# Supplementary material for: Spatial meta-transcriptomics reveal associations of intratumor bacteria burden with lung cancer cells showing a distinct oncogenic signature
Source: J Immunother Cancer. 2022 Jul 6;10(7):e004698. doi: 10.1136/jitc-2022-004698 (PMC9260850; doi:10.1136/jitc-2022-004698)
Supplement: Supplementary data [file jitc-2022-004698supp009.zip › DSP-1001660004185-D-D06.dcc]

<Header>
FileVersion,0.02
SoftwareVersion,"GeoMx_NGS_Pipeline_ 2.0.0"
Date,2020-6-15
</Header>

<Scan_Attributes>
ID,DSP-1001660004185-D-D06
Plate_ID,1001660004185
Well,D06
</Scan_Attributes>

<NGS_Processing_Attributes>
SeqSetId,
tamperedIni,No
Raw,4583407
Trimmed,4559837
Stitched,4531366
Aligned,4457989
umiQ30,0.9915
rtsQ30,0.9910
</NGS_Processing_Attributes>


<Code_Summary>
RTS0039454,60
RTS0039455,47
RTS0039456,42
RTS0039457,88
RTS0039458,40
RTS0039459,47
RTS0039460,39
RTS0039461,66
RTS0039462,43
RTS0039463,74
RTS0039464,63
RTS0039465,79
RTS0039466,62
RTS0039467,103
RTS0039468,82
RTS0039469,57
RTS0039470,50
RTS0039471,62
RTS0039472,65
RTS0039473,44
RTS0039474,55
RTS0039475,78
RTS0039476,104
RTS0039477,75
RTS0039478,73
RTS0039479,47
RTS0039480,67
RTS0039481,49
RTS0039482,51
RTS0039483,49
RTS0039484,41
RTS0039485,58
RTS0039486,56
RTS0039487,41
RTS0039488,69
RTS0039489,51
RTS0039490,55
RTS0039491,51
RTS0039492,40
RTS0039493,45
RTS0039494,49
RTS0039495,52
RTS0039496,66
RTS0039497,33
RTS0039498,55
RTS0039499,338
RTS0039500,298
RTS0039501,304
RTS0039502,360
RTS0039503,409
RTS0039504,51
RTS0039505,55
RTS0039506,43
RTS0039507,266
RTS0039508,67
RTS0039509,40
RTS0039510,118
RTS0039511,99
RTS0039512,50
RTS0039513,64
RTS0039514,79
RTS0039515,83
RTS0039516,67
RTS0039517,48
RTS0039518,52
RTS0039519,39
RTS0039520,43
RTS0039521,40
RTS0039522,66
RTS0039523,49
RTS0039524,54
RTS0039525,80
RTS0039526,50
RTS0039527,77
RTS0039528,57
RTS0039529,57
RTS0039530,59
RTS0039531,67
RTS0039532,48
RTS0039533,67
RTS0039534,43
RTS0039535,62
RTS0039536,73
RTS0039537,57
RTS0039538,56
RTS0039539,48
RTS0039540,58
RTS0039541,68
RTS0039542,53
RTS0039543,48
RTS0039544,45
RTS0039545,54
RTS0039546,47
RTS0039547,38
RTS0039548,70
RTS0039549,64
RTS0039550,57
RTS0039551,52
RTS0039552,40
RTS0039553,55
RTS0039554,58
RTS0039555,69
RTS0039556,32
RTS0039557,41
RTS0039558,58
RTS0039559,39
RTS0039560,36
RTS0039561,71
RTS0039562,175
RTS0039563,117
RTS0039564,113
RTS0039565,209
RTS0039566,60
RTS0039567,38
RTS0039568,42
RTS0039569,56
RTS0039570,52
RTS0039571,47
RTS0039572,47
RTS0039573,56
RTS0039574,41
RTS0039575,41
RTS0039576,48
RTS0039577,77
RTS0039578,68
RTS0039579,69
RTS0039580,93
RTS0039581,94
RTS0039582,111
RTS0039583,128
RTS0039584,95
RTS0039585,100
RTS0039586,45
RTS0039587,40
RTS0039588,41
RTS0039589,42
RTS0039590,53
RTS0039591,271
RTS0039592,186
RTS0039593,143
RTS0039594,224
RTS0039595,175
RTS0039596,44
RTS0039597,38
RTS0039598,42
RTS0039599,44
RTS0039600,48
RTS0039601,46
RTS0039602,36
RTS0039603,47
RTS0039604,56
RTS0039605,55
RTS0039606,46
RTS0039607,58
RTS0039608,43
RTS0039609,40
RTS0039610,41
RTS0039611,61
RTS0039612,48
RTS0039613,52
RTS0039614,39
RTS0039615,31
RTS0039616,46
RTS0039617,49
RTS0039619,56
RTS0039620,40
RTS0039621,64
RTS0039622,48
RTS0039623,79
RTS0039624,62
RTS0039625,46
RTS0039626,45
RTS0039627,47
RTS0039628,46
RTS0039629,44
RTS0039630,51
RTS0039631,32
RTS0039632,46
RTS0039633,48
RTS0039634,53
RTS0039635,49
RTS0039636,46
RTS0039637,59
RTS0039638,69
RTS0039639,81
RTS0039640,42
RTS0039641,55
RTS0039642,51
RTS0039643,44
RTS0039644,40
RTS0039645,41
RTS0039646,53
RTS0039647,59
RTS0039648,51
RTS0039649,67
RTS0039650,65
RTS0039651,111
RTS0039652,73
RTS0039653,99
RTS0039654,107
RTS0039655,91
RTS0039656,251
RTS0039657,221
RTS0039658,171
RTS0039659,228
RTS0039660,189
RTS0039661,46
RTS0039662,49
RTS0039663,51
RTS0039664,70
RTS0039665,54
RTS0039666,56
RTS0039667,41
RTS0039668,53
RTS0039669,72
RTS0039670,51
RTS0039671,90
RTS0039672,88
RTS0039673,71
RTS0039674,106
RTS0039675,92
RTS0039676,40
RTS0039677,46
RTS0039678,51
RTS0039679,48
RTS0039680,36
RTS0039681,87
RTS0039682,59
RTS0039683,58
RTS0039684,79
RTS0039685,73
RTS0039686,121
RTS0039687,156
RTS0039688,154
RTS0039689,114
RTS0039690,132
RTS0039691,73
RTS0039692,62
RTS0039693,52
RTS0039694,73
RTS0039695,50
RTS0039696,51
RTS0039697,59
RTS0039698,46
RTS0039699,58
RTS0039700,49
RTS0039701,49
RTS0039702,58
RTS0039703,44
RTS0039704,59
RTS0039705,68
RTS0039706,44
RTS0039707,61
RTS0039708,60
RTS0039709,47
RTS0039710,69
RTS0039711,78
RTS0039712,91
RTS0039713,86
RTS0039714,59
RTS0039715,74
RTS0039716,36
RTS0039717,59
RTS0039718,55
RTS0039719,66
RTS0039720,94
RTS0039721,70
RTS0039722,46
RTS0039723,82
RTS0039724,58
RTS0039725,71
RTS0039726,72
RTS0039727,55
RTS0039728,60
RTS0039729,70
RTS0039730,77
RTS0039731,58
RTS0039732,51
RTS0039733,42
RTS0039734,52
RTS0039735,54
RTS0039736,56
RTS0039737,61
RTS0039738,62
RTS0039739,65
RTS0039740,54
RTS0039741,58
RTS0039742,70
RTS0039743,60
RTS0039744,51
RTS0039745,68
RTS0039746,48
RTS0039747,49
RTS0039749,57
RTS0039750,52
RTS0039751,47
RTS0039752,42
RTS0039753,58
RTS0039754,48
RTS0039755,67
RTS0039756,63
RTS0039757,56
RTS0039758,57
RTS0039759,57
RTS0039760,40
RTS0039761,54
RTS0039762,77
RTS0039763,72
RTS0039764,56
RTS0039765,49
RTS0039766,48
RTS0039767,50
RTS0039768,77
RTS0039769,51
RTS0039770,106
RTS0039771,69
RTS0039772,61
RTS0039773,70
RTS0039774,48
RTS0039775,76
RTS0039776,71
RTS0039777,62
RTS0039778,53
RTS0039779,48
RTS0039780,60
RTS0039781,115
RTS0039782,83
RTS0039783,102
RTS0039784,84
RTS0039785,120
RTS0039786,60
RTS0039787,62
RTS0039788,54
RTS0039789,49
RTS0039790,67
RTS0039791,86
RTS0039792,44
RTS0039793,70
RTS0039794,88
RTS0039795,60
RTS0039796,55
RTS0039797,69
RTS0039798,69
RTS0039799,55
RTS0039800,62
RTS0039801,46
RTS0039802,52
RTS0039803,62
RTS0039804,52
RTS0039805,62
RTS0039806,65
RTS0039807,63
RTS0039808,72
RTS0039809,54
RTS0039810,72
RTS0039811,57
RTS0039812,63
RTS0039813,46
RTS0039814,81
RTS0039815,57
RTS0039816,43
RTS0039817,63
RTS0039818,49
RTS0039819,49
RTS0039820,36
RTS0039821,58
RTS0039822,58
RTS0039823,61
RTS0039824,63
RTS0039825,77
RTS0039826,60
RTS0039827,67
RTS0039828,52
RTS0039829,68
RTS0039830,67
RTS0039831,45
RTS0039832,70
RTS0039833,69
RTS0039834,68
RTS0039835,92
RTS0039836,63
RTS0039838,37
RTS0039839,67
RTS0039840,39
RTS0039841,98
RTS0039842,116
RTS0039843,80
RTS0039844,122
RTS0039845,122
RTS0039846,58
RTS0039847,51
RTS0039848,50
RTS0039849,30
RTS0039850,33
RTS0039851,67
RTS0039852,49
RTS0039853,50
RTS0039854,48
RTS0039855,68
RTS0039856,44
RTS0039857,44
RTS0039858,33
RTS0039859,111
RTS0039860,55
RTS0039861,38
RTS0039862,59
RTS0039863,39
RTS0039864,75
RTS0039865,68
RTS0039866,58
RTS0039867,67
RTS0039868,48
RTS0039869,65
RTS0039870,50
RTS0039871,59
RTS0039872,56
RTS0039873,50
RTS0039874,58
RTS0039875,65
RTS0039876,55
RTS0039877,52
RTS0039878,46
RTS0039879,62
RTS0039880,23
RTS0039881,25
RTS0039882,39
RTS0039883,43
RTS0039884,38
RTS0039885,44
RTS0039886,43
RTS0039887,43
RTS0039888,52
RTS0039890,35
RTS0039891,60
RTS0039892,33
RTS0039893,54
RTS0039894,42
RTS0039895,54
RTS0039896,47
RTS0039897,50
RTS0039898,89
RTS0039899,65
RTS0039900,70
RTS0039901,49
RTS0039902,49
RTS0039903,51
RTS0039904,43
RTS0039905,43
RTS0039906,50
RTS0039907,54
RTS0039908,54
RTS0039909,44
RTS0039910,47
RTS0039911,34
RTS0039912,47
RTS0039913,56
RTS0039914,67
RTS0039915,49
RTS0039916,43
RTS0039917,47
RTS0039918,54
RTS0039919,42
RTS0039920,51
RTS0039921,68
RTS0039922,81
RTS0039923,64
RTS0039924,69
RTS0039925,72
RTS0039926,73
RTS0039927,78
RTS0039928,80
RTS0039929,83
RTS0039930,93
RTS0039931,59
RTS0039932,43
RTS0039933,43
RTS0039934,62
RTS0039935,53
RTS0039936,37
RTS0039937,49
RTS0039938,54
RTS0039939,44
RTS0039940,51
RTS0039941,25
RTS0039942,47
RTS0039943,48
RTS0039944,47
RTS0039945,55
RTS0039946,96
RTS0039947,100
RTS0039948,105
RTS0039949,74
RTS0039950,98
RTS0039951,55
RTS0039952,57
RTS0039953,53
RTS0039954,47
RTS0039955,48
RTS0039956,73
RTS0039957,89
RTS0039958,82
RTS0039959,85
RTS0039960,89
RTS0039961,67
RTS0039962,41
RTS0039963,51
RTS0039964,58
RTS0039965,41
RTS0039966,56
RTS0039967,42
RTS0039968,56
RTS0039969,58
RTS0039970,69
RTS0039971,49
RTS0039972,46
RTS0039973,44
RTS0039974,49
RTS0039975,54
RTS0039976,51
RTS0039977,53
RTS0039978,57
RTS0039979,52
RTS0039980,43
RTS0039981,63
RTS0039982,74
RTS0039983,59
RTS0039984,67
RTS0039985,78
RTS0039986,72
RTS0039987,51
RTS0039988,63
RTS0039989,66
RTS0039990,60
RTS0039991,40
RTS0039992,55
RTS0039993,40
RTS0039994,41
RTS0039995,61
RTS0039996,98
RTS0039997,84
RTS0039998,92
RTS0039999,92
RTS0040000,81
RTS0040001,51
RTS0040002,40
RTS0040003,52
RTS0040004,54
RTS0040005,69
RTS0040006,53
RTS0040007,55
RTS0040008,48
RTS0040009,45
RTS0040010,38
RTS0040011,45
RTS0040012,32
RTS0040013,38
RTS0040014,52
RTS0040015,50
RTS0040016,55
RTS0040017,62
RTS0040018,55
RTS0040019,68
RTS0040020,64
RTS0040021,43
RTS0040022,58
RTS0040023,45
RTS0040024,43
RTS0040025,41
RTS0040026,46
RTS0040027,61
RTS0040028,54
RTS0040029,43
RTS0040030,50
RTS0040031,52
RTS0040032,53
RTS0040033,46
RTS0040034,43
RTS0040035,24
RTS0040036,53
RTS0040037,35
RTS0040038,52
RTS0040039,45
RTS0040040,43
RTS0040041,49
RTS0040042,45
RTS0040043,30
RTS0040044,57
RTS0040045,49
RTS0040046,61
RTS0040047,49
RTS0040048,60
RTS0040049,41
RTS0040050,53
RTS0040051,47
RTS0040052,50
RTS0040053,45
RTS0040054,57
RTS0040055,45
RTS0040056,44
RTS0040057,43
RTS0040058,49
RTS0040059,43
RTS0040060,56
RTS0040061,59
RTS0040062,67
RTS0040063,50
RTS0040064,60
RTS0040065,46
RTS0040066,60
RTS0040067,61
RTS0040068,50
RTS0040069,57
RTS0040070,51
RTS0040071,41
RTS0040072,62
RTS0040073,59
RTS0040074,55
RTS0040075,54
RTS0040076,46
RTS0040077,58
RTS0040078,42
RTS0040079,62
RTS0040080,40
RTS0040081,55
RTS0040082,39
RTS0040083,44
RTS0040084,49
RTS0040085,48
RTS0040086,46
RTS0040087,46
RTS0040088,60
RTS0040089,52
RTS0040090,46
RTS0040091,42
RTS0040092,48
RTS0040093,55
RTS0040094,41
RTS0040095,47
RTS0040096,61
RTS0040097,42
RTS0040098,36
RTS0040099,55
RTS0040100,36
RTS0040101,44
RTS0040102,41
RTS0040103,39
RTS0040104,49
RTS0040105,41
RTS0040106,84
RTS0040107,65
RTS0040108,67
RTS0040109,63
RTS0040110,44
RTS0040111,45
RTS0040112,64
RTS0040113,33
RTS0040114,31
RTS0040115,75
RTS0040116,229
RTS0040117,190
RTS0040118,165
RTS0040119,168
RTS0040120,207
RTS0040121,76
RTS0040122,68
RTS0040123,64
RTS0040124,73
RTS0040125,61
RTS0040126,43
RTS0040127,67
RTS0040128,47
RTS0040129,58
RTS0040130,58
RTS0040131,47
RTS0040132,47
RTS0040133,39
RTS0040134,58
RTS0040135,46
RTS0040136,61
RTS0040137,49
RTS0040138,62
RTS0040139,51
RTS0040140,54
RTS0040141,53
RTS0040142,59
RTS0040143,67
RTS0040144,53
RTS0040145,82
RTS0040146,60
RTS0040147,68
RTS0040148,57
RTS0040149,55
RTS0040150,66
RTS0040151,45
RTS0040152,57
RTS0040153,44
RTS0040154,55
RTS0040155,46
RTS0040156,63
RTS0040157,49
RTS0040158,48
RTS0040159,55
RTS0040160,67
RTS0040161,54
RTS0040162,35
RTS0040163,50
RTS0040164,41
RTS0040165,53
RTS0040166,39
RTS0040167,49
RTS0040168,40
RTS0040169,50
RTS0040170,59
RTS0040171,17
RTS0040172,43
RTS0040173,21
RTS0040174,28
RTS0040175,51
RTS0040176,29
RTS0040177,54
RTS0040178,53
RTS0040179,25
RTS0040180,62
RTS0040181,54
RTS0040182,44
RTS0040183,50
RTS0040184,42
RTS0040185,42
RTS0040186,67
RTS0040187,51
RTS0040188,32
RTS0040189,45
RTS0040190,50
RTS0040191,54
RTS0040192,36
RTS0040193,58
RTS0040194,76
RTS0040195,71
RTS0040196,29
RTS0040197,43
RTS0040198,41
RTS0040199,57
RTS0040200,41
RTS0040201,56
RTS0040202,59
RTS0040203,58
RTS0040204,47
RTS0040205,51
RTS0040206,52
RTS0040207,41
RTS0040208,54
RTS0040209,63
RTS0040210,59
RTS0040211,68
RTS0040212,55
RTS0040213,41
RTS0040214,52
RTS0040215,55
RTS0040216,53
RTS0040217,44
RTS0040218,39
RTS0040219,56
RTS0040220,37
RTS0040221,67
RTS0040222,46
RTS0040223,62
RTS0040224,44
RTS0040225,57
RTS0040226,58
RTS0040227,38
RTS0040228,47
RTS0040229,28
RTS0040230,51
RTS0040231,35
RTS0040232,45
RTS0040233,42
RTS0040234,45
RTS0040235,48
RTS0040236,39
RTS0040237,43
RTS0040238,58
RTS0040239,50
RTS0040240,35
RTS0040241,41
RTS0040242,51
RTS0040243,52
RTS0040244,44
RTS0040245,56
RTS0040246,33
RTS0040247,44
RTS0040248,46
RTS0040249,51
RTS0040250,36
RTS0040251,48
RTS0040252,42
RTS0040253,30
RTS0040254,36
RTS0040255,48
RTS0040256,31
RTS0040257,44
RTS0040258,58
RTS0040259,36
RTS0040260,52
RTS0040261,30
RTS0040262,35
RTS0040263,63
RTS0040264,46
RTS0040265,44
RTS0040266,46
RTS0040267,39
RTS0040268,48
RTS0040269,25
RTS0040270,61
RTS0040271,75
RTS0040272,75
RTS0040273,71
RTS0040274,85
RTS0040275,69
RTS0040276,93
RTS0040277,121
RTS0040278,103
RTS0040279,142
RTS0040280,117
RTS0040281,57
RTS0040282,48
RTS0040283,44
RTS0040284,59
RTS0040285,43
RTS0040286,37
RTS0040287,45
RTS0040288,40
RTS0040289,32
RTS0040290,46
RTS0040291,30
RTS0040292,38
RTS0040293,35
RTS0040294,52
RTS0040295,59
RTS0040296,38
RTS0040297,36
RTS0040298,50
RTS0040299,36
RTS0040300,38
RTS0040301,36
RTS0040302,47
RTS0040303,45
RTS0040304,45
RTS0040305,46
RTS0040306,41
RTS0040307,43
RTS0040308,39
RTS0040309,55
RTS0040310,44
RTS0040311,51
RTS0040312,56
RTS0040313,44
RTS0040314,52
RTS0040315,50
RTS0040316,52
RTS0040317,47
RTS0040318,43
RTS0040319,65
RTS0040320,46
RTS0040321,62
RTS0040322,52
RTS0040323,61
RTS0040324,67
RTS0040325,35
RTS0040326,159
RTS0040327,110
RTS0040328,223
RTS0040329,309
RTS0040330,194
RTS0040331,46
RTS0040332,53
RTS0040333,58
RTS0040334,41
RTS0040335,65
RTS0040336,42
RTS0040337,60
RTS0040338,33
RTS0040339,36
RTS0040340,49
RTS0040341,83
RTS0040342,36
RTS0040343,61
RTS0040344,57
RTS0040345,64
RTS0040346,41
RTS0040347,63
RTS0040348,49
RTS0040349,95
RTS0040350,44
RTS0040351,58
RTS0040352,79
RTS0040353,91
RTS0040354,63
RTS0040355,56
RTS0040356,45
RTS0040357,68
RTS0040358,76
RTS0040359,53
RTS0040360,60
RTS0040361,86
RTS0040363,59
RTS0040364,62
RTS0040365,69
RTS0040366,83
RTS0040367,67
RTS0040368,111
RTS0040369,60
RTS0040370,74
RTS0040371,54
RTS0040372,61
RTS0040373,55
RTS0040374,54
RTS0040375,44
RTS0040376,61
RTS0040377,61
RTS0040378,60
RTS0040379,75
RTS0040380,55
RTS0040381,41
RTS0040382,43
RTS0040383,34
RTS0040384,32
RTS0040385,43
RTS0040386,48
RTS0040387,49
RTS0040388,62
RTS0040389,48
RTS0040390,67
RTS0040391,62
RTS0040392,62
RTS0040393,41
RTS0040394,61
RTS0040395,58
RTS0040396,73
RTS0040397,88
RTS0040398,78
RTS0040399,93
RTS0040400,95
RTS0040401,69
RTS0040402,78
RTS0040403,63
RTS0040404,67
RTS0040405,42
RTS0040406,70
RTS0040407,64
RTS0040408,69
RTS0040409,75
RTS0040410,88
RTS0040411,49
RTS0040412,47
RTS0040413,66
RTS0040414,52
RTS0040415,50
RTS0040416,299
RTS0040417,198
RTS0040418,169
RTS0040419,282
RTS0040420,342
RTS0040421,50
RTS0040422,47
RTS0040423,38
RTS0040424,39
RTS0040425,44
RTS0040426,39
RTS0040428,67
RTS0040429,67
RTS0040430,40
RTS0040431,58
RTS0040432,45
RTS0040433,48
RTS0040434,51
RTS0040435,67
RTS0040436,132
RTS0040437,199
RTS0040438,260
RTS0040439,213
RTS0040440,278
RTS0040441,84
RTS0040442,67
RTS0040443,82
RTS0040444,46
RTS0040445,46
RTS0040446,63
RTS0040447,72
RTS0040448,60
RTS0040449,75
RTS0040450,55
RTS0040451,97
RTS0040452,114
RTS0040453,107
RTS0040454,76
RTS0040455,201
RTS0040456,57
RTS0040457,45
RTS0040458,32
RTS0040459,64
RTS0040460,42
RTS0040461,43
RTS0040462,38
RTS0040463,55
RTS0040464,37
RTS0040465,53
RTS0040466,73
RTS0040467,53
RTS0040468,54
RTS0040469,47
RTS0040470,42
RTS0040471,62
RTS0040472,50
RTS0040473,59
RTS0040474,29
RTS0040475,44
RTS0040476,38
RTS0040477,40
RTS0040478,48
RTS0040479,45
RTS0040480,42
RTS0040481,51
RTS0040482,61
RTS0040483,39
RTS0040484,58
RTS0040485,49
RTS0040486,54
RTS0040487,29
RTS0040488,26
RTS0040489,41
RTS0040490,49
RTS0040491,50
RTS0040492,59
RTS0040493,38
RTS0040494,54
RTS0040495,40
RTS0040496,89
RTS0040497,101
RTS0040498,83
RTS0040499,60
RTS0040500,122
RTS0040501,48
RTS0040502,47
RTS0040503,54
RTS0040504,48
RTS0040505,52
RTS0040506,63
RTS0040507,59
RTS0040508,42
RTS0040509,30
RTS0040510,33
RTS0040511,54
RTS0040512,49
RTS0040513,60
RTS0040514,41
RTS0040515,45
RTS0040516,38
RTS0040517,39
RTS0040518,36
RTS0040519,42
RTS0040520,32
RTS0040521,31
RTS0040522,45
RTS0040523,35
RTS0040524,27
RTS0040525,27
RTS0040526,45
RTS0040527,45
RTS0040528,65
RTS0040529,48
RTS0040530,56
RTS0040531,51
RTS0040532,80
RTS0040533,42
RTS0040534,40
RTS0040535,54
RTS0040536,52
RTS0040537,58
RTS0040538,70
RTS0040539,53
RTS0040540,45
RTS0040541,39
RTS0040542,54
RTS0040543,40
RTS0040544,39
RTS0040545,40
RTS0040546,43
RTS0040547,38
RTS0040548,44
RTS0040549,51
RTS0040550,39
RTS0040551,50
RTS0040552,62
RTS0040553,83
RTS0040554,55
RTS0040555,61
RTS0040556,42
RTS0040557,42
RTS0040558,35
RTS0040559,47
RTS0040560,40
RTS0040561,44
RTS0040562,41
RTS0040563,25
RTS0040564,56
RTS0040565,54
RTS0040566,41
RTS0040567,51
RTS0040568,48
RTS0040569,56
RTS0040570,47
RTS0040571,46
RTS0040572,26
RTS0040573,51
RTS0040574,65
RTS0040575,41
RTS0040576,45
RTS0040577,51
RTS0040578,43
RTS0040579,45
RTS0040580,65
RTS0040581,53
RTS0040582,63
RTS0040583,58
RTS0040584,36
RTS0040585,73
RTS0040586,60
RTS0040587,34
RTS0040588,56
RTS0040589,46
RTS0040590,50
RTS0040591,60
RTS0040592,51
RTS0040593,21
RTS0040594,41
RTS0040595,48
RTS0040596,64
RTS0040597,70
RTS0040598,42
RTS0040599,48
RTS0040600,68
RTS0040601,32
RTS0040602,56
RTS0040603,57
RTS0040604,69
RTS0040605,48
RTS0040606,35
RTS0040607,64
RTS0040608,42
RTS0040609,58
RTS0040610,50
RTS0040611,52
RTS0040612,48
RTS0040613,42
RTS0040614,51
RTS0040615,48
RTS0040616,45
RTS0040617,31
RTS0040618,48
RTS0040619,48
RTS0040620,35
RTS0040621,47
RTS0040622,63
RTS0040623,41
RTS0040624,59
RTS0040625,45
RTS0040626,50
RTS0040627,55
RTS0040628,51
RTS0040629,67
RTS0040630,63
RTS0040631,70
RTS0040632,56
RTS0040633,72
RTS0040634,74
RTS0040635,51
RTS0040636,48
RTS0040637,61
RTS0040638,50
RTS0040639,53
RTS0040640,52
RTS0040641,58
RTS0040642,43
RTS0040643,40
RTS0040644,58
RTS0040645,54
RTS0040646,56
RTS0040647,37
RTS0040648,60
RTS0040649,55
RTS0040650,42
RTS0040651,84
RTS0040652,51
RTS0040653,65
RTS0040654,75
RTS0040655,62
RTS0040656,73
RTS0040657,75
RTS0040658,74
RTS0040659,58
RTS0040660,63
RTS0040661,51
RTS0040662,48
RTS0040663,54
RTS0040664,44
RTS0040665,41
RTS0040666,56
RTS0040667,38
RTS0040668,35
RTS0040669,41
RTS0040670,36
RTS0040671,41
RTS0040672,39
RTS0040673,36
RTS0040674,60
RTS0040675,42
RTS0040676,295
RTS0040677,325
RTS0040678,436
RTS0040679,216
RTS0040680,552
RTS0040681,237
RTS0040682,240
RTS0040683,254
RTS0040684,328
RTS0040685,256
RTS0040686,57
RTS0040687,60
RTS0040688,45
RTS0040689,33
RTS0040690,38
RTS0040691,63
RTS0040692,43
RTS0040693,58
RTS0040694,36
RTS0040695,65
RTS0040696,58
RTS0040697,48
RTS0040698,52
RTS0040699,47
RTS0040700,48
RTS0040701,253
RTS0040702,290
RTS0040703,191
RTS0040704,292
RTS0040705,404
RTS0040706,47
RTS0040707,55
RTS0040708,43
RTS0040709,42
RTS0040710,37
RTS0040711,45
RTS0040712,40
RTS0040713,53
RTS0040714,44
RTS0040715,41
RTS0040716,40
RTS0040717,44
RTS0040718,39
RTS0040719,40
RTS0040720,54
RTS0040721,37
RTS0040722,38
RTS0040723,42
RTS0040724,52
RTS0040725,37
RTS0040726,77
RTS0040727,118
RTS0040728,86
RTS0040729,109
RTS0040730,91
RTS0040731,106
RTS0040732,60
RTS0040733,63
RTS0040734,71
RTS0040735,61
RTS0040736,161
RTS0040737,163
RTS0040738,131
RTS0040739,121
RTS0040740,154
RTS0040741,51
RTS0040742,44
RTS0040743,59
RTS0040744,66
RTS0040745,51
RTS0040746,58
RTS0040747,43
RTS0040748,48
RTS0040749,60
RTS0040750,62
RTS0040751,48
RTS0040752,55
RTS0040753,50
RTS0040754,31
RTS0040755,42
RTS0040756,33
RTS0040757,54
RTS0040758,42
RTS0040759,44
RTS0040760,53
RTS0040761,69
RTS0040762,81
RTS0040763,55
RTS0040764,71
RTS0040765,69
RTS0040766,40
RTS0040767,48
RTS0040768,47
RTS0040769,51
RTS0040770,38
RTS0040771,60
RTS0040772,44
RTS0040773,45
RTS0040774,52
RTS0040775,57
RTS0040776,74
RTS0040777,110
RTS0040778,133
RTS0040779,139
RTS0040780,152
RTS0040781,68
RTS0040782,78
RTS0040783,66
RTS0040784,80
RTS0040785,61
RTS0040786,58
RTS0040787,41
RTS0040788,45
RTS0040789,55
RTS0040790,36
RTS0040791,49
RTS0040792,53
RTS0040793,34
RTS0040794,40
RTS0040795,37
RTS0040796,256
RTS0040797,57
RTS0040798,58
RTS0040799,45
RTS0040800,53
RTS0040801,67
RTS0040802,74
RTS0040803,92
RTS0040804,63
RTS0040805,48
RTS0040806,47
RTS0040807,51
RTS0040808,44
RTS0040809,40
RTS0040810,42
RTS0040811,47
RTS0040812,51
RTS0040813,42
RTS0040814,55
RTS0040815,64
RTS0040816,40
RTS0040817,51
RTS0040818,93
RTS0040819,57
RTS0040820,65
RTS0040821,53
RTS0040822,55
RTS0040823,51
RTS0040824,48
RTS0040825,38
RTS0040826,88
RTS0040827,56
RTS0040828,57
RTS0040830,64
RTS0040831,55
RTS0040832,57
RTS0040833,55
RTS0040834,43
RTS0040836,135
RTS0040837,118
RTS0040838,146
RTS0040839,129
RTS0040840,89
RTS0040841,126
RTS0040842,134
RTS0040843,131
RTS0040844,135
RTS0040845,132
RTS0040846,63
RTS0040847,51
RTS0040848,53
RTS0040849,56
RTS0040850,54
RTS0040851,106
RTS0040852,47
RTS0040853,86
RTS0040854,73
RTS0040855,80
RTS0040856,40
RTS0040857,54
RTS0040858,46
RTS0040859,20
RTS0040860,58
RTS0040861,60
RTS0040862,49
RTS0040863,36
RTS0040864,73
RTS0040865,53
RTS0040866,49
RTS0040867,42
RTS0040868,56
RTS0040869,50
RTS0040870,50
RTS0040871,79
RTS0040872,94
RTS0040873,117
RTS0040874,89
RTS0040875,84
RTS0040876,44
RTS0040877,51
RTS0040878,49
RTS0040879,45
RTS0040880,50
RTS0040881,50
RTS0040882,32
RTS0040883,45
RTS0040884,43
RTS0040885,33
RTS0040886,64
RTS0040887,76
RTS0040888,103
RTS0040889,99
RTS0040890,69
RTS0040891,37
RTS0040892,64
RTS0040893,40
RTS0040894,45
RTS0040895,52
RTS0040896,35
RTS0040897,59
RTS0040898,61
RTS0040899,45
RTS0040900,34
RTS0040901,45
RTS0040902,60
RTS0040903,36
RTS0040904,53
RTS0040905,63
RTS0040906,37
RTS0040907,40
RTS0040908,34
RTS0040909,45
RTS0040910,44
RTS0040911,51
RTS0040912,56
RTS0040913,46
RTS0040914,34
RTS0040915,47
RTS0040916,64
RTS0040917,40
RTS0040918,59
RTS0040919,47
RTS0040920,37
RTS0040921,57
RTS0040922,57
RTS0040923,56
RTS0040924,69
RTS0040925,83
RTS0040926,46
RTS0040927,34
RTS0040928,35
RTS0040929,56
RTS0040930,50
RTS0040931,57
RTS0040932,62
RTS0040933,46
RTS0040934,61
RTS0040935,64
RTS0040936,46
RTS0040937,67
RTS0040938,50
RTS0040939,64
RTS0040940,47
RTS0040941,68
RTS0040942,53
RTS0040943,39
RTS0040944,69
RTS0040945,46
RTS0040946,250
RTS0040947,365
RTS0040948,312
RTS0040949,273
RTS0040950,333
RTS0040951,51
RTS0040952,40
RTS0040953,44
RTS0040954,43
RTS0040955,54
RTS0040956,65
RTS0040957,53
RTS0040958,52
RTS0040959,68
RTS0040960,75
RTS0040961,34
RTS0040962,40
RTS0040963,64
RTS0040964,47
RTS0040965,37
RTS0040966,50
RTS0040967,57
RTS0040968,57
RTS0040969,48
RTS0040970,63
RTS0040971,62
RTS0040972,78
RTS0040973,54
RTS0040974,51
RTS0040975,52
RTS0040976,52
RTS0040977,47
RTS0040978,55
RTS0040979,59
RTS0040980,41
RTS0040981,50
RTS0040982,43
RTS0040983,54
RTS0040984,58
RTS0040985,58
RTS0040986,40
RTS0040987,62
RTS0040988,42
RTS0040989,56
RTS0040990,70
RTS0040991,89
RTS0040992,48
RTS0040993,54
RTS0040994,61
RTS0040995,44
RTS0040996,72
RTS0040997,84
RTS0040998,55
RTS0040999,95
RTS0041000,55
RTS0041001,48
RTS0041002,72
RTS0041003,76
RTS0041004,73
RTS0041005,72
RTS0041006,82
RTS0041007,69
RTS0041008,85
RTS0041009,86
RTS0041010,70
RTS0041011,49
RTS0041012,36
RTS0041013,43
RTS0041014,52
RTS0041015,48
RTS0041016,118
RTS0041017,116
RTS0041018,91
RTS0041019,125
RTS0041020,104
RTS0041021,57
RTS0041022,58
RTS0041023,74
RTS0041024,75
RTS0041025,57
RTS0041026,44
RTS0041027,54
RTS0041028,47
RTS0041029,49
RTS0041030,58
RTS0041031,75
RTS0041032,85
RTS0041033,62
RTS0041034,72
RTS0041035,61
RTS0041036,73
RTS0041037,50
RTS0041038,69
RTS0041039,42
RTS0041040,60
RTS0041041,50
RTS0041042,56
RTS0041043,53
RTS0041044,43
RTS0041045,28
RTS0041046,107
RTS0041047,120
RTS0041048,80
RTS0041049,138
RTS0041050,146
RTS0041051,69
RTS0041052,64
RTS0041053,55
RTS0041054,82
RTS0041055,63
RTS0041056,67
RTS0041057,65
RTS0041058,60
RTS0041059,69
RTS0041060,48
RTS0041061,70
RTS0041062,47
RTS0041063,60
RTS0041064,61
RTS0041066,54
RTS0041067,51
RTS0041068,68
RTS0041069,59
RTS0041070,87
RTS0041071,53
RTS0041072,63
RTS0041073,51
RTS0041074,60
RTS0041075,66
RTS0041076,90
RTS0041077,35
RTS0041078,66
RTS0041079,54
RTS0041080,54
RTS0041081,77
RTS0041082,49
RTS0041083,54
RTS0041084,77
RTS0041085,50
RTS0041086,93
RTS0041087,127
RTS0041088,87
RTS0041089,96
RTS0041090,69
RTS0041091,74
RTS0041092,89
RTS0041093,59
RTS0041094,72
RTS0041095,86
RTS0041096,63
RTS0041097,60
RTS0041098,43
RTS0041099,47
RTS0041100,43
RTS0041101,96
RTS0041102,84
RTS0041103,71
RTS0041104,102
RTS0041105,89
RTS0041106,74
RTS0041107,75
RTS0041108,67
RTS0041109,84
RTS0041110,61
RTS0041111,54
RTS0041112,39
RTS0041113,35
RTS0041114,64
RTS0041115,62
RTS0041116,80
RTS0041117,110
RTS0041118,80
RTS0041119,86
RTS0041120,93
RTS0041121,56
RTS0041122,71
RTS0041123,58
RTS0041124,27
RTS0041125,53
RTS0041126,61
RTS0041127,76
RTS0041128,58
RTS0041129,51
RTS0041130,42
RTS0041131,70
RTS0041132,85
RTS0041133,62
RTS0041134,74
RTS0041135,71
RTS0041136,74
RTS0041137,87
RTS0041138,55
RTS0041139,75
RTS0041140,46
RTS0041141,52
RTS0041142,50
RTS0041143,28
RTS0041144,43
RTS0041145,47
RTS0041146,31
RTS0041147,38
RTS0041148,39
RTS0041149,68
RTS0041150,44
RTS0041151,123
RTS0041152,88
RTS0041153,82
RTS0041154,101
RTS0041155,123
RTS0041156,66
RTS0041157,60
RTS0041158,51
RTS0041159,45
RTS0041160,52
RTS0041161,63
RTS0041162,48
RTS0041163,48
RTS0041164,44
RTS0041165,42
RTS0041166,34
RTS0041167,53
RTS0041168,54
RTS0041169,33
RTS0041170,53
RTS0041171,81
RTS0041172,102
RTS0041173,78
RTS0041174,69
RTS0041175,99
RTS0041176,55
RTS0041177,60
RTS0041178,54
RTS0041179,55
RTS0041180,52
RTS0041181,59
RTS0041182,52
RTS0041183,54
RTS0041184,52
RTS0041185,59
RTS0041186,54
RTS0041187,52
RTS0041188,45
RTS0041189,52
RTS0041190,81
RTS0041191,228
RTS0041192,180
RTS0041193,195
RTS0041194,116
RTS0041195,141
RTS0041196,68
RTS0041197,45
RTS0041198,45
RTS0041199,33
RTS0041200,46
RTS0041201,50
RTS0041202,58
RTS0041203,68
RTS0041204,54
RTS0041205,50
RTS0041206,59
RTS0041207,82
RTS0041208,58
RTS0041209,80
RTS0041210,51
RTS0041211,74
RTS0041212,75
RTS0041213,85
RTS0041214,83
RTS0041215,94
RTS0041216,54
RTS0041217,52
RTS0041218,37
RTS0041219,70
RTS0041220,50
RTS0041221,66
RTS0041222,42
RTS0041223,54
RTS0041224,59
RTS0041225,54
RTS0041226,41
RTS0041227,61
RTS0041228,44
RTS0041229,51
RTS0041230,34
RTS0041231,107
RTS0041232,119
RTS0041233,106
RTS0041234,137
RTS0041235,128
RTS0041236,42
RTS0041237,47
RTS0041238,44
RTS0041239,49
RTS0041240,66
RTS0041241,76
RTS0041242,58
RTS0041243,52
RTS0041244,64
RTS0041246,46
RTS0041247,72
RTS0041248,51
RTS0041249,74
RTS0041250,68
RTS0041251,50
RTS0041252,55
RTS0041253,51
RTS0041254,53
RTS0041255,63
RTS0041256,59
RTS0041257,77
RTS0041258,71
RTS0041259,65
RTS0041260,73
RTS0041261,72
RTS0041262,67
RTS0041263,53
RTS0041265,80
RTS0041266,64
RTS0041267,54
RTS0041268,43
RTS0041269,56
RTS0041270,63
RTS0041271,58
RTS0041272,56
RTS0041273,42
RTS0041274,47
RTS0041275,57
RTS0041276,63
RTS0041277,47
RTS0041278,55
RTS0041279,54
RTS0041280,62
RTS0041281,54
RTS0041282,45
RTS0041283,50
RTS0041284,57
RTS0041285,55
RTS0041286,41
RTS0041287,36
RTS0041288,46
RTS0041289,58
RTS0041290,43
RTS0041291,53
RTS0041292,68
RTS0041293,57
RTS0041294,37
RTS0041295,54
RTS0041296,54
RTS0041297,50
RTS0041298,68
RTS0041299,50
RTS0041300,38
RTS0041301,59
RTS0041302,53
RTS0041303,65
RTS0041304,55
RTS0041305,51
RTS0041306,60
RTS0041307,57
RTS0041308,71
RTS0041309,68
RTS0041310,77
RTS0041311,42
RTS0041312,57
RTS0041313,67
RTS0041314,83
RTS0041315,49
RTS0041316,71
RTS0041317,67
RTS0041318,67
RTS0041319,53
RTS0041320,49
RTS0041321,55
RTS0041322,44
RTS0041323,66
RTS0041324,52
RTS0041325,72
RTS0041326,35
RTS0041327,52
RTS0041328,53
RTS0041329,62
RTS0041330,65
RTS0041331,53
RTS0041332,50
RTS0041333,44
RTS0041334,42
RTS0041335,47
RTS0041346,112
RTS0041347,113
RTS0041348,115
RTS0041349,138
RTS0041350,173
RTS0041351,55
RTS0041352,45
RTS0041353,61
RTS0041354,47
RTS0041355,48
RTS0041356,40
RTS0041357,36
RTS0041358,38
RTS0041359,49
RTS0041360,49
RTS0041361,48
RTS0041362,57
RTS0041363,60
RTS0041364,80
RTS0041365,77
RTS0041366,44
RTS0041367,33
RTS0041368,67
RTS0041369,48
RTS0041370,40
RTS0041371,52
RTS0041372,47
RTS0041373,41
RTS0041374,45
RTS0041375,59
RTS0041376,83
RTS0041377,48
RTS0041378,53
RTS0041379,25
RTS0041380,46
RTS0041381,44
RTS0041382,56
RTS0041383,56
RTS0041384,48
RTS0041385,51
RTS0041386,41
RTS0041387,46
RTS0041388,39
RTS0041389,44
RTS0041390,58
RTS0041391,52
RTS0041392,63
RTS0041393,36
RTS0041394,41
RTS0041395,45
RTS0041396,58
RTS0041397,49
RTS0041398,63
RTS0041399,45
RTS0041400,59
RTS0041401,66
RTS0041402,65
RTS0041403,51
RTS0041404,39
RTS0041405,50
RTS0041406,49
RTS0041407,50
RTS0041408,43
RTS0041409,42
RTS0041410,57
RTS0041411,50
RTS0041412,50
RTS0041413,44
RTS0041414,61
RTS0041415,39
RTS0041416,43
RTS0041417,43
RTS0041418,54
RTS0041419,56
RTS0041420,46
RTS0041421,49
RTS0041422,37
RTS0041423,39
RTS0041424,56
RTS0041425,40
RTS0041426,56
RTS0041427,49
RTS0041428,53
RTS0041429,53
RTS0041430,54
RTS0041431,52
RTS0041432,38
RTS0041433,42
RTS0041434,56
RTS0041435,62
RTS0041436,43
RTS0041437,48
RTS0041438,37
RTS0041439,51
RTS0041440,53
RTS0041441,51
RTS0041442,59
RTS0041443,66
RTS0041444,57
RTS0041445,48
RTS0041446,64
RTS0041447,71
RTS0041448,56
RTS0041449,53
RTS0041450,61
RTS0041451,49
RTS0041452,58
RTS0041453,67
RTS0041454,54
RTS0041455,49
RTS0041456,49
RTS0041457,52
RTS0041458,41
RTS0041459,51
RTS0041460,47
RTS0041461,52
RTS0041462,59
RTS0041463,59
RTS0041464,48
RTS0041465,47
RTS0041466,64
RTS0041467,66
RTS0041468,67
RTS0041469,44
RTS0041470,66
RTS0041471,59
RTS0041472,51
RTS0041473,56
RTS0041474,52
RTS0041475,47
RTS0041476,121
RTS0041477,169
RTS0041478,113
RTS0041479,97
RTS0041480,107
RTS0041481,38
RTS0041482,34
RTS0041483,34
RTS0041484,50
RTS0041485,42
RTS0041486,56
RTS0041487,60
RTS0041488,64
RTS0041489,59
RTS0041490,61
RTS0041491,64
RTS0041492,36
RTS0041493,37
RTS0041494,52
RTS0041495,41
RTS0041496,94
RTS0041497,151
RTS0041498,77
RTS0041499,88
RTS0041500,74
RTS0041501,88
RTS0041502,69
RTS0041503,90
RTS0041504,85
RTS0041505,96
RTS0041506,58
RTS0041507,39
RTS0041508,45
RTS0041509,50
RTS0041510,63
RTS0041511,56
RTS0041512,47
RTS0041513,40
RTS0041514,44
RTS0041515,49
RTS0041516,50
RTS0041517,50
RTS0041518,37
RTS0041519,40
RTS0041520,44
RTS0041521,29
RTS0041522,50
RTS0041523,40
RTS0041524,62
RTS0041525,41
RTS0041526,58
RTS0041527,59
RTS0041528,61
RTS0041529,37
RTS0041530,73
RTS0041531,52
RTS0041532,44
RTS0041533,45
RTS0041534,59
RTS0041535,38
RTS0041536,40
RTS0041537,51
RTS0041538,48
RTS0041540,34
RTS0041541,42
RTS0041542,48
RTS0041543,37
RTS0041544,48
RTS0041545,52
RTS0041546,45
RTS0041547,50
RTS0041548,59
RTS0041549,53
RTS0041550,55
RTS0041551,85
RTS0041552,72
RTS0041553,54
RTS0041554,78
RTS0041555,66
RTS0041556,39
RTS0041557,48
RTS0041558,42
RTS0041559,38
RTS0041560,42
RTS0041561,45
RTS0041562,33
RTS0041563,56
RTS0041564,54
RTS0041565,64
RTS0041566,92
RTS0041567,84
RTS0041568,92
RTS0041569,66
RTS0041570,80
RTS0041571,33
RTS0041572,39
RTS0041573,45
RTS0041574,38
RTS0041575,53
RTS0041576,43
RTS0041577,45
RTS0041578,54
RTS0041579,50
RTS0041580,51
RTS0041581,49
RTS0041582,51
RTS0041583,60
RTS0041584,39
RTS0041585,52
RTS0041586,45
RTS0041587,75
RTS0041588,45
RTS0041589,53
RTS0041590,47
RTS0041591,34
RTS0041592,45
RTS0041593,40
RTS0041594,35
RTS0041595,42
RTS0041596,58
RTS0041597,42
RTS0041598,60
RTS0041599,35
RTS0041600,35
RTS0041601,45
RTS0041602,35
RTS0041603,46
RTS0041604,42
RTS0041605,47
RTS0041606,34
RTS0041607,30
RTS0041608,49
RTS0041609,38
RTS0041610,50
RTS0041611,54
RTS0041612,66
RTS0041613,66
RTS0041614,62
RTS0041615,67
RTS0041616,68
RTS0041617,39
RTS0041618,47
RTS0041619,58
RTS0041620,66
RTS0041621,53
RTS0041622,38
RTS0041623,43
RTS0041624,41
RTS0041625,46
RTS0041626,133
RTS0041627,127
RTS0041628,120
RTS0041629,134
RTS0041630,140
RTS0041631,59
RTS0041632,60
RTS0041633,79
RTS0041634,86
RTS0041635,67
RTS0041636,74
RTS0041637,63
RTS0041638,72
RTS0041639,43
RTS0041640,50
RTS0041641,49
RTS0041642,47
RTS0041643,46
RTS0041644,47
RTS0041645,55
RTS0041646,55
RTS0041647,48
RTS0041648,57
RTS0041649,44
RTS0041650,47
RTS0041651,53
RTS0041652,41
RTS0041653,52
RTS0041654,44
RTS0041655,55
RTS0041656,62
RTS0041657,58
RTS0041658,63
RTS0041659,59
RTS0041660,46
RTS0041661,53
RTS0041662,42
RTS0041663,57
RTS0041664,51
RTS0041665,37
RTS0041666,63
RTS0041667,46
RTS0041668,57
RTS0041669,53
RTS0041670,71
RTS0041671,52
RTS0041672,46
RTS0041673,45
RTS0041674,42
RTS0041675,33
RTS0041676,56
RTS0041677,63
RTS0041678,47
RTS0041679,72
RTS0041680,70
RTS0041681,60
RTS0041682,65
RTS0041683,66
RTS0041684,56
RTS0041685,74
RTS0041686,62
RTS0041687,37
RTS0041688,70
RTS0041689,52
RTS0041690,68
RTS0041691,104
RTS0041692,46
RTS0041693,67
RTS0041694,47
RTS0041695,50
RTS0041696,49
RTS0041697,42
RTS0041698,41
RTS0041699,40
RTS0041700,34
RTS0041701,38
RTS0041702,26
RTS0041703,59
RTS0041704,44
RTS0041705,60
RTS0041706,49
RTS0041707,42
RTS0041708,69
RTS0041709,81
RTS0041710,45
RTS0041711,39
RTS0041712,61
RTS0041713,44
RTS0041714,41
RTS0041715,44
RTS0041716,382
RTS0041717,384
RTS0041718,442
RTS0041719,404
RTS0041720,350
RTS0041721,79
RTS0041722,65
RTS0041723,101
RTS0041724,69
RTS0041725,62
RTS0041726,63
RTS0041727,52
RTS0041728,55
RTS0041729,53
RTS0041730,60
RTS0041731,38
RTS0041732,43
RTS0041733,37
RTS0041734,32
RTS0041735,65
RTS0041736,53
RTS0041737,37
RTS0041738,60
RTS0041739,46
RTS0041740,40
RTS0041741,45
RTS0041742,65
RTS0041743,49
RTS0041744,56
RTS0041745,35
RTS0041746,93
RTS0041747,72
RTS0041748,64
RTS0041749,53
RTS0041750,66
RTS0041751,36
RTS0041752,41
RTS0041753,44
RTS0041754,41
RTS0041755,42
RTS0041756,96
RTS0041757,95
RTS0041758,101
RTS0041759,109
RTS0041760,94
RTS0041761,39
RTS0041762,38
RTS0041763,58
RTS0041764,45
RTS0041765,59
RTS0041766,50
RTS0041767,32
RTS0041768,45
RTS0041769,54
RTS0041770,53
RTS0041771,35
RTS0041772,43
RTS0041773,39
RTS0041774,49
RTS0041775,68
RTS0041776,71
RTS0041777,52
RTS0041778,42
RTS0041779,71
RTS0041780,74
RTS0041781,45
RTS0041782,41
RTS0041783,42
RTS0041784,42
RTS0041785,47
RTS0041786,47
RTS0041787,60
RTS0041788,70
RTS0041789,62
RTS0041790,63
RTS0041791,81
RTS0041793,74
RTS0041794,72
RTS0041795,75
RTS0041796,39
RTS0041797,68
RTS0041798,58
RTS0041799,37
RTS0041800,26
RTS0041801,45
RTS0041802,52
RTS0041803,35
RTS0041804,43
RTS0041805,49
RTS0041806,52
RTS0041807,40
RTS0041808,51
RTS0041809,50
RTS0041810,54
RTS0041811,82
RTS0041812,93
RTS0041813,88
RTS0041814,57
RTS0041815,77
RTS0041816,54
RTS0041817,45
RTS0041818,37
RTS0041819,60
RTS0041820,58
RTS0041821,94
RTS0041822,89
RTS0041823,46
RTS0041824,93
RTS0041825,46
RTS0041826,60
RTS0041827,61
RTS0041828,69
RTS0041829,34
RTS0041830,43
RTS0041831,43
RTS0041832,53
RTS0041833,54
RTS0041834,73
RTS0041835,80
RTS0041836,67
RTS0041837,51
RTS0041838,43
RTS0041839,52
RTS0041840,44
RTS0041841,27
RTS0041842,48
RTS0041843,54
RTS0041844,43
RTS0041845,54
RTS0041846,32
RTS0041847,46
RTS0041848,53
RTS0041849,48
RTS0041850,52
RTS0041851,49
RTS0041852,55
RTS0041853,61
RTS0041854,46
RTS0041855,35
RTS0041856,47
RTS0041857,62
RTS0041858,53
RTS0041859,40
RTS0041860,57
RTS0041861,54
RTS0041862,49
RTS0041863,55
RTS0041864,70
RTS0041865,65
RTS0041866,60
RTS0041867,57
RTS0041868,64
RTS0041869,41
RTS0041870,48
RTS0041871,61
RTS0041872,58
RTS0041873,44
RTS0041874,72
RTS0041875,46
RTS0041876,75
RTS0041877,78
RTS0041878,62
RTS0041879,72
RTS0041880,116
RTS0041881,105
RTS0041882,110
RTS0041883,121
RTS0041884,80
RTS0041885,108
RTS0041886,62
RTS0041887,91
RTS0041888,99
RTS0041889,68
RTS0041890,84
RTS0041891,78
RTS0041892,82
RTS0041893,88
RTS0041894,69
RTS0041895,103
RTS0041896,58
RTS0041897,59
RTS0041898,60
RTS0041899,51
RTS0041900,58
RTS0041901,62
RTS0041902,45
RTS0041903,67
RTS0041904,55
RTS0041905,48
RTS0041906,232
RTS0041907,50
RTS0041908,108
RTS0041909,61
RTS0041910,85
RTS0041911,50
RTS0041912,62
RTS0041913,50
RTS0041914,57
RTS0041915,61
RTS0041916,200
RTS0041917,200
RTS0041918,143
RTS0041919,260
RTS0041920,288
RTS0041922,64
RTS0041923,31
RTS0041924,59
RTS0041925,60
RTS0041926,52
RTS0041927,29
RTS0041928,57
RTS0041929,46
RTS0041930,69
RTS0041931,51
RTS0041932,56
RTS0041933,41
RTS0041934,42
RTS0041935,58
RTS0041936,48
RTS0041937,60
RTS0041938,46
RTS0041939,46
RTS0041940,55
RTS0041941,44
RTS0041942,47
RTS0041943,38
RTS0041944,63
RTS0041945,52
RTS0041946,52
RTS0041947,50
RTS0041948,39
RTS0041949,39
RTS0041950,55
RTS0041951,43
RTS0041952,61
RTS0041953,38
RTS0041954,62
RTS0041955,61
RTS0041956,39
RTS0041957,50
RTS0041958,50
RTS0041959,54
RTS0041960,51
RTS0041961,44
RTS0041962,49
RTS0041963,62
RTS0041964,48
RTS0041965,50
RTS0041966,33
RTS0041967,45
RTS0041968,55
RTS0041969,53
RTS0041971,100
RTS0041972,137
RTS0041973,113
RTS0041974,125
RTS0041975,123
RTS0041976,61
RTS0041977,84
RTS0041978,75
RTS0041979,63
RTS0041980,61
RTS0041981,91
RTS0041982,114
RTS0041983,105
RTS0041984,55
RTS0041985,91
RTS0041986,70
RTS0041987,79
RTS0041988,72
RTS0041989,49
RTS0041990,71
RTS0041991,68
RTS0041992,75
RTS0041993,76
RTS0041994,68
RTS0041995,59
RTS0041996,38
RTS0041997,59
RTS0041998,51
RTS0041999,67
RTS0042000,44
RTS0042001,55
RTS0042002,50
RTS0042003,55
RTS0042004,50
RTS0042005,65
RTS0042006,90
RTS0042007,96
RTS0042008,75
RTS0042009,107
RTS0042010,76
RTS0042011,96
RTS0042012,79
RTS0042013,80
RTS0042014,62
RTS0042015,77
RTS0042016,35
RTS0042017,44
RTS0042018,35
RTS0042019,61
RTS0042020,54
RTS0042021,94
RTS0042022,89
RTS0042023,99
RTS0042024,84
RTS0042025,83
RTS0042026,53
RTS0042027,45
RTS0042028,30
RTS0042029,56
RTS0042030,43
RTS0042031,85
RTS0042032,78
RTS0042033,53
RTS0042034,70
RTS0042035,70
RTS0042036,77
RTS0042037,71
RTS0042038,82
RTS0042039,68
RTS0042040,74
RTS0042041,85
RTS0042042,74
RTS0042043,66
RTS0042044,90
RTS0042045,75
RTS0042046,102
RTS0042047,93
RTS0042048,53
RTS0042049,68
RTS0042050,74
RTS0042051,48
RTS0042052,67
RTS0042053,55
RTS0042054,50
RTS0042055,37
RTS0042056,59
RTS0042057,44
RTS0042058,48
RTS0042059,44
RTS0042060,44
RTS0042061,65
RTS0042062,65
RTS0042063,77
RTS0042064,50
RTS0042065,68
RTS0042066,60
RTS0042067,85
RTS0042068,55
RTS0042069,59
RTS0042071,53
RTS0042072,36
RTS0042073,43
RTS0042074,52
RTS0042075,65
RTS0042076,38
RTS0042077,34
RTS0042078,38
RTS0042079,52
RTS0042080,43
RTS0042081,110
RTS0042082,116
RTS0042083,72
RTS0042084,79
RTS0042085,60
RTS0042086,43
RTS0042087,59
RTS0042088,38
RTS0042089,47
RTS0042090,40
RTS0042091,57
RTS0042092,62
RTS0042093,41
RTS0042094,46
RTS0042095,45
RTS0042096,50
RTS0042097,38
RTS0042098,54
RTS0042099,47
RTS0042100,53
RTS0042101,98
RTS0042102,47
RTS0042103,47
RTS0042104,131
RTS0042105,61
RTS0042106,60
RTS0042107,49
RTS0042108,44
RTS0042109,38
RTS0042110,55
RTS0042111,48
RTS0042112,45
RTS0042113,59
RTS0042114,58
RTS0042115,63
RTS0042116,36
RTS0042117,39
RTS0042118,52
RTS0042119,52
RTS0042120,44
RTS0042121,53
RTS0042122,48
RTS0042123,64
RTS0042124,35
RTS0042125,53
RTS0042126,43
RTS0042127,57
RTS0042128,70
RTS0042129,51
RTS0042130,44
RTS0042131,72
RTS0042132,59
RTS0042133,60
RTS0042134,50
RTS0042135,54
RTS0042136,114
RTS0042137,47
RTS0042138,56
RTS0042139,101
RTS0042140,56
RTS0042141,65
RTS0042142,51
RTS0042143,71
RTS0042144,65
RTS0042145,42
RTS0042146,82
RTS0042147,65
RTS0042148,76
RTS0042149,60
RTS0042150,67
RTS0042151,47
RTS0042152,58
RTS0042153,45
RTS0042154,60
RTS0042155,74
RTS0042156,45
RTS0042157,41
RTS0042158,58
RTS0042159,43
RTS0042160,41
RTS0042161,47
RTS0042162,37
RTS0042163,61
RTS0042164,59
RTS0042165,51
RTS0042166,71
RTS0042167,57
RTS0042168,63
RTS0042169,55
RTS0042170,61
RTS0042171,122
RTS0042172,133
RTS0042173,154
RTS0042174,121
RTS0042175,185
RTS0042176,54
RTS0042177,52
RTS0042178,75
RTS0042179,51
RTS0042180,50
RTS0042181,46
RTS0042182,49
RTS0042183,66
RTS0042184,73
RTS0042185,54
RTS0042186,67
RTS0042187,56
RTS0042188,48
RTS0042189,54
RTS0042190,53
RTS0042191,82
RTS0042192,61
RTS0042193,51
RTS0042194,71
RTS0042195,48
RTS0042196,66
RTS0042197,80
RTS0042198,45
RTS0042199,81
RTS0042200,48
RTS0042201,49
RTS0042202,35
RTS0042203,46
RTS0042204,40
RTS0042205,54
RTS0042206,34
RTS0042207,69
RTS0042208,48
RTS0042209,55
RTS0042210,44
RTS0042211,39
RTS0042212,50
RTS0042213,44
RTS0042214,45
RTS0042215,45
RTS0042216,62
RTS0042217,54
RTS0042218,57
RTS0042219,59
RTS0042220,54
RTS0042221,58
RTS0042222,64
RTS0042223,50
RTS0042224,68
RTS0042225,78
RTS0042226,60
RTS0042227,42
RTS0042228,53
RTS0042229,40
RTS0042230,64
RTS0042231,51
RTS0042232,50
RTS0042233,67
RTS0042234,37
RTS0042235,55
RTS0042236,52
RTS0042237,55
RTS0042238,61
RTS0042239,58
RTS0042240,48
RTS0042241,41
RTS0042242,37
RTS0042243,45
RTS0042244,48
RTS0042245,43
RTS0042246,60
RTS0042247,48
RTS0042248,74
RTS0042249,57
RTS0042250,54
RTS0042251,44
RTS0042252,43
RTS0042253,53
RTS0042254,51
RTS0042255,45
RTS0042256,67
RTS0042257,47
RTS0042258,36
RTS0042259,42
RTS0042260,99
RTS0042261,69
RTS0042262,60
RTS0042263,70
RTS0042264,72
RTS0042265,84
RTS0042266,55
RTS0042267,64
RTS0042268,33
RTS0042269,39
RTS0042270,41
RTS0042271,46
RTS0042272,37
RTS0042273,59
RTS0042274,41
RTS0042275,38
RTS0042276,62
RTS0042277,54
RTS0042278,38
RTS0042279,67
RTS0042280,54
RTS0042281,34
RTS0042282,43
RTS0042283,43
RTS0042284,43
RTS0042285,52
RTS0042286,54
RTS0042287,38
RTS0042288,69
RTS0042289,54
RTS0042290,59
RTS0042291,80
RTS0042292,97
RTS0042293,88
RTS0042294,99
RTS0042295,78
RTS0042296,48
RTS0042297,67
RTS0042298,56
RTS0042299,55
RTS0042300,61
RTS0042301,70
RTS0042302,56
RTS0042303,73
RTS0042304,70
RTS0042305,72
RTS0042306,54
RTS0042307,61
RTS0042308,48
RTS0042309,55
RTS0042310,89
RTS0042311,29
RTS0042312,47
RTS0042313,49
RTS0042314,44
RTS0042315,56
RTS0042316,52
RTS0042317,49
RTS0042318,53
RTS0042319,66
RTS0042320,51
RTS0042321,59
RTS0042322,37
RTS0042323,44
RTS0042324,59
RTS0042325,48
RTS0042326,50
RTS0042327,59
RTS0042328,42
RTS0042329,37
RTS0042330,42
RTS0042331,47
RTS0042332,68
RTS0042333,72
RTS0042334,92
RTS0042335,47
RTS0042336,35
RTS0042337,52
RTS0042338,38
RTS0042339,41
RTS0042340,23
RTS0042341,59
RTS0042342,42
RTS0042343,55
RTS0042344,53
RTS0042345,49
RTS0042346,69
RTS0042347,48
RTS0042348,48
RTS0042349,41
RTS0042350,43
RTS0042351,51
RTS0042352,58
RTS0042353,63
RTS0042354,66
RTS0042355,38
RTS0042356,47
RTS0042357,42
RTS0042358,41
RTS0042359,42
RTS0042360,42
RTS0042361,45
RTS0042362,82
RTS0042363,94
RTS0042364,67
RTS0042365,53
RTS0042366,36
RTS0042367,49
RTS0042368,45
RTS0042369,26
RTS0042370,34
RTS0042371,51
RTS0042372,43
RTS0042373,62
RTS0042374,51
RTS0042375,47
RTS0042376,44
RTS0042377,28
RTS0042378,51
RTS0042379,57
RTS0042380,38
RTS0042381,115
RTS0042382,85
RTS0042383,88
RTS0042384,102
RTS0042385,77
RTS0042386,54
RTS0042387,55
RTS0042388,62
RTS0042389,59
RTS0042390,50
RTS0042391,45
RTS0042392,41
RTS0042393,41
RTS0042394,33
RTS0042395,45
RTS0042396,40
RTS0042397,35
RTS0042398,48
RTS0042399,64
RTS0042400,33
RTS0042401,46
RTS0042402,35
RTS0042403,29
RTS0042404,38
RTS0042405,44
RTS0042406,57
RTS0042407,46
RTS0042408,50
RTS0042409,53
RTS0042410,53
RTS0042411,48
RTS0042412,55
RTS0042413,42
RTS0042414,50
RTS0042415,56
RTS0042416,77
RTS0042417,136
RTS0042418,164
RTS0042419,110
RTS0042420,129
RTS0042421,59
RTS0042422,38
RTS0042423,64
RTS0042424,63
RTS0042425,47
RTS0042426,74
RTS0042427,55
RTS0042428,103
RTS0042429,78
RTS0042430,98
RTS0042431,68
RTS0042432,87
RTS0042433,70
RTS0042434,75
RTS0042435,63
RTS0042436,48
RTS0042437,40
RTS0042438,57
RTS0042439,82
RTS0042440,50
RTS0042441,47
RTS0042442,50
RTS0042443,53
RTS0042444,49
RTS0042445,39
RTS0042446,55
RTS0042447,55
RTS0042448,47
RTS0042449,48
RTS0042450,47
RTS0042451,73
RTS0042452,52
RTS0042453,78
RTS0042454,55
RTS0042455,39
RTS0042456,45
RTS0042457,58
RTS0042458,50
RTS0042460,64
RTS0042461,98
RTS0042462,88
RTS0042463,80
RTS0042464,81
RTS0042465,76
RTS0042466,56
RTS0042467,45
RTS0042468,48
RTS0042469,62
RTS0042470,42
RTS0042471,45
RTS0042472,50
RTS0042473,50
RTS0042474,53
RTS0042475,38
RTS0042476,45
RTS0042477,44
RTS0042478,51
RTS0042479,38
RTS0042480,69
RTS0042481,80
RTS0042482,107
RTS0042483,154
RTS0042484,168
RTS0042485,121
RTS0042486,37
RTS0042487,46
RTS0042488,53
RTS0042489,46
RTS0042490,37
RTS0042491,44
RTS0042492,41
RTS0042493,47
RTS0042494,31
RTS0042495,40
RTS0042496,49
RTS0042497,47
RTS0042498,65
RTS0042499,61
RTS0042500,49
RTS0042501,53
RTS0042502,48
RTS0042503,58
RTS0042504,45
RTS0042505,54
RTS0042506,36
RTS0042507,45
RTS0042508,41
RTS0042509,62
RTS0042510,32
RTS0042515,61
RTS0042522,33
RTS0042526,44
RTS0042527,38
RTS0042528,40
RTS0042529,39
RTS0042530,31
RTS0042531,41
RTS0042532,38
RTS0042533,43
RTS0042534,44
RTS0042535,47
RTS0042536,47
RTS0042537,50
RTS0042538,37
RTS0042539,58
RTS0042540,66
RTS0042541,35
RTS0042542,34
RTS0042543,44
RTS0042544,57
RTS0042545,44
RTS0042546,45
RTS0042547,40
RTS0042548,58
RTS0042549,39
RTS0042550,45
RTS0042551,51
RTS0042552,36
RTS0042553,27
RTS0042554,57
RTS0042555,43
RTS0042556,55
RTS0042557,49
RTS0042558,44
RTS0042559,50
RTS0042560,32
RTS0042561,38
RTS0042562,41
RTS0042563,49
RTS0042564,53
RTS0042565,47
RTS0042566,91
RTS0042567,83
RTS0042568,93
RTS0042569,94
RTS0042570,78
RTS0042571,69
RTS0042572,51
RTS0042573,50
RTS0042574,69
RTS0042575,70
RTS0042576,89
RTS0042577,121
RTS0042578,103
RTS0042579,118
RTS0042580,83
RTS0042581,77
RTS0042582,76
RTS0042583,154
RTS0042584,51
RTS0042585,37
RTS0042586,417
RTS0042587,410
RTS0042588,532
RTS0042589,386
RTS0042590,622
RTS0042591,43
RTS0042592,42
RTS0042593,47
RTS0042594,45
RTS0042595,45
RTS0042596,41
RTS0042597,72
RTS0042598,82
RTS0042599,59
RTS0042600,54
RTS0042601,30
RTS0042602,50
RTS0042603,47
RTS0042604,62
RTS0042605,46
RTS0042606,52
RTS0042607,34
RTS0042608,46
RTS0042609,53
RTS0042610,46
RTS0042611,116
RTS0042612,99
RTS0042613,103
RTS0042614,101
RTS0042615,83
RTS0042616,47
RTS0042617,58
RTS0042618,70
RTS0042619,66
RTS0042620,71
RTS0042621,35
RTS0042622,42
RTS0042623,40
RTS0042624,46
RTS0042625,38
RTS0042626,75
RTS0042627,90
RTS0042628,50
RTS0042629,61
RTS0042630,72
RTS0042631,38
RTS0042633,41
RTS0042634,46
RTS0042635,34
RTS0042636,242
RTS0042637,193
RTS0042638,224
RTS0042639,149
RTS0042640,141
RTS0042641,55
RTS0042642,52
RTS0042643,28
RTS0042644,56
RTS0042645,42
RTS0042646,31
RTS0042647,38
RTS0042648,47
RTS0042649,42
RTS0042650,47
RTS0042651,40
RTS0042652,37
RTS0042653,41
RTS0042654,51
RTS0042655,51
RTS0042656,62
RTS0042657,31
RTS0042658,62
RTS0042659,43
RTS0042660,42
RTS0042661,99
RTS0042662,118
RTS0042663,103
RTS0042664,59
RTS0042665,90
RTS0042666,40
RTS0042667,48
RTS0042668,36
RTS0042669,45
RTS0042670,45
RTS0042671,76
RTS0042672,79
RTS0042673,80
RTS0042674,62
RTS0042675,76
RTS0042676,43
RTS0042678,59
RTS0042679,61
RTS0042680,43
RTS0042681,178
RTS0042682,194
RTS0042683,190
RTS0042684,139
RTS0042685,203
RTS0042686,57
RTS0042687,44
RTS0042688,53
RTS0042689,35
RTS0042690,41
RTS0042691,46
RTS0042692,46
RTS0042693,26
RTS0042694,2
RTS0042695,46
RTS0042696,37
RTS0042697,61
RTS0042698,34
RTS0042699,43
RTS0042700,43
RTS0042701,38
RTS0042702,43
RTS0042703,55
RTS0042704,61
RTS0042705,47
RTS0042706,51
RTS0042707,39
RTS0042708,50
RTS0042709,49
RTS0042710,69
RTS0042711,1079
RTS0042712,1102
RTS0042713,590
RTS0042714,884
RTS0042715,628
RTS0042716,35
RTS0042717,52
RTS0042718,45
RTS0042719,31
RTS0042720,42
RTS0042721,65
RTS0042722,48
RTS0042723,65
RTS0042724,62
RTS0042725,52
RTS0042726,52
RTS0042727,32
RTS0042728,55
RTS0042729,40
RTS0042730,51
RTS0042731,37
RTS0042732,52
RTS0042733,52
RTS0042734,42
RTS0042735,39
RTS0042736,61
RTS0042737,72
RTS0042738,79
RTS0042739,61
RTS0042740,78
RTS0042741,37
RTS0042742,40
RTS0042743,35
RTS0042744,53
RTS0042745,45
RTS0042746,72
RTS0042747,53
RTS0042748,54
RTS0042749,34
RTS0042750,55
RTS0042751,41
RTS0042752,40
RTS0042753,50
RTS0042754,37
RTS0042755,37
RTS0042756,32
RTS0042757,79
RTS0042758,41
RTS0042759,35
RTS0042760,57
RTS0042761,37
RTS0042762,30
RTS0042763,39
RTS0042764,39
RTS0042765,54
RTS0042766,99
RTS0042767,67
RTS0042768,86
RTS0042769,92
RTS0042770,61
RTS0042771,56
RTS0042772,62
RTS0042773,52
RTS0042774,72
RTS0042775,47
RTS0042776,47
RTS0042777,69
RTS0042778,68
RTS0042779,54
RTS0042780,56
RTS0042781,45
RTS0042782,44
RTS0042783,69
RTS0042784,59
RTS0042785,56
RTS0042786,76
RTS0042787,83
RTS0042788,79
RTS0042789,77
RTS0042790,80
RTS0042791,242
RTS0042792,136
RTS0042793,227
RTS0042794,162
RTS0042795,185
RTS0042796,54
RTS0042797,115
RTS0042798,48
RTS0042799,56
RTS0042800,43
RTS0042801,50
RTS0042802,62
RTS0042803,36
RTS0042804,51
RTS0042805,63
RTS0042806,56
RTS0042807,70
RTS0042808,106
RTS0042809,86
RTS0042810,84
RTS0042811,69
RTS0042812,54
RTS0042813,64
RTS0042814,76
RTS0042815,56
RTS0042816,55
RTS0042817,69
RTS0042818,74
RTS0042819,64
RTS0042820,56
RTS0042821,60
RTS0042822,46
RTS0042823,37
RTS0042824,53
RTS0042825,57
RTS0042826,55
RTS0042827,60
RTS0042828,55
RTS0042829,75
RTS0042830,85
RTS0042831,64
RTS0042832,60
RTS0042833,61
RTS0042834,56
RTS0042835,46
RTS0042836,59
RTS0042837,48
RTS0042838,56
RTS0042839,41
RTS0042840,68
RTS0042841,66
RTS0042842,60
RTS0042843,68
RTS0042844,43
RTS0042845,1013
RTS0042846,55
RTS0042847,69
RTS0042848,78
RTS0042849,55
RTS0042850,58
RTS0042851,67
RTS0042852,50
RTS0042853,76
RTS0042854,60
RTS0042855,52
RTS0042856,48
RTS0042857,52
RTS0042858,47
RTS0042859,62
RTS0042860,46
RTS0042861,63
RTS0042862,44
RTS0042863,63
RTS0042864,68
RTS0042865,66
RTS0042866,68
RTS0042867,70
RTS0042868,59
RTS0042869,83
RTS0042870,65
RTS0042871,70
RTS0042872,40
RTS0042873,33
RTS0042874,38
RTS0042875,70
RTS0042876,87
RTS0042877,73
RTS0042878,84
RTS0042879,77
RTS0042880,85
RTS0042881,70
RTS0042882,74
RTS0042883,88
RTS0042884,115
RTS0042885,69
RTS0042886,60
RTS0042887,56
RTS0042888,65
RTS0042889,41
RTS0042890,62
RTS0042891,34
RTS0042892,57
RTS0042893,61
RTS0042894,50
RTS0042895,58
RTS0042896,70
RTS0042897,63
RTS0042898,49
RTS0042899,73
RTS0042900,64
RTS0042901,58
RTS0042902,32
RTS0042903,41
RTS0042904,46
RTS0042905,42
RTS0042906,51
RTS0042907,39
RTS0042908,46
RTS0042909,62
RTS0042910,51
RTS0042911,43
RTS0042912,51
RTS0042913,73
RTS0042914,39
RTS0042915,43
RTS0042916,72
RTS0042917,73
RTS0042918,64
RTS0042919,54
RTS0042920,56
RTS0042921,75
RTS0042922,53
RTS0042923,77
RTS0042924,67
RTS0042925,79
RTS0042926,50
RTS0042927,46
RTS0042928,42
RTS0042929,41
RTS0042930,42
RTS0042931,53
RTS0042932,48
RTS0042933,41
RTS0042934,37
RTS0042935,55
RTS0042936,61
RTS0042937,38
RTS0042938,413
RTS0042939,69
RTS0042940,60
RTS0042941,188
RTS0042942,177
RTS0042943,190
RTS0042944,150
RTS0042945,406
RTS0042946,55
RTS0042947,68
RTS0042948,40
RTS0042949,57
RTS0042950,48
RTS0042951,76
RTS0042952,70
RTS0042953,87
RTS0042954,51
RTS0042955,72
RTS0042956,46
RTS0042957,55
RTS0042958,65
RTS0042959,57
RTS0042960,60
RTS0042961,82
RTS0042962,63
RTS0042963,60
RTS0042964,71
RTS0042965,126
RTS0042966,48
RTS0042967,52
RTS0042968,60
RTS0042969,58
RTS0042970,59
RTS0042971,226
RTS0042972,133
RTS0042973,150
RTS0042974,140
RTS0042975,161
RTS0042976,83
RTS0042977,87
RTS0042978,75
RTS0042979,57
RTS0042980,71
RTS0042981,75
RTS0042982,61
RTS0042983,74
RTS0042984,65
RTS0042985,64
RTS0042986,46
RTS0042987,56
RTS0042988,56
RTS0042989,41
RTS0042990,42
RTS0042991,65
RTS0042992,64
RTS0042993,41
RTS0042994,57
RTS0042995,66
RTS0042996,44
RTS0042997,57
RTS0042998,52
RTS0042999,47
RTS0043000,51
RTS0043001,69
RTS0043002,61
RTS0043003,66
RTS0043004,57
RTS0043005,73
RTS0043006,49
RTS0043007,84
RTS0043008,66
RTS0043009,50
RTS0043010,62
RTS0043011,66
RTS0043012,68
RTS0043013,54
RTS0043014,73
RTS0043015,83
RTS0043016,92
RTS0043017,96
RTS0043018,92
RTS0043019,111
RTS0043020,74
RTS0043021,57
RTS0043022,53
RTS0043023,49
RTS0043024,63
RTS0043025,65
RTS0043026,51
RTS0043027,63
RTS0043028,68
RTS0043029,48
RTS0043030,69
RTS0043031,58
RTS0043032,66
RTS0043033,59
RTS0043034,59
RTS0043035,35
RTS0043036,61
RTS0043037,57
RTS0043038,59
RTS0043039,50
RTS0043040,72
RTS0043041,48
RTS0043042,49
RTS0043043,44
RTS0043044,53
RTS0043045,43
RTS0043046,41
RTS0043047,33
RTS0043048,45
RTS0043049,41
RTS0043050,51
RTS0043051,51
RTS0043052,49
RTS0043053,37
RTS0043054,48
RTS0043055,45
RTS0043056,63
RTS0043057,57
RTS0043058,48
RTS0043059,43
RTS0043060,53
RTS0043061,285
RTS0043062,172
RTS0043063,142
RTS0043064,159
RTS0043065,184
RTS0043066,68
RTS0043067,67
RTS0043068,62
RTS0043069,50
RTS0043070,75
RTS0043071,45
RTS0043072,56
RTS0043073,59
RTS0043074,71
RTS0043075,62
RTS0043076,31
RTS0043077,71
RTS0043078,62
RTS0043079,56
RTS0043080,75
RTS0043081,132
RTS0043082,95
RTS0043083,138
RTS0043084,149
RTS0043085,109
RTS0043086,36
RTS0043087,52
RTS0043088,40
RTS0043089,45
RTS0043090,46
RTS0043091,55
RTS0043092,43
RTS0043093,60
RTS0043094,68
RTS0043095,94
RTS0043096,54
RTS0043097,51
RTS0043098,51
RTS0043099,52
RTS0043100,49
RTS0043101,83
RTS0043102,62
RTS0043103,51
RTS0043104,75
RTS0043105,52
RTS0043106,71
RTS0043107,45
RTS0043108,37
RTS0043109,56
RTS0043110,61
RTS0043111,85
RTS0043112,58
RTS0043113,65
RTS0043114,45
RTS0043115,53
RTS0043116,95
RTS0043117,63
RTS0043118,45
RTS0043119,44
RTS0043120,81
RTS0043121,45
RTS0043122,36
RTS0043123,51
RTS0043124,45
RTS0043125,32
RTS0043126,67
RTS0043127,66
RTS0043128,69
RTS0043129,66
RTS0043130,76
RTS0043131,60
RTS0043132,60
RTS0043133,42
RTS0043134,59
RTS0043135,53
RTS0043136,65
RTS0043137,59
RTS0043138,83
RTS0043139,58
RTS0043140,66
RTS0043141,36
RTS0043142,61
RTS0043143,56
RTS0043144,56
RTS0043145,56
RTS0043146,48
RTS0043147,53
RTS0043148,49
RTS0043149,62
RTS0043150,34
RTS0043151,71
RTS0043152,79
RTS0043153,80
RTS0043154,76
RTS0043155,65
RTS0043156,156
RTS0043157,174
RTS0043159,161
RTS0043160,285
RTS0043161,164
RTS0043162,217
RTS0043163,164
RTS0043164,111
RTS0043165,170
RTS0043167,61
RTS0043168,60
RTS0043169,40
RTS0043170,64
RTS0043171,96
RTS0043172,131
RTS0043173,77
RTS0043174,75
RTS0043175,83
RTS0043176,62
RTS0043177,72
RTS0043178,157
RTS0043179,71
RTS0043180,72
RTS0043181,65
RTS0043182,44
RTS0043183,83
RTS0043184,47
RTS0043185,46
RTS0043186,84
RTS0043187,50
RTS0043188,76
RTS0043189,63
RTS0043190,67
RTS0043191,51
RTS0043192,66
RTS0043193,53
RTS0043194,35
RTS0043195,56
RTS0043196,72
RTS0043197,52
RTS0043198,51
RTS0043199,61
RTS0043200,60
RTS0043201,56
RTS0043202,94
RTS0043203,53
RTS0043204,92
RTS0043205,78
RTS0043206,57
RTS0043207,67
RTS0043208,71
RTS0043209,49
RTS0043210,49
RTS0043211,57
RTS0043212,67
RTS0043213,38
RTS0043214,54
RTS0043215,43
RTS0043216,61
RTS0043217,81
RTS0043218,58
RTS0043219,79
RTS0043220,75
RTS0043221,44
RTS0043222,58
RTS0043223,48
RTS0043224,58
RTS0043225,49
RTS0043226,107
RTS0043227,84
RTS0043228,78
RTS0043229,84
RTS0043230,84
RTS0043231,131
RTS0043232,93
RTS0043233,153
RTS0043234,69
RTS0043235,94
RTS0043236,41
RTS0043237,64
RTS0043238,46
RTS0043239,53
RTS0043240,45
RTS0043241,43
RTS0043242,55
RTS0043243,48
RTS0043244,51
RTS0043245,52
RTS0043246,62
RTS0043247,66
RTS0043248,50
RTS0043249,51
RTS0043250,66
RTS0043251,35
RTS0043252,49
RTS0043253,58
RTS0043254,53
RTS0043255,50
RTS0043256,52
RTS0043257,47
RTS0043258,67
RTS0043259,45
RTS0043260,53
RTS0043261,54
RTS0043262,68
RTS0043263,53
RTS0043264,38
RTS0043265,50
RTS0043266,51
RTS0043267,58
RTS0043268,33
RTS0043269,56
RTS0043270,79
RTS0043271,118
RTS0043272,95
RTS0043273,95
RTS0043274,113
RTS0043275,97
RTS0043276,41
RTS0043277,53
RTS0043278,66
RTS0043279,63
RTS0043280,45
RTS0043281,62
RTS0043282,72
RTS0043283,55
RTS0043284,81
RTS0043285,65
RTS0043286,62
RTS0043287,58
RTS0043288,69
RTS0043289,67
RTS0043290,55
RTS0043291,82
RTS0043292,81
RTS0043293,63
RTS0043294,56
RTS0043295,67
RTS0043296,47
RTS0043297,32
RTS0043299,55
RTS0043300,68
RTS0043301,58
RTS0043302,38
RTS0043303,83
RTS0043304,42
RTS0043305,42
RTS0043306,48
RTS0043307,48
RTS0043308,44
RTS0043309,45
RTS0043310,54
RTS0043311,51
RTS0043312,56
RTS0043313,72
RTS0043314,54
RTS0043315,41
RTS0043316,55
RTS0043317,60
RTS0043318,32
RTS0043319,47
RTS0043320,67
RTS0043321,56
RTS0043322,58
RTS0043323,68
RTS0043324,48
RTS0043325,51
RTS0043326,43
RTS0043327,57
RTS0043328,58
RTS0043329,47
RTS0043330,67
RTS0043331,45
RTS0043332,46
RTS0043333,48
RTS0043334,38
RTS0043335,40
RTS0043336,51
RTS0043337,63
RTS0043338,58
RTS0043339,39
RTS0043340,36
RTS0043341,55
RTS0043342,49
RTS0043343,43
RTS0043344,63
RTS0043345,42
RTS0043346,55
RTS0043347,63
RTS0043348,58
RTS0043349,51
RTS0043350,68
RTS0043351,60
RTS0043352,71
RTS0043353,75
RTS0043354,55
RTS0043355,63
RTS0043356,86
RTS0043357,62
RTS0043358,74
RTS0043359,77
RTS0043360,68
RTS0043361,71
RTS0043362,64
RTS0043363,72
RTS0043364,68
RTS0043365,62
RTS0043366,54
RTS0043367,50
RTS0043368,38
RTS0043369,57
RTS0043370,34
RTS0043371,79
RTS0043372,47
RTS0043373,59
RTS0043374,83
RTS0043375,42
RTS0043376,53
RTS0043377,68
RTS0043378,47
RTS0043379,57
RTS0043380,52
RTS0043381,41
RTS0043382,41
RTS0043383,56
RTS0043384,34
RTS0043385,49
RTS0043386,54
RTS0043387,88
RTS0043388,49
RTS0043389,78
RTS0043390,63
RTS0043391,50
RTS0043392,54
RTS0043393,50
RTS0043394,53
RTS0043395,47
RTS0043396,69
RTS0043397,83
RTS0043398,69
RTS0043399,86
RTS0043400,49
RTS0043401,51
RTS0043402,45
RTS0043403,33
RTS0043404,55
RTS0043405,53
RTS0043406,45
RTS0043407,51
RTS0043408,55
RTS0043409,39
RTS0043410,45
RTS0043411,49
RTS0043412,47
RTS0043413,37
RTS0043414,57
RTS0043415,44
RTS0043416,59
RTS0043417,45
RTS0043418,48
RTS0043419,53
RTS0043420,51
RTS0043421,65
RTS0043422,52
RTS0043423,66
RTS0043424,60
RTS0043425,62
RTS0043426,102
RTS0043427,56
RTS0043428,94
RTS0043429,92
RTS0043430,78
RTS0043431,76
RTS0043432,59
RTS0043433,71
RTS0043434,75
RTS0043435,85
RTS0043436,67
RTS0043437,63
RTS0043438,60
RTS0043439,127
RTS0043440,76
RTS0043441,80
RTS0043442,69
RTS0043443,73
RTS0043444,68
RTS0043445,81
RTS0043446,43
RTS0043447,43
RTS0043448,50
RTS0043449,43
RTS0043450,51
RTS0043451,38
RTS0043452,75
RTS0043453,60
RTS0043454,79
RTS0043455,48
RTS0043456,56
RTS0043457,59
RTS0043458,53
RTS0043459,44
RTS0043460,40
RTS0043461,59
RTS0043462,60
RTS0043463,63
RTS0043464,47
RTS0043465,71
RTS0043466,88
RTS0043467,95
RTS0043468,103
RTS0043469,77
RTS0043470,75
RTS0043471,44
RTS0043472,183
RTS0043473,54
RTS0043474,64
RTS0043475,57
RTS0043476,58
RTS0043477,69
RTS0043478,56
RTS0043479,47
RTS0043480,54
RTS0043481,81
RTS0043482,75
RTS0043483,84
RTS0043484,57
RTS0043485,73
RTS0043486,75
RTS0043487,65
RTS0043488,81
RTS0043489,77
RTS0043490,93
RTS0043491,71
RTS0043492,85
RTS0043493,78
RTS0043494,76
RTS0043495,93
RTS0043496,50
RTS0043497,53
RTS0043498,39
RTS0043499,51
RTS0043500,55
RTS0043501,40
RTS0043502,51
RTS0043503,48
RTS0043504,79
RTS0043505,56
RTS0043506,61
RTS0043507,53
RTS0043508,47
RTS0043509,72
RTS0043510,60
RTS0043511,61
RTS0043512,59
RTS0043513,53
RTS0043514,54
RTS0043515,51
RTS0043516,59
RTS0043517,56
RTS0043518,68
RTS0043519,56
RTS0043520,49
RTS0043521,46
RTS0043522,32
RTS0043523,190
RTS0043524,53
RTS0043525,57
RTS0043526,51
RTS0043527,53
RTS0043528,39
RTS0043529,49
RTS0043530,53
RTS0043531,48
RTS0043532,61
RTS0043533,41
RTS0043534,41
RTS0043535,51
RTS0043536,50
RTS0043537,48
RTS0043538,45
RTS0043539,68
RTS0043540,44
RTS0043541,70
RTS0043542,62
RTS0043543,55
RTS0043544,58
RTS0043545,61
RTS0043546,59
RTS0043547,56
RTS0043548,62
RTS0043549,50
RTS0043550,54
RTS0043551,49
RTS0043552,47
RTS0043553,50
RTS0043554,52
RTS0043555,54
RTS0043556,43
RTS0043557,48
RTS0043558,53
RTS0043559,61
RTS0043560,53
RTS0043561,58
RTS0043562,35
RTS0043563,42
RTS0043564,44
RTS0043565,51
RTS0043566,56
RTS0043567,53
RTS0043568,43
RTS0043569,60
RTS0043570,62
RTS0043571,63
RTS0043572,68
RTS0043573,81
RTS0043574,53
RTS0043575,63
RTS0043576,87
RTS0043577,58
RTS0043578,49
RTS0043579,90
RTS0043580,89
RTS0043581,51
RTS0043582,50
RTS0043583,41
RTS0043584,53
RTS0043585,34
RTS0043586,43
RTS0043587,42
RTS0043588,49
RTS0043589,54
RTS0043590,52
RTS0043591,50
RTS0043592,42
RTS0043593,44
RTS0043594,49
RTS0043595,47
RTS0043596,40
RTS0043597,38
RTS0043598,31
RTS0043599,42
RTS0043600,50
RTS0043601,45
RTS0043602,45
RTS0043603,56
RTS0043604,43
RTS0043605,43
RTS0043606,49
RTS0043607,50
RTS0043608,54
RTS0043609,48
RTS0043610,70
RTS0043611,53
RTS0043612,63
RTS0043613,45
RTS0043614,42
RTS0043615,39
RTS0043616,47
RTS0043617,52
RTS0043618,58
RTS0043619,44
RTS0043620,48
RTS0043621,38
RTS0043622,53
RTS0043623,42
RTS0043624,82
RTS0043625,64
RTS0043626,36
RTS0043627,57
RTS0043628,65
RTS0043629,43
RTS0043630,55
RTS0043631,56
RTS0043632,46
RTS0043633,61
RTS0043634,44
RTS0043635,47
RTS0043636,49
RTS0043637,57
RTS0043638,54
RTS0043639,35
RTS0043640,67
RTS0043641,228
RTS0043642,177
RTS0043643,208
RTS0043644,149
RTS0043645,174
RTS0043646,115
RTS0043647,85
RTS0043648,87
RTS0043649,80
RTS0043650,104
RTS0043651,38
RTS0043652,61
RTS0043653,41
RTS0043654,51
RTS0043655,49
RTS0043656,44
RTS0043657,52
RTS0043658,54
RTS0043659,53
RTS0043660,47
RTS0043661,59
RTS0043663,68
RTS0043664,43
RTS0043665,51
RTS0043666,44
RTS0043667,37
RTS0043668,42
RTS0043669,63
RTS0043670,35
RTS0043671,45
RTS0043672,55
RTS0043673,55
RTS0043674,55
RTS0043675,45
RTS0043676,46
RTS0043677,48
RTS0043678,31
RTS0043679,36
RTS0043680,38
RTS0043681,45
RTS0043682,41
RTS0043683,49
RTS0043684,53
RTS0043685,48
RTS0043686,53
RTS0043687,43
RTS0043688,57
RTS0043689,47
RTS0043690,39
RTS0043691,58
RTS0043692,82
RTS0043693,64
RTS0043694,54
RTS0043695,80
RTS0043696,70
RTS0043697,68
RTS0043698,101
RTS0043699,96
RTS0043700,66
RTS0043701,77
RTS0043702,116
RTS0043703,91
RTS0043704,102
RTS0043705,86
RTS0043706,74
RTS0043707,62
RTS0043708,49
RTS0043709,45
RTS0043710,54
RTS0043711,39
RTS0043712,38
RTS0043713,38
RTS0043714,37
RTS0043715,43
RTS0043716,57
RTS0043717,45
RTS0043718,56
RTS0043719,51
RTS0043720,44
RTS0043721,40
RTS0043722,47
RTS0043723,49
RTS0043724,47
RTS0043725,46
RTS0043726,60
RTS0043727,49
RTS0043728,37
RTS0043729,57
RTS0043730,71
RTS0043731,38
RTS0043732,49
RTS0043733,60
RTS0043734,60
RTS0043735,49
RTS0043736,65
RTS0043737,62
RTS0043738,66
RTS0043739,58
RTS0043740,57
RTS0043741,68
RTS0043742,53
RTS0043743,61
RTS0043744,62
RTS0043745,45
RTS0043746,56
RTS0043747,52
RTS0043748,53
RTS0043749,40
RTS0043750,42
RTS0043751,63
RTS0043752,71
RTS0043753,57
RTS0043754,44
RTS0043755,135
RTS0043756,53
RTS0043757,48
RTS0043758,57
RTS0043759,53
RTS0043760,45
RTS0043761,99
RTS0043762,39
RTS0043763,29
RTS0043764,60
RTS0043765,57
RTS0043766,57
RTS0043767,40
RTS0043768,46
RTS0043769,53
RTS0043770,34
RTS0043771,36
RTS0043772,53
RTS0043773,48
RTS0043774,41
RTS0043775,50
RTS0043776,50
RTS0043777,56
RTS0043778,62
RTS0043779,51
RTS0043780,64
RTS0043781,65
RTS0043782,63
RTS0043783,61
RTS0043784,55
RTS0043785,43
RTS0043786,68
RTS0043787,40
RTS0043788,41
RTS0043789,45
RTS0043790,46
RTS0043791,49
RTS0043792,69
RTS0043793,51
RTS0043794,52
RTS0043795,53
RTS0043796,50
RTS0043797,59
RTS0043798,36
RTS0043799,53
RTS0043800,53
RTS0043801,44
RTS0043802,38
RTS0043803,43
RTS0043804,58
RTS0043805,53
RTS0043806,42
RTS0043807,33
RTS0043808,68
RTS0043809,43
RTS0043810,51
RTS0043811,144
RTS0043812,213
RTS0043813,118
RTS0043814,142
RTS0043815,218
RTS0043816,98
RTS0043817,68
RTS0043818,107
RTS0043819,84
RTS0043820,81
RTS0043821,54
RTS0043822,51
RTS0043823,49
RTS0043824,39
RTS0043825,40
RTS0043826,41
RTS0043827,39
RTS0043828,33
RTS0043829,41
RTS0043830,53
RTS0043831,59
RTS0043832,57
RTS0043833,83
RTS0043834,60
RTS0043835,56
RTS0043836,56
RTS0043837,50
RTS0043838,45
RTS0043839,50
RTS0043840,56
RTS0043841,35
RTS0043842,41
RTS0043843,37
RTS0043844,58
RTS0043845,38
RTS0043846,65
RTS0043847,78
RTS0043848,98
RTS0043849,91
RTS0043850,94
RTS0043851,50
RTS0043852,52
RTS0043853,73
RTS0043854,30
RTS0043856,51
RTS0043857,47
RTS0043858,59
RTS0043859,72
RTS0043860,60
RTS0043861,90
RTS0043862,112
RTS0043863,78
RTS0043864,46
RTS0043865,46
RTS0043866,69
RTS0043867,65
RTS0043868,68
RTS0043869,59
RTS0043870,43
RTS0043871,56
RTS0043872,59
RTS0043873,43
RTS0043874,47
RTS0043875,50
RTS0043876,39
RTS0043877,36
RTS0043878,63
RTS0043879,55
RTS0043880,55
RTS0043881,55
RTS0043882,74
RTS0043883,61
RTS0043884,55
RTS0043885,60
RTS0043886,55
RTS0043887,66
RTS0043888,43
RTS0043889,64
RTS0043890,62
RTS0043891,82
RTS0043892,64
RTS0043893,65
RTS0043894,57
RTS0043895,68
RTS0043896,49
RTS0043897,72
RTS0043898,79
RTS0043899,73
RTS0043900,69
RTS0043901,51
RTS0043902,47
RTS0043903,71
RTS0043904,63
RTS0043905,53
RTS0043906,33
RTS0043907,49
RTS0043908,19
RTS0043909,51
RTS0043910,72
RTS0043911,76
RTS0043912,95
RTS0043913,50
RTS0043914,65
RTS0043915,40
RTS0043916,50
RTS0043917,47
RTS0043918,40
RTS0043919,43
RTS0043920,95
RTS0043921,80
RTS0043922,46
RTS0043923,50
RTS0043924,82
RTS0043925,56
RTS0043926,70
RTS0043927,59
RTS0043928,67
RTS0043929,58
RTS0043930,51
RTS0043931,74
RTS0043932,84
RTS0043933,84
RTS0043934,76
RTS0043935,79
RTS0043936,40
RTS0043937,48
RTS0043938,50
RTS0043939,30
RTS0043940,40
RTS0043941,52
RTS0043942,46
RTS0043943,61
RTS0043944,44
RTS0043945,37
RTS0043946,41
RTS0043947,52
RTS0043948,43
RTS0043949,39
RTS0043950,54
RTS0043951,51
RTS0043952,67
RTS0043953,50
RTS0043954,54
RTS0043955,72
RTS0043956,56
RTS0043957,48
RTS0043958,79
RTS0043959,56
RTS0043960,69
RTS0043961,64
RTS0043962,57
RTS0043963,57
RTS0043964,44
RTS0043965,34
RTS0043966,73
RTS0043967,72
RTS0043968,87
RTS0043969,85
RTS0043970,78
RTS0043971,77
RTS0043972,84
RTS0043973,85
RTS0043974,85
RTS0043975,67
RTS0043976,55
RTS0043977,68
RTS0043978,43
RTS0043979,72
RTS0043980,58
RTS0043981,40
RTS0043982,65
RTS0043983,48
RTS0043984,71
RTS0043985,59
RTS0043986,63
RTS0043987,82
RTS0043988,64
RTS0043989,52
RTS0043990,65
RTS0043991,46
RTS0043992,47
RTS0043993,39
RTS0043994,55
RTS0043996,37
RTS0043997,46
RTS0043998,37
RTS0043999,46
RTS0044000,47
RTS0044001,43
RTS0044002,64
RTS0044003,50
RTS0044004,69
RTS0044005,54
RTS0044006,56
RTS0044007,46
RTS0044008,54
RTS0044009,48
RTS0044010,57
RTS0044011,91
RTS0044012,86
RTS0044013,99
RTS0044014,78
RTS0044015,96
RTS0044016,64
RTS0044017,48
RTS0044018,41
RTS0044019,46
RTS0044020,101
RTS0044021,44
RTS0044022,45
RTS0044023,61
RTS0044024,45
RTS0044025,51
RTS0044026,50
RTS0044027,48
RTS0044028,51
RTS0044029,52
RTS0044030,61
RTS0044031,62
RTS0044032,57
RTS0044033,50
RTS0044034,54
RTS0044035,44
RTS0044036,375
RTS0044037,302
RTS0044038,314
RTS0044039,221
RTS0044040,313
RTS0044041,89
RTS0044042,100
RTS0044043,109
RTS0044044,90
RTS0044045,77
RTS0044046,60
RTS0044047,88
RTS0044048,66
RTS0044049,54
RTS0044050,73
RTS0044051,53
RTS0044052,52
RTS0044053,50
RTS0044054,48
RTS0044055,44
RTS0044056,73
RTS0044057,44
RTS0044058,55
RTS0044059,50
RTS0044060,55
RTS0044061,64
RTS0044062,51
RTS0044063,47
RTS0044064,55
RTS0044065,42
RTS0044067,57
RTS0044068,63
RTS0044069,69
RTS0044070,57
RTS0044071,59
RTS0044072,55
RTS0044073,55
RTS0044074,46
RTS0044075,49
RTS0044076,43
RTS0044077,45
RTS0044078,56
RTS0044079,48
RTS0044080,40
RTS0044081,62
RTS0044082,56
RTS0044083,48
RTS0044084,50
RTS0044085,41
RTS0044086,39
RTS0044087,44
RTS0044088,38
RTS0044089,45
RTS0044090,55
RTS0044091,44
RTS0044092,56
RTS0044093,40
RTS0044094,47
RTS0044095,40
RTS0044096,29
RTS0044097,41
RTS0044098,35
RTS0044099,48
RTS0044100,46
RTS0044101,49
RTS0044102,54
RTS0044103,60
RTS0044104,63
RTS0044105,58
RTS0044106,77
RTS0044107,72
RTS0044108,91
RTS0044109,64
RTS0044110,75
RTS0044111,94
RTS0044112,72
RTS0044113,89
RTS0044114,79
RTS0044115,110
RTS0044116,56
RTS0044117,63
RTS0044118,57
RTS0044119,75
RTS0044120,75
RTS0044121,50
RTS0044122,54
RTS0044123,42
RTS0044124,53
RTS0044125,53
RTS0044126,59
RTS0044127,55
RTS0044128,46
RTS0044129,58
RTS0044130,49
RTS0044131,93
RTS0044132,69
RTS0044133,73
RTS0044134,55
RTS0044135,61
RTS0044136,36
RTS0044137,63
RTS0044138,71
RTS0044139,55
RTS0044140,61
RTS0044141,55
RTS0044142,67
RTS0044143,67
RTS0044144,63
RTS0044145,51
RTS0044146,59
RTS0044147,49
RTS0044148,55
RTS0044149,51
RTS0044150,52
RTS0044151,62
RTS0044152,60
RTS0044153,75
RTS0044154,57
RTS0044155,69
RTS0044156,112
RTS0044157,164
RTS0044158,169
RTS0044159,110
RTS0044160,147
RTS0044161,59
RTS0044162,58
RTS0044163,89
RTS0044164,77
RTS0044165,53
RTS0044166,62
RTS0044167,41
RTS0044168,49
RTS0044169,64
RTS0044170,41
RTS0044171,51
RTS0044172,69
RTS0044173,53
RTS0044174,45
RTS0044175,58
RTS0044176,66
RTS0044177,69
RTS0044178,67
RTS0044180,40
RTS0044181,50
RTS0044182,68
RTS0044183,63
RTS0044184,62
RTS0044185,50
RTS0044186,83
RTS0044187,57
RTS0044188,54
RTS0044189,60
RTS0044190,49
RTS0044191,54
RTS0044192,54
RTS0044193,56
RTS0044194,58
RTS0044195,56
RTS0044196,68
RTS0044197,44
RTS0044198,78
RTS0044199,59
RTS0044200,48
RTS0044206,62
RTS0044207,54
RTS0044208,50
RTS0044209,36
RTS0044210,39
RTS0044211,61
RTS0044212,54
RTS0044213,65
RTS0044214,71
RTS0044215,46
RTS0044216,54
RTS0044217,55
RTS0044218,60
RTS0044219,49
RTS0044220,53
RTS0044221,38
RTS0044222,42
RTS0044223,52
RTS0044224,66
RTS0044225,41
RTS0044226,57
RTS0044227,52
RTS0044228,43
RTS0044229,47
RTS0044230,51
RTS0044231,56
RTS0044232,32
RTS0044233,60
RTS0044234,45
RTS0044235,53
RTS0044236,68
RTS0044237,95
RTS0044238,59
RTS0044239,52
RTS0044240,81
RTS0044241,44
RTS0044242,69
RTS0044243,73
RTS0044244,55
RTS0044245,46
RTS0044246,48
RTS0044247,59
RTS0044248,63
RTS0044249,43
RTS0044250,39
RTS0044251,90
RTS0044252,86
RTS0044253,80
RTS0044254,61
RTS0044255,84
RTS0044256,87
RTS0044257,105
RTS0044258,103
RTS0044259,82
RTS0044260,75
RTS0044261,155
RTS0044262,74
RTS0044263,98
RTS0044264,91
RTS0044265,68
RTS0044266,66
RTS0044267,45
RTS0044268,60
RTS0044269,45
RTS0044270,52
RTS0044271,54
RTS0044272,63
RTS0044273,56
RTS0044274,55
RTS0044275,80
RTS0044276,59
RTS0044277,46
RTS0044278,39
RTS0044279,38
RTS0044280,59
RTS0044281,77
RTS0044282,61
RTS0044283,61
RTS0044284,55
RTS0044285,54
RTS0044286,48
RTS0044287,77
RTS0044288,49
RTS0044289,56
RTS0044290,68
RTS0044291,51
RTS0044292,51
RTS0044293,47
RTS0044294,60
RTS0044295,57
RTS0044296,76
RTS0044297,91
RTS0044298,107
RTS0044299,118
RTS0044300,97
RTS0044301,64
RTS0044302,48
RTS0044303,55
RTS0044304,63
RTS0044305,52
RTS0044306,85
RTS0044307,41
RTS0044308,88
RTS0044309,85
RTS0044310,97
RTS0044311,51
RTS0044312,51
RTS0044313,47
RTS0044314,57
RTS0044315,58
RTS0044316,62
RTS0044317,78
RTS0044318,59
RTS0044319,58
RTS0044320,22
RTS0044321,46
RTS0044322,40
RTS0044323,66
RTS0044324,51
RTS0044325,46
RTS0044326,53
RTS0044327,46
RTS0044328,26
RTS0044329,49
RTS0044330,50
RTS0044331,73
RTS0044332,70
RTS0044333,75
RTS0044334,90
RTS0044335,83
RTS0044336,53
RTS0044337,61
RTS0044338,57
RTS0044339,65
RTS0044340,41
RTS0044341,86
RTS0044342,104
RTS0044343,68
RTS0044344,98
RTS0044345,80
RTS0044346,101
RTS0044347,88
RTS0044348,82
RTS0044349,97
RTS0044350,87
RTS0044351,102
RTS0044352,63
RTS0044353,90
RTS0044354,75
RTS0044355,63
RTS0044356,54
RTS0044357,60
RTS0044358,67
RTS0044359,55
RTS0044360,44
RTS0044361,45
RTS0044362,78
RTS0044363,60
RTS0044364,82
RTS0044365,51
RTS0044366,171
RTS0044367,135
RTS0044368,167
RTS0044369,168
RTS0044370,113
RTS0044371,62
RTS0044372,49
RTS0044373,48
RTS0044374,48
RTS0044375,62
RTS0044376,56
RTS0044377,96
RTS0044378,77
RTS0044379,110
RTS0044380,101
RTS0044381,78
RTS0044382,59
RTS0044383,75
RTS0044384,63
RTS0044385,64
RTS0044386,73
RTS0044387,70
RTS0044388,73
RTS0044389,53
RTS0044390,59
RTS0044391,182
RTS0044392,162
RTS0044393,160
RTS0044394,159
RTS0044395,117
RTS0044396,44
RTS0044397,52
RTS0044399,56
RTS0044400,51
RTS0044401,56
RTS0044402,57
RTS0044403,62
RTS0044404,85
RTS0044405,50
RTS0044406,50
RTS0044407,48
RTS0044408,65
RTS0044409,47
RTS0044410,35
RTS0044411,40
RTS0044412,46
RTS0044413,49
RTS0044414,64
RTS0044415,55
RTS0044416,74
RTS0044417,92
RTS0044418,67
RTS0044419,74
RTS0044420,99
RTS0044421,48
RTS0044422,51
RTS0044423,46
RTS0044424,54
RTS0044425,67
RTS0044426,53
RTS0044427,47
RTS0044428,50
RTS0044429,48
RTS0044430,55
RTS0044431,72
RTS0044432,100
RTS0044433,68
RTS0044434,80
RTS0044435,72
RTS0044436,59
RTS0044437,52
RTS0044438,49
RTS0044439,66
RTS0044440,84
RTS0044441,79
RTS0044442,83
RTS0044443,143
RTS0044444,75
RTS0044445,85
RTS0044446,81
RTS0044447,64
RTS0044448,46
RTS0044449,57
RTS0044450,42
RTS0044451,39
RTS0044452,57
RTS0044453,46
RTS0044454,66
RTS0044455,75
RTS0044456,51
RTS0044457,101
RTS0044458,36
RTS0044459,55
RTS0044460,59
RTS0044461,71
RTS0044462,40
RTS0044463,40
RTS0044464,60
RTS0044465,74
RTS0044466,71
RTS0044467,56
RTS0044468,69
RTS0044469,47
RTS0044470,63
RTS0044471,61
RTS0044472,63
RTS0044473,69
RTS0044474,67
RTS0044475,79
RTS0044476,64
RTS0044477,79
RTS0044478,41
RTS0044479,63
RTS0044480,59
RTS0044481,124
RTS0044482,116
RTS0044483,102
RTS0044484,90
RTS0044485,101
RTS0044486,71
RTS0044487,63
RTS0044488,52
RTS0044489,51
RTS0044490,41
RTS0044491,55
RTS0044492,50
RTS0044493,54
RTS0044494,54
RTS0044495,62
RTS0044496,94
RTS0044497,101
RTS0044498,108
RTS0044499,111
RTS0044500,113
RTS0044501,217
RTS0044502,170
RTS0044503,339
RTS0044504,335
RTS0044505,225
RTS0044506,112
RTS0044507,48
RTS0044508,67
RTS0044509,81
RTS0044510,60
RTS0044511,58
RTS0044512,55
RTS0044513,67
RTS0044514,43
RTS0044515,82
RTS0044516,76
RTS0044517,67
RTS0044518,73
RTS0044519,57
RTS0044520,60
RTS0044521,82
RTS0044522,60
RTS0044523,67
RTS0044524,48
RTS0044525,56
RTS0044526,42
RTS0044527,67
RTS0044528,60
RTS0044529,72
RTS0044530,55
RTS0044531,58
RTS0044532,60
RTS0044533,47
RTS0044534,43
RTS0044535,61
RTS0044536,45
RTS0044537,55
RTS0044538,60
RTS0044539,39
RTS0044540,41
RTS0044541,51
RTS0044542,75
RTS0044543,55
RTS0044544,66
RTS0044545,46
RTS0044546,94
RTS0044547,84
RTS0044548,69
RTS0044549,97
RTS0044550,94
RTS0044551,62
RTS0044552,57
RTS0044553,52
RTS0044554,37
RTS0044555,64
RTS0044556,34
RTS0044557,46
RTS0044558,47
RTS0044559,45
RTS0044560,52
RTS0044561,47
RTS0044562,51
RTS0044563,65
RTS0044564,63
RTS0044565,59
RTS0044566,44
RTS0044567,44
RTS0044568,73
RTS0044569,50
RTS0044570,41
RTS0044571,37
RTS0044572,35
RTS0044573,40
RTS0044574,58
RTS0044575,51
RTS0044576,48
RTS0044577,45
RTS0044578,66
RTS0044579,44
RTS0044580,38
RTS0044581,44
RTS0044582,64
RTS0044583,58
RTS0044584,74
RTS0044585,32
RTS0044586,42
RTS0044587,51
RTS0044588,38
RTS0044589,57
RTS0044590,51
RTS0044591,49
RTS0044592,38
RTS0044593,47
RTS0044594,47
RTS0044595,36
RTS0044596,58
RTS0044597,63
RTS0044598,88
RTS0044599,77
RTS0044600,62
RTS0044601,88
RTS0044602,88
RTS0044603,49
RTS0044604,77
RTS0044605,66
RTS0044606,54
RTS0044607,54
RTS0044608,43
RTS0044609,45
RTS0044610,42
RTS0044611,87
RTS0044612,49
RTS0044613,47
RTS0044614,63
RTS0044615,36
RTS0044616,56
RTS0044617,42
RTS0044618,57
RTS0044619,42
RTS0044620,62
RTS0044621,75
RTS0044622,85
RTS0044623,68
RTS0044624,70
RTS0044625,67
RTS0044626,39
RTS0044627,39
RTS0044628,42
RTS0044629,50
RTS0044630,42
RTS0044631,52
RTS0044632,74
RTS0044633,57
RTS0044634,47
RTS0044635,71
RTS0044636,93
RTS0044637,95
RTS0044638,107
RTS0044639,155
RTS0044640,107
RTS0044641,35
RTS0044642,51
RTS0044643,46
RTS0044644,82
RTS0044645,63
RTS0044646,49
RTS0044647,37
RTS0044648,34
RTS0044649,64
RTS0044650,37
RTS0044651,62
RTS0044652,57
RTS0044653,54
RTS0044654,66
RTS0044655,47
RTS0044656,1688
RTS0044657,1528
RTS0044658,2816
RTS0044659,1831
RTS0044660,1904
RTS0044661,66
RTS0044662,59
RTS0044663,55
RTS0044664,65
RTS0044665,61
RTS0044666,62
RTS0044667,70
RTS0044668,61
RTS0044669,76
RTS0044670,62
RTS0044671,35
RTS0044672,59
RTS0044673,60
RTS0044674,53
RTS0044675,66
RTS0044676,66
RTS0044677,45
RTS0044678,44
RTS0044679,61
RTS0044680,43
RTS0044681,56
RTS0044682,54
RTS0044683,43
RTS0044684,54
RTS0044685,61
RTS0044686,57
RTS0044687,71
RTS0044688,66
RTS0044689,76
RTS0044690,83
RTS0044691,105
RTS0044692,136
RTS0044693,134
RTS0044694,147
RTS0044695,93
RTS0044696,65
RTS0044697,66
RTS0044698,64
RTS0044699,59
RTS0044700,60
RTS0044701,76
RTS0044702,69
RTS0044703,89
RTS0044704,62
RTS0044705,63
RTS0044706,42
RTS0044707,57
RTS0044708,54
RTS0044709,47
RTS0044710,48
RTS0044711,34
RTS0044712,54
RTS0044714,52
RTS0044715,50
RTS0044716,112
RTS0044717,76
RTS0044718,93
RTS0044719,76
RTS0044720,122
RTS0044721,42
RTS0044722,40
RTS0044723,25
RTS0044724,43
RTS0044725,45
RTS0044726,54
RTS0044727,68
RTS0044728,60
RTS0044729,69
RTS0044730,99
RTS0044731,69
RTS0044732,49
RTS0044733,49
RTS0044734,48
RTS0044735,76
RTS0044736,79
RTS0044737,61
RTS0044738,53
RTS0044739,46
RTS0044740,41
RTS0044741,49
RTS0044742,43
RTS0044743,59
RTS0044744,63
RTS0044745,35
RTS0044746,129
RTS0044747,64
RTS0044748,40
RTS0044749,59
RTS0044750,54
RTS0044751,43
RTS0044752,60
RTS0044753,59
RTS0044754,54
RTS0044755,66
RTS0044756,94
RTS0044757,65
RTS0044758,75
RTS0044759,94
RTS0044760,74
RTS0044761,67
RTS0044762,58
RTS0044763,64
RTS0044764,41
RTS0044765,36
RTS0044766,44
RTS0044767,46
RTS0044768,48
RTS0044769,60
RTS0044770,48
RTS0044771,41
RTS0044772,38
RTS0044773,37
RTS0044774,42
RTS0044775,76
RTS0044776,59
RTS0044777,75
RTS0044778,77
RTS0044779,60
RTS0044780,98
RTS0044781,65
RTS0044782,70
RTS0044783,80
RTS0044784,54
RTS0044785,52
RTS0044786,59
RTS0044787,62
RTS0044788,62
RTS0044789,60
RTS0044790,50
RTS0044791,121
RTS0044792,125
RTS0044793,54
RTS0044794,65
RTS0044795,48
RTS0044796,48
RTS0044797,67
RTS0044798,69
RTS0044799,68
RTS0044800,40
RTS0044801,55
RTS0044802,56
RTS0044803,51
RTS0044804,45
RTS0044805,64
RTS0044806,59
RTS0044807,45
RTS0044808,56
RTS0044809,46
RTS0044810,60
RTS0044811,51
RTS0044812,89
RTS0044813,96
RTS0044814,88
RTS0044815,80
RTS0044816,44
RTS0044817,44
RTS0044818,62
RTS0044819,52
RTS0044820,62
RTS0044821,77
RTS0044822,54
RTS0044823,60
RTS0044824,45
RTS0044825,67
RTS0044826,63
RTS0044827,65
RTS0044828,57
RTS0044829,42
RTS0044830,71
RTS0044831,40
RTS0044832,54
RTS0044833,64
RTS0044834,50
RTS0044835,55
RTS0044836,69
RTS0044837,47
RTS0044838,64
RTS0044839,63
RTS0044840,46
RTS0044841,49
RTS0044842,39
RTS0044843,42
RTS0044844,44
RTS0044845,44
RTS0044846,40
RTS0044847,41
RTS0044848,57
RTS0044849,74
RTS0044850,56
RTS0044851,51
RTS0044852,45
RTS0044853,58
RTS0044854,42
RTS0044855,44
RTS0044856,46
RTS0044857,63
RTS0044858,50
RTS0044859,43
RTS0044860,40
RTS0044861,94
RTS0044862,58
RTS0044863,88
RTS0044864,66
RTS0044865,70
RTS0044866,77
RTS0044867,75
RTS0044868,93
RTS0044869,98
RTS0044870,97
RTS0044871,43
RTS0044872,49
RTS0044873,45
RTS0044874,48
RTS0044875,55
RTS0044876,50
RTS0044877,95
RTS0044878,89
RTS0044879,71
RTS0044880,105
RTS0044881,43
RTS0044882,52
RTS0044883,53
RTS0044884,52
RTS0044885,44
RTS0044886,48
RTS0044887,42
RTS0044888,52
RTS0044889,44
RTS0044890,42
RTS0044891,59
RTS0044892,51
RTS0044893,57
RTS0044894,43
RTS0044895,61
RTS0044896,79
RTS0044897,69
RTS0044898,66
RTS0044899,79
RTS0044900,73
RTS0044901,69
RTS0044902,75
RTS0044903,85
RTS0044904,53
RTS0044905,86
RTS0044906,64
RTS0044907,66
RTS0044908,61
RTS0044909,76
RTS0044910,68
RTS0044911,54
RTS0044912,47
RTS0044913,51
RTS0044914,54
RTS0044915,41
RTS0044916,56
RTS0044917,50
RTS0044918,57
RTS0044919,60
RTS0044920,54
RTS0044921,68
RTS0044922,74
RTS0044923,70
RTS0044924,59
RTS0044925,50
RTS0044926,46
RTS0044927,57
RTS0044928,56
RTS0044929,62
RTS0044930,58
RTS0044931,45
RTS0044932,59
RTS0044933,51
RTS0044934,47
RTS0044935,57
RTS0044936,52
RTS0044937,30
RTS0044938,44
RTS0044939,58
RTS0044940,43
RTS0044941,55
RTS0044942,50
RTS0044943,52
RTS0044944,32
RTS0044945,39
RTS0044946,54
RTS0044947,52
RTS0044948,70
RTS0044949,66
RTS0044950,62
RTS0044951,51
RTS0044952,44
RTS0044953,45
RTS0044954,41
RTS0044955,45
RTS0044956,60
RTS0044957,73
RTS0044958,70
RTS0044959,45
RTS0044960,70
RTS0044961,55
RTS0044962,63
RTS0044963,50
RTS0044964,48
RTS0044965,62
RTS0044966,51
RTS0044967,57
RTS0044968,69
RTS0044969,43
RTS0044970,45
RTS0044971,50
RTS0044972,66
RTS0044973,40
RTS0044974,49
RTS0044975,65
RTS0044976,51
RTS0044977,40
RTS0044978,49
RTS0044979,38
RTS0044980,49
RTS0044981,45
RTS0044982,53
RTS0044983,50
RTS0044984,41
RTS0044985,167
RTS0044986,51
RTS0044987,51
RTS0044988,40
RTS0044989,48
RTS0044990,56
RTS0044991,48
RTS0044992,46
RTS0044993,48
RTS0044994,37
RTS0044995,46
RTS0044996,58
RTS0044997,49
RTS0044998,54
RTS0044999,51
RTS0045000,44
RTS0045001,51
RTS0045002,48
RTS0045003,47
RTS0045004,60
RTS0045005,72
RTS0045006,61
RTS0045007,81
RTS0045008,86
RTS0045009,67
RTS0045010,59
RTS0045011,82
RTS0045012,58
RTS0045013,49
RTS0045014,63
RTS0045015,82
RTS0045016,54
RTS0045017,74
RTS0045018,79
RTS0045019,73
RTS0045020,54
RTS0045021,49
RTS0045022,48
RTS0045023,47
RTS0045024,45
RTS0045025,61
RTS0045026,48
RTS0045027,40
RTS0045028,50
RTS0045029,57
RTS0045030,69
RTS0045031,51
RTS0045032,51
RTS0045033,50
RTS0045034,53
RTS0045035,41
RTS0045036,54
RTS0045038,66
RTS0045039,48
RTS0045040,50
RTS0045041,52
RTS0045042,48
RTS0045043,65
RTS0045044,65
RTS0045045,85
RTS0045046,45
RTS0045047,52
RTS0045048,41
RTS0045049,66
RTS0045050,56
RTS0045051,58
RTS0045052,39
RTS0045053,53
RTS0045054,47
RTS0045055,34
RTS0045056,79
RTS0045057,111
RTS0045058,38
RTS0045059,85
RTS0045060,109
RTS0045061,54
RTS0045063,49
RTS0045064,49
RTS0045065,58
RTS0045066,84
RTS0045067,104
RTS0045068,143
RTS0045069,90
RTS0045070,106
RTS0045071,58
RTS0045072,48
RTS0045073,71
RTS0045074,75
RTS0045075,44
RTS0045076,52
RTS0045077,37
RTS0045078,56
RTS0045079,46
RTS0045080,44
RTS0045081,60
RTS0045082,77
RTS0045083,80
RTS0045084,76
RTS0045085,65
RTS0045086,43
RTS0045087,35
RTS0045088,44
RTS0045089,38
RTS0045090,40
RTS0045091,52
RTS0045092,45
RTS0045093,44
RTS0045094,66
RTS0045095,53
RTS0045096,44
RTS0045097,48
RTS0045098,41
RTS0045099,38
RTS0045100,55
RTS0045101,65
RTS0045102,33
RTS0045103,47
RTS0045104,40
RTS0045105,55
RTS0045106,41
RTS0045107,54
RTS0045108,57
RTS0045109,53
RTS0045110,46
RTS0045111,75
RTS0045112,57
RTS0045113,61
RTS0045114,62
RTS0045115,63
RTS0045116,56
RTS0045117,60
RTS0045118,54
RTS0045119,58
RTS0045120,62
RTS0045121,41
RTS0045122,52
RTS0045123,66
RTS0045124,38
RTS0045125,55
RTS0045126,64
RTS0045127,72
RTS0045128,69
RTS0045129,73
RTS0045130,60
RTS0045131,68
RTS0045132,59
RTS0045133,55
RTS0045134,64
RTS0045135,50
RTS0045136,61
RTS0045137,66
RTS0045138,68
RTS0045139,56
RTS0045140,55
RTS0045141,63
RTS0045142,55
RTS0045143,52
RTS0045144,45
RTS0045145,51
RTS0045146,63
RTS0045147,46
RTS0045148,46
RTS0045149,40
RTS0045150,37
RTS0045151,58
RTS0045152,50
RTS0045153,46
RTS0045154,54
RTS0045155,55
RTS0045156,58
RTS0045157,54
RTS0045158,43
RTS0045159,60
RTS0045160,69
RTS0045161,55
RTS0045162,76
RTS0045163,47
RTS0045164,54
RTS0045165,67
RTS0045166,52
RTS0045167,59
RTS0045168,47
RTS0045169,69
RTS0045170,60
RTS0045171,106
RTS0045172,74
RTS0045173,77
RTS0045174,75
RTS0045175,84
RTS0045176,58
RTS0045177,52
RTS0045178,57
RTS0045179,44
RTS0045180,58
RTS0045181,48
RTS0045182,71
RTS0045183,46
RTS0045184,70
RTS0045185,55
RTS0045186,61
RTS0045187,77
RTS0045188,62
RTS0045189,46
RTS0045190,64
RTS0045191,50
RTS0045192,41
RTS0045193,49
RTS0045194,46
RTS0045195,46
RTS0045196,51
RTS0045197,49
RTS0045198,77
RTS0045199,43
RTS0045200,49
RTS0045201,56
RTS0045202,50
RTS0045203,48
RTS0045204,48
RTS0045205,58
RTS0045206,53
RTS0045207,59
RTS0045208,60
RTS0045209,72
RTS0045210,62
RTS0045211,46
RTS0045212,51
RTS0045213,81
RTS0045214,61
RTS0045215,58
RTS0045216,86
RTS0045217,91
RTS0045218,96
RTS0045219,96
RTS0045220,68
RTS0045221,63
RTS0045222,48
RTS0045223,65
RTS0045224,53
RTS0045225,49
RTS0045226,407
RTS0045227,303
RTS0045228,426
RTS0045229,330
RTS0045230,318
RTS0045231,57
RTS0045232,75
RTS0045233,67
RTS0045234,68
RTS0045235,77
RTS0045236,97
RTS0045237,71
RTS0045238,68
RTS0045239,65
RTS0045240,98
RTS0045241,73
RTS0045242,91
RTS0045243,59
RTS0045244,67
RTS0045245,62
RTS0045246,51
RTS0045247,49
RTS0045248,54
RTS0045249,54
RTS0045250,42
RTS0045251,51
RTS0045252,56
RTS0045253,70
RTS0045254,58
RTS0045255,54
RTS0045256,51
RTS0045257,45
RTS0045258,41
RTS0045259,74
RTS0045260,31
RTS0045261,64
RTS0045262,108
RTS0045263,93
RTS0045264,84
RTS0045265,98
RTS0045266,75
RTS0045267,100
RTS0045268,154
RTS0045269,102
RTS0045270,99
RTS0045271,54
RTS0045272,41
RTS0045273,44
RTS0045274,60
RTS0045275,59
RTS0045276,39
RTS0045277,45
RTS0045278,81
RTS0045279,30
RTS0045280,49
RTS0045281,66
RTS0045282,60
RTS0045283,80
RTS0045284,54
RTS0045285,85
RTS0045286,66
RTS0045287,55
RTS0045288,44
RTS0045289,47
RTS0045290,52
RTS0045291,59
RTS0045292,79
RTS0045293,69
RTS0045294,57
RTS0045295,50
RTS0045296,66
RTS0045297,50
RTS0045298,56
RTS0045299,58
RTS0045300,51
RTS0045301,94
RTS0045302,49
RTS0045303,82
RTS0045304,51
RTS0045305,88
RTS0045306,65
RTS0045307,47
RTS0045308,50
RTS0045309,57
RTS0045310,45
RTS0045311,22
RTS0045312,46
RTS0045313,44
RTS0045314,44
RTS0045315,54
RTS0045316,50
RTS0045317,55
RTS0045318,77
RTS0045319,38
RTS0045320,37
RTS0045321,41
RTS0045322,51
RTS0045323,60
RTS0045324,58
RTS0045325,51
RTS0045326,61
RTS0045327,75
RTS0045328,63
RTS0045329,50
RTS0045330,40
RTS0045331,37
RTS0045332,55
RTS0045333,56
RTS0045334,64
RTS0045335,58
RTS0045336,60
RTS0045337,59
RTS0045338,51
RTS0045339,52
RTS0045340,54
RTS0045341,45
RTS0045342,62
RTS0045343,63
RTS0045344,49
RTS0045345,36
RTS0045346,46
RTS0045347,50
RTS0045348,46
RTS0045349,58
RTS0045350,35
RTS0045351,36
RTS0045352,45
RTS0045353,45
RTS0045354,48
RTS0045355,25
RTS0045356,70
RTS0045357,73
RTS0045358,48
RTS0045359,52
RTS0045360,44
RTS0045361,76
RTS0045362,51
RTS0045363,61
RTS0045364,48
RTS0045365,54
RTS0045366,48
RTS0045367,37
RTS0045368,54
RTS0045369,58
RTS0045370,57
RTS0045371,80
RTS0045372,59
RTS0045373,77
RTS0045374,79
RTS0045375,73
RTS0045376,46
RTS0045377,43
RTS0045378,63
RTS0045379,55
RTS0045380,42
RTS0045381,61
RTS0045382,54
RTS0045383,46
RTS0045384,38
RTS0045385,49
RTS0045386,52
RTS0045387,42
RTS0045388,58
RTS0045389,45
RTS0045390,51
RTS0045391,37
RTS0045392,71
RTS0045393,46
RTS0045394,45
RTS0045395,67
RTS0045396,66
RTS0045397,71
RTS0045398,45
RTS0045399,70
RTS0045400,78
RTS0045401,52
RTS0045402,47
RTS0045403,52
RTS0045404,44
RTS0045405,44
RTS0045406,60
RTS0045407,75
RTS0045408,68
RTS0045409,67
RTS0045410,67
RTS0045411,128
RTS0045412,113
RTS0045413,96
RTS0045414,103
RTS0045415,87
RTS0045416,47
RTS0045417,48
RTS0045418,56
RTS0045419,55
RTS0045420,55
RTS0045421,1280
RTS0045422,963
RTS0045423,1298
RTS0045424,1510
RTS0045425,1588
RTS0045426,59
RTS0045427,56
RTS0045428,38
RTS0045429,46
RTS0045430,47
RTS0045431,56
RTS0045432,69
RTS0045433,61
RTS0045434,55
RTS0045435,58
RTS0045436,132
RTS0045437,98
RTS0045438,103
RTS0045439,93
RTS0045440,100
RTS0045441,39
RTS0045442,35
RTS0045443,31
RTS0045444,39
RTS0045445,32
RTS0045446,172
RTS0045447,147
RTS0045448,160
RTS0045449,128
RTS0045450,104
RTS0045451,77
RTS0045452,62
RTS0045453,48
RTS0045454,72
RTS0045455,67
RTS0045456,44
RTS0045457,49
RTS0045458,49
RTS0045459,30
RTS0045460,57
RTS0045461,34
RTS0045462,44
RTS0045463,59
RTS0045464,39
RTS0045465,42
RTS0045466,76
RTS0045467,81
RTS0045468,42
RTS0045469,86
RTS0045470,73
RTS0045471,37
RTS0045472,65
RTS0045473,29
RTS0045474,56
RTS0045475,52
RTS0045476,65
RTS0045477,80
RTS0045478,54
RTS0045479,87
RTS0045480,80
RTS0045481,68
RTS0045482,60
RTS0045483,62
RTS0045484,73
RTS0045485,80
RTS0045486,30
RTS0045487,44
RTS0045488,63
RTS0045489,50
RTS0045490,71
RTS0045491,106
RTS0045492,115
RTS0045493,109
RTS0045494,39
RTS0045495,96
RTS0045496,51
RTS0045497,69
RTS0045498,67
RTS0045499,85
RTS0045500,116
RTS0045501,407
RTS0045502,453
RTS0045503,322
RTS0045504,264
RTS0045505,317
RTS0045506,669
RTS0045507,713
RTS0045508,565
RTS0045509,689
RTS0045510,520
RTS0045511,68
RTS0045512,74
RTS0045513,66
RTS0045514,73
RTS0045515,51
RTS0045516,39
RTS0045517,47
RTS0045518,63
RTS0045519,59
RTS0045520,41
RTS0045521,61
RTS0045522,58
RTS0045523,62
RTS0045524,56
RTS0045525,52
RTS0045526,66
RTS0045527,80
RTS0045528,84
RTS0045529,81
RTS0045530,79
RTS0045531,60
RTS0045532,46
RTS0045533,37
RTS0045534,51
RTS0045535,41
RTS0045536,131
RTS0045537,135
RTS0045538,138
RTS0045539,123
RTS0045540,158
RTS0045541,49
RTS0045542,46
RTS0045543,52
RTS0045544,38
RTS0045545,52
RTS0045546,39
RTS0045547,35
RTS0045548,50
RTS0045549,30
RTS0045550,25
RTS0045551,35
RTS0045552,43
RTS0045553,27
RTS0045554,57
RTS0045555,53
RTS0045556,75
RTS0045557,77
RTS0045558,72
RTS0045559,84
RTS0045560,111
RTS0045561,41
RTS0045562,52
RTS0045563,35
RTS0045564,53
RTS0045565,44
RTS0045566,56
RTS0045567,61
RTS0045568,50
RTS0045569,50
RTS0045570,61
RTS0045571,38
RTS0045572,45
RTS0045573,41
RTS0045574,40
RTS0045575,40
RTS0045576,34
RTS0045577,43
RTS0045578,50
RTS0045579,46
RTS0045580,48
RTS0045581,60
RTS0045582,46
RTS0045583,57
RTS0045584,71
RTS0045585,48
RTS0045586,59
RTS0045587,94
RTS0045588,109
RTS0045589,124
RTS0045590,103
RTS0045592,195
RTS0045593,248
RTS0045594,242
RTS0045595,204
RTS0045596,60
RTS0045597,60
RTS0045598,80
RTS0045599,56
RTS0045600,51
RTS0045601,53
RTS0045602,46
RTS0045603,35
RTS0045604,65
RTS0045606,58
RTS0045607,26
RTS0045608,39
RTS0045609,48
RTS0045610,63
RTS0045611,57
RTS0045612,72
RTS0045613,50
RTS0045614,75
RTS0045615,59
RTS0045616,56
RTS0045617,55
RTS0045618,55
RTS0045619,52
RTS0045620,54
RTS0045621,91
RTS0045622,101
RTS0045623,93
RTS0045624,53
RTS0045625,99
RTS0045626,28
RTS0045627,47
RTS0045628,40
RTS0045629,55
RTS0045630,45
RTS0045631,36
RTS0045632,42
RTS0045633,50
RTS0045634,41
RTS0045635,48
RTS0045636,49
RTS0045637,35
RTS0045638,70
RTS0045639,79
RTS0045640,30
RTS0045641,54
RTS0045642,50
RTS0045643,44
RTS0045644,35
RTS0045645,56
RTS0045646,39
RTS0045647,49
RTS0045648,48
RTS0045649,51
RTS0045650,56
RTS0045651,60
RTS0045652,72
RTS0045653,68
RTS0045654,78
RTS0045655,78
RTS0045656,58
RTS0045657,49
RTS0045658,83
RTS0045659,67
RTS0045660,93
RTS0045661,134
RTS0045662,119
RTS0045663,103
RTS0045664,127
RTS0045665,153
RTS0045666,90
RTS0045667,138
RTS0045668,133
RTS0045669,129
RTS0045670,122
RTS0045671,39
RTS0045672,44
RTS0045673,55
RTS0045674,48
RTS0045675,51
RTS0045676,273
RTS0045677,241
RTS0045678,300
RTS0045679,263
RTS0045680,293
RTS0045681,46
RTS0045682,232
RTS0045683,51
RTS0045684,50
RTS0045685,58
RTS0045687,56
RTS0045688,43
RTS0045689,41
RTS0045690,60
RTS0045691,61
RTS0045692,53
RTS0045693,63
RTS0045694,51
RTS0045695,46
RTS0045696,59
RTS0045697,53
RTS0045698,56
RTS0045699,46
RTS0045700,55
RTS0045701,41
RTS0045702,41
RTS0045703,47
RTS0045704,52
RTS0045705,55
RTS0045706,57
RTS0045707,82
RTS0045708,56
RTS0045709,48
RTS0045710,58
RTS0045711,44
RTS0045712,47
RTS0045713,52
RTS0045714,40
RTS0045715,42
RTS0045716,71
RTS0045717,64
RTS0045718,74
RTS0045719,61
RTS0045720,58
RTS0045721,70
RTS0045722,63
RTS0045723,95
RTS0045724,66
RTS0045725,51
RTS0045726,66
RTS0045727,117
RTS0045728,82
RTS0045729,52
RTS0045730,79
RTS0045731,68
RTS0045732,62
RTS0045733,59
RTS0045734,68
RTS0045735,53
RTS0045736,308
RTS0045737,511
RTS0045738,546
RTS0045739,587
RTS0045740,360
RTS0045741,76
RTS0045742,36
RTS0045743,64
RTS0045744,102
RTS0045745,72
RTS0045746,111
RTS0045747,80
RTS0045748,121
RTS0045749,77
RTS0045750,86
RTS0045751,74
RTS0045752,67
RTS0045753,76
RTS0045754,70
RTS0045755,82
RTS0045756,67
RTS0045757,79
RTS0045758,86
RTS0045759,90
RTS0045760,76
RTS0045761,57
RTS0045762,55
RTS0045763,65
RTS0045764,49
RTS0045765,41
RTS0045766,52
RTS0045767,39
RTS0045768,45
RTS0045769,63
RTS0045770,56
RTS0045771,62
RTS0045772,67
RTS0045773,79
RTS0045774,53
RTS0045775,55
RTS0045776,44
RTS0045777,44
RTS0045778,51
RTS0045779,48
RTS0045780,46
RTS0045781,146
RTS0045782,218
RTS0045783,224
RTS0045784,219
RTS0045785,256
RTS0045786,43
RTS0045787,59
RTS0045788,76
RTS0045789,42
RTS0045790,47
RTS0045791,47
RTS0045792,47
RTS0045793,49
RTS0045794,47
RTS0045795,41
RTS0045796,52
RTS0045797,28
RTS0045798,36
RTS0045799,59
RTS0045800,49
RTS0045801,63
RTS0045802,47
RTS0045803,64
RTS0045804,46
RTS0045805,53
RTS0045806,189
RTS0045807,169
RTS0045808,182
RTS0045809,155
RTS0045810,108
RTS0045811,64
RTS0045812,68
RTS0045813,59
RTS0045814,74
RTS0045815,64
RTS0045816,67
RTS0045817,93
RTS0045818,57
RTS0045819,66
RTS0045820,77
RTS0045821,156
RTS0045822,113
RTS0045823,119
RTS0045824,168
RTS0045825,133
RTS0045826,133
RTS0045827,171
RTS0045828,88
RTS0045829,147
RTS0045830,115
RTS0045831,50
RTS0045832,63
RTS0045833,69
RTS0045834,63
RTS0045835,64
RTS0045836,268
RTS0045837,270
RTS0045838,209
RTS0045840,225
RTS0045841,165
RTS0045842,136
RTS0045843,95
RTS0045844,92
RTS0045845,123
RTS0045846,740
RTS0045848,196
RTS0045849,648
RTS0045851,49
RTS0045852,47
RTS0045853,35
RTS0045854,59
RTS0045855,57
RTS0045856,64
RTS0045857,38
RTS0045858,37
RTS0045859,59
RTS0045860,66
RTS0045861,58
RTS0045862,76
RTS0045863,99
RTS0045864,151
RTS0045865,149
RTS0045866,171
RTS0045867,54
RTS0045868,50
RTS0045869,41
RTS0045870,51
RTS0045871,35
RTS0045872,75
RTS0045873,69
RTS0045874,40
RTS0045875,57
RTS0045876,35
RTS0045877,37
RTS0045878,24
RTS0045879,47
RTS0045880,35
RTS0045881,35
RTS0045882,43
RTS0045883,44
RTS0045884,33
RTS0045885,5
RTS0045886,57
RTS0045887,42
RTS0045888,38
RTS0045889,57
RTS0045890,50
RTS0045891,56
RTS0045892,43
RTS0045893,40
RTS0045894,68
RTS0045895,62
RTS0045896,51
RTS0045897,55
RTS0045898,71
RTS0045899,106
RTS0045900,277
RTS0045901,76
RTS0045902,71
RTS0045903,58
RTS0045904,65
RTS0045905,55
RTS0045906,58
RTS0045907,49
RTS0045908,37
RTS0045909,23
RTS0045910,42
RTS0045911,52
RTS0045912,45
RTS0045913,52
RTS0045914,30
RTS0045915,40
RTS0045916,68
RTS0045917,49
RTS0045918,43
RTS0045919,56
RTS0045920,46
RTS0045921,54
RTS0045922,41
RTS0045923,37
RTS0045924,48
RTS0045925,39
RTS0045926,76
RTS0045927,48
RTS0045928,55
RTS0045929,51
RTS0045930,212
RTS0045931,168
RTS0045932,114
RTS0045933,51
RTS0045935,39
RTS0045939,107
RTS0045940,73
RTS0045941,68
RTS0045942,52
RTS0045943,81
RTS0045944,48
RTS0045945,53
RTS0045946,44
RTS0045947,54
RTS0045948,46
RTS0045949,57
RTS0045950,47
RTS0045951,68
RTS0045952,48
RTS0045953,42
RTS0045954,68
RTS0045955,51
RTS0045956,48
RTS0045957,49
RTS0045958,52
RTS0045959,50
RTS0045960,37
RTS0045961,33
RTS0045962,42
RTS0045963,45
RTS0045964,49
RTS0045965,54
RTS0045966,55
RTS0045967,49
RTS0045968,49
RTS0045969,60
RTS0045970,284
RTS0045971,73
RTS0045972,55
RTS0045973,57
RTS0045974,43
RTS0045975,61
RTS0045976,53
RTS0045977,43
RTS0045978,54
RTS0045979,86
RTS0045980,119
RTS0045981,122
RTS0045982,107
RTS0045983,55
RTS0045984,59
RTS0045985,51
RTS0045986,57
RTS0045987,75
RTS0045988,51
RTS0045989,50
RTS0045990,47
RTS0045991,124
RTS0045992,109
RTS0045993,112
RTS0045994,57
RTS0045995,52
RTS0045996,42
RTS0045997,47
RTS0045998,38
RTS0045999,54
RTS0046000,36
RTS0046001,73
RTS0046002,72
RTS0046003,42
RTS0046004,53
RTS0046005,112
RTS0046006,70
RTS0046007,91
RTS0046008,103
RTS0046009,105
RTS0046010,47
RTS0046011,56
RTS0046012,54
RTS0046013,61
RTS0046014,46
RTS0046015,50
RTS0046016,67
RTS0046017,41
RTS0046018,40
RTS0046019,62
RTS0046020,79
RTS0046021,76
RTS0046022,72
RTS0046023,45
RTS0046024,51
RTS0046025,42
RTS0046026,41
RTS0046027,224
RTS0046028,56
RTS0046029,40
RTS0046030,60
RTS0046031,53
RTS0046032,48
RTS0046033,41
RTS0046034,44
RTS0046035,40
RTS0046036,55
RTS0046037,41
RTS0046038,39
RTS0046039,53
RTS0046040,34
RTS0046041,41
RTS0046042,39
RTS0046043,75
RTS0046044,54
RTS0046045,67
RTS0046046,42
RTS0046047,37
RTS0046048,78
RTS0046049,102
RTS0046050,91
RTS0046051,128
RTS0046052,107
RTS0046053,89
RTS0046054,101
RTS0046055,124
RTS0046056,67
RTS0046057,75
RTS0046058,56
RTS0046059,64
RTS0046060,206
RTS0046061,617
RTS0046062,517
RTS0046063,617
RTS0046064,61
RTS0046065,53
RTS0046066,72
RTS0046067,50
RTS0046068,80
RTS0046069,65
RTS0046070,169
RTS0046071,75
RTS0046072,55
RTS0046073,64
RTS0046074,47
RTS0046075,52
RTS0046076,53
RTS0046077,48
RTS0046078,42
RTS0046079,53
RTS0046080,49
RTS0046081,45
RTS0046082,386
RTS0046083,205
RTS0046084,387
RTS0046085,112
RTS0046086,64
RTS0046087,46
RTS0046088,60
RTS0046089,49
RTS0046090,43
RTS0046091,47
RTS0046092,66
RTS0046093,51
RTS0046094,51
RTS0046095,49
RTS0046096,48
RTS0046097,44
RTS0046098,56
RTS0046099,57
RTS0046100,38
RTS0046101,40
RTS0046102,39
RTS0046103,60
RTS0046104,93
RTS0046105,68
RTS0046106,37
RTS0046107,51
RTS0046108,37
RTS0046109,40
RTS0046110,34
RTS0046111,62
RTS0046112,108
RTS0046113,54
RTS0046114,45
RTS0046115,94
RTS0046116,73
RTS0046117,104
RTS0046119,37
RTS0046121,69
RTS0046122,57
RTS0046123,66
RTS0046124,64
RTS0046125,54
RTS0046126,59
RTS0046127,45
RTS0046128,87
RTS0046129,73
RTS0046130,85
RTS0046131,42
RTS0046132,77
RTS0046133,71
RTS0046134,80
RTS0046135,62
RTS0046136,124
RTS0046137,154
RTS0046138,81
RTS0046140,57
RTS0046141,55
RTS0046142,60
RTS0046143,61
RTS0046144,68
RTS0046145,54
RTS0046146,57
RTS0046147,37
RTS0046148,64
RTS0046149,45
RTS0046150,48
RTS0046152,45
RTS0046153,62
RTS0046154,38
RTS0046155,51
RTS0046156,49
RTS0046157,45
RTS0046158,57
RTS0046159,44
RTS0046160,41
RTS0046161,58
RTS0046162,31
RTS0046163,35
RTS0046164,84
RTS0046165,78
RTS0046166,67
RTS0046167,57
RTS0046168,48
RTS0046169,35
RTS0046170,44
RTS0046171,40
RTS0046172,37
RTS0046173,34
RTS0046174,49
RTS0046175,45
RTS0046176,43
RTS0046177,34
RTS0046178,38
RTS0046179,41
RTS0046180,52
RTS0046181,41
RTS0046182,39
RTS0046183,72
RTS0046184,70
RTS0046185,51
RTS0046186,41
RTS0046187,52
RTS0046188,54
RTS0046191,51
RTS0046193,26
RTS0046194,49
RTS0046195,57
RTS0046196,41
RTS0046197,62
RTS0046198,49
RTS0046199,54
RTS0046200,56
RTS0046201,40
RTS0046202,52
RTS0046203,38
RTS0046204,52
RTS0046205,50
RTS0046206,51
RTS0046207,56
RTS0046208,37
RTS0046209,46
RTS0046210,31
RTS0046211,36
RTS0046212,43
RTS0046213,623
RTS0046214,552
RTS0046215,405
RTS0046216,499
RTS0046217,684
RTS0046218,59
RTS0046219,47
RTS0046220,114
RTS0046221,48
RTS0046222,44
RTS0046223,28
RTS0046224,54
RTS0046225,66
RTS0046226,67
RTS0046227,59
RTS0046228,78
RTS0046229,50
RTS0046230,45
RTS0046231,27
RTS0046232,70
RTS0046233,51
RTS0046234,69
RTS0046235,37
RTS0046236,38
RTS0046237,58
RTS0046238,47
RTS0046239,34
RTS0046240,45
RTS0046241,55
RTS0046242,36
RTS0046243,50
RTS0046244,65
RTS0046245,30
RTS0046246,42
RTS0046247,50
RTS0046248,44
RTS0046249,53
RTS0046250,41
RTS0046251,44
RTS0046252,216
RTS0046253,163
RTS0046254,161
RTS0046255,36
RTS0046256,68
RTS0046257,54
RTS0046258,36
RTS0046259,60
RTS0046260,54
RTS0046261,39
RTS0046262,62
RTS0046263,60
RTS0046264,54
RTS0046265,48
RTS0046266,42
RTS0046267,36
RTS0046268,47
RTS0046269,48
RTS0046270,46
RTS0046271,39
RTS0046272,41
RTS0046273,48
RTS0046274,49
RTS0046275,48
RTS0046276,49
RTS0046277,44
RTS0046278,56
RTS0046279,68
RTS0046280,65
RTS0046281,65
RTS0046282,67
RTS0046283,90
RTS0046284,54
RTS0046285,48
RTS0046286,48
RTS0046287,69
RTS0046288,66
RTS0046289,64
RTS0046290,84
RTS0046291,55
RTS0046292,43
RTS0046293,51
RTS0046294,40
RTS0046295,102
RTS0046296,32
RTS0046297,75
RTS0046298,50
RTS0046299,45
RTS0046300,40
RTS0046301,53
RTS0046302,36
RTS0046303,48
RTS0046304,43
RTS0046305,44
RTS0046306,55
RTS0046307,48
RTS0046308,50
RTS0046309,44
RTS0046310,39
RTS0046311,37
RTS0046312,49
RTS0046313,45
RTS0046314,51
RTS0046315,45
RTS0046316,52
RTS0046317,74
RTS0046318,48
RTS0046319,49
RTS0046320,49
RTS0046321,64
RTS0046322,46
RTS0046323,47
RTS0046324,38
RTS0046325,54
RTS0046326,45
RTS0046327,44
RTS0046328,66
RTS0046329,136
RTS0046330,125
RTS0046331,122
RTS0046332,69
RTS0046333,123
RTS0046334,70
RTS0046335,76
RTS0046336,98
RTS0046342,38
RTS0046343,46
RTS0046344,49
RTS0046345,27
RTS0046346,38
RTS0046347,202
RTS0046348,188
RTS0046349,185
RTS0046350,47
RTS0046351,56
RTS0046352,56
RTS0046353,56
RTS0046354,61
RTS0046355,47
RTS0046356,72
RTS0046357,60
RTS0046358,61
RTS0046359,60
RTS0046360,66
RTS0046361,59
RTS0046362,61
RTS0046363,58
RTS0046364,57
RTS0046365,49
RTS0046366,45
RTS0046367,51
RTS0046368,65
RTS0046369,49
RTS0046370,40
RTS0046371,51
RTS0046372,37
RTS0046373,44
RTS0046374,29
RTS0046375,48
RTS0046376,56
RTS0046377,49
RTS0046378,51
RTS0046379,43
RTS0046380,42
RTS0046381,47
RTS0046382,36
RTS0046383,65
RTS0046384,58
RTS0046385,43
RTS0046386,43
RTS0046387,49
RTS0046388,59
RTS0046389,49
RTS0046390,50
RTS0046391,68
RTS0046392,29
RTS0046393,48
RTS0046394,38
RTS0046395,132
RTS0046396,45
RTS0046397,51
RTS0046398,50
RTS0046399,48
RTS0046400,43
RTS0046401,67
RTS0046402,51
RTS0046403,47
RTS0046404,55
RTS0046405,58
RTS0046406,50
RTS0046407,48
RTS0046408,50
RTS0046409,41
RTS0046410,94
RTS0046411,59
RTS0046412,59
RTS0046413,98
RTS0046414,540
RTS0046415,155
RTS0046416,57
RTS0046417,85
RTS0046418,45
RTS0046419,55
RTS0046420,314
RTS0046421,192
RTS0046422,76
RTS0046423,48
RTS0046424,55
RTS0046425,56
RTS0046426,46
RTS0046427,60
RTS0046428,55
RTS0046429,45
RTS0046430,51
RTS0046431,53
RTS0046432,55
RTS0046433,66
RTS0046434,69
RTS0046435,505
RTS0046439,58
RTS0046440,85
RTS0046441,63
RTS0046442,68
RTS0046443,66
RTS0046444,53
RTS0046445,41
RTS0046446,37
RTS0046447,43
RTS0046448,60
RTS0046449,182
RTS0046450,352
RTS0046451,85
RTS0046452,234
RTS0046453,185
RTS0046454,74
RTS0046455,49
RTS0046456,45
RTS0046457,83
RTS0046458,53
RTS0046459,150
RTS0046460,142
RTS0046461,44
RTS0046462,56
RTS0046463,68
RTS0046464,44
RTS0046466,33
RTS0046468,56
RTS0046469,43
RTS0046470,52
RTS0046471,39
RTS0046472,50
RTS0046473,52
RTS0046474,35
RTS0046475,53
RTS0046476,49
RTS0046477,48
RTS0046478,41
RTS0046479,41
RTS0046480,43
RTS0046481,48
RTS0046482,41
RTS0046483,44
RTS0046484,49
RTS0046485,41
RTS0046486,48
RTS0046487,55
RTS0046488,36
RTS0046489,42
RTS0046490,42
RTS0046491,47
RTS0046492,42
RTS0046493,49
RTS0046494,45
RTS0046495,61
RTS0046496,88
RTS0046497,96
RTS0046498,63
RTS0046499,105
RTS0046500,130
RTS0046501,94
RTS0046502,61
RTS0046503,47
RTS0046504,57
RTS0046505,36
RTS0046506,41
RTS0046507,36
RTS0046508,34
RTS0046509,26
RTS0046510,56
RTS0046511,39
RTS0046512,69
RTS0046513,65
RTS0046514,47
RTS0046515,55
RTS0046516,42
RTS0046517,47
RTS0046518,30
RTS0046519,41
RTS0046520,44
RTS0046521,56
RTS0046522,57
RTS0046524,69
RTS0046525,50
RTS0046526,93
RTS0046527,68
RTS0046528,54
RTS0046529,65
RTS0046530,32
RTS0046531,48
RTS0046532,53
RTS0046533,53
RTS0046534,66
RTS0046535,40
RTS0046536,39
RTS0046537,52
RTS0046538,68
RTS0046539,55
RTS0046540,68
RTS0046541,49
RTS0046542,50
RTS0046543,61
RTS0046544,56
RTS0046545,92
RTS0046546,49
RTS0046548,51
RTS0046549,104
RTS0046550,49
RTS0046551,105
RTS0046552,55
RTS0046553,103
RTS0046554,46
RTS0046555,46
RTS0046556,90
RTS0046557,55
RTS0046558,47
RTS0046559,66
RTS0046560,56
RTS0046561,65
RTS0046562,47
RTS0046563,45
RTS0046564,62
RTS0046565,62
RTS0046566,69
RTS0046567,57
RTS0046568,46
RTS0046569,52
RTS0046570,66
RTS0046571,52
RTS0046572,87
RTS0046573,99
RTS0046574,109
RTS0046575,55
RTS0046577,56
RTS0046578,39
RTS0046580,89
RTS0046581,60
RTS0046582,65
RTS0046583,51
RTS0046584,56
RTS0046585,64
RTS0046586,39
RTS0046587,67
RTS0046588,41
RTS0046589,45
RTS0046590,52
RTS0046591,59
RTS0046592,52
RTS0046593,55
RTS0046594,85
RTS0046595,67
RTS0046596,68
RTS0046597,53
RTS0046598,53
RTS0046599,46
RTS0046600,145
RTS0046601,245
RTS0046602,153
RTS0046603,156
RTS0046604,56
RTS0046605,51
RTS0046606,61
RTS0046607,56
RTS0046608,54
RTS0046609,63
RTS0046610,37
RTS0046611,61
RTS0046612,58
RTS0046613,47
RTS0046614,62
RTS0046615,46
RTS0046616,50
RTS0046617,45
RTS0046618,37
RTS0046619,59
RTS0046620,50
RTS0046621,72
RTS0046622,65
RTS0046623,73
RTS0046624,53
RTS0046625,61
RTS0046626,62
RTS0046627,77
RTS0046628,79
RTS0046629,63
RTS0046630,67
RTS0046631,57
RTS0046632,59
RTS0046633,65
RTS0046634,62
RTS0046635,54
RTS0046636,58
RTS0046637,63
RTS0046638,53
RTS0046639,50
RTS0046640,70
RTS0046641,44
RTS0046642,62
RTS0046643,43
RTS0046644,51
RTS0046645,42
RTS0046646,36
RTS0046647,64
RTS0046648,66
RTS0046649,47
RTS0046650,44
RTS0046651,51
RTS0046652,59
RTS0046653,89
RTS0046654,65
RTS0046655,67
RTS0046656,56
RTS0046657,41
RTS0046658,42
RTS0046659,44
RTS0046660,31
RTS0046661,44
RTS0046662,54
RTS0046663,67
RTS0046664,61
RTS0046665,45
RTS0046666,33
RTS0046667,71
RTS0046668,70
RTS0046669,48
RTS0046670,55
RTS0046671,35
RTS0046672,33
RTS0046673,45
RTS0046674,39
RTS0046675,51
RTS0046676,39
RTS0046677,50
RTS0046678,42
RTS0046679,37
RTS0046680,50
RTS0046681,41
RTS0046682,38
RTS0046683,39
RTS0046684,54
RTS0046685,41
RTS0046686,61
RTS0046687,47
RTS0046688,36
RTS0046689,60
RTS0046690,42
RTS0046691,49
RTS0046692,41
RTS0046693,48
RTS0046694,46
RTS0046695,53
RTS0046696,59
RTS0046697,53
RTS0046698,73
RTS0046699,59
RTS0046700,78
RTS0046701,67
RTS0046702,83
RTS0046703,351
RTS0046704,665
RTS0046705,499
RTS0046706,521
RTS0046707,787
RTS0046708,614
RTS0046709,46
RTS0046710,56
RTS0046711,70
RTS0046712,44
RTS0046713,47
RTS0046714,76
RTS0046715,35
RTS0046716,72
RTS0046717,77
RTS0046718,42
RTS0046719,48
RTS0046720,45
RTS0046721,78
RTS0046722,75
RTS0046723,38
RTS0046724,44
RTS0046725,52
RTS0046726,42
RTS0046727,71
RTS0046728,33
RTS0046729,64
RTS0046730,57
RTS0046731,46
RTS0046732,49
RTS0046733,64
RTS0046734,62
RTS0046735,57
RTS0046736,33
RTS0046737,42
RTS0046738,52
RTS0046739,25
RTS0046740,59
RTS0046741,60
RTS0046742,34
RTS0046743,50
RTS0046744,51
RTS0046745,70
RTS0046746,39
RTS0046747,57
RTS0046748,69
RTS0046749,49
RTS0046750,35
RTS0046751,49
RTS0046752,43
RTS0046753,49
RTS0046754,67
RTS0046755,54
RTS0046756,46
RTS0046757,60
RTS0046758,38
RTS0046759,91
RTS0046760,108
RTS0046761,98
RTS0046763,79
RTS0046764,87
RTS0046765,63
RTS0046766,54
RTS0046767,44
RTS0046768,93
RTS0046769,127
RTS0046770,146
RTS0046771,53
RTS0046772,65
RTS0046773,64
RTS0046774,37
RTS0046775,53
RTS0046777,62
RTS0046778,51
RTS0046779,47
RTS0046780,50
RTS0046781,49
RTS0046782,39
RTS0046783,48
RTS0046784,31
RTS0046785,44
RTS0046790,64
RTS0046791,47
RTS0046792,63
RTS0046793,49
RTS0046794,46
RTS0046795,50
RTS0046796,61
RTS0046797,37
RTS0046798,58
RTS0046799,51
RTS0046800,42
RTS0046801,1306
RTS0046802,658
RTS0046803,52
RTS0046804,61
RTS0046805,57
RTS0046806,48
RTS0046807,46
RTS0046808,46
RTS0046809,41
RTS0046810,56
RTS0046811,31
RTS0046812,37
RTS0046813,38
RTS0046814,61
RTS0046815,50
RTS0046816,39
RTS0046817,46
RTS0046818,45
RTS0046819,66
RTS0046820,80
RTS0046821,42
RTS0046822,50
RTS0046823,52
RTS0046824,75
RTS0046825,71
RTS0046826,49
RTS0046827,43
RTS0046828,43
RTS0046829,44
RTS0046830,55
RTS0046831,44
RTS0046832,76
RTS0046833,16
RTS0046835,38
RTS0046836,252
RTS0046837,370
RTS0046838,84
RTS0046839,129
RTS0046840,43
RTS0046841,50
RTS0046842,163
RTS0046843,219
RTS0046846,69
RTS0046849,57
RTS0046850,170
RTS0046851,313
RTS0046852,60
RTS0046853,88
RTS0046854,62
RTS0046855,51
RTS0046856,49
RTS0046857,42
RTS0046858,56
RTS0046859,43
RTS0046860,89
RTS0046861,57
RTS0046862,53
RTS0046863,58
RTS0046864,48
RTS0046866,49
RTS0046867,48
RTS0046868,54
RTS0046869,114
RTS0046870,97
RTS0046871,1039
RTS0046872,2820
RTS0046873,48
RTS0046874,35
RTS0046875,58
RTS0046876,50
RTS0046877,51
RTS0046878,50
RTS0046879,54
RTS0046880,40
RTS0046881,61
RTS0046882,40
RTS0046885,52
RTS0046886,60
RTS0046887,41
RTS0046889,62
RTS0046890,47
RTS0046891,63
RTS0046892,57
RTS0046893,40
RTS0046894,68
RTS0046895,122
RTS0046897,106
RTS0046898,39
RTS0046899,57
RTS0046900,152
RTS0046902,57
RTS0046903,133
RTS0046904,59
RTS0046905,44
RTS0046906,134
RTS0046907,84
RTS0046908,53
RTS0046909,68
RTS0046910,45
RTS0046911,96
RTS0046912,50
RTS0046913,51
RTS0046914,62
RTS0046915,51
RTS0046916,58
RTS0046918,523
RTS0046919,590
RTS0046920,100
RTS0046921,57
RTS0046922,45
RTS0046923,116
RTS0046924,461
RTS0046925,42
RTS0046926,37
RTS0046927,45
RTS0046928,52
RTS0046929,40
RTS0046930,66
RTS0046931,49
RTS0046933,60
RTS0046934,75
RTS0046935,87
RTS0046936,46
RTS0046937,154
RTS0046938,142
RTS0046939,40
RTS0046940,54
RTS0046941,42
RTS0046942,57
RTS0046943,66
RTS0046944,37
RTS0046946,110
RTS0046947,46
RTS0046948,59
RTS0046949,43
RTS0046950,47
RTS0046951,58
RTS0046952,49
RTS0046954,52
RTS0046955,33
RTS0046956,63
RTS0046957,42
RTS0046958,44
RTS0046959,46
RTS0046960,74
RTS0046961,85
RTS0046962,488
RTS0046963,42
RTS0046965,57
RTS0046966,68
RTS0046967,47
RTS0046968,30
RTS0047054,53
RTS0047055,60
RTS0047056,61
RTS0047057,54
RTS0047058,67
RTS0047060,54
RTS0047061,72
RTS0047062,47
RTS0047063,63
RTS0047064,66
RTS0047065,75
RTS0047066,64
RTS0047067,75
RTS0047068,45
RTS0047069,47
RTS0047070,76
RTS0047071,102
RTS0047072,112
RTS0047073,94
RTS0047074,90
RTS0047075,69
RTS0047076,55
RTS0047077,82
RTS0047078,51
RTS0047079,48
RTS0047080,77
RTS0047081,104
RTS0047082,89
RTS0047083,48
RTS0047084,51
RTS0047085,36
RTS0047086,65
RTS0047087,52
RTS0047088,51
RTS0047089,44
RTS0047091,38
RTS0047092,62
RTS0047093,65
RTS0047094,63
RTS0047095,66
RTS0047096,59
RTS0047097,32
RTS0047098,49
RTS0047099,44
RTS0047100,34
RTS0047101,55
RTS0047102,59
RTS0047103,63
RTS0047104,63
RTS0047105,123
RTS0047106,118
RTS0047107,126
RTS0047108,177
RTS0047109,88
RTS0047110,65
RTS0047111,55
RTS0047112,69
RTS0047113,603
RTS0047114,57
RTS0047115,63
RTS0047116,105
RTS0047117,86
RTS0047118,68
RTS0047119,74
RTS0047120,66
RTS0047121,45
RTS0047122,72
RTS0047123,64
RTS0047124,129
RTS0047125,109
RTS0047126,99
RTS0047127,112
RTS0047128,79
RTS0047129,116
RTS0047130,54
RTS0047131,64
RTS0047132,54
RTS0047133,81
RTS0047134,43
RTS0047135,132
RTS0047136,148
RTS0047137,125
RTS0047138,128
RTS0047139,93
RTS0047140,47
RTS0047141,67
RTS0047142,41
RTS0047143,41
RTS0047144,96
RTS0047145,57
RTS0047146,52
RTS0047147,66
RTS0047148,39
RTS0047149,73
RTS0047150,91
RTS0047151,63
RTS0047152,100
RTS0047153,62
RTS0047154,112
RTS0047156,37
RTS0047157,52
RTS0047158,45
RTS0047159,44
RTS0047160,54
RTS0047165,88
RTS0047166,37
RTS0047167,195
RTS0047168,48
RTS0047169,51
RTS0047170,43
RTS0047171,53
RTS0047172,35
RTS0047173,45
RTS0047174,50
RTS0047175,37
RTS0047176,61
RTS0047177,65
RTS0047178,71
RTS0047179,55
RTS0047180,55
RTS0047181,64
RTS0047182,49
RTS0047183,53
RTS0047184,50
RTS0047185,43
RTS0047186,40
RTS0047187,37
RTS0047188,40
RTS0047189,70
RTS0047190,53
RTS0047191,57
RTS0047192,45
RTS0047193,65
RTS0047194,55
RTS0047195,71
RTS0047196,62
RTS0047197,72
RTS0047198,77
RTS0047199,67
RTS0047200,70
RTS0047201,49
RTS0047202,88
RTS0047203,54
RTS0047204,55
RTS0047205,54
RTS0047206,61
RTS0047207,60
RTS0047208,425
RTS0047209,569
RTS0047210,653
RTS0047211,614
RTS0047212,343
RTS0047213,43
RTS0047214,51
RTS0047215,46
RTS0047216,37
RTS0047217,44
RTS0047218,193
RTS0047219,197
RTS0047220,79
RTS0047221,339
RTS0047222,313
RTS0047223,78
RTS0047225,146
RTS0047226,113
RTS0047229,52
RTS0047230,40
RTS0047231,43
RTS0047232,49
RTS0047233,47
RTS0047234,30
RTS0047235,55
RTS0047236,50
RTS0047237,55
RTS0047238,36
RTS0047239,82
RTS0047240,57
RTS0047241,44
RTS0047242,45
RTS0047243,47
RTS0047244,38
RTS0047245,57
RTS0047246,30
RTS0047247,41
RTS0047248,40
RTS0047249,53
RTS0047250,78
RTS0047252,72
RTS0047253,46
RTS0047254,65
RTS0047255,104
RTS0047256,89
RTS0047257,89
RTS0047258,79
RTS0047259,119
RTS0047260,107
RTS0047261,100
RTS0047262,73
RTS0047263,85
RTS0047264,65
RTS0047266,114
RTS0047267,313
RTS0047268,209
RTS0047269,233
RTS0047270,212
RTS0047271,259
RTS0047272,172
RTS0047273,177
RTS0047274,106
RTS0047276,57
RTS0047277,197
RTS0047278,176
RTS0047279,175
RTS0047280,151
RTS0047281,166
RTS0047282,231
RTS0047283,132
RTS0047284,167
RTS0047290,229
RTS0047291,468
RTS0047292,254
RTS0047293,243
RTS0047294,345
RTS0047295,36
RTS0047296,60
RTS0047297,78
RTS0047298,47
RTS0047299,50
RTS0047300,36
RTS0047301,69
RTS0047302,38
RTS0047303,58
RTS0047304,47
RTS0047305,121
RTS0047306,129
RTS0047307,182
RTS0047308,133
RTS0047309,150
RTS0047310,71
RTS0047311,63
RTS0047312,77
RTS0047313,52
RTS0047314,70
RTS0047315,89
RTS0047316,110
RTS0047317,112
RTS0047318,113
RTS0047319,115
RTS0047320,76
RTS0047321,98
RTS0047322,83
RTS0047323,101
RTS0047324,99
RTS0047325,82
RTS0047326,47
RTS0047327,49
RTS0047328,63
RTS0047329,57
RTS0047331,86
RTS0047332,72
RTS0047333,68
RTS0047334,78
RTS0047335,95
RTS0047336,163
RTS0047337,80
RTS0047338,105
RTS0047339,80
RTS0047340,146
RTS0047341,154
RTS0047342,169
RTS0047343,133
RTS0047344,175
RTS0047345,85
RTS0047346,73
RTS0047348,120
RTS0047349,90
RTS0047350,117
RTS0047351,108
RTS0047352,255
RTS0047353,152
RTS0047354,142
RTS0047356,37
RTS0047357,51
RTS0047358,39
RTS0047359,79
RTS0047360,53
RTS0047361,38
RTS0047362,69
RTS0047363,54
RTS0047364,36
RTS0047365,59
RTS0047366,54
RTS0047367,36
RTS0047368,61
RTS0047369,55
RTS0047370,43
RTS0047373,60
RTS0047374,61
RTS0047375,42
RTS0047376,105
RTS0047377,94
RTS0047378,106
RTS0047379,108
RTS0047380,120
RTS0047381,34
RTS0047382,40
RTS0047383,60
RTS0047384,53
RTS0047385,43
RTS0047386,159
RTS0047387,85
RTS0047388,82
RTS0047389,93
RTS0047390,71
RTS0047391,123
RTS0047392,64
RTS0047393,152
RTS0047394,50
RTS0047395,43
RTS0047396,128
RTS0047397,115
RTS0047398,46
RTS0047399,53
RTS0047400,54
RTS0047401,50
RTS0047402,74
RTS0047403,75
RTS0047404,64
RTS0047405,76
RTS0047406,36
RTS0047407,57
RTS0047408,54
RTS0047409,87
RTS0047410,110
RTS0047411,135
RTS0047412,109
RTS0047413,89
RTS0047414,105
RTS0047415,105
RTS0047417,51
RTS0047418,92
RTS0047419,74
RTS0047420,68
RTS0047421,35
RTS0047422,62
RTS0047423,47
RTS0047424,47
RTS0047425,46
RTS0047426,76
RTS0047427,65
RTS0047428,76
RTS0047429,74
RTS0047430,69
RTS0047431,67
RTS0047432,193
RTS0047433,115
RTS0047434,149
RTS0047435,206
RTS0047436,49
RTS0047437,27
RTS0047438,48
RTS0047439,44
RTS0047440,26
RTS0047441,111
RTS0047442,105
RTS0047445,84
RTS0047446,100
RTS0047447,37
RTS0047448,57
RTS0047449,37
RTS0047450,55
RTS0047451,51
RTS0047452,55
RTS0047453,34
RTS0047454,62
RTS0047455,59
RTS0047456,43
RTS0047457,45
RTS0047458,38
RTS0047459,65
RTS0047460,49
RTS0047461,56
RTS0047462,60
RTS0047463,50
RTS0047464,74
RTS0047465,44
RTS0047466,55
RTS0047467,56
RTS0047468,64
RTS0047469,62
RTS0047471,56
RTS0047472,51
RTS0047473,42
RTS0047474,55
RTS0047475,36
RTS0047476,46
RTS0047477,83
RTS0047479,98
RTS0047480,83
RTS0047481,92
RTS0047482,48
RTS0047483,50
RTS0047484,53
RTS0047485,52
RTS0047486,42
RTS0047487,45
RTS0047488,63
RTS0047489,59
RTS0047490,48
RTS0047491,43
RTS0047492,105
RTS0047493,75
RTS0047494,91
RTS0047495,74
RTS0047496,54
RTS0047497,67
RTS0047498,47
RTS0047499,73
RTS0047500,63
RTS0047501,61
RTS0047502,43
RTS0047503,36
RTS0047504,101
RTS0047505,77
RTS0047506,81
RTS0047507,70
RTS0047508,45
RTS0047509,62
RTS0047510,48
RTS0047511,45
RTS0047512,109
RTS0047513,41
RTS0047514,42
RTS0047515,147
RTS0047516,159
RTS0047517,109
RTS0047518,84
RTS0047520,84
RTS0047521,96
RTS0047522,55
RTS0047523,61
RTS0047524,50
RTS0047525,52
RTS0047526,42
RTS0047527,62
RTS0047528,64
RTS0047529,79
RTS0047530,60
RTS0047531,75
RTS0047532,36
RTS0047533,47
RTS0047534,38
RTS0047535,41
RTS0047536,43
RTS0047537,97
RTS0047538,170
RTS0047540,134
RTS0047541,161
RTS0047543,57
RTS0047544,55
RTS0047545,58
RTS0047546,61
RTS0047547,46
RTS0047548,148
RTS0047549,88
RTS0047550,99
RTS0047551,86
RTS0047552,74
RTS0047553,50
RTS0047558,49
RTS0047559,63
RTS0047560,48
RTS0047561,59
RTS0047562,46
RTS0047563,57
RTS0047564,65
RTS0047565,51
RTS0047566,54
RTS0047567,39
RTS0047568,45
RTS0047569,54
RTS0047570,53
RTS0047571,59
RTS0047572,52
RTS0047573,44
RTS0047574,51
RTS0047575,43
RTS0047576,48
RTS0047577,51
RTS0047578,47
RTS0047579,45
RTS0047580,47
RTS0047581,51
RTS0047582,61
RTS0047583,41
RTS0047584,36
RTS0047585,40
RTS0047586,48
RTS0047587,46
RTS0047588,42
RTS0047590,47
RTS0047591,45
RTS0047592,42
RTS0047593,54
RTS0047594,53
RTS0047595,43
RTS0047596,65
RTS0047597,49
RTS0047598,88
RTS0047599,55
RTS0047600,76
RTS0047601,186
RTS0047602,104
RTS0047603,55
RTS0047604,71
RTS0047606,52
RTS0047613,69
RTS0047614,68
RTS0047615,45
RTS0047616,63
RTS0047617,79
RTS0047618,38
RTS0047619,46
RTS0047620,25
RTS0047621,47
RTS0047622,32
RTS0047624,50
RTS0047625,45
RTS0047626,36
RTS0047627,49
RTS0047628,43
RTS0047629,38
RTS0047630,19
RTS0047631,38
RTS0047632,61
RTS0047633,27
RTS0047634,38
RTS0047635,47
RTS0047636,40
RTS0047637,42
RTS0047638,43
RTS0047639,52
RTS0047640,39
RTS0047641,39
RTS0047642,43
RTS0047643,38
RTS0047644,41
RTS0047645,41
RTS0047646,54
RTS0047647,53
RTS0047648,63
RTS0047649,46
RTS0047650,26
RTS0047651,29
RTS0047652,37
RTS0047653,33
RTS0047654,45
RTS0047656,57
RTS0047657,57
RTS0047658,39
RTS0047659,43
RTS0047660,36
RTS0047661,47
RTS0047662,59
RTS0047663,23
RTS0047664,47
RTS0047665,36
RTS0047666,31
RTS0047667,27
RTS0047668,43
RTS0047669,47
RTS0047670,53
RTS0047672,45
RTS0047673,58
RTS0047674,50
RTS0047675,42
RTS0047676,39
RTS0047677,41
RTS0047678,44
RTS0047679,36
RTS0047680,48
RTS0047681,49
RTS0047682,36
RTS0047684,36
RTS0047685,35
RTS0047686,51
RTS0047687,37
RTS0047688,42
RTS0047689,58
RTS0047691,43
RTS0047692,37
RTS0047693,62
RTS0047694,44
RTS0047695,41
RTS0047696,39
RTS0047697,39
RTS0047698,47
RTS0047699,55
RTS0047700,57
RTS0047701,59
RTS0047702,69
RTS0047703,74
RTS0047704,68
RTS0047705,50
RTS0047706,44
RTS0047707,73
RTS0047708,298
RTS0047709,415
RTS0047710,51
RTS0047711,55
RTS0047712,83
RTS0047713,55
RTS0047714,78
RTS0047715,74
RTS0047716,77
RTS0047717,75
RTS0047718,88
RTS0047720,44
RTS0047721,38
RTS0047722,57
RTS0047723,57
RTS0047724,66
RTS0047725,60
RTS0047726,54
RTS0047727,52
RTS0047728,66
RTS0047729,47
RTS0047730,53
RTS0047731,54
RTS0047732,45
RTS0047733,65
RTS0047734,79
RTS0047735,60
RTS0047736,193
RTS0047737,60
RTS0047738,61
RTS0047739,66
RTS0047740,58
RTS0047741,87
RTS0047742,60
RTS0047743,47
RTS0047744,80
RTS0047745,88
RTS0047746,67
RTS0047747,60
RTS0047748,49
RTS0047749,144
RTS0047750,45
RTS0047752,59
RTS0047753,65
RTS0047754,93
RTS0047755,75
RTS0047756,49
RTS0047757,35
RTS0047758,57
RTS0047759,48
RTS0047760,40
RTS0047761,36
RTS0047762,45
RTS0047763,49
RTS0047764,56
RTS0047765,53
RTS0047766,107
RTS0047767,55
RTS0047768,43
RTS0047769,56
RTS0047770,45
RTS0047771,64
RTS0047772,64
RTS0047773,53
RTS0047774,68
RTS0047775,41
RTS0047776,47
RTS0047777,39
RTS0047778,37
RTS0047779,66
RTS0047780,78
RTS0047781,108
RTS0047782,92
RTS0047783,66
RTS0047784,44
RTS0047785,45
RTS0047786,133
RTS0047787,72
RTS0047788,62
RTS0047789,49
RTS0047790,51
RTS0047791,73
RTS0047792,77
RTS0047793,62
RTS0047794,22
RTS0047795,26
RTS0047796,41
RTS0047797,70
RTS0047798,56
RTS0047799,53
RTS0047800,43
RTS0047801,92
RTS0047802,122
RTS0047803,72
RTS0047804,37
RTS0047805,61
RTS0047806,62
RTS0047807,52
RTS0047808,166
RTS0047809,48
RTS0047810,75
RTS0047811,44
RTS0047812,45
RTS0047813,51
RTS0047814,44
RTS0047816,78
RTS0047817,44
RTS0047818,44
RTS0047819,43
RTS0047820,32
RTS0047821,127
RTS0047822,40
RTS0047823,49
RTS0047824,57
RTS0047825,58
RTS0047826,62
RTS0047827,114
RTS0047828,49
RTS0047829,62
RTS0047830,43
RTS0047831,49
RTS0047832,44
RTS0047833,47
RTS0047834,46
RTS0047835,90
RTS0047836,64
RTS0047837,91
RTS0047838,265
RTS0047839,273
RTS0047840,40
RTS0047841,43
RTS0047842,63
RTS0047843,69
RTS0047844,33
RTS0047845,43
RTS0047846,38
RTS0047847,56
RTS0047848,51
RTS0047849,51
RTS0047850,49
RTS0047851,55
RTS0047852,51
RTS0047853,150
RTS0047854,43
RTS0047855,55
RTS0047856,55
RTS0047857,64
RTS0047858,71
RTS0047859,37
RTS0047860,44
RTS0047861,47
RTS0047862,44
RTS0047863,38
RTS0047864,39
RTS0047865,80
RTS0047866,132
RTS0047867,47
RTS0047868,46
RTS0047869,58
RTS0047870,106
RTS0047871,46
RTS0047872,69
RTS0047873,54
RTS0047874,51
RTS0047875,49
RTS0047876,57
RTS0047877,33
RTS0047878,64
RTS0047879,93
RTS0047880,64
RTS0047881,71
RTS0047882,52
RTS0047883,60
RTS0047884,67
RTS0047885,57
RTS0047886,39
RTS0047890,78
RTS0047891,89
RTS0047892,50
RTS0047893,47
RTS0047894,44
RTS0047895,68
RTS0047896,65
RTS0047897,40
RTS0047898,65
RTS0047899,47
RTS0047900,82
RTS0047901,64
RTS0047902,130
RTS0047903,62
RTS0047904,67
RTS0047905,69
RTS0047906,89
RTS0047907,391
RTS0047908,303
RTS0047909,332
RTS0047910,54
RTS0047912,48
RTS0047913,41
RTS0047914,65
RTS0047915,36
RTS0047916,58
RTS0047917,36
RTS0047919,33
RTS0047920,195
RTS0047921,323
RTS0047924,91
RTS0047925,53
RTS0047926,41
RTS0047927,58
RTS0047928,50
RTS0047929,38
RTS0047930,41
RTS0047931,44
RTS0047932,45
RTS0047933,56
RTS0047934,44
RTS0047935,39
RTS0047936,50
RTS0047937,52
RTS0047938,56
RTS0047939,58
RTS0047940,91
RTS0047941,69
RTS0047942,36
RTS0047943,33
RTS0047944,163
RTS0047945,64
RTS0047946,61
RTS0047947,43
RTS0047948,42
RTS0047949,47
RTS0047950,40
RTS0047951,42
RTS0047952,49
RTS0047953,83
RTS0047954,48
RTS0047956,44
RTS0047957,55
RTS0047958,57
RTS0047959,73
RTS0047960,67
RTS0047961,45
RTS0047963,53
RTS0047964,49
RTS0047965,51
RTS0047966,43
RTS0047967,42
RTS0047968,148
RTS0047969,42
RTS0047970,65
RTS0047972,52
RTS0047973,129
RTS0047974,77
RTS0047975,44
RTS0047976,49
RTS0047977,51
RTS0047978,46
RTS0047979,47
RTS0047980,35
RTS0047981,380
RTS0047982,51
RTS0047985,437
RTS0047986,59
RTS0047987,58
RTS0047988,101
RTS0047990,39
RTS0047991,190
RTS0047992,66
RTS0047993,43
RTS0047994,50
RTS0047995,44
RTS0047996,119
RTS0047997,109
RTS0047998,131
RTS0047999,57
RTS0048000,45
RTS0048001,44
RTS0048003,112
RTS0048005,43
RTS0048006,45
RTS0048008,42
RTS0048009,75
RTS0048012,53
RTS0048013,33
RTS0048014,51
RTS0048015,1495
RTS0048016,1995
RTS0048017,46
RTS0048018,54
RTS0048019,57
RTS0048020,47
RTS0048021,50
RTS0048022,62
RTS0048023,45
RTS0048024,37
RTS0048026,64
RTS0048027,95
RTS0048028,54
RTS0048029,36
RTS0048030,36
RTS0048031,34
RTS0048032,40
RTS0048033,43
RTS0048034,54
RTS0048035,40
RTS0048036,56
RTS0048037,65
RTS0048038,212
RTS0048040,55
RTS0048041,60
RTS0048042,29
RTS0048043,47
RTS0048044,36
RTS0048045,74
RTS0048046,46
RTS0048047,44
RTS0048048,59
RTS0048049,49
RTS0048050,39
RTS0048051,77
RTS0048052,85
RTS0048053,54
RTS0048054,63
RTS0048055,51
RTS0048056,61
RTS0048057,43
RTS0048058,39
RTS0048059,67
RTS0048060,139
RTS0048061,49
RTS0048062,50
RTS0048063,48
RTS0048064,100
RTS0048065,101
RTS0048066,98
RTS0048067,36
RTS0048068,61
RTS0048069,40
RTS0048070,26
RTS0048071,71
RTS0048072,41
RTS0048073,47
RTS0048074,37
RTS0048076,57
RTS0048077,129
RTS0048078,68
RTS0048079,65
RTS0048080,53
RTS0048081,82
RTS0048082,45
RTS0048084,49
RTS0048085,55
RTS0048086,47
RTS0048087,72
RTS0048088,42
RTS0048089,56
RTS0048090,53
RTS0048091,58
RTS0048092,34
RTS0048093,84
RTS0048094,45
RTS0048096,51
RTS0048097,52
RTS0048098,1811
RTS0048099,2180
RTS0048100,2275
RTS0048101,2307
RTS0048102,2173
RTS0048104,49
RTS0048105,62
RTS0048106,50
RTS0048107,41
RTS0048108,52
RTS0048109,49
RTS0048110,55
RTS0048111,28
RTS0048112,38
RTS0048113,42
RTS0048114,61
RTS0048115,57
RTS0048116,59
RTS0048117,49
RTS0048118,72
RTS0048120,53
RTS0048126,35
RTS0048127,81
RTS0048129,209
RTS0048130,36
RTS0048131,103
RTS0048132,141
RTS0048133,48
RTS0048134,124
RTS0048135,187
RTS0048136,36
RTS0048138,60
RTS0048139,65
RTS0048140,51
RTS0048141,68
RTS0048142,115
RTS0048144,65
RTS0048145,132
RTS0048146,131
RTS0048147,89
RTS0048148,131
RTS0048149,138
RTS0048150,179
RTS0048151,39
RTS0048152,48
RTS0048153,59
RTS0048154,51
RTS0048155,49
RTS0048156,180
RTS0048158,140
RTS0048159,61
RTS0048160,2427
RTS0048161,2928
RTS0048162,101
RTS0048163,65
RTS0048164,2668
RTS0048165,173
RTS0048166,59
RTS0048167,94
RTS0048168,72
RTS0048169,69
RTS0048170,50
RTS0048171,77
RTS0048172,56
RTS0048173,39
RTS0048175,61
RTS0048176,35
RTS0048177,32
RTS0048178,64
RTS0048179,48
RTS0048180,50
RTS0048181,112
RTS0048182,58
RTS0048183,117
RTS0048184,124
RTS0048185,111
RTS0048186,62
RTS0048188,79
RTS0048189,111
RTS0048190,64
RTS0048191,51
RTS0048192,83
RTS0048193,51
RTS0048194,65
RTS0048195,79
RTS0048196,74
RTS0048197,99
RTS0048198,90
RTS0048200,90
RTS0048201,54
RTS0048202,67
RTS0048203,54
RTS0048204,54
RTS0048205,72
RTS0048207,58
RTS0048208,102
RTS0048209,113
RTS0048210,90
RTS0048211,104
RTS0048212,54
RTS0048213,69
RTS0048214,50
RTS0048215,92
RTS0048216,65
RTS0048217,58
RTS0048218,82
RTS0048219,66
RTS0048220,69
RTS0048221,55
RTS0048222,61
RTS0048223,47
RTS0048224,66
RTS0048225,70
RTS0048226,50
RTS0048227,112
RTS0048228,55
RTS0048229,60
RTS0048230,79
RTS0048231,66
RTS0048232,46
RTS0048233,39
RTS0048234,60
RTS0048235,73
RTS0048236,54
RTS0048237,49
RTS0048238,63
RTS0048239,62
RTS0048240,50
RTS0048241,75
RTS0048242,108
RTS0048243,76
RTS0048244,78
RTS0048245,54
RTS0048246,88
RTS0049343,65
RTS0049344,125
RTS0049345,58
RTS0049346,31
RTS0049347,53
RTS0049348,71
RTS0049349,51
RTS0049350,62
RTS0049351,78
RTS0049352,71
RTS0049353,66
RTS0049354,62
RTS0049355,57
RTS0049356,51
RTS0049357,51
RTS0049358,33
RTS0049359,31
RTS0049360,89
RTS0049361,46
RTS0049362,38
RTS0049363,58
RTS0049364,80
RTS0049365,56
RTS0049366,143
RTS0049367,162
RTS0049368,66
RTS0049369,36
RTS0049370,25
RTS0049371,130
RTS0049372,37
RTS0049373,151
RTS0049374,152
RTS0049375,122
RTS0049376,145
RTS0049377,164
RTS0049378,139
RTS0049379,101
RTS0049380,155
RTS0049381,151
RTS0049382,137
RTS0049383,64
RTS0049384,42
RTS0049385,52
RTS0049386,103
RTS0049387,71
RTS0049388,55
RTS0049389,88
RTS0049390,233
RTS0049391,247
RTS0049392,230
RTS0049393,312
RTS0049394,121
RTS0049395,115
RTS0049396,784
RTS0049397,821
RTS0049398,1097
RTS0049399,532
RTS0049400,62
RTS0049401,49
RTS0049402,47
RTS0049403,45
RTS0049404,67
RTS0049405,55
RTS0049406,48
RTS0049407,61
RTS0049408,68
RTS0049409,44
RTS0049410,46
RTS0049411,71
RTS0049412,32
RTS0049413,42
RTS0049414,31
RTS0049415,86
RTS0049416,72
RTS0049417,62
RTS0049418,61
RTS0049419,46
RTS0049420,38
RTS0049421,52
RTS0049422,43
RTS0049423,43
RTS0049424,86
RTS0049425,59
RTS0049426,59
RTS0049427,53
RTS0049428,42
RTS0049429,98
RTS0049430,133
RTS0049431,70
RTS0049432,59
RTS0049433,50
RTS0049434,49
RTS0049435,26
RTS0049436,32
RTS0049437,113
RTS0049438,44
RTS0049439,101
RTS0049440,86
RTS0049441,122
RTS0049442,120
RTS0049443,79
RTS0049444,123
RTS0049445,42
RTS0049446,60
RTS0049447,71
RTS0049448,52
RTS0049449,53
RTS0049450,54
RTS0049451,59
RTS0049452,48
RTS0049453,55
RTS0049454,40
RTS0049455,49
RTS0049456,54
RTS0049457,74
RTS0049458,59
RTS0049459,82
RTS0049460,94
RTS0049461,127
RTS0049462,142
RTS0049463,43
RTS0049464,52
RTS0049465,44
RTS0049466,37
RTS0049467,49
RTS0049468,59
RTS0049469,41
RTS0049470,54
RTS0049471,105
RTS0049472,62
RTS0049473,202
RTS0049474,54
RTS0049475,57
RTS0049476,74
RTS0049477,43
RTS0049478,65
RTS0049479,4995
RTS0049480,474
RTS0049481,25
RTS0049482,40
RTS0049483,40
RTS0049484,64
RTS0049485,63
RTS0997079,95
RTS0997080,174
RTS0997081,82
RTS0997082,151
RTS0997083,134
RTS0997084,137
RTS0997085,133
RTS0997086,124
RTS0997087,68
RTS0997088,139909
RTS0997089,17041
RTS0997090,204
RTS0997091,58
RTS0997092,28
RTS0997093,25
RTS0997094,4
RTS0997095,21
RTS0997096,25
RTS0997097,16
RTS0997098,42
RTS0997099,36
RTS0997100,33
RTS0997101,27
RTS0997102,31
RTS0997103,21
RTS0997104,47
RTS0997105,16
RTS0997106,30
RTS0997107,32
RTS0997108,25
RTS0997109,15
RTS0997110,40
RTS0997111,22
RTS0997112,23
RTS0997113,21
RTS0997114,29
RTS0997115,20
RTS0997116,22
RTS0997117,31
RTS0997118,26
RTS0997119,26
RTS0997120,28
RTS0997121,90
RTS0997122,131
RTS0997123,159
RTS0997124,80
RTS0997125,217
RTS0997126,249
RTS0997127,257
RTS0997128,218
RTS0997129,203
RTS0997130,101
</Code_Summary>
