# Supplementary material for: Spatial meta-transcriptomics reveal associations of intratumor bacteria burden with lung cancer cells showing a distinct oncogenic signature
Source: J Immunother Cancer. 2022 Jul 6;10(7):e004698. doi: 10.1136/jitc-2022-004698 (PMC9260850; doi:10.1136/jitc-2022-004698)
Supplement: Supplementary data [file jitc-2022-004698supp009.zip › DSP-1001660004187-B-C07.dcc]

<Header>
FileVersion,0.02
SoftwareVersion,"GeoMx_NGS_Pipeline_ 2.0.0"
Date,2020-6-15
</Header>

<Scan_Attributes>
ID,DSP-1001660004187-B-C07
Plate_ID,1001660004187
Well,C07
</Scan_Attributes>

<NGS_Processing_Attributes>
SeqSetId,
tamperedIni,No
Raw,93819
Trimmed,93326
Stitched,92382
Aligned,90855
umiQ30,0.9923
rtsQ30,0.9916
</NGS_Processing_Attributes>


<Code_Summary>
RTS0039454,7
RTS0039455,6
RTS0039456,2
RTS0039457,8
RTS0039458,4
RTS0039460,1
RTS0039463,2
RTS0039465,4
RTS0039466,1
RTS0039467,4
RTS0039468,1
RTS0039469,6
RTS0039470,6
RTS0039471,8
RTS0039472,11
RTS0039473,12
RTS0039474,16
RTS0039475,18
RTS0039476,24
RTS0039477,21
RTS0039478,17
RTS0039479,1
RTS0039481,2
RTS0039483,3
RTS0039484,6
RTS0039485,4
RTS0039486,3
RTS0039487,3
RTS0039488,2
RTS0039490,1
RTS0039491,5
RTS0039492,1
RTS0039493,2
RTS0039494,1
RTS0039495,9
RTS0039496,3
RTS0039497,1
RTS0039498,1
RTS0039499,9
RTS0039500,9
RTS0039501,8
RTS0039502,19
RTS0039503,20
RTS0039504,4
RTS0039505,3
RTS0039506,2
RTS0039507,5
RTS0039508,7
RTS0039509,4
RTS0039510,5
RTS0039511,12
RTS0039512,9
RTS0039513,15
RTS0039514,17
RTS0039515,17
RTS0039516,2
RTS0039517,1
RTS0039518,2
RTS0039519,2
RTS0039520,1
RTS0039521,4
RTS0039522,3
RTS0039524,2
RTS0039525,4
RTS0039526,2
RTS0039527,2
RTS0039528,5
RTS0039529,7
RTS0039530,2
RTS0039532,2
RTS0039533,3
RTS0039534,2
RTS0039535,6
RTS0039536,2
RTS0039537,3
RTS0039538,4
RTS0039539,1
RTS0039540,1
RTS0039541,1
RTS0039542,5
RTS0039543,2
RTS0039544,1
RTS0039545,1
RTS0039546,2
RTS0039547,2
RTS0039548,6
RTS0039549,5
RTS0039551,1
RTS0039553,3
RTS0039554,3
RTS0039555,1
RTS0039556,1
RTS0039558,2
RTS0039560,3
RTS0039561,1
RTS0039563,6
RTS0039564,4
RTS0039565,4
RTS0039566,3
RTS0039568,1
RTS0039569,2
RTS0039570,1
RTS0039571,1
RTS0039572,2
RTS0039573,1
RTS0039575,1
RTS0039576,2
RTS0039578,2
RTS0039579,3
RTS0039581,2
RTS0039582,3
RTS0039583,4
RTS0039584,3
RTS0039586,2
RTS0039587,2
RTS0039588,2
RTS0039589,2
RTS0039590,2
RTS0039591,3
RTS0039593,2
RTS0039594,4
RTS0039595,2
RTS0039597,3
RTS0039600,3
RTS0039603,1
RTS0039604,3
RTS0039605,1
RTS0039607,1
RTS0039608,3
RTS0039609,1
RTS0039610,2
RTS0039611,4
RTS0039613,1
RTS0039614,1
RTS0039615,2
RTS0039617,2
RTS0039619,1
RTS0039620,1
RTS0039622,2
RTS0039624,1
RTS0039626,1
RTS0039627,1
RTS0039628,2
RTS0039629,2
RTS0039630,2
RTS0039631,2
RTS0039632,2
RTS0039633,2
RTS0039634,3
RTS0039635,2
RTS0039636,1
RTS0039637,4
RTS0039638,1
RTS0039639,3
RTS0039640,1
RTS0039641,3
RTS0039642,2
RTS0039643,2
RTS0039644,1
RTS0039645,6
RTS0039646,5
RTS0039647,3
RTS0039650,3
RTS0039651,2
RTS0039652,8
RTS0039653,4
RTS0039654,9
RTS0039655,5
RTS0039656,8
RTS0039657,3
RTS0039658,2
RTS0039659,7
RTS0039660,9
RTS0039661,1
RTS0039663,3
RTS0039664,5
RTS0039665,3
RTS0039666,2
RTS0039667,2
RTS0039668,1
RTS0039669,4
RTS0039670,1
RTS0039671,4
RTS0039672,3
RTS0039673,4
RTS0039674,1
RTS0039675,6
RTS0039676,3
RTS0039677,1
RTS0039678,1
RTS0039679,3
RTS0039680,1
RTS0039681,2
RTS0039682,2
RTS0039683,3
RTS0039684,2
RTS0039685,3
RTS0039686,10
RTS0039687,7
RTS0039688,10
RTS0039689,6
RTS0039690,6
RTS0039692,2
RTS0039694,2
RTS0039695,1
RTS0039696,1
RTS0039699,1
RTS0039702,2
RTS0039704,1
RTS0039705,1
RTS0039706,2
RTS0039707,1
RTS0039708,3
RTS0039710,4
RTS0039711,5
RTS0039712,6
RTS0039713,2
RTS0039714,3
RTS0039715,1
RTS0039717,4
RTS0039718,2
RTS0039719,5
RTS0039720,5
RTS0039721,1
RTS0039722,2
RTS0039723,3
RTS0039724,4
RTS0039725,1
RTS0039726,3
RTS0039727,3
RTS0039728,1
RTS0039729,3
RTS0039730,1
RTS0039731,2
RTS0039732,2
RTS0039733,3
RTS0039734,1
RTS0039735,3
RTS0039736,6
RTS0039737,1
RTS0039738,3
RTS0039739,6
RTS0039741,1
RTS0039742,2
RTS0039743,1
RTS0039744,2
RTS0039745,2
RTS0039746,2
RTS0039747,2
RTS0039749,3
RTS0039750,1
RTS0039751,2
RTS0039752,2
RTS0039753,1
RTS0039754,4
RTS0039755,2
RTS0039756,2
RTS0039757,2
RTS0039759,2
RTS0039760,2
RTS0039761,5
RTS0039762,2
RTS0039763,2
RTS0039764,3
RTS0039765,1
RTS0039767,1
RTS0039768,2
RTS0039769,2
RTS0039770,2
RTS0039771,3
RTS0039772,4
RTS0039773,4
RTS0039774,1
RTS0039775,6
RTS0039776,1
RTS0039778,4
RTS0039782,1
RTS0039783,1
RTS0039785,4
RTS0039786,1
RTS0039787,1
RTS0039788,4
RTS0039789,3
RTS0039790,3
RTS0039791,2
RTS0039792,6
RTS0039793,1
RTS0039794,7
RTS0039795,3
RTS0039796,2
RTS0039797,1
RTS0039798,2
RTS0039799,2
RTS0039800,1
RTS0039801,2
RTS0039802,2
RTS0039803,4
RTS0039805,1
RTS0039806,5
RTS0039809,2
RTS0039810,3
RTS0039811,1
RTS0039812,2
RTS0039813,3
RTS0039814,3
RTS0039815,4
RTS0039816,1
RTS0039817,6
RTS0039818,1
RTS0039819,3
RTS0039821,5
RTS0039824,2
RTS0039825,2
RTS0039826,3
RTS0039827,2
RTS0039828,1
RTS0039829,2
RTS0039830,1
RTS0039831,1
RTS0039832,4
RTS0039833,3
RTS0039834,2
RTS0039835,2
RTS0039836,2
RTS0039838,4
RTS0039839,1
RTS0039840,4
RTS0039842,3
RTS0039844,2
RTS0039847,2
RTS0039850,2
RTS0039851,2
RTS0039852,3
RTS0039853,5
RTS0039854,3
RTS0039855,1
RTS0039858,3
RTS0039860,4
RTS0039861,1
RTS0039863,5
RTS0039864,1
RTS0039865,4
RTS0039866,2
RTS0039867,5
RTS0039868,3
RTS0039869,4
RTS0039870,5
RTS0039872,1
RTS0039874,1
RTS0039875,2
RTS0039876,1
RTS0039877,2
RTS0039878,3
RTS0039879,1
RTS0039880,3
RTS0039881,2
RTS0039884,2
RTS0039885,2
RTS0039886,2
RTS0039887,1
RTS0039888,3
RTS0039891,1
RTS0039893,3
RTS0039894,1
RTS0039895,2
RTS0039896,1
RTS0039897,3
RTS0039898,1
RTS0039899,3
RTS0039900,1
RTS0039901,4
RTS0039902,2
RTS0039903,1
RTS0039904,4
RTS0039905,1
RTS0039906,3
RTS0039907,2
RTS0039909,3
RTS0039911,1
RTS0039912,2
RTS0039913,1
RTS0039914,3
RTS0039915,1
RTS0039916,2
RTS0039917,2
RTS0039918,3
RTS0039919,1
RTS0039920,2
RTS0039921,3
RTS0039922,2
RTS0039925,2
RTS0039926,5
RTS0039927,3
RTS0039928,4
RTS0039929,1
RTS0039930,3
RTS0039932,2
RTS0039933,1
RTS0039934,1
RTS0039936,2
RTS0039937,1
RTS0039938,1
RTS0039940,4
RTS0039944,1
RTS0039945,1
RTS0039946,2
RTS0039947,8
RTS0039948,8
RTS0039949,4
RTS0039950,6
RTS0039951,1
RTS0039952,5
RTS0039953,1
RTS0039954,1
RTS0039955,2
RTS0039956,7
RTS0039957,2
RTS0039958,8
RTS0039959,5
RTS0039960,2
RTS0039961,2
RTS0039962,2
RTS0039963,1
RTS0039964,4
RTS0039965,2
RTS0039967,3
RTS0039968,2
RTS0039969,1
RTS0039970,3
RTS0039971,3
RTS0039972,2
RTS0039973,2
RTS0039974,4
RTS0039976,3
RTS0039977,3
RTS0039978,1
RTS0039979,4
RTS0039980,2
RTS0039981,1
RTS0039982,3
RTS0039983,2
RTS0039984,2
RTS0039985,4
RTS0039986,2
RTS0039987,3
RTS0039988,3
RTS0039989,1
RTS0039990,2
RTS0039991,1
RTS0039992,2
RTS0039994,4
RTS0039995,2
RTS0039996,9
RTS0039997,2
RTS0039998,9
RTS0039999,4
RTS0040000,8
RTS0040003,1
RTS0040005,6
RTS0040006,4
RTS0040007,8
RTS0040008,2
RTS0040009,3
RTS0040010,4
RTS0040013,1
RTS0040014,1
RTS0040015,2
RTS0040017,2
RTS0040019,1
RTS0040021,3
RTS0040022,1
RTS0040025,3
RTS0040026,3
RTS0040027,1
RTS0040028,1
RTS0040030,1
RTS0040032,1
RTS0040033,2
RTS0040034,1
RTS0040035,2
RTS0040036,1
RTS0040037,1
RTS0040038,1
RTS0040041,1
RTS0040042,1
RTS0040043,2
RTS0040044,2
RTS0040045,3
RTS0040046,1
RTS0040047,1
RTS0040048,5
RTS0040049,2
RTS0040050,1
RTS0040051,1
RTS0040052,2
RTS0040053,1
RTS0040054,4
RTS0040055,2
RTS0040058,1
RTS0040059,1
RTS0040061,1
RTS0040062,1
RTS0040064,1
RTS0040065,1
RTS0040068,2
RTS0040069,3
RTS0040070,3
RTS0040075,1
RTS0040076,1
RTS0040077,5
RTS0040078,3
RTS0040080,2
RTS0040081,1
RTS0040082,1
RTS0040083,1
RTS0040084,1
RTS0040085,1
RTS0040086,3
RTS0040087,2
RTS0040088,2
RTS0040090,1
RTS0040091,2
RTS0040092,1
RTS0040095,4
RTS0040096,3
RTS0040097,4
RTS0040099,3
RTS0040100,1
RTS0040101,1
RTS0040102,2
RTS0040104,2
RTS0040105,1
RTS0040106,4
RTS0040107,2
RTS0040108,1
RTS0040109,1
RTS0040110,2
RTS0040111,2
RTS0040112,3
RTS0040115,2
RTS0040116,9
RTS0040117,2
RTS0040118,2
RTS0040119,3
RTS0040120,9
RTS0040121,3
RTS0040122,4
RTS0040123,4
RTS0040124,3
RTS0040125,2
RTS0040126,3
RTS0040127,2
RTS0040128,1
RTS0040130,2
RTS0040132,4
RTS0040135,4
RTS0040137,3
RTS0040138,2
RTS0040139,2
RTS0040140,1
RTS0040141,1
RTS0040142,1
RTS0040144,3
RTS0040145,1
RTS0040146,3
RTS0040147,1
RTS0040148,3
RTS0040149,5
RTS0040150,1
RTS0040151,1
RTS0040152,1
RTS0040153,4
RTS0040155,3
RTS0040156,3
RTS0040157,3
RTS0040158,1
RTS0040159,5
RTS0040160,2
RTS0040161,1
RTS0040162,1
RTS0040163,2
RTS0040164,1
RTS0040167,3
RTS0040168,2
RTS0040170,1
RTS0040172,3
RTS0040176,1
RTS0040177,2
RTS0040178,1
RTS0040181,3
RTS0040183,3
RTS0040184,5
RTS0040185,2
RTS0040187,1
RTS0040191,3
RTS0040192,1
RTS0040194,1
RTS0040196,1
RTS0040198,2
RTS0040200,2
RTS0040201,3
RTS0040202,2
RTS0040203,4
RTS0040204,1
RTS0040205,3
RTS0040206,1
RTS0040207,3
RTS0040208,8
RTS0040209,5
RTS0040210,6
RTS0040211,3
RTS0040212,4
RTS0040213,1
RTS0040214,3
RTS0040215,1
RTS0040216,1
RTS0040217,3
RTS0040219,1
RTS0040222,1
RTS0040226,2
RTS0040227,6
RTS0040228,4
RTS0040230,4
RTS0040231,1
RTS0040232,1
RTS0040234,2
RTS0040236,3
RTS0040237,5
RTS0040238,2
RTS0040239,3
RTS0040240,2
RTS0040241,5
RTS0040242,3
RTS0040243,3
RTS0040244,3
RTS0040245,4
RTS0040246,1
RTS0040247,1
RTS0040248,2
RTS0040249,2
RTS0040250,1
RTS0040252,2
RTS0040253,2
RTS0040254,2
RTS0040255,2
RTS0040256,2
RTS0040258,1
RTS0040259,3
RTS0040260,3
RTS0040262,2
RTS0040263,2
RTS0040264,1
RTS0040266,1
RTS0040268,3
RTS0040269,1
RTS0040270,5
RTS0040271,4
RTS0040272,1
RTS0040273,4
RTS0040274,2
RTS0040275,7
RTS0040276,1
RTS0040277,3
RTS0040278,2
RTS0040279,5
RTS0040280,4
RTS0040282,1
RTS0040283,3
RTS0040284,2
RTS0040285,2
RTS0040286,1
RTS0040290,1
RTS0040293,2
RTS0040294,1
RTS0040295,1
RTS0040297,3
RTS0040299,3
RTS0040300,1
RTS0040301,1
RTS0040302,1
RTS0040303,1
RTS0040305,1
RTS0040306,1
RTS0040307,1
RTS0040308,2
RTS0040309,1
RTS0040310,3
RTS0040311,3
RTS0040312,3
RTS0040313,3
RTS0040314,4
RTS0040315,5
RTS0040316,4
RTS0040317,1
RTS0040318,1
RTS0040319,1
RTS0040320,1
RTS0040321,3
RTS0040322,3
RTS0040323,1
RTS0040324,1
RTS0040325,1
RTS0040326,3
RTS0040327,3
RTS0040328,5
RTS0040329,8
RTS0040330,3
RTS0040331,3
RTS0040332,1
RTS0040333,2
RTS0040334,1
RTS0040336,2
RTS0040337,1
RTS0040338,2
RTS0040339,2
RTS0040340,4
RTS0040341,1
RTS0040343,4
RTS0040344,2
RTS0040345,1
RTS0040346,1
RTS0040348,1
RTS0040349,2
RTS0040350,2
RTS0040351,2
RTS0040353,1
RTS0040355,1
RTS0040356,2
RTS0040357,6
RTS0040358,6
RTS0040359,6
RTS0040360,7
RTS0040361,2
RTS0040363,1
RTS0040364,4
RTS0040365,1
RTS0040366,8
RTS0040367,4
RTS0040368,6
RTS0040369,6
RTS0040370,6
RTS0040371,2
RTS0040372,2
RTS0040373,3
RTS0040374,1
RTS0040375,2
RTS0040376,6
RTS0040377,6
RTS0040378,5
RTS0040379,6
RTS0040380,4
RTS0040382,3
RTS0040383,2
RTS0040384,3
RTS0040386,3
RTS0040387,5
RTS0040388,11
RTS0040389,5
RTS0040390,2
RTS0040391,5
RTS0040392,3
RTS0040393,3
RTS0040394,2
RTS0040395,4
RTS0040396,9
RTS0040397,9
RTS0040398,6
RTS0040399,9
RTS0040400,4
RTS0040401,2
RTS0040402,7
RTS0040403,4
RTS0040404,3
RTS0040405,1
RTS0040406,3
RTS0040407,2
RTS0040409,2
RTS0040410,3
RTS0040411,4
RTS0040412,3
RTS0040413,4
RTS0040414,6
RTS0040415,4
RTS0040416,13
RTS0040417,11
RTS0040418,5
RTS0040419,11
RTS0040420,12
RTS0040421,3
RTS0040422,5
RTS0040423,1
RTS0040425,1
RTS0040426,1
RTS0040429,2
RTS0040430,4
RTS0040432,2
RTS0040433,1
RTS0040434,1
RTS0040435,1
RTS0040436,7
RTS0040437,9
RTS0040438,18
RTS0040439,24
RTS0040440,16
RTS0040441,3
RTS0040443,1
RTS0040445,4
RTS0040446,3
RTS0040447,1
RTS0040448,1
RTS0040449,2
RTS0040450,2
RTS0040451,1
RTS0040452,4
RTS0040453,2
RTS0040454,3
RTS0040455,10
RTS0040456,6
RTS0040457,1
RTS0040458,3
RTS0040459,1
RTS0040460,4
RTS0040462,2
RTS0040463,2
RTS0040464,4
RTS0040465,1
RTS0040466,2
RTS0040467,2
RTS0040468,3
RTS0040469,1
RTS0040470,1
RTS0040471,3
RTS0040472,2
RTS0040473,1
RTS0040475,1
RTS0040476,2
RTS0040477,1
RTS0040478,2
RTS0040479,1
RTS0040480,3
RTS0040481,4
RTS0040482,4
RTS0040483,1
RTS0040484,4
RTS0040485,3
RTS0040486,3
RTS0040487,2
RTS0040488,3
RTS0040489,4
RTS0040491,1
RTS0040492,3
RTS0040493,2
RTS0040495,3
RTS0040496,1
RTS0040497,3
RTS0040498,2
RTS0040499,2
RTS0040500,2
RTS0040501,3
RTS0040502,1
RTS0040503,1
RTS0040506,2
RTS0040508,2
RTS0040509,1
RTS0040510,2
RTS0040511,1
RTS0040512,2
RTS0040514,1
RTS0040516,10
RTS0040517,2
RTS0040518,1
RTS0040519,5
RTS0040520,3
RTS0040522,2
RTS0040523,1
RTS0040525,2
RTS0040526,3
RTS0040527,1
RTS0040528,4
RTS0040529,3
RTS0040530,3
RTS0040531,2
RTS0040532,1
RTS0040534,1
RTS0040535,2
RTS0040536,1
RTS0040537,10
RTS0040538,3
RTS0040539,4
RTS0040540,5
RTS0040541,1
RTS0040542,1
RTS0040543,3
RTS0040544,1
RTS0040545,1
RTS0040546,4
RTS0040548,4
RTS0040549,1
RTS0040550,2
RTS0040552,1
RTS0040553,4
RTS0040555,2
RTS0040559,1
RTS0040560,2
RTS0040561,2
RTS0040562,1
RTS0040563,2
RTS0040564,1
RTS0040565,4
RTS0040567,3
RTS0040568,1
RTS0040569,2
RTS0040570,1
RTS0040571,1
RTS0040572,1
RTS0040573,2
RTS0040576,3
RTS0040577,2
RTS0040579,3
RTS0040580,1
RTS0040583,1
RTS0040585,1
RTS0040586,1
RTS0040587,3
RTS0040588,3
RTS0040589,4
RTS0040590,1
RTS0040593,2
RTS0040595,3
RTS0040596,2
RTS0040597,2
RTS0040598,2
RTS0040600,1
RTS0040601,1
RTS0040603,1
RTS0040604,3
RTS0040606,1
RTS0040607,3
RTS0040608,5
RTS0040609,3
RTS0040610,4
RTS0040612,3
RTS0040613,1
RTS0040614,1
RTS0040615,4
RTS0040616,1
RTS0040617,1
RTS0040618,1
RTS0040619,2
RTS0040620,1
RTS0040621,2
RTS0040622,3
RTS0040623,2
RTS0040624,2
RTS0040625,1
RTS0040626,2
RTS0040627,3
RTS0040628,2
RTS0040629,2
RTS0040630,4
RTS0040631,2
RTS0040632,3
RTS0040633,3
RTS0040634,3
RTS0040637,1
RTS0040638,2
RTS0040639,1
RTS0040640,1
RTS0040641,8
RTS0040642,5
RTS0040643,11
RTS0040644,8
RTS0040645,13
RTS0040646,3
RTS0040648,1
RTS0040649,3
RTS0040650,1
RTS0040651,1
RTS0040652,1
RTS0040653,2
RTS0040654,2
RTS0040655,1
RTS0040656,3
RTS0040657,2
RTS0040658,3
RTS0040659,3
RTS0040660,3
RTS0040662,2
RTS0040663,4
RTS0040664,3
RTS0040668,2
RTS0040669,1
RTS0040670,1
RTS0040672,1
RTS0040673,3
RTS0040674,2
RTS0040676,2
RTS0040678,4
RTS0040679,2
RTS0040680,9
RTS0040681,8
RTS0040682,2
RTS0040683,7
RTS0040684,5
RTS0040685,3
RTS0040686,2
RTS0040687,1
RTS0040688,1
RTS0040689,1
RTS0040690,2
RTS0040691,1
RTS0040693,2
RTS0040694,4
RTS0040695,4
RTS0040696,2
RTS0040699,1
RTS0040700,1
RTS0040701,4
RTS0040702,3
RTS0040703,5
RTS0040704,4
RTS0040705,2
RTS0040706,3
RTS0040707,1
RTS0040708,1
RTS0040709,2
RTS0040710,2
RTS0040711,1
RTS0040713,5
RTS0040714,3
RTS0040715,1
RTS0040720,2
RTS0040721,1
RTS0040722,2
RTS0040723,1
RTS0040724,1
RTS0040726,3
RTS0040727,4
RTS0040728,1
RTS0040729,2
RTS0040730,1
RTS0040731,1
RTS0040733,2
RTS0040734,3
RTS0040735,1
RTS0040736,4
RTS0040737,4
RTS0040738,4
RTS0040739,4
RTS0040740,2
RTS0040742,2
RTS0040744,2
RTS0040749,4
RTS0040750,2
RTS0040751,3
RTS0040752,3
RTS0040753,1
RTS0040754,1
RTS0040755,4
RTS0040756,1
RTS0040759,1
RTS0040760,1
RTS0040761,5
RTS0040762,2
RTS0040764,5
RTS0040765,5
RTS0040766,1
RTS0040767,6
RTS0040768,2
RTS0040769,1
RTS0040770,2
RTS0040771,1
RTS0040772,1
RTS0040773,1
RTS0040774,1
RTS0040775,3
RTS0040776,1
RTS0040777,5
RTS0040778,1
RTS0040779,3
RTS0040780,2
RTS0040781,6
RTS0040782,3
RTS0040784,3
RTS0040785,1
RTS0040786,1
RTS0040787,2
RTS0040789,3
RTS0040790,1
RTS0040791,1
RTS0040792,1
RTS0040793,3
RTS0040794,2
RTS0040795,2
RTS0040796,4
RTS0040797,2
RTS0040798,2
RTS0040799,2
RTS0040800,1
RTS0040801,4
RTS0040802,4
RTS0040803,2
RTS0040804,4
RTS0040805,3
RTS0040806,2
RTS0040807,1
RTS0040808,1
RTS0040809,2
RTS0040810,3
RTS0040811,1
RTS0040812,1
RTS0040813,5
RTS0040815,4
RTS0040818,2
RTS0040819,1
RTS0040820,7
RTS0040821,2
RTS0040824,1
RTS0040825,2
RTS0040826,1
RTS0040827,2
RTS0040828,3
RTS0040830,1
RTS0040831,2
RTS0040833,1
RTS0040834,1
RTS0040836,8
RTS0040837,8
RTS0040838,7
RTS0040839,9
RTS0040840,3
RTS0040841,9
RTS0040842,5
RTS0040843,3
RTS0040844,7
RTS0040845,4
RTS0040846,5
RTS0040847,4
RTS0040849,5
RTS0040850,2
RTS0040851,4
RTS0040853,2
RTS0040854,4
RTS0040855,1
RTS0040856,3
RTS0040857,2
RTS0040858,1
RTS0040859,3
RTS0040860,4
RTS0040861,4
RTS0040862,1
RTS0040864,1
RTS0040865,1
RTS0040866,1
RTS0040867,2
RTS0040869,2
RTS0040871,2
RTS0040872,2
RTS0040873,4
RTS0040874,3
RTS0040876,1
RTS0040877,2
RTS0040878,1
RTS0040880,3
RTS0040881,3
RTS0040882,1
RTS0040883,1
RTS0040884,1
RTS0040886,13
RTS0040887,12
RTS0040888,16
RTS0040889,16
RTS0040890,11
RTS0040891,5
RTS0040892,1
RTS0040893,3
RTS0040894,1
RTS0040896,2
RTS0040897,1
RTS0040898,1
RTS0040899,4
RTS0040900,2
RTS0040901,4
RTS0040902,3
RTS0040903,1
RTS0040904,1
RTS0040905,8
RTS0040906,4
RTS0040907,3
RTS0040908,1
RTS0040909,4
RTS0040910,2
RTS0040911,3
RTS0040912,2
RTS0040913,4
RTS0040914,1
RTS0040916,2
RTS0040917,1
RTS0040918,4
RTS0040919,4
RTS0040920,1
RTS0040921,1
RTS0040922,5
RTS0040923,2
RTS0040924,4
RTS0040925,1
RTS0040926,2
RTS0040927,3
RTS0040930,2
RTS0040931,4
RTS0040932,2
RTS0040933,1
RTS0040934,1
RTS0040935,4
RTS0040937,2
RTS0040938,1
RTS0040939,7
RTS0040940,3
RTS0040941,2
RTS0040942,2
RTS0040943,1
RTS0040944,1
RTS0040945,4
RTS0040946,11
RTS0040947,6
RTS0040948,9
RTS0040949,4
RTS0040950,8
RTS0040951,1
RTS0040954,1
RTS0040955,2
RTS0040956,2
RTS0040957,2
RTS0040958,1
RTS0040960,2
RTS0040961,2
RTS0040962,1
RTS0040963,1
RTS0040964,2
RTS0040965,2
RTS0040966,1
RTS0040967,3
RTS0040968,1
RTS0040969,1
RTS0040971,3
RTS0040972,1
RTS0040973,1
RTS0040974,2
RTS0040975,5
RTS0040976,2
RTS0040977,1
RTS0040978,1
RTS0040979,1
RTS0040980,1
RTS0040981,1
RTS0040982,4
RTS0040983,6
RTS0040984,1
RTS0040985,1
RTS0040986,2
RTS0040987,1
RTS0040988,4
RTS0040989,1
RTS0040990,2
RTS0040991,3
RTS0040992,1
RTS0040993,9
RTS0040995,1
RTS0040996,1
RTS0040997,3
RTS0040999,1
RTS0041000,4
RTS0041001,1
RTS0041002,2
RTS0041003,6
RTS0041004,4
RTS0041006,6
RTS0041007,6
RTS0041008,4
RTS0041010,3
RTS0041012,1
RTS0041013,2
RTS0041014,1
RTS0041016,1
RTS0041017,1
RTS0041018,3
RTS0041019,3
RTS0041020,2
RTS0041021,2
RTS0041022,6
RTS0041023,2
RTS0041024,1
RTS0041025,3
RTS0041026,2
RTS0041027,1
RTS0041029,1
RTS0041030,3
RTS0041032,4
RTS0041033,4
RTS0041034,2
RTS0041036,2
RTS0041037,1
RTS0041038,1
RTS0041039,2
RTS0041040,3
RTS0041041,3
RTS0041042,1
RTS0041043,1
RTS0041044,2
RTS0041045,1
RTS0041046,8
RTS0041047,16
RTS0041048,7
RTS0041049,10
RTS0041050,17
RTS0041051,1
RTS0041053,3
RTS0041054,1
RTS0041056,1
RTS0041057,1
RTS0041058,4
RTS0041059,2
RTS0041060,1
RTS0041061,6
RTS0041062,2
RTS0041063,3
RTS0041064,7
RTS0041066,2
RTS0041067,2
RTS0041068,3
RTS0041069,1
RTS0041070,3
RTS0041071,2
RTS0041072,2
RTS0041073,2
RTS0041074,1
RTS0041076,3
RTS0041077,1
RTS0041079,2
RTS0041080,2
RTS0041081,1
RTS0041082,1
RTS0041084,3
RTS0041085,3
RTS0041086,2
RTS0041087,3
RTS0041088,1
RTS0041090,2
RTS0041091,3
RTS0041093,3
RTS0041094,3
RTS0041095,4
RTS0041096,2
RTS0041097,2
RTS0041098,1
RTS0041099,1
RTS0041100,2
RTS0041101,4
RTS0041102,2
RTS0041103,4
RTS0041104,3
RTS0041106,2
RTS0041107,3
RTS0041109,2
RTS0041110,3
RTS0041111,1
RTS0041112,4
RTS0041113,1
RTS0041114,3
RTS0041115,2
RTS0041116,2
RTS0041117,2
RTS0041119,4
RTS0041120,2
RTS0041121,2
RTS0041122,1
RTS0041123,2
RTS0041124,1
RTS0041125,1
RTS0041126,1
RTS0041127,8
RTS0041128,1
RTS0041129,2
RTS0041130,1
RTS0041131,9
RTS0041132,12
RTS0041133,8
RTS0041134,7
RTS0041135,15
RTS0041136,7
RTS0041137,1
RTS0041138,3
RTS0041141,3
RTS0041142,6
RTS0041144,2
RTS0041146,2
RTS0041147,2
RTS0041149,3
RTS0041150,6
RTS0041154,1
RTS0041155,3
RTS0041156,4
RTS0041157,3
RTS0041158,4
RTS0041159,1
RTS0041160,3
RTS0041161,2
RTS0041163,1
RTS0041164,1
RTS0041165,2
RTS0041166,1
RTS0041167,1
RTS0041168,3
RTS0041169,2
RTS0041170,1
RTS0041173,1
RTS0041174,3
RTS0041176,4
RTS0041177,3
RTS0041179,2
RTS0041180,1
RTS0041181,2
RTS0041182,1
RTS0041183,1
RTS0041185,3
RTS0041186,1
RTS0041187,1
RTS0041188,4
RTS0041189,3
RTS0041190,1
RTS0041191,4
RTS0041192,1
RTS0041193,2
RTS0041194,1
RTS0041196,2
RTS0041197,2
RTS0041198,2
RTS0041199,1
RTS0041200,2
RTS0041201,2
RTS0041202,1
RTS0041203,1
RTS0041206,4
RTS0041207,10
RTS0041208,6
RTS0041209,12
RTS0041210,9
RTS0041211,3
RTS0041212,4
RTS0041213,7
RTS0041214,3
RTS0041215,6
RTS0041216,4
RTS0041217,2
RTS0041218,2
RTS0041219,4
RTS0041220,3
RTS0041221,1
RTS0041223,2
RTS0041224,1
RTS0041225,2
RTS0041226,2
RTS0041228,1
RTS0041230,1
RTS0041231,6
RTS0041232,2
RTS0041233,3
RTS0041234,7
RTS0041235,7
RTS0041236,1
RTS0041237,2
RTS0041238,1
RTS0041239,1
RTS0041240,1
RTS0041241,2
RTS0041242,1
RTS0041247,1
RTS0041248,2
RTS0041249,1
RTS0041250,3
RTS0041251,2
RTS0041252,1
RTS0041253,2
RTS0041254,4
RTS0041255,6
RTS0041256,3
RTS0041257,1
RTS0041258,2
RTS0041259,1
RTS0041260,1
RTS0041261,1
RTS0041262,1
RTS0041263,2
RTS0041265,1
RTS0041266,3
RTS0041267,1
RTS0041268,3
RTS0041269,2
RTS0041270,4
RTS0041271,3
RTS0041273,2
RTS0041274,2
RTS0041275,1
RTS0041276,1
RTS0041278,2
RTS0041280,1
RTS0041281,2
RTS0041282,1
RTS0041283,2
RTS0041284,1
RTS0041285,1
RTS0041286,1
RTS0041288,2
RTS0041289,2
RTS0041290,1
RTS0041291,2
RTS0041292,1
RTS0041293,2
RTS0041295,1
RTS0041297,2
RTS0041298,1
RTS0041299,1
RTS0041301,3
RTS0041302,3
RTS0041304,2
RTS0041305,2
RTS0041306,1
RTS0041307,2
RTS0041308,1
RTS0041309,2
RTS0041310,6
RTS0041312,1
RTS0041313,4
RTS0041314,4
RTS0041315,3
RTS0041316,2
RTS0041317,4
RTS0041319,3
RTS0041320,2
RTS0041321,1
RTS0041323,2
RTS0041324,6
RTS0041326,1
RTS0041328,1
RTS0041329,1
RTS0041330,3
RTS0041331,3
RTS0041332,1
RTS0041333,1
RTS0041334,3
RTS0041335,2
RTS0041346,2
RTS0041347,2
RTS0041348,4
RTS0041349,3
RTS0041350,1
RTS0041351,2
RTS0041352,2
RTS0041353,2
RTS0041355,1
RTS0041356,1
RTS0041358,2
RTS0041359,1
RTS0041360,1
RTS0041361,1
RTS0041363,2
RTS0041364,3
RTS0041365,3
RTS0041366,2
RTS0041367,2
RTS0041368,2
RTS0041369,1
RTS0041370,1
RTS0041372,1
RTS0041373,1
RTS0041374,2
RTS0041376,4
RTS0041377,2
RTS0041378,1
RTS0041380,2
RTS0041381,1
RTS0041383,2
RTS0041385,1
RTS0041386,1
RTS0041390,2
RTS0041392,2
RTS0041393,1
RTS0041394,1
RTS0041395,2
RTS0041396,1
RTS0041397,1
RTS0041398,1
RTS0041400,2
RTS0041401,2
RTS0041402,1
RTS0041404,2
RTS0041405,4
RTS0041406,3
RTS0041407,1
RTS0041408,1
RTS0041409,2
RTS0041410,1
RTS0041415,1
RTS0041416,2
RTS0041417,2
RTS0041418,1
RTS0041419,3
RTS0041420,3
RTS0041421,3
RTS0041425,3
RTS0041426,3
RTS0041427,1
RTS0041428,2
RTS0041429,2
RTS0041430,1
RTS0041431,2
RTS0041433,3
RTS0041435,4
RTS0041436,2
RTS0041437,3
RTS0041439,1
RTS0041441,3
RTS0041443,3
RTS0041445,3
RTS0041446,3
RTS0041447,2
RTS0041449,2
RTS0041451,2
RTS0041452,1
RTS0041453,2
RTS0041454,2
RTS0041457,4
RTS0041459,2
RTS0041461,1
RTS0041462,3
RTS0041463,4
RTS0041465,2
RTS0041466,2
RTS0041467,7
RTS0041468,3
RTS0041469,3
RTS0041470,5
RTS0041471,4
RTS0041473,1
RTS0041474,6
RTS0041476,4
RTS0041477,1
RTS0041478,1
RTS0041480,2
RTS0041481,2
RTS0041484,1
RTS0041485,3
RTS0041486,3
RTS0041487,5
RTS0041488,1
RTS0041489,2
RTS0041490,2
RTS0041491,4
RTS0041493,1
RTS0041494,1
RTS0041495,2
RTS0041496,19
RTS0041497,16
RTS0041498,16
RTS0041499,15
RTS0041500,8
RTS0041501,3
RTS0041502,3
RTS0041503,2
RTS0041504,4
RTS0041505,4
RTS0041506,2
RTS0041507,1
RTS0041508,1
RTS0041510,1
RTS0041511,2
RTS0041512,5
RTS0041513,2
RTS0041514,2
RTS0041515,3
RTS0041516,2
RTS0041517,3
RTS0041520,1
RTS0041522,2
RTS0041523,3
RTS0041524,3
RTS0041525,2
RTS0041526,4
RTS0041527,4
RTS0041528,2
RTS0041529,3
RTS0041530,1
RTS0041531,1
RTS0041532,1
RTS0041533,1
RTS0041537,4
RTS0041538,3
RTS0041540,3
RTS0041541,1
RTS0041543,1
RTS0041544,5
RTS0041545,1
RTS0041546,1
RTS0041547,1
RTS0041548,4
RTS0041549,1
RTS0041550,4
RTS0041552,3
RTS0041554,1
RTS0041555,1
RTS0041556,3
RTS0041557,2
RTS0041558,2
RTS0041559,3
RTS0041560,1
RTS0041561,1
RTS0041562,1
RTS0041563,1
RTS0041564,1
RTS0041565,1
RTS0041566,5
RTS0041567,5
RTS0041568,4
RTS0041569,4
RTS0041570,5
RTS0041571,1
RTS0041572,2
RTS0041573,2
RTS0041575,1
RTS0041576,3
RTS0041577,3
RTS0041578,1
RTS0041579,2
RTS0041580,1
RTS0041581,3
RTS0041582,4
RTS0041583,2
RTS0041584,5
RTS0041585,6
RTS0041586,2
RTS0041587,1
RTS0041588,4
RTS0041590,1
RTS0041592,3
RTS0041594,1
RTS0041595,1
RTS0041596,3
RTS0041597,3
RTS0041598,3
RTS0041600,3
RTS0041602,5
RTS0041603,3
RTS0041604,2
RTS0041605,1
RTS0041607,1
RTS0041609,3
RTS0041610,2
RTS0041612,1
RTS0041613,2
RTS0041614,2
RTS0041615,1
RTS0041616,1
RTS0041617,4
RTS0041618,3
RTS0041620,4
RTS0041621,3
RTS0041622,1
RTS0041623,2
RTS0041624,1
RTS0041626,3
RTS0041627,3
RTS0041628,3
RTS0041629,1
RTS0041630,3
RTS0041631,4
RTS0041632,1
RTS0041633,4
RTS0041634,5
RTS0041636,4
RTS0041637,3
RTS0041638,5
RTS0041639,2
RTS0041640,1
RTS0041642,1
RTS0041643,2
RTS0041644,1
RTS0041645,2
RTS0041646,2
RTS0041647,2
RTS0041648,3
RTS0041650,1
RTS0041651,2
RTS0041652,3
RTS0041653,1
RTS0041654,3
RTS0041655,3
RTS0041656,1
RTS0041657,4
RTS0041660,1
RTS0041661,3
RTS0041662,4
RTS0041663,4
RTS0041664,2
RTS0041665,1
RTS0041666,1
RTS0041668,3
RTS0041669,1
RTS0041670,2
RTS0041671,1
RTS0041672,1
RTS0041673,1
RTS0041674,2
RTS0041675,3
RTS0041676,4
RTS0041677,4
RTS0041678,1
RTS0041679,2
RTS0041680,6
RTS0041682,2
RTS0041684,3
RTS0041685,1
RTS0041686,1
RTS0041687,2
RTS0041688,4
RTS0041689,3
RTS0041690,5
RTS0041691,3
RTS0041694,3
RTS0041696,6
RTS0041698,2
RTS0041699,1
RTS0041700,2
RTS0041701,5
RTS0041702,1
RTS0041703,4
RTS0041704,4
RTS0041705,4
RTS0041706,1
RTS0041708,8
RTS0041709,1
RTS0041711,1
RTS0041712,1
RTS0041713,2
RTS0041714,1
RTS0041715,1
RTS0041716,22
RTS0041717,9
RTS0041718,28
RTS0041719,19
RTS0041720,14
RTS0041721,1
RTS0041722,1
RTS0041723,2
RTS0041724,3
RTS0041725,2
RTS0041726,2
RTS0041727,1
RTS0041728,2
RTS0041729,1
RTS0041731,2
RTS0041733,1
RTS0041734,2
RTS0041735,4
RTS0041736,3
RTS0041737,6
RTS0041738,6
RTS0041739,7
RTS0041740,2
RTS0041741,2
RTS0041742,4
RTS0041743,2
RTS0041744,1
RTS0041745,2
RTS0041746,3
RTS0041747,2
RTS0041748,2
RTS0041749,1
RTS0041750,1
RTS0041752,1
RTS0041753,1
RTS0041754,1
RTS0041755,1
RTS0041756,9
RTS0041757,1
RTS0041758,2
RTS0041759,4
RTS0041760,3
RTS0041761,2
RTS0041763,1
RTS0041764,1
RTS0041765,1
RTS0041766,1
RTS0041767,1
RTS0041769,3
RTS0041772,2
RTS0041774,2
RTS0041775,3
RTS0041776,4
RTS0041777,5
RTS0041778,4
RTS0041779,1
RTS0041780,2
RTS0041781,2
RTS0041782,1
RTS0041783,5
RTS0041784,1
RTS0041785,1
RTS0041786,3
RTS0041787,1
RTS0041789,5
RTS0041790,2
RTS0041791,3
RTS0041793,2
RTS0041794,1
RTS0041795,4
RTS0041796,1
RTS0041797,6
RTS0041798,8
RTS0041799,4
RTS0041800,4
RTS0041801,2
RTS0041802,3
RTS0041803,5
RTS0041804,3
RTS0041805,4
RTS0041806,2
RTS0041807,1
RTS0041808,3
RTS0041809,2
RTS0041810,2
RTS0041811,3
RTS0041812,9
RTS0041813,4
RTS0041814,2
RTS0041815,1
RTS0041816,1
RTS0041817,2
RTS0041818,1
RTS0041819,1
RTS0041820,2
RTS0041821,5
RTS0041822,2
RTS0041823,2
RTS0041824,2
RTS0041825,1
RTS0041826,4
RTS0041827,4
RTS0041828,2
RTS0041829,4
RTS0041830,3
RTS0041831,1
RTS0041832,2
RTS0041833,3
RTS0041834,2
RTS0041835,3
RTS0041836,1
RTS0041837,3
RTS0041839,1
RTS0041840,1
RTS0041841,1
RTS0041842,2
RTS0041843,1
RTS0041844,3
RTS0041845,3
RTS0041847,2
RTS0041849,1
RTS0041850,2
RTS0041851,5
RTS0041852,2
RTS0041853,1
RTS0041854,2
RTS0041855,2
RTS0041856,1
RTS0041857,5
RTS0041858,2
RTS0041860,3
RTS0041861,1
RTS0041862,1
RTS0041863,3
RTS0041864,1
RTS0041865,2
RTS0041866,2
RTS0041867,3
RTS0041868,1
RTS0041869,1
RTS0041870,5
RTS0041872,3
RTS0041873,2
RTS0041874,1
RTS0041876,6
RTS0041877,3
RTS0041878,1
RTS0041879,4
RTS0041880,2
RTS0041881,3
RTS0041882,5
RTS0041883,3
RTS0041885,4
RTS0041886,3
RTS0041887,10
RTS0041888,1
RTS0041889,2
RTS0041890,5
RTS0041891,6
RTS0041892,4
RTS0041893,4
RTS0041894,1
RTS0041895,6
RTS0041896,4
RTS0041897,1
RTS0041898,4
RTS0041899,4
RTS0041900,1
RTS0041901,6
RTS0041902,1
RTS0041903,4
RTS0041904,3
RTS0041905,2
RTS0041906,22
RTS0041907,3
RTS0041908,16
RTS0041909,3
RTS0041910,9
RTS0041911,3
RTS0041912,1
RTS0041914,3
RTS0041915,3
RTS0041916,19
RTS0041917,10
RTS0041918,19
RTS0041919,20
RTS0041920,22
RTS0041922,1
RTS0041923,1
RTS0041925,1
RTS0041927,1
RTS0041928,2
RTS0041929,2
RTS0041931,1
RTS0041933,2
RTS0041934,1
RTS0041935,1
RTS0041937,3
RTS0041938,1
RTS0041939,2
RTS0041940,1
RTS0041942,1
RTS0041943,1
RTS0041945,3
RTS0041946,4
RTS0041947,5
RTS0041949,1
RTS0041950,1
RTS0041951,4
RTS0041952,2
RTS0041953,3
RTS0041954,2
RTS0041955,2
RTS0041956,3
RTS0041957,1
RTS0041958,1
RTS0041959,2
RTS0041960,1
RTS0041961,1
RTS0041962,1
RTS0041964,1
RTS0041965,3
RTS0041966,3
RTS0041967,2
RTS0041968,3
RTS0041969,3
RTS0041971,4
RTS0041972,2
RTS0041973,3
RTS0041974,2
RTS0041975,5
RTS0041976,7
RTS0041977,1
RTS0041978,8
RTS0041979,3
RTS0041980,5
RTS0041981,4
RTS0041982,6
RTS0041983,12
RTS0041985,5
RTS0041986,2
RTS0041987,3
RTS0041988,4
RTS0041989,1
RTS0041990,1
RTS0041991,1
RTS0041992,1
RTS0041993,3
RTS0041994,4
RTS0041995,1
RTS0041996,2
RTS0041998,2
RTS0041999,1
RTS0042000,2
RTS0042004,2
RTS0042005,4
RTS0042006,2
RTS0042007,3
RTS0042009,1
RTS0042010,3
RTS0042011,2
RTS0042012,3
RTS0042013,3
RTS0042014,2
RTS0042015,7
RTS0042017,2
RTS0042019,1
RTS0042020,1
RTS0042021,3
RTS0042022,2
RTS0042023,5
RTS0042024,1
RTS0042025,3
RTS0042026,2
RTS0042027,1
RTS0042029,1
RTS0042030,2
RTS0042031,1
RTS0042032,4
RTS0042033,1
RTS0042034,3
RTS0042035,2
RTS0042036,5
RTS0042037,4
RTS0042038,4
RTS0042039,2
RTS0042040,3
RTS0042041,9
RTS0042042,7
RTS0042044,11
RTS0042045,3
RTS0042046,5
RTS0042047,2
RTS0042048,2
RTS0042049,6
RTS0042050,1
RTS0042052,3
RTS0042053,2
RTS0042054,1
RTS0042057,2
RTS0042058,3
RTS0042059,2
RTS0042060,4
RTS0042061,2
RTS0042062,6
RTS0042063,3
RTS0042064,5
RTS0042065,5
RTS0042067,4
RTS0042068,4
RTS0042069,3
RTS0042071,2
RTS0042074,1
RTS0042075,4
RTS0042076,1
RTS0042077,2
RTS0042078,2
RTS0042081,3
RTS0042084,2
RTS0042085,3
RTS0042086,1
RTS0042087,1
RTS0042088,2
RTS0042089,2
RTS0042090,1
RTS0042091,2
RTS0042093,1
RTS0042094,4
RTS0042096,1
RTS0042097,3
RTS0042098,1
RTS0042099,4
RTS0042100,1
RTS0042101,3
RTS0042102,2
RTS0042103,2
RTS0042104,2
RTS0042106,5
RTS0042107,4
RTS0042109,4
RTS0042110,1
RTS0042111,1
RTS0042112,2
RTS0042113,2
RTS0042114,3
RTS0042115,3
RTS0042117,2
RTS0042118,1
RTS0042122,2
RTS0042123,2
RTS0042125,2
RTS0042126,1
RTS0042127,2
RTS0042128,1
RTS0042129,1
RTS0042130,3
RTS0042131,3
RTS0042132,2
RTS0042133,3
RTS0042135,1
RTS0042136,1
RTS0042137,1
RTS0042138,2
RTS0042140,1
RTS0042141,2
RTS0042142,2
RTS0042143,1
RTS0042144,2
RTS0042145,3
RTS0042146,4
RTS0042147,3
RTS0042149,4
RTS0042150,1
RTS0042152,2
RTS0042153,3
RTS0042154,1
RTS0042155,3
RTS0042157,1
RTS0042158,1
RTS0042161,2
RTS0042162,2
RTS0042163,1
RTS0042164,1
RTS0042165,1
RTS0042166,3
RTS0042168,1
RTS0042170,3
RTS0042171,2
RTS0042172,1
RTS0042176,1
RTS0042177,1
RTS0042178,6
RTS0042179,4
RTS0042180,2
RTS0042181,1
RTS0042182,2
RTS0042184,2
RTS0042185,2
RTS0042186,1
RTS0042187,6
RTS0042188,2
RTS0042189,1
RTS0042190,1
RTS0042191,1
RTS0042192,6
RTS0042193,3
RTS0042194,6
RTS0042197,3
RTS0042199,2
RTS0042200,3
RTS0042203,1
RTS0042205,3
RTS0042206,2
RTS0042207,1
RTS0042209,1
RTS0042210,3
RTS0042211,1
RTS0042212,2
RTS0042213,2
RTS0042214,3
RTS0042215,2
RTS0042216,1
RTS0042218,1
RTS0042219,1
RTS0042220,3
RTS0042221,2
RTS0042222,1
RTS0042223,3
RTS0042224,1
RTS0042225,1
RTS0042226,1
RTS0042227,1
RTS0042228,3
RTS0042229,1
RTS0042232,4
RTS0042234,1
RTS0042235,4
RTS0042236,6
RTS0042237,1
RTS0042238,3
RTS0042239,3
RTS0042240,5
RTS0042241,2
RTS0042245,1
RTS0042246,6
RTS0042247,9
RTS0042248,18
RTS0042249,7
RTS0042250,10
RTS0042252,4
RTS0042253,1
RTS0042254,1
RTS0042255,5
RTS0042256,8
RTS0042257,2
RTS0042258,1
RTS0042259,3
RTS0042260,3
RTS0042261,1
RTS0042263,6
RTS0042264,4
RTS0042265,3
RTS0042266,1
RTS0042267,1
RTS0042269,1
RTS0042270,2
RTS0042271,3
RTS0042272,1
RTS0042273,2
RTS0042274,1
RTS0042275,1
RTS0042276,1
RTS0042277,4
RTS0042278,1
RTS0042279,5
RTS0042280,2
RTS0042281,1
RTS0042286,4
RTS0042287,4
RTS0042288,8
RTS0042289,7
RTS0042290,4
RTS0042291,4
RTS0042292,3
RTS0042293,5
RTS0042294,3
RTS0042295,4
RTS0042297,3
RTS0042299,3
RTS0042300,2
RTS0042302,1
RTS0042304,1
RTS0042305,1
RTS0042306,2
RTS0042307,4
RTS0042308,5
RTS0042309,5
RTS0042310,3
RTS0042311,1
RTS0042312,1
RTS0042313,3
RTS0042314,1
RTS0042315,1
RTS0042317,3
RTS0042318,2
RTS0042319,3
RTS0042320,3
RTS0042322,1
RTS0042323,2
RTS0042324,1
RTS0042325,2
RTS0042326,2
RTS0042328,3
RTS0042329,1
RTS0042330,1
RTS0042332,4
RTS0042333,4
RTS0042334,3
RTS0042335,4
RTS0042337,3
RTS0042339,2
RTS0042341,3
RTS0042343,4
RTS0042344,1
RTS0042345,2
RTS0042347,4
RTS0042348,1
RTS0042349,2
RTS0042350,2
RTS0042351,1
RTS0042352,1
RTS0042353,3
RTS0042354,3
RTS0042355,2
RTS0042356,4
RTS0042357,4
RTS0042358,1
RTS0042359,1
RTS0042360,6
RTS0042361,1
RTS0042363,2
RTS0042365,1
RTS0042366,1
RTS0042367,3
RTS0042368,1
RTS0042369,2
RTS0042370,8
RTS0042371,1
RTS0042372,3
RTS0042373,1
RTS0042374,3
RTS0042375,1
RTS0042376,2
RTS0042378,3
RTS0042379,2
RTS0042380,1
RTS0042381,5
RTS0042382,2
RTS0042383,3
RTS0042384,1
RTS0042385,6
RTS0042386,6
RTS0042387,1
RTS0042388,3
RTS0042389,3
RTS0042390,6
RTS0042391,1
RTS0042392,2
RTS0042393,2
RTS0042394,1
RTS0042395,1
RTS0042397,1
RTS0042398,1
RTS0042400,2
RTS0042401,3
RTS0042402,3
RTS0042403,4
RTS0042404,4
RTS0042405,3
RTS0042406,2
RTS0042407,3
RTS0042408,2
RTS0042409,1
RTS0042410,2
RTS0042412,3
RTS0042413,6
RTS0042414,8
RTS0042415,8
RTS0042416,11
RTS0042417,12
RTS0042418,8
RTS0042419,6
RTS0042420,8
RTS0042422,1
RTS0042423,3
RTS0042424,2
RTS0042425,1
RTS0042426,1
RTS0042428,3
RTS0042429,2
RTS0042430,1
RTS0042431,2
RTS0042432,2
RTS0042433,1
RTS0042434,2
RTS0042436,3
RTS0042437,1
RTS0042438,2
RTS0042439,1
RTS0042440,1
RTS0042441,5
RTS0042442,3
RTS0042443,2
RTS0042444,5
RTS0042445,3
RTS0042446,2
RTS0042448,1
RTS0042450,2
RTS0042451,3
RTS0042452,4
RTS0042453,3
RTS0042454,2
RTS0042455,1
RTS0042456,1
RTS0042457,1
RTS0042460,1
RTS0042461,4
RTS0042462,5
RTS0042463,4
RTS0042464,6
RTS0042465,7
RTS0042466,1
RTS0042467,2
RTS0042468,1
RTS0042469,1
RTS0042471,2
RTS0042472,4
RTS0042473,4
RTS0042474,5
RTS0042475,7
RTS0042476,2
RTS0042478,3
RTS0042479,2
RTS0042480,1
RTS0042481,2
RTS0042482,3
RTS0042483,6
RTS0042484,5
RTS0042485,5
RTS0042486,1
RTS0042487,1
RTS0042488,3
RTS0042489,3
RTS0042490,1
RTS0042492,1
RTS0042494,2
RTS0042496,1
RTS0042497,2
RTS0042498,5
RTS0042500,1
RTS0042501,3
RTS0042502,2
RTS0042504,3
RTS0042505,5
RTS0042506,1
RTS0042507,2
RTS0042509,1
RTS0042510,2
RTS0042522,1
RTS0042526,3
RTS0042527,4
RTS0042529,1
RTS0042530,2
RTS0042532,1
RTS0042533,3
RTS0042534,3
RTS0042536,2
RTS0042537,1
RTS0042538,2
RTS0042539,1
RTS0042540,2
RTS0042541,4
RTS0042542,3
RTS0042544,1
RTS0042545,2
RTS0042546,1
RTS0042547,1
RTS0042548,3
RTS0042549,1
RTS0042550,3
RTS0042551,3
RTS0042552,1
RTS0042553,1
RTS0042554,4
RTS0042555,4
RTS0042556,4
RTS0042557,5
RTS0042558,2
RTS0042560,1
RTS0042561,3
RTS0042562,2
RTS0042563,3
RTS0042564,4
RTS0042565,6
RTS0042566,6
RTS0042567,3
RTS0042568,3
RTS0042569,2
RTS0042570,3
RTS0042571,3
RTS0042572,1
RTS0042573,2
RTS0042574,2
RTS0042575,1
RTS0042576,1
RTS0042577,3
RTS0042578,1
RTS0042579,3
RTS0042582,2
RTS0042583,1
RTS0042584,2
RTS0042587,5
RTS0042588,2
RTS0042589,1
RTS0042590,1
RTS0042594,2
RTS0042596,3
RTS0042597,1
RTS0042598,4
RTS0042600,2
RTS0042602,2
RTS0042603,2
RTS0042604,1
RTS0042605,2
RTS0042606,1
RTS0042607,1
RTS0042608,3
RTS0042612,1
RTS0042613,5
RTS0042614,6
RTS0042615,3
RTS0042616,2
RTS0042617,1
RTS0042618,3
RTS0042620,1
RTS0042621,1
RTS0042622,3
RTS0042623,1
RTS0042624,1
RTS0042626,1
RTS0042631,1
RTS0042633,2
RTS0042634,1
RTS0042635,1
RTS0042636,5
RTS0042637,7
RTS0042638,4
RTS0042639,6
RTS0042640,4
RTS0042641,1
RTS0042643,2
RTS0042644,1
RTS0042646,3
RTS0042647,2
RTS0042648,4
RTS0042649,1
RTS0042650,2
RTS0042651,1
RTS0042652,1
RTS0042653,3
RTS0042654,2
RTS0042655,1
RTS0042656,7
RTS0042657,2
RTS0042658,3
RTS0042659,2
RTS0042660,2
RTS0042661,1
RTS0042662,1
RTS0042663,1
RTS0042664,1
RTS0042665,1
RTS0042666,1
RTS0042667,1
RTS0042668,1
RTS0042669,1
RTS0042671,11
RTS0042672,9
RTS0042673,9
RTS0042674,6
RTS0042675,7
RTS0042676,1
RTS0042680,1
RTS0042681,5
RTS0042682,4
RTS0042683,3
RTS0042684,6
RTS0042685,7
RTS0042686,1
RTS0042687,4
RTS0042688,1
RTS0042690,3
RTS0042691,2
RTS0042692,1
RTS0042696,1
RTS0042697,1
RTS0042698,2
RTS0042700,1
RTS0042701,3
RTS0042704,2
RTS0042705,1
RTS0042706,2
RTS0042707,3
RTS0042708,4
RTS0042710,2
RTS0042711,3
RTS0042712,5
RTS0042713,5
RTS0042714,4
RTS0042715,2
RTS0042718,1
RTS0042719,2
RTS0042720,3
RTS0042721,6
RTS0042722,5
RTS0042723,2
RTS0042724,3
RTS0042726,1
RTS0042727,2
RTS0042728,2
RTS0042729,1
RTS0042730,2
RTS0042731,2
RTS0042732,1
RTS0042733,1
RTS0042734,1
RTS0042735,3
RTS0042736,6
RTS0042737,1
RTS0042738,1
RTS0042739,4
RTS0042740,4
RTS0042741,6
RTS0042743,1
RTS0042744,1
RTS0042745,1
RTS0042746,2
RTS0042749,3
RTS0042750,5
RTS0042751,3
RTS0042752,2
RTS0042753,2
RTS0042754,2
RTS0042755,1
RTS0042756,2
RTS0042757,4
RTS0042758,1
RTS0042759,1
RTS0042761,2
RTS0042762,1
RTS0042763,1
RTS0042764,1
RTS0042765,1
RTS0042766,4
RTS0042767,2
RTS0042768,2
RTS0042769,3
RTS0042770,2
RTS0042771,2
RTS0042772,1
RTS0042774,4
RTS0042775,3
RTS0042776,3
RTS0042777,3
RTS0042778,2
RTS0042779,1
RTS0042780,2
RTS0042781,1
RTS0042782,3
RTS0042783,5
RTS0042784,2
RTS0042785,4
RTS0042786,6
RTS0042787,1
RTS0042788,2
RTS0042789,1
RTS0042790,5
RTS0042791,24
RTS0042792,6
RTS0042793,13
RTS0042794,13
RTS0042795,19
RTS0042796,2
RTS0042798,3
RTS0042800,4
RTS0042801,6
RTS0042802,3
RTS0042804,1
RTS0042805,1
RTS0042806,1
RTS0042807,1
RTS0042808,2
RTS0042809,1
RTS0042810,1
RTS0042811,4
RTS0042812,3
RTS0042813,3
RTS0042814,2
RTS0042815,1
RTS0042816,2
RTS0042817,4
RTS0042818,2
RTS0042819,3
RTS0042820,2
RTS0042821,1
RTS0042824,2
RTS0042825,1
RTS0042826,1
RTS0042827,4
RTS0042829,3
RTS0042830,2
RTS0042831,2
RTS0042833,1
RTS0042834,2
RTS0042835,4
RTS0042836,2
RTS0042837,1
RTS0042838,1
RTS0042839,2
RTS0042840,2
RTS0042841,1
RTS0042842,2
RTS0042843,2
RTS0042844,2
RTS0042845,2
RTS0042846,1
RTS0042848,1
RTS0042850,2
RTS0042851,5
RTS0042852,1
RTS0042853,3
RTS0042854,2
RTS0042855,1
RTS0042856,3
RTS0042857,3
RTS0042859,4
RTS0042860,1
RTS0042861,1
RTS0042862,3
RTS0042863,1
RTS0042864,1
RTS0042865,2
RTS0042868,4
RTS0042869,1
RTS0042875,2
RTS0042876,1
RTS0042877,4
RTS0042878,1
RTS0042879,2
RTS0042880,3
RTS0042881,2
RTS0042883,1
RTS0042885,6
RTS0042886,1
RTS0042887,1
RTS0042888,4
RTS0042889,2
RTS0042890,2
RTS0042891,1
RTS0042892,2
RTS0042893,1
RTS0042894,4
RTS0042895,2
RTS0042896,6
RTS0042898,1
RTS0042899,3
RTS0042900,2
RTS0042902,2
RTS0042903,2
RTS0042904,2
RTS0042906,1
RTS0042907,1
RTS0042908,3
RTS0042909,5
RTS0042911,1
RTS0042912,3
RTS0042914,3
RTS0042916,1
RTS0042917,2
RTS0042919,3
RTS0042920,1
RTS0042921,3
RTS0042922,3
RTS0042923,4
RTS0042925,5
RTS0042926,2
RTS0042928,1
RTS0042929,4
RTS0042931,1
RTS0042932,2
RTS0042933,1
RTS0042934,1
RTS0042935,4
RTS0042936,8
RTS0042937,5
RTS0042938,6
RTS0042939,10
RTS0042940,10
RTS0042941,7
RTS0042942,4
RTS0042943,5
RTS0042944,6
RTS0042945,10
RTS0042946,1
RTS0042947,1
RTS0042948,1
RTS0042949,2
RTS0042951,1
RTS0042952,1
RTS0042953,2
RTS0042954,1
RTS0042955,5
RTS0042956,2
RTS0042957,1
RTS0042958,3
RTS0042959,2
RTS0042960,1
RTS0042961,2
RTS0042962,4
RTS0042963,4
RTS0042964,3
RTS0042965,6
RTS0042966,1
RTS0042967,1
RTS0042968,3
RTS0042969,1
RTS0042970,4
RTS0042971,1
RTS0042973,4
RTS0042974,2
RTS0042975,3
RTS0042976,1
RTS0042977,2
RTS0042978,4
RTS0042979,3
RTS0042980,2
RTS0042982,3
RTS0042984,1
RTS0042986,2
RTS0042987,3
RTS0042988,1
RTS0042990,3
RTS0042991,5
RTS0042992,2
RTS0042993,2
RTS0042994,2
RTS0042995,1
RTS0042996,5
RTS0042997,2
RTS0042998,3
RTS0042999,2
RTS0043000,2
RTS0043001,2
RTS0043002,1
RTS0043003,1
RTS0043004,2
RTS0043005,2
RTS0043006,2
RTS0043007,2
RTS0043008,2
RTS0043009,1
RTS0043010,5
RTS0043011,1
RTS0043013,5
RTS0043014,3
RTS0043015,2
RTS0043016,3
RTS0043018,2
RTS0043019,3
RTS0043020,4
RTS0043021,3
RTS0043022,1
RTS0043023,3
RTS0043024,4
RTS0043025,4
RTS0043026,4
RTS0043027,3
RTS0043028,6
RTS0043030,7
RTS0043031,4
RTS0043032,4
RTS0043033,1
RTS0043034,1
RTS0043036,2
RTS0043037,4
RTS0043038,1
RTS0043039,3
RTS0043040,4
RTS0043041,2
RTS0043044,3
RTS0043045,1
RTS0043047,3
RTS0043048,1
RTS0043049,1
RTS0043051,4
RTS0043052,2
RTS0043053,3
RTS0043054,1
RTS0043055,2
RTS0043056,1
RTS0043057,1
RTS0043058,1
RTS0043059,1
RTS0043060,2
RTS0043061,6
RTS0043062,3
RTS0043063,3
RTS0043064,1
RTS0043065,6
RTS0043066,1
RTS0043068,2
RTS0043069,1
RTS0043070,2
RTS0043071,1
RTS0043072,1
RTS0043073,5
RTS0043074,3
RTS0043077,1
RTS0043078,2
RTS0043079,1
RTS0043080,2
RTS0043081,2
RTS0043082,1
RTS0043084,1
RTS0043085,2
RTS0043086,2
RTS0043087,2
RTS0043088,3
RTS0043089,1
RTS0043090,5
RTS0043091,1
RTS0043093,4
RTS0043094,2
RTS0043095,2
RTS0043098,1
RTS0043099,2
RTS0043100,3
RTS0043101,4
RTS0043102,1
RTS0043103,2
RTS0043104,1
RTS0043105,2
RTS0043107,2
RTS0043108,1
RTS0043109,5
RTS0043110,1
RTS0043111,2
RTS0043112,2
RTS0043113,6
RTS0043114,3
RTS0043115,1
RTS0043116,6
RTS0043117,1
RTS0043119,1
RTS0043120,4
RTS0043124,1
RTS0043125,2
RTS0043126,3
RTS0043127,1
RTS0043128,1
RTS0043129,1
RTS0043130,3
RTS0043131,3
RTS0043132,1
RTS0043133,3
RTS0043137,2
RTS0043138,2
RTS0043139,4
RTS0043140,1
RTS0043141,3
RTS0043142,2
RTS0043144,1
RTS0043145,2
RTS0043148,1
RTS0043150,1
RTS0043151,2
RTS0043152,3
RTS0043153,3
RTS0043154,2
RTS0043155,5
RTS0043156,5
RTS0043157,2
RTS0043159,1
RTS0043160,17
RTS0043161,5
RTS0043162,1
RTS0043164,2
RTS0043165,3
RTS0043167,2
RTS0043169,3
RTS0043171,1
RTS0043172,1
RTS0043173,3
RTS0043174,1
RTS0043175,1
RTS0043177,3
RTS0043178,5
RTS0043179,3
RTS0043180,1
RTS0043181,2
RTS0043183,2
RTS0043184,2
RTS0043185,2
RTS0043186,4
RTS0043187,2
RTS0043188,4
RTS0043189,3
RTS0043190,6
RTS0043192,1
RTS0043193,1
RTS0043194,1
RTS0043195,1
RTS0043196,2
RTS0043197,1
RTS0043198,2
RTS0043199,1
RTS0043200,3
RTS0043201,6
RTS0043202,2
RTS0043203,1
RTS0043204,5
RTS0043205,2
RTS0043206,4
RTS0043207,1
RTS0043208,2
RTS0043209,1
RTS0043210,1
RTS0043211,3
RTS0043212,2
RTS0043213,1
RTS0043214,2
RTS0043216,1
RTS0043217,4
RTS0043218,6
RTS0043219,2
RTS0043220,3
RTS0043222,2
RTS0043223,1
RTS0043224,1
RTS0043229,4
RTS0043230,3
RTS0043231,2
RTS0043232,4
RTS0043233,6
RTS0043235,3
RTS0043236,2
RTS0043237,1
RTS0043238,1
RTS0043239,1
RTS0043240,2
RTS0043241,1
RTS0043242,2
RTS0043243,5
RTS0043244,2
RTS0043246,1
RTS0043247,3
RTS0043248,3
RTS0043249,2
RTS0043250,1
RTS0043252,1
RTS0043253,2
RTS0043255,1
RTS0043256,1
RTS0043257,3
RTS0043258,3
RTS0043260,1
RTS0043261,3
RTS0043262,6
RTS0043263,3
RTS0043264,3
RTS0043265,5
RTS0043266,1
RTS0043267,9
RTS0043268,1
RTS0043269,2
RTS0043270,7
RTS0043271,3
RTS0043272,4
RTS0043273,2
RTS0043274,2
RTS0043275,7
RTS0043276,3
RTS0043277,1
RTS0043278,2
RTS0043279,4
RTS0043280,1
RTS0043281,3
RTS0043282,1
RTS0043283,2
RTS0043284,5
RTS0043285,2
RTS0043286,3
RTS0043287,1
RTS0043288,1
RTS0043289,1
RTS0043290,1
RTS0043291,4
RTS0043292,1
RTS0043293,2
RTS0043294,3
RTS0043295,1
RTS0043296,2
RTS0043299,3
RTS0043302,4
RTS0043303,2
RTS0043304,4
RTS0043305,2
RTS0043306,2
RTS0043307,2
RTS0043308,3
RTS0043309,2
RTS0043311,7
RTS0043312,6
RTS0043313,11
RTS0043314,7
RTS0043315,2
RTS0043316,4
RTS0043318,4
RTS0043321,2
RTS0043322,4
RTS0043323,1
RTS0043324,3
RTS0043325,5
RTS0043326,2
RTS0043327,4
RTS0043328,5
RTS0043329,2
RTS0043330,1
RTS0043332,3
RTS0043333,1
RTS0043334,3
RTS0043335,2
RTS0043336,1
RTS0043337,3
RTS0043338,3
RTS0043339,3
RTS0043340,2
RTS0043342,2
RTS0043343,1
RTS0043346,1
RTS0043347,3
RTS0043348,1
RTS0043349,1
RTS0043350,4
RTS0043351,6
RTS0043352,10
RTS0043353,2
RTS0043354,5
RTS0043355,6
RTS0043357,3
RTS0043359,5
RTS0043360,2
RTS0043361,2
RTS0043362,5
RTS0043363,2
RTS0043364,6
RTS0043365,5
RTS0043366,1
RTS0043367,2
RTS0043368,1
RTS0043369,2
RTS0043371,4
RTS0043373,6
RTS0043374,5
RTS0043375,2
RTS0043376,2
RTS0043377,4
RTS0043378,1
RTS0043379,5
RTS0043380,4
RTS0043381,1
RTS0043382,1
RTS0043383,2
RTS0043384,1
RTS0043386,2
RTS0043387,10
RTS0043388,3
RTS0043389,2
RTS0043390,3
RTS0043391,2
RTS0043392,1
RTS0043393,2
RTS0043394,2
RTS0043395,2
RTS0043396,7
RTS0043397,5
RTS0043398,6
RTS0043399,8
RTS0043401,1
RTS0043402,1
RTS0043403,4
RTS0043408,2
RTS0043409,2
RTS0043412,3
RTS0043413,2
RTS0043414,1
RTS0043415,1
RTS0043417,2
RTS0043418,2
RTS0043420,1
RTS0043421,2
RTS0043422,4
RTS0043423,3
RTS0043424,3
RTS0043426,1
RTS0043427,1
RTS0043428,4
RTS0043429,4
RTS0043430,1
RTS0043431,3
RTS0043433,2
RTS0043434,1
RTS0043435,1
RTS0043437,2
RTS0043440,4
RTS0043441,2
RTS0043442,5
RTS0043443,4
RTS0043444,1
RTS0043445,8
RTS0043446,2
RTS0043447,2
RTS0043448,1
RTS0043449,2
RTS0043450,2
RTS0043451,2
RTS0043452,3
RTS0043453,3
RTS0043454,2
RTS0043455,3
RTS0043456,2
RTS0043457,1
RTS0043458,2
RTS0043459,2
RTS0043460,3
RTS0043461,1
RTS0043462,2
RTS0043463,3
RTS0043464,1
RTS0043465,2
RTS0043466,5
RTS0043467,3
RTS0043468,3
RTS0043469,2
RTS0043470,5
RTS0043471,4
RTS0043472,1
RTS0043473,1
RTS0043474,6
RTS0043476,2
RTS0043477,3
RTS0043478,2
RTS0043480,1
RTS0043481,5
RTS0043482,2
RTS0043483,4
RTS0043485,2
RTS0043486,4
RTS0043487,2
RTS0043488,4
RTS0043489,4
RTS0043490,5
RTS0043491,2
RTS0043492,2
RTS0043493,2
RTS0043494,3
RTS0043495,1
RTS0043496,3
RTS0043497,2
RTS0043498,2
RTS0043499,1
RTS0043500,2
RTS0043501,1
RTS0043506,2
RTS0043507,2
RTS0043508,1
RTS0043509,1
RTS0043510,5
RTS0043513,3
RTS0043515,4
RTS0043516,3
RTS0043518,3
RTS0043519,1
RTS0043520,2
RTS0043521,3
RTS0043522,2
RTS0043523,2
RTS0043524,4
RTS0043525,2
RTS0043526,3
RTS0043527,1
RTS0043528,2
RTS0043529,1
RTS0043530,3
RTS0043531,1
RTS0043534,1
RTS0043535,1
RTS0043536,4
RTS0043537,2
RTS0043538,1
RTS0043540,3
RTS0043541,1
RTS0043542,4
RTS0043543,3
RTS0043544,4
RTS0043545,3
RTS0043546,1
RTS0043547,3
RTS0043548,2
RTS0043549,6
RTS0043550,2
RTS0043551,5
RTS0043554,2
RTS0043556,1
RTS0043557,3
RTS0043558,1
RTS0043559,1
RTS0043560,1
RTS0043561,1
RTS0043564,1
RTS0043565,2
RTS0043566,1
RTS0043567,3
RTS0043568,2
RTS0043569,1
RTS0043570,4
RTS0043571,2
RTS0043572,3
RTS0043573,1
RTS0043574,2
RTS0043575,2
RTS0043576,2
RTS0043577,1
RTS0043578,1
RTS0043579,3
RTS0043580,4
RTS0043581,1
RTS0043582,2
RTS0043585,1
RTS0043586,1
RTS0043587,2
RTS0043590,2
RTS0043591,1
RTS0043592,1
RTS0043593,3
RTS0043594,1
RTS0043595,1
RTS0043596,4
RTS0043597,1
RTS0043598,2
RTS0043599,1
RTS0043600,1
RTS0043601,1
RTS0043602,3
RTS0043603,1
RTS0043605,1
RTS0043606,2
RTS0043607,1
RTS0043608,1
RTS0043609,1
RTS0043610,3
RTS0043611,5
RTS0043612,3
RTS0043614,1
RTS0043615,1
RTS0043616,5
RTS0043617,3
RTS0043618,4
RTS0043619,6
RTS0043620,2
RTS0043621,1
RTS0043622,3
RTS0043623,4
RTS0043624,3
RTS0043625,2
RTS0043626,3
RTS0043628,2
RTS0043629,3
RTS0043630,5
RTS0043631,3
RTS0043632,2
RTS0043633,3
RTS0043634,3
RTS0043635,3
RTS0043636,1
RTS0043637,1
RTS0043638,3
RTS0043639,2
RTS0043640,1
RTS0043641,5
RTS0043642,9
RTS0043643,10
RTS0043644,6
RTS0043645,3
RTS0043646,2
RTS0043647,1
RTS0043648,1
RTS0043649,1
RTS0043650,1
RTS0043652,1
RTS0043653,1
RTS0043656,1
RTS0043658,2
RTS0043659,1
RTS0043660,4
RTS0043661,2
RTS0043665,2
RTS0043666,4
RTS0043667,1
RTS0043668,3
RTS0043670,1
RTS0043672,5
RTS0043673,2
RTS0043674,5
RTS0043675,3
RTS0043676,3
RTS0043679,2
RTS0043680,1
RTS0043681,1
RTS0043684,2
RTS0043686,4
RTS0043687,3
RTS0043688,1
RTS0043689,3
RTS0043690,3
RTS0043691,2
RTS0043693,5
RTS0043695,3
RTS0043696,3
RTS0043698,4
RTS0043699,4
RTS0043700,3
RTS0043701,1
RTS0043702,1
RTS0043703,4
RTS0043704,1
RTS0043705,2
RTS0043706,4
RTS0043707,1
RTS0043708,1
RTS0043709,2
RTS0043712,2
RTS0043713,1
RTS0043714,2
RTS0043719,1
RTS0043720,1
RTS0043723,5
RTS0043724,1
RTS0043725,2
RTS0043727,2
RTS0043728,3
RTS0043729,2
RTS0043730,4
RTS0043731,1
RTS0043733,3
RTS0043734,3
RTS0043735,3
RTS0043736,1
RTS0043737,5
RTS0043740,1
RTS0043741,2
RTS0043742,4
RTS0043743,2
RTS0043746,3
RTS0043748,2
RTS0043749,3
RTS0043750,1
RTS0043751,1
RTS0043753,2
RTS0043754,3
RTS0043755,3
RTS0043756,3
RTS0043757,1
RTS0043758,1
RTS0043759,2
RTS0043761,6
RTS0043763,1
RTS0043764,5
RTS0043765,1
RTS0043767,2
RTS0043768,2
RTS0043769,1
RTS0043771,1
RTS0043772,1
RTS0043773,1
RTS0043774,1
RTS0043775,1
RTS0043776,1
RTS0043777,1
RTS0043779,1
RTS0043780,3
RTS0043782,1
RTS0043783,1
RTS0043784,1
RTS0043785,1
RTS0043786,3
RTS0043787,1
RTS0043788,4
RTS0043789,4
RTS0043790,2
RTS0043791,2
RTS0043792,1
RTS0043793,2
RTS0043795,1
RTS0043796,1
RTS0043797,2
RTS0043798,3
RTS0043799,3
RTS0043800,2
RTS0043801,1
RTS0043803,1
RTS0043806,1
RTS0043807,3
RTS0043808,1
RTS0043809,4
RTS0043810,4
RTS0043811,3
RTS0043812,6
RTS0043814,1
RTS0043816,4
RTS0043817,3
RTS0043818,2
RTS0043819,4
RTS0043820,7
RTS0043821,2
RTS0043822,1
RTS0043823,1
RTS0043824,1
RTS0043825,2
RTS0043826,1
RTS0043828,4
RTS0043829,1
RTS0043830,1
RTS0043831,5
RTS0043832,1
RTS0043833,2
RTS0043834,2
RTS0043835,3
RTS0043836,1
RTS0043837,4
RTS0043838,3
RTS0043839,3
RTS0043840,1
RTS0043842,1
RTS0043843,3
RTS0043844,2
RTS0043845,1
RTS0043846,4
RTS0043847,2
RTS0043848,2
RTS0043849,6
RTS0043850,1
RTS0043851,1
RTS0043852,3
RTS0043854,2
RTS0043856,2
RTS0043858,1
RTS0043859,3
RTS0043861,3
RTS0043864,2
RTS0043865,2
RTS0043866,3
RTS0043867,4
RTS0043868,2
RTS0043869,2
RTS0043870,5
RTS0043871,7
RTS0043872,10
RTS0043873,4
RTS0043874,3
RTS0043875,4
RTS0043876,1
RTS0043878,1
RTS0043879,2
RTS0043880,2
RTS0043881,3
RTS0043882,6
RTS0043884,1
RTS0043885,2
RTS0043886,4
RTS0043888,5
RTS0043889,1
RTS0043890,2
RTS0043892,4
RTS0043893,1
RTS0043895,1
RTS0043896,1
RTS0043897,1
RTS0043898,1
RTS0043899,3
RTS0043900,3
RTS0043901,1
RTS0043902,1
RTS0043903,2
RTS0043904,1
RTS0043905,2
RTS0043907,3
RTS0043908,1
RTS0043909,2
RTS0043910,3
RTS0043911,2
RTS0043912,2
RTS0043913,1
RTS0043914,2
RTS0043915,1
RTS0043918,3
RTS0043919,2
RTS0043921,1
RTS0043922,2
RTS0043924,3
RTS0043926,6
RTS0043927,3
RTS0043928,4
RTS0043929,1
RTS0043930,2
RTS0043931,4
RTS0043932,5
RTS0043933,2
RTS0043934,2
RTS0043935,1
RTS0043936,2
RTS0043937,3
RTS0043938,1
RTS0043939,3
RTS0043940,2
RTS0043942,1
RTS0043943,2
RTS0043944,2
RTS0043945,1
RTS0043947,2
RTS0043949,2
RTS0043950,3
RTS0043951,2
RTS0043954,1
RTS0043955,2
RTS0043956,1
RTS0043958,2
RTS0043960,2
RTS0043961,1
RTS0043962,3
RTS0043963,1
RTS0043964,2
RTS0043965,4
RTS0043966,4
RTS0043967,2
RTS0043968,2
RTS0043969,4
RTS0043970,2
RTS0043972,3
RTS0043974,2
RTS0043975,1
RTS0043976,2
RTS0043977,2
RTS0043978,7
RTS0043979,2
RTS0043980,3
RTS0043981,6
RTS0043982,4
RTS0043983,3
RTS0043984,2
RTS0043985,3
RTS0043987,1
RTS0043988,3
RTS0043989,4
RTS0043990,3
RTS0043991,1
RTS0043992,1
RTS0043993,1
RTS0043994,2
RTS0043996,1
RTS0043997,2
RTS0043998,5
RTS0044001,1
RTS0044002,3
RTS0044003,4
RTS0044004,6
RTS0044005,1
RTS0044007,3
RTS0044008,1
RTS0044009,3
RTS0044011,1
RTS0044012,2
RTS0044013,2
RTS0044014,1
RTS0044015,7
RTS0044016,4
RTS0044018,2
RTS0044019,3
RTS0044020,2
RTS0044021,2
RTS0044022,3
RTS0044023,1
RTS0044025,1
RTS0044026,2
RTS0044027,2
RTS0044028,2
RTS0044029,5
RTS0044030,3
RTS0044031,1
RTS0044032,3
RTS0044033,3
RTS0044034,1
RTS0044035,2
RTS0044036,5
RTS0044037,3
RTS0044038,2
RTS0044039,5
RTS0044040,2
RTS0044041,1
RTS0044042,2
RTS0044043,4
RTS0044044,3
RTS0044045,2
RTS0044047,3
RTS0044048,3
RTS0044049,1
RTS0044050,5
RTS0044051,2
RTS0044052,1
RTS0044053,2
RTS0044054,3
RTS0044056,2
RTS0044057,1
RTS0044058,1
RTS0044060,3
RTS0044061,3
RTS0044062,1
RTS0044064,2
RTS0044065,4
RTS0044067,4
RTS0044068,5
RTS0044069,2
RTS0044070,2
RTS0044071,1
RTS0044072,2
RTS0044073,2
RTS0044074,2
RTS0044075,1
RTS0044076,1
RTS0044077,1
RTS0044078,1
RTS0044079,1
RTS0044080,1
RTS0044081,1
RTS0044082,2
RTS0044083,2
RTS0044085,1
RTS0044086,4
RTS0044087,2
RTS0044088,1
RTS0044089,1
RTS0044090,4
RTS0044091,2
RTS0044092,4
RTS0044093,1
RTS0044094,5
RTS0044096,2
RTS0044097,1
RTS0044098,3
RTS0044099,2
RTS0044100,2
RTS0044101,3
RTS0044102,1
RTS0044103,1
RTS0044104,3
RTS0044105,2
RTS0044106,6
RTS0044107,8
RTS0044108,7
RTS0044109,5
RTS0044110,4
RTS0044112,3
RTS0044113,2
RTS0044114,4
RTS0044115,1
RTS0044116,1
RTS0044117,3
RTS0044118,1
RTS0044119,4
RTS0044120,1
RTS0044121,1
RTS0044122,4
RTS0044125,3
RTS0044126,1
RTS0044127,3
RTS0044131,2
RTS0044132,4
RTS0044134,5
RTS0044135,1
RTS0044136,2
RTS0044138,2
RTS0044139,3
RTS0044140,4
RTS0044141,3
RTS0044142,2
RTS0044143,3
RTS0044144,2
RTS0044145,2
RTS0044147,3
RTS0044148,1
RTS0044149,4
RTS0044150,2
RTS0044151,3
RTS0044152,3
RTS0044153,3
RTS0044155,3
RTS0044156,6
RTS0044157,6
RTS0044158,5
RTS0044159,3
RTS0044160,4
RTS0044161,2
RTS0044162,3
RTS0044163,7
RTS0044164,4
RTS0044165,1
RTS0044166,1
RTS0044167,2
RTS0044168,3
RTS0044169,3
RTS0044170,2
RTS0044171,4
RTS0044172,5
RTS0044173,4
RTS0044174,1
RTS0044175,2
RTS0044176,4
RTS0044177,2
RTS0044178,1
RTS0044180,2
RTS0044181,3
RTS0044182,1
RTS0044183,1
RTS0044184,1
RTS0044185,1
RTS0044186,2
RTS0044187,1
RTS0044188,2
RTS0044189,2
RTS0044191,2
RTS0044193,3
RTS0044194,5
RTS0044195,3
RTS0044196,3
RTS0044198,9
RTS0044199,3
RTS0044207,3
RTS0044208,3
RTS0044209,1
RTS0044210,1
RTS0044211,2
RTS0044212,3
RTS0044213,1
RTS0044214,4
RTS0044215,3
RTS0044216,1
RTS0044219,1
RTS0044220,1
RTS0044221,2
RTS0044223,2
RTS0044224,3
RTS0044225,3
RTS0044226,1
RTS0044227,2
RTS0044228,1
RTS0044231,2
RTS0044232,3
RTS0044233,2
RTS0044234,1
RTS0044236,1
RTS0044237,3
RTS0044238,1
RTS0044239,2
RTS0044240,2
RTS0044241,2
RTS0044242,3
RTS0044243,2
RTS0044244,3
RTS0044247,4
RTS0044248,2
RTS0044249,1
RTS0044251,3
RTS0044252,2
RTS0044253,3
RTS0044254,1
RTS0044255,3
RTS0044256,3
RTS0044257,1
RTS0044258,2
RTS0044259,1
RTS0044260,2
RTS0044261,5
RTS0044262,1
RTS0044263,2
RTS0044265,2
RTS0044266,2
RTS0044267,1
RTS0044268,4
RTS0044269,1
RTS0044270,1
RTS0044271,2
RTS0044272,4
RTS0044273,4
RTS0044274,4
RTS0044275,5
RTS0044276,2
RTS0044279,3
RTS0044281,2
RTS0044282,1
RTS0044283,1
RTS0044284,1
RTS0044286,2
RTS0044287,1
RTS0044288,3
RTS0044290,3
RTS0044291,1
RTS0044292,2
RTS0044294,1
RTS0044296,2
RTS0044297,2
RTS0044298,2
RTS0044299,4
RTS0044300,3
RTS0044301,3
RTS0044302,4
RTS0044303,3
RTS0044304,4
RTS0044305,3
RTS0044306,4
RTS0044307,5
RTS0044308,2
RTS0044309,1
RTS0044310,5
RTS0044311,1
RTS0044312,1
RTS0044313,1
RTS0044314,4
RTS0044316,1
RTS0044317,1
RTS0044318,2
RTS0044319,2
RTS0044320,1
RTS0044321,1
RTS0044322,3
RTS0044323,6
RTS0044324,3
RTS0044325,1
RTS0044326,4
RTS0044327,3
RTS0044328,2
RTS0044329,1
RTS0044330,1
RTS0044331,16
RTS0044332,7
RTS0044333,11
RTS0044334,9
RTS0044335,3
RTS0044336,1
RTS0044337,1
RTS0044338,2
RTS0044339,3
RTS0044340,1
RTS0044341,3
RTS0044342,1
RTS0044343,2
RTS0044344,4
RTS0044345,1
RTS0044346,5
RTS0044347,3
RTS0044348,2
RTS0044349,8
RTS0044350,5
RTS0044351,5
RTS0044352,3
RTS0044353,2
RTS0044354,2
RTS0044356,2
RTS0044357,2
RTS0044359,3
RTS0044361,6
RTS0044362,1
RTS0044363,3
RTS0044364,5
RTS0044365,2
RTS0044366,5
RTS0044367,9
RTS0044368,8
RTS0044369,5
RTS0044370,5
RTS0044371,2
RTS0044372,1
RTS0044374,1
RTS0044377,1
RTS0044378,1
RTS0044379,2
RTS0044380,2
RTS0044381,2
RTS0044382,4
RTS0044383,5
RTS0044385,2
RTS0044386,1
RTS0044387,5
RTS0044388,4
RTS0044389,4
RTS0044390,1
RTS0044391,3
RTS0044392,1
RTS0044393,5
RTS0044394,5
RTS0044395,2
RTS0044396,3
RTS0044400,3
RTS0044401,2
RTS0044402,2
RTS0044403,2
RTS0044406,5
RTS0044407,1
RTS0044408,2
RTS0044410,3
RTS0044411,3
RTS0044412,1
RTS0044415,1
RTS0044416,2
RTS0044417,5
RTS0044418,1
RTS0044419,3
RTS0044420,5
RTS0044421,3
RTS0044422,1
RTS0044423,3
RTS0044424,1
RTS0044425,3
RTS0044426,3
RTS0044427,2
RTS0044429,1
RTS0044430,2
RTS0044431,2
RTS0044432,4
RTS0044433,3
RTS0044434,2
RTS0044435,3
RTS0044436,1
RTS0044437,3
RTS0044438,1
RTS0044439,2
RTS0044440,5
RTS0044441,2
RTS0044442,2
RTS0044443,3
RTS0044444,1
RTS0044445,3
RTS0044446,2
RTS0044447,3
RTS0044448,2
RTS0044449,5
RTS0044450,1
RTS0044451,2
RTS0044452,2
RTS0044453,3
RTS0044454,6
RTS0044455,1
RTS0044456,1
RTS0044457,1
RTS0044459,2
RTS0044461,1
RTS0044462,3
RTS0044464,2
RTS0044465,3
RTS0044466,3
RTS0044467,2
RTS0044468,5
RTS0044469,1
RTS0044471,6
RTS0044472,3
RTS0044473,3
RTS0044474,1
RTS0044475,3
RTS0044476,3
RTS0044477,3
RTS0044478,3
RTS0044479,4
RTS0044480,3
RTS0044481,3
RTS0044482,5
RTS0044483,2
RTS0044484,6
RTS0044485,3
RTS0044486,2
RTS0044488,4
RTS0044489,2
RTS0044490,1
RTS0044491,1
RTS0044492,2
RTS0044494,2
RTS0044495,2
RTS0044496,4
RTS0044497,1
RTS0044498,1
RTS0044499,7
RTS0044500,4
RTS0044501,4
RTS0044502,1
RTS0044503,5
RTS0044504,5
RTS0044505,2
RTS0044506,3
RTS0044507,1
RTS0044510,2
RTS0044511,3
RTS0044512,4
RTS0044513,1
RTS0044514,2
RTS0044515,2
RTS0044516,1
RTS0044517,4
RTS0044518,2
RTS0044519,1
RTS0044520,4
RTS0044521,2
RTS0044522,3
RTS0044523,3
RTS0044524,1
RTS0044525,3
RTS0044526,2
RTS0044527,1
RTS0044528,4
RTS0044529,2
RTS0044530,3
RTS0044531,3
RTS0044532,3
RTS0044535,2
RTS0044536,2
RTS0044537,2
RTS0044539,2
RTS0044540,1
RTS0044541,1
RTS0044542,4
RTS0044543,3
RTS0044544,1
RTS0044545,1
RTS0044546,5
RTS0044547,1
RTS0044548,3
RTS0044549,6
RTS0044550,3
RTS0044551,2
RTS0044552,3
RTS0044553,3
RTS0044554,3
RTS0044555,3
RTS0044556,1
RTS0044557,1
RTS0044559,2
RTS0044560,1
RTS0044563,6
RTS0044564,3
RTS0044565,1
RTS0044566,4
RTS0044567,2
RTS0044568,3
RTS0044570,4
RTS0044571,3
RTS0044572,1
RTS0044573,1
RTS0044574,2
RTS0044577,1
RTS0044578,1
RTS0044579,2
RTS0044581,4
RTS0044582,1
RTS0044583,3
RTS0044584,4
RTS0044585,2
RTS0044587,1
RTS0044588,3
RTS0044589,2
RTS0044590,1
RTS0044592,1
RTS0044593,4
RTS0044594,3
RTS0044595,1
RTS0044596,2
RTS0044597,2
RTS0044598,6
RTS0044600,2
RTS0044601,2
RTS0044604,3
RTS0044605,1
RTS0044606,2
RTS0044607,2
RTS0044608,2
RTS0044610,2
RTS0044611,1
RTS0044615,1
RTS0044616,1
RTS0044618,3
RTS0044619,2
RTS0044620,3
RTS0044622,4
RTS0044623,4
RTS0044624,1
RTS0044625,2
RTS0044627,1
RTS0044628,1
RTS0044630,4
RTS0044634,3
RTS0044635,2
RTS0044636,1
RTS0044637,2
RTS0044638,1
RTS0044639,1
RTS0044641,3
RTS0044642,3
RTS0044643,3
RTS0044644,3
RTS0044645,5
RTS0044646,2
RTS0044647,2
RTS0044648,1
RTS0044649,2
RTS0044650,2
RTS0044651,2
RTS0044652,1
RTS0044653,1
RTS0044654,4
RTS0044655,2
RTS0044656,2
RTS0044657,1
RTS0044658,3
RTS0044659,1
RTS0044660,1
RTS0044661,1
RTS0044662,4
RTS0044664,1
RTS0044665,5
RTS0044666,4
RTS0044668,5
RTS0044669,3
RTS0044670,9
RTS0044672,1
RTS0044673,2
RTS0044677,3
RTS0044678,1
RTS0044679,2
RTS0044680,4
RTS0044682,1
RTS0044685,1
RTS0044687,4
RTS0044688,3
RTS0044689,1
RTS0044690,2
RTS0044691,4
RTS0044692,6
RTS0044693,3
RTS0044694,3
RTS0044695,3
RTS0044696,1
RTS0044697,1
RTS0044698,4
RTS0044699,3
RTS0044700,3
RTS0044701,2
RTS0044702,3
RTS0044703,5
RTS0044704,2
RTS0044705,2
RTS0044708,2
RTS0044709,3
RTS0044710,3
RTS0044711,3
RTS0044712,2
RTS0044714,2
RTS0044715,3
RTS0044716,6
RTS0044717,3
RTS0044718,4
RTS0044719,1
RTS0044720,9
RTS0044721,1
RTS0044722,2
RTS0044723,2
RTS0044724,2
RTS0044725,2
RTS0044726,4
RTS0044727,6
RTS0044728,3
RTS0044729,1
RTS0044730,6
RTS0044731,1
RTS0044732,3
RTS0044734,2
RTS0044735,4
RTS0044736,1
RTS0044737,3
RTS0044739,1
RTS0044741,2
RTS0044742,2
RTS0044743,1
RTS0044746,1
RTS0044747,1
RTS0044748,1
RTS0044751,1
RTS0044752,1
RTS0044753,2
RTS0044754,2
RTS0044755,1
RTS0044756,2
RTS0044757,1
RTS0044758,2
RTS0044759,3
RTS0044760,2
RTS0044761,5
RTS0044762,1
RTS0044763,1
RTS0044766,1
RTS0044767,2
RTS0044768,1
RTS0044770,2
RTS0044771,2
RTS0044772,2
RTS0044775,2
RTS0044776,1
RTS0044778,1
RTS0044779,1
RTS0044780,2
RTS0044781,6
RTS0044782,4
RTS0044783,3
RTS0044784,3
RTS0044785,4
RTS0044786,4
RTS0044787,2
RTS0044788,3
RTS0044789,5
RTS0044790,3
RTS0044791,6
RTS0044792,14
RTS0044793,3
RTS0044794,2
RTS0044795,5
RTS0044796,4
RTS0044797,3
RTS0044798,1
RTS0044799,1
RTS0044801,6
RTS0044802,1
RTS0044803,6
RTS0044804,1
RTS0044805,3
RTS0044806,1
RTS0044807,1
RTS0044810,2
RTS0044811,1
RTS0044812,3
RTS0044813,1
RTS0044814,3
RTS0044815,6
RTS0044819,1
RTS0044820,2
RTS0044821,4
RTS0044823,6
RTS0044824,3
RTS0044826,3
RTS0044827,2
RTS0044828,2
RTS0044829,1
RTS0044830,2
RTS0044831,1
RTS0044832,1
RTS0044833,2
RTS0044834,2
RTS0044835,3
RTS0044836,2
RTS0044837,1
RTS0044838,3
RTS0044839,5
RTS0044840,2
RTS0044842,2
RTS0044844,1
RTS0044845,2
RTS0044847,2
RTS0044848,3
RTS0044851,1
RTS0044852,1
RTS0044853,1
RTS0044854,1
RTS0044857,2
RTS0044858,1
RTS0044859,1
RTS0044860,1
RTS0044861,2
RTS0044862,2
RTS0044863,3
RTS0044864,4
RTS0044865,1
RTS0044866,2
RTS0044867,6
RTS0044868,1
RTS0044869,1
RTS0044870,2
RTS0044871,2
RTS0044873,4
RTS0044875,4
RTS0044876,2
RTS0044877,8
RTS0044878,7
RTS0044879,8
RTS0044880,10
RTS0044881,1
RTS0044882,3
RTS0044883,3
RTS0044884,2
RTS0044885,1
RTS0044886,1
RTS0044888,1
RTS0044889,1
RTS0044890,1
RTS0044891,6
RTS0044892,3
RTS0044893,1
RTS0044894,1
RTS0044895,3
RTS0044896,9
RTS0044897,4
RTS0044898,10
RTS0044899,6
RTS0044900,7
RTS0044901,1
RTS0044902,3
RTS0044903,3
RTS0044904,2
RTS0044905,2
RTS0044906,5
RTS0044908,5
RTS0044909,2
RTS0044910,3
RTS0044912,2
RTS0044915,2
RTS0044916,3
RTS0044917,2
RTS0044918,2
RTS0044919,2
RTS0044920,2
RTS0044921,3
RTS0044922,4
RTS0044923,4
RTS0044925,2
RTS0044926,1
RTS0044927,4
RTS0044928,2
RTS0044930,2
RTS0044933,2
RTS0044934,3
RTS0044935,2
RTS0044936,2
RTS0044937,3
RTS0044938,5
RTS0044939,1
RTS0044940,3
RTS0044941,2
RTS0044942,1
RTS0044943,2
RTS0044944,2
RTS0044945,2
RTS0044946,2
RTS0044947,2
RTS0044948,3
RTS0044949,3
RTS0044950,1
RTS0044952,1
RTS0044954,4
RTS0044955,1
RTS0044956,3
RTS0044957,3
RTS0044958,1
RTS0044959,4
RTS0044960,1
RTS0044961,1
RTS0044962,2
RTS0044963,1
RTS0044964,4
RTS0044965,1
RTS0044967,4
RTS0044968,2
RTS0044969,1
RTS0044970,1
RTS0044972,1
RTS0044973,2
RTS0044975,5
RTS0044976,1
RTS0044977,1
RTS0044978,1
RTS0044979,4
RTS0044980,1
RTS0044981,2
RTS0044985,5
RTS0044986,2
RTS0044987,3
RTS0044989,1
RTS0044990,2
RTS0044991,3
RTS0044993,1
RTS0044994,1
RTS0044997,1
RTS0044998,2
RTS0045000,1
RTS0045001,5
RTS0045002,1
RTS0045003,2
RTS0045004,1
RTS0045005,3
RTS0045006,3
RTS0045007,5
RTS0045008,2
RTS0045009,5
RTS0045010,4
RTS0045011,1
RTS0045012,3
RTS0045013,1
RTS0045014,2
RTS0045015,1
RTS0045016,1
RTS0045017,2
RTS0045018,5
RTS0045019,2
RTS0045022,1
RTS0045023,1
RTS0045025,1
RTS0045026,6
RTS0045027,4
RTS0045028,2
RTS0045029,2
RTS0045030,5
RTS0045031,1
RTS0045033,2
RTS0045035,1
RTS0045036,6
RTS0045038,1
RTS0045039,1
RTS0045041,1
RTS0045043,4
RTS0045044,4
RTS0045045,3
RTS0045046,1
RTS0045048,1
RTS0045049,2
RTS0045051,1
RTS0045052,2
RTS0045054,1
RTS0045055,3
RTS0045056,2
RTS0045057,2
RTS0045058,5
RTS0045059,1
RTS0045060,4
RTS0045061,1
RTS0045063,3
RTS0045064,3
RTS0045067,2
RTS0045068,6
RTS0045069,3
RTS0045070,4
RTS0045071,3
RTS0045072,3
RTS0045073,5
RTS0045074,2
RTS0045075,5
RTS0045078,1
RTS0045080,2
RTS0045081,1
RTS0045082,1
RTS0045083,1
RTS0045084,3
RTS0045085,2
RTS0045086,5
RTS0045087,1
RTS0045090,3
RTS0045093,1
RTS0045094,2
RTS0045096,1
RTS0045097,5
RTS0045099,1
RTS0045100,3
RTS0045102,2
RTS0045103,1
RTS0045104,2
RTS0045105,1
RTS0045106,1
RTS0045107,3
RTS0045108,1
RTS0045109,2
RTS0045110,1
RTS0045111,4
RTS0045112,1
RTS0045115,1
RTS0045116,2
RTS0045118,3
RTS0045120,2
RTS0045123,4
RTS0045124,1
RTS0045125,1
RTS0045126,3
RTS0045127,1
RTS0045128,2
RTS0045129,3
RTS0045130,2
RTS0045131,4
RTS0045132,1
RTS0045133,3
RTS0045134,1
RTS0045135,2
RTS0045136,2
RTS0045137,2
RTS0045138,1
RTS0045139,2
RTS0045140,2
RTS0045141,3
RTS0045142,1
RTS0045143,1
RTS0045144,1
RTS0045145,1
RTS0045146,2
RTS0045147,3
RTS0045148,7
RTS0045149,1
RTS0045151,5
RTS0045152,5
RTS0045153,2
RTS0045154,2
RTS0045155,4
RTS0045156,3
RTS0045157,1
RTS0045159,2
RTS0045160,5
RTS0045162,2
RTS0045163,3
RTS0045164,3
RTS0045165,6
RTS0045166,6
RTS0045168,2
RTS0045169,2
RTS0045171,7
RTS0045172,1
RTS0045173,2
RTS0045176,3
RTS0045178,1
RTS0045179,2
RTS0045180,4
RTS0045181,1
RTS0045182,1
RTS0045184,1
RTS0045185,1
RTS0045187,3
RTS0045188,2
RTS0045189,1
RTS0045190,6
RTS0045191,1
RTS0045193,3
RTS0045194,3
RTS0045195,1
RTS0045196,1
RTS0045198,1
RTS0045201,2
RTS0045202,4
RTS0045203,1
RTS0045204,2
RTS0045205,3
RTS0045206,2
RTS0045207,1
RTS0045208,2
RTS0045209,3
RTS0045210,2
RTS0045211,5
RTS0045212,2
RTS0045213,2
RTS0045214,2
RTS0045215,5
RTS0045216,2
RTS0045217,2
RTS0045218,2
RTS0045219,4
RTS0045220,1
RTS0045221,3
RTS0045222,2
RTS0045225,3
RTS0045226,22
RTS0045227,20
RTS0045228,30
RTS0045229,19
RTS0045230,17
RTS0045231,1
RTS0045232,6
RTS0045233,3
RTS0045234,2
RTS0045235,3
RTS0045236,1
RTS0045237,2
RTS0045238,2
RTS0045239,1
RTS0045240,8
RTS0045241,1
RTS0045242,3
RTS0045243,1
RTS0045244,1
RTS0045245,1
RTS0045246,1
RTS0045247,1
RTS0045248,3
RTS0045249,1
RTS0045250,1
RTS0045251,1
RTS0045252,1
RTS0045253,2
RTS0045254,4
RTS0045255,1
RTS0045258,3
RTS0045259,4
RTS0045261,2
RTS0045262,2
RTS0045263,2
RTS0045264,2
RTS0045265,2
RTS0045266,1
RTS0045267,1
RTS0045268,2
RTS0045269,3
RTS0045271,4
RTS0045272,5
RTS0045273,1
RTS0045274,1
RTS0045276,6
RTS0045277,1
RTS0045278,3
RTS0045279,1
RTS0045280,3
RTS0045281,3
RTS0045283,2
RTS0045284,1
RTS0045285,4
RTS0045288,2
RTS0045290,2
RTS0045291,3
RTS0045292,1
RTS0045293,1
RTS0045294,3
RTS0045295,1
RTS0045296,2
RTS0045297,1
RTS0045298,2
RTS0045299,3
RTS0045300,1
RTS0045301,11
RTS0045302,2
RTS0045303,5
RTS0045304,4
RTS0045305,7
RTS0045307,5
RTS0045308,4
RTS0045309,1
RTS0045310,1
RTS0045312,1
RTS0045313,2
RTS0045314,2
RTS0045315,1
RTS0045317,2
RTS0045319,1
RTS0045320,1
RTS0045321,2
RTS0045322,3
RTS0045323,2
RTS0045324,3
RTS0045325,3
RTS0045326,1
RTS0045327,4
RTS0045328,2
RTS0045330,3
RTS0045331,2
RTS0045333,4
RTS0045335,2
RTS0045336,1
RTS0045337,1
RTS0045339,2
RTS0045340,2
RTS0045341,1
RTS0045343,3
RTS0045344,1
RTS0045346,1
RTS0045347,2
RTS0045350,3
RTS0045351,1
RTS0045352,2
RTS0045353,2
RTS0045354,2
RTS0045356,9
RTS0045358,3
RTS0045359,1
RTS0045360,1
RTS0045361,2
RTS0045362,3
RTS0045364,3
RTS0045367,3
RTS0045368,4
RTS0045369,2
RTS0045372,2
RTS0045373,3
RTS0045374,5
RTS0045375,3
RTS0045376,5
RTS0045377,8
RTS0045378,5
RTS0045379,7
RTS0045380,6
RTS0045381,3
RTS0045382,2
RTS0045386,4
RTS0045387,3
RTS0045388,3
RTS0045389,1
RTS0045390,3
RTS0045393,2
RTS0045395,6
RTS0045396,1
RTS0045397,6
RTS0045398,3
RTS0045399,3
RTS0045400,1
RTS0045401,3
RTS0045402,4
RTS0045403,2
RTS0045404,2
RTS0045405,2
RTS0045407,1
RTS0045408,1
RTS0045409,2
RTS0045410,3
RTS0045411,4
RTS0045412,4
RTS0045413,7
RTS0045414,4
RTS0045415,5
RTS0045416,2
RTS0045417,1
RTS0045418,1
RTS0045420,2
RTS0045421,116
RTS0045422,82
RTS0045423,82
RTS0045424,121
RTS0045425,98
RTS0045427,1
RTS0045428,1
RTS0045429,2
RTS0045430,1
RTS0045431,3
RTS0045432,5
RTS0045433,3
RTS0045434,1
RTS0045435,3
RTS0045436,4
RTS0045437,2
RTS0045438,2
RTS0045439,2
RTS0045441,20
RTS0045442,16
RTS0045443,18
RTS0045444,6
RTS0045445,13
RTS0045446,4
RTS0045447,1
RTS0045448,4
RTS0045450,3
RTS0045451,5
RTS0045452,2
RTS0045453,2
RTS0045454,3
RTS0045455,3
RTS0045456,2
RTS0045458,1
RTS0045459,2
RTS0045460,4
RTS0045461,1
RTS0045462,2
RTS0045463,2
RTS0045464,3
RTS0045465,2
RTS0045466,2
RTS0045467,1
RTS0045468,1
RTS0045469,1
RTS0045470,6
RTS0045471,8
RTS0045472,8
RTS0045473,4
RTS0045474,11
RTS0045475,6
RTS0045478,3
RTS0045479,4
RTS0045480,2
RTS0045481,1
RTS0045482,6
RTS0045483,3
RTS0045484,2
RTS0045485,4
RTS0045487,1
RTS0045488,2
RTS0045489,5
RTS0045491,9
RTS0045492,10
RTS0045493,12
RTS0045494,5
RTS0045495,3
RTS0045496,3
RTS0045497,3
RTS0045498,3
RTS0045500,4
RTS0045501,3
RTS0045502,1
RTS0045503,3
RTS0045504,4
RTS0045505,6
RTS0045506,133
RTS0045507,146
RTS0045508,99
RTS0045509,114
RTS0045510,112
RTS0045511,3
RTS0045512,1
RTS0045513,1
RTS0045514,3
RTS0045515,3
RTS0045516,6
RTS0045517,8
RTS0045518,7
RTS0045519,12
RTS0045520,4
RTS0045521,2
RTS0045522,1
RTS0045523,1
RTS0045524,2
RTS0045525,1
RTS0045526,1
RTS0045527,3
RTS0045528,3
RTS0045529,3
RTS0045530,5
RTS0045531,1
RTS0045532,3
RTS0045533,2
RTS0045536,7
RTS0045537,9
RTS0045538,4
RTS0045539,6
RTS0045540,9
RTS0045542,4
RTS0045543,1
RTS0045544,2
RTS0045546,6
RTS0045547,5
RTS0045548,7
RTS0045549,2
RTS0045550,2
RTS0045551,3
RTS0045552,3
RTS0045554,2
RTS0045555,1
RTS0045556,3
RTS0045557,4
RTS0045558,4
RTS0045560,1
RTS0045561,1
RTS0045562,2
RTS0045563,2
RTS0045564,7
RTS0045565,2
RTS0045566,3
RTS0045567,1
RTS0045568,2
RTS0045569,4
RTS0045570,5
RTS0045571,1
RTS0045572,4
RTS0045573,1
RTS0045574,2
RTS0045575,1
RTS0045576,4
RTS0045577,3
RTS0045579,4
RTS0045580,4
RTS0045581,2
RTS0045585,3
RTS0045586,1
RTS0045587,1
RTS0045588,1
RTS0045589,2
RTS0045590,2
RTS0045592,25
RTS0045593,24
RTS0045594,24
RTS0045595,21
RTS0045596,3
RTS0045597,4
RTS0045598,1
RTS0045600,3
RTS0045601,2
RTS0045602,3
RTS0045603,5
RTS0045606,6
RTS0045607,2
RTS0045608,3
RTS0045609,3
RTS0045610,4
RTS0045612,2
RTS0045613,1
RTS0045614,1
RTS0045615,1
RTS0045616,2
RTS0045619,1
RTS0045620,1
RTS0045621,1
RTS0045622,5
RTS0045623,1
RTS0045624,1
RTS0045625,6
RTS0045627,2
RTS0045628,1
RTS0045629,1
RTS0045630,4
RTS0045631,3
RTS0045632,1
RTS0045633,1
RTS0045634,2
RTS0045635,2
RTS0045636,1
RTS0045637,1
RTS0045638,2
RTS0045639,1
RTS0045642,3
RTS0045644,1
RTS0045645,2
RTS0045646,2
RTS0045647,5
RTS0045648,1
RTS0045649,2
RTS0045650,1
RTS0045652,1
RTS0045655,5
RTS0045656,2
RTS0045657,2
RTS0045658,1
RTS0045659,2
RTS0045660,1
RTS0045661,15
RTS0045662,8
RTS0045663,5
RTS0045664,6
RTS0045665,7
RTS0045667,1
RTS0045668,3
RTS0045669,1
RTS0045670,2
RTS0045671,3
RTS0045672,4
RTS0045674,5
RTS0045675,4
RTS0045676,6
RTS0045677,1
RTS0045678,8
RTS0045679,6
RTS0045680,4
RTS0045681,4
RTS0045682,2
RTS0045683,1
RTS0045684,2
RTS0045685,4
RTS0045687,2
RTS0045688,1
RTS0045690,1
RTS0045691,5
RTS0045692,3
RTS0045693,2
RTS0045695,4
RTS0045696,10
RTS0045697,9
RTS0045698,9
RTS0045699,10
RTS0045700,9
RTS0045701,1
RTS0045702,1
RTS0045703,1
RTS0045704,1
RTS0045705,2
RTS0045707,1
RTS0045708,1
RTS0045710,3
RTS0045711,1
RTS0045712,1
RTS0045713,1
RTS0045714,2
RTS0045716,5
RTS0045717,10
RTS0045718,5
RTS0045719,4
RTS0045720,3
RTS0045721,6
RTS0045722,5
RTS0045723,9
RTS0045724,3
RTS0045725,3
RTS0045726,4
RTS0045727,2
RTS0045728,3
RTS0045731,12
RTS0045732,11
RTS0045733,10
RTS0045734,6
RTS0045735,11
RTS0045736,19
RTS0045737,37
RTS0045738,37
RTS0045739,39
RTS0045740,19
RTS0045741,4
RTS0045742,2
RTS0045743,4
RTS0045744,9
RTS0045745,5
RTS0045746,4
RTS0045747,5
RTS0045748,7
RTS0045749,1
RTS0045750,3
RTS0045751,4
RTS0045752,2
RTS0045753,1
RTS0045754,2
RTS0045755,3
RTS0045756,4
RTS0045757,5
RTS0045758,7
RTS0045759,8
RTS0045760,5
RTS0045761,1
RTS0045762,1
RTS0045763,2
RTS0045764,1
RTS0045765,3
RTS0045766,3
RTS0045767,3
RTS0045768,1
RTS0045769,1
RTS0045770,2
RTS0045771,2
RTS0045772,1
RTS0045773,5
RTS0045775,3
RTS0045776,1
RTS0045777,2
RTS0045778,2
RTS0045779,2
RTS0045781,2
RTS0045782,2
RTS0045783,6
RTS0045784,5
RTS0045785,2
RTS0045786,1
RTS0045787,2
RTS0045788,1
RTS0045789,4
RTS0045791,1
RTS0045792,3
RTS0045793,1
RTS0045794,1
RTS0045795,2
RTS0045796,1
RTS0045798,3
RTS0045799,1
RTS0045800,5
RTS0045801,1
RTS0045802,3
RTS0045804,2
RTS0045805,1
RTS0045806,2
RTS0045807,2
RTS0045808,6
RTS0045809,4
RTS0045810,3
RTS0045812,4
RTS0045813,3
RTS0045814,2
RTS0045815,3
RTS0045816,2
RTS0045819,1
RTS0045820,2
RTS0045821,6
RTS0045822,5
RTS0045823,1
RTS0045824,5
RTS0045825,4
RTS0045826,7
RTS0045827,2
RTS0045828,2
RTS0045829,7
RTS0045830,1
RTS0045831,4
RTS0045832,3
RTS0045833,2
RTS0045834,1
RTS0045835,3
RTS0045836,8
RTS0045837,9
RTS0045838,5
RTS0045840,4
RTS0045841,10
RTS0045842,8
RTS0045843,3
RTS0045844,4
RTS0045845,5
RTS0045846,24
RTS0045848,4
RTS0045849,32
RTS0045851,2
RTS0045852,1
RTS0045853,1
RTS0045854,1
RTS0045855,1
RTS0045859,2
RTS0045860,2
RTS0045861,2
RTS0045862,3
RTS0045863,9
RTS0045864,7
RTS0045865,1
RTS0045866,4
RTS0045867,1
RTS0045868,1
RTS0045870,3
RTS0045873,4
RTS0045875,1
RTS0045879,4
RTS0045880,2
RTS0045882,1
RTS0045883,2
RTS0045885,1
RTS0045886,2
RTS0045887,2
RTS0045888,2
RTS0045889,3
RTS0045890,4
RTS0045891,2
RTS0045892,3
RTS0045893,4
RTS0045894,1
RTS0045895,5
RTS0045896,3
RTS0045897,4
RTS0045899,5
RTS0045900,4
RTS0045901,3
RTS0045902,2
RTS0045903,1
RTS0045905,3
RTS0045907,2
RTS0045908,2
RTS0045909,2
RTS0045910,2
RTS0045911,3
RTS0045912,4
RTS0045913,1
RTS0045914,1
RTS0045915,2
RTS0045916,1
RTS0045917,1
RTS0045919,1
RTS0045921,2
RTS0045922,4
RTS0045924,2
RTS0045925,4
RTS0045926,4
RTS0045927,4
RTS0045928,2
RTS0045929,1
RTS0045930,11
RTS0045931,7
RTS0045932,2
RTS0045933,1
RTS0045935,2
RTS0045939,4
RTS0045940,1
RTS0045941,1
RTS0045942,2
RTS0045943,3
RTS0045944,2
RTS0045945,1
RTS0045947,2
RTS0045948,2
RTS0045949,1
RTS0045951,2
RTS0045952,3
RTS0045953,3
RTS0045954,4
RTS0045955,3
RTS0045956,1
RTS0045958,1
RTS0045959,2
RTS0045961,1
RTS0045962,3
RTS0045963,1
RTS0045964,2
RTS0045965,3
RTS0045967,2
RTS0045968,1
RTS0045969,2
RTS0045970,1
RTS0045971,3
RTS0045972,4
RTS0045973,4
RTS0045974,1
RTS0045976,1
RTS0045978,2
RTS0045979,1
RTS0045980,8
RTS0045981,4
RTS0045982,3
RTS0045983,2
RTS0045984,6
RTS0045985,3
RTS0045986,5
RTS0045987,4
RTS0045988,5
RTS0045989,1
RTS0045990,3
RTS0045991,2
RTS0045993,1
RTS0045994,3
RTS0045995,1
RTS0045996,2
RTS0045997,1
RTS0045999,2
RTS0046002,1
RTS0046003,3
RTS0046004,3
RTS0046005,1
RTS0046006,2
RTS0046007,5
RTS0046008,6
RTS0046009,2
RTS0046010,1
RTS0046011,2
RTS0046013,3
RTS0046015,1
RTS0046016,2
RTS0046018,1
RTS0046019,4
RTS0046020,3
RTS0046021,5
RTS0046022,2
RTS0046023,3
RTS0046024,2
RTS0046025,1
RTS0046026,1
RTS0046027,3
RTS0046028,1
RTS0046029,2
RTS0046030,1
RTS0046031,1
RTS0046032,1
RTS0046033,1
RTS0046034,1
RTS0046036,1
RTS0046037,1
RTS0046039,2
RTS0046040,3
RTS0046041,1
RTS0046043,3
RTS0046045,1
RTS0046046,2
RTS0046048,1
RTS0046049,5
RTS0046050,2
RTS0046051,6
RTS0046052,7
RTS0046053,6
RTS0046054,5
RTS0046055,1
RTS0046057,1
RTS0046058,2
RTS0046059,2
RTS0046060,2
RTS0046061,3
RTS0046062,2
RTS0046063,1
RTS0046064,4
RTS0046065,4
RTS0046066,1
RTS0046069,4
RTS0046071,5
RTS0046072,2
RTS0046073,5
RTS0046074,1
RTS0046077,1
RTS0046078,2
RTS0046079,1
RTS0046081,3
RTS0046082,3
RTS0046083,1
RTS0046084,3
RTS0046086,3
RTS0046087,3
RTS0046088,5
RTS0046089,1
RTS0046091,3
RTS0046092,3
RTS0046094,1
RTS0046095,2
RTS0046096,3
RTS0046097,2
RTS0046098,1
RTS0046099,1
RTS0046101,2
RTS0046104,3
RTS0046105,1
RTS0046106,1
RTS0046108,3
RTS0046109,3
RTS0046111,2
RTS0046112,3
RTS0046113,7
RTS0046114,1
RTS0046115,6
RTS0046116,2
RTS0046117,6
RTS0046119,2
RTS0046121,4
RTS0046122,1
RTS0046124,1
RTS0046125,2
RTS0046126,1
RTS0046127,1
RTS0046128,2
RTS0046129,3
RTS0046130,2
RTS0046131,3
RTS0046132,5
RTS0046133,5
RTS0046134,3
RTS0046136,4
RTS0046137,6
RTS0046138,3
RTS0046140,4
RTS0046142,2
RTS0046143,5
RTS0046144,6
RTS0046145,1
RTS0046146,2
RTS0046147,1
RTS0046148,1
RTS0046149,1
RTS0046150,2
RTS0046153,2
RTS0046155,1
RTS0046156,2
RTS0046157,1
RTS0046159,1
RTS0046161,5
RTS0046163,1
RTS0046164,2
RTS0046165,5
RTS0046166,3
RTS0046167,5
RTS0046168,2
RTS0046169,2
RTS0046170,6
RTS0046171,1
RTS0046172,1
RTS0046176,1
RTS0046177,2
RTS0046178,3
RTS0046180,1
RTS0046181,2
RTS0046183,1
RTS0046184,1
RTS0046185,2
RTS0046186,3
RTS0046187,3
RTS0046188,3
RTS0046191,1
RTS0046195,2
RTS0046196,3
RTS0046198,1
RTS0046199,1
RTS0046200,3
RTS0046201,1
RTS0046202,1
RTS0046203,2
RTS0046204,3
RTS0046205,3
RTS0046206,1
RTS0046208,2
RTS0046211,1
RTS0046212,4
RTS0046213,10
RTS0046214,12
RTS0046215,2
RTS0046216,5
RTS0046217,8
RTS0046218,1
RTS0046219,1
RTS0046220,2
RTS0046221,2
RTS0046222,1
RTS0046223,3
RTS0046224,1
RTS0046225,4
RTS0046226,1
RTS0046227,1
RTS0046228,2
RTS0046229,3
RTS0046230,1
RTS0046231,2
RTS0046232,4
RTS0046233,1
RTS0046234,3
RTS0046236,2
RTS0046237,3
RTS0046239,1
RTS0046240,1
RTS0046241,1
RTS0046242,2
RTS0046246,4
RTS0046248,1
RTS0046249,2
RTS0046251,1
RTS0046252,3
RTS0046253,3
RTS0046254,5
RTS0046255,1
RTS0046256,3
RTS0046257,2
RTS0046258,2
RTS0046259,4
RTS0046260,4
RTS0046261,2
RTS0046263,1
RTS0046264,1
RTS0046265,1
RTS0046266,2
RTS0046267,2
RTS0046268,1
RTS0046271,4
RTS0046272,1
RTS0046274,2
RTS0046275,1
RTS0046276,2
RTS0046279,3
RTS0046281,1
RTS0046282,2
RTS0046283,1
RTS0046284,2
RTS0046285,1
RTS0046286,2
RTS0046287,2
RTS0046288,3
RTS0046289,2
RTS0046290,1
RTS0046291,1
RTS0046293,4
RTS0046294,1
RTS0046295,6
RTS0046296,2
RTS0046297,2
RTS0046298,1
RTS0046299,1
RTS0046300,4
RTS0046301,2
RTS0046303,2
RTS0046306,1
RTS0046307,2
RTS0046308,3
RTS0046310,1
RTS0046312,3
RTS0046314,5
RTS0046315,3
RTS0046316,2
RTS0046317,1
RTS0046319,3
RTS0046320,2
RTS0046321,2
RTS0046323,1
RTS0046324,1
RTS0046325,1
RTS0046326,2
RTS0046327,2
RTS0046328,1
RTS0046329,2
RTS0046330,1
RTS0046331,2
RTS0046333,6
RTS0046334,1
RTS0046335,1
RTS0046336,6
RTS0046344,2
RTS0046347,16
RTS0046348,15
RTS0046349,15
RTS0046350,1
RTS0046352,1
RTS0046355,1
RTS0046356,1
RTS0046357,1
RTS0046358,2
RTS0046359,3
RTS0046360,1
RTS0046361,1
RTS0046362,1
RTS0046363,2
RTS0046364,2
RTS0046365,2
RTS0046367,2
RTS0046368,2
RTS0046369,3
RTS0046370,1
RTS0046372,4
RTS0046373,1
RTS0046374,1
RTS0046375,2
RTS0046376,2
RTS0046377,1
RTS0046378,3
RTS0046379,3
RTS0046380,1
RTS0046381,1
RTS0046382,1
RTS0046386,3
RTS0046387,1
RTS0046389,1
RTS0046391,2
RTS0046392,1
RTS0046393,4
RTS0046394,1
RTS0046395,5
RTS0046396,1
RTS0046397,2
RTS0046398,3
RTS0046399,3
RTS0046400,1
RTS0046401,4
RTS0046402,2
RTS0046403,2
RTS0046404,1
RTS0046405,1
RTS0046406,3
RTS0046407,2
RTS0046408,4
RTS0046409,1
RTS0046410,2
RTS0046411,5
RTS0046412,3
RTS0046413,8
RTS0046414,38
RTS0046415,16
RTS0046416,2
RTS0046417,2
RTS0046418,2
RTS0046420,4
RTS0046421,6
RTS0046422,4
RTS0046423,1
RTS0046424,1
RTS0046425,1
RTS0046426,2
RTS0046428,2
RTS0046429,1
RTS0046430,3
RTS0046432,3
RTS0046433,3
RTS0046434,7
RTS0046435,8
RTS0046439,3
RTS0046440,7
RTS0046441,2
RTS0046442,3
RTS0046443,6
RTS0046444,2
RTS0046445,2
RTS0046446,4
RTS0046447,4
RTS0046448,3
RTS0046449,5
RTS0046450,2
RTS0046452,2
RTS0046453,1
RTS0046454,8
RTS0046455,2
RTS0046456,1
RTS0046457,1
RTS0046458,3
RTS0046459,10
RTS0046460,10
RTS0046461,2
RTS0046463,1
RTS0046466,1
RTS0046468,1
RTS0046469,2
RTS0046470,2
RTS0046472,1
RTS0046473,1
RTS0046475,2
RTS0046476,2
RTS0046477,2
RTS0046478,1
RTS0046479,2
RTS0046481,1
RTS0046482,1
RTS0046483,1
RTS0046484,2
RTS0046487,2
RTS0046488,2
RTS0046490,2
RTS0046491,1
RTS0046492,2
RTS0046493,1
RTS0046494,1
RTS0046495,1
RTS0046496,2
RTS0046497,1
RTS0046499,2
RTS0046500,9
RTS0046501,2
RTS0046502,3
RTS0046503,3
RTS0046504,3
RTS0046506,2
RTS0046507,2
RTS0046508,1
RTS0046510,4
RTS0046511,1
RTS0046512,1
RTS0046513,3
RTS0046514,1
RTS0046516,3
RTS0046517,3
RTS0046518,2
RTS0046519,1
RTS0046520,2
RTS0046521,3
RTS0046524,1
RTS0046525,2
RTS0046526,7
RTS0046527,1
RTS0046528,3
RTS0046529,2
RTS0046530,2
RTS0046532,2
RTS0046533,4
RTS0046534,1
RTS0046535,1
RTS0046538,3
RTS0046539,2
RTS0046540,2
RTS0046542,3
RTS0046543,1
RTS0046544,1
RTS0046545,4
RTS0046546,1
RTS0046548,2
RTS0046549,4
RTS0046550,2
RTS0046553,3
RTS0046554,1
RTS0046555,1
RTS0046556,1
RTS0046557,1
RTS0046558,1
RTS0046559,1
RTS0046561,4
RTS0046562,4
RTS0046563,1
RTS0046564,1
RTS0046565,1
RTS0046566,1
RTS0046567,1
RTS0046568,1
RTS0046569,3
RTS0046570,4
RTS0046571,1
RTS0046572,1
RTS0046573,1
RTS0046574,2
RTS0046575,3
RTS0046577,1
RTS0046580,6
RTS0046581,1
RTS0046582,3
RTS0046583,1
RTS0046584,4
RTS0046585,2
RTS0046586,1
RTS0046587,3
RTS0046588,3
RTS0046589,1
RTS0046590,2
RTS0046591,2
RTS0046592,2
RTS0046593,1
RTS0046594,2
RTS0046595,2
RTS0046596,2
RTS0046597,2
RTS0046600,2
RTS0046601,7
RTS0046602,3
RTS0046603,7
RTS0046604,1
RTS0046605,4
RTS0046606,1
RTS0046607,1
RTS0046608,5
RTS0046609,5
RTS0046610,1
RTS0046612,1
RTS0046613,1
RTS0046614,2
RTS0046615,1
RTS0046616,2
RTS0046617,2
RTS0046618,2
RTS0046619,3
RTS0046620,2
RTS0046621,4
RTS0046622,1
RTS0046623,3
RTS0046626,4
RTS0046627,1
RTS0046628,2
RTS0046629,1
RTS0046630,2
RTS0046631,3
RTS0046632,1
RTS0046633,1
RTS0046634,5
RTS0046635,3
RTS0046636,2
RTS0046637,1
RTS0046639,1
RTS0046641,2
RTS0046643,2
RTS0046644,3
RTS0046645,3
RTS0046647,1
RTS0046649,1
RTS0046650,3
RTS0046652,5
RTS0046653,2
RTS0046654,4
RTS0046656,3
RTS0046657,1
RTS0046658,3
RTS0046659,4
RTS0046660,3
RTS0046661,4
RTS0046662,1
RTS0046663,1
RTS0046664,4
RTS0046665,2
RTS0046667,3
RTS0046669,2
RTS0046670,1
RTS0046671,1
RTS0046672,2
RTS0046673,1
RTS0046676,1
RTS0046677,1
RTS0046679,1
RTS0046680,1
RTS0046682,3
RTS0046683,1
RTS0046684,2
RTS0046686,4
RTS0046687,1
RTS0046688,2
RTS0046689,1
RTS0046690,2
RTS0046691,1
RTS0046692,2
RTS0046694,3
RTS0046695,1
RTS0046696,4
RTS0046698,2
RTS0046699,8
RTS0046700,12
RTS0046701,9
RTS0046702,3
RTS0046703,20
RTS0046704,45
RTS0046705,37
RTS0046706,22
RTS0046707,38
RTS0046708,38
RTS0046709,1
RTS0046710,3
RTS0046711,4
RTS0046713,3
RTS0046714,2
RTS0046716,2
RTS0046717,7
RTS0046718,1
RTS0046719,3
RTS0046720,6
RTS0046721,1
RTS0046722,4
RTS0046723,1
RTS0046724,3
RTS0046725,1
RTS0046726,1
RTS0046727,1
RTS0046728,1
RTS0046729,2
RTS0046731,2
RTS0046732,3
RTS0046733,3
RTS0046734,1
RTS0046735,4
RTS0046737,1
RTS0046738,2
RTS0046740,2
RTS0046741,1
RTS0046742,1
RTS0046743,3
RTS0046744,3
RTS0046745,1
RTS0046746,1
RTS0046747,1
RTS0046748,2
RTS0046749,1
RTS0046750,3
RTS0046751,1
RTS0046752,2
RTS0046753,1
RTS0046754,1
RTS0046755,2
RTS0046756,3
RTS0046758,3
RTS0046759,3
RTS0046760,5
RTS0046761,2
RTS0046763,1
RTS0046767,1
RTS0046768,4
RTS0046769,3
RTS0046770,4
RTS0046771,3
RTS0046772,5
RTS0046773,2
RTS0046774,1
RTS0046775,3
RTS0046777,2
RTS0046779,4
RTS0046780,1
RTS0046781,2
RTS0046785,2
RTS0046790,1
RTS0046791,1
RTS0046792,3
RTS0046793,2
RTS0046794,3
RTS0046795,1
RTS0046796,2
RTS0046797,3
RTS0046799,1
RTS0046800,1
RTS0046801,21
RTS0046802,13
RTS0046803,1
RTS0046804,2
RTS0046805,2
RTS0046806,4
RTS0046807,3
RTS0046808,1
RTS0046810,3
RTS0046811,1
RTS0046812,1
RTS0046813,2
RTS0046814,1
RTS0046815,2
RTS0046816,1
RTS0046817,3
RTS0046819,2
RTS0046820,1
RTS0046821,1
RTS0046822,2
RTS0046823,2
RTS0046824,2
RTS0046825,3
RTS0046827,1
RTS0046828,2
RTS0046829,1
RTS0046830,2
RTS0046831,1
RTS0046832,1
RTS0046836,14
RTS0046837,35
RTS0046838,5
RTS0046839,21
RTS0046840,1
RTS0046842,3
RTS0046843,2
RTS0046849,2
RTS0046850,5
RTS0046851,5
RTS0046852,2
RTS0046853,5
RTS0046854,1
RTS0046856,1
RTS0046858,1
RTS0046859,1
RTS0046860,2
RTS0046862,2
RTS0046863,1
RTS0046864,1
RTS0046866,1
RTS0046867,1
RTS0046868,1
RTS0046869,13
RTS0046870,11
RTS0046871,3
RTS0046872,1
RTS0046874,1
RTS0046875,1
RTS0046877,3
RTS0046878,1
RTS0046879,3
RTS0046880,1
RTS0046881,1
RTS0046882,4
RTS0046885,1
RTS0046886,1
RTS0046889,1
RTS0046890,1
RTS0046891,5
RTS0046892,2
RTS0046893,1
RTS0046894,1
RTS0046895,2
RTS0046897,2
RTS0046898,2
RTS0046899,3
RTS0046900,4
RTS0046903,6
RTS0046905,2
RTS0046906,4
RTS0046907,6
RTS0046908,1
RTS0046909,2
RTS0046910,1
RTS0046911,3
RTS0046913,1
RTS0046914,2
RTS0046915,1
RTS0046916,4
RTS0046918,62
RTS0046919,78
RTS0046920,7
RTS0046921,2
RTS0046922,1
RTS0046923,3
RTS0046924,1
RTS0046925,2
RTS0046926,3
RTS0046927,1
RTS0046928,2
RTS0046930,2
RTS0046931,1
RTS0046933,1
RTS0046934,1
RTS0046935,3
RTS0046937,2
RTS0046938,5
RTS0046940,2
RTS0046941,2
RTS0046943,2
RTS0046946,2
RTS0046947,2
RTS0046948,2
RTS0046949,2
RTS0046951,2
RTS0046952,4
RTS0046954,1
RTS0046955,2
RTS0046956,2
RTS0046957,1
RTS0046958,3
RTS0046959,1
RTS0046960,3
RTS0046961,6
RTS0046962,6
RTS0046963,3
RTS0046965,2
RTS0046967,1
RTS0047054,2
RTS0047055,2
RTS0047056,1
RTS0047057,5
RTS0047058,2
RTS0047060,4
RTS0047061,4
RTS0047062,3
RTS0047063,1
RTS0047064,4
RTS0047065,1
RTS0047066,2
RTS0047067,2
RTS0047068,2
RTS0047069,1
RTS0047070,4
RTS0047071,1
RTS0047072,3
RTS0047073,3
RTS0047074,6
RTS0047075,1
RTS0047076,2
RTS0047077,1
RTS0047079,3
RTS0047080,1
RTS0047081,1
RTS0047082,1
RTS0047083,1
RTS0047085,1
RTS0047086,2
RTS0047087,1
RTS0047094,1
RTS0047095,1
RTS0047096,2
RTS0047097,2
RTS0047098,1
RTS0047099,1
RTS0047100,2
RTS0047101,1
RTS0047103,1
RTS0047104,3
RTS0047105,4
RTS0047106,4
RTS0047107,4
RTS0047108,4
RTS0047109,3
RTS0047110,1
RTS0047112,3
RTS0047113,2
RTS0047114,2
RTS0047115,3
RTS0047116,1
RTS0047117,2
RTS0047118,2
RTS0047119,2
RTS0047120,1
RTS0047122,1
RTS0047123,2
RTS0047124,3
RTS0047125,1
RTS0047126,2
RTS0047127,1
RTS0047128,1
RTS0047129,1
RTS0047130,1
RTS0047131,4
RTS0047132,3
RTS0047133,2
RTS0047135,1
RTS0047136,2
RTS0047137,2
RTS0047138,2
RTS0047139,2
RTS0047142,1
RTS0047145,1
RTS0047146,1
RTS0047147,6
RTS0047149,3
RTS0047150,4
RTS0047151,3
RTS0047152,2
RTS0047153,1
RTS0047154,3
RTS0047156,2
RTS0047157,1
RTS0047158,1
RTS0047159,3
RTS0047160,1
RTS0047165,3
RTS0047166,1
RTS0047167,1
RTS0047168,2
RTS0047169,3
RTS0047171,4
RTS0047172,2
RTS0047174,3
RTS0047175,4
RTS0047177,2
RTS0047178,2
RTS0047179,2
RTS0047180,6
RTS0047181,2
RTS0047182,1
RTS0047183,2
RTS0047184,1
RTS0047186,1
RTS0047187,3
RTS0047188,3
RTS0047189,1
RTS0047192,1
RTS0047194,1
RTS0047195,1
RTS0047196,4
RTS0047197,3
RTS0047198,1
RTS0047199,1
RTS0047200,1
RTS0047201,3
RTS0047202,5
RTS0047203,2
RTS0047204,3
RTS0047205,4
RTS0047206,1
RTS0047207,1
RTS0047208,30
RTS0047209,44
RTS0047210,48
RTS0047211,54
RTS0047212,23
RTS0047213,3
RTS0047214,1
RTS0047215,3
RTS0047217,1
RTS0047218,2
RTS0047219,5
RTS0047220,3
RTS0047221,9
RTS0047222,9
RTS0047223,1
RTS0047225,3
RTS0047226,6
RTS0047230,2
RTS0047231,1
RTS0047232,2
RTS0047234,1
RTS0047237,2
RTS0047238,1
RTS0047239,2
RTS0047240,2
RTS0047241,1
RTS0047242,5
RTS0047243,2
RTS0047245,1
RTS0047246,1
RTS0047247,2
RTS0047250,2
RTS0047252,1
RTS0047254,2
RTS0047255,4
RTS0047256,2
RTS0047257,3
RTS0047258,3
RTS0047259,1
RTS0047260,5
RTS0047261,3
RTS0047262,3
RTS0047263,6
RTS0047264,2
RTS0047266,3
RTS0047267,7
RTS0047268,5
RTS0047269,7
RTS0047270,7
RTS0047271,4
RTS0047272,3
RTS0047273,2
RTS0047274,2
RTS0047277,5
RTS0047278,10
RTS0047279,3
RTS0047280,5
RTS0047282,5
RTS0047283,5
RTS0047284,4
RTS0047290,8
RTS0047291,15
RTS0047292,8
RTS0047293,6
RTS0047294,12
RTS0047297,1
RTS0047298,2
RTS0047299,1
RTS0047300,1
RTS0047301,1
RTS0047302,3
RTS0047305,3
RTS0047306,6
RTS0047307,6
RTS0047308,3
RTS0047309,4
RTS0047310,8
RTS0047311,5
RTS0047312,1
RTS0047313,2
RTS0047314,3
RTS0047315,3
RTS0047316,8
RTS0047317,4
RTS0047319,6
RTS0047320,5
RTS0047321,2
RTS0047322,3
RTS0047323,7
RTS0047324,5
RTS0047325,3
RTS0047326,3
RTS0047327,2
RTS0047328,2
RTS0047331,3
RTS0047332,4
RTS0047333,5
RTS0047334,2
RTS0047335,5
RTS0047336,4
RTS0047337,3
RTS0047338,2
RTS0047339,1
RTS0047340,3
RTS0047342,4
RTS0047344,7
RTS0047345,2
RTS0047346,1
RTS0047348,2
RTS0047349,4
RTS0047350,1
RTS0047351,3
RTS0047352,11
RTS0047353,8
RTS0047354,1
RTS0047356,1
RTS0047357,2
RTS0047359,3
RTS0047360,1
RTS0047361,1
RTS0047362,2
RTS0047363,2
RTS0047364,2
RTS0047365,1
RTS0047366,3
RTS0047367,1
RTS0047368,4
RTS0047369,3
RTS0047373,6
RTS0047374,1
RTS0047375,4
RTS0047376,3
RTS0047377,4
RTS0047378,1
RTS0047379,2
RTS0047380,2
RTS0047381,1
RTS0047382,2
RTS0047383,2
RTS0047384,2
RTS0047385,2
RTS0047386,4
RTS0047387,3
RTS0047388,5
RTS0047389,4
RTS0047390,3
RTS0047391,3
RTS0047392,2
RTS0047393,7
RTS0047394,2
RTS0047395,1
RTS0047396,5
RTS0047397,5
RTS0047399,2
RTS0047401,2
RTS0047402,3
RTS0047403,5
RTS0047404,1
RTS0047405,3
RTS0047407,2
RTS0047409,6
RTS0047410,6
RTS0047411,2
RTS0047412,1
RTS0047413,1
RTS0047414,3
RTS0047415,2
RTS0047417,2
RTS0047418,3
RTS0047419,8
RTS0047420,3
RTS0047421,4
RTS0047423,3
RTS0047425,1
RTS0047426,3
RTS0047427,2
RTS0047428,2
RTS0047429,6
RTS0047430,8
RTS0047431,1
RTS0047432,2
RTS0047433,3
RTS0047434,1
RTS0047435,4
RTS0047436,2
RTS0047437,1
RTS0047438,1
RTS0047439,1
RTS0047440,1
RTS0047441,4
RTS0047442,6
RTS0047445,3
RTS0047446,3
RTS0047447,2
RTS0047448,1
RTS0047449,1
RTS0047450,2
RTS0047451,1
RTS0047452,5
RTS0047453,1
RTS0047454,2
RTS0047455,3
RTS0047456,1
RTS0047458,1
RTS0047459,3
RTS0047460,2
RTS0047462,4
RTS0047467,1
RTS0047468,1
RTS0047471,2
RTS0047472,4
RTS0047474,3
RTS0047476,1
RTS0047477,1
RTS0047479,4
RTS0047480,2
RTS0047481,6
RTS0047482,1
RTS0047483,2
RTS0047484,2
RTS0047485,2
RTS0047486,2
RTS0047487,1
RTS0047488,3
RTS0047489,3
RTS0047490,3
RTS0047491,2
RTS0047492,1
RTS0047493,2
RTS0047494,7
RTS0047495,1
RTS0047496,1
RTS0047497,1
RTS0047498,4
RTS0047499,3
RTS0047500,6
RTS0047501,4
RTS0047502,4
RTS0047503,3
RTS0047504,2
RTS0047505,4
RTS0047506,1
RTS0047507,5
RTS0047508,3
RTS0047509,5
RTS0047510,2
RTS0047511,1
RTS0047512,3
RTS0047514,2
RTS0047515,3
RTS0047516,3
RTS0047517,4
RTS0047518,5
RTS0047520,6
RTS0047521,3
RTS0047522,3
RTS0047523,2
RTS0047524,4
RTS0047525,3
RTS0047526,4
RTS0047528,3
RTS0047530,3
RTS0047531,5
RTS0047533,1
RTS0047534,3
RTS0047537,2
RTS0047538,10
RTS0047540,9
RTS0047541,7
RTS0047543,1
RTS0047544,2
RTS0047545,2
RTS0047546,2
RTS0047547,1
RTS0047548,8
RTS0047549,4
RTS0047550,5
RTS0047551,2
RTS0047552,4
RTS0047553,3
RTS0047558,2
RTS0047561,2
RTS0047562,1
RTS0047563,2
RTS0047565,2
RTS0047566,1
RTS0047567,1
RTS0047568,1
RTS0047569,3
RTS0047570,4
RTS0047571,5
RTS0047572,4
RTS0047573,3
RTS0047574,2
RTS0047576,1
RTS0047578,1
RTS0047579,3
RTS0047580,4
RTS0047581,4
RTS0047582,1
RTS0047585,3
RTS0047586,1
RTS0047587,2
RTS0047588,1
RTS0047591,2
RTS0047592,1
RTS0047593,1
RTS0047594,3
RTS0047595,2
RTS0047596,2
RTS0047597,1
RTS0047599,3
RTS0047600,1
RTS0047601,7
RTS0047602,3
RTS0047603,4
RTS0047606,2
RTS0047613,1
RTS0047614,3
RTS0047615,4
RTS0047616,3
RTS0047617,1
RTS0047618,2
RTS0047619,1
RTS0047620,1
RTS0047621,2
RTS0047624,1
RTS0047625,2
RTS0047626,1
RTS0047628,2
RTS0047630,1
RTS0047631,2
RTS0047632,4
RTS0047633,2
RTS0047634,1
RTS0047635,2
RTS0047636,1
RTS0047639,1
RTS0047640,1
RTS0047641,1
RTS0047642,2
RTS0047643,1
RTS0047644,1
RTS0047645,1
RTS0047646,1
RTS0047647,1
RTS0047648,2
RTS0047651,1
RTS0047653,1
RTS0047654,2
RTS0047660,1
RTS0047661,2
RTS0047663,2
RTS0047667,1
RTS0047669,2
RTS0047672,4
RTS0047673,3
RTS0047674,1
RTS0047676,2
RTS0047678,1
RTS0047679,2
RTS0047680,2
RTS0047682,4
RTS0047684,2
RTS0047686,2
RTS0047687,4
RTS0047689,1
RTS0047691,1
RTS0047692,3
RTS0047693,3
RTS0047694,2
RTS0047695,1
RTS0047696,3
RTS0047697,2
RTS0047698,1
RTS0047701,2
RTS0047703,1
RTS0047705,1
RTS0047707,3
RTS0047708,6
RTS0047709,10
RTS0047710,1
RTS0047712,2
RTS0047713,2
RTS0047714,5
RTS0047715,3
RTS0047716,4
RTS0047717,4
RTS0047718,3
RTS0047720,3
RTS0047721,3
RTS0047722,3
RTS0047723,1
RTS0047724,4
RTS0047725,8
RTS0047726,4
RTS0047727,2
RTS0047728,7
RTS0047730,3
RTS0047732,1
RTS0047733,2
RTS0047734,2
RTS0047735,2
RTS0047736,1
RTS0047737,1
RTS0047738,2
RTS0047739,1
RTS0047740,3
RTS0047741,2
RTS0047743,1
RTS0047744,4
RTS0047745,4
RTS0047746,1
RTS0047747,4
RTS0047748,4
RTS0047749,2
RTS0047752,3
RTS0047754,3
RTS0047755,1
RTS0047756,1
RTS0047757,1
RTS0047758,4
RTS0047759,2
RTS0047760,3
RTS0047761,2
RTS0047762,3
RTS0047763,1
RTS0047764,2
RTS0047765,5
RTS0047766,1
RTS0047768,1
RTS0047769,4
RTS0047770,5
RTS0047771,4
RTS0047772,7
RTS0047773,5
RTS0047774,3
RTS0047775,3
RTS0047776,1
RTS0047778,3
RTS0047779,2
RTS0047781,6
RTS0047782,4
RTS0047783,2
RTS0047784,1
RTS0047785,1
RTS0047786,3
RTS0047788,1
RTS0047789,2
RTS0047790,1
RTS0047791,5
RTS0047792,3
RTS0047793,8
RTS0047795,1
RTS0047796,1
RTS0047800,2
RTS0047801,1
RTS0047805,1
RTS0047806,1
RTS0047807,2
RTS0047808,13
RTS0047809,1
RTS0047810,1
RTS0047811,1
RTS0047812,3
RTS0047816,3
RTS0047817,2
RTS0047818,1
RTS0047819,2
RTS0047821,1
RTS0047823,3
RTS0047824,3
RTS0047825,2
RTS0047826,3
RTS0047827,1
RTS0047828,3
RTS0047829,3
RTS0047830,1
RTS0047831,2
RTS0047832,2
RTS0047833,2
RTS0047836,6
RTS0047837,6
RTS0047838,3
RTS0047840,2
RTS0047842,2
RTS0047845,3
RTS0047846,2
RTS0047848,2
RTS0047849,4
RTS0047852,2
RTS0047855,5
RTS0047858,3
RTS0047859,1
RTS0047860,3
RTS0047861,1
RTS0047862,2
RTS0047864,3
RTS0047865,2
RTS0047866,8
RTS0047867,1
RTS0047868,1
RTS0047869,3
RTS0047870,4
RTS0047871,6
RTS0047873,2
RTS0047874,1
RTS0047875,2
RTS0047876,5
RTS0047877,1
RTS0047878,1
RTS0047879,2
RTS0047880,2
RTS0047881,2
RTS0047883,2
RTS0047884,5
RTS0047885,4
RTS0047886,3
RTS0047890,8
RTS0047891,8
RTS0047892,3
RTS0047894,1
RTS0047895,2
RTS0047896,4
RTS0047899,3
RTS0047900,2
RTS0047901,3
RTS0047902,6
RTS0047903,1
RTS0047904,1
RTS0047905,1
RTS0047907,9
RTS0047908,9
RTS0047909,12
RTS0047910,3
RTS0047912,1
RTS0047913,2
RTS0047914,5
RTS0047915,3
RTS0047917,1
RTS0047919,2
RTS0047920,9
RTS0047921,17
RTS0047924,2
RTS0047926,2
RTS0047928,3
RTS0047929,1
RTS0047930,1
RTS0047931,3
RTS0047932,4
RTS0047933,2
RTS0047934,1
RTS0047935,2
RTS0047936,1
RTS0047937,3
RTS0047938,3
RTS0047939,5
RTS0047940,3
RTS0047942,2
RTS0047943,2
RTS0047944,4
RTS0047945,1
RTS0047946,1
RTS0047951,4
RTS0047952,1
RTS0047953,1
RTS0047954,2
RTS0047956,4
RTS0047957,1
RTS0047958,4
RTS0047959,1
RTS0047960,2
RTS0047961,3
RTS0047963,4
RTS0047964,1
RTS0047965,2
RTS0047966,3
RTS0047967,2
RTS0047968,1
RTS0047970,1
RTS0047972,4
RTS0047973,3
RTS0047974,1
RTS0047975,2
RTS0047976,3
RTS0047978,1
RTS0047979,1
RTS0047981,6
RTS0047982,2
RTS0047985,12
RTS0047986,1
RTS0047987,1
RTS0047988,13
RTS0047990,6
RTS0047991,5
RTS0047993,4
RTS0047994,13
RTS0047995,4
RTS0047997,1
RTS0047998,3
RTS0048000,2
RTS0048001,1
RTS0048003,1
RTS0048005,1
RTS0048006,3
RTS0048008,1
RTS0048009,3
RTS0048013,1
RTS0048014,4
RTS0048015,3
RTS0048016,3
RTS0048017,2
RTS0048018,2
RTS0048020,2
RTS0048021,1
RTS0048023,1
RTS0048026,3
RTS0048028,2
RTS0048029,2
RTS0048030,2
RTS0048032,2
RTS0048033,1
RTS0048034,2
RTS0048035,1
RTS0048036,2
RTS0048037,1
RTS0048038,2
RTS0048040,1
RTS0048041,2
RTS0048042,4
RTS0048043,4
RTS0048044,2
RTS0048047,1
RTS0048048,2
RTS0048049,1
RTS0048050,1
RTS0048051,4
RTS0048052,3
RTS0048053,1
RTS0048054,3
RTS0048056,2
RTS0048057,2
RTS0048058,1
RTS0048059,1
RTS0048060,1
RTS0048061,3
RTS0048063,1
RTS0048064,5
RTS0048065,3
RTS0048067,2
RTS0048068,2
RTS0048069,1
RTS0048070,1
RTS0048072,1
RTS0048073,1
RTS0048074,3
RTS0048076,2
RTS0048077,2
RTS0048078,1
RTS0048079,2
RTS0048080,5
RTS0048081,3
RTS0048082,4
RTS0048084,2
RTS0048085,1
RTS0048086,3
RTS0048088,2
RTS0048089,4
RTS0048091,1
RTS0048092,1
RTS0048093,1
RTS0048094,1
RTS0048096,3
RTS0048097,2
RTS0048098,105
RTS0048099,142
RTS0048100,145
RTS0048101,127
RTS0048102,119
RTS0048104,1
RTS0048105,1
RTS0048106,1
RTS0048107,3
RTS0048108,4
RTS0048111,2
RTS0048112,4
RTS0048113,3
RTS0048115,2
RTS0048116,1
RTS0048117,2
RTS0048118,2
RTS0048120,1
RTS0048126,2
RTS0048127,2
RTS0048129,6
RTS0048130,4
RTS0048131,4
RTS0048132,9
RTS0048133,2
RTS0048134,2
RTS0048135,7
RTS0048138,2
RTS0048139,4
RTS0048140,3
RTS0048141,1
RTS0048144,1
RTS0048145,2
RTS0048146,4
RTS0048147,2
RTS0048148,5
RTS0048149,1
RTS0048150,4
RTS0048152,3
RTS0048154,2
RTS0048155,2
RTS0048156,6
RTS0048158,5
RTS0048159,2
RTS0048160,54
RTS0048161,68
RTS0048162,3
RTS0048164,8
RTS0048165,1
RTS0048167,3
RTS0048168,1
RTS0048169,1
RTS0048170,5
RTS0048171,2
RTS0048172,1
RTS0048177,2
RTS0048178,2
RTS0048179,1
RTS0048180,1
RTS0048181,5
RTS0048182,1
RTS0048183,4
RTS0048184,3
RTS0048185,2
RTS0048186,2
RTS0048188,1
RTS0048189,2
RTS0048190,4
RTS0048191,2
RTS0048192,5
RTS0048194,2
RTS0048195,1
RTS0048196,2
RTS0048198,2
RTS0048200,1
RTS0048201,6
RTS0048203,3
RTS0048204,2
RTS0048208,3
RTS0048209,1
RTS0048210,3
RTS0048211,2
RTS0048212,2
RTS0048213,2
RTS0048214,5
RTS0048215,6
RTS0048216,4
RTS0048217,3
RTS0048218,4
RTS0048220,3
RTS0048221,4
RTS0048222,3
RTS0048224,2
RTS0048225,1
RTS0048227,2
RTS0048228,1
RTS0048229,1
RTS0048230,2
RTS0048231,4
RTS0048232,2
RTS0048233,3
RTS0048235,2
RTS0048236,1
RTS0048237,2
RTS0048238,3
RTS0048239,2
RTS0048240,2
RTS0048241,2
RTS0048242,3
RTS0048243,4
RTS0048245,1
RTS0048246,1
RTS0049343,2
RTS0049344,3
RTS0049347,2
RTS0049348,2
RTS0049349,3
RTS0049350,1
RTS0049351,2
RTS0049352,2
RTS0049353,1
RTS0049354,3
RTS0049356,1
RTS0049357,2
RTS0049358,2
RTS0049359,1
RTS0049360,2
RTS0049361,1
RTS0049362,1
RTS0049364,2
RTS0049365,2
RTS0049366,4
RTS0049367,8
RTS0049368,1
RTS0049369,2
RTS0049370,2
RTS0049371,2
RTS0049372,3
RTS0049373,5
RTS0049374,1
RTS0049375,3
RTS0049376,2
RTS0049377,3
RTS0049378,7
RTS0049379,5
RTS0049380,6
RTS0049381,10
RTS0049382,6
RTS0049384,1
RTS0049385,2
RTS0049386,2
RTS0049388,2
RTS0049389,3
RTS0049390,24
RTS0049391,37
RTS0049392,33
RTS0049393,28
RTS0049394,13
RTS0049395,19
RTS0049396,6
RTS0049397,15
RTS0049398,21
RTS0049399,6
RTS0049400,5
RTS0049403,2
RTS0049404,1
RTS0049405,3
RTS0049406,3
RTS0049407,2
RTS0049408,2
RTS0049409,2
RTS0049410,1
RTS0049412,2
RTS0049413,1
RTS0049414,3
RTS0049415,1
RTS0049416,2
RTS0049417,1
RTS0049418,1
RTS0049420,2
RTS0049422,1
RTS0049423,2
RTS0049424,5
RTS0049425,2
RTS0049426,1
RTS0049427,1
RTS0049429,3
RTS0049430,2
RTS0049431,3
RTS0049432,2
RTS0049433,2
RTS0049436,2
RTS0049437,7
RTS0049438,3
RTS0049439,4
RTS0049440,3
RTS0049441,6
RTS0049442,4
RTS0049443,2
RTS0049444,1
RTS0049445,1
RTS0049446,4
RTS0049447,1
RTS0049449,1
RTS0049451,3
RTS0049453,1
RTS0049454,3
RTS0049455,3
RTS0049456,2
RTS0049457,1
RTS0049458,2
RTS0049459,3
RTS0049460,5
RTS0049461,6
RTS0049462,5
RTS0049463,1
RTS0049464,4
RTS0049465,3
RTS0049466,2
RTS0049468,1
RTS0049469,1
RTS0049470,3
RTS0049471,4
RTS0049472,5
RTS0049473,12
RTS0049474,4
RTS0049475,1
RTS0049476,4
RTS0049477,1
RTS0049479,166
RTS0049480,16
RTS0049481,1
RTS0049485,3
RTS0997079,1
RTS0997080,5
RTS0997081,1
RTS0997084,1
RTS0997085,1
RTS0997088,451
RTS0997089,104
RTS0997090,5
RTS0997091,1
RTS0997093,1
RTS0997099,2
RTS0997100,1
RTS0997103,2
RTS0997105,1
RTS0997109,1
RTS0997111,1
RTS0997113,3
RTS0997115,1
RTS0997116,1
RTS0997117,1
RTS0997118,1
RTS0997119,2
RTS0997121,4
RTS0997122,4
RTS0997123,1
RTS0997124,3
RTS0997125,14
RTS0997126,5
RTS0997127,13
RTS0997128,9
RTS0997129,11
RTS0997130,4
</Code_Summary>
