# Supplementary material for: Spatial meta-transcriptomics reveal associations of intratumor bacteria burden with lung cancer cells showing a distinct oncogenic signature
Source: J Immunother Cancer. 2022 Jul 6;10(7):e004698. doi: 10.1136/jitc-2022-004698 (PMC9260850; doi:10.1136/jitc-2022-004698)
Supplement: Supplementary data [file jitc-2022-004698supp009.zip › DSP-1001660004187-B-E12.dcc]

<Header>
FileVersion,0.02
SoftwareVersion,"GeoMx_NGS_Pipeline_ 2.0.0"
Date,2020-6-15
</Header>

<Scan_Attributes>
ID,DSP-1001660004187-B-E12
Plate_ID,1001660004187
Well,E12
</Scan_Attributes>

<NGS_Processing_Attributes>
SeqSetId,
tamperedIni,No
Raw,194841
Trimmed,193940
Stitched,192812
Aligned,189406
umiQ30,0.9918
rtsQ30,0.9914
</NGS_Processing_Attributes>


<Code_Summary>
RTS0039454,6
RTS0039455,7
RTS0039456,5
RTS0039457,19
RTS0039458,6
RTS0039459,10
RTS0039460,2
RTS0039461,5
RTS0039462,5
RTS0039463,6
RTS0039464,7
RTS0039465,12
RTS0039466,5
RTS0039467,8
RTS0039468,4
RTS0039469,3
RTS0039470,9
RTS0039471,6
RTS0039472,18
RTS0039473,9
RTS0039474,28
RTS0039475,16
RTS0039476,26
RTS0039477,38
RTS0039478,27
RTS0039479,7
RTS0039480,9
RTS0039481,7
RTS0039482,2
RTS0039483,3
RTS0039484,4
RTS0039485,10
RTS0039486,3
RTS0039487,8
RTS0039488,7
RTS0039489,5
RTS0039490,6
RTS0039491,4
RTS0039492,2
RTS0039493,5
RTS0039494,7
RTS0039495,8
RTS0039496,5
RTS0039497,3
RTS0039498,8
RTS0039499,39
RTS0039500,6
RTS0039501,22
RTS0039502,22
RTS0039503,16
RTS0039504,4
RTS0039505,5
RTS0039506,4
RTS0039507,7
RTS0039508,3
RTS0039509,5
RTS0039510,12
RTS0039511,28
RTS0039512,16
RTS0039513,33
RTS0039514,56
RTS0039515,57
RTS0039516,9
RTS0039517,5
RTS0039518,5
RTS0039519,3
RTS0039520,3
RTS0039521,4
RTS0039522,7
RTS0039523,3
RTS0039524,8
RTS0039525,6
RTS0039526,3
RTS0039527,6
RTS0039528,8
RTS0039529,5
RTS0039530,12
RTS0039531,4
RTS0039532,1
RTS0039533,7
RTS0039534,3
RTS0039535,5
RTS0039536,8
RTS0039537,4
RTS0039538,4
RTS0039539,5
RTS0039540,2
RTS0039541,5
RTS0039542,6
RTS0039543,3
RTS0039544,2
RTS0039545,4
RTS0039546,3
RTS0039547,1
RTS0039548,4
RTS0039549,6
RTS0039550,6
RTS0039551,6
RTS0039552,2
RTS0039553,4
RTS0039554,3
RTS0039555,4
RTS0039556,1
RTS0039557,5
RTS0039558,4
RTS0039559,2
RTS0039560,2
RTS0039561,4
RTS0039562,8
RTS0039563,9
RTS0039564,3
RTS0039565,7
RTS0039566,5
RTS0039567,3
RTS0039568,4
RTS0039569,5
RTS0039570,3
RTS0039571,3
RTS0039572,3
RTS0039574,5
RTS0039575,3
RTS0039576,2
RTS0039577,7
RTS0039578,4
RTS0039579,3
RTS0039580,5
RTS0039581,10
RTS0039582,8
RTS0039583,11
RTS0039584,8
RTS0039585,2
RTS0039586,3
RTS0039587,5
RTS0039588,7
RTS0039589,6
RTS0039590,3
RTS0039591,14
RTS0039592,7
RTS0039593,9
RTS0039594,13
RTS0039595,9
RTS0039596,2
RTS0039597,4
RTS0039598,6
RTS0039599,2
RTS0039600,3
RTS0039601,4
RTS0039602,3
RTS0039603,5
RTS0039604,6
RTS0039605,7
RTS0039606,1
RTS0039607,3
RTS0039608,5
RTS0039609,7
RTS0039610,4
RTS0039611,9
RTS0039612,4
RTS0039613,7
RTS0039614,2
RTS0039615,5
RTS0039616,3
RTS0039617,1
RTS0039619,6
RTS0039620,3
RTS0039621,2
RTS0039622,3
RTS0039623,2
RTS0039624,5
RTS0039625,2
RTS0039626,4
RTS0039627,7
RTS0039628,2
RTS0039629,1
RTS0039630,4
RTS0039631,2
RTS0039632,4
RTS0039633,7
RTS0039634,4
RTS0039635,4
RTS0039637,2
RTS0039638,3
RTS0039639,3
RTS0039640,1
RTS0039641,3
RTS0039642,9
RTS0039643,1
RTS0039644,5
RTS0039645,2
RTS0039646,2
RTS0039647,9
RTS0039648,5
RTS0039649,4
RTS0039650,6
RTS0039651,20
RTS0039652,15
RTS0039653,7
RTS0039654,9
RTS0039655,8
RTS0039656,21
RTS0039657,18
RTS0039658,13
RTS0039659,20
RTS0039660,5
RTS0039661,4
RTS0039662,10
RTS0039663,4
RTS0039664,6
RTS0039665,5
RTS0039666,4
RTS0039667,2
RTS0039668,5
RTS0039669,5
RTS0039670,6
RTS0039671,9
RTS0039672,9
RTS0039673,13
RTS0039674,7
RTS0039675,6
RTS0039676,4
RTS0039677,3
RTS0039678,4
RTS0039679,6
RTS0039680,3
RTS0039681,6
RTS0039682,14
RTS0039683,4
RTS0039684,9
RTS0039685,9
RTS0039686,16
RTS0039687,29
RTS0039688,16
RTS0039689,17
RTS0039690,13
RTS0039691,5
RTS0039692,2
RTS0039693,5
RTS0039694,6
RTS0039696,3
RTS0039697,4
RTS0039698,2
RTS0039699,5
RTS0039701,6
RTS0039702,6
RTS0039703,13
RTS0039704,8
RTS0039705,10
RTS0039706,5
RTS0039707,7
RTS0039708,3
RTS0039709,4
RTS0039710,4
RTS0039711,3
RTS0039712,8
RTS0039713,8
RTS0039714,9
RTS0039715,10
RTS0039716,5
RTS0039717,6
RTS0039718,9
RTS0039719,5
RTS0039720,15
RTS0039721,7
RTS0039722,9
RTS0039723,10
RTS0039724,9
RTS0039725,2
RTS0039726,6
RTS0039727,3
RTS0039728,4
RTS0039729,4
RTS0039730,5
RTS0039731,3
RTS0039732,4
RTS0039734,11
RTS0039735,8
RTS0039736,6
RTS0039737,4
RTS0039738,8
RTS0039739,6
RTS0039740,4
RTS0039741,8
RTS0039742,6
RTS0039743,3
RTS0039744,7
RTS0039745,5
RTS0039746,4
RTS0039747,5
RTS0039749,5
RTS0039750,4
RTS0039751,6
RTS0039752,2
RTS0039753,2
RTS0039754,3
RTS0039755,4
RTS0039756,5
RTS0039757,3
RTS0039758,5
RTS0039759,1
RTS0039760,1
RTS0039761,7
RTS0039762,5
RTS0039763,6
RTS0039764,2
RTS0039765,5
RTS0039766,3
RTS0039767,3
RTS0039768,7
RTS0039769,3
RTS0039770,12
RTS0039771,4
RTS0039772,12
RTS0039773,12
RTS0039774,4
RTS0039775,7
RTS0039776,3
RTS0039777,5
RTS0039778,4
RTS0039779,4
RTS0039780,6
RTS0039781,12
RTS0039782,4
RTS0039783,4
RTS0039784,6
RTS0039785,15
RTS0039786,7
RTS0039787,3
RTS0039788,4
RTS0039789,5
RTS0039790,6
RTS0039791,11
RTS0039792,16
RTS0039793,6
RTS0039794,18
RTS0039795,5
RTS0039796,7
RTS0039797,6
RTS0039798,1
RTS0039799,6
RTS0039800,9
RTS0039801,2
RTS0039802,2
RTS0039803,14
RTS0039804,10
RTS0039805,4
RTS0039806,3
RTS0039807,5
RTS0039808,5
RTS0039810,5
RTS0039811,3
RTS0039812,4
RTS0039813,3
RTS0039814,7
RTS0039815,2
RTS0039816,5
RTS0039817,5
RTS0039818,4
RTS0039819,2
RTS0039820,6
RTS0039821,6
RTS0039822,7
RTS0039823,7
RTS0039824,4
RTS0039825,6
RTS0039826,2
RTS0039827,3
RTS0039828,3
RTS0039829,9
RTS0039830,8
RTS0039831,2
RTS0039832,4
RTS0039833,5
RTS0039834,9
RTS0039835,7
RTS0039836,2
RTS0039838,4
RTS0039839,4
RTS0039840,4
RTS0039841,2
RTS0039842,5
RTS0039843,6
RTS0039844,9
RTS0039845,1
RTS0039846,6
RTS0039847,3
RTS0039848,2
RTS0039849,4
RTS0039850,4
RTS0039851,7
RTS0039852,9
RTS0039853,4
RTS0039854,2
RTS0039855,9
RTS0039856,1
RTS0039857,4
RTS0039858,3
RTS0039859,3
RTS0039860,7
RTS0039861,2
RTS0039862,1
RTS0039863,4
RTS0039864,4
RTS0039865,2
RTS0039866,5
RTS0039867,6
RTS0039868,2
RTS0039869,8
RTS0039870,6
RTS0039871,4
RTS0039872,3
RTS0039873,7
RTS0039874,10
RTS0039875,5
RTS0039876,4
RTS0039877,8
RTS0039878,10
RTS0039879,5
RTS0039880,3
RTS0039881,4
RTS0039882,4
RTS0039883,6
RTS0039884,4
RTS0039885,7
RTS0039886,4
RTS0039887,3
RTS0039888,7
RTS0039890,4
RTS0039891,7
RTS0039892,4
RTS0039893,7
RTS0039894,4
RTS0039895,6
RTS0039897,4
RTS0039898,6
RTS0039899,2
RTS0039900,5
RTS0039901,5
RTS0039902,5
RTS0039903,4
RTS0039904,4
RTS0039905,7
RTS0039906,3
RTS0039907,5
RTS0039908,4
RTS0039909,4
RTS0039910,3
RTS0039911,3
RTS0039912,3
RTS0039913,1
RTS0039914,3
RTS0039915,3
RTS0039916,4
RTS0039917,6
RTS0039918,5
RTS0039919,4
RTS0039920,1
RTS0039921,7
RTS0039922,4
RTS0039923,1
RTS0039924,4
RTS0039925,5
RTS0039926,6
RTS0039927,6
RTS0039928,8
RTS0039929,9
RTS0039930,11
RTS0039931,3
RTS0039932,4
RTS0039933,4
RTS0039934,4
RTS0039935,4
RTS0039936,5
RTS0039937,6
RTS0039938,6
RTS0039939,4
RTS0039940,4
RTS0039941,8
RTS0039942,10
RTS0039943,6
RTS0039944,8
RTS0039945,3
RTS0039946,11
RTS0039947,12
RTS0039948,9
RTS0039949,10
RTS0039950,13
RTS0039951,2
RTS0039952,6
RTS0039953,5
RTS0039954,3
RTS0039955,8
RTS0039956,11
RTS0039957,10
RTS0039958,5
RTS0039959,11
RTS0039960,15
RTS0039961,7
RTS0039962,5
RTS0039963,4
RTS0039964,6
RTS0039965,3
RTS0039966,4
RTS0039967,1
RTS0039968,4
RTS0039969,6
RTS0039970,2
RTS0039971,7
RTS0039972,3
RTS0039973,4
RTS0039974,3
RTS0039975,4
RTS0039976,6
RTS0039977,2
RTS0039978,3
RTS0039979,8
RTS0039980,3
RTS0039981,7
RTS0039982,8
RTS0039983,8
RTS0039984,4
RTS0039985,5
RTS0039986,14
RTS0039987,12
RTS0039988,12
RTS0039989,15
RTS0039990,7
RTS0039991,5
RTS0039992,5
RTS0039993,5
RTS0039994,2
RTS0039995,5
RTS0039996,22
RTS0039997,14
RTS0039998,15
RTS0039999,20
RTS0040000,21
RTS0040001,7
RTS0040002,1
RTS0040003,2
RTS0040004,5
RTS0040005,7
RTS0040006,7
RTS0040007,10
RTS0040008,3
RTS0040009,7
RTS0040010,9
RTS0040011,3
RTS0040012,3
RTS0040013,9
RTS0040014,2
RTS0040015,4
RTS0040016,6
RTS0040018,7
RTS0040019,4
RTS0040020,6
RTS0040021,2
RTS0040022,4
RTS0040023,5
RTS0040024,2
RTS0040025,1
RTS0040026,2
RTS0040027,8
RTS0040028,2
RTS0040029,7
RTS0040030,20
RTS0040031,6
RTS0040032,5
RTS0040033,3
RTS0040034,5
RTS0040035,1
RTS0040036,4
RTS0040037,1
RTS0040038,4
RTS0040040,7
RTS0040041,5
RTS0040042,5
RTS0040043,5
RTS0040044,3
RTS0040045,4
RTS0040046,6
RTS0040047,3
RTS0040048,6
RTS0040049,3
RTS0040050,1
RTS0040051,4
RTS0040052,5
RTS0040053,10
RTS0040054,6
RTS0040055,2
RTS0040056,6
RTS0040057,5
RTS0040058,4
RTS0040059,4
RTS0040060,3
RTS0040061,4
RTS0040062,8
RTS0040063,2
RTS0040064,5
RTS0040065,5
RTS0040066,7
RTS0040067,5
RTS0040068,3
RTS0040069,3
RTS0040070,9
RTS0040071,7
RTS0040072,7
RTS0040073,2
RTS0040074,5
RTS0040075,2
RTS0040076,5
RTS0040077,11
RTS0040078,6
RTS0040079,5
RTS0040080,2
RTS0040081,4
RTS0040082,7
RTS0040083,2
RTS0040084,2
RTS0040085,1
RTS0040086,1
RTS0040087,4
RTS0040088,2
RTS0040089,5
RTS0040090,5
RTS0040091,7
RTS0040092,3
RTS0040093,4
RTS0040094,4
RTS0040095,2
RTS0040096,3
RTS0040097,4
RTS0040098,4
RTS0040099,6
RTS0040100,7
RTS0040101,4
RTS0040102,1
RTS0040103,5
RTS0040104,3
RTS0040105,2
RTS0040106,6
RTS0040107,2
RTS0040108,4
RTS0040109,4
RTS0040110,5
RTS0040111,2
RTS0040112,6
RTS0040113,2
RTS0040114,1
RTS0040115,8
RTS0040116,26
RTS0040117,9
RTS0040118,7
RTS0040119,13
RTS0040120,8
RTS0040121,11
RTS0040122,7
RTS0040123,4
RTS0040124,7
RTS0040125,5
RTS0040126,4
RTS0040127,8
RTS0040128,6
RTS0040129,5
RTS0040130,3
RTS0040131,6
RTS0040132,8
RTS0040133,5
RTS0040134,4
RTS0040135,8
RTS0040136,3
RTS0040137,4
RTS0040138,5
RTS0040140,2
RTS0040141,2
RTS0040142,7
RTS0040143,3
RTS0040144,5
RTS0040145,5
RTS0040146,6
RTS0040147,4
RTS0040148,4
RTS0040149,5
RTS0040150,8
RTS0040151,1
RTS0040152,9
RTS0040153,2
RTS0040154,5
RTS0040155,2
RTS0040156,6
RTS0040157,5
RTS0040158,10
RTS0040159,8
RTS0040160,4
RTS0040161,10
RTS0040162,2
RTS0040163,3
RTS0040164,3
RTS0040166,5
RTS0040167,8
RTS0040168,2
RTS0040169,1
RTS0040170,5
RTS0040172,3
RTS0040173,2
RTS0040174,1
RTS0040175,3
RTS0040176,1
RTS0040177,1
RTS0040178,6
RTS0040179,5
RTS0040180,10
RTS0040181,6
RTS0040182,3
RTS0040184,2
RTS0040185,1
RTS0040187,5
RTS0040188,4
RTS0040189,6
RTS0040190,2
RTS0040191,2
RTS0040192,2
RTS0040194,4
RTS0040195,3
RTS0040196,2
RTS0040197,5
RTS0040199,1
RTS0040200,4
RTS0040201,12
RTS0040202,7
RTS0040203,8
RTS0040204,5
RTS0040205,7
RTS0040206,10
RTS0040207,2
RTS0040208,6
RTS0040209,8
RTS0040210,11
RTS0040211,6
RTS0040212,3
RTS0040213,4
RTS0040214,5
RTS0040215,2
RTS0040216,8
RTS0040217,3
RTS0040218,1
RTS0040219,3
RTS0040220,4
RTS0040221,8
RTS0040223,4
RTS0040224,5
RTS0040225,6
RTS0040226,8
RTS0040227,3
RTS0040228,7
RTS0040229,2
RTS0040230,4
RTS0040231,3
RTS0040232,2
RTS0040233,4
RTS0040234,3
RTS0040235,7
RTS0040236,5
RTS0040237,7
RTS0040238,10
RTS0040239,4
RTS0040240,2
RTS0040241,5
RTS0040242,8
RTS0040243,6
RTS0040244,2
RTS0040245,4
RTS0040247,6
RTS0040248,2
RTS0040249,4
RTS0040250,3
RTS0040251,4
RTS0040252,5
RTS0040253,4
RTS0040254,3
RTS0040255,4
RTS0040256,1
RTS0040257,2
RTS0040258,2
RTS0040259,4
RTS0040260,5
RTS0040261,3
RTS0040262,5
RTS0040263,5
RTS0040264,6
RTS0040265,1
RTS0040266,3
RTS0040267,3
RTS0040268,4
RTS0040269,2
RTS0040270,5
RTS0040271,8
RTS0040272,7
RTS0040273,7
RTS0040274,4
RTS0040275,8
RTS0040276,5
RTS0040277,9
RTS0040278,14
RTS0040279,16
RTS0040280,17
RTS0040281,6
RTS0040282,1
RTS0040283,7
RTS0040284,5
RTS0040285,2
RTS0040286,1
RTS0040287,1
RTS0040288,2
RTS0040289,3
RTS0040290,5
RTS0040291,3
RTS0040292,1
RTS0040293,2
RTS0040294,10
RTS0040295,6
RTS0040296,5
RTS0040297,2
RTS0040298,2
RTS0040299,6
RTS0040300,2
RTS0040301,2
RTS0040302,2
RTS0040303,2
RTS0040304,2
RTS0040305,4
RTS0040306,5
RTS0040307,7
RTS0040308,7
RTS0040309,6
RTS0040310,7
RTS0040311,9
RTS0040312,4
RTS0040313,5
RTS0040314,7
RTS0040315,8
RTS0040316,2
RTS0040317,9
RTS0040318,10
RTS0040319,6
RTS0040320,7
RTS0040321,3
RTS0040322,4
RTS0040323,7
RTS0040324,4
RTS0040325,4
RTS0040326,10
RTS0040327,9
RTS0040328,7
RTS0040329,17
RTS0040330,12
RTS0040331,2
RTS0040332,5
RTS0040333,3
RTS0040334,8
RTS0040335,2
RTS0040336,4
RTS0040337,6
RTS0040338,3
RTS0040339,5
RTS0040340,5
RTS0040341,6
RTS0040342,3
RTS0040343,3
RTS0040344,6
RTS0040345,11
RTS0040346,8
RTS0040347,12
RTS0040348,5
RTS0040349,2
RTS0040350,3
RTS0040351,9
RTS0040352,10
RTS0040353,4
RTS0040354,2
RTS0040355,4
RTS0040356,10
RTS0040357,8
RTS0040358,2
RTS0040359,5
RTS0040360,10
RTS0040361,4
RTS0040363,5
RTS0040364,6
RTS0040365,6
RTS0040366,13
RTS0040367,13
RTS0040368,16
RTS0040369,19
RTS0040370,23
RTS0040371,2
RTS0040372,5
RTS0040373,4
RTS0040374,7
RTS0040375,3
RTS0040376,11
RTS0040377,10
RTS0040378,8
RTS0040379,3
RTS0040380,9
RTS0040381,5
RTS0040382,3
RTS0040385,6
RTS0040386,9
RTS0040387,8
RTS0040388,6
RTS0040389,7
RTS0040390,3
RTS0040391,3
RTS0040392,4
RTS0040393,7
RTS0040394,6
RTS0040395,8
RTS0040396,18
RTS0040397,11
RTS0040398,9
RTS0040399,12
RTS0040400,9
RTS0040401,16
RTS0040402,19
RTS0040403,10
RTS0040404,24
RTS0040405,6
RTS0040406,6
RTS0040407,8
RTS0040408,4
RTS0040409,3
RTS0040410,3
RTS0040411,6
RTS0040412,7
RTS0040413,7
RTS0040414,12
RTS0040415,10
RTS0040416,19
RTS0040417,16
RTS0040418,12
RTS0040419,31
RTS0040420,35
RTS0040421,3
RTS0040422,13
RTS0040423,10
RTS0040424,6
RTS0040425,6
RTS0040426,3
RTS0040428,9
RTS0040429,6
RTS0040430,2
RTS0040431,4
RTS0040432,1
RTS0040433,4
RTS0040434,3
RTS0040435,6
RTS0040436,16
RTS0040437,29
RTS0040438,51
RTS0040439,61
RTS0040440,63
RTS0040441,6
RTS0040442,12
RTS0040443,6
RTS0040444,7
RTS0040445,6
RTS0040446,7
RTS0040447,4
RTS0040448,6
RTS0040449,8
RTS0040450,4
RTS0040451,4
RTS0040452,18
RTS0040453,8
RTS0040454,11
RTS0040455,18
RTS0040456,6
RTS0040457,4
RTS0040459,5
RTS0040460,7
RTS0040461,5
RTS0040462,3
RTS0040463,7
RTS0040464,4
RTS0040465,6
RTS0040466,4
RTS0040467,4
RTS0040468,8
RTS0040469,2
RTS0040470,6
RTS0040471,6
RTS0040472,4
RTS0040473,1
RTS0040474,6
RTS0040475,2
RTS0040476,4
RTS0040477,7
RTS0040478,4
RTS0040479,2
RTS0040480,3
RTS0040481,6
RTS0040482,7
RTS0040483,4
RTS0040484,11
RTS0040485,5
RTS0040486,3
RTS0040487,2
RTS0040488,2
RTS0040489,4
RTS0040490,5
RTS0040491,5
RTS0040492,6
RTS0040493,2
RTS0040494,4
RTS0040495,7
RTS0040496,5
RTS0040497,7
RTS0040498,9
RTS0040499,6
RTS0040500,5
RTS0040501,1
RTS0040502,3
RTS0040503,3
RTS0040504,5
RTS0040505,9
RTS0040506,3
RTS0040507,6
RTS0040508,4
RTS0040509,4
RTS0040510,2
RTS0040511,3
RTS0040512,3
RTS0040513,3
RTS0040514,6
RTS0040515,2
RTS0040516,12
RTS0040517,8
RTS0040518,11
RTS0040519,10
RTS0040520,6
RTS0040521,9
RTS0040522,1
RTS0040523,8
RTS0040524,2
RTS0040525,4
RTS0040526,7
RTS0040527,1
RTS0040528,7
RTS0040529,8
RTS0040530,7
RTS0040531,6
RTS0040532,5
RTS0040534,3
RTS0040535,2
RTS0040536,6
RTS0040537,6
RTS0040538,11
RTS0040539,5
RTS0040540,8
RTS0040541,2
RTS0040542,4
RTS0040544,3
RTS0040545,1
RTS0040546,5
RTS0040547,4
RTS0040548,5
RTS0040549,3
RTS0040550,1
RTS0040551,3
RTS0040552,4
RTS0040553,4
RTS0040554,4
RTS0040555,4
RTS0040556,5
RTS0040557,2
RTS0040558,3
RTS0040559,5
RTS0040560,7
RTS0040561,4
RTS0040562,4
RTS0040563,4
RTS0040564,4
RTS0040565,3
RTS0040566,4
RTS0040567,5
RTS0040568,1
RTS0040569,5
RTS0040570,3
RTS0040571,5
RTS0040572,3
RTS0040573,6
RTS0040574,6
RTS0040575,5
RTS0040576,3
RTS0040577,6
RTS0040578,1
RTS0040579,3
RTS0040580,3
RTS0040582,5
RTS0040583,1
RTS0040584,7
RTS0040585,5
RTS0040586,4
RTS0040587,1
RTS0040588,2
RTS0040589,8
RTS0040590,4
RTS0040591,4
RTS0040592,3
RTS0040593,1
RTS0040594,2
RTS0040595,3
RTS0040596,4
RTS0040597,7
RTS0040598,2
RTS0040599,5
RTS0040600,5
RTS0040601,1
RTS0040602,3
RTS0040603,2
RTS0040604,2
RTS0040605,4
RTS0040606,9
RTS0040607,6
RTS0040608,9
RTS0040609,5
RTS0040610,8
RTS0040611,6
RTS0040612,6
RTS0040613,6
RTS0040614,8
RTS0040615,7
RTS0040616,7
RTS0040617,8
RTS0040618,2
RTS0040619,6
RTS0040620,6
RTS0040621,2
RTS0040622,2
RTS0040623,5
RTS0040624,5
RTS0040625,5
RTS0040626,2
RTS0040627,7
RTS0040628,1
RTS0040629,2
RTS0040630,5
RTS0040631,13
RTS0040632,4
RTS0040633,5
RTS0040634,4
RTS0040635,3
RTS0040636,2
RTS0040637,5
RTS0040638,1
RTS0040639,8
RTS0040640,1
RTS0040641,9
RTS0040642,16
RTS0040643,7
RTS0040644,11
RTS0040645,13
RTS0040646,6
RTS0040647,4
RTS0040648,8
RTS0040649,5
RTS0040650,4
RTS0040651,6
RTS0040652,7
RTS0040653,10
RTS0040654,4
RTS0040655,7
RTS0040656,6
RTS0040657,8
RTS0040658,6
RTS0040659,2
RTS0040660,4
RTS0040661,3
RTS0040662,4
RTS0040663,2
RTS0040664,4
RTS0040665,3
RTS0040666,2
RTS0040667,4
RTS0040668,1
RTS0040669,4
RTS0040670,2
RTS0040671,4
RTS0040672,6
RTS0040673,2
RTS0040674,1
RTS0040675,3
RTS0040676,2
RTS0040677,6
RTS0040678,11
RTS0040679,5
RTS0040680,9
RTS0040681,5
RTS0040682,10
RTS0040683,14
RTS0040684,7
RTS0040685,6
RTS0040686,3
RTS0040687,5
RTS0040688,3
RTS0040689,3
RTS0040690,2
RTS0040691,7
RTS0040692,7
RTS0040693,3
RTS0040694,6
RTS0040695,3
RTS0040696,2
RTS0040697,4
RTS0040698,2
RTS0040699,6
RTS0040700,3
RTS0040701,7
RTS0040702,6
RTS0040703,9
RTS0040704,12
RTS0040705,9
RTS0040706,4
RTS0040707,2
RTS0040708,4
RTS0040709,5
RTS0040710,8
RTS0040711,1
RTS0040712,5
RTS0040713,2
RTS0040714,4
RTS0040715,7
RTS0040716,4
RTS0040717,2
RTS0040718,3
RTS0040719,3
RTS0040720,2
RTS0040721,5
RTS0040722,1
RTS0040723,3
RTS0040724,8
RTS0040725,4
RTS0040726,3
RTS0040727,9
RTS0040728,7
RTS0040729,6
RTS0040730,4
RTS0040731,6
RTS0040732,3
RTS0040733,4
RTS0040734,5
RTS0040735,5
RTS0040736,27
RTS0040737,22
RTS0040738,16
RTS0040739,14
RTS0040740,20
RTS0040741,5
RTS0040742,5
RTS0040743,9
RTS0040744,6
RTS0040745,4
RTS0040746,6
RTS0040747,9
RTS0040748,7
RTS0040749,6
RTS0040750,9
RTS0040751,2
RTS0040752,2
RTS0040753,5
RTS0040754,4
RTS0040755,4
RTS0040756,7
RTS0040757,2
RTS0040758,3
RTS0040759,5
RTS0040760,6
RTS0040761,7
RTS0040762,12
RTS0040763,5
RTS0040764,7
RTS0040765,10
RTS0040766,4
RTS0040767,6
RTS0040768,4
RTS0040769,5
RTS0040770,4
RTS0040771,2
RTS0040772,7
RTS0040773,3
RTS0040774,6
RTS0040775,8
RTS0040776,4
RTS0040777,10
RTS0040778,4
RTS0040779,8
RTS0040780,3
RTS0040781,5
RTS0040782,8
RTS0040783,3
RTS0040784,3
RTS0040785,5
RTS0040786,4
RTS0040787,2
RTS0040788,4
RTS0040789,5
RTS0040790,1
RTS0040791,6
RTS0040792,4
RTS0040793,5
RTS0040794,2
RTS0040795,3
RTS0040796,2
RTS0040797,8
RTS0040798,4
RTS0040799,3
RTS0040800,3
RTS0040801,7
RTS0040802,7
RTS0040803,4
RTS0040804,5
RTS0040805,4
RTS0040806,4
RTS0040807,3
RTS0040808,5
RTS0040809,3
RTS0040810,5
RTS0040811,4
RTS0040812,3
RTS0040813,6
RTS0040814,4
RTS0040815,2
RTS0040816,1
RTS0040817,10
RTS0040818,4
RTS0040819,2
RTS0040820,9
RTS0040821,4
RTS0040822,6
RTS0040823,6
RTS0040824,1
RTS0040825,5
RTS0040826,12
RTS0040827,4
RTS0040828,3
RTS0040830,8
RTS0040831,4
RTS0040832,2
RTS0040833,6
RTS0040834,5
RTS0040836,23
RTS0040837,9
RTS0040838,14
RTS0040839,24
RTS0040840,13
RTS0040841,9
RTS0040842,9
RTS0040843,15
RTS0040844,11
RTS0040845,5
RTS0040846,6
RTS0040847,8
RTS0040848,5
RTS0040849,9
RTS0040850,5
RTS0040851,3
RTS0040852,6
RTS0040853,8
RTS0040854,8
RTS0040855,6
RTS0040856,8
RTS0040857,6
RTS0040858,3
RTS0040859,2
RTS0040860,5
RTS0040861,7
RTS0040862,9
RTS0040863,1
RTS0040864,3
RTS0040865,3
RTS0040866,6
RTS0040867,6
RTS0040868,4
RTS0040869,3
RTS0040870,5
RTS0040871,3
RTS0040872,4
RTS0040873,10
RTS0040874,9
RTS0040875,7
RTS0040876,7
RTS0040877,5
RTS0040878,3
RTS0040879,3
RTS0040880,6
RTS0040881,3
RTS0040882,6
RTS0040883,5
RTS0040884,3
RTS0040885,7
RTS0040886,11
RTS0040887,18
RTS0040888,14
RTS0040889,24
RTS0040890,22
RTS0040891,6
RTS0040892,10
RTS0040893,5
RTS0040894,7
RTS0040895,3
RTS0040896,1
RTS0040897,1
RTS0040898,5
RTS0040899,1
RTS0040900,5
RTS0040901,13
RTS0040902,9
RTS0040903,3
RTS0040904,7
RTS0040905,9
RTS0040906,8
RTS0040907,7
RTS0040908,7
RTS0040909,3
RTS0040910,4
RTS0040911,7
RTS0040912,8
RTS0040913,6
RTS0040914,2
RTS0040915,4
RTS0040916,6
RTS0040917,5
RTS0040918,1
RTS0040919,4
RTS0040920,4
RTS0040921,5
RTS0040922,3
RTS0040923,7
RTS0040924,4
RTS0040925,4
RTS0040926,1
RTS0040927,3
RTS0040928,3
RTS0040929,3
RTS0040930,5
RTS0040931,5
RTS0040932,3
RTS0040933,2
RTS0040934,6
RTS0040935,4
RTS0040937,8
RTS0040938,6
RTS0040939,5
RTS0040940,3
RTS0040941,2
RTS0040942,3
RTS0040943,4
RTS0040944,7
RTS0040945,3
RTS0040946,9
RTS0040947,21
RTS0040948,20
RTS0040949,10
RTS0040950,15
RTS0040951,4
RTS0040952,1
RTS0040953,2
RTS0040954,2
RTS0040955,5
RTS0040956,9
RTS0040957,1
RTS0040958,7
RTS0040959,6
RTS0040960,6
RTS0040961,3
RTS0040962,3
RTS0040963,1
RTS0040964,7
RTS0040965,3
RTS0040966,3
RTS0040967,5
RTS0040968,5
RTS0040969,2
RTS0040970,4
RTS0040971,3
RTS0040972,5
RTS0040973,4
RTS0040974,8
RTS0040975,4
RTS0040976,2
RTS0040977,3
RTS0040980,4
RTS0040981,9
RTS0040982,7
RTS0040983,4
RTS0040984,2
RTS0040985,2
RTS0040986,7
RTS0040987,6
RTS0040988,4
RTS0040989,2
RTS0040990,5
RTS0040991,12
RTS0040992,6
RTS0040993,6
RTS0040994,8
RTS0040995,10
RTS0040996,6
RTS0040997,2
RTS0040998,11
RTS0040999,2
RTS0041000,5
RTS0041001,3
RTS0041002,7
RTS0041003,9
RTS0041004,7
RTS0041005,8
RTS0041006,3
RTS0041007,10
RTS0041008,6
RTS0041009,6
RTS0041010,5
RTS0041011,2
RTS0041012,1
RTS0041013,4
RTS0041015,4
RTS0041016,5
RTS0041017,6
RTS0041018,8
RTS0041019,1
RTS0041020,2
RTS0041021,3
RTS0041022,1
RTS0041023,12
RTS0041024,5
RTS0041025,8
RTS0041026,1
RTS0041027,3
RTS0041028,3
RTS0041029,4
RTS0041030,7
RTS0041031,6
RTS0041032,3
RTS0041033,5
RTS0041034,5
RTS0041035,4
RTS0041036,3
RTS0041037,4
RTS0041038,6
RTS0041039,2
RTS0041040,12
RTS0041041,5
RTS0041042,7
RTS0041043,5
RTS0041044,5
RTS0041045,5
RTS0041046,20
RTS0041047,19
RTS0041048,9
RTS0041049,40
RTS0041050,46
RTS0041051,9
RTS0041052,3
RTS0041053,6
RTS0041054,5
RTS0041055,7
RTS0041056,3
RTS0041057,5
RTS0041058,2
RTS0041059,2
RTS0041060,6
RTS0041061,9
RTS0041062,10
RTS0041063,6
RTS0041064,12
RTS0041066,10
RTS0041067,3
RTS0041068,8
RTS0041069,7
RTS0041070,5
RTS0041071,9
RTS0041072,4
RTS0041073,4
RTS0041074,4
RTS0041075,4
RTS0041076,8
RTS0041077,5
RTS0041078,9
RTS0041079,1
RTS0041080,2
RTS0041081,8
RTS0041082,3
RTS0041083,10
RTS0041084,8
RTS0041085,4
RTS0041086,7
RTS0041087,8
RTS0041088,6
RTS0041089,6
RTS0041090,8
RTS0041091,5
RTS0041092,3
RTS0041093,5
RTS0041094,1
RTS0041095,3
RTS0041096,4
RTS0041097,2
RTS0041098,2
RTS0041099,7
RTS0041100,4
RTS0041101,7
RTS0041102,4
RTS0041103,2
RTS0041104,7
RTS0041105,7
RTS0041106,8
RTS0041107,6
RTS0041108,6
RTS0041109,9
RTS0041110,6
RTS0041111,5
RTS0041112,7
RTS0041113,8
RTS0041114,4
RTS0041115,3
RTS0041116,3
RTS0041117,7
RTS0041118,4
RTS0041119,7
RTS0041120,7
RTS0041121,10
RTS0041122,11
RTS0041123,5
RTS0041124,5
RTS0041125,4
RTS0041126,12
RTS0041127,8
RTS0041128,12
RTS0041129,4
RTS0041130,2
RTS0041131,10
RTS0041132,11
RTS0041133,9
RTS0041134,7
RTS0041135,21
RTS0041136,5
RTS0041137,3
RTS0041138,11
RTS0041139,8
RTS0041140,5
RTS0041141,9
RTS0041142,4
RTS0041143,4
RTS0041144,4
RTS0041145,6
RTS0041146,2
RTS0041147,5
RTS0041148,6
RTS0041149,5
RTS0041150,1
RTS0041151,4
RTS0041152,5
RTS0041153,6
RTS0041154,7
RTS0041155,7
RTS0041156,4
RTS0041157,5
RTS0041158,3
RTS0041159,3
RTS0041160,5
RTS0041161,7
RTS0041162,6
RTS0041163,4
RTS0041164,7
RTS0041166,3
RTS0041167,11
RTS0041168,3
RTS0041169,6
RTS0041170,8
RTS0041171,6
RTS0041172,8
RTS0041173,6
RTS0041174,7
RTS0041175,9
RTS0041176,5
RTS0041177,4
RTS0041178,2
RTS0041179,5
RTS0041180,4
RTS0041181,5
RTS0041182,4
RTS0041183,1
RTS0041184,7
RTS0041185,3
RTS0041186,6
RTS0041187,5
RTS0041188,3
RTS0041189,3
RTS0041190,1
RTS0041191,8
RTS0041192,4
RTS0041193,5
RTS0041194,4
RTS0041195,5
RTS0041196,7
RTS0041197,5
RTS0041198,2
RTS0041199,2
RTS0041200,1
RTS0041201,1
RTS0041202,4
RTS0041203,7
RTS0041204,5
RTS0041205,2
RTS0041206,7
RTS0041207,23
RTS0041208,12
RTS0041209,17
RTS0041210,9
RTS0041211,6
RTS0041212,13
RTS0041213,14
RTS0041214,7
RTS0041215,5
RTS0041216,3
RTS0041217,8
RTS0041218,2
RTS0041219,3
RTS0041220,1
RTS0041221,5
RTS0041222,2
RTS0041223,1
RTS0041224,2
RTS0041225,7
RTS0041226,6
RTS0041227,3
RTS0041228,2
RTS0041229,1
RTS0041230,4
RTS0041231,6
RTS0041232,13
RTS0041233,5
RTS0041234,19
RTS0041235,10
RTS0041236,2
RTS0041237,4
RTS0041238,4
RTS0041239,5
RTS0041240,7
RTS0041241,5
RTS0041242,3
RTS0041243,2
RTS0041244,12
RTS0041246,4
RTS0041247,6
RTS0041248,3
RTS0041249,2
RTS0041250,5
RTS0041251,6
RTS0041252,10
RTS0041253,4
RTS0041254,14
RTS0041255,18
RTS0041257,9
RTS0041258,2
RTS0041259,6
RTS0041260,12
RTS0041261,10
RTS0041262,14
RTS0041263,4
RTS0041265,7
RTS0041266,2
RTS0041268,5
RTS0041269,4
RTS0041270,3
RTS0041271,4
RTS0041272,2
RTS0041273,6
RTS0041274,4
RTS0041275,3
RTS0041276,2
RTS0041277,1
RTS0041278,5
RTS0041279,6
RTS0041280,5
RTS0041281,1
RTS0041282,3
RTS0041283,2
RTS0041284,5
RTS0041285,6
RTS0041286,6
RTS0041287,1
RTS0041288,3
RTS0041289,7
RTS0041290,2
RTS0041291,8
RTS0041292,7
RTS0041293,5
RTS0041294,6
RTS0041295,3
RTS0041296,3
RTS0041297,2
RTS0041298,3
RTS0041299,4
RTS0041300,5
RTS0041301,2
RTS0041302,3
RTS0041303,7
RTS0041304,5
RTS0041305,3
RTS0041306,7
RTS0041307,5
RTS0041308,12
RTS0041309,4
RTS0041310,4
RTS0041311,3
RTS0041312,1
RTS0041313,5
RTS0041314,6
RTS0041315,1
RTS0041316,6
RTS0041317,6
RTS0041318,15
RTS0041319,11
RTS0041320,8
RTS0041321,7
RTS0041322,6
RTS0041323,3
RTS0041324,7
RTS0041325,10
RTS0041326,6
RTS0041327,4
RTS0041328,5
RTS0041329,5
RTS0041330,4
RTS0041331,2
RTS0041332,5
RTS0041333,9
RTS0041334,4
RTS0041335,5
RTS0041346,5
RTS0041347,9
RTS0041348,11
RTS0041349,13
RTS0041350,21
RTS0041351,3
RTS0041352,2
RTS0041353,4
RTS0041354,4
RTS0041355,4
RTS0041356,4
RTS0041357,3
RTS0041358,2
RTS0041359,5
RTS0041360,2
RTS0041361,9
RTS0041362,4
RTS0041363,3
RTS0041364,3
RTS0041365,4
RTS0041366,7
RTS0041367,5
RTS0041368,4
RTS0041369,1
RTS0041370,2
RTS0041371,4
RTS0041372,3
RTS0041373,2
RTS0041374,7
RTS0041375,4
RTS0041376,8
RTS0041377,4
RTS0041378,4
RTS0041379,3
RTS0041380,4
RTS0041381,6
RTS0041382,5
RTS0041383,7
RTS0041384,9
RTS0041385,2
RTS0041386,4
RTS0041387,3
RTS0041388,4
RTS0041389,5
RTS0041390,4
RTS0041391,7
RTS0041392,4
RTS0041393,3
RTS0041394,3
RTS0041395,4
RTS0041396,4
RTS0041397,5
RTS0041398,5
RTS0041399,2
RTS0041400,7
RTS0041401,5
RTS0041402,3
RTS0041403,2
RTS0041404,3
RTS0041405,8
RTS0041406,4
RTS0041407,3
RTS0041408,4
RTS0041409,3
RTS0041410,3
RTS0041411,4
RTS0041412,5
RTS0041413,3
RTS0041414,2
RTS0041415,5
RTS0041416,3
RTS0041417,2
RTS0041418,5
RTS0041419,3
RTS0041420,4
RTS0041421,2
RTS0041422,4
RTS0041423,7
RTS0041424,6
RTS0041425,3
RTS0041426,2
RTS0041427,2
RTS0041428,5
RTS0041429,6
RTS0041430,3
RTS0041431,7
RTS0041432,2
RTS0041433,8
RTS0041434,6
RTS0041435,5
RTS0041436,4
RTS0041437,2
RTS0041438,4
RTS0041439,1
RTS0041440,6
RTS0041441,2
RTS0041442,2
RTS0041443,6
RTS0041444,6
RTS0041445,5
RTS0041446,1
RTS0041447,2
RTS0041448,3
RTS0041449,7
RTS0041450,3
RTS0041451,3
RTS0041452,4
RTS0041453,3
RTS0041454,6
RTS0041455,4
RTS0041456,1
RTS0041457,2
RTS0041458,3
RTS0041459,5
RTS0041460,4
RTS0041461,2
RTS0041462,6
RTS0041463,6
RTS0041464,4
RTS0041465,3
RTS0041466,4
RTS0041467,5
RTS0041468,6
RTS0041469,2
RTS0041470,11
RTS0041471,4
RTS0041472,6
RTS0041473,5
RTS0041474,3
RTS0041475,6
RTS0041476,7
RTS0041477,4
RTS0041478,1
RTS0041479,4
RTS0041480,6
RTS0041481,4
RTS0041482,4
RTS0041483,4
RTS0041484,3
RTS0041485,9
RTS0041486,8
RTS0041487,3
RTS0041488,4
RTS0041489,5
RTS0041490,3
RTS0041491,7
RTS0041492,1
RTS0041493,1
RTS0041494,7
RTS0041495,5
RTS0041496,18
RTS0041497,11
RTS0041498,18
RTS0041499,22
RTS0041500,23
RTS0041501,6
RTS0041502,1
RTS0041503,7
RTS0041504,5
RTS0041505,10
RTS0041506,6
RTS0041507,2
RTS0041508,3
RTS0041509,4
RTS0041510,3
RTS0041511,5
RTS0041512,6
RTS0041513,4
RTS0041514,5
RTS0041515,4
RTS0041516,5
RTS0041517,2
RTS0041518,8
RTS0041519,4
RTS0041520,6
RTS0041521,4
RTS0041522,2
RTS0041523,3
RTS0041524,4
RTS0041525,4
RTS0041526,18
RTS0041527,20
RTS0041528,17
RTS0041529,6
RTS0041530,11
RTS0041531,4
RTS0041532,3
RTS0041533,4
RTS0041534,7
RTS0041535,6
RTS0041536,7
RTS0041537,3
RTS0041538,3
RTS0041540,7
RTS0041541,1
RTS0041542,3
RTS0041543,6
RTS0041544,2
RTS0041545,4
RTS0041546,2
RTS0041547,7
RTS0041548,7
RTS0041549,6
RTS0041550,9
RTS0041551,5
RTS0041552,3
RTS0041553,3
RTS0041554,4
RTS0041555,5
RTS0041556,3
RTS0041557,2
RTS0041558,1
RTS0041559,3
RTS0041560,1
RTS0041561,5
RTS0041562,6
RTS0041563,9
RTS0041564,7
RTS0041565,5
RTS0041566,6
RTS0041567,9
RTS0041568,6
RTS0041569,8
RTS0041570,3
RTS0041571,3
RTS0041572,4
RTS0041573,4
RTS0041574,4
RTS0041575,4
RTS0041576,2
RTS0041577,3
RTS0041578,3
RTS0041579,4
RTS0041580,5
RTS0041581,10
RTS0041582,6
RTS0041583,6
RTS0041584,9
RTS0041585,6
RTS0041586,2
RTS0041587,4
RTS0041588,6
RTS0041589,5
RTS0041590,4
RTS0041591,2
RTS0041592,2
RTS0041593,7
RTS0041594,4
RTS0041595,5
RTS0041596,3
RTS0041597,3
RTS0041598,6
RTS0041599,3
RTS0041600,5
RTS0041601,7
RTS0041602,4
RTS0041603,7
RTS0041604,3
RTS0041605,4
RTS0041606,1
RTS0041607,1
RTS0041608,3
RTS0041609,8
RTS0041610,1
RTS0041611,2
RTS0041612,4
RTS0041613,4
RTS0041614,2
RTS0041615,8
RTS0041616,3
RTS0041617,6
RTS0041618,1
RTS0041619,7
RTS0041620,1
RTS0041621,6
RTS0041622,5
RTS0041623,3
RTS0041624,2
RTS0041625,3
RTS0041626,3
RTS0041627,6
RTS0041628,3
RTS0041629,3
RTS0041630,10
RTS0041631,6
RTS0041632,4
RTS0041633,10
RTS0041634,13
RTS0041635,2
RTS0041636,6
RTS0041637,5
RTS0041638,5
RTS0041639,8
RTS0041640,5
RTS0041641,8
RTS0041642,7
RTS0041643,2
RTS0041644,2
RTS0041645,6
RTS0041646,6
RTS0041647,3
RTS0041648,1
RTS0041649,4
RTS0041650,6
RTS0041651,9
RTS0041652,5
RTS0041653,3
RTS0041654,3
RTS0041655,4
RTS0041656,4
RTS0041657,2
RTS0041658,4
RTS0041659,3
RTS0041660,9
RTS0041661,12
RTS0041662,6
RTS0041663,6
RTS0041664,6
RTS0041665,5
RTS0041666,5
RTS0041667,5
RTS0041668,1
RTS0041669,6
RTS0041670,8
RTS0041671,5
RTS0041672,2
RTS0041673,8
RTS0041674,8
RTS0041675,3
RTS0041676,4
RTS0041677,9
RTS0041678,5
RTS0041679,14
RTS0041680,6
RTS0041681,3
RTS0041682,4
RTS0041683,2
RTS0041684,3
RTS0041685,6
RTS0041686,8
RTS0041687,4
RTS0041688,4
RTS0041689,5
RTS0041690,11
RTS0041691,14
RTS0041692,3
RTS0041693,6
RTS0041694,6
RTS0041695,6
RTS0041696,3
RTS0041697,4
RTS0041698,2
RTS0041699,2
RTS0041700,1
RTS0041701,5
RTS0041702,6
RTS0041703,11
RTS0041704,11
RTS0041705,8
RTS0041706,5
RTS0041707,4
RTS0041708,8
RTS0041709,9
RTS0041710,9
RTS0041711,8
RTS0041712,2
RTS0041713,3
RTS0041714,1
RTS0041715,3
RTS0041716,37
RTS0041717,24
RTS0041718,33
RTS0041719,40
RTS0041720,34
RTS0041721,4
RTS0041722,3
RTS0041723,7
RTS0041724,5
RTS0041725,1
RTS0041726,3
RTS0041727,4
RTS0041728,6
RTS0041729,2
RTS0041730,3
RTS0041731,8
RTS0041732,1
RTS0041733,7
RTS0041734,1
RTS0041735,4
RTS0041736,4
RTS0041737,3
RTS0041738,8
RTS0041739,12
RTS0041740,5
RTS0041741,4
RTS0041742,7
RTS0041743,3
RTS0041744,4
RTS0041745,4
RTS0041746,6
RTS0041747,6
RTS0041748,9
RTS0041749,9
RTS0041750,4
RTS0041751,5
RTS0041752,1
RTS0041753,10
RTS0041754,5
RTS0041755,1
RTS0041756,6
RTS0041757,3
RTS0041758,6
RTS0041759,6
RTS0041760,6
RTS0041761,3
RTS0041762,5
RTS0041763,4
RTS0041764,3
RTS0041765,2
RTS0041766,1
RTS0041767,4
RTS0041768,4
RTS0041769,6
RTS0041770,5
RTS0041771,3
RTS0041772,4
RTS0041773,4
RTS0041774,3
RTS0041775,3
RTS0041776,5
RTS0041777,4
RTS0041778,1
RTS0041779,8
RTS0041780,6
RTS0041781,4
RTS0041782,2
RTS0041783,1
RTS0041784,5
RTS0041785,1
RTS0041786,3
RTS0041787,6
RTS0041788,6
RTS0041789,5
RTS0041790,7
RTS0041791,2
RTS0041793,8
RTS0041794,4
RTS0041795,4
RTS0041796,5
RTS0041797,7
RTS0041798,5
RTS0041799,4
RTS0041801,7
RTS0041802,10
RTS0041803,12
RTS0041804,8
RTS0041805,8
RTS0041806,3
RTS0041807,2
RTS0041808,3
RTS0041809,6
RTS0041810,7
RTS0041811,10
RTS0041812,4
RTS0041813,6
RTS0041814,4
RTS0041815,10
RTS0041816,4
RTS0041817,8
RTS0041818,7
RTS0041819,5
RTS0041820,4
RTS0041821,4
RTS0041822,8
RTS0041823,2
RTS0041824,11
RTS0041825,2
RTS0041826,5
RTS0041827,5
RTS0041828,3
RTS0041829,9
RTS0041830,3
RTS0041831,3
RTS0041832,4
RTS0041833,3
RTS0041834,10
RTS0041835,4
RTS0041836,9
RTS0041837,2
RTS0041838,5
RTS0041839,2
RTS0041840,4
RTS0041841,4
RTS0041842,3
RTS0041843,2
RTS0041844,4
RTS0041845,1
RTS0041846,3
RTS0041847,3
RTS0041848,9
RTS0041849,4
RTS0041850,4
RTS0041851,3
RTS0041852,4
RTS0041853,7
RTS0041854,3
RTS0041855,8
RTS0041856,1
RTS0041857,9
RTS0041858,4
RTS0041859,5
RTS0041860,6
RTS0041861,2
RTS0041862,8
RTS0041863,9
RTS0041864,7
RTS0041865,7
RTS0041866,5
RTS0041867,5
RTS0041868,4
RTS0041869,6
RTS0041870,4
RTS0041871,4
RTS0041872,9
RTS0041873,3
RTS0041874,4
RTS0041875,1
RTS0041876,8
RTS0041877,5
RTS0041878,8
RTS0041879,8
RTS0041880,15
RTS0041881,4
RTS0041882,5
RTS0041883,3
RTS0041884,1
RTS0041885,6
RTS0041886,14
RTS0041887,27
RTS0041888,15
RTS0041889,12
RTS0041890,21
RTS0041891,19
RTS0041892,15
RTS0041893,13
RTS0041894,6
RTS0041895,11
RTS0041896,11
RTS0041897,8
RTS0041898,9
RTS0041899,4
RTS0041900,3
RTS0041901,5
RTS0041902,14
RTS0041903,10
RTS0041904,7
RTS0041905,8
RTS0041906,73
RTS0041907,2
RTS0041908,31
RTS0041909,8
RTS0041910,22
RTS0041911,3
RTS0041912,7
RTS0041913,12
RTS0041914,2
RTS0041915,6
RTS0041916,45
RTS0041917,66
RTS0041918,57
RTS0041919,106
RTS0041920,60
RTS0041922,4
RTS0041923,2
RTS0041924,3
RTS0041925,3
RTS0041926,2
RTS0041927,5
RTS0041928,4
RTS0041929,5
RTS0041930,4
RTS0041931,2
RTS0041932,4
RTS0041933,4
RTS0041934,3
RTS0041935,2
RTS0041936,1
RTS0041937,3
RTS0041938,5
RTS0041939,5
RTS0041940,7
RTS0041941,2
RTS0041942,4
RTS0041943,1
RTS0041944,5
RTS0041945,5
RTS0041946,3
RTS0041947,5
RTS0041948,4
RTS0041949,1
RTS0041950,7
RTS0041951,5
RTS0041952,11
RTS0041953,3
RTS0041954,4
RTS0041955,7
RTS0041956,3
RTS0041957,11
RTS0041958,9
RTS0041959,4
RTS0041960,3
RTS0041961,3
RTS0041962,1
RTS0041963,8
RTS0041964,4
RTS0041965,3
RTS0041966,5
RTS0041967,6
RTS0041968,6
RTS0041969,2
RTS0041971,9
RTS0041972,11
RTS0041973,8
RTS0041974,7
RTS0041975,17
RTS0041976,3
RTS0041977,7
RTS0041978,7
RTS0041979,7
RTS0041980,7
RTS0041981,21
RTS0041982,10
RTS0041983,23
RTS0041984,10
RTS0041985,18
RTS0041986,3
RTS0041987,9
RTS0041988,3
RTS0041989,7
RTS0041990,3
RTS0041991,7
RTS0041992,7
RTS0041993,2
RTS0041994,6
RTS0041995,9
RTS0041996,7
RTS0041997,4
RTS0041998,3
RTS0041999,1
RTS0042000,3
RTS0042001,7
RTS0042002,4
RTS0042003,2
RTS0042004,9
RTS0042006,4
RTS0042007,3
RTS0042008,8
RTS0042009,8
RTS0042010,10
RTS0042011,10
RTS0042012,4
RTS0042013,7
RTS0042014,1
RTS0042015,6
RTS0042016,4
RTS0042017,6
RTS0042018,3
RTS0042019,3
RTS0042020,1
RTS0042021,5
RTS0042022,4
RTS0042023,7
RTS0042024,13
RTS0042025,8
RTS0042026,2
RTS0042027,6
RTS0042028,1
RTS0042029,3
RTS0042030,3
RTS0042031,6
RTS0042032,4
RTS0042033,3
RTS0042034,6
RTS0042035,3
RTS0042036,8
RTS0042037,13
RTS0042038,4
RTS0042039,11
RTS0042040,8
RTS0042041,4
RTS0042042,2
RTS0042043,5
RTS0042044,5
RTS0042045,3
RTS0042046,9
RTS0042047,5
RTS0042048,10
RTS0042049,9
RTS0042050,6
RTS0042051,4
RTS0042052,6
RTS0042053,2
RTS0042054,5
RTS0042055,4
RTS0042056,9
RTS0042057,1
RTS0042058,6
RTS0042059,8
RTS0042060,8
RTS0042061,8
RTS0042062,7
RTS0042063,9
RTS0042064,11
RTS0042065,15
RTS0042066,4
RTS0042067,5
RTS0042068,8
RTS0042069,7
RTS0042071,3
RTS0042072,1
RTS0042073,5
RTS0042074,3
RTS0042075,4
RTS0042076,3
RTS0042078,7
RTS0042079,2
RTS0042080,2
RTS0042081,7
RTS0042082,7
RTS0042083,6
RTS0042084,10
RTS0042085,8
RTS0042086,3
RTS0042087,3
RTS0042088,4
RTS0042089,2
RTS0042090,4
RTS0042091,6
RTS0042092,10
RTS0042093,2
RTS0042094,2
RTS0042095,5
RTS0042096,8
RTS0042097,2
RTS0042098,3
RTS0042099,7
RTS0042100,3
RTS0042101,5
RTS0042102,3
RTS0042103,3
RTS0042104,4
RTS0042105,6
RTS0042106,4
RTS0042107,6
RTS0042108,3
RTS0042109,7
RTS0042110,3
RTS0042111,6
RTS0042112,5
RTS0042113,10
RTS0042114,3
RTS0042115,8
RTS0042116,3
RTS0042117,5
RTS0042118,2
RTS0042119,2
RTS0042120,7
RTS0042121,4
RTS0042122,5
RTS0042123,8
RTS0042124,2
RTS0042125,1
RTS0042126,5
RTS0042127,9
RTS0042128,3
RTS0042129,2
RTS0042130,4
RTS0042131,5
RTS0042132,3
RTS0042133,6
RTS0042134,4
RTS0042135,7
RTS0042136,5
RTS0042137,2
RTS0042138,4
RTS0042139,1
RTS0042140,8
RTS0042141,2
RTS0042142,5
RTS0042143,10
RTS0042144,4
RTS0042145,4
RTS0042146,15
RTS0042147,5
RTS0042148,7
RTS0042149,3
RTS0042150,4
RTS0042151,2
RTS0042152,3
RTS0042153,3
RTS0042154,2
RTS0042155,2
RTS0042156,2
RTS0042157,3
RTS0042158,1
RTS0042159,7
RTS0042160,5
RTS0042161,5
RTS0042162,4
RTS0042163,3
RTS0042164,9
RTS0042165,3
RTS0042166,3
RTS0042167,5
RTS0042168,2
RTS0042169,3
RTS0042170,1
RTS0042171,5
RTS0042172,3
RTS0042173,4
RTS0042174,8
RTS0042175,4
RTS0042176,1
RTS0042177,6
RTS0042178,3
RTS0042179,2
RTS0042180,8
RTS0042181,4
RTS0042182,1
RTS0042183,3
RTS0042184,7
RTS0042185,5
RTS0042186,6
RTS0042187,5
RTS0042188,3
RTS0042189,7
RTS0042190,4
RTS0042191,8
RTS0042192,2
RTS0042193,5
RTS0042194,12
RTS0042195,3
RTS0042196,6
RTS0042197,4
RTS0042198,3
RTS0042199,6
RTS0042200,2
RTS0042201,6
RTS0042202,4
RTS0042203,4
RTS0042204,3
RTS0042205,4
RTS0042206,5
RTS0042207,5
RTS0042208,2
RTS0042209,5
RTS0042210,2
RTS0042211,1
RTS0042212,3
RTS0042213,5
RTS0042214,3
RTS0042215,2
RTS0042216,6
RTS0042217,2
RTS0042218,4
RTS0042219,3
RTS0042220,6
RTS0042221,5
RTS0042222,7
RTS0042223,4
RTS0042224,7
RTS0042225,6
RTS0042226,8
RTS0042227,5
RTS0042228,6
RTS0042229,2
RTS0042230,3
RTS0042231,6
RTS0042232,6
RTS0042233,6
RTS0042234,6
RTS0042235,8
RTS0042236,10
RTS0042237,8
RTS0042238,5
RTS0042239,5
RTS0042240,12
RTS0042241,3
RTS0042242,4
RTS0042243,2
RTS0042244,3
RTS0042245,4
RTS0042246,15
RTS0042247,6
RTS0042248,22
RTS0042249,16
RTS0042250,14
RTS0042251,6
RTS0042252,4
RTS0042253,7
RTS0042254,7
RTS0042255,10
RTS0042256,7
RTS0042257,1
RTS0042258,2
RTS0042259,5
RTS0042260,5
RTS0042261,12
RTS0042262,10
RTS0042263,5
RTS0042264,5
RTS0042265,9
RTS0042266,2
RTS0042267,3
RTS0042268,3
RTS0042269,4
RTS0042270,2
RTS0042271,5
RTS0042272,3
RTS0042273,2
RTS0042274,6
RTS0042275,4
RTS0042276,3
RTS0042277,3
RTS0042278,2
RTS0042279,5
RTS0042280,4
RTS0042281,4
RTS0042282,1
RTS0042283,1
RTS0042284,5
RTS0042285,7
RTS0042286,6
RTS0042287,14
RTS0042288,4
RTS0042289,19
RTS0042290,12
RTS0042291,9
RTS0042292,10
RTS0042293,6
RTS0042294,7
RTS0042295,8
RTS0042296,10
RTS0042297,2
RTS0042298,2
RTS0042299,4
RTS0042300,6
RTS0042301,10
RTS0042302,10
RTS0042303,5
RTS0042304,3
RTS0042305,4
RTS0042306,7
RTS0042307,11
RTS0042308,7
RTS0042309,8
RTS0042310,10
RTS0042311,3
RTS0042312,5
RTS0042313,5
RTS0042314,3
RTS0042315,2
RTS0042316,3
RTS0042317,3
RTS0042318,6
RTS0042319,6
RTS0042320,5
RTS0042321,6
RTS0042322,5
RTS0042323,5
RTS0042324,8
RTS0042325,3
RTS0042326,6
RTS0042327,8
RTS0042328,5
RTS0042329,4
RTS0042330,7
RTS0042331,4
RTS0042332,2
RTS0042333,7
RTS0042334,2
RTS0042335,4
RTS0042336,4
RTS0042337,8
RTS0042338,5
RTS0042339,4
RTS0042340,3
RTS0042341,2
RTS0042342,4
RTS0042343,5
RTS0042344,9
RTS0042345,5
RTS0042346,1
RTS0042347,1
RTS0042348,6
RTS0042349,4
RTS0042350,2
RTS0042351,11
RTS0042352,7
RTS0042353,3
RTS0042354,4
RTS0042356,7
RTS0042357,8
RTS0042358,5
RTS0042359,5
RTS0042360,7
RTS0042361,6
RTS0042362,5
RTS0042363,8
RTS0042364,4
RTS0042365,5
RTS0042366,6
RTS0042367,9
RTS0042368,8
RTS0042369,6
RTS0042370,9
RTS0042371,5
RTS0042372,5
RTS0042373,5
RTS0042374,6
RTS0042375,6
RTS0042376,3
RTS0042377,1
RTS0042378,3
RTS0042379,2
RTS0042380,3
RTS0042381,9
RTS0042382,9
RTS0042383,9
RTS0042384,10
RTS0042385,9
RTS0042386,10
RTS0042387,6
RTS0042388,3
RTS0042389,4
RTS0042390,6
RTS0042391,6
RTS0042392,2
RTS0042393,3
RTS0042394,9
RTS0042395,2
RTS0042396,5
RTS0042397,4
RTS0042398,3
RTS0042399,8
RTS0042400,5
RTS0042401,2
RTS0042402,4
RTS0042403,8
RTS0042404,3
RTS0042405,7
RTS0042406,4
RTS0042407,2
RTS0042408,4
RTS0042409,3
RTS0042410,9
RTS0042411,3
RTS0042412,8
RTS0042413,6
RTS0042414,6
RTS0042415,8
RTS0042416,14
RTS0042417,26
RTS0042418,30
RTS0042419,19
RTS0042420,13
RTS0042421,6
RTS0042422,3
RTS0042423,3
RTS0042424,6
RTS0042425,5
RTS0042426,4
RTS0042427,3
RTS0042428,4
RTS0042429,4
RTS0042430,4
RTS0042431,8
RTS0042432,9
RTS0042433,5
RTS0042434,4
RTS0042435,3
RTS0042436,8
RTS0042437,8
RTS0042438,6
RTS0042439,7
RTS0042440,5
RTS0042441,5
RTS0042442,4
RTS0042443,6
RTS0042444,7
RTS0042445,4
RTS0042446,6
RTS0042447,11
RTS0042448,11
RTS0042449,6
RTS0042450,4
RTS0042451,8
RTS0042452,2
RTS0042453,10
RTS0042454,4
RTS0042455,5
RTS0042456,4
RTS0042457,5
RTS0042458,3
RTS0042460,4
RTS0042461,13
RTS0042462,7
RTS0042463,3
RTS0042464,9
RTS0042465,7
RTS0042466,4
RTS0042467,5
RTS0042468,4
RTS0042469,7
RTS0042470,2
RTS0042471,2
RTS0042472,4
RTS0042473,7
RTS0042474,9
RTS0042475,6
RTS0042476,6
RTS0042477,3
RTS0042478,4
RTS0042480,4
RTS0042481,15
RTS0042482,9
RTS0042483,33
RTS0042484,17
RTS0042485,10
RTS0042486,5
RTS0042487,8
RTS0042488,2
RTS0042489,1
RTS0042490,3
RTS0042491,2
RTS0042492,2
RTS0042493,6
RTS0042494,3
RTS0042495,2
RTS0042496,6
RTS0042497,3
RTS0042498,2
RTS0042499,1
RTS0042500,8
RTS0042501,4
RTS0042502,9
RTS0042503,6
RTS0042504,5
RTS0042505,5
RTS0042506,3
RTS0042507,4
RTS0042508,4
RTS0042509,2
RTS0042510,3
RTS0042515,5
RTS0042522,4
RTS0042526,3
RTS0042527,3
RTS0042528,5
RTS0042529,1
RTS0042530,3
RTS0042531,4
RTS0042532,2
RTS0042533,3
RTS0042534,1
RTS0042535,2
RTS0042536,2
RTS0042537,6
RTS0042538,4
RTS0042539,6
RTS0042540,4
RTS0042541,4
RTS0042543,4
RTS0042544,3
RTS0042545,4
RTS0042546,4
RTS0042547,3
RTS0042548,5
RTS0042549,6
RTS0042550,3
RTS0042551,2
RTS0042552,1
RTS0042553,4
RTS0042554,9
RTS0042555,10
RTS0042556,5
RTS0042557,6
RTS0042558,4
RTS0042559,6
RTS0042560,6
RTS0042561,5
RTS0042562,7
RTS0042563,11
RTS0042564,7
RTS0042565,4
RTS0042566,8
RTS0042567,3
RTS0042568,3
RTS0042569,9
RTS0042570,3
RTS0042571,15
RTS0042572,7
RTS0042573,10
RTS0042574,4
RTS0042575,9
RTS0042576,6
RTS0042577,6
RTS0042578,4
RTS0042579,2
RTS0042580,2
RTS0042581,10
RTS0042582,6
RTS0042583,13
RTS0042584,7
RTS0042585,2
RTS0042586,5
RTS0042587,8
RTS0042588,11
RTS0042589,11
RTS0042590,9
RTS0042591,3
RTS0042592,2
RTS0042593,2
RTS0042594,2
RTS0042595,2
RTS0042596,4
RTS0042597,3
RTS0042598,7
RTS0042599,7
RTS0042600,4
RTS0042601,1
RTS0042602,3
RTS0042603,1
RTS0042604,7
RTS0042605,4
RTS0042606,4
RTS0042607,4
RTS0042608,8
RTS0042609,1
RTS0042610,5
RTS0042611,8
RTS0042612,8
RTS0042613,9
RTS0042614,6
RTS0042615,7
RTS0042616,5
RTS0042617,8
RTS0042618,10
RTS0042619,3
RTS0042620,3
RTS0042621,3
RTS0042622,1
RTS0042623,4
RTS0042624,5
RTS0042625,2
RTS0042626,7
RTS0042627,6
RTS0042628,1
RTS0042629,7
RTS0042630,6
RTS0042631,5
RTS0042633,5
RTS0042634,3
RTS0042635,1
RTS0042636,8
RTS0042637,10
RTS0042638,7
RTS0042639,9
RTS0042640,4
RTS0042641,2
RTS0042642,4
RTS0042643,7
RTS0042644,5
RTS0042645,3
RTS0042646,2
RTS0042647,2
RTS0042648,6
RTS0042649,6
RTS0042650,3
RTS0042651,3
RTS0042652,3
RTS0042653,2
RTS0042654,2
RTS0042655,2
RTS0042656,8
RTS0042657,8
RTS0042658,5
RTS0042659,5
RTS0042660,6
RTS0042661,3
RTS0042662,4
RTS0042663,2
RTS0042664,5
RTS0042665,5
RTS0042666,5
RTS0042667,1
RTS0042668,4
RTS0042669,3
RTS0042670,5
RTS0042671,14
RTS0042672,12
RTS0042673,7
RTS0042674,7
RTS0042675,19
RTS0042676,1
RTS0042678,5
RTS0042679,6
RTS0042680,5
RTS0042681,12
RTS0042682,16
RTS0042683,7
RTS0042684,9
RTS0042685,12
RTS0042686,8
RTS0042687,7
RTS0042688,2
RTS0042689,4
RTS0042690,3
RTS0042691,5
RTS0042692,2
RTS0042693,2
RTS0042695,5
RTS0042696,2
RTS0042697,3
RTS0042698,1
RTS0042699,2
RTS0042701,7
RTS0042702,1
RTS0042703,7
RTS0042704,7
RTS0042705,6
RTS0042706,5
RTS0042707,4
RTS0042708,12
RTS0042709,7
RTS0042710,10
RTS0042711,11
RTS0042712,8
RTS0042713,4
RTS0042714,4
RTS0042715,6
RTS0042716,8
RTS0042717,4
RTS0042718,8
RTS0042719,1
RTS0042720,5
RTS0042721,2
RTS0042722,5
RTS0042723,1
RTS0042724,6
RTS0042725,3
RTS0042726,7
RTS0042727,3
RTS0042728,7
RTS0042729,4
RTS0042730,1
RTS0042731,3
RTS0042732,2
RTS0042733,5
RTS0042734,5
RTS0042736,10
RTS0042737,14
RTS0042738,12
RTS0042739,4
RTS0042740,8
RTS0042741,3
RTS0042742,6
RTS0042743,3
RTS0042744,2
RTS0042745,2
RTS0042746,9
RTS0042747,3
RTS0042748,6
RTS0042749,7
RTS0042750,2
RTS0042751,1
RTS0042752,5
RTS0042754,1
RTS0042755,6
RTS0042756,3
RTS0042757,7
RTS0042758,2
RTS0042759,6
RTS0042760,3
RTS0042762,3
RTS0042763,4
RTS0042764,2
RTS0042766,8
RTS0042767,3
RTS0042768,8
RTS0042769,8
RTS0042770,5
RTS0042771,7
RTS0042772,7
RTS0042773,2
RTS0042774,6
RTS0042775,6
RTS0042776,5
RTS0042777,5
RTS0042778,5
RTS0042779,5
RTS0042780,8
RTS0042781,4
RTS0042782,6
RTS0042783,7
RTS0042784,8
RTS0042785,9
RTS0042786,10
RTS0042787,9
RTS0042788,3
RTS0042789,8
RTS0042790,6
RTS0042791,91
RTS0042792,35
RTS0042793,47
RTS0042794,33
RTS0042795,41
RTS0042796,4
RTS0042797,10
RTS0042798,1
RTS0042799,5
RTS0042800,4
RTS0042801,4
RTS0042802,4
RTS0042803,3
RTS0042804,3
RTS0042805,11
RTS0042806,7
RTS0042807,5
RTS0042808,4
RTS0042809,7
RTS0042810,2
RTS0042811,9
RTS0042812,10
RTS0042813,8
RTS0042814,5
RTS0042815,3
RTS0042816,1
RTS0042817,8
RTS0042818,8
RTS0042819,7
RTS0042820,4
RTS0042821,6
RTS0042822,3
RTS0042823,6
RTS0042824,8
RTS0042825,6
RTS0042826,9
RTS0042827,3
RTS0042828,6
RTS0042829,5
RTS0042830,10
RTS0042831,3
RTS0042832,6
RTS0042833,1
RTS0042834,4
RTS0042835,7
RTS0042836,12
RTS0042837,6
RTS0042838,2
RTS0042839,3
RTS0042840,3
RTS0042841,8
RTS0042842,10
RTS0042843,4
RTS0042844,7
RTS0042845,6
RTS0042846,5
RTS0042847,7
RTS0042848,9
RTS0042849,6
RTS0042850,2
RTS0042851,6
RTS0042852,6
RTS0042853,7
RTS0042854,6
RTS0042855,4
RTS0042856,2
RTS0042857,6
RTS0042858,10
RTS0042859,10
RTS0042860,6
RTS0042861,4
RTS0042862,7
RTS0042863,8
RTS0042864,6
RTS0042865,6
RTS0042866,3
RTS0042867,4
RTS0042868,3
RTS0042869,9
RTS0042870,7
RTS0042871,3
RTS0042872,5
RTS0042873,4
RTS0042874,1
RTS0042875,10
RTS0042876,8
RTS0042877,5
RTS0042878,5
RTS0042879,5
RTS0042880,7
RTS0042881,5
RTS0042882,5
RTS0042883,8
RTS0042884,11
RTS0042885,5
RTS0042886,4
RTS0042887,5
RTS0042888,7
RTS0042889,6
RTS0042890,3
RTS0042891,6
RTS0042892,4
RTS0042893,5
RTS0042894,1
RTS0042895,1
RTS0042896,20
RTS0042897,7
RTS0042898,5
RTS0042899,9
RTS0042900,9
RTS0042901,1
RTS0042902,4
RTS0042903,6
RTS0042904,6
RTS0042905,6
RTS0042906,3
RTS0042908,3
RTS0042909,8
RTS0042910,4
RTS0042911,3
RTS0042912,8
RTS0042913,4
RTS0042914,6
RTS0042915,2
RTS0042916,8
RTS0042917,6
RTS0042918,12
RTS0042919,4
RTS0042920,7
RTS0042921,4
RTS0042922,5
RTS0042923,3
RTS0042924,2
RTS0042925,8
RTS0042926,6
RTS0042927,3
RTS0042928,8
RTS0042929,4
RTS0042930,2
RTS0042931,6
RTS0042932,4
RTS0042933,6
RTS0042934,5
RTS0042935,5
RTS0042936,9
RTS0042937,4
RTS0042938,7
RTS0042939,10
RTS0042940,6
RTS0042941,15
RTS0042942,17
RTS0042943,25
RTS0042944,8
RTS0042945,7
RTS0042946,2
RTS0042947,2
RTS0042948,1
RTS0042949,5
RTS0042950,2
RTS0042951,4
RTS0042952,3
RTS0042953,6
RTS0042954,4
RTS0042955,6
RTS0042956,8
RTS0042957,4
RTS0042958,10
RTS0042959,5
RTS0042960,4
RTS0042961,4
RTS0042962,3
RTS0042963,3
RTS0042964,7
RTS0042965,7
RTS0042966,5
RTS0042967,2
RTS0042968,2
RTS0042969,5
RTS0042970,5
RTS0042971,5
RTS0042972,5
RTS0042973,10
RTS0042974,9
RTS0042975,3
RTS0042976,7
RTS0042977,8
RTS0042978,6
RTS0042979,3
RTS0042980,6
RTS0042981,3
RTS0042982,4
RTS0042983,5
RTS0042984,3
RTS0042985,2
RTS0042986,7
RTS0042987,2
RTS0042988,3
RTS0042989,5
RTS0042990,9
RTS0042991,4
RTS0042992,5
RTS0042993,2
RTS0042994,8
RTS0042995,9
RTS0042996,5
RTS0042997,6
RTS0042998,8
RTS0042999,3
RTS0043000,3
RTS0043001,4
RTS0043002,3
RTS0043003,8
RTS0043004,5
RTS0043005,3
RTS0043006,6
RTS0043007,7
RTS0043008,6
RTS0043009,3
RTS0043010,3
RTS0043011,1
RTS0043012,4
RTS0043013,2
RTS0043014,8
RTS0043015,2
RTS0043016,9
RTS0043017,10
RTS0043018,3
RTS0043019,5
RTS0043020,1
RTS0043021,5
RTS0043022,3
RTS0043023,6
RTS0043024,7
RTS0043025,11
RTS0043026,5
RTS0043027,6
RTS0043028,10
RTS0043029,1
RTS0043030,5
RTS0043031,2
RTS0043032,5
RTS0043033,5
RTS0043034,7
RTS0043035,4
RTS0043036,4
RTS0043037,6
RTS0043038,4
RTS0043039,7
RTS0043040,5
RTS0043041,3
RTS0043042,7
RTS0043043,2
RTS0043044,2
RTS0043045,4
RTS0043046,3
RTS0043047,2
RTS0043048,4
RTS0043049,3
RTS0043050,1
RTS0043051,6
RTS0043052,2
RTS0043053,8
RTS0043054,3
RTS0043055,4
RTS0043056,2
RTS0043057,2
RTS0043058,3
RTS0043059,6
RTS0043060,5
RTS0043061,30
RTS0043062,8
RTS0043063,9
RTS0043064,4
RTS0043065,10
RTS0043066,1
RTS0043067,6
RTS0043068,8
RTS0043069,5
RTS0043070,4
RTS0043071,5
RTS0043072,5
RTS0043073,1
RTS0043074,7
RTS0043075,9
RTS0043076,4
RTS0043077,7
RTS0043078,10
RTS0043079,5
RTS0043080,6
RTS0043081,5
RTS0043082,2
RTS0043083,5
RTS0043084,5
RTS0043085,3
RTS0043086,5
RTS0043087,4
RTS0043088,3
RTS0043089,5
RTS0043090,3
RTS0043091,1
RTS0043092,3
RTS0043093,3
RTS0043094,7
RTS0043095,2
RTS0043096,5
RTS0043097,3
RTS0043098,2
RTS0043099,1
RTS0043100,4
RTS0043101,4
RTS0043102,6
RTS0043103,5
RTS0043104,6
RTS0043105,2
RTS0043106,3
RTS0043107,6
RTS0043108,7
RTS0043109,9
RTS0043110,3
RTS0043111,15
RTS0043112,13
RTS0043113,12
RTS0043114,10
RTS0043115,9
RTS0043116,11
RTS0043117,9
RTS0043118,1
RTS0043119,2
RTS0043120,7
RTS0043121,1
RTS0043122,3
RTS0043123,6
RTS0043124,7
RTS0043125,6
RTS0043126,7
RTS0043127,6
RTS0043128,8
RTS0043129,7
RTS0043130,4
RTS0043131,3
RTS0043132,3
RTS0043133,7
RTS0043134,6
RTS0043135,2
RTS0043136,3
RTS0043137,8
RTS0043138,7
RTS0043139,5
RTS0043140,3
RTS0043141,2
RTS0043142,7
RTS0043143,6
RTS0043144,2
RTS0043145,3
RTS0043146,2
RTS0043147,8
RTS0043148,6
RTS0043149,2
RTS0043150,4
RTS0043151,4
RTS0043152,5
RTS0043153,7
RTS0043154,11
RTS0043155,6
RTS0043156,15
RTS0043157,11
RTS0043159,17
RTS0043160,33
RTS0043161,1
RTS0043162,7
RTS0043163,7
RTS0043164,4
RTS0043165,5
RTS0043167,3
RTS0043168,7
RTS0043170,5
RTS0043171,3
RTS0043172,7
RTS0043173,7
RTS0043174,4
RTS0043175,7
RTS0043176,2
RTS0043177,3
RTS0043178,13
RTS0043179,7
RTS0043180,4
RTS0043181,5
RTS0043182,1
RTS0043183,8
RTS0043184,5
RTS0043185,8
RTS0043186,8
RTS0043187,12
RTS0043188,8
RTS0043189,8
RTS0043190,7
RTS0043191,2
RTS0043192,7
RTS0043193,4
RTS0043194,2
RTS0043195,5
RTS0043196,7
RTS0043197,4
RTS0043198,2
RTS0043199,5
RTS0043200,4
RTS0043201,9
RTS0043202,8
RTS0043203,2
RTS0043204,10
RTS0043205,14
RTS0043206,6
RTS0043207,5
RTS0043208,4
RTS0043209,9
RTS0043210,7
RTS0043211,4
RTS0043212,2
RTS0043213,2
RTS0043214,5
RTS0043215,11
RTS0043216,6
RTS0043217,7
RTS0043218,3
RTS0043219,10
RTS0043220,6
RTS0043221,7
RTS0043222,2
RTS0043223,5
RTS0043224,10
RTS0043225,1
RTS0043226,6
RTS0043227,2
RTS0043228,4
RTS0043229,4
RTS0043230,4
RTS0043231,4
RTS0043232,6
RTS0043233,5
RTS0043234,5
RTS0043235,8
RTS0043236,3
RTS0043237,4
RTS0043238,2
RTS0043239,3
RTS0043241,2
RTS0043242,2
RTS0043243,4
RTS0043244,8
RTS0043245,6
RTS0043246,6
RTS0043247,8
RTS0043248,7
RTS0043249,7
RTS0043250,7
RTS0043251,5
RTS0043252,4
RTS0043253,6
RTS0043254,4
RTS0043255,7
RTS0043256,9
RTS0043257,3
RTS0043258,4
RTS0043259,4
RTS0043260,8
RTS0043261,8
RTS0043262,4
RTS0043263,4
RTS0043264,5
RTS0043265,5
RTS0043266,7
RTS0043267,8
RTS0043268,3
RTS0043269,10
RTS0043270,7
RTS0043271,7
RTS0043272,1
RTS0043273,2
RTS0043274,5
RTS0043275,1
RTS0043276,4
RTS0043277,4
RTS0043278,6
RTS0043279,4
RTS0043280,2
RTS0043281,9
RTS0043282,7
RTS0043283,7
RTS0043284,7
RTS0043285,7
RTS0043286,11
RTS0043287,5
RTS0043288,4
RTS0043289,6
RTS0043290,4
RTS0043291,9
RTS0043292,7
RTS0043293,4
RTS0043294,7
RTS0043295,8
RTS0043296,2
RTS0043297,3
RTS0043299,4
RTS0043300,6
RTS0043301,6
RTS0043302,1
RTS0043303,4
RTS0043304,4
RTS0043305,3
RTS0043306,9
RTS0043307,3
RTS0043308,4
RTS0043309,7
RTS0043310,6
RTS0043311,10
RTS0043312,11
RTS0043313,16
RTS0043314,10
RTS0043315,8
RTS0043316,7
RTS0043317,4
RTS0043318,5
RTS0043319,5
RTS0043320,2
RTS0043321,5
RTS0043322,6
RTS0043323,3
RTS0043324,5
RTS0043325,6
RTS0043326,1
RTS0043327,8
RTS0043328,3
RTS0043329,5
RTS0043330,5
RTS0043331,3
RTS0043332,6
RTS0043333,2
RTS0043334,3
RTS0043335,3
RTS0043336,7
RTS0043337,2
RTS0043338,5
RTS0043339,7
RTS0043340,3
RTS0043341,3
RTS0043342,1
RTS0043343,2
RTS0043344,4
RTS0043345,4
RTS0043346,3
RTS0043347,4
RTS0043348,5
RTS0043349,6
RTS0043350,4
RTS0043351,5
RTS0043352,9
RTS0043353,3
RTS0043354,8
RTS0043355,8
RTS0043356,6
RTS0043357,3
RTS0043358,6
RTS0043359,8
RTS0043360,15
RTS0043361,12
RTS0043362,9
RTS0043363,5
RTS0043364,9
RTS0043365,5
RTS0043366,6
RTS0043367,4
RTS0043368,3
RTS0043369,5
RTS0043370,4
RTS0043371,6
RTS0043372,6
RTS0043373,7
RTS0043374,7
RTS0043375,3
RTS0043376,10
RTS0043377,15
RTS0043378,8
RTS0043379,9
RTS0043380,15
RTS0043381,4
RTS0043382,4
RTS0043383,3
RTS0043384,3
RTS0043385,8
RTS0043386,3
RTS0043387,11
RTS0043388,2
RTS0043389,6
RTS0043390,4
RTS0043391,3
RTS0043392,8
RTS0043393,3
RTS0043394,2
RTS0043395,10
RTS0043396,12
RTS0043397,8
RTS0043398,5
RTS0043399,11
RTS0043400,3
RTS0043401,7
RTS0043402,4
RTS0043403,3
RTS0043404,6
RTS0043405,4
RTS0043406,2
RTS0043407,3
RTS0043408,5
RTS0043409,7
RTS0043410,6
RTS0043411,5
RTS0043412,3
RTS0043413,4
RTS0043414,2
RTS0043415,3
RTS0043416,3
RTS0043417,4
RTS0043418,7
RTS0043419,5
RTS0043420,4
RTS0043421,8
RTS0043422,3
RTS0043423,3
RTS0043424,5
RTS0043425,6
RTS0043426,7
RTS0043427,2
RTS0043428,5
RTS0043429,4
RTS0043430,5
RTS0043431,6
RTS0043432,3
RTS0043433,3
RTS0043434,4
RTS0043435,6
RTS0043436,2
RTS0043437,7
RTS0043438,5
RTS0043439,2
RTS0043440,6
RTS0043441,7
RTS0043442,7
RTS0043443,6
RTS0043444,6
RTS0043445,6
RTS0043446,5
RTS0043447,2
RTS0043448,2
RTS0043449,1
RTS0043450,6
RTS0043451,4
RTS0043452,10
RTS0043453,4
RTS0043454,9
RTS0043455,2
RTS0043456,4
RTS0043457,5
RTS0043458,9
RTS0043459,4
RTS0043460,5
RTS0043461,4
RTS0043462,4
RTS0043463,7
RTS0043464,4
RTS0043465,6
RTS0043466,8
RTS0043467,7
RTS0043468,6
RTS0043469,5
RTS0043470,5
RTS0043471,4
RTS0043472,8
RTS0043473,2
RTS0043474,7
RTS0043475,1
RTS0043476,2
RTS0043477,4
RTS0043478,5
RTS0043479,5
RTS0043480,7
RTS0043481,7
RTS0043482,5
RTS0043483,8
RTS0043484,3
RTS0043485,7
RTS0043486,6
RTS0043487,13
RTS0043488,5
RTS0043489,3
RTS0043490,6
RTS0043491,5
RTS0043492,5
RTS0043493,9
RTS0043494,2
RTS0043495,13
RTS0043496,2
RTS0043497,3
RTS0043498,5
RTS0043499,7
RTS0043500,3
RTS0043501,3
RTS0043502,5
RTS0043503,3
RTS0043504,4
RTS0043505,5
RTS0043506,6
RTS0043507,5
RTS0043508,3
RTS0043509,3
RTS0043510,4
RTS0043511,4
RTS0043512,6
RTS0043513,4
RTS0043514,3
RTS0043515,4
RTS0043516,2
RTS0043517,2
RTS0043518,4
RTS0043519,8
RTS0043520,5
RTS0043521,2
RTS0043522,2
RTS0043523,5
RTS0043524,8
RTS0043525,8
RTS0043526,4
RTS0043527,2
RTS0043528,2
RTS0043529,8
RTS0043530,2
RTS0043531,4
RTS0043532,6
RTS0043533,2
RTS0043534,2
RTS0043535,1
RTS0043536,3
RTS0043537,4
RTS0043538,2
RTS0043539,6
RTS0043540,7
RTS0043541,5
RTS0043542,1
RTS0043543,2
RTS0043544,12
RTS0043545,3
RTS0043546,4
RTS0043547,4
RTS0043548,6
RTS0043549,5
RTS0043550,7
RTS0043551,3
RTS0043552,1
RTS0043553,2
RTS0043554,4
RTS0043555,6
RTS0043556,4
RTS0043557,7
RTS0043558,1
RTS0043559,3
RTS0043560,3
RTS0043561,3
RTS0043562,4
RTS0043563,9
RTS0043564,3
RTS0043565,5
RTS0043566,8
RTS0043567,2
RTS0043568,8
RTS0043569,8
RTS0043570,6
RTS0043571,6
RTS0043572,7
RTS0043573,7
RTS0043574,3
RTS0043575,4
RTS0043576,10
RTS0043577,6
RTS0043578,4
RTS0043579,7
RTS0043580,6
RTS0043581,4
RTS0043582,4
RTS0043583,3
RTS0043584,6
RTS0043585,3
RTS0043586,5
RTS0043587,6
RTS0043588,3
RTS0043589,4
RTS0043590,3
RTS0043591,1
RTS0043592,8
RTS0043593,5
RTS0043594,6
RTS0043595,3
RTS0043596,4
RTS0043597,2
RTS0043598,6
RTS0043599,7
RTS0043600,4
RTS0043601,3
RTS0043602,4
RTS0043603,6
RTS0043604,4
RTS0043606,5
RTS0043607,7
RTS0043608,6
RTS0043609,7
RTS0043610,4
RTS0043611,10
RTS0043612,7
RTS0043613,4
RTS0043614,4
RTS0043615,8
RTS0043616,8
RTS0043617,4
RTS0043618,9
RTS0043619,5
RTS0043620,1
RTS0043621,4
RTS0043623,3
RTS0043624,11
RTS0043625,3
RTS0043626,5
RTS0043627,4
RTS0043628,5
RTS0043629,6
RTS0043630,6
RTS0043631,7
RTS0043632,6
RTS0043633,7
RTS0043634,6
RTS0043635,5
RTS0043636,3
RTS0043637,4
RTS0043638,5
RTS0043639,3
RTS0043640,3
RTS0043641,14
RTS0043642,8
RTS0043643,17
RTS0043644,16
RTS0043645,16
RTS0043646,6
RTS0043647,3
RTS0043648,5
RTS0043649,4
RTS0043650,3
RTS0043651,6
RTS0043652,5
RTS0043653,4
RTS0043654,4
RTS0043655,4
RTS0043656,4
RTS0043657,3
RTS0043658,6
RTS0043659,2
RTS0043660,3
RTS0043661,5
RTS0043663,3
RTS0043664,3
RTS0043665,4
RTS0043666,3
RTS0043667,2
RTS0043668,4
RTS0043669,6
RTS0043670,3
RTS0043671,3
RTS0043672,4
RTS0043673,8
RTS0043674,5
RTS0043675,5
RTS0043676,3
RTS0043677,6
RTS0043678,2
RTS0043679,3
RTS0043680,5
RTS0043681,3
RTS0043682,4
RTS0043683,5
RTS0043684,3
RTS0043685,5
RTS0043686,4
RTS0043687,5
RTS0043688,1
RTS0043689,2
RTS0043690,8
RTS0043691,12
RTS0043692,5
RTS0043693,3
RTS0043694,2
RTS0043695,8
RTS0043696,7
RTS0043697,4
RTS0043698,11
RTS0043700,6
RTS0043701,4
RTS0043702,6
RTS0043703,2
RTS0043704,3
RTS0043705,5
RTS0043706,5
RTS0043707,4
RTS0043708,2
RTS0043709,3
RTS0043710,4
RTS0043711,6
RTS0043712,3
RTS0043713,3
RTS0043715,1
RTS0043716,5
RTS0043717,3
RTS0043718,7
RTS0043719,4
RTS0043720,3
RTS0043721,12
RTS0043722,6
RTS0043723,5
RTS0043724,5
RTS0043725,6
RTS0043726,5
RTS0043727,3
RTS0043728,6
RTS0043729,5
RTS0043730,3
RTS0043731,4
RTS0043732,2
RTS0043733,2
RTS0043734,6
RTS0043735,5
RTS0043736,2
RTS0043737,4
RTS0043738,7
RTS0043740,5
RTS0043741,12
RTS0043742,11
RTS0043743,4
RTS0043744,5
RTS0043745,3
RTS0043746,3
RTS0043747,4
RTS0043748,2
RTS0043749,1
RTS0043750,5
RTS0043751,3
RTS0043752,4
RTS0043753,7
RTS0043754,2
RTS0043755,4
RTS0043756,3
RTS0043757,6
RTS0043758,4
RTS0043759,7
RTS0043760,3
RTS0043761,10
RTS0043762,4
RTS0043763,3
RTS0043764,8
RTS0043765,5
RTS0043766,6
RTS0043767,6
RTS0043768,3
RTS0043769,2
RTS0043770,2
RTS0043771,4
RTS0043772,3
RTS0043773,1
RTS0043774,1
RTS0043775,1
RTS0043776,3
RTS0043777,4
RTS0043778,6
RTS0043779,3
RTS0043780,7
RTS0043781,4
RTS0043782,8
RTS0043783,10
RTS0043784,7
RTS0043785,1
RTS0043786,5
RTS0043787,10
RTS0043788,3
RTS0043789,7
RTS0043790,4
RTS0043791,2
RTS0043792,4
RTS0043793,2
RTS0043794,4
RTS0043795,6
RTS0043796,7
RTS0043797,7
RTS0043798,3
RTS0043799,4
RTS0043800,3
RTS0043801,3
RTS0043802,5
RTS0043803,5
RTS0043804,2
RTS0043805,1
RTS0043806,1
RTS0043807,1
RTS0043808,6
RTS0043809,6
RTS0043810,3
RTS0043811,4
RTS0043812,5
RTS0043813,2
RTS0043814,9
RTS0043815,7
RTS0043816,6
RTS0043817,4
RTS0043818,7
RTS0043819,2
RTS0043820,8
RTS0043821,1
RTS0043822,4
RTS0043823,5
RTS0043824,3
RTS0043825,2
RTS0043826,2
RTS0043827,2
RTS0043828,6
RTS0043829,5
RTS0043830,4
RTS0043831,6
RTS0043832,9
RTS0043833,4
RTS0043834,3
RTS0043835,3
RTS0043836,4
RTS0043837,4
RTS0043838,4
RTS0043839,5
RTS0043840,7
RTS0043841,1
RTS0043842,2
RTS0043843,3
RTS0043844,7
RTS0043845,3
RTS0043846,5
RTS0043847,6
RTS0043848,7
RTS0043849,7
RTS0043850,7
RTS0043851,7
RTS0043852,11
RTS0043853,8
RTS0043854,5
RTS0043856,5
RTS0043857,4
RTS0043858,3
RTS0043859,6
RTS0043860,2
RTS0043861,4
RTS0043862,5
RTS0043863,3
RTS0043864,5
RTS0043865,4
RTS0043866,7
RTS0043867,10
RTS0043868,3
RTS0043869,7
RTS0043870,12
RTS0043871,9
RTS0043872,10
RTS0043873,12
RTS0043874,8
RTS0043875,5
RTS0043876,2
RTS0043877,5
RTS0043878,4
RTS0043879,6
RTS0043880,2
RTS0043881,2
RTS0043882,5
RTS0043883,1
RTS0043884,5
RTS0043885,1
RTS0043886,11
RTS0043887,4
RTS0043888,8
RTS0043889,1
RTS0043890,10
RTS0043891,6
RTS0043892,1
RTS0043893,3
RTS0043894,3
RTS0043895,6
RTS0043896,8
RTS0043897,2
RTS0043898,4
RTS0043899,5
RTS0043900,6
RTS0043901,9
RTS0043902,4
RTS0043904,9
RTS0043905,4
RTS0043906,2
RTS0043907,4
RTS0043908,4
RTS0043909,3
RTS0043910,1
RTS0043911,3
RTS0043912,11
RTS0043913,5
RTS0043914,5
RTS0043915,2
RTS0043916,9
RTS0043917,7
RTS0043918,9
RTS0043919,3
RTS0043920,15
RTS0043921,7
RTS0043922,3
RTS0043923,3
RTS0043924,7
RTS0043925,5
RTS0043926,6
RTS0043927,2
RTS0043928,4
RTS0043929,9
RTS0043930,2
RTS0043931,4
RTS0043932,5
RTS0043933,9
RTS0043934,5
RTS0043935,6
RTS0043936,2
RTS0043937,2
RTS0043938,3
RTS0043939,1
RTS0043940,2
RTS0043941,6
RTS0043942,3
RTS0043943,4
RTS0043944,1
RTS0043945,3
RTS0043946,3
RTS0043947,6
RTS0043948,7
RTS0043949,3
RTS0043950,3
RTS0043951,4
RTS0043952,4
RTS0043953,2
RTS0043954,4
RTS0043955,7
RTS0043956,7
RTS0043957,10
RTS0043958,9
RTS0043959,5
RTS0043960,5
RTS0043961,5
RTS0043962,1
RTS0043963,3
RTS0043964,7
RTS0043965,1
RTS0043966,5
RTS0043967,5
RTS0043968,6
RTS0043969,3
RTS0043970,9
RTS0043971,5
RTS0043972,14
RTS0043973,5
RTS0043974,3
RTS0043975,3
RTS0043976,9
RTS0043977,4
RTS0043978,7
RTS0043979,8
RTS0043980,6
RTS0043981,8
RTS0043982,8
RTS0043983,7
RTS0043984,2
RTS0043985,11
RTS0043986,6
RTS0043987,3
RTS0043988,1
RTS0043989,3
RTS0043990,6
RTS0043991,5
RTS0043992,1
RTS0043993,5
RTS0043994,4
RTS0043996,5
RTS0043997,4
RTS0043998,2
RTS0043999,2
RTS0044000,4
RTS0044001,6
RTS0044002,9
RTS0044003,9
RTS0044004,6
RTS0044005,3
RTS0044006,6
RTS0044007,6
RTS0044008,3
RTS0044009,7
RTS0044010,6
RTS0044011,9
RTS0044012,10
RTS0044013,8
RTS0044014,5
RTS0044015,8
RTS0044016,7
RTS0044017,2
RTS0044018,7
RTS0044019,4
RTS0044020,5
RTS0044021,5
RTS0044022,5
RTS0044023,6
RTS0044024,1
RTS0044025,6
RTS0044026,8
RTS0044027,3
RTS0044028,3
RTS0044029,9
RTS0044030,2
RTS0044031,3
RTS0044032,4
RTS0044033,2
RTS0044034,4
RTS0044035,2
RTS0044036,12
RTS0044037,10
RTS0044038,14
RTS0044039,5
RTS0044040,10
RTS0044041,11
RTS0044042,12
RTS0044043,9
RTS0044044,12
RTS0044045,5
RTS0044046,5
RTS0044047,4
RTS0044048,3
RTS0044049,4
RTS0044050,4
RTS0044051,2
RTS0044052,8
RTS0044053,3
RTS0044054,2
RTS0044055,4
RTS0044056,2
RTS0044057,6
RTS0044058,4
RTS0044059,11
RTS0044060,3
RTS0044061,5
RTS0044062,4
RTS0044063,9
RTS0044064,5
RTS0044065,2
RTS0044067,5
RTS0044068,8
RTS0044069,11
RTS0044070,4
RTS0044071,2
RTS0044072,4
RTS0044073,3
RTS0044074,7
RTS0044075,7
RTS0044076,3
RTS0044077,5
RTS0044078,2
RTS0044079,5
RTS0044080,1
RTS0044081,1
RTS0044082,4
RTS0044083,3
RTS0044084,4
RTS0044085,5
RTS0044086,3
RTS0044087,4
RTS0044088,6
RTS0044089,1
RTS0044090,2
RTS0044091,5
RTS0044092,6
RTS0044093,4
RTS0044094,6
RTS0044095,4
RTS0044096,4
RTS0044097,2
RTS0044098,4
RTS0044099,6
RTS0044100,5
RTS0044101,7
RTS0044102,4
RTS0044103,8
RTS0044104,5
RTS0044105,5
RTS0044106,10
RTS0044107,9
RTS0044108,8
RTS0044109,10
RTS0044110,14
RTS0044111,8
RTS0044112,6
RTS0044113,4
RTS0044114,5
RTS0044115,11
RTS0044116,7
RTS0044117,6
RTS0044118,3
RTS0044119,6
RTS0044120,5
RTS0044121,3
RTS0044122,1
RTS0044123,2
RTS0044124,7
RTS0044125,9
RTS0044126,3
RTS0044127,3
RTS0044128,3
RTS0044129,10
RTS0044130,10
RTS0044131,11
RTS0044132,6
RTS0044133,3
RTS0044134,10
RTS0044135,11
RTS0044136,3
RTS0044137,3
RTS0044138,4
RTS0044139,3
RTS0044140,3
RTS0044141,5
RTS0044142,10
RTS0044143,5
RTS0044144,4
RTS0044145,4
RTS0044146,3
RTS0044147,5
RTS0044148,4
RTS0044149,3
RTS0044150,4
RTS0044151,7
RTS0044152,5
RTS0044153,10
RTS0044154,7
RTS0044155,3
RTS0044156,5
RTS0044157,8
RTS0044158,17
RTS0044159,12
RTS0044160,9
RTS0044161,4
RTS0044162,9
RTS0044163,7
RTS0044164,9
RTS0044165,1
RTS0044166,8
RTS0044167,4
RTS0044168,6
RTS0044169,10
RTS0044170,8
RTS0044171,9
RTS0044172,8
RTS0044173,3
RTS0044174,4
RTS0044175,3
RTS0044176,6
RTS0044177,2
RTS0044178,8
RTS0044180,4
RTS0044181,4
RTS0044182,4
RTS0044183,2
RTS0044184,6
RTS0044185,7
RTS0044186,5
RTS0044187,2
RTS0044188,7
RTS0044189,7
RTS0044190,5
RTS0044191,6
RTS0044192,5
RTS0044193,3
RTS0044194,10
RTS0044195,11
RTS0044196,6
RTS0044197,3
RTS0044198,10
RTS0044199,6
RTS0044200,7
RTS0044206,10
RTS0044207,10
RTS0044208,3
RTS0044209,9
RTS0044210,5
RTS0044211,11
RTS0044212,6
RTS0044213,7
RTS0044214,9
RTS0044215,12
RTS0044216,4
RTS0044217,3
RTS0044218,11
RTS0044219,5
RTS0044220,5
RTS0044221,1
RTS0044222,7
RTS0044223,2
RTS0044224,4
RTS0044225,1
RTS0044226,7
RTS0044227,1
RTS0044228,6
RTS0044229,5
RTS0044230,3
RTS0044231,3
RTS0044232,8
RTS0044233,7
RTS0044234,3
RTS0044235,5
RTS0044236,3
RTS0044237,8
RTS0044238,5
RTS0044239,8
RTS0044240,5
RTS0044241,7
RTS0044242,10
RTS0044243,5
RTS0044244,4
RTS0044245,2
RTS0044246,4
RTS0044247,6
RTS0044248,2
RTS0044249,10
RTS0044250,2
RTS0044251,7
RTS0044252,6
RTS0044253,5
RTS0044254,6
RTS0044255,7
RTS0044256,2
RTS0044257,5
RTS0044258,4
RTS0044259,8
RTS0044260,8
RTS0044261,12
RTS0044262,11
RTS0044263,10
RTS0044264,4
RTS0044265,6
RTS0044266,3
RTS0044267,1
RTS0044268,3
RTS0044269,4
RTS0044270,9
RTS0044271,5
RTS0044272,7
RTS0044273,12
RTS0044274,5
RTS0044275,11
RTS0044276,10
RTS0044277,5
RTS0044278,2
RTS0044279,2
RTS0044280,5
RTS0044281,3
RTS0044282,7
RTS0044283,7
RTS0044284,7
RTS0044285,8
RTS0044286,2
RTS0044287,7
RTS0044288,3
RTS0044289,3
RTS0044290,4
RTS0044291,6
RTS0044292,3
RTS0044293,4
RTS0044294,2
RTS0044295,7
RTS0044296,6
RTS0044297,4
RTS0044298,4
RTS0044299,1
RTS0044300,7
RTS0044301,12
RTS0044302,3
RTS0044303,7
RTS0044304,7
RTS0044305,7
RTS0044306,6
RTS0044307,7
RTS0044308,7
RTS0044309,6
RTS0044310,10
RTS0044311,4
RTS0044312,3
RTS0044313,6
RTS0044314,2
RTS0044315,3
RTS0044316,9
RTS0044317,8
RTS0044318,5
RTS0044319,7
RTS0044320,5
RTS0044321,6
RTS0044322,6
RTS0044323,3
RTS0044324,6
RTS0044325,3
RTS0044326,8
RTS0044327,5
RTS0044328,4
RTS0044329,10
RTS0044330,8
RTS0044331,14
RTS0044332,8
RTS0044333,13
RTS0044334,21
RTS0044335,17
RTS0044336,3
RTS0044337,4
RTS0044338,2
RTS0044339,2
RTS0044340,1
RTS0044341,5
RTS0044342,4
RTS0044343,1
RTS0044344,1
RTS0044345,5
RTS0044346,15
RTS0044347,19
RTS0044348,22
RTS0044349,24
RTS0044350,12
RTS0044351,7
RTS0044352,4
RTS0044353,8
RTS0044354,2
RTS0044355,10
RTS0044356,5
RTS0044357,7
RTS0044358,2
RTS0044359,11
RTS0044360,2
RTS0044361,10
RTS0044362,5
RTS0044363,4
RTS0044364,8
RTS0044365,7
RTS0044366,7
RTS0044367,6
RTS0044368,9
RTS0044369,20
RTS0044370,8
RTS0044371,2
RTS0044372,1
RTS0044373,5
RTS0044374,5
RTS0044375,5
RTS0044376,7
RTS0044377,7
RTS0044378,6
RTS0044379,3
RTS0044380,7
RTS0044381,7
RTS0044382,5
RTS0044383,5
RTS0044384,9
RTS0044385,8
RTS0044386,5
RTS0044387,10
RTS0044388,10
RTS0044389,3
RTS0044390,7
RTS0044391,10
RTS0044392,13
RTS0044393,10
RTS0044394,8
RTS0044395,6
RTS0044396,4
RTS0044397,5
RTS0044399,4
RTS0044400,4
RTS0044401,1
RTS0044402,2
RTS0044403,5
RTS0044404,9
RTS0044405,5
RTS0044406,5
RTS0044407,7
RTS0044408,7
RTS0044409,8
RTS0044410,3
RTS0044411,5
RTS0044412,3
RTS0044413,4
RTS0044414,3
RTS0044415,3
RTS0044416,9
RTS0044417,11
RTS0044418,7
RTS0044419,5
RTS0044420,8
RTS0044421,8
RTS0044422,4
RTS0044423,3
RTS0044424,6
RTS0044425,5
RTS0044426,4
RTS0044427,2
RTS0044428,5
RTS0044429,5
RTS0044430,6
RTS0044431,4
RTS0044432,5
RTS0044433,6
RTS0044434,5
RTS0044435,4
RTS0044436,6
RTS0044437,3
RTS0044438,4
RTS0044439,7
RTS0044440,10
RTS0044441,5
RTS0044442,11
RTS0044443,12
RTS0044444,3
RTS0044445,2
RTS0044446,3
RTS0044447,7
RTS0044448,9
RTS0044449,7
RTS0044450,3
RTS0044451,5
RTS0044452,4
RTS0044453,6
RTS0044454,6
RTS0044455,6
RTS0044456,4
RTS0044457,4
RTS0044458,4
RTS0044459,5
RTS0044460,5
RTS0044461,5
RTS0044462,5
RTS0044463,3
RTS0044464,8
RTS0044465,7
RTS0044466,10
RTS0044467,4
RTS0044468,3
RTS0044469,1
RTS0044470,3
RTS0044471,9
RTS0044472,7
RTS0044473,6
RTS0044474,6
RTS0044475,7
RTS0044476,4
RTS0044477,11
RTS0044478,9
RTS0044479,6
RTS0044480,8
RTS0044481,6
RTS0044482,9
RTS0044483,2
RTS0044484,6
RTS0044485,3
RTS0044486,7
RTS0044487,5
RTS0044488,8
RTS0044489,9
RTS0044490,1
RTS0044491,1
RTS0044492,4
RTS0044493,4
RTS0044494,4
RTS0044495,8
RTS0044496,4
RTS0044497,10
RTS0044498,6
RTS0044499,6
RTS0044500,7
RTS0044501,7
RTS0044502,9
RTS0044503,6
RTS0044504,5
RTS0044505,10
RTS0044506,4
RTS0044507,2
RTS0044508,3
RTS0044509,6
RTS0044510,7
RTS0044511,5
RTS0044512,4
RTS0044513,4
RTS0044514,4
RTS0044515,7
RTS0044516,5
RTS0044517,5
RTS0044518,3
RTS0044519,6
RTS0044520,6
RTS0044521,6
RTS0044522,4
RTS0044523,8
RTS0044524,5
RTS0044525,2
RTS0044526,6
RTS0044527,6
RTS0044528,7
RTS0044529,7
RTS0044530,6
RTS0044531,6
RTS0044532,2
RTS0044533,4
RTS0044534,7
RTS0044535,4
RTS0044536,4
RTS0044537,4
RTS0044538,6
RTS0044539,6
RTS0044540,7
RTS0044541,9
RTS0044542,4
RTS0044543,6
RTS0044544,7
RTS0044545,3
RTS0044546,8
RTS0044547,5
RTS0044548,6
RTS0044549,7
RTS0044550,4
RTS0044551,9
RTS0044552,7
RTS0044553,4
RTS0044554,6
RTS0044555,2
RTS0044556,3
RTS0044557,4
RTS0044558,4
RTS0044559,6
RTS0044560,3
RTS0044561,6
RTS0044562,8
RTS0044563,5
RTS0044564,3
RTS0044565,5
RTS0044566,6
RTS0044567,6
RTS0044568,4
RTS0044569,2
RTS0044570,4
RTS0044571,9
RTS0044572,3
RTS0044573,5
RTS0044574,4
RTS0044575,7
RTS0044576,1
RTS0044577,8
RTS0044578,5
RTS0044579,3
RTS0044580,3
RTS0044581,5
RTS0044582,5
RTS0044583,2
RTS0044584,10
RTS0044585,4
RTS0044587,9
RTS0044588,4
RTS0044589,2
RTS0044590,7
RTS0044591,7
RTS0044592,3
RTS0044593,5
RTS0044594,7
RTS0044595,2
RTS0044596,5
RTS0044597,5
RTS0044598,8
RTS0044599,6
RTS0044600,5
RTS0044601,6
RTS0044602,4
RTS0044603,3
RTS0044604,5
RTS0044605,5
RTS0044606,4
RTS0044607,5
RTS0044608,3
RTS0044610,2
RTS0044611,8
RTS0044612,7
RTS0044613,4
RTS0044614,1
RTS0044615,6
RTS0044616,8
RTS0044617,3
RTS0044618,4
RTS0044619,3
RTS0044620,8
RTS0044621,5
RTS0044622,6
RTS0044623,3
RTS0044624,10
RTS0044625,8
RTS0044626,6
RTS0044627,1
RTS0044628,3
RTS0044629,3
RTS0044630,4
RTS0044631,2
RTS0044632,5
RTS0044633,11
RTS0044634,4
RTS0044635,6
RTS0044636,5
RTS0044637,2
RTS0044638,2
RTS0044639,5
RTS0044640,3
RTS0044641,4
RTS0044642,4
RTS0044643,6
RTS0044644,6
RTS0044645,7
RTS0044646,5
RTS0044647,1
RTS0044648,8
RTS0044649,3
RTS0044650,4
RTS0044651,6
RTS0044652,7
RTS0044653,4
RTS0044654,6
RTS0044655,15
RTS0044656,5
RTS0044657,4
RTS0044658,7
RTS0044659,3
RTS0044660,4
RTS0044661,8
RTS0044662,6
RTS0044663,10
RTS0044664,8
RTS0044665,9
RTS0044666,2
RTS0044667,5
RTS0044668,7
RTS0044669,7
RTS0044670,9
RTS0044671,3
RTS0044672,3
RTS0044673,2
RTS0044674,6
RTS0044675,6
RTS0044676,4
RTS0044677,3
RTS0044678,6
RTS0044679,6
RTS0044680,3
RTS0044681,3
RTS0044682,4
RTS0044683,2
RTS0044684,6
RTS0044685,6
RTS0044686,8
RTS0044687,4
RTS0044688,13
RTS0044689,9
RTS0044690,14
RTS0044691,4
RTS0044692,10
RTS0044693,6
RTS0044694,4
RTS0044695,4
RTS0044696,8
RTS0044697,4
RTS0044698,7
RTS0044699,11
RTS0044700,3
RTS0044701,5
RTS0044702,5
RTS0044703,6
RTS0044704,5
RTS0044705,3
RTS0044706,7
RTS0044707,10
RTS0044708,4
RTS0044709,6
RTS0044710,7
RTS0044711,4
RTS0044712,7
RTS0044714,3
RTS0044715,5
RTS0044716,12
RTS0044717,7
RTS0044718,9
RTS0044719,2
RTS0044720,12
RTS0044721,2
RTS0044722,4
RTS0044723,2
RTS0044724,3
RTS0044725,5
RTS0044726,10
RTS0044727,7
RTS0044728,5
RTS0044729,6
RTS0044730,11
RTS0044731,2
RTS0044732,9
RTS0044733,5
RTS0044734,2
RTS0044735,5
RTS0044736,6
RTS0044737,3
RTS0044738,5
RTS0044739,5
RTS0044740,6
RTS0044741,1
RTS0044742,2
RTS0044743,4
RTS0044744,5
RTS0044745,3
RTS0044746,1
RTS0044747,4
RTS0044748,3
RTS0044749,4
RTS0044750,3
RTS0044751,2
RTS0044752,3
RTS0044753,10
RTS0044754,4
RTS0044755,6
RTS0044756,7
RTS0044757,7
RTS0044758,7
RTS0044759,4
RTS0044760,2
RTS0044761,12
RTS0044762,4
RTS0044763,6
RTS0044765,3
RTS0044766,2
RTS0044767,4
RTS0044768,9
RTS0044769,3
RTS0044770,6
RTS0044771,4
RTS0044772,1
RTS0044773,2
RTS0044774,4
RTS0044775,5
RTS0044776,6
RTS0044777,7
RTS0044778,7
RTS0044779,3
RTS0044780,6
RTS0044781,16
RTS0044782,11
RTS0044783,6
RTS0044784,6
RTS0044785,5
RTS0044786,7
RTS0044787,9
RTS0044788,6
RTS0044789,10
RTS0044790,3
RTS0044791,15
RTS0044792,45
RTS0044793,8
RTS0044794,8
RTS0044795,4
RTS0044796,7
RTS0044797,8
RTS0044798,4
RTS0044799,7
RTS0044800,8
RTS0044801,7
RTS0044802,6
RTS0044803,6
RTS0044804,7
RTS0044805,11
RTS0044806,8
RTS0044807,4
RTS0044808,5
RTS0044809,4
RTS0044810,7
RTS0044811,6
RTS0044812,5
RTS0044813,5
RTS0044814,11
RTS0044815,8
RTS0044816,2
RTS0044817,5
RTS0044818,7
RTS0044819,2
RTS0044820,6
RTS0044821,5
RTS0044822,4
RTS0044823,4
RTS0044824,2
RTS0044825,6
RTS0044826,5
RTS0044827,6
RTS0044828,4
RTS0044829,6
RTS0044830,4
RTS0044831,8
RTS0044832,4
RTS0044833,9
RTS0044834,12
RTS0044835,6
RTS0044836,6
RTS0044837,3
RTS0044838,6
RTS0044839,3
RTS0044840,5
RTS0044841,4
RTS0044842,6
RTS0044843,4
RTS0044844,2
RTS0044845,7
RTS0044846,3
RTS0044847,1
RTS0044848,6
RTS0044849,8
RTS0044850,4
RTS0044851,3
RTS0044852,3
RTS0044853,1
RTS0044854,3
RTS0044855,5
RTS0044856,5
RTS0044857,1
RTS0044858,2
RTS0044859,5
RTS0044860,3
RTS0044861,2
RTS0044862,3
RTS0044863,4
RTS0044864,4
RTS0044865,5
RTS0044866,4
RTS0044867,10
RTS0044868,13
RTS0044869,5
RTS0044870,6
RTS0044871,6
RTS0044872,4
RTS0044873,9
RTS0044874,13
RTS0044875,7
RTS0044876,5
RTS0044877,23
RTS0044878,7
RTS0044879,5
RTS0044880,11
RTS0044881,1
RTS0044882,4
RTS0044883,3
RTS0044884,5
RTS0044885,5
RTS0044886,8
RTS0044887,1
RTS0044888,7
RTS0044889,2
RTS0044890,4
RTS0044891,5
RTS0044892,9
RTS0044893,5
RTS0044894,8
RTS0044895,4
RTS0044896,8
RTS0044897,11
RTS0044898,17
RTS0044899,8
RTS0044900,6
RTS0044901,3
RTS0044902,8
RTS0044903,13
RTS0044904,6
RTS0044905,6
RTS0044906,10
RTS0044907,11
RTS0044908,10
RTS0044909,12
RTS0044910,14
RTS0044911,4
RTS0044912,4
RTS0044913,5
RTS0044914,6
RTS0044915,4
RTS0044916,7
RTS0044917,4
RTS0044918,6
RTS0044919,4
RTS0044920,6
RTS0044921,4
RTS0044922,7
RTS0044923,4
RTS0044924,3
RTS0044925,9
RTS0044926,7
RTS0044927,5
RTS0044928,5
RTS0044929,6
RTS0044930,4
RTS0044931,2
RTS0044932,1
RTS0044933,3
RTS0044934,4
RTS0044935,7
RTS0044936,10
RTS0044937,4
RTS0044938,7
RTS0044939,5
RTS0044940,7
RTS0044941,7
RTS0044942,4
RTS0044943,4
RTS0044944,5
RTS0044945,5
RTS0044946,5
RTS0044947,2
RTS0044948,2
RTS0044949,5
RTS0044950,5
RTS0044951,7
RTS0044952,1
RTS0044953,6
RTS0044954,3
RTS0044955,4
RTS0044956,5
RTS0044957,8
RTS0044958,4
RTS0044959,4
RTS0044960,1
RTS0044961,3
RTS0044962,4
RTS0044963,4
RTS0044964,1
RTS0044965,3
RTS0044966,4
RTS0044967,5
RTS0044968,6
RTS0044969,4
RTS0044970,6
RTS0044971,5
RTS0044972,6
RTS0044973,3
RTS0044974,7
RTS0044975,4
RTS0044976,4
RTS0044977,5
RTS0044978,4
RTS0044979,2
RTS0044980,6
RTS0044982,3
RTS0044983,4
RTS0044984,5
RTS0044985,4
RTS0044986,4
RTS0044987,1
RTS0044988,7
RTS0044989,5
RTS0044991,2
RTS0044992,6
RTS0044993,1
RTS0044994,9
RTS0044995,4
RTS0044996,2
RTS0044997,5
RTS0044998,6
RTS0044999,3
RTS0045000,2
RTS0045001,4
RTS0045002,3
RTS0045003,5
RTS0045004,6
RTS0045005,5
RTS0045006,12
RTS0045007,9
RTS0045008,9
RTS0045009,10
RTS0045010,3
RTS0045011,2
RTS0045012,3
RTS0045013,3
RTS0045014,2
RTS0045015,3
RTS0045016,4
RTS0045017,8
RTS0045018,8
RTS0045019,3
RTS0045020,6
RTS0045021,5
RTS0045022,5
RTS0045023,4
RTS0045024,5
RTS0045025,3
RTS0045026,15
RTS0045027,6
RTS0045028,7
RTS0045029,5
RTS0045030,6
RTS0045031,5
RTS0045032,2
RTS0045033,5
RTS0045034,5
RTS0045035,2
RTS0045036,9
RTS0045038,2
RTS0045039,6
RTS0045040,6
RTS0045041,2
RTS0045042,2
RTS0045043,4
RTS0045044,9
RTS0045045,9
RTS0045046,2
RTS0045047,3
RTS0045048,4
RTS0045049,2
RTS0045050,3
RTS0045051,2
RTS0045052,3
RTS0045053,4
RTS0045054,3
RTS0045055,3
RTS0045056,11
RTS0045057,8
RTS0045058,3
RTS0045059,5
RTS0045060,13
RTS0045061,6
RTS0045063,3
RTS0045064,3
RTS0045065,4
RTS0045066,5
RTS0045067,8
RTS0045068,7
RTS0045069,11
RTS0045070,10
RTS0045071,11
RTS0045072,3
RTS0045073,10
RTS0045074,5
RTS0045075,5
RTS0045076,8
RTS0045077,4
RTS0045078,4
RTS0045079,1
RTS0045080,3
RTS0045081,5
RTS0045082,2
RTS0045083,10
RTS0045084,2
RTS0045085,3
RTS0045086,3
RTS0045087,5
RTS0045089,1
RTS0045090,3
RTS0045091,2
RTS0045092,3
RTS0045093,4
RTS0045094,4
RTS0045095,8
RTS0045096,15
RTS0045097,2
RTS0045098,1
RTS0045099,6
RTS0045100,3
RTS0045101,8
RTS0045102,1
RTS0045103,5
RTS0045104,5
RTS0045105,3
RTS0045106,3
RTS0045107,4
RTS0045108,6
RTS0045109,4
RTS0045110,6
RTS0045111,8
RTS0045112,8
RTS0045113,6
RTS0045114,4
RTS0045115,7
RTS0045116,3
RTS0045117,5
RTS0045118,4
RTS0045119,5
RTS0045120,1
RTS0045121,4
RTS0045122,6
RTS0045123,6
RTS0045124,3
RTS0045125,8
RTS0045126,3
RTS0045127,2
RTS0045128,7
RTS0045129,5
RTS0045130,5
RTS0045131,4
RTS0045132,3
RTS0045133,8
RTS0045134,6
RTS0045135,6
RTS0045136,9
RTS0045137,7
RTS0045138,3
RTS0045139,4
RTS0045140,5
RTS0045141,10
RTS0045142,7
RTS0045143,2
RTS0045144,7
RTS0045145,4
RTS0045146,9
RTS0045147,2
RTS0045148,5
RTS0045149,6
RTS0045150,4
RTS0045151,8
RTS0045152,6
RTS0045153,3
RTS0045154,3
RTS0045155,8
RTS0045156,3
RTS0045157,8
RTS0045158,5
RTS0045159,5
RTS0045160,9
RTS0045161,3
RTS0045162,10
RTS0045163,4
RTS0045164,8
RTS0045165,6
RTS0045166,6
RTS0045167,2
RTS0045168,4
RTS0045169,8
RTS0045170,7
RTS0045171,4
RTS0045172,10
RTS0045173,8
RTS0045174,10
RTS0045175,6
RTS0045176,9
RTS0045177,6
RTS0045178,4
RTS0045179,5
RTS0045180,6
RTS0045181,4
RTS0045182,3
RTS0045183,3
RTS0045184,3
RTS0045185,3
RTS0045186,6
RTS0045187,3
RTS0045188,4
RTS0045189,4
RTS0045190,11
RTS0045191,3
RTS0045192,5
RTS0045193,5
RTS0045194,5
RTS0045195,4
RTS0045196,4
RTS0045197,5
RTS0045198,8
RTS0045199,3
RTS0045200,1
RTS0045201,6
RTS0045202,10
RTS0045203,1
RTS0045204,5
RTS0045205,6
RTS0045206,6
RTS0045207,2
RTS0045208,3
RTS0045209,2
RTS0045210,3
RTS0045211,3
RTS0045212,9
RTS0045213,2
RTS0045214,6
RTS0045215,2
RTS0045216,5
RTS0045217,10
RTS0045218,8
RTS0045219,2
RTS0045220,6
RTS0045221,5
RTS0045222,4
RTS0045223,7
RTS0045224,5
RTS0045225,9
RTS0045226,68
RTS0045227,36
RTS0045228,67
RTS0045229,30
RTS0045230,42
RTS0045231,7
RTS0045232,13
RTS0045233,9
RTS0045234,7
RTS0045235,6
RTS0045236,11
RTS0045237,4
RTS0045238,6
RTS0045239,10
RTS0045240,14
RTS0045241,5
RTS0045242,7
RTS0045243,5
RTS0045244,9
RTS0045245,6
RTS0045246,6
RTS0045247,4
RTS0045248,4
RTS0045249,4
RTS0045250,5
RTS0045251,11
RTS0045252,4
RTS0045253,6
RTS0045254,5
RTS0045255,3
RTS0045256,1
RTS0045257,5
RTS0045258,8
RTS0045259,6
RTS0045260,4
RTS0045261,4
RTS0045262,4
RTS0045263,9
RTS0045264,1
RTS0045265,2
RTS0045267,7
RTS0045268,8
RTS0045269,5
RTS0045270,12
RTS0045272,2
RTS0045273,5
RTS0045274,3
RTS0045275,4
RTS0045276,6
RTS0045277,9
RTS0045278,4
RTS0045279,3
RTS0045280,4
RTS0045281,9
RTS0045282,2
RTS0045283,8
RTS0045284,4
RTS0045285,7
RTS0045286,7
RTS0045287,6
RTS0045288,3
RTS0045289,8
RTS0045290,1
RTS0045291,7
RTS0045292,6
RTS0045293,7
RTS0045294,1
RTS0045295,4
RTS0045296,9
RTS0045297,4
RTS0045298,9
RTS0045299,4
RTS0045300,7
RTS0045301,5
RTS0045302,5
RTS0045303,6
RTS0045304,7
RTS0045305,9
RTS0045306,3
RTS0045307,6
RTS0045308,8
RTS0045309,4
RTS0045310,6
RTS0045311,3
RTS0045312,3
RTS0045313,3
RTS0045314,4
RTS0045315,2
RTS0045316,7
RTS0045317,6
RTS0045318,5
RTS0045319,4
RTS0045320,2
RTS0045321,3
RTS0045322,6
RTS0045323,4
RTS0045324,3
RTS0045325,3
RTS0045326,3
RTS0045327,8
RTS0045328,6
RTS0045329,3
RTS0045330,2
RTS0045331,8
RTS0045332,5
RTS0045333,11
RTS0045334,2
RTS0045335,4
RTS0045336,6
RTS0045337,2
RTS0045338,2
RTS0045339,5
RTS0045340,4
RTS0045341,5
RTS0045342,3
RTS0045343,2
RTS0045344,5
RTS0045345,5
RTS0045346,4
RTS0045347,8
RTS0045348,8
RTS0045349,6
RTS0045350,3
RTS0045351,6
RTS0045352,5
RTS0045353,2
RTS0045354,3
RTS0045355,2
RTS0045356,5
RTS0045357,5
RTS0045358,4
RTS0045359,7
RTS0045360,3
RTS0045361,4
RTS0045362,54
RTS0045363,7
RTS0045364,3
RTS0045365,6
RTS0045366,5
RTS0045367,8
RTS0045368,3
RTS0045369,3
RTS0045370,4
RTS0045371,3
RTS0045372,3
RTS0045373,5
RTS0045374,11
RTS0045375,15
RTS0045376,8
RTS0045377,1
RTS0045378,4
RTS0045379,10
RTS0045380,4
RTS0045381,3
RTS0045382,10
RTS0045383,5
RTS0045384,10
RTS0045385,12
RTS0045386,8
RTS0045387,1
RTS0045388,7
RTS0045389,3
RTS0045390,1
RTS0045391,7
RTS0045392,1
RTS0045393,8
RTS0045394,1
RTS0045395,4
RTS0045396,5
RTS0045397,5
RTS0045398,3
RTS0045399,6
RTS0045400,6
RTS0045401,3
RTS0045402,7
RTS0045403,6
RTS0045404,6
RTS0045405,6
RTS0045406,5
RTS0045407,10
RTS0045408,7
RTS0045409,14
RTS0045410,7
RTS0045411,12
RTS0045412,10
RTS0045413,11
RTS0045414,9
RTS0045415,6
RTS0045416,3
RTS0045417,4
RTS0045418,1
RTS0045419,6
RTS0045420,2
RTS0045421,245
RTS0045422,214
RTS0045423,139
RTS0045424,228
RTS0045425,168
RTS0045426,1
RTS0045427,3
RTS0045428,3
RTS0045429,4
RTS0045430,3
RTS0045431,3
RTS0045432,2
RTS0045433,10
RTS0045434,9
RTS0045435,4
RTS0045436,11
RTS0045437,9
RTS0045438,14
RTS0045439,14
RTS0045440,9
RTS0045441,17
RTS0045442,22
RTS0045443,23
RTS0045444,19
RTS0045445,6
RTS0045446,11
RTS0045447,10
RTS0045448,7
RTS0045449,10
RTS0045450,10
RTS0045451,10
RTS0045452,6
RTS0045453,2
RTS0045454,7
RTS0045455,6
RTS0045456,4
RTS0045457,7
RTS0045458,5
RTS0045459,5
RTS0045460,7
RTS0045461,4
RTS0045462,3
RTS0045463,1
RTS0045464,3
RTS0045465,2
RTS0045466,6
RTS0045467,9
RTS0045468,4
RTS0045469,5
RTS0045470,4
RTS0045471,6
RTS0045472,5
RTS0045473,2
RTS0045474,21
RTS0045475,9
RTS0045476,11
RTS0045477,9
RTS0045478,9
RTS0045479,11
RTS0045480,15
RTS0045481,3
RTS0045482,5
RTS0045483,8
RTS0045484,11
RTS0045485,7
RTS0045486,2
RTS0045487,3
RTS0045488,4
RTS0045489,5
RTS0045490,5
RTS0045491,20
RTS0045492,30
RTS0045493,16
RTS0045494,10
RTS0045495,10
RTS0045496,4
RTS0045497,7
RTS0045498,13
RTS0045499,15
RTS0045500,16
RTS0045501,11
RTS0045502,10
RTS0045503,11
RTS0045504,5
RTS0045505,9
RTS0045506,245
RTS0045507,354
RTS0045508,218
RTS0045509,305
RTS0045510,231
RTS0045511,4
RTS0045512,3
RTS0045513,6
RTS0045514,6
RTS0045515,4
RTS0045516,3
RTS0045517,6
RTS0045518,7
RTS0045519,13
RTS0045520,10
RTS0045521,4
RTS0045522,3
RTS0045523,6
RTS0045524,5
RTS0045525,4
RTS0045526,15
RTS0045527,5
RTS0045528,5
RTS0045529,13
RTS0045530,6
RTS0045531,3
RTS0045532,8
RTS0045533,8
RTS0045534,2
RTS0045535,3
RTS0045536,13
RTS0045537,5
RTS0045538,4
RTS0045539,17
RTS0045540,10
RTS0045541,3
RTS0045542,3
RTS0045543,2
RTS0045544,1
RTS0045545,2
RTS0045546,8
RTS0045547,6
RTS0045548,7
RTS0045549,5
RTS0045550,3
RTS0045551,3
RTS0045552,5
RTS0045554,1
RTS0045555,1
RTS0045556,6
RTS0045557,6
RTS0045558,8
RTS0045559,11
RTS0045560,7
RTS0045561,6
RTS0045562,12
RTS0045563,4
RTS0045564,3
RTS0045565,3
RTS0045566,8
RTS0045567,2
RTS0045568,7
RTS0045569,9
RTS0045570,2
RTS0045571,4
RTS0045572,1
RTS0045573,4
RTS0045574,3
RTS0045575,3
RTS0045576,4
RTS0045577,4
RTS0045578,4
RTS0045579,6
RTS0045580,3
RTS0045581,6
RTS0045582,4
RTS0045583,5
RTS0045584,8
RTS0045585,7
RTS0045586,2
RTS0045587,5
RTS0045588,2
RTS0045589,5
RTS0045590,7
RTS0045592,68
RTS0045593,68
RTS0045594,47
RTS0045595,51
RTS0045596,8
RTS0045597,15
RTS0045598,16
RTS0045599,11
RTS0045600,6
RTS0045601,4
RTS0045602,4
RTS0045603,4
RTS0045604,7
RTS0045606,6
RTS0045607,6
RTS0045608,7
RTS0045609,3
RTS0045610,4
RTS0045611,1
RTS0045612,5
RTS0045613,3
RTS0045614,3
RTS0045615,3
RTS0045616,3
RTS0045617,6
RTS0045618,6
RTS0045619,3
RTS0045620,2
RTS0045621,11
RTS0045622,10
RTS0045623,7
RTS0045624,6
RTS0045625,13
RTS0045626,2
RTS0045627,2
RTS0045628,3
RTS0045629,3
RTS0045630,2
RTS0045631,5
RTS0045632,2
RTS0045633,6
RTS0045634,3
RTS0045635,7
RTS0045636,7
RTS0045637,5
RTS0045638,2
RTS0045639,9
RTS0045640,4
RTS0045641,2
RTS0045642,5
RTS0045643,1
RTS0045644,5
RTS0045645,5
RTS0045646,4
RTS0045647,8
RTS0045648,1
RTS0045649,2
RTS0045650,9
RTS0045651,1
RTS0045652,5
RTS0045653,2
RTS0045654,1
RTS0045655,5
RTS0045656,5
RTS0045657,8
RTS0045658,6
RTS0045659,9
RTS0045660,8
RTS0045661,19
RTS0045662,16
RTS0045663,21
RTS0045664,14
RTS0045665,29
RTS0045666,4
RTS0045667,3
RTS0045668,7
RTS0045669,3
RTS0045670,7
RTS0045671,2
RTS0045672,1
RTS0045673,3
RTS0045674,3
RTS0045675,1
RTS0045676,12
RTS0045677,21
RTS0045678,19
RTS0045679,20
RTS0045680,13
RTS0045681,4
RTS0045682,10
RTS0045683,1
RTS0045684,7
RTS0045687,1
RTS0045688,4
RTS0045689,5
RTS0045690,6
RTS0045691,5
RTS0045692,3
RTS0045693,4
RTS0045694,2
RTS0045695,2
RTS0045696,25
RTS0045697,5
RTS0045698,18
RTS0045699,14
RTS0045700,19
RTS0045701,8
RTS0045702,7
RTS0045703,6
RTS0045704,4
RTS0045705,2
RTS0045706,3
RTS0045707,7
RTS0045708,1
RTS0045709,2
RTS0045710,1
RTS0045711,2
RTS0045712,2
RTS0045714,4
RTS0045715,3
RTS0045716,23
RTS0045717,12
RTS0045718,15
RTS0045719,7
RTS0045720,10
RTS0045721,10
RTS0045722,4
RTS0045723,6
RTS0045724,5
RTS0045725,10
RTS0045726,8
RTS0045727,10
RTS0045728,7
RTS0045729,7
RTS0045730,1
RTS0045731,14
RTS0045732,14
RTS0045733,7
RTS0045734,16
RTS0045735,12
RTS0045736,36
RTS0045737,55
RTS0045738,61
RTS0045739,59
RTS0045740,44
RTS0045741,10
RTS0045742,7
RTS0045743,10
RTS0045744,14
RTS0045745,15
RTS0045746,20
RTS0045747,8
RTS0045748,10
RTS0045749,8
RTS0045750,5
RTS0045751,10
RTS0045752,4
RTS0045753,9
RTS0045754,5
RTS0045755,12
RTS0045756,9
RTS0045757,15
RTS0045758,12
RTS0045759,10
RTS0045760,13
RTS0045761,5
RTS0045762,5
RTS0045763,8
RTS0045764,8
RTS0045765,5
RTS0045766,2
RTS0045767,5
RTS0045768,9
RTS0045769,5
RTS0045770,8
RTS0045771,2
RTS0045772,11
RTS0045773,6
RTS0045774,5
RTS0045775,8
RTS0045776,2
RTS0045777,5
RTS0045778,2
RTS0045779,3
RTS0045780,3
RTS0045781,11
RTS0045782,8
RTS0045783,6
RTS0045784,5
RTS0045785,10
RTS0045786,6
RTS0045787,7
RTS0045788,5
RTS0045789,5
RTS0045790,3
RTS0045791,1
RTS0045792,7
RTS0045793,2
RTS0045794,4
RTS0045795,4
RTS0045796,2
RTS0045797,3
RTS0045798,3
RTS0045799,2
RTS0045800,3
RTS0045801,5
RTS0045802,4
RTS0045803,5
RTS0045804,2
RTS0045805,7
RTS0045806,9
RTS0045807,9
RTS0045808,8
RTS0045809,8
RTS0045810,8
RTS0045811,2
RTS0045812,4
RTS0045813,4
RTS0045814,6
RTS0045815,3
RTS0045816,4
RTS0045817,5
RTS0045818,2
RTS0045819,6
RTS0045820,5
RTS0045821,9
RTS0045822,8
RTS0045823,8
RTS0045824,14
RTS0045825,10
RTS0045826,13
RTS0045827,13
RTS0045828,11
RTS0045829,10
RTS0045830,7
RTS0045831,10
RTS0045832,7
RTS0045833,6
RTS0045834,8
RTS0045835,8
RTS0045836,19
RTS0045837,23
RTS0045838,22
RTS0045840,12
RTS0045841,19
RTS0045842,15
RTS0045843,14
RTS0045844,13
RTS0045845,11
RTS0045846,54
RTS0045848,13
RTS0045849,80
RTS0045851,4
RTS0045852,4
RTS0045853,3
RTS0045854,5
RTS0045855,4
RTS0045856,6
RTS0045857,4
RTS0045859,3
RTS0045860,7
RTS0045861,10
RTS0045862,16
RTS0045863,13
RTS0045864,17
RTS0045865,15
RTS0045866,16
RTS0045867,4
RTS0045868,2
RTS0045869,2
RTS0045870,1
RTS0045871,3
RTS0045872,2
RTS0045873,5
RTS0045874,3
RTS0045875,3
RTS0045876,1
RTS0045877,4
RTS0045878,4
RTS0045879,5
RTS0045880,3
RTS0045881,5
RTS0045882,8
RTS0045883,7
RTS0045884,4
RTS0045886,3
RTS0045887,4
RTS0045888,4
RTS0045889,4
RTS0045890,4
RTS0045891,3
RTS0045892,3
RTS0045893,5
RTS0045894,4
RTS0045895,5
RTS0045896,12
RTS0045897,6
RTS0045898,3
RTS0045899,11
RTS0045900,7
RTS0045901,6
RTS0045902,5
RTS0045903,5
RTS0045904,4
RTS0045905,6
RTS0045906,5
RTS0045907,4
RTS0045908,8
RTS0045909,2
RTS0045910,3
RTS0045911,5
RTS0045912,6
RTS0045913,4
RTS0045914,3
RTS0045915,3
RTS0045916,7
RTS0045918,3
RTS0045919,6
RTS0045920,4
RTS0045921,4
RTS0045922,2
RTS0045923,8
RTS0045924,4
RTS0045925,11
RTS0045926,7
RTS0045927,3
RTS0045928,5
RTS0045929,5
RTS0045930,17
RTS0045931,13
RTS0045932,9
RTS0045933,8
RTS0045935,4
RTS0045939,4
RTS0045941,6
RTS0045942,4
RTS0045943,5
RTS0045944,4
RTS0045945,2
RTS0045946,4
RTS0045947,7
RTS0045948,2
RTS0045949,2
RTS0045950,9
RTS0045951,7
RTS0045952,4
RTS0045953,9
RTS0045954,5
RTS0045955,3
RTS0045956,3
RTS0045957,3
RTS0045958,1
RTS0045959,5
RTS0045960,3
RTS0045961,1
RTS0045962,2
RTS0045963,5
RTS0045964,6
RTS0045965,9
RTS0045966,2
RTS0045967,2
RTS0045968,3
RTS0045969,6
RTS0045970,7
RTS0045971,3
RTS0045972,4
RTS0045973,1
RTS0045974,3
RTS0045975,6
RTS0045976,7
RTS0045977,3
RTS0045978,3
RTS0045979,9
RTS0045980,7
RTS0045981,9
RTS0045982,6
RTS0045983,9
RTS0045984,11
RTS0045985,2
RTS0045986,5
RTS0045987,9
RTS0045988,7
RTS0045989,3
RTS0045990,5
RTS0045991,7
RTS0045992,4
RTS0045993,6
RTS0045994,3
RTS0045995,2
RTS0045996,1
RTS0045997,9
RTS0045998,5
RTS0045999,7
RTS0046000,4
RTS0046001,3
RTS0046002,3
RTS0046003,6
RTS0046004,2
RTS0046005,5
RTS0046006,5
RTS0046007,6
RTS0046008,4
RTS0046009,5
RTS0046010,3
RTS0046011,6
RTS0046012,4
RTS0046013,5
RTS0046014,4
RTS0046015,6
RTS0046016,5
RTS0046017,3
RTS0046018,5
RTS0046019,6
RTS0046020,5
RTS0046021,8
RTS0046022,4
RTS0046023,5
RTS0046024,5
RTS0046025,3
RTS0046026,4
RTS0046027,3
RTS0046029,3
RTS0046030,1
RTS0046031,5
RTS0046032,7
RTS0046033,3
RTS0046034,3
RTS0046035,6
RTS0046036,4
RTS0046037,3
RTS0046038,4
RTS0046039,4
RTS0046040,3
RTS0046041,3
RTS0046042,2
RTS0046043,1
RTS0046045,9
RTS0046047,4
RTS0046048,2
RTS0046049,10
RTS0046050,5
RTS0046051,16
RTS0046052,8
RTS0046053,10
RTS0046054,12
RTS0046055,7
RTS0046057,5
RTS0046058,8
RTS0046059,8
RTS0046060,2
RTS0046061,22
RTS0046062,7
RTS0046063,20
RTS0046064,7
RTS0046065,2
RTS0046066,3
RTS0046067,4
RTS0046068,3
RTS0046069,6
RTS0046070,3
RTS0046071,4
RTS0046072,6
RTS0046073,8
RTS0046074,2
RTS0046075,4
RTS0046077,3
RTS0046079,16
RTS0046080,17
RTS0046081,18
RTS0046082,10
RTS0046083,4
RTS0046084,7
RTS0046085,6
RTS0046086,5
RTS0046087,7
RTS0046088,8
RTS0046089,1
RTS0046090,6
RTS0046091,2
RTS0046092,7
RTS0046093,4
RTS0046094,6
RTS0046095,3
RTS0046096,5
RTS0046097,6
RTS0046098,4
RTS0046099,2
RTS0046100,7
RTS0046101,4
RTS0046102,1
RTS0046103,2
RTS0046104,3
RTS0046105,2
RTS0046106,5
RTS0046107,4
RTS0046108,1
RTS0046109,5
RTS0046110,6
RTS0046111,7
RTS0046112,10
RTS0046113,6
RTS0046114,4
RTS0046115,7
RTS0046116,9
RTS0046117,7
RTS0046119,3
RTS0046121,11
RTS0046122,9
RTS0046123,8
RTS0046124,3
RTS0046125,2
RTS0046126,3
RTS0046127,2
RTS0046128,5
RTS0046129,4
RTS0046130,3
RTS0046131,3
RTS0046132,7
RTS0046133,7
RTS0046134,5
RTS0046135,7
RTS0046136,11
RTS0046137,14
RTS0046138,3
RTS0046140,15
RTS0046141,6
RTS0046142,7
RTS0046143,11
RTS0046144,7
RTS0046145,5
RTS0046146,7
RTS0046147,6
RTS0046148,4
RTS0046149,6
RTS0046150,1
RTS0046152,2
RTS0046153,3
RTS0046154,1
RTS0046156,2
RTS0046157,5
RTS0046158,2
RTS0046159,5
RTS0046160,7
RTS0046161,3
RTS0046162,4
RTS0046163,4
RTS0046164,9
RTS0046165,10
RTS0046166,6
RTS0046167,9
RTS0046168,4
RTS0046169,4
RTS0046170,5
RTS0046171,1
RTS0046172,5
RTS0046174,3
RTS0046175,6
RTS0046176,4
RTS0046177,2
RTS0046178,3
RTS0046179,4
RTS0046180,1
RTS0046181,6
RTS0046182,5
RTS0046183,5
RTS0046184,5
RTS0046185,3
RTS0046186,5
RTS0046187,5
RTS0046188,6
RTS0046191,3
RTS0046193,2
RTS0046194,3
RTS0046195,6
RTS0046196,4
RTS0046197,4
RTS0046198,5
RTS0046199,3
RTS0046200,2
RTS0046201,3
RTS0046202,2
RTS0046203,1
RTS0046204,8
RTS0046205,2
RTS0046206,4
RTS0046207,8
RTS0046208,5
RTS0046209,6
RTS0046210,8
RTS0046211,1
RTS0046212,2
RTS0046213,54
RTS0046214,50
RTS0046215,25
RTS0046216,34
RTS0046217,34
RTS0046218,2
RTS0046219,3
RTS0046220,4
RTS0046221,5
RTS0046222,3
RTS0046223,3
RTS0046224,5
RTS0046225,6
RTS0046226,5
RTS0046227,3
RTS0046228,8
RTS0046229,6
RTS0046230,3
RTS0046231,3
RTS0046232,10
RTS0046233,4
RTS0046234,4
RTS0046235,3
RTS0046236,1
RTS0046237,2
RTS0046238,4
RTS0046239,5
RTS0046240,2
RTS0046241,3
RTS0046242,2
RTS0046243,3
RTS0046244,3
RTS0046245,2
RTS0046246,12
RTS0046247,6
RTS0046248,2
RTS0046249,5
RTS0046250,3
RTS0046251,3
RTS0046252,12
RTS0046253,5
RTS0046254,5
RTS0046255,3
RTS0046256,7
RTS0046257,4
RTS0046258,8
RTS0046259,6
RTS0046260,7
RTS0046261,5
RTS0046262,8
RTS0046263,4
RTS0046264,4
RTS0046265,4
RTS0046266,1
RTS0046267,3
RTS0046268,5
RTS0046269,1
RTS0046270,5
RTS0046271,3
RTS0046272,3
RTS0046273,1
RTS0046274,6
RTS0046275,3
RTS0046276,5
RTS0046277,6
RTS0046278,3
RTS0046279,4
RTS0046280,6
RTS0046281,2
RTS0046282,7
RTS0046283,10
RTS0046284,5
RTS0046285,5
RTS0046286,6
RTS0046287,7
RTS0046288,6
RTS0046289,2
RTS0046290,1
RTS0046291,5
RTS0046292,4
RTS0046293,15
RTS0046294,3
RTS0046295,17
RTS0046296,3
RTS0046297,3
RTS0046298,3
RTS0046299,7
RTS0046300,4
RTS0046301,7
RTS0046302,9
RTS0046303,6
RTS0046304,5
RTS0046305,1
RTS0046306,4
RTS0046307,7
RTS0046308,4
RTS0046309,5
RTS0046310,5
RTS0046311,4
RTS0046312,4
RTS0046313,1
RTS0046314,2
RTS0046315,2
RTS0046316,8
RTS0046317,5
RTS0046318,4
RTS0046319,4
RTS0046320,2
RTS0046321,5
RTS0046322,2
RTS0046323,5
RTS0046324,2
RTS0046325,2
RTS0046326,4
RTS0046327,4
RTS0046328,3
RTS0046329,8
RTS0046330,6
RTS0046331,9
RTS0046332,12
RTS0046333,17
RTS0046334,6
RTS0046335,10
RTS0046336,5
RTS0046342,3
RTS0046343,5
RTS0046344,6
RTS0046345,1
RTS0046346,2
RTS0046347,28
RTS0046348,20
RTS0046349,17
RTS0046350,8
RTS0046351,7
RTS0046352,4
RTS0046353,3
RTS0046354,5
RTS0046355,2
RTS0046356,4
RTS0046357,2
RTS0046358,2
RTS0046359,5
RTS0046360,3
RTS0046361,5
RTS0046362,5
RTS0046363,6
RTS0046364,4
RTS0046365,2
RTS0046366,3
RTS0046367,4
RTS0046368,6
RTS0046369,3
RTS0046370,2
RTS0046371,3
RTS0046372,4
RTS0046373,3
RTS0046374,6
RTS0046375,3
RTS0046376,4
RTS0046377,9
RTS0046379,4
RTS0046380,7
RTS0046381,3
RTS0046382,3
RTS0046383,3
RTS0046384,6
RTS0046385,2
RTS0046386,9
RTS0046387,5
RTS0046388,3
RTS0046389,4
RTS0046390,5
RTS0046391,7
RTS0046392,3
RTS0046393,3
RTS0046394,1
RTS0046395,2
RTS0046396,3
RTS0046397,4
RTS0046398,10
RTS0046399,7
RTS0046400,8
RTS0046401,3
RTS0046402,4
RTS0046403,4
RTS0046404,5
RTS0046405,4
RTS0046406,8
RTS0046407,3
RTS0046408,6
RTS0046409,5
RTS0046410,10
RTS0046411,8
RTS0046412,13
RTS0046413,24
RTS0046414,96
RTS0046415,34
RTS0046416,1
RTS0046417,6
RTS0046418,7
RTS0046419,3
RTS0046420,10
RTS0046421,4
RTS0046422,8
RTS0046424,2
RTS0046425,4
RTS0046426,4
RTS0046427,4
RTS0046428,3
RTS0046429,1
RTS0046430,5
RTS0046431,3
RTS0046432,7
RTS0046433,6
RTS0046434,7
RTS0046435,17
RTS0046439,9
RTS0046440,18
RTS0046441,14
RTS0046442,9
RTS0046443,8
RTS0046444,3
RTS0046445,3
RTS0046446,2
RTS0046447,6
RTS0046448,5
RTS0046449,8
RTS0046450,12
RTS0046451,5
RTS0046452,5
RTS0046453,4
RTS0046454,12
RTS0046455,10
RTS0046456,5
RTS0046457,16
RTS0046458,7
RTS0046459,12
RTS0046460,10
RTS0046461,10
RTS0046462,9
RTS0046463,6
RTS0046464,3
RTS0046466,2
RTS0046468,6
RTS0046469,5
RTS0046470,6
RTS0046471,4
RTS0046472,9
RTS0046473,7
RTS0046474,2
RTS0046475,7
RTS0046476,4
RTS0046477,3
RTS0046478,5
RTS0046479,3
RTS0046480,6
RTS0046481,3
RTS0046482,5
RTS0046483,2
RTS0046484,1
RTS0046485,3
RTS0046486,2
RTS0046487,6
RTS0046488,5
RTS0046489,4
RTS0046490,7
RTS0046491,4
RTS0046492,4
RTS0046493,5
RTS0046494,4
RTS0046495,2
RTS0046496,5
RTS0046497,5
RTS0046498,5
RTS0046499,13
RTS0046500,9
RTS0046501,11
RTS0046502,6
RTS0046503,7
RTS0046504,6
RTS0046505,1
RTS0046506,2
RTS0046508,4
RTS0046509,5
RTS0046510,6
RTS0046511,3
RTS0046512,6
RTS0046513,9
RTS0046514,1
RTS0046515,9
RTS0046516,4
RTS0046517,6
RTS0046518,6
RTS0046519,2
RTS0046520,3
RTS0046521,4
RTS0046522,3
RTS0046524,10
RTS0046525,4
RTS0046526,9
RTS0046527,3
RTS0046528,7
RTS0046529,4
RTS0046530,3
RTS0046531,5
RTS0046532,6
RTS0046533,3
RTS0046534,4
RTS0046535,7
RTS0046536,2
RTS0046537,1
RTS0046538,8
RTS0046539,4
RTS0046540,6
RTS0046541,1
RTS0046542,11
RTS0046543,3
RTS0046544,2
RTS0046545,8
RTS0046546,4
RTS0046548,3
RTS0046549,13
RTS0046550,3
RTS0046551,4
RTS0046552,4
RTS0046553,8
RTS0046554,3
RTS0046555,4
RTS0046556,3
RTS0046557,4
RTS0046558,2
RTS0046559,4
RTS0046560,1
RTS0046561,3
RTS0046562,3
RTS0046563,6
RTS0046564,3
RTS0046565,3
RTS0046566,3
RTS0046567,8
RTS0046568,5
RTS0046569,5
RTS0046570,6
RTS0046571,3
RTS0046572,3
RTS0046573,4
RTS0046574,5
RTS0046575,3
RTS0046577,4
RTS0046578,6
RTS0046580,14
RTS0046581,8
RTS0046582,3
RTS0046583,1
RTS0046584,6
RTS0046585,5
RTS0046586,5
RTS0046587,3
RTS0046588,3
RTS0046589,4
RTS0046590,5
RTS0046591,3
RTS0046592,4
RTS0046593,5
RTS0046594,6
RTS0046595,2
RTS0046596,7
RTS0046597,1
RTS0046598,5
RTS0046599,2
RTS0046600,19
RTS0046601,17
RTS0046602,12
RTS0046603,20
RTS0046604,5
RTS0046605,4
RTS0046606,11
RTS0046607,7
RTS0046608,7
RTS0046609,8
RTS0046610,4
RTS0046611,5
RTS0046612,9
RTS0046613,3
RTS0046614,3
RTS0046615,2
RTS0046616,4
RTS0046617,6
RTS0046618,6
RTS0046619,3
RTS0046620,4
RTS0046621,11
RTS0046622,10
RTS0046623,2
RTS0046624,5
RTS0046625,4
RTS0046626,3
RTS0046627,4
RTS0046628,5
RTS0046629,5
RTS0046630,7
RTS0046631,1
RTS0046632,6
RTS0046633,5
RTS0046634,7
RTS0046635,8
RTS0046636,3
RTS0046637,3
RTS0046638,1
RTS0046639,5
RTS0046640,13
RTS0046641,3
RTS0046642,4
RTS0046643,8
RTS0046644,1
RTS0046645,3
RTS0046646,4
RTS0046647,9
RTS0046648,6
RTS0046649,6
RTS0046650,1
RTS0046651,6
RTS0046652,4
RTS0046653,7
RTS0046654,4
RTS0046655,6
RTS0046656,3
RTS0046657,8
RTS0046658,8
RTS0046659,8
RTS0046660,7
RTS0046661,5
RTS0046662,7
RTS0046663,5
RTS0046664,1
RTS0046665,4
RTS0046666,3
RTS0046667,4
RTS0046668,6
RTS0046669,3
RTS0046671,4
RTS0046672,4
RTS0046673,3
RTS0046675,1
RTS0046676,3
RTS0046677,8
RTS0046678,3
RTS0046679,4
RTS0046680,5
RTS0046681,4
RTS0046682,2
RTS0046683,1
RTS0046684,1
RTS0046685,4
RTS0046686,3
RTS0046687,2
RTS0046688,3
RTS0046689,1
RTS0046690,4
RTS0046691,3
RTS0046692,1
RTS0046693,1
RTS0046694,5
RTS0046695,5
RTS0046696,8
RTS0046697,2
RTS0046698,5
RTS0046699,6
RTS0046700,7
RTS0046701,21
RTS0046702,15
RTS0046703,44
RTS0046704,65
RTS0046705,56
RTS0046706,24
RTS0046707,75
RTS0046708,58
RTS0046709,8
RTS0046710,7
RTS0046711,5
RTS0046712,2
RTS0046713,5
RTS0046714,7
RTS0046715,4
RTS0046716,10
RTS0046717,11
RTS0046718,5
RTS0046719,3
RTS0046720,4
RTS0046721,3
RTS0046722,3
RTS0046723,2
RTS0046724,7
RTS0046725,4
RTS0046726,6
RTS0046727,5
RTS0046728,3
RTS0046729,7
RTS0046730,7
RTS0046731,5
RTS0046732,3
RTS0046733,2
RTS0046734,6
RTS0046735,9
RTS0046736,1
RTS0046737,3
RTS0046738,1
RTS0046739,2
RTS0046740,6
RTS0046741,2
RTS0046742,1
RTS0046743,4
RTS0046744,2
RTS0046745,3
RTS0046746,4
RTS0046747,3
RTS0046748,8
RTS0046749,8
RTS0046750,1
RTS0046752,2
RTS0046753,2
RTS0046754,6
RTS0046755,4
RTS0046756,2
RTS0046757,9
RTS0046758,4
RTS0046759,18
RTS0046760,13
RTS0046761,10
RTS0046763,6
RTS0046764,4
RTS0046765,2
RTS0046766,3
RTS0046767,5
RTS0046768,9
RTS0046769,10
RTS0046770,9
RTS0046771,6
RTS0046772,4
RTS0046773,4
RTS0046774,2
RTS0046775,11
RTS0046777,4
RTS0046778,5
RTS0046779,3
RTS0046780,5
RTS0046781,7
RTS0046782,4
RTS0046783,3
RTS0046784,2
RTS0046785,5
RTS0046790,7
RTS0046791,5
RTS0046792,9
RTS0046793,2
RTS0046794,2
RTS0046795,3
RTS0046796,4
RTS0046797,3
RTS0046798,3
RTS0046799,2
RTS0046800,2
RTS0046801,38
RTS0046802,38
RTS0046803,4
RTS0046804,3
RTS0046805,7
RTS0046806,5
RTS0046807,3
RTS0046808,3
RTS0046809,2
RTS0046810,1
RTS0046811,3
RTS0046812,3
RTS0046813,1
RTS0046814,9
RTS0046815,4
RTS0046816,1
RTS0046817,5
RTS0046818,3
RTS0046819,2
RTS0046820,4
RTS0046821,5
RTS0046822,3
RTS0046823,5
RTS0046824,7
RTS0046825,10
RTS0046826,1
RTS0046827,5
RTS0046828,7
RTS0046829,2
RTS0046830,8
RTS0046831,6
RTS0046832,9
RTS0046833,5
RTS0046835,2
RTS0046836,46
RTS0046837,65
RTS0046838,23
RTS0046839,71
RTS0046840,4
RTS0046841,6
RTS0046842,11
RTS0046843,16
RTS0046846,3
RTS0046849,6
RTS0046850,7
RTS0046851,30
RTS0046852,8
RTS0046853,5
RTS0046854,1
RTS0046855,4
RTS0046856,6
RTS0046857,1
RTS0046858,6
RTS0046859,7
RTS0046860,6
RTS0046861,3
RTS0046862,3
RTS0046863,4
RTS0046864,8
RTS0046866,3
RTS0046867,5
RTS0046868,3
RTS0046869,21
RTS0046870,17
RTS0046871,12
RTS0046872,15
RTS0046873,2
RTS0046874,3
RTS0046875,2
RTS0046876,6
RTS0046877,7
RTS0046878,2
RTS0046879,5
RTS0046880,9
RTS0046881,7
RTS0046882,2
RTS0046885,4
RTS0046886,5
RTS0046887,2
RTS0046889,5
RTS0046890,1
RTS0046891,6
RTS0046892,6
RTS0046893,2
RTS0046894,5
RTS0046895,4
RTS0046897,9
RTS0046898,6
RTS0046899,11
RTS0046900,10
RTS0046902,5
RTS0046903,8
RTS0046904,5
RTS0046905,2
RTS0046906,4
RTS0046907,13
RTS0046908,2
RTS0046909,7
RTS0046911,2
RTS0046912,2
RTS0046913,1
RTS0046914,5
RTS0046915,5
RTS0046916,5
RTS0046918,137
RTS0046919,148
RTS0046920,20
RTS0046921,6
RTS0046922,6
RTS0046923,4
RTS0046924,12
RTS0046925,2
RTS0046926,3
RTS0046927,4
RTS0046928,3
RTS0046929,3
RTS0046930,6
RTS0046931,4
RTS0046933,5
RTS0046934,8
RTS0046935,2
RTS0046936,8
RTS0046937,4
RTS0046938,13
RTS0046939,3
RTS0046940,5
RTS0046941,5
RTS0046942,5
RTS0046943,6
RTS0046944,2
RTS0046946,8
RTS0046947,2
RTS0046948,2
RTS0046949,6
RTS0046951,6
RTS0046952,4
RTS0046954,5
RTS0046956,6
RTS0046957,2
RTS0046958,4
RTS0046959,7
RTS0046960,3
RTS0046961,4
RTS0046962,31
RTS0046963,6
RTS0046965,7
RTS0046966,4
RTS0046967,2
RTS0046968,5
RTS0047054,7
RTS0047055,2
RTS0047056,5
RTS0047057,6
RTS0047058,8
RTS0047060,7
RTS0047061,7
RTS0047062,7
RTS0047063,9
RTS0047064,13
RTS0047065,13
RTS0047066,12
RTS0047067,13
RTS0047068,12
RTS0047069,7
RTS0047070,12
RTS0047071,7
RTS0047072,8
RTS0047073,9
RTS0047074,9
RTS0047075,4
RTS0047076,8
RTS0047077,5
RTS0047078,8
RTS0047079,2
RTS0047080,7
RTS0047081,7
RTS0047082,5
RTS0047083,3
RTS0047084,6
RTS0047085,2
RTS0047086,4
RTS0047087,3
RTS0047088,2
RTS0047089,3
RTS0047091,3
RTS0047092,7
RTS0047093,4
RTS0047094,2
RTS0047095,6
RTS0047096,3
RTS0047097,3
RTS0047098,2
RTS0047099,2
RTS0047100,6
RTS0047101,4
RTS0047102,5
RTS0047103,3
RTS0047104,1
RTS0047105,11
RTS0047106,8
RTS0047107,8
RTS0047108,18
RTS0047109,11
RTS0047110,6
RTS0047111,4
RTS0047112,4
RTS0047113,13
RTS0047114,8
RTS0047115,5
RTS0047116,10
RTS0047117,5
RTS0047118,11
RTS0047119,8
RTS0047120,3
RTS0047121,4
RTS0047122,2
RTS0047123,6
RTS0047124,10
RTS0047125,4
RTS0047127,7
RTS0047128,3
RTS0047129,6
RTS0047130,11
RTS0047131,6
RTS0047132,9
RTS0047133,6
RTS0047134,5
RTS0047135,6
RTS0047136,6
RTS0047137,5
RTS0047138,7
RTS0047139,1
RTS0047140,2
RTS0047141,3
RTS0047142,9
RTS0047143,4
RTS0047144,1
RTS0047145,9
RTS0047147,2
RTS0047148,7
RTS0047149,4
RTS0047150,12
RTS0047151,6
RTS0047152,12
RTS0047153,8
RTS0047154,9
RTS0047156,2
RTS0047157,3
RTS0047158,2
RTS0047159,3
RTS0047160,4
RTS0047165,9
RTS0047166,5
RTS0047167,3
RTS0047168,3
RTS0047169,2
RTS0047170,2
RTS0047171,7
RTS0047172,3
RTS0047173,10
RTS0047174,10
RTS0047175,4
RTS0047176,3
RTS0047177,6
RTS0047178,7
RTS0047179,6
RTS0047180,3
RTS0047181,4
RTS0047182,3
RTS0047183,4
RTS0047184,5
RTS0047185,3
RTS0047186,5
RTS0047187,7
RTS0047188,2
RTS0047189,5
RTS0047190,2
RTS0047191,1
RTS0047192,3
RTS0047193,3
RTS0047194,7
RTS0047195,6
RTS0047196,5
RTS0047197,8
RTS0047198,2
RTS0047199,7
RTS0047200,4
RTS0047201,8
RTS0047202,2
RTS0047203,4
RTS0047204,2
RTS0047205,1
RTS0047206,3
RTS0047207,3
RTS0047208,72
RTS0047209,54
RTS0047210,114
RTS0047211,81
RTS0047212,25
RTS0047213,4
RTS0047214,4
RTS0047215,2
RTS0047216,3
RTS0047217,2
RTS0047218,12
RTS0047219,26
RTS0047220,6
RTS0047221,19
RTS0047222,9
RTS0047223,14
RTS0047225,15
RTS0047226,9
RTS0047229,3
RTS0047230,10
RTS0047231,6
RTS0047232,7
RTS0047233,4
RTS0047234,4
RTS0047235,2
RTS0047236,5
RTS0047237,5
RTS0047238,4
RTS0047239,10
RTS0047240,2
RTS0047241,4
RTS0047242,5
RTS0047243,6
RTS0047244,5
RTS0047245,1
RTS0047246,6
RTS0047247,5
RTS0047248,3
RTS0047249,9
RTS0047250,6
RTS0047252,4
RTS0047253,3
RTS0047254,3
RTS0047255,13
RTS0047256,7
RTS0047257,7
RTS0047258,4
RTS0047259,15
RTS0047260,12
RTS0047261,6
RTS0047262,9
RTS0047263,9
RTS0047264,4
RTS0047266,7
RTS0047267,18
RTS0047268,7
RTS0047269,12
RTS0047270,18
RTS0047271,18
RTS0047272,11
RTS0047273,12
RTS0047274,4
RTS0047276,5
RTS0047277,19
RTS0047278,14
RTS0047279,8
RTS0047280,11
RTS0047281,14
RTS0047282,10
RTS0047283,11
RTS0047284,8
RTS0047290,15
RTS0047291,33
RTS0047292,26
RTS0047293,17
RTS0047294,32
RTS0047295,4
RTS0047296,9
RTS0047297,8
RTS0047298,5
RTS0047299,4
RTS0047300,5
RTS0047301,1
RTS0047302,3
RTS0047303,6
RTS0047304,5
RTS0047305,19
RTS0047306,7
RTS0047307,19
RTS0047308,4
RTS0047309,7
RTS0047310,4
RTS0047311,8
RTS0047312,4
RTS0047313,2
RTS0047314,6
RTS0047315,10
RTS0047316,15
RTS0047317,13
RTS0047318,13
RTS0047319,20
RTS0047320,6
RTS0047321,9
RTS0047322,5
RTS0047323,14
RTS0047324,8
RTS0047325,8
RTS0047326,5
RTS0047327,4
RTS0047328,7
RTS0047329,4
RTS0047331,10
RTS0047332,5
RTS0047333,7
RTS0047334,9
RTS0047335,12
RTS0047336,8
RTS0047337,8
RTS0047338,4
RTS0047339,5
RTS0047340,10
RTS0047341,6
RTS0047342,9
RTS0047343,6
RTS0047344,12
RTS0047345,8
RTS0047346,5
RTS0047348,11
RTS0047349,11
RTS0047350,4
RTS0047351,9
RTS0047352,17
RTS0047353,17
RTS0047354,11
RTS0047356,3
RTS0047357,6
RTS0047358,3
RTS0047359,3
RTS0047360,8
RTS0047361,7
RTS0047362,8
RTS0047363,4
RTS0047364,5
RTS0047365,6
RTS0047366,6
RTS0047367,3
RTS0047368,5
RTS0047369,5
RTS0047370,1
RTS0047373,9
RTS0047374,5
RTS0047375,5
RTS0047376,11
RTS0047377,7
RTS0047378,18
RTS0047379,12
RTS0047380,19
RTS0047381,3
RTS0047382,3
RTS0047383,4
RTS0047384,3
RTS0047385,4
RTS0047386,9
RTS0047387,7
RTS0047388,3
RTS0047389,8
RTS0047390,5
RTS0047391,10
RTS0047392,6
RTS0047393,11
RTS0047394,4
RTS0047395,4
RTS0047396,12
RTS0047397,5
RTS0047398,8
RTS0047399,4
RTS0047400,3
RTS0047401,4
RTS0047402,4
RTS0047403,6
RTS0047404,3
RTS0047405,6
RTS0047406,8
RTS0047407,5
RTS0047408,3
RTS0047409,13
RTS0047410,11
RTS0047411,6
RTS0047412,10
RTS0047413,7
RTS0047414,9
RTS0047415,9
RTS0047417,2
RTS0047418,8
RTS0047419,6
RTS0047420,7
RTS0047421,4
RTS0047422,7
RTS0047423,3
RTS0047424,5
RTS0047426,8
RTS0047427,8
RTS0047428,4
RTS0047429,6
RTS0047430,7
RTS0047431,6
RTS0047432,5
RTS0047433,12
RTS0047434,4
RTS0047435,5
RTS0047436,6
RTS0047437,1
RTS0047438,4
RTS0047439,3
RTS0047440,4
RTS0047441,15
RTS0047442,9
RTS0047445,3
RTS0047446,18
RTS0047447,5
RTS0047448,8
RTS0047449,1
RTS0047450,6
RTS0047451,6
RTS0047452,7
RTS0047454,7
RTS0047455,7
RTS0047456,6
RTS0047457,2
RTS0047458,6
RTS0047459,2
RTS0047460,6
RTS0047461,2
RTS0047462,5
RTS0047463,10
RTS0047464,5
RTS0047465,5
RTS0047466,4
RTS0047468,6
RTS0047469,5
RTS0047471,4
RTS0047472,4
RTS0047473,4
RTS0047474,2
RTS0047475,2
RTS0047476,2
RTS0047477,4
RTS0047479,10
RTS0047480,9
RTS0047481,11
RTS0047482,3
RTS0047483,3
RTS0047484,3
RTS0047485,4
RTS0047486,2
RTS0047487,2
RTS0047488,2
RTS0047489,4
RTS0047490,2
RTS0047491,4
RTS0047492,7
RTS0047493,2
RTS0047494,12
RTS0047495,10
RTS0047496,7
RTS0047497,12
RTS0047498,8
RTS0047499,12
RTS0047500,4
RTS0047501,2
RTS0047502,6
RTS0047503,4
RTS0047504,10
RTS0047505,2
RTS0047506,5
RTS0047507,6
RTS0047508,5
RTS0047509,3
RTS0047510,1
RTS0047511,2
RTS0047512,14
RTS0047513,4
RTS0047514,5
RTS0047515,19
RTS0047516,7
RTS0047517,23
RTS0047518,11
RTS0047520,13
RTS0047521,8
RTS0047522,9
RTS0047523,8
RTS0047524,9
RTS0047525,3
RTS0047526,7
RTS0047527,3
RTS0047528,7
RTS0047529,4
RTS0047530,1
RTS0047531,7
RTS0047532,7
RTS0047533,2
RTS0047534,3
RTS0047535,3
RTS0047536,4
RTS0047537,8
RTS0047538,6
RTS0047540,16
RTS0047541,10
RTS0047543,8
RTS0047544,2
RTS0047545,14
RTS0047546,1
RTS0047547,6
RTS0047548,15
RTS0047549,4
RTS0047550,4
RTS0047551,9
RTS0047552,5
RTS0047553,2
RTS0047558,4
RTS0047559,4
RTS0047560,3
RTS0047561,4
RTS0047562,1
RTS0047563,6
RTS0047564,5
RTS0047565,3
RTS0047566,5
RTS0047567,1
RTS0047568,7
RTS0047569,5
RTS0047570,2
RTS0047571,3
RTS0047572,5
RTS0047573,4
RTS0047574,5
RTS0047575,4
RTS0047576,6
RTS0047577,3
RTS0047578,5
RTS0047579,4
RTS0047580,6
RTS0047581,3
RTS0047582,3
RTS0047583,1
RTS0047584,3
RTS0047585,2
RTS0047586,3
RTS0047587,7
RTS0047588,4
RTS0047590,6
RTS0047591,5
RTS0047592,4
RTS0047593,3
RTS0047594,4
RTS0047595,2
RTS0047596,2
RTS0047597,3
RTS0047598,6
RTS0047599,4
RTS0047600,4
RTS0047601,13
RTS0047602,11
RTS0047603,2
RTS0047604,4
RTS0047606,5
RTS0047613,12
RTS0047614,2
RTS0047615,2
RTS0047616,10
RTS0047617,14
RTS0047618,5
RTS0047619,3
RTS0047620,1
RTS0047621,7
RTS0047622,1
RTS0047624,2
RTS0047625,5
RTS0047626,3
RTS0047627,4
RTS0047628,4
RTS0047629,3
RTS0047630,2
RTS0047631,3
RTS0047632,5
RTS0047633,3
RTS0047634,1
RTS0047635,3
RTS0047636,6
RTS0047637,3
RTS0047638,3
RTS0047639,5
RTS0047640,5
RTS0047641,3
RTS0047643,1
RTS0047644,10
RTS0047645,4
RTS0047646,7
RTS0047647,3
RTS0047648,5
RTS0047649,4
RTS0047650,2
RTS0047651,3
RTS0047652,2
RTS0047654,2
RTS0047656,1
RTS0047657,4
RTS0047658,2
RTS0047659,2
RTS0047660,1
RTS0047661,2
RTS0047662,5
RTS0047664,3
RTS0047665,4
RTS0047666,3
RTS0047667,2
RTS0047668,4
RTS0047669,2
RTS0047670,2
RTS0047672,2
RTS0047673,3
RTS0047674,4
RTS0047675,4
RTS0047676,5
RTS0047677,2
RTS0047678,5
RTS0047679,5
RTS0047680,3
RTS0047681,4
RTS0047682,2
RTS0047684,1
RTS0047686,2
RTS0047687,3
RTS0047688,6
RTS0047689,4
RTS0047691,4
RTS0047692,2
RTS0047693,3
RTS0047694,6
RTS0047695,3
RTS0047697,4
RTS0047698,5
RTS0047699,2
RTS0047700,1
RTS0047701,7
RTS0047702,5
RTS0047703,6
RTS0047704,6
RTS0047705,5
RTS0047706,10
RTS0047707,7
RTS0047708,11
RTS0047709,29
RTS0047710,4
RTS0047711,6
RTS0047712,7
RTS0047713,5
RTS0047714,4
RTS0047715,6
RTS0047716,6
RTS0047717,5
RTS0047718,7
RTS0047720,4
RTS0047721,5
RTS0047722,3
RTS0047723,4
RTS0047724,11
RTS0047725,18
RTS0047726,13
RTS0047727,12
RTS0047728,10
RTS0047729,6
RTS0047730,6
RTS0047731,5
RTS0047732,3
RTS0047733,4
RTS0047734,6
RTS0047735,7
RTS0047736,8
RTS0047737,8
RTS0047738,5
RTS0047739,7
RTS0047740,9
RTS0047741,4
RTS0047742,6
RTS0047743,2
RTS0047744,11
RTS0047745,14
RTS0047746,4
RTS0047747,9
RTS0047748,2
RTS0047749,9
RTS0047750,3
RTS0047752,3
RTS0047753,4
RTS0047754,15
RTS0047755,11
RTS0047756,7
RTS0047757,6
RTS0047758,10
RTS0047759,5
RTS0047760,3
RTS0047761,4
RTS0047762,4
RTS0047763,2
RTS0047764,9
RTS0047765,5
RTS0047766,9
RTS0047767,2
RTS0047768,7
RTS0047769,12
RTS0047770,4
RTS0047771,8
RTS0047772,6
RTS0047773,9
RTS0047774,7
RTS0047775,8
RTS0047776,4
RTS0047777,3
RTS0047778,3
RTS0047779,6
RTS0047780,6
RTS0047781,2
RTS0047782,8
RTS0047783,4
RTS0047784,1
RTS0047785,1
RTS0047786,9
RTS0047787,6
RTS0047788,4
RTS0047789,4
RTS0047790,3
RTS0047791,6
RTS0047792,6
RTS0047793,14
RTS0047794,3
RTS0047795,2
RTS0047796,4
RTS0047797,6
RTS0047798,2
RTS0047799,5
RTS0047800,1
RTS0047801,14
RTS0047802,9
RTS0047803,11
RTS0047804,6
RTS0047805,9
RTS0047806,9
RTS0047807,3
RTS0047808,24
RTS0047809,4
RTS0047810,6
RTS0047811,10
RTS0047812,5
RTS0047813,1
RTS0047814,4
RTS0047816,8
RTS0047817,4
RTS0047818,4
RTS0047819,5
RTS0047820,3
RTS0047821,12
RTS0047822,4
RTS0047823,7
RTS0047824,9
RTS0047825,7
RTS0047826,1
RTS0047827,6
RTS0047828,6
RTS0047829,5
RTS0047831,2
RTS0047832,3
RTS0047833,3
RTS0047834,4
RTS0047835,10
RTS0047836,10
RTS0047837,4
RTS0047838,7
RTS0047839,7
RTS0047840,6
RTS0047841,5
RTS0047842,5
RTS0047844,6
RTS0047845,8
RTS0047846,2
RTS0047847,3
RTS0047848,5
RTS0047849,5
RTS0047850,1
RTS0047851,1
RTS0047852,2
RTS0047853,5
RTS0047854,7
RTS0047855,5
RTS0047856,7
RTS0047857,2
RTS0047858,2
RTS0047859,3
RTS0047860,4
RTS0047862,4
RTS0047863,2
RTS0047864,4
RTS0047865,5
RTS0047866,7
RTS0047867,5
RTS0047868,4
RTS0047869,6
RTS0047870,7
RTS0047871,10
RTS0047872,6
RTS0047873,5
RTS0047874,6
RTS0047875,5
RTS0047876,7
RTS0047877,10
RTS0047878,5
RTS0047879,8
RTS0047880,2
RTS0047881,7
RTS0047882,3
RTS0047883,8
RTS0047884,7
RTS0047885,6
RTS0047886,4
RTS0047890,18
RTS0047891,18
RTS0047892,3
RTS0047893,3
RTS0047894,6
RTS0047895,8
RTS0047896,7
RTS0047897,2
RTS0047898,4
RTS0047899,3
RTS0047900,4
RTS0047901,1
RTS0047902,6
RTS0047903,5
RTS0047904,6
RTS0047905,2
RTS0047906,4
RTS0047907,34
RTS0047908,34
RTS0047909,28
RTS0047910,4
RTS0047912,3
RTS0047913,2
RTS0047914,10
RTS0047915,2
RTS0047916,3
RTS0047917,4
RTS0047919,3
RTS0047920,10
RTS0047921,22
RTS0047924,4
RTS0047925,3
RTS0047926,4
RTS0047927,7
RTS0047928,8
RTS0047929,1
RTS0047930,8
RTS0047931,3
RTS0047932,3
RTS0047933,7
RTS0047934,5
RTS0047935,7
RTS0047936,3
RTS0047937,2
RTS0047938,4
RTS0047939,7
RTS0047940,13
RTS0047941,4
RTS0047942,4
RTS0047943,4
RTS0047944,5
RTS0047945,7
RTS0047946,3
RTS0047947,2
RTS0047948,4
RTS0047949,7
RTS0047950,3
RTS0047951,3
RTS0047952,8
RTS0047953,5
RTS0047956,2
RTS0047957,9
RTS0047958,5
RTS0047959,5
RTS0047960,6
RTS0047961,4
RTS0047963,2
RTS0047964,2
RTS0047965,3
RTS0047966,3
RTS0047967,5
RTS0047968,6
RTS0047969,8
RTS0047970,1
RTS0047972,7
RTS0047973,3
RTS0047974,6
RTS0047975,5
RTS0047976,10
RTS0047977,4
RTS0047978,4
RTS0047979,6
RTS0047980,4
RTS0047981,20
RTS0047985,31
RTS0047986,2
RTS0047987,5
RTS0047988,14
RTS0047990,7
RTS0047991,8
RTS0047992,7
RTS0047993,4
RTS0047994,4
RTS0047995,11
RTS0047996,5
RTS0047997,11
RTS0047998,5
RTS0047999,2
RTS0048000,3
RTS0048001,2
RTS0048003,7
RTS0048005,3
RTS0048006,6
RTS0048008,6
RTS0048009,3
RTS0048012,4
RTS0048013,2
RTS0048015,22
RTS0048016,7
RTS0048017,6
RTS0048018,6
RTS0048019,5
RTS0048020,3
RTS0048021,4
RTS0048022,4
RTS0048023,7
RTS0048024,8
RTS0048026,1
RTS0048027,6
RTS0048028,2
RTS0048029,1
RTS0048030,6
RTS0048031,3
RTS0048032,8
RTS0048033,4
RTS0048034,3
RTS0048035,3
RTS0048036,5
RTS0048037,2
RTS0048038,7
RTS0048040,3
RTS0048041,7
RTS0048042,7
RTS0048043,6
RTS0048044,2
RTS0048045,5
RTS0048046,7
RTS0048047,5
RTS0048048,1
RTS0048049,4
RTS0048050,4
RTS0048051,6
RTS0048052,2
RTS0048053,6
RTS0048054,8
RTS0048055,4
RTS0048056,2
RTS0048057,3
RTS0048058,5
RTS0048059,3
RTS0048060,3
RTS0048061,2
RTS0048062,1
RTS0048063,6
RTS0048064,8
RTS0048065,3
RTS0048066,2
RTS0048067,2
RTS0048068,6
RTS0048069,3
RTS0048070,3
RTS0048071,8
RTS0048072,2
RTS0048073,2
RTS0048076,3
RTS0048077,11
RTS0048078,4
RTS0048079,3
RTS0048080,4
RTS0048081,11
RTS0048082,4
RTS0048084,3
RTS0048085,5
RTS0048086,5
RTS0048087,8
RTS0048088,2
RTS0048089,10
RTS0048090,7
RTS0048091,5
RTS0048092,3
RTS0048093,7
RTS0048094,4
RTS0048096,3
RTS0048097,3
RTS0048098,220
RTS0048099,276
RTS0048100,266
RTS0048101,201
RTS0048102,250
RTS0048104,7
RTS0048105,3
RTS0048106,5
RTS0048107,5
RTS0048108,5
RTS0048109,5
RTS0048110,2
RTS0048112,8
RTS0048113,4
RTS0048114,2
RTS0048115,4
RTS0048116,6
RTS0048117,4
RTS0048118,4
RTS0048120,7
RTS0048126,4
RTS0048127,5
RTS0048129,8
RTS0048130,3
RTS0048131,10
RTS0048132,20
RTS0048133,2
RTS0048134,13
RTS0048135,20
RTS0048136,8
RTS0048138,7
RTS0048139,11
RTS0048140,4
RTS0048141,4
RTS0048142,3
RTS0048144,4
RTS0048145,10
RTS0048146,3
RTS0048147,1
RTS0048148,7
RTS0048149,2
RTS0048150,8
RTS0048151,3
RTS0048152,6
RTS0048153,8
RTS0048154,5
RTS0048155,3
RTS0048156,12
RTS0048158,8
RTS0048159,9
RTS0048160,149
RTS0048161,235
RTS0048162,8
RTS0048163,6
RTS0048164,31
RTS0048165,18
RTS0048166,6
RTS0048167,11
RTS0048168,8
RTS0048169,5
RTS0048170,4
RTS0048171,3
RTS0048172,6
RTS0048173,2
RTS0048175,3
RTS0048176,5
RTS0048177,5
RTS0048178,3
RTS0048179,3
RTS0048180,5
RTS0048181,9
RTS0048182,2
RTS0048183,8
RTS0048184,8
RTS0048185,6
RTS0048186,3
RTS0048188,10
RTS0048189,4
RTS0048190,5
RTS0048191,4
RTS0048192,13
RTS0048193,5
RTS0048194,8
RTS0048195,10
RTS0048196,12
RTS0048197,9
RTS0048198,11
RTS0048200,7
RTS0048201,7
RTS0048202,3
RTS0048203,8
RTS0048204,3
RTS0048205,2
RTS0048207,2
RTS0048208,5
RTS0048209,6
RTS0048210,3
RTS0048211,4
RTS0048212,3
RTS0048213,11
RTS0048214,2
RTS0048215,3
RTS0048216,3
RTS0048217,7
RTS0048218,5
RTS0048219,3
RTS0048220,3
RTS0048221,2
RTS0048222,2
RTS0048223,6
RTS0048224,8
RTS0048225,5
RTS0048226,7
RTS0048227,9
RTS0048228,8
RTS0048229,3
RTS0048230,2
RTS0048231,6
RTS0048232,2
RTS0048233,3
RTS0048234,4
RTS0048235,7
RTS0048236,4
RTS0048237,8
RTS0048238,5
RTS0048239,3
RTS0048240,2
RTS0048241,3
RTS0048242,15
RTS0048243,7
RTS0048244,10
RTS0048245,6
RTS0048246,8
RTS0049343,6
RTS0049344,15
RTS0049345,6
RTS0049346,1
RTS0049347,3
RTS0049348,5
RTS0049349,6
RTS0049350,12
RTS0049351,4
RTS0049352,1
RTS0049353,1
RTS0049354,3
RTS0049355,4
RTS0049356,7
RTS0049357,4
RTS0049358,2
RTS0049359,2
RTS0049360,10
RTS0049361,2
RTS0049362,2
RTS0049363,3
RTS0049364,3
RTS0049365,6
RTS0049366,13
RTS0049367,31
RTS0049369,4
RTS0049370,6
RTS0049371,10
RTS0049372,6
RTS0049373,23
RTS0049374,24
RTS0049375,17
RTS0049376,8
RTS0049377,18
RTS0049378,17
RTS0049379,8
RTS0049380,8
RTS0049381,16
RTS0049382,9
RTS0049383,4
RTS0049384,3
RTS0049385,3
RTS0049386,7
RTS0049387,8
RTS0049388,2
RTS0049389,6
RTS0049390,85
RTS0049391,87
RTS0049392,81
RTS0049393,91
RTS0049394,41
RTS0049395,26
RTS0049396,25
RTS0049397,33
RTS0049398,37
RTS0049399,22
RTS0049400,2
RTS0049401,6
RTS0049402,3
RTS0049403,3
RTS0049404,5
RTS0049405,4
RTS0049406,4
RTS0049407,2
RTS0049408,6
RTS0049409,2
RTS0049410,5
RTS0049411,4
RTS0049412,3
RTS0049413,7
RTS0049414,6
RTS0049415,6
RTS0049416,9
RTS0049417,6
RTS0049418,6
RTS0049419,3
RTS0049420,1
RTS0049421,2
RTS0049422,3
RTS0049423,9
RTS0049424,8
RTS0049425,8
RTS0049426,4
RTS0049427,7
RTS0049428,1
RTS0049429,9
RTS0049430,10
RTS0049431,8
RTS0049432,2
RTS0049433,4
RTS0049434,1
RTS0049435,5
RTS0049436,1
RTS0049437,9
RTS0049438,5
RTS0049439,7
RTS0049440,7
RTS0049441,6
RTS0049442,6
RTS0049443,6
RTS0049444,9
RTS0049445,7
RTS0049446,6
RTS0049447,7
RTS0049449,3
RTS0049450,6
RTS0049451,5
RTS0049452,4
RTS0049453,4
RTS0049454,6
RTS0049455,2
RTS0049456,2
RTS0049457,11
RTS0049458,4
RTS0049459,8
RTS0049460,10
RTS0049461,14
RTS0049462,20
RTS0049463,6
RTS0049464,7
RTS0049465,5
RTS0049466,4
RTS0049467,4
RTS0049468,6
RTS0049469,6
RTS0049470,5
RTS0049471,12
RTS0049472,6
RTS0049473,20
RTS0049474,2
RTS0049475,3
RTS0049476,11
RTS0049477,2
RTS0049478,2
RTS0049479,335
RTS0049480,40
RTS0049482,4
RTS0049483,4
RTS0049484,3
RTS0049485,11
RTS0997079,1
RTS0997080,5
RTS0997081,3
RTS0997082,5
RTS0997083,3
RTS0997084,1
RTS0997085,2
RTS0997086,4
RTS0997087,2
RTS0997088,933
RTS0997089,268
RTS0997090,5
RTS0997091,4
RTS0997092,3
RTS0997093,2
RTS0997094,1
RTS0997095,1
RTS0997096,1
RTS0997097,1
RTS0997098,4
RTS0997099,1
RTS0997100,5
RTS0997101,2
RTS0997102,1
RTS0997103,2
RTS0997104,1
RTS0997105,2
RTS0997106,2
RTS0997107,1
RTS0997108,4
RTS0997109,1
RTS0997110,2
RTS0997111,1
RTS0997112,2
RTS0997113,2
RTS0997114,2
RTS0997115,1
RTS0997116,3
RTS0997117,3
RTS0997118,3
RTS0997119,3
RTS0997120,3
RTS0997121,8
RTS0997122,9
RTS0997123,6
RTS0997124,5
RTS0997125,16
RTS0997126,25
RTS0997127,23
RTS0997128,19
RTS0997129,26
RTS0997130,11
</Code_Summary>
