# Supplementary material for: Spatial meta-transcriptomics reveal associations of intratumor bacteria burden with lung cancer cells showing a distinct oncogenic signature
Source: J Immunother Cancer. 2022 Jul 6;10(7):e004698. doi: 10.1136/jitc-2022-004698 (PMC9260850; doi:10.1136/jitc-2022-004698)
Supplement: Supplementary data [file jitc-2022-004698supp009.zip › DSP-1001250002848-E-B10.dcc]

<Header>
FileVersion,0.02
SoftwareVersion,"GeoMx_NGS_Pipeline_ 2.0.0"
Date,2020-6-15
</Header>

<Scan_Attributes>
ID,DSP-1001250002848-E-B10
Plate_ID,1001250002848
Well,B10
</Scan_Attributes>

<NGS_Processing_Attributes>
SeqSetId,
tamperedIni,No
Raw,7163506
Trimmed,7133506
Stitched,7091799
Aligned,6963727
umiQ30,0.9918
rtsQ30,0.9919
</NGS_Processing_Attributes>


<Code_Summary>
RTS0039454,251
RTS0039455,205
RTS0039456,183
RTS0039457,397
RTS0039458,192
RTS0039459,63
RTS0039460,50
RTS0039461,85
RTS0039462,56
RTS0039463,83
RTS0039464,111
RTS0039465,153
RTS0039466,124
RTS0039467,248
RTS0039468,96
RTS0039469,297
RTS0039470,396
RTS0039471,466
RTS0039472,543
RTS0039473,382
RTS0039474,953
RTS0039475,726
RTS0039476,611
RTS0039477,1086
RTS0039478,1106
RTS0039479,80
RTS0039480,60
RTS0039481,63
RTS0039482,58
RTS0039483,51
RTS0039484,141
RTS0039485,145
RTS0039486,89
RTS0039487,73
RTS0039488,129
RTS0039489,82
RTS0039490,76
RTS0039491,85
RTS0039492,56
RTS0039493,115
RTS0039494,75
RTS0039495,83
RTS0039496,92
RTS0039497,59
RTS0039498,71
RTS0039499,607
RTS0039500,388
RTS0039501,532
RTS0039502,585
RTS0039503,492
RTS0039504,69
RTS0039505,124
RTS0039506,76
RTS0039507,194
RTS0039508,155
RTS0039509,109
RTS0039510,384
RTS0039511,919
RTS0039512,727
RTS0039513,930
RTS0039514,1307
RTS0039515,1011
RTS0039516,93
RTS0039517,89
RTS0039518,82
RTS0039519,52
RTS0039520,48
RTS0039521,62
RTS0039522,71
RTS0039523,51
RTS0039524,106
RTS0039525,115
RTS0039526,83
RTS0039527,106
RTS0039528,97
RTS0039529,118
RTS0039530,87
RTS0039531,70
RTS0039532,79
RTS0039533,96
RTS0039534,64
RTS0039535,76
RTS0039536,66
RTS0039537,51
RTS0039538,47
RTS0039539,64
RTS0039540,49
RTS0039541,87
RTS0039542,58
RTS0039543,59
RTS0039544,50
RTS0039545,75
RTS0039546,65
RTS0039547,61
RTS0039548,92
RTS0039549,81
RTS0039550,96
RTS0039551,71
RTS0039552,64
RTS0039553,73
RTS0039554,77
RTS0039555,92
RTS0039556,49
RTS0039557,56
RTS0039558,52
RTS0039559,67
RTS0039560,52
RTS0039561,45
RTS0039562,57
RTS0039563,58
RTS0039564,64
RTS0039565,86
RTS0039566,71
RTS0039567,45
RTS0039568,62
RTS0039569,58
RTS0039570,66
RTS0039571,61
RTS0039572,59
RTS0039573,51
RTS0039574,48
RTS0039575,33
RTS0039576,39
RTS0039577,74
RTS0039578,69
RTS0039579,71
RTS0039580,83
RTS0039581,125
RTS0039582,132
RTS0039583,153
RTS0039584,126
RTS0039585,95
RTS0039586,70
RTS0039587,69
RTS0039588,74
RTS0039589,81
RTS0039590,62
RTS0039591,129
RTS0039592,98
RTS0039593,80
RTS0039594,76
RTS0039595,77
RTS0039596,68
RTS0039597,68
RTS0039598,66
RTS0039599,54
RTS0039600,61
RTS0039601,39
RTS0039602,56
RTS0039603,39
RTS0039604,71
RTS0039605,60
RTS0039606,47
RTS0039607,67
RTS0039608,54
RTS0039609,65
RTS0039610,68
RTS0039611,75
RTS0039612,54
RTS0039613,54
RTS0039614,54
RTS0039615,46
RTS0039616,35
RTS0039617,49
RTS0039619,58
RTS0039620,45
RTS0039621,60
RTS0039622,67
RTS0039623,70
RTS0039624,68
RTS0039625,55
RTS0039626,76
RTS0039627,64
RTS0039628,45
RTS0039629,73
RTS0039630,52
RTS0039631,37
RTS0039632,52
RTS0039633,51
RTS0039634,68
RTS0039635,59
RTS0039636,48
RTS0039637,44
RTS0039638,61
RTS0039639,57
RTS0039640,43
RTS0039641,95
RTS0039642,75
RTS0039643,87
RTS0039644,63
RTS0039645,68
RTS0039646,54
RTS0039647,68
RTS0039648,54
RTS0039649,69
RTS0039650,60
RTS0039651,214
RTS0039652,196
RTS0039653,166
RTS0039654,164
RTS0039655,155
RTS0039656,183
RTS0039657,175
RTS0039658,175
RTS0039659,162
RTS0039660,152
RTS0039661,62
RTS0039662,52
RTS0039663,62
RTS0039664,69
RTS0039665,59
RTS0039666,65
RTS0039667,68
RTS0039668,75
RTS0039669,119
RTS0039670,56
RTS0039671,124
RTS0039672,156
RTS0039673,124
RTS0039674,156
RTS0039675,135
RTS0039676,48
RTS0039677,50
RTS0039678,39
RTS0039679,62
RTS0039680,45
RTS0039681,240
RTS0039682,180
RTS0039683,125
RTS0039684,183
RTS0039685,183
RTS0039686,226
RTS0039687,235
RTS0039688,218
RTS0039689,177
RTS0039690,178
RTS0039691,61
RTS0039692,59
RTS0039693,40
RTS0039694,63
RTS0039695,56
RTS0039696,52
RTS0039697,50
RTS0039698,59
RTS0039699,44
RTS0039700,68
RTS0039701,35
RTS0039702,54
RTS0039703,65
RTS0039704,67
RTS0039705,33
RTS0039706,65
RTS0039707,65
RTS0039708,68
RTS0039709,54
RTS0039710,57
RTS0039711,105
RTS0039712,116
RTS0039713,144
RTS0039714,81
RTS0039715,116
RTS0039716,51
RTS0039717,147
RTS0039718,65
RTS0039719,101
RTS0039720,280
RTS0039721,117
RTS0039722,63
RTS0039723,194
RTS0039724,100
RTS0039725,103
RTS0039726,96
RTS0039727,87
RTS0039728,82
RTS0039729,93
RTS0039730,69
RTS0039731,63
RTS0039732,63
RTS0039733,79
RTS0039734,77
RTS0039735,70
RTS0039736,77
RTS0039737,70
RTS0039738,64
RTS0039739,84
RTS0039740,61
RTS0039741,94
RTS0039742,86
RTS0039743,104
RTS0039744,69
RTS0039745,104
RTS0039746,75
RTS0039747,98
RTS0039749,91
RTS0039750,88
RTS0039751,66
RTS0039752,49
RTS0039753,72
RTS0039754,50
RTS0039755,75
RTS0039756,54
RTS0039757,69
RTS0039758,72
RTS0039759,60
RTS0039760,61
RTS0039761,94
RTS0039762,97
RTS0039763,96
RTS0039764,68
RTS0039765,78
RTS0039766,109
RTS0039767,79
RTS0039768,103
RTS0039769,79
RTS0039770,258
RTS0039771,121
RTS0039772,167
RTS0039773,143
RTS0039774,134
RTS0039775,164
RTS0039776,77
RTS0039777,77
RTS0039778,64
RTS0039779,51
RTS0039780,72
RTS0039781,144
RTS0039782,96
RTS0039783,127
RTS0039784,125
RTS0039785,165
RTS0039786,84
RTS0039787,70
RTS0039788,75
RTS0039789,58
RTS0039790,104
RTS0039791,177
RTS0039792,105
RTS0039793,123
RTS0039794,161
RTS0039795,85
RTS0039796,94
RTS0039797,103
RTS0039798,76
RTS0039799,83
RTS0039800,100
RTS0039801,72
RTS0039802,78
RTS0039803,91
RTS0039804,81
RTS0039805,85
RTS0039806,71
RTS0039807,54
RTS0039808,84
RTS0039809,57
RTS0039810,62
RTS0039811,61
RTS0039812,76
RTS0039813,50
RTS0039814,89
RTS0039815,83
RTS0039816,65
RTS0039817,68
RTS0039818,72
RTS0039819,79
RTS0039820,67
RTS0039821,85
RTS0039822,95
RTS0039823,100
RTS0039824,79
RTS0039825,84
RTS0039826,57
RTS0039827,98
RTS0039828,46
RTS0039829,75
RTS0039830,65
RTS0039831,47
RTS0039832,74
RTS0039833,67
RTS0039834,56
RTS0039835,101
RTS0039836,88
RTS0039838,40
RTS0039839,75
RTS0039840,36
RTS0039841,97
RTS0039842,92
RTS0039843,51
RTS0039844,96
RTS0039845,54
RTS0039846,78
RTS0039847,54
RTS0039848,49
RTS0039849,41
RTS0039850,45
RTS0039851,77
RTS0039852,85
RTS0039853,87
RTS0039854,104
RTS0039855,87
RTS0039856,50
RTS0039857,36
RTS0039858,71
RTS0039859,95
RTS0039860,50
RTS0039861,66
RTS0039862,65
RTS0039863,49
RTS0039864,66
RTS0039865,60
RTS0039866,93
RTS0039867,126
RTS0039868,86
RTS0039869,104
RTS0039870,119
RTS0039871,81
RTS0039872,44
RTS0039873,69
RTS0039874,66
RTS0039875,61
RTS0039876,99
RTS0039877,97
RTS0039878,56
RTS0039879,89
RTS0039880,36
RTS0039881,57
RTS0039882,45
RTS0039883,49
RTS0039884,52
RTS0039885,71
RTS0039886,63
RTS0039887,61
RTS0039888,83
RTS0039890,47
RTS0039891,70
RTS0039892,59
RTS0039893,73
RTS0039894,74
RTS0039895,58
RTS0039896,57
RTS0039897,56
RTS0039898,77
RTS0039899,54
RTS0039900,82
RTS0039901,60
RTS0039902,59
RTS0039903,65
RTS0039904,65
RTS0039905,56
RTS0039906,66
RTS0039907,59
RTS0039908,68
RTS0039909,56
RTS0039910,54
RTS0039911,33
RTS0039912,52
RTS0039913,53
RTS0039914,50
RTS0039915,58
RTS0039916,66
RTS0039917,58
RTS0039918,90
RTS0039919,71
RTS0039920,62
RTS0039921,63
RTS0039922,69
RTS0039923,33
RTS0039924,65
RTS0039925,54
RTS0039926,90
RTS0039927,88
RTS0039928,97
RTS0039929,83
RTS0039930,119
RTS0039931,48
RTS0039932,76
RTS0039933,71
RTS0039934,61
RTS0039935,73
RTS0039936,64
RTS0039937,72
RTS0039938,68
RTS0039939,51
RTS0039940,65
RTS0039941,49
RTS0039942,53
RTS0039943,45
RTS0039944,64
RTS0039945,81
RTS0039946,131
RTS0039947,150
RTS0039948,182
RTS0039949,186
RTS0039950,184
RTS0039951,88
RTS0039952,88
RTS0039953,53
RTS0039954,64
RTS0039955,80
RTS0039956,134
RTS0039957,171
RTS0039958,172
RTS0039959,147
RTS0039960,177
RTS0039961,44
RTS0039962,57
RTS0039963,79
RTS0039964,78
RTS0039965,62
RTS0039966,45
RTS0039967,32
RTS0039968,48
RTS0039969,63
RTS0039970,60
RTS0039971,63
RTS0039972,53
RTS0039973,68
RTS0039974,102
RTS0039975,71
RTS0039976,82
RTS0039977,72
RTS0039978,72
RTS0039979,71
RTS0039980,73
RTS0039981,82
RTS0039982,95
RTS0039983,109
RTS0039984,96
RTS0039985,114
RTS0039986,342
RTS0039987,275
RTS0039988,298
RTS0039989,281
RTS0039990,212
RTS0039991,51
RTS0039992,82
RTS0039993,83
RTS0039994,58
RTS0039995,102
RTS0039996,647
RTS0039997,418
RTS0039998,636
RTS0039999,625
RTS0040000,614
RTS0040001,85
RTS0040002,86
RTS0040003,90
RTS0040004,68
RTS0040005,110
RTS0040006,81
RTS0040007,63
RTS0040008,55
RTS0040009,85
RTS0040010,67
RTS0040011,67
RTS0040012,40
RTS0040013,68
RTS0040014,48
RTS0040015,61
RTS0040016,40
RTS0040017,61
RTS0040018,44
RTS0040019,40
RTS0040020,62
RTS0040021,60
RTS0040022,56
RTS0040023,57
RTS0040024,50
RTS0040025,54
RTS0040026,161
RTS0040027,207
RTS0040028,136
RTS0040029,155
RTS0040030,183
RTS0040031,66
RTS0040032,50
RTS0040033,36
RTS0040034,53
RTS0040035,40
RTS0040036,66
RTS0040037,48
RTS0040038,71
RTS0040039,45
RTS0040040,29
RTS0040041,54
RTS0040042,69
RTS0040043,60
RTS0040044,66
RTS0040045,56
RTS0040046,76
RTS0040047,79
RTS0040048,122
RTS0040049,63
RTS0040050,48
RTS0040051,66
RTS0040052,74
RTS0040053,73
RTS0040054,69
RTS0040055,48
RTS0040056,60
RTS0040057,50
RTS0040058,52
RTS0040059,68
RTS0040060,56
RTS0040061,60
RTS0040062,71
RTS0040063,56
RTS0040064,79
RTS0040065,59
RTS0040066,72
RTS0040067,63
RTS0040068,65
RTS0040069,58
RTS0040070,60
RTS0040071,60
RTS0040072,117
RTS0040073,94
RTS0040074,77
RTS0040075,66
RTS0040076,56
RTS0040077,73
RTS0040078,42
RTS0040079,49
RTS0040080,41
RTS0040081,61
RTS0040082,43
RTS0040083,43
RTS0040084,69
RTS0040085,47
RTS0040086,49
RTS0040087,54
RTS0040088,60
RTS0040089,62
RTS0040090,56
RTS0040091,56
RTS0040092,53
RTS0040093,66
RTS0040094,48
RTS0040095,66
RTS0040096,71
RTS0040097,66
RTS0040098,65
RTS0040099,60
RTS0040100,69
RTS0040101,39
RTS0040102,48
RTS0040103,42
RTS0040104,42
RTS0040105,52
RTS0040106,66
RTS0040107,70
RTS0040108,62
RTS0040109,41
RTS0040110,70
RTS0040111,54
RTS0040112,55
RTS0040113,41
RTS0040114,47
RTS0040115,120
RTS0040116,203
RTS0040117,171
RTS0040118,115
RTS0040119,120
RTS0040120,151
RTS0040121,151
RTS0040122,138
RTS0040123,135
RTS0040124,108
RTS0040125,141
RTS0040126,57
RTS0040127,100
RTS0040128,64
RTS0040129,81
RTS0040130,91
RTS0040131,93
RTS0040132,66
RTS0040133,62
RTS0040134,53
RTS0040135,71
RTS0040136,67
RTS0040137,68
RTS0040138,87
RTS0040139,66
RTS0040140,59
RTS0040141,67
RTS0040142,100
RTS0040143,79
RTS0040144,87
RTS0040145,71
RTS0040146,155
RTS0040147,172
RTS0040148,142
RTS0040149,128
RTS0040150,137
RTS0040151,73
RTS0040152,73
RTS0040153,64
RTS0040154,73
RTS0040155,46
RTS0040156,86
RTS0040157,81
RTS0040158,91
RTS0040159,103
RTS0040160,106
RTS0040161,61
RTS0040162,40
RTS0040163,68
RTS0040164,39
RTS0040165,51
RTS0040166,38
RTS0040167,59
RTS0040168,45
RTS0040169,70
RTS0040170,48
RTS0040171,16
RTS0040172,51
RTS0040173,57
RTS0040174,36
RTS0040175,45
RTS0040176,42
RTS0040177,42
RTS0040178,44
RTS0040179,29
RTS0040180,65
RTS0040181,52
RTS0040182,50
RTS0040183,41
RTS0040184,39
RTS0040185,39
RTS0040186,63
RTS0040187,49
RTS0040188,38
RTS0040189,62
RTS0040190,48
RTS0040191,64
RTS0040192,51
RTS0040193,61
RTS0040194,61
RTS0040195,79
RTS0040196,41
RTS0040197,35
RTS0040198,65
RTS0040199,88
RTS0040200,44
RTS0040201,139
RTS0040202,131
RTS0040203,129
RTS0040204,113
RTS0040205,126
RTS0040206,91
RTS0040207,31
RTS0040208,67
RTS0040209,111
RTS0040210,103
RTS0040211,68
RTS0040212,46
RTS0040213,46
RTS0040214,81
RTS0040215,81
RTS0040216,56
RTS0040217,45
RTS0040218,82
RTS0040219,64
RTS0040220,54
RTS0040221,49
RTS0040222,71
RTS0040223,74
RTS0040224,41
RTS0040225,75
RTS0040226,86
RTS0040227,54
RTS0040228,67
RTS0040229,59
RTS0040230,83
RTS0040231,21
RTS0040232,76
RTS0040233,39
RTS0040234,51
RTS0040235,70
RTS0040236,57
RTS0040237,90
RTS0040238,76
RTS0040239,76
RTS0040240,80
RTS0040241,90
RTS0040242,167
RTS0040243,139
RTS0040244,155
RTS0040245,126
RTS0040246,73
RTS0040247,75
RTS0040248,65
RTS0040249,63
RTS0040250,46
RTS0040251,105
RTS0040252,77
RTS0040253,80
RTS0040254,74
RTS0040255,67
RTS0040256,36
RTS0040257,41
RTS0040258,63
RTS0040259,61
RTS0040260,53
RTS0040261,46
RTS0040262,51
RTS0040263,72
RTS0040264,52
RTS0040265,54
RTS0040266,54
RTS0040267,44
RTS0040268,50
RTS0040269,51
RTS0040270,76
RTS0040271,114
RTS0040272,105
RTS0040273,115
RTS0040274,88
RTS0040275,117
RTS0040276,124
RTS0040277,138
RTS0040278,214
RTS0040279,231
RTS0040280,155
RTS0040281,70
RTS0040282,50
RTS0040283,71
RTS0040284,69
RTS0040285,57
RTS0040286,69
RTS0040287,44
RTS0040288,43
RTS0040289,69
RTS0040290,82
RTS0040291,34
RTS0040292,42
RTS0040293,68
RTS0040294,65
RTS0040295,61
RTS0040296,51
RTS0040297,56
RTS0040298,54
RTS0040299,54
RTS0040300,66
RTS0040301,40
RTS0040302,38
RTS0040303,44
RTS0040304,59
RTS0040305,55
RTS0040306,55
RTS0040307,63
RTS0040308,71
RTS0040309,58
RTS0040310,68
RTS0040311,189
RTS0040312,187
RTS0040313,200
RTS0040314,176
RTS0040315,271
RTS0040316,42
RTS0040317,46
RTS0040318,41
RTS0040319,78
RTS0040320,50
RTS0040321,90
RTS0040322,92
RTS0040323,80
RTS0040324,94
RTS0040325,55
RTS0040326,138
RTS0040327,100
RTS0040328,172
RTS0040329,238
RTS0040330,135
RTS0040331,76
RTS0040332,65
RTS0040333,67
RTS0040334,67
RTS0040335,70
RTS0040336,129
RTS0040337,135
RTS0040338,79
RTS0040339,105
RTS0040340,95
RTS0040341,85
RTS0040342,62
RTS0040343,107
RTS0040344,96
RTS0040345,105
RTS0040346,61
RTS0040347,88
RTS0040348,45
RTS0040349,90
RTS0040350,56
RTS0040351,54
RTS0040352,75
RTS0040353,78
RTS0040354,54
RTS0040355,62
RTS0040356,117
RTS0040357,73
RTS0040358,59
RTS0040359,71
RTS0040360,95
RTS0040361,61
RTS0040363,50
RTS0040364,57
RTS0040365,57
RTS0040366,226
RTS0040367,202
RTS0040368,251
RTS0040369,143
RTS0040370,262
RTS0040371,93
RTS0040372,77
RTS0040373,80
RTS0040374,78
RTS0040375,62
RTS0040376,229
RTS0040377,228
RTS0040378,210
RTS0040379,202
RTS0040380,146
RTS0040381,86
RTS0040382,96
RTS0040383,48
RTS0040384,78
RTS0040385,30
RTS0040386,146
RTS0040387,135
RTS0040388,162
RTS0040389,158
RTS0040390,111
RTS0040391,122
RTS0040392,122
RTS0040393,96
RTS0040394,124
RTS0040395,102
RTS0040396,244
RTS0040397,281
RTS0040398,280
RTS0040399,323
RTS0040400,243
RTS0040401,70
RTS0040402,74
RTS0040403,64
RTS0040404,70
RTS0040405,52
RTS0040406,63
RTS0040407,49
RTS0040408,66
RTS0040409,78
RTS0040410,77
RTS0040411,182
RTS0040412,142
RTS0040413,176
RTS0040414,241
RTS0040415,175
RTS0040416,486
RTS0040417,292
RTS0040418,274
RTS0040419,429
RTS0040420,518
RTS0040421,104
RTS0040422,182
RTS0040423,153
RTS0040424,96
RTS0040425,72
RTS0040426,47
RTS0040428,106
RTS0040429,65
RTS0040430,71
RTS0040431,69
RTS0040432,43
RTS0040433,75
RTS0040434,55
RTS0040435,81
RTS0040436,344
RTS0040437,354
RTS0040438,552
RTS0040439,430
RTS0040440,463
RTS0040441,97
RTS0040442,64
RTS0040443,81
RTS0040444,88
RTS0040445,86
RTS0040446,115
RTS0040447,100
RTS0040448,108
RTS0040449,131
RTS0040450,90
RTS0040451,112
RTS0040452,128
RTS0040453,127
RTS0040454,86
RTS0040455,162
RTS0040456,173
RTS0040457,92
RTS0040458,71
RTS0040459,68
RTS0040460,156
RTS0040461,84
RTS0040462,57
RTS0040463,85
RTS0040464,66
RTS0040465,74
RTS0040466,79
RTS0040467,49
RTS0040468,105
RTS0040469,49
RTS0040470,46
RTS0040471,108
RTS0040472,76
RTS0040473,56
RTS0040474,56
RTS0040475,53
RTS0040476,45
RTS0040477,54
RTS0040478,54
RTS0040479,32
RTS0040480,48
RTS0040481,115
RTS0040482,106
RTS0040483,83
RTS0040484,134
RTS0040485,87
RTS0040486,79
RTS0040487,34
RTS0040488,47
RTS0040489,51
RTS0040490,47
RTS0040491,76
RTS0040492,63
RTS0040493,66
RTS0040494,63
RTS0040495,60
RTS0040496,67
RTS0040497,88
RTS0040498,63
RTS0040499,51
RTS0040500,73
RTS0040501,128
RTS0040502,49
RTS0040503,59
RTS0040504,56
RTS0040505,41
RTS0040506,48
RTS0040507,70
RTS0040508,72
RTS0040509,35
RTS0040510,32
RTS0040511,58
RTS0040512,54
RTS0040513,58
RTS0040514,54
RTS0040515,94
RTS0040516,54
RTS0040517,47
RTS0040518,44
RTS0040519,68
RTS0040520,47
RTS0040521,33
RTS0040522,45
RTS0040523,69
RTS0040524,32
RTS0040525,70
RTS0040526,84
RTS0040527,46
RTS0040528,63
RTS0040529,67
RTS0040530,70
RTS0040531,57
RTS0040532,109
RTS0040533,65
RTS0040534,78
RTS0040535,63
RTS0040536,102
RTS0040537,295
RTS0040538,143
RTS0040539,168
RTS0040540,185
RTS0040541,40
RTS0040542,43
RTS0040543,51
RTS0040544,70
RTS0040545,38
RTS0040546,46
RTS0040547,46
RTS0040548,42
RTS0040549,44
RTS0040550,53
RTS0040551,48
RTS0040552,48
RTS0040553,78
RTS0040554,52
RTS0040555,52
RTS0040556,67
RTS0040557,55
RTS0040558,54
RTS0040559,59
RTS0040560,53
RTS0040561,47
RTS0040562,42
RTS0040563,45
RTS0040564,54
RTS0040565,55
RTS0040566,55
RTS0040567,64
RTS0040568,39
RTS0040569,62
RTS0040570,49
RTS0040571,68
RTS0040572,45
RTS0040573,81
RTS0040574,113
RTS0040575,68
RTS0040576,61
RTS0040577,75
RTS0040578,52
RTS0040579,49
RTS0040580,71
RTS0040581,25
RTS0040582,59
RTS0040583,56
RTS0040584,35
RTS0040585,53
RTS0040586,58
RTS0040587,51
RTS0040588,86
RTS0040589,57
RTS0040590,66
RTS0040591,80
RTS0040592,63
RTS0040593,28
RTS0040594,57
RTS0040595,70
RTS0040596,80
RTS0040597,76
RTS0040598,52
RTS0040599,47
RTS0040600,78
RTS0040601,34
RTS0040602,61
RTS0040603,52
RTS0040604,87
RTS0040605,76
RTS0040606,45
RTS0040607,83
RTS0040608,65
RTS0040609,46
RTS0040610,53
RTS0040611,74
RTS0040612,69
RTS0040613,63
RTS0040614,59
RTS0040615,57
RTS0040616,38
RTS0040617,45
RTS0040618,42
RTS0040619,61
RTS0040620,62
RTS0040621,65
RTS0040622,52
RTS0040623,49
RTS0040624,64
RTS0040625,59
RTS0040626,45
RTS0040627,48
RTS0040628,66
RTS0040629,59
RTS0040630,63
RTS0040631,111
RTS0040632,82
RTS0040633,93
RTS0040634,115
RTS0040635,73
RTS0040636,74
RTS0040637,73
RTS0040638,64
RTS0040639,68
RTS0040640,56
RTS0040641,95
RTS0040642,113
RTS0040643,69
RTS0040644,127
RTS0040645,142
RTS0040646,52
RTS0040647,40
RTS0040648,65
RTS0040649,62
RTS0040650,41
RTS0040651,104
RTS0040652,63
RTS0040653,81
RTS0040654,88
RTS0040655,85
RTS0040656,80
RTS0040657,99
RTS0040658,73
RTS0040659,87
RTS0040660,67
RTS0040661,49
RTS0040662,31
RTS0040663,57
RTS0040664,43
RTS0040665,40
RTS0040666,59
RTS0040667,65
RTS0040668,43
RTS0040669,26
RTS0040670,31
RTS0040671,43
RTS0040672,56
RTS0040673,42
RTS0040674,63
RTS0040675,61
RTS0040676,595
RTS0040677,395
RTS0040678,962
RTS0040679,438
RTS0040680,1361
RTS0040681,566
RTS0040682,453
RTS0040683,671
RTS0040684,764
RTS0040685,539
RTS0040686,52
RTS0040687,70
RTS0040688,42
RTS0040689,46
RTS0040690,38
RTS0040691,47
RTS0040692,49
RTS0040693,76
RTS0040694,49
RTS0040695,60
RTS0040696,45
RTS0040697,50
RTS0040698,38
RTS0040699,50
RTS0040700,59
RTS0040701,619
RTS0040702,1084
RTS0040703,688
RTS0040704,774
RTS0040705,1012
RTS0040706,51
RTS0040707,52
RTS0040708,40
RTS0040709,45
RTS0040710,46
RTS0040711,43
RTS0040712,43
RTS0040713,72
RTS0040714,42
RTS0040715,51
RTS0040716,43
RTS0040717,45
RTS0040718,51
RTS0040719,43
RTS0040720,54
RTS0040721,27
RTS0040722,39
RTS0040723,59
RTS0040724,53
RTS0040725,49
RTS0040726,163
RTS0040727,252
RTS0040728,223
RTS0040729,198
RTS0040730,192
RTS0040731,104
RTS0040732,133
RTS0040733,67
RTS0040734,93
RTS0040735,93
RTS0040736,834
RTS0040737,505
RTS0040738,492
RTS0040739,550
RTS0040740,680
RTS0040741,74
RTS0040742,66
RTS0040743,73
RTS0040744,79
RTS0040745,71
RTS0040746,85
RTS0040747,85
RTS0040748,52
RTS0040749,75
RTS0040750,81
RTS0040751,71
RTS0040752,86
RTS0040753,67
RTS0040754,36
RTS0040755,53
RTS0040756,69
RTS0040757,59
RTS0040758,53
RTS0040759,57
RTS0040760,71
RTS0040761,111
RTS0040762,100
RTS0040763,73
RTS0040764,85
RTS0040765,125
RTS0040766,57
RTS0040767,79
RTS0040768,72
RTS0040769,111
RTS0040770,67
RTS0040771,50
RTS0040772,64
RTS0040773,40
RTS0040774,67
RTS0040775,53
RTS0040776,49
RTS0040777,89
RTS0040778,73
RTS0040779,77
RTS0040780,56
RTS0040781,115
RTS0040782,136
RTS0040783,83
RTS0040784,102
RTS0040785,104
RTS0040786,58
RTS0040787,58
RTS0040788,52
RTS0040789,54
RTS0040790,39
RTS0040791,43
RTS0040792,81
RTS0040793,31
RTS0040794,58
RTS0040795,49
RTS0040796,148
RTS0040797,64
RTS0040798,43
RTS0040799,55
RTS0040800,37
RTS0040801,117
RTS0040802,85
RTS0040803,115
RTS0040804,62
RTS0040805,99
RTS0040806,62
RTS0040807,52
RTS0040808,61
RTS0040809,66
RTS0040810,58
RTS0040811,51
RTS0040812,61
RTS0040813,49
RTS0040814,63
RTS0040815,51
RTS0040816,83
RTS0040817,78
RTS0040818,99
RTS0040819,97
RTS0040820,109
RTS0040821,96
RTS0040822,77
RTS0040823,69
RTS0040824,69
RTS0040825,96
RTS0040826,118
RTS0040827,69
RTS0040828,68
RTS0040830,90
RTS0040831,61
RTS0040832,62
RTS0040833,60
RTS0040834,44
RTS0040836,179
RTS0040837,106
RTS0040838,154
RTS0040839,121
RTS0040840,84
RTS0040841,180
RTS0040842,209
RTS0040843,259
RTS0040844,211
RTS0040845,207
RTS0040846,141
RTS0040847,118
RTS0040848,114
RTS0040849,126
RTS0040850,115
RTS0040851,93
RTS0040852,65
RTS0040853,100
RTS0040854,117
RTS0040855,84
RTS0040856,73
RTS0040857,59
RTS0040858,55
RTS0040859,31
RTS0040860,51
RTS0040861,112
RTS0040862,67
RTS0040863,63
RTS0040864,62
RTS0040865,67
RTS0040866,174
RTS0040867,174
RTS0040868,200
RTS0040869,245
RTS0040870,254
RTS0040871,54
RTS0040872,81
RTS0040873,82
RTS0040874,123
RTS0040875,88
RTS0040876,46
RTS0040877,53
RTS0040878,49
RTS0040879,48
RTS0040880,62
RTS0040881,92
RTS0040882,67
RTS0040883,66
RTS0040884,60
RTS0040885,88
RTS0040886,217
RTS0040887,274
RTS0040888,311
RTS0040889,393
RTS0040890,296
RTS0040891,50
RTS0040892,90
RTS0040893,42
RTS0040894,74
RTS0040895,58
RTS0040896,48
RTS0040897,57
RTS0040898,51
RTS0040899,56
RTS0040900,48
RTS0040901,143
RTS0040902,118
RTS0040903,66
RTS0040904,165
RTS0040905,124
RTS0040906,101
RTS0040907,91
RTS0040908,125
RTS0040909,139
RTS0040910,96
RTS0040911,128
RTS0040912,125
RTS0040913,119
RTS0040914,99
RTS0040915,129
RTS0040916,59
RTS0040917,47
RTS0040918,49
RTS0040919,46
RTS0040920,38
RTS0040921,86
RTS0040922,76
RTS0040923,86
RTS0040924,84
RTS0040925,94
RTS0040926,53
RTS0040927,45
RTS0040928,36
RTS0040929,52
RTS0040930,48
RTS0040931,98
RTS0040932,91
RTS0040933,67
RTS0040934,73
RTS0040935,89
RTS0040936,93
RTS0040937,101
RTS0040938,88
RTS0040939,95
RTS0040940,66
RTS0040941,66
RTS0040942,72
RTS0040943,50
RTS0040944,80
RTS0040945,71
RTS0040946,99
RTS0040947,158
RTS0040948,123
RTS0040949,93
RTS0040950,134
RTS0040951,62
RTS0040952,41
RTS0040953,36
RTS0040954,38
RTS0040955,53
RTS0040956,85
RTS0040957,80
RTS0040958,72
RTS0040959,82
RTS0040960,90
RTS0040961,49
RTS0040962,45
RTS0040963,68
RTS0040964,53
RTS0040965,41
RTS0040966,71
RTS0040967,84
RTS0040968,70
RTS0040969,53
RTS0040970,87
RTS0040971,57
RTS0040972,60
RTS0040973,51
RTS0040974,48
RTS0040975,35
RTS0040976,52
RTS0040977,85
RTS0040978,48
RTS0040979,87
RTS0040980,63
RTS0040981,52
RTS0040982,62
RTS0040983,76
RTS0040984,45
RTS0040985,74
RTS0040986,120
RTS0040987,82
RTS0040988,66
RTS0040989,56
RTS0040990,60
RTS0040991,173
RTS0040992,74
RTS0040993,119
RTS0040994,132
RTS0040995,133
RTS0040996,80
RTS0040997,101
RTS0040998,62
RTS0040999,91
RTS0041000,98
RTS0041001,55
RTS0041002,90
RTS0041003,73
RTS0041004,91
RTS0041005,66
RTS0041006,84
RTS0041007,64
RTS0041008,80
RTS0041009,73
RTS0041010,60
RTS0041011,47
RTS0041012,31
RTS0041013,47
RTS0041014,50
RTS0041015,58
RTS0041016,77
RTS0041017,86
RTS0041018,72
RTS0041019,85
RTS0041020,88
RTS0041021,60
RTS0041022,66
RTS0041023,82
RTS0041024,95
RTS0041025,71
RTS0041026,91
RTS0041027,74
RTS0041028,87
RTS0041029,64
RTS0041030,77
RTS0041031,117
RTS0041032,143
RTS0041033,102
RTS0041034,132
RTS0041035,125
RTS0041036,70
RTS0041037,48
RTS0041038,68
RTS0041039,36
RTS0041040,62
RTS0041041,58
RTS0041042,50
RTS0041043,63
RTS0041044,51
RTS0041045,59
RTS0041046,144
RTS0041047,123
RTS0041048,112
RTS0041049,205
RTS0041050,190
RTS0041051,72
RTS0041052,53
RTS0041053,64
RTS0041054,98
RTS0041055,71
RTS0041056,72
RTS0041057,86
RTS0041058,95
RTS0041059,64
RTS0041060,103
RTS0041061,82
RTS0041062,73
RTS0041063,75
RTS0041064,83
RTS0041066,77
RTS0041067,61
RTS0041068,94
RTS0041069,96
RTS0041070,147
RTS0041071,84
RTS0041072,79
RTS0041073,87
RTS0041074,92
RTS0041075,103
RTS0041076,79
RTS0041077,53
RTS0041078,75
RTS0041079,57
RTS0041080,71
RTS0041081,71
RTS0041082,60
RTS0041083,61
RTS0041084,57
RTS0041085,44
RTS0041086,82
RTS0041087,78
RTS0041088,68
RTS0041089,61
RTS0041090,54
RTS0041091,57
RTS0041092,44
RTS0041093,50
RTS0041094,62
RTS0041095,68
RTS0041096,46
RTS0041097,60
RTS0041098,48
RTS0041099,55
RTS0041100,43
RTS0041101,59
RTS0041102,60
RTS0041103,57
RTS0041104,65
RTS0041105,69
RTS0041106,157
RTS0041107,192
RTS0041108,180
RTS0041109,199
RTS0041110,146
RTS0041111,75
RTS0041112,72
RTS0041113,69
RTS0041114,65
RTS0041115,94
RTS0041116,112
RTS0041117,133
RTS0041118,110
RTS0041119,91
RTS0041120,101
RTS0041121,80
RTS0041122,80
RTS0041123,110
RTS0041124,23
RTS0041125,74
RTS0041126,101
RTS0041127,172
RTS0041128,113
RTS0041129,85
RTS0041130,72
RTS0041131,119
RTS0041132,104
RTS0041133,132
RTS0041134,138
RTS0041135,114
RTS0041136,110
RTS0041137,111
RTS0041138,102
RTS0041139,97
RTS0041140,63
RTS0041141,96
RTS0041142,101
RTS0041143,48
RTS0041144,49
RTS0041145,62
RTS0041146,52
RTS0041147,65
RTS0041148,64
RTS0041149,85
RTS0041150,70
RTS0041151,70
RTS0041152,58
RTS0041153,41
RTS0041154,51
RTS0041155,62
RTS0041156,128
RTS0041157,85
RTS0041158,98
RTS0041159,108
RTS0041160,66
RTS0041161,74
RTS0041162,40
RTS0041163,68
RTS0041164,49
RTS0041165,33
RTS0041166,56
RTS0041167,88
RTS0041168,69
RTS0041169,71
RTS0041170,51
RTS0041171,73
RTS0041172,80
RTS0041173,44
RTS0041174,62
RTS0041175,85
RTS0041176,49
RTS0041177,55
RTS0041178,62
RTS0041179,60
RTS0041180,67
RTS0041181,74
RTS0041182,82
RTS0041183,50
RTS0041184,61
RTS0041185,69
RTS0041186,58
RTS0041187,63
RTS0041188,63
RTS0041189,62
RTS0041190,66
RTS0041191,129
RTS0041192,89
RTS0041193,110
RTS0041194,83
RTS0041195,103
RTS0041196,59
RTS0041197,65
RTS0041198,53
RTS0041199,68
RTS0041200,46
RTS0041201,39
RTS0041202,74
RTS0041203,66
RTS0041204,71
RTS0041205,46
RTS0041206,121
RTS0041207,261
RTS0041208,264
RTS0041209,280
RTS0041210,103
RTS0041211,100
RTS0041212,89
RTS0041213,111
RTS0041214,104
RTS0041215,93
RTS0041216,61
RTS0041217,78
RTS0041218,58
RTS0041219,64
RTS0041220,75
RTS0041221,58
RTS0041222,34
RTS0041223,43
RTS0041224,49
RTS0041225,40
RTS0041226,73
RTS0041227,81
RTS0041228,51
RTS0041229,73
RTS0041230,73
RTS0041231,194
RTS0041232,173
RTS0041233,238
RTS0041234,296
RTS0041235,182
RTS0041236,56
RTS0041237,39
RTS0041238,63
RTS0041239,53
RTS0041240,72
RTS0041241,90
RTS0041242,72
RTS0041243,66
RTS0041244,75
RTS0041246,66
RTS0041247,76
RTS0041248,59
RTS0041249,57
RTS0041250,91
RTS0041251,68
RTS0041252,79
RTS0041253,83
RTS0041254,115
RTS0041255,107
RTS0041256,38
RTS0041257,57
RTS0041258,51
RTS0041259,63
RTS0041260,66
RTS0041261,89
RTS0041262,95
RTS0041263,76
RTS0041265,89
RTS0041266,82
RTS0041267,51
RTS0041268,73
RTS0041269,60
RTS0041270,71
RTS0041271,109
RTS0041272,65
RTS0041273,65
RTS0041274,65
RTS0041275,91
RTS0041276,56
RTS0041277,71
RTS0041278,67
RTS0041279,68
RTS0041280,87
RTS0041281,50
RTS0041282,50
RTS0041283,61
RTS0041284,59
RTS0041285,47
RTS0041286,59
RTS0041287,47
RTS0041288,61
RTS0041289,61
RTS0041290,80
RTS0041291,65
RTS0041292,61
RTS0041293,46
RTS0041294,52
RTS0041295,65
RTS0041296,79
RTS0041297,74
RTS0041298,74
RTS0041299,79
RTS0041300,66
RTS0041301,92
RTS0041302,78
RTS0041303,74
RTS0041304,81
RTS0041305,67
RTS0041306,75
RTS0041307,51
RTS0041308,65
RTS0041309,78
RTS0041310,63
RTS0041311,68
RTS0041312,60
RTS0041313,66
RTS0041314,81
RTS0041315,52
RTS0041316,82
RTS0041317,85
RTS0041318,99
RTS0041319,66
RTS0041320,77
RTS0041321,111
RTS0041322,83
RTS0041323,61
RTS0041324,69
RTS0041325,88
RTS0041326,42
RTS0041327,64
RTS0041328,62
RTS0041329,39
RTS0041330,61
RTS0041331,48
RTS0041332,64
RTS0041333,73
RTS0041334,54
RTS0041335,54
RTS0041346,156
RTS0041347,115
RTS0041348,162
RTS0041349,154
RTS0041350,165
RTS0041351,62
RTS0041352,87
RTS0041353,64
RTS0041354,56
RTS0041355,69
RTS0041356,64
RTS0041357,38
RTS0041358,48
RTS0041359,79
RTS0041360,65
RTS0041361,89
RTS0041362,55
RTS0041363,83
RTS0041364,93
RTS0041365,75
RTS0041366,49
RTS0041367,46
RTS0041368,64
RTS0041369,52
RTS0041370,41
RTS0041371,52
RTS0041372,52
RTS0041373,54
RTS0041374,49
RTS0041375,52
RTS0041376,184
RTS0041377,55
RTS0041378,47
RTS0041379,38
RTS0041380,44
RTS0041381,66
RTS0041382,66
RTS0041383,55
RTS0041384,53
RTS0041385,70
RTS0041386,42
RTS0041387,44
RTS0041388,66
RTS0041389,49
RTS0041390,43
RTS0041391,49
RTS0041392,61
RTS0041393,33
RTS0041394,58
RTS0041395,64
RTS0041396,57
RTS0041397,58
RTS0041398,82
RTS0041399,54
RTS0041400,53
RTS0041401,60
RTS0041402,76
RTS0041403,45
RTS0041404,50
RTS0041405,70
RTS0041406,90
RTS0041407,67
RTS0041408,65
RTS0041409,67
RTS0041410,55
RTS0041411,49
RTS0041412,59
RTS0041413,62
RTS0041414,62
RTS0041415,51
RTS0041416,66
RTS0041417,55
RTS0041418,59
RTS0041419,67
RTS0041420,56
RTS0041421,41
RTS0041422,65
RTS0041423,51
RTS0041424,69
RTS0041425,56
RTS0041426,42
RTS0041427,39
RTS0041428,60
RTS0041429,60
RTS0041430,63
RTS0041431,75
RTS0041432,47
RTS0041433,49
RTS0041434,73
RTS0041435,53
RTS0041436,60
RTS0041437,19
RTS0041438,38
RTS0041439,60
RTS0041440,60
RTS0041441,54
RTS0041442,61
RTS0041443,79
RTS0041444,72
RTS0041445,36
RTS0041446,51
RTS0041447,59
RTS0041448,59
RTS0041449,77
RTS0041450,43
RTS0041451,53
RTS0041452,59
RTS0041453,60
RTS0041454,51
RTS0041455,53
RTS0041456,65
RTS0041457,58
RTS0041458,49
RTS0041459,76
RTS0041460,59
RTS0041461,34
RTS0041462,53
RTS0041463,44
RTS0041464,45
RTS0041465,41
RTS0041466,90
RTS0041467,100
RTS0041468,118
RTS0041469,79
RTS0041470,146
RTS0041471,68
RTS0041472,70
RTS0041473,45
RTS0041474,63
RTS0041475,70
RTS0041476,43
RTS0041477,43
RTS0041478,32
RTS0041479,43
RTS0041480,57
RTS0041481,52
RTS0041482,41
RTS0041483,31
RTS0041484,47
RTS0041485,47
RTS0041486,56
RTS0041487,89
RTS0041488,86
RTS0041489,79
RTS0041490,74
RTS0041491,111
RTS0041492,45
RTS0041493,36
RTS0041494,37
RTS0041495,42
RTS0041496,336
RTS0041497,407
RTS0041498,359
RTS0041499,350
RTS0041500,295
RTS0041501,71
RTS0041502,60
RTS0041503,77
RTS0041504,77
RTS0041505,73
RTS0041506,57
RTS0041507,36
RTS0041508,28
RTS0041509,59
RTS0041510,57
RTS0041511,56
RTS0041512,54
RTS0041513,57
RTS0041514,52
RTS0041515,55
RTS0041516,55
RTS0041517,53
RTS0041518,52
RTS0041519,41
RTS0041520,64
RTS0041521,43
RTS0041522,88
RTS0041523,57
RTS0041524,65
RTS0041525,43
RTS0041526,105
RTS0041527,187
RTS0041528,189
RTS0041529,43
RTS0041530,185
RTS0041531,54
RTS0041532,42
RTS0041533,33
RTS0041534,42
RTS0041535,36
RTS0041536,74
RTS0041537,56
RTS0041538,52
RTS0041540,41
RTS0041541,55
RTS0041542,67
RTS0041543,33
RTS0041544,45
RTS0041545,54
RTS0041546,56
RTS0041547,57
RTS0041548,41
RTS0041549,48
RTS0041550,61
RTS0041551,79
RTS0041552,72
RTS0041553,52
RTS0041554,68
RTS0041555,54
RTS0041556,41
RTS0041557,39
RTS0041558,59
RTS0041559,50
RTS0041560,42
RTS0041561,50
RTS0041562,85
RTS0041563,69
RTS0041564,68
RTS0041565,96
RTS0041566,171
RTS0041567,169
RTS0041568,188
RTS0041569,130
RTS0041570,182
RTS0041571,34
RTS0041572,51
RTS0041573,46
RTS0041574,46
RTS0041575,61
RTS0041576,59
RTS0041577,92
RTS0041578,76
RTS0041579,68
RTS0041580,80
RTS0041581,162
RTS0041582,178
RTS0041583,128
RTS0041584,158
RTS0041585,177
RTS0041586,57
RTS0041587,75
RTS0041588,57
RTS0041589,61
RTS0041590,53
RTS0041591,41
RTS0041592,48
RTS0041593,34
RTS0041594,48
RTS0041595,33
RTS0041596,69
RTS0041597,56
RTS0041598,73
RTS0041599,35
RTS0041600,44
RTS0041601,44
RTS0041602,51
RTS0041603,53
RTS0041604,38
RTS0041605,39
RTS0041606,47
RTS0041607,56
RTS0041608,54
RTS0041609,68
RTS0041610,41
RTS0041611,60
RTS0041612,64
RTS0041613,77
RTS0041614,46
RTS0041615,53
RTS0041616,75
RTS0041617,69
RTS0041618,56
RTS0041619,64
RTS0041620,92
RTS0041621,63
RTS0041622,51
RTS0041623,49
RTS0041624,61
RTS0041625,56
RTS0041626,88
RTS0041627,74
RTS0041628,80
RTS0041629,96
RTS0041630,63
RTS0041631,78
RTS0041632,86
RTS0041633,116
RTS0041634,114
RTS0041635,97
RTS0041636,86
RTS0041637,86
RTS0041638,85
RTS0041639,61
RTS0041640,80
RTS0041641,60
RTS0041642,53
RTS0041643,77
RTS0041644,32
RTS0041645,62
RTS0041646,66
RTS0041647,66
RTS0041648,79
RTS0041649,60
RTS0041650,61
RTS0041651,85
RTS0041652,67
RTS0041653,102
RTS0041654,62
RTS0041655,82
RTS0041656,77
RTS0041657,94
RTS0041658,93
RTS0041659,70
RTS0041660,84
RTS0041661,183
RTS0041662,193
RTS0041663,85
RTS0041664,95
RTS0041665,94
RTS0041666,70
RTS0041667,52
RTS0041668,65
RTS0041669,82
RTS0041670,61
RTS0041671,66
RTS0041672,49
RTS0041673,52
RTS0041674,46
RTS0041675,58
RTS0041676,125
RTS0041677,75
RTS0041678,95
RTS0041679,114
RTS0041680,117
RTS0041681,54
RTS0041682,75
RTS0041683,55
RTS0041684,62
RTS0041685,83
RTS0041686,82
RTS0041687,44
RTS0041688,123
RTS0041689,96
RTS0041690,118
RTS0041691,182
RTS0041692,57
RTS0041693,116
RTS0041694,53
RTS0041695,67
RTS0041696,71
RTS0041697,49
RTS0041698,57
RTS0041699,53
RTS0041700,48
RTS0041701,105
RTS0041702,86
RTS0041703,101
RTS0041704,106
RTS0041705,148
RTS0041706,82
RTS0041707,64
RTS0041708,97
RTS0041709,75
RTS0041710,63
RTS0041711,53
RTS0041712,48
RTS0041713,80
RTS0041714,76
RTS0041715,47
RTS0041716,505
RTS0041717,424
RTS0041718,557
RTS0041719,585
RTS0041720,482
RTS0041721,73
RTS0041722,62
RTS0041723,67
RTS0041724,75
RTS0041725,78
RTS0041726,50
RTS0041727,71
RTS0041728,69
RTS0041729,59
RTS0041730,83
RTS0041731,59
RTS0041732,46
RTS0041733,44
RTS0041734,30
RTS0041735,83
RTS0041736,148
RTS0041737,102
RTS0041738,205
RTS0041739,182
RTS0041740,116
RTS0041741,69
RTS0041742,99
RTS0041743,78
RTS0041744,57
RTS0041745,40
RTS0041746,133
RTS0041747,117
RTS0041748,119
RTS0041749,82
RTS0041750,111
RTS0041751,63
RTS0041752,34
RTS0041753,59
RTS0041754,50
RTS0041755,55
RTS0041756,161
RTS0041757,103
RTS0041758,132
RTS0041759,172
RTS0041760,120
RTS0041761,38
RTS0041762,55
RTS0041763,76
RTS0041764,56
RTS0041765,44
RTS0041766,46
RTS0041767,34
RTS0041768,34
RTS0041769,56
RTS0041770,77
RTS0041771,57
RTS0041772,63
RTS0041773,33
RTS0041774,68
RTS0041775,62
RTS0041776,79
RTS0041777,83
RTS0041778,62
RTS0041779,80
RTS0041780,77
RTS0041781,76
RTS0041782,75
RTS0041783,62
RTS0041784,71
RTS0041785,68
RTS0041786,72
RTS0041787,95
RTS0041788,114
RTS0041789,81
RTS0041790,91
RTS0041791,62
RTS0041793,76
RTS0041794,67
RTS0041795,65
RTS0041796,129
RTS0041797,213
RTS0041798,154
RTS0041799,134
RTS0041800,89
RTS0041801,87
RTS0041802,131
RTS0041803,109
RTS0041804,137
RTS0041805,110
RTS0041806,51
RTS0041807,48
RTS0041808,76
RTS0041809,70
RTS0041810,86
RTS0041811,116
RTS0041812,125
RTS0041813,107
RTS0041814,81
RTS0041815,145
RTS0041816,61
RTS0041817,70
RTS0041818,44
RTS0041819,74
RTS0041820,81
RTS0041821,144
RTS0041822,108
RTS0041823,65
RTS0041824,118
RTS0041825,51
RTS0041826,96
RTS0041827,97
RTS0041828,91
RTS0041829,62
RTS0041830,48
RTS0041831,33
RTS0041832,61
RTS0041833,53
RTS0041834,72
RTS0041835,83
RTS0041836,91
RTS0041837,72
RTS0041838,61
RTS0041839,90
RTS0041840,71
RTS0041841,46
RTS0041842,41
RTS0041843,44
RTS0041844,59
RTS0041845,43
RTS0041846,66
RTS0041847,54
RTS0041848,55
RTS0041849,60
RTS0041850,62
RTS0041851,54
RTS0041852,90
RTS0041853,74
RTS0041854,60
RTS0041855,67
RTS0041856,81
RTS0041857,86
RTS0041858,95
RTS0041859,58
RTS0041860,71
RTS0041861,62
RTS0041862,43
RTS0041863,60
RTS0041864,65
RTS0041865,69
RTS0041866,61
RTS0041867,71
RTS0041868,81
RTS0041869,59
RTS0041870,79
RTS0041871,59
RTS0041872,55
RTS0041873,62
RTS0041874,68
RTS0041875,61
RTS0041876,95
RTS0041877,125
RTS0041878,109
RTS0041879,132
RTS0041880,156
RTS0041881,79
RTS0041882,90
RTS0041883,96
RTS0041884,70
RTS0041885,92
RTS0041886,167
RTS0041887,270
RTS0041888,240
RTS0041889,191
RTS0041890,167
RTS0041891,243
RTS0041892,196
RTS0041893,185
RTS0041894,109
RTS0041895,201
RTS0041896,100
RTS0041897,93
RTS0041898,123
RTS0041899,116
RTS0041900,61
RTS0041901,92
RTS0041902,87
RTS0041903,88
RTS0041904,72
RTS0041905,100
RTS0041906,1083
RTS0041907,33
RTS0041908,442
RTS0041909,50
RTS0041910,409
RTS0041911,65
RTS0041912,61
RTS0041913,90
RTS0041914,74
RTS0041915,77
RTS0041916,776
RTS0041917,1016
RTS0041918,751
RTS0041919,1601
RTS0041920,1247
RTS0041922,93
RTS0041923,54
RTS0041924,42
RTS0041925,55
RTS0041926,46
RTS0041927,39
RTS0041928,49
RTS0041929,48
RTS0041930,107
RTS0041931,53
RTS0041932,68
RTS0041933,57
RTS0041934,42
RTS0041935,47
RTS0041936,68
RTS0041937,80
RTS0041938,59
RTS0041939,67
RTS0041940,80
RTS0041941,48
RTS0041942,37
RTS0041943,43
RTS0041944,67
RTS0041945,44
RTS0041946,80
RTS0041947,71
RTS0041948,53
RTS0041949,57
RTS0041950,63
RTS0041951,66
RTS0041952,120
RTS0041953,70
RTS0041954,109
RTS0041955,151
RTS0041956,60
RTS0041957,51
RTS0041958,51
RTS0041959,80
RTS0041960,50
RTS0041961,41
RTS0041962,48
RTS0041963,46
RTS0041964,88
RTS0041965,46
RTS0041966,88
RTS0041967,142
RTS0041968,60
RTS0041969,61
RTS0041971,85
RTS0041972,121
RTS0041973,84
RTS0041974,77
RTS0041975,120
RTS0041976,77
RTS0041977,192
RTS0041978,151
RTS0041979,114
RTS0041980,115
RTS0041981,212
RTS0041982,160
RTS0041983,192
RTS0041984,111
RTS0041985,186
RTS0041986,81
RTS0041987,144
RTS0041988,113
RTS0041989,79
RTS0041990,158
RTS0041991,80
RTS0041992,105
RTS0041993,103
RTS0041994,109
RTS0041995,96
RTS0041996,46
RTS0041997,59
RTS0041998,42
RTS0041999,86
RTS0042000,55
RTS0042001,71
RTS0042002,70
RTS0042003,63
RTS0042004,62
RTS0042005,64
RTS0042006,84
RTS0042007,115
RTS0042008,97
RTS0042009,105
RTS0042010,86
RTS0042011,125
RTS0042012,100
RTS0042013,128
RTS0042014,81
RTS0042015,115
RTS0042016,33
RTS0042017,46
RTS0042018,36
RTS0042019,59
RTS0042020,36
RTS0042021,95
RTS0042022,97
RTS0042023,142
RTS0042024,102
RTS0042025,142
RTS0042026,56
RTS0042027,64
RTS0042028,71
RTS0042029,57
RTS0042030,46
RTS0042031,65
RTS0042032,70
RTS0042033,64
RTS0042034,70
RTS0042035,92
RTS0042036,134
RTS0042037,143
RTS0042038,133
RTS0042039,126
RTS0042040,85
RTS0042041,96
RTS0042042,59
RTS0042043,44
RTS0042044,82
RTS0042045,62
RTS0042046,153
RTS0042047,93
RTS0042048,73
RTS0042049,99
RTS0042050,81
RTS0042051,86
RTS0042052,115
RTS0042053,105
RTS0042054,65
RTS0042055,81
RTS0042056,71
RTS0042057,96
RTS0042058,85
RTS0042059,88
RTS0042060,83
RTS0042061,152
RTS0042062,203
RTS0042063,213
RTS0042064,102
RTS0042065,205
RTS0042066,94
RTS0042067,122
RTS0042068,107
RTS0042069,70
RTS0042071,71
RTS0042072,42
RTS0042073,43
RTS0042074,57
RTS0042075,58
RTS0042076,54
RTS0042077,43
RTS0042078,44
RTS0042079,82
RTS0042080,52
RTS0042081,101
RTS0042082,87
RTS0042083,74
RTS0042084,72
RTS0042085,69
RTS0042086,46
RTS0042087,51
RTS0042088,36
RTS0042089,53
RTS0042090,57
RTS0042091,100
RTS0042092,102
RTS0042093,68
RTS0042094,77
RTS0042095,77
RTS0042096,91
RTS0042097,71
RTS0042098,89
RTS0042099,90
RTS0042100,65
RTS0042101,64
RTS0042102,56
RTS0042103,53
RTS0042104,45
RTS0042105,49
RTS0042106,61
RTS0042107,31
RTS0042108,61
RTS0042109,59
RTS0042110,56
RTS0042111,92
RTS0042112,88
RTS0042113,78
RTS0042114,58
RTS0042115,88
RTS0042116,56
RTS0042117,61
RTS0042118,42
RTS0042119,65
RTS0042120,58
RTS0042121,68
RTS0042122,52
RTS0042123,63
RTS0042124,39
RTS0042125,51
RTS0042126,87
RTS0042127,91
RTS0042128,97
RTS0042129,67
RTS0042130,80
RTS0042131,141
RTS0042132,122
RTS0042133,131
RTS0042134,126
RTS0042135,130
RTS0042136,57
RTS0042137,66
RTS0042138,39
RTS0042139,67
RTS0042140,57
RTS0042141,54
RTS0042142,55
RTS0042143,80
RTS0042144,63
RTS0042145,52
RTS0042146,98
RTS0042147,79
RTS0042148,92
RTS0042149,92
RTS0042150,95
RTS0042151,50
RTS0042152,59
RTS0042153,72
RTS0042154,62
RTS0042155,73
RTS0042156,55
RTS0042157,41
RTS0042158,59
RTS0042159,60
RTS0042160,60
RTS0042161,52
RTS0042162,59
RTS0042163,69
RTS0042164,57
RTS0042165,57
RTS0042166,69
RTS0042167,54
RTS0042168,67
RTS0042169,56
RTS0042170,58
RTS0042171,72
RTS0042172,61
RTS0042173,56
RTS0042174,41
RTS0042175,48
RTS0042176,54
RTS0042177,57
RTS0042178,79
RTS0042179,50
RTS0042180,72
RTS0042181,65
RTS0042182,56
RTS0042183,55
RTS0042184,75
RTS0042185,43
RTS0042186,70
RTS0042187,48
RTS0042188,31
RTS0042189,37
RTS0042190,45
RTS0042191,184
RTS0042192,102
RTS0042193,101
RTS0042194,115
RTS0042195,84
RTS0042196,59
RTS0042197,49
RTS0042198,18
RTS0042199,59
RTS0042200,23
RTS0042201,63
RTS0042202,45
RTS0042203,41
RTS0042204,39
RTS0042205,42
RTS0042206,49
RTS0042207,50
RTS0042208,60
RTS0042209,59
RTS0042210,47
RTS0042211,42
RTS0042212,58
RTS0042213,46
RTS0042214,62
RTS0042215,53
RTS0042216,66
RTS0042217,55
RTS0042218,51
RTS0042219,48
RTS0042220,72
RTS0042221,37
RTS0042222,41
RTS0042223,35
RTS0042224,62
RTS0042225,36
RTS0042226,89
RTS0042227,46
RTS0042228,64
RTS0042229,46
RTS0042230,69
RTS0042231,181
RTS0042232,161
RTS0042233,165
RTS0042234,196
RTS0042235,165
RTS0042236,254
RTS0042237,211
RTS0042238,217
RTS0042239,182
RTS0042240,237
RTS0042241,47
RTS0042242,33
RTS0042243,63
RTS0042244,59
RTS0042245,50
RTS0042246,195
RTS0042247,278
RTS0042248,638
RTS0042249,384
RTS0042250,337
RTS0042251,54
RTS0042252,45
RTS0042253,48
RTS0042254,67
RTS0042255,68
RTS0042256,94
RTS0042257,45
RTS0042258,49
RTS0042259,60
RTS0042260,66
RTS0042261,84
RTS0042262,90
RTS0042263,111
RTS0042264,120
RTS0042265,93
RTS0042266,55
RTS0042267,64
RTS0042268,55
RTS0042269,42
RTS0042270,61
RTS0042271,65
RTS0042272,46
RTS0042273,62
RTS0042274,37
RTS0042275,45
RTS0042276,83
RTS0042277,49
RTS0042278,32
RTS0042279,93
RTS0042280,56
RTS0042281,25
RTS0042282,39
RTS0042283,33
RTS0042284,40
RTS0042285,43
RTS0042286,114
RTS0042287,219
RTS0042288,217
RTS0042289,214
RTS0042290,197
RTS0042291,210
RTS0042292,266
RTS0042293,219
RTS0042294,212
RTS0042295,205
RTS0042296,56
RTS0042297,71
RTS0042298,40
RTS0042299,61
RTS0042300,68
RTS0042301,48
RTS0042302,48
RTS0042303,62
RTS0042304,60
RTS0042305,50
RTS0042306,96
RTS0042307,148
RTS0042308,159
RTS0042309,187
RTS0042310,152
RTS0042311,50
RTS0042312,53
RTS0042313,53
RTS0042314,63
RTS0042315,70
RTS0042316,77
RTS0042317,49
RTS0042318,67
RTS0042319,56
RTS0042320,36
RTS0042321,89
RTS0042322,66
RTS0042323,91
RTS0042324,78
RTS0042325,56
RTS0042326,85
RTS0042327,70
RTS0042328,79
RTS0042329,84
RTS0042330,121
RTS0042331,55
RTS0042332,98
RTS0042333,98
RTS0042334,97
RTS0042335,49
RTS0042336,89
RTS0042337,111
RTS0042338,112
RTS0042339,88
RTS0042340,64
RTS0042341,170
RTS0042342,112
RTS0042343,221
RTS0042344,170
RTS0042345,91
RTS0042346,43
RTS0042347,43
RTS0042348,51
RTS0042349,55
RTS0042350,45
RTS0042351,63
RTS0042352,64
RTS0042353,77
RTS0042354,60
RTS0042355,43
RTS0042356,55
RTS0042357,66
RTS0042358,76
RTS0042359,68
RTS0042360,55
RTS0042361,74
RTS0042362,102
RTS0042363,118
RTS0042364,62
RTS0042365,82
RTS0042366,90
RTS0042367,120
RTS0042368,83
RTS0042369,72
RTS0042370,121
RTS0042371,81
RTS0042372,58
RTS0042373,85
RTS0042374,64
RTS0042375,84
RTS0042376,58
RTS0042377,39
RTS0042378,40
RTS0042379,53
RTS0042380,40
RTS0042381,72
RTS0042382,68
RTS0042383,63
RTS0042384,83
RTS0042385,61
RTS0042386,68
RTS0042387,70
RTS0042388,109
RTS0042389,88
RTS0042390,61
RTS0042391,59
RTS0042392,36
RTS0042393,45
RTS0042394,56
RTS0042395,62
RTS0042396,35
RTS0042397,58
RTS0042398,49
RTS0042399,80
RTS0042400,73
RTS0042401,70
RTS0042402,69
RTS0042403,67
RTS0042404,61
RTS0042405,68
RTS0042406,105
RTS0042407,99
RTS0042408,81
RTS0042409,72
RTS0042410,90
RTS0042411,188
RTS0042412,155
RTS0042413,191
RTS0042414,238
RTS0042415,229
RTS0042416,247
RTS0042417,280
RTS0042418,309
RTS0042419,247
RTS0042420,238
RTS0042421,63
RTS0042422,56
RTS0042423,49
RTS0042424,68
RTS0042425,43
RTS0042426,43
RTS0042427,47
RTS0042428,64
RTS0042429,36
RTS0042430,57
RTS0042431,62
RTS0042432,94
RTS0042433,53
RTS0042434,82
RTS0042435,74
RTS0042436,127
RTS0042437,87
RTS0042438,91
RTS0042439,126
RTS0042440,99
RTS0042441,109
RTS0042442,98
RTS0042443,91
RTS0042444,90
RTS0042445,97
RTS0042446,76
RTS0042447,73
RTS0042448,83
RTS0042449,55
RTS0042450,81
RTS0042451,56
RTS0042452,33
RTS0042453,78
RTS0042454,56
RTS0042455,54
RTS0042456,42
RTS0042457,58
RTS0042458,72
RTS0042460,100
RTS0042461,175
RTS0042462,187
RTS0042463,113
RTS0042464,160
RTS0042465,167
RTS0042466,82
RTS0042467,65
RTS0042468,52
RTS0042469,102
RTS0042470,53
RTS0042471,169
RTS0042472,188
RTS0042473,249
RTS0042474,216
RTS0042475,240
RTS0042476,78
RTS0042477,69
RTS0042478,60
RTS0042479,73
RTS0042480,75
RTS0042481,115
RTS0042482,114
RTS0042483,273
RTS0042484,254
RTS0042485,155
RTS0042486,55
RTS0042487,88
RTS0042488,46
RTS0042489,59
RTS0042490,58
RTS0042491,47
RTS0042492,48
RTS0042493,68
RTS0042494,43
RTS0042495,28
RTS0042496,55
RTS0042497,71
RTS0042498,66
RTS0042499,79
RTS0042500,65
RTS0042501,63
RTS0042502,68
RTS0042503,59
RTS0042504,47
RTS0042505,77
RTS0042506,34
RTS0042507,62
RTS0042508,50
RTS0042509,59
RTS0042510,47
RTS0042515,82
RTS0042522,53
RTS0042526,47
RTS0042527,60
RTS0042528,53
RTS0042529,47
RTS0042530,37
RTS0042531,49
RTS0042532,51
RTS0042533,53
RTS0042534,51
RTS0042535,50
RTS0042536,61
RTS0042537,62
RTS0042538,41
RTS0042539,62
RTS0042540,70
RTS0042541,43
RTS0042542,67
RTS0042543,32
RTS0042544,49
RTS0042545,27
RTS0042546,78
RTS0042547,78
RTS0042548,87
RTS0042549,38
RTS0042550,68
RTS0042551,79
RTS0042552,23
RTS0042553,39
RTS0042554,64
RTS0042555,43
RTS0042556,79
RTS0042557,122
RTS0042558,69
RTS0042559,134
RTS0042560,118
RTS0042561,104
RTS0042562,132
RTS0042563,135
RTS0042564,106
RTS0042565,142
RTS0042566,118
RTS0042567,78
RTS0042568,103
RTS0042569,139
RTS0042570,92
RTS0042571,134
RTS0042572,109
RTS0042573,147
RTS0042574,149
RTS0042575,100
RTS0042576,74
RTS0042577,91
RTS0042578,90
RTS0042579,87
RTS0042580,66
RTS0042581,97
RTS0042582,63
RTS0042583,401
RTS0042584,54
RTS0042585,72
RTS0042586,50
RTS0042587,57
RTS0042588,73
RTS0042589,43
RTS0042590,61
RTS0042591,67
RTS0042592,61
RTS0042593,41
RTS0042594,40
RTS0042595,35
RTS0042596,70
RTS0042597,86
RTS0042598,113
RTS0042599,77
RTS0042600,65
RTS0042601,21
RTS0042602,57
RTS0042603,56
RTS0042604,87
RTS0042605,52
RTS0042606,48
RTS0042607,57
RTS0042608,81
RTS0042609,42
RTS0042610,58
RTS0042611,64
RTS0042612,74
RTS0042613,57
RTS0042614,67
RTS0042615,64
RTS0042616,70
RTS0042617,56
RTS0042618,86
RTS0042619,49
RTS0042620,66
RTS0042621,40
RTS0042622,34
RTS0042623,50
RTS0042624,45
RTS0042625,43
RTS0042626,65
RTS0042627,74
RTS0042628,47
RTS0042629,45
RTS0042630,53
RTS0042631,35
RTS0042633,45
RTS0042634,57
RTS0042635,46
RTS0042636,149
RTS0042637,197
RTS0042638,151
RTS0042639,146
RTS0042640,164
RTS0042641,69
RTS0042642,51
RTS0042643,27
RTS0042644,47
RTS0042645,44
RTS0042646,51
RTS0042647,56
RTS0042648,74
RTS0042649,57
RTS0042650,52
RTS0042651,38
RTS0042652,52
RTS0042653,32
RTS0042654,48
RTS0042655,43
RTS0042656,190
RTS0042657,122
RTS0042658,93
RTS0042659,115
RTS0042660,78
RTS0042661,47
RTS0042662,47
RTS0042663,41
RTS0042664,33
RTS0042665,47
RTS0042666,65
RTS0042667,59
RTS0042668,49
RTS0042669,57
RTS0042670,57
RTS0042671,297
RTS0042672,167
RTS0042673,233
RTS0042674,222
RTS0042675,269
RTS0042676,43
RTS0042678,70
RTS0042679,60
RTS0042680,67
RTS0042681,165
RTS0042682,145
RTS0042683,186
RTS0042684,82
RTS0042685,201
RTS0042686,139
RTS0042687,108
RTS0042688,61
RTS0042689,53
RTS0042690,81
RTS0042691,55
RTS0042692,49
RTS0042693,49
RTS0042694,2
RTS0042695,47
RTS0042696,44
RTS0042697,51
RTS0042698,54
RTS0042699,34
RTS0042700,41
RTS0042701,39
RTS0042702,60
RTS0042703,58
RTS0042704,55
RTS0042705,55
RTS0042706,69
RTS0042707,73
RTS0042708,86
RTS0042709,73
RTS0042710,95
RTS0042711,138
RTS0042712,159
RTS0042713,108
RTS0042714,111
RTS0042715,92
RTS0042716,43
RTS0042717,47
RTS0042718,56
RTS0042719,36
RTS0042720,55
RTS0042721,66
RTS0042722,63
RTS0042723,77
RTS0042724,75
RTS0042725,56
RTS0042726,40
RTS0042727,53
RTS0042728,53
RTS0042729,51
RTS0042730,49
RTS0042731,45
RTS0042732,44
RTS0042733,61
RTS0042734,48
RTS0042735,48
RTS0042736,129
RTS0042737,182
RTS0042738,156
RTS0042739,101
RTS0042740,158
RTS0042741,37
RTS0042742,45
RTS0042743,29
RTS0042744,51
RTS0042745,39
RTS0042746,53
RTS0042747,44
RTS0042748,50
RTS0042749,46
RTS0042750,39
RTS0042751,44
RTS0042752,61
RTS0042753,57
RTS0042754,41
RTS0042755,44
RTS0042756,59
RTS0042757,79
RTS0042758,46
RTS0042759,46
RTS0042760,55
RTS0042761,42
RTS0042762,41
RTS0042763,45
RTS0042764,57
RTS0042765,46
RTS0042766,113
RTS0042767,82
RTS0042768,88
RTS0042769,93
RTS0042770,79
RTS0042771,114
RTS0042772,115
RTS0042773,97
RTS0042774,127
RTS0042775,86
RTS0042776,54
RTS0042777,112
RTS0042778,86
RTS0042779,62
RTS0042780,67
RTS0042781,99
RTS0042782,89
RTS0042783,99
RTS0042784,110
RTS0042785,85
RTS0042786,103
RTS0042787,72
RTS0042788,107
RTS0042789,83
RTS0042790,94
RTS0042791,521
RTS0042792,236
RTS0042793,467
RTS0042794,483
RTS0042795,438
RTS0042796,59
RTS0042797,80
RTS0042798,43
RTS0042799,81
RTS0042800,55
RTS0042801,90
RTS0042802,111
RTS0042803,54
RTS0042804,35
RTS0042805,56
RTS0042806,49
RTS0042807,84
RTS0042808,93
RTS0042809,98
RTS0042810,68
RTS0042811,80
RTS0042812,107
RTS0042813,82
RTS0042814,110
RTS0042815,105
RTS0042816,69
RTS0042817,85
RTS0042818,52
RTS0042819,70
RTS0042820,57
RTS0042821,83
RTS0042822,52
RTS0042823,45
RTS0042824,72
RTS0042825,54
RTS0042826,94
RTS0042827,71
RTS0042828,68
RTS0042829,95
RTS0042830,102
RTS0042831,98
RTS0042832,76
RTS0042833,75
RTS0042834,83
RTS0042835,73
RTS0042836,61
RTS0042837,52
RTS0042838,55
RTS0042839,60
RTS0042840,64
RTS0042841,108
RTS0042842,126
RTS0042843,125
RTS0042844,90
RTS0042845,161
RTS0042846,88
RTS0042847,150
RTS0042848,177
RTS0042849,86
RTS0042850,83
RTS0042851,92
RTS0042852,73
RTS0042853,78
RTS0042854,68
RTS0042855,74
RTS0042856,43
RTS0042857,58
RTS0042858,74
RTS0042859,96
RTS0042860,63
RTS0042861,59
RTS0042862,58
RTS0042863,82
RTS0042864,69
RTS0042865,79
RTS0042866,63
RTS0042867,123
RTS0042868,69
RTS0042869,119
RTS0042870,78
RTS0042871,65
RTS0042872,49
RTS0042873,42
RTS0042874,55
RTS0042875,82
RTS0042876,100
RTS0042877,102
RTS0042878,73
RTS0042879,60
RTS0042880,121
RTS0042881,60
RTS0042882,48
RTS0042883,83
RTS0042884,95
RTS0042885,98
RTS0042886,89
RTS0042887,69
RTS0042888,98
RTS0042889,59
RTS0042890,70
RTS0042891,46
RTS0042892,55
RTS0042893,119
RTS0042894,55
RTS0042895,57
RTS0042896,177
RTS0042897,74
RTS0042898,100
RTS0042899,180
RTS0042900,170
RTS0042901,60
RTS0042902,56
RTS0042903,43
RTS0042904,57
RTS0042905,56
RTS0042906,42
RTS0042907,50
RTS0042908,61
RTS0042909,65
RTS0042910,51
RTS0042911,63
RTS0042912,46
RTS0042913,81
RTS0042914,48
RTS0042915,39
RTS0042916,47
RTS0042917,56
RTS0042918,46
RTS0042919,59
RTS0042920,64
RTS0042921,95
RTS0042922,84
RTS0042923,69
RTS0042924,72
RTS0042925,84
RTS0042926,64
RTS0042927,43
RTS0042928,57
RTS0042929,60
RTS0042930,41
RTS0042931,71
RTS0042932,73
RTS0042933,88
RTS0042934,86
RTS0042935,83
RTS0042936,72
RTS0042937,73
RTS0042938,117
RTS0042939,76
RTS0042940,81
RTS0042941,347
RTS0042942,256
RTS0042943,298
RTS0042944,362
RTS0042945,252
RTS0042946,86
RTS0042947,109
RTS0042948,68
RTS0042949,50
RTS0042950,55
RTS0042951,74
RTS0042952,86
RTS0042953,79
RTS0042954,70
RTS0042955,88
RTS0042956,110
RTS0042957,96
RTS0042958,110
RTS0042959,87
RTS0042960,87
RTS0042961,108
RTS0042962,110
RTS0042963,123
RTS0042964,101
RTS0042965,135
RTS0042966,72
RTS0042967,78
RTS0042968,70
RTS0042969,79
RTS0042970,81
RTS0042971,142
RTS0042972,78
RTS0042973,88
RTS0042974,90
RTS0042975,116
RTS0042976,149
RTS0042977,174
RTS0042978,130
RTS0042979,113
RTS0042980,113
RTS0042981,103
RTS0042982,85
RTS0042983,73
RTS0042984,75
RTS0042985,89
RTS0042986,57
RTS0042987,52
RTS0042988,71
RTS0042989,51
RTS0042990,42
RTS0042991,64
RTS0042992,78
RTS0042993,70
RTS0042994,84
RTS0042995,94
RTS0042996,60
RTS0042997,62
RTS0042998,62
RTS0042999,44
RTS0043000,63
RTS0043001,85
RTS0043002,63
RTS0043003,64
RTS0043004,80
RTS0043005,62
RTS0043006,75
RTS0043007,76
RTS0043008,61
RTS0043009,59
RTS0043010,78
RTS0043011,70
RTS0043012,63
RTS0043013,70
RTS0043014,72
RTS0043015,77
RTS0043016,80
RTS0043017,68
RTS0043018,55
RTS0043019,62
RTS0043020,42
RTS0043021,67
RTS0043022,74
RTS0043023,84
RTS0043024,77
RTS0043025,94
RTS0043026,83
RTS0043027,121
RTS0043028,113
RTS0043029,92
RTS0043030,104
RTS0043031,41
RTS0043032,74
RTS0043033,83
RTS0043034,75
RTS0043035,47
RTS0043036,111
RTS0043037,77
RTS0043038,88
RTS0043039,69
RTS0043040,74
RTS0043041,69
RTS0043042,47
RTS0043043,53
RTS0043044,37
RTS0043045,52
RTS0043046,36
RTS0043047,43
RTS0043048,56
RTS0043049,42
RTS0043050,43
RTS0043051,109
RTS0043052,74
RTS0043053,71
RTS0043054,59
RTS0043055,66
RTS0043056,58
RTS0043057,71
RTS0043058,79
RTS0043059,95
RTS0043060,75
RTS0043061,96
RTS0043062,58
RTS0043063,62
RTS0043064,79
RTS0043065,53
RTS0043066,53
RTS0043067,78
RTS0043068,41
RTS0043069,63
RTS0043070,63
RTS0043071,47
RTS0043072,42
RTS0043073,74
RTS0043074,52
RTS0043075,62
RTS0043076,47
RTS0043077,89
RTS0043078,52
RTS0043079,94
RTS0043080,66
RTS0043081,137
RTS0043082,102
RTS0043083,101
RTS0043084,112
RTS0043085,122
RTS0043086,51
RTS0043087,46
RTS0043088,62
RTS0043089,56
RTS0043090,48
RTS0043091,59
RTS0043092,59
RTS0043093,54
RTS0043094,102
RTS0043095,73
RTS0043096,53
RTS0043097,47
RTS0043098,64
RTS0043099,91
RTS0043100,69
RTS0043101,81
RTS0043102,64
RTS0043103,76
RTS0043104,104
RTS0043105,59
RTS0043106,98
RTS0043107,75
RTS0043108,62
RTS0043109,71
RTS0043110,73
RTS0043111,103
RTS0043112,103
RTS0043113,96
RTS0043114,105
RTS0043115,55
RTS0043116,116
RTS0043117,66
RTS0043118,48
RTS0043119,72
RTS0043120,95
RTS0043121,30
RTS0043122,49
RTS0043123,46
RTS0043124,53
RTS0043125,52
RTS0043126,167
RTS0043127,87
RTS0043128,139
RTS0043129,104
RTS0043130,130
RTS0043131,75
RTS0043132,50
RTS0043133,69
RTS0043134,52
RTS0043135,67
RTS0043136,72
RTS0043137,73
RTS0043138,108
RTS0043139,75
RTS0043140,75
RTS0043141,57
RTS0043142,48
RTS0043143,60
RTS0043144,53
RTS0043145,71
RTS0043146,64
RTS0043147,91
RTS0043148,102
RTS0043149,97
RTS0043150,46
RTS0043151,73
RTS0043152,94
RTS0043153,99
RTS0043154,68
RTS0043155,96
RTS0043156,77
RTS0043157,73
RTS0043159,80
RTS0043160,145
RTS0043161,74
RTS0043162,83
RTS0043163,72
RTS0043164,70
RTS0043165,88
RTS0043167,67
RTS0043168,94
RTS0043169,48
RTS0043170,70
RTS0043171,149
RTS0043172,159
RTS0043173,144
RTS0043174,142
RTS0043175,177
RTS0043176,54
RTS0043177,70
RTS0043178,131
RTS0043179,69
RTS0043180,73
RTS0043181,71
RTS0043182,73
RTS0043183,77
RTS0043184,52
RTS0043185,53
RTS0043186,127
RTS0043187,77
RTS0043188,102
RTS0043189,80
RTS0043190,93
RTS0043191,40
RTS0043192,54
RTS0043193,33
RTS0043194,44
RTS0043195,66
RTS0043196,137
RTS0043197,55
RTS0043198,68
RTS0043199,53
RTS0043200,66
RTS0043201,102
RTS0043202,136
RTS0043203,106
RTS0043204,160
RTS0043205,163
RTS0043206,97
RTS0043207,84
RTS0043208,99
RTS0043209,67
RTS0043210,49
RTS0043211,98
RTS0043212,128
RTS0043213,73
RTS0043214,102
RTS0043215,99
RTS0043216,109
RTS0043217,104
RTS0043218,102
RTS0043219,101
RTS0043220,120
RTS0043221,57
RTS0043222,74
RTS0043223,77
RTS0043224,52
RTS0043225,60
RTS0043226,69
RTS0043227,61
RTS0043228,56
RTS0043229,66
RTS0043230,89
RTS0043231,62
RTS0043232,66
RTS0043233,91
RTS0043234,60
RTS0043235,92
RTS0043236,38
RTS0043237,57
RTS0043238,65
RTS0043239,53
RTS0043240,55
RTS0043241,71
RTS0043242,60
RTS0043243,87
RTS0043244,55
RTS0043245,67
RTS0043246,66
RTS0043247,99
RTS0043248,62
RTS0043249,85
RTS0043250,84
RTS0043251,65
RTS0043252,89
RTS0043253,69
RTS0043254,79
RTS0043255,73
RTS0043256,74
RTS0043257,65
RTS0043258,72
RTS0043259,75
RTS0043260,107
RTS0043261,83
RTS0043262,103
RTS0043263,67
RTS0043264,95
RTS0043265,83
RTS0043266,93
RTS0043267,117
RTS0043268,97
RTS0043269,112
RTS0043270,172
RTS0043271,128
RTS0043272,101
RTS0043273,99
RTS0043274,112
RTS0043275,82
RTS0043276,67
RTS0043277,48
RTS0043278,56
RTS0043279,54
RTS0043280,54
RTS0043281,79
RTS0043282,102
RTS0043283,73
RTS0043284,114
RTS0043285,116
RTS0043286,119
RTS0043287,129
RTS0043288,148
RTS0043289,138
RTS0043290,60
RTS0043291,116
RTS0043292,85
RTS0043293,74
RTS0043294,82
RTS0043295,107
RTS0043296,61
RTS0043297,31
RTS0043299,66
RTS0043300,94
RTS0043301,43
RTS0043302,78
RTS0043303,63
RTS0043304,38
RTS0043305,49
RTS0043306,57
RTS0043307,70
RTS0043308,44
RTS0043309,61
RTS0043310,84
RTS0043311,297
RTS0043312,233
RTS0043313,339
RTS0043314,207
RTS0043315,134
RTS0043316,76
RTS0043317,60
RTS0043318,59
RTS0043319,64
RTS0043320,71
RTS0043321,66
RTS0043322,71
RTS0043323,73
RTS0043324,75
RTS0043325,74
RTS0043326,64
RTS0043327,74
RTS0043328,57
RTS0043329,73
RTS0043330,63
RTS0043331,62
RTS0043332,49
RTS0043333,37
RTS0043334,50
RTS0043335,48
RTS0043336,66
RTS0043337,71
RTS0043338,84
RTS0043339,57
RTS0043340,48
RTS0043341,49
RTS0043342,58
RTS0043343,46
RTS0043344,87
RTS0043345,35
RTS0043346,42
RTS0043347,79
RTS0043348,71
RTS0043349,73
RTS0043350,77
RTS0043351,110
RTS0043352,106
RTS0043353,95
RTS0043354,93
RTS0043355,108
RTS0043356,106
RTS0043357,82
RTS0043358,95
RTS0043359,122
RTS0043360,90
RTS0043361,110
RTS0043362,87
RTS0043363,89
RTS0043364,76
RTS0043365,74
RTS0043366,54
RTS0043367,42
RTS0043368,52
RTS0043369,61
RTS0043370,53
RTS0043371,163
RTS0043372,143
RTS0043373,138
RTS0043374,135
RTS0043375,150
RTS0043376,103
RTS0043377,129
RTS0043378,74
RTS0043379,108
RTS0043380,104
RTS0043381,59
RTS0043382,60
RTS0043383,70
RTS0043384,70
RTS0043385,56
RTS0043386,74
RTS0043387,88
RTS0043388,62
RTS0043389,106
RTS0043390,76
RTS0043391,81
RTS0043392,87
RTS0043393,71
RTS0043394,61
RTS0043395,70
RTS0043396,110
RTS0043397,120
RTS0043398,109
RTS0043399,99
RTS0043400,49
RTS0043401,56
RTS0043402,54
RTS0043403,94
RTS0043404,64
RTS0043405,61
RTS0043406,45
RTS0043407,72
RTS0043408,76
RTS0043409,49
RTS0043410,75
RTS0043411,52
RTS0043412,51
RTS0043413,47
RTS0043414,48
RTS0043415,58
RTS0043416,67
RTS0043417,44
RTS0043418,65
RTS0043419,70
RTS0043420,58
RTS0043421,120
RTS0043422,60
RTS0043423,52
RTS0043424,75
RTS0043425,69
RTS0043426,83
RTS0043427,72
RTS0043428,85
RTS0043429,117
RTS0043430,59
RTS0043431,92
RTS0043432,59
RTS0043433,84
RTS0043434,119
RTS0043435,99
RTS0043436,136
RTS0043437,106
RTS0043438,143
RTS0043439,72
RTS0043440,194
RTS0043441,163
RTS0043442,121
RTS0043443,118
RTS0043444,122
RTS0043445,112
RTS0043446,89
RTS0043447,74
RTS0043448,79
RTS0043449,92
RTS0043450,89
RTS0043451,55
RTS0043452,70
RTS0043453,80
RTS0043454,79
RTS0043455,54
RTS0043456,47
RTS0043457,54
RTS0043458,47
RTS0043459,47
RTS0043460,59
RTS0043461,61
RTS0043462,74
RTS0043463,73
RTS0043464,67
RTS0043465,90
RTS0043466,116
RTS0043467,107
RTS0043468,106
RTS0043469,89
RTS0043470,96
RTS0043471,58
RTS0043472,75
RTS0043473,60
RTS0043474,57
RTS0043475,62
RTS0043476,45
RTS0043477,68
RTS0043478,52
RTS0043479,64
RTS0043480,36
RTS0043481,111
RTS0043482,107
RTS0043483,156
RTS0043484,98
RTS0043485,125
RTS0043486,126
RTS0043487,114
RTS0043488,115
RTS0043489,124
RTS0043490,86
RTS0043491,135
RTS0043492,119
RTS0043493,129
RTS0043494,173
RTS0043495,185
RTS0043496,54
RTS0043497,54
RTS0043498,55
RTS0043499,74
RTS0043500,64
RTS0043501,41
RTS0043502,42
RTS0043503,29
RTS0043504,50
RTS0043505,57
RTS0043506,67
RTS0043507,64
RTS0043508,57
RTS0043509,97
RTS0043510,80
RTS0043511,63
RTS0043512,57
RTS0043513,53
RTS0043514,52
RTS0043515,40
RTS0043516,59
RTS0043517,61
RTS0043518,71
RTS0043519,71
RTS0043520,102
RTS0043521,54
RTS0043522,38
RTS0043523,106
RTS0043524,39
RTS0043525,57
RTS0043526,63
RTS0043527,52
RTS0043528,56
RTS0043529,56
RTS0043530,43
RTS0043531,54
RTS0043532,53
RTS0043533,48
RTS0043534,68
RTS0043535,57
RTS0043536,71
RTS0043537,81
RTS0043538,68
RTS0043539,107
RTS0043540,54
RTS0043541,78
RTS0043542,59
RTS0043543,50
RTS0043544,75
RTS0043545,50
RTS0043546,68
RTS0043547,63
RTS0043548,80
RTS0043549,59
RTS0043550,73
RTS0043551,72
RTS0043552,38
RTS0043553,63
RTS0043554,59
RTS0043555,47
RTS0043556,64
RTS0043557,32
RTS0043558,49
RTS0043559,63
RTS0043560,66
RTS0043561,64
RTS0043562,69
RTS0043563,67
RTS0043564,51
RTS0043565,71
RTS0043566,104
RTS0043567,90
RTS0043568,82
RTS0043569,80
RTS0043570,103
RTS0043571,64
RTS0043572,76
RTS0043573,80
RTS0043574,68
RTS0043575,70
RTS0043576,110
RTS0043577,104
RTS0043578,36
RTS0043579,85
RTS0043580,96
RTS0043581,75
RTS0043582,68
RTS0043583,68
RTS0043584,66
RTS0043585,58
RTS0043586,48
RTS0043587,72
RTS0043588,39
RTS0043589,47
RTS0043590,60
RTS0043591,64
RTS0043592,52
RTS0043593,53
RTS0043594,62
RTS0043595,41
RTS0043596,61
RTS0043597,66
RTS0043598,73
RTS0043599,65
RTS0043600,62
RTS0043601,52
RTS0043602,59
RTS0043603,69
RTS0043604,68
RTS0043605,43
RTS0043606,65
RTS0043607,52
RTS0043608,73
RTS0043609,81
RTS0043610,94
RTS0043611,166
RTS0043612,140
RTS0043613,120
RTS0043614,132
RTS0043615,190
RTS0043616,74
RTS0043617,54
RTS0043618,87
RTS0043619,66
RTS0043620,72
RTS0043621,85
RTS0043622,71
RTS0043623,64
RTS0043624,109
RTS0043625,88
RTS0043626,59
RTS0043627,55
RTS0043628,74
RTS0043629,56
RTS0043630,61
RTS0043631,62
RTS0043632,78
RTS0043633,101
RTS0043634,98
RTS0043635,77
RTS0043636,44
RTS0043637,50
RTS0043638,58
RTS0043639,49
RTS0043640,62
RTS0043641,332
RTS0043642,210
RTS0043643,254
RTS0043644,213
RTS0043645,204
RTS0043646,73
RTS0043647,55
RTS0043648,44
RTS0043649,45
RTS0043650,65
RTS0043651,41
RTS0043652,58
RTS0043653,68
RTS0043654,47
RTS0043655,55
RTS0043656,48
RTS0043657,81
RTS0043658,109
RTS0043659,60
RTS0043660,70
RTS0043661,57
RTS0043663,51
RTS0043664,47
RTS0043665,63
RTS0043666,34
RTS0043667,49
RTS0043668,53
RTS0043669,55
RTS0043670,51
RTS0043671,65
RTS0043672,86
RTS0043673,51
RTS0043674,66
RTS0043675,61
RTS0043676,54
RTS0043677,51
RTS0043678,55
RTS0043679,62
RTS0043680,39
RTS0043681,59
RTS0043682,46
RTS0043683,72
RTS0043684,49
RTS0043685,77
RTS0043686,89
RTS0043687,80
RTS0043688,71
RTS0043689,74
RTS0043690,68
RTS0043691,95
RTS0043692,73
RTS0043693,64
RTS0043694,60
RTS0043695,89
RTS0043696,86
RTS0043697,63
RTS0043698,77
RTS0043699,81
RTS0043700,72
RTS0043701,59
RTS0043702,81
RTS0043703,78
RTS0043704,82
RTS0043705,66
RTS0043706,77
RTS0043707,64
RTS0043708,54
RTS0043709,45
RTS0043710,62
RTS0043711,48
RTS0043712,44
RTS0043713,56
RTS0043714,36
RTS0043715,46
RTS0043716,53
RTS0043717,49
RTS0043718,54
RTS0043719,55
RTS0043720,40
RTS0043721,97
RTS0043722,66
RTS0043723,94
RTS0043724,89
RTS0043725,89
RTS0043726,50
RTS0043727,68
RTS0043728,66
RTS0043729,61
RTS0043730,46
RTS0043731,50
RTS0043732,60
RTS0043733,64
RTS0043734,82
RTS0043735,74
RTS0043736,75
RTS0043737,75
RTS0043738,85
RTS0043739,78
RTS0043740,74
RTS0043741,107
RTS0043742,116
RTS0043743,73
RTS0043744,117
RTS0043745,85
RTS0043746,54
RTS0043747,70
RTS0043748,96
RTS0043749,69
RTS0043750,88
RTS0043751,72
RTS0043752,70
RTS0043753,72
RTS0043754,41
RTS0043755,107
RTS0043756,55
RTS0043757,56
RTS0043758,69
RTS0043759,52
RTS0043760,49
RTS0043761,130
RTS0043762,37
RTS0043763,36
RTS0043764,57
RTS0043765,70
RTS0043766,46
RTS0043767,35
RTS0043768,40
RTS0043769,54
RTS0043770,33
RTS0043771,46
RTS0043772,63
RTS0043773,33
RTS0043774,60
RTS0043775,58
RTS0043776,61
RTS0043777,88
RTS0043778,66
RTS0043779,72
RTS0043780,75
RTS0043781,103
RTS0043782,54
RTS0043783,69
RTS0043784,89
RTS0043785,60
RTS0043786,106
RTS0043787,77
RTS0043788,150
RTS0043789,115
RTS0043790,86
RTS0043791,80
RTS0043792,141
RTS0043793,77
RTS0043794,77
RTS0043795,56
RTS0043796,63
RTS0043797,59
RTS0043798,43
RTS0043799,58
RTS0043800,54
RTS0043801,44
RTS0043802,56
RTS0043803,49
RTS0043804,51
RTS0043805,47
RTS0043806,50
RTS0043807,43
RTS0043808,69
RTS0043809,54
RTS0043810,61
RTS0043811,40
RTS0043812,67
RTS0043813,58
RTS0043814,56
RTS0043815,49
RTS0043816,92
RTS0043817,74
RTS0043818,93
RTS0043819,76
RTS0043820,95
RTS0043821,75
RTS0043822,41
RTS0043823,54
RTS0043824,66
RTS0043825,45
RTS0043826,53
RTS0043827,58
RTS0043828,60
RTS0043829,44
RTS0043830,58
RTS0043831,83
RTS0043832,71
RTS0043833,80
RTS0043834,66
RTS0043835,57
RTS0043836,101
RTS0043837,105
RTS0043838,65
RTS0043839,57
RTS0043840,75
RTS0043841,71
RTS0043842,81
RTS0043843,107
RTS0043844,92
RTS0043845,67
RTS0043846,81
RTS0043847,86
RTS0043848,111
RTS0043849,75
RTS0043850,107
RTS0043851,58
RTS0043852,66
RTS0043853,93
RTS0043854,64
RTS0043856,56
RTS0043857,37
RTS0043858,42
RTS0043859,42
RTS0043860,66
RTS0043861,83
RTS0043862,131
RTS0043863,75
RTS0043864,74
RTS0043865,60
RTS0043866,92
RTS0043867,124
RTS0043868,128
RTS0043869,108
RTS0043870,76
RTS0043871,89
RTS0043872,131
RTS0043873,108
RTS0043874,114
RTS0043875,86
RTS0043876,66
RTS0043877,45
RTS0043878,48
RTS0043879,76
RTS0043880,53
RTS0043881,60
RTS0043882,79
RTS0043883,63
RTS0043884,60
RTS0043885,46
RTS0043886,89
RTS0043887,89
RTS0043888,67
RTS0043889,43
RTS0043890,99
RTS0043891,106
RTS0043892,99
RTS0043893,100
RTS0043894,79
RTS0043895,83
RTS0043896,54
RTS0043897,77
RTS0043898,65
RTS0043899,75
RTS0043900,57
RTS0043901,78
RTS0043902,66
RTS0043903,70
RTS0043904,82
RTS0043905,78
RTS0043906,33
RTS0043907,71
RTS0043908,22
RTS0043909,70
RTS0043910,65
RTS0043911,62
RTS0043912,112
RTS0043913,61
RTS0043914,47
RTS0043915,59
RTS0043916,77
RTS0043917,65
RTS0043918,68
RTS0043919,72
RTS0043920,105
RTS0043921,70
RTS0043922,62
RTS0043923,64
RTS0043924,80
RTS0043925,65
RTS0043926,75
RTS0043927,62
RTS0043928,55
RTS0043929,41
RTS0043930,68
RTS0043931,115
RTS0043932,111
RTS0043933,132
RTS0043934,100
RTS0043935,98
RTS0043936,56
RTS0043937,38
RTS0043938,42
RTS0043939,44
RTS0043940,74
RTS0043941,42
RTS0043942,65
RTS0043943,69
RTS0043944,56
RTS0043945,44
RTS0043946,60
RTS0043947,76
RTS0043948,60
RTS0043949,43
RTS0043950,47
RTS0043951,65
RTS0043952,69
RTS0043953,61
RTS0043954,45
RTS0043955,57
RTS0043956,77
RTS0043957,71
RTS0043958,116
RTS0043959,97
RTS0043960,79
RTS0043961,86
RTS0043962,68
RTS0043963,59
RTS0043964,70
RTS0043965,52
RTS0043966,115
RTS0043967,80
RTS0043968,99
RTS0043969,73
RTS0043970,116
RTS0043971,77
RTS0043972,124
RTS0043973,123
RTS0043974,106
RTS0043975,86
RTS0043976,108
RTS0043977,131
RTS0043978,152
RTS0043979,120
RTS0043980,131
RTS0043981,204
RTS0043982,223
RTS0043983,221
RTS0043984,99
RTS0043985,242
RTS0043986,54
RTS0043987,132
RTS0043988,79
RTS0043989,91
RTS0043990,97
RTS0043991,56
RTS0043992,47
RTS0043993,41
RTS0043994,50
RTS0043996,57
RTS0043997,26
RTS0043998,47
RTS0043999,49
RTS0044000,43
RTS0044001,69
RTS0044002,99
RTS0044003,144
RTS0044004,103
RTS0044005,109
RTS0044006,60
RTS0044007,58
RTS0044008,55
RTS0044009,49
RTS0044010,67
RTS0044011,142
RTS0044012,219
RTS0044013,183
RTS0044014,165
RTS0044015,164
RTS0044016,70
RTS0044017,64
RTS0044018,54
RTS0044019,46
RTS0044020,102
RTS0044021,65
RTS0044022,77
RTS0044023,54
RTS0044024,42
RTS0044025,65
RTS0044026,68
RTS0044027,71
RTS0044028,61
RTS0044029,64
RTS0044030,68
RTS0044031,71
RTS0044032,64
RTS0044033,32
RTS0044034,68
RTS0044035,53
RTS0044036,155
RTS0044037,96
RTS0044038,133
RTS0044039,92
RTS0044040,108
RTS0044041,122
RTS0044042,163
RTS0044043,136
RTS0044044,168
RTS0044045,131
RTS0044046,78
RTS0044047,69
RTS0044048,79
RTS0044049,41
RTS0044050,74
RTS0044051,62
RTS0044052,56
RTS0044053,45
RTS0044054,66
RTS0044055,54
RTS0044056,74
RTS0044057,59
RTS0044058,50
RTS0044059,67
RTS0044060,71
RTS0044061,76
RTS0044062,56
RTS0044063,66
RTS0044064,87
RTS0044065,67
RTS0044067,95
RTS0044068,62
RTS0044069,98
RTS0044070,63
RTS0044071,52
RTS0044072,71
RTS0044073,47
RTS0044074,50
RTS0044075,46
RTS0044076,44
RTS0044077,72
RTS0044078,48
RTS0044079,40
RTS0044080,60
RTS0044081,40
RTS0044082,52
RTS0044083,67
RTS0044084,51
RTS0044085,67
RTS0044086,47
RTS0044087,65
RTS0044088,50
RTS0044089,65
RTS0044090,76
RTS0044091,111
RTS0044092,100
RTS0044093,61
RTS0044094,76
RTS0044095,62
RTS0044096,74
RTS0044097,66
RTS0044098,58
RTS0044099,66
RTS0044100,62
RTS0044101,77
RTS0044102,73
RTS0044103,63
RTS0044104,72
RTS0044105,74
RTS0044106,180
RTS0044107,145
RTS0044108,197
RTS0044109,176
RTS0044110,194
RTS0044111,104
RTS0044112,83
RTS0044113,121
RTS0044114,84
RTS0044115,130
RTS0044116,103
RTS0044117,76
RTS0044118,83
RTS0044119,89
RTS0044120,68
RTS0044121,64
RTS0044122,72
RTS0044123,57
RTS0044124,71
RTS0044125,72
RTS0044126,59
RTS0044127,100
RTS0044128,61
RTS0044129,60
RTS0044130,64
RTS0044131,98
RTS0044132,96
RTS0044133,88
RTS0044134,95
RTS0044135,86
RTS0044136,66
RTS0044137,63
RTS0044138,114
RTS0044139,102
RTS0044140,105
RTS0044141,88
RTS0044142,78
RTS0044143,76
RTS0044144,103
RTS0044145,51
RTS0044146,76
RTS0044147,65
RTS0044148,93
RTS0044149,75
RTS0044150,70
RTS0044151,74
RTS0044152,62
RTS0044153,85
RTS0044154,75
RTS0044155,90
RTS0044156,153
RTS0044157,175
RTS0044158,270
RTS0044159,159
RTS0044160,155
RTS0044161,91
RTS0044162,129
RTS0044163,118
RTS0044164,124
RTS0044165,63
RTS0044166,93
RTS0044167,83
RTS0044168,99
RTS0044169,93
RTS0044170,97
RTS0044171,83
RTS0044172,84
RTS0044173,63
RTS0044174,66
RTS0044175,69
RTS0044176,80
RTS0044177,88
RTS0044178,86
RTS0044180,65
RTS0044181,66
RTS0044182,70
RTS0044183,58
RTS0044184,76
RTS0044185,57
RTS0044186,91
RTS0044187,63
RTS0044188,62
RTS0044189,73
RTS0044190,64
RTS0044191,65
RTS0044192,70
RTS0044193,57
RTS0044194,78
RTS0044195,88
RTS0044196,121
RTS0044197,80
RTS0044198,133
RTS0044199,99
RTS0044200,89
RTS0044206,72
RTS0044207,68
RTS0044208,66
RTS0044209,46
RTS0044210,53
RTS0044211,135
RTS0044212,115
RTS0044213,94
RTS0044214,142
RTS0044215,127
RTS0044216,79
RTS0044217,77
RTS0044218,78
RTS0044219,71
RTS0044220,67
RTS0044221,33
RTS0044222,59
RTS0044223,63
RTS0044224,83
RTS0044225,36
RTS0044226,70
RTS0044227,61
RTS0044228,70
RTS0044229,61
RTS0044230,50
RTS0044231,55
RTS0044232,48
RTS0044233,48
RTS0044234,41
RTS0044235,63
RTS0044236,108
RTS0044237,117
RTS0044238,80
RTS0044239,64
RTS0044240,72
RTS0044241,78
RTS0044242,109
RTS0044243,82
RTS0044244,96
RTS0044245,61
RTS0044246,77
RTS0044247,61
RTS0044248,114
RTS0044249,62
RTS0044250,46
RTS0044251,109
RTS0044252,87
RTS0044253,99
RTS0044254,81
RTS0044255,74
RTS0044256,89
RTS0044257,99
RTS0044258,87
RTS0044259,71
RTS0044260,85
RTS0044261,195
RTS0044262,117
RTS0044263,111
RTS0044264,119
RTS0044265,139
RTS0044266,58
RTS0044267,56
RTS0044268,83
RTS0044269,57
RTS0044270,89
RTS0044271,114
RTS0044272,120
RTS0044273,97
RTS0044274,94
RTS0044275,97
RTS0044276,57
RTS0044277,39
RTS0044278,48
RTS0044279,54
RTS0044280,49
RTS0044281,97
RTS0044282,79
RTS0044283,74
RTS0044284,80
RTS0044285,79
RTS0044286,49
RTS0044287,78
RTS0044288,22
RTS0044289,45
RTS0044290,52
RTS0044291,65
RTS0044292,68
RTS0044293,52
RTS0044294,62
RTS0044295,43
RTS0044296,78
RTS0044297,99
RTS0044298,103
RTS0044299,109
RTS0044300,109
RTS0044301,122
RTS0044302,120
RTS0044303,129
RTS0044304,146
RTS0044305,85
RTS0044306,143
RTS0044307,136
RTS0044308,187
RTS0044309,192
RTS0044310,211
RTS0044311,51
RTS0044312,70
RTS0044313,77
RTS0044314,66
RTS0044315,61
RTS0044316,108
RTS0044317,140
RTS0044318,145
RTS0044319,98
RTS0044320,55
RTS0044321,63
RTS0044322,52
RTS0044323,66
RTS0044324,60
RTS0044325,47
RTS0044326,87
RTS0044327,95
RTS0044328,46
RTS0044329,103
RTS0044330,63
RTS0044331,249
RTS0044332,260
RTS0044333,298
RTS0044334,290
RTS0044335,260
RTS0044336,44
RTS0044337,52
RTS0044338,69
RTS0044339,51
RTS0044340,32
RTS0044341,67
RTS0044342,44
RTS0044343,59
RTS0044344,66
RTS0044345,59
RTS0044346,312
RTS0044347,392
RTS0044348,377
RTS0044349,392
RTS0044350,341
RTS0044351,124
RTS0044352,106
RTS0044353,179
RTS0044354,104
RTS0044355,152
RTS0044356,50
RTS0044357,91
RTS0044358,79
RTS0044359,109
RTS0044360,77
RTS0044361,113
RTS0044362,126
RTS0044363,77
RTS0044364,107
RTS0044365,77
RTS0044366,228
RTS0044367,209
RTS0044368,266
RTS0044369,235
RTS0044370,186
RTS0044371,69
RTS0044372,53
RTS0044373,53
RTS0044374,67
RTS0044375,65
RTS0044376,90
RTS0044377,142
RTS0044378,134
RTS0044379,164
RTS0044380,132
RTS0044381,145
RTS0044382,92
RTS0044383,190
RTS0044384,87
RTS0044385,101
RTS0044386,89
RTS0044387,124
RTS0044388,115
RTS0044389,72
RTS0044390,85
RTS0044391,147
RTS0044392,151
RTS0044393,173
RTS0044394,135
RTS0044395,113
RTS0044396,59
RTS0044397,62
RTS0044399,52
RTS0044400,59
RTS0044401,41
RTS0044402,81
RTS0044403,86
RTS0044404,110
RTS0044405,79
RTS0044406,94
RTS0044407,111
RTS0044408,127
RTS0044409,102
RTS0044410,89
RTS0044411,73
RTS0044412,55
RTS0044413,57
RTS0044414,50
RTS0044415,75
RTS0044416,145
RTS0044417,147
RTS0044418,100
RTS0044419,92
RTS0044420,157
RTS0044421,68
RTS0044422,51
RTS0044423,51
RTS0044424,55
RTS0044425,60
RTS0044426,54
RTS0044427,41
RTS0044428,51
RTS0044429,60
RTS0044430,57
RTS0044431,56
RTS0044432,96
RTS0044433,78
RTS0044434,91
RTS0044435,111
RTS0044436,80
RTS0044437,86
RTS0044438,87
RTS0044439,115
RTS0044440,122
RTS0044441,73
RTS0044442,132
RTS0044443,120
RTS0044444,87
RTS0044445,92
RTS0044446,72
RTS0044447,68
RTS0044448,61
RTS0044449,66
RTS0044450,61
RTS0044451,51
RTS0044452,64
RTS0044453,56
RTS0044454,78
RTS0044455,49
RTS0044456,42
RTS0044457,106
RTS0044458,69
RTS0044459,60
RTS0044460,92
RTS0044461,115
RTS0044462,106
RTS0044463,69
RTS0044464,96
RTS0044465,101
RTS0044466,89
RTS0044467,73
RTS0044468,76
RTS0044469,64
RTS0044470,89
RTS0044471,111
RTS0044472,122
RTS0044473,86
RTS0044474,90
RTS0044475,102
RTS0044476,152
RTS0044477,161
RTS0044478,131
RTS0044479,121
RTS0044480,152
RTS0044481,89
RTS0044482,85
RTS0044483,54
RTS0044484,89
RTS0044485,86
RTS0044486,74
RTS0044487,81
RTS0044488,88
RTS0044489,64
RTS0044490,51
RTS0044491,85
RTS0044492,55
RTS0044493,66
RTS0044494,92
RTS0044495,77
RTS0044496,127
RTS0044497,113
RTS0044498,107
RTS0044499,130
RTS0044500,159
RTS0044501,86
RTS0044502,94
RTS0044503,87
RTS0044504,94
RTS0044505,96
RTS0044506,103
RTS0044507,74
RTS0044508,77
RTS0044509,91
RTS0044510,96
RTS0044511,96
RTS0044512,93
RTS0044513,98
RTS0044514,71
RTS0044515,119
RTS0044516,80
RTS0044517,99
RTS0044518,90
RTS0044519,95
RTS0044520,71
RTS0044521,106
RTS0044522,94
RTS0044523,87
RTS0044524,53
RTS0044525,70
RTS0044526,65
RTS0044527,84
RTS0044528,73
RTS0044529,105
RTS0044530,68
RTS0044531,65
RTS0044532,67
RTS0044533,73
RTS0044534,68
RTS0044535,72
RTS0044536,76
RTS0044537,59
RTS0044538,68
RTS0044539,57
RTS0044540,45
RTS0044541,92
RTS0044542,61
RTS0044543,85
RTS0044544,75
RTS0044545,66
RTS0044546,132
RTS0044547,118
RTS0044548,126
RTS0044549,143
RTS0044550,131
RTS0044551,113
RTS0044552,110
RTS0044553,109
RTS0044554,81
RTS0044555,129
RTS0044556,40
RTS0044557,45
RTS0044558,50
RTS0044559,50
RTS0044560,56
RTS0044561,73
RTS0044562,69
RTS0044563,121
RTS0044564,99
RTS0044565,94
RTS0044566,73
RTS0044567,61
RTS0044568,61
RTS0044569,43
RTS0044570,67
RTS0044571,56
RTS0044572,50
RTS0044573,51
RTS0044574,85
RTS0044575,87
RTS0044576,37
RTS0044577,38
RTS0044578,127
RTS0044579,66
RTS0044580,42
RTS0044581,58
RTS0044582,58
RTS0044583,66
RTS0044584,66
RTS0044585,49
RTS0044586,44
RTS0044587,40
RTS0044588,45
RTS0044589,61
RTS0044590,56
RTS0044591,68
RTS0044592,49
RTS0044593,55
RTS0044594,52
RTS0044595,54
RTS0044596,81
RTS0044597,80
RTS0044598,104
RTS0044599,112
RTS0044600,71
RTS0044601,65
RTS0044602,85
RTS0044603,45
RTS0044604,83
RTS0044605,85
RTS0044606,75
RTS0044607,75
RTS0044608,39
RTS0044609,53
RTS0044610,58
RTS0044611,60
RTS0044612,31
RTS0044613,45
RTS0044614,71
RTS0044615,35
RTS0044616,41
RTS0044617,55
RTS0044618,63
RTS0044619,62
RTS0044620,69
RTS0044621,99
RTS0044622,102
RTS0044623,131
RTS0044624,100
RTS0044625,85
RTS0044626,58
RTS0044627,47
RTS0044628,46
RTS0044629,52
RTS0044630,55
RTS0044631,64
RTS0044632,103
RTS0044633,66
RTS0044634,61
RTS0044635,68
RTS0044636,56
RTS0044637,49
RTS0044638,65
RTS0044639,69
RTS0044640,48
RTS0044641,72
RTS0044642,82
RTS0044643,75
RTS0044644,139
RTS0044645,145
RTS0044646,57
RTS0044647,26
RTS0044648,37
RTS0044649,57
RTS0044650,59
RTS0044651,86
RTS0044652,100
RTS0044653,93
RTS0044654,92
RTS0044655,96
RTS0044656,698
RTS0044657,572
RTS0044658,1098
RTS0044659,725
RTS0044660,776
RTS0044661,87
RTS0044662,72
RTS0044663,72
RTS0044664,89
RTS0044665,73
RTS0044666,53
RTS0044667,64
RTS0044668,52
RTS0044669,71
RTS0044670,66
RTS0044671,69
RTS0044672,65
RTS0044673,44
RTS0044674,69
RTS0044675,81
RTS0044676,66
RTS0044677,68
RTS0044678,72
RTS0044679,64
RTS0044680,51
RTS0044681,52
RTS0044682,59
RTS0044683,52
RTS0044684,35
RTS0044685,59
RTS0044686,63
RTS0044687,114
RTS0044688,85
RTS0044689,130
RTS0044690,119
RTS0044691,101
RTS0044692,89
RTS0044693,120
RTS0044694,130
RTS0044695,71
RTS0044696,108
RTS0044697,103
RTS0044698,92
RTS0044699,93
RTS0044700,105
RTS0044701,161
RTS0044702,83
RTS0044703,126
RTS0044704,115
RTS0044705,74
RTS0044706,40
RTS0044707,99
RTS0044708,99
RTS0044709,119
RTS0044710,108
RTS0044711,89
RTS0044712,120
RTS0044714,102
RTS0044715,89
RTS0044716,168
RTS0044717,88
RTS0044718,168
RTS0044719,77
RTS0044720,239
RTS0044721,48
RTS0044722,41
RTS0044723,40
RTS0044724,47
RTS0044725,44
RTS0044726,90
RTS0044727,136
RTS0044728,88
RTS0044729,95
RTS0044730,122
RTS0044731,159
RTS0044732,84
RTS0044733,71
RTS0044734,68
RTS0044735,119
RTS0044736,126
RTS0044737,100
RTS0044738,84
RTS0044739,96
RTS0044740,57
RTS0044741,56
RTS0044742,52
RTS0044743,77
RTS0044744,55
RTS0044745,48
RTS0044746,89
RTS0044747,63
RTS0044748,42
RTS0044749,42
RTS0044750,53
RTS0044751,84
RTS0044752,98
RTS0044753,90
RTS0044754,60
RTS0044755,89
RTS0044756,50
RTS0044757,56
RTS0044758,87
RTS0044759,75
RTS0044760,57
RTS0044761,69
RTS0044762,85
RTS0044763,83
RTS0044764,61
RTS0044765,75
RTS0044766,61
RTS0044767,63
RTS0044768,88
RTS0044769,53
RTS0044770,67
RTS0044771,45
RTS0044772,37
RTS0044773,49
RTS0044774,43
RTS0044775,66
RTS0044776,104
RTS0044777,126
RTS0044778,86
RTS0044779,123
RTS0044780,135
RTS0044781,242
RTS0044782,254
RTS0044783,233
RTS0044784,215
RTS0044785,190
RTS0044786,213
RTS0044787,207
RTS0044788,171
RTS0044789,181
RTS0044790,88
RTS0044791,332
RTS0044792,691
RTS0044793,100
RTS0044794,97
RTS0044795,95
RTS0044796,138
RTS0044797,116
RTS0044798,82
RTS0044799,117
RTS0044800,65
RTS0044801,92
RTS0044802,78
RTS0044803,102
RTS0044804,97
RTS0044805,120
RTS0044806,67
RTS0044807,65
RTS0044808,69
RTS0044809,78
RTS0044810,74
RTS0044811,117
RTS0044812,109
RTS0044813,138
RTS0044814,175
RTS0044815,121
RTS0044816,80
RTS0044817,56
RTS0044818,73
RTS0044819,75
RTS0044820,80
RTS0044821,74
RTS0044822,90
RTS0044823,84
RTS0044824,74
RTS0044825,81
RTS0044826,79
RTS0044827,71
RTS0044828,74
RTS0044829,97
RTS0044830,77
RTS0044831,99
RTS0044832,110
RTS0044833,138
RTS0044834,128
RTS0044835,106
RTS0044836,82
RTS0044837,54
RTS0044838,89
RTS0044839,61
RTS0044840,56
RTS0044841,46
RTS0044842,32
RTS0044843,50
RTS0044844,42
RTS0044845,68
RTS0044846,49
RTS0044847,49
RTS0044848,81
RTS0044849,90
RTS0044850,64
RTS0044851,46
RTS0044852,49
RTS0044853,59
RTS0044854,56
RTS0044855,66
RTS0044856,63
RTS0044857,58
RTS0044858,52
RTS0044859,58
RTS0044860,58
RTS0044861,75
RTS0044862,90
RTS0044863,77
RTS0044864,71
RTS0044865,87
RTS0044866,167
RTS0044867,146
RTS0044868,99
RTS0044869,98
RTS0044870,140
RTS0044871,85
RTS0044872,71
RTS0044873,71
RTS0044874,69
RTS0044875,110
RTS0044876,56
RTS0044877,153
RTS0044878,159
RTS0044879,133
RTS0044880,240
RTS0044881,42
RTS0044882,54
RTS0044883,42
RTS0044884,52
RTS0044885,46
RTS0044886,88
RTS0044887,52
RTS0044888,83
RTS0044889,56
RTS0044890,60
RTS0044891,77
RTS0044892,108
RTS0044893,82
RTS0044894,79
RTS0044895,92
RTS0044896,145
RTS0044897,171
RTS0044898,128
RTS0044899,189
RTS0044900,146
RTS0044901,56
RTS0044902,43
RTS0044903,71
RTS0044904,48
RTS0044905,85
RTS0044906,259
RTS0044907,182
RTS0044908,208
RTS0044909,213
RTS0044910,150
RTS0044911,64
RTS0044912,55
RTS0044913,51
RTS0044914,68
RTS0044915,37
RTS0044916,81
RTS0044917,68
RTS0044918,72
RTS0044919,75
RTS0044920,104
RTS0044921,128
RTS0044922,119
RTS0044923,152
RTS0044924,103
RTS0044925,103
RTS0044926,74
RTS0044927,98
RTS0044928,73
RTS0044929,73
RTS0044930,82
RTS0044931,53
RTS0044932,79
RTS0044933,73
RTS0044934,40
RTS0044935,73
RTS0044936,160
RTS0044937,56
RTS0044938,54
RTS0044939,72
RTS0044940,54
RTS0044941,72
RTS0044942,59
RTS0044943,70
RTS0044944,62
RTS0044945,32
RTS0044946,89
RTS0044947,60
RTS0044948,73
RTS0044949,74
RTS0044950,76
RTS0044951,40
RTS0044952,52
RTS0044953,43
RTS0044954,72
RTS0044955,53
RTS0044956,70
RTS0044957,97
RTS0044958,81
RTS0044959,59
RTS0044960,90
RTS0044961,61
RTS0044962,59
RTS0044963,52
RTS0044964,67
RTS0044965,68
RTS0044966,66
RTS0044967,63
RTS0044968,82
RTS0044969,46
RTS0044970,69
RTS0044971,64
RTS0044972,76
RTS0044973,46
RTS0044974,57
RTS0044975,64
RTS0044976,59
RTS0044977,50
RTS0044978,52
RTS0044979,51
RTS0044980,53
RTS0044981,57
RTS0044982,46
RTS0044983,52
RTS0044984,67
RTS0044985,129
RTS0044986,42
RTS0044987,72
RTS0044988,50
RTS0044989,48
RTS0044990,75
RTS0044991,44
RTS0044992,42
RTS0044993,50
RTS0044994,68
RTS0044995,52
RTS0044996,48
RTS0044997,49
RTS0044998,70
RTS0044999,50
RTS0045000,34
RTS0045001,93
RTS0045002,57
RTS0045003,63
RTS0045004,55
RTS0045005,65
RTS0045006,106
RTS0045007,154
RTS0045008,149
RTS0045009,95
RTS0045010,105
RTS0045011,57
RTS0045012,54
RTS0045013,36
RTS0045014,66
RTS0045015,60
RTS0045016,59
RTS0045017,49
RTS0045018,59
RTS0045019,46
RTS0045020,55
RTS0045021,53
RTS0045022,56
RTS0045023,76
RTS0045024,56
RTS0045025,84
RTS0045026,198
RTS0045027,161
RTS0045028,186
RTS0045029,208
RTS0045030,219
RTS0045031,48
RTS0045032,56
RTS0045033,80
RTS0045034,66
RTS0045035,54
RTS0045036,72
RTS0045038,91
RTS0045039,77
RTS0045040,65
RTS0045041,73
RTS0045042,59
RTS0045043,65
RTS0045044,71
RTS0045045,90
RTS0045046,48
RTS0045047,50
RTS0045048,52
RTS0045049,61
RTS0045050,43
RTS0045051,62
RTS0045052,57
RTS0045053,57
RTS0045054,51
RTS0045055,47
RTS0045056,112
RTS0045057,191
RTS0045058,44
RTS0045059,95
RTS0045060,168
RTS0045061,51
RTS0045063,32
RTS0045064,79
RTS0045065,69
RTS0045066,84
RTS0045067,145
RTS0045068,149
RTS0045069,117
RTS0045070,133
RTS0045071,121
RTS0045072,134
RTS0045073,149
RTS0045074,167
RTS0045075,67
RTS0045076,57
RTS0045077,37
RTS0045078,66
RTS0045079,59
RTS0045080,52
RTS0045081,96
RTS0045082,101
RTS0045083,119
RTS0045084,111
RTS0045085,91
RTS0045086,54
RTS0045087,34
RTS0045088,43
RTS0045089,28
RTS0045090,47
RTS0045091,79
RTS0045092,86
RTS0045093,81
RTS0045094,74
RTS0045095,69
RTS0045096,65
RTS0045097,75
RTS0045098,46
RTS0045099,47
RTS0045100,85
RTS0045101,59
RTS0045102,56
RTS0045103,71
RTS0045104,52
RTS0045105,54
RTS0045106,52
RTS0045107,94
RTS0045108,83
RTS0045109,51
RTS0045110,59
RTS0045111,93
RTS0045112,69
RTS0045113,74
RTS0045114,67
RTS0045115,59
RTS0045116,52
RTS0045117,54
RTS0045118,61
RTS0045119,63
RTS0045120,84
RTS0045121,45
RTS0045122,62
RTS0045123,82
RTS0045124,49
RTS0045125,69
RTS0045126,77
RTS0045127,86
RTS0045128,80
RTS0045129,86
RTS0045130,71
RTS0045131,90
RTS0045132,75
RTS0045133,52
RTS0045134,97
RTS0045135,89
RTS0045136,87
RTS0045137,101
RTS0045138,85
RTS0045139,92
RTS0045140,104
RTS0045141,59
RTS0045142,64
RTS0045143,82
RTS0045144,69
RTS0045145,57
RTS0045146,42
RTS0045147,61
RTS0045148,67
RTS0045149,44
RTS0045150,46
RTS0045151,140
RTS0045152,142
RTS0045153,136
RTS0045154,151
RTS0045155,124
RTS0045156,56
RTS0045157,93
RTS0045158,55
RTS0045159,102
RTS0045160,97
RTS0045161,70
RTS0045162,83
RTS0045163,98
RTS0045164,91
RTS0045165,101
RTS0045166,58
RTS0045167,62
RTS0045168,117
RTS0045169,91
RTS0045170,67
RTS0045171,105
RTS0045172,66
RTS0045173,97
RTS0045174,94
RTS0045175,95
RTS0045176,104
RTS0045177,90
RTS0045178,94
RTS0045179,96
RTS0045180,110
RTS0045181,62
RTS0045182,39
RTS0045183,51
RTS0045184,39
RTS0045185,64
RTS0045186,101
RTS0045187,126
RTS0045188,77
RTS0045189,79
RTS0045190,112
RTS0045191,53
RTS0045192,35
RTS0045193,66
RTS0045194,51
RTS0045195,58
RTS0045196,82
RTS0045197,51
RTS0045198,70
RTS0045199,33
RTS0045200,56
RTS0045201,69
RTS0045202,52
RTS0045203,61
RTS0045204,58
RTS0045205,47
RTS0045206,53
RTS0045207,49
RTS0045208,64
RTS0045209,61
RTS0045210,73
RTS0045211,43
RTS0045212,70
RTS0045213,59
RTS0045214,64
RTS0045215,85
RTS0045216,110
RTS0045217,110
RTS0045218,116
RTS0045219,113
RTS0045220,80
RTS0045221,54
RTS0045222,55
RTS0045223,77
RTS0045224,75
RTS0045225,61
RTS0045226,314
RTS0045227,263
RTS0045228,446
RTS0045229,176
RTS0045230,215
RTS0045231,141
RTS0045232,152
RTS0045233,156
RTS0045234,137
RTS0045235,113
RTS0045236,193
RTS0045237,147
RTS0045238,124
RTS0045239,141
RTS0045240,208
RTS0045241,139
RTS0045242,168
RTS0045243,119
RTS0045244,126
RTS0045245,111
RTS0045246,64
RTS0045247,65
RTS0045248,41
RTS0045249,55
RTS0045250,62
RTS0045251,64
RTS0045252,32
RTS0045253,61
RTS0045254,36
RTS0045255,23
RTS0045256,68
RTS0045257,94
RTS0045258,97
RTS0045259,97
RTS0045260,91
RTS0045261,87
RTS0045262,142
RTS0045263,109
RTS0045264,130
RTS0045265,128
RTS0045266,62
RTS0045267,75
RTS0045268,141
RTS0045269,109
RTS0045270,92
RTS0045271,67
RTS0045272,27
RTS0045273,55
RTS0045274,61
RTS0045275,64
RTS0045276,44
RTS0045277,75
RTS0045278,95
RTS0045279,39
RTS0045280,57
RTS0045281,62
RTS0045282,55
RTS0045283,57
RTS0045284,58
RTS0045285,93
RTS0045286,84
RTS0045287,67
RTS0045288,64
RTS0045289,71
RTS0045290,68
RTS0045291,62
RTS0045292,88
RTS0045293,66
RTS0045294,65
RTS0045295,77
RTS0045296,52
RTS0045297,45
RTS0045298,48
RTS0045299,45
RTS0045300,54
RTS0045301,272
RTS0045302,171
RTS0045303,333
RTS0045304,212
RTS0045305,247
RTS0045306,70
RTS0045307,76
RTS0045308,70
RTS0045309,74
RTS0045310,76
RTS0045311,29
RTS0045312,43
RTS0045313,47
RTS0045314,51
RTS0045315,50
RTS0045316,73
RTS0045317,59
RTS0045318,68
RTS0045319,53
RTS0045320,53
RTS0045321,63
RTS0045322,56
RTS0045323,68
RTS0045324,50
RTS0045325,55
RTS0045326,83
RTS0045327,64
RTS0045328,70
RTS0045329,60
RTS0045330,39
RTS0045331,44
RTS0045332,39
RTS0045333,70
RTS0045334,61
RTS0045335,45
RTS0045336,62
RTS0045337,52
RTS0045338,40
RTS0045339,45
RTS0045340,51
RTS0045341,57
RTS0045342,63
RTS0045343,73
RTS0045344,56
RTS0045345,60
RTS0045346,50
RTS0045347,55
RTS0045348,66
RTS0045349,66
RTS0045350,51
RTS0045351,51
RTS0045352,46
RTS0045353,49
RTS0045354,65
RTS0045355,48
RTS0045356,95
RTS0045357,127
RTS0045358,50
RTS0045359,53
RTS0045360,60
RTS0045361,97
RTS0045362,67
RTS0045363,49
RTS0045364,71
RTS0045365,69
RTS0045366,67
RTS0045367,64
RTS0045368,61
RTS0045369,45
RTS0045370,64
RTS0045371,69
RTS0045372,87
RTS0045373,117
RTS0045374,112
RTS0045375,103
RTS0045376,199
RTS0045377,121
RTS0045378,259
RTS0045379,204
RTS0045380,169
RTS0045381,67
RTS0045382,52
RTS0045383,75
RTS0045384,34
RTS0045385,50
RTS0045386,84
RTS0045387,69
RTS0045388,77
RTS0045389,78
RTS0045390,70
RTS0045391,48
RTS0045392,70
RTS0045393,47
RTS0045394,44
RTS0045395,46
RTS0045396,71
RTS0045397,89
RTS0045398,66
RTS0045399,76
RTS0045400,96
RTS0045401,83
RTS0045402,76
RTS0045403,94
RTS0045404,78
RTS0045405,66
RTS0045406,95
RTS0045407,132
RTS0045408,92
RTS0045409,152
RTS0045410,123
RTS0045411,148
RTS0045412,185
RTS0045413,134
RTS0045414,144
RTS0045415,141
RTS0045416,75
RTS0045417,68
RTS0045418,39
RTS0045419,47
RTS0045420,76
RTS0045421,5350
RTS0045422,3909
RTS0045423,4400
RTS0045424,5652
RTS0045425,3162
RTS0045426,74
RTS0045427,69
RTS0045428,68
RTS0045429,98
RTS0045430,50
RTS0045431,138
RTS0045432,140
RTS0045433,187
RTS0045434,146
RTS0045435,86
RTS0045436,110
RTS0045437,124
RTS0045438,133
RTS0045439,90
RTS0045440,110
RTS0045441,519
RTS0045442,497
RTS0045443,431
RTS0045444,330
RTS0045445,342
RTS0045446,120
RTS0045447,111
RTS0045448,89
RTS0045449,66
RTS0045450,42
RTS0045451,186
RTS0045452,112
RTS0045453,127
RTS0045454,161
RTS0045455,139
RTS0045456,93
RTS0045457,117
RTS0045458,89
RTS0045459,53
RTS0045460,86
RTS0045461,50
RTS0045462,61
RTS0045463,45
RTS0045464,49
RTS0045465,59
RTS0045466,135
RTS0045467,183
RTS0045468,61
RTS0045469,130
RTS0045470,81
RTS0045471,146
RTS0045472,196
RTS0045473,151
RTS0045474,235
RTS0045475,272
RTS0045476,207
RTS0045477,275
RTS0045478,187
RTS0045479,235
RTS0045480,225
RTS0045481,107
RTS0045482,107
RTS0045483,79
RTS0045484,134
RTS0045485,131
RTS0045486,57
RTS0045487,62
RTS0045488,80
RTS0045489,89
RTS0045490,79
RTS0045491,394
RTS0045492,451
RTS0045493,402
RTS0045494,196
RTS0045495,224
RTS0045496,95
RTS0045497,116
RTS0045498,169
RTS0045499,160
RTS0045500,161
RTS0045501,311
RTS0045502,303
RTS0045503,294
RTS0045504,179
RTS0045505,213
RTS0045506,4639
RTS0045507,4767
RTS0045508,3641
RTS0045509,4725
RTS0045510,4023
RTS0045511,75
RTS0045512,57
RTS0045513,52
RTS0045514,72
RTS0045515,42
RTS0045516,147
RTS0045517,113
RTS0045518,205
RTS0045519,162
RTS0045520,153
RTS0045521,93
RTS0045522,95
RTS0045523,91
RTS0045524,73
RTS0045525,78
RTS0045526,130
RTS0045527,149
RTS0045528,126
RTS0045529,140
RTS0045530,157
RTS0045531,119
RTS0045532,127
RTS0045533,130
RTS0045534,112
RTS0045535,86
RTS0045536,207
RTS0045537,211
RTS0045538,126
RTS0045539,200
RTS0045540,191
RTS0045541,146
RTS0045542,161
RTS0045543,195
RTS0045544,77
RTS0045545,153
RTS0045546,211
RTS0045547,215
RTS0045548,129
RTS0045549,129
RTS0045550,87
RTS0045551,91
RTS0045552,94
RTS0045553,72
RTS0045554,90
RTS0045555,65
RTS0045556,91
RTS0045557,74
RTS0045558,95
RTS0045559,80
RTS0045560,83
RTS0045561,83
RTS0045562,88
RTS0045563,74
RTS0045564,103
RTS0045565,75
RTS0045566,104
RTS0045567,61
RTS0045568,96
RTS0045569,94
RTS0045570,80
RTS0045571,55
RTS0045572,125
RTS0045573,52
RTS0045574,62
RTS0045575,65
RTS0045576,86
RTS0045577,81
RTS0045578,51
RTS0045579,88
RTS0045580,94
RTS0045581,79
RTS0045582,75
RTS0045583,79
RTS0045584,139
RTS0045585,57
RTS0045586,73
RTS0045587,129
RTS0045588,134
RTS0045589,115
RTS0045590,134
RTS0045592,1031
RTS0045593,969
RTS0045594,837
RTS0045595,794
RTS0045596,142
RTS0045597,132
RTS0045598,151
RTS0045599,114
RTS0045600,116
RTS0045601,61
RTS0045602,56
RTS0045603,39
RTS0045604,70
RTS0045606,98
RTS0045607,74
RTS0045608,71
RTS0045609,97
RTS0045610,106
RTS0045611,44
RTS0045612,70
RTS0045613,61
RTS0045614,67
RTS0045615,57
RTS0045616,43
RTS0045617,61
RTS0045618,51
RTS0045619,57
RTS0045620,57
RTS0045621,102
RTS0045622,119
RTS0045623,100
RTS0045624,67
RTS0045625,106
RTS0045626,32
RTS0045627,39
RTS0045628,54
RTS0045629,61
RTS0045630,70
RTS0045631,56
RTS0045632,47
RTS0045633,65
RTS0045634,57
RTS0045635,57
RTS0045636,67
RTS0045637,56
RTS0045638,67
RTS0045639,72
RTS0045640,53
RTS0045641,65
RTS0045642,54
RTS0045643,43
RTS0045644,36
RTS0045645,55
RTS0045646,53
RTS0045647,61
RTS0045648,63
RTS0045649,101
RTS0045650,73
RTS0045651,63
RTS0045652,107
RTS0045653,109
RTS0045654,98
RTS0045655,97
RTS0045656,84
RTS0045657,95
RTS0045658,147
RTS0045659,98
RTS0045660,135
RTS0045661,316
RTS0045662,227
RTS0045663,247
RTS0045664,266
RTS0045665,338
RTS0045666,44
RTS0045667,56
RTS0045668,66
RTS0045669,55
RTS0045670,60
RTS0045671,83
RTS0045672,106
RTS0045673,82
RTS0045674,68
RTS0045675,109
RTS0045676,248
RTS0045677,246
RTS0045678,274
RTS0045679,271
RTS0045680,314
RTS0045681,64
RTS0045682,91
RTS0045683,73
RTS0045684,63
RTS0045685,62
RTS0045687,121
RTS0045688,112
RTS0045689,101
RTS0045690,86
RTS0045691,72
RTS0045692,45
RTS0045693,83
RTS0045694,71
RTS0045695,64
RTS0045696,218
RTS0045697,112
RTS0045698,169
RTS0045699,162
RTS0045700,147
RTS0045701,76
RTS0045702,54
RTS0045703,37
RTS0045704,52
RTS0045705,56
RTS0045706,85
RTS0045707,116
RTS0045708,76
RTS0045709,98
RTS0045710,91
RTS0045711,55
RTS0045712,61
RTS0045713,41
RTS0045714,75
RTS0045715,34
RTS0045716,143
RTS0045717,98
RTS0045718,88
RTS0045719,92
RTS0045720,93
RTS0045721,190
RTS0045722,236
RTS0045723,217
RTS0045724,143
RTS0045725,141
RTS0045726,98
RTS0045727,142
RTS0045728,101
RTS0045729,92
RTS0045730,78
RTS0045731,318
RTS0045732,333
RTS0045733,238
RTS0045734,393
RTS0045735,369
RTS0045736,739
RTS0045737,1072
RTS0045738,1205
RTS0045739,1223
RTS0045740,895
RTS0045741,283
RTS0045742,185
RTS0045743,253
RTS0045744,295
RTS0045745,300
RTS0045746,480
RTS0045747,424
RTS0045748,586
RTS0045749,324
RTS0045750,340
RTS0045751,180
RTS0045752,105
RTS0045753,211
RTS0045754,212
RTS0045755,206
RTS0045756,207
RTS0045757,200
RTS0045758,216
RTS0045759,203
RTS0045760,202
RTS0045761,93
RTS0045762,97
RTS0045763,81
RTS0045764,86
RTS0045765,51
RTS0045766,115
RTS0045767,99
RTS0045768,105
RTS0045769,130
RTS0045770,126
RTS0045771,95
RTS0045772,85
RTS0045773,153
RTS0045774,66
RTS0045775,113
RTS0045776,73
RTS0045777,56
RTS0045778,55
RTS0045779,75
RTS0045780,74
RTS0045781,135
RTS0045782,106
RTS0045783,138
RTS0045784,116
RTS0045785,142
RTS0045786,84
RTS0045787,129
RTS0045788,122
RTS0045789,76
RTS0045790,86
RTS0045791,43
RTS0045792,83
RTS0045793,65
RTS0045794,58
RTS0045795,53
RTS0045796,66
RTS0045797,44
RTS0045798,47
RTS0045799,31
RTS0045800,54
RTS0045801,75
RTS0045802,44
RTS0045803,52
RTS0045804,46
RTS0045805,58
RTS0045806,218
RTS0045807,155
RTS0045808,131
RTS0045809,139
RTS0045810,93
RTS0045811,117
RTS0045812,120
RTS0045813,105
RTS0045814,148
RTS0045815,113
RTS0045816,71
RTS0045817,109
RTS0045818,58
RTS0045819,84
RTS0045820,87
RTS0045821,232
RTS0045822,184
RTS0045823,147
RTS0045824,234
RTS0045825,177
RTS0045826,210
RTS0045827,287
RTS0045828,194
RTS0045829,279
RTS0045830,189
RTS0045831,82
RTS0045832,102
RTS0045833,102
RTS0045834,87
RTS0045835,74
RTS0045836,495
RTS0045837,483
RTS0045838,280
RTS0045840,232
RTS0045841,291
RTS0045842,271
RTS0045843,152
RTS0045844,152
RTS0045845,243
RTS0045846,1324
RTS0045848,341
RTS0045849,1325
RTS0045851,72
RTS0045852,71
RTS0045853,82
RTS0045854,58
RTS0045855,77
RTS0045856,100
RTS0045857,71
RTS0045858,53
RTS0045859,90
RTS0045860,72
RTS0045861,108
RTS0045862,126
RTS0045863,337
RTS0045864,406
RTS0045865,456
RTS0045866,486
RTS0045867,48
RTS0045868,56
RTS0045869,60
RTS0045870,62
RTS0045871,44
RTS0045872,91
RTS0045873,118
RTS0045874,54
RTS0045875,52
RTS0045876,46
RTS0045877,48
RTS0045878,51
RTS0045879,80
RTS0045880,40
RTS0045881,49
RTS0045882,215
RTS0045883,91
RTS0045884,104
RTS0045885,8
RTS0045886,135
RTS0045887,58
RTS0045888,42
RTS0045889,55
RTS0045890,66
RTS0045891,53
RTS0045892,54
RTS0045893,65
RTS0045894,111
RTS0045895,85
RTS0045896,132
RTS0045897,78
RTS0045898,95
RTS0045899,147
RTS0045900,200
RTS0045901,93
RTS0045902,74
RTS0045903,85
RTS0045904,76
RTS0045905,56
RTS0045906,66
RTS0045907,61
RTS0045908,59
RTS0045909,40
RTS0045910,58
RTS0045911,53
RTS0045912,54
RTS0045913,48
RTS0045914,48
RTS0045915,29
RTS0045916,65
RTS0045917,34
RTS0045918,55
RTS0045919,87
RTS0045920,70
RTS0045921,74
RTS0045922,43
RTS0045923,67
RTS0045924,53
RTS0045925,59
RTS0045926,90
RTS0045927,64
RTS0045928,47
RTS0045929,58
RTS0045930,205
RTS0045931,156
RTS0045932,54
RTS0045933,47
RTS0045935,42
RTS0045939,53
RTS0045940,59
RTS0045941,58
RTS0045942,59
RTS0045943,141
RTS0045944,60
RTS0045945,63
RTS0045946,50
RTS0045947,88
RTS0045948,39
RTS0045949,102
RTS0045950,160
RTS0045951,131
RTS0045952,140
RTS0045953,112
RTS0045954,222
RTS0045955,85
RTS0045956,40
RTS0045957,45
RTS0045958,70
RTS0045959,45
RTS0045960,32
RTS0045961,46
RTS0045962,49
RTS0045963,55
RTS0045964,65
RTS0045965,69
RTS0045966,46
RTS0045967,43
RTS0045968,61
RTS0045969,77
RTS0045970,130
RTS0045971,97
RTS0045972,73
RTS0045973,38
RTS0045974,46
RTS0045975,71
RTS0045976,69
RTS0045977,39
RTS0045978,42
RTS0045979,105
RTS0045980,111
RTS0045981,181
RTS0045982,124
RTS0045983,180
RTS0045984,180
RTS0045985,73
RTS0045986,63
RTS0045987,100
RTS0045988,62
RTS0045989,43
RTS0045990,70
RTS0045991,74
RTS0045992,66
RTS0045993,82
RTS0045994,78
RTS0045995,42
RTS0045996,56
RTS0045997,74
RTS0045998,44
RTS0045999,41
RTS0046000,35
RTS0046001,69
RTS0046002,105
RTS0046003,45
RTS0046004,46
RTS0046005,91
RTS0046006,66
RTS0046007,85
RTS0046008,88
RTS0046009,111
RTS0046010,50
RTS0046011,54
RTS0046012,41
RTS0046013,87
RTS0046014,65
RTS0046015,46
RTS0046016,72
RTS0046017,61
RTS0046018,39
RTS0046019,65
RTS0046020,99
RTS0046021,126
RTS0046022,113
RTS0046023,85
RTS0046024,51
RTS0046025,91
RTS0046026,35
RTS0046027,64
RTS0046028,68
RTS0046029,34
RTS0046030,64
RTS0046031,71
RTS0046032,68
RTS0046033,50
RTS0046034,38
RTS0046035,40
RTS0046036,43
RTS0046037,31
RTS0046038,49
RTS0046039,57
RTS0046040,30
RTS0046041,51
RTS0046042,46
RTS0046043,57
RTS0046044,52
RTS0046045,84
RTS0046046,89
RTS0046047,56
RTS0046048,100
RTS0046049,135
RTS0046050,83
RTS0046051,136
RTS0046052,157
RTS0046053,148
RTS0046054,162
RTS0046055,157
RTS0046056,70
RTS0046057,83
RTS0046058,60
RTS0046059,82
RTS0046060,37
RTS0046061,92
RTS0046062,61
RTS0046063,69
RTS0046064,111
RTS0046065,106
RTS0046066,126
RTS0046067,118
RTS0046068,97
RTS0046069,89
RTS0046070,43
RTS0046071,74
RTS0046072,63
RTS0046073,40
RTS0046074,61
RTS0046075,52
RTS0046076,50
RTS0046077,43
RTS0046078,52
RTS0046079,45
RTS0046080,62
RTS0046081,35
RTS0046082,75
RTS0046083,57
RTS0046084,58
RTS0046085,130
RTS0046086,132
RTS0046087,74
RTS0046088,71
RTS0046089,29
RTS0046090,90
RTS0046091,44
RTS0046092,185
RTS0046093,73
RTS0046094,65
RTS0046095,53
RTS0046096,44
RTS0046097,47
RTS0046098,67
RTS0046099,28
RTS0046100,37
RTS0046101,21
RTS0046102,33
RTS0046103,48
RTS0046104,69
RTS0046105,38
RTS0046106,38
RTS0046107,149
RTS0046108,124
RTS0046109,194
RTS0046110,117
RTS0046111,153
RTS0046112,96
RTS0046113,85
RTS0046114,59
RTS0046115,139
RTS0046116,129
RTS0046117,144
RTS0046119,72
RTS0046121,75
RTS0046122,80
RTS0046123,61
RTS0046124,46
RTS0046125,48
RTS0046126,32
RTS0046127,43
RTS0046128,95
RTS0046129,66
RTS0046130,74
RTS0046131,38
RTS0046132,169
RTS0046133,199
RTS0046134,147
RTS0046135,104
RTS0046136,353
RTS0046137,478
RTS0046138,102
RTS0046140,271
RTS0046141,166
RTS0046142,276
RTS0046143,358
RTS0046144,337
RTS0046145,55
RTS0046146,56
RTS0046147,54
RTS0046148,68
RTS0046149,30
RTS0046150,24
RTS0046152,47
RTS0046153,60
RTS0046154,32
RTS0046155,78
RTS0046156,42
RTS0046157,44
RTS0046158,48
RTS0046159,54
RTS0046160,55
RTS0046161,53
RTS0046162,40
RTS0046163,65
RTS0046164,148
RTS0046165,168
RTS0046166,79
RTS0046167,120
RTS0046168,49
RTS0046169,54
RTS0046170,78
RTS0046171,32
RTS0046172,58
RTS0046173,32
RTS0046174,49
RTS0046175,56
RTS0046176,44
RTS0046177,38
RTS0046178,24
RTS0046179,41
RTS0046180,70
RTS0046181,35
RTS0046182,37
RTS0046183,179
RTS0046184,78
RTS0046185,72
RTS0046186,106
RTS0046187,131
RTS0046188,124
RTS0046191,45
RTS0046193,29
RTS0046194,62
RTS0046195,64
RTS0046196,83
RTS0046197,71
RTS0046198,65
RTS0046199,92
RTS0046200,64
RTS0046201,59
RTS0046202,111
RTS0046203,99
RTS0046204,84
RTS0046205,103
RTS0046206,124
RTS0046207,121
RTS0046208,71
RTS0046209,110
RTS0046210,48
RTS0046211,66
RTS0046212,67
RTS0046213,88
RTS0046214,50
RTS0046215,48
RTS0046216,33
RTS0046217,63
RTS0046218,59
RTS0046219,23
RTS0046220,49
RTS0046221,68
RTS0046222,67
RTS0046223,39
RTS0046224,34
RTS0046225,101
RTS0046226,71
RTS0046227,110
RTS0046228,75
RTS0046229,79
RTS0046230,47
RTS0046231,18
RTS0046232,86
RTS0046233,53
RTS0046234,64
RTS0046235,62
RTS0046236,54
RTS0046237,79
RTS0046238,40
RTS0046239,30
RTS0046240,48
RTS0046241,55
RTS0046242,46
RTS0046243,31
RTS0046244,56
RTS0046245,28
RTS0046246,58
RTS0046247,57
RTS0046248,44
RTS0046249,37
RTS0046250,47
RTS0046251,38
RTS0046252,152
RTS0046253,92
RTS0046254,105
RTS0046255,44
RTS0046256,81
RTS0046257,66
RTS0046258,37
RTS0046259,53
RTS0046260,57
RTS0046261,108
RTS0046262,89
RTS0046263,70
RTS0046264,65
RTS0046265,48
RTS0046266,68
RTS0046267,65
RTS0046268,65
RTS0046269,70
RTS0046270,48
RTS0046271,46
RTS0046272,45
RTS0046273,51
RTS0046274,55
RTS0046275,36
RTS0046276,38
RTS0046277,49
RTS0046278,45
RTS0046279,57
RTS0046280,56
RTS0046281,64
RTS0046282,66
RTS0046283,58
RTS0046284,36
RTS0046285,39
RTS0046286,62
RTS0046287,53
RTS0046288,69
RTS0046289,83
RTS0046290,59
RTS0046291,41
RTS0046292,61
RTS0046293,112
RTS0046294,90
RTS0046295,287
RTS0046296,67
RTS0046297,125
RTS0046298,47
RTS0046299,44
RTS0046300,38
RTS0046301,76
RTS0046302,45
RTS0046303,58
RTS0046304,52
RTS0046305,57
RTS0046306,58
RTS0046307,50
RTS0046308,54
RTS0046309,52
RTS0046310,37
RTS0046311,58
RTS0046312,44
RTS0046313,40
RTS0046314,71
RTS0046315,50
RTS0046316,65
RTS0046317,60
RTS0046318,52
RTS0046319,71
RTS0046320,71
RTS0046321,111
RTS0046322,71
RTS0046323,68
RTS0046324,68
RTS0046325,72
RTS0046326,47
RTS0046327,46
RTS0046328,62
RTS0046329,152
RTS0046330,114
RTS0046331,159
RTS0046332,96
RTS0046333,174
RTS0046334,131
RTS0046335,140
RTS0046336,167
RTS0046342,33
RTS0046343,47
RTS0046344,47
RTS0046345,35
RTS0046346,28
RTS0046347,804
RTS0046348,771
RTS0046349,758
RTS0046350,50
RTS0046351,57
RTS0046352,88
RTS0046353,59
RTS0046354,48
RTS0046355,60
RTS0046356,84
RTS0046357,69
RTS0046358,53
RTS0046359,75
RTS0046360,71
RTS0046361,45
RTS0046362,81
RTS0046363,66
RTS0046364,57
RTS0046365,51
RTS0046366,49
RTS0046367,40
RTS0046368,61
RTS0046369,43
RTS0046370,50
RTS0046371,56
RTS0046372,75
RTS0046373,35
RTS0046374,40
RTS0046375,45
RTS0046376,54
RTS0046377,27
RTS0046378,53
RTS0046379,62
RTS0046380,65
RTS0046381,40
RTS0046382,41
RTS0046383,64
RTS0046384,56
RTS0046385,38
RTS0046386,57
RTS0046387,43
RTS0046388,51
RTS0046389,53
RTS0046390,63
RTS0046391,53
RTS0046392,37
RTS0046393,39
RTS0046394,32
RTS0046395,50
RTS0046396,38
RTS0046397,47
RTS0046398,107
RTS0046399,103
RTS0046400,90
RTS0046401,80
RTS0046402,61
RTS0046403,69
RTS0046404,62
RTS0046405,81
RTS0046406,61
RTS0046407,69
RTS0046408,56
RTS0046409,59
RTS0046410,127
RTS0046411,92
RTS0046412,124
RTS0046413,446
RTS0046414,2960
RTS0046415,1001
RTS0046416,46
RTS0046417,134
RTS0046418,83
RTS0046419,82
RTS0046420,110
RTS0046421,116
RTS0046422,73
RTS0046423,41
RTS0046424,57
RTS0046425,73
RTS0046426,41
RTS0046427,57
RTS0046428,56
RTS0046429,43
RTS0046430,54
RTS0046431,56
RTS0046432,95
RTS0046433,117
RTS0046434,131
RTS0046435,193
RTS0046439,102
RTS0046440,174
RTS0046441,159
RTS0046442,117
RTS0046443,132
RTS0046444,73
RTS0046445,56
RTS0046446,45
RTS0046447,46
RTS0046448,70
RTS0046449,188
RTS0046450,349
RTS0046451,110
RTS0046452,245
RTS0046453,181
RTS0046454,325
RTS0046455,249
RTS0046456,113
RTS0046457,286
RTS0046458,95
RTS0046459,249
RTS0046460,216
RTS0046461,115
RTS0046462,160
RTS0046463,103
RTS0046464,46
RTS0046466,43
RTS0046468,45
RTS0046469,49
RTS0046470,55
RTS0046471,47
RTS0046472,50
RTS0046473,52
RTS0046474,31
RTS0046475,97
RTS0046476,61
RTS0046477,28
RTS0046478,58
RTS0046479,50
RTS0046480,64
RTS0046481,58
RTS0046482,55
RTS0046483,55
RTS0046484,49
RTS0046485,53
RTS0046486,40
RTS0046487,51
RTS0046488,58
RTS0046489,76
RTS0046490,54
RTS0046491,54
RTS0046492,47
RTS0046493,41
RTS0046494,47
RTS0046495,49
RTS0046496,156
RTS0046497,155
RTS0046498,76
RTS0046499,268
RTS0046500,291
RTS0046501,131
RTS0046502,87
RTS0046503,118
RTS0046504,102
RTS0046505,45
RTS0046506,51
RTS0046507,74
RTS0046508,67
RTS0046509,32
RTS0046510,79
RTS0046511,82
RTS0046512,90
RTS0046513,81
RTS0046514,29
RTS0046515,97
RTS0046516,98
RTS0046517,137
RTS0046518,57
RTS0046519,51
RTS0046520,39
RTS0046521,66
RTS0046522,46
RTS0046524,89
RTS0046525,71
RTS0046526,160
RTS0046527,101
RTS0046528,109
RTS0046529,57
RTS0046530,40
RTS0046531,47
RTS0046532,70
RTS0046533,52
RTS0046534,60
RTS0046535,45
RTS0046536,53
RTS0046537,64
RTS0046538,87
RTS0046539,91
RTS0046540,70
RTS0046541,64
RTS0046542,79
RTS0046543,111
RTS0046544,49
RTS0046545,269
RTS0046546,55
RTS0046548,67
RTS0046549,262
RTS0046550,75
RTS0046551,102
RTS0046552,86
RTS0046553,228
RTS0046554,63
RTS0046555,60
RTS0046556,72
RTS0046557,83
RTS0046558,68
RTS0046559,61
RTS0046560,44
RTS0046561,50
RTS0046562,48
RTS0046563,57
RTS0046564,71
RTS0046565,62
RTS0046566,75
RTS0046567,96
RTS0046568,47
RTS0046569,75
RTS0046570,93
RTS0046571,50
RTS0046572,48
RTS0046573,83
RTS0046574,48
RTS0046575,67
RTS0046577,59
RTS0046578,53
RTS0046580,135
RTS0046581,103
RTS0046582,71
RTS0046583,52
RTS0046584,71
RTS0046585,68
RTS0046586,60
RTS0046587,92
RTS0046588,57
RTS0046589,40
RTS0046590,60
RTS0046591,64
RTS0046592,68
RTS0046593,66
RTS0046594,84
RTS0046595,76
RTS0046596,95
RTS0046597,58
RTS0046598,89
RTS0046599,65
RTS0046600,133
RTS0046601,238
RTS0046602,128
RTS0046603,115
RTS0046604,51
RTS0046605,61
RTS0046606,96
RTS0046607,93
RTS0046608,127
RTS0046609,132
RTS0046610,33
RTS0046611,59
RTS0046612,67
RTS0046613,67
RTS0046614,90
RTS0046615,59
RTS0046616,44
RTS0046617,73
RTS0046618,38
RTS0046619,62
RTS0046620,53
RTS0046621,106
RTS0046622,112
RTS0046623,70
RTS0046624,75
RTS0046625,59
RTS0046626,62
RTS0046627,67
RTS0046628,90
RTS0046629,89
RTS0046630,84
RTS0046631,60
RTS0046632,92
RTS0046633,48
RTS0046634,92
RTS0046635,90
RTS0046636,82
RTS0046637,100
RTS0046638,63
RTS0046639,50
RTS0046640,64
RTS0046641,34
RTS0046642,59
RTS0046643,59
RTS0046644,65
RTS0046645,61
RTS0046646,36
RTS0046647,60
RTS0046648,37
RTS0046649,54
RTS0046650,44
RTS0046651,95
RTS0046652,104
RTS0046653,170
RTS0046654,135
RTS0046655,156
RTS0046656,56
RTS0046657,52
RTS0046658,65
RTS0046659,51
RTS0046660,46
RTS0046661,69
RTS0046662,65
RTS0046663,67
RTS0046664,30
RTS0046665,45
RTS0046666,35
RTS0046667,74
RTS0046668,63
RTS0046669,49
RTS0046670,48
RTS0046671,33
RTS0046672,46
RTS0046673,41
RTS0046674,37
RTS0046675,58
RTS0046676,32
RTS0046677,56
RTS0046678,59
RTS0046679,35
RTS0046680,36
RTS0046681,50
RTS0046682,57
RTS0046683,48
RTS0046684,57
RTS0046685,40
RTS0046686,61
RTS0046687,65
RTS0046688,61
RTS0046689,57
RTS0046690,42
RTS0046691,65
RTS0046692,45
RTS0046693,62
RTS0046694,65
RTS0046695,68
RTS0046696,92
RTS0046697,103
RTS0046698,85
RTS0046699,187
RTS0046700,243
RTS0046701,344
RTS0046702,171
RTS0046703,866
RTS0046704,1585
RTS0046705,1223
RTS0046706,802
RTS0046707,1248
RTS0046708,965
RTS0046709,55
RTS0046710,91
RTS0046711,92
RTS0046712,61
RTS0046713,83
RTS0046714,164
RTS0046715,73
RTS0046716,123
RTS0046717,204
RTS0046718,52
RTS0046719,38
RTS0046720,45
RTS0046721,80
RTS0046722,87
RTS0046723,45
RTS0046724,58
RTS0046725,45
RTS0046726,51
RTS0046727,68
RTS0046728,72
RTS0046729,90
RTS0046730,92
RTS0046731,78
RTS0046732,47
RTS0046733,66
RTS0046734,75
RTS0046735,37
RTS0046736,44
RTS0046737,45
RTS0046738,42
RTS0046739,46
RTS0046740,92
RTS0046741,103
RTS0046742,41
RTS0046743,136
RTS0046744,78
RTS0046745,206
RTS0046746,55
RTS0046747,59
RTS0046748,177
RTS0046749,110
RTS0046750,34
RTS0046751,50
RTS0046752,67
RTS0046753,51
RTS0046754,43
RTS0046755,57
RTS0046756,73
RTS0046757,58
RTS0046758,53
RTS0046759,233
RTS0046760,211
RTS0046761,210
RTS0046763,98
RTS0046764,74
RTS0046765,55
RTS0046766,44
RTS0046767,54
RTS0046768,342
RTS0046769,389
RTS0046770,444
RTS0046771,72
RTS0046772,111
RTS0046773,76
RTS0046774,56
RTS0046775,113
RTS0046777,102
RTS0046778,65
RTS0046779,51
RTS0046780,60
RTS0046781,80
RTS0046782,55
RTS0046783,46
RTS0046784,36
RTS0046785,72
RTS0046790,117
RTS0046791,102
RTS0046792,128
RTS0046793,53
RTS0046794,50
RTS0046795,71
RTS0046796,68
RTS0046797,47
RTS0046798,63
RTS0046799,59
RTS0046800,32
RTS0046801,521
RTS0046802,302
RTS0046803,40
RTS0046804,52
RTS0046805,102
RTS0046806,113
RTS0046807,61
RTS0046808,53
RTS0046809,39
RTS0046810,64
RTS0046811,29
RTS0046812,48
RTS0046813,52
RTS0046814,68
RTS0046815,81
RTS0046816,58
RTS0046817,27
RTS0046818,57
RTS0046819,97
RTS0046820,108
RTS0046821,42
RTS0046822,58
RTS0046823,61
RTS0046824,118
RTS0046825,108
RTS0046826,47
RTS0046827,48
RTS0046828,41
RTS0046829,56
RTS0046830,79
RTS0046831,111
RTS0046832,61
RTS0046833,11
RTS0046835,29
RTS0046836,818
RTS0046837,1397
RTS0046838,108
RTS0046839,990
RTS0046840,33
RTS0046841,30
RTS0046842,121
RTS0046843,111
RTS0046846,92
RTS0046849,75
RTS0046850,83
RTS0046851,112
RTS0046852,103
RTS0046853,140
RTS0046854,34
RTS0046855,60
RTS0046856,60
RTS0046857,98
RTS0046858,171
RTS0046859,46
RTS0046860,95
RTS0046861,53
RTS0046862,65
RTS0046863,40
RTS0046864,68
RTS0046866,41
RTS0046867,40
RTS0046868,46
RTS0046869,139
RTS0046870,150
RTS0046871,74
RTS0046872,131
RTS0046873,42
RTS0046874,28
RTS0046875,92
RTS0046876,61
RTS0046877,111
RTS0046878,73
RTS0046879,66
RTS0046880,89
RTS0046881,72
RTS0046882,67
RTS0046885,60
RTS0046886,38
RTS0046887,32
RTS0046889,52
RTS0046890,60
RTS0046891,55
RTS0046892,57
RTS0046893,72
RTS0046894,57
RTS0046895,36
RTS0046897,229
RTS0046898,26
RTS0046899,118
RTS0046900,202
RTS0046902,76
RTS0046903,141
RTS0046904,77
RTS0046905,44
RTS0046906,98
RTS0046907,144
RTS0046908,49
RTS0046909,120
RTS0046910,46
RTS0046911,108
RTS0046912,75
RTS0046913,61
RTS0046914,51
RTS0046915,47
RTS0046916,87
RTS0046918,3302
RTS0046919,3024
RTS0046920,376
RTS0046921,68
RTS0046922,53
RTS0046923,213
RTS0046924,171
RTS0046925,72
RTS0046926,64
RTS0046927,52
RTS0046928,59
RTS0046929,29
RTS0046930,94
RTS0046931,47
RTS0046933,39
RTS0046934,140
RTS0046935,85
RTS0046936,104
RTS0046937,99
RTS0046938,182
RTS0046939,50
RTS0046940,78
RTS0046941,69
RTS0046942,43
RTS0046943,80
RTS0046944,41
RTS0046946,210
RTS0046947,35
RTS0046948,38
RTS0046949,55
RTS0046950,39
RTS0046951,65
RTS0046952,45
RTS0046954,49
RTS0046955,51
RTS0046956,71
RTS0046957,62
RTS0046958,49
RTS0046959,105
RTS0046960,51
RTS0046961,112
RTS0046962,1859
RTS0046963,53
RTS0046965,153
RTS0046966,99
RTS0046967,90
RTS0046968,38
RTS0047054,56
RTS0047055,52
RTS0047056,54
RTS0047057,58
RTS0047058,57
RTS0047060,104
RTS0047061,135
RTS0047062,99
RTS0047063,114
RTS0047064,144
RTS0047065,154
RTS0047066,168
RTS0047067,153
RTS0047068,120
RTS0047069,122
RTS0047070,148
RTS0047071,169
RTS0047072,167
RTS0047073,165
RTS0047074,170
RTS0047075,73
RTS0047076,100
RTS0047077,73
RTS0047078,90
RTS0047079,36
RTS0047080,117
RTS0047081,73
RTS0047082,67
RTS0047083,67
RTS0047084,70
RTS0047085,24
RTS0047086,66
RTS0047087,62
RTS0047088,61
RTS0047089,54
RTS0047091,37
RTS0047092,88
RTS0047093,77
RTS0047094,76
RTS0047095,57
RTS0047096,49
RTS0047097,42
RTS0047098,84
RTS0047099,43
RTS0047100,45
RTS0047101,50
RTS0047102,38
RTS0047103,77
RTS0047104,43
RTS0047105,160
RTS0047106,167
RTS0047107,159
RTS0047108,261
RTS0047109,104
RTS0047110,61
RTS0047111,57
RTS0047112,84
RTS0047113,181
RTS0047114,86
RTS0047115,73
RTS0047116,208
RTS0047117,191
RTS0047118,144
RTS0047119,165
RTS0047120,79
RTS0047121,72
RTS0047122,97
RTS0047123,64
RTS0047124,102
RTS0047125,53
RTS0047126,91
RTS0047127,91
RTS0047128,43
RTS0047129,84
RTS0047130,90
RTS0047131,108
RTS0047132,81
RTS0047133,115
RTS0047134,46
RTS0047135,87
RTS0047136,85
RTS0047137,66
RTS0047138,114
RTS0047139,60
RTS0047140,31
RTS0047141,71
RTS0047142,49
RTS0047143,48
RTS0047144,60
RTS0047145,86
RTS0047146,85
RTS0047147,92
RTS0047148,95
RTS0047149,92
RTS0047150,117
RTS0047151,70
RTS0047152,96
RTS0047153,40
RTS0047154,138
RTS0047156,53
RTS0047157,69
RTS0047158,41
RTS0047159,53
RTS0047160,84
RTS0047165,207
RTS0047166,29
RTS0047167,37
RTS0047168,54
RTS0047169,57
RTS0047170,39
RTS0047171,118
RTS0047172,108
RTS0047173,148
RTS0047174,119
RTS0047175,67
RTS0047176,56
RTS0047177,76
RTS0047178,73
RTS0047179,65
RTS0047180,68
RTS0047181,108
RTS0047182,81
RTS0047183,74
RTS0047184,85
RTS0047185,70
RTS0047186,45
RTS0047187,47
RTS0047188,49
RTS0047189,65
RTS0047190,58
RTS0047191,42
RTS0047192,49
RTS0047193,84
RTS0047194,68
RTS0047195,101
RTS0047196,79
RTS0047197,111
RTS0047198,92
RTS0047199,100
RTS0047200,96
RTS0047201,69
RTS0047202,145
RTS0047203,68
RTS0047204,55
RTS0047205,71
RTS0047206,77
RTS0047207,71
RTS0047208,806
RTS0047209,1008
RTS0047210,1346
RTS0047211,1240
RTS0047212,529
RTS0047213,64
RTS0047214,77
RTS0047215,66
RTS0047216,45
RTS0047217,62
RTS0047218,178
RTS0047219,203
RTS0047220,73
RTS0047221,386
RTS0047222,263
RTS0047223,240
RTS0047225,278
RTS0047226,278
RTS0047229,46
RTS0047230,52
RTS0047231,54
RTS0047232,61
RTS0047233,49
RTS0047234,51
RTS0047235,42
RTS0047236,42
RTS0047237,69
RTS0047238,71
RTS0047239,145
RTS0047240,63
RTS0047241,50
RTS0047242,55
RTS0047243,97
RTS0047244,56
RTS0047245,43
RTS0047246,40
RTS0047247,50
RTS0047248,32
RTS0047249,80
RTS0047250,118
RTS0047252,117
RTS0047253,90
RTS0047254,115
RTS0047255,131
RTS0047256,147
RTS0047257,136
RTS0047258,129
RTS0047259,142
RTS0047260,189
RTS0047261,147
RTS0047262,115
RTS0047263,144
RTS0047264,93
RTS0047266,123
RTS0047267,317
RTS0047268,187
RTS0047269,211
RTS0047270,242
RTS0047271,240
RTS0047272,191
RTS0047273,168
RTS0047274,131
RTS0047276,60
RTS0047277,305
RTS0047278,275
RTS0047279,246
RTS0047280,153
RTS0047281,172
RTS0047282,223
RTS0047283,142
RTS0047284,125
RTS0047290,206
RTS0047291,516
RTS0047292,244
RTS0047293,197
RTS0047294,352
RTS0047295,37
RTS0047296,85
RTS0047297,88
RTS0047298,65
RTS0047299,46
RTS0047300,43
RTS0047301,104
RTS0047302,32
RTS0047303,69
RTS0047304,64
RTS0047305,163
RTS0047306,158
RTS0047307,224
RTS0047308,126
RTS0047309,141
RTS0047310,109
RTS0047311,104
RTS0047312,89
RTS0047313,99
RTS0047314,95
RTS0047315,187
RTS0047316,195
RTS0047317,233
RTS0047318,209
RTS0047319,201
RTS0047320,81
RTS0047321,88
RTS0047322,71
RTS0047323,135
RTS0047324,103
RTS0047325,121
RTS0047326,100
RTS0047327,108
RTS0047328,81
RTS0047329,82
RTS0047331,117
RTS0047332,112
RTS0047333,121
RTS0047334,103
RTS0047335,132
RTS0047336,110
RTS0047337,77
RTS0047338,134
RTS0047339,98
RTS0047340,174
RTS0047341,177
RTS0047342,182
RTS0047343,163
RTS0047344,215
RTS0047345,104
RTS0047346,92
RTS0047348,123
RTS0047349,91
RTS0047350,128
RTS0047351,107
RTS0047352,196
RTS0047353,150
RTS0047354,164
RTS0047356,37
RTS0047357,42
RTS0047358,40
RTS0047359,73
RTS0047360,43
RTS0047361,37
RTS0047362,108
RTS0047363,112
RTS0047364,66
RTS0047365,96
RTS0047366,67
RTS0047367,37
RTS0047368,67
RTS0047369,78
RTS0047370,53
RTS0047373,78
RTS0047374,54
RTS0047375,59
RTS0047376,107
RTS0047377,97
RTS0047378,140
RTS0047379,165
RTS0047380,154
RTS0047381,29
RTS0047382,55
RTS0047383,60
RTS0047384,45
RTS0047385,70
RTS0047386,158
RTS0047387,114
RTS0047388,109
RTS0047389,113
RTS0047390,81
RTS0047391,120
RTS0047392,70
RTS0047393,115
RTS0047394,74
RTS0047395,53
RTS0047396,185
RTS0047397,107
RTS0047398,61
RTS0047399,66
RTS0047400,56
RTS0047401,79
RTS0047402,78
RTS0047403,98
RTS0047404,72
RTS0047405,135
RTS0047406,84
RTS0047407,72
RTS0047408,98
RTS0047409,186
RTS0047410,161
RTS0047411,123
RTS0047412,125
RTS0047413,75
RTS0047414,109
RTS0047415,130
RTS0047417,94
RTS0047418,112
RTS0047419,119
RTS0047420,151
RTS0047421,38
RTS0047422,65
RTS0047423,53
RTS0047424,60
RTS0047425,53
RTS0047426,144
RTS0047427,101
RTS0047428,150
RTS0047429,100
RTS0047430,114
RTS0047431,56
RTS0047432,66
RTS0047433,61
RTS0047434,51
RTS0047435,106
RTS0047436,53
RTS0047437,26
RTS0047438,49
RTS0047439,48
RTS0047440,33
RTS0047441,223
RTS0047442,171
RTS0047445,190
RTS0047446,170
RTS0047447,31
RTS0047448,40
RTS0047449,43
RTS0047450,44
RTS0047451,54
RTS0047452,77
RTS0047453,47
RTS0047454,63
RTS0047455,56
RTS0047456,44
RTS0047457,64
RTS0047458,53
RTS0047459,59
RTS0047460,60
RTS0047461,69
RTS0047462,84
RTS0047463,62
RTS0047464,105
RTS0047465,44
RTS0047466,67
RTS0047467,56
RTS0047468,71
RTS0047469,73
RTS0047471,56
RTS0047472,39
RTS0047473,70
RTS0047474,41
RTS0047475,31
RTS0047476,70
RTS0047477,118
RTS0047479,149
RTS0047480,138
RTS0047481,155
RTS0047482,54
RTS0047483,64
RTS0047484,59
RTS0047485,60
RTS0047486,59
RTS0047487,38
RTS0047488,91
RTS0047489,81
RTS0047490,68
RTS0047491,56
RTS0047492,100
RTS0047493,63
RTS0047494,95
RTS0047495,57
RTS0047496,58
RTS0047497,88
RTS0047498,94
RTS0047499,103
RTS0047500,114
RTS0047501,72
RTS0047502,54
RTS0047503,55
RTS0047504,153
RTS0047505,94
RTS0047506,143
RTS0047507,105
RTS0047508,81
RTS0047509,63
RTS0047510,81
RTS0047511,64
RTS0047512,100
RTS0047513,61
RTS0047514,44
RTS0047515,133
RTS0047516,144
RTS0047517,188
RTS0047518,130
RTS0047520,151
RTS0047521,174
RTS0047522,96
RTS0047523,99
RTS0047524,86
RTS0047525,69
RTS0047526,96
RTS0047527,49
RTS0047528,65
RTS0047529,65
RTS0047530,69
RTS0047531,80
RTS0047532,59
RTS0047533,38
RTS0047534,62
RTS0047535,79
RTS0047536,58
RTS0047537,126
RTS0047538,257
RTS0047540,248
RTS0047541,226
RTS0047543,73
RTS0047544,88
RTS0047545,97
RTS0047546,109
RTS0047547,66
RTS0047548,158
RTS0047549,86
RTS0047550,99
RTS0047551,88
RTS0047552,80
RTS0047553,68
RTS0047558,56
RTS0047559,56
RTS0047560,28
RTS0047561,64
RTS0047562,63
RTS0047563,83
RTS0047564,66
RTS0047565,60
RTS0047566,80
RTS0047567,66
RTS0047568,67
RTS0047569,70
RTS0047570,52
RTS0047571,32
RTS0047572,69
RTS0047573,48
RTS0047574,68
RTS0047575,64
RTS0047576,45
RTS0047577,47
RTS0047578,47
RTS0047579,52
RTS0047580,50
RTS0047581,73
RTS0047582,59
RTS0047583,33
RTS0047584,30
RTS0047585,32
RTS0047586,56
RTS0047587,51
RTS0047588,64
RTS0047590,73
RTS0047591,53
RTS0047592,52
RTS0047593,38
RTS0047594,64
RTS0047595,45
RTS0047596,52
RTS0047597,63
RTS0047598,104
RTS0047599,64
RTS0047600,85
RTS0047601,235
RTS0047602,114
RTS0047603,51
RTS0047604,66
RTS0047606,52
RTS0047613,101
RTS0047614,103
RTS0047615,67
RTS0047616,125
RTS0047617,147
RTS0047618,27
RTS0047619,24
RTS0047620,25
RTS0047621,32
RTS0047622,32
RTS0047624,49
RTS0047625,40
RTS0047626,28
RTS0047627,29
RTS0047628,30
RTS0047629,26
RTS0047630,16
RTS0047631,24
RTS0047632,44
RTS0047633,21
RTS0047634,31
RTS0047635,30
RTS0047636,29
RTS0047637,28
RTS0047638,47
RTS0047639,39
RTS0047640,30
RTS0047641,21
RTS0047642,35
RTS0047643,28
RTS0047644,31
RTS0047645,22
RTS0047646,33
RTS0047647,27
RTS0047648,39
RTS0047649,32
RTS0047650,14
RTS0047651,29
RTS0047652,32
RTS0047653,25
RTS0047654,17
RTS0047656,39
RTS0047657,34
RTS0047658,32
RTS0047659,29
RTS0047660,31
RTS0047661,42
RTS0047662,39
RTS0047663,16
RTS0047664,30
RTS0047665,31
RTS0047666,22
RTS0047667,39
RTS0047668,38
RTS0047669,33
RTS0047670,41
RTS0047672,30
RTS0047673,30
RTS0047674,44
RTS0047675,37
RTS0047676,27
RTS0047677,27
RTS0047678,40
RTS0047679,42
RTS0047680,42
RTS0047681,39
RTS0047682,37
RTS0047684,29
RTS0047685,25
RTS0047686,30
RTS0047687,27
RTS0047688,40
RTS0047689,45
RTS0047691,23
RTS0047692,33
RTS0047693,37
RTS0047694,42
RTS0047695,39
RTS0047696,26
RTS0047697,37
RTS0047698,73
RTS0047699,80
RTS0047700,89
RTS0047701,87
RTS0047702,123
RTS0047703,108
RTS0047704,90
RTS0047705,92
RTS0047706,60
RTS0047707,90
RTS0047708,276
RTS0047709,1313
RTS0047710,131
RTS0047711,98
RTS0047712,169
RTS0047713,195
RTS0047714,230
RTS0047715,202
RTS0047716,243
RTS0047717,238
RTS0047718,107
RTS0047720,102
RTS0047721,76
RTS0047722,107
RTS0047723,127
RTS0047724,234
RTS0047725,207
RTS0047726,201
RTS0047727,198
RTS0047728,209
RTS0047729,39
RTS0047730,67
RTS0047731,42
RTS0047732,55
RTS0047733,65
RTS0047734,65
RTS0047735,80
RTS0047736,86
RTS0047737,71
RTS0047738,47
RTS0047739,126
RTS0047740,119
RTS0047741,153
RTS0047742,119
RTS0047743,96
RTS0047744,176
RTS0047745,180
RTS0047746,80
RTS0047747,108
RTS0047748,114
RTS0047749,132
RTS0047750,45
RTS0047752,54
RTS0047753,73
RTS0047754,156
RTS0047755,142
RTS0047756,91
RTS0047757,70
RTS0047758,92
RTS0047759,41
RTS0047760,57
RTS0047761,64
RTS0047762,62
RTS0047763,88
RTS0047764,49
RTS0047765,64
RTS0047766,195
RTS0047767,54
RTS0047768,42
RTS0047769,136
RTS0047770,193
RTS0047771,185
RTS0047772,173
RTS0047773,212
RTS0047774,180
RTS0047775,55
RTS0047776,75
RTS0047777,55
RTS0047778,37
RTS0047779,103
RTS0047780,90
RTS0047781,145
RTS0047782,150
RTS0047783,73
RTS0047784,57
RTS0047785,62
RTS0047786,108
RTS0047787,107
RTS0047788,70
RTS0047789,81
RTS0047790,57
RTS0047791,89
RTS0047792,61
RTS0047793,322
RTS0047794,38
RTS0047795,33
RTS0047796,130
RTS0047797,67
RTS0047798,57
RTS0047799,80
RTS0047800,27
RTS0047801,65
RTS0047802,74
RTS0047803,73
RTS0047804,33
RTS0047805,90
RTS0047806,116
RTS0047807,102
RTS0047808,613
RTS0047809,55
RTS0047810,74
RTS0047811,97
RTS0047812,129
RTS0047813,150
RTS0047814,65
RTS0047816,57
RTS0047817,70
RTS0047818,58
RTS0047819,50
RTS0047820,40
RTS0047821,111
RTS0047822,28
RTS0047823,45
RTS0047824,69
RTS0047825,58
RTS0047826,62
RTS0047827,88
RTS0047828,90
RTS0047829,82
RTS0047830,47
RTS0047831,51
RTS0047832,49
RTS0047833,66
RTS0047834,41
RTS0047835,98
RTS0047836,129
RTS0047837,153
RTS0047838,59
RTS0047839,53
RTS0047840,71
RTS0047841,60
RTS0047842,49
RTS0047843,39
RTS0047844,59
RTS0047845,63
RTS0047846,46
RTS0047847,48
RTS0047848,56
RTS0047849,107
RTS0047850,55
RTS0047851,59
RTS0047852,45
RTS0047853,74
RTS0047854,96
RTS0047855,48
RTS0047856,61
RTS0047857,41
RTS0047858,50
RTS0047859,37
RTS0047860,87
RTS0047861,35
RTS0047862,59
RTS0047863,27
RTS0047864,67
RTS0047865,48
RTS0047866,77
RTS0047867,47
RTS0047868,51
RTS0047869,116
RTS0047870,130
RTS0047871,44
RTS0047872,70
RTS0047873,57
RTS0047874,46
RTS0047875,64
RTS0047876,51
RTS0047877,36
RTS0047878,72
RTS0047879,75
RTS0047880,61
RTS0047881,72
RTS0047882,47
RTS0047883,129
RTS0047884,98
RTS0047885,75
RTS0047886,36
RTS0047890,395
RTS0047891,537
RTS0047892,162
RTS0047893,71
RTS0047894,61
RTS0047895,84
RTS0047896,69
RTS0047897,65
RTS0047898,60
RTS0047899,66
RTS0047900,202
RTS0047901,50
RTS0047902,172
RTS0047903,74
RTS0047904,91
RTS0047905,71
RTS0047906,85
RTS0047907,488
RTS0047908,413
RTS0047909,472
RTS0047910,33
RTS0047912,45
RTS0047913,82
RTS0047914,113
RTS0047915,31
RTS0047916,71
RTS0047917,26
RTS0047918,1
RTS0047919,25
RTS0047920,267
RTS0047921,475
RTS0047924,57
RTS0047925,67
RTS0047926,57
RTS0047927,48
RTS0047928,79
RTS0047929,40
RTS0047930,63
RTS0047931,49
RTS0047932,66
RTS0047933,67
RTS0047934,48
RTS0047935,92
RTS0047936,52
RTS0047937,47
RTS0047938,58
RTS0047939,142
RTS0047940,231
RTS0047941,45
RTS0047942,41
RTS0047943,47
RTS0047944,86
RTS0047945,63
RTS0047946,66
RTS0047947,42
RTS0047948,25
RTS0047949,50
RTS0047950,33
RTS0047951,84
RTS0047952,110
RTS0047953,47
RTS0047954,43
RTS0047956,52
RTS0047957,54
RTS0047958,77
RTS0047959,77
RTS0047960,46
RTS0047961,54
RTS0047963,83
RTS0047964,55
RTS0047965,45
RTS0047966,61
RTS0047967,76
RTS0047968,72
RTS0047969,89
RTS0047970,45
RTS0047972,42
RTS0047973,68
RTS0047974,67
RTS0047975,54
RTS0047976,63
RTS0047977,51
RTS0047978,56
RTS0047979,73
RTS0047980,32
RTS0047981,113
RTS0047982,58
RTS0047985,454
RTS0047986,48
RTS0047987,51
RTS0047988,128
RTS0047990,69
RTS0047991,157
RTS0047992,64
RTS0047993,80
RTS0047994,99
RTS0047995,67
RTS0047996,50
RTS0047997,119
RTS0047998,143
RTS0047999,43
RTS0048000,51
RTS0048001,60
RTS0048003,240
RTS0048005,55
RTS0048006,36
RTS0048008,126
RTS0048009,69
RTS0048012,61
RTS0048013,30
RTS0048014,60
RTS0048015,109
RTS0048016,92
RTS0048017,77
RTS0048018,75
RTS0048019,104
RTS0048020,69
RTS0048021,37
RTS0048022,63
RTS0048023,125
RTS0048024,73
RTS0048026,51
RTS0048027,159
RTS0048028,65
RTS0048029,37
RTS0048030,41
RTS0048031,47
RTS0048032,192
RTS0048033,55
RTS0048034,60
RTS0048035,62
RTS0048036,50
RTS0048037,66
RTS0048038,174
RTS0048040,49
RTS0048041,40
RTS0048042,100
RTS0048043,141
RTS0048044,51
RTS0048045,71
RTS0048046,71
RTS0048047,39
RTS0048048,73
RTS0048049,71
RTS0048050,57
RTS0048051,174
RTS0048052,152
RTS0048053,51
RTS0048054,63
RTS0048055,66
RTS0048056,67
RTS0048057,18
RTS0048058,45
RTS0048059,103
RTS0048060,80
RTS0048061,65
RTS0048062,65
RTS0048063,65
RTS0048064,68
RTS0048065,90
RTS0048066,79
RTS0048067,37
RTS0048068,83
RTS0048069,52
RTS0048070,31
RTS0048071,89
RTS0048072,44
RTS0048073,55
RTS0048074,32
RTS0048076,71
RTS0048077,81
RTS0048078,107
RTS0048079,101
RTS0048080,120
RTS0048081,105
RTS0048082,73
RTS0048084,52
RTS0048085,63
RTS0048086,52
RTS0048087,86
RTS0048088,66
RTS0048089,70
RTS0048090,76
RTS0048091,61
RTS0048092,62
RTS0048093,146
RTS0048094,45
RTS0048096,51
RTS0048097,67
RTS0048098,2747
RTS0048099,5273
RTS0048100,5125
RTS0048101,4139
RTS0048102,3545
RTS0048104,53
RTS0048105,122
RTS0048106,44
RTS0048107,81
RTS0048108,86
RTS0048109,40
RTS0048110,66
RTS0048111,49
RTS0048112,45
RTS0048113,46
RTS0048114,46
RTS0048115,59
RTS0048116,60
RTS0048117,44
RTS0048118,56
RTS0048120,67
RTS0048126,71
RTS0048127,78
RTS0048129,124
RTS0048130,55
RTS0048131,134
RTS0048132,169
RTS0048133,44
RTS0048134,126
RTS0048135,178
RTS0048136,45
RTS0048138,59
RTS0048139,155
RTS0048140,54
RTS0048141,89
RTS0048142,131
RTS0048144,93
RTS0048145,161
RTS0048146,90
RTS0048147,40
RTS0048148,75
RTS0048149,64
RTS0048150,91
RTS0048151,66
RTS0048152,56
RTS0048153,77
RTS0048154,67
RTS0048155,63
RTS0048156,181
RTS0048158,112
RTS0048159,61
RTS0048160,5603
RTS0048161,6945
RTS0048162,122
RTS0048163,82
RTS0048164,987
RTS0048165,193
RTS0048166,100
RTS0048167,112
RTS0048168,97
RTS0048169,79
RTS0048170,91
RTS0048171,96
RTS0048172,85
RTS0048173,46
RTS0048175,80
RTS0048176,57
RTS0048177,38
RTS0048178,67
RTS0048179,50
RTS0048180,44
RTS0048181,142
RTS0048182,79
RTS0048183,113
RTS0048184,149
RTS0048185,120
RTS0048186,74
RTS0048188,83
RTS0048189,108
RTS0048190,62
RTS0048191,73
RTS0048192,86
RTS0048193,59
RTS0048194,106
RTS0048195,88
RTS0048196,71
RTS0048197,118
RTS0048198,127
RTS0048200,104
RTS0048201,66
RTS0048202,82
RTS0048203,90
RTS0048204,87
RTS0048205,87
RTS0048207,63
RTS0048208,131
RTS0048209,107
RTS0048210,123
RTS0048211,125
RTS0048212,68
RTS0048213,82
RTS0048214,65
RTS0048215,97
RTS0048216,81
RTS0048217,89
RTS0048218,82
RTS0048219,53
RTS0048220,67
RTS0048221,80
RTS0048222,82
RTS0048223,53
RTS0048224,89
RTS0048225,78
RTS0048226,75
RTS0048227,120
RTS0048228,70
RTS0048229,52
RTS0048230,66
RTS0048231,96
RTS0048232,78
RTS0048233,77
RTS0048234,77
RTS0048235,91
RTS0048236,60
RTS0048237,58
RTS0048238,89
RTS0048239,76
RTS0048240,59
RTS0048241,94
RTS0048242,148
RTS0048243,154
RTS0048244,149
RTS0048245,67
RTS0048246,119
RTS0049343,149
RTS0049344,250
RTS0049345,142
RTS0049346,40
RTS0049347,63
RTS0049348,57
RTS0049349,74
RTS0049350,62
RTS0049351,57
RTS0049352,63
RTS0049353,37
RTS0049354,44
RTS0049355,50
RTS0049356,84
RTS0049357,77
RTS0049358,39
RTS0049359,39
RTS0049360,80
RTS0049361,45
RTS0049362,53
RTS0049363,37
RTS0049364,72
RTS0049365,65
RTS0049366,253
RTS0049367,263
RTS0049368,75
RTS0049369,61
RTS0049370,51
RTS0049371,121
RTS0049372,67
RTS0049373,362
RTS0049374,313
RTS0049375,208
RTS0049376,246
RTS0049377,241
RTS0049378,240
RTS0049379,121
RTS0049380,211
RTS0049381,223
RTS0049382,175
RTS0049383,76
RTS0049384,46
RTS0049385,43
RTS0049386,90
RTS0049387,59
RTS0049388,50
RTS0049389,81
RTS0049390,1180
RTS0049391,1589
RTS0049392,1583
RTS0049393,1353
RTS0049394,1025
RTS0049395,502
RTS0049396,303
RTS0049397,316
RTS0049398,446
RTS0049399,195
RTS0049400,91
RTS0049401,64
RTS0049402,80
RTS0049403,33
RTS0049404,89
RTS0049405,104
RTS0049406,85
RTS0049407,74
RTS0049408,92
RTS0049409,54
RTS0049410,46
RTS0049411,66
RTS0049412,24
RTS0049413,36
RTS0049414,66
RTS0049415,104
RTS0049416,79
RTS0049417,61
RTS0049418,76
RTS0049419,49
RTS0049420,27
RTS0049421,52
RTS0049422,32
RTS0049423,34
RTS0049424,175
RTS0049425,63
RTS0049426,96
RTS0049427,78
RTS0049428,37
RTS0049429,165
RTS0049430,107
RTS0049431,73
RTS0049432,59
RTS0049433,68
RTS0049434,50
RTS0049435,52
RTS0049436,34
RTS0049437,267
RTS0049438,69
RTS0049439,141
RTS0049440,77
RTS0049441,131
RTS0049442,160
RTS0049443,105
RTS0049444,111
RTS0049445,44
RTS0049446,65
RTS0049447,102
RTS0049448,58
RTS0049449,91
RTS0049450,97
RTS0049451,83
RTS0049452,64
RTS0049453,90
RTS0049454,29
RTS0049455,55
RTS0049456,55
RTS0049457,133
RTS0049458,70
RTS0049459,168
RTS0049460,210
RTS0049461,272
RTS0049462,320
RTS0049463,84
RTS0049464,96
RTS0049465,61
RTS0049466,62
RTS0049467,65
RTS0049468,87
RTS0049469,91
RTS0049470,97
RTS0049471,198
RTS0049472,71
RTS0049473,333
RTS0049474,50
RTS0049475,72
RTS0049476,72
RTS0049477,25
RTS0049478,78
RTS0049479,4893
RTS0049480,452
RTS0049481,21
RTS0049482,61
RTS0049483,41
RTS0049484,81
RTS0049485,96
RTS0997079,47
RTS0997080,102
RTS0997081,37
RTS0997082,51
RTS0997083,54
RTS0997084,68
RTS0997085,47
RTS0997086,70
RTS0997087,26
RTS0997088,73202
RTS0997089,6772
RTS0997090,398
RTS0997091,107
RTS0997092,20
RTS0997093,20
RTS0997094,5
RTS0997095,16
RTS0997096,25
RTS0997097,12
RTS0997098,35
RTS0997099,26
RTS0997100,23
RTS0997101,20
RTS0997102,17
RTS0997103,14
RTS0997104,27
RTS0997105,22
RTS0997106,37
RTS0997107,22
RTS0997108,22
RTS0997109,11
RTS0997110,27
RTS0997111,15
RTS0997112,22
RTS0997113,18
RTS0997114,17
RTS0997115,22
RTS0997116,7
RTS0997117,22
RTS0997118,16
RTS0997119,14
RTS0997120,16
RTS0997121,106
RTS0997122,151
RTS0997123,135
RTS0997124,79
RTS0997125,425
RTS0997126,501
RTS0997127,477
RTS0997128,483
RTS0997129,462
RTS0997130,110
</Code_Summary>
