# Supplementary material for: Spatial meta-transcriptomics reveal associations of intratumor bacteria burden with lung cancer cells showing a distinct oncogenic signature
Source: J Immunother Cancer. 2022 Jul 6;10(7):e004698. doi: 10.1136/jitc-2022-004698 (PMC9260850; doi:10.1136/jitc-2022-004698)
Supplement: Supplementary data [file jitc-2022-004698supp009.zip › DSP-1001250002848-E-D03.dcc]

<Header>
FileVersion,0.02
SoftwareVersion,"GeoMx_NGS_Pipeline_ 2.0.0"
Date,2020-6-15
</Header>

<Scan_Attributes>
ID,DSP-1001250002848-E-D03
Plate_ID,1001250002848
Well,D03
</Scan_Attributes>

<NGS_Processing_Attributes>
SeqSetId,
tamperedIni,No
Raw,123814
Trimmed,122977
Stitched,117632
Aligned,114325
umiQ30,0.9917
rtsQ30,0.9909
</NGS_Processing_Attributes>


<Code_Summary>
RTS0039454,1
RTS0039459,1
RTS0039460,2
RTS0039461,1
RTS0039462,1
RTS0039464,1
RTS0039465,1
RTS0039466,1
RTS0039467,1
RTS0039468,1
RTS0039470,2
RTS0039476,1
RTS0039483,2
RTS0039485,1
RTS0039486,2
RTS0039488,1
RTS0039489,1
RTS0039493,1
RTS0039494,2
RTS0039498,1
RTS0039499,3
RTS0039500,2
RTS0039501,1
RTS0039502,4
RTS0039503,3
RTS0039507,2
RTS0039509,1
RTS0039511,2
RTS0039513,1
RTS0039514,4
RTS0039515,1
RTS0039516,1
RTS0039517,1
RTS0039520,1
RTS0039521,1
RTS0039522,2
RTS0039523,1
RTS0039527,1
RTS0039530,1
RTS0039531,1
RTS0039532,1
RTS0039533,1
RTS0039535,2
RTS0039536,2
RTS0039537,1
RTS0039538,1
RTS0039539,1
RTS0039540,2
RTS0039541,1
RTS0039544,1
RTS0039545,1
RTS0039550,1
RTS0039553,1
RTS0039555,1
RTS0039556,1
RTS0039557,3
RTS0039558,2
RTS0039559,1
RTS0039560,3
RTS0039563,1
RTS0039567,2
RTS0039572,1
RTS0039574,1
RTS0039576,2
RTS0039578,1
RTS0039579,4
RTS0039581,3
RTS0039582,1
RTS0039583,1
RTS0039584,1
RTS0039588,1
RTS0039591,2
RTS0039593,1
RTS0039594,1
RTS0039596,1
RTS0039601,1
RTS0039603,1
RTS0039612,2
RTS0039615,1
RTS0039616,2
RTS0039621,1
RTS0039626,1
RTS0039631,1
RTS0039632,2
RTS0039634,1
RTS0039635,1
RTS0039636,1
RTS0039637,1
RTS0039638,1
RTS0039641,3
RTS0039642,2
RTS0039644,1
RTS0039645,2
RTS0039649,1
RTS0039650,2
RTS0039651,1
RTS0039652,3
RTS0039653,2
RTS0039654,2
RTS0039655,1
RTS0039656,3
RTS0039657,9
RTS0039658,2
RTS0039659,5
RTS0039660,2
RTS0039661,2
RTS0039662,1
RTS0039664,1
RTS0039665,1
RTS0039669,1
RTS0039671,1
RTS0039672,2
RTS0039673,1
RTS0039675,2
RTS0039676,1
RTS0039682,2
RTS0039683,1
RTS0039684,1
RTS0039686,1
RTS0039687,1
RTS0039690,1
RTS0039693,1
RTS0039694,1
RTS0039695,1
RTS0039697,1
RTS0039698,1
RTS0039699,1
RTS0039700,1
RTS0039701,1
RTS0039705,1
RTS0039707,1
RTS0039709,1
RTS0039711,1
RTS0039712,3
RTS0039715,1
RTS0039716,2
RTS0039718,2
RTS0039720,2
RTS0039721,1
RTS0039722,1
RTS0039727,2
RTS0039728,3
RTS0039731,1
RTS0039735,1
RTS0039737,2
RTS0039741,1
RTS0039742,3
RTS0039745,2
RTS0039746,2
RTS0039747,1
RTS0039753,1
RTS0039755,2
RTS0039758,1
RTS0039762,1
RTS0039763,1
RTS0039764,1
RTS0039765,3
RTS0039766,1
RTS0039767,4
RTS0039768,3
RTS0039769,1
RTS0039770,3
RTS0039772,1
RTS0039773,3
RTS0039775,3
RTS0039776,1
RTS0039777,2
RTS0039778,1
RTS0039783,1
RTS0039784,1
RTS0039785,3
RTS0039787,1
RTS0039791,1
RTS0039793,2
RTS0039794,1
RTS0039801,3
RTS0039802,1
RTS0039803,4
RTS0039804,7
RTS0039805,1
RTS0039807,2
RTS0039809,1
RTS0039810,1
RTS0039812,1
RTS0039813,1
RTS0039815,1
RTS0039817,2
RTS0039818,3
RTS0039821,1
RTS0039822,1
RTS0039823,2
RTS0039824,1
RTS0039828,1
RTS0039829,1
RTS0039830,3
RTS0039834,1
RTS0039835,1
RTS0039836,1
RTS0039839,1
RTS0039841,2
RTS0039843,1
RTS0039847,2
RTS0039848,2
RTS0039850,1
RTS0039853,1
RTS0039855,1
RTS0039857,2
RTS0039859,1
RTS0039860,1
RTS0039862,1
RTS0039864,2
RTS0039865,1
RTS0039867,2
RTS0039868,1
RTS0039869,1
RTS0039874,2
RTS0039880,1
RTS0039881,2
RTS0039885,1
RTS0039891,1
RTS0039893,2
RTS0039898,1
RTS0039899,1
RTS0039902,1
RTS0039903,2
RTS0039904,1
RTS0039907,1
RTS0039908,1
RTS0039909,1
RTS0039910,1
RTS0039912,1
RTS0039915,1
RTS0039916,1
RTS0039917,1
RTS0039919,1
RTS0039921,2
RTS0039923,1
RTS0039925,1
RTS0039927,2
RTS0039928,2
RTS0039929,1
RTS0039931,2
RTS0039932,1
RTS0039934,1
RTS0039937,2
RTS0039939,1
RTS0039940,1
RTS0039942,24
RTS0039944,2
RTS0039945,1
RTS0039947,2
RTS0039948,1
RTS0039949,1
RTS0039951,1
RTS0039954,1
RTS0039955,1
RTS0039957,1
RTS0039958,1
RTS0039959,1
RTS0039960,1
RTS0039961,1
RTS0039963,1
RTS0039966,1
RTS0039967,2
RTS0039970,1
RTS0039971,8
RTS0039974,1
RTS0039977,1
RTS0039978,2
RTS0039980,1
RTS0039981,5
RTS0039983,1
RTS0039987,1
RTS0039988,1
RTS0039993,1
RTS0039994,2
RTS0039995,2
RTS0039998,1
RTS0040000,2
RTS0040001,1
RTS0040002,1
RTS0040003,2
RTS0040005,1
RTS0040006,2
RTS0040011,1
RTS0040014,1
RTS0040016,7
RTS0040017,6
RTS0040018,4
RTS0040019,1
RTS0040020,4
RTS0040023,1
RTS0040025,1
RTS0040027,1
RTS0040028,1
RTS0040036,3
RTS0040037,5
RTS0040038,5
RTS0040039,5
RTS0040040,6
RTS0040042,1
RTS0040043,1
RTS0040044,2
RTS0040045,1
RTS0040046,2
RTS0040048,2
RTS0040049,1
RTS0040050,2
RTS0040051,2
RTS0040053,1
RTS0040055,1
RTS0040056,2
RTS0040057,1
RTS0040058,1
RTS0040059,1
RTS0040060,1
RTS0040061,1
RTS0040070,1
RTS0040074,1
RTS0040075,1
RTS0040077,2
RTS0040081,7
RTS0040082,1
RTS0040084,1
RTS0040085,1
RTS0040088,1
RTS0040090,2
RTS0040096,3
RTS0040097,2
RTS0040103,1
RTS0040104,2
RTS0040105,1
RTS0040110,1
RTS0040113,2
RTS0040115,2
RTS0040116,1
RTS0040120,1
RTS0040121,1
RTS0040123,1
RTS0040125,1
RTS0040130,1
RTS0040132,1
RTS0040133,1
RTS0040137,2
RTS0040138,2
RTS0040141,1
RTS0040144,2
RTS0040145,2
RTS0040147,2
RTS0040148,1
RTS0040149,1
RTS0040151,2
RTS0040156,3
RTS0040159,3
RTS0040160,2
RTS0040164,1
RTS0040168,1
RTS0040170,1
RTS0040172,1
RTS0040174,1
RTS0040180,1
RTS0040183,1
RTS0040186,2
RTS0040188,1
RTS0040191,1
RTS0040192,1
RTS0040194,1
RTS0040199,1
RTS0040204,1
RTS0040207,1
RTS0040209,3
RTS0040210,4
RTS0040215,3
RTS0040221,1
RTS0040222,1
RTS0040223,1
RTS0040225,2
RTS0040240,1
RTS0040244,1
RTS0040245,1
RTS0040246,1
RTS0040255,1
RTS0040257,1
RTS0040262,1
RTS0040264,1
RTS0040266,1
RTS0040271,4
RTS0040272,3
RTS0040273,5
RTS0040274,4
RTS0040275,7
RTS0040277,1
RTS0040278,4
RTS0040279,6
RTS0040280,5
RTS0040284,2
RTS0040285,1
RTS0040287,1
RTS0040290,1
RTS0040292,1
RTS0040295,1
RTS0040299,2
RTS0040303,1
RTS0040305,1
RTS0040306,1
RTS0040309,1
RTS0040314,1
RTS0040318,2
RTS0040319,2
RTS0040320,1
RTS0040322,1
RTS0040328,2
RTS0040332,1
RTS0040336,1
RTS0040340,5
RTS0040341,1
RTS0040343,2
RTS0040344,1
RTS0040346,2
RTS0040347,1
RTS0040348,2
RTS0040351,3
RTS0040352,4
RTS0040353,1
RTS0040356,1
RTS0040358,3
RTS0040360,1
RTS0040361,3
RTS0040363,1
RTS0040366,11
RTS0040367,5
RTS0040368,8
RTS0040369,3
RTS0040370,7
RTS0040373,1
RTS0040376,4
RTS0040377,1
RTS0040380,1
RTS0040381,1
RTS0040382,1
RTS0040383,1
RTS0040391,2
RTS0040392,2
RTS0040393,2
RTS0040394,1
RTS0040396,1
RTS0040397,2
RTS0040398,2
RTS0040399,5
RTS0040400,6
RTS0040401,4
RTS0040402,2
RTS0040403,2
RTS0040404,2
RTS0040407,2
RTS0040408,1
RTS0040409,1
RTS0040411,2
RTS0040413,1
RTS0040416,13
RTS0040417,4
RTS0040418,2
RTS0040419,10
RTS0040420,16
RTS0040421,1
RTS0040422,3
RTS0040423,3
RTS0040424,1
RTS0040425,2
RTS0040431,1
RTS0040432,2
RTS0040433,2
RTS0040436,8
RTS0040437,17
RTS0040438,12
RTS0040439,19
RTS0040440,18
RTS0040441,5
RTS0040442,2
RTS0040443,1
RTS0040444,1
RTS0040445,2
RTS0040446,1
RTS0040449,1
RTS0040450,1
RTS0040451,8
RTS0040452,3
RTS0040453,5
RTS0040454,4
RTS0040455,11
RTS0040464,1
RTS0040465,1
RTS0040466,3
RTS0040472,1
RTS0040473,1
RTS0040474,1
RTS0040478,1
RTS0040481,1
RTS0040484,2
RTS0040487,1
RTS0040490,1
RTS0040492,1
RTS0040493,1
RTS0040494,2
RTS0040497,1
RTS0040498,1
RTS0040499,1
RTS0040500,3
RTS0040502,1
RTS0040503,1
RTS0040505,1
RTS0040508,1
RTS0040512,1
RTS0040514,1
RTS0040515,1
RTS0040516,1
RTS0040518,2
RTS0040519,1
RTS0040520,3
RTS0040521,1
RTS0040525,1
RTS0040528,2
RTS0040529,1
RTS0040532,1
RTS0040533,1
RTS0040536,1
RTS0040539,1
RTS0040541,3
RTS0040544,1
RTS0040549,1
RTS0040550,1
RTS0040551,1
RTS0040554,1
RTS0040557,2
RTS0040560,1
RTS0040561,2
RTS0040562,1
RTS0040564,1
RTS0040567,2
RTS0040568,1
RTS0040569,4
RTS0040574,1
RTS0040575,1
RTS0040579,1
RTS0040586,1
RTS0040587,1
RTS0040589,1
RTS0040590,1
RTS0040595,1
RTS0040597,1
RTS0040599,1
RTS0040600,2
RTS0040603,2
RTS0040604,1
RTS0040605,3
RTS0040607,3
RTS0040608,2
RTS0040612,2
RTS0040613,1
RTS0040614,1
RTS0040620,2
RTS0040621,1
RTS0040622,1
RTS0040623,1
RTS0040631,1
RTS0040632,2
RTS0040633,1
RTS0040634,4
RTS0040637,2
RTS0040638,1
RTS0040645,1
RTS0040646,2
RTS0040651,3
RTS0040652,1
RTS0040653,2
RTS0040654,3
RTS0040655,2
RTS0040657,1
RTS0040660,1
RTS0040665,1
RTS0040666,1
RTS0040667,2
RTS0040669,1
RTS0040673,1
RTS0040674,1
RTS0040678,1
RTS0040681,2
RTS0040682,1
RTS0040690,1
RTS0040691,1
RTS0040695,1
RTS0040702,1
RTS0040707,1
RTS0040714,1
RTS0040716,1
RTS0040719,2
RTS0040722,1
RTS0040725,1
RTS0040726,1
RTS0040733,1
RTS0040734,2
RTS0040735,1
RTS0040738,2
RTS0040739,2
RTS0040742,2
RTS0040746,7
RTS0040748,2
RTS0040749,5
RTS0040750,3
RTS0040752,1
RTS0040753,2
RTS0040756,1
RTS0040758,1
RTS0040759,1
RTS0040763,2
RTS0040765,3
RTS0040766,1
RTS0040772,1
RTS0040778,2
RTS0040780,1
RTS0040783,1
RTS0040785,1
RTS0040786,1
RTS0040787,1
RTS0040789,1
RTS0040790,1
RTS0040792,2
RTS0040793,2
RTS0040794,1
RTS0040795,1
RTS0040806,1
RTS0040807,1
RTS0040808,2
RTS0040809,1
RTS0040810,1
RTS0040811,1
RTS0040814,1
RTS0040818,3
RTS0040822,3
RTS0040823,1
RTS0040825,1
RTS0040827,2
RTS0040830,3
RTS0040831,2
RTS0040833,1
RTS0040836,2
RTS0040837,3
RTS0040838,2
RTS0040839,4
RTS0040840,6
RTS0040841,7
RTS0040842,9
RTS0040843,20
RTS0040844,4
RTS0040845,5
RTS0040847,1
RTS0040848,2
RTS0040849,1
RTS0040852,1
RTS0040853,2
RTS0040854,1
RTS0040855,4
RTS0040861,1
RTS0040866,1
RTS0040868,2
RTS0040869,1
RTS0040871,10
RTS0040872,6
RTS0040873,5
RTS0040874,13
RTS0040875,6
RTS0040879,2
RTS0040880,1
RTS0040882,1
RTS0040886,1
RTS0040888,1
RTS0040892,1
RTS0040895,1
RTS0040897,1
RTS0040900,1
RTS0040901,3
RTS0040902,1
RTS0040903,1
RTS0040904,6
RTS0040905,4
RTS0040908,3
RTS0040909,1
RTS0040912,1
RTS0040914,1
RTS0040916,1
RTS0040918,1
RTS0040921,2
RTS0040923,3
RTS0040924,5
RTS0040925,1
RTS0040928,1
RTS0040932,1
RTS0040937,2
RTS0040938,1
RTS0040940,4
RTS0040941,1
RTS0040942,1
RTS0040943,1
RTS0040946,1
RTS0040948,1
RTS0040951,1
RTS0040952,1
RTS0040955,1
RTS0040960,1
RTS0040969,1
RTS0040970,1
RTS0040973,2
RTS0040975,1
RTS0040978,1
RTS0040980,1
RTS0040985,1
RTS0040986,1
RTS0040987,1
RTS0040991,3
RTS0040993,2
RTS0040994,1
RTS0040996,3
RTS0040997,1
RTS0040998,1
RTS0040999,1
RTS0041001,1
RTS0041008,1
RTS0041011,1
RTS0041013,1
RTS0041014,1
RTS0041015,2
RTS0041018,1
RTS0041020,1
RTS0041022,1
RTS0041025,1
RTS0041027,1
RTS0041028,3
RTS0041030,2
RTS0041031,1
RTS0041032,1
RTS0041033,1
RTS0041034,2
RTS0041035,1
RTS0041036,1
RTS0041037,2
RTS0041038,1
RTS0041040,2
RTS0041041,1
RTS0041042,1
RTS0041046,5
RTS0041047,4
RTS0041048,5
RTS0041049,9
RTS0041050,5
RTS0041051,2
RTS0041052,1
RTS0041055,1
RTS0041059,1
RTS0041060,1
RTS0041061,1
RTS0041064,1
RTS0041067,1
RTS0041070,1
RTS0041072,1
RTS0041073,2
RTS0041075,1
RTS0041076,1
RTS0041077,1
RTS0041083,1
RTS0041084,1
RTS0041085,1
RTS0041097,2
RTS0041098,1
RTS0041101,1
RTS0041105,1
RTS0041106,3
RTS0041107,2
RTS0041109,2
RTS0041111,2
RTS0041113,1
RTS0041114,4
RTS0041115,2
RTS0041116,1
RTS0041117,2
RTS0041118,1
RTS0041122,1
RTS0041123,2
RTS0041124,1
RTS0041125,1
RTS0041127,2
RTS0041129,1
RTS0041130,1
RTS0041131,1
RTS0041132,4
RTS0041133,5
RTS0041134,5
RTS0041136,2
RTS0041137,1
RTS0041140,1
RTS0041141,1
RTS0041143,1
RTS0041148,2
RTS0041153,2
RTS0041158,1
RTS0041162,3
RTS0041165,1
RTS0041166,1
RTS0041168,1
RTS0041170,3
RTS0041171,1
RTS0041174,1
RTS0041175,1
RTS0041178,1
RTS0041179,1
RTS0041180,1
RTS0041182,1
RTS0041183,1
RTS0041185,1
RTS0041186,1
RTS0041188,1
RTS0041189,1
RTS0041192,1
RTS0041194,1
RTS0041196,1
RTS0041198,1
RTS0041203,2
RTS0041205,1
RTS0041206,1
RTS0041209,1
RTS0041210,1
RTS0041211,2
RTS0041212,4
RTS0041213,2
RTS0041214,1
RTS0041215,2
RTS0041217,2
RTS0041218,1
RTS0041219,2
RTS0041220,1
RTS0041221,1
RTS0041224,1
RTS0041225,1
RTS0041226,2
RTS0041229,2
RTS0041230,1
RTS0041231,1
RTS0041232,2
RTS0041234,1
RTS0041235,1
RTS0041237,1
RTS0041239,1
RTS0041240,1
RTS0041246,3
RTS0041251,1
RTS0041252,2
RTS0041255,1
RTS0041256,1
RTS0041261,2
RTS0041263,1
RTS0041269,1
RTS0041272,2
RTS0041276,1
RTS0041283,1
RTS0041284,1
RTS0041285,1
RTS0041288,1
RTS0041289,1
RTS0041290,1
RTS0041292,2
RTS0041293,1
RTS0041295,1
RTS0041304,1
RTS0041307,1
RTS0041310,1
RTS0041312,2
RTS0041316,13
RTS0041317,20
RTS0041318,14
RTS0041319,3
RTS0041320,2
RTS0041324,2
RTS0041328,1
RTS0041332,1
RTS0041333,1
RTS0041346,8
RTS0041347,4
RTS0041348,10
RTS0041349,5
RTS0041350,7
RTS0041351,2
RTS0041352,1
RTS0041355,1
RTS0041357,1
RTS0041358,1
RTS0041361,1
RTS0041362,1
RTS0041364,2
RTS0041366,1
RTS0041368,2
RTS0041369,1
RTS0041370,1
RTS0041371,2
RTS0041373,1
RTS0041375,1
RTS0041377,1
RTS0041381,1
RTS0041382,1
RTS0041384,2
RTS0041387,1
RTS0041389,1
RTS0041390,1
RTS0041394,1
RTS0041395,1
RTS0041396,1
RTS0041401,2
RTS0041402,3
RTS0041409,1
RTS0041411,1
RTS0041415,2
RTS0041417,1
RTS0041419,1
RTS0041420,3
RTS0041422,1
RTS0041423,3
RTS0041424,1
RTS0041425,2
RTS0041426,1
RTS0041429,1
RTS0041431,1
RTS0041434,1
RTS0041436,1
RTS0041437,1
RTS0041438,1
RTS0041441,1
RTS0041442,1
RTS0041443,3
RTS0041445,1
RTS0041448,1
RTS0041454,1
RTS0041456,2
RTS0041460,1
RTS0041463,1
RTS0041465,1
RTS0041467,1
RTS0041469,1
RTS0041471,1
RTS0041472,1
RTS0041474,1
RTS0041477,1
RTS0041479,1
RTS0041482,1
RTS0041484,1
RTS0041485,1
RTS0041489,1
RTS0041491,1
RTS0041495,1
RTS0041496,12
RTS0041497,5
RTS0041498,13
RTS0041499,7
RTS0041500,2
RTS0041503,1
RTS0041506,1
RTS0041512,2
RTS0041520,1
RTS0041526,1
RTS0041527,8
RTS0041528,5
RTS0041530,7
RTS0041533,1
RTS0041540,1
RTS0041541,1
RTS0041542,1
RTS0041546,2
RTS0041547,2
RTS0041548,3
RTS0041550,1
RTS0041551,1
RTS0041553,1
RTS0041555,2
RTS0041556,2
RTS0041558,1
RTS0041560,1
RTS0041562,1
RTS0041565,1
RTS0041567,1
RTS0041568,2
RTS0041569,1
RTS0041570,2
RTS0041571,1
RTS0041572,1
RTS0041574,1
RTS0041577,1
RTS0041581,2
RTS0041584,2
RTS0041585,1
RTS0041596,1
RTS0041598,1
RTS0041601,1
RTS0041602,3
RTS0041604,3
RTS0041605,2
RTS0041606,1
RTS0041607,1
RTS0041608,1
RTS0041611,1
RTS0041612,1
RTS0041613,1
RTS0041614,1
RTS0041617,2
RTS0041620,1
RTS0041621,2
RTS0041622,1
RTS0041626,3
RTS0041628,2
RTS0041629,3
RTS0041630,4
RTS0041635,1
RTS0041636,1
RTS0041637,1
RTS0041639,1
RTS0041641,1
RTS0041644,1
RTS0041645,1
RTS0041648,1
RTS0041654,1
RTS0041656,2
RTS0041657,1
RTS0041658,1
RTS0041661,1
RTS0041662,1
RTS0041664,1
RTS0041666,1
RTS0041667,2
RTS0041668,1
RTS0041670,1
RTS0041671,2
RTS0041672,1
RTS0041673,1
RTS0041674,1
RTS0041681,2
RTS0041683,1
RTS0041684,2
RTS0041685,3
RTS0041689,1
RTS0041690,1
RTS0041692,1
RTS0041693,1
RTS0041694,2
RTS0041701,2
RTS0041702,1
RTS0041704,1
RTS0041707,1
RTS0041708,2
RTS0041711,1
RTS0041713,1
RTS0041714,1
RTS0041716,7
RTS0041717,6
RTS0041718,6
RTS0041719,7
RTS0041720,6
RTS0041724,1
RTS0041729,1
RTS0041735,1
RTS0041739,1
RTS0041745,1
RTS0041746,1
RTS0041749,1
RTS0041750,1
RTS0041751,1
RTS0041753,1
RTS0041754,3
RTS0041755,1
RTS0041756,4
RTS0041757,3
RTS0041758,4
RTS0041759,3
RTS0041760,1
RTS0041762,1
RTS0041763,1
RTS0041765,1
RTS0041768,1
RTS0041769,2
RTS0041770,1
RTS0041773,1
RTS0041774,1
RTS0041775,1
RTS0041780,1
RTS0041781,1
RTS0041783,2
RTS0041784,2
RTS0041785,3
RTS0041787,1
RTS0041789,2
RTS0041793,1
RTS0041794,2
RTS0041798,1
RTS0041801,1
RTS0041804,1
RTS0041805,1
RTS0041806,1
RTS0041808,4
RTS0041809,3
RTS0041810,1
RTS0041813,2
RTS0041814,1
RTS0041818,2
RTS0041820,1
RTS0041821,1
RTS0041825,1
RTS0041826,1
RTS0041829,2
RTS0041830,1
RTS0041833,1
RTS0041835,1
RTS0041836,1
RTS0041837,1
RTS0041839,1
RTS0041840,1
RTS0041842,1
RTS0041846,1
RTS0041849,1
RTS0041852,2
RTS0041853,2
RTS0041854,1
RTS0041859,1
RTS0041860,1
RTS0041862,1
RTS0041864,1
RTS0041865,1
RTS0041866,1
RTS0041868,2
RTS0041870,1
RTS0041871,1
RTS0041874,1
RTS0041876,2
RTS0041879,2
RTS0041880,1
RTS0041882,1
RTS0041883,2
RTS0041886,10
RTS0041887,13
RTS0041888,16
RTS0041889,5
RTS0041890,6
RTS0041891,9
RTS0041892,4
RTS0041893,4
RTS0041894,3
RTS0041895,9
RTS0041896,3
RTS0041898,1
RTS0041899,1
RTS0041901,2
RTS0041902,1
RTS0041903,1
RTS0041904,3
RTS0041905,1
RTS0041906,49
RTS0041908,19
RTS0041910,9
RTS0041911,1
RTS0041912,1
RTS0041915,1
RTS0041916,57
RTS0041917,55
RTS0041918,66
RTS0041919,133
RTS0041920,107
RTS0041922,3
RTS0041924,1
RTS0041928,1
RTS0041930,1
RTS0041931,1
RTS0041932,1
RTS0041935,1
RTS0041936,1
RTS0041939,1
RTS0041943,1
RTS0041944,1
RTS0041947,1
RTS0041949,1
RTS0041950,3
RTS0041951,2
RTS0041952,2
RTS0041953,1
RTS0041955,1
RTS0041959,1
RTS0041960,1
RTS0041966,2
RTS0041967,2
RTS0041969,2
RTS0041971,2
RTS0041972,2
RTS0041973,4
RTS0041974,2
RTS0041975,2
RTS0041977,2
RTS0041979,1
RTS0041980,2
RTS0041981,11
RTS0041982,8
RTS0041983,20
RTS0041984,2
RTS0041985,16
RTS0041994,2
RTS0041995,1
RTS0041996,1
RTS0042002,1
RTS0042004,1
RTS0042008,1
RTS0042009,2
RTS0042010,2
RTS0042012,1
RTS0042013,2
RTS0042014,3
RTS0042016,1
RTS0042020,1
RTS0042021,2
RTS0042022,1
RTS0042023,1
RTS0042024,1
RTS0042025,1
RTS0042027,4
RTS0042029,1
RTS0042034,1
RTS0042035,1
RTS0042038,3
RTS0042039,1
RTS0042040,1
RTS0042042,1
RTS0042045,1
RTS0042046,2
RTS0042047,1
RTS0042051,1
RTS0042053,1
RTS0042054,1
RTS0042055,1
RTS0042061,2
RTS0042062,1
RTS0042063,3
RTS0042067,2
RTS0042073,1
RTS0042074,1
RTS0042075,1
RTS0042076,1
RTS0042081,1
RTS0042083,3
RTS0042084,4
RTS0042085,1
RTS0042086,2
RTS0042089,3
RTS0042091,2
RTS0042092,5
RTS0042094,1
RTS0042095,1
RTS0042099,1
RTS0042103,1
RTS0042104,1
RTS0042105,2
RTS0042106,1
RTS0042109,1
RTS0042110,1
RTS0042111,2
RTS0042112,1
RTS0042115,2
RTS0042116,2
RTS0042117,1
RTS0042118,1
RTS0042119,1
RTS0042120,1
RTS0042121,1
RTS0042122,1
RTS0042124,1
RTS0042125,1
RTS0042126,1
RTS0042128,1
RTS0042130,1
RTS0042131,1
RTS0042133,1
RTS0042135,2
RTS0042138,1
RTS0042140,1
RTS0042141,2
RTS0042142,1
RTS0042143,2
RTS0042145,4
RTS0042146,1
RTS0042149,1
RTS0042151,1
RTS0042154,1
RTS0042157,2
RTS0042159,2
RTS0042160,2
RTS0042161,1
RTS0042163,2
RTS0042164,1
RTS0042174,1
RTS0042177,1
RTS0042185,1
RTS0042188,1
RTS0042189,1
RTS0042194,2
RTS0042197,1
RTS0042198,1
RTS0042199,1
RTS0042204,1
RTS0042205,1
RTS0042213,1
RTS0042214,2
RTS0042221,1
RTS0042228,1
RTS0042232,1
RTS0042233,1
RTS0042235,1
RTS0042236,1
RTS0042237,1
RTS0042240,2
RTS0042244,1
RTS0042245,1
RTS0042247,1
RTS0042250,1
RTS0042251,1
RTS0042256,2
RTS0042261,1
RTS0042262,2
RTS0042263,1
RTS0042264,4
RTS0042265,2
RTS0042266,4
RTS0042270,1
RTS0042271,1
RTS0042273,3
RTS0042277,1
RTS0042278,1
RTS0042279,1
RTS0042280,2
RTS0042281,2
RTS0042282,1
RTS0042284,1
RTS0042287,2
RTS0042288,3
RTS0042289,1
RTS0042290,1
RTS0042291,2
RTS0042292,1
RTS0042293,1
RTS0042294,3
RTS0042295,1
RTS0042296,4
RTS0042298,3
RTS0042299,4
RTS0042300,4
RTS0042302,1
RTS0042303,1
RTS0042305,1
RTS0042307,1
RTS0042309,1
RTS0042311,1
RTS0042312,3
RTS0042316,2
RTS0042317,1
RTS0042320,1
RTS0042326,1
RTS0042327,1
RTS0042328,1
RTS0042329,1
RTS0042331,1
RTS0042333,1
RTS0042335,1
RTS0042342,3
RTS0042343,2
RTS0042345,1
RTS0042350,2
RTS0042351,1
RTS0042357,1
RTS0042358,2
RTS0042359,1
RTS0042360,1
RTS0042362,1
RTS0042363,3
RTS0042365,1
RTS0042368,1
RTS0042370,1
RTS0042374,1
RTS0042375,1
RTS0042381,1
RTS0042386,2
RTS0042387,1
RTS0042388,3
RTS0042389,3
RTS0042390,3
RTS0042392,1
RTS0042393,1
RTS0042398,1
RTS0042404,2
RTS0042405,1
RTS0042406,4
RTS0042407,1
RTS0042410,1
RTS0042411,1
RTS0042412,2
RTS0042413,1
RTS0042414,2
RTS0042415,1
RTS0042416,1
RTS0042417,2
RTS0042418,1
RTS0042419,2
RTS0042420,3
RTS0042422,1
RTS0042423,1
RTS0042424,1
RTS0042428,2
RTS0042429,1
RTS0042430,1
RTS0042435,1
RTS0042436,2
RTS0042437,1
RTS0042439,1
RTS0042441,1
RTS0042443,2
RTS0042446,1
RTS0042449,2
RTS0042450,1
RTS0042451,3
RTS0042457,2
RTS0042458,1
RTS0042460,2
RTS0042462,1
RTS0042463,1
RTS0042464,1
RTS0042465,1
RTS0042466,1
RTS0042467,1
RTS0042468,1
RTS0042469,1
RTS0042470,2
RTS0042471,1
RTS0042474,1
RTS0042475,2
RTS0042481,1
RTS0042483,3
RTS0042484,2
RTS0042485,1
RTS0042488,1
RTS0042490,1
RTS0042491,1
RTS0042492,1
RTS0042493,2
RTS0042494,1
RTS0042495,1
RTS0042499,1
RTS0042507,1
RTS0042509,3
RTS0042515,1
RTS0042527,1
RTS0042528,1
RTS0042530,1
RTS0042532,2
RTS0042538,1
RTS0042539,2
RTS0042540,2
RTS0042541,1
RTS0042542,1
RTS0042544,1
RTS0042545,2
RTS0042546,1
RTS0042554,2
RTS0042555,1
RTS0042556,1
RTS0042557,2
RTS0042559,1
RTS0042561,1
RTS0042566,3
RTS0042569,1
RTS0042570,1
RTS0042573,1
RTS0042574,3
RTS0042576,3
RTS0042579,2
RTS0042588,1
RTS0042591,1
RTS0042592,1
RTS0042596,3
RTS0042597,2
RTS0042598,3
RTS0042599,1
RTS0042600,2
RTS0042601,1
RTS0042602,1
RTS0042603,1
RTS0042605,2
RTS0042606,1
RTS0042607,1
RTS0042608,1
RTS0042613,1
RTS0042614,1
RTS0042615,2
RTS0042618,1
RTS0042620,2
RTS0042627,1
RTS0042635,2
RTS0042636,10
RTS0042637,8
RTS0042638,7
RTS0042639,3
RTS0042640,3
RTS0042643,1
RTS0042644,1
RTS0042646,1
RTS0042648,1
RTS0042657,1
RTS0042659,2
RTS0042663,3
RTS0042666,1
RTS0042667,2
RTS0042668,1
RTS0042671,2
RTS0042672,2
RTS0042673,1
RTS0042674,5
RTS0042675,1
RTS0042676,1
RTS0042679,2
RTS0042681,1
RTS0042682,3
RTS0042683,7
RTS0042684,2
RTS0042685,3
RTS0042687,1
RTS0042690,1
RTS0042692,1
RTS0042693,1
RTS0042697,1
RTS0042698,1
RTS0042700,1
RTS0042701,2
RTS0042703,1
RTS0042707,2
RTS0042708,1
RTS0042710,2
RTS0042711,12
RTS0042712,4
RTS0042713,4
RTS0042714,5
RTS0042715,3
RTS0042717,1
RTS0042719,1
RTS0042724,1
RTS0042725,1
RTS0042726,1
RTS0042728,1
RTS0042731,1
RTS0042736,2
RTS0042737,9
RTS0042738,6
RTS0042739,5
RTS0042740,9
RTS0042745,1
RTS0042746,2
RTS0042752,1
RTS0042757,1
RTS0042759,1
RTS0042761,1
RTS0042763,1
RTS0042764,1
RTS0042767,1
RTS0042768,2
RTS0042774,1
RTS0042775,1
RTS0042776,2
RTS0042778,4
RTS0042783,1
RTS0042784,1
RTS0042785,2
RTS0042787,2
RTS0042788,3
RTS0042790,2
RTS0042791,110
RTS0042792,55
RTS0042793,86
RTS0042794,44
RTS0042795,62
RTS0042796,1
RTS0042797,1
RTS0042800,1
RTS0042801,1
RTS0042802,1
RTS0042803,1
RTS0042804,1
RTS0042807,1
RTS0042809,1
RTS0042810,1
RTS0042812,1
RTS0042813,1
RTS0042814,1
RTS0042815,2
RTS0042816,1
RTS0042817,1
RTS0042820,1
RTS0042822,1
RTS0042826,1
RTS0042827,2
RTS0042829,1
RTS0042832,1
RTS0042836,3
RTS0042841,1
RTS0042843,1
RTS0042845,3
RTS0042848,3
RTS0042851,1
RTS0042855,1
RTS0042858,3
RTS0042859,1
RTS0042861,3
RTS0042862,1
RTS0042864,1
RTS0042866,1
RTS0042869,1
RTS0042870,2
RTS0042872,1
RTS0042873,1
RTS0042875,1
RTS0042876,2
RTS0042877,1
RTS0042878,2
RTS0042879,1
RTS0042880,1
RTS0042882,1
RTS0042885,1
RTS0042889,1
RTS0042890,2
RTS0042892,1
RTS0042896,1
RTS0042897,1
RTS0042899,3
RTS0042906,10
RTS0042907,18
RTS0042908,15
RTS0042909,16
RTS0042910,2
RTS0042917,1
RTS0042918,1
RTS0042923,1
RTS0042925,1
RTS0042929,1
RTS0042934,2
RTS0042937,1
RTS0042939,2
RTS0042941,2
RTS0042942,3
RTS0042943,4
RTS0042944,5
RTS0042945,2
RTS0042946,1
RTS0042948,1
RTS0042949,1
RTS0042950,2
RTS0042951,1
RTS0042952,3
RTS0042956,1
RTS0042957,1
RTS0042961,2
RTS0042962,1
RTS0042964,1
RTS0042967,2
RTS0042969,1
RTS0042971,4
RTS0042975,3
RTS0042976,3
RTS0042977,4
RTS0042978,1
RTS0042983,1
RTS0042984,2
RTS0042985,3
RTS0042986,1
RTS0042988,1
RTS0042992,3
RTS0042994,2
RTS0043000,1
RTS0043002,1
RTS0043006,1
RTS0043007,3
RTS0043008,1
RTS0043009,1
RTS0043011,1
RTS0043012,1
RTS0043013,1
RTS0043014,2
RTS0043015,1
RTS0043016,2
RTS0043017,2
RTS0043019,1
RTS0043021,1
RTS0043022,1
RTS0043024,1
RTS0043025,2
RTS0043026,1
RTS0043027,2
RTS0043028,1
RTS0043029,1
RTS0043030,4
RTS0043031,1
RTS0043039,1
RTS0043040,1
RTS0043041,1
RTS0043042,3
RTS0043043,3
RTS0043046,1
RTS0043047,2
RTS0043048,1
RTS0043053,1
RTS0043054,1
RTS0043057,1
RTS0043058,1
RTS0043059,1
RTS0043060,1
RTS0043061,9
RTS0043062,2
RTS0043063,4
RTS0043065,6
RTS0043066,1
RTS0043067,3
RTS0043068,5
RTS0043070,3
RTS0043072,1
RTS0043073,1
RTS0043078,1
RTS0043081,1
RTS0043084,1
RTS0043088,1
RTS0043091,2
RTS0043092,1
RTS0043094,1
RTS0043097,1
RTS0043099,1
RTS0043100,2
RTS0043101,1
RTS0043106,3
RTS0043107,2
RTS0043109,1
RTS0043110,2
RTS0043111,19
RTS0043112,8
RTS0043113,9
RTS0043114,13
RTS0043115,5
RTS0043117,1
RTS0043118,1
RTS0043119,1
RTS0043124,1
RTS0043126,1
RTS0043131,2
RTS0043132,1
RTS0043134,2
RTS0043137,1
RTS0043139,2
RTS0043146,1
RTS0043148,2
RTS0043151,2
RTS0043156,1
RTS0043157,2
RTS0043161,2
RTS0043163,2
RTS0043167,1
RTS0043169,2
RTS0043171,1
RTS0043174,1
RTS0043175,3
RTS0043176,1
RTS0043178,1
RTS0043179,3
RTS0043181,2
RTS0043182,2
RTS0043183,1
RTS0043185,1
RTS0043186,2
RTS0043187,1
RTS0043188,1
RTS0043189,1
RTS0043190,1
RTS0043192,1
RTS0043194,1
RTS0043195,1
RTS0043197,3
RTS0043199,1
RTS0043200,1
RTS0043202,2
RTS0043204,3
RTS0043211,1
RTS0043212,2
RTS0043213,1
RTS0043214,1
RTS0043215,1
RTS0043216,1
RTS0043219,1
RTS0043223,2
RTS0043227,1
RTS0043228,1
RTS0043229,1
RTS0043230,1
RTS0043231,1
RTS0043232,2
RTS0043233,1
RTS0043234,2
RTS0043242,1
RTS0043246,1
RTS0043247,1
RTS0043249,1
RTS0043251,1
RTS0043252,1
RTS0043253,2
RTS0043254,1
RTS0043257,2
RTS0043263,1
RTS0043264,1
RTS0043265,2
RTS0043267,1
RTS0043268,1
RTS0043271,1
RTS0043272,2
RTS0043274,4
RTS0043275,3
RTS0043276,1
RTS0043277,1
RTS0043278,2
RTS0043279,1
RTS0043281,1
RTS0043282,1
RTS0043283,1
RTS0043284,1
RTS0043288,1
RTS0043290,1
RTS0043292,1
RTS0043294,1
RTS0043295,2
RTS0043297,2
RTS0043300,1
RTS0043301,1
RTS0043306,2
RTS0043308,1
RTS0043309,1
RTS0043310,1
RTS0043311,1
RTS0043314,1
RTS0043315,1
RTS0043316,1
RTS0043317,2
RTS0043318,2
RTS0043321,2
RTS0043326,1
RTS0043330,2
RTS0043332,2
RTS0043333,1
RTS0043334,1
RTS0043338,1
RTS0043341,2
RTS0043342,1
RTS0043345,1
RTS0043347,2
RTS0043349,1
RTS0043351,1
RTS0043357,3
RTS0043358,1
RTS0043359,1
RTS0043360,1
RTS0043361,1
RTS0043365,1
RTS0043367,1
RTS0043370,2
RTS0043371,1
RTS0043372,1
RTS0043374,1
RTS0043375,1
RTS0043376,5
RTS0043377,9
RTS0043378,2
RTS0043379,3
RTS0043380,1
RTS0043381,6
RTS0043382,2
RTS0043383,2
RTS0043384,3
RTS0043385,3
RTS0043386,1
RTS0043388,1
RTS0043389,1
RTS0043390,1
RTS0043391,1
RTS0043392,1
RTS0043393,1
RTS0043396,2
RTS0043397,2
RTS0043398,2
RTS0043399,2
RTS0043402,3
RTS0043405,1
RTS0043406,2
RTS0043407,1
RTS0043411,2
RTS0043415,1
RTS0043416,2
RTS0043418,1
RTS0043421,1
RTS0043423,1
RTS0043425,1
RTS0043426,2
RTS0043427,1
RTS0043428,1
RTS0043431,1
RTS0043432,2
RTS0043433,1
RTS0043435,2
RTS0043439,1
RTS0043442,1
RTS0043445,1
RTS0043447,2
RTS0043448,2
RTS0043449,1
RTS0043450,2
RTS0043454,1
RTS0043455,1
RTS0043460,1
RTS0043462,3
RTS0043464,1
RTS0043465,1
RTS0043466,5
RTS0043467,1
RTS0043468,5
RTS0043470,2
RTS0043473,1
RTS0043474,1
RTS0043477,1
RTS0043478,1
RTS0043481,1
RTS0043482,2
RTS0043483,1
RTS0043484,2
RTS0043486,1
RTS0043487,3
RTS0043488,1
RTS0043489,1
RTS0043490,2
RTS0043491,2
RTS0043492,2
RTS0043493,1
RTS0043494,2
RTS0043495,1
RTS0043496,1
RTS0043497,1
RTS0043501,2
RTS0043502,1
RTS0043504,2
RTS0043507,2
RTS0043510,1
RTS0043511,1
RTS0043514,1
RTS0043515,1
RTS0043520,2
RTS0043523,1
RTS0043524,1
RTS0043525,2
RTS0043526,1
RTS0043527,1
RTS0043529,2
RTS0043534,1
RTS0043535,1
RTS0043536,3
RTS0043538,3
RTS0043540,2
RTS0043541,1
RTS0043543,1
RTS0043547,1
RTS0043551,1
RTS0043552,1
RTS0043558,1
RTS0043565,2
RTS0043566,1
RTS0043569,1
RTS0043571,1
RTS0043572,1
RTS0043576,1
RTS0043579,1
RTS0043581,2
RTS0043584,1
RTS0043585,1
RTS0043588,2
RTS0043589,1
RTS0043594,1
RTS0043595,1
RTS0043598,1
RTS0043601,1
RTS0043603,1
RTS0043604,1
RTS0043605,2
RTS0043606,3
RTS0043607,2
RTS0043609,1
RTS0043610,4
RTS0043613,1
RTS0043614,3
RTS0043616,3
RTS0043617,1
RTS0043618,2
RTS0043623,1
RTS0043624,1
RTS0043628,2
RTS0043632,1
RTS0043633,1
RTS0043635,3
RTS0043639,1
RTS0043641,3
RTS0043642,3
RTS0043643,2
RTS0043644,6
RTS0043645,5
RTS0043647,1
RTS0043649,2
RTS0043651,2
RTS0043652,2
RTS0043653,1
RTS0043660,1
RTS0043665,1
RTS0043669,1
RTS0043671,1
RTS0043672,1
RTS0043674,1
RTS0043682,1
RTS0043683,3
RTS0043686,2
RTS0043687,2
RTS0043688,2
RTS0043689,2
RTS0043690,2
RTS0043691,1
RTS0043693,1
RTS0043696,1
RTS0043699,2
RTS0043701,2
RTS0043702,1
RTS0043703,2
RTS0043704,4
RTS0043705,1
RTS0043706,1
RTS0043707,2
RTS0043711,1
RTS0043712,1
RTS0043714,1
RTS0043716,3
RTS0043717,2
RTS0043718,1
RTS0043719,1
RTS0043720,2
RTS0043722,2
RTS0043723,2
RTS0043724,1
RTS0043726,2
RTS0043727,1
RTS0043728,1
RTS0043729,1
RTS0043730,3
RTS0043736,1
RTS0043737,1
RTS0043741,2
RTS0043747,1
RTS0043748,1
RTS0043749,1
RTS0043750,1
RTS0043751,1
RTS0043753,2
RTS0043755,2
RTS0043757,1
RTS0043758,1
RTS0043759,1
RTS0043761,1
RTS0043763,1
RTS0043766,1
RTS0043773,1
RTS0043778,1
RTS0043780,1
RTS0043782,1
RTS0043786,1
RTS0043790,1
RTS0043791,1
RTS0043794,1
RTS0043796,3
RTS0043797,3
RTS0043799,1
RTS0043800,2
RTS0043802,1
RTS0043803,1
RTS0043804,2
RTS0043805,2
RTS0043808,1
RTS0043810,2
RTS0043812,1
RTS0043814,1
RTS0043816,1
RTS0043817,1
RTS0043819,1
RTS0043820,1
RTS0043828,1
RTS0043832,2
RTS0043837,2
RTS0043840,1
RTS0043842,1
RTS0043843,1
RTS0043846,1
RTS0043847,1
RTS0043848,1
RTS0043849,1
RTS0043850,1
RTS0043851,1
RTS0043852,1
RTS0043854,1
RTS0043856,1
RTS0043859,1
RTS0043861,2
RTS0043862,1
RTS0043863,1
RTS0043865,2
RTS0043867,1
RTS0043868,2
RTS0043869,1
RTS0043871,1
RTS0043872,1
RTS0043873,1
RTS0043875,1
RTS0043876,1
RTS0043878,1
RTS0043879,1
RTS0043880,1
RTS0043882,2
RTS0043883,1
RTS0043885,1
RTS0043886,1
RTS0043888,2
RTS0043890,1
RTS0043891,1
RTS0043892,2
RTS0043897,2
RTS0043899,2
RTS0043902,1
RTS0043904,3
RTS0043905,2
RTS0043906,1
RTS0043909,1
RTS0043910,1
RTS0043911,1
RTS0043912,3
RTS0043913,1
RTS0043914,1
RTS0043917,1
RTS0043921,1
RTS0043923,2
RTS0043924,2
RTS0043925,1
RTS0043926,1
RTS0043927,1
RTS0043928,3
RTS0043929,1
RTS0043930,1
RTS0043931,2
RTS0043933,2
RTS0043934,1
RTS0043935,2
RTS0043937,1
RTS0043943,2
RTS0043945,1
RTS0043946,1
RTS0043950,1
RTS0043951,1
RTS0043952,2
RTS0043955,1
RTS0043956,1
RTS0043958,1
RTS0043960,2
RTS0043961,1
RTS0043963,1
RTS0043964,1
RTS0043965,2
RTS0043966,3
RTS0043968,1
RTS0043969,1
RTS0043970,2
RTS0043971,4
RTS0043974,1
RTS0043977,1
RTS0043979,1
RTS0043980,1
RTS0043982,1
RTS0043983,1
RTS0043984,1
RTS0043985,1
RTS0043988,2
RTS0043989,2
RTS0043990,1
RTS0043993,1
RTS0043994,1
RTS0043996,1
RTS0044001,1
RTS0044002,1
RTS0044003,1
RTS0044004,4
RTS0044005,3
RTS0044007,4
RTS0044008,1
RTS0044010,1
RTS0044012,2
RTS0044015,3
RTS0044016,1
RTS0044018,2
RTS0044019,1
RTS0044020,3
RTS0044021,1
RTS0044022,2
RTS0044028,1
RTS0044030,1
RTS0044031,2
RTS0044033,1
RTS0044035,1
RTS0044036,2
RTS0044038,2
RTS0044040,1
RTS0044043,1
RTS0044044,1
RTS0044047,1
RTS0044048,1
RTS0044050,1
RTS0044054,1
RTS0044055,1
RTS0044057,3
RTS0044058,1
RTS0044059,2
RTS0044060,1
RTS0044062,1
RTS0044063,2
RTS0044068,1
RTS0044070,2
RTS0044071,1
RTS0044072,1
RTS0044076,1
RTS0044077,1
RTS0044078,1
RTS0044079,3
RTS0044080,1
RTS0044081,1
RTS0044082,2
RTS0044086,1
RTS0044087,2
RTS0044090,2
RTS0044097,1
RTS0044098,1
RTS0044099,1
RTS0044102,2
RTS0044105,2
RTS0044106,1
RTS0044107,1
RTS0044110,1
RTS0044111,1
RTS0044113,1
RTS0044115,1
RTS0044116,1
RTS0044118,1
RTS0044120,1
RTS0044125,1
RTS0044130,1
RTS0044131,1
RTS0044136,2
RTS0044137,1
RTS0044138,1
RTS0044142,1
RTS0044145,1
RTS0044146,1
RTS0044147,1
RTS0044149,1
RTS0044150,1
RTS0044151,1
RTS0044156,1
RTS0044157,2
RTS0044158,6
RTS0044159,3
RTS0044160,2
RTS0044161,1
RTS0044164,1
RTS0044165,1
RTS0044166,2
RTS0044167,2
RTS0044168,1
RTS0044169,1
RTS0044171,1
RTS0044174,1
RTS0044175,2
RTS0044176,1
RTS0044177,1
RTS0044178,1
RTS0044181,2
RTS0044185,1
RTS0044186,1
RTS0044194,1
RTS0044196,5
RTS0044198,3
RTS0044199,1
RTS0044200,2
RTS0044206,1
RTS0044216,1
RTS0044217,1
RTS0044218,2
RTS0044219,1
RTS0044220,1
RTS0044224,1
RTS0044225,1
RTS0044226,1
RTS0044228,1
RTS0044233,1
RTS0044235,3
RTS0044237,1
RTS0044240,1
RTS0044241,2
RTS0044243,2
RTS0044244,1
RTS0044245,1
RTS0044248,2
RTS0044255,1
RTS0044256,1
RTS0044257,1
RTS0044259,3
RTS0044260,2
RTS0044261,6
RTS0044262,1
RTS0044263,3
RTS0044264,1
RTS0044265,2
RTS0044266,1
RTS0044268,1
RTS0044269,1
RTS0044273,1
RTS0044275,1
RTS0044276,1
RTS0044277,1
RTS0044278,1
RTS0044279,1
RTS0044281,1
RTS0044282,1
RTS0044284,1
RTS0044285,1
RTS0044289,4
RTS0044293,1
RTS0044294,1
RTS0044295,1
RTS0044300,1
RTS0044304,1
RTS0044306,1
RTS0044307,2
RTS0044308,1
RTS0044309,1
RTS0044310,1
RTS0044312,1
RTS0044314,3
RTS0044316,1
RTS0044317,1
RTS0044318,1
RTS0044319,2
RTS0044320,1
RTS0044327,3
RTS0044328,1
RTS0044329,3
RTS0044330,1
RTS0044331,12
RTS0044332,29
RTS0044333,29
RTS0044334,16
RTS0044335,11
RTS0044339,1
RTS0044341,1
RTS0044343,1
RTS0044346,4
RTS0044347,14
RTS0044348,9
RTS0044349,16
RTS0044350,13
RTS0044352,3
RTS0044354,1
RTS0044355,1
RTS0044357,1
RTS0044358,1
RTS0044360,1
RTS0044362,1
RTS0044364,2
RTS0044366,2
RTS0044367,3
RTS0044368,2
RTS0044369,4
RTS0044375,1
RTS0044378,1
RTS0044380,1
RTS0044384,1
RTS0044387,1
RTS0044389,1
RTS0044390,1
RTS0044391,2
RTS0044392,3
RTS0044393,1
RTS0044394,1
RTS0044397,1
RTS0044399,1
RTS0044401,1
RTS0044403,1
RTS0044404,3
RTS0044405,1
RTS0044409,1
RTS0044411,1
RTS0044415,1
RTS0044416,2
RTS0044417,1
RTS0044418,1
RTS0044419,1
RTS0044420,2
RTS0044422,1
RTS0044423,1
RTS0044424,1
RTS0044428,1
RTS0044429,1
RTS0044430,2
RTS0044431,3
RTS0044433,1
RTS0044434,1
RTS0044435,4
RTS0044436,1
RTS0044437,3
RTS0044438,2
RTS0044441,2
RTS0044442,6
RTS0044443,10
RTS0044444,1
RTS0044445,7
RTS0044448,2
RTS0044449,3
RTS0044450,1
RTS0044451,1
RTS0044452,1
RTS0044455,2
RTS0044461,1
RTS0044462,1
RTS0044465,2
RTS0044466,1
RTS0044467,1
RTS0044469,1
RTS0044472,1
RTS0044476,3
RTS0044477,2
RTS0044478,1
RTS0044481,11
RTS0044482,17
RTS0044483,14
RTS0044484,12
RTS0044485,8
RTS0044491,1
RTS0044492,1
RTS0044495,1
RTS0044496,3
RTS0044497,2
RTS0044498,5
RTS0044499,2
RTS0044500,2
RTS0044503,1
RTS0044506,1
RTS0044508,1
RTS0044509,1
RTS0044512,1
RTS0044514,1
RTS0044516,2
RTS0044517,1
RTS0044518,2
RTS0044520,2
RTS0044521,1
RTS0044522,1
RTS0044525,1
RTS0044527,1
RTS0044528,1
RTS0044531,1
RTS0044534,1
RTS0044535,1
RTS0044537,2
RTS0044538,1
RTS0044539,1
RTS0044543,1
RTS0044544,1
RTS0044548,3
RTS0044550,1
RTS0044553,1
RTS0044557,2
RTS0044560,1
RTS0044566,1
RTS0044567,2
RTS0044568,2
RTS0044571,1
RTS0044573,1
RTS0044577,1
RTS0044582,1
RTS0044584,1
RTS0044590,1
RTS0044591,1
RTS0044596,1
RTS0044598,3
RTS0044599,1
RTS0044601,3
RTS0044602,1
RTS0044603,2
RTS0044604,1
RTS0044609,1
RTS0044610,1
RTS0044612,1
RTS0044616,2
RTS0044618,1
RTS0044619,1
RTS0044621,1
RTS0044624,1
RTS0044628,1
RTS0044629,1
RTS0044637,1
RTS0044640,1
RTS0044641,1
RTS0044642,1
RTS0044643,2
RTS0044644,2
RTS0044645,2
RTS0044649,1
RTS0044650,2
RTS0044651,2
RTS0044652,1
RTS0044653,2
RTS0044654,2
RTS0044655,2
RTS0044656,1
RTS0044657,2
RTS0044658,1
RTS0044660,1
RTS0044661,3
RTS0044663,1
RTS0044664,2
RTS0044665,2
RTS0044666,2
RTS0044667,1
RTS0044675,1
RTS0044679,2
RTS0044682,1
RTS0044683,1
RTS0044684,2
RTS0044685,1
RTS0044686,1
RTS0044687,3
RTS0044689,2
RTS0044690,1
RTS0044694,2
RTS0044697,1
RTS0044698,1
RTS0044699,1
RTS0044700,1
RTS0044702,2
RTS0044703,1
RTS0044705,1
RTS0044710,1
RTS0044712,1
RTS0044715,1
RTS0044718,1
RTS0044720,2
RTS0044721,1
RTS0044723,1
RTS0044725,1
RTS0044726,1
RTS0044728,1
RTS0044729,1
RTS0044730,2
RTS0044731,1
RTS0044734,1
RTS0044735,1
RTS0044736,1
RTS0044737,1
RTS0044738,3
RTS0044740,1
RTS0044743,1
RTS0044745,1
RTS0044749,1
RTS0044750,1
RTS0044751,3
RTS0044752,3
RTS0044753,2
RTS0044754,3
RTS0044755,2
RTS0044758,3
RTS0044761,1
RTS0044762,2
RTS0044765,1
RTS0044769,1
RTS0044774,1
RTS0044775,1
RTS0044777,1
RTS0044782,2
RTS0044785,2
RTS0044786,1
RTS0044788,2
RTS0044789,1
RTS0044790,1
RTS0044791,3
RTS0044792,5
RTS0044793,2
RTS0044795,1
RTS0044796,1
RTS0044798,2
RTS0044799,1
RTS0044808,1
RTS0044812,1
RTS0044813,2
RTS0044814,1
RTS0044815,1
RTS0044821,1
RTS0044822,1
RTS0044823,4
RTS0044825,1
RTS0044827,2
RTS0044831,1
RTS0044834,1
RTS0044837,1
RTS0044843,1
RTS0044846,2
RTS0044848,1
RTS0044849,2
RTS0044852,1
RTS0044858,1
RTS0044859,4
RTS0044860,1
RTS0044861,1
RTS0044862,2
RTS0044865,2
RTS0044867,1
RTS0044870,2
RTS0044873,1
RTS0044874,1
RTS0044877,5
RTS0044878,1
RTS0044879,1
RTS0044880,1
RTS0044887,1
RTS0044891,1
RTS0044892,1
RTS0044894,1
RTS0044896,3
RTS0044898,4
RTS0044899,1
RTS0044900,1
RTS0044901,2
RTS0044903,3
RTS0044904,5
RTS0044905,5
RTS0044906,13
RTS0044907,6
RTS0044908,3
RTS0044909,9
RTS0044912,2
RTS0044913,3
RTS0044919,1
RTS0044921,1
RTS0044922,2
RTS0044923,1
RTS0044926,3
RTS0044929,1
RTS0044931,1
RTS0044937,1
RTS0044938,1
RTS0044940,1
RTS0044942,1
RTS0044943,1
RTS0044944,1
RTS0044945,1
RTS0044946,1
RTS0044951,1
RTS0044953,1
RTS0044955,1
RTS0044958,1
RTS0044959,1
RTS0044960,2
RTS0044961,1
RTS0044964,2
RTS0044967,1
RTS0044968,1
RTS0044969,1
RTS0044970,1
RTS0044972,1
RTS0044983,1
RTS0044984,1
RTS0044987,2
RTS0044988,2
RTS0044994,1
RTS0044998,1
RTS0045000,2
RTS0045001,2
RTS0045002,2
RTS0045004,2
RTS0045007,2
RTS0045008,3
RTS0045009,2
RTS0045011,1
RTS0045012,4
RTS0045014,2
RTS0045018,2
RTS0045020,1
RTS0045021,1
RTS0045028,1
RTS0045029,2
RTS0045033,2
RTS0045039,3
RTS0045040,1
RTS0045041,1
RTS0045042,1
RTS0045045,2
RTS0045046,1
RTS0045047,1
RTS0045048,1
RTS0045053,2
RTS0045057,4
RTS0045058,1
RTS0045059,3
RTS0045060,1
RTS0045065,1
RTS0045066,1
RTS0045067,1
RTS0045068,2
RTS0045070,1
RTS0045074,2
RTS0045078,1
RTS0045079,1
RTS0045083,1
RTS0045089,2
RTS0045092,3
RTS0045093,1
RTS0045094,1
RTS0045095,2
RTS0045097,2
RTS0045098,3
RTS0045102,1
RTS0045107,1
RTS0045108,1
RTS0045111,1
RTS0045112,2
RTS0045117,1
RTS0045118,1
RTS0045120,1
RTS0045122,2
RTS0045123,1
RTS0045124,1
RTS0045125,1
RTS0045128,1
RTS0045129,1
RTS0045133,1
RTS0045138,1
RTS0045139,1
RTS0045140,2
RTS0045141,1
RTS0045143,3
RTS0045146,3
RTS0045148,1
RTS0045149,1
RTS0045151,1
RTS0045152,1
RTS0045154,1
RTS0045155,1
RTS0045158,1
RTS0045160,1
RTS0045162,1
RTS0045165,1
RTS0045166,1
RTS0045168,1
RTS0045171,3
RTS0045172,3
RTS0045173,3
RTS0045174,1
RTS0045175,2
RTS0045177,1
RTS0045178,1
RTS0045181,4
RTS0045182,7
RTS0045183,1
RTS0045184,1
RTS0045186,1
RTS0045187,2
RTS0045188,2
RTS0045189,1
RTS0045190,3
RTS0045191,2
RTS0045192,1
RTS0045193,1
RTS0045194,1
RTS0045200,1
RTS0045201,1
RTS0045202,1
RTS0045209,3
RTS0045212,1
RTS0045213,1
RTS0045216,2
RTS0045217,2
RTS0045218,2
RTS0045220,1
RTS0045221,1
RTS0045222,1
RTS0045224,2
RTS0045225,1
RTS0045226,16
RTS0045227,10
RTS0045228,16
RTS0045229,11
RTS0045230,2
RTS0045231,3
RTS0045232,2
RTS0045233,3
RTS0045234,1
RTS0045235,1
RTS0045236,1
RTS0045237,4
RTS0045239,2
RTS0045240,2
RTS0045241,1
RTS0045242,1
RTS0045243,3
RTS0045244,3
RTS0045245,1
RTS0045248,1
RTS0045251,1
RTS0045252,1
RTS0045254,1
RTS0045256,1
RTS0045259,1
RTS0045260,1
RTS0045261,1
RTS0045262,1
RTS0045263,2
RTS0045266,1
RTS0045267,2
RTS0045268,3
RTS0045269,1
RTS0045271,2
RTS0045277,3
RTS0045278,1
RTS0045280,1
RTS0045281,1
RTS0045282,1
RTS0045288,2
RTS0045290,1
RTS0045291,2
RTS0045292,1
RTS0045293,1
RTS0045297,1
RTS0045298,2
RTS0045303,2
RTS0045304,1
RTS0045305,1
RTS0045308,1
RTS0045310,1
RTS0045313,1
RTS0045319,1
RTS0045322,2
RTS0045324,1
RTS0045327,1
RTS0045328,2
RTS0045330,2
RTS0045332,1
RTS0045338,2
RTS0045345,1
RTS0045351,1
RTS0045352,1
RTS0045353,1
RTS0045354,1
RTS0045355,1
RTS0045356,1
RTS0045357,1
RTS0045358,1
RTS0045359,1
RTS0045360,1
RTS0045362,2
RTS0045363,1
RTS0045365,1
RTS0045373,2
RTS0045374,2
RTS0045375,2
RTS0045377,1
RTS0045380,1
RTS0045381,1
RTS0045383,1
RTS0045385,1
RTS0045387,1
RTS0045392,1
RTS0045393,1
RTS0045395,1
RTS0045397,2
RTS0045398,1
RTS0045399,3
RTS0045401,1
RTS0045403,1
RTS0045404,3
RTS0045405,1
RTS0045406,2
RTS0045407,6
RTS0045409,4
RTS0045412,3
RTS0045415,1
RTS0045417,1
RTS0045421,65
RTS0045422,65
RTS0045423,24
RTS0045424,53
RTS0045425,65
RTS0045427,1
RTS0045428,1
RTS0045430,1
RTS0045436,2
RTS0045437,1
RTS0045439,3
RTS0045440,1
RTS0045450,1
RTS0045454,2
RTS0045460,1
RTS0045461,1
RTS0045462,1
RTS0045464,1
RTS0045465,1
RTS0045466,4
RTS0045467,2
RTS0045469,4
RTS0045470,1
RTS0045472,1
RTS0045475,1
RTS0045476,6
RTS0045478,5
RTS0045479,2
RTS0045480,4
RTS0045481,2
RTS0045482,1
RTS0045484,1
RTS0045485,1
RTS0045486,1
RTS0045487,1
RTS0045490,1
RTS0045491,11
RTS0045492,6
RTS0045493,10
RTS0045494,1
RTS0045495,3
RTS0045498,1
RTS0045499,2
RTS0045500,1
RTS0045501,28
RTS0045502,42
RTS0045503,31
RTS0045504,19
RTS0045505,32
RTS0045506,211
RTS0045507,272
RTS0045508,153
RTS0045509,209
RTS0045510,104
RTS0045511,3
RTS0045513,1
RTS0045515,1
RTS0045518,1
RTS0045519,1
RTS0045524,1
RTS0045525,3
RTS0045527,3
RTS0045528,1
RTS0045529,2
RTS0045532,1
RTS0045533,1
RTS0045535,1
RTS0045536,6
RTS0045537,3
RTS0045538,4
RTS0045539,12
RTS0045540,5
RTS0045544,1
RTS0045546,1
RTS0045547,1
RTS0045548,1
RTS0045549,1
RTS0045550,2
RTS0045551,2
RTS0045555,1
RTS0045558,2
RTS0045560,3
RTS0045561,1
RTS0045562,1
RTS0045563,1
RTS0045567,1
RTS0045570,1
RTS0045573,3
RTS0045575,1
RTS0045579,1
RTS0045581,1
RTS0045582,1
RTS0045583,2
RTS0045584,1
RTS0045588,1
RTS0045592,9
RTS0045593,6
RTS0045594,4
RTS0045595,6
RTS0045596,1
RTS0045598,1
RTS0045609,3
RTS0045610,1
RTS0045613,1
RTS0045615,2
RTS0045616,1
RTS0045617,1
RTS0045618,1
RTS0045621,1
RTS0045622,4
RTS0045623,2
RTS0045625,3
RTS0045628,1
RTS0045629,1
RTS0045631,1
RTS0045632,2
RTS0045639,2
RTS0045640,2
RTS0045642,1
RTS0045643,2
RTS0045645,2
RTS0045650,1
RTS0045653,1
RTS0045654,1
RTS0045656,1
RTS0045657,3
RTS0045658,4
RTS0045660,2
RTS0045661,10
RTS0045662,2
RTS0045663,7
RTS0045664,6
RTS0045665,10
RTS0045668,2
RTS0045670,1
RTS0045674,1
RTS0045676,3
RTS0045677,10
RTS0045678,3
RTS0045679,3
RTS0045680,8
RTS0045684,2
RTS0045685,2
RTS0045687,1
RTS0045690,1
RTS0045692,1
RTS0045701,1
RTS0045705,2
RTS0045707,1
RTS0045708,2
RTS0045710,1
RTS0045712,2
RTS0045714,1
RTS0045716,7
RTS0045717,8
RTS0045718,1
RTS0045719,2
RTS0045720,1
RTS0045722,2
RTS0045723,2
RTS0045724,2
RTS0045725,2
RTS0045726,1
RTS0045727,1
RTS0045731,3
RTS0045732,3
RTS0045733,2
RTS0045735,3
RTS0045736,9
RTS0045737,2
RTS0045738,12
RTS0045739,6
RTS0045740,3
RTS0045745,2
RTS0045746,2
RTS0045747,2
RTS0045748,1
RTS0045749,1
RTS0045750,1
RTS0045752,2
RTS0045753,3
RTS0045754,1
RTS0045755,1
RTS0045756,3
RTS0045757,1
RTS0045758,1
RTS0045759,3
RTS0045760,1
RTS0045761,1
RTS0045764,1
RTS0045766,2
RTS0045768,1
RTS0045773,1
RTS0045775,1
RTS0045781,1
RTS0045782,1
RTS0045784,1
RTS0045788,2
RTS0045789,1
RTS0045790,1
RTS0045794,1
RTS0045795,1
RTS0045801,1
RTS0045805,1
RTS0045806,1
RTS0045807,4
RTS0045808,3
RTS0045809,5
RTS0045811,1
RTS0045812,1
RTS0045813,1
RTS0045814,3
RTS0045815,1
RTS0045816,1
RTS0045817,1
RTS0045821,3
RTS0045822,1
RTS0045823,5
RTS0045824,4
RTS0045825,2
RTS0045826,1
RTS0045827,1
RTS0045828,3
RTS0045829,3
RTS0045830,1
RTS0045831,1
RTS0045836,3
RTS0045837,5
RTS0045838,5
RTS0045840,2
RTS0045841,4
RTS0045842,5
RTS0045845,3
RTS0045846,33
RTS0045848,13
RTS0045849,37
RTS0045854,1
RTS0045857,2
RTS0045858,1
RTS0045860,1
RTS0045863,19
RTS0045864,37
RTS0045865,20
RTS0045866,33
RTS0045868,1
RTS0045871,1
RTS0045876,2
RTS0045880,1
RTS0045881,2
RTS0045886,1
RTS0045891,2
RTS0045894,1
RTS0045895,1
RTS0045896,5
RTS0045900,1
RTS0045904,1
RTS0045906,1
RTS0045908,2
RTS0045910,1
RTS0045912,1
RTS0045914,1
RTS0045915,1
RTS0045916,1
RTS0045917,1
RTS0045919,1
RTS0045921,1
RTS0045923,1
RTS0045926,2
RTS0045928,2
RTS0045930,2
RTS0045931,8
RTS0045932,2
RTS0045935,1
RTS0045940,1
RTS0045942,1
RTS0045943,1
RTS0045946,1
RTS0045949,1
RTS0045950,1
RTS0045951,1
RTS0045954,1
RTS0045958,2
RTS0045964,1
RTS0045965,1
RTS0045967,1
RTS0045969,1
RTS0045970,1
RTS0045971,1
RTS0045972,1
RTS0045976,2
RTS0045978,1
RTS0045979,1
RTS0045981,2
RTS0045982,2
RTS0045983,1
RTS0045984,1
RTS0045998,2
RTS0046000,1
RTS0046003,1
RTS0046004,1
RTS0046005,2
RTS0046007,2
RTS0046009,15
RTS0046010,1
RTS0046013,2
RTS0046016,2
RTS0046018,2
RTS0046020,1
RTS0046021,1
RTS0046022,1
RTS0046024,1
RTS0046030,1
RTS0046033,1
RTS0046038,1
RTS0046041,1
RTS0046042,1
RTS0046046,1
RTS0046047,2
RTS0046048,1
RTS0046050,1
RTS0046051,1
RTS0046053,1
RTS0046054,1
RTS0046058,1
RTS0046059,1
RTS0046061,1
RTS0046063,1
RTS0046065,1
RTS0046066,1
RTS0046067,1
RTS0046069,1
RTS0046072,1
RTS0046073,1
RTS0046074,2
RTS0046078,1
RTS0046080,1
RTS0046082,1
RTS0046085,1
RTS0046088,1
RTS0046090,2
RTS0046092,1
RTS0046094,1
RTS0046095,1
RTS0046100,1
RTS0046103,1
RTS0046107,2
RTS0046108,3
RTS0046110,1
RTS0046112,1
RTS0046113,1
RTS0046116,1
RTS0046117,2
RTS0046119,3
RTS0046123,1
RTS0046125,1
RTS0046128,2
RTS0046131,1
RTS0046132,3
RTS0046133,4
RTS0046136,52
RTS0046137,74
RTS0046138,2
RTS0046140,1
RTS0046150,1
RTS0046158,2
RTS0046162,1
RTS0046164,1
RTS0046165,1
RTS0046166,1
RTS0046171,1
RTS0046172,1
RTS0046174,1
RTS0046177,1
RTS0046180,1
RTS0046182,2
RTS0046183,1
RTS0046184,1
RTS0046186,2
RTS0046195,2
RTS0046205,1
RTS0046208,3
RTS0046210,1
RTS0046213,1
RTS0046215,1
RTS0046216,1
RTS0046218,2
RTS0046222,1
RTS0046226,1
RTS0046231,1
RTS0046233,1
RTS0046236,1
RTS0046237,1
RTS0046238,1
RTS0046239,1
RTS0046244,1
RTS0046248,1
RTS0046249,1
RTS0046251,1
RTS0046252,6
RTS0046253,2
RTS0046254,4
RTS0046256,1
RTS0046257,1
RTS0046263,2
RTS0046268,1
RTS0046270,2
RTS0046272,1
RTS0046273,2
RTS0046274,1
RTS0046275,2
RTS0046278,1
RTS0046279,1
RTS0046284,1
RTS0046285,2
RTS0046287,2
RTS0046289,1
RTS0046291,1
RTS0046294,2
RTS0046298,2
RTS0046299,1
RTS0046304,2
RTS0046308,2
RTS0046312,1
RTS0046313,2
RTS0046314,2
RTS0046315,2
RTS0046316,2
RTS0046322,1
RTS0046327,1
RTS0046328,1
RTS0046329,4
RTS0046330,3
RTS0046331,5
RTS0046332,3
RTS0046333,6
RTS0046334,2
RTS0046335,3
RTS0046336,1
RTS0046343,2
RTS0046345,1
RTS0046346,1
RTS0046347,8
RTS0046348,6
RTS0046349,15
RTS0046356,1
RTS0046357,3
RTS0046359,1
RTS0046360,2
RTS0046364,1
RTS0046366,1
RTS0046373,1
RTS0046376,1
RTS0046378,2
RTS0046384,1
RTS0046385,1
RTS0046387,1
RTS0046392,1
RTS0046393,1
RTS0046397,1
RTS0046398,1
RTS0046401,1
RTS0046402,1
RTS0046403,2
RTS0046404,1
RTS0046406,1
RTS0046410,7
RTS0046411,5
RTS0046412,3
RTS0046413,5
RTS0046414,34
RTS0046415,5
RTS0046418,1
RTS0046419,1
RTS0046420,1
RTS0046421,1
RTS0046422,1
RTS0046424,1
RTS0046426,2
RTS0046427,1
RTS0046429,2
RTS0046430,1
RTS0046431,1
RTS0046432,1
RTS0046433,1
RTS0046434,2
RTS0046435,10
RTS0046439,2
RTS0046441,1
RTS0046442,2
RTS0046444,2
RTS0046446,1
RTS0046448,2
RTS0046449,4
RTS0046450,13
RTS0046451,4
RTS0046452,5
RTS0046453,1
RTS0046454,1
RTS0046457,1
RTS0046460,3
RTS0046462,1
RTS0046463,1
RTS0046469,1
RTS0046471,1
RTS0046472,1
RTS0046475,3
RTS0046481,2
RTS0046483,1
RTS0046487,1
RTS0046489,1
RTS0046490,2
RTS0046495,1
RTS0046496,1
RTS0046498,2
RTS0046499,2
RTS0046500,3
RTS0046501,2
RTS0046502,1
RTS0046503,2
RTS0046504,1
RTS0046505,1
RTS0046510,2
RTS0046511,1
RTS0046512,1
RTS0046513,5
RTS0046515,1
RTS0046519,2
RTS0046520,1
RTS0046521,1
RTS0046522,1
RTS0046524,1
RTS0046525,1
RTS0046526,5
RTS0046527,1
RTS0046530,1
RTS0046531,1
RTS0046532,2
RTS0046533,1
RTS0046537,1
RTS0046538,1
RTS0046539,1
RTS0046543,2
RTS0046545,4
RTS0046546,1
RTS0046551,2
RTS0046552,2
RTS0046554,1
RTS0046555,1
RTS0046556,2
RTS0046557,1
RTS0046558,1
RTS0046559,4
RTS0046564,1
RTS0046565,1
RTS0046566,1
RTS0046567,1
RTS0046570,1
RTS0046574,1
RTS0046575,1
RTS0046578,3
RTS0046581,1
RTS0046584,1
RTS0046586,1
RTS0046592,1
RTS0046593,1
RTS0046596,1
RTS0046600,2
RTS0046601,2
RTS0046603,2
RTS0046606,1
RTS0046607,1
RTS0046608,2
RTS0046618,1
RTS0046620,1
RTS0046624,3
RTS0046625,1
RTS0046627,3
RTS0046628,5
RTS0046629,1
RTS0046630,4
RTS0046632,1
RTS0046633,1
RTS0046634,1
RTS0046636,3
RTS0046637,1
RTS0046638,1
RTS0046639,1
RTS0046640,1
RTS0046641,2
RTS0046642,1
RTS0046643,1
RTS0046644,1
RTS0046645,2
RTS0046649,1
RTS0046653,1
RTS0046654,2
RTS0046655,1
RTS0046656,1
RTS0046658,1
RTS0046659,1
RTS0046660,1
RTS0046662,1
RTS0046664,2
RTS0046665,1
RTS0046667,1
RTS0046669,1
RTS0046673,1
RTS0046675,1
RTS0046679,1
RTS0046680,1
RTS0046684,2
RTS0046686,1
RTS0046687,1
RTS0046688,2
RTS0046690,1
RTS0046696,1
RTS0046699,1
RTS0046700,1
RTS0046701,3
RTS0046702,1
RTS0046703,8
RTS0046704,10
RTS0046705,3
RTS0046706,7
RTS0046707,13
RTS0046708,10
RTS0046712,1
RTS0046714,2
RTS0046716,1
RTS0046717,1
RTS0046720,1
RTS0046722,1
RTS0046723,1
RTS0046724,1
RTS0046726,1
RTS0046728,1
RTS0046730,1
RTS0046731,1
RTS0046732,1
RTS0046737,1
RTS0046739,1
RTS0046743,1
RTS0046746,1
RTS0046749,1
RTS0046751,1
RTS0046752,2
RTS0046757,1
RTS0046759,3
RTS0046760,3
RTS0046763,1
RTS0046764,10
RTS0046767,1
RTS0046768,2
RTS0046769,8
RTS0046770,2
RTS0046771,1
RTS0046773,1
RTS0046779,1
RTS0046780,1
RTS0046785,1
RTS0046790,3
RTS0046792,1
RTS0046795,1
RTS0046796,2
RTS0046801,11
RTS0046802,8
RTS0046803,1
RTS0046808,1
RTS0046812,1
RTS0046814,1
RTS0046817,2
RTS0046818,1
RTS0046819,3
RTS0046820,1
RTS0046822,1
RTS0046824,1
RTS0046831,1
RTS0046832,1
RTS0046833,2
RTS0046836,11
RTS0046837,22
RTS0046838,13
RTS0046839,56
RTS0046840,4
RTS0046842,7
RTS0046843,5
RTS0046851,2
RTS0046852,2
RTS0046853,1
RTS0046855,1
RTS0046856,1
RTS0046858,1
RTS0046860,1
RTS0046861,1
RTS0046863,1
RTS0046867,1
RTS0046869,8
RTS0046870,2
RTS0046871,4
RTS0046872,10
RTS0046874,1
RTS0046875,2
RTS0046876,1
RTS0046877,1
RTS0046878,3
RTS0046881,1
RTS0046882,1
RTS0046886,1
RTS0046891,1
RTS0046893,2
RTS0046899,14
RTS0046900,1
RTS0046903,1
RTS0046904,1
RTS0046906,4
RTS0046907,16
RTS0046910,1
RTS0046911,1
RTS0046916,1
RTS0046918,21
RTS0046919,17
RTS0046920,37
RTS0046923,2
RTS0046924,8
RTS0046925,1
RTS0046929,2
RTS0046930,3
RTS0046933,1
RTS0046935,2
RTS0046936,3
RTS0046937,1
RTS0046938,2
RTS0046939,1
RTS0046940,7
RTS0046941,1
RTS0046943,1
RTS0046946,1
RTS0046948,1
RTS0046955,1
RTS0046956,1
RTS0046960,1
RTS0046961,4
RTS0046962,2
RTS0046963,2
RTS0046968,1
RTS0047055,3
RTS0047056,2
RTS0047057,1
RTS0047058,4
RTS0047060,1
RTS0047061,4
RTS0047063,3
RTS0047064,1
RTS0047065,2
RTS0047066,3
RTS0047067,3
RTS0047068,2
RTS0047069,3
RTS0047070,1
RTS0047071,1
RTS0047074,1
RTS0047075,1
RTS0047077,1
RTS0047080,1
RTS0047083,2
RTS0047085,1
RTS0047087,1
RTS0047093,3
RTS0047094,2
RTS0047095,1
RTS0047098,2
RTS0047100,1
RTS0047103,2
RTS0047105,3
RTS0047107,1
RTS0047110,1
RTS0047112,1
RTS0047113,7
RTS0047114,1
RTS0047115,1
RTS0047116,2
RTS0047117,2
RTS0047118,1
RTS0047122,1
RTS0047129,2
RTS0047130,2
RTS0047133,1
RTS0047134,2
RTS0047135,1
RTS0047136,1
RTS0047141,1
RTS0047146,1
RTS0047149,3
RTS0047150,1
RTS0047151,1
RTS0047153,3
RTS0047154,1
RTS0047156,1
RTS0047159,1
RTS0047167,1
RTS0047169,2
RTS0047171,1
RTS0047172,3
RTS0047173,2
RTS0047174,4
RTS0047175,3
RTS0047177,1
RTS0047178,1
RTS0047181,2
RTS0047185,1
RTS0047188,1
RTS0047191,1
RTS0047192,1
RTS0047194,1
RTS0047195,1
RTS0047196,1
RTS0047197,2
RTS0047199,1
RTS0047200,1
RTS0047202,1
RTS0047204,1
RTS0047207,2
RTS0047208,8
RTS0047209,5
RTS0047210,19
RTS0047211,12
RTS0047212,2
RTS0047213,2
RTS0047215,1
RTS0047216,1
RTS0047217,3
RTS0047218,2
RTS0047219,2
RTS0047220,1
RTS0047222,1
RTS0047225,2
RTS0047231,1
RTS0047233,1
RTS0047234,1
RTS0047236,2
RTS0047237,1
RTS0047240,1
RTS0047243,1
RTS0047247,1
RTS0047248,2
RTS0047254,1
RTS0047255,2
RTS0047258,1
RTS0047259,2
RTS0047262,1
RTS0047263,3
RTS0047264,1
RTS0047267,3
RTS0047268,1
RTS0047269,1
RTS0047270,6
RTS0047271,6
RTS0047272,1
RTS0047274,1
RTS0047276,1
RTS0047277,7
RTS0047278,1
RTS0047279,4
RTS0047280,1
RTS0047281,2
RTS0047282,2
RTS0047283,1
RTS0047290,13
RTS0047291,11
RTS0047292,6
RTS0047293,6
RTS0047294,14
RTS0047296,1
RTS0047297,2
RTS0047298,1
RTS0047300,1
RTS0047301,1
RTS0047302,2
RTS0047304,1
RTS0047305,2
RTS0047306,5
RTS0047307,3
RTS0047308,4
RTS0047310,1
RTS0047312,2
RTS0047314,1
RTS0047315,1
RTS0047316,1
RTS0047317,1
RTS0047318,4
RTS0047319,1
RTS0047321,2
RTS0047322,1
RTS0047324,2
RTS0047325,2
RTS0047327,2
RTS0047329,1
RTS0047331,2
RTS0047332,1
RTS0047333,3
RTS0047335,1
RTS0047338,2
RTS0047339,1
RTS0047340,1
RTS0047341,1
RTS0047342,4
RTS0047343,1
RTS0047344,2
RTS0047348,4
RTS0047349,3
RTS0047352,1
RTS0047354,3
RTS0047356,1
RTS0047357,1
RTS0047359,1
RTS0047360,1
RTS0047361,1
RTS0047363,1
RTS0047366,1
RTS0047367,1
RTS0047370,1
RTS0047373,1
RTS0047374,1
RTS0047375,2
RTS0047376,3
RTS0047377,2
RTS0047378,2
RTS0047379,2
RTS0047380,4
RTS0047383,3
RTS0047386,1
RTS0047389,2
RTS0047390,1
RTS0047391,2
RTS0047393,1
RTS0047396,7
RTS0047397,2
RTS0047400,4
RTS0047404,2
RTS0047405,2
RTS0047408,1
RTS0047409,2
RTS0047410,1
RTS0047411,1
RTS0047412,1
RTS0047413,3
RTS0047414,1
RTS0047418,1
RTS0047419,3
RTS0047421,1
RTS0047422,1
RTS0047428,1
RTS0047430,2
RTS0047435,2
RTS0047439,1
RTS0047440,2
RTS0047441,4
RTS0047442,4
RTS0047445,1
RTS0047446,1
RTS0047449,1
RTS0047454,1
RTS0047455,1
RTS0047457,1
RTS0047466,1
RTS0047471,1
RTS0047472,1
RTS0047473,1
RTS0047474,1
RTS0047479,1
RTS0047480,2
RTS0047481,1
RTS0047482,1
RTS0047483,3
RTS0047485,4
RTS0047486,1
RTS0047488,2
RTS0047489,1
RTS0047491,2
RTS0047492,1
RTS0047493,2
RTS0047495,2
RTS0047497,2
RTS0047498,1
RTS0047499,3
RTS0047501,2
RTS0047502,1
RTS0047504,2
RTS0047505,1
RTS0047508,1
RTS0047509,2
RTS0047512,3
RTS0047513,1
RTS0047514,1
RTS0047515,1
RTS0047516,2
RTS0047517,1
RTS0047518,2
RTS0047520,1
RTS0047521,5
RTS0047523,2
RTS0047524,1
RTS0047525,1
RTS0047526,1
RTS0047527,1
RTS0047528,3
RTS0047529,1
RTS0047530,1
RTS0047533,1
RTS0047537,2
RTS0047538,2
RTS0047540,4
RTS0047547,1
RTS0047548,1
RTS0047549,1
RTS0047560,1
RTS0047561,2
RTS0047565,2
RTS0047566,1
RTS0047568,2
RTS0047570,1
RTS0047574,1
RTS0047577,1
RTS0047582,1
RTS0047588,1
RTS0047591,2
RTS0047593,1
RTS0047594,1
RTS0047595,1
RTS0047596,1
RTS0047598,2
RTS0047599,3
RTS0047600,2
RTS0047601,7
RTS0047602,1
RTS0047604,1
RTS0047606,2
RTS0047613,4
RTS0047614,2
RTS0047616,1
RTS0047617,1
RTS0047619,1
RTS0047625,1
RTS0047628,2
RTS0047632,1
RTS0047635,2
RTS0047636,1
RTS0047638,1
RTS0047642,1
RTS0047647,1
RTS0047648,1
RTS0047649,1
RTS0047650,1
RTS0047654,1
RTS0047657,1
RTS0047659,1
RTS0047661,2
RTS0047662,2
RTS0047664,1
RTS0047665,1
RTS0047667,1
RTS0047670,1
RTS0047673,1
RTS0047678,1
RTS0047680,1
RTS0047684,1
RTS0047688,2
RTS0047692,2
RTS0047694,2
RTS0047695,2
RTS0047696,1
RTS0047697,1
RTS0047700,2
RTS0047703,1
RTS0047706,1
RTS0047708,1
RTS0047709,3
RTS0047711,1
RTS0047715,1
RTS0047718,1
RTS0047721,1
RTS0047723,1
RTS0047724,2
RTS0047725,6
RTS0047726,2
RTS0047727,1
RTS0047728,7
RTS0047729,1
RTS0047730,1
RTS0047731,1
RTS0047734,1
RTS0047735,1
RTS0047736,2
RTS0047737,1
RTS0047739,1
RTS0047740,2
RTS0047744,2
RTS0047748,3
RTS0047749,2
RTS0047750,1
RTS0047752,2
RTS0047753,2
RTS0047755,6
RTS0047756,1
RTS0047757,4
RTS0047758,1
RTS0047760,5
RTS0047762,1
RTS0047764,1
RTS0047766,1
RTS0047768,2
RTS0047769,1
RTS0047770,1
RTS0047771,2
RTS0047774,1
RTS0047775,1
RTS0047777,4
RTS0047778,1
RTS0047780,2
RTS0047782,2
RTS0047783,1
RTS0047785,1
RTS0047786,3
RTS0047788,2
RTS0047793,1
RTS0047795,1
RTS0047799,1
RTS0047801,1
RTS0047802,2
RTS0047807,1
RTS0047808,52
RTS0047809,1
RTS0047811,3
RTS0047813,2
RTS0047814,1
RTS0047819,2
RTS0047820,1
RTS0047823,1
RTS0047828,1
RTS0047829,1
RTS0047830,1
RTS0047832,1
RTS0047833,1
RTS0047834,1
RTS0047835,2
RTS0047837,1
RTS0047839,1
RTS0047842,1
RTS0047843,1
RTS0047845,1
RTS0047846,1
RTS0047853,2
RTS0047854,1
RTS0047855,1
RTS0047858,1
RTS0047863,2
RTS0047866,3
RTS0047868,1
RTS0047871,1
RTS0047872,1
RTS0047874,1
RTS0047877,2
RTS0047878,2
RTS0047879,1
RTS0047880,2
RTS0047882,1
RTS0047883,3
RTS0047884,1
RTS0047886,1
RTS0047890,17
RTS0047891,15
RTS0047892,7
RTS0047897,1
RTS0047898,1
RTS0047899,1
RTS0047900,1
RTS0047904,1
RTS0047907,20
RTS0047908,14
RTS0047909,7
RTS0047912,1
RTS0047913,1
RTS0047914,1
RTS0047920,2
RTS0047921,9
RTS0047927,1
RTS0047928,1
RTS0047932,2
RTS0047933,2
RTS0047936,2
RTS0047937,1
RTS0047940,2
RTS0047944,3
RTS0047945,1
RTS0047948,1
RTS0047949,2
RTS0047952,1
RTS0047954,1
RTS0047958,1
RTS0047959,1
RTS0047963,1
RTS0047964,6
RTS0047965,2
RTS0047972,2
RTS0047974,5
RTS0047975,3
RTS0047976,1
RTS0047979,1
RTS0047980,1
RTS0047981,1
RTS0047982,1
RTS0047985,4
RTS0047988,2
RTS0047991,5
RTS0047993,1
RTS0047994,1
RTS0047997,2
RTS0047998,1
RTS0048000,2
RTS0048001,1
RTS0048003,2
RTS0048005,2
RTS0048008,1
RTS0048009,2
RTS0048013,1
RTS0048014,1
RTS0048015,2
RTS0048016,10
RTS0048019,1
RTS0048022,2
RTS0048024,1
RTS0048027,1
RTS0048034,2
RTS0048035,1
RTS0048038,1
RTS0048042,1
RTS0048043,3
RTS0048047,1
RTS0048050,1
RTS0048051,1
RTS0048052,3
RTS0048057,1
RTS0048060,1
RTS0048061,2
RTS0048062,1
RTS0048063,2
RTS0048064,5
RTS0048065,2
RTS0048066,1
RTS0048067,1
RTS0048068,1
RTS0048069,3
RTS0048071,1
RTS0048073,2
RTS0048074,2
RTS0048076,1
RTS0048077,1
RTS0048078,1
RTS0048080,1
RTS0048081,1
RTS0048084,1
RTS0048085,1
RTS0048087,1
RTS0048088,2
RTS0048089,2
RTS0048090,2
RTS0048091,1
RTS0048092,1
RTS0048093,2
RTS0048096,2
RTS0048098,74
RTS0048099,93
RTS0048100,108
RTS0048101,46
RTS0048102,57
RTS0048104,1
RTS0048110,1
RTS0048114,13
RTS0048115,13
RTS0048116,2
RTS0048117,6
RTS0048118,7
RTS0048127,2
RTS0048129,2
RTS0048131,4
RTS0048132,3
RTS0048133,1
RTS0048134,6
RTS0048135,5
RTS0048140,1
RTS0048142,1
RTS0048146,1
RTS0048147,1
RTS0048149,1
RTS0048151,2
RTS0048153,1
RTS0048160,22
RTS0048161,24
RTS0048162,2
RTS0048163,2
RTS0048164,10
RTS0048165,6
RTS0048166,5
RTS0048167,2
RTS0048168,1
RTS0048169,1
RTS0048176,12
RTS0048177,3
RTS0048178,8
RTS0048179,8
RTS0048180,8
RTS0048183,1
RTS0048189,1
RTS0048191,2
RTS0048192,1
RTS0048193,1
RTS0048194,1
RTS0048196,1
RTS0048198,1
RTS0048200,1
RTS0048204,2
RTS0048205,1
RTS0048207,3
RTS0048208,7
RTS0048209,1
RTS0048210,4
RTS0048211,5
RTS0048212,1
RTS0048214,1
RTS0048215,1
RTS0048217,1
RTS0048219,2
RTS0048220,1
RTS0048222,1
RTS0048223,2
RTS0048224,2
RTS0048225,1
RTS0048227,1
RTS0048231,1
RTS0048232,2
RTS0048233,3
RTS0048234,1
RTS0048235,1
RTS0048236,1
RTS0048237,1
RTS0048239,1
RTS0048242,1
RTS0048244,3
RTS0048246,1
RTS0049343,1
RTS0049347,1
RTS0049348,2
RTS0049349,1
RTS0049350,1
RTS0049355,3
RTS0049356,2
RTS0049359,1
RTS0049361,1
RTS0049363,1
RTS0049364,1
RTS0049366,6
RTS0049367,4
RTS0049368,1
RTS0049369,1
RTS0049371,1
RTS0049372,1
RTS0049373,16
RTS0049374,22
RTS0049375,22
RTS0049376,11
RTS0049377,17
RTS0049378,16
RTS0049379,4
RTS0049380,14
RTS0049381,15
RTS0049382,11
RTS0049385,1
RTS0049386,1
RTS0049387,1
RTS0049388,1
RTS0049390,82
RTS0049391,115
RTS0049392,87
RTS0049393,71
RTS0049394,50
RTS0049395,4
RTS0049396,12
RTS0049397,10
RTS0049398,5
RTS0049399,4
RTS0049400,4
RTS0049402,2
RTS0049406,1
RTS0049408,1
RTS0049409,1
RTS0049417,1
RTS0049423,2
RTS0049424,1
RTS0049426,1
RTS0049427,2
RTS0049429,2
RTS0049430,1
RTS0049431,1
RTS0049432,1
RTS0049433,1
RTS0049437,3
RTS0049439,3
RTS0049440,1
RTS0049441,1
RTS0049442,3
RTS0049443,2
RTS0049444,2
RTS0049449,1
RTS0049450,1
RTS0049452,1
RTS0049453,1
RTS0049455,1
RTS0049459,1
RTS0049460,3
RTS0049461,3
RTS0049462,1
RTS0049463,5
RTS0049464,1
RTS0049465,2
RTS0049469,1
RTS0049470,1
RTS0049471,3
RTS0049472,1
RTS0049473,1
RTS0049474,1
RTS0049475,3
RTS0049476,5
RTS0049479,84
RTS0049480,6
RTS0049485,1
RTS0997079,1
RTS0997085,1
RTS0997086,1
RTS0997088,1909
RTS0997089,291
RTS0997090,2
RTS0997093,1
RTS0997096,2
RTS0997097,1
RTS0997100,1
RTS0997107,1
RTS0997112,1
RTS0997116,1
RTS0997119,1
RTS0997121,1
RTS0997122,2
RTS0997123,1
RTS0997124,1
RTS0997125,3
RTS0997126,4
RTS0997127,6
RTS0997129,4
RTS0997130,2
</Code_Summary>
