# Supplementary material for: Spatial meta-transcriptomics reveal associations of intratumor bacteria burden with lung cancer cells showing a distinct oncogenic signature
Source: J Immunother Cancer. 2022 Jul 6;10(7):e004698. doi: 10.1136/jitc-2022-004698 (PMC9260850; doi:10.1136/jitc-2022-004698)
Supplement: Supplementary data [file jitc-2022-004698supp009.zip › DSP-1001250002849-F-A09.dcc]

<Header>
FileVersion,0.02
SoftwareVersion,"GeoMx_NGS_Pipeline_ 2.0.0"
Date,2020-6-15
</Header>

<Scan_Attributes>
ID,DSP-1001250002849-F-A09
Plate_ID,1001250002849
Well,A09
</Scan_Attributes>

<NGS_Processing_Attributes>
SeqSetId,
tamperedIni,No
Raw,23238580
Trimmed,23127305
Stitched,22996656
Aligned,22585354
umiQ30,0.9921
rtsQ30,0.9917
</NGS_Processing_Attributes>


<Code_Summary>
RTS0039454,218
RTS0039455,169
RTS0039456,138
RTS0039457,545
RTS0039458,120
RTS0039459,138
RTS0039460,113
RTS0039461,228
RTS0039462,187
RTS0039463,164
RTS0039464,112
RTS0039465,127
RTS0039466,108
RTS0039467,165
RTS0039468,110
RTS0039469,97
RTS0039470,105
RTS0039471,118
RTS0039472,121
RTS0039473,75
RTS0039474,113
RTS0039475,101
RTS0039476,126
RTS0039477,132
RTS0039478,111
RTS0039479,102
RTS0039480,90
RTS0039481,94
RTS0039482,125
RTS0039483,106
RTS0039484,111
RTS0039485,89
RTS0039486,91
RTS0039487,83
RTS0039488,96
RTS0039489,114
RTS0039490,123
RTS0039491,127
RTS0039492,85
RTS0039493,114
RTS0039494,99
RTS0039495,103
RTS0039496,106
RTS0039497,81
RTS0039498,114
RTS0039499,2056
RTS0039500,1625
RTS0039501,1502
RTS0039502,2254
RTS0039503,2017
RTS0039504,226
RTS0039505,195
RTS0039506,187
RTS0039507,518
RTS0039508,147
RTS0039509,195
RTS0039510,363
RTS0039511,207
RTS0039512,135
RTS0039513,179
RTS0039514,251
RTS0039515,288
RTS0039516,119
RTS0039517,104
RTS0039518,99
RTS0039519,84
RTS0039520,81
RTS0039521,231
RTS0039522,299
RTS0039523,198
RTS0039524,358
RTS0039525,405
RTS0039526,159
RTS0039527,247
RTS0039528,153
RTS0039529,201
RTS0039530,171
RTS0039531,325
RTS0039532,274
RTS0039533,374
RTS0039534,183
RTS0039535,346
RTS0039536,106
RTS0039537,96
RTS0039538,117
RTS0039539,110
RTS0039540,105
RTS0039541,127
RTS0039542,139
RTS0039543,109
RTS0039544,99
RTS0039545,138
RTS0039546,77
RTS0039547,84
RTS0039548,104
RTS0039549,112
RTS0039550,88
RTS0039551,81
RTS0039552,51
RTS0039553,103
RTS0039554,123
RTS0039555,111
RTS0039556,77
RTS0039557,91
RTS0039558,93
RTS0039559,87
RTS0039560,77
RTS0039561,99
RTS0039562,101
RTS0039563,89
RTS0039564,96
RTS0039565,131
RTS0039566,110
RTS0039567,84
RTS0039568,111
RTS0039569,98
RTS0039570,94
RTS0039571,90
RTS0039572,100
RTS0039573,108
RTS0039574,82
RTS0039575,85
RTS0039576,164
RTS0039577,321
RTS0039578,166
RTS0039579,229
RTS0039580,269
RTS0039581,283
RTS0039582,417
RTS0039583,421
RTS0039584,323
RTS0039585,248
RTS0039586,73
RTS0039587,75
RTS0039588,82
RTS0039589,89
RTS0039590,87
RTS0039591,638
RTS0039592,497
RTS0039593,354
RTS0039594,574
RTS0039595,569
RTS0039596,126
RTS0039597,136
RTS0039598,110
RTS0039599,97
RTS0039600,123
RTS0039601,75
RTS0039602,104
RTS0039603,98
RTS0039604,125
RTS0039605,83
RTS0039606,98
RTS0039607,149
RTS0039608,109
RTS0039609,93
RTS0039610,100
RTS0039611,188
RTS0039612,130
RTS0039613,140
RTS0039614,126
RTS0039615,79
RTS0039616,98
RTS0039617,83
RTS0039619,115
RTS0039620,94
RTS0039621,112
RTS0039622,103
RTS0039623,98
RTS0039624,108
RTS0039625,86
RTS0039626,104
RTS0039627,101
RTS0039628,70
RTS0039629,91
RTS0039630,84
RTS0039631,68
RTS0039632,73
RTS0039633,87
RTS0039634,81
RTS0039635,86
RTS0039636,112
RTS0039637,110
RTS0039638,150
RTS0039639,169
RTS0039640,118
RTS0039641,233
RTS0039642,199
RTS0039643,216
RTS0039644,138
RTS0039645,143
RTS0039646,149
RTS0039647,146
RTS0039648,115
RTS0039649,137
RTS0039650,118
RTS0039651,343
RTS0039652,450
RTS0039653,266
RTS0039654,199
RTS0039655,325
RTS0039656,1858
RTS0039657,1506
RTS0039658,1018
RTS0039659,1721
RTS0039660,1094
RTS0039661,135
RTS0039662,107
RTS0039663,132
RTS0039664,161
RTS0039665,164
RTS0039666,135
RTS0039667,83
RTS0039668,91
RTS0039669,193
RTS0039670,106
RTS0039671,406
RTS0039672,482
RTS0039673,327
RTS0039674,387
RTS0039675,335
RTS0039676,92
RTS0039677,76
RTS0039678,71
RTS0039679,108
RTS0039680,76
RTS0039681,262
RTS0039682,169
RTS0039683,108
RTS0039684,151
RTS0039685,174
RTS0039686,1926
RTS0039687,2869
RTS0039688,2032
RTS0039689,1416
RTS0039690,1559
RTS0039691,100
RTS0039692,108
RTS0039693,88
RTS0039694,105
RTS0039695,75
RTS0039696,87
RTS0039697,97
RTS0039698,107
RTS0039699,112
RTS0039700,99
RTS0039701,505
RTS0039702,704
RTS0039703,583
RTS0039704,786
RTS0039705,700
RTS0039706,112
RTS0039707,129
RTS0039708,120
RTS0039709,114
RTS0039710,155
RTS0039711,170
RTS0039712,384
RTS0039713,367
RTS0039714,266
RTS0039715,319
RTS0039716,214
RTS0039717,287
RTS0039718,129
RTS0039719,160
RTS0039720,535
RTS0039721,192
RTS0039722,166
RTS0039723,292
RTS0039724,199
RTS0039725,205
RTS0039726,195
RTS0039727,167
RTS0039728,215
RTS0039729,210
RTS0039730,206
RTS0039731,89
RTS0039732,116
RTS0039733,101
RTS0039734,119
RTS0039735,114
RTS0039736,210
RTS0039737,203
RTS0039738,239
RTS0039739,237
RTS0039740,160
RTS0039741,261
RTS0039742,280
RTS0039743,233
RTS0039744,281
RTS0039745,284
RTS0039746,266
RTS0039747,364
RTS0039749,280
RTS0039750,289
RTS0039751,127
RTS0039752,97
RTS0039753,244
RTS0039754,123
RTS0039755,179
RTS0039756,149
RTS0039757,93
RTS0039758,188
RTS0039759,100
RTS0039760,150
RTS0039761,317
RTS0039762,315
RTS0039763,230
RTS0039764,151
RTS0039765,275
RTS0039766,114
RTS0039767,147
RTS0039768,136
RTS0039769,96
RTS0039770,176
RTS0039771,140
RTS0039772,177
RTS0039773,183
RTS0039774,141
RTS0039775,262
RTS0039776,126
RTS0039777,138
RTS0039778,127
RTS0039779,135
RTS0039780,152
RTS0039781,1077
RTS0039782,524
RTS0039783,543
RTS0039784,446
RTS0039785,1312
RTS0039786,231
RTS0039787,149
RTS0039788,192
RTS0039789,202
RTS0039790,305
RTS0039791,493
RTS0039792,329
RTS0039793,218
RTS0039794,428
RTS0039795,226
RTS0039796,272
RTS0039797,301
RTS0039798,232
RTS0039799,332
RTS0039800,302
RTS0039801,103
RTS0039802,75
RTS0039803,113
RTS0039804,112
RTS0039805,103
RTS0039806,101
RTS0039807,93
RTS0039808,119
RTS0039809,105
RTS0039810,102
RTS0039811,147
RTS0039812,195
RTS0039813,153
RTS0039814,168
RTS0039815,168
RTS0039816,111
RTS0039817,110
RTS0039818,106
RTS0039819,97
RTS0039820,86
RTS0039821,156
RTS0039822,140
RTS0039823,250
RTS0039824,192
RTS0039825,248
RTS0039826,181
RTS0039827,196
RTS0039828,233
RTS0039829,210
RTS0039830,191
RTS0039831,71
RTS0039832,113
RTS0039833,83
RTS0039834,128
RTS0039835,118
RTS0039836,101
RTS0039838,104
RTS0039839,77
RTS0039840,84
RTS0039841,207
RTS0039842,237
RTS0039843,199
RTS0039844,274
RTS0039845,170
RTS0039846,106
RTS0039847,114
RTS0039848,73
RTS0039849,90
RTS0039850,89
RTS0039851,193
RTS0039852,226
RTS0039853,188
RTS0039854,170
RTS0039855,225
RTS0039856,77
RTS0039857,112
RTS0039858,97
RTS0039859,114
RTS0039860,93
RTS0039861,98
RTS0039862,80
RTS0039863,98
RTS0039864,114
RTS0039865,81
RTS0039866,240
RTS0039867,346
RTS0039868,162
RTS0039869,297
RTS0039870,249
RTS0039871,152
RTS0039872,162
RTS0039873,132
RTS0039874,118
RTS0039875,168
RTS0039876,91
RTS0039877,77
RTS0039878,101
RTS0039879,90
RTS0039880,79
RTS0039881,97
RTS0039882,87
RTS0039883,69
RTS0039884,92
RTS0039885,132
RTS0039886,79
RTS0039887,92
RTS0039888,103
RTS0039890,88
RTS0039891,271
RTS0039892,197
RTS0039893,238
RTS0039894,99
RTS0039895,258
RTS0039896,122
RTS0039897,95
RTS0039898,156
RTS0039899,91
RTS0039900,127
RTS0039901,113
RTS0039902,110
RTS0039903,87
RTS0039904,106
RTS0039905,112
RTS0039906,101
RTS0039907,129
RTS0039908,101
RTS0039909,90
RTS0039910,79
RTS0039911,83
RTS0039912,86
RTS0039913,102
RTS0039914,90
RTS0039915,97
RTS0039916,90
RTS0039917,99
RTS0039918,109
RTS0039919,79
RTS0039920,69
RTS0039921,145
RTS0039922,152
RTS0039923,119
RTS0039924,113
RTS0039925,107
RTS0039926,209
RTS0039927,179
RTS0039928,174
RTS0039929,190
RTS0039930,277
RTS0039931,140
RTS0039932,132
RTS0039933,146
RTS0039934,114
RTS0039935,135
RTS0039936,104
RTS0039937,95
RTS0039938,132
RTS0039939,84
RTS0039940,97
RTS0039941,74
RTS0039942,85
RTS0039943,105
RTS0039944,123
RTS0039945,105
RTS0039946,373
RTS0039947,371
RTS0039948,599
RTS0039949,441
RTS0039950,412
RTS0039951,179
RTS0039952,177
RTS0039953,157
RTS0039954,134
RTS0039955,148
RTS0039956,230
RTS0039957,263
RTS0039958,247
RTS0039959,176
RTS0039960,280
RTS0039961,100
RTS0039962,94
RTS0039963,98
RTS0039964,105
RTS0039965,97
RTS0039966,103
RTS0039967,99
RTS0039968,116
RTS0039969,89
RTS0039970,96
RTS0039971,127
RTS0039972,90
RTS0039973,84
RTS0039974,116
RTS0039975,99
RTS0039976,103
RTS0039977,101
RTS0039978,96
RTS0039979,110
RTS0039980,102
RTS0039981,498
RTS0039982,690
RTS0039983,832
RTS0039984,405
RTS0039985,786
RTS0039986,205
RTS0039987,169
RTS0039988,147
RTS0039989,170
RTS0039990,138
RTS0039991,216
RTS0039992,233
RTS0039993,318
RTS0039994,169
RTS0039995,371
RTS0039996,129
RTS0039997,104
RTS0039998,109
RTS0039999,102
RTS0040000,112
RTS0040001,95
RTS0040002,107
RTS0040003,87
RTS0040004,101
RTS0040005,121
RTS0040006,456
RTS0040007,467
RTS0040008,278
RTS0040009,435
RTS0040010,523
RTS0040011,124
RTS0040012,70
RTS0040013,97
RTS0040014,83
RTS0040015,97
RTS0040016,85
RTS0040017,118
RTS0040018,83
RTS0040019,100
RTS0040020,119
RTS0040021,107
RTS0040022,91
RTS0040023,116
RTS0040024,97
RTS0040025,92
RTS0040026,88
RTS0040027,114
RTS0040028,86
RTS0040029,100
RTS0040030,94
RTS0040031,105
RTS0040032,108
RTS0040033,80
RTS0040034,76
RTS0040035,61
RTS0040036,95
RTS0040037,109
RTS0040038,103
RTS0040039,94
RTS0040040,96
RTS0040041,109
RTS0040042,95
RTS0040043,83
RTS0040044,133
RTS0040045,88
RTS0040046,114
RTS0040047,106
RTS0040048,94
RTS0040049,97
RTS0040050,100
RTS0040051,100
RTS0040052,94
RTS0040053,109
RTS0040054,117
RTS0040055,111
RTS0040056,110
RTS0040057,95
RTS0040058,88
RTS0040059,91
RTS0040060,105
RTS0040061,89
RTS0040062,81
RTS0040063,81
RTS0040064,129
RTS0040065,95
RTS0040066,114
RTS0040067,89
RTS0040068,119
RTS0040069,100
RTS0040070,106
RTS0040071,83
RTS0040072,107
RTS0040073,111
RTS0040074,122
RTS0040075,114
RTS0040076,175
RTS0040077,234
RTS0040078,142
RTS0040079,154
RTS0040080,184
RTS0040081,99
RTS0040082,119
RTS0040083,97
RTS0040084,97
RTS0040085,80
RTS0040086,85
RTS0040087,75
RTS0040088,117
RTS0040089,95
RTS0040090,120
RTS0040091,84
RTS0040092,80
RTS0040093,87
RTS0040094,78
RTS0040095,76
RTS0040096,146
RTS0040097,125
RTS0040098,128
RTS0040099,124
RTS0040100,142
RTS0040101,93
RTS0040102,64
RTS0040103,89
RTS0040104,96
RTS0040105,80
RTS0040106,237
RTS0040107,208
RTS0040108,174
RTS0040109,221
RTS0040110,230
RTS0040111,92
RTS0040112,98
RTS0040113,95
RTS0040114,80
RTS0040115,120
RTS0040116,1670
RTS0040117,1124
RTS0040118,664
RTS0040119,1257
RTS0040120,1544
RTS0040121,291
RTS0040122,257
RTS0040123,211
RTS0040124,223
RTS0040125,230
RTS0040126,332
RTS0040127,590
RTS0040128,320
RTS0040129,251
RTS0040130,390
RTS0040131,108
RTS0040132,102
RTS0040133,108
RTS0040134,87
RTS0040135,100
RTS0040136,117
RTS0040137,129
RTS0040138,174
RTS0040139,136
RTS0040140,139
RTS0040141,162
RTS0040142,200
RTS0040143,148
RTS0040144,207
RTS0040145,133
RTS0040146,202
RTS0040147,260
RTS0040148,189
RTS0040149,195
RTS0040150,155
RTS0040151,216
RTS0040152,158
RTS0040153,169
RTS0040154,177
RTS0040155,195
RTS0040156,130
RTS0040157,108
RTS0040158,130
RTS0040159,163
RTS0040160,154
RTS0040161,94
RTS0040162,59
RTS0040163,73
RTS0040164,97
RTS0040165,89
RTS0040166,77
RTS0040167,109
RTS0040168,90
RTS0040169,105
RTS0040170,86
RTS0040171,35
RTS0040172,68
RTS0040173,74
RTS0040174,81
RTS0040175,98
RTS0040176,66
RTS0040177,70
RTS0040178,77
RTS0040179,52
RTS0040180,107
RTS0040181,121
RTS0040182,102
RTS0040183,78
RTS0040184,87
RTS0040185,82
RTS0040186,102
RTS0040187,93
RTS0040188,89
RTS0040189,99
RTS0040190,102
RTS0040191,105
RTS0040192,97
RTS0040193,111
RTS0040194,153
RTS0040195,145
RTS0040196,103
RTS0040197,91
RTS0040198,97
RTS0040199,96
RTS0040200,85
RTS0040201,128
RTS0040202,123
RTS0040203,141
RTS0040204,112
RTS0040205,111
RTS0040206,695
RTS0040207,236
RTS0040208,547
RTS0040209,772
RTS0040210,965
RTS0040211,112
RTS0040212,103
RTS0040213,77
RTS0040214,141
RTS0040215,136
RTS0040216,90
RTS0040217,106
RTS0040218,110
RTS0040219,99
RTS0040220,123
RTS0040221,88
RTS0040222,71
RTS0040223,93
RTS0040224,59
RTS0040225,69
RTS0040226,118
RTS0040227,80
RTS0040228,87
RTS0040229,83
RTS0040230,117
RTS0040231,77
RTS0040232,91
RTS0040233,84
RTS0040234,84
RTS0040235,76
RTS0040236,78
RTS0040237,85
RTS0040238,94
RTS0040239,107
RTS0040240,80
RTS0040241,92
RTS0040242,108
RTS0040243,88
RTS0040244,101
RTS0040245,108
RTS0040246,86
RTS0040247,116
RTS0040248,107
RTS0040249,111
RTS0040250,89
RTS0040251,91
RTS0040252,79
RTS0040253,81
RTS0040254,78
RTS0040255,113
RTS0040256,71
RTS0040257,66
RTS0040258,76
RTS0040259,88
RTS0040260,98
RTS0040261,66
RTS0040262,92
RTS0040263,103
RTS0040264,74
RTS0040265,91
RTS0040266,75
RTS0040267,84
RTS0040268,98
RTS0040269,79
RTS0040270,117
RTS0040271,123
RTS0040272,122
RTS0040273,113
RTS0040274,113
RTS0040275,104
RTS0040276,353
RTS0040277,692
RTS0040278,1356
RTS0040279,1225
RTS0040280,879
RTS0040281,95
RTS0040282,80
RTS0040283,93
RTS0040284,87
RTS0040285,93
RTS0040286,99
RTS0040287,106
RTS0040288,124
RTS0040289,94
RTS0040290,131
RTS0040291,90
RTS0040292,86
RTS0040293,98
RTS0040294,93
RTS0040295,105
RTS0040296,116
RTS0040297,107
RTS0040298,79
RTS0040299,99
RTS0040300,83
RTS0040301,70
RTS0040302,85
RTS0040303,83
RTS0040304,79
RTS0040305,103
RTS0040306,86
RTS0040307,90
RTS0040308,97
RTS0040309,107
RTS0040310,100
RTS0040311,106
RTS0040312,104
RTS0040313,83
RTS0040314,97
RTS0040315,95
RTS0040316,140
RTS0040317,200
RTS0040318,116
RTS0040319,243
RTS0040320,170
RTS0040321,94
RTS0040322,100
RTS0040323,93
RTS0040324,127
RTS0040325,89
RTS0040326,506
RTS0040327,407
RTS0040328,887
RTS0040329,1433
RTS0040330,949
RTS0040331,115
RTS0040332,98
RTS0040333,85
RTS0040334,87
RTS0040335,93
RTS0040336,78
RTS0040337,108
RTS0040338,65
RTS0040339,87
RTS0040340,79
RTS0040341,124
RTS0040342,73
RTS0040343,74
RTS0040344,112
RTS0040345,115
RTS0040346,85
RTS0040347,117
RTS0040348,109
RTS0040349,135
RTS0040350,114
RTS0040351,115
RTS0040352,105
RTS0040353,131
RTS0040354,89
RTS0040355,102
RTS0040356,118
RTS0040357,135
RTS0040358,117
RTS0040359,106
RTS0040360,125
RTS0040361,118
RTS0040363,80
RTS0040364,87
RTS0040365,108
RTS0040366,136
RTS0040367,137
RTS0040368,166
RTS0040369,123
RTS0040370,98
RTS0040371,168
RTS0040372,137
RTS0040373,130
RTS0040374,115
RTS0040375,86
RTS0040376,126
RTS0040377,116
RTS0040378,152
RTS0040379,140
RTS0040380,103
RTS0040381,98
RTS0040382,99
RTS0040383,91
RTS0040384,93
RTS0040385,83
RTS0040386,108
RTS0040387,109
RTS0040388,111
RTS0040389,106
RTS0040390,117
RTS0040391,129
RTS0040392,139
RTS0040393,143
RTS0040394,115
RTS0040395,113
RTS0040396,98
RTS0040397,109
RTS0040398,118
RTS0040399,122
RTS0040400,113
RTS0040401,4755
RTS0040402,6284
RTS0040403,3972
RTS0040404,4816
RTS0040405,1023
RTS0040406,247
RTS0040407,211
RTS0040408,272
RTS0040409,252
RTS0040410,257
RTS0040411,95
RTS0040412,79
RTS0040413,120
RTS0040414,92
RTS0040415,104
RTS0040416,3370
RTS0040417,1421
RTS0040418,924
RTS0040419,3149
RTS0040420,3820
RTS0040421,118
RTS0040422,119
RTS0040423,114
RTS0040424,115
RTS0040425,79
RTS0040426,93
RTS0040428,115
RTS0040429,84
RTS0040430,107
RTS0040431,114
RTS0040432,84
RTS0040433,110
RTS0040434,98
RTS0040435,109
RTS0040436,978
RTS0040437,1607
RTS0040438,2246
RTS0040439,2233
RTS0040440,1900
RTS0040441,181
RTS0040442,128
RTS0040443,166
RTS0040444,152
RTS0040445,132
RTS0040446,100
RTS0040447,103
RTS0040448,98
RTS0040449,116
RTS0040450,80
RTS0040451,3374
RTS0040452,4551
RTS0040453,3571
RTS0040454,2774
RTS0040455,9092
RTS0040456,128
RTS0040457,93
RTS0040458,84
RTS0040459,95
RTS0040460,109
RTS0040461,117
RTS0040462,90
RTS0040463,92
RTS0040464,101
RTS0040465,84
RTS0040466,153
RTS0040467,93
RTS0040468,123
RTS0040469,144
RTS0040470,98
RTS0040471,121
RTS0040472,100
RTS0040473,109
RTS0040474,84
RTS0040475,106
RTS0040476,91
RTS0040477,82
RTS0040478,97
RTS0040479,84
RTS0040480,90
RTS0040481,218
RTS0040482,257
RTS0040483,162
RTS0040484,263
RTS0040485,243
RTS0040486,100
RTS0040487,91
RTS0040488,99
RTS0040489,108
RTS0040490,101
RTS0040491,84
RTS0040492,84
RTS0040493,89
RTS0040494,115
RTS0040495,90
RTS0040496,1321
RTS0040497,1392
RTS0040498,1562
RTS0040499,955
RTS0040500,1212
RTS0040501,85
RTS0040502,100
RTS0040503,123
RTS0040504,77
RTS0040505,92
RTS0040506,103
RTS0040507,78
RTS0040508,93
RTS0040509,76
RTS0040510,58
RTS0040511,225
RTS0040512,152
RTS0040513,204
RTS0040514,172
RTS0040515,221
RTS0040516,89
RTS0040517,98
RTS0040518,76
RTS0040519,91
RTS0040520,102
RTS0040521,85
RTS0040522,103
RTS0040523,84
RTS0040524,80
RTS0040525,60
RTS0040526,161
RTS0040527,90
RTS0040528,127
RTS0040529,123
RTS0040530,157
RTS0040531,186
RTS0040532,368
RTS0040533,193
RTS0040534,190
RTS0040535,182
RTS0040536,144
RTS0040537,340
RTS0040538,215
RTS0040539,213
RTS0040540,210
RTS0040541,62
RTS0040542,90
RTS0040543,85
RTS0040544,86
RTS0040545,73
RTS0040546,88
RTS0040547,73
RTS0040548,86
RTS0040549,92
RTS0040550,105
RTS0040551,313
RTS0040552,353
RTS0040553,487
RTS0040554,483
RTS0040555,452
RTS0040556,114
RTS0040557,86
RTS0040558,100
RTS0040559,113
RTS0040560,90
RTS0040561,101
RTS0040562,60
RTS0040563,107
RTS0040564,104
RTS0040565,99
RTS0040566,107
RTS0040567,115
RTS0040568,78
RTS0040569,83
RTS0040570,100
RTS0040571,155
RTS0040572,108
RTS0040573,156
RTS0040574,216
RTS0040575,117
RTS0040576,426
RTS0040577,314
RTS0040578,317
RTS0040579,249
RTS0040580,378
RTS0040581,82
RTS0040582,122
RTS0040583,96
RTS0040584,100
RTS0040585,106
RTS0040586,120
RTS0040587,81
RTS0040588,138
RTS0040589,94
RTS0040590,129
RTS0040591,136
RTS0040592,123
RTS0040593,55
RTS0040594,82
RTS0040595,103
RTS0040596,147
RTS0040597,175
RTS0040598,91
RTS0040599,103
RTS0040600,146
RTS0040601,132
RTS0040602,131
RTS0040603,185
RTS0040604,188
RTS0040605,144
RTS0040606,100
RTS0040607,118
RTS0040608,117
RTS0040609,91
RTS0040610,127
RTS0040611,110
RTS0040612,94
RTS0040613,101
RTS0040614,114
RTS0040615,101
RTS0040616,97
RTS0040617,84
RTS0040618,92
RTS0040619,120
RTS0040620,84
RTS0040621,110
RTS0040622,102
RTS0040623,97
RTS0040624,121
RTS0040625,111
RTS0040626,91
RTS0040627,100
RTS0040628,102
RTS0040629,120
RTS0040630,120
RTS0040631,399
RTS0040632,240
RTS0040633,278
RTS0040634,347
RTS0040635,178
RTS0040636,113
RTS0040637,109
RTS0040638,97
RTS0040639,84
RTS0040640,106
RTS0040641,153
RTS0040642,239
RTS0040643,197
RTS0040644,229
RTS0040645,285
RTS0040646,237
RTS0040647,194
RTS0040648,302
RTS0040649,258
RTS0040650,160
RTS0040651,221
RTS0040652,136
RTS0040653,151
RTS0040654,155
RTS0040655,163
RTS0040656,190
RTS0040657,283
RTS0040658,171
RTS0040659,180
RTS0040660,158
RTS0040661,90
RTS0040662,80
RTS0040663,87
RTS0040664,92
RTS0040665,81
RTS0040666,123
RTS0040667,89
RTS0040668,73
RTS0040669,88
RTS0040670,80
RTS0040671,257
RTS0040672,292
RTS0040673,269
RTS0040674,140
RTS0040675,273
RTS0040676,940
RTS0040677,231
RTS0040678,1733
RTS0040679,644
RTS0040680,2037
RTS0040681,117
RTS0040682,109
RTS0040683,151
RTS0040684,164
RTS0040685,111
RTS0040686,93
RTS0040687,129
RTS0040688,67
RTS0040689,77
RTS0040690,90
RTS0040691,102
RTS0040692,103
RTS0040693,92
RTS0040694,109
RTS0040695,119
RTS0040696,87
RTS0040697,91
RTS0040698,87
RTS0040699,87
RTS0040700,97
RTS0040701,85
RTS0040702,140
RTS0040703,115
RTS0040704,138
RTS0040705,179
RTS0040706,181
RTS0040707,172
RTS0040708,153
RTS0040709,150
RTS0040710,200
RTS0040711,91
RTS0040712,79
RTS0040713,182
RTS0040714,142
RTS0040715,160
RTS0040716,87
RTS0040717,78
RTS0040718,90
RTS0040719,95
RTS0040720,116
RTS0040721,75
RTS0040722,57
RTS0040723,115
RTS0040724,58
RTS0040725,84
RTS0040726,110
RTS0040727,122
RTS0040728,116
RTS0040729,115
RTS0040730,114
RTS0040731,183
RTS0040732,138
RTS0040733,127
RTS0040734,157
RTS0040735,138
RTS0040736,148
RTS0040737,121
RTS0040738,93
RTS0040739,145
RTS0040740,142
RTS0040741,93
RTS0040742,87
RTS0040743,97
RTS0040744,106
RTS0040745,118
RTS0040746,118
RTS0040747,90
RTS0040748,69
RTS0040749,95
RTS0040750,108
RTS0040751,86
RTS0040752,119
RTS0040753,111
RTS0040754,89
RTS0040755,101
RTS0040756,90
RTS0040757,99
RTS0040758,74
RTS0040759,82
RTS0040760,91
RTS0040761,394
RTS0040762,348
RTS0040763,323
RTS0040764,349
RTS0040765,516
RTS0040766,87
RTS0040767,102
RTS0040768,102
RTS0040769,119
RTS0040770,100
RTS0040771,106
RTS0040772,98
RTS0040773,93
RTS0040774,115
RTS0040775,110
RTS0040776,641
RTS0040777,970
RTS0040778,1217
RTS0040779,1107
RTS0040780,1233
RTS0040781,197
RTS0040782,276
RTS0040783,157
RTS0040784,161
RTS0040785,146
RTS0040786,100
RTS0040787,96
RTS0040788,93
RTS0040789,88
RTS0040790,89
RTS0040791,140
RTS0040792,129
RTS0040793,129
RTS0040794,103
RTS0040795,110
RTS0040796,231
RTS0040797,283
RTS0040798,209
RTS0040799,127
RTS0040800,91
RTS0040801,310
RTS0040802,386
RTS0040803,374
RTS0040804,206
RTS0040805,231
RTS0040806,110
RTS0040807,120
RTS0040808,110
RTS0040809,103
RTS0040810,105
RTS0040811,135
RTS0040812,100
RTS0040813,84
RTS0040814,132
RTS0040815,110
RTS0040816,121
RTS0040817,126
RTS0040818,156
RTS0040819,175
RTS0040820,181
RTS0040821,143
RTS0040822,115
RTS0040823,80
RTS0040824,92
RTS0040825,117
RTS0040826,127
RTS0040827,106
RTS0040828,116
RTS0040830,111
RTS0040831,106
RTS0040832,114
RTS0040833,111
RTS0040834,111
RTS0040836,2874
RTS0040837,1315
RTS0040838,2520
RTS0040839,2161
RTS0040840,1330
RTS0040841,357
RTS0040842,561
RTS0040843,611
RTS0040844,537
RTS0040845,570
RTS0040846,182
RTS0040847,148
RTS0040848,130
RTS0040849,149
RTS0040850,197
RTS0040851,266
RTS0040852,200
RTS0040853,199
RTS0040854,275
RTS0040855,265
RTS0040856,88
RTS0040857,95
RTS0040858,94
RTS0040859,64
RTS0040860,109
RTS0040861,116
RTS0040862,86
RTS0040863,80
RTS0040864,100
RTS0040865,105
RTS0040866,81
RTS0040867,104
RTS0040868,87
RTS0040869,103
RTS0040870,98
RTS0040871,627
RTS0040872,1094
RTS0040873,827
RTS0040874,1311
RTS0040875,848
RTS0040876,90
RTS0040877,105
RTS0040878,81
RTS0040879,88
RTS0040880,106
RTS0040881,94
RTS0040882,80
RTS0040883,80
RTS0040884,84
RTS0040885,76
RTS0040886,68
RTS0040887,78
RTS0040888,120
RTS0040889,102
RTS0040890,100
RTS0040891,89
RTS0040892,110
RTS0040893,84
RTS0040894,76
RTS0040895,105
RTS0040896,96
RTS0040897,95
RTS0040898,86
RTS0040899,100
RTS0040900,113
RTS0040901,128
RTS0040902,97
RTS0040903,77
RTS0040904,98
RTS0040905,118
RTS0040906,158
RTS0040907,150
RTS0040908,157
RTS0040909,169
RTS0040910,130
RTS0040911,430
RTS0040912,385
RTS0040913,252
RTS0040914,314
RTS0040915,331
RTS0040916,86
RTS0040917,103
RTS0040918,98
RTS0040919,93
RTS0040920,70
RTS0040921,111
RTS0040922,91
RTS0040923,95
RTS0040924,90
RTS0040925,93
RTS0040926,93
RTS0040927,83
RTS0040928,86
RTS0040929,87
RTS0040930,84
RTS0040931,153
RTS0040932,157
RTS0040933,127
RTS0040934,129
RTS0040935,164
RTS0040936,127
RTS0040937,151
RTS0040938,116
RTS0040939,122
RTS0040940,132
RTS0040941,273
RTS0040942,220
RTS0040943,95
RTS0040944,287
RTS0040945,176
RTS0040946,539
RTS0040947,594
RTS0040948,725
RTS0040949,417
RTS0040950,562
RTS0040951,141
RTS0040952,95
RTS0040953,118
RTS0040954,108
RTS0040955,125
RTS0040956,215
RTS0040957,146
RTS0040958,143
RTS0040959,214
RTS0040960,180
RTS0040961,72
RTS0040962,90
RTS0040963,96
RTS0040964,114
RTS0040965,105
RTS0040966,315
RTS0040967,281
RTS0040968,277
RTS0040969,329
RTS0040970,207
RTS0040971,106
RTS0040972,103
RTS0040973,92
RTS0040974,117
RTS0040975,92
RTS0040976,110
RTS0040977,129
RTS0040978,87
RTS0040979,133
RTS0040980,115
RTS0040981,103
RTS0040982,93
RTS0040983,116
RTS0040984,113
RTS0040985,99
RTS0040986,96
RTS0040987,75
RTS0040988,97
RTS0040989,123
RTS0040990,91
RTS0040991,267
RTS0040992,239
RTS0040993,218
RTS0040994,299
RTS0040995,254
RTS0040996,181
RTS0040997,206
RTS0040998,147
RTS0040999,202
RTS0041000,156
RTS0041001,152
RTS0041002,190
RTS0041003,195
RTS0041004,221
RTS0041005,145
RTS0041006,293
RTS0041007,243
RTS0041008,311
RTS0041009,243
RTS0041010,184
RTS0041011,62
RTS0041012,108
RTS0041013,84
RTS0041014,98
RTS0041015,88
RTS0041016,411
RTS0041017,272
RTS0041018,266
RTS0041019,370
RTS0041020,239
RTS0041021,227
RTS0041022,202
RTS0041023,309
RTS0041024,349
RTS0041025,319
RTS0041026,120
RTS0041027,125
RTS0041028,154
RTS0041029,139
RTS0041030,121
RTS0041031,309
RTS0041032,590
RTS0041033,254
RTS0041034,418
RTS0041035,411
RTS0041036,209
RTS0041037,157
RTS0041038,195
RTS0041039,126
RTS0041040,187
RTS0041041,109
RTS0041042,85
RTS0041043,110
RTS0041044,99
RTS0041045,82
RTS0041046,1614
RTS0041047,2027
RTS0041048,942
RTS0041049,2426
RTS0041050,2989
RTS0041051,192
RTS0041052,154
RTS0041053,164
RTS0041054,233
RTS0041055,182
RTS0041056,92
RTS0041057,75
RTS0041058,109
RTS0041059,79
RTS0041060,93
RTS0041061,574
RTS0041062,582
RTS0041063,646
RTS0041064,580
RTS0041066,203
RTS0041067,175
RTS0041068,252
RTS0041069,219
RTS0041070,187
RTS0041071,140
RTS0041072,156
RTS0041073,105
RTS0041074,154
RTS0041075,142
RTS0041076,118
RTS0041077,101
RTS0041078,164
RTS0041079,109
RTS0041080,119
RTS0041081,169
RTS0041082,147
RTS0041083,180
RTS0041084,141
RTS0041085,139
RTS0041086,685
RTS0041087,906
RTS0041088,688
RTS0041089,671
RTS0041090,502
RTS0041091,253
RTS0041092,511
RTS0041093,268
RTS0041094,415
RTS0041095,589
RTS0041096,104
RTS0041097,106
RTS0041098,97
RTS0041099,124
RTS0041100,84
RTS0041101,1116
RTS0041102,1126
RTS0041103,1116
RTS0041104,1102
RTS0041105,1060
RTS0041106,171
RTS0041107,178
RTS0041108,145
RTS0041109,144
RTS0041110,146
RTS0041111,91
RTS0041112,100
RTS0041113,106
RTS0041114,114
RTS0041115,128
RTS0041116,267
RTS0041117,433
RTS0041118,289
RTS0041119,284
RTS0041120,297
RTS0041121,168
RTS0041122,159
RTS0041123,147
RTS0041124,116
RTS0041125,162
RTS0041126,102
RTS0041127,115
RTS0041128,124
RTS0041129,107
RTS0041130,76
RTS0041131,134
RTS0041132,129
RTS0041133,149
RTS0041134,141
RTS0041135,163
RTS0041136,374
RTS0041137,250
RTS0041138,349
RTS0041139,322
RTS0041140,215
RTS0041141,111
RTS0041142,121
RTS0041143,67
RTS0041144,89
RTS0041145,89
RTS0041146,82
RTS0041147,90
RTS0041148,84
RTS0041149,112
RTS0041150,91
RTS0041151,211
RTS0041152,207
RTS0041153,184
RTS0041154,185
RTS0041155,259
RTS0041156,263
RTS0041157,176
RTS0041158,144
RTS0041159,125
RTS0041160,150
RTS0041161,91
RTS0041162,86
RTS0041163,109
RTS0041164,76
RTS0041165,99
RTS0041166,92
RTS0041167,164
RTS0041168,141
RTS0041169,138
RTS0041170,157
RTS0041171,324
RTS0041172,374
RTS0041173,410
RTS0041174,505
RTS0041175,426
RTS0041176,145
RTS0041177,127
RTS0041178,152
RTS0041179,115
RTS0041180,148
RTS0041181,117
RTS0041182,124
RTS0041183,118
RTS0041184,100
RTS0041185,102
RTS0041186,91
RTS0041187,100
RTS0041188,109
RTS0041189,106
RTS0041190,122
RTS0041191,1051
RTS0041192,776
RTS0041193,740
RTS0041194,273
RTS0041195,360
RTS0041196,128
RTS0041197,106
RTS0041198,114
RTS0041199,84
RTS0041200,77
RTS0041201,104
RTS0041202,120
RTS0041203,120
RTS0041204,103
RTS0041205,104
RTS0041206,145
RTS0041207,201
RTS0041208,139
RTS0041209,172
RTS0041210,95
RTS0041211,282
RTS0041212,241
RTS0041213,326
RTS0041214,277
RTS0041215,242
RTS0041216,137
RTS0041217,142
RTS0041218,91
RTS0041219,145
RTS0041220,93
RTS0041221,288
RTS0041222,168
RTS0041223,217
RTS0041224,166
RTS0041225,310
RTS0041226,138
RTS0041227,137
RTS0041228,120
RTS0041229,166
RTS0041230,122
RTS0041231,337
RTS0041232,369
RTS0041233,451
RTS0041234,537
RTS0041235,264
RTS0041236,127
RTS0041237,75
RTS0041238,105
RTS0041239,93
RTS0041240,148
RTS0041241,128
RTS0041242,130
RTS0041243,106
RTS0041244,126
RTS0041246,120
RTS0041247,165
RTS0041248,98
RTS0041249,118
RTS0041250,156
RTS0041251,99
RTS0041252,99
RTS0041253,107
RTS0041254,116
RTS0041255,117
RTS0041256,152
RTS0041257,215
RTS0041258,208
RTS0041259,272
RTS0041260,311
RTS0041261,287
RTS0041262,228
RTS0041263,245
RTS0041265,328
RTS0041266,123
RTS0041267,90
RTS0041268,94
RTS0041269,103
RTS0041270,99
RTS0041271,118
RTS0041272,113
RTS0041273,87
RTS0041274,96
RTS0041275,96
RTS0041276,128
RTS0041277,122
RTS0041278,162
RTS0041279,138
RTS0041280,138
RTS0041281,89
RTS0041282,80
RTS0041283,117
RTS0041284,126
RTS0041285,82
RTS0041286,103
RTS0041287,79
RTS0041288,94
RTS0041289,111
RTS0041290,84
RTS0041291,143
RTS0041292,127
RTS0041293,142
RTS0041294,129
RTS0041295,136
RTS0041296,133
RTS0041297,128
RTS0041298,174
RTS0041299,149
RTS0041300,173
RTS0041301,132
RTS0041302,134
RTS0041303,131
RTS0041304,114
RTS0041305,106
RTS0041306,149
RTS0041307,122
RTS0041308,158
RTS0041309,141
RTS0041310,163
RTS0041311,94
RTS0041312,93
RTS0041313,124
RTS0041314,116
RTS0041315,92
RTS0041316,160
RTS0041317,154
RTS0041318,173
RTS0041319,129
RTS0041320,173
RTS0041321,134
RTS0041322,99
RTS0041323,130
RTS0041324,137
RTS0041325,159
RTS0041326,96
RTS0041327,141
RTS0041328,133
RTS0041329,89
RTS0041330,117
RTS0041331,95
RTS0041332,105
RTS0041333,102
RTS0041334,93
RTS0041335,90
RTS0041346,550
RTS0041347,431
RTS0041348,576
RTS0041349,599
RTS0041350,921
RTS0041351,85
RTS0041352,100
RTS0041353,103
RTS0041354,111
RTS0041355,93
RTS0041356,88
RTS0041357,82
RTS0041358,113
RTS0041359,113
RTS0041360,107
RTS0041361,191
RTS0041362,146
RTS0041363,158
RTS0041364,175
RTS0041365,136
RTS0041366,128
RTS0041367,75
RTS0041368,100
RTS0041369,88
RTS0041370,67
RTS0041371,123
RTS0041372,123
RTS0041373,102
RTS0041374,83
RTS0041375,104
RTS0041376,138
RTS0041377,88
RTS0041378,85
RTS0041379,74
RTS0041380,75
RTS0041381,98
RTS0041382,102
RTS0041383,99
RTS0041384,101
RTS0041385,121
RTS0041386,112
RTS0041387,83
RTS0041388,82
RTS0041389,82
RTS0041390,111
RTS0041391,143
RTS0041392,142
RTS0041393,98
RTS0041394,129
RTS0041395,123
RTS0041396,106
RTS0041397,80
RTS0041398,105
RTS0041399,94
RTS0041400,94
RTS0041401,121
RTS0041402,124
RTS0041403,88
RTS0041404,86
RTS0041405,114
RTS0041406,90
RTS0041407,118
RTS0041408,72
RTS0041409,98
RTS0041410,95
RTS0041411,69
RTS0041412,102
RTS0041413,97
RTS0041414,90
RTS0041415,94
RTS0041416,67
RTS0041417,96
RTS0041418,113
RTS0041419,103
RTS0041420,95
RTS0041421,86
RTS0041422,78
RTS0041423,91
RTS0041424,89
RTS0041425,90
RTS0041426,103
RTS0041427,87
RTS0041428,91
RTS0041429,111
RTS0041430,103
RTS0041431,115
RTS0041432,90
RTS0041433,107
RTS0041434,96
RTS0041435,94
RTS0041436,95
RTS0041437,90
RTS0041438,81
RTS0041439,139
RTS0041440,101
RTS0041441,93
RTS0041442,81
RTS0041443,129
RTS0041444,107
RTS0041445,87
RTS0041446,94
RTS0041447,100
RTS0041448,104
RTS0041449,110
RTS0041450,94
RTS0041451,119
RTS0041452,123
RTS0041453,117
RTS0041454,96
RTS0041455,114
RTS0041456,95
RTS0041457,79
RTS0041458,100
RTS0041459,109
RTS0041460,82
RTS0041461,119
RTS0041462,110
RTS0041463,95
RTS0041464,85
RTS0041465,115
RTS0041466,130
RTS0041467,169
RTS0041468,184
RTS0041469,136
RTS0041470,197
RTS0041471,128
RTS0041472,91
RTS0041473,78
RTS0041474,89
RTS0041475,121
RTS0041476,183
RTS0041477,189
RTS0041478,173
RTS0041479,180
RTS0041480,157
RTS0041481,79
RTS0041482,94
RTS0041483,83
RTS0041484,99
RTS0041485,100
RTS0041486,251
RTS0041487,319
RTS0041488,334
RTS0041489,304
RTS0041490,225
RTS0041491,99
RTS0041492,77
RTS0041493,77
RTS0041494,79
RTS0041495,89
RTS0041496,1426
RTS0041497,1204
RTS0041498,1474
RTS0041499,1922
RTS0041500,1338
RTS0041501,396
RTS0041502,276
RTS0041503,384
RTS0041504,391
RTS0041505,390
RTS0041506,84
RTS0041507,77
RTS0041508,84
RTS0041509,89
RTS0041510,88
RTS0041511,100
RTS0041512,79
RTS0041513,118
RTS0041514,102
RTS0041515,100
RTS0041516,92
RTS0041517,89
RTS0041518,80
RTS0041519,93
RTS0041520,95
RTS0041521,69
RTS0041522,84
RTS0041523,80
RTS0041524,106
RTS0041525,93
RTS0041526,456
RTS0041527,795
RTS0041528,769
RTS0041529,204
RTS0041530,542
RTS0041531,83
RTS0041532,93
RTS0041533,65
RTS0041534,83
RTS0041535,77
RTS0041536,159
RTS0041537,120
RTS0041538,143
RTS0041540,104
RTS0041541,85
RTS0041542,87
RTS0041543,69
RTS0041544,114
RTS0041545,123
RTS0041546,79
RTS0041547,106
RTS0041548,110
RTS0041549,107
RTS0041550,95
RTS0041551,105
RTS0041552,113
RTS0041553,75
RTS0041554,75
RTS0041555,87
RTS0041556,76
RTS0041557,77
RTS0041558,88
RTS0041559,84
RTS0041560,92
RTS0041561,80
RTS0041562,94
RTS0041563,82
RTS0041564,124
RTS0041565,129
RTS0041566,392
RTS0041567,649
RTS0041568,728
RTS0041569,387
RTS0041570,458
RTS0041571,90
RTS0041572,77
RTS0041573,89
RTS0041574,88
RTS0041575,116
RTS0041576,113
RTS0041577,179
RTS0041578,181
RTS0041579,166
RTS0041580,174
RTS0041581,188
RTS0041582,216
RTS0041583,150
RTS0041584,167
RTS0041585,175
RTS0041586,178
RTS0041587,189
RTS0041588,126
RTS0041589,184
RTS0041590,129
RTS0041591,75
RTS0041592,103
RTS0041593,88
RTS0041594,80
RTS0041595,76
RTS0041596,109
RTS0041597,89
RTS0041598,120
RTS0041599,72
RTS0041600,105
RTS0041601,93
RTS0041602,82
RTS0041603,139
RTS0041604,117
RTS0041605,108
RTS0041606,162
RTS0041607,109
RTS0041608,139
RTS0041609,338
RTS0041610,159
RTS0041611,203
RTS0041612,257
RTS0041613,188
RTS0041614,166
RTS0041615,275
RTS0041616,152
RTS0041617,131
RTS0041618,129
RTS0041619,137
RTS0041620,161
RTS0041621,175
RTS0041622,74
RTS0041623,89
RTS0041624,119
RTS0041625,128
RTS0041626,1050
RTS0041627,1090
RTS0041628,942
RTS0041629,1099
RTS0041630,1215
RTS0041631,149
RTS0041632,141
RTS0041633,193
RTS0041634,199
RTS0041635,172
RTS0041636,198
RTS0041637,238
RTS0041638,229
RTS0041639,178
RTS0041640,205
RTS0041641,199
RTS0041642,152
RTS0041643,192
RTS0041644,134
RTS0041645,182
RTS0041646,71
RTS0041647,101
RTS0041648,105
RTS0041649,91
RTS0041650,93
RTS0041651,99
RTS0041652,107
RTS0041653,85
RTS0041654,99
RTS0041655,98
RTS0041656,111
RTS0041657,135
RTS0041658,131
RTS0041659,116
RTS0041660,101
RTS0041661,125
RTS0041662,124
RTS0041663,121
RTS0041664,89
RTS0041665,107
RTS0041666,143
RTS0041667,92
RTS0041668,95
RTS0041669,98
RTS0041670,127
RTS0041671,110
RTS0041672,91
RTS0041673,74
RTS0041674,84
RTS0041675,105
RTS0041676,93
RTS0041677,101
RTS0041678,83
RTS0041679,148
RTS0041680,85
RTS0041681,94
RTS0041682,116
RTS0041683,90
RTS0041684,95
RTS0041685,94
RTS0041686,1951
RTS0041687,1121
RTS0041688,1997
RTS0041689,2045
RTS0041690,4661
RTS0041691,360
RTS0041692,100
RTS0041693,237
RTS0041694,137
RTS0041695,140
RTS0041696,98
RTS0041697,111
RTS0041698,88
RTS0041699,87
RTS0041700,80
RTS0041701,227
RTS0041702,160
RTS0041703,202
RTS0041704,166
RTS0041705,259
RTS0041706,156
RTS0041707,145
RTS0041708,211
RTS0041709,167
RTS0041710,143
RTS0041711,129
RTS0041712,129
RTS0041713,146
RTS0041714,135
RTS0041715,63
RTS0041716,2326
RTS0041717,1775
RTS0041718,2200
RTS0041719,2198
RTS0041720,1991
RTS0041721,426
RTS0041722,325
RTS0041723,303
RTS0041724,568
RTS0041725,540
RTS0041726,104
RTS0041727,77
RTS0041728,102
RTS0041729,69
RTS0041730,79
RTS0041731,97
RTS0041732,90
RTS0041733,86
RTS0041734,73
RTS0041735,113
RTS0041736,75
RTS0041737,80
RTS0041738,85
RTS0041739,75
RTS0041740,84
RTS0041741,148
RTS0041742,156
RTS0041743,192
RTS0041744,169
RTS0041745,150
RTS0041746,393
RTS0041747,464
RTS0041748,291
RTS0041749,285
RTS0041750,343
RTS0041751,227
RTS0041752,215
RTS0041753,464
RTS0041754,398
RTS0041755,420
RTS0041756,383
RTS0041757,249
RTS0041758,318
RTS0041759,426
RTS0041760,247
RTS0041761,85
RTS0041762,67
RTS0041763,121
RTS0041764,103
RTS0041765,89
RTS0041766,87
RTS0041767,92
RTS0041768,91
RTS0041769,99
RTS0041770,106
RTS0041771,73
RTS0041772,119
RTS0041773,95
RTS0041774,102
RTS0041775,84
RTS0041776,320
RTS0041777,199
RTS0041778,226
RTS0041779,215
RTS0041780,211
RTS0041781,101
RTS0041782,172
RTS0041783,136
RTS0041784,165
RTS0041785,209
RTS0041786,360
RTS0041787,421
RTS0041788,304
RTS0041789,302
RTS0041790,349
RTS0041791,269
RTS0041793,253
RTS0041794,237
RTS0041795,294
RTS0041796,110
RTS0041797,89
RTS0041798,98
RTS0041799,101
RTS0041800,73
RTS0041801,72
RTS0041802,104
RTS0041803,92
RTS0041804,110
RTS0041805,97
RTS0041806,108
RTS0041807,80
RTS0041808,108
RTS0041809,96
RTS0041810,122
RTS0041811,288
RTS0041812,340
RTS0041813,365
RTS0041814,244
RTS0041815,286
RTS0041816,145
RTS0041817,145
RTS0041818,156
RTS0041819,161
RTS0041820,198
RTS0041821,702
RTS0041822,574
RTS0041823,151
RTS0041824,494
RTS0041825,211
RTS0041826,126
RTS0041827,163
RTS0041828,125
RTS0041829,106
RTS0041830,76
RTS0041831,110
RTS0041832,162
RTS0041833,197
RTS0041834,203
RTS0041835,164
RTS0041836,318
RTS0041837,222
RTS0041838,190
RTS0041839,237
RTS0041840,233
RTS0041841,77
RTS0041842,75
RTS0041843,90
RTS0041844,102
RTS0041845,98
RTS0041846,91
RTS0041847,88
RTS0041848,143
RTS0041849,117
RTS0041850,123
RTS0041851,132
RTS0041852,175
RTS0041853,146
RTS0041854,117
RTS0041855,108
RTS0041856,123
RTS0041857,188
RTS0041858,184
RTS0041859,98
RTS0041860,198
RTS0041861,111
RTS0041862,103
RTS0041863,131
RTS0041864,114
RTS0041865,112
RTS0041866,105
RTS0041867,96
RTS0041868,99
RTS0041869,97
RTS0041870,100
RTS0041871,91
RTS0041872,95
RTS0041873,98
RTS0041874,130
RTS0041875,92
RTS0041876,193
RTS0041877,234
RTS0041878,139
RTS0041879,307
RTS0041880,326
RTS0041881,182
RTS0041882,206
RTS0041883,273
RTS0041884,174
RTS0041885,212
RTS0041886,407
RTS0041887,611
RTS0041888,581
RTS0041889,425
RTS0041890,472
RTS0041891,307
RTS0041892,254
RTS0041893,290
RTS0041894,154
RTS0041895,228
RTS0041896,136
RTS0041897,116
RTS0041898,158
RTS0041899,113
RTS0041900,91
RTS0041901,132
RTS0041902,117
RTS0041903,153
RTS0041904,121
RTS0041905,127
RTS0041906,1302
RTS0041907,82
RTS0041908,542
RTS0041909,110
RTS0041910,449
RTS0041911,123
RTS0041912,111
RTS0041913,107
RTS0041914,94
RTS0041915,123
RTS0041916,970
RTS0041917,1703
RTS0041918,1515
RTS0041919,3025
RTS0041920,1905
RTS0041922,100
RTS0041923,94
RTS0041924,100
RTS0041925,104
RTS0041926,104
RTS0041927,70
RTS0041928,93
RTS0041929,91
RTS0041930,104
RTS0041931,410
RTS0041932,592
RTS0041933,195
RTS0041934,192
RTS0041935,200
RTS0041936,85
RTS0041937,107
RTS0041938,100
RTS0041939,102
RTS0041940,80
RTS0041941,104
RTS0041942,101
RTS0041943,94
RTS0041944,97
RTS0041945,99
RTS0041946,121
RTS0041947,145
RTS0041948,111
RTS0041949,79
RTS0041950,106
RTS0041951,101
RTS0041952,102
RTS0041953,110
RTS0041954,135
RTS0041955,159
RTS0041956,178
RTS0041957,172
RTS0041958,192
RTS0041959,177
RTS0041960,154
RTS0041961,82
RTS0041962,110
RTS0041963,114
RTS0041964,140
RTS0041965,105
RTS0041966,75
RTS0041967,111
RTS0041968,108
RTS0041969,76
RTS0041971,705
RTS0041972,996
RTS0041973,658
RTS0041974,553
RTS0041975,934
RTS0041976,183
RTS0041977,392
RTS0041978,336
RTS0041979,260
RTS0041980,262
RTS0041981,2509
RTS0041982,2106
RTS0041983,2909
RTS0041984,1380
RTS0041985,3297
RTS0041986,173
RTS0041987,342
RTS0041988,201
RTS0041989,119
RTS0041990,264
RTS0041991,152
RTS0041992,234
RTS0041993,200
RTS0041994,190
RTS0041995,156
RTS0041996,95
RTS0041997,92
RTS0041998,77
RTS0041999,111
RTS0042000,120
RTS0042001,120
RTS0042002,131
RTS0042003,98
RTS0042004,116
RTS0042005,122
RTS0042006,136
RTS0042007,204
RTS0042008,174
RTS0042009,219
RTS0042010,165
RTS0042011,616
RTS0042012,718
RTS0042013,832
RTS0042014,380
RTS0042015,543
RTS0042016,58
RTS0042017,110
RTS0042018,83
RTS0042019,70
RTS0042020,90
RTS0042021,523
RTS0042022,369
RTS0042023,589
RTS0042024,596
RTS0042025,571
RTS0042026,91
RTS0042027,101
RTS0042028,79
RTS0042029,102
RTS0042030,85
RTS0042031,288
RTS0042032,282
RTS0042033,149
RTS0042034,151
RTS0042035,295
RTS0042036,465
RTS0042037,594
RTS0042038,478
RTS0042039,413
RTS0042040,354
RTS0042041,125
RTS0042042,94
RTS0042043,88
RTS0042044,138
RTS0042045,123
RTS0042046,211
RTS0042047,171
RTS0042048,155
RTS0042049,131
RTS0042050,161
RTS0042051,115
RTS0042052,138
RTS0042053,134
RTS0042054,91
RTS0042055,85
RTS0042056,184
RTS0042057,142
RTS0042058,167
RTS0042059,190
RTS0042060,208
RTS0042061,91
RTS0042062,125
RTS0042063,110
RTS0042064,104
RTS0042065,109
RTS0042066,141
RTS0042067,152
RTS0042068,132
RTS0042069,99
RTS0042071,77
RTS0042072,84
RTS0042073,95
RTS0042074,130
RTS0042075,114
RTS0042076,90
RTS0042077,75
RTS0042078,58
RTS0042079,112
RTS0042080,85
RTS0042081,463
RTS0042082,381
RTS0042083,225
RTS0042084,365
RTS0042085,219
RTS0042086,116
RTS0042087,164
RTS0042088,122
RTS0042089,106
RTS0042090,180
RTS0042091,92
RTS0042092,90
RTS0042093,79
RTS0042094,78
RTS0042095,91
RTS0042096,87
RTS0042097,88
RTS0042098,96
RTS0042099,112
RTS0042100,96
RTS0042101,128
RTS0042102,93
RTS0042103,97
RTS0042104,90
RTS0042105,91
RTS0042106,120
RTS0042107,96
RTS0042108,99
RTS0042109,119
RTS0042110,88
RTS0042111,94
RTS0042112,112
RTS0042113,126
RTS0042114,83
RTS0042115,90
RTS0042116,73
RTS0042117,92
RTS0042118,87
RTS0042119,78
RTS0042120,111
RTS0042121,144
RTS0042122,102
RTS0042123,147
RTS0042124,84
RTS0042125,129
RTS0042126,110
RTS0042127,126
RTS0042128,122
RTS0042129,80
RTS0042130,101
RTS0042131,105
RTS0042132,85
RTS0042133,122
RTS0042134,81
RTS0042135,100
RTS0042136,118
RTS0042137,98
RTS0042138,103
RTS0042139,118
RTS0042140,101
RTS0042141,112
RTS0042142,107
RTS0042143,128
RTS0042144,121
RTS0042145,98
RTS0042146,179
RTS0042147,109
RTS0042148,172
RTS0042149,152
RTS0042150,151
RTS0042151,102
RTS0042152,112
RTS0042153,94
RTS0042154,122
RTS0042155,87
RTS0042156,99
RTS0042157,102
RTS0042158,97
RTS0042159,85
RTS0042160,92
RTS0042161,80
RTS0042162,85
RTS0042163,105
RTS0042164,104
RTS0042165,89
RTS0042166,108
RTS0042167,118
RTS0042168,120
RTS0042169,115
RTS0042170,133
RTS0042171,126
RTS0042172,97
RTS0042173,115
RTS0042174,110
RTS0042175,98
RTS0042176,119
RTS0042177,110
RTS0042178,140
RTS0042179,113
RTS0042180,135
RTS0042181,111
RTS0042182,100
RTS0042183,91
RTS0042184,139
RTS0042185,99
RTS0042186,100
RTS0042187,83
RTS0042188,79
RTS0042189,112
RTS0042190,101
RTS0042191,123
RTS0042192,119
RTS0042193,99
RTS0042194,145
RTS0042195,107
RTS0042196,78
RTS0042197,98
RTS0042198,80
RTS0042199,138
RTS0042200,105
RTS0042201,123
RTS0042202,79
RTS0042203,72
RTS0042204,76
RTS0042205,89
RTS0042206,81
RTS0042207,107
RTS0042208,78
RTS0042209,89
RTS0042210,84
RTS0042211,80
RTS0042212,82
RTS0042213,89
RTS0042214,74
RTS0042215,97
RTS0042216,117
RTS0042217,109
RTS0042218,97
RTS0042219,89
RTS0042220,130
RTS0042221,87
RTS0042222,94
RTS0042223,93
RTS0042224,90
RTS0042225,80
RTS0042226,101
RTS0042227,96
RTS0042228,88
RTS0042229,90
RTS0042230,128
RTS0042231,89
RTS0042232,90
RTS0042233,111
RTS0042234,106
RTS0042235,89
RTS0042236,108
RTS0042237,95
RTS0042238,97
RTS0042239,104
RTS0042240,94
RTS0042241,115
RTS0042242,76
RTS0042243,117
RTS0042244,106
RTS0042245,91
RTS0042246,187
RTS0042247,159
RTS0042248,249
RTS0042249,176
RTS0042250,165
RTS0042251,80
RTS0042252,87
RTS0042253,77
RTS0042254,93
RTS0042255,111
RTS0042256,186
RTS0042257,114
RTS0042258,89
RTS0042259,98
RTS0042260,116
RTS0042261,326
RTS0042262,232
RTS0042263,323
RTS0042264,318
RTS0042265,237
RTS0042266,110
RTS0042267,93
RTS0042268,62
RTS0042269,63
RTS0042270,80
RTS0042271,107
RTS0042272,84
RTS0042273,97
RTS0042274,79
RTS0042275,79
RTS0042276,308
RTS0042277,234
RTS0042278,144
RTS0042279,273
RTS0042280,155
RTS0042281,83
RTS0042282,81
RTS0042283,79
RTS0042284,88
RTS0042285,121
RTS0042286,110
RTS0042287,83
RTS0042288,132
RTS0042289,103
RTS0042290,98
RTS0042291,351
RTS0042292,551
RTS0042293,329
RTS0042294,289
RTS0042295,366
RTS0042296,107
RTS0042297,96
RTS0042298,88
RTS0042299,92
RTS0042300,91
RTS0042301,105
RTS0042302,94
RTS0042303,124
RTS0042304,164
RTS0042305,104
RTS0042306,90
RTS0042307,136
RTS0042308,133
RTS0042309,116
RTS0042310,127
RTS0042311,62
RTS0042312,77
RTS0042313,77
RTS0042314,95
RTS0042315,78
RTS0042316,88
RTS0042317,92
RTS0042318,109
RTS0042319,92
RTS0042320,86
RTS0042321,121
RTS0042322,112
RTS0042323,125
RTS0042324,119
RTS0042325,120
RTS0042326,108
RTS0042327,124
RTS0042328,99
RTS0042329,121
RTS0042330,134
RTS0042331,130
RTS0042332,163
RTS0042333,141
RTS0042334,166
RTS0042335,107
RTS0042336,90
RTS0042337,112
RTS0042338,81
RTS0042339,85
RTS0042340,88
RTS0042341,316
RTS0042342,217
RTS0042343,367
RTS0042344,288
RTS0042345,192
RTS0042346,99
RTS0042347,103
RTS0042348,74
RTS0042349,68
RTS0042350,78
RTS0042351,157
RTS0042352,209
RTS0042353,243
RTS0042354,182
RTS0042355,148
RTS0042356,100
RTS0042357,117
RTS0042358,125
RTS0042359,109
RTS0042360,104
RTS0042361,161
RTS0042362,274
RTS0042363,349
RTS0042364,196
RTS0042365,264
RTS0042366,95
RTS0042367,102
RTS0042368,111
RTS0042369,77
RTS0042370,127
RTS0042371,150
RTS0042372,93
RTS0042373,128
RTS0042374,136
RTS0042375,116
RTS0042376,92
RTS0042377,59
RTS0042378,79
RTS0042379,125
RTS0042380,54
RTS0042381,734
RTS0042382,996
RTS0042383,782
RTS0042384,744
RTS0042385,863
RTS0042386,98
RTS0042387,97
RTS0042388,125
RTS0042389,97
RTS0042390,89
RTS0042391,73
RTS0042392,107
RTS0042393,84
RTS0042394,81
RTS0042395,105
RTS0042396,72
RTS0042397,95
RTS0042398,94
RTS0042399,109
RTS0042400,99
RTS0042401,160
RTS0042402,169
RTS0042403,94
RTS0042404,128
RTS0042405,121
RTS0042406,96
RTS0042407,76
RTS0042408,89
RTS0042409,85
RTS0042410,72
RTS0042411,106
RTS0042412,90
RTS0042413,101
RTS0042414,97
RTS0042415,102
RTS0042416,486
RTS0042417,822
RTS0042418,797
RTS0042419,676
RTS0042420,509
RTS0042421,147
RTS0042422,131
RTS0042423,143
RTS0042424,113
RTS0042425,98
RTS0042426,125
RTS0042427,99
RTS0042428,150
RTS0042429,132
RTS0042430,153
RTS0042431,268
RTS0042432,408
RTS0042433,278
RTS0042434,550
RTS0042435,312
RTS0042436,119
RTS0042437,98
RTS0042438,116
RTS0042439,138
RTS0042440,105
RTS0042441,109
RTS0042442,83
RTS0042443,87
RTS0042444,118
RTS0042445,86
RTS0042446,149
RTS0042447,106
RTS0042448,136
RTS0042449,101
RTS0042450,100
RTS0042451,119
RTS0042452,108
RTS0042453,117
RTS0042454,105
RTS0042455,82
RTS0042456,96
RTS0042457,118
RTS0042458,100
RTS0042460,108
RTS0042461,428
RTS0042462,247
RTS0042463,293
RTS0042464,425
RTS0042465,300
RTS0042466,124
RTS0042467,103
RTS0042468,108
RTS0042469,115
RTS0042470,98
RTS0042471,190
RTS0042472,172
RTS0042473,204
RTS0042474,138
RTS0042475,180
RTS0042476,112
RTS0042477,91
RTS0042478,90
RTS0042479,87
RTS0042480,70
RTS0042481,340
RTS0042482,479
RTS0042483,1112
RTS0042484,871
RTS0042485,424
RTS0042486,83
RTS0042487,82
RTS0042488,90
RTS0042489,94
RTS0042490,71
RTS0042491,79
RTS0042492,93
RTS0042493,99
RTS0042494,56
RTS0042495,90
RTS0042496,111
RTS0042497,139
RTS0042498,99
RTS0042499,166
RTS0042500,138
RTS0042501,129
RTS0042502,129
RTS0042503,133
RTS0042504,113
RTS0042505,179
RTS0042506,87
RTS0042507,95
RTS0042508,71
RTS0042509,97
RTS0042510,80
RTS0042515,97
RTS0042522,82
RTS0042526,91
RTS0042527,74
RTS0042528,96
RTS0042529,98
RTS0042530,64
RTS0042531,89
RTS0042532,77
RTS0042533,110
RTS0042534,80
RTS0042535,99
RTS0042536,90
RTS0042537,98
RTS0042538,90
RTS0042539,118
RTS0042540,117
RTS0042541,111
RTS0042542,95
RTS0042543,94
RTS0042544,95
RTS0042545,78
RTS0042546,90
RTS0042547,83
RTS0042548,107
RTS0042549,90
RTS0042550,95
RTS0042551,79
RTS0042552,83
RTS0042553,93
RTS0042554,127
RTS0042555,88
RTS0042556,86
RTS0042557,106
RTS0042558,93
RTS0042559,116
RTS0042560,84
RTS0042561,90
RTS0042562,74
RTS0042563,126
RTS0042564,103
RTS0042565,121
RTS0042566,278
RTS0042567,230
RTS0042568,286
RTS0042569,390
RTS0042570,220
RTS0042571,272
RTS0042572,200
RTS0042573,252
RTS0042574,318
RTS0042575,228
RTS0042576,268
RTS0042577,354
RTS0042578,373
RTS0042579,399
RTS0042580,282
RTS0042581,127
RTS0042582,99
RTS0042583,167
RTS0042584,84
RTS0042585,64
RTS0042586,1144
RTS0042587,1717
RTS0042588,1686
RTS0042589,1106
RTS0042590,1550
RTS0042591,103
RTS0042592,96
RTS0042593,83
RTS0042594,93
RTS0042595,91
RTS0042596,103
RTS0042597,98
RTS0042598,80
RTS0042599,70
RTS0042600,86
RTS0042601,87
RTS0042602,99
RTS0042603,87
RTS0042604,104
RTS0042605,90
RTS0042606,524
RTS0042607,388
RTS0042608,456
RTS0042609,459
RTS0042610,433
RTS0042611,444
RTS0042612,584
RTS0042613,372
RTS0042614,450
RTS0042615,536
RTS0042616,413
RTS0042617,584
RTS0042618,746
RTS0042619,387
RTS0042620,547
RTS0042621,62
RTS0042622,81
RTS0042623,88
RTS0042624,84
RTS0042625,72
RTS0042626,293
RTS0042627,350
RTS0042628,174
RTS0042629,234
RTS0042630,199
RTS0042631,76
RTS0042633,79
RTS0042634,85
RTS0042635,78
RTS0042636,600
RTS0042637,370
RTS0042638,546
RTS0042639,397
RTS0042640,419
RTS0042641,130
RTS0042642,139
RTS0042643,95
RTS0042644,136
RTS0042645,135
RTS0042646,373
RTS0042647,473
RTS0042648,628
RTS0042649,652
RTS0042650,364
RTS0042651,62
RTS0042652,82
RTS0042653,84
RTS0042654,85
RTS0042655,90
RTS0042656,95
RTS0042657,71
RTS0042658,86
RTS0042659,89
RTS0042660,79
RTS0042661,128
RTS0042662,122
RTS0042663,151
RTS0042664,101
RTS0042665,127
RTS0042666,103
RTS0042667,114
RTS0042668,108
RTS0042669,78
RTS0042670,85
RTS0042671,247
RTS0042672,172
RTS0042673,223
RTS0042674,158
RTS0042675,252
RTS0042676,95
RTS0042678,120
RTS0042679,179
RTS0042680,131
RTS0042681,1007
RTS0042682,946
RTS0042683,802
RTS0042684,445
RTS0042685,915
RTS0042686,120
RTS0042687,87
RTS0042688,86
RTS0042689,80
RTS0042690,90
RTS0042691,82
RTS0042692,87
RTS0042693,84
RTS0042694,5
RTS0042695,80
RTS0042696,111
RTS0042697,90
RTS0042698,69
RTS0042699,78
RTS0042700,88
RTS0042701,111
RTS0042702,97
RTS0042703,91
RTS0042704,125
RTS0042705,114
RTS0042706,147
RTS0042707,109
RTS0042708,151
RTS0042709,121
RTS0042710,154
RTS0042711,488
RTS0042712,513
RTS0042713,307
RTS0042714,380
RTS0042715,284
RTS0042716,86
RTS0042717,75
RTS0042718,81
RTS0042719,62
RTS0042720,84
RTS0042721,129
RTS0042722,88
RTS0042723,84
RTS0042724,98
RTS0042725,82
RTS0042726,107
RTS0042727,93
RTS0042728,112
RTS0042729,81
RTS0042730,108
RTS0042731,74
RTS0042732,80
RTS0042733,75
RTS0042734,74
RTS0042735,90
RTS0042736,113
RTS0042737,169
RTS0042738,147
RTS0042739,123
RTS0042740,127
RTS0042741,88
RTS0042742,123
RTS0042743,73
RTS0042744,110
RTS0042745,110
RTS0042746,375
RTS0042747,243
RTS0042748,231
RTS0042749,213
RTS0042750,209
RTS0042751,167
RTS0042752,215
RTS0042753,231
RTS0042754,127
RTS0042755,122
RTS0042756,91
RTS0042757,148
RTS0042758,71
RTS0042759,67
RTS0042760,96
RTS0042761,84
RTS0042762,68
RTS0042763,63
RTS0042764,93
RTS0042765,76
RTS0042766,150
RTS0042767,143
RTS0042768,112
RTS0042769,159
RTS0042770,102
RTS0042771,84
RTS0042772,114
RTS0042773,121
RTS0042774,151
RTS0042775,111
RTS0042776,84
RTS0042777,128
RTS0042778,120
RTS0042779,91
RTS0042780,104
RTS0042781,117
RTS0042782,104
RTS0042783,100
RTS0042784,126
RTS0042785,100
RTS0042786,360
RTS0042787,228
RTS0042788,240
RTS0042789,230
RTS0042790,270
RTS0042791,323
RTS0042792,132
RTS0042793,208
RTS0042794,197
RTS0042795,231
RTS0042796,107
RTS0042797,129
RTS0042798,60
RTS0042799,100
RTS0042800,99
RTS0042801,107
RTS0042802,114
RTS0042803,72
RTS0042804,88
RTS0042805,103
RTS0042806,124
RTS0042807,168
RTS0042808,257
RTS0042809,179
RTS0042810,166
RTS0042811,174
RTS0042812,265
RTS0042813,241
RTS0042814,197
RTS0042815,184
RTS0042816,141
RTS0042817,199
RTS0042818,164
RTS0042819,217
RTS0042820,117
RTS0042821,134
RTS0042822,82
RTS0042823,93
RTS0042824,91
RTS0042825,103
RTS0042826,195
RTS0042827,196
RTS0042828,193
RTS0042829,192
RTS0042830,266
RTS0042831,116
RTS0042832,174
RTS0042833,139
RTS0042834,130
RTS0042835,98
RTS0042836,263
RTS0042837,204
RTS0042838,243
RTS0042839,184
RTS0042840,291
RTS0042841,118
RTS0042842,116
RTS0042843,98
RTS0042844,130
RTS0042845,124
RTS0042846,143
RTS0042847,272
RTS0042848,351
RTS0042849,113
RTS0042850,130
RTS0042851,310
RTS0042852,196
RTS0042853,280
RTS0042854,221
RTS0042855,193
RTS0042856,92
RTS0042857,115
RTS0042858,112
RTS0042859,123
RTS0042860,109
RTS0042861,127
RTS0042862,106
RTS0042863,158
RTS0042864,118
RTS0042865,140
RTS0042866,132
RTS0042867,206
RTS0042868,150
RTS0042869,205
RTS0042870,168
RTS0042871,106
RTS0042872,67
RTS0042873,80
RTS0042874,83
RTS0042875,116
RTS0042876,282
RTS0042877,243
RTS0042878,255
RTS0042879,213
RTS0042880,290
RTS0042881,268
RTS0042882,320
RTS0042883,448
RTS0042884,486
RTS0042885,437
RTS0042886,167
RTS0042887,134
RTS0042888,140
RTS0042889,99
RTS0042890,141
RTS0042891,84
RTS0042892,112
RTS0042893,92
RTS0042894,82
RTS0042895,100
RTS0042896,453
RTS0042897,338
RTS0042898,304
RTS0042899,442
RTS0042900,420
RTS0042901,89
RTS0042902,91
RTS0042903,80
RTS0042904,84
RTS0042905,94
RTS0042906,93
RTS0042907,89
RTS0042908,75
RTS0042909,115
RTS0042910,114
RTS0042911,112
RTS0042912,107
RTS0042913,118
RTS0042914,111
RTS0042915,83
RTS0042916,104
RTS0042917,121
RTS0042918,133
RTS0042919,129
RTS0042920,116
RTS0042921,145
RTS0042922,122
RTS0042923,147
RTS0042924,99
RTS0042925,169
RTS0042926,89
RTS0042927,108
RTS0042928,110
RTS0042929,118
RTS0042930,73
RTS0042931,122
RTS0042932,123
RTS0042933,123
RTS0042934,113
RTS0042935,143
RTS0042936,181
RTS0042937,171
RTS0042938,231
RTS0042939,225
RTS0042940,168
RTS0042941,819
RTS0042942,824
RTS0042943,1242
RTS0042944,735
RTS0042945,590
RTS0042946,196
RTS0042947,246
RTS0042948,178
RTS0042949,137
RTS0042950,155
RTS0042951,223
RTS0042952,191
RTS0042953,180
RTS0042954,109
RTS0042955,156
RTS0042956,130
RTS0042957,145
RTS0042958,144
RTS0042959,168
RTS0042960,144
RTS0042961,199
RTS0042962,177
RTS0042963,187
RTS0042964,208
RTS0042965,310
RTS0042966,117
RTS0042967,149
RTS0042968,105
RTS0042969,122
RTS0042970,150
RTS0042971,412
RTS0042972,218
RTS0042973,231
RTS0042974,193
RTS0042975,224
RTS0042976,272
RTS0042977,244
RTS0042978,242
RTS0042979,172
RTS0042980,203
RTS0042981,135
RTS0042982,125
RTS0042983,167
RTS0042984,105
RTS0042985,144
RTS0042986,180
RTS0042987,223
RTS0042988,195
RTS0042989,186
RTS0042990,209
RTS0042991,182
RTS0042992,180
RTS0042993,187
RTS0042994,183
RTS0042995,222
RTS0042996,108
RTS0042997,97
RTS0042998,97
RTS0042999,109
RTS0043000,107
RTS0043001,119
RTS0043002,141
RTS0043003,123
RTS0043004,131
RTS0043005,113
RTS0043006,154
RTS0043007,164
RTS0043008,188
RTS0043009,150
RTS0043010,170
RTS0043011,153
RTS0043012,129
RTS0043013,137
RTS0043014,162
RTS0043015,153
RTS0043016,130
RTS0043017,166
RTS0043018,118
RTS0043019,200
RTS0043020,117
RTS0043021,234
RTS0043022,226
RTS0043023,364
RTS0043024,404
RTS0043025,426
RTS0043026,80
RTS0043027,118
RTS0043028,120
RTS0043029,92
RTS0043030,127
RTS0043031,150
RTS0043032,184
RTS0043033,177
RTS0043034,167
RTS0043035,143
RTS0043036,215
RTS0043037,155
RTS0043038,181
RTS0043039,163
RTS0043040,230
RTS0043041,119
RTS0043042,79
RTS0043043,89
RTS0043044,88
RTS0043045,93
RTS0043046,144
RTS0043047,144
RTS0043048,264
RTS0043049,210
RTS0043050,146
RTS0043051,189
RTS0043052,158
RTS0043053,140
RTS0043054,140
RTS0043055,128
RTS0043056,86
RTS0043057,149
RTS0043058,214
RTS0043059,144
RTS0043060,146
RTS0043061,1249
RTS0043062,449
RTS0043063,662
RTS0043064,441
RTS0043065,584
RTS0043066,162
RTS0043067,187
RTS0043068,171
RTS0043069,178
RTS0043070,158
RTS0043071,90
RTS0043072,102
RTS0043073,93
RTS0043074,84
RTS0043075,88
RTS0043076,103
RTS0043077,128
RTS0043078,104
RTS0043079,117
RTS0043080,139
RTS0043081,112
RTS0043082,121
RTS0043083,128
RTS0043084,108
RTS0043085,112
RTS0043086,97
RTS0043087,106
RTS0043088,88
RTS0043089,102
RTS0043090,97
RTS0043091,112
RTS0043092,103
RTS0043093,126
RTS0043094,201
RTS0043095,148
RTS0043096,94
RTS0043097,80
RTS0043098,133
RTS0043099,110
RTS0043100,104
RTS0043101,117
RTS0043102,78
RTS0043103,115
RTS0043104,129
RTS0043105,109
RTS0043106,208
RTS0043107,178
RTS0043108,120
RTS0043109,134
RTS0043110,174
RTS0043111,123
RTS0043112,87
RTS0043113,117
RTS0043114,136
RTS0043115,124
RTS0043116,233
RTS0043117,138
RTS0043118,80
RTS0043119,124
RTS0043120,147
RTS0043121,82
RTS0043122,103
RTS0043123,104
RTS0043124,103
RTS0043125,84
RTS0043126,108
RTS0043127,115
RTS0043128,110
RTS0043129,85
RTS0043130,148
RTS0043131,137
RTS0043132,144
RTS0043133,140
RTS0043134,143
RTS0043135,156
RTS0043136,253
RTS0043137,204
RTS0043138,287
RTS0043139,186
RTS0043140,197
RTS0043141,111
RTS0043142,135
RTS0043143,145
RTS0043144,137
RTS0043145,119
RTS0043146,143
RTS0043147,236
RTS0043148,223
RTS0043149,145
RTS0043150,129
RTS0043151,222
RTS0043152,191
RTS0043153,204
RTS0043154,173
RTS0043155,203
RTS0043156,2231
RTS0043157,1976
RTS0043159,2173
RTS0043160,5167
RTS0043161,2264
RTS0043162,2226
RTS0043163,2212
RTS0043164,1323
RTS0043165,1583
RTS0043167,102
RTS0043168,163
RTS0043169,123
RTS0043170,133
RTS0043171,598
RTS0043172,986
RTS0043173,596
RTS0043174,762
RTS0043175,842
RTS0043176,130
RTS0043177,167
RTS0043178,261
RTS0043179,222
RTS0043180,164
RTS0043181,110
RTS0043182,97
RTS0043183,117
RTS0043184,90
RTS0043185,110
RTS0043186,317
RTS0043187,196
RTS0043188,240
RTS0043189,220
RTS0043190,232
RTS0043191,97
RTS0043192,110
RTS0043193,113
RTS0043194,96
RTS0043195,109
RTS0043196,130
RTS0043197,137
RTS0043198,120
RTS0043199,132
RTS0043200,123
RTS0043201,216
RTS0043202,306
RTS0043203,258
RTS0043204,336
RTS0043205,377
RTS0043206,188
RTS0043207,153
RTS0043208,194
RTS0043209,120
RTS0043210,126
RTS0043211,133
RTS0043212,113
RTS0043213,126
RTS0043214,131
RTS0043215,128
RTS0043216,178
RTS0043217,158
RTS0043218,132
RTS0043219,213
RTS0043220,201
RTS0043221,90
RTS0043222,123
RTS0043223,109
RTS0043224,94
RTS0043225,101
RTS0043226,197
RTS0043227,178
RTS0043228,159
RTS0043229,159
RTS0043230,162
RTS0043231,447
RTS0043232,493
RTS0043233,606
RTS0043234,191
RTS0043235,314
RTS0043236,82
RTS0043237,106
RTS0043238,100
RTS0043239,95
RTS0043240,121
RTS0043241,125
RTS0043242,122
RTS0043243,117
RTS0043244,104
RTS0043245,114
RTS0043246,228
RTS0043247,277
RTS0043248,150
RTS0043249,171
RTS0043250,223
RTS0043251,85
RTS0043252,121
RTS0043253,98
RTS0043254,107
RTS0043255,89
RTS0043256,96
RTS0043257,102
RTS0043258,100
RTS0043259,112
RTS0043260,113
RTS0043261,115
RTS0043262,140
RTS0043263,81
RTS0043264,95
RTS0043265,115
RTS0043266,148
RTS0043267,203
RTS0043268,157
RTS0043269,249
RTS0043270,274
RTS0043271,450
RTS0043272,368
RTS0043273,342
RTS0043274,511
RTS0043275,402
RTS0043276,102
RTS0043277,118
RTS0043278,154
RTS0043279,132
RTS0043280,122
RTS0043281,185
RTS0043282,235
RTS0043283,267
RTS0043284,298
RTS0043285,258
RTS0043286,152
RTS0043287,184
RTS0043288,173
RTS0043289,230
RTS0043290,116
RTS0043291,508
RTS0043292,416
RTS0043293,299
RTS0043294,450
RTS0043295,426
RTS0043296,125
RTS0043297,95
RTS0043299,116
RTS0043300,162
RTS0043301,108
RTS0043302,95
RTS0043303,109
RTS0043304,79
RTS0043305,111
RTS0043306,102
RTS0043307,129
RTS0043308,98
RTS0043309,118
RTS0043310,139
RTS0043311,175
RTS0043312,192
RTS0043313,242
RTS0043314,188
RTS0043315,135
RTS0043316,96
RTS0043317,103
RTS0043318,103
RTS0043319,116
RTS0043320,129
RTS0043321,234
RTS0043322,262
RTS0043323,301
RTS0043324,258
RTS0043325,281
RTS0043326,118
RTS0043327,128
RTS0043328,137
RTS0043329,119
RTS0043330,155
RTS0043331,91
RTS0043332,83
RTS0043333,88
RTS0043334,89
RTS0043335,77
RTS0043336,117
RTS0043337,103
RTS0043338,130
RTS0043339,105
RTS0043340,90
RTS0043341,118
RTS0043342,101
RTS0043343,93
RTS0043344,109
RTS0043345,94
RTS0043346,89
RTS0043347,139
RTS0043348,112
RTS0043349,114
RTS0043350,100
RTS0043351,137
RTS0043352,141
RTS0043353,138
RTS0043354,111
RTS0043355,122
RTS0043356,317
RTS0043357,213
RTS0043358,419
RTS0043359,409
RTS0043360,367
RTS0043361,156
RTS0043362,123
RTS0043363,111
RTS0043364,118
RTS0043365,128
RTS0043366,119
RTS0043367,90
RTS0043368,87
RTS0043369,88
RTS0043370,81
RTS0043371,339
RTS0043372,233
RTS0043373,241
RTS0043374,196
RTS0043375,176
RTS0043376,353
RTS0043377,728
RTS0043378,392
RTS0043379,429
RTS0043380,490
RTS0043381,122
RTS0043382,93
RTS0043383,121
RTS0043384,86
RTS0043385,77
RTS0043386,233
RTS0043387,368
RTS0043388,273
RTS0043389,377
RTS0043390,235
RTS0043391,145
RTS0043392,151
RTS0043393,159
RTS0043394,153
RTS0043395,136
RTS0043396,858
RTS0043397,583
RTS0043398,504
RTS0043399,559
RTS0043400,152
RTS0043401,107
RTS0043402,90
RTS0043403,123
RTS0043404,114
RTS0043405,90
RTS0043406,106
RTS0043407,91
RTS0043408,112
RTS0043409,78
RTS0043410,100
RTS0043411,89
RTS0043412,107
RTS0043413,93
RTS0043414,124
RTS0043415,99
RTS0043416,114
RTS0043417,102
RTS0043418,122
RTS0043419,105
RTS0043420,92
RTS0043421,134
RTS0043422,99
RTS0043423,114
RTS0043424,110
RTS0043425,170
RTS0043426,247
RTS0043427,195
RTS0043428,262
RTS0043429,233
RTS0043430,124
RTS0043431,276
RTS0043432,173
RTS0043433,160
RTS0043434,238
RTS0043435,262
RTS0043436,258
RTS0043437,136
RTS0043438,216
RTS0043439,109
RTS0043440,286
RTS0043441,388
RTS0043442,237
RTS0043443,234
RTS0043444,225
RTS0043445,212
RTS0043446,92
RTS0043447,97
RTS0043448,113
RTS0043449,99
RTS0043450,123
RTS0043451,100
RTS0043452,123
RTS0043453,96
RTS0043454,127
RTS0043455,100
RTS0043456,116
RTS0043457,79
RTS0043458,95
RTS0043459,121
RTS0043460,98
RTS0043461,101
RTS0043462,111
RTS0043463,107
RTS0043464,133
RTS0043465,129
RTS0043466,310
RTS0043467,255
RTS0043468,249
RTS0043469,157
RTS0043470,264
RTS0043471,96
RTS0043472,550
RTS0043473,89
RTS0043474,102
RTS0043475,120
RTS0043476,87
RTS0043477,118
RTS0043478,102
RTS0043479,95
RTS0043480,86
RTS0043481,227
RTS0043482,214
RTS0043483,230
RTS0043484,158
RTS0043485,203
RTS0043486,326
RTS0043487,368
RTS0043488,349
RTS0043489,357
RTS0043490,188
RTS0043491,295
RTS0043492,367
RTS0043493,303
RTS0043494,419
RTS0043495,588
RTS0043496,130
RTS0043497,109
RTS0043498,112
RTS0043499,123
RTS0043500,129
RTS0043501,85
RTS0043502,106
RTS0043503,85
RTS0043504,127
RTS0043505,107
RTS0043506,110
RTS0043507,118
RTS0043508,92
RTS0043509,108
RTS0043510,124
RTS0043511,109
RTS0043512,111
RTS0043513,86
RTS0043514,134
RTS0043515,110
RTS0043516,116
RTS0043517,100
RTS0043518,140
RTS0043519,148
RTS0043520,192
RTS0043521,92
RTS0043522,82
RTS0043523,110
RTS0043524,105
RTS0043525,118
RTS0043526,171
RTS0043527,148
RTS0043528,105
RTS0043529,133
RTS0043530,120
RTS0043531,100
RTS0043532,85
RTS0043533,96
RTS0043534,96
RTS0043535,96
RTS0043536,186
RTS0043537,170
RTS0043538,188
RTS0043539,188
RTS0043540,162
RTS0043541,325
RTS0043542,214
RTS0043543,229
RTS0043544,363
RTS0043545,190
RTS0043546,120
RTS0043547,85
RTS0043548,113
RTS0043549,107
RTS0043550,121
RTS0043551,176
RTS0043552,176
RTS0043553,166
RTS0043554,204
RTS0043555,174
RTS0043556,124
RTS0043557,106
RTS0043558,140
RTS0043559,111
RTS0043560,128
RTS0043561,105
RTS0043562,90
RTS0043563,67
RTS0043564,80
RTS0043565,106
RTS0043566,117
RTS0043567,106
RTS0043568,100
RTS0043569,98
RTS0043570,105
RTS0043571,112
RTS0043572,131
RTS0043573,144
RTS0043574,121
RTS0043575,97
RTS0043576,178
RTS0043577,159
RTS0043578,65
RTS0043579,132
RTS0043580,146
RTS0043581,184
RTS0043582,309
RTS0043583,162
RTS0043584,178
RTS0043585,202
RTS0043586,94
RTS0043587,95
RTS0043588,106
RTS0043589,90
RTS0043590,139
RTS0043591,153
RTS0043592,126
RTS0043593,169
RTS0043594,145
RTS0043595,146
RTS0043596,118
RTS0043597,105
RTS0043598,242
RTS0043599,124
RTS0043600,105
RTS0043601,79
RTS0043602,140
RTS0043603,200
RTS0043604,176
RTS0043605,116
RTS0043606,217
RTS0043607,168
RTS0043608,205
RTS0043609,213
RTS0043610,214
RTS0043611,99
RTS0043612,102
RTS0043613,96
RTS0043614,103
RTS0043615,102
RTS0043616,106
RTS0043617,76
RTS0043618,103
RTS0043619,85
RTS0043620,74
RTS0043621,82
RTS0043622,118
RTS0043623,116
RTS0043624,157
RTS0043625,120
RTS0043626,449
RTS0043627,338
RTS0043628,414
RTS0043629,366
RTS0043630,409
RTS0043631,74
RTS0043632,81
RTS0043633,120
RTS0043634,92
RTS0043635,87
RTS0043636,87
RTS0043637,105
RTS0043638,101
RTS0043639,91
RTS0043640,86
RTS0043641,2322
RTS0043642,1830
RTS0043643,2352
RTS0043644,2313
RTS0043645,2819
RTS0043646,452
RTS0043647,379
RTS0043648,350
RTS0043649,306
RTS0043650,454
RTS0043651,94
RTS0043652,98
RTS0043653,115
RTS0043654,107
RTS0043655,100
RTS0043656,69
RTS0043657,100
RTS0043658,109
RTS0043659,102
RTS0043660,105
RTS0043661,113
RTS0043663,77
RTS0043664,91
RTS0043665,93
RTS0043666,279
RTS0043667,195
RTS0043668,225
RTS0043669,272
RTS0043670,213
RTS0043671,100
RTS0043672,175
RTS0043673,147
RTS0043674,137
RTS0043675,122
RTS0043676,102
RTS0043677,102
RTS0043678,98
RTS0043679,75
RTS0043680,86
RTS0043681,112
RTS0043682,95
RTS0043683,105
RTS0043684,150
RTS0043685,144
RTS0043686,136
RTS0043687,120
RTS0043688,108
RTS0043689,94
RTS0043690,92
RTS0043691,116
RTS0043692,99
RTS0043693,113
RTS0043694,108
RTS0043695,125
RTS0043696,100
RTS0043697,114
RTS0043698,131
RTS0043699,160
RTS0043700,122
RTS0043701,150
RTS0043702,175
RTS0043703,149
RTS0043704,217
RTS0043705,156
RTS0043706,154
RTS0043707,148
RTS0043708,97
RTS0043709,111
RTS0043710,151
RTS0043711,94
RTS0043712,98
RTS0043713,76
RTS0043714,79
RTS0043715,91
RTS0043716,161
RTS0043717,152
RTS0043718,108
RTS0043719,128
RTS0043720,122
RTS0043721,108
RTS0043722,127
RTS0043723,110
RTS0043724,111
RTS0043725,121
RTS0043726,119
RTS0043727,128
RTS0043728,125
RTS0043729,116
RTS0043730,133
RTS0043731,140
RTS0043732,167
RTS0043733,152
RTS0043734,148
RTS0043735,152
RTS0043736,187
RTS0043737,264
RTS0043738,219
RTS0043739,284
RTS0043740,224
RTS0043741,221
RTS0043742,229
RTS0043743,164
RTS0043744,335
RTS0043745,130
RTS0043746,136
RTS0043747,132
RTS0043748,130
RTS0043749,113
RTS0043750,131
RTS0043751,178
RTS0043752,133
RTS0043753,139
RTS0043754,100
RTS0043755,159
RTS0043756,151
RTS0043757,120
RTS0043758,134
RTS0043759,140
RTS0043760,123
RTS0043761,300
RTS0043762,79
RTS0043763,76
RTS0043764,117
RTS0043765,101
RTS0043766,106
RTS0043767,86
RTS0043768,79
RTS0043769,91
RTS0043770,90
RTS0043771,99
RTS0043772,101
RTS0043773,142
RTS0043774,105
RTS0043775,121
RTS0043776,141
RTS0043777,200
RTS0043778,149
RTS0043779,206
RTS0043780,170
RTS0043781,410
RTS0043782,291
RTS0043783,293
RTS0043784,323
RTS0043785,191
RTS0043786,115
RTS0043787,95
RTS0043788,102
RTS0043789,92
RTS0043790,93
RTS0043791,61
RTS0043792,107
RTS0043793,75
RTS0043794,87
RTS0043795,103
RTS0043796,86
RTS0043797,105
RTS0043798,86
RTS0043799,74
RTS0043800,78
RTS0043801,100
RTS0043802,93
RTS0043803,109
RTS0043804,119
RTS0043805,85
RTS0043806,79
RTS0043807,68
RTS0043808,87
RTS0043809,86
RTS0043810,92
RTS0043811,395
RTS0043812,530
RTS0043813,289
RTS0043814,388
RTS0043815,473
RTS0043816,195
RTS0043817,145
RTS0043818,163
RTS0043819,172
RTS0043820,274
RTS0043821,98
RTS0043822,87
RTS0043823,95
RTS0043824,86
RTS0043825,72
RTS0043826,125
RTS0043827,208
RTS0043828,274
RTS0043829,117
RTS0043830,116
RTS0043831,410
RTS0043832,284
RTS0043833,418
RTS0043834,214
RTS0043835,242
RTS0043836,123
RTS0043837,134
RTS0043838,100
RTS0043839,103
RTS0043840,90
RTS0043841,95
RTS0043842,78
RTS0043843,94
RTS0043844,116
RTS0043845,87
RTS0043846,213
RTS0043847,207
RTS0043848,199
RTS0043849,171
RTS0043850,253
RTS0043851,113
RTS0043852,106
RTS0043853,112
RTS0043854,119
RTS0043856,121
RTS0043857,128
RTS0043858,141
RTS0043859,139
RTS0043860,150
RTS0043861,202
RTS0043862,269
RTS0043863,166
RTS0043864,136
RTS0043865,140
RTS0043866,114
RTS0043867,121
RTS0043868,137
RTS0043869,115
RTS0043870,91
RTS0043871,103
RTS0043872,118
RTS0043873,100
RTS0043874,102
RTS0043875,92
RTS0043876,91
RTS0043877,97
RTS0043878,130
RTS0043879,124
RTS0043880,101
RTS0043881,119
RTS0043882,153
RTS0043883,115
RTS0043884,106
RTS0043885,80
RTS0043886,144
RTS0043887,120
RTS0043888,162
RTS0043889,81
RTS0043890,169
RTS0043891,143
RTS0043892,115
RTS0043893,120
RTS0043894,117
RTS0043895,110
RTS0043896,188
RTS0043897,150
RTS0043898,180
RTS0043899,186
RTS0043900,166
RTS0043901,183
RTS0043902,166
RTS0043903,169
RTS0043904,221
RTS0043905,148
RTS0043906,158
RTS0043907,165
RTS0043908,104
RTS0043909,140
RTS0043910,178
RTS0043911,129
RTS0043912,229
RTS0043913,125
RTS0043914,162
RTS0043915,112
RTS0043916,115
RTS0043917,97
RTS0043918,96
RTS0043919,99
RTS0043920,211
RTS0043921,229
RTS0043922,176
RTS0043923,219
RTS0043924,246
RTS0043925,213
RTS0043926,178
RTS0043927,128
RTS0043928,117
RTS0043929,134
RTS0043930,98
RTS0043931,354
RTS0043932,313
RTS0043933,284
RTS0043934,235
RTS0043935,251
RTS0043936,96
RTS0043937,77
RTS0043938,98
RTS0043939,70
RTS0043940,97
RTS0043941,124
RTS0043942,130
RTS0043943,149
RTS0043944,96
RTS0043945,138
RTS0043946,66
RTS0043947,115
RTS0043948,136
RTS0043949,90
RTS0043950,92
RTS0043951,169
RTS0043952,147
RTS0043953,127
RTS0043954,110
RTS0043955,152
RTS0043956,207
RTS0043957,200
RTS0043958,260
RTS0043959,197
RTS0043960,224
RTS0043961,228
RTS0043962,169
RTS0043963,162
RTS0043964,204
RTS0043965,159
RTS0043966,538
RTS0043967,347
RTS0043968,476
RTS0043969,430
RTS0043970,545
RTS0043971,334
RTS0043972,249
RTS0043973,270
RTS0043974,342
RTS0043975,214
RTS0043976,347
RTS0043977,341
RTS0043978,561
RTS0043979,460
RTS0043980,439
RTS0043981,406
RTS0043982,358
RTS0043983,416
RTS0043984,128
RTS0043985,583
RTS0043986,208
RTS0043987,970
RTS0043988,447
RTS0043989,552
RTS0043990,514
RTS0043991,121
RTS0043992,96
RTS0043993,90
RTS0043994,128
RTS0043996,99
RTS0043997,89
RTS0043998,103
RTS0043999,112
RTS0044000,112
RTS0044001,93
RTS0044002,116
RTS0044003,114
RTS0044004,139
RTS0044005,92
RTS0044006,253
RTS0044007,337
RTS0044008,261
RTS0044009,315
RTS0044010,308
RTS0044011,255
RTS0044012,399
RTS0044013,345
RTS0044014,283
RTS0044015,395
RTS0044016,116
RTS0044017,97
RTS0044018,99
RTS0044019,84
RTS0044020,128
RTS0044021,90
RTS0044022,121
RTS0044023,112
RTS0044024,101
RTS0044025,109
RTS0044026,120
RTS0044027,146
RTS0044028,123
RTS0044029,212
RTS0044030,143
RTS0044031,143
RTS0044032,142
RTS0044033,111
RTS0044034,196
RTS0044035,121
RTS0044036,819
RTS0044037,587
RTS0044038,954
RTS0044039,462
RTS0044040,795
RTS0044041,514
RTS0044042,582
RTS0044043,538
RTS0044044,585
RTS0044045,358
RTS0044046,252
RTS0044047,214
RTS0044048,172
RTS0044049,145
RTS0044050,237
RTS0044051,83
RTS0044052,120
RTS0044053,98
RTS0044054,123
RTS0044055,117
RTS0044056,180
RTS0044057,136
RTS0044058,122
RTS0044059,147
RTS0044060,148
RTS0044061,152
RTS0044062,125
RTS0044063,115
RTS0044064,153
RTS0044065,138
RTS0044067,223
RTS0044068,220
RTS0044069,225
RTS0044070,141
RTS0044071,131
RTS0044072,115
RTS0044073,80
RTS0044074,110
RTS0044075,88
RTS0044076,113
RTS0044077,96
RTS0044078,100
RTS0044079,97
RTS0044080,106
RTS0044081,99
RTS0044082,104
RTS0044083,109
RTS0044084,88
RTS0044085,91
RTS0044086,100
RTS0044087,93
RTS0044088,94
RTS0044089,97
RTS0044090,100
RTS0044091,144
RTS0044092,154
RTS0044093,116
RTS0044094,148
RTS0044095,99
RTS0044096,89
RTS0044097,96
RTS0044098,90
RTS0044099,97
RTS0044100,103
RTS0044101,97
RTS0044102,96
RTS0044103,106
RTS0044104,102
RTS0044105,129
RTS0044106,1881
RTS0044107,1422
RTS0044108,1301
RTS0044109,2249
RTS0044110,2846
RTS0044111,210
RTS0044112,159
RTS0044113,261
RTS0044114,136
RTS0044115,243
RTS0044116,163
RTS0044117,129
RTS0044118,121
RTS0044119,180
RTS0044120,155
RTS0044121,95
RTS0044122,130
RTS0044123,98
RTS0044124,111
RTS0044125,93
RTS0044126,119
RTS0044127,123
RTS0044128,110
RTS0044129,109
RTS0044130,90
RTS0044131,348
RTS0044132,230
RTS0044133,220
RTS0044134,240
RTS0044135,246
RTS0044136,114
RTS0044137,96
RTS0044138,105
RTS0044139,102
RTS0044140,102
RTS0044141,157
RTS0044142,132
RTS0044143,182
RTS0044144,135
RTS0044145,110
RTS0044146,155
RTS0044147,150
RTS0044148,196
RTS0044149,153
RTS0044150,183
RTS0044151,179
RTS0044152,193
RTS0044153,188
RTS0044154,158
RTS0044155,225
RTS0044156,551
RTS0044157,359
RTS0044158,875
RTS0044159,527
RTS0044160,303
RTS0044161,127
RTS0044162,224
RTS0044163,266
RTS0044164,250
RTS0044165,122
RTS0044166,204
RTS0044167,147
RTS0044168,164
RTS0044169,258
RTS0044170,216
RTS0044171,141
RTS0044172,159
RTS0044173,123
RTS0044174,126
RTS0044175,156
RTS0044176,141
RTS0044177,168
RTS0044178,152
RTS0044180,125
RTS0044181,149
RTS0044182,164
RTS0044183,117
RTS0044184,165
RTS0044185,136
RTS0044186,155
RTS0044187,176
RTS0044188,126
RTS0044189,121
RTS0044190,124
RTS0044191,145
RTS0044192,112
RTS0044193,96
RTS0044194,99
RTS0044195,130
RTS0044196,461
RTS0044197,193
RTS0044198,393
RTS0044199,414
RTS0044200,148
RTS0044206,136
RTS0044207,106
RTS0044208,92
RTS0044209,85
RTS0044210,97
RTS0044211,132
RTS0044212,117
RTS0044213,126
RTS0044214,126
RTS0044215,150
RTS0044216,128
RTS0044217,173
RTS0044218,183
RTS0044219,177
RTS0044220,148
RTS0044221,82
RTS0044222,95
RTS0044223,89
RTS0044224,123
RTS0044225,89
RTS0044226,118
RTS0044227,103
RTS0044228,121
RTS0044229,89
RTS0044230,107
RTS0044231,124
RTS0044232,117
RTS0044233,127
RTS0044234,111
RTS0044235,125
RTS0044236,139
RTS0044237,168
RTS0044238,143
RTS0044239,148
RTS0044240,143
RTS0044241,170
RTS0044242,190
RTS0044243,192
RTS0044244,163
RTS0044245,145
RTS0044246,951
RTS0044247,1084
RTS0044248,974
RTS0044249,754
RTS0044250,677
RTS0044251,218
RTS0044252,207
RTS0044253,137
RTS0044254,116
RTS0044255,172
RTS0044256,141
RTS0044257,138
RTS0044258,146
RTS0044259,126
RTS0044260,112
RTS0044261,556
RTS0044262,317
RTS0044263,319
RTS0044264,249
RTS0044265,216
RTS0044266,111
RTS0044267,83
RTS0044268,95
RTS0044269,111
RTS0044270,108
RTS0044271,99
RTS0044272,108
RTS0044273,118
RTS0044274,116
RTS0044275,134
RTS0044276,112
RTS0044277,108
RTS0044278,83
RTS0044279,87
RTS0044280,108
RTS0044281,176
RTS0044282,145
RTS0044283,144
RTS0044284,159
RTS0044285,135
RTS0044286,103
RTS0044287,101
RTS0044288,105
RTS0044289,119
RTS0044290,91
RTS0044291,122
RTS0044292,174
RTS0044293,126
RTS0044294,110
RTS0044295,142
RTS0044296,140
RTS0044297,162
RTS0044298,142
RTS0044299,192
RTS0044300,129
RTS0044301,106
RTS0044302,106
RTS0044303,106
RTS0044304,105
RTS0044305,96
RTS0044306,181
RTS0044307,157
RTS0044308,193
RTS0044309,212
RTS0044310,176
RTS0044311,94
RTS0044312,109
RTS0044313,108
RTS0044314,120
RTS0044315,106
RTS0044316,163
RTS0044317,203
RTS0044318,151
RTS0044319,120
RTS0044320,72
RTS0044321,97
RTS0044322,118
RTS0044323,115
RTS0044324,95
RTS0044325,88
RTS0044326,94
RTS0044327,91
RTS0044328,73
RTS0044329,112
RTS0044330,81
RTS0044331,414
RTS0044332,422
RTS0044333,498
RTS0044334,477
RTS0044335,410
RTS0044336,94
RTS0044337,97
RTS0044338,114
RTS0044339,134
RTS0044340,74
RTS0044341,137
RTS0044342,102
RTS0044343,104
RTS0044344,106
RTS0044345,101
RTS0044346,208
RTS0044347,213
RTS0044348,238
RTS0044349,249
RTS0044350,218
RTS0044351,589
RTS0044352,396
RTS0044353,953
RTS0044354,528
RTS0044355,788
RTS0044356,78
RTS0044357,102
RTS0044358,103
RTS0044359,107
RTS0044360,96
RTS0044361,197
RTS0044362,222
RTS0044363,163
RTS0044364,184
RTS0044365,120
RTS0044366,775
RTS0044367,564
RTS0044368,965
RTS0044369,907
RTS0044370,719
RTS0044371,87
RTS0044372,79
RTS0044373,95
RTS0044374,115
RTS0044375,99
RTS0044376,71
RTS0044377,108
RTS0044378,122
RTS0044379,113
RTS0044380,99
RTS0044381,128
RTS0044382,113
RTS0044383,127
RTS0044384,106
RTS0044385,95
RTS0044386,215
RTS0044387,279
RTS0044388,282
RTS0044389,147
RTS0044390,228
RTS0044391,253
RTS0044392,382
RTS0044393,372
RTS0044394,229
RTS0044395,254
RTS0044396,123
RTS0044397,142
RTS0044399,115
RTS0044400,106
RTS0044401,108
RTS0044402,128
RTS0044403,123
RTS0044404,149
RTS0044405,153
RTS0044406,123
RTS0044407,96
RTS0044408,110
RTS0044409,99
RTS0044410,93
RTS0044411,108
RTS0044412,100
RTS0044413,103
RTS0044414,112
RTS0044415,135
RTS0044416,484
RTS0044417,469
RTS0044418,297
RTS0044419,286
RTS0044420,544
RTS0044421,93
RTS0044422,88
RTS0044423,105
RTS0044424,111
RTS0044425,89
RTS0044426,121
RTS0044427,97
RTS0044428,91
RTS0044429,106
RTS0044430,108
RTS0044431,103
RTS0044432,145
RTS0044433,79
RTS0044434,97
RTS0044435,104
RTS0044436,224
RTS0044437,240
RTS0044438,199
RTS0044439,311
RTS0044440,292
RTS0044441,100
RTS0044442,114
RTS0044443,111
RTS0044444,72
RTS0044445,97
RTS0044446,99
RTS0044447,129
RTS0044448,101
RTS0044449,109
RTS0044450,85
RTS0044451,109
RTS0044452,124
RTS0044453,111
RTS0044454,143
RTS0044455,107
RTS0044456,153
RTS0044457,213
RTS0044458,156
RTS0044459,123
RTS0044460,182
RTS0044461,202
RTS0044462,156
RTS0044463,143
RTS0044464,200
RTS0044465,197
RTS0044466,125
RTS0044467,107
RTS0044468,114
RTS0044469,151
RTS0044470,114
RTS0044471,111
RTS0044472,110
RTS0044473,108
RTS0044474,124
RTS0044475,149
RTS0044476,151
RTS0044477,171
RTS0044478,106
RTS0044479,149
RTS0044480,156
RTS0044481,140
RTS0044482,126
RTS0044483,103
RTS0044484,132
RTS0044485,91
RTS0044486,151
RTS0044487,124
RTS0044488,145
RTS0044489,121
RTS0044490,91
RTS0044491,125
RTS0044492,97
RTS0044493,155
RTS0044494,121
RTS0044495,133
RTS0044496,370
RTS0044497,343
RTS0044498,286
RTS0044499,487
RTS0044500,317
RTS0044501,254
RTS0044502,240
RTS0044503,221
RTS0044504,293
RTS0044505,193
RTS0044506,168
RTS0044507,129
RTS0044508,142
RTS0044509,185
RTS0044510,128
RTS0044511,213
RTS0044512,199
RTS0044513,232
RTS0044514,154
RTS0044515,261
RTS0044516,180
RTS0044517,160
RTS0044518,159
RTS0044519,143
RTS0044520,155
RTS0044521,164
RTS0044522,169
RTS0044523,170
RTS0044524,108
RTS0044525,115
RTS0044526,132
RTS0044527,146
RTS0044528,155
RTS0044529,188
RTS0044530,135
RTS0044531,194
RTS0044532,172
RTS0044533,194
RTS0044534,184
RTS0044535,213
RTS0044536,108
RTS0044537,104
RTS0044538,172
RTS0044539,114
RTS0044540,90
RTS0044541,171
RTS0044542,164
RTS0044543,179
RTS0044544,168
RTS0044545,185
RTS0044546,311
RTS0044547,226
RTS0044548,237
RTS0044549,250
RTS0044550,303
RTS0044551,233
RTS0044552,294
RTS0044553,247
RTS0044554,207
RTS0044555,298
RTS0044556,95
RTS0044557,107
RTS0044558,90
RTS0044559,106
RTS0044560,89
RTS0044561,131
RTS0044562,113
RTS0044563,177
RTS0044564,182
RTS0044565,153
RTS0044566,76
RTS0044567,101
RTS0044568,120
RTS0044569,86
RTS0044570,80
RTS0044571,100
RTS0044572,111
RTS0044573,65
RTS0044574,108
RTS0044575,121
RTS0044576,71
RTS0044577,82
RTS0044578,124
RTS0044579,82
RTS0044580,94
RTS0044581,93
RTS0044582,76
RTS0044583,105
RTS0044584,112
RTS0044585,86
RTS0044586,104
RTS0044587,91
RTS0044588,66
RTS0044589,93
RTS0044590,75
RTS0044591,124
RTS0044592,112
RTS0044593,91
RTS0044594,98
RTS0044595,78
RTS0044596,159
RTS0044597,171
RTS0044598,207
RTS0044599,202
RTS0044600,145
RTS0044601,158
RTS0044602,136
RTS0044603,144
RTS0044604,233
RTS0044605,184
RTS0044606,115
RTS0044607,101
RTS0044608,72
RTS0044609,75
RTS0044610,93
RTS0044611,100
RTS0044612,74
RTS0044613,117
RTS0044614,115
RTS0044615,78
RTS0044616,71
RTS0044617,116
RTS0044618,81
RTS0044619,91
RTS0044620,96
RTS0044621,243
RTS0044622,209
RTS0044623,304
RTS0044624,297
RTS0044625,183
RTS0044626,93
RTS0044627,94
RTS0044628,67
RTS0044629,86
RTS0044630,114
RTS0044631,113
RTS0044632,123
RTS0044633,111
RTS0044634,116
RTS0044635,92
RTS0044636,91
RTS0044637,103
RTS0044638,118
RTS0044639,118
RTS0044640,92
RTS0044641,94
RTS0044642,88
RTS0044643,109
RTS0044644,136
RTS0044645,97
RTS0044646,86
RTS0044647,106
RTS0044648,86
RTS0044649,115
RTS0044650,89
RTS0044651,176
RTS0044652,207
RTS0044653,197
RTS0044654,213
RTS0044655,235
RTS0044656,558
RTS0044657,452
RTS0044658,796
RTS0044659,639
RTS0044660,537
RTS0044661,396
RTS0044662,319
RTS0044663,266
RTS0044664,536
RTS0044665,343
RTS0044666,108
RTS0044667,108
RTS0044668,118
RTS0044669,153
RTS0044670,169
RTS0044671,153
RTS0044672,163
RTS0044673,176
RTS0044674,206
RTS0044675,217
RTS0044676,233
RTS0044677,195
RTS0044678,221
RTS0044679,262
RTS0044680,222
RTS0044681,80
RTS0044682,93
RTS0044683,106
RTS0044684,100
RTS0044685,105
RTS0044686,301
RTS0044687,365
RTS0044688,402
RTS0044689,398
RTS0044690,494
RTS0044691,334
RTS0044692,434
RTS0044693,504
RTS0044694,505
RTS0044695,311
RTS0044696,388
RTS0044697,280
RTS0044698,334
RTS0044699,309
RTS0044700,326
RTS0044701,404
RTS0044702,333
RTS0044703,336
RTS0044704,309
RTS0044705,220
RTS0044706,104
RTS0044707,118
RTS0044708,88
RTS0044709,114
RTS0044710,94
RTS0044711,91
RTS0044712,143
RTS0044714,117
RTS0044715,107
RTS0044716,392
RTS0044717,354
RTS0044718,479
RTS0044719,229
RTS0044720,617
RTS0044721,96
RTS0044722,106
RTS0044723,67
RTS0044724,102
RTS0044725,85
RTS0044726,178
RTS0044727,178
RTS0044728,143
RTS0044729,176
RTS0044730,178
RTS0044731,136
RTS0044732,153
RTS0044733,95
RTS0044734,98
RTS0044735,138
RTS0044736,247
RTS0044737,201
RTS0044738,193
RTS0044739,207
RTS0044740,108
RTS0044741,101
RTS0044742,101
RTS0044743,112
RTS0044744,120
RTS0044745,110
RTS0044746,105
RTS0044747,113
RTS0044748,79
RTS0044749,98
RTS0044750,113
RTS0044751,136
RTS0044752,133
RTS0044753,146
RTS0044754,122
RTS0044755,133
RTS0044756,312
RTS0044757,246
RTS0044758,307
RTS0044759,211
RTS0044760,219
RTS0044761,152
RTS0044762,173
RTS0044763,165
RTS0044764,110
RTS0044765,116
RTS0044766,104
RTS0044767,123
RTS0044768,125
RTS0044769,99
RTS0044770,102
RTS0044771,102
RTS0044772,91
RTS0044773,90
RTS0044774,87
RTS0044775,123
RTS0044776,261
RTS0044777,214
RTS0044778,228
RTS0044779,211
RTS0044780,256
RTS0044781,311
RTS0044782,361
RTS0044783,388
RTS0044784,351
RTS0044785,264
RTS0044786,256
RTS0044787,309
RTS0044788,208
RTS0044789,325
RTS0044790,105
RTS0044791,1349
RTS0044792,1129
RTS0044793,166
RTS0044794,194
RTS0044795,147
RTS0044796,242
RTS0044797,314
RTS0044798,225
RTS0044799,296
RTS0044800,186
RTS0044801,89
RTS0044802,106
RTS0044803,78
RTS0044804,105
RTS0044805,97
RTS0044806,145
RTS0044807,166
RTS0044808,207
RTS0044809,158
RTS0044810,171
RTS0044811,304
RTS0044812,277
RTS0044813,408
RTS0044814,410
RTS0044815,443
RTS0044816,207
RTS0044817,179
RTS0044818,203
RTS0044819,146
RTS0044820,208
RTS0044821,97
RTS0044822,125
RTS0044823,105
RTS0044824,106
RTS0044825,123
RTS0044826,149
RTS0044827,145
RTS0044828,156
RTS0044829,121
RTS0044830,106
RTS0044831,100
RTS0044832,113
RTS0044833,121
RTS0044834,103
RTS0044835,106
RTS0044836,105
RTS0044837,86
RTS0044838,134
RTS0044839,108
RTS0044840,82
RTS0044841,83
RTS0044842,89
RTS0044843,104
RTS0044844,88
RTS0044845,86
RTS0044846,82
RTS0044847,74
RTS0044848,154
RTS0044849,143
RTS0044850,104
RTS0044851,102
RTS0044852,93
RTS0044853,111
RTS0044854,91
RTS0044855,95
RTS0044856,117
RTS0044857,102
RTS0044858,71
RTS0044859,94
RTS0044860,109
RTS0044861,135
RTS0044862,134
RTS0044863,150
RTS0044864,101
RTS0044865,147
RTS0044866,187
RTS0044867,225
RTS0044868,225
RTS0044869,263
RTS0044870,224
RTS0044871,231
RTS0044872,193
RTS0044873,281
RTS0044874,280
RTS0044875,278
RTS0044876,141
RTS0044877,195
RTS0044878,196
RTS0044879,154
RTS0044880,186
RTS0044881,95
RTS0044882,123
RTS0044883,112
RTS0044884,126
RTS0044885,117
RTS0044886,122
RTS0044887,86
RTS0044888,118
RTS0044889,91
RTS0044890,87
RTS0044891,157
RTS0044892,153
RTS0044893,114
RTS0044894,129
RTS0044895,158
RTS0044896,260
RTS0044897,243
RTS0044898,239
RTS0044899,217
RTS0044900,175
RTS0044901,111
RTS0044902,100
RTS0044903,124
RTS0044904,97
RTS0044905,144
RTS0044906,172
RTS0044907,129
RTS0044908,151
RTS0044909,181
RTS0044910,175
RTS0044911,122
RTS0044912,127
RTS0044913,128
RTS0044914,115
RTS0044915,134
RTS0044916,117
RTS0044917,112
RTS0044918,123
RTS0044919,150
RTS0044920,148
RTS0044921,94
RTS0044922,120
RTS0044923,138
RTS0044924,78
RTS0044925,93
RTS0044926,100
RTS0044927,129
RTS0044928,106
RTS0044929,116
RTS0044930,94
RTS0044931,114
RTS0044932,128
RTS0044933,114
RTS0044934,117
RTS0044935,128
RTS0044936,76
RTS0044937,88
RTS0044938,86
RTS0044939,87
RTS0044940,82
RTS0044941,115
RTS0044942,126
RTS0044943,116
RTS0044944,126
RTS0044945,105
RTS0044946,134
RTS0044947,88
RTS0044948,113
RTS0044949,91
RTS0044950,118
RTS0044951,71
RTS0044952,77
RTS0044953,91
RTS0044954,117
RTS0044955,85
RTS0044956,143
RTS0044957,164
RTS0044958,126
RTS0044959,127
RTS0044960,138
RTS0044961,129
RTS0044962,130
RTS0044963,115
RTS0044964,131
RTS0044965,123
RTS0044966,90
RTS0044967,115
RTS0044968,117
RTS0044969,83
RTS0044970,103
RTS0044971,85
RTS0044972,116
RTS0044973,84
RTS0044974,108
RTS0044975,107
RTS0044976,119
RTS0044977,89
RTS0044978,99
RTS0044979,124
RTS0044980,84
RTS0044981,89
RTS0044982,94
RTS0044983,83
RTS0044984,116
RTS0044985,126
RTS0044986,77
RTS0044987,85
RTS0044988,81
RTS0044989,77
RTS0044990,99
RTS0044991,91
RTS0044992,86
RTS0044993,90
RTS0044994,94
RTS0044995,98
RTS0044996,94
RTS0044997,96
RTS0044998,101
RTS0044999,87
RTS0045000,110
RTS0045001,144
RTS0045002,130
RTS0045003,130
RTS0045004,140
RTS0045005,141
RTS0045006,266
RTS0045007,430
RTS0045008,422
RTS0045009,308
RTS0045010,282
RTS0045011,228
RTS0045012,199
RTS0045013,107
RTS0045014,234
RTS0045015,248
RTS0045016,284
RTS0045017,342
RTS0045018,426
RTS0045019,417
RTS0045020,321
RTS0045021,201
RTS0045022,233
RTS0045023,233
RTS0045024,233
RTS0045025,245
RTS0045026,119
RTS0045027,125
RTS0045028,138
RTS0045029,130
RTS0045030,120
RTS0045031,75
RTS0045032,87
RTS0045033,111
RTS0045034,106
RTS0045035,109
RTS0045036,116
RTS0045038,141
RTS0045039,91
RTS0045040,100
RTS0045041,111
RTS0045042,97
RTS0045043,93
RTS0045044,106
RTS0045045,133
RTS0045046,99
RTS0045047,101
RTS0045048,97
RTS0045049,114
RTS0045050,115
RTS0045051,107
RTS0045052,106
RTS0045053,90
RTS0045054,85
RTS0045055,82
RTS0045056,126
RTS0045057,196
RTS0045058,83
RTS0045059,100
RTS0045060,147
RTS0045061,88
RTS0045063,82
RTS0045064,81
RTS0045065,122
RTS0045066,396
RTS0045067,745
RTS0045068,884
RTS0045069,450
RTS0045070,790
RTS0045071,121
RTS0045072,122
RTS0045073,113
RTS0045074,120
RTS0045075,106
RTS0045076,110
RTS0045077,80
RTS0045078,93
RTS0045079,78
RTS0045080,109
RTS0045081,228
RTS0045082,302
RTS0045083,560
RTS0045084,395
RTS0045085,195
RTS0045086,104
RTS0045087,70
RTS0045088,76
RTS0045089,69
RTS0045090,100
RTS0045091,117
RTS0045092,102
RTS0045093,68
RTS0045094,82
RTS0045095,108
RTS0045096,98
RTS0045097,95
RTS0045098,75
RTS0045099,105
RTS0045100,99
RTS0045101,128
RTS0045102,88
RTS0045103,103
RTS0045104,101
RTS0045105,111
RTS0045106,109
RTS0045107,96
RTS0045108,86
RTS0045109,116
RTS0045110,87
RTS0045111,124
RTS0045112,106
RTS0045113,112
RTS0045114,86
RTS0045115,94
RTS0045116,101
RTS0045117,117
RTS0045118,106
RTS0045119,111
RTS0045120,113
RTS0045121,84
RTS0045122,93
RTS0045123,136
RTS0045124,96
RTS0045125,82
RTS0045126,186
RTS0045127,192
RTS0045128,148
RTS0045129,222
RTS0045130,192
RTS0045131,234
RTS0045132,134
RTS0045133,148
RTS0045134,194
RTS0045135,180
RTS0045136,404
RTS0045137,492
RTS0045138,396
RTS0045139,343
RTS0045140,365
RTS0045141,92
RTS0045142,111
RTS0045143,110
RTS0045144,93
RTS0045145,110
RTS0045146,102
RTS0045147,99
RTS0045148,115
RTS0045149,106
RTS0045150,70
RTS0045151,114
RTS0045152,116
RTS0045153,103
RTS0045154,105
RTS0045155,118
RTS0045156,119
RTS0045157,162
RTS0045158,105
RTS0045159,116
RTS0045160,148
RTS0045161,110
RTS0045162,123
RTS0045163,127
RTS0045164,124
RTS0045165,123
RTS0045166,198
RTS0045167,123
RTS0045168,149
RTS0045169,154
RTS0045170,157
RTS0045171,460
RTS0045172,399
RTS0045173,374
RTS0045174,348
RTS0045175,365
RTS0045176,96
RTS0045177,115
RTS0045178,98
RTS0045179,93
RTS0045180,127
RTS0045181,113
RTS0045182,162
RTS0045183,139
RTS0045184,117
RTS0045185,147
RTS0045186,155
RTS0045187,226
RTS0045188,150
RTS0045189,123
RTS0045190,174
RTS0045191,101
RTS0045192,98
RTS0045193,103
RTS0045194,98
RTS0045195,107
RTS0045196,89
RTS0045197,77
RTS0045198,124
RTS0045199,78
RTS0045200,120
RTS0045201,159
RTS0045202,135
RTS0045203,162
RTS0045204,148
RTS0045205,149
RTS0045206,144
RTS0045207,145
RTS0045208,167
RTS0045209,113
RTS0045210,103
RTS0045211,111
RTS0045212,122
RTS0045213,106
RTS0045214,107
RTS0045215,114
RTS0045216,363
RTS0045217,258
RTS0045218,406
RTS0045219,289
RTS0045220,277
RTS0045221,105
RTS0045222,94
RTS0045223,103
RTS0045224,93
RTS0045225,113
RTS0045226,2595
RTS0045227,1416
RTS0045228,2644
RTS0045229,1531
RTS0045230,1714
RTS0045231,172
RTS0045232,219
RTS0045233,140
RTS0045234,137
RTS0045235,142
RTS0045236,748
RTS0045237,532
RTS0045238,306
RTS0045239,366
RTS0045240,856
RTS0045241,227
RTS0045242,177
RTS0045243,190
RTS0045244,219
RTS0045245,141
RTS0045246,138
RTS0045247,140
RTS0045248,104
RTS0045249,155
RTS0045250,116
RTS0045251,244
RTS0045252,135
RTS0045253,187
RTS0045254,122
RTS0045255,125
RTS0045256,90
RTS0045257,97
RTS0045258,91
RTS0045259,110
RTS0045260,89
RTS0045261,198
RTS0045262,413
RTS0045263,294
RTS0045264,344
RTS0045265,377
RTS0045266,197
RTS0045267,297
RTS0045268,454
RTS0045269,345
RTS0045270,259
RTS0045271,88
RTS0045272,83
RTS0045273,115
RTS0045274,126
RTS0045275,108
RTS0045276,129
RTS0045277,137
RTS0045278,191
RTS0045279,73
RTS0045280,130
RTS0045281,118
RTS0045282,165
RTS0045283,125
RTS0045284,107
RTS0045285,146
RTS0045286,159
RTS0045287,136
RTS0045288,114
RTS0045289,115
RTS0045290,111
RTS0045291,227
RTS0045292,673
RTS0045293,274
RTS0045294,266
RTS0045295,318
RTS0045296,95
RTS0045297,99
RTS0045298,103
RTS0045299,119
RTS0045300,99
RTS0045301,119
RTS0045302,104
RTS0045303,158
RTS0045304,58
RTS0045305,141
RTS0045306,93
RTS0045307,87
RTS0045308,138
RTS0045309,85
RTS0045310,134
RTS0045311,40
RTS0045312,73
RTS0045313,109
RTS0045314,93
RTS0045315,95
RTS0045316,109
RTS0045317,126
RTS0045318,96
RTS0045319,93
RTS0045320,93
RTS0045321,68
RTS0045322,111
RTS0045323,140
RTS0045324,110
RTS0045325,112
RTS0045326,105
RTS0045327,154
RTS0045328,175
RTS0045329,123
RTS0045330,109
RTS0045331,89
RTS0045332,104
RTS0045333,106
RTS0045334,119
RTS0045335,89
RTS0045336,116
RTS0045337,141
RTS0045338,135
RTS0045339,128
RTS0045340,115
RTS0045341,101
RTS0045342,136
RTS0045343,110
RTS0045344,122
RTS0045345,98
RTS0045346,95
RTS0045347,87
RTS0045348,102
RTS0045349,115
RTS0045350,82
RTS0045351,89
RTS0045352,98
RTS0045353,103
RTS0045354,84
RTS0045355,46
RTS0045356,94
RTS0045357,91
RTS0045358,104
RTS0045359,71
RTS0045360,84
RTS0045361,179
RTS0045362,121
RTS0045363,117
RTS0045364,146
RTS0045365,147
RTS0045366,173
RTS0045367,164
RTS0045368,162
RTS0045369,114
RTS0045370,110
RTS0045371,214
RTS0045372,232
RTS0045373,387
RTS0045374,391
RTS0045375,380
RTS0045376,88
RTS0045377,74
RTS0045378,111
RTS0045379,94
RTS0045380,96
RTS0045381,331
RTS0045382,360
RTS0045383,188
RTS0045384,279
RTS0045385,192
RTS0045386,360
RTS0045387,253
RTS0045388,365
RTS0045389,266
RTS0045390,318
RTS0045391,100
RTS0045392,98
RTS0045393,87
RTS0045394,73
RTS0045395,100
RTS0045396,143
RTS0045397,180
RTS0045398,125
RTS0045399,204
RTS0045400,158
RTS0045401,93
RTS0045402,94
RTS0045403,88
RTS0045404,104
RTS0045405,97
RTS0045406,115
RTS0045407,112
RTS0045408,86
RTS0045409,99
RTS0045410,112
RTS0045411,748
RTS0045412,536
RTS0045413,569
RTS0045414,458
RTS0045415,356
RTS0045416,127
RTS0045417,86
RTS0045418,88
RTS0045419,118
RTS0045420,116
RTS0045421,16229
RTS0045422,15174
RTS0045423,11013
RTS0045424,16584
RTS0045425,17807
RTS0045426,125
RTS0045427,120
RTS0045428,105
RTS0045429,102
RTS0045430,115
RTS0045431,130
RTS0045432,94
RTS0045433,93
RTS0045434,117
RTS0045435,79
RTS0045436,913
RTS0045437,1340
RTS0045438,1303
RTS0045439,1063
RTS0045440,902
RTS0045441,87
RTS0045442,79
RTS0045443,88
RTS0045444,72
RTS0045445,88
RTS0045446,985
RTS0045447,1109
RTS0045448,813
RTS0045449,752
RTS0045450,457
RTS0045451,107
RTS0045452,97
RTS0045453,65
RTS0045454,98
RTS0045455,85
RTS0045456,84
RTS0045457,92
RTS0045458,111
RTS0045459,70
RTS0045460,115
RTS0045461,91
RTS0045462,98
RTS0045463,81
RTS0045464,64
RTS0045465,77
RTS0045466,322
RTS0045467,354
RTS0045468,201
RTS0045469,355
RTS0045470,285
RTS0045471,84
RTS0045472,107
RTS0045473,64
RTS0045474,114
RTS0045475,119
RTS0045476,105
RTS0045477,164
RTS0045478,96
RTS0045479,171
RTS0045480,150
RTS0045481,140
RTS0045482,162
RTS0045483,147
RTS0045484,185
RTS0045485,195
RTS0045486,74
RTS0045487,115
RTS0045488,115
RTS0045489,115
RTS0045490,107
RTS0045491,1393
RTS0045492,1918
RTS0045493,1436
RTS0045494,929
RTS0045495,889
RTS0045496,480
RTS0045497,656
RTS0045498,1684
RTS0045499,1646
RTS0045500,1533
RTS0045501,202
RTS0045502,220
RTS0045503,169
RTS0045504,158
RTS0045505,159
RTS0045506,6353
RTS0045507,8197
RTS0045508,5883
RTS0045509,7130
RTS0045510,5391
RTS0045511,110
RTS0045512,127
RTS0045513,95
RTS0045514,109
RTS0045515,90
RTS0045516,77
RTS0045517,85
RTS0045518,75
RTS0045519,97
RTS0045520,93
RTS0045521,121
RTS0045522,110
RTS0045523,90
RTS0045524,121
RTS0045525,89
RTS0045526,157
RTS0045527,123
RTS0045528,115
RTS0045529,136
RTS0045530,158
RTS0045531,100
RTS0045532,96
RTS0045533,101
RTS0045534,98
RTS0045535,92
RTS0045536,766
RTS0045537,748
RTS0045538,438
RTS0045539,740
RTS0045540,762
RTS0045541,92
RTS0045542,98
RTS0045543,95
RTS0045544,75
RTS0045545,85
RTS0045546,99
RTS0045547,80
RTS0045548,97
RTS0045549,75
RTS0045550,67
RTS0045551,82
RTS0045552,87
RTS0045553,70
RTS0045554,95
RTS0045555,76
RTS0045556,2310
RTS0045557,998
RTS0045558,2295
RTS0045559,2149
RTS0045560,1011
RTS0045561,193
RTS0045562,161
RTS0045563,138
RTS0045564,169
RTS0045565,112
RTS0045566,114
RTS0045567,96
RTS0045568,105
RTS0045569,104
RTS0045570,92
RTS0045571,76
RTS0045572,85
RTS0045573,82
RTS0045574,55
RTS0045575,103
RTS0045576,93
RTS0045577,73
RTS0045578,78
RTS0045579,123
RTS0045580,90
RTS0045581,89
RTS0045582,83
RTS0045583,116
RTS0045584,94
RTS0045585,73
RTS0045586,145
RTS0045587,284
RTS0045588,193
RTS0045589,215
RTS0045590,188
RTS0045592,2158
RTS0045593,2912
RTS0045594,1896
RTS0045595,1874
RTS0045596,854
RTS0045597,1229
RTS0045598,1133
RTS0045599,1387
RTS0045600,783
RTS0045601,95
RTS0045602,96
RTS0045603,88
RTS0045604,132
RTS0045606,120
RTS0045607,93
RTS0045608,75
RTS0045609,115
RTS0045610,129
RTS0045611,124
RTS0045612,144
RTS0045613,160
RTS0045614,204
RTS0045615,200
RTS0045616,79
RTS0045617,90
RTS0045618,103
RTS0045619,105
RTS0045620,79
RTS0045621,250
RTS0045622,467
RTS0045623,409
RTS0045624,230
RTS0045625,419
RTS0045626,48
RTS0045627,81
RTS0045628,99
RTS0045629,93
RTS0045630,91
RTS0045631,68
RTS0045632,84
RTS0045633,124
RTS0045634,81
RTS0045635,73
RTS0045636,105
RTS0045637,100
RTS0045638,104
RTS0045639,135
RTS0045640,61
RTS0045641,77
RTS0045642,100
RTS0045643,67
RTS0045644,57
RTS0045645,79
RTS0045646,93
RTS0045647,100
RTS0045648,97
RTS0045649,104
RTS0045650,70
RTS0045651,226
RTS0045652,345
RTS0045653,353
RTS0045654,487
RTS0045655,479
RTS0045656,113
RTS0045657,92
RTS0045658,152
RTS0045659,119
RTS0045660,125
RTS0045661,836
RTS0045662,575
RTS0045663,604
RTS0045664,645
RTS0045665,1005
RTS0045666,102
RTS0045667,146
RTS0045668,162
RTS0045669,125
RTS0045670,126
RTS0045671,82
RTS0045672,111
RTS0045673,85
RTS0045674,87
RTS0045675,100
RTS0045676,4811
RTS0045677,5290
RTS0045678,5902
RTS0045679,4556
RTS0045680,7144
RTS0045681,104
RTS0045682,99
RTS0045683,98
RTS0045684,92
RTS0045685,109
RTS0045687,125
RTS0045688,99
RTS0045689,90
RTS0045690,103
RTS0045691,120
RTS0045692,86
RTS0045693,118
RTS0045694,107
RTS0045695,85
RTS0045696,107
RTS0045697,111
RTS0045698,115
RTS0045699,69
RTS0045700,87
RTS0045701,344
RTS0045702,281
RTS0045703,234
RTS0045704,234
RTS0045705,290
RTS0045706,80
RTS0045707,109
RTS0045708,85
RTS0045709,90
RTS0045710,101
RTS0045711,94
RTS0045712,105
RTS0045713,88
RTS0045714,89
RTS0045715,79
RTS0045716,148
RTS0045717,86
RTS0045718,99
RTS0045719,87
RTS0045720,94
RTS0045721,568
RTS0045722,673
RTS0045723,686
RTS0045724,432
RTS0045725,404
RTS0045726,196
RTS0045727,206
RTS0045728,230
RTS0045729,184
RTS0045730,139
RTS0045731,113
RTS0045732,107
RTS0045733,114
RTS0045734,115
RTS0045735,109
RTS0045736,698
RTS0045737,1114
RTS0045738,1321
RTS0045739,1292
RTS0045740,679
RTS0045741,440
RTS0045742,257
RTS0045743,364
RTS0045744,494
RTS0045745,391
RTS0045746,854
RTS0045747,869
RTS0045748,1017
RTS0045749,502
RTS0045750,347
RTS0045751,472
RTS0045752,358
RTS0045753,456
RTS0045754,379
RTS0045755,489
RTS0045756,551
RTS0045757,622
RTS0045758,905
RTS0045759,666
RTS0045760,462
RTS0045761,102
RTS0045762,123
RTS0045763,95
RTS0045764,91
RTS0045765,69
RTS0045766,104
RTS0045767,92
RTS0045768,109
RTS0045769,89
RTS0045770,95
RTS0045771,105
RTS0045772,94
RTS0045773,155
RTS0045774,86
RTS0045775,112
RTS0045776,115
RTS0045777,98
RTS0045778,91
RTS0045779,92
RTS0045780,100
RTS0045781,611
RTS0045782,766
RTS0045783,786
RTS0045784,720
RTS0045785,973
RTS0045786,112
RTS0045787,158
RTS0045788,220
RTS0045789,118
RTS0045790,128
RTS0045791,99
RTS0045792,113
RTS0045793,121
RTS0045794,95
RTS0045795,97
RTS0045796,93
RTS0045797,78
RTS0045798,74
RTS0045799,103
RTS0045800,104
RTS0045801,87
RTS0045802,96
RTS0045803,117
RTS0045804,63
RTS0045805,96
RTS0045806,892
RTS0045807,665
RTS0045808,532
RTS0045809,487
RTS0045810,227
RTS0045811,479
RTS0045812,600
RTS0045813,459
RTS0045814,779
RTS0045815,528
RTS0045816,408
RTS0045817,426
RTS0045818,256
RTS0045819,274
RTS0045820,290
RTS0045821,1273
RTS0045822,971
RTS0045823,920
RTS0045824,1485
RTS0045825,573
RTS0045826,785
RTS0045827,736
RTS0045828,463
RTS0045829,555
RTS0045830,626
RTS0045831,262
RTS0045832,366
RTS0045833,329
RTS0045834,273
RTS0045835,264
RTS0045836,698
RTS0045837,651
RTS0045838,551
RTS0045840,400
RTS0045841,1730
RTS0045842,1530
RTS0045843,290
RTS0045844,471
RTS0045845,613
RTS0045846,6382
RTS0045848,1385
RTS0045849,8169
RTS0045851,80
RTS0045852,105
RTS0045853,106
RTS0045854,104
RTS0045855,133
RTS0045856,146
RTS0045857,114
RTS0045858,96
RTS0045859,323
RTS0045860,208
RTS0045861,505
RTS0045862,593
RTS0045863,118
RTS0045864,165
RTS0045865,119
RTS0045866,140
RTS0045867,77
RTS0045868,106
RTS0045869,85
RTS0045870,82
RTS0045871,72
RTS0045872,104
RTS0045873,109
RTS0045874,88
RTS0045875,81
RTS0045876,71
RTS0045877,96
RTS0045878,72
RTS0045879,109
RTS0045880,103
RTS0045881,104
RTS0045882,104
RTS0045883,100
RTS0045884,96
RTS0045885,15
RTS0045886,81
RTS0045887,92
RTS0045888,76
RTS0045889,92
RTS0045890,89
RTS0045891,97
RTS0045892,90
RTS0045893,109
RTS0045894,100
RTS0045895,107
RTS0045896,167
RTS0045897,139
RTS0045898,137
RTS0045899,486
RTS0045900,574
RTS0045901,218
RTS0045902,181
RTS0045903,198
RTS0045904,191
RTS0045905,147
RTS0045906,142
RTS0045907,124
RTS0045908,98
RTS0045909,99
RTS0045910,87
RTS0045911,96
RTS0045912,92
RTS0045913,77
RTS0045914,79
RTS0045915,92
RTS0045916,139
RTS0045917,82
RTS0045918,106
RTS0045919,112
RTS0045920,101
RTS0045921,89
RTS0045922,110
RTS0045923,87
RTS0045924,97
RTS0045925,85
RTS0045926,177
RTS0045927,78
RTS0045928,135
RTS0045929,118
RTS0045930,1626
RTS0045931,1805
RTS0045932,706
RTS0045933,91
RTS0045935,92
RTS0045939,135
RTS0045940,90
RTS0045941,114
RTS0045942,108
RTS0045943,141
RTS0045944,108
RTS0045945,221
RTS0045946,119
RTS0045947,133
RTS0045948,107
RTS0045949,135
RTS0045950,165
RTS0045951,133
RTS0045952,161
RTS0045953,143
RTS0045954,306
RTS0045955,135
RTS0045956,98
RTS0045957,77
RTS0045958,106
RTS0045959,91
RTS0045960,101
RTS0045961,103
RTS0045962,100
RTS0045963,94
RTS0045964,109
RTS0045965,95
RTS0045966,96
RTS0045967,81
RTS0045968,104
RTS0045969,194
RTS0045970,264
RTS0045971,391
RTS0045972,98
RTS0045973,97
RTS0045974,75
RTS0045975,135
RTS0045976,90
RTS0045977,78
RTS0045978,106
RTS0045979,432
RTS0045980,467
RTS0045981,475
RTS0045982,500
RTS0045983,80
RTS0045984,107
RTS0045985,92
RTS0045986,64
RTS0045987,161
RTS0045988,113
RTS0045989,108
RTS0045990,122
RTS0045991,726
RTS0045992,554
RTS0045993,545
RTS0045994,142
RTS0045995,140
RTS0045996,138
RTS0045997,184
RTS0045998,69
RTS0045999,94
RTS0046000,55
RTS0046001,82
RTS0046002,99
RTS0046003,101
RTS0046004,78
RTS0046005,579
RTS0046006,505
RTS0046007,643
RTS0046008,429
RTS0046009,119
RTS0046010,84
RTS0046011,103
RTS0046012,129
RTS0046013,181
RTS0046014,103
RTS0046015,121
RTS0046016,146
RTS0046017,106
RTS0046018,93
RTS0046019,100
RTS0046020,150
RTS0046021,163
RTS0046022,163
RTS0046023,136
RTS0046024,145
RTS0046025,111
RTS0046026,108
RTS0046027,101
RTS0046028,89
RTS0046029,110
RTS0046030,206
RTS0046031,186
RTS0046032,194
RTS0046033,149
RTS0046034,78
RTS0046035,96
RTS0046036,99
RTS0046037,86
RTS0046038,85
RTS0046039,90
RTS0046040,93
RTS0046041,157
RTS0046042,75
RTS0046043,91
RTS0046044,101
RTS0046045,101
RTS0046046,94
RTS0046047,85
RTS0046048,273
RTS0046049,419
RTS0046050,337
RTS0046051,653
RTS0046052,489
RTS0046053,559
RTS0046054,468
RTS0046055,470
RTS0046056,155
RTS0046057,149
RTS0046058,115
RTS0046059,271
RTS0046060,109
RTS0046061,133
RTS0046062,111
RTS0046063,101
RTS0046064,339
RTS0046065,269
RTS0046066,393
RTS0046067,324
RTS0046068,89
RTS0046069,75
RTS0046070,98
RTS0046071,158
RTS0046072,130
RTS0046073,122
RTS0046074,137
RTS0046075,110
RTS0046076,110
RTS0046077,146
RTS0046078,224
RTS0046079,246
RTS0046080,318
RTS0046081,243
RTS0046082,1412
RTS0046083,415
RTS0046084,1558
RTS0046085,137
RTS0046086,123
RTS0046087,104
RTS0046088,95
RTS0046089,69
RTS0046090,92
RTS0046091,63
RTS0046092,210
RTS0046093,203
RTS0046094,125
RTS0046095,82
RTS0046096,96
RTS0046097,98
RTS0046098,97
RTS0046099,166
RTS0046100,117
RTS0046101,96
RTS0046102,146
RTS0046103,154
RTS0046104,263
RTS0046105,130
RTS0046106,134
RTS0046107,94
RTS0046108,71
RTS0046109,87
RTS0046110,91
RTS0046111,125
RTS0046112,544
RTS0046113,347
RTS0046114,183
RTS0046115,243
RTS0046116,212
RTS0046117,219
RTS0046119,95
RTS0046121,92
RTS0046122,124
RTS0046123,166
RTS0046124,217
RTS0046125,133
RTS0046126,100
RTS0046127,140
RTS0046128,505
RTS0046129,243
RTS0046130,213
RTS0046131,248
RTS0046132,922
RTS0046133,1814
RTS0046134,1115
RTS0046135,803
RTS0046136,114
RTS0046137,169
RTS0046138,101
RTS0046140,159
RTS0046141,109
RTS0046142,130
RTS0046143,156
RTS0046144,180
RTS0046145,81
RTS0046146,84
RTS0046147,68
RTS0046148,104
RTS0046149,82
RTS0046150,77
RTS0046152,92
RTS0046153,91
RTS0046154,93
RTS0046155,107
RTS0046156,84
RTS0046157,75
RTS0046158,95
RTS0046159,93
RTS0046160,86
RTS0046161,72
RTS0046162,90
RTS0046163,85
RTS0046164,148
RTS0046165,136
RTS0046166,99
RTS0046167,156
RTS0046168,107
RTS0046169,72
RTS0046170,93
RTS0046171,91
RTS0046172,88
RTS0046173,50
RTS0046174,83
RTS0046175,110
RTS0046176,62
RTS0046177,76
RTS0046178,93
RTS0046179,109
RTS0046180,133
RTS0046181,114
RTS0046182,89
RTS0046183,97
RTS0046184,92
RTS0046185,79
RTS0046186,79
RTS0046187,80
RTS0046188,100
RTS0046191,80
RTS0046193,57
RTS0046194,101
RTS0046195,132
RTS0046196,89
RTS0046197,90
RTS0046198,97
RTS0046199,106
RTS0046200,116
RTS0046201,93
RTS0046202,82
RTS0046203,112
RTS0046204,93
RTS0046205,93
RTS0046206,142
RTS0046207,116
RTS0046208,91
RTS0046209,96
RTS0046210,75
RTS0046211,91
RTS0046212,91
RTS0046213,10611
RTS0046214,10042
RTS0046215,7429
RTS0046216,8510
RTS0046217,8450
RTS0046218,119
RTS0046219,72
RTS0046220,416
RTS0046221,107
RTS0046222,130
RTS0046223,88
RTS0046224,89
RTS0046225,190
RTS0046226,161
RTS0046227,142
RTS0046228,149
RTS0046229,108
RTS0046230,94
RTS0046231,46
RTS0046232,143
RTS0046233,108
RTS0046234,136
RTS0046235,90
RTS0046236,79
RTS0046237,106
RTS0046238,93
RTS0046239,68
RTS0046240,111
RTS0046241,80
RTS0046242,93
RTS0046243,82
RTS0046244,144
RTS0046245,74
RTS0046246,89
RTS0046247,79
RTS0046248,86
RTS0046249,108
RTS0046250,104
RTS0046251,92
RTS0046252,332
RTS0046253,229
RTS0046254,288
RTS0046255,89
RTS0046256,158
RTS0046257,136
RTS0046258,103
RTS0046259,109
RTS0046260,153
RTS0046261,339
RTS0046262,285
RTS0046263,109
RTS0046264,78
RTS0046265,99
RTS0046266,98
RTS0046267,94
RTS0046268,250
RTS0046269,175
RTS0046270,213
RTS0046271,229
RTS0046272,177
RTS0046273,122
RTS0046274,114
RTS0046275,109
RTS0046276,96
RTS0046277,101
RTS0046278,122
RTS0046279,197
RTS0046280,111
RTS0046281,170
RTS0046282,131
RTS0046283,356
RTS0046284,180
RTS0046285,76
RTS0046286,99
RTS0046287,96
RTS0046288,116
RTS0046289,138
RTS0046290,98
RTS0046291,111
RTS0046292,120
RTS0046293,91
RTS0046294,73
RTS0046295,124
RTS0046296,80
RTS0046297,137
RTS0046298,144
RTS0046299,105
RTS0046300,138
RTS0046301,167
RTS0046302,95
RTS0046303,102
RTS0046304,105
RTS0046305,98
RTS0046306,124
RTS0046307,86
RTS0046308,88
RTS0046309,92
RTS0046310,91
RTS0046311,102
RTS0046312,80
RTS0046313,84
RTS0046314,100
RTS0046315,68
RTS0046316,92
RTS0046317,114
RTS0046318,88
RTS0046319,122
RTS0046320,112
RTS0046321,118
RTS0046322,95
RTS0046323,81
RTS0046324,74
RTS0046325,107
RTS0046326,118
RTS0046327,115
RTS0046328,102
RTS0046329,162
RTS0046330,130
RTS0046331,109
RTS0046332,106
RTS0046333,132
RTS0046334,121
RTS0046335,130
RTS0046336,139
RTS0046342,81
RTS0046343,88
RTS0046344,92
RTS0046345,82
RTS0046346,69
RTS0046347,157
RTS0046348,168
RTS0046349,157
RTS0046350,104
RTS0046351,85
RTS0046352,116
RTS0046353,120
RTS0046354,98
RTS0046355,161
RTS0046356,319
RTS0046357,260
RTS0046358,168
RTS0046359,237
RTS0046360,199
RTS0046361,217
RTS0046362,245
RTS0046363,254
RTS0046364,102
RTS0046365,91
RTS0046366,81
RTS0046367,95
RTS0046368,109
RTS0046369,100
RTS0046370,94
RTS0046371,124
RTS0046372,96
RTS0046373,75
RTS0046374,68
RTS0046375,69
RTS0046376,82
RTS0046377,89
RTS0046378,117
RTS0046379,99
RTS0046380,102
RTS0046381,82
RTS0046382,112
RTS0046383,213
RTS0046384,147
RTS0046385,226
RTS0046386,251
RTS0046387,137
RTS0046388,163
RTS0046389,192
RTS0046390,195
RTS0046391,199
RTS0046392,75
RTS0046393,87
RTS0046394,80
RTS0046395,78
RTS0046396,85
RTS0046397,101
RTS0046398,112
RTS0046399,106
RTS0046400,97
RTS0046401,94
RTS0046402,84
RTS0046403,94
RTS0046404,90
RTS0046405,105
RTS0046406,109
RTS0046407,98
RTS0046408,76
RTS0046409,105
RTS0046410,377
RTS0046411,232
RTS0046412,328
RTS0046413,452
RTS0046414,7566
RTS0046415,1991
RTS0046416,119
RTS0046417,143
RTS0046418,149
RTS0046419,99
RTS0046420,615
RTS0046421,411
RTS0046422,201
RTS0046423,105
RTS0046424,226
RTS0046425,202
RTS0046426,122
RTS0046427,108
RTS0046428,102
RTS0046429,94
RTS0046430,90
RTS0046431,105
RTS0046432,149
RTS0046433,139
RTS0046434,171
RTS0046435,5126
RTS0046439,107
RTS0046440,197
RTS0046441,132
RTS0046442,92
RTS0046443,131
RTS0046444,118
RTS0046445,92
RTS0046446,67
RTS0046447,73
RTS0046448,122
RTS0046449,2648
RTS0046450,5671
RTS0046451,638
RTS0046452,3397
RTS0046453,1797
RTS0046454,101
RTS0046455,104
RTS0046456,83
RTS0046457,101
RTS0046458,197
RTS0046459,531
RTS0046460,481
RTS0046461,87
RTS0046462,112
RTS0046463,71
RTS0046464,103
RTS0046466,79
RTS0046468,80
RTS0046469,91
RTS0046470,84
RTS0046471,77
RTS0046472,94
RTS0046473,78
RTS0046474,69
RTS0046475,99
RTS0046476,106
RTS0046477,77
RTS0046478,110
RTS0046479,89
RTS0046480,90
RTS0046481,76
RTS0046482,114
RTS0046483,96
RTS0046484,86
RTS0046485,89
RTS0046486,104
RTS0046487,119
RTS0046488,106
RTS0046489,99
RTS0046490,115
RTS0046491,108
RTS0046492,75
RTS0046493,104
RTS0046494,80
RTS0046495,112
RTS0046496,403
RTS0046497,295
RTS0046498,168
RTS0046499,199
RTS0046500,238
RTS0046501,155
RTS0046502,247
RTS0046503,303
RTS0046504,293
RTS0046505,59
RTS0046506,80
RTS0046507,94
RTS0046508,82
RTS0046509,80
RTS0046510,98
RTS0046511,74
RTS0046512,129
RTS0046513,99
RTS0046514,64
RTS0046515,83
RTS0046516,98
RTS0046517,99
RTS0046518,71
RTS0046519,92
RTS0046520,82
RTS0046521,101
RTS0046522,91
RTS0046524,92
RTS0046525,100
RTS0046526,120
RTS0046527,84
RTS0046528,100
RTS0046529,78
RTS0046530,69
RTS0046531,92
RTS0046532,94
RTS0046533,84
RTS0046534,129
RTS0046535,91
RTS0046536,105
RTS0046537,111
RTS0046538,149
RTS0046539,146
RTS0046540,121
RTS0046541,111
RTS0046542,178
RTS0046543,201
RTS0046544,131
RTS0046545,119
RTS0046546,77
RTS0046548,95
RTS0046549,143
RTS0046550,97
RTS0046551,360
RTS0046552,100
RTS0046553,136
RTS0046554,97
RTS0046555,92
RTS0046556,136
RTS0046557,97
RTS0046558,115
RTS0046559,95
RTS0046560,69
RTS0046561,112
RTS0046562,95
RTS0046563,110
RTS0046564,104
RTS0046565,103
RTS0046566,116
RTS0046567,116
RTS0046568,93
RTS0046569,86
RTS0046570,95
RTS0046571,113
RTS0046572,102
RTS0046573,110
RTS0046574,107
RTS0046575,126
RTS0046577,113
RTS0046578,118
RTS0046580,168
RTS0046581,148
RTS0046582,148
RTS0046583,114
RTS0046584,147
RTS0046585,138
RTS0046586,95
RTS0046587,107
RTS0046588,78
RTS0046589,97
RTS0046590,96
RTS0046591,97
RTS0046592,111
RTS0046593,105
RTS0046594,149
RTS0046595,136
RTS0046596,133
RTS0046597,144
RTS0046598,233
RTS0046599,135
RTS0046600,820
RTS0046601,1099
RTS0046602,580
RTS0046603,671
RTS0046604,136
RTS0046605,105
RTS0046606,96
RTS0046607,669
RTS0046608,1749
RTS0046609,1143
RTS0046610,73
RTS0046611,95
RTS0046612,102
RTS0046613,113
RTS0046614,130
RTS0046615,97
RTS0046616,94
RTS0046617,113
RTS0046618,102
RTS0046619,96
RTS0046620,80
RTS0046621,256
RTS0046622,211
RTS0046623,131
RTS0046624,212
RTS0046625,128
RTS0046626,166
RTS0046627,140
RTS0046628,276
RTS0046629,98
RTS0046630,115
RTS0046631,89
RTS0046632,596
RTS0046633,357
RTS0046634,438
RTS0046635,166
RTS0046636,183
RTS0046637,245
RTS0046638,113
RTS0046639,110
RTS0046640,113
RTS0046641,112
RTS0046642,115
RTS0046643,104
RTS0046644,103
RTS0046645,91
RTS0046646,69
RTS0046647,120
RTS0046648,100
RTS0046649,111
RTS0046650,104
RTS0046651,188
RTS0046652,151
RTS0046653,263
RTS0046654,193
RTS0046655,301
RTS0046656,121
RTS0046657,114
RTS0046658,131
RTS0046659,105
RTS0046660,100
RTS0046661,156
RTS0046662,132
RTS0046663,175
RTS0046664,95
RTS0046665,90
RTS0046666,99
RTS0046667,156
RTS0046668,124
RTS0046669,109
RTS0046670,115
RTS0046671,90
RTS0046672,87
RTS0046673,101
RTS0046674,96
RTS0046675,112
RTS0046676,74
RTS0046677,91
RTS0046678,80
RTS0046679,98
RTS0046680,72
RTS0046681,74
RTS0046682,72
RTS0046683,80
RTS0046684,90
RTS0046685,69
RTS0046686,123
RTS0046687,105
RTS0046688,87
RTS0046689,110
RTS0046690,89
RTS0046691,89
RTS0046692,103
RTS0046693,134
RTS0046694,103
RTS0046695,119
RTS0046696,124
RTS0046697,115
RTS0046698,115
RTS0046699,111
RTS0046700,128
RTS0046701,169
RTS0046702,127
RTS0046703,1363
RTS0046704,1658
RTS0046705,1389
RTS0046706,712
RTS0046707,1812
RTS0046708,1414
RTS0046709,117
RTS0046710,195
RTS0046711,201
RTS0046712,166
RTS0046713,192
RTS0046714,229
RTS0046715,120
RTS0046716,217
RTS0046717,326
RTS0046718,88
RTS0046719,83
RTS0046720,85
RTS0046721,159
RTS0046722,175
RTS0046723,108
RTS0046724,93
RTS0046725,61
RTS0046726,95
RTS0046727,127
RTS0046728,90
RTS0046729,104
RTS0046730,100
RTS0046731,102
RTS0046732,84
RTS0046733,124
RTS0046734,124
RTS0046735,112
RTS0046736,70
RTS0046737,101
RTS0046738,83
RTS0046739,57
RTS0046740,100
RTS0046741,81
RTS0046742,82
RTS0046743,115
RTS0046744,111
RTS0046745,163
RTS0046746,101
RTS0046747,124
RTS0046748,219
RTS0046749,147
RTS0046750,127
RTS0046751,110
RTS0046752,97
RTS0046753,104
RTS0046754,101
RTS0046755,101
RTS0046756,105
RTS0046757,109
RTS0046758,58
RTS0046759,845
RTS0046760,585
RTS0046761,771
RTS0046763,121
RTS0046764,98
RTS0046765,113
RTS0046766,86
RTS0046767,92
RTS0046768,125
RTS0046769,176
RTS0046770,159
RTS0046771,138
RTS0046772,120
RTS0046773,100
RTS0046774,109
RTS0046775,140
RTS0046777,152
RTS0046778,137
RTS0046779,143
RTS0046780,144
RTS0046781,95
RTS0046782,69
RTS0046783,82
RTS0046784,66
RTS0046785,97
RTS0046790,160
RTS0046791,140
RTS0046792,114
RTS0046793,77
RTS0046794,91
RTS0046795,109
RTS0046796,93
RTS0046797,92
RTS0046798,141
RTS0046799,145
RTS0046800,109
RTS0046801,8593
RTS0046802,6619
RTS0046803,86
RTS0046804,112
RTS0046805,134
RTS0046806,166
RTS0046807,87
RTS0046808,75
RTS0046809,77
RTS0046810,92
RTS0046811,70
RTS0046812,81
RTS0046813,85
RTS0046814,86
RTS0046815,122
RTS0046816,79
RTS0046817,77
RTS0046818,75
RTS0046819,102
RTS0046820,116
RTS0046821,70
RTS0046822,107
RTS0046823,110
RTS0046824,474
RTS0046825,270
RTS0046826,98
RTS0046827,95
RTS0046828,98
RTS0046829,96
RTS0046830,90
RTS0046831,70
RTS0046832,3220
RTS0046833,546
RTS0046835,88
RTS0046836,4000
RTS0046837,6287
RTS0046838,77
RTS0046839,1188
RTS0046840,452
RTS0046841,535
RTS0046842,1140
RTS0046843,1322
RTS0046846,127
RTS0046849,277
RTS0046850,1524
RTS0046851,4786
RTS0046852,219
RTS0046853,250
RTS0046854,85
RTS0046855,97
RTS0046856,81
RTS0046857,79
RTS0046858,121
RTS0046859,109
RTS0046860,291
RTS0046861,131
RTS0046862,127
RTS0046863,98
RTS0046864,121
RTS0046866,125
RTS0046867,91
RTS0046868,92
RTS0046869,1689
RTS0046870,1454
RTS0046871,210
RTS0046872,387
RTS0046873,83
RTS0046874,86
RTS0046875,93
RTS0046876,86
RTS0046877,118
RTS0046878,99
RTS0046879,93
RTS0046880,129
RTS0046881,151
RTS0046882,116
RTS0046885,80
RTS0046886,85
RTS0046887,93
RTS0046889,111
RTS0046890,136
RTS0046891,125
RTS0046892,87
RTS0046893,98
RTS0046894,140
RTS0046895,86
RTS0046897,129
RTS0046898,106
RTS0046899,83
RTS0046900,158
RTS0046902,120
RTS0046903,1157
RTS0046904,108
RTS0046905,95
RTS0046906,393
RTS0046907,139
RTS0046908,94
RTS0046909,114
RTS0046910,80
RTS0046911,234
RTS0046912,83
RTS0046913,116
RTS0046914,154
RTS0046915,91
RTS0046916,107
RTS0046918,14941
RTS0046919,15916
RTS0046920,267
RTS0046921,72
RTS0046922,148
RTS0046923,1020
RTS0046924,454
RTS0046925,114
RTS0046926,96
RTS0046927,75
RTS0046928,111
RTS0046929,74
RTS0046930,106
RTS0046931,88
RTS0046933,96
RTS0046934,493
RTS0046935,433
RTS0046936,153
RTS0046937,119
RTS0046938,3327
RTS0046939,92
RTS0046940,109
RTS0046941,99
RTS0046942,114
RTS0046943,479
RTS0046944,105
RTS0046946,413
RTS0046947,97
RTS0046948,83
RTS0046949,100
RTS0046950,88
RTS0046951,100
RTS0046952,106
RTS0046954,95
RTS0046955,106
RTS0046956,136
RTS0046957,97
RTS0046958,105
RTS0046959,194
RTS0046960,87
RTS0046961,311
RTS0046962,310
RTS0046963,81
RTS0046965,86
RTS0046966,138
RTS0046967,128
RTS0046968,90
RTS0047054,330
RTS0047055,425
RTS0047056,239
RTS0047057,367
RTS0047058,319
RTS0047060,242
RTS0047061,321
RTS0047062,311
RTS0047063,344
RTS0047064,561
RTS0047065,105
RTS0047066,103
RTS0047067,114
RTS0047068,92
RTS0047069,107
RTS0047070,227
RTS0047071,181
RTS0047072,241
RTS0047073,269
RTS0047074,261
RTS0047075,162
RTS0047076,208
RTS0047077,189
RTS0047078,207
RTS0047079,106
RTS0047080,126
RTS0047081,116
RTS0047082,137
RTS0047083,176
RTS0047084,99
RTS0047085,52
RTS0047086,110
RTS0047087,91
RTS0047088,86
RTS0047089,87
RTS0047091,74
RTS0047092,107
RTS0047093,85
RTS0047094,92
RTS0047095,83
RTS0047096,106
RTS0047097,67
RTS0047098,52
RTS0047099,71
RTS0047100,91
RTS0047101,115
RTS0047102,109
RTS0047103,134
RTS0047104,91
RTS0047105,249
RTS0047106,221
RTS0047107,169
RTS0047108,325
RTS0047109,160
RTS0047110,155
RTS0047111,138
RTS0047112,115
RTS0047113,1111
RTS0047114,154
RTS0047115,124
RTS0047116,267
RTS0047117,188
RTS0047118,190
RTS0047119,217
RTS0047120,116
RTS0047121,88
RTS0047122,123
RTS0047123,101
RTS0047124,131
RTS0047125,95
RTS0047126,127
RTS0047127,152
RTS0047128,70
RTS0047129,104
RTS0047130,111
RTS0047131,141
RTS0047132,130
RTS0047133,148
RTS0047134,96
RTS0047135,409
RTS0047136,413
RTS0047137,329
RTS0047138,388
RTS0047139,263
RTS0047140,74
RTS0047141,112
RTS0047142,81
RTS0047143,72
RTS0047144,105
RTS0047145,176
RTS0047146,160
RTS0047147,181
RTS0047148,170
RTS0047149,160
RTS0047150,959
RTS0047151,750
RTS0047152,1428
RTS0047153,760
RTS0047154,1426
RTS0047156,116
RTS0047157,119
RTS0047158,94
RTS0047159,101
RTS0047160,146
RTS0047165,123
RTS0047166,93
RTS0047167,233
RTS0047168,82
RTS0047169,95
RTS0047170,76
RTS0047171,103
RTS0047172,79
RTS0047173,130
RTS0047174,106
RTS0047175,73
RTS0047176,136
RTS0047177,120
RTS0047178,138
RTS0047179,128
RTS0047180,103
RTS0047181,159
RTS0047182,134
RTS0047183,122
RTS0047184,114
RTS0047185,99
RTS0047186,171
RTS0047187,185
RTS0047188,107
RTS0047189,124
RTS0047190,108
RTS0047191,85
RTS0047192,112
RTS0047193,244
RTS0047194,307
RTS0047195,228
RTS0047196,200
RTS0047197,464
RTS0047198,118
RTS0047199,144
RTS0047200,165
RTS0047201,155
RTS0047202,198
RTS0047203,167
RTS0047204,100
RTS0047205,126
RTS0047206,139
RTS0047207,121
RTS0047208,3135
RTS0047209,2371
RTS0047210,3968
RTS0047211,3572
RTS0047212,995
RTS0047213,101
RTS0047214,130
RTS0047215,134
RTS0047216,98
RTS0047217,93
RTS0047218,730
RTS0047219,740
RTS0047220,296
RTS0047221,1031
RTS0047222,845
RTS0047223,130
RTS0047225,167
RTS0047226,135
RTS0047229,87
RTS0047230,75
RTS0047231,106
RTS0047232,94
RTS0047233,84
RTS0047234,84
RTS0047235,63
RTS0047236,95
RTS0047237,81
RTS0047238,79
RTS0047239,126
RTS0047240,111
RTS0047241,106
RTS0047242,95
RTS0047243,116
RTS0047244,101
RTS0047245,84
RTS0047246,68
RTS0047247,80
RTS0047248,85
RTS0047249,144
RTS0047250,173
RTS0047252,230
RTS0047253,153
RTS0047254,177
RTS0047255,436
RTS0047256,397
RTS0047257,420
RTS0047258,473
RTS0047259,461
RTS0047260,256
RTS0047261,284
RTS0047262,217
RTS0047263,262
RTS0047264,207
RTS0047266,670
RTS0047267,1851
RTS0047268,1221
RTS0047269,1163
RTS0047270,1890
RTS0047271,1906
RTS0047272,819
RTS0047273,1056
RTS0047274,256
RTS0047276,221
RTS0047277,1568
RTS0047278,1619
RTS0047279,1687
RTS0047280,1556
RTS0047281,1066
RTS0047282,1727
RTS0047283,1244
RTS0047284,972
RTS0047290,810
RTS0047291,1446
RTS0047292,965
RTS0047293,823
RTS0047294,1124
RTS0047295,94
RTS0047296,215
RTS0047297,228
RTS0047298,179
RTS0047299,205
RTS0047300,65
RTS0047301,119
RTS0047302,63
RTS0047303,84
RTS0047304,84
RTS0047305,812
RTS0047306,1070
RTS0047307,1034
RTS0047308,471
RTS0047309,574
RTS0047310,518
RTS0047311,435
RTS0047312,315
RTS0047313,267
RTS0047314,333
RTS0047315,2984
RTS0047316,2504
RTS0047317,2446
RTS0047318,2650
RTS0047319,3128
RTS0047320,158
RTS0047321,412
RTS0047322,354
RTS0047323,694
RTS0047324,536
RTS0047325,265
RTS0047326,264
RTS0047327,249
RTS0047328,182
RTS0047329,164
RTS0047331,303
RTS0047332,370
RTS0047333,301
RTS0047334,298
RTS0047335,695
RTS0047336,904
RTS0047337,349
RTS0047338,852
RTS0047339,450
RTS0047340,1819
RTS0047341,1240
RTS0047342,1374
RTS0047343,1382
RTS0047344,1011
RTS0047345,544
RTS0047346,678
RTS0047348,574
RTS0047349,524
RTS0047350,579
RTS0047351,1159
RTS0047352,2566
RTS0047353,2521
RTS0047354,1846
RTS0047356,361
RTS0047357,446
RTS0047358,268
RTS0047359,436
RTS0047360,334
RTS0047361,144
RTS0047362,363
RTS0047363,493
RTS0047364,184
RTS0047365,335
RTS0047366,162
RTS0047367,129
RTS0047368,202
RTS0047369,146
RTS0047370,113
RTS0047373,119
RTS0047374,80
RTS0047375,97
RTS0047376,217
RTS0047377,180
RTS0047378,272
RTS0047379,337
RTS0047380,262
RTS0047381,88
RTS0047382,76
RTS0047383,104
RTS0047384,105
RTS0047385,99
RTS0047386,223
RTS0047387,155
RTS0047388,183
RTS0047389,221
RTS0047390,176
RTS0047391,319
RTS0047392,165
RTS0047393,348
RTS0047394,89
RTS0047395,96
RTS0047396,522
RTS0047397,144
RTS0047398,110
RTS0047399,90
RTS0047400,88
RTS0047401,146
RTS0047402,271
RTS0047403,145
RTS0047404,278
RTS0047405,300
RTS0047406,109
RTS0047407,126
RTS0047408,184
RTS0047409,522
RTS0047410,300
RTS0047411,407
RTS0047412,452
RTS0047413,181
RTS0047414,591
RTS0047415,500
RTS0047417,269
RTS0047418,645
RTS0047419,455
RTS0047420,522
RTS0047421,83
RTS0047422,96
RTS0047423,97
RTS0047424,81
RTS0047425,97
RTS0047426,649
RTS0047427,659
RTS0047428,451
RTS0047429,307
RTS0047430,606
RTS0047431,138
RTS0047432,445
RTS0047433,410
RTS0047434,409
RTS0047435,652
RTS0047436,99
RTS0047437,58
RTS0047438,103
RTS0047439,86
RTS0047440,76
RTS0047441,905
RTS0047442,955
RTS0047445,875
RTS0047446,833
RTS0047447,84
RTS0047448,88
RTS0047449,98
RTS0047450,100
RTS0047451,92
RTS0047452,94
RTS0047453,80
RTS0047454,99
RTS0047455,81
RTS0047456,75
RTS0047457,106
RTS0047458,102
RTS0047459,129
RTS0047460,98
RTS0047461,109
RTS0047462,178
RTS0047463,177
RTS0047464,217
RTS0047465,157
RTS0047466,195
RTS0047467,121
RTS0047468,132
RTS0047469,130
RTS0047471,163
RTS0047472,106
RTS0047473,104
RTS0047474,85
RTS0047475,73
RTS0047476,116
RTS0047477,369
RTS0047479,283
RTS0047480,283
RTS0047481,353
RTS0047482,93
RTS0047483,95
RTS0047484,91
RTS0047485,96
RTS0047486,101
RTS0047487,77
RTS0047488,109
RTS0047489,99
RTS0047490,71
RTS0047491,98
RTS0047492,312
RTS0047493,238
RTS0047494,312
RTS0047495,234
RTS0047496,156
RTS0047497,271
RTS0047498,183
RTS0047499,291
RTS0047500,204
RTS0047501,161
RTS0047502,96
RTS0047503,104
RTS0047504,571
RTS0047505,456
RTS0047506,591
RTS0047507,185
RTS0047508,126
RTS0047509,168
RTS0047510,147
RTS0047511,107
RTS0047512,1110
RTS0047513,99
RTS0047514,88
RTS0047515,902
RTS0047516,1270
RTS0047517,1400
RTS0047518,1031
RTS0047520,1253
RTS0047521,1351
RTS0047522,198
RTS0047523,168
RTS0047524,176
RTS0047525,105
RTS0047526,220
RTS0047527,97
RTS0047528,122
RTS0047529,141
RTS0047530,131
RTS0047531,132
RTS0047532,83
RTS0047533,80
RTS0047534,75
RTS0047535,88
RTS0047536,131
RTS0047537,162
RTS0047538,820
RTS0047540,775
RTS0047541,843
RTS0047543,207
RTS0047544,327
RTS0047545,377
RTS0047546,325
RTS0047547,151
RTS0047548,525
RTS0047549,322
RTS0047550,198
RTS0047551,374
RTS0047552,200
RTS0047553,161
RTS0047558,156
RTS0047559,122
RTS0047560,106
RTS0047561,118
RTS0047562,120
RTS0047563,278
RTS0047564,195
RTS0047565,192
RTS0047566,197
RTS0047567,95
RTS0047568,107
RTS0047569,119
RTS0047570,120
RTS0047571,129
RTS0047572,120
RTS0047573,96
RTS0047574,236
RTS0047575,274
RTS0047576,217
RTS0047577,165
RTS0047578,75
RTS0047579,106
RTS0047580,95
RTS0047581,115
RTS0047582,88
RTS0047583,70
RTS0047584,81
RTS0047585,86
RTS0047586,79
RTS0047587,80
RTS0047588,110
RTS0047590,117
RTS0047591,73
RTS0047592,85
RTS0047593,119
RTS0047594,95
RTS0047595,103
RTS0047596,121
RTS0047597,150
RTS0047598,196
RTS0047599,166
RTS0047600,174
RTS0047601,693
RTS0047602,266
RTS0047603,103
RTS0047604,118
RTS0047606,79
RTS0047613,245
RTS0047614,224
RTS0047615,150
RTS0047616,380
RTS0047617,362
RTS0047618,75
RTS0047619,76
RTS0047620,74
RTS0047621,79
RTS0047622,54
RTS0047624,97
RTS0047625,74
RTS0047626,98
RTS0047627,81
RTS0047628,102
RTS0047629,68
RTS0047630,47
RTS0047631,78
RTS0047632,111
RTS0047633,58
RTS0047634,80
RTS0047635,85
RTS0047636,84
RTS0047637,80
RTS0047638,95
RTS0047639,99
RTS0047640,80
RTS0047641,70
RTS0047642,73
RTS0047643,66
RTS0047644,102
RTS0047645,71
RTS0047646,111
RTS0047647,75
RTS0047648,128
RTS0047649,95
RTS0047650,73
RTS0047651,56
RTS0047652,79
RTS0047653,94
RTS0047654,74
RTS0047656,110
RTS0047657,123
RTS0047658,80
RTS0047659,75
RTS0047660,68
RTS0047661,98
RTS0047662,108
RTS0047663,59
RTS0047664,78
RTS0047665,76
RTS0047666,72
RTS0047667,75
RTS0047668,89
RTS0047669,86
RTS0047670,94
RTS0047672,89
RTS0047673,99
RTS0047674,101
RTS0047675,109
RTS0047676,80
RTS0047677,99
RTS0047678,99
RTS0047679,107
RTS0047680,112
RTS0047681,77
RTS0047682,111
RTS0047684,103
RTS0047685,68
RTS0047686,88
RTS0047687,76
RTS0047688,104
RTS0047689,134
RTS0047691,85
RTS0047692,87
RTS0047693,94
RTS0047694,90
RTS0047695,78
RTS0047696,87
RTS0047697,90
RTS0047698,77
RTS0047699,75
RTS0047700,213
RTS0047701,103
RTS0047702,95
RTS0047703,186
RTS0047704,127
RTS0047705,142
RTS0047706,169
RTS0047707,166
RTS0047708,430
RTS0047709,267
RTS0047710,85
RTS0047711,105
RTS0047712,104
RTS0047713,118
RTS0047714,176
RTS0047715,133
RTS0047716,174
RTS0047717,179
RTS0047718,100
RTS0047720,88
RTS0047721,74
RTS0047722,96
RTS0047723,96
RTS0047724,216
RTS0047725,260
RTS0047726,216
RTS0047727,200
RTS0047728,278
RTS0047729,94
RTS0047730,115
RTS0047731,68
RTS0047732,80
RTS0047733,130
RTS0047734,254
RTS0047735,149
RTS0047736,370
RTS0047737,303
RTS0047738,274
RTS0047739,100
RTS0047740,119
RTS0047741,147
RTS0047742,108
RTS0047743,86
RTS0047744,373
RTS0047745,389
RTS0047746,186
RTS0047747,240
RTS0047748,302
RTS0047749,195
RTS0047750,94
RTS0047752,71
RTS0047753,116
RTS0047754,200
RTS0047755,215
RTS0047756,184
RTS0047757,172
RTS0047758,211
RTS0047759,95
RTS0047760,116
RTS0047761,119
RTS0047762,87
RTS0047763,101
RTS0047764,126
RTS0047765,144
RTS0047766,162
RTS0047767,108
RTS0047768,122
RTS0047769,89
RTS0047770,72
RTS0047771,105
RTS0047772,73
RTS0047773,86
RTS0047774,103
RTS0047775,77
RTS0047776,99
RTS0047777,86
RTS0047778,104
RTS0047779,107
RTS0047780,171
RTS0047781,227
RTS0047782,247
RTS0047783,150
RTS0047784,148
RTS0047785,84
RTS0047786,770
RTS0047787,296
RTS0047788,129
RTS0047789,128
RTS0047790,119
RTS0047791,232
RTS0047792,242
RTS0047793,93
RTS0047794,83
RTS0047795,80
RTS0047796,158
RTS0047797,124
RTS0047798,107
RTS0047799,131
RTS0047800,128
RTS0047801,5908
RTS0047802,5017
RTS0047803,102
RTS0047804,94
RTS0047805,164
RTS0047806,225
RTS0047807,318
RTS0047808,165
RTS0047809,80
RTS0047810,213
RTS0047811,1118
RTS0047812,76
RTS0047813,105
RTS0047814,87
RTS0047816,178
RTS0047817,144
RTS0047818,113
RTS0047819,90
RTS0047820,83
RTS0047821,630
RTS0047822,75
RTS0047823,122
RTS0047824,93
RTS0047825,172
RTS0047826,87
RTS0047827,553
RTS0047828,116
RTS0047829,147
RTS0047830,92
RTS0047831,82
RTS0047832,84
RTS0047833,92
RTS0047834,86
RTS0047835,454
RTS0047836,307
RTS0047837,379
RTS0047838,1435
RTS0047839,747
RTS0047840,109
RTS0047841,86
RTS0047842,99
RTS0047843,91
RTS0047844,83
RTS0047845,112
RTS0047846,95
RTS0047847,81
RTS0047848,82
RTS0047849,112
RTS0047850,95
RTS0047851,98
RTS0047852,177
RTS0047853,99
RTS0047854,97
RTS0047855,116
RTS0047856,98
RTS0047857,97
RTS0047858,78
RTS0047859,111
RTS0047860,102
RTS0047861,76
RTS0047862,108
RTS0047863,88
RTS0047864,89
RTS0047865,244
RTS0047866,439
RTS0047867,84
RTS0047868,112
RTS0047869,139
RTS0047870,255
RTS0047871,174
RTS0047872,142
RTS0047873,125
RTS0047874,92
RTS0047875,132
RTS0047876,106
RTS0047877,178
RTS0047878,215
RTS0047879,373
RTS0047880,105
RTS0047881,271
RTS0047882,110
RTS0047883,160
RTS0047884,104
RTS0047885,121
RTS0047886,84
RTS0047890,496
RTS0047891,328
RTS0047892,274
RTS0047893,133
RTS0047894,115
RTS0047895,141
RTS0047896,143
RTS0047897,98
RTS0047898,89
RTS0047899,73
RTS0047900,142
RTS0047901,98
RTS0047902,173
RTS0047903,215
RTS0047904,212
RTS0047905,288
RTS0047906,256
RTS0047907,1509
RTS0047908,1300
RTS0047909,1605
RTS0047910,142
RTS0047912,130
RTS0047913,132
RTS0047914,149
RTS0047915,92
RTS0047916,130
RTS0047917,94
RTS0047918,1
RTS0047919,86
RTS0047920,596
RTS0047921,1149
RTS0047924,96
RTS0047925,125
RTS0047926,96
RTS0047927,107
RTS0047928,193
RTS0047929,85
RTS0047930,92
RTS0047931,99
RTS0047932,177
RTS0047933,204
RTS0047934,107
RTS0047935,778
RTS0047936,119
RTS0047937,131
RTS0047938,137
RTS0047939,469
RTS0047940,946
RTS0047941,105
RTS0047942,87
RTS0047943,90
RTS0047944,210
RTS0047945,172
RTS0047946,238
RTS0047947,109
RTS0047948,75
RTS0047949,99
RTS0047950,53
RTS0047951,138
RTS0047952,166
RTS0047953,2714
RTS0047954,110
RTS0047956,90
RTS0047957,122
RTS0047958,117
RTS0047959,354
RTS0047960,227
RTS0047961,120
RTS0047963,179
RTS0047964,106
RTS0047965,102
RTS0047966,60
RTS0047967,104
RTS0047968,839
RTS0047969,106
RTS0047970,87
RTS0047972,94
RTS0047973,511
RTS0047974,118
RTS0047975,74
RTS0047976,73
RTS0047977,71
RTS0047978,82
RTS0047979,148
RTS0047980,88
RTS0047981,4134
RTS0047982,87
RTS0047985,2848
RTS0047986,170
RTS0047987,75
RTS0047988,1298
RTS0047990,112
RTS0047991,643
RTS0047992,96
RTS0047993,71
RTS0047994,100
RTS0047995,93
RTS0047996,81
RTS0047997,218
RTS0047998,322
RTS0047999,88
RTS0048000,132
RTS0048001,95
RTS0048003,189
RTS0048005,85
RTS0048006,94
RTS0048008,75
RTS0048009,105
RTS0048012,94
RTS0048013,77
RTS0048014,113
RTS0048015,268
RTS0048016,290
RTS0048017,155
RTS0048018,168
RTS0048019,223
RTS0048020,101
RTS0048021,79
RTS0048022,114
RTS0048023,87
RTS0048024,90
RTS0048026,147
RTS0048027,263
RTS0048028,110
RTS0048029,78
RTS0048030,83
RTS0048031,105
RTS0048032,77
RTS0048033,71
RTS0048034,124
RTS0048035,63
RTS0048036,121
RTS0048037,109
RTS0048038,265
RTS0048040,124
RTS0048041,105
RTS0048042,147
RTS0048043,207
RTS0048044,76
RTS0048045,91
RTS0048046,137
RTS0048047,121
RTS0048048,81
RTS0048049,104
RTS0048050,66
RTS0048051,160
RTS0048052,225
RTS0048053,208
RTS0048054,396
RTS0048055,91
RTS0048056,114
RTS0048057,75
RTS0048058,90
RTS0048059,76
RTS0048060,94
RTS0048061,129
RTS0048062,87
RTS0048063,103
RTS0048064,262
RTS0048065,198
RTS0048066,265
RTS0048067,82
RTS0048068,105
RTS0048069,91
RTS0048070,96
RTS0048071,154
RTS0048072,73
RTS0048073,103
RTS0048074,63
RTS0048076,133
RTS0048077,178
RTS0048078,145
RTS0048079,158
RTS0048080,111
RTS0048081,363
RTS0048082,98
RTS0048084,86
RTS0048085,124
RTS0048086,82
RTS0048087,124
RTS0048088,64
RTS0048089,273
RTS0048090,275
RTS0048091,109
RTS0048092,90
RTS0048093,439
RTS0048094,80
RTS0048096,90
RTS0048097,108
RTS0048098,15667
RTS0048099,21603
RTS0048100,23595
RTS0048101,17069
RTS0048102,20658
RTS0048104,101
RTS0048105,126
RTS0048106,115
RTS0048107,147
RTS0048108,115
RTS0048109,64
RTS0048110,114
RTS0048111,72
RTS0048112,83
RTS0048113,102
RTS0048114,67
RTS0048115,87
RTS0048116,93
RTS0048117,85
RTS0048118,106
RTS0048120,92
RTS0048126,87
RTS0048127,98
RTS0048129,178
RTS0048130,91
RTS0048131,560
RTS0048132,753
RTS0048133,212
RTS0048134,869
RTS0048135,1044
RTS0048136,91
RTS0048138,131
RTS0048139,181
RTS0048140,129
RTS0048141,97
RTS0048142,105
RTS0048144,108
RTS0048145,119
RTS0048146,123
RTS0048147,70
RTS0048148,84
RTS0048149,83
RTS0048150,110
RTS0048151,113
RTS0048152,142
RTS0048153,146
RTS0048154,138
RTS0048155,110
RTS0048156,472
RTS0048158,334
RTS0048159,100
RTS0048160,3818
RTS0048161,3153
RTS0048162,240
RTS0048163,281
RTS0048164,1682
RTS0048165,618
RTS0048166,214
RTS0048167,207
RTS0048168,169
RTS0048169,184
RTS0048170,149
RTS0048171,157
RTS0048172,158
RTS0048173,94
RTS0048175,114
RTS0048176,86
RTS0048177,72
RTS0048178,109
RTS0048179,107
RTS0048180,96
RTS0048181,255
RTS0048182,205
RTS0048183,265
RTS0048184,299
RTS0048185,295
RTS0048186,181
RTS0048188,245
RTS0048189,288
RTS0048190,188
RTS0048191,271
RTS0048192,341
RTS0048193,261
RTS0048194,352
RTS0048195,293
RTS0048196,329
RTS0048197,438
RTS0048198,419
RTS0048200,354
RTS0048201,266
RTS0048202,130
RTS0048203,191
RTS0048204,188
RTS0048205,153
RTS0048207,192
RTS0048208,275
RTS0048209,243
RTS0048210,195
RTS0048211,288
RTS0048212,120
RTS0048213,178
RTS0048214,101
RTS0048215,188
RTS0048216,187
RTS0048217,168
RTS0048218,201
RTS0048219,166
RTS0048220,208
RTS0048221,156
RTS0048222,131
RTS0048223,114
RTS0048224,181
RTS0048225,152
RTS0048226,153
RTS0048227,438
RTS0048228,118
RTS0048229,121
RTS0048230,240
RTS0048231,296
RTS0048232,114
RTS0048233,107
RTS0048234,132
RTS0048235,184
RTS0048236,140
RTS0048237,190
RTS0048238,277
RTS0048239,198
RTS0048240,172
RTS0048241,210
RTS0048242,289
RTS0048243,227
RTS0048244,287
RTS0048245,112
RTS0048246,195
RTS0049343,163
RTS0049344,156
RTS0049345,105
RTS0049346,80
RTS0049347,108
RTS0049348,124
RTS0049349,99
RTS0049350,114
RTS0049351,65
RTS0049352,76
RTS0049353,86
RTS0049354,77
RTS0049355,65
RTS0049356,59
RTS0049357,70
RTS0049358,76
RTS0049359,61
RTS0049360,128
RTS0049361,98
RTS0049362,82
RTS0049363,106
RTS0049364,145
RTS0049365,90
RTS0049366,910
RTS0049367,2146
RTS0049368,108
RTS0049369,108
RTS0049370,80
RTS0049371,132
RTS0049372,220
RTS0049373,171
RTS0049374,163
RTS0049375,130
RTS0049376,140
RTS0049377,145
RTS0049378,145
RTS0049379,99
RTS0049380,165
RTS0049381,116
RTS0049382,126
RTS0049383,114
RTS0049384,132
RTS0049385,95
RTS0049386,128
RTS0049387,121
RTS0049388,73
RTS0049389,105
RTS0049390,2529
RTS0049391,2367
RTS0049392,1843
RTS0049393,2961
RTS0049394,1416
RTS0049395,888
RTS0049396,6016
RTS0049397,6592
RTS0049398,7562
RTS0049399,4159
RTS0049400,101
RTS0049401,90
RTS0049402,114
RTS0049403,76
RTS0049404,111
RTS0049405,76
RTS0049406,61
RTS0049407,91
RTS0049408,98
RTS0049409,90
RTS0049410,114
RTS0049411,126
RTS0049412,94
RTS0049413,76
RTS0049414,108
RTS0049415,104
RTS0049416,93
RTS0049417,106
RTS0049418,92
RTS0049419,82
RTS0049420,63
RTS0049421,110
RTS0049422,66
RTS0049423,77
RTS0049424,140
RTS0049425,164
RTS0049426,279
RTS0049427,242
RTS0049428,90
RTS0049429,299
RTS0049430,380
RTS0049431,254
RTS0049432,129
RTS0049433,94
RTS0049434,90
RTS0049435,92
RTS0049436,77
RTS0049437,790
RTS0049438,139
RTS0049439,539
RTS0049440,448
RTS0049441,635
RTS0049442,543
RTS0049443,447
RTS0049444,1893
RTS0049445,130
RTS0049446,171
RTS0049447,133
RTS0049448,106
RTS0049449,129
RTS0049450,115
RTS0049451,122
RTS0049452,104
RTS0049453,192
RTS0049454,86
RTS0049455,78
RTS0049456,106
RTS0049457,489
RTS0049458,142
RTS0049459,455
RTS0049460,732
RTS0049461,930
RTS0049462,1117
RTS0049463,123
RTS0049464,95
RTS0049465,126
RTS0049466,91
RTS0049467,94
RTS0049468,124
RTS0049469,109
RTS0049470,108
RTS0049471,176
RTS0049472,125
RTS0049473,495
RTS0049474,94
RTS0049475,95
RTS0049476,124
RTS0049477,93
RTS0049478,106
RTS0049479,28562
RTS0049480,2561
RTS0049481,46
RTS0049482,88
RTS0049483,69
RTS0049484,134
RTS0049485,175
RTS0997079,88
RTS0997080,265
RTS0997081,90
RTS0997082,108
RTS0997083,63
RTS0997084,91
RTS0997085,66
RTS0997086,104
RTS0997087,93
RTS0997088,144288
RTS0997089,24193
RTS0997090,131
RTS0997091,108
RTS0997092,62
RTS0997093,74
RTS0997094,19
RTS0997095,66
RTS0997096,67
RTS0997097,42
RTS0997098,83
RTS0997099,66
RTS0997100,74
RTS0997101,72
RTS0997102,55
RTS0997103,60
RTS0997104,73
RTS0997105,60
RTS0997106,62
RTS0997107,57
RTS0997108,65
RTS0997109,52
RTS0997110,78
RTS0997111,57
RTS0997112,66
RTS0997113,77
RTS0997114,65
RTS0997115,61
RTS0997116,51
RTS0997117,59
RTS0997118,46
RTS0997119,59
RTS0997120,49
RTS0997121,529
RTS0997122,900
RTS0997123,823
RTS0997124,627
RTS0997125,1259
RTS0997126,2061
RTS0997127,1880
RTS0997128,1341
RTS0997129,2420
RTS0997130,484
</Code_Summary>
