# Supplementary material for: Spatial meta-transcriptomics reveal associations of intratumor bacteria burden with lung cancer cells showing a distinct oncogenic signature
Source: J Immunother Cancer. 2022 Jul 6;10(7):e004698. doi: 10.1136/jitc-2022-004698 (PMC9260850; doi:10.1136/jitc-2022-004698)
Supplement: Supplementary data [file jitc-2022-004698supp009.zip › DSP-1001660004186-C-A09.dcc]

<Header>
FileVersion,0.02
SoftwareVersion,"GeoMx_NGS_Pipeline_ 2.0.0"
Date,2020-6-15
</Header>

<Scan_Attributes>
ID,DSP-1001660004186-C-A09
Plate_ID,1001660004186
Well,A09
</Scan_Attributes>

<NGS_Processing_Attributes>
SeqSetId,
tamperedIni,No
Raw,576694
Trimmed,573968
Stitched,570266
Aligned,559657
umiQ30,0.9920
rtsQ30,0.9916
</NGS_Processing_Attributes>


<Code_Summary>
RTS0039454,14
RTS0039455,14
RTS0039456,9
RTS0039457,12
RTS0039458,10
RTS0039459,5
RTS0039460,6
RTS0039461,11
RTS0039462,6
RTS0039463,10
RTS0039464,6
RTS0039465,5
RTS0039466,5
RTS0039467,19
RTS0039468,10
RTS0039469,11
RTS0039470,8
RTS0039471,12
RTS0039472,15
RTS0039473,9
RTS0039474,11
RTS0039475,7
RTS0039476,13
RTS0039477,7
RTS0039478,5
RTS0039479,8
RTS0039480,5
RTS0039481,8
RTS0039482,8
RTS0039483,5
RTS0039484,7
RTS0039485,12
RTS0039486,5
RTS0039487,6
RTS0039488,9
RTS0039489,8
RTS0039490,8
RTS0039491,7
RTS0039492,4
RTS0039493,6
RTS0039494,10
RTS0039495,10
RTS0039496,3
RTS0039497,7
RTS0039498,8
RTS0039499,23
RTS0039500,3
RTS0039501,18
RTS0039502,8
RTS0039503,20
RTS0039504,4
RTS0039505,7
RTS0039506,7
RTS0039507,6
RTS0039508,6
RTS0039509,13
RTS0039510,8
RTS0039511,7
RTS0039512,6
RTS0039513,5
RTS0039514,11
RTS0039515,11
RTS0039516,9
RTS0039517,6
RTS0039518,7
RTS0039519,6
RTS0039520,8
RTS0039521,5
RTS0039522,2
RTS0039523,6
RTS0039524,6
RTS0039525,9
RTS0039526,4
RTS0039527,11
RTS0039528,3
RTS0039529,11
RTS0039530,7
RTS0039531,10
RTS0039532,8
RTS0039533,9
RTS0039534,1
RTS0039535,7
RTS0039536,8
RTS0039537,5
RTS0039538,3
RTS0039539,10
RTS0039540,4
RTS0039541,10
RTS0039542,5
RTS0039543,11
RTS0039544,6
RTS0039545,6
RTS0039546,6
RTS0039547,6
RTS0039548,10
RTS0039549,8
RTS0039550,5
RTS0039551,12
RTS0039552,7
RTS0039553,7
RTS0039554,6
RTS0039555,9
RTS0039556,4
RTS0039557,7
RTS0039558,8
RTS0039559,4
RTS0039560,6
RTS0039561,9
RTS0039562,19
RTS0039563,14
RTS0039564,17
RTS0039565,22
RTS0039566,10
RTS0039567,9
RTS0039568,6
RTS0039569,2
RTS0039570,12
RTS0039571,11
RTS0039572,8
RTS0039573,10
RTS0039574,12
RTS0039575,3
RTS0039576,6
RTS0039577,7
RTS0039578,4
RTS0039579,6
RTS0039580,15
RTS0039581,9
RTS0039582,9
RTS0039583,11
RTS0039584,6
RTS0039585,5
RTS0039586,7
RTS0039587,11
RTS0039588,3
RTS0039589,6
RTS0039590,3
RTS0039591,5
RTS0039592,9
RTS0039593,6
RTS0039594,8
RTS0039595,3
RTS0039596,4
RTS0039597,11
RTS0039598,6
RTS0039599,9
RTS0039600,7
RTS0039601,7
RTS0039602,5
RTS0039603,2
RTS0039604,7
RTS0039605,3
RTS0039606,5
RTS0039607,4
RTS0039608,9
RTS0039609,10
RTS0039610,5
RTS0039611,9
RTS0039612,4
RTS0039613,6
RTS0039614,4
RTS0039615,4
RTS0039616,4
RTS0039617,5
RTS0039619,7
RTS0039620,8
RTS0039621,8
RTS0039622,5
RTS0039623,7
RTS0039624,9
RTS0039625,8
RTS0039626,3
RTS0039627,8
RTS0039628,3
RTS0039629,5
RTS0039630,8
RTS0039631,5
RTS0039632,13
RTS0039633,8
RTS0039634,9
RTS0039635,6
RTS0039636,3
RTS0039637,1
RTS0039638,10
RTS0039639,12
RTS0039640,6
RTS0039641,6
RTS0039642,7
RTS0039643,4
RTS0039644,3
RTS0039645,8
RTS0039646,9
RTS0039647,6
RTS0039648,8
RTS0039649,11
RTS0039650,7
RTS0039651,4
RTS0039652,11
RTS0039653,10
RTS0039654,4
RTS0039655,8
RTS0039656,12
RTS0039657,9
RTS0039658,4
RTS0039659,14
RTS0039660,8
RTS0039661,9
RTS0039662,4
RTS0039663,4
RTS0039664,13
RTS0039665,6
RTS0039666,10
RTS0039667,9
RTS0039668,8
RTS0039669,8
RTS0039670,6
RTS0039671,6
RTS0039672,20
RTS0039673,7
RTS0039674,8
RTS0039675,15
RTS0039676,7
RTS0039677,7
RTS0039678,7
RTS0039679,8
RTS0039680,3
RTS0039681,8
RTS0039682,9
RTS0039683,6
RTS0039684,7
RTS0039685,8
RTS0039686,10
RTS0039687,10
RTS0039688,11
RTS0039689,10
RTS0039690,7
RTS0039691,10
RTS0039692,6
RTS0039693,6
RTS0039694,16
RTS0039695,7
RTS0039696,11
RTS0039697,13
RTS0039698,6
RTS0039699,5
RTS0039700,7
RTS0039701,4
RTS0039702,5
RTS0039703,6
RTS0039704,6
RTS0039705,8
RTS0039706,6
RTS0039707,9
RTS0039708,11
RTS0039709,11
RTS0039710,10
RTS0039711,11
RTS0039712,7
RTS0039713,8
RTS0039714,9
RTS0039715,4
RTS0039716,6
RTS0039717,5
RTS0039718,6
RTS0039719,2
RTS0039720,8
RTS0039721,6
RTS0039722,9
RTS0039723,11
RTS0039724,4
RTS0039725,7
RTS0039726,8
RTS0039727,3
RTS0039728,9
RTS0039729,10
RTS0039730,7
RTS0039731,5
RTS0039732,5
RTS0039733,7
RTS0039734,12
RTS0039735,12
RTS0039736,5
RTS0039737,6
RTS0039738,7
RTS0039739,10
RTS0039740,3
RTS0039741,4
RTS0039742,3
RTS0039743,10
RTS0039744,4
RTS0039745,4
RTS0039746,6
RTS0039747,8
RTS0039749,7
RTS0039750,3
RTS0039751,9
RTS0039752,9
RTS0039753,7
RTS0039754,3
RTS0039755,16
RTS0039756,6
RTS0039757,8
RTS0039758,7
RTS0039759,3
RTS0039760,4
RTS0039761,11
RTS0039762,5
RTS0039763,9
RTS0039764,6
RTS0039765,9
RTS0039766,10
RTS0039767,6
RTS0039768,10
RTS0039769,6
RTS0039770,12
RTS0039771,6
RTS0039772,6
RTS0039773,8
RTS0039774,3
RTS0039775,9
RTS0039776,10
RTS0039777,7
RTS0039778,8
RTS0039779,7
RTS0039780,8
RTS0039781,8
RTS0039782,3
RTS0039783,6
RTS0039784,9
RTS0039785,12
RTS0039786,7
RTS0039787,8
RTS0039788,3
RTS0039789,7
RTS0039790,7
RTS0039791,12
RTS0039792,9
RTS0039793,9
RTS0039794,4
RTS0039795,12
RTS0039796,4
RTS0039797,8
RTS0039798,3
RTS0039799,5
RTS0039800,10
RTS0039801,8
RTS0039802,7
RTS0039803,5
RTS0039804,9
RTS0039805,5
RTS0039806,11
RTS0039807,6
RTS0039808,13
RTS0039809,6
RTS0039810,11
RTS0039811,8
RTS0039812,13
RTS0039813,7
RTS0039814,15
RTS0039815,15
RTS0039816,7
RTS0039817,10
RTS0039818,7
RTS0039819,10
RTS0039820,3
RTS0039821,9
RTS0039822,9
RTS0039823,7
RTS0039824,4
RTS0039825,5
RTS0039826,7
RTS0039827,5
RTS0039828,6
RTS0039829,10
RTS0039830,7
RTS0039831,5
RTS0039832,14
RTS0039833,7
RTS0039834,7
RTS0039835,8
RTS0039836,4
RTS0039838,3
RTS0039839,10
RTS0039840,4
RTS0039841,10
RTS0039842,11
RTS0039843,4
RTS0039844,6
RTS0039845,10
RTS0039846,10
RTS0039847,4
RTS0039848,2
RTS0039849,5
RTS0039850,10
RTS0039851,10
RTS0039852,7
RTS0039853,8
RTS0039854,2
RTS0039855,4
RTS0039856,4
RTS0039857,7
RTS0039858,5
RTS0039859,7
RTS0039860,5
RTS0039861,4
RTS0039862,3
RTS0039863,5
RTS0039864,8
RTS0039865,4
RTS0039866,7
RTS0039867,6
RTS0039868,3
RTS0039869,12
RTS0039870,10
RTS0039871,7
RTS0039872,6
RTS0039873,8
RTS0039874,4
RTS0039875,5
RTS0039876,3
RTS0039877,8
RTS0039878,9
RTS0039879,12
RTS0039880,5
RTS0039881,5
RTS0039882,8
RTS0039883,5
RTS0039884,6
RTS0039885,4
RTS0039886,9
RTS0039887,3
RTS0039888,4
RTS0039890,9
RTS0039891,5
RTS0039892,8
RTS0039893,5
RTS0039894,14
RTS0039895,10
RTS0039896,4
RTS0039897,7
RTS0039898,9
RTS0039899,8
RTS0039900,9
RTS0039901,10
RTS0039902,8
RTS0039903,10
RTS0039904,9
RTS0039905,5
RTS0039906,8
RTS0039907,9
RTS0039908,10
RTS0039909,6
RTS0039910,14
RTS0039911,8
RTS0039912,8
RTS0039913,6
RTS0039914,5
RTS0039915,10
RTS0039916,8
RTS0039917,5
RTS0039918,5
RTS0039919,6
RTS0039920,5
RTS0039921,8
RTS0039922,8
RTS0039923,6
RTS0039924,7
RTS0039925,8
RTS0039926,9
RTS0039927,9
RTS0039928,8
RTS0039929,12
RTS0039930,13
RTS0039931,11
RTS0039932,9
RTS0039933,8
RTS0039934,6
RTS0039935,7
RTS0039936,11
RTS0039937,4
RTS0039938,6
RTS0039939,6
RTS0039940,8
RTS0039941,11
RTS0039942,7
RTS0039943,10
RTS0039944,3
RTS0039945,9
RTS0039946,7
RTS0039947,7
RTS0039948,6
RTS0039949,4
RTS0039950,9
RTS0039951,6
RTS0039952,10
RTS0039953,4
RTS0039954,6
RTS0039955,11
RTS0039956,12
RTS0039957,9
RTS0039958,11
RTS0039959,6
RTS0039960,11
RTS0039961,6
RTS0039962,7
RTS0039963,5
RTS0039964,12
RTS0039965,14
RTS0039966,6
RTS0039967,3
RTS0039968,4
RTS0039969,11
RTS0039970,5
RTS0039971,10
RTS0039972,12
RTS0039973,9
RTS0039974,8
RTS0039975,4
RTS0039976,9
RTS0039977,7
RTS0039978,9
RTS0039979,10
RTS0039980,3
RTS0039981,5
RTS0039982,5
RTS0039983,10
RTS0039984,10
RTS0039985,5
RTS0039986,11
RTS0039987,11
RTS0039988,11
RTS0039989,9
RTS0039990,10
RTS0039991,5
RTS0039992,6
RTS0039993,6
RTS0039994,3
RTS0039995,9
RTS0039996,13
RTS0039997,10
RTS0039998,9
RTS0039999,7
RTS0040000,7
RTS0040001,8
RTS0040002,1
RTS0040003,8
RTS0040004,12
RTS0040005,9
RTS0040006,7
RTS0040007,5
RTS0040008,10
RTS0040009,9
RTS0040010,3
RTS0040011,9
RTS0040012,10
RTS0040013,3
RTS0040014,8
RTS0040015,4
RTS0040016,7
RTS0040017,7
RTS0040018,6
RTS0040019,6
RTS0040020,9
RTS0040021,6
RTS0040022,12
RTS0040023,4
RTS0040024,4
RTS0040025,2
RTS0040026,4
RTS0040027,4
RTS0040028,4
RTS0040029,4
RTS0040030,7
RTS0040031,8
RTS0040032,5
RTS0040033,6
RTS0040034,10
RTS0040035,8
RTS0040036,6
RTS0040037,7
RTS0040038,6
RTS0040039,5
RTS0040040,11
RTS0040041,7
RTS0040042,7
RTS0040043,6
RTS0040044,9
RTS0040045,5
RTS0040046,9
RTS0040047,7
RTS0040048,3
RTS0040049,9
RTS0040050,7
RTS0040051,5
RTS0040052,11
RTS0040053,8
RTS0040054,6
RTS0040055,12
RTS0040056,8
RTS0040057,3
RTS0040058,12
RTS0040059,8
RTS0040060,4
RTS0040061,11
RTS0040062,5
RTS0040063,5
RTS0040064,11
RTS0040065,10
RTS0040066,4
RTS0040067,3
RTS0040068,6
RTS0040069,7
RTS0040070,6
RTS0040071,11
RTS0040072,16
RTS0040073,17
RTS0040074,6
RTS0040075,8
RTS0040076,5
RTS0040077,6
RTS0040078,3
RTS0040079,11
RTS0040080,9
RTS0040081,10
RTS0040082,4
RTS0040083,6
RTS0040084,6
RTS0040085,4
RTS0040086,7
RTS0040087,10
RTS0040088,8
RTS0040089,10
RTS0040090,7
RTS0040091,2
RTS0040092,9
RTS0040093,4
RTS0040094,7
RTS0040095,11
RTS0040096,3
RTS0040097,8
RTS0040098,7
RTS0040099,8
RTS0040100,3
RTS0040101,7
RTS0040102,1
RTS0040103,3
RTS0040104,3
RTS0040105,4
RTS0040106,12
RTS0040107,9
RTS0040108,5
RTS0040109,3
RTS0040110,15
RTS0040111,3
RTS0040112,10
RTS0040113,3
RTS0040114,5
RTS0040115,8
RTS0040116,5
RTS0040117,5
RTS0040118,6
RTS0040119,7
RTS0040120,15
RTS0040121,9
RTS0040122,11
RTS0040123,5
RTS0040124,10
RTS0040125,10
RTS0040126,4
RTS0040127,6
RTS0040128,6
RTS0040129,13
RTS0040130,6
RTS0040131,6
RTS0040132,6
RTS0040133,5
RTS0040134,7
RTS0040135,5
RTS0040136,5
RTS0040137,8
RTS0040138,6
RTS0040139,7
RTS0040140,8
RTS0040141,9
RTS0040142,2
RTS0040143,14
RTS0040144,4
RTS0040145,10
RTS0040146,8
RTS0040147,8
RTS0040148,7
RTS0040149,5
RTS0040150,2
RTS0040151,2
RTS0040152,7
RTS0040153,7
RTS0040154,4
RTS0040155,6
RTS0040156,8
RTS0040157,7
RTS0040158,3
RTS0040159,9
RTS0040160,7
RTS0040161,7
RTS0040162,2
RTS0040163,10
RTS0040164,10
RTS0040165,5
RTS0040166,6
RTS0040167,8
RTS0040168,6
RTS0040169,7
RTS0040170,3
RTS0040171,4
RTS0040172,5
RTS0040173,4
RTS0040174,5
RTS0040175,10
RTS0040176,4
RTS0040177,10
RTS0040178,6
RTS0040179,2
RTS0040180,8
RTS0040181,5
RTS0040182,6
RTS0040183,7
RTS0040184,6
RTS0040185,7
RTS0040186,8
RTS0040187,9
RTS0040188,3
RTS0040189,8
RTS0040190,5
RTS0040191,7
RTS0040192,3
RTS0040193,8
RTS0040194,6
RTS0040195,8
RTS0040196,9
RTS0040197,4
RTS0040198,6
RTS0040199,4
RTS0040200,4
RTS0040201,5
RTS0040202,10
RTS0040203,9
RTS0040204,6
RTS0040205,11
RTS0040206,5
RTS0040207,6
RTS0040208,10
RTS0040209,6
RTS0040210,6
RTS0040211,9
RTS0040212,4
RTS0040213,7
RTS0040214,5
RTS0040215,8
RTS0040216,2
RTS0040217,4
RTS0040218,6
RTS0040219,5
RTS0040220,7
RTS0040221,4
RTS0040222,2
RTS0040223,14
RTS0040224,4
RTS0040225,6
RTS0040226,8
RTS0040227,4
RTS0040228,5
RTS0040229,2
RTS0040230,9
RTS0040231,4
RTS0040232,8
RTS0040233,2
RTS0040234,6
RTS0040235,4
RTS0040236,4
RTS0040237,6
RTS0040238,7
RTS0040239,9
RTS0040240,9
RTS0040241,7
RTS0040242,9
RTS0040243,4
RTS0040244,6
RTS0040245,11
RTS0040246,6
RTS0040247,8
RTS0040248,7
RTS0040249,8
RTS0040250,3
RTS0040251,3
RTS0040252,8
RTS0040253,3
RTS0040254,3
RTS0040255,5
RTS0040256,9
RTS0040257,6
RTS0040258,6
RTS0040259,4
RTS0040260,6
RTS0040261,3
RTS0040262,3
RTS0040263,7
RTS0040264,7
RTS0040265,5
RTS0040266,5
RTS0040267,8
RTS0040268,6
RTS0040269,5
RTS0040270,6
RTS0040271,10
RTS0040272,12
RTS0040273,10
RTS0040274,17
RTS0040275,12
RTS0040276,8
RTS0040277,6
RTS0040278,19
RTS0040279,10
RTS0040280,6
RTS0040281,10
RTS0040282,6
RTS0040283,8
RTS0040284,2
RTS0040285,3
RTS0040286,5
RTS0040287,6
RTS0040288,9
RTS0040289,6
RTS0040290,13
RTS0040291,2
RTS0040292,11
RTS0040293,6
RTS0040294,9
RTS0040295,4
RTS0040296,6
RTS0040297,8
RTS0040298,4
RTS0040299,5
RTS0040300,5
RTS0040301,5
RTS0040302,4
RTS0040303,2
RTS0040304,5
RTS0040305,4
RTS0040306,6
RTS0040307,5
RTS0040308,10
RTS0040309,7
RTS0040310,14
RTS0040311,7
RTS0040312,13
RTS0040313,7
RTS0040314,9
RTS0040315,7
RTS0040316,7
RTS0040317,8
RTS0040318,7
RTS0040319,12
RTS0040320,7
RTS0040321,12
RTS0040322,8
RTS0040323,9
RTS0040324,11
RTS0040325,7
RTS0040326,9
RTS0040327,12
RTS0040328,8
RTS0040329,7
RTS0040330,3
RTS0040331,9
RTS0040332,2
RTS0040333,5
RTS0040334,7
RTS0040335,4
RTS0040336,7
RTS0040337,5
RTS0040338,6
RTS0040339,5
RTS0040340,3
RTS0040341,5
RTS0040342,6
RTS0040343,2
RTS0040344,4
RTS0040345,14
RTS0040346,5
RTS0040347,10
RTS0040348,7
RTS0040349,10
RTS0040350,4
RTS0040351,9
RTS0040352,10
RTS0040353,15
RTS0040354,3
RTS0040355,7
RTS0040356,14
RTS0040357,5
RTS0040358,7
RTS0040359,16
RTS0040360,12
RTS0040361,15
RTS0040363,6
RTS0040364,17
RTS0040365,13
RTS0040366,19
RTS0040367,6
RTS0040368,15
RTS0040369,14
RTS0040370,6
RTS0040371,9
RTS0040372,4
RTS0040373,7
RTS0040374,4
RTS0040375,8
RTS0040376,9
RTS0040377,8
RTS0040378,3
RTS0040379,7
RTS0040380,6
RTS0040381,7
RTS0040382,6
RTS0040383,6
RTS0040384,4
RTS0040385,3
RTS0040386,10
RTS0040387,11
RTS0040388,7
RTS0040389,6
RTS0040390,7
RTS0040391,6
RTS0040392,13
RTS0040393,10
RTS0040394,7
RTS0040395,5
RTS0040396,12
RTS0040397,11
RTS0040398,14
RTS0040399,15
RTS0040400,11
RTS0040401,4
RTS0040402,5
RTS0040403,10
RTS0040404,7
RTS0040405,3
RTS0040406,6
RTS0040407,5
RTS0040408,6
RTS0040409,3
RTS0040410,11
RTS0040411,7
RTS0040412,6
RTS0040413,9
RTS0040414,10
RTS0040415,8
RTS0040416,30
RTS0040417,12
RTS0040418,9
RTS0040419,26
RTS0040420,39
RTS0040421,4
RTS0040422,8
RTS0040423,6
RTS0040424,8
RTS0040425,10
RTS0040426,2
RTS0040428,11
RTS0040429,5
RTS0040430,6
RTS0040431,4
RTS0040432,2
RTS0040433,4
RTS0040434,5
RTS0040435,9
RTS0040436,23
RTS0040437,25
RTS0040438,24
RTS0040439,28
RTS0040440,22
RTS0040441,11
RTS0040442,8
RTS0040443,3
RTS0040444,6
RTS0040445,6
RTS0040446,6
RTS0040447,7
RTS0040448,6
RTS0040449,16
RTS0040450,9
RTS0040451,6
RTS0040452,10
RTS0040453,11
RTS0040454,8
RTS0040455,19
RTS0040456,14
RTS0040457,7
RTS0040458,3
RTS0040459,6
RTS0040460,9
RTS0040461,7
RTS0040462,5
RTS0040463,13
RTS0040464,4
RTS0040465,6
RTS0040466,10
RTS0040467,7
RTS0040468,11
RTS0040469,12
RTS0040470,4
RTS0040471,6
RTS0040472,4
RTS0040473,10
RTS0040474,6
RTS0040475,7
RTS0040476,6
RTS0040477,6
RTS0040478,6
RTS0040479,4
RTS0040480,6
RTS0040481,10
RTS0040482,8
RTS0040483,7
RTS0040484,8
RTS0040485,10
RTS0040486,3
RTS0040487,7
RTS0040488,7
RTS0040489,13
RTS0040490,5
RTS0040491,4
RTS0040492,4
RTS0040493,9
RTS0040494,11
RTS0040495,9
RTS0040496,4
RTS0040497,5
RTS0040498,8
RTS0040499,7
RTS0040500,13
RTS0040501,4
RTS0040502,8
RTS0040503,5
RTS0040504,8
RTS0040505,6
RTS0040506,8
RTS0040507,10
RTS0040508,6
RTS0040509,5
RTS0040510,7
RTS0040511,5
RTS0040512,7
RTS0040513,7
RTS0040514,9
RTS0040515,8
RTS0040516,11
RTS0040517,7
RTS0040518,13
RTS0040519,8
RTS0040520,10
RTS0040521,5
RTS0040522,5
RTS0040523,3
RTS0040524,8
RTS0040525,4
RTS0040526,10
RTS0040527,3
RTS0040528,7
RTS0040529,7
RTS0040530,8
RTS0040531,9
RTS0040532,7
RTS0040533,7
RTS0040534,7
RTS0040535,5
RTS0040536,6
RTS0040537,8
RTS0040538,4
RTS0040539,5
RTS0040540,5
RTS0040541,4
RTS0040542,5
RTS0040543,6
RTS0040544,6
RTS0040545,7
RTS0040546,6
RTS0040547,4
RTS0040548,5
RTS0040549,5
RTS0040550,6
RTS0040551,6
RTS0040552,7
RTS0040553,9
RTS0040554,4
RTS0040555,3
RTS0040556,7
RTS0040557,4
RTS0040558,5
RTS0040559,4
RTS0040560,3
RTS0040561,3
RTS0040562,7
RTS0040563,9
RTS0040564,10
RTS0040565,6
RTS0040566,3
RTS0040567,6
RTS0040568,3
RTS0040569,6
RTS0040570,4
RTS0040571,7
RTS0040572,4
RTS0040573,6
RTS0040574,8
RTS0040575,5
RTS0040576,4
RTS0040577,9
RTS0040578,7
RTS0040579,5
RTS0040580,7
RTS0040581,4
RTS0040582,5
RTS0040583,4
RTS0040584,10
RTS0040585,11
RTS0040586,8
RTS0040588,7
RTS0040589,8
RTS0040590,8
RTS0040591,14
RTS0040592,11
RTS0040593,3
RTS0040594,5
RTS0040595,6
RTS0040596,7
RTS0040597,9
RTS0040598,7
RTS0040599,9
RTS0040600,4
RTS0040601,8
RTS0040602,8
RTS0040603,4
RTS0040604,7
RTS0040605,6
RTS0040606,7
RTS0040607,6
RTS0040608,14
RTS0040609,4
RTS0040610,15
RTS0040611,12
RTS0040612,5
RTS0040613,9
RTS0040614,7
RTS0040615,11
RTS0040616,6
RTS0040617,12
RTS0040618,6
RTS0040619,9
RTS0040620,9
RTS0040621,11
RTS0040622,6
RTS0040623,7
RTS0040624,10
RTS0040625,9
RTS0040626,5
RTS0040627,12
RTS0040628,7
RTS0040629,8
RTS0040630,11
RTS0040631,13
RTS0040632,12
RTS0040633,11
RTS0040634,8
RTS0040635,4
RTS0040636,8
RTS0040637,11
RTS0040638,6
RTS0040639,7
RTS0040640,4
RTS0040641,6
RTS0040642,5
RTS0040643,4
RTS0040644,8
RTS0040645,8
RTS0040646,12
RTS0040647,5
RTS0040648,8
RTS0040649,5
RTS0040650,2
RTS0040651,8
RTS0040652,5
RTS0040653,5
RTS0040654,7
RTS0040655,6
RTS0040656,9
RTS0040657,9
RTS0040658,9
RTS0040659,6
RTS0040660,6
RTS0040661,6
RTS0040662,12
RTS0040663,2
RTS0040664,9
RTS0040665,8
RTS0040666,7
RTS0040667,4
RTS0040668,5
RTS0040669,8
RTS0040670,6
RTS0040671,4
RTS0040672,8
RTS0040673,6
RTS0040674,7
RTS0040675,3
RTS0040676,24
RTS0040677,25
RTS0040678,49
RTS0040679,12
RTS0040680,42
RTS0040681,9
RTS0040682,13
RTS0040683,13
RTS0040684,26
RTS0040685,9
RTS0040686,9
RTS0040687,11
RTS0040688,8
RTS0040689,6
RTS0040690,4
RTS0040691,5
RTS0040692,8
RTS0040693,7
RTS0040694,4
RTS0040695,9
RTS0040696,8
RTS0040697,5
RTS0040698,10
RTS0040699,7
RTS0040700,6
RTS0040701,15
RTS0040702,26
RTS0040703,18
RTS0040704,24
RTS0040705,31
RTS0040706,5
RTS0040707,5
RTS0040708,7
RTS0040709,8
RTS0040710,5
RTS0040711,8
RTS0040712,4
RTS0040713,9
RTS0040714,11
RTS0040715,7
RTS0040716,6
RTS0040717,5
RTS0040718,11
RTS0040719,9
RTS0040720,7
RTS0040721,4
RTS0040722,4
RTS0040723,12
RTS0040724,6
RTS0040725,7
RTS0040726,7
RTS0040727,15
RTS0040728,5
RTS0040729,14
RTS0040730,8
RTS0040731,5
RTS0040732,5
RTS0040733,5
RTS0040734,7
RTS0040735,8
RTS0040736,19
RTS0040737,17
RTS0040738,16
RTS0040739,28
RTS0040740,18
RTS0040741,11
RTS0040742,8
RTS0040743,10
RTS0040744,7
RTS0040745,10
RTS0040746,9
RTS0040747,5
RTS0040748,10
RTS0040749,11
RTS0040750,10
RTS0040751,5
RTS0040752,8
RTS0040753,7
RTS0040754,5
RTS0040755,3
RTS0040756,5
RTS0040757,4
RTS0040758,6
RTS0040759,7
RTS0040760,5
RTS0040761,11
RTS0040762,8
RTS0040763,9
RTS0040764,10
RTS0040765,8
RTS0040766,3
RTS0040767,7
RTS0040768,8
RTS0040769,10
RTS0040770,7
RTS0040771,7
RTS0040772,7
RTS0040773,6
RTS0040774,7
RTS0040775,8
RTS0040776,5
RTS0040777,10
RTS0040778,5
RTS0040779,2
RTS0040780,7
RTS0040781,8
RTS0040782,10
RTS0040783,10
RTS0040784,3
RTS0040785,5
RTS0040786,6
RTS0040787,14
RTS0040788,6
RTS0040789,7
RTS0040790,6
RTS0040791,1
RTS0040792,12
RTS0040793,4
RTS0040794,6
RTS0040795,11
RTS0040796,11
RTS0040797,9
RTS0040798,6
RTS0040799,3
RTS0040800,13
RTS0040801,8
RTS0040802,9
RTS0040803,10
RTS0040804,7
RTS0040805,10
RTS0040806,6
RTS0040807,6
RTS0040808,8
RTS0040809,7
RTS0040810,5
RTS0040811,6
RTS0040812,6
RTS0040813,8
RTS0040814,8
RTS0040815,5
RTS0040816,6
RTS0040817,7
RTS0040818,12
RTS0040819,6
RTS0040820,3
RTS0040821,6
RTS0040822,7
RTS0040823,12
RTS0040824,10
RTS0040825,8
RTS0040826,10
RTS0040827,11
RTS0040828,7
RTS0040830,9
RTS0040831,4
RTS0040832,9
RTS0040833,8
RTS0040834,8
RTS0040836,12
RTS0040837,11
RTS0040838,13
RTS0040839,14
RTS0040840,14
RTS0040841,11
RTS0040842,15
RTS0040843,21
RTS0040844,16
RTS0040845,35
RTS0040846,8
RTS0040847,11
RTS0040848,3
RTS0040849,3
RTS0040850,6
RTS0040851,6
RTS0040852,6
RTS0040853,8
RTS0040854,11
RTS0040855,11
RTS0040856,11
RTS0040857,5
RTS0040858,9
RTS0040859,2
RTS0040860,3
RTS0040861,12
RTS0040862,10
RTS0040863,6
RTS0040864,13
RTS0040865,11
RTS0040866,6
RTS0040867,6
RTS0040868,9
RTS0040869,12
RTS0040870,8
RTS0040871,17
RTS0040872,17
RTS0040873,10
RTS0040874,20
RTS0040875,11
RTS0040876,5
RTS0040877,9
RTS0040878,4
RTS0040879,10
RTS0040880,10
RTS0040881,7
RTS0040882,5
RTS0040883,5
RTS0040884,6
RTS0040885,8
RTS0040886,15
RTS0040887,15
RTS0040888,17
RTS0040889,20
RTS0040890,9
RTS0040891,7
RTS0040892,6
RTS0040893,5
RTS0040894,4
RTS0040895,6
RTS0040896,7
RTS0040897,8
RTS0040898,9
RTS0040899,5
RTS0040900,4
RTS0040901,9
RTS0040902,9
RTS0040903,5
RTS0040904,12
RTS0040905,10
RTS0040906,8
RTS0040907,4
RTS0040908,2
RTS0040909,7
RTS0040910,3
RTS0040911,7
RTS0040912,9
RTS0040913,11
RTS0040914,5
RTS0040915,7
RTS0040916,13
RTS0040917,4
RTS0040918,6
RTS0040919,6
RTS0040920,6
RTS0040921,9
RTS0040922,7
RTS0040923,7
RTS0040924,13
RTS0040925,9
RTS0040926,5
RTS0040927,7
RTS0040928,7
RTS0040929,2
RTS0040930,3
RTS0040931,3
RTS0040932,8
RTS0040933,7
RTS0040934,5
RTS0040935,4
RTS0040936,1
RTS0040937,5
RTS0040938,9
RTS0040939,9
RTS0040940,9
RTS0040941,4
RTS0040942,2
RTS0040943,5
RTS0040944,10
RTS0040945,10
RTS0040946,12
RTS0040947,10
RTS0040948,12
RTS0040949,17
RTS0040950,19
RTS0040951,7
RTS0040952,5
RTS0040953,6
RTS0040954,7
RTS0040955,5
RTS0040956,7
RTS0040957,10
RTS0040958,10
RTS0040959,7
RTS0040960,7
RTS0040961,5
RTS0040962,6
RTS0040963,15
RTS0040964,10
RTS0040965,3
RTS0040966,4
RTS0040967,10
RTS0040968,7
RTS0040969,5
RTS0040970,7
RTS0040971,16
RTS0040972,11
RTS0040973,6
RTS0040974,16
RTS0040975,8
RTS0040976,10
RTS0040977,11
RTS0040978,6
RTS0040979,10
RTS0040980,11
RTS0040981,6
RTS0040982,7
RTS0040983,9
RTS0040984,6
RTS0040985,8
RTS0040986,10
RTS0040987,6
RTS0040988,8
RTS0040989,8
RTS0040990,6
RTS0040991,16
RTS0040992,7
RTS0040993,9
RTS0040994,13
RTS0040995,11
RTS0040996,10
RTS0040997,10
RTS0040998,10
RTS0040999,6
RTS0041000,5
RTS0041001,3
RTS0041002,7
RTS0041003,13
RTS0041004,11
RTS0041005,10
RTS0041006,6
RTS0041007,10
RTS0041008,5
RTS0041009,9
RTS0041010,9
RTS0041011,6
RTS0041012,9
RTS0041013,9
RTS0041014,8
RTS0041015,5
RTS0041016,7
RTS0041017,12
RTS0041018,7
RTS0041019,6
RTS0041020,11
RTS0041021,4
RTS0041022,4
RTS0041023,11
RTS0041024,9
RTS0041025,7
RTS0041026,16
RTS0041027,6
RTS0041028,5
RTS0041029,6
RTS0041030,2
RTS0041031,7
RTS0041032,4
RTS0041033,4
RTS0041034,8
RTS0041035,5
RTS0041036,5
RTS0041037,3
RTS0041038,7
RTS0041039,9
RTS0041040,5
RTS0041041,11
RTS0041042,8
RTS0041043,10
RTS0041044,4
RTS0041045,6
RTS0041046,19
RTS0041047,13
RTS0041048,11
RTS0041049,24
RTS0041050,19
RTS0041051,8
RTS0041052,5
RTS0041053,8
RTS0041054,10
RTS0041055,4
RTS0041056,6
RTS0041057,6
RTS0041058,9
RTS0041059,3
RTS0041060,10
RTS0041061,6
RTS0041062,5
RTS0041063,6
RTS0041064,9
RTS0041066,9
RTS0041067,11
RTS0041068,2
RTS0041069,5
RTS0041070,11
RTS0041071,4
RTS0041072,8
RTS0041073,8
RTS0041074,6
RTS0041075,7
RTS0041076,11
RTS0041077,6
RTS0041078,8
RTS0041079,7
RTS0041080,6
RTS0041081,3
RTS0041082,11
RTS0041083,6
RTS0041084,7
RTS0041085,4
RTS0041086,10
RTS0041087,6
RTS0041088,8
RTS0041089,12
RTS0041090,7
RTS0041091,5
RTS0041092,10
RTS0041093,10
RTS0041094,9
RTS0041095,6
RTS0041096,2
RTS0041097,12
RTS0041098,4
RTS0041099,5
RTS0041100,9
RTS0041101,9
RTS0041102,7
RTS0041103,6
RTS0041104,5
RTS0041105,8
RTS0041106,13
RTS0041107,6
RTS0041108,11
RTS0041109,7
RTS0041110,14
RTS0041111,6
RTS0041112,8
RTS0041113,7
RTS0041114,10
RTS0041115,8
RTS0041116,6
RTS0041117,3
RTS0041118,7
RTS0041119,8
RTS0041120,9
RTS0041121,13
RTS0041122,6
RTS0041123,11
RTS0041124,7
RTS0041125,7
RTS0041126,4
RTS0041127,2
RTS0041128,15
RTS0041129,10
RTS0041130,8
RTS0041131,12
RTS0041132,7
RTS0041133,17
RTS0041134,11
RTS0041135,9
RTS0041136,16
RTS0041137,10
RTS0041138,9
RTS0041139,4
RTS0041140,4
RTS0041141,11
RTS0041142,8
RTS0041143,7
RTS0041144,7
RTS0041145,10
RTS0041146,11
RTS0041147,7
RTS0041148,6
RTS0041149,5
RTS0041150,5
RTS0041151,4
RTS0041152,9
RTS0041153,7
RTS0041154,8
RTS0041155,9
RTS0041156,8
RTS0041157,7
RTS0041158,3
RTS0041159,9
RTS0041160,5
RTS0041161,6
RTS0041162,6
RTS0041163,5
RTS0041164,5
RTS0041165,7
RTS0041166,4
RTS0041167,5
RTS0041168,3
RTS0041169,11
RTS0041170,6
RTS0041171,8
RTS0041172,2
RTS0041173,5
RTS0041174,4
RTS0041175,6
RTS0041176,5
RTS0041177,6
RTS0041178,7
RTS0041179,12
RTS0041180,3
RTS0041181,2
RTS0041182,2
RTS0041183,7
RTS0041184,5
RTS0041185,8
RTS0041186,9
RTS0041187,10
RTS0041188,11
RTS0041189,3
RTS0041190,14
RTS0041191,10
RTS0041192,11
RTS0041193,6
RTS0041194,4
RTS0041195,5
RTS0041196,8
RTS0041197,7
RTS0041198,6
RTS0041199,9
RTS0041200,10
RTS0041201,5
RTS0041202,14
RTS0041203,8
RTS0041204,8
RTS0041205,6
RTS0041206,6
RTS0041207,6
RTS0041208,8
RTS0041209,8
RTS0041210,4
RTS0041211,9
RTS0041212,2
RTS0041213,11
RTS0041214,7
RTS0041215,11
RTS0041216,9
RTS0041217,8
RTS0041218,6
RTS0041219,8
RTS0041220,6
RTS0041221,15
RTS0041222,8
RTS0041223,4
RTS0041224,6
RTS0041225,8
RTS0041226,9
RTS0041227,7
RTS0041228,9
RTS0041229,6
RTS0041230,8
RTS0041231,13
RTS0041232,6
RTS0041233,10
RTS0041234,13
RTS0041235,4
RTS0041236,7
RTS0041237,9
RTS0041238,9
RTS0041239,5
RTS0041240,11
RTS0041241,9
RTS0041242,10
RTS0041243,5
RTS0041244,9
RTS0041246,5
RTS0041247,9
RTS0041248,6
RTS0041249,2
RTS0041250,7
RTS0041251,10
RTS0041252,9
RTS0041253,7
RTS0041254,10
RTS0041255,7
RTS0041256,7
RTS0041257,8
RTS0041258,7
RTS0041259,7
RTS0041260,11
RTS0041261,12
RTS0041262,11
RTS0041263,2
RTS0041265,6
RTS0041266,10
RTS0041267,12
RTS0041268,10
RTS0041269,8
RTS0041270,12
RTS0041271,7
RTS0041272,9
RTS0041273,5
RTS0041274,9
RTS0041275,6
RTS0041276,9
RTS0041277,2
RTS0041278,13
RTS0041279,7
RTS0041280,12
RTS0041281,7
RTS0041282,6
RTS0041283,8
RTS0041284,5
RTS0041285,3
RTS0041286,9
RTS0041287,3
RTS0041288,5
RTS0041289,8
RTS0041290,4
RTS0041291,7
RTS0041292,6
RTS0041293,8
RTS0041294,7
RTS0041295,5
RTS0041296,11
RTS0041297,7
RTS0041298,5
RTS0041299,9
RTS0041300,11
RTS0041301,5
RTS0041302,9
RTS0041303,9
RTS0041304,2
RTS0041305,6
RTS0041306,7
RTS0041307,6
RTS0041308,5
RTS0041309,4
RTS0041310,8
RTS0041311,3
RTS0041312,7
RTS0041313,13
RTS0041314,7
RTS0041315,11
RTS0041316,13
RTS0041317,5
RTS0041318,6
RTS0041319,2
RTS0041320,10
RTS0041321,7
RTS0041322,7
RTS0041323,9
RTS0041324,7
RTS0041325,13
RTS0041326,9
RTS0041327,10
RTS0041328,7
RTS0041329,9
RTS0041330,4
RTS0041331,3
RTS0041332,6
RTS0041333,6
RTS0041334,6
RTS0041335,11
RTS0041346,12
RTS0041347,8
RTS0041348,16
RTS0041349,13
RTS0041350,24
RTS0041351,7
RTS0041352,4
RTS0041353,8
RTS0041354,5
RTS0041355,6
RTS0041356,5
RTS0041357,4
RTS0041358,8
RTS0041359,3
RTS0041360,8
RTS0041361,5
RTS0041362,8
RTS0041363,8
RTS0041364,12
RTS0041365,9
RTS0041366,2
RTS0041367,9
RTS0041368,13
RTS0041369,4
RTS0041370,12
RTS0041371,6
RTS0041372,7
RTS0041373,13
RTS0041374,10
RTS0041375,12
RTS0041376,10
RTS0041377,5
RTS0041378,3
RTS0041379,3
RTS0041380,6
RTS0041381,11
RTS0041382,5
RTS0041383,10
RTS0041384,3
RTS0041385,5
RTS0041386,6
RTS0041387,6
RTS0041388,4
RTS0041389,10
RTS0041390,5
RTS0041391,10
RTS0041392,6
RTS0041393,8
RTS0041394,11
RTS0041395,7
RTS0041396,10
RTS0041397,9
RTS0041398,9
RTS0041399,9
RTS0041400,5
RTS0041401,7
RTS0041402,11
RTS0041403,6
RTS0041404,6
RTS0041405,8
RTS0041406,10
RTS0041407,11
RTS0041408,8
RTS0041409,12
RTS0041410,3
RTS0041411,5
RTS0041412,11
RTS0041413,1
RTS0041414,6
RTS0041415,10
RTS0041416,5
RTS0041417,4
RTS0041418,9
RTS0041419,9
RTS0041420,6
RTS0041421,7
RTS0041422,7
RTS0041423,10
RTS0041424,11
RTS0041425,4
RTS0041426,8
RTS0041427,9
RTS0041428,11
RTS0041429,5
RTS0041430,3
RTS0041431,6
RTS0041432,10
RTS0041433,8
RTS0041434,12
RTS0041435,4
RTS0041436,2
RTS0041437,7
RTS0041438,8
RTS0041439,15
RTS0041440,8
RTS0041441,7
RTS0041442,6
RTS0041443,8
RTS0041444,10
RTS0041445,7
RTS0041446,10
RTS0041447,9
RTS0041448,4
RTS0041449,7
RTS0041450,9
RTS0041451,9
RTS0041452,13
RTS0041453,13
RTS0041454,10
RTS0041455,7
RTS0041456,6
RTS0041457,15
RTS0041458,5
RTS0041459,8
RTS0041460,4
RTS0041461,6
RTS0041462,6
RTS0041463,4
RTS0041464,9
RTS0041465,3
RTS0041466,8
RTS0041467,6
RTS0041468,8
RTS0041469,4
RTS0041470,6
RTS0041471,10
RTS0041472,4
RTS0041473,8
RTS0041474,8
RTS0041475,12
RTS0041476,7
RTS0041477,3
RTS0041478,7
RTS0041479,9
RTS0041480,6
RTS0041481,3
RTS0041482,4
RTS0041483,7
RTS0041484,9
RTS0041485,3
RTS0041486,4
RTS0041487,5
RTS0041488,8
RTS0041489,4
RTS0041490,6
RTS0041491,9
RTS0041492,8
RTS0041493,3
RTS0041494,3
RTS0041495,7
RTS0041496,11
RTS0041497,16
RTS0041498,9
RTS0041499,12
RTS0041500,7
RTS0041501,3
RTS0041502,8
RTS0041503,9
RTS0041504,6
RTS0041505,9
RTS0041506,6
RTS0041507,6
RTS0041508,4
RTS0041509,3
RTS0041510,2
RTS0041511,7
RTS0041512,7
RTS0041513,2
RTS0041514,9
RTS0041515,10
RTS0041516,9
RTS0041517,8
RTS0041518,8
RTS0041519,8
RTS0041520,8
RTS0041521,6
RTS0041522,4
RTS0041523,8
RTS0041524,5
RTS0041525,4
RTS0041526,17
RTS0041527,29
RTS0041528,37
RTS0041529,10
RTS0041530,19
RTS0041531,9
RTS0041532,6
RTS0041533,8
RTS0041534,5
RTS0041535,5
RTS0041536,9
RTS0041537,5
RTS0041538,4
RTS0041540,4
RTS0041541,6
RTS0041542,2
RTS0041543,6
RTS0041544,5
RTS0041545,7
RTS0041546,10
RTS0041547,5
RTS0041548,6
RTS0041549,7
RTS0041550,6
RTS0041551,7
RTS0041552,7
RTS0041553,11
RTS0041554,9
RTS0041555,8
RTS0041556,4
RTS0041557,4
RTS0041558,7
RTS0041559,7
RTS0041560,4
RTS0041561,6
RTS0041562,7
RTS0041563,6
RTS0041564,9
RTS0041565,12
RTS0041566,9
RTS0041567,10
RTS0041568,3
RTS0041569,2
RTS0041570,9
RTS0041571,10
RTS0041572,2
RTS0041573,3
RTS0041574,8
RTS0041575,8
RTS0041576,5
RTS0041577,5
RTS0041578,2
RTS0041579,5
RTS0041580,7
RTS0041581,9
RTS0041582,16
RTS0041583,5
RTS0041584,6
RTS0041585,13
RTS0041586,6
RTS0041587,7
RTS0041588,10
RTS0041589,6
RTS0041590,5
RTS0041591,6
RTS0041592,14
RTS0041593,5
RTS0041594,9
RTS0041595,5
RTS0041596,4
RTS0041597,9
RTS0041598,8
RTS0041600,6
RTS0041601,7
RTS0041602,8
RTS0041603,6
RTS0041604,10
RTS0041605,5
RTS0041606,2
RTS0041607,9
RTS0041608,6
RTS0041609,8
RTS0041610,10
RTS0041611,3
RTS0041612,10
RTS0041613,7
RTS0041614,6
RTS0041615,9
RTS0041616,13
RTS0041617,7
RTS0041618,8
RTS0041619,10
RTS0041620,5
RTS0041621,10
RTS0041622,6
RTS0041623,7
RTS0041624,6
RTS0041625,6
RTS0041626,4
RTS0041627,6
RTS0041628,4
RTS0041629,9
RTS0041630,9
RTS0041631,6
RTS0041632,5
RTS0041633,17
RTS0041634,7
RTS0041635,8
RTS0041636,12
RTS0041637,6
RTS0041638,9
RTS0041639,8
RTS0041640,7
RTS0041641,9
RTS0041642,8
RTS0041643,10
RTS0041644,4
RTS0041645,6
RTS0041646,6
RTS0041647,10
RTS0041648,6
RTS0041649,8
RTS0041650,6
RTS0041651,6
RTS0041652,8
RTS0041653,11
RTS0041654,7
RTS0041655,7
RTS0041656,8
RTS0041657,10
RTS0041658,7
RTS0041659,8
RTS0041660,4
RTS0041661,13
RTS0041662,11
RTS0041663,7
RTS0041664,9
RTS0041665,10
RTS0041666,8
RTS0041667,7
RTS0041668,9
RTS0041669,6
RTS0041670,7
RTS0041671,5
RTS0041672,9
RTS0041673,9
RTS0041674,5
RTS0041675,4
RTS0041676,6
RTS0041677,11
RTS0041678,8
RTS0041679,7
RTS0041680,10
RTS0041681,5
RTS0041682,16
RTS0041683,8
RTS0041684,3
RTS0041685,6
RTS0041686,8
RTS0041687,7
RTS0041688,6
RTS0041689,4
RTS0041690,8
RTS0041691,7
RTS0041692,5
RTS0041693,6
RTS0041694,6
RTS0041695,7
RTS0041696,3
RTS0041697,8
RTS0041698,6
RTS0041699,7
RTS0041700,4
RTS0041701,8
RTS0041702,6
RTS0041703,9
RTS0041704,7
RTS0041705,4
RTS0041706,4
RTS0041707,8
RTS0041708,6
RTS0041709,4
RTS0041710,4
RTS0041711,7
RTS0041712,7
RTS0041713,8
RTS0041714,4
RTS0041715,4
RTS0041716,20
RTS0041717,13
RTS0041718,20
RTS0041719,11
RTS0041720,16
RTS0041721,7
RTS0041722,8
RTS0041723,7
RTS0041724,5
RTS0041725,6
RTS0041726,7
RTS0041727,8
RTS0041728,5
RTS0041729,6
RTS0041730,14
RTS0041731,9
RTS0041732,4
RTS0041733,6
RTS0041734,7
RTS0041735,6
RTS0041736,2
RTS0041737,5
RTS0041738,12
RTS0041739,3
RTS0041740,8
RTS0041741,7
RTS0041742,8
RTS0041743,7
RTS0041744,7
RTS0041745,8
RTS0041746,2
RTS0041747,8
RTS0041748,5
RTS0041749,6
RTS0041750,5
RTS0041751,2
RTS0041752,6
RTS0041753,7
RTS0041754,5
RTS0041755,4
RTS0041756,19
RTS0041757,13
RTS0041758,11
RTS0041759,14
RTS0041760,15
RTS0041761,6
RTS0041762,11
RTS0041763,9
RTS0041764,7
RTS0041765,11
RTS0041766,8
RTS0041767,4
RTS0041768,5
RTS0041769,5
RTS0041770,7
RTS0041771,7
RTS0041772,6
RTS0041773,3
RTS0041774,7
RTS0041775,4
RTS0041776,8
RTS0041777,9
RTS0041778,7
RTS0041779,8
RTS0041780,6
RTS0041781,4
RTS0041782,3
RTS0041783,5
RTS0041784,6
RTS0041785,4
RTS0041786,6
RTS0041787,8
RTS0041788,2
RTS0041789,3
RTS0041790,8
RTS0041791,10
RTS0041793,11
RTS0041794,5
RTS0041795,8
RTS0041796,14
RTS0041797,8
RTS0041798,7
RTS0041799,9
RTS0041800,4
RTS0041801,3
RTS0041802,7
RTS0041803,6
RTS0041804,7
RTS0041805,8
RTS0041806,8
RTS0041807,8
RTS0041808,5
RTS0041809,7
RTS0041810,7
RTS0041811,5
RTS0041812,5
RTS0041813,10
RTS0041814,7
RTS0041815,11
RTS0041816,11
RTS0041817,6
RTS0041818,6
RTS0041819,12
RTS0041820,9
RTS0041821,10
RTS0041822,18
RTS0041823,5
RTS0041824,8
RTS0041825,8
RTS0041826,3
RTS0041827,10
RTS0041828,7
RTS0041829,13
RTS0041830,6
RTS0041831,5
RTS0041832,4
RTS0041833,7
RTS0041834,8
RTS0041835,3
RTS0041836,11
RTS0041837,11
RTS0041838,4
RTS0041839,12
RTS0041840,2
RTS0041841,6
RTS0041842,5
RTS0041843,9
RTS0041844,9
RTS0041845,7
RTS0041846,6
RTS0041847,2
RTS0041848,9
RTS0041849,14
RTS0041850,7
RTS0041851,7
RTS0041852,6
RTS0041853,4
RTS0041854,3
RTS0041855,7
RTS0041856,8
RTS0041857,14
RTS0041858,10
RTS0041859,1
RTS0041860,10
RTS0041861,7
RTS0041862,5
RTS0041863,7
RTS0041864,7
RTS0041865,6
RTS0041866,11
RTS0041867,9
RTS0041868,7
RTS0041869,9
RTS0041870,10
RTS0041871,6
RTS0041872,4
RTS0041873,7
RTS0041874,13
RTS0041875,9
RTS0041876,10
RTS0041877,2
RTS0041878,6
RTS0041879,8
RTS0041880,11
RTS0041881,10
RTS0041882,6
RTS0041883,15
RTS0041884,8
RTS0041885,14
RTS0041886,10
RTS0041887,28
RTS0041888,18
RTS0041889,14
RTS0041890,15
RTS0041891,16
RTS0041892,10
RTS0041893,21
RTS0041894,11
RTS0041895,16
RTS0041896,12
RTS0041897,12
RTS0041898,15
RTS0041899,9
RTS0041900,2
RTS0041901,11
RTS0041902,10
RTS0041903,6
RTS0041904,12
RTS0041905,6
RTS0041906,48
RTS0041907,3
RTS0041908,19
RTS0041909,8
RTS0041910,12
RTS0041911,5
RTS0041912,12
RTS0041913,7
RTS0041914,8
RTS0041915,8
RTS0041916,24
RTS0041917,37
RTS0041918,37
RTS0041919,87
RTS0041920,65
RTS0041922,13
RTS0041923,9
RTS0041924,5
RTS0041925,7
RTS0041926,3
RTS0041927,9
RTS0041928,11
RTS0041929,6
RTS0041930,7
RTS0041931,8
RTS0041932,6
RTS0041933,10
RTS0041934,6
RTS0041935,8
RTS0041936,4
RTS0041937,9
RTS0041938,6
RTS0041939,4
RTS0041940,6
RTS0041941,5
RTS0041942,7
RTS0041943,5
RTS0041944,3
RTS0041945,6
RTS0041946,7
RTS0041947,10
RTS0041948,3
RTS0041949,8
RTS0041950,8
RTS0041951,8
RTS0041952,9
RTS0041953,8
RTS0041954,7
RTS0041955,4
RTS0041956,2
RTS0041957,6
RTS0041958,8
RTS0041959,4
RTS0041960,8
RTS0041961,4
RTS0041962,4
RTS0041963,6
RTS0041964,7
RTS0041965,10
RTS0041966,10
RTS0041967,7
RTS0041968,5
RTS0041969,6
RTS0041971,7
RTS0041972,9
RTS0041973,5
RTS0041974,5
RTS0041975,7
RTS0041976,4
RTS0041977,4
RTS0041978,8
RTS0041979,7
RTS0041980,8
RTS0041981,8
RTS0041982,6
RTS0041983,11
RTS0041984,4
RTS0041985,11
RTS0041986,7
RTS0041987,16
RTS0041988,9
RTS0041989,12
RTS0041990,7
RTS0041991,7
RTS0041992,7
RTS0041993,7
RTS0041994,8
RTS0041995,6
RTS0041996,8
RTS0041997,8
RTS0041998,5
RTS0041999,7
RTS0042000,14
RTS0042001,10
RTS0042002,4
RTS0042003,6
RTS0042004,3
RTS0042005,5
RTS0042006,8
RTS0042007,8
RTS0042008,5
RTS0042009,5
RTS0042010,9
RTS0042011,20
RTS0042012,8
RTS0042013,7
RTS0042014,12
RTS0042015,9
RTS0042016,3
RTS0042017,14
RTS0042018,7
RTS0042019,8
RTS0042020,5
RTS0042021,8
RTS0042022,4
RTS0042023,14
RTS0042024,11
RTS0042025,7
RTS0042026,10
RTS0042027,4
RTS0042028,7
RTS0042029,4
RTS0042030,4
RTS0042031,8
RTS0042032,12
RTS0042033,10
RTS0042034,7
RTS0042035,10
RTS0042036,7
RTS0042037,12
RTS0042038,4
RTS0042039,10
RTS0042040,3
RTS0042041,3
RTS0042042,6
RTS0042043,4
RTS0042044,11
RTS0042045,7
RTS0042046,9
RTS0042047,6
RTS0042048,9
RTS0042049,6
RTS0042050,6
RTS0042051,5
RTS0042052,4
RTS0042053,11
RTS0042054,7
RTS0042055,11
RTS0042056,15
RTS0042057,4
RTS0042058,5
RTS0042059,5
RTS0042060,6
RTS0042061,9
RTS0042062,18
RTS0042063,11
RTS0042064,8
RTS0042065,9
RTS0042066,4
RTS0042067,10
RTS0042068,9
RTS0042069,8
RTS0042071,5
RTS0042072,7
RTS0042073,3
RTS0042074,9
RTS0042075,9
RTS0042076,9
RTS0042077,4
RTS0042078,11
RTS0042079,9
RTS0042080,3
RTS0042081,8
RTS0042082,10
RTS0042083,3
RTS0042084,6
RTS0042085,4
RTS0042086,9
RTS0042087,9
RTS0042088,5
RTS0042089,3
RTS0042090,12
RTS0042091,12
RTS0042092,6
RTS0042093,5
RTS0042094,6
RTS0042095,5
RTS0042096,10
RTS0042097,5
RTS0042098,10
RTS0042099,14
RTS0042100,4
RTS0042101,7
RTS0042102,4
RTS0042103,3
RTS0042104,4
RTS0042105,15
RTS0042106,7
RTS0042107,8
RTS0042108,6
RTS0042109,5
RTS0042110,11
RTS0042111,3
RTS0042112,5
RTS0042113,9
RTS0042114,9
RTS0042115,7
RTS0042116,7
RTS0042117,8
RTS0042118,7
RTS0042119,4
RTS0042120,8
RTS0042121,5
RTS0042122,9
RTS0042123,10
RTS0042124,4
RTS0042125,9
RTS0042126,7
RTS0042127,7
RTS0042128,9
RTS0042129,10
RTS0042130,8
RTS0042131,10
RTS0042132,5
RTS0042133,14
RTS0042134,10
RTS0042135,5
RTS0042136,3
RTS0042137,5
RTS0042138,3
RTS0042139,10
RTS0042140,10
RTS0042141,5
RTS0042142,8
RTS0042143,8
RTS0042144,7
RTS0042145,5
RTS0042146,6
RTS0042147,7
RTS0042148,6
RTS0042149,9
RTS0042150,14
RTS0042151,9
RTS0042152,10
RTS0042153,3
RTS0042154,6
RTS0042155,15
RTS0042156,6
RTS0042157,6
RTS0042158,7
RTS0042159,8
RTS0042160,7
RTS0042161,8
RTS0042162,4
RTS0042163,5
RTS0042164,9
RTS0042165,8
RTS0042166,18
RTS0042167,5
RTS0042168,13
RTS0042169,7
RTS0042170,7
RTS0042171,7
RTS0042172,8
RTS0042173,13
RTS0042174,8
RTS0042175,9
RTS0042176,12
RTS0042177,6
RTS0042178,6
RTS0042179,6
RTS0042180,11
RTS0042181,9
RTS0042182,9
RTS0042184,11
RTS0042185,6
RTS0042186,9
RTS0042187,4
RTS0042188,9
RTS0042189,11
RTS0042190,11
RTS0042191,10
RTS0042192,10
RTS0042193,11
RTS0042194,13
RTS0042195,9
RTS0042196,4
RTS0042197,11
RTS0042198,5
RTS0042199,10
RTS0042200,10
RTS0042201,13
RTS0042202,7
RTS0042203,8
RTS0042204,7
RTS0042205,5
RTS0042206,5
RTS0042207,7
RTS0042208,8
RTS0042209,2
RTS0042210,7
RTS0042211,6
RTS0042212,6
RTS0042213,7
RTS0042214,8
RTS0042215,7
RTS0042216,3
RTS0042217,3
RTS0042218,8
RTS0042219,6
RTS0042220,6
RTS0042221,4
RTS0042222,13
RTS0042223,6
RTS0042224,5
RTS0042225,4
RTS0042226,3
RTS0042227,5
RTS0042228,8
RTS0042229,4
RTS0042230,6
RTS0042231,6
RTS0042232,4
RTS0042233,6
RTS0042234,5
RTS0042235,5
RTS0042236,9
RTS0042237,10
RTS0042238,4
RTS0042239,10
RTS0042240,4
RTS0042241,7
RTS0042242,5
RTS0042243,9
RTS0042244,7
RTS0042245,7
RTS0042246,9
RTS0042247,6
RTS0042248,15
RTS0042249,13
RTS0042250,4
RTS0042251,4
RTS0042252,8
RTS0042253,3
RTS0042254,1
RTS0042255,13
RTS0042256,8
RTS0042257,8
RTS0042258,7
RTS0042259,5
RTS0042260,8
RTS0042261,4
RTS0042262,3
RTS0042263,10
RTS0042264,4
RTS0042265,11
RTS0042266,7
RTS0042267,11
RTS0042268,6
RTS0042269,4
RTS0042270,6
RTS0042271,5
RTS0042272,9
RTS0042273,7
RTS0042274,9
RTS0042275,4
RTS0042276,3
RTS0042277,7
RTS0042278,8
RTS0042279,5
RTS0042280,6
RTS0042281,7
RTS0042282,3
RTS0042283,5
RTS0042284,6
RTS0042285,7
RTS0042286,9
RTS0042287,10
RTS0042288,6
RTS0042289,12
RTS0042290,13
RTS0042291,8
RTS0042292,7
RTS0042293,6
RTS0042294,11
RTS0042295,7
RTS0042296,7
RTS0042297,11
RTS0042298,10
RTS0042299,8
RTS0042300,3
RTS0042301,4
RTS0042302,7
RTS0042303,10
RTS0042304,5
RTS0042305,9
RTS0042306,7
RTS0042307,9
RTS0042308,7
RTS0042309,6
RTS0042310,6
RTS0042311,3
RTS0042312,5
RTS0042313,7
RTS0042314,4
RTS0042315,8
RTS0042316,9
RTS0042317,5
RTS0042318,8
RTS0042319,9
RTS0042320,9
RTS0042321,12
RTS0042322,4
RTS0042323,9
RTS0042324,5
RTS0042325,6
RTS0042326,7
RTS0042327,6
RTS0042328,3
RTS0042329,10
RTS0042330,9
RTS0042331,3
RTS0042332,5
RTS0042333,5
RTS0042334,7
RTS0042335,8
RTS0042336,6
RTS0042337,12
RTS0042338,5
RTS0042339,3
RTS0042340,12
RTS0042341,6
RTS0042342,7
RTS0042343,12
RTS0042344,5
RTS0042345,4
RTS0042346,11
RTS0042347,13
RTS0042348,6
RTS0042349,10
RTS0042350,5
RTS0042351,6
RTS0042352,4
RTS0042353,10
RTS0042354,1
RTS0042355,8
RTS0042356,5
RTS0042357,8
RTS0042358,15
RTS0042359,4
RTS0042360,8
RTS0042361,5
RTS0042362,13
RTS0042363,11
RTS0042364,7
RTS0042365,8
RTS0042366,5
RTS0042367,4
RTS0042368,8
RTS0042369,8
RTS0042370,8
RTS0042371,10
RTS0042372,7
RTS0042373,6
RTS0042374,3
RTS0042375,5
RTS0042376,7
RTS0042377,8
RTS0042378,4
RTS0042379,13
RTS0042380,5
RTS0042381,8
RTS0042382,14
RTS0042383,8
RTS0042384,9
RTS0042385,7
RTS0042386,12
RTS0042387,8
RTS0042388,13
RTS0042389,9
RTS0042390,7
RTS0042391,9
RTS0042392,11
RTS0042393,8
RTS0042394,3
RTS0042395,4
RTS0042396,9
RTS0042397,7
RTS0042398,8
RTS0042399,6
RTS0042400,11
RTS0042401,4
RTS0042402,5
RTS0042403,6
RTS0042404,8
RTS0042405,11
RTS0042406,5
RTS0042407,6
RTS0042408,14
RTS0042409,10
RTS0042410,7
RTS0042411,5
RTS0042412,2
RTS0042413,6
RTS0042414,8
RTS0042415,11
RTS0042416,13
RTS0042417,15
RTS0042418,9
RTS0042419,20
RTS0042420,9
RTS0042421,7
RTS0042422,19
RTS0042423,9
RTS0042424,6
RTS0042425,7
RTS0042426,9
RTS0042427,10
RTS0042428,14
RTS0042429,7
RTS0042430,5
RTS0042431,11
RTS0042432,8
RTS0042433,3
RTS0042434,5
RTS0042435,4
RTS0042436,6
RTS0042437,10
RTS0042438,9
RTS0042439,16
RTS0042440,11
RTS0042441,6
RTS0042442,8
RTS0042443,2
RTS0042444,5
RTS0042445,11
RTS0042446,11
RTS0042447,9
RTS0042448,12
RTS0042449,6
RTS0042450,2
RTS0042451,7
RTS0042452,6
RTS0042453,7
RTS0042454,5
RTS0042455,3
RTS0042456,8
RTS0042457,6
RTS0042458,3
RTS0042460,5
RTS0042461,7
RTS0042462,8
RTS0042463,10
RTS0042464,16
RTS0042465,9
RTS0042466,13
RTS0042467,6
RTS0042468,4
RTS0042469,15
RTS0042470,4
RTS0042471,11
RTS0042472,5
RTS0042473,7
RTS0042474,5
RTS0042475,11
RTS0042476,11
RTS0042477,4
RTS0042478,6
RTS0042479,7
RTS0042480,9
RTS0042481,19
RTS0042482,8
RTS0042483,23
RTS0042484,16
RTS0042485,10
RTS0042486,11
RTS0042487,4
RTS0042488,6
RTS0042489,5
RTS0042490,6
RTS0042491,7
RTS0042492,3
RTS0042493,10
RTS0042494,8
RTS0042495,7
RTS0042496,2
RTS0042497,10
RTS0042498,4
RTS0042499,10
RTS0042500,5
RTS0042501,5
RTS0042502,6
RTS0042503,7
RTS0042504,7
RTS0042505,8
RTS0042506,9
RTS0042507,7
RTS0042508,2
RTS0042509,9
RTS0042510,5
RTS0042515,6
RTS0042522,6
RTS0042526,7
RTS0042527,7
RTS0042528,11
RTS0042529,7
RTS0042530,4
RTS0042531,9
RTS0042532,3
RTS0042533,3
RTS0042534,5
RTS0042535,7
RTS0042536,7
RTS0042537,3
RTS0042538,5
RTS0042539,4
RTS0042540,3
RTS0042541,3
RTS0042542,6
RTS0042543,3
RTS0042544,5
RTS0042545,5
RTS0042546,3
RTS0042547,4
RTS0042548,4
RTS0042549,4
RTS0042550,5
RTS0042551,4
RTS0042552,4
RTS0042553,6
RTS0042554,6
RTS0042555,8
RTS0042556,6
RTS0042557,10
RTS0042558,9
RTS0042559,8
RTS0042560,5
RTS0042561,3
RTS0042562,10
RTS0042563,10
RTS0042564,6
RTS0042565,3
RTS0042566,9
RTS0042567,12
RTS0042568,6
RTS0042569,12
RTS0042570,6
RTS0042571,11
RTS0042572,7
RTS0042573,11
RTS0042574,8
RTS0042575,4
RTS0042576,8
RTS0042577,8
RTS0042578,6
RTS0042579,9
RTS0042580,3
RTS0042581,4
RTS0042582,7
RTS0042583,16
RTS0042584,4
RTS0042585,5
RTS0042586,3
RTS0042587,5
RTS0042588,2
RTS0042589,3
RTS0042590,4
RTS0042591,8
RTS0042592,7
RTS0042593,7
RTS0042594,7
RTS0042595,5
RTS0042596,8
RTS0042597,8
RTS0042598,10
RTS0042599,10
RTS0042600,13
RTS0042601,12
RTS0042602,6
RTS0042603,7
RTS0042604,5
RTS0042605,4
RTS0042606,21
RTS0042607,9
RTS0042608,8
RTS0042609,7
RTS0042610,8
RTS0042611,4
RTS0042612,8
RTS0042613,5
RTS0042614,4
RTS0042615,8
RTS0042616,5
RTS0042617,10
RTS0042618,10
RTS0042619,3
RTS0042620,6
RTS0042621,4
RTS0042622,3
RTS0042623,10
RTS0042624,10
RTS0042625,4
RTS0042626,3
RTS0042627,15
RTS0042628,5
RTS0042629,11
RTS0042630,2
RTS0042631,9
RTS0042633,5
RTS0042634,4
RTS0042635,8
RTS0042636,21
RTS0042637,20
RTS0042638,23
RTS0042639,19
RTS0042640,25
RTS0042641,9
RTS0042642,8
RTS0042643,6
RTS0042644,7
RTS0042645,7
RTS0042646,3
RTS0042647,10
RTS0042648,12
RTS0042649,6
RTS0042650,6
RTS0042651,13
RTS0042652,5
RTS0042653,1
RTS0042654,12
RTS0042655,4
RTS0042656,8
RTS0042657,6
RTS0042658,7
RTS0042659,7
RTS0042660,5
RTS0042661,4
RTS0042662,4
RTS0042663,5
RTS0042664,3
RTS0042665,7
RTS0042666,3
RTS0042667,4
RTS0042668,3
RTS0042669,6
RTS0042670,7
RTS0042671,18
RTS0042672,5
RTS0042673,11
RTS0042674,3
RTS0042675,10
RTS0042676,5
RTS0042678,9
RTS0042679,7
RTS0042680,2
RTS0042681,9
RTS0042682,4
RTS0042683,2
RTS0042684,7
RTS0042685,16
RTS0042686,16
RTS0042687,7
RTS0042688,4
RTS0042689,6
RTS0042690,4
RTS0042691,5
RTS0042692,6
RTS0042693,4
RTS0042695,3
RTS0042696,6
RTS0042697,6
RTS0042698,8
RTS0042699,19
RTS0042700,4
RTS0042701,6
RTS0042702,4
RTS0042703,9
RTS0042704,7
RTS0042705,7
RTS0042706,8
RTS0042707,3
RTS0042708,8
RTS0042709,12
RTS0042710,5
RTS0042711,12
RTS0042712,14
RTS0042713,8
RTS0042714,11
RTS0042715,13
RTS0042716,4
RTS0042717,6
RTS0042718,6
RTS0042719,7
RTS0042720,6
RTS0042721,5
RTS0042722,11
RTS0042723,7
RTS0042724,9
RTS0042725,4
RTS0042726,9
RTS0042727,4
RTS0042728,15
RTS0042729,6
RTS0042730,3
RTS0042731,4
RTS0042732,4
RTS0042733,8
RTS0042734,4
RTS0042735,6
RTS0042736,16
RTS0042737,19
RTS0042738,15
RTS0042739,13
RTS0042740,12
RTS0042741,9
RTS0042742,6
RTS0042743,4
RTS0042744,5
RTS0042745,5
RTS0042746,12
RTS0042747,3
RTS0042748,7
RTS0042749,6
RTS0042750,6
RTS0042751,11
RTS0042752,11
RTS0042753,6
RTS0042754,5
RTS0042755,5
RTS0042756,3
RTS0042757,6
RTS0042758,6
RTS0042759,3
RTS0042760,10
RTS0042761,9
RTS0042763,6
RTS0042764,7
RTS0042765,5
RTS0042766,12
RTS0042767,7
RTS0042768,6
RTS0042769,13
RTS0042770,10
RTS0042771,6
RTS0042772,8
RTS0042773,3
RTS0042774,22
RTS0042775,10
RTS0042776,2
RTS0042777,13
RTS0042778,6
RTS0042779,7
RTS0042780,14
RTS0042781,8
RTS0042782,8
RTS0042783,7
RTS0042784,9
RTS0042785,7
RTS0042786,5
RTS0042787,11
RTS0042788,13
RTS0042789,3
RTS0042790,7
RTS0042791,126
RTS0042792,31
RTS0042793,52
RTS0042794,45
RTS0042795,65
RTS0042796,7
RTS0042797,6
RTS0042798,8
RTS0042799,13
RTS0042800,7
RTS0042801,5
RTS0042802,8
RTS0042803,3
RTS0042804,6
RTS0042805,6
RTS0042806,7
RTS0042807,3
RTS0042808,6
RTS0042809,15
RTS0042810,8
RTS0042811,3
RTS0042812,5
RTS0042813,8
RTS0042814,10
RTS0042815,6
RTS0042816,7
RTS0042817,7
RTS0042818,7
RTS0042819,12
RTS0042820,6
RTS0042821,8
RTS0042822,3
RTS0042823,10
RTS0042824,6
RTS0042825,11
RTS0042826,4
RTS0042827,11
RTS0042828,8
RTS0042829,10
RTS0042830,12
RTS0042831,4
RTS0042832,8
RTS0042833,6
RTS0042834,13
RTS0042835,10
RTS0042836,11
RTS0042837,7
RTS0042838,3
RTS0042839,9
RTS0042840,6
RTS0042841,16
RTS0042842,7
RTS0042843,3
RTS0042844,10
RTS0042845,12
RTS0042846,6
RTS0042847,5
RTS0042848,7
RTS0042849,8
RTS0042850,6
RTS0042851,9
RTS0042852,3
RTS0042853,6
RTS0042854,8
RTS0042855,7
RTS0042856,12
RTS0042857,9
RTS0042858,6
RTS0042859,8
RTS0042860,27
RTS0042861,7
RTS0042862,7
RTS0042863,6
RTS0042864,5
RTS0042865,6
RTS0042866,5
RTS0042867,11
RTS0042868,8
RTS0042869,7
RTS0042870,3
RTS0042871,10
RTS0042873,6
RTS0042874,4
RTS0042875,9
RTS0042876,15
RTS0042877,14
RTS0042878,11
RTS0042879,13
RTS0042880,5
RTS0042881,4
RTS0042882,7
RTS0042883,8
RTS0042884,9
RTS0042885,8
RTS0042886,7
RTS0042887,3
RTS0042888,7
RTS0042889,9
RTS0042890,14
RTS0042891,10
RTS0042892,7
RTS0042893,9
RTS0042894,12
RTS0042895,9
RTS0042896,11
RTS0042897,7
RTS0042898,2
RTS0042899,9
RTS0042900,8
RTS0042901,12
RTS0042902,5
RTS0042903,6
RTS0042904,6
RTS0042905,8
RTS0042906,11
RTS0042907,12
RTS0042908,7
RTS0042909,11
RTS0042910,13
RTS0042911,9
RTS0042912,4
RTS0042913,6
RTS0042914,8
RTS0042915,11
RTS0042916,10
RTS0042917,3
RTS0042918,8
RTS0042919,7
RTS0042920,9
RTS0042921,10
RTS0042922,7
RTS0042923,5
RTS0042924,7
RTS0042925,9
RTS0042926,6
RTS0042927,5
RTS0042928,12
RTS0042929,11
RTS0042930,7
RTS0042931,9
RTS0042932,2
RTS0042933,3
RTS0042934,4
RTS0042935,8
RTS0042936,5
RTS0042937,11
RTS0042938,5
RTS0042939,5
RTS0042940,6
RTS0042941,12
RTS0042942,17
RTS0042943,16
RTS0042944,16
RTS0042945,12
RTS0042946,6
RTS0042947,10
RTS0042948,1
RTS0042949,6
RTS0042950,5
RTS0042951,9
RTS0042952,8
RTS0042953,9
RTS0042954,9
RTS0042955,9
RTS0042956,6
RTS0042957,3
RTS0042958,6
RTS0042959,9
RTS0042960,14
RTS0042961,6
RTS0042962,9
RTS0042963,4
RTS0042964,15
RTS0042965,10
RTS0042966,7
RTS0042967,9
RTS0042968,6
RTS0042969,6
RTS0042970,8
RTS0042971,11
RTS0042972,10
RTS0042973,10
RTS0042974,7
RTS0042975,3
RTS0042976,10
RTS0042977,8
RTS0042978,5
RTS0042979,8
RTS0042980,14
RTS0042981,6
RTS0042982,9
RTS0042983,11
RTS0042984,8
RTS0042985,5
RTS0042986,5
RTS0042987,4
RTS0042988,6
RTS0042989,9
RTS0042990,7
RTS0042991,7
RTS0042992,7
RTS0042993,5
RTS0042994,8
RTS0042995,5
RTS0042996,6
RTS0042997,10
RTS0042998,4
RTS0042999,4
RTS0043000,14
RTS0043001,8
RTS0043002,7
RTS0043003,12
RTS0043004,13
RTS0043005,11
RTS0043006,4
RTS0043007,7
RTS0043008,9
RTS0043009,11
RTS0043010,6
RTS0043011,8
RTS0043012,6
RTS0043013,16
RTS0043014,10
RTS0043015,8
RTS0043016,6
RTS0043017,7
RTS0043018,13
RTS0043019,5
RTS0043020,7
RTS0043021,7
RTS0043022,3
RTS0043023,6
RTS0043024,10
RTS0043025,8
RTS0043026,5
RTS0043027,8
RTS0043028,11
RTS0043029,8
RTS0043030,7
RTS0043031,8
RTS0043032,8
RTS0043033,12
RTS0043034,5
RTS0043035,6
RTS0043036,5
RTS0043037,7
RTS0043038,8
RTS0043039,3
RTS0043040,7
RTS0043041,2
RTS0043042,9
RTS0043043,14
RTS0043044,4
RTS0043045,6
RTS0043046,6
RTS0043047,6
RTS0043048,5
RTS0043049,4
RTS0043050,5
RTS0043051,9
RTS0043052,3
RTS0043053,2
RTS0043054,10
RTS0043055,9
RTS0043056,9
RTS0043057,10
RTS0043058,5
RTS0043059,4
RTS0043060,5
RTS0043061,13
RTS0043062,5
RTS0043063,6
RTS0043064,10
RTS0043065,4
RTS0043066,7
RTS0043067,10
RTS0043068,6
RTS0043069,7
RTS0043070,8
RTS0043071,8
RTS0043072,7
RTS0043073,6
RTS0043074,9
RTS0043075,13
RTS0043076,9
RTS0043077,8
RTS0043078,15
RTS0043079,9
RTS0043080,5
RTS0043081,15
RTS0043082,13
RTS0043083,15
RTS0043084,12
RTS0043085,17
RTS0043086,5
RTS0043087,4
RTS0043088,6
RTS0043089,3
RTS0043090,5
RTS0043091,4
RTS0043092,12
RTS0043093,9
RTS0043094,4
RTS0043095,13
RTS0043096,7
RTS0043097,9
RTS0043098,6
RTS0043099,4
RTS0043100,11
RTS0043101,9
RTS0043102,6
RTS0043103,7
RTS0043104,5
RTS0043105,6
RTS0043106,16
RTS0043107,12
RTS0043108,7
RTS0043109,6
RTS0043110,8
RTS0043111,22
RTS0043112,13
RTS0043113,7
RTS0043114,9
RTS0043115,6
RTS0043116,9
RTS0043117,8
RTS0043118,9
RTS0043119,7
RTS0043120,10
RTS0043121,7
RTS0043122,1
RTS0043123,9
RTS0043124,6
RTS0043125,9
RTS0043126,11
RTS0043127,11
RTS0043128,9
RTS0043129,9
RTS0043130,10
RTS0043131,8
RTS0043132,4
RTS0043133,4
RTS0043134,4
RTS0043135,14
RTS0043136,10
RTS0043137,10
RTS0043138,9
RTS0043139,4
RTS0043140,6
RTS0043141,9
RTS0043142,5
RTS0043143,7
RTS0043144,10
RTS0043145,8
RTS0043146,8
RTS0043147,6
RTS0043148,5
RTS0043149,3
RTS0043150,2
RTS0043151,8
RTS0043152,11
RTS0043153,3
RTS0043154,6
RTS0043155,6
RTS0043156,6
RTS0043157,8
RTS0043159,7
RTS0043160,7
RTS0043161,15
RTS0043162,2
RTS0043163,10
RTS0043164,9
RTS0043165,11
RTS0043167,7
RTS0043168,5
RTS0043169,7
RTS0043170,12
RTS0043171,13
RTS0043172,12
RTS0043173,8
RTS0043174,4
RTS0043175,7
RTS0043176,6
RTS0043177,8
RTS0043178,6
RTS0043179,10
RTS0043180,8
RTS0043181,9
RTS0043182,6
RTS0043183,5
RTS0043184,7
RTS0043185,4
RTS0043186,14
RTS0043187,3
RTS0043188,5
RTS0043189,12
RTS0043190,10
RTS0043191,8
RTS0043192,11
RTS0043193,10
RTS0043194,8
RTS0043195,5
RTS0043196,5
RTS0043197,10
RTS0043198,8
RTS0043199,7
RTS0043200,5
RTS0043201,10
RTS0043202,17
RTS0043203,9
RTS0043204,9
RTS0043205,12
RTS0043206,7
RTS0043207,11
RTS0043208,8
RTS0043209,8
RTS0043210,10
RTS0043211,7
RTS0043212,8
RTS0043213,11
RTS0043214,13
RTS0043215,8
RTS0043216,10
RTS0043217,7
RTS0043218,9
RTS0043219,6
RTS0043220,72
RTS0043221,3
RTS0043222,8
RTS0043223,6
RTS0043224,8
RTS0043225,8
RTS0043226,11
RTS0043227,12
RTS0043228,9
RTS0043229,8
RTS0043230,8
RTS0043231,7
RTS0043232,9
RTS0043233,10
RTS0043234,6
RTS0043235,8
RTS0043236,9
RTS0043237,9
RTS0043238,9
RTS0043239,4
RTS0043240,7
RTS0043241,9
RTS0043242,5
RTS0043243,9
RTS0043244,5
RTS0043245,5
RTS0043246,10
RTS0043247,8
RTS0043248,12
RTS0043249,5
RTS0043250,13
RTS0043251,9
RTS0043252,13
RTS0043253,6
RTS0043254,11
RTS0043255,4
RTS0043256,7
RTS0043257,7
RTS0043258,10
RTS0043259,7
RTS0043260,10
RTS0043261,11
RTS0043262,7
RTS0043263,6
RTS0043264,5
RTS0043265,6
RTS0043266,9
RTS0043267,3
RTS0043268,2
RTS0043269,8
RTS0043270,10
RTS0043271,6
RTS0043272,8
RTS0043273,4
RTS0043274,7
RTS0043275,7
RTS0043276,12
RTS0043277,6
RTS0043278,8
RTS0043279,10
RTS0043280,3
RTS0043281,5
RTS0043282,12
RTS0043283,13
RTS0043284,14
RTS0043285,4
RTS0043286,10
RTS0043287,10
RTS0043288,9
RTS0043289,7
RTS0043290,5
RTS0043291,9
RTS0043292,5
RTS0043293,10
RTS0043294,6
RTS0043295,6
RTS0043296,6
RTS0043297,5
RTS0043299,10
RTS0043300,9
RTS0043301,8
RTS0043302,8
RTS0043303,1
RTS0043304,7
RTS0043305,9
RTS0043306,8
RTS0043307,9
RTS0043308,5
RTS0043309,7
RTS0043310,10
RTS0043311,4
RTS0043312,11
RTS0043313,10
RTS0043314,2
RTS0043316,6
RTS0043317,7
RTS0043318,11
RTS0043319,6
RTS0043320,7
RTS0043321,7
RTS0043322,5
RTS0043323,3
RTS0043324,6
RTS0043325,3
RTS0043326,4
RTS0043327,6
RTS0043328,6
RTS0043329,5
RTS0043330,6
RTS0043331,6
RTS0043332,4
RTS0043333,8
RTS0043334,5
RTS0043335,8
RTS0043336,10
RTS0043337,7
RTS0043338,10
RTS0043339,9
RTS0043340,5
RTS0043341,6
RTS0043342,4
RTS0043343,10
RTS0043344,9
RTS0043345,3
RTS0043346,5
RTS0043347,15
RTS0043348,3
RTS0043349,4
RTS0043350,5
RTS0043351,6
RTS0043352,11
RTS0043353,5
RTS0043354,11
RTS0043355,5
RTS0043356,12
RTS0043357,2
RTS0043358,5
RTS0043359,11
RTS0043360,4
RTS0043361,11
RTS0043362,14
RTS0043363,7
RTS0043364,6
RTS0043365,11
RTS0043366,5
RTS0043367,7
RTS0043368,12
RTS0043369,5
RTS0043370,4
RTS0043371,9
RTS0043372,10
RTS0043373,12
RTS0043374,10
RTS0043375,5
RTS0043376,3
RTS0043377,7
RTS0043378,11
RTS0043379,12
RTS0043380,9
RTS0043381,6
RTS0043382,5
RTS0043383,9
RTS0043384,12
RTS0043385,2
RTS0043386,5
RTS0043387,10
RTS0043388,10
RTS0043389,9
RTS0043390,6
RTS0043391,8
RTS0043392,10
RTS0043393,11
RTS0043394,7
RTS0043395,5
RTS0043396,12
RTS0043397,13
RTS0043398,11
RTS0043399,13
RTS0043400,9
RTS0043401,5
RTS0043402,9
RTS0043403,12
RTS0043404,7
RTS0043405,3
RTS0043406,7
RTS0043407,4
RTS0043408,8
RTS0043409,8
RTS0043410,4
RTS0043411,5
RTS0043412,9
RTS0043413,5
RTS0043414,6
RTS0043415,4
RTS0043416,5
RTS0043417,11
RTS0043418,2
RTS0043419,7
RTS0043420,4
RTS0043421,6
RTS0043422,8
RTS0043423,7
RTS0043424,9
RTS0043425,8
RTS0043426,6
RTS0043427,7
RTS0043428,11
RTS0043429,13
RTS0043430,10
RTS0043431,9
RTS0043432,6
RTS0043433,11
RTS0043434,8
RTS0043435,8
RTS0043436,7
RTS0043437,4
RTS0043438,9
RTS0043439,8
RTS0043440,7
RTS0043441,12
RTS0043442,8
RTS0043443,10
RTS0043444,3
RTS0043445,5
RTS0043446,7
RTS0043447,6
RTS0043448,12
RTS0043449,6
RTS0043450,8
RTS0043451,7
RTS0043452,11
RTS0043453,7
RTS0043454,14
RTS0043455,4
RTS0043456,5
RTS0043457,17
RTS0043458,8
RTS0043459,2
RTS0043460,11
RTS0043461,8
RTS0043462,11
RTS0043463,5
RTS0043464,10
RTS0043465,14
RTS0043466,11
RTS0043467,10
RTS0043468,17
RTS0043469,12
RTS0043470,7
RTS0043471,4
RTS0043472,6
RTS0043473,7
RTS0043474,10
RTS0043475,5
RTS0043476,6
RTS0043477,10
RTS0043478,5
RTS0043479,6
RTS0043480,4
RTS0043481,8
RTS0043482,4
RTS0043483,14
RTS0043484,9
RTS0043485,8
RTS0043486,12
RTS0043487,10
RTS0043488,15
RTS0043489,6
RTS0043490,10
RTS0043491,6
RTS0043492,10
RTS0043493,11
RTS0043494,7
RTS0043495,13
RTS0043496,8
RTS0043497,4
RTS0043498,7
RTS0043499,10
RTS0043500,10
RTS0043501,8
RTS0043502,8
RTS0043503,1
RTS0043504,11
RTS0043505,6
RTS0043506,11
RTS0043507,10
RTS0043508,9
RTS0043509,7
RTS0043510,9
RTS0043511,4
RTS0043512,5
RTS0043513,12
RTS0043514,9
RTS0043515,14
RTS0043516,2
RTS0043517,4
RTS0043518,10
RTS0043519,12
RTS0043520,6
RTS0043521,9
RTS0043522,4
RTS0043523,10
RTS0043524,8
RTS0043525,9
RTS0043526,8
RTS0043527,10
RTS0043528,7
RTS0043529,4
RTS0043530,7
RTS0043531,4
RTS0043532,6
RTS0043533,7
RTS0043534,8
RTS0043535,5
RTS0043536,7
RTS0043537,7
RTS0043538,14
RTS0043539,12
RTS0043540,8
RTS0043541,3
RTS0043542,11
RTS0043543,9
RTS0043544,11
RTS0043545,10
RTS0043546,7
RTS0043547,4
RTS0043548,10
RTS0043549,7
RTS0043550,9
RTS0043551,9
RTS0043552,9
RTS0043553,9
RTS0043554,6
RTS0043555,5
RTS0043556,9
RTS0043557,6
RTS0043558,10
RTS0043559,3
RTS0043560,7
RTS0043561,11
RTS0043562,6
RTS0043563,6
RTS0043564,6
RTS0043565,8
RTS0043566,7
RTS0043567,7
RTS0043568,3
RTS0043569,9
RTS0043570,6
RTS0043571,7
RTS0043572,7
RTS0043573,5
RTS0043574,9
RTS0043575,7
RTS0043576,12
RTS0043577,12
RTS0043578,5
RTS0043579,10
RTS0043580,13
RTS0043581,5
RTS0043582,8
RTS0043583,5
RTS0043584,4
RTS0043585,1
RTS0043586,8
RTS0043587,9
RTS0043588,5
RTS0043589,6
RTS0043590,3
RTS0043591,2
RTS0043592,7
RTS0043593,2
RTS0043594,9
RTS0043595,7
RTS0043596,8
RTS0043597,7
RTS0043598,9
RTS0043599,5
RTS0043600,4
RTS0043601,9
RTS0043602,4
RTS0043603,9
RTS0043604,7
RTS0043605,4
RTS0043606,3
RTS0043607,7
RTS0043608,11
RTS0043609,8
RTS0043610,10
RTS0043611,11
RTS0043612,11
RTS0043613,4
RTS0043614,7
RTS0043615,11
RTS0043616,9
RTS0043617,8
RTS0043618,9
RTS0043619,8
RTS0043620,4
RTS0043621,5
RTS0043622,7
RTS0043623,7
RTS0043624,8
RTS0043625,1
RTS0043626,9
RTS0043627,7
RTS0043628,7
RTS0043629,12
RTS0043630,13
RTS0043631,4
RTS0043632,12
RTS0043633,7
RTS0043634,10
RTS0043635,3
RTS0043636,6
RTS0043637,4
RTS0043638,6
RTS0043639,10
RTS0043640,5
RTS0043641,20
RTS0043642,10
RTS0043643,18
RTS0043644,20
RTS0043645,14
RTS0043646,8
RTS0043647,3
RTS0043648,3
RTS0043649,4
RTS0043650,13
RTS0043651,4
RTS0043652,7
RTS0043653,7
RTS0043654,11
RTS0043655,7
RTS0043656,5
RTS0043657,8
RTS0043658,12
RTS0043659,3
RTS0043660,5
RTS0043661,8
RTS0043663,3
RTS0043664,4
RTS0043665,9
RTS0043666,6
RTS0043667,4
RTS0043668,5
RTS0043669,5
RTS0043670,7
RTS0043671,6
RTS0043672,6
RTS0043673,6
RTS0043674,8
RTS0043675,7
RTS0043676,5
RTS0043677,6
RTS0043678,9
RTS0043679,6
RTS0043680,3
RTS0043681,9
RTS0043682,5
RTS0043683,6
RTS0043684,6
RTS0043685,10
RTS0043686,14
RTS0043687,7
RTS0043688,5
RTS0043689,9
RTS0043690,7
RTS0043691,4
RTS0043692,11
RTS0043693,10
RTS0043694,6
RTS0043695,8
RTS0043696,7
RTS0043697,6
RTS0043698,16
RTS0043699,12
RTS0043700,9
RTS0043701,9
RTS0043702,13
RTS0043703,13
RTS0043704,7
RTS0043705,10
RTS0043706,12
RTS0043707,6
RTS0043708,5
RTS0043709,7
RTS0043710,2
RTS0043711,4
RTS0043712,6
RTS0043713,3
RTS0043714,6
RTS0043715,5
RTS0043716,11
RTS0043717,11
RTS0043718,3
RTS0043719,6
RTS0043720,12
RTS0043721,9
RTS0043722,3
RTS0043723,6
RTS0043724,5
RTS0043725,13
RTS0043726,7
RTS0043727,6
RTS0043728,2
RTS0043729,5
RTS0043730,6
RTS0043731,3
RTS0043732,5
RTS0043733,4
RTS0043734,13
RTS0043735,7
RTS0043736,11
RTS0043737,10
RTS0043738,11
RTS0043739,8
RTS0043740,10
RTS0043741,8
RTS0043742,7
RTS0043743,5
RTS0043744,8
RTS0043745,8
RTS0043746,7
RTS0043747,10
RTS0043748,14
RTS0043749,10
RTS0043750,4
RTS0043751,7
RTS0043752,9
RTS0043753,11
RTS0043754,3
RTS0043755,7
RTS0043756,5
RTS0043757,9
RTS0043758,6
RTS0043759,8
RTS0043760,4
RTS0043761,9
RTS0043762,16
RTS0043763,10
RTS0043764,3
RTS0043765,8
RTS0043766,11
RTS0043767,9
RTS0043768,6
RTS0043769,5
RTS0043770,3
RTS0043771,3
RTS0043772,6
RTS0043773,4
RTS0043774,3
RTS0043775,9
RTS0043776,8
RTS0043777,4
RTS0043778,8
RTS0043779,2
RTS0043780,8
RTS0043781,7
RTS0043782,12
RTS0043783,8
RTS0043784,13
RTS0043785,8
RTS0043786,9
RTS0043787,7
RTS0043788,3
RTS0043789,4
RTS0043790,2
RTS0043791,5
RTS0043792,4
RTS0043793,4
RTS0043794,16
RTS0043795,4
RTS0043796,10
RTS0043797,9
RTS0043798,4
RTS0043799,3
RTS0043800,6
RTS0043801,3
RTS0043802,5
RTS0043803,6
RTS0043804,9
RTS0043805,5
RTS0043806,6
RTS0043807,10
RTS0043808,11
RTS0043809,5
RTS0043810,6
RTS0043811,8
RTS0043812,9
RTS0043813,6
RTS0043814,4
RTS0043815,7
RTS0043816,11
RTS0043817,9
RTS0043818,7
RTS0043819,2
RTS0043820,9
RTS0043821,5
RTS0043822,5
RTS0043823,4
RTS0043824,3
RTS0043825,4
RTS0043826,5
RTS0043827,7
RTS0043828,6
RTS0043829,3
RTS0043830,6
RTS0043831,11
RTS0043832,8
RTS0043833,10
RTS0043834,2
RTS0043835,3
RTS0043836,7
RTS0043837,5
RTS0043838,3
RTS0043839,7
RTS0043840,6
RTS0043841,13
RTS0043842,4
RTS0043843,6
RTS0043844,7
RTS0043845,6
RTS0043846,4
RTS0043847,7
RTS0043848,13
RTS0043849,9
RTS0043850,8
RTS0043851,6
RTS0043852,7
RTS0043853,9
RTS0043854,3
RTS0043856,9
RTS0043857,4
RTS0043858,6
RTS0043859,6
RTS0043860,12
RTS0043861,17
RTS0043862,14
RTS0043863,8
RTS0043864,9
RTS0043865,8
RTS0043866,6
RTS0043867,14
RTS0043868,10
RTS0043869,6
RTS0043870,5
RTS0043871,8
RTS0043872,10
RTS0043873,9
RTS0043874,9
RTS0043875,6
RTS0043876,4
RTS0043877,2
RTS0043878,11
RTS0043879,11
RTS0043880,8
RTS0043881,11
RTS0043882,5
RTS0043883,9
RTS0043884,5
RTS0043885,6
RTS0043886,3
RTS0043887,8
RTS0043888,5
RTS0043889,6
RTS0043890,5
RTS0043891,7
RTS0043892,7
RTS0043893,5
RTS0043894,9
RTS0043895,9
RTS0043896,5
RTS0043897,10
RTS0043898,9
RTS0043899,10
RTS0043900,10
RTS0043901,5
RTS0043902,4
RTS0043903,8
RTS0043904,8
RTS0043905,13
RTS0043906,6
RTS0043907,6
RTS0043908,4
RTS0043909,5
RTS0043910,5
RTS0043911,8
RTS0043912,21
RTS0043913,8
RTS0043914,4
RTS0043915,3
RTS0043916,8
RTS0043917,6
RTS0043918,5
RTS0043919,4
RTS0043920,18
RTS0043921,12
RTS0043922,8
RTS0043923,9
RTS0043924,13
RTS0043925,7
RTS0043926,10
RTS0043927,4
RTS0043928,4
RTS0043929,3
RTS0043930,8
RTS0043931,10
RTS0043932,11
RTS0043933,7
RTS0043934,10
RTS0043935,8
RTS0043936,8
RTS0043937,3
RTS0043938,7
RTS0043939,2
RTS0043940,8
RTS0043941,9
RTS0043942,6
RTS0043943,8
RTS0043944,5
RTS0043945,7
RTS0043946,8
RTS0043947,9
RTS0043948,8
RTS0043949,3
RTS0043950,9
RTS0043951,5
RTS0043952,6
RTS0043953,5
RTS0043954,5
RTS0043955,5
RTS0043956,9
RTS0043957,5
RTS0043958,8
RTS0043959,8
RTS0043960,5
RTS0043961,9
RTS0043962,4
RTS0043963,4
RTS0043964,3
RTS0043965,8
RTS0043966,11
RTS0043967,7
RTS0043968,4
RTS0043969,7
RTS0043970,4
RTS0043971,4
RTS0043972,7
RTS0043973,8
RTS0043974,7
RTS0043975,5
RTS0043976,5
RTS0043977,5
RTS0043978,6
RTS0043979,4
RTS0043980,6
RTS0043981,6
RTS0043982,6
RTS0043983,6
RTS0043984,10
RTS0043985,13
RTS0043986,8
RTS0043987,5
RTS0043988,4
RTS0043989,8
RTS0043990,5
RTS0043991,5
RTS0043992,4
RTS0043993,6
RTS0043994,5
RTS0043996,5
RTS0043997,6
RTS0043998,6
RTS0043999,4
RTS0044000,5
RTS0044001,6
RTS0044002,6
RTS0044003,14
RTS0044004,12
RTS0044005,7
RTS0044006,9
RTS0044007,5
RTS0044008,9
RTS0044009,4
RTS0044010,6
RTS0044011,8
RTS0044012,9
RTS0044013,10
RTS0044014,7
RTS0044015,12
RTS0044016,9
RTS0044017,2
RTS0044018,8
RTS0044019,6
RTS0044020,11
RTS0044021,7
RTS0044022,17
RTS0044024,2
RTS0044025,9
RTS0044026,5
RTS0044027,4
RTS0044028,4
RTS0044029,7
RTS0044030,8
RTS0044031,8
RTS0044032,14
RTS0044033,3
RTS0044034,10
RTS0044035,7
RTS0044036,8
RTS0044037,10
RTS0044038,13
RTS0044039,9
RTS0044040,6
RTS0044041,6
RTS0044042,7
RTS0044043,5
RTS0044044,7
RTS0044045,12
RTS0044046,12
RTS0044047,6
RTS0044048,11
RTS0044049,7
RTS0044050,2
RTS0044051,6
RTS0044052,9
RTS0044053,6
RTS0044054,6
RTS0044055,15
RTS0044056,17
RTS0044057,10
RTS0044058,11
RTS0044059,7
RTS0044060,5
RTS0044061,6
RTS0044062,5
RTS0044063,3
RTS0044064,11
RTS0044065,10
RTS0044067,7
RTS0044068,5
RTS0044069,13
RTS0044070,6
RTS0044071,5
RTS0044072,8
RTS0044073,9
RTS0044074,8
RTS0044075,2
RTS0044076,3
RTS0044077,7
RTS0044078,7
RTS0044079,6
RTS0044080,8
RTS0044081,6
RTS0044082,7
RTS0044083,9
RTS0044084,6
RTS0044085,5
RTS0044086,2
RTS0044087,8
RTS0044088,10
RTS0044089,10
RTS0044090,10
RTS0044091,8
RTS0044092,5
RTS0044093,5
RTS0044094,10
RTS0044095,4
RTS0044096,4
RTS0044097,7
RTS0044098,4
RTS0044099,8
RTS0044100,11
RTS0044101,5
RTS0044102,4
RTS0044103,5
RTS0044104,9
RTS0044105,9
RTS0044106,9
RTS0044107,12
RTS0044108,6
RTS0044109,9
RTS0044110,9
RTS0044111,11
RTS0044112,7
RTS0044113,9
RTS0044114,9
RTS0044115,9
RTS0044116,6
RTS0044117,5
RTS0044118,10
RTS0044119,9
RTS0044120,9
RTS0044121,8
RTS0044122,7
RTS0044123,7
RTS0044124,3
RTS0044125,9
RTS0044126,8
RTS0044127,7
RTS0044128,13
RTS0044129,6
RTS0044130,4
RTS0044131,7
RTS0044132,10
RTS0044133,6
RTS0044134,10
RTS0044135,6
RTS0044136,9
RTS0044137,5
RTS0044138,5
RTS0044139,12
RTS0044140,8
RTS0044141,8
RTS0044142,12
RTS0044143,8
RTS0044144,8
RTS0044145,5
RTS0044146,1
RTS0044147,10
RTS0044148,8
RTS0044149,10
RTS0044150,6
RTS0044151,8
RTS0044152,7
RTS0044153,9
RTS0044154,5
RTS0044155,8
RTS0044156,11
RTS0044157,4
RTS0044158,11
RTS0044159,10
RTS0044160,9
RTS0044161,7
RTS0044162,15
RTS0044163,8
RTS0044164,7
RTS0044165,11
RTS0044166,8
RTS0044167,5
RTS0044168,7
RTS0044169,9
RTS0044170,14
RTS0044171,7
RTS0044172,9
RTS0044173,6
RTS0044174,12
RTS0044175,8
RTS0044176,8
RTS0044177,8
RTS0044178,14
RTS0044180,8
RTS0044181,4
RTS0044182,7
RTS0044183,1
RTS0044184,7
RTS0044185,9
RTS0044186,12
RTS0044187,10
RTS0044189,12
RTS0044190,6
RTS0044191,5
RTS0044192,5
RTS0044193,5
RTS0044194,9
RTS0044195,9
RTS0044196,8
RTS0044197,9
RTS0044198,6
RTS0044199,15
RTS0044200,7
RTS0044206,7
RTS0044207,12
RTS0044208,10
RTS0044209,3
RTS0044210,7
RTS0044211,8
RTS0044212,3
RTS0044213,7
RTS0044214,12
RTS0044215,6
RTS0044216,6
RTS0044217,7
RTS0044218,6
RTS0044219,4
RTS0044220,4
RTS0044221,7
RTS0044222,6
RTS0044223,11
RTS0044224,9
RTS0044225,8
RTS0044226,10
RTS0044227,9
RTS0044228,3
RTS0044229,8
RTS0044230,10
RTS0044231,4
RTS0044232,9
RTS0044233,7
RTS0044234,8
RTS0044235,4
RTS0044236,10
RTS0044237,4
RTS0044238,8
RTS0044239,4
RTS0044240,3
RTS0044241,3
RTS0044242,65
RTS0044243,7
RTS0044244,5
RTS0044245,4
RTS0044246,8
RTS0044247,10
RTS0044248,20
RTS0044249,9
RTS0044250,7
RTS0044251,11
RTS0044252,12
RTS0044253,7
RTS0044254,4
RTS0044255,7
RTS0044256,6
RTS0044257,6
RTS0044258,11
RTS0044259,7
RTS0044260,7
RTS0044261,14
RTS0044262,9
RTS0044263,6
RTS0044264,6
RTS0044265,9
RTS0044266,6
RTS0044267,4
RTS0044268,10
RTS0044270,10
RTS0044271,7
RTS0044272,11
RTS0044273,7
RTS0044274,13
RTS0044275,10
RTS0044276,7
RTS0044277,9
RTS0044278,3
RTS0044279,5
RTS0044280,7
RTS0044281,9
RTS0044282,9
RTS0044283,34
RTS0044284,7
RTS0044285,7
RTS0044286,10
RTS0044287,9
RTS0044288,3
RTS0044289,12
RTS0044290,9
RTS0044291,7
RTS0044292,6
RTS0044293,6
RTS0044294,8
RTS0044295,7
RTS0044296,13
RTS0044297,4
RTS0044298,4
RTS0044299,8
RTS0044300,10
RTS0044301,14
RTS0044302,6
RTS0044303,6
RTS0044304,8
RTS0044305,7
RTS0044306,10
RTS0044307,5
RTS0044308,5
RTS0044309,7
RTS0044310,11
RTS0044311,5
RTS0044312,10
RTS0044313,5
RTS0044314,11
RTS0044315,11
RTS0044316,2
RTS0044317,8
RTS0044318,11
RTS0044319,15
RTS0044320,2
RTS0044321,8
RTS0044322,5
RTS0044323,5
RTS0044324,6
RTS0044325,10
RTS0044326,10
RTS0044327,11
RTS0044328,4
RTS0044329,6
RTS0044330,7
RTS0044331,11
RTS0044332,9
RTS0044333,12
RTS0044334,11
RTS0044335,9
RTS0044336,6
RTS0044337,7
RTS0044338,12
RTS0044339,15
RTS0044340,6
RTS0044341,6
RTS0044342,8
RTS0044343,8
RTS0044344,5
RTS0044345,10
RTS0044346,14
RTS0044347,12
RTS0044348,11
RTS0044349,20
RTS0044350,14
RTS0044351,7
RTS0044352,6
RTS0044353,10
RTS0044354,9
RTS0044355,10
RTS0044356,4
RTS0044357,4
RTS0044358,6
RTS0044359,7
RTS0044360,4
RTS0044361,7
RTS0044362,10
RTS0044363,7
RTS0044364,13
RTS0044365,13
RTS0044366,7
RTS0044367,8
RTS0044368,15
RTS0044369,16
RTS0044370,4
RTS0044371,5
RTS0044372,6
RTS0044373,11
RTS0044374,7
RTS0044375,3
RTS0044376,4
RTS0044377,7
RTS0044378,10
RTS0044379,10
RTS0044380,12
RTS0044381,8
RTS0044382,11
RTS0044383,8
RTS0044384,7
RTS0044385,9
RTS0044386,6
RTS0044387,9
RTS0044388,11
RTS0044389,5
RTS0044390,9
RTS0044391,12
RTS0044392,14
RTS0044393,14
RTS0044394,17
RTS0044395,7
RTS0044396,11
RTS0044397,12
RTS0044399,3
RTS0044400,8
RTS0044401,6
RTS0044402,7
RTS0044403,8
RTS0044404,9
RTS0044405,7
RTS0044406,12
RTS0044407,5
RTS0044408,7
RTS0044409,10
RTS0044410,5
RTS0044411,9
RTS0044412,8
RTS0044413,6
RTS0044414,5
RTS0044415,11
RTS0044416,11
RTS0044417,8
RTS0044418,7
RTS0044419,12
RTS0044420,11
RTS0044421,6
RTS0044422,4
RTS0044423,4
RTS0044424,4
RTS0044425,5
RTS0044426,8
RTS0044427,8
RTS0044428,4
RTS0044429,9
RTS0044430,4
RTS0044431,11
RTS0044432,11
RTS0044433,6
RTS0044434,8
RTS0044435,13
RTS0044436,4
RTS0044437,6
RTS0044438,11
RTS0044439,7
RTS0044440,7
RTS0044441,12
RTS0044442,19
RTS0044443,25
RTS0044444,11
RTS0044445,11
RTS0044446,14
RTS0044447,8
RTS0044448,7
RTS0044449,12
RTS0044450,15
RTS0044451,13
RTS0044452,5
RTS0044453,8
RTS0044454,14
RTS0044455,7
RTS0044456,8
RTS0044457,5
RTS0044458,9
RTS0044459,9
RTS0044460,10
RTS0044461,12
RTS0044462,9
RTS0044463,5
RTS0044464,6
RTS0044465,11
RTS0044466,8
RTS0044467,5
RTS0044468,10
RTS0044469,11
RTS0044470,10
RTS0044471,5
RTS0044472,10
RTS0044473,7
RTS0044474,9
RTS0044475,5
RTS0044476,5
RTS0044477,6
RTS0044478,7
RTS0044479,6
RTS0044480,7
RTS0044481,28
RTS0044482,19
RTS0044483,23
RTS0044484,13
RTS0044485,22
RTS0044486,13
RTS0044487,12
RTS0044488,14
RTS0044489,10
RTS0044490,9
RTS0044491,5
RTS0044492,9
RTS0044493,5
RTS0044494,7
RTS0044495,19
RTS0044496,6
RTS0044497,3
RTS0044498,10
RTS0044499,8
RTS0044500,9
RTS0044501,20
RTS0044502,18
RTS0044503,6
RTS0044504,19
RTS0044505,8
RTS0044506,17
RTS0044507,8
RTS0044508,10
RTS0044509,13
RTS0044510,8
RTS0044511,7
RTS0044512,6
RTS0044513,5
RTS0044514,6
RTS0044515,9
RTS0044516,11
RTS0044517,11
RTS0044518,9
RTS0044519,10
RTS0044520,11
RTS0044521,7
RTS0044522,5
RTS0044523,10
RTS0044524,9
RTS0044525,5
RTS0044526,5
RTS0044527,10
RTS0044528,3
RTS0044529,6
RTS0044530,9
RTS0044531,11
RTS0044532,7
RTS0044533,8
RTS0044534,1
RTS0044535,3
RTS0044536,8
RTS0044537,13
RTS0044538,7
RTS0044539,9
RTS0044540,2
RTS0044541,2
RTS0044542,5
RTS0044543,13
RTS0044544,8
RTS0044545,10
RTS0044546,12
RTS0044547,14
RTS0044548,5
RTS0044549,8
RTS0044550,6
RTS0044551,8
RTS0044552,3
RTS0044553,12
RTS0044554,7
RTS0044555,7
RTS0044556,6
RTS0044557,11
RTS0044558,3
RTS0044559,5
RTS0044560,8
RTS0044561,5
RTS0044562,6
RTS0044563,6
RTS0044564,7
RTS0044565,1
RTS0044566,4
RTS0044567,8
RTS0044568,5
RTS0044569,14
RTS0044570,5
RTS0044571,6
RTS0044572,4
RTS0044573,3
RTS0044574,6
RTS0044575,8
RTS0044576,7
RTS0044577,5
RTS0044578,10
RTS0044579,8
RTS0044580,7
RTS0044581,4
RTS0044582,7
RTS0044583,9
RTS0044584,8
RTS0044585,5
RTS0044586,6
RTS0044587,5
RTS0044588,8
RTS0044589,9
RTS0044590,4
RTS0044591,9
RTS0044592,3
RTS0044593,8
RTS0044594,5
RTS0044595,5
RTS0044596,5
RTS0044597,7
RTS0044598,11
RTS0044599,12
RTS0044600,7
RTS0044601,11
RTS0044602,8
RTS0044603,6
RTS0044604,8
RTS0044605,8
RTS0044606,7
RTS0044607,12
RTS0044608,6
RTS0044609,2
RTS0044610,4
RTS0044611,12
RTS0044612,8
RTS0044613,12
RTS0044614,6
RTS0044615,4
RTS0044616,8
RTS0044617,7
RTS0044618,6
RTS0044619,7
RTS0044620,5
RTS0044621,12
RTS0044622,6
RTS0044623,8
RTS0044624,5
RTS0044625,6
RTS0044626,7
RTS0044627,10
RTS0044628,4
RTS0044629,11
RTS0044630,4
RTS0044631,8
RTS0044632,8
RTS0044633,8
RTS0044634,9
RTS0044635,3
RTS0044636,5
RTS0044637,10
RTS0044638,9
RTS0044639,4
RTS0044640,4
RTS0044641,7
RTS0044642,7
RTS0044643,6
RTS0044644,8
RTS0044645,11
RTS0044646,5
RTS0044647,7
RTS0044648,3
RTS0044649,6
RTS0044650,5
RTS0044651,5
RTS0044652,4
RTS0044653,4
RTS0044654,4
RTS0044655,8
RTS0044656,81
RTS0044657,63
RTS0044658,118
RTS0044659,85
RTS0044660,82
RTS0044661,10
RTS0044662,10
RTS0044663,6
RTS0044664,6
RTS0044665,13
RTS0044666,3
RTS0044667,6
RTS0044668,5
RTS0044669,5
RTS0044670,6
RTS0044671,8
RTS0044672,5
RTS0044673,6
RTS0044674,8
RTS0044675,9
RTS0044676,3
RTS0044677,3
RTS0044678,9
RTS0044679,11
RTS0044680,6
RTS0044681,6
RTS0044682,10
RTS0044683,9
RTS0044684,4
RTS0044685,5
RTS0044686,6
RTS0044687,6
RTS0044688,12
RTS0044689,15
RTS0044690,9
RTS0044691,3
RTS0044692,6
RTS0044693,11
RTS0044694,11
RTS0044695,5
RTS0044696,4
RTS0044697,4
RTS0044698,14
RTS0044699,2
RTS0044700,7
RTS0044701,5
RTS0044702,4
RTS0044703,12
RTS0044704,5
RTS0044705,5
RTS0044706,8
RTS0044707,6
RTS0044708,3
RTS0044709,5
RTS0044710,1
RTS0044711,8
RTS0044712,11
RTS0044714,5
RTS0044715,6
RTS0044716,6
RTS0044717,8
RTS0044718,9
RTS0044719,6
RTS0044720,12
RTS0044721,5
RTS0044722,1
RTS0044723,5
RTS0044724,4
RTS0044725,3
RTS0044726,6
RTS0044727,6
RTS0044728,7
RTS0044729,12
RTS0044730,3
RTS0044731,4
RTS0044732,10
RTS0044733,5
RTS0044734,9
RTS0044735,9
RTS0044736,3
RTS0044737,8
RTS0044738,7
RTS0044739,7
RTS0044740,6
RTS0044741,9
RTS0044742,6
RTS0044743,5
RTS0044744,7
RTS0044745,6
RTS0044746,6
RTS0044747,10
RTS0044748,10
RTS0044749,5
RTS0044750,6
RTS0044751,7
RTS0044752,14
RTS0044753,6
RTS0044754,11
RTS0044755,17
RTS0044756,6
RTS0044757,11
RTS0044758,4
RTS0044759,8
RTS0044760,7
RTS0044761,6
RTS0044762,4
RTS0044763,7
RTS0044764,7
RTS0044765,6
RTS0044766,5
RTS0044767,7
RTS0044768,4
RTS0044769,9
RTS0044770,9
RTS0044771,9
RTS0044772,5
RTS0044773,8
RTS0044774,10
RTS0044775,8
RTS0044776,6
RTS0044777,6
RTS0044778,8
RTS0044779,8
RTS0044780,9
RTS0044781,4
RTS0044782,11
RTS0044783,11
RTS0044784,5
RTS0044785,8
RTS0044786,21
RTS0044787,10
RTS0044788,8
RTS0044789,13
RTS0044790,13
RTS0044791,12
RTS0044792,19
RTS0044793,4
RTS0044794,12
RTS0044795,8
RTS0044796,10
RTS0044797,8
RTS0044798,12
RTS0044799,9
RTS0044800,3
RTS0044801,10
RTS0044802,7
RTS0044803,9
RTS0044804,8
RTS0044805,11
RTS0044806,7
RTS0044807,8
RTS0044808,3
RTS0044809,7
RTS0044810,8
RTS0044811,7
RTS0044812,10
RTS0044813,12
RTS0044814,3
RTS0044815,6
RTS0044816,7
RTS0044817,7
RTS0044818,3
RTS0044819,12
RTS0044820,10
RTS0044821,4
RTS0044822,5
RTS0044823,14
RTS0044824,4
RTS0044825,17
RTS0044826,7
RTS0044827,3
RTS0044828,4
RTS0044829,13
RTS0044830,14
RTS0044831,4
RTS0044832,7
RTS0044833,11
RTS0044834,4
RTS0044835,5
RTS0044836,2
RTS0044837,10
RTS0044838,6
RTS0044839,11
RTS0044840,8
RTS0044841,7
RTS0044842,5
RTS0044843,7
RTS0044844,5
RTS0044845,3
RTS0044846,8
RTS0044847,11
RTS0044848,9
RTS0044849,7
RTS0044850,11
RTS0044851,7
RTS0044852,13
RTS0044853,4
RTS0044854,7
RTS0044855,4
RTS0044856,11
RTS0044857,5
RTS0044858,4
RTS0044859,6
RTS0044860,3
RTS0044861,12
RTS0044862,12
RTS0044863,6
RTS0044864,6
RTS0044865,5
RTS0044866,13
RTS0044867,10
RTS0044868,6
RTS0044869,6
RTS0044870,11
RTS0044871,10
RTS0044872,6
RTS0044873,6
RTS0044874,5
RTS0044875,8
RTS0044876,10
RTS0044877,6
RTS0044878,9
RTS0044879,4
RTS0044880,9
RTS0044881,8
RTS0044882,2
RTS0044883,6
RTS0044884,4
RTS0044885,4
RTS0044886,8
RTS0044887,5
RTS0044888,8
RTS0044889,3
RTS0044890,5
RTS0044891,8
RTS0044892,6
RTS0044893,6
RTS0044894,7
RTS0044895,6
RTS0044896,9
RTS0044897,10
RTS0044898,6
RTS0044899,7
RTS0044900,14
RTS0044901,10
RTS0044902,4
RTS0044903,7
RTS0044904,10
RTS0044905,10
RTS0044906,10
RTS0044907,16
RTS0044908,9
RTS0044909,18
RTS0044910,9
RTS0044911,7
RTS0044912,8
RTS0044913,7
RTS0044914,7
RTS0044915,4
RTS0044916,10
RTS0044917,11
RTS0044918,15
RTS0044919,9
RTS0044920,5
RTS0044921,6
RTS0044922,15
RTS0044923,11
RTS0044924,7
RTS0044925,8
RTS0044926,8
RTS0044927,5
RTS0044928,11
RTS0044929,3
RTS0044930,10
RTS0044931,13
RTS0044932,7
RTS0044933,9
RTS0044934,4
RTS0044935,6
RTS0044936,12
RTS0044937,3
RTS0044938,6
RTS0044939,10
RTS0044940,8
RTS0044941,6
RTS0044942,16
RTS0044943,4
RTS0044944,5
RTS0044945,2
RTS0044946,11
RTS0044947,5
RTS0044948,4
RTS0044949,11
RTS0044950,7
RTS0044951,6
RTS0044952,3
RTS0044953,6
RTS0044954,7
RTS0044955,2
RTS0044956,11
RTS0044957,9
RTS0044958,9
RTS0044959,6
RTS0044960,5
RTS0044961,6
RTS0044962,6
RTS0044963,11
RTS0044964,8
RTS0044965,7
RTS0044966,9
RTS0044967,6
RTS0044968,8
RTS0044969,2
RTS0044970,10
RTS0044971,7
RTS0044972,4
RTS0044973,9
RTS0044974,11
RTS0044975,8
RTS0044976,10
RTS0044977,6
RTS0044978,9
RTS0044979,6
RTS0044980,3
RTS0044981,3
RTS0044982,9
RTS0044983,8
RTS0044984,4
RTS0044985,13
RTS0044986,6
RTS0044987,3
RTS0044988,6
RTS0044989,5
RTS0044990,8
RTS0044991,6
RTS0044992,15
RTS0044993,2
RTS0044994,4
RTS0044995,12
RTS0044996,5
RTS0044997,11
RTS0044998,8
RTS0044999,8
RTS0045000,4
RTS0045001,8
RTS0045002,7
RTS0045003,5
RTS0045004,10
RTS0045005,4
RTS0045006,7
RTS0045007,6
RTS0045008,11
RTS0045009,7
RTS0045010,10
RTS0045011,4
RTS0045012,5
RTS0045013,9
RTS0045014,11
RTS0045015,4
RTS0045016,6
RTS0045017,8
RTS0045018,6
RTS0045019,6
RTS0045020,9
RTS0045021,11
RTS0045022,9
RTS0045023,8
RTS0045024,5
RTS0045025,10
RTS0045026,14
RTS0045027,5
RTS0045028,10
RTS0045029,8
RTS0045030,8
RTS0045031,6
RTS0045032,4
RTS0045033,9
RTS0045034,12
RTS0045035,6
RTS0045036,7
RTS0045038,10
RTS0045039,11
RTS0045040,7
RTS0045041,12
RTS0045042,4
RTS0045043,10
RTS0045044,7
RTS0045045,14
RTS0045046,5
RTS0045047,9
RTS0045048,5
RTS0045049,9
RTS0045050,6
RTS0045051,4
RTS0045052,10
RTS0045053,5
RTS0045054,7
RTS0045055,8
RTS0045056,8
RTS0045057,13
RTS0045058,6
RTS0045059,4
RTS0045060,10
RTS0045061,10
RTS0045063,3
RTS0045064,8
RTS0045065,11
RTS0045066,6
RTS0045067,9
RTS0045068,15
RTS0045069,11
RTS0045070,11
RTS0045071,4
RTS0045072,14
RTS0045073,16
RTS0045074,15
RTS0045075,8
RTS0045076,6
RTS0045077,4
RTS0045078,3
RTS0045079,6
RTS0045080,6
RTS0045081,5
RTS0045082,13
RTS0045083,10
RTS0045084,4
RTS0045085,9
RTS0045086,5
RTS0045087,6
RTS0045088,4
RTS0045089,5
RTS0045090,10
RTS0045091,5
RTS0045092,3
RTS0045093,16
RTS0045094,9
RTS0045095,7
RTS0045096,9
RTS0045097,9
RTS0045098,6
RTS0045099,9
RTS0045100,6
RTS0045101,11
RTS0045102,7
RTS0045103,14
RTS0045104,4
RTS0045105,8
RTS0045106,12
RTS0045107,8
RTS0045108,4
RTS0045109,10
RTS0045110,7
RTS0045111,7
RTS0045112,2
RTS0045113,15
RTS0045114,8
RTS0045115,8
RTS0045116,8
RTS0045117,8
RTS0045118,9
RTS0045119,12
RTS0045120,9
RTS0045121,2
RTS0045122,5
RTS0045123,9
RTS0045124,4
RTS0045125,5
RTS0045126,9
RTS0045127,7
RTS0045128,12
RTS0045129,8
RTS0045130,10
RTS0045131,5
RTS0045132,12
RTS0045133,8
RTS0045134,4
RTS0045135,6
RTS0045136,9
RTS0045137,12
RTS0045138,7
RTS0045139,6
RTS0045140,10
RTS0045141,11
RTS0045142,3
RTS0045143,6
RTS0045144,9
RTS0045145,13
RTS0045146,6
RTS0045147,7
RTS0045148,11
RTS0045149,5
RTS0045150,4
RTS0045151,7
RTS0045152,11
RTS0045153,5
RTS0045154,4
RTS0045155,5
RTS0045156,7
RTS0045157,7
RTS0045158,5
RTS0045159,9
RTS0045160,9
RTS0045161,12
RTS0045162,10
RTS0045163,5
RTS0045164,128
RTS0045165,7
RTS0045166,5
RTS0045167,7
RTS0045168,6
RTS0045169,9
RTS0045170,14
RTS0045171,12
RTS0045172,10
RTS0045173,9
RTS0045174,7
RTS0045175,10
RTS0045176,9
RTS0045177,6
RTS0045178,7
RTS0045179,7
RTS0045180,6
RTS0045181,10
RTS0045182,15
RTS0045183,4
RTS0045184,7
RTS0045185,6
RTS0045186,6
RTS0045187,4
RTS0045188,3
RTS0045189,5
RTS0045190,4
RTS0045191,6
RTS0045192,9
RTS0045193,7
RTS0045194,10
RTS0045195,6
RTS0045196,5
RTS0045197,7
RTS0045198,5
RTS0045199,9
RTS0045200,20
RTS0045201,7
RTS0045202,6
RTS0045203,10
RTS0045204,4
RTS0045205,13
RTS0045206,10
RTS0045207,8
RTS0045208,8
RTS0045209,9
RTS0045210,10
RTS0045211,10
RTS0045212,9
RTS0045213,6
RTS0045214,9
RTS0045215,11
RTS0045216,6
RTS0045217,5
RTS0045218,9
RTS0045219,10
RTS0045220,6
RTS0045221,7
RTS0045222,6
RTS0045223,6
RTS0045224,14
RTS0045225,5
RTS0045226,27
RTS0045227,24
RTS0045228,28
RTS0045229,13
RTS0045230,22
RTS0045231,11
RTS0045232,12
RTS0045233,8
RTS0045234,8
RTS0045235,10
RTS0045236,9
RTS0045237,11
RTS0045238,4
RTS0045239,5
RTS0045240,10
RTS0045241,6
RTS0045242,15
RTS0045243,7
RTS0045244,15
RTS0045245,8
RTS0045246,6
RTS0045247,7
RTS0045248,5
RTS0045249,3
RTS0045250,7
RTS0045251,8
RTS0045252,11
RTS0045253,10
RTS0045254,9
RTS0045255,6
RTS0045256,4
RTS0045257,8
RTS0045258,8
RTS0045259,8
RTS0045260,4
RTS0045261,14
RTS0045262,9
RTS0045263,14
RTS0045264,18
RTS0045265,16
RTS0045266,8
RTS0045267,11
RTS0045268,8
RTS0045269,10
RTS0045270,13
RTS0045271,2
RTS0045272,6
RTS0045273,6
RTS0045274,7
RTS0045275,11
RTS0045276,9
RTS0045277,9
RTS0045278,7
RTS0045279,9
RTS0045280,6
RTS0045281,4
RTS0045282,12
RTS0045283,11
RTS0045284,7
RTS0045285,9
RTS0045286,12
RTS0045287,7
RTS0045288,8
RTS0045289,8
RTS0045290,4
RTS0045291,22
RTS0045292,9
RTS0045293,6
RTS0045294,5
RTS0045295,10
RTS0045296,3
RTS0045297,10
RTS0045298,7
RTS0045299,11
RTS0045300,5
RTS0045301,9
RTS0045302,7
RTS0045303,8
RTS0045304,8
RTS0045305,12
RTS0045306,4
RTS0045307,10
RTS0045308,11
RTS0045309,7
RTS0045310,11
RTS0045311,4
RTS0045312,5
RTS0045313,6
RTS0045314,7
RTS0045315,9
RTS0045316,5
RTS0045317,8
RTS0045318,15
RTS0045319,11
RTS0045320,7
RTS0045321,4
RTS0045322,10
RTS0045323,13
RTS0045324,7
RTS0045325,10
RTS0045326,4
RTS0045327,6
RTS0045328,8
RTS0045329,9
RTS0045330,10
RTS0045331,7
RTS0045332,5
RTS0045333,10
RTS0045334,10
RTS0045335,4
RTS0045336,15
RTS0045337,7
RTS0045338,5
RTS0045339,8
RTS0045340,6
RTS0045341,3
RTS0045342,9
RTS0045343,9
RTS0045344,6
RTS0045345,11
RTS0045346,6
RTS0045347,6
RTS0045348,8
RTS0045349,6
RTS0045350,6
RTS0045351,6
RTS0045352,10
RTS0045353,3
RTS0045354,11
RTS0045355,6
RTS0045356,7
RTS0045357,6
RTS0045358,9
RTS0045359,9
RTS0045360,8
RTS0045361,11
RTS0045362,12
RTS0045363,3
RTS0045364,13
RTS0045365,6
RTS0045366,8
RTS0045367,2
RTS0045368,5
RTS0045369,11
RTS0045370,8
RTS0045371,11
RTS0045372,12
RTS0045373,12
RTS0045374,8
RTS0045375,19
RTS0045376,10
RTS0045377,4
RTS0045378,2
RTS0045379,5
RTS0045380,4
RTS0045381,9
RTS0045382,6
RTS0045383,1
RTS0045384,6
RTS0045385,6
RTS0045386,6
RTS0045387,8
RTS0045388,7
RTS0045389,6
RTS0045390,11
RTS0045391,4
RTS0045392,7
RTS0045393,4
RTS0045394,10
RTS0045395,12
RTS0045396,4
RTS0045397,9
RTS0045398,10
RTS0045399,5
RTS0045400,7
RTS0045401,7
RTS0045402,5
RTS0045403,5
RTS0045404,6
RTS0045405,10
RTS0045406,10
RTS0045407,14
RTS0045408,5
RTS0045409,12
RTS0045410,5
RTS0045411,11
RTS0045412,10
RTS0045413,13
RTS0045414,14
RTS0045415,14
RTS0045416,10
RTS0045417,8
RTS0045418,4
RTS0045419,10
RTS0045420,8
RTS0045421,89
RTS0045422,133
RTS0045423,100
RTS0045424,186
RTS0045425,156
RTS0045426,10
RTS0045427,11
RTS0045428,7
RTS0045429,7
RTS0045430,2
RTS0045431,10
RTS0045432,3
RTS0045433,5
RTS0045434,13
RTS0045435,10
RTS0045436,9
RTS0045437,8
RTS0045438,10
RTS0045439,19
RTS0045440,8
RTS0045441,5
RTS0045442,9
RTS0045443,5
RTS0045444,1
RTS0045445,5
RTS0045446,14
RTS0045447,6
RTS0045448,8
RTS0045449,4
RTS0045450,2
RTS0045451,33
RTS0045452,10
RTS0045453,16
RTS0045454,12
RTS0045455,14
RTS0045456,6
RTS0045457,7
RTS0045458,8
RTS0045459,6
RTS0045460,1
RTS0045461,3
RTS0045462,12
RTS0045463,3
RTS0045464,6
RTS0045465,5
RTS0045466,10
RTS0045467,14
RTS0045468,1
RTS0045469,7
RTS0045470,7
RTS0045471,10
RTS0045472,13
RTS0045474,4
RTS0045475,5
RTS0045476,12
RTS0045477,5
RTS0045478,12
RTS0045479,13
RTS0045480,13
RTS0045481,10
RTS0045482,4
RTS0045483,8
RTS0045484,11
RTS0045485,12
RTS0045486,2
RTS0045487,7
RTS0045488,8
RTS0045489,14
RTS0045490,9
RTS0045491,26
RTS0045492,27
RTS0045493,25
RTS0045494,13
RTS0045495,15
RTS0045496,7
RTS0045497,5
RTS0045498,8
RTS0045499,11
RTS0045500,10
RTS0045501,26
RTS0045502,44
RTS0045503,33
RTS0045504,26
RTS0045505,22
RTS0045506,162
RTS0045507,210
RTS0045508,148
RTS0045509,198
RTS0045510,154
RTS0045511,7
RTS0045512,6
RTS0045513,2
RTS0045514,6
RTS0045515,7
RTS0045516,4
RTS0045517,4
RTS0045518,9
RTS0045519,12
RTS0045520,5
RTS0045521,6
RTS0045522,10
RTS0045523,14
RTS0045524,11
RTS0045525,7
RTS0045526,7
RTS0045527,12
RTS0045528,8
RTS0045529,12
RTS0045530,13
RTS0045531,9
RTS0045532,3
RTS0045533,12
RTS0045534,4
RTS0045535,2
RTS0045536,14
RTS0045537,12
RTS0045538,6
RTS0045539,10
RTS0045540,9
RTS0045541,13
RTS0045542,5
RTS0045543,7
RTS0045544,7
RTS0045545,8
RTS0045546,5
RTS0045547,4
RTS0045548,8
RTS0045549,8
RTS0045550,4
RTS0045551,4
RTS0045552,13
RTS0045553,4
RTS0045554,5
RTS0045555,4
RTS0045556,14
RTS0045557,2
RTS0045558,7
RTS0045559,5
RTS0045560,9
RTS0045561,5
RTS0045562,12
RTS0045563,3
RTS0045564,4
RTS0045565,3
RTS0045566,4
RTS0045567,11
RTS0045568,7
RTS0045569,8
RTS0045570,7
RTS0045571,6
RTS0045572,8
RTS0045573,4
RTS0045574,7
RTS0045575,7
RTS0045576,3
RTS0045577,4
RTS0045578,4
RTS0045579,7
RTS0045580,4
RTS0045581,9
RTS0045582,14
RTS0045583,11
RTS0045584,14
RTS0045585,4
RTS0045586,11
RTS0045587,11
RTS0045588,8
RTS0045589,5
RTS0045590,13
RTS0045592,25
RTS0045593,26
RTS0045594,30
RTS0045595,12
RTS0045596,8
RTS0045597,13
RTS0045598,6
RTS0045599,15
RTS0045600,11
RTS0045601,9
RTS0045602,8
RTS0045603,3
RTS0045604,11
RTS0045606,8
RTS0045607,7
RTS0045608,5
RTS0045609,6
RTS0045610,6
RTS0045611,4
RTS0045612,8
RTS0045613,5
RTS0045614,1
RTS0045615,9
RTS0045616,4
RTS0045617,4
RTS0045618,4
RTS0045619,2
RTS0045620,5
RTS0045621,7
RTS0045622,7
RTS0045623,4
RTS0045624,5
RTS0045625,10
RTS0045626,4
RTS0045627,4
RTS0045628,7
RTS0045629,7
RTS0045630,9
RTS0045631,12
RTS0045632,7
RTS0045633,9
RTS0045634,4
RTS0045635,6
RTS0045636,5
RTS0045637,4
RTS0045638,8
RTS0045639,12
RTS0045640,9
RTS0045641,8
RTS0045642,9
RTS0045643,6
RTS0045644,10
RTS0045645,11
RTS0045646,10
RTS0045647,8
RTS0045648,5
RTS0045649,14
RTS0045650,5
RTS0045651,5
RTS0045652,10
RTS0045653,7
RTS0045654,12
RTS0045655,9
RTS0045656,11
RTS0045657,10
RTS0045658,17
RTS0045659,18
RTS0045660,17
RTS0045661,17
RTS0045662,17
RTS0045663,17
RTS0045664,15
RTS0045665,26
RTS0045666,6
RTS0045667,8
RTS0045668,7
RTS0045669,9
RTS0045670,6
RTS0045671,8
RTS0045672,8
RTS0045673,10
RTS0045674,11
RTS0045675,3
RTS0045676,10
RTS0045677,10
RTS0045678,8
RTS0045679,4
RTS0045680,8
RTS0045681,4
RTS0045682,9
RTS0045683,5
RTS0045684,5
RTS0045685,10
RTS0045687,11
RTS0045688,12
RTS0045689,10
RTS0045690,10
RTS0045691,9
RTS0045692,7
RTS0045693,5
RTS0045694,9
RTS0045695,7
RTS0045696,11
RTS0045697,10
RTS0045698,8
RTS0045699,6
RTS0045700,12
RTS0045701,6
RTS0045702,5
RTS0045703,20
RTS0045704,7
RTS0045705,7
RTS0045706,8
RTS0045707,8
RTS0045708,5
RTS0045709,3
RTS0045710,4
RTS0045711,10
RTS0045712,10
RTS0045713,7
RTS0045714,5
RTS0045715,6
RTS0045716,13
RTS0045717,9
RTS0045718,8
RTS0045719,11
RTS0045720,14
RTS0045721,8
RTS0045722,10
RTS0045723,6
RTS0045724,4
RTS0045725,6
RTS0045726,11
RTS0045727,11
RTS0045728,19
RTS0045729,13
RTS0045730,7
RTS0045731,12
RTS0045732,6
RTS0045733,12
RTS0045734,8
RTS0045735,13
RTS0045736,16
RTS0045737,17
RTS0045738,30
RTS0045739,27
RTS0045740,17
RTS0045741,32
RTS0045742,13
RTS0045743,21
RTS0045744,34
RTS0045745,22
RTS0045746,14
RTS0045747,13
RTS0045748,11
RTS0045749,5
RTS0045750,4
RTS0045751,8
RTS0045752,11
RTS0045753,7
RTS0045754,14
RTS0045755,8
RTS0045756,10
RTS0045757,7
RTS0045758,11
RTS0045759,9
RTS0045760,10
RTS0045761,6
RTS0045762,2
RTS0045763,7
RTS0045764,8
RTS0045765,5
RTS0045766,6
RTS0045767,6
RTS0045768,8
RTS0045769,10
RTS0045770,6
RTS0045771,8
RTS0045772,8
RTS0045773,4
RTS0045774,10
RTS0045775,9
RTS0045776,5
RTS0045777,15
RTS0045778,2
RTS0045779,9
RTS0045780,4
RTS0045781,10
RTS0045782,4
RTS0045783,12
RTS0045784,14
RTS0045785,19
RTS0045786,6
RTS0045787,13
RTS0045788,6
RTS0045789,10
RTS0045790,5
RTS0045791,4
RTS0045792,9
RTS0045793,7
RTS0045794,4
RTS0045795,6
RTS0045796,9
RTS0045797,8
RTS0045798,7
RTS0045799,4
RTS0045800,4
RTS0045801,9
RTS0045802,8
RTS0045803,9
RTS0045804,6
RTS0045805,10
RTS0045806,14
RTS0045807,5
RTS0045808,7
RTS0045809,9
RTS0045810,4
RTS0045811,4
RTS0045812,5
RTS0045813,9
RTS0045814,3
RTS0045815,6
RTS0045816,10
RTS0045817,9
RTS0045818,8
RTS0045819,4
RTS0045820,6
RTS0045821,6
RTS0045822,15
RTS0045823,7
RTS0045824,10
RTS0045825,16
RTS0045826,8
RTS0045827,18
RTS0045828,7
RTS0045829,10
RTS0045830,10
RTS0045831,9
RTS0045832,9
RTS0045833,7
RTS0045834,5
RTS0045835,9
RTS0045836,22
RTS0045837,18
RTS0045838,20
RTS0045840,16
RTS0045841,11
RTS0045842,10
RTS0045843,7
RTS0045844,2
RTS0045845,5
RTS0045846,25
RTS0045848,10
RTS0045849,31
RTS0045851,6
RTS0045852,8
RTS0045853,4
RTS0045854,14
RTS0045855,6
RTS0045856,6
RTS0045857,7
RTS0045858,7
RTS0045859,11
RTS0045860,12
RTS0045861,3
RTS0045862,12
RTS0045863,15
RTS0045864,29
RTS0045865,29
RTS0045866,27
RTS0045867,4
RTS0045868,5
RTS0045869,9
RTS0045870,6
RTS0045871,5
RTS0045872,5
RTS0045873,8
RTS0045874,5
RTS0045875,10
RTS0045876,7
RTS0045877,9
RTS0045878,4
RTS0045879,8
RTS0045880,7
RTS0045881,5
RTS0045882,5
RTS0045883,10
RTS0045884,7
RTS0045886,6
RTS0045887,8
RTS0045888,11
RTS0045889,4
RTS0045890,2
RTS0045891,12
RTS0045892,13
RTS0045893,3
RTS0045894,5
RTS0045895,7
RTS0045896,8
RTS0045897,6
RTS0045898,4
RTS0045899,9
RTS0045900,18
RTS0045901,10
RTS0045902,6
RTS0045903,9
RTS0045904,7
RTS0045905,7
RTS0045906,12
RTS0045907,14
RTS0045908,5
RTS0045909,6
RTS0045911,9
RTS0045912,11
RTS0045913,9
RTS0045914,6
RTS0045915,4
RTS0045916,9
RTS0045917,3
RTS0045918,5
RTS0045919,7
RTS0045920,11
RTS0045921,9
RTS0045922,9
RTS0045923,8
RTS0045924,7
RTS0045925,4
RTS0045926,8
RTS0045927,4
RTS0045928,4
RTS0045929,6
RTS0045930,16
RTS0045931,14
RTS0045932,6
RTS0045933,5
RTS0045935,10
RTS0045939,5
RTS0045940,6
RTS0045941,9
RTS0045942,11
RTS0045943,8
RTS0045944,3
RTS0045945,8
RTS0045946,6
RTS0045947,8
RTS0045948,4
RTS0045949,3
RTS0045950,6
RTS0045951,6
RTS0045952,7
RTS0045953,8
RTS0045954,12
RTS0045955,5
RTS0045956,4
RTS0045957,4
RTS0045958,12
RTS0045959,12
RTS0045960,8
RTS0045961,6
RTS0045962,8
RTS0045963,11
RTS0045964,9
RTS0045965,11
RTS0045966,6
RTS0045967,6
RTS0045968,6
RTS0045969,10
RTS0045970,13
RTS0045971,7
RTS0045972,6
RTS0045973,6
RTS0045974,4
RTS0045975,11
RTS0045976,11
RTS0045977,5
RTS0045978,9
RTS0045979,14
RTS0045980,10
RTS0045981,8
RTS0045982,9
RTS0045983,3
RTS0045984,5
RTS0045985,4
RTS0045986,6
RTS0045987,7
RTS0045988,8
RTS0045989,7
RTS0045990,4
RTS0045991,6
RTS0045992,7
RTS0045993,2
RTS0045994,6
RTS0045995,5
RTS0045996,3
RTS0045997,9
RTS0045998,9
RTS0045999,7
RTS0046000,3
RTS0046001,11
RTS0046002,6
RTS0046003,5
RTS0046004,14
RTS0046005,6
RTS0046006,7
RTS0046007,9
RTS0046008,12
RTS0046009,24
RTS0046010,5
RTS0046011,7
RTS0046012,2
RTS0046013,11
RTS0046014,6
RTS0046015,7
RTS0046016,9
RTS0046017,7
RTS0046018,2
RTS0046019,9
RTS0046020,6
RTS0046021,7
RTS0046022,3
RTS0046023,4
RTS0046024,5
RTS0046025,8
RTS0046026,8
RTS0046027,6
RTS0046028,9
RTS0046029,7
RTS0046030,8
RTS0046031,30
RTS0046032,6
RTS0046033,7
RTS0046034,5
RTS0046035,9
RTS0046036,2
RTS0046037,2
RTS0046038,8
RTS0046039,7
RTS0046040,4
RTS0046041,3
RTS0046042,11
RTS0046043,8
RTS0046044,5
RTS0046045,3
RTS0046046,3
RTS0046047,1
RTS0046048,7
RTS0046049,11
RTS0046050,6
RTS0046051,7
RTS0046052,9
RTS0046053,17
RTS0046054,4
RTS0046055,14
RTS0046056,8
RTS0046057,6
RTS0046058,11
RTS0046059,8
RTS0046060,5
RTS0046061,12
RTS0046062,4
RTS0046063,6
RTS0046064,8
RTS0046065,8
RTS0046066,11
RTS0046067,10
RTS0046068,6
RTS0046069,9
RTS0046070,4
RTS0046071,6
RTS0046072,30
RTS0046073,5
RTS0046074,9
RTS0046075,5
RTS0046076,5
RTS0046077,8
RTS0046078,10
RTS0046079,6
RTS0046080,8
RTS0046081,4
RTS0046082,11
RTS0046083,7
RTS0046084,4
RTS0046085,6
RTS0046086,15
RTS0046087,8
RTS0046088,3
RTS0046089,7
RTS0046090,9
RTS0046091,6
RTS0046092,16
RTS0046093,15
RTS0046094,6
RTS0046095,5
RTS0046096,8
RTS0046097,12
RTS0046098,2
RTS0046099,9
RTS0046100,7
RTS0046101,7
RTS0046102,19
RTS0046103,7
RTS0046104,14
RTS0046105,4
RTS0046106,7
RTS0046107,5
RTS0046108,6
RTS0046109,9
RTS0046110,10
RTS0046111,9
RTS0046112,8
RTS0046113,4
RTS0046114,12
RTS0046115,7
RTS0046116,8
RTS0046117,6
RTS0046119,5
RTS0046121,8
RTS0046122,9
RTS0046123,4
RTS0046124,6
RTS0046125,3
RTS0046126,3
RTS0046127,3
RTS0046128,5
RTS0046129,9
RTS0046130,3
RTS0046131,5
RTS0046132,8
RTS0046133,3
RTS0046134,13
RTS0046135,2
RTS0046136,21
RTS0046137,34
RTS0046138,12
RTS0046140,10
RTS0046141,6
RTS0046142,7
RTS0046143,5
RTS0046144,10
RTS0046145,5
RTS0046146,4
RTS0046147,8
RTS0046148,11
RTS0046149,8
RTS0046150,5
RTS0046152,8
RTS0046153,10
RTS0046154,5
RTS0046155,5
RTS0046156,1
RTS0046157,6
RTS0046158,8
RTS0046159,3
RTS0046160,5
RTS0046161,1
RTS0046162,6
RTS0046163,7
RTS0046164,10
RTS0046165,10
RTS0046166,16
RTS0046167,6
RTS0046168,9
RTS0046169,3
RTS0046170,11
RTS0046171,5
RTS0046172,8
RTS0046173,1
RTS0046174,6
RTS0046175,5
RTS0046176,7
RTS0046177,11
RTS0046178,9
RTS0046179,4
RTS0046180,4
RTS0046181,7
RTS0046182,5
RTS0046183,15
RTS0046184,11
RTS0046185,8
RTS0046186,3
RTS0046187,6
RTS0046188,5
RTS0046191,8
RTS0046193,1
RTS0046194,4
RTS0046195,10
RTS0046196,6
RTS0046197,6
RTS0046198,10
RTS0046199,9
RTS0046200,5
RTS0046201,6
RTS0046202,9
RTS0046203,3
RTS0046204,7
RTS0046205,9
RTS0046206,10
RTS0046207,7
RTS0046208,3
RTS0046209,3
RTS0046210,9
RTS0046211,4
RTS0046212,9
RTS0046213,14
RTS0046214,3
RTS0046215,9
RTS0046217,7
RTS0046218,4
RTS0046219,7
RTS0046220,8
RTS0046221,12
RTS0046222,3
RTS0046223,5
RTS0046224,4
RTS0046225,9
RTS0046226,3
RTS0046227,6
RTS0046228,3
RTS0046229,6
RTS0046230,9
RTS0046231,3
RTS0046232,9
RTS0046233,7
RTS0046234,8
RTS0046235,6
RTS0046236,6
RTS0046237,7
RTS0046238,11
RTS0046239,2
RTS0046240,12
RTS0046241,4
RTS0046242,10
RTS0046243,4
RTS0046244,4
RTS0046245,4
RTS0046246,7
RTS0046247,7
RTS0046248,7
RTS0046249,9
RTS0046250,5
RTS0046251,10
RTS0046252,36
RTS0046253,19
RTS0046254,31
RTS0046255,4
RTS0046256,5
RTS0046257,6
RTS0046258,5
RTS0046259,8
RTS0046260,6
RTS0046261,5
RTS0046262,7
RTS0046263,10
RTS0046264,15
RTS0046265,7
RTS0046266,4
RTS0046267,5
RTS0046268,8
RTS0046269,8
RTS0046270,7
RTS0046271,2
RTS0046272,7
RTS0046273,4
RTS0046274,11
RTS0046275,4
RTS0046276,7
RTS0046277,5
RTS0046278,5
RTS0046279,18
RTS0046280,6
RTS0046281,18
RTS0046282,9
RTS0046283,9
RTS0046284,11
RTS0046285,5
RTS0046286,8
RTS0046287,6
RTS0046288,8
RTS0046289,6
RTS0046290,6
RTS0046291,5
RTS0046292,12
RTS0046293,5
RTS0046294,10
RTS0046295,9
RTS0046296,5
RTS0046297,9
RTS0046298,9
RTS0046299,4
RTS0046300,5
RTS0046301,17
RTS0046302,6
RTS0046303,10
RTS0046304,6
RTS0046305,6
RTS0046306,12
RTS0046307,7
RTS0046308,4
RTS0046309,6
RTS0046310,5
RTS0046311,7
RTS0046312,6
RTS0046313,1
RTS0046314,9
RTS0046315,4
RTS0046316,7
RTS0046317,7
RTS0046318,4
RTS0046319,2
RTS0046320,7
RTS0046321,11
RTS0046322,9
RTS0046323,2
RTS0046324,6
RTS0046325,7
RTS0046326,5
RTS0046327,10
RTS0046328,10
RTS0046329,13
RTS0046330,17
RTS0046331,16
RTS0046332,3
RTS0046333,26
RTS0046334,9
RTS0046335,13
RTS0046336,13
RTS0046342,3
RTS0046343,8
RTS0046344,9
RTS0046345,5
RTS0046346,2
RTS0046347,28
RTS0046348,34
RTS0046349,34
RTS0046350,7
RTS0046351,11
RTS0046352,11
RTS0046353,3
RTS0046354,5
RTS0046355,4
RTS0046356,7
RTS0046357,5
RTS0046358,7
RTS0046359,5
RTS0046360,7
RTS0046361,8
RTS0046362,13
RTS0046363,8
RTS0046364,8
RTS0046365,5
RTS0046366,7
RTS0046367,4
RTS0046368,8
RTS0046369,8
RTS0046370,6
RTS0046371,4
RTS0046372,6
RTS0046373,5
RTS0046374,6
RTS0046375,4
RTS0046376,6
RTS0046377,4
RTS0046378,11
RTS0046379,13
RTS0046380,9
RTS0046381,9
RTS0046382,7
RTS0046383,5
RTS0046384,10
RTS0046385,4
RTS0046386,6
RTS0046387,5
RTS0046388,4
RTS0046389,4
RTS0046390,9
RTS0046391,10
RTS0046392,2
RTS0046393,5
RTS0046394,5
RTS0046395,4
RTS0046396,2
RTS0046397,10
RTS0046398,4
RTS0046399,7
RTS0046400,9
RTS0046401,7
RTS0046402,2
RTS0046403,8
RTS0046404,8
RTS0046405,5
RTS0046406,10
RTS0046407,5
RTS0046408,7
RTS0046409,7
RTS0046410,13
RTS0046411,8
RTS0046412,11
RTS0046413,14
RTS0046414,69
RTS0046415,8
RTS0046416,6
RTS0046417,12
RTS0046418,8
RTS0046419,10
RTS0046420,11
RTS0046421,7
RTS0046422,8
RTS0046423,7
RTS0046424,6
RTS0046425,8
RTS0046426,7
RTS0046427,5
RTS0046428,9
RTS0046429,3
RTS0046430,5
RTS0046431,4
RTS0046432,12
RTS0046433,7
RTS0046434,16
RTS0046435,10
RTS0046439,7
RTS0046440,10
RTS0046441,9
RTS0046442,6
RTS0046443,11
RTS0046444,9
RTS0046445,8
RTS0046446,1
RTS0046447,5
RTS0046448,10
RTS0046449,6
RTS0046450,8
RTS0046451,6
RTS0046452,4
RTS0046453,8
RTS0046454,5
RTS0046455,7
RTS0046456,2
RTS0046457,6
RTS0046458,6
RTS0046459,14
RTS0046460,13
RTS0046461,12
RTS0046462,10
RTS0046463,11
RTS0046464,4
RTS0046466,9
RTS0046468,1
RTS0046469,9
RTS0046470,5
RTS0046471,8
RTS0046472,13
RTS0046473,4
RTS0046474,4
RTS0046475,14
RTS0046476,6
RTS0046477,11
RTS0046478,8
RTS0046479,10
RTS0046480,8
RTS0046481,8
RTS0046482,7
RTS0046483,5
RTS0046484,6
RTS0046485,9
RTS0046486,2
RTS0046487,8
RTS0046488,3
RTS0046489,8
RTS0046490,5
RTS0046491,10
RTS0046492,11
RTS0046493,6
RTS0046494,9
RTS0046495,9
RTS0046496,5
RTS0046497,4
RTS0046498,6
RTS0046499,14
RTS0046500,10
RTS0046501,11
RTS0046502,6
RTS0046503,8
RTS0046504,5
RTS0046505,11
RTS0046506,10
RTS0046507,6
RTS0046508,8
RTS0046509,5
RTS0046510,6
RTS0046511,6
RTS0046512,11
RTS0046513,9
RTS0046514,7
RTS0046515,6
RTS0046516,5
RTS0046517,9
RTS0046518,3
RTS0046519,12
RTS0046520,5
RTS0046521,5
RTS0046522,3
RTS0046524,8
RTS0046525,6
RTS0046526,16
RTS0046527,11
RTS0046528,14
RTS0046529,4
RTS0046530,3
RTS0046531,7
RTS0046532,5
RTS0046533,6
RTS0046534,9
RTS0046535,4
RTS0046536,6
RTS0046537,8
RTS0046538,11
RTS0046539,10
RTS0046540,7
RTS0046541,10
RTS0046542,8
RTS0046543,7
RTS0046544,6
RTS0046545,11
RTS0046546,9
RTS0046548,11
RTS0046549,11
RTS0046550,2
RTS0046551,8
RTS0046552,9
RTS0046553,16
RTS0046554,3
RTS0046555,3
RTS0046556,11
RTS0046557,12
RTS0046558,7
RTS0046559,7
RTS0046560,3
RTS0046561,14
RTS0046562,5
RTS0046563,10
RTS0046564,5
RTS0046565,5
RTS0046566,10
RTS0046567,6
RTS0046568,8
RTS0046569,3
RTS0046570,9
RTS0046571,6
RTS0046572,12
RTS0046573,7
RTS0046574,7
RTS0046575,10
RTS0046577,11
RTS0046578,8
RTS0046580,14
RTS0046581,5
RTS0046582,8
RTS0046583,11
RTS0046584,8
RTS0046585,7
RTS0046586,9
RTS0046587,9
RTS0046588,10
RTS0046589,3
RTS0046590,8
RTS0046591,3
RTS0046592,7
RTS0046593,10
RTS0046594,9
RTS0046595,8
RTS0046596,7
RTS0046597,7
RTS0046598,9
RTS0046599,9
RTS0046600,8
RTS0046601,7
RTS0046602,4
RTS0046603,6
RTS0046604,10
RTS0046605,7
RTS0046606,5
RTS0046607,8
RTS0046608,7
RTS0046609,3
RTS0046610,8
RTS0046611,11
RTS0046612,5
RTS0046613,5
RTS0046614,6
RTS0046615,3
RTS0046616,10
RTS0046617,1
RTS0046618,6
RTS0046619,10
RTS0046620,7
RTS0046621,13
RTS0046622,6
RTS0046623,12
RTS0046624,10
RTS0046625,4
RTS0046626,4
RTS0046627,13
RTS0046628,7
RTS0046629,3
RTS0046630,9
RTS0046631,8
RTS0046632,8
RTS0046633,7
RTS0046634,6
RTS0046635,4
RTS0046636,5
RTS0046637,9
RTS0046638,8
RTS0046639,9
RTS0046640,10
RTS0046641,3
RTS0046642,6
RTS0046643,8
RTS0046644,8
RTS0046645,9
RTS0046646,5
RTS0046647,6
RTS0046648,9
RTS0046649,5
RTS0046650,6
RTS0046651,7
RTS0046652,4
RTS0046653,9
RTS0046654,11
RTS0046655,9
RTS0046656,6
RTS0046657,4
RTS0046658,11
RTS0046659,7
RTS0046660,5
RTS0046661,8
RTS0046662,6
RTS0046663,6
RTS0046664,6
RTS0046665,11
RTS0046666,6
RTS0046667,4
RTS0046668,6
RTS0046669,6
RTS0046670,8
RTS0046671,3
RTS0046672,4
RTS0046673,2
RTS0046674,6
RTS0046675,4
RTS0046676,6
RTS0046677,7
RTS0046678,6
RTS0046679,3
RTS0046680,5
RTS0046681,3
RTS0046682,3
RTS0046683,6
RTS0046684,9
RTS0046685,4
RTS0046686,8
RTS0046687,10
RTS0046688,5
RTS0046689,5
RTS0046690,5
RTS0046691,2
RTS0046692,7
RTS0046693,5
RTS0046694,13
RTS0046695,9
RTS0046696,4
RTS0046697,6
RTS0046698,7
RTS0046699,12
RTS0046700,12
RTS0046701,11
RTS0046702,9
RTS0046703,22
RTS0046704,22
RTS0046705,24
RTS0046706,14
RTS0046707,28
RTS0046708,28
RTS0046709,5
RTS0046710,11
RTS0046711,5
RTS0046712,3
RTS0046713,5
RTS0046714,6
RTS0046715,3
RTS0046716,7
RTS0046717,8
RTS0046718,8
RTS0046719,3
RTS0046720,10
RTS0046721,7
RTS0046722,6
RTS0046723,3
RTS0046724,8
RTS0046725,5
RTS0046726,9
RTS0046727,9
RTS0046728,9
RTS0046729,9
RTS0046730,4
RTS0046731,8
RTS0046732,8
RTS0046733,11
RTS0046734,12
RTS0046735,4
RTS0046736,3
RTS0046737,10
RTS0046738,3
RTS0046739,5
RTS0046740,8
RTS0046741,3
RTS0046742,6
RTS0046743,8
RTS0046744,3
RTS0046745,8
RTS0046746,5
RTS0046747,5
RTS0046748,11
RTS0046749,8
RTS0046750,7
RTS0046751,9
RTS0046752,9
RTS0046753,1
RTS0046754,11
RTS0046755,9
RTS0046756,6
RTS0046757,9
RTS0046758,7
RTS0046759,9
RTS0046760,14
RTS0046761,12
RTS0046763,13
RTS0046764,8
RTS0046765,8
RTS0046766,4
RTS0046767,8
RTS0046768,17
RTS0046769,11
RTS0046770,13
RTS0046771,5
RTS0046772,10
RTS0046773,6
RTS0046774,5
RTS0046775,11
RTS0046777,4
RTS0046778,5
RTS0046779,5
RTS0046780,7
RTS0046781,8
RTS0046782,4
RTS0046783,4
RTS0046784,3
RTS0046785,11
RTS0046790,10
RTS0046791,8
RTS0046792,10
RTS0046793,7
RTS0046794,4
RTS0046795,5
RTS0046796,9
RTS0046797,9
RTS0046798,7
RTS0046799,9
RTS0046800,5
RTS0046801,30
RTS0046802,18
RTS0046803,10
RTS0046804,3
RTS0046805,12
RTS0046806,5
RTS0046807,4
RTS0046808,4
RTS0046809,3
RTS0046810,13
RTS0046811,7
RTS0046812,6
RTS0046813,4
RTS0046814,8
RTS0046815,12
RTS0046816,1
RTS0046817,4
RTS0046818,6
RTS0046819,7
RTS0046820,13
RTS0046821,8
RTS0046822,7
RTS0046823,9
RTS0046824,4
RTS0046825,6
RTS0046826,4
RTS0046827,4
RTS0046828,6
RTS0046829,10
RTS0046830,9
RTS0046831,9
RTS0046832,6
RTS0046833,1
RTS0046835,10
RTS0046836,34
RTS0046837,48
RTS0046838,9
RTS0046839,49
RTS0046840,13
RTS0046841,4
RTS0046842,13
RTS0046843,15
RTS0046846,7
RTS0046849,7
RTS0046850,5
RTS0046851,9
RTS0046852,7
RTS0046853,5
RTS0046854,5
RTS0046855,7
RTS0046856,8
RTS0046857,8
RTS0046858,4
RTS0046859,8
RTS0046860,14
RTS0046861,10
RTS0046862,10
RTS0046863,3
RTS0046864,11
RTS0046866,11
RTS0046867,6
RTS0046868,8
RTS0046869,9
RTS0046870,13
RTS0046871,3
RTS0046872,16
RTS0046873,5
RTS0046874,7
RTS0046875,9
RTS0046876,8
RTS0046877,5
RTS0046878,10
RTS0046879,9
RTS0046880,8
RTS0046881,5
RTS0046882,3
RTS0046885,12
RTS0046886,5
RTS0046887,4
RTS0046889,6
RTS0046890,5
RTS0046891,2
RTS0046892,6
RTS0046893,5
RTS0046894,10
RTS0046895,4
RTS0046897,10
RTS0046898,4
RTS0046899,16
RTS0046900,5
RTS0046902,7
RTS0046903,14
RTS0046904,4
RTS0046905,3
RTS0046906,14
RTS0046907,31
RTS0046908,13
RTS0046909,13
RTS0046910,4
RTS0046911,12
RTS0046912,14
RTS0046913,10
RTS0046914,10
RTS0046915,7
RTS0046916,8
RTS0046918,127
RTS0046919,85
RTS0046920,20
RTS0046921,9
RTS0046922,12
RTS0046923,5
RTS0046924,15
RTS0046925,6
RTS0046926,7
RTS0046927,16
RTS0046928,7
RTS0046929,9
RTS0046930,9
RTS0046931,9
RTS0046933,3
RTS0046934,6
RTS0046935,6
RTS0046936,8
RTS0046937,10
RTS0046938,12
RTS0046939,4
RTS0046940,7
RTS0046941,12
RTS0046942,7
RTS0046943,9
RTS0046944,4
RTS0046946,12
RTS0046947,5
RTS0046948,5
RTS0046949,6
RTS0046950,4
RTS0046951,10
RTS0046952,7
RTS0046954,8
RTS0046955,6
RTS0046956,5
RTS0046957,16
RTS0046958,3
RTS0046959,7
RTS0046960,3
RTS0046961,7
RTS0046962,34
RTS0046963,4
RTS0046965,4
RTS0046966,5
RTS0046967,8
RTS0046968,8
RTS0047054,8
RTS0047055,8
RTS0047056,7
RTS0047057,5
RTS0047058,8
RTS0047060,5
RTS0047061,6
RTS0047062,9
RTS0047063,5
RTS0047064,9
RTS0047065,10
RTS0047066,9
RTS0047067,8
RTS0047068,7
RTS0047069,7
RTS0047070,11
RTS0047071,8
RTS0047072,7
RTS0047073,9
RTS0047074,7
RTS0047075,5
RTS0047076,5
RTS0047077,6
RTS0047078,7
RTS0047079,6
RTS0047080,13
RTS0047081,13
RTS0047082,11
RTS0047083,8
RTS0047084,6
RTS0047085,2
RTS0047086,12
RTS0047087,7
RTS0047088,6
RTS0047089,8
RTS0047091,5
RTS0047092,13
RTS0047093,9
RTS0047094,4
RTS0047095,4
RTS0047096,1
RTS0047097,8
RTS0047098,7
RTS0047099,6
RTS0047100,5
RTS0047101,8
RTS0047102,7
RTS0047103,8
RTS0047104,3
RTS0047105,4
RTS0047106,3
RTS0047107,12
RTS0047108,11
RTS0047109,5
RTS0047110,9
RTS0047111,8
RTS0047112,4
RTS0047113,14
RTS0047114,4
RTS0047115,4
RTS0047116,25
RTS0047117,15
RTS0047118,8
RTS0047119,7
RTS0047120,6
RTS0047121,3
RTS0047122,8
RTS0047123,18
RTS0047124,11
RTS0047125,4
RTS0047126,12
RTS0047127,16
RTS0047128,12
RTS0047129,5
RTS0047130,7
RTS0047131,12
RTS0047132,10
RTS0047133,5
RTS0047134,7
RTS0047135,8
RTS0047136,8
RTS0047137,6
RTS0047138,8
RTS0047139,3
RTS0047140,8
RTS0047141,6
RTS0047142,5
RTS0047143,7
RTS0047144,5
RTS0047145,9
RTS0047146,11
RTS0047147,6
RTS0047148,7
RTS0047149,2
RTS0047150,13
RTS0047151,9
RTS0047152,9
RTS0047153,3
RTS0047154,12
RTS0047156,9
RTS0047157,10
RTS0047158,6
RTS0047159,12
RTS0047160,6
RTS0047165,13
RTS0047166,4
RTS0047167,7
RTS0047168,7
RTS0047169,7
RTS0047170,6
RTS0047171,6
RTS0047172,5
RTS0047173,10
RTS0047174,12
RTS0047175,7
RTS0047176,4
RTS0047177,9
RTS0047178,3
RTS0047179,7
RTS0047180,7
RTS0047181,7
RTS0047182,8
RTS0047183,5
RTS0047184,7
RTS0047185,11
RTS0047186,8
RTS0047187,3
RTS0047188,6
RTS0047189,8
RTS0047190,6
RTS0047191,6
RTS0047192,9
RTS0047193,11
RTS0047194,8
RTS0047195,9
RTS0047196,6
RTS0047197,8
RTS0047198,3
RTS0047199,6
RTS0047200,8
RTS0047201,3
RTS0047202,5
RTS0047203,8
RTS0047204,5
RTS0047205,7
RTS0047206,11
RTS0047207,8
RTS0047208,37
RTS0047209,27
RTS0047210,50
RTS0047211,38
RTS0047212,15
RTS0047213,5
RTS0047214,6
RTS0047215,6
RTS0047216,7
RTS0047217,10
RTS0047218,8
RTS0047219,13
RTS0047220,6
RTS0047221,11
RTS0047222,7
RTS0047223,10
RTS0047225,10
RTS0047226,8
RTS0047229,14
RTS0047230,8
RTS0047231,11
RTS0047232,3
RTS0047233,2
RTS0047234,4
RTS0047235,6
RTS0047236,7
RTS0047237,2
RTS0047238,6
RTS0047239,5
RTS0047240,6
RTS0047241,6
RTS0047242,6
RTS0047243,19
RTS0047244,3
RTS0047245,4
RTS0047246,10
RTS0047247,3
RTS0047248,12
RTS0047249,2
RTS0047250,3
RTS0047252,6
RTS0047253,4
RTS0047254,11
RTS0047255,7
RTS0047256,8
RTS0047257,7
RTS0047258,2
RTS0047259,11
RTS0047260,4
RTS0047261,2
RTS0047262,13
RTS0047263,11
RTS0047264,17
RTS0047266,11
RTS0047267,13
RTS0047268,6
RTS0047269,6
RTS0047270,13
RTS0047271,12
RTS0047272,8
RTS0047273,9
RTS0047274,5
RTS0047276,4
RTS0047277,10
RTS0047278,13
RTS0047279,11
RTS0047280,7
RTS0047281,10
RTS0047282,9
RTS0047283,8
RTS0047284,8
RTS0047290,23
RTS0047291,31
RTS0047292,31
RTS0047293,11
RTS0047294,28
RTS0047295,5
RTS0047296,11
RTS0047297,10
RTS0047298,6
RTS0047299,7
RTS0047300,6
RTS0047301,11
RTS0047302,5
RTS0047303,11
RTS0047304,4
RTS0047305,10
RTS0047306,10
RTS0047307,8
RTS0047308,3
RTS0047309,6
RTS0047310,16
RTS0047311,7
RTS0047312,11
RTS0047313,9
RTS0047314,6
RTS0047315,14
RTS0047316,12
RTS0047317,11
RTS0047318,10
RTS0047319,8
RTS0047320,5
RTS0047321,5
RTS0047322,7
RTS0047323,14
RTS0047324,14
RTS0047325,10
RTS0047326,4
RTS0047327,3
RTS0047328,10
RTS0047329,5
RTS0047331,5
RTS0047332,2
RTS0047333,6
RTS0047334,10
RTS0047335,9
RTS0047336,4
RTS0047337,5
RTS0047338,5
RTS0047339,11
RTS0047340,11
RTS0047341,7
RTS0047342,13
RTS0047343,10
RTS0047344,7
RTS0047345,8
RTS0047346,4
RTS0047348,12
RTS0047349,13
RTS0047350,7
RTS0047351,15
RTS0047352,20
RTS0047353,11
RTS0047354,11
RTS0047356,8
RTS0047357,7
RTS0047358,3
RTS0047359,11
RTS0047360,7
RTS0047361,4
RTS0047362,2
RTS0047363,4
RTS0047364,5
RTS0047365,3
RTS0047366,10
RTS0047367,4
RTS0047368,13
RTS0047369,4
RTS0047370,8
RTS0047373,8
RTS0047374,5
RTS0047375,5
RTS0047376,6
RTS0047377,4
RTS0047378,5
RTS0047379,14
RTS0047380,10
RTS0047381,3
RTS0047382,8
RTS0047383,6
RTS0047384,8
RTS0047385,11
RTS0047386,9
RTS0047387,6
RTS0047388,6
RTS0047389,9
RTS0047390,10
RTS0047391,7
RTS0047392,4
RTS0047393,4
RTS0047394,4
RTS0047395,2
RTS0047396,15
RTS0047397,10
RTS0047398,7
RTS0047399,10
RTS0047400,3
RTS0047401,9
RTS0047402,8
RTS0047403,9
RTS0047404,15
RTS0047405,9
RTS0047406,12
RTS0047407,6
RTS0047408,11
RTS0047409,10
RTS0047410,5
RTS0047411,6
RTS0047412,12
RTS0047413,6
RTS0047414,13
RTS0047415,10
RTS0047417,7
RTS0047418,7
RTS0047419,6
RTS0047420,7
RTS0047421,4
RTS0047422,10
RTS0047423,6
RTS0047424,5
RTS0047425,7
RTS0047426,9
RTS0047427,5
RTS0047428,4
RTS0047429,7
RTS0047430,8
RTS0047431,7
RTS0047432,12
RTS0047433,9
RTS0047434,10
RTS0047435,9
RTS0047436,7
RTS0047437,5
RTS0047438,8
RTS0047439,8
RTS0047440,9
RTS0047441,10
RTS0047442,9
RTS0047445,9
RTS0047446,5
RTS0047447,6
RTS0047448,3
RTS0047449,3
RTS0047450,7
RTS0047451,3
RTS0047452,6
RTS0047453,9
RTS0047454,7
RTS0047455,4
RTS0047456,11
RTS0047457,6
RTS0047458,7
RTS0047459,2
RTS0047460,6
RTS0047461,5
RTS0047462,3
RTS0047463,5
RTS0047464,8
RTS0047465,6
RTS0047466,10
RTS0047467,3
RTS0047468,5
RTS0047469,4
RTS0047471,6
RTS0047472,12
RTS0047473,10
RTS0047474,7
RTS0047475,8
RTS0047476,6
RTS0047477,6
RTS0047479,10
RTS0047480,6
RTS0047481,8
RTS0047482,5
RTS0047483,4
RTS0047484,4
RTS0047485,5
RTS0047486,9
RTS0047487,20
RTS0047488,3
RTS0047489,5
RTS0047490,3
RTS0047491,4
RTS0047492,4
RTS0047493,6
RTS0047494,5
RTS0047495,7
RTS0047496,5
RTS0047497,8
RTS0047498,8
RTS0047499,9
RTS0047500,7
RTS0047501,4
RTS0047502,7
RTS0047503,7
RTS0047504,10
RTS0047505,4
RTS0047506,5
RTS0047507,4
RTS0047508,5
RTS0047509,8
RTS0047510,12
RTS0047511,8
RTS0047512,10
RTS0047513,10
RTS0047514,7
RTS0047515,10
RTS0047516,7
RTS0047517,10
RTS0047518,5
RTS0047520,6
RTS0047521,11
RTS0047522,5
RTS0047523,6
RTS0047524,13
RTS0047525,14
RTS0047526,5
RTS0047527,7
RTS0047528,9
RTS0047529,7
RTS0047530,6
RTS0047531,5
RTS0047532,3
RTS0047533,8
RTS0047534,3
RTS0047535,8
RTS0047536,9
RTS0047537,9
RTS0047538,6
RTS0047540,13
RTS0047541,11
RTS0047543,2
RTS0047544,10
RTS0047545,9
RTS0047546,4
RTS0047547,3
RTS0047548,13
RTS0047549,2
RTS0047550,13
RTS0047551,11
RTS0047552,6
RTS0047553,7
RTS0047558,10
RTS0047559,5
RTS0047560,4
RTS0047561,5
RTS0047562,8
RTS0047563,8
RTS0047564,6
RTS0047565,9
RTS0047566,9
RTS0047567,2
RTS0047568,6
RTS0047569,10
RTS0047570,9
RTS0047571,7
RTS0047572,3
RTS0047573,1
RTS0047574,7
RTS0047575,6
RTS0047576,2
RTS0047577,10
RTS0047578,9
RTS0047579,3
RTS0047580,7
RTS0047581,3
RTS0047582,11
RTS0047583,6
RTS0047584,5
RTS0047585,7
RTS0047586,7
RTS0047587,6
RTS0047588,7
RTS0047590,12
RTS0047591,10
RTS0047592,4
RTS0047593,11
RTS0047594,9
RTS0047595,9
RTS0047596,8
RTS0047597,11
RTS0047598,12
RTS0047599,6
RTS0047600,7
RTS0047601,14
RTS0047602,8
RTS0047603,8
RTS0047604,9
RTS0047606,13
RTS0047613,6
RTS0047614,8
RTS0047615,7
RTS0047616,11
RTS0047617,14
RTS0047618,8
RTS0047619,4
RTS0047620,4
RTS0047621,5
RTS0047622,6
RTS0047624,8
RTS0047625,2
RTS0047626,3
RTS0047627,6
RTS0047628,2
RTS0047629,9
RTS0047630,4
RTS0047631,6
RTS0047632,8
RTS0047633,2
RTS0047634,11
RTS0047635,8
RTS0047636,10
RTS0047637,5
RTS0047638,8
RTS0047639,11
RTS0047640,12
RTS0047641,3
RTS0047642,9
RTS0047643,3
RTS0047644,7
RTS0047645,4
RTS0047646,7
RTS0047647,8
RTS0047648,4
RTS0047649,4
RTS0047650,4
RTS0047651,6
RTS0047652,1
RTS0047653,5
RTS0047654,7
RTS0047656,8
RTS0047657,4
RTS0047658,9
RTS0047659,8
RTS0047660,5
RTS0047661,5
RTS0047662,9
RTS0047663,4
RTS0047664,5
RTS0047665,2
RTS0047666,5
RTS0047667,4
RTS0047668,9
RTS0047669,3
RTS0047670,7
RTS0047672,8
RTS0047673,10
RTS0047674,11
RTS0047675,9
RTS0047676,5
RTS0047677,7
RTS0047678,6
RTS0047679,10
RTS0047680,12
RTS0047681,8
RTS0047682,11
RTS0047684,7
RTS0047685,5
RTS0047686,3
RTS0047687,1
RTS0047688,7
RTS0047689,12
RTS0047691,5
RTS0047692,9
RTS0047693,12
RTS0047694,7
RTS0047695,6
RTS0047696,9
RTS0047697,5
RTS0047698,6
RTS0047699,8
RTS0047700,5
RTS0047701,7
RTS0047702,4
RTS0047703,6
RTS0047704,8
RTS0047705,7
RTS0047706,1
RTS0047707,10
RTS0047708,36
RTS0047709,30
RTS0047710,7
RTS0047711,9
RTS0047712,13
RTS0047713,8
RTS0047714,12
RTS0047715,9
RTS0047716,8
RTS0047717,14
RTS0047718,5
RTS0047720,7
RTS0047721,4
RTS0047722,7
RTS0047723,12
RTS0047724,6
RTS0047725,2
RTS0047726,7
RTS0047727,3
RTS0047728,7
RTS0047729,4
RTS0047730,11
RTS0047731,9
RTS0047732,12
RTS0047733,10
RTS0047734,10
RTS0047735,5
RTS0047736,7
RTS0047737,4
RTS0047738,8
RTS0047739,11
RTS0047740,12
RTS0047741,10
RTS0047742,7
RTS0047743,7
RTS0047744,11
RTS0047745,7
RTS0047746,4
RTS0047747,10
RTS0047748,4
RTS0047749,13
RTS0047750,4
RTS0047752,7
RTS0047753,8
RTS0047754,10
RTS0047755,12
RTS0047756,14
RTS0047757,11
RTS0047758,10
RTS0047759,8
RTS0047760,5
RTS0047761,10
RTS0047762,9
RTS0047763,9
RTS0047764,8
RTS0047765,12
RTS0047766,29
RTS0047767,4
RTS0047768,8
RTS0047769,8
RTS0047770,7
RTS0047771,10
RTS0047772,14
RTS0047773,4
RTS0047774,8
RTS0047775,7
RTS0047776,7
RTS0047777,4
RTS0047778,2
RTS0047779,4
RTS0047780,9
RTS0047781,11
RTS0047782,6
RTS0047783,7
RTS0047784,9
RTS0047785,3
RTS0047786,8
RTS0047787,4
RTS0047788,3
RTS0047789,7
RTS0047790,7
RTS0047791,8
RTS0047792,7
RTS0047793,7
RTS0047794,10
RTS0047795,5
RTS0047796,3
RTS0047797,8
RTS0047798,8
RTS0047799,9
RTS0047800,7
RTS0047801,5
RTS0047802,10
RTS0047803,8
RTS0047804,10
RTS0047805,8
RTS0047806,17
RTS0047807,6
RTS0047808,37
RTS0047809,6
RTS0047810,8
RTS0047811,5
RTS0047812,8
RTS0047813,1
RTS0047814,8
RTS0047816,4
RTS0047817,6
RTS0047818,3
RTS0047819,7
RTS0047820,3
RTS0047821,8
RTS0047822,6
RTS0047823,14
RTS0047824,4
RTS0047825,8
RTS0047826,10
RTS0047827,4
RTS0047828,10
RTS0047829,9
RTS0047830,12
RTS0047831,4
RTS0047832,7
RTS0047833,4
RTS0047834,6
RTS0047835,8
RTS0047836,8
RTS0047837,6
RTS0047838,3
RTS0047839,5
RTS0047840,9
RTS0047841,8
RTS0047842,6
RTS0047843,6
RTS0047844,10
RTS0047845,8
RTS0047846,6
RTS0047847,7
RTS0047848,7
RTS0047849,9
RTS0047850,9
RTS0047851,9
RTS0047852,9
RTS0047853,12
RTS0047854,11
RTS0047855,8
RTS0047856,11
RTS0047857,9
RTS0047858,9
RTS0047859,2
RTS0047860,3
RTS0047861,3
RTS0047863,6
RTS0047864,8
RTS0047865,4
RTS0047866,9
RTS0047867,7
RTS0047868,6
RTS0047869,6
RTS0047870,9
RTS0047871,2
RTS0047872,14
RTS0047873,7
RTS0047874,4
RTS0047875,10
RTS0047876,7
RTS0047877,5
RTS0047878,9
RTS0047879,12
RTS0047880,8
RTS0047881,7
RTS0047882,3
RTS0047883,8
RTS0047884,10
RTS0047885,8
RTS0047886,3
RTS0047890,28
RTS0047891,22
RTS0047892,6
RTS0047893,8
RTS0047894,10
RTS0047895,8
RTS0047896,7
RTS0047897,5
RTS0047898,4
RTS0047899,9
RTS0047900,12
RTS0047901,4
RTS0047902,11
RTS0047903,12
RTS0047904,6
RTS0047905,8
RTS0047906,9
RTS0047907,17
RTS0047908,28
RTS0047909,24
RTS0047910,6
RTS0047912,9
RTS0047913,7
RTS0047914,4
RTS0047915,5
RTS0047916,11
RTS0047917,8
RTS0047919,5
RTS0047920,12
RTS0047921,16
RTS0047924,6
RTS0047925,5
RTS0047926,4
RTS0047927,6
RTS0047928,8
RTS0047929,14
RTS0047930,9
RTS0047931,11
RTS0047932,8
RTS0047933,7
RTS0047934,9
RTS0047935,8
RTS0047936,8
RTS0047937,10
RTS0047938,10
RTS0047939,13
RTS0047940,9
RTS0047941,9
RTS0047942,7
RTS0047943,4
RTS0047944,17
RTS0047945,12
RTS0047946,13
RTS0047947,7
RTS0047948,6
RTS0047949,8
RTS0047950,3
RTS0047951,5
RTS0047952,6
RTS0047953,5
RTS0047954,12
RTS0047956,7
RTS0047957,5
RTS0047958,10
RTS0047959,2
RTS0047960,6
RTS0047961,6
RTS0047963,6
RTS0047964,7
RTS0047965,6
RTS0047966,3
RTS0047967,4
RTS0047968,10
RTS0047969,6
RTS0047970,4
RTS0047972,8
RTS0047973,3
RTS0047974,8
RTS0047975,5
RTS0047976,8
RTS0047977,5
RTS0047978,5
RTS0047979,7
RTS0047980,2
RTS0047981,4
RTS0047982,6
RTS0047985,23
RTS0047986,3
RTS0047987,7
RTS0047988,11
RTS0047990,9
RTS0047991,12
RTS0047992,7
RTS0047993,11
RTS0047994,6
RTS0047995,7
RTS0047996,7
RTS0047997,16
RTS0047998,8
RTS0047999,10
RTS0048000,6
RTS0048001,5
RTS0048003,11
RTS0048005,15
RTS0048006,7
RTS0048008,7
RTS0048009,12
RTS0048012,11
RTS0048013,7
RTS0048014,3
RTS0048015,12
RTS0048016,9
RTS0048017,14
RTS0048018,5
RTS0048019,3
RTS0048020,4
RTS0048021,5
RTS0048022,6
RTS0048023,6
RTS0048024,6
RTS0048026,10
RTS0048027,12
RTS0048028,10
RTS0048029,3
RTS0048030,3
RTS0048031,2
RTS0048032,2
RTS0048033,10
RTS0048034,5
RTS0048035,5
RTS0048036,6
RTS0048037,12
RTS0048038,5
RTS0048040,5
RTS0048041,9
RTS0048042,2
RTS0048043,3
RTS0048044,11
RTS0048045,8
RTS0048046,9
RTS0048047,9
RTS0048048,3
RTS0048049,5
RTS0048050,5
RTS0048051,6
RTS0048052,5
RTS0048053,5
RTS0048054,10
RTS0048055,5
RTS0048056,9
RTS0048057,5
RTS0048058,8
RTS0048059,11
RTS0048060,11
RTS0048061,6
RTS0048062,10
RTS0048063,7
RTS0048064,14
RTS0048065,12
RTS0048066,11
RTS0048067,7
RTS0048068,9
RTS0048069,8
RTS0048071,13
RTS0048072,5
RTS0048073,13
RTS0048074,5
RTS0048076,7
RTS0048077,6
RTS0048078,6
RTS0048079,14
RTS0048080,11
RTS0048081,4
RTS0048082,7
RTS0048084,13
RTS0048085,9
RTS0048086,3
RTS0048087,6
RTS0048088,7
RTS0048089,6
RTS0048090,10
RTS0048091,7
RTS0048092,6
RTS0048093,14
RTS0048094,5
RTS0048096,6
RTS0048097,10
RTS0048098,111
RTS0048099,87
RTS0048100,87
RTS0048101,88
RTS0048102,86
RTS0048104,3
RTS0048105,5
RTS0048106,4
RTS0048107,5
RTS0048108,10
RTS0048109,9
RTS0048110,14
RTS0048111,5
RTS0048112,4
RTS0048113,7
RTS0048114,12
RTS0048115,11
RTS0048116,11
RTS0048117,11
RTS0048118,14
RTS0048120,5
RTS0048126,6
RTS0048127,16
RTS0048129,12
RTS0048130,5
RTS0048131,10
RTS0048132,16
RTS0048133,6
RTS0048134,15
RTS0048135,18
RTS0048136,5
RTS0048138,5
RTS0048139,9
RTS0048140,8
RTS0048141,18
RTS0048142,8
RTS0048144,4
RTS0048145,13
RTS0048146,10
RTS0048147,6
RTS0048148,3
RTS0048149,10
RTS0048150,13
RTS0048151,6
RTS0048152,6
RTS0048153,10
RTS0048154,9
RTS0048155,4
RTS0048156,13
RTS0048158,5
RTS0048159,6
RTS0048160,127
RTS0048161,209
RTS0048162,6
RTS0048163,5
RTS0048164,33
RTS0048165,11
RTS0048166,5
RTS0048167,9
RTS0048168,9
RTS0048169,7
RTS0048170,5
RTS0048171,9
RTS0048172,9
RTS0048173,5
RTS0048175,9
RTS0048176,11
RTS0048177,8
RTS0048178,6
RTS0048179,8
RTS0048180,5
RTS0048181,5
RTS0048182,6
RTS0048183,10
RTS0048184,9
RTS0048185,16
RTS0048186,8
RTS0048188,8
RTS0048189,9
RTS0048190,9
RTS0048191,5
RTS0048192,13
RTS0048193,6
RTS0048194,4
RTS0048195,5
RTS0048196,12
RTS0048197,8
RTS0048198,9
RTS0048200,6
RTS0048201,8
RTS0048202,4
RTS0048203,6
RTS0048204,6
RTS0048205,6
RTS0048207,6
RTS0048208,12
RTS0048209,9
RTS0048210,9
RTS0048211,12
RTS0048212,10
RTS0048213,8
RTS0048214,7
RTS0048215,8
RTS0048216,7
RTS0048217,7
RTS0048218,9
RTS0048219,6
RTS0048220,4
RTS0048221,10
RTS0048222,5
RTS0048223,7
RTS0048224,8
RTS0048225,11
RTS0048226,6
RTS0048227,12
RTS0048228,4
RTS0048229,7
RTS0048230,13
RTS0048231,10
RTS0048232,8
RTS0048233,10
RTS0048234,5
RTS0048235,8
RTS0048236,4
RTS0048237,7
RTS0048238,7
RTS0048239,7
RTS0048240,9
RTS0048241,7
RTS0048242,5
RTS0048243,6
RTS0048244,12
RTS0048245,5
RTS0048246,7
RTS0049343,6
RTS0049344,6
RTS0049345,9
RTS0049346,6
RTS0049347,6
RTS0049348,9
RTS0049349,8
RTS0049350,8
RTS0049351,4
RTS0049352,8
RTS0049353,9
RTS0049354,7
RTS0049355,4
RTS0049356,4
RTS0049357,10
RTS0049358,5
RTS0049359,5
RTS0049360,17
RTS0049361,7
RTS0049362,9
RTS0049363,6
RTS0049364,8
RTS0049365,2
RTS0049366,7
RTS0049367,8
RTS0049368,3
RTS0049369,7
RTS0049370,4
RTS0049371,10
RTS0049372,7
RTS0049373,35
RTS0049374,44
RTS0049375,35
RTS0049376,29
RTS0049377,24
RTS0049378,23
RTS0049379,20
RTS0049380,19
RTS0049381,22
RTS0049382,17
RTS0049383,8
RTS0049384,4
RTS0049385,4
RTS0049386,13
RTS0049387,11
RTS0049388,2
RTS0049389,6
RTS0049390,90
RTS0049391,53
RTS0049392,82
RTS0049393,62
RTS0049394,35
RTS0049395,11
RTS0049396,8
RTS0049397,11
RTS0049398,17
RTS0049399,7
RTS0049400,7
RTS0049401,11
RTS0049402,12
RTS0049403,5
RTS0049404,6
RTS0049405,3
RTS0049406,8
RTS0049407,4
RTS0049408,8
RTS0049409,9
RTS0049410,4
RTS0049411,7
RTS0049412,6
RTS0049413,4
RTS0049414,6
RTS0049415,7
RTS0049416,6
RTS0049417,14
RTS0049418,5
RTS0049419,4
RTS0049420,5
RTS0049421,7
RTS0049422,6
RTS0049423,2
RTS0049424,12
RTS0049425,8
RTS0049426,9
RTS0049427,11
RTS0049428,7
RTS0049429,6
RTS0049430,10
RTS0049431,8
RTS0049432,9
RTS0049433,7
RTS0049434,9
RTS0049435,10
RTS0049436,5
RTS0049437,9
RTS0049438,4
RTS0049439,2
RTS0049440,3
RTS0049441,9
RTS0049442,5
RTS0049443,3
RTS0049444,7
RTS0049445,5
RTS0049446,3
RTS0049447,13
RTS0049448,4
RTS0049449,9
RTS0049450,10
RTS0049451,3
RTS0049452,9
RTS0049453,12
RTS0049454,3
RTS0049455,10
RTS0049456,10
RTS0049457,14
RTS0049458,7
RTS0049459,14
RTS0049460,9
RTS0049461,6
RTS0049462,14
RTS0049463,3
RTS0049464,7
RTS0049465,4
RTS0049466,7
RTS0049467,5
RTS0049468,2
RTS0049469,10
RTS0049470,3
RTS0049471,15
RTS0049472,6
RTS0049473,16
RTS0049474,9
RTS0049475,5
RTS0049476,11
RTS0049477,6
RTS0049478,7
RTS0049479,169
RTS0049480,13
RTS0049481,2
RTS0049482,3
RTS0049483,5
RTS0049484,6
RTS0049485,7
RTS0997079,6
RTS0997080,12
RTS0997081,5
RTS0997082,11
RTS0997083,10
RTS0997084,7
RTS0997085,9
RTS0997086,16
RTS0997087,3
RTS0997088,528
RTS0997089,128
RTS0997090,8
RTS0997091,1
RTS0997092,6
RTS0997093,5
RTS0997094,2
RTS0997095,6
RTS0997096,2
RTS0997097,1
RTS0997098,4
RTS0997099,4
RTS0997100,6
RTS0997101,4
RTS0997102,1
RTS0997103,1
RTS0997104,5
RTS0997105,2
RTS0997106,3
RTS0997107,6
RTS0997108,1
RTS0997109,4
RTS0997110,2
RTS0997111,3
RTS0997112,3
RTS0997113,5
RTS0997114,6
RTS0997115,10
RTS0997116,4
RTS0997117,5
RTS0997118,1
RTS0997119,5
RTS0997120,1
RTS0997121,3
RTS0997122,15
RTS0997123,7
RTS0997124,5
RTS0997125,7
RTS0997126,12
RTS0997127,8
RTS0997128,13
RTS0997129,14
RTS0997130,5
</Code_Summary>
