# Supplementary material for: Spatial meta-transcriptomics reveal associations of intratumor bacteria burden with lung cancer cells showing a distinct oncogenic signature
Source: J Immunother Cancer. 2022 Jul 6;10(7):e004698. doi: 10.1136/jitc-2022-004698 (PMC9260850; doi:10.1136/jitc-2022-004698)
Supplement: Supplementary data [file jitc-2022-004698supp009.zip › DSP-1001660004187-B-B04.dcc]

<Header>
FileVersion,0.02
SoftwareVersion,"GeoMx_NGS_Pipeline_ 2.0.0"
Date,2020-6-15
</Header>

<Scan_Attributes>
ID,DSP-1001660004187-B-B04
Plate_ID,1001660004187
Well,B04
</Scan_Attributes>

<NGS_Processing_Attributes>
SeqSetId,
tamperedIni,No
Raw,311316
Trimmed,309751
Stitched,307503
Aligned,301109
umiQ30,0.9924
rtsQ30,0.9918
</NGS_Processing_Attributes>


<Code_Summary>
RTS0039454,7
RTS0039455,9
RTS0039456,6
RTS0039457,9
RTS0039458,4
RTS0039459,7
RTS0039460,4
RTS0039461,1
RTS0039462,3
RTS0039463,6
RTS0039464,5
RTS0039465,6
RTS0039466,4
RTS0039467,6
RTS0039468,2
RTS0039469,9
RTS0039470,18
RTS0039471,22
RTS0039472,39
RTS0039473,16
RTS0039474,38
RTS0039475,37
RTS0039476,34
RTS0039477,78
RTS0039478,57
RTS0039479,6
RTS0039480,4
RTS0039481,1
RTS0039482,4
RTS0039483,4
RTS0039484,9
RTS0039485,7
RTS0039486,1
RTS0039487,2
RTS0039488,9
RTS0039489,4
RTS0039490,5
RTS0039491,4
RTS0039492,1
RTS0039493,2
RTS0039494,3
RTS0039496,6
RTS0039498,3
RTS0039499,19
RTS0039500,15
RTS0039501,21
RTS0039502,25
RTS0039503,22
RTS0039504,2
RTS0039505,4
RTS0039507,9
RTS0039508,5
RTS0039509,6
RTS0039510,15
RTS0039511,30
RTS0039512,19
RTS0039513,17
RTS0039514,46
RTS0039515,45
RTS0039516,7
RTS0039517,5
RTS0039518,4
RTS0039519,4
RTS0039520,2
RTS0039521,6
RTS0039522,5
RTS0039523,3
RTS0039524,4
RTS0039525,4
RTS0039526,6
RTS0039527,5
RTS0039528,3
RTS0039529,3
RTS0039530,5
RTS0039531,4
RTS0039532,5
RTS0039533,4
RTS0039534,3
RTS0039535,6
RTS0039536,4
RTS0039537,2
RTS0039538,4
RTS0039539,7
RTS0039540,2
RTS0039541,5
RTS0039542,1
RTS0039543,1
RTS0039544,2
RTS0039545,3
RTS0039546,2
RTS0039547,4
RTS0039548,5
RTS0039549,7
RTS0039550,2
RTS0039551,3
RTS0039553,2
RTS0039554,5
RTS0039555,5
RTS0039556,3
RTS0039557,4
RTS0039559,1
RTS0039560,2
RTS0039561,4
RTS0039562,6
RTS0039563,3
RTS0039564,3
RTS0039565,9
RTS0039566,2
RTS0039567,3
RTS0039568,1
RTS0039569,1
RTS0039570,4
RTS0039571,4
RTS0039572,2
RTS0039573,2
RTS0039574,1
RTS0039575,1
RTS0039576,6
RTS0039577,4
RTS0039578,2
RTS0039579,5
RTS0039580,5
RTS0039581,7
RTS0039582,11
RTS0039583,8
RTS0039584,4
RTS0039585,4
RTS0039586,2
RTS0039587,1
RTS0039588,2
RTS0039589,5
RTS0039590,1
RTS0039591,5
RTS0039592,6
RTS0039593,4
RTS0039594,5
RTS0039595,8
RTS0039596,7
RTS0039597,4
RTS0039598,2
RTS0039599,3
RTS0039600,3
RTS0039601,4
RTS0039602,4
RTS0039603,3
RTS0039604,1
RTS0039605,2
RTS0039606,3
RTS0039607,3
RTS0039608,5
RTS0039609,2
RTS0039610,4
RTS0039611,5
RTS0039612,3
RTS0039613,1
RTS0039614,2
RTS0039615,4
RTS0039616,5
RTS0039617,2
RTS0039619,2
RTS0039620,3
RTS0039622,2
RTS0039623,2
RTS0039624,3
RTS0039625,4
RTS0039626,6
RTS0039627,5
RTS0039629,4
RTS0039630,1
RTS0039632,2
RTS0039633,4
RTS0039634,3
RTS0039635,2
RTS0039636,1
RTS0039637,5
RTS0039638,9
RTS0039639,6
RTS0039640,2
RTS0039641,4
RTS0039642,1
RTS0039643,4
RTS0039644,5
RTS0039645,5
RTS0039646,10
RTS0039647,5
RTS0039649,7
RTS0039650,4
RTS0039651,6
RTS0039652,13
RTS0039653,6
RTS0039654,4
RTS0039655,8
RTS0039656,12
RTS0039657,19
RTS0039658,10
RTS0039659,24
RTS0039660,14
RTS0039661,6
RTS0039662,2
RTS0039663,4
RTS0039664,4
RTS0039665,3
RTS0039666,3
RTS0039667,6
RTS0039668,3
RTS0039669,2
RTS0039670,5
RTS0039671,5
RTS0039672,4
RTS0039673,6
RTS0039674,9
RTS0039675,4
RTS0039676,5
RTS0039677,2
RTS0039678,2
RTS0039679,3
RTS0039680,2
RTS0039681,4
RTS0039682,9
RTS0039683,6
RTS0039684,3
RTS0039685,8
RTS0039686,15
RTS0039687,44
RTS0039688,13
RTS0039689,14
RTS0039690,7
RTS0039691,4
RTS0039692,4
RTS0039693,6
RTS0039694,5
RTS0039695,5
RTS0039696,1
RTS0039697,5
RTS0039698,2
RTS0039699,3
RTS0039700,1
RTS0039701,2
RTS0039702,10
RTS0039703,4
RTS0039704,3
RTS0039705,5
RTS0039706,5
RTS0039707,4
RTS0039708,5
RTS0039709,1
RTS0039710,7
RTS0039711,4
RTS0039712,11
RTS0039713,11
RTS0039714,6
RTS0039715,6
RTS0039717,2
RTS0039718,1
RTS0039719,5
RTS0039720,6
RTS0039721,6
RTS0039722,6
RTS0039723,7
RTS0039724,9
RTS0039725,2
RTS0039726,5
RTS0039727,3
RTS0039728,7
RTS0039729,1
RTS0039730,5
RTS0039731,3
RTS0039732,4
RTS0039734,5
RTS0039735,4
RTS0039736,9
RTS0039737,4
RTS0039738,5
RTS0039739,5
RTS0039740,3
RTS0039741,3
RTS0039742,2
RTS0039743,2
RTS0039745,5
RTS0039746,14
RTS0039747,16
RTS0039749,7
RTS0039750,10
RTS0039751,2
RTS0039752,2
RTS0039753,3
RTS0039754,2
RTS0039755,3
RTS0039756,4
RTS0039757,5
RTS0039758,1
RTS0039759,4
RTS0039760,1
RTS0039761,4
RTS0039762,4
RTS0039763,6
RTS0039764,3
RTS0039765,4
RTS0039766,5
RTS0039767,4
RTS0039768,4
RTS0039769,3
RTS0039770,9
RTS0039771,5
RTS0039772,8
RTS0039773,11
RTS0039774,6
RTS0039775,8
RTS0039776,2
RTS0039777,2
RTS0039778,4
RTS0039779,3
RTS0039780,5
RTS0039781,12
RTS0039782,1
RTS0039783,3
RTS0039784,3
RTS0039785,6
RTS0039786,3
RTS0039787,1
RTS0039788,5
RTS0039789,3
RTS0039790,9
RTS0039791,8
RTS0039792,4
RTS0039793,6
RTS0039794,10
RTS0039795,4
RTS0039796,6
RTS0039797,5
RTS0039798,2
RTS0039799,4
RTS0039800,10
RTS0039801,4
RTS0039803,2
RTS0039804,6
RTS0039805,3
RTS0039806,7
RTS0039807,6
RTS0039808,1
RTS0039809,4
RTS0039810,2
RTS0039811,5
RTS0039812,4
RTS0039813,5
RTS0039814,3
RTS0039815,4
RTS0039816,3
RTS0039817,3
RTS0039818,3
RTS0039819,4
RTS0039820,3
RTS0039821,5
RTS0039822,4
RTS0039823,3
RTS0039824,5
RTS0039825,10
RTS0039826,6
RTS0039827,5
RTS0039828,3
RTS0039829,1
RTS0039830,2
RTS0039831,1
RTS0039832,7
RTS0039833,3
RTS0039834,2
RTS0039835,2
RTS0039836,3
RTS0039838,2
RTS0039839,4
RTS0039840,4
RTS0039841,6
RTS0039842,4
RTS0039843,7
RTS0039844,10
RTS0039845,2
RTS0039846,3
RTS0039847,1
RTS0039848,4
RTS0039849,3
RTS0039850,1
RTS0039851,2
RTS0039852,9
RTS0039853,2
RTS0039854,7
RTS0039855,2
RTS0039856,4
RTS0039857,2
RTS0039858,2
RTS0039859,2
RTS0039860,3
RTS0039861,1
RTS0039863,3
RTS0039864,3
RTS0039865,4
RTS0039866,5
RTS0039867,10
RTS0039868,5
RTS0039869,6
RTS0039870,6
RTS0039872,5
RTS0039873,3
RTS0039874,2
RTS0039875,2
RTS0039876,3
RTS0039877,6
RTS0039878,2
RTS0039879,5
RTS0039880,2
RTS0039881,3
RTS0039882,3
RTS0039884,1
RTS0039885,2
RTS0039886,2
RTS0039887,5
RTS0039890,2
RTS0039891,2
RTS0039892,5
RTS0039893,7
RTS0039894,3
RTS0039895,5
RTS0039896,1
RTS0039897,5
RTS0039898,1
RTS0039899,6
RTS0039900,3
RTS0039901,1
RTS0039902,3
RTS0039903,2
RTS0039904,7
RTS0039905,5
RTS0039906,2
RTS0039907,4
RTS0039908,2
RTS0039909,4
RTS0039910,2
RTS0039911,1
RTS0039912,4
RTS0039913,1
RTS0039914,2
RTS0039915,1
RTS0039916,3
RTS0039917,3
RTS0039919,2
RTS0039920,1
RTS0039921,1
RTS0039922,4
RTS0039923,4
RTS0039924,2
RTS0039925,2
RTS0039926,5
RTS0039927,5
RTS0039928,6
RTS0039929,2
RTS0039930,5
RTS0039931,3
RTS0039932,4
RTS0039933,1
RTS0039934,1
RTS0039935,3
RTS0039936,3
RTS0039937,3
RTS0039938,1
RTS0039939,5
RTS0039940,1
RTS0039941,9
RTS0039942,2
RTS0039943,3
RTS0039944,2
RTS0039945,2
RTS0039946,2
RTS0039947,5
RTS0039948,8
RTS0039949,8
RTS0039950,13
RTS0039951,3
RTS0039952,6
RTS0039953,3
RTS0039954,3
RTS0039955,3
RTS0039956,3
RTS0039957,12
RTS0039958,11
RTS0039959,8
RTS0039960,13
RTS0039961,4
RTS0039962,3
RTS0039963,3
RTS0039964,4
RTS0039965,5
RTS0039966,2
RTS0039967,2
RTS0039968,4
RTS0039969,3
RTS0039970,1
RTS0039971,4
RTS0039972,2
RTS0039973,8
RTS0039974,4
RTS0039975,3
RTS0039976,4
RTS0039977,2
RTS0039978,2
RTS0039979,2
RTS0039980,3
RTS0039981,1
RTS0039982,5
RTS0039983,5
RTS0039984,6
RTS0039985,8
RTS0039986,8
RTS0039987,5
RTS0039988,5
RTS0039989,4
RTS0039990,4
RTS0039991,4
RTS0039992,2
RTS0039993,1
RTS0039994,4
RTS0039995,6
RTS0039996,18
RTS0039997,11
RTS0039998,16
RTS0039999,13
RTS0040000,15
RTS0040001,1
RTS0040002,8
RTS0040003,4
RTS0040004,2
RTS0040005,6
RTS0040006,7
RTS0040007,3
RTS0040008,3
RTS0040009,4
RTS0040010,8
RTS0040011,4
RTS0040012,2
RTS0040013,3
RTS0040015,1
RTS0040016,1
RTS0040017,2
RTS0040018,5
RTS0040019,4
RTS0040020,11
RTS0040021,2
RTS0040022,1
RTS0040023,8
RTS0040024,2
RTS0040026,3
RTS0040027,10
RTS0040028,1
RTS0040029,2
RTS0040030,7
RTS0040032,1
RTS0040033,2
RTS0040034,2
RTS0040035,1
RTS0040036,3
RTS0040037,1
RTS0040038,4
RTS0040039,2
RTS0040040,1
RTS0040043,5
RTS0040044,2
RTS0040045,6
RTS0040046,1
RTS0040047,6
RTS0040048,4
RTS0040051,3
RTS0040052,1
RTS0040053,6
RTS0040054,4
RTS0040055,2
RTS0040056,4
RTS0040057,1
RTS0040059,1
RTS0040060,2
RTS0040063,3
RTS0040064,6
RTS0040065,6
RTS0040066,3
RTS0040067,3
RTS0040068,4
RTS0040069,2
RTS0040070,3
RTS0040071,1
RTS0040072,2
RTS0040073,2
RTS0040074,7
RTS0040075,1
RTS0040076,5
RTS0040077,6
RTS0040078,5
RTS0040079,6
RTS0040080,3
RTS0040081,1
RTS0040082,3
RTS0040083,2
RTS0040084,3
RTS0040085,3
RTS0040086,1
RTS0040087,1
RTS0040088,4
RTS0040090,1
RTS0040091,1
RTS0040092,3
RTS0040093,5
RTS0040094,3
RTS0040095,4
RTS0040096,3
RTS0040097,3
RTS0040098,1
RTS0040099,4
RTS0040100,2
RTS0040101,3
RTS0040102,3
RTS0040103,5
RTS0040104,3
RTS0040105,2
RTS0040106,1
RTS0040107,1
RTS0040108,1
RTS0040109,7
RTS0040110,3
RTS0040111,2
RTS0040112,5
RTS0040113,1
RTS0040115,3
RTS0040116,16
RTS0040117,9
RTS0040118,9
RTS0040119,12
RTS0040120,28
RTS0040121,6
RTS0040122,8
RTS0040123,14
RTS0040124,4
RTS0040125,5
RTS0040126,6
RTS0040127,6
RTS0040128,1
RTS0040129,7
RTS0040130,3
RTS0040131,3
RTS0040132,5
RTS0040133,2
RTS0040134,3
RTS0040135,1
RTS0040136,2
RTS0040137,1
RTS0040138,4
RTS0040139,4
RTS0040140,5
RTS0040141,3
RTS0040142,5
RTS0040143,2
RTS0040144,4
RTS0040145,1
RTS0040146,4
RTS0040147,8
RTS0040148,1
RTS0040149,5
RTS0040150,8
RTS0040151,7
RTS0040152,3
RTS0040153,4
RTS0040154,6
RTS0040155,2
RTS0040156,5
RTS0040157,2
RTS0040158,5
RTS0040159,5
RTS0040160,6
RTS0040161,1
RTS0040162,3
RTS0040163,2
RTS0040164,4
RTS0040165,1
RTS0040167,4
RTS0040168,1
RTS0040170,2
RTS0040171,1
RTS0040173,1
RTS0040174,4
RTS0040175,1
RTS0040176,4
RTS0040177,1
RTS0040178,2
RTS0040179,2
RTS0040180,5
RTS0040181,5
RTS0040182,2
RTS0040183,1
RTS0040184,1
RTS0040185,2
RTS0040186,2
RTS0040187,2
RTS0040188,1
RTS0040189,2
RTS0040190,2
RTS0040191,2
RTS0040192,1
RTS0040193,1
RTS0040194,2
RTS0040195,4
RTS0040196,2
RTS0040197,3
RTS0040198,2
RTS0040199,4
RTS0040200,2
RTS0040201,6
RTS0040202,5
RTS0040203,10
RTS0040204,1
RTS0040205,4
RTS0040206,5
RTS0040207,4
RTS0040208,10
RTS0040209,8
RTS0040210,11
RTS0040211,6
RTS0040212,3
RTS0040213,2
RTS0040214,4
RTS0040215,4
RTS0040216,3
RTS0040217,1
RTS0040218,3
RTS0040219,1
RTS0040220,3
RTS0040221,3
RTS0040222,1
RTS0040223,3
RTS0040224,2
RTS0040225,1
RTS0040226,7
RTS0040227,1
RTS0040228,6
RTS0040229,1
RTS0040230,4
RTS0040231,1
RTS0040232,5
RTS0040233,5
RTS0040234,1
RTS0040235,1
RTS0040236,2
RTS0040237,4
RTS0040238,4
RTS0040239,7
RTS0040240,3
RTS0040241,4
RTS0040242,10
RTS0040243,3
RTS0040244,9
RTS0040245,6
RTS0040246,8
RTS0040247,4
RTS0040248,7
RTS0040249,8
RTS0040250,3
RTS0040251,5
RTS0040252,3
RTS0040253,3
RTS0040254,3
RTS0040255,3
RTS0040256,1
RTS0040257,3
RTS0040258,1
RTS0040259,3
RTS0040260,3
RTS0040261,3
RTS0040262,1
RTS0040263,3
RTS0040265,2
RTS0040266,3
RTS0040267,3
RTS0040268,1
RTS0040269,6
RTS0040270,4
RTS0040271,4
RTS0040272,6
RTS0040273,2
RTS0040274,1
RTS0040275,12
RTS0040276,3
RTS0040277,5
RTS0040278,11
RTS0040279,16
RTS0040280,6
RTS0040281,2
RTS0040282,6
RTS0040283,1
RTS0040284,2
RTS0040285,1
RTS0040286,1
RTS0040287,1
RTS0040289,2
RTS0040290,3
RTS0040291,1
RTS0040292,2
RTS0040293,4
RTS0040294,1
RTS0040295,2
RTS0040296,2
RTS0040297,3
RTS0040298,1
RTS0040299,4
RTS0040300,2
RTS0040301,1
RTS0040302,2
RTS0040303,4
RTS0040304,2
RTS0040305,2
RTS0040306,2
RTS0040307,2
RTS0040308,1
RTS0040309,3
RTS0040310,4
RTS0040311,11
RTS0040312,11
RTS0040313,16
RTS0040314,8
RTS0040315,14
RTS0040316,9
RTS0040317,3
RTS0040318,2
RTS0040319,6
RTS0040320,3
RTS0040321,3
RTS0040322,5
RTS0040323,2
RTS0040324,4
RTS0040325,1
RTS0040326,12
RTS0040327,9
RTS0040328,21
RTS0040329,28
RTS0040330,33
RTS0040331,3
RTS0040332,5
RTS0040333,4
RTS0040334,3
RTS0040335,4
RTS0040336,5
RTS0040337,9
RTS0040338,4
RTS0040339,4
RTS0040340,6
RTS0040341,5
RTS0040343,2
RTS0040344,8
RTS0040345,6
RTS0040346,2
RTS0040347,5
RTS0040348,3
RTS0040349,8
RTS0040350,4
RTS0040351,3
RTS0040352,1
RTS0040353,4
RTS0040355,7
RTS0040356,8
RTS0040357,4
RTS0040359,4
RTS0040360,12
RTS0040361,6
RTS0040363,4
RTS0040364,6
RTS0040365,5
RTS0040366,8
RTS0040367,8
RTS0040368,15
RTS0040369,14
RTS0040370,9
RTS0040371,2
RTS0040372,5
RTS0040373,5
RTS0040374,3
RTS0040375,3
RTS0040376,14
RTS0040377,10
RTS0040378,6
RTS0040379,11
RTS0040380,8
RTS0040381,8
RTS0040382,6
RTS0040383,2
RTS0040384,5
RTS0040385,2
RTS0040386,6
RTS0040387,3
RTS0040388,5
RTS0040389,3
RTS0040390,2
RTS0040391,9
RTS0040392,12
RTS0040393,5
RTS0040394,5
RTS0040395,4
RTS0040396,16
RTS0040397,7
RTS0040398,9
RTS0040399,17
RTS0040400,16
RTS0040401,7
RTS0040402,14
RTS0040403,11
RTS0040404,10
RTS0040405,4
RTS0040406,6
RTS0040407,3
RTS0040408,7
RTS0040409,7
RTS0040410,4
RTS0040411,6
RTS0040412,4
RTS0040413,11
RTS0040414,12
RTS0040415,2
RTS0040416,36
RTS0040417,17
RTS0040418,3
RTS0040419,37
RTS0040420,31
RTS0040421,5
RTS0040422,20
RTS0040423,11
RTS0040424,17
RTS0040425,4
RTS0040426,2
RTS0040428,2
RTS0040429,3
RTS0040430,3
RTS0040431,4
RTS0040432,2
RTS0040433,6
RTS0040434,5
RTS0040435,2
RTS0040436,11
RTS0040437,22
RTS0040438,22
RTS0040439,37
RTS0040440,31
RTS0040441,3
RTS0040442,4
RTS0040443,5
RTS0040444,5
RTS0040445,8
RTS0040446,6
RTS0040447,4
RTS0040448,4
RTS0040449,7
RTS0040450,2
RTS0040451,3
RTS0040452,7
RTS0040453,2
RTS0040454,9
RTS0040455,17
RTS0040456,8
RTS0040457,4
RTS0040458,5
RTS0040459,2
RTS0040460,10
RTS0040461,3
RTS0040462,2
RTS0040463,2
RTS0040464,6
RTS0040465,3
RTS0040466,5
RTS0040467,5
RTS0040468,3
RTS0040469,2
RTS0040470,2
RTS0040471,7
RTS0040472,1
RTS0040473,1
RTS0040474,4
RTS0040475,3
RTS0040476,5
RTS0040477,4
RTS0040478,4
RTS0040479,4
RTS0040480,3
RTS0040481,7
RTS0040482,9
RTS0040483,6
RTS0040484,8
RTS0040485,11
RTS0040486,5
RTS0040487,1
RTS0040489,2
RTS0040490,5
RTS0040491,1
RTS0040492,5
RTS0040493,7
RTS0040494,5
RTS0040495,3
RTS0040496,3
RTS0040497,6
RTS0040498,5
RTS0040499,2
RTS0040500,1
RTS0040501,5
RTS0040502,1
RTS0040503,2
RTS0040504,1
RTS0040505,2
RTS0040507,1
RTS0040508,2
RTS0040511,1
RTS0040512,3
RTS0040513,3
RTS0040514,1
RTS0040515,7
RTS0040516,3
RTS0040517,3
RTS0040518,3
RTS0040519,4
RTS0040520,1
RTS0040522,2
RTS0040523,2
RTS0040524,1
RTS0040525,2
RTS0040526,4
RTS0040527,1
RTS0040528,3
RTS0040529,3
RTS0040530,1
RTS0040531,5
RTS0040532,4
RTS0040533,1
RTS0040534,3
RTS0040535,3
RTS0040536,5
RTS0040537,19
RTS0040538,13
RTS0040539,16
RTS0040540,14
RTS0040543,2
RTS0040544,3
RTS0040545,5
RTS0040547,2
RTS0040548,3
RTS0040549,1
RTS0040550,3
RTS0040551,3
RTS0040552,1
RTS0040553,2
RTS0040554,1
RTS0040555,3
RTS0040556,3
RTS0040557,2
RTS0040558,3
RTS0040560,1
RTS0040561,2
RTS0040562,1
RTS0040563,1
RTS0040564,2
RTS0040565,3
RTS0040566,2
RTS0040567,2
RTS0040568,1
RTS0040569,5
RTS0040570,5
RTS0040571,2
RTS0040572,3
RTS0040573,3
RTS0040574,8
RTS0040575,8
RTS0040576,5
RTS0040577,6
RTS0040579,3
RTS0040580,6
RTS0040581,1
RTS0040582,2
RTS0040583,1
RTS0040584,1
RTS0040585,2
RTS0040586,7
RTS0040587,3
RTS0040588,4
RTS0040589,5
RTS0040590,4
RTS0040591,3
RTS0040592,2
RTS0040593,1
RTS0040595,3
RTS0040596,4
RTS0040597,9
RTS0040599,2
RTS0040600,4
RTS0040601,2
RTS0040602,3
RTS0040603,2
RTS0040604,2
RTS0040605,1
RTS0040606,1
RTS0040607,5
RTS0040608,3
RTS0040609,3
RTS0040610,4
RTS0040611,4
RTS0040612,4
RTS0040613,2
RTS0040614,1
RTS0040615,6
RTS0040617,2
RTS0040619,4
RTS0040620,1
RTS0040621,1
RTS0040622,6
RTS0040623,2
RTS0040624,3
RTS0040625,3
RTS0040626,4
RTS0040627,4
RTS0040628,3
RTS0040629,3
RTS0040630,4
RTS0040631,10
RTS0040632,7
RTS0040633,4
RTS0040634,2
RTS0040635,1
RTS0040636,4
RTS0040637,5
RTS0040638,3
RTS0040639,3
RTS0040640,3
RTS0040641,6
RTS0040642,17
RTS0040643,11
RTS0040644,13
RTS0040645,13
RTS0040646,6
RTS0040647,5
RTS0040648,5
RTS0040649,3
RTS0040650,3
RTS0040651,9
RTS0040652,1
RTS0040653,3
RTS0040654,7
RTS0040655,5
RTS0040656,3
RTS0040657,8
RTS0040658,3
RTS0040659,4
RTS0040660,5
RTS0040661,1
RTS0040663,1
RTS0040664,1
RTS0040665,1
RTS0040666,1
RTS0040667,2
RTS0040668,2
RTS0040669,3
RTS0040670,1
RTS0040671,3
RTS0040672,3
RTS0040673,2
RTS0040674,1
RTS0040675,1
RTS0040676,12
RTS0040677,4
RTS0040678,18
RTS0040679,9
RTS0040680,39
RTS0040681,7
RTS0040682,6
RTS0040683,17
RTS0040684,19
RTS0040685,4
RTS0040686,1
RTS0040687,6
RTS0040688,2
RTS0040689,5
RTS0040690,3
RTS0040691,2
RTS0040692,1
RTS0040693,3
RTS0040694,2
RTS0040695,2
RTS0040696,2
RTS0040697,4
RTS0040698,1
RTS0040699,4
RTS0040700,3
RTS0040701,7
RTS0040702,10
RTS0040703,4
RTS0040704,11
RTS0040705,16
RTS0040706,2
RTS0040707,1
RTS0040708,2
RTS0040709,7
RTS0040710,1
RTS0040712,1
RTS0040713,10
RTS0040714,3
RTS0040715,4
RTS0040716,1
RTS0040717,1
RTS0040718,2
RTS0040719,3
RTS0040720,2
RTS0040721,3
RTS0040722,1
RTS0040723,3
RTS0040724,2
RTS0040725,2
RTS0040726,12
RTS0040727,12
RTS0040728,14
RTS0040729,8
RTS0040730,8
RTS0040731,6
RTS0040732,6
RTS0040733,3
RTS0040734,4
RTS0040735,5
RTS0040736,20
RTS0040737,21
RTS0040738,11
RTS0040739,16
RTS0040740,14
RTS0040741,4
RTS0040742,3
RTS0040743,5
RTS0040744,1
RTS0040745,2
RTS0040746,3
RTS0040747,3
RTS0040748,3
RTS0040749,3
RTS0040750,2
RTS0040751,4
RTS0040752,3
RTS0040753,2
RTS0040754,1
RTS0040755,1
RTS0040756,1
RTS0040757,5
RTS0040758,6
RTS0040759,8
RTS0040760,4
RTS0040761,8
RTS0040762,6
RTS0040763,5
RTS0040764,10
RTS0040765,7
RTS0040766,2
RTS0040767,5
RTS0040768,2
RTS0040769,5
RTS0040770,4
RTS0040771,2
RTS0040772,2
RTS0040773,1
RTS0040774,5
RTS0040777,9
RTS0040778,8
RTS0040779,5
RTS0040780,8
RTS0040781,3
RTS0040782,6
RTS0040783,4
RTS0040784,8
RTS0040785,3
RTS0040786,4
RTS0040787,2
RTS0040788,3
RTS0040790,3
RTS0040791,3
RTS0040792,2
RTS0040793,4
RTS0040794,2
RTS0040795,1
RTS0040796,3
RTS0040797,4
RTS0040798,6
RTS0040799,1
RTS0040800,2
RTS0040801,8
RTS0040802,2
RTS0040803,6
RTS0040804,6
RTS0040805,3
RTS0040806,2
RTS0040807,3
RTS0040808,1
RTS0040809,6
RTS0040810,6
RTS0040812,3
RTS0040813,3
RTS0040814,4
RTS0040815,2
RTS0040816,6
RTS0040817,3
RTS0040818,4
RTS0040819,5
RTS0040820,10
RTS0040821,8
RTS0040822,4
RTS0040823,3
RTS0040824,4
RTS0040825,4
RTS0040826,4
RTS0040827,1
RTS0040828,4
RTS0040830,5
RTS0040831,2
RTS0040832,2
RTS0040833,2
RTS0040834,7
RTS0040836,18
RTS0040837,8
RTS0040838,18
RTS0040839,6
RTS0040840,7
RTS0040841,6
RTS0040842,13
RTS0040843,9
RTS0040844,8
RTS0040845,4
RTS0040846,9
RTS0040847,6
RTS0040848,8
RTS0040849,12
RTS0040850,7
RTS0040851,3
RTS0040852,1
RTS0040853,7
RTS0040854,4
RTS0040855,4
RTS0040856,1
RTS0040857,2
RTS0040858,6
RTS0040859,3
RTS0040860,3
RTS0040862,7
RTS0040863,3
RTS0040864,3
RTS0040867,1
RTS0040869,2
RTS0040870,2
RTS0040871,2
RTS0040872,4
RTS0040873,9
RTS0040874,9
RTS0040875,8
RTS0040876,2
RTS0040877,1
RTS0040878,1
RTS0040879,5
RTS0040880,2
RTS0040881,1
RTS0040883,4
RTS0040884,4
RTS0040885,5
RTS0040886,20
RTS0040887,31
RTS0040888,26
RTS0040889,53
RTS0040890,38
RTS0040891,4
RTS0040892,6
RTS0040893,3
RTS0040895,5
RTS0040896,2
RTS0040897,2
RTS0040898,1
RTS0040899,3
RTS0040900,2
RTS0040901,6
RTS0040902,4
RTS0040904,9
RTS0040905,5
RTS0040906,5
RTS0040907,2
RTS0040908,12
RTS0040909,7
RTS0040910,5
RTS0040911,7
RTS0040912,6
RTS0040913,7
RTS0040914,6
RTS0040915,6
RTS0040916,2
RTS0040917,1
RTS0040918,3
RTS0040919,2
RTS0040920,4
RTS0040921,5
RTS0040922,3
RTS0040923,5
RTS0040924,2
RTS0040925,5
RTS0040926,4
RTS0040927,3
RTS0040928,3
RTS0040929,2
RTS0040930,5
RTS0040931,5
RTS0040932,2
RTS0040933,2
RTS0040934,4
RTS0040935,1
RTS0040936,2
RTS0040937,7
RTS0040938,1
RTS0040939,4
RTS0040940,4
RTS0040941,2
RTS0040942,5
RTS0040943,1
RTS0040944,4
RTS0040945,4
RTS0040946,6
RTS0040947,16
RTS0040948,19
RTS0040949,9
RTS0040950,13
RTS0040951,1
RTS0040952,6
RTS0040953,5
RTS0040954,3
RTS0040955,1
RTS0040956,4
RTS0040957,5
RTS0040958,4
RTS0040959,1
RTS0040960,1
RTS0040961,1
RTS0040962,3
RTS0040963,3
RTS0040964,2
RTS0040965,6
RTS0040966,4
RTS0040967,1
RTS0040968,5
RTS0040969,2
RTS0040970,4
RTS0040972,3
RTS0040973,3
RTS0040974,3
RTS0040975,5
RTS0040976,2
RTS0040977,5
RTS0040978,1
RTS0040980,4
RTS0040981,2
RTS0040982,7
RTS0040983,6
RTS0040984,2
RTS0040985,4
RTS0040986,9
RTS0040987,11
RTS0040988,8
RTS0040989,8
RTS0040990,4
RTS0040991,3
RTS0040992,4
RTS0040993,6
RTS0040994,3
RTS0040995,4
RTS0040996,7
RTS0040997,6
RTS0040998,4
RTS0040999,6
RTS0041000,3
RTS0041001,4
RTS0041002,4
RTS0041003,2
RTS0041004,3
RTS0041005,3
RTS0041006,11
RTS0041007,10
RTS0041008,9
RTS0041009,3
RTS0041010,5
RTS0041011,3
RTS0041012,1
RTS0041013,2
RTS0041014,3
RTS0041015,5
RTS0041016,5
RTS0041017,6
RTS0041018,6
RTS0041019,3
RTS0041020,2
RTS0041021,6
RTS0041022,4
RTS0041023,7
RTS0041024,5
RTS0041025,7
RTS0041026,4
RTS0041027,2
RTS0041028,1
RTS0041029,3
RTS0041030,3
RTS0041031,4
RTS0041032,5
RTS0041033,7
RTS0041034,6
RTS0041035,4
RTS0041036,2
RTS0041037,2
RTS0041038,3
RTS0041039,1
RTS0041040,2
RTS0041041,6
RTS0041042,4
RTS0041043,2
RTS0041044,4
RTS0041045,4
RTS0041046,31
RTS0041047,32
RTS0041048,16
RTS0041049,35
RTS0041050,40
RTS0041051,5
RTS0041052,6
RTS0041053,3
RTS0041054,3
RTS0041055,5
RTS0041056,7
RTS0041057,5
RTS0041058,5
RTS0041059,4
RTS0041060,3
RTS0041061,5
RTS0041062,6
RTS0041063,1
RTS0041064,2
RTS0041066,3
RTS0041067,2
RTS0041068,6
RTS0041069,4
RTS0041070,7
RTS0041071,3
RTS0041072,3
RTS0041073,1
RTS0041074,6
RTS0041075,3
RTS0041076,4
RTS0041077,4
RTS0041078,5
RTS0041079,1
RTS0041080,2
RTS0041081,4
RTS0041082,5
RTS0041083,4
RTS0041084,5
RTS0041085,1
RTS0041086,6
RTS0041087,7
RTS0041088,8
RTS0041089,9
RTS0041090,6
RTS0041091,1
RTS0041092,3
RTS0041093,3
RTS0041094,1
RTS0041095,4
RTS0041096,2
RTS0041097,9
RTS0041099,2
RTS0041101,6
RTS0041102,5
RTS0041103,4
RTS0041104,6
RTS0041105,7
RTS0041106,27
RTS0041107,23
RTS0041108,12
RTS0041109,20
RTS0041110,10
RTS0041111,5
RTS0041112,2
RTS0041113,4
RTS0041114,2
RTS0041115,4
RTS0041116,3
RTS0041117,8
RTS0041118,2
RTS0041119,2
RTS0041120,5
RTS0041121,3
RTS0041122,4
RTS0041123,3
RTS0041124,3
RTS0041125,3
RTS0041126,6
RTS0041127,6
RTS0041128,3
RTS0041129,6
RTS0041130,5
RTS0041131,7
RTS0041132,3
RTS0041133,1
RTS0041134,11
RTS0041135,7
RTS0041136,14
RTS0041137,4
RTS0041138,11
RTS0041139,7
RTS0041140,2
RTS0041141,3
RTS0041142,3
RTS0041144,1
RTS0041145,2
RTS0041146,7
RTS0041147,2
RTS0041148,2
RTS0041149,6
RTS0041150,1
RTS0041151,4
RTS0041152,3
RTS0041153,2
RTS0041154,2
RTS0041155,4
RTS0041156,8
RTS0041157,3
RTS0041158,7
RTS0041159,7
RTS0041160,5
RTS0041163,5
RTS0041164,3
RTS0041165,2
RTS0041167,6
RTS0041168,2
RTS0041169,3
RTS0041170,2
RTS0041171,5
RTS0041172,6
RTS0041173,1
RTS0041174,16
RTS0041175,9
RTS0041176,6
RTS0041177,4
RTS0041178,4
RTS0041179,1
RTS0041180,4
RTS0041181,3
RTS0041182,3
RTS0041183,4
RTS0041184,1
RTS0041186,5
RTS0041187,1
RTS0041188,5
RTS0041189,3
RTS0041190,3
RTS0041191,7
RTS0041192,5
RTS0041193,11
RTS0041194,1
RTS0041195,5
RTS0041196,4
RTS0041197,1
RTS0041198,2
RTS0041199,4
RTS0041200,3
RTS0041201,4
RTS0041202,2
RTS0041203,3
RTS0041204,4
RTS0041205,3
RTS0041206,10
RTS0041207,15
RTS0041208,12
RTS0041209,21
RTS0041210,2
RTS0041211,8
RTS0041212,7
RTS0041213,13
RTS0041214,13
RTS0041215,7
RTS0041216,7
RTS0041217,7
RTS0041218,4
RTS0041219,2
RTS0041220,5
RTS0041221,2
RTS0041222,1
RTS0041223,3
RTS0041224,3
RTS0041226,5
RTS0041227,1
RTS0041228,4
RTS0041229,2
RTS0041230,1
RTS0041231,13
RTS0041232,3
RTS0041233,10
RTS0041234,8
RTS0041235,4
RTS0041236,2
RTS0041238,4
RTS0041239,4
RTS0041240,2
RTS0041241,5
RTS0041243,3
RTS0041244,4
RTS0041246,4
RTS0041247,4
RTS0041248,2
RTS0041249,1
RTS0041250,3
RTS0041251,4
RTS0041252,4
RTS0041253,7
RTS0041254,9
RTS0041255,5
RTS0041256,2
RTS0041257,3
RTS0041258,8
RTS0041259,4
RTS0041260,2
RTS0041261,5
RTS0041262,4
RTS0041263,3
RTS0041265,4
RTS0041266,1
RTS0041267,3
RTS0041268,1
RTS0041269,5
RTS0041270,1
RTS0041271,4
RTS0041272,3
RTS0041273,2
RTS0041274,3
RTS0041276,1
RTS0041277,4
RTS0041278,2
RTS0041279,3
RTS0041280,2
RTS0041281,4
RTS0041282,1
RTS0041283,1
RTS0041284,4
RTS0041285,3
RTS0041286,1
RTS0041287,1
RTS0041288,1
RTS0041289,5
RTS0041290,6
RTS0041291,4
RTS0041292,6
RTS0041293,6
RTS0041294,3
RTS0041295,3
RTS0041296,2
RTS0041297,2
RTS0041298,3
RTS0041299,2
RTS0041300,3
RTS0041301,7
RTS0041302,5
RTS0041303,2
RTS0041304,1
RTS0041305,2
RTS0041306,4
RTS0041307,4
RTS0041308,5
RTS0041309,1
RTS0041310,3
RTS0041311,4
RTS0041312,2
RTS0041313,4
RTS0041315,3
RTS0041316,8
RTS0041317,4
RTS0041318,6
RTS0041319,4
RTS0041320,2
RTS0041321,1
RTS0041322,2
RTS0041323,3
RTS0041324,2
RTS0041325,10
RTS0041326,2
RTS0041327,6
RTS0041328,4
RTS0041329,3
RTS0041330,4
RTS0041331,1
RTS0041332,1
RTS0041333,1
RTS0041334,5
RTS0041335,3
RTS0041346,9
RTS0041347,8
RTS0041348,7
RTS0041349,8
RTS0041350,11
RTS0041351,5
RTS0041352,3
RTS0041353,1
RTS0041354,2
RTS0041355,4
RTS0041357,2
RTS0041358,3
RTS0041359,3
RTS0041360,5
RTS0041361,4
RTS0041362,5
RTS0041363,4
RTS0041364,1
RTS0041365,3
RTS0041367,1
RTS0041368,3
RTS0041369,1
RTS0041371,1
RTS0041372,4
RTS0041373,2
RTS0041375,2
RTS0041376,5
RTS0041377,1
RTS0041378,3
RTS0041381,4
RTS0041382,3
RTS0041384,1
RTS0041385,3
RTS0041386,3
RTS0041387,2
RTS0041388,7
RTS0041389,6
RTS0041390,2
RTS0041392,2
RTS0041393,4
RTS0041394,2
RTS0041395,2
RTS0041396,4
RTS0041397,4
RTS0041398,5
RTS0041399,1
RTS0041400,4
RTS0041401,3
RTS0041402,6
RTS0041403,2
RTS0041404,2
RTS0041405,3
RTS0041406,3
RTS0041407,1
RTS0041408,1
RTS0041409,2
RTS0041410,3
RTS0041411,2
RTS0041412,3
RTS0041413,2
RTS0041414,1
RTS0041415,4
RTS0041416,2
RTS0041417,5
RTS0041418,4
RTS0041419,1
RTS0041420,4
RTS0041421,3
RTS0041422,4
RTS0041423,1
RTS0041424,2
RTS0041425,4
RTS0041426,1
RTS0041428,4
RTS0041429,2
RTS0041430,5
RTS0041431,3
RTS0041432,1
RTS0041433,3
RTS0041434,3
RTS0041435,1
RTS0041436,2
RTS0041437,1
RTS0041438,4
RTS0041439,7
RTS0041440,4
RTS0041441,3
RTS0041442,1
RTS0041443,5
RTS0041444,2
RTS0041445,2
RTS0041447,5
RTS0041448,1
RTS0041449,1
RTS0041450,3
RTS0041451,8
RTS0041452,2
RTS0041453,3
RTS0041455,5
RTS0041456,3
RTS0041457,4
RTS0041458,1
RTS0041459,4
RTS0041460,1
RTS0041461,5
RTS0041462,3
RTS0041463,2
RTS0041464,3
RTS0041465,1
RTS0041466,4
RTS0041467,5
RTS0041468,4
RTS0041470,7
RTS0041471,6
RTS0041472,3
RTS0041473,2
RTS0041475,1
RTS0041476,4
RTS0041477,4
RTS0041478,2
RTS0041479,3
RTS0041480,2
RTS0041481,3
RTS0041482,4
RTS0041483,2
RTS0041484,1
RTS0041485,4
RTS0041486,6
RTS0041487,6
RTS0041488,4
RTS0041489,3
RTS0041490,5
RTS0041491,1
RTS0041492,2
RTS0041493,6
RTS0041494,2
RTS0041495,1
RTS0041496,20
RTS0041497,10
RTS0041498,18
RTS0041499,20
RTS0041500,17
RTS0041501,7
RTS0041502,6
RTS0041503,4
RTS0041504,4
RTS0041505,2
RTS0041506,1
RTS0041507,4
RTS0041508,2
RTS0041509,4
RTS0041510,2
RTS0041511,4
RTS0041512,3
RTS0041513,2
RTS0041514,3
RTS0041515,1
RTS0041516,1
RTS0041517,1
RTS0041518,4
RTS0041519,4
RTS0041520,4
RTS0041521,1
RTS0041522,5
RTS0041523,3
RTS0041524,2
RTS0041525,4
RTS0041526,25
RTS0041527,56
RTS0041528,61
RTS0041529,10
RTS0041530,42
RTS0041531,1
RTS0041533,1
RTS0041534,2
RTS0041535,2
RTS0041536,1
RTS0041540,1
RTS0041541,1
RTS0041542,1
RTS0041543,2
RTS0041544,4
RTS0041545,4
RTS0041546,4
RTS0041547,8
RTS0041548,2
RTS0041549,3
RTS0041550,4
RTS0041551,3
RTS0041552,5
RTS0041554,4
RTS0041555,5
RTS0041557,3
RTS0041558,1
RTS0041559,1
RTS0041560,1
RTS0041561,2
RTS0041562,2
RTS0041563,4
RTS0041564,3
RTS0041565,7
RTS0041566,10
RTS0041567,12
RTS0041568,8
RTS0041569,2
RTS0041570,3
RTS0041571,4
RTS0041572,2
RTS0041573,5
RTS0041574,1
RTS0041575,3
RTS0041576,2
RTS0041577,1
RTS0041578,1
RTS0041579,5
RTS0041580,4
RTS0041581,9
RTS0041582,13
RTS0041583,8
RTS0041584,12
RTS0041585,5
RTS0041586,4
RTS0041587,3
RTS0041589,5
RTS0041590,6
RTS0041591,2
RTS0041592,1
RTS0041594,5
RTS0041595,1
RTS0041596,5
RTS0041597,6
RTS0041598,4
RTS0041599,1
RTS0041600,6
RTS0041601,2
RTS0041602,1
RTS0041603,4
RTS0041604,3
RTS0041605,3
RTS0041606,1
RTS0041607,1
RTS0041608,1
RTS0041609,5
RTS0041610,3
RTS0041611,3
RTS0041612,2
RTS0041613,3
RTS0041614,3
RTS0041615,3
RTS0041616,4
RTS0041617,6
RTS0041618,3
RTS0041619,2
RTS0041620,5
RTS0041621,1
RTS0041623,1
RTS0041624,1
RTS0041625,3
RTS0041626,6
RTS0041627,7
RTS0041628,6
RTS0041629,1
RTS0041630,3
RTS0041631,4
RTS0041632,7
RTS0041633,6
RTS0041634,6
RTS0041635,2
RTS0041636,16
RTS0041637,22
RTS0041638,20
RTS0041639,10
RTS0041640,21
RTS0041641,4
RTS0041642,4
RTS0041643,5
RTS0041644,2
RTS0041645,3
RTS0041646,3
RTS0041647,6
RTS0041648,3
RTS0041649,4
RTS0041650,2
RTS0041651,8
RTS0041652,4
RTS0041653,5
RTS0041654,5
RTS0041655,1
RTS0041656,3
RTS0041657,3
RTS0041658,5
RTS0041659,1
RTS0041660,2
RTS0041661,4
RTS0041662,7
RTS0041663,2
RTS0041664,3
RTS0041665,3
RTS0041666,1
RTS0041667,2
RTS0041668,4
RTS0041669,6
RTS0041670,1
RTS0041671,5
RTS0041672,3
RTS0041673,4
RTS0041674,3
RTS0041675,5
RTS0041676,3
RTS0041677,4
RTS0041678,2
RTS0041679,9
RTS0041680,2
RTS0041681,2
RTS0041682,6
RTS0041683,2
RTS0041684,6
RTS0041685,1
RTS0041686,11
RTS0041687,11
RTS0041688,12
RTS0041689,6
RTS0041690,13
RTS0041691,8
RTS0041693,4
RTS0041694,4
RTS0041695,3
RTS0041696,3
RTS0041697,1
RTS0041698,3
RTS0041699,3
RTS0041700,6
RTS0041701,3
RTS0041702,3
RTS0041703,3
RTS0041704,3
RTS0041705,8
RTS0041706,3
RTS0041707,3
RTS0041708,2
RTS0041709,3
RTS0041710,5
RTS0041711,7
RTS0041712,5
RTS0041713,6
RTS0041715,5
RTS0041716,41
RTS0041717,33
RTS0041718,30
RTS0041719,42
RTS0041720,31
RTS0041721,3
RTS0041722,6
RTS0041723,6
RTS0041724,3
RTS0041725,4
RTS0041726,7
RTS0041727,4
RTS0041728,2
RTS0041729,1
RTS0041730,4
RTS0041731,3
RTS0041732,2
RTS0041733,3
RTS0041734,1
RTS0041735,3
RTS0041736,10
RTS0041737,6
RTS0041738,17
RTS0041739,15
RTS0041740,14
RTS0041741,4
RTS0041742,3
RTS0041743,4
RTS0041744,5
RTS0041745,3
RTS0041746,7
RTS0041747,2
RTS0041748,3
RTS0041749,3
RTS0041750,6
RTS0041752,1
RTS0041753,5
RTS0041754,3
RTS0041755,3
RTS0041756,2
RTS0041757,3
RTS0041758,4
RTS0041759,7
RTS0041760,4
RTS0041761,1
RTS0041763,1
RTS0041764,5
RTS0041765,3
RTS0041766,2
RTS0041768,2
RTS0041769,1
RTS0041770,5
RTS0041771,4
RTS0041772,2
RTS0041773,2
RTS0041774,2
RTS0041775,3
RTS0041776,4
RTS0041777,4
RTS0041778,7
RTS0041779,3
RTS0041780,4
RTS0041781,5
RTS0041782,4
RTS0041783,1
RTS0041784,3
RTS0041785,4
RTS0041786,2
RTS0041787,2
RTS0041788,2
RTS0041789,3
RTS0041790,2
RTS0041791,5
RTS0041793,9
RTS0041794,4
RTS0041795,2
RTS0041796,1
RTS0041797,10
RTS0041798,6
RTS0041799,6
RTS0041800,2
RTS0041801,2
RTS0041802,10
RTS0041803,2
RTS0041804,4
RTS0041805,6
RTS0041806,1
RTS0041807,3
RTS0041808,9
RTS0041809,4
RTS0041810,9
RTS0041811,6
RTS0041812,5
RTS0041813,6
RTS0041814,4
RTS0041815,2
RTS0041816,5
RTS0041817,4
RTS0041818,6
RTS0041819,3
RTS0041820,1
RTS0041821,3
RTS0041822,8
RTS0041823,4
RTS0041824,8
RTS0041825,2
RTS0041826,2
RTS0041827,6
RTS0041828,3
RTS0041829,3
RTS0041830,1
RTS0041831,2
RTS0041832,3
RTS0041833,1
RTS0041834,3
RTS0041835,3
RTS0041836,5
RTS0041837,3
RTS0041838,2
RTS0041839,5
RTS0041841,2
RTS0041843,3
RTS0041844,7
RTS0041845,4
RTS0041847,2
RTS0041848,3
RTS0041849,2
RTS0041850,2
RTS0041851,4
RTS0041852,3
RTS0041853,3
RTS0041854,2
RTS0041855,2
RTS0041856,3
RTS0041857,2
RTS0041858,1
RTS0041859,4
RTS0041860,3
RTS0041861,4
RTS0041862,1
RTS0041863,2
RTS0041864,3
RTS0041865,2
RTS0041866,2
RTS0041867,4
RTS0041868,2
RTS0041869,5
RTS0041870,7
RTS0041871,1
RTS0041872,3
RTS0041873,4
RTS0041874,5
RTS0041875,4
RTS0041876,6
RTS0041877,4
RTS0041878,6
RTS0041879,8
RTS0041880,8
RTS0041881,5
RTS0041882,6
RTS0041883,7
RTS0041884,6
RTS0041885,8
RTS0041886,11
RTS0041887,21
RTS0041888,23
RTS0041889,21
RTS0041890,20
RTS0041891,14
RTS0041892,8
RTS0041893,12
RTS0041894,11
RTS0041895,10
RTS0041896,7
RTS0041897,5
RTS0041898,7
RTS0041899,6
RTS0041900,2
RTS0041901,7
RTS0041902,5
RTS0041903,4
RTS0041904,4
RTS0041905,5
RTS0041906,74
RTS0041908,33
RTS0041909,2
RTS0041910,27
RTS0041911,5
RTS0041912,7
RTS0041913,4
RTS0041914,1
RTS0041915,4
RTS0041916,65
RTS0041917,63
RTS0041918,64
RTS0041919,117
RTS0041920,80
RTS0041922,3
RTS0041923,5
RTS0041924,2
RTS0041925,4
RTS0041926,3
RTS0041927,2
RTS0041928,1
RTS0041929,5
RTS0041931,1
RTS0041932,3
RTS0041933,4
RTS0041934,2
RTS0041935,1
RTS0041936,3
RTS0041937,4
RTS0041938,4
RTS0041940,2
RTS0041941,1
RTS0041942,1
RTS0041944,2
RTS0041945,1
RTS0041946,3
RTS0041947,4
RTS0041948,4
RTS0041949,2
RTS0041950,2
RTS0041951,3
RTS0041952,3
RTS0041953,2
RTS0041954,7
RTS0041955,3
RTS0041956,3
RTS0041957,3
RTS0041958,9
RTS0041959,3
RTS0041960,4
RTS0041961,5
RTS0041962,9
RTS0041963,3
RTS0041964,5
RTS0041965,1
RTS0041966,6
RTS0041967,7
RTS0041968,2
RTS0041969,4
RTS0041971,6
RTS0041972,2
RTS0041973,7
RTS0041974,8
RTS0041975,9
RTS0041976,4
RTS0041977,7
RTS0041978,5
RTS0041979,5
RTS0041980,9
RTS0041981,18
RTS0041982,19
RTS0041983,22
RTS0041984,20
RTS0041985,24
RTS0041986,4
RTS0041987,4
RTS0041988,7
RTS0041989,4
RTS0041990,7
RTS0041991,3
RTS0041992,2
RTS0041993,7
RTS0041994,2
RTS0041995,6
RTS0041996,3
RTS0041997,4
RTS0041998,3
RTS0041999,1
RTS0042000,3
RTS0042001,3
RTS0042002,4
RTS0042003,3
RTS0042004,2
RTS0042005,2
RTS0042006,1
RTS0042007,2
RTS0042008,8
RTS0042009,4
RTS0042010,5
RTS0042011,6
RTS0042012,2
RTS0042013,4
RTS0042014,7
RTS0042015,7
RTS0042016,3
RTS0042017,1
RTS0042018,1
RTS0042020,5
RTS0042021,9
RTS0042022,3
RTS0042023,5
RTS0042024,8
RTS0042025,11
RTS0042026,1
RTS0042027,1
RTS0042028,3
RTS0042029,3
RTS0042030,1
RTS0042031,4
RTS0042032,3
RTS0042033,1
RTS0042034,3
RTS0042035,4
RTS0042036,12
RTS0042037,2
RTS0042038,6
RTS0042039,5
RTS0042040,4
RTS0042041,5
RTS0042042,5
RTS0042043,2
RTS0042044,5
RTS0042045,6
RTS0042046,5
RTS0042047,6
RTS0042048,4
RTS0042049,4
RTS0042050,8
RTS0042051,4
RTS0042052,2
RTS0042053,5
RTS0042054,2
RTS0042055,6
RTS0042056,5
RTS0042057,7
RTS0042058,5
RTS0042059,4
RTS0042060,3
RTS0042061,2
RTS0042062,10
RTS0042063,13
RTS0042064,3
RTS0042065,9
RTS0042066,4
RTS0042067,4
RTS0042068,3
RTS0042069,3
RTS0042071,1
RTS0042072,3
RTS0042073,2
RTS0042074,5
RTS0042075,3
RTS0042076,2
RTS0042077,1
RTS0042078,5
RTS0042079,1
RTS0042080,3
RTS0042081,3
RTS0042082,5
RTS0042083,7
RTS0042084,9
RTS0042085,5
RTS0042086,1
RTS0042087,4
RTS0042088,1
RTS0042090,6
RTS0042091,7
RTS0042092,6
RTS0042093,2
RTS0042094,4
RTS0042095,2
RTS0042096,2
RTS0042097,5
RTS0042098,1
RTS0042099,6
RTS0042100,1
RTS0042101,1
RTS0042102,3
RTS0042103,1
RTS0042104,1
RTS0042105,1
RTS0042106,5
RTS0042107,2
RTS0042108,3
RTS0042109,3
RTS0042110,2
RTS0042111,7
RTS0042112,2
RTS0042113,1
RTS0042114,4
RTS0042115,3
RTS0042116,2
RTS0042117,7
RTS0042118,2
RTS0042119,5
RTS0042120,2
RTS0042121,5
RTS0042123,4
RTS0042124,3
RTS0042125,4
RTS0042126,5
RTS0042127,1
RTS0042128,3
RTS0042129,3
RTS0042130,6
RTS0042131,2
RTS0042132,3
RTS0042133,1
RTS0042134,2
RTS0042135,3
RTS0042136,2
RTS0042137,6
RTS0042138,2
RTS0042139,4
RTS0042140,1
RTS0042141,6
RTS0042142,4
RTS0042143,4
RTS0042144,3
RTS0042145,3
RTS0042146,5
RTS0042147,7
RTS0042148,9
RTS0042149,6
RTS0042150,10
RTS0042151,2
RTS0042152,3
RTS0042153,1
RTS0042154,1
RTS0042155,6
RTS0042156,2
RTS0042157,2
RTS0042158,3
RTS0042159,2
RTS0042160,3
RTS0042161,2
RTS0042162,2
RTS0042163,3
RTS0042164,2
RTS0042165,4
RTS0042166,2
RTS0042167,3
RTS0042169,4
RTS0042170,2
RTS0042171,4
RTS0042173,5
RTS0042174,5
RTS0042175,5
RTS0042176,1
RTS0042177,3
RTS0042178,2
RTS0042180,1
RTS0042181,6
RTS0042182,3
RTS0042183,2
RTS0042184,7
RTS0042185,2
RTS0042186,6
RTS0042187,2
RTS0042188,2
RTS0042189,2
RTS0042190,7
RTS0042191,6
RTS0042192,3
RTS0042193,7
RTS0042194,4
RTS0042195,3
RTS0042196,4
RTS0042197,2
RTS0042198,3
RTS0042199,1
RTS0042200,2
RTS0042201,3
RTS0042202,2
RTS0042203,3
RTS0042204,2
RTS0042205,1
RTS0042206,1
RTS0042208,1
RTS0042209,3
RTS0042210,4
RTS0042211,1
RTS0042212,7
RTS0042213,3
RTS0042214,1
RTS0042215,1
RTS0042216,4
RTS0042217,8
RTS0042218,6
RTS0042219,4
RTS0042220,2
RTS0042221,5
RTS0042222,6
RTS0042223,1
RTS0042224,2
RTS0042225,1
RTS0042226,6
RTS0042227,8
RTS0042228,10
RTS0042230,8
RTS0042231,7
RTS0042232,10
RTS0042233,18
RTS0042234,12
RTS0042235,6
RTS0042236,10
RTS0042237,12
RTS0042238,14
RTS0042239,2
RTS0042240,12
RTS0042241,2
RTS0042242,3
RTS0042243,2
RTS0042244,5
RTS0042245,1
RTS0042246,16
RTS0042247,26
RTS0042248,55
RTS0042249,16
RTS0042250,22
RTS0042251,4
RTS0042252,4
RTS0042253,2
RTS0042254,4
RTS0042255,5
RTS0042256,1
RTS0042257,4
RTS0042258,2
RTS0042259,1
RTS0042260,3
RTS0042261,10
RTS0042262,4
RTS0042263,4
RTS0042264,9
RTS0042265,5
RTS0042266,2
RTS0042267,3
RTS0042268,2
RTS0042269,1
RTS0042270,4
RTS0042271,2
RTS0042272,3
RTS0042273,5
RTS0042274,2
RTS0042275,4
RTS0042276,3
RTS0042277,2
RTS0042278,4
RTS0042279,4
RTS0042280,4
RTS0042281,4
RTS0042283,3
RTS0042284,1
RTS0042285,1
RTS0042286,3
RTS0042287,10
RTS0042288,5
RTS0042289,16
RTS0042290,10
RTS0042291,15
RTS0042292,14
RTS0042293,6
RTS0042294,4
RTS0042295,9
RTS0042296,3
RTS0042297,1
RTS0042298,1
RTS0042299,1
RTS0042300,2
RTS0042301,4
RTS0042302,6
RTS0042303,3
RTS0042304,12
RTS0042305,4
RTS0042306,9
RTS0042307,10
RTS0042308,3
RTS0042309,10
RTS0042310,9
RTS0042311,2
RTS0042312,1
RTS0042314,1
RTS0042315,4
RTS0042316,1
RTS0042317,3
RTS0042318,1
RTS0042319,2
RTS0042320,3
RTS0042321,4
RTS0042322,7
RTS0042323,3
RTS0042324,8
RTS0042325,5
RTS0042326,7
RTS0042327,3
RTS0042328,5
RTS0042329,5
RTS0042330,3
RTS0042331,4
RTS0042332,5
RTS0042333,4
RTS0042334,3
RTS0042335,1
RTS0042336,3
RTS0042337,6
RTS0042338,5
RTS0042339,4
RTS0042340,4
RTS0042341,5
RTS0042342,8
RTS0042343,3
RTS0042344,2
RTS0042345,4
RTS0042346,4
RTS0042347,1
RTS0042348,3
RTS0042349,3
RTS0042350,1
RTS0042351,4
RTS0042352,5
RTS0042353,2
RTS0042354,3
RTS0042355,3
RTS0042356,1
RTS0042357,7
RTS0042358,2
RTS0042359,3
RTS0042361,4
RTS0042362,4
RTS0042363,8
RTS0042364,9
RTS0042365,1
RTS0042366,6
RTS0042367,6
RTS0042368,3
RTS0042369,4
RTS0042370,9
RTS0042371,1
RTS0042372,1
RTS0042373,5
RTS0042374,1
RTS0042375,6
RTS0042376,2
RTS0042377,1
RTS0042378,1
RTS0042379,1
RTS0042380,1
RTS0042381,11
RTS0042382,2
RTS0042383,3
RTS0042384,9
RTS0042385,8
RTS0042387,5
RTS0042388,4
RTS0042389,8
RTS0042390,2
RTS0042391,3
RTS0042392,2
RTS0042393,1
RTS0042394,4
RTS0042395,3
RTS0042396,3
RTS0042397,3
RTS0042398,2
RTS0042399,3
RTS0042400,2
RTS0042401,2
RTS0042402,11
RTS0042403,2
RTS0042404,3
RTS0042405,3
RTS0042406,6
RTS0042407,3
RTS0042408,9
RTS0042410,9
RTS0042411,4
RTS0042412,8
RTS0042413,15
RTS0042414,8
RTS0042415,8
RTS0042416,10
RTS0042417,10
RTS0042418,14
RTS0042419,13
RTS0042420,11
RTS0042421,3
RTS0042422,4
RTS0042423,4
RTS0042424,4
RTS0042425,3
RTS0042426,4
RTS0042427,4
RTS0042428,4
RTS0042429,6
RTS0042431,2
RTS0042432,5
RTS0042433,2
RTS0042434,6
RTS0042435,5
RTS0042436,6
RTS0042437,7
RTS0042438,1
RTS0042439,5
RTS0042440,2
RTS0042441,8
RTS0042442,7
RTS0042443,7
RTS0042444,4
RTS0042445,4
RTS0042446,8
RTS0042447,4
RTS0042448,6
RTS0042449,2
RTS0042450,6
RTS0042451,2
RTS0042452,4
RTS0042453,5
RTS0042454,4
RTS0042455,5
RTS0042456,2
RTS0042457,3
RTS0042458,4
RTS0042460,4
RTS0042461,12
RTS0042462,6
RTS0042463,17
RTS0042464,16
RTS0042465,8
RTS0042466,1
RTS0042467,2
RTS0042468,6
RTS0042469,5
RTS0042470,3
RTS0042471,5
RTS0042472,4
RTS0042473,10
RTS0042474,4
RTS0042475,6
RTS0042476,5
RTS0042477,3
RTS0042478,1
RTS0042479,2
RTS0042480,1
RTS0042481,7
RTS0042482,10
RTS0042483,38
RTS0042484,27
RTS0042485,15
RTS0042486,4
RTS0042487,5
RTS0042488,6
RTS0042489,1
RTS0042490,1
RTS0042491,8
RTS0042493,2
RTS0042494,1
RTS0042495,1
RTS0042496,2
RTS0042497,2
RTS0042498,1
RTS0042499,3
RTS0042500,4
RTS0042501,2
RTS0042502,3
RTS0042503,7
RTS0042504,2
RTS0042505,4
RTS0042506,5
RTS0042507,3
RTS0042508,1
RTS0042509,3
RTS0042510,2
RTS0042515,4
RTS0042522,2
RTS0042526,2
RTS0042527,2
RTS0042528,4
RTS0042529,3
RTS0042530,1
RTS0042531,2
RTS0042532,1
RTS0042533,2
RTS0042534,3
RTS0042536,3
RTS0042537,6
RTS0042538,3
RTS0042539,3
RTS0042540,6
RTS0042541,2
RTS0042542,6
RTS0042544,2
RTS0042545,5
RTS0042546,3
RTS0042547,2
RTS0042548,3
RTS0042549,1
RTS0042550,3
RTS0042551,1
RTS0042552,1
RTS0042553,8
RTS0042554,1
RTS0042555,6
RTS0042556,2
RTS0042557,5
RTS0042558,3
RTS0042559,6
RTS0042560,6
RTS0042561,1
RTS0042562,6
RTS0042563,9
RTS0042564,3
RTS0042565,5
RTS0042566,9
RTS0042567,4
RTS0042568,3
RTS0042569,6
RTS0042570,3
RTS0042571,8
RTS0042572,6
RTS0042573,4
RTS0042574,8
RTS0042575,3
RTS0042576,1
RTS0042577,5
RTS0042578,3
RTS0042579,3
RTS0042580,2
RTS0042581,4
RTS0042582,3
RTS0042583,12
RTS0042584,6
RTS0042585,3
RTS0042586,4
RTS0042587,7
RTS0042588,6
RTS0042589,10
RTS0042590,7
RTS0042591,3
RTS0042593,2
RTS0042594,4
RTS0042595,2
RTS0042596,3
RTS0042597,1
RTS0042598,6
RTS0042599,5
RTS0042600,2
RTS0042601,3
RTS0042602,2
RTS0042603,7
RTS0042605,3
RTS0042606,2
RTS0042607,2
RTS0042609,5
RTS0042610,3
RTS0042611,2
RTS0042612,5
RTS0042613,5
RTS0042614,4
RTS0042615,5
RTS0042616,3
RTS0042617,3
RTS0042618,2
RTS0042619,5
RTS0042620,1
RTS0042621,3
RTS0042622,3
RTS0042623,4
RTS0042624,3
RTS0042626,4
RTS0042627,2
RTS0042628,1
RTS0042629,2
RTS0042630,2
RTS0042631,1
RTS0042633,3
RTS0042634,6
RTS0042635,2
RTS0042636,10
RTS0042637,6
RTS0042638,9
RTS0042639,6
RTS0042640,5
RTS0042641,1
RTS0042642,4
RTS0042643,2
RTS0042644,1
RTS0042645,2
RTS0042646,4
RTS0042647,4
RTS0042648,7
RTS0042649,5
RTS0042650,2
RTS0042651,2
RTS0042652,7
RTS0042653,3
RTS0042654,4
RTS0042655,2
RTS0042656,1
RTS0042657,6
RTS0042658,5
RTS0042659,6
RTS0042660,1
RTS0042661,4
RTS0042662,2
RTS0042664,3
RTS0042665,5
RTS0042666,4
RTS0042667,1
RTS0042668,1
RTS0042669,4
RTS0042670,1
RTS0042671,18
RTS0042672,9
RTS0042673,19
RTS0042674,8
RTS0042675,18
RTS0042676,2
RTS0042678,2
RTS0042679,3
RTS0042680,4
RTS0042681,14
RTS0042682,19
RTS0042683,10
RTS0042684,5
RTS0042685,8
RTS0042686,4
RTS0042687,8
RTS0042688,3
RTS0042689,2
RTS0042690,4
RTS0042691,7
RTS0042692,3
RTS0042693,3
RTS0042695,3
RTS0042697,3
RTS0042699,2
RTS0042700,1
RTS0042701,4
RTS0042703,2
RTS0042704,4
RTS0042705,1
RTS0042707,4
RTS0042708,4
RTS0042709,1
RTS0042710,4
RTS0042711,4
RTS0042712,6
RTS0042713,6
RTS0042714,6
RTS0042715,10
RTS0042716,1
RTS0042717,2
RTS0042718,1
RTS0042719,4
RTS0042720,6
RTS0042721,2
RTS0042722,4
RTS0042723,3
RTS0042725,4
RTS0042726,3
RTS0042727,2
RTS0042728,3
RTS0042729,6
RTS0042730,2
RTS0042731,3
RTS0042732,1
RTS0042733,2
RTS0042734,1
RTS0042735,6
RTS0042736,4
RTS0042737,10
RTS0042738,4
RTS0042739,5
RTS0042740,4
RTS0042741,6
RTS0042742,3
RTS0042743,2
RTS0042744,3
RTS0042745,2
RTS0042746,3
RTS0042747,5
RTS0042748,1
RTS0042749,3
RTS0042750,3
RTS0042751,1
RTS0042752,3
RTS0042753,3
RTS0042754,2
RTS0042755,7
RTS0042756,3
RTS0042757,2
RTS0042758,3
RTS0042759,3
RTS0042760,2
RTS0042761,1
RTS0042762,2
RTS0042763,1
RTS0042764,2
RTS0042766,7
RTS0042767,4
RTS0042768,2
RTS0042769,4
RTS0042770,1
RTS0042771,3
RTS0042772,5
RTS0042773,4
RTS0042774,3
RTS0042775,2
RTS0042776,3
RTS0042777,2
RTS0042778,2
RTS0042779,1
RTS0042780,7
RTS0042781,6
RTS0042782,4
RTS0042783,8
RTS0042784,3
RTS0042785,5
RTS0042786,5
RTS0042787,6
RTS0042788,7
RTS0042789,6
RTS0042790,4
RTS0042791,27
RTS0042792,9
RTS0042793,20
RTS0042794,12
RTS0042795,29
RTS0042796,6
RTS0042797,5
RTS0042798,1
RTS0042799,1
RTS0042800,4
RTS0042801,1
RTS0042802,6
RTS0042803,2
RTS0042804,2
RTS0042805,3
RTS0042806,1
RTS0042807,6
RTS0042808,3
RTS0042809,5
RTS0042810,4
RTS0042811,4
RTS0042812,8
RTS0042813,1
RTS0042814,3
RTS0042815,3
RTS0042816,4
RTS0042817,5
RTS0042818,4
RTS0042819,5
RTS0042820,2
RTS0042821,2
RTS0042822,4
RTS0042823,4
RTS0042824,4
RTS0042825,4
RTS0042826,6
RTS0042827,3
RTS0042828,5
RTS0042829,4
RTS0042830,5
RTS0042831,6
RTS0042832,3
RTS0042833,1
RTS0042834,8
RTS0042835,1
RTS0042836,4
RTS0042837,5
RTS0042838,5
RTS0042839,2
RTS0042840,1
RTS0042841,7
RTS0042842,8
RTS0042843,3
RTS0042844,2
RTS0042845,7
RTS0042846,2
RTS0042847,8
RTS0042848,10
RTS0042849,2
RTS0042850,6
RTS0042851,3
RTS0042852,4
RTS0042853,5
RTS0042854,1
RTS0042855,3
RTS0042856,5
RTS0042857,4
RTS0042858,4
RTS0042859,7
RTS0042860,3
RTS0042861,4
RTS0042862,2
RTS0042863,5
RTS0042864,5
RTS0042865,1
RTS0042866,5
RTS0042867,5
RTS0042868,2
RTS0042869,3
RTS0042870,5
RTS0042871,4
RTS0042872,1
RTS0042873,1
RTS0042874,2
RTS0042876,7
RTS0042877,2
RTS0042878,5
RTS0042879,1
RTS0042880,8
RTS0042881,1
RTS0042882,4
RTS0042883,4
RTS0042884,10
RTS0042885,6
RTS0042886,4
RTS0042887,1
RTS0042888,4
RTS0042889,3
RTS0042890,3
RTS0042891,2
RTS0042893,5
RTS0042894,3
RTS0042895,2
RTS0042896,6
RTS0042897,7
RTS0042898,9
RTS0042899,14
RTS0042900,6
RTS0042901,1
RTS0042902,3
RTS0042903,1
RTS0042904,3
RTS0042905,4
RTS0042906,4
RTS0042907,3
RTS0042908,1
RTS0042909,4
RTS0042910,3
RTS0042911,3
RTS0042912,4
RTS0042913,1
RTS0042914,1
RTS0042916,2
RTS0042917,6
RTS0042918,6
RTS0042919,2
RTS0042920,3
RTS0042921,4
RTS0042922,3
RTS0042923,4
RTS0042924,1
RTS0042925,7
RTS0042926,5
RTS0042927,1
RTS0042928,1
RTS0042929,5
RTS0042930,1
RTS0042931,2
RTS0042932,6
RTS0042933,2
RTS0042934,5
RTS0042935,4
RTS0042936,1
RTS0042937,3
RTS0042938,3
RTS0042939,4
RTS0042940,1
RTS0042941,26
RTS0042942,17
RTS0042943,35
RTS0042944,14
RTS0042945,18
RTS0042946,4
RTS0042947,6
RTS0042948,3
RTS0042949,5
RTS0042950,2
RTS0042951,9
RTS0042952,2
RTS0042953,2
RTS0042954,3
RTS0042956,2
RTS0042957,6
RTS0042958,3
RTS0042959,2
RTS0042960,3
RTS0042961,7
RTS0042962,2
RTS0042963,3
RTS0042964,4
RTS0042965,10
RTS0042966,6
RTS0042967,5
RTS0042968,1
RTS0042969,5
RTS0042970,2
RTS0042971,13
RTS0042972,2
RTS0042973,7
RTS0042974,4
RTS0042975,3
RTS0042976,12
RTS0042977,9
RTS0042978,2
RTS0042979,6
RTS0042980,4
RTS0042981,6
RTS0042982,3
RTS0042983,6
RTS0042984,4
RTS0042985,4
RTS0042986,2
RTS0042987,3
RTS0042988,2
RTS0042989,4
RTS0042990,5
RTS0042991,4
RTS0042992,4
RTS0042993,5
RTS0042994,6
RTS0042995,8
RTS0042996,1
RTS0042997,1
RTS0042998,1
RTS0042999,8
RTS0043000,2
RTS0043001,1
RTS0043002,5
RTS0043003,2
RTS0043004,2
RTS0043005,4
RTS0043006,3
RTS0043007,2
RTS0043008,2
RTS0043009,5
RTS0043010,3
RTS0043011,5
RTS0043012,4
RTS0043013,6
RTS0043014,1
RTS0043015,7
RTS0043016,2
RTS0043017,4
RTS0043018,7
RTS0043019,9
RTS0043020,4
RTS0043021,3
RTS0043022,3
RTS0043023,4
RTS0043024,5
RTS0043025,3
RTS0043026,5
RTS0043027,1
RTS0043028,9
RTS0043029,3
RTS0043030,3
RTS0043031,1
RTS0043032,4
RTS0043033,6
RTS0043034,1
RTS0043035,2
RTS0043036,4
RTS0043037,2
RTS0043038,2
RTS0043039,3
RTS0043040,7
RTS0043041,5
RTS0043042,2
RTS0043043,2
RTS0043044,1
RTS0043045,3
RTS0043046,5
RTS0043047,2
RTS0043048,3
RTS0043049,5
RTS0043050,3
RTS0043051,6
RTS0043052,1
RTS0043053,5
RTS0043054,2
RTS0043055,4
RTS0043056,3
RTS0043057,5
RTS0043058,5
RTS0043059,5
RTS0043061,19
RTS0043062,4
RTS0043063,8
RTS0043064,4
RTS0043065,4
RTS0043066,1
RTS0043067,2
RTS0043068,2
RTS0043069,6
RTS0043070,3
RTS0043071,3
RTS0043072,4
RTS0043073,3
RTS0043074,2
RTS0043075,3
RTS0043076,4
RTS0043077,2
RTS0043078,1
RTS0043079,2
RTS0043080,2
RTS0043081,4
RTS0043082,4
RTS0043083,4
RTS0043084,6
RTS0043085,1
RTS0043086,1
RTS0043087,1
RTS0043088,4
RTS0043089,1
RTS0043090,4
RTS0043091,3
RTS0043092,1
RTS0043093,6
RTS0043094,4
RTS0043095,5
RTS0043096,1
RTS0043097,1
RTS0043098,2
RTS0043099,4
RTS0043100,1
RTS0043101,3
RTS0043102,6
RTS0043103,4
RTS0043104,3
RTS0043105,2
RTS0043106,1
RTS0043107,7
RTS0043109,3
RTS0043110,4
RTS0043111,11
RTS0043112,8
RTS0043113,11
RTS0043114,8
RTS0043115,6
RTS0043116,5
RTS0043117,4
RTS0043118,4
RTS0043119,4
RTS0043120,4
RTS0043121,2
RTS0043122,1
RTS0043123,4
RTS0043124,4
RTS0043125,2
RTS0043126,5
RTS0043127,2
RTS0043128,7
RTS0043129,6
RTS0043130,13
RTS0043131,1
RTS0043132,2
RTS0043134,5
RTS0043135,3
RTS0043136,5
RTS0043137,3
RTS0043138,2
RTS0043139,2
RTS0043140,3
RTS0043141,4
RTS0043142,3
RTS0043143,2
RTS0043144,3
RTS0043145,1
RTS0043146,3
RTS0043147,6
RTS0043148,2
RTS0043149,5
RTS0043150,2
RTS0043151,4
RTS0043152,4
RTS0043153,7
RTS0043154,1
RTS0043155,4
RTS0043156,19
RTS0043157,16
RTS0043159,20
RTS0043160,52
RTS0043161,2
RTS0043162,4
RTS0043163,3
RTS0043164,2
RTS0043165,6
RTS0043167,1
RTS0043168,3
RTS0043169,2
RTS0043170,6
RTS0043171,6
RTS0043172,12
RTS0043173,6
RTS0043174,6
RTS0043175,13
RTS0043176,2
RTS0043177,4
RTS0043178,3
RTS0043179,7
RTS0043180,5
RTS0043181,2
RTS0043182,3
RTS0043183,3
RTS0043184,2
RTS0043185,4
RTS0043186,4
RTS0043187,2
RTS0043189,8
RTS0043190,10
RTS0043191,5
RTS0043193,1
RTS0043194,4
RTS0043195,4
RTS0043196,2
RTS0043197,3
RTS0043198,3
RTS0043199,5
RTS0043200,6
RTS0043201,8
RTS0043202,15
RTS0043203,7
RTS0043204,3
RTS0043205,6
RTS0043206,5
RTS0043207,8
RTS0043208,7
RTS0043209,5
RTS0043210,7
RTS0043211,2
RTS0043212,3
RTS0043213,3
RTS0043214,3
RTS0043215,2
RTS0043216,6
RTS0043217,3
RTS0043218,5
RTS0043219,5
RTS0043220,11
RTS0043221,4
RTS0043222,4
RTS0043223,2
RTS0043224,5
RTS0043225,3
RTS0043226,6
RTS0043227,1
RTS0043228,3
RTS0043229,2
RTS0043230,5
RTS0043231,5
RTS0043232,3
RTS0043233,3
RTS0043234,1
RTS0043235,4
RTS0043237,6
RTS0043238,2
RTS0043239,1
RTS0043240,6
RTS0043241,4
RTS0043242,7
RTS0043243,4
RTS0043244,3
RTS0043245,4
RTS0043246,6
RTS0043247,5
RTS0043248,5
RTS0043249,2
RTS0043250,2
RTS0043251,3
RTS0043252,6
RTS0043253,2
RTS0043254,2
RTS0043255,2
RTS0043256,5
RTS0043257,4
RTS0043258,2
RTS0043259,3
RTS0043260,4
RTS0043261,4
RTS0043262,7
RTS0043263,4
RTS0043264,4
RTS0043265,3
RTS0043266,6
RTS0043267,8
RTS0043268,4
RTS0043269,7
RTS0043270,4
RTS0043271,8
RTS0043272,4
RTS0043273,2
RTS0043274,3
RTS0043275,2
RTS0043276,3
RTS0043277,3
RTS0043278,4
RTS0043279,3
RTS0043280,1
RTS0043281,10
RTS0043282,16
RTS0043283,5
RTS0043284,6
RTS0043285,8
RTS0043286,7
RTS0043287,7
RTS0043288,11
RTS0043289,12
RTS0043290,6
RTS0043291,14
RTS0043292,7
RTS0043293,6
RTS0043294,7
RTS0043295,13
RTS0043296,2
RTS0043297,3
RTS0043299,8
RTS0043300,7
RTS0043301,2
RTS0043302,1
RTS0043303,3
RTS0043304,6
RTS0043305,3
RTS0043306,4
RTS0043307,2
RTS0043308,3
RTS0043309,6
RTS0043310,2
RTS0043311,9
RTS0043312,6
RTS0043313,10
RTS0043314,11
RTS0043315,6
RTS0043316,1
RTS0043317,4
RTS0043318,2
RTS0043319,3
RTS0043320,3
RTS0043321,4
RTS0043322,3
RTS0043323,3
RTS0043324,6
RTS0043325,1
RTS0043326,6
RTS0043327,1
RTS0043328,2
RTS0043329,5
RTS0043330,2
RTS0043331,2
RTS0043332,3
RTS0043334,2
RTS0043336,3
RTS0043337,5
RTS0043338,2
RTS0043339,4
RTS0043340,1
RTS0043341,5
RTS0043342,2
RTS0043343,2
RTS0043344,3
RTS0043345,1
RTS0043346,1
RTS0043347,3
RTS0043348,3
RTS0043349,1
RTS0043350,2
RTS0043351,5
RTS0043352,5
RTS0043353,11
RTS0043354,4
RTS0043355,7
RTS0043356,4
RTS0043357,5
RTS0043358,6
RTS0043359,7
RTS0043360,5
RTS0043361,4
RTS0043362,7
RTS0043363,5
RTS0043364,4
RTS0043365,4
RTS0043366,5
RTS0043367,2
RTS0043368,2
RTS0043369,4
RTS0043370,2
RTS0043371,10
RTS0043372,7
RTS0043373,16
RTS0043374,6
RTS0043375,8
RTS0043376,16
RTS0043377,23
RTS0043378,12
RTS0043379,12
RTS0043380,20
RTS0043381,1
RTS0043382,7
RTS0043383,5
RTS0043384,4
RTS0043385,5
RTS0043386,5
RTS0043387,8
RTS0043388,5
RTS0043389,6
RTS0043390,3
RTS0043391,3
RTS0043392,7
RTS0043393,1
RTS0043394,2
RTS0043395,3
RTS0043396,9
RTS0043397,3
RTS0043398,7
RTS0043399,5
RTS0043400,3
RTS0043401,1
RTS0043402,4
RTS0043403,3
RTS0043404,3
RTS0043405,5
RTS0043406,3
RTS0043407,4
RTS0043408,5
RTS0043409,5
RTS0043410,5
RTS0043411,2
RTS0043413,2
RTS0043414,3
RTS0043415,3
RTS0043416,4
RTS0043417,5
RTS0043418,2
RTS0043420,2
RTS0043421,5
RTS0043422,5
RTS0043424,2
RTS0043425,2
RTS0043426,6
RTS0043427,5
RTS0043428,2
RTS0043429,4
RTS0043430,3
RTS0043431,4
RTS0043432,4
RTS0043433,1
RTS0043434,6
RTS0043435,4
RTS0043436,4
RTS0043437,8
RTS0043438,6
RTS0043439,8
RTS0043440,7
RTS0043441,3
RTS0043442,1
RTS0043443,4
RTS0043444,4
RTS0043445,4
RTS0043446,1
RTS0043447,1
RTS0043448,3
RTS0043449,5
RTS0043450,2
RTS0043452,4
RTS0043454,1
RTS0043455,3
RTS0043457,3
RTS0043458,2
RTS0043459,3
RTS0043460,3
RTS0043461,2
RTS0043462,2
RTS0043463,2
RTS0043464,4
RTS0043465,5
RTS0043466,8
RTS0043467,5
RTS0043468,3
RTS0043469,7
RTS0043470,4
RTS0043471,2
RTS0043472,8
RTS0043473,3
RTS0043474,2
RTS0043475,5
RTS0043476,4
RTS0043477,4
RTS0043478,2
RTS0043479,5
RTS0043480,2
RTS0043481,6
RTS0043482,7
RTS0043483,3
RTS0043484,4
RTS0043485,5
RTS0043486,5
RTS0043487,3
RTS0043488,9
RTS0043489,5
RTS0043490,3
RTS0043491,5
RTS0043492,4
RTS0043493,4
RTS0043494,9
RTS0043495,7
RTS0043496,5
RTS0043497,4
RTS0043498,1
RTS0043499,6
RTS0043500,1
RTS0043501,3
RTS0043502,3
RTS0043503,1
RTS0043504,3
RTS0043505,4
RTS0043506,2
RTS0043507,1
RTS0043508,2
RTS0043509,2
RTS0043510,5
RTS0043511,5
RTS0043512,5
RTS0043513,5
RTS0043514,1
RTS0043515,4
RTS0043516,5
RTS0043518,2
RTS0043519,3
RTS0043520,6
RTS0043521,1
RTS0043522,3
RTS0043523,3
RTS0043524,2
RTS0043525,2
RTS0043526,4
RTS0043527,6
RTS0043528,2
RTS0043529,1
RTS0043530,2
RTS0043531,2
RTS0043532,2
RTS0043533,2
RTS0043534,3
RTS0043535,3
RTS0043536,2
RTS0043537,4
RTS0043538,4
RTS0043539,2
RTS0043540,6
RTS0043541,2
RTS0043542,4
RTS0043543,6
RTS0043544,7
RTS0043545,1
RTS0043546,5
RTS0043547,3
RTS0043548,3
RTS0043549,4
RTS0043551,2
RTS0043552,5
RTS0043553,2
RTS0043554,3
RTS0043555,4
RTS0043556,2
RTS0043557,3
RTS0043558,1
RTS0043559,5
RTS0043560,3
RTS0043561,4
RTS0043562,4
RTS0043563,3
RTS0043564,3
RTS0043565,6
RTS0043566,6
RTS0043567,3
RTS0043568,5
RTS0043569,5
RTS0043570,9
RTS0043571,2
RTS0043572,8
RTS0043573,5
RTS0043574,2
RTS0043575,1
RTS0043576,15
RTS0043577,13
RTS0043578,4
RTS0043579,11
RTS0043580,8
RTS0043581,3
RTS0043582,4
RTS0043583,8
RTS0043584,2
RTS0043585,2
RTS0043586,1
RTS0043587,5
RTS0043588,4
RTS0043589,2
RTS0043590,5
RTS0043591,3
RTS0043592,2
RTS0043593,6
RTS0043594,2
RTS0043595,5
RTS0043596,3
RTS0043598,4
RTS0043599,2
RTS0043600,4
RTS0043601,2
RTS0043602,3
RTS0043603,3
RTS0043604,2
RTS0043605,2
RTS0043607,7
RTS0043609,2
RTS0043610,3
RTS0043611,5
RTS0043612,3
RTS0043613,6
RTS0043614,1
RTS0043615,8
RTS0043616,7
RTS0043617,2
RTS0043618,2
RTS0043619,5
RTS0043620,2
RTS0043621,4
RTS0043622,5
RTS0043623,4
RTS0043624,10
RTS0043626,2
RTS0043627,5
RTS0043629,3
RTS0043630,4
RTS0043631,1
RTS0043632,4
RTS0043633,9
RTS0043634,3
RTS0043635,1
RTS0043636,4
RTS0043637,4
RTS0043638,1
RTS0043639,1
RTS0043640,1
RTS0043641,16
RTS0043642,9
RTS0043643,12
RTS0043644,7
RTS0043645,13
RTS0043646,3
RTS0043647,2
RTS0043648,4
RTS0043649,4
RTS0043650,4
RTS0043651,1
RTS0043652,4
RTS0043653,2
RTS0043654,1
RTS0043655,1
RTS0043656,1
RTS0043657,2
RTS0043658,1
RTS0043659,7
RTS0043660,1
RTS0043661,3
RTS0043663,1
RTS0043664,2
RTS0043665,2
RTS0043666,5
RTS0043668,4
RTS0043669,2
RTS0043670,3
RTS0043671,3
RTS0043672,6
RTS0043673,5
RTS0043674,3
RTS0043675,4
RTS0043677,1
RTS0043678,2
RTS0043679,3
RTS0043680,1
RTS0043682,3
RTS0043683,2
RTS0043684,4
RTS0043685,1
RTS0043686,3
RTS0043688,2
RTS0043689,3
RTS0043690,1
RTS0043691,1
RTS0043692,3
RTS0043693,2
RTS0043694,2
RTS0043695,5
RTS0043697,2
RTS0043698,5
RTS0043699,6
RTS0043700,7
RTS0043701,4
RTS0043702,6
RTS0043703,5
RTS0043704,2
RTS0043705,7
RTS0043706,2
RTS0043707,3
RTS0043709,3
RTS0043710,1
RTS0043711,3
RTS0043712,3
RTS0043714,1
RTS0043715,3
RTS0043716,3
RTS0043717,2
RTS0043719,1
RTS0043720,1
RTS0043721,1
RTS0043722,2
RTS0043723,6
RTS0043724,1
RTS0043725,2
RTS0043726,1
RTS0043727,3
RTS0043728,2
RTS0043729,3
RTS0043730,1
RTS0043731,3
RTS0043732,1
RTS0043733,2
RTS0043734,3
RTS0043735,2
RTS0043736,4
RTS0043737,4
RTS0043738,2
RTS0043739,3
RTS0043740,2
RTS0043741,8
RTS0043742,3
RTS0043743,3
RTS0043744,4
RTS0043745,7
RTS0043746,1
RTS0043747,2
RTS0043748,3
RTS0043749,2
RTS0043750,4
RTS0043751,2
RTS0043752,6
RTS0043753,5
RTS0043754,2
RTS0043755,6
RTS0043756,5
RTS0043757,3
RTS0043758,2
RTS0043759,7
RTS0043760,3
RTS0043761,10
RTS0043762,1
RTS0043763,1
RTS0043764,2
RTS0043765,1
RTS0043766,2
RTS0043767,2
RTS0043768,2
RTS0043769,8
RTS0043770,2
RTS0043771,2
RTS0043772,1
RTS0043773,3
RTS0043774,2
RTS0043775,3
RTS0043776,2
RTS0043777,6
RTS0043778,3
RTS0043779,4
RTS0043780,2
RTS0043781,4
RTS0043782,3
RTS0043783,4
RTS0043784,2
RTS0043785,1
RTS0043786,6
RTS0043787,1
RTS0043788,2
RTS0043789,2
RTS0043790,5
RTS0043791,4
RTS0043792,3
RTS0043793,2
RTS0043794,1
RTS0043795,2
RTS0043796,2
RTS0043797,5
RTS0043798,3
RTS0043799,1
RTS0043800,4
RTS0043801,3
RTS0043802,2
RTS0043803,2
RTS0043804,2
RTS0043805,2
RTS0043806,3
RTS0043807,1
RTS0043809,4
RTS0043810,1
RTS0043811,1
RTS0043812,2
RTS0043813,4
RTS0043814,3
RTS0043815,4
RTS0043816,11
RTS0043817,2
RTS0043818,1
RTS0043819,8
RTS0043820,4
RTS0043821,3
RTS0043822,5
RTS0043823,2
RTS0043824,6
RTS0043825,1
RTS0043826,2
RTS0043827,3
RTS0043828,5
RTS0043829,1
RTS0043830,3
RTS0043831,4
RTS0043832,5
RTS0043833,7
RTS0043834,3
RTS0043835,4
RTS0043836,2
RTS0043837,1
RTS0043838,4
RTS0043839,2
RTS0043840,3
RTS0043841,1
RTS0043842,2
RTS0043843,2
RTS0043844,3
RTS0043845,6
RTS0043846,8
RTS0043847,3
RTS0043848,4
RTS0043849,4
RTS0043850,5
RTS0043851,2
RTS0043852,5
RTS0043853,7
RTS0043854,2
RTS0043856,4
RTS0043857,2
RTS0043858,3
RTS0043859,1
RTS0043860,1
RTS0043861,2
RTS0043862,5
RTS0043863,5
RTS0043864,4
RTS0043865,2
RTS0043866,2
RTS0043867,11
RTS0043868,10
RTS0043869,9
RTS0043870,5
RTS0043871,6
RTS0043872,11
RTS0043873,5
RTS0043874,4
RTS0043875,4
RTS0043876,2
RTS0043877,4
RTS0043878,2
RTS0043879,2
RTS0043880,2
RTS0043881,1
RTS0043882,4
RTS0043883,2
RTS0043886,1
RTS0043887,8
RTS0043888,3
RTS0043889,3
RTS0043890,5
RTS0043891,3
RTS0043892,5
RTS0043893,3
RTS0043894,4
RTS0043895,5
RTS0043896,4
RTS0043897,3
RTS0043898,6
RTS0043899,7
RTS0043900,3
RTS0043901,5
RTS0043902,2
RTS0043903,2
RTS0043904,4
RTS0043905,5
RTS0043906,2
RTS0043907,2
RTS0043910,4
RTS0043911,2
RTS0043912,3
RTS0043913,5
RTS0043914,7
RTS0043915,4
RTS0043916,3
RTS0043917,2
RTS0043918,4
RTS0043919,2
RTS0043920,5
RTS0043921,4
RTS0043922,1
RTS0043923,7
RTS0043924,7
RTS0043925,3
RTS0043926,4
RTS0043927,4
RTS0043928,1
RTS0043929,4
RTS0043930,2
RTS0043931,5
RTS0043932,9
RTS0043933,1
RTS0043934,5
RTS0043935,3
RTS0043936,1
RTS0043937,4
RTS0043940,5
RTS0043941,3
RTS0043942,1
RTS0043943,1
RTS0043944,2
RTS0043945,2
RTS0043946,3
RTS0043947,2
RTS0043948,2
RTS0043949,6
RTS0043950,4
RTS0043951,3
RTS0043952,1
RTS0043953,3
RTS0043954,7
RTS0043955,2
RTS0043956,6
RTS0043957,7
RTS0043958,8
RTS0043959,6
RTS0043960,4
RTS0043961,5
RTS0043962,3
RTS0043963,4
RTS0043964,3
RTS0043965,5
RTS0043966,5
RTS0043967,4
RTS0043968,7
RTS0043969,3
RTS0043970,10
RTS0043971,5
RTS0043972,6
RTS0043973,5
RTS0043974,9
RTS0043975,3
RTS0043976,3
RTS0043977,4
RTS0043978,9
RTS0043979,4
RTS0043980,4
RTS0043981,11
RTS0043982,2
RTS0043983,7
RTS0043984,3
RTS0043985,4
RTS0043986,4
RTS0043987,10
RTS0043988,5
RTS0043989,7
RTS0043990,6
RTS0043991,3
RTS0043992,3
RTS0043993,3
RTS0043994,4
RTS0043996,4
RTS0043997,1
RTS0043998,7
RTS0043999,4
RTS0044000,7
RTS0044001,3
RTS0044002,5
RTS0044003,10
RTS0044004,9
RTS0044005,12
RTS0044006,9
RTS0044007,6
RTS0044008,4
RTS0044009,9
RTS0044010,4
RTS0044011,8
RTS0044012,5
RTS0044013,7
RTS0044014,4
RTS0044015,11
RTS0044016,2
RTS0044017,2
RTS0044018,4
RTS0044019,1
RTS0044020,2
RTS0044021,3
RTS0044022,3
RTS0044023,3
RTS0044024,3
RTS0044025,3
RTS0044026,3
RTS0044027,2
RTS0044028,5
RTS0044029,3
RTS0044030,4
RTS0044031,4
RTS0044032,5
RTS0044033,3
RTS0044034,5
RTS0044035,6
RTS0044036,9
RTS0044037,10
RTS0044038,13
RTS0044039,6
RTS0044040,11
RTS0044041,8
RTS0044042,12
RTS0044043,7
RTS0044044,8
RTS0044045,7
RTS0044047,1
RTS0044048,3
RTS0044049,3
RTS0044050,2
RTS0044051,2
RTS0044052,2
RTS0044053,3
RTS0044054,4
RTS0044055,3
RTS0044056,2
RTS0044057,5
RTS0044058,4
RTS0044059,3
RTS0044060,4
RTS0044061,3
RTS0044062,2
RTS0044063,2
RTS0044064,2
RTS0044065,1
RTS0044067,8
RTS0044068,4
RTS0044069,2
RTS0044070,2
RTS0044071,1
RTS0044072,4
RTS0044073,3
RTS0044074,4
RTS0044075,1
RTS0044076,3
RTS0044077,6
RTS0044078,1
RTS0044079,1
RTS0044080,3
RTS0044081,3
RTS0044082,1
RTS0044083,2
RTS0044084,6
RTS0044085,3
RTS0044086,1
RTS0044087,1
RTS0044089,2
RTS0044090,6
RTS0044091,6
RTS0044092,5
RTS0044093,3
RTS0044094,5
RTS0044095,2
RTS0044096,2
RTS0044098,2
RTS0044099,6
RTS0044100,3
RTS0044101,2
RTS0044102,3
RTS0044103,3
RTS0044105,2
RTS0044106,12
RTS0044107,7
RTS0044108,10
RTS0044109,10
RTS0044110,13
RTS0044111,4
RTS0044112,8
RTS0044113,6
RTS0044114,7
RTS0044115,5
RTS0044116,6
RTS0044117,2
RTS0044118,3
RTS0044119,6
RTS0044120,4
RTS0044121,2
RTS0044122,1
RTS0044123,2
RTS0044124,2
RTS0044125,5
RTS0044126,1
RTS0044127,5
RTS0044128,3
RTS0044129,2
RTS0044130,4
RTS0044131,6
RTS0044132,5
RTS0044134,5
RTS0044135,5
RTS0044136,4
RTS0044137,1
RTS0044138,8
RTS0044139,6
RTS0044140,3
RTS0044141,1
RTS0044142,5
RTS0044143,1
RTS0044144,7
RTS0044145,4
RTS0044147,2
RTS0044148,2
RTS0044149,2
RTS0044150,3
RTS0044151,3
RTS0044152,7
RTS0044153,3
RTS0044154,5
RTS0044155,4
RTS0044156,10
RTS0044157,8
RTS0044158,26
RTS0044159,10
RTS0044160,4
RTS0044161,2
RTS0044162,6
RTS0044163,6
RTS0044164,5
RTS0044165,1
RTS0044166,9
RTS0044167,1
RTS0044168,4
RTS0044169,2
RTS0044170,6
RTS0044171,3
RTS0044172,7
RTS0044173,3
RTS0044174,4
RTS0044175,3
RTS0044176,4
RTS0044177,12
RTS0044178,6
RTS0044180,6
RTS0044181,4
RTS0044184,3
RTS0044185,3
RTS0044186,1
RTS0044187,4
RTS0044188,2
RTS0044189,2
RTS0044190,5
RTS0044191,3
RTS0044192,3
RTS0044193,2
RTS0044194,3
RTS0044195,6
RTS0044196,5
RTS0044197,3
RTS0044198,8
RTS0044199,8
RTS0044200,7
RTS0044206,2
RTS0044207,5
RTS0044208,4
RTS0044209,1
RTS0044211,5
RTS0044212,6
RTS0044213,8
RTS0044214,9
RTS0044215,7
RTS0044216,5
RTS0044217,2
RTS0044218,3
RTS0044219,6
RTS0044220,5
RTS0044222,1
RTS0044223,5
RTS0044224,2
RTS0044225,3
RTS0044226,3
RTS0044227,7
RTS0044228,1
RTS0044229,5
RTS0044230,2
RTS0044231,2
RTS0044232,2
RTS0044233,2
RTS0044234,2
RTS0044235,5
RTS0044236,3
RTS0044237,5
RTS0044238,8
RTS0044239,2
RTS0044240,5
RTS0044241,3
RTS0044242,3
RTS0044243,5
RTS0044244,4
RTS0044245,5
RTS0044246,6
RTS0044247,8
RTS0044248,6
RTS0044249,3
RTS0044250,2
RTS0044251,4
RTS0044253,1
RTS0044254,1
RTS0044255,1
RTS0044256,6
RTS0044257,3
RTS0044258,2
RTS0044259,1
RTS0044260,3
RTS0044261,12
RTS0044262,9
RTS0044263,5
RTS0044264,2
RTS0044265,3
RTS0044266,4
RTS0044267,2
RTS0044268,2
RTS0044269,3
RTS0044270,2
RTS0044271,5
RTS0044272,10
RTS0044273,9
RTS0044274,3
RTS0044275,3
RTS0044276,3
RTS0044277,4
RTS0044278,2
RTS0044279,5
RTS0044280,1
RTS0044281,3
RTS0044282,4
RTS0044283,4
RTS0044284,1
RTS0044285,4
RTS0044286,3
RTS0044287,3
RTS0044288,3
RTS0044289,2
RTS0044290,2
RTS0044291,4
RTS0044292,4
RTS0044293,4
RTS0044294,2
RTS0044295,1
RTS0044296,5
RTS0044297,4
RTS0044298,2
RTS0044299,3
RTS0044300,3
RTS0044301,13
RTS0044302,7
RTS0044303,13
RTS0044304,7
RTS0044305,6
RTS0044306,9
RTS0044307,13
RTS0044308,10
RTS0044309,9
RTS0044310,4
RTS0044311,3
RTS0044312,2
RTS0044313,4
RTS0044314,2
RTS0044315,7
RTS0044316,4
RTS0044317,9
RTS0044318,5
RTS0044319,6
RTS0044320,1
RTS0044321,1
RTS0044322,4
RTS0044323,3
RTS0044324,2
RTS0044325,3
RTS0044326,3
RTS0044327,7
RTS0044328,1
RTS0044329,5
RTS0044330,1
RTS0044331,8
RTS0044332,14
RTS0044333,14
RTS0044334,8
RTS0044335,10
RTS0044336,3
RTS0044337,4
RTS0044338,2
RTS0044339,1
RTS0044340,1
RTS0044341,2
RTS0044342,5
RTS0044343,2
RTS0044344,1
RTS0044345,2
RTS0044346,9
RTS0044347,7
RTS0044348,20
RTS0044349,14
RTS0044350,6
RTS0044351,5
RTS0044352,7
RTS0044353,10
RTS0044354,4
RTS0044355,7
RTS0044356,1
RTS0044357,3
RTS0044358,4
RTS0044359,3
RTS0044360,2
RTS0044361,7
RTS0044362,13
RTS0044363,6
RTS0044364,6
RTS0044365,2
RTS0044366,10
RTS0044367,3
RTS0044368,16
RTS0044369,12
RTS0044370,8
RTS0044371,2
RTS0044372,2
RTS0044373,5
RTS0044374,3
RTS0044375,5
RTS0044377,5
RTS0044378,7
RTS0044379,3
RTS0044380,4
RTS0044381,8
RTS0044382,1
RTS0044383,6
RTS0044384,1
RTS0044385,6
RTS0044386,8
RTS0044387,2
RTS0044388,8
RTS0044389,7
RTS0044390,5
RTS0044391,19
RTS0044392,27
RTS0044393,10
RTS0044394,9
RTS0044395,16
RTS0044397,4
RTS0044399,3
RTS0044400,3
RTS0044401,2
RTS0044402,3
RTS0044403,3
RTS0044404,2
RTS0044405,5
RTS0044406,6
RTS0044407,5
RTS0044408,7
RTS0044409,5
RTS0044410,4
RTS0044411,7
RTS0044412,7
RTS0044413,1
RTS0044415,1
RTS0044416,5
RTS0044417,10
RTS0044418,1
RTS0044419,8
RTS0044420,11
RTS0044421,3
RTS0044422,3
RTS0044423,3
RTS0044424,4
RTS0044425,2
RTS0044426,1
RTS0044427,2
RTS0044428,2
RTS0044429,4
RTS0044430,5
RTS0044431,2
RTS0044432,9
RTS0044433,2
RTS0044434,5
RTS0044435,4
RTS0044436,7
RTS0044437,7
RTS0044438,5
RTS0044439,3
RTS0044440,6
RTS0044441,5
RTS0044442,6
RTS0044443,5
RTS0044444,6
RTS0044445,5
RTS0044446,1
RTS0044447,4
RTS0044448,4
RTS0044449,5
RTS0044450,2
RTS0044451,4
RTS0044452,5
RTS0044453,7
RTS0044454,1
RTS0044455,3
RTS0044456,1
RTS0044457,6
RTS0044458,2
RTS0044459,3
RTS0044460,8
RTS0044461,5
RTS0044462,2
RTS0044463,2
RTS0044464,3
RTS0044465,5
RTS0044466,7
RTS0044467,4
RTS0044468,4
RTS0044469,1
RTS0044470,6
RTS0044471,6
RTS0044472,3
RTS0044473,3
RTS0044474,8
RTS0044475,3
RTS0044476,2
RTS0044477,4
RTS0044478,6
RTS0044479,5
RTS0044480,6
RTS0044481,5
RTS0044482,2
RTS0044483,3
RTS0044484,2
RTS0044485,3
RTS0044486,3
RTS0044487,4
RTS0044488,6
RTS0044489,2
RTS0044490,5
RTS0044491,4
RTS0044492,4
RTS0044493,1
RTS0044494,2
RTS0044495,2
RTS0044496,8
RTS0044497,9
RTS0044498,6
RTS0044499,8
RTS0044500,5
RTS0044501,7
RTS0044502,6
RTS0044503,10
RTS0044504,8
RTS0044505,5
RTS0044506,6
RTS0044507,6
RTS0044508,7
RTS0044509,5
RTS0044510,3
RTS0044511,2
RTS0044512,5
RTS0044513,5
RTS0044514,3
RTS0044515,5
RTS0044516,2
RTS0044517,1
RTS0044518,4
RTS0044519,5
RTS0044520,7
RTS0044521,5
RTS0044522,3
RTS0044523,4
RTS0044524,1
RTS0044525,1
RTS0044526,5
RTS0044527,6
RTS0044528,6
RTS0044529,3
RTS0044530,2
RTS0044531,3
RTS0044532,6
RTS0044533,3
RTS0044534,1
RTS0044535,2
RTS0044536,6
RTS0044537,3
RTS0044538,3
RTS0044539,5
RTS0044540,1
RTS0044541,2
RTS0044542,4
RTS0044543,1
RTS0044544,1
RTS0044546,8
RTS0044547,4
RTS0044548,6
RTS0044549,6
RTS0044550,8
RTS0044551,6
RTS0044552,5
RTS0044553,6
RTS0044554,1
RTS0044555,9
RTS0044556,2
RTS0044557,1
RTS0044558,4
RTS0044559,5
RTS0044560,4
RTS0044561,1
RTS0044562,4
RTS0044563,3
RTS0044564,3
RTS0044565,5
RTS0044566,4
RTS0044567,3
RTS0044568,4
RTS0044569,4
RTS0044571,2
RTS0044572,2
RTS0044573,2
RTS0044574,7
RTS0044576,2
RTS0044577,1
RTS0044578,8
RTS0044579,3
RTS0044580,3
RTS0044581,6
RTS0044582,3
RTS0044583,3
RTS0044584,2
RTS0044585,1
RTS0044586,1
RTS0044587,2
RTS0044588,3
RTS0044589,2
RTS0044590,2
RTS0044591,4
RTS0044592,5
RTS0044593,5
RTS0044594,3
RTS0044596,3
RTS0044597,1
RTS0044598,6
RTS0044599,4
RTS0044600,2
RTS0044601,3
RTS0044602,2
RTS0044603,2
RTS0044604,2
RTS0044605,2
RTS0044606,3
RTS0044607,1
RTS0044609,1
RTS0044610,3
RTS0044611,3
RTS0044612,2
RTS0044613,3
RTS0044614,3
RTS0044615,3
RTS0044616,2
RTS0044617,4
RTS0044618,4
RTS0044619,6
RTS0044620,4
RTS0044621,4
RTS0044622,3
RTS0044623,8
RTS0044624,5
RTS0044626,3
RTS0044627,2
RTS0044628,2
RTS0044629,2
RTS0044630,5
RTS0044631,1
RTS0044632,2
RTS0044633,3
RTS0044634,3
RTS0044635,2
RTS0044636,2
RTS0044637,2
RTS0044638,5
RTS0044639,2
RTS0044640,4
RTS0044641,3
RTS0044642,7
RTS0044643,8
RTS0044644,2
RTS0044645,4
RTS0044646,2
RTS0044647,2
RTS0044648,1
RTS0044649,3
RTS0044650,3
RTS0044651,3
RTS0044652,5
RTS0044653,5
RTS0044654,4
RTS0044655,6
RTS0044656,4
RTS0044657,5
RTS0044658,3
RTS0044659,3
RTS0044660,3
RTS0044661,7
RTS0044662,3
RTS0044663,4
RTS0044664,6
RTS0044665,6
RTS0044666,5
RTS0044667,2
RTS0044668,4
RTS0044670,1
RTS0044671,6
RTS0044672,2
RTS0044673,3
RTS0044674,6
RTS0044675,6
RTS0044676,3
RTS0044677,3
RTS0044678,2
RTS0044679,4
RTS0044681,2
RTS0044682,1
RTS0044683,1
RTS0044684,4
RTS0044685,2
RTS0044686,4
RTS0044687,3
RTS0044688,7
RTS0044689,9
RTS0044690,8
RTS0044691,4
RTS0044692,7
RTS0044693,6
RTS0044694,7
RTS0044695,3
RTS0044696,3
RTS0044697,7
RTS0044698,4
RTS0044699,3
RTS0044700,7
RTS0044701,6
RTS0044702,9
RTS0044703,7
RTS0044704,4
RTS0044705,3
RTS0044706,3
RTS0044707,5
RTS0044708,2
RTS0044709,3
RTS0044710,9
RTS0044711,5
RTS0044712,6
RTS0044714,5
RTS0044715,6
RTS0044716,9
RTS0044717,6
RTS0044718,9
RTS0044719,8
RTS0044720,9
RTS0044721,1
RTS0044722,1
RTS0044723,2
RTS0044724,3
RTS0044725,3
RTS0044726,5
RTS0044727,6
RTS0044728,2
RTS0044729,8
RTS0044730,5
RTS0044731,2
RTS0044732,2
RTS0044733,2
RTS0044734,1
RTS0044735,2
RTS0044736,5
RTS0044737,1
RTS0044738,4
RTS0044739,6
RTS0044740,1
RTS0044741,2
RTS0044742,1
RTS0044743,4
RTS0044744,5
RTS0044745,2
RTS0044746,5
RTS0044747,3
RTS0044748,2
RTS0044749,1
RTS0044750,3
RTS0044751,1
RTS0044752,5
RTS0044753,4
RTS0044754,2
RTS0044755,4
RTS0044756,4
RTS0044757,5
RTS0044758,5
RTS0044759,3
RTS0044760,2
RTS0044761,2
RTS0044762,1
RTS0044763,5
RTS0044764,2
RTS0044765,2
RTS0044766,1
RTS0044767,5
RTS0044768,4
RTS0044769,2
RTS0044770,3
RTS0044771,2
RTS0044772,3
RTS0044773,2
RTS0044775,2
RTS0044776,8
RTS0044777,2
RTS0044778,5
RTS0044779,3
RTS0044780,3
RTS0044781,8
RTS0044782,8
RTS0044783,14
RTS0044784,8
RTS0044785,5
RTS0044786,6
RTS0044787,9
RTS0044788,6
RTS0044789,11
RTS0044790,4
RTS0044791,9
RTS0044792,13
RTS0044793,6
RTS0044794,3
RTS0044795,4
RTS0044796,2
RTS0044797,8
RTS0044798,6
RTS0044799,4
RTS0044800,2
RTS0044801,10
RTS0044802,8
RTS0044803,12
RTS0044804,9
RTS0044805,11
RTS0044806,4
RTS0044807,3
RTS0044808,5
RTS0044810,4
RTS0044811,1
RTS0044812,5
RTS0044813,6
RTS0044814,6
RTS0044815,6
RTS0044816,7
RTS0044817,5
RTS0044818,2
RTS0044819,4
RTS0044820,3
RTS0044821,3
RTS0044822,8
RTS0044823,2
RTS0044825,5
RTS0044826,1
RTS0044827,5
RTS0044828,4
RTS0044829,9
RTS0044830,5
RTS0044831,5
RTS0044832,2
RTS0044833,5
RTS0044834,1
RTS0044835,6
RTS0044836,8
RTS0044837,2
RTS0044838,5
RTS0044839,4
RTS0044840,3
RTS0044841,2
RTS0044842,3
RTS0044843,1
RTS0044844,1
RTS0044845,6
RTS0044846,1
RTS0044847,6
RTS0044848,3
RTS0044849,2
RTS0044850,1
RTS0044851,6
RTS0044852,2
RTS0044853,3
RTS0044854,2
RTS0044855,2
RTS0044856,2
RTS0044857,2
RTS0044858,2
RTS0044859,4
RTS0044860,6
RTS0044861,2
RTS0044862,6
RTS0044863,1
RTS0044864,2
RTS0044865,3
RTS0044866,1
RTS0044867,3
RTS0044868,6
RTS0044869,5
RTS0044870,4
RTS0044871,1
RTS0044872,5
RTS0044873,1
RTS0044874,3
RTS0044875,4
RTS0044876,10
RTS0044877,9
RTS0044878,11
RTS0044879,9
RTS0044880,11
RTS0044881,2
RTS0044882,2
RTS0044883,1
RTS0044884,1
RTS0044885,2
RTS0044886,3
RTS0044887,2
RTS0044888,4
RTS0044889,3
RTS0044890,4
RTS0044891,3
RTS0044892,4
RTS0044893,4
RTS0044894,3
RTS0044895,8
RTS0044896,11
RTS0044897,6
RTS0044898,5
RTS0044899,11
RTS0044900,3
RTS0044901,7
RTS0044902,1
RTS0044903,5
RTS0044904,7
RTS0044905,6
RTS0044906,16
RTS0044907,19
RTS0044908,24
RTS0044909,25
RTS0044910,8
RTS0044911,5
RTS0044912,2
RTS0044913,2
RTS0044914,3
RTS0044915,1
RTS0044916,2
RTS0044918,1
RTS0044919,3
RTS0044920,5
RTS0044921,6
RTS0044922,3
RTS0044923,1
RTS0044924,2
RTS0044925,3
RTS0044926,4
RTS0044927,5
RTS0044928,4
RTS0044929,3
RTS0044930,4
RTS0044931,2
RTS0044932,4
RTS0044933,3
RTS0044934,2
RTS0044935,1
RTS0044936,3
RTS0044937,2
RTS0044938,4
RTS0044939,1
RTS0044941,1
RTS0044942,3
RTS0044943,2
RTS0044944,4
RTS0044945,2
RTS0044946,3
RTS0044947,5
RTS0044948,2
RTS0044949,2
RTS0044950,3
RTS0044951,2
RTS0044952,5
RTS0044954,1
RTS0044955,1
RTS0044956,5
RTS0044957,8
RTS0044958,7
RTS0044959,4
RTS0044960,9
RTS0044961,4
RTS0044962,3
RTS0044963,8
RTS0044964,1
RTS0044965,4
RTS0044966,3
RTS0044967,5
RTS0044968,3
RTS0044969,3
RTS0044970,1
RTS0044971,4
RTS0044972,4
RTS0044973,2
RTS0044974,5
RTS0044975,2
RTS0044976,3
RTS0044977,6
RTS0044978,1
RTS0044980,2
RTS0044981,1
RTS0044982,4
RTS0044983,1
RTS0044985,7
RTS0044986,4
RTS0044987,2
RTS0044988,2
RTS0044989,1
RTS0044990,6
RTS0044992,5
RTS0044993,1
RTS0044994,4
RTS0044995,3
RTS0044996,3
RTS0044997,3
RTS0044998,5
RTS0044999,5
RTS0045000,2
RTS0045001,5
RTS0045002,2
RTS0045003,3
RTS0045004,4
RTS0045005,5
RTS0045006,6
RTS0045007,13
RTS0045008,10
RTS0045009,5
RTS0045010,4
RTS0045011,3
RTS0045012,7
RTS0045013,3
RTS0045014,6
RTS0045015,3
RTS0045016,4
RTS0045017,5
RTS0045018,6
RTS0045019,9
RTS0045020,3
RTS0045021,5
RTS0045022,8
RTS0045023,6
RTS0045024,5
RTS0045025,11
RTS0045026,31
RTS0045027,24
RTS0045028,21
RTS0045029,21
RTS0045030,28
RTS0045031,1
RTS0045032,3
RTS0045033,2
RTS0045034,3
RTS0045035,2
RTS0045036,9
RTS0045038,4
RTS0045039,3
RTS0045040,2
RTS0045041,4
RTS0045042,6
RTS0045043,2
RTS0045044,3
RTS0045045,11
RTS0045046,2
RTS0045047,1
RTS0045048,3
RTS0045049,2
RTS0045050,4
RTS0045051,4
RTS0045053,6
RTS0045054,4
RTS0045055,3
RTS0045056,6
RTS0045057,6
RTS0045058,2
RTS0045059,7
RTS0045060,10
RTS0045061,2
RTS0045064,1
RTS0045065,6
RTS0045066,4
RTS0045067,11
RTS0045068,11
RTS0045069,6
RTS0045070,5
RTS0045071,4
RTS0045072,10
RTS0045073,13
RTS0045074,12
RTS0045075,7
RTS0045076,2
RTS0045077,2
RTS0045078,3
RTS0045079,1
RTS0045080,2
RTS0045081,8
RTS0045082,3
RTS0045083,5
RTS0045084,6
RTS0045085,1
RTS0045086,4
RTS0045087,1
RTS0045088,1
RTS0045090,1
RTS0045091,4
RTS0045092,4
RTS0045093,4
RTS0045095,2
RTS0045096,3
RTS0045097,3
RTS0045098,3
RTS0045099,5
RTS0045100,3
RTS0045101,1
RTS0045102,2
RTS0045103,3
RTS0045104,3
RTS0045105,5
RTS0045106,6
RTS0045107,3
RTS0045108,1
RTS0045110,4
RTS0045111,6
RTS0045112,5
RTS0045113,3
RTS0045114,2
RTS0045115,2
RTS0045116,2
RTS0045117,5
RTS0045118,6
RTS0045119,4
RTS0045120,5
RTS0045121,3
RTS0045122,4
RTS0045123,3
RTS0045124,4
RTS0045125,4
RTS0045126,3
RTS0045127,5
RTS0045128,4
RTS0045129,5
RTS0045130,6
RTS0045131,7
RTS0045132,2
RTS0045133,1
RTS0045134,5
RTS0045135,1
RTS0045136,6
RTS0045137,3
RTS0045138,7
RTS0045139,2
RTS0045140,5
RTS0045141,1
RTS0045142,1
RTS0045143,1
RTS0045144,5
RTS0045145,3
RTS0045146,3
RTS0045147,3
RTS0045148,3
RTS0045149,1
RTS0045150,1
RTS0045151,2
RTS0045152,4
RTS0045153,6
RTS0045154,5
RTS0045155,7
RTS0045156,1
RTS0045157,3
RTS0045158,4
RTS0045159,5
RTS0045160,9
RTS0045161,3
RTS0045162,2
RTS0045163,3
RTS0045164,7
RTS0045165,6
RTS0045166,3
RTS0045167,5
RTS0045168,4
RTS0045169,2
RTS0045170,2
RTS0045171,5
RTS0045172,1
RTS0045173,2
RTS0045174,4
RTS0045175,3
RTS0045176,5
RTS0045177,2
RTS0045178,4
RTS0045179,3
RTS0045180,2
RTS0045181,2
RTS0045182,3
RTS0045183,5
RTS0045184,2
RTS0045185,3
RTS0045186,4
RTS0045187,5
RTS0045189,3
RTS0045190,3
RTS0045191,2
RTS0045192,4
RTS0045193,4
RTS0045194,3
RTS0045195,1
RTS0045196,2
RTS0045197,3
RTS0045199,3
RTS0045200,3
RTS0045201,4
RTS0045202,6
RTS0045203,6
RTS0045204,5
RTS0045205,5
RTS0045206,1
RTS0045207,3
RTS0045208,3
RTS0045209,2
RTS0045210,3
RTS0045211,3
RTS0045212,2
RTS0045213,2
RTS0045214,3
RTS0045215,1
RTS0045216,2
RTS0045217,3
RTS0045218,6
RTS0045219,6
RTS0045220,4
RTS0045221,1
RTS0045222,2
RTS0045223,3
RTS0045224,4
RTS0045225,3
RTS0045226,26
RTS0045227,8
RTS0045228,24
RTS0045229,16
RTS0045230,26
RTS0045231,2
RTS0045232,9
RTS0045233,5
RTS0045234,4
RTS0045235,11
RTS0045236,7
RTS0045237,13
RTS0045238,7
RTS0045239,7
RTS0045240,10
RTS0045241,2
RTS0045242,7
RTS0045243,7
RTS0045244,3
RTS0045245,2
RTS0045246,4
RTS0045248,1
RTS0045249,2
RTS0045250,5
RTS0045253,6
RTS0045254,1
RTS0045255,4
RTS0045256,3
RTS0045257,2
RTS0045258,2
RTS0045259,5
RTS0045260,3
RTS0045261,1
RTS0045262,3
RTS0045263,3
RTS0045264,7
RTS0045265,2
RTS0045266,5
RTS0045267,6
RTS0045268,4
RTS0045269,10
RTS0045270,3
RTS0045271,1
RTS0045272,2
RTS0045273,6
RTS0045274,2
RTS0045275,4
RTS0045276,2
RTS0045277,6
RTS0045278,4
RTS0045279,3
RTS0045280,1
RTS0045281,5
RTS0045282,6
RTS0045283,2
RTS0045284,3
RTS0045285,3
RTS0045286,5
RTS0045287,4
RTS0045288,3
RTS0045289,2
RTS0045290,3
RTS0045291,2
RTS0045292,2
RTS0045293,7
RTS0045294,3
RTS0045295,3
RTS0045296,3
RTS0045297,2
RTS0045298,5
RTS0045299,5
RTS0045300,4
RTS0045301,16
RTS0045302,7
RTS0045303,11
RTS0045304,9
RTS0045305,10
RTS0045306,3
RTS0045307,3
RTS0045308,2
RTS0045309,4
RTS0045310,3
RTS0045311,3
RTS0045312,5
RTS0045313,1
RTS0045314,2
RTS0045315,1
RTS0045316,3
RTS0045317,1
RTS0045318,1
RTS0045319,3
RTS0045320,3
RTS0045321,1
RTS0045322,1
RTS0045323,4
RTS0045324,3
RTS0045325,1
RTS0045326,2
RTS0045327,7
RTS0045328,3
RTS0045329,2
RTS0045330,2
RTS0045331,4
RTS0045332,3
RTS0045333,1
RTS0045334,1
RTS0045335,3
RTS0045336,4
RTS0045337,4
RTS0045338,3
RTS0045339,4
RTS0045340,2
RTS0045341,3
RTS0045342,10
RTS0045343,2
RTS0045344,4
RTS0045345,3
RTS0045346,2
RTS0045347,2
RTS0045348,2
RTS0045349,2
RTS0045350,1
RTS0045351,5
RTS0045352,2
RTS0045353,5
RTS0045354,8
RTS0045355,4
RTS0045356,6
RTS0045357,6
RTS0045358,4
RTS0045359,3
RTS0045360,4
RTS0045361,4
RTS0045362,9
RTS0045363,3
RTS0045364,4
RTS0045365,4
RTS0045366,4
RTS0045367,2
RTS0045368,8
RTS0045369,4
RTS0045370,3
RTS0045371,6
RTS0045372,6
RTS0045373,4
RTS0045374,8
RTS0045375,5
RTS0045376,10
RTS0045377,3
RTS0045378,4
RTS0045379,12
RTS0045380,3
RTS0045381,6
RTS0045382,3
RTS0045383,6
RTS0045384,2
RTS0045386,3
RTS0045387,2
RTS0045388,1
RTS0045389,4
RTS0045390,1
RTS0045391,5
RTS0045392,2
RTS0045393,4
RTS0045394,1
RTS0045395,2
RTS0045396,4
RTS0045397,3
RTS0045398,4
RTS0045399,4
RTS0045400,4
RTS0045401,7
RTS0045402,4
RTS0045403,5
RTS0045404,6
RTS0045405,2
RTS0045406,5
RTS0045407,4
RTS0045408,3
RTS0045409,8
RTS0045410,8
RTS0045411,11
RTS0045412,7
RTS0045413,10
RTS0045414,15
RTS0045415,6
RTS0045416,7
RTS0045417,1
RTS0045418,1
RTS0045419,1
RTS0045420,2
RTS0045421,220
RTS0045422,199
RTS0045423,125
RTS0045424,228
RTS0045425,174
RTS0045426,5
RTS0045427,3
RTS0045428,2
RTS0045429,5
RTS0045431,4
RTS0045432,9
RTS0045433,7
RTS0045434,10
RTS0045435,3
RTS0045436,6
RTS0045437,11
RTS0045438,8
RTS0045439,8
RTS0045440,5
RTS0045441,23
RTS0045442,24
RTS0045443,18
RTS0045444,26
RTS0045445,21
RTS0045446,9
RTS0045447,14
RTS0045448,9
RTS0045449,5
RTS0045450,4
RTS0045451,9
RTS0045452,3
RTS0045453,4
RTS0045454,8
RTS0045455,11
RTS0045456,3
RTS0045457,1
RTS0045458,4
RTS0045459,4
RTS0045460,5
RTS0045461,1
RTS0045462,1
RTS0045463,1
RTS0045464,1
RTS0045465,2
RTS0045466,4
RTS0045467,9
RTS0045468,3
RTS0045469,6
RTS0045470,8
RTS0045471,13
RTS0045472,7
RTS0045473,6
RTS0045474,13
RTS0045475,10
RTS0045476,13
RTS0045477,6
RTS0045478,7
RTS0045479,12
RTS0045480,6
RTS0045481,4
RTS0045482,7
RTS0045483,1
RTS0045484,4
RTS0045485,9
RTS0045487,5
RTS0045488,3
RTS0045489,3
RTS0045490,4
RTS0045491,33
RTS0045492,48
RTS0045493,32
RTS0045494,18
RTS0045495,18
RTS0045496,6
RTS0045497,6
RTS0045498,12
RTS0045499,17
RTS0045500,11
RTS0045501,11
RTS0045502,9
RTS0045503,11
RTS0045504,4
RTS0045505,4
RTS0045506,388
RTS0045507,563
RTS0045508,327
RTS0045509,452
RTS0045510,345
RTS0045511,6
RTS0045512,6
RTS0045513,2
RTS0045514,4
RTS0045515,3
RTS0045516,6
RTS0045517,14
RTS0045518,12
RTS0045519,22
RTS0045520,15
RTS0045521,3
RTS0045522,5
RTS0045523,5
RTS0045524,3
RTS0045525,2
RTS0045526,9
RTS0045527,9
RTS0045528,7
RTS0045529,8
RTS0045530,9
RTS0045531,6
RTS0045532,5
RTS0045533,10
RTS0045534,10
RTS0045535,5
RTS0045536,12
RTS0045537,10
RTS0045538,5
RTS0045539,12
RTS0045540,12
RTS0045541,1
RTS0045542,4
RTS0045543,4
RTS0045544,1
RTS0045545,1
RTS0045546,2
RTS0045547,1
RTS0045548,1
RTS0045549,4
RTS0045550,3
RTS0045551,9
RTS0045552,8
RTS0045553,6
RTS0045554,5
RTS0045555,2
RTS0045556,7
RTS0045557,7
RTS0045558,7
RTS0045559,5
RTS0045560,6
RTS0045561,6
RTS0045562,5
RTS0045563,3
RTS0045564,3
RTS0045565,7
RTS0045566,4
RTS0045567,4
RTS0045568,3
RTS0045569,4
RTS0045570,4
RTS0045571,5
RTS0045572,6
RTS0045573,4
RTS0045574,5
RTS0045575,8
RTS0045576,5
RTS0045577,6
RTS0045578,5
RTS0045579,10
RTS0045580,6
RTS0045581,3
RTS0045582,5
RTS0045583,9
RTS0045584,6
RTS0045585,1
RTS0045586,7
RTS0045587,9
RTS0045588,5
RTS0045589,4
RTS0045590,4
RTS0045592,43
RTS0045593,58
RTS0045594,43
RTS0045595,46
RTS0045596,14
RTS0045597,22
RTS0045598,20
RTS0045599,21
RTS0045600,12
RTS0045601,4
RTS0045602,7
RTS0045603,2
RTS0045604,2
RTS0045606,3
RTS0045607,3
RTS0045608,1
RTS0045609,2
RTS0045610,2
RTS0045612,5
RTS0045613,3
RTS0045614,1
RTS0045615,5
RTS0045616,2
RTS0045617,5
RTS0045619,3
RTS0045621,6
RTS0045622,6
RTS0045623,3
RTS0045624,3
RTS0045625,5
RTS0045627,1
RTS0045628,2
RTS0045629,4
RTS0045630,2
RTS0045631,2
RTS0045632,1
RTS0045633,4
RTS0045634,2
RTS0045635,1
RTS0045636,4
RTS0045637,3
RTS0045638,2
RTS0045639,5
RTS0045640,1
RTS0045641,3
RTS0045642,3
RTS0045643,8
RTS0045644,8
RTS0045645,3
RTS0045646,1
RTS0045647,2
RTS0045648,1
RTS0045649,4
RTS0045650,2
RTS0045651,1
RTS0045652,4
RTS0045653,5
RTS0045654,5
RTS0045655,7
RTS0045656,2
RTS0045657,5
RTS0045658,4
RTS0045659,4
RTS0045660,4
RTS0045661,15
RTS0045662,2
RTS0045663,11
RTS0045664,11
RTS0045665,11
RTS0045666,1
RTS0045667,3
RTS0045668,3
RTS0045669,7
RTS0045670,1
RTS0045671,6
RTS0045672,5
RTS0045673,5
RTS0045674,1
RTS0045675,13
RTS0045676,16
RTS0045677,34
RTS0045678,24
RTS0045679,28
RTS0045680,42
RTS0045681,3
RTS0045682,2
RTS0045684,2
RTS0045685,5
RTS0045687,4
RTS0045688,3
RTS0045689,1
RTS0045690,1
RTS0045691,2
RTS0045692,4
RTS0045693,6
RTS0045694,1
RTS0045695,2
RTS0045696,11
RTS0045697,9
RTS0045698,8
RTS0045699,6
RTS0045700,5
RTS0045701,4
RTS0045702,4
RTS0045703,2
RTS0045704,4
RTS0045705,5
RTS0045706,3
RTS0045707,7
RTS0045708,4
RTS0045709,2
RTS0045710,5
RTS0045711,2
RTS0045713,5
RTS0045714,3
RTS0045715,3
RTS0045716,8
RTS0045717,5
RTS0045718,4
RTS0045719,3
RTS0045720,3
RTS0045721,5
RTS0045722,9
RTS0045723,7
RTS0045724,7
RTS0045725,8
RTS0045726,3
RTS0045727,8
RTS0045728,7
RTS0045729,7
RTS0045730,3
RTS0045731,10
RTS0045732,13
RTS0045733,12
RTS0045734,21
RTS0045735,21
RTS0045736,29
RTS0045737,58
RTS0045738,66
RTS0045739,48
RTS0045740,34
RTS0045741,22
RTS0045742,5
RTS0045743,5
RTS0045744,13
RTS0045745,15
RTS0045746,12
RTS0045747,4
RTS0045748,13
RTS0045749,10
RTS0045750,3
RTS0045751,4
RTS0045752,2
RTS0045753,2
RTS0045754,6
RTS0045755,5
RTS0045756,12
RTS0045757,12
RTS0045758,13
RTS0045759,7
RTS0045760,5
RTS0045761,3
RTS0045762,5
RTS0045764,4
RTS0045765,1
RTS0045766,6
RTS0045767,7
RTS0045768,6
RTS0045769,9
RTS0045770,1
RTS0045771,3
RTS0045772,6
RTS0045773,7
RTS0045774,5
RTS0045775,5
RTS0045776,2
RTS0045777,3
RTS0045778,6
RTS0045779,1
RTS0045780,1
RTS0045781,10
RTS0045782,12
RTS0045783,20
RTS0045784,4
RTS0045785,12
RTS0045786,4
RTS0045787,8
RTS0045788,3
RTS0045789,2
RTS0045790,1
RTS0045791,2
RTS0045792,4
RTS0045793,5
RTS0045794,1
RTS0045795,4
RTS0045796,3
RTS0045797,4
RTS0045798,4
RTS0045799,1
RTS0045800,3
RTS0045801,1
RTS0045802,2
RTS0045803,5
RTS0045805,2
RTS0045806,11
RTS0045807,1
RTS0045808,8
RTS0045809,7
RTS0045810,6
RTS0045811,9
RTS0045812,2
RTS0045813,10
RTS0045814,7
RTS0045815,6
RTS0045816,5
RTS0045817,2
RTS0045818,8
RTS0045819,5
RTS0045820,3
RTS0045821,17
RTS0045822,8
RTS0045823,8
RTS0045824,7
RTS0045825,6
RTS0045826,9
RTS0045827,8
RTS0045828,6
RTS0045829,8
RTS0045830,7
RTS0045831,5
RTS0045832,5
RTS0045833,2
RTS0045834,5
RTS0045835,7
RTS0045836,25
RTS0045837,25
RTS0045838,21
RTS0045840,19
RTS0045841,10
RTS0045842,7
RTS0045843,7
RTS0045844,9
RTS0045845,11
RTS0045846,61
RTS0045848,11
RTS0045849,72
RTS0045851,2
RTS0045852,3
RTS0045853,4
RTS0045854,2
RTS0045855,4
RTS0045856,2
RTS0045857,3
RTS0045858,3
RTS0045859,2
RTS0045860,3
RTS0045861,4
RTS0045862,2
RTS0045863,8
RTS0045864,19
RTS0045865,16
RTS0045866,18
RTS0045867,7
RTS0045868,5
RTS0045869,1
RTS0045870,1
RTS0045871,2
RTS0045872,3
RTS0045873,4
RTS0045874,2
RTS0045875,5
RTS0045876,1
RTS0045877,3
RTS0045878,3
RTS0045879,2
RTS0045880,5
RTS0045881,4
RTS0045882,1
RTS0045883,7
RTS0045884,3
RTS0045885,1
RTS0045886,5
RTS0045887,3
RTS0045888,1
RTS0045889,3
RTS0045890,1
RTS0045891,4
RTS0045892,4
RTS0045893,4
RTS0045894,2
RTS0045895,3
RTS0045896,7
RTS0045897,4
RTS0045898,3
RTS0045899,1
RTS0045900,14
RTS0045901,2
RTS0045902,8
RTS0045903,7
RTS0045904,8
RTS0045905,3
RTS0045906,3
RTS0045907,3
RTS0045908,3
RTS0045909,3
RTS0045910,2
RTS0045911,4
RTS0045912,7
RTS0045914,3
RTS0045916,1
RTS0045917,1
RTS0045918,4
RTS0045919,5
RTS0045920,4
RTS0045921,4
RTS0045922,5
RTS0045923,4
RTS0045924,3
RTS0045925,10
RTS0045926,6
RTS0045927,4
RTS0045928,2
RTS0045929,2
RTS0045930,14
RTS0045931,14
RTS0045932,7
RTS0045933,3
RTS0045935,2
RTS0045939,3
RTS0045940,4
RTS0045941,3
RTS0045943,4
RTS0045944,3
RTS0045945,7
RTS0045946,2
RTS0045947,7
RTS0045948,2
RTS0045949,5
RTS0045950,5
RTS0045951,5
RTS0045952,8
RTS0045953,5
RTS0045954,14
RTS0045955,4
RTS0045956,1
RTS0045957,2
RTS0045958,1
RTS0045959,1
RTS0045961,1
RTS0045962,2
RTS0045963,2
RTS0045964,6
RTS0045965,1
RTS0045966,4
RTS0045967,1
RTS0045968,2
RTS0045969,4
RTS0045970,11
RTS0045971,10
RTS0045972,3
RTS0045973,4
RTS0045974,6
RTS0045975,4
RTS0045976,2
RTS0045977,2
RTS0045978,3
RTS0045979,2
RTS0045980,9
RTS0045981,8
RTS0045982,7
RTS0045983,7
RTS0045984,9
RTS0045985,3
RTS0045986,5
RTS0045987,4
RTS0045988,1
RTS0045989,2
RTS0045990,3
RTS0045991,5
RTS0045992,6
RTS0045993,5
RTS0045994,3
RTS0045995,7
RTS0045996,1
RTS0045997,3
RTS0045998,1
RTS0045999,4
RTS0046000,2
RTS0046001,7
RTS0046002,4
RTS0046003,1
RTS0046004,2
RTS0046005,7
RTS0046006,6
RTS0046007,4
RTS0046008,3
RTS0046009,4
RTS0046010,1
RTS0046011,4
RTS0046012,2
RTS0046013,5
RTS0046014,1
RTS0046015,5
RTS0046016,4
RTS0046017,2
RTS0046018,3
RTS0046019,4
RTS0046020,4
RTS0046021,3
RTS0046022,8
RTS0046023,3
RTS0046024,3
RTS0046025,3
RTS0046026,4
RTS0046027,2
RTS0046028,2
RTS0046029,3
RTS0046030,1
RTS0046031,1
RTS0046032,2
RTS0046033,1
RTS0046034,4
RTS0046035,1
RTS0046036,1
RTS0046039,5
RTS0046040,1
RTS0046041,3
RTS0046042,2
RTS0046043,2
RTS0046044,1
RTS0046045,2
RTS0046046,2
RTS0046047,3
RTS0046048,7
RTS0046049,5
RTS0046050,9
RTS0046051,9
RTS0046052,11
RTS0046053,7
RTS0046054,10
RTS0046055,9
RTS0046056,4
RTS0046057,1
RTS0046058,2
RTS0046059,2
RTS0046060,4
RTS0046061,3
RTS0046063,2
RTS0046064,14
RTS0046065,5
RTS0046066,16
RTS0046067,18
RTS0046068,1
RTS0046069,2
RTS0046070,6
RTS0046071,3
RTS0046072,3
RTS0046073,1
RTS0046075,1
RTS0046076,6
RTS0046077,1
RTS0046078,3
RTS0046079,6
RTS0046080,5
RTS0046081,1
RTS0046082,23
RTS0046083,3
RTS0046084,19
RTS0046085,5
RTS0046086,3
RTS0046087,5
RTS0046088,6
RTS0046089,4
RTS0046090,4
RTS0046091,4
RTS0046092,5
RTS0046093,5
RTS0046094,1
RTS0046095,5
RTS0046096,1
RTS0046098,1
RTS0046099,1
RTS0046100,4
RTS0046102,3
RTS0046103,1
RTS0046104,4
RTS0046105,4
RTS0046106,1
RTS0046107,2
RTS0046108,3
RTS0046109,4
RTS0046110,5
RTS0046111,1
RTS0046112,7
RTS0046113,4
RTS0046114,10
RTS0046115,10
RTS0046116,8
RTS0046117,7
RTS0046119,1
RTS0046121,1
RTS0046122,6
RTS0046123,4
RTS0046124,2
RTS0046125,1
RTS0046126,1
RTS0046128,9
RTS0046129,7
RTS0046130,3
RTS0046131,4
RTS0046132,12
RTS0046133,14
RTS0046134,14
RTS0046135,9
RTS0046136,11
RTS0046137,21
RTS0046138,6
RTS0046140,6
RTS0046141,3
RTS0046142,4
RTS0046143,7
RTS0046144,5
RTS0046145,4
RTS0046146,3
RTS0046147,4
RTS0046148,5
RTS0046149,1
RTS0046150,1
RTS0046152,3
RTS0046153,5
RTS0046154,3
RTS0046155,5
RTS0046156,2
RTS0046157,2
RTS0046158,1
RTS0046160,2
RTS0046161,1
RTS0046162,2
RTS0046163,2
RTS0046164,7
RTS0046165,11
RTS0046166,3
RTS0046167,3
RTS0046168,2
RTS0046169,1
RTS0046171,2
RTS0046172,2
RTS0046173,5
RTS0046174,1
RTS0046177,1
RTS0046178,2
RTS0046179,2
RTS0046180,4
RTS0046181,4
RTS0046182,2
RTS0046183,7
RTS0046184,5
RTS0046185,5
RTS0046186,12
RTS0046187,19
RTS0046188,7
RTS0046191,1
RTS0046193,2
RTS0046194,1
RTS0046195,3
RTS0046196,1
RTS0046197,3
RTS0046198,5
RTS0046199,3
RTS0046200,2
RTS0046201,3
RTS0046202,6
RTS0046203,7
RTS0046204,3
RTS0046205,3
RTS0046206,4
RTS0046207,3
RTS0046208,3
RTS0046209,5
RTS0046210,4
RTS0046211,2
RTS0046212,4
RTS0046213,28
RTS0046214,24
RTS0046215,16
RTS0046216,17
RTS0046217,19
RTS0046218,7
RTS0046219,3
RTS0046220,1
RTS0046221,2
RTS0046222,1
RTS0046223,1
RTS0046224,2
RTS0046225,1
RTS0046226,9
RTS0046227,5
RTS0046228,3
RTS0046229,3
RTS0046230,4
RTS0046231,1
RTS0046232,4
RTS0046233,2
RTS0046234,6
RTS0046235,5
RTS0046236,3
RTS0046237,3
RTS0046238,4
RTS0046240,3
RTS0046241,8
RTS0046242,3
RTS0046243,2
RTS0046245,1
RTS0046246,4
RTS0046247,2
RTS0046249,5
RTS0046250,2
RTS0046251,1
RTS0046252,7
RTS0046253,6
RTS0046254,4
RTS0046255,2
RTS0046256,8
RTS0046257,3
RTS0046258,4
RTS0046259,1
RTS0046260,3
RTS0046261,6
RTS0046262,6
RTS0046263,3
RTS0046266,4
RTS0046267,2
RTS0046268,3
RTS0046269,3
RTS0046271,2
RTS0046272,6
RTS0046273,6
RTS0046274,7
RTS0046275,1
RTS0046276,1
RTS0046277,3
RTS0046278,4
RTS0046279,3
RTS0046280,3
RTS0046281,7
RTS0046282,2
RTS0046283,2
RTS0046285,3
RTS0046286,1
RTS0046287,3
RTS0046288,4
RTS0046289,4
RTS0046290,2
RTS0046291,2
RTS0046292,3
RTS0046293,9
RTS0046294,6
RTS0046295,17
RTS0046296,7
RTS0046297,5
RTS0046298,1
RTS0046299,3
RTS0046300,3
RTS0046301,2
RTS0046302,2
RTS0046303,1
RTS0046304,3
RTS0046305,4
RTS0046306,4
RTS0046307,1
RTS0046308,3
RTS0046309,2
RTS0046310,2
RTS0046311,3
RTS0046312,5
RTS0046313,3
RTS0046314,4
RTS0046315,4
RTS0046316,1
RTS0046317,7
RTS0046318,3
RTS0046319,4
RTS0046320,4
RTS0046321,4
RTS0046322,4
RTS0046323,2
RTS0046324,1
RTS0046325,3
RTS0046326,1
RTS0046327,3
RTS0046329,8
RTS0046330,1
RTS0046331,7
RTS0046332,3
RTS0046333,5
RTS0046334,2
RTS0046335,3
RTS0046336,7
RTS0046342,2
RTS0046343,6
RTS0046344,2
RTS0046345,3
RTS0046347,42
RTS0046348,43
RTS0046349,48
RTS0046350,2
RTS0046351,2
RTS0046352,1
RTS0046353,1
RTS0046354,2
RTS0046355,4
RTS0046356,4
RTS0046357,3
RTS0046358,3
RTS0046359,4
RTS0046360,2
RTS0046361,3
RTS0046362,4
RTS0046363,3
RTS0046364,3
RTS0046365,1
RTS0046366,1
RTS0046367,4
RTS0046368,4
RTS0046369,2
RTS0046371,4
RTS0046372,5
RTS0046373,2
RTS0046375,2
RTS0046376,1
RTS0046377,1
RTS0046378,4
RTS0046379,4
RTS0046380,2
RTS0046381,4
RTS0046382,3
RTS0046383,4
RTS0046385,4
RTS0046386,3
RTS0046387,2
RTS0046388,4
RTS0046389,6
RTS0046390,3
RTS0046391,3
RTS0046392,2
RTS0046394,2
RTS0046395,4
RTS0046396,2
RTS0046397,2
RTS0046398,8
RTS0046399,4
RTS0046400,2
RTS0046401,1
RTS0046402,2
RTS0046403,4
RTS0046404,6
RTS0046405,9
RTS0046406,1
RTS0046407,3
RTS0046408,4
RTS0046409,3
RTS0046410,5
RTS0046411,11
RTS0046412,6
RTS0046413,26
RTS0046414,116
RTS0046415,44
RTS0046416,1
RTS0046417,4
RTS0046418,4
RTS0046419,1
RTS0046420,8
RTS0046421,3
RTS0046422,1
RTS0046423,4
RTS0046424,1
RTS0046425,3
RTS0046426,1
RTS0046427,1
RTS0046428,1
RTS0046429,4
RTS0046430,2
RTS0046431,1
RTS0046432,8
RTS0046433,11
RTS0046434,8
RTS0046435,31
RTS0046439,7
RTS0046440,9
RTS0046441,13
RTS0046442,10
RTS0046443,6
RTS0046444,3
RTS0046445,3
RTS0046446,3
RTS0046447,1
RTS0046448,4
RTS0046449,12
RTS0046450,29
RTS0046451,7
RTS0046452,17
RTS0046453,8
RTS0046454,11
RTS0046455,5
RTS0046456,9
RTS0046457,2
RTS0046458,2
RTS0046459,13
RTS0046460,10
RTS0046461,1
RTS0046462,3
RTS0046463,5
RTS0046464,2
RTS0046466,2
RTS0046468,4
RTS0046469,2
RTS0046470,2
RTS0046471,4
RTS0046472,2
RTS0046473,3
RTS0046474,1
RTS0046475,2
RTS0046476,5
RTS0046477,4
RTS0046478,2
RTS0046479,2
RTS0046480,7
RTS0046481,1
RTS0046482,1
RTS0046484,1
RTS0046485,3
RTS0046486,3
RTS0046487,4
RTS0046488,3
RTS0046489,2
RTS0046491,4
RTS0046492,1
RTS0046493,2
RTS0046494,1
RTS0046495,2
RTS0046496,9
RTS0046497,2
RTS0046498,3
RTS0046499,27
RTS0046500,31
RTS0046501,26
RTS0046502,4
RTS0046503,7
RTS0046504,2
RTS0046505,3
RTS0046506,1
RTS0046507,3
RTS0046508,5
RTS0046510,5
RTS0046511,7
RTS0046512,3
RTS0046513,4
RTS0046514,3
RTS0046515,8
RTS0046516,3
RTS0046517,6
RTS0046518,5
RTS0046519,1
RTS0046520,2
RTS0046521,2
RTS0046522,1
RTS0046524,7
RTS0046525,2
RTS0046526,4
RTS0046527,3
RTS0046529,2
RTS0046531,2
RTS0046532,6
RTS0046533,3
RTS0046534,6
RTS0046535,2
RTS0046536,6
RTS0046537,6
RTS0046538,2
RTS0046539,5
RTS0046540,2
RTS0046541,2
RTS0046542,3
RTS0046543,7
RTS0046544,4
RTS0046545,17
RTS0046546,5
RTS0046548,2
RTS0046549,14
RTS0046550,1
RTS0046551,5
RTS0046552,3
RTS0046553,5
RTS0046554,1
RTS0046555,3
RTS0046556,3
RTS0046557,4
RTS0046558,2
RTS0046559,2
RTS0046560,2
RTS0046561,1
RTS0046562,3
RTS0046563,2
RTS0046564,2
RTS0046565,2
RTS0046566,1
RTS0046567,5
RTS0046568,2
RTS0046570,5
RTS0046571,1
RTS0046572,3
RTS0046573,6
RTS0046574,2
RTS0046575,3
RTS0046577,1
RTS0046578,2
RTS0046580,7
RTS0046581,3
RTS0046582,8
RTS0046583,2
RTS0046584,4
RTS0046585,6
RTS0046586,5
RTS0046587,4
RTS0046588,2
RTS0046590,3
RTS0046591,2
RTS0046592,5
RTS0046593,2
RTS0046594,3
RTS0046595,7
RTS0046596,1
RTS0046597,4
RTS0046598,3
RTS0046599,2
RTS0046600,20
RTS0046601,27
RTS0046602,12
RTS0046603,20
RTS0046604,2
RTS0046605,3
RTS0046606,3
RTS0046607,5
RTS0046608,14
RTS0046609,9
RTS0046610,2
RTS0046612,1
RTS0046613,2
RTS0046614,1
RTS0046615,3
RTS0046616,2
RTS0046617,4
RTS0046618,2
RTS0046619,2
RTS0046620,4
RTS0046621,3
RTS0046622,4
RTS0046623,1
RTS0046624,3
RTS0046625,4
RTS0046626,4
RTS0046627,8
RTS0046628,3
RTS0046629,1
RTS0046630,9
RTS0046631,6
RTS0046632,5
RTS0046633,3
RTS0046634,5
RTS0046636,5
RTS0046637,6
RTS0046638,5
RTS0046640,4
RTS0046641,1
RTS0046642,7
RTS0046643,4
RTS0046644,1
RTS0046645,1
RTS0046646,2
RTS0046647,3
RTS0046648,2
RTS0046649,2
RTS0046651,7
RTS0046652,2
RTS0046653,6
RTS0046654,4
RTS0046655,6
RTS0046656,5
RTS0046657,5
RTS0046658,1
RTS0046659,5
RTS0046660,2
RTS0046661,2
RTS0046662,3
RTS0046663,2
RTS0046665,1
RTS0046666,3
RTS0046667,5
RTS0046668,3
RTS0046669,2
RTS0046671,3
RTS0046672,1
RTS0046674,3
RTS0046675,3
RTS0046676,4
RTS0046677,4
RTS0046678,3
RTS0046679,3
RTS0046680,1
RTS0046681,1
RTS0046682,6
RTS0046683,2
RTS0046685,1
RTS0046686,5
RTS0046688,1
RTS0046689,2
RTS0046690,4
RTS0046691,2
RTS0046692,1
RTS0046693,3
RTS0046694,1
RTS0046695,7
RTS0046696,1
RTS0046697,10
RTS0046698,4
RTS0046699,15
RTS0046700,12
RTS0046701,6
RTS0046702,2
RTS0046703,50
RTS0046704,79
RTS0046705,68
RTS0046706,27
RTS0046707,72
RTS0046708,53
RTS0046709,3
RTS0046710,3
RTS0046711,4
RTS0046712,2
RTS0046713,3
RTS0046714,11
RTS0046715,4
RTS0046716,7
RTS0046717,8
RTS0046718,4
RTS0046719,1
RTS0046720,2
RTS0046721,6
RTS0046722,3
RTS0046723,4
RTS0046724,4
RTS0046725,2
RTS0046726,3
RTS0046727,2
RTS0046728,5
RTS0046729,1
RTS0046730,1
RTS0046731,5
RTS0046732,2
RTS0046733,4
RTS0046734,2
RTS0046735,2
RTS0046736,2
RTS0046737,2
RTS0046738,1
RTS0046739,2
RTS0046740,4
RTS0046741,6
RTS0046742,5
RTS0046743,3
RTS0046744,5
RTS0046745,8
RTS0046746,3
RTS0046747,5
RTS0046748,2
RTS0046749,3
RTS0046750,6
RTS0046751,2
RTS0046752,2
RTS0046753,2
RTS0046754,2
RTS0046755,2
RTS0046756,1
RTS0046757,1
RTS0046758,2
RTS0046759,6
RTS0046760,4
RTS0046761,15
RTS0046763,6
RTS0046764,1
RTS0046765,2
RTS0046766,3
RTS0046768,12
RTS0046769,5
RTS0046770,8
RTS0046771,2
RTS0046772,3
RTS0046773,3
RTS0046774,3
RTS0046775,5
RTS0046777,2
RTS0046778,2
RTS0046779,3
RTS0046780,2
RTS0046781,4
RTS0046782,2
RTS0046783,4
RTS0046784,2
RTS0046785,1
RTS0046790,5
RTS0046791,5
RTS0046792,3
RTS0046794,1
RTS0046795,3
RTS0046796,8
RTS0046798,3
RTS0046799,3
RTS0046800,2
RTS0046801,32
RTS0046802,33
RTS0046803,4
RTS0046805,3
RTS0046806,4
RTS0046807,3
RTS0046808,1
RTS0046809,1
RTS0046810,2
RTS0046811,1
RTS0046813,3
RTS0046814,2
RTS0046815,2
RTS0046816,1
RTS0046817,1
RTS0046818,4
RTS0046819,2
RTS0046820,5
RTS0046821,2
RTS0046822,2
RTS0046823,5
RTS0046824,3
RTS0046825,6
RTS0046826,2
RTS0046827,5
RTS0046828,2
RTS0046829,3
RTS0046830,2
RTS0046831,2
RTS0046832,1
RTS0046835,3
RTS0046836,73
RTS0046837,60
RTS0046838,14
RTS0046839,42
RTS0046840,9
RTS0046841,1
RTS0046842,22
RTS0046843,18
RTS0046846,4
RTS0046849,4
RTS0046850,5
RTS0046851,32
RTS0046852,4
RTS0046853,3
RTS0046854,3
RTS0046855,1
RTS0046856,2
RTS0046857,2
RTS0046858,7
RTS0046859,2
RTS0046860,7
RTS0046861,5
RTS0046862,3
RTS0046863,4
RTS0046864,6
RTS0046866,3
RTS0046868,2
RTS0046869,12
RTS0046870,13
RTS0046871,8
RTS0046872,11
RTS0046873,4
RTS0046874,3
RTS0046875,1
RTS0046876,3
RTS0046877,5
RTS0046878,1
RTS0046879,2
RTS0046880,3
RTS0046881,1
RTS0046882,8
RTS0046885,1
RTS0046887,3
RTS0046890,3
RTS0046891,3
RTS0046892,4
RTS0046893,3
RTS0046894,1
RTS0046895,4
RTS0046897,3
RTS0046898,3
RTS0046899,7
RTS0046900,18
RTS0046902,2
RTS0046903,7
RTS0046904,5
RTS0046905,1
RTS0046906,18
RTS0046907,4
RTS0046908,3
RTS0046909,2
RTS0046910,3
RTS0046911,3
RTS0046912,1
RTS0046913,1
RTS0046914,1
RTS0046915,3
RTS0046916,4
RTS0046918,169
RTS0046919,195
RTS0046920,29
RTS0046921,1
RTS0046922,4
RTS0046923,7
RTS0046924,7
RTS0046925,5
RTS0046926,4
RTS0046927,2
RTS0046928,3
RTS0046929,1
RTS0046930,4
RTS0046931,3
RTS0046934,1
RTS0046935,5
RTS0046936,3
RTS0046937,4
RTS0046938,16
RTS0046939,3
RTS0046940,6
RTS0046941,5
RTS0046942,4
RTS0046943,5
RTS0046944,1
RTS0046946,9
RTS0046947,4
RTS0046948,1
RTS0046949,1
RTS0046950,3
RTS0046951,3
RTS0046952,3
RTS0046954,2
RTS0046955,1
RTS0046956,6
RTS0046957,2
RTS0046958,3
RTS0046959,6
RTS0046961,7
RTS0046962,17
RTS0046963,3
RTS0046965,7
RTS0046966,1
RTS0046967,2
RTS0046968,1
RTS0047054,4
RTS0047055,1
RTS0047056,3
RTS0047057,5
RTS0047058,2
RTS0047060,7
RTS0047061,5
RTS0047062,6
RTS0047063,4
RTS0047064,22
RTS0047065,9
RTS0047066,5
RTS0047067,5
RTS0047068,8
RTS0047069,7
RTS0047070,8
RTS0047071,6
RTS0047072,12
RTS0047073,6
RTS0047074,9
RTS0047075,4
RTS0047076,5
RTS0047077,3
RTS0047078,7
RTS0047079,3
RTS0047080,3
RTS0047081,3
RTS0047083,4
RTS0047084,1
RTS0047085,3
RTS0047086,2
RTS0047087,4
RTS0047088,1
RTS0047089,2
RTS0047092,4
RTS0047093,6
RTS0047094,3
RTS0047095,1
RTS0047096,1
RTS0047098,7
RTS0047099,1
RTS0047101,2
RTS0047102,6
RTS0047103,5
RTS0047104,1
RTS0047105,8
RTS0047106,8
RTS0047107,7
RTS0047108,11
RTS0047109,5
RTS0047110,5
RTS0047111,3
RTS0047112,1
RTS0047113,8
RTS0047114,2
RTS0047115,1
RTS0047116,7
RTS0047117,6
RTS0047118,5
RTS0047119,9
RTS0047120,1
RTS0047121,2
RTS0047122,1
RTS0047123,3
RTS0047124,4
RTS0047125,7
RTS0047126,5
RTS0047127,5
RTS0047128,2
RTS0047129,5
RTS0047130,4
RTS0047131,4
RTS0047132,1
RTS0047133,2
RTS0047134,2
RTS0047135,6
RTS0047136,5
RTS0047137,10
RTS0047138,6
RTS0047139,5
RTS0047140,3
RTS0047141,2
RTS0047142,4
RTS0047143,1
RTS0047144,3
RTS0047145,5
RTS0047146,1
RTS0047147,1
RTS0047148,3
RTS0047149,4
RTS0047150,7
RTS0047151,3
RTS0047152,10
RTS0047153,8
RTS0047154,9
RTS0047156,4
RTS0047157,2
RTS0047158,4
RTS0047159,2
RTS0047160,3
RTS0047165,8
RTS0047166,5
RTS0047167,3
RTS0047168,1
RTS0047169,1
RTS0047170,1
RTS0047171,6
RTS0047172,6
RTS0047173,8
RTS0047174,6
RTS0047175,2
RTS0047177,4
RTS0047178,4
RTS0047179,6
RTS0047180,4
RTS0047181,3
RTS0047182,1
RTS0047183,6
RTS0047184,1
RTS0047185,3
RTS0047186,2
RTS0047187,5
RTS0047188,1
RTS0047189,2
RTS0047190,3
RTS0047191,3
RTS0047192,1
RTS0047193,8
RTS0047194,2
RTS0047195,6
RTS0047196,2
RTS0047197,6
RTS0047198,2
RTS0047199,2
RTS0047200,2
RTS0047201,2
RTS0047202,10
RTS0047203,5
RTS0047204,2
RTS0047205,6
RTS0047206,2
RTS0047207,1
RTS0047208,90
RTS0047209,76
RTS0047210,143
RTS0047211,109
RTS0047212,32
RTS0047213,1
RTS0047215,2
RTS0047216,1
RTS0047218,8
RTS0047219,6
RTS0047220,4
RTS0047221,10
RTS0047222,12
RTS0047223,14
RTS0047225,9
RTS0047226,15
RTS0047229,2
RTS0047230,2
RTS0047231,1
RTS0047232,4
RTS0047233,1
RTS0047234,3
RTS0047235,2
RTS0047236,2
RTS0047237,1
RTS0047238,6
RTS0047239,6
RTS0047240,2
RTS0047241,2
RTS0047242,3
RTS0047243,4
RTS0047244,1
RTS0047245,1
RTS0047246,1
RTS0047247,4
RTS0047248,3
RTS0047249,1
RTS0047250,5
RTS0047252,2
RTS0047253,7
RTS0047254,4
RTS0047255,4
RTS0047256,4
RTS0047257,8
RTS0047258,7
RTS0047259,9
RTS0047260,9
RTS0047261,8
RTS0047262,3
RTS0047263,11
RTS0047264,13
RTS0047266,15
RTS0047267,22
RTS0047268,13
RTS0047269,7
RTS0047270,17
RTS0047271,12
RTS0047272,6
RTS0047273,10
RTS0047274,1
RTS0047276,1
RTS0047277,14
RTS0047278,15
RTS0047279,17
RTS0047280,11
RTS0047281,10
RTS0047282,11
RTS0047283,9
RTS0047284,2
RTS0047290,24
RTS0047291,50
RTS0047292,39
RTS0047293,24
RTS0047294,40
RTS0047295,1
RTS0047296,1
RTS0047297,8
RTS0047298,2
RTS0047299,3
RTS0047300,2
RTS0047301,2
RTS0047302,2
RTS0047303,5
RTS0047304,1
RTS0047305,7
RTS0047306,10
RTS0047307,17
RTS0047308,9
RTS0047309,16
RTS0047310,9
RTS0047311,2
RTS0047312,4
RTS0047313,6
RTS0047314,3
RTS0047315,15
RTS0047316,13
RTS0047317,12
RTS0047318,10
RTS0047319,10
RTS0047320,2
RTS0047321,5
RTS0047322,2
RTS0047323,5
RTS0047324,8
RTS0047325,8
RTS0047326,5
RTS0047327,3
RTS0047328,4
RTS0047329,2
RTS0047331,2
RTS0047332,8
RTS0047333,9
RTS0047334,9
RTS0047335,8
RTS0047336,9
RTS0047337,2
RTS0047338,4
RTS0047339,4
RTS0047340,14
RTS0047341,10
RTS0047342,11
RTS0047343,6
RTS0047344,9
RTS0047345,14
RTS0047346,9
RTS0047348,7
RTS0047349,1
RTS0047350,2
RTS0047351,4
RTS0047352,18
RTS0047353,21
RTS0047354,7
RTS0047356,4
RTS0047357,3
RTS0047358,3
RTS0047359,4
RTS0047360,3
RTS0047362,6
RTS0047363,3
RTS0047364,4
RTS0047365,6
RTS0047366,4
RTS0047367,1
RTS0047368,2
RTS0047369,2
RTS0047370,2
RTS0047373,3
RTS0047374,5
RTS0047375,3
RTS0047376,10
RTS0047377,7
RTS0047378,9
RTS0047379,7
RTS0047380,2
RTS0047381,3
RTS0047382,3
RTS0047383,4
RTS0047384,2
RTS0047385,3
RTS0047386,7
RTS0047387,3
RTS0047388,4
RTS0047389,3
RTS0047390,6
RTS0047391,11
RTS0047392,6
RTS0047393,7
RTS0047396,15
RTS0047397,2
RTS0047398,4
RTS0047399,6
RTS0047400,1
RTS0047401,1
RTS0047402,7
RTS0047403,2
RTS0047404,4
RTS0047405,3
RTS0047406,4
RTS0047407,3
RTS0047408,3
RTS0047409,10
RTS0047410,3
RTS0047411,11
RTS0047412,5
RTS0047413,3
RTS0047414,3
RTS0047415,4
RTS0047417,6
RTS0047418,8
RTS0047419,8
RTS0047420,10
RTS0047421,4
RTS0047422,3
RTS0047423,3
RTS0047424,4
RTS0047425,5
RTS0047426,10
RTS0047427,9
RTS0047428,5
RTS0047429,5
RTS0047430,7
RTS0047431,1
RTS0047432,1
RTS0047433,4
RTS0047434,2
RTS0047435,3
RTS0047436,1
RTS0047437,1
RTS0047438,6
RTS0047441,7
RTS0047442,10
RTS0047445,6
RTS0047446,6
RTS0047447,1
RTS0047448,4
RTS0047449,3
RTS0047450,3
RTS0047451,2
RTS0047452,2
RTS0047454,3
RTS0047455,3
RTS0047456,5
RTS0047457,4
RTS0047458,2
RTS0047459,4
RTS0047460,1
RTS0047462,5
RTS0047464,4
RTS0047465,4
RTS0047466,2
RTS0047467,5
RTS0047468,5
RTS0047469,3
RTS0047471,2
RTS0047472,1
RTS0047473,5
RTS0047474,2
RTS0047475,2
RTS0047477,5
RTS0047479,9
RTS0047480,6
RTS0047481,7
RTS0047482,2
RTS0047483,1
RTS0047484,5
RTS0047485,3
RTS0047487,4
RTS0047488,4
RTS0047489,7
RTS0047490,6
RTS0047492,3
RTS0047493,6
RTS0047494,7
RTS0047495,5
RTS0047496,4
RTS0047497,5
RTS0047498,5
RTS0047499,5
RTS0047500,9
RTS0047501,4
RTS0047502,2
RTS0047504,8
RTS0047505,5
RTS0047506,8
RTS0047507,4
RTS0047508,6
RTS0047509,5
RTS0047510,1
RTS0047511,3
RTS0047512,9
RTS0047513,5
RTS0047514,4
RTS0047515,11
RTS0047516,10
RTS0047517,12
RTS0047518,12
RTS0047520,16
RTS0047521,24
RTS0047522,2
RTS0047523,5
RTS0047524,6
RTS0047525,4
RTS0047526,4
RTS0047527,2
RTS0047528,5
RTS0047529,1
RTS0047530,4
RTS0047531,4
RTS0047532,3
RTS0047533,3
RTS0047534,2
RTS0047535,3
RTS0047536,5
RTS0047537,7
RTS0047538,13
RTS0047540,15
RTS0047541,7
RTS0047544,3
RTS0047545,8
RTS0047546,2
RTS0047547,3
RTS0047548,10
RTS0047549,5
RTS0047550,7
RTS0047551,9
RTS0047552,5
RTS0047553,3
RTS0047558,5
RTS0047559,3
RTS0047560,5
RTS0047561,4
RTS0047562,2
RTS0047563,5
RTS0047564,1
RTS0047565,6
RTS0047566,1
RTS0047567,1
RTS0047568,2
RTS0047569,3
RTS0047571,7
RTS0047572,2
RTS0047573,1
RTS0047574,6
RTS0047575,5
RTS0047576,1
RTS0047577,3
RTS0047578,4
RTS0047579,2
RTS0047580,2
RTS0047581,2
RTS0047582,2
RTS0047584,2
RTS0047585,2
RTS0047586,1
RTS0047587,3
RTS0047590,4
RTS0047591,1
RTS0047592,2
RTS0047593,2
RTS0047594,6
RTS0047595,2
RTS0047596,5
RTS0047597,6
RTS0047598,3
RTS0047599,5
RTS0047600,4
RTS0047601,16
RTS0047602,5
RTS0047603,3
RTS0047604,2
RTS0047606,2
RTS0047613,6
RTS0047614,3
RTS0047615,3
RTS0047616,9
RTS0047617,10
RTS0047618,3
RTS0047619,2
RTS0047620,1
RTS0047621,3
RTS0047622,4
RTS0047624,1
RTS0047625,1
RTS0047626,1
RTS0047628,4
RTS0047629,4
RTS0047630,3
RTS0047631,4
RTS0047632,1
RTS0047633,3
RTS0047634,4
RTS0047635,1
RTS0047636,2
RTS0047637,3
RTS0047638,1
RTS0047639,2
RTS0047640,1
RTS0047641,4
RTS0047642,4
RTS0047643,1
RTS0047644,5
RTS0047645,2
RTS0047646,6
RTS0047647,2
RTS0047648,3
RTS0047649,1
RTS0047650,1
RTS0047651,3
RTS0047652,3
RTS0047653,3
RTS0047654,4
RTS0047656,1
RTS0047657,2
RTS0047658,1
RTS0047659,1
RTS0047660,3
RTS0047661,3
RTS0047662,3
RTS0047663,1
RTS0047664,1
RTS0047665,5
RTS0047666,2
RTS0047667,2
RTS0047668,1
RTS0047669,1
RTS0047670,5
RTS0047672,2
RTS0047673,4
RTS0047675,1
RTS0047676,5
RTS0047677,1
RTS0047679,2
RTS0047680,2
RTS0047681,1
RTS0047682,4
RTS0047684,1
RTS0047685,1
RTS0047686,1
RTS0047687,2
RTS0047688,3
RTS0047689,1
RTS0047691,4
RTS0047692,1
RTS0047693,4
RTS0047694,1
RTS0047695,7
RTS0047696,1
RTS0047697,4
RTS0047698,4
RTS0047699,2
RTS0047700,3
RTS0047701,5
RTS0047702,5
RTS0047703,8
RTS0047704,4
RTS0047705,5
RTS0047706,2
RTS0047707,2
RTS0047708,8
RTS0047709,22
RTS0047710,1
RTS0047711,2
RTS0047712,1
RTS0047713,7
RTS0047714,9
RTS0047715,5
RTS0047716,11
RTS0047717,13
RTS0047718,3
RTS0047720,3
RTS0047721,7
RTS0047722,8
RTS0047723,11
RTS0047724,6
RTS0047725,16
RTS0047726,13
RTS0047727,19
RTS0047728,14
RTS0047729,2
RTS0047730,5
RTS0047731,1
RTS0047732,1
RTS0047733,5
RTS0047734,6
RTS0047735,1
RTS0047736,9
RTS0047737,2
RTS0047738,2
RTS0047739,5
RTS0047740,7
RTS0047741,6
RTS0047742,2
RTS0047743,2
RTS0047744,8
RTS0047745,16
RTS0047746,5
RTS0047747,7
RTS0047748,9
RTS0047749,7
RTS0047750,2
RTS0047752,4
RTS0047753,1
RTS0047754,16
RTS0047755,21
RTS0047756,16
RTS0047757,13
RTS0047758,8
RTS0047759,7
RTS0047760,3
RTS0047761,5
RTS0047762,5
RTS0047763,2
RTS0047764,3
RTS0047765,3
RTS0047766,6
RTS0047767,5
RTS0047768,5
RTS0047769,1
RTS0047770,2
RTS0047771,12
RTS0047772,1
RTS0047773,6
RTS0047774,6
RTS0047775,1
RTS0047776,1
RTS0047777,3
RTS0047778,2
RTS0047779,2
RTS0047780,4
RTS0047781,3
RTS0047782,10
RTS0047783,6
RTS0047784,2
RTS0047785,5
RTS0047786,9
RTS0047787,7
RTS0047788,4
RTS0047789,5
RTS0047790,2
RTS0047791,2
RTS0047792,4
RTS0047793,6
RTS0047794,2
RTS0047795,1
RTS0047796,6
RTS0047797,4
RTS0047798,2
RTS0047799,2
RTS0047800,2
RTS0047801,15
RTS0047802,11
RTS0047803,1
RTS0047804,2
RTS0047805,3
RTS0047806,5
RTS0047807,12
RTS0047808,14
RTS0047809,1
RTS0047810,1
RTS0047811,7
RTS0047812,2
RTS0047813,4
RTS0047814,2
RTS0047816,1
RTS0047817,3
RTS0047819,3
RTS0047820,2
RTS0047821,13
RTS0047822,1
RTS0047824,2
RTS0047825,4
RTS0047826,2
RTS0047827,5
RTS0047828,5
RTS0047829,3
RTS0047830,3
RTS0047831,6
RTS0047832,3
RTS0047833,1
RTS0047834,3
RTS0047835,10
RTS0047836,8
RTS0047837,7
RTS0047838,15
RTS0047839,8
RTS0047840,2
RTS0047841,2
RTS0047842,4
RTS0047843,2
RTS0047844,2
RTS0047846,6
RTS0047847,2
RTS0047848,2
RTS0047849,1
RTS0047850,3
RTS0047852,5
RTS0047853,1
RTS0047854,1
RTS0047855,3
RTS0047856,2
RTS0047857,4
RTS0047858,1
RTS0047859,3
RTS0047861,2
RTS0047862,1
RTS0047863,3
RTS0047864,1
RTS0047865,2
RTS0047866,3
RTS0047867,6
RTS0047868,4
RTS0047869,11
RTS0047870,3
RTS0047871,3
RTS0047872,2
RTS0047873,3
RTS0047874,1
RTS0047875,3
RTS0047877,1
RTS0047878,5
RTS0047879,6
RTS0047880,4
RTS0047881,3
RTS0047882,3
RTS0047883,5
RTS0047884,6
RTS0047885,5
RTS0047886,3
RTS0047890,20
RTS0047891,13
RTS0047892,6
RTS0047893,1
RTS0047894,6
RTS0047895,3
RTS0047896,3
RTS0047897,2
RTS0047898,5
RTS0047899,3
RTS0047900,5
RTS0047901,4
RTS0047902,3
RTS0047903,2
RTS0047904,5
RTS0047905,1
RTS0047906,3
RTS0047907,43
RTS0047908,26
RTS0047909,34
RTS0047910,3
RTS0047912,1
RTS0047913,3
RTS0047914,4
RTS0047915,2
RTS0047917,1
RTS0047919,4
RTS0047920,10
RTS0047921,25
RTS0047924,1
RTS0047925,1
RTS0047926,1
RTS0047927,4
RTS0047928,6
RTS0047930,3
RTS0047931,1
RTS0047932,3
RTS0047933,7
RTS0047934,1
RTS0047935,10
RTS0047936,3
RTS0047937,4
RTS0047938,3
RTS0047939,7
RTS0047940,10
RTS0047941,3
RTS0047942,2
RTS0047943,1
RTS0047945,2
RTS0047946,4
RTS0047947,2
RTS0047948,1
RTS0047949,4
RTS0047951,5
RTS0047952,5
RTS0047953,11
RTS0047954,3
RTS0047956,4
RTS0047957,3
RTS0047958,4
RTS0047959,6
RTS0047960,2
RTS0047961,2
RTS0047963,5
RTS0047964,4
RTS0047965,2
RTS0047966,5
RTS0047967,3
RTS0047968,2
RTS0047969,4
RTS0047970,3
RTS0047972,4
RTS0047973,6
RTS0047974,3
RTS0047975,2
RTS0047977,1
RTS0047978,1
RTS0047979,6
RTS0047980,4
RTS0047981,29
RTS0047982,4
RTS0047985,31
RTS0047986,1
RTS0047987,1
RTS0047988,14
RTS0047990,1
RTS0047991,3
RTS0047992,3
RTS0047993,2
RTS0047994,1
RTS0047995,4
RTS0047996,2
RTS0047997,2
RTS0047998,6
RTS0047999,1
RTS0048000,2
RTS0048001,3
RTS0048003,11
RTS0048006,2
RTS0048008,9
RTS0048009,2
RTS0048012,2
RTS0048013,4
RTS0048014,4
RTS0048015,5
RTS0048016,12
RTS0048017,8
RTS0048018,8
RTS0048019,10
RTS0048020,1
RTS0048021,2
RTS0048022,7
RTS0048023,5
RTS0048024,4
RTS0048026,8
RTS0048027,2
RTS0048028,4
RTS0048030,2
RTS0048031,3
RTS0048032,2
RTS0048033,3
RTS0048034,2
RTS0048035,1
RTS0048036,2
RTS0048037,3
RTS0048038,8
RTS0048040,3
RTS0048042,6
RTS0048043,5
RTS0048044,3
RTS0048045,1
RTS0048046,4
RTS0048047,2
RTS0048048,3
RTS0048049,5
RTS0048050,2
RTS0048051,13
RTS0048052,6
RTS0048053,5
RTS0048054,7
RTS0048056,2
RTS0048057,1
RTS0048058,4
RTS0048059,2
RTS0048060,2
RTS0048061,3
RTS0048062,4
RTS0048063,4
RTS0048064,5
RTS0048065,5
RTS0048066,2
RTS0048068,3
RTS0048069,2
RTS0048070,4
RTS0048071,8
RTS0048073,4
RTS0048076,1
RTS0048077,7
RTS0048078,2
RTS0048079,6
RTS0048080,4
RTS0048081,2
RTS0048082,5
RTS0048084,3
RTS0048085,7
RTS0048086,3
RTS0048087,5
RTS0048088,3
RTS0048089,7
RTS0048090,4
RTS0048091,3
RTS0048092,6
RTS0048093,10
RTS0048094,3
RTS0048096,2
RTS0048097,1
RTS0048098,202
RTS0048099,291
RTS0048100,317
RTS0048101,215
RTS0048102,291
RTS0048104,3
RTS0048105,4
RTS0048106,1
RTS0048107,2
RTS0048108,2
RTS0048109,1
RTS0048110,2
RTS0048111,2
RTS0048112,1
RTS0048113,2
RTS0048114,1
RTS0048115,2
RTS0048116,3
RTS0048117,3
RTS0048118,4
RTS0048120,3
RTS0048127,3
RTS0048129,3
RTS0048130,2
RTS0048131,11
RTS0048132,15
RTS0048133,1
RTS0048134,14
RTS0048135,20
RTS0048136,2
RTS0048138,4
RTS0048139,6
RTS0048140,5
RTS0048141,2
RTS0048142,4
RTS0048144,4
RTS0048145,3
RTS0048146,7
RTS0048148,5
RTS0048149,3
RTS0048150,6
RTS0048151,2
RTS0048152,3
RTS0048153,2
RTS0048154,3
RTS0048155,3
RTS0048156,8
RTS0048158,7
RTS0048159,6
RTS0048160,126
RTS0048161,159
RTS0048162,8
RTS0048163,6
RTS0048164,29
RTS0048165,16
RTS0048166,3
RTS0048167,10
RTS0048168,10
RTS0048169,5
RTS0048170,5
RTS0048171,1
RTS0048172,2
RTS0048173,5
RTS0048175,3
RTS0048177,1
RTS0048178,1
RTS0048179,1
RTS0048180,4
RTS0048181,1
RTS0048182,3
RTS0048183,2
RTS0048184,4
RTS0048185,6
RTS0048186,1
RTS0048188,2
RTS0048189,9
RTS0048190,1
RTS0048191,6
RTS0048192,7
RTS0048193,1
RTS0048194,3
RTS0048195,7
RTS0048196,4
RTS0048197,4
RTS0048198,6
RTS0048200,5
RTS0048201,5
RTS0048202,2
RTS0048203,3
RTS0048204,4
RTS0048205,1
RTS0048207,2
RTS0048208,8
RTS0048209,9
RTS0048210,7
RTS0048211,5
RTS0048212,4
RTS0048213,2
RTS0048214,3
RTS0048215,4
RTS0048216,1
RTS0048217,3
RTS0048218,1
RTS0048219,5
RTS0048220,3
RTS0048221,7
RTS0048222,1
RTS0048223,1
RTS0048224,4
RTS0048225,4
RTS0048226,3
RTS0048227,9
RTS0048228,1
RTS0048229,3
RTS0048230,2
RTS0048231,7
RTS0048232,2
RTS0048233,5
RTS0048234,5
RTS0048235,1
RTS0048236,7
RTS0048237,5
RTS0048238,6
RTS0048239,5
RTS0048240,1
RTS0048241,3
RTS0048242,10
RTS0048243,9
RTS0048244,13
RTS0048245,3
RTS0048246,2
RTS0049343,3
RTS0049344,13
RTS0049345,4
RTS0049346,2
RTS0049347,1
RTS0049348,3
RTS0049350,2
RTS0049351,3
RTS0049352,2
RTS0049353,4
RTS0049354,2
RTS0049355,4
RTS0049356,9
RTS0049357,2
RTS0049358,3
RTS0049360,2
RTS0049361,5
RTS0049362,1
RTS0049363,4
RTS0049364,3
RTS0049366,10
RTS0049367,15
RTS0049368,6
RTS0049369,1
RTS0049371,3
RTS0049372,3
RTS0049373,14
RTS0049374,15
RTS0049375,15
RTS0049376,12
RTS0049377,14
RTS0049378,5
RTS0049379,10
RTS0049380,13
RTS0049381,7
RTS0049382,3
RTS0049383,6
RTS0049384,4
RTS0049385,2
RTS0049386,4
RTS0049387,3
RTS0049388,3
RTS0049389,1
RTS0049390,78
RTS0049391,99
RTS0049392,95
RTS0049393,94
RTS0049394,68
RTS0049395,26
RTS0049396,46
RTS0049397,56
RTS0049398,48
RTS0049399,22
RTS0049400,2
RTS0049401,5
RTS0049402,2
RTS0049403,1
RTS0049404,4
RTS0049405,2
RTS0049406,2
RTS0049407,5
RTS0049409,1
RTS0049410,1
RTS0049411,3
RTS0049412,3
RTS0049413,7
RTS0049414,5
RTS0049415,3
RTS0049416,3
RTS0049417,4
RTS0049418,3
RTS0049420,1
RTS0049421,2
RTS0049422,4
RTS0049423,3
RTS0049424,11
RTS0049426,5
RTS0049427,3
RTS0049428,1
RTS0049429,5
RTS0049430,6
RTS0049431,4
RTS0049432,2
RTS0049433,4
RTS0049435,1
RTS0049436,1
RTS0049437,8
RTS0049438,3
RTS0049439,4
RTS0049440,6
RTS0049441,6
RTS0049442,6
RTS0049443,1
RTS0049444,7
RTS0049445,1
RTS0049446,6
RTS0049447,8
RTS0049448,1
RTS0049449,3
RTS0049451,3
RTS0049452,4
RTS0049453,8
RTS0049454,3
RTS0049456,4
RTS0049457,13
RTS0049458,2
RTS0049459,11
RTS0049460,13
RTS0049461,18
RTS0049462,10
RTS0049463,7
RTS0049464,5
RTS0049467,3
RTS0049468,5
RTS0049469,7
RTS0049470,3
RTS0049471,14
RTS0049472,1
RTS0049473,10
RTS0049474,3
RTS0049475,3
RTS0049476,3
RTS0049477,2
RTS0049478,1
RTS0049479,318
RTS0049480,34
RTS0049481,1
RTS0049482,1
RTS0049483,1
RTS0049484,11
RTS0049485,6
RTS0997079,1
RTS0997080,6
RTS0997081,2
RTS0997082,2
RTS0997084,1
RTS0997085,3
RTS0997086,1
RTS0997087,1
RTS0997088,811
RTS0997089,309
RTS0997090,6
RTS0997091,4
RTS0997093,2
RTS0997095,2
RTS0997099,3
RTS0997100,1
RTS0997101,2
RTS0997102,1
RTS0997105,2
RTS0997108,1
RTS0997109,1
RTS0997110,3
RTS0997111,2
RTS0997112,2
RTS0997114,2
RTS0997115,3
RTS0997117,1
RTS0997118,1
RTS0997119,2
RTS0997120,2
RTS0997121,7
RTS0997122,7
RTS0997123,11
RTS0997124,4
RTS0997125,7
RTS0997126,21
RTS0997127,17
RTS0997128,12
RTS0997129,29
RTS0997130,5
</Code_Summary>
