# Supplementary material for: Spatial meta-transcriptomics reveal associations of intratumor bacteria burden with lung cancer cells showing a distinct oncogenic signature
Source: J Immunother Cancer. 2022 Jul 6;10(7):e004698. doi: 10.1136/jitc-2022-004698 (PMC9260850; doi:10.1136/jitc-2022-004698)
Supplement: Supplementary data [file jitc-2022-004698supp009.zip › DSP-1001660004185-D-G05.dcc]

<Header>
FileVersion,0.02
SoftwareVersion,"GeoMx_NGS_Pipeline_ 2.0.0"
Date,2020-6-15
</Header>

<Scan_Attributes>
ID,DSP-1001660004185-D-G05
Plate_ID,1001660004185
Well,G05
</Scan_Attributes>

<NGS_Processing_Attributes>
SeqSetId,
tamperedIni,No
Raw,9591424
Trimmed,9528443
Stitched,9457499
Aligned,9284918
umiQ30,0.9914
rtsQ30,0.9909
</NGS_Processing_Attributes>


<Code_Summary>
RTS0039454,320
RTS0039455,249
RTS0039456,204
RTS0039457,462
RTS0039458,223
RTS0039459,76
RTS0039460,65
RTS0039461,124
RTS0039462,81
RTS0039463,115
RTS0039464,119
RTS0039465,158
RTS0039466,90
RTS0039467,163
RTS0039468,80
RTS0039469,151
RTS0039470,225
RTS0039471,209
RTS0039472,245
RTS0039473,174
RTS0039474,387
RTS0039475,286
RTS0039476,331
RTS0039477,483
RTS0039478,480
RTS0039479,96
RTS0039480,93
RTS0039481,76
RTS0039482,74
RTS0039483,82
RTS0039484,125
RTS0039485,123
RTS0039486,109
RTS0039487,70
RTS0039488,133
RTS0039489,85
RTS0039490,85
RTS0039491,97
RTS0039492,92
RTS0039493,100
RTS0039494,105
RTS0039495,93
RTS0039496,78
RTS0039497,60
RTS0039498,95
RTS0039499,532
RTS0039500,476
RTS0039501,507
RTS0039502,542
RTS0039503,606
RTS0039504,91
RTS0039505,116
RTS0039506,86
RTS0039507,309
RTS0039508,257
RTS0039509,163
RTS0039510,362
RTS0039511,2307
RTS0039512,1681
RTS0039513,2118
RTS0039514,2784
RTS0039515,2533
RTS0039516,98
RTS0039517,65
RTS0039518,98
RTS0039519,67
RTS0039520,69
RTS0039521,90
RTS0039522,94
RTS0039523,98
RTS0039524,125
RTS0039525,152
RTS0039526,119
RTS0039527,181
RTS0039528,141
RTS0039529,150
RTS0039530,135
RTS0039531,120
RTS0039532,109
RTS0039533,117
RTS0039534,95
RTS0039535,124
RTS0039536,92
RTS0039537,85
RTS0039538,85
RTS0039539,65
RTS0039540,53
RTS0039541,90
RTS0039542,98
RTS0039543,100
RTS0039544,74
RTS0039545,119
RTS0039546,88
RTS0039547,89
RTS0039548,121
RTS0039549,119
RTS0039550,105
RTS0039551,98
RTS0039552,55
RTS0039553,87
RTS0039554,96
RTS0039555,73
RTS0039556,60
RTS0039557,97
RTS0039558,91
RTS0039559,65
RTS0039560,71
RTS0039561,86
RTS0039562,149
RTS0039563,123
RTS0039564,128
RTS0039565,182
RTS0039566,91
RTS0039567,71
RTS0039568,78
RTS0039569,62
RTS0039570,75
RTS0039571,62
RTS0039572,77
RTS0039573,88
RTS0039574,65
RTS0039575,73
RTS0039576,62
RTS0039577,96
RTS0039578,90
RTS0039579,112
RTS0039580,121
RTS0039581,153
RTS0039582,178
RTS0039583,160
RTS0039584,129
RTS0039585,166
RTS0039586,95
RTS0039587,90
RTS0039588,90
RTS0039589,89
RTS0039590,90
RTS0039591,156
RTS0039592,145
RTS0039593,126
RTS0039594,139
RTS0039595,119
RTS0039596,113
RTS0039597,89
RTS0039598,83
RTS0039599,74
RTS0039600,81
RTS0039601,53
RTS0039602,67
RTS0039603,66
RTS0039604,93
RTS0039605,60
RTS0039606,70
RTS0039607,89
RTS0039608,67
RTS0039609,87
RTS0039610,79
RTS0039611,84
RTS0039612,89
RTS0039613,78
RTS0039614,77
RTS0039615,58
RTS0039616,61
RTS0039617,54
RTS0039619,72
RTS0039620,71
RTS0039621,88
RTS0039622,70
RTS0039623,111
RTS0039624,78
RTS0039625,83
RTS0039626,94
RTS0039627,111
RTS0039628,72
RTS0039629,110
RTS0039630,90
RTS0039631,64
RTS0039632,56
RTS0039633,66
RTS0039634,80
RTS0039635,94
RTS0039636,118
RTS0039637,102
RTS0039638,153
RTS0039639,169
RTS0039640,103
RTS0039641,136
RTS0039642,119
RTS0039643,121
RTS0039644,99
RTS0039645,109
RTS0039646,92
RTS0039647,89
RTS0039648,81
RTS0039649,80
RTS0039650,108
RTS0039651,248
RTS0039652,253
RTS0039653,175
RTS0039654,176
RTS0039655,169
RTS0039656,541
RTS0039657,455
RTS0039658,442
RTS0039659,546
RTS0039660,389
RTS0039661,86
RTS0039662,127
RTS0039663,87
RTS0039664,92
RTS0039665,115
RTS0039666,86
RTS0039667,53
RTS0039668,80
RTS0039669,148
RTS0039670,85
RTS0039671,124
RTS0039672,194
RTS0039673,128
RTS0039674,148
RTS0039675,162
RTS0039676,82
RTS0039677,62
RTS0039678,49
RTS0039679,59
RTS0039680,64
RTS0039681,354
RTS0039682,287
RTS0039683,185
RTS0039684,282
RTS0039685,315
RTS0039686,293
RTS0039687,310
RTS0039688,317
RTS0039689,220
RTS0039690,277
RTS0039691,121
RTS0039692,123
RTS0039693,91
RTS0039694,178
RTS0039695,109
RTS0039696,76
RTS0039697,72
RTS0039698,86
RTS0039699,97
RTS0039700,69
RTS0039701,88
RTS0039702,119
RTS0039703,97
RTS0039704,122
RTS0039705,107
RTS0039706,85
RTS0039707,94
RTS0039708,86
RTS0039709,85
RTS0039710,109
RTS0039711,130
RTS0039712,168
RTS0039713,174
RTS0039714,108
RTS0039715,138
RTS0039716,97
RTS0039717,148
RTS0039718,78
RTS0039719,108
RTS0039720,217
RTS0039721,108
RTS0039722,113
RTS0039723,164
RTS0039724,95
RTS0039725,149
RTS0039726,137
RTS0039727,128
RTS0039728,108
RTS0039729,118
RTS0039730,132
RTS0039731,85
RTS0039732,85
RTS0039733,94
RTS0039734,109
RTS0039735,95
RTS0039736,101
RTS0039737,110
RTS0039738,98
RTS0039739,118
RTS0039740,84
RTS0039741,106
RTS0039742,96
RTS0039743,98
RTS0039744,87
RTS0039745,142
RTS0039746,285
RTS0039747,347
RTS0039749,280
RTS0039750,290
RTS0039751,68
RTS0039752,76
RTS0039753,99
RTS0039754,68
RTS0039755,88
RTS0039756,90
RTS0039757,78
RTS0039758,99
RTS0039759,71
RTS0039760,93
RTS0039761,100
RTS0039762,117
RTS0039763,125
RTS0039764,110
RTS0039765,98
RTS0039766,141
RTS0039767,121
RTS0039768,160
RTS0039769,133
RTS0039770,264
RTS0039771,133
RTS0039772,120
RTS0039773,131
RTS0039774,102
RTS0039775,160
RTS0039776,95
RTS0039777,92
RTS0039778,86
RTS0039779,83
RTS0039780,83
RTS0039781,254
RTS0039782,151
RTS0039783,194
RTS0039784,158
RTS0039785,267
RTS0039786,97
RTS0039787,86
RTS0039788,86
RTS0039789,88
RTS0039790,123
RTS0039791,157
RTS0039792,139
RTS0039793,100
RTS0039794,171
RTS0039795,117
RTS0039796,105
RTS0039797,123
RTS0039798,114
RTS0039799,125
RTS0039800,135
RTS0039801,121
RTS0039802,129
RTS0039803,169
RTS0039804,186
RTS0039805,141
RTS0039806,87
RTS0039807,72
RTS0039808,85
RTS0039809,90
RTS0039810,103
RTS0039811,71
RTS0039812,123
RTS0039813,103
RTS0039814,121
RTS0039815,115
RTS0039816,82
RTS0039817,123
RTS0039818,92
RTS0039819,86
RTS0039820,68
RTS0039821,100
RTS0039822,104
RTS0039823,116
RTS0039824,109
RTS0039825,122
RTS0039826,88
RTS0039827,110
RTS0039828,86
RTS0039829,110
RTS0039830,80
RTS0039831,91
RTS0039832,132
RTS0039833,108
RTS0039834,129
RTS0039835,135
RTS0039836,169
RTS0039838,159
RTS0039839,152
RTS0039840,104
RTS0039841,174
RTS0039842,177
RTS0039843,118
RTS0039844,194
RTS0039845,154
RTS0039846,88
RTS0039847,107
RTS0039848,70
RTS0039849,70
RTS0039850,74
RTS0039851,130
RTS0039852,117
RTS0039853,107
RTS0039854,98
RTS0039855,125
RTS0039856,68
RTS0039857,75
RTS0039858,69
RTS0039859,153
RTS0039860,81
RTS0039861,104
RTS0039862,90
RTS0039863,85
RTS0039864,84
RTS0039865,72
RTS0039866,182
RTS0039867,176
RTS0039868,125
RTS0039869,160
RTS0039870,172
RTS0039871,85
RTS0039872,70
RTS0039873,77
RTS0039874,84
RTS0039875,101
RTS0039876,87
RTS0039877,93
RTS0039878,80
RTS0039879,90
RTS0039880,69
RTS0039881,90
RTS0039882,67
RTS0039883,79
RTS0039884,80
RTS0039885,91
RTS0039886,79
RTS0039887,90
RTS0039888,85
RTS0039890,63
RTS0039891,126
RTS0039892,111
RTS0039893,116
RTS0039894,83
RTS0039895,118
RTS0039896,81
RTS0039897,78
RTS0039898,98
RTS0039899,75
RTS0039900,124
RTS0039901,95
RTS0039902,101
RTS0039903,82
RTS0039904,121
RTS0039905,105
RTS0039906,91
RTS0039907,91
RTS0039908,82
RTS0039909,83
RTS0039910,64
RTS0039911,58
RTS0039912,74
RTS0039913,80
RTS0039914,66
RTS0039915,86
RTS0039916,77
RTS0039917,62
RTS0039918,93
RTS0039919,78
RTS0039920,66
RTS0039921,79
RTS0039922,85
RTS0039923,83
RTS0039924,85
RTS0039925,68
RTS0039926,136
RTS0039927,144
RTS0039928,136
RTS0039929,164
RTS0039930,176
RTS0039931,90
RTS0039932,74
RTS0039933,73
RTS0039934,79
RTS0039935,91
RTS0039936,79
RTS0039937,94
RTS0039938,73
RTS0039939,70
RTS0039940,86
RTS0039941,70
RTS0039942,77
RTS0039943,53
RTS0039944,93
RTS0039945,93
RTS0039946,165
RTS0039947,209
RTS0039948,271
RTS0039949,233
RTS0039950,236
RTS0039951,109
RTS0039952,103
RTS0039953,91
RTS0039954,72
RTS0039955,94
RTS0039956,176
RTS0039957,192
RTS0039958,185
RTS0039959,167
RTS0039960,247
RTS0039961,68
RTS0039962,70
RTS0039963,77
RTS0039964,84
RTS0039965,77
RTS0039966,78
RTS0039967,53
RTS0039968,82
RTS0039969,105
RTS0039970,97
RTS0039971,131
RTS0039972,81
RTS0039973,117
RTS0039974,107
RTS0039975,115
RTS0039976,69
RTS0039977,86
RTS0039978,85
RTS0039979,79
RTS0039980,74
RTS0039981,123
RTS0039982,127
RTS0039983,167
RTS0039984,119
RTS0039985,142
RTS0039986,469
RTS0039987,333
RTS0039988,404
RTS0039989,397
RTS0039990,347
RTS0039991,138
RTS0039992,185
RTS0039993,187
RTS0039994,135
RTS0039995,243
RTS0039996,606
RTS0039997,435
RTS0039998,488
RTS0039999,480
RTS0040000,509
RTS0040001,95
RTS0040002,124
RTS0040003,119
RTS0040004,100
RTS0040005,161
RTS0040006,233
RTS0040007,281
RTS0040008,183
RTS0040009,291
RTS0040010,233
RTS0040011,88
RTS0040012,82
RTS0040013,85
RTS0040014,82
RTS0040015,83
RTS0040016,122
RTS0040017,185
RTS0040018,127
RTS0040019,183
RTS0040020,223
RTS0040021,85
RTS0040022,93
RTS0040023,78
RTS0040024,83
RTS0040025,72
RTS0040026,156
RTS0040027,248
RTS0040028,195
RTS0040029,159
RTS0040030,242
RTS0040031,81
RTS0040032,58
RTS0040033,64
RTS0040034,75
RTS0040035,42
RTS0040036,82
RTS0040037,87
RTS0040038,66
RTS0040039,84
RTS0040040,68
RTS0040041,71
RTS0040042,79
RTS0040043,66
RTS0040044,74
RTS0040045,67
RTS0040046,99
RTS0040047,114
RTS0040048,121
RTS0040049,77
RTS0040050,74
RTS0040051,111
RTS0040052,82
RTS0040053,91
RTS0040054,92
RTS0040055,76
RTS0040056,78
RTS0040057,62
RTS0040058,61
RTS0040059,84
RTS0040060,74
RTS0040061,67
RTS0040062,75
RTS0040063,66
RTS0040064,89
RTS0040065,80
RTS0040066,83
RTS0040067,88
RTS0040068,99
RTS0040069,89
RTS0040070,76
RTS0040071,82
RTS0040072,93
RTS0040073,92
RTS0040074,93
RTS0040075,101
RTS0040076,95
RTS0040077,115
RTS0040078,60
RTS0040079,88
RTS0040080,89
RTS0040081,95
RTS0040082,81
RTS0040083,63
RTS0040084,83
RTS0040085,70
RTS0040086,72
RTS0040087,78
RTS0040088,84
RTS0040089,87
RTS0040090,72
RTS0040091,73
RTS0040092,84
RTS0040093,75
RTS0040094,74
RTS0040095,92
RTS0040096,89
RTS0040097,88
RTS0040098,67
RTS0040099,86
RTS0040100,68
RTS0040101,77
RTS0040102,69
RTS0040103,71
RTS0040104,66
RTS0040105,63
RTS0040106,102
RTS0040107,81
RTS0040108,85
RTS0040109,92
RTS0040110,95
RTS0040111,72
RTS0040112,79
RTS0040113,71
RTS0040114,55
RTS0040115,101
RTS0040116,327
RTS0040117,222
RTS0040118,186
RTS0040119,226
RTS0040120,250
RTS0040121,95
RTS0040122,112
RTS0040123,120
RTS0040124,100
RTS0040125,115
RTS0040126,122
RTS0040127,135
RTS0040128,99
RTS0040129,118
RTS0040130,113
RTS0040131,82
RTS0040132,62
RTS0040133,85
RTS0040134,79
RTS0040135,80
RTS0040136,71
RTS0040137,87
RTS0040138,101
RTS0040139,84
RTS0040140,96
RTS0040141,106
RTS0040142,153
RTS0040143,110
RTS0040144,128
RTS0040145,109
RTS0040146,142
RTS0040147,135
RTS0040148,99
RTS0040149,129
RTS0040150,107
RTS0040151,86
RTS0040152,72
RTS0040153,83
RTS0040154,104
RTS0040155,96
RTS0040156,136
RTS0040157,98
RTS0040158,126
RTS0040159,133
RTS0040160,124
RTS0040161,86
RTS0040162,56
RTS0040163,69
RTS0040164,60
RTS0040165,81
RTS0040166,82
RTS0040167,102
RTS0040168,81
RTS0040169,97
RTS0040170,69
RTS0040171,38
RTS0040172,87
RTS0040173,68
RTS0040174,60
RTS0040175,71
RTS0040176,51
RTS0040177,62
RTS0040178,87
RTS0040179,41
RTS0040180,81
RTS0040181,77
RTS0040182,79
RTS0040183,70
RTS0040184,69
RTS0040185,62
RTS0040186,108
RTS0040187,75
RTS0040188,55
RTS0040189,96
RTS0040190,88
RTS0040191,92
RTS0040192,65
RTS0040193,70
RTS0040194,101
RTS0040195,93
RTS0040196,94
RTS0040197,68
RTS0040198,62
RTS0040199,85
RTS0040200,77
RTS0040201,138
RTS0040202,117
RTS0040203,127
RTS0040204,120
RTS0040205,136
RTS0040206,121
RTS0040207,78
RTS0040208,126
RTS0040209,151
RTS0040210,159
RTS0040211,89
RTS0040212,76
RTS0040213,79
RTS0040214,92
RTS0040215,110
RTS0040216,78
RTS0040217,73
RTS0040218,69
RTS0040219,67
RTS0040220,66
RTS0040221,174
RTS0040222,157
RTS0040223,192
RTS0040224,116
RTS0040225,164
RTS0040226,121
RTS0040227,79
RTS0040228,84
RTS0040229,76
RTS0040230,98
RTS0040231,42
RTS0040232,78
RTS0040233,59
RTS0040234,66
RTS0040235,78
RTS0040236,80
RTS0040237,95
RTS0040238,92
RTS0040239,120
RTS0040240,78
RTS0040241,121
RTS0040242,142
RTS0040243,136
RTS0040244,140
RTS0040245,150
RTS0040246,70
RTS0040247,101
RTS0040248,69
RTS0040249,85
RTS0040250,79
RTS0040251,78
RTS0040252,85
RTS0040253,91
RTS0040254,60
RTS0040255,88
RTS0040256,65
RTS0040257,53
RTS0040258,68
RTS0040259,66
RTS0040260,75
RTS0040261,86
RTS0040262,82
RTS0040263,123
RTS0040264,90
RTS0040265,95
RTS0040266,62
RTS0040267,89
RTS0040268,61
RTS0040269,69
RTS0040270,88
RTS0040271,320
RTS0040272,317
RTS0040273,242
RTS0040274,300
RTS0040275,312
RTS0040276,169
RTS0040277,211
RTS0040278,330
RTS0040279,294
RTS0040280,259
RTS0040281,68
RTS0040282,78
RTS0040283,80
RTS0040284,79
RTS0040285,64
RTS0040286,77
RTS0040287,62
RTS0040288,60
RTS0040289,72
RTS0040290,100
RTS0040291,62
RTS0040292,68
RTS0040293,78
RTS0040294,85
RTS0040295,81
RTS0040296,90
RTS0040297,87
RTS0040298,81
RTS0040299,62
RTS0040300,73
RTS0040301,85
RTS0040302,60
RTS0040303,61
RTS0040304,58
RTS0040305,86
RTS0040306,72
RTS0040307,66
RTS0040308,75
RTS0040309,60
RTS0040310,70
RTS0040311,125
RTS0040312,153
RTS0040313,104
RTS0040314,131
RTS0040315,156
RTS0040316,74
RTS0040317,77
RTS0040318,68
RTS0040319,86
RTS0040320,63
RTS0040321,73
RTS0040322,99
RTS0040323,81
RTS0040324,96
RTS0040325,70
RTS0040326,91
RTS0040327,111
RTS0040328,100
RTS0040329,168
RTS0040330,86
RTS0040331,104
RTS0040332,80
RTS0040333,92
RTS0040334,77
RTS0040335,100
RTS0040336,124
RTS0040337,127
RTS0040338,77
RTS0040339,104
RTS0040340,94
RTS0040341,100
RTS0040342,74
RTS0040343,85
RTS0040344,113
RTS0040345,121
RTS0040346,86
RTS0040347,130
RTS0040348,80
RTS0040349,173
RTS0040350,95
RTS0040351,129
RTS0040352,109
RTS0040353,143
RTS0040354,92
RTS0040355,93
RTS0040356,154
RTS0040357,137
RTS0040358,103
RTS0040359,116
RTS0040360,130
RTS0040361,134
RTS0040363,101
RTS0040364,139
RTS0040365,127
RTS0040366,188
RTS0040367,210
RTS0040368,257
RTS0040369,183
RTS0040370,234
RTS0040371,110
RTS0040372,105
RTS0040373,115
RTS0040374,97
RTS0040375,94
RTS0040376,147
RTS0040377,149
RTS0040378,185
RTS0040379,137
RTS0040380,136
RTS0040381,99
RTS0040382,93
RTS0040383,64
RTS0040384,77
RTS0040385,73
RTS0040386,164
RTS0040387,176
RTS0040388,184
RTS0040389,161
RTS0040390,153
RTS0040391,142
RTS0040392,165
RTS0040393,119
RTS0040394,128
RTS0040395,146
RTS0040396,274
RTS0040397,378
RTS0040398,395
RTS0040399,392
RTS0040400,334
RTS0040401,359
RTS0040402,320
RTS0040403,221
RTS0040404,293
RTS0040405,179
RTS0040406,138
RTS0040407,153
RTS0040408,158
RTS0040409,137
RTS0040410,176
RTS0040411,173
RTS0040412,106
RTS0040413,147
RTS0040414,185
RTS0040415,146
RTS0040416,1106
RTS0040417,739
RTS0040418,599
RTS0040419,1055
RTS0040420,1260
RTS0040421,159
RTS0040422,275
RTS0040423,238
RTS0040424,191
RTS0040425,128
RTS0040426,70
RTS0040428,98
RTS0040429,70
RTS0040430,70
RTS0040431,96
RTS0040432,70
RTS0040433,104
RTS0040434,119
RTS0040435,104
RTS0040436,593
RTS0040437,711
RTS0040438,1201
RTS0040439,988
RTS0040440,1130
RTS0040441,230
RTS0040442,174
RTS0040443,236
RTS0040444,199
RTS0040445,185
RTS0040446,180
RTS0040447,146
RTS0040448,144
RTS0040449,146
RTS0040450,77
RTS0040451,231
RTS0040452,279
RTS0040453,288
RTS0040454,223
RTS0040455,454
RTS0040456,151
RTS0040457,94
RTS0040458,81
RTS0040459,74
RTS0040460,108
RTS0040461,97
RTS0040462,70
RTS0040463,93
RTS0040464,74
RTS0040465,96
RTS0040466,111
RTS0040467,78
RTS0040468,80
RTS0040469,90
RTS0040470,73
RTS0040471,94
RTS0040472,75
RTS0040473,75
RTS0040474,69
RTS0040475,64
RTS0040476,58
RTS0040477,75
RTS0040478,76
RTS0040479,63
RTS0040480,49
RTS0040481,135
RTS0040482,143
RTS0040483,108
RTS0040484,173
RTS0040485,134
RTS0040486,82
RTS0040487,66
RTS0040488,70
RTS0040489,74
RTS0040490,70
RTS0040491,64
RTS0040492,66
RTS0040493,80
RTS0040494,93
RTS0040495,78
RTS0040496,105
RTS0040497,77
RTS0040498,110
RTS0040499,91
RTS0040500,111
RTS0040501,131
RTS0040502,77
RTS0040503,98
RTS0040504,81
RTS0040505,49
RTS0040506,84
RTS0040507,83
RTS0040508,65
RTS0040509,50
RTS0040510,54
RTS0040511,80
RTS0040512,68
RTS0040513,63
RTS0040514,73
RTS0040515,91
RTS0040516,150
RTS0040517,129
RTS0040518,137
RTS0040519,142
RTS0040520,135
RTS0040521,57
RTS0040522,58
RTS0040523,70
RTS0040524,53
RTS0040525,73
RTS0040526,112
RTS0040527,80
RTS0040528,97
RTS0040529,90
RTS0040530,91
RTS0040531,87
RTS0040532,134
RTS0040533,94
RTS0040534,98
RTS0040535,99
RTS0040536,92
RTS0040537,185
RTS0040538,142
RTS0040539,123
RTS0040540,115
RTS0040541,78
RTS0040542,70
RTS0040543,86
RTS0040544,77
RTS0040545,76
RTS0040546,58
RTS0040547,60
RTS0040548,83
RTS0040549,66
RTS0040550,68
RTS0040551,72
RTS0040552,66
RTS0040553,83
RTS0040554,108
RTS0040555,73
RTS0040556,78
RTS0040557,70
RTS0040558,70
RTS0040559,88
RTS0040560,67
RTS0040561,62
RTS0040562,54
RTS0040563,75
RTS0040564,82
RTS0040565,70
RTS0040566,64
RTS0040567,64
RTS0040568,64
RTS0040569,80
RTS0040570,66
RTS0040571,124
RTS0040572,99
RTS0040573,121
RTS0040574,169
RTS0040575,119
RTS0040576,98
RTS0040577,100
RTS0040578,86
RTS0040579,75
RTS0040580,106
RTS0040581,60
RTS0040582,77
RTS0040583,62
RTS0040584,73
RTS0040585,92
RTS0040586,72
RTS0040587,64
RTS0040588,99
RTS0040589,76
RTS0040590,76
RTS0040591,122
RTS0040592,81
RTS0040593,47
RTS0040594,49
RTS0040595,81
RTS0040596,107
RTS0040597,123
RTS0040598,84
RTS0040599,96
RTS0040600,136
RTS0040601,93
RTS0040602,117
RTS0040603,98
RTS0040604,127
RTS0040605,118
RTS0040606,110
RTS0040607,125
RTS0040608,138
RTS0040609,99
RTS0040610,156
RTS0040611,86
RTS0040612,92
RTS0040613,121
RTS0040614,123
RTS0040615,95
RTS0040616,72
RTS0040617,88
RTS0040618,64
RTS0040619,85
RTS0040620,85
RTS0040621,90
RTS0040622,92
RTS0040623,118
RTS0040624,90
RTS0040625,119
RTS0040626,88
RTS0040627,92
RTS0040628,109
RTS0040629,105
RTS0040630,78
RTS0040631,282
RTS0040632,154
RTS0040633,263
RTS0040634,255
RTS0040635,158
RTS0040636,107
RTS0040637,84
RTS0040638,87
RTS0040639,81
RTS0040640,89
RTS0040641,212
RTS0040642,299
RTS0040643,211
RTS0040644,295
RTS0040645,359
RTS0040646,103
RTS0040647,60
RTS0040648,80
RTS0040649,80
RTS0040650,66
RTS0040651,197
RTS0040652,106
RTS0040653,173
RTS0040654,167
RTS0040655,166
RTS0040656,126
RTS0040657,136
RTS0040658,107
RTS0040659,113
RTS0040660,99
RTS0040661,57
RTS0040662,64
RTS0040663,79
RTS0040664,51
RTS0040665,76
RTS0040666,68
RTS0040667,100
RTS0040668,46
RTS0040669,71
RTS0040670,54
RTS0040671,59
RTS0040672,61
RTS0040673,61
RTS0040674,61
RTS0040675,64
RTS0040676,101
RTS0040677,104
RTS0040678,140
RTS0040679,103
RTS0040680,193
RTS0040681,203
RTS0040682,185
RTS0040683,257
RTS0040684,303
RTS0040685,234
RTS0040686,60
RTS0040687,85
RTS0040688,53
RTS0040689,56
RTS0040690,70
RTS0040691,92
RTS0040692,80
RTS0040693,96
RTS0040694,109
RTS0040695,87
RTS0040696,68
RTS0040697,74
RTS0040698,51
RTS0040699,81
RTS0040700,60
RTS0040701,93
RTS0040702,149
RTS0040703,97
RTS0040704,116
RTS0040705,162
RTS0040706,85
RTS0040707,71
RTS0040708,72
RTS0040709,88
RTS0040710,92
RTS0040711,54
RTS0040712,53
RTS0040713,104
RTS0040714,74
RTS0040715,78
RTS0040716,70
RTS0040717,79
RTS0040718,59
RTS0040719,56
RTS0040720,71
RTS0040721,71
RTS0040722,54
RTS0040723,81
RTS0040724,70
RTS0040725,59
RTS0040726,99
RTS0040727,140
RTS0040728,169
RTS0040729,109
RTS0040730,104
RTS0040731,125
RTS0040732,110
RTS0040733,93
RTS0040734,110
RTS0040735,89
RTS0040736,405
RTS0040737,289
RTS0040738,245
RTS0040739,295
RTS0040740,375
RTS0040741,129
RTS0040742,109
RTS0040743,116
RTS0040744,143
RTS0040745,168
RTS0040746,180
RTS0040747,185
RTS0040748,139
RTS0040749,232
RTS0040750,195
RTS0040751,73
RTS0040752,98
RTS0040753,83
RTS0040754,80
RTS0040755,77
RTS0040756,102
RTS0040757,124
RTS0040758,118
RTS0040759,128
RTS0040760,143
RTS0040761,164
RTS0040762,132
RTS0040763,142
RTS0040764,133
RTS0040765,163
RTS0040766,110
RTS0040767,118
RTS0040768,109
RTS0040769,119
RTS0040770,97
RTS0040771,84
RTS0040772,60
RTS0040773,85
RTS0040774,75
RTS0040775,93
RTS0040776,62
RTS0040777,69
RTS0040778,72
RTS0040779,78
RTS0040780,76
RTS0040781,126
RTS0040782,183
RTS0040783,99
RTS0040784,124
RTS0040785,98
RTS0040786,86
RTS0040787,62
RTS0040788,87
RTS0040789,84
RTS0040790,54
RTS0040791,79
RTS0040792,105
RTS0040793,61
RTS0040794,61
RTS0040795,81
RTS0040796,300
RTS0040797,98
RTS0040798,104
RTS0040799,89
RTS0040800,62
RTS0040801,161
RTS0040802,116
RTS0040803,149
RTS0040804,95
RTS0040805,105
RTS0040806,71
RTS0040807,72
RTS0040808,79
RTS0040809,82
RTS0040810,90
RTS0040811,90
RTS0040812,78
RTS0040813,73
RTS0040814,88
RTS0040815,88
RTS0040816,120
RTS0040817,89
RTS0040818,162
RTS0040819,177
RTS0040820,189
RTS0040821,136
RTS0040822,155
RTS0040823,91
RTS0040824,145
RTS0040825,128
RTS0040826,281
RTS0040827,169
RTS0040828,153
RTS0040830,171
RTS0040831,72
RTS0040832,85
RTS0040833,87
RTS0040834,74
RTS0040836,590
RTS0040837,304
RTS0040838,486
RTS0040839,530
RTS0040840,284
RTS0040841,641
RTS0040842,667
RTS0040843,731
RTS0040844,644
RTS0040845,722
RTS0040846,107
RTS0040847,105
RTS0040848,94
RTS0040849,112
RTS0040850,115
RTS0040851,152
RTS0040852,98
RTS0040853,141
RTS0040854,149
RTS0040855,164
RTS0040856,94
RTS0040857,76
RTS0040858,82
RTS0040859,63
RTS0040860,86
RTS0040861,191
RTS0040862,84
RTS0040863,83
RTS0040864,94
RTS0040865,96
RTS0040866,72
RTS0040867,72
RTS0040868,89
RTS0040869,77
RTS0040870,77
RTS0040871,178
RTS0040872,269
RTS0040873,259
RTS0040874,295
RTS0040875,199
RTS0040876,86
RTS0040877,79
RTS0040878,74
RTS0040879,66
RTS0040880,92
RTS0040881,89
RTS0040882,60
RTS0040883,63
RTS0040884,70
RTS0040885,77
RTS0040886,190
RTS0040887,210
RTS0040888,293
RTS0040889,320
RTS0040890,283
RTS0040891,60
RTS0040892,103
RTS0040893,44
RTS0040894,61
RTS0040895,76
RTS0040896,61
RTS0040897,68
RTS0040898,73
RTS0040899,63
RTS0040900,51
RTS0040901,385
RTS0040902,328
RTS0040903,184
RTS0040904,426
RTS0040905,439
RTS0040906,93
RTS0040907,93
RTS0040908,94
RTS0040909,116
RTS0040910,94
RTS0040911,149
RTS0040912,146
RTS0040913,119
RTS0040914,120
RTS0040915,145
RTS0040916,91
RTS0040917,94
RTS0040918,84
RTS0040919,48
RTS0040920,47
RTS0040921,226
RTS0040922,202
RTS0040923,280
RTS0040924,229
RTS0040925,237
RTS0040926,67
RTS0040927,56
RTS0040928,76
RTS0040929,58
RTS0040930,64
RTS0040931,97
RTS0040932,133
RTS0040933,92
RTS0040934,98
RTS0040935,111
RTS0040936,94
RTS0040937,110
RTS0040938,103
RTS0040939,119
RTS0040940,84
RTS0040941,88
RTS0040942,106
RTS0040943,75
RTS0040944,134
RTS0040945,100
RTS0040946,238
RTS0040947,270
RTS0040948,309
RTS0040949,238
RTS0040950,323
RTS0040951,76
RTS0040952,61
RTS0040953,61
RTS0040954,69
RTS0040955,69
RTS0040956,123
RTS0040957,90
RTS0040958,108
RTS0040959,111
RTS0040960,121
RTS0040961,66
RTS0040962,66
RTS0040963,75
RTS0040964,93
RTS0040965,77
RTS0040966,109
RTS0040967,83
RTS0040968,112
RTS0040969,87
RTS0040970,94
RTS0040971,78
RTS0040972,84
RTS0040973,98
RTS0040974,74
RTS0040975,96
RTS0040976,82
RTS0040977,68
RTS0040978,72
RTS0040979,112
RTS0040980,70
RTS0040981,98
RTS0040982,138
RTS0040983,140
RTS0040984,109
RTS0040985,131
RTS0040986,425
RTS0040987,537
RTS0040988,248
RTS0040989,289
RTS0040990,193
RTS0040991,176
RTS0040992,95
RTS0040993,145
RTS0040994,136
RTS0040995,132
RTS0040996,81
RTS0040997,94
RTS0040998,70
RTS0040999,91
RTS0041000,89
RTS0041001,83
RTS0041002,136
RTS0041003,110
RTS0041004,141
RTS0041005,115
RTS0041006,121
RTS0041007,101
RTS0041008,113
RTS0041009,94
RTS0041010,99
RTS0041011,73
RTS0041012,73
RTS0041013,71
RTS0041014,85
RTS0041015,77
RTS0041016,77
RTS0041017,79
RTS0041018,83
RTS0041019,69
RTS0041020,77
RTS0041021,112
RTS0041022,129
RTS0041023,146
RTS0041024,159
RTS0041025,163
RTS0041026,92
RTS0041027,99
RTS0041028,76
RTS0041029,89
RTS0041030,81
RTS0041031,148
RTS0041032,176
RTS0041033,111
RTS0041034,178
RTS0041035,173
RTS0041036,129
RTS0041037,92
RTS0041038,113
RTS0041039,73
RTS0041040,113
RTS0041041,107
RTS0041042,112
RTS0041043,107
RTS0041044,84
RTS0041045,85
RTS0041046,1097
RTS0041047,1035
RTS0041048,604
RTS0041049,1386
RTS0041050,1278
RTS0041051,109
RTS0041052,91
RTS0041053,89
RTS0041054,89
RTS0041055,93
RTS0041056,99
RTS0041057,98
RTS0041058,88
RTS0041059,78
RTS0041060,118
RTS0041061,152
RTS0041062,183
RTS0041063,182
RTS0041064,144
RTS0041066,119
RTS0041067,62
RTS0041068,98
RTS0041069,109
RTS0041070,115
RTS0041071,81
RTS0041072,99
RTS0041073,90
RTS0041074,86
RTS0041075,87
RTS0041076,112
RTS0041077,76
RTS0041078,102
RTS0041079,77
RTS0041080,84
RTS0041081,155
RTS0041082,113
RTS0041083,142
RTS0041084,125
RTS0041085,101
RTS0041086,128
RTS0041087,144
RTS0041088,121
RTS0041089,97
RTS0041090,106
RTS0041091,101
RTS0041092,77
RTS0041093,75
RTS0041094,87
RTS0041095,91
RTS0041096,66
RTS0041097,95
RTS0041098,76
RTS0041099,70
RTS0041100,56
RTS0041101,111
RTS0041102,104
RTS0041103,104
RTS0041104,121
RTS0041105,131
RTS0041106,354
RTS0041107,478
RTS0041108,376
RTS0041109,433
RTS0041110,326
RTS0041111,118
RTS0041112,122
RTS0041113,125
RTS0041114,134
RTS0041115,162
RTS0041116,106
RTS0041117,153
RTS0041118,130
RTS0041119,148
RTS0041120,137
RTS0041121,118
RTS0041122,133
RTS0041123,105
RTS0041124,61
RTS0041125,82
RTS0041126,128
RTS0041127,183
RTS0041128,119
RTS0041129,109
RTS0041130,114
RTS0041131,354
RTS0041132,349
RTS0041133,362
RTS0041134,357
RTS0041135,390
RTS0041136,177
RTS0041137,161
RTS0041138,144
RTS0041139,137
RTS0041140,100
RTS0041141,112
RTS0041142,125
RTS0041143,59
RTS0041144,82
RTS0041145,97
RTS0041146,58
RTS0041147,93
RTS0041148,97
RTS0041149,87
RTS0041150,71
RTS0041151,110
RTS0041152,98
RTS0041153,96
RTS0041154,118
RTS0041155,115
RTS0041156,154
RTS0041157,118
RTS0041158,117
RTS0041159,99
RTS0041160,93
RTS0041161,78
RTS0041162,53
RTS0041163,90
RTS0041164,62
RTS0041165,63
RTS0041166,77
RTS0041167,93
RTS0041168,88
RTS0041169,65
RTS0041170,102
RTS0041171,116
RTS0041172,126
RTS0041173,95
RTS0041174,114
RTS0041175,113
RTS0041176,86
RTS0041177,105
RTS0041178,89
RTS0041179,82
RTS0041180,53
RTS0041181,113
RTS0041182,75
RTS0041183,80
RTS0041184,76
RTS0041185,74
RTS0041186,84
RTS0041187,63
RTS0041188,108
RTS0041189,85
RTS0041190,101
RTS0041191,184
RTS0041192,165
RTS0041193,147
RTS0041194,108
RTS0041195,120
RTS0041196,94
RTS0041197,87
RTS0041198,82
RTS0041199,106
RTS0041200,67
RTS0041201,53
RTS0041202,59
RTS0041203,91
RTS0041204,76
RTS0041205,95
RTS0041206,168
RTS0041207,321
RTS0041208,273
RTS0041209,301
RTS0041210,129
RTS0041211,293
RTS0041212,267
RTS0041213,315
RTS0041214,321
RTS0041215,294
RTS0041216,103
RTS0041217,117
RTS0041218,110
RTS0041219,121
RTS0041220,87
RTS0041221,88
RTS0041222,64
RTS0041223,63
RTS0041224,66
RTS0041225,86
RTS0041226,97
RTS0041227,125
RTS0041228,90
RTS0041229,124
RTS0041230,97
RTS0041231,303
RTS0041232,228
RTS0041233,287
RTS0041234,354
RTS0041235,219
RTS0041236,94
RTS0041237,64
RTS0041238,79
RTS0041239,96
RTS0041240,80
RTS0041241,99
RTS0041242,93
RTS0041243,72
RTS0041244,96
RTS0041246,73
RTS0041247,99
RTS0041248,79
RTS0041249,84
RTS0041250,91
RTS0041251,164
RTS0041252,189
RTS0041253,218
RTS0041254,270
RTS0041255,251
RTS0041256,78
RTS0041257,86
RTS0041258,67
RTS0041259,82
RTS0041260,79
RTS0041261,95
RTS0041262,97
RTS0041263,85
RTS0041265,134
RTS0041266,87
RTS0041267,79
RTS0041268,86
RTS0041269,74
RTS0041270,94
RTS0041271,127
RTS0041272,71
RTS0041273,70
RTS0041274,96
RTS0041275,64
RTS0041276,87
RTS0041277,71
RTS0041278,113
RTS0041279,101
RTS0041280,101
RTS0041281,81
RTS0041282,88
RTS0041283,86
RTS0041284,80
RTS0041285,63
RTS0041286,79
RTS0041287,80
RTS0041288,77
RTS0041289,105
RTS0041290,94
RTS0041291,82
RTS0041292,76
RTS0041293,79
RTS0041294,80
RTS0041295,77
RTS0041296,123
RTS0041297,79
RTS0041298,92
RTS0041299,81
RTS0041300,65
RTS0041301,91
RTS0041302,83
RTS0041303,110
RTS0041304,70
RTS0041305,82
RTS0041306,102
RTS0041307,57
RTS0041308,82
RTS0041309,90
RTS0041310,102
RTS0041311,75
RTS0041312,90
RTS0041313,84
RTS0041314,88
RTS0041315,98
RTS0041316,263
RTS0041317,255
RTS0041318,352
RTS0041319,260
RTS0041320,288
RTS0041321,111
RTS0041322,100
RTS0041323,133
RTS0041324,93
RTS0041325,115
RTS0041326,75
RTS0041327,66
RTS0041328,82
RTS0041329,88
RTS0041330,65
RTS0041331,70
RTS0041332,78
RTS0041333,87
RTS0041334,74
RTS0041335,76
RTS0041346,328
RTS0041347,321
RTS0041348,404
RTS0041349,367
RTS0041350,504
RTS0041351,94
RTS0041352,117
RTS0041353,103
RTS0041354,85
RTS0041355,70
RTS0041356,65
RTS0041357,62
RTS0041358,74
RTS0041359,94
RTS0041360,93
RTS0041361,105
RTS0041362,85
RTS0041363,94
RTS0041364,101
RTS0041365,91
RTS0041366,105
RTS0041367,71
RTS0041368,102
RTS0041369,60
RTS0041370,62
RTS0041371,84
RTS0041372,82
RTS0041373,70
RTS0041374,80
RTS0041375,79
RTS0041376,126
RTS0041377,60
RTS0041378,65
RTS0041379,42
RTS0041380,69
RTS0041381,90
RTS0041382,95
RTS0041383,74
RTS0041384,79
RTS0041385,92
RTS0041386,65
RTS0041387,74
RTS0041388,91
RTS0041389,79
RTS0041390,54
RTS0041391,79
RTS0041392,80
RTS0041393,60
RTS0041394,53
RTS0041395,62
RTS0041396,74
RTS0041397,68
RTS0041398,79
RTS0041399,79
RTS0041400,80
RTS0041401,71
RTS0041402,98
RTS0041403,70
RTS0041404,74
RTS0041405,77
RTS0041406,93
RTS0041407,88
RTS0041408,70
RTS0041409,81
RTS0041410,65
RTS0041411,72
RTS0041412,72
RTS0041413,77
RTS0041414,73
RTS0041415,93
RTS0041416,71
RTS0041417,79
RTS0041418,99
RTS0041419,118
RTS0041420,91
RTS0041421,79
RTS0041422,71
RTS0041423,63
RTS0041424,82
RTS0041425,77
RTS0041426,87
RTS0041427,73
RTS0041428,76
RTS0041429,72
RTS0041430,101
RTS0041431,87
RTS0041432,57
RTS0041433,61
RTS0041434,89
RTS0041435,82
RTS0041436,67
RTS0041437,50
RTS0041438,50
RTS0041439,75
RTS0041440,70
RTS0041441,84
RTS0041442,67
RTS0041443,86
RTS0041444,82
RTS0041445,75
RTS0041446,84
RTS0041447,88
RTS0041448,68
RTS0041449,79
RTS0041450,72
RTS0041451,60
RTS0041452,81
RTS0041453,110
RTS0041454,66
RTS0041455,87
RTS0041456,112
RTS0041457,157
RTS0041458,114
RTS0041459,150
RTS0041460,111
RTS0041461,69
RTS0041462,70
RTS0041463,70
RTS0041464,52
RTS0041465,75
RTS0041466,112
RTS0041467,164
RTS0041468,134
RTS0041469,89
RTS0041470,143
RTS0041471,92
RTS0041472,71
RTS0041473,69
RTS0041474,79
RTS0041475,94
RTS0041476,77
RTS0041477,81
RTS0041478,72
RTS0041479,64
RTS0041480,71
RTS0041481,93
RTS0041482,99
RTS0041483,64
RTS0041484,93
RTS0041485,101
RTS0041486,82
RTS0041487,112
RTS0041488,111
RTS0041489,105
RTS0041490,100
RTS0041491,93
RTS0041492,52
RTS0041493,66
RTS0041494,50
RTS0041495,70
RTS0041496,621
RTS0041497,791
RTS0041498,622
RTS0041499,641
RTS0041500,577
RTS0041501,113
RTS0041502,105
RTS0041503,97
RTS0041504,98
RTS0041505,117
RTS0041506,86
RTS0041507,67
RTS0041508,72
RTS0041509,94
RTS0041510,77
RTS0041511,102
RTS0041512,155
RTS0041513,123
RTS0041514,101
RTS0041515,104
RTS0041516,76
RTS0041517,83
RTS0041518,75
RTS0041519,75
RTS0041520,91
RTS0041521,64
RTS0041522,59
RTS0041523,80
RTS0041524,86
RTS0041525,67
RTS0041526,490
RTS0041527,743
RTS0041528,710
RTS0041529,145
RTS0041530,662
RTS0041531,73
RTS0041532,61
RTS0041533,54
RTS0041534,72
RTS0041535,71
RTS0041536,79
RTS0041537,72
RTS0041538,76
RTS0041540,82
RTS0041541,74
RTS0041542,64
RTS0041543,65
RTS0041544,79
RTS0041545,68
RTS0041546,124
RTS0041547,163
RTS0041548,155
RTS0041549,115
RTS0041550,172
RTS0041551,159
RTS0041552,483
RTS0041553,120
RTS0041554,136
RTS0041555,178
RTS0041556,74
RTS0041557,64
RTS0041558,75
RTS0041559,88
RTS0041560,77
RTS0041561,82
RTS0041562,109
RTS0041563,117
RTS0041564,131
RTS0041565,180
RTS0041566,181
RTS0041567,179
RTS0041568,187
RTS0041569,154
RTS0041570,197
RTS0041571,57
RTS0041572,65
RTS0041573,66
RTS0041574,66
RTS0041575,87
RTS0041576,70
RTS0041577,86
RTS0041578,97
RTS0041579,68
RTS0041580,92
RTS0041581,154
RTS0041582,185
RTS0041583,160
RTS0041584,115
RTS0041585,185
RTS0041586,84
RTS0041587,102
RTS0041588,71
RTS0041589,91
RTS0041590,87
RTS0041591,53
RTS0041592,72
RTS0041593,66
RTS0041594,70
RTS0041595,59
RTS0041596,90
RTS0041597,70
RTS0041598,89
RTS0041599,61
RTS0041600,100
RTS0041601,67
RTS0041602,75
RTS0041603,83
RTS0041604,99
RTS0041605,103
RTS0041606,78
RTS0041607,72
RTS0041608,59
RTS0041609,141
RTS0041610,95
RTS0041611,79
RTS0041612,101
RTS0041613,91
RTS0041614,77
RTS0041615,82
RTS0041616,93
RTS0041617,100
RTS0041618,90
RTS0041619,91
RTS0041620,85
RTS0041621,91
RTS0041622,56
RTS0041623,73
RTS0041624,77
RTS0041625,85
RTS0041626,128
RTS0041627,143
RTS0041628,108
RTS0041629,141
RTS0041630,123
RTS0041631,96
RTS0041632,86
RTS0041633,124
RTS0041634,112
RTS0041635,119
RTS0041636,627
RTS0041637,720
RTS0041638,730
RTS0041639,454
RTS0041640,806
RTS0041641,112
RTS0041642,59
RTS0041643,91
RTS0041644,88
RTS0041645,96
RTS0041646,62
RTS0041647,107
RTS0041648,70
RTS0041649,76
RTS0041650,89
RTS0041651,88
RTS0041652,87
RTS0041653,102
RTS0041654,79
RTS0041655,106
RTS0041656,140
RTS0041657,128
RTS0041658,137
RTS0041659,113
RTS0041660,99
RTS0041661,284
RTS0041662,358
RTS0041663,113
RTS0041664,217
RTS0041665,173
RTS0041666,88
RTS0041667,60
RTS0041668,85
RTS0041669,89
RTS0041670,81
RTS0041671,66
RTS0041672,85
RTS0041673,49
RTS0041674,68
RTS0041675,66
RTS0041676,147
RTS0041677,128
RTS0041678,99
RTS0041679,155
RTS0041680,124
RTS0041681,71
RTS0041682,112
RTS0041683,81
RTS0041684,100
RTS0041685,89
RTS0041686,151
RTS0041687,91
RTS0041688,168
RTS0041689,127
RTS0041690,236
RTS0041691,157
RTS0041692,74
RTS0041693,140
RTS0041694,91
RTS0041695,111
RTS0041696,81
RTS0041697,82
RTS0041698,79
RTS0041699,45
RTS0041700,55
RTS0041701,102
RTS0041702,83
RTS0041703,142
RTS0041704,115
RTS0041705,159
RTS0041706,92
RTS0041707,90
RTS0041708,127
RTS0041709,108
RTS0041710,87
RTS0041711,82
RTS0041712,98
RTS0041713,107
RTS0041714,105
RTS0041715,88
RTS0041716,632
RTS0041717,604
RTS0041718,794
RTS0041719,723
RTS0041720,604
RTS0041721,118
RTS0041722,98
RTS0041723,106
RTS0041724,136
RTS0041725,105
RTS0041726,68
RTS0041727,71
RTS0041728,75
RTS0041729,75
RTS0041730,74
RTS0041731,69
RTS0041732,70
RTS0041733,64
RTS0041734,37
RTS0041735,101
RTS0041736,167
RTS0041737,128
RTS0041738,198
RTS0041739,214
RTS0041740,135
RTS0041741,109
RTS0041742,99
RTS0041743,109
RTS0041744,82
RTS0041745,65
RTS0041746,117
RTS0041747,131
RTS0041748,102
RTS0041749,114
RTS0041750,89
RTS0041751,93
RTS0041752,65
RTS0041753,96
RTS0041754,88
RTS0041755,80
RTS0041756,237
RTS0041757,189
RTS0041758,226
RTS0041759,286
RTS0041760,216
RTS0041761,60
RTS0041762,53
RTS0041763,109
RTS0041764,70
RTS0041765,86
RTS0041766,81
RTS0041767,66
RTS0041768,60
RTS0041769,77
RTS0041770,82
RTS0041771,64
RTS0041772,100
RTS0041773,70
RTS0041774,86
RTS0041775,66
RTS0041776,119
RTS0041777,98
RTS0041778,95
RTS0041779,108
RTS0041780,103
RTS0041781,84
RTS0041782,93
RTS0041783,70
RTS0041784,82
RTS0041785,95
RTS0041786,88
RTS0041787,123
RTS0041788,106
RTS0041789,79
RTS0041790,113
RTS0041791,134
RTS0041793,101
RTS0041794,111
RTS0041795,108
RTS0041796,89
RTS0041797,137
RTS0041798,143
RTS0041799,132
RTS0041800,101
RTS0041801,78
RTS0041802,76
RTS0041803,71
RTS0041804,79
RTS0041805,85
RTS0041806,101
RTS0041807,95
RTS0041808,138
RTS0041809,180
RTS0041810,201
RTS0041811,125
RTS0041812,123
RTS0041813,144
RTS0041814,113
RTS0041815,165
RTS0041816,88
RTS0041817,88
RTS0041818,68
RTS0041819,84
RTS0041820,117
RTS0041821,142
RTS0041822,146
RTS0041823,84
RTS0041824,136
RTS0041825,74
RTS0041826,109
RTS0041827,126
RTS0041828,91
RTS0041829,72
RTS0041830,64
RTS0041831,56
RTS0041832,94
RTS0041833,91
RTS0041834,106
RTS0041835,86
RTS0041836,117
RTS0041837,126
RTS0041838,91
RTS0041839,105
RTS0041840,96
RTS0041841,87
RTS0041842,111
RTS0041843,112
RTS0041844,82
RTS0041845,101
RTS0041846,55
RTS0041847,77
RTS0041848,73
RTS0041849,75
RTS0041850,90
RTS0041851,85
RTS0041852,92
RTS0041853,84
RTS0041854,86
RTS0041855,88
RTS0041856,91
RTS0041857,193
RTS0041858,179
RTS0041859,100
RTS0041860,204
RTS0041861,79
RTS0041862,91
RTS0041863,67
RTS0041864,98
RTS0041865,84
RTS0041866,138
RTS0041867,109
RTS0041868,117
RTS0041869,92
RTS0041870,115
RTS0041871,115
RTS0041872,85
RTS0041873,113
RTS0041874,123
RTS0041875,78
RTS0041876,147
RTS0041877,164
RTS0041878,154
RTS0041879,220
RTS0041880,229
RTS0041881,128
RTS0041882,125
RTS0041883,190
RTS0041884,103
RTS0041885,129
RTS0041886,373
RTS0041887,587
RTS0041888,555
RTS0041889,415
RTS0041890,440
RTS0041891,453
RTS0041892,443
RTS0041893,410
RTS0041894,287
RTS0041895,449
RTS0041896,222
RTS0041897,194
RTS0041898,217
RTS0041899,163
RTS0041900,106
RTS0041901,113
RTS0041902,99
RTS0041903,122
RTS0041904,92
RTS0041905,113
RTS0041906,2846
RTS0041907,80
RTS0041908,1463
RTS0041909,99
RTS0041910,1087
RTS0041911,89
RTS0041912,81
RTS0041913,104
RTS0041914,88
RTS0041915,119
RTS0041916,1706
RTS0041917,2656
RTS0041918,2164
RTS0041919,3911
RTS0041920,3589
RTS0041922,86
RTS0041923,75
RTS0041924,76
RTS0041925,86
RTS0041926,68
RTS0041927,52
RTS0041928,74
RTS0041929,71
RTS0041930,102
RTS0041931,102
RTS0041932,123
RTS0041933,83
RTS0041934,75
RTS0041935,67
RTS0041936,147
RTS0041937,111
RTS0041938,114
RTS0041939,126
RTS0041940,117
RTS0041941,77
RTS0041942,67
RTS0041943,46
RTS0041944,77
RTS0041945,86
RTS0041946,117
RTS0041947,146
RTS0041948,104
RTS0041949,75
RTS0041950,120
RTS0041951,77
RTS0041952,133
RTS0041953,80
RTS0041954,138
RTS0041955,118
RTS0041956,103
RTS0041957,104
RTS0041958,92
RTS0041959,118
RTS0041960,74
RTS0041961,69
RTS0041962,79
RTS0041963,79
RTS0041964,99
RTS0041965,110
RTS0041966,100
RTS0041967,122
RTS0041968,75
RTS0041969,77
RTS0041971,169
RTS0041972,217
RTS0041973,134
RTS0041974,125
RTS0041975,206
RTS0041976,100
RTS0041977,186
RTS0041978,155
RTS0041979,141
RTS0041980,149
RTS0041981,388
RTS0041982,422
RTS0041983,401
RTS0041984,200
RTS0041985,447
RTS0041986,135
RTS0041987,199
RTS0041988,124
RTS0041989,100
RTS0041990,162
RTS0041991,104
RTS0041992,131
RTS0041993,139
RTS0041994,114
RTS0041995,101
RTS0041996,81
RTS0041997,82
RTS0041998,78
RTS0041999,116
RTS0042000,96
RTS0042001,103
RTS0042002,90
RTS0042003,89
RTS0042004,87
RTS0042005,118
RTS0042006,164
RTS0042007,210
RTS0042008,187
RTS0042009,190
RTS0042010,154
RTS0042011,213
RTS0042012,146
RTS0042013,202
RTS0042014,119
RTS0042015,162
RTS0042016,61
RTS0042017,91
RTS0042018,58
RTS0042019,76
RTS0042020,76
RTS0042021,226
RTS0042022,162
RTS0042023,205
RTS0042024,173
RTS0042025,227
RTS0042026,81
RTS0042027,72
RTS0042028,78
RTS0042029,88
RTS0042030,57
RTS0042031,135
RTS0042032,124
RTS0042033,81
RTS0042034,89
RTS0042035,144
RTS0042036,176
RTS0042037,213
RTS0042038,213
RTS0042039,175
RTS0042040,133
RTS0042041,65
RTS0042042,39
RTS0042043,73
RTS0042044,58
RTS0042045,83
RTS0042046,153
RTS0042047,140
RTS0042048,109
RTS0042049,130
RTS0042050,96
RTS0042051,109
RTS0042052,116
RTS0042053,108
RTS0042054,95
RTS0042055,80
RTS0042056,103
RTS0042057,103
RTS0042058,86
RTS0042059,96
RTS0042060,96
RTS0042061,167
RTS0042062,247
RTS0042063,243
RTS0042064,181
RTS0042065,183
RTS0042066,111
RTS0042067,126
RTS0042068,116
RTS0042069,88
RTS0042071,84
RTS0042072,70
RTS0042073,70
RTS0042074,87
RTS0042075,82
RTS0042076,93
RTS0042077,52
RTS0042078,48
RTS0042079,91
RTS0042080,57
RTS0042081,188
RTS0042082,189
RTS0042083,130
RTS0042084,119
RTS0042085,128
RTS0042086,75
RTS0042087,94
RTS0042088,71
RTS0042089,60
RTS0042090,100
RTS0042091,164
RTS0042092,172
RTS0042093,94
RTS0042094,140
RTS0042095,124
RTS0042096,88
RTS0042097,90
RTS0042098,98
RTS0042099,85
RTS0042100,99
RTS0042101,131
RTS0042102,78
RTS0042103,74
RTS0042104,249
RTS0042105,90
RTS0042106,86
RTS0042107,66
RTS0042108,64
RTS0042109,61
RTS0042110,84
RTS0042111,119
RTS0042112,117
RTS0042113,138
RTS0042114,119
RTS0042115,114
RTS0042116,74
RTS0042117,83
RTS0042118,72
RTS0042119,89
RTS0042120,83
RTS0042121,119
RTS0042122,90
RTS0042123,120
RTS0042124,66
RTS0042125,134
RTS0042126,73
RTS0042127,109
RTS0042128,83
RTS0042129,77
RTS0042130,104
RTS0042131,101
RTS0042132,89
RTS0042133,118
RTS0042134,83
RTS0042135,102
RTS0042136,65
RTS0042137,73
RTS0042138,66
RTS0042139,105
RTS0042140,63
RTS0042141,76
RTS0042142,63
RTS0042143,118
RTS0042144,80
RTS0042145,88
RTS0042146,286
RTS0042147,237
RTS0042148,221
RTS0042149,228
RTS0042150,232
RTS0042151,76
RTS0042152,80
RTS0042153,100
RTS0042154,83
RTS0042155,68
RTS0042156,67
RTS0042157,65
RTS0042158,81
RTS0042159,63
RTS0042160,66
RTS0042161,103
RTS0042162,94
RTS0042163,124
RTS0042164,129
RTS0042165,127
RTS0042166,86
RTS0042167,88
RTS0042168,82
RTS0042169,82
RTS0042170,87
RTS0042171,102
RTS0042172,109
RTS0042173,125
RTS0042174,107
RTS0042175,115
RTS0042176,83
RTS0042177,81
RTS0042178,106
RTS0042179,94
RTS0042180,101
RTS0042181,80
RTS0042182,84
RTS0042183,82
RTS0042184,85
RTS0042185,85
RTS0042186,108
RTS0042187,60
RTS0042188,81
RTS0042189,91
RTS0042190,87
RTS0042191,132
RTS0042192,109
RTS0042193,117
RTS0042194,140
RTS0042195,79
RTS0042196,70
RTS0042197,102
RTS0042198,59
RTS0042199,95
RTS0042200,77
RTS0042201,88
RTS0042202,68
RTS0042203,76
RTS0042204,64
RTS0042205,66
RTS0042206,62
RTS0042207,72
RTS0042208,67
RTS0042209,61
RTS0042210,50
RTS0042211,61
RTS0042212,85
RTS0042213,71
RTS0042214,67
RTS0042215,86
RTS0042216,63
RTS0042217,91
RTS0042218,73
RTS0042219,63
RTS0042220,103
RTS0042221,81
RTS0042222,72
RTS0042223,66
RTS0042224,83
RTS0042225,68
RTS0042226,90
RTS0042227,75
RTS0042228,96
RTS0042229,77
RTS0042230,102
RTS0042231,134
RTS0042232,144
RTS0042233,186
RTS0042234,169
RTS0042235,115
RTS0042236,193
RTS0042237,203
RTS0042238,188
RTS0042239,172
RTS0042240,178
RTS0042241,69
RTS0042242,48
RTS0042243,75
RTS0042244,86
RTS0042245,67
RTS0042246,274
RTS0042247,254
RTS0042248,631
RTS0042249,426
RTS0042250,327
RTS0042251,99
RTS0042252,145
RTS0042253,126
RTS0042254,142
RTS0042255,138
RTS0042256,149
RTS0042257,101
RTS0042258,92
RTS0042259,93
RTS0042260,216
RTS0042261,221
RTS0042262,166
RTS0042263,223
RTS0042264,185
RTS0042265,199
RTS0042266,88
RTS0042267,75
RTS0042268,56
RTS0042269,57
RTS0042270,56
RTS0042271,90
RTS0042272,61
RTS0042273,75
RTS0042274,70
RTS0042275,59
RTS0042276,115
RTS0042277,83
RTS0042278,82
RTS0042279,130
RTS0042280,119
RTS0042281,63
RTS0042282,53
RTS0042283,67
RTS0042284,59
RTS0042285,86
RTS0042286,120
RTS0042287,155
RTS0042288,173
RTS0042289,170
RTS0042290,167
RTS0042291,227
RTS0042292,284
RTS0042293,202
RTS0042294,235
RTS0042295,189
RTS0042296,90
RTS0042297,95
RTS0042298,90
RTS0042299,88
RTS0042300,84
RTS0042301,86
RTS0042302,69
RTS0042303,74
RTS0042304,82
RTS0042305,89
RTS0042306,113
RTS0042307,148
RTS0042308,162
RTS0042309,167
RTS0042310,174
RTS0042311,90
RTS0042312,103
RTS0042313,68
RTS0042314,102
RTS0042315,102
RTS0042316,132
RTS0042317,97
RTS0042318,94
RTS0042319,122
RTS0042320,81
RTS0042321,91
RTS0042322,98
RTS0042323,99
RTS0042324,103
RTS0042325,99
RTS0042326,130
RTS0042327,110
RTS0042328,92
RTS0042329,130
RTS0042330,161
RTS0042331,80
RTS0042332,129
RTS0042333,120
RTS0042334,126
RTS0042335,84
RTS0042336,90
RTS0042337,99
RTS0042338,72
RTS0042339,69
RTS0042340,83
RTS0042341,194
RTS0042342,106
RTS0042343,162
RTS0042344,164
RTS0042345,127
RTS0042346,81
RTS0042347,59
RTS0042348,65
RTS0042349,57
RTS0042350,69
RTS0042351,86
RTS0042352,88
RTS0042353,89
RTS0042354,78
RTS0042355,69
RTS0042356,73
RTS0042357,89
RTS0042358,103
RTS0042359,94
RTS0042360,82
RTS0042361,104
RTS0042362,148
RTS0042363,157
RTS0042364,119
RTS0042365,119
RTS0042366,115
RTS0042367,133
RTS0042368,122
RTS0042369,106
RTS0042370,176
RTS0042371,121
RTS0042372,94
RTS0042373,130
RTS0042374,97
RTS0042375,114
RTS0042376,68
RTS0042377,40
RTS0042378,74
RTS0042379,94
RTS0042380,52
RTS0042381,151
RTS0042382,157
RTS0042383,139
RTS0042384,139
RTS0042385,149
RTS0042386,144
RTS0042387,152
RTS0042388,204
RTS0042389,214
RTS0042390,171
RTS0042391,79
RTS0042392,77
RTS0042393,72
RTS0042394,59
RTS0042395,87
RTS0042396,74
RTS0042397,75
RTS0042398,87
RTS0042399,103
RTS0042400,104
RTS0042401,86
RTS0042402,91
RTS0042403,68
RTS0042404,61
RTS0042405,61
RTS0042406,104
RTS0042407,82
RTS0042408,93
RTS0042409,72
RTS0042410,96
RTS0042411,147
RTS0042412,136
RTS0042413,172
RTS0042414,176
RTS0042415,153
RTS0042416,326
RTS0042417,404
RTS0042418,405
RTS0042419,337
RTS0042420,346
RTS0042421,77
RTS0042422,79
RTS0042423,84
RTS0042424,97
RTS0042425,71
RTS0042426,97
RTS0042427,70
RTS0042428,77
RTS0042429,81
RTS0042430,69
RTS0042431,125
RTS0042432,180
RTS0042433,109
RTS0042434,199
RTS0042435,131
RTS0042436,101
RTS0042437,73
RTS0042438,99
RTS0042439,106
RTS0042440,85
RTS0042441,121
RTS0042442,105
RTS0042443,115
RTS0042444,109
RTS0042445,130
RTS0042446,88
RTS0042447,84
RTS0042448,94
RTS0042449,71
RTS0042450,75
RTS0042451,93
RTS0042452,80
RTS0042453,110
RTS0042454,119
RTS0042455,77
RTS0042456,74
RTS0042457,93
RTS0042458,110
RTS0042460,103
RTS0042461,217
RTS0042462,205
RTS0042463,153
RTS0042464,193
RTS0042465,171
RTS0042466,134
RTS0042467,132
RTS0042468,119
RTS0042469,149
RTS0042470,101
RTS0042471,143
RTS0042472,137
RTS0042473,211
RTS0042474,141
RTS0042475,227
RTS0042476,124
RTS0042477,92
RTS0042478,78
RTS0042479,93
RTS0042480,94
RTS0042481,236
RTS0042482,314
RTS0042483,566
RTS0042484,490
RTS0042485,273
RTS0042486,92
RTS0042487,109
RTS0042488,63
RTS0042489,87
RTS0042490,58
RTS0042491,74
RTS0042492,70
RTS0042493,75
RTS0042494,82
RTS0042495,58
RTS0042496,89
RTS0042497,89
RTS0042498,88
RTS0042499,112
RTS0042500,109
RTS0042501,90
RTS0042502,88
RTS0042503,88
RTS0042504,78
RTS0042505,122
RTS0042506,68
RTS0042507,77
RTS0042508,54
RTS0042509,82
RTS0042510,57
RTS0042515,100
RTS0042522,68
RTS0042526,90
RTS0042527,89
RTS0042528,77
RTS0042529,75
RTS0042530,67
RTS0042531,74
RTS0042532,80
RTS0042533,83
RTS0042534,90
RTS0042535,67
RTS0042536,141
RTS0042537,136
RTS0042538,109
RTS0042539,173
RTS0042540,183
RTS0042541,54
RTS0042542,78
RTS0042543,80
RTS0042544,82
RTS0042545,55
RTS0042546,65
RTS0042547,75
RTS0042548,105
RTS0042549,51
RTS0042550,77
RTS0042551,80
RTS0042552,56
RTS0042553,73
RTS0042554,90
RTS0042555,87
RTS0042556,64
RTS0042557,117
RTS0042558,76
RTS0042559,77
RTS0042560,100
RTS0042561,86
RTS0042562,87
RTS0042563,121
RTS0042564,117
RTS0042565,107
RTS0042566,148
RTS0042567,137
RTS0042568,138
RTS0042569,185
RTS0042570,128
RTS0042571,172
RTS0042572,119
RTS0042573,142
RTS0042574,170
RTS0042575,119
RTS0042576,120
RTS0042577,120
RTS0042578,115
RTS0042579,146
RTS0042580,93
RTS0042581,118
RTS0042582,91
RTS0042583,223
RTS0042584,67
RTS0042585,68
RTS0042586,87
RTS0042587,109
RTS0042588,117
RTS0042589,115
RTS0042590,107
RTS0042591,90
RTS0042592,70
RTS0042593,82
RTS0042594,64
RTS0042595,81
RTS0042596,133
RTS0042597,159
RTS0042598,209
RTS0042599,122
RTS0042600,138
RTS0042601,74
RTS0042602,78
RTS0042603,60
RTS0042604,84
RTS0042605,87
RTS0042606,106
RTS0042607,83
RTS0042608,93
RTS0042609,83
RTS0042610,94
RTS0042611,113
RTS0042612,144
RTS0042613,131
RTS0042614,112
RTS0042615,118
RTS0042616,95
RTS0042617,127
RTS0042618,151
RTS0042619,102
RTS0042620,117
RTS0042621,45
RTS0042622,60
RTS0042623,76
RTS0042624,70
RTS0042625,49
RTS0042626,113
RTS0042627,134
RTS0042628,85
RTS0042629,109
RTS0042630,92
RTS0042631,69
RTS0042633,64
RTS0042634,90
RTS0042635,83
RTS0042636,359
RTS0042637,381
RTS0042638,339
RTS0042639,324
RTS0042640,261
RTS0042641,73
RTS0042642,88
RTS0042643,47
RTS0042644,64
RTS0042645,78
RTS0042646,178
RTS0042647,168
RTS0042648,295
RTS0042649,205
RTS0042650,141
RTS0042651,64
RTS0042652,72
RTS0042653,57
RTS0042654,102
RTS0042655,75
RTS0042656,134
RTS0042657,89
RTS0042658,102
RTS0042659,91
RTS0042660,98
RTS0042661,73
RTS0042662,71
RTS0042663,80
RTS0042664,55
RTS0042665,69
RTS0042666,88
RTS0042667,84
RTS0042668,67
RTS0042669,84
RTS0042670,59
RTS0042671,497
RTS0042672,318
RTS0042673,383
RTS0042674,382
RTS0042675,482
RTS0042676,66
RTS0042677,1
RTS0042678,111
RTS0042679,95
RTS0042680,85
RTS0042681,238
RTS0042682,229
RTS0042683,195
RTS0042684,152
RTS0042685,231
RTS0042686,140
RTS0042687,92
RTS0042688,63
RTS0042689,78
RTS0042690,72
RTS0042691,83
RTS0042692,74
RTS0042693,63
RTS0042694,6
RTS0042695,61
RTS0042696,75
RTS0042697,72
RTS0042698,47
RTS0042699,67
RTS0042700,64
RTS0042701,87
RTS0042702,68
RTS0042703,91
RTS0042704,89
RTS0042705,81
RTS0042706,79
RTS0042707,67
RTS0042708,121
RTS0042709,82
RTS0042710,105
RTS0042711,305
RTS0042712,363
RTS0042713,217
RTS0042714,294
RTS0042715,199
RTS0042716,79
RTS0042717,55
RTS0042718,74
RTS0042719,66
RTS0042720,79
RTS0042721,304
RTS0042722,200
RTS0042723,262
RTS0042724,237
RTS0042725,243
RTS0042726,65
RTS0042727,59
RTS0042728,79
RTS0042729,67
RTS0042730,80
RTS0042731,51
RTS0042732,78
RTS0042733,80
RTS0042734,72
RTS0042735,75
RTS0042736,250
RTS0042737,344
RTS0042738,269
RTS0042739,221
RTS0042740,290
RTS0042741,67
RTS0042742,77
RTS0042743,61
RTS0042744,80
RTS0042745,64
RTS0042746,100
RTS0042747,70
RTS0042748,81
RTS0042749,63
RTS0042750,79
RTS0042751,51
RTS0042752,85
RTS0042753,82
RTS0042754,76
RTS0042755,59
RTS0042756,122
RTS0042757,172
RTS0042758,75
RTS0042759,83
RTS0042760,163
RTS0042761,80
RTS0042762,64
RTS0042763,64
RTS0042764,79
RTS0042765,69
RTS0042766,130
RTS0042767,113
RTS0042768,113
RTS0042769,127
RTS0042770,99
RTS0042771,109
RTS0042772,93
RTS0042773,111
RTS0042774,117
RTS0042775,98
RTS0042776,87
RTS0042777,117
RTS0042778,111
RTS0042779,104
RTS0042780,99
RTS0042781,96
RTS0042782,92
RTS0042783,116
RTS0042784,97
RTS0042785,83
RTS0042786,196
RTS0042787,200
RTS0042788,179
RTS0042789,185
RTS0042790,199
RTS0042791,3166
RTS0042792,1381
RTS0042793,2493
RTS0042794,2159
RTS0042795,2225
RTS0042796,80
RTS0042797,160
RTS0042798,79
RTS0042799,110
RTS0042800,92
RTS0042801,118
RTS0042802,108
RTS0042803,74
RTS0042804,71
RTS0042805,91
RTS0042806,88
RTS0042807,97
RTS0042808,119
RTS0042809,106
RTS0042810,99
RTS0042811,114
RTS0042812,139
RTS0042813,132
RTS0042814,140
RTS0042815,135
RTS0042816,102
RTS0042817,118
RTS0042818,92
RTS0042819,102
RTS0042820,77
RTS0042821,77
RTS0042822,72
RTS0042823,80
RTS0042824,100
RTS0042825,91
RTS0042826,109
RTS0042827,106
RTS0042828,123
RTS0042829,102
RTS0042830,120
RTS0042831,119
RTS0042832,118
RTS0042833,89
RTS0042834,107
RTS0042835,75
RTS0042836,77
RTS0042837,86
RTS0042838,81
RTS0042839,49
RTS0042840,74
RTS0042841,146
RTS0042842,148
RTS0042843,112
RTS0042844,123
RTS0042845,1756
RTS0042846,124
RTS0042847,179
RTS0042848,257
RTS0042849,133
RTS0042850,124
RTS0042851,120
RTS0042852,91
RTS0042853,106
RTS0042854,116
RTS0042855,105
RTS0042856,106
RTS0042857,103
RTS0042858,114
RTS0042859,160
RTS0042860,120
RTS0042861,86
RTS0042862,79
RTS0042863,105
RTS0042864,73
RTS0042865,93
RTS0042866,111
RTS0042867,141
RTS0042868,90
RTS0042869,160
RTS0042870,107
RTS0042871,84
RTS0042872,51
RTS0042873,72
RTS0042874,56
RTS0042875,97
RTS0042876,158
RTS0042877,127
RTS0042878,134
RTS0042879,101
RTS0042880,133
RTS0042881,88
RTS0042882,120
RTS0042883,139
RTS0042884,140
RTS0042885,108
RTS0042886,101
RTS0042887,101
RTS0042888,82
RTS0042889,82
RTS0042890,91
RTS0042891,54
RTS0042892,108
RTS0042893,107
RTS0042894,77
RTS0042895,76
RTS0042896,255
RTS0042897,142
RTS0042898,142
RTS0042899,206
RTS0042900,218
RTS0042901,89
RTS0042902,65
RTS0042903,66
RTS0042904,62
RTS0042905,88
RTS0042906,400
RTS0042907,197
RTS0042908,364
RTS0042909,346
RTS0042910,220
RTS0042911,78
RTS0042912,86
RTS0042913,83
RTS0042914,70
RTS0042915,51
RTS0042916,78
RTS0042917,109
RTS0042918,92
RTS0042919,106
RTS0042920,78
RTS0042921,108
RTS0042922,115
RTS0042923,108
RTS0042924,92
RTS0042925,134
RTS0042926,103
RTS0042927,69
RTS0042928,89
RTS0042929,92
RTS0042930,58
RTS0042931,71
RTS0042932,93
RTS0042933,99
RTS0042934,86
RTS0042935,83
RTS0042936,178
RTS0042937,186
RTS0042938,854
RTS0042939,201
RTS0042940,172
RTS0042941,661
RTS0042942,573
RTS0042943,684
RTS0042944,760
RTS0042945,878
RTS0042946,118
RTS0042947,124
RTS0042948,63
RTS0042949,82
RTS0042950,66
RTS0042951,89
RTS0042952,82
RTS0042953,95
RTS0042954,77
RTS0042955,100
RTS0042956,100
RTS0042957,102
RTS0042958,105
RTS0042959,100
RTS0042960,116
RTS0042961,100
RTS0042962,90
RTS0042963,104
RTS0042964,113
RTS0042965,141
RTS0042966,76
RTS0042967,98
RTS0042968,87
RTS0042969,96
RTS0042970,90
RTS0042971,185
RTS0042972,122
RTS0042973,154
RTS0042974,134
RTS0042975,160
RTS0042976,169
RTS0042977,203
RTS0042978,151
RTS0042979,138
RTS0042980,116
RTS0042981,128
RTS0042982,91
RTS0042983,97
RTS0042984,104
RTS0042985,128
RTS0042986,80
RTS0042987,96
RTS0042988,78
RTS0042989,66
RTS0042990,91
RTS0042991,83
RTS0042992,110
RTS0042993,88
RTS0042994,105
RTS0042995,130
RTS0042996,88
RTS0042997,97
RTS0042998,91
RTS0042999,103
RTS0043000,102
RTS0043001,94
RTS0043002,85
RTS0043003,86
RTS0043004,92
RTS0043005,106
RTS0043006,73
RTS0043007,97
RTS0043008,107
RTS0043009,76
RTS0043010,102
RTS0043011,77
RTS0043012,114
RTS0043013,76
RTS0043014,114
RTS0043015,100
RTS0043016,98
RTS0043017,102
RTS0043018,87
RTS0043019,81
RTS0043020,82
RTS0043021,102
RTS0043022,101
RTS0043023,126
RTS0043024,137
RTS0043025,113
RTS0043026,96
RTS0043027,131
RTS0043028,121
RTS0043029,138
RTS0043030,119
RTS0043031,67
RTS0043032,98
RTS0043033,102
RTS0043034,104
RTS0043035,82
RTS0043036,100
RTS0043037,72
RTS0043038,115
RTS0043039,93
RTS0043040,115
RTS0043041,69
RTS0043042,71
RTS0043043,74
RTS0043044,58
RTS0043045,68
RTS0043046,73
RTS0043047,86
RTS0043048,99
RTS0043049,88
RTS0043050,70
RTS0043051,134
RTS0043052,116
RTS0043053,120
RTS0043054,90
RTS0043055,108
RTS0043056,109
RTS0043057,79
RTS0043058,87
RTS0043059,91
RTS0043060,100
RTS0043061,239
RTS0043062,146
RTS0043063,121
RTS0043064,115
RTS0043065,161
RTS0043066,96
RTS0043067,92
RTS0043068,105
RTS0043069,98
RTS0043070,122
RTS0043071,70
RTS0043072,77
RTS0043073,83
RTS0043074,83
RTS0043075,87
RTS0043076,76
RTS0043077,80
RTS0043078,68
RTS0043079,98
RTS0043080,78
RTS0043081,108
RTS0043082,84
RTS0043083,119
RTS0043084,135
RTS0043085,115
RTS0043086,101
RTS0043087,140
RTS0043088,121
RTS0043089,117
RTS0043090,107
RTS0043091,65
RTS0043092,59
RTS0043093,78
RTS0043094,124
RTS0043095,82
RTS0043096,73
RTS0043097,62
RTS0043098,108
RTS0043099,88
RTS0043100,64
RTS0043101,113
RTS0043102,84
RTS0043103,87
RTS0043104,112
RTS0043105,75
RTS0043106,116
RTS0043107,94
RTS0043108,76
RTS0043109,82
RTS0043110,105
RTS0043111,465
RTS0043112,426
RTS0043113,435
RTS0043114,457
RTS0043115,232
RTS0043116,151
RTS0043117,64
RTS0043118,69
RTS0043119,70
RTS0043120,85
RTS0043121,69
RTS0043122,81
RTS0043123,81
RTS0043124,84
RTS0043125,88
RTS0043126,283
RTS0043127,135
RTS0043128,270
RTS0043129,143
RTS0043130,172
RTS0043131,86
RTS0043132,60
RTS0043133,68
RTS0043134,55
RTS0043135,93
RTS0043136,128
RTS0043137,105
RTS0043138,113
RTS0043139,108
RTS0043140,75
RTS0043141,78
RTS0043142,93
RTS0043143,76
RTS0043144,82
RTS0043145,102
RTS0043146,72
RTS0043147,119
RTS0043148,124
RTS0043149,92
RTS0043150,80
RTS0043151,104
RTS0043152,102
RTS0043153,108
RTS0043154,116
RTS0043155,106
RTS0043156,221
RTS0043157,239
RTS0043159,246
RTS0043160,541
RTS0043161,106
RTS0043162,117
RTS0043163,118
RTS0043164,93
RTS0043165,116
RTS0043167,77
RTS0043168,92
RTS0043169,75
RTS0043170,97
RTS0043171,169
RTS0043172,224
RTS0043173,171
RTS0043174,153
RTS0043175,190
RTS0043176,69
RTS0043177,103
RTS0043178,156
RTS0043179,108
RTS0043180,87
RTS0043181,91
RTS0043182,88
RTS0043183,111
RTS0043184,85
RTS0043185,77
RTS0043186,303
RTS0043187,160
RTS0043188,203
RTS0043189,174
RTS0043190,201
RTS0043191,80
RTS0043192,71
RTS0043193,86
RTS0043194,61
RTS0043195,79
RTS0043196,116
RTS0043197,120
RTS0043198,116
RTS0043199,119
RTS0043200,95
RTS0043201,121
RTS0043202,137
RTS0043203,148
RTS0043204,166
RTS0043205,163
RTS0043206,164
RTS0043207,98
RTS0043208,156
RTS0043209,94
RTS0043210,85
RTS0043211,126
RTS0043212,148
RTS0043213,127
RTS0043214,135
RTS0043215,132
RTS0043216,128
RTS0043217,143
RTS0043218,110
RTS0043219,124
RTS0043220,164
RTS0043221,79
RTS0043222,100
RTS0043223,101
RTS0043224,76
RTS0043225,82
RTS0043226,92
RTS0043227,84
RTS0043228,86
RTS0043229,104
RTS0043230,101
RTS0043231,158
RTS0043232,108
RTS0043233,173
RTS0043234,91
RTS0043235,107
RTS0043236,75
RTS0043237,79
RTS0043238,77
RTS0043239,60
RTS0043240,94
RTS0043241,97
RTS0043242,92
RTS0043243,103
RTS0043244,61
RTS0043245,81
RTS0043246,98
RTS0043247,126
RTS0043248,82
RTS0043249,86
RTS0043250,129
RTS0043251,94
RTS0043252,133
RTS0043253,85
RTS0043254,113
RTS0043255,89
RTS0043256,133
RTS0043257,87
RTS0043258,98
RTS0043259,97
RTS0043260,99
RTS0043261,110
RTS0043262,130
RTS0043263,90
RTS0043264,103
RTS0043265,108
RTS0043266,102
RTS0043267,156
RTS0043268,97
RTS0043269,116
RTS0043270,182
RTS0043271,283
RTS0043272,206
RTS0043273,176
RTS0043274,239
RTS0043275,215
RTS0043276,106
RTS0043277,156
RTS0043278,146
RTS0043279,137
RTS0043280,101
RTS0043281,146
RTS0043282,192
RTS0043283,165
RTS0043284,194
RTS0043285,154
RTS0043286,205
RTS0043287,231
RTS0043288,185
RTS0043289,227
RTS0043290,135
RTS0043291,257
RTS0043292,198
RTS0043293,135
RTS0043294,193
RTS0043295,202
RTS0043296,86
RTS0043297,44
RTS0043299,89
RTS0043300,108
RTS0043301,90
RTS0043302,96
RTS0043303,85
RTS0043304,76
RTS0043305,84
RTS0043306,85
RTS0043307,96
RTS0043308,53
RTS0043309,93
RTS0043310,101
RTS0043311,227
RTS0043312,167
RTS0043313,316
RTS0043314,177
RTS0043315,151
RTS0043316,94
RTS0043317,81
RTS0043318,80
RTS0043319,64
RTS0043320,92
RTS0043321,118
RTS0043322,99
RTS0043323,110
RTS0043324,112
RTS0043325,121
RTS0043326,79
RTS0043327,77
RTS0043328,86
RTS0043329,80
RTS0043330,97
RTS0043331,71
RTS0043332,96
RTS0043333,71
RTS0043334,78
RTS0043335,65
RTS0043336,89
RTS0043337,88
RTS0043338,89
RTS0043339,66
RTS0043340,60
RTS0043341,68
RTS0043342,78
RTS0043343,53
RTS0043344,68
RTS0043345,68
RTS0043346,102
RTS0043347,122
RTS0043348,83
RTS0043349,83
RTS0043350,103
RTS0043351,176
RTS0043352,186
RTS0043353,156
RTS0043354,132
RTS0043355,148
RTS0043356,161
RTS0043357,113
RTS0043358,135
RTS0043359,147
RTS0043360,160
RTS0043361,129
RTS0043362,130
RTS0043363,110
RTS0043364,128
RTS0043365,97
RTS0043366,75
RTS0043367,58
RTS0043368,82
RTS0043369,83
RTS0043370,90
RTS0043371,235
RTS0043372,166
RTS0043373,184
RTS0043374,154
RTS0043375,155
RTS0043376,323
RTS0043377,601
RTS0043378,309
RTS0043379,351
RTS0043380,368
RTS0043381,123
RTS0043382,158
RTS0043383,147
RTS0043384,128
RTS0043385,131
RTS0043386,90
RTS0043387,129
RTS0043388,93
RTS0043389,150
RTS0043390,105
RTS0043391,104
RTS0043392,87
RTS0043393,109
RTS0043394,103
RTS0043395,84
RTS0043396,241
RTS0043397,202
RTS0043398,173
RTS0043399,192
RTS0043400,100
RTS0043401,69
RTS0043402,85
RTS0043403,83
RTS0043404,91
RTS0043405,79
RTS0043406,60
RTS0043407,71
RTS0043408,93
RTS0043409,63
RTS0043410,81
RTS0043411,86
RTS0043412,65
RTS0043413,67
RTS0043414,82
RTS0043415,90
RTS0043416,96
RTS0043417,52
RTS0043418,83
RTS0043419,106
RTS0043420,84
RTS0043421,126
RTS0043422,100
RTS0043423,101
RTS0043424,98
RTS0043425,131
RTS0043426,125
RTS0043427,96
RTS0043428,110
RTS0043429,105
RTS0043430,91
RTS0043431,110
RTS0043432,102
RTS0043433,86
RTS0043434,129
RTS0043435,115
RTS0043436,134
RTS0043437,114
RTS0043438,106
RTS0043439,161
RTS0043440,155
RTS0043441,177
RTS0043442,129
RTS0043443,130
RTS0043444,123
RTS0043445,129
RTS0043446,103
RTS0043447,86
RTS0043448,89
RTS0043449,110
RTS0043450,102
RTS0043451,86
RTS0043452,99
RTS0043453,102
RTS0043454,98
RTS0043455,65
RTS0043456,82
RTS0043457,78
RTS0043458,86
RTS0043459,73
RTS0043460,108
RTS0043461,87
RTS0043462,116
RTS0043463,111
RTS0043464,77
RTS0043465,135
RTS0043466,156
RTS0043467,140
RTS0043468,130
RTS0043469,107
RTS0043470,133
RTS0043471,82
RTS0043472,96
RTS0043473,76
RTS0043474,97
RTS0043475,86
RTS0043476,100
RTS0043477,121
RTS0043478,86
RTS0043479,100
RTS0043480,100
RTS0043481,165
RTS0043482,153
RTS0043483,216
RTS0043484,145
RTS0043485,180
RTS0043486,143
RTS0043487,155
RTS0043488,181
RTS0043489,146
RTS0043490,135
RTS0043491,168
RTS0043492,157
RTS0043493,154
RTS0043494,219
RTS0043495,249
RTS0043496,82
RTS0043497,63
RTS0043498,72
RTS0043499,94
RTS0043500,82
RTS0043501,72
RTS0043502,86
RTS0043503,68
RTS0043504,99
RTS0043505,78
RTS0043506,83
RTS0043507,79
RTS0043508,82
RTS0043509,121
RTS0043510,90
RTS0043511,81
RTS0043512,85
RTS0043513,75
RTS0043514,89
RTS0043515,91
RTS0043516,93
RTS0043517,85
RTS0043518,110
RTS0043519,109
RTS0043520,98
RTS0043521,77
RTS0043522,69
RTS0043523,539
RTS0043524,71
RTS0043525,94
RTS0043526,80
RTS0043527,91
RTS0043528,87
RTS0043529,72
RTS0043530,65
RTS0043531,108
RTS0043532,75
RTS0043533,83
RTS0043534,79
RTS0043535,66
RTS0043536,92
RTS0043537,119
RTS0043538,114
RTS0043539,130
RTS0043540,97
RTS0043541,97
RTS0043542,100
RTS0043543,101
RTS0043544,124
RTS0043545,95
RTS0043546,131
RTS0043547,98
RTS0043548,111
RTS0043549,112
RTS0043550,118
RTS0043551,94
RTS0043552,81
RTS0043553,99
RTS0043554,82
RTS0043555,86
RTS0043556,84
RTS0043557,85
RTS0043558,72
RTS0043559,85
RTS0043560,77
RTS0043561,122
RTS0043562,92
RTS0043563,98
RTS0043564,86
RTS0043565,104
RTS0043566,161
RTS0043567,142
RTS0043568,139
RTS0043569,117
RTS0043570,171
RTS0043571,87
RTS0043572,84
RTS0043573,77
RTS0043574,93
RTS0043575,70
RTS0043576,287
RTS0043577,247
RTS0043578,121
RTS0043579,251
RTS0043580,207
RTS0043581,127
RTS0043582,111
RTS0043583,87
RTS0043584,87
RTS0043585,83
RTS0043586,57
RTS0043587,89
RTS0043588,66
RTS0043589,71
RTS0043590,89
RTS0043591,59
RTS0043592,94
RTS0043593,113
RTS0043594,77
RTS0043595,74
RTS0043596,74
RTS0043597,70
RTS0043598,87
RTS0043599,93
RTS0043600,94
RTS0043601,82
RTS0043602,81
RTS0043603,91
RTS0043604,67
RTS0043605,77
RTS0043606,88
RTS0043607,87
RTS0043608,91
RTS0043609,84
RTS0043610,130
RTS0043611,119
RTS0043612,124
RTS0043613,104
RTS0043614,134
RTS0043615,145
RTS0043616,93
RTS0043617,80
RTS0043618,90
RTS0043619,85
RTS0043620,91
RTS0043621,110
RTS0043622,115
RTS0043623,103
RTS0043624,159
RTS0043625,103
RTS0043626,83
RTS0043627,67
RTS0043628,102
RTS0043629,80
RTS0043630,89
RTS0043631,68
RTS0043632,102
RTS0043633,87
RTS0043634,107
RTS0043635,101
RTS0043636,84
RTS0043637,82
RTS0043638,78
RTS0043639,93
RTS0043640,68
RTS0043641,416
RTS0043642,313
RTS0043643,414
RTS0043644,283
RTS0043645,324
RTS0043646,90
RTS0043647,64
RTS0043648,80
RTS0043649,66
RTS0043650,94
RTS0043651,84
RTS0043652,111
RTS0043653,90
RTS0043654,91
RTS0043655,108
RTS0043656,78
RTS0043657,96
RTS0043658,105
RTS0043659,103
RTS0043660,76
RTS0043661,97
RTS0043663,62
RTS0043664,77
RTS0043665,74
RTS0043666,67
RTS0043667,80
RTS0043668,105
RTS0043669,95
RTS0043670,65
RTS0043671,78
RTS0043672,106
RTS0043673,101
RTS0043674,96
RTS0043675,98
RTS0043676,64
RTS0043677,69
RTS0043678,56
RTS0043679,85
RTS0043680,81
RTS0043681,82
RTS0043682,59
RTS0043683,89
RTS0043684,92
RTS0043685,89
RTS0043686,95
RTS0043687,98
RTS0043688,75
RTS0043689,75
RTS0043690,80
RTS0043691,87
RTS0043692,105
RTS0043693,100
RTS0043694,79
RTS0043695,94
RTS0043696,153
RTS0043697,143
RTS0043698,198
RTS0043699,204
RTS0043700,153
RTS0043701,200
RTS0043702,223
RTS0043703,195
RTS0043704,233
RTS0043705,198
RTS0043706,110
RTS0043707,85
RTS0043708,64
RTS0043709,94
RTS0043710,94
RTS0043711,73
RTS0043712,65
RTS0043713,70
RTS0043714,52
RTS0043715,52
RTS0043716,96
RTS0043717,88
RTS0043718,94
RTS0043719,83
RTS0043720,67
RTS0043721,114
RTS0043722,111
RTS0043723,112
RTS0043724,108
RTS0043725,124
RTS0043726,83
RTS0043727,68
RTS0043728,88
RTS0043729,72
RTS0043730,87
RTS0043731,79
RTS0043732,79
RTS0043733,70
RTS0043734,96
RTS0043735,87
RTS0043736,69
RTS0043737,130
RTS0043738,125
RTS0043739,94
RTS0043740,95
RTS0043741,172
RTS0043742,138
RTS0043743,120
RTS0043744,176
RTS0043745,107
RTS0043746,82
RTS0043747,101
RTS0043748,99
RTS0043749,81
RTS0043750,75
RTS0043751,94
RTS0043752,82
RTS0043753,85
RTS0043754,70
RTS0043755,205
RTS0043756,75
RTS0043757,61
RTS0043758,80
RTS0043759,86
RTS0043760,64
RTS0043761,166
RTS0043762,64
RTS0043763,58
RTS0043764,85
RTS0043765,86
RTS0043766,66
RTS0043767,69
RTS0043768,74
RTS0043769,102
RTS0043770,62
RTS0043771,69
RTS0043772,64
RTS0043773,84
RTS0043774,70
RTS0043775,73
RTS0043776,64
RTS0043777,107
RTS0043778,83
RTS0043779,76
RTS0043780,106
RTS0043781,107
RTS0043782,97
RTS0043783,96
RTS0043784,77
RTS0043785,65
RTS0043786,88
RTS0043787,68
RTS0043788,61
RTS0043789,80
RTS0043790,83
RTS0043791,88
RTS0043792,92
RTS0043793,75
RTS0043794,102
RTS0043795,79
RTS0043796,85
RTS0043797,107
RTS0043798,81
RTS0043799,90
RTS0043800,70
RTS0043801,62
RTS0043802,62
RTS0043803,77
RTS0043804,97
RTS0043805,58
RTS0043806,59
RTS0043807,65
RTS0043808,84
RTS0043809,70
RTS0043810,65
RTS0043811,86
RTS0043812,90
RTS0043813,75
RTS0043814,87
RTS0043815,86
RTS0043816,152
RTS0043817,119
RTS0043818,161
RTS0043819,158
RTS0043820,203
RTS0043821,90
RTS0043822,64
RTS0043823,70
RTS0043824,69
RTS0043825,53
RTS0043826,70
RTS0043827,74
RTS0043828,71
RTS0043829,58
RTS0043830,77
RTS0043831,157
RTS0043832,105
RTS0043833,101
RTS0043834,96
RTS0043835,91
RTS0043836,107
RTS0043837,124
RTS0043838,92
RTS0043839,101
RTS0043840,94
RTS0043841,84
RTS0043842,74
RTS0043843,128
RTS0043844,108
RTS0043845,71
RTS0043846,111
RTS0043847,114
RTS0043848,182
RTS0043849,118
RTS0043850,143
RTS0043851,91
RTS0043852,81
RTS0043853,119
RTS0043854,73
RTS0043856,62
RTS0043857,60
RTS0043858,76
RTS0043859,98
RTS0043860,108
RTS0043861,159
RTS0043862,186
RTS0043863,107
RTS0043864,106
RTS0043865,98
RTS0043866,97
RTS0043867,149
RTS0043868,127
RTS0043869,135
RTS0043870,89
RTS0043871,151
RTS0043872,166
RTS0043873,127
RTS0043874,188
RTS0043875,118
RTS0043876,67
RTS0043877,51
RTS0043878,74
RTS0043879,88
RTS0043880,78
RTS0043881,69
RTS0043882,80
RTS0043883,95
RTS0043884,81
RTS0043885,62
RTS0043886,118
RTS0043887,136
RTS0043888,140
RTS0043889,65
RTS0043890,158
RTS0043891,123
RTS0043892,113
RTS0043893,102
RTS0043894,100
RTS0043895,108
RTS0043896,87
RTS0043897,126
RTS0043898,128
RTS0043899,83
RTS0043900,107
RTS0043901,104
RTS0043902,115
RTS0043903,108
RTS0043904,114
RTS0043905,113
RTS0043906,59
RTS0043907,105
RTS0043908,47
RTS0043909,75
RTS0043910,115
RTS0043911,98
RTS0043912,171
RTS0043913,87
RTS0043914,78
RTS0043915,68
RTS0043916,104
RTS0043917,75
RTS0043918,62
RTS0043919,80
RTS0043920,150
RTS0043921,151
RTS0043922,106
RTS0043923,156
RTS0043924,172
RTS0043925,150
RTS0043926,99
RTS0043927,103
RTS0043928,101
RTS0043929,85
RTS0043930,79
RTS0043931,107
RTS0043932,123
RTS0043933,121
RTS0043934,109
RTS0043935,117
RTS0043936,58
RTS0043937,72
RTS0043938,57
RTS0043939,45
RTS0043940,77
RTS0043941,76
RTS0043942,87
RTS0043943,84
RTS0043944,81
RTS0043945,81
RTS0043946,60
RTS0043947,70
RTS0043948,95
RTS0043949,76
RTS0043950,72
RTS0043951,87
RTS0043952,104
RTS0043953,87
RTS0043954,77
RTS0043955,97
RTS0043956,128
RTS0043957,106
RTS0043958,157
RTS0043959,115
RTS0043960,125
RTS0043961,109
RTS0043962,85
RTS0043963,86
RTS0043964,97
RTS0043965,73
RTS0043966,131
RTS0043967,110
RTS0043968,109
RTS0043969,110
RTS0043970,137
RTS0043971,101
RTS0043972,178
RTS0043973,148
RTS0043974,157
RTS0043975,121
RTS0043976,180
RTS0043977,172
RTS0043978,206
RTS0043979,161
RTS0043980,179
RTS0043981,215
RTS0043982,265
RTS0043983,226
RTS0043984,97
RTS0043985,264
RTS0043986,70
RTS0043987,165
RTS0043988,117
RTS0043989,131
RTS0043990,143
RTS0043991,71
RTS0043992,63
RTS0043993,70
RTS0043994,79
RTS0043996,72
RTS0043997,51
RTS0043998,77
RTS0043999,84
RTS0044000,64
RTS0044001,114
RTS0044002,138
RTS0044003,200
RTS0044004,180
RTS0044005,174
RTS0044006,188
RTS0044007,223
RTS0044008,180
RTS0044009,232
RTS0044010,201
RTS0044011,177
RTS0044012,181
RTS0044013,176
RTS0044014,170
RTS0044015,131
RTS0044016,66
RTS0044017,81
RTS0044018,86
RTS0044019,66
RTS0044020,153
RTS0044021,65
RTS0044022,116
RTS0044023,92
RTS0044024,78
RTS0044025,88
RTS0044026,78
RTS0044027,87
RTS0044028,71
RTS0044029,107
RTS0044030,88
RTS0044031,106
RTS0044032,123
RTS0044033,91
RTS0044034,122
RTS0044035,101
RTS0044036,228
RTS0044037,179
RTS0044038,205
RTS0044039,171
RTS0044040,207
RTS0044041,134
RTS0044042,153
RTS0044043,139
RTS0044044,168
RTS0044045,133
RTS0044046,106
RTS0044047,111
RTS0044048,91
RTS0044049,79
RTS0044050,106
RTS0044051,58
RTS0044052,98
RTS0044053,72
RTS0044054,80
RTS0044055,73
RTS0044056,99
RTS0044057,75
RTS0044058,95
RTS0044059,94
RTS0044060,80
RTS0044061,78
RTS0044062,79
RTS0044063,99
RTS0044064,90
RTS0044065,97
RTS0044067,113
RTS0044068,126
RTS0044069,141
RTS0044070,109
RTS0044071,87
RTS0044072,84
RTS0044073,63
RTS0044074,62
RTS0044075,63
RTS0044076,60
RTS0044077,74
RTS0044078,68
RTS0044079,69
RTS0044080,75
RTS0044081,89
RTS0044082,91
RTS0044083,86
RTS0044084,99
RTS0044085,73
RTS0044086,77
RTS0044087,81
RTS0044088,65
RTS0044089,83
RTS0044090,87
RTS0044091,112
RTS0044092,132
RTS0044093,82
RTS0044094,99
RTS0044095,80
RTS0044096,79
RTS0044097,81
RTS0044098,63
RTS0044099,105
RTS0044100,88
RTS0044101,100
RTS0044102,111
RTS0044103,116
RTS0044104,109
RTS0044105,163
RTS0044106,170
RTS0044107,173
RTS0044108,166
RTS0044109,239
RTS0044110,182
RTS0044111,162
RTS0044112,127
RTS0044113,153
RTS0044114,122
RTS0044115,173
RTS0044116,139
RTS0044117,134
RTS0044118,132
RTS0044119,219
RTS0044120,139
RTS0044121,76
RTS0044122,107
RTS0044123,68
RTS0044124,73
RTS0044125,81
RTS0044126,91
RTS0044127,100
RTS0044128,104
RTS0044129,84
RTS0044130,66
RTS0044131,142
RTS0044132,120
RTS0044133,103
RTS0044134,140
RTS0044135,117
RTS0044136,86
RTS0044137,70
RTS0044138,99
RTS0044139,82
RTS0044140,95
RTS0044141,117
RTS0044142,104
RTS0044143,105
RTS0044144,113
RTS0044145,71
RTS0044146,72
RTS0044147,90
RTS0044148,89
RTS0044149,84
RTS0044150,97
RTS0044151,80
RTS0044152,89
RTS0044153,99
RTS0044154,86
RTS0044155,108
RTS0044156,326
RTS0044157,347
RTS0044158,446
RTS0044159,256
RTS0044160,321
RTS0044161,107
RTS0044162,143
RTS0044163,122
RTS0044164,130
RTS0044165,109
RTS0044166,130
RTS0044167,81
RTS0044168,97
RTS0044169,146
RTS0044170,125
RTS0044171,137
RTS0044172,154
RTS0044173,128
RTS0044174,145
RTS0044175,138
RTS0044176,102
RTS0044177,115
RTS0044178,132
RTS0044180,77
RTS0044181,115
RTS0044182,80
RTS0044183,55
RTS0044184,88
RTS0044185,81
RTS0044186,135
RTS0044187,101
RTS0044188,87
RTS0044189,91
RTS0044190,87
RTS0044191,144
RTS0044192,172
RTS0044193,138
RTS0044194,145
RTS0044195,188
RTS0044196,175
RTS0044197,104
RTS0044198,215
RTS0044199,196
RTS0044200,103
RTS0044206,94
RTS0044207,82
RTS0044208,101
RTS0044209,74
RTS0044210,87
RTS0044211,137
RTS0044212,131
RTS0044213,128
RTS0044214,136
RTS0044215,147
RTS0044216,108
RTS0044217,110
RTS0044218,115
RTS0044219,111
RTS0044220,98
RTS0044221,70
RTS0044222,76
RTS0044223,65
RTS0044224,80
RTS0044225,78
RTS0044226,105
RTS0044227,93
RTS0044228,66
RTS0044229,78
RTS0044230,84
RTS0044231,71
RTS0044232,88
RTS0044233,70
RTS0044234,68
RTS0044235,66
RTS0044236,119
RTS0044237,130
RTS0044238,104
RTS0044239,104
RTS0044240,104
RTS0044241,61
RTS0044242,106
RTS0044243,97
RTS0044244,111
RTS0044245,81
RTS0044246,285
RTS0044247,225
RTS0044248,224
RTS0044249,168
RTS0044250,151
RTS0044251,139
RTS0044252,125
RTS0044253,134
RTS0044254,81
RTS0044255,118
RTS0044256,135
RTS0044257,146
RTS0044258,119
RTS0044259,129
RTS0044260,121
RTS0044261,323
RTS0044262,155
RTS0044263,158
RTS0044264,180
RTS0044265,146
RTS0044266,98
RTS0044267,81
RTS0044268,87
RTS0044269,86
RTS0044270,106
RTS0044271,133
RTS0044272,155
RTS0044273,130
RTS0044274,125
RTS0044275,173
RTS0044276,105
RTS0044277,84
RTS0044278,59
RTS0044279,67
RTS0044280,73
RTS0044281,119
RTS0044282,106
RTS0044283,131
RTS0044284,112
RTS0044285,110
RTS0044286,88
RTS0044287,84
RTS0044288,80
RTS0044289,96
RTS0044290,85
RTS0044291,112
RTS0044292,111
RTS0044293,68
RTS0044294,92
RTS0044295,74
RTS0044296,128
RTS0044297,114
RTS0044298,104
RTS0044299,119
RTS0044300,102
RTS0044301,192
RTS0044302,168
RTS0044303,203
RTS0044304,183
RTS0044305,211
RTS0044306,289
RTS0044307,313
RTS0044308,353
RTS0044309,372
RTS0044310,383
RTS0044311,95
RTS0044312,107
RTS0044313,87
RTS0044314,103
RTS0044315,87
RTS0044316,120
RTS0044317,131
RTS0044318,117
RTS0044319,108
RTS0044320,27
RTS0044321,89
RTS0044322,86
RTS0044323,112
RTS0044324,66
RTS0044325,82
RTS0044326,86
RTS0044327,133
RTS0044328,75
RTS0044329,129
RTS0044330,65
RTS0044331,906
RTS0044332,716
RTS0044333,988
RTS0044334,1089
RTS0044335,824
RTS0044336,75
RTS0044337,70
RTS0044338,85
RTS0044339,85
RTS0044340,59
RTS0044341,89
RTS0044342,82
RTS0044343,62
RTS0044344,65
RTS0044345,68
RTS0044346,787
RTS0044347,1083
RTS0044348,981
RTS0044349,1215
RTS0044350,926
RTS0044351,171
RTS0044352,103
RTS0044353,228
RTS0044354,118
RTS0044355,216
RTS0044356,65
RTS0044357,94
RTS0044358,90
RTS0044359,114
RTS0044360,72
RTS0044361,125
RTS0044362,145
RTS0044363,115
RTS0044364,152
RTS0044365,93
RTS0044366,262
RTS0044367,248
RTS0044368,324
RTS0044369,298
RTS0044370,198
RTS0044371,65
RTS0044372,79
RTS0044373,86
RTS0044374,83
RTS0044375,94
RTS0044376,64
RTS0044377,93
RTS0044378,82
RTS0044379,87
RTS0044380,92
RTS0044381,107
RTS0044382,72
RTS0044383,107
RTS0044384,66
RTS0044385,116
RTS0044386,132
RTS0044387,123
RTS0044388,140
RTS0044389,69
RTS0044390,111
RTS0044391,704
RTS0044392,660
RTS0044393,564
RTS0044394,529
RTS0044395,511
RTS0044396,95
RTS0044397,82
RTS0044399,88
RTS0044400,71
RTS0044401,90
RTS0044402,104
RTS0044403,105
RTS0044404,135
RTS0044405,107
RTS0044406,91
RTS0044407,97
RTS0044408,119
RTS0044409,107
RTS0044410,89
RTS0044411,100
RTS0044412,86
RTS0044413,73
RTS0044414,88
RTS0044415,101
RTS0044416,210
RTS0044417,171
RTS0044418,141
RTS0044419,140
RTS0044420,243
RTS0044421,75
RTS0044422,91
RTS0044423,84
RTS0044424,78
RTS0044425,99
RTS0044426,91
RTS0044427,73
RTS0044428,71
RTS0044429,93
RTS0044430,88
RTS0044431,148
RTS0044432,152
RTS0044433,157
RTS0044434,172
RTS0044435,169
RTS0044436,96
RTS0044437,105
RTS0044438,144
RTS0044439,144
RTS0044440,141
RTS0044441,196
RTS0044442,234
RTS0044443,317
RTS0044444,216
RTS0044445,204
RTS0044446,119
RTS0044447,106
RTS0044448,119
RTS0044449,110
RTS0044450,100
RTS0044451,104
RTS0044452,91
RTS0044453,79
RTS0044454,111
RTS0044455,64
RTS0044456,100
RTS0044457,149
RTS0044458,75
RTS0044459,113
RTS0044460,120
RTS0044461,141
RTS0044462,88
RTS0044463,74
RTS0044464,92
RTS0044465,114
RTS0044466,99
RTS0044467,94
RTS0044468,114
RTS0044469,100
RTS0044470,123
RTS0044471,113
RTS0044472,118
RTS0044473,90
RTS0044474,123
RTS0044475,128
RTS0044476,202
RTS0044477,222
RTS0044478,160
RTS0044479,136
RTS0044480,219
RTS0044481,240
RTS0044482,227
RTS0044483,202
RTS0044484,165
RTS0044485,189
RTS0044486,119
RTS0044487,120
RTS0044488,122
RTS0044489,89
RTS0044490,95
RTS0044491,123
RTS0044492,107
RTS0044493,115
RTS0044494,111
RTS0044495,114
RTS0044496,178
RTS0044497,172
RTS0044498,141
RTS0044499,205
RTS0044500,191
RTS0044501,107
RTS0044502,127
RTS0044503,121
RTS0044504,142
RTS0044505,108
RTS0044506,135
RTS0044507,98
RTS0044508,103
RTS0044509,127
RTS0044510,112
RTS0044511,88
RTS0044512,119
RTS0044513,126
RTS0044514,88
RTS0044515,144
RTS0044516,130
RTS0044517,130
RTS0044518,120
RTS0044519,124
RTS0044520,92
RTS0044521,145
RTS0044522,115
RTS0044523,105
RTS0044524,78
RTS0044525,102
RTS0044526,98
RTS0044527,133
RTS0044528,120
RTS0044529,120
RTS0044530,78
RTS0044531,94
RTS0044532,91
RTS0044533,96
RTS0044534,112
RTS0044535,106
RTS0044536,70
RTS0044537,88
RTS0044538,76
RTS0044539,101
RTS0044540,74
RTS0044541,106
RTS0044542,90
RTS0044543,107
RTS0044544,117
RTS0044545,92
RTS0044546,159
RTS0044547,155
RTS0044548,125
RTS0044549,158
RTS0044550,136
RTS0044551,109
RTS0044552,113
RTS0044553,113
RTS0044554,109
RTS0044555,122
RTS0044556,74
RTS0044557,66
RTS0044558,72
RTS0044559,90
RTS0044560,79
RTS0044561,90
RTS0044562,89
RTS0044563,96
RTS0044564,104
RTS0044565,141
RTS0044566,91
RTS0044567,81
RTS0044568,85
RTS0044569,65
RTS0044570,65
RTS0044571,75
RTS0044572,63
RTS0044573,60
RTS0044574,88
RTS0044575,94
RTS0044576,89
RTS0044577,79
RTS0044578,147
RTS0044579,79
RTS0044580,100
RTS0044581,75
RTS0044582,74
RTS0044583,66
RTS0044584,101
RTS0044585,56
RTS0044586,73
RTS0044587,59
RTS0044588,58
RTS0044589,79
RTS0044590,73
RTS0044591,160
RTS0044592,118
RTS0044593,111
RTS0044594,118
RTS0044595,77
RTS0044596,98
RTS0044597,127
RTS0044598,130
RTS0044599,134
RTS0044600,115
RTS0044601,99
RTS0044602,103
RTS0044603,76
RTS0044604,123
RTS0044605,104
RTS0044606,74
RTS0044607,66
RTS0044608,49
RTS0044609,80
RTS0044610,66
RTS0044611,88
RTS0044612,77
RTS0044613,75
RTS0044614,81
RTS0044615,63
RTS0044616,50
RTS0044617,81
RTS0044618,68
RTS0044619,73
RTS0044620,67
RTS0044621,131
RTS0044622,159
RTS0044623,163
RTS0044624,137
RTS0044625,101
RTS0044626,74
RTS0044627,58
RTS0044628,70
RTS0044629,92
RTS0044630,77
RTS0044631,77
RTS0044632,101
RTS0044633,73
RTS0044634,81
RTS0044635,66
RTS0044636,70
RTS0044637,76
RTS0044638,68
RTS0044639,76
RTS0044640,76
RTS0044641,119
RTS0044642,133
RTS0044643,131
RTS0044644,166
RTS0044645,164
RTS0044646,87
RTS0044647,56
RTS0044648,60
RTS0044649,92
RTS0044650,72
RTS0044651,98
RTS0044652,139
RTS0044653,116
RTS0044654,113
RTS0044655,117
RTS0044656,132
RTS0044657,92
RTS0044658,150
RTS0044659,126
RTS0044660,124
RTS0044661,168
RTS0044662,183
RTS0044663,159
RTS0044664,228
RTS0044665,162
RTS0044666,88
RTS0044667,91
RTS0044668,114
RTS0044669,145
RTS0044670,116
RTS0044671,92
RTS0044672,83
RTS0044673,111
RTS0044674,120
RTS0044675,121
RTS0044676,184
RTS0044677,132
RTS0044678,135
RTS0044679,151
RTS0044680,138
RTS0044681,65
RTS0044682,84
RTS0044683,74
RTS0044684,68
RTS0044685,80
RTS0044686,126
RTS0044687,141
RTS0044688,139
RTS0044689,165
RTS0044690,196
RTS0044691,125
RTS0044692,146
RTS0044693,172
RTS0044694,152
RTS0044695,108
RTS0044696,121
RTS0044697,105
RTS0044698,164
RTS0044699,92
RTS0044700,119
RTS0044701,150
RTS0044702,99
RTS0044703,145
RTS0044704,128
RTS0044705,100
RTS0044706,76
RTS0044707,114
RTS0044708,102
RTS0044709,139
RTS0044710,151
RTS0044711,104
RTS0044712,136
RTS0044714,126
RTS0044715,102
RTS0044716,246
RTS0044717,151
RTS0044718,239
RTS0044719,123
RTS0044720,292
RTS0044721,79
RTS0044722,78
RTS0044723,67
RTS0044724,71
RTS0044725,70
RTS0044726,131
RTS0044727,127
RTS0044728,105
RTS0044729,114
RTS0044730,125
RTS0044731,111
RTS0044732,109
RTS0044733,82
RTS0044734,80
RTS0044735,114
RTS0044736,122
RTS0044737,117
RTS0044738,101
RTS0044739,97
RTS0044740,79
RTS0044741,73
RTS0044742,69
RTS0044743,90
RTS0044744,86
RTS0044745,66
RTS0044746,272
RTS0044747,74
RTS0044748,71
RTS0044749,83
RTS0044750,97
RTS0044751,117
RTS0044752,119
RTS0044753,127
RTS0044754,113
RTS0044755,132
RTS0044756,102
RTS0044757,82
RTS0044758,96
RTS0044759,108
RTS0044760,87
RTS0044761,112
RTS0044762,87
RTS0044763,102
RTS0044764,76
RTS0044765,82
RTS0044766,78
RTS0044767,95
RTS0044768,96
RTS0044769,94
RTS0044770,82
RTS0044771,86
RTS0044772,55
RTS0044773,82
RTS0044774,88
RTS0044775,124
RTS0044776,131
RTS0044777,144
RTS0044778,143
RTS0044779,141
RTS0044780,155
RTS0044781,348
RTS0044782,357
RTS0044783,416
RTS0044784,296
RTS0044785,269
RTS0044786,277
RTS0044787,254
RTS0044788,256
RTS0044789,261
RTS0044790,116
RTS0044791,411
RTS0044792,490
RTS0044793,125
RTS0044794,156
RTS0044795,119
RTS0044796,117
RTS0044797,145
RTS0044798,99
RTS0044799,140
RTS0044800,98
RTS0044801,81
RTS0044802,97
RTS0044803,94
RTS0044804,105
RTS0044805,109
RTS0044806,100
RTS0044807,91
RTS0044808,101
RTS0044809,105
RTS0044810,100
RTS0044811,125
RTS0044812,126
RTS0044813,165
RTS0044814,185
RTS0044815,151
RTS0044816,105
RTS0044817,112
RTS0044818,92
RTS0044819,87
RTS0044820,102
RTS0044821,151
RTS0044822,159
RTS0044823,141
RTS0044824,106
RTS0044825,152
RTS0044826,73
RTS0044827,102
RTS0044828,112
RTS0044829,98
RTS0044830,65
RTS0044831,84
RTS0044832,101
RTS0044833,105
RTS0044834,83
RTS0044835,118
RTS0044836,107
RTS0044837,92
RTS0044838,134
RTS0044839,102
RTS0044840,87
RTS0044841,67
RTS0044842,68
RTS0044843,98
RTS0044844,82
RTS0044845,66
RTS0044846,77
RTS0044847,79
RTS0044848,112
RTS0044849,121
RTS0044850,81
RTS0044851,87
RTS0044852,73
RTS0044853,105
RTS0044854,71
RTS0044855,89
RTS0044856,84
RTS0044857,81
RTS0044858,74
RTS0044859,58
RTS0044860,95
RTS0044861,134
RTS0044862,101
RTS0044863,121
RTS0044864,82
RTS0044865,111
RTS0044866,146
RTS0044867,140
RTS0044868,141
RTS0044869,132
RTS0044870,141
RTS0044871,115
RTS0044872,115
RTS0044873,112
RTS0044874,112
RTS0044875,166
RTS0044876,122
RTS0044877,275
RTS0044878,232
RTS0044879,224
RTS0044880,331
RTS0044881,61
RTS0044882,90
RTS0044883,82
RTS0044884,89
RTS0044885,83
RTS0044886,109
RTS0044887,74
RTS0044888,103
RTS0044889,98
RTS0044890,81
RTS0044891,126
RTS0044892,135
RTS0044893,126
RTS0044894,114
RTS0044895,134
RTS0044896,288
RTS0044897,261
RTS0044898,220
RTS0044899,265
RTS0044900,263
RTS0044901,157
RTS0044902,173
RTS0044903,226
RTS0044904,176
RTS0044905,232
RTS0044906,2357
RTS0044907,1921
RTS0044908,2031
RTS0044909,2458
RTS0044910,1834
RTS0044911,93
RTS0044912,68
RTS0044913,91
RTS0044914,86
RTS0044915,74
RTS0044916,109
RTS0044917,82
RTS0044918,106
RTS0044919,94
RTS0044920,102
RTS0044921,81
RTS0044922,93
RTS0044923,96
RTS0044924,95
RTS0044925,78
RTS0044926,89
RTS0044927,125
RTS0044928,110
RTS0044929,84
RTS0044930,102
RTS0044931,75
RTS0044932,114
RTS0044933,97
RTS0044934,90
RTS0044935,116
RTS0044936,121
RTS0044937,97
RTS0044938,98
RTS0044939,108
RTS0044940,86
RTS0044941,95
RTS0044942,83
RTS0044943,77
RTS0044944,68
RTS0044945,70
RTS0044946,113
RTS0044947,86
RTS0044948,99
RTS0044949,87
RTS0044950,94
RTS0044951,59
RTS0044952,79
RTS0044953,70
RTS0044954,73
RTS0044955,91
RTS0044956,146
RTS0044957,195
RTS0044958,149
RTS0044959,138
RTS0044960,160
RTS0044961,101
RTS0044962,78
RTS0044963,76
RTS0044964,78
RTS0044965,67
RTS0044966,101
RTS0044967,119
RTS0044968,157
RTS0044969,109
RTS0044970,140
RTS0044971,112
RTS0044972,114
RTS0044973,64
RTS0044974,73
RTS0044975,82
RTS0044976,102
RTS0044977,71
RTS0044978,79
RTS0044979,92
RTS0044980,79
RTS0044981,86
RTS0044982,111
RTS0044983,79
RTS0044984,88
RTS0044985,283
RTS0044986,72
RTS0044987,84
RTS0044988,105
RTS0044989,85
RTS0044990,90
RTS0044991,82
RTS0044992,58
RTS0044993,62
RTS0044994,83
RTS0044995,64
RTS0044996,77
RTS0044997,67
RTS0044998,85
RTS0044999,64
RTS0045000,82
RTS0045001,121
RTS0045002,99
RTS0045003,92
RTS0045004,86
RTS0045005,114
RTS0045006,130
RTS0045007,236
RTS0045008,254
RTS0045009,156
RTS0045010,157
RTS0045011,78
RTS0045012,66
RTS0045013,60
RTS0045014,81
RTS0045015,71
RTS0045016,90
RTS0045017,114
RTS0045018,101
RTS0045019,141
RTS0045020,103
RTS0045021,163
RTS0045022,134
RTS0045023,190
RTS0045024,137
RTS0045025,263
RTS0045026,247
RTS0045027,213
RTS0045028,249
RTS0045029,231
RTS0045030,244
RTS0045031,63
RTS0045032,84
RTS0045033,81
RTS0045034,110
RTS0045035,111
RTS0045036,97
RTS0045038,111
RTS0045039,85
RTS0045040,78
RTS0045041,114
RTS0045042,112
RTS0045043,91
RTS0045044,110
RTS0045045,140
RTS0045046,76
RTS0045047,75
RTS0045048,64
RTS0045049,79
RTS0045050,85
RTS0045051,82
RTS0045052,88
RTS0045053,77
RTS0045054,74
RTS0045055,75
RTS0045056,137
RTS0045057,211
RTS0045058,70
RTS0045059,108
RTS0045060,170
RTS0045061,68
RTS0045063,79
RTS0045064,89
RTS0045065,92
RTS0045066,175
RTS0045067,217
RTS0045068,310
RTS0045069,196
RTS0045070,302
RTS0045071,176
RTS0045072,196
RTS0045073,197
RTS0045074,206
RTS0045075,159
RTS0045076,96
RTS0045077,52
RTS0045078,91
RTS0045079,82
RTS0045080,67
RTS0045081,174
RTS0045082,189
RTS0045083,242
RTS0045084,217
RTS0045085,157
RTS0045086,73
RTS0045087,70
RTS0045088,79
RTS0045089,66
RTS0045090,85
RTS0045091,97
RTS0045092,135
RTS0045093,120
RTS0045094,132
RTS0045095,101
RTS0045096,80
RTS0045097,85
RTS0045098,85
RTS0045099,79
RTS0045100,104
RTS0045101,102
RTS0045102,80
RTS0045103,83
RTS0045104,76
RTS0045105,90
RTS0045106,89
RTS0045107,84
RTS0045108,88
RTS0045109,84
RTS0045110,90
RTS0045111,111
RTS0045112,87
RTS0045113,106
RTS0045114,92
RTS0045115,92
RTS0045116,69
RTS0045117,95
RTS0045118,82
RTS0045119,68
RTS0045120,107
RTS0045121,85
RTS0045122,77
RTS0045123,124
RTS0045124,79
RTS0045125,76
RTS0045126,102
RTS0045127,119
RTS0045128,102
RTS0045129,107
RTS0045130,95
RTS0045131,113
RTS0045132,112
RTS0045133,100
RTS0045134,100
RTS0045135,89
RTS0045136,103
RTS0045137,113
RTS0045138,119
RTS0045139,135
RTS0045140,107
RTS0045141,76
RTS0045142,116
RTS0045143,82
RTS0045144,86
RTS0045145,85
RTS0045146,84
RTS0045147,86
RTS0045148,84
RTS0045149,73
RTS0045150,50
RTS0045151,113
RTS0045152,124
RTS0045153,104
RTS0045154,132
RTS0045155,115
RTS0045156,79
RTS0045157,100
RTS0045158,63
RTS0045159,106
RTS0045160,117
RTS0045161,93
RTS0045162,116
RTS0045163,132
RTS0045164,140
RTS0045165,124
RTS0045166,131
RTS0045167,65
RTS0045168,110
RTS0045169,115
RTS0045170,103
RTS0045171,153
RTS0045172,120
RTS0045173,90
RTS0045174,119
RTS0045175,120
RTS0045176,87
RTS0045177,119
RTS0045178,87
RTS0045179,92
RTS0045180,106
RTS0045181,103
RTS0045182,117
RTS0045183,98
RTS0045184,95
RTS0045185,109
RTS0045186,137
RTS0045187,155
RTS0045188,107
RTS0045189,91
RTS0045190,121
RTS0045191,73
RTS0045192,75
RTS0045193,75
RTS0045194,81
RTS0045195,62
RTS0045196,94
RTS0045197,77
RTS0045198,122
RTS0045199,67
RTS0045200,87
RTS0045201,144
RTS0045202,140
RTS0045203,96
RTS0045204,107
RTS0045205,124
RTS0045206,55
RTS0045207,89
RTS0045208,92
RTS0045209,77
RTS0045210,84
RTS0045211,67
RTS0045212,88
RTS0045213,94
RTS0045214,78
RTS0045215,74
RTS0045216,167
RTS0045217,150
RTS0045218,150
RTS0045219,137
RTS0045220,90
RTS0045221,92
RTS0045222,90
RTS0045223,87
RTS0045224,94
RTS0045225,82
RTS0045226,455
RTS0045227,286
RTS0045228,479
RTS0045229,343
RTS0045230,336
RTS0045231,163
RTS0045232,176
RTS0045233,142
RTS0045234,142
RTS0045235,144
RTS0045236,266
RTS0045237,204
RTS0045238,168
RTS0045239,173
RTS0045240,269
RTS0045241,180
RTS0045242,175
RTS0045243,141
RTS0045244,145
RTS0045245,130
RTS0045246,71
RTS0045247,88
RTS0045248,78
RTS0045249,80
RTS0045250,73
RTS0045251,80
RTS0045252,60
RTS0045253,102
RTS0045254,72
RTS0045255,58
RTS0045256,116
RTS0045257,167
RTS0045258,135
RTS0045259,150
RTS0045260,135
RTS0045261,115
RTS0045262,216
RTS0045263,158
RTS0045264,185
RTS0045265,175
RTS0045266,108
RTS0045267,183
RTS0045268,198
RTS0045269,134
RTS0045270,115
RTS0045271,88
RTS0045272,74
RTS0045273,105
RTS0045274,102
RTS0045275,83
RTS0045276,80
RTS0045277,96
RTS0045278,134
RTS0045279,56
RTS0045280,77
RTS0045281,88
RTS0045282,109
RTS0045283,83
RTS0045284,83
RTS0045285,112
RTS0045286,130
RTS0045287,102
RTS0045288,67
RTS0045289,76
RTS0045290,84
RTS0045291,78
RTS0045292,116
RTS0045293,106
RTS0045294,70
RTS0045295,79
RTS0045296,72
RTS0045297,108
RTS0045298,107
RTS0045299,97
RTS0045300,87
RTS0045301,263
RTS0045302,179
RTS0045303,304
RTS0045304,177
RTS0045305,285
RTS0045306,85
RTS0045307,95
RTS0045308,110
RTS0045309,84
RTS0045310,102
RTS0045311,27
RTS0045312,59
RTS0045313,72
RTS0045314,70
RTS0045315,73
RTS0045316,88
RTS0045317,82
RTS0045318,86
RTS0045319,86
RTS0045320,101
RTS0045321,62
RTS0045322,92
RTS0045323,102
RTS0045324,86
RTS0045325,81
RTS0045326,87
RTS0045327,120
RTS0045328,128
RTS0045329,58
RTS0045330,70
RTS0045331,70
RTS0045332,84
RTS0045333,84
RTS0045334,70
RTS0045335,76
RTS0045336,92
RTS0045337,64
RTS0045338,75
RTS0045339,93
RTS0045340,72
RTS0045341,62
RTS0045342,99
RTS0045343,87
RTS0045344,68
RTS0045345,68
RTS0045346,74
RTS0045347,85
RTS0045348,83
RTS0045349,100
RTS0045350,77
RTS0045351,83
RTS0045352,47
RTS0045353,74
RTS0045354,77
RTS0045355,40
RTS0045356,85
RTS0045357,109
RTS0045358,81
RTS0045359,83
RTS0045360,90
RTS0045361,144
RTS0045362,87
RTS0045363,82
RTS0045364,110
RTS0045365,108
RTS0045366,88
RTS0045367,83
RTS0045368,86
RTS0045369,59
RTS0045370,97
RTS0045371,111
RTS0045372,117
RTS0045373,135
RTS0045374,149
RTS0045375,136
RTS0045376,135
RTS0045377,91
RTS0045378,154
RTS0045379,120
RTS0045380,95
RTS0045381,89
RTS0045382,74
RTS0045383,81
RTS0045384,82
RTS0045385,102
RTS0045386,103
RTS0045387,95
RTS0045388,94
RTS0045389,92
RTS0045390,95
RTS0045391,84
RTS0045392,78
RTS0045393,69
RTS0045394,72
RTS0045395,65
RTS0045396,133
RTS0045397,165
RTS0045398,94
RTS0045399,164
RTS0045400,165
RTS0045401,92
RTS0045402,93
RTS0045403,100
RTS0045404,102
RTS0045405,95
RTS0045406,212
RTS0045407,290
RTS0045408,127
RTS0045409,230
RTS0045410,259
RTS0045411,204
RTS0045412,215
RTS0045413,223
RTS0045414,196
RTS0045415,195
RTS0045416,94
RTS0045417,75
RTS0045418,72
RTS0045419,78
RTS0045420,100
RTS0045421,9903
RTS0045422,7386
RTS0045423,8574
RTS0045424,11356
RTS0045425,9678
RTS0045426,154
RTS0045427,169
RTS0045428,88
RTS0045429,102
RTS0045430,89
RTS0045431,117
RTS0045432,100
RTS0045433,116
RTS0045434,83
RTS0045435,88
RTS0045436,208
RTS0045437,179
RTS0045438,194
RTS0045439,157
RTS0045440,151
RTS0045441,298
RTS0045442,266
RTS0045443,255
RTS0045444,251
RTS0045445,192
RTS0045446,141
RTS0045447,179
RTS0045448,151
RTS0045449,116
RTS0045450,117
RTS0045451,364
RTS0045452,233
RTS0045453,324
RTS0045454,337
RTS0045455,272
RTS0045456,88
RTS0045457,71
RTS0045458,94
RTS0045459,54
RTS0045460,84
RTS0045461,125
RTS0045462,130
RTS0045463,138
RTS0045464,116
RTS0045465,92
RTS0045466,160
RTS0045467,145
RTS0045468,64
RTS0045469,179
RTS0045470,112
RTS0045471,127
RTS0045472,157
RTS0045473,73
RTS0045474,173
RTS0045475,166
RTS0045476,241
RTS0045477,280
RTS0045478,227
RTS0045479,276
RTS0045480,264
RTS0045481,210
RTS0045482,188
RTS0045483,157
RTS0045484,235
RTS0045485,205
RTS0045486,54
RTS0045487,79
RTS0045488,75
RTS0045489,93
RTS0045490,101
RTS0045491,641
RTS0045492,858
RTS0045493,752
RTS0045494,296
RTS0045495,411
RTS0045496,127
RTS0045497,179
RTS0045498,264
RTS0045499,261
RTS0045500,301
RTS0045501,1100
RTS0045502,1120
RTS0045503,887
RTS0045504,748
RTS0045505,811
RTS0045506,9296
RTS0045507,9758
RTS0045508,6950
RTS0045509,9134
RTS0045510,7603
RTS0045511,130
RTS0045512,127
RTS0045513,105
RTS0045514,149
RTS0045515,91
RTS0045516,97
RTS0045517,104
RTS0045518,141
RTS0045519,113
RTS0045520,126
RTS0045521,130
RTS0045522,136
RTS0045523,115
RTS0045524,122
RTS0045525,178
RTS0045526,202
RTS0045527,215
RTS0045528,211
RTS0045529,215
RTS0045530,216
RTS0045531,92
RTS0045532,93
RTS0045533,115
RTS0045534,87
RTS0045535,68
RTS0045536,282
RTS0045537,314
RTS0045538,273
RTS0045539,353
RTS0045540,311
RTS0045541,219
RTS0045542,228
RTS0045543,300
RTS0045544,166
RTS0045545,224
RTS0045546,340
RTS0045547,347
RTS0045548,263
RTS0045549,230
RTS0045550,177
RTS0045551,99
RTS0045552,106
RTS0045553,78
RTS0045554,105
RTS0045555,80
RTS0045556,108
RTS0045557,94
RTS0045558,113
RTS0045559,91
RTS0045560,123
RTS0045561,144
RTS0045562,131
RTS0045563,92
RTS0045564,145
RTS0045565,106
RTS0045566,110
RTS0045567,78
RTS0045568,78
RTS0045569,113
RTS0045570,88
RTS0045571,69
RTS0045572,86
RTS0045573,60
RTS0045574,52
RTS0045575,60
RTS0045576,125
RTS0045577,114
RTS0045578,86
RTS0045579,127
RTS0045580,100
RTS0045581,168
RTS0045582,162
RTS0045583,209
RTS0045584,196
RTS0045585,84
RTS0045586,145
RTS0045587,250
RTS0045588,265
RTS0045589,220
RTS0045590,261
RTS0045592,1494
RTS0045593,1679
RTS0045594,1654
RTS0045595,1717
RTS0045596,597
RTS0045597,744
RTS0045598,839
RTS0045599,741
RTS0045600,657
RTS0045601,95
RTS0045602,106
RTS0045603,55
RTS0045604,128
RTS0045606,252
RTS0045607,166
RTS0045608,185
RTS0045609,199
RTS0045610,219
RTS0045611,76
RTS0045612,99
RTS0045613,114
RTS0045614,102
RTS0045615,107
RTS0045616,56
RTS0045617,75
RTS0045618,82
RTS0045619,70
RTS0045620,72
RTS0045621,167
RTS0045622,224
RTS0045623,223
RTS0045624,147
RTS0045625,212
RTS0045626,41
RTS0045627,71
RTS0045628,76
RTS0045629,83
RTS0045630,94
RTS0045631,59
RTS0045632,70
RTS0045633,83
RTS0045634,60
RTS0045635,71
RTS0045636,119
RTS0045637,107
RTS0045638,112
RTS0045639,152
RTS0045640,108
RTS0045641,398
RTS0045642,375
RTS0045643,247
RTS0045644,304
RTS0045645,326
RTS0045646,92
RTS0045647,126
RTS0045648,90
RTS0045649,135
RTS0045650,108
RTS0045651,100
RTS0045652,142
RTS0045653,133
RTS0045654,145
RTS0045655,156
RTS0045656,186
RTS0045657,284
RTS0045658,368
RTS0045659,249
RTS0045660,335
RTS0045661,718
RTS0045662,489
RTS0045663,442
RTS0045664,528
RTS0045665,737
RTS0045666,51
RTS0045667,85
RTS0045668,79
RTS0045669,87
RTS0045670,72
RTS0045671,80
RTS0045672,94
RTS0045673,81
RTS0045674,57
RTS0045675,106
RTS0045676,309
RTS0045677,326
RTS0045678,385
RTS0045679,272
RTS0045680,375
RTS0045681,115
RTS0045682,387
RTS0045683,75
RTS0045684,94
RTS0045685,125
RTS0045687,89
RTS0045688,85
RTS0045689,75
RTS0045690,83
RTS0045691,78
RTS0045692,81
RTS0045693,115
RTS0045694,78
RTS0045695,67
RTS0045696,168
RTS0045697,121
RTS0045698,170
RTS0045699,117
RTS0045700,140
RTS0045701,72
RTS0045702,89
RTS0045703,65
RTS0045704,80
RTS0045705,82
RTS0045706,82
RTS0045707,91
RTS0045708,94
RTS0045709,92
RTS0045710,93
RTS0045711,103
RTS0045712,103
RTS0045713,78
RTS0045714,119
RTS0045715,71
RTS0045716,374
RTS0045717,237
RTS0045718,243
RTS0045719,234
RTS0045720,267
RTS0045721,247
RTS0045722,334
RTS0045723,296
RTS0045724,212
RTS0045725,158
RTS0045726,149
RTS0045727,226
RTS0045728,168
RTS0045729,125
RTS0045730,103
RTS0045731,337
RTS0045732,315
RTS0045733,289
RTS0045734,395
RTS0045735,366
RTS0045736,662
RTS0045737,1085
RTS0045738,1180
RTS0045739,1252
RTS0045740,786
RTS0045741,1278
RTS0045742,903
RTS0045743,1206
RTS0045744,1437
RTS0045745,1420
RTS0045746,710
RTS0045747,515
RTS0045748,795
RTS0045749,422
RTS0045750,449
RTS0045751,249
RTS0045752,153
RTS0045753,248
RTS0045754,242
RTS0045755,281
RTS0045756,385
RTS0045757,373
RTS0045758,377
RTS0045759,396
RTS0045760,378
RTS0045761,101
RTS0045762,102
RTS0045763,107
RTS0045764,105
RTS0045765,75
RTS0045766,109
RTS0045767,61
RTS0045768,102
RTS0045769,112
RTS0045770,77
RTS0045771,78
RTS0045772,93
RTS0045773,158
RTS0045774,90
RTS0045775,107
RTS0045776,80
RTS0045777,87
RTS0045778,65
RTS0045779,95
RTS0045780,78
RTS0045781,252
RTS0045782,295
RTS0045783,294
RTS0045784,285
RTS0045785,327
RTS0045786,100
RTS0045787,149
RTS0045788,189
RTS0045789,108
RTS0045790,125
RTS0045791,85
RTS0045792,97
RTS0045793,93
RTS0045794,82
RTS0045795,67
RTS0045796,116
RTS0045797,67
RTS0045798,76
RTS0045799,104
RTS0045800,73
RTS0045801,76
RTS0045802,64
RTS0045803,105
RTS0045804,72
RTS0045805,85
RTS0045806,238
RTS0045807,193
RTS0045808,161
RTS0045809,183
RTS0045810,91
RTS0045811,138
RTS0045812,151
RTS0045813,124
RTS0045814,161
RTS0045815,138
RTS0045816,99
RTS0045817,149
RTS0045818,100
RTS0045819,117
RTS0045820,125
RTS0045821,381
RTS0045822,310
RTS0045823,247
RTS0045824,353
RTS0045825,266
RTS0045826,217
RTS0045827,246
RTS0045828,151
RTS0045829,226
RTS0045830,188
RTS0045831,121
RTS0045832,134
RTS0045833,124
RTS0045834,94
RTS0045835,117
RTS0045836,854
RTS0045837,839
RTS0045838,676
RTS0045840,473
RTS0045841,364
RTS0045842,359
RTS0045843,231
RTS0045844,263
RTS0045845,314
RTS0045846,1904
RTS0045848,509
RTS0045849,1875
RTS0045851,82
RTS0045852,70
RTS0045853,93
RTS0045854,79
RTS0045855,89
RTS0045856,89
RTS0045857,83
RTS0045858,67
RTS0045859,131
RTS0045860,91
RTS0045861,116
RTS0045862,152
RTS0045863,870
RTS0045864,1187
RTS0045865,1314
RTS0045866,1410
RTS0045867,93
RTS0045868,69
RTS0045869,68
RTS0045870,76
RTS0045871,47
RTS0045872,87
RTS0045873,89
RTS0045874,104
RTS0045875,104
RTS0045876,78
RTS0045877,91
RTS0045878,98
RTS0045879,155
RTS0045880,144
RTS0045881,151
RTS0045882,243
RTS0045883,140
RTS0045884,163
RTS0045885,6
RTS0045886,114
RTS0045887,81
RTS0045888,61
RTS0045889,70
RTS0045890,80
RTS0045891,80
RTS0045892,124
RTS0045893,126
RTS0045894,142
RTS0045895,119
RTS0045896,119
RTS0045897,145
RTS0045898,133
RTS0045899,173
RTS0045900,598
RTS0045901,105
RTS0045902,276
RTS0045903,214
RTS0045904,243
RTS0045905,107
RTS0045906,128
RTS0045907,114
RTS0045908,76
RTS0045909,90
RTS0045910,66
RTS0045911,87
RTS0045912,69
RTS0045913,170
RTS0045914,56
RTS0045915,59
RTS0045916,120
RTS0045917,65
RTS0045918,56
RTS0045919,105
RTS0045920,75
RTS0045921,86
RTS0045922,77
RTS0045923,61
RTS0045924,85
RTS0045925,69
RTS0045926,149
RTS0045927,112
RTS0045928,111
RTS0045929,71
RTS0045930,249
RTS0045931,216
RTS0045932,125
RTS0045933,97
RTS0045935,76
RTS0045939,90
RTS0045940,61
RTS0045941,67
RTS0045942,82
RTS0045943,103
RTS0045944,63
RTS0045945,277
RTS0045946,129
RTS0045947,246
RTS0045948,124
RTS0045949,280
RTS0045950,427
RTS0045951,356
RTS0045952,335
RTS0045953,138
RTS0045954,243
RTS0045955,103
RTS0045956,72
RTS0045957,68
RTS0045958,112
RTS0045959,70
RTS0045960,72
RTS0045961,63
RTS0045962,83
RTS0045963,56
RTS0045964,90
RTS0045965,76
RTS0045966,70
RTS0045967,60
RTS0045968,67
RTS0045969,211
RTS0045970,769
RTS0045971,313
RTS0045972,117
RTS0045973,74
RTS0045974,69
RTS0045975,94
RTS0045976,75
RTS0045977,73
RTS0045978,66
RTS0045979,136
RTS0045980,174
RTS0045981,223
RTS0045982,133
RTS0045983,132
RTS0045984,157
RTS0045985,102
RTS0045986,85
RTS0045987,129
RTS0045988,118
RTS0045989,104
RTS0045990,95
RTS0045991,117
RTS0045992,104
RTS0045993,127
RTS0045994,86
RTS0045995,84
RTS0045996,94
RTS0045997,95
RTS0045998,62
RTS0045999,74
RTS0046000,55
RTS0046001,82
RTS0046002,96
RTS0046003,79
RTS0046004,86
RTS0046005,212
RTS0046006,129
RTS0046007,175
RTS0046008,158
RTS0046009,319
RTS0046010,71
RTS0046011,87
RTS0046012,69
RTS0046013,96
RTS0046014,70
RTS0046015,67
RTS0046016,140
RTS0046017,89
RTS0046018,88
RTS0046019,89
RTS0046020,110
RTS0046021,118
RTS0046022,128
RTS0046023,74
RTS0046024,101
RTS0046025,80
RTS0046026,73
RTS0046027,426
RTS0046028,80
RTS0046029,77
RTS0046030,92
RTS0046031,64
RTS0046032,65
RTS0046033,61
RTS0046034,87
RTS0046035,75
RTS0046036,83
RTS0046037,60
RTS0046038,66
RTS0046039,49
RTS0046040,61
RTS0046041,77
RTS0046042,59
RTS0046043,111
RTS0046044,75
RTS0046045,92
RTS0046046,82
RTS0046047,65
RTS0046048,150
RTS0046049,193
RTS0046050,148
RTS0046051,230
RTS0046052,195
RTS0046053,220
RTS0046054,255
RTS0046055,242
RTS0046056,102
RTS0046057,112
RTS0046058,81
RTS0046059,105
RTS0046060,135
RTS0046061,286
RTS0046062,255
RTS0046063,333
RTS0046064,730
RTS0046065,654
RTS0046066,832
RTS0046067,725
RTS0046068,86
RTS0046069,77
RTS0046070,270
RTS0046071,96
RTS0046072,75
RTS0046073,85
RTS0046074,83
RTS0046075,75
RTS0046076,97
RTS0046077,83
RTS0046078,104
RTS0046079,76
RTS0046080,73
RTS0046081,70
RTS0046082,114
RTS0046083,75
RTS0046084,130
RTS0046085,204
RTS0046086,142
RTS0046087,131
RTS0046088,103
RTS0046089,66
RTS0046090,75
RTS0046091,71
RTS0046092,152
RTS0046093,93
RTS0046094,85
RTS0046095,63
RTS0046096,68
RTS0046097,64
RTS0046098,63
RTS0046099,70
RTS0046100,69
RTS0046101,62
RTS0046102,55
RTS0046103,79
RTS0046104,98
RTS0046105,99
RTS0046106,49
RTS0046107,80
RTS0046108,68
RTS0046109,61
RTS0046110,77
RTS0046111,67
RTS0046112,135
RTS0046113,107
RTS0046114,89
RTS0046115,230
RTS0046116,151
RTS0046117,213
RTS0046119,80
RTS0046121,94
RTS0046122,101
RTS0046123,94
RTS0046124,89
RTS0046125,80
RTS0046126,94
RTS0046127,70
RTS0046128,165
RTS0046129,141
RTS0046130,132
RTS0046131,87
RTS0046132,170
RTS0046133,267
RTS0046134,243
RTS0046135,143
RTS0046136,931
RTS0046137,1917
RTS0046138,264
RTS0046140,478
RTS0046141,280
RTS0046142,361
RTS0046143,422
RTS0046144,497
RTS0046145,91
RTS0046146,66
RTS0046147,70
RTS0046148,74
RTS0046149,50
RTS0046150,58
RTS0046152,60
RTS0046153,93
RTS0046154,96
RTS0046155,79
RTS0046156,57
RTS0046157,69
RTS0046158,95
RTS0046159,56
RTS0046160,74
RTS0046161,81
RTS0046162,78
RTS0046163,74
RTS0046164,248
RTS0046165,211
RTS0046166,154
RTS0046167,211
RTS0046168,69
RTS0046169,72
RTS0046170,79
RTS0046171,71
RTS0046172,70
RTS0046173,37
RTS0046174,61
RTS0046175,98
RTS0046176,57
RTS0046177,54
RTS0046178,55
RTS0046179,74
RTS0046180,78
RTS0046181,73
RTS0046182,67
RTS0046183,182
RTS0046184,158
RTS0046185,138
RTS0046186,139
RTS0046187,163
RTS0046188,158
RTS0046191,137
RTS0046193,45
RTS0046194,63
RTS0046195,76
RTS0046196,62
RTS0046197,74
RTS0046198,64
RTS0046199,90
RTS0046200,82
RTS0046201,71
RTS0046202,117
RTS0046203,94
RTS0046204,104
RTS0046205,97
RTS0046206,91
RTS0046207,93
RTS0046208,61
RTS0046209,82
RTS0046210,58
RTS0046211,63
RTS0046212,78
RTS0046213,199
RTS0046214,147
RTS0046215,90
RTS0046216,110
RTS0046217,118
RTS0046218,59
RTS0046219,46
RTS0046220,78
RTS0046221,63
RTS0046222,83
RTS0046223,60
RTS0046224,70
RTS0046225,118
RTS0046226,93
RTS0046227,110
RTS0046228,94
RTS0046229,85
RTS0046230,85
RTS0046231,50
RTS0046232,101
RTS0046233,93
RTS0046234,93
RTS0046235,65
RTS0046236,68
RTS0046237,77
RTS0046238,74
RTS0046239,52
RTS0046240,91
RTS0046241,78
RTS0046242,60
RTS0046243,66
RTS0046244,95
RTS0046245,55
RTS0046246,90
RTS0046247,98
RTS0046248,85
RTS0046249,82
RTS0046250,76
RTS0046251,71
RTS0046252,515
RTS0046253,438
RTS0046254,449
RTS0046255,102
RTS0046256,151
RTS0046257,108
RTS0046258,73
RTS0046259,154
RTS0046260,60
RTS0046261,77
RTS0046262,95
RTS0046263,112
RTS0046264,90
RTS0046265,86
RTS0046266,141
RTS0046267,74
RTS0046268,84
RTS0046269,72
RTS0046270,83
RTS0046271,67
RTS0046272,85
RTS0046273,99
RTS0046274,131
RTS0046275,89
RTS0046276,84
RTS0046277,89
RTS0046278,127
RTS0046279,191
RTS0046280,127
RTS0046281,147
RTS0046282,83
RTS0046283,89
RTS0046284,74
RTS0046285,72
RTS0046286,76
RTS0046287,101
RTS0046288,83
RTS0046289,79
RTS0046290,147
RTS0046291,77
RTS0046292,70
RTS0046293,130
RTS0046294,114
RTS0046295,257
RTS0046296,98
RTS0046297,113
RTS0046298,84
RTS0046299,80
RTS0046300,57
RTS0046301,96
RTS0046302,78
RTS0046303,63
RTS0046304,92
RTS0046305,92
RTS0046306,84
RTS0046307,76
RTS0046308,74
RTS0046309,68
RTS0046310,63
RTS0046311,85
RTS0046312,58
RTS0046313,74
RTS0046314,71
RTS0046315,77
RTS0046316,79
RTS0046317,69
RTS0046318,75
RTS0046319,73
RTS0046320,104
RTS0046321,117
RTS0046322,67
RTS0046323,106
RTS0046324,75
RTS0046325,88
RTS0046326,76
RTS0046327,85
RTS0046328,78
RTS0046329,521
RTS0046330,475
RTS0046331,492
RTS0046332,295
RTS0046333,616
RTS0046334,199
RTS0046335,241
RTS0046336,254
RTS0046342,58
RTS0046343,62
RTS0046344,88
RTS0046345,47
RTS0046346,80
RTS0046347,968
RTS0046348,973
RTS0046349,1001
RTS0046350,68
RTS0046351,97
RTS0046352,106
RTS0046353,99
RTS0046354,98
RTS0046355,66
RTS0046356,81
RTS0046357,92
RTS0046358,69
RTS0046359,95
RTS0046360,63
RTS0046361,79
RTS0046362,87
RTS0046363,77
RTS0046364,102
RTS0046365,93
RTS0046366,88
RTS0046367,75
RTS0046368,104
RTS0046369,78
RTS0046370,70
RTS0046371,85
RTS0046372,83
RTS0046373,72
RTS0046374,70
RTS0046375,34
RTS0046376,81
RTS0046377,65
RTS0046378,86
RTS0046379,73
RTS0046380,111
RTS0046381,78
RTS0046382,69
RTS0046383,69
RTS0046384,75
RTS0046385,62
RTS0046386,71
RTS0046387,63
RTS0046388,90
RTS0046389,81
RTS0046390,83
RTS0046391,75
RTS0046392,55
RTS0046393,49
RTS0046394,71
RTS0046395,236
RTS0046396,68
RTS0046397,68
RTS0046398,96
RTS0046399,96
RTS0046400,83
RTS0046401,82
RTS0046402,81
RTS0046403,90
RTS0046404,100
RTS0046405,106
RTS0046406,97
RTS0046407,75
RTS0046408,85
RTS0046409,135
RTS0046410,310
RTS0046411,210
RTS0046412,434
RTS0046413,469
RTS0046414,3826
RTS0046415,1195
RTS0046416,68
RTS0046417,106
RTS0046418,117
RTS0046419,93
RTS0046420,175
RTS0046421,117
RTS0046422,102
RTS0046423,77
RTS0046424,115
RTS0046425,82
RTS0046426,69
RTS0046427,102
RTS0046428,96
RTS0046429,74
RTS0046430,80
RTS0046431,85
RTS0046432,129
RTS0046433,133
RTS0046434,134
RTS0046435,295
RTS0046439,220
RTS0046440,314
RTS0046441,254
RTS0046442,175
RTS0046443,233
RTS0046444,105
RTS0046445,55
RTS0046446,48
RTS0046447,61
RTS0046448,120
RTS0046449,209
RTS0046450,422
RTS0046451,131
RTS0046452,300
RTS0046453,290
RTS0046454,295
RTS0046455,252
RTS0046456,132
RTS0046457,298
RTS0046458,183
RTS0046459,619
RTS0046460,440
RTS0046461,97
RTS0046462,111
RTS0046463,88
RTS0046464,76
RTS0046466,43
RTS0046468,73
RTS0046469,66
RTS0046470,72
RTS0046471,62
RTS0046472,91
RTS0046473,72
RTS0046474,45
RTS0046475,101
RTS0046476,82
RTS0046477,56
RTS0046478,82
RTS0046479,70
RTS0046480,68
RTS0046481,72
RTS0046482,74
RTS0046483,69
RTS0046484,55
RTS0046485,88
RTS0046486,78
RTS0046487,92
RTS0046488,89
RTS0046489,105
RTS0046490,89
RTS0046491,78
RTS0046492,66
RTS0046493,74
RTS0046494,72
RTS0046495,81
RTS0046496,135
RTS0046497,140
RTS0046498,80
RTS0046499,861
RTS0046500,971
RTS0046501,490
RTS0046502,113
RTS0046503,146
RTS0046504,108
RTS0046505,57
RTS0046506,94
RTS0046507,61
RTS0046508,94
RTS0046509,65
RTS0046510,111
RTS0046511,81
RTS0046512,179
RTS0046513,131
RTS0046514,52
RTS0046515,84
RTS0046516,122
RTS0046517,133
RTS0046518,55
RTS0046519,70
RTS0046520,61
RTS0046521,66
RTS0046522,67
RTS0046524,122
RTS0046525,110
RTS0046526,359
RTS0046527,222
RTS0046528,225
RTS0046529,164
RTS0046530,54
RTS0046531,82
RTS0046532,85
RTS0046533,78
RTS0046534,88
RTS0046535,62
RTS0046536,78
RTS0046537,82
RTS0046538,114
RTS0046539,143
RTS0046540,92
RTS0046541,90
RTS0046542,120
RTS0046543,132
RTS0046544,90
RTS0046545,211
RTS0046546,81
RTS0046548,97
RTS0046549,246
RTS0046550,87
RTS0046551,157
RTS0046552,95
RTS0046553,148
RTS0046554,78
RTS0046555,97
RTS0046556,119
RTS0046557,85
RTS0046558,62
RTS0046559,88
RTS0046560,71
RTS0046561,90
RTS0046562,64
RTS0046563,77
RTS0046564,112
RTS0046565,78
RTS0046566,92
RTS0046567,105
RTS0046568,61
RTS0046569,71
RTS0046570,101
RTS0046571,77
RTS0046572,67
RTS0046573,86
RTS0046574,91
RTS0046575,72
RTS0046577,72
RTS0046578,80
RTS0046580,198
RTS0046581,159
RTS0046582,156
RTS0046583,80
RTS0046584,94
RTS0046585,105
RTS0046586,54
RTS0046587,101
RTS0046588,79
RTS0046589,81
RTS0046590,78
RTS0046591,86
RTS0046592,76
RTS0046593,86
RTS0046594,141
RTS0046595,105
RTS0046596,77
RTS0046597,59
RTS0046598,93
RTS0046599,77
RTS0046600,425
RTS0046601,695
RTS0046602,371
RTS0046603,435
RTS0046604,107
RTS0046605,86
RTS0046606,96
RTS0046607,117
RTS0046608,185
RTS0046609,156
RTS0046610,62
RTS0046611,104
RTS0046612,106
RTS0046613,81
RTS0046614,85
RTS0046615,69
RTS0046616,77
RTS0046617,94
RTS0046618,80
RTS0046619,83
RTS0046620,79
RTS0046621,133
RTS0046622,107
RTS0046623,75
RTS0046624,101
RTS0046625,77
RTS0046626,122
RTS0046627,100
RTS0046628,147
RTS0046629,113
RTS0046630,139
RTS0046631,108
RTS0046632,107
RTS0046633,96
RTS0046634,103
RTS0046635,129
RTS0046636,127
RTS0046637,147
RTS0046638,78
RTS0046639,87
RTS0046640,98
RTS0046641,69
RTS0046642,83
RTS0046643,76
RTS0046644,92
RTS0046645,71
RTS0046646,58
RTS0046647,106
RTS0046648,71
RTS0046649,97
RTS0046650,104
RTS0046651,256
RTS0046652,205
RTS0046653,319
RTS0046654,298
RTS0046655,362
RTS0046656,63
RTS0046657,75
RTS0046658,82
RTS0046659,61
RTS0046660,84
RTS0046661,82
RTS0046662,88
RTS0046663,99
RTS0046664,78
RTS0046665,67
RTS0046666,88
RTS0046667,74
RTS0046668,72
RTS0046669,84
RTS0046670,86
RTS0046671,76
RTS0046672,61
RTS0046673,79
RTS0046674,65
RTS0046675,66
RTS0046676,59
RTS0046677,75
RTS0046678,64
RTS0046679,56
RTS0046680,61
RTS0046681,67
RTS0046682,78
RTS0046683,62
RTS0046684,67
RTS0046685,48
RTS0046686,83
RTS0046687,101
RTS0046688,71
RTS0046689,84
RTS0046690,75
RTS0046691,56
RTS0046692,62
RTS0046693,74
RTS0046694,83
RTS0046695,94
RTS0046696,94
RTS0046697,104
RTS0046698,86
RTS0046699,175
RTS0046700,234
RTS0046701,254
RTS0046702,175
RTS0046703,794
RTS0046704,1289
RTS0046705,1012
RTS0046706,739
RTS0046707,1255
RTS0046708,958
RTS0046709,95
RTS0046710,122
RTS0046711,135
RTS0046712,79
RTS0046713,94
RTS0046714,136
RTS0046715,65
RTS0046716,105
RTS0046717,178
RTS0046718,79
RTS0046719,71
RTS0046720,82
RTS0046721,108
RTS0046722,110
RTS0046723,78
RTS0046724,65
RTS0046725,63
RTS0046726,91
RTS0046727,132
RTS0046728,76
RTS0046729,100
RTS0046730,92
RTS0046731,95
RTS0046732,83
RTS0046733,94
RTS0046734,105
RTS0046735,85
RTS0046736,75
RTS0046737,67
RTS0046738,63
RTS0046739,61
RTS0046740,79
RTS0046741,79
RTS0046742,44
RTS0046743,105
RTS0046744,67
RTS0046745,120
RTS0046746,79
RTS0046747,106
RTS0046748,151
RTS0046749,102
RTS0046750,80
RTS0046751,89
RTS0046752,84
RTS0046753,78
RTS0046754,81
RTS0046755,81
RTS0046756,100
RTS0046757,100
RTS0046758,65
RTS0046759,250
RTS0046760,249
RTS0046761,210
RTS0046763,214
RTS0046764,135
RTS0046765,81
RTS0046766,67
RTS0046767,75
RTS0046768,675
RTS0046769,822
RTS0046770,841
RTS0046771,96
RTS0046772,100
RTS0046773,72
RTS0046774,75
RTS0046775,97
RTS0046777,66
RTS0046778,76
RTS0046779,90
RTS0046780,92
RTS0046781,84
RTS0046782,69
RTS0046783,66
RTS0046784,54
RTS0046785,82
RTS0046790,135
RTS0046791,95
RTS0046792,101
RTS0046793,59
RTS0046794,74
RTS0046795,76
RTS0046796,79
RTS0046797,79
RTS0046798,99
RTS0046799,74
RTS0046800,66
RTS0046801,892
RTS0046802,474
RTS0046803,77
RTS0046804,85
RTS0046805,105
RTS0046806,144
RTS0046807,74
RTS0046808,78
RTS0046809,74
RTS0046810,87
RTS0046811,58
RTS0046812,55
RTS0046813,51
RTS0046814,68
RTS0046815,110
RTS0046816,59
RTS0046817,92
RTS0046818,92
RTS0046819,96
RTS0046820,117
RTS0046821,61
RTS0046822,77
RTS0046823,101
RTS0046824,159
RTS0046825,141
RTS0046826,66
RTS0046827,65
RTS0046828,70
RTS0046829,70
RTS0046830,87
RTS0046831,112
RTS0046832,106
RTS0046833,40
RTS0046835,54
RTS0046836,1710
RTS0046837,2155
RTS0046838,62
RTS0046839,1631
RTS0046840,86
RTS0046841,69
RTS0046842,306
RTS0046843,282
RTS0046846,88
RTS0046849,80
RTS0046850,84
RTS0046851,165
RTS0046852,155
RTS0046853,176
RTS0046854,73
RTS0046855,87
RTS0046856,73
RTS0046857,70
RTS0046858,115
RTS0046859,74
RTS0046860,123
RTS0046861,95
RTS0046862,100
RTS0046863,80
RTS0046864,84
RTS0046866,80
RTS0046867,58
RTS0046868,69
RTS0046869,334
RTS0046870,396
RTS0046871,236
RTS0046872,633
RTS0046873,90
RTS0046874,68
RTS0046875,86
RTS0046876,63
RTS0046877,111
RTS0046878,76
RTS0046879,91
RTS0046880,105
RTS0046881,100
RTS0046882,76
RTS0046885,70
RTS0046886,96
RTS0046887,61
RTS0046889,70
RTS0046890,104
RTS0046891,96
RTS0046892,75
RTS0046893,72
RTS0046894,100
RTS0046895,70
RTS0046897,140
RTS0046898,62
RTS0046899,356
RTS0046900,2372
RTS0046902,92
RTS0046903,229
RTS0046904,106
RTS0046905,54
RTS0046906,533
RTS0046907,404
RTS0046908,70
RTS0046909,109
RTS0046910,98
RTS0046911,102
RTS0046912,66
RTS0046913,94
RTS0046914,90
RTS0046915,71
RTS0046916,95
RTS0046918,1966
RTS0046919,4542
RTS0046920,128
RTS0046921,67
RTS0046922,76
RTS0046923,229
RTS0046924,392
RTS0046925,129
RTS0046926,69
RTS0046927,67
RTS0046928,70
RTS0046929,64
RTS0046930,97
RTS0046931,66
RTS0046933,78
RTS0046934,141
RTS0046935,89
RTS0046936,137
RTS0046937,85
RTS0046938,226
RTS0046939,76
RTS0046940,141
RTS0046941,134
RTS0046942,73
RTS0046943,150
RTS0046944,91
RTS0046946,168
RTS0046947,65
RTS0046948,113
RTS0046949,80
RTS0046950,49
RTS0046951,76
RTS0046952,72
RTS0046954,67
RTS0046955,61
RTS0046956,119
RTS0046957,82
RTS0046958,83
RTS0046959,117
RTS0046960,113
RTS0046961,158
RTS0046962,997
RTS0046963,84
RTS0046965,315
RTS0046966,108
RTS0046967,96
RTS0046968,70
RTS0047054,133
RTS0047055,103
RTS0047056,88
RTS0047057,118
RTS0047058,129
RTS0047060,206
RTS0047061,244
RTS0047062,228
RTS0047063,243
RTS0047064,277
RTS0047065,240
RTS0047066,234
RTS0047067,246
RTS0047068,197
RTS0047069,166
RTS0047070,178
RTS0047071,160
RTS0047072,186
RTS0047073,154
RTS0047074,161
RTS0047075,113
RTS0047076,128
RTS0047077,118
RTS0047078,99
RTS0047079,96
RTS0047080,108
RTS0047081,104
RTS0047082,102
RTS0047083,110
RTS0047084,91
RTS0047085,51
RTS0047086,81
RTS0047087,75
RTS0047088,67
RTS0047089,66
RTS0047091,64
RTS0047092,177
RTS0047093,171
RTS0047094,149
RTS0047095,72
RTS0047096,75
RTS0047097,57
RTS0047098,85
RTS0047099,68
RTS0047100,66
RTS0047101,98
RTS0047102,72
RTS0047103,100
RTS0047104,53
RTS0047105,158
RTS0047106,121
RTS0047107,163
RTS0047108,202
RTS0047109,124
RTS0047110,93
RTS0047111,89
RTS0047112,84
RTS0047113,321
RTS0047114,90
RTS0047115,133
RTS0047116,177
RTS0047117,164
RTS0047118,124
RTS0047119,133
RTS0047120,87
RTS0047121,81
RTS0047122,120
RTS0047123,92
RTS0047124,157
RTS0047125,95
RTS0047126,113
RTS0047127,117
RTS0047128,65
RTS0047129,71
RTS0047130,85
RTS0047131,125
RTS0047132,118
RTS0047133,164
RTS0047134,83
RTS0047135,167
RTS0047136,186
RTS0047137,173
RTS0047138,197
RTS0047139,165
RTS0047140,60
RTS0047141,72
RTS0047142,80
RTS0047143,77
RTS0047144,93
RTS0047145,117
RTS0047146,114
RTS0047147,124
RTS0047148,100
RTS0047149,125
RTS0047150,164
RTS0047151,138
RTS0047152,230
RTS0047153,170
RTS0047154,287
RTS0047156,111
RTS0047157,129
RTS0047158,91
RTS0047159,100
RTS0047160,109
RTS0047165,322
RTS0047166,69
RTS0047167,71
RTS0047168,79
RTS0047169,84
RTS0047170,67
RTS0047171,138
RTS0047172,157
RTS0047173,197
RTS0047174,157
RTS0047175,84
RTS0047176,70
RTS0047177,108
RTS0047178,94
RTS0047179,85
RTS0047180,94
RTS0047181,115
RTS0047182,133
RTS0047183,98
RTS0047184,120
RTS0047185,115
RTS0047186,66
RTS0047187,71
RTS0047188,80
RTS0047189,87
RTS0047190,91
RTS0047191,67
RTS0047192,89
RTS0047193,112
RTS0047194,111
RTS0047195,119
RTS0047196,92
RTS0047197,128
RTS0047198,84
RTS0047199,90
RTS0047200,118
RTS0047201,93
RTS0047202,106
RTS0047203,132
RTS0047204,97
RTS0047205,99
RTS0047206,101
RTS0047207,88
RTS0047208,948
RTS0047209,1210
RTS0047210,1413
RTS0047211,1235
RTS0047212,735
RTS0047213,95
RTS0047214,101
RTS0047215,132
RTS0047216,65
RTS0047217,64
RTS0047218,184
RTS0047219,173
RTS0047220,95
RTS0047221,327
RTS0047222,267
RTS0047223,497
RTS0047225,464
RTS0047226,488
RTS0047229,72
RTS0047230,72
RTS0047231,94
RTS0047232,90
RTS0047233,63
RTS0047234,67
RTS0047235,68
RTS0047236,59
RTS0047237,78
RTS0047238,50
RTS0047239,138
RTS0047240,70
RTS0047241,76
RTS0047242,57
RTS0047243,81
RTS0047244,79
RTS0047245,67
RTS0047246,48
RTS0047247,52
RTS0047248,69
RTS0047249,105
RTS0047250,123
RTS0047252,139
RTS0047253,90
RTS0047254,121
RTS0047255,217
RTS0047256,222
RTS0047257,184
RTS0047258,181
RTS0047259,253
RTS0047260,185
RTS0047261,174
RTS0047262,160
RTS0047263,182
RTS0047264,149
RTS0047266,164
RTS0047267,464
RTS0047268,231
RTS0047269,239
RTS0047270,390
RTS0047271,378
RTS0047272,243
RTS0047273,257
RTS0047274,159
RTS0047276,78
RTS0047277,346
RTS0047278,363
RTS0047279,295
RTS0047280,259
RTS0047281,288
RTS0047282,298
RTS0047283,259
RTS0047284,193
RTS0047290,366
RTS0047291,802
RTS0047292,507
RTS0047293,479
RTS0047294,710
RTS0047295,59
RTS0047296,99
RTS0047297,104
RTS0047298,87
RTS0047299,81
RTS0047300,57
RTS0047301,106
RTS0047302,56
RTS0047303,88
RTS0047304,66
RTS0047305,236
RTS0047306,274
RTS0047307,305
RTS0047308,208
RTS0047309,177
RTS0047310,162
RTS0047311,134
RTS0047312,150
RTS0047313,125
RTS0047314,107
RTS0047315,223
RTS0047316,285
RTS0047317,316
RTS0047318,260
RTS0047319,257
RTS0047320,98
RTS0047321,143
RTS0047322,114
RTS0047323,162
RTS0047324,150
RTS0047325,141
RTS0047326,128
RTS0047327,93
RTS0047328,82
RTS0047329,97
RTS0047331,146
RTS0047332,169
RTS0047333,159
RTS0047334,160
RTS0047335,155
RTS0047336,163
RTS0047337,103
RTS0047338,143
RTS0047339,148
RTS0047340,223
RTS0047341,207
RTS0047342,244
RTS0047343,181
RTS0047344,223
RTS0047345,136
RTS0047346,117
RTS0047348,161
RTS0047349,97
RTS0047350,144
RTS0047351,133
RTS0047352,345
RTS0047353,246
RTS0047354,207
RTS0047356,68
RTS0047357,52
RTS0047358,43
RTS0047359,107
RTS0047360,67
RTS0047361,46
RTS0047362,89
RTS0047363,120
RTS0047364,70
RTS0047365,97
RTS0047366,77
RTS0047367,60
RTS0047368,76
RTS0047369,76
RTS0047370,80
RTS0047373,125
RTS0047374,103
RTS0047375,74
RTS0047376,149
RTS0047377,139
RTS0047378,156
RTS0047379,195
RTS0047380,170
RTS0047381,77
RTS0047382,71
RTS0047383,76
RTS0047384,67
RTS0047385,77
RTS0047386,208
RTS0047387,137
RTS0047388,126
RTS0047389,137
RTS0047390,108
RTS0047391,166
RTS0047392,70
RTS0047393,181
RTS0047394,74
RTS0047395,85
RTS0047396,278
RTS0047397,123
RTS0047398,77
RTS0047399,82
RTS0047400,87
RTS0047401,90
RTS0047402,141
RTS0047403,86
RTS0047404,116
RTS0047405,153
RTS0047406,94
RTS0047407,108
RTS0047408,119
RTS0047409,241
RTS0047410,192
RTS0047411,188
RTS0047412,139
RTS0047413,137
RTS0047414,181
RTS0047415,182
RTS0047417,124
RTS0047418,207
RTS0047419,161
RTS0047420,223
RTS0047421,72
RTS0047422,84
RTS0047423,65
RTS0047424,62
RTS0047425,78
RTS0047426,138
RTS0047427,150
RTS0047428,135
RTS0047429,115
RTS0047430,149
RTS0047431,61
RTS0047432,112
RTS0047433,73
RTS0047434,68
RTS0047435,112
RTS0047436,77
RTS0047437,66
RTS0047438,91
RTS0047439,68
RTS0047440,58
RTS0047441,241
RTS0047442,194
RTS0047445,257
RTS0047446,214
RTS0047447,60
RTS0047448,67
RTS0047449,75
RTS0047450,86
RTS0047451,82
RTS0047452,73
RTS0047453,61
RTS0047454,76
RTS0047455,59
RTS0047456,71
RTS0047457,95
RTS0047458,76
RTS0047459,101
RTS0047460,115
RTS0047461,99
RTS0047462,123
RTS0047463,87
RTS0047464,117
RTS0047465,79
RTS0047466,75
RTS0047467,93
RTS0047468,82
RTS0047469,86
RTS0047471,80
RTS0047472,66
RTS0047473,80
RTS0047474,63
RTS0047475,63
RTS0047476,86
RTS0047477,184
RTS0047479,195
RTS0047480,156
RTS0047481,194
RTS0047482,65
RTS0047483,84
RTS0047484,92
RTS0047485,84
RTS0047486,98
RTS0047487,57
RTS0047488,82
RTS0047489,68
RTS0047490,58
RTS0047491,70
RTS0047492,140
RTS0047493,119
RTS0047494,149
RTS0047495,126
RTS0047496,92
RTS0047497,112
RTS0047498,111
RTS0047499,148
RTS0047500,114
RTS0047501,97
RTS0047502,89
RTS0047503,64
RTS0047504,181
RTS0047505,113
RTS0047506,159
RTS0047507,110
RTS0047508,66
RTS0047509,77
RTS0047510,84
RTS0047511,64
RTS0047512,183
RTS0047513,69
RTS0047514,74
RTS0047515,200
RTS0047516,211
RTS0047517,207
RTS0047518,190
RTS0047520,167
RTS0047521,223
RTS0047522,115
RTS0047523,91
RTS0047524,106
RTS0047525,92
RTS0047526,98
RTS0047527,74
RTS0047528,90
RTS0047529,94
RTS0047530,75
RTS0047531,88
RTS0047532,87
RTS0047533,61
RTS0047534,63
RTS0047535,80
RTS0047536,70
RTS0047537,120
RTS0047538,330
RTS0047540,355
RTS0047541,341
RTS0047543,88
RTS0047544,146
RTS0047545,134
RTS0047546,149
RTS0047547,98
RTS0047548,232
RTS0047549,138
RTS0047550,127
RTS0047551,183
RTS0047552,117
RTS0047553,69
RTS0047558,82
RTS0047559,100
RTS0047560,66
RTS0047561,91
RTS0047562,70
RTS0047563,119
RTS0047564,99
RTS0047565,120
RTS0047566,88
RTS0047567,74
RTS0047568,93
RTS0047569,99
RTS0047570,86
RTS0047571,91
RTS0047572,93
RTS0047573,54
RTS0047574,68
RTS0047575,95
RTS0047576,85
RTS0047577,89
RTS0047578,63
RTS0047579,100
RTS0047580,63
RTS0047581,87
RTS0047582,87
RTS0047583,58
RTS0047584,60
RTS0047585,62
RTS0047586,65
RTS0047587,74
RTS0047588,90
RTS0047590,84
RTS0047591,64
RTS0047592,63
RTS0047593,74
RTS0047594,82
RTS0047595,94
RTS0047596,84
RTS0047597,91
RTS0047598,168
RTS0047599,91
RTS0047600,125
RTS0047601,344
RTS0047602,133
RTS0047603,95
RTS0047604,104
RTS0047606,84
RTS0047613,154
RTS0047614,136
RTS0047615,96
RTS0047616,142
RTS0047617,117
RTS0047618,77
RTS0047619,69
RTS0047620,54
RTS0047621,85
RTS0047622,61
RTS0047624,89
RTS0047625,61
RTS0047626,61
RTS0047627,71
RTS0047628,74
RTS0047629,60
RTS0047630,35
RTS0047631,46
RTS0047632,96
RTS0047633,54
RTS0047634,58
RTS0047635,63
RTS0047636,63
RTS0047637,65
RTS0047638,61
RTS0047639,67
RTS0047640,63
RTS0047641,60
RTS0047642,60
RTS0047643,61
RTS0047644,57
RTS0047645,67
RTS0047646,75
RTS0047647,61
RTS0047648,79
RTS0047649,60
RTS0047650,45
RTS0047651,78
RTS0047652,52
RTS0047653,47
RTS0047654,59
RTS0047656,77
RTS0047657,89
RTS0047658,64
RTS0047659,57
RTS0047660,45
RTS0047661,86
RTS0047662,81
RTS0047663,55
RTS0047664,63
RTS0047665,68
RTS0047666,70
RTS0047667,76
RTS0047668,81
RTS0047669,68
RTS0047670,75
RTS0047672,69
RTS0047673,54
RTS0047674,86
RTS0047675,74
RTS0047676,55
RTS0047677,78
RTS0047678,65
RTS0047679,70
RTS0047680,60
RTS0047681,56
RTS0047682,82
RTS0047684,61
RTS0047685,43
RTS0047686,71
RTS0047687,69
RTS0047688,93
RTS0047689,98
RTS0047691,70
RTS0047692,74
RTS0047693,76
RTS0047694,88
RTS0047695,75
RTS0047696,60
RTS0047697,62
RTS0047698,80
RTS0047699,84
RTS0047700,201
RTS0047701,73
RTS0047702,86
RTS0047703,120
RTS0047704,87
RTS0047705,102
RTS0047706,113
RTS0047707,110
RTS0047708,425
RTS0047709,659
RTS0047710,107
RTS0047711,87
RTS0047712,119
RTS0047713,108
RTS0047714,218
RTS0047715,134
RTS0047716,148
RTS0047717,148
RTS0047718,110
RTS0047720,67
RTS0047721,77
RTS0047722,97
RTS0047723,112
RTS0047724,409
RTS0047725,416
RTS0047726,397
RTS0047727,349
RTS0047728,380
RTS0047729,69
RTS0047730,82
RTS0047731,59
RTS0047732,68
RTS0047733,75
RTS0047734,95
RTS0047735,78
RTS0047736,147
RTS0047737,81
RTS0047738,66
RTS0047739,204
RTS0047740,265
RTS0047741,305
RTS0047742,242
RTS0047743,186
RTS0047744,204
RTS0047745,210
RTS0047746,117
RTS0047747,128
RTS0047748,129
RTS0047749,196
RTS0047750,106
RTS0047752,84
RTS0047753,113
RTS0047754,378
RTS0047755,338
RTS0047756,331
RTS0047757,243
RTS0047758,344
RTS0047759,68
RTS0047760,89
RTS0047761,76
RTS0047762,84
RTS0047763,104
RTS0047764,121
RTS0047765,130
RTS0047766,202
RTS0047767,127
RTS0047768,125
RTS0047769,148
RTS0047770,192
RTS0047771,184
RTS0047772,171
RTS0047773,206
RTS0047774,124
RTS0047775,53
RTS0047776,84
RTS0047777,73
RTS0047778,49
RTS0047779,103
RTS0047780,142
RTS0047781,162
RTS0047782,159
RTS0047783,96
RTS0047784,60
RTS0047785,78
RTS0047786,238
RTS0047787,354
RTS0047788,71
RTS0047789,87
RTS0047790,75
RTS0047791,118
RTS0047792,89
RTS0047793,290
RTS0047794,73
RTS0047795,61
RTS0047796,111
RTS0047797,107
RTS0047798,72
RTS0047799,72
RTS0047800,72
RTS0047801,183
RTS0047802,193
RTS0047803,83
RTS0047804,67
RTS0047805,95
RTS0047806,119
RTS0047807,731
RTS0047808,1529
RTS0047809,72
RTS0047810,133
RTS0047811,159
RTS0047812,99
RTS0047813,128
RTS0047814,92
RTS0047816,91
RTS0047817,74
RTS0047818,66
RTS0047819,66
RTS0047820,120
RTS0047821,357
RTS0047822,76
RTS0047823,106
RTS0047824,75
RTS0047825,93
RTS0047826,96
RTS0047827,105
RTS0047828,72
RTS0047829,142
RTS0047830,54
RTS0047831,76
RTS0047832,81
RTS0047833,68
RTS0047834,56
RTS0047835,165
RTS0047836,105
RTS0047837,158
RTS0047838,131
RTS0047839,117
RTS0047840,73
RTS0047841,72
RTS0047842,82
RTS0047843,60
RTS0047844,69
RTS0047845,95
RTS0047846,78
RTS0047847,83
RTS0047848,72
RTS0047849,79
RTS0047850,79
RTS0047851,80
RTS0047852,80
RTS0047853,106
RTS0047854,137
RTS0047855,84
RTS0047856,74
RTS0047857,73
RTS0047858,65
RTS0047859,75
RTS0047860,88
RTS0047861,68
RTS0047862,73
RTS0047863,82
RTS0047864,78
RTS0047865,111
RTS0047866,109
RTS0047867,59
RTS0047868,71
RTS0047869,149
RTS0047870,187
RTS0047871,69
RTS0047872,111
RTS0047873,89
RTS0047874,85
RTS0047875,94
RTS0047876,88
RTS0047877,79
RTS0047878,97
RTS0047879,134
RTS0047880,94
RTS0047881,89
RTS0047882,91
RTS0047883,209
RTS0047884,92
RTS0047885,95
RTS0047886,55
RTS0047890,1746
RTS0047891,1677
RTS0047892,710
RTS0047893,240
RTS0047894,170
RTS0047895,116
RTS0047896,113
RTS0047897,78
RTS0047898,81
RTS0047899,74
RTS0047900,152
RTS0047901,61
RTS0047902,167
RTS0047903,113
RTS0047904,114
RTS0047905,117
RTS0047906,109
RTS0047907,875
RTS0047908,695
RTS0047909,749
RTS0047910,88
RTS0047912,77
RTS0047913,88
RTS0047914,84
RTS0047915,52
RTS0047916,77
RTS0047917,79
RTS0047919,45
RTS0047920,531
RTS0047921,756
RTS0047924,95
RTS0047925,61
RTS0047926,58
RTS0047927,68
RTS0047928,82
RTS0047929,53
RTS0047930,65
RTS0047931,63
RTS0047932,94
RTS0047933,105
RTS0047934,70
RTS0047935,104
RTS0047936,102
RTS0047937,74
RTS0047938,96
RTS0047939,191
RTS0047940,311
RTS0047941,88
RTS0047942,77
RTS0047943,68
RTS0047944,360
RTS0047945,91
RTS0047946,94
RTS0047947,71
RTS0047948,63
RTS0047949,84
RTS0047950,84
RTS0047951,82
RTS0047952,119
RTS0047953,112
RTS0047954,96
RTS0047956,105
RTS0047957,89
RTS0047958,97
RTS0047959,89
RTS0047960,69
RTS0047961,72
RTS0047963,96
RTS0047964,98
RTS0047965,78
RTS0047966,68
RTS0047967,88
RTS0047968,161
RTS0047969,87
RTS0047970,69
RTS0047972,90
RTS0047973,92
RTS0047974,167
RTS0047975,104
RTS0047976,88
RTS0047977,60
RTS0047978,61
RTS0047979,143
RTS0047980,57
RTS0047981,154
RTS0047982,125
RTS0047985,814
RTS0047986,71
RTS0047987,71
RTS0047988,356
RTS0047990,81
RTS0047991,372
RTS0047992,67
RTS0047993,69
RTS0047994,94
RTS0047995,87
RTS0047996,64
RTS0047997,128
RTS0047998,141
RTS0047999,75
RTS0048000,75
RTS0048001,63
RTS0048003,2518
RTS0048005,99
RTS0048006,71
RTS0048008,101
RTS0048009,78
RTS0048012,85
RTS0048013,68
RTS0048014,84
RTS0048015,315
RTS0048016,441
RTS0048017,177
RTS0048018,255
RTS0048019,327
RTS0048020,88
RTS0048021,79
RTS0048022,64
RTS0048023,115
RTS0048024,93
RTS0048026,112
RTS0048027,160
RTS0048028,63
RTS0048029,56
RTS0048030,154
RTS0048031,66
RTS0048032,252
RTS0048033,81
RTS0048034,90
RTS0048035,58
RTS0048036,79
RTS0048037,95
RTS0048038,175
RTS0048040,71
RTS0048041,71
RTS0048042,124
RTS0048043,141
RTS0048044,77
RTS0048045,77
RTS0048046,87
RTS0048047,69
RTS0048048,89
RTS0048049,79
RTS0048050,70
RTS0048051,622
RTS0048052,197
RTS0048053,73
RTS0048054,117
RTS0048055,94
RTS0048056,71
RTS0048057,52
RTS0048058,64
RTS0048059,79
RTS0048060,181
RTS0048061,89
RTS0048062,52
RTS0048063,90
RTS0048064,286
RTS0048065,372
RTS0048066,416
RTS0048067,72
RTS0048068,87
RTS0048069,59
RTS0048070,60
RTS0048071,133
RTS0048072,68
RTS0048073,90
RTS0048074,48
RTS0048076,134
RTS0048077,135
RTS0048078,143
RTS0048079,143
RTS0048080,155
RTS0048081,181
RTS0048082,83
RTS0048084,88
RTS0048085,88
RTS0048086,74
RTS0048087,112
RTS0048088,65
RTS0048089,123
RTS0048090,108
RTS0048091,183
RTS0048092,72
RTS0048093,411
RTS0048094,54
RTS0048096,65
RTS0048097,81
RTS0048098,4038
RTS0048099,8765
RTS0048100,7439
RTS0048101,9040
RTS0048102,6967
RTS0048104,98
RTS0048105,104
RTS0048106,64
RTS0048107,70
RTS0048108,110
RTS0048109,60
RTS0048110,93
RTS0048111,60
RTS0048112,78
RTS0048113,59
RTS0048114,146
RTS0048115,180
RTS0048116,191
RTS0048117,172
RTS0048118,183
RTS0048120,75
RTS0048126,63
RTS0048127,89
RTS0048129,211
RTS0048130,70
RTS0048131,189
RTS0048132,239
RTS0048133,78
RTS0048134,235
RTS0048135,342
RTS0048136,57
RTS0048138,94
RTS0048139,511
RTS0048140,85
RTS0048141,97
RTS0048142,81
RTS0048144,94
RTS0048145,150
RTS0048146,88
RTS0048147,54
RTS0048148,85
RTS0048149,57
RTS0048150,107
RTS0048151,82
RTS0048152,102
RTS0048153,100
RTS0048154,82
RTS0048155,86
RTS0048156,190
RTS0048158,159
RTS0048159,93
RTS0048160,3471
RTS0048161,4129
RTS0048162,138
RTS0048163,111
RTS0048164,1931
RTS0048165,255
RTS0048166,146
RTS0048167,169
RTS0048168,114
RTS0048169,129
RTS0048170,81
RTS0048171,104
RTS0048172,100
RTS0048173,72
RTS0048175,78
RTS0048176,98
RTS0048177,89
RTS0048178,132
RTS0048179,99
RTS0048180,118
RTS0048181,162
RTS0048182,105
RTS0048183,142
RTS0048184,148
RTS0048185,159
RTS0048186,102
RTS0048188,119
RTS0048189,166
RTS0048190,80
RTS0048191,73
RTS0048192,116
RTS0048193,92
RTS0048194,116
RTS0048195,94
RTS0048196,103
RTS0048197,143
RTS0048198,147
RTS0048200,121
RTS0048201,72
RTS0048202,77
RTS0048203,87
RTS0048204,134
RTS0048205,102
RTS0048207,217
RTS0048208,496
RTS0048209,291
RTS0048210,394
RTS0048211,454
RTS0048212,80
RTS0048213,122
RTS0048214,81
RTS0048215,119
RTS0048216,100
RTS0048217,113
RTS0048218,90
RTS0048219,92
RTS0048220,122
RTS0048221,96
RTS0048222,102
RTS0048223,85
RTS0048224,112
RTS0048225,100
RTS0048226,102
RTS0048227,176
RTS0048228,72
RTS0048229,84
RTS0048230,90
RTS0048231,142
RTS0048232,120
RTS0048233,92
RTS0048234,133
RTS0048235,145
RTS0048236,101
RTS0048237,102
RTS0048238,111
RTS0048239,104
RTS0048240,102
RTS0048241,120
RTS0048242,194
RTS0048243,158
RTS0048244,160
RTS0048245,104
RTS0048246,144
RTS0049343,146
RTS0049344,406
RTS0049345,183
RTS0049346,65
RTS0049347,82
RTS0049348,101
RTS0049349,159
RTS0049350,87
RTS0049351,64
RTS0049352,64
RTS0049353,58
RTS0049354,72
RTS0049355,57
RTS0049356,151
RTS0049357,170
RTS0049358,113
RTS0049359,96
RTS0049360,169
RTS0049361,69
RTS0049362,64
RTS0049363,82
RTS0049364,111
RTS0049365,83
RTS0049366,327
RTS0049367,341
RTS0049368,223
RTS0049369,78
RTS0049370,68
RTS0049371,153
RTS0049372,77
RTS0049373,529
RTS0049374,633
RTS0049375,418
RTS0049376,544
RTS0049377,482
RTS0049378,477
RTS0049379,296
RTS0049380,462
RTS0049381,373
RTS0049382,355
RTS0049383,99
RTS0049384,72
RTS0049385,79
RTS0049386,112
RTS0049387,85
RTS0049388,92
RTS0049389,75
RTS0049390,2443
RTS0049391,2976
RTS0049392,3666
RTS0049393,3011
RTS0049394,2759
RTS0049395,845
RTS0049396,394
RTS0049397,460
RTS0049398,585
RTS0049399,299
RTS0049400,97
RTS0049401,91
RTS0049402,93
RTS0049403,53
RTS0049404,91
RTS0049405,97
RTS0049406,63
RTS0049407,81
RTS0049408,97
RTS0049409,70
RTS0049410,81
RTS0049411,107
RTS0049412,53
RTS0049413,64
RTS0049414,69
RTS0049415,99
RTS0049416,107
RTS0049417,88
RTS0049418,83
RTS0049419,61
RTS0049420,42
RTS0049421,67
RTS0049422,71
RTS0049423,84
RTS0049424,166
RTS0049425,101
RTS0049426,149
RTS0049427,149
RTS0049428,50
RTS0049429,164
RTS0049430,137
RTS0049431,144
RTS0049432,89
RTS0049433,79
RTS0049434,63
RTS0049435,69
RTS0049436,56
RTS0049437,283
RTS0049438,92
RTS0049439,154
RTS0049440,139
RTS0049441,200
RTS0049442,165
RTS0049443,143
RTS0049444,150
RTS0049445,83
RTS0049446,112
RTS0049447,118
RTS0049448,54
RTS0049449,112
RTS0049450,95
RTS0049451,105
RTS0049452,70
RTS0049453,123
RTS0049454,42
RTS0049455,67
RTS0049456,86
RTS0049457,212
RTS0049458,164
RTS0049459,176
RTS0049460,230
RTS0049461,324
RTS0049462,391
RTS0049463,117
RTS0049464,106
RTS0049465,93
RTS0049466,57
RTS0049467,72
RTS0049468,149
RTS0049469,119
RTS0049470,127
RTS0049471,162
RTS0049472,123
RTS0049473,533
RTS0049474,93
RTS0049475,113
RTS0049476,192
RTS0049477,60
RTS0049478,99
RTS0049479,8068
RTS0049480,873
RTS0049481,36
RTS0049482,70
RTS0049483,57
RTS0049484,100
RTS0049485,124
RTS0997079,137
RTS0997080,327
RTS0997081,123
RTS0997082,303
RTS0997083,250
RTS0997084,267
RTS0997085,244
RTS0997086,267
RTS0997087,73
RTS0997088,110692
RTS0997089,13771
RTS0997090,528
RTS0997091,171
RTS0997092,54
RTS0997093,55
RTS0997094,12
RTS0997095,38
RTS0997096,46
RTS0997097,32
RTS0997098,67
RTS0997099,47
RTS0997100,50
RTS0997101,47
RTS0997102,40
RTS0997103,29
RTS0997104,52
RTS0997105,46
RTS0997106,48
RTS0997107,42
RTS0997108,54
RTS0997109,29
RTS0997110,51
RTS0997111,28
RTS0997112,40
RTS0997113,36
RTS0997114,34
RTS0997115,33
RTS0997116,33
RTS0997117,49
RTS0997118,38
RTS0997119,51
RTS0997120,34
RTS0997121,126
RTS0997122,225
RTS0997123,196
RTS0997124,82
RTS0997125,518
RTS0997126,647
RTS0997127,547
RTS0997128,553
RTS0997129,598
RTS0997130,154
</Code_Summary>
