# Supplementary material for: Spatial meta-transcriptomics reveal associations of intratumor bacteria burden with lung cancer cells showing a distinct oncogenic signature
Source: J Immunother Cancer. 2022 Jul 6;10(7):e004698. doi: 10.1136/jitc-2022-004698 (PMC9260850; doi:10.1136/jitc-2022-004698)
Supplement: Supplementary data [file jitc-2022-004698supp009.zip › DSP-1001660004185-D-H09.dcc]

<Header>
FileVersion,0.02
SoftwareVersion,"GeoMx_NGS_Pipeline_ 2.0.0"
Date,2020-6-15
</Header>

<Scan_Attributes>
ID,DSP-1001660004185-D-H09
Plate_ID,1001660004185
Well,H09
</Scan_Attributes>

<NGS_Processing_Attributes>
SeqSetId,
tamperedIni,No
Raw,295313
Trimmed,286507
Stitched,284179
Aligned,278862
umiQ30,0.9920
rtsQ30,0.9915
</NGS_Processing_Attributes>


<Code_Summary>
RTS0039454,4
RTS0039455,2
RTS0039456,3
RTS0039457,6
RTS0039458,2
RTS0039459,3
RTS0039460,2
RTS0039461,5
RTS0039462,4
RTS0039463,6
RTS0039464,4
RTS0039465,5
RTS0039466,2
RTS0039467,7
RTS0039468,2
RTS0039469,2
RTS0039470,4
RTS0039471,3
RTS0039472,5
RTS0039473,2
RTS0039474,2
RTS0039475,4
RTS0039476,6
RTS0039477,6
RTS0039478,2
RTS0039479,2
RTS0039480,3
RTS0039481,5
RTS0039482,3
RTS0039483,6
RTS0039484,1
RTS0039485,3
RTS0039486,1
RTS0039487,4
RTS0039488,4
RTS0039489,3
RTS0039490,2
RTS0039491,3
RTS0039492,4
RTS0039493,2
RTS0039494,6
RTS0039495,7
RTS0039496,2
RTS0039497,4
RTS0039498,3
RTS0039499,11
RTS0039500,5
RTS0039501,9
RTS0039502,11
RTS0039503,9
RTS0039504,1
RTS0039505,6
RTS0039506,1
RTS0039507,5
RTS0039508,3
RTS0039509,5
RTS0039510,10
RTS0039511,8
RTS0039512,6
RTS0039513,11
RTS0039514,15
RTS0039515,12
RTS0039516,3
RTS0039517,1
RTS0039518,3
RTS0039519,2
RTS0039520,6
RTS0039521,3
RTS0039523,3
RTS0039524,3
RTS0039525,4
RTS0039526,2
RTS0039527,3
RTS0039528,1
RTS0039529,3
RTS0039530,2
RTS0039531,4
RTS0039532,4
RTS0039533,3
RTS0039534,2
RTS0039535,7
RTS0039536,2
RTS0039537,2
RTS0039538,2
RTS0039539,6
RTS0039540,3
RTS0039541,3
RTS0039543,3
RTS0039544,3
RTS0039545,1
RTS0039546,1
RTS0039547,3
RTS0039548,1
RTS0039549,4
RTS0039550,1
RTS0039551,4
RTS0039552,2
RTS0039553,4
RTS0039554,4
RTS0039555,2
RTS0039557,2
RTS0039558,5
RTS0039559,3
RTS0039560,4
RTS0039561,3
RTS0039562,4
RTS0039563,2
RTS0039564,1
RTS0039565,6
RTS0039566,2
RTS0039567,6
RTS0039568,2
RTS0039569,2
RTS0039570,3
RTS0039571,6
RTS0039572,3
RTS0039573,3
RTS0039574,1
RTS0039575,3
RTS0039577,4
RTS0039578,7
RTS0039579,5
RTS0039580,3
RTS0039581,2
RTS0039582,4
RTS0039583,7
RTS0039584,4
RTS0039585,1
RTS0039586,1
RTS0039587,4
RTS0039588,1
RTS0039589,5
RTS0039590,2
RTS0039591,1
RTS0039592,4
RTS0039593,7
RTS0039594,4
RTS0039595,5
RTS0039596,4
RTS0039597,2
RTS0039598,5
RTS0039599,2
RTS0039600,1
RTS0039601,2
RTS0039602,4
RTS0039603,3
RTS0039604,4
RTS0039605,2
RTS0039606,1
RTS0039607,3
RTS0039608,3
RTS0039609,4
RTS0039610,5
RTS0039611,5
RTS0039612,5
RTS0039613,4
RTS0039614,2
RTS0039615,2
RTS0039616,4
RTS0039619,7
RTS0039620,2
RTS0039621,3
RTS0039622,5
RTS0039623,5
RTS0039624,2
RTS0039625,1
RTS0039626,2
RTS0039627,4
RTS0039628,1
RTS0039630,7
RTS0039631,2
RTS0039632,1
RTS0039633,2
RTS0039634,2
RTS0039635,2
RTS0039636,6
RTS0039637,5
RTS0039638,5
RTS0039639,5
RTS0039640,3
RTS0039641,5
RTS0039642,4
RTS0039643,5
RTS0039644,6
RTS0039645,1
RTS0039646,2
RTS0039647,1
RTS0039648,4
RTS0039649,1
RTS0039650,4
RTS0039651,3
RTS0039652,11
RTS0039653,3
RTS0039654,5
RTS0039655,4
RTS0039656,27
RTS0039657,25
RTS0039658,22
RTS0039659,24
RTS0039660,17
RTS0039661,2
RTS0039662,3
RTS0039663,2
RTS0039664,7
RTS0039665,2
RTS0039666,6
RTS0039667,1
RTS0039668,2
RTS0039669,4
RTS0039670,4
RTS0039671,1
RTS0039672,6
RTS0039673,4
RTS0039674,3
RTS0039675,3
RTS0039676,3
RTS0039677,4
RTS0039679,2
RTS0039680,1
RTS0039681,11
RTS0039682,10
RTS0039683,3
RTS0039684,13
RTS0039685,4
RTS0039686,6
RTS0039687,7
RTS0039688,12
RTS0039689,8
RTS0039690,7
RTS0039691,4
RTS0039692,5
RTS0039693,2
RTS0039694,3
RTS0039695,2
RTS0039697,3
RTS0039698,4
RTS0039699,4
RTS0039700,1
RTS0039701,3
RTS0039702,7
RTS0039703,4
RTS0039704,8
RTS0039705,5
RTS0039706,6
RTS0039707,3
RTS0039708,1
RTS0039709,1
RTS0039710,2
RTS0039711,3
RTS0039712,2
RTS0039713,5
RTS0039714,5
RTS0039715,4
RTS0039716,5
RTS0039717,5
RTS0039718,1
RTS0039719,5
RTS0039720,4
RTS0039721,5
RTS0039723,6
RTS0039724,1
RTS0039725,6
RTS0039726,7
RTS0039727,10
RTS0039728,2
RTS0039729,1
RTS0039730,1
RTS0039731,5
RTS0039732,3
RTS0039734,7
RTS0039735,2
RTS0039736,4
RTS0039737,1
RTS0039738,4
RTS0039739,4
RTS0039740,3
RTS0039741,1
RTS0039742,7
RTS0039743,4
RTS0039744,2
RTS0039745,3
RTS0039746,7
RTS0039747,6
RTS0039749,7
RTS0039750,5
RTS0039751,3
RTS0039752,1
RTS0039753,2
RTS0039754,1
RTS0039755,2
RTS0039756,5
RTS0039757,2
RTS0039758,3
RTS0039759,3
RTS0039760,4
RTS0039761,1
RTS0039763,8
RTS0039764,3
RTS0039765,1
RTS0039766,5
RTS0039767,8
RTS0039768,4
RTS0039769,7
RTS0039770,5
RTS0039771,2
RTS0039772,7
RTS0039773,7
RTS0039774,4
RTS0039775,4
RTS0039776,6
RTS0039777,4
RTS0039778,5
RTS0039779,1
RTS0039780,5
RTS0039781,7
RTS0039782,6
RTS0039783,9
RTS0039784,6
RTS0039785,7
RTS0039786,2
RTS0039787,3
RTS0039788,4
RTS0039789,1
RTS0039790,4
RTS0039791,6
RTS0039792,5
RTS0039793,2
RTS0039794,3
RTS0039795,2
RTS0039796,1
RTS0039797,7
RTS0039798,4
RTS0039799,3
RTS0039800,5
RTS0039801,6
RTS0039802,3
RTS0039803,7
RTS0039804,4
RTS0039805,4
RTS0039806,6
RTS0039807,5
RTS0039808,4
RTS0039809,8
RTS0039810,7
RTS0039811,1
RTS0039812,6
RTS0039813,6
RTS0039814,4
RTS0039815,6
RTS0039816,6
RTS0039817,7
RTS0039818,4
RTS0039819,2
RTS0039820,2
RTS0039821,6
RTS0039822,6
RTS0039823,4
RTS0039824,3
RTS0039825,5
RTS0039826,2
RTS0039827,5
RTS0039828,2
RTS0039829,6
RTS0039830,4
RTS0039831,2
RTS0039832,1
RTS0039833,3
RTS0039834,5
RTS0039835,4
RTS0039836,10
RTS0039838,6
RTS0039839,2
RTS0039840,4
RTS0039841,5
RTS0039842,6
RTS0039843,4
RTS0039844,5
RTS0039845,5
RTS0039846,1
RTS0039847,3
RTS0039848,2
RTS0039849,4
RTS0039850,2
RTS0039851,4
RTS0039852,8
RTS0039853,2
RTS0039854,2
RTS0039855,5
RTS0039857,2
RTS0039858,2
RTS0039859,2
RTS0039860,4
RTS0039861,2
RTS0039862,3
RTS0039863,4
RTS0039864,5
RTS0039865,6
RTS0039866,3
RTS0039867,5
RTS0039868,2
RTS0039869,3
RTS0039870,2
RTS0039871,3
RTS0039872,3
RTS0039873,3
RTS0039874,2
RTS0039875,3
RTS0039876,1
RTS0039877,3
RTS0039878,2
RTS0039879,3
RTS0039880,3
RTS0039882,2
RTS0039883,2
RTS0039884,1
RTS0039885,6
RTS0039887,3
RTS0039888,2
RTS0039890,2
RTS0039891,10
RTS0039892,4
RTS0039893,4
RTS0039894,2
RTS0039895,5
RTS0039896,4
RTS0039897,6
RTS0039898,1
RTS0039899,4
RTS0039900,3
RTS0039901,5
RTS0039902,6
RTS0039903,1
RTS0039904,4
RTS0039905,5
RTS0039906,6
RTS0039907,1
RTS0039908,3
RTS0039909,3
RTS0039910,5
RTS0039911,3
RTS0039912,2
RTS0039913,3
RTS0039915,3
RTS0039916,2
RTS0039917,3
RTS0039918,8
RTS0039919,6
RTS0039920,3
RTS0039921,4
RTS0039922,7
RTS0039923,1
RTS0039924,4
RTS0039925,4
RTS0039926,2
RTS0039927,1
RTS0039928,2
RTS0039929,3
RTS0039930,7
RTS0039931,3
RTS0039932,3
RTS0039933,1
RTS0039934,3
RTS0039936,1
RTS0039937,2
RTS0039938,6
RTS0039940,2
RTS0039941,4
RTS0039942,4
RTS0039943,1
RTS0039944,1
RTS0039945,5
RTS0039946,5
RTS0039947,2
RTS0039948,5
RTS0039949,8
RTS0039950,2
RTS0039951,2
RTS0039952,2
RTS0039953,2
RTS0039954,1
RTS0039955,2
RTS0039956,5
RTS0039957,5
RTS0039958,2
RTS0039959,5
RTS0039960,7
RTS0039961,3
RTS0039962,3
RTS0039963,4
RTS0039964,4
RTS0039965,7
RTS0039966,1
RTS0039967,3
RTS0039968,2
RTS0039969,5
RTS0039970,3
RTS0039971,5
RTS0039972,3
RTS0039973,6
RTS0039974,5
RTS0039975,5
RTS0039976,3
RTS0039977,7
RTS0039978,6
RTS0039979,5
RTS0039981,3
RTS0039982,1
RTS0039983,3
RTS0039984,4
RTS0039985,7
RTS0039986,6
RTS0039987,5
RTS0039988,3
RTS0039989,4
RTS0039990,4
RTS0039991,2
RTS0039992,2
RTS0039993,5
RTS0039994,5
RTS0039995,9
RTS0039996,12
RTS0039997,5
RTS0039998,12
RTS0039999,11
RTS0040000,11
RTS0040001,4
RTS0040002,4
RTS0040003,5
RTS0040004,6
RTS0040005,9
RTS0040006,9
RTS0040007,7
RTS0040008,12
RTS0040009,9
RTS0040010,2
RTS0040011,8
RTS0040012,1
RTS0040013,2
RTS0040014,4
RTS0040015,3
RTS0040016,3
RTS0040017,2
RTS0040018,9
RTS0040019,11
RTS0040020,11
RTS0040021,3
RTS0040022,1
RTS0040023,6
RTS0040024,1
RTS0040025,2
RTS0040026,3
RTS0040027,4
RTS0040028,2
RTS0040029,1
RTS0040030,4
RTS0040031,2
RTS0040032,2
RTS0040033,1
RTS0040034,5
RTS0040035,1
RTS0040036,5
RTS0040037,7
RTS0040038,2
RTS0040039,8
RTS0040040,3
RTS0040041,2
RTS0040042,7
RTS0040043,3
RTS0040044,3
RTS0040045,3
RTS0040046,2
RTS0040047,2
RTS0040048,3
RTS0040049,6
RTS0040050,4
RTS0040051,2
RTS0040052,2
RTS0040053,2
RTS0040054,2
RTS0040055,3
RTS0040056,6
RTS0040057,2
RTS0040058,3
RTS0040060,4
RTS0040061,2
RTS0040062,2
RTS0040063,4
RTS0040064,3
RTS0040065,6
RTS0040066,2
RTS0040067,3
RTS0040068,2
RTS0040069,4
RTS0040070,3
RTS0040071,3
RTS0040072,1
RTS0040073,4
RTS0040074,3
RTS0040075,4
RTS0040076,5
RTS0040077,5
RTS0040078,1
RTS0040079,4
RTS0040080,4
RTS0040081,4
RTS0040082,3
RTS0040083,1
RTS0040084,5
RTS0040085,5
RTS0040086,3
RTS0040087,3
RTS0040088,1
RTS0040089,6
RTS0040090,4
RTS0040091,3
RTS0040092,4
RTS0040093,2
RTS0040095,1
RTS0040096,4
RTS0040097,2
RTS0040098,2
RTS0040099,4
RTS0040100,6
RTS0040101,2
RTS0040102,6
RTS0040103,5
RTS0040104,1
RTS0040105,4
RTS0040106,2
RTS0040107,2
RTS0040108,3
RTS0040109,4
RTS0040110,4
RTS0040111,4
RTS0040112,1
RTS0040113,1
RTS0040115,3
RTS0040116,14
RTS0040117,11
RTS0040118,6
RTS0040119,10
RTS0040120,9
RTS0040121,5
RTS0040122,4
RTS0040123,1
RTS0040124,1
RTS0040125,2
RTS0040127,6
RTS0040128,2
RTS0040129,4
RTS0040130,7
RTS0040131,2
RTS0040132,1
RTS0040133,3
RTS0040134,4
RTS0040135,1
RTS0040136,1
RTS0040137,2
RTS0040138,3
RTS0040139,5
RTS0040140,6
RTS0040141,2
RTS0040142,1
RTS0040143,2
RTS0040144,1
RTS0040145,2
RTS0040146,6
RTS0040147,6
RTS0040148,4
RTS0040149,3
RTS0040150,4
RTS0040151,6
RTS0040152,4
RTS0040153,5
RTS0040154,3
RTS0040155,2
RTS0040156,5
RTS0040157,2
RTS0040158,7
RTS0040159,2
RTS0040160,3
RTS0040161,3
RTS0040162,1
RTS0040163,4
RTS0040164,3
RTS0040165,2
RTS0040166,5
RTS0040167,4
RTS0040168,3
RTS0040169,2
RTS0040170,1
RTS0040171,3
RTS0040172,1
RTS0040173,4
RTS0040174,4
RTS0040175,2
RTS0040176,1
RTS0040178,2
RTS0040179,2
RTS0040180,4
RTS0040181,2
RTS0040182,4
RTS0040183,5
RTS0040184,1
RTS0040185,4
RTS0040186,3
RTS0040187,7
RTS0040188,1
RTS0040189,1
RTS0040190,3
RTS0040191,2
RTS0040193,3
RTS0040194,7
RTS0040195,3
RTS0040196,5
RTS0040197,3
RTS0040198,4
RTS0040199,4
RTS0040201,4
RTS0040202,3
RTS0040203,3
RTS0040204,1
RTS0040205,5
RTS0040206,4
RTS0040207,3
RTS0040208,2
RTS0040209,4
RTS0040210,3
RTS0040211,7
RTS0040212,2
RTS0040213,2
RTS0040214,3
RTS0040215,2
RTS0040217,1
RTS0040218,2
RTS0040219,4
RTS0040221,9
RTS0040222,6
RTS0040223,3
RTS0040224,3
RTS0040225,3
RTS0040226,4
RTS0040227,3
RTS0040228,3
RTS0040229,4
RTS0040230,7
RTS0040231,3
RTS0040232,6
RTS0040233,3
RTS0040235,2
RTS0040236,1
RTS0040237,3
RTS0040238,5
RTS0040239,3
RTS0040240,2
RTS0040241,6
RTS0040242,3
RTS0040243,4
RTS0040244,5
RTS0040245,2
RTS0040246,2
RTS0040247,3
RTS0040248,2
RTS0040249,1
RTS0040250,6
RTS0040251,2
RTS0040252,3
RTS0040253,5
RTS0040254,1
RTS0040256,6
RTS0040257,4
RTS0040258,3
RTS0040260,1
RTS0040261,1
RTS0040262,3
RTS0040263,5
RTS0040264,8
RTS0040265,4
RTS0040266,2
RTS0040267,3
RTS0040268,5
RTS0040269,3
RTS0040270,3
RTS0040271,7
RTS0040272,11
RTS0040273,11
RTS0040274,9
RTS0040275,7
RTS0040276,4
RTS0040277,3
RTS0040278,16
RTS0040279,6
RTS0040280,4
RTS0040281,1
RTS0040282,1
RTS0040283,5
RTS0040285,3
RTS0040286,1
RTS0040287,4
RTS0040289,2
RTS0040290,5
RTS0040292,3
RTS0040293,1
RTS0040294,6
RTS0040295,1
RTS0040296,4
RTS0040297,5
RTS0040298,5
RTS0040299,3
RTS0040300,7
RTS0040301,2
RTS0040302,1
RTS0040303,3
RTS0040304,3
RTS0040305,3
RTS0040306,2
RTS0040307,2
RTS0040308,5
RTS0040309,4
RTS0040310,3
RTS0040311,3
RTS0040312,4
RTS0040313,2
RTS0040314,2
RTS0040315,1
RTS0040316,4
RTS0040317,4
RTS0040318,2
RTS0040319,1
RTS0040320,3
RTS0040321,9
RTS0040322,3
RTS0040323,3
RTS0040324,3
RTS0040325,4
RTS0040326,2
RTS0040328,6
RTS0040329,2
RTS0040330,2
RTS0040331,1
RTS0040332,5
RTS0040333,6
RTS0040334,2
RTS0040335,2
RTS0040336,2
RTS0040337,4
RTS0040338,2
RTS0040339,1
RTS0040340,3
RTS0040341,6
RTS0040342,1
RTS0040343,6
RTS0040344,3
RTS0040345,2
RTS0040346,3
RTS0040347,5
RTS0040348,2
RTS0040349,6
RTS0040350,5
RTS0040351,6
RTS0040352,6
RTS0040353,11
RTS0040354,6
RTS0040355,5
RTS0040356,5
RTS0040357,2
RTS0040358,2
RTS0040359,3
RTS0040360,2
RTS0040361,7
RTS0040363,3
RTS0040364,3
RTS0040365,3
RTS0040366,10
RTS0040367,10
RTS0040368,8
RTS0040369,14
RTS0040370,6
RTS0040371,3
RTS0040372,2
RTS0040373,5
RTS0040374,6
RTS0040375,4
RTS0040376,1
RTS0040377,4
RTS0040378,2
RTS0040379,8
RTS0040380,4
RTS0040381,3
RTS0040382,1
RTS0040383,2
RTS0040384,1
RTS0040385,5
RTS0040386,4
RTS0040387,3
RTS0040388,5
RTS0040389,7
RTS0040390,6
RTS0040391,4
RTS0040392,8
RTS0040393,2
RTS0040394,4
RTS0040395,1
RTS0040396,5
RTS0040397,9
RTS0040398,12
RTS0040399,10
RTS0040400,12
RTS0040401,8
RTS0040402,10
RTS0040403,4
RTS0040404,12
RTS0040405,3
RTS0040406,4
RTS0040407,3
RTS0040408,3
RTS0040409,5
RTS0040410,4
RTS0040411,2
RTS0040412,2
RTS0040413,3
RTS0040414,4
RTS0040415,1
RTS0040416,16
RTS0040417,14
RTS0040418,12
RTS0040419,35
RTS0040420,32
RTS0040421,5
RTS0040422,2
RTS0040423,6
RTS0040424,2
RTS0040428,3
RTS0040429,4
RTS0040430,5
RTS0040431,4
RTS0040432,6
RTS0040433,5
RTS0040434,5
RTS0040435,5
RTS0040436,22
RTS0040437,26
RTS0040438,41
RTS0040439,30
RTS0040440,35
RTS0040441,8
RTS0040442,2
RTS0040443,12
RTS0040444,4
RTS0040445,6
RTS0040446,6
RTS0040447,3
RTS0040448,6
RTS0040449,3
RTS0040450,4
RTS0040451,10
RTS0040452,17
RTS0040453,16
RTS0040454,13
RTS0040455,20
RTS0040456,5
RTS0040457,4
RTS0040459,1
RTS0040460,1
RTS0040461,3
RTS0040462,5
RTS0040463,4
RTS0040464,1
RTS0040465,4
RTS0040466,5
RTS0040467,3
RTS0040468,2
RTS0040469,1
RTS0040470,2
RTS0040471,5
RTS0040472,2
RTS0040473,2
RTS0040474,1
RTS0040475,5
RTS0040476,4
RTS0040477,3
RTS0040478,3
RTS0040479,4
RTS0040480,3
RTS0040481,2
RTS0040482,4
RTS0040483,4
RTS0040484,2
RTS0040485,2
RTS0040486,3
RTS0040487,1
RTS0040488,3
RTS0040489,2
RTS0040490,3
RTS0040492,4
RTS0040493,2
RTS0040494,5
RTS0040495,4
RTS0040496,6
RTS0040497,3
RTS0040498,1
RTS0040499,2
RTS0040500,4
RTS0040501,2
RTS0040502,1
RTS0040503,1
RTS0040504,1
RTS0040505,4
RTS0040506,2
RTS0040507,5
RTS0040508,1
RTS0040509,2
RTS0040510,1
RTS0040511,4
RTS0040512,5
RTS0040513,3
RTS0040514,1
RTS0040515,1
RTS0040516,3
RTS0040517,5
RTS0040518,1
RTS0040519,4
RTS0040520,4
RTS0040521,4
RTS0040522,2
RTS0040525,1
RTS0040526,5
RTS0040527,2
RTS0040528,4
RTS0040529,4
RTS0040530,1
RTS0040531,5
RTS0040532,9
RTS0040533,2
RTS0040534,3
RTS0040535,4
RTS0040536,6
RTS0040537,4
RTS0040538,1
RTS0040539,2
RTS0040540,2
RTS0040541,2
RTS0040542,2
RTS0040543,5
RTS0040544,6
RTS0040545,5
RTS0040546,2
RTS0040547,2
RTS0040548,2
RTS0040549,3
RTS0040550,3
RTS0040551,2
RTS0040552,2
RTS0040553,4
RTS0040554,3
RTS0040555,2
RTS0040556,1
RTS0040557,2
RTS0040558,4
RTS0040559,2
RTS0040560,3
RTS0040561,3
RTS0040562,2
RTS0040563,3
RTS0040564,1
RTS0040565,2
RTS0040566,4
RTS0040568,1
RTS0040569,1
RTS0040570,1
RTS0040571,5
RTS0040572,1
RTS0040573,7
RTS0040574,5
RTS0040575,4
RTS0040576,3
RTS0040577,4
RTS0040578,3
RTS0040579,5
RTS0040580,2
RTS0040581,2
RTS0040582,1
RTS0040583,4
RTS0040584,7
RTS0040586,5
RTS0040587,3
RTS0040588,4
RTS0040589,2
RTS0040590,5
RTS0040591,1
RTS0040592,3
RTS0040594,2
RTS0040595,2
RTS0040596,5
RTS0040597,4
RTS0040598,1
RTS0040599,1
RTS0040600,2
RTS0040601,6
RTS0040602,4
RTS0040603,4
RTS0040604,2
RTS0040605,3
RTS0040606,4
RTS0040607,2
RTS0040608,5
RTS0040609,4
RTS0040610,2
RTS0040611,3
RTS0040612,3
RTS0040614,3
RTS0040615,2
RTS0040616,3
RTS0040617,4
RTS0040618,1
RTS0040619,2
RTS0040620,3
RTS0040621,2
RTS0040622,8
RTS0040623,6
RTS0040624,3
RTS0040625,2
RTS0040626,2
RTS0040627,2
RTS0040628,1
RTS0040629,4
RTS0040630,6
RTS0040631,6
RTS0040632,3
RTS0040633,11
RTS0040634,6
RTS0040635,7
RTS0040636,2
RTS0040637,3
RTS0040638,4
RTS0040639,3
RTS0040640,2
RTS0040641,6
RTS0040642,2
RTS0040643,2
RTS0040644,4
RTS0040645,1
RTS0040646,3
RTS0040647,3
RTS0040648,3
RTS0040649,4
RTS0040651,3
RTS0040652,1
RTS0040653,4
RTS0040654,2
RTS0040655,8
RTS0040656,2
RTS0040657,3
RTS0040658,5
RTS0040659,2
RTS0040660,1
RTS0040661,3
RTS0040662,1
RTS0040663,3
RTS0040664,1
RTS0040665,4
RTS0040666,2
RTS0040667,5
RTS0040668,3
RTS0040669,4
RTS0040670,1
RTS0040672,3
RTS0040673,1
RTS0040674,4
RTS0040675,3
RTS0040676,5
RTS0040677,3
RTS0040678,3
RTS0040679,7
RTS0040680,8
RTS0040681,6
RTS0040682,5
RTS0040683,3
RTS0040684,2
RTS0040685,1
RTS0040686,4
RTS0040687,5
RTS0040689,3
RTS0040690,2
RTS0040691,5
RTS0040692,3
RTS0040693,1
RTS0040694,3
RTS0040695,2
RTS0040696,2
RTS0040697,1
RTS0040698,1
RTS0040699,2
RTS0040700,5
RTS0040701,3
RTS0040702,3
RTS0040703,4
RTS0040704,2
RTS0040705,1
RTS0040706,6
RTS0040707,3
RTS0040708,4
RTS0040709,3
RTS0040710,3
RTS0040712,3
RTS0040713,4
RTS0040714,5
RTS0040715,2
RTS0040716,2
RTS0040719,3
RTS0040720,2
RTS0040721,4
RTS0040722,2
RTS0040723,5
RTS0040724,6
RTS0040725,2
RTS0040726,3
RTS0040727,2
RTS0040728,7
RTS0040729,5
RTS0040730,4
RTS0040731,3
RTS0040732,3
RTS0040733,2
RTS0040734,5
RTS0040735,2
RTS0040736,7
RTS0040737,5
RTS0040738,4
RTS0040739,2
RTS0040740,2
RTS0040741,2
RTS0040742,4
RTS0040743,3
RTS0040744,6
RTS0040745,4
RTS0040746,4
RTS0040747,7
RTS0040748,2
RTS0040749,4
RTS0040750,6
RTS0040751,3
RTS0040752,5
RTS0040753,6
RTS0040754,1
RTS0040755,1
RTS0040756,2
RTS0040757,3
RTS0040758,4
RTS0040759,1
RTS0040760,1
RTS0040761,5
RTS0040762,4
RTS0040763,4
RTS0040764,6
RTS0040765,3
RTS0040766,2
RTS0040767,2
RTS0040768,3
RTS0040769,5
RTS0040770,4
RTS0040771,1
RTS0040772,3
RTS0040773,2
RTS0040774,5
RTS0040775,5
RTS0040776,4
RTS0040777,6
RTS0040778,2
RTS0040779,4
RTS0040780,9
RTS0040781,2
RTS0040782,4
RTS0040783,4
RTS0040784,2
RTS0040785,8
RTS0040786,4
RTS0040788,4
RTS0040789,6
RTS0040790,4
RTS0040791,7
RTS0040792,1
RTS0040793,3
RTS0040794,4
RTS0040795,3
RTS0040796,11
RTS0040797,4
RTS0040798,3
RTS0040799,3
RTS0040800,1
RTS0040801,4
RTS0040802,6
RTS0040803,5
RTS0040804,5
RTS0040805,2
RTS0040806,2
RTS0040807,5
RTS0040808,6
RTS0040809,1
RTS0040810,2
RTS0040811,3
RTS0040812,2
RTS0040813,3
RTS0040814,4
RTS0040815,5
RTS0040816,4
RTS0040817,1
RTS0040818,7
RTS0040819,6
RTS0040820,8
RTS0040821,6
RTS0040822,4
RTS0040823,3
RTS0040824,2
RTS0040825,7
RTS0040826,4
RTS0040827,3
RTS0040828,7
RTS0040830,4
RTS0040831,5
RTS0040832,3
RTS0040833,7
RTS0040836,16
RTS0040837,4
RTS0040838,16
RTS0040839,11
RTS0040840,6
RTS0040841,8
RTS0040842,14
RTS0040843,25
RTS0040844,20
RTS0040845,14
RTS0040846,7
RTS0040847,2
RTS0040848,1
RTS0040849,4
RTS0040850,5
RTS0040851,3
RTS0040852,2
RTS0040853,5
RTS0040854,4
RTS0040855,2
RTS0040856,5
RTS0040858,4
RTS0040859,5
RTS0040860,6
RTS0040861,6
RTS0040863,3
RTS0040864,2
RTS0040865,4
RTS0040866,4
RTS0040867,3
RTS0040868,6
RTS0040869,4
RTS0040870,5
RTS0040871,4
RTS0040872,7
RTS0040873,9
RTS0040874,11
RTS0040875,7
RTS0040876,2
RTS0040877,5
RTS0040878,2
RTS0040879,5
RTS0040880,3
RTS0040881,3
RTS0040883,3
RTS0040884,2
RTS0040885,3
RTS0040886,2
RTS0040887,5
RTS0040888,6
RTS0040889,6
RTS0040890,5
RTS0040891,2
RTS0040892,4
RTS0040894,3
RTS0040895,2
RTS0040896,2
RTS0040897,1
RTS0040899,1
RTS0040901,7
RTS0040902,7
RTS0040903,3
RTS0040904,5
RTS0040905,4
RTS0040906,1
RTS0040907,1
RTS0040908,4
RTS0040909,7
RTS0040910,1
RTS0040911,5
RTS0040912,3
RTS0040913,5
RTS0040914,4
RTS0040915,1
RTS0040916,3
RTS0040917,1
RTS0040918,1
RTS0040919,4
RTS0040921,8
RTS0040922,5
RTS0040923,11
RTS0040924,1
RTS0040925,8
RTS0040926,3
RTS0040927,3
RTS0040928,5
RTS0040929,3
RTS0040930,4
RTS0040931,2
RTS0040932,3
RTS0040933,1
RTS0040934,6
RTS0040935,1
RTS0040936,11
RTS0040937,4
RTS0040938,1
RTS0040939,4
RTS0040940,2
RTS0040941,4
RTS0040942,4
RTS0040943,2
RTS0040944,2
RTS0040945,3
RTS0040946,6
RTS0040947,12
RTS0040948,5
RTS0040949,7
RTS0040950,6
RTS0040951,3
RTS0040952,1
RTS0040953,2
RTS0040954,3
RTS0040955,3
RTS0040956,2
RTS0040957,2
RTS0040958,1
RTS0040959,4
RTS0040960,3
RTS0040961,6
RTS0040963,1
RTS0040964,4
RTS0040965,1
RTS0040966,2
RTS0040967,3
RTS0040968,5
RTS0040969,5
RTS0040970,6
RTS0040971,5
RTS0040972,1
RTS0040974,2
RTS0040975,2
RTS0040976,2
RTS0040977,5
RTS0040978,1
RTS0040979,1
RTS0040980,3
RTS0040981,2
RTS0040982,4
RTS0040983,4
RTS0040984,3
RTS0040985,1
RTS0040986,11
RTS0040987,12
RTS0040988,3
RTS0040989,1
RTS0040990,2
RTS0040991,7
RTS0040992,5
RTS0040993,5
RTS0040994,4
RTS0040995,6
RTS0040996,3
RTS0040997,6
RTS0040998,7
RTS0040999,6
RTS0041000,2
RTS0041001,3
RTS0041002,2
RTS0041003,5
RTS0041004,2
RTS0041005,5
RTS0041006,8
RTS0041007,6
RTS0041008,5
RTS0041009,5
RTS0041010,1
RTS0041012,2
RTS0041013,2
RTS0041014,2
RTS0041015,2
RTS0041016,5
RTS0041017,6
RTS0041018,6
RTS0041019,7
RTS0041020,4
RTS0041021,3
RTS0041022,4
RTS0041023,4
RTS0041024,4
RTS0041025,3
RTS0041026,2
RTS0041027,3
RTS0041028,1
RTS0041029,4
RTS0041030,2
RTS0041031,5
RTS0041032,3
RTS0041033,5
RTS0041035,6
RTS0041036,3
RTS0041037,7
RTS0041038,2
RTS0041039,2
RTS0041040,4
RTS0041041,1
RTS0041042,5
RTS0041043,5
RTS0041044,3
RTS0041045,3
RTS0041046,10
RTS0041047,7
RTS0041048,5
RTS0041049,19
RTS0041050,12
RTS0041051,8
RTS0041052,4
RTS0041053,2
RTS0041054,4
RTS0041055,7
RTS0041056,2
RTS0041057,3
RTS0041058,2
RTS0041059,2
RTS0041060,2
RTS0041061,5
RTS0041062,1
RTS0041064,5
RTS0041066,5
RTS0041067,1
RTS0041068,9
RTS0041069,6
RTS0041070,4
RTS0041072,1
RTS0041073,5
RTS0041074,2
RTS0041075,1
RTS0041076,3
RTS0041077,2
RTS0041078,3
RTS0041079,2
RTS0041080,5
RTS0041081,3
RTS0041082,5
RTS0041083,5
RTS0041084,5
RTS0041085,3
RTS0041086,4
RTS0041087,8
RTS0041088,2
RTS0041089,3
RTS0041090,2
RTS0041091,4
RTS0041092,2
RTS0041093,3
RTS0041094,3
RTS0041095,2
RTS0041096,1
RTS0041097,7
RTS0041098,1
RTS0041099,4
RTS0041100,1
RTS0041101,6
RTS0041102,4
RTS0041103,10
RTS0041104,6
RTS0041105,5
RTS0041106,9
RTS0041107,3
RTS0041108,3
RTS0041109,4
RTS0041110,3
RTS0041111,3
RTS0041112,2
RTS0041114,6
RTS0041115,2
RTS0041116,5
RTS0041117,10
RTS0041118,5
RTS0041119,5
RTS0041120,1
RTS0041121,2
RTS0041122,6
RTS0041123,5
RTS0041124,4
RTS0041125,6
RTS0041126,3
RTS0041127,8
RTS0041128,3
RTS0041129,1
RTS0041130,1
RTS0041131,7
RTS0041132,12
RTS0041133,4
RTS0041134,4
RTS0041135,4
RTS0041136,6
RTS0041137,7
RTS0041138,10
RTS0041139,3
RTS0041140,4
RTS0041141,6
RTS0041142,5
RTS0041143,4
RTS0041144,5
RTS0041145,3
RTS0041146,2
RTS0041147,2
RTS0041149,7
RTS0041150,4
RTS0041151,2
RTS0041152,4
RTS0041153,4
RTS0041154,2
RTS0041155,5
RTS0041156,1
RTS0041157,4
RTS0041158,5
RTS0041159,1
RTS0041160,6
RTS0041161,5
RTS0041162,2
RTS0041163,1
RTS0041164,1
RTS0041165,2
RTS0041166,2
RTS0041167,2
RTS0041168,3
RTS0041169,3
RTS0041170,3
RTS0041171,3
RTS0041172,3
RTS0041173,3
RTS0041174,3
RTS0041175,2
RTS0041176,2
RTS0041177,1
RTS0041178,3
RTS0041179,4
RTS0041180,6
RTS0041181,3
RTS0041182,1
RTS0041183,4
RTS0041184,2
RTS0041185,5
RTS0041186,2
RTS0041187,1
RTS0041188,1
RTS0041189,4
RTS0041190,2
RTS0041191,11
RTS0041192,11
RTS0041193,7
RTS0041194,5
RTS0041195,8
RTS0041196,1
RTS0041197,3
RTS0041198,2
RTS0041199,6
RTS0041200,4
RTS0041201,2
RTS0041202,4
RTS0041203,7
RTS0041204,4
RTS0041206,3
RTS0041207,5
RTS0041208,4
RTS0041209,4
RTS0041210,4
RTS0041211,6
RTS0041212,5
RTS0041213,9
RTS0041214,5
RTS0041215,4
RTS0041216,2
RTS0041217,7
RTS0041219,4
RTS0041220,4
RTS0041221,5
RTS0041222,4
RTS0041223,1
RTS0041224,1
RTS0041225,1
RTS0041226,7
RTS0041227,4
RTS0041228,3
RTS0041229,3
RTS0041230,3
RTS0041231,7
RTS0041232,6
RTS0041233,10
RTS0041234,4
RTS0041235,6
RTS0041236,4
RTS0041237,4
RTS0041238,7
RTS0041239,4
RTS0041240,3
RTS0041241,4
RTS0041242,2
RTS0041243,1
RTS0041244,2
RTS0041246,2
RTS0041247,6
RTS0041248,2
RTS0041249,2
RTS0041250,10
RTS0041251,3
RTS0041252,4
RTS0041253,5
RTS0041254,4
RTS0041255,6
RTS0041256,3
RTS0041258,2
RTS0041259,5
RTS0041260,6
RTS0041261,2
RTS0041262,2
RTS0041263,2
RTS0041265,3
RTS0041266,4
RTS0041267,2
RTS0041268,3
RTS0041269,2
RTS0041270,3
RTS0041272,6
RTS0041273,3
RTS0041274,6
RTS0041275,4
RTS0041276,4
RTS0041277,4
RTS0041278,4
RTS0041279,4
RTS0041280,3
RTS0041281,2
RTS0041282,1
RTS0041283,4
RTS0041284,1
RTS0041285,4
RTS0041286,2
RTS0041287,2
RTS0041288,8
RTS0041289,2
RTS0041290,2
RTS0041291,1
RTS0041292,4
RTS0041293,3
RTS0041294,5
RTS0041295,7
RTS0041296,3
RTS0041297,1
RTS0041298,4
RTS0041299,5
RTS0041300,2
RTS0041301,2
RTS0041302,7
RTS0041303,3
RTS0041304,3
RTS0041305,5
RTS0041306,6
RTS0041307,4
RTS0041308,2
RTS0041309,5
RTS0041310,7
RTS0041311,2
RTS0041312,2
RTS0041313,1
RTS0041315,4
RTS0041316,9
RTS0041317,6
RTS0041318,20
RTS0041319,3
RTS0041320,13
RTS0041321,3
RTS0041322,3
RTS0041323,4
RTS0041324,2
RTS0041325,5
RTS0041326,5
RTS0041327,2
RTS0041328,2
RTS0041329,2
RTS0041331,1
RTS0041332,2
RTS0041333,8
RTS0041334,5
RTS0041335,2
RTS0041346,12
RTS0041347,9
RTS0041348,7
RTS0041349,7
RTS0041350,13
RTS0041351,1
RTS0041352,2
RTS0041353,6
RTS0041354,3
RTS0041356,2
RTS0041358,3
RTS0041359,2
RTS0041360,6
RTS0041361,3
RTS0041362,3
RTS0041363,3
RTS0041364,8
RTS0041365,4
RTS0041366,3
RTS0041367,1
RTS0041368,5
RTS0041369,4
RTS0041370,3
RTS0041372,2
RTS0041373,5
RTS0041374,3
RTS0041375,2
RTS0041376,3
RTS0041377,1
RTS0041378,1
RTS0041379,2
RTS0041380,1
RTS0041381,3
RTS0041382,7
RTS0041383,2
RTS0041384,5
RTS0041385,2
RTS0041386,2
RTS0041387,4
RTS0041389,3
RTS0041390,2
RTS0041391,4
RTS0041392,5
RTS0041393,3
RTS0041395,2
RTS0041396,4
RTS0041397,2
RTS0041398,5
RTS0041399,2
RTS0041400,5
RTS0041401,4
RTS0041402,2
RTS0041403,1
RTS0041404,4
RTS0041405,4
RTS0041406,6
RTS0041407,1
RTS0041408,3
RTS0041409,5
RTS0041410,6
RTS0041411,1
RTS0041412,3
RTS0041413,2
RTS0041414,2
RTS0041415,3
RTS0041416,2
RTS0041417,4
RTS0041418,6
RTS0041419,3
RTS0041420,7
RTS0041422,5
RTS0041423,3
RTS0041424,2
RTS0041425,4
RTS0041426,1
RTS0041427,6
RTS0041428,2
RTS0041429,5
RTS0041430,2
RTS0041431,5
RTS0041432,5
RTS0041433,1
RTS0041435,1
RTS0041436,3
RTS0041437,2
RTS0041438,2
RTS0041439,4
RTS0041440,4
RTS0041441,4
RTS0041442,4
RTS0041443,3
RTS0041444,5
RTS0041445,4
RTS0041446,1
RTS0041447,2
RTS0041448,2
RTS0041449,3
RTS0041450,3
RTS0041451,2
RTS0041452,3
RTS0041453,3
RTS0041454,4
RTS0041455,7
RTS0041456,1
RTS0041457,2
RTS0041458,2
RTS0041459,2
RTS0041460,7
RTS0041461,4
RTS0041462,3
RTS0041463,3
RTS0041465,2
RTS0041466,4
RTS0041467,4
RTS0041468,2
RTS0041469,1
RTS0041470,2
RTS0041472,3
RTS0041473,3
RTS0041474,2
RTS0041475,3
RTS0041476,3
RTS0041477,3
RTS0041478,4
RTS0041479,1
RTS0041480,1
RTS0041481,1
RTS0041482,1
RTS0041483,1
RTS0041484,3
RTS0041485,4
RTS0041486,5
RTS0041487,6
RTS0041488,4
RTS0041489,4
RTS0041490,3
RTS0041491,2
RTS0041492,2
RTS0041493,5
RTS0041494,2
RTS0041495,3
RTS0041496,12
RTS0041497,12
RTS0041498,12
RTS0041499,13
RTS0041500,20
RTS0041501,7
RTS0041502,4
RTS0041503,4
RTS0041504,4
RTS0041505,4
RTS0041506,3
RTS0041507,3
RTS0041508,4
RTS0041509,1
RTS0041510,1
RTS0041511,2
RTS0041512,2
RTS0041513,3
RTS0041514,2
RTS0041515,3
RTS0041516,3
RTS0041517,1
RTS0041518,3
RTS0041519,1
RTS0041520,4
RTS0041521,1
RTS0041522,2
RTS0041523,2
RTS0041524,2
RTS0041525,1
RTS0041526,8
RTS0041527,6
RTS0041528,10
RTS0041529,2
RTS0041530,7
RTS0041531,2
RTS0041532,5
RTS0041533,1
RTS0041534,1
RTS0041535,5
RTS0041536,4
RTS0041537,2
RTS0041538,5
RTS0041540,4
RTS0041543,2
RTS0041544,3
RTS0041545,2
RTS0041546,1
RTS0041547,6
RTS0041548,4
RTS0041549,1
RTS0041550,4
RTS0041551,7
RTS0041552,2
RTS0041553,4
RTS0041554,2
RTS0041555,3
RTS0041556,1
RTS0041557,3
RTS0041558,4
RTS0041559,3
RTS0041560,5
RTS0041563,2
RTS0041564,6
RTS0041565,9
RTS0041566,5
RTS0041567,6
RTS0041568,4
RTS0041569,5
RTS0041570,6
RTS0041571,4
RTS0041572,1
RTS0041573,4
RTS0041574,3
RTS0041575,1
RTS0041576,6
RTS0041577,2
RTS0041578,4
RTS0041580,2
RTS0041581,2
RTS0041582,1
RTS0041583,3
RTS0041584,3
RTS0041585,7
RTS0041586,3
RTS0041587,5
RTS0041588,4
RTS0041589,3
RTS0041590,2
RTS0041591,3
RTS0041592,5
RTS0041593,6
RTS0041594,5
RTS0041595,3
RTS0041596,3
RTS0041597,3
RTS0041598,1
RTS0041599,3
RTS0041600,5
RTS0041601,1
RTS0041602,4
RTS0041603,7
RTS0041604,3
RTS0041605,3
RTS0041606,6
RTS0041607,3
RTS0041608,2
RTS0041609,1
RTS0041610,3
RTS0041611,3
RTS0041612,5
RTS0041613,1
RTS0041614,2
RTS0041615,3
RTS0041616,2
RTS0041617,5
RTS0041618,5
RTS0041619,3
RTS0041620,8
RTS0041621,4
RTS0041622,2
RTS0041623,1
RTS0041624,2
RTS0041625,3
RTS0041626,5
RTS0041627,4
RTS0041628,3
RTS0041629,3
RTS0041630,1
RTS0041631,10
RTS0041632,1
RTS0041633,9
RTS0041634,8
RTS0041635,5
RTS0041636,4
RTS0041637,8
RTS0041638,11
RTS0041639,2
RTS0041640,5
RTS0041641,2
RTS0041642,3
RTS0041643,6
RTS0041644,3
RTS0041645,5
RTS0041646,3
RTS0041647,7
RTS0041648,6
RTS0041649,3
RTS0041650,2
RTS0041651,1
RTS0041652,4
RTS0041653,1
RTS0041654,3
RTS0041655,4
RTS0041656,2
RTS0041657,5
RTS0041658,5
RTS0041659,4
RTS0041660,4
RTS0041661,7
RTS0041662,4
RTS0041663,3
RTS0041664,1
RTS0041665,1
RTS0041666,3
RTS0041667,2
RTS0041668,3
RTS0041669,3
RTS0041671,5
RTS0041672,5
RTS0041673,2
RTS0041674,2
RTS0041675,3
RTS0041676,3
RTS0041677,4
RTS0041678,2
RTS0041679,3
RTS0041682,1
RTS0041683,3
RTS0041684,3
RTS0041685,2
RTS0041686,2
RTS0041687,2
RTS0041688,4
RTS0041689,1
RTS0041690,6
RTS0041691,3
RTS0041692,2
RTS0041693,3
RTS0041694,4
RTS0041695,4
RTS0041697,3
RTS0041698,3
RTS0041699,2
RTS0041700,4
RTS0041701,4
RTS0041702,8
RTS0041703,1
RTS0041704,5
RTS0041705,7
RTS0041706,2
RTS0041707,3
RTS0041708,5
RTS0041709,4
RTS0041710,3
RTS0041711,2
RTS0041712,3
RTS0041713,4
RTS0041714,2
RTS0041715,1
RTS0041716,15
RTS0041717,8
RTS0041718,23
RTS0041719,11
RTS0041720,15
RTS0041721,3
RTS0041722,6
RTS0041723,6
RTS0041724,5
RTS0041725,5
RTS0041726,2
RTS0041727,2
RTS0041728,2
RTS0041729,1
RTS0041730,3
RTS0041731,4
RTS0041732,1
RTS0041733,3
RTS0041735,5
RTS0041736,2
RTS0041737,4
RTS0041738,5
RTS0041739,2
RTS0041741,3
RTS0041742,1
RTS0041743,9
RTS0041744,3
RTS0041745,2
RTS0041746,1
RTS0041747,6
RTS0041748,5
RTS0041749,4
RTS0041750,3
RTS0041751,4
RTS0041752,4
RTS0041753,3
RTS0041754,3
RTS0041755,7
RTS0041756,6
RTS0041757,4
RTS0041758,3
RTS0041759,4
RTS0041760,4
RTS0041761,3
RTS0041762,1
RTS0041763,4
RTS0041764,2
RTS0041765,3
RTS0041766,7
RTS0041767,1
RTS0041768,3
RTS0041769,3
RTS0041770,3
RTS0041771,3
RTS0041772,2
RTS0041773,2
RTS0041774,2
RTS0041775,2
RTS0041776,2
RTS0041777,3
RTS0041778,7
RTS0041779,4
RTS0041780,1
RTS0041781,3
RTS0041782,4
RTS0041783,1
RTS0041784,2
RTS0041785,3
RTS0041786,2
RTS0041787,7
RTS0041788,3
RTS0041789,4
RTS0041790,7
RTS0041791,7
RTS0041793,5
RTS0041794,6
RTS0041795,1
RTS0041796,5
RTS0041797,4
RTS0041798,3
RTS0041799,3
RTS0041800,5
RTS0041802,5
RTS0041803,1
RTS0041804,3
RTS0041805,2
RTS0041806,3
RTS0041807,3
RTS0041808,2
RTS0041809,4
RTS0041810,5
RTS0041811,6
RTS0041812,2
RTS0041813,3
RTS0041814,3
RTS0041815,5
RTS0041816,4
RTS0041818,2
RTS0041819,2
RTS0041820,2
RTS0041821,5
RTS0041822,2
RTS0041823,4
RTS0041824,3
RTS0041825,4
RTS0041826,4
RTS0041827,3
RTS0041828,2
RTS0041829,3
RTS0041830,7
RTS0041831,1
RTS0041832,4
RTS0041834,3
RTS0041836,6
RTS0041837,4
RTS0041838,3
RTS0041839,2
RTS0041840,2
RTS0041841,1
RTS0041843,3
RTS0041845,4
RTS0041846,2
RTS0041847,3
RTS0041848,3
RTS0041849,3
RTS0041850,4
RTS0041851,2
RTS0041852,1
RTS0041853,4
RTS0041855,4
RTS0041856,3
RTS0041857,5
RTS0041858,5
RTS0041859,5
RTS0041860,4
RTS0041861,5
RTS0041862,5
RTS0041864,1
RTS0041865,1
RTS0041866,3
RTS0041867,4
RTS0041868,2
RTS0041869,3
RTS0041870,4
RTS0041871,2
RTS0041872,1
RTS0041873,7
RTS0041874,2
RTS0041875,1
RTS0041876,7
RTS0041877,4
RTS0041878,2
RTS0041879,6
RTS0041880,4
RTS0041881,4
RTS0041882,3
RTS0041883,5
RTS0041884,4
RTS0041885,4
RTS0041886,7
RTS0041887,15
RTS0041888,16
RTS0041889,9
RTS0041890,16
RTS0041891,12
RTS0041892,6
RTS0041893,9
RTS0041894,7
RTS0041895,8
RTS0041896,8
RTS0041897,8
RTS0041898,5
RTS0041899,3
RTS0041900,1
RTS0041901,2
RTS0041902,2
RTS0041903,3
RTS0041904,2
RTS0041906,84
RTS0041907,5
RTS0041908,22
RTS0041909,2
RTS0041910,25
RTS0041911,3
RTS0041912,7
RTS0041913,4
RTS0041914,2
RTS0041915,8
RTS0041916,20
RTS0041917,44
RTS0041918,52
RTS0041919,141
RTS0041920,77
RTS0041922,6
RTS0041923,6
RTS0041924,2
RTS0041925,3
RTS0041926,1
RTS0041927,2
RTS0041928,3
RTS0041929,3
RTS0041930,7
RTS0041931,5
RTS0041932,2
RTS0041933,3
RTS0041934,2
RTS0041936,1
RTS0041937,2
RTS0041938,4
RTS0041939,5
RTS0041940,6
RTS0041941,5
RTS0041942,3
RTS0041943,2
RTS0041944,2
RTS0041945,5
RTS0041946,3
RTS0041947,2
RTS0041948,5
RTS0041949,1
RTS0041950,1
RTS0041951,1
RTS0041952,1
RTS0041953,5
RTS0041954,5
RTS0041955,2
RTS0041956,1
RTS0041957,4
RTS0041958,6
RTS0041959,4
RTS0041961,3
RTS0041962,8
RTS0041963,3
RTS0041964,3
RTS0041965,2
RTS0041966,2
RTS0041967,7
RTS0041968,2
RTS0041969,3
RTS0041971,12
RTS0041972,6
RTS0041973,5
RTS0041974,4
RTS0041975,3
RTS0041976,3
RTS0041977,1
RTS0041978,6
RTS0041979,1
RTS0041980,6
RTS0041981,20
RTS0041982,20
RTS0041983,26
RTS0041984,9
RTS0041985,29
RTS0041986,2
RTS0041987,7
RTS0041988,3
RTS0041989,2
RTS0041990,4
RTS0041991,3
RTS0041992,3
RTS0041993,4
RTS0041994,4
RTS0041995,6
RTS0041996,1
RTS0041997,1
RTS0041998,5
RTS0041999,3
RTS0042000,2
RTS0042001,4
RTS0042003,4
RTS0042004,2
RTS0042005,5
RTS0042006,6
RTS0042007,2
RTS0042008,5
RTS0042009,4
RTS0042010,7
RTS0042011,5
RTS0042012,2
RTS0042013,7
RTS0042014,5
RTS0042015,9
RTS0042016,2
RTS0042017,5
RTS0042018,1
RTS0042019,3
RTS0042020,3
RTS0042021,8
RTS0042022,3
RTS0042023,3
RTS0042024,3
RTS0042025,7
RTS0042026,4
RTS0042027,1
RTS0042028,1
RTS0042029,5
RTS0042030,3
RTS0042031,1
RTS0042032,6
RTS0042033,2
RTS0042034,4
RTS0042035,2
RTS0042036,3
RTS0042037,9
RTS0042038,7
RTS0042039,6
RTS0042040,2
RTS0042044,1
RTS0042045,4
RTS0042046,7
RTS0042047,4
RTS0042048,1
RTS0042050,5
RTS0042051,2
RTS0042052,6
RTS0042053,5
RTS0042054,4
RTS0042055,2
RTS0042056,5
RTS0042057,6
RTS0042059,5
RTS0042060,8
RTS0042061,5
RTS0042062,10
RTS0042063,4
RTS0042064,8
RTS0042065,5
RTS0042066,2
RTS0042067,4
RTS0042068,2
RTS0042069,3
RTS0042071,4
RTS0042072,1
RTS0042073,5
RTS0042074,2
RTS0042075,7
RTS0042076,1
RTS0042077,2
RTS0042078,1
RTS0042079,2
RTS0042080,5
RTS0042081,7
RTS0042082,6
RTS0042083,2
RTS0042084,6
RTS0042085,5
RTS0042087,5
RTS0042088,1
RTS0042090,5
RTS0042091,6
RTS0042092,5
RTS0042093,1
RTS0042094,3
RTS0042095,5
RTS0042096,6
RTS0042097,5
RTS0042098,3
RTS0042099,1
RTS0042100,3
RTS0042101,3
RTS0042102,4
RTS0042103,5
RTS0042104,3
RTS0042105,5
RTS0042106,2
RTS0042107,3
RTS0042108,2
RTS0042109,2
RTS0042110,5
RTS0042111,3
RTS0042112,6
RTS0042113,2
RTS0042114,2
RTS0042115,8
RTS0042116,3
RTS0042117,7
RTS0042118,1
RTS0042119,5
RTS0042120,1
RTS0042121,2
RTS0042122,2
RTS0042123,8
RTS0042124,1
RTS0042125,1
RTS0042126,6
RTS0042127,8
RTS0042128,3
RTS0042129,4
RTS0042130,3
RTS0042131,5
RTS0042132,3
RTS0042133,2
RTS0042134,1
RTS0042135,4
RTS0042136,1
RTS0042137,4
RTS0042138,2
RTS0042139,2
RTS0042140,4
RTS0042141,2
RTS0042142,3
RTS0042144,4
RTS0042145,3
RTS0042146,2
RTS0042147,3
RTS0042148,2
RTS0042149,6
RTS0042150,5
RTS0042151,5
RTS0042152,3
RTS0042153,4
RTS0042154,8
RTS0042155,3
RTS0042156,5
RTS0042157,2
RTS0042158,2
RTS0042159,2
RTS0042160,2
RTS0042161,3
RTS0042162,1
RTS0042163,3
RTS0042164,2
RTS0042165,2
RTS0042166,3
RTS0042167,3
RTS0042168,1
RTS0042169,3
RTS0042170,1
RTS0042171,5
RTS0042172,2
RTS0042173,1
RTS0042174,2
RTS0042175,5
RTS0042176,1
RTS0042177,5
RTS0042178,2
RTS0042179,1
RTS0042180,2
RTS0042181,3
RTS0042182,3
RTS0042183,2
RTS0042184,4
RTS0042185,1
RTS0042186,5
RTS0042187,3
RTS0042188,3
RTS0042189,3
RTS0042190,2
RTS0042191,10
RTS0042192,6
RTS0042193,1
RTS0042194,3
RTS0042195,3
RTS0042196,2
RTS0042197,3
RTS0042199,1
RTS0042200,1
RTS0042201,3
RTS0042202,1
RTS0042203,3
RTS0042204,4
RTS0042205,4
RTS0042206,3
RTS0042207,1
RTS0042208,8
RTS0042209,3
RTS0042210,3
RTS0042211,2
RTS0042212,3
RTS0042213,5
RTS0042214,1
RTS0042215,1
RTS0042216,3
RTS0042217,1
RTS0042219,3
RTS0042220,2
RTS0042221,3
RTS0042223,3
RTS0042224,1
RTS0042225,5
RTS0042226,4
RTS0042228,3
RTS0042229,4
RTS0042230,2
RTS0042231,4
RTS0042232,5
RTS0042233,3
RTS0042234,6
RTS0042235,5
RTS0042236,5
RTS0042237,3
RTS0042238,4
RTS0042239,4
RTS0042240,4
RTS0042241,1
RTS0042242,1
RTS0042243,4
RTS0042244,4
RTS0042245,1
RTS0042246,2
RTS0042247,7
RTS0042248,11
RTS0042249,4
RTS0042250,8
RTS0042251,2
RTS0042252,1
RTS0042253,6
RTS0042254,2
RTS0042255,5
RTS0042256,6
RTS0042257,4
RTS0042258,3
RTS0042259,1
RTS0042260,4
RTS0042261,4
RTS0042262,3
RTS0042263,1
RTS0042264,5
RTS0042265,3
RTS0042266,3
RTS0042267,4
RTS0042268,2
RTS0042269,3
RTS0042270,1
RTS0042271,8
RTS0042272,2
RTS0042273,6
RTS0042274,1
RTS0042276,3
RTS0042277,2
RTS0042278,2
RTS0042279,5
RTS0042280,3
RTS0042281,1
RTS0042282,1
RTS0042283,1
RTS0042284,4
RTS0042285,5
RTS0042286,6
RTS0042287,4
RTS0042288,1
RTS0042289,3
RTS0042290,9
RTS0042291,7
RTS0042292,11
RTS0042293,4
RTS0042294,5
RTS0042295,12
RTS0042296,5
RTS0042297,5
RTS0042298,4
RTS0042299,3
RTS0042301,4
RTS0042302,1
RTS0042303,3
RTS0042304,4
RTS0042305,2
RTS0042306,3
RTS0042307,7
RTS0042308,4
RTS0042309,2
RTS0042310,6
RTS0042311,1
RTS0042312,4
RTS0042313,4
RTS0042314,3
RTS0042315,6
RTS0042316,2
RTS0042317,4
RTS0042318,4
RTS0042319,8
RTS0042320,4
RTS0042321,3
RTS0042322,3
RTS0042323,8
RTS0042324,4
RTS0042325,1
RTS0042326,4
RTS0042327,4
RTS0042328,4
RTS0042329,2
RTS0042330,3
RTS0042331,2
RTS0042332,2
RTS0042333,1
RTS0042334,4
RTS0042335,2
RTS0042336,5
RTS0042337,6
RTS0042338,1
RTS0042339,6
RTS0042340,3
RTS0042341,3
RTS0042342,5
RTS0042343,6
RTS0042344,6
RTS0042345,4
RTS0042346,5
RTS0042347,4
RTS0042348,4
RTS0042349,1
RTS0042350,2
RTS0042351,2
RTS0042352,5
RTS0042353,6
RTS0042354,6
RTS0042355,1
RTS0042356,1
RTS0042357,4
RTS0042358,3
RTS0042359,3
RTS0042360,7
RTS0042361,1
RTS0042362,2
RTS0042363,5
RTS0042364,1
RTS0042365,6
RTS0042367,3
RTS0042368,5
RTS0042369,2
RTS0042370,3
RTS0042371,5
RTS0042372,1
RTS0042373,4
RTS0042374,3
RTS0042375,4
RTS0042376,3
RTS0042377,4
RTS0042378,3
RTS0042379,1
RTS0042380,2
RTS0042381,5
RTS0042382,9
RTS0042383,6
RTS0042384,8
RTS0042385,6
RTS0042386,3
RTS0042388,5
RTS0042389,5
RTS0042390,4
RTS0042392,1
RTS0042393,2
RTS0042394,2
RTS0042395,3
RTS0042396,2
RTS0042397,1
RTS0042398,6
RTS0042399,3
RTS0042400,3
RTS0042401,1
RTS0042402,3
RTS0042404,1
RTS0042405,1
RTS0042406,2
RTS0042407,4
RTS0042408,1
RTS0042409,4
RTS0042410,4
RTS0042411,2
RTS0042412,4
RTS0042413,5
RTS0042414,3
RTS0042415,2
RTS0042416,11
RTS0042417,12
RTS0042418,11
RTS0042419,9
RTS0042420,5
RTS0042421,3
RTS0042422,2
RTS0042423,7
RTS0042424,2
RTS0042426,8
RTS0042427,1
RTS0042428,9
RTS0042429,9
RTS0042430,2
RTS0042431,3
RTS0042432,4
RTS0042433,3
RTS0042434,3
RTS0042435,5
RTS0042436,3
RTS0042437,7
RTS0042438,3
RTS0042439,6
RTS0042440,2
RTS0042441,3
RTS0042442,3
RTS0042443,6
RTS0042444,1
RTS0042445,5
RTS0042446,1
RTS0042447,3
RTS0042448,6
RTS0042449,6
RTS0042450,5
RTS0042451,2
RTS0042453,6
RTS0042454,2
RTS0042456,6
RTS0042457,6
RTS0042458,4
RTS0042460,2
RTS0042461,4
RTS0042462,10
RTS0042463,3
RTS0042464,6
RTS0042465,3
RTS0042466,4
RTS0042467,2
RTS0042468,1
RTS0042469,5
RTS0042470,2
RTS0042471,5
RTS0042472,3
RTS0042473,1
RTS0042474,4
RTS0042475,2
RTS0042476,2
RTS0042477,1
RTS0042478,2
RTS0042479,3
RTS0042480,4
RTS0042481,1
RTS0042482,7
RTS0042483,16
RTS0042484,17
RTS0042485,7
RTS0042486,3
RTS0042487,4
RTS0042488,3
RTS0042489,3
RTS0042490,2
RTS0042491,2
RTS0042492,5
RTS0042493,3
RTS0042495,1
RTS0042496,1
RTS0042498,4
RTS0042499,6
RTS0042500,1
RTS0042501,5
RTS0042502,3
RTS0042503,2
RTS0042504,3
RTS0042505,6
RTS0042506,1
RTS0042507,7
RTS0042509,2
RTS0042510,2
RTS0042515,3
RTS0042522,1
RTS0042526,2
RTS0042527,2
RTS0042529,3
RTS0042530,2
RTS0042531,4
RTS0042532,2
RTS0042534,2
RTS0042535,2
RTS0042536,1
RTS0042537,1
RTS0042538,2
RTS0042539,8
RTS0042540,6
RTS0042541,1
RTS0042542,1
RTS0042543,8
RTS0042544,3
RTS0042545,3
RTS0042546,6
RTS0042547,1
RTS0042548,2
RTS0042549,4
RTS0042550,2
RTS0042551,5
RTS0042552,2
RTS0042553,4
RTS0042554,2
RTS0042555,4
RTS0042556,3
RTS0042557,1
RTS0042558,1
RTS0042559,1
RTS0042560,2
RTS0042561,1
RTS0042562,3
RTS0042563,3
RTS0042564,2
RTS0042565,4
RTS0042566,5
RTS0042567,2
RTS0042568,6
RTS0042569,6
RTS0042570,1
RTS0042571,4
RTS0042572,6
RTS0042573,8
RTS0042574,7
RTS0042575,3
RTS0042576,4
RTS0042577,5
RTS0042578,3
RTS0042579,4
RTS0042580,3
RTS0042581,6
RTS0042582,4
RTS0042583,10
RTS0042584,5
RTS0042585,1
RTS0042586,3
RTS0042587,5
RTS0042588,5
RTS0042589,3
RTS0042590,2
RTS0042591,2
RTS0042593,3
RTS0042594,3
RTS0042595,6
RTS0042596,4
RTS0042597,3
RTS0042598,9
RTS0042599,7
RTS0042600,4
RTS0042602,6
RTS0042603,2
RTS0042604,3
RTS0042605,1
RTS0042606,1
RTS0042608,4
RTS0042609,3
RTS0042610,2
RTS0042611,3
RTS0042612,4
RTS0042613,2
RTS0042614,3
RTS0042615,3
RTS0042616,5
RTS0042617,3
RTS0042618,3
RTS0042619,6
RTS0042620,12
RTS0042621,2
RTS0042622,1
RTS0042624,2
RTS0042625,3
RTS0042626,2
RTS0042627,6
RTS0042628,3
RTS0042629,3
RTS0042630,4
RTS0042631,3
RTS0042633,2
RTS0042634,2
RTS0042635,4
RTS0042636,6
RTS0042637,13
RTS0042638,2
RTS0042639,10
RTS0042640,8
RTS0042641,5
RTS0042642,2
RTS0042643,1
RTS0042644,2
RTS0042645,3
RTS0042646,5
RTS0042647,3
RTS0042648,7
RTS0042649,3
RTS0042650,1
RTS0042651,1
RTS0042653,2
RTS0042654,3
RTS0042655,4
RTS0042656,1
RTS0042657,2
RTS0042659,1
RTS0042660,3
RTS0042661,3
RTS0042662,5
RTS0042663,3
RTS0042664,4
RTS0042665,4
RTS0042666,3
RTS0042667,4
RTS0042669,5
RTS0042670,3
RTS0042671,7
RTS0042672,2
RTS0042673,2
RTS0042674,8
RTS0042675,8
RTS0042678,6
RTS0042679,5
RTS0042681,4
RTS0042682,8
RTS0042683,3
RTS0042684,3
RTS0042685,4
RTS0042687,7
RTS0042688,1
RTS0042689,2
RTS0042690,7
RTS0042691,6
RTS0042692,3
RTS0042693,3
RTS0042695,7
RTS0042696,3
RTS0042697,4
RTS0042698,3
RTS0042699,2
RTS0042700,6
RTS0042701,3
RTS0042702,1
RTS0042703,4
RTS0042704,1
RTS0042705,4
RTS0042706,3
RTS0042707,1
RTS0042708,5
RTS0042709,5
RTS0042710,6
RTS0042711,9
RTS0042712,8
RTS0042713,6
RTS0042714,3
RTS0042715,6
RTS0042716,2
RTS0042717,3
RTS0042718,1
RTS0042719,3
RTS0042720,3
RTS0042721,2
RTS0042722,4
RTS0042724,6
RTS0042726,3
RTS0042727,4
RTS0042728,2
RTS0042729,3
RTS0042731,3
RTS0042732,2
RTS0042733,5
RTS0042734,2
RTS0042735,3
RTS0042736,6
RTS0042737,7
RTS0042738,9
RTS0042739,4
RTS0042740,9
RTS0042741,5
RTS0042742,1
RTS0042743,3
RTS0042744,4
RTS0042745,2
RTS0042746,2
RTS0042747,5
RTS0042748,2
RTS0042749,3
RTS0042750,4
RTS0042751,2
RTS0042752,4
RTS0042753,3
RTS0042754,1
RTS0042755,1
RTS0042756,1
RTS0042757,3
RTS0042759,3
RTS0042760,5
RTS0042761,5
RTS0042762,2
RTS0042763,2
RTS0042764,2
RTS0042765,4
RTS0042766,3
RTS0042767,5
RTS0042768,3
RTS0042769,1
RTS0042770,2
RTS0042771,3
RTS0042772,4
RTS0042773,3
RTS0042774,1
RTS0042775,2
RTS0042776,6
RTS0042777,4
RTS0042778,4
RTS0042779,4
RTS0042780,2
RTS0042781,2
RTS0042782,4
RTS0042785,1
RTS0042786,5
RTS0042787,6
RTS0042788,10
RTS0042789,5
RTS0042790,4
RTS0042791,50
RTS0042792,24
RTS0042793,70
RTS0042794,35
RTS0042795,60
RTS0042796,1
RTS0042797,2
RTS0042798,3
RTS0042799,3
RTS0042800,2
RTS0042801,2
RTS0042802,5
RTS0042804,4
RTS0042805,4
RTS0042806,4
RTS0042807,5
RTS0042808,7
RTS0042809,4
RTS0042811,5
RTS0042812,3
RTS0042813,4
RTS0042814,6
RTS0042815,5
RTS0042816,1
RTS0042818,1
RTS0042819,5
RTS0042820,3
RTS0042821,3
RTS0042823,3
RTS0042824,6
RTS0042825,2
RTS0042826,6
RTS0042827,1
RTS0042828,3
RTS0042829,8
RTS0042830,2
RTS0042831,4
RTS0042832,4
RTS0042833,5
RTS0042834,1
RTS0042835,1
RTS0042836,3
RTS0042837,5
RTS0042838,1
RTS0042839,5
RTS0042840,1
RTS0042841,3
RTS0042842,2
RTS0042843,4
RTS0042844,2
RTS0042845,27
RTS0042846,5
RTS0042847,1
RTS0042848,7
RTS0042849,5
RTS0042850,5
RTS0042851,4
RTS0042852,1
RTS0042853,4
RTS0042854,2
RTS0042855,8
RTS0042856,5
RTS0042857,2
RTS0042858,5
RTS0042859,2
RTS0042860,5
RTS0042861,5
RTS0042862,4
RTS0042863,5
RTS0042865,3
RTS0042866,5
RTS0042868,3
RTS0042869,1
RTS0042870,7
RTS0042871,5
RTS0042872,2
RTS0042873,3
RTS0042874,3
RTS0042875,5
RTS0042876,5
RTS0042877,4
RTS0042878,5
RTS0042879,2
RTS0042880,5
RTS0042881,2
RTS0042882,5
RTS0042883,5
RTS0042884,1
RTS0042885,1
RTS0042886,5
RTS0042887,8
RTS0042888,3
RTS0042889,5
RTS0042890,3
RTS0042891,2
RTS0042892,6
RTS0042893,5
RTS0042894,4
RTS0042895,3
RTS0042896,10
RTS0042897,1
RTS0042898,3
RTS0042899,9
RTS0042900,6
RTS0042901,2
RTS0042902,3
RTS0042903,1
RTS0042904,3
RTS0042905,1
RTS0042906,25
RTS0042907,12
RTS0042908,21
RTS0042909,22
RTS0042910,16
RTS0042911,2
RTS0042912,2
RTS0042913,2
RTS0042914,2
RTS0042915,5
RTS0042916,4
RTS0042917,1
RTS0042918,2
RTS0042919,2
RTS0042921,2
RTS0042922,2
RTS0042923,3
RTS0042924,1
RTS0042925,4
RTS0042926,3
RTS0042927,2
RTS0042928,3
RTS0042929,3
RTS0042930,5
RTS0042931,5
RTS0042933,2
RTS0042934,5
RTS0042935,3
RTS0042936,2
RTS0042937,3
RTS0042938,16
RTS0042939,4
RTS0042941,10
RTS0042942,3
RTS0042943,7
RTS0042944,14
RTS0042945,13
RTS0042946,3
RTS0042947,6
RTS0042948,1
RTS0042949,2
RTS0042950,1
RTS0042951,6
RTS0042952,5
RTS0042953,1
RTS0042954,4
RTS0042955,3
RTS0042956,4
RTS0042957,1
RTS0042958,5
RTS0042959,4
RTS0042960,6
RTS0042961,5
RTS0042962,4
RTS0042963,6
RTS0042964,3
RTS0042965,2
RTS0042966,6
RTS0042967,3
RTS0042968,2
RTS0042969,7
RTS0042970,4
RTS0042971,6
RTS0042972,3
RTS0042973,8
RTS0042974,6
RTS0042975,4
RTS0042976,7
RTS0042977,10
RTS0042978,7
RTS0042979,4
RTS0042980,3
RTS0042981,7
RTS0042982,3
RTS0042983,2
RTS0042984,5
RTS0042985,7
RTS0042986,2
RTS0042987,3
RTS0042988,1
RTS0042989,4
RTS0042990,3
RTS0042991,5
RTS0042992,3
RTS0042993,5
RTS0042994,5
RTS0042995,2
RTS0042996,3
RTS0042997,4
RTS0042998,3
RTS0042999,4
RTS0043000,6
RTS0043001,4
RTS0043002,5
RTS0043004,2
RTS0043005,4
RTS0043006,1
RTS0043007,1
RTS0043008,3
RTS0043009,2
RTS0043010,4
RTS0043011,3
RTS0043012,2
RTS0043013,6
RTS0043014,5
RTS0043015,2
RTS0043016,3
RTS0043017,4
RTS0043018,2
RTS0043019,4
RTS0043020,6
RTS0043022,5
RTS0043023,6
RTS0043024,3
RTS0043025,4
RTS0043026,4
RTS0043027,6
RTS0043028,5
RTS0043029,2
RTS0043030,4
RTS0043031,3
RTS0043032,3
RTS0043033,1
RTS0043034,3
RTS0043035,1
RTS0043036,6
RTS0043037,3
RTS0043038,5
RTS0043039,7
RTS0043040,7
RTS0043041,1
RTS0043042,1
RTS0043043,3
RTS0043044,5
RTS0043045,4
RTS0043046,2
RTS0043047,4
RTS0043048,6
RTS0043049,2
RTS0043050,1
RTS0043051,4
RTS0043052,2
RTS0043053,4
RTS0043054,1
RTS0043055,7
RTS0043056,2
RTS0043057,6
RTS0043058,3
RTS0043059,3
RTS0043060,1
RTS0043061,18
RTS0043062,7
RTS0043063,8
RTS0043064,6
RTS0043065,4
RTS0043066,1
RTS0043067,8
RTS0043068,3
RTS0043069,2
RTS0043070,7
RTS0043071,1
RTS0043072,6
RTS0043073,2
RTS0043074,5
RTS0043075,2
RTS0043076,3
RTS0043077,2
RTS0043078,1
RTS0043079,6
RTS0043080,7
RTS0043081,2
RTS0043082,4
RTS0043083,5
RTS0043084,2
RTS0043085,5
RTS0043086,3
RTS0043087,1
RTS0043088,3
RTS0043089,1
RTS0043090,2
RTS0043091,1
RTS0043092,4
RTS0043093,1
RTS0043094,7
RTS0043095,4
RTS0043096,2
RTS0043097,2
RTS0043098,5
RTS0043099,1
RTS0043100,1
RTS0043101,8
RTS0043102,4
RTS0043103,5
RTS0043104,9
RTS0043105,4
RTS0043106,4
RTS0043107,3
RTS0043108,4
RTS0043109,6
RTS0043110,6
RTS0043111,13
RTS0043112,11
RTS0043113,14
RTS0043114,21
RTS0043115,10
RTS0043116,3
RTS0043117,3
RTS0043118,4
RTS0043119,3
RTS0043120,2
RTS0043121,3
RTS0043122,1
RTS0043123,2
RTS0043124,5
RTS0043125,1
RTS0043126,2
RTS0043127,2
RTS0043128,5
RTS0043129,6
RTS0043130,4
RTS0043131,5
RTS0043133,7
RTS0043134,6
RTS0043135,3
RTS0043136,6
RTS0043137,1
RTS0043138,2
RTS0043140,1
RTS0043141,5
RTS0043142,4
RTS0043143,6
RTS0043144,4
RTS0043145,3
RTS0043146,4
RTS0043147,1
RTS0043148,5
RTS0043149,1
RTS0043150,5
RTS0043151,2
RTS0043152,4
RTS0043153,6
RTS0043154,6
RTS0043155,6
RTS0043156,15
RTS0043157,15
RTS0043159,15
RTS0043160,27
RTS0043161,9
RTS0043162,11
RTS0043163,12
RTS0043164,2
RTS0043165,7
RTS0043168,6
RTS0043169,3
RTS0043170,3
RTS0043171,6
RTS0043172,7
RTS0043173,5
RTS0043174,9
RTS0043175,4
RTS0043176,5
RTS0043177,4
RTS0043178,8
RTS0043179,2
RTS0043180,4
RTS0043181,5
RTS0043182,3
RTS0043183,2
RTS0043184,2
RTS0043185,5
RTS0043186,6
RTS0043187,6
RTS0043188,3
RTS0043189,3
RTS0043190,4
RTS0043191,1
RTS0043192,5
RTS0043193,3
RTS0043194,1
RTS0043195,2
RTS0043196,2
RTS0043197,6
RTS0043198,6
RTS0043199,2
RTS0043200,4
RTS0043201,6
RTS0043202,4
RTS0043204,5
RTS0043205,6
RTS0043206,4
RTS0043207,4
RTS0043208,8
RTS0043209,9
RTS0043210,3
RTS0043211,5
RTS0043212,2
RTS0043213,4
RTS0043214,4
RTS0043215,9
RTS0043217,2
RTS0043218,5
RTS0043219,3
RTS0043220,2
RTS0043221,3
RTS0043223,4
RTS0043224,2
RTS0043225,2
RTS0043226,6
RTS0043227,6
RTS0043228,3
RTS0043229,10
RTS0043230,3
RTS0043231,4
RTS0043232,6
RTS0043233,8
RTS0043234,6
RTS0043235,4
RTS0043236,2
RTS0043237,2
RTS0043238,1
RTS0043239,3
RTS0043240,5
RTS0043241,2
RTS0043242,1
RTS0043243,1
RTS0043244,3
RTS0043245,4
RTS0043246,5
RTS0043247,6
RTS0043248,3
RTS0043249,4
RTS0043250,4
RTS0043251,2
RTS0043252,3
RTS0043254,5
RTS0043256,3
RTS0043257,5
RTS0043258,7
RTS0043259,1
RTS0043260,2
RTS0043261,1
RTS0043262,1
RTS0043263,4
RTS0043264,3
RTS0043265,2
RTS0043266,3
RTS0043267,6
RTS0043268,3
RTS0043269,1
RTS0043270,5
RTS0043271,3
RTS0043272,2
RTS0043273,2
RTS0043274,4
RTS0043275,2
RTS0043276,2
RTS0043277,8
RTS0043278,3
RTS0043279,1
RTS0043280,3
RTS0043281,3
RTS0043282,2
RTS0043283,3
RTS0043284,7
RTS0043285,2
RTS0043286,1
RTS0043287,7
RTS0043288,4
RTS0043289,3
RTS0043290,2
RTS0043291,8
RTS0043292,4
RTS0043293,7
RTS0043294,8
RTS0043295,5
RTS0043296,3
RTS0043297,3
RTS0043299,1
RTS0043300,4
RTS0043301,1
RTS0043302,3
RTS0043303,3
RTS0043304,3
RTS0043305,2
RTS0043306,2
RTS0043307,6
RTS0043308,2
RTS0043309,1
RTS0043310,4
RTS0043311,4
RTS0043312,4
RTS0043313,7
RTS0043314,4
RTS0043315,5
RTS0043316,3
RTS0043318,4
RTS0043319,1
RTS0043320,2
RTS0043321,3
RTS0043322,2
RTS0043323,2
RTS0043324,6
RTS0043325,4
RTS0043326,2
RTS0043327,2
RTS0043328,2
RTS0043329,1
RTS0043330,4
RTS0043331,3
RTS0043332,1
RTS0043333,4
RTS0043334,2
RTS0043335,1
RTS0043336,7
RTS0043337,4
RTS0043338,3
RTS0043339,2
RTS0043340,3
RTS0043341,5
RTS0043342,2
RTS0043343,2
RTS0043344,1
RTS0043345,1
RTS0043346,2
RTS0043347,3
RTS0043348,2
RTS0043349,2
RTS0043350,3
RTS0043351,5
RTS0043352,4
RTS0043353,4
RTS0043354,3
RTS0043355,7
RTS0043356,4
RTS0043358,6
RTS0043359,6
RTS0043360,4
RTS0043361,2
RTS0043362,8
RTS0043363,3
RTS0043364,4
RTS0043365,3
RTS0043366,2
RTS0043367,3
RTS0043368,2
RTS0043369,4
RTS0043370,1
RTS0043371,7
RTS0043372,3
RTS0043373,3
RTS0043374,9
RTS0043375,1
RTS0043376,8
RTS0043377,16
RTS0043378,6
RTS0043379,7
RTS0043380,15
RTS0043381,3
RTS0043382,5
RTS0043383,4
RTS0043384,4
RTS0043385,3
RTS0043386,4
RTS0043387,3
RTS0043389,3
RTS0043390,3
RTS0043391,2
RTS0043392,8
RTS0043393,4
RTS0043394,1
RTS0043395,4
RTS0043396,7
RTS0043397,8
RTS0043398,10
RTS0043399,4
RTS0043400,3
RTS0043401,4
RTS0043402,5
RTS0043403,3
RTS0043404,2
RTS0043405,1
RTS0043406,3
RTS0043407,4
RTS0043409,2
RTS0043410,2
RTS0043411,5
RTS0043412,1
RTS0043413,2
RTS0043414,2
RTS0043415,3
RTS0043416,3
RTS0043417,3
RTS0043418,3
RTS0043419,3
RTS0043420,1
RTS0043421,6
RTS0043422,5
RTS0043423,6
RTS0043424,2
RTS0043425,5
RTS0043426,1
RTS0043427,1
RTS0043428,4
RTS0043429,5
RTS0043430,6
RTS0043431,4
RTS0043432,2
RTS0043433,3
RTS0043434,7
RTS0043435,6
RTS0043436,2
RTS0043437,5
RTS0043438,8
RTS0043439,4
RTS0043440,5
RTS0043441,2
RTS0043442,3
RTS0043443,10
RTS0043444,5
RTS0043445,5
RTS0043446,6
RTS0043447,1
RTS0043448,5
RTS0043449,7
RTS0043450,8
RTS0043451,2
RTS0043452,6
RTS0043453,1
RTS0043454,6
RTS0043455,2
RTS0043456,2
RTS0043457,2
RTS0043458,5
RTS0043460,4
RTS0043461,1
RTS0043462,3
RTS0043463,3
RTS0043464,7
RTS0043465,3
RTS0043466,8
RTS0043467,5
RTS0043468,5
RTS0043469,4
RTS0043470,12
RTS0043471,3
RTS0043472,4
RTS0043473,3
RTS0043475,9
RTS0043476,2
RTS0043477,5
RTS0043478,2
RTS0043479,4
RTS0043480,2
RTS0043481,2
RTS0043482,6
RTS0043483,6
RTS0043484,6
RTS0043485,8
RTS0043486,6
RTS0043487,5
RTS0043488,2
RTS0043489,8
RTS0043490,2
RTS0043491,5
RTS0043492,5
RTS0043493,13
RTS0043494,7
RTS0043495,6
RTS0043496,2
RTS0043497,2
RTS0043498,4
RTS0043499,3
RTS0043500,4
RTS0043501,2
RTS0043502,2
RTS0043503,5
RTS0043504,3
RTS0043505,3
RTS0043506,6
RTS0043507,2
RTS0043508,5
RTS0043509,6
RTS0043510,3
RTS0043511,2
RTS0043512,4
RTS0043513,3
RTS0043514,2
RTS0043515,2
RTS0043516,1
RTS0043517,1
RTS0043518,3
RTS0043519,4
RTS0043520,3
RTS0043521,5
RTS0043522,5
RTS0043523,6
RTS0043524,2
RTS0043525,3
RTS0043526,4
RTS0043527,5
RTS0043528,7
RTS0043529,1
RTS0043530,6
RTS0043531,3
RTS0043532,2
RTS0043533,4
RTS0043534,4
RTS0043535,1
RTS0043536,5
RTS0043537,8
RTS0043538,3
RTS0043539,4
RTS0043540,3
RTS0043541,2
RTS0043543,1
RTS0043544,3
RTS0043545,5
RTS0043546,2
RTS0043547,2
RTS0043548,6
RTS0043549,4
RTS0043550,2
RTS0043551,3
RTS0043552,5
RTS0043553,1
RTS0043554,2
RTS0043555,2
RTS0043556,1
RTS0043557,2
RTS0043558,2
RTS0043559,5
RTS0043560,5
RTS0043561,2
RTS0043562,4
RTS0043563,2
RTS0043564,1
RTS0043565,3
RTS0043566,3
RTS0043567,7
RTS0043568,2
RTS0043569,3
RTS0043570,3
RTS0043571,4
RTS0043572,2
RTS0043573,5
RTS0043574,5
RTS0043575,2
RTS0043576,5
RTS0043577,3
RTS0043578,3
RTS0043579,6
RTS0043580,7
RTS0043581,5
RTS0043582,4
RTS0043583,2
RTS0043584,4
RTS0043585,3
RTS0043586,4
RTS0043587,6
RTS0043589,2
RTS0043590,4
RTS0043591,6
RTS0043592,2
RTS0043593,2
RTS0043594,5
RTS0043595,3
RTS0043596,4
RTS0043597,3
RTS0043598,4
RTS0043599,6
RTS0043600,3
RTS0043601,3
RTS0043602,3
RTS0043603,5
RTS0043604,3
RTS0043605,6
RTS0043606,3
RTS0043607,2
RTS0043608,4
RTS0043609,3
RTS0043610,4
RTS0043611,3
RTS0043612,4
RTS0043613,5
RTS0043614,3
RTS0043615,2
RTS0043616,4
RTS0043617,1
RTS0043618,9
RTS0043619,1
RTS0043620,2
RTS0043621,5
RTS0043622,6
RTS0043623,3
RTS0043624,7
RTS0043625,2
RTS0043626,3
RTS0043627,2
RTS0043628,4
RTS0043629,6
RTS0043630,5
RTS0043631,3
RTS0043632,2
RTS0043634,1
RTS0043635,5
RTS0043636,4
RTS0043637,2
RTS0043639,4
RTS0043640,2
RTS0043641,8
RTS0043642,9
RTS0043643,10
RTS0043644,7
RTS0043645,8
RTS0043646,7
RTS0043647,2
RTS0043648,5
RTS0043649,8
RTS0043650,4
RTS0043651,4
RTS0043653,2
RTS0043654,4
RTS0043655,6
RTS0043656,2
RTS0043657,2
RTS0043658,3
RTS0043659,1
RTS0043660,4
RTS0043661,6
RTS0043663,2
RTS0043664,4
RTS0043665,1
RTS0043666,1
RTS0043667,1
RTS0043668,4
RTS0043669,3
RTS0043670,1
RTS0043671,2
RTS0043672,4
RTS0043673,5
RTS0043674,5
RTS0043675,3
RTS0043676,2
RTS0043677,2
RTS0043678,2
RTS0043679,1
RTS0043680,2
RTS0043681,5
RTS0043682,1
RTS0043683,4
RTS0043684,4
RTS0043685,5
RTS0043686,9
RTS0043687,3
RTS0043688,4
RTS0043689,3
RTS0043690,1
RTS0043691,6
RTS0043692,4
RTS0043693,8
RTS0043694,6
RTS0043695,5
RTS0043696,3
RTS0043697,6
RTS0043698,5
RTS0043699,7
RTS0043700,2
RTS0043701,5
RTS0043702,12
RTS0043703,8
RTS0043704,8
RTS0043705,4
RTS0043706,6
RTS0043707,3
RTS0043708,1
RTS0043710,3
RTS0043711,4
RTS0043712,3
RTS0043713,6
RTS0043714,3
RTS0043715,1
RTS0043716,3
RTS0043717,2
RTS0043718,3
RTS0043719,3
RTS0043720,5
RTS0043721,7
RTS0043722,2
RTS0043723,6
RTS0043724,3
RTS0043725,5
RTS0043726,5
RTS0043727,3
RTS0043728,4
RTS0043729,3
RTS0043730,2
RTS0043731,3
RTS0043732,7
RTS0043733,1
RTS0043734,5
RTS0043735,3
RTS0043736,1
RTS0043737,6
RTS0043738,4
RTS0043739,5
RTS0043740,4
RTS0043741,5
RTS0043742,9
RTS0043743,2
RTS0043744,5
RTS0043745,7
RTS0043746,4
RTS0043747,6
RTS0043748,5
RTS0043749,3
RTS0043750,4
RTS0043751,3
RTS0043752,6
RTS0043753,2
RTS0043754,3
RTS0043755,5
RTS0043757,5
RTS0043758,5
RTS0043759,3
RTS0043760,1
RTS0043761,7
RTS0043762,5
RTS0043763,4
RTS0043764,2
RTS0043765,7
RTS0043766,2
RTS0043767,1
RTS0043768,3
RTS0043769,3
RTS0043770,1
RTS0043771,2
RTS0043772,2
RTS0043773,4
RTS0043775,2
RTS0043776,1
RTS0043777,3
RTS0043778,4
RTS0043779,4
RTS0043780,2
RTS0043781,7
RTS0043782,8
RTS0043783,1
RTS0043784,4
RTS0043785,2
RTS0043786,5
RTS0043787,2
RTS0043788,3
RTS0043789,1
RTS0043790,1
RTS0043791,4
RTS0043792,4
RTS0043793,1
RTS0043794,5
RTS0043795,2
RTS0043796,5
RTS0043797,5
RTS0043798,2
RTS0043799,4
RTS0043800,4
RTS0043801,2
RTS0043802,3
RTS0043803,2
RTS0043804,6
RTS0043805,5
RTS0043806,2
RTS0043808,3
RTS0043809,3
RTS0043810,1
RTS0043811,8
RTS0043812,2
RTS0043813,4
RTS0043814,2
RTS0043815,9
RTS0043816,3
RTS0043817,3
RTS0043818,3
RTS0043819,3
RTS0043820,7
RTS0043821,1
RTS0043822,2
RTS0043823,4
RTS0043824,2
RTS0043826,2
RTS0043827,3
RTS0043828,2
RTS0043829,1
RTS0043830,3
RTS0043831,7
RTS0043832,4
RTS0043833,2
RTS0043834,3
RTS0043835,4
RTS0043836,3
RTS0043837,6
RTS0043838,3
RTS0043839,1
RTS0043840,3
RTS0043841,2
RTS0043843,4
RTS0043844,2
RTS0043845,4
RTS0043846,2
RTS0043847,3
RTS0043848,3
RTS0043849,5
RTS0043850,5
RTS0043851,3
RTS0043852,5
RTS0043853,3
RTS0043854,4
RTS0043856,4
RTS0043857,3
RTS0043858,3
RTS0043859,1
RTS0043860,2
RTS0043861,4
RTS0043862,14
RTS0043863,5
RTS0043864,3
RTS0043866,3
RTS0043867,4
RTS0043868,4
RTS0043869,1
RTS0043871,4
RTS0043872,12
RTS0043873,2
RTS0043874,3
RTS0043875,2
RTS0043876,1
RTS0043877,2
RTS0043878,6
RTS0043879,2
RTS0043880,2
RTS0043881,4
RTS0043882,4
RTS0043883,3
RTS0043884,2
RTS0043885,2
RTS0043886,2
RTS0043887,5
RTS0043888,6
RTS0043889,4
RTS0043890,2
RTS0043891,2
RTS0043892,11
RTS0043893,3
RTS0043894,2
RTS0043895,6
RTS0043896,1
RTS0043897,4
RTS0043898,3
RTS0043899,3
RTS0043900,3
RTS0043901,5
RTS0043902,6
RTS0043903,3
RTS0043904,1
RTS0043907,4
RTS0043909,3
RTS0043910,1
RTS0043911,4
RTS0043912,5
RTS0043913,1
RTS0043914,4
RTS0043915,2
RTS0043916,2
RTS0043917,2
RTS0043918,6
RTS0043919,1
RTS0043920,7
RTS0043921,4
RTS0043922,6
RTS0043923,4
RTS0043924,7
RTS0043925,4
RTS0043926,2
RTS0043927,4
RTS0043928,6
RTS0043929,4
RTS0043930,5
RTS0043931,4
RTS0043932,10
RTS0043933,5
RTS0043934,7
RTS0043935,3
RTS0043936,2
RTS0043937,2
RTS0043938,2
RTS0043939,1
RTS0043940,1
RTS0043941,2
RTS0043943,2
RTS0043944,1
RTS0043945,3
RTS0043946,4
RTS0043947,3
RTS0043948,4
RTS0043949,5
RTS0043950,4
RTS0043951,4
RTS0043952,4
RTS0043953,5
RTS0043954,4
RTS0043955,1
RTS0043956,3
RTS0043957,3
RTS0043958,5
RTS0043959,2
RTS0043960,7
RTS0043961,7
RTS0043962,5
RTS0043963,2
RTS0043964,2
RTS0043965,3
RTS0043966,3
RTS0043967,1
RTS0043968,6
RTS0043969,6
RTS0043970,4
RTS0043971,7
RTS0043972,3
RTS0043973,2
RTS0043974,6
RTS0043975,3
RTS0043976,5
RTS0043977,6
RTS0043978,5
RTS0043979,3
RTS0043981,9
RTS0043982,6
RTS0043983,5
RTS0043984,1
RTS0043985,6
RTS0043986,9
RTS0043987,2
RTS0043988,3
RTS0043989,3
RTS0043990,4
RTS0043991,1
RTS0043992,2
RTS0043993,3
RTS0043994,3
RTS0043996,1
RTS0043997,3
RTS0043998,2
RTS0043999,1
RTS0044000,2
RTS0044001,1
RTS0044002,2
RTS0044003,7
RTS0044004,5
RTS0044005,4
RTS0044006,4
RTS0044007,2
RTS0044008,4
RTS0044009,7
RTS0044010,2
RTS0044012,6
RTS0044013,4
RTS0044014,8
RTS0044015,4
RTS0044016,3
RTS0044018,6
RTS0044019,2
RTS0044020,7
RTS0044021,4
RTS0044022,3
RTS0044023,3
RTS0044025,3
RTS0044026,2
RTS0044027,4
RTS0044028,1
RTS0044029,1
RTS0044030,1
RTS0044031,4
RTS0044032,6
RTS0044033,5
RTS0044034,4
RTS0044035,3
RTS0044036,4
RTS0044037,3
RTS0044038,6
RTS0044039,5
RTS0044040,2
RTS0044041,2
RTS0044043,2
RTS0044044,4
RTS0044045,3
RTS0044046,2
RTS0044047,4
RTS0044048,3
RTS0044049,6
RTS0044050,7
RTS0044051,1
RTS0044052,4
RTS0044053,1
RTS0044054,9
RTS0044055,3
RTS0044056,3
RTS0044057,2
RTS0044058,3
RTS0044059,2
RTS0044060,5
RTS0044061,1
RTS0044064,5
RTS0044065,9
RTS0044067,3
RTS0044068,5
RTS0044069,3
RTS0044070,5
RTS0044071,1
RTS0044072,3
RTS0044073,2
RTS0044074,1
RTS0044075,4
RTS0044076,3
RTS0044078,4
RTS0044079,4
RTS0044080,4
RTS0044081,4
RTS0044082,6
RTS0044083,1
RTS0044084,3
RTS0044085,3
RTS0044086,3
RTS0044087,4
RTS0044088,1
RTS0044089,2
RTS0044091,4
RTS0044092,3
RTS0044093,1
RTS0044094,3
RTS0044095,2
RTS0044096,4
RTS0044097,5
RTS0044098,3
RTS0044099,4
RTS0044100,2
RTS0044101,1
RTS0044103,4
RTS0044104,5
RTS0044105,2
RTS0044106,3
RTS0044107,6
RTS0044108,3
RTS0044109,7
RTS0044110,4
RTS0044111,4
RTS0044112,3
RTS0044113,6
RTS0044114,4
RTS0044115,3
RTS0044116,4
RTS0044117,4
RTS0044118,3
RTS0044119,5
RTS0044120,3
RTS0044121,6
RTS0044122,2
RTS0044123,4
RTS0044124,1
RTS0044125,3
RTS0044126,3
RTS0044127,3
RTS0044128,2
RTS0044129,4
RTS0044130,2
RTS0044131,7
RTS0044132,5
RTS0044133,5
RTS0044134,4
RTS0044135,4
RTS0044136,2
RTS0044137,2
RTS0044138,6
RTS0044139,4
RTS0044140,5
RTS0044141,4
RTS0044142,3
RTS0044143,3
RTS0044144,7
RTS0044145,5
RTS0044146,2
RTS0044147,2
RTS0044148,2
RTS0044149,3
RTS0044150,4
RTS0044151,2
RTS0044152,7
RTS0044153,5
RTS0044155,6
RTS0044156,4
RTS0044157,4
RTS0044158,10
RTS0044159,8
RTS0044160,5
RTS0044161,4
RTS0044162,3
RTS0044163,5
RTS0044164,1
RTS0044165,4
RTS0044166,7
RTS0044167,3
RTS0044168,3
RTS0044169,4
RTS0044170,6
RTS0044171,4
RTS0044172,3
RTS0044173,5
RTS0044174,3
RTS0044175,5
RTS0044176,6
RTS0044177,8
RTS0044178,4
RTS0044180,4
RTS0044181,5
RTS0044182,6
RTS0044184,4
RTS0044185,2
RTS0044186,3
RTS0044187,1
RTS0044188,2
RTS0044189,5
RTS0044190,2
RTS0044191,3
RTS0044192,2
RTS0044193,3
RTS0044194,7
RTS0044195,5
RTS0044196,4
RTS0044197,6
RTS0044198,9
RTS0044199,4
RTS0044200,3
RTS0044206,3
RTS0044207,1
RTS0044208,1
RTS0044209,2
RTS0044210,2
RTS0044211,5
RTS0044212,3
RTS0044213,3
RTS0044214,2
RTS0044215,1
RTS0044216,5
RTS0044217,5
RTS0044218,2
RTS0044219,5
RTS0044220,2
RTS0044221,5
RTS0044222,2
RTS0044223,1
RTS0044225,5
RTS0044227,3
RTS0044228,4
RTS0044229,2
RTS0044230,5
RTS0044231,3
RTS0044232,4
RTS0044233,4
RTS0044234,1
RTS0044235,4
RTS0044236,2
RTS0044237,6
RTS0044238,4
RTS0044239,4
RTS0044240,1
RTS0044241,3
RTS0044242,4
RTS0044243,3
RTS0044244,6
RTS0044245,5
RTS0044246,5
RTS0044247,8
RTS0044248,1
RTS0044249,3
RTS0044250,2
RTS0044251,3
RTS0044252,6
RTS0044253,1
RTS0044254,7
RTS0044255,4
RTS0044256,2
RTS0044257,5
RTS0044258,6
RTS0044259,7
RTS0044260,5
RTS0044261,7
RTS0044262,6
RTS0044263,6
RTS0044264,4
RTS0044265,3
RTS0044266,5
RTS0044268,3
RTS0044269,4
RTS0044270,3
RTS0044271,2
RTS0044272,2
RTS0044273,4
RTS0044274,5
RTS0044275,2
RTS0044276,6
RTS0044277,4
RTS0044278,5
RTS0044279,1
RTS0044280,4
RTS0044281,4
RTS0044282,4
RTS0044283,2
RTS0044284,5
RTS0044285,2
RTS0044286,2
RTS0044287,4
RTS0044288,2
RTS0044289,1
RTS0044290,4
RTS0044291,4
RTS0044292,6
RTS0044293,3
RTS0044294,3
RTS0044295,3
RTS0044296,3
RTS0044297,1
RTS0044298,5
RTS0044299,6
RTS0044300,2
RTS0044301,5
RTS0044302,2
RTS0044303,2
RTS0044304,3
RTS0044305,1
RTS0044306,5
RTS0044307,4
RTS0044308,7
RTS0044309,9
RTS0044310,3
RTS0044311,6
RTS0044312,4
RTS0044313,5
RTS0044314,3
RTS0044315,3
RTS0044316,1
RTS0044317,5
RTS0044318,4
RTS0044319,7
RTS0044321,2
RTS0044322,2
RTS0044323,9
RTS0044324,3
RTS0044325,4
RTS0044326,1
RTS0044327,2
RTS0044328,4
RTS0044329,4
RTS0044330,4
RTS0044331,43
RTS0044332,28
RTS0044333,38
RTS0044334,39
RTS0044335,37
RTS0044336,2
RTS0044339,3
RTS0044340,1
RTS0044341,6
RTS0044342,4
RTS0044343,2
RTS0044344,4
RTS0044345,1
RTS0044346,10
RTS0044347,13
RTS0044348,13
RTS0044349,19
RTS0044350,17
RTS0044351,11
RTS0044352,3
RTS0044353,7
RTS0044354,4
RTS0044355,5
RTS0044356,4
RTS0044357,4
RTS0044358,6
RTS0044359,4
RTS0044360,6
RTS0044361,7
RTS0044362,7
RTS0044363,3
RTS0044364,3
RTS0044366,4
RTS0044367,5
RTS0044368,14
RTS0044369,8
RTS0044370,10
RTS0044371,2
RTS0044372,4
RTS0044373,3
RTS0044374,5
RTS0044375,2
RTS0044376,1
RTS0044377,4
RTS0044378,5
RTS0044379,2
RTS0044380,4
RTS0044381,6
RTS0044382,1
RTS0044383,6
RTS0044384,4
RTS0044385,5
RTS0044386,4
RTS0044387,2
RTS0044388,6
RTS0044389,3
RTS0044390,1
RTS0044391,9
RTS0044392,12
RTS0044393,10
RTS0044394,15
RTS0044395,6
RTS0044396,5
RTS0044397,1
RTS0044399,7
RTS0044400,3
RTS0044401,4
RTS0044402,5
RTS0044403,9
RTS0044404,5
RTS0044405,1
RTS0044406,2
RTS0044407,4
RTS0044408,8
RTS0044410,2
RTS0044411,2
RTS0044412,2
RTS0044413,6
RTS0044414,4
RTS0044415,2
RTS0044416,5
RTS0044417,2
RTS0044418,7
RTS0044419,1
RTS0044420,8
RTS0044421,2
RTS0044422,3
RTS0044423,1
RTS0044424,2
RTS0044425,3
RTS0044426,5
RTS0044427,1
RTS0044428,6
RTS0044429,3
RTS0044430,1
RTS0044431,8
RTS0044432,7
RTS0044433,6
RTS0044434,5
RTS0044435,13
RTS0044436,4
RTS0044437,5
RTS0044438,2
RTS0044439,6
RTS0044440,7
RTS0044441,3
RTS0044442,7
RTS0044443,7
RTS0044444,3
RTS0044445,9
RTS0044446,3
RTS0044447,3
RTS0044448,2
RTS0044449,6
RTS0044450,3
RTS0044452,2
RTS0044453,5
RTS0044454,4
RTS0044455,4
RTS0044456,2
RTS0044457,4
RTS0044458,5
RTS0044459,4
RTS0044460,4
RTS0044461,1
RTS0044462,2
RTS0044463,6
RTS0044464,5
RTS0044465,1
RTS0044466,2
RTS0044467,2
RTS0044468,3
RTS0044469,7
RTS0044470,4
RTS0044471,5
RTS0044473,4
RTS0044474,2
RTS0044475,3
RTS0044476,1
RTS0044477,10
RTS0044478,2
RTS0044479,4
RTS0044480,4
RTS0044481,18
RTS0044482,16
RTS0044483,9
RTS0044484,14
RTS0044485,11
RTS0044486,3
RTS0044487,2
RTS0044488,6
RTS0044489,1
RTS0044490,3
RTS0044491,6
RTS0044492,2
RTS0044493,3
RTS0044494,1
RTS0044495,2
RTS0044496,7
RTS0044497,7
RTS0044498,6
RTS0044499,3
RTS0044500,6
RTS0044501,4
RTS0044502,3
RTS0044503,6
RTS0044504,1
RTS0044505,6
RTS0044506,5
RTS0044507,4
RTS0044508,5
RTS0044509,6
RTS0044510,4
RTS0044511,4
RTS0044512,3
RTS0044513,5
RTS0044514,5
RTS0044515,6
RTS0044516,4
RTS0044517,3
RTS0044518,4
RTS0044519,9
RTS0044520,4
RTS0044521,1
RTS0044522,2
RTS0044523,3
RTS0044524,3
RTS0044525,5
RTS0044526,2
RTS0044527,3
RTS0044528,2
RTS0044529,8
RTS0044530,2
RTS0044531,2
RTS0044532,3
RTS0044533,4
RTS0044534,4
RTS0044535,3
RTS0044536,1
RTS0044537,3
RTS0044538,3
RTS0044539,2
RTS0044540,3
RTS0044541,2
RTS0044542,1
RTS0044543,4
RTS0044544,3
RTS0044545,3
RTS0044546,2
RTS0044547,6
RTS0044548,6
RTS0044549,4
RTS0044550,4
RTS0044551,4
RTS0044552,7
RTS0044553,2
RTS0044554,7
RTS0044555,5
RTS0044556,4
RTS0044557,3
RTS0044559,5
RTS0044560,9
RTS0044561,2
RTS0044562,2
RTS0044563,3
RTS0044564,5
RTS0044565,5
RTS0044566,3
RTS0044567,5
RTS0044568,2
RTS0044569,3
RTS0044571,3
RTS0044572,5
RTS0044573,2
RTS0044574,8
RTS0044575,3
RTS0044576,3
RTS0044577,2
RTS0044578,6
RTS0044579,2
RTS0044580,2
RTS0044581,1
RTS0044582,1
RTS0044583,7
RTS0044584,8
RTS0044587,2
RTS0044588,5
RTS0044589,3
RTS0044590,2
RTS0044591,2
RTS0044592,6
RTS0044593,3
RTS0044594,5
RTS0044595,2
RTS0044596,1
RTS0044597,4
RTS0044598,2
RTS0044599,4
RTS0044600,3
RTS0044601,3
RTS0044602,2
RTS0044603,4
RTS0044604,2
RTS0044605,4
RTS0044606,4
RTS0044607,2
RTS0044608,3
RTS0044609,1
RTS0044610,6
RTS0044611,4
RTS0044612,2
RTS0044614,4
RTS0044615,3
RTS0044616,1
RTS0044617,2
RTS0044618,2
RTS0044619,3
RTS0044620,3
RTS0044621,6
RTS0044622,2
RTS0044623,8
RTS0044624,6
RTS0044625,3
RTS0044626,3
RTS0044627,1
RTS0044628,2
RTS0044629,3
RTS0044630,4
RTS0044631,6
RTS0044632,3
RTS0044633,3
RTS0044634,4
RTS0044635,4
RTS0044636,2
RTS0044637,1
RTS0044638,2
RTS0044639,2
RTS0044640,1
RTS0044641,6
RTS0044642,5
RTS0044643,5
RTS0044644,4
RTS0044645,7
RTS0044646,3
RTS0044647,2
RTS0044650,3
RTS0044651,3
RTS0044652,2
RTS0044653,4
RTS0044654,2
RTS0044655,4
RTS0044656,5
RTS0044657,2
RTS0044658,4
RTS0044659,3
RTS0044660,4
RTS0044661,3
RTS0044662,3
RTS0044663,2
RTS0044664,6
RTS0044665,2
RTS0044666,3
RTS0044667,5
RTS0044668,1
RTS0044669,2
RTS0044670,3
RTS0044671,2
RTS0044672,1
RTS0044673,4
RTS0044675,6
RTS0044676,5
RTS0044677,4
RTS0044678,4
RTS0044679,3
RTS0044680,1
RTS0044681,3
RTS0044682,3
RTS0044683,1
RTS0044684,3
RTS0044685,1
RTS0044686,1
RTS0044687,5
RTS0044688,8
RTS0044689,8
RTS0044690,8
RTS0044691,1
RTS0044692,4
RTS0044693,5
RTS0044694,3
RTS0044695,2
RTS0044696,6
RTS0044697,4
RTS0044698,5
RTS0044699,2
RTS0044701,4
RTS0044702,2
RTS0044703,5
RTS0044704,6
RTS0044705,2
RTS0044706,2
RTS0044707,3
RTS0044708,5
RTS0044709,7
RTS0044710,2
RTS0044711,5
RTS0044712,6
RTS0044714,2
RTS0044715,2
RTS0044716,9
RTS0044717,4
RTS0044718,7
RTS0044719,3
RTS0044720,8
RTS0044721,2
RTS0044722,4
RTS0044724,2
RTS0044725,2
RTS0044726,6
RTS0044727,4
RTS0044728,2
RTS0044729,6
RTS0044730,2
RTS0044731,3
RTS0044732,2
RTS0044733,2
RTS0044734,4
RTS0044735,5
RTS0044736,4
RTS0044737,1
RTS0044738,4
RTS0044739,3
RTS0044740,1
RTS0044741,2
RTS0044742,4
RTS0044743,3
RTS0044744,2
RTS0044745,4
RTS0044746,6
RTS0044747,3
RTS0044748,3
RTS0044749,4
RTS0044750,3
RTS0044751,5
RTS0044752,5
RTS0044753,5
RTS0044755,9
RTS0044756,6
RTS0044758,3
RTS0044759,4
RTS0044760,2
RTS0044761,6
RTS0044762,1
RTS0044763,2
RTS0044764,2
RTS0044765,4
RTS0044766,11
RTS0044767,1
RTS0044768,3
RTS0044769,1
RTS0044770,4
RTS0044771,7
RTS0044772,4
RTS0044773,4
RTS0044774,2
RTS0044775,3
RTS0044776,6
RTS0044777,4
RTS0044778,3
RTS0044779,4
RTS0044780,6
RTS0044781,5
RTS0044782,4
RTS0044783,4
RTS0044784,3
RTS0044785,7
RTS0044786,6
RTS0044787,6
RTS0044788,6
RTS0044789,5
RTS0044790,1
RTS0044791,9
RTS0044792,13
RTS0044793,4
RTS0044794,1
RTS0044795,6
RTS0044796,3
RTS0044797,3
RTS0044798,2
RTS0044799,3
RTS0044800,5
RTS0044801,2
RTS0044802,2
RTS0044804,5
RTS0044805,3
RTS0044806,5
RTS0044807,7
RTS0044808,2
RTS0044809,7
RTS0044810,2
RTS0044811,6
RTS0044812,4
RTS0044813,5
RTS0044815,6
RTS0044816,3
RTS0044817,4
RTS0044818,4
RTS0044819,11
RTS0044820,4
RTS0044821,3
RTS0044822,4
RTS0044823,8
RTS0044824,1
RTS0044825,4
RTS0044826,6
RTS0044827,4
RTS0044828,3
RTS0044829,3
RTS0044830,2
RTS0044831,4
RTS0044832,3
RTS0044833,4
RTS0044834,1
RTS0044835,6
RTS0044836,2
RTS0044837,4
RTS0044838,5
RTS0044839,6
RTS0044840,2
RTS0044841,3
RTS0044842,2
RTS0044843,3
RTS0044845,1
RTS0044846,2
RTS0044847,1
RTS0044848,5
RTS0044849,6
RTS0044850,4
RTS0044851,6
RTS0044852,3
RTS0044853,5
RTS0044854,1
RTS0044855,3
RTS0044856,6
RTS0044857,2
RTS0044858,1
RTS0044859,2
RTS0044860,1
RTS0044861,3
RTS0044862,2
RTS0044863,1
RTS0044864,7
RTS0044865,7
RTS0044866,8
RTS0044867,7
RTS0044868,3
RTS0044869,4
RTS0044870,9
RTS0044871,4
RTS0044872,1
RTS0044873,2
RTS0044874,6
RTS0044875,3
RTS0044876,3
RTS0044877,7
RTS0044878,9
RTS0044879,5
RTS0044880,4
RTS0044881,4
RTS0044882,3
RTS0044883,4
RTS0044884,4
RTS0044885,2
RTS0044886,4
RTS0044887,1
RTS0044888,6
RTS0044889,3
RTS0044890,1
RTS0044891,4
RTS0044892,2
RTS0044893,4
RTS0044894,4
RTS0044895,1
RTS0044896,4
RTS0044897,3
RTS0044898,2
RTS0044899,5
RTS0044900,6
RTS0044901,6
RTS0044902,6
RTS0044903,8
RTS0044904,5
RTS0044905,4
RTS0044906,7
RTS0044907,15
RTS0044908,10
RTS0044909,10
RTS0044910,7
RTS0044911,4
RTS0044912,3
RTS0044913,4
RTS0044914,3
RTS0044915,1
RTS0044916,3
RTS0044917,2
RTS0044918,2
RTS0044919,3
RTS0044920,6
RTS0044921,5
RTS0044923,2
RTS0044924,2
RTS0044925,2
RTS0044926,2
RTS0044927,7
RTS0044928,5
RTS0044929,1
RTS0044930,4
RTS0044931,3
RTS0044933,1
RTS0044934,4
RTS0044935,5
RTS0044936,3
RTS0044937,4
RTS0044938,5
RTS0044939,5
RTS0044940,3
RTS0044941,3
RTS0044942,4
RTS0044943,3
RTS0044944,1
RTS0044945,4
RTS0044946,5
RTS0044947,4
RTS0044949,6
RTS0044950,6
RTS0044951,4
RTS0044952,1
RTS0044953,3
RTS0044954,5
RTS0044955,4
RTS0044956,5
RTS0044957,7
RTS0044958,7
RTS0044959,6
RTS0044960,2
RTS0044962,5
RTS0044963,2
RTS0044964,3
RTS0044965,2
RTS0044966,2
RTS0044967,7
RTS0044968,7
RTS0044969,7
RTS0044970,7
RTS0044971,3
RTS0044972,2
RTS0044973,3
RTS0044974,4
RTS0044975,2
RTS0044976,4
RTS0044977,2
RTS0044978,4
RTS0044979,1
RTS0044980,2
RTS0044981,4
RTS0044982,2
RTS0044983,4
RTS0044984,5
RTS0044985,11
RTS0044986,2
RTS0044987,2
RTS0044988,1
RTS0044989,4
RTS0044990,4
RTS0044991,2
RTS0044992,4
RTS0044993,1
RTS0044994,1
RTS0044995,2
RTS0044996,3
RTS0044997,2
RTS0044998,3
RTS0044999,2
RTS0045000,4
RTS0045001,4
RTS0045002,4
RTS0045003,2
RTS0045004,5
RTS0045005,2
RTS0045006,12
RTS0045007,5
RTS0045008,9
RTS0045009,5
RTS0045012,2
RTS0045013,2
RTS0045014,3
RTS0045015,2
RTS0045016,6
RTS0045017,3
RTS0045018,4
RTS0045019,2
RTS0045021,1
RTS0045023,6
RTS0045024,2
RTS0045025,3
RTS0045026,3
RTS0045027,1
RTS0045028,6
RTS0045029,4
RTS0045030,3
RTS0045031,1
RTS0045032,5
RTS0045033,3
RTS0045034,2
RTS0045035,2
RTS0045036,4
RTS0045038,4
RTS0045039,1
RTS0045040,2
RTS0045041,4
RTS0045042,3
RTS0045043,7
RTS0045044,5
RTS0045045,12
RTS0045046,1
RTS0045047,4
RTS0045048,1
RTS0045049,3
RTS0045050,2
RTS0045051,9
RTS0045052,1
RTS0045053,5
RTS0045054,4
RTS0045055,3
RTS0045056,7
RTS0045057,8
RTS0045058,1
RTS0045059,2
RTS0045060,8
RTS0045061,3
RTS0045063,1
RTS0045064,2
RTS0045065,2
RTS0045066,5
RTS0045067,9
RTS0045068,10
RTS0045069,2
RTS0045070,7
RTS0045071,4
RTS0045072,3
RTS0045073,2
RTS0045074,3
RTS0045075,1
RTS0045076,1
RTS0045077,3
RTS0045078,1
RTS0045079,3
RTS0045080,3
RTS0045081,1
RTS0045082,2
RTS0045083,8
RTS0045084,4
RTS0045085,5
RTS0045086,3
RTS0045087,2
RTS0045088,6
RTS0045091,3
RTS0045092,2
RTS0045093,3
RTS0045094,2
RTS0045095,3
RTS0045096,1
RTS0045097,1
RTS0045098,1
RTS0045099,3
RTS0045100,4
RTS0045101,2
RTS0045102,2
RTS0045103,1
RTS0045104,1
RTS0045105,3
RTS0045107,1
RTS0045108,3
RTS0045109,3
RTS0045110,1
RTS0045111,1
RTS0045112,1
RTS0045113,5
RTS0045114,8
RTS0045115,1
RTS0045116,4
RTS0045117,2
RTS0045118,3
RTS0045119,6
RTS0045120,2
RTS0045121,2
RTS0045122,3
RTS0045123,2
RTS0045124,3
RTS0045125,4
RTS0045127,1
RTS0045128,4
RTS0045129,6
RTS0045130,5
RTS0045131,3
RTS0045132,5
RTS0045133,4
RTS0045134,4
RTS0045135,3
RTS0045136,4
RTS0045137,3
RTS0045138,3
RTS0045139,3
RTS0045140,4
RTS0045141,2
RTS0045142,3
RTS0045143,4
RTS0045145,4
RTS0045146,1
RTS0045147,2
RTS0045148,1
RTS0045149,4
RTS0045150,1
RTS0045151,3
RTS0045152,3
RTS0045153,6
RTS0045154,4
RTS0045155,1
RTS0045156,7
RTS0045157,7
RTS0045158,1
RTS0045160,10
RTS0045161,6
RTS0045162,4
RTS0045163,4
RTS0045164,5
RTS0045165,7
RTS0045166,4
RTS0045167,5
RTS0045168,5
RTS0045169,5
RTS0045170,4
RTS0045172,4
RTS0045173,6
RTS0045174,6
RTS0045176,1
RTS0045177,2
RTS0045178,2
RTS0045179,4
RTS0045180,2
RTS0045181,6
RTS0045182,14
RTS0045183,2
RTS0045184,1
RTS0045185,5
RTS0045186,3
RTS0045187,6
RTS0045188,3
RTS0045189,5
RTS0045190,3
RTS0045191,2
RTS0045193,5
RTS0045194,3
RTS0045195,4
RTS0045196,2
RTS0045197,1
RTS0045198,3
RTS0045199,6
RTS0045200,8
RTS0045201,5
RTS0045202,3
RTS0045203,4
RTS0045204,1
RTS0045205,5
RTS0045206,3
RTS0045208,3
RTS0045209,3
RTS0045210,2
RTS0045212,9
RTS0045213,2
RTS0045214,2
RTS0045215,3
RTS0045216,2
RTS0045217,1
RTS0045218,5
RTS0045219,4
RTS0045220,1
RTS0045221,4
RTS0045222,3
RTS0045223,6
RTS0045225,6
RTS0045226,14
RTS0045227,10
RTS0045228,17
RTS0045229,6
RTS0045230,10
RTS0045231,8
RTS0045232,6
RTS0045233,7
RTS0045234,8
RTS0045235,4
RTS0045236,7
RTS0045237,2
RTS0045238,5
RTS0045239,7
RTS0045240,10
RTS0045241,6
RTS0045242,5
RTS0045243,4
RTS0045244,6
RTS0045245,3
RTS0045246,5
RTS0045247,2
RTS0045248,1
RTS0045250,3
RTS0045251,2
RTS0045252,1
RTS0045253,8
RTS0045254,2
RTS0045255,6
RTS0045256,1
RTS0045257,4
RTS0045258,5
RTS0045259,1
RTS0045260,5
RTS0045261,1
RTS0045262,4
RTS0045263,11
RTS0045264,6
RTS0045265,4
RTS0045266,3
RTS0045267,5
RTS0045268,4
RTS0045269,5
RTS0045270,2
RTS0045272,4
RTS0045273,3
RTS0045274,4
RTS0045275,1
RTS0045276,1
RTS0045278,1
RTS0045279,4
RTS0045281,5
RTS0045282,3
RTS0045283,3
RTS0045284,5
RTS0045285,7
RTS0045286,9
RTS0045287,4
RTS0045288,2
RTS0045289,1
RTS0045290,6
RTS0045291,5
RTS0045292,3
RTS0045293,12
RTS0045294,3
RTS0045295,9
RTS0045296,5
RTS0045297,1
RTS0045298,1
RTS0045299,3
RTS0045300,3
RTS0045301,2
RTS0045302,5
RTS0045303,5
RTS0045304,5
RTS0045305,2
RTS0045306,5
RTS0045307,3
RTS0045308,1
RTS0045309,3
RTS0045310,7
RTS0045311,1
RTS0045313,3
RTS0045314,2
RTS0045315,1
RTS0045316,6
RTS0045317,7
RTS0045318,1
RTS0045319,7
RTS0045321,3
RTS0045323,4
RTS0045324,1
RTS0045325,3
RTS0045326,2
RTS0045327,3
RTS0045328,3
RTS0045329,2
RTS0045330,2
RTS0045331,1
RTS0045332,3
RTS0045333,9
RTS0045334,3
RTS0045336,8
RTS0045337,4
RTS0045338,5
RTS0045339,1
RTS0045340,2
RTS0045341,1
RTS0045342,1
RTS0045343,4
RTS0045344,1
RTS0045345,5
RTS0045346,3
RTS0045347,6
RTS0045348,5
RTS0045349,3
RTS0045350,2
RTS0045351,4
RTS0045352,1
RTS0045353,4
RTS0045354,5
RTS0045355,1
RTS0045356,3
RTS0045357,6
RTS0045358,4
RTS0045359,3
RTS0045360,3
RTS0045361,9
RTS0045362,2
RTS0045363,2
RTS0045364,5
RTS0045365,3
RTS0045366,4
RTS0045367,3
RTS0045368,3
RTS0045369,5
RTS0045370,1
RTS0045371,3
RTS0045372,6
RTS0045373,6
RTS0045374,7
RTS0045375,1
RTS0045376,4
RTS0045377,3
RTS0045378,3
RTS0045379,1
RTS0045380,1
RTS0045382,3
RTS0045383,4
RTS0045384,2
RTS0045385,1
RTS0045386,4
RTS0045387,5
RTS0045388,2
RTS0045389,3
RTS0045390,3
RTS0045391,3
RTS0045392,3
RTS0045393,4
RTS0045394,2
RTS0045395,2
RTS0045396,5
RTS0045397,5
RTS0045398,5
RTS0045399,2
RTS0045400,5
RTS0045401,1
RTS0045402,3
RTS0045403,3
RTS0045404,2
RTS0045405,5
RTS0045406,6
RTS0045407,4
RTS0045408,3
RTS0045409,6
RTS0045410,6
RTS0045411,8
RTS0045412,12
RTS0045413,9
RTS0045414,5
RTS0045415,8
RTS0045416,10
RTS0045417,2
RTS0045418,3
RTS0045419,4
RTS0045420,1
RTS0045421,141
RTS0045422,101
RTS0045423,103
RTS0045424,191
RTS0045425,94
RTS0045426,3
RTS0045427,6
RTS0045428,3
RTS0045429,2
RTS0045430,4
RTS0045431,3
RTS0045432,5
RTS0045433,7
RTS0045434,5
RTS0045435,2
RTS0045436,5
RTS0045437,12
RTS0045438,11
RTS0045439,7
RTS0045440,5
RTS0045441,2
RTS0045442,4
RTS0045444,2
RTS0045445,7
RTS0045446,7
RTS0045447,6
RTS0045448,4
RTS0045449,2
RTS0045450,2
RTS0045451,6
RTS0045452,5
RTS0045453,8
RTS0045454,9
RTS0045455,11
RTS0045456,3
RTS0045457,1
RTS0045458,3
RTS0045459,2
RTS0045460,3
RTS0045461,3
RTS0045462,7
RTS0045463,9
RTS0045464,6
RTS0045465,9
RTS0045466,5
RTS0045467,7
RTS0045468,2
RTS0045470,7
RTS0045471,6
RTS0045472,4
RTS0045473,2
RTS0045474,3
RTS0045475,3
RTS0045476,6
RTS0045477,2
RTS0045478,3
RTS0045479,4
RTS0045480,2
RTS0045481,3
RTS0045482,4
RTS0045483,8
RTS0045484,6
RTS0045485,5
RTS0045486,2
RTS0045487,6
RTS0045488,6
RTS0045489,4
RTS0045490,4
RTS0045491,18
RTS0045492,24
RTS0045493,31
RTS0045494,13
RTS0045495,18
RTS0045496,2
RTS0045497,5
RTS0045498,8
RTS0045499,7
RTS0045500,10
RTS0045501,40
RTS0045502,42
RTS0045503,28
RTS0045504,21
RTS0045505,27
RTS0045506,179
RTS0045507,218
RTS0045508,133
RTS0045509,233
RTS0045510,170
RTS0045511,5
RTS0045512,6
RTS0045513,6
RTS0045514,10
RTS0045515,1
RTS0045516,4
RTS0045517,3
RTS0045518,3
RTS0045519,4
RTS0045520,6
RTS0045521,4
RTS0045522,3
RTS0045523,7
RTS0045524,4
RTS0045525,1
RTS0045526,8
RTS0045527,2
RTS0045528,3
RTS0045529,5
RTS0045530,6
RTS0045531,3
RTS0045532,3
RTS0045533,4
RTS0045534,7
RTS0045536,14
RTS0045537,10
RTS0045538,7
RTS0045539,14
RTS0045540,11
RTS0045541,2
RTS0045542,3
RTS0045543,1
RTS0045544,4
RTS0045545,6
RTS0045546,2
RTS0045547,5
RTS0045548,2
RTS0045549,3
RTS0045550,3
RTS0045551,2
RTS0045552,4
RTS0045553,3
RTS0045554,3
RTS0045555,4
RTS0045556,5
RTS0045557,7
RTS0045558,7
RTS0045559,9
RTS0045560,8
RTS0045561,1
RTS0045563,1
RTS0045564,3
RTS0045565,2
RTS0045566,4
RTS0045567,3
RTS0045568,1
RTS0045569,4
RTS0045572,3
RTS0045573,3
RTS0045574,3
RTS0045576,2
RTS0045577,5
RTS0045578,2
RTS0045579,3
RTS0045581,7
RTS0045582,7
RTS0045583,7
RTS0045584,9
RTS0045585,3
RTS0045587,7
RTS0045588,2
RTS0045589,4
RTS0045590,4
RTS0045592,15
RTS0045593,16
RTS0045594,16
RTS0045595,15
RTS0045596,5
RTS0045597,19
RTS0045598,13
RTS0045599,19
RTS0045600,12
RTS0045602,7
RTS0045603,2
RTS0045604,3
RTS0045606,7
RTS0045607,3
RTS0045608,3
RTS0045609,3
RTS0045610,1
RTS0045611,3
RTS0045612,1
RTS0045613,5
RTS0045614,7
RTS0045615,3
RTS0045616,2
RTS0045617,3
RTS0045618,2
RTS0045619,6
RTS0045621,6
RTS0045622,8
RTS0045623,8
RTS0045624,2
RTS0045625,8
RTS0045626,1
RTS0045627,3
RTS0045628,2
RTS0045629,4
RTS0045630,4
RTS0045631,2
RTS0045632,3
RTS0045633,5
RTS0045634,1
RTS0045635,4
RTS0045636,6
RTS0045637,2
RTS0045638,8
RTS0045639,2
RTS0045640,3
RTS0045641,4
RTS0045642,4
RTS0045643,4
RTS0045644,2
RTS0045645,4
RTS0045646,3
RTS0045647,3
RTS0045648,3
RTS0045649,5
RTS0045650,2
RTS0045651,1
RTS0045652,5
RTS0045653,6
RTS0045654,4
RTS0045655,1
RTS0045656,10
RTS0045657,8
RTS0045658,9
RTS0045659,9
RTS0045660,11
RTS0045661,20
RTS0045662,15
RTS0045663,13
RTS0045664,10
RTS0045665,18
RTS0045666,3
RTS0045667,9
RTS0045668,4
RTS0045669,2
RTS0045670,4
RTS0045671,1
RTS0045672,2
RTS0045673,1
RTS0045674,3
RTS0045675,1
RTS0045676,13
RTS0045677,11
RTS0045678,16
RTS0045679,12
RTS0045680,11
RTS0045681,5
RTS0045682,10
RTS0045683,3
RTS0045684,2
RTS0045685,2
RTS0045688,4
RTS0045689,2
RTS0045690,6
RTS0045691,3
RTS0045692,12
RTS0045693,6
RTS0045694,6
RTS0045695,3
RTS0045696,5
RTS0045697,2
RTS0045698,5
RTS0045699,1
RTS0045700,3
RTS0045701,1
RTS0045702,4
RTS0045703,1
RTS0045704,5
RTS0045705,2
RTS0045706,1
RTS0045707,1
RTS0045708,4
RTS0045709,2
RTS0045710,3
RTS0045712,7
RTS0045713,4
RTS0045714,4
RTS0045715,2
RTS0045716,10
RTS0045717,3
RTS0045718,5
RTS0045719,4
RTS0045720,7
RTS0045721,3
RTS0045722,1
RTS0045723,5
RTS0045724,8
RTS0045725,2
RTS0045726,5
RTS0045727,1
RTS0045728,3
RTS0045729,1
RTS0045730,1
RTS0045731,7
RTS0045732,5
RTS0045733,5
RTS0045734,4
RTS0045735,4
RTS0045736,9
RTS0045737,26
RTS0045738,23
RTS0045739,23
RTS0045740,19
RTS0045741,13
RTS0045742,4
RTS0045743,7
RTS0045744,10
RTS0045745,17
RTS0045746,12
RTS0045747,8
RTS0045748,9
RTS0045749,7
RTS0045750,7
RTS0045751,14
RTS0045752,6
RTS0045753,11
RTS0045754,13
RTS0045755,10
RTS0045756,8
RTS0045757,10
RTS0045758,6
RTS0045759,6
RTS0045760,12
RTS0045761,4
RTS0045762,2
RTS0045763,1
RTS0045764,1
RTS0045766,5
RTS0045767,2
RTS0045768,4
RTS0045769,1
RTS0045770,1
RTS0045771,3
RTS0045772,3
RTS0045773,7
RTS0045774,1
RTS0045775,3
RTS0045776,3
RTS0045777,5
RTS0045778,3
RTS0045780,3
RTS0045781,15
RTS0045782,18
RTS0045783,17
RTS0045784,11
RTS0045785,23
RTS0045786,5
RTS0045787,4
RTS0045788,7
RTS0045789,5
RTS0045790,4
RTS0045791,1
RTS0045792,3
RTS0045793,3
RTS0045794,4
RTS0045795,4
RTS0045796,5
RTS0045797,1
RTS0045798,3
RTS0045799,7
RTS0045800,5
RTS0045801,4
RTS0045802,3
RTS0045803,4
RTS0045804,2
RTS0045805,3
RTS0045806,11
RTS0045807,8
RTS0045808,8
RTS0045809,6
RTS0045810,5
RTS0045811,2
RTS0045812,3
RTS0045813,4
RTS0045814,6
RTS0045815,1
RTS0045816,2
RTS0045817,4
RTS0045818,3
RTS0045819,5
RTS0045820,4
RTS0045821,6
RTS0045822,7
RTS0045823,6
RTS0045824,10
RTS0045825,4
RTS0045826,9
RTS0045827,12
RTS0045828,5
RTS0045829,14
RTS0045830,5
RTS0045831,2
RTS0045832,5
RTS0045833,7
RTS0045834,8
RTS0045835,3
RTS0045836,16
RTS0045837,13
RTS0045838,12
RTS0045840,11
RTS0045841,8
RTS0045842,10
RTS0045843,4
RTS0045844,6
RTS0045846,40
RTS0045848,9
RTS0045849,39
RTS0045851,2
RTS0045852,2
RTS0045853,6
RTS0045854,4
RTS0045855,3
RTS0045856,7
RTS0045857,3
RTS0045858,2
RTS0045859,2
RTS0045860,2
RTS0045862,5
RTS0045863,36
RTS0045864,41
RTS0045865,24
RTS0045866,34
RTS0045867,2
RTS0045868,1
RTS0045869,1
RTS0045870,3
RTS0045871,1
RTS0045872,3
RTS0045873,3
RTS0045874,1
RTS0045875,3
RTS0045876,3
RTS0045877,2
RTS0045879,4
RTS0045881,2
RTS0045882,1
RTS0045883,1
RTS0045884,2
RTS0045885,2
RTS0045886,2
RTS0045887,4
RTS0045888,2
RTS0045889,2
RTS0045890,3
RTS0045891,2
RTS0045892,3
RTS0045893,2
RTS0045894,4
RTS0045895,6
RTS0045896,3
RTS0045897,3
RTS0045898,5
RTS0045899,1
RTS0045900,12
RTS0045901,4
RTS0045902,3
RTS0045903,12
RTS0045904,6
RTS0045905,7
RTS0045906,5
RTS0045907,6
RTS0045908,4
RTS0045909,4
RTS0045911,2
RTS0045912,2
RTS0045913,3
RTS0045914,3
RTS0045915,2
RTS0045916,4
RTS0045917,2
RTS0045918,4
RTS0045919,1
RTS0045920,4
RTS0045921,4
RTS0045922,2
RTS0045923,3
RTS0045924,2
RTS0045925,5
RTS0045926,4
RTS0045927,5
RTS0045928,6
RTS0045929,4
RTS0045930,16
RTS0045931,8
RTS0045932,5
RTS0045939,5
RTS0045940,1
RTS0045941,4
RTS0045942,2
RTS0045943,9
RTS0045944,3
RTS0045945,3
RTS0045946,5
RTS0045947,1
RTS0045948,2
RTS0045949,2
RTS0045950,2
RTS0045951,8
RTS0045952,4
RTS0045953,2
RTS0045954,4
RTS0045955,2
RTS0045956,4
RTS0045957,5
RTS0045958,2
RTS0045959,2
RTS0045960,2
RTS0045961,4
RTS0045962,5
RTS0045963,3
RTS0045964,3
RTS0045965,2
RTS0045967,2
RTS0045968,2
RTS0045969,6
RTS0045970,13
RTS0045971,7
RTS0045972,5
RTS0045973,3
RTS0045974,5
RTS0045975,4
RTS0045976,3
RTS0045977,3
RTS0045978,4
RTS0045979,7
RTS0045980,6
RTS0045981,9
RTS0045982,8
RTS0045983,8
RTS0045984,3
RTS0045985,3
RTS0045986,5
RTS0045987,3
RTS0045988,5
RTS0045989,1
RTS0045990,4
RTS0045991,3
RTS0045992,1
RTS0045993,6
RTS0045994,1
RTS0045995,2
RTS0045996,2
RTS0045997,7
RTS0045998,1
RTS0045999,4
RTS0046000,1
RTS0046001,1
RTS0046002,5
RTS0046003,2
RTS0046004,3
RTS0046005,6
RTS0046006,7
RTS0046007,5
RTS0046008,5
RTS0046009,22
RTS0046010,1
RTS0046011,1
RTS0046012,5
RTS0046013,4
RTS0046014,3
RTS0046015,2
RTS0046016,2
RTS0046017,5
RTS0046018,6
RTS0046019,4
RTS0046020,3
RTS0046021,2
RTS0046022,2
RTS0046023,1
RTS0046024,2
RTS0046025,3
RTS0046026,2
RTS0046027,9
RTS0046028,5
RTS0046029,3
RTS0046030,5
RTS0046031,3
RTS0046032,5
RTS0046033,2
RTS0046035,6
RTS0046036,1
RTS0046037,3
RTS0046038,1
RTS0046039,4
RTS0046040,2
RTS0046041,1
RTS0046042,1
RTS0046043,2
RTS0046044,2
RTS0046045,2
RTS0046046,2
RTS0046047,1
RTS0046048,5
RTS0046049,6
RTS0046050,2
RTS0046051,4
RTS0046052,4
RTS0046053,3
RTS0046054,9
RTS0046055,9
RTS0046056,5
RTS0046057,3
RTS0046058,7
RTS0046059,4
RTS0046060,6
RTS0046061,9
RTS0046062,5
RTS0046063,5
RTS0046064,9
RTS0046065,8
RTS0046066,6
RTS0046067,3
RTS0046068,4
RTS0046070,4
RTS0046071,2
RTS0046073,2
RTS0046074,3
RTS0046075,6
RTS0046076,8
RTS0046077,4
RTS0046078,3
RTS0046079,5
RTS0046080,4
RTS0046081,3
RTS0046082,8
RTS0046083,1
RTS0046084,7
RTS0046085,4
RTS0046086,3
RTS0046088,5
RTS0046089,2
RTS0046090,4
RTS0046091,1
RTS0046092,6
RTS0046093,2
RTS0046094,3
RTS0046095,2
RTS0046096,3
RTS0046097,2
RTS0046098,3
RTS0046099,1
RTS0046102,2
RTS0046103,1
RTS0046104,4
RTS0046105,3
RTS0046106,2
RTS0046108,6
RTS0046109,5
RTS0046110,3
RTS0046111,2
RTS0046112,3
RTS0046113,2
RTS0046114,1
RTS0046115,8
RTS0046116,6
RTS0046117,7
RTS0046119,2
RTS0046121,3
RTS0046122,2
RTS0046123,2
RTS0046124,6
RTS0046126,5
RTS0046127,2
RTS0046128,3
RTS0046129,2
RTS0046130,3
RTS0046131,2
RTS0046132,7
RTS0046133,9
RTS0046134,3
RTS0046135,6
RTS0046136,24
RTS0046137,70
RTS0046138,7
RTS0046140,7
RTS0046141,1
RTS0046142,6
RTS0046143,4
RTS0046144,4
RTS0046145,2
RTS0046146,1
RTS0046148,3
RTS0046149,4
RTS0046150,4
RTS0046152,1
RTS0046153,2
RTS0046154,7
RTS0046155,1
RTS0046156,2
RTS0046157,3
RTS0046158,4
RTS0046159,2
RTS0046160,6
RTS0046161,2
RTS0046162,1
RTS0046163,5
RTS0046164,6
RTS0046165,5
RTS0046166,4
RTS0046167,4
RTS0046168,7
RTS0046169,6
RTS0046170,2
RTS0046171,3
RTS0046172,2
RTS0046173,4
RTS0046174,1
RTS0046175,1
RTS0046176,1
RTS0046177,1
RTS0046178,2
RTS0046179,3
RTS0046180,4
RTS0046181,1
RTS0046182,3
RTS0046183,4
RTS0046184,6
RTS0046185,6
RTS0046186,2
RTS0046187,4
RTS0046188,3
RTS0046191,8
RTS0046195,1
RTS0046196,1
RTS0046197,1
RTS0046198,3
RTS0046199,2
RTS0046200,4
RTS0046201,2
RTS0046202,2
RTS0046203,3
RTS0046204,2
RTS0046205,1
RTS0046206,6
RTS0046207,5
RTS0046208,1
RTS0046209,3
RTS0046210,5
RTS0046211,3
RTS0046212,1
RTS0046213,4
RTS0046214,4
RTS0046215,2
RTS0046216,3
RTS0046217,5
RTS0046218,2
RTS0046219,5
RTS0046220,5
RTS0046221,1
RTS0046222,4
RTS0046223,2
RTS0046224,2
RTS0046225,2
RTS0046226,6
RTS0046227,3
RTS0046228,2
RTS0046229,4
RTS0046230,3
RTS0046231,2
RTS0046232,7
RTS0046233,9
RTS0046234,4
RTS0046235,4
RTS0046236,5
RTS0046237,2
RTS0046238,3
RTS0046239,2
RTS0046240,3
RTS0046241,2
RTS0046242,3
RTS0046243,3
RTS0046245,1
RTS0046246,2
RTS0046247,1
RTS0046248,1
RTS0046249,3
RTS0046250,3
RTS0046251,1
RTS0046252,25
RTS0046253,19
RTS0046254,5
RTS0046255,3
RTS0046256,4
RTS0046257,3
RTS0046258,7
RTS0046259,2
RTS0046260,4
RTS0046261,1
RTS0046262,5
RTS0046263,2
RTS0046264,2
RTS0046265,4
RTS0046266,4
RTS0046267,1
RTS0046268,12
RTS0046269,8
RTS0046270,3
RTS0046271,8
RTS0046272,4
RTS0046273,5
RTS0046274,6
RTS0046275,3
RTS0046276,9
RTS0046277,1
RTS0046278,3
RTS0046279,8
RTS0046280,3
RTS0046281,12
RTS0046282,5
RTS0046283,2
RTS0046284,1
RTS0046285,6
RTS0046286,3
RTS0046287,3
RTS0046288,2
RTS0046289,3
RTS0046290,6
RTS0046291,7
RTS0046292,6
RTS0046293,4
RTS0046294,2
RTS0046295,7
RTS0046296,4
RTS0046297,10
RTS0046298,6
RTS0046299,1
RTS0046300,2
RTS0046301,4
RTS0046302,2
RTS0046304,2
RTS0046305,4
RTS0046307,3
RTS0046308,4
RTS0046309,4
RTS0046310,2
RTS0046311,2
RTS0046312,4
RTS0046313,3
RTS0046314,6
RTS0046315,1
RTS0046316,3
RTS0046317,3
RTS0046318,3
RTS0046319,4
RTS0046320,2
RTS0046321,7
RTS0046322,4
RTS0046323,3
RTS0046324,5
RTS0046325,3
RTS0046326,3
RTS0046327,1
RTS0046328,6
RTS0046329,9
RTS0046330,10
RTS0046331,6
RTS0046332,5
RTS0046333,9
RTS0046334,6
RTS0046335,7
RTS0046336,11
RTS0046342,1
RTS0046343,3
RTS0046344,2
RTS0046345,2
RTS0046346,2
RTS0046347,47
RTS0046348,31
RTS0046349,37
RTS0046350,3
RTS0046352,6
RTS0046353,7
RTS0046354,3
RTS0046355,6
RTS0046356,5
RTS0046357,1
RTS0046358,2
RTS0046359,5
RTS0046360,3
RTS0046362,4
RTS0046363,9
RTS0046364,6
RTS0046365,6
RTS0046366,1
RTS0046367,1
RTS0046368,7
RTS0046369,1
RTS0046370,4
RTS0046371,2
RTS0046372,4
RTS0046373,3
RTS0046375,5
RTS0046376,2
RTS0046377,6
RTS0046378,3
RTS0046379,2
RTS0046380,2
RTS0046381,4
RTS0046382,3
RTS0046383,2
RTS0046384,1
RTS0046386,1
RTS0046387,1
RTS0046388,4
RTS0046389,1
RTS0046390,1
RTS0046391,3
RTS0046392,2
RTS0046393,1
RTS0046394,4
RTS0046395,4
RTS0046396,1
RTS0046397,3
RTS0046398,6
RTS0046399,3
RTS0046400,1
RTS0046401,3
RTS0046402,8
RTS0046403,4
RTS0046404,4
RTS0046405,4
RTS0046406,4
RTS0046407,3
RTS0046408,3
RTS0046409,4
RTS0046410,8
RTS0046411,6
RTS0046412,3
RTS0046413,8
RTS0046414,105
RTS0046415,21
RTS0046416,1
RTS0046417,4
RTS0046418,3
RTS0046419,1
RTS0046420,3
RTS0046421,4
RTS0046422,4
RTS0046423,3
RTS0046424,1
RTS0046425,3
RTS0046426,3
RTS0046427,4
RTS0046428,4
RTS0046429,1
RTS0046430,2
RTS0046431,6
RTS0046432,6
RTS0046433,4
RTS0046434,8
RTS0046435,10
RTS0046439,5
RTS0046440,3
RTS0046441,4
RTS0046442,2
RTS0046443,3
RTS0046444,7
RTS0046445,2
RTS0046446,2
RTS0046447,5
RTS0046448,5
RTS0046449,13
RTS0046450,20
RTS0046451,3
RTS0046452,20
RTS0046453,13
RTS0046454,14
RTS0046455,15
RTS0046456,7
RTS0046457,9
RTS0046459,11
RTS0046460,14
RTS0046461,4
RTS0046462,3
RTS0046463,3
RTS0046464,4
RTS0046466,1
RTS0046468,1
RTS0046469,1
RTS0046470,5
RTS0046471,2
RTS0046472,4
RTS0046473,3
RTS0046474,1
RTS0046475,2
RTS0046476,3
RTS0046478,5
RTS0046479,5
RTS0046480,3
RTS0046482,3
RTS0046483,3
RTS0046484,1
RTS0046485,5
RTS0046486,3
RTS0046487,4
RTS0046488,3
RTS0046489,1
RTS0046490,6
RTS0046492,5
RTS0046493,3
RTS0046494,4
RTS0046495,3
RTS0046496,2
RTS0046497,3
RTS0046498,7
RTS0046499,10
RTS0046500,11
RTS0046501,6
RTS0046502,4
RTS0046503,5
RTS0046504,5
RTS0046505,2
RTS0046506,2
RTS0046507,1
RTS0046508,4
RTS0046509,2
RTS0046510,7
RTS0046511,1
RTS0046512,5
RTS0046513,1
RTS0046514,3
RTS0046515,8
RTS0046516,2
RTS0046517,7
RTS0046518,3
RTS0046520,2
RTS0046521,1
RTS0046522,3
RTS0046524,4
RTS0046525,6
RTS0046526,9
RTS0046527,10
RTS0046528,7
RTS0046529,4
RTS0046530,2
RTS0046531,3
RTS0046532,6
RTS0046533,2
RTS0046534,6
RTS0046535,3
RTS0046536,3
RTS0046537,2
RTS0046538,2
RTS0046539,1
RTS0046540,2
RTS0046541,4
RTS0046542,3
RTS0046544,3
RTS0046545,3
RTS0046546,1
RTS0046548,2
RTS0046549,8
RTS0046550,4
RTS0046551,7
RTS0046552,4
RTS0046553,4
RTS0046554,1
RTS0046555,5
RTS0046556,8
RTS0046557,1
RTS0046558,3
RTS0046559,5
RTS0046560,5
RTS0046561,1
RTS0046562,1
RTS0046563,1
RTS0046564,4
RTS0046565,4
RTS0046566,3
RTS0046567,7
RTS0046568,1
RTS0046569,2
RTS0046570,4
RTS0046571,3
RTS0046572,3
RTS0046574,3
RTS0046575,2
RTS0046577,1
RTS0046578,2
RTS0046580,4
RTS0046581,6
RTS0046582,5
RTS0046583,3
RTS0046584,3
RTS0046585,6
RTS0046586,3
RTS0046587,3
RTS0046588,3
RTS0046589,2
RTS0046590,2
RTS0046591,4
RTS0046592,1
RTS0046593,3
RTS0046594,9
RTS0046595,4
RTS0046597,6
RTS0046598,4
RTS0046599,3
RTS0046600,8
RTS0046601,8
RTS0046602,3
RTS0046603,6
RTS0046604,5
RTS0046605,1
RTS0046606,3
RTS0046607,6
RTS0046608,6
RTS0046609,5
RTS0046610,3
RTS0046611,1
RTS0046612,3
RTS0046613,5
RTS0046614,6
RTS0046615,1
RTS0046616,6
RTS0046617,4
RTS0046618,4
RTS0046619,5
RTS0046620,2
RTS0046621,7
RTS0046622,4
RTS0046623,4
RTS0046624,6
RTS0046625,7
RTS0046626,3
RTS0046627,3
RTS0046628,3
RTS0046629,2
RTS0046630,4
RTS0046631,6
RTS0046632,5
RTS0046633,7
RTS0046634,1
RTS0046635,6
RTS0046636,4
RTS0046637,7
RTS0046638,2
RTS0046639,3
RTS0046640,6
RTS0046642,2
RTS0046643,1
RTS0046644,4
RTS0046645,3
RTS0046646,1
RTS0046647,3
RTS0046649,3
RTS0046650,1
RTS0046651,1
RTS0046652,1
RTS0046653,6
RTS0046654,3
RTS0046655,4
RTS0046656,3
RTS0046657,7
RTS0046658,2
RTS0046659,4
RTS0046661,6
RTS0046662,2
RTS0046663,3
RTS0046664,3
RTS0046666,2
RTS0046667,6
RTS0046668,3
RTS0046669,1
RTS0046670,2
RTS0046671,2
RTS0046672,5
RTS0046673,1
RTS0046675,3
RTS0046676,2
RTS0046677,4
RTS0046678,3
RTS0046680,5
RTS0046681,2
RTS0046682,2
RTS0046683,3
RTS0046684,2
RTS0046685,3
RTS0046686,6
RTS0046687,1
RTS0046688,2
RTS0046689,5
RTS0046690,1
RTS0046691,1
RTS0046692,5
RTS0046693,3
RTS0046694,5
RTS0046695,2
RTS0046696,1
RTS0046697,3
RTS0046698,8
RTS0046699,4
RTS0046700,2
RTS0046701,9
RTS0046702,5
RTS0046703,20
RTS0046704,20
RTS0046705,18
RTS0046706,12
RTS0046707,29
RTS0046708,15
RTS0046710,3
RTS0046711,5
RTS0046712,3
RTS0046713,3
RTS0046714,3
RTS0046715,1
RTS0046716,5
RTS0046717,5
RTS0046718,2
RTS0046719,1
RTS0046721,3
RTS0046722,3
RTS0046723,2
RTS0046724,3
RTS0046725,3
RTS0046726,3
RTS0046727,7
RTS0046728,3
RTS0046729,4
RTS0046730,6
RTS0046731,1
RTS0046732,3
RTS0046733,1
RTS0046734,5
RTS0046735,1
RTS0046736,2
RTS0046737,2
RTS0046739,1
RTS0046740,6
RTS0046741,3
RTS0046742,1
RTS0046743,2
RTS0046744,3
RTS0046745,6
RTS0046746,4
RTS0046747,3
RTS0046748,11
RTS0046749,4
RTS0046750,1
RTS0046751,6
RTS0046754,5
RTS0046755,3
RTS0046756,3
RTS0046757,3
RTS0046758,2
RTS0046759,3
RTS0046760,7
RTS0046761,5
RTS0046763,12
RTS0046765,15
RTS0046766,1
RTS0046767,3
RTS0046768,14
RTS0046769,9
RTS0046770,20
RTS0046771,5
RTS0046772,6
RTS0046773,3
RTS0046774,3
RTS0046775,2
RTS0046777,5
RTS0046778,4
RTS0046779,3
RTS0046780,2
RTS0046781,3
RTS0046782,1
RTS0046783,5
RTS0046784,1
RTS0046785,2
RTS0046790,2
RTS0046791,1
RTS0046792,2
RTS0046793,2
RTS0046794,3
RTS0046795,6
RTS0046796,1
RTS0046797,1
RTS0046798,5
RTS0046799,4
RTS0046800,2
RTS0046801,23
RTS0046802,15
RTS0046803,3
RTS0046804,2
RTS0046805,4
RTS0046806,7
RTS0046807,6
RTS0046808,3
RTS0046809,2
RTS0046810,2
RTS0046811,1
RTS0046812,4
RTS0046813,1
RTS0046814,5
RTS0046815,4
RTS0046816,5
RTS0046817,4
RTS0046818,3
RTS0046820,7
RTS0046821,3
RTS0046822,4
RTS0046823,4
RTS0046824,3
RTS0046825,5
RTS0046826,4
RTS0046827,6
RTS0046828,2
RTS0046830,1
RTS0046831,1
RTS0046832,2
RTS0046833,2
RTS0046835,3
RTS0046836,39
RTS0046837,44
RTS0046838,1
RTS0046839,37
RTS0046841,2
RTS0046842,10
RTS0046843,14
RTS0046846,2
RTS0046849,4
RTS0046850,5
RTS0046851,12
RTS0046852,3
RTS0046853,12
RTS0046854,4
RTS0046855,1
RTS0046856,7
RTS0046857,2
RTS0046858,2
RTS0046859,2
RTS0046860,5
RTS0046861,2
RTS0046862,3
RTS0046863,3
RTS0046864,3
RTS0046867,3
RTS0046868,7
RTS0046869,10
RTS0046870,9
RTS0046871,6
RTS0046872,16
RTS0046873,6
RTS0046874,2
RTS0046875,2
RTS0046876,2
RTS0046877,4
RTS0046878,2
RTS0046879,3
RTS0046880,5
RTS0046881,1
RTS0046882,2
RTS0046885,2
RTS0046886,6
RTS0046890,1
RTS0046891,2
RTS0046892,3
RTS0046893,2
RTS0046894,1
RTS0046895,1
RTS0046897,8
RTS0046899,29
RTS0046900,6
RTS0046902,5
RTS0046903,8
RTS0046904,3
RTS0046905,3
RTS0046906,14
RTS0046907,9
RTS0046908,1
RTS0046909,2
RTS0046910,5
RTS0046911,6
RTS0046912,2
RTS0046913,4
RTS0046914,5
RTS0046915,3
RTS0046916,1
RTS0046918,68
RTS0046919,85
RTS0046920,5
RTS0046921,4
RTS0046922,5
RTS0046923,5
RTS0046924,21
RTS0046925,2
RTS0046926,6
RTS0046927,3
RTS0046928,4
RTS0046929,1
RTS0046930,5
RTS0046931,2
RTS0046933,6
RTS0046934,6
RTS0046935,3
RTS0046936,2
RTS0046937,3
RTS0046938,10
RTS0046939,1
RTS0046940,5
RTS0046941,4
RTS0046942,1
RTS0046943,6
RTS0046944,4
RTS0046946,8
RTS0046947,2
RTS0046948,7
RTS0046949,5
RTS0046950,4
RTS0046951,3
RTS0046952,2
RTS0046954,4
RTS0046955,2
RTS0046956,7
RTS0046957,5
RTS0046958,3
RTS0046959,1
RTS0046960,3
RTS0046961,9
RTS0046962,22
RTS0046963,3
RTS0046965,3
RTS0046966,7
RTS0046967,2
RTS0046968,3
RTS0047054,3
RTS0047055,6
RTS0047056,4
RTS0047057,1
RTS0047058,3
RTS0047060,6
RTS0047061,3
RTS0047062,1
RTS0047063,6
RTS0047064,3
RTS0047065,5
RTS0047066,3
RTS0047067,6
RTS0047068,2
RTS0047069,9
RTS0047070,4
RTS0047071,6
RTS0047072,4
RTS0047073,3
RTS0047074,5
RTS0047075,5
RTS0047076,4
RTS0047077,4
RTS0047079,2
RTS0047080,6
RTS0047081,2
RTS0047082,4
RTS0047083,4
RTS0047084,5
RTS0047085,1
RTS0047086,4
RTS0047087,5
RTS0047088,2
RTS0047089,3
RTS0047092,3
RTS0047093,7
RTS0047094,8
RTS0047095,5
RTS0047096,4
RTS0047097,4
RTS0047098,2
RTS0047099,4
RTS0047100,3
RTS0047101,3
RTS0047102,7
RTS0047103,6
RTS0047104,2
RTS0047105,9
RTS0047106,3
RTS0047107,3
RTS0047108,2
RTS0047109,2
RTS0047110,4
RTS0047111,2
RTS0047112,2
RTS0047113,6
RTS0047114,6
RTS0047115,1
RTS0047116,3
RTS0047117,4
RTS0047118,5
RTS0047119,1
RTS0047120,2
RTS0047121,2
RTS0047122,4
RTS0047123,5
RTS0047124,4
RTS0047125,2
RTS0047126,4
RTS0047127,3
RTS0047128,2
RTS0047129,4
RTS0047130,2
RTS0047131,1
RTS0047132,2
RTS0047133,2
RTS0047134,5
RTS0047135,7
RTS0047136,7
RTS0047137,5
RTS0047138,7
RTS0047139,4
RTS0047140,3
RTS0047141,5
RTS0047142,4
RTS0047143,1
RTS0047144,2
RTS0047145,1
RTS0047146,4
RTS0047147,2
RTS0047148,2
RTS0047149,3
RTS0047150,7
RTS0047151,5
RTS0047152,6
RTS0047153,6
RTS0047154,10
RTS0047156,6
RTS0047157,2
RTS0047158,1
RTS0047159,2
RTS0047160,2
RTS0047165,3
RTS0047166,2
RTS0047167,2
RTS0047168,2
RTS0047169,2
RTS0047170,2
RTS0047171,2
RTS0047172,3
RTS0047173,4
RTS0047174,5
RTS0047175,6
RTS0047177,1
RTS0047178,3
RTS0047179,3
RTS0047181,1
RTS0047182,5
RTS0047183,8
RTS0047184,3
RTS0047185,2
RTS0047186,1
RTS0047187,5
RTS0047188,2
RTS0047189,8
RTS0047190,1
RTS0047191,5
RTS0047192,3
RTS0047193,4
RTS0047194,3
RTS0047195,6
RTS0047196,3
RTS0047197,4
RTS0047198,2
RTS0047199,5
RTS0047200,1
RTS0047201,3
RTS0047202,4
RTS0047203,2
RTS0047204,1
RTS0047205,2
RTS0047206,5
RTS0047207,2
RTS0047208,17
RTS0047209,30
RTS0047210,29
RTS0047211,26
RTS0047212,15
RTS0047213,5
RTS0047214,1
RTS0047215,7
RTS0047216,3
RTS0047217,2
RTS0047218,2
RTS0047219,8
RTS0047220,5
RTS0047221,12
RTS0047222,5
RTS0047223,3
RTS0047225,3
RTS0047226,5
RTS0047229,1
RTS0047230,1
RTS0047231,2
RTS0047232,1
RTS0047233,3
RTS0047234,3
RTS0047235,3
RTS0047236,4
RTS0047237,2
RTS0047238,4
RTS0047239,8
RTS0047240,3
RTS0047241,2
RTS0047242,2
RTS0047243,1
RTS0047244,2
RTS0047245,4
RTS0047247,2
RTS0047248,1
RTS0047249,4
RTS0047250,3
RTS0047252,3
RTS0047253,3
RTS0047254,2
RTS0047255,2
RTS0047256,2
RTS0047257,3
RTS0047258,7
RTS0047259,5
RTS0047260,6
RTS0047261,2
RTS0047262,3
RTS0047263,8
RTS0047264,5
RTS0047266,2
RTS0047267,16
RTS0047268,7
RTS0047269,3
RTS0047270,9
RTS0047271,9
RTS0047272,4
RTS0047273,5
RTS0047274,3
RTS0047276,1
RTS0047277,2
RTS0047278,10
RTS0047279,6
RTS0047280,5
RTS0047281,11
RTS0047282,9
RTS0047283,3
RTS0047284,5
RTS0047290,13
RTS0047291,24
RTS0047292,5
RTS0047293,12
RTS0047294,16
RTS0047295,4
RTS0047297,7
RTS0047298,5
RTS0047299,1
RTS0047300,3
RTS0047301,4
RTS0047302,3
RTS0047303,1
RTS0047304,2
RTS0047305,6
RTS0047306,10
RTS0047307,9
RTS0047308,6
RTS0047309,5
RTS0047310,6
RTS0047311,4
RTS0047312,2
RTS0047313,5
RTS0047314,4
RTS0047315,12
RTS0047316,10
RTS0047317,12
RTS0047318,14
RTS0047319,8
RTS0047320,6
RTS0047321,3
RTS0047322,2
RTS0047323,4
RTS0047324,4
RTS0047325,5
RTS0047326,5
RTS0047327,1
RTS0047328,1
RTS0047329,4
RTS0047331,7
RTS0047332,3
RTS0047333,5
RTS0047334,9
RTS0047335,4
RTS0047336,6
RTS0047337,2
RTS0047338,6
RTS0047339,4
RTS0047340,8
RTS0047341,10
RTS0047342,9
RTS0047343,8
RTS0047344,7
RTS0047345,9
RTS0047346,3
RTS0047348,4
RTS0047349,4
RTS0047350,6
RTS0047351,4
RTS0047352,18
RTS0047353,3
RTS0047354,3
RTS0047356,2
RTS0047358,2
RTS0047359,6
RTS0047360,3
RTS0047361,1
RTS0047362,1
RTS0047363,2
RTS0047364,3
RTS0047365,4
RTS0047366,1
RTS0047367,2
RTS0047368,4
RTS0047369,2
RTS0047370,3
RTS0047373,5
RTS0047374,2
RTS0047375,6
RTS0047376,5
RTS0047377,2
RTS0047378,6
RTS0047379,6
RTS0047380,3
RTS0047381,5
RTS0047382,6
RTS0047383,3
RTS0047385,3
RTS0047386,5
RTS0047387,3
RTS0047388,2
RTS0047389,8
RTS0047390,5
RTS0047391,3
RTS0047392,3
RTS0047393,7
RTS0047394,7
RTS0047395,2
RTS0047396,12
RTS0047397,2
RTS0047398,4
RTS0047399,1
RTS0047400,5
RTS0047401,3
RTS0047402,2
RTS0047403,3
RTS0047404,1
RTS0047405,6
RTS0047406,2
RTS0047407,4
RTS0047408,15
RTS0047409,7
RTS0047410,3
RTS0047411,5
RTS0047412,4
RTS0047413,3
RTS0047414,3
RTS0047415,5
RTS0047417,6
RTS0047418,5
RTS0047419,6
RTS0047420,8
RTS0047421,3
RTS0047422,4
RTS0047423,4
RTS0047424,3
RTS0047425,1
RTS0047426,4
RTS0047427,5
RTS0047428,2
RTS0047429,5
RTS0047430,3
RTS0047431,3
RTS0047432,5
RTS0047433,4
RTS0047434,6
RTS0047435,4
RTS0047436,1
RTS0047438,2
RTS0047439,2
RTS0047440,2
RTS0047441,6
RTS0047442,5
RTS0047445,4
RTS0047446,5
RTS0047447,9
RTS0047448,5
RTS0047449,3
RTS0047450,2
RTS0047451,3
RTS0047452,1
RTS0047453,3
RTS0047454,2
RTS0047455,1
RTS0047456,2
RTS0047457,1
RTS0047458,5
RTS0047459,2
RTS0047460,2
RTS0047461,2
RTS0047463,1
RTS0047464,1
RTS0047465,2
RTS0047466,4
RTS0047467,4
RTS0047468,10
RTS0047469,4
RTS0047472,5
RTS0047473,2
RTS0047474,1
RTS0047475,3
RTS0047476,2
RTS0047477,7
RTS0047479,9
RTS0047480,10
RTS0047481,7
RTS0047482,4
RTS0047483,2
RTS0047484,4
RTS0047485,1
RTS0047486,3
RTS0047488,5
RTS0047489,2
RTS0047490,2
RTS0047491,2
RTS0047492,5
RTS0047493,3
RTS0047494,2
RTS0047495,3
RTS0047496,4
RTS0047497,5
RTS0047498,3
RTS0047499,7
RTS0047500,4
RTS0047501,1
RTS0047502,1
RTS0047503,4
RTS0047504,4
RTS0047505,4
RTS0047506,6
RTS0047507,5
RTS0047508,3
RTS0047510,3
RTS0047511,2
RTS0047512,12
RTS0047513,2
RTS0047514,3
RTS0047515,6
RTS0047516,6
RTS0047517,13
RTS0047518,5
RTS0047520,8
RTS0047521,2
RTS0047522,1
RTS0047523,1
RTS0047524,7
RTS0047526,7
RTS0047527,5
RTS0047528,3
RTS0047529,5
RTS0047530,2
RTS0047531,2
RTS0047532,2
RTS0047533,2
RTS0047534,4
RTS0047535,2
RTS0047536,1
RTS0047537,7
RTS0047538,5
RTS0047540,7
RTS0047541,5
RTS0047543,6
RTS0047545,4
RTS0047546,3
RTS0047547,2
RTS0047548,8
RTS0047549,5
RTS0047550,4
RTS0047551,4
RTS0047552,4
RTS0047558,3
RTS0047559,4
RTS0047561,1
RTS0047562,2
RTS0047563,4
RTS0047564,4
RTS0047565,8
RTS0047566,8
RTS0047567,7
RTS0047569,4
RTS0047570,4
RTS0047571,1
RTS0047572,4
RTS0047573,1
RTS0047574,1
RTS0047575,2
RTS0047577,3
RTS0047579,2
RTS0047580,5
RTS0047581,2
RTS0047582,4
RTS0047583,4
RTS0047584,3
RTS0047585,4
RTS0047586,1
RTS0047587,4
RTS0047588,4
RTS0047590,2
RTS0047591,6
RTS0047592,4
RTS0047593,6
RTS0047594,5
RTS0047595,2
RTS0047596,5
RTS0047597,3
RTS0047598,5
RTS0047599,1
RTS0047600,1
RTS0047601,15
RTS0047602,7
RTS0047604,4
RTS0047606,3
RTS0047613,3
RTS0047614,6
RTS0047615,1
RTS0047616,7
RTS0047617,4
RTS0047618,2
RTS0047619,2
RTS0047620,4
RTS0047621,2
RTS0047622,2
RTS0047624,1
RTS0047625,3
RTS0047626,3
RTS0047627,3
RTS0047628,3
RTS0047629,5
RTS0047631,1
RTS0047632,2
RTS0047633,2
RTS0047634,3
RTS0047635,2
RTS0047636,3
RTS0047637,6
RTS0047638,3
RTS0047639,1
RTS0047640,1
RTS0047641,1
RTS0047642,1
RTS0047643,7
RTS0047644,1
RTS0047645,2
RTS0047646,5
RTS0047647,1
RTS0047648,3
RTS0047649,2
RTS0047650,1
RTS0047651,2
RTS0047652,1
RTS0047653,3
RTS0047654,6
RTS0047656,4
RTS0047657,3
RTS0047658,1
RTS0047659,4
RTS0047660,1
RTS0047661,2
RTS0047662,4
RTS0047664,2
RTS0047665,1
RTS0047666,5
RTS0047667,1
RTS0047668,6
RTS0047669,4
RTS0047670,1
RTS0047672,4
RTS0047673,3
RTS0047674,4
RTS0047675,4
RTS0047676,3
RTS0047677,3
RTS0047678,2
RTS0047679,3
RTS0047680,3
RTS0047681,1
RTS0047682,3
RTS0047684,5
RTS0047685,1
RTS0047686,4
RTS0047687,2
RTS0047688,3
RTS0047689,4
RTS0047691,3
RTS0047693,7
RTS0047694,4
RTS0047695,1
RTS0047696,2
RTS0047697,3
RTS0047698,5
RTS0047699,1
RTS0047700,7
RTS0047701,1
RTS0047702,6
RTS0047703,4
RTS0047704,3
RTS0047705,3
RTS0047706,3
RTS0047707,4
RTS0047708,18
RTS0047709,14
RTS0047710,3
RTS0047711,2
RTS0047712,6
RTS0047714,4
RTS0047715,6
RTS0047716,6
RTS0047717,2
RTS0047718,1
RTS0047720,1
RTS0047722,3
RTS0047723,5
RTS0047724,15
RTS0047725,18
RTS0047726,13
RTS0047727,19
RTS0047728,17
RTS0047729,1
RTS0047730,2
RTS0047731,5
RTS0047732,3
RTS0047733,2
RTS0047734,3
RTS0047736,5
RTS0047737,2
RTS0047739,11
RTS0047740,17
RTS0047741,17
RTS0047742,11
RTS0047743,7
RTS0047744,6
RTS0047745,5
RTS0047746,3
RTS0047747,6
RTS0047748,7
RTS0047749,3
RTS0047750,5
RTS0047752,5
RTS0047753,3
RTS0047754,9
RTS0047755,10
RTS0047756,12
RTS0047757,6
RTS0047758,10
RTS0047759,2
RTS0047760,2
RTS0047761,4
RTS0047762,4
RTS0047763,3
RTS0047764,6
RTS0047765,6
RTS0047766,4
RTS0047767,5
RTS0047768,2
RTS0047769,1
RTS0047770,1
RTS0047771,3
RTS0047772,7
RTS0047773,5
RTS0047774,3
RTS0047775,1
RTS0047776,4
RTS0047777,4
RTS0047778,3
RTS0047779,4
RTS0047780,2
RTS0047781,5
RTS0047782,3
RTS0047783,5
RTS0047784,2
RTS0047785,3
RTS0047786,6
RTS0047787,5
RTS0047789,4
RTS0047790,2
RTS0047791,5
RTS0047792,3
RTS0047793,12
RTS0047794,3
RTS0047796,3
RTS0047797,5
RTS0047798,3
RTS0047799,2
RTS0047800,4
RTS0047801,7
RTS0047802,8
RTS0047803,2
RTS0047804,4
RTS0047805,7
RTS0047806,4
RTS0047807,7
RTS0047808,75
RTS0047809,3
RTS0047810,3
RTS0047811,1
RTS0047812,4
RTS0047814,3
RTS0047816,3
RTS0047817,2
RTS0047818,4
RTS0047819,4
RTS0047820,1
RTS0047821,9
RTS0047822,1
RTS0047823,4
RTS0047824,3
RTS0047825,4
RTS0047826,3
RTS0047827,5
RTS0047828,6
RTS0047829,3
RTS0047833,2
RTS0047834,3
RTS0047835,4
RTS0047836,5
RTS0047837,8
RTS0047838,3
RTS0047840,5
RTS0047841,1
RTS0047842,6
RTS0047843,2
RTS0047844,1
RTS0047845,5
RTS0047846,4
RTS0047847,4
RTS0047848,4
RTS0047849,2
RTS0047850,2
RTS0047851,2
RTS0047852,2
RTS0047853,2
RTS0047854,4
RTS0047855,1
RTS0047856,7
RTS0047857,3
RTS0047858,1
RTS0047859,3
RTS0047860,2
RTS0047861,4
RTS0047862,6
RTS0047863,2
RTS0047864,1
RTS0047865,4
RTS0047866,4
RTS0047867,1
RTS0047868,4
RTS0047869,6
RTS0047870,11
RTS0047871,5
RTS0047872,4
RTS0047873,1
RTS0047874,2
RTS0047875,4
RTS0047876,3
RTS0047877,3
RTS0047878,4
RTS0047879,3
RTS0047880,2
RTS0047881,4
RTS0047882,4
RTS0047883,5
RTS0047884,4
RTS0047886,2
RTS0047890,59
RTS0047891,36
RTS0047892,10
RTS0047893,2
RTS0047894,5
RTS0047895,4
RTS0047896,4
RTS0047897,6
RTS0047898,4
RTS0047899,2
RTS0047900,2
RTS0047901,4
RTS0047902,7
RTS0047903,3
RTS0047904,6
RTS0047905,4
RTS0047906,1
RTS0047907,15
RTS0047908,9
RTS0047909,14
RTS0047910,3
RTS0047912,3
RTS0047913,1
RTS0047914,4
RTS0047916,1
RTS0047917,3
RTS0047920,8
RTS0047921,15
RTS0047924,2
RTS0047925,6
RTS0047926,1
RTS0047927,3
RTS0047928,1
RTS0047929,1
RTS0047930,2
RTS0047931,4
RTS0047932,6
RTS0047933,5
RTS0047934,3
RTS0047935,4
RTS0047936,3
RTS0047937,2
RTS0047938,5
RTS0047939,4
RTS0047940,4
RTS0047941,4
RTS0047942,4
RTS0047943,6
RTS0047944,17
RTS0047945,3
RTS0047946,6
RTS0047947,2
RTS0047949,3
RTS0047950,2
RTS0047951,3
RTS0047952,4
RTS0047953,4
RTS0047954,1
RTS0047956,1
RTS0047957,2
RTS0047958,3
RTS0047959,3
RTS0047960,2
RTS0047963,2
RTS0047964,4
RTS0047967,1
RTS0047968,2
RTS0047969,4
RTS0047970,1
RTS0047972,2
RTS0047973,4
RTS0047974,7
RTS0047976,4
RTS0047978,2
RTS0047979,5
RTS0047980,4
RTS0047981,2
RTS0047982,2
RTS0047985,20
RTS0047986,3
RTS0047987,3
RTS0047988,12
RTS0047990,1
RTS0047991,12
RTS0047992,5
RTS0047993,1
RTS0047994,5
RTS0047995,3
RTS0047997,6
RTS0047998,5
RTS0047999,1
RTS0048000,5
RTS0048001,1
RTS0048003,14
RTS0048005,2
RTS0048006,3
RTS0048008,7
RTS0048009,3
RTS0048012,7
RTS0048013,1
RTS0048014,4
RTS0048015,3
RTS0048016,9
RTS0048017,2
RTS0048018,8
RTS0048019,11
RTS0048021,4
RTS0048022,2
RTS0048023,3
RTS0048024,2
RTS0048026,3
RTS0048027,5
RTS0048028,2
RTS0048029,2
RTS0048030,2
RTS0048031,1
RTS0048032,2
RTS0048034,2
RTS0048035,1
RTS0048036,1
RTS0048037,1
RTS0048038,8
RTS0048040,5
RTS0048041,1
RTS0048042,3
RTS0048043,2
RTS0048044,2
RTS0048045,4
RTS0048046,3
RTS0048047,2
RTS0048048,6
RTS0048049,3
RTS0048050,2
RTS0048051,5
RTS0048052,4
RTS0048053,7
RTS0048054,7
RTS0048055,1
RTS0048056,3
RTS0048057,3
RTS0048058,3
RTS0048059,5
RTS0048060,2
RTS0048061,4
RTS0048062,2
RTS0048063,4
RTS0048064,14
RTS0048065,4
RTS0048066,6
RTS0048067,5
RTS0048068,4
RTS0048069,3
RTS0048070,1
RTS0048071,2
RTS0048072,6
RTS0048073,3
RTS0048074,2
RTS0048076,4
RTS0048077,8
RTS0048078,6
RTS0048079,1
RTS0048080,4
RTS0048081,6
RTS0048082,2
RTS0048084,9
RTS0048085,3
RTS0048086,1
RTS0048087,5
RTS0048088,7
RTS0048089,2
RTS0048090,3
RTS0048091,6
RTS0048092,2
RTS0048093,10
RTS0048096,5
RTS0048097,5
RTS0048098,50
RTS0048099,95
RTS0048100,90
RTS0048101,107
RTS0048102,90
RTS0048104,3
RTS0048105,5
RTS0048106,4
RTS0048107,5
RTS0048108,8
RTS0048109,3
RTS0048110,5
RTS0048112,3
RTS0048113,3
RTS0048114,10
RTS0048115,13
RTS0048116,18
RTS0048117,11
RTS0048118,8
RTS0048120,3
RTS0048126,3
RTS0048127,7
RTS0048129,13
RTS0048130,1
RTS0048131,1
RTS0048132,9
RTS0048133,4
RTS0048134,10
RTS0048135,10
RTS0048136,1
RTS0048138,3
RTS0048139,12
RTS0048140,6
RTS0048141,7
RTS0048142,5
RTS0048144,2
RTS0048145,4
RTS0048146,3
RTS0048147,5
RTS0048148,4
RTS0048149,3
RTS0048150,6
RTS0048151,7
RTS0048152,2
RTS0048153,5
RTS0048154,3
RTS0048155,3
RTS0048156,7
RTS0048158,11
RTS0048159,4
RTS0048160,97
RTS0048161,110
RTS0048162,7
RTS0048163,5
RTS0048164,82
RTS0048165,8
RTS0048166,3
RTS0048167,5
RTS0048168,2
RTS0048169,3
RTS0048170,1
RTS0048171,5
RTS0048172,5
RTS0048173,4
RTS0048175,5
RTS0048176,8
RTS0048177,6
RTS0048178,5
RTS0048179,7
RTS0048180,7
RTS0048181,5
RTS0048182,8
RTS0048183,7
RTS0048184,4
RTS0048185,3
RTS0048186,4
RTS0048188,10
RTS0048189,6
RTS0048190,5
RTS0048191,2
RTS0048192,5
RTS0048193,6
RTS0048194,4
RTS0048195,2
RTS0048196,3
RTS0048197,6
RTS0048198,6
RTS0048200,5
RTS0048201,4
RTS0048202,4
RTS0048203,2
RTS0048204,4
RTS0048205,7
RTS0048207,10
RTS0048208,15
RTS0048209,4
RTS0048210,7
RTS0048211,14
RTS0048212,3
RTS0048213,5
RTS0048214,5
RTS0048215,5
RTS0048216,8
RTS0048217,4
RTS0048218,5
RTS0048219,1
RTS0048220,3
RTS0048221,1
RTS0048222,4
RTS0048223,3
RTS0048225,3
RTS0048226,3
RTS0048227,5
RTS0048228,3
RTS0048229,4
RTS0048231,6
RTS0048232,7
RTS0048233,2
RTS0048235,3
RTS0048236,5
RTS0048238,4
RTS0048239,1
RTS0048240,4
RTS0048241,5
RTS0048242,2
RTS0048243,3
RTS0048244,2
RTS0048245,1
RTS0048246,5
RTS0049343,3
RTS0049344,3
RTS0049346,1
RTS0049348,3
RTS0049349,6
RTS0049350,4
RTS0049351,5
RTS0049353,5
RTS0049354,2
RTS0049355,1
RTS0049356,3
RTS0049357,7
RTS0049358,1
RTS0049359,1
RTS0049360,3
RTS0049361,1
RTS0049362,2
RTS0049363,2
RTS0049364,2
RTS0049365,2
RTS0049366,8
RTS0049367,4
RTS0049368,6
RTS0049369,13
RTS0049370,3
RTS0049371,4
RTS0049372,1
RTS0049373,13
RTS0049374,22
RTS0049375,12
RTS0049376,14
RTS0049377,8
RTS0049378,12
RTS0049379,9
RTS0049380,9
RTS0049381,13
RTS0049382,9
RTS0049384,1
RTS0049385,1
RTS0049386,3
RTS0049387,2
RTS0049388,2
RTS0049389,6
RTS0049390,73
RTS0049391,92
RTS0049392,95
RTS0049393,133
RTS0049394,61
RTS0049395,18
RTS0049396,17
RTS0049397,25
RTS0049398,22
RTS0049399,14
RTS0049400,4
RTS0049401,3
RTS0049402,3
RTS0049403,1
RTS0049404,2
RTS0049405,3
RTS0049406,4
RTS0049407,4
RTS0049408,3
RTS0049409,2
RTS0049410,1
RTS0049411,1
RTS0049412,3
RTS0049413,1
RTS0049415,2
RTS0049416,3
RTS0049417,3
RTS0049418,2
RTS0049419,5
RTS0049420,4
RTS0049422,1
RTS0049424,3
RTS0049426,4
RTS0049427,4
RTS0049428,4
RTS0049429,6
RTS0049430,5
RTS0049431,4
RTS0049432,3
RTS0049433,4
RTS0049434,4
RTS0049435,1
RTS0049436,1
RTS0049437,6
RTS0049438,2
RTS0049439,3
RTS0049440,6
RTS0049441,2
RTS0049442,2
RTS0049443,2
RTS0049444,1
RTS0049445,3
RTS0049446,1
RTS0049448,4
RTS0049449,3
RTS0049450,3
RTS0049451,5
RTS0049452,2
RTS0049453,7
RTS0049455,3
RTS0049456,6
RTS0049457,10
RTS0049458,3
RTS0049459,6
RTS0049460,4
RTS0049461,12
RTS0049462,11
RTS0049463,2
RTS0049464,4
RTS0049465,3
RTS0049466,6
RTS0049467,3
RTS0049468,5
RTS0049469,3
RTS0049470,4
RTS0049471,5
RTS0049472,8
RTS0049473,14
RTS0049474,6
RTS0049475,8
RTS0049476,7
RTS0049477,4
RTS0049478,1
RTS0049479,184
RTS0049480,13
RTS0049481,1
RTS0049482,1
RTS0049483,2
RTS0049484,1
RTS0049485,5
RTS0997079,2
RTS0997080,10
RTS0997081,1
RTS0997082,5
RTS0997083,9
RTS0997084,3
RTS0997085,4
RTS0997086,4
RTS0997087,1
RTS0997088,3640
RTS0997089,282
RTS0997090,7
RTS0997091,4
RTS0997092,3
RTS0997093,4
RTS0997094,2
RTS0997096,2
RTS0997097,1
RTS0997098,4
RTS0997099,3
RTS0997101,2
RTS0997102,5
RTS0997104,1
RTS0997105,1
RTS0997106,5
RTS0997107,2
RTS0997108,1
RTS0997109,1
RTS0997110,2
RTS0997111,1
RTS0997112,1
RTS0997113,1
RTS0997116,1
RTS0997117,4
RTS0997120,1
RTS0997121,1
RTS0997122,4
RTS0997123,4
RTS0997124,1
RTS0997125,7
RTS0997126,12
RTS0997127,6
RTS0997128,11
RTS0997129,10
RTS0997130,6
</Code_Summary>
