# Supplementary material for: Spatial meta-transcriptomics reveal associations of intratumor bacteria burden with lung cancer cells showing a distinct oncogenic signature
Source: J Immunother Cancer. 2022 Jul 6;10(7):e004698. doi: 10.1136/jitc-2022-004698 (PMC9260850; doi:10.1136/jitc-2022-004698)
Supplement: Supplementary data [file jitc-2022-004698supp009.zip › DSP-1001250002726-A-F05.dcc]

<Header>
FileVersion,0.02
SoftwareVersion,"GeoMx_NGS_Pipeline_ 2.0.0"
Date,2020-6-15
</Header>

<Scan_Attributes>
ID,DSP-1001250002726-A-F05
Plate_ID,1001250002726
Well,F05
</Scan_Attributes>

<NGS_Processing_Attributes>
SeqSetId,
tamperedIni,No
Raw,794560
Trimmed,790752
Stitched,785665
Aligned,766125
umiQ30,0.9916
rtsQ30,0.9918
</NGS_Processing_Attributes>


<Code_Summary>
RTS0039454,21
RTS0039455,37
RTS0039456,30
RTS0039457,45
RTS0039458,13
RTS0039459,34
RTS0039460,14
RTS0039461,46
RTS0039462,19
RTS0039463,32
RTS0039464,10
RTS0039465,27
RTS0039466,16
RTS0039467,30
RTS0039468,22
RTS0039469,19
RTS0039470,19
RTS0039471,24
RTS0039472,28
RTS0039473,8
RTS0039474,15
RTS0039475,27
RTS0039476,40
RTS0039477,18
RTS0039478,19
RTS0039479,19
RTS0039480,19
RTS0039481,16
RTS0039482,17
RTS0039483,20
RTS0039484,13
RTS0039485,13
RTS0039486,17
RTS0039487,19
RTS0039488,23
RTS0039489,7
RTS0039490,15
RTS0039491,23
RTS0039492,16
RTS0039493,12
RTS0039494,28
RTS0039495,19
RTS0039496,30
RTS0039497,8
RTS0039498,22
RTS0039499,182
RTS0039500,52
RTS0039501,13
RTS0039502,250
RTS0039503,38
RTS0039504,11
RTS0039505,22
RTS0039506,16
RTS0039507,53
RTS0039508,14
RTS0039509,20
RTS0039510,14
RTS0039511,15
RTS0039512,9
RTS0039513,9
RTS0039514,14
RTS0039515,21
RTS0039516,14
RTS0039517,8
RTS0039518,23
RTS0039519,10
RTS0039520,21
RTS0039521,6
RTS0039522,13
RTS0039523,21
RTS0039524,16
RTS0039525,23
RTS0039526,19
RTS0039527,14
RTS0039528,18
RTS0039529,22
RTS0039530,12
RTS0039531,15
RTS0039532,12
RTS0039533,14
RTS0039534,15
RTS0039535,12
RTS0039536,14
RTS0039537,10
RTS0039538,17
RTS0039539,16
RTS0039540,16
RTS0039541,34
RTS0039542,24
RTS0039543,33
RTS0039544,23
RTS0039545,11
RTS0039546,16
RTS0039547,19
RTS0039548,21
RTS0039549,8
RTS0039550,14
RTS0039551,15
RTS0039552,12
RTS0039553,15
RTS0039554,22
RTS0039555,25
RTS0039556,9
RTS0039557,11
RTS0039558,13
RTS0039559,14
RTS0039560,20
RTS0039561,11
RTS0039562,14
RTS0039563,14
RTS0039564,26
RTS0039565,16
RTS0039566,16
RTS0039567,12
RTS0039568,10
RTS0039569,12
RTS0039570,20
RTS0039571,15
RTS0039572,23
RTS0039573,16
RTS0039574,15
RTS0039575,13
RTS0039576,14
RTS0039577,8
RTS0039578,7
RTS0039579,16
RTS0039580,22
RTS0039581,13
RTS0039582,25
RTS0039583,28
RTS0039584,11
RTS0039585,15
RTS0039586,14
RTS0039587,7
RTS0039588,13
RTS0039589,25
RTS0039590,13
RTS0039591,30
RTS0039592,14
RTS0039593,17
RTS0039594,7
RTS0039595,9
RTS0039596,20
RTS0039597,27
RTS0039598,14
RTS0039599,14
RTS0039600,25
RTS0039601,13
RTS0039602,12
RTS0039603,15
RTS0039604,26
RTS0039605,22
RTS0039606,12
RTS0039607,12
RTS0039608,14
RTS0039609,19
RTS0039610,8
RTS0039611,12
RTS0039612,9
RTS0039613,17
RTS0039614,9
RTS0039615,9
RTS0039616,12
RTS0039617,9
RTS0039619,13
RTS0039620,16
RTS0039621,24
RTS0039622,13
RTS0039623,13
RTS0039624,21
RTS0039625,12
RTS0039626,10
RTS0039627,17
RTS0039628,12
RTS0039629,18
RTS0039630,15
RTS0039631,16
RTS0039632,15
RTS0039633,13
RTS0039634,14
RTS0039635,10
RTS0039636,13
RTS0039637,16
RTS0039638,14
RTS0039639,10
RTS0039640,13
RTS0039641,22
RTS0039642,13
RTS0039643,20
RTS0039644,19
RTS0039645,10
RTS0039646,18
RTS0039647,21
RTS0039648,15
RTS0039649,13
RTS0039650,23
RTS0039651,40
RTS0039652,17
RTS0039653,12
RTS0039654,8
RTS0039655,15
RTS0039656,15
RTS0039657,9
RTS0039658,7
RTS0039659,17
RTS0039660,36
RTS0039661,26
RTS0039662,28
RTS0039663,9
RTS0039664,21
RTS0039665,12
RTS0039666,16
RTS0039667,13
RTS0039668,14
RTS0039669,18
RTS0039670,20
RTS0039671,22
RTS0039672,29
RTS0039673,8
RTS0039674,21
RTS0039675,14
RTS0039676,15
RTS0039677,9
RTS0039678,17
RTS0039679,14
RTS0039680,14
RTS0039681,15
RTS0039682,23
RTS0039683,14
RTS0039684,22
RTS0039685,16
RTS0039686,24
RTS0039687,62
RTS0039688,26
RTS0039689,17
RTS0039690,13
RTS0039691,12
RTS0039692,14
RTS0039693,15
RTS0039694,23
RTS0039695,12
RTS0039696,28
RTS0039697,22
RTS0039698,13
RTS0039699,20
RTS0039700,13
RTS0039701,10
RTS0039702,9
RTS0039703,20
RTS0039704,17
RTS0039705,15
RTS0039706,15
RTS0039707,17
RTS0039708,21
RTS0039709,13
RTS0039710,19
RTS0039711,15
RTS0039712,47
RTS0039713,15
RTS0039714,38
RTS0039715,15
RTS0039716,18
RTS0039717,11
RTS0039718,14
RTS0039719,11
RTS0039720,23
RTS0039721,22
RTS0039722,20
RTS0039723,51
RTS0039724,12
RTS0039725,19
RTS0039726,45
RTS0039727,13
RTS0039728,12
RTS0039729,18
RTS0039730,15
RTS0039731,13
RTS0039732,23
RTS0039733,17
RTS0039734,27
RTS0039735,13
RTS0039736,17
RTS0039737,10
RTS0039738,10
RTS0039739,16
RTS0039740,19
RTS0039741,44
RTS0039742,40
RTS0039743,9
RTS0039744,11
RTS0039745,21
RTS0039746,8
RTS0039747,8
RTS0039749,14
RTS0039750,17
RTS0039751,11
RTS0039752,12
RTS0039753,19
RTS0039754,9
RTS0039755,14
RTS0039756,12
RTS0039757,7
RTS0039758,3
RTS0039759,18
RTS0039760,11
RTS0039761,11
RTS0039762,12
RTS0039763,14
RTS0039764,11
RTS0039765,9
RTS0039766,17
RTS0039767,42
RTS0039768,15
RTS0039769,10
RTS0039770,25
RTS0039771,9
RTS0039772,16
RTS0039773,13
RTS0039774,11
RTS0039775,18
RTS0039776,31
RTS0039777,15
RTS0039778,13
RTS0039779,12
RTS0039780,15
RTS0039781,17
RTS0039782,15
RTS0039783,14
RTS0039784,9
RTS0039785,83
RTS0039786,10
RTS0039787,12
RTS0039788,21
RTS0039789,17
RTS0039790,18
RTS0039791,25
RTS0039792,18
RTS0039793,15
RTS0039794,14
RTS0039795,17
RTS0039796,10
RTS0039797,25
RTS0039798,18
RTS0039799,23
RTS0039800,14
RTS0039801,28
RTS0039802,9
RTS0039803,12
RTS0039804,16
RTS0039805,10
RTS0039806,21
RTS0039807,7
RTS0039808,20
RTS0039809,20
RTS0039810,25
RTS0039811,14
RTS0039812,11
RTS0039813,20
RTS0039814,37
RTS0039815,16
RTS0039816,20
RTS0039817,21
RTS0039818,15
RTS0039819,16
RTS0039820,35
RTS0039821,27
RTS0039822,27
RTS0039823,19
RTS0039824,14
RTS0039825,19
RTS0039826,14
RTS0039827,20
RTS0039828,12
RTS0039829,16
RTS0039830,19
RTS0039831,14
RTS0039832,19
RTS0039833,11
RTS0039834,9
RTS0039835,17
RTS0039836,14
RTS0039838,18
RTS0039839,15
RTS0039840,8
RTS0039841,20
RTS0039842,14
RTS0039843,8
RTS0039844,34
RTS0039845,22
RTS0039846,18
RTS0039847,17
RTS0039848,10
RTS0039849,10
RTS0039850,11
RTS0039851,27
RTS0039852,17
RTS0039853,17
RTS0039854,27
RTS0039855,17
RTS0039856,14
RTS0039857,16
RTS0039858,12
RTS0039859,43
RTS0039860,19
RTS0039861,11
RTS0039862,11
RTS0039863,8
RTS0039864,14
RTS0039865,13
RTS0039866,15
RTS0039867,17
RTS0039868,11
RTS0039869,20
RTS0039870,18
RTS0039871,15
RTS0039872,13
RTS0039873,12
RTS0039874,11
RTS0039875,11
RTS0039876,22
RTS0039877,25
RTS0039878,17
RTS0039879,11
RTS0039880,16
RTS0039881,15
RTS0039882,6
RTS0039883,26
RTS0039884,15
RTS0039885,10
RTS0039886,13
RTS0039887,15
RTS0039888,9
RTS0039890,10
RTS0039891,15
RTS0039892,22
RTS0039893,16
RTS0039894,13
RTS0039895,14
RTS0039896,12
RTS0039897,14
RTS0039898,44
RTS0039899,26
RTS0039900,68
RTS0039901,44
RTS0039902,31
RTS0039903,14
RTS0039904,24
RTS0039905,14
RTS0039906,32
RTS0039907,19
RTS0039908,16
RTS0039909,13
RTS0039910,11
RTS0039911,10
RTS0039912,17
RTS0039913,18
RTS0039914,18
RTS0039915,18
RTS0039916,12
RTS0039917,12
RTS0039918,14
RTS0039919,17
RTS0039920,16
RTS0039921,16
RTS0039922,12
RTS0039923,9
RTS0039924,17
RTS0039925,12
RTS0039926,11
RTS0039927,10
RTS0039928,12
RTS0039929,18
RTS0039930,48
RTS0039931,12
RTS0039932,20
RTS0039933,25
RTS0039934,16
RTS0039935,17
RTS0039936,12
RTS0039937,20
RTS0039938,20
RTS0039939,11
RTS0039940,9
RTS0039941,11
RTS0039942,18
RTS0039943,8
RTS0039944,8
RTS0039945,21
RTS0039946,22
RTS0039947,13
RTS0039948,15
RTS0039949,19
RTS0039950,18
RTS0039951,12
RTS0039952,12
RTS0039953,13
RTS0039954,20
RTS0039955,21
RTS0039956,26
RTS0039957,16
RTS0039958,21
RTS0039959,40
RTS0039960,23
RTS0039961,12
RTS0039962,20
RTS0039963,12
RTS0039964,20
RTS0039965,15
RTS0039966,14
RTS0039967,16
RTS0039968,15
RTS0039969,16
RTS0039970,13
RTS0039971,21
RTS0039972,9
RTS0039973,19
RTS0039974,16
RTS0039975,19
RTS0039976,22
RTS0039977,13
RTS0039978,20
RTS0039979,19
RTS0039980,15
RTS0039981,22
RTS0039982,17
RTS0039983,15
RTS0039984,12
RTS0039985,21
RTS0039986,17
RTS0039987,11
RTS0039988,21
RTS0039989,10
RTS0039990,15
RTS0039991,12
RTS0039992,17
RTS0039993,6
RTS0039994,8
RTS0039995,10
RTS0039996,20
RTS0039997,21
RTS0039998,16
RTS0039999,9
RTS0040000,23
RTS0040001,10
RTS0040002,11
RTS0040003,11
RTS0040004,21
RTS0040005,20
RTS0040006,17
RTS0040007,15
RTS0040008,9
RTS0040009,17
RTS0040010,16
RTS0040011,17
RTS0040012,13
RTS0040013,21
RTS0040014,12
RTS0040015,14
RTS0040016,13
RTS0040017,11
RTS0040018,13
RTS0040019,19
RTS0040020,14
RTS0040021,28
RTS0040022,19
RTS0040023,20
RTS0040024,23
RTS0040025,14
RTS0040026,15
RTS0040027,15
RTS0040028,11
RTS0040029,18
RTS0040030,16
RTS0040031,12
RTS0040032,7
RTS0040033,8
RTS0040034,12
RTS0040035,6
RTS0040036,13
RTS0040037,19
RTS0040038,27
RTS0040039,10
RTS0040040,16
RTS0040041,12
RTS0040042,18
RTS0040043,13
RTS0040044,18
RTS0040045,12
RTS0040046,58
RTS0040047,38
RTS0040048,42
RTS0040049,8
RTS0040050,15
RTS0040051,25
RTS0040052,21
RTS0040053,13
RTS0040054,15
RTS0040055,15
RTS0040056,29
RTS0040057,8
RTS0040058,12
RTS0040059,15
RTS0040060,13
RTS0040061,29
RTS0040062,34
RTS0040063,25
RTS0040064,18
RTS0040065,22
RTS0040066,41
RTS0040067,13
RTS0040068,18
RTS0040069,10
RTS0040070,16
RTS0040071,14
RTS0040072,22
RTS0040073,30
RTS0040074,31
RTS0040075,19
RTS0040076,10
RTS0040077,14
RTS0040078,11
RTS0040079,13
RTS0040080,13
RTS0040081,42
RTS0040082,13
RTS0040083,16
RTS0040084,19
RTS0040085,16
RTS0040086,12
RTS0040087,14
RTS0040088,17
RTS0040089,12
RTS0040090,14
RTS0040091,8
RTS0040092,18
RTS0040093,18
RTS0040094,17
RTS0040095,15
RTS0040096,41
RTS0040097,19
RTS0040098,13
RTS0040099,17
RTS0040100,35
RTS0040101,10
RTS0040102,4
RTS0040103,21
RTS0040104,26
RTS0040105,13
RTS0040106,29
RTS0040107,15
RTS0040108,12
RTS0040109,10
RTS0040110,19
RTS0040111,15
RTS0040112,32
RTS0040113,13
RTS0040114,14
RTS0040115,31
RTS0040116,11
RTS0040117,20
RTS0040118,9
RTS0040119,17
RTS0040120,28
RTS0040121,21
RTS0040122,16
RTS0040123,10
RTS0040124,12
RTS0040125,13
RTS0040126,18
RTS0040127,22
RTS0040128,13
RTS0040129,10
RTS0040130,10
RTS0040131,25
RTS0040132,16
RTS0040133,15
RTS0040134,17
RTS0040135,17
RTS0040136,8
RTS0040137,8
RTS0040138,13
RTS0040139,13
RTS0040140,13
RTS0040141,10
RTS0040142,24
RTS0040143,18
RTS0040144,8
RTS0040145,18
RTS0040146,19
RTS0040147,14
RTS0040148,7
RTS0040149,16
RTS0040150,8
RTS0040151,14
RTS0040152,12
RTS0040153,12
RTS0040154,11
RTS0040155,12
RTS0040156,21
RTS0040157,31
RTS0040158,11
RTS0040159,9
RTS0040160,39
RTS0040161,23
RTS0040162,9
RTS0040163,10
RTS0040164,11
RTS0040165,11
RTS0040166,12
RTS0040167,18
RTS0040168,14
RTS0040169,27
RTS0040170,12
RTS0040171,9
RTS0040172,12
RTS0040173,15
RTS0040174,5
RTS0040175,22
RTS0040176,10
RTS0040177,12
RTS0040178,13
RTS0040179,3
RTS0040180,17
RTS0040181,24
RTS0040182,17
RTS0040183,11
RTS0040184,19
RTS0040185,10
RTS0040186,26
RTS0040187,14
RTS0040188,11
RTS0040189,13
RTS0040190,12
RTS0040191,26
RTS0040192,12
RTS0040193,16
RTS0040194,26
RTS0040195,21
RTS0040196,12
RTS0040197,15
RTS0040198,20
RTS0040199,25
RTS0040200,13
RTS0040201,22
RTS0040202,18
RTS0040203,13
RTS0040204,19
RTS0040205,16
RTS0040206,11
RTS0040207,5
RTS0040208,13
RTS0040209,24
RTS0040210,19
RTS0040211,15
RTS0040212,8
RTS0040213,11
RTS0040214,14
RTS0040215,32
RTS0040216,12
RTS0040217,21
RTS0040218,5
RTS0040219,12
RTS0040220,11
RTS0040221,19
RTS0040222,26
RTS0040223,11
RTS0040224,5
RTS0040225,17
RTS0040226,24
RTS0040227,13
RTS0040228,19
RTS0040229,6
RTS0040230,15
RTS0040231,12
RTS0040232,12
RTS0040233,9
RTS0040234,13
RTS0040235,6
RTS0040236,13
RTS0040237,10
RTS0040238,12
RTS0040239,13
RTS0040240,14
RTS0040241,9
RTS0040242,13
RTS0040243,14
RTS0040244,19
RTS0040245,24
RTS0040246,17
RTS0040247,13
RTS0040248,15
RTS0040249,21
RTS0040250,12
RTS0040251,31
RTS0040252,13
RTS0040253,14
RTS0040254,13
RTS0040255,22
RTS0040256,11
RTS0040257,11
RTS0040258,13
RTS0040259,13
RTS0040260,21
RTS0040261,11
RTS0040262,12
RTS0040263,13
RTS0040264,21
RTS0040265,14
RTS0040266,7
RTS0040267,15
RTS0040268,13
RTS0040269,15
RTS0040270,18
RTS0040271,10
RTS0040272,16
RTS0040273,17
RTS0040274,18
RTS0040275,13
RTS0040276,9
RTS0040277,11
RTS0040278,10
RTS0040279,21
RTS0040280,12
RTS0040281,14
RTS0040282,8
RTS0040283,6
RTS0040284,8
RTS0040285,13
RTS0040286,18
RTS0040287,13
RTS0040288,11
RTS0040289,10
RTS0040290,21
RTS0040291,10
RTS0040292,13
RTS0040293,12
RTS0040294,12
RTS0040295,15
RTS0040296,13
RTS0040297,24
RTS0040298,13
RTS0040299,14
RTS0040300,7
RTS0040301,19
RTS0040302,11
RTS0040303,11
RTS0040304,15
RTS0040305,14
RTS0040306,7
RTS0040307,14
RTS0040308,6
RTS0040309,16
RTS0040310,10
RTS0040311,12
RTS0040312,13
RTS0040313,7
RTS0040314,17
RTS0040315,18
RTS0040316,12
RTS0040317,20
RTS0040318,22
RTS0040319,28
RTS0040320,6
RTS0040321,17
RTS0040322,16
RTS0040323,10
RTS0040324,19
RTS0040325,8
RTS0040326,10
RTS0040327,17
RTS0040328,16
RTS0040329,15
RTS0040330,19
RTS0040331,15
RTS0040332,10
RTS0040333,12
RTS0040334,15
RTS0040335,22
RTS0040336,14
RTS0040337,36
RTS0040338,14
RTS0040339,15
RTS0040340,11
RTS0040341,23
RTS0040342,10
RTS0040343,9
RTS0040344,28
RTS0040345,17
RTS0040346,13
RTS0040347,10
RTS0040348,25
RTS0040349,16
RTS0040350,8
RTS0040351,16
RTS0040352,15
RTS0040353,14
RTS0040354,14
RTS0040355,16
RTS0040356,28
RTS0040357,38
RTS0040358,27
RTS0040359,14
RTS0040360,23
RTS0040361,19
RTS0040363,5
RTS0040364,18
RTS0040365,20
RTS0040366,32
RTS0040367,17
RTS0040368,16
RTS0040369,17
RTS0040370,11
RTS0040371,18
RTS0040372,22
RTS0040373,17
RTS0040374,8
RTS0040375,10
RTS0040376,21
RTS0040377,16
RTS0040378,15
RTS0040379,24
RTS0040380,16
RTS0040381,12
RTS0040382,11
RTS0040383,33
RTS0040384,16
RTS0040385,18
RTS0040386,16
RTS0040387,14
RTS0040388,17
RTS0040389,8
RTS0040390,14
RTS0040391,18
RTS0040392,17
RTS0040393,22
RTS0040394,17
RTS0040395,18
RTS0040396,12
RTS0040397,14
RTS0040398,11
RTS0040399,19
RTS0040400,14
RTS0040401,17
RTS0040402,12
RTS0040403,11
RTS0040404,9
RTS0040405,9
RTS0040406,15
RTS0040407,19
RTS0040408,14
RTS0040409,18
RTS0040410,14
RTS0040411,14
RTS0040412,10
RTS0040413,15
RTS0040414,22
RTS0040415,7
RTS0040416,19
RTS0040417,22
RTS0040418,26
RTS0040419,16
RTS0040420,16
RTS0040421,13
RTS0040422,17
RTS0040423,22
RTS0040424,15
RTS0040425,15
RTS0040426,21
RTS0040428,42
RTS0040429,21
RTS0040430,14
RTS0040431,13
RTS0040432,12
RTS0040433,16
RTS0040434,19
RTS0040435,16
RTS0040436,13
RTS0040437,18
RTS0040438,16
RTS0040439,30
RTS0040440,19
RTS0040441,27
RTS0040442,18
RTS0040443,14
RTS0040444,14
RTS0040445,16
RTS0040446,21
RTS0040447,11
RTS0040448,13
RTS0040449,20
RTS0040450,22
RTS0040451,49
RTS0040452,11
RTS0040453,23
RTS0040454,54
RTS0040455,12
RTS0040456,12
RTS0040457,16
RTS0040458,15
RTS0040459,11
RTS0040460,12
RTS0040461,9
RTS0040462,30
RTS0040463,13
RTS0040464,19
RTS0040465,14
RTS0040466,18
RTS0040467,16
RTS0040468,17
RTS0040469,15
RTS0040470,14
RTS0040471,18
RTS0040472,15
RTS0040473,45
RTS0040474,11
RTS0040475,13
RTS0040476,12
RTS0040477,17
RTS0040478,10
RTS0040479,8
RTS0040480,17
RTS0040481,19
RTS0040482,11
RTS0040483,8
RTS0040484,18
RTS0040485,12
RTS0040486,17
RTS0040487,7
RTS0040488,12
RTS0040489,10
RTS0040490,15
RTS0040491,20
RTS0040492,23
RTS0040493,15
RTS0040494,19
RTS0040495,17
RTS0040496,24
RTS0040497,11
RTS0040498,12
RTS0040499,10
RTS0040500,19
RTS0040501,8
RTS0040502,11
RTS0040503,8
RTS0040504,14
RTS0040505,12
RTS0040506,12
RTS0040507,18
RTS0040508,17
RTS0040509,11
RTS0040510,8
RTS0040511,10
RTS0040512,19
RTS0040513,13
RTS0040514,18
RTS0040515,24
RTS0040516,13
RTS0040517,12
RTS0040518,12
RTS0040519,18
RTS0040520,9
RTS0040521,21
RTS0040522,14
RTS0040523,9
RTS0040524,8
RTS0040525,15
RTS0040526,12
RTS0040527,16
RTS0040528,17
RTS0040529,26
RTS0040530,14
RTS0040531,17
RTS0040532,18
RTS0040533,24
RTS0040534,19
RTS0040535,21
RTS0040536,16
RTS0040537,24
RTS0040538,17
RTS0040539,15
RTS0040540,17
RTS0040541,11
RTS0040542,12
RTS0040543,14
RTS0040544,15
RTS0040545,9
RTS0040546,12
RTS0040547,8
RTS0040548,12
RTS0040549,12
RTS0040550,14
RTS0040551,19
RTS0040552,15
RTS0040553,19
RTS0040554,18
RTS0040555,15
RTS0040556,13
RTS0040557,12
RTS0040558,13
RTS0040559,12
RTS0040560,20
RTS0040561,9
RTS0040562,16
RTS0040563,16
RTS0040564,21
RTS0040565,16
RTS0040566,17
RTS0040567,17
RTS0040568,14
RTS0040569,18
RTS0040570,17
RTS0040571,4
RTS0040572,6
RTS0040573,14
RTS0040574,18
RTS0040575,33
RTS0040576,16
RTS0040577,12
RTS0040578,17
RTS0040579,11
RTS0040580,19
RTS0040581,6
RTS0040582,40
RTS0040583,16
RTS0040584,21
RTS0040585,20
RTS0040586,21
RTS0040587,9
RTS0040588,12
RTS0040589,8
RTS0040590,15
RTS0040591,21
RTS0040592,13
RTS0040593,5
RTS0040594,15
RTS0040595,15
RTS0040596,39
RTS0040597,30
RTS0040598,11
RTS0040599,18
RTS0040600,19
RTS0040601,10
RTS0040602,20
RTS0040603,19
RTS0040604,23
RTS0040605,12
RTS0040606,17
RTS0040607,26
RTS0040608,10
RTS0040609,17
RTS0040610,21
RTS0040611,24
RTS0040612,18
RTS0040613,11
RTS0040614,13
RTS0040615,14
RTS0040616,7
RTS0040617,17
RTS0040618,6
RTS0040619,19
RTS0040620,5
RTS0040621,10
RTS0040622,16
RTS0040623,21
RTS0040624,17
RTS0040625,26
RTS0040626,19
RTS0040627,11
RTS0040628,17
RTS0040629,17
RTS0040630,19
RTS0040631,24
RTS0040632,4
RTS0040633,12
RTS0040634,22
RTS0040635,15
RTS0040636,28
RTS0040637,17
RTS0040638,14
RTS0040639,13
RTS0040640,25
RTS0040641,26
RTS0040642,40
RTS0040643,17
RTS0040644,12
RTS0040645,18
RTS0040646,15
RTS0040647,8
RTS0040648,13
RTS0040649,11
RTS0040650,15
RTS0040651,16
RTS0040652,9
RTS0040653,11
RTS0040654,11
RTS0040655,12
RTS0040656,12
RTS0040657,18
RTS0040658,24
RTS0040659,5
RTS0040660,14
RTS0040661,5
RTS0040662,14
RTS0040663,9
RTS0040664,15
RTS0040665,17
RTS0040666,20
RTS0040667,22
RTS0040668,12
RTS0040669,15
RTS0040670,10
RTS0040671,9
RTS0040672,17
RTS0040673,11
RTS0040674,14
RTS0040675,15
RTS0040676,27
RTS0040677,18
RTS0040678,30
RTS0040679,22
RTS0040680,20
RTS0040681,15
RTS0040682,17
RTS0040683,31
RTS0040684,24
RTS0040685,13
RTS0040686,14
RTS0040687,17
RTS0040688,17
RTS0040689,15
RTS0040690,14
RTS0040691,10
RTS0040692,10
RTS0040693,20
RTS0040694,17
RTS0040695,25
RTS0040696,24
RTS0040697,9
RTS0040698,12
RTS0040699,15
RTS0040700,16
RTS0040701,13
RTS0040702,11
RTS0040703,18
RTS0040704,20
RTS0040705,28
RTS0040706,14
RTS0040707,18
RTS0040708,11
RTS0040709,12
RTS0040710,17
RTS0040711,6
RTS0040712,13
RTS0040713,19
RTS0040714,14
RTS0040715,17
RTS0040716,11
RTS0040717,17
RTS0040718,15
RTS0040719,14
RTS0040720,17
RTS0040721,8
RTS0040722,7
RTS0040723,29
RTS0040724,16
RTS0040725,17
RTS0040726,14
RTS0040727,25
RTS0040728,21
RTS0040729,17
RTS0040730,14
RTS0040731,20
RTS0040732,14
RTS0040733,14
RTS0040734,15
RTS0040735,28
RTS0040736,24
RTS0040737,12
RTS0040738,17
RTS0040739,11
RTS0040740,21
RTS0040741,16
RTS0040742,11
RTS0040743,23
RTS0040744,15
RTS0040745,25
RTS0040746,15
RTS0040747,13
RTS0040748,8
RTS0040749,12
RTS0040750,11
RTS0040751,12
RTS0040752,13
RTS0040753,14
RTS0040754,10
RTS0040755,14
RTS0040756,16
RTS0040757,19
RTS0040758,15
RTS0040759,14
RTS0040760,14
RTS0040761,15
RTS0040762,26
RTS0040763,20
RTS0040764,19
RTS0040765,32
RTS0040766,13
RTS0040767,19
RTS0040768,12
RTS0040769,18
RTS0040770,15
RTS0040771,16
RTS0040772,12
RTS0040773,21
RTS0040774,28
RTS0040775,19
RTS0040776,18
RTS0040777,21
RTS0040778,10
RTS0040779,13
RTS0040780,16
RTS0040781,15
RTS0040782,30
RTS0040783,14
RTS0040784,13
RTS0040785,14
RTS0040786,15
RTS0040787,12
RTS0040788,23
RTS0040789,17
RTS0040790,16
RTS0040791,19
RTS0040792,19
RTS0040793,12
RTS0040794,6
RTS0040795,17
RTS0040796,39
RTS0040797,24
RTS0040798,16
RTS0040799,15
RTS0040800,15
RTS0040801,10
RTS0040802,31
RTS0040803,16
RTS0040804,24
RTS0040805,30
RTS0040806,12
RTS0040807,14
RTS0040808,13
RTS0040809,14
RTS0040810,14
RTS0040811,9
RTS0040812,12
RTS0040813,13
RTS0040814,22
RTS0040815,18
RTS0040816,14
RTS0040817,13
RTS0040818,19
RTS0040819,13
RTS0040820,28
RTS0040821,15
RTS0040822,21
RTS0040823,22
RTS0040824,12
RTS0040825,19
RTS0040826,25
RTS0040827,14
RTS0040828,21
RTS0040830,19
RTS0040831,15
RTS0040832,15
RTS0040833,18
RTS0040834,15
RTS0040836,6
RTS0040837,11
RTS0040838,14
RTS0040839,14
RTS0040840,18
RTS0040841,14
RTS0040842,16
RTS0040843,12
RTS0040844,12
RTS0040845,39
RTS0040846,19
RTS0040847,19
RTS0040848,11
RTS0040849,19
RTS0040850,36
RTS0040851,43
RTS0040852,28
RTS0040853,21
RTS0040854,22
RTS0040855,15
RTS0040856,18
RTS0040857,14
RTS0040858,12
RTS0040859,9
RTS0040860,10
RTS0040861,16
RTS0040862,26
RTS0040863,15
RTS0040864,16
RTS0040865,21
RTS0040866,15
RTS0040867,19
RTS0040868,13
RTS0040869,12
RTS0040870,10
RTS0040871,12
RTS0040872,15
RTS0040873,5
RTS0040874,19
RTS0040875,14
RTS0040876,17
RTS0040877,19
RTS0040878,4
RTS0040879,11
RTS0040880,34
RTS0040881,22
RTS0040882,12
RTS0040883,10
RTS0040884,14
RTS0040885,15
RTS0040886,17
RTS0040887,7
RTS0040888,6
RTS0040889,16
RTS0040890,20
RTS0040891,12
RTS0040892,16
RTS0040893,11
RTS0040894,8
RTS0040895,23
RTS0040896,20
RTS0040897,15
RTS0040898,12
RTS0040899,15
RTS0040900,25
RTS0040901,14
RTS0040902,12
RTS0040903,13
RTS0040904,20
RTS0040905,14
RTS0040906,10
RTS0040907,18
RTS0040908,13
RTS0040909,21
RTS0040910,21
RTS0040911,22
RTS0040912,9
RTS0040913,7
RTS0040914,16
RTS0040915,14
RTS0040916,16
RTS0040917,12
RTS0040918,18
RTS0040919,12
RTS0040920,13
RTS0040921,20
RTS0040922,6
RTS0040923,25
RTS0040924,10
RTS0040925,15
RTS0040926,23
RTS0040927,16
RTS0040928,14
RTS0040929,14
RTS0040930,13
RTS0040931,14
RTS0040932,16
RTS0040933,16
RTS0040934,15
RTS0040935,22
RTS0040936,10
RTS0040937,12
RTS0040938,12
RTS0040939,9
RTS0040940,9
RTS0040941,12
RTS0040942,20
RTS0040943,11
RTS0040944,48
RTS0040945,16
RTS0040946,8
RTS0040947,23
RTS0040948,23
RTS0040949,14
RTS0040950,23
RTS0040951,13
RTS0040952,18
RTS0040953,9
RTS0040954,14
RTS0040955,15
RTS0040956,10
RTS0040957,12
RTS0040958,14
RTS0040959,11
RTS0040960,18
RTS0040961,8
RTS0040962,7
RTS0040963,22
RTS0040964,20
RTS0040965,9
RTS0040966,24
RTS0040967,12
RTS0040968,44
RTS0040969,18
RTS0040970,18
RTS0040971,24
RTS0040972,15
RTS0040973,23
RTS0040974,30
RTS0040975,13
RTS0040976,15
RTS0040977,14
RTS0040978,12
RTS0040979,21
RTS0040980,16
RTS0040981,20
RTS0040982,18
RTS0040983,14
RTS0040984,15
RTS0040985,8
RTS0040986,12
RTS0040987,11
RTS0040988,11
RTS0040989,14
RTS0040990,27
RTS0040991,16
RTS0040992,12
RTS0040993,15
RTS0040994,17
RTS0040995,12
RTS0040996,25
RTS0040997,9
RTS0040998,30
RTS0040999,16
RTS0041000,38
RTS0041001,11
RTS0041002,17
RTS0041003,17
RTS0041004,14
RTS0041005,13
RTS0041006,11
RTS0041007,48
RTS0041008,35
RTS0041009,20
RTS0041010,12
RTS0041011,14
RTS0041012,17
RTS0041013,10
RTS0041014,14
RTS0041015,10
RTS0041016,12
RTS0041017,29
RTS0041018,16
RTS0041019,31
RTS0041020,17
RTS0041021,6
RTS0041022,16
RTS0041023,18
RTS0041024,11
RTS0041025,14
RTS0041026,24
RTS0041027,18
RTS0041028,35
RTS0041029,38
RTS0041030,24
RTS0041031,15
RTS0041032,18
RTS0041033,16
RTS0041034,10
RTS0041035,11
RTS0041036,31
RTS0041037,10
RTS0041038,12
RTS0041039,9
RTS0041040,8
RTS0041041,10
RTS0041042,15
RTS0041043,15
RTS0041044,12
RTS0041045,12
RTS0041046,27
RTS0041047,9
RTS0041048,9
RTS0041049,21
RTS0041050,14
RTS0041051,14
RTS0041052,11
RTS0041053,18
RTS0041054,11
RTS0041055,11
RTS0041056,14
RTS0041057,18
RTS0041058,14
RTS0041059,19
RTS0041060,16
RTS0041061,9
RTS0041062,14
RTS0041063,17
RTS0041064,14
RTS0041066,20
RTS0041067,25
RTS0041068,32
RTS0041069,12
RTS0041070,17
RTS0041071,13
RTS0041072,21
RTS0041073,13
RTS0041074,26
RTS0041075,11
RTS0041076,24
RTS0041077,16
RTS0041078,20
RTS0041079,20
RTS0041080,16
RTS0041081,28
RTS0041082,12
RTS0041083,11
RTS0041084,8
RTS0041085,9
RTS0041086,28
RTS0041087,16
RTS0041088,36
RTS0041089,16
RTS0041090,28
RTS0041091,25
RTS0041092,13
RTS0041093,30
RTS0041094,6
RTS0041095,13
RTS0041096,11
RTS0041097,21
RTS0041098,14
RTS0041099,16
RTS0041100,12
RTS0041101,15
RTS0041102,16
RTS0041103,10
RTS0041104,20
RTS0041105,13
RTS0041106,13
RTS0041107,20
RTS0041108,15
RTS0041109,15
RTS0041110,13
RTS0041111,19
RTS0041112,18
RTS0041113,31
RTS0041114,16
RTS0041115,22
RTS0041116,15
RTS0041117,15
RTS0041118,20
RTS0041119,17
RTS0041120,16
RTS0041121,19
RTS0041122,19
RTS0041123,22
RTS0041124,14
RTS0041125,12
RTS0041126,15
RTS0041127,22
RTS0041128,32
RTS0041129,12
RTS0041130,7
RTS0041131,15
RTS0041132,13
RTS0041133,10
RTS0041134,19
RTS0041135,13
RTS0041136,14
RTS0041137,10
RTS0041138,17
RTS0041139,14
RTS0041140,14
RTS0041141,12
RTS0041142,9
RTS0041143,10
RTS0041144,13
RTS0041145,13
RTS0041146,6
RTS0041147,13
RTS0041148,9
RTS0041149,29
RTS0041150,12
RTS0041151,12
RTS0041152,5
RTS0041153,7
RTS0041154,14
RTS0041155,27
RTS0041156,22
RTS0041157,15
RTS0041158,23
RTS0041159,16
RTS0041160,18
RTS0041161,18
RTS0041162,14
RTS0041163,19
RTS0041164,22
RTS0041165,13
RTS0041166,20
RTS0041167,13
RTS0041168,14
RTS0041169,14
RTS0041170,21
RTS0041171,19
RTS0041172,14
RTS0041173,14
RTS0041174,12
RTS0041175,13
RTS0041176,14
RTS0041177,37
RTS0041178,19
RTS0041179,18
RTS0041180,13
RTS0041181,31
RTS0041182,17
RTS0041183,15
RTS0041184,6
RTS0041185,10
RTS0041186,14
RTS0041187,18
RTS0041188,24
RTS0041189,16
RTS0041190,25
RTS0041191,20
RTS0041192,17
RTS0041193,26
RTS0041194,10
RTS0041195,13
RTS0041196,17
RTS0041197,15
RTS0041198,20
RTS0041199,11
RTS0041200,14
RTS0041201,12
RTS0041202,15
RTS0041203,23
RTS0041204,16
RTS0041205,13
RTS0041206,16
RTS0041207,40
RTS0041208,24
RTS0041209,15
RTS0041210,10
RTS0041211,27
RTS0041212,12
RTS0041213,21
RTS0041214,22
RTS0041215,14
RTS0041216,29
RTS0041217,31
RTS0041218,17
RTS0041219,18
RTS0041220,14
RTS0041221,10
RTS0041222,24
RTS0041223,11
RTS0041224,17
RTS0041225,26
RTS0041226,18
RTS0041227,17
RTS0041228,15
RTS0041229,16
RTS0041230,22
RTS0041231,34
RTS0041232,51
RTS0041233,34
RTS0041234,40
RTS0041235,18
RTS0041236,21
RTS0041237,14
RTS0041238,14
RTS0041239,18
RTS0041240,18
RTS0041241,34
RTS0041242,16
RTS0041243,14
RTS0041244,7
RTS0041246,16
RTS0041247,47
RTS0041248,16
RTS0041249,28
RTS0041250,46
RTS0041251,17
RTS0041252,17
RTS0041253,17
RTS0041254,16
RTS0041255,20
RTS0041256,16
RTS0041257,17
RTS0041258,14
RTS0041259,16
RTS0041260,19
RTS0041261,22
RTS0041262,20
RTS0041263,17
RTS0041265,14
RTS0041266,25
RTS0041267,19
RTS0041268,10
RTS0041269,18
RTS0041270,16
RTS0041271,27
RTS0041272,14
RTS0041273,14
RTS0041274,14
RTS0041275,8
RTS0041276,14
RTS0041277,14
RTS0041278,15
RTS0041279,14
RTS0041280,16
RTS0041281,12
RTS0041282,16
RTS0041283,14
RTS0041284,11
RTS0041285,14
RTS0041286,24
RTS0041287,15
RTS0041288,16
RTS0041289,9
RTS0041290,26
RTS0041291,12
RTS0041292,10
RTS0041293,18
RTS0041294,14
RTS0041295,12
RTS0041296,16
RTS0041297,20
RTS0041298,17
RTS0041299,12
RTS0041300,14
RTS0041301,10
RTS0041302,20
RTS0041303,17
RTS0041304,18
RTS0041305,11
RTS0041306,18
RTS0041307,10
RTS0041308,10
RTS0041309,16
RTS0041310,15
RTS0041311,18
RTS0041312,14
RTS0041313,34
RTS0041314,20
RTS0041315,37
RTS0041316,15
RTS0041317,16
RTS0041318,20
RTS0041319,14
RTS0041320,13
RTS0041321,22
RTS0041322,13
RTS0041323,25
RTS0041324,19
RTS0041325,20
RTS0041326,10
RTS0041327,17
RTS0041328,25
RTS0041329,25
RTS0041330,12
RTS0041331,10
RTS0041332,12
RTS0041333,19
RTS0041334,17
RTS0041335,16
RTS0041346,7
RTS0041347,14
RTS0041348,11
RTS0041349,18
RTS0041350,21
RTS0041351,21
RTS0041352,8
RTS0041353,9
RTS0041354,22
RTS0041355,17
RTS0041356,15
RTS0041357,13
RTS0041358,14
RTS0041359,21
RTS0041360,13
RTS0041361,26
RTS0041362,10
RTS0041363,36
RTS0041364,10
RTS0041365,12
RTS0041366,25
RTS0041367,19
RTS0041368,17
RTS0041369,9
RTS0041370,13
RTS0041371,18
RTS0041372,8
RTS0041373,9
RTS0041374,12
RTS0041375,20
RTS0041376,165
RTS0041377,8
RTS0041378,11
RTS0041379,8
RTS0041380,21
RTS0041381,13
RTS0041382,14
RTS0041383,19
RTS0041384,15
RTS0041385,18
RTS0041386,16
RTS0041387,17
RTS0041388,14
RTS0041389,10
RTS0041390,39
RTS0041391,10
RTS0041392,20
RTS0041393,11
RTS0041394,15
RTS0041395,17
RTS0041396,17
RTS0041397,14
RTS0041398,12
RTS0041399,20
RTS0041400,13
RTS0041401,18
RTS0041402,36
RTS0041403,26
RTS0041404,15
RTS0041405,18
RTS0041406,16
RTS0041407,15
RTS0041408,23
RTS0041409,22
RTS0041410,10
RTS0041411,11
RTS0041412,16
RTS0041413,17
RTS0041414,20
RTS0041415,18
RTS0041416,10
RTS0041417,14
RTS0041418,15
RTS0041419,13
RTS0041420,11
RTS0041421,12
RTS0041422,23
RTS0041423,15
RTS0041424,12
RTS0041425,25
RTS0041426,13
RTS0041427,10
RTS0041428,17
RTS0041429,23
RTS0041430,17
RTS0041431,18
RTS0041432,14
RTS0041433,10
RTS0041434,16
RTS0041435,14
RTS0041436,9
RTS0041437,11
RTS0041438,12
RTS0041439,13
RTS0041440,13
RTS0041441,23
RTS0041442,15
RTS0041443,38
RTS0041444,18
RTS0041445,13
RTS0041446,11
RTS0041447,13
RTS0041448,12
RTS0041449,23
RTS0041450,13
RTS0041451,18
RTS0041452,16
RTS0041453,26
RTS0041454,16
RTS0041455,21
RTS0041456,11
RTS0041457,13
RTS0041458,14
RTS0041459,14
RTS0041460,8
RTS0041461,14
RTS0041462,34
RTS0041463,9
RTS0041464,21
RTS0041465,13
RTS0041466,12
RTS0041467,20
RTS0041468,19
RTS0041469,4
RTS0041470,19
RTS0041471,20
RTS0041472,13
RTS0041473,9
RTS0041474,7
RTS0041475,16
RTS0041476,14
RTS0041477,12
RTS0041478,19
RTS0041479,14
RTS0041480,9
RTS0041481,5
RTS0041482,14
RTS0041483,10
RTS0041484,15
RTS0041485,12
RTS0041486,20
RTS0041487,15
RTS0041488,19
RTS0041489,32
RTS0041490,18
RTS0041491,10
RTS0041492,14
RTS0041493,18
RTS0041494,11
RTS0041495,12
RTS0041496,27
RTS0041497,18
RTS0041498,8
RTS0041499,13
RTS0041500,24
RTS0041501,16
RTS0041502,17
RTS0041503,14
RTS0041504,15
RTS0041505,15
RTS0041506,23
RTS0041507,10
RTS0041508,8
RTS0041509,14
RTS0041510,11
RTS0041511,12
RTS0041512,18
RTS0041513,17
RTS0041514,16
RTS0041515,19
RTS0041516,11
RTS0041517,10
RTS0041518,19
RTS0041519,14
RTS0041520,18
RTS0041521,7
RTS0041522,13
RTS0041523,19
RTS0041524,15
RTS0041525,16
RTS0041526,20
RTS0041527,16
RTS0041528,26
RTS0041529,9
RTS0041530,21
RTS0041531,13
RTS0041532,20
RTS0041533,10
RTS0041534,13
RTS0041535,14
RTS0041536,9
RTS0041537,9
RTS0041538,8
RTS0041540,12
RTS0041541,16
RTS0041542,15
RTS0041543,11
RTS0041544,17
RTS0041545,19
RTS0041546,10
RTS0041547,24
RTS0041548,15
RTS0041549,11
RTS0041550,10
RTS0041551,28
RTS0041552,16
RTS0041553,9
RTS0041554,11
RTS0041555,18
RTS0041556,4
RTS0041557,25
RTS0041558,21
RTS0041559,20
RTS0041560,10
RTS0041561,11
RTS0041562,20
RTS0041563,18
RTS0041564,13
RTS0041565,12
RTS0041566,16
RTS0041567,16
RTS0041568,18
RTS0041569,14
RTS0041570,11
RTS0041571,9
RTS0041572,4
RTS0041573,16
RTS0041574,19
RTS0041575,13
RTS0041576,9
RTS0041577,22
RTS0041578,7
RTS0041579,10
RTS0041580,21
RTS0041581,26
RTS0041582,23
RTS0041583,16
RTS0041584,13
RTS0041585,22
RTS0041586,10
RTS0041587,28
RTS0041588,15
RTS0041589,8
RTS0041590,14
RTS0041591,15
RTS0041592,15
RTS0041593,25
RTS0041594,15
RTS0041595,17
RTS0041596,7
RTS0041597,35
RTS0041598,23
RTS0041599,4
RTS0041600,20
RTS0041601,17
RTS0041602,15
RTS0041603,8
RTS0041604,12
RTS0041605,13
RTS0041606,7
RTS0041607,14
RTS0041608,8
RTS0041609,27
RTS0041610,17
RTS0041611,15
RTS0041612,20
RTS0041613,19
RTS0041614,10
RTS0041615,11
RTS0041616,21
RTS0041617,16
RTS0041618,19
RTS0041619,13
RTS0041620,31
RTS0041621,30
RTS0041622,8
RTS0041623,12
RTS0041624,18
RTS0041625,20
RTS0041626,21
RTS0041627,13
RTS0041628,15
RTS0041629,9
RTS0041630,12
RTS0041631,14
RTS0041632,26
RTS0041633,14
RTS0041634,35
RTS0041635,19
RTS0041636,16
RTS0041637,17
RTS0041638,20
RTS0041639,15
RTS0041640,12
RTS0041641,10
RTS0041642,15
RTS0041643,10
RTS0041644,12
RTS0041645,32
RTS0041646,20
RTS0041647,27
RTS0041648,19
RTS0041649,10
RTS0041650,12
RTS0041651,12
RTS0041652,13
RTS0041653,17
RTS0041654,17
RTS0041655,20
RTS0041656,9
RTS0041657,16
RTS0041658,18
RTS0041659,18
RTS0041660,12
RTS0041661,19
RTS0041662,29
RTS0041663,6
RTS0041664,17
RTS0041665,15
RTS0041666,19
RTS0041667,11
RTS0041668,12
RTS0041669,20
RTS0041670,28
RTS0041671,23
RTS0041672,20
RTS0041673,15
RTS0041674,15
RTS0041675,12
RTS0041676,12
RTS0041677,16
RTS0041678,12
RTS0041679,21
RTS0041680,19
RTS0041681,12
RTS0041682,20
RTS0041683,12
RTS0041684,21
RTS0041685,24
RTS0041686,21
RTS0041687,9
RTS0041688,21
RTS0041689,9
RTS0041690,12
RTS0041691,31
RTS0041692,17
RTS0041693,5
RTS0041694,18
RTS0041695,22
RTS0041696,8
RTS0041697,21
RTS0041698,10
RTS0041699,13
RTS0041700,15
RTS0041701,8
RTS0041702,10
RTS0041703,14
RTS0041704,9
RTS0041705,15
RTS0041706,13
RTS0041707,23
RTS0041708,17
RTS0041709,16
RTS0041710,13
RTS0041711,11
RTS0041712,15
RTS0041713,24
RTS0041714,8
RTS0041715,12
RTS0041716,55
RTS0041717,64
RTS0041718,19
RTS0041719,79
RTS0041720,74
RTS0041721,7
RTS0041722,8
RTS0041723,12
RTS0041724,11
RTS0041725,12
RTS0041726,17
RTS0041727,16
RTS0041728,10
RTS0041729,15
RTS0041730,18
RTS0041731,11
RTS0041732,12
RTS0041733,15
RTS0041734,8
RTS0041735,17
RTS0041736,17
RTS0041737,9
RTS0041738,21
RTS0041739,16
RTS0041740,7
RTS0041741,16
RTS0041742,21
RTS0041743,23
RTS0041744,13
RTS0041745,9
RTS0041746,57
RTS0041747,21
RTS0041748,21
RTS0041749,13
RTS0041750,14
RTS0041751,9
RTS0041752,9
RTS0041753,18
RTS0041754,29
RTS0041755,11
RTS0041756,27
RTS0041757,52
RTS0041758,10
RTS0041759,16
RTS0041760,15
RTS0041761,5
RTS0041762,14
RTS0041763,23
RTS0041764,7
RTS0041765,15
RTS0041766,15
RTS0041767,10
RTS0041768,18
RTS0041769,16
RTS0041770,16
RTS0041771,15
RTS0041772,15
RTS0041773,12
RTS0041774,18
RTS0041775,14
RTS0041776,12
RTS0041777,17
RTS0041778,17
RTS0041779,17
RTS0041780,16
RTS0041781,14
RTS0041782,19
RTS0041783,25
RTS0041784,15
RTS0041785,37
RTS0041786,23
RTS0041787,28
RTS0041788,7
RTS0041789,11
RTS0041790,17
RTS0041791,15
RTS0041793,13
RTS0041794,13
RTS0041795,20
RTS0041796,8
RTS0041797,19
RTS0041798,10
RTS0041799,9
RTS0041800,10
RTS0041801,12
RTS0041802,12
RTS0041803,19
RTS0041804,15
RTS0041805,14
RTS0041806,16
RTS0041807,8
RTS0041808,18
RTS0041809,9
RTS0041810,14
RTS0041811,12
RTS0041812,24
RTS0041813,24
RTS0041814,21
RTS0041815,14
RTS0041816,19
RTS0041817,10
RTS0041818,13
RTS0041819,19
RTS0041820,25
RTS0041821,25
RTS0041822,25
RTS0041823,13
RTS0041824,26
RTS0041825,16
RTS0041826,18
RTS0041827,40
RTS0041828,12
RTS0041829,18
RTS0041830,9
RTS0041831,16
RTS0041832,33
RTS0041833,19
RTS0041834,23
RTS0041835,13
RTS0041836,25
RTS0041837,14
RTS0041838,11
RTS0041839,20
RTS0041840,6
RTS0041841,12
RTS0041842,7
RTS0041843,24
RTS0041844,10
RTS0041845,19
RTS0041846,28
RTS0041847,11
RTS0041848,19
RTS0041849,8
RTS0041850,14
RTS0041851,16
RTS0041852,24
RTS0041853,14
RTS0041854,12
RTS0041855,14
RTS0041856,9
RTS0041857,16
RTS0041858,47
RTS0041859,15
RTS0041860,15
RTS0041861,26
RTS0041862,31
RTS0041863,18
RTS0041864,14
RTS0041865,15
RTS0041866,19
RTS0041867,13
RTS0041868,9
RTS0041869,13
RTS0041870,27
RTS0041871,14
RTS0041872,10
RTS0041873,15
RTS0041874,26
RTS0041875,16
RTS0041876,12
RTS0041877,23
RTS0041878,11
RTS0041879,19
RTS0041880,18
RTS0041881,19
RTS0041882,12
RTS0041883,21
RTS0041884,15
RTS0041885,21
RTS0041886,17
RTS0041887,12
RTS0041888,15
RTS0041889,18
RTS0041890,25
RTS0041891,21
RTS0041892,18
RTS0041893,35
RTS0041894,15
RTS0041895,13
RTS0041896,12
RTS0041897,15
RTS0041898,22
RTS0041899,18
RTS0041900,14
RTS0041901,17
RTS0041902,23
RTS0041903,20
RTS0041904,16
RTS0041905,20
RTS0041906,28
RTS0041907,11
RTS0041908,21
RTS0041909,16
RTS0041910,13
RTS0041911,16
RTS0041912,24
RTS0041913,20
RTS0041914,19
RTS0041915,14
RTS0041916,24
RTS0041917,22
RTS0041918,14
RTS0041919,26
RTS0041920,36
RTS0041922,22
RTS0041923,14
RTS0041924,15
RTS0041925,12
RTS0041926,10
RTS0041927,16
RTS0041928,29
RTS0041929,25
RTS0041930,25
RTS0041931,23
RTS0041932,15
RTS0041933,23
RTS0041934,13
RTS0041935,14
RTS0041936,10
RTS0041937,12
RTS0041938,20
RTS0041939,10
RTS0041940,18
RTS0041941,15
RTS0041942,9
RTS0041943,15
RTS0041944,34
RTS0041945,14
RTS0041946,32
RTS0041947,14
RTS0041948,6
RTS0041949,16
RTS0041950,17
RTS0041951,10
RTS0041952,15
RTS0041953,12
RTS0041954,16
RTS0041955,18
RTS0041956,19
RTS0041957,17
RTS0041958,13
RTS0041959,17
RTS0041960,17
RTS0041961,12
RTS0041962,17
RTS0041963,12
RTS0041964,21
RTS0041965,18
RTS0041966,9
RTS0041967,13
RTS0041968,16
RTS0041969,14
RTS0041971,11
RTS0041972,13
RTS0041973,14
RTS0041974,13
RTS0041975,52
RTS0041976,25
RTS0041977,36
RTS0041978,14
RTS0041979,23
RTS0041980,11
RTS0041981,18
RTS0041982,20
RTS0041983,18
RTS0041984,15
RTS0041985,7
RTS0041986,19
RTS0041987,22
RTS0041988,16
RTS0041989,8
RTS0041990,17
RTS0041991,19
RTS0041992,43
RTS0041993,17
RTS0041994,15
RTS0041995,15
RTS0041996,15
RTS0041997,15
RTS0041998,19
RTS0041999,30
RTS0042000,11
RTS0042001,18
RTS0042002,17
RTS0042003,7
RTS0042004,5
RTS0042005,16
RTS0042006,13
RTS0042007,16
RTS0042008,18
RTS0042009,10
RTS0042010,18
RTS0042011,17
RTS0042012,19
RTS0042013,12
RTS0042014,14
RTS0042015,19
RTS0042016,12
RTS0042017,11
RTS0042018,5
RTS0042019,13
RTS0042020,9
RTS0042021,15
RTS0042022,13
RTS0042023,15
RTS0042024,19
RTS0042025,16
RTS0042026,16
RTS0042027,15
RTS0042028,11
RTS0042029,16
RTS0042030,10
RTS0042031,31
RTS0042032,30
RTS0042033,11
RTS0042034,21
RTS0042035,15
RTS0042036,18
RTS0042037,12
RTS0042038,19
RTS0042039,14
RTS0042040,12
RTS0042041,11
RTS0042042,13
RTS0042043,13
RTS0042044,11
RTS0042045,13
RTS0042046,33
RTS0042047,21
RTS0042048,12
RTS0042049,11
RTS0042050,13
RTS0042051,14
RTS0042052,25
RTS0042053,16
RTS0042054,7
RTS0042055,11
RTS0042056,23
RTS0042057,17
RTS0042058,10
RTS0042059,14
RTS0042060,29
RTS0042061,18
RTS0042062,9
RTS0042063,14
RTS0042064,8
RTS0042065,15
RTS0042066,15
RTS0042067,35
RTS0042068,22
RTS0042069,15
RTS0042071,16
RTS0042072,12
RTS0042073,13
RTS0042074,19
RTS0042075,8
RTS0042076,9
RTS0042077,12
RTS0042078,5
RTS0042079,13
RTS0042080,17
RTS0042081,18
RTS0042082,7
RTS0042083,19
RTS0042084,17
RTS0042085,13
RTS0042086,11
RTS0042087,20
RTS0042088,9
RTS0042089,12
RTS0042090,12
RTS0042091,22
RTS0042092,29
RTS0042093,17
RTS0042094,9
RTS0042095,13
RTS0042096,18
RTS0042097,9
RTS0042098,15
RTS0042099,16
RTS0042100,11
RTS0042101,13
RTS0042102,13
RTS0042103,14
RTS0042104,16
RTS0042105,7
RTS0042106,18
RTS0042107,18
RTS0042108,10
RTS0042109,27
RTS0042110,20
RTS0042111,19
RTS0042112,14
RTS0042113,14
RTS0042114,9
RTS0042115,17
RTS0042116,21
RTS0042117,30
RTS0042118,13
RTS0042119,12
RTS0042120,16
RTS0042121,18
RTS0042122,19
RTS0042123,8
RTS0042124,12
RTS0042125,21
RTS0042126,16
RTS0042127,13
RTS0042128,19
RTS0042129,21
RTS0042130,17
RTS0042131,13
RTS0042132,11
RTS0042133,16
RTS0042134,11
RTS0042135,15
RTS0042136,14
RTS0042137,19
RTS0042138,17
RTS0042139,16
RTS0042140,16
RTS0042141,14
RTS0042142,12
RTS0042143,9
RTS0042144,14
RTS0042145,12
RTS0042146,19
RTS0042147,14
RTS0042148,19
RTS0042149,14
RTS0042150,16
RTS0042151,16
RTS0042152,22
RTS0042153,20
RTS0042154,16
RTS0042155,26
RTS0042156,17
RTS0042157,15
RTS0042158,15
RTS0042159,10
RTS0042160,12
RTS0042161,11
RTS0042162,19
RTS0042163,12
RTS0042164,17
RTS0042165,20
RTS0042166,15
RTS0042167,18
RTS0042168,15
RTS0042169,21
RTS0042170,10
RTS0042171,16
RTS0042172,13
RTS0042173,11
RTS0042174,13
RTS0042175,14
RTS0042176,15
RTS0042177,19
RTS0042178,25
RTS0042179,16
RTS0042180,11
RTS0042181,12
RTS0042182,13
RTS0042183,10
RTS0042184,20
RTS0042185,27
RTS0042186,15
RTS0042187,16
RTS0042188,9
RTS0042189,18
RTS0042190,21
RTS0042191,40
RTS0042192,20
RTS0042193,21
RTS0042194,17
RTS0042195,10
RTS0042196,15
RTS0042197,21
RTS0042198,8
RTS0042199,14
RTS0042200,9
RTS0042201,27
RTS0042202,9
RTS0042203,13
RTS0042204,12
RTS0042205,15
RTS0042206,16
RTS0042207,16
RTS0042208,21
RTS0042209,14
RTS0042210,9
RTS0042211,10
RTS0042212,20
RTS0042213,12
RTS0042214,10
RTS0042215,13
RTS0042216,17
RTS0042217,12
RTS0042218,18
RTS0042219,15
RTS0042220,33
RTS0042221,14
RTS0042222,14
RTS0042223,14
RTS0042224,7
RTS0042225,13
RTS0042226,25
RTS0042227,8
RTS0042228,10
RTS0042229,17
RTS0042230,16
RTS0042231,27
RTS0042232,28
RTS0042233,18
RTS0042234,26
RTS0042235,11
RTS0042236,10
RTS0042237,19
RTS0042238,20
RTS0042239,11
RTS0042240,20
RTS0042241,15
RTS0042242,14
RTS0042243,14
RTS0042244,15
RTS0042245,14
RTS0042246,18
RTS0042247,21
RTS0042248,24
RTS0042249,11
RTS0042250,7
RTS0042251,18
RTS0042252,14
RTS0042253,15
RTS0042254,13
RTS0042255,16
RTS0042256,31
RTS0042257,20
RTS0042258,6
RTS0042259,11
RTS0042260,14
RTS0042261,16
RTS0042262,17
RTS0042263,18
RTS0042264,16
RTS0042265,18
RTS0042266,14
RTS0042267,16
RTS0042268,7
RTS0042269,12
RTS0042270,6
RTS0042271,13
RTS0042272,9
RTS0042273,16
RTS0042274,17
RTS0042275,9
RTS0042276,13
RTS0042277,13
RTS0042278,15
RTS0042279,19
RTS0042280,17
RTS0042281,6
RTS0042282,9
RTS0042283,9
RTS0042284,11
RTS0042285,15
RTS0042286,21
RTS0042287,13
RTS0042288,15
RTS0042289,8
RTS0042290,16
RTS0042291,28
RTS0042292,14
RTS0042293,14
RTS0042294,11
RTS0042295,23
RTS0042296,24
RTS0042297,21
RTS0042298,18
RTS0042299,15
RTS0042300,18
RTS0042301,9
RTS0042302,14
RTS0042303,21
RTS0042304,20
RTS0042305,16
RTS0042306,19
RTS0042307,25
RTS0042308,24
RTS0042309,16
RTS0042310,19
RTS0042311,5
RTS0042312,15
RTS0042313,9
RTS0042314,13
RTS0042315,13
RTS0042316,18
RTS0042317,11
RTS0042318,4
RTS0042319,14
RTS0042320,6
RTS0042321,15
RTS0042322,13
RTS0042323,12
RTS0042324,12
RTS0042325,22
RTS0042326,13
RTS0042327,17
RTS0042328,12
RTS0042329,13
RTS0042330,16
RTS0042331,8
RTS0042332,19
RTS0042333,17
RTS0042334,17
RTS0042335,12
RTS0042336,27
RTS0042337,24
RTS0042338,11
RTS0042339,17
RTS0042340,16
RTS0042341,15
RTS0042342,8
RTS0042343,18
RTS0042344,11
RTS0042345,18
RTS0042346,24
RTS0042347,10
RTS0042348,17
RTS0042349,15
RTS0042350,8
RTS0042351,11
RTS0042352,16
RTS0042353,19
RTS0042354,7
RTS0042355,9
RTS0042356,19
RTS0042357,20
RTS0042358,17
RTS0042359,16
RTS0042360,16
RTS0042361,11
RTS0042362,13
RTS0042363,27
RTS0042364,20
RTS0042365,10
RTS0042366,12
RTS0042367,11
RTS0042368,14
RTS0042369,7
RTS0042370,9
RTS0042371,24
RTS0042372,15
RTS0042373,25
RTS0042374,13
RTS0042375,15
RTS0042376,13
RTS0042377,12
RTS0042378,14
RTS0042379,22
RTS0042380,9
RTS0042381,14
RTS0042382,17
RTS0042383,22
RTS0042384,22
RTS0042385,18
RTS0042386,15
RTS0042387,23
RTS0042388,18
RTS0042389,23
RTS0042390,14
RTS0042391,22
RTS0042392,20
RTS0042393,16
RTS0042394,9
RTS0042395,29
RTS0042396,10
RTS0042397,17
RTS0042398,5
RTS0042399,20
RTS0042400,13
RTS0042401,14
RTS0042402,28
RTS0042403,6
RTS0042404,12
RTS0042405,8
RTS0042406,11
RTS0042407,9
RTS0042408,15
RTS0042409,12
RTS0042410,11
RTS0042411,13
RTS0042412,12
RTS0042413,9
RTS0042414,17
RTS0042415,13
RTS0042416,11
RTS0042417,15
RTS0042418,33
RTS0042419,8
RTS0042420,41
RTS0042421,13
RTS0042422,15
RTS0042423,12
RTS0042424,20
RTS0042425,13
RTS0042426,10
RTS0042427,11
RTS0042428,28
RTS0042429,9
RTS0042430,15
RTS0042431,16
RTS0042432,15
RTS0042433,8
RTS0042434,10
RTS0042435,17
RTS0042436,14
RTS0042437,23
RTS0042438,11
RTS0042439,20
RTS0042440,11
RTS0042441,18
RTS0042442,22
RTS0042443,13
RTS0042444,19
RTS0042445,16
RTS0042446,16
RTS0042447,14
RTS0042448,20
RTS0042449,12
RTS0042450,15
RTS0042451,18
RTS0042452,17
RTS0042453,25
RTS0042454,15
RTS0042455,12
RTS0042456,15
RTS0042457,15
RTS0042458,22
RTS0042460,28
RTS0042461,17
RTS0042462,18
RTS0042463,19
RTS0042464,17
RTS0042465,16
RTS0042466,14
RTS0042467,13
RTS0042468,13
RTS0042469,20
RTS0042470,14
RTS0042471,11
RTS0042472,10
RTS0042473,15
RTS0042474,7
RTS0042475,37
RTS0042476,22
RTS0042477,8
RTS0042478,7
RTS0042479,18
RTS0042480,23
RTS0042481,12
RTS0042482,7
RTS0042483,26
RTS0042484,12
RTS0042485,22
RTS0042486,17
RTS0042487,13
RTS0042488,9
RTS0042489,11
RTS0042490,21
RTS0042491,10
RTS0042492,21
RTS0042493,7
RTS0042494,8
RTS0042495,13
RTS0042496,24
RTS0042497,11
RTS0042498,13
RTS0042499,26
RTS0042500,39
RTS0042501,13
RTS0042502,13
RTS0042503,11
RTS0042504,12
RTS0042505,20
RTS0042506,9
RTS0042507,19
RTS0042508,14
RTS0042509,7
RTS0042510,13
RTS0042515,18
RTS0042522,18
RTS0042526,13
RTS0042527,13
RTS0042528,8
RTS0042529,14
RTS0042530,12
RTS0042531,8
RTS0042532,10
RTS0042533,10
RTS0042534,6
RTS0042535,15
RTS0042536,20
RTS0042537,17
RTS0042538,26
RTS0042539,19
RTS0042540,17
RTS0042541,11
RTS0042542,15
RTS0042543,17
RTS0042544,15
RTS0042545,12
RTS0042546,16
RTS0042547,17
RTS0042548,13
RTS0042549,16
RTS0042550,18
RTS0042551,19
RTS0042552,11
RTS0042553,8
RTS0042554,10
RTS0042555,10
RTS0042556,22
RTS0042557,16
RTS0042558,13
RTS0042559,14
RTS0042560,9
RTS0042561,14
RTS0042562,13
RTS0042563,13
RTS0042564,7
RTS0042565,15
RTS0042566,11
RTS0042567,16
RTS0042568,25
RTS0042569,35
RTS0042570,18
RTS0042571,27
RTS0042572,47
RTS0042573,19
RTS0042574,23
RTS0042575,21
RTS0042576,10
RTS0042577,28
RTS0042578,13
RTS0042579,17
RTS0042580,11
RTS0042581,28
RTS0042582,11
RTS0042583,98
RTS0042584,30
RTS0042585,14
RTS0042586,13
RTS0042587,13
RTS0042588,12
RTS0042589,10
RTS0042590,15
RTS0042591,40
RTS0042592,34
RTS0042593,8
RTS0042594,15
RTS0042595,7
RTS0042596,21
RTS0042597,16
RTS0042598,15
RTS0042599,14
RTS0042600,10
RTS0042601,11
RTS0042602,19
RTS0042603,23
RTS0042604,18
RTS0042605,12
RTS0042606,15
RTS0042607,13
RTS0042608,12
RTS0042609,18
RTS0042610,41
RTS0042611,11
RTS0042612,14
RTS0042613,17
RTS0042614,16
RTS0042615,21
RTS0042616,7
RTS0042617,15
RTS0042618,16
RTS0042619,21
RTS0042620,13
RTS0042621,11
RTS0042622,12
RTS0042623,10
RTS0042624,12
RTS0042625,10
RTS0042626,17
RTS0042627,54
RTS0042628,11
RTS0042629,23
RTS0042630,23
RTS0042631,12
RTS0042633,12
RTS0042634,12
RTS0042635,13
RTS0042636,20
RTS0042637,14
RTS0042638,18
RTS0042639,15
RTS0042640,18
RTS0042641,12
RTS0042642,18
RTS0042643,10
RTS0042644,11
RTS0042645,4
RTS0042646,11
RTS0042647,11
RTS0042648,19
RTS0042649,11
RTS0042650,11
RTS0042651,20
RTS0042652,19
RTS0042653,14
RTS0042654,19
RTS0042655,15
RTS0042656,19
RTS0042657,9
RTS0042658,18
RTS0042659,14
RTS0042660,20
RTS0042661,17
RTS0042662,7
RTS0042663,14
RTS0042664,10
RTS0042665,17
RTS0042666,14
RTS0042667,11
RTS0042668,15
RTS0042669,10
RTS0042670,21
RTS0042671,12
RTS0042672,12
RTS0042673,14
RTS0042674,21
RTS0042675,12
RTS0042676,13
RTS0042678,18
RTS0042679,10
RTS0042680,22
RTS0042681,12
RTS0042682,16
RTS0042683,11
RTS0042684,26
RTS0042685,18
RTS0042686,29
RTS0042687,15
RTS0042688,23
RTS0042689,25
RTS0042690,10
RTS0042691,20
RTS0042692,12
RTS0042693,7
RTS0042695,12
RTS0042696,29
RTS0042697,18
RTS0042698,19
RTS0042699,5
RTS0042700,8
RTS0042701,21
RTS0042702,16
RTS0042703,15
RTS0042704,23
RTS0042705,13
RTS0042706,9
RTS0042707,13
RTS0042708,8
RTS0042709,13
RTS0042710,8
RTS0042711,16
RTS0042712,13
RTS0042713,24
RTS0042714,10
RTS0042715,17
RTS0042716,12
RTS0042717,28
RTS0042718,14
RTS0042719,11
RTS0042720,15
RTS0042721,21
RTS0042722,17
RTS0042723,14
RTS0042724,14
RTS0042725,21
RTS0042726,20
RTS0042727,11
RTS0042728,13
RTS0042729,5
RTS0042730,19
RTS0042731,8
RTS0042732,13
RTS0042733,17
RTS0042734,16
RTS0042735,7
RTS0042736,13
RTS0042737,26
RTS0042738,19
RTS0042739,9
RTS0042740,10
RTS0042741,16
RTS0042742,15
RTS0042743,13
RTS0042744,15
RTS0042745,12
RTS0042746,16
RTS0042747,19
RTS0042748,11
RTS0042749,11
RTS0042750,11
RTS0042751,23
RTS0042752,10
RTS0042753,21
RTS0042754,11
RTS0042755,9
RTS0042756,18
RTS0042757,26
RTS0042758,16
RTS0042759,11
RTS0042760,14
RTS0042761,29
RTS0042762,16
RTS0042763,15
RTS0042764,9
RTS0042765,13
RTS0042766,22
RTS0042767,10
RTS0042768,9
RTS0042769,16
RTS0042770,7
RTS0042771,21
RTS0042772,11
RTS0042773,25
RTS0042774,46
RTS0042775,10
RTS0042776,10
RTS0042777,36
RTS0042778,17
RTS0042779,18
RTS0042780,20
RTS0042781,18
RTS0042782,18
RTS0042783,18
RTS0042784,15
RTS0042785,18
RTS0042786,9
RTS0042787,17
RTS0042788,22
RTS0042789,14
RTS0042790,12
RTS0042791,149
RTS0042792,13
RTS0042793,19
RTS0042794,237
RTS0042795,12
RTS0042796,17
RTS0042797,21
RTS0042798,15
RTS0042799,27
RTS0042800,16
RTS0042801,29
RTS0042802,22
RTS0042803,14
RTS0042804,13
RTS0042805,14
RTS0042806,12
RTS0042807,28
RTS0042808,13
RTS0042809,18
RTS0042810,14
RTS0042811,18
RTS0042812,24
RTS0042813,13
RTS0042814,31
RTS0042815,27
RTS0042816,14
RTS0042817,15
RTS0042818,22
RTS0042819,22
RTS0042820,20
RTS0042821,18
RTS0042822,11
RTS0042823,18
RTS0042824,15
RTS0042825,14
RTS0042826,23
RTS0042827,13
RTS0042828,16
RTS0042829,18
RTS0042830,18
RTS0042831,26
RTS0042832,27
RTS0042833,11
RTS0042834,20
RTS0042835,18
RTS0042836,23
RTS0042837,14
RTS0042838,13
RTS0042839,13
RTS0042840,20
RTS0042841,12
RTS0042842,13
RTS0042843,13
RTS0042844,8
RTS0042845,16
RTS0042846,19
RTS0042847,25
RTS0042848,30
RTS0042849,14
RTS0042850,8
RTS0042851,20
RTS0042852,20
RTS0042853,15
RTS0042854,19
RTS0042855,13
RTS0042856,10
RTS0042857,18
RTS0042858,15
RTS0042859,16
RTS0042860,14
RTS0042861,17
RTS0042862,26
RTS0042863,12
RTS0042864,13
RTS0042865,23
RTS0042866,15
RTS0042867,3
RTS0042868,12
RTS0042869,47
RTS0042870,9
RTS0042871,8
RTS0042872,8
RTS0042873,12
RTS0042874,9
RTS0042875,29
RTS0042876,36
RTS0042877,9
RTS0042878,18
RTS0042879,29
RTS0042880,21
RTS0042881,40
RTS0042882,14
RTS0042883,10
RTS0042884,22
RTS0042885,43
RTS0042886,30
RTS0042887,21
RTS0042888,17
RTS0042889,19
RTS0042890,26
RTS0042891,12
RTS0042892,35
RTS0042893,38
RTS0042894,10
RTS0042895,22
RTS0042896,19
RTS0042897,27
RTS0042898,8
RTS0042899,17
RTS0042900,19
RTS0042901,19
RTS0042902,10
RTS0042903,13
RTS0042904,14
RTS0042905,15
RTS0042906,16
RTS0042907,15
RTS0042908,13
RTS0042909,31
RTS0042910,20
RTS0042911,19
RTS0042912,34
RTS0042913,26
RTS0042914,14
RTS0042915,11
RTS0042916,17
RTS0042917,15
RTS0042918,20
RTS0042919,21
RTS0042920,15
RTS0042921,18
RTS0042922,20
RTS0042923,15
RTS0042924,12
RTS0042925,9
RTS0042926,19
RTS0042927,14
RTS0042928,17
RTS0042929,25
RTS0042930,30
RTS0042931,14
RTS0042932,8
RTS0042933,10
RTS0042934,9
RTS0042935,16
RTS0042936,10
RTS0042937,11
RTS0042938,30
RTS0042939,12
RTS0042940,9
RTS0042941,11
RTS0042942,20
RTS0042943,15
RTS0042944,11
RTS0042945,44
RTS0042946,17
RTS0042947,24
RTS0042948,24
RTS0042949,13
RTS0042950,11
RTS0042951,23
RTS0042952,16
RTS0042953,42
RTS0042954,14
RTS0042955,15
RTS0042956,15
RTS0042957,15
RTS0042958,18
RTS0042959,18
RTS0042960,15
RTS0042961,14
RTS0042962,17
RTS0042963,11
RTS0042964,12
RTS0042965,25
RTS0042966,12
RTS0042967,18
RTS0042968,11
RTS0042969,15
RTS0042970,16
RTS0042971,11
RTS0042972,12
RTS0042973,12
RTS0042974,8
RTS0042975,13
RTS0042976,35
RTS0042977,25
RTS0042978,11
RTS0042979,15
RTS0042980,12
RTS0042981,15
RTS0042982,6
RTS0042983,15
RTS0042984,13
RTS0042985,13
RTS0042986,26
RTS0042987,16
RTS0042988,16
RTS0042989,19
RTS0042990,15
RTS0042991,20
RTS0042992,45
RTS0042993,10
RTS0042994,21
RTS0042995,22
RTS0042996,13
RTS0042997,14
RTS0042998,10
RTS0042999,21
RTS0043000,12
RTS0043001,24
RTS0043002,19
RTS0043003,19
RTS0043004,22
RTS0043005,19
RTS0043006,14
RTS0043007,34
RTS0043008,11
RTS0043009,18
RTS0043010,16
RTS0043011,14
RTS0043012,19
RTS0043013,13
RTS0043014,30
RTS0043015,38
RTS0043016,16
RTS0043017,24
RTS0043018,6
RTS0043019,44
RTS0043020,8
RTS0043021,23
RTS0043022,13
RTS0043023,20
RTS0043024,19
RTS0043025,12
RTS0043026,24
RTS0043027,18
RTS0043028,22
RTS0043029,11
RTS0043030,19
RTS0043031,17
RTS0043032,18
RTS0043033,24
RTS0043034,13
RTS0043035,15
RTS0043036,21
RTS0043037,20
RTS0043038,17
RTS0043039,24
RTS0043040,20
RTS0043041,18
RTS0043042,15
RTS0043043,12
RTS0043044,7
RTS0043045,11
RTS0043046,9
RTS0043047,14
RTS0043048,14
RTS0043049,19
RTS0043050,12
RTS0043051,26
RTS0043052,10
RTS0043053,15
RTS0043054,16
RTS0043055,13
RTS0043056,16
RTS0043057,15
RTS0043058,28
RTS0043059,36
RTS0043060,9
RTS0043061,23
RTS0043062,6
RTS0043063,22
RTS0043064,13
RTS0043065,13
RTS0043066,22
RTS0043067,13
RTS0043068,11
RTS0043069,18
RTS0043070,27
RTS0043071,17
RTS0043072,16
RTS0043073,26
RTS0043074,17
RTS0043075,25
RTS0043076,19
RTS0043077,9
RTS0043078,16
RTS0043079,16
RTS0043080,9
RTS0043081,11
RTS0043082,11
RTS0043083,16
RTS0043084,13
RTS0043085,23
RTS0043086,11
RTS0043087,21
RTS0043088,5
RTS0043089,12
RTS0043090,13
RTS0043091,17
RTS0043092,14
RTS0043093,32
RTS0043094,16
RTS0043095,16
RTS0043096,15
RTS0043097,11
RTS0043098,18
RTS0043099,28
RTS0043100,27
RTS0043101,25
RTS0043102,18
RTS0043103,22
RTS0043104,29
RTS0043105,17
RTS0043106,23
RTS0043107,14
RTS0043108,14
RTS0043109,5
RTS0043110,16
RTS0043111,23
RTS0043112,20
RTS0043113,10
RTS0043114,11
RTS0043115,16
RTS0043116,21
RTS0043117,14
RTS0043118,12
RTS0043119,13
RTS0043120,12
RTS0043121,11
RTS0043122,13
RTS0043123,9
RTS0043124,13
RTS0043125,16
RTS0043126,16
RTS0043127,15
RTS0043128,16
RTS0043129,14
RTS0043130,25
RTS0043131,10
RTS0043132,18
RTS0043133,22
RTS0043134,9
RTS0043135,9
RTS0043136,18
RTS0043137,11
RTS0043138,15
RTS0043139,12
RTS0043140,10
RTS0043141,10
RTS0043142,16
RTS0043143,17
RTS0043144,17
RTS0043145,12
RTS0043146,13
RTS0043147,29
RTS0043148,18
RTS0043149,29
RTS0043150,12
RTS0043151,15
RTS0043152,45
RTS0043153,21
RTS0043154,15
RTS0043155,23
RTS0043156,15
RTS0043157,67
RTS0043159,19
RTS0043160,18
RTS0043161,18
RTS0043162,16
RTS0043163,14
RTS0043164,18
RTS0043165,20
RTS0043167,9
RTS0043168,24
RTS0043169,13
RTS0043170,14
RTS0043171,13
RTS0043172,15
RTS0043173,25
RTS0043174,9
RTS0043175,13
RTS0043176,9
RTS0043177,18
RTS0043178,22
RTS0043179,20
RTS0043180,23
RTS0043181,20
RTS0043182,27
RTS0043183,13
RTS0043184,15
RTS0043185,25
RTS0043186,14
RTS0043187,17
RTS0043188,19
RTS0043189,16
RTS0043190,16
RTS0043191,10
RTS0043192,17
RTS0043193,17
RTS0043194,10
RTS0043195,13
RTS0043196,43
RTS0043197,22
RTS0043198,14
RTS0043199,18
RTS0043200,19
RTS0043201,17
RTS0043202,14
RTS0043203,12
RTS0043204,22
RTS0043205,8
RTS0043206,23
RTS0043207,15
RTS0043208,22
RTS0043209,11
RTS0043210,6
RTS0043211,9
RTS0043212,8
RTS0043213,17
RTS0043214,15
RTS0043215,18
RTS0043216,31
RTS0043217,15
RTS0043218,8
RTS0043219,16
RTS0043220,38
RTS0043221,11
RTS0043222,17
RTS0043223,15
RTS0043224,15
RTS0043225,21
RTS0043226,18
RTS0043227,15
RTS0043228,17
RTS0043229,20
RTS0043230,32
RTS0043231,11
RTS0043232,15
RTS0043233,14
RTS0043234,10
RTS0043235,17
RTS0043236,14
RTS0043237,14
RTS0043238,22
RTS0043239,26
RTS0043240,24
RTS0043241,9
RTS0043242,29
RTS0043243,28
RTS0043244,19
RTS0043245,16
RTS0043246,13
RTS0043247,20
RTS0043248,13
RTS0043249,29
RTS0043250,20
RTS0043251,15
RTS0043252,16
RTS0043253,16
RTS0043254,13
RTS0043255,17
RTS0043256,24
RTS0043257,18
RTS0043258,10
RTS0043259,17
RTS0043260,15
RTS0043261,17
RTS0043262,16
RTS0043263,9
RTS0043264,11
RTS0043265,12
RTS0043266,17
RTS0043267,19
RTS0043268,11
RTS0043269,18
RTS0043270,21
RTS0043271,17
RTS0043272,22
RTS0043273,16
RTS0043274,17
RTS0043275,31
RTS0043276,9
RTS0043277,10
RTS0043278,13
RTS0043279,15
RTS0043280,19
RTS0043281,11
RTS0043282,16
RTS0043283,14
RTS0043284,23
RTS0043285,14
RTS0043286,17
RTS0043287,10
RTS0043288,17
RTS0043289,16
RTS0043290,16
RTS0043291,13
RTS0043292,16
RTS0043293,13
RTS0043294,15
RTS0043295,15
RTS0043296,18
RTS0043297,23
RTS0043299,20
RTS0043300,31
RTS0043301,17
RTS0043302,14
RTS0043303,15
RTS0043304,12
RTS0043305,16
RTS0043306,19
RTS0043307,18
RTS0043308,9
RTS0043309,23
RTS0043310,23
RTS0043311,7
RTS0043312,12
RTS0043313,13
RTS0043314,22
RTS0043315,11
RTS0043316,16
RTS0043317,10
RTS0043318,11
RTS0043319,13
RTS0043320,18
RTS0043321,14
RTS0043322,13
RTS0043323,11
RTS0043324,14
RTS0043325,12
RTS0043326,19
RTS0043327,16
RTS0043328,18
RTS0043329,9
RTS0043330,17
RTS0043331,11
RTS0043332,17
RTS0043333,16
RTS0043334,13
RTS0043335,9
RTS0043336,15
RTS0043337,14
RTS0043338,15
RTS0043339,16
RTS0043340,9
RTS0043341,15
RTS0043342,25
RTS0043343,21
RTS0043344,15
RTS0043345,18
RTS0043346,12
RTS0043347,19
RTS0043348,20
RTS0043349,11
RTS0043350,20
RTS0043351,18
RTS0043352,23
RTS0043353,15
RTS0043354,13
RTS0043355,32
RTS0043356,19
RTS0043357,7
RTS0043358,19
RTS0043359,14
RTS0043360,16
RTS0043361,21
RTS0043362,22
RTS0043363,19
RTS0043364,18
RTS0043365,16
RTS0043366,24
RTS0043367,11
RTS0043368,15
RTS0043369,9
RTS0043370,14
RTS0043371,17
RTS0043372,17
RTS0043373,18
RTS0043374,9
RTS0043375,19
RTS0043376,17
RTS0043377,37
RTS0043378,20
RTS0043379,17
RTS0043380,17
RTS0043381,17
RTS0043382,29
RTS0043383,15
RTS0043384,13
RTS0043385,14
RTS0043386,16
RTS0043387,15
RTS0043388,8
RTS0043389,22
RTS0043390,19
RTS0043391,22
RTS0043392,9
RTS0043393,17
RTS0043394,21
RTS0043395,14
RTS0043396,21
RTS0043397,15
RTS0043398,24
RTS0043399,18
RTS0043400,9
RTS0043401,26
RTS0043402,20
RTS0043403,56
RTS0043404,24
RTS0043405,20
RTS0043406,15
RTS0043407,9
RTS0043408,16
RTS0043409,17
RTS0043410,22
RTS0043411,16
RTS0043412,9
RTS0043413,9
RTS0043414,16
RTS0043415,22
RTS0043416,17
RTS0043417,9
RTS0043418,18
RTS0043419,26
RTS0043420,17
RTS0043421,26
RTS0043422,15
RTS0043423,13
RTS0043424,22
RTS0043425,17
RTS0043426,12
RTS0043427,22
RTS0043428,5
RTS0043429,8
RTS0043430,17
RTS0043431,18
RTS0043432,18
RTS0043433,19
RTS0043434,15
RTS0043435,22
RTS0043436,14
RTS0043437,18
RTS0043438,13
RTS0043439,25
RTS0043440,18
RTS0043441,18
RTS0043442,18
RTS0043443,16
RTS0043444,9
RTS0043445,17
RTS0043446,14
RTS0043447,9
RTS0043448,13
RTS0043449,17
RTS0043450,12
RTS0043451,15
RTS0043452,13
RTS0043453,11
RTS0043454,17
RTS0043455,12
RTS0043456,23
RTS0043457,14
RTS0043458,19
RTS0043459,17
RTS0043460,20
RTS0043461,16
RTS0043462,9
RTS0043463,11
RTS0043464,14
RTS0043465,18
RTS0043466,30
RTS0043467,9
RTS0043468,9
RTS0043469,16
RTS0043470,14
RTS0043471,17
RTS0043472,15
RTS0043473,10
RTS0043474,19
RTS0043475,14
RTS0043476,14
RTS0043477,20
RTS0043478,19
RTS0043479,19
RTS0043480,16
RTS0043481,37
RTS0043482,17
RTS0043483,26
RTS0043484,11
RTS0043485,19
RTS0043486,19
RTS0043487,20
RTS0043488,23
RTS0043489,17
RTS0043490,23
RTS0043491,17
RTS0043492,16
RTS0043493,18
RTS0043494,22
RTS0043495,16
RTS0043496,18
RTS0043497,20
RTS0043498,8
RTS0043499,28
RTS0043500,20
RTS0043501,15
RTS0043502,16
RTS0043503,18
RTS0043504,21
RTS0043505,27
RTS0043506,20
RTS0043507,16
RTS0043508,16
RTS0043509,17
RTS0043510,17
RTS0043511,16
RTS0043512,17
RTS0043513,11
RTS0043514,18
RTS0043515,10
RTS0043516,17
RTS0043517,15
RTS0043518,19
RTS0043519,17
RTS0043520,16
RTS0043521,27
RTS0043522,9
RTS0043523,17
RTS0043524,17
RTS0043525,18
RTS0043526,16
RTS0043527,14
RTS0043528,23
RTS0043529,13
RTS0043530,13
RTS0043531,16
RTS0043532,11
RTS0043533,11
RTS0043534,21
RTS0043535,13
RTS0043536,21
RTS0043537,26
RTS0043538,11
RTS0043539,23
RTS0043540,12
RTS0043541,15
RTS0043542,18
RTS0043543,15
RTS0043544,29
RTS0043545,20
RTS0043546,27
RTS0043547,13
RTS0043548,20
RTS0043549,27
RTS0043550,14
RTS0043551,12
RTS0043552,12
RTS0043553,6
RTS0043554,11
RTS0043555,6
RTS0043556,10
RTS0043557,13
RTS0043558,11
RTS0043559,14
RTS0043560,17
RTS0043561,13
RTS0043562,7
RTS0043563,8
RTS0043564,13
RTS0043565,16
RTS0043566,9
RTS0043567,7
RTS0043568,15
RTS0043569,16
RTS0043570,18
RTS0043571,11
RTS0043572,19
RTS0043573,19
RTS0043574,10
RTS0043575,5
RTS0043576,11
RTS0043577,11
RTS0043578,6
RTS0043579,17
RTS0043580,14
RTS0043581,20
RTS0043582,13
RTS0043583,11
RTS0043584,20
RTS0043585,6
RTS0043586,14
RTS0043587,13
RTS0043588,8
RTS0043589,13
RTS0043590,21
RTS0043591,31
RTS0043592,14
RTS0043593,14
RTS0043594,5
RTS0043595,17
RTS0043596,7
RTS0043597,19
RTS0043598,11
RTS0043599,8
RTS0043600,13
RTS0043601,7
RTS0043602,9
RTS0043603,16
RTS0043604,14
RTS0043605,7
RTS0043606,15
RTS0043607,10
RTS0043608,7
RTS0043609,13
RTS0043610,19
RTS0043611,11
RTS0043612,33
RTS0043613,18
RTS0043614,16
RTS0043615,16
RTS0043616,25
RTS0043617,12
RTS0043618,14
RTS0043619,9
RTS0043620,14
RTS0043621,13
RTS0043622,14
RTS0043623,7
RTS0043624,10
RTS0043625,14
RTS0043626,5
RTS0043627,17
RTS0043628,10
RTS0043629,11
RTS0043630,16
RTS0043631,14
RTS0043632,13
RTS0043633,12
RTS0043634,15
RTS0043635,13
RTS0043636,11
RTS0043637,30
RTS0043638,31
RTS0043639,13
RTS0043640,18
RTS0043641,78
RTS0043642,17
RTS0043643,12
RTS0043644,70
RTS0043645,14
RTS0043646,9
RTS0043647,13
RTS0043648,31
RTS0043649,10
RTS0043650,19
RTS0043651,8
RTS0043652,14
RTS0043653,9
RTS0043654,26
RTS0043655,17
RTS0043656,14
RTS0043657,16
RTS0043658,38
RTS0043659,13
RTS0043660,22
RTS0043661,19
RTS0043663,12
RTS0043664,14
RTS0043665,15
RTS0043666,7
RTS0043667,11
RTS0043668,16
RTS0043669,14
RTS0043670,15
RTS0043671,15
RTS0043672,13
RTS0043673,13
RTS0043674,15
RTS0043675,13
RTS0043676,10
RTS0043677,12
RTS0043678,8
RTS0043679,17
RTS0043680,7
RTS0043681,13
RTS0043682,9
RTS0043683,27
RTS0043684,23
RTS0043685,14
RTS0043686,13
RTS0043687,20
RTS0043688,19
RTS0043689,17
RTS0043690,6
RTS0043691,26
RTS0043692,12
RTS0043693,28
RTS0043694,16
RTS0043695,20
RTS0043696,15
RTS0043697,7
RTS0043698,15
RTS0043699,15
RTS0043700,20
RTS0043701,22
RTS0043702,19
RTS0043703,15
RTS0043704,14
RTS0043705,7
RTS0043706,28
RTS0043707,24
RTS0043708,13
RTS0043709,19
RTS0043710,19
RTS0043711,15
RTS0043712,14
RTS0043713,10
RTS0043714,10
RTS0043715,9
RTS0043716,13
RTS0043717,13
RTS0043718,12
RTS0043719,14
RTS0043720,9
RTS0043721,13
RTS0043722,18
RTS0043723,16
RTS0043724,13
RTS0043725,9
RTS0043726,9
RTS0043727,23
RTS0043728,26
RTS0043729,12
RTS0043730,12
RTS0043731,11
RTS0043732,24
RTS0043733,10
RTS0043734,15
RTS0043735,17
RTS0043736,10
RTS0043737,35
RTS0043738,17
RTS0043739,17
RTS0043740,13
RTS0043741,15
RTS0043742,18
RTS0043743,13
RTS0043744,16
RTS0043745,12
RTS0043746,14
RTS0043747,15
RTS0043748,10
RTS0043749,8
RTS0043750,11
RTS0043751,14
RTS0043752,10
RTS0043753,12
RTS0043754,20
RTS0043755,33
RTS0043756,12
RTS0043757,13
RTS0043758,32
RTS0043759,17
RTS0043760,11
RTS0043761,25
RTS0043762,15
RTS0043763,13
RTS0043764,21
RTS0043765,25
RTS0043766,8
RTS0043767,16
RTS0043768,7
RTS0043769,11
RTS0043770,15
RTS0043771,12
RTS0043772,15
RTS0043773,11
RTS0043774,13
RTS0043775,13
RTS0043776,11
RTS0043777,6
RTS0043778,14
RTS0043779,10
RTS0043780,14
RTS0043781,37
RTS0043782,19
RTS0043783,15
RTS0043784,13
RTS0043785,13
RTS0043786,33
RTS0043787,12
RTS0043788,11
RTS0043789,24
RTS0043790,15
RTS0043791,11
RTS0043792,55
RTS0043793,24
RTS0043794,18
RTS0043795,14
RTS0043796,6
RTS0043797,16
RTS0043798,14
RTS0043799,14
RTS0043800,18
RTS0043801,22
RTS0043802,13
RTS0043803,28
RTS0043804,18
RTS0043805,18
RTS0043806,13
RTS0043807,9
RTS0043808,22
RTS0043809,9
RTS0043810,12
RTS0043811,12
RTS0043812,8
RTS0043813,11
RTS0043814,13
RTS0043815,15
RTS0043816,31
RTS0043817,21
RTS0043818,9
RTS0043819,9
RTS0043820,59
RTS0043821,19
RTS0043822,27
RTS0043823,17
RTS0043824,14
RTS0043825,14
RTS0043826,12
RTS0043827,16
RTS0043828,27
RTS0043829,27
RTS0043830,8
RTS0043831,12
RTS0043832,13
RTS0043833,41
RTS0043834,11
RTS0043835,47
RTS0043836,8
RTS0043837,28
RTS0043838,10
RTS0043839,10
RTS0043840,13
RTS0043841,14
RTS0043842,11
RTS0043843,6
RTS0043844,15
RTS0043845,39
RTS0043846,8
RTS0043847,6
RTS0043848,24
RTS0043849,23
RTS0043850,34
RTS0043851,22
RTS0043852,16
RTS0043853,25
RTS0043854,16
RTS0043856,14
RTS0043857,9
RTS0043858,16
RTS0043859,28
RTS0043860,16
RTS0043861,21
RTS0043862,41
RTS0043863,18
RTS0043864,17
RTS0043865,15
RTS0043866,21
RTS0043867,29
RTS0043868,21
RTS0043869,35
RTS0043870,10
RTS0043871,29
RTS0043872,18
RTS0043873,11
RTS0043874,16
RTS0043875,18
RTS0043876,21
RTS0043877,21
RTS0043878,15
RTS0043879,28
RTS0043880,11
RTS0043881,18
RTS0043882,18
RTS0043883,20
RTS0043884,23
RTS0043885,11
RTS0043886,11
RTS0043887,21
RTS0043888,18
RTS0043889,19
RTS0043890,19
RTS0043891,19
RTS0043892,20
RTS0043893,12
RTS0043894,14
RTS0043895,15
RTS0043896,5
RTS0043897,31
RTS0043898,23
RTS0043899,22
RTS0043900,20
RTS0043901,19
RTS0043902,12
RTS0043903,21
RTS0043904,20
RTS0043905,10
RTS0043906,11
RTS0043907,21
RTS0043908,8
RTS0043909,18
RTS0043910,16
RTS0043911,22
RTS0043912,33
RTS0043913,9
RTS0043914,10
RTS0043915,8
RTS0043916,14
RTS0043917,20
RTS0043918,21
RTS0043919,15
RTS0043920,48
RTS0043921,12
RTS0043922,19
RTS0043923,23
RTS0043924,13
RTS0043925,17
RTS0043926,25
RTS0043927,17
RTS0043928,20
RTS0043929,17
RTS0043930,20
RTS0043931,11
RTS0043932,16
RTS0043933,18
RTS0043934,18
RTS0043935,16
RTS0043936,6
RTS0043937,14
RTS0043938,7
RTS0043939,8
RTS0043940,17
RTS0043941,14
RTS0043942,14
RTS0043943,16
RTS0043944,13
RTS0043945,8
RTS0043946,12
RTS0043947,17
RTS0043948,15
RTS0043949,17
RTS0043950,54
RTS0043951,24
RTS0043952,22
RTS0043953,34
RTS0043954,5
RTS0043955,17
RTS0043956,17
RTS0043957,13
RTS0043958,13
RTS0043959,7
RTS0043960,17
RTS0043961,8
RTS0043962,9
RTS0043963,13
RTS0043964,28
RTS0043965,11
RTS0043966,13
RTS0043967,18
RTS0043968,14
RTS0043969,35
RTS0043970,46
RTS0043971,30
RTS0043972,37
RTS0043973,32
RTS0043974,38
RTS0043975,28
RTS0043976,14
RTS0043977,11
RTS0043978,8
RTS0043979,17
RTS0043980,8
RTS0043981,12
RTS0043982,40
RTS0043983,8
RTS0043984,13
RTS0043985,8
RTS0043986,11
RTS0043987,49
RTS0043988,26
RTS0043989,19
RTS0043990,12
RTS0043991,14
RTS0043992,15
RTS0043993,10
RTS0043994,9
RTS0043996,11
RTS0043997,13
RTS0043998,15
RTS0043999,9
RTS0044000,15
RTS0044001,8
RTS0044002,20
RTS0044003,16
RTS0044004,29
RTS0044005,20
RTS0044006,18
RTS0044007,27
RTS0044008,12
RTS0044009,13
RTS0044010,35
RTS0044011,15
RTS0044012,18
RTS0044013,15
RTS0044014,14
RTS0044015,14
RTS0044016,22
RTS0044017,21
RTS0044018,18
RTS0044019,26
RTS0044020,24
RTS0044021,16
RTS0044022,22
RTS0044023,11
RTS0044024,11
RTS0044025,28
RTS0044026,10
RTS0044027,24
RTS0044028,14
RTS0044029,16
RTS0044030,11
RTS0044031,13
RTS0044032,19
RTS0044033,8
RTS0044034,12
RTS0044035,17
RTS0044036,22
RTS0044037,8
RTS0044038,9
RTS0044039,18
RTS0044040,7
RTS0044041,13
RTS0044042,16
RTS0044043,14
RTS0044044,16
RTS0044045,15
RTS0044046,13
RTS0044047,11
RTS0044048,15
RTS0044049,16
RTS0044050,14
RTS0044051,16
RTS0044052,17
RTS0044053,18
RTS0044054,18
RTS0044055,26
RTS0044056,20
RTS0044057,19
RTS0044058,18
RTS0044059,40
RTS0044060,16
RTS0044061,12
RTS0044062,15
RTS0044063,16
RTS0044064,28
RTS0044065,18
RTS0044067,18
RTS0044068,21
RTS0044069,18
RTS0044070,11
RTS0044071,17
RTS0044072,12
RTS0044073,20
RTS0044074,22
RTS0044075,7
RTS0044076,13
RTS0044077,12
RTS0044078,17
RTS0044079,13
RTS0044080,16
RTS0044081,25
RTS0044082,15
RTS0044083,27
RTS0044084,15
RTS0044085,13
RTS0044086,18
RTS0044087,16
RTS0044088,16
RTS0044089,20
RTS0044090,15
RTS0044091,12
RTS0044092,16
RTS0044093,19
RTS0044094,11
RTS0044095,14
RTS0044096,14
RTS0044097,19
RTS0044098,17
RTS0044099,16
RTS0044100,17
RTS0044101,10
RTS0044102,20
RTS0044103,13
RTS0044104,14
RTS0044105,15
RTS0044106,19
RTS0044107,15
RTS0044108,15
RTS0044109,11
RTS0044110,13
RTS0044111,18
RTS0044112,10
RTS0044113,10
RTS0044114,13
RTS0044115,20
RTS0044116,15
RTS0044117,10
RTS0044118,19
RTS0044119,19
RTS0044120,18
RTS0044121,13
RTS0044122,18
RTS0044123,22
RTS0044124,32
RTS0044125,27
RTS0044126,11
RTS0044127,22
RTS0044128,18
RTS0044129,16
RTS0044130,19
RTS0044131,15
RTS0044132,14
RTS0044133,10
RTS0044134,15
RTS0044135,13
RTS0044136,15
RTS0044137,9
RTS0044138,30
RTS0044139,24
RTS0044140,22
RTS0044141,37
RTS0044142,14
RTS0044143,37
RTS0044144,19
RTS0044145,14
RTS0044146,15
RTS0044147,12
RTS0044148,10
RTS0044149,29
RTS0044150,29
RTS0044151,17
RTS0044152,19
RTS0044153,19
RTS0044154,21
RTS0044155,38
RTS0044156,11
RTS0044157,55
RTS0044158,28
RTS0044159,12
RTS0044160,54
RTS0044161,12
RTS0044162,23
RTS0044163,15
RTS0044164,19
RTS0044165,21
RTS0044166,23
RTS0044167,16
RTS0044168,6
RTS0044169,16
RTS0044170,11
RTS0044171,15
RTS0044172,27
RTS0044173,12
RTS0044174,13
RTS0044175,19
RTS0044176,10
RTS0044177,14
RTS0044178,21
RTS0044180,13
RTS0044181,18
RTS0044182,15
RTS0044183,12
RTS0044184,14
RTS0044185,12
RTS0044186,25
RTS0044187,16
RTS0044188,30
RTS0044189,20
RTS0044190,11
RTS0044191,12
RTS0044192,16
RTS0044193,16
RTS0044194,19
RTS0044195,12
RTS0044196,19
RTS0044197,17
RTS0044198,51
RTS0044199,20
RTS0044200,15
RTS0044206,24
RTS0044207,15
RTS0044208,11
RTS0044209,9
RTS0044210,11
RTS0044211,14
RTS0044212,18
RTS0044213,24
RTS0044214,21
RTS0044215,27
RTS0044216,22
RTS0044217,29
RTS0044218,28
RTS0044219,40
RTS0044220,12
RTS0044221,12
RTS0044222,4
RTS0044223,16
RTS0044224,15
RTS0044225,12
RTS0044226,21
RTS0044227,13
RTS0044228,10
RTS0044229,13
RTS0044230,10
RTS0044231,10
RTS0044232,18
RTS0044233,19
RTS0044234,16
RTS0044235,14
RTS0044236,12
RTS0044237,22
RTS0044238,15
RTS0044239,20
RTS0044240,24
RTS0044241,12
RTS0044242,33
RTS0044243,20
RTS0044244,13
RTS0044245,9
RTS0044246,17
RTS0044247,17
RTS0044248,26
RTS0044249,8
RTS0044250,16
RTS0044251,26
RTS0044252,29
RTS0044253,21
RTS0044254,17
RTS0044255,17
RTS0044256,10
RTS0044257,34
RTS0044258,19
RTS0044259,15
RTS0044260,16
RTS0044261,29
RTS0044262,11
RTS0044263,19
RTS0044264,14
RTS0044265,17
RTS0044266,30
RTS0044267,23
RTS0044268,11
RTS0044269,32
RTS0044270,35
RTS0044271,13
RTS0044272,15
RTS0044273,27
RTS0044274,11
RTS0044275,31
RTS0044276,21
RTS0044277,13
RTS0044278,12
RTS0044279,33
RTS0044280,15
RTS0044281,16
RTS0044282,25
RTS0044283,22
RTS0044284,12
RTS0044285,13
RTS0044286,14
RTS0044287,18
RTS0044288,15
RTS0044289,12
RTS0044290,24
RTS0044291,17
RTS0044292,9
RTS0044293,13
RTS0044294,8
RTS0044295,12
RTS0044296,15
RTS0044297,20
RTS0044298,12
RTS0044299,13
RTS0044300,17
RTS0044301,16
RTS0044302,10
RTS0044303,19
RTS0044304,19
RTS0044305,10
RTS0044306,15
RTS0044307,15
RTS0044308,41
RTS0044309,46
RTS0044310,24
RTS0044311,23
RTS0044312,18
RTS0044313,19
RTS0044314,16
RTS0044315,22
RTS0044316,20
RTS0044317,18
RTS0044318,13
RTS0044319,20
RTS0044320,4
RTS0044321,21
RTS0044322,18
RTS0044323,26
RTS0044324,20
RTS0044325,15
RTS0044326,17
RTS0044327,22
RTS0044328,14
RTS0044329,8
RTS0044330,15
RTS0044331,14
RTS0044332,15
RTS0044333,55
RTS0044334,18
RTS0044335,11
RTS0044336,16
RTS0044337,21
RTS0044338,15
RTS0044339,13
RTS0044340,13
RTS0044341,14
RTS0044342,25
RTS0044343,7
RTS0044344,11
RTS0044345,13
RTS0044346,14
RTS0044347,16
RTS0044348,18
RTS0044349,17
RTS0044350,14
RTS0044351,15
RTS0044352,17
RTS0044353,13
RTS0044354,31
RTS0044355,21
RTS0044356,15
RTS0044357,18
RTS0044358,16
RTS0044359,13
RTS0044360,11
RTS0044361,21
RTS0044362,13
RTS0044363,20
RTS0044364,16
RTS0044365,11
RTS0044366,21
RTS0044367,9
RTS0044368,24
RTS0044369,59
RTS0044370,45
RTS0044371,15
RTS0044372,16
RTS0044373,12
RTS0044374,9
RTS0044375,16
RTS0044376,16
RTS0044377,27
RTS0044378,12
RTS0044379,26
RTS0044380,10
RTS0044381,17
RTS0044382,18
RTS0044383,10
RTS0044384,23
RTS0044385,13
RTS0044386,14
RTS0044387,19
RTS0044388,18
RTS0044389,15
RTS0044390,19
RTS0044391,21
RTS0044392,56
RTS0044393,45
RTS0044394,17
RTS0044395,18
RTS0044396,18
RTS0044397,8
RTS0044399,30
RTS0044400,14
RTS0044401,18
RTS0044402,16
RTS0044403,15
RTS0044404,34
RTS0044405,13
RTS0044406,29
RTS0044407,19
RTS0044408,19
RTS0044409,20
RTS0044410,15
RTS0044411,14
RTS0044412,19
RTS0044413,7
RTS0044414,17
RTS0044415,20
RTS0044416,24
RTS0044417,11
RTS0044418,12
RTS0044419,11
RTS0044420,85
RTS0044421,16
RTS0044422,17
RTS0044423,14
RTS0044424,14
RTS0044425,21
RTS0044426,24
RTS0044427,20
RTS0044428,12
RTS0044429,31
RTS0044430,13
RTS0044431,18
RTS0044432,24
RTS0044433,8
RTS0044434,24
RTS0044435,11
RTS0044436,17
RTS0044437,14
RTS0044438,23
RTS0044439,15
RTS0044440,39
RTS0044441,12
RTS0044442,17
RTS0044443,12
RTS0044444,5
RTS0044445,25
RTS0044446,26
RTS0044447,13
RTS0044448,16
RTS0044449,12
RTS0044450,14
RTS0044451,11
RTS0044452,18
RTS0044453,17
RTS0044454,35
RTS0044455,18
RTS0044456,29
RTS0044457,26
RTS0044458,9
RTS0044459,13
RTS0044460,17
RTS0044461,27
RTS0044462,17
RTS0044463,12
RTS0044464,14
RTS0044465,28
RTS0044466,25
RTS0044467,20
RTS0044468,17
RTS0044469,18
RTS0044470,24
RTS0044471,16
RTS0044472,20
RTS0044473,17
RTS0044474,18
RTS0044475,18
RTS0044476,18
RTS0044477,26
RTS0044478,14
RTS0044479,10
RTS0044480,18
RTS0044481,21
RTS0044482,24
RTS0044483,17
RTS0044484,16
RTS0044485,29
RTS0044486,14
RTS0044487,24
RTS0044488,19
RTS0044489,12
RTS0044490,16
RTS0044491,27
RTS0044492,13
RTS0044493,18
RTS0044494,39
RTS0044495,25
RTS0044496,13
RTS0044497,22
RTS0044498,17
RTS0044499,21
RTS0044500,16
RTS0044501,21
RTS0044502,27
RTS0044503,21
RTS0044504,35
RTS0044505,23
RTS0044506,21
RTS0044507,15
RTS0044508,13
RTS0044509,17
RTS0044510,14
RTS0044511,10
RTS0044512,11
RTS0044513,22
RTS0044514,12
RTS0044515,20
RTS0044516,19
RTS0044517,18
RTS0044518,28
RTS0044519,28
RTS0044520,20
RTS0044521,27
RTS0044522,17
RTS0044523,12
RTS0044524,9
RTS0044525,23
RTS0044526,16
RTS0044527,17
RTS0044528,13
RTS0044529,34
RTS0044530,16
RTS0044531,13
RTS0044532,12
RTS0044533,13
RTS0044534,17
RTS0044535,18
RTS0044536,28
RTS0044537,17
RTS0044538,14
RTS0044539,28
RTS0044540,12
RTS0044541,26
RTS0044542,14
RTS0044543,9
RTS0044544,28
RTS0044545,17
RTS0044546,29
RTS0044547,15
RTS0044548,19
RTS0044549,49
RTS0044550,10
RTS0044551,12
RTS0044552,32
RTS0044553,11
RTS0044554,9
RTS0044555,23
RTS0044556,13
RTS0044557,13
RTS0044558,17
RTS0044559,17
RTS0044560,15
RTS0044561,15
RTS0044562,17
RTS0044563,10
RTS0044564,84
RTS0044565,21
RTS0044566,16
RTS0044567,19
RTS0044568,25
RTS0044569,11
RTS0044570,10
RTS0044571,26
RTS0044572,9
RTS0044573,5
RTS0044574,22
RTS0044575,26
RTS0044576,14
RTS0044577,12
RTS0044578,21
RTS0044579,12
RTS0044580,14
RTS0044581,13
RTS0044582,13
RTS0044583,12
RTS0044584,31
RTS0044585,5
RTS0044586,14
RTS0044587,17
RTS0044588,14
RTS0044589,15
RTS0044590,12
RTS0044591,19
RTS0044592,13
RTS0044593,21
RTS0044594,37
RTS0044595,9
RTS0044596,29
RTS0044597,17
RTS0044598,12
RTS0044599,18
RTS0044600,15
RTS0044601,10
RTS0044602,11
RTS0044603,11
RTS0044604,19
RTS0044605,27
RTS0044606,19
RTS0044607,39
RTS0044608,3
RTS0044609,12
RTS0044610,20
RTS0044611,29
RTS0044612,12
RTS0044613,36
RTS0044614,10
RTS0044615,17
RTS0044616,14
RTS0044617,15
RTS0044618,11
RTS0044619,6
RTS0044620,13
RTS0044621,25
RTS0044622,10
RTS0044623,32
RTS0044624,14
RTS0044625,13
RTS0044626,15
RTS0044627,13
RTS0044628,10
RTS0044629,20
RTS0044630,19
RTS0044631,62
RTS0044632,38
RTS0044633,89
RTS0044634,12
RTS0044635,17
RTS0044636,14
RTS0044637,12
RTS0044638,16
RTS0044639,13
RTS0044640,22
RTS0044641,10
RTS0044642,13
RTS0044643,13
RTS0044644,21
RTS0044645,13
RTS0044646,20
RTS0044647,9
RTS0044648,14
RTS0044649,18
RTS0044650,15
RTS0044651,7
RTS0044652,37
RTS0044653,46
RTS0044654,9
RTS0044655,48
RTS0044656,20
RTS0044657,13
RTS0044658,17
RTS0044659,13
RTS0044660,17
RTS0044661,23
RTS0044662,12
RTS0044663,14
RTS0044664,78
RTS0044665,17
RTS0044666,12
RTS0044667,5
RTS0044668,10
RTS0044669,18
RTS0044670,19
RTS0044671,8
RTS0044672,24
RTS0044673,22
RTS0044674,11
RTS0044675,15
RTS0044676,15
RTS0044677,6
RTS0044678,12
RTS0044679,23
RTS0044680,11
RTS0044681,17
RTS0044682,11
RTS0044683,25
RTS0044684,20
RTS0044685,16
RTS0044686,8
RTS0044687,33
RTS0044688,14
RTS0044689,26
RTS0044690,20
RTS0044691,39
RTS0044692,9
RTS0044693,15
RTS0044694,33
RTS0044695,10
RTS0044696,15
RTS0044697,16
RTS0044698,20
RTS0044699,16
RTS0044700,24
RTS0044701,19
RTS0044702,13
RTS0044703,18
RTS0044704,21
RTS0044705,8
RTS0044706,10
RTS0044707,11
RTS0044708,12
RTS0044709,4
RTS0044710,13
RTS0044711,18
RTS0044712,17
RTS0044714,13
RTS0044715,11
RTS0044716,11
RTS0044717,15
RTS0044718,17
RTS0044719,11
RTS0044720,11
RTS0044721,15
RTS0044722,12
RTS0044723,7
RTS0044724,7
RTS0044725,17
RTS0044726,23
RTS0044727,18
RTS0044728,12
RTS0044729,21
RTS0044730,10
RTS0044731,45
RTS0044732,21
RTS0044733,17
RTS0044734,19
RTS0044735,24
RTS0044736,20
RTS0044737,10
RTS0044738,10
RTS0044739,8
RTS0044740,17
RTS0044741,13
RTS0044742,12
RTS0044743,18
RTS0044744,19
RTS0044745,9
RTS0044746,18
RTS0044747,23
RTS0044748,13
RTS0044749,25
RTS0044750,19
RTS0044751,10
RTS0044752,16
RTS0044753,18
RTS0044754,12
RTS0044755,14
RTS0044756,17
RTS0044757,20
RTS0044758,30
RTS0044759,25
RTS0044760,14
RTS0044761,23
RTS0044762,15
RTS0044763,9
RTS0044764,20
RTS0044765,7
RTS0044766,14
RTS0044767,10
RTS0044768,30
RTS0044769,11
RTS0044770,14
RTS0044771,14
RTS0044772,12
RTS0044773,9
RTS0044774,13
RTS0044775,18
RTS0044776,11
RTS0044777,15
RTS0044778,12
RTS0044779,19
RTS0044780,22
RTS0044781,14
RTS0044782,16
RTS0044783,29
RTS0044784,14
RTS0044785,13
RTS0044786,22
RTS0044787,14
RTS0044788,15
RTS0044789,14
RTS0044790,10
RTS0044791,13
RTS0044792,25
RTS0044793,9
RTS0044794,14
RTS0044795,10
RTS0044796,10
RTS0044797,13
RTS0044798,18
RTS0044799,12
RTS0044800,12
RTS0044801,5
RTS0044802,36
RTS0044803,9
RTS0044804,12
RTS0044805,84
RTS0044806,14
RTS0044807,10
RTS0044808,7
RTS0044809,9
RTS0044810,11
RTS0044811,25
RTS0044812,12
RTS0044813,8
RTS0044814,16
RTS0044815,20
RTS0044816,19
RTS0044817,14
RTS0044818,15
RTS0044819,9
RTS0044820,9
RTS0044821,16
RTS0044822,15
RTS0044823,17
RTS0044824,10
RTS0044825,41
RTS0044826,17
RTS0044827,12
RTS0044828,25
RTS0044829,20
RTS0044830,11
RTS0044831,10
RTS0044832,11
RTS0044833,14
RTS0044834,16
RTS0044835,6
RTS0044836,17
RTS0044837,23
RTS0044838,16
RTS0044839,14
RTS0044840,17
RTS0044841,12
RTS0044842,16
RTS0044843,23
RTS0044844,10
RTS0044845,21
RTS0044846,19
RTS0044847,13
RTS0044848,16
RTS0044849,17
RTS0044850,23
RTS0044851,6
RTS0044852,21
RTS0044853,22
RTS0044854,10
RTS0044855,21
RTS0044856,12
RTS0044857,19
RTS0044858,13
RTS0044859,14
RTS0044860,16
RTS0044861,19
RTS0044862,11
RTS0044863,17
RTS0044864,9
RTS0044865,14
RTS0044866,8
RTS0044867,15
RTS0044868,11
RTS0044869,33
RTS0044870,29
RTS0044871,14
RTS0044872,13
RTS0044873,18
RTS0044874,12
RTS0044875,20
RTS0044876,13
RTS0044877,25
RTS0044878,16
RTS0044879,22
RTS0044880,13
RTS0044881,15
RTS0044882,22
RTS0044883,8
RTS0044884,12
RTS0044885,15
RTS0044886,22
RTS0044887,11
RTS0044888,18
RTS0044889,11
RTS0044890,13
RTS0044891,12
RTS0044892,11
RTS0044893,11
RTS0044894,17
RTS0044895,12
RTS0044896,23
RTS0044897,15
RTS0044898,20
RTS0044899,14
RTS0044900,15
RTS0044901,8
RTS0044902,11
RTS0044903,15
RTS0044904,20
RTS0044905,17
RTS0044906,15
RTS0044907,25
RTS0044908,28
RTS0044909,21
RTS0044910,17
RTS0044911,15
RTS0044912,14
RTS0044913,17
RTS0044914,17
RTS0044915,13
RTS0044916,16
RTS0044917,16
RTS0044918,26
RTS0044919,20
RTS0044920,12
RTS0044921,20
RTS0044922,10
RTS0044923,18
RTS0044924,14
RTS0044925,15
RTS0044926,19
RTS0044927,11
RTS0044928,22
RTS0044929,11
RTS0044930,11
RTS0044931,11
RTS0044932,24
RTS0044933,13
RTS0044934,13
RTS0044935,25
RTS0044936,52
RTS0044937,16
RTS0044938,18
RTS0044939,19
RTS0044940,14
RTS0044941,11
RTS0044942,7
RTS0044943,12
RTS0044944,16
RTS0044945,9
RTS0044946,21
RTS0044947,15
RTS0044948,17
RTS0044949,13
RTS0044950,15
RTS0044951,11
RTS0044952,11
RTS0044953,9
RTS0044954,22
RTS0044955,18
RTS0044956,11
RTS0044957,26
RTS0044958,16
RTS0044959,13
RTS0044960,18
RTS0044961,16
RTS0044962,13
RTS0044963,7
RTS0044964,11
RTS0044965,16
RTS0044966,14
RTS0044967,9
RTS0044968,10
RTS0044969,20
RTS0044970,14
RTS0044971,13
RTS0044972,16
RTS0044973,13
RTS0044974,10
RTS0044975,22
RTS0044976,11
RTS0044977,14
RTS0044978,24
RTS0044979,22
RTS0044980,20
RTS0044981,8
RTS0044982,16
RTS0044983,10
RTS0044984,10
RTS0044985,23
RTS0044986,17
RTS0044987,13
RTS0044988,11
RTS0044989,7
RTS0044990,16
RTS0044991,11
RTS0044992,13
RTS0044993,13
RTS0044994,14
RTS0044995,17
RTS0044996,9
RTS0044997,14
RTS0044998,32
RTS0044999,13
RTS0045000,12
RTS0045001,14
RTS0045002,22
RTS0045003,23
RTS0045004,19
RTS0045005,6
RTS0045006,14
RTS0045007,26
RTS0045008,19
RTS0045009,14
RTS0045010,12
RTS0045011,8
RTS0045012,14
RTS0045013,4
RTS0045014,17
RTS0045015,13
RTS0045016,12
RTS0045017,12
RTS0045018,18
RTS0045019,12
RTS0045020,15
RTS0045021,12
RTS0045022,15
RTS0045023,15
RTS0045024,14
RTS0045025,13
RTS0045026,13
RTS0045027,14
RTS0045028,13
RTS0045029,14
RTS0045030,17
RTS0045031,20
RTS0045032,22
RTS0045033,11
RTS0045034,19
RTS0045035,17
RTS0045036,16
RTS0045038,21
RTS0045039,20
RTS0045040,14
RTS0045041,15
RTS0045042,10
RTS0045043,10
RTS0045044,8
RTS0045045,20
RTS0045046,11
RTS0045047,18
RTS0045048,8
RTS0045049,18
RTS0045050,23
RTS0045051,14
RTS0045052,11
RTS0045053,20
RTS0045054,9
RTS0045055,9
RTS0045056,17
RTS0045057,19
RTS0045058,10
RTS0045059,10
RTS0045060,13
RTS0045061,16
RTS0045063,13
RTS0045064,17
RTS0045065,13
RTS0045066,12
RTS0045067,19
RTS0045068,18
RTS0045069,16
RTS0045070,12
RTS0045071,12
RTS0045072,27
RTS0045073,25
RTS0045074,19
RTS0045075,13
RTS0045076,14
RTS0045077,15
RTS0045078,12
RTS0045079,5
RTS0045080,6
RTS0045081,16
RTS0045082,9
RTS0045083,14
RTS0045084,19
RTS0045085,9
RTS0045086,13
RTS0045087,8
RTS0045088,14
RTS0045089,20
RTS0045090,10
RTS0045091,14
RTS0045092,11
RTS0045093,11
RTS0045094,16
RTS0045095,17
RTS0045096,13
RTS0045097,13
RTS0045098,18
RTS0045099,12
RTS0045100,17
RTS0045101,20
RTS0045102,15
RTS0045103,10
RTS0045104,12
RTS0045105,11
RTS0045106,16
RTS0045107,19
RTS0045108,15
RTS0045109,12
RTS0045110,16
RTS0045111,20
RTS0045112,14
RTS0045113,18
RTS0045114,12
RTS0045115,19
RTS0045116,22
RTS0045117,11
RTS0045118,17
RTS0045119,11
RTS0045120,15
RTS0045121,23
RTS0045122,18
RTS0045123,25
RTS0045124,14
RTS0045125,18
RTS0045126,15
RTS0045127,15
RTS0045128,18
RTS0045129,15
RTS0045130,16
RTS0045131,25
RTS0045132,21
RTS0045133,13
RTS0045134,17
RTS0045135,17
RTS0045136,14
RTS0045137,21
RTS0045138,19
RTS0045139,17
RTS0045140,20
RTS0045141,15
RTS0045142,11
RTS0045143,27
RTS0045144,8
RTS0045145,11
RTS0045146,23
RTS0045147,15
RTS0045148,14
RTS0045149,17
RTS0045150,15
RTS0045151,18
RTS0045152,23
RTS0045153,11
RTS0045154,11
RTS0045155,13
RTS0045156,17
RTS0045157,9
RTS0045158,11
RTS0045159,14
RTS0045160,19
RTS0045161,7
RTS0045162,21
RTS0045163,14
RTS0045164,35
RTS0045165,13
RTS0045166,28
RTS0045167,13
RTS0045168,33
RTS0045169,38
RTS0045170,17
RTS0045171,23
RTS0045172,15
RTS0045173,20
RTS0045174,17
RTS0045175,12
RTS0045176,19
RTS0045177,13
RTS0045178,17
RTS0045179,19
RTS0045180,13
RTS0045181,21
RTS0045182,21
RTS0045183,14
RTS0045184,12
RTS0045185,13
RTS0045186,28
RTS0045187,16
RTS0045188,16
RTS0045189,26
RTS0045190,13
RTS0045191,13
RTS0045192,14
RTS0045193,12
RTS0045194,24
RTS0045195,12
RTS0045196,24
RTS0045197,16
RTS0045198,30
RTS0045199,9
RTS0045200,16
RTS0045201,18
RTS0045202,27
RTS0045203,24
RTS0045204,21
RTS0045205,21
RTS0045206,14
RTS0045207,14
RTS0045208,13
RTS0045209,13
RTS0045210,22
RTS0045211,12
RTS0045212,13
RTS0045213,14
RTS0045214,20
RTS0045215,19
RTS0045216,14
RTS0045217,15
RTS0045218,10
RTS0045219,20
RTS0045220,14
RTS0045221,16
RTS0045222,20
RTS0045223,15
RTS0045224,23
RTS0045225,10
RTS0045226,43
RTS0045227,10
RTS0045228,20
RTS0045229,23
RTS0045230,14
RTS0045231,14
RTS0045232,14
RTS0045233,19
RTS0045234,11
RTS0045235,21
RTS0045236,19
RTS0045237,13
RTS0045238,64
RTS0045239,17
RTS0045240,32
RTS0045241,17
RTS0045242,34
RTS0045243,14
RTS0045244,13
RTS0045245,7
RTS0045246,11
RTS0045247,10
RTS0045248,15
RTS0045249,14
RTS0045250,12
RTS0045251,14
RTS0045252,17
RTS0045253,21
RTS0045254,11
RTS0045255,8
RTS0045256,10
RTS0045257,11
RTS0045258,19
RTS0045259,9
RTS0045260,13
RTS0045261,12
RTS0045262,43
RTS0045263,27
RTS0045264,9
RTS0045265,16
RTS0045266,16
RTS0045267,19
RTS0045268,27
RTS0045269,24
RTS0045270,21
RTS0045271,14
RTS0045272,19
RTS0045273,11
RTS0045274,10
RTS0045275,30
RTS0045276,8
RTS0045277,12
RTS0045278,19
RTS0045279,9
RTS0045280,15
RTS0045281,21
RTS0045282,23
RTS0045283,13
RTS0045284,13
RTS0045285,30
RTS0045286,22
RTS0045287,13
RTS0045288,20
RTS0045289,10
RTS0045290,14
RTS0045291,19
RTS0045292,20
RTS0045293,14
RTS0045294,9
RTS0045295,16
RTS0045296,15
RTS0045297,18
RTS0045298,24
RTS0045299,11
RTS0045300,26
RTS0045301,29
RTS0045302,9
RTS0045303,21
RTS0045304,11
RTS0045305,27
RTS0045306,21
RTS0045307,18
RTS0045308,21
RTS0045309,20
RTS0045310,23
RTS0045311,7
RTS0045312,12
RTS0045313,11
RTS0045314,14
RTS0045315,18
RTS0045316,24
RTS0045317,10
RTS0045318,26
RTS0045319,14
RTS0045320,16
RTS0045321,8
RTS0045322,17
RTS0045323,21
RTS0045324,17
RTS0045325,9
RTS0045326,29
RTS0045327,31
RTS0045328,20
RTS0045329,14
RTS0045330,9
RTS0045331,26
RTS0045332,14
RTS0045333,17
RTS0045334,21
RTS0045335,14
RTS0045336,29
RTS0045337,15
RTS0045338,10
RTS0045339,15
RTS0045340,9
RTS0045341,7
RTS0045342,12
RTS0045343,19
RTS0045344,20
RTS0045345,16
RTS0045346,35
RTS0045347,25
RTS0045348,15
RTS0045349,26
RTS0045350,17
RTS0045351,18
RTS0045352,20
RTS0045353,20
RTS0045354,34
RTS0045355,8
RTS0045356,30
RTS0045357,20
RTS0045358,26
RTS0045359,17
RTS0045360,21
RTS0045361,30
RTS0045362,15
RTS0045363,17
RTS0045364,13
RTS0045365,20
RTS0045366,25
RTS0045367,17
RTS0045368,17
RTS0045369,12
RTS0045370,10
RTS0045371,35
RTS0045372,13
RTS0045373,20
RTS0045374,23
RTS0045375,54
RTS0045376,18
RTS0045377,11
RTS0045378,11
RTS0045379,12
RTS0045380,18
RTS0045381,9
RTS0045382,21
RTS0045383,11
RTS0045384,11
RTS0045385,14
RTS0045386,13
RTS0045387,16
RTS0045388,10
RTS0045389,4
RTS0045390,13
RTS0045391,22
RTS0045392,18
RTS0045393,10
RTS0045394,11
RTS0045395,19
RTS0045396,25
RTS0045397,15
RTS0045398,17
RTS0045399,9
RTS0045400,10
RTS0045401,21
RTS0045402,9
RTS0045403,33
RTS0045404,32
RTS0045405,19
RTS0045406,19
RTS0045407,22
RTS0045408,15
RTS0045409,16
RTS0045410,24
RTS0045411,37
RTS0045412,30
RTS0045413,35
RTS0045414,25
RTS0045415,28
RTS0045416,21
RTS0045417,27
RTS0045418,19
RTS0045419,24
RTS0045420,13
RTS0045421,20
RTS0045422,25
RTS0045423,23
RTS0045424,23
RTS0045425,20
RTS0045426,20
RTS0045427,9
RTS0045428,11
RTS0045429,34
RTS0045430,13
RTS0045431,18
RTS0045432,45
RTS0045433,40
RTS0045434,32
RTS0045435,29
RTS0045436,53
RTS0045437,64
RTS0045438,89
RTS0045439,15
RTS0045440,11
RTS0045441,25
RTS0045442,10
RTS0045443,18
RTS0045444,5
RTS0045445,17
RTS0045446,23
RTS0045447,12
RTS0045448,11
RTS0045449,17
RTS0045450,45
RTS0045451,15
RTS0045452,11
RTS0045453,7
RTS0045454,14
RTS0045455,11
RTS0045456,12
RTS0045457,21
RTS0045458,22
RTS0045459,11
RTS0045460,15
RTS0045461,14
RTS0045462,16
RTS0045463,26
RTS0045464,10
RTS0045465,10
RTS0045466,25
RTS0045467,41
RTS0045468,15
RTS0045469,40
RTS0045470,13
RTS0045471,10
RTS0045472,11
RTS0045473,8
RTS0045474,11
RTS0045475,20
RTS0045476,14
RTS0045477,16
RTS0045478,11
RTS0045479,26
RTS0045480,22
RTS0045481,17
RTS0045482,13
RTS0045483,14
RTS0045484,28
RTS0045485,20
RTS0045486,10
RTS0045487,17
RTS0045488,15
RTS0045489,16
RTS0045490,22
RTS0045491,18
RTS0045492,23
RTS0045493,13
RTS0045494,16
RTS0045495,19
RTS0045496,17
RTS0045497,16
RTS0045498,17
RTS0045499,24
RTS0045500,17
RTS0045501,20
RTS0045502,11
RTS0045503,11
RTS0045504,14
RTS0045505,23
RTS0045506,53
RTS0045507,79
RTS0045508,31
RTS0045509,33
RTS0045510,24
RTS0045511,18
RTS0045512,21
RTS0045513,7
RTS0045514,20
RTS0045515,12
RTS0045516,15
RTS0045517,11
RTS0045518,14
RTS0045519,12
RTS0045520,12
RTS0045521,14
RTS0045522,27
RTS0045523,12
RTS0045524,16
RTS0045525,11
RTS0045526,18
RTS0045527,14
RTS0045528,11
RTS0045529,16
RTS0045530,7
RTS0045531,26
RTS0045532,20
RTS0045533,11
RTS0045534,8
RTS0045535,7
RTS0045536,17
RTS0045537,15
RTS0045538,12
RTS0045539,16
RTS0045540,18
RTS0045541,17
RTS0045542,12
RTS0045543,18
RTS0045544,10
RTS0045545,15
RTS0045546,16
RTS0045547,9
RTS0045548,7
RTS0045549,8
RTS0045550,12
RTS0045551,6
RTS0045552,41
RTS0045553,14
RTS0045554,15
RTS0045555,14
RTS0045556,14
RTS0045557,15
RTS0045558,18
RTS0045559,9
RTS0045560,22
RTS0045561,14
RTS0045562,15
RTS0045563,12
RTS0045564,19
RTS0045565,19
RTS0045566,14
RTS0045567,17
RTS0045568,17
RTS0045569,26
RTS0045570,22
RTS0045571,19
RTS0045572,22
RTS0045573,12
RTS0045574,18
RTS0045575,15
RTS0045576,11
RTS0045577,18
RTS0045578,12
RTS0045579,16
RTS0045580,19
RTS0045581,23
RTS0045582,17
RTS0045583,21
RTS0045584,31
RTS0045585,11
RTS0045586,5
RTS0045587,18
RTS0045588,12
RTS0045589,15
RTS0045590,16
RTS0045592,18
RTS0045593,31
RTS0045594,18
RTS0045595,15
RTS0045596,22
RTS0045597,11
RTS0045598,20
RTS0045599,13
RTS0045600,21
RTS0045601,14
RTS0045602,13
RTS0045603,23
RTS0045604,19
RTS0045606,22
RTS0045607,9
RTS0045608,12
RTS0045609,16
RTS0045610,20
RTS0045611,9
RTS0045612,14
RTS0045613,16
RTS0045614,12
RTS0045615,19
RTS0045616,19
RTS0045617,13
RTS0045618,6
RTS0045619,9
RTS0045620,9
RTS0045621,17
RTS0045622,16
RTS0045623,10
RTS0045624,14
RTS0045625,12
RTS0045626,7
RTS0045627,11
RTS0045628,12
RTS0045629,15
RTS0045630,14
RTS0045631,20
RTS0045632,13
RTS0045633,24
RTS0045634,16
RTS0045635,20
RTS0045636,25
RTS0045637,15
RTS0045638,14
RTS0045639,20
RTS0045640,14
RTS0045641,21
RTS0045642,17
RTS0045643,7
RTS0045644,9
RTS0045645,7
RTS0045646,9
RTS0045647,14
RTS0045648,11
RTS0045649,13
RTS0045650,13
RTS0045651,12
RTS0045652,10
RTS0045653,38
RTS0045654,32
RTS0045655,14
RTS0045656,20
RTS0045657,15
RTS0045658,23
RTS0045659,23
RTS0045660,22
RTS0045661,26
RTS0045662,15
RTS0045663,11
RTS0045664,14
RTS0045665,28
RTS0045666,13
RTS0045667,20
RTS0045668,21
RTS0045669,14
RTS0045670,11
RTS0045671,13
RTS0045672,16
RTS0045673,12
RTS0045674,12
RTS0045675,23
RTS0045676,15
RTS0045677,16
RTS0045678,14
RTS0045679,23
RTS0045680,24
RTS0045681,14
RTS0045682,14
RTS0045683,17
RTS0045684,10
RTS0045685,24
RTS0045687,28
RTS0045688,18
RTS0045689,24
RTS0045690,11
RTS0045691,10
RTS0045692,10
RTS0045693,22
RTS0045694,16
RTS0045695,20
RTS0045696,19
RTS0045697,18
RTS0045698,30
RTS0045699,15
RTS0045700,11
RTS0045701,18
RTS0045702,19
RTS0045703,15
RTS0045704,13
RTS0045705,12
RTS0045706,13
RTS0045707,22
RTS0045708,22
RTS0045709,13
RTS0045710,21
RTS0045711,20
RTS0045712,11
RTS0045713,24
RTS0045714,29
RTS0045715,14
RTS0045716,32
RTS0045717,13
RTS0045718,8
RTS0045719,13
RTS0045720,15
RTS0045721,18
RTS0045722,33
RTS0045723,12
RTS0045724,17
RTS0045725,18
RTS0045726,23
RTS0045727,32
RTS0045728,24
RTS0045729,22
RTS0045730,12
RTS0045731,27
RTS0045732,10
RTS0045733,9
RTS0045734,25
RTS0045735,16
RTS0045736,17
RTS0045737,96
RTS0045738,22
RTS0045739,155
RTS0045740,16
RTS0045741,20
RTS0045742,9
RTS0045743,18
RTS0045744,22
RTS0045745,18
RTS0045746,17
RTS0045747,10
RTS0045748,16
RTS0045749,10
RTS0045750,13
RTS0045751,8
RTS0045752,7
RTS0045753,8
RTS0045754,12
RTS0045755,18
RTS0045756,15
RTS0045757,13
RTS0045758,25
RTS0045759,25
RTS0045760,21
RTS0045761,11
RTS0045762,25
RTS0045763,16
RTS0045764,27
RTS0045765,10
RTS0045766,12
RTS0045767,21
RTS0045768,24
RTS0045769,10
RTS0045770,16
RTS0045771,23
RTS0045772,20
RTS0045773,28
RTS0045774,9
RTS0045775,24
RTS0045776,19
RTS0045777,10
RTS0045778,11
RTS0045779,22
RTS0045780,26
RTS0045781,17
RTS0045782,15
RTS0045783,19
RTS0045784,33
RTS0045785,28
RTS0045786,11
RTS0045787,22
RTS0045788,18
RTS0045789,9
RTS0045790,16
RTS0045791,13
RTS0045792,18
RTS0045793,24
RTS0045794,14
RTS0045795,6
RTS0045796,17
RTS0045797,21
RTS0045798,10
RTS0045799,27
RTS0045800,22
RTS0045801,20
RTS0045802,10
RTS0045803,14
RTS0045804,14
RTS0045805,10
RTS0045806,12
RTS0045807,16
RTS0045808,9
RTS0045809,14
RTS0045810,13
RTS0045811,24
RTS0045812,17
RTS0045813,16
RTS0045814,14
RTS0045815,11
RTS0045816,9
RTS0045817,14
RTS0045818,16
RTS0045819,9
RTS0045820,19
RTS0045821,26
RTS0045822,18
RTS0045823,13
RTS0045824,23
RTS0045825,21
RTS0045826,22
RTS0045827,16
RTS0045828,42
RTS0045829,23
RTS0045830,12
RTS0045831,16
RTS0045832,18
RTS0045833,17
RTS0045834,20
RTS0045835,18
RTS0045836,77
RTS0045837,20
RTS0045838,68
RTS0045840,13
RTS0045841,34
RTS0045842,14
RTS0045843,18
RTS0045844,22
RTS0045845,11
RTS0045846,553
RTS0045848,17
RTS0045849,662
RTS0045851,8
RTS0045852,17
RTS0045853,17
RTS0045854,9
RTS0045855,33
RTS0045856,12
RTS0045857,17
RTS0045858,6
RTS0045859,15
RTS0045860,14
RTS0045861,7
RTS0045862,38
RTS0045863,14
RTS0045864,21
RTS0045865,30
RTS0045866,19
RTS0045867,16
RTS0045868,16
RTS0045869,12
RTS0045870,12
RTS0045871,12
RTS0045872,27
RTS0045873,19
RTS0045874,14
RTS0045875,20
RTS0045876,10
RTS0045877,14
RTS0045878,11
RTS0045879,22
RTS0045880,22
RTS0045881,14
RTS0045882,18
RTS0045883,9
RTS0045884,13
RTS0045885,3
RTS0045886,37
RTS0045887,10
RTS0045888,14
RTS0045889,14
RTS0045890,7
RTS0045891,20
RTS0045892,14
RTS0045893,20
RTS0045894,28
RTS0045895,15
RTS0045896,24
RTS0045897,14
RTS0045898,15
RTS0045899,13
RTS0045900,30
RTS0045901,12
RTS0045902,7
RTS0045903,16
RTS0045904,14
RTS0045905,9
RTS0045906,16
RTS0045907,37
RTS0045908,19
RTS0045909,10
RTS0045910,13
RTS0045911,15
RTS0045912,11
RTS0045913,7
RTS0045914,8
RTS0045915,18
RTS0045916,24
RTS0045917,16
RTS0045918,10
RTS0045919,28
RTS0045920,15
RTS0045921,13
RTS0045922,16
RTS0045923,7
RTS0045924,19
RTS0045925,21
RTS0045926,18
RTS0045927,10
RTS0045928,15
RTS0045929,13
RTS0045930,32
RTS0045931,38
RTS0045932,20
RTS0045933,12
RTS0045935,17
RTS0045939,22
RTS0045940,11
RTS0045941,21
RTS0045942,13
RTS0045943,60
RTS0045944,11
RTS0045945,8
RTS0045946,10
RTS0045947,34
RTS0045948,19
RTS0045949,18
RTS0045950,15
RTS0045951,12
RTS0045952,14
RTS0045953,15
RTS0045954,16
RTS0045955,14
RTS0045956,9
RTS0045957,19
RTS0045958,20
RTS0045959,17
RTS0045960,9
RTS0045961,14
RTS0045962,22
RTS0045963,23
RTS0045964,18
RTS0045965,24
RTS0045966,30
RTS0045967,10
RTS0045968,22
RTS0045969,23
RTS0045970,26
RTS0045971,20
RTS0045972,20
RTS0045973,19
RTS0045974,10
RTS0045975,22
RTS0045976,24
RTS0045977,16
RTS0045978,23
RTS0045979,21
RTS0045980,17
RTS0045981,26
RTS0045982,22
RTS0045983,17
RTS0045984,18
RTS0045985,16
RTS0045986,11
RTS0045987,16
RTS0045988,20
RTS0045989,16
RTS0045990,15
RTS0045991,12
RTS0045992,27
RTS0045993,14
RTS0045994,14
RTS0045995,12
RTS0045996,8
RTS0045997,25
RTS0045998,21
RTS0045999,17
RTS0046000,14
RTS0046001,9
RTS0046002,15
RTS0046003,11
RTS0046004,21
RTS0046005,28
RTS0046006,13
RTS0046007,22
RTS0046008,21
RTS0046009,19
RTS0046010,11
RTS0046011,13
RTS0046012,14
RTS0046013,16
RTS0046014,14
RTS0046015,11
RTS0046016,21
RTS0046017,12
RTS0046018,6
RTS0046019,18
RTS0046020,16
RTS0046021,13
RTS0046022,15
RTS0046023,19
RTS0046024,15
RTS0046025,12
RTS0046026,20
RTS0046027,22
RTS0046028,19
RTS0046029,24
RTS0046030,13
RTS0046031,10
RTS0046032,17
RTS0046033,15
RTS0046034,8
RTS0046035,21
RTS0046036,9
RTS0046037,16
RTS0046038,15
RTS0046039,11
RTS0046040,10
RTS0046041,12
RTS0046042,16
RTS0046043,20
RTS0046044,12
RTS0046045,14
RTS0046046,8
RTS0046047,15
RTS0046048,69
RTS0046049,33
RTS0046050,22
RTS0046051,22
RTS0046052,45
RTS0046053,46
RTS0046054,25
RTS0046055,25
RTS0046056,26
RTS0046057,15
RTS0046058,20
RTS0046059,23
RTS0046060,10
RTS0046061,23
RTS0046062,16
RTS0046063,14
RTS0046064,16
RTS0046065,14
RTS0046066,17
RTS0046067,10
RTS0046068,15
RTS0046069,17
RTS0046070,14
RTS0046071,40
RTS0046072,13
RTS0046073,15
RTS0046074,19
RTS0046075,17
RTS0046076,13
RTS0046077,14
RTS0046078,19
RTS0046079,13
RTS0046080,13
RTS0046081,12
RTS0046082,9
RTS0046083,11
RTS0046084,21
RTS0046085,20
RTS0046086,27
RTS0046087,12
RTS0046088,23
RTS0046089,15
RTS0046090,10
RTS0046091,12
RTS0046092,76
RTS0046093,16
RTS0046094,12
RTS0046095,13
RTS0046096,17
RTS0046097,14
RTS0046098,12
RTS0046099,14
RTS0046100,20
RTS0046101,13
RTS0046102,15
RTS0046103,20
RTS0046104,25
RTS0046105,11
RTS0046106,11
RTS0046107,27
RTS0046108,15
RTS0046109,16
RTS0046110,17
RTS0046111,13
RTS0046112,14
RTS0046113,12
RTS0046114,7
RTS0046115,17
RTS0046116,29
RTS0046117,25
RTS0046119,17
RTS0046121,12
RTS0046122,35
RTS0046123,14
RTS0046124,15
RTS0046125,13
RTS0046126,8
RTS0046127,14
RTS0046128,15
RTS0046129,19
RTS0046130,17
RTS0046131,7
RTS0046132,13
RTS0046133,21
RTS0046134,22
RTS0046135,4
RTS0046136,6
RTS0046137,22
RTS0046138,14
RTS0046140,16
RTS0046141,15
RTS0046142,31
RTS0046143,12
RTS0046144,13
RTS0046145,28
RTS0046146,22
RTS0046147,12
RTS0046148,19
RTS0046149,7
RTS0046150,14
RTS0046152,13
RTS0046153,25
RTS0046154,15
RTS0046155,26
RTS0046156,13
RTS0046157,13
RTS0046158,21
RTS0046159,14
RTS0046160,21
RTS0046161,22
RTS0046162,21
RTS0046163,17
RTS0046164,14
RTS0046165,17
RTS0046166,10
RTS0046167,15
RTS0046168,23
RTS0046169,16
RTS0046170,21
RTS0046171,14
RTS0046172,20
RTS0046173,8
RTS0046174,13
RTS0046175,21
RTS0046176,15
RTS0046177,9
RTS0046178,17
RTS0046179,17
RTS0046180,8
RTS0046181,16
RTS0046182,12
RTS0046183,54
RTS0046184,17
RTS0046185,9
RTS0046186,9
RTS0046187,8
RTS0046188,15
RTS0046191,22
RTS0046193,13
RTS0046194,8
RTS0046195,11
RTS0046196,13
RTS0046197,21
RTS0046198,5
RTS0046199,13
RTS0046200,17
RTS0046201,26
RTS0046202,24
RTS0046203,17
RTS0046204,15
RTS0046205,16
RTS0046206,22
RTS0046207,20
RTS0046208,12
RTS0046209,14
RTS0046210,12
RTS0046211,12
RTS0046212,9
RTS0046213,30
RTS0046214,10
RTS0046215,13
RTS0046216,17
RTS0046217,19
RTS0046218,23
RTS0046219,19
RTS0046220,19
RTS0046221,18
RTS0046222,21
RTS0046223,20
RTS0046224,17
RTS0046225,17
RTS0046226,18
RTS0046227,24
RTS0046228,19
RTS0046229,15
RTS0046230,11
RTS0046231,6
RTS0046232,18
RTS0046233,12
RTS0046234,17
RTS0046235,10
RTS0046236,16
RTS0046237,21
RTS0046238,13
RTS0046239,10
RTS0046240,19
RTS0046241,32
RTS0046242,26
RTS0046243,12
RTS0046244,18
RTS0046245,16
RTS0046246,49
RTS0046247,27
RTS0046248,12
RTS0046249,19
RTS0046250,19
RTS0046251,14
RTS0046252,11
RTS0046253,13
RTS0046254,18
RTS0046255,11
RTS0046256,27
RTS0046257,17
RTS0046258,10
RTS0046259,10
RTS0046260,24
RTS0046261,22
RTS0046262,15
RTS0046263,16
RTS0046264,16
RTS0046265,13
RTS0046266,18
RTS0046267,17
RTS0046268,23
RTS0046269,9
RTS0046270,20
RTS0046271,15
RTS0046272,10
RTS0046273,11
RTS0046274,14
RTS0046275,15
RTS0046276,15
RTS0046277,15
RTS0046278,9
RTS0046279,18
RTS0046280,10
RTS0046281,12
RTS0046282,18
RTS0046283,17
RTS0046284,18
RTS0046285,12
RTS0046286,12
RTS0046287,19
RTS0046288,9
RTS0046289,21
RTS0046290,17
RTS0046291,22
RTS0046292,19
RTS0046293,19
RTS0046294,12
RTS0046295,98
RTS0046296,13
RTS0046297,55
RTS0046298,16
RTS0046299,10
RTS0046300,12
RTS0046301,18
RTS0046302,14
RTS0046303,10
RTS0046304,12
RTS0046305,30
RTS0046306,15
RTS0046307,9
RTS0046308,14
RTS0046309,15
RTS0046310,15
RTS0046311,11
RTS0046312,12
RTS0046313,13
RTS0046314,17
RTS0046315,11
RTS0046316,22
RTS0046317,18
RTS0046318,20
RTS0046319,23
RTS0046320,17
RTS0046321,20
RTS0046322,17
RTS0046323,12
RTS0046324,9
RTS0046325,18
RTS0046326,12
RTS0046327,23
RTS0046328,19
RTS0046329,30
RTS0046330,16
RTS0046331,18
RTS0046332,14
RTS0046333,12
RTS0046334,17
RTS0046335,25
RTS0046336,14
RTS0046342,18
RTS0046343,30
RTS0046344,17
RTS0046345,16
RTS0046346,15
RTS0046347,21
RTS0046348,22
RTS0046349,20
RTS0046350,11
RTS0046351,13
RTS0046352,21
RTS0046353,19
RTS0046354,16
RTS0046355,9
RTS0046356,18
RTS0046357,23
RTS0046358,16
RTS0046359,19
RTS0046360,15
RTS0046361,17
RTS0046362,16
RTS0046363,31
RTS0046364,14
RTS0046365,17
RTS0046366,12
RTS0046367,7
RTS0046368,22
RTS0046369,14
RTS0046370,17
RTS0046371,24
RTS0046372,17
RTS0046373,14
RTS0046374,12
RTS0046375,11
RTS0046376,18
RTS0046377,11
RTS0046378,17
RTS0046379,21
RTS0046380,21
RTS0046381,11
RTS0046382,14
RTS0046383,17
RTS0046384,20
RTS0046385,8
RTS0046386,21
RTS0046387,12
RTS0046388,20
RTS0046389,28
RTS0046390,13
RTS0046391,14
RTS0046392,20
RTS0046393,15
RTS0046394,13
RTS0046395,25
RTS0046396,8
RTS0046397,17
RTS0046398,14
RTS0046399,9
RTS0046400,15
RTS0046401,25
RTS0046402,13
RTS0046403,12
RTS0046404,18
RTS0046405,17
RTS0046406,18
RTS0046407,18
RTS0046408,18
RTS0046409,23
RTS0046410,17
RTS0046411,15
RTS0046412,11
RTS0046413,13
RTS0046414,23
RTS0046415,11
RTS0046416,15
RTS0046417,33
RTS0046418,21
RTS0046419,20
RTS0046420,30
RTS0046421,8
RTS0046422,27
RTS0046423,17
RTS0046424,8
RTS0046425,17
RTS0046426,11
RTS0046427,15
RTS0046428,24
RTS0046429,23
RTS0046430,17
RTS0046431,8
RTS0046432,9
RTS0046433,31
RTS0046434,17
RTS0046435,17
RTS0046439,15
RTS0046440,42
RTS0046441,41
RTS0046442,17
RTS0046443,17
RTS0046444,20
RTS0046445,15
RTS0046446,5
RTS0046447,6
RTS0046448,20
RTS0046449,17
RTS0046450,14
RTS0046451,20
RTS0046452,10
RTS0046453,16
RTS0046454,13
RTS0046455,11
RTS0046456,16
RTS0046457,12
RTS0046458,13
RTS0046459,16
RTS0046460,17
RTS0046461,17
RTS0046462,14
RTS0046463,14
RTS0046464,19
RTS0046466,13
RTS0046468,19
RTS0046469,21
RTS0046470,14
RTS0046471,16
RTS0046472,18
RTS0046473,9
RTS0046474,9
RTS0046475,24
RTS0046476,15
RTS0046477,15
RTS0046478,17
RTS0046479,11
RTS0046480,22
RTS0046481,14
RTS0046482,12
RTS0046483,22
RTS0046484,10
RTS0046485,18
RTS0046486,11
RTS0046487,15
RTS0046488,26
RTS0046489,14
RTS0046490,19
RTS0046491,16
RTS0046492,19
RTS0046493,15
RTS0046494,12
RTS0046495,17
RTS0046496,17
RTS0046497,12
RTS0046498,18
RTS0046499,14
RTS0046500,47
RTS0046501,13
RTS0046502,23
RTS0046503,11
RTS0046504,17
RTS0046505,15
RTS0046506,9
RTS0046507,13
RTS0046508,11
RTS0046509,16
RTS0046510,24
RTS0046511,18
RTS0046512,12
RTS0046513,16
RTS0046514,11
RTS0046515,17
RTS0046516,25
RTS0046517,22
RTS0046518,12
RTS0046519,13
RTS0046520,13
RTS0046521,20
RTS0046522,13
RTS0046524,27
RTS0046525,8
RTS0046526,27
RTS0046527,16
RTS0046528,27
RTS0046529,14
RTS0046530,12
RTS0046531,14
RTS0046532,21
RTS0046533,10
RTS0046534,21
RTS0046535,10
RTS0046536,19
RTS0046537,14
RTS0046538,18
RTS0046539,15
RTS0046540,12
RTS0046541,17
RTS0046542,26
RTS0046543,11
RTS0046544,12
RTS0046545,20
RTS0046546,22
RTS0046548,14
RTS0046549,19
RTS0046550,17
RTS0046551,22
RTS0046552,24
RTS0046553,83
RTS0046554,11
RTS0046555,20
RTS0046556,22
RTS0046557,15
RTS0046558,14
RTS0046559,17
RTS0046560,17
RTS0046561,15
RTS0046562,16
RTS0046563,18
RTS0046564,16
RTS0046565,37
RTS0046566,41
RTS0046567,22
RTS0046568,14
RTS0046569,20
RTS0046570,14
RTS0046571,16
RTS0046572,11
RTS0046573,14
RTS0046574,18
RTS0046575,18
RTS0046577,19
RTS0046578,20
RTS0046580,25
RTS0046581,18
RTS0046582,14
RTS0046583,17
RTS0046584,14
RTS0046585,20
RTS0046586,15
RTS0046587,13
RTS0046588,15
RTS0046589,13
RTS0046590,20
RTS0046591,17
RTS0046592,15
RTS0046593,31
RTS0046594,22
RTS0046595,27
RTS0046596,16
RTS0046597,10
RTS0046598,10
RTS0046599,15
RTS0046600,16
RTS0046601,20
RTS0046602,15
RTS0046603,18
RTS0046604,25
RTS0046605,14
RTS0046606,21
RTS0046607,15
RTS0046608,21
RTS0046609,15
RTS0046610,11
RTS0046611,20
RTS0046612,12
RTS0046613,23
RTS0046614,27
RTS0046615,15
RTS0046616,17
RTS0046617,29
RTS0046618,18
RTS0046619,29
RTS0046620,14
RTS0046621,25
RTS0046622,24
RTS0046623,10
RTS0046624,14
RTS0046625,13
RTS0046626,19
RTS0046627,18
RTS0046628,32
RTS0046629,14
RTS0046630,15
RTS0046631,16
RTS0046632,16
RTS0046633,19
RTS0046634,16
RTS0046635,17
RTS0046636,14
RTS0046637,14
RTS0046638,8
RTS0046639,9
RTS0046640,11
RTS0046641,17
RTS0046642,15
RTS0046643,19
RTS0046644,6
RTS0046645,13
RTS0046646,8
RTS0046647,19
RTS0046648,29
RTS0046649,17
RTS0046650,26
RTS0046651,13
RTS0046652,17
RTS0046653,41
RTS0046654,13
RTS0046655,19
RTS0046656,17
RTS0046657,12
RTS0046658,26
RTS0046659,15
RTS0046660,16
RTS0046661,9
RTS0046662,10
RTS0046663,15
RTS0046664,18
RTS0046665,16
RTS0046666,13
RTS0046667,13
RTS0046668,10
RTS0046669,14
RTS0046670,15
RTS0046671,9
RTS0046672,17
RTS0046673,8
RTS0046674,16
RTS0046675,14
RTS0046676,3
RTS0046677,17
RTS0046678,11
RTS0046679,11
RTS0046680,15
RTS0046681,15
RTS0046682,19
RTS0046683,18
RTS0046684,15
RTS0046685,15
RTS0046686,16
RTS0046687,9
RTS0046688,13
RTS0046689,13
RTS0046690,9
RTS0046691,14
RTS0046692,13
RTS0046693,15
RTS0046694,13
RTS0046695,19
RTS0046696,24
RTS0046697,27
RTS0046698,22
RTS0046699,25
RTS0046700,14
RTS0046701,24
RTS0046702,24
RTS0046703,12
RTS0046704,64
RTS0046705,70
RTS0046706,17
RTS0046707,40
RTS0046708,124
RTS0046709,10
RTS0046710,20
RTS0046711,16
RTS0046712,11
RTS0046713,19
RTS0046714,19
RTS0046715,8
RTS0046716,18
RTS0046717,19
RTS0046718,11
RTS0046719,15
RTS0046720,13
RTS0046721,19
RTS0046722,23
RTS0046723,12
RTS0046724,12
RTS0046725,10
RTS0046726,15
RTS0046727,29
RTS0046728,17
RTS0046729,15
RTS0046730,13
RTS0046731,8
RTS0046732,16
RTS0046733,16
RTS0046734,19
RTS0046735,12
RTS0046736,5
RTS0046737,19
RTS0046738,15
RTS0046739,12
RTS0046740,24
RTS0046741,24
RTS0046742,12
RTS0046743,16
RTS0046744,16
RTS0046745,21
RTS0046746,14
RTS0046747,13
RTS0046748,38
RTS0046749,26
RTS0046750,23
RTS0046751,17
RTS0046752,11
RTS0046753,14
RTS0046754,12
RTS0046755,15
RTS0046756,19
RTS0046757,9
RTS0046758,19
RTS0046759,102
RTS0046760,119
RTS0046761,49
RTS0046763,26
RTS0046764,11
RTS0046765,13
RTS0046766,14
RTS0046767,21
RTS0046768,21
RTS0046769,15
RTS0046770,18
RTS0046771,17
RTS0046772,19
RTS0046773,13
RTS0046774,16
RTS0046775,20
RTS0046777,40
RTS0046778,14
RTS0046779,21
RTS0046780,17
RTS0046781,34
RTS0046782,14
RTS0046783,22
RTS0046784,14
RTS0046785,32
RTS0046790,13
RTS0046791,14
RTS0046792,35
RTS0046793,24
RTS0046794,15
RTS0046795,16
RTS0046796,16
RTS0046797,26
RTS0046798,31
RTS0046799,19
RTS0046800,16
RTS0046801,32
RTS0046802,21
RTS0046803,14
RTS0046804,22
RTS0046805,15
RTS0046806,18
RTS0046807,27
RTS0046808,10
RTS0046809,6
RTS0046810,10
RTS0046811,11
RTS0046812,6
RTS0046813,12
RTS0046814,16
RTS0046815,18
RTS0046816,11
RTS0046817,12
RTS0046818,12
RTS0046819,13
RTS0046820,20
RTS0046821,6
RTS0046822,17
RTS0046823,17
RTS0046824,39
RTS0046825,18
RTS0046826,20
RTS0046827,16
RTS0046828,17
RTS0046829,30
RTS0046830,7
RTS0046831,9
RTS0046832,14
RTS0046833,5
RTS0046835,9
RTS0046836,59
RTS0046837,14
RTS0046838,19
RTS0046839,20
RTS0046840,12
RTS0046841,14
RTS0046842,21
RTS0046843,16
RTS0046846,23
RTS0046849,19
RTS0046850,30
RTS0046851,17
RTS0046852,14
RTS0046853,13
RTS0046854,11
RTS0046855,18
RTS0046856,14
RTS0046857,9
RTS0046858,46
RTS0046859,16
RTS0046860,36
RTS0046861,13
RTS0046862,20
RTS0046863,28
RTS0046864,20
RTS0046866,32
RTS0046867,16
RTS0046868,8
RTS0046869,30
RTS0046870,27
RTS0046871,17
RTS0046872,16
RTS0046873,16
RTS0046874,20
RTS0046875,14
RTS0046876,8
RTS0046877,22
RTS0046878,16
RTS0046879,24
RTS0046880,20
RTS0046881,24
RTS0046882,34
RTS0046885,13
RTS0046886,14
RTS0046887,13
RTS0046889,16
RTS0046890,12
RTS0046891,23
RTS0046892,23
RTS0046893,7
RTS0046894,16
RTS0046895,10
RTS0046897,53
RTS0046898,11
RTS0046899,25
RTS0046900,20
RTS0046902,13
RTS0046903,11
RTS0046904,17
RTS0046905,10
RTS0046906,18
RTS0046907,20
RTS0046908,19
RTS0046909,37
RTS0046910,20
RTS0046911,14
RTS0046912,10
RTS0046913,14
RTS0046914,15
RTS0046915,19
RTS0046916,20
RTS0046918,26
RTS0046919,46
RTS0046920,26
RTS0046921,35
RTS0046922,10
RTS0046923,11
RTS0046924,11
RTS0046925,8
RTS0046926,13
RTS0046927,13
RTS0046928,14
RTS0046929,17
RTS0046930,15
RTS0046931,20
RTS0046933,12
RTS0046934,20
RTS0046935,11
RTS0046936,17
RTS0046937,12
RTS0046938,36
RTS0046939,7
RTS0046940,18
RTS0046941,15
RTS0046942,20
RTS0046943,24
RTS0046944,19
RTS0046946,12
RTS0046947,16
RTS0046948,22
RTS0046949,11
RTS0046950,9
RTS0046951,16
RTS0046952,12
RTS0046954,20
RTS0046955,11
RTS0046956,17
RTS0046957,19
RTS0046958,18
RTS0046959,20
RTS0046960,10
RTS0046961,26
RTS0046962,17
RTS0046963,12
RTS0046965,15
RTS0046966,13
RTS0046967,20
RTS0046968,16
RTS0047054,19
RTS0047055,7
RTS0047056,15
RTS0047057,18
RTS0047058,26
RTS0047060,14
RTS0047061,12
RTS0047062,13
RTS0047063,14
RTS0047064,13
RTS0047065,24
RTS0047066,21
RTS0047067,33
RTS0047068,13
RTS0047069,13
RTS0047070,14
RTS0047071,16
RTS0047072,19
RTS0047073,12
RTS0047074,13
RTS0047075,16
RTS0047076,20
RTS0047077,15
RTS0047078,22
RTS0047079,16
RTS0047080,34
RTS0047081,27
RTS0047082,28
RTS0047083,20
RTS0047084,17
RTS0047085,9
RTS0047086,20
RTS0047087,17
RTS0047088,18
RTS0047089,17
RTS0047091,12
RTS0047092,7
RTS0047093,21
RTS0047094,15
RTS0047095,12
RTS0047096,13
RTS0047097,12
RTS0047098,8
RTS0047099,14
RTS0047100,19
RTS0047101,20
RTS0047102,21
RTS0047103,17
RTS0047104,12
RTS0047105,18
RTS0047106,12
RTS0047107,21
RTS0047108,27
RTS0047109,13
RTS0047110,22
RTS0047111,23
RTS0047112,8
RTS0047113,34
RTS0047114,19
RTS0047115,23
RTS0047116,33
RTS0047117,16
RTS0047118,14
RTS0047119,14
RTS0047120,17
RTS0047121,17
RTS0047122,23
RTS0047123,14
RTS0047124,32
RTS0047125,12
RTS0047126,15
RTS0047127,21
RTS0047128,14
RTS0047129,7
RTS0047130,15
RTS0047131,20
RTS0047132,19
RTS0047133,60
RTS0047134,17
RTS0047135,73
RTS0047136,31
RTS0047137,16
RTS0047138,26
RTS0047139,19
RTS0047140,11
RTS0047141,13
RTS0047142,9
RTS0047143,17
RTS0047144,16
RTS0047145,30
RTS0047146,29
RTS0047147,17
RTS0047148,16
RTS0047149,9
RTS0047150,35
RTS0047151,18
RTS0047152,38
RTS0047153,7
RTS0047154,34
RTS0047156,18
RTS0047157,20
RTS0047158,13
RTS0047159,8
RTS0047160,18
RTS0047165,13
RTS0047166,11
RTS0047167,12
RTS0047168,9
RTS0047169,23
RTS0047170,13
RTS0047171,8
RTS0047172,14
RTS0047173,22
RTS0047174,23
RTS0047175,10
RTS0047176,17
RTS0047177,22
RTS0047178,16
RTS0047179,19
RTS0047180,8
RTS0047181,17
RTS0047182,10
RTS0047183,18
RTS0047184,20
RTS0047185,25
RTS0047186,12
RTS0047187,13
RTS0047188,19
RTS0047189,12
RTS0047190,29
RTS0047191,23
RTS0047192,22
RTS0047193,19
RTS0047194,9
RTS0047195,21
RTS0047196,22
RTS0047197,42
RTS0047198,21
RTS0047199,13
RTS0047200,22
RTS0047201,16
RTS0047202,9
RTS0047203,37
RTS0047204,15
RTS0047205,10
RTS0047206,15
RTS0047207,34
RTS0047208,114
RTS0047209,61
RTS0047210,319
RTS0047211,241
RTS0047212,20
RTS0047213,14
RTS0047214,15
RTS0047215,12
RTS0047216,15
RTS0047217,10
RTS0047218,61
RTS0047219,13
RTS0047220,11
RTS0047221,25
RTS0047222,13
RTS0047223,18
RTS0047225,20
RTS0047226,13
RTS0047229,12
RTS0047230,21
RTS0047231,21
RTS0047232,19
RTS0047233,13
RTS0047234,13
RTS0047235,9
RTS0047236,16
RTS0047237,14
RTS0047238,20
RTS0047239,27
RTS0047240,9
RTS0047241,19
RTS0047242,7
RTS0047243,23
RTS0047244,17
RTS0047245,16
RTS0047246,7
RTS0047247,10
RTS0047248,18
RTS0047249,14
RTS0047250,33
RTS0047252,18
RTS0047253,30
RTS0047254,31
RTS0047255,17
RTS0047256,37
RTS0047257,13
RTS0047258,7
RTS0047259,15
RTS0047260,23
RTS0047261,8
RTS0047262,16
RTS0047263,15
RTS0047264,41
RTS0047266,18
RTS0047267,56
RTS0047268,13
RTS0047269,17
RTS0047270,53
RTS0047271,33
RTS0047272,20
RTS0047273,12
RTS0047274,14
RTS0047276,18
RTS0047277,29
RTS0047278,16
RTS0047279,50
RTS0047280,9
RTS0047281,13
RTS0047282,56
RTS0047283,12
RTS0047284,8
RTS0047290,22
RTS0047291,74
RTS0047292,18
RTS0047293,23
RTS0047294,30
RTS0047295,8
RTS0047296,34
RTS0047297,21
RTS0047298,13
RTS0047299,32
RTS0047300,9
RTS0047301,25
RTS0047302,3
RTS0047303,18
RTS0047304,12
RTS0047305,10
RTS0047306,15
RTS0047307,18
RTS0047308,18
RTS0047309,20
RTS0047310,20
RTS0047311,16
RTS0047312,18
RTS0047313,19
RTS0047314,14
RTS0047315,18
RTS0047316,17
RTS0047317,14
RTS0047318,10
RTS0047319,23
RTS0047320,12
RTS0047321,44
RTS0047322,21
RTS0047323,21
RTS0047324,13
RTS0047325,32
RTS0047326,18
RTS0047327,18
RTS0047328,12
RTS0047329,13
RTS0047331,16
RTS0047332,11
RTS0047333,8
RTS0047334,9
RTS0047335,22
RTS0047336,28
RTS0047337,11
RTS0047338,20
RTS0047339,17
RTS0047340,21
RTS0047341,15
RTS0047342,23
RTS0047343,8
RTS0047344,16
RTS0047345,13
RTS0047346,10
RTS0047348,16
RTS0047349,21
RTS0047350,23
RTS0047351,23
RTS0047352,40
RTS0047353,15
RTS0047354,24
RTS0047356,13
RTS0047357,10
RTS0047358,10
RTS0047359,21
RTS0047360,14
RTS0047361,13
RTS0047362,9
RTS0047363,11
RTS0047364,11
RTS0047365,12
RTS0047366,14
RTS0047367,10
RTS0047368,18
RTS0047369,28
RTS0047370,14
RTS0047373,14
RTS0047374,12
RTS0047375,13
RTS0047376,35
RTS0047377,31
RTS0047378,18
RTS0047379,25
RTS0047380,22
RTS0047381,15
RTS0047382,20
RTS0047383,17
RTS0047384,18
RTS0047385,6
RTS0047386,35
RTS0047387,11
RTS0047388,13
RTS0047389,11
RTS0047390,23
RTS0047391,14
RTS0047392,34
RTS0047393,17
RTS0047394,10
RTS0047395,19
RTS0047396,53
RTS0047397,20
RTS0047398,16
RTS0047399,16
RTS0047400,10
RTS0047401,18
RTS0047402,18
RTS0047403,19
RTS0047404,20
RTS0047405,17
RTS0047406,11
RTS0047407,15
RTS0047408,16
RTS0047409,22
RTS0047410,15
RTS0047411,24
RTS0047412,17
RTS0047413,9
RTS0047414,14
RTS0047415,19
RTS0047417,11
RTS0047418,5
RTS0047419,31
RTS0047420,16
RTS0047421,20
RTS0047422,15
RTS0047423,8
RTS0047424,24
RTS0047425,8
RTS0047426,15
RTS0047427,23
RTS0047428,9
RTS0047429,16
RTS0047430,16
RTS0047431,18
RTS0047432,19
RTS0047433,17
RTS0047434,14
RTS0047435,35
RTS0047436,32
RTS0047437,15
RTS0047438,24
RTS0047439,14
RTS0047440,6
RTS0047441,16
RTS0047442,9
RTS0047445,35
RTS0047446,31
RTS0047447,16
RTS0047448,13
RTS0047449,18
RTS0047450,13
RTS0047451,15
RTS0047452,17
RTS0047453,12
RTS0047454,16
RTS0047455,7
RTS0047456,14
RTS0047457,22
RTS0047458,15
RTS0047459,23
RTS0047460,16
RTS0047461,14
RTS0047462,14
RTS0047463,17
RTS0047464,23
RTS0047465,15
RTS0047466,18
RTS0047467,20
RTS0047468,15
RTS0047469,14
RTS0047471,13
RTS0047472,13
RTS0047473,24
RTS0047474,15
RTS0047475,8
RTS0047476,17
RTS0047477,17
RTS0047479,14
RTS0047480,22
RTS0047481,16
RTS0047482,13
RTS0047483,17
RTS0047484,16
RTS0047485,22
RTS0047486,18
RTS0047487,15
RTS0047488,20
RTS0047489,17
RTS0047490,14
RTS0047491,26
RTS0047492,22
RTS0047493,19
RTS0047494,27
RTS0047495,23
RTS0047496,9
RTS0047497,18
RTS0047498,16
RTS0047499,13
RTS0047500,18
RTS0047501,11
RTS0047502,15
RTS0047503,11
RTS0047504,21
RTS0047505,9
RTS0047506,34
RTS0047507,19
RTS0047508,11
RTS0047509,20
RTS0047510,24
RTS0047511,15
RTS0047512,8
RTS0047513,9
RTS0047514,10
RTS0047515,18
RTS0047516,18
RTS0047517,93
RTS0047518,14
RTS0047520,20
RTS0047521,18
RTS0047522,16
RTS0047523,17
RTS0047524,12
RTS0047525,10
RTS0047526,7
RTS0047527,13
RTS0047528,10
RTS0047529,14
RTS0047530,27
RTS0047531,20
RTS0047532,20
RTS0047533,10
RTS0047534,13
RTS0047535,11
RTS0047536,19
RTS0047537,32
RTS0047538,17
RTS0047540,13
RTS0047541,23
RTS0047543,16
RTS0047544,16
RTS0047545,23
RTS0047546,10
RTS0047547,36
RTS0047548,18
RTS0047549,18
RTS0047550,15
RTS0047551,8
RTS0047552,16
RTS0047553,12
RTS0047558,16
RTS0047559,15
RTS0047560,11
RTS0047561,17
RTS0047562,21
RTS0047563,24
RTS0047564,7
RTS0047565,21
RTS0047566,15
RTS0047567,18
RTS0047568,17
RTS0047569,29
RTS0047570,22
RTS0047571,12
RTS0047572,31
RTS0047573,12
RTS0047574,22
RTS0047575,14
RTS0047576,13
RTS0047577,12
RTS0047578,9
RTS0047579,16
RTS0047580,14
RTS0047581,19
RTS0047582,14
RTS0047583,7
RTS0047584,14
RTS0047585,8
RTS0047586,13
RTS0047587,13
RTS0047588,27
RTS0047590,18
RTS0047591,15
RTS0047592,10
RTS0047593,10
RTS0047594,19
RTS0047595,9
RTS0047596,24
RTS0047597,22
RTS0047598,23
RTS0047599,17
RTS0047600,34
RTS0047601,30
RTS0047602,9
RTS0047603,13
RTS0047604,20
RTS0047606,18
RTS0047613,17
RTS0047614,14
RTS0047615,17
RTS0047616,19
RTS0047617,14
RTS0047618,10
RTS0047619,15
RTS0047620,14
RTS0047621,20
RTS0047622,9
RTS0047624,17
RTS0047625,9
RTS0047626,21
RTS0047627,13
RTS0047628,14
RTS0047629,13
RTS0047630,6
RTS0047631,10
RTS0047632,23
RTS0047633,9
RTS0047634,7
RTS0047635,16
RTS0047636,10
RTS0047637,16
RTS0047638,16
RTS0047639,14
RTS0047640,10
RTS0047641,9
RTS0047642,8
RTS0047643,12
RTS0047644,15
RTS0047645,12
RTS0047646,18
RTS0047647,11
RTS0047648,11
RTS0047649,6
RTS0047650,11
RTS0047651,6
RTS0047652,11
RTS0047653,9
RTS0047654,12
RTS0047656,19
RTS0047657,15
RTS0047658,14
RTS0047659,12
RTS0047660,13
RTS0047661,15
RTS0047662,23
RTS0047663,8
RTS0047664,9
RTS0047665,12
RTS0047666,15
RTS0047667,13
RTS0047668,11
RTS0047669,12
RTS0047670,21
RTS0047672,20
RTS0047673,13
RTS0047674,19
RTS0047675,15
RTS0047676,4
RTS0047677,9
RTS0047678,12
RTS0047679,14
RTS0047680,18
RTS0047681,8
RTS0047682,17
RTS0047684,11
RTS0047685,9
RTS0047686,17
RTS0047687,14
RTS0047688,16
RTS0047689,26
RTS0047691,8
RTS0047692,21
RTS0047693,13
RTS0047694,20
RTS0047695,15
RTS0047696,14
RTS0047697,25
RTS0047698,8
RTS0047699,28
RTS0047700,12
RTS0047701,20
RTS0047702,23
RTS0047703,24
RTS0047704,11
RTS0047705,11
RTS0047706,17
RTS0047707,16
RTS0047708,17
RTS0047709,10
RTS0047710,10
RTS0047711,17
RTS0047712,17
RTS0047713,21
RTS0047714,38
RTS0047715,18
RTS0047716,19
RTS0047717,18
RTS0047718,21
RTS0047720,12
RTS0047721,11
RTS0047722,18
RTS0047723,11
RTS0047724,10
RTS0047725,11
RTS0047726,15
RTS0047727,14
RTS0047728,18
RTS0047729,12
RTS0047730,15
RTS0047731,13
RTS0047732,18
RTS0047733,16
RTS0047734,15
RTS0047735,28
RTS0047736,16
RTS0047737,14
RTS0047738,11
RTS0047739,12
RTS0047740,20
RTS0047741,15
RTS0047742,14
RTS0047743,14
RTS0047744,22
RTS0047745,22
RTS0047746,16
RTS0047747,13
RTS0047748,16
RTS0047749,16
RTS0047750,5
RTS0047752,16
RTS0047753,19
RTS0047754,52
RTS0047755,24
RTS0047756,14
RTS0047757,11
RTS0047758,11
RTS0047759,14
RTS0047760,9
RTS0047761,28
RTS0047762,22
RTS0047763,27
RTS0047764,20
RTS0047765,14
RTS0047766,81
RTS0047767,9
RTS0047768,14
RTS0047769,8
RTS0047770,11
RTS0047771,17
RTS0047772,9
RTS0047773,13
RTS0047774,34
RTS0047775,11
RTS0047776,21
RTS0047777,13
RTS0047778,22
RTS0047779,9
RTS0047780,10
RTS0047781,13
RTS0047782,8
RTS0047783,15
RTS0047784,15
RTS0047785,20
RTS0047786,16
RTS0047787,41
RTS0047788,28
RTS0047789,15
RTS0047790,18
RTS0047791,23
RTS0047792,11
RTS0047793,13
RTS0047794,18
RTS0047795,9
RTS0047796,22
RTS0047797,18
RTS0047798,11
RTS0047799,19
RTS0047800,5
RTS0047801,16
RTS0047802,16
RTS0047803,22
RTS0047804,17
RTS0047805,16
RTS0047806,11
RTS0047807,26
RTS0047808,17
RTS0047809,11
RTS0047810,16
RTS0047811,14
RTS0047812,14
RTS0047813,18
RTS0047814,13
RTS0047816,21
RTS0047817,26
RTS0047818,18
RTS0047819,16
RTS0047820,11
RTS0047821,25
RTS0047822,17
RTS0047823,17
RTS0047824,14
RTS0047825,23
RTS0047826,20
RTS0047827,13
RTS0047828,17
RTS0047829,26
RTS0047830,12
RTS0047831,12
RTS0047832,17
RTS0047833,18
RTS0047834,10
RTS0047835,17
RTS0047836,14
RTS0047837,17
RTS0047838,9
RTS0047839,15
RTS0047840,14
RTS0047841,13
RTS0047842,32
RTS0047843,15
RTS0047844,10
RTS0047845,23
RTS0047846,7
RTS0047847,14
RTS0047848,34
RTS0047849,20
RTS0047850,11
RTS0047851,16
RTS0047852,11
RTS0047853,13
RTS0047854,13
RTS0047855,27
RTS0047856,8
RTS0047857,15
RTS0047858,9
RTS0047859,10
RTS0047860,18
RTS0047861,16
RTS0047862,17
RTS0047863,11
RTS0047864,17
RTS0047865,16
RTS0047866,24
RTS0047867,15
RTS0047868,11
RTS0047869,9
RTS0047870,23
RTS0047871,17
RTS0047872,20
RTS0047873,62
RTS0047874,19
RTS0047875,14
RTS0047876,24
RTS0047877,8
RTS0047878,8
RTS0047879,20
RTS0047880,13
RTS0047881,16
RTS0047882,23
RTS0047883,21
RTS0047884,15
RTS0047885,25
RTS0047886,10
RTS0047890,14
RTS0047891,13
RTS0047892,17
RTS0047893,13
RTS0047894,21
RTS0047895,21
RTS0047896,23
RTS0047897,16
RTS0047898,16
RTS0047899,22
RTS0047900,24
RTS0047901,13
RTS0047902,50
RTS0047903,14
RTS0047904,19
RTS0047905,23
RTS0047906,13
RTS0047907,21
RTS0047908,57
RTS0047909,20
RTS0047910,26
RTS0047912,18
RTS0047913,13
RTS0047914,8
RTS0047915,11
RTS0047916,21
RTS0047917,17
RTS0047919,11
RTS0047920,15
RTS0047921,17
RTS0047924,27
RTS0047925,15
RTS0047926,13
RTS0047927,18
RTS0047928,11
RTS0047929,7
RTS0047930,14
RTS0047931,17
RTS0047932,13
RTS0047933,23
RTS0047934,20
RTS0047935,19
RTS0047936,21
RTS0047937,21
RTS0047938,11
RTS0047939,21
RTS0047940,39
RTS0047941,18
RTS0047942,18
RTS0047943,9
RTS0047944,15
RTS0047945,11
RTS0047946,17
RTS0047947,14
RTS0047948,8
RTS0047949,17
RTS0047950,12
RTS0047951,10
RTS0047952,26
RTS0047953,10
RTS0047954,10
RTS0047956,12
RTS0047957,14
RTS0047958,21
RTS0047959,10
RTS0047960,13
RTS0047961,13
RTS0047963,13
RTS0047964,21
RTS0047965,9
RTS0047966,11
RTS0047967,17
RTS0047968,36
RTS0047969,18
RTS0047970,10
RTS0047972,23
RTS0047973,17
RTS0047974,28
RTS0047975,12
RTS0047976,15
RTS0047977,10
RTS0047978,14
RTS0047979,10
RTS0047980,23
RTS0047981,18
RTS0047982,16
RTS0047985,18
RTS0047986,18
RTS0047987,22
RTS0047988,15
RTS0047990,8
RTS0047991,17
RTS0047992,14
RTS0047993,9
RTS0047994,13
RTS0047995,12
RTS0047996,15
RTS0047997,24
RTS0047998,60
RTS0047999,21
RTS0048000,28
RTS0048001,15
RTS0048003,26
RTS0048005,10
RTS0048006,10
RTS0048008,17
RTS0048009,20
RTS0048012,12
RTS0048013,13
RTS0048014,14
RTS0048015,21
RTS0048016,21
RTS0048017,12
RTS0048018,9
RTS0048019,11
RTS0048020,25
RTS0048021,22
RTS0048022,17
RTS0048023,9
RTS0048024,16
RTS0048026,19
RTS0048027,20
RTS0048028,9
RTS0048029,14
RTS0048030,11
RTS0048031,19
RTS0048032,9
RTS0048033,18
RTS0048034,15
RTS0048035,22
RTS0048036,14
RTS0048037,15
RTS0048038,629
RTS0048040,15
RTS0048041,19
RTS0048042,12
RTS0048043,17
RTS0048044,18
RTS0048045,42
RTS0048046,19
RTS0048047,11
RTS0048048,22
RTS0048049,16
RTS0048050,6
RTS0048051,10
RTS0048052,12
RTS0048053,13
RTS0048054,21
RTS0048055,17
RTS0048056,20
RTS0048057,5
RTS0048058,13
RTS0048059,30
RTS0048060,9
RTS0048061,15
RTS0048062,15
RTS0048063,14
RTS0048064,20
RTS0048065,10
RTS0048066,12
RTS0048067,11
RTS0048068,25
RTS0048069,18
RTS0048070,6
RTS0048071,38
RTS0048072,18
RTS0048073,22
RTS0048074,8
RTS0048076,17
RTS0048077,15
RTS0048078,14
RTS0048079,17
RTS0048080,19
RTS0048081,13
RTS0048082,40
RTS0048084,10
RTS0048085,22
RTS0048086,14
RTS0048087,33
RTS0048088,25
RTS0048089,8
RTS0048090,14
RTS0048091,11
RTS0048092,6
RTS0048093,17
RTS0048094,19
RTS0048096,17
RTS0048097,15
RTS0048098,182
RTS0048099,304
RTS0048100,292
RTS0048101,44
RTS0048102,23
RTS0048104,15
RTS0048105,19
RTS0048106,11
RTS0048107,17
RTS0048108,50
RTS0048109,11
RTS0048110,19
RTS0048111,12
RTS0048112,15
RTS0048113,9
RTS0048114,9
RTS0048115,8
RTS0048116,18
RTS0048117,10
RTS0048118,24
RTS0048120,18
RTS0048126,13
RTS0048127,20
RTS0048129,25
RTS0048130,13
RTS0048131,28
RTS0048132,23
RTS0048133,7
RTS0048134,14
RTS0048135,74
RTS0048136,8
RTS0048138,10
RTS0048139,12
RTS0048140,8
RTS0048141,23
RTS0048142,14
RTS0048144,16
RTS0048145,12
RTS0048146,13
RTS0048147,6
RTS0048148,8
RTS0048149,17
RTS0048150,7
RTS0048151,16
RTS0048152,9
RTS0048153,28
RTS0048154,19
RTS0048155,8
RTS0048156,27
RTS0048158,12
RTS0048159,15
RTS0048160,28
RTS0048161,49
RTS0048162,26
RTS0048163,29
RTS0048164,46
RTS0048165,31
RTS0048166,22
RTS0048167,14
RTS0048168,12
RTS0048169,17
RTS0048170,19
RTS0048171,15
RTS0048172,17
RTS0048173,13
RTS0048175,14
RTS0048176,9
RTS0048177,12
RTS0048178,39
RTS0048179,20
RTS0048180,8
RTS0048181,35
RTS0048182,51
RTS0048183,17
RTS0048184,31
RTS0048185,44
RTS0048186,12
RTS0048188,21
RTS0048189,35
RTS0048190,13
RTS0048191,11
RTS0048192,43
RTS0048193,16
RTS0048194,25
RTS0048195,34
RTS0048196,9
RTS0048197,39
RTS0048198,17
RTS0048200,29
RTS0048201,8
RTS0048202,8
RTS0048203,10
RTS0048204,16
RTS0048205,16
RTS0048207,8
RTS0048208,12
RTS0048209,17
RTS0048210,13
RTS0048211,13
RTS0048212,18
RTS0048213,17
RTS0048214,12
RTS0048215,29
RTS0048216,8
RTS0048217,10
RTS0048218,26
RTS0048219,16
RTS0048220,18
RTS0048221,25
RTS0048222,14
RTS0048223,8
RTS0048224,17
RTS0048225,16
RTS0048226,8
RTS0048227,44
RTS0048228,18
RTS0048229,17
RTS0048230,19
RTS0048231,41
RTS0048232,11
RTS0048233,9
RTS0048234,14
RTS0048235,23
RTS0048236,35
RTS0048237,20
RTS0048238,18
RTS0048239,25
RTS0048240,12
RTS0048241,25
RTS0048242,46
RTS0048243,7
RTS0048244,38
RTS0048245,16
RTS0048246,18
RTS0049343,58
RTS0049344,16
RTS0049345,19
RTS0049346,8
RTS0049347,14
RTS0049348,50
RTS0049349,9
RTS0049350,16
RTS0049351,13
RTS0049352,13
RTS0049353,5
RTS0049354,16
RTS0049355,5
RTS0049356,21
RTS0049357,10
RTS0049358,11
RTS0049359,5
RTS0049360,19
RTS0049361,19
RTS0049362,8
RTS0049363,13
RTS0049364,21
RTS0049365,24
RTS0049366,16
RTS0049367,27
RTS0049368,14
RTS0049369,14
RTS0049370,8
RTS0049371,34
RTS0049372,15
RTS0049373,43
RTS0049374,6
RTS0049375,15
RTS0049376,17
RTS0049377,27
RTS0049378,19
RTS0049379,16
RTS0049380,19
RTS0049381,17
RTS0049382,14
RTS0049383,7
RTS0049384,10
RTS0049385,18
RTS0049386,19
RTS0049387,16
RTS0049388,13
RTS0049389,20
RTS0049390,14
RTS0049391,19
RTS0049392,67
RTS0049393,40
RTS0049394,16
RTS0049395,18
RTS0049396,51
RTS0049397,15
RTS0049398,24
RTS0049399,20
RTS0049400,15
RTS0049401,14
RTS0049402,23
RTS0049403,11
RTS0049404,18
RTS0049405,9
RTS0049406,13
RTS0049407,22
RTS0049408,7
RTS0049409,9
RTS0049410,13
RTS0049411,19
RTS0049412,18
RTS0049413,13
RTS0049414,17
RTS0049415,11
RTS0049416,15
RTS0049417,10
RTS0049418,18
RTS0049419,13
RTS0049420,10
RTS0049421,19
RTS0049422,13
RTS0049423,16
RTS0049424,33
RTS0049425,19
RTS0049426,25
RTS0049427,21
RTS0049428,12
RTS0049429,21
RTS0049430,12
RTS0049431,10
RTS0049432,28
RTS0049433,13
RTS0049434,15
RTS0049435,16
RTS0049436,11
RTS0049437,18
RTS0049438,13
RTS0049439,10
RTS0049440,9
RTS0049441,28
RTS0049442,19
RTS0049443,22
RTS0049444,23
RTS0049445,14
RTS0049446,16
RTS0049447,26
RTS0049448,13
RTS0049449,15
RTS0049450,26
RTS0049451,25
RTS0049452,22
RTS0049453,17
RTS0049454,13
RTS0049455,9
RTS0049456,20
RTS0049457,20
RTS0049458,10
RTS0049459,33
RTS0049460,14
RTS0049461,11
RTS0049462,21
RTS0049463,14
RTS0049464,16
RTS0049465,16
RTS0049466,14
RTS0049467,8
RTS0049468,12
RTS0049469,10
RTS0049470,12
RTS0049471,62
RTS0049472,25
RTS0049473,32
RTS0049474,17
RTS0049475,19
RTS0049476,16
RTS0049477,15
RTS0049478,13
RTS0049479,682
RTS0049480,15
RTS0049481,8
RTS0049482,10
RTS0049483,13
RTS0049484,30
RTS0049485,21
RTS0997079,20
RTS0997080,57
RTS0997081,24
RTS0997082,43
RTS0997083,35
RTS0997084,37
RTS0997085,22
RTS0997086,33
RTS0997087,11
RTS0997088,786
RTS0997089,550
RTS0997090,26
RTS0997091,20
RTS0997092,16
RTS0997093,16
RTS0997094,4
RTS0997095,8
RTS0997096,5
RTS0997097,9
RTS0997098,12
RTS0997099,16
RTS0997100,16
RTS0997101,8
RTS0997102,8
RTS0997103,10
RTS0997104,14
RTS0997105,7
RTS0997106,9
RTS0997107,6
RTS0997108,9
RTS0997109,6
RTS0997110,7
RTS0997111,8
RTS0997112,9
RTS0997113,12
RTS0997114,7
RTS0997115,7
RTS0997116,8
RTS0997117,7
RTS0997118,13
RTS0997119,12
RTS0997120,5
RTS0997121,10
RTS0997122,10
RTS0997123,9
RTS0997124,3
RTS0997125,11
RTS0997126,59
RTS0997127,16
RTS0997128,13
RTS0997129,26
RTS0997130,10
</Code_Summary>
