# Supplementary material for: Spatial meta-transcriptomics reveal associations of intratumor bacteria burden with lung cancer cells showing a distinct oncogenic signature
Source: J Immunother Cancer. 2022 Jul 6;10(7):e004698. doi: 10.1136/jitc-2022-004698 (PMC9260850; doi:10.1136/jitc-2022-004698)
Supplement: Supplementary data [file jitc-2022-004698supp009.zip › DSP-1001660004187-B-A11.dcc]

<Header>
FileVersion,0.02
SoftwareVersion,"GeoMx_NGS_Pipeline_ 2.0.0"
Date,2020-6-15
</Header>

<Scan_Attributes>
ID,DSP-1001660004187-B-A11
Plate_ID,1001660004187
Well,A11
</Scan_Attributes>

<NGS_Processing_Attributes>
SeqSetId,
tamperedIni,No
Raw,764013
Trimmed,744158
Stitched,730511
Aligned,716938
umiQ30,0.9917
rtsQ30,0.9911
</NGS_Processing_Attributes>


<Code_Summary>
RTS0039454,12
RTS0039455,23
RTS0039456,18
RTS0039457,43
RTS0039458,17
RTS0039459,10
RTS0039460,11
RTS0039461,21
RTS0039462,10
RTS0039463,8
RTS0039464,14
RTS0039465,23
RTS0039466,14
RTS0039467,26
RTS0039468,11
RTS0039469,31
RTS0039470,107
RTS0039471,104
RTS0039472,169
RTS0039473,140
RTS0039474,238
RTS0039475,196
RTS0039476,242
RTS0039477,357
RTS0039478,298
RTS0039479,7
RTS0039480,14
RTS0039481,12
RTS0039482,13
RTS0039483,11
RTS0039484,24
RTS0039485,46
RTS0039486,14
RTS0039487,14
RTS0039488,44
RTS0039489,23
RTS0039490,25
RTS0039491,25
RTS0039492,9
RTS0039493,25
RTS0039494,18
RTS0039495,6
RTS0039496,16
RTS0039497,11
RTS0039498,13
RTS0039499,81
RTS0039500,47
RTS0039501,70
RTS0039502,102
RTS0039503,66
RTS0039504,18
RTS0039505,14
RTS0039506,10
RTS0039507,29
RTS0039508,23
RTS0039509,35
RTS0039510,71
RTS0039511,65
RTS0039512,45
RTS0039513,48
RTS0039514,85
RTS0039515,91
RTS0039516,13
RTS0039517,16
RTS0039518,17
RTS0039519,9
RTS0039520,20
RTS0039521,15
RTS0039522,23
RTS0039523,15
RTS0039524,28
RTS0039525,34
RTS0039526,17
RTS0039527,21
RTS0039528,18
RTS0039529,16
RTS0039530,8
RTS0039531,15
RTS0039532,13
RTS0039533,14
RTS0039534,15
RTS0039535,21
RTS0039536,14
RTS0039537,10
RTS0039538,14
RTS0039539,13
RTS0039540,16
RTS0039541,13
RTS0039542,6
RTS0039543,13
RTS0039544,9
RTS0039545,21
RTS0039546,14
RTS0039547,9
RTS0039548,20
RTS0039549,24
RTS0039550,14
RTS0039551,14
RTS0039552,13
RTS0039553,12
RTS0039554,14
RTS0039555,19
RTS0039556,2
RTS0039557,12
RTS0039558,10
RTS0039559,8
RTS0039560,8
RTS0039561,15
RTS0039562,12
RTS0039563,12
RTS0039564,13
RTS0039565,18
RTS0039566,12
RTS0039567,11
RTS0039568,12
RTS0039569,10
RTS0039570,11
RTS0039571,8
RTS0039572,13
RTS0039573,10
RTS0039574,13
RTS0039575,9
RTS0039576,9
RTS0039577,16
RTS0039578,11
RTS0039579,15
RTS0039580,7
RTS0039581,18
RTS0039582,29
RTS0039583,39
RTS0039584,25
RTS0039585,13
RTS0039586,12
RTS0039587,12
RTS0039588,15
RTS0039589,22
RTS0039590,11
RTS0039591,16
RTS0039592,11
RTS0039593,12
RTS0039594,21
RTS0039595,15
RTS0039596,24
RTS0039597,13
RTS0039598,11
RTS0039599,6
RTS0039600,15
RTS0039601,10
RTS0039602,12
RTS0039603,3
RTS0039604,10
RTS0039605,16
RTS0039606,16
RTS0039607,18
RTS0039608,10
RTS0039609,7
RTS0039610,11
RTS0039611,15
RTS0039612,16
RTS0039613,18
RTS0039614,9
RTS0039615,10
RTS0039616,15
RTS0039617,8
RTS0039619,11
RTS0039620,12
RTS0039621,10
RTS0039622,13
RTS0039623,16
RTS0039624,6
RTS0039625,10
RTS0039626,7
RTS0039627,7
RTS0039628,11
RTS0039629,9
RTS0039630,10
RTS0039631,9
RTS0039632,6
RTS0039633,9
RTS0039634,12
RTS0039635,13
RTS0039636,11
RTS0039637,11
RTS0039638,12
RTS0039639,10
RTS0039640,6
RTS0039641,22
RTS0039642,12
RTS0039643,20
RTS0039644,10
RTS0039645,11
RTS0039646,13
RTS0039647,12
RTS0039648,18
RTS0039649,6
RTS0039650,10
RTS0039651,46
RTS0039652,41
RTS0039653,37
RTS0039654,34
RTS0039655,49
RTS0039656,44
RTS0039657,55
RTS0039658,28
RTS0039659,65
RTS0039660,36
RTS0039661,18
RTS0039662,11
RTS0039663,9
RTS0039664,17
RTS0039665,9
RTS0039666,12
RTS0039667,9
RTS0039668,9
RTS0039669,24
RTS0039670,17
RTS0039671,27
RTS0039672,35
RTS0039673,22
RTS0039674,27
RTS0039675,23
RTS0039676,12
RTS0039677,11
RTS0039678,7
RTS0039679,12
RTS0039680,10
RTS0039681,53
RTS0039682,20
RTS0039683,18
RTS0039684,22
RTS0039685,33
RTS0039686,17
RTS0039687,54
RTS0039688,35
RTS0039689,20
RTS0039690,26
RTS0039691,11
RTS0039692,11
RTS0039693,7
RTS0039694,18
RTS0039695,9
RTS0039696,8
RTS0039697,9
RTS0039698,16
RTS0039699,17
RTS0039700,9
RTS0039701,10
RTS0039702,16
RTS0039703,15
RTS0039704,22
RTS0039705,15
RTS0039706,10
RTS0039707,13
RTS0039708,8
RTS0039709,14
RTS0039710,14
RTS0039711,19
RTS0039712,30
RTS0039713,28
RTS0039714,18
RTS0039715,22
RTS0039716,13
RTS0039717,24
RTS0039718,15
RTS0039719,11
RTS0039720,51
RTS0039721,24
RTS0039722,13
RTS0039723,39
RTS0039724,24
RTS0039725,27
RTS0039726,14
RTS0039727,24
RTS0039728,23
RTS0039729,16
RTS0039730,18
RTS0039731,11
RTS0039732,16
RTS0039733,11
RTS0039734,14
RTS0039735,17
RTS0039736,19
RTS0039737,20
RTS0039738,16
RTS0039739,21
RTS0039740,10
RTS0039741,17
RTS0039742,17
RTS0039743,15
RTS0039744,20
RTS0039745,24
RTS0039746,27
RTS0039747,40
RTS0039749,44
RTS0039750,37
RTS0039751,12
RTS0039752,17
RTS0039753,21
RTS0039754,8
RTS0039755,12
RTS0039756,14
RTS0039757,14
RTS0039758,17
RTS0039759,5
RTS0039760,17
RTS0039761,23
RTS0039762,16
RTS0039763,19
RTS0039764,10
RTS0039765,13
RTS0039766,16
RTS0039767,12
RTS0039768,13
RTS0039769,22
RTS0039770,39
RTS0039771,18
RTS0039772,44
RTS0039773,36
RTS0039774,22
RTS0039775,44
RTS0039776,16
RTS0039777,16
RTS0039778,14
RTS0039779,12
RTS0039780,11
RTS0039781,22
RTS0039782,11
RTS0039783,5
RTS0039784,18
RTS0039785,38
RTS0039786,20
RTS0039787,14
RTS0039788,20
RTS0039789,8
RTS0039790,25
RTS0039791,36
RTS0039792,25
RTS0039793,24
RTS0039794,42
RTS0039795,15
RTS0039796,16
RTS0039797,28
RTS0039798,15
RTS0039799,24
RTS0039800,15
RTS0039801,14
RTS0039802,11
RTS0039803,14
RTS0039804,21
RTS0039805,15
RTS0039806,23
RTS0039807,8
RTS0039808,13
RTS0039809,12
RTS0039810,15
RTS0039811,9
RTS0039812,11
RTS0039813,10
RTS0039814,17
RTS0039815,12
RTS0039816,13
RTS0039817,17
RTS0039818,17
RTS0039819,18
RTS0039820,17
RTS0039821,12
RTS0039822,16
RTS0039823,32
RTS0039824,8
RTS0039825,20
RTS0039826,16
RTS0039827,15
RTS0039828,8
RTS0039829,14
RTS0039830,12
RTS0039831,5
RTS0039832,13
RTS0039833,6
RTS0039834,16
RTS0039835,18
RTS0039836,23
RTS0039838,12
RTS0039839,16
RTS0039840,13
RTS0039841,25
RTS0039842,28
RTS0039843,19
RTS0039844,29
RTS0039845,20
RTS0039846,11
RTS0039847,15
RTS0039848,4
RTS0039849,13
RTS0039850,16
RTS0039851,10
RTS0039852,19
RTS0039853,15
RTS0039854,22
RTS0039855,18
RTS0039856,6
RTS0039857,5
RTS0039858,7
RTS0039859,17
RTS0039860,20
RTS0039861,14
RTS0039862,17
RTS0039863,11
RTS0039864,12
RTS0039865,15
RTS0039866,69
RTS0039867,101
RTS0039868,21
RTS0039869,104
RTS0039870,61
RTS0039871,14
RTS0039872,18
RTS0039873,13
RTS0039874,9
RTS0039875,15
RTS0039876,17
RTS0039877,10
RTS0039878,14
RTS0039879,18
RTS0039880,11
RTS0039881,13
RTS0039882,9
RTS0039883,13
RTS0039884,13
RTS0039885,15
RTS0039886,16
RTS0039887,8
RTS0039888,14
RTS0039890,11
RTS0039891,15
RTS0039892,16
RTS0039893,13
RTS0039894,17
RTS0039895,11
RTS0039896,14
RTS0039897,8
RTS0039898,18
RTS0039899,18
RTS0039900,20
RTS0039901,17
RTS0039902,19
RTS0039903,13
RTS0039904,13
RTS0039905,20
RTS0039906,11
RTS0039907,12
RTS0039908,15
RTS0039909,9
RTS0039910,11
RTS0039911,12
RTS0039912,19
RTS0039913,9
RTS0039914,7
RTS0039915,16
RTS0039916,13
RTS0039917,12
RTS0039918,13
RTS0039919,9
RTS0039920,10
RTS0039921,9
RTS0039922,7
RTS0039923,5
RTS0039924,13
RTS0039925,8
RTS0039926,13
RTS0039927,29
RTS0039928,14
RTS0039929,17
RTS0039930,34
RTS0039931,12
RTS0039932,16
RTS0039933,21
RTS0039934,14
RTS0039935,18
RTS0039936,10
RTS0039937,22
RTS0039938,7
RTS0039939,10
RTS0039940,12
RTS0039941,6
RTS0039942,22
RTS0039943,9
RTS0039944,13
RTS0039945,12
RTS0039946,29
RTS0039947,33
RTS0039948,44
RTS0039949,40
RTS0039950,36
RTS0039951,25
RTS0039952,18
RTS0039953,9
RTS0039954,11
RTS0039955,11
RTS0039956,37
RTS0039957,32
RTS0039958,31
RTS0039959,35
RTS0039960,46
RTS0039961,5
RTS0039962,7
RTS0039963,7
RTS0039964,18
RTS0039965,10
RTS0039966,16
RTS0039967,11
RTS0039968,8
RTS0039969,12
RTS0039970,14
RTS0039971,11
RTS0039972,10
RTS0039973,13
RTS0039974,14
RTS0039975,16
RTS0039976,16
RTS0039977,22
RTS0039978,17
RTS0039979,17
RTS0039980,11
RTS0039981,29
RTS0039982,23
RTS0039983,24
RTS0039984,23
RTS0039985,28
RTS0039986,66
RTS0039987,35
RTS0039988,37
RTS0039989,31
RTS0039990,24
RTS0039991,3
RTS0039992,9
RTS0039993,12
RTS0039994,12
RTS0039995,14
RTS0039996,91
RTS0039997,63
RTS0039998,102
RTS0039999,100
RTS0040000,104
RTS0040001,11
RTS0040002,14
RTS0040003,13
RTS0040004,16
RTS0040005,19
RTS0040006,19
RTS0040007,11
RTS0040008,7
RTS0040009,10
RTS0040010,15
RTS0040011,8
RTS0040012,12
RTS0040013,14
RTS0040014,15
RTS0040015,9
RTS0040016,12
RTS0040017,13
RTS0040018,9
RTS0040019,11
RTS0040020,17
RTS0040021,14
RTS0040022,11
RTS0040023,17
RTS0040024,7
RTS0040025,16
RTS0040026,17
RTS0040027,32
RTS0040028,25
RTS0040029,26
RTS0040030,42
RTS0040031,13
RTS0040032,11
RTS0040033,9
RTS0040034,12
RTS0040035,6
RTS0040036,15
RTS0040037,8
RTS0040038,11
RTS0040039,11
RTS0040040,14
RTS0040041,8
RTS0040042,16
RTS0040043,8
RTS0040044,9
RTS0040045,8
RTS0040046,14
RTS0040047,13
RTS0040048,20
RTS0040049,9
RTS0040050,9
RTS0040051,8
RTS0040052,9
RTS0040053,8
RTS0040054,12
RTS0040055,12
RTS0040056,12
RTS0040057,14
RTS0040058,14
RTS0040059,10
RTS0040060,19
RTS0040061,12
RTS0040062,16
RTS0040063,12
RTS0040064,13
RTS0040065,11
RTS0040066,6
RTS0040067,12
RTS0040068,18
RTS0040069,10
RTS0040070,11
RTS0040071,11
RTS0040072,14
RTS0040073,16
RTS0040074,13
RTS0040075,18
RTS0040076,5
RTS0040077,20
RTS0040078,9
RTS0040079,14
RTS0040080,13
RTS0040081,18
RTS0040082,13
RTS0040083,6
RTS0040084,9
RTS0040085,15
RTS0040086,13
RTS0040087,15
RTS0040088,13
RTS0040089,17
RTS0040090,13
RTS0040091,11
RTS0040092,7
RTS0040093,8
RTS0040094,13
RTS0040095,9
RTS0040096,16
RTS0040097,11
RTS0040098,7
RTS0040099,7
RTS0040100,14
RTS0040101,11
RTS0040102,9
RTS0040103,13
RTS0040104,7
RTS0040105,10
RTS0040106,16
RTS0040107,15
RTS0040108,3
RTS0040109,13
RTS0040110,12
RTS0040111,3
RTS0040112,18
RTS0040113,8
RTS0040114,14
RTS0040115,20
RTS0040116,48
RTS0040117,28
RTS0040118,28
RTS0040119,42
RTS0040120,48
RTS0040121,40
RTS0040122,32
RTS0040123,26
RTS0040124,24
RTS0040125,26
RTS0040126,11
RTS0040127,21
RTS0040128,18
RTS0040129,16
RTS0040130,20
RTS0040131,17
RTS0040132,14
RTS0040133,9
RTS0040134,15
RTS0040135,11
RTS0040136,12
RTS0040137,9
RTS0040138,16
RTS0040139,13
RTS0040140,5
RTS0040141,10
RTS0040142,23
RTS0040143,6
RTS0040144,21
RTS0040145,16
RTS0040146,33
RTS0040147,37
RTS0040148,14
RTS0040149,30
RTS0040150,34
RTS0040151,21
RTS0040152,16
RTS0040153,22
RTS0040154,10
RTS0040155,10
RTS0040156,26
RTS0040157,12
RTS0040158,21
RTS0040159,32
RTS0040160,28
RTS0040161,17
RTS0040162,8
RTS0040163,7
RTS0040164,16
RTS0040165,13
RTS0040166,7
RTS0040167,15
RTS0040168,16
RTS0040169,12
RTS0040170,13
RTS0040171,15
RTS0040172,33
RTS0040173,42
RTS0040174,27
RTS0040175,52
RTS0040176,7
RTS0040177,5
RTS0040178,15
RTS0040179,8
RTS0040180,17
RTS0040181,16
RTS0040182,12
RTS0040183,7
RTS0040184,10
RTS0040185,3
RTS0040186,10
RTS0040187,8
RTS0040188,9
RTS0040189,16
RTS0040190,13
RTS0040191,5
RTS0040192,13
RTS0040193,4
RTS0040194,12
RTS0040195,14
RTS0040196,10
RTS0040197,6
RTS0040198,9
RTS0040199,8
RTS0040200,11
RTS0040201,64
RTS0040202,19
RTS0040203,34
RTS0040204,23
RTS0040205,47
RTS0040206,32
RTS0040207,13
RTS0040208,25
RTS0040209,31
RTS0040210,45
RTS0040211,15
RTS0040212,7
RTS0040213,6
RTS0040214,20
RTS0040215,18
RTS0040216,7
RTS0040217,9
RTS0040218,18
RTS0040219,12
RTS0040220,11
RTS0040221,5
RTS0040222,16
RTS0040223,9
RTS0040224,15
RTS0040225,13
RTS0040226,15
RTS0040227,11
RTS0040228,12
RTS0040229,7
RTS0040230,10
RTS0040231,8
RTS0040232,7
RTS0040233,8
RTS0040234,13
RTS0040235,15
RTS0040236,45
RTS0040237,54
RTS0040238,78
RTS0040239,50
RTS0040240,43
RTS0040241,16
RTS0040242,19
RTS0040243,23
RTS0040244,25
RTS0040245,19
RTS0040246,23
RTS0040247,19
RTS0040248,23
RTS0040249,24
RTS0040250,9
RTS0040251,60
RTS0040252,49
RTS0040253,44
RTS0040254,40
RTS0040255,40
RTS0040256,8
RTS0040257,6
RTS0040258,11
RTS0040259,14
RTS0040260,11
RTS0040261,7
RTS0040262,13
RTS0040263,17
RTS0040264,12
RTS0040265,18
RTS0040266,6
RTS0040267,11
RTS0040268,11
RTS0040269,8
RTS0040270,9
RTS0040271,7
RTS0040272,19
RTS0040273,14
RTS0040274,16
RTS0040275,16
RTS0040276,16
RTS0040277,20
RTS0040278,33
RTS0040279,42
RTS0040280,18
RTS0040281,14
RTS0040282,13
RTS0040283,11
RTS0040284,4
RTS0040285,15
RTS0040286,11
RTS0040287,12
RTS0040288,13
RTS0040289,10
RTS0040290,26
RTS0040291,12
RTS0040292,11
RTS0040293,20
RTS0040294,12
RTS0040295,10
RTS0040296,15
RTS0040297,18
RTS0040298,9
RTS0040299,25
RTS0040300,8
RTS0040301,11
RTS0040302,10
RTS0040303,11
RTS0040304,8
RTS0040305,12
RTS0040306,16
RTS0040307,18
RTS0040308,16
RTS0040309,11
RTS0040310,15
RTS0040311,24
RTS0040312,42
RTS0040313,55
RTS0040314,44
RTS0040315,73
RTS0040316,10
RTS0040317,16
RTS0040318,15
RTS0040319,15
RTS0040320,15
RTS0040321,11
RTS0040322,24
RTS0040323,14
RTS0040324,20
RTS0040325,4
RTS0040326,22
RTS0040327,24
RTS0040328,33
RTS0040329,50
RTS0040330,47
RTS0040331,13
RTS0040332,15
RTS0040333,13
RTS0040334,13
RTS0040335,9
RTS0040336,31
RTS0040337,53
RTS0040338,18
RTS0040339,46
RTS0040340,31
RTS0040341,22
RTS0040342,10
RTS0040343,37
RTS0040344,35
RTS0040345,27
RTS0040346,20
RTS0040347,9
RTS0040348,17
RTS0040349,21
RTS0040350,11
RTS0040351,14
RTS0040352,8
RTS0040353,14
RTS0040354,16
RTS0040355,10
RTS0040356,18
RTS0040357,16
RTS0040358,17
RTS0040359,12
RTS0040360,16
RTS0040361,16
RTS0040363,8
RTS0040364,16
RTS0040365,12
RTS0040366,66
RTS0040367,56
RTS0040368,93
RTS0040369,55
RTS0040370,65
RTS0040371,19
RTS0040372,23
RTS0040373,13
RTS0040374,10
RTS0040375,9
RTS0040376,59
RTS0040377,63
RTS0040378,56
RTS0040379,59
RTS0040380,38
RTS0040381,16
RTS0040382,20
RTS0040383,14
RTS0040384,17
RTS0040385,11
RTS0040386,46
RTS0040387,42
RTS0040388,46
RTS0040389,43
RTS0040390,17
RTS0040391,39
RTS0040392,47
RTS0040393,16
RTS0040394,44
RTS0040395,35
RTS0040396,71
RTS0040397,57
RTS0040398,61
RTS0040399,75
RTS0040400,68
RTS0040401,24
RTS0040402,41
RTS0040403,26
RTS0040404,17
RTS0040405,14
RTS0040406,16
RTS0040407,20
RTS0040408,20
RTS0040409,17
RTS0040410,12
RTS0040411,63
RTS0040412,30
RTS0040413,55
RTS0040414,82
RTS0040415,54
RTS0040416,74
RTS0040417,34
RTS0040418,10
RTS0040419,57
RTS0040420,89
RTS0040421,42
RTS0040422,133
RTS0040423,120
RTS0040424,81
RTS0040425,30
RTS0040426,11
RTS0040428,23
RTS0040429,13
RTS0040430,14
RTS0040431,30
RTS0040432,21
RTS0040433,28
RTS0040434,20
RTS0040435,22
RTS0040436,33
RTS0040437,72
RTS0040438,87
RTS0040439,87
RTS0040440,85
RTS0040441,93
RTS0040442,79
RTS0040443,65
RTS0040444,73
RTS0040445,46
RTS0040446,26
RTS0040447,30
RTS0040448,22
RTS0040449,23
RTS0040450,15
RTS0040451,15
RTS0040452,23
RTS0040453,16
RTS0040454,6
RTS0040455,22
RTS0040456,28
RTS0040457,17
RTS0040458,13
RTS0040459,16
RTS0040460,53
RTS0040461,23
RTS0040462,19
RTS0040463,17
RTS0040464,26
RTS0040465,16
RTS0040466,17
RTS0040467,9
RTS0040468,19
RTS0040469,11
RTS0040470,8
RTS0040471,14
RTS0040472,11
RTS0040473,13
RTS0040474,9
RTS0040475,9
RTS0040476,9
RTS0040477,19
RTS0040478,12
RTS0040479,7
RTS0040480,11
RTS0040481,14
RTS0040482,31
RTS0040483,18
RTS0040484,33
RTS0040485,21
RTS0040486,7
RTS0040487,8
RTS0040488,8
RTS0040489,20
RTS0040490,8
RTS0040491,7
RTS0040492,16
RTS0040493,8
RTS0040494,14
RTS0040495,6
RTS0040496,10
RTS0040497,6
RTS0040498,18
RTS0040499,10
RTS0040500,18
RTS0040501,10
RTS0040502,8
RTS0040503,11
RTS0040504,16
RTS0040505,8
RTS0040506,7
RTS0040507,8
RTS0040508,13
RTS0040509,7
RTS0040510,9
RTS0040511,10
RTS0040512,7
RTS0040513,7
RTS0040514,11
RTS0040515,22
RTS0040516,11
RTS0040517,13
RTS0040518,10
RTS0040519,10
RTS0040520,16
RTS0040521,8
RTS0040522,12
RTS0040523,10
RTS0040524,10
RTS0040525,9
RTS0040526,16
RTS0040527,7
RTS0040528,12
RTS0040529,12
RTS0040530,21
RTS0040531,11
RTS0040532,18
RTS0040533,7
RTS0040534,8
RTS0040535,16
RTS0040536,35
RTS0040537,110
RTS0040538,52
RTS0040539,50
RTS0040540,62
RTS0040541,9
RTS0040542,12
RTS0040543,10
RTS0040544,17
RTS0040545,11
RTS0040546,12
RTS0040547,8
RTS0040548,9
RTS0040549,8
RTS0040550,12
RTS0040551,12
RTS0040552,7
RTS0040553,15
RTS0040554,11
RTS0040555,14
RTS0040556,15
RTS0040557,8
RTS0040558,16
RTS0040559,10
RTS0040560,14
RTS0040561,17
RTS0040562,9
RTS0040563,10
RTS0040564,12
RTS0040565,14
RTS0040566,8
RTS0040567,13
RTS0040568,9
RTS0040569,13
RTS0040570,15
RTS0040571,6
RTS0040572,8
RTS0040573,16
RTS0040574,20
RTS0040575,8
RTS0040576,16
RTS0040577,12
RTS0040578,8
RTS0040579,4
RTS0040580,15
RTS0040581,4
RTS0040582,19
RTS0040583,13
RTS0040584,9
RTS0040585,16
RTS0040586,18
RTS0040587,10
RTS0040588,19
RTS0040589,4
RTS0040590,19
RTS0040591,18
RTS0040592,13
RTS0040593,3
RTS0040594,13
RTS0040595,8
RTS0040596,13
RTS0040597,24
RTS0040598,9
RTS0040599,9
RTS0040600,17
RTS0040601,16
RTS0040602,14
RTS0040603,17
RTS0040604,12
RTS0040605,8
RTS0040606,9
RTS0040607,19
RTS0040608,15
RTS0040609,10
RTS0040610,15
RTS0040611,15
RTS0040612,7
RTS0040613,19
RTS0040614,12
RTS0040615,14
RTS0040616,8
RTS0040617,9
RTS0040618,12
RTS0040619,15
RTS0040620,14
RTS0040621,13
RTS0040622,9
RTS0040623,11
RTS0040624,13
RTS0040625,17
RTS0040626,11
RTS0040627,8
RTS0040628,15
RTS0040629,19
RTS0040630,15
RTS0040631,18
RTS0040632,17
RTS0040633,10
RTS0040634,17
RTS0040635,13
RTS0040636,22
RTS0040637,14
RTS0040638,6
RTS0040639,14
RTS0040640,8
RTS0040641,32
RTS0040642,25
RTS0040643,26
RTS0040644,32
RTS0040645,34
RTS0040646,15
RTS0040647,13
RTS0040648,10
RTS0040649,21
RTS0040650,7
RTS0040651,31
RTS0040652,19
RTS0040653,18
RTS0040654,29
RTS0040655,22
RTS0040656,20
RTS0040657,20
RTS0040658,14
RTS0040659,19
RTS0040660,14
RTS0040661,12
RTS0040662,8
RTS0040663,11
RTS0040664,9
RTS0040665,5
RTS0040666,11
RTS0040667,9
RTS0040668,4
RTS0040669,7
RTS0040670,6
RTS0040671,7
RTS0040672,5
RTS0040673,6
RTS0040674,8
RTS0040675,8
RTS0040676,21
RTS0040677,16
RTS0040678,37
RTS0040679,20
RTS0040680,47
RTS0040681,13
RTS0040682,8
RTS0040683,39
RTS0040684,41
RTS0040685,7
RTS0040686,6
RTS0040687,7
RTS0040688,18
RTS0040689,10
RTS0040690,13
RTS0040691,7
RTS0040692,9
RTS0040693,8
RTS0040694,13
RTS0040695,14
RTS0040696,12
RTS0040697,6
RTS0040698,6
RTS0040699,10
RTS0040700,8
RTS0040701,14
RTS0040702,32
RTS0040703,27
RTS0040704,29
RTS0040705,35
RTS0040706,9
RTS0040707,8
RTS0040708,10
RTS0040709,13
RTS0040710,15
RTS0040711,8
RTS0040712,13
RTS0040713,13
RTS0040714,6
RTS0040715,10
RTS0040716,10
RTS0040717,10
RTS0040718,11
RTS0040719,7
RTS0040720,13
RTS0040721,5
RTS0040722,8
RTS0040723,11
RTS0040724,17
RTS0040725,7
RTS0040726,11
RTS0040727,17
RTS0040728,12
RTS0040729,18
RTS0040730,18
RTS0040731,17
RTS0040732,13
RTS0040733,9
RTS0040734,13
RTS0040735,11
RTS0040736,118
RTS0040737,103
RTS0040738,61
RTS0040739,71
RTS0040740,81
RTS0040741,7
RTS0040742,11
RTS0040743,16
RTS0040744,15
RTS0040745,13
RTS0040746,19
RTS0040747,14
RTS0040748,12
RTS0040749,10
RTS0040750,14
RTS0040751,10
RTS0040752,17
RTS0040753,8
RTS0040754,3
RTS0040755,10
RTS0040756,18
RTS0040757,15
RTS0040758,14
RTS0040759,18
RTS0040760,23
RTS0040761,27
RTS0040762,26
RTS0040763,23
RTS0040764,25
RTS0040765,38
RTS0040766,7
RTS0040767,18
RTS0040768,15
RTS0040769,17
RTS0040770,13
RTS0040771,12
RTS0040772,13
RTS0040773,14
RTS0040774,9
RTS0040775,13
RTS0040776,11
RTS0040777,15
RTS0040778,9
RTS0040779,9
RTS0040780,12
RTS0040781,17
RTS0040782,40
RTS0040783,14
RTS0040784,14
RTS0040785,13
RTS0040786,10
RTS0040787,11
RTS0040788,8
RTS0040789,14
RTS0040790,8
RTS0040791,9
RTS0040792,20
RTS0040793,12
RTS0040794,11
RTS0040795,9
RTS0040796,13
RTS0040797,11
RTS0040798,19
RTS0040799,8
RTS0040800,7
RTS0040801,28
RTS0040802,29
RTS0040803,14
RTS0040804,13
RTS0040805,18
RTS0040806,11
RTS0040807,14
RTS0040808,16
RTS0040809,25
RTS0040810,12
RTS0040811,13
RTS0040812,8
RTS0040813,11
RTS0040814,16
RTS0040815,11
RTS0040816,15
RTS0040817,18
RTS0040818,24
RTS0040819,18
RTS0040820,32
RTS0040821,20
RTS0040822,19
RTS0040823,13
RTS0040824,15
RTS0040825,21
RTS0040826,17
RTS0040827,14
RTS0040828,23
RTS0040830,24
RTS0040831,9
RTS0040832,12
RTS0040833,15
RTS0040834,13
RTS0040836,41
RTS0040837,24
RTS0040838,44
RTS0040839,28
RTS0040840,22
RTS0040841,21
RTS0040842,34
RTS0040843,42
RTS0040844,44
RTS0040845,42
RTS0040846,34
RTS0040847,31
RTS0040848,30
RTS0040849,17
RTS0040850,26
RTS0040851,20
RTS0040852,17
RTS0040853,21
RTS0040854,24
RTS0040855,18
RTS0040856,9
RTS0040857,9
RTS0040858,19
RTS0040859,7
RTS0040860,14
RTS0040861,14
RTS0040862,12
RTS0040863,12
RTS0040864,11
RTS0040865,11
RTS0040866,11
RTS0040867,9
RTS0040868,18
RTS0040869,17
RTS0040870,19
RTS0040871,19
RTS0040872,17
RTS0040873,24
RTS0040874,17
RTS0040875,13
RTS0040876,8
RTS0040877,15
RTS0040878,11
RTS0040879,12
RTS0040880,16
RTS0040881,21
RTS0040882,13
RTS0040883,7
RTS0040884,10
RTS0040885,16
RTS0040886,135
RTS0040887,229
RTS0040888,261
RTS0040889,380
RTS0040890,272
RTS0040891,12
RTS0040892,26
RTS0040893,13
RTS0040894,13
RTS0040895,15
RTS0040896,16
RTS0040897,17
RTS0040898,7
RTS0040899,10
RTS0040900,8
RTS0040901,18
RTS0040902,23
RTS0040903,11
RTS0040904,18
RTS0040905,28
RTS0040906,38
RTS0040907,18
RTS0040908,35
RTS0040909,33
RTS0040910,38
RTS0040911,47
RTS0040912,32
RTS0040913,18
RTS0040914,25
RTS0040915,35
RTS0040916,10
RTS0040917,11
RTS0040918,7
RTS0040919,13
RTS0040920,8
RTS0040921,14
RTS0040922,9
RTS0040923,25
RTS0040924,15
RTS0040925,16
RTS0040926,15
RTS0040927,6
RTS0040928,9
RTS0040929,9
RTS0040930,8
RTS0040931,18
RTS0040932,24
RTS0040933,18
RTS0040934,16
RTS0040935,15
RTS0040936,21
RTS0040937,27
RTS0040938,17
RTS0040939,16
RTS0040940,19
RTS0040941,11
RTS0040942,10
RTS0040943,8
RTS0040944,18
RTS0040945,4
RTS0040946,44
RTS0040947,61
RTS0040948,79
RTS0040949,35
RTS0040950,36
RTS0040951,4
RTS0040952,6
RTS0040953,10
RTS0040954,11
RTS0040955,4
RTS0040956,20
RTS0040957,10
RTS0040958,11
RTS0040959,18
RTS0040960,25
RTS0040961,10
RTS0040962,8
RTS0040963,11
RTS0040964,6
RTS0040965,7
RTS0040966,8
RTS0040967,16
RTS0040968,17
RTS0040969,15
RTS0040970,15
RTS0040971,15
RTS0040972,10
RTS0040973,12
RTS0040974,16
RTS0040975,11
RTS0040976,15
RTS0040977,11
RTS0040978,12
RTS0040979,14
RTS0040980,17
RTS0040981,11
RTS0040982,18
RTS0040983,16
RTS0040984,12
RTS0040985,16
RTS0040986,19
RTS0040987,16
RTS0040988,20
RTS0040989,15
RTS0040990,8
RTS0040991,30
RTS0040992,24
RTS0040993,19
RTS0040994,25
RTS0040995,30
RTS0040996,20
RTS0040997,10
RTS0040998,11
RTS0040999,13
RTS0041000,12
RTS0041001,15
RTS0041002,24
RTS0041003,22
RTS0041004,25
RTS0041005,17
RTS0041006,20
RTS0041007,17
RTS0041008,24
RTS0041009,14
RTS0041010,17
RTS0041011,7
RTS0041012,8
RTS0041013,7
RTS0041014,15
RTS0041015,4
RTS0041016,13
RTS0041017,16
RTS0041018,15
RTS0041019,8
RTS0041020,8
RTS0041021,7
RTS0041022,9
RTS0041023,17
RTS0041024,17
RTS0041025,17
RTS0041026,12
RTS0041027,14
RTS0041028,20
RTS0041029,11
RTS0041030,8
RTS0041031,15
RTS0041032,23
RTS0041033,17
RTS0041034,25
RTS0041035,25
RTS0041036,12
RTS0041037,12
RTS0041038,12
RTS0041039,6
RTS0041040,11
RTS0041041,17
RTS0041042,11
RTS0041043,11
RTS0041044,4
RTS0041045,9
RTS0041046,136
RTS0041047,132
RTS0041048,63
RTS0041049,180
RTS0041050,201
RTS0041051,11
RTS0041052,23
RTS0041053,8
RTS0041054,24
RTS0041055,19
RTS0041056,29
RTS0041057,24
RTS0041058,40
RTS0041059,8
RTS0041060,29
RTS0041061,14
RTS0041062,10
RTS0041063,8
RTS0041064,15
RTS0041066,22
RTS0041067,13
RTS0041068,18
RTS0041069,15
RTS0041070,29
RTS0041071,12
RTS0041072,10
RTS0041073,6
RTS0041074,11
RTS0041075,28
RTS0041076,20
RTS0041077,14
RTS0041078,26
RTS0041079,19
RTS0041080,12
RTS0041081,10
RTS0041082,15
RTS0041083,11
RTS0041084,9
RTS0041085,16
RTS0041086,20
RTS0041087,15
RTS0041088,20
RTS0041089,12
RTS0041090,12
RTS0041091,9
RTS0041092,6
RTS0041093,9
RTS0041094,16
RTS0041095,8
RTS0041096,7
RTS0041097,13
RTS0041098,9
RTS0041099,6
RTS0041100,7
RTS0041101,14
RTS0041102,15
RTS0041103,14
RTS0041104,21
RTS0041105,21
RTS0041106,57
RTS0041107,42
RTS0041108,54
RTS0041109,49
RTS0041110,34
RTS0041111,6
RTS0041112,19
RTS0041113,14
RTS0041114,15
RTS0041115,12
RTS0041116,19
RTS0041117,21
RTS0041118,16
RTS0041119,24
RTS0041120,21
RTS0041121,14
RTS0041122,17
RTS0041123,20
RTS0041124,11
RTS0041125,15
RTS0041126,27
RTS0041127,33
RTS0041128,21
RTS0041129,21
RTS0041130,20
RTS0041131,18
RTS0041132,25
RTS0041133,14
RTS0041134,21
RTS0041135,20
RTS0041136,26
RTS0041137,23
RTS0041138,36
RTS0041139,28
RTS0041140,17
RTS0041141,29
RTS0041142,23
RTS0041143,9
RTS0041144,12
RTS0041145,8
RTS0041146,12
RTS0041147,16
RTS0041148,16
RTS0041149,19
RTS0041150,11
RTS0041151,13
RTS0041152,12
RTS0041153,11
RTS0041154,15
RTS0041155,10
RTS0041156,28
RTS0041157,24
RTS0041158,13
RTS0041159,15
RTS0041160,19
RTS0041161,15
RTS0041162,5
RTS0041163,13
RTS0041164,17
RTS0041165,12
RTS0041166,10
RTS0041167,6
RTS0041168,18
RTS0041169,13
RTS0041170,15
RTS0041171,13
RTS0041172,13
RTS0041173,8
RTS0041174,14
RTS0041175,14
RTS0041176,11
RTS0041177,17
RTS0041178,7
RTS0041179,8
RTS0041180,14
RTS0041181,11
RTS0041182,11
RTS0041183,9
RTS0041184,9
RTS0041185,6
RTS0041186,13
RTS0041187,13
RTS0041188,15
RTS0041189,11
RTS0041190,7
RTS0041191,22
RTS0041192,35
RTS0041193,26
RTS0041194,7
RTS0041195,12
RTS0041196,17
RTS0041197,16
RTS0041198,16
RTS0041199,12
RTS0041200,8
RTS0041201,13
RTS0041202,7
RTS0041203,18
RTS0041204,16
RTS0041205,20
RTS0041206,50
RTS0041207,103
RTS0041208,58
RTS0041209,73
RTS0041210,28
RTS0041211,23
RTS0041212,19
RTS0041213,30
RTS0041214,24
RTS0041215,27
RTS0041216,19
RTS0041217,18
RTS0041218,8
RTS0041219,13
RTS0041220,12
RTS0041221,14
RTS0041222,6
RTS0041223,8
RTS0041224,11
RTS0041225,7
RTS0041226,11
RTS0041227,12
RTS0041228,7
RTS0041229,9
RTS0041230,12
RTS0041231,35
RTS0041232,35
RTS0041233,63
RTS0041234,65
RTS0041235,32
RTS0041236,15
RTS0041237,8
RTS0041238,9
RTS0041239,13
RTS0041240,16
RTS0041241,19
RTS0041242,14
RTS0041243,10
RTS0041244,12
RTS0041246,20
RTS0041247,18
RTS0041248,12
RTS0041249,9
RTS0041250,17
RTS0041251,27
RTS0041252,19
RTS0041253,12
RTS0041254,17
RTS0041255,15
RTS0041256,8
RTS0041257,12
RTS0041258,14
RTS0041259,10
RTS0041260,20
RTS0041261,15
RTS0041262,19
RTS0041263,11
RTS0041265,15
RTS0041266,22
RTS0041267,14
RTS0041268,12
RTS0041269,11
RTS0041270,10
RTS0041271,23
RTS0041272,12
RTS0041273,15
RTS0041274,15
RTS0041275,7
RTS0041276,15
RTS0041277,16
RTS0041278,32
RTS0041279,17
RTS0041280,16
RTS0041281,12
RTS0041282,11
RTS0041283,12
RTS0041284,9
RTS0041285,11
RTS0041286,8
RTS0041287,11
RTS0041288,12
RTS0041289,18
RTS0041290,17
RTS0041291,18
RTS0041292,16
RTS0041293,7
RTS0041294,10
RTS0041295,16
RTS0041296,13
RTS0041297,14
RTS0041298,21
RTS0041299,13
RTS0041300,14
RTS0041301,10
RTS0041302,15
RTS0041303,18
RTS0041304,15
RTS0041305,13
RTS0041306,20
RTS0041307,16
RTS0041308,17
RTS0041309,14
RTS0041310,17
RTS0041311,11
RTS0041312,8
RTS0041313,16
RTS0041314,12
RTS0041315,15
RTS0041316,17
RTS0041317,15
RTS0041318,20
RTS0041319,11
RTS0041320,10
RTS0041321,24
RTS0041322,21
RTS0041323,8
RTS0041324,14
RTS0041325,19
RTS0041326,15
RTS0041327,11
RTS0041328,19
RTS0041329,8
RTS0041330,14
RTS0041331,10
RTS0041332,10
RTS0041333,15
RTS0041334,18
RTS0041335,13
RTS0041346,26
RTS0041347,19
RTS0041348,20
RTS0041349,26
RTS0041350,38
RTS0041351,13
RTS0041352,13
RTS0041353,11
RTS0041354,13
RTS0041355,16
RTS0041356,20
RTS0041357,5
RTS0041358,10
RTS0041359,11
RTS0041360,8
RTS0041361,17
RTS0041362,22
RTS0041363,14
RTS0041364,15
RTS0041365,17
RTS0041366,8
RTS0041367,12
RTS0041368,17
RTS0041369,10
RTS0041370,5
RTS0041371,22
RTS0041372,15
RTS0041373,9
RTS0041374,10
RTS0041375,12
RTS0041376,17
RTS0041377,11
RTS0041378,17
RTS0041379,9
RTS0041380,12
RTS0041381,18
RTS0041382,20
RTS0041383,13
RTS0041384,12
RTS0041385,12
RTS0041386,11
RTS0041387,11
RTS0041388,19
RTS0041389,5
RTS0041390,13
RTS0041391,9
RTS0041392,9
RTS0041393,6
RTS0041394,12
RTS0041395,4
RTS0041396,11
RTS0041397,9
RTS0041398,13
RTS0041399,12
RTS0041400,12
RTS0041401,16
RTS0041402,14
RTS0041403,16
RTS0041404,12
RTS0041405,10
RTS0041406,9
RTS0041407,12
RTS0041408,5
RTS0041409,7
RTS0041410,7
RTS0041411,9
RTS0041412,17
RTS0041413,11
RTS0041414,15
RTS0041415,11
RTS0041416,10
RTS0041417,11
RTS0041418,9
RTS0041419,12
RTS0041420,17
RTS0041421,11
RTS0041422,18
RTS0041423,3
RTS0041424,12
RTS0041425,7
RTS0041426,10
RTS0041427,14
RTS0041428,18
RTS0041429,20
RTS0041430,9
RTS0041431,18
RTS0041432,4
RTS0041433,6
RTS0041434,12
RTS0041435,7
RTS0041436,13
RTS0041437,8
RTS0041438,6
RTS0041439,17
RTS0041440,9
RTS0041441,17
RTS0041442,5
RTS0041443,18
RTS0041444,12
RTS0041445,10
RTS0041446,12
RTS0041447,15
RTS0041448,10
RTS0041449,13
RTS0041450,11
RTS0041451,8
RTS0041452,10
RTS0041453,18
RTS0041454,9
RTS0041455,19
RTS0041456,7
RTS0041457,12
RTS0041458,5
RTS0041459,23
RTS0041460,13
RTS0041461,7
RTS0041462,13
RTS0041463,12
RTS0041464,12
RTS0041465,15
RTS0041466,13
RTS0041467,15
RTS0041468,8
RTS0041469,14
RTS0041470,24
RTS0041471,15
RTS0041472,5
RTS0041473,15
RTS0041474,11
RTS0041475,9
RTS0041476,11
RTS0041477,14
RTS0041478,9
RTS0041479,8
RTS0041480,13
RTS0041481,8
RTS0041482,10
RTS0041483,13
RTS0041484,14
RTS0041485,11
RTS0041486,10
RTS0041487,18
RTS0041488,17
RTS0041489,14
RTS0041490,12
RTS0041491,15
RTS0041492,5
RTS0041493,10
RTS0041494,9
RTS0041495,10
RTS0041496,77
RTS0041497,71
RTS0041498,70
RTS0041499,59
RTS0041500,78
RTS0041501,11
RTS0041502,9
RTS0041503,7
RTS0041504,11
RTS0041505,14
RTS0041506,19
RTS0041507,8
RTS0041508,9
RTS0041509,9
RTS0041510,13
RTS0041511,10
RTS0041512,6
RTS0041513,8
RTS0041514,12
RTS0041515,7
RTS0041516,15
RTS0041517,12
RTS0041518,13
RTS0041519,11
RTS0041520,16
RTS0041521,2
RTS0041522,18
RTS0041523,11
RTS0041524,15
RTS0041525,14
RTS0041526,86
RTS0041527,136
RTS0041528,136
RTS0041529,40
RTS0041530,89
RTS0041531,16
RTS0041532,13
RTS0041533,8
RTS0041534,10
RTS0041535,10
RTS0041536,18
RTS0041537,8
RTS0041538,12
RTS0041540,11
RTS0041541,8
RTS0041542,6
RTS0041543,6
RTS0041544,10
RTS0041545,19
RTS0041546,10
RTS0041547,10
RTS0041548,13
RTS0041549,10
RTS0041550,12
RTS0041551,18
RTS0041552,13
RTS0041553,15
RTS0041554,14
RTS0041555,11
RTS0041556,12
RTS0041557,4
RTS0041558,12
RTS0041559,5
RTS0041560,5
RTS0041561,11
RTS0041562,10
RTS0041563,8
RTS0041564,19
RTS0041565,11
RTS0041566,25
RTS0041567,35
RTS0041568,45
RTS0041569,29
RTS0041570,26
RTS0041571,7
RTS0041572,5
RTS0041573,7
RTS0041574,6
RTS0041575,13
RTS0041576,11
RTS0041577,9
RTS0041578,18
RTS0041579,12
RTS0041580,20
RTS0041581,72
RTS0041582,76
RTS0041583,24
RTS0041584,61
RTS0041585,60
RTS0041586,5
RTS0041587,18
RTS0041588,7
RTS0041589,10
RTS0041590,15
RTS0041591,5
RTS0041592,13
RTS0041593,7
RTS0041594,12
RTS0041595,11
RTS0041596,17
RTS0041597,13
RTS0041598,13
RTS0041599,7
RTS0041600,12
RTS0041601,10
RTS0041602,8
RTS0041603,14
RTS0041604,13
RTS0041605,14
RTS0041606,15
RTS0041607,8
RTS0041608,10
RTS0041609,16
RTS0041610,7
RTS0041611,10
RTS0041612,10
RTS0041613,7
RTS0041614,11
RTS0041615,7
RTS0041616,17
RTS0041617,10
RTS0041618,12
RTS0041619,15
RTS0041620,12
RTS0041621,13
RTS0041622,8
RTS0041623,11
RTS0041624,9
RTS0041625,9
RTS0041626,18
RTS0041627,18
RTS0041628,15
RTS0041629,6
RTS0041630,17
RTS0041631,26
RTS0041632,10
RTS0041633,21
RTS0041634,14
RTS0041635,15
RTS0041636,29
RTS0041637,36
RTS0041638,38
RTS0041639,21
RTS0041640,40
RTS0041641,18
RTS0041642,16
RTS0041643,24
RTS0041644,6
RTS0041645,8
RTS0041646,10
RTS0041647,15
RTS0041648,19
RTS0041649,19
RTS0041650,10
RTS0041651,23
RTS0041652,18
RTS0041653,15
RTS0041654,28
RTS0041655,18
RTS0041656,15
RTS0041657,14
RTS0041658,21
RTS0041659,11
RTS0041660,12
RTS0041661,29
RTS0041662,36
RTS0041663,22
RTS0041664,19
RTS0041665,10
RTS0041666,10
RTS0041667,11
RTS0041668,18
RTS0041669,15
RTS0041670,11
RTS0041671,9
RTS0041672,17
RTS0041673,8
RTS0041674,12
RTS0041675,8
RTS0041676,15
RTS0041677,19
RTS0041678,12
RTS0041679,35
RTS0041680,17
RTS0041681,21
RTS0041682,17
RTS0041683,16
RTS0041684,15
RTS0041685,9
RTS0041686,20
RTS0041687,12
RTS0041688,26
RTS0041689,21
RTS0041690,40
RTS0041691,34
RTS0041692,10
RTS0041693,18
RTS0041694,10
RTS0041695,14
RTS0041696,16
RTS0041697,12
RTS0041698,15
RTS0041699,12
RTS0041700,7
RTS0041701,28
RTS0041702,19
RTS0041703,21
RTS0041704,19
RTS0041705,41
RTS0041706,9
RTS0041707,10
RTS0041708,9
RTS0041709,16
RTS0041710,9
RTS0041711,12
RTS0041712,16
RTS0041713,11
RTS0041714,14
RTS0041715,4
RTS0041716,154
RTS0041717,94
RTS0041718,146
RTS0041719,117
RTS0041720,101
RTS0041721,14
RTS0041722,5
RTS0041723,7
RTS0041724,14
RTS0041725,17
RTS0041726,15
RTS0041727,12
RTS0041728,17
RTS0041729,10
RTS0041730,15
RTS0041731,12
RTS0041732,13
RTS0041733,7
RTS0041734,9
RTS0041735,20
RTS0041736,28
RTS0041737,16
RTS0041738,22
RTS0041739,41
RTS0041740,26
RTS0041741,9
RTS0041742,15
RTS0041743,12
RTS0041744,13
RTS0041745,11
RTS0041746,28
RTS0041747,37
RTS0041748,20
RTS0041749,21
RTS0041750,14
RTS0041751,9
RTS0041752,5
RTS0041753,16
RTS0041754,8
RTS0041755,12
RTS0041756,22
RTS0041757,20
RTS0041758,30
RTS0041759,30
RTS0041760,24
RTS0041761,8
RTS0041762,7
RTS0041763,10
RTS0041764,9
RTS0041765,5
RTS0041766,10
RTS0041767,13
RTS0041768,9
RTS0041769,11
RTS0041770,15
RTS0041771,3
RTS0041772,14
RTS0041773,10
RTS0041774,14
RTS0041775,13
RTS0041776,16
RTS0041777,20
RTS0041778,13
RTS0041779,25
RTS0041780,16
RTS0041781,7
RTS0041782,12
RTS0041783,16
RTS0041784,9
RTS0041785,23
RTS0041786,15
RTS0041787,12
RTS0041788,18
RTS0041789,14
RTS0041790,20
RTS0041791,15
RTS0041793,11
RTS0041794,7
RTS0041795,16
RTS0041796,17
RTS0041797,36
RTS0041798,25
RTS0041799,25
RTS0041800,12
RTS0041801,10
RTS0041802,27
RTS0041803,20
RTS0041804,36
RTS0041805,20
RTS0041806,11
RTS0041807,6
RTS0041808,21
RTS0041809,19
RTS0041810,11
RTS0041811,25
RTS0041812,32
RTS0041813,24
RTS0041814,18
RTS0041815,27
RTS0041816,8
RTS0041817,10
RTS0041818,7
RTS0041819,21
RTS0041820,20
RTS0041821,23
RTS0041822,21
RTS0041823,8
RTS0041824,26
RTS0041825,16
RTS0041826,23
RTS0041827,27
RTS0041828,13
RTS0041829,9
RTS0041830,11
RTS0041831,4
RTS0041832,14
RTS0041833,15
RTS0041834,18
RTS0041835,20
RTS0041836,27
RTS0041837,19
RTS0041838,11
RTS0041839,16
RTS0041840,20
RTS0041841,14
RTS0041842,9
RTS0041843,15
RTS0041844,11
RTS0041845,14
RTS0041846,17
RTS0041847,9
RTS0041848,16
RTS0041849,18
RTS0041850,21
RTS0041851,17
RTS0041852,8
RTS0041853,8
RTS0041854,13
RTS0041855,20
RTS0041856,16
RTS0041857,12
RTS0041858,11
RTS0041859,7
RTS0041860,8
RTS0041861,8
RTS0041862,12
RTS0041863,7
RTS0041864,19
RTS0041865,15
RTS0041866,17
RTS0041867,13
RTS0041868,20
RTS0041869,6
RTS0041870,8
RTS0041871,15
RTS0041872,9
RTS0041873,16
RTS0041874,18
RTS0041875,9
RTS0041876,22
RTS0041877,21
RTS0041878,17
RTS0041879,37
RTS0041880,26
RTS0041881,10
RTS0041882,27
RTS0041883,19
RTS0041884,11
RTS0041885,20
RTS0041886,34
RTS0041887,54
RTS0041888,73
RTS0041889,32
RTS0041890,42
RTS0041891,51
RTS0041892,35
RTS0041893,53
RTS0041894,31
RTS0041895,38
RTS0041896,39
RTS0041897,20
RTS0041898,29
RTS0041899,30
RTS0041900,17
RTS0041901,24
RTS0041902,11
RTS0041903,21
RTS0041904,17
RTS0041905,36
RTS0041906,307
RTS0041907,14
RTS0041908,135
RTS0041909,8
RTS0041910,104
RTS0041911,10
RTS0041912,7
RTS0041913,19
RTS0041914,12
RTS0041915,12
RTS0041916,194
RTS0041917,230
RTS0041918,270
RTS0041919,484
RTS0041920,280
RTS0041922,16
RTS0041923,10
RTS0041924,10
RTS0041925,9
RTS0041926,11
RTS0041927,5
RTS0041928,5
RTS0041929,11
RTS0041930,16
RTS0041931,8
RTS0041932,13
RTS0041933,14
RTS0041934,15
RTS0041935,11
RTS0041936,11
RTS0041937,28
RTS0041938,10
RTS0041939,24
RTS0041940,12
RTS0041941,9
RTS0041942,9
RTS0041943,6
RTS0041944,14
RTS0041945,9
RTS0041946,17
RTS0041947,24
RTS0041948,23
RTS0041949,22
RTS0041950,20
RTS0041951,16
RTS0041952,28
RTS0041953,25
RTS0041954,34
RTS0041955,43
RTS0041956,16
RTS0041957,7
RTS0041958,14
RTS0041959,21
RTS0041960,12
RTS0041961,8
RTS0041962,18
RTS0041963,10
RTS0041964,19
RTS0041965,11
RTS0041966,46
RTS0041967,54
RTS0041968,30
RTS0041969,30
RTS0041971,19
RTS0041972,18
RTS0041973,11
RTS0041974,12
RTS0041975,22
RTS0041976,15
RTS0041977,37
RTS0041978,26
RTS0041979,16
RTS0041980,19
RTS0041981,23
RTS0041982,34
RTS0041983,28
RTS0041984,17
RTS0041985,20
RTS0041986,13
RTS0041987,32
RTS0041988,16
RTS0041989,9
RTS0041990,12
RTS0041991,15
RTS0041992,20
RTS0041993,19
RTS0041994,14
RTS0041995,19
RTS0041996,5
RTS0041997,13
RTS0041998,16
RTS0041999,9
RTS0042000,16
RTS0042001,11
RTS0042002,14
RTS0042003,8
RTS0042004,12
RTS0042005,13
RTS0042006,8
RTS0042007,15
RTS0042008,19
RTS0042009,11
RTS0042010,9
RTS0042011,25
RTS0042012,25
RTS0042013,40
RTS0042014,25
RTS0042015,32
RTS0042016,5
RTS0042017,9
RTS0042018,15
RTS0042019,5
RTS0042020,6
RTS0042021,17
RTS0042022,22
RTS0042023,21
RTS0042024,25
RTS0042025,27
RTS0042026,7
RTS0042027,13
RTS0042028,16
RTS0042029,12
RTS0042030,5
RTS0042031,20
RTS0042032,11
RTS0042033,18
RTS0042034,13
RTS0042035,17
RTS0042036,23
RTS0042037,32
RTS0042038,25
RTS0042039,19
RTS0042040,21
RTS0042041,15
RTS0042042,17
RTS0042043,8
RTS0042044,6
RTS0042045,10
RTS0042046,44
RTS0042047,32
RTS0042048,14
RTS0042049,18
RTS0042050,18
RTS0042051,25
RTS0042052,31
RTS0042053,25
RTS0042054,18
RTS0042055,23
RTS0042056,23
RTS0042057,15
RTS0042058,10
RTS0042059,11
RTS0042060,17
RTS0042061,25
RTS0042062,64
RTS0042063,67
RTS0042064,43
RTS0042065,58
RTS0042066,20
RTS0042067,34
RTS0042068,15
RTS0042069,20
RTS0042071,15
RTS0042072,4
RTS0042073,4
RTS0042074,9
RTS0042075,12
RTS0042076,15
RTS0042077,7
RTS0042078,6
RTS0042079,12
RTS0042080,10
RTS0042081,31
RTS0042082,32
RTS0042083,15
RTS0042084,26
RTS0042085,8
RTS0042086,5
RTS0042087,9
RTS0042088,7
RTS0042089,7
RTS0042090,8
RTS0042091,31
RTS0042092,11
RTS0042093,21
RTS0042094,6
RTS0042095,18
RTS0042096,12
RTS0042097,13
RTS0042098,15
RTS0042099,17
RTS0042100,16
RTS0042101,11
RTS0042102,12
RTS0042103,12
RTS0042104,15
RTS0042105,17
RTS0042106,10
RTS0042107,7
RTS0042108,11
RTS0042109,15
RTS0042110,20
RTS0042111,14
RTS0042112,18
RTS0042113,27
RTS0042114,14
RTS0042115,7
RTS0042116,8
RTS0042117,19
RTS0042118,10
RTS0042119,19
RTS0042120,16
RTS0042121,25
RTS0042122,13
RTS0042123,22
RTS0042124,9
RTS0042125,18
RTS0042126,20
RTS0042127,21
RTS0042128,19
RTS0042129,18
RTS0042130,22
RTS0042131,19
RTS0042132,13
RTS0042133,32
RTS0042134,12
RTS0042135,17
RTS0042136,9
RTS0042137,11
RTS0042138,18
RTS0042139,18
RTS0042140,11
RTS0042141,10
RTS0042142,11
RTS0042143,14
RTS0042144,12
RTS0042145,13
RTS0042146,25
RTS0042147,22
RTS0042148,22
RTS0042149,25
RTS0042150,17
RTS0042151,18
RTS0042152,16
RTS0042153,12
RTS0042154,18
RTS0042155,7
RTS0042156,10
RTS0042157,15
RTS0042158,11
RTS0042159,13
RTS0042160,12
RTS0042161,13
RTS0042162,22
RTS0042163,14
RTS0042164,16
RTS0042165,11
RTS0042166,10
RTS0042167,17
RTS0042168,8
RTS0042169,12
RTS0042170,16
RTS0042171,16
RTS0042172,16
RTS0042173,12
RTS0042174,13
RTS0042175,20
RTS0042176,8
RTS0042177,10
RTS0042178,11
RTS0042179,6
RTS0042180,14
RTS0042181,13
RTS0042182,15
RTS0042183,11
RTS0042184,16
RTS0042185,13
RTS0042186,17
RTS0042187,8
RTS0042188,9
RTS0042189,11
RTS0042190,15
RTS0042191,26
RTS0042192,22
RTS0042193,20
RTS0042194,51
RTS0042195,16
RTS0042196,16
RTS0042197,13
RTS0042198,8
RTS0042199,12
RTS0042200,11
RTS0042201,14
RTS0042202,3
RTS0042203,10
RTS0042204,9
RTS0042205,15
RTS0042206,7
RTS0042207,8
RTS0042208,9
RTS0042209,4
RTS0042210,16
RTS0042211,13
RTS0042212,9
RTS0042213,4
RTS0042214,6
RTS0042215,13
RTS0042216,13
RTS0042217,15
RTS0042218,10
RTS0042219,8
RTS0042220,13
RTS0042221,12
RTS0042222,9
RTS0042223,8
RTS0042224,12
RTS0042225,7
RTS0042226,28
RTS0042227,18
RTS0042228,41
RTS0042229,16
RTS0042230,26
RTS0042231,40
RTS0042232,45
RTS0042233,56
RTS0042234,43
RTS0042235,35
RTS0042236,61
RTS0042237,53
RTS0042238,61
RTS0042239,27
RTS0042240,99
RTS0042241,11
RTS0042242,7
RTS0042243,16
RTS0042244,13
RTS0042245,13
RTS0042246,104
RTS0042247,107
RTS0042248,257
RTS0042249,99
RTS0042250,137
RTS0042251,5
RTS0042252,19
RTS0042253,14
RTS0042254,11
RTS0042255,12
RTS0042256,25
RTS0042257,12
RTS0042258,8
RTS0042259,9
RTS0042260,14
RTS0042261,38
RTS0042262,20
RTS0042263,32
RTS0042264,37
RTS0042265,27
RTS0042266,13
RTS0042267,16
RTS0042268,4
RTS0042269,12
RTS0042270,16
RTS0042271,12
RTS0042272,9
RTS0042273,10
RTS0042274,7
RTS0042275,14
RTS0042276,17
RTS0042277,24
RTS0042278,14
RTS0042279,18
RTS0042280,6
RTS0042281,10
RTS0042282,6
RTS0042283,13
RTS0042284,10
RTS0042285,11
RTS0042286,23
RTS0042287,107
RTS0042288,85
RTS0042289,104
RTS0042290,86
RTS0042291,51
RTS0042292,65
RTS0042293,37
RTS0042294,32
RTS0042295,35
RTS0042296,9
RTS0042297,7
RTS0042298,7
RTS0042299,13
RTS0042300,17
RTS0042301,13
RTS0042302,5
RTS0042303,16
RTS0042304,17
RTS0042305,9
RTS0042306,32
RTS0042307,39
RTS0042308,31
RTS0042309,42
RTS0042310,53
RTS0042311,17
RTS0042312,14
RTS0042313,9
RTS0042314,22
RTS0042315,15
RTS0042316,19
RTS0042317,17
RTS0042318,4
RTS0042319,8
RTS0042320,11
RTS0042321,16
RTS0042322,11
RTS0042323,16
RTS0042324,17
RTS0042325,20
RTS0042326,16
RTS0042327,10
RTS0042328,13
RTS0042329,13
RTS0042330,18
RTS0042331,15
RTS0042332,17
RTS0042333,18
RTS0042334,23
RTS0042335,17
RTS0042336,25
RTS0042337,21
RTS0042338,21
RTS0042339,15
RTS0042340,23
RTS0042341,37
RTS0042342,17
RTS0042343,26
RTS0042344,28
RTS0042345,25
RTS0042346,17
RTS0042347,11
RTS0042348,16
RTS0042349,11
RTS0042350,4
RTS0042351,11
RTS0042352,18
RTS0042353,8
RTS0042354,17
RTS0042355,12
RTS0042356,16
RTS0042357,16
RTS0042358,16
RTS0042359,11
RTS0042360,18
RTS0042361,12
RTS0042362,14
RTS0042363,27
RTS0042364,20
RTS0042365,20
RTS0042366,17
RTS0042367,17
RTS0042368,19
RTS0042369,12
RTS0042370,20
RTS0042371,16
RTS0042372,7
RTS0042373,14
RTS0042374,7
RTS0042375,10
RTS0042376,7
RTS0042377,7
RTS0042378,11
RTS0042379,14
RTS0042380,6
RTS0042381,13
RTS0042382,22
RTS0042383,22
RTS0042384,15
RTS0042385,11
RTS0042386,14
RTS0042387,13
RTS0042388,22
RTS0042389,14
RTS0042390,15
RTS0042391,10
RTS0042392,8
RTS0042393,8
RTS0042394,11
RTS0042395,13
RTS0042396,11
RTS0042397,11
RTS0042398,9
RTS0042399,19
RTS0042400,9
RTS0042401,18
RTS0042402,11
RTS0042403,9
RTS0042404,6
RTS0042405,15
RTS0042406,26
RTS0042407,23
RTS0042408,20
RTS0042409,13
RTS0042410,18
RTS0042411,21
RTS0042412,29
RTS0042413,43
RTS0042414,57
RTS0042415,36
RTS0042416,46
RTS0042417,73
RTS0042418,54
RTS0042419,54
RTS0042420,58
RTS0042421,10
RTS0042422,9
RTS0042423,7
RTS0042424,14
RTS0042425,6
RTS0042426,14
RTS0042427,13
RTS0042428,15
RTS0042429,15
RTS0042430,15
RTS0042431,14
RTS0042432,18
RTS0042433,5
RTS0042434,20
RTS0042435,10
RTS0042436,17
RTS0042437,28
RTS0042438,15
RTS0042439,28
RTS0042440,15
RTS0042441,46
RTS0042442,52
RTS0042443,26
RTS0042444,38
RTS0042445,26
RTS0042446,16
RTS0042447,11
RTS0042448,16
RTS0042449,6
RTS0042450,15
RTS0042451,8
RTS0042452,8
RTS0042453,16
RTS0042454,17
RTS0042455,9
RTS0042456,9
RTS0042457,20
RTS0042458,12
RTS0042460,20
RTS0042461,56
RTS0042462,43
RTS0042463,36
RTS0042464,59
RTS0042465,29
RTS0042466,11
RTS0042467,21
RTS0042468,19
RTS0042469,22
RTS0042470,20
RTS0042471,50
RTS0042472,31
RTS0042473,63
RTS0042474,28
RTS0042475,58
RTS0042476,13
RTS0042477,4
RTS0042478,6
RTS0042479,16
RTS0042480,15
RTS0042481,15
RTS0042482,52
RTS0042483,106
RTS0042484,81
RTS0042485,36
RTS0042486,19
RTS0042487,20
RTS0042488,16
RTS0042489,17
RTS0042490,18
RTS0042491,14
RTS0042492,9
RTS0042493,19
RTS0042494,11
RTS0042495,5
RTS0042496,10
RTS0042497,14
RTS0042498,11
RTS0042499,28
RTS0042500,14
RTS0042501,7
RTS0042502,6
RTS0042503,10
RTS0042504,10
RTS0042505,6
RTS0042506,11
RTS0042507,17
RTS0042508,11
RTS0042509,12
RTS0042510,9
RTS0042515,13
RTS0042522,13
RTS0042526,9
RTS0042527,11
RTS0042528,10
RTS0042529,10
RTS0042530,11
RTS0042531,13
RTS0042532,11
RTS0042533,10
RTS0042534,8
RTS0042535,10
RTS0042536,18
RTS0042537,15
RTS0042538,14
RTS0042539,15
RTS0042540,8
RTS0042541,11
RTS0042542,7
RTS0042543,11
RTS0042544,6
RTS0042545,6
RTS0042546,10
RTS0042547,12
RTS0042548,14
RTS0042549,15
RTS0042550,10
RTS0042551,6
RTS0042552,15
RTS0042553,14
RTS0042554,15
RTS0042555,8
RTS0042556,15
RTS0042557,17
RTS0042558,18
RTS0042559,16
RTS0042560,21
RTS0042561,12
RTS0042562,7
RTS0042563,41
RTS0042564,16
RTS0042565,23
RTS0042566,22
RTS0042567,16
RTS0042568,23
RTS0042569,37
RTS0042570,19
RTS0042571,29
RTS0042572,24
RTS0042573,21
RTS0042574,30
RTS0042575,31
RTS0042576,22
RTS0042577,17
RTS0042578,23
RTS0042579,23
RTS0042580,13
RTS0042581,18
RTS0042582,8
RTS0042583,40
RTS0042584,19
RTS0042585,9
RTS0042586,15
RTS0042587,16
RTS0042588,17
RTS0042589,12
RTS0042590,18
RTS0042591,13
RTS0042592,16
RTS0042593,12
RTS0042594,9
RTS0042595,8
RTS0042596,18
RTS0042597,22
RTS0042598,18
RTS0042599,15
RTS0042600,14
RTS0042601,8
RTS0042602,6
RTS0042603,7
RTS0042604,16
RTS0042605,13
RTS0042606,17
RTS0042607,16
RTS0042608,12
RTS0042609,10
RTS0042610,2
RTS0042611,12
RTS0042612,14
RTS0042613,12
RTS0042614,12
RTS0042615,10
RTS0042616,12
RTS0042617,14
RTS0042618,19
RTS0042619,13
RTS0042620,11
RTS0042621,9
RTS0042622,9
RTS0042623,12
RTS0042624,7
RTS0042625,6
RTS0042626,14
RTS0042627,8
RTS0042628,4
RTS0042629,15
RTS0042630,10
RTS0042631,7
RTS0042633,10
RTS0042634,15
RTS0042635,13
RTS0042636,43
RTS0042637,28
RTS0042638,40
RTS0042639,27
RTS0042640,19
RTS0042641,11
RTS0042642,7
RTS0042643,5
RTS0042644,3
RTS0042645,15
RTS0042646,18
RTS0042647,15
RTS0042648,33
RTS0042649,23
RTS0042650,18
RTS0042651,3
RTS0042652,13
RTS0042653,8
RTS0042654,10
RTS0042655,10
RTS0042656,47
RTS0042657,28
RTS0042658,25
RTS0042659,32
RTS0042660,16
RTS0042661,4
RTS0042662,8
RTS0042663,14
RTS0042664,7
RTS0042665,7
RTS0042666,16
RTS0042667,17
RTS0042668,12
RTS0042669,11
RTS0042670,12
RTS0042671,113
RTS0042672,56
RTS0042673,95
RTS0042674,46
RTS0042675,81
RTS0042676,8
RTS0042678,7
RTS0042679,20
RTS0042680,16
RTS0042681,43
RTS0042682,49
RTS0042683,30
RTS0042684,22
RTS0042685,38
RTS0042686,35
RTS0042687,16
RTS0042688,23
RTS0042689,13
RTS0042690,27
RTS0042691,6
RTS0042692,8
RTS0042693,9
RTS0042695,11
RTS0042696,11
RTS0042697,10
RTS0042698,15
RTS0042699,6
RTS0042700,17
RTS0042701,11
RTS0042702,12
RTS0042703,6
RTS0042704,7
RTS0042705,9
RTS0042706,20
RTS0042707,10
RTS0042708,13
RTS0042709,11
RTS0042710,24
RTS0042711,23
RTS0042712,15
RTS0042713,15
RTS0042714,25
RTS0042715,8
RTS0042716,11
RTS0042717,10
RTS0042718,10
RTS0042719,6
RTS0042720,12
RTS0042721,14
RTS0042722,10
RTS0042723,7
RTS0042724,13
RTS0042725,13
RTS0042726,8
RTS0042727,9
RTS0042728,7
RTS0042729,8
RTS0042730,10
RTS0042731,5
RTS0042732,11
RTS0042733,10
RTS0042734,10
RTS0042735,8
RTS0042736,21
RTS0042737,22
RTS0042738,21
RTS0042739,10
RTS0042740,15
RTS0042741,9
RTS0042742,6
RTS0042743,6
RTS0042744,12
RTS0042745,7
RTS0042746,6
RTS0042747,16
RTS0042748,6
RTS0042749,12
RTS0042750,11
RTS0042751,13
RTS0042752,12
RTS0042753,16
RTS0042754,10
RTS0042755,10
RTS0042756,15
RTS0042757,21
RTS0042758,7
RTS0042759,10
RTS0042760,10
RTS0042761,12
RTS0042762,9
RTS0042763,11
RTS0042764,10
RTS0042765,9
RTS0042766,17
RTS0042767,17
RTS0042768,13
RTS0042769,15
RTS0042770,18
RTS0042771,14
RTS0042772,20
RTS0042773,18
RTS0042774,17
RTS0042775,16
RTS0042776,15
RTS0042777,18
RTS0042778,12
RTS0042779,13
RTS0042780,18
RTS0042781,24
RTS0042782,23
RTS0042783,31
RTS0042784,28
RTS0042785,34
RTS0042786,29
RTS0042787,13
RTS0042788,24
RTS0042789,18
RTS0042790,18
RTS0042791,144
RTS0042792,44
RTS0042793,54
RTS0042794,52
RTS0042795,69
RTS0042796,15
RTS0042797,21
RTS0042798,9
RTS0042799,15
RTS0042800,13
RTS0042801,10
RTS0042802,20
RTS0042803,7
RTS0042804,12
RTS0042805,15
RTS0042806,11
RTS0042807,11
RTS0042808,24
RTS0042809,22
RTS0042810,13
RTS0042811,32
RTS0042812,22
RTS0042813,17
RTS0042814,15
RTS0042815,15
RTS0042816,12
RTS0042817,19
RTS0042818,16
RTS0042819,12
RTS0042820,13
RTS0042821,14
RTS0042822,9
RTS0042823,9
RTS0042824,15
RTS0042825,15
RTS0042826,23
RTS0042827,8
RTS0042828,20
RTS0042829,18
RTS0042830,41
RTS0042831,25
RTS0042832,12
RTS0042833,8
RTS0042834,18
RTS0042835,11
RTS0042836,13
RTS0042837,19
RTS0042838,10
RTS0042839,15
RTS0042840,16
RTS0042841,19
RTS0042842,24
RTS0042843,16
RTS0042844,24
RTS0042845,28
RTS0042846,9
RTS0042847,38
RTS0042848,47
RTS0042849,22
RTS0042850,12
RTS0042851,19
RTS0042852,14
RTS0042853,14
RTS0042854,16
RTS0042855,18
RTS0042856,22
RTS0042857,17
RTS0042858,18
RTS0042859,22
RTS0042860,12
RTS0042861,10
RTS0042862,18
RTS0042863,17
RTS0042864,12
RTS0042865,12
RTS0042866,14
RTS0042867,25
RTS0042868,19
RTS0042869,25
RTS0042870,10
RTS0042871,12
RTS0042872,13
RTS0042873,12
RTS0042874,8
RTS0042875,10
RTS0042876,36
RTS0042877,24
RTS0042878,20
RTS0042879,25
RTS0042880,25
RTS0042881,12
RTS0042882,11
RTS0042883,16
RTS0042884,28
RTS0042885,21
RTS0042886,25
RTS0042887,15
RTS0042888,12
RTS0042889,15
RTS0042890,16
RTS0042891,9
RTS0042892,15
RTS0042893,9
RTS0042894,7
RTS0042895,13
RTS0042896,48
RTS0042897,20
RTS0042898,35
RTS0042899,36
RTS0042900,40
RTS0042901,11
RTS0042902,10
RTS0042903,6
RTS0042904,13
RTS0042905,8
RTS0042906,17
RTS0042907,6
RTS0042908,9
RTS0042909,10
RTS0042910,13
RTS0042911,16
RTS0042912,13
RTS0042913,11
RTS0042914,6
RTS0042915,8
RTS0042916,14
RTS0042917,13
RTS0042918,15
RTS0042919,11
RTS0042920,12
RTS0042921,22
RTS0042922,22
RTS0042923,20
RTS0042924,11
RTS0042925,17
RTS0042926,15
RTS0042927,13
RTS0042928,12
RTS0042929,16
RTS0042930,11
RTS0042931,11
RTS0042932,11
RTS0042933,15
RTS0042934,11
RTS0042935,8
RTS0042936,13
RTS0042937,14
RTS0042938,18
RTS0042939,15
RTS0042940,23
RTS0042941,100
RTS0042942,95
RTS0042943,165
RTS0042944,90
RTS0042945,57
RTS0042946,16
RTS0042947,21
RTS0042948,8
RTS0042949,7
RTS0042950,15
RTS0042951,18
RTS0042952,8
RTS0042953,12
RTS0042954,8
RTS0042955,13
RTS0042956,26
RTS0042957,29
RTS0042958,24
RTS0042959,31
RTS0042960,22
RTS0042961,21
RTS0042962,23
RTS0042963,26
RTS0042964,33
RTS0042965,52
RTS0042966,14
RTS0042967,13
RTS0042968,13
RTS0042969,12
RTS0042970,10
RTS0042971,31
RTS0042972,16
RTS0042973,21
RTS0042974,21
RTS0042975,17
RTS0042976,47
RTS0042977,34
RTS0042978,28
RTS0042979,24
RTS0042980,29
RTS0042981,14
RTS0042982,6
RTS0042983,17
RTS0042984,16
RTS0042985,23
RTS0042986,8
RTS0042987,14
RTS0042988,6
RTS0042989,8
RTS0042990,9
RTS0042991,20
RTS0042992,26
RTS0042993,10
RTS0042994,16
RTS0042995,22
RTS0042996,14
RTS0042997,12
RTS0042998,12
RTS0042999,16
RTS0043000,11
RTS0043001,17
RTS0043002,13
RTS0043003,18
RTS0043004,19
RTS0043005,16
RTS0043006,11
RTS0043007,16
RTS0043008,11
RTS0043009,7
RTS0043010,11
RTS0043011,9
RTS0043012,15
RTS0043013,16
RTS0043014,18
RTS0043015,14
RTS0043016,15
RTS0043017,17
RTS0043018,8
RTS0043019,15
RTS0043020,14
RTS0043021,7
RTS0043022,17
RTS0043023,28
RTS0043024,21
RTS0043025,26
RTS0043026,14
RTS0043027,20
RTS0043028,27
RTS0043029,37
RTS0043030,23
RTS0043031,10
RTS0043032,14
RTS0043033,15
RTS0043034,16
RTS0043035,15
RTS0043036,22
RTS0043037,10
RTS0043038,10
RTS0043039,9
RTS0043040,19
RTS0043041,7
RTS0043042,7
RTS0043043,7
RTS0043044,7
RTS0043045,8
RTS0043046,8
RTS0043047,5
RTS0043048,11
RTS0043049,11
RTS0043050,7
RTS0043051,14
RTS0043052,15
RTS0043053,16
RTS0043054,18
RTS0043055,8
RTS0043056,10
RTS0043057,9
RTS0043058,20
RTS0043059,12
RTS0043060,8
RTS0043061,20
RTS0043062,18
RTS0043063,11
RTS0043064,18
RTS0043065,9
RTS0043066,11
RTS0043067,11
RTS0043068,12
RTS0043069,11
RTS0043070,16
RTS0043071,6
RTS0043072,15
RTS0043073,11
RTS0043074,10
RTS0043075,12
RTS0043076,12
RTS0043077,11
RTS0043078,10
RTS0043079,8
RTS0043080,14
RTS0043081,42
RTS0043082,49
RTS0043083,24
RTS0043084,27
RTS0043085,38
RTS0043086,13
RTS0043087,13
RTS0043088,8
RTS0043089,12
RTS0043090,10
RTS0043091,19
RTS0043092,10
RTS0043093,15
RTS0043094,10
RTS0043095,7
RTS0043096,15
RTS0043097,11
RTS0043098,11
RTS0043099,12
RTS0043100,13
RTS0043101,17
RTS0043102,15
RTS0043103,15
RTS0043104,15
RTS0043105,10
RTS0043106,21
RTS0043107,17
RTS0043108,12
RTS0043109,14
RTS0043110,18
RTS0043111,21
RTS0043112,23
RTS0043113,21
RTS0043114,24
RTS0043115,13
RTS0043116,25
RTS0043117,12
RTS0043118,9
RTS0043119,12
RTS0043120,10
RTS0043121,5
RTS0043122,8
RTS0043123,10
RTS0043124,11
RTS0043125,11
RTS0043126,36
RTS0043127,20
RTS0043128,28
RTS0043129,21
RTS0043130,20
RTS0043131,12
RTS0043132,13
RTS0043133,11
RTS0043134,8
RTS0043135,12
RTS0043136,14
RTS0043137,6
RTS0043138,19
RTS0043139,9
RTS0043140,14
RTS0043141,21
RTS0043142,12
RTS0043143,18
RTS0043144,21
RTS0043145,13
RTS0043146,8
RTS0043147,18
RTS0043148,26
RTS0043149,18
RTS0043150,6
RTS0043151,22
RTS0043152,15
RTS0043153,22
RTS0043154,21
RTS0043155,14
RTS0043156,22
RTS0043157,25
RTS0043159,29
RTS0043160,58
RTS0043161,15
RTS0043162,16
RTS0043163,17
RTS0043164,13
RTS0043165,17
RTS0043167,5
RTS0043168,25
RTS0043169,15
RTS0043170,14
RTS0043171,21
RTS0043172,25
RTS0043173,20
RTS0043174,22
RTS0043175,25
RTS0043176,19
RTS0043177,12
RTS0043178,16
RTS0043179,16
RTS0043180,17
RTS0043181,12
RTS0043182,21
RTS0043183,14
RTS0043184,8
RTS0043185,14
RTS0043186,33
RTS0043187,19
RTS0043188,22
RTS0043189,16
RTS0043190,21
RTS0043191,7
RTS0043192,8
RTS0043193,17
RTS0043194,10
RTS0043195,8
RTS0043196,15
RTS0043197,15
RTS0043198,17
RTS0043199,10
RTS0043200,10
RTS0043201,33
RTS0043202,26
RTS0043203,10
RTS0043204,25
RTS0043205,40
RTS0043206,24
RTS0043207,17
RTS0043208,29
RTS0043209,12
RTS0043210,13
RTS0043211,21
RTS0043212,22
RTS0043213,18
RTS0043214,15
RTS0043215,16
RTS0043216,28
RTS0043217,23
RTS0043218,15
RTS0043219,28
RTS0043220,24
RTS0043221,22
RTS0043222,19
RTS0043223,13
RTS0043224,5
RTS0043225,10
RTS0043226,8
RTS0043227,12
RTS0043228,21
RTS0043229,13
RTS0043230,17
RTS0043231,16
RTS0043232,14
RTS0043233,24
RTS0043234,14
RTS0043235,8
RTS0043236,5
RTS0043237,8
RTS0043238,10
RTS0043239,14
RTS0043240,21
RTS0043241,17
RTS0043242,13
RTS0043243,17
RTS0043244,10
RTS0043245,18
RTS0043246,22
RTS0043247,16
RTS0043248,10
RTS0043249,19
RTS0043250,19
RTS0043251,16
RTS0043252,16
RTS0043253,8
RTS0043254,23
RTS0043255,10
RTS0043256,16
RTS0043257,11
RTS0043258,15
RTS0043259,11
RTS0043260,25
RTS0043261,42
RTS0043262,43
RTS0043263,16
RTS0043264,14
RTS0043265,23
RTS0043266,11
RTS0043267,26
RTS0043268,17
RTS0043269,21
RTS0043270,32
RTS0043271,17
RTS0043272,28
RTS0043273,24
RTS0043274,35
RTS0043275,27
RTS0043276,14
RTS0043277,17
RTS0043278,11
RTS0043279,19
RTS0043280,16
RTS0043281,25
RTS0043282,44
RTS0043283,42
RTS0043284,60
RTS0043285,26
RTS0043286,37
RTS0043287,39
RTS0043288,50
RTS0043289,59
RTS0043290,28
RTS0043291,40
RTS0043292,42
RTS0043293,27
RTS0043294,46
RTS0043295,46
RTS0043296,6
RTS0043297,8
RTS0043299,16
RTS0043300,17
RTS0043301,6
RTS0043302,8
RTS0043303,11
RTS0043304,8
RTS0043305,13
RTS0043306,6
RTS0043307,14
RTS0043308,16
RTS0043309,14
RTS0043310,17
RTS0043311,57
RTS0043312,58
RTS0043313,95
RTS0043314,42
RTS0043315,33
RTS0043316,6
RTS0043317,16
RTS0043318,15
RTS0043319,13
RTS0043320,17
RTS0043321,12
RTS0043322,18
RTS0043323,14
RTS0043324,13
RTS0043325,13
RTS0043326,14
RTS0043327,15
RTS0043328,15
RTS0043329,11
RTS0043330,15
RTS0043331,13
RTS0043332,13
RTS0043333,12
RTS0043334,13
RTS0043335,8
RTS0043336,8
RTS0043337,17
RTS0043338,14
RTS0043339,10
RTS0043340,11
RTS0043341,13
RTS0043342,10
RTS0043343,8
RTS0043344,15
RTS0043345,15
RTS0043346,7
RTS0043347,15
RTS0043348,17
RTS0043349,10
RTS0043350,13
RTS0043351,24
RTS0043352,23
RTS0043353,18
RTS0043354,22
RTS0043355,18
RTS0043356,27
RTS0043357,23
RTS0043358,26
RTS0043359,19
RTS0043360,30
RTS0043361,17
RTS0043362,16
RTS0043363,14
RTS0043364,15
RTS0043365,13
RTS0043366,14
RTS0043367,7
RTS0043368,12
RTS0043369,16
RTS0043370,10
RTS0043371,72
RTS0043372,45
RTS0043373,59
RTS0043374,32
RTS0043375,19
RTS0043376,47
RTS0043377,53
RTS0043378,46
RTS0043379,49
RTS0043380,66
RTS0043381,22
RTS0043382,34
RTS0043383,42
RTS0043384,21
RTS0043385,17
RTS0043386,10
RTS0043387,12
RTS0043388,15
RTS0043389,25
RTS0043390,15
RTS0043391,18
RTS0043392,20
RTS0043393,13
RTS0043394,14
RTS0043395,16
RTS0043396,18
RTS0043397,13
RTS0043398,23
RTS0043399,21
RTS0043400,14
RTS0043401,12
RTS0043402,11
RTS0043403,10
RTS0043404,21
RTS0043405,14
RTS0043406,19
RTS0043407,14
RTS0043408,10
RTS0043409,8
RTS0043410,15
RTS0043411,17
RTS0043412,10
RTS0043413,11
RTS0043414,11
RTS0043415,11
RTS0043416,17
RTS0043417,7
RTS0043418,10
RTS0043419,8
RTS0043420,12
RTS0043421,15
RTS0043422,20
RTS0043423,10
RTS0043424,16
RTS0043425,10
RTS0043426,13
RTS0043427,11
RTS0043428,23
RTS0043429,20
RTS0043430,10
RTS0043431,24
RTS0043432,21
RTS0043433,11
RTS0043434,12
RTS0043435,14
RTS0043436,24
RTS0043437,20
RTS0043438,19
RTS0043439,14
RTS0043440,35
RTS0043441,22
RTS0043442,18
RTS0043443,13
RTS0043444,23
RTS0043445,15
RTS0043446,17
RTS0043447,14
RTS0043448,14
RTS0043449,20
RTS0043450,25
RTS0043451,7
RTS0043452,20
RTS0043453,10
RTS0043454,6
RTS0043455,9
RTS0043456,8
RTS0043457,10
RTS0043458,11
RTS0043459,12
RTS0043460,18
RTS0043461,12
RTS0043462,12
RTS0043463,9
RTS0043464,10
RTS0043465,16
RTS0043466,22
RTS0043467,19
RTS0043468,15
RTS0043469,11
RTS0043470,25
RTS0043471,11
RTS0043472,19
RTS0043473,12
RTS0043474,12
RTS0043475,9
RTS0043476,10
RTS0043477,19
RTS0043478,8
RTS0043479,6
RTS0043480,7
RTS0043481,15
RTS0043482,26
RTS0043483,25
RTS0043484,25
RTS0043485,24
RTS0043486,21
RTS0043487,29
RTS0043488,26
RTS0043489,30
RTS0043490,23
RTS0043491,19
RTS0043492,20
RTS0043493,24
RTS0043494,25
RTS0043495,30
RTS0043496,16
RTS0043497,10
RTS0043498,11
RTS0043499,14
RTS0043500,10
RTS0043501,14
RTS0043502,13
RTS0043503,17
RTS0043504,16
RTS0043505,17
RTS0043506,10
RTS0043507,7
RTS0043508,13
RTS0043509,15
RTS0043510,18
RTS0043511,14
RTS0043512,11
RTS0043513,8
RTS0043514,11
RTS0043515,10
RTS0043516,9
RTS0043517,7
RTS0043518,17
RTS0043519,19
RTS0043520,15
RTS0043521,11
RTS0043522,10
RTS0043523,14
RTS0043524,13
RTS0043525,17
RTS0043526,8
RTS0043527,10
RTS0043528,10
RTS0043529,10
RTS0043530,15
RTS0043531,17
RTS0043532,5
RTS0043533,11
RTS0043534,6
RTS0043535,9
RTS0043536,17
RTS0043537,19
RTS0043538,12
RTS0043539,19
RTS0043540,8
RTS0043541,10
RTS0043542,13
RTS0043543,14
RTS0043544,18
RTS0043545,13
RTS0043546,14
RTS0043547,9
RTS0043548,7
RTS0043549,19
RTS0043550,15
RTS0043551,8
RTS0043552,10
RTS0043553,8
RTS0043554,7
RTS0043555,7
RTS0043556,17
RTS0043557,12
RTS0043558,7
RTS0043559,12
RTS0043560,10
RTS0043561,10
RTS0043562,9
RTS0043563,17
RTS0043564,15
RTS0043565,14
RTS0043566,12
RTS0043567,8
RTS0043568,19
RTS0043569,16
RTS0043570,16
RTS0043571,10
RTS0043572,18
RTS0043573,29
RTS0043574,14
RTS0043575,6
RTS0043576,42
RTS0043577,47
RTS0043578,17
RTS0043579,43
RTS0043580,55
RTS0043581,9
RTS0043582,16
RTS0043583,6
RTS0043584,13
RTS0043585,16
RTS0043586,12
RTS0043587,13
RTS0043588,9
RTS0043589,12
RTS0043590,9
RTS0043591,10
RTS0043592,8
RTS0043593,23
RTS0043594,19
RTS0043595,12
RTS0043596,16
RTS0043597,14
RTS0043598,17
RTS0043599,17
RTS0043600,11
RTS0043601,11
RTS0043602,21
RTS0043603,9
RTS0043604,13
RTS0043605,8
RTS0043606,15
RTS0043607,19
RTS0043608,13
RTS0043609,12
RTS0043610,16
RTS0043611,34
RTS0043612,30
RTS0043613,26
RTS0043614,29
RTS0043615,39
RTS0043616,15
RTS0043617,6
RTS0043618,29
RTS0043619,10
RTS0043620,11
RTS0043621,24
RTS0043622,22
RTS0043623,30
RTS0043624,59
RTS0043625,13
RTS0043626,15
RTS0043627,7
RTS0043628,16
RTS0043629,9
RTS0043630,17
RTS0043631,19
RTS0043632,20
RTS0043633,26
RTS0043634,27
RTS0043635,24
RTS0043636,10
RTS0043637,10
RTS0043638,11
RTS0043639,6
RTS0043640,10
RTS0043641,62
RTS0043642,58
RTS0043643,75
RTS0043644,83
RTS0043645,67
RTS0043646,13
RTS0043647,11
RTS0043648,10
RTS0043649,4
RTS0043650,9
RTS0043651,5
RTS0043652,11
RTS0043653,14
RTS0043654,18
RTS0043655,4
RTS0043656,10
RTS0043657,6
RTS0043658,18
RTS0043659,6
RTS0043660,11
RTS0043661,17
RTS0043663,13
RTS0043664,18
RTS0043665,12
RTS0043666,13
RTS0043667,13
RTS0043668,13
RTS0043669,10
RTS0043670,12
RTS0043671,18
RTS0043672,16
RTS0043673,11
RTS0043674,12
RTS0043675,23
RTS0043676,10
RTS0043677,16
RTS0043678,11
RTS0043679,8
RTS0043680,13
RTS0043681,10
RTS0043682,9
RTS0043683,12
RTS0043684,13
RTS0043685,8
RTS0043686,19
RTS0043687,17
RTS0043688,13
RTS0043689,12
RTS0043690,15
RTS0043691,15
RTS0043692,7
RTS0043693,15
RTS0043694,7
RTS0043695,13
RTS0043696,10
RTS0043697,8
RTS0043698,24
RTS0043699,22
RTS0043700,19
RTS0043701,21
RTS0043702,15
RTS0043703,20
RTS0043704,27
RTS0043705,15
RTS0043706,17
RTS0043707,12
RTS0043708,7
RTS0043709,10
RTS0043710,14
RTS0043711,10
RTS0043712,11
RTS0043713,6
RTS0043714,4
RTS0043715,4
RTS0043716,10
RTS0043717,14
RTS0043718,7
RTS0043719,12
RTS0043720,6
RTS0043721,15
RTS0043722,6
RTS0043723,16
RTS0043724,14
RTS0043725,19
RTS0043726,11
RTS0043727,15
RTS0043728,10
RTS0043729,5
RTS0043730,14
RTS0043731,4
RTS0043732,6
RTS0043733,10
RTS0043734,12
RTS0043735,9
RTS0043736,8
RTS0043737,8
RTS0043738,16
RTS0043739,12
RTS0043740,10
RTS0043741,29
RTS0043742,23
RTS0043743,14
RTS0043744,41
RTS0043745,19
RTS0043746,11
RTS0043747,15
RTS0043748,11
RTS0043749,13
RTS0043750,15
RTS0043751,9
RTS0043752,15
RTS0043753,10
RTS0043754,9
RTS0043755,16
RTS0043756,12
RTS0043757,11
RTS0043758,14
RTS0043759,10
RTS0043760,9
RTS0043761,18
RTS0043762,10
RTS0043763,11
RTS0043764,9
RTS0043765,7
RTS0043766,7
RTS0043767,3
RTS0043768,8
RTS0043769,12
RTS0043770,6
RTS0043771,19
RTS0043772,8
RTS0043773,12
RTS0043774,6
RTS0043775,18
RTS0043776,13
RTS0043777,18
RTS0043778,10
RTS0043779,10
RTS0043780,10
RTS0043781,15
RTS0043782,15
RTS0043783,9
RTS0043784,11
RTS0043785,19
RTS0043786,25
RTS0043787,11
RTS0043788,21
RTS0043789,17
RTS0043790,15
RTS0043791,16
RTS0043792,22
RTS0043793,16
RTS0043794,16
RTS0043795,12
RTS0043796,9
RTS0043797,15
RTS0043798,10
RTS0043799,12
RTS0043800,14
RTS0043801,12
RTS0043802,9
RTS0043803,15
RTS0043804,18
RTS0043805,11
RTS0043806,11
RTS0043807,8
RTS0043808,16
RTS0043809,9
RTS0043810,6
RTS0043811,12
RTS0043812,9
RTS0043813,8
RTS0043814,9
RTS0043815,18
RTS0043816,20
RTS0043817,10
RTS0043818,16
RTS0043819,17
RTS0043820,15
RTS0043821,15
RTS0043822,17
RTS0043823,12
RTS0043824,8
RTS0043825,9
RTS0043826,11
RTS0043827,11
RTS0043828,8
RTS0043829,7
RTS0043830,10
RTS0043831,17
RTS0043832,13
RTS0043833,29
RTS0043834,4
RTS0043835,11
RTS0043836,18
RTS0043837,18
RTS0043838,10
RTS0043839,14
RTS0043840,8
RTS0043841,13
RTS0043842,7
RTS0043843,20
RTS0043844,26
RTS0043845,13
RTS0043846,21
RTS0043847,23
RTS0043848,18
RTS0043849,17
RTS0043850,17
RTS0043851,21
RTS0043852,17
RTS0043853,20
RTS0043854,11
RTS0043856,8
RTS0043857,6
RTS0043858,12
RTS0043859,15
RTS0043860,15
RTS0043861,20
RTS0043862,37
RTS0043863,10
RTS0043864,21
RTS0043865,16
RTS0043866,19
RTS0043867,37
RTS0043868,35
RTS0043869,31
RTS0043870,29
RTS0043871,28
RTS0043872,20
RTS0043873,16
RTS0043874,24
RTS0043875,19
RTS0043876,10
RTS0043877,11
RTS0043878,16
RTS0043879,18
RTS0043880,7
RTS0043881,11
RTS0043882,6
RTS0043883,17
RTS0043884,6
RTS0043885,9
RTS0043886,17
RTS0043887,15
RTS0043888,17
RTS0043889,15
RTS0043890,25
RTS0043891,22
RTS0043892,17
RTS0043893,19
RTS0043894,19
RTS0043895,15
RTS0043896,13
RTS0043897,18
RTS0043898,20
RTS0043899,20
RTS0043900,12
RTS0043901,19
RTS0043902,14
RTS0043903,13
RTS0043904,15
RTS0043905,19
RTS0043906,9
RTS0043907,9
RTS0043908,8
RTS0043909,4
RTS0043910,18
RTS0043911,12
RTS0043912,21
RTS0043913,13
RTS0043914,15
RTS0043915,11
RTS0043916,18
RTS0043917,13
RTS0043918,12
RTS0043919,18
RTS0043920,19
RTS0043921,15
RTS0043922,9
RTS0043923,20
RTS0043924,14
RTS0043925,14
RTS0043926,14
RTS0043927,19
RTS0043928,8
RTS0043929,14
RTS0043930,7
RTS0043931,19
RTS0043932,28
RTS0043933,21
RTS0043934,23
RTS0043935,16
RTS0043936,8
RTS0043937,5
RTS0043938,7
RTS0043939,5
RTS0043940,10
RTS0043941,9
RTS0043942,10
RTS0043943,14
RTS0043944,9
RTS0043945,8
RTS0043946,11
RTS0043947,12
RTS0043948,15
RTS0043949,5
RTS0043950,6
RTS0043951,17
RTS0043952,12
RTS0043953,12
RTS0043954,9
RTS0043955,8
RTS0043956,17
RTS0043957,17
RTS0043958,24
RTS0043959,14
RTS0043960,22
RTS0043961,15
RTS0043962,12
RTS0043963,10
RTS0043964,15
RTS0043965,17
RTS0043966,6
RTS0043967,13
RTS0043968,20
RTS0043969,16
RTS0043970,18
RTS0043971,11
RTS0043972,15
RTS0043973,20
RTS0043974,16
RTS0043975,11
RTS0043976,15
RTS0043977,20
RTS0043978,30
RTS0043979,25
RTS0043980,23
RTS0043981,42
RTS0043982,36
RTS0043983,52
RTS0043984,23
RTS0043985,70
RTS0043986,13
RTS0043987,41
RTS0043988,14
RTS0043989,17
RTS0043990,16
RTS0043991,15
RTS0043992,9
RTS0043993,10
RTS0043994,10
RTS0043996,13
RTS0043997,14
RTS0043998,13
RTS0043999,11
RTS0044000,8
RTS0044001,13
RTS0044002,23
RTS0044003,42
RTS0044004,43
RTS0044005,42
RTS0044006,13
RTS0044007,18
RTS0044008,12
RTS0044009,21
RTS0044010,18
RTS0044011,20
RTS0044012,34
RTS0044013,23
RTS0044014,27
RTS0044015,26
RTS0044016,17
RTS0044017,8
RTS0044018,15
RTS0044019,10
RTS0044020,18
RTS0044021,13
RTS0044022,16
RTS0044023,6
RTS0044024,13
RTS0044025,11
RTS0044026,6
RTS0044027,18
RTS0044028,20
RTS0044029,18
RTS0044030,16
RTS0044031,10
RTS0044032,16
RTS0044033,10
RTS0044034,18
RTS0044035,11
RTS0044036,35
RTS0044037,14
RTS0044038,36
RTS0044039,10
RTS0044040,33
RTS0044041,23
RTS0044042,42
RTS0044043,42
RTS0044044,40
RTS0044045,24
RTS0044046,10
RTS0044047,18
RTS0044048,10
RTS0044049,13
RTS0044050,14
RTS0044051,11
RTS0044052,14
RTS0044053,14
RTS0044054,23
RTS0044055,12
RTS0044056,13
RTS0044057,15
RTS0044058,5
RTS0044059,17
RTS0044060,16
RTS0044061,13
RTS0044062,21
RTS0044063,20
RTS0044064,15
RTS0044065,12
RTS0044067,25
RTS0044068,20
RTS0044069,27
RTS0044070,10
RTS0044071,16
RTS0044072,16
RTS0044073,11
RTS0044074,15
RTS0044075,11
RTS0044076,9
RTS0044077,13
RTS0044078,13
RTS0044079,10
RTS0044080,15
RTS0044081,15
RTS0044082,13
RTS0044083,9
RTS0044084,7
RTS0044085,4
RTS0044086,10
RTS0044087,20
RTS0044088,7
RTS0044089,12
RTS0044090,13
RTS0044091,30
RTS0044092,35
RTS0044093,25
RTS0044094,27
RTS0044095,12
RTS0044096,11
RTS0044097,17
RTS0044098,14
RTS0044099,29
RTS0044100,25
RTS0044101,13
RTS0044102,18
RTS0044103,17
RTS0044104,10
RTS0044105,19
RTS0044106,47
RTS0044107,38
RTS0044108,53
RTS0044109,72
RTS0044110,90
RTS0044111,27
RTS0044112,23
RTS0044113,46
RTS0044114,23
RTS0044115,50
RTS0044116,37
RTS0044117,23
RTS0044118,18
RTS0044119,37
RTS0044120,28
RTS0044121,12
RTS0044122,18
RTS0044123,6
RTS0044124,11
RTS0044125,14
RTS0044126,16
RTS0044127,22
RTS0044128,10
RTS0044129,9
RTS0044130,11
RTS0044131,23
RTS0044132,18
RTS0044133,22
RTS0044134,20
RTS0044135,19
RTS0044136,15
RTS0044137,11
RTS0044138,17
RTS0044139,13
RTS0044140,13
RTS0044141,20
RTS0044142,19
RTS0044143,18
RTS0044144,10
RTS0044145,6
RTS0044146,8
RTS0044147,12
RTS0044148,21
RTS0044149,8
RTS0044150,21
RTS0044151,17
RTS0044152,18
RTS0044153,18
RTS0044154,15
RTS0044155,13
RTS0044156,44
RTS0044157,21
RTS0044158,60
RTS0044159,41
RTS0044160,22
RTS0044161,13
RTS0044162,30
RTS0044163,23
RTS0044164,26
RTS0044165,21
RTS0044166,15
RTS0044167,17
RTS0044168,12
RTS0044169,20
RTS0044170,19
RTS0044171,15
RTS0044172,18
RTS0044173,13
RTS0044174,18
RTS0044175,21
RTS0044176,20
RTS0044177,14
RTS0044178,13
RTS0044180,14
RTS0044181,12
RTS0044182,13
RTS0044183,10
RTS0044184,6
RTS0044185,18
RTS0044186,11
RTS0044187,16
RTS0044188,9
RTS0044189,12
RTS0044190,9
RTS0044191,7
RTS0044192,16
RTS0044193,14
RTS0044194,11
RTS0044195,20
RTS0044196,34
RTS0044197,20
RTS0044198,29
RTS0044199,31
RTS0044200,11
RTS0044206,13
RTS0044207,13
RTS0044208,16
RTS0044209,5
RTS0044210,10
RTS0044211,41
RTS0044212,28
RTS0044213,25
RTS0044214,42
RTS0044215,53
RTS0044216,16
RTS0044217,18
RTS0044218,15
RTS0044219,8
RTS0044220,9
RTS0044221,9
RTS0044222,10
RTS0044223,11
RTS0044224,13
RTS0044225,15
RTS0044226,11
RTS0044227,17
RTS0044228,15
RTS0044229,8
RTS0044230,7
RTS0044231,10
RTS0044232,16
RTS0044233,15
RTS0044234,13
RTS0044235,18
RTS0044236,17
RTS0044237,22
RTS0044238,20
RTS0044239,22
RTS0044240,12
RTS0044241,22
RTS0044242,21
RTS0044243,13
RTS0044244,16
RTS0044245,16
RTS0044246,20
RTS0044247,23
RTS0044248,25
RTS0044249,17
RTS0044250,13
RTS0044251,19
RTS0044252,23
RTS0044253,14
RTS0044254,9
RTS0044255,19
RTS0044256,17
RTS0044257,10
RTS0044258,18
RTS0044259,14
RTS0044260,19
RTS0044261,36
RTS0044262,18
RTS0044263,17
RTS0044264,20
RTS0044265,17
RTS0044266,8
RTS0044267,11
RTS0044268,17
RTS0044269,17
RTS0044270,16
RTS0044271,33
RTS0044272,61
RTS0044273,47
RTS0044274,20
RTS0044275,27
RTS0044276,16
RTS0044277,13
RTS0044278,9
RTS0044279,12
RTS0044280,9
RTS0044281,24
RTS0044282,14
RTS0044283,18
RTS0044284,23
RTS0044285,9
RTS0044286,9
RTS0044287,13
RTS0044288,10
RTS0044289,14
RTS0044290,15
RTS0044291,21
RTS0044292,11
RTS0044293,12
RTS0044294,11
RTS0044295,16
RTS0044296,10
RTS0044297,21
RTS0044298,15
RTS0044299,26
RTS0044300,21
RTS0044301,50
RTS0044302,53
RTS0044303,54
RTS0044304,40
RTS0044305,22
RTS0044306,34
RTS0044307,30
RTS0044308,44
RTS0044309,37
RTS0044310,36
RTS0044311,12
RTS0044312,19
RTS0044313,10
RTS0044314,8
RTS0044315,10
RTS0044316,43
RTS0044317,28
RTS0044318,47
RTS0044319,32
RTS0044320,10
RTS0044321,11
RTS0044322,14
RTS0044323,13
RTS0044324,16
RTS0044325,18
RTS0044326,21
RTS0044327,29
RTS0044328,20
RTS0044329,38
RTS0044330,11
RTS0044331,17
RTS0044332,21
RTS0044333,28
RTS0044334,13
RTS0044335,21
RTS0044336,12
RTS0044337,15
RTS0044338,19
RTS0044339,14
RTS0044340,11
RTS0044341,10
RTS0044342,11
RTS0044343,13
RTS0044344,6
RTS0044345,13
RTS0044346,44
RTS0044347,32
RTS0044348,35
RTS0044349,29
RTS0044350,44
RTS0044351,17
RTS0044352,15
RTS0044353,21
RTS0044354,16
RTS0044355,29
RTS0044356,9
RTS0044357,13
RTS0044358,14
RTS0044359,18
RTS0044360,7
RTS0044361,21
RTS0044362,23
RTS0044363,14
RTS0044364,25
RTS0044365,13
RTS0044366,57
RTS0044367,42
RTS0044368,67
RTS0044369,63
RTS0044370,59
RTS0044371,13
RTS0044372,15
RTS0044373,13
RTS0044374,6
RTS0044375,16
RTS0044376,8
RTS0044377,12
RTS0044378,12
RTS0044379,14
RTS0044380,12
RTS0044381,13
RTS0044382,14
RTS0044383,13
RTS0044384,12
RTS0044385,18
RTS0044386,19
RTS0044387,20
RTS0044388,25
RTS0044389,18
RTS0044390,23
RTS0044391,58
RTS0044392,83
RTS0044393,59
RTS0044394,61
RTS0044395,52
RTS0044396,12
RTS0044397,19
RTS0044399,9
RTS0044400,8
RTS0044401,7
RTS0044402,14
RTS0044403,11
RTS0044404,20
RTS0044405,16
RTS0044406,37
RTS0044407,24
RTS0044408,33
RTS0044409,32
RTS0044410,29
RTS0044411,5
RTS0044412,11
RTS0044413,11
RTS0044414,11
RTS0044415,10
RTS0044416,26
RTS0044417,33
RTS0044418,14
RTS0044419,25
RTS0044420,28
RTS0044421,9
RTS0044422,12
RTS0044423,10
RTS0044424,16
RTS0044425,8
RTS0044426,14
RTS0044427,8
RTS0044428,12
RTS0044429,13
RTS0044430,11
RTS0044431,8
RTS0044432,12
RTS0044433,13
RTS0044434,11
RTS0044435,15
RTS0044436,19
RTS0044437,26
RTS0044438,20
RTS0044439,32
RTS0044440,26
RTS0044441,15
RTS0044442,13
RTS0044443,18
RTS0044444,15
RTS0044445,19
RTS0044446,14
RTS0044447,20
RTS0044448,11
RTS0044449,11
RTS0044450,8
RTS0044451,17
RTS0044452,21
RTS0044453,4
RTS0044454,10
RTS0044455,11
RTS0044456,13
RTS0044457,23
RTS0044458,7
RTS0044459,11
RTS0044460,10
RTS0044461,27
RTS0044462,25
RTS0044463,11
RTS0044464,23
RTS0044465,14
RTS0044466,23
RTS0044467,17
RTS0044468,11
RTS0044469,11
RTS0044470,18
RTS0044471,19
RTS0044472,18
RTS0044473,20
RTS0044474,23
RTS0044475,23
RTS0044476,19
RTS0044477,40
RTS0044478,12
RTS0044479,26
RTS0044480,26
RTS0044481,13
RTS0044482,21
RTS0044483,2
RTS0044484,14
RTS0044485,17
RTS0044486,13
RTS0044487,18
RTS0044488,21
RTS0044489,18
RTS0044490,9
RTS0044491,20
RTS0044492,17
RTS0044493,18
RTS0044494,9
RTS0044495,13
RTS0044496,24
RTS0044497,22
RTS0044498,18
RTS0044499,25
RTS0044500,15
RTS0044501,19
RTS0044502,24
RTS0044503,26
RTS0044504,23
RTS0044505,13
RTS0044506,16
RTS0044507,12
RTS0044508,16
RTS0044509,23
RTS0044510,8
RTS0044511,29
RTS0044512,18
RTS0044513,21
RTS0044514,18
RTS0044515,46
RTS0044516,14
RTS0044517,23
RTS0044518,9
RTS0044519,17
RTS0044520,9
RTS0044521,29
RTS0044522,22
RTS0044523,23
RTS0044524,8
RTS0044525,12
RTS0044526,20
RTS0044527,18
RTS0044528,24
RTS0044529,14
RTS0044530,17
RTS0044531,13
RTS0044532,7
RTS0044533,10
RTS0044534,6
RTS0044535,16
RTS0044536,15
RTS0044537,13
RTS0044538,18
RTS0044539,15
RTS0044540,11
RTS0044541,18
RTS0044542,18
RTS0044543,19
RTS0044544,16
RTS0044545,10
RTS0044546,30
RTS0044547,18
RTS0044548,18
RTS0044549,21
RTS0044550,26
RTS0044551,25
RTS0044552,20
RTS0044553,20
RTS0044554,14
RTS0044555,30
RTS0044556,14
RTS0044557,9
RTS0044558,5
RTS0044559,18
RTS0044560,8
RTS0044561,8
RTS0044562,10
RTS0044563,17
RTS0044564,25
RTS0044565,15
RTS0044566,19
RTS0044567,3
RTS0044568,14
RTS0044569,11
RTS0044570,13
RTS0044571,20
RTS0044572,6
RTS0044573,7
RTS0044574,8
RTS0044575,17
RTS0044576,10
RTS0044577,13
RTS0044578,11
RTS0044579,5
RTS0044580,9
RTS0044581,8
RTS0044582,14
RTS0044583,12
RTS0044584,11
RTS0044585,5
RTS0044586,7
RTS0044587,14
RTS0044588,10
RTS0044589,15
RTS0044590,16
RTS0044591,21
RTS0044592,12
RTS0044593,9
RTS0044594,16
RTS0044595,16
RTS0044596,10
RTS0044597,21
RTS0044598,21
RTS0044599,27
RTS0044600,9
RTS0044601,10
RTS0044602,10
RTS0044603,5
RTS0044604,24
RTS0044605,17
RTS0044606,10
RTS0044607,17
RTS0044608,8
RTS0044609,7
RTS0044610,14
RTS0044611,23
RTS0044612,5
RTS0044613,9
RTS0044614,16
RTS0044615,6
RTS0044616,7
RTS0044617,5
RTS0044618,14
RTS0044619,13
RTS0044620,13
RTS0044621,19
RTS0044622,19
RTS0044623,25
RTS0044624,28
RTS0044625,13
RTS0044626,11
RTS0044627,17
RTS0044628,12
RTS0044629,15
RTS0044630,9
RTS0044631,23
RTS0044632,15
RTS0044633,18
RTS0044634,11
RTS0044635,14
RTS0044636,8
RTS0044637,9
RTS0044638,10
RTS0044639,7
RTS0044640,12
RTS0044641,25
RTS0044642,17
RTS0044643,20
RTS0044644,44
RTS0044645,31
RTS0044646,18
RTS0044647,12
RTS0044648,8
RTS0044649,16
RTS0044650,10
RTS0044651,17
RTS0044652,17
RTS0044653,16
RTS0044654,23
RTS0044655,18
RTS0044656,14
RTS0044657,9
RTS0044658,10
RTS0044659,11
RTS0044660,13
RTS0044661,25
RTS0044662,26
RTS0044663,15
RTS0044664,13
RTS0044665,22
RTS0044666,13
RTS0044667,11
RTS0044668,14
RTS0044669,17
RTS0044670,20
RTS0044671,9
RTS0044672,13
RTS0044673,20
RTS0044674,8
RTS0044675,16
RTS0044676,17
RTS0044677,14
RTS0044678,19
RTS0044679,15
RTS0044680,14
RTS0044681,13
RTS0044682,11
RTS0044683,13
RTS0044684,7
RTS0044685,11
RTS0044686,18
RTS0044687,21
RTS0044688,20
RTS0044689,28
RTS0044690,19
RTS0044691,10
RTS0044692,19
RTS0044693,25
RTS0044694,22
RTS0044695,10
RTS0044696,36
RTS0044697,30
RTS0044698,17
RTS0044699,28
RTS0044700,22
RTS0044701,31
RTS0044702,27
RTS0044703,23
RTS0044704,24
RTS0044705,17
RTS0044706,7
RTS0044707,30
RTS0044708,23
RTS0044709,31
RTS0044710,69
RTS0044711,21
RTS0044712,20
RTS0044714,30
RTS0044715,23
RTS0044716,27
RTS0044717,16
RTS0044718,30
RTS0044719,13
RTS0044720,50
RTS0044721,13
RTS0044722,8
RTS0044723,8
RTS0044724,7
RTS0044725,9
RTS0044726,20
RTS0044727,23
RTS0044728,16
RTS0044729,20
RTS0044730,28
RTS0044731,21
RTS0044732,15
RTS0044733,13
RTS0044734,19
RTS0044735,20
RTS0044736,14
RTS0044737,18
RTS0044738,15
RTS0044739,17
RTS0044740,13
RTS0044741,10
RTS0044742,6
RTS0044743,20
RTS0044744,13
RTS0044745,9
RTS0044746,6
RTS0044747,12
RTS0044748,10
RTS0044749,10
RTS0044750,14
RTS0044751,18
RTS0044752,17
RTS0044753,20
RTS0044754,17
RTS0044755,17
RTS0044756,13
RTS0044757,14
RTS0044758,17
RTS0044759,17
RTS0044760,13
RTS0044761,18
RTS0044762,20
RTS0044763,14
RTS0044764,9
RTS0044765,3
RTS0044766,16
RTS0044767,14
RTS0044768,22
RTS0044769,25
RTS0044770,22
RTS0044771,12
RTS0044772,9
RTS0044773,15
RTS0044774,10
RTS0044775,19
RTS0044776,36
RTS0044777,25
RTS0044778,27
RTS0044779,30
RTS0044780,34
RTS0044781,40
RTS0044782,41
RTS0044783,49
RTS0044784,46
RTS0044785,39
RTS0044786,37
RTS0044787,31
RTS0044788,20
RTS0044789,44
RTS0044790,17
RTS0044791,97
RTS0044792,128
RTS0044793,22
RTS0044794,31
RTS0044795,23
RTS0044796,20
RTS0044797,24
RTS0044798,18
RTS0044799,18
RTS0044800,14
RTS0044801,19
RTS0044802,17
RTS0044803,28
RTS0044804,41
RTS0044805,24
RTS0044806,12
RTS0044807,12
RTS0044808,10
RTS0044809,15
RTS0044810,11
RTS0044811,21
RTS0044812,33
RTS0044813,31
RTS0044814,26
RTS0044815,25
RTS0044816,11
RTS0044817,13
RTS0044818,12
RTS0044819,10
RTS0044820,15
RTS0044821,16
RTS0044822,15
RTS0044823,11
RTS0044824,9
RTS0044825,19
RTS0044826,14
RTS0044827,15
RTS0044828,20
RTS0044829,15
RTS0044830,11
RTS0044831,18
RTS0044832,15
RTS0044833,45
RTS0044834,39
RTS0044835,21
RTS0044836,15
RTS0044837,10
RTS0044838,20
RTS0044839,14
RTS0044840,17
RTS0044841,16
RTS0044842,6
RTS0044843,15
RTS0044844,9
RTS0044845,11
RTS0044846,15
RTS0044847,13
RTS0044848,14
RTS0044849,23
RTS0044850,11
RTS0044851,8
RTS0044852,8
RTS0044853,18
RTS0044854,8
RTS0044855,15
RTS0044856,20
RTS0044857,11
RTS0044858,12
RTS0044859,11
RTS0044860,11
RTS0044861,22
RTS0044862,16
RTS0044863,20
RTS0044864,8
RTS0044865,15
RTS0044866,21
RTS0044867,21
RTS0044868,22
RTS0044869,28
RTS0044870,23
RTS0044871,19
RTS0044872,7
RTS0044873,18
RTS0044874,14
RTS0044875,20
RTS0044876,33
RTS0044877,42
RTS0044878,47
RTS0044879,28
RTS0044880,59
RTS0044881,7
RTS0044882,16
RTS0044883,9
RTS0044884,12
RTS0044885,10
RTS0044886,12
RTS0044887,12
RTS0044888,15
RTS0044889,13
RTS0044890,8
RTS0044891,22
RTS0044892,17
RTS0044893,15
RTS0044894,19
RTS0044895,24
RTS0044896,39
RTS0044897,20
RTS0044898,33
RTS0044899,21
RTS0044900,27
RTS0044901,21
RTS0044902,12
RTS0044903,25
RTS0044904,13
RTS0044905,25
RTS0044906,59
RTS0044907,46
RTS0044908,53
RTS0044909,83
RTS0044910,50
RTS0044911,9
RTS0044912,11
RTS0044913,13
RTS0044914,16
RTS0044915,14
RTS0044916,14
RTS0044917,11
RTS0044918,20
RTS0044919,17
RTS0044920,15
RTS0044921,24
RTS0044922,29
RTS0044923,24
RTS0044924,10
RTS0044925,22
RTS0044926,26
RTS0044927,39
RTS0044928,9
RTS0044929,16
RTS0044930,33
RTS0044931,11
RTS0044932,17
RTS0044933,15
RTS0044934,11
RTS0044935,14
RTS0044936,12
RTS0044937,6
RTS0044938,7
RTS0044939,11
RTS0044940,16
RTS0044941,7
RTS0044942,12
RTS0044943,18
RTS0044944,13
RTS0044945,14
RTS0044946,18
RTS0044947,9
RTS0044948,18
RTS0044949,11
RTS0044950,7
RTS0044951,12
RTS0044952,9
RTS0044953,6
RTS0044954,20
RTS0044955,17
RTS0044956,16
RTS0044957,20
RTS0044958,18
RTS0044959,13
RTS0044960,18
RTS0044961,11
RTS0044962,12
RTS0044963,11
RTS0044964,6
RTS0044965,9
RTS0044966,7
RTS0044967,14
RTS0044968,15
RTS0044969,9
RTS0044970,16
RTS0044971,11
RTS0044972,10
RTS0044973,14
RTS0044974,17
RTS0044975,8
RTS0044976,15
RTS0044977,16
RTS0044978,11
RTS0044979,8
RTS0044980,13
RTS0044981,19
RTS0044982,12
RTS0044983,10
RTS0044984,15
RTS0044985,19
RTS0044986,10
RTS0044987,12
RTS0044988,10
RTS0044989,14
RTS0044990,11
RTS0044991,10
RTS0044992,10
RTS0044993,7
RTS0044994,16
RTS0044995,7
RTS0044996,9
RTS0044997,9
RTS0044998,6
RTS0044999,8
RTS0045000,8
RTS0045001,19
RTS0045002,14
RTS0045003,5
RTS0045004,24
RTS0045005,17
RTS0045006,19
RTS0045007,52
RTS0045008,41
RTS0045009,27
RTS0045010,24
RTS0045011,9
RTS0045012,11
RTS0045013,3
RTS0045014,12
RTS0045015,15
RTS0045016,18
RTS0045017,8
RTS0045018,19
RTS0045019,16
RTS0045020,9
RTS0045021,17
RTS0045022,23
RTS0045023,23
RTS0045024,18
RTS0045025,30
RTS0045026,195
RTS0045027,125
RTS0045028,163
RTS0045029,153
RTS0045030,146
RTS0045031,5
RTS0045032,7
RTS0045033,12
RTS0045034,12
RTS0045035,9
RTS0045036,14
RTS0045038,18
RTS0045039,15
RTS0045040,10
RTS0045041,12
RTS0045042,12
RTS0045043,12
RTS0045044,21
RTS0045045,21
RTS0045046,8
RTS0045047,16
RTS0045048,9
RTS0045049,13
RTS0045050,7
RTS0045051,14
RTS0045052,16
RTS0045053,10
RTS0045054,13
RTS0045055,6
RTS0045056,31
RTS0045057,57
RTS0045058,19
RTS0045059,20
RTS0045060,34
RTS0045061,11
RTS0045063,10
RTS0045064,5
RTS0045065,15
RTS0045066,12
RTS0045067,29
RTS0045068,20
RTS0045069,24
RTS0045070,31
RTS0045071,38
RTS0045072,40
RTS0045073,62
RTS0045074,42
RTS0045075,32
RTS0045076,10
RTS0045077,6
RTS0045078,17
RTS0045079,8
RTS0045080,9
RTS0045081,6
RTS0045082,14
RTS0045083,22
RTS0045084,10
RTS0045085,9
RTS0045086,12
RTS0045087,9
RTS0045088,8
RTS0045089,6
RTS0045090,10
RTS0045091,16
RTS0045092,26
RTS0045093,17
RTS0045094,12
RTS0045095,10
RTS0045096,19
RTS0045097,16
RTS0045098,10
RTS0045099,13
RTS0045100,15
RTS0045101,10
RTS0045102,8
RTS0045103,10
RTS0045104,9
RTS0045105,9
RTS0045106,25
RTS0045107,18
RTS0045108,20
RTS0045109,17
RTS0045110,16
RTS0045111,7
RTS0045112,11
RTS0045113,21
RTS0045114,13
RTS0045115,18
RTS0045116,14
RTS0045117,10
RTS0045118,8
RTS0045119,11
RTS0045120,15
RTS0045121,10
RTS0045122,16
RTS0045123,22
RTS0045124,10
RTS0045125,15
RTS0045126,13
RTS0045127,16
RTS0045128,16
RTS0045129,23
RTS0045130,14
RTS0045131,17
RTS0045132,13
RTS0045133,15
RTS0045134,16
RTS0045135,20
RTS0045136,20
RTS0045137,28
RTS0045138,13
RTS0045139,21
RTS0045140,17
RTS0045141,15
RTS0045142,9
RTS0045143,19
RTS0045144,21
RTS0045145,11
RTS0045146,13
RTS0045147,10
RTS0045148,6
RTS0045149,15
RTS0045150,7
RTS0045151,38
RTS0045152,40
RTS0045153,37
RTS0045154,26
RTS0045155,47
RTS0045156,8
RTS0045157,20
RTS0045158,13
RTS0045159,21
RTS0045160,18
RTS0045161,15
RTS0045162,17
RTS0045163,32
RTS0045164,21
RTS0045165,29
RTS0045166,18
RTS0045167,15
RTS0045168,18
RTS0045169,20
RTS0045170,21
RTS0045171,19
RTS0045172,16
RTS0045173,14
RTS0045174,22
RTS0045175,17
RTS0045176,33
RTS0045177,22
RTS0045178,27
RTS0045179,29
RTS0045180,25
RTS0045181,14
RTS0045182,10
RTS0045183,15
RTS0045184,14
RTS0045185,9
RTS0045186,19
RTS0045187,23
RTS0045188,13
RTS0045189,7
RTS0045190,19
RTS0045191,14
RTS0045192,17
RTS0045193,14
RTS0045194,11
RTS0045195,7
RTS0045196,14
RTS0045197,8
RTS0045198,16
RTS0045199,8
RTS0045200,9
RTS0045201,13
RTS0045202,15
RTS0045203,17
RTS0045204,5
RTS0045205,18
RTS0045206,6
RTS0045207,14
RTS0045208,7
RTS0045209,7
RTS0045210,9
RTS0045211,14
RTS0045212,15
RTS0045213,9
RTS0045214,7
RTS0045215,17
RTS0045216,19
RTS0045217,12
RTS0045218,28
RTS0045219,16
RTS0045220,17
RTS0045221,14
RTS0045222,15
RTS0045223,32
RTS0045224,17
RTS0045225,5
RTS0045226,83
RTS0045227,53
RTS0045228,113
RTS0045229,60
RTS0045230,65
RTS0045231,23
RTS0045232,32
RTS0045233,26
RTS0045234,21
RTS0045235,27
RTS0045236,48
RTS0045237,37
RTS0045238,20
RTS0045239,26
RTS0045240,56
RTS0045241,26
RTS0045242,23
RTS0045243,16
RTS0045244,26
RTS0045245,18
RTS0045246,9
RTS0045247,12
RTS0045248,8
RTS0045249,15
RTS0045250,9
RTS0045251,17
RTS0045252,12
RTS0045253,14
RTS0045254,5
RTS0045255,6
RTS0045256,18
RTS0045257,15
RTS0045258,20
RTS0045259,14
RTS0045260,16
RTS0045261,10
RTS0045262,14
RTS0045263,10
RTS0045264,12
RTS0045265,13
RTS0045266,8
RTS0045267,20
RTS0045268,33
RTS0045269,28
RTS0045270,14
RTS0045271,11
RTS0045272,10
RTS0045273,9
RTS0045274,14
RTS0045275,10
RTS0045276,10
RTS0045277,16
RTS0045278,27
RTS0045279,9
RTS0045280,14
RTS0045281,11
RTS0045282,20
RTS0045283,12
RTS0045284,10
RTS0045285,19
RTS0045286,19
RTS0045287,17
RTS0045288,18
RTS0045289,6
RTS0045290,9
RTS0045291,13
RTS0045292,14
RTS0045293,10
RTS0045294,7
RTS0045295,13
RTS0045296,18
RTS0045297,13
RTS0045298,10
RTS0045299,8
RTS0045300,11
RTS0045301,60
RTS0045302,33
RTS0045303,68
RTS0045304,63
RTS0045305,113
RTS0045306,10
RTS0045307,13
RTS0045308,23
RTS0045309,15
RTS0045310,22
RTS0045311,9
RTS0045312,9
RTS0045313,4
RTS0045314,9
RTS0045315,8
RTS0045316,11
RTS0045317,15
RTS0045318,11
RTS0045319,6
RTS0045320,9
RTS0045321,17
RTS0045322,10
RTS0045323,12
RTS0045324,10
RTS0045325,13
RTS0045326,11
RTS0045327,11
RTS0045328,16
RTS0045329,12
RTS0045330,9
RTS0045331,9
RTS0045332,13
RTS0045333,17
RTS0045334,7
RTS0045335,12
RTS0045336,9
RTS0045337,11
RTS0045338,7
RTS0045339,6
RTS0045340,8
RTS0045341,8
RTS0045342,20
RTS0045343,6
RTS0045344,16
RTS0045345,6
RTS0045346,16
RTS0045347,15
RTS0045348,9
RTS0045349,19
RTS0045350,7
RTS0045351,12
RTS0045352,8
RTS0045353,9
RTS0045354,17
RTS0045355,5
RTS0045356,18
RTS0045357,14
RTS0045358,11
RTS0045359,11
RTS0045360,16
RTS0045361,24
RTS0045362,6
RTS0045363,15
RTS0045364,13
RTS0045365,20
RTS0045366,15
RTS0045367,7
RTS0045368,11
RTS0045369,5
RTS0045370,5
RTS0045371,19
RTS0045372,19
RTS0045373,25
RTS0045374,27
RTS0045375,23
RTS0045376,48
RTS0045377,33
RTS0045378,52
RTS0045379,53
RTS0045380,33
RTS0045381,12
RTS0045382,10
RTS0045383,15
RTS0045384,4
RTS0045385,11
RTS0045386,19
RTS0045387,11
RTS0045388,16
RTS0045389,11
RTS0045390,15
RTS0045391,20
RTS0045392,15
RTS0045393,9
RTS0045394,11
RTS0045395,17
RTS0045396,21
RTS0045397,20
RTS0045398,9
RTS0045399,22
RTS0045400,14
RTS0045401,18
RTS0045402,13
RTS0045403,15
RTS0045404,12
RTS0045405,11
RTS0045406,21
RTS0045407,21
RTS0045408,16
RTS0045409,18
RTS0045410,17
RTS0045411,29
RTS0045412,28
RTS0045413,28
RTS0045414,38
RTS0045415,19
RTS0045416,14
RTS0045417,15
RTS0045418,11
RTS0045419,6
RTS0045420,16
RTS0045421,1169
RTS0045422,1278
RTS0045423,694
RTS0045424,1219
RTS0045425,1004
RTS0045426,16
RTS0045427,19
RTS0045428,20
RTS0045429,22
RTS0045430,11
RTS0045431,45
RTS0045432,34
RTS0045433,36
RTS0045434,44
RTS0045435,14
RTS0045436,22
RTS0045437,31
RTS0045438,37
RTS0045439,32
RTS0045440,31
RTS0045441,59
RTS0045442,70
RTS0045443,73
RTS0045444,80
RTS0045445,64
RTS0045446,34
RTS0045447,37
RTS0045448,27
RTS0045449,16
RTS0045450,18
RTS0045451,21
RTS0045452,18
RTS0045453,25
RTS0045454,17
RTS0045455,17
RTS0045456,25
RTS0045457,30
RTS0045458,19
RTS0045459,19
RTS0045460,29
RTS0045461,23
RTS0045462,23
RTS0045463,10
RTS0045464,11
RTS0045465,7
RTS0045466,14
RTS0045467,18
RTS0045468,12
RTS0045469,16
RTS0045470,21
RTS0045471,49
RTS0045472,32
RTS0045473,28
RTS0045474,66
RTS0045475,58
RTS0045476,32
RTS0045477,44
RTS0045478,47
RTS0045479,51
RTS0045480,62
RTS0045481,16
RTS0045482,25
RTS0045483,17
RTS0045484,44
RTS0045485,28
RTS0045486,17
RTS0045487,17
RTS0045488,19
RTS0045489,22
RTS0045490,21
RTS0045491,181
RTS0045492,226
RTS0045493,148
RTS0045494,64
RTS0045495,82
RTS0045496,15
RTS0045497,22
RTS0045498,46
RTS0045499,34
RTS0045500,41
RTS0045501,33
RTS0045502,38
RTS0045503,33
RTS0045504,28
RTS0045505,21
RTS0045506,1063
RTS0045507,1658
RTS0045508,967
RTS0045509,1424
RTS0045510,929
RTS0045511,26
RTS0045512,16
RTS0045513,15
RTS0045514,11
RTS0045515,21
RTS0045516,33
RTS0045517,40
RTS0045518,47
RTS0045519,59
RTS0045520,39
RTS0045521,20
RTS0045522,20
RTS0045523,10
RTS0045524,19
RTS0045525,11
RTS0045526,26
RTS0045527,26
RTS0045528,15
RTS0045529,33
RTS0045530,18
RTS0045531,45
RTS0045532,44
RTS0045533,40
RTS0045534,45
RTS0045535,15
RTS0045536,38
RTS0045537,37
RTS0045538,14
RTS0045539,25
RTS0045540,44
RTS0045541,13
RTS0045542,13
RTS0045543,23
RTS0045544,8
RTS0045545,10
RTS0045546,71
RTS0045547,73
RTS0045548,50
RTS0045549,50
RTS0045550,36
RTS0045551,30
RTS0045552,24
RTS0045553,14
RTS0045554,16
RTS0045555,15
RTS0045556,8
RTS0045557,15
RTS0045558,11
RTS0045559,12
RTS0045560,14
RTS0045561,33
RTS0045562,16
RTS0045563,10
RTS0045564,17
RTS0045565,13
RTS0045566,12
RTS0045567,8
RTS0045568,11
RTS0045569,15
RTS0045570,17
RTS0045571,28
RTS0045572,39
RTS0045573,23
RTS0045574,21
RTS0045575,23
RTS0045576,18
RTS0045577,14
RTS0045578,11
RTS0045579,24
RTS0045580,21
RTS0045581,20
RTS0045582,7
RTS0045583,23
RTS0045584,21
RTS0045585,15
RTS0045586,14
RTS0045587,36
RTS0045588,25
RTS0045589,22
RTS0045590,17
RTS0045592,230
RTS0045593,289
RTS0045594,183
RTS0045595,190
RTS0045596,56
RTS0045597,53
RTS0045598,51
RTS0045599,67
RTS0045600,34
RTS0045601,18
RTS0045602,23
RTS0045603,12
RTS0045604,20
RTS0045606,31
RTS0045607,15
RTS0045608,14
RTS0045609,27
RTS0045610,18
RTS0045611,10
RTS0045612,10
RTS0045613,4
RTS0045614,13
RTS0045615,8
RTS0045616,9
RTS0045617,11
RTS0045618,9
RTS0045619,12
RTS0045620,5
RTS0045621,19
RTS0045622,25
RTS0045623,26
RTS0045624,12
RTS0045625,29
RTS0045626,3
RTS0045627,10
RTS0045628,6
RTS0045629,12
RTS0045630,11
RTS0045631,32
RTS0045632,23
RTS0045633,27
RTS0045634,25
RTS0045635,20
RTS0045636,20
RTS0045637,11
RTS0045638,17
RTS0045639,22
RTS0045640,18
RTS0045641,20
RTS0045642,14
RTS0045643,14
RTS0045644,15
RTS0045645,16
RTS0045646,9
RTS0045647,12
RTS0045648,12
RTS0045649,15
RTS0045650,17
RTS0045651,12
RTS0045652,14
RTS0045653,20
RTS0045654,14
RTS0045655,22
RTS0045656,17
RTS0045657,22
RTS0045658,10
RTS0045659,17
RTS0045660,22
RTS0045661,75
RTS0045662,41
RTS0045663,60
RTS0045664,51
RTS0045665,82
RTS0045666,8
RTS0045667,11
RTS0045668,19
RTS0045669,13
RTS0045670,15
RTS0045671,18
RTS0045672,15
RTS0045673,16
RTS0045674,11
RTS0045675,23
RTS0045676,30
RTS0045677,39
RTS0045678,35
RTS0045679,35
RTS0045680,53
RTS0045681,15
RTS0045682,11
RTS0045683,9
RTS0045684,18
RTS0045685,9
RTS0045687,18
RTS0045688,38
RTS0045689,25
RTS0045690,18
RTS0045691,8
RTS0045692,12
RTS0045693,17
RTS0045694,10
RTS0045695,14
RTS0045696,38
RTS0045697,22
RTS0045698,21
RTS0045699,20
RTS0045700,23
RTS0045701,13
RTS0045702,11
RTS0045703,8
RTS0045704,9
RTS0045705,10
RTS0045706,13
RTS0045707,27
RTS0045708,27
RTS0045709,18
RTS0045710,21
RTS0045711,10
RTS0045712,12
RTS0045713,22
RTS0045714,14
RTS0045715,9
RTS0045716,31
RTS0045717,18
RTS0045718,6
RTS0045719,15
RTS0045720,10
RTS0045721,36
RTS0045722,48
RTS0045723,49
RTS0045724,31
RTS0045725,29
RTS0045726,11
RTS0045727,31
RTS0045728,19
RTS0045729,21
RTS0045730,17
RTS0045731,100
RTS0045732,107
RTS0045733,64
RTS0045734,120
RTS0045735,105
RTS0045736,200
RTS0045737,299
RTS0045738,430
RTS0045739,360
RTS0045740,220
RTS0045741,124
RTS0045742,56
RTS0045743,70
RTS0045744,78
RTS0045745,93
RTS0045746,72
RTS0045747,88
RTS0045748,106
RTS0045749,48
RTS0045750,32
RTS0045751,25
RTS0045752,27
RTS0045753,25
RTS0045754,30
RTS0045755,43
RTS0045756,48
RTS0045757,46
RTS0045758,62
RTS0045759,49
RTS0045760,23
RTS0045761,13
RTS0045762,23
RTS0045763,11
RTS0045764,11
RTS0045765,13
RTS0045766,36
RTS0045767,38
RTS0045768,44
RTS0045769,50
RTS0045770,43
RTS0045771,10
RTS0045772,23
RTS0045773,29
RTS0045774,13
RTS0045775,14
RTS0045776,22
RTS0045777,17
RTS0045778,19
RTS0045779,21
RTS0045780,21
RTS0045781,38
RTS0045782,25
RTS0045783,31
RTS0045784,23
RTS0045785,32
RTS0045786,19
RTS0045787,23
RTS0045788,29
RTS0045789,12
RTS0045790,12
RTS0045791,8
RTS0045792,8
RTS0045793,18
RTS0045794,10
RTS0045795,14
RTS0045796,16
RTS0045797,16
RTS0045798,18
RTS0045799,12
RTS0045800,11
RTS0045801,14
RTS0045802,9
RTS0045803,7
RTS0045804,8
RTS0045805,12
RTS0045806,41
RTS0045807,36
RTS0045808,23
RTS0045809,30
RTS0045810,17
RTS0045811,21
RTS0045812,22
RTS0045813,20
RTS0045814,41
RTS0045815,23
RTS0045816,12
RTS0045817,23
RTS0045818,9
RTS0045819,20
RTS0045820,19
RTS0045821,41
RTS0045822,27
RTS0045823,29
RTS0045824,53
RTS0045825,11
RTS0045826,38
RTS0045827,45
RTS0045828,31
RTS0045829,34
RTS0045830,18
RTS0045831,12
RTS0045832,18
RTS0045833,17
RTS0045834,16
RTS0045835,17
RTS0045836,91
RTS0045837,68
RTS0045838,68
RTS0045840,58
RTS0045841,69
RTS0045842,70
RTS0045843,17
RTS0045844,34
RTS0045845,62
RTS0045846,194
RTS0045848,42
RTS0045849,284
RTS0045851,11
RTS0045852,7
RTS0045853,8
RTS0045854,12
RTS0045855,18
RTS0045856,17
RTS0045857,13
RTS0045858,9
RTS0045859,16
RTS0045860,14
RTS0045861,25
RTS0045862,29
RTS0045863,32
RTS0045864,50
RTS0045865,26
RTS0045866,57
RTS0045867,10
RTS0045868,12
RTS0045869,8
RTS0045870,11
RTS0045871,8
RTS0045872,15
RTS0045873,7
RTS0045874,10
RTS0045875,11
RTS0045876,13
RTS0045877,17
RTS0045878,7
RTS0045879,12
RTS0045880,13
RTS0045881,17
RTS0045882,190
RTS0045883,96
RTS0045884,81
RTS0045885,1
RTS0045886,14
RTS0045887,11
RTS0045888,13
RTS0045889,15
RTS0045890,19
RTS0045891,12
RTS0045892,13
RTS0045893,17
RTS0045894,13
RTS0045895,13
RTS0045896,21
RTS0045897,24
RTS0045898,17
RTS0045899,25
RTS0045900,30
RTS0045901,14
RTS0045902,25
RTS0045903,29
RTS0045904,47
RTS0045905,17
RTS0045906,14
RTS0045907,12
RTS0045908,8
RTS0045909,9
RTS0045910,12
RTS0045911,11
RTS0045912,8
RTS0045913,6
RTS0045914,7
RTS0045915,9
RTS0045916,9
RTS0045917,15
RTS0045918,15
RTS0045919,14
RTS0045920,16
RTS0045921,15
RTS0045922,10
RTS0045923,8
RTS0045924,8
RTS0045925,14
RTS0045926,46
RTS0045927,30
RTS0045928,33
RTS0045929,9
RTS0045930,31
RTS0045931,38
RTS0045932,18
RTS0045933,14
RTS0045935,10
RTS0045939,10
RTS0045940,7
RTS0045941,10
RTS0045942,9
RTS0045943,17
RTS0045944,16
RTS0045945,29
RTS0045946,11
RTS0045947,23
RTS0045948,5
RTS0045949,11
RTS0045950,33
RTS0045951,20
RTS0045952,34
RTS0045953,24
RTS0045954,48
RTS0045955,16
RTS0045956,6
RTS0045957,6
RTS0045958,11
RTS0045959,8
RTS0045960,5
RTS0045961,9
RTS0045962,12
RTS0045963,12
RTS0045964,13
RTS0045965,14
RTS0045966,11
RTS0045967,9
RTS0045968,14
RTS0045969,27
RTS0045970,32
RTS0045971,55
RTS0045972,7
RTS0045973,12
RTS0045974,5
RTS0045975,19
RTS0045976,12
RTS0045977,15
RTS0045978,13
RTS0045979,17
RTS0045980,25
RTS0045981,23
RTS0045982,26
RTS0045983,64
RTS0045984,74
RTS0045985,38
RTS0045986,22
RTS0045987,14
RTS0045988,8
RTS0045989,13
RTS0045990,19
RTS0045991,16
RTS0045992,12
RTS0045993,11
RTS0045994,8
RTS0045995,13
RTS0045996,15
RTS0045997,16
RTS0045998,10
RTS0045999,12
RTS0046000,8
RTS0046001,9
RTS0046002,13
RTS0046003,9
RTS0046004,14
RTS0046005,14
RTS0046006,15
RTS0046007,14
RTS0046008,10
RTS0046009,19
RTS0046010,8
RTS0046011,7
RTS0046012,11
RTS0046013,17
RTS0046014,11
RTS0046015,20
RTS0046016,19
RTS0046017,13
RTS0046018,18
RTS0046019,14
RTS0046020,29
RTS0046021,27
RTS0046022,14
RTS0046023,19
RTS0046024,6
RTS0046025,12
RTS0046026,12
RTS0046027,15
RTS0046028,12
RTS0046029,6
RTS0046030,13
RTS0046031,11
RTS0046032,11
RTS0046033,13
RTS0046034,9
RTS0046035,8
RTS0046036,13
RTS0046037,7
RTS0046038,11
RTS0046039,10
RTS0046040,5
RTS0046041,12
RTS0046042,9
RTS0046043,9
RTS0046044,5
RTS0046045,20
RTS0046046,11
RTS0046047,9
RTS0046048,19
RTS0046049,35
RTS0046050,30
RTS0046051,42
RTS0046052,38
RTS0046053,43
RTS0046054,27
RTS0046055,26
RTS0046056,18
RTS0046057,12
RTS0046058,13
RTS0046059,12
RTS0046060,15
RTS0046061,20
RTS0046062,15
RTS0046063,26
RTS0046064,48
RTS0046065,50
RTS0046066,72
RTS0046067,65
RTS0046068,13
RTS0046069,22
RTS0046070,13
RTS0046071,10
RTS0046072,17
RTS0046073,8
RTS0046074,5
RTS0046075,12
RTS0046076,6
RTS0046077,11
RTS0046078,12
RTS0046079,11
RTS0046080,8
RTS0046081,7
RTS0046082,23
RTS0046083,14
RTS0046084,40
RTS0046085,31
RTS0046086,16
RTS0046087,16
RTS0046088,44
RTS0046089,12
RTS0046090,35
RTS0046091,18
RTS0046092,16
RTS0046093,15
RTS0046094,11
RTS0046095,9
RTS0046096,12
RTS0046097,8
RTS0046098,12
RTS0046099,7
RTS0046100,9
RTS0046101,15
RTS0046102,6
RTS0046103,14
RTS0046104,18
RTS0046105,11
RTS0046106,8
RTS0046107,7
RTS0046108,8
RTS0046109,13
RTS0046110,12
RTS0046111,13
RTS0046112,19
RTS0046113,14
RTS0046114,10
RTS0046115,24
RTS0046116,19
RTS0046117,33
RTS0046119,7
RTS0046121,12
RTS0046122,13
RTS0046123,11
RTS0046124,21
RTS0046125,11
RTS0046126,7
RTS0046127,8
RTS0046128,21
RTS0046129,14
RTS0046130,8
RTS0046131,16
RTS0046132,17
RTS0046133,29
RTS0046134,24
RTS0046135,21
RTS0046136,41
RTS0046137,55
RTS0046138,24
RTS0046140,39
RTS0046141,32
RTS0046142,23
RTS0046143,41
RTS0046144,43
RTS0046145,14
RTS0046146,16
RTS0046147,16
RTS0046148,10
RTS0046149,5
RTS0046150,6
RTS0046152,18
RTS0046153,10
RTS0046154,9
RTS0046155,14
RTS0046156,8
RTS0046157,7
RTS0046158,10
RTS0046159,11
RTS0046160,13
RTS0046161,15
RTS0046162,5
RTS0046163,10
RTS0046164,27
RTS0046165,35
RTS0046166,18
RTS0046167,18
RTS0046168,10
RTS0046169,8
RTS0046170,17
RTS0046171,10
RTS0046172,10
RTS0046173,7
RTS0046174,14
RTS0046175,14
RTS0046176,7
RTS0046177,4
RTS0046178,11
RTS0046179,3
RTS0046180,12
RTS0046181,13
RTS0046182,5
RTS0046183,23
RTS0046184,16
RTS0046185,21
RTS0046186,37
RTS0046187,47
RTS0046188,64
RTS0046191,9
RTS0046193,5
RTS0046194,13
RTS0046195,11
RTS0046196,7
RTS0046197,21
RTS0046198,17
RTS0046199,10
RTS0046200,17
RTS0046201,12
RTS0046202,38
RTS0046203,34
RTS0046204,35
RTS0046205,39
RTS0046206,19
RTS0046207,22
RTS0046208,13
RTS0046209,20
RTS0046210,7
RTS0046211,9
RTS0046212,11
RTS0046213,26
RTS0046214,23
RTS0046215,17
RTS0046216,15
RTS0046217,12
RTS0046218,7
RTS0046219,11
RTS0046220,6
RTS0046221,14
RTS0046222,4
RTS0046223,6
RTS0046224,5
RTS0046225,25
RTS0046226,15
RTS0046227,22
RTS0046228,28
RTS0046229,14
RTS0046230,22
RTS0046231,9
RTS0046232,13
RTS0046233,12
RTS0046234,6
RTS0046235,15
RTS0046236,7
RTS0046237,10
RTS0046238,9
RTS0046239,5
RTS0046240,12
RTS0046241,10
RTS0046242,13
RTS0046243,16
RTS0046244,11
RTS0046245,5
RTS0046246,8
RTS0046247,7
RTS0046248,7
RTS0046249,8
RTS0046250,12
RTS0046251,10
RTS0046252,32
RTS0046253,20
RTS0046254,30
RTS0046255,8
RTS0046256,28
RTS0046257,14
RTS0046258,10
RTS0046259,10
RTS0046260,14
RTS0046261,14
RTS0046262,15
RTS0046263,8
RTS0046264,12
RTS0046265,9
RTS0046266,14
RTS0046267,11
RTS0046268,20
RTS0046269,19
RTS0046270,21
RTS0046271,22
RTS0046272,18
RTS0046273,10
RTS0046274,4
RTS0046275,15
RTS0046276,12
RTS0046277,12
RTS0046278,7
RTS0046279,11
RTS0046280,8
RTS0046281,16
RTS0046282,8
RTS0046283,16
RTS0046284,12
RTS0046285,8
RTS0046286,8
RTS0046287,16
RTS0046288,9
RTS0046289,20
RTS0046290,13
RTS0046291,12
RTS0046292,11
RTS0046293,89
RTS0046294,45
RTS0046295,115
RTS0046296,35
RTS0046297,18
RTS0046298,11
RTS0046299,11
RTS0046300,12
RTS0046301,15
RTS0046302,13
RTS0046303,9
RTS0046304,10
RTS0046305,12
RTS0046306,14
RTS0046307,10
RTS0046308,17
RTS0046309,16
RTS0046310,9
RTS0046311,19
RTS0046312,11
RTS0046313,11
RTS0046314,17
RTS0046315,10
RTS0046316,9
RTS0046317,10
RTS0046318,11
RTS0046319,21
RTS0046320,3
RTS0046321,12
RTS0046322,19
RTS0046323,9
RTS0046324,14
RTS0046325,10
RTS0046326,10
RTS0046327,21
RTS0046328,9
RTS0046329,22
RTS0046330,21
RTS0046331,20
RTS0046332,15
RTS0046333,28
RTS0046334,13
RTS0046335,18
RTS0046336,14
RTS0046342,6
RTS0046343,17
RTS0046344,19
RTS0046345,2
RTS0046346,13
RTS0046347,102
RTS0046348,112
RTS0046349,91
RTS0046350,14
RTS0046351,9
RTS0046352,12
RTS0046353,11
RTS0046354,17
RTS0046355,11
RTS0046356,14
RTS0046357,10
RTS0046358,4
RTS0046359,9
RTS0046360,10
RTS0046361,7
RTS0046362,15
RTS0046363,10
RTS0046364,15
RTS0046365,7
RTS0046366,3
RTS0046367,7
RTS0046368,13
RTS0046369,14
RTS0046370,16
RTS0046371,16
RTS0046372,14
RTS0046373,3
RTS0046374,10
RTS0046375,4
RTS0046376,6
RTS0046377,13
RTS0046378,13
RTS0046379,9
RTS0046380,12
RTS0046381,16
RTS0046382,10
RTS0046383,15
RTS0046384,13
RTS0046385,9
RTS0046386,20
RTS0046387,11
RTS0046388,12
RTS0046389,13
RTS0046390,10
RTS0046391,12
RTS0046392,9
RTS0046393,8
RTS0046394,7
RTS0046395,13
RTS0046396,12
RTS0046397,9
RTS0046398,17
RTS0046399,17
RTS0046400,16
RTS0046401,20
RTS0046402,15
RTS0046403,18
RTS0046404,13
RTS0046405,15
RTS0046406,5
RTS0046407,9
RTS0046408,13
RTS0046409,9
RTS0046410,28
RTS0046411,32
RTS0046412,25
RTS0046413,102
RTS0046414,570
RTS0046415,163
RTS0046416,16
RTS0046417,23
RTS0046418,13
RTS0046419,9
RTS0046420,25
RTS0046421,16
RTS0046422,15
RTS0046423,9
RTS0046424,21
RTS0046425,14
RTS0046426,6
RTS0046427,12
RTS0046428,11
RTS0046429,9
RTS0046430,4
RTS0046431,13
RTS0046432,20
RTS0046433,18
RTS0046434,31
RTS0046435,36
RTS0046439,55
RTS0046440,87
RTS0046441,75
RTS0046442,32
RTS0046443,82
RTS0046444,16
RTS0046445,7
RTS0046446,12
RTS0046447,8
RTS0046448,13
RTS0046449,24
RTS0046450,32
RTS0046451,22
RTS0046452,25
RTS0046453,20
RTS0046454,40
RTS0046455,45
RTS0046456,14
RTS0046457,37
RTS0046458,12
RTS0046459,53
RTS0046460,52
RTS0046461,21
RTS0046462,22
RTS0046463,22
RTS0046464,18
RTS0046466,9
RTS0046468,14
RTS0046469,12
RTS0046470,16
RTS0046471,8
RTS0046472,8
RTS0046473,9
RTS0046474,4
RTS0046475,17
RTS0046476,12
RTS0046477,13
RTS0046478,10
RTS0046479,13
RTS0046480,10
RTS0046481,9
RTS0046482,13
RTS0046483,14
RTS0046484,7
RTS0046485,6
RTS0046486,7
RTS0046487,13
RTS0046488,15
RTS0046489,11
RTS0046490,6
RTS0046491,9
RTS0046492,16
RTS0046493,8
RTS0046494,9
RTS0046495,8
RTS0046496,34
RTS0046497,22
RTS0046498,14
RTS0046499,122
RTS0046500,146
RTS0046501,136
RTS0046502,19
RTS0046503,22
RTS0046504,17
RTS0046505,8
RTS0046506,7
RTS0046507,10
RTS0046508,14
RTS0046509,17
RTS0046510,30
RTS0046511,21
RTS0046512,27
RTS0046513,23
RTS0046514,11
RTS0046515,20
RTS0046516,15
RTS0046517,28
RTS0046518,11
RTS0046519,8
RTS0046520,10
RTS0046521,8
RTS0046522,7
RTS0046524,9
RTS0046525,17
RTS0046526,18
RTS0046527,8
RTS0046528,11
RTS0046529,12
RTS0046530,14
RTS0046531,11
RTS0046532,12
RTS0046533,13
RTS0046534,12
RTS0046535,10
RTS0046536,9
RTS0046537,10
RTS0046538,18
RTS0046539,17
RTS0046540,15
RTS0046541,12
RTS0046542,14
RTS0046543,28
RTS0046544,4
RTS0046545,54
RTS0046546,10
RTS0046548,8
RTS0046549,60
RTS0046550,7
RTS0046551,20
RTS0046552,18
RTS0046553,26
RTS0046554,11
RTS0046555,20
RTS0046556,22
RTS0046557,13
RTS0046558,9
RTS0046559,7
RTS0046560,8
RTS0046561,13
RTS0046562,10
RTS0046563,9
RTS0046564,5
RTS0046565,13
RTS0046566,10
RTS0046567,19
RTS0046568,11
RTS0046569,11
RTS0046570,20
RTS0046571,13
RTS0046572,7
RTS0046573,12
RTS0046574,9
RTS0046575,11
RTS0046577,20
RTS0046578,9
RTS0046580,25
RTS0046581,17
RTS0046582,17
RTS0046583,11
RTS0046584,17
RTS0046585,15
RTS0046586,14
RTS0046587,10
RTS0046588,9
RTS0046589,11
RTS0046590,8
RTS0046591,8
RTS0046592,12
RTS0046593,15
RTS0046594,23
RTS0046595,23
RTS0046596,14
RTS0046597,9
RTS0046598,16
RTS0046599,11
RTS0046600,99
RTS0046601,126
RTS0046602,70
RTS0046603,105
RTS0046604,17
RTS0046605,12
RTS0046606,17
RTS0046607,17
RTS0046608,14
RTS0046609,16
RTS0046610,6
RTS0046611,11
RTS0046612,12
RTS0046613,9
RTS0046614,10
RTS0046615,11
RTS0046616,13
RTS0046617,10
RTS0046618,15
RTS0046619,15
RTS0046620,20
RTS0046621,29
RTS0046622,24
RTS0046623,11
RTS0046624,19
RTS0046625,8
RTS0046626,14
RTS0046627,11
RTS0046628,18
RTS0046629,20
RTS0046630,13
RTS0046631,14
RTS0046632,14
RTS0046633,9
RTS0046634,13
RTS0046635,9
RTS0046636,16
RTS0046637,27
RTS0046638,15
RTS0046639,17
RTS0046640,10
RTS0046641,10
RTS0046642,10
RTS0046643,15
RTS0046644,13
RTS0046645,11
RTS0046646,14
RTS0046647,14
RTS0046648,10
RTS0046649,7
RTS0046650,12
RTS0046651,27
RTS0046652,16
RTS0046653,56
RTS0046654,23
RTS0046655,40
RTS0046656,14
RTS0046657,12
RTS0046658,18
RTS0046659,15
RTS0046660,9
RTS0046661,21
RTS0046662,9
RTS0046663,27
RTS0046664,11
RTS0046665,7
RTS0046666,8
RTS0046667,13
RTS0046668,13
RTS0046669,13
RTS0046670,14
RTS0046671,12
RTS0046672,7
RTS0046673,10
RTS0046674,9
RTS0046675,12
RTS0046676,15
RTS0046677,7
RTS0046678,14
RTS0046679,7
RTS0046680,12
RTS0046681,8
RTS0046682,14
RTS0046683,8
RTS0046684,9
RTS0046685,10
RTS0046686,11
RTS0046687,22
RTS0046688,13
RTS0046689,14
RTS0046690,16
RTS0046691,15
RTS0046692,8
RTS0046693,15
RTS0046694,14
RTS0046695,7
RTS0046696,10
RTS0046697,14
RTS0046698,25
RTS0046699,52
RTS0046700,43
RTS0046701,79
RTS0046702,40
RTS0046703,256
RTS0046704,352
RTS0046705,339
RTS0046706,134
RTS0046707,397
RTS0046708,313
RTS0046709,14
RTS0046710,20
RTS0046711,19
RTS0046712,10
RTS0046713,17
RTS0046714,33
RTS0046715,15
RTS0046716,27
RTS0046717,35
RTS0046718,14
RTS0046719,8
RTS0046720,14
RTS0046721,10
RTS0046722,20
RTS0046723,6
RTS0046724,9
RTS0046725,8
RTS0046726,15
RTS0046727,22
RTS0046728,5
RTS0046729,11
RTS0046730,20
RTS0046731,13
RTS0046732,8
RTS0046733,13
RTS0046734,12
RTS0046735,8
RTS0046736,7
RTS0046737,9
RTS0046738,9
RTS0046739,7
RTS0046740,18
RTS0046741,13
RTS0046742,9
RTS0046743,44
RTS0046744,13
RTS0046745,67
RTS0046746,16
RTS0046747,20
RTS0046748,16
RTS0046749,28
RTS0046750,7
RTS0046751,6
RTS0046752,14
RTS0046753,13
RTS0046754,9
RTS0046755,11
RTS0046756,25
RTS0046757,12
RTS0046758,12
RTS0046759,22
RTS0046760,14
RTS0046761,16
RTS0046763,22
RTS0046764,8
RTS0046765,15
RTS0046766,8
RTS0046767,9
RTS0046768,52
RTS0046769,76
RTS0046770,50
RTS0046771,16
RTS0046772,20
RTS0046773,12
RTS0046774,12
RTS0046775,30
RTS0046777,24
RTS0046778,18
RTS0046779,25
RTS0046780,18
RTS0046781,9
RTS0046782,8
RTS0046783,10
RTS0046784,2
RTS0046785,17
RTS0046790,33
RTS0046791,18
RTS0046792,30
RTS0046793,11
RTS0046794,11
RTS0046795,14
RTS0046796,11
RTS0046797,6
RTS0046798,15
RTS0046799,13
RTS0046800,12
RTS0046801,122
RTS0046802,80
RTS0046803,7
RTS0046804,8
RTS0046805,30
RTS0046806,37
RTS0046807,13
RTS0046808,11
RTS0046809,9
RTS0046810,9
RTS0046811,5
RTS0046812,6
RTS0046813,8
RTS0046814,14
RTS0046815,15
RTS0046816,7
RTS0046817,15
RTS0046818,13
RTS0046819,28
RTS0046820,17
RTS0046821,11
RTS0046822,12
RTS0046823,6
RTS0046824,36
RTS0046825,17
RTS0046826,12
RTS0046827,13
RTS0046828,14
RTS0046829,17
RTS0046830,11
RTS0046831,31
RTS0046832,12
RTS0046833,1
RTS0046835,8
RTS0046836,287
RTS0046837,275
RTS0046838,40
RTS0046839,138
RTS0046840,22
RTS0046841,6
RTS0046842,59
RTS0046843,75
RTS0046846,20
RTS0046849,22
RTS0046850,13
RTS0046851,49
RTS0046852,20
RTS0046853,29
RTS0046854,10
RTS0046855,10
RTS0046856,8
RTS0046857,39
RTS0046858,67
RTS0046859,7
RTS0046860,19
RTS0046861,13
RTS0046862,19
RTS0046863,15
RTS0046864,13
RTS0046866,10
RTS0046867,9
RTS0046868,13
RTS0046869,42
RTS0046870,38
RTS0046871,17
RTS0046872,22
RTS0046873,16
RTS0046874,4
RTS0046875,27
RTS0046876,17
RTS0046877,40
RTS0046878,24
RTS0046879,15
RTS0046880,14
RTS0046881,13
RTS0046882,11
RTS0046885,14
RTS0046886,5
RTS0046887,8
RTS0046889,10
RTS0046890,9
RTS0046891,6
RTS0046892,14
RTS0046893,10
RTS0046894,10
RTS0046895,7
RTS0046897,29
RTS0046898,12
RTS0046899,22
RTS0046900,44
RTS0046902,16
RTS0046903,24
RTS0046904,14
RTS0046905,11
RTS0046906,25
RTS0046907,21
RTS0046908,10
RTS0046909,9
RTS0046910,6
RTS0046911,21
RTS0046912,4
RTS0046913,18
RTS0046914,13
RTS0046915,18
RTS0046916,18
RTS0046918,954
RTS0046919,766
RTS0046920,110
RTS0046921,8
RTS0046922,14
RTS0046923,23
RTS0046924,47
RTS0046925,17
RTS0046926,14
RTS0046927,8
RTS0046928,12
RTS0046929,10
RTS0046930,22
RTS0046931,10
RTS0046933,8
RTS0046934,20
RTS0046935,15
RTS0046936,13
RTS0046937,10
RTS0046938,19
RTS0046939,17
RTS0046940,14
RTS0046941,9
RTS0046942,15
RTS0046943,28
RTS0046944,10
RTS0046946,43
RTS0046947,18
RTS0046948,9
RTS0046949,13
RTS0046950,12
RTS0046951,10
RTS0046952,12
RTS0046954,9
RTS0046955,9
RTS0046956,20
RTS0046957,12
RTS0046958,10
RTS0046959,30
RTS0046960,9
RTS0046961,16
RTS0046962,123
RTS0046963,11
RTS0046965,36
RTS0046966,21
RTS0046967,13
RTS0046968,9
RTS0047054,13
RTS0047055,15
RTS0047056,9
RTS0047057,11
RTS0047058,12
RTS0047060,18
RTS0047061,21
RTS0047062,21
RTS0047063,28
RTS0047064,60
RTS0047065,64
RTS0047066,71
RTS0047067,76
RTS0047068,61
RTS0047069,52
RTS0047070,30
RTS0047071,21
RTS0047072,36
RTS0047073,27
RTS0047074,31
RTS0047075,15
RTS0047076,18
RTS0047077,16
RTS0047078,17
RTS0047079,13
RTS0047080,15
RTS0047081,15
RTS0047082,13
RTS0047083,20
RTS0047084,8
RTS0047085,7
RTS0047086,13
RTS0047087,16
RTS0047088,9
RTS0047089,11
RTS0047091,6
RTS0047092,8
RTS0047093,14
RTS0047094,10
RTS0047095,10
RTS0047096,8
RTS0047097,8
RTS0047098,9
RTS0047099,7
RTS0047100,7
RTS0047101,10
RTS0047102,8
RTS0047103,20
RTS0047104,13
RTS0047105,37
RTS0047106,38
RTS0047107,46
RTS0047108,42
RTS0047109,30
RTS0047110,14
RTS0047111,15
RTS0047112,9
RTS0047113,47
RTS0047114,14
RTS0047115,11
RTS0047116,26
RTS0047117,16
RTS0047118,10
RTS0047119,19
RTS0047120,13
RTS0047121,19
RTS0047122,20
RTS0047123,9
RTS0047124,22
RTS0047125,6
RTS0047126,15
RTS0047127,22
RTS0047128,5
RTS0047129,12
RTS0047130,18
RTS0047131,17
RTS0047132,19
RTS0047133,21
RTS0047134,7
RTS0047135,21
RTS0047136,19
RTS0047137,16
RTS0047138,20
RTS0047139,9
RTS0047140,9
RTS0047141,15
RTS0047142,10
RTS0047143,7
RTS0047144,8
RTS0047145,14
RTS0047146,14
RTS0047147,26
RTS0047148,14
RTS0047149,18
RTS0047150,23
RTS0047151,14
RTS0047152,26
RTS0047153,14
RTS0047154,21
RTS0047156,11
RTS0047157,10
RTS0047158,7
RTS0047159,13
RTS0047160,9
RTS0047165,24
RTS0047166,10
RTS0047167,6
RTS0047168,11
RTS0047169,13
RTS0047170,17
RTS0047171,17
RTS0047172,32
RTS0047173,29
RTS0047174,23
RTS0047175,8
RTS0047176,19
RTS0047177,10
RTS0047178,16
RTS0047179,12
RTS0047180,10
RTS0047181,20
RTS0047182,18
RTS0047183,24
RTS0047184,15
RTS0047185,13
RTS0047186,18
RTS0047187,11
RTS0047188,10
RTS0047189,10
RTS0047190,13
RTS0047191,14
RTS0047192,13
RTS0047193,18
RTS0047194,17
RTS0047195,11
RTS0047196,13
RTS0047197,27
RTS0047198,14
RTS0047199,10
RTS0047200,24
RTS0047201,14
RTS0047202,23
RTS0047203,7
RTS0047204,8
RTS0047205,11
RTS0047206,14
RTS0047207,11
RTS0047208,504
RTS0047209,317
RTS0047210,692
RTS0047211,517
RTS0047212,99
RTS0047213,9
RTS0047214,7
RTS0047215,9
RTS0047216,7
RTS0047217,7
RTS0047218,40
RTS0047219,32
RTS0047220,14
RTS0047221,44
RTS0047222,28
RTS0047223,30
RTS0047225,35
RTS0047226,39
RTS0047229,8
RTS0047230,13
RTS0047231,12
RTS0047232,15
RTS0047233,15
RTS0047234,13
RTS0047235,5
RTS0047236,7
RTS0047237,21
RTS0047238,10
RTS0047239,20
RTS0047240,5
RTS0047241,6
RTS0047242,14
RTS0047243,12
RTS0047244,10
RTS0047245,8
RTS0047246,6
RTS0047247,11
RTS0047248,11
RTS0047249,17
RTS0047250,16
RTS0047252,30
RTS0047253,20
RTS0047254,20
RTS0047255,28
RTS0047256,29
RTS0047257,32
RTS0047258,37
RTS0047259,28
RTS0047260,34
RTS0047261,38
RTS0047262,26
RTS0047263,28
RTS0047264,27
RTS0047266,28
RTS0047267,83
RTS0047268,38
RTS0047269,33
RTS0047270,76
RTS0047271,71
RTS0047272,34
RTS0047273,27
RTS0047274,15
RTS0047276,19
RTS0047277,52
RTS0047278,47
RTS0047279,76
RTS0047280,40
RTS0047281,30
RTS0047282,49
RTS0047283,38
RTS0047284,31
RTS0047290,52
RTS0047291,141
RTS0047292,71
RTS0047293,57
RTS0047294,103
RTS0047295,8
RTS0047296,23
RTS0047297,17
RTS0047298,8
RTS0047299,10
RTS0047300,9
RTS0047301,10
RTS0047302,5
RTS0047303,11
RTS0047304,9
RTS0047305,21
RTS0047306,61
RTS0047307,55
RTS0047308,39
RTS0047309,30
RTS0047310,26
RTS0047311,16
RTS0047312,11
RTS0047313,15
RTS0047314,12
RTS0047315,61
RTS0047316,44
RTS0047317,41
RTS0047318,52
RTS0047319,43
RTS0047320,18
RTS0047321,16
RTS0047322,17
RTS0047323,27
RTS0047324,25
RTS0047325,21
RTS0047326,16
RTS0047327,14
RTS0047328,19
RTS0047329,18
RTS0047331,33
RTS0047332,30
RTS0047333,24
RTS0047334,20
RTS0047335,14
RTS0047336,19
RTS0047337,12
RTS0047338,32
RTS0047339,11
RTS0047340,32
RTS0047341,32
RTS0047342,53
RTS0047343,32
RTS0047344,28
RTS0047345,18
RTS0047346,18
RTS0047348,24
RTS0047349,26
RTS0047350,15
RTS0047351,25
RTS0047352,42
RTS0047353,37
RTS0047354,19
RTS0047356,9
RTS0047357,15
RTS0047358,10
RTS0047359,10
RTS0047360,10
RTS0047361,15
RTS0047362,13
RTS0047363,32
RTS0047364,6
RTS0047365,12
RTS0047366,6
RTS0047367,11
RTS0047368,10
RTS0047369,11
RTS0047370,13
RTS0047373,14
RTS0047374,19
RTS0047375,6
RTS0047376,21
RTS0047377,22
RTS0047378,28
RTS0047379,37
RTS0047380,26
RTS0047381,8
RTS0047382,11
RTS0047383,10
RTS0047384,11
RTS0047385,7
RTS0047386,31
RTS0047387,14
RTS0047388,25
RTS0047389,25
RTS0047390,19
RTS0047391,25
RTS0047392,14
RTS0047393,25
RTS0047394,10
RTS0047395,8
RTS0047396,57
RTS0047397,12
RTS0047398,12
RTS0047399,19
RTS0047400,14
RTS0047401,16
RTS0047402,14
RTS0047403,13
RTS0047404,22
RTS0047405,24
RTS0047406,21
RTS0047407,18
RTS0047408,20
RTS0047409,54
RTS0047410,38
RTS0047411,35
RTS0047412,32
RTS0047413,12
RTS0047414,27
RTS0047415,36
RTS0047417,11
RTS0047418,39
RTS0047419,36
RTS0047420,30
RTS0047421,6
RTS0047422,13
RTS0047423,19
RTS0047424,6
RTS0047425,10
RTS0047426,23
RTS0047427,25
RTS0047428,27
RTS0047429,16
RTS0047430,19
RTS0047431,20
RTS0047432,17
RTS0047433,11
RTS0047434,13
RTS0047435,16
RTS0047436,12
RTS0047437,7
RTS0047438,13
RTS0047439,6
RTS0047440,7
RTS0047441,56
RTS0047442,37
RTS0047445,45
RTS0047446,43
RTS0047447,12
RTS0047448,5
RTS0047449,10
RTS0047450,14
RTS0047451,4
RTS0047452,10
RTS0047453,7
RTS0047454,8
RTS0047455,7
RTS0047456,9
RTS0047457,14
RTS0047458,9
RTS0047459,16
RTS0047460,10
RTS0047461,7
RTS0047462,13
RTS0047463,9
RTS0047464,21
RTS0047465,11
RTS0047466,11
RTS0047467,11
RTS0047468,19
RTS0047469,12
RTS0047471,12
RTS0047472,6
RTS0047473,6
RTS0047474,9
RTS0047475,9
RTS0047476,12
RTS0047477,34
RTS0047479,24
RTS0047480,24
RTS0047481,31
RTS0047482,16
RTS0047483,12
RTS0047484,15
RTS0047485,10
RTS0047486,11
RTS0047487,20
RTS0047488,15
RTS0047489,12
RTS0047490,9
RTS0047491,7
RTS0047492,18
RTS0047493,18
RTS0047494,29
RTS0047495,19
RTS0047496,15
RTS0047497,25
RTS0047498,18
RTS0047499,21
RTS0047500,12
RTS0047501,19
RTS0047502,8
RTS0047503,7
RTS0047504,25
RTS0047505,23
RTS0047506,30
RTS0047507,25
RTS0047508,13
RTS0047509,14
RTS0047510,14
RTS0047511,11
RTS0047512,22
RTS0047513,8
RTS0047514,11
RTS0047515,25
RTS0047516,32
RTS0047517,69
RTS0047518,57
RTS0047520,60
RTS0047521,71
RTS0047522,19
RTS0047523,18
RTS0047524,19
RTS0047525,16
RTS0047526,19
RTS0047527,8
RTS0047528,14
RTS0047529,11
RTS0047530,25
RTS0047531,20
RTS0047532,11
RTS0047533,8
RTS0047534,12
RTS0047535,12
RTS0047536,14
RTS0047537,18
RTS0047538,45
RTS0047540,33
RTS0047541,41
RTS0047543,13
RTS0047544,10
RTS0047545,16
RTS0047546,11
RTS0047547,7
RTS0047548,39
RTS0047549,24
RTS0047550,20
RTS0047551,16
RTS0047552,12
RTS0047553,13
RTS0047558,15
RTS0047559,17
RTS0047560,6
RTS0047561,8
RTS0047562,11
RTS0047563,19
RTS0047564,12
RTS0047565,18
RTS0047566,12
RTS0047567,9
RTS0047568,7
RTS0047569,15
RTS0047570,10
RTS0047571,17
RTS0047572,8
RTS0047573,8
RTS0047574,13
RTS0047575,11
RTS0047576,9
RTS0047577,10
RTS0047578,16
RTS0047579,9
RTS0047580,15
RTS0047581,15
RTS0047582,14
RTS0047583,4
RTS0047584,9
RTS0047585,10
RTS0047586,8
RTS0047587,10
RTS0047588,13
RTS0047590,19
RTS0047591,6
RTS0047592,12
RTS0047593,8
RTS0047594,12
RTS0047595,5
RTS0047596,18
RTS0047597,9
RTS0047598,18
RTS0047599,9
RTS0047600,18
RTS0047601,53
RTS0047602,31
RTS0047603,10
RTS0047604,15
RTS0047606,6
RTS0047613,19
RTS0047614,25
RTS0047615,9
RTS0047616,30
RTS0047617,33
RTS0047618,11
RTS0047619,10
RTS0047620,6
RTS0047621,12
RTS0047622,6
RTS0047624,16
RTS0047625,7
RTS0047626,16
RTS0047627,10
RTS0047628,4
RTS0047629,17
RTS0047630,5
RTS0047631,10
RTS0047632,8
RTS0047633,8
RTS0047634,8
RTS0047635,6
RTS0047636,15
RTS0047637,6
RTS0047638,13
RTS0047639,13
RTS0047640,10
RTS0047641,8
RTS0047642,10
RTS0047643,6
RTS0047644,4
RTS0047645,9
RTS0047646,10
RTS0047647,6
RTS0047648,9
RTS0047649,8
RTS0047650,6
RTS0047651,6
RTS0047652,6
RTS0047653,9
RTS0047654,12
RTS0047656,19
RTS0047657,8
RTS0047658,8
RTS0047659,10
RTS0047660,5
RTS0047661,14
RTS0047662,3
RTS0047663,4
RTS0047664,10
RTS0047665,10
RTS0047666,6
RTS0047667,6
RTS0047668,7
RTS0047669,13
RTS0047670,18
RTS0047672,10
RTS0047673,8
RTS0047674,11
RTS0047675,10
RTS0047676,9
RTS0047677,7
RTS0047678,15
RTS0047679,8
RTS0047680,14
RTS0047681,6
RTS0047682,12
RTS0047684,7
RTS0047685,9
RTS0047686,11
RTS0047687,7
RTS0047688,9
RTS0047689,7
RTS0047691,7
RTS0047692,7
RTS0047693,12
RTS0047694,8
RTS0047695,9
RTS0047696,6
RTS0047697,11
RTS0047698,15
RTS0047699,24
RTS0047700,12
RTS0047701,6
RTS0047702,24
RTS0047703,24
RTS0047704,21
RTS0047705,18
RTS0047706,15
RTS0047707,15
RTS0047708,46
RTS0047709,114
RTS0047710,16
RTS0047711,9
RTS0047712,13
RTS0047713,28
RTS0047714,39
RTS0047715,25
RTS0047716,33
RTS0047717,33
RTS0047718,26
RTS0047720,11
RTS0047721,11
RTS0047722,20
RTS0047723,19
RTS0047724,71
RTS0047725,74
RTS0047726,54
RTS0047727,36
RTS0047728,57
RTS0047729,16
RTS0047730,11
RTS0047731,16
RTS0047732,9
RTS0047733,9
RTS0047734,13
RTS0047735,7
RTS0047736,30
RTS0047737,15
RTS0047738,10
RTS0047739,11
RTS0047740,19
RTS0047741,14
RTS0047742,10
RTS0047743,13
RTS0047744,34
RTS0047745,42
RTS0047746,14
RTS0047747,30
RTS0047748,33
RTS0047749,33
RTS0047750,11
RTS0047752,8
RTS0047753,20
RTS0047754,38
RTS0047755,43
RTS0047756,28
RTS0047757,11
RTS0047758,26
RTS0047759,10
RTS0047760,24
RTS0047761,11
RTS0047762,11
RTS0047763,15
RTS0047764,15
RTS0047765,14
RTS0047766,15
RTS0047767,6
RTS0047768,10
RTS0047769,29
RTS0047770,23
RTS0047771,27
RTS0047772,33
RTS0047773,30
RTS0047774,16
RTS0047775,12
RTS0047776,10
RTS0047777,9
RTS0047778,17
RTS0047779,16
RTS0047780,19
RTS0047781,22
RTS0047782,28
RTS0047783,20
RTS0047784,16
RTS0047785,5
RTS0047786,23
RTS0047787,37
RTS0047788,9
RTS0047789,9
RTS0047790,9
RTS0047791,11
RTS0047792,7
RTS0047793,44
RTS0047794,7
RTS0047795,11
RTS0047796,45
RTS0047797,11
RTS0047798,15
RTS0047799,8
RTS0047800,13
RTS0047801,12
RTS0047802,17
RTS0047803,11
RTS0047804,9
RTS0047805,18
RTS0047806,17
RTS0047807,44
RTS0047808,69
RTS0047809,11
RTS0047810,25
RTS0047811,36
RTS0047812,27
RTS0047813,27
RTS0047814,16
RTS0047816,5
RTS0047817,16
RTS0047818,9
RTS0047819,16
RTS0047820,9
RTS0047821,77
RTS0047822,16
RTS0047823,14
RTS0047824,11
RTS0047825,19
RTS0047826,10
RTS0047827,16
RTS0047828,9
RTS0047829,20
RTS0047830,9
RTS0047831,15
RTS0047832,14
RTS0047833,9
RTS0047834,7
RTS0047835,23
RTS0047836,27
RTS0047837,31
RTS0047838,33
RTS0047839,24
RTS0047840,23
RTS0047841,11
RTS0047842,9
RTS0047843,13
RTS0047844,10
RTS0047845,11
RTS0047846,9
RTS0047847,12
RTS0047848,6
RTS0047849,20
RTS0047850,8
RTS0047851,7
RTS0047852,19
RTS0047853,14
RTS0047854,22
RTS0047855,12
RTS0047856,12
RTS0047857,10
RTS0047858,14
RTS0047859,8
RTS0047860,13
RTS0047861,10
RTS0047862,8
RTS0047863,4
RTS0047864,15
RTS0047865,14
RTS0047866,19
RTS0047867,14
RTS0047868,14
RTS0047869,21
RTS0047870,35
RTS0047871,11
RTS0047872,16
RTS0047873,6
RTS0047874,5
RTS0047875,8
RTS0047876,9
RTS0047877,13
RTS0047878,6
RTS0047879,25
RTS0047880,17
RTS0047881,16
RTS0047882,11
RTS0047883,26
RTS0047884,12
RTS0047885,11
RTS0047886,2
RTS0047890,58
RTS0047891,47
RTS0047892,18
RTS0047893,10
RTS0047894,15
RTS0047895,15
RTS0047896,11
RTS0047897,20
RTS0047898,15
RTS0047899,16
RTS0047900,36
RTS0047901,9
RTS0047902,30
RTS0047903,19
RTS0047904,25
RTS0047905,18
RTS0047906,21
RTS0047907,136
RTS0047908,120
RTS0047909,142
RTS0047910,10
RTS0047912,14
RTS0047913,13
RTS0047914,25
RTS0047915,8
RTS0047916,10
RTS0047917,11
RTS0047919,9
RTS0047920,50
RTS0047921,108
RTS0047924,12
RTS0047925,13
RTS0047926,4
RTS0047927,15
RTS0047928,30
RTS0047929,8
RTS0047930,17
RTS0047931,12
RTS0047932,12
RTS0047933,12
RTS0047934,5
RTS0047935,15
RTS0047936,9
RTS0047937,21
RTS0047938,20
RTS0047939,57
RTS0047940,104
RTS0047941,10
RTS0047942,7
RTS0047943,12
RTS0047944,19
RTS0047945,16
RTS0047946,12
RTS0047947,9
RTS0047948,14
RTS0047949,38
RTS0047950,16
RTS0047951,20
RTS0047952,42
RTS0047953,10
RTS0047954,7
RTS0047956,9
RTS0047957,10
RTS0047958,20
RTS0047959,12
RTS0047960,17
RTS0047961,11
RTS0047963,42
RTS0047964,13
RTS0047965,6
RTS0047966,13
RTS0047967,6
RTS0047968,10
RTS0047969,41
RTS0047970,10
RTS0047972,12
RTS0047973,12
RTS0047974,15
RTS0047975,17
RTS0047976,12
RTS0047977,12
RTS0047978,14
RTS0047979,19
RTS0047980,10
RTS0047981,38
RTS0047982,12
RTS0047985,148
RTS0047986,13
RTS0047987,10
RTS0047988,25
RTS0047990,13
RTS0047991,45
RTS0047992,15
RTS0047993,10
RTS0047994,11
RTS0047995,11
RTS0047996,7
RTS0047997,19
RTS0047998,28
RTS0047999,13
RTS0048000,14
RTS0048001,13
RTS0048003,49
RTS0048005,20
RTS0048006,13
RTS0048008,23
RTS0048009,18
RTS0048012,11
RTS0048013,12
RTS0048014,7
RTS0048015,19
RTS0048016,25
RTS0048017,62
RTS0048018,30
RTS0048019,49
RTS0048020,16
RTS0048021,11
RTS0048022,14
RTS0048023,31
RTS0048024,9
RTS0048026,11
RTS0048027,30
RTS0048028,8
RTS0048029,1
RTS0048030,8
RTS0048031,15
RTS0048032,166
RTS0048033,10
RTS0048034,13
RTS0048035,12
RTS0048036,15
RTS0048037,12
RTS0048038,33
RTS0048040,11
RTS0048041,16
RTS0048042,18
RTS0048043,32
RTS0048044,8
RTS0048045,11
RTS0048046,17
RTS0048047,12
RTS0048048,10
RTS0048049,16
RTS0048050,13
RTS0048051,94
RTS0048052,23
RTS0048053,17
RTS0048054,23
RTS0048055,13
RTS0048056,15
RTS0048057,12
RTS0048058,10
RTS0048059,17
RTS0048060,9
RTS0048061,8
RTS0048062,6
RTS0048063,9
RTS0048064,24
RTS0048065,16
RTS0048066,16
RTS0048067,9
RTS0048068,13
RTS0048069,14
RTS0048070,10
RTS0048071,21
RTS0048072,8
RTS0048073,6
RTS0048074,7
RTS0048076,12
RTS0048077,8
RTS0048078,17
RTS0048079,18
RTS0048080,31
RTS0048081,10
RTS0048082,12
RTS0048084,8
RTS0048085,25
RTS0048086,14
RTS0048087,14
RTS0048088,14
RTS0048089,16
RTS0048090,11
RTS0048091,14
RTS0048092,14
RTS0048093,50
RTS0048094,9
RTS0048096,11
RTS0048097,15
RTS0048098,1245
RTS0048099,1395
RTS0048100,1359
RTS0048101,1017
RTS0048102,1497
RTS0048104,15
RTS0048105,14
RTS0048106,14
RTS0048107,12
RTS0048108,20
RTS0048109,8
RTS0048110,8
RTS0048111,11
RTS0048112,16
RTS0048113,7
RTS0048114,10
RTS0048115,11
RTS0048116,9
RTS0048117,12
RTS0048118,9
RTS0048120,10
RTS0048126,5
RTS0048127,15
RTS0048129,16
RTS0048130,9
RTS0048131,33
RTS0048132,40
RTS0048133,17
RTS0048134,42
RTS0048135,55
RTS0048136,6
RTS0048138,17
RTS0048139,22
RTS0048140,22
RTS0048141,11
RTS0048142,20
RTS0048144,16
RTS0048145,16
RTS0048146,11
RTS0048147,10
RTS0048148,13
RTS0048149,4
RTS0048150,17
RTS0048151,12
RTS0048152,17
RTS0048153,12
RTS0048154,10
RTS0048155,19
RTS0048156,44
RTS0048158,28
RTS0048159,10
RTS0048160,619
RTS0048161,885
RTS0048162,22
RTS0048163,16
RTS0048164,121
RTS0048165,52
RTS0048166,25
RTS0048167,36
RTS0048168,20
RTS0048169,20
RTS0048170,14
RTS0048171,14
RTS0048172,10
RTS0048173,9
RTS0048175,15
RTS0048176,13
RTS0048177,5
RTS0048178,9
RTS0048179,7
RTS0048180,17
RTS0048181,35
RTS0048182,19
RTS0048183,23
RTS0048184,30
RTS0048185,27
RTS0048186,14
RTS0048188,17
RTS0048189,17
RTS0048190,17
RTS0048191,15
RTS0048192,23
RTS0048193,22
RTS0048194,22
RTS0048195,26
RTS0048196,15
RTS0048197,26
RTS0048198,30
RTS0048200,20
RTS0048201,17
RTS0048202,13
RTS0048203,24
RTS0048204,14
RTS0048205,17
RTS0048207,15
RTS0048208,37
RTS0048209,21
RTS0048210,20
RTS0048211,20
RTS0048212,12
RTS0048213,15
RTS0048214,7
RTS0048215,24
RTS0048216,19
RTS0048217,22
RTS0048218,17
RTS0048219,9
RTS0048220,16
RTS0048221,17
RTS0048222,10
RTS0048223,10
RTS0048224,15
RTS0048225,11
RTS0048226,19
RTS0048227,27
RTS0048228,9
RTS0048229,13
RTS0048230,15
RTS0048231,29
RTS0048232,13
RTS0048233,11
RTS0048234,13
RTS0048235,22
RTS0048236,24
RTS0048237,12
RTS0048238,27
RTS0048239,8
RTS0048240,12
RTS0048241,22
RTS0048242,41
RTS0048243,33
RTS0048244,29
RTS0048245,19
RTS0048246,41
RTS0049343,21
RTS0049344,32
RTS0049345,19
RTS0049346,8
RTS0049347,12
RTS0049348,22
RTS0049349,21
RTS0049350,11
RTS0049351,11
RTS0049352,8
RTS0049353,9
RTS0049354,4
RTS0049355,8
RTS0049356,28
RTS0049357,14
RTS0049358,12
RTS0049359,9
RTS0049360,13
RTS0049361,14
RTS0049362,17
RTS0049363,14
RTS0049364,11
RTS0049365,11
RTS0049366,62
RTS0049367,45
RTS0049368,12
RTS0049369,8
RTS0049370,7
RTS0049371,16
RTS0049372,19
RTS0049373,47
RTS0049374,28
RTS0049375,29
RTS0049376,32
RTS0049377,27
RTS0049378,34
RTS0049379,15
RTS0049380,22
RTS0049381,17
RTS0049382,21
RTS0049383,8
RTS0049384,15
RTS0049385,9
RTS0049386,24
RTS0049387,13
RTS0049388,7
RTS0049389,11
RTS0049390,226
RTS0049391,305
RTS0049392,291
RTS0049393,360
RTS0049394,120
RTS0049395,138
RTS0049396,62
RTS0049397,80
RTS0049398,67
RTS0049399,29
RTS0049400,38
RTS0049401,15
RTS0049402,16
RTS0049403,8
RTS0049404,12
RTS0049405,16
RTS0049406,7
RTS0049407,15
RTS0049408,23
RTS0049409,10
RTS0049410,7
RTS0049411,13
RTS0049412,9
RTS0049413,8
RTS0049414,10
RTS0049415,16
RTS0049416,12
RTS0049417,18
RTS0049418,11
RTS0049419,8
RTS0049420,9
RTS0049421,11
RTS0049422,4
RTS0049423,11
RTS0049424,53
RTS0049425,13
RTS0049426,23
RTS0049427,17
RTS0049428,7
RTS0049429,21
RTS0049430,22
RTS0049431,22
RTS0049432,13
RTS0049433,13
RTS0049434,7
RTS0049435,11
RTS0049436,15
RTS0049437,47
RTS0049438,9
RTS0049439,36
RTS0049440,14
RTS0049441,35
RTS0049442,25
RTS0049443,22
RTS0049444,18
RTS0049445,22
RTS0049446,11
RTS0049447,14
RTS0049448,6
RTS0049449,24
RTS0049450,16
RTS0049451,15
RTS0049452,11
RTS0049453,16
RTS0049454,5
RTS0049455,12
RTS0049456,14
RTS0049457,29
RTS0049458,9
RTS0049459,50
RTS0049460,40
RTS0049461,66
RTS0049462,70
RTS0049463,20
RTS0049464,15
RTS0049465,12
RTS0049466,8
RTS0049467,8
RTS0049468,22
RTS0049469,14
RTS0049470,18
RTS0049471,38
RTS0049472,27
RTS0049473,74
RTS0049474,7
RTS0049475,8
RTS0049476,10
RTS0049477,13
RTS0049478,16
RTS0049479,1291
RTS0049480,136
RTS0049481,4
RTS0049482,13
RTS0049483,6
RTS0049484,21
RTS0049485,18
RTS0997079,5
RTS0997080,27
RTS0997081,11
RTS0997082,17
RTS0997083,12
RTS0997084,12
RTS0997085,10
RTS0997086,5
RTS0997087,7
RTS0997088,2138
RTS0997089,1112
RTS0997090,19
RTS0997091,32
RTS0997092,4
RTS0997093,8
RTS0997094,2
RTS0997095,5
RTS0997096,5
RTS0997097,3
RTS0997098,13
RTS0997099,9
RTS0997100,8
RTS0997101,7
RTS0997102,7
RTS0997103,2
RTS0997104,8
RTS0997105,6
RTS0997106,9
RTS0997107,5
RTS0997108,10
RTS0997109,6
RTS0997110,7
RTS0997111,7
RTS0997112,9
RTS0997113,8
RTS0997114,6
RTS0997115,6
RTS0997116,3
RTS0997117,5
RTS0997118,4
RTS0997119,4
RTS0997120,2
RTS0997121,9
RTS0997122,32
RTS0997123,29
RTS0997124,17
RTS0997125,74
RTS0997126,113
RTS0997127,91
RTS0997128,58
RTS0997129,149
RTS0997130,19
</Code_Summary>
