# Supplementary material for: Spatial meta-transcriptomics reveal associations of intratumor bacteria burden with lung cancer cells showing a distinct oncogenic signature
Source: J Immunother Cancer. 2022 Jul 6;10(7):e004698. doi: 10.1136/jitc-2022-004698 (PMC9260850; doi:10.1136/jitc-2022-004698)
Supplement: Supplementary data [file jitc-2022-004698supp009.zip › DSP-1001660004186-C-F09.dcc]

<Header>
FileVersion,0.02
SoftwareVersion,"GeoMx_NGS_Pipeline_ 2.0.0"
Date,2020-6-15
</Header>

<Scan_Attributes>
ID,DSP-1001660004186-C-F09
Plate_ID,1001660004186
Well,F09
</Scan_Attributes>

<NGS_Processing_Attributes>
SeqSetId,
tamperedIni,No
Raw,2737847
Trimmed,2638742
Stitched,2620052
Aligned,2572194
umiQ30,0.9920
rtsQ30,0.9911
</NGS_Processing_Attributes>


<Code_Summary>
RTS0039454,146
RTS0039455,105
RTS0039456,96
RTS0039457,274
RTS0039458,52
RTS0039459,52
RTS0039460,33
RTS0039461,53
RTS0039462,43
RTS0039463,31
RTS0039464,65
RTS0039465,75
RTS0039466,59
RTS0039467,126
RTS0039468,55
RTS0039469,42
RTS0039470,52
RTS0039471,59
RTS0039472,38
RTS0039473,29
RTS0039474,75
RTS0039475,54
RTS0039476,87
RTS0039477,77
RTS0039478,63
RTS0039479,63
RTS0039480,37
RTS0039481,35
RTS0039482,56
RTS0039483,36
RTS0039484,39
RTS0039485,55
RTS0039486,32
RTS0039487,44
RTS0039488,50
RTS0039489,46
RTS0039490,53
RTS0039491,47
RTS0039492,29
RTS0039493,55
RTS0039494,61
RTS0039495,62
RTS0039496,85
RTS0039497,43
RTS0039498,41
RTS0039499,147
RTS0039500,34
RTS0039501,109
RTS0039502,120
RTS0039503,79
RTS0039504,42
RTS0039505,56
RTS0039506,47
RTS0039507,58
RTS0039508,60
RTS0039509,61
RTS0039510,97
RTS0039511,101
RTS0039512,50
RTS0039513,55
RTS0039514,112
RTS0039515,101
RTS0039516,48
RTS0039517,46
RTS0039518,38
RTS0039519,34
RTS0039520,44
RTS0039521,38
RTS0039522,40
RTS0039523,41
RTS0039524,51
RTS0039525,57
RTS0039526,55
RTS0039527,61
RTS0039528,58
RTS0039529,73
RTS0039530,34
RTS0039531,58
RTS0039532,47
RTS0039533,64
RTS0039534,41
RTS0039535,52
RTS0039536,66
RTS0039537,51
RTS0039538,42
RTS0039539,51
RTS0039540,41
RTS0039541,53
RTS0039542,38
RTS0039543,50
RTS0039544,35
RTS0039545,51
RTS0039546,37
RTS0039547,37
RTS0039548,60
RTS0039549,48
RTS0039550,41
RTS0039551,111
RTS0039552,45
RTS0039553,55
RTS0039554,75
RTS0039555,71
RTS0039556,25
RTS0039557,50
RTS0039558,45
RTS0039559,47
RTS0039560,52
RTS0039561,41
RTS0039562,52
RTS0039563,35
RTS0039564,48
RTS0039565,56
RTS0039566,53
RTS0039567,45
RTS0039568,41
RTS0039569,47
RTS0039570,42
RTS0039571,55
RTS0039572,40
RTS0039573,41
RTS0039574,42
RTS0039575,37
RTS0039576,32
RTS0039577,66
RTS0039578,36
RTS0039579,46
RTS0039580,66
RTS0039581,54
RTS0039582,44
RTS0039583,65
RTS0039584,69
RTS0039585,50
RTS0039586,41
RTS0039587,34
RTS0039588,45
RTS0039589,49
RTS0039590,58
RTS0039591,69
RTS0039592,50
RTS0039593,40
RTS0039594,43
RTS0039595,40
RTS0039596,60
RTS0039597,45
RTS0039598,46
RTS0039599,42
RTS0039600,42
RTS0039601,28
RTS0039602,32
RTS0039603,50
RTS0039604,55
RTS0039605,55
RTS0039606,35
RTS0039607,42
RTS0039608,41
RTS0039609,29
RTS0039610,46
RTS0039611,48
RTS0039612,53
RTS0039613,36
RTS0039614,40
RTS0039615,37
RTS0039616,37
RTS0039617,37
RTS0039619,53
RTS0039620,35
RTS0039621,39
RTS0039622,42
RTS0039623,39
RTS0039624,44
RTS0039625,34
RTS0039626,48
RTS0039627,24
RTS0039628,33
RTS0039629,33
RTS0039630,37
RTS0039631,29
RTS0039632,56
RTS0039633,37
RTS0039634,58
RTS0039635,46
RTS0039636,39
RTS0039637,41
RTS0039638,53
RTS0039639,36
RTS0039640,31
RTS0039641,37
RTS0039642,53
RTS0039643,44
RTS0039644,39
RTS0039645,31
RTS0039646,47
RTS0039647,42
RTS0039648,37
RTS0039649,62
RTS0039650,42
RTS0039651,66
RTS0039652,98
RTS0039653,48
RTS0039654,46
RTS0039655,59
RTS0039656,60
RTS0039657,64
RTS0039658,67
RTS0039659,89
RTS0039660,31
RTS0039661,54
RTS0039662,29
RTS0039663,40
RTS0039664,54
RTS0039665,52
RTS0039666,37
RTS0039667,53
RTS0039668,55
RTS0039669,83
RTS0039670,48
RTS0039671,58
RTS0039672,75
RTS0039673,56
RTS0039674,55
RTS0039675,53
RTS0039676,50
RTS0039677,46
RTS0039678,44
RTS0039679,65
RTS0039680,58
RTS0039681,65
RTS0039682,64
RTS0039683,35
RTS0039684,68
RTS0039685,60
RTS0039686,130
RTS0039687,180
RTS0039688,139
RTS0039689,97
RTS0039690,85
RTS0039691,37
RTS0039692,46
RTS0039693,41
RTS0039694,60
RTS0039695,35
RTS0039696,39
RTS0039697,44
RTS0039698,40
RTS0039699,69
RTS0039700,37
RTS0039701,40
RTS0039702,51
RTS0039703,59
RTS0039704,52
RTS0039705,30
RTS0039706,44
RTS0039707,53
RTS0039708,52
RTS0039709,37
RTS0039710,48
RTS0039711,49
RTS0039712,77
RTS0039713,74
RTS0039714,41
RTS0039715,39
RTS0039716,32
RTS0039717,40
RTS0039718,25
RTS0039719,41
RTS0039720,71
RTS0039721,50
RTS0039722,43
RTS0039723,78
RTS0039724,49
RTS0039725,47
RTS0039726,51
RTS0039727,52
RTS0039728,43
RTS0039729,46
RTS0039730,51
RTS0039731,46
RTS0039732,53
RTS0039733,61
RTS0039734,64
RTS0039735,60
RTS0039736,36
RTS0039737,60
RTS0039738,54
RTS0039739,59
RTS0039740,29
RTS0039741,43
RTS0039742,38
RTS0039743,46
RTS0039744,36
RTS0039745,53
RTS0039746,47
RTS0039747,67
RTS0039749,49
RTS0039750,46
RTS0039751,42
RTS0039752,41
RTS0039753,44
RTS0039754,46
RTS0039755,48
RTS0039756,38
RTS0039757,43
RTS0039758,50
RTS0039759,38
RTS0039760,37
RTS0039761,50
RTS0039762,55
RTS0039763,41
RTS0039764,29
RTS0039765,35
RTS0039766,58
RTS0039767,44
RTS0039768,62
RTS0039769,40
RTS0039770,95
RTS0039771,43
RTS0039772,60
RTS0039773,66
RTS0039774,31
RTS0039775,70
RTS0039776,45
RTS0039777,30
RTS0039778,36
RTS0039779,30
RTS0039780,48
RTS0039781,61
RTS0039782,39
RTS0039783,49
RTS0039784,45
RTS0039785,73
RTS0039786,51
RTS0039787,41
RTS0039788,52
RTS0039789,33
RTS0039790,57
RTS0039791,69
RTS0039792,41
RTS0039793,38
RTS0039794,55
RTS0039795,38
RTS0039796,38
RTS0039797,51
RTS0039798,47
RTS0039799,52
RTS0039800,56
RTS0039801,49
RTS0039802,45
RTS0039803,75
RTS0039804,70
RTS0039805,44
RTS0039806,40
RTS0039807,33
RTS0039808,60
RTS0039809,46
RTS0039810,63
RTS0039811,49
RTS0039812,44
RTS0039813,42
RTS0039814,69
RTS0039815,51
RTS0039816,47
RTS0039817,63
RTS0039818,53
RTS0039819,69
RTS0039820,41
RTS0039821,40
RTS0039822,45
RTS0039823,52
RTS0039824,62
RTS0039825,48
RTS0039826,54
RTS0039827,53
RTS0039828,37
RTS0039829,59
RTS0039830,52
RTS0039831,44
RTS0039832,52
RTS0039833,39
RTS0039834,48
RTS0039835,56
RTS0039836,49
RTS0039838,39
RTS0039839,48
RTS0039840,19
RTS0039841,58
RTS0039842,49
RTS0039843,38
RTS0039844,58
RTS0039845,36
RTS0039846,56
RTS0039847,48
RTS0039848,41
RTS0039849,46
RTS0039850,32
RTS0039851,46
RTS0039852,44
RTS0039853,52
RTS0039854,36
RTS0039855,41
RTS0039856,30
RTS0039857,40
RTS0039858,22
RTS0039859,69
RTS0039860,46
RTS0039861,34
RTS0039862,55
RTS0039863,45
RTS0039864,58
RTS0039865,55
RTS0039866,42
RTS0039867,50
RTS0039868,56
RTS0039869,51
RTS0039870,52
RTS0039871,50
RTS0039872,30
RTS0039873,46
RTS0039874,54
RTS0039875,51
RTS0039876,39
RTS0039877,30
RTS0039878,41
RTS0039879,45
RTS0039880,32
RTS0039881,34
RTS0039882,29
RTS0039883,37
RTS0039884,34
RTS0039885,64
RTS0039886,37
RTS0039887,39
RTS0039888,44
RTS0039890,22
RTS0039891,54
RTS0039892,51
RTS0039893,67
RTS0039894,50
RTS0039895,51
RTS0039896,53
RTS0039897,34
RTS0039898,76
RTS0039899,37
RTS0039900,62
RTS0039901,46
RTS0039902,44
RTS0039903,32
RTS0039904,47
RTS0039905,50
RTS0039906,46
RTS0039907,44
RTS0039908,43
RTS0039909,28
RTS0039910,45
RTS0039911,27
RTS0039912,42
RTS0039913,33
RTS0039914,46
RTS0039915,58
RTS0039916,42
RTS0039917,53
RTS0039918,62
RTS0039919,47
RTS0039920,43
RTS0039921,51
RTS0039922,48
RTS0039923,38
RTS0039924,55
RTS0039925,29
RTS0039926,44
RTS0039927,29
RTS0039928,46
RTS0039929,48
RTS0039930,59
RTS0039931,34
RTS0039932,54
RTS0039933,54
RTS0039934,38
RTS0039935,39
RTS0039936,40
RTS0039937,42
RTS0039938,50
RTS0039939,50
RTS0039940,46
RTS0039941,47
RTS0039942,60
RTS0039943,23
RTS0039944,42
RTS0039945,45
RTS0039946,52
RTS0039947,55
RTS0039948,63
RTS0039949,63
RTS0039950,61
RTS0039951,43
RTS0039952,56
RTS0039953,45
RTS0039954,38
RTS0039955,64
RTS0039956,53
RTS0039957,70
RTS0039958,70
RTS0039959,49
RTS0039960,66
RTS0039961,38
RTS0039962,42
RTS0039963,33
RTS0039964,59
RTS0039965,49
RTS0039966,41
RTS0039967,27
RTS0039968,37
RTS0039969,39
RTS0039970,39
RTS0039971,50
RTS0039972,25
RTS0039973,23
RTS0039974,40
RTS0039975,28
RTS0039976,49
RTS0039977,57
RTS0039978,48
RTS0039979,41
RTS0039980,37
RTS0039981,37
RTS0039982,56
RTS0039983,48
RTS0039984,33
RTS0039985,55
RTS0039986,234
RTS0039987,145
RTS0039988,110
RTS0039989,136
RTS0039990,69
RTS0039991,50
RTS0039992,47
RTS0039993,47
RTS0039994,47
RTS0039995,73
RTS0039996,84
RTS0039997,57
RTS0039998,76
RTS0039999,76
RTS0040000,84
RTS0040001,47
RTS0040002,45
RTS0040003,51
RTS0040004,48
RTS0040005,47
RTS0040006,57
RTS0040007,51
RTS0040008,45
RTS0040009,46
RTS0040010,38
RTS0040011,50
RTS0040012,29
RTS0040013,38
RTS0040014,46
RTS0040015,38
RTS0040016,35
RTS0040017,40
RTS0040018,36
RTS0040019,63
RTS0040020,60
RTS0040021,44
RTS0040022,60
RTS0040023,53
RTS0040024,40
RTS0040025,41
RTS0040026,36
RTS0040027,32
RTS0040028,49
RTS0040029,48
RTS0040030,39
RTS0040031,62
RTS0040032,46
RTS0040033,46
RTS0040034,52
RTS0040035,31
RTS0040036,59
RTS0040037,51
RTS0040038,41
RTS0040039,47
RTS0040040,36
RTS0040041,34
RTS0040042,52
RTS0040043,54
RTS0040044,46
RTS0040045,42
RTS0040046,45
RTS0040047,71
RTS0040048,61
RTS0040049,44
RTS0040050,40
RTS0040051,42
RTS0040052,44
RTS0040053,50
RTS0040054,45
RTS0040055,40
RTS0040056,37
RTS0040057,41
RTS0040058,52
RTS0040059,47
RTS0040060,45
RTS0040061,50
RTS0040062,38
RTS0040063,35
RTS0040064,61
RTS0040065,44
RTS0040066,52
RTS0040067,46
RTS0040068,52
RTS0040069,43
RTS0040070,42
RTS0040071,54
RTS0040072,60
RTS0040073,58
RTS0040074,62
RTS0040075,49
RTS0040076,38
RTS0040077,45
RTS0040078,42
RTS0040079,42
RTS0040080,34
RTS0040081,53
RTS0040082,44
RTS0040083,36
RTS0040084,40
RTS0040085,29
RTS0040086,31
RTS0040087,40
RTS0040088,54
RTS0040089,54
RTS0040090,44
RTS0040091,48
RTS0040092,47
RTS0040093,59
RTS0040094,36
RTS0040095,52
RTS0040096,62
RTS0040097,48
RTS0040098,40
RTS0040099,45
RTS0040100,54
RTS0040101,26
RTS0040102,26
RTS0040103,33
RTS0040104,47
RTS0040105,42
RTS0040106,63
RTS0040107,59
RTS0040108,51
RTS0040109,63
RTS0040110,55
RTS0040111,53
RTS0040112,43
RTS0040113,34
RTS0040114,38
RTS0040115,73
RTS0040116,84
RTS0040117,60
RTS0040118,32
RTS0040119,60
RTS0040120,73
RTS0040121,46
RTS0040122,64
RTS0040123,44
RTS0040124,46
RTS0040125,33
RTS0040126,41
RTS0040127,40
RTS0040128,41
RTS0040129,62
RTS0040130,55
RTS0040131,69
RTS0040132,50
RTS0040133,45
RTS0040134,48
RTS0040135,52
RTS0040136,34
RTS0040137,33
RTS0040138,37
RTS0040139,39
RTS0040140,42
RTS0040141,32
RTS0040142,35
RTS0040143,48
RTS0040144,39
RTS0040145,53
RTS0040146,38
RTS0040147,40
RTS0040148,19
RTS0040149,47
RTS0040150,32
RTS0040151,36
RTS0040152,26
RTS0040153,37
RTS0040154,48
RTS0040155,37
RTS0040156,47
RTS0040157,51
RTS0040158,36
RTS0040159,50
RTS0040160,45
RTS0040161,38
RTS0040162,33
RTS0040163,40
RTS0040164,41
RTS0040165,49
RTS0040166,37
RTS0040167,29
RTS0040168,40
RTS0040169,49
RTS0040170,18
RTS0040171,16
RTS0040172,38
RTS0040173,38
RTS0040174,33
RTS0040175,37
RTS0040176,35
RTS0040177,46
RTS0040178,26
RTS0040179,22
RTS0040180,61
RTS0040181,39
RTS0040182,39
RTS0040183,48
RTS0040184,46
RTS0040185,40
RTS0040186,55
RTS0040187,34
RTS0040188,35
RTS0040189,57
RTS0040190,34
RTS0040191,44
RTS0040192,31
RTS0040193,24
RTS0040194,43
RTS0040195,41
RTS0040196,35
RTS0040197,24
RTS0040198,44
RTS0040199,44
RTS0040200,38
RTS0040201,60
RTS0040202,51
RTS0040203,60
RTS0040204,62
RTS0040205,45
RTS0040206,33
RTS0040207,24
RTS0040208,40
RTS0040209,48
RTS0040210,54
RTS0040211,49
RTS0040212,37
RTS0040213,40
RTS0040214,52
RTS0040215,53
RTS0040216,37
RTS0040217,24
RTS0040218,53
RTS0040219,41
RTS0040220,27
RTS0040221,47
RTS0040222,30
RTS0040223,52
RTS0040224,32
RTS0040225,48
RTS0040226,40
RTS0040227,31
RTS0040228,39
RTS0040229,40
RTS0040230,60
RTS0040231,34
RTS0040232,51
RTS0040233,28
RTS0040234,45
RTS0040235,42
RTS0040236,24
RTS0040237,35
RTS0040238,45
RTS0040239,51
RTS0040240,56
RTS0040241,33
RTS0040242,44
RTS0040243,35
RTS0040244,49
RTS0040245,49
RTS0040246,35
RTS0040247,41
RTS0040248,42
RTS0040249,52
RTS0040250,44
RTS0040251,53
RTS0040252,46
RTS0040253,30
RTS0040254,40
RTS0040255,49
RTS0040256,46
RTS0040257,32
RTS0040258,48
RTS0040259,42
RTS0040260,40
RTS0040261,37
RTS0040262,47
RTS0040263,47
RTS0040264,55
RTS0040265,52
RTS0040266,38
RTS0040267,48
RTS0040268,26
RTS0040269,31
RTS0040270,45
RTS0040271,53
RTS0040272,64
RTS0040273,96
RTS0040274,47
RTS0040275,74
RTS0040276,32
RTS0040277,49
RTS0040278,92
RTS0040279,60
RTS0040280,42
RTS0040281,47
RTS0040282,42
RTS0040283,49
RTS0040284,41
RTS0040285,49
RTS0040286,43
RTS0040287,39
RTS0040288,43
RTS0040289,36
RTS0040290,51
RTS0040291,20
RTS0040292,39
RTS0040293,36
RTS0040294,43
RTS0040295,48
RTS0040296,32
RTS0040297,41
RTS0040298,33
RTS0040299,28
RTS0040300,43
RTS0040301,39
RTS0040302,52
RTS0040303,26
RTS0040304,32
RTS0040305,46
RTS0040306,38
RTS0040307,39
RTS0040308,40
RTS0040309,46
RTS0040310,41
RTS0040311,41
RTS0040312,46
RTS0040313,31
RTS0040314,41
RTS0040315,32
RTS0040316,35
RTS0040317,48
RTS0040318,37
RTS0040319,55
RTS0040320,44
RTS0040321,37
RTS0040322,59
RTS0040323,42
RTS0040324,55
RTS0040325,24
RTS0040326,36
RTS0040327,47
RTS0040328,46
RTS0040329,47
RTS0040330,44
RTS0040331,39
RTS0040332,42
RTS0040333,53
RTS0040334,34
RTS0040335,49
RTS0040336,46
RTS0040337,55
RTS0040338,14
RTS0040339,44
RTS0040340,48
RTS0040341,47
RTS0040342,33
RTS0040343,29
RTS0040344,51
RTS0040345,73
RTS0040346,46
RTS0040347,73
RTS0040348,38
RTS0040349,64
RTS0040350,33
RTS0040351,51
RTS0040352,68
RTS0040353,59
RTS0040354,36
RTS0040355,46
RTS0040356,82
RTS0040357,89
RTS0040358,48
RTS0040359,57
RTS0040360,65
RTS0040361,48
RTS0040363,24
RTS0040364,53
RTS0040365,35
RTS0040366,45
RTS0040367,57
RTS0040368,62
RTS0040369,50
RTS0040370,57
RTS0040371,47
RTS0040372,52
RTS0040373,55
RTS0040374,35
RTS0040375,49
RTS0040376,75
RTS0040377,55
RTS0040378,44
RTS0040379,59
RTS0040380,43
RTS0040381,39
RTS0040382,34
RTS0040383,40
RTS0040384,38
RTS0040385,30
RTS0040386,40
RTS0040387,42
RTS0040388,56
RTS0040389,46
RTS0040390,48
RTS0040391,53
RTS0040392,54
RTS0040393,39
RTS0040394,51
RTS0040395,40
RTS0040396,63
RTS0040397,47
RTS0040398,60
RTS0040399,55
RTS0040400,56
RTS0040401,61
RTS0040402,68
RTS0040403,48
RTS0040404,58
RTS0040405,38
RTS0040406,41
RTS0040407,37
RTS0040408,64
RTS0040409,34
RTS0040410,54
RTS0040411,38
RTS0040412,42
RTS0040413,60
RTS0040414,61
RTS0040415,40
RTS0040416,157
RTS0040417,61
RTS0040418,63
RTS0040419,170
RTS0040420,204
RTS0040421,48
RTS0040422,49
RTS0040423,47
RTS0040424,45
RTS0040425,22
RTS0040426,35
RTS0040428,77
RTS0040429,28
RTS0040430,36
RTS0040431,39
RTS0040432,40
RTS0040433,52
RTS0040434,37
RTS0040435,48
RTS0040436,52
RTS0040437,91
RTS0040438,168
RTS0040439,195
RTS0040440,126
RTS0040441,54
RTS0040442,50
RTS0040443,60
RTS0040444,49
RTS0040445,50
RTS0040446,66
RTS0040447,50
RTS0040448,46
RTS0040449,62
RTS0040450,45
RTS0040451,69
RTS0040452,74
RTS0040453,51
RTS0040454,72
RTS0040455,106
RTS0040456,59
RTS0040457,50
RTS0040458,33
RTS0040459,44
RTS0040460,33
RTS0040461,43
RTS0040462,34
RTS0040463,45
RTS0040464,32
RTS0040465,36
RTS0040466,58
RTS0040467,34
RTS0040468,64
RTS0040469,54
RTS0040470,41
RTS0040471,72
RTS0040472,42
RTS0040473,42
RTS0040474,45
RTS0040475,51
RTS0040476,30
RTS0040477,38
RTS0040478,49
RTS0040479,30
RTS0040480,58
RTS0040481,45
RTS0040482,55
RTS0040483,47
RTS0040484,53
RTS0040485,58
RTS0040486,54
RTS0040487,28
RTS0040488,40
RTS0040489,50
RTS0040490,38
RTS0040491,34
RTS0040492,43
RTS0040493,37
RTS0040494,45
RTS0040495,37
RTS0040496,45
RTS0040497,50
RTS0040498,39
RTS0040499,35
RTS0040500,44
RTS0040501,62
RTS0040502,41
RTS0040503,55
RTS0040504,44
RTS0040505,50
RTS0040506,25
RTS0040507,34
RTS0040508,37
RTS0040509,35
RTS0040510,42
RTS0040511,46
RTS0040512,41
RTS0040513,41
RTS0040514,53
RTS0040515,51
RTS0040516,51
RTS0040517,36
RTS0040518,48
RTS0040519,54
RTS0040520,33
RTS0040521,27
RTS0040522,26
RTS0040523,33
RTS0040524,22
RTS0040525,38
RTS0040526,65
RTS0040527,27
RTS0040528,37
RTS0040529,54
RTS0040530,46
RTS0040531,38
RTS0040532,51
RTS0040533,33
RTS0040534,33
RTS0040535,38
RTS0040536,44
RTS0040537,71
RTS0040538,56
RTS0040539,46
RTS0040540,56
RTS0040541,23
RTS0040542,36
RTS0040543,35
RTS0040544,41
RTS0040545,21
RTS0040546,29
RTS0040547,25
RTS0040548,37
RTS0040549,36
RTS0040550,40
RTS0040551,32
RTS0040552,33
RTS0040553,53
RTS0040554,34
RTS0040555,49
RTS0040556,33
RTS0040557,31
RTS0040558,41
RTS0040559,40
RTS0040560,39
RTS0040561,35
RTS0040562,29
RTS0040563,37
RTS0040564,41
RTS0040565,48
RTS0040566,51
RTS0040567,49
RTS0040568,34
RTS0040569,55
RTS0040570,38
RTS0040571,47
RTS0040572,25
RTS0040573,43
RTS0040574,48
RTS0040575,41
RTS0040576,40
RTS0040577,39
RTS0040578,33
RTS0040579,41
RTS0040580,42
RTS0040581,26
RTS0040582,49
RTS0040583,36
RTS0040584,35
RTS0040585,67
RTS0040586,30
RTS0040587,36
RTS0040588,50
RTS0040589,36
RTS0040590,37
RTS0040591,51
RTS0040592,30
RTS0040593,22
RTS0040594,39
RTS0040595,47
RTS0040596,40
RTS0040597,61
RTS0040598,44
RTS0040599,45
RTS0040600,53
RTS0040601,35
RTS0040602,49
RTS0040603,44
RTS0040604,59
RTS0040605,63
RTS0040606,51
RTS0040607,71
RTS0040608,57
RTS0040609,42
RTS0040610,71
RTS0040611,48
RTS0040612,50
RTS0040613,42
RTS0040614,55
RTS0040615,36
RTS0040616,41
RTS0040617,52
RTS0040618,31
RTS0040619,51
RTS0040620,60
RTS0040621,47
RTS0040622,40
RTS0040623,42
RTS0040624,50
RTS0040625,44
RTS0040626,32
RTS0040627,38
RTS0040628,61
RTS0040629,49
RTS0040630,36
RTS0040631,56
RTS0040632,42
RTS0040633,55
RTS0040634,57
RTS0040635,41
RTS0040636,53
RTS0040637,56
RTS0040638,37
RTS0040639,38
RTS0040640,47
RTS0040641,48
RTS0040642,47
RTS0040643,43
RTS0040644,47
RTS0040645,62
RTS0040646,50
RTS0040647,47
RTS0040648,42
RTS0040649,52
RTS0040650,32
RTS0040651,39
RTS0040652,34
RTS0040653,40
RTS0040654,43
RTS0040655,39
RTS0040656,50
RTS0040657,46
RTS0040658,43
RTS0040659,49
RTS0040660,35
RTS0040661,71
RTS0040662,59
RTS0040663,62
RTS0040664,118
RTS0040665,109
RTS0040666,42
RTS0040667,74
RTS0040668,31
RTS0040669,33
RTS0040670,34
RTS0040671,31
RTS0040672,34
RTS0040673,43
RTS0040674,36
RTS0040675,35
RTS0040676,821
RTS0040677,419
RTS0040678,2448
RTS0040679,782
RTS0040680,2749
RTS0040681,229
RTS0040682,292
RTS0040683,739
RTS0040684,523
RTS0040685,261
RTS0040686,28
RTS0040687,54
RTS0040688,22
RTS0040689,36
RTS0040690,50
RTS0040691,37
RTS0040692,46
RTS0040693,54
RTS0040694,38
RTS0040695,41
RTS0040696,43
RTS0040697,46
RTS0040698,30
RTS0040699,39
RTS0040700,40
RTS0040701,289
RTS0040702,1339
RTS0040703,1078
RTS0040704,871
RTS0040705,1159
RTS0040706,36
RTS0040707,25
RTS0040708,25
RTS0040709,43
RTS0040710,37
RTS0040711,33
RTS0040712,41
RTS0040713,47
RTS0040714,48
RTS0040715,43
RTS0040716,36
RTS0040717,36
RTS0040718,34
RTS0040719,32
RTS0040720,48
RTS0040721,26
RTS0040722,32
RTS0040723,39
RTS0040724,47
RTS0040725,22
RTS0040726,151
RTS0040727,163
RTS0040728,196
RTS0040729,117
RTS0040730,98
RTS0040731,132
RTS0040732,108
RTS0040733,38
RTS0040734,72
RTS0040735,71
RTS0040736,755
RTS0040737,355
RTS0040738,305
RTS0040739,566
RTS0040740,471
RTS0040741,47
RTS0040742,42
RTS0040743,38
RTS0040744,37
RTS0040745,57
RTS0040746,50
RTS0040747,53
RTS0040748,49
RTS0040749,50
RTS0040750,58
RTS0040751,52
RTS0040752,53
RTS0040753,54
RTS0040754,30
RTS0040755,43
RTS0040756,53
RTS0040757,36
RTS0040758,48
RTS0040759,45
RTS0040760,61
RTS0040761,49
RTS0040762,48
RTS0040763,35
RTS0040764,42
RTS0040765,69
RTS0040766,46
RTS0040767,35
RTS0040768,43
RTS0040769,57
RTS0040770,37
RTS0040771,27
RTS0040772,40
RTS0040773,52
RTS0040774,41
RTS0040775,58
RTS0040776,44
RTS0040777,44
RTS0040778,79
RTS0040779,74
RTS0040780,65
RTS0040781,43
RTS0040782,59
RTS0040783,42
RTS0040784,48
RTS0040785,71
RTS0040786,49
RTS0040787,42
RTS0040788,45
RTS0040789,37
RTS0040790,43
RTS0040791,36
RTS0040792,33
RTS0040793,26
RTS0040794,35
RTS0040795,37
RTS0040796,99
RTS0040797,37
RTS0040798,40
RTS0040799,37
RTS0040800,32
RTS0040801,40
RTS0040802,53
RTS0040803,41
RTS0040804,43
RTS0040805,51
RTS0040806,49
RTS0040807,53
RTS0040808,44
RTS0040809,42
RTS0040810,49
RTS0040811,61
RTS0040812,52
RTS0040813,55
RTS0040814,41
RTS0040815,54
RTS0040816,42
RTS0040817,30
RTS0040818,52
RTS0040819,60
RTS0040820,44
RTS0040821,51
RTS0040822,61
RTS0040823,42
RTS0040824,41
RTS0040825,70
RTS0040826,81
RTS0040827,49
RTS0040828,47
RTS0040830,64
RTS0040831,45
RTS0040832,42
RTS0040833,48
RTS0040834,42
RTS0040836,66
RTS0040837,41
RTS0040838,53
RTS0040839,43
RTS0040840,54
RTS0040841,41
RTS0040842,56
RTS0040843,65
RTS0040844,61
RTS0040845,61
RTS0040846,45
RTS0040847,38
RTS0040848,38
RTS0040849,43
RTS0040850,46
RTS0040851,44
RTS0040852,27
RTS0040853,54
RTS0040854,53
RTS0040855,54
RTS0040856,44
RTS0040857,39
RTS0040858,53
RTS0040859,28
RTS0040860,38
RTS0040861,87
RTS0040862,51
RTS0040863,48
RTS0040864,58
RTS0040865,56
RTS0040866,41
RTS0040867,47
RTS0040868,48
RTS0040869,46
RTS0040870,42
RTS0040871,50
RTS0040872,60
RTS0040873,31
RTS0040874,56
RTS0040875,43
RTS0040876,46
RTS0040877,40
RTS0040878,46
RTS0040879,41
RTS0040880,46
RTS0040881,40
RTS0040882,32
RTS0040883,28
RTS0040884,45
RTS0040885,36
RTS0040886,41
RTS0040887,40
RTS0040888,54
RTS0040889,74
RTS0040890,71
RTS0040891,39
RTS0040892,61
RTS0040893,31
RTS0040894,45
RTS0040895,40
RTS0040896,21
RTS0040897,45
RTS0040898,36
RTS0040899,32
RTS0040900,34
RTS0040901,53
RTS0040902,46
RTS0040903,29
RTS0040904,41
RTS0040905,39
RTS0040906,46
RTS0040907,54
RTS0040908,38
RTS0040909,53
RTS0040910,29
RTS0040911,60
RTS0040912,38
RTS0040913,33
RTS0040914,30
RTS0040915,36
RTS0040916,53
RTS0040917,42
RTS0040918,45
RTS0040919,21
RTS0040920,33
RTS0040921,60
RTS0040922,37
RTS0040923,47
RTS0040924,57
RTS0040925,55
RTS0040926,42
RTS0040927,22
RTS0040928,36
RTS0040929,31
RTS0040930,40
RTS0040931,41
RTS0040932,53
RTS0040933,26
RTS0040934,38
RTS0040935,47
RTS0040936,50
RTS0040937,34
RTS0040938,48
RTS0040939,48
RTS0040940,36
RTS0040941,51
RTS0040942,49
RTS0040943,40
RTS0040944,59
RTS0040945,47
RTS0040946,75
RTS0040947,87
RTS0040948,137
RTS0040949,64
RTS0040950,83
RTS0040951,47
RTS0040952,30
RTS0040953,27
RTS0040954,41
RTS0040955,33
RTS0040956,42
RTS0040957,34
RTS0040958,51
RTS0040959,44
RTS0040960,44
RTS0040961,49
RTS0040962,44
RTS0040963,52
RTS0040964,47
RTS0040965,43
RTS0040966,59
RTS0040967,39
RTS0040968,48
RTS0040969,30
RTS0040970,47
RTS0040971,54
RTS0040972,37
RTS0040973,39
RTS0040974,49
RTS0040975,46
RTS0040976,42
RTS0040977,41
RTS0040978,36
RTS0040979,68
RTS0040980,42
RTS0040981,38
RTS0040982,47
RTS0040983,61
RTS0040984,69
RTS0040985,55
RTS0040986,54
RTS0040987,58
RTS0040988,48
RTS0040989,50
RTS0040990,39
RTS0040991,61
RTS0040992,37
RTS0040993,44
RTS0040994,75
RTS0040995,43
RTS0040996,41
RTS0040997,52
RTS0040998,34
RTS0040999,46
RTS0041000,51
RTS0041001,37
RTS0041002,43
RTS0041003,52
RTS0041004,55
RTS0041005,37
RTS0041006,42
RTS0041007,41
RTS0041008,51
RTS0041009,43
RTS0041010,40
RTS0041011,35
RTS0041012,46
RTS0041013,39
RTS0041014,43
RTS0041015,43
RTS0041016,45
RTS0041017,34
RTS0041018,47
RTS0041019,40
RTS0041020,44
RTS0041021,45
RTS0041022,50
RTS0041023,47
RTS0041024,49
RTS0041025,54
RTS0041026,57
RTS0041027,42
RTS0041028,48
RTS0041029,45
RTS0041030,34
RTS0041031,45
RTS0041032,65
RTS0041033,39
RTS0041034,63
RTS0041035,38
RTS0041036,43
RTS0041037,35
RTS0041038,47
RTS0041039,42
RTS0041040,49
RTS0041041,33
RTS0041042,37
RTS0041043,43
RTS0041044,31
RTS0041045,40
RTS0041046,102
RTS0041047,143
RTS0041048,59
RTS0041049,199
RTS0041050,239
RTS0041051,63
RTS0041052,36
RTS0041053,64
RTS0041054,44
RTS0041055,38
RTS0041056,51
RTS0041057,37
RTS0041058,46
RTS0041059,30
RTS0041060,38
RTS0041061,42
RTS0041062,45
RTS0041063,54
RTS0041064,34
RTS0041066,50
RTS0041067,57
RTS0041068,55
RTS0041069,57
RTS0041070,68
RTS0041071,53
RTS0041072,50
RTS0041073,50
RTS0041074,44
RTS0041075,65
RTS0041076,41
RTS0041077,44
RTS0041078,56
RTS0041079,41
RTS0041080,60
RTS0041081,61
RTS0041082,43
RTS0041083,56
RTS0041084,51
RTS0041085,32
RTS0041086,43
RTS0041087,64
RTS0041088,47
RTS0041089,47
RTS0041090,35
RTS0041091,38
RTS0041092,54
RTS0041093,45
RTS0041094,46
RTS0041095,39
RTS0041096,35
RTS0041097,49
RTS0041098,40
RTS0041099,41
RTS0041100,42
RTS0041101,41
RTS0041102,56
RTS0041103,49
RTS0041104,58
RTS0041105,50
RTS0041106,99
RTS0041107,140
RTS0041108,106
RTS0041109,89
RTS0041110,64
RTS0041111,52
RTS0041112,57
RTS0041113,45
RTS0041114,50
RTS0041115,59
RTS0041116,47
RTS0041117,51
RTS0041118,59
RTS0041119,53
RTS0041120,35
RTS0041121,48
RTS0041122,46
RTS0041123,43
RTS0041124,25
RTS0041125,33
RTS0041126,54
RTS0041127,65
RTS0041128,64
RTS0041129,37
RTS0041130,32
RTS0041131,62
RTS0041132,78
RTS0041133,72
RTS0041134,91
RTS0041135,81
RTS0041136,50
RTS0041137,54
RTS0041138,51
RTS0041139,61
RTS0041140,41
RTS0041141,48
RTS0041142,52
RTS0041143,39
RTS0041144,48
RTS0041145,71
RTS0041146,31
RTS0041147,48
RTS0041148,41
RTS0041149,44
RTS0041150,36
RTS0041151,45
RTS0041152,33
RTS0041153,43
RTS0041154,47
RTS0041155,50
RTS0041156,64
RTS0041157,38
RTS0041158,47
RTS0041159,46
RTS0041160,39
RTS0041161,48
RTS0041162,41
RTS0041163,54
RTS0041164,29
RTS0041165,35
RTS0041166,26
RTS0041167,52
RTS0041168,40
RTS0041169,53
RTS0041170,49
RTS0041171,54
RTS0041172,55
RTS0041173,44
RTS0041174,49
RTS0041175,50
RTS0041176,44
RTS0041177,55
RTS0041178,31
RTS0041179,46
RTS0041180,42
RTS0041181,46
RTS0041182,56
RTS0041183,51
RTS0041184,34
RTS0041185,49
RTS0041186,34
RTS0041187,53
RTS0041188,31
RTS0041189,64
RTS0041190,57
RTS0041191,59
RTS0041192,50
RTS0041193,54
RTS0041194,43
RTS0041195,45
RTS0041196,50
RTS0041197,35
RTS0041198,56
RTS0041199,51
RTS0041200,45
RTS0041201,30
RTS0041202,55
RTS0041203,60
RTS0041204,52
RTS0041205,49
RTS0041206,41
RTS0041207,76
RTS0041208,64
RTS0041209,62
RTS0041210,33
RTS0041211,75
RTS0041212,82
RTS0041213,82
RTS0041214,83
RTS0041215,43
RTS0041216,69
RTS0041217,61
RTS0041218,44
RTS0041219,67
RTS0041220,30
RTS0041221,52
RTS0041222,21
RTS0041223,38
RTS0041224,50
RTS0041225,47
RTS0041226,46
RTS0041227,40
RTS0041228,41
RTS0041229,45
RTS0041230,45
RTS0041231,72
RTS0041232,58
RTS0041233,74
RTS0041234,93
RTS0041235,43
RTS0041236,47
RTS0041237,43
RTS0041238,39
RTS0041239,44
RTS0041240,50
RTS0041241,60
RTS0041242,48
RTS0041243,39
RTS0041244,53
RTS0041246,41
RTS0041247,48
RTS0041248,43
RTS0041249,35
RTS0041250,43
RTS0041251,42
RTS0041252,40
RTS0041253,56
RTS0041254,52
RTS0041255,41
RTS0041256,40
RTS0041257,36
RTS0041258,40
RTS0041259,52
RTS0041260,60
RTS0041261,55
RTS0041262,55
RTS0041263,58
RTS0041265,81
RTS0041266,70
RTS0041267,50
RTS0041268,61
RTS0041269,61
RTS0041270,66
RTS0041271,68
RTS0041272,41
RTS0041273,59
RTS0041274,43
RTS0041275,57
RTS0041276,39
RTS0041277,34
RTS0041278,56
RTS0041279,49
RTS0041280,57
RTS0041281,34
RTS0041282,36
RTS0041283,52
RTS0041284,46
RTS0041285,35
RTS0041286,37
RTS0041287,37
RTS0041288,45
RTS0041289,52
RTS0041290,47
RTS0041291,49
RTS0041292,52
RTS0041293,39
RTS0041294,25
RTS0041295,49
RTS0041296,50
RTS0041297,45
RTS0041298,52
RTS0041299,36
RTS0041300,44
RTS0041301,47
RTS0041302,65
RTS0041303,47
RTS0041304,39
RTS0041305,53
RTS0041306,48
RTS0041307,31
RTS0041308,34
RTS0041309,54
RTS0041310,51
RTS0041311,38
RTS0041312,47
RTS0041313,67
RTS0041314,76
RTS0041315,50
RTS0041316,48
RTS0041317,49
RTS0041318,50
RTS0041319,42
RTS0041320,49
RTS0041321,63
RTS0041322,45
RTS0041323,34
RTS0041324,58
RTS0041325,41
RTS0041326,38
RTS0041327,48
RTS0041328,72
RTS0041329,47
RTS0041330,44
RTS0041331,54
RTS0041332,38
RTS0041333,49
RTS0041334,42
RTS0041335,52
RTS0041346,75
RTS0041347,53
RTS0041348,51
RTS0041349,55
RTS0041350,101
RTS0041351,45
RTS0041352,46
RTS0041353,38
RTS0041354,43
RTS0041355,48
RTS0041356,41
RTS0041357,36
RTS0041358,43
RTS0041359,40
RTS0041360,42
RTS0041361,55
RTS0041362,44
RTS0041363,59
RTS0041364,55
RTS0041365,49
RTS0041366,39
RTS0041367,34
RTS0041368,52
RTS0041369,37
RTS0041370,44
RTS0041371,51
RTS0041372,53
RTS0041373,37
RTS0041374,50
RTS0041375,40
RTS0041376,107
RTS0041377,30
RTS0041378,29
RTS0041379,36
RTS0041380,38
RTS0041381,61
RTS0041382,58
RTS0041383,49
RTS0041384,50
RTS0041385,55
RTS0041386,50
RTS0041387,30
RTS0041388,34
RTS0041389,37
RTS0041390,34
RTS0041391,22
RTS0041392,35
RTS0041393,30
RTS0041394,30
RTS0041395,35
RTS0041396,36
RTS0041397,34
RTS0041398,52
RTS0041399,41
RTS0041400,49
RTS0041401,40
RTS0041402,57
RTS0041403,33
RTS0041404,16
RTS0041405,48
RTS0041406,45
RTS0041407,59
RTS0041408,35
RTS0041409,38
RTS0041410,45
RTS0041411,48
RTS0041412,55
RTS0041413,42
RTS0041414,52
RTS0041415,48
RTS0041416,31
RTS0041417,36
RTS0041418,54
RTS0041419,51
RTS0041420,48
RTS0041421,51
RTS0041422,45
RTS0041423,45
RTS0041424,49
RTS0041425,42
RTS0041426,48
RTS0041427,49
RTS0041428,55
RTS0041429,47
RTS0041430,43
RTS0041431,45
RTS0041432,39
RTS0041433,23
RTS0041434,54
RTS0041435,38
RTS0041436,53
RTS0041437,29
RTS0041438,36
RTS0041439,62
RTS0041440,51
RTS0041441,38
RTS0041442,38
RTS0041443,61
RTS0041444,56
RTS0041445,31
RTS0041446,46
RTS0041447,52
RTS0041448,32
RTS0041449,54
RTS0041450,50
RTS0041451,50
RTS0041452,68
RTS0041453,64
RTS0041454,33
RTS0041455,42
RTS0041456,37
RTS0041457,43
RTS0041458,41
RTS0041459,60
RTS0041460,38
RTS0041461,31
RTS0041462,36
RTS0041463,33
RTS0041464,31
RTS0041465,47
RTS0041466,59
RTS0041467,70
RTS0041468,71
RTS0041469,69
RTS0041470,106
RTS0041471,54
RTS0041472,35
RTS0041473,44
RTS0041474,45
RTS0041475,49
RTS0041476,38
RTS0041477,35
RTS0041478,32
RTS0041479,39
RTS0041480,35
RTS0041481,33
RTS0041482,34
RTS0041483,33
RTS0041484,35
RTS0041485,43
RTS0041486,56
RTS0041487,62
RTS0041488,66
RTS0041489,40
RTS0041490,45
RTS0041491,60
RTS0041492,32
RTS0041493,35
RTS0041494,31
RTS0041495,44
RTS0041496,105
RTS0041497,106
RTS0041498,94
RTS0041499,126
RTS0041500,83
RTS0041501,57
RTS0041502,38
RTS0041503,42
RTS0041504,39
RTS0041505,54
RTS0041506,58
RTS0041507,34
RTS0041508,31
RTS0041509,48
RTS0041510,52
RTS0041511,37
RTS0041512,55
RTS0041513,42
RTS0041514,34
RTS0041515,44
RTS0041516,47
RTS0041517,42
RTS0041518,31
RTS0041519,47
RTS0041520,43
RTS0041521,37
RTS0041522,45
RTS0041523,43
RTS0041524,49
RTS0041525,51
RTS0041526,74
RTS0041527,185
RTS0041528,170
RTS0041529,41
RTS0041530,117
RTS0041531,51
RTS0041532,35
RTS0041533,39
RTS0041534,42
RTS0041535,36
RTS0041536,58
RTS0041537,45
RTS0041538,35
RTS0041540,43
RTS0041541,39
RTS0041542,32
RTS0041543,27
RTS0041544,34
RTS0041545,44
RTS0041546,43
RTS0041547,49
RTS0041548,50
RTS0041549,48
RTS0041550,45
RTS0041551,62
RTS0041552,50
RTS0041553,47
RTS0041554,54
RTS0041555,37
RTS0041556,30
RTS0041557,43
RTS0041558,33
RTS0041559,47
RTS0041560,32
RTS0041561,43
RTS0041562,64
RTS0041563,36
RTS0041564,44
RTS0041565,65
RTS0041566,42
RTS0041567,51
RTS0041568,59
RTS0041569,46
RTS0041570,49
RTS0041571,33
RTS0041572,30
RTS0041573,31
RTS0041574,33
RTS0041575,46
RTS0041576,33
RTS0041577,34
RTS0041578,40
RTS0041579,38
RTS0041580,42
RTS0041581,56
RTS0041582,57
RTS0041583,50
RTS0041584,44
RTS0041585,36
RTS0041586,54
RTS0041587,70
RTS0041588,26
RTS0041589,62
RTS0041590,42
RTS0041591,35
RTS0041592,40
RTS0041593,38
RTS0041594,44
RTS0041595,38
RTS0041596,37
RTS0041597,33
RTS0041598,72
RTS0041599,32
RTS0041600,43
RTS0041601,48
RTS0041602,40
RTS0041603,55
RTS0041604,45
RTS0041605,33
RTS0041606,28
RTS0041607,36
RTS0041608,33
RTS0041609,33
RTS0041610,42
RTS0041611,38
RTS0041612,51
RTS0041613,33
RTS0041614,40
RTS0041615,55
RTS0041616,53
RTS0041617,44
RTS0041618,44
RTS0041619,47
RTS0041620,62
RTS0041621,45
RTS0041622,35
RTS0041623,47
RTS0041624,53
RTS0041625,41
RTS0041626,69
RTS0041627,48
RTS0041628,39
RTS0041629,61
RTS0041630,52
RTS0041631,53
RTS0041632,47
RTS0041633,54
RTS0041634,60
RTS0041635,57
RTS0041636,50
RTS0041637,75
RTS0041638,64
RTS0041639,38
RTS0041640,66
RTS0041641,57
RTS0041642,33
RTS0041643,32
RTS0041644,31
RTS0041645,50
RTS0041646,70
RTS0041647,87
RTS0041648,90
RTS0041649,60
RTS0041650,87
RTS0041651,37
RTS0041652,41
RTS0041653,38
RTS0041654,44
RTS0041655,50
RTS0041656,46
RTS0041657,53
RTS0041658,54
RTS0041659,39
RTS0041660,47
RTS0041661,64
RTS0041662,59
RTS0041663,40
RTS0041664,50
RTS0041665,37
RTS0041666,58
RTS0041667,41
RTS0041668,44
RTS0041669,49
RTS0041670,61
RTS0041671,60
RTS0041672,46
RTS0041673,38
RTS0041674,46
RTS0041675,36
RTS0041676,45
RTS0041677,52
RTS0041678,43
RTS0041679,61
RTS0041680,74
RTS0041681,48
RTS0041682,67
RTS0041683,39
RTS0041684,50
RTS0041685,70
RTS0041686,50
RTS0041687,21
RTS0041688,46
RTS0041689,29
RTS0041690,39
RTS0041691,67
RTS0041692,40
RTS0041693,48
RTS0041694,37
RTS0041695,45
RTS0041696,30
RTS0041697,47
RTS0041698,39
RTS0041699,60
RTS0041700,36
RTS0041701,28
RTS0041702,25
RTS0041703,48
RTS0041704,33
RTS0041705,45
RTS0041706,36
RTS0041707,50
RTS0041708,57
RTS0041709,61
RTS0041710,48
RTS0041711,34
RTS0041712,50
RTS0041713,43
RTS0041714,42
RTS0041715,39
RTS0041716,194
RTS0041717,134
RTS0041718,151
RTS0041719,164
RTS0041720,157
RTS0041721,46
RTS0041722,32
RTS0041723,56
RTS0041724,41
RTS0041725,34
RTS0041726,45
RTS0041727,36
RTS0041728,36
RTS0041729,42
RTS0041730,35
RTS0041731,41
RTS0041732,30
RTS0041733,44
RTS0041734,38
RTS0041735,50
RTS0041736,44
RTS0041737,48
RTS0041738,71
RTS0041739,52
RTS0041740,44
RTS0041741,55
RTS0041742,54
RTS0041743,44
RTS0041744,45
RTS0041745,37
RTS0041746,82
RTS0041747,71
RTS0041748,53
RTS0041749,54
RTS0041750,74
RTS0041751,39
RTS0041752,30
RTS0041753,45
RTS0041754,42
RTS0041755,25
RTS0041756,70
RTS0041757,53
RTS0041758,43
RTS0041759,72
RTS0041760,24
RTS0041761,43
RTS0041762,42
RTS0041763,59
RTS0041764,47
RTS0041765,48
RTS0041766,41
RTS0041767,34
RTS0041768,31
RTS0041769,47
RTS0041770,56
RTS0041771,35
RTS0041772,51
RTS0041773,41
RTS0041774,42
RTS0041775,46
RTS0041776,71
RTS0041777,45
RTS0041778,46
RTS0041779,60
RTS0041780,41
RTS0041781,24
RTS0041782,34
RTS0041783,40
RTS0041784,53
RTS0041785,52
RTS0041786,30
RTS0041787,56
RTS0041788,50
RTS0041789,41
RTS0041790,29
RTS0041791,40
RTS0041793,35
RTS0041794,29
RTS0041795,40
RTS0041796,27
RTS0041797,48
RTS0041798,49
RTS0041799,55
RTS0041800,36
RTS0041801,42
RTS0041802,41
RTS0041803,45
RTS0041804,50
RTS0041805,40
RTS0041806,42
RTS0041807,30
RTS0041808,40
RTS0041809,66
RTS0041810,48
RTS0041811,77
RTS0041812,54
RTS0041813,56
RTS0041814,42
RTS0041815,66
RTS0041816,63
RTS0041817,45
RTS0041818,53
RTS0041819,63
RTS0041820,46
RTS0041821,69
RTS0041822,42
RTS0041823,32
RTS0041824,56
RTS0041825,34
RTS0041826,57
RTS0041827,65
RTS0041828,52
RTS0041829,51
RTS0041830,30
RTS0041831,33
RTS0041832,58
RTS0041833,34
RTS0041834,43
RTS0041835,42
RTS0041836,41
RTS0041837,45
RTS0041838,33
RTS0041839,47
RTS0041840,33
RTS0041841,29
RTS0041842,39
RTS0041843,52
RTS0041844,42
RTS0041845,33
RTS0041846,35
RTS0041847,33
RTS0041848,38
RTS0041849,39
RTS0041850,50
RTS0041851,38
RTS0041852,48
RTS0041853,39
RTS0041854,41
RTS0041855,35
RTS0041856,32
RTS0041857,62
RTS0041858,42
RTS0041859,39
RTS0041860,43
RTS0041861,49
RTS0041862,50
RTS0041863,63
RTS0041864,66
RTS0041865,55
RTS0041866,48
RTS0041867,53
RTS0041868,43
RTS0041869,34
RTS0041870,38
RTS0041871,59
RTS0041872,42
RTS0041873,59
RTS0041874,61
RTS0041875,32
RTS0041876,57
RTS0041877,51
RTS0041878,45
RTS0041879,74
RTS0041880,95
RTS0041881,60
RTS0041882,60
RTS0041883,50
RTS0041884,49
RTS0041885,51
RTS0041886,48
RTS0041887,74
RTS0041888,87
RTS0041889,46
RTS0041890,49
RTS0041891,63
RTS0041892,55
RTS0041893,65
RTS0041894,39
RTS0041895,64
RTS0041896,56
RTS0041897,55
RTS0041898,64
RTS0041899,49
RTS0041900,54
RTS0041901,47
RTS0041902,54
RTS0041903,60
RTS0041904,53
RTS0041905,72
RTS0041906,238
RTS0041907,38
RTS0041908,94
RTS0041909,51
RTS0041910,73
RTS0041911,44
RTS0041912,57
RTS0041913,57
RTS0041914,40
RTS0041915,76
RTS0041916,69
RTS0041917,139
RTS0041918,140
RTS0041919,368
RTS0041920,168
RTS0041922,71
RTS0041923,49
RTS0041924,35
RTS0041925,39
RTS0041926,49
RTS0041927,39
RTS0041928,50
RTS0041929,49
RTS0041930,59
RTS0041931,42
RTS0041932,45
RTS0041933,34
RTS0041934,20
RTS0041935,32
RTS0041936,37
RTS0041937,46
RTS0041938,46
RTS0041939,43
RTS0041940,45
RTS0041941,30
RTS0041942,41
RTS0041943,38
RTS0041944,41
RTS0041945,42
RTS0041946,76
RTS0041947,39
RTS0041948,23
RTS0041949,46
RTS0041950,40
RTS0041951,52
RTS0041952,52
RTS0041953,31
RTS0041954,60
RTS0041955,48
RTS0041956,51
RTS0041957,42
RTS0041958,41
RTS0041959,57
RTS0041960,48
RTS0041961,27
RTS0041962,51
RTS0041963,48
RTS0041964,87
RTS0041965,31
RTS0041966,28
RTS0041967,45
RTS0041968,29
RTS0041969,32
RTS0041971,53
RTS0041972,69
RTS0041973,46
RTS0041974,46
RTS0041975,70
RTS0041976,37
RTS0041977,91
RTS0041978,46
RTS0041979,36
RTS0041980,62
RTS0041981,156
RTS0041982,91
RTS0041983,149
RTS0041984,85
RTS0041985,213
RTS0041986,54
RTS0041987,107
RTS0041988,45
RTS0041989,41
RTS0041990,77
RTS0041991,46
RTS0041992,63
RTS0041993,55
RTS0041994,44
RTS0041995,52
RTS0041996,47
RTS0041997,45
RTS0041998,36
RTS0041999,59
RTS0042000,49
RTS0042001,43
RTS0042002,39
RTS0042003,38
RTS0042004,38
RTS0042005,47
RTS0042006,51
RTS0042007,74
RTS0042008,72
RTS0042009,72
RTS0042010,51
RTS0042011,55
RTS0042012,47
RTS0042013,57
RTS0042014,45
RTS0042015,46
RTS0042016,37
RTS0042017,34
RTS0042018,35
RTS0042019,44
RTS0042020,41
RTS0042021,52
RTS0042022,46
RTS0042023,58
RTS0042024,42
RTS0042025,42
RTS0042026,45
RTS0042027,51
RTS0042028,41
RTS0042029,49
RTS0042030,37
RTS0042031,71
RTS0042032,48
RTS0042033,37
RTS0042034,47
RTS0042035,63
RTS0042036,29
RTS0042037,55
RTS0042038,52
RTS0042039,46
RTS0042040,41
RTS0042041,66
RTS0042042,50
RTS0042043,28
RTS0042044,76
RTS0042045,54
RTS0042046,61
RTS0042047,49
RTS0042048,33
RTS0042049,31
RTS0042050,38
RTS0042051,61
RTS0042052,70
RTS0042053,50
RTS0042054,28
RTS0042055,42
RTS0042056,47
RTS0042057,28
RTS0042058,28
RTS0042059,33
RTS0042060,42
RTS0042061,37
RTS0042062,62
RTS0042063,58
RTS0042064,46
RTS0042065,51
RTS0042066,51
RTS0042067,65
RTS0042068,62
RTS0042069,27
RTS0042071,38
RTS0042072,33
RTS0042073,29
RTS0042074,49
RTS0042075,37
RTS0042076,49
RTS0042077,27
RTS0042078,24
RTS0042079,45
RTS0042080,47
RTS0042081,66
RTS0042082,51
RTS0042083,28
RTS0042084,55
RTS0042085,37
RTS0042086,26
RTS0042087,46
RTS0042088,30
RTS0042089,28
RTS0042090,42
RTS0042091,53
RTS0042092,54
RTS0042093,43
RTS0042094,39
RTS0042095,44
RTS0042096,57
RTS0042097,35
RTS0042098,64
RTS0042099,51
RTS0042100,42
RTS0042101,54
RTS0042102,40
RTS0042103,44
RTS0042104,48
RTS0042105,41
RTS0042106,47
RTS0042107,46
RTS0042108,27
RTS0042109,44
RTS0042110,49
RTS0042111,43
RTS0042112,53
RTS0042113,56
RTS0042114,31
RTS0042115,46
RTS0042116,36
RTS0042117,30
RTS0042118,35
RTS0042119,41
RTS0042120,40
RTS0042121,50
RTS0042122,39
RTS0042123,43
RTS0042124,21
RTS0042125,52
RTS0042126,41
RTS0042127,39
RTS0042128,61
RTS0042129,52
RTS0042130,43
RTS0042131,44
RTS0042132,50
RTS0042133,58
RTS0042134,58
RTS0042135,55
RTS0042136,49
RTS0042137,60
RTS0042138,33
RTS0042139,58
RTS0042140,45
RTS0042141,49
RTS0042142,52
RTS0042143,47
RTS0042144,42
RTS0042145,42
RTS0042146,73
RTS0042147,53
RTS0042148,68
RTS0042149,66
RTS0042150,67
RTS0042151,31
RTS0042152,43
RTS0042153,40
RTS0042154,68
RTS0042155,49
RTS0042156,53
RTS0042157,40
RTS0042158,47
RTS0042159,27
RTS0042160,31
RTS0042161,41
RTS0042162,39
RTS0042163,71
RTS0042164,53
RTS0042165,45
RTS0042166,55
RTS0042167,54
RTS0042168,55
RTS0042169,48
RTS0042170,53
RTS0042171,58
RTS0042172,46
RTS0042173,48
RTS0042174,44
RTS0042175,38
RTS0042176,40
RTS0042177,59
RTS0042178,62
RTS0042179,68
RTS0042180,48
RTS0042181,45
RTS0042182,57
RTS0042183,32
RTS0042184,50
RTS0042185,40
RTS0042186,46
RTS0042187,35
RTS0042188,42
RTS0042189,48
RTS0042190,42
RTS0042191,92
RTS0042192,47
RTS0042193,32
RTS0042194,82
RTS0042195,48
RTS0042196,42
RTS0042197,61
RTS0042198,26
RTS0042199,56
RTS0042200,37
RTS0042201,43
RTS0042202,29
RTS0042203,43
RTS0042204,39
RTS0042205,38
RTS0042206,33
RTS0042207,38
RTS0042208,21
RTS0042209,46
RTS0042210,35
RTS0042211,42
RTS0042212,47
RTS0042213,38
RTS0042214,37
RTS0042215,45
RTS0042216,47
RTS0042217,49
RTS0042218,45
RTS0042219,34
RTS0042220,45
RTS0042221,34
RTS0042222,37
RTS0042223,36
RTS0042224,43
RTS0042225,47
RTS0042226,61
RTS0042227,47
RTS0042228,54
RTS0042229,43
RTS0042230,48
RTS0042231,53
RTS0042232,51
RTS0042233,63
RTS0042234,40
RTS0042235,35
RTS0042236,43
RTS0042237,39
RTS0042238,45
RTS0042239,39
RTS0042240,42
RTS0042241,39
RTS0042242,31
RTS0042243,50
RTS0042244,42
RTS0042245,39
RTS0042246,76
RTS0042247,66
RTS0042248,134
RTS0042249,67
RTS0042250,49
RTS0042251,37
RTS0042252,48
RTS0042253,40
RTS0042254,60
RTS0042255,40
RTS0042256,85
RTS0042257,42
RTS0042258,34
RTS0042259,57
RTS0042260,36
RTS0042261,62
RTS0042262,46
RTS0042263,59
RTS0042264,65
RTS0042265,53
RTS0042266,46
RTS0042267,51
RTS0042268,29
RTS0042269,28
RTS0042270,48
RTS0042271,65
RTS0042272,45
RTS0042273,36
RTS0042274,32
RTS0042275,35
RTS0042276,39
RTS0042277,34
RTS0042278,31
RTS0042279,43
RTS0042280,40
RTS0042281,18
RTS0042282,36
RTS0042283,31
RTS0042284,33
RTS0042285,36
RTS0042286,37
RTS0042287,51
RTS0042288,51
RTS0042289,63
RTS0042290,54
RTS0042291,60
RTS0042292,77
RTS0042293,52
RTS0042294,43
RTS0042295,62
RTS0042296,38
RTS0042297,45
RTS0042298,41
RTS0042299,57
RTS0042300,53
RTS0042301,46
RTS0042302,28
RTS0042303,37
RTS0042304,51
RTS0042305,37
RTS0042306,52
RTS0042307,52
RTS0042308,59
RTS0042309,60
RTS0042310,55
RTS0042311,47
RTS0042312,36
RTS0042313,49
RTS0042314,47
RTS0042315,49
RTS0042316,36
RTS0042317,37
RTS0042318,49
RTS0042319,40
RTS0042320,34
RTS0042321,50
RTS0042322,40
RTS0042323,38
RTS0042324,40
RTS0042325,39
RTS0042326,34
RTS0042327,40
RTS0042328,40
RTS0042329,49
RTS0042330,54
RTS0042331,41
RTS0042332,46
RTS0042333,58
RTS0042334,46
RTS0042335,52
RTS0042336,55
RTS0042337,37
RTS0042338,50
RTS0042339,42
RTS0042340,38
RTS0042341,40
RTS0042342,40
RTS0042343,60
RTS0042344,52
RTS0042345,44
RTS0042346,47
RTS0042347,34
RTS0042348,43
RTS0042349,46
RTS0042350,38
RTS0042351,33
RTS0042352,50
RTS0042353,46
RTS0042354,59
RTS0042355,37
RTS0042356,57
RTS0042357,53
RTS0042358,35
RTS0042359,40
RTS0042360,49
RTS0042361,32
RTS0042362,47
RTS0042363,67
RTS0042364,44
RTS0042365,35
RTS0042366,44
RTS0042367,41
RTS0042368,52
RTS0042369,33
RTS0042370,66
RTS0042371,44
RTS0042372,43
RTS0042373,58
RTS0042374,38
RTS0042375,32
RTS0042376,44
RTS0042377,28
RTS0042378,22
RTS0042379,57
RTS0042380,22
RTS0042381,53
RTS0042382,48
RTS0042383,45
RTS0042384,47
RTS0042385,47
RTS0042386,44
RTS0042387,50
RTS0042388,82
RTS0042389,65
RTS0042390,57
RTS0042391,45
RTS0042392,55
RTS0042393,30
RTS0042394,35
RTS0042395,56
RTS0042396,29
RTS0042397,49
RTS0042398,44
RTS0042399,49
RTS0042400,39
RTS0042401,42
RTS0042402,41
RTS0042403,31
RTS0042404,29
RTS0042405,36
RTS0042406,49
RTS0042407,35
RTS0042408,54
RTS0042409,43
RTS0042410,55
RTS0042411,48
RTS0042412,31
RTS0042413,42
RTS0042414,41
RTS0042415,49
RTS0042416,100
RTS0042417,167
RTS0042418,143
RTS0042419,129
RTS0042420,92
RTS0042421,52
RTS0042422,37
RTS0042423,38
RTS0042424,46
RTS0042425,40
RTS0042426,53
RTS0042427,29
RTS0042428,48
RTS0042429,38
RTS0042430,42
RTS0042431,43
RTS0042432,54
RTS0042433,42
RTS0042434,34
RTS0042435,45
RTS0042436,44
RTS0042437,32
RTS0042438,41
RTS0042439,61
RTS0042440,43
RTS0042441,37
RTS0042442,44
RTS0042443,34
RTS0042444,47
RTS0042445,46
RTS0042446,41
RTS0042447,61
RTS0042448,50
RTS0042449,36
RTS0042450,41
RTS0042451,58
RTS0042452,31
RTS0042453,64
RTS0042454,42
RTS0042455,36
RTS0042456,37
RTS0042457,48
RTS0042458,51
RTS0042460,60
RTS0042461,85
RTS0042462,51
RTS0042463,51
RTS0042464,72
RTS0042465,71
RTS0042466,37
RTS0042467,49
RTS0042468,40
RTS0042469,44
RTS0042470,35
RTS0042471,60
RTS0042472,41
RTS0042473,49
RTS0042474,47
RTS0042475,57
RTS0042476,66
RTS0042477,46
RTS0042478,41
RTS0042479,47
RTS0042480,49
RTS0042481,40
RTS0042482,53
RTS0042483,156
RTS0042484,132
RTS0042485,35
RTS0042486,37
RTS0042487,44
RTS0042488,35
RTS0042489,41
RTS0042490,33
RTS0042491,30
RTS0042492,36
RTS0042493,35
RTS0042494,28
RTS0042495,27
RTS0042496,36
RTS0042497,31
RTS0042498,37
RTS0042499,55
RTS0042500,43
RTS0042501,41
RTS0042502,42
RTS0042503,36
RTS0042504,39
RTS0042505,57
RTS0042506,32
RTS0042507,50
RTS0042508,34
RTS0042509,47
RTS0042510,24
RTS0042515,38
RTS0042522,33
RTS0042526,45
RTS0042527,43
RTS0042528,36
RTS0042529,35
RTS0042530,40
RTS0042531,34
RTS0042532,48
RTS0042533,33
RTS0042534,24
RTS0042535,22
RTS0042536,40
RTS0042537,39
RTS0042538,52
RTS0042539,41
RTS0042540,49
RTS0042541,35
RTS0042542,36
RTS0042543,31
RTS0042544,46
RTS0042545,27
RTS0042546,25
RTS0042547,40
RTS0042548,37
RTS0042549,32
RTS0042550,27
RTS0042551,50
RTS0042552,29
RTS0042553,42
RTS0042554,45
RTS0042555,26
RTS0042556,46
RTS0042557,36
RTS0042558,31
RTS0042559,40
RTS0042560,50
RTS0042561,35
RTS0042562,46
RTS0042563,45
RTS0042564,45
RTS0042565,47
RTS0042566,50
RTS0042567,46
RTS0042568,66
RTS0042569,66
RTS0042570,45
RTS0042571,78
RTS0042572,47
RTS0042573,61
RTS0042574,63
RTS0042575,50
RTS0042576,44
RTS0042577,53
RTS0042578,45
RTS0042579,45
RTS0042580,37
RTS0042581,88
RTS0042582,52
RTS0042583,199
RTS0042584,46
RTS0042585,55
RTS0042586,51
RTS0042587,71
RTS0042588,70
RTS0042589,66
RTS0042590,62
RTS0042591,50
RTS0042592,34
RTS0042593,41
RTS0042594,31
RTS0042595,35
RTS0042596,51
RTS0042597,43
RTS0042598,61
RTS0042599,48
RTS0042600,51
RTS0042601,27
RTS0042602,42
RTS0042603,33
RTS0042604,83
RTS0042605,43
RTS0042606,43
RTS0042607,47
RTS0042608,33
RTS0042609,27
RTS0042610,32
RTS0042611,41
RTS0042612,40
RTS0042613,51
RTS0042614,54
RTS0042615,53
RTS0042616,31
RTS0042617,35
RTS0042618,62
RTS0042619,49
RTS0042620,55
RTS0042621,19
RTS0042622,42
RTS0042623,32
RTS0042624,37
RTS0042625,27
RTS0042626,49
RTS0042627,43
RTS0042628,29
RTS0042629,34
RTS0042630,42
RTS0042631,42
RTS0042633,29
RTS0042634,46
RTS0042635,38
RTS0042636,46
RTS0042637,63
RTS0042638,63
RTS0042639,52
RTS0042640,76
RTS0042641,36
RTS0042642,38
RTS0042643,17
RTS0042644,32
RTS0042645,30
RTS0042646,26
RTS0042647,32
RTS0042648,59
RTS0042649,35
RTS0042650,39
RTS0042651,44
RTS0042652,35
RTS0042653,32
RTS0042654,37
RTS0042655,39
RTS0042656,56
RTS0042657,30
RTS0042658,49
RTS0042659,29
RTS0042660,49
RTS0042661,47
RTS0042662,49
RTS0042663,55
RTS0042664,35
RTS0042665,45
RTS0042666,45
RTS0042667,35
RTS0042668,29
RTS0042669,37
RTS0042670,42
RTS0042671,53
RTS0042672,47
RTS0042673,47
RTS0042674,27
RTS0042675,39
RTS0042676,32
RTS0042677,3
RTS0042678,48
RTS0042679,53
RTS0042680,37
RTS0042681,57
RTS0042682,39
RTS0042683,61
RTS0042684,44
RTS0042685,35
RTS0042686,73
RTS0042687,43
RTS0042688,43
RTS0042689,36
RTS0042690,35
RTS0042691,37
RTS0042692,26
RTS0042693,42
RTS0042694,10
RTS0042695,37
RTS0042696,40
RTS0042697,38
RTS0042698,31
RTS0042699,35
RTS0042700,48
RTS0042701,35
RTS0042702,43
RTS0042703,47
RTS0042704,44
RTS0042705,44
RTS0042706,32
RTS0042707,44
RTS0042708,54
RTS0042709,49
RTS0042710,34
RTS0042711,52
RTS0042712,44
RTS0042713,31
RTS0042714,42
RTS0042715,43
RTS0042716,38
RTS0042717,52
RTS0042718,45
RTS0042719,30
RTS0042720,42
RTS0042721,36
RTS0042722,39
RTS0042723,57
RTS0042724,53
RTS0042725,48
RTS0042726,40
RTS0042727,32
RTS0042728,38
RTS0042729,32
RTS0042730,38
RTS0042731,43
RTS0042732,48
RTS0042733,58
RTS0042734,44
RTS0042735,50
RTS0042736,71
RTS0042737,82
RTS0042738,100
RTS0042739,59
RTS0042740,94
RTS0042741,34
RTS0042742,38
RTS0042743,35
RTS0042744,32
RTS0042745,34
RTS0042746,41
RTS0042747,47
RTS0042748,44
RTS0042749,27
RTS0042750,44
RTS0042751,45
RTS0042752,37
RTS0042753,63
RTS0042754,32
RTS0042755,24
RTS0042756,35
RTS0042757,74
RTS0042758,30
RTS0042759,45
RTS0042760,45
RTS0042761,34
RTS0042762,38
RTS0042763,29
RTS0042764,29
RTS0042765,30
RTS0042766,73
RTS0042767,62
RTS0042768,76
RTS0042769,93
RTS0042770,52
RTS0042771,44
RTS0042772,45
RTS0042773,54
RTS0042774,64
RTS0042775,55
RTS0042776,43
RTS0042777,69
RTS0042778,52
RTS0042779,40
RTS0042780,48
RTS0042781,48
RTS0042782,48
RTS0042783,65
RTS0042784,49
RTS0042785,49
RTS0042786,57
RTS0042787,33
RTS0042788,48
RTS0042789,50
RTS0042790,60
RTS0042791,162
RTS0042792,82
RTS0042793,112
RTS0042794,95
RTS0042795,110
RTS0042796,60
RTS0042797,41
RTS0042798,34
RTS0042799,60
RTS0042800,38
RTS0042801,41
RTS0042802,66
RTS0042803,33
RTS0042804,35
RTS0042805,50
RTS0042806,46
RTS0042807,46
RTS0042808,48
RTS0042809,48
RTS0042810,46
RTS0042811,58
RTS0042812,62
RTS0042813,47
RTS0042814,82
RTS0042815,49
RTS0042816,56
RTS0042817,61
RTS0042818,45
RTS0042819,60
RTS0042820,41
RTS0042821,68
RTS0042822,41
RTS0042823,40
RTS0042824,59
RTS0042825,49
RTS0042826,41
RTS0042827,33
RTS0042828,38
RTS0042829,37
RTS0042830,67
RTS0042831,74
RTS0042832,52
RTS0042833,43
RTS0042834,55
RTS0042835,38
RTS0042836,39
RTS0042837,38
RTS0042838,47
RTS0042839,42
RTS0042840,45
RTS0042841,57
RTS0042842,52
RTS0042843,49
RTS0042844,41
RTS0042845,77
RTS0042846,40
RTS0042847,59
RTS0042848,73
RTS0042849,41
RTS0042850,35
RTS0042851,59
RTS0042852,40
RTS0042853,42
RTS0042854,46
RTS0042855,35
RTS0042856,49
RTS0042857,32
RTS0042858,64
RTS0042859,51
RTS0042860,58
RTS0042861,38
RTS0042862,30
RTS0042863,45
RTS0042864,48
RTS0042865,43
RTS0042866,35
RTS0042867,31
RTS0042868,32
RTS0042869,59
RTS0042870,42
RTS0042871,53
RTS0042872,36
RTS0042873,34
RTS0042874,32
RTS0042875,47
RTS0042876,65
RTS0042877,63
RTS0042878,43
RTS0042879,42
RTS0042880,55
RTS0042881,44
RTS0042882,38
RTS0042883,53
RTS0042884,72
RTS0042885,53
RTS0042886,48
RTS0042887,51
RTS0042888,39
RTS0042889,28
RTS0042890,52
RTS0042891,43
RTS0042892,57
RTS0042893,84
RTS0042894,51
RTS0042895,47
RTS0042896,78
RTS0042897,51
RTS0042898,27
RTS0042899,59
RTS0042900,56
RTS0042901,53
RTS0042902,40
RTS0042903,39
RTS0042904,40
RTS0042905,46
RTS0042906,40
RTS0042907,35
RTS0042908,41
RTS0042909,55
RTS0042910,47
RTS0042911,47
RTS0042912,42
RTS0042913,52
RTS0042914,50
RTS0042915,40
RTS0042916,42
RTS0042917,51
RTS0042918,50
RTS0042919,54
RTS0042920,59
RTS0042921,64
RTS0042922,35
RTS0042923,62
RTS0042924,30
RTS0042925,55
RTS0042926,72
RTS0042927,43
RTS0042928,59
RTS0042929,66
RTS0042930,29
RTS0042931,36
RTS0042932,40
RTS0042933,35
RTS0042934,42
RTS0042935,31
RTS0042936,74
RTS0042937,45
RTS0042938,105
RTS0042939,77
RTS0042940,70
RTS0042941,58
RTS0042942,60
RTS0042943,73
RTS0042944,70
RTS0042945,59
RTS0042946,52
RTS0042947,90
RTS0042948,41
RTS0042949,52
RTS0042950,45
RTS0042951,41
RTS0042952,57
RTS0042953,33
RTS0042954,35
RTS0042955,52
RTS0042956,49
RTS0042957,46
RTS0042958,47
RTS0042959,49
RTS0042960,57
RTS0042961,51
RTS0042962,45
RTS0042963,46
RTS0042964,43
RTS0042965,59
RTS0042966,48
RTS0042967,45
RTS0042968,41
RTS0042969,56
RTS0042970,43
RTS0042971,51
RTS0042972,35
RTS0042973,48
RTS0042974,34
RTS0042975,40
RTS0042976,52
RTS0042977,54
RTS0042978,51
RTS0042979,45
RTS0042980,58
RTS0042981,53
RTS0042982,42
RTS0042983,44
RTS0042984,53
RTS0042985,44
RTS0042986,46
RTS0042987,40
RTS0042988,42
RTS0042989,56
RTS0042990,25
RTS0042991,27
RTS0042992,53
RTS0042993,26
RTS0042994,52
RTS0042995,53
RTS0042996,46
RTS0042997,52
RTS0042998,50
RTS0042999,53
RTS0043000,56
RTS0043001,51
RTS0043002,52
RTS0043003,51
RTS0043004,44
RTS0043005,50
RTS0043006,45
RTS0043007,44
RTS0043008,43
RTS0043009,36
RTS0043010,60
RTS0043011,58
RTS0043012,45
RTS0043013,52
RTS0043014,69
RTS0043015,59
RTS0043016,56
RTS0043017,42
RTS0043018,36
RTS0043019,31
RTS0043020,34
RTS0043021,67
RTS0043022,35
RTS0043023,64
RTS0043024,53
RTS0043025,84
RTS0043026,39
RTS0043027,51
RTS0043028,56
RTS0043029,67
RTS0043030,56
RTS0043031,37
RTS0043032,50
RTS0043033,49
RTS0043034,36
RTS0043035,45
RTS0043036,56
RTS0043037,44
RTS0043038,39
RTS0043039,47
RTS0043040,57
RTS0043041,55
RTS0043042,31
RTS0043043,48
RTS0043044,30
RTS0043045,45
RTS0043046,36
RTS0043047,44
RTS0043048,64
RTS0043049,50
RTS0043050,41
RTS0043051,61
RTS0043052,49
RTS0043053,28
RTS0043054,24
RTS0043055,45
RTS0043056,59
RTS0043057,48
RTS0043058,48
RTS0043059,34
RTS0043060,54
RTS0043061,86
RTS0043062,37
RTS0043063,37
RTS0043064,43
RTS0043065,53
RTS0043066,41
RTS0043067,61
RTS0043068,49
RTS0043069,50
RTS0043070,67
RTS0043071,279
RTS0043072,550
RTS0043073,332
RTS0043074,706
RTS0043075,364
RTS0043076,22
RTS0043077,45
RTS0043078,26
RTS0043079,43
RTS0043080,35
RTS0043081,52
RTS0043082,53
RTS0043083,34
RTS0043084,45
RTS0043085,63
RTS0043086,54
RTS0043087,60
RTS0043088,43
RTS0043089,34
RTS0043090,51
RTS0043091,47
RTS0043092,33
RTS0043093,43
RTS0043094,63
RTS0043095,52
RTS0043096,44
RTS0043097,33
RTS0043098,57
RTS0043099,59
RTS0043100,39
RTS0043101,75
RTS0043102,46
RTS0043103,43
RTS0043104,76
RTS0043105,45
RTS0043106,70
RTS0043107,46
RTS0043108,40
RTS0043109,53
RTS0043110,46
RTS0043111,58
RTS0043112,53
RTS0043113,35
RTS0043114,51
RTS0043115,36
RTS0043116,86
RTS0043117,38
RTS0043118,31
RTS0043119,45
RTS0043120,58
RTS0043121,30
RTS0043122,42
RTS0043123,52
RTS0043124,36
RTS0043125,40
RTS0043126,54
RTS0043127,50
RTS0043128,65
RTS0043129,47
RTS0043130,67
RTS0043131,43
RTS0043132,38
RTS0043133,32
RTS0043134,46
RTS0043135,36
RTS0043136,61
RTS0043137,44
RTS0043138,47
RTS0043139,48
RTS0043140,45
RTS0043141,37
RTS0043142,41
RTS0043143,46
RTS0043144,52
RTS0043145,49
RTS0043146,55
RTS0043147,41
RTS0043148,42
RTS0043149,47
RTS0043150,32
RTS0043151,54
RTS0043152,65
RTS0043153,68
RTS0043154,48
RTS0043155,45
RTS0043156,45
RTS0043157,62
RTS0043159,51
RTS0043160,56
RTS0043161,42
RTS0043162,52
RTS0043163,67
RTS0043164,43
RTS0043165,57
RTS0043167,47
RTS0043168,65
RTS0043169,44
RTS0043170,46
RTS0043171,56
RTS0043172,99
RTS0043173,60
RTS0043174,80
RTS0043175,92
RTS0043176,28
RTS0043177,45
RTS0043178,50
RTS0043179,48
RTS0043180,44
RTS0043181,69
RTS0043182,55
RTS0043183,53
RTS0043184,39
RTS0043185,44
RTS0043186,67
RTS0043187,33
RTS0043188,46
RTS0043189,58
RTS0043190,55
RTS0043191,42
RTS0043192,40
RTS0043193,41
RTS0043194,44
RTS0043195,43
RTS0043196,80
RTS0043197,78
RTS0043198,56
RTS0043199,68
RTS0043200,43
RTS0043201,44
RTS0043202,79
RTS0043203,40
RTS0043204,88
RTS0043205,65
RTS0043206,55
RTS0043207,44
RTS0043208,68
RTS0043209,23
RTS0043210,29
RTS0043211,37
RTS0043212,52
RTS0043213,40
RTS0043214,50
RTS0043215,49
RTS0043216,38
RTS0043217,51
RTS0043218,48
RTS0043219,38
RTS0043220,44
RTS0043221,34
RTS0043222,49
RTS0043223,47
RTS0043224,36
RTS0043225,39
RTS0043226,52
RTS0043227,40
RTS0043228,53
RTS0043229,58
RTS0043230,71
RTS0043231,60
RTS0043232,59
RTS0043233,53
RTS0043234,38
RTS0043235,49
RTS0043236,41
RTS0043237,37
RTS0043238,54
RTS0043239,45
RTS0043240,40
RTS0043241,37
RTS0043242,62
RTS0043243,65
RTS0043244,60
RTS0043245,52
RTS0043246,58
RTS0043247,50
RTS0043248,40
RTS0043249,43
RTS0043250,51
RTS0043251,42
RTS0043252,53
RTS0043253,58
RTS0043254,54
RTS0043255,58
RTS0043256,55
RTS0043257,43
RTS0043258,43
RTS0043259,45
RTS0043260,32
RTS0043261,48
RTS0043262,64
RTS0043263,31
RTS0043264,49
RTS0043265,52
RTS0043266,44
RTS0043267,52
RTS0043268,35
RTS0043269,48
RTS0043270,73
RTS0043271,51
RTS0043272,52
RTS0043273,49
RTS0043274,54
RTS0043275,42
RTS0043276,44
RTS0043277,37
RTS0043278,48
RTS0043279,51
RTS0043280,52
RTS0043281,47
RTS0043282,55
RTS0043283,49
RTS0043284,70
RTS0043285,47
RTS0043286,58
RTS0043287,66
RTS0043288,73
RTS0043289,63
RTS0043290,42
RTS0043291,84
RTS0043292,66
RTS0043293,40
RTS0043294,80
RTS0043295,50
RTS0043296,66
RTS0043297,29
RTS0043299,55
RTS0043300,50
RTS0043301,63
RTS0043302,43
RTS0043303,72
RTS0043304,60
RTS0043305,67
RTS0043306,36
RTS0043307,48
RTS0043308,35
RTS0043309,39
RTS0043310,62
RTS0043311,54
RTS0043312,61
RTS0043313,73
RTS0043314,58
RTS0043315,57
RTS0043316,42
RTS0043317,47
RTS0043318,46
RTS0043319,51
RTS0043320,48
RTS0043321,36
RTS0043322,50
RTS0043323,56
RTS0043324,47
RTS0043325,41
RTS0043326,53
RTS0043327,49
RTS0043328,33
RTS0043329,54
RTS0043330,54
RTS0043331,35
RTS0043332,44
RTS0043333,51
RTS0043334,51
RTS0043335,49
RTS0043336,57
RTS0043337,61
RTS0043338,52
RTS0043339,44
RTS0043340,42
RTS0043341,59
RTS0043342,49
RTS0043343,37
RTS0043344,63
RTS0043345,37
RTS0043346,48
RTS0043347,59
RTS0043348,59
RTS0043349,48
RTS0043350,65
RTS0043351,51
RTS0043352,55
RTS0043353,63
RTS0043354,61
RTS0043355,50
RTS0043356,59
RTS0043357,46
RTS0043358,69
RTS0043359,58
RTS0043360,50
RTS0043361,111
RTS0043362,73
RTS0043363,66
RTS0043364,68
RTS0043365,64
RTS0043366,38
RTS0043367,42
RTS0043368,29
RTS0043369,34
RTS0043370,28
RTS0043371,64
RTS0043372,40
RTS0043373,47
RTS0043374,59
RTS0043375,32
RTS0043376,124
RTS0043377,156
RTS0043378,84
RTS0043379,121
RTS0043380,149
RTS0043381,46
RTS0043382,48
RTS0043383,62
RTS0043384,41
RTS0043385,51
RTS0043386,38
RTS0043387,54
RTS0043388,34
RTS0043389,69
RTS0043390,36
RTS0043391,56
RTS0043392,50
RTS0043393,50
RTS0043394,41
RTS0043395,42
RTS0043396,91
RTS0043397,85
RTS0043398,68
RTS0043399,72
RTS0043400,42
RTS0043401,46
RTS0043402,52
RTS0043403,52
RTS0043404,73
RTS0043405,45
RTS0043406,43
RTS0043407,45
RTS0043408,52
RTS0043409,33
RTS0043410,49
RTS0043411,46
RTS0043412,48
RTS0043413,35
RTS0043414,40
RTS0043415,58
RTS0043416,57
RTS0043417,63
RTS0043418,47
RTS0043419,49
RTS0043420,41
RTS0043421,73
RTS0043422,50
RTS0043423,55
RTS0043424,71
RTS0043425,52
RTS0043426,46
RTS0043427,36
RTS0043428,47
RTS0043429,40
RTS0043430,41
RTS0043431,57
RTS0043432,36
RTS0043433,47
RTS0043434,44
RTS0043435,61
RTS0043436,59
RTS0043437,53
RTS0043438,58
RTS0043439,37
RTS0043440,76
RTS0043441,81
RTS0043442,64
RTS0043443,62
RTS0043444,51
RTS0043445,52
RTS0043446,49
RTS0043447,48
RTS0043448,54
RTS0043449,56
RTS0043450,53
RTS0043451,40
RTS0043452,93
RTS0043453,68
RTS0043454,88
RTS0043455,53
RTS0043456,50
RTS0043457,59
RTS0043458,42
RTS0043459,32
RTS0043460,55
RTS0043461,40
RTS0043462,55
RTS0043463,55
RTS0043464,49
RTS0043465,62
RTS0043466,60
RTS0043467,75
RTS0043468,54
RTS0043469,52
RTS0043470,54
RTS0043471,41
RTS0043472,58
RTS0043473,40
RTS0043474,48
RTS0043475,47
RTS0043476,34
RTS0043477,56
RTS0043478,34
RTS0043479,54
RTS0043480,36
RTS0043481,56
RTS0043482,81
RTS0043483,62
RTS0043484,42
RTS0043485,66
RTS0043486,56
RTS0043487,61
RTS0043488,66
RTS0043489,52
RTS0043490,45
RTS0043491,67
RTS0043492,65
RTS0043493,48
RTS0043494,65
RTS0043495,73
RTS0043496,44
RTS0043497,43
RTS0043498,31
RTS0043499,39
RTS0043500,58
RTS0043501,48
RTS0043502,30
RTS0043503,36
RTS0043504,48
RTS0043505,55
RTS0043506,39
RTS0043507,49
RTS0043508,51
RTS0043509,61
RTS0043510,59
RTS0043511,44
RTS0043512,34
RTS0043513,47
RTS0043514,41
RTS0043515,43
RTS0043516,42
RTS0043517,33
RTS0043518,75
RTS0043519,59
RTS0043520,57
RTS0043521,44
RTS0043522,38
RTS0043523,50
RTS0043524,41
RTS0043525,60
RTS0043526,46
RTS0043527,51
RTS0043528,47
RTS0043529,40
RTS0043530,40
RTS0043531,44
RTS0043532,39
RTS0043533,55
RTS0043534,50
RTS0043535,52
RTS0043536,39
RTS0043537,46
RTS0043538,54
RTS0043539,64
RTS0043540,39
RTS0043541,50
RTS0043542,51
RTS0043543,56
RTS0043544,51
RTS0043545,45
RTS0043546,43
RTS0043547,44
RTS0043548,51
RTS0043549,56
RTS0043550,65
RTS0043551,52
RTS0043552,48
RTS0043553,42
RTS0043554,41
RTS0043555,43
RTS0043556,38
RTS0043557,48
RTS0043558,37
RTS0043559,37
RTS0043560,45
RTS0043561,52
RTS0043562,40
RTS0043563,54
RTS0043564,44
RTS0043565,60
RTS0043566,100
RTS0043567,42
RTS0043568,94
RTS0043569,89
RTS0043570,109
RTS0043571,48
RTS0043572,41
RTS0043573,29
RTS0043574,46
RTS0043575,38
RTS0043576,56
RTS0043577,56
RTS0043578,25
RTS0043579,39
RTS0043580,51
RTS0043581,40
RTS0043582,49
RTS0043583,42
RTS0043584,52
RTS0043585,31
RTS0043586,45
RTS0043587,61
RTS0043588,43
RTS0043589,36
RTS0043590,45
RTS0043591,32
RTS0043592,44
RTS0043593,48
RTS0043594,46
RTS0043595,40
RTS0043596,34
RTS0043597,45
RTS0043598,38
RTS0043599,51
RTS0043600,37
RTS0043601,40
RTS0043602,30
RTS0043603,43
RTS0043604,35
RTS0043605,34
RTS0043606,45
RTS0043607,45
RTS0043608,29
RTS0043609,41
RTS0043610,47
RTS0043611,44
RTS0043612,43
RTS0043613,37
RTS0043614,39
RTS0043615,36
RTS0043616,45
RTS0043617,25
RTS0043618,42
RTS0043619,38
RTS0043620,31
RTS0043621,41
RTS0043622,28
RTS0043623,47
RTS0043624,46
RTS0043625,29
RTS0043626,52
RTS0043627,28
RTS0043628,57
RTS0043629,36
RTS0043630,48
RTS0043631,38
RTS0043632,39
RTS0043633,56
RTS0043634,45
RTS0043635,42
RTS0043636,32
RTS0043637,57
RTS0043638,41
RTS0043639,44
RTS0043640,47
RTS0043641,143
RTS0043642,78
RTS0043643,100
RTS0043644,145
RTS0043645,107
RTS0043646,43
RTS0043647,33
RTS0043648,51
RTS0043649,28
RTS0043650,63
RTS0043651,34
RTS0043652,40
RTS0043653,47
RTS0043654,40
RTS0043655,43
RTS0043656,31
RTS0043657,45
RTS0043658,73
RTS0043659,49
RTS0043660,46
RTS0043661,59
RTS0043663,44
RTS0043664,46
RTS0043665,39
RTS0043666,39
RTS0043667,27
RTS0043668,43
RTS0043669,34
RTS0043670,39
RTS0043671,63
RTS0043672,51
RTS0043673,46
RTS0043674,39
RTS0043675,56
RTS0043676,42
RTS0043677,58
RTS0043678,42
RTS0043679,38
RTS0043680,33
RTS0043681,45
RTS0043682,32
RTS0043683,54
RTS0043684,51
RTS0043685,51
RTS0043686,55
RTS0043687,43
RTS0043688,39
RTS0043689,43
RTS0043690,46
RTS0043691,66
RTS0043692,50
RTS0043693,46
RTS0043694,46
RTS0043695,65
RTS0043696,85
RTS0043697,44
RTS0043698,83
RTS0043699,104
RTS0043700,71
RTS0043701,57
RTS0043702,79
RTS0043703,49
RTS0043704,66
RTS0043705,45
RTS0043706,51
RTS0043707,47
RTS0043708,32
RTS0043709,46
RTS0043710,50
RTS0043711,35
RTS0043712,39
RTS0043713,29
RTS0043714,37
RTS0043715,42
RTS0043716,53
RTS0043717,47
RTS0043718,34
RTS0043719,51
RTS0043720,26
RTS0043721,42
RTS0043722,52
RTS0043723,40
RTS0043724,51
RTS0043725,50
RTS0043726,33
RTS0043727,46
RTS0043728,38
RTS0043729,37
RTS0043730,40
RTS0043731,47
RTS0043732,56
RTS0043733,59
RTS0043734,55
RTS0043735,56
RTS0043736,44
RTS0043737,76
RTS0043738,62
RTS0043739,49
RTS0043740,55
RTS0043741,56
RTS0043742,53
RTS0043743,46
RTS0043744,64
RTS0043745,50
RTS0043746,30
RTS0043747,58
RTS0043748,36
RTS0043749,55
RTS0043750,46
RTS0043751,26
RTS0043752,38
RTS0043753,48
RTS0043754,35
RTS0043755,51
RTS0043756,31
RTS0043757,30
RTS0043758,36
RTS0043759,27
RTS0043760,35
RTS0043761,57
RTS0043762,32
RTS0043763,34
RTS0043764,50
RTS0043765,58
RTS0043766,37
RTS0043767,28
RTS0043768,49
RTS0043769,39
RTS0043770,18
RTS0043771,34
RTS0043772,36
RTS0043773,42
RTS0043774,44
RTS0043775,37
RTS0043776,46
RTS0043777,41
RTS0043778,32
RTS0043779,39
RTS0043780,56
RTS0043781,49
RTS0043782,44
RTS0043783,43
RTS0043784,48
RTS0043785,41
RTS0043786,51
RTS0043787,48
RTS0043788,56
RTS0043789,45
RTS0043790,61
RTS0043791,42
RTS0043792,69
RTS0043793,35
RTS0043794,46
RTS0043795,35
RTS0043796,42
RTS0043797,60
RTS0043798,44
RTS0043799,36
RTS0043800,35
RTS0043801,31
RTS0043802,30
RTS0043803,42
RTS0043804,60
RTS0043805,45
RTS0043806,46
RTS0043807,39
RTS0043808,65
RTS0043809,40
RTS0043810,42
RTS0043811,46
RTS0043812,49
RTS0043813,38
RTS0043814,37
RTS0043815,37
RTS0043816,41
RTS0043817,39
RTS0043818,47
RTS0043819,26
RTS0043820,58
RTS0043821,62
RTS0043822,32
RTS0043823,40
RTS0043824,36
RTS0043825,37
RTS0043826,47
RTS0043827,43
RTS0043828,49
RTS0043829,31
RTS0043830,48
RTS0043831,47
RTS0043832,39
RTS0043833,46
RTS0043834,40
RTS0043835,40
RTS0043836,60
RTS0043837,32
RTS0043838,28
RTS0043839,45
RTS0043840,59
RTS0043841,36
RTS0043842,45
RTS0043843,43
RTS0043844,44
RTS0043845,46
RTS0043846,47
RTS0043847,40
RTS0043848,50
RTS0043849,57
RTS0043850,65
RTS0043851,48
RTS0043852,69
RTS0043853,65
RTS0043854,36
RTS0043856,31
RTS0043857,34
RTS0043858,53
RTS0043859,44
RTS0043860,51
RTS0043861,69
RTS0043862,113
RTS0043863,66
RTS0043864,52
RTS0043865,47
RTS0043866,64
RTS0043867,50
RTS0043868,64
RTS0043869,64
RTS0043870,37
RTS0043871,60
RTS0043872,58
RTS0043873,42
RTS0043874,55
RTS0043875,39
RTS0043876,34
RTS0043877,29
RTS0043878,49
RTS0043879,59
RTS0043880,53
RTS0043881,42
RTS0043882,49
RTS0043883,59
RTS0043884,55
RTS0043885,38
RTS0043886,45
RTS0043887,57
RTS0043888,27
RTS0043889,38
RTS0043890,49
RTS0043891,51
RTS0043892,35
RTS0043893,44
RTS0043894,53
RTS0043895,33
RTS0043896,35
RTS0043897,65
RTS0043898,63
RTS0043899,60
RTS0043900,64
RTS0043901,53
RTS0043902,41
RTS0043903,55
RTS0043904,52
RTS0043905,43
RTS0043906,22
RTS0043907,41
RTS0043908,12
RTS0043909,37
RTS0043910,58
RTS0043911,52
RTS0043912,84
RTS0043913,55
RTS0043914,44
RTS0043915,40
RTS0043916,39
RTS0043917,52
RTS0043918,42
RTS0043919,53
RTS0043920,94
RTS0043921,34
RTS0043922,43
RTS0043923,51
RTS0043924,49
RTS0043925,46
RTS0043926,34
RTS0043927,46
RTS0043928,34
RTS0043929,39
RTS0043930,38
RTS0043931,47
RTS0043932,48
RTS0043933,48
RTS0043934,43
RTS0043935,57
RTS0043936,30
RTS0043937,28
RTS0043938,33
RTS0043939,36
RTS0043940,51
RTS0043941,37
RTS0043942,47
RTS0043943,57
RTS0043944,32
RTS0043945,37
RTS0043946,24
RTS0043947,45
RTS0043948,47
RTS0043949,46
RTS0043950,44
RTS0043951,40
RTS0043952,44
RTS0043953,47
RTS0043954,40
RTS0043955,43
RTS0043956,40
RTS0043957,47
RTS0043958,56
RTS0043959,42
RTS0043960,56
RTS0043961,47
RTS0043962,53
RTS0043963,48
RTS0043964,50
RTS0043965,36
RTS0043966,57
RTS0043967,50
RTS0043968,57
RTS0043969,31
RTS0043970,47
RTS0043971,26
RTS0043972,60
RTS0043973,52
RTS0043974,52
RTS0043975,44
RTS0043976,47
RTS0043977,57
RTS0043978,47
RTS0043979,57
RTS0043980,51
RTS0043981,48
RTS0043982,52
RTS0043983,53
RTS0043984,47
RTS0043985,85
RTS0043986,39
RTS0043987,75
RTS0043988,45
RTS0043989,39
RTS0043990,40
RTS0043991,48
RTS0043992,31
RTS0043993,37
RTS0043994,42
RTS0043996,42
RTS0043997,30
RTS0043998,33
RTS0043999,49
RTS0044000,31
RTS0044001,47
RTS0044002,45
RTS0044003,56
RTS0044004,60
RTS0044005,42
RTS0044006,43
RTS0044007,41
RTS0044008,42
RTS0044009,47
RTS0044010,49
RTS0044011,71
RTS0044012,98
RTS0044013,56
RTS0044014,77
RTS0044015,59
RTS0044016,57
RTS0044017,49
RTS0044018,38
RTS0044019,44
RTS0044020,84
RTS0044021,55
RTS0044022,74
RTS0044023,61
RTS0044024,35
RTS0044025,58
RTS0044026,54
RTS0044027,33
RTS0044028,49
RTS0044029,45
RTS0044030,55
RTS0044031,49
RTS0044032,42
RTS0044033,41
RTS0044034,47
RTS0044035,51
RTS0044036,46
RTS0044037,56
RTS0044038,61
RTS0044039,55
RTS0044040,38
RTS0044041,47
RTS0044042,56
RTS0044043,63
RTS0044044,57
RTS0044045,44
RTS0044046,42
RTS0044047,36
RTS0044048,36
RTS0044049,37
RTS0044050,43
RTS0044051,38
RTS0044052,37
RTS0044053,42
RTS0044054,59
RTS0044055,52
RTS0044056,53
RTS0044057,43
RTS0044058,40
RTS0044059,47
RTS0044060,65
RTS0044061,50
RTS0044062,40
RTS0044063,37
RTS0044064,52
RTS0044065,60
RTS0044067,55
RTS0044068,37
RTS0044069,61
RTS0044070,36
RTS0044071,46
RTS0044072,51
RTS0044073,39
RTS0044074,41
RTS0044075,34
RTS0044076,34
RTS0044077,33
RTS0044078,37
RTS0044079,32
RTS0044080,44
RTS0044081,26
RTS0044082,38
RTS0044083,58
RTS0044084,30
RTS0044085,35
RTS0044086,43
RTS0044087,45
RTS0044088,55
RTS0044089,52
RTS0044090,52
RTS0044091,34
RTS0044092,41
RTS0044093,40
RTS0044094,41
RTS0044095,33
RTS0044096,22
RTS0044097,42
RTS0044098,38
RTS0044099,50
RTS0044100,35
RTS0044101,46
RTS0044102,58
RTS0044103,34
RTS0044104,29
RTS0044105,49
RTS0044106,56
RTS0044107,43
RTS0044108,40
RTS0044109,54
RTS0044110,65
RTS0044111,56
RTS0044112,65
RTS0044113,59
RTS0044114,42
RTS0044115,57
RTS0044116,71
RTS0044117,52
RTS0044118,45
RTS0044119,56
RTS0044120,67
RTS0044121,37
RTS0044122,63
RTS0044123,50
RTS0044124,46
RTS0044125,40
RTS0044126,53
RTS0044127,65
RTS0044128,74
RTS0044129,75
RTS0044130,46
RTS0044131,62
RTS0044132,57
RTS0044133,58
RTS0044134,50
RTS0044135,51
RTS0044136,57
RTS0044137,56
RTS0044138,63
RTS0044139,63
RTS0044140,56
RTS0044141,60
RTS0044142,42
RTS0044143,51
RTS0044144,54
RTS0044145,27
RTS0044146,43
RTS0044147,44
RTS0044148,44
RTS0044149,43
RTS0044150,33
RTS0044151,39
RTS0044152,48
RTS0044153,51
RTS0044154,44
RTS0044155,77
RTS0044156,48
RTS0044157,57
RTS0044158,73
RTS0044159,45
RTS0044160,42
RTS0044161,42
RTS0044162,60
RTS0044163,67
RTS0044164,50
RTS0044165,46
RTS0044166,54
RTS0044167,45
RTS0044168,51
RTS0044169,43
RTS0044170,55
RTS0044171,39
RTS0044172,51
RTS0044173,35
RTS0044174,46
RTS0044175,34
RTS0044176,48
RTS0044177,76
RTS0044178,56
RTS0044180,30
RTS0044181,65
RTS0044182,61
RTS0044183,48
RTS0044184,56
RTS0044185,44
RTS0044186,63
RTS0044187,47
RTS0044188,36
RTS0044189,53
RTS0044190,53
RTS0044191,41
RTS0044192,51
RTS0044193,54
RTS0044194,45
RTS0044195,68
RTS0044196,52
RTS0044197,30
RTS0044198,58
RTS0044199,54
RTS0044200,39
RTS0044206,54
RTS0044207,66
RTS0044208,55
RTS0044209,31
RTS0044210,37
RTS0044211,68
RTS0044212,42
RTS0044213,57
RTS0044214,47
RTS0044215,62
RTS0044216,43
RTS0044217,61
RTS0044218,54
RTS0044219,42
RTS0044220,37
RTS0044221,39
RTS0044222,48
RTS0044223,45
RTS0044224,52
RTS0044225,30
RTS0044226,43
RTS0044227,48
RTS0044228,33
RTS0044229,31
RTS0044230,47
RTS0044231,36
RTS0044232,39
RTS0044233,41
RTS0044234,29
RTS0044235,53
RTS0044236,58
RTS0044237,86
RTS0044238,64
RTS0044239,54
RTS0044240,51
RTS0044241,39
RTS0044242,47
RTS0044243,56
RTS0044244,43
RTS0044245,41
RTS0044246,47
RTS0044247,50
RTS0044248,58
RTS0044249,38
RTS0044250,24
RTS0044251,84
RTS0044252,58
RTS0044253,62
RTS0044254,43
RTS0044255,46
RTS0044256,60
RTS0044257,89
RTS0044258,57
RTS0044259,60
RTS0044260,53
RTS0044261,79
RTS0044262,58
RTS0044263,51
RTS0044264,59
RTS0044265,63
RTS0044266,71
RTS0044267,40
RTS0044268,48
RTS0044269,54
RTS0044270,74
RTS0044271,62
RTS0044272,62
RTS0044273,81
RTS0044274,53
RTS0044275,59
RTS0044276,68
RTS0044277,47
RTS0044278,40
RTS0044279,31
RTS0044280,45
RTS0044281,57
RTS0044282,51
RTS0044283,49
RTS0044284,35
RTS0044285,50
RTS0044286,28
RTS0044287,61
RTS0044288,42
RTS0044289,46
RTS0044290,51
RTS0044291,46
RTS0044292,58
RTS0044293,32
RTS0044294,38
RTS0044295,35
RTS0044296,34
RTS0044297,45
RTS0044298,43
RTS0044299,51
RTS0044300,51
RTS0044301,46
RTS0044302,52
RTS0044303,44
RTS0044304,54
RTS0044305,52
RTS0044306,47
RTS0044307,42
RTS0044308,60
RTS0044309,62
RTS0044310,78
RTS0044311,51
RTS0044312,53
RTS0044313,49
RTS0044314,50
RTS0044315,36
RTS0044316,54
RTS0044317,74
RTS0044318,55
RTS0044319,54
RTS0044320,12
RTS0044321,41
RTS0044322,47
RTS0044323,67
RTS0044324,39
RTS0044325,42
RTS0044326,61
RTS0044327,49
RTS0044328,34
RTS0044329,65
RTS0044330,43
RTS0044331,47
RTS0044332,63
RTS0044333,52
RTS0044334,73
RTS0044335,71
RTS0044336,48
RTS0044337,54
RTS0044338,42
RTS0044339,62
RTS0044340,25
RTS0044341,55
RTS0044342,49
RTS0044343,47
RTS0044344,52
RTS0044345,40
RTS0044346,97
RTS0044347,160
RTS0044348,137
RTS0044349,172
RTS0044350,202
RTS0044351,99
RTS0044352,100
RTS0044353,153
RTS0044354,98
RTS0044355,160
RTS0044356,57
RTS0044357,59
RTS0044358,49
RTS0044359,45
RTS0044360,38
RTS0044361,50
RTS0044362,59
RTS0044363,45
RTS0044364,56
RTS0044365,50
RTS0044366,58
RTS0044367,47
RTS0044368,92
RTS0044369,82
RTS0044370,75
RTS0044371,56
RTS0044372,42
RTS0044373,43
RTS0044374,36
RTS0044375,60
RTS0044376,48
RTS0044377,185
RTS0044378,165
RTS0044379,134
RTS0044380,101
RTS0044381,72
RTS0044382,55
RTS0044383,109
RTS0044384,38
RTS0044385,58
RTS0044386,42
RTS0044387,63
RTS0044388,48
RTS0044389,40
RTS0044390,36
RTS0044391,79
RTS0044392,113
RTS0044393,127
RTS0044394,81
RTS0044395,59
RTS0044396,54
RTS0044397,52
RTS0044399,29
RTS0044400,50
RTS0044401,53
RTS0044402,55
RTS0044403,61
RTS0044404,72
RTS0044405,45
RTS0044406,36
RTS0044407,37
RTS0044408,55
RTS0044409,47
RTS0044410,38
RTS0044411,36
RTS0044412,48
RTS0044413,47
RTS0044414,44
RTS0044415,45
RTS0044416,94
RTS0044417,98
RTS0044418,57
RTS0044419,45
RTS0044420,85
RTS0044421,44
RTS0044422,50
RTS0044423,39
RTS0044424,34
RTS0044425,50
RTS0044426,66
RTS0044427,38
RTS0044428,33
RTS0044429,39
RTS0044430,45
RTS0044431,66
RTS0044432,77
RTS0044433,54
RTS0044434,49
RTS0044435,57
RTS0044436,46
RTS0044437,54
RTS0044438,55
RTS0044439,59
RTS0044440,61
RTS0044441,74
RTS0044442,54
RTS0044443,83
RTS0044444,52
RTS0044445,63
RTS0044446,54
RTS0044447,55
RTS0044448,52
RTS0044449,70
RTS0044450,46
RTS0044451,46
RTS0044452,56
RTS0044453,34
RTS0044454,69
RTS0044455,37
RTS0044456,83
RTS0044457,60
RTS0044458,40
RTS0044459,45
RTS0044460,53
RTS0044461,73
RTS0044462,54
RTS0044463,42
RTS0044464,60
RTS0044465,60
RTS0044466,83
RTS0044467,62
RTS0044468,70
RTS0044469,48
RTS0044470,65
RTS0044471,56
RTS0044472,91
RTS0044473,46
RTS0044474,65
RTS0044475,70
RTS0044476,47
RTS0044477,69
RTS0044478,48
RTS0044479,50
RTS0044480,50
RTS0044481,62
RTS0044482,92
RTS0044483,70
RTS0044484,75
RTS0044485,71
RTS0044486,68
RTS0044487,65
RTS0044488,58
RTS0044489,46
RTS0044490,38
RTS0044491,49
RTS0044492,45
RTS0044493,59
RTS0044494,44
RTS0044495,48
RTS0044496,70
RTS0044497,60
RTS0044498,53
RTS0044499,76
RTS0044500,80
RTS0044501,69
RTS0044502,70
RTS0044503,48
RTS0044504,63
RTS0044505,53
RTS0044506,59
RTS0044507,34
RTS0044508,45
RTS0044509,68
RTS0044510,50
RTS0044511,42
RTS0044512,54
RTS0044513,50
RTS0044514,42
RTS0044515,78
RTS0044516,56
RTS0044517,58
RTS0044518,72
RTS0044519,53
RTS0044520,59
RTS0044521,62
RTS0044522,59
RTS0044523,60
RTS0044524,37
RTS0044525,46
RTS0044526,32
RTS0044527,38
RTS0044528,57
RTS0044529,59
RTS0044530,44
RTS0044531,48
RTS0044532,47
RTS0044533,40
RTS0044534,41
RTS0044535,38
RTS0044536,54
RTS0044537,52
RTS0044538,44
RTS0044539,53
RTS0044540,40
RTS0044541,42
RTS0044542,39
RTS0044543,57
RTS0044544,40
RTS0044545,37
RTS0044546,74
RTS0044547,69
RTS0044548,47
RTS0044549,58
RTS0044550,49
RTS0044551,49
RTS0044552,40
RTS0044553,44
RTS0044554,41
RTS0044555,53
RTS0044556,37
RTS0044557,38
RTS0044558,40
RTS0044559,36
RTS0044560,73
RTS0044561,36
RTS0044562,46
RTS0044563,39
RTS0044564,56
RTS0044565,50
RTS0044566,40
RTS0044567,58
RTS0044568,51
RTS0044569,37
RTS0044570,37
RTS0044571,34
RTS0044572,34
RTS0044573,40
RTS0044574,61
RTS0044575,63
RTS0044576,31
RTS0044577,44
RTS0044578,74
RTS0044579,44
RTS0044580,42
RTS0044581,43
RTS0044582,47
RTS0044583,42
RTS0044584,56
RTS0044585,39
RTS0044586,41
RTS0044587,43
RTS0044588,37
RTS0044589,36
RTS0044590,45
RTS0044591,52
RTS0044592,40
RTS0044593,54
RTS0044594,34
RTS0044595,27
RTS0044596,41
RTS0044597,35
RTS0044598,50
RTS0044599,59
RTS0044600,34
RTS0044601,31
RTS0044602,41
RTS0044603,26
RTS0044604,59
RTS0044605,42
RTS0044606,46
RTS0044607,78
RTS0044608,25
RTS0044609,40
RTS0044610,42
RTS0044611,39
RTS0044612,36
RTS0044613,49
RTS0044614,59
RTS0044615,31
RTS0044616,27
RTS0044617,41
RTS0044618,37
RTS0044619,41
RTS0044620,55
RTS0044621,67
RTS0044622,46
RTS0044623,67
RTS0044624,56
RTS0044625,39
RTS0044626,60
RTS0044627,31
RTS0044628,35
RTS0044629,47
RTS0044630,45
RTS0044631,56
RTS0044632,69
RTS0044633,55
RTS0044634,57
RTS0044635,59
RTS0044636,21
RTS0044637,40
RTS0044638,50
RTS0044639,45
RTS0044640,46
RTS0044641,38
RTS0044642,30
RTS0044643,35
RTS0044644,79
RTS0044645,44
RTS0044646,46
RTS0044647,39
RTS0044648,34
RTS0044649,47
RTS0044650,31
RTS0044651,43
RTS0044652,55
RTS0044653,40
RTS0044654,57
RTS0044655,56
RTS0044656,133
RTS0044657,79
RTS0044658,155
RTS0044659,120
RTS0044660,101
RTS0044661,56
RTS0044662,35
RTS0044663,39
RTS0044664,73
RTS0044665,51
RTS0044666,55
RTS0044667,44
RTS0044668,41
RTS0044669,43
RTS0044670,35
RTS0044671,56
RTS0044672,60
RTS0044673,64
RTS0044674,44
RTS0044675,49
RTS0044676,59
RTS0044677,60
RTS0044678,49
RTS0044679,62
RTS0044680,55
RTS0044681,22
RTS0044682,47
RTS0044683,46
RTS0044684,50
RTS0044685,45
RTS0044686,57
RTS0044687,61
RTS0044688,68
RTS0044689,82
RTS0044690,74
RTS0044691,41
RTS0044692,41
RTS0044693,63
RTS0044694,59
RTS0044695,35
RTS0044696,53
RTS0044697,30
RTS0044698,37
RTS0044699,45
RTS0044700,50
RTS0044701,49
RTS0044702,43
RTS0044703,51
RTS0044704,51
RTS0044705,39
RTS0044706,24
RTS0044707,47
RTS0044708,40
RTS0044709,45
RTS0044710,46
RTS0044711,33
RTS0044712,53
RTS0044714,36
RTS0044715,50
RTS0044716,51
RTS0044717,39
RTS0044718,63
RTS0044719,34
RTS0044720,54
RTS0044721,45
RTS0044722,51
RTS0044723,37
RTS0044724,42
RTS0044725,36
RTS0044726,59
RTS0044727,49
RTS0044728,42
RTS0044729,51
RTS0044730,55
RTS0044731,84
RTS0044732,71
RTS0044733,48
RTS0044734,29
RTS0044735,73
RTS0044736,53
RTS0044737,43
RTS0044738,40
RTS0044739,40
RTS0044740,33
RTS0044741,49
RTS0044742,38
RTS0044743,54
RTS0044744,43
RTS0044745,30
RTS0044746,77
RTS0044747,47
RTS0044748,22
RTS0044749,43
RTS0044750,47
RTS0044751,32
RTS0044752,56
RTS0044753,49
RTS0044754,48
RTS0044755,53
RTS0044756,62
RTS0044757,44
RTS0044758,57
RTS0044759,52
RTS0044760,38
RTS0044761,38
RTS0044762,44
RTS0044763,62
RTS0044764,28
RTS0044765,46
RTS0044766,38
RTS0044767,46
RTS0044768,43
RTS0044769,39
RTS0044770,47
RTS0044771,48
RTS0044772,28
RTS0044773,31
RTS0044774,43
RTS0044775,44
RTS0044776,57
RTS0044777,47
RTS0044778,42
RTS0044779,43
RTS0044780,64
RTS0044781,70
RTS0044782,83
RTS0044783,72
RTS0044784,57
RTS0044785,46
RTS0044786,64
RTS0044787,81
RTS0044788,62
RTS0044789,64
RTS0044790,39
RTS0044791,93
RTS0044792,86
RTS0044793,36
RTS0044794,47
RTS0044795,40
RTS0044796,34
RTS0044797,56
RTS0044798,46
RTS0044799,55
RTS0044800,51
RTS0044801,45
RTS0044802,43
RTS0044803,40
RTS0044804,56
RTS0044805,81
RTS0044806,35
RTS0044807,31
RTS0044808,35
RTS0044809,53
RTS0044810,46
RTS0044811,44
RTS0044812,39
RTS0044813,75
RTS0044814,67
RTS0044815,50
RTS0044816,48
RTS0044817,50
RTS0044818,41
RTS0044819,47
RTS0044820,69
RTS0044821,53
RTS0044822,59
RTS0044823,48
RTS0044824,37
RTS0044825,51
RTS0044826,64
RTS0044827,58
RTS0044828,37
RTS0044829,70
RTS0044830,42
RTS0044831,48
RTS0044832,50
RTS0044833,58
RTS0044834,36
RTS0044835,49
RTS0044836,50
RTS0044837,42
RTS0044838,69
RTS0044839,52
RTS0044840,35
RTS0044841,38
RTS0044842,49
RTS0044843,44
RTS0044844,44
RTS0044845,56
RTS0044846,45
RTS0044847,34
RTS0044848,56
RTS0044849,67
RTS0044850,61
RTS0044851,37
RTS0044852,33
RTS0044853,37
RTS0044854,44
RTS0044855,36
RTS0044856,51
RTS0044857,40
RTS0044858,33
RTS0044859,39
RTS0044860,53
RTS0044861,57
RTS0044862,34
RTS0044863,51
RTS0044864,39
RTS0044865,41
RTS0044866,79
RTS0044867,80
RTS0044868,51
RTS0044869,66
RTS0044870,68
RTS0044871,41
RTS0044872,29
RTS0044873,44
RTS0044874,36
RTS0044875,50
RTS0044876,42
RTS0044877,63
RTS0044878,54
RTS0044879,52
RTS0044880,68
RTS0044881,24
RTS0044882,42
RTS0044883,43
RTS0044884,60
RTS0044885,37
RTS0044886,71
RTS0044887,39
RTS0044888,58
RTS0044889,52
RTS0044890,42
RTS0044891,51
RTS0044892,49
RTS0044893,46
RTS0044894,49
RTS0044895,47
RTS0044896,59
RTS0044897,61
RTS0044898,52
RTS0044899,60
RTS0044900,42
RTS0044901,45
RTS0044902,61
RTS0044903,76
RTS0044904,48
RTS0044905,89
RTS0044906,173
RTS0044907,95
RTS0044908,113
RTS0044909,172
RTS0044910,111
RTS0044911,42
RTS0044912,40
RTS0044913,48
RTS0044914,47
RTS0044915,36
RTS0044916,53
RTS0044917,43
RTS0044918,51
RTS0044919,38
RTS0044920,49
RTS0044921,96
RTS0044922,109
RTS0044923,117
RTS0044924,71
RTS0044925,100
RTS0044926,75
RTS0044927,63
RTS0044928,53
RTS0044929,32
RTS0044930,47
RTS0044931,55
RTS0044932,62
RTS0044933,45
RTS0044934,35
RTS0044935,56
RTS0044936,92
RTS0044937,45
RTS0044938,52
RTS0044939,52
RTS0044940,46
RTS0044941,54
RTS0044942,41
RTS0044943,40
RTS0044944,37
RTS0044945,37
RTS0044946,46
RTS0044947,29
RTS0044948,42
RTS0044949,47
RTS0044950,51
RTS0044951,26
RTS0044952,35
RTS0044953,46
RTS0044954,58
RTS0044955,35
RTS0044956,52
RTS0044957,101
RTS0044958,49
RTS0044959,54
RTS0044960,55
RTS0044961,52
RTS0044962,50
RTS0044963,38
RTS0044964,32
RTS0044965,48
RTS0044966,40
RTS0044967,54
RTS0044968,59
RTS0044969,43
RTS0044970,39
RTS0044971,48
RTS0044972,45
RTS0044973,40
RTS0044974,42
RTS0044975,51
RTS0044976,57
RTS0044977,38
RTS0044978,31
RTS0044979,47
RTS0044980,44
RTS0044981,41
RTS0044982,43
RTS0044983,30
RTS0044984,47
RTS0044985,75
RTS0044986,23
RTS0044987,38
RTS0044988,32
RTS0044989,45
RTS0044990,52
RTS0044991,40
RTS0044992,29
RTS0044993,36
RTS0044994,47
RTS0044995,39
RTS0044996,50
RTS0044997,37
RTS0044998,46
RTS0044999,34
RTS0045000,30
RTS0045001,39
RTS0045002,53
RTS0045003,53
RTS0045004,39
RTS0045005,54
RTS0045006,45
RTS0045007,80
RTS0045008,69
RTS0045009,56
RTS0045010,38
RTS0045011,34
RTS0045012,39
RTS0045013,28
RTS0045014,37
RTS0045015,31
RTS0045016,49
RTS0045017,30
RTS0045018,43
RTS0045019,52
RTS0045020,39
RTS0045021,73
RTS0045022,112
RTS0045023,132
RTS0045024,85
RTS0045025,101
RTS0045026,74
RTS0045027,45
RTS0045028,45
RTS0045029,50
RTS0045030,59
RTS0045031,41
RTS0045032,42
RTS0045033,64
RTS0045034,50
RTS0045035,52
RTS0045036,48
RTS0045038,67
RTS0045039,60
RTS0045040,30
RTS0045041,41
RTS0045042,45
RTS0045043,43
RTS0045044,44
RTS0045045,61
RTS0045046,25
RTS0045047,40
RTS0045048,38
RTS0045049,52
RTS0045050,53
RTS0045051,67
RTS0045052,46
RTS0045053,45
RTS0045054,36
RTS0045055,33
RTS0045056,52
RTS0045057,74
RTS0045058,35
RTS0045059,47
RTS0045060,62
RTS0045061,44
RTS0045063,35
RTS0045064,43
RTS0045065,58
RTS0045066,38
RTS0045067,82
RTS0045068,97
RTS0045069,56
RTS0045070,73
RTS0045071,59
RTS0045072,48
RTS0045073,64
RTS0045074,56
RTS0045075,39
RTS0045076,49
RTS0045077,31
RTS0045078,51
RTS0045079,44
RTS0045080,50
RTS0045081,34
RTS0045082,37
RTS0045083,53
RTS0045084,57
RTS0045085,42
RTS0045086,43
RTS0045087,33
RTS0045088,35
RTS0045089,38
RTS0045090,38
RTS0045091,19
RTS0045092,36
RTS0045093,36
RTS0045094,25
RTS0045095,50
RTS0045096,43
RTS0045097,51
RTS0045098,50
RTS0045099,48
RTS0045100,48
RTS0045101,46
RTS0045102,30
RTS0045103,50
RTS0045104,32
RTS0045105,45
RTS0045106,40
RTS0045107,65
RTS0045108,62
RTS0045109,41
RTS0045110,45
RTS0045111,75
RTS0045112,57
RTS0045113,45
RTS0045114,47
RTS0045115,42
RTS0045116,43
RTS0045117,45
RTS0045118,53
RTS0045119,44
RTS0045120,61
RTS0045121,33
RTS0045122,52
RTS0045123,75
RTS0045124,47
RTS0045125,52
RTS0045126,50
RTS0045127,55
RTS0045128,48
RTS0045129,41
RTS0045130,46
RTS0045131,53
RTS0045132,60
RTS0045133,45
RTS0045134,47
RTS0045135,47
RTS0045136,47
RTS0045137,46
RTS0045138,58
RTS0045139,57
RTS0045140,47
RTS0045141,41
RTS0045142,53
RTS0045143,64
RTS0045144,58
RTS0045145,35
RTS0045146,37
RTS0045147,55
RTS0045148,54
RTS0045149,42
RTS0045150,38
RTS0045151,56
RTS0045152,52
RTS0045153,40
RTS0045154,44
RTS0045155,49
RTS0045156,39
RTS0045157,61
RTS0045158,35
RTS0045159,48
RTS0045160,50
RTS0045161,47
RTS0045162,62
RTS0045163,58
RTS0045164,51
RTS0045165,60
RTS0045166,59
RTS0045167,38
RTS0045168,70
RTS0045169,65
RTS0045170,49
RTS0045171,71
RTS0045172,58
RTS0045173,54
RTS0045174,58
RTS0045175,64
RTS0045176,42
RTS0045177,35
RTS0045178,38
RTS0045179,37
RTS0045180,41
RTS0045181,51
RTS0045182,39
RTS0045183,51
RTS0045184,59
RTS0045185,52
RTS0045186,53
RTS0045187,55
RTS0045188,54
RTS0045189,34
RTS0045190,55
RTS0045191,34
RTS0045192,51
RTS0045193,41
RTS0045194,49
RTS0045195,41
RTS0045196,43
RTS0045197,44
RTS0045198,78
RTS0045199,35
RTS0045200,40
RTS0045201,43
RTS0045202,46
RTS0045203,43
RTS0045204,50
RTS0045205,53
RTS0045206,45
RTS0045207,43
RTS0045208,44
RTS0045209,47
RTS0045210,54
RTS0045211,39
RTS0045212,47
RTS0045213,37
RTS0045214,58
RTS0045215,35
RTS0045216,75
RTS0045217,57
RTS0045218,53
RTS0045219,52
RTS0045220,40
RTS0045221,58
RTS0045222,53
RTS0045223,63
RTS0045224,67
RTS0045225,43
RTS0045226,85
RTS0045227,44
RTS0045228,87
RTS0045229,52
RTS0045230,52
RTS0045231,47
RTS0045232,45
RTS0045233,45
RTS0045234,52
RTS0045235,65
RTS0045236,79
RTS0045237,49
RTS0045238,49
RTS0045239,69
RTS0045240,97
RTS0045241,53
RTS0045242,80
RTS0045243,58
RTS0045244,50
RTS0045245,36
RTS0045246,43
RTS0045247,43
RTS0045248,35
RTS0045249,47
RTS0045250,39
RTS0045251,45
RTS0045252,38
RTS0045253,63
RTS0045254,30
RTS0045255,39
RTS0045256,46
RTS0045257,69
RTS0045258,63
RTS0045259,76
RTS0045260,55
RTS0045261,77
RTS0045262,222
RTS0045263,104
RTS0045264,138
RTS0045265,162
RTS0045266,41
RTS0045267,47
RTS0045268,66
RTS0045269,59
RTS0045270,59
RTS0045271,49
RTS0045272,33
RTS0045273,34
RTS0045274,47
RTS0045275,55
RTS0045276,33
RTS0045277,40
RTS0045278,46
RTS0045279,28
RTS0045280,43
RTS0045281,55
RTS0045282,47
RTS0045283,44
RTS0045284,39
RTS0045285,62
RTS0045286,60
RTS0045287,57
RTS0045288,37
RTS0045289,48
RTS0045290,45
RTS0045291,38
RTS0045292,65
RTS0045293,43
RTS0045294,45
RTS0045295,37
RTS0045296,43
RTS0045297,33
RTS0045298,49
RTS0045299,56
RTS0045300,45
RTS0045301,56
RTS0045302,37
RTS0045303,81
RTS0045304,41
RTS0045305,69
RTS0045306,42
RTS0045307,59
RTS0045308,70
RTS0045309,44
RTS0045310,46
RTS0045311,24
RTS0045312,37
RTS0045313,40
RTS0045314,32
RTS0045315,50
RTS0045316,77
RTS0045317,49
RTS0045318,54
RTS0045319,55
RTS0045320,43
RTS0045321,40
RTS0045322,40
RTS0045323,43
RTS0045324,40
RTS0045325,67
RTS0045326,56
RTS0045327,64
RTS0045328,49
RTS0045329,44
RTS0045330,33
RTS0045331,46
RTS0045332,35
RTS0045333,41
RTS0045334,47
RTS0045335,34
RTS0045336,52
RTS0045337,49
RTS0045338,49
RTS0045339,61
RTS0045340,50
RTS0045341,34
RTS0045342,49
RTS0045343,54
RTS0045344,53
RTS0045345,40
RTS0045346,39
RTS0045347,35
RTS0045348,39
RTS0045349,48
RTS0045350,53
RTS0045351,46
RTS0045352,29
RTS0045353,55
RTS0045354,43
RTS0045355,26
RTS0045356,52
RTS0045357,77
RTS0045358,50
RTS0045359,44
RTS0045360,44
RTS0045361,68
RTS0045362,27
RTS0045363,52
RTS0045364,45
RTS0045365,62
RTS0045366,50
RTS0045367,26
RTS0045368,47
RTS0045369,41
RTS0045370,31
RTS0045371,47
RTS0045372,45
RTS0045373,57
RTS0045374,56
RTS0045375,50
RTS0045376,41
RTS0045377,40
RTS0045378,46
RTS0045379,46
RTS0045380,44
RTS0045381,44
RTS0045382,44
RTS0045383,46
RTS0045384,42
RTS0045385,51
RTS0045386,44
RTS0045387,39
RTS0045388,46
RTS0045389,32
RTS0045390,39
RTS0045391,41
RTS0045392,69
RTS0045393,32
RTS0045394,40
RTS0045395,38
RTS0045396,47
RTS0045397,51
RTS0045398,40
RTS0045399,55
RTS0045400,46
RTS0045401,48
RTS0045402,60
RTS0045403,42
RTS0045404,70
RTS0045405,45
RTS0045406,61
RTS0045407,54
RTS0045408,37
RTS0045409,55
RTS0045410,51
RTS0045411,82
RTS0045412,71
RTS0045413,58
RTS0045414,63
RTS0045415,53
RTS0045416,43
RTS0045417,49
RTS0045418,49
RTS0045419,35
RTS0045420,53
RTS0045421,733
RTS0045422,730
RTS0045423,365
RTS0045424,837
RTS0045425,469
RTS0045426,55
RTS0045427,61
RTS0045428,33
RTS0045429,69
RTS0045430,48
RTS0045431,50
RTS0045432,57
RTS0045433,61
RTS0045434,43
RTS0045435,50
RTS0045436,68
RTS0045437,61
RTS0045438,74
RTS0045439,40
RTS0045440,40
RTS0045441,60
RTS0045442,48
RTS0045443,44
RTS0045444,29
RTS0045445,36
RTS0045446,90
RTS0045447,69
RTS0045448,52
RTS0045449,48
RTS0045450,35
RTS0045451,85
RTS0045452,59
RTS0045453,69
RTS0045454,63
RTS0045455,71
RTS0045456,29
RTS0045457,40
RTS0045458,49
RTS0045459,20
RTS0045460,46
RTS0045461,37
RTS0045462,43
RTS0045463,42
RTS0045464,27
RTS0045465,40
RTS0045466,88
RTS0045467,120
RTS0045468,59
RTS0045469,95
RTS0045470,74
RTS0045471,47
RTS0045472,56
RTS0045473,22
RTS0045474,45
RTS0045475,47
RTS0045476,57
RTS0045477,89
RTS0045478,52
RTS0045479,91
RTS0045480,63
RTS0045481,50
RTS0045482,45
RTS0045483,43
RTS0045484,67
RTS0045485,88
RTS0045486,22
RTS0045487,50
RTS0045488,31
RTS0045489,39
RTS0045490,53
RTS0045491,73
RTS0045492,131
RTS0045493,86
RTS0045494,51
RTS0045495,63
RTS0045496,24
RTS0045497,37
RTS0045498,43
RTS0045499,54
RTS0045500,47
RTS0045501,77
RTS0045502,88
RTS0045503,58
RTS0045504,45
RTS0045505,49
RTS0045506,477
RTS0045507,784
RTS0045508,481
RTS0045509,619
RTS0045510,427
RTS0045511,52
RTS0045512,51
RTS0045513,39
RTS0045514,68
RTS0045515,36
RTS0045516,33
RTS0045517,46
RTS0045518,43
RTS0045519,50
RTS0045520,36
RTS0045521,69
RTS0045522,54
RTS0045523,54
RTS0045524,56
RTS0045525,50
RTS0045526,65
RTS0045527,68
RTS0045528,43
RTS0045529,68
RTS0045530,84
RTS0045531,52
RTS0045532,43
RTS0045533,44
RTS0045534,38
RTS0045535,29
RTS0045536,71
RTS0045537,59
RTS0045538,42
RTS0045539,75
RTS0045540,85
RTS0045541,34
RTS0045542,63
RTS0045543,58
RTS0045544,31
RTS0045545,43
RTS0045546,47
RTS0045547,30
RTS0045548,34
RTS0045549,33
RTS0045550,39
RTS0045551,42
RTS0045552,52
RTS0045553,39
RTS0045554,58
RTS0045555,37
RTS0045556,52
RTS0045557,46
RTS0045558,40
RTS0045559,42
RTS0045560,63
RTS0045561,35
RTS0045562,51
RTS0045563,40
RTS0045564,54
RTS0045565,34
RTS0045566,52
RTS0045567,44
RTS0045568,50
RTS0045569,47
RTS0045570,45
RTS0045571,30
RTS0045572,43
RTS0045573,32
RTS0045574,36
RTS0045575,31
RTS0045576,43
RTS0045577,26
RTS0045578,34
RTS0045579,35
RTS0045580,43
RTS0045581,49
RTS0045582,32
RTS0045583,54
RTS0045584,74
RTS0045585,34
RTS0045586,37
RTS0045587,65
RTS0045588,48
RTS0045589,42
RTS0045590,48
RTS0045592,157
RTS0045593,184
RTS0045594,91
RTS0045595,113
RTS0045596,67
RTS0045597,72
RTS0045598,76
RTS0045599,71
RTS0045600,38
RTS0045601,48
RTS0045602,41
RTS0045603,26
RTS0045604,56
RTS0045606,65
RTS0045607,31
RTS0045608,36
RTS0045609,38
RTS0045610,52
RTS0045611,39
RTS0045612,40
RTS0045613,26
RTS0045614,35
RTS0045615,28
RTS0045616,41
RTS0045617,36
RTS0045618,35
RTS0045619,38
RTS0045620,43
RTS0045621,44
RTS0045622,42
RTS0045623,46
RTS0045624,46
RTS0045625,40
RTS0045626,18
RTS0045627,40
RTS0045628,54
RTS0045629,54
RTS0045630,48
RTS0045631,34
RTS0045632,36
RTS0045633,52
RTS0045634,43
RTS0045635,40
RTS0045636,57
RTS0045637,30
RTS0045638,38
RTS0045639,80
RTS0045640,47
RTS0045641,52
RTS0045642,40
RTS0045643,37
RTS0045644,40
RTS0045645,30
RTS0045646,32
RTS0045647,44
RTS0045648,46
RTS0045649,45
RTS0045650,49
RTS0045651,35
RTS0045652,46
RTS0045653,70
RTS0045654,63
RTS0045655,71
RTS0045656,55
RTS0045657,48
RTS0045658,87
RTS0045659,49
RTS0045660,60
RTS0045661,57
RTS0045662,67
RTS0045663,71
RTS0045664,68
RTS0045665,72
RTS0045666,39
RTS0045667,45
RTS0045668,46
RTS0045669,42
RTS0045670,57
RTS0045671,42
RTS0045672,52
RTS0045673,39
RTS0045674,42
RTS0045675,55
RTS0045676,124
RTS0045677,125
RTS0045678,141
RTS0045679,144
RTS0045680,214
RTS0045681,56
RTS0045682,57
RTS0045683,28
RTS0045684,38
RTS0045685,53
RTS0045687,55
RTS0045688,42
RTS0045689,69
RTS0045690,44
RTS0045691,48
RTS0045692,39
RTS0045693,57
RTS0045694,50
RTS0045695,39
RTS0045696,70
RTS0045697,44
RTS0045698,61
RTS0045699,43
RTS0045700,44
RTS0045701,57
RTS0045702,43
RTS0045703,50
RTS0045704,53
RTS0045705,44
RTS0045706,56
RTS0045707,44
RTS0045708,45
RTS0045709,35
RTS0045710,60
RTS0045711,48
RTS0045712,42
RTS0045713,42
RTS0045714,53
RTS0045715,39
RTS0045716,91
RTS0045717,55
RTS0045718,46
RTS0045719,46
RTS0045720,55
RTS0045721,67
RTS0045722,68
RTS0045723,49
RTS0045724,63
RTS0045725,42
RTS0045726,38
RTS0045727,78
RTS0045728,65
RTS0045729,47
RTS0045730,32
RTS0045731,61
RTS0045732,41
RTS0045733,41
RTS0045734,42
RTS0045735,51
RTS0045736,124
RTS0045737,155
RTS0045738,142
RTS0045739,189
RTS0045740,120
RTS0045741,145
RTS0045742,85
RTS0045743,80
RTS0045744,137
RTS0045745,87
RTS0045746,101
RTS0045747,100
RTS0045748,129
RTS0045749,57
RTS0045750,51
RTS0045751,98
RTS0045752,70
RTS0045753,87
RTS0045754,69
RTS0045755,89
RTS0045756,74
RTS0045757,81
RTS0045758,70
RTS0045759,67
RTS0045760,68
RTS0045761,42
RTS0045762,48
RTS0045763,61
RTS0045764,48
RTS0045765,41
RTS0045766,58
RTS0045767,53
RTS0045768,49
RTS0045769,38
RTS0045770,42
RTS0045771,48
RTS0045772,65
RTS0045773,95
RTS0045774,44
RTS0045775,71
RTS0045776,45
RTS0045777,38
RTS0045778,32
RTS0045779,50
RTS0045780,40
RTS0045781,50
RTS0045782,64
RTS0045783,61
RTS0045784,66
RTS0045785,78
RTS0045786,44
RTS0045787,83
RTS0045788,55
RTS0045789,61
RTS0045790,46
RTS0045791,30
RTS0045792,61
RTS0045793,68
RTS0045794,35
RTS0045795,43
RTS0045796,29
RTS0045797,43
RTS0045798,30
RTS0045799,28
RTS0045800,53
RTS0045801,47
RTS0045802,38
RTS0045803,48
RTS0045804,35
RTS0045805,40
RTS0045806,72
RTS0045807,59
RTS0045808,39
RTS0045809,50
RTS0045810,35
RTS0045811,33
RTS0045812,36
RTS0045813,46
RTS0045814,51
RTS0045815,31
RTS0045816,34
RTS0045817,58
RTS0045818,44
RTS0045819,49
RTS0045820,43
RTS0045821,85
RTS0045822,72
RTS0045823,65
RTS0045824,101
RTS0045825,62
RTS0045826,52
RTS0045827,68
RTS0045828,61
RTS0045829,68
RTS0045830,64
RTS0045831,63
RTS0045832,64
RTS0045833,46
RTS0045834,53
RTS0045835,57
RTS0045836,376
RTS0045837,353
RTS0045838,271
RTS0045840,103
RTS0045841,111
RTS0045842,80
RTS0045843,35
RTS0045844,52
RTS0045845,80
RTS0045846,267
RTS0045848,75
RTS0045849,383
RTS0045851,52
RTS0045852,37
RTS0045853,43
RTS0045854,41
RTS0045855,45
RTS0045856,53
RTS0045857,59
RTS0045858,31
RTS0045859,54
RTS0045860,38
RTS0045861,45
RTS0045862,61
RTS0045863,69
RTS0045864,102
RTS0045865,89
RTS0045866,95
RTS0045867,28
RTS0045868,46
RTS0045869,39
RTS0045870,45
RTS0045871,25
RTS0045872,71
RTS0045873,70
RTS0045874,44
RTS0045875,56
RTS0045876,40
RTS0045877,45
RTS0045878,33
RTS0045879,67
RTS0045880,31
RTS0045881,39
RTS0045882,54
RTS0045883,36
RTS0045884,38
RTS0045885,2
RTS0045886,79
RTS0045887,62
RTS0045888,49
RTS0045889,40
RTS0045890,51
RTS0045891,47
RTS0045892,47
RTS0045893,46
RTS0045894,60
RTS0045895,46
RTS0045896,43
RTS0045897,39
RTS0045898,40
RTS0045899,99
RTS0045900,141
RTS0045901,39
RTS0045902,43
RTS0045903,53
RTS0045904,50
RTS0045905,40
RTS0045906,43
RTS0045907,52
RTS0045908,37
RTS0045909,38
RTS0045910,33
RTS0045911,41
RTS0045912,54
RTS0045913,41
RTS0045914,36
RTS0045915,41
RTS0045916,38
RTS0045917,45
RTS0045918,36
RTS0045919,59
RTS0045920,53
RTS0045921,35
RTS0045922,27
RTS0045923,30
RTS0045924,47
RTS0045925,42
RTS0045926,68
RTS0045927,39
RTS0045928,43
RTS0045929,64
RTS0045930,101
RTS0045931,99
RTS0045932,43
RTS0045933,37
RTS0045935,41
RTS0045939,65
RTS0045940,37
RTS0045941,39
RTS0045942,56
RTS0045943,91
RTS0045944,50
RTS0045945,43
RTS0045946,31
RTS0045947,41
RTS0045948,34
RTS0045949,53
RTS0045950,45
RTS0045951,46
RTS0045952,69
RTS0045953,44
RTS0045954,74
RTS0045955,31
RTS0045956,35
RTS0045957,33
RTS0045958,51
RTS0045959,34
RTS0045960,24
RTS0045961,31
RTS0045962,35
RTS0045963,43
RTS0045964,48
RTS0045965,45
RTS0045966,38
RTS0045967,30
RTS0045968,36
RTS0045969,50
RTS0045970,86
RTS0045971,80
RTS0045972,36
RTS0045973,38
RTS0045974,35
RTS0045975,38
RTS0045976,50
RTS0045977,37
RTS0045978,46
RTS0045979,36
RTS0045980,43
RTS0045981,74
RTS0045982,56
RTS0045983,31
RTS0045984,52
RTS0045985,42
RTS0045986,42
RTS0045987,60
RTS0045988,61
RTS0045989,37
RTS0045990,41
RTS0045991,57
RTS0045992,43
RTS0045993,50
RTS0045994,50
RTS0045995,34
RTS0045996,45
RTS0045997,59
RTS0045998,39
RTS0045999,38
RTS0046000,27
RTS0046001,56
RTS0046002,42
RTS0046003,40
RTS0046004,49
RTS0046005,75
RTS0046006,32
RTS0046007,63
RTS0046008,56
RTS0046009,60
RTS0046010,37
RTS0046011,33
RTS0046012,40
RTS0046013,69
RTS0046014,40
RTS0046015,34
RTS0046016,51
RTS0046017,58
RTS0046018,42
RTS0046019,53
RTS0046020,58
RTS0046021,54
RTS0046022,42
RTS0046023,44
RTS0046024,26
RTS0046025,26
RTS0046026,36
RTS0046027,55
RTS0046028,39
RTS0046029,32
RTS0046030,54
RTS0046031,40
RTS0046032,46
RTS0046033,36
RTS0046034,41
RTS0046035,54
RTS0046036,48
RTS0046037,37
RTS0046038,43
RTS0046039,39
RTS0046040,45
RTS0046041,43
RTS0046042,39
RTS0046043,49
RTS0046044,40
RTS0046045,33
RTS0046046,36
RTS0046047,19
RTS0046048,50
RTS0046049,73
RTS0046050,50
RTS0046051,63
RTS0046052,83
RTS0046053,80
RTS0046054,76
RTS0046055,68
RTS0046056,62
RTS0046057,51
RTS0046058,47
RTS0046059,50
RTS0046060,51
RTS0046061,67
RTS0046062,40
RTS0046063,44
RTS0046064,79
RTS0046065,75
RTS0046066,96
RTS0046067,86
RTS0046068,56
RTS0046069,53
RTS0046070,39
RTS0046071,65
RTS0046072,39
RTS0046073,45
RTS0046074,44
RTS0046075,30
RTS0046076,35
RTS0046077,41
RTS0046078,42
RTS0046079,27
RTS0046080,32
RTS0046081,26
RTS0046082,36
RTS0046083,27
RTS0046084,62
RTS0046085,51
RTS0046086,67
RTS0046087,40
RTS0046088,76
RTS0046089,17
RTS0046090,39
RTS0046091,28
RTS0046092,81
RTS0046093,44
RTS0046094,35
RTS0046095,40
RTS0046096,37
RTS0046097,44
RTS0046098,65
RTS0046099,49
RTS0046100,41
RTS0046101,31
RTS0046102,38
RTS0046103,43
RTS0046104,53
RTS0046105,42
RTS0046106,22
RTS0046107,34
RTS0046108,27
RTS0046109,44
RTS0046110,39
RTS0046111,57
RTS0046112,51
RTS0046113,40
RTS0046114,39
RTS0046115,58
RTS0046116,54
RTS0046117,58
RTS0046119,54
RTS0046121,55
RTS0046122,53
RTS0046123,39
RTS0046124,35
RTS0046125,36
RTS0046126,28
RTS0046127,27
RTS0046128,60
RTS0046129,50
RTS0046130,43
RTS0046131,36
RTS0046132,90
RTS0046133,120
RTS0046134,96
RTS0046135,64
RTS0046136,71
RTS0046137,86
RTS0046138,51
RTS0046140,133
RTS0046141,82
RTS0046142,83
RTS0046143,137
RTS0046144,113
RTS0046145,46
RTS0046146,43
RTS0046147,49
RTS0046148,50
RTS0046149,19
RTS0046150,40
RTS0046152,39
RTS0046153,39
RTS0046154,38
RTS0046155,60
RTS0046156,26
RTS0046157,35
RTS0046158,42
RTS0046159,36
RTS0046160,45
RTS0046161,36
RTS0046162,40
RTS0046163,40
RTS0046164,59
RTS0046165,57
RTS0046166,41
RTS0046167,53
RTS0046168,44
RTS0046169,39
RTS0046170,56
RTS0046171,28
RTS0046172,31
RTS0046173,26
RTS0046174,31
RTS0046175,35
RTS0046176,33
RTS0046177,36
RTS0046178,28
RTS0046179,31
RTS0046180,43
RTS0046181,40
RTS0046182,25
RTS0046183,80
RTS0046184,50
RTS0046185,48
RTS0046186,31
RTS0046187,43
RTS0046188,65
RTS0046191,30
RTS0046193,25
RTS0046194,33
RTS0046195,44
RTS0046196,46
RTS0046197,41
RTS0046198,35
RTS0046199,58
RTS0046200,41
RTS0046201,40
RTS0046202,49
RTS0046203,46
RTS0046204,46
RTS0046205,55
RTS0046206,52
RTS0046207,42
RTS0046208,33
RTS0046209,25
RTS0046210,36
RTS0046211,40
RTS0046212,35
RTS0046213,102
RTS0046214,83
RTS0046215,63
RTS0046216,75
RTS0046217,71
RTS0046218,53
RTS0046219,18
RTS0046220,40
RTS0046221,38
RTS0046222,46
RTS0046223,52
RTS0046224,24
RTS0046225,59
RTS0046226,36
RTS0046227,50
RTS0046228,53
RTS0046229,42
RTS0046230,40
RTS0046231,21
RTS0046232,55
RTS0046233,52
RTS0046234,51
RTS0046235,47
RTS0046236,38
RTS0046237,48
RTS0046238,36
RTS0046239,49
RTS0046240,40
RTS0046241,38
RTS0046242,36
RTS0046243,32
RTS0046244,46
RTS0046245,18
RTS0046246,58
RTS0046247,35
RTS0046248,38
RTS0046249,47
RTS0046250,32
RTS0046251,32
RTS0046252,114
RTS0046253,65
RTS0046254,108
RTS0046255,42
RTS0046256,55
RTS0046257,47
RTS0046258,34
RTS0046259,33
RTS0046260,36
RTS0046261,49
RTS0046262,53
RTS0046263,34
RTS0046264,40
RTS0046265,39
RTS0046266,60
RTS0046267,41
RTS0046268,67
RTS0046269,35
RTS0046270,33
RTS0046271,39
RTS0046272,43
RTS0046273,54
RTS0046274,47
RTS0046275,34
RTS0046276,29
RTS0046277,25
RTS0046278,53
RTS0046279,74
RTS0046280,33
RTS0046281,37
RTS0046282,52
RTS0046283,51
RTS0046284,31
RTS0046285,37
RTS0046286,46
RTS0046287,37
RTS0046288,30
RTS0046289,59
RTS0046290,49
RTS0046291,40
RTS0046292,45
RTS0046293,46
RTS0046294,39
RTS0046295,131
RTS0046296,31
RTS0046297,68
RTS0046298,47
RTS0046299,31
RTS0046300,29
RTS0046301,53
RTS0046302,37
RTS0046303,42
RTS0046304,30
RTS0046305,32
RTS0046306,45
RTS0046307,55
RTS0046308,22
RTS0046309,50
RTS0046310,35
RTS0046311,47
RTS0046312,56
RTS0046313,28
RTS0046314,63
RTS0046315,36
RTS0046316,34
RTS0046317,42
RTS0046318,48
RTS0046319,40
RTS0046320,40
RTS0046321,57
RTS0046322,51
RTS0046323,51
RTS0046324,48
RTS0046325,49
RTS0046326,47
RTS0046327,34
RTS0046328,51
RTS0046329,49
RTS0046330,69
RTS0046331,57
RTS0046332,40
RTS0046333,86
RTS0046334,88
RTS0046335,96
RTS0046336,97
RTS0046342,29
RTS0046343,35
RTS0046344,49
RTS0046345,14
RTS0046346,43
RTS0046347,710
RTS0046348,1039
RTS0046349,949
RTS0046350,46
RTS0046351,42
RTS0046352,66
RTS0046353,48
RTS0046354,36
RTS0046355,35
RTS0046356,35
RTS0046357,47
RTS0046358,35
RTS0046359,56
RTS0046360,49
RTS0046361,35
RTS0046362,48
RTS0046363,50
RTS0046364,67
RTS0046365,34
RTS0046366,41
RTS0046367,38
RTS0046368,52
RTS0046369,46
RTS0046370,49
RTS0046371,52
RTS0046372,45
RTS0046373,37
RTS0046374,29
RTS0046375,29
RTS0046376,36
RTS0046377,37
RTS0046378,39
RTS0046379,42
RTS0046380,46
RTS0046381,41
RTS0046382,27
RTS0046383,36
RTS0046384,43
RTS0046385,38
RTS0046386,43
RTS0046387,25
RTS0046388,36
RTS0046389,52
RTS0046390,52
RTS0046391,40
RTS0046392,25
RTS0046393,20
RTS0046394,29
RTS0046395,45
RTS0046396,41
RTS0046397,32
RTS0046398,51
RTS0046399,46
RTS0046400,42
RTS0046401,51
RTS0046402,31
RTS0046403,44
RTS0046404,46
RTS0046405,36
RTS0046406,43
RTS0046407,36
RTS0046408,43
RTS0046409,61
RTS0046410,62
RTS0046411,47
RTS0046412,49
RTS0046413,56
RTS0046414,286
RTS0046415,125
RTS0046416,43
RTS0046417,75
RTS0046418,60
RTS0046419,50
RTS0046420,62
RTS0046421,47
RTS0046422,46
RTS0046423,24
RTS0046424,41
RTS0046425,42
RTS0046426,33
RTS0046427,47
RTS0046428,42
RTS0046429,41
RTS0046430,37
RTS0046431,42
RTS0046432,63
RTS0046433,64
RTS0046434,76
RTS0046435,132
RTS0046439,56
RTS0046440,69
RTS0046441,66
RTS0046442,54
RTS0046443,64
RTS0046444,51
RTS0046445,35
RTS0046446,24
RTS0046447,38
RTS0046448,70
RTS0046449,127
RTS0046450,322
RTS0046451,73
RTS0046452,306
RTS0046453,86
RTS0046454,140
RTS0046455,150
RTS0046456,39
RTS0046457,84
RTS0046458,53
RTS0046459,135
RTS0046460,125
RTS0046461,67
RTS0046462,104
RTS0046463,53
RTS0046464,25
RTS0046466,38
RTS0046468,52
RTS0046469,46
RTS0046470,47
RTS0046471,36
RTS0046472,53
RTS0046473,38
RTS0046474,28
RTS0046475,73
RTS0046476,50
RTS0046477,38
RTS0046478,49
RTS0046479,42
RTS0046480,46
RTS0046481,34
RTS0046482,53
RTS0046483,37
RTS0046484,34
RTS0046485,33
RTS0046486,32
RTS0046487,55
RTS0046488,43
RTS0046489,47
RTS0046490,54
RTS0046491,45
RTS0046492,53
RTS0046493,36
RTS0046494,38
RTS0046495,41
RTS0046496,59
RTS0046497,61
RTS0046498,40
RTS0046499,127
RTS0046500,158
RTS0046501,101
RTS0046502,38
RTS0046503,50
RTS0046504,26
RTS0046505,27
RTS0046506,45
RTS0046507,34
RTS0046508,43
RTS0046509,29
RTS0046510,47
RTS0046511,25
RTS0046512,55
RTS0046513,52
RTS0046514,36
RTS0046515,60
RTS0046516,44
RTS0046517,74
RTS0046518,38
RTS0046519,52
RTS0046520,38
RTS0046521,44
RTS0046522,39
RTS0046524,44
RTS0046525,28
RTS0046526,91
RTS0046527,57
RTS0046528,48
RTS0046529,42
RTS0046530,25
RTS0046531,43
RTS0046532,53
RTS0046533,38
RTS0046534,53
RTS0046535,33
RTS0046536,40
RTS0046537,48
RTS0046538,44
RTS0046539,43
RTS0046540,32
RTS0046541,55
RTS0046542,44
RTS0046543,66
RTS0046544,39
RTS0046545,84
RTS0046546,42
RTS0046548,41
RTS0046549,88
RTS0046550,36
RTS0046551,60
RTS0046552,43
RTS0046553,142
RTS0046554,44
RTS0046555,53
RTS0046556,60
RTS0046557,42
RTS0046558,41
RTS0046559,52
RTS0046560,45
RTS0046561,36
RTS0046562,35
RTS0046563,25
RTS0046564,34
RTS0046565,38
RTS0046566,51
RTS0046567,75
RTS0046568,28
RTS0046569,56
RTS0046570,46
RTS0046571,47
RTS0046572,504
RTS0046573,489
RTS0046574,640
RTS0046575,76
RTS0046577,73
RTS0046578,58
RTS0046580,58
RTS0046581,62
RTS0046582,61
RTS0046583,36
RTS0046584,66
RTS0046585,55
RTS0046586,44
RTS0046587,74
RTS0046588,57
RTS0046589,45
RTS0046590,54
RTS0046591,47
RTS0046592,51
RTS0046593,43
RTS0046594,47
RTS0046595,62
RTS0046596,60
RTS0046597,40
RTS0046598,46
RTS0046599,46
RTS0046600,82
RTS0046601,121
RTS0046602,59
RTS0046603,74
RTS0046604,37
RTS0046605,55
RTS0046606,58
RTS0046607,39
RTS0046608,37
RTS0046609,37
RTS0046610,33
RTS0046611,56
RTS0046612,66
RTS0046613,51
RTS0046614,70
RTS0046615,21
RTS0046616,46
RTS0046617,51
RTS0046618,32
RTS0046619,47
RTS0046620,50
RTS0046621,51
RTS0046622,67
RTS0046623,54
RTS0046624,54
RTS0046625,54
RTS0046626,46
RTS0046627,48
RTS0046628,58
RTS0046629,66
RTS0046630,67
RTS0046631,63
RTS0046632,54
RTS0046633,65
RTS0046634,70
RTS0046635,54
RTS0046636,45
RTS0046637,37
RTS0046638,67
RTS0046639,34
RTS0046640,52
RTS0046641,32
RTS0046642,43
RTS0046643,52
RTS0046644,55
RTS0046645,42
RTS0046646,28
RTS0046647,72
RTS0046648,36
RTS0046649,48
RTS0046650,40
RTS0046651,23
RTS0046652,38
RTS0046653,58
RTS0046654,59
RTS0046655,64
RTS0046656,46
RTS0046657,33
RTS0046658,54
RTS0046659,44
RTS0046660,35
RTS0046661,46
RTS0046662,57
RTS0046663,41
RTS0046664,39
RTS0046665,35
RTS0046666,39
RTS0046667,61
RTS0046668,55
RTS0046669,30
RTS0046670,48
RTS0046671,37
RTS0046672,32
RTS0046673,46
RTS0046674,34
RTS0046675,35
RTS0046676,33
RTS0046677,39
RTS0046678,32
RTS0046679,19
RTS0046680,33
RTS0046681,34
RTS0046682,39
RTS0046683,38
RTS0046684,56
RTS0046685,30
RTS0046686,51
RTS0046687,51
RTS0046688,48
RTS0046689,51
RTS0046690,44
RTS0046691,37
RTS0046692,36
RTS0046693,48
RTS0046694,45
RTS0046695,48
RTS0046696,73
RTS0046697,93
RTS0046698,66
RTS0046699,53
RTS0046700,44
RTS0046701,53
RTS0046702,56
RTS0046703,183
RTS0046704,407
RTS0046705,247
RTS0046706,116
RTS0046707,231
RTS0046708,195
RTS0046709,43
RTS0046710,42
RTS0046711,60
RTS0046712,38
RTS0046713,41
RTS0046714,65
RTS0046715,27
RTS0046716,37
RTS0046717,57
RTS0046718,43
RTS0046719,26
RTS0046720,54
RTS0046721,51
RTS0046722,55
RTS0046723,42
RTS0046724,36
RTS0046725,37
RTS0046726,53
RTS0046727,60
RTS0046728,40
RTS0046729,48
RTS0046730,56
RTS0046731,32
RTS0046732,45
RTS0046733,44
RTS0046734,54
RTS0046735,35
RTS0046736,42
RTS0046737,43
RTS0046738,55
RTS0046739,23
RTS0046740,56
RTS0046741,66
RTS0046742,23
RTS0046743,41
RTS0046744,32
RTS0046745,62
RTS0046746,33
RTS0046747,59
RTS0046748,103
RTS0046749,57
RTS0046750,30
RTS0046751,56
RTS0046752,41
RTS0046753,44
RTS0046754,49
RTS0046755,39
RTS0046756,45
RTS0046757,44
RTS0046758,34
RTS0046759,165
RTS0046760,134
RTS0046761,107
RTS0046763,56
RTS0046764,34
RTS0046765,51
RTS0046766,52
RTS0046767,58
RTS0046768,109
RTS0046769,160
RTS0046770,85
RTS0046771,49
RTS0046772,67
RTS0046773,39
RTS0046774,43
RTS0046775,66
RTS0046777,54
RTS0046778,46
RTS0046779,39
RTS0046780,55
RTS0046781,43
RTS0046782,24
RTS0046783,37
RTS0046784,38
RTS0046785,47
RTS0046790,70
RTS0046791,64
RTS0046792,79
RTS0046793,40
RTS0046794,48
RTS0046795,37
RTS0046796,46
RTS0046797,39
RTS0046798,46
RTS0046799,42
RTS0046800,39
RTS0046801,169
RTS0046802,152
RTS0046803,37
RTS0046804,51
RTS0046805,49
RTS0046806,56
RTS0046807,31
RTS0046808,39
RTS0046809,21
RTS0046810,46
RTS0046811,10
RTS0046812,32
RTS0046813,34
RTS0046814,49
RTS0046815,62
RTS0046816,26
RTS0046817,42
RTS0046818,26
RTS0046819,67
RTS0046820,59
RTS0046821,32
RTS0046822,39
RTS0046823,47
RTS0046824,55
RTS0046825,46
RTS0046826,40
RTS0046827,44
RTS0046828,46
RTS0046829,33
RTS0046830,41
RTS0046831,50
RTS0046832,53
RTS0046833,16
RTS0046835,26
RTS0046836,219
RTS0046837,159
RTS0046838,36
RTS0046839,49
RTS0046840,40
RTS0046841,30
RTS0046842,101
RTS0046843,118
RTS0046846,53
RTS0046849,46
RTS0046850,34
RTS0046851,46
RTS0046852,54
RTS0046853,60
RTS0046854,44
RTS0046855,34
RTS0046856,39
RTS0046857,38
RTS0046858,53
RTS0046859,42
RTS0046860,59
RTS0046861,44
RTS0046862,43
RTS0046863,41
RTS0046864,54
RTS0046866,49
RTS0046867,22
RTS0046868,44
RTS0046869,125
RTS0046870,99
RTS0046871,34
RTS0046872,73
RTS0046873,39
RTS0046874,29
RTS0046875,54
RTS0046876,43
RTS0046877,59
RTS0046878,36
RTS0046879,44
RTS0046880,70
RTS0046881,39
RTS0046882,41
RTS0046885,48
RTS0046886,43
RTS0046887,25
RTS0046889,40
RTS0046890,44
RTS0046891,48
RTS0046892,54
RTS0046893,37
RTS0046894,41
RTS0046895,35
RTS0046897,88
RTS0046898,33
RTS0046899,52
RTS0046900,89
RTS0046902,58
RTS0046903,58
RTS0046904,42
RTS0046905,33
RTS0046906,84
RTS0046907,63
RTS0046908,40
RTS0046909,69
RTS0046910,42
RTS0046911,69
RTS0046912,44
RTS0046913,48
RTS0046914,37
RTS0046915,49
RTS0046916,55
RTS0046918,658
RTS0046919,607
RTS0046920,105
RTS0046921,63
RTS0046922,35
RTS0046923,43
RTS0046924,81
RTS0046925,45
RTS0046926,41
RTS0046927,51
RTS0046928,31
RTS0046929,33
RTS0046930,45
RTS0046931,39
RTS0046933,46
RTS0046934,58
RTS0046935,113
RTS0046936,57
RTS0046937,50
RTS0046938,69
RTS0046939,39
RTS0046940,53
RTS0046941,28
RTS0046942,56
RTS0046943,44
RTS0046944,43
RTS0046946,92
RTS0046947,25
RTS0046948,39
RTS0046949,46
RTS0046950,23
RTS0046951,38
RTS0046952,34
RTS0046954,44
RTS0046955,46
RTS0046956,53
RTS0046957,58
RTS0046958,45
RTS0046959,41
RTS0046960,65
RTS0046961,41
RTS0046962,769
RTS0046963,37
RTS0046965,101
RTS0046966,78
RTS0046967,58
RTS0046968,35
RTS0047054,43
RTS0047055,35
RTS0047056,33
RTS0047057,45
RTS0047058,42
RTS0047060,50
RTS0047061,51
RTS0047062,33
RTS0047063,47
RTS0047064,38
RTS0047065,70
RTS0047066,54
RTS0047067,55
RTS0047068,29
RTS0047069,46
RTS0047070,60
RTS0047071,54
RTS0047072,70
RTS0047073,68
RTS0047074,60
RTS0047075,37
RTS0047076,52
RTS0047077,57
RTS0047078,51
RTS0047079,27
RTS0047080,76
RTS0047081,51
RTS0047082,54
RTS0047083,48
RTS0047084,48
RTS0047085,31
RTS0047086,64
RTS0047087,37
RTS0047088,55
RTS0047089,51
RTS0047091,28
RTS0047092,42
RTS0047093,32
RTS0047094,35
RTS0047095,30
RTS0047096,27
RTS0047097,29
RTS0047098,27
RTS0047099,28
RTS0047100,26
RTS0047101,55
RTS0047102,41
RTS0047103,67
RTS0047104,50
RTS0047105,85
RTS0047106,61
RTS0047107,90
RTS0047108,115
RTS0047109,78
RTS0047110,55
RTS0047111,56
RTS0047112,40
RTS0047113,117
RTS0047114,62
RTS0047115,32
RTS0047116,94
RTS0047117,85
RTS0047118,63
RTS0047119,50
RTS0047120,54
RTS0047121,59
RTS0047122,63
RTS0047123,50
RTS0047124,62
RTS0047125,46
RTS0047126,75
RTS0047127,75
RTS0047128,32
RTS0047129,56
RTS0047130,50
RTS0047131,72
RTS0047132,73
RTS0047133,73
RTS0047134,36
RTS0047135,79
RTS0047136,66
RTS0047137,67
RTS0047138,78
RTS0047139,49
RTS0047140,39
RTS0047141,48
RTS0047142,37
RTS0047143,41
RTS0047144,35
RTS0047145,61
RTS0047146,55
RTS0047147,64
RTS0047148,64
RTS0047149,56
RTS0047150,93
RTS0047151,58
RTS0047152,83
RTS0047153,59
RTS0047154,109
RTS0047156,36
RTS0047157,46
RTS0047158,37
RTS0047159,27
RTS0047160,53
RTS0047165,57
RTS0047166,27
RTS0047167,132
RTS0047168,28
RTS0047169,43
RTS0047170,25
RTS0047171,31
RTS0047172,29
RTS0047173,56
RTS0047174,42
RTS0047175,27
RTS0047176,38
RTS0047177,42
RTS0047178,51
RTS0047179,48
RTS0047180,62
RTS0047181,56
RTS0047182,60
RTS0047183,44
RTS0047184,30
RTS0047185,35
RTS0047186,33
RTS0047187,34
RTS0047188,32
RTS0047189,45
RTS0047190,59
RTS0047191,53
RTS0047192,44
RTS0047193,34
RTS0047194,47
RTS0047195,53
RTS0047196,50
RTS0047197,51
RTS0047198,47
RTS0047199,52
RTS0047200,56
RTS0047201,51
RTS0047202,42
RTS0047203,58
RTS0047204,68
RTS0047205,63
RTS0047206,40
RTS0047207,50
RTS0047208,208
RTS0047209,151
RTS0047210,320
RTS0047211,251
RTS0047212,75
RTS0047213,49
RTS0047214,48
RTS0047215,61
RTS0047216,41
RTS0047217,35
RTS0047218,95
RTS0047219,116
RTS0047220,53
RTS0047221,96
RTS0047222,90
RTS0047223,150
RTS0047225,80
RTS0047226,56
RTS0047229,43
RTS0047230,40
RTS0047231,62
RTS0047232,46
RTS0047233,31
RTS0047234,31
RTS0047235,38
RTS0047236,51
RTS0047237,51
RTS0047238,39
RTS0047239,95
RTS0047240,39
RTS0047241,33
RTS0047242,38
RTS0047243,82
RTS0047244,42
RTS0047245,47
RTS0047246,31
RTS0047247,47
RTS0047248,38
RTS0047249,54
RTS0047250,60
RTS0047252,76
RTS0047253,32
RTS0047254,79
RTS0047255,64
RTS0047256,48
RTS0047257,58
RTS0047258,63
RTS0047259,86
RTS0047260,95
RTS0047261,54
RTS0047262,54
RTS0047263,79
RTS0047264,50
RTS0047266,77
RTS0047267,136
RTS0047268,85
RTS0047269,59
RTS0047270,154
RTS0047271,105
RTS0047272,66
RTS0047273,65
RTS0047274,50
RTS0047276,42
RTS0047277,88
RTS0047278,91
RTS0047279,83
RTS0047280,63
RTS0047281,59
RTS0047282,53
RTS0047283,58
RTS0047284,58
RTS0047290,79
RTS0047291,212
RTS0047292,90
RTS0047293,77
RTS0047294,102
RTS0047295,26
RTS0047296,43
RTS0047297,63
RTS0047298,52
RTS0047299,37
RTS0047300,35
RTS0047301,71
RTS0047302,29
RTS0047303,74
RTS0047304,36
RTS0047305,71
RTS0047306,80
RTS0047307,87
RTS0047308,54
RTS0047309,53
RTS0047310,57
RTS0047311,61
RTS0047312,60
RTS0047313,60
RTS0047314,57
RTS0047315,81
RTS0047316,70
RTS0047317,69
RTS0047318,79
RTS0047319,72
RTS0047320,47
RTS0047321,69
RTS0047322,44
RTS0047323,63
RTS0047324,49
RTS0047325,75
RTS0047326,51
RTS0047327,49
RTS0047328,46
RTS0047329,46
RTS0047331,98
RTS0047332,57
RTS0047333,57
RTS0047334,53
RTS0047335,58
RTS0047336,67
RTS0047337,43
RTS0047338,75
RTS0047339,39
RTS0047340,81
RTS0047341,88
RTS0047342,91
RTS0047343,65
RTS0047344,119
RTS0047345,47
RTS0047346,42
RTS0047348,61
RTS0047349,51
RTS0047350,70
RTS0047351,58
RTS0047352,104
RTS0047353,79
RTS0047354,62
RTS0047356,44
RTS0047357,38
RTS0047358,29
RTS0047359,64
RTS0047360,45
RTS0047361,20
RTS0047362,48
RTS0047363,57
RTS0047364,31
RTS0047365,40
RTS0047366,43
RTS0047367,35
RTS0047368,48
RTS0047369,55
RTS0047370,39
RTS0047373,42
RTS0047374,43
RTS0047375,43
RTS0047376,43
RTS0047377,38
RTS0047378,43
RTS0047379,71
RTS0047380,66
RTS0047381,38
RTS0047382,33
RTS0047383,58
RTS0047384,49
RTS0047385,42
RTS0047386,85
RTS0047387,56
RTS0047388,48
RTS0047389,64
RTS0047390,41
RTS0047391,76
RTS0047392,30
RTS0047393,56
RTS0047394,47
RTS0047395,40
RTS0047396,69
RTS0047397,65
RTS0047398,42
RTS0047399,41
RTS0047400,38
RTS0047401,52
RTS0047402,40
RTS0047403,43
RTS0047404,39
RTS0047405,79
RTS0047406,42
RTS0047407,52
RTS0047408,33
RTS0047409,85
RTS0047410,94
RTS0047411,49
RTS0047412,50
RTS0047413,41
RTS0047414,51
RTS0047415,58
RTS0047417,33
RTS0047418,47
RTS0047419,41
RTS0047420,53
RTS0047421,32
RTS0047422,64
RTS0047423,33
RTS0047424,36
RTS0047425,31
RTS0047426,60
RTS0047427,85
RTS0047428,58
RTS0047429,52
RTS0047430,63
RTS0047431,36
RTS0047432,55
RTS0047433,49
RTS0047434,63
RTS0047435,71
RTS0047436,55
RTS0047437,24
RTS0047438,25
RTS0047439,52
RTS0047440,39
RTS0047441,81
RTS0047442,52
RTS0047445,64
RTS0047446,57
RTS0047447,26
RTS0047448,29
RTS0047449,27
RTS0047450,48
RTS0047451,35
RTS0047452,48
RTS0047453,31
RTS0047454,58
RTS0047455,39
RTS0047456,58
RTS0047457,46
RTS0047458,31
RTS0047459,45
RTS0047460,46
RTS0047461,39
RTS0047462,64
RTS0047463,42
RTS0047464,69
RTS0047465,36
RTS0047466,55
RTS0047467,58
RTS0047468,42
RTS0047469,49
RTS0047471,52
RTS0047472,48
RTS0047473,44
RTS0047474,36
RTS0047475,35
RTS0047476,50
RTS0047477,75
RTS0047479,61
RTS0047480,51
RTS0047481,56
RTS0047482,27
RTS0047483,38
RTS0047484,34
RTS0047485,39
RTS0047486,41
RTS0047487,36
RTS0047488,64
RTS0047489,40
RTS0047490,46
RTS0047491,47
RTS0047492,48
RTS0047493,57
RTS0047494,80
RTS0047495,38
RTS0047496,60
RTS0047497,61
RTS0047498,34
RTS0047499,62
RTS0047500,56
RTS0047501,53
RTS0047502,30
RTS0047503,35
RTS0047504,60
RTS0047505,43
RTS0047506,62
RTS0047507,86
RTS0047508,40
RTS0047509,39
RTS0047510,46
RTS0047511,49
RTS0047512,60
RTS0047513,52
RTS0047514,27
RTS0047515,79
RTS0047516,63
RTS0047517,76
RTS0047518,69
RTS0047520,81
RTS0047521,96
RTS0047522,52
RTS0047523,61
RTS0047524,39
RTS0047525,43
RTS0047526,43
RTS0047527,45
RTS0047528,49
RTS0047529,49
RTS0047530,50
RTS0047531,37
RTS0047532,45
RTS0047533,30
RTS0047534,39
RTS0047535,51
RTS0047536,53
RTS0047537,91
RTS0047538,98
RTS0047540,84
RTS0047541,98
RTS0047543,58
RTS0047544,37
RTS0047545,65
RTS0047546,64
RTS0047547,40
RTS0047548,65
RTS0047549,58
RTS0047550,38
RTS0047551,57
RTS0047552,48
RTS0047553,38
RTS0047558,50
RTS0047559,51
RTS0047560,21
RTS0047561,55
RTS0047562,40
RTS0047563,40
RTS0047564,37
RTS0047565,48
RTS0047566,53
RTS0047567,53
RTS0047568,55
RTS0047569,45
RTS0047570,52
RTS0047571,43
RTS0047572,39
RTS0047573,38
RTS0047574,43
RTS0047575,45
RTS0047576,37
RTS0047577,33
RTS0047578,39
RTS0047579,44
RTS0047580,49
RTS0047581,49
RTS0047582,43
RTS0047583,28
RTS0047584,32
RTS0047585,40
RTS0047586,37
RTS0047587,29
RTS0047588,55
RTS0047590,40
RTS0047591,53
RTS0047592,29
RTS0047593,45
RTS0047594,49
RTS0047595,42
RTS0047596,46
RTS0047597,60
RTS0047598,53
RTS0047599,31
RTS0047600,37
RTS0047601,137
RTS0047602,55
RTS0047603,46
RTS0047604,53
RTS0047606,45
RTS0047613,47
RTS0047614,43
RTS0047615,25
RTS0047616,55
RTS0047617,39
RTS0047618,39
RTS0047619,29
RTS0047620,18
RTS0047621,32
RTS0047622,18
RTS0047624,35
RTS0047625,32
RTS0047626,46
RTS0047627,34
RTS0047628,34
RTS0047629,29
RTS0047630,17
RTS0047631,33
RTS0047632,44
RTS0047633,32
RTS0047634,31
RTS0047635,27
RTS0047636,35
RTS0047637,33
RTS0047638,29
RTS0047639,35
RTS0047640,31
RTS0047641,22
RTS0047642,28
RTS0047643,31
RTS0047644,37
RTS0047645,43
RTS0047646,32
RTS0047647,25
RTS0047648,53
RTS0047649,24
RTS0047650,31
RTS0047651,27
RTS0047652,27
RTS0047653,28
RTS0047654,27
RTS0047656,50
RTS0047657,37
RTS0047658,36
RTS0047659,22
RTS0047660,32
RTS0047661,31
RTS0047662,37
RTS0047663,21
RTS0047664,27
RTS0047665,40
RTS0047666,24
RTS0047667,30
RTS0047668,28
RTS0047669,26
RTS0047670,36
RTS0047672,37
RTS0047673,32
RTS0047674,39
RTS0047675,45
RTS0047676,30
RTS0047677,41
RTS0047678,48
RTS0047679,37
RTS0047680,45
RTS0047681,32
RTS0047682,40
RTS0047684,34
RTS0047685,25
RTS0047686,39
RTS0047687,26
RTS0047688,36
RTS0047689,50
RTS0047691,26
RTS0047692,30
RTS0047693,43
RTS0047694,39
RTS0047695,30
RTS0047696,34
RTS0047697,33
RTS0047698,39
RTS0047699,47
RTS0047700,34
RTS0047701,56
RTS0047702,81
RTS0047703,54
RTS0047704,32
RTS0047705,42
RTS0047706,37
RTS0047707,44
RTS0047708,168
RTS0047709,598
RTS0047710,70
RTS0047711,46
RTS0047712,129
RTS0047713,58
RTS0047714,85
RTS0047715,74
RTS0047716,73
RTS0047717,115
RTS0047718,64
RTS0047720,55
RTS0047721,36
RTS0047722,53
RTS0047723,44
RTS0047724,64
RTS0047725,64
RTS0047726,54
RTS0047727,61
RTS0047728,67
RTS0047729,28
RTS0047730,52
RTS0047731,29
RTS0047732,32
RTS0047733,58
RTS0047734,66
RTS0047735,42
RTS0047736,68
RTS0047737,59
RTS0047738,29
RTS0047739,53
RTS0047740,42
RTS0047741,55
RTS0047742,47
RTS0047743,44
RTS0047744,71
RTS0047745,84
RTS0047746,46
RTS0047747,65
RTS0047748,62
RTS0047749,96
RTS0047750,54
RTS0047752,34
RTS0047753,48
RTS0047754,116
RTS0047755,119
RTS0047756,53
RTS0047757,41
RTS0047758,49
RTS0047759,35
RTS0047760,21
RTS0047761,50
RTS0047762,41
RTS0047763,57
RTS0047764,59
RTS0047765,69
RTS0047766,82
RTS0047767,32
RTS0047768,43
RTS0047769,43
RTS0047770,40
RTS0047771,44
RTS0047772,38
RTS0047773,46
RTS0047774,95
RTS0047775,39
RTS0047776,45
RTS0047777,51
RTS0047778,24
RTS0047779,47
RTS0047780,58
RTS0047781,76
RTS0047782,79
RTS0047783,51
RTS0047784,48
RTS0047785,38
RTS0047786,80
RTS0047787,76
RTS0047788,35
RTS0047789,44
RTS0047790,46
RTS0047791,61
RTS0047792,31
RTS0047793,95
RTS0047794,28
RTS0047795,25
RTS0047796,47
RTS0047797,50
RTS0047798,45
RTS0047799,57
RTS0047800,28
RTS0047801,60
RTS0047802,63
RTS0047803,47
RTS0047804,50
RTS0047805,64
RTS0047806,56
RTS0047807,83
RTS0047808,200
RTS0047809,54
RTS0047810,63
RTS0047811,84
RTS0047812,52
RTS0047813,48
RTS0047814,45
RTS0047816,48
RTS0047817,67
RTS0047818,28
RTS0047819,45
RTS0047820,46
RTS0047821,64
RTS0047822,36
RTS0047823,45
RTS0047824,27
RTS0047825,51
RTS0047826,48
RTS0047827,47
RTS0047828,66
RTS0047829,46
RTS0047830,44
RTS0047831,35
RTS0047832,28
RTS0047833,36
RTS0047834,34
RTS0047835,51
RTS0047836,56
RTS0047837,35
RTS0047838,37
RTS0047839,43
RTS0047840,45
RTS0047841,35
RTS0047842,38
RTS0047843,44
RTS0047844,44
RTS0047845,54
RTS0047846,34
RTS0047847,40
RTS0047848,42
RTS0047849,46
RTS0047850,45
RTS0047851,38
RTS0047852,39
RTS0047853,68
RTS0047854,53
RTS0047855,41
RTS0047856,52
RTS0047857,447
RTS0047858,237
RTS0047859,22
RTS0047860,48
RTS0047861,42
RTS0047862,24
RTS0047863,50
RTS0047864,53
RTS0047865,36
RTS0047866,47
RTS0047867,38
RTS0047868,59
RTS0047869,63
RTS0047870,69
RTS0047871,57
RTS0047872,42
RTS0047873,44
RTS0047874,33
RTS0047875,52
RTS0047876,43
RTS0047877,31
RTS0047878,59
RTS0047879,44
RTS0047880,54
RTS0047881,48
RTS0047882,68
RTS0047883,56
RTS0047884,52
RTS0047885,48
RTS0047886,25
RTS0047890,41
RTS0047891,34
RTS0047892,23
RTS0047893,47
RTS0047894,42
RTS0047895,74
RTS0047896,68
RTS0047897,44
RTS0047898,38
RTS0047899,55
RTS0047900,82
RTS0047901,40
RTS0047902,110
RTS0047903,61
RTS0047904,54
RTS0047905,61
RTS0047906,61
RTS0047907,132
RTS0047908,118
RTS0047909,101
RTS0047910,45
RTS0047912,46
RTS0047913,35
RTS0047914,64
RTS0047915,33
RTS0047916,33
RTS0047917,49
RTS0047918,1
RTS0047919,22
RTS0047920,62
RTS0047921,95
RTS0047924,38
RTS0047925,52
RTS0047926,56
RTS0047927,48
RTS0047928,52
RTS0047929,44
RTS0047930,41
RTS0047931,42
RTS0047932,41
RTS0047933,65
RTS0047934,44
RTS0047935,49
RTS0047936,41
RTS0047937,40
RTS0047938,42
RTS0047939,45
RTS0047940,59
RTS0047941,37
RTS0047942,36
RTS0047943,27
RTS0047944,60
RTS0047945,34
RTS0047946,44
RTS0047947,37
RTS0047948,26
RTS0047949,46
RTS0047950,30
RTS0047951,40
RTS0047952,40
RTS0047953,45
RTS0047954,35
RTS0047956,48
RTS0047957,39
RTS0047958,50
RTS0047959,56
RTS0047960,36
RTS0047961,32
RTS0047963,33
RTS0047964,51
RTS0047965,45
RTS0047966,39
RTS0047967,51
RTS0047968,77
RTS0047969,64
RTS0047970,48
RTS0047972,44
RTS0047973,54
RTS0047974,66
RTS0047975,46
RTS0047976,63
RTS0047977,34
RTS0047978,52
RTS0047979,45
RTS0047980,43
RTS0047981,38
RTS0047982,47
RTS0047985,113
RTS0047986,37
RTS0047987,51
RTS0047988,72
RTS0047990,49
RTS0047991,100
RTS0047992,39
RTS0047993,51
RTS0047994,53
RTS0047995,29
RTS0047996,38
RTS0047997,51
RTS0047998,78
RTS0047999,57
RTS0048000,42
RTS0048001,54
RTS0048003,84
RTS0048005,36
RTS0048006,27
RTS0048008,36
RTS0048009,70
RTS0048012,58
RTS0048013,45
RTS0048014,43
RTS0048015,60
RTS0048016,61
RTS0048017,62
RTS0048018,59
RTS0048019,60
RTS0048020,47
RTS0048021,47
RTS0048022,62
RTS0048023,40
RTS0048024,42
RTS0048026,39
RTS0048027,58
RTS0048028,43
RTS0048029,33
RTS0048030,40
RTS0048031,48
RTS0048032,42
RTS0048033,42
RTS0048034,48
RTS0048035,29
RTS0048036,32
RTS0048037,38
RTS0048038,97
RTS0048040,47
RTS0048041,31
RTS0048042,36
RTS0048043,37
RTS0048044,42
RTS0048045,48
RTS0048046,42
RTS0048047,29
RTS0048048,45
RTS0048049,40
RTS0048050,41
RTS0048051,93
RTS0048052,56
RTS0048053,40
RTS0048054,44
RTS0048055,57
RTS0048056,56
RTS0048057,27
RTS0048058,41
RTS0048059,46
RTS0048060,64
RTS0048061,45
RTS0048062,35
RTS0048063,47
RTS0048064,55
RTS0048065,50
RTS0048066,54
RTS0048067,28
RTS0048068,49
RTS0048069,43
RTS0048070,39
RTS0048071,98
RTS0048072,31
RTS0048073,34
RTS0048074,24
RTS0048076,34
RTS0048077,57
RTS0048078,63
RTS0048079,50
RTS0048080,36
RTS0048081,53
RTS0048082,37
RTS0048084,41
RTS0048085,53
RTS0048086,41
RTS0048087,59
RTS0048088,31
RTS0048089,49
RTS0048090,53
RTS0048091,45
RTS0048092,45
RTS0048093,96
RTS0048094,39
RTS0048096,48
RTS0048097,46
RTS0048098,986
RTS0048099,1298
RTS0048100,1109
RTS0048101,528
RTS0048102,829
RTS0048104,37
RTS0048105,63
RTS0048106,25
RTS0048107,36
RTS0048108,50
RTS0048109,35
RTS0048110,54
RTS0048111,32
RTS0048112,45
RTS0048113,43
RTS0048114,47
RTS0048115,39
RTS0048116,52
RTS0048117,50
RTS0048118,41
RTS0048120,46
RTS0048126,39
RTS0048127,64
RTS0048129,70
RTS0048130,28
RTS0048131,48
RTS0048132,68
RTS0048133,24
RTS0048134,73
RTS0048135,86
RTS0048136,36
RTS0048138,48
RTS0048139,32
RTS0048140,58
RTS0048141,63
RTS0048142,105
RTS0048144,57
RTS0048145,94
RTS0048146,74
RTS0048147,45
RTS0048148,49
RTS0048149,45
RTS0048150,67
RTS0048151,43
RTS0048152,39
RTS0048153,57
RTS0048154,32
RTS0048155,33
RTS0048156,84
RTS0048158,54
RTS0048159,46
RTS0048160,2042
RTS0048161,2982
RTS0048162,65
RTS0048163,45
RTS0048164,342
RTS0048165,97
RTS0048166,48
RTS0048167,67
RTS0048168,59
RTS0048169,46
RTS0048170,46
RTS0048171,46
RTS0048172,54
RTS0048173,41
RTS0048175,58
RTS0048176,39
RTS0048177,39
RTS0048178,42
RTS0048179,56
RTS0048180,44
RTS0048181,67
RTS0048182,46
RTS0048183,61
RTS0048184,96
RTS0048185,91
RTS0048186,40
RTS0048188,39
RTS0048189,85
RTS0048190,42
RTS0048191,35
RTS0048192,60
RTS0048193,36
RTS0048194,57
RTS0048195,52
RTS0048196,48
RTS0048197,58
RTS0048198,50
RTS0048200,58
RTS0048201,39
RTS0048202,37
RTS0048203,39
RTS0048204,42
RTS0048205,49
RTS0048207,35
RTS0048208,54
RTS0048209,55
RTS0048210,53
RTS0048211,67
RTS0048212,46
RTS0048213,36
RTS0048214,34
RTS0048215,49
RTS0048216,43
RTS0048217,48
RTS0048218,53
RTS0048219,49
RTS0048220,52
RTS0048221,56
RTS0048222,47
RTS0048223,33
RTS0048224,43
RTS0048225,48
RTS0048226,53
RTS0048227,52
RTS0048228,50
RTS0048229,52
RTS0048230,25
RTS0048231,55
RTS0048232,46
RTS0048233,39
RTS0048234,41
RTS0048235,42
RTS0048236,41
RTS0048237,46
RTS0048238,38
RTS0048239,56
RTS0048240,51
RTS0048241,75
RTS0048242,78
RTS0048243,59
RTS0048244,65
RTS0048245,65
RTS0048246,44
RTS0049343,89
RTS0049344,77
RTS0049345,42
RTS0049346,22
RTS0049347,36
RTS0049348,46
RTS0049349,52
RTS0049350,44
RTS0049351,45
RTS0049352,43
RTS0049353,46
RTS0049354,34
RTS0049355,36
RTS0049356,49
RTS0049357,43
RTS0049358,33
RTS0049359,28
RTS0049360,65
RTS0049361,46
RTS0049362,27
RTS0049363,40
RTS0049364,47
RTS0049365,45
RTS0049366,116
RTS0049367,89
RTS0049368,57
RTS0049369,42
RTS0049370,41
RTS0049371,78
RTS0049372,41
RTS0049373,152
RTS0049374,145
RTS0049375,117
RTS0049376,105
RTS0049377,115
RTS0049378,128
RTS0049379,70
RTS0049380,109
RTS0049381,88
RTS0049382,74
RTS0049383,47
RTS0049384,32
RTS0049385,44
RTS0049386,50
RTS0049387,69
RTS0049388,44
RTS0049389,48
RTS0049390,171
RTS0049391,257
RTS0049392,255
RTS0049393,252
RTS0049394,110
RTS0049395,85
RTS0049396,214
RTS0049397,188
RTS0049398,220
RTS0049399,119
RTS0049400,51
RTS0049401,45
RTS0049402,54
RTS0049403,30
RTS0049404,55
RTS0049405,42
RTS0049406,50
RTS0049407,61
RTS0049408,38
RTS0049409,57
RTS0049410,39
RTS0049411,56
RTS0049412,30
RTS0049413,25
RTS0049414,34
RTS0049415,85
RTS0049416,69
RTS0049417,39
RTS0049418,63
RTS0049419,48
RTS0049420,27
RTS0049421,44
RTS0049422,28
RTS0049423,33
RTS0049424,92
RTS0049425,46
RTS0049426,61
RTS0049427,60
RTS0049428,29
RTS0049429,56
RTS0049430,65
RTS0049431,36
RTS0049432,53
RTS0049433,48
RTS0049434,47
RTS0049435,52
RTS0049436,30
RTS0049437,83
RTS0049438,41
RTS0049439,45
RTS0049440,38
RTS0049441,72
RTS0049442,85
RTS0049443,48
RTS0049444,74
RTS0049445,30
RTS0049446,34
RTS0049447,46
RTS0049448,37
RTS0049449,58
RTS0049450,59
RTS0049451,78
RTS0049452,54
RTS0049453,56
RTS0049454,42
RTS0049455,40
RTS0049456,51
RTS0049457,45
RTS0049458,58
RTS0049459,58
RTS0049460,62
RTS0049461,65
RTS0049462,111
RTS0049463,41
RTS0049464,43
RTS0049465,33
RTS0049466,22
RTS0049467,33
RTS0049468,53
RTS0049469,33
RTS0049470,60
RTS0049471,89
RTS0049472,51
RTS0049473,269
RTS0049474,42
RTS0049475,45
RTS0049476,61
RTS0049477,30
RTS0049478,59
RTS0049479,1225
RTS0049480,125
RTS0049481,17
RTS0049482,38
RTS0049483,42
RTS0049484,53
RTS0049485,67
RTS0997079,13
RTS0997080,36
RTS0997081,35
RTS0997082,26
RTS0997083,15
RTS0997084,28
RTS0997085,6
RTS0997086,31
RTS0997087,35
RTS0997088,936
RTS0997089,646
RTS0997090,64
RTS0997091,95
RTS0997092,29
RTS0997093,23
RTS0997094,7
RTS0997095,16
RTS0997096,24
RTS0997097,12
RTS0997098,35
RTS0997099,25
RTS0997100,33
RTS0997101,23
RTS0997102,22
RTS0997103,16
RTS0997104,25
RTS0997105,18
RTS0997106,37
RTS0997107,23
RTS0997108,22
RTS0997109,15
RTS0997110,18
RTS0997111,21
RTS0997112,21
RTS0997113,20
RTS0997114,24
RTS0997115,25
RTS0997116,26
RTS0997117,20
RTS0997118,24
RTS0997119,14
RTS0997120,21
RTS0997121,35
RTS0997122,56
RTS0997123,54
RTS0997124,27
RTS0997125,72
RTS0997126,110
RTS0997127,109
RTS0997128,84
RTS0997129,120
RTS0997130,35
</Code_Summary>
