# Supplementary material for: Spatial meta-transcriptomics reveal associations of intratumor bacteria burden with lung cancer cells showing a distinct oncogenic signature
Source: J Immunother Cancer. 2022 Jul 6;10(7):e004698. doi: 10.1136/jitc-2022-004698 (PMC9260850; doi:10.1136/jitc-2022-004698)
Supplement: Supplementary data [file jitc-2022-004698supp009.zip › DSP-1001660004185-D-H02.dcc]

<Header>
FileVersion,0.02
SoftwareVersion,"GeoMx_NGS_Pipeline_ 2.0.0"
Date,2020-6-15
</Header>

<Scan_Attributes>
ID,DSP-1001660004185-D-H02
Plate_ID,1001660004185
Well,H02
</Scan_Attributes>

<NGS_Processing_Attributes>
SeqSetId,
tamperedIni,No
Raw,1108944
Trimmed,1103458
Stitched,1095944
Aligned,1077053
umiQ30,0.9918
rtsQ30,0.9910
</NGS_Processing_Attributes>


<Code_Summary>
RTS0039454,5
RTS0039455,7
RTS0039456,8
RTS0039457,28
RTS0039458,9
RTS0039459,19
RTS0039460,16
RTS0039461,16
RTS0039462,12
RTS0039463,16
RTS0039464,7
RTS0039465,15
RTS0039466,6
RTS0039467,14
RTS0039468,4
RTS0039469,4
RTS0039470,6
RTS0039471,11
RTS0039472,6
RTS0039473,13
RTS0039474,11
RTS0039475,10
RTS0039476,11
RTS0039477,11
RTS0039478,9
RTS0039479,5
RTS0039480,11
RTS0039481,6
RTS0039482,4
RTS0039483,3
RTS0039484,7
RTS0039485,8
RTS0039486,12
RTS0039487,7
RTS0039488,6
RTS0039489,6
RTS0039490,6
RTS0039491,16
RTS0039492,6
RTS0039493,8
RTS0039494,6
RTS0039495,6
RTS0039496,5
RTS0039497,9
RTS0039498,9
RTS0039499,56
RTS0039500,45
RTS0039501,54
RTS0039502,52
RTS0039503,70
RTS0039504,6
RTS0039505,15
RTS0039506,7
RTS0039507,55
RTS0039508,14
RTS0039509,7
RTS0039510,18
RTS0039511,7
RTS0039512,9
RTS0039513,8
RTS0039514,19
RTS0039515,13
RTS0039516,7
RTS0039517,7
RTS0039518,8
RTS0039519,2
RTS0039520,3
RTS0039521,10
RTS0039522,17
RTS0039523,11
RTS0039524,9
RTS0039525,22
RTS0039526,13
RTS0039527,15
RTS0039528,12
RTS0039529,16
RTS0039530,13
RTS0039531,28
RTS0039532,21
RTS0039533,9
RTS0039534,4
RTS0039535,21
RTS0039536,8
RTS0039537,9
RTS0039538,9
RTS0039539,9
RTS0039540,5
RTS0039541,13
RTS0039542,9
RTS0039543,11
RTS0039544,6
RTS0039545,7
RTS0039546,10
RTS0039547,5
RTS0039548,4
RTS0039549,6
RTS0039550,5
RTS0039551,11
RTS0039552,7
RTS0039553,6
RTS0039554,4
RTS0039555,10
RTS0039556,6
RTS0039557,12
RTS0039558,5
RTS0039559,6
RTS0039560,6
RTS0039561,30
RTS0039562,67
RTS0039563,37
RTS0039564,40
RTS0039565,70
RTS0039566,4
RTS0039567,8
RTS0039568,5
RTS0039569,7
RTS0039570,7
RTS0039571,4
RTS0039572,11
RTS0039573,7
RTS0039574,10
RTS0039575,13
RTS0039576,10
RTS0039577,14
RTS0039578,17
RTS0039579,13
RTS0039580,20
RTS0039581,19
RTS0039582,30
RTS0039583,26
RTS0039584,23
RTS0039585,17
RTS0039586,4
RTS0039587,6
RTS0039588,14
RTS0039589,3
RTS0039590,8
RTS0039591,45
RTS0039592,45
RTS0039593,31
RTS0039594,33
RTS0039595,30
RTS0039596,10
RTS0039597,17
RTS0039598,10
RTS0039599,9
RTS0039600,14
RTS0039601,7
RTS0039602,8
RTS0039603,5
RTS0039604,6
RTS0039605,8
RTS0039606,5
RTS0039607,7
RTS0039608,4
RTS0039609,10
RTS0039610,10
RTS0039611,6
RTS0039612,11
RTS0039613,5
RTS0039614,9
RTS0039615,7
RTS0039616,6
RTS0039617,5
RTS0039619,4
RTS0039620,3
RTS0039621,9
RTS0039622,6
RTS0039623,8
RTS0039624,7
RTS0039625,6
RTS0039626,8
RTS0039627,8
RTS0039628,8
RTS0039629,7
RTS0039630,6
RTS0039631,4
RTS0039632,6
RTS0039633,8
RTS0039634,5
RTS0039635,6
RTS0039636,50
RTS0039637,32
RTS0039638,61
RTS0039639,66
RTS0039640,27
RTS0039641,15
RTS0039642,22
RTS0039643,16
RTS0039644,17
RTS0039645,20
RTS0039646,8
RTS0039647,9
RTS0039648,6
RTS0039649,7
RTS0039650,8
RTS0039651,15
RTS0039652,42
RTS0039653,17
RTS0039654,21
RTS0039655,13
RTS0039656,328
RTS0039657,297
RTS0039658,214
RTS0039659,254
RTS0039660,249
RTS0039661,15
RTS0039662,4
RTS0039663,14
RTS0039664,11
RTS0039665,11
RTS0039666,2
RTS0039667,5
RTS0039668,9
RTS0039669,17
RTS0039670,12
RTS0039671,15
RTS0039672,15
RTS0039673,18
RTS0039674,16
RTS0039675,18
RTS0039676,10
RTS0039677,3
RTS0039678,8
RTS0039679,9
RTS0039680,4
RTS0039681,31
RTS0039682,28
RTS0039683,14
RTS0039684,38
RTS0039685,26
RTS0039686,109
RTS0039687,126
RTS0039688,103
RTS0039689,74
RTS0039690,84
RTS0039691,12
RTS0039692,10
RTS0039693,8
RTS0039694,13
RTS0039695,6
RTS0039696,6
RTS0039697,4
RTS0039698,4
RTS0039699,7
RTS0039700,8
RTS0039701,4
RTS0039702,10
RTS0039703,10
RTS0039704,13
RTS0039705,2
RTS0039706,10
RTS0039707,7
RTS0039708,8
RTS0039709,6
RTS0039710,9
RTS0039711,20
RTS0039712,20
RTS0039713,31
RTS0039714,17
RTS0039715,20
RTS0039716,7
RTS0039717,8
RTS0039718,8
RTS0039719,14
RTS0039720,24
RTS0039721,14
RTS0039722,10
RTS0039723,17
RTS0039724,14
RTS0039725,12
RTS0039726,19
RTS0039727,20
RTS0039728,18
RTS0039729,18
RTS0039730,21
RTS0039731,6
RTS0039732,4
RTS0039733,12
RTS0039734,6
RTS0039735,4
RTS0039736,13
RTS0039737,11
RTS0039738,9
RTS0039739,12
RTS0039740,13
RTS0039741,15
RTS0039742,12
RTS0039743,17
RTS0039744,11
RTS0039745,27
RTS0039746,21
RTS0039747,27
RTS0039749,23
RTS0039750,27
RTS0039751,11
RTS0039752,3
RTS0039753,10
RTS0039754,7
RTS0039755,12
RTS0039756,8
RTS0039757,10
RTS0039758,14
RTS0039759,11
RTS0039760,9
RTS0039761,10
RTS0039762,17
RTS0039763,15
RTS0039764,8
RTS0039765,12
RTS0039766,17
RTS0039767,9
RTS0039768,15
RTS0039769,12
RTS0039770,30
RTS0039771,20
RTS0039772,14
RTS0039773,13
RTS0039774,7
RTS0039775,7
RTS0039776,14
RTS0039777,11
RTS0039778,13
RTS0039779,12
RTS0039780,16
RTS0039781,40
RTS0039782,16
RTS0039783,26
RTS0039784,26
RTS0039785,43
RTS0039786,18
RTS0039787,10
RTS0039788,12
RTS0039789,15
RTS0039790,19
RTS0039791,25
RTS0039792,17
RTS0039793,15
RTS0039794,20
RTS0039795,13
RTS0039796,12
RTS0039797,20
RTS0039798,15
RTS0039799,13
RTS0039800,15
RTS0039801,6
RTS0039802,11
RTS0039803,19
RTS0039804,8
RTS0039805,14
RTS0039806,13
RTS0039807,4
RTS0039808,10
RTS0039809,10
RTS0039810,14
RTS0039811,3
RTS0039812,11
RTS0039813,11
RTS0039814,19
RTS0039815,8
RTS0039816,9
RTS0039817,15
RTS0039818,3
RTS0039819,5
RTS0039820,10
RTS0039821,15
RTS0039822,18
RTS0039823,18
RTS0039824,12
RTS0039825,21
RTS0039826,11
RTS0039827,10
RTS0039828,6
RTS0039829,8
RTS0039830,13
RTS0039831,5
RTS0039832,16
RTS0039833,11
RTS0039834,9
RTS0039835,12
RTS0039836,7
RTS0039838,8
RTS0039839,11
RTS0039840,6
RTS0039841,28
RTS0039842,27
RTS0039843,19
RTS0039844,31
RTS0039845,26
RTS0039846,6
RTS0039847,6
RTS0039848,8
RTS0039849,7
RTS0039850,3
RTS0039851,11
RTS0039852,8
RTS0039853,5
RTS0039854,11
RTS0039855,9
RTS0039856,4
RTS0039857,3
RTS0039858,7
RTS0039859,6
RTS0039860,4
RTS0039861,9
RTS0039862,12
RTS0039863,9
RTS0039864,8
RTS0039865,5
RTS0039866,16
RTS0039867,15
RTS0039868,12
RTS0039869,19
RTS0039870,16
RTS0039871,10
RTS0039872,9
RTS0039873,6
RTS0039874,2
RTS0039875,5
RTS0039876,3
RTS0039877,7
RTS0039878,11
RTS0039879,4
RTS0039880,4
RTS0039881,7
RTS0039882,4
RTS0039883,6
RTS0039884,6
RTS0039885,2
RTS0039886,7
RTS0039887,5
RTS0039888,3
RTS0039890,12
RTS0039891,11
RTS0039892,11
RTS0039893,9
RTS0039894,7
RTS0039895,7
RTS0039896,5
RTS0039897,6
RTS0039898,12
RTS0039899,6
RTS0039900,10
RTS0039901,10
RTS0039902,5
RTS0039903,8
RTS0039904,11
RTS0039905,6
RTS0039906,4
RTS0039907,5
RTS0039908,7
RTS0039909,9
RTS0039910,9
RTS0039911,3
RTS0039912,4
RTS0039913,11
RTS0039914,5
RTS0039915,6
RTS0039916,7
RTS0039917,7
RTS0039918,9
RTS0039919,4
RTS0039920,6
RTS0039921,18
RTS0039922,9
RTS0039923,5
RTS0039924,10
RTS0039925,9
RTS0039926,38
RTS0039927,36
RTS0039928,44
RTS0039929,34
RTS0039930,46
RTS0039931,5
RTS0039932,9
RTS0039933,9
RTS0039934,6
RTS0039935,8
RTS0039936,6
RTS0039937,10
RTS0039938,9
RTS0039939,7
RTS0039940,10
RTS0039941,11
RTS0039942,5
RTS0039943,7
RTS0039944,6
RTS0039945,13
RTS0039946,27
RTS0039947,20
RTS0039948,33
RTS0039949,27
RTS0039950,32
RTS0039951,10
RTS0039952,9
RTS0039953,9
RTS0039954,7
RTS0039955,16
RTS0039956,34
RTS0039957,28
RTS0039958,29
RTS0039959,37
RTS0039960,35
RTS0039961,4
RTS0039962,1
RTS0039963,5
RTS0039964,11
RTS0039965,12
RTS0039966,7
RTS0039967,5
RTS0039968,7
RTS0039969,11
RTS0039970,4
RTS0039971,8
RTS0039972,5
RTS0039973,7
RTS0039974,8
RTS0039975,9
RTS0039976,6
RTS0039977,9
RTS0039978,8
RTS0039979,14
RTS0039980,7
RTS0039981,12
RTS0039982,13
RTS0039983,17
RTS0039984,17
RTS0039985,28
RTS0039986,28
RTS0039987,12
RTS0039988,30
RTS0039989,18
RTS0039990,15
RTS0039991,4
RTS0039992,3
RTS0039993,12
RTS0039994,5
RTS0039995,7
RTS0039996,44
RTS0039997,42
RTS0039998,38
RTS0039999,44
RTS0040000,50
RTS0040001,11
RTS0040002,4
RTS0040003,9
RTS0040004,6
RTS0040005,16
RTS0040006,12
RTS0040007,9
RTS0040008,9
RTS0040009,6
RTS0040010,14
RTS0040011,4
RTS0040012,8
RTS0040013,7
RTS0040014,10
RTS0040015,4
RTS0040016,4
RTS0040017,11
RTS0040018,6
RTS0040019,9
RTS0040020,13
RTS0040021,6
RTS0040022,4
RTS0040023,8
RTS0040024,8
RTS0040025,5
RTS0040026,9
RTS0040027,10
RTS0040028,5
RTS0040029,8
RTS0040030,6
RTS0040031,5
RTS0040032,4
RTS0040033,4
RTS0040034,16
RTS0040035,4
RTS0040036,5
RTS0040037,9
RTS0040038,10
RTS0040039,5
RTS0040040,4
RTS0040041,3
RTS0040042,4
RTS0040043,3
RTS0040044,7
RTS0040045,1
RTS0040046,8
RTS0040047,11
RTS0040048,5
RTS0040049,3
RTS0040050,9
RTS0040051,3
RTS0040052,9
RTS0040053,9
RTS0040054,7
RTS0040055,9
RTS0040056,6
RTS0040057,11
RTS0040058,5
RTS0040059,7
RTS0040060,10
RTS0040061,3
RTS0040062,7
RTS0040063,7
RTS0040064,5
RTS0040065,5
RTS0040066,10
RTS0040067,8
RTS0040068,8
RTS0040069,5
RTS0040070,8
RTS0040071,11
RTS0040072,9
RTS0040073,9
RTS0040074,14
RTS0040075,7
RTS0040076,6
RTS0040077,12
RTS0040078,2
RTS0040079,5
RTS0040080,5
RTS0040081,8
RTS0040082,4
RTS0040083,8
RTS0040084,11
RTS0040085,3
RTS0040086,10
RTS0040087,7
RTS0040088,5
RTS0040089,6
RTS0040090,6
RTS0040091,9
RTS0040092,4
RTS0040093,7
RTS0040094,7
RTS0040095,5
RTS0040096,13
RTS0040097,13
RTS0040098,12
RTS0040099,12
RTS0040100,8
RTS0040101,7
RTS0040102,3
RTS0040103,4
RTS0040104,8
RTS0040105,8
RTS0040106,12
RTS0040107,9
RTS0040108,4
RTS0040109,6
RTS0040110,16
RTS0040111,4
RTS0040112,10
RTS0040113,6
RTS0040114,4
RTS0040115,5
RTS0040116,194
RTS0040117,115
RTS0040118,113
RTS0040119,130
RTS0040120,165
RTS0040121,21
RTS0040122,25
RTS0040123,18
RTS0040124,6
RTS0040125,16
RTS0040126,18
RTS0040127,23
RTS0040128,12
RTS0040129,9
RTS0040130,12
RTS0040131,7
RTS0040132,6
RTS0040133,6
RTS0040134,4
RTS0040135,6
RTS0040136,9
RTS0040137,3
RTS0040138,8
RTS0040139,11
RTS0040140,9
RTS0040141,8
RTS0040142,11
RTS0040143,9
RTS0040144,10
RTS0040145,16
RTS0040146,13
RTS0040147,12
RTS0040148,15
RTS0040149,7
RTS0040150,14
RTS0040151,14
RTS0040152,10
RTS0040153,10
RTS0040154,11
RTS0040155,14
RTS0040156,21
RTS0040157,11
RTS0040158,9
RTS0040159,11
RTS0040160,15
RTS0040161,11
RTS0040162,8
RTS0040163,8
RTS0040164,5
RTS0040165,4
RTS0040166,7
RTS0040167,9
RTS0040168,4
RTS0040169,7
RTS0040170,6
RTS0040171,1
RTS0040172,4
RTS0040173,1
RTS0040174,3
RTS0040175,10
RTS0040176,6
RTS0040177,10
RTS0040178,10
RTS0040179,2
RTS0040180,8
RTS0040181,3
RTS0040182,9
RTS0040183,6
RTS0040184,10
RTS0040185,6
RTS0040186,5
RTS0040187,9
RTS0040188,9
RTS0040189,7
RTS0040190,11
RTS0040191,6
RTS0040192,2
RTS0040193,9
RTS0040194,6
RTS0040195,11
RTS0040196,9
RTS0040197,5
RTS0040198,7
RTS0040199,6
RTS0040200,6
RTS0040201,10
RTS0040202,6
RTS0040203,9
RTS0040204,9
RTS0040205,8
RTS0040206,9
RTS0040207,11
RTS0040208,11
RTS0040209,16
RTS0040210,12
RTS0040211,9
RTS0040212,7
RTS0040213,4
RTS0040214,10
RTS0040215,8
RTS0040216,5
RTS0040217,7
RTS0040218,8
RTS0040219,8
RTS0040220,6
RTS0040221,12
RTS0040222,7
RTS0040223,15
RTS0040224,6
RTS0040225,7
RTS0040226,8
RTS0040227,5
RTS0040228,12
RTS0040229,9
RTS0040230,5
RTS0040231,2
RTS0040232,7
RTS0040233,2
RTS0040234,4
RTS0040235,3
RTS0040236,10
RTS0040237,7
RTS0040238,8
RTS0040239,8
RTS0040240,6
RTS0040241,8
RTS0040242,3
RTS0040243,12
RTS0040244,11
RTS0040245,12
RTS0040246,5
RTS0040247,6
RTS0040248,6
RTS0040249,6
RTS0040250,11
RTS0040251,6
RTS0040252,7
RTS0040253,6
RTS0040254,7
RTS0040255,7
RTS0040256,8
RTS0040257,11
RTS0040258,5
RTS0040259,7
RTS0040260,4
RTS0040261,6
RTS0040262,5
RTS0040263,11
RTS0040264,5
RTS0040265,7
RTS0040266,11
RTS0040267,3
RTS0040268,12
RTS0040269,10
RTS0040270,14
RTS0040271,10
RTS0040272,12
RTS0040273,14
RTS0040274,14
RTS0040275,11
RTS0040276,19
RTS0040277,12
RTS0040278,18
RTS0040279,23
RTS0040280,16
RTS0040281,6
RTS0040282,4
RTS0040283,9
RTS0040284,7
RTS0040285,6
RTS0040286,12
RTS0040287,9
RTS0040288,9
RTS0040289,7
RTS0040290,2
RTS0040291,5
RTS0040292,2
RTS0040293,8
RTS0040294,5
RTS0040295,9
RTS0040296,13
RTS0040297,11
RTS0040298,7
RTS0040299,3
RTS0040300,13
RTS0040301,8
RTS0040302,8
RTS0040303,5
RTS0040304,9
RTS0040305,12
RTS0040306,6
RTS0040307,9
RTS0040308,4
RTS0040309,15
RTS0040310,10
RTS0040311,7
RTS0040312,4
RTS0040313,11
RTS0040314,2
RTS0040315,12
RTS0040316,5
RTS0040317,6
RTS0040318,4
RTS0040319,2
RTS0040320,7
RTS0040321,5
RTS0040322,8
RTS0040323,12
RTS0040324,10
RTS0040325,10
RTS0040326,43
RTS0040327,26
RTS0040328,64
RTS0040329,89
RTS0040330,73
RTS0040331,3
RTS0040332,13
RTS0040333,8
RTS0040334,7
RTS0040335,9
RTS0040336,4
RTS0040337,10
RTS0040338,2
RTS0040339,11
RTS0040340,7
RTS0040341,8
RTS0040342,6
RTS0040343,6
RTS0040344,9
RTS0040345,6
RTS0040346,4
RTS0040347,10
RTS0040348,7
RTS0040349,12
RTS0040350,5
RTS0040351,9
RTS0040352,7
RTS0040353,13
RTS0040354,6
RTS0040355,6
RTS0040356,14
RTS0040357,7
RTS0040358,9
RTS0040359,10
RTS0040360,10
RTS0040361,6
RTS0040363,6
RTS0040364,10
RTS0040365,10
RTS0040366,6
RTS0040367,13
RTS0040368,14
RTS0040369,5
RTS0040370,11
RTS0040371,9
RTS0040372,10
RTS0040373,8
RTS0040374,5
RTS0040375,9
RTS0040376,8
RTS0040377,4
RTS0040378,6
RTS0040379,10
RTS0040380,8
RTS0040381,13
RTS0040382,5
RTS0040383,6
RTS0040384,7
RTS0040385,6
RTS0040386,7
RTS0040387,9
RTS0040388,6
RTS0040389,10
RTS0040390,11
RTS0040391,7
RTS0040392,8
RTS0040393,8
RTS0040394,11
RTS0040395,7
RTS0040396,17
RTS0040397,13
RTS0040398,12
RTS0040399,17
RTS0040400,10
RTS0040401,32
RTS0040402,45
RTS0040403,31
RTS0040404,41
RTS0040405,17
RTS0040406,18
RTS0040407,12
RTS0040408,8
RTS0040409,9
RTS0040410,11
RTS0040411,5
RTS0040412,4
RTS0040413,11
RTS0040414,7
RTS0040415,7
RTS0040416,113
RTS0040417,62
RTS0040418,47
RTS0040419,97
RTS0040420,90
RTS0040421,12
RTS0040422,8
RTS0040423,5
RTS0040424,4
RTS0040425,7
RTS0040426,5
RTS0040428,12
RTS0040429,6
RTS0040430,4
RTS0040431,8
RTS0040432,6
RTS0040433,7
RTS0040434,6
RTS0040435,4
RTS0040436,87
RTS0040437,82
RTS0040438,169
RTS0040439,136
RTS0040440,133
RTS0040441,16
RTS0040442,7
RTS0040443,15
RTS0040444,11
RTS0040445,10
RTS0040446,7
RTS0040447,9
RTS0040448,8
RTS0040449,10
RTS0040450,6
RTS0040451,40
RTS0040452,45
RTS0040453,36
RTS0040454,35
RTS0040455,79
RTS0040456,11
RTS0040457,8
RTS0040458,2
RTS0040459,5
RTS0040460,5
RTS0040461,13
RTS0040462,5
RTS0040463,5
RTS0040464,8
RTS0040465,6
RTS0040466,8
RTS0040467,5
RTS0040468,12
RTS0040469,10
RTS0040470,6
RTS0040471,8
RTS0040472,4
RTS0040473,8
RTS0040474,2
RTS0040475,6
RTS0040476,13
RTS0040477,10
RTS0040478,8
RTS0040479,5
RTS0040480,6
RTS0040481,11
RTS0040482,15
RTS0040483,12
RTS0040484,17
RTS0040485,11
RTS0040486,11
RTS0040487,10
RTS0040488,8
RTS0040489,7
RTS0040490,5
RTS0040491,6
RTS0040492,6
RTS0040493,8
RTS0040494,7
RTS0040495,9
RTS0040496,29
RTS0040497,29
RTS0040498,29
RTS0040499,16
RTS0040500,34
RTS0040501,10
RTS0040502,9
RTS0040503,7
RTS0040504,9
RTS0040505,8
RTS0040506,6
RTS0040507,8
RTS0040508,5
RTS0040509,4
RTS0040510,6
RTS0040511,24
RTS0040512,18
RTS0040513,16
RTS0040514,22
RTS0040515,17
RTS0040516,5
RTS0040517,10
RTS0040518,6
RTS0040519,4
RTS0040520,5
RTS0040521,7
RTS0040522,12
RTS0040523,5
RTS0040524,5
RTS0040525,1
RTS0040526,12
RTS0040527,10
RTS0040528,10
RTS0040529,12
RTS0040530,8
RTS0040531,12
RTS0040532,23
RTS0040533,16
RTS0040534,10
RTS0040535,10
RTS0040536,6
RTS0040537,9
RTS0040538,12
RTS0040539,6
RTS0040540,4
RTS0040541,6
RTS0040542,4
RTS0040543,10
RTS0040544,6
RTS0040545,8
RTS0040546,9
RTS0040547,6
RTS0040548,3
RTS0040549,8
RTS0040550,4
RTS0040551,7
RTS0040552,9
RTS0040553,12
RTS0040554,14
RTS0040555,21
RTS0040556,9
RTS0040557,7
RTS0040558,9
RTS0040559,8
RTS0040560,1
RTS0040561,6
RTS0040562,4
RTS0040563,6
RTS0040564,6
RTS0040565,5
RTS0040566,11
RTS0040567,13
RTS0040568,10
RTS0040569,13
RTS0040570,10
RTS0040571,61
RTS0040572,63
RTS0040573,113
RTS0040574,124
RTS0040575,77
RTS0040576,14
RTS0040577,16
RTS0040578,17
RTS0040579,15
RTS0040580,23
RTS0040581,9
RTS0040582,7
RTS0040583,8
RTS0040584,6
RTS0040585,9
RTS0040586,6
RTS0040587,8
RTS0040588,3
RTS0040589,7
RTS0040590,11
RTS0040591,8
RTS0040592,9
RTS0040593,7
RTS0040594,4
RTS0040595,10
RTS0040596,10
RTS0040597,8
RTS0040598,9
RTS0040599,8
RTS0040600,11
RTS0040601,19
RTS0040602,20
RTS0040603,20
RTS0040604,16
RTS0040605,33
RTS0040606,10
RTS0040607,12
RTS0040608,9
RTS0040609,3
RTS0040610,7
RTS0040611,7
RTS0040612,8
RTS0040613,6
RTS0040614,10
RTS0040615,7
RTS0040616,10
RTS0040617,7
RTS0040618,12
RTS0040619,7
RTS0040620,6
RTS0040621,5
RTS0040622,10
RTS0040623,7
RTS0040624,9
RTS0040625,5
RTS0040626,18
RTS0040627,17
RTS0040628,14
RTS0040629,8
RTS0040630,15
RTS0040631,12
RTS0040632,11
RTS0040633,15
RTS0040634,11
RTS0040635,10
RTS0040636,5
RTS0040637,12
RTS0040638,6
RTS0040639,6
RTS0040640,8
RTS0040641,12
RTS0040642,16
RTS0040643,6
RTS0040644,5
RTS0040645,17
RTS0040646,9
RTS0040647,7
RTS0040648,12
RTS0040649,7
RTS0040650,6
RTS0040651,17
RTS0040652,5
RTS0040653,10
RTS0040654,17
RTS0040655,13
RTS0040656,9
RTS0040657,12
RTS0040658,14
RTS0040659,16
RTS0040660,18
RTS0040661,4
RTS0040662,7
RTS0040663,12
RTS0040664,4
RTS0040665,4
RTS0040666,9
RTS0040667,6
RTS0040668,2
RTS0040669,4
RTS0040670,5
RTS0040671,5
RTS0040672,8
RTS0040673,8
RTS0040674,4
RTS0040675,5
RTS0040676,38
RTS0040677,13
RTS0040678,48
RTS0040679,20
RTS0040680,75
RTS0040681,13
RTS0040682,8
RTS0040683,14
RTS0040684,16
RTS0040685,18
RTS0040686,6
RTS0040687,9
RTS0040688,6
RTS0040689,2
RTS0040690,5
RTS0040691,11
RTS0040692,5
RTS0040693,18
RTS0040694,16
RTS0040695,21
RTS0040696,7
RTS0040697,5
RTS0040698,3
RTS0040699,8
RTS0040700,8
RTS0040701,2
RTS0040702,8
RTS0040703,7
RTS0040704,4
RTS0040705,10
RTS0040706,17
RTS0040707,7
RTS0040708,5
RTS0040709,11
RTS0040710,9
RTS0040711,6
RTS0040712,7
RTS0040713,11
RTS0040714,3
RTS0040715,14
RTS0040716,9
RTS0040717,11
RTS0040718,5
RTS0040719,5
RTS0040720,6
RTS0040721,1
RTS0040722,4
RTS0040723,7
RTS0040724,5
RTS0040725,7
RTS0040726,6
RTS0040727,18
RTS0040728,10
RTS0040729,14
RTS0040730,11
RTS0040731,5
RTS0040732,3
RTS0040733,9
RTS0040734,2
RTS0040735,3
RTS0040736,6
RTS0040737,12
RTS0040738,4
RTS0040739,8
RTS0040740,6
RTS0040741,7
RTS0040742,4
RTS0040743,5
RTS0040744,12
RTS0040745,10
RTS0040746,10
RTS0040747,5
RTS0040748,7
RTS0040749,9
RTS0040750,5
RTS0040751,3
RTS0040752,13
RTS0040753,9
RTS0040754,5
RTS0040755,8
RTS0040756,3
RTS0040757,3
RTS0040758,4
RTS0040759,3
RTS0040760,6
RTS0040761,13
RTS0040762,16
RTS0040763,11
RTS0040764,13
RTS0040765,11
RTS0040766,10
RTS0040767,7
RTS0040768,7
RTS0040769,8
RTS0040770,7
RTS0040771,12
RTS0040772,9
RTS0040773,11
RTS0040774,7
RTS0040775,5
RTS0040776,5
RTS0040777,10
RTS0040778,12
RTS0040779,9
RTS0040780,13
RTS0040781,22
RTS0040782,26
RTS0040783,8
RTS0040784,16
RTS0040785,15
RTS0040786,5
RTS0040787,13
RTS0040788,7
RTS0040789,8
RTS0040790,7
RTS0040791,21
RTS0040792,8
RTS0040793,4
RTS0040794,10
RTS0040795,9
RTS0040796,30
RTS0040797,15
RTS0040798,10
RTS0040799,8
RTS0040800,4
RTS0040801,17
RTS0040802,18
RTS0040803,15
RTS0040804,12
RTS0040805,14
RTS0040806,6
RTS0040807,7
RTS0040808,9
RTS0040809,9
RTS0040810,7
RTS0040811,7
RTS0040812,7
RTS0040813,5
RTS0040814,1
RTS0040815,7
RTS0040816,40
RTS0040817,39
RTS0040818,43
RTS0040819,55
RTS0040820,58
RTS0040821,2
RTS0040822,16
RTS0040823,4
RTS0040824,10
RTS0040825,10
RTS0040826,12
RTS0040827,10
RTS0040828,5
RTS0040830,8
RTS0040831,7
RTS0040832,13
RTS0040833,9
RTS0040834,6
RTS0040836,29
RTS0040837,10
RTS0040838,19
RTS0040839,17
RTS0040840,16
RTS0040841,17
RTS0040842,30
RTS0040843,24
RTS0040844,27
RTS0040845,24
RTS0040846,15
RTS0040847,6
RTS0040848,3
RTS0040849,7
RTS0040850,7
RTS0040851,22
RTS0040852,20
RTS0040853,15
RTS0040854,18
RTS0040855,9
RTS0040856,10
RTS0040857,3
RTS0040858,11
RTS0040859,6
RTS0040860,7
RTS0040861,42
RTS0040862,13
RTS0040863,14
RTS0040864,14
RTS0040865,14
RTS0040866,4
RTS0040867,11
RTS0040868,4
RTS0040869,6
RTS0040870,1
RTS0040871,15
RTS0040872,20
RTS0040873,16
RTS0040874,29
RTS0040875,13
RTS0040876,1
RTS0040877,6
RTS0040878,11
RTS0040879,7
RTS0040880,5
RTS0040881,4
RTS0040882,4
RTS0040883,6
RTS0040884,9
RTS0040885,8
RTS0040886,9
RTS0040887,9
RTS0040888,6
RTS0040889,21
RTS0040890,11
RTS0040891,4
RTS0040892,9
RTS0040893,7
RTS0040894,10
RTS0040895,7
RTS0040896,6
RTS0040897,7
RTS0040898,10
RTS0040899,5
RTS0040900,4
RTS0040901,11
RTS0040902,4
RTS0040903,8
RTS0040904,24
RTS0040905,26
RTS0040906,14
RTS0040907,12
RTS0040908,9
RTS0040909,12
RTS0040910,12
RTS0040911,12
RTS0040912,14
RTS0040913,12
RTS0040914,5
RTS0040915,2
RTS0040916,5
RTS0040917,9
RTS0040918,4
RTS0040919,4
RTS0040920,4
RTS0040921,6
RTS0040922,5
RTS0040923,12
RTS0040924,11
RTS0040925,14
RTS0040926,10
RTS0040927,6
RTS0040928,10
RTS0040929,6
RTS0040930,8
RTS0040931,10
RTS0040932,14
RTS0040933,11
RTS0040934,11
RTS0040935,9
RTS0040936,11
RTS0040937,8
RTS0040938,9
RTS0040939,7
RTS0040940,6
RTS0040941,8
RTS0040942,7
RTS0040943,10
RTS0040944,16
RTS0040945,11
RTS0040946,224
RTS0040947,244
RTS0040948,227
RTS0040949,207
RTS0040950,249
RTS0040951,14
RTS0040952,12
RTS0040953,3
RTS0040954,8
RTS0040955,8
RTS0040956,31
RTS0040957,19
RTS0040958,21
RTS0040959,23
RTS0040960,31
RTS0040961,7
RTS0040962,6
RTS0040963,6
RTS0040964,5
RTS0040965,7
RTS0040966,18
RTS0040967,20
RTS0040968,17
RTS0040969,9
RTS0040970,23
RTS0040971,7
RTS0040972,3
RTS0040973,6
RTS0040974,9
RTS0040975,3
RTS0040976,8
RTS0040977,8
RTS0040978,3
RTS0040979,7
RTS0040980,5
RTS0040981,9
RTS0040982,6
RTS0040983,7
RTS0040984,4
RTS0040985,6
RTS0040986,5
RTS0040987,14
RTS0040988,11
RTS0040989,9
RTS0040990,6
RTS0040991,23
RTS0040992,20
RTS0040993,17
RTS0040994,21
RTS0040995,15
RTS0040996,21
RTS0040997,22
RTS0040998,11
RTS0040999,24
RTS0041000,16
RTS0041001,5
RTS0041002,5
RTS0041003,10
RTS0041004,13
RTS0041005,4
RTS0041006,16
RTS0041007,7
RTS0041008,13
RTS0041009,6
RTS0041010,5
RTS0041011,7
RTS0041012,5
RTS0041013,10
RTS0041014,7
RTS0041015,6
RTS0041016,42
RTS0041017,30
RTS0041018,31
RTS0041019,43
RTS0041020,31
RTS0041021,9
RTS0041022,10
RTS0041023,10
RTS0041024,17
RTS0041025,10
RTS0041026,14
RTS0041027,14
RTS0041028,11
RTS0041029,5
RTS0041030,10
RTS0041031,31
RTS0041032,27
RTS0041033,20
RTS0041034,28
RTS0041035,30
RTS0041036,6
RTS0041037,6
RTS0041038,7
RTS0041039,4
RTS0041040,9
RTS0041041,7
RTS0041042,4
RTS0041043,4
RTS0041044,5
RTS0041045,6
RTS0041046,96
RTS0041047,100
RTS0041048,71
RTS0041049,125
RTS0041050,115
RTS0041051,51
RTS0041052,17
RTS0041053,19
RTS0041054,25
RTS0041055,24
RTS0041056,6
RTS0041057,10
RTS0041058,10
RTS0041059,9
RTS0041060,18
RTS0041061,26
RTS0041062,36
RTS0041063,29
RTS0041064,25
RTS0041066,22
RTS0041067,10
RTS0041068,14
RTS0041069,21
RTS0041070,15
RTS0041071,9
RTS0041072,17
RTS0041073,14
RTS0041074,11
RTS0041075,13
RTS0041076,8
RTS0041077,11
RTS0041078,8
RTS0041079,17
RTS0041080,5
RTS0041081,33
RTS0041082,18
RTS0041083,33
RTS0041084,24
RTS0041085,36
RTS0041086,28
RTS0041087,26
RTS0041088,27
RTS0041089,25
RTS0041090,11
RTS0041091,19
RTS0041092,20
RTS0041093,11
RTS0041094,29
RTS0041095,20
RTS0041096,8
RTS0041097,9
RTS0041098,6
RTS0041099,13
RTS0041100,4
RTS0041101,56
RTS0041102,50
RTS0041103,42
RTS0041104,53
RTS0041105,52
RTS0041106,26
RTS0041107,21
RTS0041108,23
RTS0041109,37
RTS0041110,24
RTS0041111,10
RTS0041112,9
RTS0041113,10
RTS0041114,6
RTS0041115,8
RTS0041116,16
RTS0041117,34
RTS0041118,16
RTS0041119,10
RTS0041120,27
RTS0041121,11
RTS0041122,17
RTS0041123,12
RTS0041124,8
RTS0041125,10
RTS0041126,5
RTS0041127,8
RTS0041128,6
RTS0041129,5
RTS0041130,6
RTS0041131,16
RTS0041132,16
RTS0041133,13
RTS0041134,22
RTS0041135,15
RTS0041136,27
RTS0041137,34
RTS0041138,30
RTS0041139,18
RTS0041140,24
RTS0041141,7
RTS0041142,7
RTS0041143,1
RTS0041144,7
RTS0041145,7
RTS0041146,7
RTS0041147,7
RTS0041148,4
RTS0041149,15
RTS0041150,11
RTS0041151,22
RTS0041152,12
RTS0041153,13
RTS0041154,17
RTS0041155,27
RTS0041156,15
RTS0041157,18
RTS0041158,15
RTS0041159,13
RTS0041160,15
RTS0041161,9
RTS0041162,7
RTS0041163,4
RTS0041164,9
RTS0041165,8
RTS0041166,9
RTS0041167,8
RTS0041168,13
RTS0041169,11
RTS0041170,16
RTS0041171,23
RTS0041172,34
RTS0041173,28
RTS0041174,38
RTS0041175,33
RTS0041176,20
RTS0041177,13
RTS0041178,26
RTS0041179,16
RTS0041180,13
RTS0041181,13
RTS0041182,10
RTS0041183,9
RTS0041184,8
RTS0041185,11
RTS0041186,1
RTS0041187,12
RTS0041188,3
RTS0041189,10
RTS0041190,7
RTS0041191,57
RTS0041192,50
RTS0041193,47
RTS0041194,18
RTS0041195,35
RTS0041196,9
RTS0041197,7
RTS0041198,14
RTS0041199,14
RTS0041200,9
RTS0041201,9
RTS0041202,5
RTS0041203,14
RTS0041204,11
RTS0041205,5
RTS0041206,4
RTS0041207,15
RTS0041208,14
RTS0041209,12
RTS0041210,10
RTS0041211,64
RTS0041212,56
RTS0041213,56
RTS0041214,70
RTS0041215,56
RTS0041216,13
RTS0041217,14
RTS0041218,12
RTS0041219,11
RTS0041220,7
RTS0041221,9
RTS0041222,4
RTS0041223,3
RTS0041224,8
RTS0041225,12
RTS0041226,10
RTS0041227,16
RTS0041228,14
RTS0041229,10
RTS0041230,5
RTS0041231,24
RTS0041232,18
RTS0041233,30
RTS0041234,23
RTS0041235,20
RTS0041236,4
RTS0041237,6
RTS0041238,3
RTS0041239,5
RTS0041240,14
RTS0041241,9
RTS0041242,6
RTS0041243,6
RTS0041244,12
RTS0041246,22
RTS0041247,17
RTS0041248,10
RTS0041249,9
RTS0041250,18
RTS0041251,10
RTS0041252,11
RTS0041253,11
RTS0041254,10
RTS0041255,9
RTS0041256,8
RTS0041257,5
RTS0041258,4
RTS0041259,6
RTS0041260,16
RTS0041261,9
RTS0041262,15
RTS0041263,10
RTS0041265,10
RTS0041266,7
RTS0041267,6
RTS0041268,4
RTS0041269,12
RTS0041270,9
RTS0041271,5
RTS0041272,9
RTS0041273,7
RTS0041274,9
RTS0041275,6
RTS0041276,4
RTS0041277,8
RTS0041278,8
RTS0041279,5
RTS0041280,12
RTS0041281,2
RTS0041282,6
RTS0041283,16
RTS0041284,9
RTS0041285,7
RTS0041286,4
RTS0041287,1
RTS0041288,8
RTS0041289,5
RTS0041290,8
RTS0041291,8
RTS0041292,9
RTS0041293,5
RTS0041294,8
RTS0041295,10
RTS0041296,6
RTS0041297,9
RTS0041298,6
RTS0041299,7
RTS0041300,11
RTS0041301,17
RTS0041302,8
RTS0041303,13
RTS0041304,23
RTS0041305,14
RTS0041306,11
RTS0041307,8
RTS0041308,6
RTS0041309,11
RTS0041310,12
RTS0041311,8
RTS0041312,6
RTS0041313,9
RTS0041314,10
RTS0041315,6
RTS0041316,24
RTS0041317,19
RTS0041318,34
RTS0041319,24
RTS0041320,8
RTS0041321,8
RTS0041322,11
RTS0041323,10
RTS0041324,7
RTS0041325,20
RTS0041326,10
RTS0041327,6
RTS0041328,16
RTS0041329,5
RTS0041330,9
RTS0041331,4
RTS0041332,8
RTS0041333,5
RTS0041334,8
RTS0041335,4
RTS0041346,22
RTS0041347,24
RTS0041348,26
RTS0041349,29
RTS0041350,44
RTS0041351,14
RTS0041352,5
RTS0041353,5
RTS0041354,5
RTS0041355,10
RTS0041356,7
RTS0041357,7
RTS0041358,4
RTS0041359,6
RTS0041360,9
RTS0041361,18
RTS0041362,13
RTS0041363,9
RTS0041364,8
RTS0041365,7
RTS0041366,5
RTS0041367,1
RTS0041368,9
RTS0041369,7
RTS0041370,7
RTS0041371,9
RTS0041372,7
RTS0041373,7
RTS0041374,6
RTS0041375,5
RTS0041376,9
RTS0041377,7
RTS0041378,1
RTS0041379,3
RTS0041380,7
RTS0041381,10
RTS0041382,15
RTS0041383,8
RTS0041384,11
RTS0041385,19
RTS0041386,10
RTS0041387,11
RTS0041388,6
RTS0041389,4
RTS0041390,3
RTS0041391,7
RTS0041392,7
RTS0041393,10
RTS0041394,9
RTS0041395,8
RTS0041396,10
RTS0041397,5
RTS0041398,7
RTS0041399,3
RTS0041400,5
RTS0041401,7
RTS0041402,8
RTS0041403,4
RTS0041404,6
RTS0041405,5
RTS0041406,3
RTS0041407,13
RTS0041408,12
RTS0041409,3
RTS0041410,4
RTS0041411,7
RTS0041412,9
RTS0041413,6
RTS0041414,12
RTS0041415,8
RTS0041416,6
RTS0041417,11
RTS0041418,5
RTS0041419,7
RTS0041420,6
RTS0041421,8
RTS0041422,10
RTS0041423,13
RTS0041424,8
RTS0041425,6
RTS0041426,12
RTS0041427,5
RTS0041428,11
RTS0041429,8
RTS0041430,7
RTS0041431,10
RTS0041432,10
RTS0041433,4
RTS0041434,6
RTS0041435,2
RTS0041436,3
RTS0041437,6
RTS0041438,5
RTS0041439,3
RTS0041440,5
RTS0041441,9
RTS0041442,3
RTS0041443,8
RTS0041444,9
RTS0041445,10
RTS0041446,9
RTS0041447,8
RTS0041448,9
RTS0041449,3
RTS0041450,9
RTS0041451,7
RTS0041452,7
RTS0041453,11
RTS0041454,4
RTS0041455,10
RTS0041456,5
RTS0041457,10
RTS0041458,7
RTS0041459,8
RTS0041460,5
RTS0041461,3
RTS0041462,8
RTS0041463,6
RTS0041464,6
RTS0041465,6
RTS0041466,5
RTS0041467,7
RTS0041468,10
RTS0041469,7
RTS0041470,6
RTS0041471,11
RTS0041472,6
RTS0041473,12
RTS0041474,8
RTS0041475,7
RTS0041476,6
RTS0041477,5
RTS0041478,8
RTS0041479,6
RTS0041480,10
RTS0041481,4
RTS0041482,9
RTS0041483,4
RTS0041484,5
RTS0041485,4
RTS0041486,14
RTS0041487,11
RTS0041488,15
RTS0041489,18
RTS0041490,15
RTS0041491,10
RTS0041492,7
RTS0041493,6
RTS0041494,7
RTS0041495,6
RTS0041496,106
RTS0041497,111
RTS0041498,124
RTS0041499,97
RTS0041500,83
RTS0041501,51
RTS0041502,35
RTS0041503,46
RTS0041504,39
RTS0041505,66
RTS0041506,8
RTS0041507,5
RTS0041508,11
RTS0041510,8
RTS0041511,6
RTS0041512,7
RTS0041513,9
RTS0041514,9
RTS0041515,7
RTS0041516,9
RTS0041517,7
RTS0041518,7
RTS0041519,10
RTS0041520,8
RTS0041521,4
RTS0041522,5
RTS0041523,8
RTS0041524,5
RTS0041525,9
RTS0041526,23
RTS0041527,44
RTS0041528,32
RTS0041529,11
RTS0041530,38
RTS0041531,6
RTS0041532,7
RTS0041533,9
RTS0041534,3
RTS0041535,5
RTS0041536,4
RTS0041537,7
RTS0041538,4
RTS0041540,5
RTS0041541,5
RTS0041542,6
RTS0041543,7
RTS0041544,7
RTS0041545,6
RTS0041546,9
RTS0041547,5
RTS0041548,6
RTS0041549,8
RTS0041550,5
RTS0041551,8
RTS0041552,12
RTS0041553,6
RTS0041554,12
RTS0041555,7
RTS0041556,8
RTS0041557,4
RTS0041558,5
RTS0041559,4
RTS0041560,4
RTS0041561,13
RTS0041562,15
RTS0041563,15
RTS0041564,19
RTS0041565,30
RTS0041566,25
RTS0041567,21
RTS0041568,24
RTS0041569,13
RTS0041570,20
RTS0041571,6
RTS0041572,5
RTS0041573,7
RTS0041574,7
RTS0041575,5
RTS0041576,6
RTS0041577,11
RTS0041578,2
RTS0041579,15
RTS0041580,9
RTS0041581,12
RTS0041582,11
RTS0041583,7
RTS0041584,3
RTS0041585,1
RTS0041586,7
RTS0041587,12
RTS0041588,11
RTS0041589,12
RTS0041590,6
RTS0041591,6
RTS0041592,6
RTS0041593,8
RTS0041594,3
RTS0041595,4
RTS0041596,13
RTS0041597,7
RTS0041598,14
RTS0041599,8
RTS0041600,8
RTS0041601,2
RTS0041602,7
RTS0041603,6
RTS0041604,8
RTS0041605,8
RTS0041606,6
RTS0041607,6
RTS0041608,10
RTS0041609,13
RTS0041610,12
RTS0041611,17
RTS0041612,15
RTS0041613,17
RTS0041614,9
RTS0041615,17
RTS0041616,2
RTS0041617,10
RTS0041618,8
RTS0041619,11
RTS0041620,8
RTS0041621,11
RTS0041622,8
RTS0041623,4
RTS0041624,6
RTS0041625,10
RTS0041626,13
RTS0041627,15
RTS0041628,9
RTS0041629,19
RTS0041630,12
RTS0041631,8
RTS0041632,7
RTS0041633,11
RTS0041634,14
RTS0041635,17
RTS0041636,31
RTS0041637,42
RTS0041638,41
RTS0041639,28
RTS0041640,30
RTS0041641,7
RTS0041642,8
RTS0041643,5
RTS0041644,10
RTS0041645,11
RTS0041646,5
RTS0041647,8
RTS0041648,5
RTS0041649,6
RTS0041650,6
RTS0041651,10
RTS0041652,8
RTS0041653,4
RTS0041654,2
RTS0041655,11
RTS0041656,10
RTS0041657,14
RTS0041658,12
RTS0041659,12
RTS0041660,4
RTS0041661,10
RTS0041662,14
RTS0041663,12
RTS0041664,9
RTS0041665,5
RTS0041666,8
RTS0041667,8
RTS0041668,7
RTS0041669,11
RTS0041670,10
RTS0041671,8
RTS0041672,5
RTS0041673,7
RTS0041674,7
RTS0041675,5
RTS0041676,7
RTS0041677,5
RTS0041678,8
RTS0041679,15
RTS0041680,12
RTS0041681,11
RTS0041682,7
RTS0041683,6
RTS0041684,8
RTS0041685,9
RTS0041686,37
RTS0041687,14
RTS0041688,40
RTS0041689,49
RTS0041690,58
RTS0041691,9
RTS0041692,3
RTS0041693,14
RTS0041694,11
RTS0041695,6
RTS0041696,11
RTS0041697,7
RTS0041698,4
RTS0041699,3
RTS0041700,4
RTS0041701,13
RTS0041702,20
RTS0041703,11
RTS0041704,7
RTS0041705,14
RTS0041706,16
RTS0041707,8
RTS0041708,19
RTS0041709,16
RTS0041710,9
RTS0041711,4
RTS0041712,9
RTS0041713,4
RTS0041714,10
RTS0041715,4
RTS0041716,179
RTS0041717,136
RTS0041718,187
RTS0041719,145
RTS0041720,106
RTS0041721,16
RTS0041722,10
RTS0041723,13
RTS0041724,17
RTS0041725,22
RTS0041726,6
RTS0041727,8
RTS0041728,8
RTS0041729,2
RTS0041730,13
RTS0041731,13
RTS0041732,12
RTS0041733,2
RTS0041734,9
RTS0041735,6
RTS0041736,9
RTS0041737,13
RTS0041738,14
RTS0041739,14
RTS0041740,15
RTS0041741,10
RTS0041742,7
RTS0041743,8
RTS0041744,13
RTS0041745,7
RTS0041746,11
RTS0041747,20
RTS0041748,15
RTS0041749,16
RTS0041750,12
RTS0041751,22
RTS0041752,17
RTS0041753,23
RTS0041754,25
RTS0041755,20
RTS0041756,29
RTS0041757,25
RTS0041758,17
RTS0041759,27
RTS0041760,23
RTS0041761,4
RTS0041762,3
RTS0041763,5
RTS0041764,5
RTS0041765,6
RTS0041766,10
RTS0041767,10
RTS0041768,3
RTS0041769,16
RTS0041770,13
RTS0041771,2
RTS0041772,1
RTS0041773,7
RTS0041774,12
RTS0041775,6
RTS0041776,17
RTS0041777,8
RTS0041778,7
RTS0041779,7
RTS0041780,6
RTS0041781,5
RTS0041782,13
RTS0041783,4
RTS0041784,10
RTS0041785,17
RTS0041786,18
RTS0041787,14
RTS0041788,13
RTS0041789,13
RTS0041790,13
RTS0041791,15
RTS0041793,20
RTS0041794,12
RTS0041795,17
RTS0041796,6
RTS0041797,13
RTS0041798,4
RTS0041799,8
RTS0041800,5
RTS0041801,6
RTS0041802,8
RTS0041803,2
RTS0041804,7
RTS0041805,7
RTS0041806,5
RTS0041807,3
RTS0041808,6
RTS0041809,7
RTS0041810,9
RTS0041811,12
RTS0041812,14
RTS0041813,27
RTS0041814,10
RTS0041815,11
RTS0041816,14
RTS0041817,10
RTS0041818,12
RTS0041819,13
RTS0041820,17
RTS0041821,21
RTS0041822,15
RTS0041823,15
RTS0041824,13
RTS0041825,6
RTS0041826,10
RTS0041827,10
RTS0041828,8
RTS0041829,10
RTS0041830,9
RTS0041831,10
RTS0041832,9
RTS0041833,10
RTS0041834,13
RTS0041835,7
RTS0041836,21
RTS0041837,12
RTS0041838,16
RTS0041839,22
RTS0041840,19
RTS0041841,7
RTS0041842,4
RTS0041843,12
RTS0041844,3
RTS0041845,7
RTS0041846,7
RTS0041847,2
RTS0041848,9
RTS0041849,11
RTS0041850,10
RTS0041851,13
RTS0041852,15
RTS0041853,12
RTS0041854,5
RTS0041855,14
RTS0041856,16
RTS0041857,19
RTS0041858,27
RTS0041859,11
RTS0041860,17
RTS0041861,8
RTS0041862,8
RTS0041863,7
RTS0041864,7
RTS0041865,8
RTS0041866,8
RTS0041867,8
RTS0041868,7
RTS0041869,2
RTS0041870,6
RTS0041871,10
RTS0041872,6
RTS0041873,9
RTS0041874,10
RTS0041875,10
RTS0041876,25
RTS0041877,20
RTS0041878,15
RTS0041879,23
RTS0041880,25
RTS0041881,18
RTS0041882,15
RTS0041883,37
RTS0041884,20
RTS0041885,28
RTS0041886,19
RTS0041887,35
RTS0041888,31
RTS0041889,21
RTS0041890,27
RTS0041891,16
RTS0041892,10
RTS0041893,15
RTS0041894,12
RTS0041895,21
RTS0041896,7
RTS0041897,9
RTS0041898,14
RTS0041899,6
RTS0041900,7
RTS0041901,10
RTS0041902,7
RTS0041903,5
RTS0041904,10
RTS0041905,11
RTS0041906,74
RTS0041907,5
RTS0041908,39
RTS0041909,9
RTS0041910,34
RTS0041911,8
RTS0041912,5
RTS0041913,5
RTS0041914,10
RTS0041915,7
RTS0041916,52
RTS0041917,96
RTS0041918,74
RTS0041919,122
RTS0041920,110
RTS0041922,6
RTS0041923,5
RTS0041924,4
RTS0041925,3
RTS0041926,5
RTS0041927,5
RTS0041928,6
RTS0041929,6
RTS0041930,9
RTS0041931,5
RTS0041932,6
RTS0041933,4
RTS0041934,5
RTS0041935,5
RTS0041936,8
RTS0041937,9
RTS0041938,9
RTS0041939,7
RTS0041940,4
RTS0041941,6
RTS0041942,4
RTS0041943,7
RTS0041944,10
RTS0041945,8
RTS0041946,7
RTS0041947,7
RTS0041948,12
RTS0041949,4
RTS0041950,5
RTS0041951,8
RTS0041952,7
RTS0041953,13
RTS0041954,18
RTS0041955,12
RTS0041956,9
RTS0041957,5
RTS0041958,10
RTS0041959,13
RTS0041960,8
RTS0041961,4
RTS0041962,9
RTS0041963,11
RTS0041964,14
RTS0041965,8
RTS0041966,2
RTS0041967,7
RTS0041968,6
RTS0041969,5
RTS0041971,20
RTS0041972,29
RTS0041973,20
RTS0041974,20
RTS0041975,34
RTS0041976,8
RTS0041977,18
RTS0041978,14
RTS0041979,14
RTS0041980,17
RTS0041981,116
RTS0041982,161
RTS0041983,148
RTS0041984,78
RTS0041985,176
RTS0041986,13
RTS0041987,24
RTS0041988,14
RTS0041989,5
RTS0041990,13
RTS0041991,16
RTS0041992,18
RTS0041993,24
RTS0041994,10
RTS0041995,12
RTS0041996,4
RTS0041997,13
RTS0041998,9
RTS0041999,18
RTS0042000,13
RTS0042001,6
RTS0042002,14
RTS0042003,8
RTS0042004,17
RTS0042005,9
RTS0042006,19
RTS0042007,17
RTS0042008,22
RTS0042009,17
RTS0042010,16
RTS0042011,33
RTS0042012,22
RTS0042013,22
RTS0042014,23
RTS0042015,20
RTS0042016,5
RTS0042017,6
RTS0042018,7
RTS0042019,11
RTS0042020,5
RTS0042021,24
RTS0042022,19
RTS0042023,50
RTS0042024,30
RTS0042025,29
RTS0042026,8
RTS0042027,7
RTS0042028,5
RTS0042029,7
RTS0042030,9
RTS0042031,5
RTS0042032,8
RTS0042033,8
RTS0042034,7
RTS0042035,8
RTS0042036,22
RTS0042037,14
RTS0042038,13
RTS0042039,15
RTS0042040,12
RTS0042041,124
RTS0042042,90
RTS0042043,26
RTS0042044,124
RTS0042045,89
RTS0042046,27
RTS0042047,9
RTS0042048,14
RTS0042049,11
RTS0042050,14
RTS0042051,7
RTS0042052,13
RTS0042053,7
RTS0042054,6
RTS0042055,7
RTS0042056,5
RTS0042057,17
RTS0042058,6
RTS0042059,11
RTS0042060,17
RTS0042061,9
RTS0042062,10
RTS0042063,20
RTS0042064,13
RTS0042065,6
RTS0042066,12
RTS0042067,12
RTS0042068,14
RTS0042069,8
RTS0042071,11
RTS0042072,6
RTS0042073,5
RTS0042074,5
RTS0042075,9
RTS0042076,2
RTS0042077,2
RTS0042078,8
RTS0042079,8
RTS0042080,4
RTS0042081,31
RTS0042082,30
RTS0042083,19
RTS0042084,17
RTS0042085,18
RTS0042086,7
RTS0042087,9
RTS0042088,8
RTS0042089,4
RTS0042090,5
RTS0042091,20
RTS0042092,15
RTS0042093,12
RTS0042094,11
RTS0042095,13
RTS0042096,10
RTS0042097,5
RTS0042098,6
RTS0042099,10
RTS0042100,2
RTS0042101,7
RTS0042102,9
RTS0042103,8
RTS0042104,7
RTS0042105,4
RTS0042106,4
RTS0042107,4
RTS0042108,9
RTS0042109,9
RTS0042110,6
RTS0042111,8
RTS0042112,13
RTS0042113,10
RTS0042114,18
RTS0042115,15
RTS0042116,6
RTS0042117,7
RTS0042118,8
RTS0042119,10
RTS0042120,14
RTS0042121,9
RTS0042122,6
RTS0042123,6
RTS0042124,10
RTS0042125,5
RTS0042126,2
RTS0042127,7
RTS0042128,8
RTS0042129,10
RTS0042130,3
RTS0042131,8
RTS0042132,11
RTS0042133,5
RTS0042134,4
RTS0042135,6
RTS0042136,13
RTS0042137,12
RTS0042138,8
RTS0042139,10
RTS0042140,5
RTS0042141,6
RTS0042142,8
RTS0042143,13
RTS0042144,10
RTS0042145,7
RTS0042146,42
RTS0042147,31
RTS0042148,29
RTS0042149,22
RTS0042150,24
RTS0042151,9
RTS0042152,12
RTS0042153,6
RTS0042154,9
RTS0042155,11
RTS0042156,5
RTS0042157,8
RTS0042158,5
RTS0042159,9
RTS0042160,8
RTS0042161,9
RTS0042162,10
RTS0042163,5
RTS0042164,9
RTS0042165,12
RTS0042166,13
RTS0042167,14
RTS0042168,15
RTS0042169,18
RTS0042170,11
RTS0042171,7
RTS0042172,10
RTS0042173,16
RTS0042174,5
RTS0042175,9
RTS0042176,7
RTS0042177,6
RTS0042178,7
RTS0042179,8
RTS0042180,3
RTS0042181,10
RTS0042182,20
RTS0042183,11
RTS0042184,20
RTS0042185,10
RTS0042186,12
RTS0042187,13
RTS0042188,7
RTS0042189,5
RTS0042190,4
RTS0042191,8
RTS0042192,7
RTS0042193,7
RTS0042194,9
RTS0042195,7
RTS0042196,7
RTS0042197,8
RTS0042198,8
RTS0042199,6
RTS0042200,4
RTS0042201,3
RTS0042202,3
RTS0042203,3
RTS0042204,13
RTS0042205,4
RTS0042206,5
RTS0042207,10
RTS0042208,6
RTS0042209,2
RTS0042210,4
RTS0042211,2
RTS0042212,4
RTS0042213,10
RTS0042214,8
RTS0042215,13
RTS0042216,11
RTS0042217,6
RTS0042218,7
RTS0042219,7
RTS0042220,16
RTS0042221,7
RTS0042222,6
RTS0042223,4
RTS0042224,9
RTS0042225,11
RTS0042226,6
RTS0042227,9
RTS0042228,9
RTS0042229,11
RTS0042230,10
RTS0042231,5
RTS0042232,10
RTS0042233,9
RTS0042234,7
RTS0042235,7
RTS0042236,6
RTS0042237,12
RTS0042238,6
RTS0042239,9
RTS0042240,9
RTS0042241,3
RTS0042242,7
RTS0042243,7
RTS0042244,4
RTS0042245,6
RTS0042246,33
RTS0042247,29
RTS0042248,64
RTS0042249,42
RTS0042250,35
RTS0042251,9
RTS0042252,14
RTS0042253,7
RTS0042254,9
RTS0042255,10
RTS0042256,11
RTS0042257,10
RTS0042258,8
RTS0042259,7
RTS0042260,6
RTS0042261,32
RTS0042262,19
RTS0042263,32
RTS0042264,34
RTS0042265,33
RTS0042266,9
RTS0042267,8
RTS0042268,10
RTS0042269,5
RTS0042270,3
RTS0042271,6
RTS0042272,7
RTS0042273,8
RTS0042274,7
RTS0042275,8
RTS0042276,4
RTS0042277,9
RTS0042278,8
RTS0042279,13
RTS0042280,8
RTS0042281,2
RTS0042282,9
RTS0042283,4
RTS0042284,7
RTS0042285,11
RTS0042286,5
RTS0042287,6
RTS0042288,12
RTS0042289,8
RTS0042290,7
RTS0042291,44
RTS0042292,47
RTS0042293,44
RTS0042294,43
RTS0042295,35
RTS0042296,9
RTS0042297,6
RTS0042298,6
RTS0042299,6
RTS0042300,3
RTS0042301,8
RTS0042302,10
RTS0042303,11
RTS0042304,12
RTS0042305,14
RTS0042306,8
RTS0042307,15
RTS0042308,11
RTS0042309,12
RTS0042310,7
RTS0042311,1
RTS0042312,5
RTS0042313,6
RTS0042314,5
RTS0042315,8
RTS0042316,10
RTS0042317,5
RTS0042318,5
RTS0042319,8
RTS0042320,8
RTS0042321,13
RTS0042322,7
RTS0042323,13
RTS0042324,10
RTS0042325,8
RTS0042326,4
RTS0042327,10
RTS0042328,5
RTS0042329,10
RTS0042330,16
RTS0042331,2
RTS0042332,11
RTS0042333,13
RTS0042334,12
RTS0042335,9
RTS0042336,4
RTS0042337,9
RTS0042338,1
RTS0042339,3
RTS0042340,5
RTS0042341,27
RTS0042342,10
RTS0042343,25
RTS0042344,28
RTS0042345,9
RTS0042346,11
RTS0042347,9
RTS0042348,5
RTS0042350,7
RTS0042351,4
RTS0042352,10
RTS0042353,30
RTS0042354,19
RTS0042355,5
RTS0042356,8
RTS0042357,8
RTS0042358,7
RTS0042359,6
RTS0042360,9
RTS0042361,15
RTS0042362,22
RTS0042363,19
RTS0042364,9
RTS0042365,14
RTS0042366,5
RTS0042367,4
RTS0042368,4
RTS0042369,5
RTS0042370,14
RTS0042371,22
RTS0042372,15
RTS0042373,27
RTS0042374,19
RTS0042375,26
RTS0042376,1
RTS0042377,3
RTS0042378,7
RTS0042379,8
RTS0042380,9
RTS0042381,187
RTS0042382,233
RTS0042383,171
RTS0042384,206
RTS0042385,167
RTS0042386,4
RTS0042387,7
RTS0042388,9
RTS0042389,7
RTS0042390,5
RTS0042391,5
RTS0042392,9
RTS0042393,2
RTS0042394,4
RTS0042395,5
RTS0042396,7
RTS0042397,10
RTS0042398,4
RTS0042399,5
RTS0042400,8
RTS0042401,5
RTS0042402,9
RTS0042403,10
RTS0042404,3
RTS0042405,7
RTS0042406,10
RTS0042407,7
RTS0042408,7
RTS0042409,5
RTS0042410,5
RTS0042411,3
RTS0042412,7
RTS0042413,8
RTS0042414,5
RTS0042415,10
RTS0042416,74
RTS0042417,93
RTS0042418,101
RTS0042419,77
RTS0042420,75
RTS0042421,6
RTS0042422,6
RTS0042423,4
RTS0042424,9
RTS0042425,1
RTS0042426,61
RTS0042427,42
RTS0042428,88
RTS0042429,78
RTS0042430,95
RTS0042431,28
RTS0042432,49
RTS0042433,29
RTS0042434,44
RTS0042435,47
RTS0042436,15
RTS0042437,7
RTS0042438,8
RTS0042439,14
RTS0042440,11
RTS0042441,28
RTS0042442,8
RTS0042443,4
RTS0042444,4
RTS0042445,7
RTS0042446,11
RTS0042447,4
RTS0042448,7
RTS0042449,3
RTS0042450,10
RTS0042451,10
RTS0042452,16
RTS0042453,12
RTS0042454,6
RTS0042455,17
RTS0042456,6
RTS0042457,7
RTS0042458,15
RTS0042460,15
RTS0042461,21
RTS0042462,19
RTS0042463,15
RTS0042464,21
RTS0042465,11
RTS0042466,20
RTS0042467,18
RTS0042468,12
RTS0042469,19
RTS0042470,13
RTS0042471,4
RTS0042472,7
RTS0042473,7
RTS0042474,14
RTS0042475,11
RTS0042476,5
RTS0042477,7
RTS0042478,8
RTS0042479,5
RTS0042480,9
RTS0042481,39
RTS0042482,45
RTS0042483,102
RTS0042484,91
RTS0042485,51
RTS0042486,6
RTS0042487,6
RTS0042488,9
RTS0042489,2
RTS0042490,6
RTS0042491,7
RTS0042492,9
RTS0042493,9
RTS0042494,3
RTS0042495,7
RTS0042496,8
RTS0042497,11
RTS0042498,11
RTS0042499,8
RTS0042500,12
RTS0042501,15
RTS0042502,17
RTS0042503,27
RTS0042504,13
RTS0042505,21
RTS0042506,6
RTS0042507,6
RTS0042508,7
RTS0042509,5
RTS0042510,7
RTS0042515,7
RTS0042522,2
RTS0042526,9
RTS0042527,7
RTS0042528,8
RTS0042529,9
RTS0042530,5
RTS0042531,24
RTS0042532,10
RTS0042533,23
RTS0042534,17
RTS0042535,17
RTS0042536,10
RTS0042537,9
RTS0042538,6
RTS0042539,9
RTS0042540,13
RTS0042541,2
RTS0042542,9
RTS0042543,3
RTS0042544,8
RTS0042545,9
RTS0042546,9
RTS0042547,6
RTS0042548,11
RTS0042549,7
RTS0042550,9
RTS0042551,11
RTS0042552,2
RTS0042553,6
RTS0042554,6
RTS0042555,4
RTS0042556,7
RTS0042557,5
RTS0042558,5
RTS0042559,5
RTS0042560,3
RTS0042561,6
RTS0042562,6
RTS0042563,11
RTS0042564,8
RTS0042565,4
RTS0042566,25
RTS0042567,28
RTS0042568,20
RTS0042569,21
RTS0042570,17
RTS0042571,21
RTS0042572,17
RTS0042573,19
RTS0042574,22
RTS0042575,10
RTS0042576,8
RTS0042577,16
RTS0042578,11
RTS0042579,13
RTS0042580,14
RTS0042581,10
RTS0042582,10
RTS0042583,34
RTS0042584,6
RTS0042585,5
RTS0042586,70
RTS0042587,75
RTS0042588,108
RTS0042589,85
RTS0042590,106
RTS0042591,4
RTS0042592,6
RTS0042593,8
RTS0042594,4
RTS0042595,6
RTS0042596,8
RTS0042597,4
RTS0042598,13
RTS0042599,8
RTS0042600,6
RTS0042601,1
RTS0042602,6
RTS0042603,7
RTS0042604,7
RTS0042605,4
RTS0042606,11
RTS0042607,6
RTS0042608,7
RTS0042609,4
RTS0042610,6
RTS0042611,9
RTS0042612,6
RTS0042613,9
RTS0042614,14
RTS0042615,17
RTS0042616,82
RTS0042617,157
RTS0042618,162
RTS0042619,128
RTS0042620,110
RTS0042621,4
RTS0042622,3
RTS0042623,8
RTS0042624,9
RTS0042625,6
RTS0042626,37
RTS0042627,52
RTS0042628,16
RTS0042629,30
RTS0042630,20
RTS0042631,4
RTS0042633,6
RTS0042634,11
RTS0042635,3
RTS0042636,26
RTS0042637,23
RTS0042638,47
RTS0042639,19
RTS0042640,28
RTS0042641,11
RTS0042642,6
RTS0042643,4
RTS0042644,11
RTS0042645,12
RTS0042646,3
RTS0042647,2
RTS0042648,12
RTS0042649,9
RTS0042650,6
RTS0042651,8
RTS0042652,4
RTS0042653,1
RTS0042654,7
RTS0042655,5
RTS0042656,8
RTS0042657,8
RTS0042658,7
RTS0042659,6
RTS0042660,7
RTS0042661,27
RTS0042662,21
RTS0042663,21
RTS0042664,12
RTS0042665,27
RTS0042666,4
RTS0042667,6
RTS0042668,3
RTS0042669,2
RTS0042670,9
RTS0042671,12
RTS0042672,12
RTS0042673,8
RTS0042674,12
RTS0042675,25
RTS0042676,7
RTS0042678,15
RTS0042679,15
RTS0042680,17
RTS0042681,20
RTS0042682,22
RTS0042683,21
RTS0042684,11
RTS0042685,35
RTS0042686,12
RTS0042687,1
RTS0042688,6
RTS0042689,5
RTS0042690,4
RTS0042691,6
RTS0042692,4
RTS0042693,5
RTS0042695,4
RTS0042696,5
RTS0042697,10
RTS0042698,4
RTS0042699,6
RTS0042700,7
RTS0042701,12
RTS0042702,3
RTS0042703,9
RTS0042704,5
RTS0042705,7
RTS0042706,26
RTS0042707,22
RTS0042708,54
RTS0042709,29
RTS0042710,39
RTS0042711,44
RTS0042712,26
RTS0042713,30
RTS0042714,32
RTS0042715,16
RTS0042716,5
RTS0042717,9
RTS0042718,5
RTS0042719,2
RTS0042720,8
RTS0042721,19
RTS0042722,7
RTS0042723,13
RTS0042724,14
RTS0042725,11
RTS0042726,7
RTS0042727,6
RTS0042728,8
RTS0042729,8
RTS0042730,6
RTS0042731,38
RTS0042732,46
RTS0042733,71
RTS0042734,26
RTS0042735,44
RTS0042736,16
RTS0042737,13
RTS0042738,18
RTS0042739,15
RTS0042740,24
RTS0042741,3
RTS0042742,7
RTS0042743,5
RTS0042744,5
RTS0042745,6
RTS0042746,18
RTS0042747,15
RTS0042748,15
RTS0042749,9
RTS0042750,11
RTS0042751,4
RTS0042752,7
RTS0042753,6
RTS0042754,9
RTS0042755,12
RTS0042756,6
RTS0042757,10
RTS0042758,6
RTS0042759,4
RTS0042760,5
RTS0042761,6
RTS0042762,5
RTS0042763,8
RTS0042764,4
RTS0042765,9
RTS0042766,13
RTS0042767,10
RTS0042768,11
RTS0042769,12
RTS0042770,14
RTS0042771,8
RTS0042772,9
RTS0042773,10
RTS0042774,10
RTS0042775,5
RTS0042776,4
RTS0042777,6
RTS0042778,11
RTS0042779,5
RTS0042780,6
RTS0042781,6
RTS0042782,5
RTS0042783,10
RTS0042784,8
RTS0042785,10
RTS0042786,37
RTS0042787,25
RTS0042788,32
RTS0042789,38
RTS0042790,27
RTS0042791,65
RTS0042792,29
RTS0042793,39
RTS0042794,36
RTS0042795,40
RTS0042796,8
RTS0042797,4
RTS0042798,9
RTS0042799,8
RTS0042800,7
RTS0042801,12
RTS0042802,11
RTS0042803,11
RTS0042804,8
RTS0042805,5
RTS0042806,6
RTS0042807,4
RTS0042808,13
RTS0042809,8
RTS0042810,7
RTS0042811,10
RTS0042812,16
RTS0042813,10
RTS0042814,13
RTS0042815,17
RTS0042816,7
RTS0042817,10
RTS0042818,12
RTS0042819,15
RTS0042820,11
RTS0042821,4
RTS0042822,7
RTS0042823,12
RTS0042824,8
RTS0042825,8
RTS0042826,14
RTS0042827,13
RTS0042828,16
RTS0042829,16
RTS0042830,19
RTS0042831,11
RTS0042832,14
RTS0042833,9
RTS0042834,4
RTS0042835,9
RTS0042836,30
RTS0042837,15
RTS0042838,23
RTS0042839,17
RTS0042840,27
RTS0042841,9
RTS0042842,10
RTS0042843,9
RTS0042844,9
RTS0042845,46
RTS0042846,8
RTS0042847,23
RTS0042848,29
RTS0042849,8
RTS0042850,13
RTS0042851,11
RTS0042852,17
RTS0042853,17
RTS0042854,8
RTS0042855,10
RTS0042856,5
RTS0042857,5
RTS0042858,8
RTS0042859,8
RTS0042860,10
RTS0042861,1
RTS0042862,6
RTS0042863,7
RTS0042864,4
RTS0042865,7
RTS0042866,11
RTS0042867,16
RTS0042868,8
RTS0042869,11
RTS0042870,14
RTS0042871,16
RTS0042872,5
RTS0042873,15
RTS0042874,8
RTS0042875,9
RTS0042876,13
RTS0042877,14
RTS0042878,11
RTS0042879,14
RTS0042880,18
RTS0042881,13
RTS0042882,13
RTS0042883,17
RTS0042884,12
RTS0042885,22
RTS0042886,19
RTS0042887,11
RTS0042888,17
RTS0042889,15
RTS0042890,8
RTS0042891,6
RTS0042892,10
RTS0042893,10
RTS0042894,10
RTS0042895,7
RTS0042896,44
RTS0042897,16
RTS0042898,22
RTS0042899,45
RTS0042900,40
RTS0042901,7
RTS0042902,2
RTS0042903,4
RTS0042904,7
RTS0042905,3
RTS0042906,9
RTS0042907,10
RTS0042908,6
RTS0042909,13
RTS0042910,13
RTS0042911,6
RTS0042912,7
RTS0042913,6
RTS0042914,4
RTS0042915,4
RTS0042916,10
RTS0042917,5
RTS0042918,6
RTS0042919,9
RTS0042920,8
RTS0042921,20
RTS0042922,19
RTS0042923,19
RTS0042924,15
RTS0042925,19
RTS0042926,8
RTS0042927,4
RTS0042928,11
RTS0042929,7
RTS0042930,7
RTS0042931,3
RTS0042932,7
RTS0042933,3
RTS0042934,9
RTS0042935,2
RTS0042936,8
RTS0042937,6
RTS0042938,20
RTS0042939,10
RTS0042940,7
RTS0042941,65
RTS0042942,66
RTS0042943,52
RTS0042944,71
RTS0042945,65
RTS0042946,9
RTS0042947,13
RTS0042948,9
RTS0042949,11
RTS0042950,10
RTS0042951,16
RTS0042952,18
RTS0042953,8
RTS0042954,12
RTS0042955,14
RTS0042956,10
RTS0042957,9
RTS0042958,13
RTS0042959,15
RTS0042960,7
RTS0042961,25
RTS0042962,16
RTS0042963,30
RTS0042964,20
RTS0042965,27
RTS0042966,13
RTS0042967,8
RTS0042968,13
RTS0042969,8
RTS0042970,15
RTS0042971,29
RTS0042972,20
RTS0042973,22
RTS0042974,14
RTS0042975,19
RTS0042976,25
RTS0042977,34
RTS0042978,25
RTS0042979,16
RTS0042980,20
RTS0042981,18
RTS0042982,9
RTS0042983,13
RTS0042984,17
RTS0042985,9
RTS0042986,13
RTS0042987,7
RTS0042988,10
RTS0042989,9
RTS0042990,10
RTS0042991,12
RTS0042992,7
RTS0042993,15
RTS0042994,10
RTS0042995,14
RTS0042996,8
RTS0042997,7
RTS0042998,4
RTS0042999,7
RTS0043000,7
RTS0043001,21
RTS0043002,14
RTS0043003,13
RTS0043004,11
RTS0043005,16
RTS0043006,5
RTS0043007,10
RTS0043008,8
RTS0043009,6
RTS0043010,15
RTS0043011,5
RTS0043012,11
RTS0043013,8
RTS0043014,13
RTS0043015,7
RTS0043016,61
RTS0043017,84
RTS0043018,43
RTS0043019,81
RTS0043020,45
RTS0043021,10
RTS0043022,17
RTS0043023,38
RTS0043024,20
RTS0043025,27
RTS0043026,13
RTS0043027,8
RTS0043028,17
RTS0043029,12
RTS0043030,13
RTS0043031,4
RTS0043032,4
RTS0043033,8
RTS0043034,12
RTS0043035,13
RTS0043036,18
RTS0043037,11
RTS0043038,18
RTS0043039,19
RTS0043040,24
RTS0043041,7
RTS0043042,11
RTS0043043,5
RTS0043044,4
RTS0043045,11
RTS0043046,8
RTS0043047,7
RTS0043048,7
RTS0043049,8
RTS0043050,5
RTS0043051,13
RTS0043052,12
RTS0043053,15
RTS0043054,13
RTS0043055,11
RTS0043056,8
RTS0043057,6
RTS0043058,11
RTS0043059,21
RTS0043060,10
RTS0043061,33
RTS0043062,19
RTS0043063,18
RTS0043064,17
RTS0043065,22
RTS0043066,10
RTS0043067,8
RTS0043068,7
RTS0043069,9
RTS0043070,13
RTS0043071,9
RTS0043072,7
RTS0043073,5
RTS0043074,7
RTS0043075,2
RTS0043076,13
RTS0043077,22
RTS0043078,23
RTS0043079,33
RTS0043080,14
RTS0043081,11
RTS0043082,11
RTS0043083,10
RTS0043084,5
RTS0043085,9
RTS0043086,10
RTS0043087,3
RTS0043088,4
RTS0043089,4
RTS0043090,4
RTS0043091,8
RTS0043092,10
RTS0043093,11
RTS0043094,11
RTS0043095,14
RTS0043096,11
RTS0043097,3
RTS0043098,6
RTS0043099,9
RTS0043100,10
RTS0043101,9
RTS0043102,10
RTS0043103,6
RTS0043104,9
RTS0043105,6
RTS0043106,12
RTS0043107,18
RTS0043108,15
RTS0043109,6
RTS0043110,8
RTS0043111,10
RTS0043112,10
RTS0043113,16
RTS0043114,9
RTS0043115,12
RTS0043116,11
RTS0043117,8
RTS0043118,12
RTS0043119,13
RTS0043120,13
RTS0043121,8
RTS0043122,6
RTS0043123,7
RTS0043124,18
RTS0043125,5
RTS0043126,15
RTS0043127,9
RTS0043128,18
RTS0043129,8
RTS0043130,10
RTS0043131,9
RTS0043132,9
RTS0043133,8
RTS0043134,11
RTS0043135,10
RTS0043136,14
RTS0043137,19
RTS0043138,11
RTS0043139,8
RTS0043140,13
RTS0043141,19
RTS0043142,25
RTS0043143,23
RTS0043144,28
RTS0043145,23
RTS0043146,8
RTS0043147,8
RTS0043148,7
RTS0043149,12
RTS0043150,4
RTS0043151,11
RTS0043152,6
RTS0043153,14
RTS0043154,9
RTS0043155,19
RTS0043156,92
RTS0043157,118
RTS0043159,75
RTS0043160,227
RTS0043161,67
RTS0043162,47
RTS0043163,44
RTS0043164,39
RTS0043165,50
RTS0043167,5
RTS0043168,9
RTS0043169,6
RTS0043170,7
RTS0043171,34
RTS0043172,36
RTS0043173,35
RTS0043174,28
RTS0043175,32
RTS0043176,12
RTS0043177,10
RTS0043178,24
RTS0043179,15
RTS0043180,8
RTS0043181,9
RTS0043182,10
RTS0043183,5
RTS0043184,11
RTS0043185,5
RTS0043186,27
RTS0043187,13
RTS0043188,30
RTS0043189,17
RTS0043190,23
RTS0043191,5
RTS0043192,5
RTS0043193,6
RTS0043194,11
RTS0043195,7
RTS0043196,11
RTS0043197,12
RTS0043198,10
RTS0043199,12
RTS0043200,8
RTS0043201,11
RTS0043202,8
RTS0043203,16
RTS0043204,21
RTS0043205,17
RTS0043206,21
RTS0043207,14
RTS0043208,21
RTS0043209,11
RTS0043210,7
RTS0043211,14
RTS0043212,8
RTS0043213,10
RTS0043214,7
RTS0043215,8
RTS0043216,11
RTS0043217,18
RTS0043218,18
RTS0043219,23
RTS0043220,20
RTS0043221,10
RTS0043222,10
RTS0043223,3
RTS0043224,4
RTS0043225,4
RTS0043226,19
RTS0043227,16
RTS0043228,14
RTS0043229,16
RTS0043230,9
RTS0043231,27
RTS0043232,15
RTS0043233,25
RTS0043234,14
RTS0043235,23
RTS0043236,5
RTS0043237,13
RTS0043238,8
RTS0043239,6
RTS0043240,6
RTS0043241,10
RTS0043242,6
RTS0043243,11
RTS0043244,6
RTS0043245,9
RTS0043246,14
RTS0043247,18
RTS0043248,9
RTS0043249,13
RTS0043250,13
RTS0043251,12
RTS0043252,12
RTS0043253,4
RTS0043254,9
RTS0043255,9
RTS0043256,7
RTS0043257,12
RTS0043258,12
RTS0043259,7
RTS0043260,10
RTS0043261,8
RTS0043262,10
RTS0043263,6
RTS0043264,10
RTS0043265,7
RTS0043266,9
RTS0043267,14
RTS0043268,3
RTS0043269,8
RTS0043270,13
RTS0043271,26
RTS0043272,22
RTS0043273,32
RTS0043274,28
RTS0043275,21
RTS0043276,8
RTS0043277,17
RTS0043278,16
RTS0043279,13
RTS0043280,5
RTS0043281,11
RTS0043282,16
RTS0043283,10
RTS0043284,15
RTS0043285,20
RTS0043286,9
RTS0043287,17
RTS0043288,9
RTS0043289,10
RTS0043290,13
RTS0043291,27
RTS0043292,16
RTS0043293,10
RTS0043294,25
RTS0043295,22
RTS0043296,10
RTS0043297,3
RTS0043299,10
RTS0043300,12
RTS0043301,7
RTS0043302,6
RTS0043303,10
RTS0043304,4
RTS0043305,8
RTS0043306,10
RTS0043307,10
RTS0043308,4
RTS0043309,8
RTS0043310,5
RTS0043311,11
RTS0043312,19
RTS0043313,13
RTS0043314,7
RTS0043315,8
RTS0043316,8
RTS0043317,7
RTS0043318,6
RTS0043319,4
RTS0043320,11
RTS0043321,10
RTS0043322,13
RTS0043323,9
RTS0043324,5
RTS0043325,13
RTS0043326,6
RTS0043327,3
RTS0043328,15
RTS0043329,6
RTS0043330,10
RTS0043331,6
RTS0043332,6
RTS0043333,6
RTS0043334,9
RTS0043335,5
RTS0043336,9
RTS0043337,8
RTS0043338,8
RTS0043339,6
RTS0043340,9
RTS0043341,5
RTS0043342,6
RTS0043343,6
RTS0043344,5
RTS0043345,4
RTS0043346,7
RTS0043347,11
RTS0043348,7
RTS0043349,9
RTS0043350,9
RTS0043351,9
RTS0043352,9
RTS0043353,7
RTS0043354,10
RTS0043355,13
RTS0043356,13
RTS0043357,14
RTS0043358,13
RTS0043359,18
RTS0043360,8
RTS0043361,22
RTS0043362,16
RTS0043363,15
RTS0043364,19
RTS0043365,22
RTS0043366,7
RTS0043367,4
RTS0043368,8
RTS0043369,10
RTS0043370,7
RTS0043371,15
RTS0043372,20
RTS0043373,17
RTS0043374,15
RTS0043375,12
RTS0043376,11
RTS0043377,16
RTS0043378,9
RTS0043379,21
RTS0043380,7
RTS0043381,5
RTS0043382,3
RTS0043383,6
RTS0043384,9
RTS0043385,5
RTS0043386,7
RTS0043387,19
RTS0043388,6
RTS0043389,13
RTS0043390,4
RTS0043391,6
RTS0043392,5
RTS0043393,5
RTS0043394,14
RTS0043395,13
RTS0043396,55
RTS0043397,51
RTS0043398,39
RTS0043399,68
RTS0043400,9
RTS0043401,9
RTS0043402,9
RTS0043403,10
RTS0043404,11
RTS0043405,10
RTS0043406,4
RTS0043407,12
RTS0043408,8
RTS0043409,2
RTS0043410,5
RTS0043411,9
RTS0043412,6
RTS0043413,8
RTS0043414,7
RTS0043415,8
RTS0043416,7
RTS0043417,7
RTS0043418,11
RTS0043419,8
RTS0043420,9
RTS0043421,18
RTS0043422,6
RTS0043423,17
RTS0043424,8
RTS0043425,8
RTS0043426,20
RTS0043427,14
RTS0043428,15
RTS0043429,17
RTS0043430,10
RTS0043431,14
RTS0043432,24
RTS0043433,26
RTS0043434,46
RTS0043435,33
RTS0043436,18
RTS0043437,17
RTS0043438,13
RTS0043439,12
RTS0043440,9
RTS0043441,45
RTS0043442,16
RTS0043443,20
RTS0043444,29
RTS0043445,17
RTS0043446,5
RTS0043447,8
RTS0043448,7
RTS0043449,9
RTS0043450,6
RTS0043451,7
RTS0043452,15
RTS0043453,8
RTS0043454,3
RTS0043455,9
RTS0043456,11
RTS0043457,6
RTS0043458,3
RTS0043459,8
RTS0043460,1
RTS0043461,9
RTS0043462,9
RTS0043463,9
RTS0043464,12
RTS0043465,8
RTS0043466,62
RTS0043467,44
RTS0043468,66
RTS0043469,34
RTS0043470,52
RTS0043471,6
RTS0043472,15
RTS0043473,8
RTS0043474,9
RTS0043475,14
RTS0043476,7
RTS0043477,3
RTS0043478,5
RTS0043479,7
RTS0043480,5
RTS0043481,24
RTS0043482,23
RTS0043483,31
RTS0043484,24
RTS0043485,22
RTS0043486,30
RTS0043487,19
RTS0043488,24
RTS0043489,34
RTS0043490,23
RTS0043491,31
RTS0043492,18
RTS0043493,26
RTS0043494,24
RTS0043495,35
RTS0043496,14
RTS0043497,7
RTS0043498,9
RTS0043499,8
RTS0043500,5
RTS0043501,12
RTS0043502,9
RTS0043503,3
RTS0043504,10
RTS0043505,11
RTS0043506,9
RTS0043507,3
RTS0043508,8
RTS0043509,11
RTS0043510,8
RTS0043511,8
RTS0043512,6
RTS0043513,5
RTS0043514,6
RTS0043515,5
RTS0043516,9
RTS0043517,7
RTS0043518,9
RTS0043519,12
RTS0043520,9
RTS0043521,5
RTS0043522,7
RTS0043523,21
RTS0043524,6
RTS0043525,10
RTS0043526,15
RTS0043527,7
RTS0043528,7
RTS0043529,8
RTS0043530,5
RTS0043531,9
RTS0043532,9
RTS0043533,4
RTS0043534,11
RTS0043535,4
RTS0043536,8
RTS0043537,11
RTS0043538,8
RTS0043539,10
RTS0043540,7
RTS0043541,3
RTS0043542,8
RTS0043543,5
RTS0043544,10
RTS0043545,11
RTS0043546,7
RTS0043547,8
RTS0043548,10
RTS0043549,6
RTS0043550,7
RTS0043551,11
RTS0043552,4
RTS0043553,7
RTS0043554,5
RTS0043555,8
RTS0043556,7
RTS0043557,8
RTS0043558,9
RTS0043559,15
RTS0043560,9
RTS0043561,8
RTS0043562,5
RTS0043563,5
RTS0043564,8
RTS0043565,9
RTS0043566,5
RTS0043567,4
RTS0043568,3
RTS0043569,10
RTS0043570,4
RTS0043571,14
RTS0043572,31
RTS0043573,27
RTS0043574,21
RTS0043575,21
RTS0043576,55
RTS0043577,44
RTS0043578,16
RTS0043579,43
RTS0043580,45
RTS0043581,15
RTS0043582,16
RTS0043583,10
RTS0043584,12
RTS0043585,15
RTS0043586,4
RTS0043587,6
RTS0043588,5
RTS0043589,7
RTS0043590,10
RTS0043591,8
RTS0043592,6
RTS0043593,18
RTS0043594,4
RTS0043595,4
RTS0043596,10
RTS0043597,7
RTS0043598,11
RTS0043599,11
RTS0043600,10
RTS0043601,6
RTS0043602,5
RTS0043603,6
RTS0043604,5
RTS0043605,14
RTS0043606,14
RTS0043607,8
RTS0043608,7
RTS0043609,18
RTS0043610,16
RTS0043611,8
RTS0043612,13
RTS0043613,9
RTS0043614,7
RTS0043615,9
RTS0043616,7
RTS0043617,10
RTS0043618,6
RTS0043619,7
RTS0043620,3
RTS0043621,10
RTS0043622,10
RTS0043623,7
RTS0043624,9
RTS0043625,6
RTS0043626,19
RTS0043627,13
RTS0043628,15
RTS0043629,11
RTS0043630,17
RTS0043631,6
RTS0043632,8
RTS0043633,3
RTS0043634,8
RTS0043635,18
RTS0043636,5
RTS0043637,8
RTS0043638,3
RTS0043639,7
RTS0043640,8
RTS0043641,99
RTS0043642,79
RTS0043643,115
RTS0043644,69
RTS0043645,86
RTS0043646,61
RTS0043647,45
RTS0043648,52
RTS0043649,47
RTS0043650,51
RTS0043651,6
RTS0043652,5
RTS0043653,9
RTS0043654,5
RTS0043655,9
RTS0043656,5
RTS0043657,9
RTS0043658,7
RTS0043659,7
RTS0043660,11
RTS0043661,8
RTS0043663,5
RTS0043664,8
RTS0043665,11
RTS0043666,3
RTS0043667,7
RTS0043668,9
RTS0043669,6
RTS0043670,5
RTS0043671,4
RTS0043672,17
RTS0043673,12
RTS0043674,7
RTS0043675,10
RTS0043676,9
RTS0043677,4
RTS0043678,3
RTS0043679,3
RTS0043680,6
RTS0043681,9
RTS0043682,9
RTS0043683,4
RTS0043684,9
RTS0043685,7
RTS0043686,6
RTS0043687,9
RTS0043688,7
RTS0043689,8
RTS0043690,16
RTS0043691,23
RTS0043692,19
RTS0043693,21
RTS0043694,16
RTS0043695,26
RTS0043696,63
RTS0043697,54
RTS0043698,62
RTS0043699,74
RTS0043700,60
RTS0043701,25
RTS0043702,49
RTS0043703,43
RTS0043704,32
RTS0043705,33
RTS0043706,12
RTS0043707,7
RTS0043708,9
RTS0043709,10
RTS0043710,19
RTS0043711,9
RTS0043712,4
RTS0043713,4
RTS0043714,4
RTS0043715,7
RTS0043716,8
RTS0043717,12
RTS0043718,5
RTS0043719,5
RTS0043720,5
RTS0043721,5
RTS0043722,4
RTS0043723,4
RTS0043724,4
RTS0043725,4
RTS0043726,14
RTS0043727,12
RTS0043728,9
RTS0043729,6
RTS0043730,7
RTS0043731,4
RTS0043732,6
RTS0043733,8
RTS0043734,6
RTS0043735,6
RTS0043736,49
RTS0043737,62
RTS0043738,55
RTS0043739,62
RTS0043740,46
RTS0043741,29
RTS0043742,30
RTS0043743,13
RTS0043744,36
RTS0043745,18
RTS0043746,4
RTS0043747,8
RTS0043748,7
RTS0043749,5
RTS0043750,1
RTS0043751,10
RTS0043752,14
RTS0043753,18
RTS0043754,7
RTS0043755,19
RTS0043756,12
RTS0043757,6
RTS0043758,12
RTS0043759,16
RTS0043760,16
RTS0043761,23
RTS0043762,2
RTS0043763,7
RTS0043764,11
RTS0043765,10
RTS0043766,9
RTS0043767,4
RTS0043768,8
RTS0043769,11
RTS0043770,11
RTS0043771,8
RTS0043772,12
RTS0043773,15
RTS0043774,9
RTS0043775,9
RTS0043776,7
RTS0043777,8
RTS0043778,7
RTS0043779,9
RTS0043780,14
RTS0043781,20
RTS0043782,14
RTS0043783,22
RTS0043784,20
RTS0043785,16
RTS0043786,6
RTS0043787,5
RTS0043788,7
RTS0043789,5
RTS0043790,8
RTS0043791,9
RTS0043792,15
RTS0043793,11
RTS0043794,10
RTS0043795,4
RTS0043796,7
RTS0043797,14
RTS0043798,3
RTS0043799,12
RTS0043800,6
RTS0043801,3
RTS0043802,5
RTS0043803,4
RTS0043804,9
RTS0043805,7
RTS0043806,5
RTS0043807,8
RTS0043808,7
RTS0043809,8
RTS0043810,6
RTS0043811,10
RTS0043812,12
RTS0043813,14
RTS0043814,19
RTS0043815,13
RTS0043816,30
RTS0043817,12
RTS0043818,26
RTS0043819,24
RTS0043820,33
RTS0043821,11
RTS0043822,6
RTS0043823,5
RTS0043824,3
RTS0043825,1
RTS0043826,6
RTS0043827,3
RTS0043828,10
RTS0043829,9
RTS0043830,12
RTS0043831,18
RTS0043832,9
RTS0043833,26
RTS0043834,17
RTS0043835,14
RTS0043836,16
RTS0043837,13
RTS0043838,10
RTS0043839,6
RTS0043840,8
RTS0043841,8
RTS0043842,3
RTS0043843,7
RTS0043844,8
RTS0043845,7
RTS0043846,8
RTS0043847,20
RTS0043848,13
RTS0043849,18
RTS0043850,16
RTS0043851,6
RTS0043852,9
RTS0043853,11
RTS0043854,11
RTS0043856,3
RTS0043857,4
RTS0043858,6
RTS0043859,5
RTS0043860,7
RTS0043861,15
RTS0043862,17
RTS0043863,12
RTS0043864,12
RTS0043865,11
RTS0043866,6
RTS0043867,5
RTS0043868,8
RTS0043869,12
RTS0043870,6
RTS0043871,10
RTS0043872,8
RTS0043873,7
RTS0043874,7
RTS0043875,10
RTS0043876,7
RTS0043877,4
RTS0043878,6
RTS0043879,6
RTS0043880,9
RTS0043881,8
RTS0043882,10
RTS0043883,13
RTS0043884,12
RTS0043885,5
RTS0043886,21
RTS0043887,17
RTS0043888,19
RTS0043889,6
RTS0043890,24
RTS0043891,11
RTS0043892,18
RTS0043893,16
RTS0043894,4
RTS0043895,8
RTS0043896,10
RTS0043897,19
RTS0043898,14
RTS0043899,11
RTS0043900,10
RTS0043901,12
RTS0043902,8
RTS0043903,7
RTS0043904,15
RTS0043905,11
RTS0043906,3
RTS0043907,7
RTS0043908,2
RTS0043909,9
RTS0043910,8
RTS0043911,10
RTS0043912,12
RTS0043913,10
RTS0043914,4
RTS0043915,5
RTS0043916,6
RTS0043917,4
RTS0043918,2
RTS0043919,4
RTS0043920,19
RTS0043921,4
RTS0043922,11
RTS0043923,13
RTS0043924,16
RTS0043925,9
RTS0043926,7
RTS0043927,11
RTS0043928,8
RTS0043929,9
RTS0043930,10
RTS0043931,15
RTS0043932,11
RTS0043933,22
RTS0043934,23
RTS0043935,19
RTS0043936,6
RTS0043937,2
RTS0043938,4
RTS0043939,3
RTS0043940,6
RTS0043941,10
RTS0043942,9
RTS0043943,6
RTS0043944,8
RTS0043945,6
RTS0043946,7
RTS0043947,12
RTS0043948,4
RTS0043949,7
RTS0043950,8
RTS0043951,13
RTS0043952,9
RTS0043953,6
RTS0043954,7
RTS0043955,9
RTS0043956,16
RTS0043957,13
RTS0043958,18
RTS0043959,18
RTS0043960,16
RTS0043961,11
RTS0043962,6
RTS0043963,6
RTS0043964,12
RTS0043965,7
RTS0043966,32
RTS0043967,18
RTS0043968,28
RTS0043969,18
RTS0043970,22
RTS0043971,9
RTS0043972,14
RTS0043973,5
RTS0043974,13
RTS0043975,12
RTS0043976,12
RTS0043977,20
RTS0043978,25
RTS0043979,21
RTS0043980,15
RTS0043981,19
RTS0043982,20
RTS0043983,20
RTS0043984,12
RTS0043985,26
RTS0043986,10
RTS0043987,16
RTS0043988,17
RTS0043989,13
RTS0043990,14
RTS0043991,4
RTS0043992,11
RTS0043993,7
RTS0043994,11
RTS0043996,7
RTS0043997,3
RTS0043998,3
RTS0043999,10
RTS0044000,5
RTS0044001,7
RTS0044002,8
RTS0044003,10
RTS0044004,9
RTS0044005,9
RTS0044006,123
RTS0044007,130
RTS0044008,107
RTS0044009,111
RTS0044010,153
RTS0044011,20
RTS0044012,22
RTS0044013,18
RTS0044014,12
RTS0044015,27
RTS0044016,5
RTS0044017,11
RTS0044018,6
RTS0044019,8
RTS0044020,14
RTS0044021,7
RTS0044022,13
RTS0044023,8
RTS0044024,6
RTS0044025,6
RTS0044026,7
RTS0044027,8
RTS0044028,6
RTS0044029,21
RTS0044030,12
RTS0044031,15
RTS0044032,15
RTS0044033,6
RTS0044034,20
RTS0044035,9
RTS0044036,54
RTS0044037,45
RTS0044038,52
RTS0044039,36
RTS0044040,41
RTS0044041,13
RTS0044042,20
RTS0044043,16
RTS0044044,20
RTS0044045,21
RTS0044046,11
RTS0044047,6
RTS0044048,12
RTS0044049,8
RTS0044050,6
RTS0044051,9
RTS0044052,9
RTS0044053,5
RTS0044054,9
RTS0044055,7
RTS0044056,14
RTS0044057,5
RTS0044058,5
RTS0044059,9
RTS0044060,6
RTS0044061,5
RTS0044062,7
RTS0044063,4
RTS0044064,10
RTS0044065,14
RTS0044067,19
RTS0044068,13
RTS0044069,23
RTS0044070,12
RTS0044071,13
RTS0044072,9
RTS0044073,6
RTS0044074,5
RTS0044075,5
RTS0044076,10
RTS0044077,9
RTS0044078,7
RTS0044079,6
RTS0044080,4
RTS0044081,4
RTS0044082,5
RTS0044083,5
RTS0044084,5
RTS0044085,7
RTS0044086,5
RTS0044087,2
RTS0044088,6
RTS0044089,6
RTS0044090,7
RTS0044091,7
RTS0044092,4
RTS0044093,10
RTS0044094,7
RTS0044095,8
RTS0044096,8
RTS0044097,5
RTS0044098,7
RTS0044099,1
RTS0044100,7
RTS0044101,4
RTS0044102,11
RTS0044103,11
RTS0044104,7
RTS0044105,15
RTS0044106,20
RTS0044107,9
RTS0044108,11
RTS0044109,12
RTS0044110,17
RTS0044111,26
RTS0044112,14
RTS0044113,13
RTS0044114,4
RTS0044115,21
RTS0044116,7
RTS0044117,9
RTS0044118,15
RTS0044119,17
RTS0044120,12
RTS0044121,11
RTS0044122,8
RTS0044123,5
RTS0044124,7
RTS0044125,3
RTS0044126,7
RTS0044127,6
RTS0044128,9
RTS0044129,9
RTS0044130,6
RTS0044131,12
RTS0044132,10
RTS0044133,15
RTS0044134,21
RTS0044135,10
RTS0044136,6
RTS0044137,10
RTS0044138,11
RTS0044139,8
RTS0044140,7
RTS0044141,9
RTS0044142,8
RTS0044143,6
RTS0044144,8
RTS0044145,8
RTS0044146,12
RTS0044147,12
RTS0044148,16
RTS0044149,10
RTS0044150,13
RTS0044151,5
RTS0044152,13
RTS0044153,18
RTS0044154,13
RTS0044155,18
RTS0044156,47
RTS0044157,66
RTS0044158,76
RTS0044159,45
RTS0044160,57
RTS0044161,13
RTS0044162,18
RTS0044163,15
RTS0044164,18
RTS0044165,9
RTS0044166,18
RTS0044167,12
RTS0044168,8
RTS0044169,11
RTS0044170,16
RTS0044171,21
RTS0044172,31
RTS0044173,33
RTS0044174,23
RTS0044175,14
RTS0044176,12
RTS0044177,10
RTS0044178,19
RTS0044180,7
RTS0044181,9
RTS0044182,14
RTS0044183,11
RTS0044184,23
RTS0044185,11
RTS0044186,11
RTS0044187,10
RTS0044188,5
RTS0044189,14
RTS0044190,7
RTS0044191,11
RTS0044192,10
RTS0044193,5
RTS0044194,12
RTS0044195,5
RTS0044196,23
RTS0044197,16
RTS0044198,23
RTS0044199,31
RTS0044200,10
RTS0044206,6
RTS0044207,1
RTS0044208,2
RTS0044209,5
RTS0044210,5
RTS0044211,12
RTS0044212,8
RTS0044213,12
RTS0044214,19
RTS0044215,6
RTS0044216,21
RTS0044217,28
RTS0044218,28
RTS0044219,36
RTS0044220,13
RTS0044221,4
RTS0044222,10
RTS0044223,8
RTS0044224,7
RTS0044225,12
RTS0044226,14
RTS0044227,4
RTS0044228,2
RTS0044229,4
RTS0044230,7
RTS0044231,7
RTS0044232,8
RTS0044233,12
RTS0044234,12
RTS0044235,7
RTS0044236,7
RTS0044237,13
RTS0044238,16
RTS0044239,10
RTS0044240,8
RTS0044241,9
RTS0044242,13
RTS0044243,15
RTS0044244,14
RTS0044245,10
RTS0044246,75
RTS0044247,52
RTS0044248,51
RTS0044249,38
RTS0044250,54
RTS0044251,10
RTS0044252,19
RTS0044253,11
RTS0044254,5
RTS0044255,11
RTS0044256,18
RTS0044257,16
RTS0044258,17
RTS0044259,10
RTS0044260,3
RTS0044261,28
RTS0044262,11
RTS0044263,10
RTS0044264,13
RTS0044265,10
RTS0044266,11
RTS0044267,8
RTS0044268,4
RTS0044269,8
RTS0044270,5
RTS0044271,8
RTS0044272,3
RTS0044273,10
RTS0044274,9
RTS0044275,12
RTS0044276,12
RTS0044277,12
RTS0044278,2
RTS0044279,7
RTS0044280,4
RTS0044281,17
RTS0044282,9
RTS0044283,10
RTS0044284,17
RTS0044285,9
RTS0044286,7
RTS0044287,10
RTS0044288,9
RTS0044289,7
RTS0044290,7
RTS0044291,10
RTS0044292,14
RTS0044293,5
RTS0044294,7
RTS0044295,8
RTS0044296,8
RTS0044297,16
RTS0044298,12
RTS0044299,17
RTS0044300,12
RTS0044301,12
RTS0044302,11
RTS0044303,14
RTS0044304,9
RTS0044305,11
RTS0044306,44
RTS0044307,64
RTS0044308,56
RTS0044309,70
RTS0044310,57
RTS0044311,4
RTS0044312,10
RTS0044313,5
RTS0044314,27
RTS0044315,9
RTS0044316,14
RTS0044317,13
RTS0044318,13
RTS0044319,11
RTS0044320,2
RTS0044321,15
RTS0044322,3
RTS0044323,8
RTS0044324,5
RTS0044325,8
RTS0044326,6
RTS0044327,5
RTS0044328,4
RTS0044329,12
RTS0044330,4
RTS0044331,161
RTS0044332,118
RTS0044333,173
RTS0044334,165
RTS0044335,129
RTS0044336,3
RTS0044337,10
RTS0044338,3
RTS0044339,10
RTS0044340,4
RTS0044341,3
RTS0044342,12
RTS0044343,7
RTS0044344,4
RTS0044345,6
RTS0044346,25
RTS0044347,26
RTS0044348,28
RTS0044349,32
RTS0044350,26
RTS0044351,21
RTS0044352,25
RTS0044353,43
RTS0044354,36
RTS0044355,43
RTS0044356,7
RTS0044357,6
RTS0044358,4
RTS0044359,8
RTS0044360,5
RTS0044361,17
RTS0044362,8
RTS0044363,19
RTS0044364,20
RTS0044365,9
RTS0044366,29
RTS0044367,40
RTS0044368,46
RTS0044369,39
RTS0044370,32
RTS0044371,7
RTS0044372,4
RTS0044373,5
RTS0044374,5
RTS0044375,6
RTS0044376,8
RTS0044377,5
RTS0044378,7
RTS0044379,7
RTS0044380,8
RTS0044381,7
RTS0044382,5
RTS0044383,12
RTS0044384,3
RTS0044385,8
RTS0044386,17
RTS0044387,17
RTS0044388,23
RTS0044389,14
RTS0044390,13
RTS0044391,16
RTS0044392,13
RTS0044393,17
RTS0044394,14
RTS0044395,6
RTS0044396,13
RTS0044397,14
RTS0044399,13
RTS0044400,7
RTS0044401,13
RTS0044402,15
RTS0044403,11
RTS0044404,11
RTS0044405,14
RTS0044406,13
RTS0044407,3
RTS0044408,8
RTS0044409,9
RTS0044410,2
RTS0044411,13
RTS0044412,8
RTS0044413,7
RTS0044414,9
RTS0044415,11
RTS0044416,32
RTS0044417,22
RTS0044418,16
RTS0044419,19
RTS0044420,31
RTS0044421,12
RTS0044422,4
RTS0044423,10
RTS0044424,13
RTS0044425,12
RTS0044426,11
RTS0044427,7
RTS0044428,8
RTS0044429,7
RTS0044430,7
RTS0044431,15
RTS0044432,16
RTS0044433,6
RTS0044434,9
RTS0044435,9
RTS0044436,8
RTS0044437,13
RTS0044438,9
RTS0044439,11
RTS0044440,10
RTS0044441,9
RTS0044442,14
RTS0044443,12
RTS0044444,11
RTS0044445,10
RTS0044446,15
RTS0044447,8
RTS0044448,7
RTS0044449,8
RTS0044450,5
RTS0044451,5
RTS0044452,6
RTS0044453,3
RTS0044454,15
RTS0044455,7
RTS0044456,10
RTS0044457,9
RTS0044458,17
RTS0044459,11
RTS0044460,11
RTS0044461,10
RTS0044462,8
RTS0044463,4
RTS0044464,11
RTS0044465,18
RTS0044466,18
RTS0044467,11
RTS0044468,6
RTS0044469,5
RTS0044470,9
RTS0044471,5
RTS0044472,8
RTS0044473,6
RTS0044474,7
RTS0044475,8
RTS0044476,18
RTS0044477,28
RTS0044478,20
RTS0044479,17
RTS0044480,27
RTS0044481,16
RTS0044482,17
RTS0044483,9
RTS0044484,17
RTS0044485,18
RTS0044486,17
RTS0044487,11
RTS0044488,11
RTS0044489,5
RTS0044490,4
RTS0044491,9
RTS0044492,6
RTS0044493,11
RTS0044494,13
RTS0044495,11
RTS0044496,32
RTS0044497,15
RTS0044498,14
RTS0044499,25
RTS0044500,21
RTS0044501,29
RTS0044502,21
RTS0044503,33
RTS0044504,43
RTS0044505,27
RTS0044506,14
RTS0044507,9
RTS0044508,14
RTS0044509,23
RTS0044510,18
RTS0044511,4
RTS0044512,10
RTS0044513,13
RTS0044514,5
RTS0044515,13
RTS0044516,21
RTS0044517,17
RTS0044518,13
RTS0044519,7
RTS0044520,11
RTS0044521,18
RTS0044522,21
RTS0044523,14
RTS0044524,11
RTS0044525,14
RTS0044526,13
RTS0044527,12
RTS0044528,10
RTS0044529,17
RTS0044530,16
RTS0044531,12
RTS0044532,15
RTS0044533,12
RTS0044534,11
RTS0044535,10
RTS0044536,4
RTS0044537,7
RTS0044538,6
RTS0044539,11
RTS0044540,3
RTS0044541,10
RTS0044542,6
RTS0044543,6
RTS0044544,12
RTS0044545,13
RTS0044546,29
RTS0044547,42
RTS0044548,30
RTS0044549,36
RTS0044550,43
RTS0044551,10
RTS0044552,13
RTS0044553,20
RTS0044554,5
RTS0044555,9
RTS0044556,6
RTS0044557,11
RTS0044558,7
RTS0044559,4
RTS0044560,1
RTS0044561,6
RTS0044562,13
RTS0044563,15
RTS0044564,9
RTS0044565,14
RTS0044566,8
RTS0044567,8
RTS0044568,16
RTS0044569,6
RTS0044570,7
RTS0044571,6
RTS0044572,5
RTS0044573,5
RTS0044574,8
RTS0044575,8
RTS0044576,7
RTS0044577,8
RTS0044578,23
RTS0044579,8
RTS0044580,3
RTS0044581,10
RTS0044582,11
RTS0044583,6
RTS0044584,10
RTS0044585,3
RTS0044586,4
RTS0044587,4
RTS0044588,8
RTS0044589,16
RTS0044590,8
RTS0044591,16
RTS0044592,8
RTS0044593,13
RTS0044594,10
RTS0044595,11
RTS0044596,7
RTS0044597,7
RTS0044598,14
RTS0044599,10
RTS0044600,15
RTS0044601,13
RTS0044602,6
RTS0044603,5
RTS0044604,15
RTS0044605,10
RTS0044606,9
RTS0044607,8
RTS0044608,6
RTS0044609,13
RTS0044610,4
RTS0044611,8
RTS0044612,1
RTS0044613,13
RTS0044614,6
RTS0044615,5
RTS0044616,4
RTS0044617,8
RTS0044618,6
RTS0044619,3
RTS0044620,5
RTS0044621,15
RTS0044622,16
RTS0044623,12
RTS0044624,10
RTS0044625,7
RTS0044626,5
RTS0044627,1
RTS0044628,6
RTS0044629,7
RTS0044630,4
RTS0044631,8
RTS0044632,18
RTS0044633,8
RTS0044634,7
RTS0044635,9
RTS0044636,12
RTS0044637,6
RTS0044638,8
RTS0044639,3
RTS0044640,10
RTS0044641,9
RTS0044642,7
RTS0044643,10
RTS0044644,7
RTS0044645,10
RTS0044646,3
RTS0044647,6
RTS0044648,9
RTS0044649,10
RTS0044650,10
RTS0044651,7
RTS0044652,19
RTS0044653,11
RTS0044654,14
RTS0044655,10
RTS0044656,162
RTS0044657,144
RTS0044658,259
RTS0044659,180
RTS0044660,182
RTS0044661,24
RTS0044662,20
RTS0044663,15
RTS0044664,26
RTS0044665,15
RTS0044666,16
RTS0044667,13
RTS0044668,7
RTS0044669,12
RTS0044670,14
RTS0044671,11
RTS0044672,8
RTS0044673,17
RTS0044674,11
RTS0044675,15
RTS0044676,11
RTS0044677,8
RTS0044678,9
RTS0044679,9
RTS0044680,5
RTS0044681,8
RTS0044682,11
RTS0044683,14
RTS0044684,13
RTS0044685,11
RTS0044686,12
RTS0044687,29
RTS0044688,31
RTS0044689,15
RTS0044690,24
RTS0044691,23
RTS0044692,15
RTS0044693,22
RTS0044694,14
RTS0044695,19
RTS0044696,17
RTS0044697,14
RTS0044698,8
RTS0044699,14
RTS0044700,16
RTS0044701,10
RTS0044702,7
RTS0044703,14
RTS0044704,12
RTS0044705,10
RTS0044706,8
RTS0044707,9
RTS0044708,9
RTS0044709,6
RTS0044710,10
RTS0044711,9
RTS0044712,13
RTS0044714,7
RTS0044715,13
RTS0044716,39
RTS0044717,22
RTS0044718,55
RTS0044719,24
RTS0044720,52
RTS0044721,17
RTS0044722,13
RTS0044723,12
RTS0044724,19
RTS0044725,13
RTS0044726,16
RTS0044727,15
RTS0044728,17
RTS0044729,11
RTS0044730,21
RTS0044731,18
RTS0044732,9
RTS0044733,5
RTS0044734,12
RTS0044735,14
RTS0044736,11
RTS0044737,7
RTS0044738,16
RTS0044739,7
RTS0044740,6
RTS0044741,9
RTS0044742,8
RTS0044743,12
RTS0044744,5
RTS0044745,50
RTS0044746,9
RTS0044747,3
RTS0044748,5
RTS0044749,7
RTS0044750,4
RTS0044751,12
RTS0044752,15
RTS0044753,11
RTS0044754,5
RTS0044755,7
RTS0044756,14
RTS0044757,11
RTS0044758,19
RTS0044759,16
RTS0044760,6
RTS0044761,7
RTS0044762,6
RTS0044763,9
RTS0044764,1
RTS0044765,7
RTS0044766,4
RTS0044767,8
RTS0044768,10
RTS0044769,7
RTS0044770,5
RTS0044771,5
RTS0044772,4
RTS0044773,7
RTS0044774,10
RTS0044775,12
RTS0044776,22
RTS0044777,14
RTS0044778,7
RTS0044779,15
RTS0044780,14
RTS0044781,30
RTS0044782,38
RTS0044783,37
RTS0044784,31
RTS0044785,21
RTS0044786,28
RTS0044787,27
RTS0044788,26
RTS0044789,39
RTS0044790,8
RTS0044791,57
RTS0044792,55
RTS0044793,13
RTS0044794,9
RTS0044795,18
RTS0044796,12
RTS0044797,9
RTS0044798,5
RTS0044799,12
RTS0044800,7
RTS0044801,4
RTS0044802,7
RTS0044803,4
RTS0044804,8
RTS0044805,16
RTS0044806,12
RTS0044807,12
RTS0044808,10
RTS0044809,11
RTS0044810,9
RTS0044811,20
RTS0044812,24
RTS0044813,30
RTS0044814,36
RTS0044815,19
RTS0044816,8
RTS0044817,8
RTS0044818,12
RTS0044819,7
RTS0044820,12
RTS0044821,7
RTS0044822,7
RTS0044823,9
RTS0044824,7
RTS0044825,16
RTS0044826,14
RTS0044827,21
RTS0044828,17
RTS0044829,10
RTS0044830,11
RTS0044831,9
RTS0044832,9
RTS0044833,7
RTS0044834,8
RTS0044835,11
RTS0044836,16
RTS0044837,11
RTS0044838,14
RTS0044839,9
RTS0044840,3
RTS0044841,4
RTS0044842,7
RTS0044843,6
RTS0044844,5
RTS0044845,10
RTS0044846,5
RTS0044847,9
RTS0044848,6
RTS0044849,10
RTS0044850,10
RTS0044851,6
RTS0044852,10
RTS0044853,14
RTS0044854,7
RTS0044855,4
RTS0044856,6
RTS0044857,8
RTS0044858,9
RTS0044859,9
RTS0044860,4
RTS0044861,8
RTS0044862,7
RTS0044863,12
RTS0044864,7
RTS0044865,10
RTS0044866,11
RTS0044867,11
RTS0044868,12
RTS0044869,20
RTS0044870,21
RTS0044871,19
RTS0044872,18
RTS0044873,16
RTS0044874,12
RTS0044875,13
RTS0044876,6
RTS0044877,18
RTS0044878,21
RTS0044879,13
RTS0044880,28
RTS0044881,7
RTS0044882,29
RTS0044883,14
RTS0044884,25
RTS0044885,18
RTS0044886,6
RTS0044887,7
RTS0044888,10
RTS0044889,5
RTS0044890,6
RTS0044891,11
RTS0044892,15
RTS0044893,5
RTS0044894,7
RTS0044895,10
RTS0044896,20
RTS0044897,16
RTS0044898,17
RTS0044899,17
RTS0044900,10
RTS0044901,12
RTS0044902,18
RTS0044903,22
RTS0044904,13
RTS0044905,19
RTS0044906,60
RTS0044907,47
RTS0044908,40
RTS0044909,50
RTS0044910,47
RTS0044911,8
RTS0044912,14
RTS0044913,6
RTS0044914,11
RTS0044915,2
RTS0044916,15
RTS0044917,19
RTS0044918,14
RTS0044919,8
RTS0044920,13
RTS0044921,4
RTS0044922,11
RTS0044923,5
RTS0044924,6
RTS0044925,4
RTS0044926,3
RTS0044927,12
RTS0044928,14
RTS0044929,9
RTS0044930,6
RTS0044931,4
RTS0044932,12
RTS0044933,14
RTS0044934,10
RTS0044935,14
RTS0044936,9
RTS0044937,3
RTS0044938,4
RTS0044939,6
RTS0044940,7
RTS0044941,8
RTS0044942,8
RTS0044943,8
RTS0044944,8
RTS0044945,6
RTS0044946,9
RTS0044947,6
RTS0044948,7
RTS0044949,10
RTS0044950,8
RTS0044951,5
RTS0044952,6
RTS0044953,7
RTS0044954,4
RTS0044955,4
RTS0044956,13
RTS0044957,20
RTS0044958,7
RTS0044959,13
RTS0044960,15
RTS0044961,7
RTS0044962,13
RTS0044963,8
RTS0044964,7
RTS0044965,13
RTS0044966,8
RTS0044967,10
RTS0044968,5
RTS0044969,5
RTS0044970,5
RTS0044971,9
RTS0044972,12
RTS0044973,11
RTS0044974,5
RTS0044975,4
RTS0044976,5
RTS0044977,1
RTS0044978,2
RTS0044979,6
RTS0044980,7
RTS0044981,9
RTS0044982,2
RTS0044983,6
RTS0044984,10
RTS0044985,10
RTS0044986,6
RTS0044987,5
RTS0044988,5
RTS0044989,5
RTS0044990,8
RTS0044991,8
RTS0044992,3
RTS0044993,8
RTS0044994,12
RTS0044995,8
RTS0044996,7
RTS0044997,8
RTS0044998,11
RTS0044999,11
RTS0045000,7
RTS0045001,13
RTS0045002,7
RTS0045003,12
RTS0045004,8
RTS0045005,12
RTS0045006,12
RTS0045007,23
RTS0045008,25
RTS0045009,14
RTS0045010,11
RTS0045011,8
RTS0045012,5
RTS0045013,5
RTS0045014,7
RTS0045015,9
RTS0045016,9
RTS0045017,13
RTS0045018,8
RTS0045019,9
RTS0045020,10
RTS0045021,33
RTS0045022,37
RTS0045023,31
RTS0045024,40
RTS0045025,57
RTS0045026,14
RTS0045027,4
RTS0045028,14
RTS0045029,9
RTS0045030,12
RTS0045031,8
RTS0045032,5
RTS0045033,6
RTS0045034,8
RTS0045035,4
RTS0045036,23
RTS0045038,26
RTS0045039,21
RTS0045040,19
RTS0045041,28
RTS0045042,34
RTS0045043,24
RTS0045044,36
RTS0045045,54
RTS0045046,10
RTS0045047,14
RTS0045048,4
RTS0045049,9
RTS0045050,10
RTS0045051,15
RTS0045052,8
RTS0045053,9
RTS0045054,4
RTS0045055,7
RTS0045056,24
RTS0045057,19
RTS0045058,6
RTS0045059,14
RTS0045060,23
RTS0045061,11
RTS0045063,2
RTS0045064,7
RTS0045065,5
RTS0045066,16
RTS0045067,30
RTS0045068,26
RTS0045069,14
RTS0045070,32
RTS0045071,6
RTS0045072,5
RTS0045073,6
RTS0045074,12
RTS0045075,13
RTS0045076,2
RTS0045077,7
RTS0045078,6
RTS0045079,5
RTS0045080,6
RTS0045081,82
RTS0045082,106
RTS0045083,148
RTS0045084,147
RTS0045085,82
RTS0045086,1
RTS0045087,5
RTS0045088,7
RTS0045089,2
RTS0045090,4
RTS0045091,3
RTS0045092,5
RTS0045093,11
RTS0045094,8
RTS0045095,8
RTS0045096,7
RTS0045097,10
RTS0045098,9
RTS0045099,8
RTS0045100,7
RTS0045101,4
RTS0045102,4
RTS0045103,6
RTS0045104,7
RTS0045105,3
RTS0045106,6
RTS0045107,3
RTS0045108,7
RTS0045109,7
RTS0045110,7
RTS0045111,12
RTS0045112,15
RTS0045113,11
RTS0045114,12
RTS0045115,13
RTS0045116,9
RTS0045117,11
RTS0045118,9
RTS0045119,4
RTS0045120,6
RTS0045121,5
RTS0045122,7
RTS0045123,15
RTS0045124,9
RTS0045125,5
RTS0045126,15
RTS0045127,7
RTS0045128,19
RTS0045129,18
RTS0045130,15
RTS0045131,7
RTS0045132,5
RTS0045133,9
RTS0045134,4
RTS0045135,6
RTS0045136,17
RTS0045137,19
RTS0045138,13
RTS0045139,17
RTS0045140,13
RTS0045141,7
RTS0045142,10
RTS0045143,3
RTS0045144,8
RTS0045145,5
RTS0045146,5
RTS0045147,11
RTS0045148,5
RTS0045149,7
RTS0045150,4
RTS0045151,7
RTS0045152,7
RTS0045153,6
RTS0045154,4
RTS0045155,3
RTS0045156,12
RTS0045157,8
RTS0045158,7
RTS0045159,13
RTS0045160,15
RTS0045161,8
RTS0045162,16
RTS0045163,21
RTS0045164,13
RTS0045165,9
RTS0045166,14
RTS0045167,9
RTS0045168,9
RTS0045169,12
RTS0045170,10
RTS0045171,22
RTS0045172,12
RTS0045173,10
RTS0045174,19
RTS0045175,11
RTS0045176,13
RTS0045177,3
RTS0045178,13
RTS0045179,5
RTS0045180,8
RTS0045181,12
RTS0045182,25
RTS0045183,17
RTS0045184,14
RTS0045185,12
RTS0045186,19
RTS0045187,18
RTS0045188,15
RTS0045189,8
RTS0045190,17
RTS0045191,5
RTS0045192,3
RTS0045193,7
RTS0045194,10
RTS0045195,5
RTS0045196,4
RTS0045197,13
RTS0045198,11
RTS0045199,7
RTS0045200,4
RTS0045201,7
RTS0045202,8
RTS0045203,10
RTS0045204,9
RTS0045205,2
RTS0045206,9
RTS0045207,6
RTS0045208,8
RTS0045209,7
RTS0045210,10
RTS0045211,12
RTS0045212,10
RTS0045213,5
RTS0045214,8
RTS0045215,9
RTS0045216,18
RTS0045217,11
RTS0045218,21
RTS0045219,22
RTS0045220,15
RTS0045221,6
RTS0045222,5
RTS0045223,13
RTS0045224,4
RTS0045225,9
RTS0045226,81
RTS0045227,54
RTS0045228,73
RTS0045229,39
RTS0045230,52
RTS0045231,31
RTS0045232,31
RTS0045233,27
RTS0045234,21
RTS0045235,17
RTS0045236,20
RTS0045237,21
RTS0045238,20
RTS0045239,14
RTS0045240,29
RTS0045241,40
RTS0045242,35
RTS0045243,36
RTS0045244,23
RTS0045245,22
RTS0045246,13
RTS0045247,19
RTS0045248,7
RTS0045249,6
RTS0045250,16
RTS0045251,9
RTS0045252,10
RTS0045253,11
RTS0045254,10
RTS0045255,4
RTS0045256,5
RTS0045257,10
RTS0045258,6
RTS0045259,10
RTS0045260,7
RTS0045261,11
RTS0045262,10
RTS0045263,12
RTS0045264,10
RTS0045265,16
RTS0045266,10
RTS0045267,17
RTS0045268,28
RTS0045269,14
RTS0045270,10
RTS0045271,4
RTS0045272,10
RTS0045273,5
RTS0045274,4
RTS0045275,11
RTS0045276,4
RTS0045277,18
RTS0045278,18
RTS0045279,7
RTS0045280,11
RTS0045281,7
RTS0045282,9
RTS0045283,13
RTS0045284,3
RTS0045285,6
RTS0045286,7
RTS0045287,20
RTS0045288,6
RTS0045289,6
RTS0045290,10
RTS0045291,6
RTS0045292,12
RTS0045293,9
RTS0045294,7
RTS0045295,15
RTS0045296,6
RTS0045297,6
RTS0045298,6
RTS0045299,7
RTS0045300,5
RTS0045301,14
RTS0045302,12
RTS0045303,8
RTS0045304,11
RTS0045305,17
RTS0045306,5
RTS0045307,7
RTS0045308,6
RTS0045309,7
RTS0045310,5
RTS0045311,1
RTS0045312,10
RTS0045313,3
RTS0045314,6
RTS0045315,11
RTS0045316,10
RTS0045317,7
RTS0045318,6
RTS0045319,1
RTS0045320,6
RTS0045321,9
RTS0045322,10
RTS0045323,9
RTS0045324,7
RTS0045325,6
RTS0045326,5
RTS0045327,8
RTS0045328,6
RTS0045329,5
RTS0045330,6
RTS0045331,7
RTS0045332,3
RTS0045333,7
RTS0045334,10
RTS0045335,8
RTS0045336,9
RTS0045337,6
RTS0045338,11
RTS0045339,14
RTS0045340,11
RTS0045341,8
RTS0045342,7
RTS0045343,6
RTS0045344,6
RTS0045345,7
RTS0045346,5
RTS0045347,15
RTS0045348,6
RTS0045349,10
RTS0045350,5
RTS0045351,5
RTS0045352,4
RTS0045353,5
RTS0045354,7
RTS0045355,3
RTS0045356,16
RTS0045357,9
RTS0045358,6
RTS0045359,4
RTS0045360,11
RTS0045361,18
RTS0045362,10
RTS0045363,3
RTS0045364,13
RTS0045365,8
RTS0045366,8
RTS0045367,9
RTS0045368,9
RTS0045369,8
RTS0045370,9
RTS0045371,21
RTS0045372,23
RTS0045373,20
RTS0045374,19
RTS0045375,14
RTS0045376,5
RTS0045377,8
RTS0045378,11
RTS0045379,6
RTS0045380,12
RTS0045381,8
RTS0045382,8
RTS0045383,5
RTS0045384,8
RTS0045385,7
RTS0045386,12
RTS0045387,15
RTS0045388,14
RTS0045389,7
RTS0045390,14
RTS0045391,5
RTS0045392,12
RTS0045393,3
RTS0045394,5
RTS0045395,11
RTS0045396,20
RTS0045397,16
RTS0045398,9
RTS0045399,22
RTS0045400,22
RTS0045401,11
RTS0045402,2
RTS0045403,9
RTS0045404,6
RTS0045405,6
RTS0045406,11
RTS0045407,10
RTS0045408,11
RTS0045409,12
RTS0045410,7
RTS0045411,25
RTS0045412,27
RTS0045413,30
RTS0045414,20
RTS0045415,27
RTS0045416,11
RTS0045417,11
RTS0045418,8
RTS0045419,5
RTS0045420,5
RTS0045421,316
RTS0045422,283
RTS0045423,296
RTS0045424,423
RTS0045425,359
RTS0045426,26
RTS0045427,19
RTS0045428,9
RTS0045429,14
RTS0045430,9
RTS0045431,10
RTS0045432,7
RTS0045433,7
RTS0045434,6
RTS0045435,4
RTS0045436,55
RTS0045437,53
RTS0045438,54
RTS0045439,43
RTS0045440,31
RTS0045441,8
RTS0045442,5
RTS0045443,9
RTS0045444,5
RTS0045445,11
RTS0045446,42
RTS0045447,44
RTS0045448,38
RTS0045449,33
RTS0045450,18
RTS0045451,37
RTS0045452,16
RTS0045453,21
RTS0045454,16
RTS0045455,24
RTS0045456,2
RTS0045457,5
RTS0045458,3
RTS0045459,4
RTS0045460,7
RTS0045461,48
RTS0045462,66
RTS0045463,23
RTS0045464,40
RTS0045465,36
RTS0045466,22
RTS0045467,13
RTS0045468,17
RTS0045469,21
RTS0045470,21
RTS0045471,8
RTS0045472,9
RTS0045473,4
RTS0045474,8
RTS0045475,5
RTS0045476,16
RTS0045477,5
RTS0045478,8
RTS0045479,16
RTS0045480,9
RTS0045481,13
RTS0045482,15
RTS0045483,13
RTS0045484,20
RTS0045485,21
RTS0045486,7
RTS0045487,6
RTS0045488,12
RTS0045489,10
RTS0045490,9
RTS0045491,23
RTS0045492,57
RTS0045493,38
RTS0045494,18
RTS0045495,27
RTS0045496,22
RTS0045497,41
RTS0045498,72
RTS0045499,52
RTS0045500,64
RTS0045501,37
RTS0045502,60
RTS0045503,27
RTS0045504,32
RTS0045505,24
RTS0045506,517
RTS0045507,486
RTS0045508,365
RTS0045509,429
RTS0045510,388
RTS0045511,10
RTS0045512,14
RTS0045513,9
RTS0045514,11
RTS0045515,6
RTS0045516,6
RTS0045517,3
RTS0045518,7
RTS0045519,11
RTS0045520,4
RTS0045521,8
RTS0045522,13
RTS0045523,12
RTS0045524,10
RTS0045525,12
RTS0045526,13
RTS0045527,15
RTS0045528,12
RTS0045529,14
RTS0045530,10
RTS0045531,9
RTS0045532,4
RTS0045533,7
RTS0045534,4
RTS0045535,2
RTS0045536,98
RTS0045537,77
RTS0045538,70
RTS0045539,75
RTS0045540,72
RTS0045541,11
RTS0045542,9
RTS0045543,7
RTS0045544,4
RTS0045545,8
RTS0045546,9
RTS0045547,7
RTS0045548,7
RTS0045549,8
RTS0045550,8
RTS0045551,14
RTS0045552,3
RTS0045553,6
RTS0045554,6
RTS0045555,5
RTS0045556,82
RTS0045557,67
RTS0045558,96
RTS0045559,85
RTS0045560,48
RTS0045561,17
RTS0045562,8
RTS0045563,10
RTS0045564,15
RTS0045565,15
RTS0045566,6
RTS0045567,4
RTS0045568,6
RTS0045569,12
RTS0045570,5
RTS0045571,3
RTS0045572,5
RTS0045573,5
RTS0045574,8
RTS0045575,6
RTS0045576,4
RTS0045577,6
RTS0045578,6
RTS0045579,2
RTS0045580,10
RTS0045581,7
RTS0045582,11
RTS0045583,7
RTS0045584,9
RTS0045585,8
RTS0045586,21
RTS0045587,40
RTS0045588,45
RTS0045589,32
RTS0045590,35
RTS0045592,51
RTS0045593,52
RTS0045594,42
RTS0045595,42
RTS0045596,90
RTS0045597,113
RTS0045598,138
RTS0045599,117
RTS0045600,104
RTS0045601,8
RTS0045602,4
RTS0045603,10
RTS0045604,11
RTS0045606,21
RTS0045607,10
RTS0045608,15
RTS0045609,9
RTS0045610,13
RTS0045611,9
RTS0045612,13
RTS0045613,10
RTS0045614,15
RTS0045615,16
RTS0045616,5
RTS0045617,6
RTS0045618,8
RTS0045619,4
RTS0045620,9
RTS0045621,12
RTS0045622,18
RTS0045623,18
RTS0045624,20
RTS0045625,29
RTS0045626,2
RTS0045627,5
RTS0045628,13
RTS0045629,6
RTS0045630,10
RTS0045631,5
RTS0045632,7
RTS0045633,12
RTS0045634,5
RTS0045635,4
RTS0045636,12
RTS0045637,7
RTS0045638,11
RTS0045639,15
RTS0045640,9
RTS0045641,18
RTS0045642,11
RTS0045643,11
RTS0045644,14
RTS0045645,21
RTS0045646,5
RTS0045647,8
RTS0045648,6
RTS0045649,14
RTS0045650,11
RTS0045651,18
RTS0045652,25
RTS0045653,20
RTS0045654,41
RTS0045655,25
RTS0045656,12
RTS0045657,7
RTS0045658,10
RTS0045659,12
RTS0045660,14
RTS0045661,49
RTS0045662,23
RTS0045663,27
RTS0045664,22
RTS0045665,42
RTS0045666,11
RTS0045667,17
RTS0045668,26
RTS0045669,13
RTS0045670,13
RTS0045671,6
RTS0045672,5
RTS0045673,3
RTS0045674,9
RTS0045675,6
RTS0045676,124
RTS0045677,136
RTS0045678,145
RTS0045679,108
RTS0045680,167
RTS0045681,6
RTS0045682,15
RTS0045683,2
RTS0045684,9
RTS0045685,8
RTS0045687,7
RTS0045688,8
RTS0045689,12
RTS0045690,12
RTS0045691,7
RTS0045692,4
RTS0045693,5
RTS0045694,7
RTS0045695,6
RTS0045696,9
RTS0045697,8
RTS0045698,5
RTS0045699,8
RTS0045700,8
RTS0045701,19
RTS0045702,24
RTS0045703,18
RTS0045704,23
RTS0045705,20
RTS0045706,9
RTS0045707,13
RTS0045708,5
RTS0045709,7
RTS0045710,5
RTS0045711,7
RTS0045712,12
RTS0045713,12
RTS0045714,10
RTS0045715,6
RTS0045716,19
RTS0045717,13
RTS0045718,6
RTS0045719,11
RTS0045720,8
RTS0045721,18
RTS0045722,15
RTS0045723,19
RTS0045724,11
RTS0045725,11
RTS0045726,6
RTS0045727,20
RTS0045728,21
RTS0045729,9
RTS0045730,9
RTS0045731,23
RTS0045732,10
RTS0045733,12
RTS0045734,13
RTS0045735,11
RTS0045736,245
RTS0045737,414
RTS0045738,446
RTS0045739,465
RTS0045740,253
RTS0045741,52
RTS0045742,37
RTS0045743,53
RTS0045744,73
RTS0045745,59
RTS0045746,72
RTS0045747,61
RTS0045748,76
RTS0045749,58
RTS0045750,51
RTS0045751,65
RTS0045752,38
RTS0045753,56
RTS0045754,60
RTS0045755,67
RTS0045756,26
RTS0045757,37
RTS0045758,36
RTS0045759,43
RTS0045760,29
RTS0045761,8
RTS0045762,3
RTS0045763,7
RTS0045764,6
RTS0045765,5
RTS0045766,9
RTS0045767,6
RTS0045768,11
RTS0045769,7
RTS0045770,7
RTS0045771,4
RTS0045772,11
RTS0045773,23
RTS0045774,5
RTS0045775,9
RTS0045776,10
RTS0045777,6
RTS0045778,5
RTS0045779,6
RTS0045780,11
RTS0045781,292
RTS0045782,439
RTS0045783,446
RTS0045784,410
RTS0045785,560
RTS0045786,12
RTS0045787,7
RTS0045788,15
RTS0045789,7
RTS0045790,3
RTS0045791,8
RTS0045792,11
RTS0045793,12
RTS0045794,4
RTS0045795,9
RTS0045796,11
RTS0045797,6
RTS0045798,8
RTS0045799,2
RTS0045800,12
RTS0045801,9
RTS0045802,4
RTS0045803,5
RTS0045804,6
RTS0045805,4
RTS0045806,60
RTS0045807,53
RTS0045808,47
RTS0045809,72
RTS0045810,28
RTS0045811,12
RTS0045812,14
RTS0045813,18
RTS0045814,22
RTS0045815,15
RTS0045816,15
RTS0045817,15
RTS0045818,19
RTS0045819,8
RTS0045820,11
RTS0045821,41
RTS0045822,28
RTS0045823,22
RTS0045824,33
RTS0045825,27
RTS0045826,36
RTS0045827,45
RTS0045828,19
RTS0045829,39
RTS0045830,23
RTS0045831,8
RTS0045832,11
RTS0045833,14
RTS0045834,12
RTS0045835,17
RTS0045836,135
RTS0045837,142
RTS0045838,127
RTS0045840,85
RTS0045841,42
RTS0045842,51
RTS0045843,28
RTS0045844,33
RTS0045845,22
RTS0045846,157
RTS0045848,43
RTS0045849,137
RTS0045851,6
RTS0045852,8
RTS0045853,9
RTS0045854,4
RTS0045855,7
RTS0045856,9
RTS0045857,9
RTS0045858,7
RTS0045859,6
RTS0045860,10
RTS0045861,18
RTS0045862,9
RTS0045863,16
RTS0045864,28
RTS0045865,29
RTS0045866,29
RTS0045867,7
RTS0045868,4
RTS0045869,3
RTS0045870,8
RTS0045871,4
RTS0045872,4
RTS0045873,9
RTS0045874,13
RTS0045875,8
RTS0045876,3
RTS0045877,6
RTS0045878,6
RTS0045879,14
RTS0045880,7
RTS0045881,12
RTS0045882,8
RTS0045883,1
RTS0045884,8
RTS0045885,2
RTS0045886,8
RTS0045887,6
RTS0045888,9
RTS0045889,8
RTS0045890,6
RTS0045891,5
RTS0045892,8
RTS0045893,6
RTS0045894,10
RTS0045895,7
RTS0045896,9
RTS0045897,10
RTS0045898,12
RTS0045899,23
RTS0045900,28
RTS0045901,17
RTS0045902,25
RTS0045903,21
RTS0045904,14
RTS0045905,10
RTS0045906,14
RTS0045907,7
RTS0045908,5
RTS0045909,9
RTS0045910,3
RTS0045911,9
RTS0045912,3
RTS0045913,5
RTS0045914,2
RTS0045915,6
RTS0045916,8
RTS0045917,5
RTS0045918,4
RTS0045919,5
RTS0045920,4
RTS0045921,6
RTS0045922,4
RTS0045923,10
RTS0045924,11
RTS0045925,11
RTS0045926,22
RTS0045927,11
RTS0045928,16
RTS0045929,13
RTS0045930,43
RTS0045931,30
RTS0045932,16
RTS0045933,4
RTS0045935,5
RTS0045939,15
RTS0045940,7
RTS0045941,7
RTS0045942,3
RTS0045943,15
RTS0045944,9
RTS0045945,38
RTS0045946,18
RTS0045947,36
RTS0045948,19
RTS0045949,12
RTS0045950,18
RTS0045951,25
RTS0045952,14
RTS0045953,9
RTS0045954,6
RTS0045955,2
RTS0045956,12
RTS0045957,4
RTS0045958,10
RTS0045959,5
RTS0045960,5
RTS0045961,6
RTS0045962,7
RTS0045963,10
RTS0045964,8
RTS0045965,16
RTS0045966,6
RTS0045967,4
RTS0045968,7
RTS0045969,27
RTS0045970,58
RTS0045971,36
RTS0045972,6
RTS0045973,7
RTS0045974,4
RTS0045975,10
RTS0045976,6
RTS0045977,7
RTS0045978,8
RTS0045979,19
RTS0045980,24
RTS0045981,36
RTS0045982,24
RTS0045983,6
RTS0045984,5
RTS0045985,14
RTS0045986,5
RTS0045987,10
RTS0045988,7
RTS0045989,6
RTS0045990,9
RTS0045991,44
RTS0045992,24
RTS0045993,39
RTS0045994,15
RTS0045995,7
RTS0045996,10
RTS0045997,12
RTS0045998,9
RTS0045999,8
RTS0046000,5
RTS0046001,11
RTS0046002,7
RTS0046003,6
RTS0046004,10
RTS0046005,17
RTS0046006,14
RTS0046007,24
RTS0046008,10
RTS0046009,14
RTS0046010,6
RTS0046011,3
RTS0046012,7
RTS0046013,9
RTS0046014,9
RTS0046015,12
RTS0046016,12
RTS0046017,5
RTS0046018,12
RTS0046019,11
RTS0046020,14
RTS0046021,16
RTS0046022,11
RTS0046023,26
RTS0046024,34
RTS0046025,18
RTS0046026,1
RTS0046027,7
RTS0046028,5
RTS0046029,6
RTS0046030,7
RTS0046031,12
RTS0046032,8
RTS0046033,7
RTS0046034,6
RTS0046035,2
RTS0046036,6
RTS0046037,9
RTS0046038,6
RTS0046039,4
RTS0046040,8
RTS0046041,3
RTS0046042,3
RTS0046043,7
RTS0046044,9
RTS0046045,9
RTS0046046,8
RTS0046047,6
RTS0046048,20
RTS0046049,26
RTS0046050,8
RTS0046051,18
RTS0046052,11
RTS0046053,24
RTS0046054,25
RTS0046055,29
RTS0046056,8
RTS0046057,8
RTS0046058,8
RTS0046059,11
RTS0046060,24
RTS0046061,76
RTS0046062,52
RTS0046063,73
RTS0046064,25
RTS0046065,15
RTS0046066,34
RTS0046067,25
RTS0046068,8
RTS0046069,5
RTS0046070,12
RTS0046071,7
RTS0046072,12
RTS0046073,3
RTS0046074,7
RTS0046075,9
RTS0046076,8
RTS0046077,8
RTS0046078,8
RTS0046079,5
RTS0046080,8
RTS0046081,5
RTS0046082,89
RTS0046083,41
RTS0046084,78
RTS0046085,18
RTS0046086,14
RTS0046087,10
RTS0046088,6
RTS0046089,1
RTS0046090,3
RTS0046091,5
RTS0046092,23
RTS0046093,19
RTS0046094,12
RTS0046095,6
RTS0046096,11
RTS0046097,7
RTS0046098,4
RTS0046099,4
RTS0046100,6
RTS0046101,4
RTS0046102,7
RTS0046103,12
RTS0046104,20
RTS0046105,13
RTS0046106,5
RTS0046107,7
RTS0046108,6
RTS0046109,5
RTS0046110,3
RTS0046111,9
RTS0046112,22
RTS0046113,10
RTS0046114,7
RTS0046115,38
RTS0046116,23
RTS0046117,36
RTS0046119,15
RTS0046121,12
RTS0046122,21
RTS0046123,11
RTS0046124,7
RTS0046125,6
RTS0046126,14
RTS0046127,10
RTS0046128,27
RTS0046129,19
RTS0046130,18
RTS0046131,9
RTS0046132,88
RTS0046133,103
RTS0046134,68
RTS0046135,37
RTS0046136,20
RTS0046137,40
RTS0046138,7
RTS0046140,39
RTS0046141,18
RTS0046142,23
RTS0046143,28
RTS0046144,31
RTS0046145,9
RTS0046146,11
RTS0046147,7
RTS0046148,5
RTS0046149,5
RTS0046150,6
RTS0046152,10
RTS0046153,5
RTS0046154,7
RTS0046155,9
RTS0046156,5
RTS0046157,5
RTS0046158,7
RTS0046159,11
RTS0046160,5
RTS0046161,6
RTS0046162,8
RTS0046163,6
RTS0046164,8
RTS0046165,11
RTS0046166,9
RTS0046167,12
RTS0046168,5
RTS0046169,4
RTS0046170,14
RTS0046171,11
RTS0046172,6
RTS0046173,3
RTS0046174,4
RTS0046175,5
RTS0046176,12
RTS0046177,4
RTS0046178,6
RTS0046179,4
RTS0046180,17
RTS0046181,9
RTS0046182,6
RTS0046183,8
RTS0046184,13
RTS0046185,9
RTS0046186,9
RTS0046187,4
RTS0046188,12
RTS0046191,8
RTS0046193,3
RTS0046194,6
RTS0046195,6
RTS0046196,3
RTS0046197,7
RTS0046198,11
RTS0046199,9
RTS0046200,10
RTS0046201,6
RTS0046202,4
RTS0046203,8
RTS0046204,10
RTS0046205,7
RTS0046206,4
RTS0046207,11
RTS0046208,5
RTS0046209,4
RTS0046210,3
RTS0046211,6
RTS0046212,8
RTS0046213,100
RTS0046214,96
RTS0046215,77
RTS0046216,66
RTS0046217,79
RTS0046218,13
RTS0046219,4
RTS0046220,10
RTS0046221,13
RTS0046222,13
RTS0046223,6
RTS0046224,5
RTS0046225,21
RTS0046226,15
RTS0046227,16
RTS0046228,19
RTS0046229,11
RTS0046230,4
RTS0046231,5
RTS0046232,9
RTS0046233,6
RTS0046234,11
RTS0046235,5
RTS0046236,8
RTS0046237,13
RTS0046238,4
RTS0046239,5
RTS0046240,4
RTS0046241,5
RTS0046242,3
RTS0046243,8
RTS0046244,8
RTS0046245,7
RTS0046246,12
RTS0046247,12
RTS0046248,8
RTS0046249,8
RTS0046250,6
RTS0046251,4
RTS0046252,16
RTS0046253,15
RTS0046254,25
RTS0046255,7
RTS0046256,35
RTS0046257,16
RTS0046258,13
RTS0046259,27
RTS0046260,20
RTS0046261,9
RTS0046262,9
RTS0046263,10
RTS0046264,7
RTS0046265,8
RTS0046266,10
RTS0046267,9
RTS0046268,139
RTS0046269,138
RTS0046270,109
RTS0046271,137
RTS0046272,84
RTS0046273,8
RTS0046274,8
RTS0046275,5
RTS0046276,3
RTS0046277,32
RTS0046278,21
RTS0046279,43
RTS0046280,16
RTS0046281,46
RTS0046282,11
RTS0046283,2
RTS0046284,11
RTS0046285,72
RTS0046286,70
RTS0046287,51
RTS0046288,51
RTS0046289,7
RTS0046290,11
RTS0046291,8
RTS0046292,6
RTS0046293,33
RTS0046294,20
RTS0046295,66
RTS0046296,16
RTS0046297,11
RTS0046298,4
RTS0046299,5
RTS0046300,6
RTS0046301,11
RTS0046302,3
RTS0046303,11
RTS0046304,11
RTS0046305,4
RTS0046306,7
RTS0046307,6
RTS0046308,7
RTS0046309,6
RTS0046310,8
RTS0046311,11
RTS0046312,2
RTS0046313,2
RTS0046314,3
RTS0046315,4
RTS0046316,12
RTS0046317,11
RTS0046318,8
RTS0046319,5
RTS0046320,4
RTS0046321,18
RTS0046322,6
RTS0046323,6
RTS0046324,9
RTS0046325,5
RTS0046326,7
RTS0046327,7
RTS0046328,9
RTS0046329,14
RTS0046330,21
RTS0046331,21
RTS0046332,10
RTS0046333,26
RTS0046334,11
RTS0046335,14
RTS0046336,14
RTS0046342,6
RTS0046343,5
RTS0046344,7
RTS0046345,3
RTS0046346,6
RTS0046347,92
RTS0046348,58
RTS0046349,103
RTS0046350,6
RTS0046351,7
RTS0046352,17
RTS0046353,9
RTS0046354,5
RTS0046355,3
RTS0046356,10
RTS0046357,5
RTS0046358,7
RTS0046359,10
RTS0046360,8
RTS0046361,1
RTS0046362,8
RTS0046363,12
RTS0046364,11
RTS0046365,10
RTS0046366,11
RTS0046367,6
RTS0046368,7
RTS0046369,4
RTS0046370,10
RTS0046371,4
RTS0046372,8
RTS0046373,6
RTS0046374,7
RTS0046375,5
RTS0046376,5
RTS0046377,8
RTS0046378,9
RTS0046379,9
RTS0046380,9
RTS0046381,3
RTS0046382,5
RTS0046383,4
RTS0046384,10
RTS0046385,5
RTS0046386,5
RTS0046387,4
RTS0046388,22
RTS0046389,10
RTS0046390,8
RTS0046391,11
RTS0046392,6
RTS0046393,5
RTS0046394,3
RTS0046395,12
RTS0046396,2
RTS0046397,3
RTS0046398,5
RTS0046399,9
RTS0046400,5
RTS0046401,5
RTS0046402,10
RTS0046403,12
RTS0046404,6
RTS0046405,9
RTS0046406,6
RTS0046407,7
RTS0046408,5
RTS0046409,6
RTS0046410,35
RTS0046411,13
RTS0046412,30
RTS0046413,20
RTS0046414,225
RTS0046415,69
RTS0046416,11
RTS0046417,15
RTS0046418,10
RTS0046419,10
RTS0046420,13
RTS0046421,10
RTS0046422,12
RTS0046423,6
RTS0046424,10
RTS0046425,15
RTS0046426,11
RTS0046427,10
RTS0046428,9
RTS0046429,4
RTS0046430,6
RTS0046431,4
RTS0046432,17
RTS0046433,25
RTS0046434,28
RTS0046435,123
RTS0046439,6
RTS0046440,21
RTS0046441,13
RTS0046442,15
RTS0046443,13
RTS0046444,13
RTS0046445,8
RTS0046446,5
RTS0046447,3
RTS0046448,8
RTS0046449,46
RTS0046450,87
RTS0046451,27
RTS0046452,75
RTS0046453,53
RTS0046454,267
RTS0046455,183
RTS0046456,99
RTS0046457,187
RTS0046458,23
RTS0046459,132
RTS0046460,102
RTS0046461,10
RTS0046462,14
RTS0046463,6
RTS0046464,3
RTS0046466,6
RTS0046468,3
RTS0046469,1
RTS0046470,7
RTS0046471,3
RTS0046472,10
RTS0046473,12
RTS0046474,4
RTS0046475,9
RTS0046476,8
RTS0046477,7
RTS0046478,9
RTS0046479,9
RTS0046480,4
RTS0046481,7
RTS0046482,6
RTS0046483,5
RTS0046484,5
RTS0046485,7
RTS0046486,4
RTS0046487,12
RTS0046488,1
RTS0046489,9
RTS0046490,7
RTS0046491,5
RTS0046492,4
RTS0046493,6
RTS0046494,8
RTS0046495,5
RTS0046496,16
RTS0046497,23
RTS0046498,15
RTS0046499,53
RTS0046500,74
RTS0046501,31
RTS0046502,22
RTS0046503,23
RTS0046504,16
RTS0046505,2
RTS0046506,9
RTS0046507,3
RTS0046508,10
RTS0046509,3
RTS0046510,9
RTS0046511,4
RTS0046512,15
RTS0046513,6
RTS0046514,3
RTS0046515,15
RTS0046516,7
RTS0046517,10
RTS0046518,6
RTS0046519,4
RTS0046520,6
RTS0046521,2
RTS0046522,2
RTS0046524,5
RTS0046525,9
RTS0046526,16
RTS0046527,9
RTS0046528,12
RTS0046529,7
RTS0046530,6
RTS0046531,5
RTS0046532,8
RTS0046533,4
RTS0046534,18
RTS0046535,14
RTS0046536,13
RTS0046537,24
RTS0046538,13
RTS0046539,9
RTS0046540,7
RTS0046541,7
RTS0046542,11
RTS0046543,9
RTS0046544,5
RTS0046545,12
RTS0046546,9
RTS0046548,5
RTS0046549,6
RTS0046550,2
RTS0046551,24
RTS0046552,4
RTS0046553,10
RTS0046554,4
RTS0046555,6
RTS0046556,15
RTS0046557,5
RTS0046558,14
RTS0046559,10
RTS0046560,7
RTS0046561,7
RTS0046562,8
RTS0046563,6
RTS0046564,16
RTS0046565,9
RTS0046566,7
RTS0046567,15
RTS0046568,14
RTS0046569,6
RTS0046570,11
RTS0046571,12
RTS0046572,8
RTS0046573,12
RTS0046574,7
RTS0046575,10
RTS0046577,5
RTS0046578,9
RTS0046580,14
RTS0046581,14
RTS0046582,16
RTS0046583,7
RTS0046584,8
RTS0046585,12
RTS0046586,11
RTS0046587,7
RTS0046588,5
RTS0046589,4
RTS0046590,4
RTS0046591,7
RTS0046592,7
RTS0046593,14
RTS0046594,7
RTS0046595,11
RTS0046596,15
RTS0046597,7
RTS0046598,17
RTS0046599,10
RTS0046600,47
RTS0046601,66
RTS0046602,37
RTS0046603,42
RTS0046604,11
RTS0046605,9
RTS0046606,7
RTS0046607,41
RTS0046608,57
RTS0046609,53
RTS0046610,4
RTS0046611,5
RTS0046612,12
RTS0046613,9
RTS0046614,6
RTS0046615,2
RTS0046616,10
RTS0046617,7
RTS0046618,8
RTS0046619,10
RTS0046620,7
RTS0046621,12
RTS0046622,8
RTS0046623,8
RTS0046624,30
RTS0046625,13
RTS0046626,22
RTS0046627,17
RTS0046628,24
RTS0046629,4
RTS0046630,4
RTS0046631,8
RTS0046632,31
RTS0046633,22
RTS0046634,29
RTS0046635,13
RTS0046636,18
RTS0046637,23
RTS0046638,1
RTS0046639,3
RTS0046640,6
RTS0046641,5
RTS0046642,10
RTS0046643,4
RTS0046644,5
RTS0046645,6
RTS0046646,5
RTS0046647,5
RTS0046648,8
RTS0046649,9
RTS0046650,6
RTS0046651,16
RTS0046652,13
RTS0046653,17
RTS0046654,19
RTS0046655,17
RTS0046656,16
RTS0046657,8
RTS0046658,8
RTS0046659,9
RTS0046660,5
RTS0046661,12
RTS0046662,8
RTS0046663,10
RTS0046664,7
RTS0046665,6
RTS0046666,11
RTS0046667,10
RTS0046668,9
RTS0046669,8
RTS0046670,11
RTS0046671,5
RTS0046672,9
RTS0046673,7
RTS0046674,11
RTS0046675,4
RTS0046676,6
RTS0046677,8
RTS0046678,5
RTS0046679,6
RTS0046680,10
RTS0046681,2
RTS0046682,5
RTS0046683,2
RTS0046684,9
RTS0046685,5
RTS0046686,16
RTS0046687,8
RTS0046688,7
RTS0046689,11
RTS0046690,4
RTS0046691,6
RTS0046692,3
RTS0046693,4
RTS0046694,14
RTS0046695,5
RTS0046696,7
RTS0046697,14
RTS0046698,6
RTS0046699,12
RTS0046700,15
RTS0046701,18
RTS0046702,10
RTS0046703,74
RTS0046704,131
RTS0046705,102
RTS0046706,95
RTS0046707,151
RTS0046708,132
RTS0046709,19
RTS0046710,50
RTS0046711,41
RTS0046712,36
RTS0046713,5
RTS0046714,13
RTS0046715,7
RTS0046716,12
RTS0046717,17
RTS0046718,7
RTS0046719,8
RTS0046720,6
RTS0046721,24
RTS0046722,19
RTS0046723,6
RTS0046724,4
RTS0046725,5
RTS0046726,7
RTS0046727,10
RTS0046728,6
RTS0046729,7
RTS0046730,12
RTS0046731,10
RTS0046732,15
RTS0046733,9
RTS0046734,13
RTS0046735,6
RTS0046736,7
RTS0046737,9
RTS0046738,3
RTS0046739,6
RTS0046740,11
RTS0046741,8
RTS0046742,11
RTS0046743,18
RTS0046744,13
RTS0046745,32
RTS0046746,6
RTS0046747,7
RTS0046748,17
RTS0046749,6
RTS0046750,10
RTS0046751,3
RTS0046752,6
RTS0046753,7
RTS0046754,1
RTS0046755,9
RTS0046756,12
RTS0046757,10
RTS0046758,10
RTS0046759,19
RTS0046760,18
RTS0046761,12
RTS0046763,19
RTS0046764,11
RTS0046765,6
RTS0046766,7
RTS0046767,8
RTS0046768,54
RTS0046769,73
RTS0046770,87
RTS0046771,8
RTS0046772,16
RTS0046773,10
RTS0046774,9
RTS0046775,9
RTS0046777,6
RTS0046778,10
RTS0046779,7
RTS0046780,4
RTS0046781,6
RTS0046782,9
RTS0046783,7
RTS0046784,2
RTS0046785,6
RTS0046790,13
RTS0046791,6
RTS0046792,8
RTS0046793,1
RTS0046794,4
RTS0046795,12
RTS0046796,8
RTS0046797,7
RTS0046798,4
RTS0046799,6
RTS0046800,7
RTS0046801,251
RTS0046802,127
RTS0046803,7
RTS0046804,7
RTS0046805,11
RTS0046806,6
RTS0046807,9
RTS0046808,6
RTS0046809,2
RTS0046810,6
RTS0046811,6
RTS0046812,3
RTS0046813,4
RTS0046814,3
RTS0046815,7
RTS0046816,10
RTS0046817,5
RTS0046818,9
RTS0046819,5
RTS0046820,6
RTS0046821,5
RTS0046822,9
RTS0046823,6
RTS0046824,12
RTS0046825,10
RTS0046826,4
RTS0046827,10
RTS0046828,1
RTS0046829,7
RTS0046830,10
RTS0046831,5
RTS0046832,23
RTS0046833,12
RTS0046835,2
RTS0046836,108
RTS0046837,110
RTS0046838,9
RTS0046839,61
RTS0046840,8
RTS0046841,7
RTS0046842,107
RTS0046843,95
RTS0046846,15
RTS0046849,13
RTS0046850,31
RTS0046851,125
RTS0046852,31
RTS0046853,30
RTS0046854,9
RTS0046855,8
RTS0046856,8
RTS0046857,9
RTS0046858,8
RTS0046859,5
RTS0046860,23
RTS0046861,4
RTS0046862,11
RTS0046863,7
RTS0046864,9
RTS0046866,10
RTS0046867,14
RTS0046868,4
RTS0046869,92
RTS0046870,98
RTS0046871,157
RTS0046872,417
RTS0046873,10
RTS0046874,8
RTS0046875,5
RTS0046876,8
RTS0046877,17
RTS0046878,11
RTS0046879,8
RTS0046880,12
RTS0046881,6
RTS0046882,5
RTS0046885,4
RTS0046886,7
RTS0046887,6
RTS0046889,6
RTS0046890,9
RTS0046891,4
RTS0046892,7
RTS0046893,11
RTS0046894,7
RTS0046895,2
RTS0046897,9
RTS0046898,5
RTS0046899,8
RTS0046900,44
RTS0046902,9
RTS0046903,144
RTS0046904,7
RTS0046905,6
RTS0046906,43
RTS0046907,10
RTS0046908,10
RTS0046909,11
RTS0046910,10
RTS0046911,25
RTS0046912,7
RTS0046913,5
RTS0046914,10
RTS0046915,11
RTS0046916,15
RTS0046918,155
RTS0046919,255
RTS0046920,9
RTS0046921,6
RTS0046922,13
RTS0046923,34
RTS0046924,42
RTS0046925,14
RTS0046926,5
RTS0046927,7
RTS0046928,9
RTS0046929,5
RTS0046930,7
RTS0046931,5
RTS0046933,6
RTS0046934,51
RTS0046935,31
RTS0046936,16
RTS0046937,5
RTS0046938,112
RTS0046939,5
RTS0046940,9
RTS0046941,5
RTS0046942,7
RTS0046943,12
RTS0046944,7
RTS0046946,18
RTS0046947,6
RTS0046948,5
RTS0046949,6
RTS0046950,6
RTS0046951,5
RTS0046952,4
RTS0046954,6
RTS0046955,10
RTS0046956,15
RTS0046957,8
RTS0046958,5
RTS0046959,13
RTS0046960,11
RTS0046961,16
RTS0046962,66
RTS0046963,7
RTS0046965,9
RTS0046966,6
RTS0046967,9
RTS0046968,6
RTS0047054,17
RTS0047055,12
RTS0047056,8
RTS0047057,10
RTS0047058,14
RTS0047060,20
RTS0047061,24
RTS0047062,20
RTS0047063,26
RTS0047064,23
RTS0047065,10
RTS0047066,4
RTS0047067,7
RTS0047068,6
RTS0047069,7
RTS0047070,20
RTS0047071,12
RTS0047072,25
RTS0047073,22
RTS0047074,23
RTS0047075,14
RTS0047076,10
RTS0047077,8
RTS0047078,6
RTS0047079,11
RTS0047080,10
RTS0047081,9
RTS0047082,8
RTS0047083,15
RTS0047084,4
RTS0047085,5
RTS0047086,6
RTS0047087,5
RTS0047088,9
RTS0047089,9
RTS0047091,4
RTS0047092,11
RTS0047093,5
RTS0047094,4
RTS0047095,9
RTS0047096,5
RTS0047097,3
RTS0047098,4
RTS0047099,5
RTS0047100,6
RTS0047101,11
RTS0047102,9
RTS0047103,8
RTS0047104,8
RTS0047105,25
RTS0047106,20
RTS0047107,15
RTS0047108,35
RTS0047109,17
RTS0047110,11
RTS0047111,10
RTS0047112,13
RTS0047113,42
RTS0047114,14
RTS0047115,9
RTS0047116,19
RTS0047117,21
RTS0047118,12
RTS0047119,12
RTS0047120,5
RTS0047121,9
RTS0047122,8
RTS0047123,11
RTS0047124,12
RTS0047125,5
RTS0047126,10
RTS0047127,10
RTS0047128,6
RTS0047129,9
RTS0047130,12
RTS0047131,13
RTS0047132,16
RTS0047133,17
RTS0047134,11
RTS0047135,35
RTS0047136,51
RTS0047137,33
RTS0047138,38
RTS0047139,30
RTS0047140,9
RTS0047141,6
RTS0047142,5
RTS0047143,8
RTS0047144,10
RTS0047145,12
RTS0047146,5
RTS0047147,14
RTS0047148,11
RTS0047149,21
RTS0047150,24
RTS0047151,17
RTS0047152,38
RTS0047153,17
RTS0047154,38
RTS0047156,5
RTS0047157,15
RTS0047158,7
RTS0047159,5
RTS0047160,9
RTS0047165,5
RTS0047166,4
RTS0047167,9
RTS0047168,2
RTS0047169,5
RTS0047170,4
RTS0047171,8
RTS0047172,3
RTS0047173,9
RTS0047174,9
RTS0047175,8
RTS0047176,7
RTS0047177,9
RTS0047178,14
RTS0047179,8
RTS0047180,6
RTS0047181,16
RTS0047182,12
RTS0047183,10
RTS0047184,12
RTS0047185,6
RTS0047186,10
RTS0047187,6
RTS0047188,9
RTS0047189,3
RTS0047190,7
RTS0047191,4
RTS0047192,9
RTS0047193,11
RTS0047194,12
RTS0047195,18
RTS0047196,10
RTS0047197,11
RTS0047198,14
RTS0047199,6
RTS0047200,13
RTS0047201,3
RTS0047202,14
RTS0047203,26
RTS0047204,15
RTS0047205,10
RTS0047206,12
RTS0047207,11
RTS0047208,102
RTS0047209,163
RTS0047210,158
RTS0047211,178
RTS0047212,97
RTS0047213,12
RTS0047214,8
RTS0047215,9
RTS0047216,5
RTS0047217,8
RTS0047218,51
RTS0047219,56
RTS0047220,23
RTS0047221,114
RTS0047222,65
RTS0047223,17
RTS0047225,16
RTS0047226,11
RTS0047229,10
RTS0047230,11
RTS0047231,5
RTS0047232,3
RTS0047233,5
RTS0047234,4
RTS0047235,5
RTS0047236,5
RTS0047237,7
RTS0047238,8
RTS0047239,12
RTS0047240,3
RTS0047241,4
RTS0047242,5
RTS0047243,6
RTS0047244,6
RTS0047245,5
RTS0047246,6
RTS0047247,9
RTS0047248,3
RTS0047249,16
RTS0047250,23
RTS0047252,34
RTS0047253,18
RTS0047254,13
RTS0047255,17
RTS0047256,20
RTS0047257,22
RTS0047258,14
RTS0047259,13
RTS0047260,22
RTS0047261,21
RTS0047262,11
RTS0047263,24
RTS0047264,10
RTS0047266,13
RTS0047267,64
RTS0047268,35
RTS0047269,45
RTS0047270,62
RTS0047271,82
RTS0047272,46
RTS0047273,42
RTS0047274,13
RTS0047276,5
RTS0047277,56
RTS0047278,50
RTS0047279,56
RTS0047280,46
RTS0047281,44
RTS0047282,59
RTS0047283,36
RTS0047284,33
RTS0047290,56
RTS0047291,112
RTS0047292,57
RTS0047293,56
RTS0047294,91
RTS0047295,4
RTS0047296,8
RTS0047297,14
RTS0047298,11
RTS0047299,13
RTS0047300,3
RTS0047301,15
RTS0047302,2
RTS0047303,11
RTS0047304,6
RTS0047305,31
RTS0047306,43
RTS0047307,51
RTS0047308,27
RTS0047309,22
RTS0047310,15
RTS0047311,19
RTS0047312,15
RTS0047313,12
RTS0047314,8
RTS0047315,43
RTS0047316,48
RTS0047317,54
RTS0047318,52
RTS0047319,47
RTS0047320,6
RTS0047321,12
RTS0047322,17
RTS0047323,23
RTS0047324,22
RTS0047325,18
RTS0047326,15
RTS0047327,17
RTS0047328,13
RTS0047329,9
RTS0047331,15
RTS0047332,19
RTS0047333,20
RTS0047334,15
RTS0047335,23
RTS0047336,22
RTS0047337,12
RTS0047338,23
RTS0047339,17
RTS0047340,41
RTS0047341,33
RTS0047342,58
RTS0047343,37
RTS0047344,43
RTS0047345,21
RTS0047346,21
RTS0047348,21
RTS0047349,17
RTS0047350,20
RTS0047351,21
RTS0047352,30
RTS0047353,32
RTS0047354,46
RTS0047356,8
RTS0047357,16
RTS0047358,8
RTS0047359,16
RTS0047360,14
RTS0047361,11
RTS0047362,7
RTS0047363,16
RTS0047364,6
RTS0047365,7
RTS0047366,9
RTS0047367,11
RTS0047368,15
RTS0047369,4
RTS0047370,10
RTS0047373,10
RTS0047374,11
RTS0047375,11
RTS0047376,16
RTS0047377,20
RTS0047378,13
RTS0047379,28
RTS0047380,12
RTS0047381,6
RTS0047382,3
RTS0047383,7
RTS0047384,11
RTS0047385,3
RTS0047386,21
RTS0047387,12
RTS0047388,10
RTS0047389,18
RTS0047390,15
RTS0047391,21
RTS0047392,10
RTS0047393,35
RTS0047394,1
RTS0047395,3
RTS0047396,37
RTS0047397,25
RTS0047398,5
RTS0047399,8
RTS0047400,5
RTS0047401,9
RTS0047402,21
RTS0047403,7
RTS0047404,9
RTS0047405,15
RTS0047406,7
RTS0047407,13
RTS0047408,10
RTS0047409,27
RTS0047410,14
RTS0047411,11
RTS0047412,12
RTS0047413,13
RTS0047414,13
RTS0047415,12
RTS0047417,12
RTS0047418,17
RTS0047419,20
RTS0047420,18
RTS0047421,7
RTS0047422,9
RTS0047423,7
RTS0047424,8
RTS0047425,4
RTS0047426,21
RTS0047427,18
RTS0047428,16
RTS0047429,9
RTS0047430,28
RTS0047431,10
RTS0047432,40
RTS0047433,25
RTS0047434,20
RTS0047435,51
RTS0047436,4
RTS0047437,5
RTS0047438,4
RTS0047439,4
RTS0047440,7
RTS0047441,16
RTS0047442,21
RTS0047445,24
RTS0047446,26
RTS0047447,10
RTS0047448,9
RTS0047449,8
RTS0047450,8
RTS0047451,7
RTS0047452,3
RTS0047453,4
RTS0047454,4
RTS0047455,3
RTS0047456,6
RTS0047457,8
RTS0047458,11
RTS0047459,10
RTS0047460,1
RTS0047461,12
RTS0047462,13
RTS0047463,10
RTS0047464,6
RTS0047465,13
RTS0047466,7
RTS0047467,6
RTS0047468,9
RTS0047469,6
RTS0047471,7
RTS0047472,4
RTS0047473,5
RTS0047474,10
RTS0047475,5
RTS0047476,5
RTS0047477,36
RTS0047479,31
RTS0047480,28
RTS0047481,37
RTS0047482,11
RTS0047483,6
RTS0047484,15
RTS0047485,7
RTS0047486,13
RTS0047488,8
RTS0047489,8
RTS0047490,8
RTS0047491,5
RTS0047492,25
RTS0047493,26
RTS0047494,26
RTS0047495,22
RTS0047496,11
RTS0047497,8
RTS0047498,13
RTS0047499,11
RTS0047500,10
RTS0047501,9
RTS0047502,5
RTS0047503,9
RTS0047504,26
RTS0047505,18
RTS0047506,29
RTS0047507,11
RTS0047508,1
RTS0047509,9
RTS0047510,6
RTS0047511,7
RTS0047512,25
RTS0047513,11
RTS0047514,8
RTS0047515,23
RTS0047516,28
RTS0047517,40
RTS0047518,44
RTS0047520,39
RTS0047521,32
RTS0047522,11
RTS0047523,13
RTS0047524,6
RTS0047525,10
RTS0047526,4
RTS0047527,7
RTS0047528,4
RTS0047529,5
RTS0047530,7
RTS0047531,10
RTS0047532,6
RTS0047533,7
RTS0047534,4
RTS0047535,5
RTS0047536,2
RTS0047537,14
RTS0047538,30
RTS0047540,26
RTS0047541,21
RTS0047543,5
RTS0047544,9
RTS0047545,15
RTS0047546,11
RTS0047547,7
RTS0047548,28
RTS0047549,17
RTS0047550,23
RTS0047551,20
RTS0047552,12
RTS0047553,6
RTS0047558,8
RTS0047559,7
RTS0047560,8
RTS0047561,10
RTS0047562,5
RTS0047563,35
RTS0047564,20
RTS0047565,20
RTS0047566,7
RTS0047567,8
RTS0047568,14
RTS0047569,10
RTS0047570,16
RTS0047571,11
RTS0047572,5
RTS0047573,6
RTS0047574,11
RTS0047575,17
RTS0047576,8
RTS0047577,12
RTS0047578,6
RTS0047579,8
RTS0047580,3
RTS0047581,12
RTS0047582,6
RTS0047583,4
RTS0047584,3
RTS0047585,6
RTS0047586,8
RTS0047587,7
RTS0047588,4
RTS0047590,7
RTS0047591,8
RTS0047592,7
RTS0047593,7
RTS0047594,8
RTS0047595,3
RTS0047596,6
RTS0047597,7
RTS0047598,15
RTS0047599,9
RTS0047600,16
RTS0047601,52
RTS0047602,16
RTS0047603,9
RTS0047604,14
RTS0047606,7
RTS0047613,12
RTS0047614,26
RTS0047615,12
RTS0047616,36
RTS0047617,41
RTS0047618,10
RTS0047619,3
RTS0047620,6
RTS0047621,11
RTS0047622,2
RTS0047624,9
RTS0047625,5
RTS0047626,9
RTS0047627,4
RTS0047628,5
RTS0047629,7
RTS0047630,9
RTS0047631,1
RTS0047632,6
RTS0047633,3
RTS0047634,8
RTS0047635,4
RTS0047636,3
RTS0047637,8
RTS0047638,9
RTS0047639,13
RTS0047640,2
RTS0047641,5
RTS0047642,5
RTS0047643,6
RTS0047644,11
RTS0047645,5
RTS0047646,4
RTS0047647,4
RTS0047648,6
RTS0047649,3
RTS0047650,7
RTS0047651,4
RTS0047652,5
RTS0047653,6
RTS0047654,7
RTS0047656,6
RTS0047657,7
RTS0047658,3
RTS0047659,9
RTS0047660,2
RTS0047661,6
RTS0047662,7
RTS0047663,5
RTS0047664,6
RTS0047665,3
RTS0047666,4
RTS0047667,7
RTS0047668,9
RTS0047669,9
RTS0047670,6
RTS0047672,7
RTS0047673,5
RTS0047674,6
RTS0047675,10
RTS0047676,4
RTS0047677,6
RTS0047678,5
RTS0047679,5
RTS0047680,8
RTS0047681,6
RTS0047682,12
RTS0047684,6
RTS0047685,5
RTS0047686,10
RTS0047687,12
RTS0047688,6
RTS0047689,7
RTS0047691,3
RTS0047692,10
RTS0047693,7
RTS0047694,5
RTS0047695,4
RTS0047696,4
RTS0047697,6
RTS0047698,14
RTS0047699,6
RTS0047700,12
RTS0047701,16
RTS0047702,14
RTS0047703,13
RTS0047704,9
RTS0047705,11
RTS0047706,10
RTS0047707,10
RTS0047708,45
RTS0047709,68
RTS0047710,9
RTS0047711,4
RTS0047712,14
RTS0047713,11
RTS0047714,18
RTS0047715,8
RTS0047716,12
RTS0047717,17
RTS0047718,7
RTS0047720,10
RTS0047721,2
RTS0047722,4
RTS0047723,11
RTS0047724,49
RTS0047725,30
RTS0047726,32
RTS0047727,34
RTS0047728,29
RTS0047729,5
RTS0047730,7
RTS0047731,8
RTS0047732,1
RTS0047733,5
RTS0047734,8
RTS0047735,4
RTS0047736,16
RTS0047737,4
RTS0047738,7
RTS0047739,9
RTS0047740,8
RTS0047741,4
RTS0047742,6
RTS0047743,11
RTS0047744,21
RTS0047745,20
RTS0047746,14
RTS0047747,15
RTS0047748,17
RTS0047749,33
RTS0047750,18
RTS0047752,20
RTS0047753,25
RTS0047754,33
RTS0047755,40
RTS0047756,23
RTS0047757,37
RTS0047758,28
RTS0047759,4
RTS0047760,6
RTS0047761,1
RTS0047762,3
RTS0047763,8
RTS0047764,11
RTS0047765,9
RTS0047766,14
RTS0047767,8
RTS0047768,13
RTS0047769,5
RTS0047770,11
RTS0047771,14
RTS0047772,9
RTS0047773,5
RTS0047774,9
RTS0047775,3
RTS0047776,2
RTS0047777,6
RTS0047778,14
RTS0047779,23
RTS0047780,19
RTS0047781,17
RTS0047782,24
RTS0047783,13
RTS0047784,6
RTS0047785,10
RTS0047786,28
RTS0047787,69
RTS0047788,14
RTS0047789,13
RTS0047790,8
RTS0047791,11
RTS0047792,11
RTS0047793,208
RTS0047794,4
RTS0047795,1
RTS0047796,20
RTS0047797,9
RTS0047798,9
RTS0047799,13
RTS0047800,7
RTS0047801,37
RTS0047802,35
RTS0047803,11
RTS0047804,7
RTS0047805,8
RTS0047806,10
RTS0047807,19
RTS0047808,35
RTS0047809,12
RTS0047810,11
RTS0047811,44
RTS0047812,11
RTS0047813,6
RTS0047814,4
RTS0047816,17
RTS0047817,14
RTS0047818,6
RTS0047819,7
RTS0047820,14
RTS0047821,36
RTS0047822,5
RTS0047823,5
RTS0047824,18
RTS0047825,37
RTS0047826,8
RTS0047827,37
RTS0047828,3
RTS0047829,12
RTS0047830,3
RTS0047831,5
RTS0047832,6
RTS0047833,12
RTS0047834,5
RTS0047835,27
RTS0047836,17
RTS0047837,33
RTS0047838,85
RTS0047839,49
RTS0047840,6
RTS0047841,5
RTS0047842,7
RTS0047843,9
RTS0047844,9
RTS0047845,7
RTS0047846,13
RTS0047847,64
RTS0047848,4
RTS0047849,7
RTS0047850,5
RTS0047851,6
RTS0047852,10
RTS0047853,19
RTS0047854,17
RTS0047855,9
RTS0047856,9
RTS0047857,11
RTS0047858,7
RTS0047859,20
RTS0047860,6
RTS0047861,2
RTS0047862,13
RTS0047863,7
RTS0047864,6
RTS0047865,7
RTS0047866,19
RTS0047867,9
RTS0047868,6
RTS0047869,5
RTS0047870,38
RTS0047871,10
RTS0047872,9
RTS0047873,8
RTS0047874,5
RTS0047875,8
RTS0047876,11
RTS0047877,12
RTS0047878,8
RTS0047879,18
RTS0047880,3
RTS0047881,16
RTS0047882,6
RTS0047883,9
RTS0047884,21
RTS0047885,7
RTS0047886,7
RTS0047890,51
RTS0047891,36
RTS0047892,24
RTS0047893,13
RTS0047894,9
RTS0047895,10
RTS0047896,5
RTS0047897,5
RTS0047898,6
RTS0047899,4
RTS0047900,13
RTS0047901,7
RTS0047902,17
RTS0047903,15
RTS0047904,12
RTS0047905,13
RTS0047906,18
RTS0047907,137
RTS0047908,88
RTS0047909,95
RTS0047910,9
RTS0047912,7
RTS0047913,4
RTS0047914,5
RTS0047915,4
RTS0047916,9
RTS0047917,7
RTS0047919,6
RTS0047920,66
RTS0047921,113
RTS0047924,9
RTS0047925,9
RTS0047926,4
RTS0047927,7
RTS0047928,10
RTS0047929,7
RTS0047930,8
RTS0047931,10
RTS0047932,12
RTS0047933,12
RTS0047934,6
RTS0047935,19
RTS0047936,6
RTS0047937,10
RTS0047938,10
RTS0047939,14
RTS0047940,28
RTS0047941,8
RTS0047942,8
RTS0047943,3
RTS0047944,10
RTS0047945,35
RTS0047946,10
RTS0047947,6
RTS0047948,4
RTS0047949,5
RTS0047950,10
RTS0047951,11
RTS0047952,8
RTS0047953,14
RTS0047954,3
RTS0047956,8
RTS0047957,7
RTS0047958,6
RTS0047959,9
RTS0047960,13
RTS0047961,7
RTS0047963,7
RTS0047964,3
RTS0047965,13
RTS0047966,7
RTS0047967,10
RTS0047968,26
RTS0047969,12
RTS0047970,1
RTS0047972,6
RTS0047973,17
RTS0047974,12
RTS0047975,3
RTS0047976,1
RTS0047977,7
RTS0047978,4
RTS0047979,15
RTS0047980,6
RTS0047981,102
RTS0047982,11
RTS0047985,254
RTS0047986,13
RTS0047987,4
RTS0047988,64
RTS0047990,8
RTS0047991,29
RTS0047992,3
RTS0047993,8
RTS0047994,4
RTS0047995,10
RTS0047996,4
RTS0047997,38
RTS0047998,39
RTS0047999,10
RTS0048000,4
RTS0048001,5
RTS0048003,39
RTS0048005,7
RTS0048006,14
RTS0048008,8
RTS0048009,10
RTS0048012,4
RTS0048013,2
RTS0048014,7
RTS0048015,227
RTS0048016,286
RTS0048017,11
RTS0048018,27
RTS0048019,23
RTS0048020,8
RTS0048021,12
RTS0048022,6
RTS0048023,7
RTS0048024,9
RTS0048026,13
RTS0048027,20
RTS0048028,7
RTS0048029,3
RTS0048030,6
RTS0048031,2
RTS0048032,7
RTS0048033,3
RTS0048034,10
RTS0048035,3
RTS0048036,9
RTS0048037,8
RTS0048038,21
RTS0048040,11
RTS0048041,2
RTS0048042,11
RTS0048043,7
RTS0048044,5
RTS0048045,6
RTS0048046,6
RTS0048047,3
RTS0048048,5
RTS0048049,5
RTS0048050,8
RTS0048051,50
RTS0048052,39
RTS0048053,8
RTS0048054,15
RTS0048055,8
RTS0048056,7
RTS0048057,5
RTS0048058,3
RTS0048059,8
RTS0048060,9
RTS0048061,14
RTS0048062,4
RTS0048063,9
RTS0048064,35
RTS0048065,39
RTS0048066,36
RTS0048067,7
RTS0048068,8
RTS0048069,5
RTS0048070,6
RTS0048071,14
RTS0048072,6
RTS0048073,9
RTS0048074,6
RTS0048076,15
RTS0048077,12
RTS0048078,13
RTS0048079,13
RTS0048080,6
RTS0048081,71
RTS0048082,10
RTS0048084,7
RTS0048085,14
RTS0048086,3
RTS0048087,10
RTS0048088,2
RTS0048089,10
RTS0048090,11
RTS0048091,11
RTS0048092,6
RTS0048093,64
RTS0048094,5
RTS0048096,10
RTS0048097,2
RTS0048098,592
RTS0048099,1379
RTS0048100,1228
RTS0048101,1293
RTS0048102,1051
RTS0048104,6
RTS0048105,14
RTS0048106,10
RTS0048107,12
RTS0048108,17
RTS0048109,7
RTS0048110,3
RTS0048111,3
RTS0048112,7
RTS0048113,15
RTS0048114,12
RTS0048115,7
RTS0048116,11
RTS0048117,8
RTS0048118,12
RTS0048120,6
RTS0048126,4
RTS0048127,12
RTS0048129,18
RTS0048130,13
RTS0048131,42
RTS0048132,51
RTS0048133,11
RTS0048134,28
RTS0048135,66
RTS0048136,3
RTS0048138,11
RTS0048139,9
RTS0048140,5
RTS0048141,12
RTS0048142,8
RTS0048144,6
RTS0048145,8
RTS0048146,8
RTS0048147,4
RTS0048148,6
RTS0048149,4
RTS0048150,6
RTS0048151,8
RTS0048152,17
RTS0048153,11
RTS0048154,8
RTS0048155,4
RTS0048156,28
RTS0048158,27
RTS0048159,6
RTS0048160,404
RTS0048161,429
RTS0048162,17
RTS0048163,26
RTS0048164,273
RTS0048165,49
RTS0048166,15
RTS0048167,20
RTS0048168,13
RTS0048169,12
RTS0048170,4
RTS0048171,13
RTS0048172,11
RTS0048173,4
RTS0048175,12
RTS0048176,10
RTS0048177,5
RTS0048178,7
RTS0048179,4
RTS0048180,9
RTS0048181,41
RTS0048182,21
RTS0048183,43
RTS0048184,44
RTS0048185,45
RTS0048186,13
RTS0048188,12
RTS0048189,14
RTS0048190,13
RTS0048191,19
RTS0048192,19
RTS0048193,9
RTS0048194,16
RTS0048195,9
RTS0048196,15
RTS0048197,22
RTS0048198,26
RTS0048200,24
RTS0048201,11
RTS0048202,17
RTS0048203,8
RTS0048204,19
RTS0048205,11
RTS0048207,5
RTS0048208,21
RTS0048209,18
RTS0048210,14
RTS0048211,12
RTS0048212,7
RTS0048213,11
RTS0048214,7
RTS0048215,8
RTS0048216,11
RTS0048217,13
RTS0048218,16
RTS0048219,14
RTS0048220,14
RTS0048221,20
RTS0048222,5
RTS0048223,12
RTS0048224,10
RTS0048225,15
RTS0048226,9
RTS0048227,23
RTS0048228,8
RTS0048229,5
RTS0048230,18
RTS0048231,18
RTS0048232,9
RTS0048233,14
RTS0048234,8
RTS0048235,11
RTS0048236,17
RTS0048237,10
RTS0048238,20
RTS0048239,12
RTS0048240,7
RTS0048241,18
RTS0048242,19
RTS0048243,18
RTS0048244,12
RTS0048245,4
RTS0048246,14
RTS0049343,21
RTS0049344,10
RTS0049345,7
RTS0049346,6
RTS0049347,12
RTS0049348,6
RTS0049349,15
RTS0049350,5
RTS0049351,18
RTS0049352,18
RTS0049353,16
RTS0049354,21
RTS0049355,9
RTS0049356,8
RTS0049357,6
RTS0049358,13
RTS0049359,9
RTS0049360,8
RTS0049361,9
RTS0049362,4
RTS0049363,16
RTS0049364,11
RTS0049365,8
RTS0049366,27
RTS0049367,60
RTS0049368,14
RTS0049369,3
RTS0049370,5
RTS0049371,12
RTS0049372,9
RTS0049373,55
RTS0049374,50
RTS0049375,44
RTS0049376,43
RTS0049377,43
RTS0049378,34
RTS0049379,19
RTS0049380,27
RTS0049381,27
RTS0049382,29
RTS0049383,8
RTS0049384,3
RTS0049385,6
RTS0049386,17
RTS0049387,9
RTS0049388,6
RTS0049389,6
RTS0049390,88
RTS0049391,129
RTS0049392,146
RTS0049393,128
RTS0049394,118
RTS0049395,27
RTS0049396,163
RTS0049397,148
RTS0049398,212
RTS0049399,107
RTS0049400,14
RTS0049401,14
RTS0049402,8
RTS0049403,3
RTS0049404,8
RTS0049405,6
RTS0049406,2
RTS0049407,7
RTS0049408,6
RTS0049409,6
RTS0049410,8
RTS0049411,12
RTS0049412,4
RTS0049413,5
RTS0049414,9
RTS0049415,8
RTS0049416,7
RTS0049417,3
RTS0049418,7
RTS0049419,6
RTS0049420,6
RTS0049421,5
RTS0049422,2
RTS0049423,2
RTS0049424,12
RTS0049425,7
RTS0049426,20
RTS0049427,16
RTS0049428,4
RTS0049429,24
RTS0049430,28
RTS0049431,12
RTS0049432,12
RTS0049433,6
RTS0049434,5
RTS0049435,6
RTS0049436,5
RTS0049437,25
RTS0049438,2
RTS0049439,23
RTS0049440,16
RTS0049441,19
RTS0049442,15
RTS0049443,16
RTS0049444,10
RTS0049445,5
RTS0049446,13
RTS0049447,20
RTS0049448,5
RTS0049449,7
RTS0049450,6
RTS0049451,10
RTS0049452,9
RTS0049453,16
RTS0049454,9
RTS0049455,2
RTS0049456,6
RTS0049457,12
RTS0049458,21
RTS0049459,23
RTS0049460,19
RTS0049461,46
RTS0049462,52
RTS0049463,11
RTS0049464,12
RTS0049465,5
RTS0049466,14
RTS0049467,2
RTS0049468,19
RTS0049469,8
RTS0049470,10
RTS0049471,10
RTS0049472,5
RTS0049473,94
RTS0049474,6
RTS0049475,9
RTS0049476,7
RTS0049477,5
RTS0049478,5
RTS0049479,2550
RTS0049480,241
RTS0049481,5
RTS0049482,3
RTS0049483,6
RTS0049484,8
RTS0049485,19
RTS0997079,14
RTS0997080,11
RTS0997081,9
RTS0997082,6
RTS0997083,13
RTS0997084,8
RTS0997085,8
RTS0997086,11
RTS0997087,4
RTS0997088,19891
RTS0997089,1848
RTS0997090,68
RTS0997091,30
RTS0997092,5
RTS0997093,5
RTS0997094,2
RTS0997095,6
RTS0997096,6
RTS0997097,4
RTS0997098,8
RTS0997099,4
RTS0997100,6
RTS0997101,7
RTS0997102,1
RTS0997103,4
RTS0997104,5
RTS0997105,4
RTS0997106,3
RTS0997107,7
RTS0997108,3
RTS0997109,2
RTS0997110,4
RTS0997111,3
RTS0997112,6
RTS0997113,5
RTS0997114,7
RTS0997115,3
RTS0997116,2
RTS0997117,3
RTS0997118,5
RTS0997119,6
RTS0997120,8
RTS0997121,25
RTS0997122,35
RTS0997123,54
RTS0997124,29
RTS0997125,64
RTS0997126,74
RTS0997127,74
RTS0997128,67
RTS0997129,85
RTS0997130,32
</Code_Summary>
