# Supplementary material for: Spatial meta-transcriptomics reveal associations of intratumor bacteria burden with lung cancer cells showing a distinct oncogenic signature
Source: J Immunother Cancer. 2022 Jul 6;10(7):e004698. doi: 10.1136/jitc-2022-004698 (PMC9260850; doi:10.1136/jitc-2022-004698)
Supplement: Supplementary data [file jitc-2022-004698supp009.zip › DSP-1001660004187-B-H03.dcc]

<Header>
FileVersion,0.02
SoftwareVersion,"GeoMx_NGS_Pipeline_ 2.0.0"
Date,2020-6-15
</Header>

<Scan_Attributes>
ID,DSP-1001660004187-B-H03
Plate_ID,1001660004187
Well,H03
</Scan_Attributes>

<NGS_Processing_Attributes>
SeqSetId,
tamperedIni,No
Raw,29560
Trimmed,29355
Stitched,28671
Aligned,28178
umiQ30,0.9912
rtsQ30,0.9907
</NGS_Processing_Attributes>


<Code_Summary>
RTS0039454,1
RTS0039455,1
RTS0039462,2
RTS0039465,2
RTS0039468,1
RTS0039469,1
RTS0039470,2
RTS0039476,1
RTS0039478,1
RTS0039479,1
RTS0039480,2
RTS0039481,1
RTS0039482,1
RTS0039489,1
RTS0039494,1
RTS0039496,1
RTS0039498,1
RTS0039501,1
RTS0039502,1
RTS0039504,2
RTS0039507,1
RTS0039508,1
RTS0039510,1
RTS0039513,1
RTS0039515,1
RTS0039516,1
RTS0039519,1
RTS0039520,1
RTS0039521,1
RTS0039523,1
RTS0039524,1
RTS0039528,1
RTS0039530,1
RTS0039532,2
RTS0039537,1
RTS0039538,1
RTS0039546,1
RTS0039547,1
RTS0039555,1
RTS0039561,1
RTS0039562,1
RTS0039568,1
RTS0039580,1
RTS0039590,1
RTS0039592,1
RTS0039596,1
RTS0039598,1
RTS0039602,1
RTS0039603,1
RTS0039620,1
RTS0039629,2
RTS0039635,1
RTS0039639,1
RTS0039640,1
RTS0039646,1
RTS0039648,1
RTS0039652,2
RTS0039654,1
RTS0039659,1
RTS0039662,1
RTS0039665,1
RTS0039667,1
RTS0039671,1
RTS0039673,1
RTS0039674,1
RTS0039675,1
RTS0039678,1
RTS0039681,1
RTS0039683,1
RTS0039686,1
RTS0039687,3
RTS0039696,1
RTS0039697,1
RTS0039698,1
RTS0039699,1
RTS0039701,1
RTS0039711,1
RTS0039715,2
RTS0039720,2
RTS0039722,1
RTS0039723,1
RTS0039725,2
RTS0039726,1
RTS0039729,1
RTS0039732,2
RTS0039739,1
RTS0039752,2
RTS0039754,1
RTS0039757,1
RTS0039758,1
RTS0039762,1
RTS0039765,1
RTS0039770,1
RTS0039778,1
RTS0039779,1
RTS0039784,1
RTS0039786,8
RTS0039787,2
RTS0039789,1
RTS0039793,1
RTS0039794,2
RTS0039795,1
RTS0039796,1
RTS0039798,1
RTS0039799,1
RTS0039803,1
RTS0039807,2
RTS0039808,1
RTS0039811,2
RTS0039814,1
RTS0039815,1
RTS0039819,2
RTS0039821,1
RTS0039825,2
RTS0039830,1
RTS0039831,1
RTS0039834,2
RTS0039835,1
RTS0039840,1
RTS0039841,1
RTS0039842,1
RTS0039847,1
RTS0039850,1
RTS0039858,2
RTS0039859,1
RTS0039860,1
RTS0039861,1
RTS0039868,1
RTS0039869,1
RTS0039871,1
RTS0039874,1
RTS0039879,2
RTS0039882,2
RTS0039883,1
RTS0039884,1
RTS0039888,1
RTS0039892,1
RTS0039893,1
RTS0039901,1
RTS0039903,1
RTS0039907,1
RTS0039913,1
RTS0039914,1
RTS0039915,1
RTS0039919,1
RTS0039922,1
RTS0039924,1
RTS0039925,1
RTS0039933,1
RTS0039934,1
RTS0039943,1
RTS0039946,1
RTS0039948,1
RTS0039952,2
RTS0039953,1
RTS0039958,1
RTS0039961,1
RTS0039966,1
RTS0039967,1
RTS0039968,1
RTS0039971,3
RTS0039972,1
RTS0039986,4
RTS0039988,1
RTS0039993,1
RTS0039994,1
RTS0039995,1
RTS0040008,2
RTS0040022,1
RTS0040024,1
RTS0040027,1
RTS0040034,1
RTS0040038,2
RTS0040040,2
RTS0040044,1
RTS0040050,1
RTS0040051,1
RTS0040053,1
RTS0040054,1
RTS0040055,1
RTS0040056,1
RTS0040057,1
RTS0040060,1
RTS0040063,1
RTS0040064,1
RTS0040067,1
RTS0040068,1
RTS0040071,1
RTS0040072,1
RTS0040074,2
RTS0040079,1
RTS0040085,1
RTS0040091,2
RTS0040093,2
RTS0040101,1
RTS0040108,1
RTS0040109,1
RTS0040110,1
RTS0040112,1
RTS0040115,1
RTS0040120,2
RTS0040121,1
RTS0040126,1
RTS0040133,1
RTS0040141,1
RTS0040145,1
RTS0040147,1
RTS0040149,1
RTS0040153,1
RTS0040156,1
RTS0040157,2
RTS0040158,1
RTS0040162,1
RTS0040164,1
RTS0040169,1
RTS0040172,1
RTS0040178,1
RTS0040180,2
RTS0040188,1
RTS0040189,1
RTS0040200,2
RTS0040207,1
RTS0040208,1
RTS0040210,1
RTS0040211,2
RTS0040213,1
RTS0040214,1
RTS0040226,1
RTS0040228,2
RTS0040230,1
RTS0040235,1
RTS0040244,1
RTS0040245,1
RTS0040250,1
RTS0040253,1
RTS0040259,1
RTS0040271,1
RTS0040275,1
RTS0040279,1
RTS0040288,1
RTS0040289,1
RTS0040294,1
RTS0040295,2
RTS0040297,1
RTS0040299,1
RTS0040305,1
RTS0040308,1
RTS0040312,1
RTS0040315,1
RTS0040319,2
RTS0040323,1
RTS0040325,2
RTS0040328,1
RTS0040332,2
RTS0040336,2
RTS0040337,1
RTS0040340,1
RTS0040342,1
RTS0040343,1
RTS0040347,3
RTS0040348,1
RTS0040352,1
RTS0040355,1
RTS0040360,1
RTS0040363,1
RTS0040364,3
RTS0040365,2
RTS0040366,1
RTS0040367,1
RTS0040368,1
RTS0040369,1
RTS0040370,1
RTS0040372,1
RTS0040378,1
RTS0040384,1
RTS0040386,1
RTS0040387,1
RTS0040390,1
RTS0040395,1
RTS0040401,2
RTS0040405,1
RTS0040407,1
RTS0040409,1
RTS0040410,1
RTS0040414,1
RTS0040415,1
RTS0040420,1
RTS0040423,1
RTS0040428,1
RTS0040429,1
RTS0040434,1
RTS0040437,1
RTS0040438,1
RTS0040449,1
RTS0040455,1
RTS0040457,3
RTS0040461,1
RTS0040468,1
RTS0040469,1
RTS0040470,1
RTS0040471,1
RTS0040472,1
RTS0040480,2
RTS0040484,1
RTS0040486,1
RTS0040489,1
RTS0040492,1
RTS0040495,1
RTS0040498,1
RTS0040501,1
RTS0040502,2
RTS0040505,1
RTS0040507,1
RTS0040508,1
RTS0040510,1
RTS0040514,1
RTS0040515,1
RTS0040528,1
RTS0040535,1
RTS0040537,1
RTS0040539,1
RTS0040547,1
RTS0040556,2
RTS0040559,2
RTS0040563,1
RTS0040566,1
RTS0040579,1
RTS0040580,1
RTS0040583,1
RTS0040585,1
RTS0040590,2
RTS0040592,3
RTS0040596,1
RTS0040597,1
RTS0040601,1
RTS0040604,1
RTS0040606,2
RTS0040607,1
RTS0040613,3
RTS0040618,2
RTS0040619,1
RTS0040620,2
RTS0040621,1
RTS0040624,1
RTS0040625,1
RTS0040628,2
RTS0040632,1
RTS0040636,1
RTS0040642,1
RTS0040645,1
RTS0040657,2
RTS0040659,1
RTS0040660,2
RTS0040664,1
RTS0040665,1
RTS0040666,1
RTS0040672,1
RTS0040679,1
RTS0040687,1
RTS0040698,1
RTS0040702,1
RTS0040712,4
RTS0040714,1
RTS0040723,2
RTS0040724,3
RTS0040727,1
RTS0040729,3
RTS0040738,2
RTS0040741,1
RTS0040743,1
RTS0040744,1
RTS0040745,1
RTS0040749,1
RTS0040751,1
RTS0040752,1
RTS0040753,2
RTS0040754,1
RTS0040755,1
RTS0040764,1
RTS0040766,1
RTS0040768,1
RTS0040770,1
RTS0040777,2
RTS0040779,1
RTS0040781,1
RTS0040787,1
RTS0040788,1
RTS0040789,1
RTS0040796,2
RTS0040797,1
RTS0040800,1
RTS0040802,1
RTS0040805,1
RTS0040810,1
RTS0040812,2
RTS0040814,1
RTS0040815,3
RTS0040818,1
RTS0040820,1
RTS0040822,1
RTS0040830,1
RTS0040831,1
RTS0040832,2
RTS0040833,3
RTS0040834,1
RTS0040837,1
RTS0040843,1
RTS0040844,1
RTS0040847,1
RTS0040848,1
RTS0040851,1
RTS0040862,1
RTS0040863,1
RTS0040865,1
RTS0040869,1
RTS0040872,1
RTS0040882,2
RTS0040883,2
RTS0040886,2
RTS0040890,1
RTS0040899,1
RTS0040902,1
RTS0040904,3
RTS0040912,1
RTS0040913,1
RTS0040917,1
RTS0040921,1
RTS0040933,1
RTS0040938,2
RTS0040948,1
RTS0040951,1
RTS0040956,1
RTS0040960,2
RTS0040965,1
RTS0040968,1
RTS0040969,1
RTS0040970,1
RTS0040973,2
RTS0040976,1
RTS0040978,1
RTS0040990,1
RTS0040992,2
RTS0040994,1
RTS0040996,1
RTS0040997,2
RTS0040998,1
RTS0040999,1
RTS0041005,1
RTS0041007,1
RTS0041008,2
RTS0041012,1
RTS0041018,1
RTS0041019,1
RTS0041025,1
RTS0041029,1
RTS0041030,2
RTS0041033,1
RTS0041038,1
RTS0041046,1
RTS0041051,1
RTS0041052,1
RTS0041053,1
RTS0041057,1
RTS0041058,1
RTS0041071,1
RTS0041075,2
RTS0041076,2
RTS0041078,1
RTS0041081,1
RTS0041089,1
RTS0041091,1
RTS0041095,1
RTS0041098,1
RTS0041099,1
RTS0041108,1
RTS0041114,1
RTS0041115,1
RTS0041116,2
RTS0041120,2
RTS0041123,1
RTS0041126,1
RTS0041128,2
RTS0041130,1
RTS0041134,1
RTS0041136,1
RTS0041139,1
RTS0041141,1
RTS0041142,1
RTS0041143,1
RTS0041145,1
RTS0041147,1
RTS0041158,1
RTS0041163,1
RTS0041166,1
RTS0041170,1
RTS0041177,1
RTS0041178,1
RTS0041179,1
RTS0041181,1
RTS0041183,1
RTS0041184,2
RTS0041186,1
RTS0041190,1
RTS0041197,1
RTS0041202,1
RTS0041203,1
RTS0041207,2
RTS0041218,1
RTS0041220,1
RTS0041224,1
RTS0041228,1
RTS0041240,1
RTS0041243,1
RTS0041244,1
RTS0041246,1
RTS0041247,1
RTS0041256,1
RTS0041266,1
RTS0041271,1
RTS0041273,2
RTS0041276,1
RTS0041278,1
RTS0041282,1
RTS0041292,1
RTS0041294,1
RTS0041296,1
RTS0041300,1
RTS0041301,1
RTS0041310,1
RTS0041316,1
RTS0041323,1
RTS0041325,1
RTS0041327,1
RTS0041333,1
RTS0041334,1
RTS0041351,1
RTS0041360,1
RTS0041361,1
RTS0041362,1
RTS0041364,2
RTS0041365,1
RTS0041366,2
RTS0041371,1
RTS0041372,1
RTS0041376,2
RTS0041379,1
RTS0041384,2
RTS0041390,1
RTS0041391,1
RTS0041394,2
RTS0041401,1
RTS0041404,2
RTS0041406,1
RTS0041409,1
RTS0041410,1
RTS0041420,2
RTS0041421,1
RTS0041426,1
RTS0041431,1
RTS0041434,1
RTS0041435,1
RTS0041445,2
RTS0041448,1
RTS0041452,1
RTS0041453,1
RTS0041458,1
RTS0041462,2
RTS0041475,1
RTS0041476,1
RTS0041480,1
RTS0041482,1
RTS0041484,1
RTS0041485,1
RTS0041487,1
RTS0041493,1
RTS0041499,1
RTS0041501,1
RTS0041506,1
RTS0041508,2
RTS0041510,1
RTS0041511,1
RTS0041515,1
RTS0041516,1
RTS0041519,3
RTS0041524,1
RTS0041528,1
RTS0041540,1
RTS0041552,1
RTS0041561,1
RTS0041562,1
RTS0041563,1
RTS0041571,1
RTS0041585,1
RTS0041589,1
RTS0041593,1
RTS0041594,2
RTS0041597,1
RTS0041598,1
RTS0041601,1
RTS0041606,2
RTS0041612,1
RTS0041617,2
RTS0041619,1
RTS0041620,1
RTS0041631,1
RTS0041632,1
RTS0041643,1
RTS0041644,2
RTS0041646,1
RTS0041649,1
RTS0041651,1
RTS0041652,1
RTS0041653,1
RTS0041654,1
RTS0041656,1
RTS0041657,1
RTS0041662,1
RTS0041663,1
RTS0041670,1
RTS0041672,2
RTS0041675,1
RTS0041680,3
RTS0041682,1
RTS0041683,1
RTS0041685,2
RTS0041691,1
RTS0041698,1
RTS0041704,1
RTS0041710,1
RTS0041717,2
RTS0041721,1
RTS0041725,1
RTS0041730,2
RTS0041731,1
RTS0041736,1
RTS0041740,1
RTS0041746,1
RTS0041758,1
RTS0041760,1
RTS0041763,1
RTS0041764,1
RTS0041766,1
RTS0041784,1
RTS0041786,1
RTS0041791,1
RTS0041795,1
RTS0041806,1
RTS0041810,1
RTS0041811,1
RTS0041815,1
RTS0041818,1
RTS0041820,2
RTS0041839,1
RTS0041843,1
RTS0041844,2
RTS0041845,1
RTS0041855,1
RTS0041856,1
RTS0041857,2
RTS0041858,1
RTS0041861,2
RTS0041864,1
RTS0041867,2
RTS0041873,1
RTS0041874,1
RTS0041879,1
RTS0041882,1
RTS0041887,2
RTS0041888,4
RTS0041891,1
RTS0041893,2
RTS0041897,1
RTS0041898,1
RTS0041901,1
RTS0041904,1
RTS0041906,1
RTS0041909,3
RTS0041911,1
RTS0041915,2
RTS0041918,1
RTS0041920,1
RTS0041922,1
RTS0041926,1
RTS0041931,1
RTS0041933,1
RTS0041943,1
RTS0041956,1
RTS0041957,1
RTS0041961,1
RTS0041965,1
RTS0041969,2
RTS0041979,1
RTS0041981,1
RTS0041982,1
RTS0041986,2
RTS0041995,1
RTS0041997,1
RTS0041999,1
RTS0042005,1
RTS0042009,1
RTS0042014,1
RTS0042015,1
RTS0042022,2
RTS0042024,1
RTS0042026,1
RTS0042027,1
RTS0042030,1
RTS0042032,1
RTS0042042,1
RTS0042043,1
RTS0042045,1
RTS0042050,2
RTS0042056,1
RTS0042060,1
RTS0042062,1
RTS0042064,1
RTS0042069,1
RTS0042072,1
RTS0042081,1
RTS0042082,1
RTS0042084,1
RTS0042087,1
RTS0042095,1
RTS0042099,1
RTS0042106,1
RTS0042111,1
RTS0042117,1
RTS0042129,1
RTS0042131,1
RTS0042132,1
RTS0042136,1
RTS0042143,2
RTS0042148,2
RTS0042149,1
RTS0042150,1
RTS0042151,1
RTS0042155,1
RTS0042158,1
RTS0042163,1
RTS0042165,1
RTS0042176,1
RTS0042179,1
RTS0042182,1
RTS0042185,1
RTS0042187,1
RTS0042191,2
RTS0042200,1
RTS0042201,1
RTS0042206,1
RTS0042208,1
RTS0042213,1
RTS0042215,1
RTS0042220,1
RTS0042225,2
RTS0042228,2
RTS0042229,1
RTS0042230,1
RTS0042237,1
RTS0042239,2
RTS0042240,1
RTS0042249,1
RTS0042250,1
RTS0042252,1
RTS0042256,1
RTS0042257,1
RTS0042258,2
RTS0042269,1
RTS0042274,1
RTS0042276,1
RTS0042277,1
RTS0042278,1
RTS0042280,1
RTS0042281,1
RTS0042282,1
RTS0042285,1
RTS0042287,1
RTS0042288,1
RTS0042290,1
RTS0042291,1
RTS0042300,2
RTS0042304,1
RTS0042308,1
RTS0042317,1
RTS0042320,1
RTS0042321,2
RTS0042322,1
RTS0042323,1
RTS0042324,1
RTS0042327,1
RTS0042331,1
RTS0042332,1
RTS0042336,1
RTS0042349,1
RTS0042352,1
RTS0042364,1
RTS0042369,1
RTS0042373,1
RTS0042383,1
RTS0042392,1
RTS0042394,1
RTS0042404,1
RTS0042407,2
RTS0042416,1
RTS0042422,1
RTS0042424,1
RTS0042426,2
RTS0042427,2
RTS0042433,1
RTS0042434,1
RTS0042436,1
RTS0042441,1
RTS0042446,1
RTS0042448,1
RTS0042453,1
RTS0042454,1
RTS0042460,1
RTS0042464,1
RTS0042465,1
RTS0042467,2
RTS0042468,1
RTS0042471,1
RTS0042473,1
RTS0042479,1
RTS0042481,1
RTS0042486,1
RTS0042496,1
RTS0042500,1
RTS0042501,1
RTS0042510,1
RTS0042537,1
RTS0042541,1
RTS0042548,1
RTS0042549,1
RTS0042551,1
RTS0042554,1
RTS0042563,1
RTS0042565,1
RTS0042566,1
RTS0042568,1
RTS0042569,1
RTS0042571,1
RTS0042577,1
RTS0042581,1
RTS0042583,2
RTS0042584,2
RTS0042598,1
RTS0042601,1
RTS0042607,1
RTS0042609,1
RTS0042615,1
RTS0042616,1
RTS0042618,2
RTS0042619,1
RTS0042620,1
RTS0042621,1
RTS0042623,2
RTS0042625,5
RTS0042630,1
RTS0042642,2
RTS0042646,1
RTS0042649,1
RTS0042654,1
RTS0042663,1
RTS0042666,2
RTS0042678,1
RTS0042681,2
RTS0042682,2
RTS0042683,1
RTS0042686,1
RTS0042687,2
RTS0042689,3
RTS0042691,1
RTS0042696,1
RTS0042697,1
RTS0042702,3
RTS0042704,1
RTS0042705,2
RTS0042706,1
RTS0042708,1
RTS0042712,1
RTS0042713,2
RTS0042720,1
RTS0042722,1
RTS0042723,1
RTS0042725,1
RTS0042727,1
RTS0042732,1
RTS0042733,1
RTS0042735,1
RTS0042737,2
RTS0042739,1
RTS0042741,1
RTS0042743,1
RTS0042744,1
RTS0042750,1
RTS0042751,1
RTS0042753,1
RTS0042754,1
RTS0042755,2
RTS0042758,1
RTS0042760,1
RTS0042763,1
RTS0042767,2
RTS0042769,1
RTS0042770,2
RTS0042772,1
RTS0042775,2
RTS0042777,3
RTS0042781,1
RTS0042783,1
RTS0042784,1
RTS0042786,1
RTS0042787,1
RTS0042794,1
RTS0042804,1
RTS0042808,1
RTS0042809,1
RTS0042816,4
RTS0042825,1
RTS0042829,1
RTS0042832,1
RTS0042835,2
RTS0042839,1
RTS0042841,1
RTS0042847,1
RTS0042854,1
RTS0042856,1
RTS0042860,1
RTS0042871,1
RTS0042873,1
RTS0042875,1
RTS0042877,1
RTS0042879,1
RTS0042880,2
RTS0042885,1
RTS0042893,2
RTS0042897,1
RTS0042905,1
RTS0042906,1
RTS0042909,1
RTS0042913,1
RTS0042916,1
RTS0042918,1
RTS0042920,1
RTS0042922,1
RTS0042923,1
RTS0042928,1
RTS0042929,1
RTS0042930,1
RTS0042932,2
RTS0042933,1
RTS0042934,1
RTS0042937,1
RTS0042940,1
RTS0042941,1
RTS0042942,1
RTS0042945,1
RTS0042953,1
RTS0042959,1
RTS0042963,3
RTS0042964,1
RTS0042970,1
RTS0042971,1
RTS0042975,1
RTS0042976,1
RTS0042977,1
RTS0042981,1
RTS0042992,1
RTS0042998,3
RTS0043013,1
RTS0043014,1
RTS0043016,1
RTS0043026,1
RTS0043027,1
RTS0043030,1
RTS0043035,1
RTS0043050,1
RTS0043051,1
RTS0043055,2
RTS0043056,1
RTS0043057,1
RTS0043061,1
RTS0043068,1
RTS0043071,1
RTS0043072,1
RTS0043073,2
RTS0043075,2
RTS0043079,1
RTS0043080,1
RTS0043087,1
RTS0043090,1
RTS0043091,1
RTS0043094,1
RTS0043098,1
RTS0043099,1
RTS0043105,1
RTS0043106,2
RTS0043116,3
RTS0043117,2
RTS0043118,1
RTS0043120,1
RTS0043121,2
RTS0043123,1
RTS0043125,1
RTS0043131,1
RTS0043139,1
RTS0043147,3
RTS0043152,1
RTS0043155,1
RTS0043156,1
RTS0043159,1
RTS0043160,1
RTS0043164,1
RTS0043168,1
RTS0043171,1
RTS0043172,1
RTS0043178,1
RTS0043181,1
RTS0043182,2
RTS0043184,2
RTS0043190,1
RTS0043193,1
RTS0043194,1
RTS0043199,1
RTS0043200,1
RTS0043201,1
RTS0043208,1
RTS0043211,1
RTS0043217,1
RTS0043218,1
RTS0043234,1
RTS0043236,1
RTS0043237,1
RTS0043240,1
RTS0043248,1
RTS0043250,1
RTS0043251,1
RTS0043256,2
RTS0043258,2
RTS0043261,1
RTS0043262,1
RTS0043266,1
RTS0043272,1
RTS0043276,1
RTS0043280,1
RTS0043281,1
RTS0043286,2
RTS0043287,1
RTS0043288,1
RTS0043290,1
RTS0043295,1
RTS0043296,1
RTS0043318,2
RTS0043321,1
RTS0043322,1
RTS0043327,1
RTS0043330,2
RTS0043331,2
RTS0043333,1
RTS0043341,2
RTS0043347,1
RTS0043349,1
RTS0043366,1
RTS0043367,1
RTS0043369,1
RTS0043374,2
RTS0043377,1
RTS0043384,1
RTS0043385,1
RTS0043386,1
RTS0043392,2
RTS0043393,1
RTS0043398,1
RTS0043408,1
RTS0043416,1
RTS0043421,1
RTS0043422,1
RTS0043425,1
RTS0043431,1
RTS0043433,2
RTS0043435,2
RTS0043438,3
RTS0043440,1
RTS0043448,1
RTS0043454,2
RTS0043459,1
RTS0043462,1
RTS0043464,1
RTS0043474,1
RTS0043480,1
RTS0043486,1
RTS0043496,1
RTS0043507,1
RTS0043509,1
RTS0043510,1
RTS0043512,2
RTS0043513,1
RTS0043518,1
RTS0043521,2
RTS0043523,2
RTS0043529,1
RTS0043531,1
RTS0043533,1
RTS0043536,2
RTS0043544,1
RTS0043545,1
RTS0043546,1
RTS0043548,1
RTS0043552,1
RTS0043563,1
RTS0043568,1
RTS0043571,1
RTS0043572,2
RTS0043573,1
RTS0043576,2
RTS0043577,1
RTS0043581,1
RTS0043584,1
RTS0043588,1
RTS0043590,1
RTS0043593,1
RTS0043595,1
RTS0043596,1
RTS0043597,2
RTS0043608,1
RTS0043618,1
RTS0043619,1
RTS0043621,1
RTS0043628,1
RTS0043629,1
RTS0043633,2
RTS0043642,1
RTS0043652,1
RTS0043654,1
RTS0043657,1
RTS0043658,3
RTS0043660,1
RTS0043663,1
RTS0043666,1
RTS0043671,1
RTS0043673,1
RTS0043677,1
RTS0043680,1
RTS0043682,1
RTS0043694,1
RTS0043695,1
RTS0043697,1
RTS0043698,1
RTS0043702,1
RTS0043709,1
RTS0043719,1
RTS0043724,1
RTS0043729,1
RTS0043732,1
RTS0043733,1
RTS0043734,1
RTS0043745,1
RTS0043753,1
RTS0043760,1
RTS0043764,1
RTS0043765,1
RTS0043771,1
RTS0043775,1
RTS0043777,1
RTS0043781,1
RTS0043782,1
RTS0043792,1
RTS0043794,1
RTS0043797,1
RTS0043802,1
RTS0043805,1
RTS0043807,1
RTS0043808,1
RTS0043819,1
RTS0043822,1
RTS0043823,1
RTS0043829,1
RTS0043833,1
RTS0043840,1
RTS0043844,1
RTS0043847,1
RTS0043848,1
RTS0043850,1
RTS0043852,1
RTS0043853,2
RTS0043854,2
RTS0043866,1
RTS0043867,1
RTS0043868,1
RTS0043872,2
RTS0043873,1
RTS0043879,1
RTS0043880,2
RTS0043882,1
RTS0043891,1
RTS0043893,2
RTS0043896,1
RTS0043899,2
RTS0043903,1
RTS0043905,1
RTS0043906,1
RTS0043911,1
RTS0043914,4
RTS0043915,1
RTS0043916,1
RTS0043918,1
RTS0043924,1
RTS0043931,1
RTS0043932,2
RTS0043939,1
RTS0043946,1
RTS0043952,1
RTS0043956,1
RTS0043958,1
RTS0043959,1
RTS0043962,1
RTS0043963,1
RTS0043966,1
RTS0043970,1
RTS0043971,1
RTS0043974,1
RTS0043976,1
RTS0043978,1
RTS0043983,1
RTS0043986,1
RTS0043987,1
RTS0043993,1
RTS0043996,1
RTS0044004,2
RTS0044006,1
RTS0044012,1
RTS0044015,1
RTS0044029,1
RTS0044032,1
RTS0044033,2
RTS0044037,2
RTS0044039,1
RTS0044040,1
RTS0044042,1
RTS0044043,1
RTS0044050,1
RTS0044052,1
RTS0044053,1
RTS0044063,1
RTS0044078,1
RTS0044080,1
RTS0044082,2
RTS0044085,2
RTS0044096,1
RTS0044097,1
RTS0044102,1
RTS0044105,1
RTS0044115,1
RTS0044117,3
RTS0044122,1
RTS0044124,1
RTS0044128,1
RTS0044136,1
RTS0044138,1
RTS0044146,1
RTS0044150,2
RTS0044155,1
RTS0044158,1
RTS0044162,1
RTS0044165,2
RTS0044166,2
RTS0044167,1
RTS0044168,1
RTS0044172,1
RTS0044173,1
RTS0044174,1
RTS0044180,2
RTS0044181,1
RTS0044188,1
RTS0044189,1
RTS0044195,1
RTS0044196,1
RTS0044206,1
RTS0044209,1
RTS0044211,2
RTS0044214,1
RTS0044217,1
RTS0044219,1
RTS0044220,1
RTS0044221,1
RTS0044222,1
RTS0044228,1
RTS0044231,1
RTS0044239,1
RTS0044240,1
RTS0044241,1
RTS0044244,1
RTS0044245,2
RTS0044246,1
RTS0044248,1
RTS0044250,1
RTS0044252,1
RTS0044261,1
RTS0044264,1
RTS0044265,1
RTS0044272,3
RTS0044274,1
RTS0044281,2
RTS0044282,1
RTS0044287,2
RTS0044293,1
RTS0044302,1
RTS0044303,2
RTS0044307,1
RTS0044308,1
RTS0044315,1
RTS0044316,1
RTS0044317,1
RTS0044321,1
RTS0044326,1
RTS0044330,1
RTS0044331,1
RTS0044340,1
RTS0044341,1
RTS0044352,1
RTS0044356,1
RTS0044360,1
RTS0044361,2
RTS0044367,1
RTS0044375,1
RTS0044378,1
RTS0044382,2
RTS0044383,1
RTS0044384,1
RTS0044388,1
RTS0044394,1
RTS0044395,1
RTS0044396,1
RTS0044397,1
RTS0044403,1
RTS0044405,1
RTS0044407,1
RTS0044413,1
RTS0044414,1
RTS0044421,3
RTS0044422,1
RTS0044423,1
RTS0044426,1
RTS0044438,1
RTS0044440,1
RTS0044444,1
RTS0044445,3
RTS0044446,1
RTS0044447,2
RTS0044449,1
RTS0044454,2
RTS0044457,1
RTS0044464,1
RTS0044465,1
RTS0044471,1
RTS0044472,3
RTS0044473,2
RTS0044474,1
RTS0044479,1
RTS0044480,1
RTS0044483,1
RTS0044485,1
RTS0044486,1
RTS0044487,1
RTS0044492,1
RTS0044494,1
RTS0044495,1
RTS0044498,1
RTS0044502,2
RTS0044503,2
RTS0044508,1
RTS0044511,1
RTS0044513,1
RTS0044518,2
RTS0044521,1
RTS0044523,1
RTS0044530,1
RTS0044534,1
RTS0044539,1
RTS0044544,1
RTS0044545,1
RTS0044552,2
RTS0044563,1
RTS0044570,1
RTS0044573,1
RTS0044577,2
RTS0044580,1
RTS0044599,1
RTS0044601,1
RTS0044605,1
RTS0044607,2
RTS0044608,2
RTS0044610,3
RTS0044613,2
RTS0044617,1
RTS0044621,1
RTS0044623,1
RTS0044624,1
RTS0044627,3
RTS0044629,1
RTS0044632,1
RTS0044646,2
RTS0044647,1
RTS0044648,1
RTS0044649,1
RTS0044653,1
RTS0044657,1
RTS0044658,1
RTS0044663,1
RTS0044665,1
RTS0044669,1
RTS0044671,1
RTS0044675,1
RTS0044678,1
RTS0044679,2
RTS0044680,1
RTS0044689,2
RTS0044690,1
RTS0044691,1
RTS0044698,1
RTS0044699,1
RTS0044702,1
RTS0044709,1
RTS0044711,1
RTS0044712,2
RTS0044715,1
RTS0044719,1
RTS0044722,1
RTS0044725,1
RTS0044730,2
RTS0044735,1
RTS0044739,1
RTS0044742,1
RTS0044743,1
RTS0044746,1
RTS0044747,1
RTS0044750,1
RTS0044751,1
RTS0044765,1
RTS0044767,1
RTS0044778,1
RTS0044780,1
RTS0044785,1
RTS0044787,1
RTS0044790,1
RTS0044797,1
RTS0044798,1
RTS0044801,1
RTS0044802,2
RTS0044803,1
RTS0044805,2
RTS0044813,2
RTS0044815,4
RTS0044817,1
RTS0044819,1
RTS0044820,1
RTS0044824,1
RTS0044828,1
RTS0044830,1
RTS0044852,1
RTS0044857,1
RTS0044858,1
RTS0044864,1
RTS0044869,1
RTS0044871,1
RTS0044873,1
RTS0044874,1
RTS0044875,1
RTS0044876,4
RTS0044879,1
RTS0044885,1
RTS0044892,1
RTS0044896,2
RTS0044902,1
RTS0044903,3
RTS0044905,1
RTS0044909,1
RTS0044912,1
RTS0044914,1
RTS0044918,1
RTS0044923,1
RTS0044924,1
RTS0044926,1
RTS0044933,2
RTS0044934,1
RTS0044936,1
RTS0044937,1
RTS0044946,1
RTS0044952,1
RTS0044960,1
RTS0044968,1
RTS0044971,2
RTS0044975,1
RTS0044977,1
RTS0044985,2
RTS0044988,1
RTS0044993,1
RTS0044994,3
RTS0045004,3
RTS0045008,3
RTS0045012,2
RTS0045015,1
RTS0045017,1
RTS0045022,1
RTS0045027,1
RTS0045028,1
RTS0045029,2
RTS0045039,1
RTS0045041,1
RTS0045056,1
RTS0045060,2
RTS0045065,1
RTS0045069,1
RTS0045071,3
RTS0045072,1
RTS0045077,2
RTS0045080,1
RTS0045082,1
RTS0045083,1
RTS0045105,1
RTS0045106,3
RTS0045108,2
RTS0045109,2
RTS0045111,1
RTS0045117,1
RTS0045120,6
RTS0045122,1
RTS0045125,1
RTS0045127,1
RTS0045134,1
RTS0045137,1
RTS0045140,1
RTS0045142,1
RTS0045147,1
RTS0045149,1
RTS0045150,1
RTS0045152,1
RTS0045160,2
RTS0045162,1
RTS0045164,1
RTS0045165,1
RTS0045167,1
RTS0045168,1
RTS0045169,1
RTS0045170,2
RTS0045173,1
RTS0045183,1
RTS0045184,1
RTS0045187,1
RTS0045197,1
RTS0045200,1
RTS0045201,1
RTS0045203,1
RTS0045206,1
RTS0045210,1
RTS0045218,1
RTS0045220,1
RTS0045228,1
RTS0045233,2
RTS0045235,1
RTS0045247,1
RTS0045249,1
RTS0045253,3
RTS0045254,3
RTS0045264,3
RTS0045265,1
RTS0045270,1
RTS0045274,1
RTS0045284,1
RTS0045285,1
RTS0045288,2
RTS0045289,1
RTS0045299,1
RTS0045301,1
RTS0045305,3
RTS0045308,1
RTS0045314,1
RTS0045316,2
RTS0045321,1
RTS0045324,1
RTS0045325,1
RTS0045326,1
RTS0045328,1
RTS0045331,8
RTS0045336,1
RTS0045339,1
RTS0045341,1
RTS0045343,1
RTS0045348,1
RTS0045354,1
RTS0045362,1
RTS0045363,2
RTS0045373,1
RTS0045374,1
RTS0045383,1
RTS0045384,1
RTS0045393,1
RTS0045398,1
RTS0045400,1
RTS0045401,2
RTS0045406,1
RTS0045408,1
RTS0045409,1
RTS0045411,1
RTS0045418,1
RTS0045419,1
RTS0045420,1
RTS0045422,1
RTS0045427,1
RTS0045428,1
RTS0045445,1
RTS0045452,1
RTS0045454,1
RTS0045455,1
RTS0045456,1
RTS0045467,1
RTS0045469,2
RTS0045470,1
RTS0045473,1
RTS0045484,4
RTS0045498,1
RTS0045501,1
RTS0045502,1
RTS0045503,1
RTS0045508,1
RTS0045512,1
RTS0045518,1
RTS0045528,1
RTS0045529,1
RTS0045532,1
RTS0045533,1
RTS0045534,1
RTS0045537,1
RTS0045540,1
RTS0045545,1
RTS0045565,1
RTS0045566,1
RTS0045570,1
RTS0045575,1
RTS0045579,1
RTS0045580,1
RTS0045582,1
RTS0045584,1
RTS0045585,1
RTS0045587,1
RTS0045588,1
RTS0045589,1
RTS0045596,1
RTS0045600,1
RTS0045620,1
RTS0045623,1
RTS0045624,1
RTS0045631,1
RTS0045636,1
RTS0045637,1
RTS0045639,1
RTS0045653,1
RTS0045656,1
RTS0045661,1
RTS0045668,1
RTS0045671,1
RTS0045674,1
RTS0045676,1
RTS0045678,2
RTS0045679,1
RTS0045698,1
RTS0045699,1
RTS0045704,1
RTS0045707,1
RTS0045716,1
RTS0045718,2
RTS0045720,3
RTS0045725,1
RTS0045727,1
RTS0045729,1
RTS0045735,1
RTS0045738,1
RTS0045740,1
RTS0045748,1
RTS0045756,2
RTS0045763,1
RTS0045765,1
RTS0045771,1
RTS0045772,1
RTS0045775,1
RTS0045778,1
RTS0045782,2
RTS0045787,1
RTS0045788,1
RTS0045792,1
RTS0045794,1
RTS0045796,1
RTS0045803,1
RTS0045812,2
RTS0045814,1
RTS0045815,1
RTS0045821,1
RTS0045824,2
RTS0045832,1
RTS0045838,1
RTS0045840,1
RTS0045843,1
RTS0045846,2
RTS0045849,1
RTS0045862,2
RTS0045863,1
RTS0045864,1
RTS0045865,1
RTS0045872,1
RTS0045874,1
RTS0045880,1
RTS0045883,1
RTS0045884,1
RTS0045888,1
RTS0045891,1
RTS0045894,1
RTS0045895,1
RTS0045897,1
RTS0045899,1
RTS0045900,1
RTS0045907,2
RTS0045910,1
RTS0045914,2
RTS0045918,1
RTS0045919,1
RTS0045921,1
RTS0045923,2
RTS0045929,1
RTS0045940,1
RTS0045942,1
RTS0045947,1
RTS0045952,2
RTS0045959,1
RTS0045968,1
RTS0045970,2
RTS0045977,1
RTS0045985,2
RTS0045994,1
RTS0045996,2
RTS0046000,1
RTS0046006,1
RTS0046016,1
RTS0046025,1
RTS0046027,1
RTS0046033,1
RTS0046035,1
RTS0046039,1
RTS0046049,1
RTS0046050,1
RTS0046053,1
RTS0046058,1
RTS0046064,1
RTS0046065,1
RTS0046066,3
RTS0046074,1
RTS0046078,1
RTS0046083,2
RTS0046084,1
RTS0046088,1
RTS0046092,1
RTS0046102,1
RTS0046103,1
RTS0046106,1
RTS0046107,2
RTS0046116,1
RTS0046117,1
RTS0046130,2
RTS0046133,1
RTS0046134,1
RTS0046137,1
RTS0046142,1
RTS0046145,2
RTS0046156,1
RTS0046157,1
RTS0046159,1
RTS0046164,1
RTS0046165,1
RTS0046167,1
RTS0046168,1
RTS0046172,1
RTS0046176,1
RTS0046181,1
RTS0046201,1
RTS0046211,1
RTS0046221,1
RTS0046225,1
RTS0046228,1
RTS0046233,1
RTS0046237,1
RTS0046240,1
RTS0046241,1
RTS0046242,1
RTS0046246,1
RTS0046256,2
RTS0046259,1
RTS0046264,1
RTS0046267,2
RTS0046269,1
RTS0046272,1
RTS0046277,2
RTS0046279,3
RTS0046281,1
RTS0046286,1
RTS0046288,1
RTS0046293,1
RTS0046294,1
RTS0046300,1
RTS0046303,1
RTS0046304,1
RTS0046307,1
RTS0046312,1
RTS0046317,1
RTS0046319,1
RTS0046322,1
RTS0046325,2
RTS0046326,1
RTS0046332,1
RTS0046333,1
RTS0046334,1
RTS0046335,1
RTS0046336,1
RTS0046344,1
RTS0046346,1
RTS0046348,1
RTS0046349,1
RTS0046360,2
RTS0046361,2
RTS0046362,1
RTS0046365,2
RTS0046373,1
RTS0046374,2
RTS0046377,2
RTS0046381,1
RTS0046386,1
RTS0046389,2
RTS0046390,2
RTS0046391,2
RTS0046392,1
RTS0046395,1
RTS0046399,1
RTS0046400,1
RTS0046401,2
RTS0046402,1
RTS0046405,1
RTS0046409,1
RTS0046411,1
RTS0046417,1
RTS0046422,1
RTS0046430,1
RTS0046434,1
RTS0046435,1
RTS0046439,1
RTS0046440,1
RTS0046441,1
RTS0046450,1
RTS0046454,1
RTS0046461,1
RTS0046464,1
RTS0046469,1
RTS0046475,1
RTS0046478,1
RTS0046482,2
RTS0046483,2
RTS0046495,1
RTS0046501,1
RTS0046503,1
RTS0046506,1
RTS0046514,1
RTS0046515,1
RTS0046518,1
RTS0046519,2
RTS0046521,1
RTS0046536,1
RTS0046537,2
RTS0046544,1
RTS0046560,1
RTS0046568,1
RTS0046572,1
RTS0046573,1
RTS0046574,1
RTS0046577,1
RTS0046578,2
RTS0046583,1
RTS0046586,2
RTS0046588,1
RTS0046590,1
RTS0046594,3
RTS0046599,1
RTS0046600,1
RTS0046604,2
RTS0046605,1
RTS0046606,2
RTS0046611,2
RTS0046613,1
RTS0046614,1
RTS0046616,1
RTS0046618,1
RTS0046619,1
RTS0046620,1
RTS0046622,1
RTS0046623,1
RTS0046625,1
RTS0046628,1
RTS0046629,2
RTS0046630,2
RTS0046637,1
RTS0046639,1
RTS0046642,1
RTS0046643,1
RTS0046647,1
RTS0046650,1
RTS0046652,1
RTS0046654,1
RTS0046658,1
RTS0046661,1
RTS0046662,1
RTS0046669,1
RTS0046671,1
RTS0046672,1
RTS0046673,1
RTS0046675,1
RTS0046686,1
RTS0046688,1
RTS0046696,1
RTS0046698,2
RTS0046700,1
RTS0046702,1
RTS0046705,1
RTS0046706,1
RTS0046709,2
RTS0046710,1
RTS0046711,1
RTS0046714,3
RTS0046723,1
RTS0046724,2
RTS0046725,2
RTS0046738,1
RTS0046739,1
RTS0046745,1
RTS0046761,1
RTS0046763,1
RTS0046767,1
RTS0046775,1
RTS0046778,1
RTS0046779,1
RTS0046781,1
RTS0046783,1
RTS0046785,1
RTS0046791,1
RTS0046794,1
RTS0046796,2
RTS0046797,1
RTS0046800,1
RTS0046802,2
RTS0046805,1
RTS0046806,2
RTS0046815,1
RTS0046818,1
RTS0046820,1
RTS0046822,1
RTS0046824,1
RTS0046826,1
RTS0046828,2
RTS0046829,2
RTS0046833,1
RTS0046836,1
RTS0046840,1
RTS0046841,1
RTS0046843,1
RTS0046846,1
RTS0046860,2
RTS0046864,1
RTS0046874,1
RTS0046875,1
RTS0046880,2
RTS0046892,2
RTS0046894,1
RTS0046897,1
RTS0046898,3
RTS0046903,1
RTS0046904,2
RTS0046905,1
RTS0046909,3
RTS0046911,1
RTS0046914,1
RTS0046919,1
RTS0046921,1
RTS0046926,1
RTS0046927,1
RTS0046933,1
RTS0046937,1
RTS0046946,1
RTS0046952,1
RTS0046960,2
RTS0046961,1
RTS0046962,5
RTS0046965,1
RTS0046967,1
RTS0046968,1
RTS0047054,1
RTS0047058,1
RTS0047060,1
RTS0047061,1
RTS0047073,1
RTS0047079,1
RTS0047081,1
RTS0047089,1
RTS0047091,1
RTS0047092,1
RTS0047095,1
RTS0047099,2
RTS0047103,1
RTS0047108,1
RTS0047110,1
RTS0047117,1
RTS0047118,1
RTS0047119,2
RTS0047123,2
RTS0047124,1
RTS0047127,1
RTS0047131,1
RTS0047135,2
RTS0047139,1
RTS0047146,1
RTS0047148,1
RTS0047149,1
RTS0047157,1
RTS0047158,1
RTS0047160,1
RTS0047182,1
RTS0047184,1
RTS0047189,1
RTS0047195,1
RTS0047197,1
RTS0047198,1
RTS0047199,1
RTS0047207,1
RTS0047212,1
RTS0047213,1
RTS0047214,1
RTS0047216,1
RTS0047218,1
RTS0047220,1
RTS0047221,1
RTS0047223,1
RTS0047234,1
RTS0047245,1
RTS0047250,1
RTS0047252,1
RTS0047253,1
RTS0047254,1
RTS0047255,1
RTS0047257,2
RTS0047258,1
RTS0047259,2
RTS0047262,1
RTS0047263,1
RTS0047271,2
RTS0047276,1
RTS0047277,1
RTS0047281,2
RTS0047292,1
RTS0047294,1
RTS0047297,1
RTS0047299,4
RTS0047301,2
RTS0047307,1
RTS0047312,1
RTS0047316,1
RTS0047318,1
RTS0047319,1
RTS0047325,2
RTS0047327,1
RTS0047328,1
RTS0047338,1
RTS0047340,1
RTS0047342,1
RTS0047344,1
RTS0047348,1
RTS0047349,1
RTS0047354,2
RTS0047362,1
RTS0047369,1
RTS0047370,1
RTS0047373,1
RTS0047375,1
RTS0047377,1
RTS0047380,1
RTS0047381,1
RTS0047385,2
RTS0047389,3
RTS0047393,1
RTS0047394,2
RTS0047396,1
RTS0047398,1
RTS0047399,1
RTS0047408,1
RTS0047409,1
RTS0047411,2
RTS0047413,2
RTS0047419,1
RTS0047421,1
RTS0047422,1
RTS0047423,1
RTS0047437,1
RTS0047441,2
RTS0047450,1
RTS0047456,1
RTS0047468,1
RTS0047469,1
RTS0047473,1
RTS0047475,1
RTS0047480,1
RTS0047481,1
RTS0047483,1
RTS0047485,1
RTS0047486,3
RTS0047490,1
RTS0047491,1
RTS0047492,1
RTS0047493,2
RTS0047495,1
RTS0047497,1
RTS0047500,1
RTS0047502,1
RTS0047505,1
RTS0047518,1
RTS0047534,1
RTS0047547,1
RTS0047551,1
RTS0047552,1
RTS0047558,1
RTS0047559,2
RTS0047561,4
RTS0047566,1
RTS0047568,1
RTS0047569,1
RTS0047570,1
RTS0047572,1
RTS0047574,1
RTS0047576,1
RTS0047583,3
RTS0047585,1
RTS0047586,1
RTS0047588,1
RTS0047590,1
RTS0047591,1
RTS0047593,2
RTS0047596,2
RTS0047597,1
RTS0047602,1
RTS0047618,1
RTS0047622,1
RTS0047624,1
RTS0047626,1
RTS0047627,1
RTS0047635,1
RTS0047643,1
RTS0047644,1
RTS0047645,1
RTS0047653,1
RTS0047656,1
RTS0047660,1
RTS0047664,1
RTS0047665,1
RTS0047670,1
RTS0047673,1
RTS0047678,1
RTS0047685,1
RTS0047687,1
RTS0047709,2
RTS0047711,1
RTS0047713,1
RTS0047714,1
RTS0047721,1
RTS0047722,1
RTS0047723,1
RTS0047726,2
RTS0047732,1
RTS0047733,1
RTS0047737,1
RTS0047739,1
RTS0047748,2
RTS0047756,2
RTS0047758,4
RTS0047760,1
RTS0047764,1
RTS0047767,1
RTS0047768,2
RTS0047775,1
RTS0047776,4
RTS0047779,1
RTS0047782,1
RTS0047783,1
RTS0047797,1
RTS0047799,1
RTS0047801,1
RTS0047803,1
RTS0047804,1
RTS0047810,1
RTS0047813,1
RTS0047817,1
RTS0047818,1
RTS0047828,2
RTS0047830,1
RTS0047842,1
RTS0047847,1
RTS0047848,1
RTS0047852,1
RTS0047862,1
RTS0047864,1
RTS0047866,1
RTS0047868,1
RTS0047871,1
RTS0047872,1
RTS0047873,1
RTS0047876,1
RTS0047884,1
RTS0047885,1
RTS0047891,1
RTS0047896,1
RTS0047898,1
RTS0047899,1
RTS0047902,2
RTS0047903,1
RTS0047904,1
RTS0047905,1
RTS0047909,1
RTS0047919,1
RTS0047920,1
RTS0047925,1
RTS0047927,1
RTS0047928,1
RTS0047932,1
RTS0047938,1
RTS0047939,1
RTS0047940,1
RTS0047947,2
RTS0047948,1
RTS0047950,1
RTS0047951,1
RTS0047956,1
RTS0047958,1
RTS0047959,1
RTS0047965,1
RTS0047974,2
RTS0047975,1
RTS0047978,1
RTS0047986,1
RTS0047988,1
RTS0047990,1
RTS0047998,1
RTS0048008,1
RTS0048015,2
RTS0048017,1
RTS0048021,1
RTS0048027,1
RTS0048028,1
RTS0048030,1
RTS0048035,1
RTS0048040,1
RTS0048041,1
RTS0048045,1
RTS0048046,1
RTS0048050,1
RTS0048051,1
RTS0048052,1
RTS0048053,2
RTS0048056,1
RTS0048060,1
RTS0048063,1
RTS0048066,1
RTS0048076,1
RTS0048079,1
RTS0048081,1
RTS0048089,2
RTS0048091,1
RTS0048094,1
RTS0048096,1
RTS0048097,2
RTS0048098,3
RTS0048100,1
RTS0048117,1
RTS0048129,1
RTS0048130,1
RTS0048131,2
RTS0048132,2
RTS0048141,1
RTS0048142,1
RTS0048146,1
RTS0048150,2
RTS0048153,1
RTS0048160,1
RTS0048161,2
RTS0048164,1
RTS0048172,1
RTS0048173,1
RTS0048186,1
RTS0048188,1
RTS0048191,1
RTS0048201,1
RTS0048205,1
RTS0048209,1
RTS0048213,2
RTS0048220,1
RTS0048221,1
RTS0048222,1
RTS0048224,1
RTS0048231,1
RTS0048232,1
RTS0048234,1
RTS0048239,1
RTS0048240,2
RTS0049345,1
RTS0049354,1
RTS0049363,1
RTS0049367,1
RTS0049369,2
RTS0049371,1
RTS0049377,1
RTS0049387,3
RTS0049388,2
RTS0049390,1
RTS0049395,1
RTS0049398,2
RTS0049399,1
RTS0049402,1
RTS0049403,1
RTS0049404,1
RTS0049405,1
RTS0049406,2
RTS0049409,1
RTS0049415,1
RTS0049425,1
RTS0049438,1
RTS0049439,3
RTS0049450,2
RTS0049451,1
RTS0049455,2
RTS0049458,1
RTS0049459,1
RTS0049461,1
RTS0049464,1
RTS0049470,2
RTS0049472,2
RTS0049474,1
RTS0049475,2
RTS0049478,2
RTS0049479,1
RTS0049482,1
RTS0997080,1
RTS0997082,1
RTS0997083,1
RTS0997085,1
RTS0997086,1
RTS0997088,5
RTS0997104,1
RTS0997109,1
RTS0997110,1
RTS0997114,2
RTS0997121,1
RTS0997122,1
RTS0997126,2
RTS0997127,2
</Code_Summary>
