# Supplementary material for: Spatial meta-transcriptomics reveal associations of intratumor bacteria burden with lung cancer cells showing a distinct oncogenic signature
Source: J Immunother Cancer. 2022 Jul 6;10(7):e004698. doi: 10.1136/jitc-2022-004698 (PMC9260850; doi:10.1136/jitc-2022-004698)
Supplement: Supplementary data [file jitc-2022-004698supp009.zip › DSP-1001660004187-B-G05.dcc]

<Header>
FileVersion,0.02
SoftwareVersion,"GeoMx_NGS_Pipeline_ 2.0.0"
Date,2020-6-15
</Header>

<Scan_Attributes>
ID,DSP-1001660004187-B-G05
Plate_ID,1001660004187
Well,G05
</Scan_Attributes>

<NGS_Processing_Attributes>
SeqSetId,
tamperedIni,No
Raw,11337349
Trimmed,11289041
Stitched,11234926
Aligned,11037917
umiQ30,0.9928
rtsQ30,0.9922
</NGS_Processing_Attributes>


<Code_Summary>
RTS0039454,253
RTS0039455,177
RTS0039456,207
RTS0039457,342
RTS0039458,154
RTS0039459,129
RTS0039460,87
RTS0039461,121
RTS0039462,99
RTS0039463,135
RTS0039464,107
RTS0039465,142
RTS0039466,114
RTS0039467,153
RTS0039468,97
RTS0039469,109
RTS0039470,136
RTS0039471,132
RTS0039472,135
RTS0039473,112
RTS0039474,156
RTS0039475,141
RTS0039476,170
RTS0039477,181
RTS0039478,170
RTS0039479,106
RTS0039480,89
RTS0039481,84
RTS0039482,108
RTS0039483,94
RTS0039484,95
RTS0039485,101
RTS0039486,99
RTS0039487,82
RTS0039488,108
RTS0039489,101
RTS0039490,119
RTS0039491,127
RTS0039492,89
RTS0039493,106
RTS0039494,133
RTS0039495,128
RTS0039496,113
RTS0039497,101
RTS0039498,119
RTS0039499,433
RTS0039500,234
RTS0039501,385
RTS0039502,404
RTS0039503,302
RTS0039504,97
RTS0039505,104
RTS0039506,108
RTS0039507,140
RTS0039508,98
RTS0039509,99
RTS0039510,131
RTS0039511,1477
RTS0039512,1047
RTS0039513,1396
RTS0039514,2237
RTS0039515,1761
RTS0039516,96
RTS0039517,106
RTS0039518,70
RTS0039519,78
RTS0039520,86
RTS0039521,83
RTS0039522,105
RTS0039523,98
RTS0039524,126
RTS0039525,155
RTS0039526,136
RTS0039527,158
RTS0039528,141
RTS0039529,138
RTS0039530,109
RTS0039531,138
RTS0039532,125
RTS0039533,175
RTS0039534,87
RTS0039535,108
RTS0039536,91
RTS0039537,85
RTS0039538,92
RTS0039539,105
RTS0039540,72
RTS0039541,125
RTS0039542,93
RTS0039543,92
RTS0039544,74
RTS0039545,101
RTS0039546,75
RTS0039547,87
RTS0039548,91
RTS0039549,110
RTS0039550,98
RTS0039551,101
RTS0039552,74
RTS0039553,97
RTS0039554,106
RTS0039555,92
RTS0039556,69
RTS0039557,82
RTS0039558,84
RTS0039559,92
RTS0039560,85
RTS0039561,106
RTS0039562,143
RTS0039563,115
RTS0039564,123
RTS0039565,171
RTS0039566,84
RTS0039567,70
RTS0039568,80
RTS0039569,97
RTS0039570,120
RTS0039571,76
RTS0039572,65
RTS0039573,110
RTS0039574,94
RTS0039575,76
RTS0039576,93
RTS0039577,128
RTS0039578,101
RTS0039579,148
RTS0039580,133
RTS0039581,138
RTS0039582,141
RTS0039583,162
RTS0039584,133
RTS0039585,141
RTS0039586,93
RTS0039587,91
RTS0039588,88
RTS0039589,96
RTS0039590,93
RTS0039591,175
RTS0039592,115
RTS0039593,137
RTS0039594,163
RTS0039595,137
RTS0039596,119
RTS0039597,104
RTS0039598,120
RTS0039599,89
RTS0039600,100
RTS0039601,74
RTS0039602,79
RTS0039603,80
RTS0039604,108
RTS0039605,83
RTS0039606,65
RTS0039607,100
RTS0039608,90
RTS0039609,85
RTS0039610,89
RTS0039611,98
RTS0039612,76
RTS0039613,97
RTS0039614,77
RTS0039615,66
RTS0039616,87
RTS0039617,72
RTS0039619,86
RTS0039620,91
RTS0039621,82
RTS0039622,92
RTS0039623,99
RTS0039624,98
RTS0039625,103
RTS0039626,108
RTS0039627,99
RTS0039628,91
RTS0039629,97
RTS0039630,81
RTS0039631,68
RTS0039632,84
RTS0039633,79
RTS0039634,97
RTS0039635,113
RTS0039636,155
RTS0039637,139
RTS0039638,227
RTS0039639,208
RTS0039640,133
RTS0039641,107
RTS0039642,116
RTS0039643,145
RTS0039644,90
RTS0039645,84
RTS0039646,93
RTS0039647,88
RTS0039648,83
RTS0039649,89
RTS0039650,89
RTS0039651,157
RTS0039652,237
RTS0039653,117
RTS0039654,124
RTS0039655,163
RTS0039656,242
RTS0039657,233
RTS0039658,144
RTS0039659,277
RTS0039660,157
RTS0039661,100
RTS0039662,81
RTS0039663,96
RTS0039664,102
RTS0039665,109
RTS0039666,90
RTS0039667,71
RTS0039668,76
RTS0039669,145
RTS0039670,109
RTS0039671,129
RTS0039672,157
RTS0039673,136
RTS0039674,130
RTS0039675,156
RTS0039676,109
RTS0039677,91
RTS0039678,54
RTS0039679,95
RTS0039680,59
RTS0039681,151
RTS0039682,122
RTS0039683,89
RTS0039684,125
RTS0039685,112
RTS0039686,340
RTS0039687,376
RTS0039688,351
RTS0039689,251
RTS0039690,279
RTS0039691,84
RTS0039692,94
RTS0039693,91
RTS0039694,95
RTS0039695,79
RTS0039696,81
RTS0039697,71
RTS0039698,75
RTS0039699,100
RTS0039700,89
RTS0039701,95
RTS0039702,130
RTS0039703,107
RTS0039704,111
RTS0039705,100
RTS0039706,94
RTS0039707,108
RTS0039708,106
RTS0039709,144
RTS0039710,129
RTS0039711,112
RTS0039712,129
RTS0039713,147
RTS0039714,104
RTS0039715,103
RTS0039716,96
RTS0039717,147
RTS0039718,73
RTS0039719,85
RTS0039720,220
RTS0039721,105
RTS0039722,87
RTS0039723,170
RTS0039724,120
RTS0039725,129
RTS0039726,131
RTS0039727,105
RTS0039728,112
RTS0039729,129
RTS0039730,112
RTS0039731,117
RTS0039732,110
RTS0039733,126
RTS0039734,134
RTS0039735,116
RTS0039736,119
RTS0039737,111
RTS0039738,92
RTS0039739,121
RTS0039740,91
RTS0039741,104
RTS0039742,105
RTS0039743,102
RTS0039744,87
RTS0039745,149
RTS0039746,108
RTS0039747,123
RTS0039749,125
RTS0039750,125
RTS0039751,88
RTS0039752,72
RTS0039753,106
RTS0039754,91
RTS0039755,83
RTS0039756,107
RTS0039757,116
RTS0039758,99
RTS0039759,84
RTS0039760,87
RTS0039761,150
RTS0039762,134
RTS0039763,121
RTS0039764,72
RTS0039765,89
RTS0039766,84
RTS0039767,89
RTS0039768,90
RTS0039769,93
RTS0039770,139
RTS0039771,89
RTS0039772,112
RTS0039773,111
RTS0039774,85
RTS0039775,154
RTS0039776,111
RTS0039777,90
RTS0039778,92
RTS0039779,95
RTS0039780,87
RTS0039781,149
RTS0039782,103
RTS0039783,148
RTS0039784,122
RTS0039785,190
RTS0039786,92
RTS0039787,78
RTS0039788,92
RTS0039789,96
RTS0039790,107
RTS0039791,181
RTS0039792,117
RTS0039793,100
RTS0039794,130
RTS0039795,97
RTS0039796,86
RTS0039797,108
RTS0039798,116
RTS0039799,123
RTS0039800,99
RTS0039801,117
RTS0039802,86
RTS0039803,102
RTS0039804,132
RTS0039805,92
RTS0039806,101
RTS0039807,86
RTS0039808,93
RTS0039809,116
RTS0039810,97
RTS0039811,89
RTS0039812,116
RTS0039813,94
RTS0039814,138
RTS0039815,97
RTS0039816,113
RTS0039817,129
RTS0039818,112
RTS0039819,111
RTS0039820,92
RTS0039821,109
RTS0039822,110
RTS0039823,154
RTS0039824,122
RTS0039825,120
RTS0039826,100
RTS0039827,130
RTS0039828,102
RTS0039829,114
RTS0039830,108
RTS0039831,153
RTS0039832,232
RTS0039833,148
RTS0039834,168
RTS0039835,187
RTS0039836,109
RTS0039838,65
RTS0039839,78
RTS0039840,90
RTS0039841,158
RTS0039842,192
RTS0039843,149
RTS0039844,177
RTS0039845,124
RTS0039846,112
RTS0039847,93
RTS0039848,65
RTS0039849,79
RTS0039850,86
RTS0039851,119
RTS0039852,118
RTS0039853,95
RTS0039854,122
RTS0039855,130
RTS0039856,85
RTS0039857,88
RTS0039858,71
RTS0039859,115
RTS0039860,117
RTS0039861,99
RTS0039862,83
RTS0039863,82
RTS0039864,102
RTS0039865,78
RTS0039866,90
RTS0039867,132
RTS0039868,70
RTS0039869,110
RTS0039870,116
RTS0039871,84
RTS0039872,74
RTS0039873,72
RTS0039874,83
RTS0039875,73
RTS0039876,86
RTS0039877,74
RTS0039878,88
RTS0039879,95
RTS0039880,84
RTS0039881,86
RTS0039882,68
RTS0039883,76
RTS0039884,88
RTS0039885,96
RTS0039886,95
RTS0039887,76
RTS0039888,114
RTS0039890,100
RTS0039891,129
RTS0039892,99
RTS0039893,136
RTS0039894,89
RTS0039895,135
RTS0039896,86
RTS0039897,86
RTS0039898,143
RTS0039899,94
RTS0039900,98
RTS0039901,127
RTS0039902,132
RTS0039903,89
RTS0039904,152
RTS0039905,126
RTS0039906,100
RTS0039907,114
RTS0039908,93
RTS0039909,97
RTS0039910,105
RTS0039911,87
RTS0039912,107
RTS0039913,98
RTS0039914,88
RTS0039915,106
RTS0039916,93
RTS0039917,95
RTS0039918,122
RTS0039919,101
RTS0039920,88
RTS0039921,93
RTS0039922,99
RTS0039923,89
RTS0039924,103
RTS0039925,103
RTS0039926,146
RTS0039927,151
RTS0039928,154
RTS0039929,171
RTS0039930,214
RTS0039931,80
RTS0039932,80
RTS0039933,100
RTS0039934,101
RTS0039935,105
RTS0039936,81
RTS0039937,100
RTS0039938,88
RTS0039939,96
RTS0039940,84
RTS0039941,83
RTS0039942,101
RTS0039943,82
RTS0039944,95
RTS0039945,99
RTS0039946,139
RTS0039947,169
RTS0039948,197
RTS0039949,179
RTS0039950,157
RTS0039951,112
RTS0039952,131
RTS0039953,68
RTS0039954,97
RTS0039955,102
RTS0039956,151
RTS0039957,156
RTS0039958,170
RTS0039959,148
RTS0039960,181
RTS0039961,83
RTS0039962,77
RTS0039963,70
RTS0039964,99
RTS0039965,94
RTS0039966,97
RTS0039967,79
RTS0039968,117
RTS0039969,104
RTS0039970,95
RTS0039971,121
RTS0039972,79
RTS0039973,77
RTS0039974,118
RTS0039975,84
RTS0039976,88
RTS0039977,115
RTS0039978,108
RTS0039979,77
RTS0039980,75
RTS0039981,99
RTS0039982,123
RTS0039983,133
RTS0039984,115
RTS0039985,138
RTS0039986,419
RTS0039987,336
RTS0039988,266
RTS0039989,292
RTS0039990,205
RTS0039991,103
RTS0039992,134
RTS0039993,152
RTS0039994,95
RTS0039995,179
RTS0039996,812
RTS0039997,531
RTS0039998,748
RTS0039999,866
RTS0040000,824
RTS0040001,91
RTS0040002,87
RTS0040003,90
RTS0040004,103
RTS0040005,137
RTS0040006,666
RTS0040007,562
RTS0040008,400
RTS0040009,680
RTS0040010,662
RTS0040011,110
RTS0040012,92
RTS0040013,139
RTS0040014,92
RTS0040015,108
RTS0040016,80
RTS0040017,93
RTS0040018,94
RTS0040019,114
RTS0040020,112
RTS0040021,77
RTS0040022,96
RTS0040023,98
RTS0040024,80
RTS0040025,87
RTS0040026,173
RTS0040027,211
RTS0040028,165
RTS0040029,204
RTS0040030,252
RTS0040031,74
RTS0040032,79
RTS0040033,72
RTS0040034,95
RTS0040035,48
RTS0040036,97
RTS0040037,104
RTS0040038,88
RTS0040039,100
RTS0040040,85
RTS0040041,88
RTS0040042,104
RTS0040043,87
RTS0040044,94
RTS0040045,86
RTS0040046,138
RTS0040047,128
RTS0040048,139
RTS0040049,82
RTS0040050,92
RTS0040051,92
RTS0040052,77
RTS0040053,121
RTS0040054,97
RTS0040055,116
RTS0040056,89
RTS0040057,68
RTS0040058,78
RTS0040059,71
RTS0040060,83
RTS0040061,91
RTS0040062,89
RTS0040063,80
RTS0040064,106
RTS0040065,94
RTS0040066,131
RTS0040067,102
RTS0040068,103
RTS0040069,108
RTS0040070,120
RTS0040071,104
RTS0040072,104
RTS0040073,122
RTS0040074,108
RTS0040075,102
RTS0040076,149
RTS0040077,241
RTS0040078,139
RTS0040079,154
RTS0040080,144
RTS0040081,89
RTS0040082,83
RTS0040083,114
RTS0040084,75
RTS0040085,89
RTS0040086,86
RTS0040087,91
RTS0040088,95
RTS0040089,93
RTS0040090,91
RTS0040091,82
RTS0040092,91
RTS0040093,95
RTS0040094,70
RTS0040095,100
RTS0040096,101
RTS0040097,95
RTS0040098,72
RTS0040099,100
RTS0040100,105
RTS0040101,86
RTS0040102,78
RTS0040103,79
RTS0040104,99
RTS0040105,88
RTS0040106,129
RTS0040107,103
RTS0040108,90
RTS0040109,99
RTS0040110,115
RTS0040111,67
RTS0040112,108
RTS0040113,76
RTS0040114,69
RTS0040115,124
RTS0040116,328
RTS0040117,248
RTS0040118,156
RTS0040119,225
RTS0040120,257
RTS0040121,86
RTS0040122,99
RTS0040123,83
RTS0040124,97
RTS0040125,91
RTS0040126,114
RTS0040127,131
RTS0040128,112
RTS0040129,118
RTS0040130,143
RTS0040131,109
RTS0040132,93
RTS0040133,101
RTS0040134,91
RTS0040135,92
RTS0040136,91
RTS0040137,69
RTS0040138,71
RTS0040139,82
RTS0040140,90
RTS0040141,94
RTS0040142,113
RTS0040143,105
RTS0040144,116
RTS0040145,102
RTS0040146,103
RTS0040147,103
RTS0040148,105
RTS0040149,107
RTS0040150,81
RTS0040151,95
RTS0040152,102
RTS0040153,98
RTS0040154,89
RTS0040155,91
RTS0040156,119
RTS0040157,111
RTS0040158,87
RTS0040159,113
RTS0040160,131
RTS0040161,97
RTS0040162,68
RTS0040163,82
RTS0040164,96
RTS0040165,81
RTS0040166,65
RTS0040167,106
RTS0040168,66
RTS0040169,71
RTS0040170,100
RTS0040171,41
RTS0040172,81
RTS0040173,71
RTS0040174,57
RTS0040175,72
RTS0040176,45
RTS0040177,81
RTS0040178,74
RTS0040179,47
RTS0040180,94
RTS0040181,83
RTS0040182,89
RTS0040183,84
RTS0040184,81
RTS0040185,95
RTS0040186,103
RTS0040187,63
RTS0040188,63
RTS0040189,100
RTS0040190,75
RTS0040191,89
RTS0040192,64
RTS0040193,78
RTS0040194,101
RTS0040195,81
RTS0040196,86
RTS0040197,61
RTS0040198,86
RTS0040199,108
RTS0040200,88
RTS0040201,148
RTS0040202,141
RTS0040203,120
RTS0040204,99
RTS0040205,127
RTS0040206,129
RTS0040207,87
RTS0040208,128
RTS0040209,166
RTS0040210,188
RTS0040211,103
RTS0040212,96
RTS0040213,83
RTS0040214,97
RTS0040215,141
RTS0040216,98
RTS0040217,64
RTS0040218,99
RTS0040219,93
RTS0040220,79
RTS0040221,88
RTS0040222,100
RTS0040223,93
RTS0040224,83
RTS0040225,88
RTS0040226,101
RTS0040227,51
RTS0040228,90
RTS0040229,73
RTS0040230,90
RTS0040231,77
RTS0040232,102
RTS0040233,69
RTS0040234,99
RTS0040235,89
RTS0040236,55
RTS0040237,97
RTS0040238,89
RTS0040239,93
RTS0040240,88
RTS0040241,56
RTS0040242,85
RTS0040243,87
RTS0040244,104
RTS0040245,110
RTS0040246,91
RTS0040247,93
RTS0040248,104
RTS0040249,111
RTS0040250,91
RTS0040251,80
RTS0040252,95
RTS0040253,88
RTS0040254,82
RTS0040255,98
RTS0040256,73
RTS0040257,71
RTS0040258,65
RTS0040259,78
RTS0040260,82
RTS0040261,78
RTS0040262,89
RTS0040263,115
RTS0040264,100
RTS0040265,90
RTS0040266,60
RTS0040267,87
RTS0040268,76
RTS0040269,82
RTS0040270,124
RTS0040271,121
RTS0040272,116
RTS0040273,133
RTS0040274,126
RTS0040275,109
RTS0040276,111
RTS0040277,129
RTS0040278,216
RTS0040279,217
RTS0040280,149
RTS0040281,93
RTS0040282,72
RTS0040283,94
RTS0040284,84
RTS0040285,88
RTS0040286,85
RTS0040287,59
RTS0040288,100
RTS0040289,84
RTS0040290,116
RTS0040291,86
RTS0040292,83
RTS0040293,91
RTS0040294,99
RTS0040295,81
RTS0040296,81
RTS0040297,100
RTS0040298,79
RTS0040299,68
RTS0040300,83
RTS0040301,80
RTS0040302,82
RTS0040303,69
RTS0040304,64
RTS0040305,98
RTS0040306,98
RTS0040307,96
RTS0040308,92
RTS0040309,83
RTS0040310,75
RTS0040311,91
RTS0040312,100
RTS0040313,73
RTS0040314,96
RTS0040315,104
RTS0040316,86
RTS0040317,95
RTS0040318,86
RTS0040319,127
RTS0040320,79
RTS0040321,80
RTS0040322,108
RTS0040323,86
RTS0040324,108
RTS0040325,65
RTS0040326,97
RTS0040327,102
RTS0040328,148
RTS0040329,136
RTS0040330,130
RTS0040331,90
RTS0040332,81
RTS0040333,104
RTS0040334,82
RTS0040335,83
RTS0040336,86
RTS0040337,104
RTS0040338,70
RTS0040339,69
RTS0040340,90
RTS0040341,135
RTS0040342,58
RTS0040343,105
RTS0040344,118
RTS0040345,142
RTS0040346,90
RTS0040347,116
RTS0040348,100
RTS0040349,117
RTS0040350,94
RTS0040351,86
RTS0040352,134
RTS0040353,125
RTS0040354,111
RTS0040355,79
RTS0040356,167
RTS0040357,156
RTS0040358,135
RTS0040359,123
RTS0040360,172
RTS0040361,154
RTS0040363,97
RTS0040364,126
RTS0040365,140
RTS0040366,103
RTS0040367,121
RTS0040368,142
RTS0040369,109
RTS0040370,111
RTS0040371,137
RTS0040372,147
RTS0040373,102
RTS0040374,101
RTS0040375,72
RTS0040376,151
RTS0040377,112
RTS0040378,117
RTS0040379,154
RTS0040380,84
RTS0040381,77
RTS0040382,83
RTS0040383,84
RTS0040384,74
RTS0040385,91
RTS0040386,101
RTS0040387,90
RTS0040388,108
RTS0040389,104
RTS0040390,101
RTS0040391,116
RTS0040392,136
RTS0040393,100
RTS0040394,101
RTS0040395,113
RTS0040396,104
RTS0040397,145
RTS0040398,119
RTS0040399,114
RTS0040400,127
RTS0040401,210
RTS0040402,236
RTS0040403,146
RTS0040404,202
RTS0040405,84
RTS0040406,139
RTS0040407,114
RTS0040408,169
RTS0040409,122
RTS0040410,156
RTS0040411,95
RTS0040412,82
RTS0040413,94
RTS0040414,117
RTS0040415,105
RTS0040416,637
RTS0040417,334
RTS0040418,265
RTS0040419,589
RTS0040420,728
RTS0040421,86
RTS0040422,98
RTS0040423,106
RTS0040424,79
RTS0040425,73
RTS0040426,69
RTS0040428,103
RTS0040429,108
RTS0040430,101
RTS0040431,98
RTS0040432,72
RTS0040433,102
RTS0040434,80
RTS0040435,113
RTS0040436,432
RTS0040437,545
RTS0040438,847
RTS0040439,773
RTS0040440,833
RTS0040441,127
RTS0040442,88
RTS0040443,129
RTS0040444,102
RTS0040445,101
RTS0040446,103
RTS0040447,98
RTS0040448,98
RTS0040449,120
RTS0040450,87
RTS0040451,299
RTS0040452,334
RTS0040453,403
RTS0040454,287
RTS0040455,542
RTS0040456,121
RTS0040457,84
RTS0040458,98
RTS0040459,93
RTS0040460,111
RTS0040461,82
RTS0040462,88
RTS0040463,105
RTS0040464,90
RTS0040465,79
RTS0040466,136
RTS0040467,91
RTS0040468,89
RTS0040469,91
RTS0040470,90
RTS0040471,91
RTS0040472,76
RTS0040473,82
RTS0040474,54
RTS0040475,82
RTS0040476,78
RTS0040477,81
RTS0040478,109
RTS0040479,79
RTS0040480,98
RTS0040481,110
RTS0040482,123
RTS0040483,115
RTS0040484,106
RTS0040485,111
RTS0040486,104
RTS0040487,50
RTS0040488,62
RTS0040489,89
RTS0040490,100
RTS0040491,95
RTS0040492,88
RTS0040493,105
RTS0040494,91
RTS0040495,96
RTS0040496,144
RTS0040497,143
RTS0040498,141
RTS0040499,112
RTS0040500,150
RTS0040501,171
RTS0040502,99
RTS0040503,115
RTS0040504,93
RTS0040505,80
RTS0040506,76
RTS0040507,98
RTS0040508,110
RTS0040509,78
RTS0040510,70
RTS0040511,105
RTS0040512,85
RTS0040513,120
RTS0040514,102
RTS0040515,118
RTS0040516,131
RTS0040517,94
RTS0040518,104
RTS0040519,99
RTS0040520,103
RTS0040521,68
RTS0040522,84
RTS0040523,72
RTS0040524,45
RTS0040525,72
RTS0040526,135
RTS0040527,89
RTS0040528,102
RTS0040529,116
RTS0040530,96
RTS0040531,122
RTS0040532,152
RTS0040533,104
RTS0040534,91
RTS0040535,112
RTS0040536,78
RTS0040537,131
RTS0040538,116
RTS0040539,109
RTS0040540,124
RTS0040541,85
RTS0040542,87
RTS0040543,124
RTS0040544,106
RTS0040545,86
RTS0040546,67
RTS0040547,75
RTS0040548,82
RTS0040549,91
RTS0040550,91
RTS0040551,96
RTS0040552,70
RTS0040553,125
RTS0040554,83
RTS0040555,82
RTS0040556,89
RTS0040557,62
RTS0040558,70
RTS0040559,86
RTS0040560,87
RTS0040561,62
RTS0040562,68
RTS0040563,72
RTS0040564,86
RTS0040565,74
RTS0040566,110
RTS0040567,83
RTS0040568,66
RTS0040569,89
RTS0040570,77
RTS0040571,87
RTS0040572,83
RTS0040573,107
RTS0040574,124
RTS0040575,100
RTS0040576,152
RTS0040577,144
RTS0040578,121
RTS0040579,98
RTS0040580,164
RTS0040581,86
RTS0040582,95
RTS0040583,102
RTS0040584,79
RTS0040585,107
RTS0040586,97
RTS0040587,82
RTS0040588,107
RTS0040589,79
RTS0040590,114
RTS0040591,115
RTS0040592,81
RTS0040593,51
RTS0040594,70
RTS0040595,108
RTS0040596,98
RTS0040597,131
RTS0040598,89
RTS0040599,85
RTS0040600,97
RTS0040601,91
RTS0040602,114
RTS0040603,102
RTS0040604,117
RTS0040605,95
RTS0040606,140
RTS0040607,133
RTS0040608,130
RTS0040609,93
RTS0040610,173
RTS0040611,107
RTS0040612,85
RTS0040613,98
RTS0040614,84
RTS0040615,98
RTS0040616,78
RTS0040617,101
RTS0040618,81
RTS0040619,107
RTS0040620,114
RTS0040621,119
RTS0040622,98
RTS0040623,121
RTS0040624,120
RTS0040625,103
RTS0040626,80
RTS0040627,82
RTS0040628,105
RTS0040629,97
RTS0040630,101
RTS0040631,94
RTS0040632,89
RTS0040633,110
RTS0040634,106
RTS0040635,93
RTS0040636,106
RTS0040637,120
RTS0040638,102
RTS0040639,92
RTS0040640,106
RTS0040641,162
RTS0040642,194
RTS0040643,134
RTS0040644,177
RTS0040645,228
RTS0040646,111
RTS0040647,78
RTS0040648,118
RTS0040649,121
RTS0040650,65
RTS0040651,140
RTS0040652,80
RTS0040653,107
RTS0040654,151
RTS0040655,100
RTS0040656,107
RTS0040657,119
RTS0040658,100
RTS0040659,93
RTS0040660,93
RTS0040661,67
RTS0040662,68
RTS0040663,61
RTS0040664,87
RTS0040665,92
RTS0040666,90
RTS0040667,72
RTS0040668,64
RTS0040669,85
RTS0040670,63
RTS0040671,61
RTS0040672,99
RTS0040673,85
RTS0040674,92
RTS0040675,87
RTS0040676,747
RTS0040677,453
RTS0040678,1184
RTS0040679,517
RTS0040680,1298
RTS0040681,571
RTS0040682,554
RTS0040683,865
RTS0040684,918
RTS0040685,618
RTS0040686,95
RTS0040687,111
RTS0040688,69
RTS0040689,69
RTS0040690,86
RTS0040691,84
RTS0040692,80
RTS0040693,111
RTS0040694,93
RTS0040695,88
RTS0040696,67
RTS0040697,91
RTS0040698,74
RTS0040699,71
RTS0040700,86
RTS0040701,587
RTS0040702,1146
RTS0040703,773
RTS0040704,875
RTS0040705,1163
RTS0040706,144
RTS0040707,107
RTS0040708,100
RTS0040709,125
RTS0040710,150
RTS0040711,75
RTS0040712,92
RTS0040713,132
RTS0040714,112
RTS0040715,105
RTS0040716,96
RTS0040717,79
RTS0040718,98
RTS0040719,104
RTS0040720,120
RTS0040721,66
RTS0040722,54
RTS0040723,86
RTS0040724,76
RTS0040725,72
RTS0040726,271
RTS0040727,315
RTS0040728,304
RTS0040729,291
RTS0040730,268
RTS0040731,202
RTS0040732,145
RTS0040733,95
RTS0040734,130
RTS0040735,136
RTS0040736,893
RTS0040737,643
RTS0040738,549
RTS0040739,585
RTS0040740,724
RTS0040741,100
RTS0040742,104
RTS0040743,109
RTS0040744,105
RTS0040745,118
RTS0040746,187
RTS0040747,161
RTS0040748,139
RTS0040749,155
RTS0040750,178
RTS0040751,103
RTS0040752,122
RTS0040753,98
RTS0040754,87
RTS0040755,76
RTS0040756,91
RTS0040757,107
RTS0040758,82
RTS0040759,90
RTS0040760,113
RTS0040761,139
RTS0040762,115
RTS0040763,115
RTS0040764,120
RTS0040765,131
RTS0040766,98
RTS0040767,100
RTS0040768,95
RTS0040769,134
RTS0040770,79
RTS0040771,88
RTS0040772,103
RTS0040773,90
RTS0040774,96
RTS0040775,78
RTS0040776,57
RTS0040777,87
RTS0040778,89
RTS0040779,85
RTS0040780,94
RTS0040781,121
RTS0040782,133
RTS0040783,101
RTS0040784,126
RTS0040785,111
RTS0040786,98
RTS0040787,85
RTS0040788,85
RTS0040789,93
RTS0040790,85
RTS0040791,76
RTS0040792,113
RTS0040793,77
RTS0040794,70
RTS0040795,73
RTS0040796,143
RTS0040797,107
RTS0040798,93
RTS0040799,89
RTS0040800,60
RTS0040801,121
RTS0040802,136
RTS0040803,110
RTS0040804,101
RTS0040805,90
RTS0040806,97
RTS0040807,105
RTS0040808,86
RTS0040809,82
RTS0040810,112
RTS0040811,115
RTS0040812,91
RTS0040813,75
RTS0040814,101
RTS0040815,130
RTS0040816,63
RTS0040817,71
RTS0040818,128
RTS0040819,116
RTS0040820,105
RTS0040821,107
RTS0040822,118
RTS0040823,74
RTS0040824,105
RTS0040825,111
RTS0040826,245
RTS0040827,156
RTS0040828,208
RTS0040830,184
RTS0040831,75
RTS0040832,94
RTS0040833,98
RTS0040834,97
RTS0040836,802
RTS0040837,408
RTS0040838,738
RTS0040839,655
RTS0040840,350
RTS0040841,108
RTS0040842,148
RTS0040843,163
RTS0040844,119
RTS0040845,154
RTS0040846,97
RTS0040847,129
RTS0040848,94
RTS0040849,94
RTS0040850,95
RTS0040851,128
RTS0040852,127
RTS0040853,120
RTS0040854,155
RTS0040855,117
RTS0040856,85
RTS0040857,93
RTS0040858,91
RTS0040859,53
RTS0040860,94
RTS0040861,126
RTS0040862,97
RTS0040863,98
RTS0040864,97
RTS0040865,108
RTS0040866,86
RTS0040867,98
RTS0040868,89
RTS0040869,98
RTS0040870,98
RTS0040871,102
RTS0040872,126
RTS0040873,119
RTS0040874,150
RTS0040875,118
RTS0040876,87
RTS0040877,77
RTS0040878,92
RTS0040879,106
RTS0040880,100
RTS0040881,76
RTS0040882,56
RTS0040883,71
RTS0040884,103
RTS0040885,76
RTS0040886,108
RTS0040887,93
RTS0040888,130
RTS0040889,142
RTS0040890,104
RTS0040891,87
RTS0040892,96
RTS0040893,74
RTS0040894,71
RTS0040895,73
RTS0040896,58
RTS0040897,79
RTS0040898,79
RTS0040899,79
RTS0040900,53
RTS0040901,104
RTS0040902,74
RTS0040903,63
RTS0040904,118
RTS0040905,88
RTS0040906,96
RTS0040907,101
RTS0040908,117
RTS0040909,119
RTS0040910,77
RTS0040911,125
RTS0040912,88
RTS0040913,88
RTS0040914,80
RTS0040915,101
RTS0040916,91
RTS0040917,84
RTS0040918,86
RTS0040919,72
RTS0040920,79
RTS0040921,117
RTS0040922,97
RTS0040923,120
RTS0040924,141
RTS0040925,119
RTS0040926,67
RTS0040927,76
RTS0040928,101
RTS0040929,80
RTS0040930,88
RTS0040931,88
RTS0040932,114
RTS0040933,73
RTS0040934,104
RTS0040935,131
RTS0040936,99
RTS0040937,119
RTS0040938,97
RTS0040939,111
RTS0040940,76
RTS0040941,139
RTS0040942,87
RTS0040943,79
RTS0040944,132
RTS0040945,95
RTS0040946,210
RTS0040947,239
RTS0040948,257
RTS0040949,169
RTS0040950,218
RTS0040951,97
RTS0040952,72
RTS0040953,72
RTS0040954,96
RTS0040955,97
RTS0040956,104
RTS0040957,82
RTS0040958,97
RTS0040959,88
RTS0040960,124
RTS0040961,91
RTS0040962,93
RTS0040963,81
RTS0040964,104
RTS0040965,95
RTS0040966,108
RTS0040967,108
RTS0040968,121
RTS0040969,117
RTS0040970,115
RTS0040971,102
RTS0040972,83
RTS0040973,103
RTS0040974,110
RTS0040975,110
RTS0040976,94
RTS0040977,97
RTS0040978,87
RTS0040979,102
RTS0040980,91
RTS0040981,94
RTS0040982,100
RTS0040983,141
RTS0040984,112
RTS0040985,113
RTS0040986,1449
RTS0040987,1493
RTS0040988,613
RTS0040989,556
RTS0040990,410
RTS0040991,145
RTS0040992,107
RTS0040993,92
RTS0040994,136
RTS0040995,94
RTS0040996,110
RTS0040997,117
RTS0040998,94
RTS0040999,127
RTS0041000,109
RTS0041001,113
RTS0041002,149
RTS0041003,104
RTS0041004,119
RTS0041005,147
RTS0041006,170
RTS0041007,131
RTS0041008,130
RTS0041009,119
RTS0041010,97
RTS0041011,84
RTS0041012,93
RTS0041013,82
RTS0041014,113
RTS0041015,87
RTS0041016,99
RTS0041017,81
RTS0041018,86
RTS0041019,78
RTS0041020,69
RTS0041021,94
RTS0041022,113
RTS0041023,126
RTS0041024,157
RTS0041025,147
RTS0041026,78
RTS0041027,109
RTS0041028,109
RTS0041029,105
RTS0041030,106
RTS0041031,91
RTS0041032,140
RTS0041033,93
RTS0041034,110
RTS0041035,104
RTS0041036,317
RTS0041037,88
RTS0041038,130
RTS0041039,84
RTS0041040,126
RTS0041041,227
RTS0041042,268
RTS0041043,285
RTS0041044,228
RTS0041045,154
RTS0041046,295
RTS0041047,313
RTS0041048,168
RTS0041049,441
RTS0041050,395
RTS0041051,98
RTS0041052,73
RTS0041053,76
RTS0041054,91
RTS0041055,82
RTS0041056,108
RTS0041057,99
RTS0041058,104
RTS0041059,73
RTS0041060,100
RTS0041061,193
RTS0041062,207
RTS0041063,217
RTS0041064,172
RTS0041066,109
RTS0041067,104
RTS0041068,105
RTS0041069,105
RTS0041070,116
RTS0041071,80
RTS0041072,110
RTS0041073,99
RTS0041074,84
RTS0041075,112
RTS0041076,96
RTS0041077,102
RTS0041078,106
RTS0041079,76
RTS0041080,115
RTS0041081,139
RTS0041082,81
RTS0041083,98
RTS0041084,90
RTS0041085,81
RTS0041086,278
RTS0041087,319
RTS0041088,225
RTS0041089,218
RTS0041090,180
RTS0041091,98
RTS0041092,121
RTS0041093,99
RTS0041094,126
RTS0041095,101
RTS0041096,74
RTS0041097,100
RTS0041098,75
RTS0041099,84
RTS0041100,82
RTS0041101,133
RTS0041102,137
RTS0041103,99
RTS0041104,141
RTS0041105,151
RTS0041106,279
RTS0041107,293
RTS0041108,292
RTS0041109,286
RTS0041110,204
RTS0041111,90
RTS0041112,93
RTS0041113,87
RTS0041114,100
RTS0041115,114
RTS0041116,121
RTS0041117,124
RTS0041118,122
RTS0041119,102
RTS0041120,109
RTS0041121,126
RTS0041122,126
RTS0041123,101
RTS0041124,86
RTS0041125,86
RTS0041126,114
RTS0041127,131
RTS0041128,109
RTS0041129,103
RTS0041130,108
RTS0041131,181
RTS0041132,156
RTS0041133,167
RTS0041134,201
RTS0041135,189
RTS0041136,153
RTS0041137,125
RTS0041138,165
RTS0041139,171
RTS0041140,116
RTS0041141,152
RTS0041142,112
RTS0041143,73
RTS0041144,82
RTS0041145,112
RTS0041146,91
RTS0041147,76
RTS0041148,96
RTS0041149,99
RTS0041150,112
RTS0041151,134
RTS0041152,100
RTS0041153,106
RTS0041154,104
RTS0041155,122
RTS0041156,164
RTS0041157,118
RTS0041158,112
RTS0041159,104
RTS0041160,95
RTS0041161,101
RTS0041162,90
RTS0041163,81
RTS0041164,78
RTS0041165,85
RTS0041166,83
RTS0041167,124
RTS0041168,121
RTS0041169,88
RTS0041170,100
RTS0041171,114
RTS0041172,157
RTS0041173,140
RTS0041174,159
RTS0041175,147
RTS0041176,102
RTS0041177,140
RTS0041178,104
RTS0041179,81
RTS0041180,97
RTS0041181,97
RTS0041182,100
RTS0041183,111
RTS0041184,76
RTS0041185,73
RTS0041186,118
RTS0041187,104
RTS0041188,95
RTS0041189,112
RTS0041190,132
RTS0041191,161
RTS0041192,141
RTS0041193,134
RTS0041194,95
RTS0041195,92
RTS0041196,102
RTS0041197,88
RTS0041198,104
RTS0041199,122
RTS0041200,90
RTS0041201,92
RTS0041202,111
RTS0041203,109
RTS0041204,100
RTS0041205,76
RTS0041206,126
RTS0041207,196
RTS0041208,163
RTS0041209,199
RTS0041210,99
RTS0041211,323
RTS0041212,262
RTS0041213,354
RTS0041214,313
RTS0041215,259
RTS0041216,162
RTS0041217,140
RTS0041218,87
RTS0041219,161
RTS0041220,95
RTS0041221,114
RTS0041222,62
RTS0041223,85
RTS0041224,75
RTS0041225,96
RTS0041226,89
RTS0041227,103
RTS0041228,100
RTS0041229,112
RTS0041230,77
RTS0041231,150
RTS0041232,158
RTS0041233,191
RTS0041234,172
RTS0041235,152
RTS0041236,96
RTS0041237,96
RTS0041238,78
RTS0041239,74
RTS0041240,121
RTS0041241,118
RTS0041242,107
RTS0041243,91
RTS0041244,107
RTS0041246,110
RTS0041247,127
RTS0041248,65
RTS0041249,74
RTS0041250,122
RTS0041251,146
RTS0041252,146
RTS0041253,128
RTS0041254,148
RTS0041255,158
RTS0041256,90
RTS0041257,122
RTS0041258,87
RTS0041259,95
RTS0041260,108
RTS0041261,117
RTS0041262,110
RTS0041263,115
RTS0041265,129
RTS0041266,142
RTS0041267,97
RTS0041268,89
RTS0041269,107
RTS0041270,119
RTS0041271,116
RTS0041272,107
RTS0041273,86
RTS0041274,95
RTS0041275,94
RTS0041276,92
RTS0041277,96
RTS0041278,111
RTS0041279,101
RTS0041280,96
RTS0041281,91
RTS0041282,94
RTS0041283,99
RTS0041284,99
RTS0041285,97
RTS0041286,72
RTS0041287,90
RTS0041288,102
RTS0041289,101
RTS0041290,116
RTS0041291,90
RTS0041292,104
RTS0041293,92
RTS0041294,87
RTS0041295,73
RTS0041296,92
RTS0041297,99
RTS0041298,117
RTS0041299,93
RTS0041300,114
RTS0041301,108
RTS0041302,117
RTS0041303,88
RTS0041304,96
RTS0041305,102
RTS0041306,100
RTS0041307,93
RTS0041308,95
RTS0041309,108
RTS0041310,91
RTS0041311,94
RTS0041312,92
RTS0041313,105
RTS0041314,113
RTS0041315,90
RTS0041316,133
RTS0041317,116
RTS0041318,164
RTS0041319,109
RTS0041320,118
RTS0041321,97
RTS0041322,103
RTS0041323,112
RTS0041324,122
RTS0041325,138
RTS0041326,97
RTS0041327,106
RTS0041328,117
RTS0041329,76
RTS0041330,105
RTS0041331,70
RTS0041332,105
RTS0041333,100
RTS0041334,84
RTS0041335,99
RTS0041346,163
RTS0041347,149
RTS0041348,186
RTS0041349,190
RTS0041350,276
RTS0041351,91
RTS0041352,86
RTS0041353,94
RTS0041354,86
RTS0041355,111
RTS0041356,75
RTS0041357,94
RTS0041358,92
RTS0041359,127
RTS0041360,96
RTS0041361,113
RTS0041362,88
RTS0041363,93
RTS0041364,116
RTS0041365,122
RTS0041366,99
RTS0041367,96
RTS0041368,91
RTS0041369,86
RTS0041370,90
RTS0041371,116
RTS0041372,97
RTS0041373,86
RTS0041374,87
RTS0041375,82
RTS0041376,160
RTS0041377,92
RTS0041378,60
RTS0041379,49
RTS0041380,87
RTS0041381,103
RTS0041382,105
RTS0041383,72
RTS0041384,110
RTS0041385,102
RTS0041386,98
RTS0041387,87
RTS0041388,109
RTS0041389,86
RTS0041390,88
RTS0041391,88
RTS0041392,96
RTS0041393,68
RTS0041394,90
RTS0041395,96
RTS0041396,98
RTS0041397,85
RTS0041398,120
RTS0041399,110
RTS0041400,101
RTS0041401,98
RTS0041402,117
RTS0041403,97
RTS0041404,84
RTS0041405,91
RTS0041406,96
RTS0041407,109
RTS0041408,70
RTS0041409,83
RTS0041410,89
RTS0041411,93
RTS0041412,80
RTS0041413,67
RTS0041414,75
RTS0041415,99
RTS0041416,70
RTS0041417,71
RTS0041418,87
RTS0041419,104
RTS0041420,94
RTS0041421,79
RTS0041422,91
RTS0041423,91
RTS0041424,94
RTS0041425,81
RTS0041426,82
RTS0041427,80
RTS0041428,105
RTS0041429,103
RTS0041430,120
RTS0041431,112
RTS0041432,57
RTS0041433,79
RTS0041434,95
RTS0041435,94
RTS0041436,94
RTS0041437,65
RTS0041438,83
RTS0041439,104
RTS0041440,89
RTS0041441,95
RTS0041442,83
RTS0041443,114
RTS0041444,127
RTS0041445,92
RTS0041446,106
RTS0041447,90
RTS0041448,89
RTS0041449,94
RTS0041450,99
RTS0041451,108
RTS0041452,98
RTS0041453,130
RTS0041454,95
RTS0041455,102
RTS0041456,87
RTS0041457,125
RTS0041458,99
RTS0041459,126
RTS0041460,70
RTS0041461,82
RTS0041462,116
RTS0041463,83
RTS0041464,76
RTS0041465,97
RTS0041466,125
RTS0041467,161
RTS0041468,133
RTS0041469,110
RTS0041470,163
RTS0041471,112
RTS0041472,100
RTS0041473,93
RTS0041474,102
RTS0041475,132
RTS0041476,113
RTS0041477,98
RTS0041478,102
RTS0041479,97
RTS0041480,87
RTS0041481,102
RTS0041482,108
RTS0041483,95
RTS0041484,107
RTS0041485,120
RTS0041486,93
RTS0041487,124
RTS0041488,125
RTS0041489,84
RTS0041490,121
RTS0041491,90
RTS0041492,62
RTS0041493,85
RTS0041494,79
RTS0041495,75
RTS0041496,349
RTS0041497,332
RTS0041498,328
RTS0041499,364
RTS0041500,322
RTS0041501,149
RTS0041502,126
RTS0041503,122
RTS0041504,167
RTS0041505,153
RTS0041506,89
RTS0041507,90
RTS0041508,97
RTS0041509,83
RTS0041510,78
RTS0041511,95
RTS0041512,139
RTS0041513,120
RTS0041514,110
RTS0041515,89
RTS0041516,101
RTS0041517,99
RTS0041518,75
RTS0041519,85
RTS0041520,95
RTS0041521,65
RTS0041522,90
RTS0041523,86
RTS0041524,96
RTS0041525,100
RTS0041526,231
RTS0041527,400
RTS0041528,358
RTS0041529,91
RTS0041530,361
RTS0041531,89
RTS0041532,96
RTS0041533,54
RTS0041534,72
RTS0041535,65
RTS0041536,87
RTS0041537,74
RTS0041538,70
RTS0041540,59
RTS0041541,78
RTS0041542,96
RTS0041543,65
RTS0041544,92
RTS0041545,102
RTS0041546,74
RTS0041547,100
RTS0041548,97
RTS0041549,117
RTS0041550,81
RTS0041551,117
RTS0041552,88
RTS0041553,81
RTS0041554,79
RTS0041555,97
RTS0041556,67
RTS0041557,83
RTS0041558,101
RTS0041559,90
RTS0041560,71
RTS0041561,103
RTS0041562,119
RTS0041563,136
RTS0041564,138
RTS0041565,152
RTS0041566,117
RTS0041567,155
RTS0041568,152
RTS0041569,109
RTS0041570,156
RTS0041571,72
RTS0041572,71
RTS0041573,67
RTS0041574,89
RTS0041575,94
RTS0041576,79
RTS0041577,103
RTS0041578,113
RTS0041579,97
RTS0041580,102
RTS0041581,98
RTS0041582,142
RTS0041583,119
RTS0041584,96
RTS0041585,113
RTS0041586,126
RTS0041587,138
RTS0041588,107
RTS0041589,109
RTS0041590,107
RTS0041591,81
RTS0041592,86
RTS0041593,85
RTS0041594,85
RTS0041595,87
RTS0041596,92
RTS0041597,92
RTS0041598,113
RTS0041599,77
RTS0041600,81
RTS0041601,72
RTS0041602,95
RTS0041603,123
RTS0041604,100
RTS0041605,91
RTS0041606,81
RTS0041607,67
RTS0041608,62
RTS0041609,119
RTS0041610,90
RTS0041611,96
RTS0041612,138
RTS0041613,102
RTS0041614,93
RTS0041615,110
RTS0041616,105
RTS0041617,96
RTS0041618,94
RTS0041619,86
RTS0041620,136
RTS0041621,96
RTS0041622,75
RTS0041623,86
RTS0041624,103
RTS0041625,114
RTS0041626,123
RTS0041627,115
RTS0041628,102
RTS0041629,102
RTS0041630,106
RTS0041631,108
RTS0041632,120
RTS0041633,112
RTS0041634,133
RTS0041635,114
RTS0041636,376
RTS0041637,402
RTS0041638,446
RTS0041639,281
RTS0041640,405
RTS0041641,123
RTS0041642,105
RTS0041643,95
RTS0041644,95
RTS0041645,136
RTS0041646,101
RTS0041647,131
RTS0041648,120
RTS0041649,92
RTS0041650,107
RTS0041651,97
RTS0041652,89
RTS0041653,103
RTS0041654,110
RTS0041655,96
RTS0041656,90
RTS0041657,101
RTS0041658,124
RTS0041659,103
RTS0041660,97
RTS0041661,133
RTS0041662,97
RTS0041663,100
RTS0041664,111
RTS0041665,100
RTS0041666,131
RTS0041667,99
RTS0041668,93
RTS0041669,113
RTS0041670,127
RTS0041671,88
RTS0041672,96
RTS0041673,59
RTS0041674,89
RTS0041675,102
RTS0041676,98
RTS0041677,107
RTS0041678,95
RTS0041679,138
RTS0041680,135
RTS0041681,123
RTS0041682,122
RTS0041683,91
RTS0041684,118
RTS0041685,119
RTS0041686,128
RTS0041687,68
RTS0041688,150
RTS0041689,104
RTS0041690,183
RTS0041691,148
RTS0041692,81
RTS0041693,120
RTS0041694,100
RTS0041695,96
RTS0041696,86
RTS0041697,118
RTS0041698,91
RTS0041699,84
RTS0041700,58
RTS0041701,73
RTS0041702,78
RTS0041703,85
RTS0041704,91
RTS0041705,104
RTS0041706,120
RTS0041707,104
RTS0041708,136
RTS0041709,111
RTS0041710,104
RTS0041711,85
RTS0041712,100
RTS0041713,85
RTS0041714,90
RTS0041715,75
RTS0041716,611
RTS0041717,505
RTS0041718,629
RTS0041719,566
RTS0041720,518
RTS0041721,146
RTS0041722,118
RTS0041723,117
RTS0041724,152
RTS0041725,129
RTS0041726,85
RTS0041727,72
RTS0041728,78
RTS0041729,81
RTS0041730,80
RTS0041731,77
RTS0041732,76
RTS0041733,91
RTS0041734,81
RTS0041735,113
RTS0041736,80
RTS0041737,67
RTS0041738,102
RTS0041739,118
RTS0041740,56
RTS0041741,89
RTS0041742,100
RTS0041743,129
RTS0041744,105
RTS0041745,59
RTS0041746,138
RTS0041747,133
RTS0041748,96
RTS0041749,107
RTS0041750,120
RTS0041751,113
RTS0041752,92
RTS0041753,176
RTS0041754,158
RTS0041755,148
RTS0041756,134
RTS0041757,113
RTS0041758,114
RTS0041759,123
RTS0041760,100
RTS0041761,77
RTS0041762,78
RTS0041763,119
RTS0041764,112
RTS0041765,92
RTS0041766,88
RTS0041767,82
RTS0041768,72
RTS0041769,90
RTS0041770,114
RTS0041771,100
RTS0041772,84
RTS0041773,79
RTS0041774,118
RTS0041775,75
RTS0041776,129
RTS0041777,98
RTS0041778,105
RTS0041779,122
RTS0041780,112
RTS0041781,91
RTS0041782,81
RTS0041783,77
RTS0041784,115
RTS0041785,104
RTS0041786,80
RTS0041787,132
RTS0041788,99
RTS0041789,113
RTS0041790,110
RTS0041791,104
RTS0041793,95
RTS0041794,91
RTS0041795,98
RTS0041796,86
RTS0041797,119
RTS0041798,113
RTS0041799,80
RTS0041800,69
RTS0041801,79
RTS0041802,87
RTS0041803,86
RTS0041804,83
RTS0041805,88
RTS0041806,91
RTS0041807,75
RTS0041808,81
RTS0041809,70
RTS0041810,101
RTS0041811,141
RTS0041812,129
RTS0041813,116
RTS0041814,88
RTS0041815,109
RTS0041816,115
RTS0041817,95
RTS0041818,91
RTS0041819,147
RTS0041820,128
RTS0041821,130
RTS0041822,149
RTS0041823,86
RTS0041824,132
RTS0041825,90
RTS0041826,105
RTS0041827,127
RTS0041828,120
RTS0041829,81
RTS0041830,78
RTS0041831,68
RTS0041832,110
RTS0041833,100
RTS0041834,108
RTS0041835,112
RTS0041836,130
RTS0041837,89
RTS0041838,112
RTS0041839,124
RTS0041840,94
RTS0041841,77
RTS0041842,88
RTS0041843,98
RTS0041844,83
RTS0041845,72
RTS0041846,77
RTS0041847,62
RTS0041848,80
RTS0041849,81
RTS0041850,91
RTS0041851,101
RTS0041852,102
RTS0041853,93
RTS0041854,100
RTS0041855,101
RTS0041856,104
RTS0041857,167
RTS0041858,179
RTS0041859,102
RTS0041860,158
RTS0041861,108
RTS0041862,91
RTS0041863,90
RTS0041864,109
RTS0041865,97
RTS0041866,117
RTS0041867,119
RTS0041868,116
RTS0041869,110
RTS0041870,88
RTS0041871,114
RTS0041872,85
RTS0041873,128
RTS0041874,146
RTS0041875,123
RTS0041876,131
RTS0041877,142
RTS0041878,136
RTS0041879,169
RTS0041880,173
RTS0041881,129
RTS0041882,98
RTS0041883,138
RTS0041884,91
RTS0041885,120
RTS0041886,138
RTS0041887,210
RTS0041888,194
RTS0041889,153
RTS0041890,182
RTS0041891,159
RTS0041892,143
RTS0041893,130
RTS0041894,115
RTS0041895,144
RTS0041896,159
RTS0041897,139
RTS0041898,160
RTS0041899,123
RTS0041900,121
RTS0041901,134
RTS0041902,97
RTS0041903,146
RTS0041904,119
RTS0041905,139
RTS0041906,727
RTS0041907,94
RTS0041908,339
RTS0041909,94
RTS0041910,315
RTS0041911,117
RTS0041912,100
RTS0041913,125
RTS0041914,89
RTS0041915,135
RTS0041916,469
RTS0041917,591
RTS0041918,489
RTS0041919,909
RTS0041920,739
RTS0041922,115
RTS0041923,84
RTS0041924,93
RTS0041925,106
RTS0041926,71
RTS0041927,64
RTS0041928,91
RTS0041929,63
RTS0041930,107
RTS0041931,105
RTS0041932,90
RTS0041933,71
RTS0041934,59
RTS0041935,79
RTS0041936,81
RTS0041937,126
RTS0041938,92
RTS0041939,88
RTS0041940,110
RTS0041941,87
RTS0041942,105
RTS0041943,71
RTS0041944,89
RTS0041945,93
RTS0041946,122
RTS0041947,122
RTS0041948,77
RTS0041949,101
RTS0041950,101
RTS0041951,92
RTS0041952,128
RTS0041953,87
RTS0041954,128
RTS0041955,99
RTS0041956,107
RTS0041957,103
RTS0041958,133
RTS0041959,136
RTS0041960,105
RTS0041961,90
RTS0041962,104
RTS0041963,113
RTS0041964,141
RTS0041965,128
RTS0041966,86
RTS0041967,119
RTS0041968,80
RTS0041969,90
RTS0041971,102
RTS0041972,140
RTS0041973,125
RTS0041974,129
RTS0041975,134
RTS0041976,92
RTS0041977,182
RTS0041978,146
RTS0041979,127
RTS0041980,144
RTS0041981,203
RTS0041982,186
RTS0041983,229
RTS0041984,143
RTS0041985,243
RTS0041986,134
RTS0041987,148
RTS0041988,98
RTS0041989,95
RTS0041990,128
RTS0041991,84
RTS0041992,117
RTS0041993,89
RTS0041994,132
RTS0041995,104
RTS0041996,79
RTS0041997,107
RTS0041998,120
RTS0041999,103
RTS0042000,101
RTS0042001,84
RTS0042002,95
RTS0042003,76
RTS0042004,93
RTS0042005,109
RTS0042006,118
RTS0042007,104
RTS0042008,109
RTS0042009,104
RTS0042010,88
RTS0042011,155
RTS0042012,167
RTS0042013,133
RTS0042014,111
RTS0042015,137
RTS0042016,64
RTS0042017,81
RTS0042018,71
RTS0042019,82
RTS0042020,85
RTS0042021,129
RTS0042022,129
RTS0042023,151
RTS0042024,149
RTS0042025,149
RTS0042026,96
RTS0042027,114
RTS0042028,99
RTS0042029,94
RTS0042030,79
RTS0042031,151
RTS0042032,120
RTS0042033,111
RTS0042034,107
RTS0042035,134
RTS0042036,136
RTS0042037,188
RTS0042038,165
RTS0042039,135
RTS0042040,123
RTS0042041,144
RTS0042042,90
RTS0042043,78
RTS0042044,120
RTS0042045,113
RTS0042046,134
RTS0042047,102
RTS0042048,106
RTS0042049,104
RTS0042050,99
RTS0042051,100
RTS0042052,92
RTS0042053,100
RTS0042054,68
RTS0042055,60
RTS0042056,113
RTS0042057,74
RTS0042058,82
RTS0042059,78
RTS0042060,98
RTS0042061,106
RTS0042062,118
RTS0042063,126
RTS0042064,115
RTS0042065,121
RTS0042066,109
RTS0042067,112
RTS0042068,118
RTS0042069,90
RTS0042071,111
RTS0042072,87
RTS0042073,98
RTS0042074,80
RTS0042075,104
RTS0042076,84
RTS0042077,51
RTS0042078,63
RTS0042079,92
RTS0042080,83
RTS0042081,162
RTS0042082,155
RTS0042083,116
RTS0042084,109
RTS0042085,95
RTS0042086,69
RTS0042087,113
RTS0042088,82
RTS0042089,69
RTS0042090,94
RTS0042091,137
RTS0042092,118
RTS0042093,85
RTS0042094,92
RTS0042095,87
RTS0042096,108
RTS0042097,76
RTS0042098,85
RTS0042099,109
RTS0042100,99
RTS0042101,112
RTS0042102,93
RTS0042103,93
RTS0042104,79
RTS0042105,105
RTS0042106,114
RTS0042107,98
RTS0042108,85
RTS0042109,87
RTS0042110,95
RTS0042111,103
RTS0042112,91
RTS0042113,137
RTS0042114,102
RTS0042115,116
RTS0042116,71
RTS0042117,107
RTS0042118,84
RTS0042119,81
RTS0042120,79
RTS0042121,98
RTS0042122,94
RTS0042123,114
RTS0042124,70
RTS0042125,88
RTS0042126,84
RTS0042127,104
RTS0042128,96
RTS0042129,88
RTS0042130,97
RTS0042131,93
RTS0042132,87
RTS0042133,107
RTS0042134,90
RTS0042135,98
RTS0042136,90
RTS0042137,123
RTS0042138,90
RTS0042139,105
RTS0042140,103
RTS0042141,96
RTS0042142,105
RTS0042143,131
RTS0042144,96
RTS0042145,90
RTS0042146,220
RTS0042147,186
RTS0042148,182
RTS0042149,183
RTS0042150,144
RTS0042151,112
RTS0042152,104
RTS0042153,106
RTS0042154,112
RTS0042155,98
RTS0042156,99
RTS0042157,90
RTS0042158,94
RTS0042159,80
RTS0042160,91
RTS0042161,72
RTS0042162,90
RTS0042163,78
RTS0042164,116
RTS0042165,98
RTS0042166,96
RTS0042167,103
RTS0042168,103
RTS0042169,111
RTS0042170,116
RTS0042171,116
RTS0042172,96
RTS0042173,95
RTS0042174,110
RTS0042175,89
RTS0042176,97
RTS0042177,110
RTS0042178,145
RTS0042179,121
RTS0042180,99
RTS0042181,86
RTS0042182,72
RTS0042183,99
RTS0042184,95
RTS0042185,101
RTS0042186,108
RTS0042187,94
RTS0042188,102
RTS0042189,110
RTS0042190,85
RTS0042191,162
RTS0042192,109
RTS0042193,111
RTS0042194,124
RTS0042195,74
RTS0042196,84
RTS0042197,96
RTS0042198,79
RTS0042199,118
RTS0042200,85
RTS0042201,94
RTS0042202,69
RTS0042203,83
RTS0042204,66
RTS0042205,84
RTS0042206,78
RTS0042207,96
RTS0042208,95
RTS0042209,81
RTS0042210,71
RTS0042211,73
RTS0042212,89
RTS0042213,95
RTS0042214,102
RTS0042215,96
RTS0042216,97
RTS0042217,112
RTS0042218,81
RTS0042219,68
RTS0042220,98
RTS0042221,89
RTS0042222,86
RTS0042223,91
RTS0042224,82
RTS0042225,79
RTS0042226,110
RTS0042227,83
RTS0042228,112
RTS0042229,86
RTS0042230,104
RTS0042231,92
RTS0042232,83
RTS0042233,124
RTS0042234,117
RTS0042235,100
RTS0042236,133
RTS0042237,104
RTS0042238,86
RTS0042239,81
RTS0042240,118
RTS0042241,92
RTS0042242,86
RTS0042243,94
RTS0042244,83
RTS0042245,92
RTS0042246,166
RTS0042247,196
RTS0042248,315
RTS0042249,200
RTS0042250,201
RTS0042251,95
RTS0042252,96
RTS0042253,81
RTS0042254,114
RTS0042255,117
RTS0042256,131
RTS0042257,106
RTS0042258,77
RTS0042259,107
RTS0042260,107
RTS0042261,128
RTS0042262,130
RTS0042263,137
RTS0042264,147
RTS0042265,141
RTS0042266,103
RTS0042267,100
RTS0042268,62
RTS0042269,49
RTS0042270,81
RTS0042271,93
RTS0042272,94
RTS0042273,95
RTS0042274,77
RTS0042275,93
RTS0042276,125
RTS0042277,91
RTS0042278,100
RTS0042279,135
RTS0042280,94
RTS0042281,51
RTS0042282,67
RTS0042283,97
RTS0042284,64
RTS0042285,89
RTS0042286,94
RTS0042287,114
RTS0042288,131
RTS0042289,123
RTS0042290,141
RTS0042291,195
RTS0042292,186
RTS0042293,157
RTS0042294,144
RTS0042295,150
RTS0042296,83
RTS0042297,112
RTS0042298,80
RTS0042299,106
RTS0042300,83
RTS0042301,95
RTS0042302,82
RTS0042303,83
RTS0042304,129
RTS0042305,105
RTS0042306,102
RTS0042307,109
RTS0042308,98
RTS0042309,123
RTS0042310,123
RTS0042311,66
RTS0042312,72
RTS0042313,75
RTS0042314,93
RTS0042315,90
RTS0042316,117
RTS0042317,97
RTS0042318,90
RTS0042319,79
RTS0042320,73
RTS0042321,98
RTS0042322,96
RTS0042323,90
RTS0042324,98
RTS0042325,75
RTS0042326,107
RTS0042327,98
RTS0042328,96
RTS0042329,109
RTS0042330,129
RTS0042331,71
RTS0042332,106
RTS0042333,103
RTS0042334,90
RTS0042335,99
RTS0042336,89
RTS0042337,123
RTS0042338,77
RTS0042339,97
RTS0042340,80
RTS0042341,109
RTS0042342,101
RTS0042343,137
RTS0042344,103
RTS0042345,96
RTS0042346,95
RTS0042347,66
RTS0042348,79
RTS0042349,88
RTS0042350,78
RTS0042351,97
RTS0042352,114
RTS0042353,129
RTS0042354,99
RTS0042355,76
RTS0042356,82
RTS0042357,93
RTS0042358,98
RTS0042359,105
RTS0042360,107
RTS0042361,80
RTS0042362,139
RTS0042363,130
RTS0042364,111
RTS0042365,92
RTS0042366,111
RTS0042367,134
RTS0042368,132
RTS0042369,100
RTS0042370,154
RTS0042371,122
RTS0042372,99
RTS0042373,127
RTS0042374,69
RTS0042375,91
RTS0042376,79
RTS0042377,68
RTS0042378,75
RTS0042379,99
RTS0042380,57
RTS0042381,165
RTS0042382,193
RTS0042383,191
RTS0042384,164
RTS0042385,178
RTS0042386,106
RTS0042387,117
RTS0042388,132
RTS0042389,119
RTS0042390,93
RTS0042391,86
RTS0042392,112
RTS0042393,78
RTS0042394,82
RTS0042395,102
RTS0042396,96
RTS0042397,107
RTS0042398,97
RTS0042399,118
RTS0042400,125
RTS0042401,133
RTS0042402,129
RTS0042403,102
RTS0042404,116
RTS0042405,113
RTS0042406,88
RTS0042407,64
RTS0042408,85
RTS0042409,84
RTS0042410,109
RTS0042411,78
RTS0042412,72
RTS0042413,76
RTS0042414,102
RTS0042415,113
RTS0042416,283
RTS0042417,387
RTS0042418,381
RTS0042419,309
RTS0042420,286
RTS0042421,105
RTS0042422,90
RTS0042423,83
RTS0042424,111
RTS0042425,65
RTS0042426,118
RTS0042427,88
RTS0042428,127
RTS0042429,114
RTS0042430,95
RTS0042431,176
RTS0042432,336
RTS0042433,167
RTS0042434,336
RTS0042435,217
RTS0042436,95
RTS0042437,97
RTS0042438,107
RTS0042439,110
RTS0042440,81
RTS0042441,104
RTS0042442,92
RTS0042443,83
RTS0042444,110
RTS0042445,114
RTS0042446,111
RTS0042447,88
RTS0042448,122
RTS0042449,84
RTS0042450,101
RTS0042451,96
RTS0042452,93
RTS0042453,109
RTS0042454,100
RTS0042455,74
RTS0042456,93
RTS0042457,139
RTS0042458,124
RTS0042460,114
RTS0042461,164
RTS0042462,145
RTS0042463,121
RTS0042464,177
RTS0042465,166
RTS0042466,87
RTS0042467,71
RTS0042468,107
RTS0042469,106
RTS0042470,107
RTS0042471,106
RTS0042472,107
RTS0042473,122
RTS0042474,109
RTS0042475,107
RTS0042476,141
RTS0042477,90
RTS0042478,87
RTS0042479,108
RTS0042480,79
RTS0042481,150
RTS0042482,233
RTS0042483,475
RTS0042484,348
RTS0042485,178
RTS0042486,72
RTS0042487,85
RTS0042488,71
RTS0042489,94
RTS0042490,86
RTS0042491,86
RTS0042492,82
RTS0042493,77
RTS0042494,79
RTS0042495,84
RTS0042496,86
RTS0042497,82
RTS0042498,87
RTS0042499,111
RTS0042500,84
RTS0042501,90
RTS0042502,96
RTS0042503,91
RTS0042504,77
RTS0042505,104
RTS0042506,78
RTS0042507,111
RTS0042508,71
RTS0042509,88
RTS0042510,59
RTS0042515,82
RTS0042522,69
RTS0042526,68
RTS0042527,87
RTS0042528,80
RTS0042529,67
RTS0042530,75
RTS0042531,93
RTS0042532,77
RTS0042533,97
RTS0042534,95
RTS0042535,78
RTS0042536,88
RTS0042537,77
RTS0042538,89
RTS0042539,97
RTS0042540,109
RTS0042541,72
RTS0042542,67
RTS0042543,78
RTS0042544,82
RTS0042545,67
RTS0042546,81
RTS0042547,66
RTS0042548,79
RTS0042549,79
RTS0042550,62
RTS0042551,80
RTS0042552,87
RTS0042553,65
RTS0042554,100
RTS0042555,81
RTS0042556,82
RTS0042557,79
RTS0042558,105
RTS0042559,100
RTS0042560,71
RTS0042561,69
RTS0042562,53
RTS0042563,118
RTS0042564,89
RTS0042565,98
RTS0042566,128
RTS0042567,113
RTS0042568,122
RTS0042569,172
RTS0042570,134
RTS0042571,162
RTS0042572,136
RTS0042573,132
RTS0042574,135
RTS0042575,122
RTS0042576,77
RTS0042577,117
RTS0042578,94
RTS0042579,97
RTS0042580,98
RTS0042581,139
RTS0042582,127
RTS0042583,236
RTS0042584,95
RTS0042585,75
RTS0042586,151
RTS0042587,228
RTS0042588,219
RTS0042589,167
RTS0042590,180
RTS0042591,78
RTS0042592,99
RTS0042593,78
RTS0042594,67
RTS0042595,66
RTS0042596,95
RTS0042597,85
RTS0042598,87
RTS0042599,104
RTS0042600,70
RTS0042601,83
RTS0042602,80
RTS0042603,82
RTS0042604,122
RTS0042605,84
RTS0042606,127
RTS0042607,75
RTS0042608,99
RTS0042609,96
RTS0042610,95
RTS0042611,158
RTS0042612,144
RTS0042613,145
RTS0042614,148
RTS0042615,187
RTS0042616,119
RTS0042617,145
RTS0042618,173
RTS0042619,130
RTS0042620,128
RTS0042621,61
RTS0042622,70
RTS0042623,104
RTS0042624,82
RTS0042625,51
RTS0042626,106
RTS0042627,137
RTS0042628,69
RTS0042629,98
RTS0042630,100
RTS0042631,81
RTS0042633,92
RTS0042634,91
RTS0042635,91
RTS0042636,186
RTS0042637,215
RTS0042638,204
RTS0042639,162
RTS0042640,242
RTS0042641,86
RTS0042642,73
RTS0042643,40
RTS0042644,81
RTS0042645,72
RTS0042646,282
RTS0042647,308
RTS0042648,394
RTS0042649,294
RTS0042650,219
RTS0042651,80
RTS0042652,62
RTS0042653,75
RTS0042654,72
RTS0042655,82
RTS0042656,96
RTS0042657,69
RTS0042658,87
RTS0042659,72
RTS0042660,97
RTS0042661,67
RTS0042662,60
RTS0042663,77
RTS0042664,67
RTS0042665,81
RTS0042666,96
RTS0042667,82
RTS0042668,62
RTS0042669,79
RTS0042670,84
RTS0042671,141
RTS0042672,86
RTS0042673,92
RTS0042674,94
RTS0042675,94
RTS0042676,77
RTS0042678,111
RTS0042679,120
RTS0042680,114
RTS0042681,265
RTS0042682,268
RTS0042683,253
RTS0042684,157
RTS0042685,246
RTS0042686,131
RTS0042687,86
RTS0042688,82
RTS0042689,77
RTS0042690,102
RTS0042691,77
RTS0042692,94
RTS0042693,85
RTS0042694,3
RTS0042695,83
RTS0042696,91
RTS0042697,82
RTS0042698,72
RTS0042699,64
RTS0042700,91
RTS0042701,94
RTS0042702,66
RTS0042703,84
RTS0042704,91
RTS0042705,90
RTS0042706,72
RTS0042707,65
RTS0042708,75
RTS0042709,124
RTS0042710,107
RTS0042711,189
RTS0042712,223
RTS0042713,136
RTS0042714,150
RTS0042715,113
RTS0042716,74
RTS0042717,83
RTS0042718,74
RTS0042719,66
RTS0042720,72
RTS0042721,133
RTS0042722,90
RTS0042723,99
RTS0042724,93
RTS0042725,104
RTS0042726,70
RTS0042727,62
RTS0042728,76
RTS0042729,61
RTS0042730,92
RTS0042731,75
RTS0042732,98
RTS0042733,108
RTS0042734,99
RTS0042735,95
RTS0042736,186
RTS0042737,231
RTS0042738,205
RTS0042739,142
RTS0042740,194
RTS0042741,95
RTS0042742,77
RTS0042743,97
RTS0042744,87
RTS0042745,73
RTS0042746,115
RTS0042747,85
RTS0042748,87
RTS0042749,76
RTS0042750,84
RTS0042751,84
RTS0042752,104
RTS0042753,120
RTS0042754,80
RTS0042755,77
RTS0042756,93
RTS0042757,137
RTS0042758,56
RTS0042759,78
RTS0042760,86
RTS0042761,77
RTS0042762,76
RTS0042763,80
RTS0042764,100
RTS0042765,67
RTS0042766,150
RTS0042767,135
RTS0042768,143
RTS0042769,144
RTS0042770,117
RTS0042771,336
RTS0042772,358
RTS0042773,339
RTS0042774,318
RTS0042775,286
RTS0042776,67
RTS0042777,123
RTS0042778,81
RTS0042779,100
RTS0042780,88
RTS0042781,98
RTS0042782,96
RTS0042783,125
RTS0042784,132
RTS0042785,91
RTS0042786,140
RTS0042787,98
RTS0042788,100
RTS0042789,124
RTS0042790,118
RTS0042791,350
RTS0042792,193
RTS0042793,211
RTS0042794,244
RTS0042795,251
RTS0042796,105
RTS0042797,99
RTS0042798,73
RTS0042799,91
RTS0042800,97
RTS0042801,96
RTS0042802,110
RTS0042803,96
RTS0042804,81
RTS0042805,107
RTS0042806,72
RTS0042807,140
RTS0042808,118
RTS0042809,140
RTS0042810,110
RTS0042811,110
RTS0042812,147
RTS0042813,109
RTS0042814,149
RTS0042815,143
RTS0042816,105
RTS0042817,120
RTS0042818,91
RTS0042819,132
RTS0042820,110
RTS0042821,109
RTS0042822,85
RTS0042823,83
RTS0042824,103
RTS0042825,96
RTS0042826,92
RTS0042827,103
RTS0042828,104
RTS0042829,90
RTS0042830,107
RTS0042831,126
RTS0042832,131
RTS0042833,104
RTS0042834,123
RTS0042835,96
RTS0042836,100
RTS0042837,101
RTS0042838,120
RTS0042839,100
RTS0042840,112
RTS0042841,126
RTS0042842,146
RTS0042843,142
RTS0042844,145
RTS0042845,179
RTS0042846,109
RTS0042847,115
RTS0042848,170
RTS0042849,123
RTS0042850,101
RTS0042851,112
RTS0042852,98
RTS0042853,144
RTS0042854,111
RTS0042855,90
RTS0042856,91
RTS0042857,110
RTS0042858,131
RTS0042859,164
RTS0042860,138
RTS0042861,98
RTS0042862,62
RTS0042863,92
RTS0042864,76
RTS0042865,90
RTS0042866,103
RTS0042867,117
RTS0042868,90
RTS0042869,132
RTS0042870,107
RTS0042871,101
RTS0042872,72
RTS0042873,80
RTS0042874,84
RTS0042875,112
RTS0042876,162
RTS0042877,115
RTS0042878,123
RTS0042879,103
RTS0042880,152
RTS0042881,91
RTS0042882,113
RTS0042883,116
RTS0042884,146
RTS0042885,122
RTS0042886,110
RTS0042887,105
RTS0042888,107
RTS0042889,102
RTS0042890,112
RTS0042891,70
RTS0042892,125
RTS0042893,112
RTS0042894,88
RTS0042895,89
RTS0042896,150
RTS0042897,175
RTS0042898,105
RTS0042899,176
RTS0042900,157
RTS0042901,78
RTS0042902,84
RTS0042903,68
RTS0042904,78
RTS0042905,97
RTS0042906,100
RTS0042907,79
RTS0042908,90
RTS0042909,105
RTS0042910,82
RTS0042911,89
RTS0042912,114
RTS0042913,111
RTS0042914,72
RTS0042915,68
RTS0042916,96
RTS0042917,103
RTS0042918,103
RTS0042919,104
RTS0042920,89
RTS0042921,123
RTS0042922,131
RTS0042923,109
RTS0042924,72
RTS0042925,148
RTS0042926,106
RTS0042927,83
RTS0042928,101
RTS0042929,101
RTS0042930,84
RTS0042931,97
RTS0042932,113
RTS0042933,97
RTS0042934,92
RTS0042935,82
RTS0042936,138
RTS0042937,110
RTS0042938,181
RTS0042939,165
RTS0042940,126
RTS0042941,202
RTS0042942,284
RTS0042943,304
RTS0042944,316
RTS0042945,259
RTS0042946,111
RTS0042947,130
RTS0042948,69
RTS0042949,105
RTS0042950,79
RTS0042951,86
RTS0042952,117
RTS0042953,92
RTS0042954,78
RTS0042955,101
RTS0042956,84
RTS0042957,109
RTS0042958,101
RTS0042959,126
RTS0042960,116
RTS0042961,101
RTS0042962,89
RTS0042963,114
RTS0042964,110
RTS0042965,153
RTS0042966,98
RTS0042967,104
RTS0042968,88
RTS0042969,92
RTS0042970,122
RTS0042971,151
RTS0042972,108
RTS0042973,111
RTS0042974,109
RTS0042975,111
RTS0042976,132
RTS0042977,156
RTS0042978,114
RTS0042979,88
RTS0042980,107
RTS0042981,103
RTS0042982,108
RTS0042983,109
RTS0042984,76
RTS0042985,84
RTS0042986,112
RTS0042987,118
RTS0042988,129
RTS0042989,115
RTS0042990,90
RTS0042991,91
RTS0042992,95
RTS0042993,88
RTS0042994,112
RTS0042995,105
RTS0042996,84
RTS0042997,76
RTS0042998,101
RTS0042999,102
RTS0043000,119
RTS0043001,110
RTS0043002,102
RTS0043003,86
RTS0043004,123
RTS0043005,86
RTS0043006,91
RTS0043007,121
RTS0043008,95
RTS0043009,99
RTS0043010,99
RTS0043011,112
RTS0043012,105
RTS0043013,90
RTS0043014,105
RTS0043015,110
RTS0043016,122
RTS0043017,140
RTS0043018,97
RTS0043019,114
RTS0043020,82
RTS0043021,128
RTS0043022,126
RTS0043023,140
RTS0043024,152
RTS0043025,183
RTS0043026,94
RTS0043027,126
RTS0043028,124
RTS0043029,118
RTS0043030,130
RTS0043031,103
RTS0043032,137
RTS0043033,121
RTS0043034,109
RTS0043035,91
RTS0043036,119
RTS0043037,96
RTS0043038,103
RTS0043039,96
RTS0043040,151
RTS0043041,101
RTS0043042,104
RTS0043043,98
RTS0043044,83
RTS0043045,88
RTS0043046,60
RTS0043047,89
RTS0043048,104
RTS0043049,100
RTS0043050,85
RTS0043051,133
RTS0043052,102
RTS0043053,71
RTS0043054,102
RTS0043055,85
RTS0043056,106
RTS0043057,92
RTS0043058,131
RTS0043059,97
RTS0043060,94
RTS0043061,478
RTS0043062,191
RTS0043063,245
RTS0043064,224
RTS0043065,282
RTS0043066,113
RTS0043067,95
RTS0043068,104
RTS0043069,100
RTS0043070,123
RTS0043071,82
RTS0043072,83
RTS0043073,105
RTS0043074,98
RTS0043075,102
RTS0043076,127
RTS0043077,211
RTS0043078,140
RTS0043079,161
RTS0043080,182
RTS0043081,78
RTS0043082,98
RTS0043083,101
RTS0043084,96
RTS0043085,117
RTS0043086,96
RTS0043087,121
RTS0043088,91
RTS0043089,94
RTS0043090,92
RTS0043091,67
RTS0043092,77
RTS0043093,112
RTS0043094,132
RTS0043095,101
RTS0043096,100
RTS0043097,58
RTS0043098,100
RTS0043099,105
RTS0043100,94
RTS0043101,102
RTS0043102,84
RTS0043103,120
RTS0043104,146
RTS0043105,97
RTS0043106,121
RTS0043107,104
RTS0043108,83
RTS0043109,86
RTS0043110,95
RTS0043111,148
RTS0043112,120
RTS0043113,139
RTS0043114,138
RTS0043115,115
RTS0043116,137
RTS0043117,107
RTS0043118,80
RTS0043119,91
RTS0043120,104
RTS0043121,75
RTS0043122,93
RTS0043123,91
RTS0043124,88
RTS0043125,78
RTS0043126,107
RTS0043127,85
RTS0043128,132
RTS0043129,105
RTS0043130,123
RTS0043131,102
RTS0043132,66
RTS0043133,73
RTS0043134,84
RTS0043135,79
RTS0043136,108
RTS0043137,100
RTS0043138,132
RTS0043139,78
RTS0043140,74
RTS0043141,100
RTS0043142,94
RTS0043143,112
RTS0043144,95
RTS0043145,76
RTS0043146,95
RTS0043147,108
RTS0043148,101
RTS0043149,82
RTS0043150,54
RTS0043151,113
RTS0043152,139
RTS0043153,123
RTS0043154,123
RTS0043155,108
RTS0043156,612
RTS0043157,601
RTS0043159,624
RTS0043160,1361
RTS0043161,95
RTS0043162,133
RTS0043163,134
RTS0043164,93
RTS0043165,141
RTS0043167,105
RTS0043168,115
RTS0043169,101
RTS0043170,103
RTS0043171,74
RTS0043172,110
RTS0043173,97
RTS0043174,86
RTS0043175,85
RTS0043176,92
RTS0043177,106
RTS0043178,128
RTS0043179,121
RTS0043180,106
RTS0043181,105
RTS0043182,117
RTS0043183,112
RTS0043184,70
RTS0043185,89
RTS0043186,213
RTS0043187,122
RTS0043188,107
RTS0043189,147
RTS0043190,161
RTS0043191,91
RTS0043192,93
RTS0043193,105
RTS0043194,107
RTS0043195,109
RTS0043196,154
RTS0043197,140
RTS0043198,111
RTS0043199,133
RTS0043200,126
RTS0043201,120
RTS0043202,139
RTS0043203,116
RTS0043204,159
RTS0043205,188
RTS0043206,115
RTS0043207,120
RTS0043208,133
RTS0043209,83
RTS0043210,95
RTS0043211,94
RTS0043212,117
RTS0043213,99
RTS0043214,105
RTS0043215,101
RTS0043216,118
RTS0043217,111
RTS0043218,117
RTS0043219,140
RTS0043220,147
RTS0043221,85
RTS0043222,112
RTS0043223,107
RTS0043224,85
RTS0043225,76
RTS0043226,135
RTS0043227,98
RTS0043228,122
RTS0043229,119
RTS0043230,139
RTS0043231,175
RTS0043232,146
RTS0043233,183
RTS0043234,91
RTS0043235,122
RTS0043236,77
RTS0043237,99
RTS0043238,76
RTS0043239,98
RTS0043240,128
RTS0043241,99
RTS0043242,116
RTS0043243,133
RTS0043244,80
RTS0043245,110
RTS0043246,120
RTS0043247,141
RTS0043248,76
RTS0043249,100
RTS0043250,156
RTS0043251,78
RTS0043252,101
RTS0043253,103
RTS0043254,111
RTS0043255,99
RTS0043256,118
RTS0043257,92
RTS0043258,95
RTS0043259,106
RTS0043260,104
RTS0043261,77
RTS0043262,132
RTS0043263,76
RTS0043264,89
RTS0043265,92
RTS0043266,127
RTS0043267,149
RTS0043268,77
RTS0043269,143
RTS0043270,147
RTS0043271,164
RTS0043272,151
RTS0043273,131
RTS0043274,170
RTS0043275,143
RTS0043276,88
RTS0043277,111
RTS0043278,126
RTS0043279,134
RTS0043280,98
RTS0043281,117
RTS0043282,144
RTS0043283,113
RTS0043284,161
RTS0043285,110
RTS0043286,109
RTS0043287,124
RTS0043288,146
RTS0043289,140
RTS0043290,85
RTS0043291,193
RTS0043292,150
RTS0043293,131
RTS0043294,148
RTS0043295,129
RTS0043296,94
RTS0043297,73
RTS0043299,101
RTS0043300,135
RTS0043301,91
RTS0043302,109
RTS0043303,105
RTS0043304,91
RTS0043305,96
RTS0043306,101
RTS0043307,119
RTS0043308,86
RTS0043309,109
RTS0043310,117
RTS0043311,119
RTS0043312,98
RTS0043313,127
RTS0043314,132
RTS0043315,89
RTS0043316,106
RTS0043317,76
RTS0043318,107
RTS0043319,102
RTS0043320,103
RTS0043321,110
RTS0043322,88
RTS0043323,114
RTS0043324,127
RTS0043325,120
RTS0043326,83
RTS0043327,94
RTS0043328,101
RTS0043329,96
RTS0043330,108
RTS0043331,99
RTS0043332,81
RTS0043333,78
RTS0043334,97
RTS0043335,85
RTS0043336,128
RTS0043337,109
RTS0043338,114
RTS0043339,93
RTS0043340,113
RTS0043341,95
RTS0043342,76
RTS0043343,82
RTS0043344,87
RTS0043345,90
RTS0043346,90
RTS0043347,127
RTS0043348,107
RTS0043349,92
RTS0043350,105
RTS0043351,158
RTS0043352,140
RTS0043353,163
RTS0043354,141
RTS0043355,136
RTS0043356,153
RTS0043357,124
RTS0043358,137
RTS0043359,163
RTS0043360,139
RTS0043361,208
RTS0043362,218
RTS0043363,170
RTS0043364,153
RTS0043365,165
RTS0043366,80
RTS0043367,75
RTS0043368,115
RTS0043369,60
RTS0043370,74
RTS0043371,172
RTS0043372,133
RTS0043373,161
RTS0043374,102
RTS0043375,92
RTS0043376,238
RTS0043377,416
RTS0043378,222
RTS0043379,253
RTS0043380,279
RTS0043381,121
RTS0043382,101
RTS0043383,123
RTS0043384,83
RTS0043385,93
RTS0043386,102
RTS0043387,126
RTS0043388,107
RTS0043389,124
RTS0043390,105
RTS0043391,122
RTS0043392,95
RTS0043393,127
RTS0043394,103
RTS0043395,112
RTS0043396,211
RTS0043397,155
RTS0043398,172
RTS0043399,202
RTS0043400,83
RTS0043401,94
RTS0043402,92
RTS0043403,97
RTS0043404,113
RTS0043405,77
RTS0043406,76
RTS0043407,90
RTS0043408,102
RTS0043409,80
RTS0043410,89
RTS0043411,86
RTS0043412,73
RTS0043413,70
RTS0043414,90
RTS0043415,104
RTS0043416,104
RTS0043417,94
RTS0043418,121
RTS0043419,92
RTS0043420,93
RTS0043421,153
RTS0043422,95
RTS0043423,119
RTS0043424,93
RTS0043425,129
RTS0043426,104
RTS0043427,112
RTS0043428,102
RTS0043429,107
RTS0043430,91
RTS0043431,94
RTS0043432,84
RTS0043433,101
RTS0043434,130
RTS0043435,107
RTS0043436,108
RTS0043437,95
RTS0043438,91
RTS0043439,105
RTS0043440,106
RTS0043441,88
RTS0043442,98
RTS0043443,112
RTS0043444,103
RTS0043445,107
RTS0043446,74
RTS0043447,86
RTS0043448,85
RTS0043449,97
RTS0043450,95
RTS0043451,89
RTS0043452,133
RTS0043453,125
RTS0043454,147
RTS0043455,99
RTS0043456,120
RTS0043457,102
RTS0043458,93
RTS0043459,89
RTS0043460,107
RTS0043461,92
RTS0043462,116
RTS0043463,98
RTS0043464,94
RTS0043465,112
RTS0043466,206
RTS0043467,164
RTS0043468,171
RTS0043469,128
RTS0043470,170
RTS0043471,86
RTS0043472,133
RTS0043473,81
RTS0043474,95
RTS0043475,108
RTS0043476,86
RTS0043477,112
RTS0043478,112
RTS0043479,89
RTS0043480,92
RTS0043481,128
RTS0043482,142
RTS0043483,121
RTS0043484,95
RTS0043485,133
RTS0043486,130
RTS0043487,122
RTS0043488,139
RTS0043489,164
RTS0043490,130
RTS0043491,146
RTS0043492,122
RTS0043493,138
RTS0043494,137
RTS0043495,159
RTS0043496,83
RTS0043497,98
RTS0043498,93
RTS0043499,115
RTS0043500,109
RTS0043501,93
RTS0043502,83
RTS0043503,68
RTS0043504,93
RTS0043505,115
RTS0043506,100
RTS0043507,90
RTS0043508,88
RTS0043509,134
RTS0043510,109
RTS0043511,104
RTS0043512,90
RTS0043513,86
RTS0043514,101
RTS0043515,95
RTS0043516,101
RTS0043517,87
RTS0043518,118
RTS0043519,127
RTS0043520,116
RTS0043521,97
RTS0043522,89
RTS0043523,122
RTS0043524,85
RTS0043525,106
RTS0043526,103
RTS0043527,108
RTS0043528,79
RTS0043529,73
RTS0043530,71
RTS0043531,87
RTS0043532,89
RTS0043533,105
RTS0043534,105
RTS0043535,100
RTS0043536,92
RTS0043537,116
RTS0043538,95
RTS0043539,110
RTS0043540,87
RTS0043541,181
RTS0043542,140
RTS0043543,134
RTS0043544,184
RTS0043545,118
RTS0043546,107
RTS0043547,115
RTS0043548,119
RTS0043549,117
RTS0043550,109
RTS0043551,120
RTS0043552,107
RTS0043553,121
RTS0043554,112
RTS0043555,97
RTS0043556,83
RTS0043557,82
RTS0043558,94
RTS0043559,93
RTS0043560,95
RTS0043561,140
RTS0043562,91
RTS0043563,102
RTS0043564,106
RTS0043565,96
RTS0043566,198
RTS0043567,115
RTS0043568,174
RTS0043569,179
RTS0043570,227
RTS0043571,105
RTS0043572,121
RTS0043573,116
RTS0043574,108
RTS0043575,92
RTS0043576,182
RTS0043577,148
RTS0043578,79
RTS0043579,145
RTS0043580,156
RTS0043581,101
RTS0043582,130
RTS0043583,96
RTS0043584,117
RTS0043585,84
RTS0043586,88
RTS0043587,122
RTS0043588,80
RTS0043589,85
RTS0043590,108
RTS0043591,79
RTS0043592,84
RTS0043593,77
RTS0043594,91
RTS0043595,90
RTS0043596,73
RTS0043597,83
RTS0043598,77
RTS0043599,106
RTS0043600,95
RTS0043601,93
RTS0043602,64
RTS0043603,84
RTS0043604,84
RTS0043605,79
RTS0043606,105
RTS0043607,94
RTS0043608,104
RTS0043609,90
RTS0043610,100
RTS0043611,100
RTS0043612,93
RTS0043613,79
RTS0043614,83
RTS0043615,100
RTS0043616,94
RTS0043617,81
RTS0043618,122
RTS0043619,75
RTS0043620,68
RTS0043621,118
RTS0043622,94
RTS0043623,115
RTS0043624,137
RTS0043625,105
RTS0043626,87
RTS0043627,101
RTS0043628,128
RTS0043629,92
RTS0043630,118
RTS0043631,84
RTS0043632,92
RTS0043633,109
RTS0043634,84
RTS0043635,78
RTS0043636,68
RTS0043637,93
RTS0043638,101
RTS0043639,86
RTS0043640,96
RTS0043641,297
RTS0043642,210
RTS0043643,269
RTS0043644,254
RTS0043645,277
RTS0043646,110
RTS0043647,93
RTS0043648,100
RTS0043649,77
RTS0043650,119
RTS0043651,74
RTS0043652,109
RTS0043653,70
RTS0043654,94
RTS0043655,85
RTS0043656,66
RTS0043657,103
RTS0043658,129
RTS0043659,89
RTS0043660,108
RTS0043661,128
RTS0043663,86
RTS0043664,73
RTS0043665,101
RTS0043666,95
RTS0043667,112
RTS0043668,86
RTS0043669,93
RTS0043670,78
RTS0043671,91
RTS0043672,115
RTS0043673,95
RTS0043674,97
RTS0043675,100
RTS0043676,115
RTS0043677,128
RTS0043678,114
RTS0043679,152
RTS0043680,112
RTS0043681,107
RTS0043682,72
RTS0043683,111
RTS0043684,130
RTS0043685,126
RTS0043686,109
RTS0043687,116
RTS0043688,84
RTS0043689,93
RTS0043690,76
RTS0043691,132
RTS0043692,113
RTS0043693,117
RTS0043694,96
RTS0043695,129
RTS0043696,84
RTS0043697,98
RTS0043698,111
RTS0043699,125
RTS0043700,92
RTS0043701,72
RTS0043702,127
RTS0043703,92
RTS0043704,103
RTS0043705,88
RTS0043706,154
RTS0043707,108
RTS0043708,84
RTS0043709,83
RTS0043710,98
RTS0043711,79
RTS0043712,103
RTS0043713,71
RTS0043714,71
RTS0043715,80
RTS0043716,132
RTS0043717,108
RTS0043718,101
RTS0043719,113
RTS0043720,79
RTS0043721,90
RTS0043722,92
RTS0043723,102
RTS0043724,96
RTS0043725,98
RTS0043726,87
RTS0043727,88
RTS0043728,77
RTS0043729,87
RTS0043730,77
RTS0043731,86
RTS0043732,79
RTS0043733,107
RTS0043734,82
RTS0043735,105
RTS0043736,97
RTS0043737,141
RTS0043738,111
RTS0043739,128
RTS0043740,123
RTS0043741,135
RTS0043742,121
RTS0043743,106
RTS0043744,156
RTS0043745,79
RTS0043746,76
RTS0043747,110
RTS0043748,92
RTS0043749,91
RTS0043750,88
RTS0043751,91
RTS0043752,90
RTS0043753,104
RTS0043754,81
RTS0043755,154
RTS0043756,76
RTS0043757,79
RTS0043758,109
RTS0043759,101
RTS0043760,77
RTS0043761,179
RTS0043762,88
RTS0043763,86
RTS0043764,102
RTS0043765,106
RTS0043766,83
RTS0043767,90
RTS0043768,73
RTS0043769,89
RTS0043770,62
RTS0043771,80
RTS0043772,77
RTS0043773,84
RTS0043774,71
RTS0043775,72
RTS0043776,77
RTS0043777,92
RTS0043778,99
RTS0043779,99
RTS0043780,118
RTS0043781,122
RTS0043782,126
RTS0043783,81
RTS0043784,97
RTS0043785,61
RTS0043786,136
RTS0043787,117
RTS0043788,104
RTS0043789,109
RTS0043790,94
RTS0043791,80
RTS0043792,99
RTS0043793,81
RTS0043794,89
RTS0043795,81
RTS0043796,88
RTS0043797,105
RTS0043798,98
RTS0043799,69
RTS0043800,84
RTS0043801,75
RTS0043802,91
RTS0043803,106
RTS0043804,94
RTS0043805,90
RTS0043806,85
RTS0043807,68
RTS0043808,83
RTS0043809,78
RTS0043810,93
RTS0043811,103
RTS0043812,127
RTS0043813,101
RTS0043814,99
RTS0043815,104
RTS0043816,194
RTS0043817,125
RTS0043818,129
RTS0043819,160
RTS0043820,271
RTS0043821,102
RTS0043822,90
RTS0043823,95
RTS0043824,84
RTS0043825,76
RTS0043826,78
RTS0043827,96
RTS0043828,101
RTS0043829,62
RTS0043830,87
RTS0043831,130
RTS0043832,92
RTS0043833,144
RTS0043834,100
RTS0043835,97
RTS0043836,104
RTS0043837,107
RTS0043838,74
RTS0043839,94
RTS0043840,80
RTS0043841,76
RTS0043842,97
RTS0043843,89
RTS0043844,93
RTS0043845,83
RTS0043846,86
RTS0043847,102
RTS0043848,124
RTS0043849,133
RTS0043850,157
RTS0043851,119
RTS0043852,106
RTS0043853,122
RTS0043854,106
RTS0043855,1
RTS0043856,67
RTS0043857,71
RTS0043858,70
RTS0043859,95
RTS0043860,86
RTS0043861,160
RTS0043862,230
RTS0043863,129
RTS0043864,108
RTS0043865,109
RTS0043866,110
RTS0043867,123
RTS0043868,127
RTS0043869,113
RTS0043870,86
RTS0043871,111
RTS0043872,113
RTS0043873,84
RTS0043874,87
RTS0043875,92
RTS0043876,85
RTS0043877,76
RTS0043878,101
RTS0043879,120
RTS0043880,111
RTS0043881,109
RTS0043882,137
RTS0043883,107
RTS0043884,115
RTS0043885,79
RTS0043886,123
RTS0043887,110
RTS0043888,118
RTS0043889,72
RTS0043890,143
RTS0043891,116
RTS0043892,120
RTS0043893,136
RTS0043894,132
RTS0043895,96
RTS0043896,101
RTS0043897,141
RTS0043898,114
RTS0043899,137
RTS0043900,117
RTS0043901,135
RTS0043902,93
RTS0043903,116
RTS0043904,140
RTS0043905,121
RTS0043906,88
RTS0043907,95
RTS0043908,60
RTS0043909,87
RTS0043910,138
RTS0043911,121
RTS0043912,220
RTS0043913,95
RTS0043914,89
RTS0043915,79
RTS0043916,94
RTS0043917,104
RTS0043918,80
RTS0043919,90
RTS0043920,184
RTS0043921,146
RTS0043922,104
RTS0043923,127
RTS0043924,174
RTS0043925,137
RTS0043926,114
RTS0043927,100
RTS0043928,105
RTS0043929,89
RTS0043930,62
RTS0043931,112
RTS0043932,124
RTS0043933,103
RTS0043934,84
RTS0043935,102
RTS0043936,78
RTS0043937,73
RTS0043938,73
RTS0043939,60
RTS0043940,87
RTS0043941,97
RTS0043942,78
RTS0043943,106
RTS0043944,82
RTS0043945,91
RTS0043946,76
RTS0043947,115
RTS0043948,98
RTS0043949,78
RTS0043950,86
RTS0043951,96
RTS0043952,113
RTS0043953,102
RTS0043954,73
RTS0043955,86
RTS0043956,99
RTS0043957,82
RTS0043958,137
RTS0043959,87
RTS0043960,95
RTS0043961,94
RTS0043962,111
RTS0043963,86
RTS0043964,100
RTS0043965,90
RTS0043966,142
RTS0043967,128
RTS0043968,128
RTS0043969,138
RTS0043970,155
RTS0043971,101
RTS0043972,127
RTS0043973,116
RTS0043974,131
RTS0043975,109
RTS0043976,107
RTS0043977,93
RTS0043978,131
RTS0043979,119
RTS0043980,119
RTS0043981,109
RTS0043982,119
RTS0043983,119
RTS0043984,97
RTS0043985,112
RTS0043986,98
RTS0043987,156
RTS0043988,136
RTS0043989,102
RTS0043990,108
RTS0043991,79
RTS0043992,91
RTS0043993,84
RTS0043994,98
RTS0043996,82
RTS0043997,69
RTS0043998,72
RTS0043999,101
RTS0044000,82
RTS0044001,92
RTS0044002,90
RTS0044003,142
RTS0044004,139
RTS0044005,123
RTS0044006,146
RTS0044007,178
RTS0044008,146
RTS0044009,180
RTS0044010,167
RTS0044011,143
RTS0044012,165
RTS0044013,173
RTS0044014,123
RTS0044015,136
RTS0044016,119
RTS0044017,86
RTS0044018,114
RTS0044019,105
RTS0044020,111
RTS0044021,74
RTS0044022,120
RTS0044023,105
RTS0044024,90
RTS0044025,103
RTS0044026,88
RTS0044027,98
RTS0044028,70
RTS0044029,130
RTS0044030,97
RTS0044031,102
RTS0044032,90
RTS0044033,92
RTS0044034,131
RTS0044035,76
RTS0044036,187
RTS0044037,145
RTS0044038,187
RTS0044039,106
RTS0044040,164
RTS0044041,113
RTS0044042,154
RTS0044043,167
RTS0044044,165
RTS0044045,146
RTS0044046,97
RTS0044047,120
RTS0044048,95
RTS0044049,88
RTS0044050,109
RTS0044051,73
RTS0044052,123
RTS0044053,72
RTS0044054,88
RTS0044055,111
RTS0044056,119
RTS0044057,89
RTS0044058,99
RTS0044059,102
RTS0044060,107
RTS0044061,104
RTS0044062,74
RTS0044063,87
RTS0044064,103
RTS0044065,83
RTS0044067,137
RTS0044068,142
RTS0044069,131
RTS0044070,100
RTS0044071,88
RTS0044072,98
RTS0044073,79
RTS0044074,94
RTS0044075,79
RTS0044076,85
RTS0044077,91
RTS0044078,73
RTS0044079,94
RTS0044080,86
RTS0044081,126
RTS0044082,104
RTS0044083,138
RTS0044084,118
RTS0044085,93
RTS0044086,88
RTS0044087,83
RTS0044088,79
RTS0044089,97
RTS0044090,101
RTS0044091,101
RTS0044092,103
RTS0044093,100
RTS0044094,101
RTS0044095,83
RTS0044096,88
RTS0044097,97
RTS0044098,75
RTS0044099,92
RTS0044100,105
RTS0044101,97
RTS0044102,129
RTS0044103,80
RTS0044104,95
RTS0044105,110
RTS0044106,144
RTS0044107,141
RTS0044108,115
RTS0044109,146
RTS0044110,170
RTS0044111,126
RTS0044112,122
RTS0044113,134
RTS0044114,112
RTS0044115,149
RTS0044116,111
RTS0044117,89
RTS0044118,87
RTS0044119,105
RTS0044120,98
RTS0044121,119
RTS0044122,128
RTS0044123,78
RTS0044124,86
RTS0044125,99
RTS0044126,114
RTS0044127,119
RTS0044128,107
RTS0044129,107
RTS0044130,92
RTS0044131,147
RTS0044132,123
RTS0044133,107
RTS0044134,117
RTS0044135,110
RTS0044136,83
RTS0044137,93
RTS0044138,116
RTS0044139,116
RTS0044140,113
RTS0044141,110
RTS0044142,114
RTS0044143,111
RTS0044144,123
RTS0044145,76
RTS0044146,90
RTS0044147,92
RTS0044148,96
RTS0044149,101
RTS0044150,112
RTS0044151,116
RTS0044152,90
RTS0044153,120
RTS0044154,105
RTS0044155,139
RTS0044156,134
RTS0044157,154
RTS0044158,259
RTS0044159,188
RTS0044160,140
RTS0044161,110
RTS0044162,146
RTS0044163,145
RTS0044164,148
RTS0044165,91
RTS0044166,121
RTS0044167,88
RTS0044168,100
RTS0044169,122
RTS0044170,109
RTS0044171,96
RTS0044172,98
RTS0044173,93
RTS0044174,93
RTS0044175,120
RTS0044176,111
RTS0044177,112
RTS0044178,124
RTS0044180,86
RTS0044181,101
RTS0044182,118
RTS0044183,93
RTS0044184,101
RTS0044185,100
RTS0044186,139
RTS0044187,128
RTS0044188,94
RTS0044189,107
RTS0044190,106
RTS0044191,121
RTS0044192,116
RTS0044193,101
RTS0044194,103
RTS0044195,123
RTS0044196,152
RTS0044197,75
RTS0044198,141
RTS0044199,127
RTS0044200,80
RTS0044206,116
RTS0044207,106
RTS0044208,91
RTS0044209,82
RTS0044210,88
RTS0044211,152
RTS0044212,123
RTS0044213,103
RTS0044214,133
RTS0044215,111
RTS0044216,125
RTS0044217,132
RTS0044218,146
RTS0044219,126
RTS0044220,97
RTS0044221,100
RTS0044222,79
RTS0044223,93
RTS0044224,102
RTS0044225,73
RTS0044226,107
RTS0044227,106
RTS0044228,72
RTS0044229,75
RTS0044230,101
RTS0044231,118
RTS0044232,99
RTS0044233,101
RTS0044234,111
RTS0044235,131
RTS0044236,98
RTS0044237,122
RTS0044238,112
RTS0044239,103
RTS0044240,96
RTS0044241,94
RTS0044242,166
RTS0044243,112
RTS0044244,111
RTS0044245,81
RTS0044246,286
RTS0044247,229
RTS0044248,231
RTS0044249,229
RTS0044250,140
RTS0044251,111
RTS0044252,90
RTS0044253,128
RTS0044254,86
RTS0044255,130
RTS0044256,113
RTS0044257,120
RTS0044258,121
RTS0044259,104
RTS0044260,116
RTS0044261,195
RTS0044262,135
RTS0044263,116
RTS0044264,118
RTS0044265,121
RTS0044266,125
RTS0044267,87
RTS0044268,128
RTS0044269,96
RTS0044270,102
RTS0044271,112
RTS0044272,119
RTS0044273,114
RTS0044274,113
RTS0044275,128
RTS0044276,112
RTS0044277,94
RTS0044278,84
RTS0044279,70
RTS0044280,124
RTS0044281,144
RTS0044282,115
RTS0044283,116
RTS0044284,103
RTS0044285,90
RTS0044286,93
RTS0044287,108
RTS0044288,89
RTS0044289,98
RTS0044290,92
RTS0044291,92
RTS0044292,94
RTS0044293,90
RTS0044294,81
RTS0044295,105
RTS0044296,104
RTS0044297,102
RTS0044298,122
RTS0044299,102
RTS0044300,108
RTS0044301,125
RTS0044302,123
RTS0044303,108
RTS0044304,123
RTS0044305,98
RTS0044306,164
RTS0044307,117
RTS0044308,207
RTS0044309,195
RTS0044310,219
RTS0044311,90
RTS0044312,109
RTS0044313,85
RTS0044314,101
RTS0044315,103
RTS0044316,101
RTS0044317,123
RTS0044318,88
RTS0044319,109
RTS0044320,34
RTS0044321,88
RTS0044322,90
RTS0044323,123
RTS0044324,94
RTS0044325,99
RTS0044326,97
RTS0044327,111
RTS0044328,74
RTS0044329,100
RTS0044330,83
RTS0044331,1758
RTS0044332,1627
RTS0044333,2218
RTS0044334,2009
RTS0044335,1859
RTS0044336,102
RTS0044337,85
RTS0044338,109
RTS0044339,111
RTS0044340,79
RTS0044341,107
RTS0044342,107
RTS0044343,95
RTS0044344,110
RTS0044345,85
RTS0044346,311
RTS0044347,449
RTS0044348,417
RTS0044349,479
RTS0044350,443
RTS0044351,222
RTS0044352,147
RTS0044353,284
RTS0044354,154
RTS0044355,244
RTS0044356,82
RTS0044357,97
RTS0044358,106
RTS0044359,145
RTS0044360,84
RTS0044361,134
RTS0044362,124
RTS0044363,113
RTS0044364,114
RTS0044365,100
RTS0044366,206
RTS0044367,170
RTS0044368,225
RTS0044369,239
RTS0044370,178
RTS0044371,93
RTS0044372,77
RTS0044373,88
RTS0044374,107
RTS0044375,118
RTS0044376,149
RTS0044377,274
RTS0044378,226
RTS0044379,274
RTS0044380,219
RTS0044381,130
RTS0044382,138
RTS0044383,156
RTS0044384,94
RTS0044385,125
RTS0044386,115
RTS0044387,112
RTS0044388,120
RTS0044389,106
RTS0044390,131
RTS0044391,191
RTS0044392,214
RTS0044393,233
RTS0044394,149
RTS0044395,135
RTS0044396,117
RTS0044397,88
RTS0044399,76
RTS0044400,80
RTS0044401,100
RTS0044402,124
RTS0044403,149
RTS0044404,142
RTS0044405,105
RTS0044406,91
RTS0044407,92
RTS0044408,109
RTS0044409,109
RTS0044410,69
RTS0044411,93
RTS0044412,85
RTS0044413,77
RTS0044414,99
RTS0044415,107
RTS0044416,209
RTS0044417,184
RTS0044418,158
RTS0044419,138
RTS0044420,180
RTS0044421,85
RTS0044422,88
RTS0044423,108
RTS0044424,95
RTS0044425,121
RTS0044426,87
RTS0044427,86
RTS0044428,90
RTS0044429,101
RTS0044430,99
RTS0044431,97
RTS0044432,118
RTS0044433,91
RTS0044434,117
RTS0044435,101
RTS0044436,89
RTS0044437,105
RTS0044438,120
RTS0044439,140
RTS0044440,141
RTS0044441,106
RTS0044442,121
RTS0044443,161
RTS0044444,78
RTS0044445,110
RTS0044446,133
RTS0044447,120
RTS0044448,85
RTS0044449,122
RTS0044450,96
RTS0044451,90
RTS0044452,138
RTS0044453,104
RTS0044454,128
RTS0044455,109
RTS0044456,99
RTS0044457,138
RTS0044458,82
RTS0044459,127
RTS0044460,104
RTS0044461,155
RTS0044462,108
RTS0044463,86
RTS0044464,95
RTS0044465,122
RTS0044466,132
RTS0044467,111
RTS0044468,98
RTS0044469,106
RTS0044470,135
RTS0044471,116
RTS0044472,121
RTS0044473,98
RTS0044474,119
RTS0044475,128
RTS0044476,126
RTS0044477,158
RTS0044478,91
RTS0044479,114
RTS0044480,116
RTS0044481,98
RTS0044482,129
RTS0044483,104
RTS0044484,140
RTS0044485,94
RTS0044486,119
RTS0044487,119
RTS0044488,111
RTS0044489,132
RTS0044490,69
RTS0044491,124
RTS0044492,99
RTS0044493,103
RTS0044494,124
RTS0044495,123
RTS0044496,167
RTS0044497,154
RTS0044498,166
RTS0044499,213
RTS0044500,181
RTS0044501,157
RTS0044502,141
RTS0044503,161
RTS0044504,144
RTS0044505,136
RTS0044506,125
RTS0044507,72
RTS0044508,114
RTS0044509,166
RTS0044510,112
RTS0044511,84
RTS0044512,102
RTS0044513,97
RTS0044514,92
RTS0044515,136
RTS0044516,117
RTS0044517,122
RTS0044518,161
RTS0044519,124
RTS0044520,125
RTS0044521,127
RTS0044522,118
RTS0044523,126
RTS0044524,80
RTS0044525,93
RTS0044526,93
RTS0044527,147
RTS0044528,110
RTS0044529,150
RTS0044530,83
RTS0044531,125
RTS0044532,92
RTS0044533,97
RTS0044534,116
RTS0044535,98
RTS0044536,120
RTS0044537,104
RTS0044538,108
RTS0044539,102
RTS0044540,90
RTS0044541,99
RTS0044542,110
RTS0044543,99
RTS0044544,113
RTS0044545,101
RTS0044546,144
RTS0044547,108
RTS0044548,116
RTS0044549,161
RTS0044550,134
RTS0044551,102
RTS0044552,120
RTS0044553,111
RTS0044554,97
RTS0044555,121
RTS0044556,98
RTS0044557,97
RTS0044558,74
RTS0044559,81
RTS0044560,85
RTS0044561,101
RTS0044562,88
RTS0044563,123
RTS0044564,109
RTS0044565,105
RTS0044566,92
RTS0044567,86
RTS0044568,95
RTS0044569,119
RTS0044570,90
RTS0044571,85
RTS0044572,71
RTS0044573,56
RTS0044574,112
RTS0044575,90
RTS0044576,69
RTS0044577,76
RTS0044578,108
RTS0044579,95
RTS0044580,76
RTS0044581,85
RTS0044582,121
RTS0044583,97
RTS0044584,113
RTS0044585,62
RTS0044586,81
RTS0044587,90
RTS0044588,77
RTS0044589,85
RTS0044590,77
RTS0044591,226
RTS0044592,145
RTS0044593,137
RTS0044594,170
RTS0044595,88
RTS0044596,99
RTS0044597,94
RTS0044598,115
RTS0044599,120
RTS0044600,78
RTS0044601,77
RTS0044602,97
RTS0044603,85
RTS0044604,120
RTS0044605,124
RTS0044606,92
RTS0044607,76
RTS0044608,66
RTS0044609,73
RTS0044610,96
RTS0044611,116
RTS0044612,83
RTS0044613,100
RTS0044614,100
RTS0044615,87
RTS0044616,68
RTS0044617,94
RTS0044618,77
RTS0044619,101
RTS0044620,97
RTS0044621,140
RTS0044622,131
RTS0044623,157
RTS0044624,132
RTS0044625,87
RTS0044626,103
RTS0044627,75
RTS0044628,72
RTS0044629,93
RTS0044630,95
RTS0044631,86
RTS0044632,113
RTS0044633,99
RTS0044634,102
RTS0044635,109
RTS0044636,85
RTS0044637,75
RTS0044638,119
RTS0044639,117
RTS0044640,109
RTS0044641,77
RTS0044642,81
RTS0044643,88
RTS0044644,132
RTS0044645,77
RTS0044646,102
RTS0044647,72
RTS0044648,79
RTS0044649,117
RTS0044650,83
RTS0044651,102
RTS0044652,135
RTS0044653,108
RTS0044654,146
RTS0044655,121
RTS0044656,111
RTS0044657,83
RTS0044658,99
RTS0044659,82
RTS0044660,92
RTS0044661,137
RTS0044662,114
RTS0044663,119
RTS0044664,167
RTS0044665,126
RTS0044666,108
RTS0044667,100
RTS0044668,130
RTS0044669,158
RTS0044670,147
RTS0044671,106
RTS0044672,110
RTS0044673,139
RTS0044674,135
RTS0044675,146
RTS0044676,138
RTS0044677,124
RTS0044678,107
RTS0044679,111
RTS0044680,124
RTS0044681,77
RTS0044682,83
RTS0044683,91
RTS0044684,107
RTS0044685,108
RTS0044686,196
RTS0044687,221
RTS0044688,240
RTS0044689,248
RTS0044690,273
RTS0044691,106
RTS0044692,136
RTS0044693,147
RTS0044694,138
RTS0044695,92
RTS0044696,145
RTS0044697,133
RTS0044698,123
RTS0044699,133
RTS0044700,162
RTS0044701,141
RTS0044702,109
RTS0044703,141
RTS0044704,125
RTS0044705,102
RTS0044706,70
RTS0044707,107
RTS0044708,76
RTS0044709,82
RTS0044710,78
RTS0044711,90
RTS0044712,128
RTS0044714,108
RTS0044715,90
RTS0044716,160
RTS0044717,137
RTS0044718,163
RTS0044719,95
RTS0044720,163
RTS0044721,124
RTS0044722,129
RTS0044723,75
RTS0044724,96
RTS0044725,102
RTS0044726,144
RTS0044727,123
RTS0044728,130
RTS0044729,103
RTS0044730,126
RTS0044731,115
RTS0044732,107
RTS0044733,94
RTS0044734,83
RTS0044735,126
RTS0044736,92
RTS0044737,99
RTS0044738,93
RTS0044739,87
RTS0044740,82
RTS0044741,79
RTS0044742,87
RTS0044743,121
RTS0044744,89
RTS0044745,88
RTS0044746,113
RTS0044747,104
RTS0044748,62
RTS0044749,91
RTS0044750,92
RTS0044751,84
RTS0044752,95
RTS0044753,129
RTS0044754,90
RTS0044755,108
RTS0044756,125
RTS0044757,100
RTS0044758,123
RTS0044759,142
RTS0044760,96
RTS0044761,130
RTS0044762,110
RTS0044763,124
RTS0044764,102
RTS0044765,76
RTS0044766,95
RTS0044767,107
RTS0044768,127
RTS0044769,89
RTS0044770,83
RTS0044771,78
RTS0044772,72
RTS0044773,100
RTS0044774,87
RTS0044775,100
RTS0044776,115
RTS0044777,119
RTS0044778,101
RTS0044779,113
RTS0044780,133
RTS0044781,152
RTS0044782,152
RTS0044783,174
RTS0044784,118
RTS0044785,116
RTS0044786,122
RTS0044787,120
RTS0044788,131
RTS0044789,150
RTS0044790,99
RTS0044791,272
RTS0044792,324
RTS0044793,107
RTS0044794,111
RTS0044795,94
RTS0044796,110
RTS0044797,148
RTS0044798,118
RTS0044799,107
RTS0044800,116
RTS0044801,77
RTS0044802,124
RTS0044803,89
RTS0044804,126
RTS0044805,105
RTS0044806,108
RTS0044807,88
RTS0044808,116
RTS0044809,91
RTS0044810,92
RTS0044811,104
RTS0044812,136
RTS0044813,131
RTS0044814,177
RTS0044815,169
RTS0044816,122
RTS0044817,117
RTS0044818,132
RTS0044819,103
RTS0044820,79
RTS0044821,117
RTS0044822,104
RTS0044823,94
RTS0044824,83
RTS0044825,110
RTS0044826,117
RTS0044827,124
RTS0044828,116
RTS0044829,119
RTS0044830,103
RTS0044831,76
RTS0044832,93
RTS0044833,109
RTS0044834,100
RTS0044835,88
RTS0044836,139
RTS0044837,119
RTS0044838,161
RTS0044839,114
RTS0044840,125
RTS0044841,82
RTS0044842,71
RTS0044843,74
RTS0044844,86
RTS0044845,99
RTS0044846,66
RTS0044847,89
RTS0044848,125
RTS0044849,114
RTS0044850,115
RTS0044851,103
RTS0044852,102
RTS0044853,96
RTS0044854,70
RTS0044855,102
RTS0044856,102
RTS0044857,84
RTS0044858,93
RTS0044859,82
RTS0044860,109
RTS0044861,94
RTS0044862,78
RTS0044863,102
RTS0044864,76
RTS0044865,138
RTS0044866,129
RTS0044867,131
RTS0044868,102
RTS0044869,115
RTS0044870,117
RTS0044871,103
RTS0044872,77
RTS0044873,99
RTS0044874,112
RTS0044875,117
RTS0044876,108
RTS0044877,162
RTS0044878,156
RTS0044879,132
RTS0044880,173
RTS0044881,84
RTS0044882,117
RTS0044883,84
RTS0044884,82
RTS0044885,85
RTS0044886,117
RTS0044887,84
RTS0044888,120
RTS0044889,95
RTS0044890,70
RTS0044891,114
RTS0044892,118
RTS0044893,125
RTS0044894,94
RTS0044895,111
RTS0044896,226
RTS0044897,194
RTS0044898,180
RTS0044899,215
RTS0044900,162
RTS0044901,119
RTS0044902,114
RTS0044903,153
RTS0044904,102
RTS0044905,125
RTS0044906,562
RTS0044907,455
RTS0044908,477
RTS0044909,657
RTS0044910,404
RTS0044911,90
RTS0044912,88
RTS0044913,98
RTS0044914,108
RTS0044915,80
RTS0044916,102
RTS0044917,112
RTS0044918,97
RTS0044919,87
RTS0044920,124
RTS0044921,176
RTS0044922,177
RTS0044923,204
RTS0044924,162
RTS0044925,175
RTS0044926,93
RTS0044927,98
RTS0044928,103
RTS0044929,93
RTS0044930,90
RTS0044931,93
RTS0044932,114
RTS0044933,114
RTS0044934,86
RTS0044935,128
RTS0044936,115
RTS0044937,92
RTS0044938,108
RTS0044939,114
RTS0044940,108
RTS0044941,98
RTS0044942,107
RTS0044943,83
RTS0044944,91
RTS0044945,81
RTS0044946,100
RTS0044947,92
RTS0044948,108
RTS0044949,82
RTS0044950,81
RTS0044951,70
RTS0044952,78
RTS0044953,95
RTS0044954,94
RTS0044955,70
RTS0044956,135
RTS0044957,160
RTS0044958,113
RTS0044959,107
RTS0044960,123
RTS0044961,87
RTS0044962,101
RTS0044963,73
RTS0044964,87
RTS0044965,92
RTS0044966,97
RTS0044967,88
RTS0044968,124
RTS0044969,84
RTS0044970,90
RTS0044971,110
RTS0044972,115
RTS0044973,98
RTS0044974,94
RTS0044975,92
RTS0044976,100
RTS0044977,89
RTS0044978,85
RTS0044979,129
RTS0044980,87
RTS0044981,87
RTS0044982,87
RTS0044983,69
RTS0044984,90
RTS0044985,167
RTS0044986,62
RTS0044987,94
RTS0044988,86
RTS0044989,80
RTS0044990,107
RTS0044991,86
RTS0044992,87
RTS0044993,75
RTS0044994,71
RTS0044995,96
RTS0044996,89
RTS0044997,98
RTS0044998,98
RTS0044999,79
RTS0045000,93
RTS0045001,129
RTS0045002,166
RTS0045003,101
RTS0045004,143
RTS0045005,131
RTS0045006,122
RTS0045007,162
RTS0045008,172
RTS0045009,116
RTS0045010,109
RTS0045011,93
RTS0045012,81
RTS0045013,66
RTS0045014,111
RTS0045015,108
RTS0045016,129
RTS0045017,198
RTS0045018,250
RTS0045019,206
RTS0045020,170
RTS0045021,95
RTS0045022,94
RTS0045023,105
RTS0045024,107
RTS0045025,136
RTS0045026,101
RTS0045027,100
RTS0045028,100
RTS0045029,110
RTS0045030,114
RTS0045031,72
RTS0045032,90
RTS0045033,111
RTS0045034,107
RTS0045035,101
RTS0045036,107
RTS0045038,144
RTS0045039,98
RTS0045040,77
RTS0045041,122
RTS0045042,117
RTS0045043,83
RTS0045044,129
RTS0045045,161
RTS0045046,75
RTS0045047,111
RTS0045048,85
RTS0045049,99
RTS0045050,87
RTS0045051,91
RTS0045052,89
RTS0045053,86
RTS0045054,101
RTS0045055,77
RTS0045056,116
RTS0045057,140
RTS0045058,86
RTS0045059,98
RTS0045060,120
RTS0045061,85
RTS0045063,84
RTS0045064,92
RTS0045065,128
RTS0045066,143
RTS0045067,240
RTS0045068,254
RTS0045069,205
RTS0045070,228
RTS0045071,105
RTS0045072,114
RTS0045073,136
RTS0045074,150
RTS0045075,107
RTS0045076,100
RTS0045077,66
RTS0045078,95
RTS0045079,70
RTS0045080,81
RTS0045081,104
RTS0045082,91
RTS0045083,137
RTS0045084,125
RTS0045085,90
RTS0045086,88
RTS0045087,64
RTS0045088,96
RTS0045089,80
RTS0045090,92
RTS0045091,103
RTS0045092,77
RTS0045093,73
RTS0045094,88
RTS0045095,107
RTS0045096,101
RTS0045097,94
RTS0045098,74
RTS0045099,89
RTS0045100,100
RTS0045101,124
RTS0045102,77
RTS0045103,97
RTS0045104,68
RTS0045105,96
RTS0045106,109
RTS0045107,111
RTS0045108,113
RTS0045109,93
RTS0045110,91
RTS0045111,113
RTS0045112,89
RTS0045113,116
RTS0045114,107
RTS0045115,93
RTS0045116,107
RTS0045117,91
RTS0045118,93
RTS0045119,70
RTS0045120,104
RTS0045121,105
RTS0045122,123
RTS0045123,145
RTS0045124,91
RTS0045125,83
RTS0045126,109
RTS0045127,117
RTS0045128,114
RTS0045129,133
RTS0045130,95
RTS0045131,122
RTS0045132,116
RTS0045133,84
RTS0045134,115
RTS0045135,96
RTS0045136,114
RTS0045137,127
RTS0045138,102
RTS0045139,113
RTS0045140,82
RTS0045141,100
RTS0045142,100
RTS0045143,122
RTS0045144,92
RTS0045145,85
RTS0045146,66
RTS0045147,94
RTS0045148,99
RTS0045149,95
RTS0045150,59
RTS0045151,87
RTS0045152,98
RTS0045153,97
RTS0045154,113
RTS0045155,101
RTS0045156,112
RTS0045157,108
RTS0045158,74
RTS0045159,108
RTS0045160,126
RTS0045161,83
RTS0045162,115
RTS0045163,95
RTS0045164,115
RTS0045165,92
RTS0045166,112
RTS0045167,105
RTS0045168,116
RTS0045169,106
RTS0045170,126
RTS0045171,154
RTS0045172,120
RTS0045173,118
RTS0045174,124
RTS0045175,156
RTS0045176,87
RTS0045177,93
RTS0045178,93
RTS0045179,91
RTS0045180,129
RTS0045181,102
RTS0045182,99
RTS0045183,96
RTS0045184,96
RTS0045185,116
RTS0045186,118
RTS0045187,111
RTS0045188,94
RTS0045189,95
RTS0045190,123
RTS0045191,86
RTS0045192,93
RTS0045193,89
RTS0045194,94
RTS0045195,72
RTS0045196,87
RTS0045197,91
RTS0045198,135
RTS0045199,80
RTS0045200,100
RTS0045201,100
RTS0045202,116
RTS0045203,118
RTS0045204,112
RTS0045205,111
RTS0045206,96
RTS0045207,110
RTS0045208,93
RTS0045209,87
RTS0045210,84
RTS0045211,92
RTS0045212,117
RTS0045213,82
RTS0045214,92
RTS0045215,99
RTS0045216,134
RTS0045217,118
RTS0045218,160
RTS0045219,107
RTS0045220,109
RTS0045221,114
RTS0045222,100
RTS0045223,111
RTS0045224,107
RTS0045225,89
RTS0045226,326
RTS0045227,259
RTS0045228,390
RTS0045229,247
RTS0045230,264
RTS0045231,143
RTS0045232,154
RTS0045233,122
RTS0045234,127
RTS0045235,112
RTS0045236,194
RTS0045237,166
RTS0045238,124
RTS0045239,131
RTS0045240,221
RTS0045241,137
RTS0045242,187
RTS0045243,93
RTS0045244,128
RTS0045245,86
RTS0045246,69
RTS0045247,87
RTS0045248,70
RTS0045249,113
RTS0045250,73
RTS0045251,161
RTS0045252,99
RTS0045253,128
RTS0045254,88
RTS0045255,103
RTS0045256,79
RTS0045257,102
RTS0045258,121
RTS0045259,100
RTS0045260,83
RTS0045261,95
RTS0045262,177
RTS0045263,136
RTS0045264,113
RTS0045265,168
RTS0045266,117
RTS0045267,157
RTS0045268,166
RTS0045269,137
RTS0045270,145
RTS0045271,88
RTS0045272,63
RTS0045273,78
RTS0045274,95
RTS0045275,122
RTS0045276,80
RTS0045277,107
RTS0045278,139
RTS0045279,66
RTS0045280,104
RTS0045281,89
RTS0045282,127
RTS0045283,123
RTS0045284,84
RTS0045285,135
RTS0045286,113
RTS0045287,115
RTS0045288,93
RTS0045289,80
RTS0045290,80
RTS0045291,88
RTS0045292,134
RTS0045293,97
RTS0045294,116
RTS0045295,93
RTS0045296,134
RTS0045297,130
RTS0045298,157
RTS0045299,118
RTS0045300,151
RTS0045301,158
RTS0045302,107
RTS0045303,110
RTS0045304,81
RTS0045305,137
RTS0045306,115
RTS0045307,94
RTS0045308,136
RTS0045309,81
RTS0045310,108
RTS0045311,44
RTS0045312,80
RTS0045313,69
RTS0045314,88
RTS0045315,72
RTS0045316,142
RTS0045317,118
RTS0045318,121
RTS0045319,89
RTS0045320,103
RTS0045321,90
RTS0045322,92
RTS0045323,100
RTS0045324,102
RTS0045325,88
RTS0045326,100
RTS0045327,161
RTS0045328,116
RTS0045329,81
RTS0045330,79
RTS0045331,88
RTS0045332,80
RTS0045333,107
RTS0045334,90
RTS0045335,85
RTS0045336,93
RTS0045337,108
RTS0045338,108
RTS0045339,126
RTS0045340,85
RTS0045341,67
RTS0045342,107
RTS0045343,95
RTS0045344,102
RTS0045345,79
RTS0045346,88
RTS0045347,87
RTS0045348,102
RTS0045349,115
RTS0045350,93
RTS0045351,96
RTS0045352,74
RTS0045353,79
RTS0045354,90
RTS0045355,57
RTS0045356,108
RTS0045357,91
RTS0045358,96
RTS0045359,113
RTS0045360,105
RTS0045361,152
RTS0045362,104
RTS0045363,89
RTS0045364,88
RTS0045365,118
RTS0045366,116
RTS0045367,75
RTS0045368,85
RTS0045369,67
RTS0045370,90
RTS0045371,102
RTS0045372,120
RTS0045373,123
RTS0045374,144
RTS0045375,126
RTS0045376,86
RTS0045377,58
RTS0045378,79
RTS0045379,82
RTS0045380,86
RTS0045381,172
RTS0045382,155
RTS0045383,148
RTS0045384,133
RTS0045385,97
RTS0045386,104
RTS0045387,95
RTS0045388,112
RTS0045389,83
RTS0045390,89
RTS0045391,87
RTS0045392,98
RTS0045393,71
RTS0045394,79
RTS0045395,90
RTS0045396,113
RTS0045397,121
RTS0045398,99
RTS0045399,105
RTS0045400,104
RTS0045401,101
RTS0045402,111
RTS0045403,112
RTS0045404,131
RTS0045405,101
RTS0045406,114
RTS0045407,163
RTS0045408,130
RTS0045409,151
RTS0045410,132
RTS0045411,220
RTS0045412,245
RTS0045413,224
RTS0045414,199
RTS0045415,170
RTS0045416,126
RTS0045417,108
RTS0045418,96
RTS0045419,81
RTS0045420,90
RTS0045421,2594
RTS0045422,2283
RTS0045423,1704
RTS0045424,2568
RTS0045425,1976
RTS0045426,92
RTS0045427,111
RTS0045428,73
RTS0045429,106
RTS0045430,68
RTS0045431,114
RTS0045432,91
RTS0045433,96
RTS0045434,101
RTS0045435,90
RTS0045436,200
RTS0045437,235
RTS0045438,273
RTS0045439,223
RTS0045440,178
RTS0045441,116
RTS0045442,89
RTS0045443,108
RTS0045444,113
RTS0045445,97
RTS0045446,213
RTS0045447,252
RTS0045448,181
RTS0045449,162
RTS0045450,127
RTS0045451,160
RTS0045452,121
RTS0045453,104
RTS0045454,123
RTS0045455,122
RTS0045456,93
RTS0045457,102
RTS0045458,101
RTS0045459,77
RTS0045460,98
RTS0045461,81
RTS0045462,97
RTS0045463,97
RTS0045464,76
RTS0045465,83
RTS0045466,158
RTS0045467,139
RTS0045468,96
RTS0045469,172
RTS0045470,145
RTS0045471,87
RTS0045472,109
RTS0045473,42
RTS0045474,104
RTS0045475,104
RTS0045476,98
RTS0045477,154
RTS0045478,130
RTS0045479,175
RTS0045480,151
RTS0045481,104
RTS0045482,123
RTS0045483,113
RTS0045484,161
RTS0045485,146
RTS0045486,57
RTS0045487,100
RTS0045488,103
RTS0045489,110
RTS0045490,139
RTS0045491,356
RTS0045492,364
RTS0045493,285
RTS0045494,141
RTS0045495,206
RTS0045496,98
RTS0045497,134
RTS0045498,211
RTS0045499,257
RTS0045500,240
RTS0045501,147
RTS0045502,149
RTS0045503,97
RTS0045504,101
RTS0045505,111
RTS0045506,2965
RTS0045507,3192
RTS0045508,2410
RTS0045509,2833
RTS0045510,2191
RTS0045511,113
RTS0045512,118
RTS0045513,66
RTS0045514,136
RTS0045515,92
RTS0045516,76
RTS0045517,68
RTS0045518,86
RTS0045519,94
RTS0045520,95
RTS0045521,130
RTS0045522,120
RTS0045523,96
RTS0045524,121
RTS0045525,73
RTS0045526,137
RTS0045527,125
RTS0045528,119
RTS0045529,116
RTS0045530,128
RTS0045531,103
RTS0045532,83
RTS0045533,92
RTS0045534,100
RTS0045535,78
RTS0045536,268
RTS0045537,268
RTS0045538,173
RTS0045539,277
RTS0045540,261
RTS0045541,93
RTS0045542,83
RTS0045543,97
RTS0045544,66
RTS0045545,86
RTS0045546,89
RTS0045547,69
RTS0045548,71
RTS0045549,57
RTS0045550,61
RTS0045551,66
RTS0045552,87
RTS0045553,88
RTS0045554,89
RTS0045555,91
RTS0045556,183
RTS0045557,115
RTS0045558,172
RTS0045559,157
RTS0045560,141
RTS0045561,105
RTS0045562,119
RTS0045563,104
RTS0045564,118
RTS0045565,108
RTS0045566,101
RTS0045567,95
RTS0045568,89
RTS0045569,96
RTS0045570,105
RTS0045571,61
RTS0045572,82
RTS0045573,76
RTS0045574,66
RTS0045575,94
RTS0045576,65
RTS0045577,74
RTS0045578,69
RTS0045579,91
RTS0045580,88
RTS0045581,91
RTS0045582,90
RTS0045583,96
RTS0045584,98
RTS0045585,76
RTS0045586,110
RTS0045587,157
RTS0045588,151
RTS0045589,136
RTS0045590,133
RTS0045592,504
RTS0045593,559
RTS0045594,432
RTS0045595,511
RTS0045596,390
RTS0045597,504
RTS0045598,529
RTS0045599,459
RTS0045600,363
RTS0045601,97
RTS0045602,86
RTS0045603,68
RTS0045604,120
RTS0045606,106
RTS0045607,80
RTS0045608,97
RTS0045609,77
RTS0045610,101
RTS0045611,60
RTS0045612,93
RTS0045613,81
RTS0045614,101
RTS0045615,87
RTS0045616,83
RTS0045617,76
RTS0045618,65
RTS0045619,91
RTS0045620,83
RTS0045621,137
RTS0045622,154
RTS0045623,156
RTS0045624,118
RTS0045625,152
RTS0045626,54
RTS0045627,74
RTS0045628,103
RTS0045629,94
RTS0045630,84
RTS0045631,84
RTS0045632,94
RTS0045633,108
RTS0045634,78
RTS0045635,91
RTS0045636,101
RTS0045637,82
RTS0045638,94
RTS0045639,125
RTS0045640,80
RTS0045641,121
RTS0045642,119
RTS0045643,97
RTS0045644,93
RTS0045645,102
RTS0045646,90
RTS0045647,89
RTS0045648,88
RTS0045649,74
RTS0045650,87
RTS0045651,91
RTS0045652,103
RTS0045653,128
RTS0045654,128
RTS0045655,125
RTS0045656,100
RTS0045657,89
RTS0045658,117
RTS0045659,99
RTS0045660,125
RTS0045661,130
RTS0045662,102
RTS0045663,108
RTS0045664,127
RTS0045665,146
RTS0045666,60
RTS0045667,72
RTS0045668,135
RTS0045669,100
RTS0045670,85
RTS0045671,88
RTS0045672,106
RTS0045673,79
RTS0045674,64
RTS0045675,83
RTS0045676,235
RTS0045677,218
RTS0045678,246
RTS0045679,211
RTS0045680,244
RTS0045681,82
RTS0045682,115
RTS0045683,72
RTS0045684,84
RTS0045685,115
RTS0045687,110
RTS0045688,117
RTS0045689,94
RTS0045690,91
RTS0045691,105
RTS0045692,102
RTS0045693,117
RTS0045694,89
RTS0045695,104
RTS0045696,116
RTS0045697,98
RTS0045698,132
RTS0045699,94
RTS0045700,97
RTS0045701,109
RTS0045702,106
RTS0045703,132
RTS0045704,108
RTS0045705,108
RTS0045706,79
RTS0045707,106
RTS0045708,94
RTS0045709,75
RTS0045710,103
RTS0045711,98
RTS0045712,96
RTS0045713,106
RTS0045714,88
RTS0045715,88
RTS0045716,235
RTS0045717,133
RTS0045718,125
RTS0045719,115
RTS0045720,153
RTS0045721,121
RTS0045722,138
RTS0045723,146
RTS0045724,119
RTS0045725,88
RTS0045726,134
RTS0045727,170
RTS0045728,157
RTS0045729,115
RTS0045730,107
RTS0045731,105
RTS0045732,121
RTS0045733,108
RTS0045734,120
RTS0045735,98
RTS0045736,589
RTS0045737,1017
RTS0045738,975
RTS0045739,932
RTS0045740,637
RTS0045741,476
RTS0045742,321
RTS0045743,423
RTS0045744,502
RTS0045745,448
RTS0045746,156
RTS0045747,142
RTS0045748,164
RTS0045749,79
RTS0045750,106
RTS0045751,158
RTS0045752,122
RTS0045753,160
RTS0045754,151
RTS0045755,171
RTS0045756,248
RTS0045757,274
RTS0045758,315
RTS0045759,319
RTS0045760,283
RTS0045761,86
RTS0045762,109
RTS0045763,98
RTS0045764,122
RTS0045765,71
RTS0045766,107
RTS0045767,80
RTS0045768,116
RTS0045769,90
RTS0045770,105
RTS0045771,89
RTS0045772,108
RTS0045773,97
RTS0045774,97
RTS0045775,118
RTS0045776,102
RTS0045777,83
RTS0045778,78
RTS0045779,77
RTS0045780,81
RTS0045781,346
RTS0045782,377
RTS0045783,363
RTS0045784,342
RTS0045785,437
RTS0045786,90
RTS0045787,132
RTS0045788,116
RTS0045789,92
RTS0045790,95
RTS0045791,84
RTS0045792,105
RTS0045793,96
RTS0045794,93
RTS0045795,79
RTS0045796,103
RTS0045797,82
RTS0045798,50
RTS0045799,88
RTS0045800,102
RTS0045801,96
RTS0045802,72
RTS0045803,97
RTS0045804,69
RTS0045805,114
RTS0045806,173
RTS0045807,170
RTS0045808,128
RTS0045809,142
RTS0045810,96
RTS0045811,112
RTS0045812,148
RTS0045813,110
RTS0045814,165
RTS0045815,105
RTS0045816,115
RTS0045817,103
RTS0045818,94
RTS0045819,103
RTS0045820,108
RTS0045821,240
RTS0045822,202
RTS0045823,190
RTS0045824,237
RTS0045825,163
RTS0045826,188
RTS0045827,216
RTS0045828,153
RTS0045829,229
RTS0045830,268
RTS0045831,98
RTS0045832,130
RTS0045833,113
RTS0045834,129
RTS0045835,108
RTS0045836,477
RTS0045837,455
RTS0045838,373
RTS0045840,257
RTS0045841,236
RTS0045842,223
RTS0045843,139
RTS0045844,141
RTS0045845,203
RTS0045846,993
RTS0045848,254
RTS0045849,1180
RTS0045851,85
RTS0045852,78
RTS0045853,78
RTS0045854,111
RTS0045855,91
RTS0045856,108
RTS0045857,88
RTS0045858,81
RTS0045859,86
RTS0045860,100
RTS0045861,97
RTS0045862,133
RTS0045863,158
RTS0045864,165
RTS0045865,163
RTS0045866,205
RTS0045867,89
RTS0045868,93
RTS0045869,78
RTS0045870,93
RTS0045871,55
RTS0045872,119
RTS0045873,103
RTS0045874,83
RTS0045875,102
RTS0045876,72
RTS0045877,114
RTS0045878,68
RTS0045879,109
RTS0045880,70
RTS0045881,77
RTS0045882,79
RTS0045883,79
RTS0045884,92
RTS0045885,12
RTS0045886,121
RTS0045887,112
RTS0045888,112
RTS0045889,88
RTS0045890,100
RTS0045891,107
RTS0045892,102
RTS0045893,93
RTS0045894,128
RTS0045895,76
RTS0045896,100
RTS0045897,77
RTS0045898,71
RTS0045899,191
RTS0045900,192
RTS0045901,126
RTS0045902,160
RTS0045903,164
RTS0045904,193
RTS0045905,129
RTS0045906,115
RTS0045907,87
RTS0045908,79
RTS0045909,89
RTS0045910,81
RTS0045911,107
RTS0045912,92
RTS0045913,85
RTS0045914,62
RTS0045915,85
RTS0045916,99
RTS0045917,66
RTS0045918,103
RTS0045919,92
RTS0045920,61
RTS0045921,95
RTS0045922,85
RTS0045923,75
RTS0045924,104
RTS0045925,92
RTS0045926,133
RTS0045927,83
RTS0045928,98
RTS0045929,83
RTS0045930,225
RTS0045931,191
RTS0045932,145
RTS0045933,70
RTS0045935,99
RTS0045939,120
RTS0045940,76
RTS0045941,112
RTS0045942,89
RTS0045943,147
RTS0045944,90
RTS0045945,152
RTS0045946,95
RTS0045947,138
RTS0045948,109
RTS0045949,97
RTS0045950,104
RTS0045951,100
RTS0045952,86
RTS0045953,96
RTS0045954,133
RTS0045955,85
RTS0045956,86
RTS0045957,73
RTS0045958,102
RTS0045959,96
RTS0045960,77
RTS0045961,68
RTS0045962,66
RTS0045963,85
RTS0045964,105
RTS0045965,93
RTS0045966,85
RTS0045967,87
RTS0045968,91
RTS0045969,149
RTS0045970,174
RTS0045971,154
RTS0045972,94
RTS0045973,80
RTS0045974,84
RTS0045975,90
RTS0045976,90
RTS0045977,100
RTS0045978,134
RTS0045979,103
RTS0045980,104
RTS0045981,118
RTS0045982,139
RTS0045983,95
RTS0045984,102
RTS0045985,94
RTS0045986,75
RTS0045987,130
RTS0045988,128
RTS0045989,92
RTS0045990,100
RTS0045991,183
RTS0045992,101
RTS0045993,117
RTS0045994,110
RTS0045995,79
RTS0045996,114
RTS0045997,119
RTS0045998,76
RTS0045999,74
RTS0046000,61
RTS0046001,99
RTS0046002,76
RTS0046003,74
RTS0046004,90
RTS0046005,165
RTS0046006,139
RTS0046007,176
RTS0046008,171
RTS0046009,132
RTS0046010,80
RTS0046011,92
RTS0046012,70
RTS0046013,110
RTS0046014,90
RTS0046015,64
RTS0046016,103
RTS0046017,73
RTS0046018,86
RTS0046019,92
RTS0046020,135
RTS0046021,121
RTS0046022,92
RTS0046023,111
RTS0046024,99
RTS0046025,100
RTS0046026,92
RTS0046027,106
RTS0046028,91
RTS0046029,94
RTS0046030,93
RTS0046031,79
RTS0046032,80
RTS0046033,78
RTS0046034,77
RTS0046035,89
RTS0046036,100
RTS0046037,72
RTS0046038,70
RTS0046039,76
RTS0046040,64
RTS0046041,76
RTS0046042,77
RTS0046043,113
RTS0046044,102
RTS0046045,89
RTS0046046,79
RTS0046047,52
RTS0046048,153
RTS0046049,128
RTS0046050,142
RTS0046051,184
RTS0046052,163
RTS0046053,161
RTS0046054,162
RTS0046055,179
RTS0046056,126
RTS0046057,90
RTS0046058,117
RTS0046059,148
RTS0046060,104
RTS0046061,146
RTS0046062,86
RTS0046063,103
RTS0046064,482
RTS0046065,429
RTS0046066,565
RTS0046067,530
RTS0046068,76
RTS0046069,104
RTS0046070,70
RTS0046071,91
RTS0046072,104
RTS0046073,94
RTS0046074,97
RTS0046075,99
RTS0046076,92
RTS0046077,102
RTS0046078,117
RTS0046079,92
RTS0046080,109
RTS0046081,91
RTS0046082,183
RTS0046083,95
RTS0046084,166
RTS0046085,125
RTS0046086,109
RTS0046087,102
RTS0046088,81
RTS0046089,76
RTS0046090,83
RTS0046091,81
RTS0046092,157
RTS0046093,149
RTS0046094,93
RTS0046095,101
RTS0046096,85
RTS0046097,90
RTS0046098,86
RTS0046099,86
RTS0046100,97
RTS0046101,70
RTS0046102,89
RTS0046103,70
RTS0046104,116
RTS0046105,85
RTS0046106,68
RTS0046107,107
RTS0046108,67
RTS0046109,97
RTS0046110,81
RTS0046111,106
RTS0046112,166
RTS0046113,115
RTS0046114,80
RTS0046115,137
RTS0046116,141
RTS0046117,164
RTS0046119,105
RTS0046121,104
RTS0046122,123
RTS0046123,77
RTS0046124,94
RTS0046125,89
RTS0046126,78
RTS0046127,83
RTS0046128,128
RTS0046129,117
RTS0046130,108
RTS0046131,96
RTS0046132,103
RTS0046133,134
RTS0046134,102
RTS0046135,70
RTS0046136,151
RTS0046137,214
RTS0046138,104
RTS0046140,489
RTS0046141,258
RTS0046142,341
RTS0046143,425
RTS0046144,477
RTS0046145,102
RTS0046146,74
RTS0046147,79
RTS0046148,89
RTS0046149,75
RTS0046150,81
RTS0046152,71
RTS0046153,84
RTS0046154,91
RTS0046155,101
RTS0046156,76
RTS0046157,82
RTS0046158,80
RTS0046159,77
RTS0046160,79
RTS0046161,72
RTS0046162,69
RTS0046163,80
RTS0046164,116
RTS0046165,126
RTS0046166,81
RTS0046167,107
RTS0046168,96
RTS0046169,73
RTS0046170,95
RTS0046171,82
RTS0046172,66
RTS0046173,31
RTS0046174,85
RTS0046175,95
RTS0046176,57
RTS0046177,81
RTS0046178,85
RTS0046179,58
RTS0046180,101
RTS0046181,107
RTS0046182,88
RTS0046183,110
RTS0046184,91
RTS0046185,83
RTS0046186,78
RTS0046187,87
RTS0046188,114
RTS0046191,79
RTS0046193,48
RTS0046194,73
RTS0046195,63
RTS0046196,90
RTS0046197,91
RTS0046198,93
RTS0046199,133
RTS0046200,87
RTS0046201,70
RTS0046202,106
RTS0046203,79
RTS0046204,95
RTS0046205,113
RTS0046206,166
RTS0046207,131
RTS0046208,108
RTS0046209,133
RTS0046210,63
RTS0046211,84
RTS0046212,100
RTS0046213,259
RTS0046214,191
RTS0046215,153
RTS0046216,172
RTS0046217,186
RTS0046218,78
RTS0046219,50
RTS0046220,93
RTS0046221,86
RTS0046222,74
RTS0046223,82
RTS0046224,89
RTS0046225,134
RTS0046226,96
RTS0046227,109
RTS0046228,116
RTS0046229,120
RTS0046230,86
RTS0046231,53
RTS0046232,129
RTS0046233,89
RTS0046234,114
RTS0046235,79
RTS0046236,78
RTS0046237,102
RTS0046238,81
RTS0046239,73
RTS0046240,84
RTS0046241,90
RTS0046242,101
RTS0046243,77
RTS0046244,136
RTS0046245,80
RTS0046246,137
RTS0046247,115
RTS0046248,95
RTS0046249,91
RTS0046250,93
RTS0046251,71
RTS0046252,138
RTS0046253,108
RTS0046254,132
RTS0046255,81
RTS0046256,107
RTS0046257,89
RTS0046258,85
RTS0046259,100
RTS0046260,99
RTS0046261,104
RTS0046262,105
RTS0046263,93
RTS0046264,96
RTS0046265,68
RTS0046266,67
RTS0046267,82
RTS0046268,119
RTS0046269,106
RTS0046270,113
RTS0046271,120
RTS0046272,113
RTS0046273,79
RTS0046274,73
RTS0046275,78
RTS0046276,74
RTS0046277,82
RTS0046278,76
RTS0046279,91
RTS0046280,86
RTS0046281,77
RTS0046282,92
RTS0046283,88
RTS0046284,82
RTS0046285,115
RTS0046286,126
RTS0046287,109
RTS0046288,113
RTS0046289,117
RTS0046290,101
RTS0046291,102
RTS0046292,90
RTS0046293,89
RTS0046294,74
RTS0046295,140
RTS0046296,71
RTS0046297,129
RTS0046298,98
RTS0046299,98
RTS0046300,81
RTS0046301,113
RTS0046302,66
RTS0046303,88
RTS0046304,88
RTS0046305,95
RTS0046306,93
RTS0046307,90
RTS0046308,91
RTS0046309,85
RTS0046310,84
RTS0046311,90
RTS0046312,100
RTS0046313,79
RTS0046314,86
RTS0046315,66
RTS0046316,83
RTS0046317,94
RTS0046318,87
RTS0046319,92
RTS0046320,88
RTS0046321,117
RTS0046322,99
RTS0046323,77
RTS0046324,84
RTS0046325,92
RTS0046326,72
RTS0046327,87
RTS0046328,95
RTS0046329,145
RTS0046330,120
RTS0046331,108
RTS0046332,98
RTS0046333,105
RTS0046334,99
RTS0046335,117
RTS0046336,145
RTS0046342,75
RTS0046343,87
RTS0046344,105
RTS0046345,71
RTS0046346,71
RTS0046347,762
RTS0046348,833
RTS0046349,808
RTS0046350,84
RTS0046351,77
RTS0046352,109
RTS0046353,95
RTS0046354,89
RTS0046355,77
RTS0046356,123
RTS0046357,112
RTS0046358,70
RTS0046359,136
RTS0046360,109
RTS0046361,92
RTS0046362,97
RTS0046363,102
RTS0046364,103
RTS0046365,73
RTS0046366,91
RTS0046367,79
RTS0046368,91
RTS0046369,104
RTS0046370,88
RTS0046371,115
RTS0046372,105
RTS0046373,71
RTS0046374,75
RTS0046375,59
RTS0046376,94
RTS0046377,86
RTS0046378,112
RTS0046379,105
RTS0046380,104
RTS0046381,76
RTS0046382,93
RTS0046383,101
RTS0046384,90
RTS0046385,90
RTS0046386,76
RTS0046387,86
RTS0046388,105
RTS0046389,123
RTS0046390,99
RTS0046391,110
RTS0046392,72
RTS0046393,84
RTS0046394,62
RTS0046395,67
RTS0046396,76
RTS0046397,82
RTS0046398,97
RTS0046399,103
RTS0046400,84
RTS0046401,118
RTS0046402,99
RTS0046403,94
RTS0046404,87
RTS0046405,89
RTS0046406,108
RTS0046407,100
RTS0046408,76
RTS0046409,100
RTS0046410,147
RTS0046411,120
RTS0046412,111
RTS0046413,215
RTS0046414,931
RTS0046415,204
RTS0046416,91
RTS0046417,139
RTS0046418,96
RTS0046419,85
RTS0046420,116
RTS0046421,80
RTS0046422,101
RTS0046423,90
RTS0046424,96
RTS0046425,92
RTS0046426,82
RTS0046427,91
RTS0046428,96
RTS0046429,71
RTS0046430,84
RTS0046431,94
RTS0046432,111
RTS0046433,150
RTS0046434,129
RTS0046435,305
RTS0046439,121
RTS0046440,170
RTS0046441,141
RTS0046442,101
RTS0046443,142
RTS0046444,139
RTS0046445,76
RTS0046446,45
RTS0046447,84
RTS0046448,130
RTS0046449,127
RTS0046450,162
RTS0046451,99
RTS0046452,105
RTS0046453,94
RTS0046454,243
RTS0046455,211
RTS0046456,105
RTS0046457,186
RTS0046458,149
RTS0046459,446
RTS0046460,398
RTS0046461,111
RTS0046462,124
RTS0046463,106
RTS0046464,69
RTS0046466,54
RTS0046468,100
RTS0046469,92
RTS0046470,99
RTS0046471,67
RTS0046472,98
RTS0046473,65
RTS0046474,48
RTS0046475,117
RTS0046476,104
RTS0046477,90
RTS0046478,94
RTS0046479,92
RTS0046480,91
RTS0046481,77
RTS0046482,99
RTS0046483,90
RTS0046484,62
RTS0046485,89
RTS0046486,93
RTS0046487,116
RTS0046488,91
RTS0046489,99
RTS0046490,104
RTS0046491,94
RTS0046492,89
RTS0046493,76
RTS0046494,86
RTS0046495,98
RTS0046496,138
RTS0046497,122
RTS0046498,101
RTS0046499,294
RTS0046500,391
RTS0046501,248
RTS0046502,114
RTS0046503,108
RTS0046504,109
RTS0046505,60
RTS0046506,89
RTS0046507,65
RTS0046508,81
RTS0046509,81
RTS0046510,98
RTS0046511,87
RTS0046512,85
RTS0046513,100
RTS0046514,50
RTS0046515,81
RTS0046516,76
RTS0046517,114
RTS0046518,55
RTS0046519,75
RTS0046520,95
RTS0046521,101
RTS0046522,79
RTS0046524,108
RTS0046525,67
RTS0046526,107
RTS0046527,91
RTS0046528,116
RTS0046529,55
RTS0046530,62
RTS0046531,73
RTS0046532,115
RTS0046533,88
RTS0046534,91
RTS0046535,85
RTS0046536,72
RTS0046537,110
RTS0046538,98
RTS0046539,92
RTS0046540,94
RTS0046541,91
RTS0046542,127
RTS0046543,121
RTS0046544,90
RTS0046545,174
RTS0046546,119
RTS0046548,86
RTS0046549,200
RTS0046550,110
RTS0046551,104
RTS0046552,95
RTS0046553,174
RTS0046554,79
RTS0046555,93
RTS0046556,107
RTS0046557,97
RTS0046558,77
RTS0046559,104
RTS0046560,104
RTS0046561,90
RTS0046562,86
RTS0046563,97
RTS0046564,115
RTS0046565,102
RTS0046566,137
RTS0046567,107
RTS0046568,80
RTS0046569,105
RTS0046570,114
RTS0046571,95
RTS0046572,74
RTS0046573,85
RTS0046574,91
RTS0046575,118
RTS0046577,88
RTS0046578,98
RTS0046580,166
RTS0046581,120
RTS0046582,131
RTS0046583,93
RTS0046584,105
RTS0046585,133
RTS0046586,81
RTS0046587,90
RTS0046588,60
RTS0046589,91
RTS0046590,78
RTS0046591,115
RTS0046592,111
RTS0046593,92
RTS0046594,160
RTS0046595,146
RTS0046596,143
RTS0046597,89
RTS0046598,129
RTS0046599,98
RTS0046600,270
RTS0046601,422
RTS0046602,211
RTS0046603,307
RTS0046604,125
RTS0046605,118
RTS0046606,121
RTS0046607,158
RTS0046608,403
RTS0046609,237
RTS0046610,57
RTS0046611,123
RTS0046612,112
RTS0046613,89
RTS0046614,106
RTS0046615,71
RTS0046616,106
RTS0046617,120
RTS0046618,87
RTS0046619,111
RTS0046620,115
RTS0046621,145
RTS0046622,120
RTS0046623,95
RTS0046624,121
RTS0046625,92
RTS0046626,115
RTS0046627,116
RTS0046628,168
RTS0046629,76
RTS0046630,96
RTS0046631,98
RTS0046632,171
RTS0046633,123
RTS0046634,170
RTS0046635,106
RTS0046636,119
RTS0046637,109
RTS0046638,94
RTS0046639,128
RTS0046640,153
RTS0046641,94
RTS0046642,92
RTS0046643,94
RTS0046644,96
RTS0046645,84
RTS0046646,55
RTS0046647,99
RTS0046648,79
RTS0046649,121
RTS0046650,77
RTS0046651,101
RTS0046652,104
RTS0046653,147
RTS0046654,113
RTS0046655,151
RTS0046656,149
RTS0046657,139
RTS0046658,188
RTS0046659,159
RTS0046660,126
RTS0046661,107
RTS0046662,83
RTS0046663,100
RTS0046664,79
RTS0046665,96
RTS0046666,111
RTS0046667,90
RTS0046668,89
RTS0046669,68
RTS0046670,82
RTS0046671,70
RTS0046672,88
RTS0046673,76
RTS0046674,95
RTS0046675,112
RTS0046676,71
RTS0046677,84
RTS0046678,88
RTS0046679,85
RTS0046680,70
RTS0046681,71
RTS0046682,70
RTS0046683,70
RTS0046684,77
RTS0046685,83
RTS0046686,92
RTS0046687,122
RTS0046688,65
RTS0046689,98
RTS0046690,68
RTS0046691,64
RTS0046692,79
RTS0046693,87
RTS0046694,108
RTS0046695,100
RTS0046696,108
RTS0046697,123
RTS0046698,101
RTS0046699,96
RTS0046700,123
RTS0046701,147
RTS0046702,117
RTS0046703,845
RTS0046704,994
RTS0046705,972
RTS0046706,424
RTS0046707,749
RTS0046708,718
RTS0046709,110
RTS0046710,143
RTS0046711,174
RTS0046712,115
RTS0046713,110
RTS0046714,131
RTS0046715,64
RTS0046716,115
RTS0046717,134
RTS0046718,61
RTS0046719,80
RTS0046720,93
RTS0046721,99
RTS0046722,119
RTS0046723,76
RTS0046724,83
RTS0046725,55
RTS0046726,95
RTS0046727,116
RTS0046728,89
RTS0046729,112
RTS0046730,98
RTS0046731,95
RTS0046732,99
RTS0046733,126
RTS0046734,97
RTS0046735,82
RTS0046736,78
RTS0046737,93
RTS0046738,73
RTS0046739,54
RTS0046740,108
RTS0046741,96
RTS0046742,72
RTS0046743,92
RTS0046744,98
RTS0046745,118
RTS0046746,97
RTS0046747,114
RTS0046748,171
RTS0046749,96
RTS0046750,92
RTS0046751,97
RTS0046752,103
RTS0046753,108
RTS0046754,103
RTS0046755,95
RTS0046756,105
RTS0046757,112
RTS0046758,85
RTS0046759,284
RTS0046760,221
RTS0046761,208
RTS0046763,139
RTS0046764,71
RTS0046765,97
RTS0046766,76
RTS0046767,91
RTS0046768,144
RTS0046769,172
RTS0046770,175
RTS0046771,118
RTS0046772,102
RTS0046773,86
RTS0046774,74
RTS0046775,116
RTS0046777,108
RTS0046778,102
RTS0046779,84
RTS0046780,117
RTS0046781,105
RTS0046782,54
RTS0046783,85
RTS0046784,56
RTS0046785,91
RTS0046790,122
RTS0046791,87
RTS0046792,102
RTS0046793,91
RTS0046794,86
RTS0046795,77
RTS0046796,113
RTS0046797,75
RTS0046798,89
RTS0046799,121
RTS0046800,82
RTS0046801,589
RTS0046802,447
RTS0046803,97
RTS0046804,83
RTS0046805,85
RTS0046806,81
RTS0046807,82
RTS0046808,73
RTS0046809,72
RTS0046810,86
RTS0046811,49
RTS0046812,62
RTS0046813,63
RTS0046814,78
RTS0046815,134
RTS0046816,71
RTS0046817,76
RTS0046818,85
RTS0046819,120
RTS0046820,88
RTS0046821,73
RTS0046822,111
RTS0046823,102
RTS0046824,129
RTS0046825,114
RTS0046826,92
RTS0046827,89
RTS0046828,114
RTS0046829,87
RTS0046830,97
RTS0046831,84
RTS0046832,164
RTS0046833,75
RTS0046835,62
RTS0046836,517
RTS0046837,678
RTS0046838,201
RTS0046839,601
RTS0046840,311
RTS0046841,177
RTS0046842,175
RTS0046843,144
RTS0046846,115
RTS0046849,126
RTS0046850,180
RTS0046851,458
RTS0046852,74
RTS0046853,84
RTS0046854,74
RTS0046855,89
RTS0046856,81
RTS0046857,64
RTS0046858,120
RTS0046859,86
RTS0046860,135
RTS0046861,97
RTS0046862,106
RTS0046863,79
RTS0046864,94
RTS0046866,105
RTS0046867,82
RTS0046868,86
RTS0046869,313
RTS0046870,301
RTS0046871,96
RTS0046872,142
RTS0046873,87
RTS0046874,71
RTS0046875,87
RTS0046876,89
RTS0046877,114
RTS0046878,88
RTS0046879,102
RTS0046880,129
RTS0046881,108
RTS0046882,99
RTS0046885,85
RTS0046886,95
RTS0046887,62
RTS0046889,88
RTS0046890,69
RTS0046891,152
RTS0046892,86
RTS0046893,81
RTS0046894,90
RTS0046895,90
RTS0046897,121
RTS0046898,76
RTS0046899,120
RTS0046900,197
RTS0046902,114
RTS0046903,200
RTS0046904,101
RTS0046905,55
RTS0046906,211
RTS0046907,290
RTS0046908,72
RTS0046909,125
RTS0046910,81
RTS0046911,116
RTS0046912,89
RTS0046913,89
RTS0046914,100
RTS0046915,108
RTS0046916,94
RTS0046918,1280
RTS0046919,1558
RTS0046920,191
RTS0046921,90
RTS0046922,90
RTS0046923,136
RTS0046924,220
RTS0046925,92
RTS0046926,87
RTS0046927,72
RTS0046928,103
RTS0046929,78
RTS0046930,90
RTS0046931,84
RTS0046933,86
RTS0046934,105
RTS0046935,83
RTS0046936,117
RTS0046937,115
RTS0046938,365
RTS0046939,80
RTS0046940,98
RTS0046941,69
RTS0046942,96
RTS0046943,128
RTS0046944,94
RTS0046946,156
RTS0046947,82
RTS0046948,74
RTS0046949,72
RTS0046950,72
RTS0046951,101
RTS0046952,87
RTS0046954,77
RTS0046955,82
RTS0046956,122
RTS0046957,74
RTS0046958,107
RTS0046959,124
RTS0046960,100
RTS0046961,110
RTS0046962,407
RTS0046963,85
RTS0046965,233
RTS0046966,95
RTS0046967,100
RTS0046968,82
RTS0047054,105
RTS0047055,87
RTS0047056,107
RTS0047057,102
RTS0047058,121
RTS0047060,143
RTS0047061,172
RTS0047062,128
RTS0047063,190
RTS0047064,256
RTS0047065,105
RTS0047066,101
RTS0047067,119
RTS0047068,77
RTS0047069,94
RTS0047070,126
RTS0047071,174
RTS0047072,138
RTS0047073,172
RTS0047074,157
RTS0047075,95
RTS0047076,131
RTS0047077,122
RTS0047078,108
RTS0047079,75
RTS0047080,115
RTS0047081,136
RTS0047082,101
RTS0047083,121
RTS0047084,84
RTS0047085,48
RTS0047086,113
RTS0047087,95
RTS0047088,74
RTS0047089,92
RTS0047091,76
RTS0047092,77
RTS0047093,77
RTS0047094,97
RTS0047095,89
RTS0047096,96
RTS0047097,61
RTS0047098,62
RTS0047099,61
RTS0047100,62
RTS0047101,125
RTS0047102,89
RTS0047103,124
RTS0047104,84
RTS0047105,135
RTS0047106,105
RTS0047107,112
RTS0047108,164
RTS0047109,117
RTS0047110,137
RTS0047111,87
RTS0047112,86
RTS0047113,152
RTS0047114,129
RTS0047115,94
RTS0047116,162
RTS0047117,131
RTS0047118,100
RTS0047119,119
RTS0047120,98
RTS0047121,56
RTS0047122,143
RTS0047123,95
RTS0047124,105
RTS0047125,88
RTS0047126,109
RTS0047127,149
RTS0047128,59
RTS0047129,112
RTS0047130,92
RTS0047131,142
RTS0047132,121
RTS0047133,136
RTS0047134,89
RTS0047135,344
RTS0047136,346
RTS0047137,303
RTS0047138,331
RTS0047139,256
RTS0047140,78
RTS0047141,91
RTS0047142,78
RTS0047143,99
RTS0047144,90
RTS0047145,103
RTS0047146,102
RTS0047147,105
RTS0047148,99
RTS0047149,105
RTS0047150,155
RTS0047151,104
RTS0047152,234
RTS0047153,131
RTS0047154,223
RTS0047156,123
RTS0047157,133
RTS0047158,129
RTS0047159,120
RTS0047160,152
RTS0047165,310
RTS0047166,82
RTS0047167,88
RTS0047168,59
RTS0047169,79
RTS0047170,58
RTS0047171,85
RTS0047172,72
RTS0047173,123
RTS0047174,89
RTS0047175,60
RTS0047176,101
RTS0047177,95
RTS0047178,117
RTS0047179,105
RTS0047180,95
RTS0047181,132
RTS0047182,109
RTS0047183,91
RTS0047184,99
RTS0047185,119
RTS0047186,82
RTS0047187,78
RTS0047188,88
RTS0047189,113
RTS0047190,94
RTS0047191,97
RTS0047192,106
RTS0047193,73
RTS0047194,83
RTS0047195,104
RTS0047196,97
RTS0047197,118
RTS0047198,94
RTS0047199,92
RTS0047200,114
RTS0047201,99
RTS0047202,88
RTS0047203,135
RTS0047204,107
RTS0047205,119
RTS0047206,116
RTS0047207,120
RTS0047208,1123
RTS0047209,1023
RTS0047210,1491
RTS0047211,1254
RTS0047212,430
RTS0047213,93
RTS0047214,111
RTS0047215,102
RTS0047216,72
RTS0047217,78
RTS0047218,256
RTS0047219,276
RTS0047220,129
RTS0047221,370
RTS0047222,294
RTS0047223,269
RTS0047225,517
RTS0047226,451
RTS0047229,91
RTS0047230,71
RTS0047231,96
RTS0047232,100
RTS0047233,65
RTS0047234,90
RTS0047235,71
RTS0047236,91
RTS0047237,85
RTS0047238,66
RTS0047239,129
RTS0047240,94
RTS0047241,96
RTS0047242,91
RTS0047243,97
RTS0047244,74
RTS0047245,95
RTS0047246,61
RTS0047247,78
RTS0047248,51
RTS0047249,98
RTS0047250,108
RTS0047252,146
RTS0047253,76
RTS0047254,119
RTS0047255,133
RTS0047256,108
RTS0047257,129
RTS0047258,106
RTS0047259,125
RTS0047260,201
RTS0047261,176
RTS0047262,172
RTS0047263,209
RTS0047264,137
RTS0047266,155
RTS0047267,313
RTS0047268,191
RTS0047269,235
RTS0047270,295
RTS0047271,304
RTS0047272,176
RTS0047273,179
RTS0047274,120
RTS0047276,49
RTS0047277,296
RTS0047278,253
RTS0047279,298
RTS0047280,178
RTS0047281,170
RTS0047282,204
RTS0047283,196
RTS0047284,184
RTS0047290,240
RTS0047291,413
RTS0047292,229
RTS0047293,217
RTS0047294,330
RTS0047295,61
RTS0047296,95
RTS0047297,104
RTS0047298,105
RTS0047299,98
RTS0047300,59
RTS0047301,125
RTS0047302,47
RTS0047303,97
RTS0047304,70
RTS0047305,221
RTS0047306,212
RTS0047307,248
RTS0047308,143
RTS0047309,148
RTS0047310,122
RTS0047311,135
RTS0047312,126
RTS0047313,128
RTS0047314,181
RTS0047315,214
RTS0047316,260
RTS0047317,232
RTS0047318,211
RTS0047319,242
RTS0047320,119
RTS0047321,146
RTS0047322,130
RTS0047323,165
RTS0047324,129
RTS0047325,169
RTS0047326,113
RTS0047327,142
RTS0047328,92
RTS0047329,90
RTS0047331,176
RTS0047332,145
RTS0047333,161
RTS0047334,143
RTS0047335,140
RTS0047336,186
RTS0047337,88
RTS0047338,157
RTS0047339,127
RTS0047340,241
RTS0047341,217
RTS0047342,205
RTS0047343,151
RTS0047344,185
RTS0047345,114
RTS0047346,126
RTS0047348,151
RTS0047349,155
RTS0047350,192
RTS0047351,166
RTS0047352,382
RTS0047353,259
RTS0047354,223
RTS0047356,70
RTS0047357,75
RTS0047358,65
RTS0047359,98
RTS0047360,89
RTS0047361,62
RTS0047362,113
RTS0047363,103
RTS0047364,104
RTS0047365,88
RTS0047366,90
RTS0047367,70
RTS0047368,91
RTS0047369,80
RTS0047370,78
RTS0047373,104
RTS0047374,86
RTS0047375,83
RTS0047376,155
RTS0047377,154
RTS0047378,163
RTS0047379,186
RTS0047380,161
RTS0047381,75
RTS0047382,85
RTS0047383,119
RTS0047384,110
RTS0047385,99
RTS0047386,194
RTS0047387,105
RTS0047388,122
RTS0047389,139
RTS0047390,137
RTS0047391,180
RTS0047392,105
RTS0047393,185
RTS0047394,94
RTS0047395,81
RTS0047396,204
RTS0047397,109
RTS0047398,86
RTS0047399,88
RTS0047400,77
RTS0047401,98
RTS0047402,125
RTS0047403,107
RTS0047404,119
RTS0047405,140
RTS0047406,98
RTS0047407,103
RTS0047408,115
RTS0047409,210
RTS0047410,201
RTS0047411,153
RTS0047412,135
RTS0047413,105
RTS0047414,156
RTS0047415,152
RTS0047417,115
RTS0047418,172
RTS0047419,144
RTS0047420,180
RTS0047421,92
RTS0047422,106
RTS0047423,96
RTS0047424,70
RTS0047425,73
RTS0047426,140
RTS0047427,149
RTS0047428,163
RTS0047429,137
RTS0047430,169
RTS0047431,94
RTS0047432,117
RTS0047433,115
RTS0047434,109
RTS0047435,138
RTS0047436,93
RTS0047437,55
RTS0047438,91
RTS0047439,82
RTS0047440,63
RTS0047441,242
RTS0047442,195
RTS0047445,234
RTS0047446,182
RTS0047447,96
RTS0047448,79
RTS0047449,83
RTS0047450,78
RTS0047451,80
RTS0047452,95
RTS0047453,64
RTS0047454,94
RTS0047455,88
RTS0047456,86
RTS0047457,103
RTS0047458,78
RTS0047459,112
RTS0047460,118
RTS0047461,102
RTS0047462,123
RTS0047463,86
RTS0047464,98
RTS0047465,86
RTS0047466,126
RTS0047467,76
RTS0047468,112
RTS0047469,88
RTS0047471,84
RTS0047472,83
RTS0047473,111
RTS0047474,75
RTS0047475,48
RTS0047476,114
RTS0047477,192
RTS0047479,171
RTS0047480,160
RTS0047481,189
RTS0047482,72
RTS0047483,96
RTS0047484,120
RTS0047485,84
RTS0047486,89
RTS0047487,83
RTS0047488,86
RTS0047489,113
RTS0047490,98
RTS0047491,86
RTS0047492,168
RTS0047493,116
RTS0047494,173
RTS0047495,142
RTS0047496,95
RTS0047497,136
RTS0047498,113
RTS0047499,129
RTS0047500,126
RTS0047501,96
RTS0047502,99
RTS0047503,96
RTS0047504,189
RTS0047505,129
RTS0047506,179
RTS0047507,131
RTS0047508,73
RTS0047509,87
RTS0047510,83
RTS0047511,75
RTS0047512,195
RTS0047513,93
RTS0047514,82
RTS0047515,228
RTS0047516,195
RTS0047517,214
RTS0047518,171
RTS0047520,162
RTS0047521,183
RTS0047522,85
RTS0047523,104
RTS0047524,109
RTS0047525,111
RTS0047526,107
RTS0047527,88
RTS0047528,108
RTS0047529,98
RTS0047530,104
RTS0047531,134
RTS0047532,89
RTS0047533,78
RTS0047534,83
RTS0047535,96
RTS0047536,93
RTS0047537,148
RTS0047538,301
RTS0047540,241
RTS0047541,240
RTS0047543,118
RTS0047544,110
RTS0047545,112
RTS0047546,102
RTS0047547,63
RTS0047548,204
RTS0047549,136
RTS0047550,123
RTS0047551,160
RTS0047552,122
RTS0047553,95
RTS0047558,100
RTS0047559,103
RTS0047560,62
RTS0047561,92
RTS0047562,103
RTS0047563,132
RTS0047564,108
RTS0047565,117
RTS0047566,122
RTS0047567,117
RTS0047568,96
RTS0047569,112
RTS0047570,102
RTS0047571,87
RTS0047572,98
RTS0047573,72
RTS0047574,85
RTS0047575,91
RTS0047576,85
RTS0047577,95
RTS0047578,80
RTS0047579,91
RTS0047580,98
RTS0047581,105
RTS0047582,94
RTS0047583,57
RTS0047584,81
RTS0047585,70
RTS0047586,73
RTS0047587,60
RTS0047588,112
RTS0047590,90
RTS0047591,84
RTS0047592,91
RTS0047593,91
RTS0047594,114
RTS0047595,84
RTS0047596,109
RTS0047597,106
RTS0047598,116
RTS0047599,85
RTS0047600,117
RTS0047601,241
RTS0047602,128
RTS0047603,93
RTS0047604,95
RTS0047606,87
RTS0047613,119
RTS0047614,117
RTS0047615,71
RTS0047616,133
RTS0047617,117
RTS0047618,66
RTS0047619,75
RTS0047620,60
RTS0047621,85
RTS0047622,55
RTS0047624,96
RTS0047625,88
RTS0047626,104
RTS0047627,92
RTS0047628,85
RTS0047629,77
RTS0047630,47
RTS0047631,78
RTS0047632,117
RTS0047633,58
RTS0047634,67
RTS0047635,78
RTS0047636,80
RTS0047637,74
RTS0047638,80
RTS0047639,102
RTS0047640,89
RTS0047641,71
RTS0047642,80
RTS0047643,44
RTS0047644,86
RTS0047645,80
RTS0047646,103
RTS0047647,86
RTS0047648,99
RTS0047649,83
RTS0047650,72
RTS0047651,72
RTS0047652,58
RTS0047653,72
RTS0047654,77
RTS0047656,120
RTS0047657,105
RTS0047658,70
RTS0047659,75
RTS0047660,66
RTS0047661,95
RTS0047662,109
RTS0047663,45
RTS0047664,92
RTS0047665,81
RTS0047666,57
RTS0047667,62
RTS0047668,71
RTS0047669,90
RTS0047670,83
RTS0047672,73
RTS0047673,90
RTS0047674,110
RTS0047675,69
RTS0047676,80
RTS0047677,86
RTS0047678,77
RTS0047679,84
RTS0047680,103
RTS0047681,87
RTS0047682,107
RTS0047684,87
RTS0047685,72
RTS0047686,74
RTS0047687,75
RTS0047688,105
RTS0047689,97
RTS0047691,72
RTS0047692,80
RTS0047693,117
RTS0047694,102
RTS0047695,90
RTS0047696,88
RTS0047697,89
RTS0047698,75
RTS0047699,73
RTS0047700,79
RTS0047701,98
RTS0047702,90
RTS0047703,127
RTS0047704,86
RTS0047705,72
RTS0047706,75
RTS0047707,104
RTS0047708,227
RTS0047709,325
RTS0047710,106
RTS0047711,86
RTS0047712,96
RTS0047713,277
RTS0047714,339
RTS0047715,307
RTS0047716,384
RTS0047717,377
RTS0047718,92
RTS0047720,85
RTS0047721,90
RTS0047722,110
RTS0047723,115
RTS0047724,149
RTS0047725,162
RTS0047726,149
RTS0047727,140
RTS0047728,137
RTS0047729,80
RTS0047730,106
RTS0047731,73
RTS0047732,79
RTS0047733,109
RTS0047734,101
RTS0047735,95
RTS0047736,121
RTS0047737,130
RTS0047738,87
RTS0047739,77
RTS0047740,92
RTS0047741,97
RTS0047742,87
RTS0047743,87
RTS0047744,129
RTS0047745,155
RTS0047746,104
RTS0047747,115
RTS0047748,112
RTS0047749,163
RTS0047750,83
RTS0047752,83
RTS0047753,108
RTS0047754,374
RTS0047755,368
RTS0047756,276
RTS0047757,192
RTS0047758,232
RTS0047759,86
RTS0047760,76
RTS0047761,95
RTS0047762,85
RTS0047763,116
RTS0047764,99
RTS0047765,100
RTS0047766,125
RTS0047767,97
RTS0047768,96
RTS0047769,91
RTS0047770,105
RTS0047771,100
RTS0047772,91
RTS0047773,106
RTS0047774,114
RTS0047775,81
RTS0047776,102
RTS0047777,94
RTS0047778,88
RTS0047779,101
RTS0047780,103
RTS0047781,145
RTS0047782,119
RTS0047783,109
RTS0047784,88
RTS0047785,63
RTS0047786,180
RTS0047787,178
RTS0047788,91
RTS0047789,96
RTS0047790,105
RTS0047791,121
RTS0047792,68
RTS0047793,176
RTS0047794,58
RTS0047795,84
RTS0047796,113
RTS0047797,91
RTS0047798,93
RTS0047799,102
RTS0047800,64
RTS0047801,264
RTS0047802,306
RTS0047803,107
RTS0047804,93
RTS0047805,103
RTS0047806,127
RTS0047807,514
RTS0047808,258
RTS0047809,102
RTS0047810,143
RTS0047811,95
RTS0047812,77
RTS0047813,89
RTS0047814,89
RTS0047816,91
RTS0047817,104
RTS0047818,95
RTS0047819,68
RTS0047820,88
RTS0047821,244
RTS0047822,78
RTS0047823,102
RTS0047824,96
RTS0047825,157
RTS0047826,82
RTS0047827,120
RTS0047828,102
RTS0047829,98
RTS0047830,76
RTS0047831,84
RTS0047832,82
RTS0047833,86
RTS0047834,82
RTS0047835,157
RTS0047836,122
RTS0047837,127
RTS0047838,141
RTS0047839,119
RTS0047840,104
RTS0047841,80
RTS0047842,90
RTS0047843,94
RTS0047844,79
RTS0047845,93
RTS0047846,80
RTS0047847,110
RTS0047848,69
RTS0047849,135
RTS0047850,85
RTS0047851,72
RTS0047852,81
RTS0047853,95
RTS0047854,82
RTS0047855,98
RTS0047856,91
RTS0047857,99
RTS0047858,80
RTS0047859,62
RTS0047860,81
RTS0047861,78
RTS0047862,71
RTS0047863,78
RTS0047864,84
RTS0047865,104
RTS0047866,130
RTS0047867,83
RTS0047868,114
RTS0047869,102
RTS0047870,150
RTS0047871,126
RTS0047872,115
RTS0047873,90
RTS0047874,85
RTS0047875,91
RTS0047876,92
RTS0047877,60
RTS0047878,85
RTS0047879,125
RTS0047880,90
RTS0047881,103
RTS0047882,103
RTS0047883,76
RTS0047884,166
RTS0047885,77
RTS0047886,79
RTS0047890,295
RTS0047891,302
RTS0047892,155
RTS0047893,101
RTS0047894,91
RTS0047895,126
RTS0047896,128
RTS0047897,107
RTS0047898,92
RTS0047899,111
RTS0047900,137
RTS0047901,106
RTS0047902,147
RTS0047903,134
RTS0047904,116
RTS0047905,127
RTS0047906,112
RTS0047907,502
RTS0047908,456
RTS0047909,451
RTS0047910,82
RTS0047912,121
RTS0047913,75
RTS0047914,112
RTS0047915,72
RTS0047916,84
RTS0047917,80
RTS0047919,75
RTS0047920,205
RTS0047921,397
RTS0047924,92
RTS0047925,98
RTS0047926,90
RTS0047927,86
RTS0047928,118
RTS0047929,89
RTS0047930,78
RTS0047931,99
RTS0047932,136
RTS0047933,124
RTS0047934,88
RTS0047935,268
RTS0047936,76
RTS0047937,108
RTS0047938,107
RTS0047939,115
RTS0047940,191
RTS0047941,108
RTS0047942,105
RTS0047943,81
RTS0047944,119
RTS0047945,134
RTS0047946,90
RTS0047947,72
RTS0047948,62
RTS0047949,84
RTS0047950,66
RTS0047951,91
RTS0047952,117
RTS0047953,173
RTS0047954,67
RTS0047956,82
RTS0047957,111
RTS0047958,105
RTS0047959,112
RTS0047960,88
RTS0047961,64
RTS0047963,90
RTS0047964,97
RTS0047965,93
RTS0047966,74
RTS0047967,96
RTS0047968,359
RTS0047969,109
RTS0047970,64
RTS0047972,95
RTS0047973,141
RTS0047974,121
RTS0047975,103
RTS0047976,100
RTS0047977,71
RTS0047978,74
RTS0047979,109
RTS0047980,75
RTS0047981,367
RTS0047982,56
RTS0047985,655
RTS0047986,97
RTS0047987,87
RTS0047988,250
RTS0047990,112
RTS0047991,196
RTS0047992,88
RTS0047993,85
RTS0047994,95
RTS0047995,80
RTS0047996,74
RTS0047997,93
RTS0047998,150
RTS0047999,96
RTS0048000,108
RTS0048001,80
RTS0048003,207
RTS0048005,93
RTS0048006,93
RTS0048008,84
RTS0048009,112
RTS0048012,107
RTS0048013,69
RTS0048014,95
RTS0048015,139
RTS0048016,145
RTS0048017,140
RTS0048018,127
RTS0048019,225
RTS0048020,71
RTS0048021,92
RTS0048022,99
RTS0048023,100
RTS0048024,94
RTS0048026,117
RTS0048027,147
RTS0048028,89
RTS0048029,60
RTS0048030,69
RTS0048031,78
RTS0048032,84
RTS0048033,76
RTS0048034,71
RTS0048035,53
RTS0048036,87
RTS0048037,100
RTS0048038,115
RTS0048040,92
RTS0048041,78
RTS0048042,92
RTS0048043,89
RTS0048044,80
RTS0048045,90
RTS0048046,86
RTS0048047,127
RTS0048048,95
RTS0048049,98
RTS0048050,81
RTS0048051,271
RTS0048052,132
RTS0048053,131
RTS0048054,130
RTS0048055,109
RTS0048056,93
RTS0048057,67
RTS0048058,69
RTS0048059,95
RTS0048060,85
RTS0048061,101
RTS0048062,84
RTS0048063,92
RTS0048064,151
RTS0048065,119
RTS0048066,141
RTS0048067,66
RTS0048068,108
RTS0048069,106
RTS0048070,65
RTS0048071,115
RTS0048072,70
RTS0048073,81
RTS0048074,59
RTS0048076,71
RTS0048077,138
RTS0048078,96
RTS0048079,111
RTS0048080,96
RTS0048081,162
RTS0048082,91
RTS0048084,81
RTS0048085,127
RTS0048086,78
RTS0048087,117
RTS0048088,62
RTS0048089,97
RTS0048090,106
RTS0048091,185
RTS0048092,84
RTS0048093,225
RTS0048094,96
RTS0048096,76
RTS0048097,128
RTS0048098,2373
RTS0048099,2818
RTS0048100,2822
RTS0048101,1850
RTS0048102,2065
RTS0048104,90
RTS0048105,92
RTS0048106,94
RTS0048107,95
RTS0048108,105
RTS0048109,77
RTS0048110,103
RTS0048111,73
RTS0048112,84
RTS0048113,82
RTS0048114,62
RTS0048115,91
RTS0048116,77
RTS0048117,80
RTS0048118,91
RTS0048120,89
RTS0048126,87
RTS0048127,134
RTS0048129,105
RTS0048130,79
RTS0048131,180
RTS0048132,229
RTS0048133,78
RTS0048134,215
RTS0048135,263
RTS0048136,65
RTS0048138,120
RTS0048139,116
RTS0048140,81
RTS0048141,80
RTS0048142,97
RTS0048144,92
RTS0048145,110
RTS0048146,134
RTS0048147,67
RTS0048148,74
RTS0048149,82
RTS0048150,99
RTS0048151,80
RTS0048152,79
RTS0048153,111
RTS0048154,98
RTS0048155,78
RTS0048156,181
RTS0048158,142
RTS0048159,84
RTS0048160,1781
RTS0048161,2315
RTS0048162,152
RTS0048163,123
RTS0048164,616
RTS0048165,206
RTS0048166,138
RTS0048167,153
RTS0048168,90
RTS0048169,104
RTS0048170,121
RTS0048171,106
RTS0048172,119
RTS0048173,77
RTS0048175,96
RTS0048176,82
RTS0048177,86
RTS0048178,96
RTS0048179,93
RTS0048180,84
RTS0048181,185
RTS0048182,129
RTS0048183,180
RTS0048184,171
RTS0048185,144
RTS0048186,95
RTS0048188,129
RTS0048189,194
RTS0048190,103
RTS0048191,110
RTS0048192,126
RTS0048193,81
RTS0048194,135
RTS0048195,132
RTS0048196,133
RTS0048197,112
RTS0048198,137
RTS0048200,90
RTS0048201,97
RTS0048202,80
RTS0048203,120
RTS0048204,105
RTS0048205,109
RTS0048207,125
RTS0048208,138
RTS0048209,108
RTS0048210,141
RTS0048211,136
RTS0048212,89
RTS0048213,112
RTS0048214,91
RTS0048215,138
RTS0048216,93
RTS0048217,99
RTS0048218,141
RTS0048219,102
RTS0048220,118
RTS0048221,109
RTS0048222,103
RTS0048223,71
RTS0048224,110
RTS0048225,92
RTS0048226,96
RTS0048227,135
RTS0048228,79
RTS0048229,85
RTS0048230,87
RTS0048231,101
RTS0048232,95
RTS0048233,80
RTS0048234,109
RTS0048235,108
RTS0048236,100
RTS0048237,112
RTS0048238,106
RTS0048239,107
RTS0048240,102
RTS0048241,125
RTS0048242,185
RTS0048243,154
RTS0048244,132
RTS0048245,92
RTS0048246,130
RTS0049343,117
RTS0049344,425
RTS0049345,249
RTS0049346,73
RTS0049347,85
RTS0049348,105
RTS0049349,112
RTS0049350,75
RTS0049351,93
RTS0049352,90
RTS0049353,84
RTS0049354,70
RTS0049355,74
RTS0049356,77
RTS0049357,73
RTS0049358,62
RTS0049359,48
RTS0049360,160
RTS0049361,92
RTS0049362,84
RTS0049363,120
RTS0049364,112
RTS0049365,88
RTS0049366,235
RTS0049367,340
RTS0049368,233
RTS0049369,83
RTS0049370,61
RTS0049371,167
RTS0049372,99
RTS0049373,225
RTS0049374,211
RTS0049375,188
RTS0049376,190
RTS0049377,183
RTS0049378,175
RTS0049379,112
RTS0049380,133
RTS0049381,128
RTS0049382,112
RTS0049383,90
RTS0049384,76
RTS0049385,84
RTS0049386,92
RTS0049387,109
RTS0049388,90
RTS0049389,95
RTS0049390,965
RTS0049391,892
RTS0049392,948
RTS0049393,926
RTS0049394,502
RTS0049395,251
RTS0049396,399
RTS0049397,413
RTS0049398,456
RTS0049399,269
RTS0049400,105
RTS0049401,88
RTS0049402,95
RTS0049403,67
RTS0049404,106
RTS0049405,68
RTS0049406,63
RTS0049407,104
RTS0049408,98
RTS0049409,84
RTS0049410,69
RTS0049411,113
RTS0049412,86
RTS0049413,67
RTS0049414,85
RTS0049415,111
RTS0049416,90
RTS0049417,90
RTS0049418,80
RTS0049419,79
RTS0049420,71
RTS0049421,86
RTS0049422,63
RTS0049423,87
RTS0049424,171
RTS0049425,121
RTS0049426,154
RTS0049427,167
RTS0049428,76
RTS0049429,178
RTS0049430,129
RTS0049431,95
RTS0049432,81
RTS0049433,96
RTS0049434,93
RTS0049435,88
RTS0049436,69
RTS0049437,253
RTS0049438,112
RTS0049439,160
RTS0049440,126
RTS0049441,153
RTS0049442,175
RTS0049443,127
RTS0049444,197
RTS0049445,92
RTS0049446,101
RTS0049447,122
RTS0049448,75
RTS0049449,125
RTS0049450,103
RTS0049451,92
RTS0049452,103
RTS0049453,125
RTS0049454,78
RTS0049455,87
RTS0049456,107
RTS0049457,149
RTS0049458,124
RTS0049459,146
RTS0049460,191
RTS0049461,222
RTS0049462,276
RTS0049463,88
RTS0049464,94
RTS0049465,77
RTS0049466,80
RTS0049467,99
RTS0049468,97
RTS0049469,112
RTS0049470,92
RTS0049471,157
RTS0049472,101
RTS0049473,361
RTS0049474,68
RTS0049475,75
RTS0049476,89
RTS0049477,88
RTS0049478,119
RTS0049479,5954
RTS0049480,572
RTS0049481,34
RTS0049482,70
RTS0049483,72
RTS0049484,116
RTS0049485,123
RTS0997079,52
RTS0997080,106
RTS0997081,70
RTS0997082,80
RTS0997083,58
RTS0997084,76
RTS0997085,70
RTS0997086,87
RTS0997087,59
RTS0997088,20339
RTS0997089,4590
RTS0997090,191
RTS0997091,147
RTS0997092,79
RTS0997093,57
RTS0997094,13
RTS0997095,55
RTS0997096,71
RTS0997097,31
RTS0997098,65
RTS0997099,62
RTS0997100,81
RTS0997101,64
RTS0997102,51
RTS0997103,55
RTS0997104,83
RTS0997105,48
RTS0997106,72
RTS0997107,56
RTS0997108,82
RTS0997109,35
RTS0997110,59
RTS0997111,59
RTS0997112,71
RTS0997113,52
RTS0997114,55
RTS0997115,49
RTS0997116,53
RTS0997117,61
RTS0997118,51
RTS0997119,56
RTS0997120,56
RTS0997121,103
RTS0997122,177
RTS0997123,149
RTS0997124,91
RTS0997125,269
RTS0997126,386
RTS0997127,356
RTS0997128,317
RTS0997129,468
RTS0997130,122
</Code_Summary>
