# Supplementary material for: Spatial meta-transcriptomics reveal associations of intratumor bacteria burden with lung cancer cells showing a distinct oncogenic signature
Source: J Immunother Cancer. 2022 Jul 6;10(7):e004698. doi: 10.1136/jitc-2022-004698 (PMC9260850; doi:10.1136/jitc-2022-004698)
Supplement: Supplementary data [file jitc-2022-004698supp009.zip › DSP-1001660004185-D-A04.dcc]

<Header>
FileVersion,0.02
SoftwareVersion,"GeoMx_NGS_Pipeline_ 2.0.0"
Date,2020-6-15
</Header>

<Scan_Attributes>
ID,DSP-1001660004185-D-A04
Plate_ID,1001660004185
Well,A04
</Scan_Attributes>

<NGS_Processing_Attributes>
SeqSetId,
tamperedIni,No
Raw,297165
Trimmed,295736
Stitched,294240
Aligned,288761
umiQ30,0.9925
rtsQ30,0.9920
</NGS_Processing_Attributes>


<Code_Summary>
RTS0039454,10
RTS0039455,7
RTS0039456,3
RTS0039457,11
RTS0039458,6
RTS0039459,2
RTS0039460,2
RTS0039461,3
RTS0039462,2
RTS0039463,6
RTS0039464,9
RTS0039465,9
RTS0039466,5
RTS0039467,19
RTS0039468,7
RTS0039469,5
RTS0039470,6
RTS0039471,6
RTS0039472,6
RTS0039473,8
RTS0039474,20
RTS0039475,15
RTS0039476,12
RTS0039477,13
RTS0039478,24
RTS0039479,3
RTS0039480,1
RTS0039481,3
RTS0039482,5
RTS0039483,3
RTS0039484,4
RTS0039485,12
RTS0039486,6
RTS0039487,6
RTS0039488,4
RTS0039489,3
RTS0039490,1
RTS0039491,8
RTS0039492,5
RTS0039493,5
RTS0039494,9
RTS0039495,5
RTS0039496,7
RTS0039497,3
RTS0039498,2
RTS0039499,12
RTS0039500,5
RTS0039501,10
RTS0039502,23
RTS0039503,7
RTS0039504,2
RTS0039505,5
RTS0039506,5
RTS0039507,9
RTS0039508,9
RTS0039509,6
RTS0039510,10
RTS0039511,8
RTS0039512,2
RTS0039513,3
RTS0039514,9
RTS0039515,4
RTS0039516,4
RTS0039517,2
RTS0039518,6
RTS0039519,1
RTS0039520,2
RTS0039521,3
RTS0039522,8
RTS0039523,6
RTS0039524,2
RTS0039525,7
RTS0039526,2
RTS0039527,2
RTS0039528,5
RTS0039529,6
RTS0039530,5
RTS0039531,4
RTS0039532,3
RTS0039533,5
RTS0039534,4
RTS0039535,5
RTS0039536,8
RTS0039537,8
RTS0039538,6
RTS0039539,7
RTS0039540,6
RTS0039541,5
RTS0039542,4
RTS0039543,5
RTS0039544,5
RTS0039545,1
RTS0039546,5
RTS0039547,4
RTS0039548,3
RTS0039549,6
RTS0039550,7
RTS0039551,6
RTS0039552,1
RTS0039553,6
RTS0039554,4
RTS0039555,9
RTS0039556,2
RTS0039557,3
RTS0039558,4
RTS0039559,6
RTS0039560,8
RTS0039561,4
RTS0039562,6
RTS0039563,7
RTS0039564,1
RTS0039565,5
RTS0039566,8
RTS0039567,2
RTS0039568,3
RTS0039569,3
RTS0039570,4
RTS0039571,1
RTS0039572,9
RTS0039573,3
RTS0039574,4
RTS0039575,3
RTS0039576,4
RTS0039577,7
RTS0039578,4
RTS0039579,4
RTS0039580,2
RTS0039581,2
RTS0039582,4
RTS0039583,6
RTS0039584,4
RTS0039585,7
RTS0039586,2
RTS0039587,6
RTS0039588,6
RTS0039589,2
RTS0039590,5
RTS0039591,8
RTS0039592,3
RTS0039593,6
RTS0039594,4
RTS0039595,5
RTS0039596,5
RTS0039597,8
RTS0039598,4
RTS0039599,2
RTS0039600,5
RTS0039601,5
RTS0039602,7
RTS0039603,1
RTS0039604,8
RTS0039605,10
RTS0039606,4
RTS0039607,6
RTS0039608,2
RTS0039609,2
RTS0039610,8
RTS0039611,4
RTS0039612,3
RTS0039613,6
RTS0039614,2
RTS0039615,6
RTS0039616,4
RTS0039617,6
RTS0039619,3
RTS0039620,9
RTS0039621,1
RTS0039622,6
RTS0039623,2
RTS0039624,4
RTS0039625,6
RTS0039626,7
RTS0039627,5
RTS0039628,6
RTS0039629,3
RTS0039630,3
RTS0039631,2
RTS0039632,3
RTS0039633,7
RTS0039634,3
RTS0039635,3
RTS0039636,3
RTS0039637,7
RTS0039638,5
RTS0039639,3
RTS0039640,1
RTS0039641,2
RTS0039642,3
RTS0039643,4
RTS0039644,2
RTS0039645,4
RTS0039646,5
RTS0039647,3
RTS0039648,4
RTS0039649,3
RTS0039650,4
RTS0039651,5
RTS0039652,8
RTS0039653,5
RTS0039654,6
RTS0039655,8
RTS0039656,6
RTS0039657,11
RTS0039658,10
RTS0039659,10
RTS0039660,5
RTS0039661,3
RTS0039662,3
RTS0039663,3
RTS0039664,7
RTS0039665,4
RTS0039666,3
RTS0039667,5
RTS0039668,4
RTS0039669,6
RTS0039670,4
RTS0039671,8
RTS0039672,7
RTS0039673,7
RTS0039674,4
RTS0039675,5
RTS0039676,4
RTS0039677,3
RTS0039678,2
RTS0039679,7
RTS0039680,2
RTS0039681,4
RTS0039682,4
RTS0039683,8
RTS0039684,8
RTS0039685,6
RTS0039686,6
RTS0039687,6
RTS0039688,5
RTS0039689,11
RTS0039690,7
RTS0039691,2
RTS0039692,5
RTS0039693,4
RTS0039694,8
RTS0039695,3
RTS0039696,4
RTS0039697,4
RTS0039698,1
RTS0039699,5
RTS0039700,3
RTS0039701,4
RTS0039702,2
RTS0039703,5
RTS0039704,5
RTS0039705,6
RTS0039706,3
RTS0039707,7
RTS0039708,3
RTS0039709,9
RTS0039710,2
RTS0039711,6
RTS0039712,9
RTS0039713,3
RTS0039714,4
RTS0039715,3
RTS0039716,4
RTS0039717,1
RTS0039718,4
RTS0039719,3
RTS0039720,9
RTS0039721,6
RTS0039722,6
RTS0039723,12
RTS0039724,7
RTS0039725,4
RTS0039726,7
RTS0039727,1
RTS0039728,5
RTS0039729,6
RTS0039730,5
RTS0039731,3
RTS0039732,8
RTS0039733,4
RTS0039734,6
RTS0039735,2
RTS0039736,9
RTS0039737,3
RTS0039738,3
RTS0039739,3
RTS0039740,3
RTS0039741,6
RTS0039742,4
RTS0039743,1
RTS0039745,4
RTS0039746,7
RTS0039747,18
RTS0039749,11
RTS0039750,7
RTS0039751,4
RTS0039752,7
RTS0039753,3
RTS0039754,6
RTS0039755,1
RTS0039756,7
RTS0039757,3
RTS0039758,3
RTS0039759,2
RTS0039760,2
RTS0039761,5
RTS0039762,2
RTS0039763,4
RTS0039764,7
RTS0039765,3
RTS0039766,1
RTS0039767,4
RTS0039768,5
RTS0039769,5
RTS0039770,11
RTS0039771,3
RTS0039772,6
RTS0039773,5
RTS0039774,4
RTS0039775,8
RTS0039776,6
RTS0039777,6
RTS0039778,3
RTS0039779,5
RTS0039780,4
RTS0039781,9
RTS0039782,3
RTS0039783,8
RTS0039784,9
RTS0039785,2
RTS0039786,3
RTS0039787,5
RTS0039788,3
RTS0039789,6
RTS0039790,6
RTS0039791,4
RTS0039792,6
RTS0039793,5
RTS0039794,10
RTS0039795,4
RTS0039796,7
RTS0039797,5
RTS0039798,5
RTS0039799,5
RTS0039800,3
RTS0039801,9
RTS0039802,3
RTS0039803,1
RTS0039804,10
RTS0039805,4
RTS0039806,3
RTS0039807,2
RTS0039808,1
RTS0039809,4
RTS0039810,6
RTS0039811,4
RTS0039812,1
RTS0039813,4
RTS0039814,2
RTS0039815,5
RTS0039816,3
RTS0039817,5
RTS0039818,7
RTS0039819,7
RTS0039820,3
RTS0039821,5
RTS0039822,4
RTS0039823,7
RTS0039824,6
RTS0039825,3
RTS0039826,3
RTS0039827,3
RTS0039828,3
RTS0039829,6
RTS0039830,6
RTS0039831,2
RTS0039832,10
RTS0039833,4
RTS0039834,8
RTS0039835,3
RTS0039836,1
RTS0039838,1
RTS0039839,4
RTS0039840,1
RTS0039841,3
RTS0039842,5
RTS0039843,2
RTS0039844,7
RTS0039845,3
RTS0039846,2
RTS0039847,6
RTS0039848,1
RTS0039849,6
RTS0039850,2
RTS0039851,6
RTS0039853,4
RTS0039854,3
RTS0039855,5
RTS0039856,2
RTS0039857,5
RTS0039858,4
RTS0039859,3
RTS0039860,3
RTS0039861,7
RTS0039862,4
RTS0039863,7
RTS0039864,7
RTS0039865,4
RTS0039866,7
RTS0039867,8
RTS0039868,2
RTS0039869,2
RTS0039870,4
RTS0039871,7
RTS0039872,3
RTS0039873,4
RTS0039874,3
RTS0039875,6
RTS0039876,5
RTS0039877,4
RTS0039878,1
RTS0039879,3
RTS0039880,1
RTS0039881,2
RTS0039882,1
RTS0039883,6
RTS0039884,2
RTS0039885,3
RTS0039886,1
RTS0039887,4
RTS0039888,7
RTS0039890,3
RTS0039891,2
RTS0039892,1
RTS0039893,9
RTS0039894,8
RTS0039895,4
RTS0039896,2
RTS0039897,4
RTS0039898,5
RTS0039899,3
RTS0039900,7
RTS0039901,3
RTS0039902,5
RTS0039903,3
RTS0039904,4
RTS0039905,3
RTS0039906,5
RTS0039907,7
RTS0039908,4
RTS0039909,7
RTS0039910,1
RTS0039911,2
RTS0039912,4
RTS0039913,4
RTS0039914,4
RTS0039915,5
RTS0039916,3
RTS0039917,4
RTS0039918,6
RTS0039919,7
RTS0039920,5
RTS0039921,4
RTS0039922,4
RTS0039923,6
RTS0039924,2
RTS0039925,1
RTS0039926,5
RTS0039927,2
RTS0039928,8
RTS0039929,8
RTS0039930,8
RTS0039931,1
RTS0039932,2
RTS0039933,1
RTS0039934,1
RTS0039935,5
RTS0039936,7
RTS0039937,8
RTS0039938,7
RTS0039939,4
RTS0039940,7
RTS0039941,5
RTS0039942,2
RTS0039943,4
RTS0039944,2
RTS0039945,9
RTS0039946,7
RTS0039947,8
RTS0039948,4
RTS0039949,8
RTS0039950,8
RTS0039952,7
RTS0039953,4
RTS0039954,3
RTS0039955,5
RTS0039956,8
RTS0039957,6
RTS0039958,8
RTS0039959,6
RTS0039960,8
RTS0039961,2
RTS0039962,2
RTS0039963,4
RTS0039964,4
RTS0039965,3
RTS0039966,4
RTS0039967,3
RTS0039968,4
RTS0039969,7
RTS0039970,8
RTS0039971,2
RTS0039972,1
RTS0039973,3
RTS0039974,3
RTS0039975,4
RTS0039976,1
RTS0039977,6
RTS0039978,3
RTS0039979,5
RTS0039980,4
RTS0039981,3
RTS0039982,2
RTS0039983,1
RTS0039984,5
RTS0039986,7
RTS0039987,6
RTS0039988,13
RTS0039989,4
RTS0039990,1
RTS0039991,3
RTS0039992,2
RTS0039993,6
RTS0039994,6
RTS0039995,3
RTS0039996,19
RTS0039997,3
RTS0039998,11
RTS0039999,12
RTS0040000,20
RTS0040001,5
RTS0040002,3
RTS0040003,4
RTS0040004,1
RTS0040005,3
RTS0040006,2
RTS0040007,3
RTS0040008,2
RTS0040009,5
RTS0040010,1
RTS0040011,4
RTS0040012,4
RTS0040013,6
RTS0040014,2
RTS0040015,2
RTS0040016,3
RTS0040017,6
RTS0040018,2
RTS0040019,7
RTS0040020,6
RTS0040021,4
RTS0040022,4
RTS0040023,3
RTS0040024,1
RTS0040025,5
RTS0040026,5
RTS0040027,3
RTS0040028,3
RTS0040029,5
RTS0040030,1
RTS0040031,8
RTS0040032,7
RTS0040033,2
RTS0040034,6
RTS0040035,2
RTS0040036,8
RTS0040037,3
RTS0040038,3
RTS0040039,2
RTS0040040,3
RTS0040041,3
RTS0040042,4
RTS0040043,3
RTS0040044,3
RTS0040045,5
RTS0040046,4
RTS0040047,3
RTS0040048,11
RTS0040049,9
RTS0040050,3
RTS0040051,5
RTS0040052,4
RTS0040053,3
RTS0040054,6
RTS0040055,8
RTS0040056,3
RTS0040057,3
RTS0040058,6
RTS0040059,2
RTS0040060,5
RTS0040061,3
RTS0040062,6
RTS0040063,4
RTS0040064,4
RTS0040065,4
RTS0040066,7
RTS0040067,3
RTS0040068,5
RTS0040069,8
RTS0040070,3
RTS0040071,4
RTS0040072,5
RTS0040073,7
RTS0040074,5
RTS0040075,7
RTS0040076,3
RTS0040077,7
RTS0040078,2
RTS0040079,2
RTS0040080,3
RTS0040081,5
RTS0040082,4
RTS0040083,6
RTS0040084,6
RTS0040085,4
RTS0040086,6
RTS0040087,7
RTS0040088,6
RTS0040089,5
RTS0040090,3
RTS0040091,4
RTS0040092,8
RTS0040093,5
RTS0040094,6
RTS0040095,3
RTS0040096,1
RTS0040097,3
RTS0040098,3
RTS0040099,2
RTS0040100,8
RTS0040101,4
RTS0040102,5
RTS0040103,4
RTS0040104,8
RTS0040105,2
RTS0040106,2
RTS0040107,8
RTS0040108,4
RTS0040109,9
RTS0040110,6
RTS0040111,7
RTS0040112,1
RTS0040113,3
RTS0040114,1
RTS0040115,5
RTS0040116,9
RTS0040117,5
RTS0040118,3
RTS0040119,1
RTS0040120,6
RTS0040121,6
RTS0040122,10
RTS0040123,3
RTS0040124,2
RTS0040125,4
RTS0040126,1
RTS0040127,2
RTS0040128,1
RTS0040129,4
RTS0040130,4
RTS0040131,5
RTS0040132,3
RTS0040133,3
RTS0040134,3
RTS0040135,1
RTS0040136,4
RTS0040137,4
RTS0040138,1
RTS0040139,2
RTS0040140,4
RTS0040141,3
RTS0040142,6
RTS0040143,3
RTS0040144,6
RTS0040145,3
RTS0040146,5
RTS0040147,4
RTS0040148,3
RTS0040149,5
RTS0040150,4
RTS0040151,6
RTS0040152,2
RTS0040153,7
RTS0040154,6
RTS0040155,6
RTS0040156,7
RTS0040157,9
RTS0040158,2
RTS0040159,2
RTS0040160,3
RTS0040161,3
RTS0040162,2
RTS0040163,6
RTS0040164,2
RTS0040165,8
RTS0040166,1
RTS0040167,5
RTS0040168,7
RTS0040169,4
RTS0040170,5
RTS0040171,2
RTS0040172,4
RTS0040173,9
RTS0040174,1
RTS0040175,2
RTS0040176,6
RTS0040177,3
RTS0040178,4
RTS0040179,1
RTS0040180,1
RTS0040181,2
RTS0040182,6
RTS0040183,3
RTS0040184,2
RTS0040185,8
RTS0040186,6
RTS0040187,5
RTS0040188,1
RTS0040189,1
RTS0040190,7
RTS0040191,6
RTS0040192,7
RTS0040193,2
RTS0040194,2
RTS0040195,2
RTS0040196,6
RTS0040197,1
RTS0040198,4
RTS0040199,3
RTS0040200,3
RTS0040201,5
RTS0040202,9
RTS0040203,6
RTS0040204,8
RTS0040205,8
RTS0040206,9
RTS0040207,2
RTS0040208,2
RTS0040209,4
RTS0040210,4
RTS0040211,3
RTS0040212,2
RTS0040213,3
RTS0040214,5
RTS0040215,7
RTS0040216,5
RTS0040217,3
RTS0040218,3
RTS0040219,7
RTS0040220,6
RTS0040221,2
RTS0040222,6
RTS0040223,6
RTS0040224,2
RTS0040225,2
RTS0040226,6
RTS0040227,4
RTS0040228,4
RTS0040229,1
RTS0040230,3
RTS0040231,3
RTS0040232,4
RTS0040233,6
RTS0040234,2
RTS0040235,4
RTS0040236,2
RTS0040237,8
RTS0040238,2
RTS0040239,6
RTS0040240,5
RTS0040241,2
RTS0040242,5
RTS0040243,1
RTS0040244,5
RTS0040245,10
RTS0040246,4
RTS0040247,4
RTS0040248,3
RTS0040249,2
RTS0040250,2
RTS0040251,12
RTS0040252,5
RTS0040253,4
RTS0040254,2
RTS0040255,4
RTS0040257,1
RTS0040258,3
RTS0040259,1
RTS0040260,3
RTS0040261,3
RTS0040262,3
RTS0040263,5
RTS0040264,1
RTS0040265,4
RTS0040266,3
RTS0040267,1
RTS0040268,1
RTS0040269,6
RTS0040270,4
RTS0040271,9
RTS0040272,3
RTS0040273,4
RTS0040274,7
RTS0040275,4
RTS0040276,3
RTS0040277,8
RTS0040278,13
RTS0040279,6
RTS0040280,8
RTS0040281,7
RTS0040282,5
RTS0040283,3
RTS0040285,4
RTS0040286,4
RTS0040287,4
RTS0040288,2
RTS0040289,6
RTS0040290,9
RTS0040291,3
RTS0040292,7
RTS0040293,5
RTS0040294,1
RTS0040295,6
RTS0040296,1
RTS0040297,6
RTS0040298,4
RTS0040299,5
RTS0040300,3
RTS0040301,8
RTS0040302,6
RTS0040303,1
RTS0040304,2
RTS0040305,6
RTS0040306,2
RTS0040307,4
RTS0040308,7
RTS0040309,3
RTS0040310,5
RTS0040311,4
RTS0040312,4
RTS0040313,2
RTS0040314,8
RTS0040315,10
RTS0040316,1
RTS0040317,5
RTS0040318,1
RTS0040319,2
RTS0040320,3
RTS0040321,1
RTS0040322,6
RTS0040323,2
RTS0040324,5
RTS0040325,5
RTS0040326,4
RTS0040327,4
RTS0040328,6
RTS0040329,6
RTS0040330,2
RTS0040331,3
RTS0040332,2
RTS0040333,4
RTS0040334,7
RTS0040335,6
RTS0040336,3
RTS0040337,5
RTS0040338,9
RTS0040339,6
RTS0040340,1
RTS0040341,4
RTS0040342,4
RTS0040343,8
RTS0040344,8
RTS0040345,9
RTS0040346,5
RTS0040347,1
RTS0040348,2
RTS0040349,8
RTS0040350,3
RTS0040351,6
RTS0040352,8
RTS0040353,9
RTS0040354,5
RTS0040355,4
RTS0040356,3
RTS0040357,4
RTS0040358,5
RTS0040359,5
RTS0040360,4
RTS0040361,8
RTS0040363,3
RTS0040364,4
RTS0040365,6
RTS0040366,6
RTS0040367,5
RTS0040368,7
RTS0040369,4
RTS0040370,7
RTS0040371,8
RTS0040372,4
RTS0040373,6
RTS0040374,3
RTS0040375,1
RTS0040376,8
RTS0040377,4
RTS0040378,10
RTS0040379,8
RTS0040380,5
RTS0040381,1
RTS0040382,1
RTS0040383,2
RTS0040384,4
RTS0040385,4
RTS0040386,3
RTS0040388,7
RTS0040389,5
RTS0040390,4
RTS0040391,7
RTS0040392,9
RTS0040393,5
RTS0040394,6
RTS0040395,3
RTS0040396,5
RTS0040397,6
RTS0040398,9
RTS0040399,6
RTS0040400,5
RTS0040401,7
RTS0040402,6
RTS0040403,1
RTS0040404,2
RTS0040405,2
RTS0040406,2
RTS0040407,3
RTS0040408,5
RTS0040409,8
RTS0040410,11
RTS0040411,5
RTS0040412,4
RTS0040413,3
RTS0040414,7
RTS0040415,9
RTS0040416,10
RTS0040417,4
RTS0040418,5
RTS0040419,10
RTS0040420,10
RTS0040421,6
RTS0040422,10
RTS0040423,6
RTS0040424,6
RTS0040425,4
RTS0040426,2
RTS0040428,10
RTS0040429,3
RTS0040430,7
RTS0040431,7
RTS0040432,8
RTS0040433,5
RTS0040434,6
RTS0040435,9
RTS0040436,6
RTS0040437,9
RTS0040438,12
RTS0040439,13
RTS0040440,9
RTS0040441,6
RTS0040442,1
RTS0040443,5
RTS0040444,4
RTS0040445,8
RTS0040446,4
RTS0040447,8
RTS0040448,4
RTS0040449,5
RTS0040450,4
RTS0040451,8
RTS0040452,3
RTS0040453,5
RTS0040454,4
RTS0040455,8
RTS0040456,4
RTS0040457,4
RTS0040458,7
RTS0040459,2
RTS0040460,1
RTS0040461,1
RTS0040462,4
RTS0040463,7
RTS0040464,4
RTS0040465,12
RTS0040466,4
RTS0040467,2
RTS0040468,7
RTS0040469,5
RTS0040470,3
RTS0040471,7
RTS0040472,4
RTS0040473,7
RTS0040474,7
RTS0040475,5
RTS0040476,6
RTS0040477,3
RTS0040478,5
RTS0040479,3
RTS0040480,6
RTS0040481,6
RTS0040482,5
RTS0040483,3
RTS0040484,7
RTS0040485,2
RTS0040486,4
RTS0040487,7
RTS0040488,4
RTS0040489,1
RTS0040490,1
RTS0040491,5
RTS0040492,5
RTS0040493,3
RTS0040494,6
RTS0040495,7
RTS0040496,4
RTS0040497,4
RTS0040498,2
RTS0040499,2
RTS0040500,4
RTS0040501,3
RTS0040502,2
RTS0040503,8
RTS0040504,7
RTS0040505,1
RTS0040506,1
RTS0040507,5
RTS0040508,7
RTS0040509,3
RTS0040510,6
RTS0040511,9
RTS0040512,4
RTS0040513,6
RTS0040514,4
RTS0040515,4
RTS0040516,6
RTS0040517,3
RTS0040518,5
RTS0040519,4
RTS0040520,4
RTS0040521,5
RTS0040522,6
RTS0040523,1
RTS0040524,1
RTS0040525,2
RTS0040526,1
RTS0040527,5
RTS0040528,5
RTS0040529,4
RTS0040530,4
RTS0040531,9
RTS0040532,5
RTS0040533,3
RTS0040534,5
RTS0040535,5
RTS0040536,3
RTS0040537,6
RTS0040538,4
RTS0040539,9
RTS0040540,4
RTS0040541,3
RTS0040542,3
RTS0040543,3
RTS0040544,3
RTS0040546,5
RTS0040547,3
RTS0040548,2
RTS0040549,4
RTS0040550,3
RTS0040551,2
RTS0040552,7
RTS0040553,1
RTS0040554,4
RTS0040555,5
RTS0040556,6
RTS0040557,1
RTS0040558,3
RTS0040559,7
RTS0040560,3
RTS0040561,5
RTS0040562,4
RTS0040563,2
RTS0040564,2
RTS0040565,1
RTS0040566,3
RTS0040568,7
RTS0040569,5
RTS0040570,4
RTS0040571,5
RTS0040573,7
RTS0040574,8
RTS0040575,8
RTS0040576,7
RTS0040577,9
RTS0040578,1
RTS0040579,4
RTS0040580,3
RTS0040581,1
RTS0040582,7
RTS0040583,1
RTS0040584,2
RTS0040585,3
RTS0040586,7
RTS0040587,4
RTS0040588,4
RTS0040589,1
RTS0040590,6
RTS0040591,7
RTS0040592,4
RTS0040593,3
RTS0040594,1
RTS0040595,7
RTS0040596,7
RTS0040597,6
RTS0040598,3
RTS0040599,3
RTS0040600,7
RTS0040602,4
RTS0040603,3
RTS0040604,6
RTS0040605,8
RTS0040606,6
RTS0040607,6
RTS0040608,6
RTS0040609,1
RTS0040610,7
RTS0040611,9
RTS0040612,8
RTS0040613,8
RTS0040614,5
RTS0040615,4
RTS0040616,6
RTS0040617,4
RTS0040618,4
RTS0040619,7
RTS0040620,3
RTS0040621,3
RTS0040622,3
RTS0040623,5
RTS0040624,1
RTS0040625,4
RTS0040626,5
RTS0040627,9
RTS0040628,3
RTS0040629,4
RTS0040630,4
RTS0040631,8
RTS0040632,3
RTS0040633,2
RTS0040634,3
RTS0040635,5
RTS0040636,5
RTS0040637,4
RTS0040638,3
RTS0040639,3
RTS0040640,7
RTS0040641,8
RTS0040642,11
RTS0040643,7
RTS0040644,11
RTS0040645,21
RTS0040646,3
RTS0040647,4
RTS0040648,3
RTS0040649,3
RTS0040650,2
RTS0040651,3
RTS0040652,3
RTS0040653,2
RTS0040654,2
RTS0040655,1
RTS0040656,2
RTS0040657,8
RTS0040658,1
RTS0040659,3
RTS0040660,6
RTS0040661,8
RTS0040662,3
RTS0040663,2
RTS0040664,3
RTS0040665,3
RTS0040667,4
RTS0040668,5
RTS0040669,1
RTS0040670,6
RTS0040671,3
RTS0040672,7
RTS0040673,2
RTS0040674,7
RTS0040675,4
RTS0040676,5
RTS0040677,8
RTS0040678,5
RTS0040679,4
RTS0040680,5
RTS0040681,2
RTS0040682,7
RTS0040683,8
RTS0040684,10
RTS0040685,2
RTS0040686,4
RTS0040687,2
RTS0040688,5
RTS0040689,2
RTS0040690,3
RTS0040691,3
RTS0040692,7
RTS0040693,3
RTS0040694,2
RTS0040695,4
RTS0040696,2
RTS0040697,3
RTS0040698,1
RTS0040699,3
RTS0040700,5
RTS0040701,2
RTS0040702,2
RTS0040703,4
RTS0040704,5
RTS0040705,12
RTS0040707,2
RTS0040708,2
RTS0040709,4
RTS0040710,4
RTS0040712,1
RTS0040713,6
RTS0040714,3
RTS0040715,2
RTS0040716,5
RTS0040717,3
RTS0040718,6
RTS0040719,5
RTS0040720,6
RTS0040721,4
RTS0040722,1
RTS0040723,7
RTS0040724,8
RTS0040725,4
RTS0040726,3
RTS0040727,8
RTS0040728,5
RTS0040729,6
RTS0040730,7
RTS0040731,8
RTS0040732,1
RTS0040733,6
RTS0040734,7
RTS0040735,5
RTS0040736,10
RTS0040737,5
RTS0040738,7
RTS0040739,7
RTS0040740,5
RTS0040741,4
RTS0040742,2
RTS0040743,4
RTS0040744,3
RTS0040745,6
RTS0040746,1
RTS0040747,4
RTS0040748,5
RTS0040749,4
RTS0040750,7
RTS0040751,3
RTS0040752,3
RTS0040753,5
RTS0040755,4
RTS0040756,4
RTS0040757,2
RTS0040758,5
RTS0040759,5
RTS0040760,3
RTS0040761,3
RTS0040762,4
RTS0040763,9
RTS0040764,4
RTS0040765,5
RTS0040766,7
RTS0040767,4
RTS0040768,6
RTS0040769,4
RTS0040770,4
RTS0040771,5
RTS0040772,5
RTS0040773,3
RTS0040774,6
RTS0040775,3
RTS0040776,4
RTS0040777,5
RTS0040778,2
RTS0040779,6
RTS0040780,4
RTS0040781,4
RTS0040782,6
RTS0040783,3
RTS0040784,6
RTS0040785,6
RTS0040786,6
RTS0040787,2
RTS0040788,8
RTS0040789,6
RTS0040790,2
RTS0040791,3
RTS0040792,8
RTS0040793,1
RTS0040794,1
RTS0040795,2
RTS0040796,11
RTS0040797,4
RTS0040798,4
RTS0040799,3
RTS0040800,4
RTS0040801,5
RTS0040802,6
RTS0040803,7
RTS0040804,5
RTS0040805,5
RTS0040806,2
RTS0040807,5
RTS0040808,2
RTS0040809,2
RTS0040810,4
RTS0040811,4
RTS0040812,3
RTS0040813,3
RTS0040814,6
RTS0040815,6
RTS0040816,4
RTS0040817,4
RTS0040818,4
RTS0040819,8
RTS0040820,2
RTS0040821,6
RTS0040822,8
RTS0040823,3
RTS0040824,3
RTS0040825,5
RTS0040826,11
RTS0040827,7
RTS0040828,9
RTS0040830,3
RTS0040831,5
RTS0040832,2
RTS0040833,2
RTS0040834,4
RTS0040836,6
RTS0040837,4
RTS0040838,5
RTS0040839,4
RTS0040840,10
RTS0040841,8
RTS0040842,7
RTS0040843,3
RTS0040844,2
RTS0040845,5
RTS0040846,4
RTS0040847,7
RTS0040848,3
RTS0040849,9
RTS0040850,4
RTS0040851,1
RTS0040852,6
RTS0040853,3
RTS0040854,4
RTS0040855,4
RTS0040856,3
RTS0040857,3
RTS0040858,2
RTS0040859,10
RTS0040860,6
RTS0040861,6
RTS0040862,3
RTS0040863,6
RTS0040864,5
RTS0040865,10
RTS0040866,4
RTS0040867,4
RTS0040868,6
RTS0040869,6
RTS0040870,7
RTS0040871,4
RTS0040872,2
RTS0040873,2
RTS0040874,6
RTS0040875,2
RTS0040876,5
RTS0040877,2
RTS0040878,3
RTS0040879,6
RTS0040880,5
RTS0040881,7
RTS0040882,2
RTS0040883,4
RTS0040884,4
RTS0040885,4
RTS0040886,9
RTS0040887,6
RTS0040888,12
RTS0040889,9
RTS0040890,13
RTS0040891,6
RTS0040892,5
RTS0040893,2
RTS0040894,6
RTS0040895,1
RTS0040896,3
RTS0040897,3
RTS0040898,3
RTS0040899,2
RTS0040900,3
RTS0040901,2
RTS0040902,1
RTS0040903,2
RTS0040904,6
RTS0040905,2
RTS0040906,7
RTS0040907,2
RTS0040908,3
RTS0040909,4
RTS0040910,3
RTS0040911,5
RTS0040912,6
RTS0040913,5
RTS0040914,4
RTS0040915,2
RTS0040916,4
RTS0040917,4
RTS0040918,2
RTS0040919,5
RTS0040920,5
RTS0040921,5
RTS0040922,2
RTS0040923,4
RTS0040924,4
RTS0040926,6
RTS0040927,2
RTS0040928,3
RTS0040929,3
RTS0040930,7
RTS0040931,2
RTS0040932,4
RTS0040933,2
RTS0040934,7
RTS0040935,4
RTS0040936,3
RTS0040937,2
RTS0040938,6
RTS0040939,6
RTS0040940,4
RTS0040941,3
RTS0040942,2
RTS0040943,7
RTS0040944,5
RTS0040945,4
RTS0040946,5
RTS0040947,5
RTS0040948,4
RTS0040949,4
RTS0040950,2
RTS0040951,5
RTS0040952,1
RTS0040953,2
RTS0040954,5
RTS0040955,3
RTS0040956,6
RTS0040957,9
RTS0040958,7
RTS0040959,8
RTS0040960,4
RTS0040961,7
RTS0040962,3
RTS0040963,5
RTS0040964,1
RTS0040965,2
RTS0040966,7
RTS0040967,6
RTS0040968,7
RTS0040969,3
RTS0040970,8
RTS0040971,7
RTS0040972,8
RTS0040973,3
RTS0040974,3
RTS0040975,4
RTS0040976,3
RTS0040977,2
RTS0040978,2
RTS0040979,2
RTS0040980,5
RTS0040981,2
RTS0040982,8
RTS0040983,6
RTS0040984,3
RTS0040985,5
RTS0040986,34
RTS0040987,26
RTS0040988,10
RTS0040989,8
RTS0040990,10
RTS0040991,10
RTS0040992,6
RTS0040993,5
RTS0040994,4
RTS0040995,9
RTS0040996,3
RTS0040997,3
RTS0040998,9
RTS0040999,10
RTS0041000,2
RTS0041001,1
RTS0041002,6
RTS0041003,4
RTS0041004,1
RTS0041005,6
RTS0041006,7
RTS0041007,3
RTS0041008,2
RTS0041009,3
RTS0041010,2
RTS0041011,3
RTS0041012,4
RTS0041013,6
RTS0041014,4
RTS0041015,5
RTS0041016,4
RTS0041017,3
RTS0041018,1
RTS0041019,9
RTS0041020,4
RTS0041021,2
RTS0041022,3
RTS0041023,7
RTS0041024,4
RTS0041025,4
RTS0041026,6
RTS0041027,6
RTS0041028,3
RTS0041029,4
RTS0041030,7
RTS0041031,7
RTS0041032,9
RTS0041033,3
RTS0041034,6
RTS0041035,6
RTS0041036,8
RTS0041037,2
RTS0041038,7
RTS0041039,4
RTS0041040,4
RTS0041041,3
RTS0041042,5
RTS0041043,4
RTS0041044,5
RTS0041045,4
RTS0041046,20
RTS0041047,12
RTS0041048,9
RTS0041049,19
RTS0041050,14
RTS0041051,4
RTS0041052,4
RTS0041053,2
RTS0041054,3
RTS0041055,5
RTS0041056,2
RTS0041057,1
RTS0041058,5
RTS0041059,1
RTS0041060,4
RTS0041061,5
RTS0041062,5
RTS0041063,3
RTS0041064,6
RTS0041066,2
RTS0041067,5
RTS0041068,5
RTS0041069,12
RTS0041070,8
RTS0041071,3
RTS0041072,12
RTS0041073,1
RTS0041074,6
RTS0041075,6
RTS0041076,1
RTS0041077,5
RTS0041078,5
RTS0041079,5
RTS0041080,3
RTS0041081,3
RTS0041082,6
RTS0041083,5
RTS0041084,8
RTS0041085,6
RTS0041086,6
RTS0041087,5
RTS0041088,3
RTS0041089,5
RTS0041090,6
RTS0041091,5
RTS0041092,12
RTS0041093,4
RTS0041094,7
RTS0041095,4
RTS0041096,1
RTS0041097,4
RTS0041098,3
RTS0041099,7
RTS0041100,3
RTS0041101,4
RTS0041102,5
RTS0041103,8
RTS0041104,3
RTS0041105,3
RTS0041106,13
RTS0041107,17
RTS0041108,7
RTS0041109,10
RTS0041110,9
RTS0041111,4
RTS0041112,4
RTS0041113,3
RTS0041114,8
RTS0041115,2
RTS0041116,2
RTS0041117,2
RTS0041118,5
RTS0041119,5
RTS0041120,2
RTS0041121,4
RTS0041122,2
RTS0041123,6
RTS0041124,1
RTS0041125,4
RTS0041126,3
RTS0041127,6
RTS0041128,7
RTS0041129,3
RTS0041130,4
RTS0041131,6
RTS0041132,5
RTS0041133,5
RTS0041134,12
RTS0041135,4
RTS0041136,3
RTS0041137,8
RTS0041138,4
RTS0041139,9
RTS0041140,5
RTS0041141,2
RTS0041142,6
RTS0041143,2
RTS0041144,2
RTS0041145,7
RTS0041146,3
RTS0041147,6
RTS0041148,7
RTS0041149,5
RTS0041150,4
RTS0041151,3
RTS0041152,2
RTS0041153,4
RTS0041154,2
RTS0041155,7
RTS0041156,9
RTS0041157,2
RTS0041158,9
RTS0041159,4
RTS0041160,3
RTS0041161,5
RTS0041162,5
RTS0041163,4
RTS0041164,7
RTS0041165,1
RTS0041166,9
RTS0041167,5
RTS0041168,3
RTS0041169,4
RTS0041170,5
RTS0041171,2
RTS0041172,3
RTS0041173,4
RTS0041174,4
RTS0041175,6
RTS0041176,1
RTS0041177,4
RTS0041178,6
RTS0041179,6
RTS0041180,4
RTS0041181,4
RTS0041182,5
RTS0041183,8
RTS0041184,3
RTS0041185,2
RTS0041186,7
RTS0041187,5
RTS0041188,5
RTS0041189,7
RTS0041190,10
RTS0041191,4
RTS0041192,5
RTS0041193,1
RTS0041194,7
RTS0041195,4
RTS0041196,7
RTS0041197,5
RTS0041198,4
RTS0041199,6
RTS0041200,2
RTS0041201,5
RTS0041202,7
RTS0041203,4
RTS0041204,10
RTS0041205,6
RTS0041206,4
RTS0041207,6
RTS0041208,8
RTS0041209,7
RTS0041210,5
RTS0041211,7
RTS0041212,7
RTS0041213,7
RTS0041214,7
RTS0041215,9
RTS0041216,7
RTS0041217,3
RTS0041218,3
RTS0041219,3
RTS0041220,9
RTS0041221,3
RTS0041222,1
RTS0041223,8
RTS0041224,4
RTS0041225,2
RTS0041226,2
RTS0041227,3
RTS0041228,1
RTS0041229,6
RTS0041230,4
RTS0041231,9
RTS0041232,6
RTS0041233,9
RTS0041234,5
RTS0041235,3
RTS0041236,3
RTS0041237,1
RTS0041238,3
RTS0041239,3
RTS0041240,6
RTS0041241,5
RTS0041242,1
RTS0041243,7
RTS0041244,6
RTS0041246,4
RTS0041247,2
RTS0041248,1
RTS0041249,3
RTS0041250,5
RTS0041251,4
RTS0041252,7
RTS0041253,3
RTS0041254,8
RTS0041255,5
RTS0041256,5
RTS0041257,4
RTS0041258,1
RTS0041259,5
RTS0041260,4
RTS0041261,5
RTS0041262,5
RTS0041263,6
RTS0041265,8
RTS0041266,4
RTS0041267,1
RTS0041268,3
RTS0041269,5
RTS0041270,4
RTS0041271,10
RTS0041272,5
RTS0041273,2
RTS0041274,8
RTS0041275,5
RTS0041276,5
RTS0041277,6
RTS0041278,4
RTS0041279,7
RTS0041281,5
RTS0041282,5
RTS0041283,1
RTS0041284,5
RTS0041285,3
RTS0041286,7
RTS0041287,5
RTS0041288,6
RTS0041289,4
RTS0041290,5
RTS0041291,5
RTS0041292,2
RTS0041293,4
RTS0041294,2
RTS0041295,5
RTS0041296,1
RTS0041297,7
RTS0041298,5
RTS0041299,4
RTS0041300,4
RTS0041301,6
RTS0041302,3
RTS0041303,6
RTS0041304,10
RTS0041305,6
RTS0041306,2
RTS0041307,5
RTS0041308,3
RTS0041309,4
RTS0041310,7
RTS0041311,5
RTS0041312,3
RTS0041313,8
RTS0041314,9
RTS0041315,6
RTS0041316,5
RTS0041317,8
RTS0041318,5
RTS0041319,5
RTS0041320,3
RTS0041321,6
RTS0041322,8
RTS0041323,3
RTS0041324,6
RTS0041325,4
RTS0041326,4
RTS0041327,3
RTS0041328,5
RTS0041329,3
RTS0041330,6
RTS0041331,4
RTS0041332,5
RTS0041333,5
RTS0041335,5
RTS0041346,6
RTS0041347,5
RTS0041348,7
RTS0041349,6
RTS0041350,5
RTS0041351,4
RTS0041352,2
RTS0041353,3
RTS0041354,2
RTS0041355,3
RTS0041356,1
RTS0041357,6
RTS0041359,3
RTS0041360,4
RTS0041361,6
RTS0041362,2
RTS0041363,7
RTS0041364,5
RTS0041365,7
RTS0041366,3
RTS0041367,2
RTS0041368,10
RTS0041369,1
RTS0041370,5
RTS0041371,4
RTS0041372,3
RTS0041373,4
RTS0041374,5
RTS0041375,6
RTS0041376,16
RTS0041377,4
RTS0041378,3
RTS0041379,3
RTS0041380,3
RTS0041381,8
RTS0041382,4
RTS0041383,5
RTS0041384,4
RTS0041385,3
RTS0041386,3
RTS0041387,4
RTS0041388,2
RTS0041389,3
RTS0041390,3
RTS0041391,2
RTS0041392,4
RTS0041394,4
RTS0041395,2
RTS0041396,5
RTS0041397,3
RTS0041398,5
RTS0041399,4
RTS0041400,7
RTS0041401,5
RTS0041402,9
RTS0041403,6
RTS0041404,5
RTS0041405,2
RTS0041406,5
RTS0041407,4
RTS0041408,2
RTS0041409,2
RTS0041410,7
RTS0041411,6
RTS0041412,2
RTS0041413,4
RTS0041414,5
RTS0041415,8
RTS0041416,3
RTS0041417,3
RTS0041418,5
RTS0041419,9
RTS0041420,3
RTS0041421,4
RTS0041422,7
RTS0041423,3
RTS0041424,2
RTS0041425,1
RTS0041426,6
RTS0041427,7
RTS0041428,5
RTS0041429,4
RTS0041430,6
RTS0041431,7
RTS0041432,5
RTS0041433,4
RTS0041434,3
RTS0041435,8
RTS0041436,9
RTS0041437,1
RTS0041438,7
RTS0041439,1
RTS0041440,4
RTS0041441,4
RTS0041442,1
RTS0041443,4
RTS0041444,6
RTS0041445,2
RTS0041446,3
RTS0041447,4
RTS0041448,1
RTS0041449,1
RTS0041450,4
RTS0041451,6
RTS0041452,5
RTS0041453,5
RTS0041454,4
RTS0041455,7
RTS0041456,6
RTS0041457,4
RTS0041458,3
RTS0041459,9
RTS0041460,1
RTS0041461,4
RTS0041462,4
RTS0041463,2
RTS0041464,4
RTS0041465,4
RTS0041466,4
RTS0041467,7
RTS0041468,11
RTS0041469,5
RTS0041470,8
RTS0041471,4
RTS0041472,3
RTS0041473,2
RTS0041474,3
RTS0041475,4
RTS0041476,4
RTS0041477,3
RTS0041478,5
RTS0041480,1
RTS0041481,4
RTS0041482,2
RTS0041483,5
RTS0041484,4
RTS0041485,4
RTS0041486,4
RTS0041487,5
RTS0041488,6
RTS0041489,7
RTS0041490,1
RTS0041491,11
RTS0041492,3
RTS0041493,5
RTS0041494,2
RTS0041495,2
RTS0041496,15
RTS0041497,6
RTS0041498,7
RTS0041499,8
RTS0041500,3
RTS0041501,6
RTS0041502,2
RTS0041503,7
RTS0041504,5
RTS0041505,2
RTS0041506,3
RTS0041507,2
RTS0041508,4
RTS0041509,9
RTS0041510,7
RTS0041511,3
RTS0041512,2
RTS0041513,6
RTS0041514,5
RTS0041515,7
RTS0041516,5
RTS0041517,7
RTS0041518,3
RTS0041519,1
RTS0041520,6
RTS0041521,7
RTS0041522,6
RTS0041523,2
RTS0041524,7
RTS0041525,5
RTS0041526,17
RTS0041527,47
RTS0041528,33
RTS0041529,3
RTS0041530,39
RTS0041531,2
RTS0041532,4
RTS0041533,4
RTS0041534,4
RTS0041535,3
RTS0041536,3
RTS0041537,2
RTS0041538,4
RTS0041540,1
RTS0041541,2
RTS0041543,3
RTS0041544,8
RTS0041545,3
RTS0041546,2
RTS0041547,4
RTS0041548,3
RTS0041549,6
RTS0041550,4
RTS0041551,3
RTS0041552,5
RTS0041553,1
RTS0041554,4
RTS0041555,6
RTS0041556,3
RTS0041557,3
RTS0041558,5
RTS0041559,2
RTS0041560,2
RTS0041561,5
RTS0041562,4
RTS0041563,6
RTS0041564,7
RTS0041565,8
RTS0041566,3
RTS0041567,5
RTS0041568,5
RTS0041569,3
RTS0041570,8
RTS0041571,5
RTS0041572,4
RTS0041573,4
RTS0041574,6
RTS0041575,3
RTS0041576,3
RTS0041577,4
RTS0041578,4
RTS0041579,2
RTS0041580,5
RTS0041581,6
RTS0041582,7
RTS0041583,5
RTS0041584,5
RTS0041585,3
RTS0041586,5
RTS0041587,4
RTS0041588,3
RTS0041589,8
RTS0041590,7
RTS0041591,3
RTS0041592,5
RTS0041593,3
RTS0041594,7
RTS0041595,5
RTS0041596,3
RTS0041597,5
RTS0041598,10
RTS0041599,3
RTS0041600,4
RTS0041601,3
RTS0041602,4
RTS0041603,4
RTS0041604,7
RTS0041605,1
RTS0041606,6
RTS0041607,2
RTS0041608,6
RTS0041609,3
RTS0041610,4
RTS0041611,3
RTS0041612,4
RTS0041613,7
RTS0041614,6
RTS0041615,4
RTS0041616,3
RTS0041617,2
RTS0041618,2
RTS0041619,2
RTS0041620,9
RTS0041621,2
RTS0041622,4
RTS0041623,3
RTS0041624,2
RTS0041625,6
RTS0041626,6
RTS0041627,8
RTS0041628,1
RTS0041629,2
RTS0041630,3
RTS0041631,6
RTS0041632,6
RTS0041633,6
RTS0041634,6
RTS0041635,6
RTS0041636,7
RTS0041637,9
RTS0041638,5
RTS0041639,7
RTS0041640,7
RTS0041641,2
RTS0041642,1
RTS0041643,5
RTS0041644,5
RTS0041645,2
RTS0041646,8
RTS0041647,6
RTS0041648,7
RTS0041649,10
RTS0041650,3
RTS0041651,5
RTS0041652,6
RTS0041653,4
RTS0041654,3
RTS0041655,5
RTS0041656,2
RTS0041657,3
RTS0041658,6
RTS0041659,3
RTS0041660,2
RTS0041661,5
RTS0041662,4
RTS0041663,5
RTS0041664,2
RTS0041665,5
RTS0041666,3
RTS0041667,6
RTS0041668,3
RTS0041669,6
RTS0041670,7
RTS0041671,7
RTS0041672,4
RTS0041673,4
RTS0041674,8
RTS0041675,8
RTS0041676,1
RTS0041677,9
RTS0041678,1
RTS0041679,3
RTS0041680,10
RTS0041681,3
RTS0041682,5
RTS0041683,2
RTS0041684,10
RTS0041685,3
RTS0041686,2
RTS0041687,1
RTS0041688,9
RTS0041689,3
RTS0041690,4
RTS0041691,7
RTS0041692,3
RTS0041693,1
RTS0041695,8
RTS0041696,8
RTS0041697,3
RTS0041698,2
RTS0041699,4
RTS0041700,2
RTS0041701,6
RTS0041702,3
RTS0041703,7
RTS0041704,2
RTS0041705,2
RTS0041706,5
RTS0041707,6
RTS0041708,9
RTS0041709,3
RTS0041710,1
RTS0041711,3
RTS0041712,2
RTS0041713,3
RTS0041714,4
RTS0041715,1
RTS0041716,11
RTS0041717,12
RTS0041718,11
RTS0041719,10
RTS0041720,10
RTS0041721,2
RTS0041722,3
RTS0041723,4
RTS0041724,6
RTS0041725,5
RTS0041726,4
RTS0041727,5
RTS0041728,2
RTS0041729,5
RTS0041730,3
RTS0041731,3
RTS0041732,4
RTS0041733,2
RTS0041734,4
RTS0041735,5
RTS0041736,4
RTS0041737,5
RTS0041738,5
RTS0041739,3
RTS0041740,4
RTS0041741,7
RTS0041742,5
RTS0041743,5
RTS0041744,4
RTS0041745,5
RTS0041746,7
RTS0041747,9
RTS0041748,8
RTS0041749,4
RTS0041750,2
RTS0041751,7
RTS0041752,3
RTS0041753,5
RTS0041754,1
RTS0041755,3
RTS0041756,2
RTS0041757,3
RTS0041758,1
RTS0041759,3
RTS0041760,5
RTS0041761,4
RTS0041762,8
RTS0041763,7
RTS0041764,2
RTS0041765,1
RTS0041766,7
RTS0041767,5
RTS0041768,6
RTS0041769,3
RTS0041770,4
RTS0041771,5
RTS0041772,5
RTS0041773,2
RTS0041774,6
RTS0041775,4
RTS0041776,5
RTS0041777,8
RTS0041778,6
RTS0041779,4
RTS0041780,3
RTS0041781,7
RTS0041782,12
RTS0041783,4
RTS0041784,9
RTS0041785,2
RTS0041786,3
RTS0041787,5
RTS0041788,5
RTS0041789,5
RTS0041790,2
RTS0041791,4
RTS0041793,3
RTS0041794,2
RTS0041795,2
RTS0041796,4
RTS0041797,3
RTS0041798,1
RTS0041799,7
RTS0041800,4
RTS0041801,7
RTS0041802,3
RTS0041803,4
RTS0041804,7
RTS0041805,5
RTS0041806,2
RTS0041807,6
RTS0041808,5
RTS0041809,2
RTS0041810,3
RTS0041811,7
RTS0041812,7
RTS0041813,10
RTS0041814,4
RTS0041815,6
RTS0041816,10
RTS0041817,6
RTS0041818,5
RTS0041819,2
RTS0041820,8
RTS0041821,8
RTS0041822,2
RTS0041823,3
RTS0041824,8
RTS0041825,3
RTS0041826,4
RTS0041827,5
RTS0041828,1
RTS0041829,6
RTS0041830,3
RTS0041831,1
RTS0041832,2
RTS0041833,1
RTS0041834,2
RTS0041835,1
RTS0041836,6
RTS0041837,6
RTS0041838,2
RTS0041839,4
RTS0041840,3
RTS0041841,2
RTS0041842,4
RTS0041843,7
RTS0041844,7
RTS0041845,6
RTS0041846,2
RTS0041847,2
RTS0041848,6
RTS0041849,5
RTS0041850,2
RTS0041851,6
RTS0041852,5
RTS0041853,4
RTS0041854,4
RTS0041855,5
RTS0041856,2
RTS0041857,10
RTS0041858,2
RTS0041859,2
RTS0041860,2
RTS0041861,10
RTS0041862,6
RTS0041863,7
RTS0041864,4
RTS0041865,6
RTS0041866,3
RTS0041867,3
RTS0041868,7
RTS0041869,1
RTS0041871,1
RTS0041872,3
RTS0041873,8
RTS0041874,8
RTS0041875,7
RTS0041876,4
RTS0041877,3
RTS0041878,12
RTS0041879,3
RTS0041880,2
RTS0041881,6
RTS0041882,5
RTS0041883,6
RTS0041884,4
RTS0041885,7
RTS0041886,2
RTS0041887,9
RTS0041888,10
RTS0041889,5
RTS0041890,6
RTS0041891,8
RTS0041892,6
RTS0041893,5
RTS0041894,7
RTS0041895,6
RTS0041896,3
RTS0041897,6
RTS0041898,7
RTS0041899,2
RTS0041900,5
RTS0041901,7
RTS0041902,6
RTS0041903,7
RTS0041904,7
RTS0041905,7
RTS0041906,25
RTS0041907,6
RTS0041908,9
RTS0041909,2
RTS0041910,6
RTS0041911,4
RTS0041912,9
RTS0041913,6
RTS0041914,2
RTS0041915,9
RTS0041916,11
RTS0041917,17
RTS0041918,14
RTS0041919,28
RTS0041920,13
RTS0041922,4
RTS0041923,3
RTS0041924,5
RTS0041925,3
RTS0041926,3
RTS0041927,5
RTS0041928,2
RTS0041929,3
RTS0041930,9
RTS0041931,6
RTS0041932,2
RTS0041933,4
RTS0041934,4
RTS0041935,3
RTS0041936,4
RTS0041937,7
RTS0041938,5
RTS0041939,5
RTS0041940,6
RTS0041941,9
RTS0041942,4
RTS0041943,4
RTS0041944,3
RTS0041945,4
RTS0041946,5
RTS0041947,6
RTS0041948,2
RTS0041949,6
RTS0041950,3
RTS0041951,2
RTS0041952,6
RTS0041953,1
RTS0041954,9
RTS0041955,4
RTS0041956,4
RTS0041957,5
RTS0041958,4
RTS0041959,7
RTS0041960,9
RTS0041961,1
RTS0041962,5
RTS0041963,2
RTS0041964,8
RTS0041965,3
RTS0041966,5
RTS0041967,5
RTS0041968,5
RTS0041969,6
RTS0041971,6
RTS0041972,5
RTS0041973,5
RTS0041974,7
RTS0041975,4
RTS0041976,4
RTS0041977,8
RTS0041978,7
RTS0041979,1
RTS0041980,7
RTS0041981,5
RTS0041982,3
RTS0041983,7
RTS0041984,6
RTS0041985,4
RTS0041986,5
RTS0041987,3
RTS0041988,10
RTS0041989,1
RTS0041990,5
RTS0041991,2
RTS0041992,15
RTS0041993,6
RTS0041994,3
RTS0041995,8
RTS0041996,1
RTS0041997,8
RTS0041998,5
RTS0041999,7
RTS0042000,5
RTS0042001,7
RTS0042002,5
RTS0042003,1
RTS0042004,2
RTS0042005,8
RTS0042006,5
RTS0042007,1
RTS0042008,5
RTS0042009,3
RTS0042010,3
RTS0042011,6
RTS0042012,2
RTS0042013,4
RTS0042014,2
RTS0042015,11
RTS0042016,4
RTS0042017,5
RTS0042018,2
RTS0042019,3
RTS0042020,10
RTS0042021,4
RTS0042022,7
RTS0042023,3
RTS0042024,5
RTS0042025,5
RTS0042026,2
RTS0042027,5
RTS0042028,5
RTS0042029,5
RTS0042030,2
RTS0042031,3
RTS0042032,5
RTS0042033,4
RTS0042034,6
RTS0042035,3
RTS0042036,4
RTS0042037,6
RTS0042038,9
RTS0042039,4
RTS0042040,2
RTS0042041,8
RTS0042042,2
RTS0042043,3
RTS0042044,6
RTS0042045,3
RTS0042046,6
RTS0042047,2
RTS0042048,3
RTS0042049,5
RTS0042050,7
RTS0042051,5
RTS0042052,5
RTS0042053,4
RTS0042054,4
RTS0042055,2
RTS0042056,2
RTS0042057,1
RTS0042058,6
RTS0042059,4
RTS0042060,3
RTS0042061,7
RTS0042062,6
RTS0042063,12
RTS0042064,2
RTS0042065,6
RTS0042066,8
RTS0042067,7
RTS0042068,6
RTS0042069,1
RTS0042071,5
RTS0042072,2
RTS0042073,3
RTS0042074,5
RTS0042075,5
RTS0042076,4
RTS0042077,5
RTS0042078,4
RTS0042079,8
RTS0042080,4
RTS0042081,4
RTS0042082,6
RTS0042083,9
RTS0042084,1
RTS0042085,5
RTS0042086,3
RTS0042087,8
RTS0042088,4
RTS0042089,4
RTS0042090,10
RTS0042091,8
RTS0042092,4
RTS0042093,7
RTS0042094,3
RTS0042095,3
RTS0042096,2
RTS0042097,6
RTS0042098,4
RTS0042099,2
RTS0042100,9
RTS0042101,5
RTS0042102,2
RTS0042103,3
RTS0042104,5
RTS0042105,3
RTS0042106,8
RTS0042107,3
RTS0042108,1
RTS0042109,5
RTS0042110,5
RTS0042111,4
RTS0042112,4
RTS0042113,5
RTS0042114,3
RTS0042115,6
RTS0042116,2
RTS0042117,3
RTS0042118,4
RTS0042119,8
RTS0042120,4
RTS0042121,6
RTS0042122,4
RTS0042123,5
RTS0042124,2
RTS0042125,7
RTS0042126,4
RTS0042127,5
RTS0042128,4
RTS0042129,5
RTS0042130,7
RTS0042131,5
RTS0042132,3
RTS0042133,3
RTS0042134,3
RTS0042135,5
RTS0042136,1
RTS0042137,9
RTS0042139,5
RTS0042140,4
RTS0042141,7
RTS0042142,5
RTS0042143,4
RTS0042144,4
RTS0042145,5
RTS0042146,8
RTS0042147,3
RTS0042148,4
RTS0042149,9
RTS0042150,6
RTS0042152,3
RTS0042153,4
RTS0042154,5
RTS0042155,9
RTS0042156,5
RTS0042157,2
RTS0042158,4
RTS0042159,3
RTS0042160,4
RTS0042161,5
RTS0042162,4
RTS0042163,8
RTS0042164,10
RTS0042165,8
RTS0042166,5
RTS0042167,3
RTS0042168,4
RTS0042169,5
RTS0042170,2
RTS0042171,7
RTS0042172,2
RTS0042173,6
RTS0042174,3
RTS0042175,1
RTS0042176,6
RTS0042177,7
RTS0042178,5
RTS0042179,6
RTS0042180,1
RTS0042181,5
RTS0042182,4
RTS0042183,1
RTS0042184,5
RTS0042185,2
RTS0042186,3
RTS0042187,6
RTS0042188,2
RTS0042189,6
RTS0042190,3
RTS0042191,10
RTS0042192,2
RTS0042193,7
RTS0042194,6
RTS0042195,6
RTS0042196,5
RTS0042197,6
RTS0042198,2
RTS0042199,5
RTS0042200,5
RTS0042201,2
RTS0042202,3
RTS0042203,6
RTS0042204,6
RTS0042205,6
RTS0042206,5
RTS0042207,5
RTS0042208,6
RTS0042209,3
RTS0042210,4
RTS0042211,6
RTS0042212,3
RTS0042213,2
RTS0042214,3
RTS0042215,6
RTS0042216,7
RTS0042217,8
RTS0042218,5
RTS0042219,4
RTS0042220,6
RTS0042222,4
RTS0042223,3
RTS0042224,4
RTS0042225,3
RTS0042226,4
RTS0042227,4
RTS0042228,5
RTS0042229,2
RTS0042230,7
RTS0042231,11
RTS0042232,4
RTS0042233,8
RTS0042234,4
RTS0042235,2
RTS0042236,2
RTS0042237,5
RTS0042238,7
RTS0042239,3
RTS0042240,4
RTS0042241,2
RTS0042242,2
RTS0042243,9
RTS0042244,9
RTS0042245,5
RTS0042246,7
RTS0042247,5
RTS0042248,15
RTS0042249,10
RTS0042250,8
RTS0042251,5
RTS0042252,4
RTS0042253,3
RTS0042254,4
RTS0042255,5
RTS0042256,2
RTS0042257,8
RTS0042258,4
RTS0042259,3
RTS0042260,5
RTS0042261,7
RTS0042262,3
RTS0042263,11
RTS0042264,8
RTS0042265,7
RTS0042266,3
RTS0042267,2
RTS0042268,3
RTS0042269,1
RTS0042270,5
RTS0042271,6
RTS0042272,3
RTS0042273,5
RTS0042274,4
RTS0042275,4
RTS0042276,6
RTS0042277,4
RTS0042278,3
RTS0042279,5
RTS0042281,1
RTS0042283,4
RTS0042284,9
RTS0042286,3
RTS0042287,10
RTS0042288,6
RTS0042289,15
RTS0042290,6
RTS0042291,4
RTS0042292,7
RTS0042293,5
RTS0042294,5
RTS0042295,4
RTS0042296,2
RTS0042297,1
RTS0042298,1
RTS0042299,5
RTS0042300,5
RTS0042301,2
RTS0042302,6
RTS0042303,3
RTS0042304,9
RTS0042305,3
RTS0042306,4
RTS0042307,6
RTS0042308,8
RTS0042309,5
RTS0042310,5
RTS0042311,1
RTS0042312,2
RTS0042313,5
RTS0042314,2
RTS0042315,1
RTS0042316,10
RTS0042317,6
RTS0042318,2
RTS0042319,8
RTS0042320,2
RTS0042321,4
RTS0042322,5
RTS0042323,6
RTS0042324,3
RTS0042325,4
RTS0042326,5
RTS0042328,4
RTS0042329,2
RTS0042330,4
RTS0042331,4
RTS0042332,6
RTS0042333,9
RTS0042334,6
RTS0042335,4
RTS0042336,4
RTS0042337,6
RTS0042339,4
RTS0042340,3
RTS0042341,5
RTS0042342,8
RTS0042343,11
RTS0042344,5
RTS0042345,5
RTS0042346,7
RTS0042347,6
RTS0042348,4
RTS0042349,5
RTS0042350,2
RTS0042351,7
RTS0042352,5
RTS0042353,3
RTS0042354,4
RTS0042355,1
RTS0042356,5
RTS0042357,7
RTS0042358,2
RTS0042359,2
RTS0042360,2
RTS0042361,4
RTS0042362,5
RTS0042363,7
RTS0042364,2
RTS0042365,3
RTS0042366,3
RTS0042367,3
RTS0042368,7
RTS0042369,8
RTS0042370,3
RTS0042371,8
RTS0042372,2
RTS0042373,5
RTS0042374,6
RTS0042375,2
RTS0042376,3
RTS0042377,5
RTS0042378,6
RTS0042379,6
RTS0042380,1
RTS0042381,2
RTS0042382,6
RTS0042383,5
RTS0042384,8
RTS0042385,1
RTS0042386,2
RTS0042387,2
RTS0042388,5
RTS0042389,5
RTS0042390,2
RTS0042391,1
RTS0042392,4
RTS0042393,3
RTS0042394,6
RTS0042395,4
RTS0042396,7
RTS0042397,4
RTS0042398,3
RTS0042399,6
RTS0042400,5
RTS0042401,8
RTS0042402,3
RTS0042403,3
RTS0042404,3
RTS0042405,4
RTS0042406,5
RTS0042407,4
RTS0042408,5
RTS0042409,6
RTS0042410,6
RTS0042411,3
RTS0042412,2
RTS0042413,7
RTS0042414,9
RTS0042415,4
RTS0042416,5
RTS0042417,6
RTS0042418,7
RTS0042419,4
RTS0042420,7
RTS0042421,4
RTS0042422,2
RTS0042423,3
RTS0042424,3
RTS0042425,1
RTS0042426,5
RTS0042427,5
RTS0042428,7
RTS0042429,6
RTS0042430,3
RTS0042431,2
RTS0042432,5
RTS0042433,2
RTS0042434,3
RTS0042435,4
RTS0042436,5
RTS0042437,5
RTS0042438,8
RTS0042439,2
RTS0042440,6
RTS0042441,4
RTS0042442,4
RTS0042443,6
RTS0042444,6
RTS0042445,3
RTS0042446,3
RTS0042447,6
RTS0042448,5
RTS0042449,5
RTS0042450,3
RTS0042451,5
RTS0042452,2
RTS0042453,1
RTS0042454,4
RTS0042455,5
RTS0042456,2
RTS0042457,2
RTS0042458,2
RTS0042460,8
RTS0042461,11
RTS0042462,6
RTS0042463,7
RTS0042464,8
RTS0042465,9
RTS0042466,7
RTS0042467,7
RTS0042468,4
RTS0042469,1
RTS0042470,1
RTS0042471,10
RTS0042472,2
RTS0042473,13
RTS0042474,6
RTS0042475,9
RTS0042476,4
RTS0042477,4
RTS0042478,5
RTS0042479,6
RTS0042480,1
RTS0042481,6
RTS0042482,10
RTS0042483,14
RTS0042484,19
RTS0042485,12
RTS0042486,2
RTS0042487,5
RTS0042488,3
RTS0042489,7
RTS0042490,2
RTS0042491,2
RTS0042492,3
RTS0042493,7
RTS0042494,6
RTS0042495,3
RTS0042496,2
RTS0042497,4
RTS0042498,7
RTS0042499,6
RTS0042500,4
RTS0042501,5
RTS0042502,10
RTS0042503,2
RTS0042504,3
RTS0042505,5
RTS0042506,3
RTS0042507,7
RTS0042508,4
RTS0042509,5
RTS0042510,1
RTS0042515,4
RTS0042522,3
RTS0042526,2
RTS0042527,1
RTS0042528,4
RTS0042529,5
RTS0042530,3
RTS0042531,6
RTS0042532,2
RTS0042533,1
RTS0042534,2
RTS0042535,3
RTS0042536,7
RTS0042537,9
RTS0042538,5
RTS0042539,5
RTS0042540,7
RTS0042541,4
RTS0042542,3
RTS0042543,4
RTS0042544,7
RTS0042545,4
RTS0042546,8
RTS0042547,5
RTS0042548,9
RTS0042550,5
RTS0042551,8
RTS0042552,5
RTS0042553,3
RTS0042554,4
RTS0042555,4
RTS0042556,6
RTS0042557,3
RTS0042558,2
RTS0042559,5
RTS0042560,7
RTS0042561,2
RTS0042562,3
RTS0042563,8
RTS0042564,7
RTS0042565,9
RTS0042566,5
RTS0042567,4
RTS0042568,4
RTS0042569,7
RTS0042570,6
RTS0042571,2
RTS0042572,5
RTS0042573,6
RTS0042574,4
RTS0042575,4
RTS0042576,6
RTS0042577,6
RTS0042578,6
RTS0042579,4
RTS0042580,7
RTS0042581,11
RTS0042582,4
RTS0042583,32
RTS0042584,10
RTS0042585,9
RTS0042586,2
RTS0042587,8
RTS0042588,5
RTS0042589,3
RTS0042590,5
RTS0042591,8
RTS0042592,1
RTS0042593,1
RTS0042594,2
RTS0042595,1
RTS0042596,3
RTS0042597,4
RTS0042598,5
RTS0042599,1
RTS0042600,5
RTS0042601,3
RTS0042602,3
RTS0042603,7
RTS0042604,9
RTS0042605,7
RTS0042606,11
RTS0042607,5
RTS0042608,3
RTS0042609,2
RTS0042610,3
RTS0042611,1
RTS0042612,1
RTS0042613,4
RTS0042614,7
RTS0042615,5
RTS0042616,3
RTS0042617,5
RTS0042618,7
RTS0042619,5
RTS0042620,6
RTS0042622,6
RTS0042623,3
RTS0042624,5
RTS0042625,3
RTS0042626,2
RTS0042627,5
RTS0042628,2
RTS0042629,4
RTS0042630,3
RTS0042631,4
RTS0042633,3
RTS0042634,4
RTS0042635,8
RTS0042636,6
RTS0042637,4
RTS0042638,9
RTS0042639,5
RTS0042640,5
RTS0042641,8
RTS0042642,2
RTS0042643,3
RTS0042644,1
RTS0042645,3
RTS0042646,6
RTS0042647,2
RTS0042648,3
RTS0042649,8
RTS0042650,3
RTS0042651,3
RTS0042652,4
RTS0042653,3
RTS0042654,1
RTS0042655,3
RTS0042656,9
RTS0042657,6
RTS0042658,4
RTS0042659,8
RTS0042660,4
RTS0042661,8
RTS0042662,5
RTS0042663,6
RTS0042664,3
RTS0042665,4
RTS0042666,3
RTS0042667,4
RTS0042668,3
RTS0042669,6
RTS0042670,7
RTS0042671,6
RTS0042673,5
RTS0042674,2
RTS0042675,4
RTS0042676,4
RTS0042678,2
RTS0042679,8
RTS0042680,8
RTS0042681,6
RTS0042682,5
RTS0042683,3
RTS0042684,2
RTS0042685,4
RTS0042686,8
RTS0042687,3
RTS0042688,5
RTS0042689,1
RTS0042690,7
RTS0042691,5
RTS0042692,6
RTS0042695,1
RTS0042696,3
RTS0042697,8
RTS0042698,4
RTS0042699,1
RTS0042700,8
RTS0042701,4
RTS0042702,7
RTS0042703,5
RTS0042704,3
RTS0042705,2
RTS0042706,3
RTS0042707,1
RTS0042708,6
RTS0042709,5
RTS0042710,3
RTS0042711,6
RTS0042712,4
RTS0042713,6
RTS0042714,2
RTS0042715,8
RTS0042716,5
RTS0042717,7
RTS0042718,5
RTS0042719,5
RTS0042720,5
RTS0042721,4
RTS0042722,5
RTS0042723,8
RTS0042724,2
RTS0042725,2
RTS0042726,2
RTS0042727,6
RTS0042728,6
RTS0042729,6
RTS0042730,2
RTS0042731,4
RTS0042732,3
RTS0042733,5
RTS0042734,3
RTS0042735,7
RTS0042736,7
RTS0042737,5
RTS0042738,6
RTS0042739,6
RTS0042740,4
RTS0042741,5
RTS0042742,5
RTS0042743,1
RTS0042744,6
RTS0042745,4
RTS0042746,1
RTS0042747,1
RTS0042748,8
RTS0042749,6
RTS0042750,2
RTS0042751,8
RTS0042752,1
RTS0042753,9
RTS0042754,1
RTS0042755,1
RTS0042756,5
RTS0042757,9
RTS0042759,1
RTS0042760,1
RTS0042761,6
RTS0042762,1
RTS0042763,3
RTS0042764,2
RTS0042765,5
RTS0042766,11
RTS0042767,6
RTS0042768,6
RTS0042769,3
RTS0042770,3
RTS0042771,24
RTS0042772,25
RTS0042773,32
RTS0042774,39
RTS0042775,29
RTS0042776,8
RTS0042777,7
RTS0042778,2
RTS0042779,8
RTS0042780,5
RTS0042781,6
RTS0042782,5
RTS0042783,5
RTS0042784,4
RTS0042785,9
RTS0042786,1
RTS0042787,2
RTS0042788,10
RTS0042789,3
RTS0042790,6
RTS0042791,129
RTS0042792,36
RTS0042793,138
RTS0042794,76
RTS0042795,68
RTS0042796,6
RTS0042797,6
RTS0042798,6
RTS0042799,6
RTS0042800,3
RTS0042801,5
RTS0042802,9
RTS0042803,1
RTS0042804,3
RTS0042805,2
RTS0042806,4
RTS0042807,3
RTS0042808,2
RTS0042809,8
RTS0042810,3
RTS0042811,2
RTS0042812,3
RTS0042813,6
RTS0042814,12
RTS0042815,5
RTS0042816,3
RTS0042817,5
RTS0042818,4
RTS0042819,6
RTS0042820,6
RTS0042821,8
RTS0042822,2
RTS0042823,3
RTS0042824,7
RTS0042825,2
RTS0042826,4
RTS0042827,6
RTS0042828,2
RTS0042829,5
RTS0042830,7
RTS0042831,6
RTS0042832,5
RTS0042833,7
RTS0042834,3
RTS0042835,5
RTS0042836,3
RTS0042837,2
RTS0042838,5
RTS0042839,5
RTS0042840,5
RTS0042841,7
RTS0042842,8
RTS0042843,4
RTS0042844,3
RTS0042845,4
RTS0042846,8
RTS0042847,9
RTS0042848,10
RTS0042849,3
RTS0042850,1
RTS0042851,11
RTS0042852,4
RTS0042853,10
RTS0042854,5
RTS0042855,2
RTS0042856,4
RTS0042857,7
RTS0042858,2
RTS0042859,5
RTS0042860,4
RTS0042861,2
RTS0042862,5
RTS0042863,5
RTS0042864,3
RTS0042865,3
RTS0042866,2
RTS0042867,3
RTS0042868,2
RTS0042869,4
RTS0042870,7
RTS0042871,2
RTS0042872,6
RTS0042873,3
RTS0042874,6
RTS0042875,6
RTS0042876,6
RTS0042877,6
RTS0042878,5
RTS0042879,5
RTS0042880,15
RTS0042881,2
RTS0042882,8
RTS0042883,5
RTS0042884,6
RTS0042885,5
RTS0042886,2
RTS0042887,3
RTS0042888,5
RTS0042889,5
RTS0042890,7
RTS0042891,3
RTS0042892,3
RTS0042893,8
RTS0042894,5
RTS0042895,3
RTS0042896,6
RTS0042897,6
RTS0042898,2
RTS0042899,6
RTS0042900,6
RTS0042901,6
RTS0042902,2
RTS0042903,2
RTS0042904,3
RTS0042905,4
RTS0042906,2
RTS0042908,2
RTS0042909,7
RTS0042910,6
RTS0042911,5
RTS0042912,4
RTS0042913,3
RTS0042914,4
RTS0042915,1
RTS0042916,4
RTS0042917,8
RTS0042918,2
RTS0042919,2
RTS0042920,5
RTS0042921,4
RTS0042922,3
RTS0042923,4
RTS0042924,2
RTS0042925,7
RTS0042926,8
RTS0042927,1
RTS0042928,5
RTS0042929,2
RTS0042930,2
RTS0042931,2
RTS0042932,2
RTS0042933,3
RTS0042934,6
RTS0042935,6
RTS0042936,8
RTS0042937,5
RTS0042938,6
RTS0042939,3
RTS0042940,4
RTS0042941,4
RTS0042942,14
RTS0042943,11
RTS0042944,15
RTS0042945,9
RTS0042946,5
RTS0042947,4
RTS0042948,2
RTS0042949,4
RTS0042950,1
RTS0042951,6
RTS0042952,3
RTS0042953,6
RTS0042954,2
RTS0042955,4
RTS0042956,3
RTS0042957,2
RTS0042958,10
RTS0042959,7
RTS0042960,6
RTS0042961,4
RTS0042962,2
RTS0042963,5
RTS0042964,5
RTS0042965,9
RTS0042966,3
RTS0042967,4
RTS0042968,7
RTS0042969,4
RTS0042970,4
RTS0042971,9
RTS0042972,7
RTS0042973,4
RTS0042974,3
RTS0042975,2
RTS0042976,7
RTS0042977,5
RTS0042978,7
RTS0042979,5
RTS0042980,2
RTS0042981,3
RTS0042982,4
RTS0042983,6
RTS0042984,4
RTS0042985,6
RTS0042986,8
RTS0042987,4
RTS0042988,7
RTS0042989,2
RTS0042990,1
RTS0042991,3
RTS0042992,1
RTS0042993,2
RTS0042994,4
RTS0042995,5
RTS0042996,3
RTS0042997,3
RTS0042998,6
RTS0042999,5
RTS0043000,2
RTS0043001,5
RTS0043002,2
RTS0043003,2
RTS0043004,4
RTS0043005,7
RTS0043006,2
RTS0043007,5
RTS0043008,1
RTS0043009,3
RTS0043010,6
RTS0043011,5
RTS0043012,5
RTS0043013,1
RTS0043014,6
RTS0043015,8
RTS0043016,1
RTS0043017,8
RTS0043018,2
RTS0043019,2
RTS0043020,3
RTS0043021,4
RTS0043022,6
RTS0043023,5
RTS0043024,5
RTS0043025,5
RTS0043026,3
RTS0043027,8
RTS0043028,8
RTS0043029,5
RTS0043030,3
RTS0043032,4
RTS0043033,7
RTS0043034,2
RTS0043035,2
RTS0043036,6
RTS0043037,4
RTS0043038,4
RTS0043039,4
RTS0043040,5
RTS0043041,2
RTS0043042,6
RTS0043043,5
RTS0043044,2
RTS0043045,4
RTS0043047,7
RTS0043048,7
RTS0043049,2
RTS0043050,1
RTS0043051,6
RTS0043052,4
RTS0043053,2
RTS0043054,4
RTS0043055,7
RTS0043056,3
RTS0043057,2
RTS0043058,9
RTS0043059,4
RTS0043060,11
RTS0043061,8
RTS0043062,3
RTS0043063,3
RTS0043064,7
RTS0043065,1
RTS0043066,5
RTS0043067,5
RTS0043068,7
RTS0043069,1
RTS0043070,1
RTS0043071,1
RTS0043072,6
RTS0043073,3
RTS0043074,5
RTS0043075,1
RTS0043076,4
RTS0043077,2
RTS0043078,1
RTS0043079,4
RTS0043080,5
RTS0043081,7
RTS0043082,7
RTS0043083,2
RTS0043084,5
RTS0043085,4
RTS0043086,6
RTS0043087,6
RTS0043088,4
RTS0043089,3
RTS0043090,7
RTS0043091,6
RTS0043092,6
RTS0043093,3
RTS0043094,5
RTS0043095,3
RTS0043096,3
RTS0043097,4
RTS0043098,9
RTS0043099,5
RTS0043100,3
RTS0043101,12
RTS0043102,8
RTS0043103,5
RTS0043104,2
RTS0043105,1
RTS0043106,8
RTS0043107,7
RTS0043108,4
RTS0043109,1
RTS0043110,2
RTS0043111,4
RTS0043112,3
RTS0043113,6
RTS0043114,8
RTS0043115,10
RTS0043116,2
RTS0043117,8
RTS0043118,2
RTS0043119,3
RTS0043120,9
RTS0043121,4
RTS0043122,4
RTS0043123,1
RTS0043124,4
RTS0043125,3
RTS0043126,5
RTS0043127,6
RTS0043128,4
RTS0043129,8
RTS0043130,12
RTS0043131,6
RTS0043132,3
RTS0043133,3
RTS0043134,4
RTS0043135,3
RTS0043136,6
RTS0043137,2
RTS0043138,4
RTS0043139,4
RTS0043140,7
RTS0043141,2
RTS0043142,6
RTS0043143,2
RTS0043144,3
RTS0043145,5
RTS0043146,3
RTS0043147,6
RTS0043148,4
RTS0043149,4
RTS0043150,3
RTS0043151,8
RTS0043152,5
RTS0043153,5
RTS0043154,10
RTS0043155,6
RTS0043156,3
RTS0043157,4
RTS0043159,4
RTS0043160,4
RTS0043161,4
RTS0043162,5
RTS0043163,5
RTS0043164,5
RTS0043165,8
RTS0043167,2
RTS0043168,6
RTS0043170,5
RTS0043171,3
RTS0043172,6
RTS0043173,9
RTS0043174,1
RTS0043175,1
RTS0043176,4
RTS0043177,4
RTS0043178,2
RTS0043179,5
RTS0043180,4
RTS0043181,7
RTS0043182,3
RTS0043183,6
RTS0043184,5
RTS0043185,5
RTS0043186,10
RTS0043187,2
RTS0043188,2
RTS0043189,9
RTS0043190,8
RTS0043191,3
RTS0043192,4
RTS0043193,2
RTS0043194,1
RTS0043195,3
RTS0043196,5
RTS0043197,11
RTS0043198,7
RTS0043199,4
RTS0043200,5
RTS0043201,6
RTS0043202,3
RTS0043203,7
RTS0043204,14
RTS0043205,4
RTS0043206,4
RTS0043207,3
RTS0043208,4
RTS0043209,5
RTS0043210,5
RTS0043211,4
RTS0043212,4
RTS0043213,3
RTS0043214,6
RTS0043215,6
RTS0043216,2
RTS0043217,6
RTS0043218,4
RTS0043219,2
RTS0043220,4
RTS0043221,3
RTS0043222,3
RTS0043223,5
RTS0043224,4
RTS0043226,6
RTS0043227,8
RTS0043228,5
RTS0043229,8
RTS0043230,5
RTS0043231,4
RTS0043232,4
RTS0043233,8
RTS0043234,5
RTS0043235,5
RTS0043236,2
RTS0043237,9
RTS0043238,5
RTS0043239,1
RTS0043240,9
RTS0043241,7
RTS0043242,6
RTS0043243,8
RTS0043244,2
RTS0043245,8
RTS0043246,1
RTS0043247,1
RTS0043248,3
RTS0043249,4
RTS0043250,7
RTS0043251,5
RTS0043252,3
RTS0043253,4
RTS0043254,5
RTS0043255,6
RTS0043256,2
RTS0043257,6
RTS0043258,3
RTS0043259,3
RTS0043260,6
RTS0043261,3
RTS0043262,3
RTS0043263,2
RTS0043264,4
RTS0043265,4
RTS0043266,4
RTS0043267,6
RTS0043268,3
RTS0043269,5
RTS0043270,8
RTS0043271,9
RTS0043272,5
RTS0043273,4
RTS0043274,5
RTS0043275,4
RTS0043276,2
RTS0043277,2
RTS0043278,2
RTS0043279,5
RTS0043280,5
RTS0043281,4
RTS0043282,6
RTS0043283,7
RTS0043284,13
RTS0043285,8
RTS0043286,8
RTS0043287,6
RTS0043288,4
RTS0043289,7
RTS0043290,2
RTS0043291,17
RTS0043292,9
RTS0043293,3
RTS0043294,6
RTS0043295,1
RTS0043296,6
RTS0043299,5
RTS0043300,5
RTS0043301,6
RTS0043302,5
RTS0043303,5
RTS0043304,3
RTS0043305,4
RTS0043306,4
RTS0043307,3
RTS0043308,2
RTS0043309,5
RTS0043310,5
RTS0043311,4
RTS0043312,7
RTS0043313,11
RTS0043314,8
RTS0043315,5
RTS0043316,3
RTS0043317,5
RTS0043318,3
RTS0043319,3
RTS0043320,8
RTS0043321,3
RTS0043322,2
RTS0043323,9
RTS0043324,5
RTS0043325,3
RTS0043326,2
RTS0043327,7
RTS0043328,7
RTS0043329,4
RTS0043330,3
RTS0043331,3
RTS0043332,7
RTS0043333,3
RTS0043334,3
RTS0043335,2
RTS0043336,11
RTS0043337,6
RTS0043338,3
RTS0043339,3
RTS0043340,5
RTS0043341,3
RTS0043342,4
RTS0043343,4
RTS0043344,8
RTS0043345,4
RTS0043347,7
RTS0043348,5
RTS0043349,4
RTS0043350,6
RTS0043351,6
RTS0043352,7
RTS0043353,8
RTS0043354,2
RTS0043355,9
RTS0043356,1
RTS0043357,2
RTS0043359,4
RTS0043360,2
RTS0043361,3
RTS0043362,8
RTS0043363,5
RTS0043364,7
RTS0043365,2
RTS0043366,3
RTS0043367,9
RTS0043368,3
RTS0043369,5
RTS0043370,3
RTS0043371,7
RTS0043372,5
RTS0043373,6
RTS0043374,6
RTS0043375,5
RTS0043376,10
RTS0043377,34
RTS0043378,14
RTS0043379,18
RTS0043380,14
RTS0043381,7
RTS0043382,4
RTS0043383,2
RTS0043384,5
RTS0043385,3
RTS0043386,6
RTS0043387,7
RTS0043388,2
RTS0043389,3
RTS0043390,10
RTS0043391,3
RTS0043392,9
RTS0043393,3
RTS0043394,6
RTS0043395,5
RTS0043396,5
RTS0043397,8
RTS0043398,6
RTS0043400,1
RTS0043401,5
RTS0043402,3
RTS0043403,8
RTS0043404,5
RTS0043405,2
RTS0043406,7
RTS0043407,4
RTS0043408,8
RTS0043409,3
RTS0043410,6
RTS0043411,4
RTS0043412,1
RTS0043413,3
RTS0043414,4
RTS0043415,6
RTS0043416,5
RTS0043417,3
RTS0043418,9
RTS0043419,4
RTS0043420,4
RTS0043421,4
RTS0043422,4
RTS0043423,3
RTS0043424,9
RTS0043425,4
RTS0043426,5
RTS0043427,2
RTS0043428,3
RTS0043429,9
RTS0043430,4
RTS0043431,9
RTS0043432,8
RTS0043433,3
RTS0043434,5
RTS0043435,7
RTS0043436,7
RTS0043437,6
RTS0043438,4
RTS0043439,6
RTS0043440,7
RTS0043441,4
RTS0043442,8
RTS0043443,3
RTS0043444,9
RTS0043445,5
RTS0043446,5
RTS0043447,5
RTS0043448,4
RTS0043449,4
RTS0043450,5
RTS0043451,2
RTS0043452,5
RTS0043453,2
RTS0043454,4
RTS0043455,4
RTS0043456,6
RTS0043457,3
RTS0043458,2
RTS0043459,3
RTS0043460,7
RTS0043461,3
RTS0043462,4
RTS0043463,4
RTS0043464,4
RTS0043465,2
RTS0043466,6
RTS0043467,8
RTS0043468,4
RTS0043469,7
RTS0043470,4
RTS0043471,3
RTS0043472,9
RTS0043473,4
RTS0043474,1
RTS0043475,1
RTS0043476,1
RTS0043477,9
RTS0043478,2
RTS0043479,2
RTS0043480,3
RTS0043481,6
RTS0043482,12
RTS0043483,4
RTS0043484,4
RTS0043485,8
RTS0043486,2
RTS0043487,6
RTS0043488,7
RTS0043489,2
RTS0043490,9
RTS0043491,9
RTS0043492,3
RTS0043493,7
RTS0043494,3
RTS0043495,3
RTS0043496,7
RTS0043497,5
RTS0043498,3
RTS0043499,7
RTS0043500,4
RTS0043501,6
RTS0043502,7
RTS0043503,5
RTS0043504,8
RTS0043505,5
RTS0043506,7
RTS0043507,2
RTS0043508,10
RTS0043509,7
RTS0043510,10
RTS0043512,6
RTS0043513,5
RTS0043514,7
RTS0043515,4
RTS0043516,3
RTS0043517,8
RTS0043518,6
RTS0043519,4
RTS0043520,4
RTS0043522,3
RTS0043523,10
RTS0043524,3
RTS0043525,5
RTS0043526,5
RTS0043527,7
RTS0043528,2
RTS0043529,6
RTS0043530,3
RTS0043531,5
RTS0043532,4
RTS0043533,5
RTS0043534,3
RTS0043535,6
RTS0043536,4
RTS0043537,3
RTS0043538,8
RTS0043539,5
RTS0043540,3
RTS0043541,5
RTS0043542,2
RTS0043543,4
RTS0043544,11
RTS0043545,4
RTS0043546,4
RTS0043547,2
RTS0043548,6
RTS0043549,6
RTS0043550,3
RTS0043551,3
RTS0043552,6
RTS0043553,6
RTS0043554,3
RTS0043555,3
RTS0043556,6
RTS0043557,2
RTS0043558,7
RTS0043559,5
RTS0043560,4
RTS0043561,9
RTS0043562,1
RTS0043563,2
RTS0043564,1
RTS0043565,7
RTS0043566,5
RTS0043567,5
RTS0043569,6
RTS0043570,2
RTS0043571,7
RTS0043572,3
RTS0043573,2
RTS0043574,6
RTS0043575,6
RTS0043576,9
RTS0043577,7
RTS0043578,4
RTS0043579,2
RTS0043580,4
RTS0043581,6
RTS0043582,6
RTS0043583,6
RTS0043584,5
RTS0043585,8
RTS0043586,1
RTS0043587,10
RTS0043588,1
RTS0043589,5
RTS0043590,7
RTS0043591,8
RTS0043592,4
RTS0043593,4
RTS0043594,7
RTS0043595,2
RTS0043596,5
RTS0043597,4
RTS0043598,4
RTS0043599,3
RTS0043600,5
RTS0043601,5
RTS0043602,3
RTS0043603,3
RTS0043604,5
RTS0043605,5
RTS0043606,4
RTS0043607,5
RTS0043608,9
RTS0043609,3
RTS0043610,3
RTS0043611,9
RTS0043612,6
RTS0043613,2
RTS0043614,7
RTS0043615,6
RTS0043616,7
RTS0043617,5
RTS0043618,4
RTS0043619,4
RTS0043620,1
RTS0043621,3
RTS0043622,2
RTS0043623,4
RTS0043624,5
RTS0043625,7
RTS0043626,5
RTS0043627,2
RTS0043628,2
RTS0043629,3
RTS0043630,4
RTS0043631,4
RTS0043632,8
RTS0043633,8
RTS0043634,4
RTS0043635,2
RTS0043636,4
RTS0043637,9
RTS0043638,4
RTS0043639,3
RTS0043640,7
RTS0043641,16
RTS0043642,10
RTS0043643,10
RTS0043644,8
RTS0043645,8
RTS0043646,5
RTS0043647,3
RTS0043648,9
RTS0043649,5
RTS0043650,5
RTS0043651,3
RTS0043652,4
RTS0043653,8
RTS0043654,1
RTS0043655,1
RTS0043656,3
RTS0043657,8
RTS0043658,6
RTS0043659,3
RTS0043660,4
RTS0043661,7
RTS0043663,7
RTS0043664,8
RTS0043665,2
RTS0043666,3
RTS0043667,5
RTS0043668,2
RTS0043669,6
RTS0043670,4
RTS0043671,5
RTS0043672,7
RTS0043673,5
RTS0043674,2
RTS0043675,4
RTS0043676,1
RTS0043677,4
RTS0043678,4
RTS0043679,5
RTS0043680,2
RTS0043681,5
RTS0043682,3
RTS0043683,4
RTS0043684,2
RTS0043685,5
RTS0043686,6
RTS0043687,3
RTS0043688,3
RTS0043689,2
RTS0043690,5
RTS0043691,6
RTS0043692,8
RTS0043693,7
RTS0043694,3
RTS0043695,8
RTS0043696,3
RTS0043697,4
RTS0043698,6
RTS0043699,6
RTS0043700,5
RTS0043701,5
RTS0043702,4
RTS0043703,2
RTS0043704,6
RTS0043705,3
RTS0043706,1
RTS0043707,7
RTS0043708,1
RTS0043709,2
RTS0043710,1
RTS0043711,5
RTS0043712,4
RTS0043713,2
RTS0043714,2
RTS0043715,3
RTS0043716,5
RTS0043717,4
RTS0043718,4
RTS0043719,2
RTS0043720,5
RTS0043721,4
RTS0043722,9
RTS0043724,2
RTS0043725,7
RTS0043726,4
RTS0043727,2
RTS0043728,5
RTS0043729,2
RTS0043730,4
RTS0043731,7
RTS0043732,6
RTS0043733,3
RTS0043734,7
RTS0043735,9
RTS0043736,3
RTS0043737,1
RTS0043738,2
RTS0043739,6
RTS0043740,2
RTS0043741,7
RTS0043742,11
RTS0043743,1
RTS0043744,6
RTS0043745,7
RTS0043746,5
RTS0043747,4
RTS0043748,7
RTS0043749,2
RTS0043750,5
RTS0043751,4
RTS0043752,4
RTS0043753,1
RTS0043754,2
RTS0043755,6
RTS0043756,3
RTS0043757,4
RTS0043758,3
RTS0043759,4
RTS0043760,4
RTS0043761,7
RTS0043762,7
RTS0043763,7
RTS0043764,4
RTS0043765,4
RTS0043766,6
RTS0043767,3
RTS0043768,1
RTS0043769,5
RTS0043770,4
RTS0043771,3
RTS0043772,4
RTS0043773,5
RTS0043774,3
RTS0043775,2
RTS0043776,5
RTS0043777,4
RTS0043778,4
RTS0043779,3
RTS0043780,3
RTS0043781,2
RTS0043782,3
RTS0043783,6
RTS0043784,2
RTS0043785,3
RTS0043786,10
RTS0043787,1
RTS0043788,6
RTS0043789,3
RTS0043790,6
RTS0043791,6
RTS0043792,5
RTS0043793,1
RTS0043794,4
RTS0043795,6
RTS0043796,5
RTS0043797,4
RTS0043798,6
RTS0043800,4
RTS0043801,4
RTS0043802,5
RTS0043803,5
RTS0043804,5
RTS0043805,2
RTS0043806,6
RTS0043807,6
RTS0043808,5
RTS0043809,6
RTS0043810,3
RTS0043811,2
RTS0043812,2
RTS0043813,7
RTS0043814,4
RTS0043815,5
RTS0043816,3
RTS0043817,2
RTS0043818,3
RTS0043819,9
RTS0043820,4
RTS0043821,2
RTS0043822,1
RTS0043823,4
RTS0043824,3
RTS0043825,4
RTS0043826,4
RTS0043827,1
RTS0043828,3
RTS0043829,3
RTS0043830,7
RTS0043831,7
RTS0043832,5
RTS0043833,4
RTS0043835,7
RTS0043836,5
RTS0043837,1
RTS0043838,3
RTS0043839,3
RTS0043840,2
RTS0043841,3
RTS0043842,4
RTS0043843,4
RTS0043844,5
RTS0043846,1
RTS0043847,1
RTS0043848,4
RTS0043849,7
RTS0043850,3
RTS0043851,5
RTS0043852,5
RTS0043853,4
RTS0043854,2
RTS0043856,4
RTS0043857,4
RTS0043858,7
RTS0043859,3
RTS0043860,5
RTS0043861,5
RTS0043862,8
RTS0043863,8
RTS0043864,3
RTS0043865,5
RTS0043866,3
RTS0043867,4
RTS0043868,6
RTS0043869,6
RTS0043870,3
RTS0043871,5
RTS0043872,5
RTS0043873,10
RTS0043874,6
RTS0043875,3
RTS0043876,6
RTS0043877,5
RTS0043878,4
RTS0043879,5
RTS0043880,4
RTS0043881,2
RTS0043882,5
RTS0043883,6
RTS0043884,8
RTS0043885,1
RTS0043886,12
RTS0043887,1
RTS0043888,1
RTS0043889,1
RTS0043890,10
RTS0043891,7
RTS0043892,5
RTS0043893,3
RTS0043894,8
RTS0043895,5
RTS0043896,4
RTS0043897,8
RTS0043898,6
RTS0043899,6
RTS0043900,4
RTS0043901,4
RTS0043902,6
RTS0043903,6
RTS0043904,8
RTS0043905,8
RTS0043906,6
RTS0043907,10
RTS0043908,1
RTS0043909,4
RTS0043910,7
RTS0043911,6
RTS0043912,18
RTS0043913,1
RTS0043914,3
RTS0043915,1
RTS0043916,6
RTS0043917,7
RTS0043918,1
RTS0043919,1
RTS0043920,10
RTS0043921,3
RTS0043922,1
RTS0043923,4
RTS0043924,7
RTS0043925,5
RTS0043926,5
RTS0043927,7
RTS0043928,3
RTS0043929,4
RTS0043930,4
RTS0043931,9
RTS0043932,7
RTS0043933,4
RTS0043934,4
RTS0043935,7
RTS0043936,3
RTS0043937,2
RTS0043938,3
RTS0043939,2
RTS0043940,9
RTS0043941,4
RTS0043942,6
RTS0043943,8
RTS0043944,5
RTS0043945,3
RTS0043946,4
RTS0043947,5
RTS0043948,3
RTS0043949,2
RTS0043950,4
RTS0043951,5
RTS0043952,8
RTS0043953,7
RTS0043954,4
RTS0043955,10
RTS0043956,7
RTS0043957,3
RTS0043958,5
RTS0043959,4
RTS0043960,5
RTS0043961,5
RTS0043962,8
RTS0043963,3
RTS0043964,5
RTS0043965,4
RTS0043966,4
RTS0043967,7
RTS0043968,6
RTS0043969,6
RTS0043970,4
RTS0043971,1
RTS0043972,5
RTS0043973,7
RTS0043974,7
RTS0043975,1
RTS0043976,3
RTS0043977,5
RTS0043978,1
RTS0043979,5
RTS0043980,4
RTS0043981,4
RTS0043982,4
RTS0043983,7
RTS0043984,5
RTS0043985,7
RTS0043986,4
RTS0043987,7
RTS0043988,3
RTS0043989,3
RTS0043990,3
RTS0043991,3
RTS0043992,3
RTS0043993,7
RTS0043994,3
RTS0043996,5
RTS0043997,3
RTS0043998,2
RTS0043999,6
RTS0044000,4
RTS0044001,3
RTS0044002,6
RTS0044003,7
RTS0044004,4
RTS0044005,3
RTS0044006,4
RTS0044007,6
RTS0044008,3
RTS0044009,5
RTS0044010,6
RTS0044011,6
RTS0044012,12
RTS0044013,8
RTS0044014,14
RTS0044015,7
RTS0044016,2
RTS0044017,7
RTS0044018,3
RTS0044019,4
RTS0044020,4
RTS0044021,6
RTS0044022,3
RTS0044023,8
RTS0044024,5
RTS0044025,3
RTS0044026,4
RTS0044027,2
RTS0044028,6
RTS0044029,10
RTS0044030,2
RTS0044031,6
RTS0044032,6
RTS0044033,4
RTS0044034,3
RTS0044035,2
RTS0044036,6
RTS0044037,11
RTS0044038,4
RTS0044039,7
RTS0044040,5
RTS0044041,5
RTS0044042,6
RTS0044043,4
RTS0044044,6
RTS0044045,5
RTS0044046,2
RTS0044047,2
RTS0044048,2
RTS0044049,1
RTS0044050,5
RTS0044051,3
RTS0044052,2
RTS0044053,2
RTS0044054,5
RTS0044055,7
RTS0044056,9
RTS0044057,7
RTS0044058,8
RTS0044059,8
RTS0044060,1
RTS0044061,4
RTS0044062,8
RTS0044063,7
RTS0044064,5
RTS0044065,7
RTS0044067,5
RTS0044068,5
RTS0044069,5
RTS0044070,3
RTS0044071,2
RTS0044072,5
RTS0044073,7
RTS0044074,5
RTS0044075,3
RTS0044076,3
RTS0044077,5
RTS0044078,1
RTS0044079,3
RTS0044080,2
RTS0044081,3
RTS0044082,5
RTS0044083,6
RTS0044084,3
RTS0044085,2
RTS0044086,6
RTS0044087,6
RTS0044088,7
RTS0044089,5
RTS0044090,9
RTS0044091,4
RTS0044092,3
RTS0044093,4
RTS0044094,5
RTS0044095,2
RTS0044096,3
RTS0044097,5
RTS0044098,6
RTS0044099,5
RTS0044100,5
RTS0044101,2
RTS0044102,3
RTS0044103,4
RTS0044104,6
RTS0044105,5
RTS0044106,7
RTS0044107,2
RTS0044108,3
RTS0044109,7
RTS0044110,3
RTS0044111,5
RTS0044112,9
RTS0044113,6
RTS0044114,5
RTS0044115,7
RTS0044116,1
RTS0044117,2
RTS0044118,4
RTS0044119,3
RTS0044120,3
RTS0044121,6
RTS0044122,4
RTS0044123,2
RTS0044124,6
RTS0044125,2
RTS0044126,7
RTS0044127,4
RTS0044128,8
RTS0044129,11
RTS0044130,3
RTS0044131,6
RTS0044132,3
RTS0044133,4
RTS0044134,3
RTS0044135,7
RTS0044136,4
RTS0044137,2
RTS0044138,7
RTS0044139,4
RTS0044140,6
RTS0044141,6
RTS0044142,7
RTS0044143,3
RTS0044144,6
RTS0044145,2
RTS0044146,6
RTS0044148,8
RTS0044149,2
RTS0044150,5
RTS0044151,7
RTS0044152,1
RTS0044153,5
RTS0044154,4
RTS0044155,4
RTS0044156,6
RTS0044157,8
RTS0044158,5
RTS0044159,7
RTS0044160,5
RTS0044161,9
RTS0044162,9
RTS0044163,7
RTS0044164,6
RTS0044165,3
RTS0044166,4
RTS0044167,3
RTS0044168,3
RTS0044169,13
RTS0044170,2
RTS0044171,4
RTS0044172,6
RTS0044173,1
RTS0044175,2
RTS0044176,4
RTS0044177,2
RTS0044178,3
RTS0044180,4
RTS0044181,5
RTS0044182,4
RTS0044183,6
RTS0044184,5
RTS0044185,6
RTS0044186,2
RTS0044187,5
RTS0044188,6
RTS0044189,4
RTS0044190,5
RTS0044191,5
RTS0044192,9
RTS0044193,8
RTS0044194,5
RTS0044195,3
RTS0044196,8
RTS0044197,7
RTS0044198,7
RTS0044199,5
RTS0044200,1
RTS0044206,8
RTS0044207,3
RTS0044208,7
RTS0044209,2
RTS0044210,4
RTS0044211,5
RTS0044212,5
RTS0044213,9
RTS0044214,4
RTS0044215,4
RTS0044216,4
RTS0044217,6
RTS0044218,6
RTS0044219,11
RTS0044220,3
RTS0044221,4
RTS0044222,4
RTS0044223,4
RTS0044224,4
RTS0044225,3
RTS0044226,7
RTS0044227,3
RTS0044228,2
RTS0044229,4
RTS0044230,3
RTS0044231,7
RTS0044232,7
RTS0044233,5
RTS0044234,6
RTS0044235,6
RTS0044236,8
RTS0044237,7
RTS0044238,11
RTS0044239,3
RTS0044240,7
RTS0044241,6
RTS0044242,3
RTS0044243,1
RTS0044244,5
RTS0044245,4
RTS0044246,1
RTS0044247,3
RTS0044248,5
RTS0044249,1
RTS0044250,2
RTS0044251,6
RTS0044252,11
RTS0044253,7
RTS0044254,2
RTS0044255,1
RTS0044256,3
RTS0044257,8
RTS0044258,6
RTS0044259,5
RTS0044260,13
RTS0044261,4
RTS0044262,3
RTS0044263,7
RTS0044264,4
RTS0044265,7
RTS0044266,3
RTS0044267,2
RTS0044268,6
RTS0044269,4
RTS0044270,3
RTS0044271,2
RTS0044272,7
RTS0044273,6
RTS0044274,4
RTS0044275,1
RTS0044276,2
RTS0044277,2
RTS0044278,6
RTS0044279,4
RTS0044280,3
RTS0044281,4
RTS0044282,4
RTS0044283,2
RTS0044284,4
RTS0044285,3
RTS0044286,3
RTS0044287,6
RTS0044289,3
RTS0044290,8
RTS0044291,7
RTS0044292,6
RTS0044293,4
RTS0044294,5
RTS0044295,2
RTS0044296,7
RTS0044297,6
RTS0044298,5
RTS0044299,1
RTS0044300,2
RTS0044301,2
RTS0044302,1
RTS0044303,6
RTS0044304,4
RTS0044305,2
RTS0044306,5
RTS0044307,3
RTS0044308,4
RTS0044309,5
RTS0044310,6
RTS0044311,3
RTS0044312,6
RTS0044313,6
RTS0044314,4
RTS0044315,5
RTS0044316,5
RTS0044317,4
RTS0044318,5
RTS0044319,3
RTS0044321,2
RTS0044322,2
RTS0044323,5
RTS0044324,2
RTS0044325,3
RTS0044326,6
RTS0044327,6
RTS0044328,5
RTS0044329,3
RTS0044330,6
RTS0044331,5
RTS0044332,8
RTS0044333,8
RTS0044334,6
RTS0044335,10
RTS0044336,2
RTS0044337,4
RTS0044338,5
RTS0044339,5
RTS0044340,1
RTS0044341,10
RTS0044342,11
RTS0044343,1
RTS0044344,6
RTS0044345,1
RTS0044346,5
RTS0044347,7
RTS0044348,11
RTS0044349,10
RTS0044350,7
RTS0044351,7
RTS0044352,6
RTS0044353,5
RTS0044354,3
RTS0044355,4
RTS0044356,3
RTS0044357,8
RTS0044358,2
RTS0044359,4
RTS0044360,4
RTS0044361,5
RTS0044362,4
RTS0044363,7
RTS0044364,11
RTS0044365,2
RTS0044366,9
RTS0044367,2
RTS0044368,12
RTS0044369,5
RTS0044370,7
RTS0044371,7
RTS0044372,3
RTS0044373,4
RTS0044374,3
RTS0044375,2
RTS0044376,4
RTS0044377,7
RTS0044378,5
RTS0044379,13
RTS0044380,5
RTS0044381,7
RTS0044382,7
RTS0044383,7
RTS0044384,9
RTS0044385,6
RTS0044386,3
RTS0044387,6
RTS0044388,5
RTS0044389,5
RTS0044390,11
RTS0044391,8
RTS0044392,19
RTS0044393,8
RTS0044394,9
RTS0044395,7
RTS0044396,2
RTS0044397,3
RTS0044399,4
RTS0044400,7
RTS0044401,4
RTS0044402,6
RTS0044403,6
RTS0044404,7
RTS0044405,7
RTS0044406,3
RTS0044407,2
RTS0044408,9
RTS0044409,3
RTS0044410,3
RTS0044411,6
RTS0044412,2
RTS0044413,7
RTS0044414,5
RTS0044415,8
RTS0044416,6
RTS0044417,5
RTS0044418,6
RTS0044419,7
RTS0044420,6
RTS0044421,4
RTS0044422,3
RTS0044423,6
RTS0044424,3
RTS0044425,6
RTS0044426,4
RTS0044427,4
RTS0044428,4
RTS0044429,8
RTS0044430,2
RTS0044431,5
RTS0044432,9
RTS0044433,4
RTS0044434,5
RTS0044435,3
RTS0044436,4
RTS0044437,13
RTS0044438,3
RTS0044439,6
RTS0044440,4
RTS0044441,5
RTS0044442,5
RTS0044443,7
RTS0044444,4
RTS0044445,3
RTS0044446,8
RTS0044447,6
RTS0044448,3
RTS0044449,5
RTS0044450,6
RTS0044451,2
RTS0044452,6
RTS0044453,5
RTS0044454,4
RTS0044455,7
RTS0044456,2
RTS0044457,8
RTS0044458,8
RTS0044459,1
RTS0044460,9
RTS0044461,10
RTS0044462,1
RTS0044463,1
RTS0044464,1
RTS0044465,5
RTS0044466,5
RTS0044467,3
RTS0044468,7
RTS0044469,7
RTS0044470,3
RTS0044471,5
RTS0044472,4
RTS0044473,3
RTS0044474,6
RTS0044475,11
RTS0044476,8
RTS0044477,4
RTS0044478,5
RTS0044479,7
RTS0044480,6
RTS0044481,9
RTS0044482,9
RTS0044483,4
RTS0044484,3
RTS0044485,6
RTS0044486,8
RTS0044487,7
RTS0044488,7
RTS0044489,2
RTS0044490,4
RTS0044491,1
RTS0044492,5
RTS0044493,4
RTS0044494,11
RTS0044495,7
RTS0044496,6
RTS0044497,7
RTS0044498,5
RTS0044499,7
RTS0044500,4
RTS0044501,5
RTS0044502,6
RTS0044503,7
RTS0044504,4
RTS0044505,9
RTS0044506,4
RTS0044507,7
RTS0044508,2
RTS0044509,5
RTS0044510,4
RTS0044511,6
RTS0044512,7
RTS0044513,3
RTS0044514,7
RTS0044515,8
RTS0044516,2
RTS0044517,6
RTS0044518,12
RTS0044519,3
RTS0044520,3
RTS0044521,8
RTS0044522,6
RTS0044523,2
RTS0044524,4
RTS0044525,4
RTS0044526,7
RTS0044527,3
RTS0044528,6
RTS0044529,8
RTS0044530,7
RTS0044531,6
RTS0044532,4
RTS0044533,5
RTS0044534,2
RTS0044535,6
RTS0044536,3
RTS0044537,4
RTS0044538,8
RTS0044539,4
RTS0044540,3
RTS0044541,5
RTS0044542,3
RTS0044543,3
RTS0044544,6
RTS0044545,2
RTS0044546,8
RTS0044547,3
RTS0044548,11
RTS0044549,3
RTS0044550,4
RTS0044551,4
RTS0044552,3
RTS0044553,2
RTS0044554,1
RTS0044555,1
RTS0044556,5
RTS0044557,5
RTS0044558,4
RTS0044559,2
RTS0044560,5
RTS0044561,4
RTS0044562,2
RTS0044563,3
RTS0044564,2
RTS0044565,8
RTS0044566,5
RTS0044567,4
RTS0044568,7
RTS0044569,6
RTS0044570,2
RTS0044571,2
RTS0044573,6
RTS0044574,5
RTS0044575,6
RTS0044576,4
RTS0044577,6
RTS0044578,4
RTS0044579,9
RTS0044580,5
RTS0044581,7
RTS0044582,4
RTS0044583,7
RTS0044584,3
RTS0044585,1
RTS0044586,6
RTS0044587,3
RTS0044588,5
RTS0044589,4
RTS0044590,7
RTS0044591,8
RTS0044592,1
RTS0044593,3
RTS0044594,4
RTS0044595,2
RTS0044596,6
RTS0044597,4
RTS0044598,5
RTS0044599,5
RTS0044600,1
RTS0044601,3
RTS0044602,3
RTS0044603,1
RTS0044604,3
RTS0044605,7
RTS0044606,6
RTS0044607,4
RTS0044608,6
RTS0044609,5
RTS0044610,5
RTS0044611,5
RTS0044612,5
RTS0044613,4
RTS0044614,4
RTS0044615,4
RTS0044616,2
RTS0044617,6
RTS0044618,4
RTS0044619,4
RTS0044620,4
RTS0044621,7
RTS0044622,7
RTS0044623,9
RTS0044624,2
RTS0044625,2
RTS0044626,10
RTS0044627,3
RTS0044628,5
RTS0044629,7
RTS0044630,6
RTS0044631,3
RTS0044632,6
RTS0044633,3
RTS0044634,5
RTS0044635,7
RTS0044636,2
RTS0044637,2
RTS0044638,1
RTS0044639,5
RTS0044640,4
RTS0044641,7
RTS0044642,4
RTS0044643,6
RTS0044644,6
RTS0044645,6
RTS0044646,2
RTS0044647,3
RTS0044648,2
RTS0044649,9
RTS0044650,2
RTS0044651,3
RTS0044652,2
RTS0044653,4
RTS0044654,4
RTS0044655,2
RTS0044656,4
RTS0044657,9
RTS0044658,4
RTS0044659,3
RTS0044660,9
RTS0044661,4
RTS0044662,2
RTS0044663,1
RTS0044664,7
RTS0044665,4
RTS0044666,6
RTS0044667,4
RTS0044668,7
RTS0044669,3
RTS0044670,3
RTS0044671,2
RTS0044672,3
RTS0044673,9
RTS0044674,6
RTS0044675,4
RTS0044676,2
RTS0044677,3
RTS0044678,2
RTS0044679,1
RTS0044680,8
RTS0044681,3
RTS0044682,5
RTS0044683,3
RTS0044684,3
RTS0044685,4
RTS0044686,7
RTS0044687,8
RTS0044688,6
RTS0044689,6
RTS0044690,10
RTS0044691,2
RTS0044692,1
RTS0044693,7
RTS0044694,6
RTS0044695,3
RTS0044696,4
RTS0044697,3
RTS0044698,4
RTS0044699,4
RTS0044700,12
RTS0044701,7
RTS0044702,2
RTS0044703,3
RTS0044704,2
RTS0044705,6
RTS0044706,7
RTS0044707,4
RTS0044708,5
RTS0044709,10
RTS0044710,8
RTS0044711,6
RTS0044712,3
RTS0044714,11
RTS0044715,7
RTS0044716,7
RTS0044717,3
RTS0044718,8
RTS0044719,2
RTS0044720,5
RTS0044721,5
RTS0044722,4
RTS0044723,4
RTS0044724,7
RTS0044725,7
RTS0044726,7
RTS0044727,3
RTS0044728,5
RTS0044729,2
RTS0044730,6
RTS0044731,8
RTS0044732,7
RTS0044733,5
RTS0044734,5
RTS0044735,9
RTS0044736,4
RTS0044737,5
RTS0044738,4
RTS0044739,2
RTS0044740,2
RTS0044741,4
RTS0044742,7
RTS0044743,7
RTS0044744,7
RTS0044745,6
RTS0044746,10
RTS0044747,1
RTS0044748,3
RTS0044749,10
RTS0044750,2
RTS0044751,7
RTS0044752,4
RTS0044753,5
RTS0044754,6
RTS0044755,3
RTS0044756,2
RTS0044757,4
RTS0044758,6
RTS0044759,4
RTS0044760,5
RTS0044761,5
RTS0044762,6
RTS0044763,2
RTS0044764,7
RTS0044765,4
RTS0044767,4
RTS0044768,3
RTS0044769,2
RTS0044770,3
RTS0044771,7
RTS0044772,5
RTS0044773,4
RTS0044774,1
RTS0044775,7
RTS0044776,6
RTS0044777,5
RTS0044778,3
RTS0044779,6
RTS0044780,8
RTS0044781,3
RTS0044782,5
RTS0044783,6
RTS0044784,6
RTS0044785,5
RTS0044786,6
RTS0044787,13
RTS0044788,4
RTS0044789,3
RTS0044790,5
RTS0044791,3
RTS0044792,13
RTS0044793,6
RTS0044794,4
RTS0044795,4
RTS0044796,2
RTS0044797,7
RTS0044798,7
RTS0044799,4
RTS0044800,5
RTS0044801,3
RTS0044802,4
RTS0044803,11
RTS0044804,5
RTS0044805,4
RTS0044806,2
RTS0044807,3
RTS0044808,1
RTS0044809,5
RTS0044810,4
RTS0044811,5
RTS0044812,9
RTS0044813,5
RTS0044814,5
RTS0044815,8
RTS0044816,1
RTS0044817,3
RTS0044818,2
RTS0044819,2
RTS0044820,1
RTS0044821,10
RTS0044822,7
RTS0044823,5
RTS0044824,7
RTS0044825,5
RTS0044826,5
RTS0044827,7
RTS0044828,8
RTS0044829,3
RTS0044830,4
RTS0044831,4
RTS0044832,2
RTS0044833,4
RTS0044834,3
RTS0044835,2
RTS0044836,1
RTS0044837,1
RTS0044838,7
RTS0044839,2
RTS0044840,5
RTS0044841,6
RTS0044842,3
RTS0044843,5
RTS0044844,5
RTS0044845,5
RTS0044846,4
RTS0044847,4
RTS0044848,2
RTS0044849,11
RTS0044850,6
RTS0044851,2
RTS0044852,6
RTS0044853,5
RTS0044854,4
RTS0044855,8
RTS0044856,7
RTS0044857,4
RTS0044858,7
RTS0044859,7
RTS0044860,7
RTS0044861,5
RTS0044862,5
RTS0044863,8
RTS0044864,4
RTS0044865,2
RTS0044866,5
RTS0044867,6
RTS0044868,6
RTS0044869,6
RTS0044870,7
RTS0044871,2
RTS0044872,3
RTS0044873,7
RTS0044874,5
RTS0044875,7
RTS0044876,4
RTS0044877,2
RTS0044878,9
RTS0044879,6
RTS0044880,5
RTS0044881,2
RTS0044882,1
RTS0044883,5
RTS0044884,4
RTS0044885,4
RTS0044886,5
RTS0044887,4
RTS0044888,8
RTS0044889,1
RTS0044890,5
RTS0044891,5
RTS0044892,11
RTS0044893,3
RTS0044894,3
RTS0044895,8
RTS0044896,5
RTS0044897,6
RTS0044898,9
RTS0044899,5
RTS0044900,7
RTS0044901,2
RTS0044902,8
RTS0044903,7
RTS0044904,1
RTS0044905,4
RTS0044906,23
RTS0044907,13
RTS0044908,10
RTS0044909,13
RTS0044910,13
RTS0044911,4
RTS0044912,4
RTS0044913,4
RTS0044914,6
RTS0044915,2
RTS0044916,7
RTS0044917,6
RTS0044918,3
RTS0044919,5
RTS0044920,6
RTS0044921,5
RTS0044922,5
RTS0044923,8
RTS0044924,5
RTS0044925,6
RTS0044926,10
RTS0044927,10
RTS0044928,3
RTS0044929,2
RTS0044930,2
RTS0044931,2
RTS0044932,4
RTS0044933,6
RTS0044934,3
RTS0044935,8
RTS0044936,10
RTS0044937,5
RTS0044938,6
RTS0044939,8
RTS0044940,3
RTS0044941,4
RTS0044942,6
RTS0044943,4
RTS0044944,2
RTS0044945,2
RTS0044946,3
RTS0044947,3
RTS0044948,7
RTS0044949,6
RTS0044950,2
RTS0044951,3
RTS0044952,2
RTS0044953,2
RTS0044954,7
RTS0044955,1
RTS0044956,5
RTS0044957,4
RTS0044958,5
RTS0044959,3
RTS0044960,8
RTS0044961,6
RTS0044962,3
RTS0044963,6
RTS0044964,4
RTS0044965,2
RTS0044966,8
RTS0044967,4
RTS0044968,8
RTS0044969,3
RTS0044970,9
RTS0044971,5
RTS0044972,6
RTS0044973,7
RTS0044974,3
RTS0044975,7
RTS0044976,2
RTS0044977,6
RTS0044978,7
RTS0044979,2
RTS0044980,4
RTS0044981,3
RTS0044982,4
RTS0044983,1
RTS0044984,5
RTS0044985,9
RTS0044986,4
RTS0044987,3
RTS0044988,4
RTS0044989,2
RTS0044990,5
RTS0044991,5
RTS0044992,2
RTS0044993,2
RTS0044994,3
RTS0044995,8
RTS0044996,2
RTS0044997,8
RTS0044998,4
RTS0044999,2
RTS0045000,5
RTS0045001,5
RTS0045002,7
RTS0045003,4
RTS0045004,4
RTS0045005,4
RTS0045006,4
RTS0045007,7
RTS0045008,3
RTS0045009,12
RTS0045010,3
RTS0045011,2
RTS0045012,3
RTS0045013,5
RTS0045014,6
RTS0045015,8
RTS0045016,3
RTS0045017,3
RTS0045018,7
RTS0045019,7
RTS0045020,6
RTS0045021,3
RTS0045022,1
RTS0045023,4
RTS0045024,4
RTS0045025,8
RTS0045026,11
RTS0045027,9
RTS0045028,13
RTS0045029,13
RTS0045030,9
RTS0045031,1
RTS0045032,1
RTS0045033,3
RTS0045034,5
RTS0045035,5
RTS0045036,3
RTS0045038,8
RTS0045039,5
RTS0045040,3
RTS0045041,6
RTS0045042,6
RTS0045043,6
RTS0045044,5
RTS0045045,7
RTS0045046,1
RTS0045047,3
RTS0045048,8
RTS0045049,1
RTS0045050,4
RTS0045051,8
RTS0045052,5
RTS0045053,3
RTS0045054,5
RTS0045055,3
RTS0045056,3
RTS0045057,9
RTS0045058,6
RTS0045059,5
RTS0045060,9
RTS0045061,4
RTS0045063,5
RTS0045064,3
RTS0045065,3
RTS0045066,4
RTS0045067,5
RTS0045068,8
RTS0045069,6
RTS0045070,2
RTS0045071,5
RTS0045072,4
RTS0045073,9
RTS0045074,7
RTS0045075,6
RTS0045076,7
RTS0045077,2
RTS0045078,3
RTS0045079,3
RTS0045080,6
RTS0045081,5
RTS0045082,2
RTS0045083,7
RTS0045084,3
RTS0045085,5
RTS0045086,8
RTS0045087,3
RTS0045088,6
RTS0045089,1
RTS0045090,10
RTS0045091,4
RTS0045092,5
RTS0045094,6
RTS0045095,3
RTS0045096,3
RTS0045097,2
RTS0045098,2
RTS0045099,6
RTS0045100,8
RTS0045101,9
RTS0045102,4
RTS0045103,3
RTS0045104,3
RTS0045105,1
RTS0045106,1
RTS0045107,5
RTS0045108,5
RTS0045109,1
RTS0045110,2
RTS0045111,10
RTS0045112,2
RTS0045113,7
RTS0045114,3
RTS0045115,6
RTS0045116,3
RTS0045117,8
RTS0045118,2
RTS0045119,4
RTS0045120,7
RTS0045121,2
RTS0045122,3
RTS0045123,5
RTS0045124,2
RTS0045125,3
RTS0045126,2
RTS0045127,5
RTS0045128,8
RTS0045129,8
RTS0045130,9
RTS0045131,4
RTS0045132,3
RTS0045133,7
RTS0045134,4
RTS0045135,2
RTS0045136,5
RTS0045137,6
RTS0045138,3
RTS0045139,5
RTS0045140,7
RTS0045141,5
RTS0045142,5
RTS0045143,5
RTS0045144,4
RTS0045145,2
RTS0045146,2
RTS0045147,5
RTS0045148,7
RTS0045149,2
RTS0045150,4
RTS0045151,3
RTS0045152,5
RTS0045153,2
RTS0045154,4
RTS0045155,2
RTS0045156,2
RTS0045158,2
RTS0045159,5
RTS0045160,6
RTS0045161,7
RTS0045162,5
RTS0045163,4
RTS0045164,2
RTS0045165,6
RTS0045166,5
RTS0045167,4
RTS0045168,2
RTS0045169,10
RTS0045170,4
RTS0045171,3
RTS0045172,3
RTS0045173,1
RTS0045174,6
RTS0045175,5
RTS0045176,3
RTS0045177,3
RTS0045178,5
RTS0045179,3
RTS0045180,3
RTS0045181,5
RTS0045182,5
RTS0045183,2
RTS0045184,3
RTS0045185,3
RTS0045186,4
RTS0045187,7
RTS0045188,3
RTS0045189,2
RTS0045190,5
RTS0045191,6
RTS0045192,5
RTS0045193,4
RTS0045194,3
RTS0045195,1
RTS0045196,10
RTS0045197,5
RTS0045198,4
RTS0045199,2
RTS0045200,2
RTS0045201,3
RTS0045202,5
RTS0045203,6
RTS0045204,2
RTS0045205,7
RTS0045206,5
RTS0045207,4
RTS0045208,2
RTS0045209,5
RTS0045210,6
RTS0045211,5
RTS0045212,2
RTS0045213,2
RTS0045214,5
RTS0045215,9
RTS0045216,6
RTS0045217,7
RTS0045218,6
RTS0045219,9
RTS0045220,3
RTS0045221,4
RTS0045223,8
RTS0045224,3
RTS0045225,6
RTS0045226,3
RTS0045227,4
RTS0045228,7
RTS0045229,11
RTS0045230,10
RTS0045231,7
RTS0045232,7
RTS0045233,4
RTS0045234,8
RTS0045235,6
RTS0045236,11
RTS0045237,7
RTS0045238,3
RTS0045239,7
RTS0045240,11
RTS0045241,9
RTS0045242,4
RTS0045243,6
RTS0045244,4
RTS0045245,3
RTS0045246,5
RTS0045247,4
RTS0045248,7
RTS0045249,3
RTS0045250,4
RTS0045251,3
RTS0045252,4
RTS0045253,3
RTS0045254,6
RTS0045255,2
RTS0045256,7
RTS0045257,6
RTS0045258,5
RTS0045259,11
RTS0045260,4
RTS0045261,5
RTS0045262,8
RTS0045263,5
RTS0045264,2
RTS0045265,3
RTS0045266,4
RTS0045267,4
RTS0045268,6
RTS0045269,7
RTS0045270,3
RTS0045271,5
RTS0045272,4
RTS0045273,6
RTS0045274,5
RTS0045275,5
RTS0045276,5
RTS0045277,2
RTS0045278,4
RTS0045279,4
RTS0045280,3
RTS0045281,4
RTS0045282,8
RTS0045283,5
RTS0045284,6
RTS0045285,6
RTS0045286,4
RTS0045287,1
RTS0045288,7
RTS0045289,3
RTS0045290,3
RTS0045291,3
RTS0045292,6
RTS0045293,6
RTS0045294,5
RTS0045295,8
RTS0045296,5
RTS0045297,1
RTS0045298,2
RTS0045299,3
RTS0045300,6
RTS0045301,10
RTS0045302,5
RTS0045303,7
RTS0045304,3
RTS0045305,7
RTS0045306,3
RTS0045307,7
RTS0045308,4
RTS0045309,5
RTS0045310,5
RTS0045311,3
RTS0045312,3
RTS0045313,2
RTS0045314,4
RTS0045315,4
RTS0045316,3
RTS0045317,1
RTS0045318,7
RTS0045319,1
RTS0045320,2
RTS0045321,5
RTS0045322,3
RTS0045323,5
RTS0045324,4
RTS0045325,5
RTS0045326,5
RTS0045327,9
RTS0045328,5
RTS0045329,1
RTS0045330,6
RTS0045331,2
RTS0045332,5
RTS0045333,4
RTS0045334,1
RTS0045335,2
RTS0045336,5
RTS0045337,3
RTS0045338,1
RTS0045339,4
RTS0045340,2
RTS0045341,2
RTS0045342,3
RTS0045343,6
RTS0045344,6
RTS0045345,8
RTS0045346,4
RTS0045347,5
RTS0045348,5
RTS0045349,5
RTS0045350,9
RTS0045351,7
RTS0045352,7
RTS0045353,4
RTS0045354,5
RTS0045355,5
RTS0045356,11
RTS0045357,9
RTS0045358,2
RTS0045359,1
RTS0045360,9
RTS0045361,14
RTS0045362,8
RTS0045363,5
RTS0045364,4
RTS0045365,6
RTS0045366,4
RTS0045367,3
RTS0045369,4
RTS0045370,3
RTS0045371,3
RTS0045372,3
RTS0045373,3
RTS0045374,9
RTS0045375,8
RTS0045376,3
RTS0045377,5
RTS0045378,5
RTS0045379,2
RTS0045380,3
RTS0045381,6
RTS0045382,4
RTS0045383,2
RTS0045384,2
RTS0045385,8
RTS0045386,6
RTS0045387,2
RTS0045388,4
RTS0045389,2
RTS0045390,2
RTS0045391,5
RTS0045392,4
RTS0045393,4
RTS0045394,3
RTS0045395,3
RTS0045396,5
RTS0045397,5
RTS0045398,6
RTS0045399,5
RTS0045400,8
RTS0045401,5
RTS0045402,4
RTS0045403,5
RTS0045404,4
RTS0045405,8
RTS0045406,3
RTS0045407,5
RTS0045408,6
RTS0045409,8
RTS0045410,6
RTS0045411,4
RTS0045412,4
RTS0045414,8
RTS0045415,4
RTS0045416,5
RTS0045417,8
RTS0045418,1
RTS0045419,2
RTS0045420,2
RTS0045421,55
RTS0045422,60
RTS0045423,21
RTS0045424,44
RTS0045425,40
RTS0045426,2
RTS0045427,5
RTS0045428,6
RTS0045429,6
RTS0045430,4
RTS0045431,8
RTS0045432,9
RTS0045433,8
RTS0045434,10
RTS0045435,3
RTS0045436,4
RTS0045437,7
RTS0045438,6
RTS0045439,2
RTS0045440,6
RTS0045441,12
RTS0045442,11
RTS0045443,11
RTS0045444,10
RTS0045445,3
RTS0045446,3
RTS0045447,4
RTS0045448,2
RTS0045449,2
RTS0045450,2
RTS0045451,2
RTS0045452,6
RTS0045453,5
RTS0045454,1
RTS0045455,5
RTS0045456,7
RTS0045457,1
RTS0045458,9
RTS0045459,3
RTS0045460,6
RTS0045461,7
RTS0045462,3
RTS0045464,3
RTS0045465,3
RTS0045466,2
RTS0045467,8
RTS0045468,4
RTS0045469,7
RTS0045470,5
RTS0045471,4
RTS0045472,4
RTS0045473,3
RTS0045474,11
RTS0045475,12
RTS0045476,7
RTS0045477,4
RTS0045478,7
RTS0045479,4
RTS0045480,8
RTS0045481,2
RTS0045482,6
RTS0045483,3
RTS0045484,12
RTS0045485,9
RTS0045486,3
RTS0045487,4
RTS0045488,5
RTS0045489,5
RTS0045490,2
RTS0045491,17
RTS0045492,17
RTS0045493,11
RTS0045494,3
RTS0045495,6
RTS0045496,1
RTS0045497,3
RTS0045498,2
RTS0045499,7
RTS0045500,6
RTS0045501,7
RTS0045502,7
RTS0045503,3
RTS0045504,6
RTS0045505,8
RTS0045506,65
RTS0045507,67
RTS0045508,43
RTS0045509,60
RTS0045510,63
RTS0045511,6
RTS0045512,3
RTS0045513,7
RTS0045514,5
RTS0045515,2
RTS0045516,7
RTS0045517,7
RTS0045518,5
RTS0045519,10
RTS0045520,6
RTS0045521,9
RTS0045522,8
RTS0045523,2
RTS0045524,7
RTS0045525,4
RTS0045526,5
RTS0045527,17
RTS0045528,3
RTS0045529,7
RTS0045530,7
RTS0045531,8
RTS0045532,5
RTS0045533,4
RTS0045534,7
RTS0045535,4
RTS0045536,5
RTS0045537,9
RTS0045538,5
RTS0045539,4
RTS0045540,10
RTS0045541,5
RTS0045542,4
RTS0045543,7
RTS0045544,4
RTS0045545,3
RTS0045546,5
RTS0045547,8
RTS0045548,5
RTS0045549,8
RTS0045550,9
RTS0045551,9
RTS0045552,4
RTS0045553,3
RTS0045554,3
RTS0045555,2
RTS0045556,4
RTS0045557,7
RTS0045558,9
RTS0045559,5
RTS0045560,5
RTS0045561,7
RTS0045562,2
RTS0045563,1
RTS0045564,3
RTS0045565,4
RTS0045566,5
RTS0045567,4
RTS0045568,7
RTS0045569,1
RTS0045570,3
RTS0045571,4
RTS0045572,1
RTS0045574,3
RTS0045575,3
RTS0045576,1
RTS0045577,2
RTS0045578,2
RTS0045579,7
RTS0045580,4
RTS0045581,6
RTS0045582,4
RTS0045583,5
RTS0045584,4
RTS0045585,4
RTS0045586,1
RTS0045587,2
RTS0045588,1
RTS0045589,3
RTS0045590,4
RTS0045592,11
RTS0045593,15
RTS0045594,14
RTS0045595,10
RTS0045596,3
RTS0045597,5
RTS0045598,4
RTS0045599,6
RTS0045600,1
RTS0045601,1
RTS0045602,6
RTS0045603,2
RTS0045604,11
RTS0045606,6
RTS0045607,3
RTS0045608,10
RTS0045609,6
RTS0045610,6
RTS0045611,3
RTS0045612,2
RTS0045613,4
RTS0045614,2
RTS0045615,3
RTS0045616,3
RTS0045617,4
RTS0045619,2
RTS0045620,3
RTS0045621,4
RTS0045622,7
RTS0045623,2
RTS0045624,4
RTS0045625,5
RTS0045626,1
RTS0045627,5
RTS0045628,5
RTS0045629,5
RTS0045630,1
RTS0045631,7
RTS0045632,2
RTS0045633,4
RTS0045634,2
RTS0045635,8
RTS0045636,6
RTS0045637,3
RTS0045638,5
RTS0045639,3
RTS0045640,3
RTS0045641,4
RTS0045642,3
RTS0045643,4
RTS0045645,4
RTS0045646,3
RTS0045647,3
RTS0045648,7
RTS0045649,4
RTS0045650,2
RTS0045651,6
RTS0045652,6
RTS0045653,2
RTS0045654,6
RTS0045655,1
RTS0045656,2
RTS0045657,4
RTS0045658,2
RTS0045659,7
RTS0045660,10
RTS0045661,5
RTS0045662,9
RTS0045663,8
RTS0045664,10
RTS0045665,6
RTS0045666,5
RTS0045668,2
RTS0045669,1
RTS0045670,4
RTS0045671,3
RTS0045672,2
RTS0045673,6
RTS0045675,3
RTS0045676,7
RTS0045677,9
RTS0045678,5
RTS0045679,7
RTS0045680,6
RTS0045681,3
RTS0045682,7
RTS0045683,3
RTS0045684,4
RTS0045685,3
RTS0045687,8
RTS0045688,3
RTS0045689,2
RTS0045690,4
RTS0045691,4
RTS0045692,2
RTS0045693,9
RTS0045694,4
RTS0045695,5
RTS0045696,11
RTS0045697,4
RTS0045698,4
RTS0045699,3
RTS0045700,3
RTS0045701,3
RTS0045702,9
RTS0045703,2
RTS0045704,5
RTS0045705,6
RTS0045706,4
RTS0045707,4
RTS0045708,6
RTS0045709,3
RTS0045710,7
RTS0045711,6
RTS0045712,5
RTS0045713,6
RTS0045714,5
RTS0045715,2
RTS0045716,11
RTS0045717,4
RTS0045718,1
RTS0045719,4
RTS0045720,5
RTS0045721,10
RTS0045722,3
RTS0045723,13
RTS0045724,7
RTS0045725,3
RTS0045726,6
RTS0045727,5
RTS0045728,7
RTS0045729,2
RTS0045730,2
RTS0045731,10
RTS0045732,6
RTS0045733,2
RTS0045734,10
RTS0045735,7
RTS0045736,8
RTS0045737,14
RTS0045738,14
RTS0045739,34
RTS0045740,12
RTS0045741,9
RTS0045742,15
RTS0045743,11
RTS0045744,12
RTS0045745,9
RTS0045746,6
RTS0045747,7
RTS0045748,6
RTS0045749,6
RTS0045750,4
RTS0045751,5
RTS0045752,6
RTS0045753,9
RTS0045754,1
RTS0045755,7
RTS0045756,8
RTS0045757,10
RTS0045758,6
RTS0045759,5
RTS0045760,8
RTS0045761,3
RTS0045762,3
RTS0045763,8
RTS0045764,6
RTS0045765,3
RTS0045766,5
RTS0045767,2
RTS0045768,10
RTS0045769,2
RTS0045770,4
RTS0045771,6
RTS0045772,7
RTS0045773,11
RTS0045774,3
RTS0045775,5
RTS0045776,5
RTS0045777,1
RTS0045778,2
RTS0045779,4
RTS0045780,5
RTS0045781,14
RTS0045782,5
RTS0045783,13
RTS0045784,11
RTS0045785,7
RTS0045786,6
RTS0045787,10
RTS0045788,5
RTS0045789,5
RTS0045790,7
RTS0045791,5
RTS0045792,6
RTS0045794,6
RTS0045795,3
RTS0045796,5
RTS0045797,6
RTS0045798,3
RTS0045799,1
RTS0045800,2
RTS0045801,2
RTS0045802,2
RTS0045803,9
RTS0045804,1
RTS0045805,4
RTS0045806,9
RTS0045807,5
RTS0045808,3
RTS0045809,5
RTS0045811,7
RTS0045812,5
RTS0045813,1
RTS0045814,4
RTS0045815,4
RTS0045816,6
RTS0045817,6
RTS0045818,8
RTS0045819,6
RTS0045820,7
RTS0045821,4
RTS0045822,3
RTS0045823,4
RTS0045824,7
RTS0045825,4
RTS0045826,6
RTS0045827,12
RTS0045828,7
RTS0045829,14
RTS0045830,4
RTS0045831,1
RTS0045832,6
RTS0045833,6
RTS0045834,5
RTS0045835,5
RTS0045836,16
RTS0045837,13
RTS0045838,5
RTS0045840,4
RTS0045841,9
RTS0045842,7
RTS0045843,6
RTS0045844,2
RTS0045845,5
RTS0045846,20
RTS0045848,13
RTS0045849,26
RTS0045851,5
RTS0045852,5
RTS0045853,8
RTS0045854,6
RTS0045855,5
RTS0045856,5
RTS0045857,4
RTS0045858,2
RTS0045859,10
RTS0045860,4
RTS0045861,6
RTS0045862,7
RTS0045863,3
RTS0045864,2
RTS0045865,4
RTS0045866,6
RTS0045867,8
RTS0045868,3
RTS0045869,1
RTS0045870,1
RTS0045871,2
RTS0045872,5
RTS0045873,9
RTS0045874,4
RTS0045875,4
RTS0045876,2
RTS0045877,6
RTS0045878,2
RTS0045879,5
RTS0045880,3
RTS0045881,3
RTS0045882,12
RTS0045883,7
RTS0045884,6
RTS0045886,7
RTS0045887,3
RTS0045888,4
RTS0045889,5
RTS0045890,4
RTS0045891,8
RTS0045893,3
RTS0045894,9
RTS0045895,4
RTS0045896,8
RTS0045897,5
RTS0045898,4
RTS0045899,3
RTS0045900,3
RTS0045901,1
RTS0045902,3
RTS0045903,3
RTS0045904,2
RTS0045905,5
RTS0045906,3
RTS0045907,2
RTS0045908,2
RTS0045909,7
RTS0045910,4
RTS0045911,6
RTS0045912,4
RTS0045913,4
RTS0045914,5
RTS0045915,2
RTS0045916,10
RTS0045917,4
RTS0045918,6
RTS0045919,9
RTS0045920,3
RTS0045921,5
RTS0045922,7
RTS0045923,1
RTS0045924,7
RTS0045925,5
RTS0045926,9
RTS0045927,1
RTS0045928,5
RTS0045929,5
RTS0045930,8
RTS0045931,7
RTS0045932,2
RTS0045933,2
RTS0045935,1
RTS0045939,6
RTS0045940,6
RTS0045941,6
RTS0045942,6
RTS0045943,10
RTS0045944,7
RTS0045945,1
RTS0045946,2
RTS0045947,3
RTS0045948,6
RTS0045949,6
RTS0045950,7
RTS0045951,5
RTS0045952,6
RTS0045953,4
RTS0045954,10
RTS0045955,1
RTS0045956,7
RTS0045957,3
RTS0045958,3
RTS0045959,3
RTS0045960,7
RTS0045961,6
RTS0045962,9
RTS0045963,4
RTS0045964,3
RTS0045965,8
RTS0045966,6
RTS0045967,2
RTS0045968,6
RTS0045969,6
RTS0045970,9
RTS0045971,5
RTS0045972,6
RTS0045973,2
RTS0045974,7
RTS0045975,3
RTS0045976,8
RTS0045977,3
RTS0045978,7
RTS0045979,4
RTS0045981,8
RTS0045982,6
RTS0045983,7
RTS0045984,9
RTS0045985,3
RTS0045986,4
RTS0045987,5
RTS0045988,6
RTS0045989,5
RTS0045990,3
RTS0045991,6
RTS0045992,1
RTS0045993,5
RTS0045994,2
RTS0045995,5
RTS0045996,2
RTS0045997,3
RTS0045998,6
RTS0045999,6
RTS0046000,3
RTS0046001,5
RTS0046002,5
RTS0046003,2
RTS0046004,3
RTS0046005,4
RTS0046006,2
RTS0046007,6
RTS0046008,6
RTS0046009,5
RTS0046010,4
RTS0046011,1
RTS0046012,5
RTS0046013,6
RTS0046014,5
RTS0046015,3
RTS0046016,7
RTS0046017,3
RTS0046018,3
RTS0046019,6
RTS0046020,4
RTS0046021,9
RTS0046022,7
RTS0046023,6
RTS0046024,3
RTS0046025,1
RTS0046026,3
RTS0046027,4
RTS0046028,2
RTS0046029,1
RTS0046030,5
RTS0046031,3
RTS0046032,3
RTS0046033,2
RTS0046034,4
RTS0046035,10
RTS0046036,7
RTS0046037,5
RTS0046038,6
RTS0046039,4
RTS0046040,1
RTS0046041,7
RTS0046042,2
RTS0046043,1
RTS0046044,5
RTS0046045,4
RTS0046046,4
RTS0046047,3
RTS0046048,8
RTS0046049,4
RTS0046050,4
RTS0046051,4
RTS0046052,9
RTS0046053,5
RTS0046054,4
RTS0046055,10
RTS0046056,6
RTS0046057,4
RTS0046058,2
RTS0046059,6
RTS0046060,3
RTS0046061,4
RTS0046062,8
RTS0046063,8
RTS0046064,7
RTS0046065,6
RTS0046066,10
RTS0046067,9
RTS0046069,6
RTS0046070,6
RTS0046071,2
RTS0046072,3
RTS0046073,3
RTS0046074,5
RTS0046075,1
RTS0046076,8
RTS0046077,5
RTS0046078,8
RTS0046079,6
RTS0046080,4
RTS0046081,2
RTS0046082,4
RTS0046083,7
RTS0046084,8
RTS0046085,12
RTS0046086,7
RTS0046087,6
RTS0046088,10
RTS0046089,3
RTS0046090,3
RTS0046091,2
RTS0046092,15
RTS0046093,3
RTS0046094,4
RTS0046095,1
RTS0046096,6
RTS0046097,4
RTS0046098,6
RTS0046099,8
RTS0046100,5
RTS0046101,3
RTS0046102,4
RTS0046103,1
RTS0046104,7
RTS0046105,2
RTS0046106,2
RTS0046107,9
RTS0046108,4
RTS0046109,3
RTS0046110,4
RTS0046111,4
RTS0046112,5
RTS0046113,2
RTS0046114,2
RTS0046115,13
RTS0046116,3
RTS0046117,7
RTS0046119,8
RTS0046122,8
RTS0046123,4
RTS0046124,1
RTS0046125,2
RTS0046126,1
RTS0046128,3
RTS0046129,4
RTS0046130,5
RTS0046132,2
RTS0046133,1
RTS0046134,4
RTS0046135,4
RTS0046136,5
RTS0046137,7
RTS0046138,3
RTS0046140,8
RTS0046141,6
RTS0046142,3
RTS0046143,6
RTS0046144,4
RTS0046145,4
RTS0046146,6
RTS0046147,4
RTS0046148,5
RTS0046149,3
RTS0046150,6
RTS0046152,1
RTS0046153,4
RTS0046154,1
RTS0046155,8
RTS0046156,3
RTS0046157,3
RTS0046158,5
RTS0046159,5
RTS0046160,2
RTS0046161,1
RTS0046162,4
RTS0046163,3
RTS0046164,6
RTS0046165,9
RTS0046166,5
RTS0046167,3
RTS0046168,5
RTS0046169,3
RTS0046170,4
RTS0046171,6
RTS0046172,1
RTS0046173,2
RTS0046174,6
RTS0046175,4
RTS0046177,4
RTS0046178,4
RTS0046179,1
RTS0046180,4
RTS0046181,3
RTS0046182,2
RTS0046183,11
RTS0046184,6
RTS0046185,3
RTS0046186,6
RTS0046187,1
RTS0046188,8
RTS0046191,1
RTS0046193,3
RTS0046194,2
RTS0046195,2
RTS0046196,3
RTS0046197,2
RTS0046198,2
RTS0046199,7
RTS0046200,7
RTS0046201,3
RTS0046202,6
RTS0046203,9
RTS0046204,8
RTS0046205,1
RTS0046206,4
RTS0046207,5
RTS0046208,2
RTS0046209,4
RTS0046210,1
RTS0046211,2
RTS0046212,2
RTS0046213,11
RTS0046214,6
RTS0046215,4
RTS0046216,3
RTS0046217,4
RTS0046218,2
RTS0046219,1
RTS0046220,5
RTS0046221,7
RTS0046222,4
RTS0046223,3
RTS0046224,2
RTS0046225,4
RTS0046226,3
RTS0046227,3
RTS0046228,2
RTS0046229,1
RTS0046230,6
RTS0046231,1
RTS0046232,7
RTS0046233,5
RTS0046234,6
RTS0046235,7
RTS0046236,1
RTS0046237,6
RTS0046238,2
RTS0046239,5
RTS0046240,4
RTS0046241,4
RTS0046242,3
RTS0046243,1
RTS0046244,2
RTS0046245,2
RTS0046246,4
RTS0046247,1
RTS0046248,2
RTS0046249,3
RTS0046250,5
RTS0046251,1
RTS0046252,2
RTS0046253,2
RTS0046254,5
RTS0046255,4
RTS0046256,3
RTS0046258,1
RTS0046259,5
RTS0046260,4
RTS0046261,5
RTS0046262,4
RTS0046263,4
RTS0046264,3
RTS0046265,4
RTS0046266,2
RTS0046267,5
RTS0046268,7
RTS0046269,6
RTS0046270,4
RTS0046271,3
RTS0046272,10
RTS0046273,4
RTS0046274,7
RTS0046275,2
RTS0046276,7
RTS0046277,6
RTS0046278,4
RTS0046279,4
RTS0046280,2
RTS0046281,2
RTS0046282,4
RTS0046283,1
RTS0046284,1
RTS0046285,1
RTS0046286,7
RTS0046287,6
RTS0046288,7
RTS0046289,7
RTS0046290,9
RTS0046291,5
RTS0046292,4
RTS0046293,7
RTS0046294,3
RTS0046295,9
RTS0046296,5
RTS0046297,7
RTS0046298,2
RTS0046299,4
RTS0046300,1
RTS0046301,5
RTS0046302,1
RTS0046303,2
RTS0046304,4
RTS0046305,4
RTS0046306,2
RTS0046307,4
RTS0046308,3
RTS0046309,4
RTS0046310,9
RTS0046311,7
RTS0046312,4
RTS0046313,2
RTS0046314,3
RTS0046315,2
RTS0046316,3
RTS0046317,2
RTS0046318,4
RTS0046319,1
RTS0046320,4
RTS0046321,6
RTS0046322,3
RTS0046323,6
RTS0046324,3
RTS0046325,6
RTS0046326,3
RTS0046327,3
RTS0046328,4
RTS0046329,8
RTS0046330,6
RTS0046331,6
RTS0046332,5
RTS0046333,2
RTS0046334,6
RTS0046335,9
RTS0046336,6
RTS0046342,3
RTS0046343,5
RTS0046344,9
RTS0046345,3
RTS0046346,6
RTS0046347,5
RTS0046348,5
RTS0046349,6
RTS0046350,2
RTS0046351,5
RTS0046352,6
RTS0046353,4
RTS0046354,2
RTS0046355,2
RTS0046356,2
RTS0046357,4
RTS0046358,2
RTS0046359,4
RTS0046360,6
RTS0046361,6
RTS0046362,7
RTS0046363,2
RTS0046364,10
RTS0046365,5
RTS0046366,1
RTS0046367,3
RTS0046368,3
RTS0046369,7
RTS0046370,2
RTS0046371,2
RTS0046372,3
RTS0046373,6
RTS0046374,1
RTS0046375,3
RTS0046376,5
RTS0046377,4
RTS0046378,3
RTS0046379,1
RTS0046380,5
RTS0046381,6
RTS0046382,5
RTS0046383,3
RTS0046384,4
RTS0046385,4
RTS0046386,3
RTS0046387,3
RTS0046388,5
RTS0046389,5
RTS0046390,3
RTS0046391,4
RTS0046392,2
RTS0046394,1
RTS0046395,4
RTS0046396,3
RTS0046398,11
RTS0046399,4
RTS0046400,3
RTS0046401,3
RTS0046402,3
RTS0046403,8
RTS0046404,6
RTS0046405,1
RTS0046406,4
RTS0046407,7
RTS0046408,6
RTS0046409,6
RTS0046410,7
RTS0046411,5
RTS0046412,6
RTS0046413,13
RTS0046414,26
RTS0046415,14
RTS0046416,3
RTS0046417,15
RTS0046418,5
RTS0046419,9
RTS0046420,8
RTS0046421,7
RTS0046422,8
RTS0046423,5
RTS0046424,5
RTS0046425,6
RTS0046426,2
RTS0046427,3
RTS0046428,2
RTS0046429,2
RTS0046430,4
RTS0046431,4
RTS0046432,3
RTS0046433,9
RTS0046434,12
RTS0046435,15
RTS0046439,5
RTS0046440,6
RTS0046441,7
RTS0046442,5
RTS0046443,10
RTS0046444,6
RTS0046445,5
RTS0046446,2
RTS0046447,2
RTS0046448,3
RTS0046449,5
RTS0046450,4
RTS0046451,3
RTS0046452,5
RTS0046453,6
RTS0046454,7
RTS0046455,7
RTS0046456,4
RTS0046457,3
RTS0046458,6
RTS0046459,10
RTS0046460,8
RTS0046461,5
RTS0046462,13
RTS0046463,4
RTS0046464,2
RTS0046466,5
RTS0046468,5
RTS0046469,1
RTS0046470,2
RTS0046471,3
RTS0046472,5
RTS0046473,3
RTS0046474,3
RTS0046475,9
RTS0046476,7
RTS0046477,2
RTS0046478,3
RTS0046479,4
RTS0046480,2
RTS0046481,1
RTS0046482,6
RTS0046483,4
RTS0046484,4
RTS0046485,1
RTS0046486,3
RTS0046487,4
RTS0046488,8
RTS0046489,4
RTS0046490,2
RTS0046491,6
RTS0046492,6
RTS0046493,2
RTS0046494,4
RTS0046495,4
RTS0046496,6
RTS0046497,6
RTS0046498,3
RTS0046499,10
RTS0046500,12
RTS0046501,8
RTS0046502,6
RTS0046503,4
RTS0046504,1
RTS0046505,3
RTS0046506,2
RTS0046507,1
RTS0046508,3
RTS0046509,2
RTS0046510,10
RTS0046511,6
RTS0046512,3
RTS0046513,6
RTS0046514,1
RTS0046515,6
RTS0046516,6
RTS0046517,4
RTS0046518,3
RTS0046519,8
RTS0046521,3
RTS0046522,3
RTS0046524,3
RTS0046525,4
RTS0046526,9
RTS0046527,10
RTS0046528,3
RTS0046529,2
RTS0046530,7
RTS0046531,4
RTS0046532,5
RTS0046533,6
RTS0046534,5
RTS0046535,10
RTS0046536,4
RTS0046537,3
RTS0046538,3
RTS0046539,3
RTS0046540,2
RTS0046541,3
RTS0046542,5
RTS0046543,10
RTS0046544,4
RTS0046545,10
RTS0046546,2
RTS0046548,3
RTS0046549,8
RTS0046550,6
RTS0046551,3
RTS0046552,5
RTS0046553,16
RTS0046554,1
RTS0046555,6
RTS0046556,2
RTS0046557,5
RTS0046558,5
RTS0046559,1
RTS0046560,4
RTS0046561,6
RTS0046562,7
RTS0046563,5
RTS0046564,4
RTS0046565,5
RTS0046566,1
RTS0046567,8
RTS0046568,4
RTS0046569,3
RTS0046570,5
RTS0046571,2
RTS0046572,4
RTS0046573,3
RTS0046574,6
RTS0046575,4
RTS0046577,8
RTS0046578,5
RTS0046580,6
RTS0046581,6
RTS0046582,4
RTS0046583,9
RTS0046584,10
RTS0046585,5
RTS0046586,5
RTS0046587,10
RTS0046588,4
RTS0046589,1
RTS0046590,7
RTS0046591,3
RTS0046592,8
RTS0046593,4
RTS0046594,7
RTS0046595,8
RTS0046596,4
RTS0046597,6
RTS0046598,10
RTS0046599,4
RTS0046600,4
RTS0046601,15
RTS0046602,6
RTS0046603,3
RTS0046604,3
RTS0046605,4
RTS0046606,8
RTS0046607,3
RTS0046608,9
RTS0046609,4
RTS0046610,1
RTS0046611,3
RTS0046612,6
RTS0046613,7
RTS0046614,13
RTS0046615,4
RTS0046616,3
RTS0046617,9
RTS0046618,4
RTS0046619,4
RTS0046620,1
RTS0046621,4
RTS0046622,4
RTS0046623,8
RTS0046624,8
RTS0046625,2
RTS0046626,4
RTS0046627,9
RTS0046628,6
RTS0046629,4
RTS0046630,7
RTS0046631,2
RTS0046632,6
RTS0046633,3
RTS0046634,8
RTS0046635,6
RTS0046636,3
RTS0046637,3
RTS0046638,5
RTS0046640,8
RTS0046641,3
RTS0046642,2
RTS0046643,8
RTS0046644,4
RTS0046645,3
RTS0046646,3
RTS0046647,5
RTS0046648,4
RTS0046649,4
RTS0046650,3
RTS0046651,4
RTS0046652,6
RTS0046653,5
RTS0046654,6
RTS0046655,7
RTS0046656,5
RTS0046657,2
RTS0046658,2
RTS0046659,4
RTS0046660,3
RTS0046661,8
RTS0046662,3
RTS0046663,6
RTS0046664,2
RTS0046665,4
RTS0046666,3
RTS0046667,4
RTS0046668,9
RTS0046669,2
RTS0046670,4
RTS0046671,2
RTS0046672,3
RTS0046673,3
RTS0046674,3
RTS0046675,4
RTS0046676,1
RTS0046677,3
RTS0046678,2
RTS0046679,3
RTS0046680,8
RTS0046681,7
RTS0046682,4
RTS0046683,7
RTS0046685,4
RTS0046686,4
RTS0046687,1
RTS0046688,2
RTS0046689,4
RTS0046690,7
RTS0046691,9
RTS0046692,1
RTS0046693,6
RTS0046694,5
RTS0046695,5
RTS0046696,5
RTS0046697,4
RTS0046698,6
RTS0046699,6
RTS0046700,2
RTS0046701,2
RTS0046702,5
RTS0046703,17
RTS0046704,34
RTS0046705,30
RTS0046706,9
RTS0046707,15
RTS0046708,22
RTS0046709,1
RTS0046710,4
RTS0046711,7
RTS0046712,2
RTS0046713,5
RTS0046714,6
RTS0046715,5
RTS0046716,4
RTS0046717,4
RTS0046718,2
RTS0046719,3
RTS0046720,5
RTS0046721,4
RTS0046722,7
RTS0046723,1
RTS0046724,7
RTS0046725,5
RTS0046726,4
RTS0046727,7
RTS0046728,2
RTS0046729,7
RTS0046730,6
RTS0046731,6
RTS0046732,1
RTS0046733,5
RTS0046734,5
RTS0046735,3
RTS0046736,1
RTS0046737,5
RTS0046738,3
RTS0046739,3
RTS0046740,2
RTS0046741,4
RTS0046743,6
RTS0046744,6
RTS0046745,9
RTS0046746,4
RTS0046747,3
RTS0046748,7
RTS0046749,9
RTS0046750,7
RTS0046751,2
RTS0046752,1
RTS0046753,5
RTS0046754,2
RTS0046755,8
RTS0046756,4
RTS0046757,6
RTS0046758,1
RTS0046759,10
RTS0046760,11
RTS0046761,1
RTS0046763,1
RTS0046764,5
RTS0046765,7
RTS0046766,3
RTS0046767,5
RTS0046768,5
RTS0046769,8
RTS0046770,3
RTS0046771,3
RTS0046772,6
RTS0046773,9
RTS0046774,3
RTS0046775,9
RTS0046777,10
RTS0046778,6
RTS0046779,4
RTS0046780,3
RTS0046781,5
RTS0046782,2
RTS0046783,1
RTS0046784,2
RTS0046785,4
RTS0046790,6
RTS0046791,7
RTS0046792,5
RTS0046793,3
RTS0046794,5
RTS0046795,5
RTS0046796,3
RTS0046797,2
RTS0046798,4
RTS0046799,2
RTS0046800,4
RTS0046801,13
RTS0046802,10
RTS0046803,6
RTS0046804,3
RTS0046805,10
RTS0046806,1
RTS0046807,3
RTS0046808,1
RTS0046809,4
RTS0046810,5
RTS0046812,3
RTS0046813,6
RTS0046814,7
RTS0046815,8
RTS0046816,1
RTS0046817,2
RTS0046818,6
RTS0046819,5
RTS0046820,7
RTS0046821,4
RTS0046822,7
RTS0046823,4
RTS0046824,7
RTS0046825,4
RTS0046826,2
RTS0046827,5
RTS0046828,5
RTS0046829,4
RTS0046830,9
RTS0046831,5
RTS0046832,5
RTS0046835,3
RTS0046836,14
RTS0046837,10
RTS0046838,2
RTS0046839,2
RTS0046841,3
RTS0046842,8
RTS0046843,12
RTS0046846,10
RTS0046849,6
RTS0046850,6
RTS0046851,12
RTS0046852,1
RTS0046853,3
RTS0046854,5
RTS0046855,3
RTS0046856,3
RTS0046857,2
RTS0046858,8
RTS0046859,8
RTS0046860,9
RTS0046861,6
RTS0046862,5
RTS0046863,1
RTS0046864,7
RTS0046866,4
RTS0046867,6
RTS0046868,5
RTS0046869,9
RTS0046870,14
RTS0046871,4
RTS0046872,4
RTS0046873,6
RTS0046874,2
RTS0046875,5
RTS0046876,4
RTS0046877,8
RTS0046878,1
RTS0046879,2
RTS0046880,5
RTS0046881,4
RTS0046882,7
RTS0046885,2
RTS0046886,2
RTS0046887,3
RTS0046889,3
RTS0046890,5
RTS0046891,7
RTS0046892,1
RTS0046893,3
RTS0046894,7
RTS0046895,3
RTS0046897,8
RTS0046898,4
RTS0046899,2
RTS0046900,15
RTS0046902,6
RTS0046903,6
RTS0046904,7
RTS0046905,5
RTS0046906,8
RTS0046907,2
RTS0046908,1
RTS0046909,8
RTS0046910,4
RTS0046911,4
RTS0046912,4
RTS0046913,3
RTS0046914,5
RTS0046915,8
RTS0046916,10
RTS0046918,31
RTS0046919,46
RTS0046920,12
RTS0046921,1
RTS0046922,1
RTS0046923,2
RTS0046924,6
RTS0046925,4
RTS0046926,4
RTS0046927,3
RTS0046928,4
RTS0046929,7
RTS0046930,2
RTS0046931,2
RTS0046933,1
RTS0046934,5
RTS0046935,2
RTS0046936,3
RTS0046937,7
RTS0046938,6
RTS0046939,6
RTS0046940,8
RTS0046941,5
RTS0046942,5
RTS0046943,5
RTS0046944,5
RTS0046946,5
RTS0046947,3
RTS0046948,3
RTS0046949,4
RTS0046950,3
RTS0046951,1
RTS0046952,1
RTS0046954,2
RTS0046955,4
RTS0046956,7
RTS0046957,4
RTS0046958,6
RTS0046959,9
RTS0046960,3
RTS0046961,3
RTS0046962,126
RTS0046963,3
RTS0046965,11
RTS0046966,4
RTS0046967,4
RTS0046968,1
RTS0047054,3
RTS0047055,6
RTS0047056,1
RTS0047057,6
RTS0047058,2
RTS0047060,7
RTS0047061,3
RTS0047062,3
RTS0047063,1
RTS0047064,4
RTS0047065,10
RTS0047066,4
RTS0047067,4
RTS0047068,3
RTS0047069,1
RTS0047070,2
RTS0047071,3
RTS0047072,10
RTS0047073,8
RTS0047074,2
RTS0047075,6
RTS0047076,6
RTS0047077,3
RTS0047078,6
RTS0047079,2
RTS0047080,14
RTS0047081,6
RTS0047082,4
RTS0047083,6
RTS0047084,2
RTS0047085,5
RTS0047086,6
RTS0047087,3
RTS0047088,3
RTS0047089,6
RTS0047091,2
RTS0047092,4
RTS0047093,3
RTS0047094,3
RTS0047095,3
RTS0047096,6
RTS0047097,2
RTS0047098,5
RTS0047099,3
RTS0047100,3
RTS0047101,2
RTS0047102,5
RTS0047103,11
RTS0047104,3
RTS0047105,7
RTS0047106,5
RTS0047107,5
RTS0047108,6
RTS0047109,1
RTS0047110,4
RTS0047111,8
RTS0047112,1
RTS0047113,9
RTS0047114,5
RTS0047115,4
RTS0047116,11
RTS0047117,2
RTS0047118,4
RTS0047119,7
RTS0047120,5
RTS0047121,5
RTS0047122,4
RTS0047123,6
RTS0047124,2
RTS0047125,4
RTS0047126,3
RTS0047127,4
RTS0047128,1
RTS0047129,7
RTS0047130,9
RTS0047131,13
RTS0047132,5
RTS0047133,13
RTS0047134,2
RTS0047135,3
RTS0047136,9
RTS0047137,2
RTS0047138,6
RTS0047139,2
RTS0047140,4
RTS0047141,3
RTS0047142,2
RTS0047143,4
RTS0047144,1
RTS0047145,1
RTS0047147,2
RTS0047148,1
RTS0047149,4
RTS0047150,8
RTS0047151,5
RTS0047152,8
RTS0047153,4
RTS0047154,12
RTS0047156,6
RTS0047157,5
RTS0047158,4
RTS0047159,2
RTS0047160,4
RTS0047165,6
RTS0047166,1
RTS0047167,6
RTS0047168,2
RTS0047169,1
RTS0047170,3
RTS0047171,3
RTS0047172,6
RTS0047173,6
RTS0047174,5
RTS0047175,4
RTS0047176,4
RTS0047177,4
RTS0047178,6
RTS0047179,6
RTS0047180,4
RTS0047181,5
RTS0047182,2
RTS0047183,4
RTS0047184,5
RTS0047185,4
RTS0047186,2
RTS0047187,3
RTS0047188,4
RTS0047189,4
RTS0047190,8
RTS0047191,3
RTS0047192,5
RTS0047193,4
RTS0047194,4
RTS0047195,9
RTS0047196,4
RTS0047197,6
RTS0047198,5
RTS0047199,8
RTS0047200,2
RTS0047201,4
RTS0047202,6
RTS0047203,4
RTS0047204,8
RTS0047205,4
RTS0047206,1
RTS0047207,4
RTS0047208,15
RTS0047209,13
RTS0047210,25
RTS0047211,36
RTS0047212,7
RTS0047213,7
RTS0047214,5
RTS0047215,3
RTS0047216,3
RTS0047217,4
RTS0047218,8
RTS0047219,10
RTS0047220,2
RTS0047221,11
RTS0047222,8
RTS0047223,14
RTS0047225,7
RTS0047226,5
RTS0047229,5
RTS0047230,3
RTS0047231,2
RTS0047232,5
RTS0047233,4
RTS0047234,4
RTS0047235,3
RTS0047236,3
RTS0047237,1
RTS0047238,3
RTS0047239,12
RTS0047240,6
RTS0047241,4
RTS0047242,2
RTS0047243,8
RTS0047244,3
RTS0047245,3
RTS0047246,2
RTS0047247,2
RTS0047249,3
RTS0047250,11
RTS0047252,3
RTS0047253,5
RTS0047254,8
RTS0047255,3
RTS0047256,7
RTS0047257,8
RTS0047258,5
RTS0047259,4
RTS0047260,11
RTS0047261,6
RTS0047262,5
RTS0047263,5
RTS0047264,5
RTS0047266,6
RTS0047267,8
RTS0047268,9
RTS0047269,13
RTS0047270,8
RTS0047271,7
RTS0047272,4
RTS0047273,3
RTS0047274,3
RTS0047276,6
RTS0047277,7
RTS0047278,5
RTS0047279,7
RTS0047280,5
RTS0047281,6
RTS0047282,5
RTS0047283,4
RTS0047284,4
RTS0047290,6
RTS0047291,21
RTS0047292,9
RTS0047293,6
RTS0047294,12
RTS0047295,5
RTS0047296,4
RTS0047297,12
RTS0047298,3
RTS0047299,3
RTS0047300,1
RTS0047301,7
RTS0047302,3
RTS0047303,11
RTS0047304,6
RTS0047305,9
RTS0047306,3
RTS0047307,7
RTS0047308,3
RTS0047309,1
RTS0047310,3
RTS0047311,3
RTS0047312,8
RTS0047313,2
RTS0047314,5
RTS0047315,5
RTS0047316,8
RTS0047317,9
RTS0047318,6
RTS0047319,9
RTS0047320,5
RTS0047321,4
RTS0047322,4
RTS0047323,9
RTS0047324,1
RTS0047325,5
RTS0047326,4
RTS0047327,3
RTS0047328,2
RTS0047329,3
RTS0047331,4
RTS0047332,7
RTS0047333,6
RTS0047334,6
RTS0047335,7
RTS0047336,7
RTS0047337,4
RTS0047338,4
RTS0047339,2
RTS0047340,5
RTS0047341,9
RTS0047342,5
RTS0047343,8
RTS0047344,10
RTS0047345,2
RTS0047346,1
RTS0047348,6
RTS0047349,8
RTS0047350,13
RTS0047351,4
RTS0047352,10
RTS0047353,6
RTS0047354,5
RTS0047356,3
RTS0047357,2
RTS0047358,1
RTS0047359,12
RTS0047360,6
RTS0047361,3
RTS0047362,3
RTS0047363,5
RTS0047364,5
RTS0047365,3
RTS0047366,4
RTS0047367,3
RTS0047368,5
RTS0047369,5
RTS0047370,3
RTS0047373,4
RTS0047374,6
RTS0047375,4
RTS0047376,7
RTS0047377,8
RTS0047378,5
RTS0047379,13
RTS0047380,10
RTS0047381,7
RTS0047382,2
RTS0047383,8
RTS0047384,2
RTS0047385,4
RTS0047386,7
RTS0047387,4
RTS0047388,6
RTS0047389,5
RTS0047390,6
RTS0047391,5
RTS0047392,5
RTS0047393,8
RTS0047394,4
RTS0047395,2
RTS0047396,7
RTS0047397,4
RTS0047398,1
RTS0047399,5
RTS0047400,7
RTS0047401,6
RTS0047402,7
RTS0047403,4
RTS0047404,2
RTS0047405,9
RTS0047406,1
RTS0047407,5
RTS0047408,3
RTS0047409,4
RTS0047410,9
RTS0047411,8
RTS0047412,6
RTS0047413,5
RTS0047414,3
RTS0047415,10
RTS0047417,5
RTS0047418,3
RTS0047419,3
RTS0047420,8
RTS0047421,1
RTS0047422,6
RTS0047423,5
RTS0047424,5
RTS0047425,7
RTS0047426,6
RTS0047427,7
RTS0047428,6
RTS0047429,6
RTS0047430,8
RTS0047431,3
RTS0047432,5
RTS0047433,7
RTS0047434,2
RTS0047435,5
RTS0047436,6
RTS0047437,4
RTS0047438,5
RTS0047439,2
RTS0047440,2
RTS0047441,3
RTS0047442,3
RTS0047445,10
RTS0047446,11
RTS0047447,2
RTS0047448,3
RTS0047449,3
RTS0047450,5
RTS0047451,5
RTS0047452,4
RTS0047453,3
RTS0047454,6
RTS0047455,2
RTS0047456,6
RTS0047457,5
RTS0047458,4
RTS0047459,2
RTS0047460,5
RTS0047461,4
RTS0047462,3
RTS0047463,6
RTS0047464,4
RTS0047465,9
RTS0047466,4
RTS0047467,2
RTS0047468,2
RTS0047469,11
RTS0047471,3
RTS0047472,8
RTS0047473,4
RTS0047474,2
RTS0047475,2
RTS0047476,6
RTS0047477,8
RTS0047479,9
RTS0047480,4
RTS0047481,5
RTS0047482,7
RTS0047483,2
RTS0047484,4
RTS0047485,1
RTS0047486,2
RTS0047487,1
RTS0047488,7
RTS0047489,5
RTS0047490,5
RTS0047491,3
RTS0047492,6
RTS0047493,5
RTS0047494,4
RTS0047495,4
RTS0047496,3
RTS0047497,4
RTS0047498,5
RTS0047499,7
RTS0047500,3
RTS0047501,2
RTS0047502,2
RTS0047503,5
RTS0047504,6
RTS0047505,4
RTS0047506,2
RTS0047507,6
RTS0047508,5
RTS0047509,3
RTS0047510,6
RTS0047511,5
RTS0047512,3
RTS0047513,4
RTS0047514,3
RTS0047515,6
RTS0047516,4
RTS0047517,4
RTS0047518,7
RTS0047520,8
RTS0047521,8
RTS0047522,2
RTS0047523,3
RTS0047524,6
RTS0047525,2
RTS0047526,5
RTS0047527,2
RTS0047528,4
RTS0047529,5
RTS0047530,3
RTS0047531,7
RTS0047532,4
RTS0047533,2
RTS0047534,1
RTS0047535,2
RTS0047536,5
RTS0047537,11
RTS0047538,11
RTS0047540,5
RTS0047541,8
RTS0047543,2
RTS0047544,5
RTS0047545,2
RTS0047546,6
RTS0047547,6
RTS0047548,9
RTS0047549,6
RTS0047550,8
RTS0047551,5
RTS0047552,4
RTS0047553,5
RTS0047558,4
RTS0047559,8
RTS0047560,2
RTS0047561,2
RTS0047562,4
RTS0047563,3
RTS0047564,3
RTS0047565,4
RTS0047566,5
RTS0047567,4
RTS0047568,3
RTS0047569,4
RTS0047570,5
RTS0047571,4
RTS0047572,3
RTS0047573,2
RTS0047574,3
RTS0047575,6
RTS0047576,1
RTS0047577,2
RTS0047578,3
RTS0047579,8
RTS0047580,3
RTS0047581,8
RTS0047582,3
RTS0047583,1
RTS0047584,4
RTS0047585,3
RTS0047586,5
RTS0047587,6
RTS0047588,6
RTS0047590,5
RTS0047591,3
RTS0047592,5
RTS0047593,6
RTS0047594,7
RTS0047595,4
RTS0047596,4
RTS0047597,2
RTS0047598,3
RTS0047599,4
RTS0047600,7
RTS0047601,10
RTS0047602,8
RTS0047603,7
RTS0047604,5
RTS0047606,3
RTS0047613,7
RTS0047614,4
RTS0047615,3
RTS0047616,7
RTS0047617,7
RTS0047618,4
RTS0047619,2
RTS0047620,3
RTS0047621,3
RTS0047622,3
RTS0047624,4
RTS0047625,1
RTS0047626,4
RTS0047627,3
RTS0047628,3
RTS0047629,3
RTS0047630,3
RTS0047631,3
RTS0047632,4
RTS0047633,2
RTS0047634,1
RTS0047635,4
RTS0047636,5
RTS0047637,6
RTS0047639,5
RTS0047640,3
RTS0047641,4
RTS0047642,4
RTS0047643,1
RTS0047644,6
RTS0047645,4
RTS0047646,1
RTS0047647,5
RTS0047648,3
RTS0047649,5
RTS0047650,3
RTS0047651,1
RTS0047652,3
RTS0047653,3
RTS0047654,2
RTS0047656,1
RTS0047657,2
RTS0047658,5
RTS0047659,3
RTS0047660,1
RTS0047661,4
RTS0047662,4
RTS0047664,7
RTS0047665,5
RTS0047666,2
RTS0047667,3
RTS0047668,4
RTS0047669,6
RTS0047670,3
RTS0047672,8
RTS0047674,6
RTS0047675,4
RTS0047676,3
RTS0047677,1
RTS0047678,4
RTS0047679,1
RTS0047680,4
RTS0047681,3
RTS0047682,5
RTS0047684,1
RTS0047685,4
RTS0047686,2
RTS0047687,4
RTS0047688,2
RTS0047689,10
RTS0047691,3
RTS0047692,2
RTS0047693,7
RTS0047694,6
RTS0047695,5
RTS0047696,2
RTS0047698,5
RTS0047699,6
RTS0047700,1
RTS0047701,3
RTS0047702,4
RTS0047703,5
RTS0047704,3
RTS0047705,4
RTS0047706,3
RTS0047707,3
RTS0047708,23
RTS0047709,94
RTS0047710,5
RTS0047711,4
RTS0047712,9
RTS0047713,7
RTS0047714,16
RTS0047715,3
RTS0047716,6
RTS0047717,3
RTS0047718,8
RTS0047720,5
RTS0047721,2
RTS0047722,7
RTS0047723,5
RTS0047724,5
RTS0047725,13
RTS0047726,8
RTS0047727,9
RTS0047728,10
RTS0047729,4
RTS0047730,3
RTS0047731,2
RTS0047732,5
RTS0047733,6
RTS0047734,4
RTS0047735,6
RTS0047736,7
RTS0047737,3
RTS0047738,4
RTS0047739,6
RTS0047740,2
RTS0047741,10
RTS0047742,6
RTS0047743,4
RTS0047744,10
RTS0047745,5
RTS0047746,5
RTS0047747,11
RTS0047748,3
RTS0047749,5
RTS0047750,5
RTS0047752,6
RTS0047753,3
RTS0047754,6
RTS0047755,9
RTS0047756,7
RTS0047757,4
RTS0047758,1
RTS0047759,6
RTS0047760,2
RTS0047761,2
RTS0047762,3
RTS0047763,6
RTS0047764,4
RTS0047765,4
RTS0047766,5
RTS0047767,1
RTS0047768,6
RTS0047769,3
RTS0047770,6
RTS0047771,3
RTS0047772,3
RTS0047773,8
RTS0047774,8
RTS0047775,4
RTS0047776,1
RTS0047777,6
RTS0047778,1
RTS0047779,7
RTS0047780,7
RTS0047781,10
RTS0047782,4
RTS0047783,4
RTS0047786,3
RTS0047787,12
RTS0047788,2
RTS0047789,5
RTS0047790,2
RTS0047791,4
RTS0047792,3
RTS0047793,6
RTS0047794,1
RTS0047795,3
RTS0047796,2
RTS0047797,6
RTS0047798,5
RTS0047799,6
RTS0047800,4
RTS0047801,5
RTS0047802,4
RTS0047803,7
RTS0047804,2
RTS0047805,7
RTS0047806,11
RTS0047807,6
RTS0047808,13
RTS0047809,4
RTS0047810,6
RTS0047811,4
RTS0047812,9
RTS0047813,2
RTS0047814,5
RTS0047816,5
RTS0047817,2
RTS0047818,1
RTS0047819,1
RTS0047820,5
RTS0047821,7
RTS0047822,2
RTS0047823,4
RTS0047824,3
RTS0047825,4
RTS0047826,5
RTS0047827,3
RTS0047828,5
RTS0047829,2
RTS0047830,3
RTS0047831,5
RTS0047832,3
RTS0047833,8
RTS0047834,1
RTS0047835,3
RTS0047836,7
RTS0047837,2
RTS0047838,6
RTS0047839,5
RTS0047840,6
RTS0047841,7
RTS0047842,2
RTS0047843,2
RTS0047844,5
RTS0047845,4
RTS0047846,3
RTS0047847,3
RTS0047848,6
RTS0047849,7
RTS0047850,1
RTS0047851,4
RTS0047852,7
RTS0047853,2
RTS0047854,8
RTS0047855,4
RTS0047856,8
RTS0047857,2
RTS0047858,2
RTS0047859,5
RTS0047860,4
RTS0047861,4
RTS0047862,2
RTS0047863,4
RTS0047864,6
RTS0047865,6
RTS0047867,4
RTS0047868,6
RTS0047869,2
RTS0047870,5
RTS0047871,3
RTS0047872,4
RTS0047873,2
RTS0047874,4
RTS0047875,7
RTS0047876,2
RTS0047877,2
RTS0047878,4
RTS0047879,3
RTS0047880,3
RTS0047881,9
RTS0047882,5
RTS0047883,8
RTS0047884,2
RTS0047885,4
RTS0047886,2
RTS0047890,4
RTS0047891,3
RTS0047892,5
RTS0047893,3
RTS0047894,2
RTS0047895,8
RTS0047896,5
RTS0047897,4
RTS0047898,1
RTS0047899,4
RTS0047900,15
RTS0047901,14
RTS0047902,15
RTS0047903,5
RTS0047904,5
RTS0047905,3
RTS0047906,6
RTS0047907,9
RTS0047908,8
RTS0047909,11
RTS0047910,4
RTS0047913,8
RTS0047914,3
RTS0047915,5
RTS0047916,2
RTS0047917,3
RTS0047919,2
RTS0047920,8
RTS0047921,10
RTS0047924,7
RTS0047925,8
RTS0047926,3
RTS0047927,5
RTS0047928,11
RTS0047929,2
RTS0047930,5
RTS0047931,6
RTS0047932,5
RTS0047933,7
RTS0047934,2
RTS0047935,4
RTS0047936,4
RTS0047937,5
RTS0047938,6
RTS0047939,7
RTS0047940,6
RTS0047941,2
RTS0047942,4
RTS0047943,2
RTS0047944,5
RTS0047945,3
RTS0047946,6
RTS0047947,6
RTS0047948,2
RTS0047950,3
RTS0047951,6
RTS0047952,8
RTS0047953,4
RTS0047954,3
RTS0047956,4
RTS0047957,2
RTS0047958,7
RTS0047959,3
RTS0047960,3
RTS0047961,4
RTS0047963,4
RTS0047964,3
RTS0047965,7
RTS0047966,10
RTS0047967,9
RTS0047968,3
RTS0047969,5
RTS0047970,4
RTS0047972,1
RTS0047973,1
RTS0047974,9
RTS0047975,6
RTS0047976,4
RTS0047977,6
RTS0047978,2
RTS0047979,4
RTS0047980,6
RTS0047981,10
RTS0047985,7
RTS0047986,1
RTS0047987,1
RTS0047988,8
RTS0047990,6
RTS0047991,3
RTS0047992,7
RTS0047994,3
RTS0047995,4
RTS0047996,4
RTS0047997,4
RTS0047998,5
RTS0047999,4
RTS0048000,10
RTS0048001,1
RTS0048003,11
RTS0048005,3
RTS0048008,5
RTS0048009,7
RTS0048012,10
RTS0048013,4
RTS0048014,5
RTS0048015,4
RTS0048016,3
RTS0048017,6
RTS0048018,6
RTS0048019,8
RTS0048020,5
RTS0048021,4
RTS0048022,2
RTS0048023,6
RTS0048024,4
RTS0048026,4
RTS0048027,1
RTS0048028,3
RTS0048029,1
RTS0048030,5
RTS0048031,3
RTS0048032,10
RTS0048033,2
RTS0048034,4
RTS0048035,4
RTS0048036,4
RTS0048037,4
RTS0048038,9
RTS0048040,5
RTS0048041,3
RTS0048042,3
RTS0048043,5
RTS0048044,3
RTS0048045,7
RTS0048046,7
RTS0048047,3
RTS0048048,2
RTS0048049,9
RTS0048050,4
RTS0048051,8
RTS0048052,6
RTS0048053,6
RTS0048054,7
RTS0048055,4
RTS0048056,6
RTS0048057,2
RTS0048058,3
RTS0048059,2
RTS0048060,3
RTS0048061,8
RTS0048062,3
RTS0048063,7
RTS0048064,3
RTS0048065,5
RTS0048066,1
RTS0048067,3
RTS0048068,2
RTS0048069,3
RTS0048070,4
RTS0048071,9
RTS0048072,3
RTS0048073,3
RTS0048074,2
RTS0048076,4
RTS0048077,8
RTS0048078,7
RTS0048079,7
RTS0048080,4
RTS0048081,5
RTS0048082,5
RTS0048084,6
RTS0048085,8
RTS0048086,3
RTS0048087,8
RTS0048088,5
RTS0048089,1
RTS0048090,7
RTS0048091,4
RTS0048092,9
RTS0048093,5
RTS0048094,4
RTS0048097,6
RTS0048098,75
RTS0048099,75
RTS0048100,82
RTS0048101,46
RTS0048102,82
RTS0048104,4
RTS0048105,3
RTS0048106,5
RTS0048107,5
RTS0048108,8
RTS0048109,1
RTS0048110,5
RTS0048111,4
RTS0048112,3
RTS0048113,9
RTS0048114,5
RTS0048115,5
RTS0048116,6
RTS0048117,4
RTS0048118,3
RTS0048120,4
RTS0048126,7
RTS0048127,9
RTS0048129,10
RTS0048130,6
RTS0048131,10
RTS0048132,7
RTS0048133,5
RTS0048134,4
RTS0048135,5
RTS0048136,2
RTS0048138,2
RTS0048139,4
RTS0048140,4
RTS0048141,4
RTS0048142,12
RTS0048144,4
RTS0048145,14
RTS0048146,8
RTS0048147,3
RTS0048148,4
RTS0048149,2
RTS0048150,6
RTS0048151,2
RTS0048152,6
RTS0048153,2
RTS0048154,6
RTS0048155,5
RTS0048156,8
RTS0048158,1
RTS0048159,3
RTS0048160,245
RTS0048161,354
RTS0048162,6
RTS0048163,3
RTS0048164,24
RTS0048165,11
RTS0048166,1
RTS0048167,4
RTS0048168,3
RTS0048169,8
RTS0048170,3
RTS0048171,7
RTS0048172,1
RTS0048173,7
RTS0048175,6
RTS0048176,7
RTS0048177,6
RTS0048178,4
RTS0048179,1
RTS0048180,4
RTS0048181,7
RTS0048182,8
RTS0048183,4
RTS0048184,8
RTS0048185,4
RTS0048186,3
RTS0048188,6
RTS0048189,9
RTS0048190,6
RTS0048191,7
RTS0048192,6
RTS0048193,2
RTS0048194,10
RTS0048195,5
RTS0048196,3
RTS0048197,3
RTS0048198,5
RTS0048200,3
RTS0048201,5
RTS0048202,6
RTS0048203,3
RTS0048204,7
RTS0048205,6
RTS0048207,4
RTS0048208,4
RTS0048209,3
RTS0048210,7
RTS0048211,4
RTS0048212,5
RTS0048213,3
RTS0048214,2
RTS0048215,2
RTS0048216,1
RTS0048217,6
RTS0048218,10
RTS0048219,5
RTS0048220,3
RTS0048221,5
RTS0048222,2
RTS0048223,4
RTS0048224,8
RTS0048225,5
RTS0048226,10
RTS0048227,3
RTS0048228,3
RTS0048229,4
RTS0048230,1
RTS0048231,1
RTS0048232,2
RTS0048233,5
RTS0048234,3
RTS0048235,5
RTS0048236,6
RTS0048237,6
RTS0048238,7
RTS0048239,9
RTS0048240,5
RTS0048241,5
RTS0048242,4
RTS0048243,7
RTS0048244,3
RTS0048245,7
RTS0048246,8
RTS0049343,10
RTS0049344,5
RTS0049345,4
RTS0049346,7
RTS0049347,3
RTS0049348,5
RTS0049349,1
RTS0049350,5
RTS0049351,5
RTS0049352,3
RTS0049353,5
RTS0049354,2
RTS0049355,4
RTS0049356,5
RTS0049357,4
RTS0049358,5
RTS0049359,5
RTS0049360,3
RTS0049361,2
RTS0049362,3
RTS0049363,5
RTS0049364,4
RTS0049365,6
RTS0049366,9
RTS0049367,3
RTS0049368,8
RTS0049369,4
RTS0049370,6
RTS0049371,4
RTS0049372,3
RTS0049373,26
RTS0049374,17
RTS0049375,10
RTS0049376,7
RTS0049377,12
RTS0049378,4
RTS0049379,2
RTS0049380,14
RTS0049381,11
RTS0049382,3
RTS0049383,3
RTS0049384,3
RTS0049385,6
RTS0049386,5
RTS0049387,6
RTS0049388,1
RTS0049389,4
RTS0049390,22
RTS0049391,35
RTS0049392,27
RTS0049393,32
RTS0049394,15
RTS0049395,8
RTS0049396,6
RTS0049397,14
RTS0049398,16
RTS0049399,10
RTS0049400,7
RTS0049401,2
RTS0049402,4
RTS0049403,2
RTS0049404,5
RTS0049405,6
RTS0049406,5
RTS0049407,4
RTS0049408,5
RTS0049409,5
RTS0049410,5
RTS0049411,5
RTS0049412,3
RTS0049413,5
RTS0049414,2
RTS0049415,8
RTS0049416,8
RTS0049417,4
RTS0049418,9
RTS0049419,6
RTS0049420,2
RTS0049421,4
RTS0049422,3
RTS0049423,3
RTS0049424,5
RTS0049425,6
RTS0049426,7
RTS0049427,5
RTS0049428,3
RTS0049429,5
RTS0049430,13
RTS0049431,1
RTS0049432,6
RTS0049433,5
RTS0049434,3
RTS0049435,5
RTS0049436,2
RTS0049437,6
RTS0049438,4
RTS0049439,1
RTS0049440,4
RTS0049441,7
RTS0049442,4
RTS0049443,5
RTS0049444,4
RTS0049445,2
RTS0049446,2
RTS0049447,6
RTS0049448,1
RTS0049449,8
RTS0049450,3
RTS0049451,8
RTS0049452,5
RTS0049453,7
RTS0049455,8
RTS0049456,6
RTS0049457,2
RTS0049458,4
RTS0049459,4
RTS0049460,5
RTS0049461,7
RTS0049462,3
RTS0049463,6
RTS0049464,5
RTS0049465,4
RTS0049466,2
RTS0049467,4
RTS0049468,4
RTS0049469,6
RTS0049470,9
RTS0049471,11
RTS0049472,4
RTS0049473,11
RTS0049474,5
RTS0049475,4
RTS0049476,4
RTS0049477,2
RTS0049478,5
RTS0049479,113
RTS0049480,9
RTS0049481,1
RTS0049482,1
RTS0049483,5
RTS0049484,3
RTS0049485,4
RTS0997079,2
RTS0997080,6
RTS0997081,3
RTS0997082,5
RTS0997083,10
RTS0997084,1
RTS0997086,2
RTS0997087,1
RTS0997088,356
RTS0997089,109
RTS0997090,12
RTS0997091,8
RTS0997092,2
RTS0997093,4
RTS0997095,4
RTS0997097,3
RTS0997098,5
RTS0997099,6
RTS0997100,4
RTS0997101,2
RTS0997102,2
RTS0997104,3
RTS0997105,1
RTS0997106,2
RTS0997107,1
RTS0997108,1
RTS0997111,1
RTS0997112,3
RTS0997113,2
RTS0997114,1
RTS0997115,1
RTS0997116,3
RTS0997117,5
RTS0997118,2
RTS0997119,2
RTS0997121,5
RTS0997122,4
RTS0997123,2
RTS0997124,5
RTS0997125,4
RTS0997126,10
RTS0997127,4
RTS0997128,5
RTS0997129,13
RTS0997130,1
</Code_Summary>
