# Supplementary material for: Spatial meta-transcriptomics reveal associations of intratumor bacteria burden with lung cancer cells showing a distinct oncogenic signature
Source: J Immunother Cancer. 2022 Jul 6;10(7):e004698. doi: 10.1136/jitc-2022-004698 (PMC9260850; doi:10.1136/jitc-2022-004698)
Supplement: Supplementary data [file jitc-2022-004698supp009.zip › DSP-1001250002726-A-E06.dcc]

<Header>
FileVersion,0.02
SoftwareVersion,"GeoMx_NGS_Pipeline_ 2.0.0"
Date,2020-6-15
</Header>

<Scan_Attributes>
ID,DSP-1001250002726-A-E06
Plate_ID,1001250002726
Well,E06
</Scan_Attributes>

<NGS_Processing_Attributes>
SeqSetId,
tamperedIni,No
Raw,1353277
Trimmed,1345016
Stitched,1334020
Aligned,1308778
umiQ30,0.9917
rtsQ30,0.9909
</NGS_Processing_Attributes>


<Code_Summary>
RTS0039454,24
RTS0039455,28
RTS0039456,24
RTS0039457,39
RTS0039458,26
RTS0039459,17
RTS0039460,10
RTS0039461,14
RTS0039462,11
RTS0039463,15
RTS0039464,20
RTS0039465,20
RTS0039466,12
RTS0039467,26
RTS0039468,19
RTS0039469,77
RTS0039470,106
RTS0039471,101
RTS0039472,121
RTS0039473,105
RTS0039474,194
RTS0039475,175
RTS0039476,189
RTS0039477,219
RTS0039478,241
RTS0039479,75
RTS0039480,80
RTS0039481,66
RTS0039482,45
RTS0039483,56
RTS0039484,74
RTS0039485,85
RTS0039486,40
RTS0039487,28
RTS0039488,93
RTS0039489,16
RTS0039490,20
RTS0039491,19
RTS0039492,8
RTS0039493,24
RTS0039494,15
RTS0039495,12
RTS0039496,15
RTS0039497,14
RTS0039498,11
RTS0039499,120
RTS0039500,102
RTS0039501,97
RTS0039502,133
RTS0039503,123
RTS0039504,15
RTS0039505,25
RTS0039506,18
RTS0039507,66
RTS0039508,39
RTS0039509,34
RTS0039510,89
RTS0039511,108
RTS0039512,92
RTS0039513,118
RTS0039514,184
RTS0039515,166
RTS0039516,17
RTS0039517,15
RTS0039518,18
RTS0039519,22
RTS0039520,8
RTS0039521,11
RTS0039522,23
RTS0039523,15
RTS0039524,33
RTS0039525,23
RTS0039526,27
RTS0039527,35
RTS0039528,22
RTS0039529,29
RTS0039530,16
RTS0039531,28
RTS0039532,13
RTS0039533,24
RTS0039534,13
RTS0039535,19
RTS0039536,10
RTS0039537,9
RTS0039538,12
RTS0039539,12
RTS0039540,6
RTS0039541,17
RTS0039542,17
RTS0039543,17
RTS0039544,8
RTS0039545,16
RTS0039546,14
RTS0039547,12
RTS0039548,11
RTS0039549,15
RTS0039550,11
RTS0039551,32
RTS0039552,15
RTS0039553,13
RTS0039554,7
RTS0039555,9
RTS0039556,7
RTS0039557,11
RTS0039558,8
RTS0039559,14
RTS0039560,9
RTS0039561,6
RTS0039562,14
RTS0039563,8
RTS0039564,11
RTS0039565,21
RTS0039566,8
RTS0039567,14
RTS0039568,8
RTS0039569,11
RTS0039570,3
RTS0039571,5
RTS0039572,18
RTS0039573,9
RTS0039574,8
RTS0039575,8
RTS0039576,11
RTS0039577,23
RTS0039578,18
RTS0039579,17
RTS0039580,23
RTS0039581,37
RTS0039582,38
RTS0039583,35
RTS0039584,35
RTS0039585,26
RTS0039586,6
RTS0039587,16
RTS0039588,10
RTS0039589,25
RTS0039590,16
RTS0039591,27
RTS0039592,30
RTS0039593,19
RTS0039594,33
RTS0039595,28
RTS0039596,27
RTS0039597,12
RTS0039598,16
RTS0039599,13
RTS0039600,8
RTS0039601,7
RTS0039602,8
RTS0039603,6
RTS0039604,10
RTS0039605,11
RTS0039606,7
RTS0039607,17
RTS0039608,12
RTS0039609,18
RTS0039610,8
RTS0039611,20
RTS0039612,10
RTS0039613,11
RTS0039614,8
RTS0039615,7
RTS0039616,9
RTS0039617,8
RTS0039619,12
RTS0039620,7
RTS0039621,11
RTS0039622,14
RTS0039623,9
RTS0039624,13
RTS0039625,10
RTS0039626,8
RTS0039627,8
RTS0039628,7
RTS0039629,13
RTS0039630,6
RTS0039631,10
RTS0039632,12
RTS0039633,9
RTS0039634,8
RTS0039635,9
RTS0039636,4
RTS0039637,7
RTS0039638,12
RTS0039639,11
RTS0039640,5
RTS0039641,22
RTS0039642,17
RTS0039643,18
RTS0039644,6
RTS0039645,19
RTS0039646,20
RTS0039647,18
RTS0039648,12
RTS0039649,14
RTS0039650,6
RTS0039651,59
RTS0039652,48
RTS0039653,37
RTS0039654,36
RTS0039655,49
RTS0039656,43
RTS0039657,47
RTS0039658,32
RTS0039659,36
RTS0039660,31
RTS0039661,15
RTS0039662,8
RTS0039663,20
RTS0039664,12
RTS0039665,15
RTS0039666,15
RTS0039667,9
RTS0039668,11
RTS0039669,18
RTS0039670,11
RTS0039671,26
RTS0039672,38
RTS0039673,26
RTS0039674,34
RTS0039675,34
RTS0039676,6
RTS0039677,13
RTS0039678,10
RTS0039679,9
RTS0039680,7
RTS0039681,64
RTS0039682,52
RTS0039683,26
RTS0039684,42
RTS0039685,42
RTS0039686,78
RTS0039687,84
RTS0039688,73
RTS0039689,74
RTS0039690,70
RTS0039691,15
RTS0039692,11
RTS0039693,6
RTS0039694,11
RTS0039695,9
RTS0039696,12
RTS0039697,7
RTS0039698,7
RTS0039699,8
RTS0039700,9
RTS0039701,6
RTS0039702,12
RTS0039703,16
RTS0039704,14
RTS0039705,8
RTS0039706,9
RTS0039707,19
RTS0039708,7
RTS0039709,6
RTS0039710,10
RTS0039711,22
RTS0039712,35
RTS0039713,39
RTS0039714,30
RTS0039715,25
RTS0039716,13
RTS0039717,25
RTS0039718,21
RTS0039719,10
RTS0039720,54
RTS0039721,22
RTS0039722,9
RTS0039723,33
RTS0039724,20
RTS0039725,27
RTS0039726,22
RTS0039727,23
RTS0039728,28
RTS0039729,34
RTS0039730,14
RTS0039731,13
RTS0039732,17
RTS0039733,15
RTS0039734,16
RTS0039735,11
RTS0039736,20
RTS0039737,18
RTS0039738,9
RTS0039739,17
RTS0039740,18
RTS0039741,24
RTS0039742,24
RTS0039743,26
RTS0039744,19
RTS0039745,29
RTS0039746,12
RTS0039747,16
RTS0039749,15
RTS0039750,16
RTS0039751,10
RTS0039752,12
RTS0039753,20
RTS0039754,13
RTS0039755,10
RTS0039756,28
RTS0039757,15
RTS0039758,11
RTS0039759,13
RTS0039760,24
RTS0039761,26
RTS0039762,22
RTS0039763,21
RTS0039764,16
RTS0039765,25
RTS0039766,14
RTS0039767,27
RTS0039768,25
RTS0039769,11
RTS0039770,24
RTS0039771,27
RTS0039772,40
RTS0039773,32
RTS0039774,29
RTS0039775,44
RTS0039776,13
RTS0039777,12
RTS0039778,9
RTS0039779,10
RTS0039780,14
RTS0039781,59
RTS0039782,33
RTS0039783,32
RTS0039784,34
RTS0039785,59
RTS0039786,14
RTS0039787,16
RTS0039788,21
RTS0039789,18
RTS0039790,24
RTS0039791,26
RTS0039792,27
RTS0039793,28
RTS0039794,36
RTS0039795,13
RTS0039796,13
RTS0039797,21
RTS0039798,24
RTS0039799,18
RTS0039800,18
RTS0039801,23
RTS0039802,15
RTS0039803,28
RTS0039804,29
RTS0039805,29
RTS0039806,15
RTS0039807,10
RTS0039808,16
RTS0039809,6
RTS0039810,10
RTS0039811,7
RTS0039812,17
RTS0039813,13
RTS0039814,11
RTS0039815,13
RTS0039816,14
RTS0039817,10
RTS0039818,8
RTS0039819,12
RTS0039820,13
RTS0039821,12
RTS0039822,20
RTS0039823,24
RTS0039824,23
RTS0039825,25
RTS0039826,10
RTS0039827,7
RTS0039828,8
RTS0039829,13
RTS0039830,10
RTS0039831,6
RTS0039832,20
RTS0039833,10
RTS0039834,9
RTS0039835,17
RTS0039836,19
RTS0039838,13
RTS0039839,22
RTS0039840,11
RTS0039841,20
RTS0039842,18
RTS0039843,16
RTS0039844,18
RTS0039845,14
RTS0039846,11
RTS0039847,13
RTS0039848,11
RTS0039849,9
RTS0039850,12
RTS0039851,16
RTS0039852,28
RTS0039853,18
RTS0039854,26
RTS0039855,19
RTS0039856,11
RTS0039857,6
RTS0039858,8
RTS0039859,13
RTS0039860,3
RTS0039861,17
RTS0039862,10
RTS0039863,15
RTS0039864,20
RTS0039865,12
RTS0039866,39
RTS0039867,48
RTS0039868,28
RTS0039869,37
RTS0039870,29
RTS0039871,21
RTS0039872,16
RTS0039873,17
RTS0039874,16
RTS0039875,15
RTS0039876,11
RTS0039877,6
RTS0039878,7
RTS0039879,13
RTS0039880,6
RTS0039881,7
RTS0039882,12
RTS0039883,8
RTS0039884,9
RTS0039885,14
RTS0039886,7
RTS0039887,17
RTS0039888,3
RTS0039890,5
RTS0039891,11
RTS0039892,20
RTS0039893,21
RTS0039894,17
RTS0039895,14
RTS0039896,7
RTS0039897,10
RTS0039898,9
RTS0039899,12
RTS0039900,15
RTS0039901,11
RTS0039902,12
RTS0039903,9
RTS0039904,12
RTS0039905,8
RTS0039906,9
RTS0039907,11
RTS0039908,13
RTS0039909,11
RTS0039910,8
RTS0039911,9
RTS0039912,20
RTS0039913,9
RTS0039914,11
RTS0039915,14
RTS0039916,11
RTS0039917,16
RTS0039918,4
RTS0039919,10
RTS0039920,3
RTS0039921,7
RTS0039922,18
RTS0039923,13
RTS0039924,10
RTS0039925,8
RTS0039926,27
RTS0039927,32
RTS0039928,35
RTS0039929,30
RTS0039930,25
RTS0039931,9
RTS0039932,7
RTS0039933,14
RTS0039934,8
RTS0039935,12
RTS0039936,18
RTS0039937,11
RTS0039938,18
RTS0039939,7
RTS0039940,12
RTS0039941,12
RTS0039942,10
RTS0039943,7
RTS0039944,7
RTS0039945,13
RTS0039946,47
RTS0039947,62
RTS0039948,76
RTS0039949,46
RTS0039950,48
RTS0039951,25
RTS0039952,17
RTS0039953,8
RTS0039954,22
RTS0039955,27
RTS0039956,25
RTS0039957,43
RTS0039958,45
RTS0039959,39
RTS0039960,54
RTS0039961,16
RTS0039962,7
RTS0039963,11
RTS0039964,19
RTS0039965,11
RTS0039966,4
RTS0039967,8
RTS0039968,9
RTS0039969,13
RTS0039970,8
RTS0039971,10
RTS0039972,7
RTS0039973,11
RTS0039974,12
RTS0039975,11
RTS0039976,10
RTS0039977,19
RTS0039978,14
RTS0039979,15
RTS0039980,8
RTS0039981,20
RTS0039982,23
RTS0039983,24
RTS0039984,21
RTS0039985,36
RTS0039986,40
RTS0039987,42
RTS0039988,28
RTS0039989,35
RTS0039990,35
RTS0039991,10
RTS0039992,21
RTS0039993,20
RTS0039994,6
RTS0039995,25
RTS0039996,98
RTS0039997,65
RTS0039998,108
RTS0039999,88
RTS0040000,100
RTS0040001,12
RTS0040002,12
RTS0040003,14
RTS0040004,19
RTS0040005,14
RTS0040006,28
RTS0040007,52
RTS0040008,24
RTS0040009,26
RTS0040010,38
RTS0040011,3
RTS0040012,10
RTS0040013,13
RTS0040014,12
RTS0040015,12
RTS0040016,7
RTS0040017,13
RTS0040018,9
RTS0040019,11
RTS0040020,23
RTS0040021,8
RTS0040022,10
RTS0040023,14
RTS0040024,7
RTS0040025,12
RTS0040026,14
RTS0040027,21
RTS0040028,20
RTS0040029,12
RTS0040030,20
RTS0040031,12
RTS0040032,6
RTS0040033,11
RTS0040034,12
RTS0040035,8
RTS0040036,13
RTS0040037,6
RTS0040038,15
RTS0040039,16
RTS0040040,5
RTS0040041,4
RTS0040042,7
RTS0040043,8
RTS0040044,14
RTS0040045,7
RTS0040046,16
RTS0040047,9
RTS0040048,12
RTS0040049,12
RTS0040050,11
RTS0040051,8
RTS0040052,5
RTS0040053,10
RTS0040054,12
RTS0040055,7
RTS0040056,15
RTS0040057,9
RTS0040058,11
RTS0040059,7
RTS0040060,10
RTS0040061,9
RTS0040062,7
RTS0040063,10
RTS0040064,9
RTS0040065,9
RTS0040066,12
RTS0040067,4
RTS0040068,11
RTS0040069,6
RTS0040070,11
RTS0040071,9
RTS0040072,20
RTS0040073,19
RTS0040074,16
RTS0040075,11
RTS0040076,12
RTS0040077,11
RTS0040078,8
RTS0040079,15
RTS0040080,12
RTS0040081,10
RTS0040082,14
RTS0040083,6
RTS0040084,8
RTS0040085,12
RTS0040086,9
RTS0040087,8
RTS0040088,17
RTS0040089,7
RTS0040090,11
RTS0040091,8
RTS0040092,6
RTS0040093,14
RTS0040094,9
RTS0040095,11
RTS0040096,14
RTS0040097,15
RTS0040098,6
RTS0040099,11
RTS0040100,16
RTS0040101,6
RTS0040102,9
RTS0040103,10
RTS0040104,10
RTS0040105,2
RTS0040106,16
RTS0040107,14
RTS0040108,15
RTS0040109,14
RTS0040110,11
RTS0040111,10
RTS0040112,8
RTS0040113,5
RTS0040114,7
RTS0040115,13
RTS0040116,76
RTS0040117,81
RTS0040118,48
RTS0040119,66
RTS0040120,81
RTS0040121,25
RTS0040122,27
RTS0040123,37
RTS0040124,25
RTS0040125,29
RTS0040126,26
RTS0040127,28
RTS0040128,19
RTS0040129,27
RTS0040130,29
RTS0040131,11
RTS0040132,9
RTS0040133,8
RTS0040134,7
RTS0040135,10
RTS0040136,10
RTS0040137,19
RTS0040138,20
RTS0040139,16
RTS0040140,12
RTS0040141,15
RTS0040142,18
RTS0040143,24
RTS0040144,31
RTS0040145,16
RTS0040146,19
RTS0040147,34
RTS0040148,23
RTS0040149,24
RTS0040150,25
RTS0040151,13
RTS0040152,12
RTS0040153,13
RTS0040154,9
RTS0040155,18
RTS0040156,27
RTS0040157,20
RTS0040158,19
RTS0040159,26
RTS0040160,19
RTS0040161,14
RTS0040162,4
RTS0040163,5
RTS0040164,7
RTS0040165,6
RTS0040166,8
RTS0040167,10
RTS0040168,9
RTS0040169,15
RTS0040170,8
RTS0040171,6
RTS0040172,10
RTS0040173,13
RTS0040174,6
RTS0040175,12
RTS0040176,10
RTS0040177,9
RTS0040178,8
RTS0040179,3
RTS0040180,10
RTS0040181,9
RTS0040182,6
RTS0040183,8
RTS0040184,10
RTS0040185,3
RTS0040186,5
RTS0040187,10
RTS0040188,12
RTS0040189,26
RTS0040190,14
RTS0040191,14
RTS0040192,15
RTS0040193,7
RTS0040194,13
RTS0040195,19
RTS0040196,6
RTS0040197,8
RTS0040198,7
RTS0040199,10
RTS0040200,11
RTS0040201,54
RTS0040202,44
RTS0040203,45
RTS0040204,38
RTS0040205,58
RTS0040206,25
RTS0040207,11
RTS0040208,27
RTS0040209,23
RTS0040210,32
RTS0040211,16
RTS0040212,8
RTS0040213,14
RTS0040214,10
RTS0040215,16
RTS0040216,12
RTS0040217,11
RTS0040218,10
RTS0040219,13
RTS0040220,17
RTS0040221,13
RTS0040222,9
RTS0040223,10
RTS0040224,9
RTS0040225,12
RTS0040226,5
RTS0040227,6
RTS0040228,6
RTS0040229,9
RTS0040230,17
RTS0040231,6
RTS0040232,7
RTS0040233,10
RTS0040234,9
RTS0040235,12
RTS0040236,12
RTS0040237,18
RTS0040238,11
RTS0040239,16
RTS0040240,17
RTS0040241,18
RTS0040242,29
RTS0040243,22
RTS0040244,33
RTS0040245,20
RTS0040246,12
RTS0040247,11
RTS0040248,11
RTS0040249,16
RTS0040250,12
RTS0040251,5
RTS0040252,13
RTS0040253,6
RTS0040254,15
RTS0040255,8
RTS0040256,7
RTS0040257,7
RTS0040258,5
RTS0040259,12
RTS0040260,10
RTS0040261,13
RTS0040262,10
RTS0040263,10
RTS0040264,19
RTS0040265,9
RTS0040266,13
RTS0040267,7
RTS0040268,13
RTS0040269,9
RTS0040270,22
RTS0040271,19
RTS0040272,18
RTS0040273,17
RTS0040274,18
RTS0040275,17
RTS0040276,20
RTS0040277,39
RTS0040278,57
RTS0040279,47
RTS0040280,36
RTS0040281,12
RTS0040282,11
RTS0040283,16
RTS0040284,10
RTS0040285,12
RTS0040286,10
RTS0040287,7
RTS0040288,10
RTS0040289,11
RTS0040290,9
RTS0040291,10
RTS0040292,5
RTS0040293,10
RTS0040294,12
RTS0040295,9
RTS0040296,11
RTS0040297,9
RTS0040298,9
RTS0040299,10
RTS0040300,10
RTS0040301,13
RTS0040302,7
RTS0040303,9
RTS0040304,4
RTS0040305,10
RTS0040306,9
RTS0040307,7
RTS0040308,13
RTS0040309,15
RTS0040310,8
RTS0040311,41
RTS0040312,34
RTS0040313,57
RTS0040314,56
RTS0040315,56
RTS0040316,12
RTS0040317,7
RTS0040318,11
RTS0040319,9
RTS0040320,16
RTS0040321,9
RTS0040322,5
RTS0040323,6
RTS0040324,9
RTS0040325,9
RTS0040326,36
RTS0040327,20
RTS0040328,40
RTS0040329,58
RTS0040330,43
RTS0040331,14
RTS0040332,20
RTS0040333,26
RTS0040334,12
RTS0040335,20
RTS0040336,46
RTS0040337,39
RTS0040338,15
RTS0040339,29
RTS0040340,32
RTS0040341,14
RTS0040342,10
RTS0040343,16
RTS0040344,19
RTS0040345,12
RTS0040346,10
RTS0040347,16
RTS0040348,9
RTS0040349,24
RTS0040350,20
RTS0040351,8
RTS0040352,14
RTS0040353,15
RTS0040354,17
RTS0040355,7
RTS0040356,25
RTS0040357,11
RTS0040358,16
RTS0040359,15
RTS0040360,21
RTS0040361,16
RTS0040363,9
RTS0040364,18
RTS0040365,17
RTS0040366,61
RTS0040367,34
RTS0040368,54
RTS0040369,35
RTS0040370,48
RTS0040371,10
RTS0040372,12
RTS0040373,16
RTS0040374,12
RTS0040375,8
RTS0040376,63
RTS0040377,66
RTS0040378,71
RTS0040379,75
RTS0040380,44
RTS0040381,25
RTS0040382,33
RTS0040383,17
RTS0040384,21
RTS0040385,18
RTS0040386,34
RTS0040387,48
RTS0040388,39
RTS0040389,31
RTS0040390,18
RTS0040391,17
RTS0040392,20
RTS0040393,14
RTS0040394,22
RTS0040395,19
RTS0040396,54
RTS0040397,63
RTS0040398,69
RTS0040399,67
RTS0040400,64
RTS0040401,26
RTS0040402,38
RTS0040403,32
RTS0040404,26
RTS0040405,12
RTS0040406,13
RTS0040407,25
RTS0040408,25
RTS0040409,15
RTS0040410,15
RTS0040411,40
RTS0040412,23
RTS0040413,38
RTS0040414,31
RTS0040415,29
RTS0040416,225
RTS0040417,144
RTS0040418,114
RTS0040419,190
RTS0040420,272
RTS0040421,19
RTS0040422,57
RTS0040423,31
RTS0040424,24
RTS0040425,18
RTS0040426,11
RTS0040428,12
RTS0040429,10
RTS0040430,8
RTS0040431,14
RTS0040432,11
RTS0040433,12
RTS0040434,12
RTS0040435,21
RTS0040436,97
RTS0040437,134
RTS0040438,170
RTS0040439,144
RTS0040440,153
RTS0040441,15
RTS0040442,16
RTS0040443,11
RTS0040444,16
RTS0040445,14
RTS0040446,30
RTS0040447,31
RTS0040448,26
RTS0040449,32
RTS0040450,12
RTS0040451,44
RTS0040452,64
RTS0040453,64
RTS0040454,37
RTS0040455,102
RTS0040456,54
RTS0040457,30
RTS0040458,20
RTS0040459,20
RTS0040460,51
RTS0040461,13
RTS0040462,8
RTS0040463,15
RTS0040464,13
RTS0040465,23
RTS0040466,17
RTS0040467,10
RTS0040468,16
RTS0040469,15
RTS0040470,14
RTS0040471,18
RTS0040472,13
RTS0040473,13
RTS0040474,13
RTS0040475,10
RTS0040476,8
RTS0040477,9
RTS0040478,10
RTS0040479,10
RTS0040480,9
RTS0040481,26
RTS0040482,32
RTS0040483,17
RTS0040484,35
RTS0040485,37
RTS0040486,16
RTS0040487,10
RTS0040488,6
RTS0040489,10
RTS0040490,9
RTS0040491,11
RTS0040492,7
RTS0040493,15
RTS0040494,15
RTS0040495,15
RTS0040496,29
RTS0040497,23
RTS0040498,33
RTS0040499,32
RTS0040500,35
RTS0040501,18
RTS0040502,9
RTS0040503,12
RTS0040504,9
RTS0040505,7
RTS0040506,14
RTS0040507,16
RTS0040508,8
RTS0040509,8
RTS0040510,4
RTS0040511,20
RTS0040512,23
RTS0040513,24
RTS0040514,25
RTS0040515,27
RTS0040516,17
RTS0040517,15
RTS0040518,10
RTS0040519,11
RTS0040520,12
RTS0040521,15
RTS0040522,9
RTS0040523,10
RTS0040524,8
RTS0040525,6
RTS0040526,22
RTS0040527,18
RTS0040528,15
RTS0040529,17
RTS0040530,14
RTS0040531,19
RTS0040532,33
RTS0040533,18
RTS0040534,12
RTS0040535,18
RTS0040536,15
RTS0040537,26
RTS0040538,21
RTS0040539,43
RTS0040540,24
RTS0040541,13
RTS0040542,13
RTS0040543,16
RTS0040544,12
RTS0040545,7
RTS0040546,9
RTS0040547,9
RTS0040548,10
RTS0040549,9
RTS0040550,14
RTS0040551,18
RTS0040552,8
RTS0040553,13
RTS0040554,14
RTS0040555,14
RTS0040556,12
RTS0040557,14
RTS0040558,14
RTS0040559,13
RTS0040560,7
RTS0040561,9
RTS0040562,11
RTS0040563,12
RTS0040564,13
RTS0040565,9
RTS0040566,13
RTS0040567,10
RTS0040568,9
RTS0040569,11
RTS0040570,8
RTS0040571,31
RTS0040572,26
RTS0040573,35
RTS0040574,62
RTS0040575,42
RTS0040576,12
RTS0040577,10
RTS0040578,22
RTS0040579,8
RTS0040580,17
RTS0040581,5
RTS0040582,9
RTS0040583,7
RTS0040584,4
RTS0040585,8
RTS0040586,13
RTS0040587,9
RTS0040588,17
RTS0040589,14
RTS0040590,19
RTS0040591,12
RTS0040592,8
RTS0040593,5
RTS0040594,10
RTS0040595,6
RTS0040596,13
RTS0040597,20
RTS0040598,14
RTS0040599,17
RTS0040600,16
RTS0040601,7
RTS0040602,9
RTS0040603,15
RTS0040604,15
RTS0040605,13
RTS0040606,14
RTS0040607,16
RTS0040608,11
RTS0040609,15
RTS0040610,25
RTS0040611,12
RTS0040612,13
RTS0040613,12
RTS0040614,18
RTS0040615,9
RTS0040616,8
RTS0040617,11
RTS0040618,10
RTS0040619,12
RTS0040620,7
RTS0040621,14
RTS0040622,9
RTS0040623,8
RTS0040624,9
RTS0040625,12
RTS0040626,6
RTS0040627,13
RTS0040628,18
RTS0040629,12
RTS0040630,19
RTS0040631,26
RTS0040632,15
RTS0040633,27
RTS0040634,17
RTS0040635,15
RTS0040636,15
RTS0040637,11
RTS0040638,10
RTS0040639,15
RTS0040640,12
RTS0040641,22
RTS0040642,20
RTS0040643,16
RTS0040644,23
RTS0040645,39
RTS0040646,13
RTS0040647,15
RTS0040648,12
RTS0040649,22
RTS0040650,17
RTS0040651,33
RTS0040652,16
RTS0040653,25
RTS0040654,24
RTS0040655,17
RTS0040656,32
RTS0040657,24
RTS0040658,20
RTS0040659,17
RTS0040660,23
RTS0040661,7
RTS0040662,5
RTS0040663,10
RTS0040664,7
RTS0040665,7
RTS0040666,5
RTS0040667,9
RTS0040668,12
RTS0040669,9
RTS0040670,9
RTS0040671,7
RTS0040672,4
RTS0040673,6
RTS0040674,11
RTS0040675,12
RTS0040676,91
RTS0040677,83
RTS0040678,153
RTS0040679,58
RTS0040680,170
RTS0040681,78
RTS0040682,92
RTS0040683,109
RTS0040684,114
RTS0040685,92
RTS0040686,7
RTS0040687,9
RTS0040688,8
RTS0040689,6
RTS0040690,8
RTS0040691,15
RTS0040692,13
RTS0040693,16
RTS0040694,10
RTS0040695,14
RTS0040696,6
RTS0040697,7
RTS0040698,4
RTS0040699,10
RTS0040700,10
RTS0040701,134
RTS0040702,124
RTS0040703,80
RTS0040704,115
RTS0040705,155
RTS0040706,13
RTS0040707,8
RTS0040708,9
RTS0040709,7
RTS0040710,8
RTS0040711,7
RTS0040712,6
RTS0040713,23
RTS0040714,6
RTS0040715,11
RTS0040716,13
RTS0040717,7
RTS0040718,5
RTS0040719,11
RTS0040720,27
RTS0040721,6
RTS0040722,11
RTS0040723,6
RTS0040724,7
RTS0040725,4
RTS0040726,33
RTS0040727,51
RTS0040728,50
RTS0040729,34
RTS0040730,39
RTS0040731,24
RTS0040732,20
RTS0040733,19
RTS0040734,12
RTS0040735,17
RTS0040736,114
RTS0040737,111
RTS0040738,84
RTS0040739,92
RTS0040740,102
RTS0040741,11
RTS0040742,13
RTS0040743,14
RTS0040744,18
RTS0040745,7
RTS0040746,16
RTS0040747,8
RTS0040748,11
RTS0040749,14
RTS0040750,11
RTS0040751,8
RTS0040752,15
RTS0040753,7
RTS0040754,9
RTS0040755,9
RTS0040756,7
RTS0040757,9
RTS0040758,8
RTS0040759,10
RTS0040760,8
RTS0040761,20
RTS0040762,24
RTS0040763,12
RTS0040764,18
RTS0040765,33
RTS0040766,10
RTS0040767,10
RTS0040768,16
RTS0040769,18
RTS0040770,16
RTS0040771,9
RTS0040772,12
RTS0040773,9
RTS0040774,7
RTS0040775,11
RTS0040776,9
RTS0040777,9
RTS0040778,6
RTS0040779,6
RTS0040780,12
RTS0040781,25
RTS0040782,31
RTS0040783,10
RTS0040784,32
RTS0040785,24
RTS0040786,12
RTS0040787,14
RTS0040788,10
RTS0040789,8
RTS0040790,11
RTS0040791,8
RTS0040792,13
RTS0040793,6
RTS0040794,6
RTS0040795,5
RTS0040796,9
RTS0040797,6
RTS0040798,11
RTS0040799,7
RTS0040800,4
RTS0040801,29
RTS0040802,27
RTS0040803,36
RTS0040804,15
RTS0040805,24
RTS0040806,11
RTS0040807,11
RTS0040808,18
RTS0040809,8
RTS0040810,10
RTS0040811,9
RTS0040812,12
RTS0040813,10
RTS0040814,7
RTS0040815,14
RTS0040816,24
RTS0040817,32
RTS0040818,36
RTS0040819,47
RTS0040820,33
RTS0040821,25
RTS0040822,17
RTS0040823,21
RTS0040824,12
RTS0040825,17
RTS0040826,13
RTS0040827,13
RTS0040828,20
RTS0040830,17
RTS0040831,4
RTS0040832,9
RTS0040833,14
RTS0040834,9
RTS0040836,69
RTS0040837,42
RTS0040838,51
RTS0040839,51
RTS0040840,34
RTS0040841,57
RTS0040842,65
RTS0040843,75
RTS0040844,52
RTS0040845,70
RTS0040846,83
RTS0040847,61
RTS0040848,66
RTS0040849,76
RTS0040850,78
RTS0040851,30
RTS0040852,24
RTS0040853,22
RTS0040854,24
RTS0040855,27
RTS0040856,19
RTS0040857,12
RTS0040858,17
RTS0040859,11
RTS0040860,11
RTS0040861,16
RTS0040862,9
RTS0040863,5
RTS0040864,10
RTS0040865,9
RTS0040866,36
RTS0040867,16
RTS0040868,33
RTS0040869,19
RTS0040870,32
RTS0040871,15
RTS0040872,26
RTS0040873,27
RTS0040874,24
RTS0040875,20
RTS0040876,7
RTS0040877,15
RTS0040878,12
RTS0040879,15
RTS0040880,8
RTS0040881,24
RTS0040882,12
RTS0040883,9
RTS0040884,8
RTS0040885,22
RTS0040886,17
RTS0040887,25
RTS0040888,31
RTS0040889,27
RTS0040890,22
RTS0040891,9
RTS0040892,11
RTS0040893,12
RTS0040894,13
RTS0040895,7
RTS0040896,9
RTS0040897,8
RTS0040898,6
RTS0040899,6
RTS0040900,9
RTS0040901,37
RTS0040902,35
RTS0040903,30
RTS0040904,46
RTS0040905,53
RTS0040906,29
RTS0040907,16
RTS0040908,28
RTS0040909,35
RTS0040910,23
RTS0040911,30
RTS0040912,39
RTS0040913,20
RTS0040914,31
RTS0040915,37
RTS0040916,13
RTS0040917,8
RTS0040918,11
RTS0040919,14
RTS0040920,3
RTS0040921,24
RTS0040922,19
RTS0040923,22
RTS0040924,27
RTS0040925,24
RTS0040926,7
RTS0040927,6
RTS0040928,10
RTS0040929,10
RTS0040930,10
RTS0040931,18
RTS0040932,18
RTS0040933,16
RTS0040934,13
RTS0040935,21
RTS0040936,14
RTS0040937,18
RTS0040938,25
RTS0040939,18
RTS0040940,16
RTS0040941,12
RTS0040942,19
RTS0040943,11
RTS0040944,15
RTS0040945,10
RTS0040946,18
RTS0040947,24
RTS0040948,27
RTS0040949,22
RTS0040950,30
RTS0040951,12
RTS0040952,6
RTS0040953,8
RTS0040954,8
RTS0040955,13
RTS0040956,30
RTS0040957,15
RTS0040958,17
RTS0040959,23
RTS0040960,18
RTS0040961,11
RTS0040962,13
RTS0040963,14
RTS0040964,13
RTS0040965,7
RTS0040966,18
RTS0040967,16
RTS0040968,21
RTS0040969,12
RTS0040970,9
RTS0040971,15
RTS0040972,6
RTS0040973,9
RTS0040974,10
RTS0040975,4
RTS0040976,3
RTS0040977,14
RTS0040978,8
RTS0040979,8
RTS0040980,7
RTS0040981,14
RTS0040982,13
RTS0040983,25
RTS0040984,20
RTS0040985,21
RTS0040986,29
RTS0040987,28
RTS0040988,25
RTS0040989,16
RTS0040990,18
RTS0040991,47
RTS0040992,21
RTS0040993,17
RTS0040994,29
RTS0040995,28
RTS0040996,19
RTS0040997,25
RTS0040998,20
RTS0040999,23
RTS0041000,14
RTS0041001,15
RTS0041002,19
RTS0041003,32
RTS0041004,21
RTS0041005,21
RTS0041006,29
RTS0041007,14
RTS0041008,14
RTS0041009,14
RTS0041010,10
RTS0041011,7
RTS0041012,7
RTS0041013,8
RTS0041014,12
RTS0041015,5
RTS0041016,42
RTS0041017,43
RTS0041018,42
RTS0041019,49
RTS0041020,43
RTS0041021,18
RTS0041022,16
RTS0041023,22
RTS0041024,24
RTS0041025,24
RTS0041026,13
RTS0041027,11
RTS0041028,22
RTS0041029,14
RTS0041030,6
RTS0041031,47
RTS0041032,40
RTS0041033,30
RTS0041034,37
RTS0041035,39
RTS0041036,22
RTS0041037,16
RTS0041038,14
RTS0041039,8
RTS0041040,12
RTS0041041,17
RTS0041042,15
RTS0041043,16
RTS0041044,6
RTS0041045,11
RTS0041046,65
RTS0041047,81
RTS0041048,31
RTS0041049,92
RTS0041050,72
RTS0041051,21
RTS0041052,12
RTS0041053,8
RTS0041054,21
RTS0041055,11
RTS0041056,27
RTS0041057,22
RTS0041058,30
RTS0041059,21
RTS0041060,26
RTS0041061,74
RTS0041062,71
RTS0041063,70
RTS0041064,71
RTS0041066,20
RTS0041067,19
RTS0041068,13
RTS0041069,9
RTS0041070,25
RTS0041071,16
RTS0041072,20
RTS0041073,17
RTS0041074,18
RTS0041075,29
RTS0041076,11
RTS0041077,14
RTS0041078,16
RTS0041079,17
RTS0041080,8
RTS0041081,13
RTS0041082,8
RTS0041083,16
RTS0041084,8
RTS0041085,12
RTS0041086,25
RTS0041087,16
RTS0041088,27
RTS0041089,23
RTS0041090,16
RTS0041091,23
RTS0041092,19
RTS0041093,14
RTS0041094,22
RTS0041095,11
RTS0041096,8
RTS0041097,16
RTS0041098,10
RTS0041099,5
RTS0041100,9
RTS0041101,27
RTS0041102,17
RTS0041103,13
RTS0041104,25
RTS0041105,24
RTS0041106,43
RTS0041107,52
RTS0041108,44
RTS0041109,43
RTS0041110,52
RTS0041111,18
RTS0041112,12
RTS0041113,15
RTS0041114,20
RTS0041115,19
RTS0041116,25
RTS0041117,32
RTS0041118,30
RTS0041119,15
RTS0041120,21
RTS0041121,13
RTS0041122,15
RTS0041123,12
RTS0041124,14
RTS0041125,10
RTS0041126,19
RTS0041127,38
RTS0041128,17
RTS0041129,10
RTS0041130,11
RTS0041131,23
RTS0041132,33
RTS0041133,37
RTS0041134,27
RTS0041135,34
RTS0041136,13
RTS0041137,28
RTS0041138,28
RTS0041139,26
RTS0041140,13
RTS0041141,27
RTS0041142,33
RTS0041143,11
RTS0041144,24
RTS0041145,22
RTS0041146,11
RTS0041147,11
RTS0041148,17
RTS0041149,22
RTS0041150,14
RTS0041151,18
RTS0041152,25
RTS0041153,20
RTS0041154,13
RTS0041155,20
RTS0041156,30
RTS0041157,25
RTS0041158,9
RTS0041159,17
RTS0041160,16
RTS0041161,15
RTS0041162,10
RTS0041163,11
RTS0041164,7
RTS0041165,10
RTS0041166,11
RTS0041167,14
RTS0041168,12
RTS0041169,17
RTS0041170,15
RTS0041171,28
RTS0041172,31
RTS0041173,26
RTS0041174,34
RTS0041175,45
RTS0041176,11
RTS0041177,14
RTS0041178,12
RTS0041179,18
RTS0041180,11
RTS0041181,11
RTS0041182,15
RTS0041183,14
RTS0041184,17
RTS0041185,16
RTS0041186,19
RTS0041187,12
RTS0041188,12
RTS0041189,11
RTS0041190,17
RTS0041191,54
RTS0041192,64
RTS0041193,42
RTS0041194,32
RTS0041195,30
RTS0041196,12
RTS0041197,17
RTS0041198,13
RTS0041199,15
RTS0041200,10
RTS0041201,8
RTS0041202,18
RTS0041203,16
RTS0041204,11
RTS0041205,12
RTS0041206,51
RTS0041207,77
RTS0041208,49
RTS0041209,76
RTS0041210,32
RTS0041211,22
RTS0041212,20
RTS0041213,22
RTS0041214,17
RTS0041215,22
RTS0041216,23
RTS0041217,31
RTS0041218,10
RTS0041219,21
RTS0041220,15
RTS0041221,14
RTS0041222,8
RTS0041223,6
RTS0041224,14
RTS0041225,12
RTS0041226,12
RTS0041227,15
RTS0041228,10
RTS0041229,14
RTS0041230,19
RTS0041231,51
RTS0041232,36
RTS0041233,53
RTS0041234,73
RTS0041235,40
RTS0041236,15
RTS0041237,11
RTS0041238,14
RTS0041239,7
RTS0041240,13
RTS0041241,10
RTS0041242,9
RTS0041243,11
RTS0041244,12
RTS0041246,19
RTS0041247,18
RTS0041248,11
RTS0041249,20
RTS0041250,33
RTS0041251,16
RTS0041252,20
RTS0041253,23
RTS0041254,27
RTS0041255,40
RTS0041256,20
RTS0041257,17
RTS0041258,21
RTS0041259,21
RTS0041260,20
RTS0041261,13
RTS0041262,24
RTS0041263,17
RTS0041265,19
RTS0041266,11
RTS0041267,2
RTS0041268,7
RTS0041269,14
RTS0041270,15
RTS0041271,14
RTS0041272,13
RTS0041273,10
RTS0041274,9
RTS0041275,13
RTS0041276,11
RTS0041277,16
RTS0041278,17
RTS0041279,13
RTS0041280,14
RTS0041281,6
RTS0041282,10
RTS0041283,11
RTS0041284,5
RTS0041285,10
RTS0041286,13
RTS0041287,6
RTS0041288,12
RTS0041289,13
RTS0041290,10
RTS0041291,17
RTS0041292,10
RTS0041293,13
RTS0041294,19
RTS0041295,7
RTS0041296,12
RTS0041297,10
RTS0041298,24
RTS0041299,13
RTS0041300,10
RTS0041301,15
RTS0041302,10
RTS0041303,17
RTS0041304,12
RTS0041305,10
RTS0041306,21
RTS0041307,11
RTS0041308,14
RTS0041309,19
RTS0041310,22
RTS0041311,17
RTS0041312,14
RTS0041313,16
RTS0041314,14
RTS0041315,9
RTS0041316,30
RTS0041317,33
RTS0041318,30
RTS0041319,24
RTS0041320,26
RTS0041321,9
RTS0041322,13
RTS0041323,12
RTS0041324,12
RTS0041325,18
RTS0041326,11
RTS0041327,11
RTS0041328,17
RTS0041329,16
RTS0041330,15
RTS0041331,9
RTS0041332,20
RTS0041333,15
RTS0041334,14
RTS0041335,17
RTS0041346,43
RTS0041347,34
RTS0041348,32
RTS0041349,33
RTS0041350,56
RTS0041351,11
RTS0041352,5
RTS0041353,12
RTS0041354,15
RTS0041355,11
RTS0041356,10
RTS0041357,2
RTS0041358,16
RTS0041359,14
RTS0041360,5
RTS0041361,20
RTS0041362,19
RTS0041363,15
RTS0041364,15
RTS0041365,19
RTS0041366,11
RTS0041367,13
RTS0041368,6
RTS0041369,7
RTS0041370,11
RTS0041371,12
RTS0041372,7
RTS0041373,10
RTS0041374,6
RTS0041375,15
RTS0041376,16
RTS0041377,11
RTS0041378,9
RTS0041379,6
RTS0041380,13
RTS0041381,11
RTS0041382,9
RTS0041383,9
RTS0041384,8
RTS0041385,8
RTS0041386,8
RTS0041387,7
RTS0041388,6
RTS0041389,15
RTS0041390,7
RTS0041391,7
RTS0041392,10
RTS0041393,8
RTS0041394,8
RTS0041395,5
RTS0041396,6
RTS0041397,6
RTS0041398,18
RTS0041399,8
RTS0041400,10
RTS0041401,9
RTS0041402,9
RTS0041403,6
RTS0041404,3
RTS0041405,9
RTS0041406,12
RTS0041407,11
RTS0041408,7
RTS0041409,4
RTS0041410,14
RTS0041411,5
RTS0041412,9
RTS0041413,6
RTS0041414,11
RTS0041415,6
RTS0041416,7
RTS0041417,7
RTS0041418,7
RTS0041419,6
RTS0041420,15
RTS0041421,12
RTS0041422,10
RTS0041423,1
RTS0041424,7
RTS0041425,6
RTS0041426,8
RTS0041427,12
RTS0041428,7
RTS0041429,10
RTS0041430,9
RTS0041431,13
RTS0041432,11
RTS0041433,8
RTS0041434,15
RTS0041435,12
RTS0041436,12
RTS0041437,6
RTS0041438,4
RTS0041439,10
RTS0041440,9
RTS0041441,7
RTS0041442,10
RTS0041443,12
RTS0041444,9
RTS0041445,8
RTS0041446,16
RTS0041447,10
RTS0041448,12
RTS0041449,9
RTS0041450,9
RTS0041451,10
RTS0041452,16
RTS0041453,13
RTS0041454,8
RTS0041455,11
RTS0041456,10
RTS0041457,8
RTS0041458,6
RTS0041459,15
RTS0041460,11
RTS0041461,7
RTS0041462,14
RTS0041463,12
RTS0041464,11
RTS0041465,12
RTS0041466,13
RTS0041467,15
RTS0041468,16
RTS0041469,10
RTS0041470,19
RTS0041471,15
RTS0041472,5
RTS0041473,14
RTS0041474,12
RTS0041475,11
RTS0041476,46
RTS0041477,64
RTS0041478,47
RTS0041479,67
RTS0041480,64
RTS0041481,10
RTS0041482,5
RTS0041483,10
RTS0041484,12
RTS0041485,5
RTS0041486,13
RTS0041487,17
RTS0041488,18
RTS0041489,14
RTS0041490,9
RTS0041491,16
RTS0041492,6
RTS0041493,8
RTS0041494,7
RTS0041495,6
RTS0041496,79
RTS0041497,106
RTS0041498,110
RTS0041499,101
RTS0041500,105
RTS0041501,24
RTS0041502,20
RTS0041503,25
RTS0041504,23
RTS0041505,22
RTS0041506,10
RTS0041507,8
RTS0041508,9
RTS0041509,6
RTS0041510,15
RTS0041511,9
RTS0041512,22
RTS0041513,22
RTS0041514,17
RTS0041515,17
RTS0041516,9
RTS0041517,10
RTS0041518,6
RTS0041519,10
RTS0041520,6
RTS0041521,9
RTS0041522,10
RTS0041523,17
RTS0041524,10
RTS0041525,12
RTS0041526,53
RTS0041527,85
RTS0041528,91
RTS0041529,13
RTS0041530,69
RTS0041531,10
RTS0041532,9
RTS0041533,8
RTS0041534,10
RTS0041535,10
RTS0041536,14
RTS0041537,13
RTS0041538,15
RTS0041540,15
RTS0041541,12
RTS0041542,17
RTS0041543,8
RTS0041544,8
RTS0041545,11
RTS0041546,7
RTS0041547,15
RTS0041548,16
RTS0041549,8
RTS0041550,10
RTS0041551,23
RTS0041552,27
RTS0041553,22
RTS0041554,21
RTS0041555,24
RTS0041556,6
RTS0041557,4
RTS0041558,10
RTS0041559,6
RTS0041560,9
RTS0041561,10
RTS0041562,13
RTS0041563,21
RTS0041564,18
RTS0041565,23
RTS0041566,26
RTS0041567,47
RTS0041568,43
RTS0041569,26
RTS0041570,37
RTS0041571,7
RTS0041572,13
RTS0041573,12
RTS0041574,13
RTS0041575,10
RTS0041576,12
RTS0041577,35
RTS0041578,28
RTS0041579,19
RTS0041580,25
RTS0041581,46
RTS0041582,39
RTS0041583,36
RTS0041584,43
RTS0041585,35
RTS0041586,12
RTS0041587,17
RTS0041588,8
RTS0041589,16
RTS0041590,10
RTS0041591,10
RTS0041592,7
RTS0041593,8
RTS0041594,6
RTS0041595,10
RTS0041596,10
RTS0041597,11
RTS0041598,14
RTS0041599,8
RTS0041600,6
RTS0041601,9
RTS0041602,7
RTS0041603,9
RTS0041604,9
RTS0041605,12
RTS0041606,14
RTS0041607,19
RTS0041608,9
RTS0041609,16
RTS0041610,13
RTS0041611,9
RTS0041612,13
RTS0041613,11
RTS0041614,17
RTS0041615,13
RTS0041616,12
RTS0041617,14
RTS0041618,12
RTS0041619,13
RTS0041620,7
RTS0041621,13
RTS0041622,10
RTS0041623,17
RTS0041624,9
RTS0041625,8
RTS0041626,32
RTS0041627,38
RTS0041628,31
RTS0041629,39
RTS0041630,30
RTS0041631,22
RTS0041632,10
RTS0041633,21
RTS0041634,27
RTS0041635,16
RTS0041636,26
RTS0041637,28
RTS0041638,39
RTS0041639,13
RTS0041640,30
RTS0041641,10
RTS0041642,10
RTS0041643,18
RTS0041644,6
RTS0041645,13
RTS0041646,8
RTS0041647,13
RTS0041648,9
RTS0041649,11
RTS0041650,15
RTS0041651,12
RTS0041652,22
RTS0041653,11
RTS0041654,14
RTS0041655,12
RTS0041656,18
RTS0041657,14
RTS0041658,20
RTS0041659,15
RTS0041660,15
RTS0041661,29
RTS0041662,24
RTS0041663,13
RTS0041664,19
RTS0041665,22
RTS0041666,10
RTS0041667,8
RTS0041668,10
RTS0041669,6
RTS0041670,10
RTS0041671,9
RTS0041672,7
RTS0041673,5
RTS0041674,6
RTS0041675,7
RTS0041676,20
RTS0041677,20
RTS0041678,26
RTS0041679,35
RTS0041680,25
RTS0041681,6
RTS0041682,19
RTS0041683,8
RTS0041684,14
RTS0041685,14
RTS0041686,21
RTS0041687,15
RTS0041688,27
RTS0041689,18
RTS0041690,29
RTS0041691,46
RTS0041692,10
RTS0041693,27
RTS0041694,8
RTS0041695,15
RTS0041696,11
RTS0041697,13
RTS0041698,13
RTS0041699,13
RTS0041700,8
RTS0041701,21
RTS0041702,17
RTS0041703,23
RTS0041704,24
RTS0041705,29
RTS0041706,21
RTS0041707,7
RTS0041708,32
RTS0041709,21
RTS0041710,10
RTS0041711,13
RTS0041712,14
RTS0041713,15
RTS0041714,27
RTS0041715,14
RTS0041716,216
RTS0041717,188
RTS0041718,229
RTS0041719,259
RTS0041720,195
RTS0041721,13
RTS0041722,15
RTS0041723,14
RTS0041724,15
RTS0041725,11
RTS0041726,13
RTS0041727,11
RTS0041728,13
RTS0041729,17
RTS0041730,6
RTS0041731,10
RTS0041732,13
RTS0041733,10
RTS0041734,8
RTS0041735,10
RTS0041736,239
RTS0041737,210
RTS0041738,354
RTS0041739,267
RTS0041740,233
RTS0041741,10
RTS0041742,15
RTS0041743,17
RTS0041744,16
RTS0041745,6
RTS0041746,32
RTS0041747,39
RTS0041748,23
RTS0041749,30
RTS0041750,21
RTS0041751,12
RTS0041752,14
RTS0041753,13
RTS0041754,24
RTS0041755,25
RTS0041756,41
RTS0041757,30
RTS0041758,35
RTS0041759,59
RTS0041760,34
RTS0041761,13
RTS0041762,8
RTS0041763,11
RTS0041764,7
RTS0041765,15
RTS0041766,6
RTS0041767,10
RTS0041768,7
RTS0041769,3
RTS0041770,16
RTS0041771,9
RTS0041772,10
RTS0041773,7
RTS0041774,5
RTS0041775,5
RTS0041776,21
RTS0041777,18
RTS0041778,25
RTS0041779,20
RTS0041780,23
RTS0041781,9
RTS0041782,23
RTS0041783,11
RTS0041784,15
RTS0041785,20
RTS0041786,16
RTS0041787,23
RTS0041788,16
RTS0041789,13
RTS0041790,27
RTS0041791,21
RTS0041793,20
RTS0041794,19
RTS0041795,22
RTS0041796,39
RTS0041797,48
RTS0041798,43
RTS0041799,41
RTS0041800,36
RTS0041801,13
RTS0041802,21
RTS0041803,13
RTS0041804,29
RTS0041805,24
RTS0041806,12
RTS0041807,10
RTS0041808,15
RTS0041809,19
RTS0041810,30
RTS0041811,39
RTS0041812,28
RTS0041813,34
RTS0041814,29
RTS0041815,40
RTS0041816,14
RTS0041817,18
RTS0041818,7
RTS0041819,10
RTS0041820,22
RTS0041821,24
RTS0041822,20
RTS0041823,9
RTS0041824,27
RTS0041825,16
RTS0041826,10
RTS0041827,17
RTS0041828,16
RTS0041829,13
RTS0041830,16
RTS0041831,8
RTS0041832,20
RTS0041833,9
RTS0041834,14
RTS0041835,14
RTS0041836,21
RTS0041837,18
RTS0041838,18
RTS0041839,24
RTS0041840,11
RTS0041841,8
RTS0041842,5
RTS0041843,7
RTS0041844,12
RTS0041845,8
RTS0041846,10
RTS0041847,13
RTS0041848,11
RTS0041849,13
RTS0041850,23
RTS0041851,12
RTS0041852,13
RTS0041853,15
RTS0041854,14
RTS0041855,12
RTS0041856,18
RTS0041857,34
RTS0041858,23
RTS0041859,17
RTS0041860,29
RTS0041861,16
RTS0041862,9
RTS0041863,14
RTS0041864,16
RTS0041865,19
RTS0041866,12
RTS0041867,9
RTS0041868,11
RTS0041869,9
RTS0041870,13
RTS0041871,17
RTS0041872,13
RTS0041873,12
RTS0041874,19
RTS0041875,10
RTS0041876,21
RTS0041877,28
RTS0041878,29
RTS0041879,43
RTS0041880,47
RTS0041881,10
RTS0041882,16
RTS0041883,13
RTS0041884,12
RTS0041885,18
RTS0041886,32
RTS0041887,73
RTS0041888,55
RTS0041889,52
RTS0041890,54
RTS0041891,50
RTS0041892,54
RTS0041893,34
RTS0041894,36
RTS0041895,39
RTS0041896,29
RTS0041897,19
RTS0041898,34
RTS0041899,19
RTS0041900,4
RTS0041901,16
RTS0041902,11
RTS0041903,14
RTS0041904,15
RTS0041905,11
RTS0041906,226
RTS0041907,8
RTS0041908,124
RTS0041909,12
RTS0041910,104
RTS0041911,18
RTS0041912,11
RTS0041913,14
RTS0041914,4
RTS0041915,13
RTS0041916,196
RTS0041917,251
RTS0041918,189
RTS0041919,379
RTS0041920,318
RTS0041922,15
RTS0041923,13
RTS0041924,10
RTS0041925,8
RTS0041926,6
RTS0041927,8
RTS0041928,12
RTS0041929,10
RTS0041930,6
RTS0041931,12
RTS0041932,19
RTS0041933,8
RTS0041934,14
RTS0041935,7
RTS0041936,11
RTS0041937,16
RTS0041938,9
RTS0041939,14
RTS0041940,12
RTS0041941,10
RTS0041942,13
RTS0041943,5
RTS0041944,8
RTS0041945,10
RTS0041946,19
RTS0041947,13
RTS0041948,14
RTS0041949,7
RTS0041950,9
RTS0041951,17
RTS0041952,21
RTS0041953,19
RTS0041954,25
RTS0041955,33
RTS0041956,22
RTS0041957,11
RTS0041958,12
RTS0041959,12
RTS0041960,7
RTS0041961,13
RTS0041962,7
RTS0041963,7
RTS0041964,14
RTS0041965,12
RTS0041966,14
RTS0041967,12
RTS0041968,9
RTS0041969,10
RTS0041971,34
RTS0041972,46
RTS0041973,37
RTS0041974,38
RTS0041975,40
RTS0041976,20
RTS0041977,52
RTS0041978,34
RTS0041979,32
RTS0041980,34
RTS0041981,89
RTS0041982,100
RTS0041983,102
RTS0041984,54
RTS0041985,104
RTS0041986,19
RTS0041987,41
RTS0041988,32
RTS0041989,20
RTS0041990,30
RTS0041991,30
RTS0041992,16
RTS0041993,27
RTS0041994,28
RTS0041995,25
RTS0041996,8
RTS0041997,11
RTS0041998,11
RTS0041999,16
RTS0042000,12
RTS0042001,10
RTS0042002,12
RTS0042003,13
RTS0042004,17
RTS0042005,13
RTS0042006,26
RTS0042007,30
RTS0042008,16
RTS0042009,16
RTS0042010,19
RTS0042011,27
RTS0042012,28
RTS0042013,39
RTS0042014,20
RTS0042015,41
RTS0042016,6
RTS0042017,10
RTS0042018,10
RTS0042019,5
RTS0042020,5
RTS0042021,36
RTS0042022,28
RTS0042023,36
RTS0042024,26
RTS0042025,37
RTS0042026,15
RTS0042027,7
RTS0042028,9
RTS0042029,10
RTS0042030,9
RTS0042031,19
RTS0042032,17
RTS0042033,22
RTS0042034,11
RTS0042035,17
RTS0042036,20
RTS0042037,42
RTS0042038,29
RTS0042039,25
RTS0042040,25
RTS0042041,22
RTS0042042,8
RTS0042043,12
RTS0042044,16
RTS0042045,16
RTS0042046,32
RTS0042047,29
RTS0042048,14
RTS0042049,25
RTS0042050,22
RTS0042051,18
RTS0042052,32
RTS0042053,21
RTS0042054,21
RTS0042055,20
RTS0042056,14
RTS0042057,21
RTS0042058,17
RTS0042059,17
RTS0042060,14
RTS0042061,22
RTS0042062,44
RTS0042063,46
RTS0042064,31
RTS0042065,53
RTS0042066,24
RTS0042067,25
RTS0042068,17
RTS0042069,9
RTS0042071,14
RTS0042072,10
RTS0042073,8
RTS0042074,10
RTS0042075,10
RTS0042076,9
RTS0042077,11
RTS0042078,12
RTS0042079,12
RTS0042080,11
RTS0042081,48
RTS0042082,45
RTS0042083,38
RTS0042084,34
RTS0042085,20
RTS0042086,6
RTS0042087,7
RTS0042088,8
RTS0042089,7
RTS0042090,7
RTS0042091,13
RTS0042092,15
RTS0042093,17
RTS0042094,17
RTS0042095,25
RTS0042096,20
RTS0042097,14
RTS0042098,16
RTS0042099,16
RTS0042100,17
RTS0042101,17
RTS0042102,7
RTS0042103,6
RTS0042104,8
RTS0042105,14
RTS0042106,16
RTS0042107,6
RTS0042108,6
RTS0042109,13
RTS0042110,9
RTS0042111,16
RTS0042112,24
RTS0042113,22
RTS0042114,8
RTS0042115,19
RTS0042116,8
RTS0042117,11
RTS0042118,9
RTS0042119,7
RTS0042120,17
RTS0042121,14
RTS0042122,8
RTS0042123,25
RTS0042124,7
RTS0042125,17
RTS0042126,9
RTS0042127,11
RTS0042128,13
RTS0042129,14
RTS0042130,9
RTS0042131,9
RTS0042132,15
RTS0042133,16
RTS0042134,11
RTS0042135,14
RTS0042136,10
RTS0042137,15
RTS0042138,15
RTS0042139,12
RTS0042140,5
RTS0042141,8
RTS0042142,15
RTS0042143,5
RTS0042144,14
RTS0042145,7
RTS0042146,46
RTS0042147,42
RTS0042148,41
RTS0042149,37
RTS0042150,45
RTS0042151,11
RTS0042152,14
RTS0042153,9
RTS0042154,13
RTS0042155,17
RTS0042156,5
RTS0042157,8
RTS0042158,3
RTS0042159,15
RTS0042160,13
RTS0042161,15
RTS0042162,9
RTS0042163,12
RTS0042164,10
RTS0042165,9
RTS0042166,6
RTS0042167,15
RTS0042168,6
RTS0042169,11
RTS0042170,10
RTS0042171,15
RTS0042172,5
RTS0042173,12
RTS0042174,9
RTS0042175,18
RTS0042176,11
RTS0042177,13
RTS0042178,13
RTS0042179,13
RTS0042180,15
RTS0042181,5
RTS0042182,12
RTS0042183,15
RTS0042184,13
RTS0042185,14
RTS0042186,10
RTS0042187,8
RTS0042188,7
RTS0042189,8
RTS0042190,5
RTS0042191,31
RTS0042192,21
RTS0042193,26
RTS0042194,34
RTS0042195,26
RTS0042196,10
RTS0042197,11
RTS0042198,8
RTS0042199,14
RTS0042200,6
RTS0042201,12
RTS0042202,7
RTS0042203,6
RTS0042204,6
RTS0042205,14
RTS0042206,11
RTS0042207,10
RTS0042208,9
RTS0042209,11
RTS0042210,7
RTS0042211,11
RTS0042212,13
RTS0042213,13
RTS0042214,6
RTS0042215,7
RTS0042216,12
RTS0042217,8
RTS0042218,10
RTS0042219,13
RTS0042220,20
RTS0042221,6
RTS0042222,15
RTS0042223,5
RTS0042224,6
RTS0042225,7
RTS0042226,19
RTS0042227,6
RTS0042228,14
RTS0042229,10
RTS0042230,18
RTS0042231,83
RTS0042232,79
RTS0042233,107
RTS0042234,81
RTS0042235,91
RTS0042236,60
RTS0042237,54
RTS0042238,51
RTS0042239,45
RTS0042240,46
RTS0042241,6
RTS0042242,9
RTS0042243,5
RTS0042244,4
RTS0042245,12
RTS0042246,98
RTS0042247,100
RTS0042248,228
RTS0042249,139
RTS0042250,125
RTS0042251,13
RTS0042252,11
RTS0042253,11
RTS0042254,14
RTS0042255,12
RTS0042256,20
RTS0042257,16
RTS0042258,13
RTS0042259,9
RTS0042260,11
RTS0042261,28
RTS0042262,19
RTS0042263,38
RTS0042264,38
RTS0042265,38
RTS0042266,12
RTS0042267,10
RTS0042268,8
RTS0042269,5
RTS0042270,15
RTS0042271,14
RTS0042272,8
RTS0042273,7
RTS0042274,4
RTS0042275,6
RTS0042276,18
RTS0042277,14
RTS0042278,11
RTS0042279,24
RTS0042280,21
RTS0042281,11
RTS0042282,10
RTS0042283,5
RTS0042284,11
RTS0042285,10
RTS0042286,15
RTS0042287,18
RTS0042288,23
RTS0042289,29
RTS0042290,21
RTS0042291,45
RTS0042292,48
RTS0042293,46
RTS0042294,46
RTS0042295,46
RTS0042296,16
RTS0042297,12
RTS0042298,11
RTS0042299,10
RTS0042300,12
RTS0042301,14
RTS0042302,15
RTS0042303,12
RTS0042304,21
RTS0042305,19
RTS0042306,18
RTS0042307,40
RTS0042308,32
RTS0042309,36
RTS0042310,46
RTS0042311,19
RTS0042312,12
RTS0042313,10
RTS0042314,14
RTS0042315,13
RTS0042316,10
RTS0042317,6
RTS0042318,15
RTS0042319,11
RTS0042320,8
RTS0042321,17
RTS0042322,20
RTS0042323,20
RTS0042324,16
RTS0042325,13
RTS0042326,23
RTS0042327,20
RTS0042328,11
RTS0042329,15
RTS0042330,27
RTS0042331,19
RTS0042332,16
RTS0042333,24
RTS0042334,22
RTS0042335,14
RTS0042336,21
RTS0042337,11
RTS0042338,7
RTS0042339,11
RTS0042340,15
RTS0042341,37
RTS0042342,23
RTS0042343,44
RTS0042344,49
RTS0042345,15
RTS0042346,14
RTS0042347,12
RTS0042348,14
RTS0042349,8
RTS0042350,13
RTS0042351,24
RTS0042352,18
RTS0042353,33
RTS0042354,26
RTS0042355,22
RTS0042356,17
RTS0042357,16
RTS0042358,10
RTS0042359,13
RTS0042360,7
RTS0042361,7
RTS0042362,27
RTS0042363,31
RTS0042364,28
RTS0042365,16
RTS0042366,35
RTS0042367,32
RTS0042368,34
RTS0042369,24
RTS0042370,37
RTS0042371,17
RTS0042372,7
RTS0042373,15
RTS0042374,8
RTS0042375,15
RTS0042376,3
RTS0042377,7
RTS0042378,10
RTS0042379,12
RTS0042380,4
RTS0042381,69
RTS0042382,91
RTS0042383,93
RTS0042384,72
RTS0042385,75
RTS0042386,16
RTS0042387,15
RTS0042388,18
RTS0042389,23
RTS0042390,17
RTS0042391,19
RTS0042392,10
RTS0042393,9
RTS0042394,5
RTS0042395,14
RTS0042396,9
RTS0042397,15
RTS0042398,19
RTS0042399,22
RTS0042400,17
RTS0042401,6
RTS0042402,9
RTS0042403,7
RTS0042404,4
RTS0042405,9
RTS0042406,45
RTS0042407,57
RTS0042408,44
RTS0042409,37
RTS0042410,43
RTS0042411,45
RTS0042412,36
RTS0042413,50
RTS0042414,56
RTS0042415,64
RTS0042416,57
RTS0042417,75
RTS0042418,79
RTS0042419,68
RTS0042420,76
RTS0042421,13
RTS0042422,9
RTS0042423,8
RTS0042424,16
RTS0042425,7
RTS0042426,39
RTS0042427,34
RTS0042428,43
RTS0042429,52
RTS0042430,37
RTS0042431,31
RTS0042432,21
RTS0042433,15
RTS0042434,29
RTS0042435,22
RTS0042436,28
RTS0042437,17
RTS0042438,26
RTS0042439,36
RTS0042440,29
RTS0042441,25
RTS0042442,26
RTS0042443,20
RTS0042444,14
RTS0042445,18
RTS0042446,18
RTS0042447,23
RTS0042448,19
RTS0042449,11
RTS0042450,10
RTS0042451,13
RTS0042452,5
RTS0042453,16
RTS0042454,11
RTS0042455,12
RTS0042456,15
RTS0042457,28
RTS0042458,15
RTS0042460,10
RTS0042461,37
RTS0042462,57
RTS0042463,50
RTS0042464,59
RTS0042465,41
RTS0042466,16
RTS0042467,13
RTS0042468,9
RTS0042469,20
RTS0042470,10
RTS0042471,44
RTS0042472,47
RTS0042473,51
RTS0042474,34
RTS0042475,59
RTS0042476,18
RTS0042477,13
RTS0042478,9
RTS0042479,12
RTS0042480,9
RTS0042481,30
RTS0042482,50
RTS0042483,94
RTS0042484,89
RTS0042485,53
RTS0042486,7
RTS0042487,14
RTS0042488,15
RTS0042489,23
RTS0042490,13
RTS0042491,13
RTS0042492,3
RTS0042493,12
RTS0042494,9
RTS0042495,2
RTS0042496,10
RTS0042497,12
RTS0042498,12
RTS0042499,21
RTS0042500,11
RTS0042501,15
RTS0042502,7
RTS0042503,16
RTS0042504,11
RTS0042505,12
RTS0042506,9
RTS0042507,12
RTS0042508,13
RTS0042509,10
RTS0042510,5
RTS0042515,28
RTS0042522,13
RTS0042526,12
RTS0042527,7
RTS0042528,6
RTS0042529,9
RTS0042530,9
RTS0042531,24
RTS0042532,10
RTS0042533,22
RTS0042534,13
RTS0042535,16
RTS0042536,12
RTS0042537,11
RTS0042538,8
RTS0042539,14
RTS0042540,10
RTS0042541,5
RTS0042542,11
RTS0042543,10
RTS0042544,8
RTS0042545,8
RTS0042546,19
RTS0042547,18
RTS0042548,31
RTS0042549,8
RTS0042550,16
RTS0042551,8
RTS0042552,8
RTS0042553,7
RTS0042554,7
RTS0042555,8
RTS0042556,20
RTS0042557,15
RTS0042558,18
RTS0042559,23
RTS0042560,17
RTS0042561,39
RTS0042562,59
RTS0042563,63
RTS0042564,45
RTS0042565,55
RTS0042566,24
RTS0042567,21
RTS0042568,23
RTS0042569,37
RTS0042570,36
RTS0042571,29
RTS0042572,33
RTS0042573,27
RTS0042574,44
RTS0042575,35
RTS0042576,12
RTS0042577,22
RTS0042578,24
RTS0042579,30
RTS0042580,18
RTS0042581,13
RTS0042582,18
RTS0042583,27
RTS0042584,12
RTS0042585,13
RTS0042586,76
RTS0042587,102
RTS0042588,102
RTS0042589,60
RTS0042590,112
RTS0042591,6
RTS0042592,9
RTS0042593,10
RTS0042594,12
RTS0042595,12
RTS0042596,18
RTS0042597,27
RTS0042598,19
RTS0042599,13
RTS0042600,15
RTS0042601,6
RTS0042602,7
RTS0042603,8
RTS0042604,18
RTS0042605,8
RTS0042606,12
RTS0042607,10
RTS0042608,15
RTS0042609,6
RTS0042610,11
RTS0042611,19
RTS0042612,25
RTS0042613,21
RTS0042614,22
RTS0042615,30
RTS0042616,24
RTS0042617,30
RTS0042618,32
RTS0042619,26
RTS0042620,27
RTS0042621,5
RTS0042622,8
RTS0042623,10
RTS0042624,9
RTS0042625,8
RTS0042626,19
RTS0042627,22
RTS0042628,26
RTS0042629,14
RTS0042630,15
RTS0042631,10
RTS0042633,5
RTS0042634,20
RTS0042635,16
RTS0042636,52
RTS0042637,56
RTS0042638,57
RTS0042639,33
RTS0042640,42
RTS0042641,8
RTS0042642,6
RTS0042643,8
RTS0042644,11
RTS0042645,5
RTS0042646,32
RTS0042647,13
RTS0042648,30
RTS0042649,19
RTS0042650,24
RTS0042651,12
RTS0042652,7
RTS0042653,7
RTS0042654,7
RTS0042655,9
RTS0042656,50
RTS0042657,39
RTS0042658,21
RTS0042659,41
RTS0042660,42
RTS0042661,17
RTS0042662,25
RTS0042663,12
RTS0042664,18
RTS0042665,23
RTS0042666,5
RTS0042667,12
RTS0042668,12
RTS0042669,11
RTS0042670,12
RTS0042671,44
RTS0042672,9
RTS0042673,7
RTS0042674,5
RTS0042675,12
RTS0042676,9
RTS0042677,1
RTS0042678,10
RTS0042679,13
RTS0042680,10
RTS0042681,55
RTS0042682,41
RTS0042683,47
RTS0042684,37
RTS0042685,55
RTS0042686,27
RTS0042687,13
RTS0042688,8
RTS0042689,9
RTS0042690,16
RTS0042691,12
RTS0042692,6
RTS0042693,8
RTS0042695,14
RTS0042696,7
RTS0042697,8
RTS0042698,5
RTS0042699,3
RTS0042700,13
RTS0042701,5
RTS0042702,12
RTS0042703,13
RTS0042704,19
RTS0042705,4
RTS0042706,15
RTS0042707,12
RTS0042708,24
RTS0042709,12
RTS0042710,31
RTS0042711,72
RTS0042712,78
RTS0042713,43
RTS0042714,45
RTS0042715,29
RTS0042716,8
RTS0042717,9
RTS0042718,11
RTS0042719,7
RTS0042720,5
RTS0042721,11
RTS0042722,10
RTS0042723,7
RTS0042724,10
RTS0042725,11
RTS0042726,14
RTS0042727,12
RTS0042728,11
RTS0042729,7
RTS0042730,10
RTS0042731,13
RTS0042732,9
RTS0042733,11
RTS0042734,13
RTS0042735,8
RTS0042736,25
RTS0042737,31
RTS0042738,24
RTS0042739,30
RTS0042740,27
RTS0042741,13
RTS0042742,8
RTS0042743,9
RTS0042744,11
RTS0042745,6
RTS0042746,9
RTS0042747,12
RTS0042748,11
RTS0042749,11
RTS0042750,12
RTS0042751,17
RTS0042752,17
RTS0042753,19
RTS0042754,9
RTS0042755,9
RTS0042756,8
RTS0042757,9
RTS0042758,9
RTS0042759,5
RTS0042760,15
RTS0042761,10
RTS0042762,10
RTS0042763,4
RTS0042764,11
RTS0042765,8
RTS0042766,19
RTS0042767,10
RTS0042768,24
RTS0042769,14
RTS0042770,13
RTS0042771,10
RTS0042772,9
RTS0042773,19
RTS0042774,21
RTS0042775,13
RTS0042776,12
RTS0042777,15
RTS0042778,15
RTS0042779,10
RTS0042780,15
RTS0042781,16
RTS0042782,22
RTS0042783,19
RTS0042784,17
RTS0042785,15
RTS0042786,29
RTS0042787,40
RTS0042788,42
RTS0042789,31
RTS0042790,38
RTS0042791,204
RTS0042792,122
RTS0042793,153
RTS0042794,175
RTS0042795,209
RTS0042796,12
RTS0042797,19
RTS0042798,12
RTS0042799,6
RTS0042800,9
RTS0042801,9
RTS0042802,9
RTS0042803,6
RTS0042804,9
RTS0042805,9
RTS0042806,13
RTS0042807,12
RTS0042808,20
RTS0042809,13
RTS0042810,11
RTS0042811,15
RTS0042812,25
RTS0042813,21
RTS0042814,18
RTS0042815,17
RTS0042816,15
RTS0042817,9
RTS0042818,11
RTS0042819,15
RTS0042820,15
RTS0042821,12
RTS0042822,8
RTS0042823,13
RTS0042824,9
RTS0042825,16
RTS0042826,15
RTS0042827,21
RTS0042828,17
RTS0042829,21
RTS0042830,25
RTS0042831,20
RTS0042832,12
RTS0042833,19
RTS0042834,16
RTS0042835,19
RTS0042836,23
RTS0042837,8
RTS0042838,13
RTS0042839,11
RTS0042840,18
RTS0042841,20
RTS0042842,25
RTS0042843,15
RTS0042844,24
RTS0042845,20
RTS0042846,15
RTS0042847,20
RTS0042848,23
RTS0042849,10
RTS0042850,17
RTS0042851,26
RTS0042852,13
RTS0042853,18
RTS0042854,21
RTS0042855,19
RTS0042856,16
RTS0042857,7
RTS0042858,16
RTS0042859,23
RTS0042860,14
RTS0042861,17
RTS0042862,13
RTS0042863,17
RTS0042864,13
RTS0042865,8
RTS0042866,17
RTS0042867,38
RTS0042868,14
RTS0042869,33
RTS0042870,19
RTS0042871,15
RTS0042872,14
RTS0042873,12
RTS0042874,11
RTS0042875,23
RTS0042876,28
RTS0042877,29
RTS0042878,27
RTS0042879,20
RTS0042880,37
RTS0042881,25
RTS0042882,18
RTS0042883,19
RTS0042884,22
RTS0042885,32
RTS0042886,14
RTS0042887,14
RTS0042888,12
RTS0042889,15
RTS0042890,13
RTS0042891,7
RTS0042892,13
RTS0042893,11
RTS0042894,9
RTS0042895,7
RTS0042896,53
RTS0042897,23
RTS0042898,26
RTS0042899,44
RTS0042900,31
RTS0042901,9
RTS0042902,13
RTS0042903,9
RTS0042904,8
RTS0042905,6
RTS0042906,23
RTS0042907,13
RTS0042908,18
RTS0042909,10
RTS0042910,11
RTS0042911,10
RTS0042912,12
RTS0042913,12
RTS0042914,11
RTS0042915,4
RTS0042916,9
RTS0042917,11
RTS0042918,4
RTS0042919,20
RTS0042920,15
RTS0042921,22
RTS0042922,16
RTS0042923,30
RTS0042924,21
RTS0042925,18
RTS0042926,8
RTS0042927,11
RTS0042928,10
RTS0042929,12
RTS0042930,9
RTS0042931,13
RTS0042932,10
RTS0042933,15
RTS0042934,7
RTS0042935,12
RTS0042936,16
RTS0042937,13
RTS0042938,22
RTS0042939,17
RTS0042940,20
RTS0042941,111
RTS0042942,106
RTS0042943,110
RTS0042944,98
RTS0042945,94
RTS0042946,15
RTS0042947,24
RTS0042948,13
RTS0042949,13
RTS0042950,14
RTS0042951,14
RTS0042952,20
RTS0042953,22
RTS0042954,10
RTS0042955,27
RTS0042956,26
RTS0042957,24
RTS0042958,19
RTS0042959,22
RTS0042960,26
RTS0042961,24
RTS0042962,27
RTS0042963,24
RTS0042964,28
RTS0042965,41
RTS0042966,12
RTS0042967,13
RTS0042968,15
RTS0042969,20
RTS0042970,17
RTS0042971,40
RTS0042972,25
RTS0042973,28
RTS0042974,21
RTS0042975,29
RTS0042976,33
RTS0042977,40
RTS0042978,29
RTS0042979,26
RTS0042980,30
RTS0042981,30
RTS0042982,26
RTS0042983,25
RTS0042984,18
RTS0042985,13
RTS0042986,9
RTS0042987,11
RTS0042988,10
RTS0042989,10
RTS0042990,6
RTS0042991,15
RTS0042992,13
RTS0042993,19
RTS0042994,29
RTS0042995,30
RTS0042996,9
RTS0042997,8
RTS0042998,7
RTS0042999,8
RTS0043000,9
RTS0043001,15
RTS0043002,13
RTS0043003,14
RTS0043004,11
RTS0043005,13
RTS0043006,7
RTS0043007,20
RTS0043008,18
RTS0043009,19
RTS0043010,18
RTS0043011,20
RTS0043012,23
RTS0043013,27
RTS0043014,20
RTS0043015,12
RTS0043016,17
RTS0043017,21
RTS0043018,16
RTS0043019,23
RTS0043020,18
RTS0043021,19
RTS0043022,19
RTS0043023,23
RTS0043024,27
RTS0043025,35
RTS0043026,18
RTS0043027,17
RTS0043028,31
RTS0043029,26
RTS0043030,18
RTS0043031,12
RTS0043032,16
RTS0043033,20
RTS0043034,11
RTS0043035,16
RTS0043036,22
RTS0043037,16
RTS0043038,22
RTS0043039,18
RTS0043040,11
RTS0043041,10
RTS0043042,9
RTS0043043,11
RTS0043044,10
RTS0043045,4
RTS0043046,11
RTS0043047,11
RTS0043048,15
RTS0043049,7
RTS0043050,5
RTS0043051,25
RTS0043052,16
RTS0043053,15
RTS0043054,17
RTS0043055,11
RTS0043056,11
RTS0043057,21
RTS0043058,32
RTS0043059,25
RTS0043060,12
RTS0043061,49
RTS0043062,36
RTS0043063,25
RTS0043064,24
RTS0043065,25
RTS0043066,15
RTS0043067,12
RTS0043068,10
RTS0043069,15
RTS0043070,20
RTS0043071,13
RTS0043072,9
RTS0043073,16
RTS0043074,17
RTS0043075,8
RTS0043076,17
RTS0043077,22
RTS0043078,14
RTS0043079,19
RTS0043080,16
RTS0043081,30
RTS0043082,31
RTS0043083,19
RTS0043084,17
RTS0043085,27
RTS0043086,18
RTS0043087,14
RTS0043088,11
RTS0043089,16
RTS0043090,8
RTS0043091,10
RTS0043092,15
RTS0043093,7
RTS0043094,21
RTS0043095,19
RTS0043096,12
RTS0043097,7
RTS0043098,8
RTS0043099,14
RTS0043100,5
RTS0043101,16
RTS0043102,13
RTS0043103,13
RTS0043104,13
RTS0043105,8
RTS0043106,20
RTS0043107,18
RTS0043108,12
RTS0043109,15
RTS0043110,7
RTS0043111,20
RTS0043112,9
RTS0043113,14
RTS0043114,21
RTS0043115,19
RTS0043116,25
RTS0043117,19
RTS0043118,10
RTS0043119,10
RTS0043120,20
RTS0043121,13
RTS0043122,12
RTS0043123,10
RTS0043124,12
RTS0043125,10
RTS0043126,26
RTS0043127,22
RTS0043128,24
RTS0043129,28
RTS0043130,34
RTS0043131,22
RTS0043132,10
RTS0043133,15
RTS0043134,11
RTS0043135,17
RTS0043136,14
RTS0043137,16
RTS0043138,16
RTS0043139,14
RTS0043140,24
RTS0043141,17
RTS0043142,8
RTS0043143,16
RTS0043144,20
RTS0043145,14
RTS0043146,12
RTS0043147,29
RTS0043148,17
RTS0043149,23
RTS0043150,11
RTS0043151,19
RTS0043152,23
RTS0043153,18
RTS0043154,12
RTS0043155,22
RTS0043156,95
RTS0043157,66
RTS0043159,85
RTS0043160,155
RTS0043161,7
RTS0043162,27
RTS0043163,22
RTS0043164,13
RTS0043165,8
RTS0043167,12
RTS0043168,18
RTS0043169,13
RTS0043170,15
RTS0043171,21
RTS0043172,24
RTS0043173,21
RTS0043174,23
RTS0043175,36
RTS0043176,8
RTS0043177,15
RTS0043178,21
RTS0043179,12
RTS0043180,9
RTS0043181,20
RTS0043182,6
RTS0043183,8
RTS0043184,8
RTS0043185,10
RTS0043186,25
RTS0043187,7
RTS0043188,19
RTS0043189,20
RTS0043190,23
RTS0043191,19
RTS0043192,11
RTS0043193,8
RTS0043194,15
RTS0043195,5
RTS0043196,21
RTS0043197,13
RTS0043198,12
RTS0043199,14
RTS0043200,15
RTS0043201,29
RTS0043202,33
RTS0043203,16
RTS0043204,46
RTS0043205,44
RTS0043206,23
RTS0043207,20
RTS0043208,20
RTS0043209,6
RTS0043210,13
RTS0043211,15
RTS0043212,27
RTS0043213,24
RTS0043214,15
RTS0043215,17
RTS0043216,31
RTS0043217,27
RTS0043218,24
RTS0043219,34
RTS0043220,37
RTS0043221,11
RTS0043222,16
RTS0043223,12
RTS0043224,6
RTS0043225,10
RTS0043226,10
RTS0043227,7
RTS0043228,13
RTS0043229,12
RTS0043230,16
RTS0043231,36
RTS0043232,34
RTS0043233,29
RTS0043234,21
RTS0043235,20
RTS0043236,5
RTS0043237,16
RTS0043238,10
RTS0043239,9
RTS0043240,12
RTS0043241,12
RTS0043242,10
RTS0043243,14
RTS0043244,8
RTS0043245,15
RTS0043246,21
RTS0043247,33
RTS0043248,15
RTS0043249,19
RTS0043250,17
RTS0043251,13
RTS0043252,9
RTS0043253,12
RTS0043254,8
RTS0043255,9
RTS0043256,17
RTS0043257,10
RTS0043258,9
RTS0043259,15
RTS0043260,17
RTS0043261,18
RTS0043262,23
RTS0043263,14
RTS0043264,31
RTS0043265,24
RTS0043266,19
RTS0043267,35
RTS0043268,27
RTS0043269,31
RTS0043270,47
RTS0043271,36
RTS0043272,30
RTS0043273,34
RTS0043274,40
RTS0043275,22
RTS0043276,17
RTS0043277,11
RTS0043278,11
RTS0043279,15
RTS0043280,12
RTS0043281,25
RTS0043282,28
RTS0043283,27
RTS0043284,30
RTS0043285,25
RTS0043286,29
RTS0043287,22
RTS0043288,26
RTS0043289,37
RTS0043290,13
RTS0043291,52
RTS0043292,29
RTS0043293,26
RTS0043294,40
RTS0043295,46
RTS0043296,17
RTS0043297,7
RTS0043299,12
RTS0043300,7
RTS0043301,14
RTS0043302,6
RTS0043303,19
RTS0043304,12
RTS0043305,12
RTS0043306,13
RTS0043307,12
RTS0043308,12
RTS0043309,9
RTS0043310,10
RTS0043311,58
RTS0043312,59
RTS0043313,79
RTS0043314,59
RTS0043315,34
RTS0043316,7
RTS0043317,10
RTS0043318,13
RTS0043319,12
RTS0043320,13
RTS0043321,14
RTS0043322,14
RTS0043323,17
RTS0043324,23
RTS0043325,13
RTS0043326,10
RTS0043327,16
RTS0043328,16
RTS0043329,16
RTS0043330,19
RTS0043331,11
RTS0043332,10
RTS0043333,9
RTS0043334,11
RTS0043335,9
RTS0043336,7
RTS0043337,11
RTS0043338,12
RTS0043339,11
RTS0043340,7
RTS0043341,12
RTS0043342,8
RTS0043343,6
RTS0043344,9
RTS0043345,5
RTS0043346,9
RTS0043347,19
RTS0043348,17
RTS0043349,12
RTS0043350,10
RTS0043351,32
RTS0043352,38
RTS0043353,39
RTS0043354,27
RTS0043355,25
RTS0043356,24
RTS0043357,18
RTS0043358,29
RTS0043359,25
RTS0043360,36
RTS0043361,31
RTS0043362,40
RTS0043363,25
RTS0043364,25
RTS0043365,30
RTS0043366,10
RTS0043367,6
RTS0043368,10
RTS0043369,9
RTS0043370,7
RTS0043371,46
RTS0043372,30
RTS0043373,30
RTS0043374,33
RTS0043375,27
RTS0043376,19
RTS0043377,36
RTS0043378,21
RTS0043379,29
RTS0043380,25
RTS0043381,19
RTS0043382,9
RTS0043383,12
RTS0043384,10
RTS0043385,10
RTS0043386,17
RTS0043387,40
RTS0043388,21
RTS0043389,32
RTS0043390,17
RTS0043391,16
RTS0043392,15
RTS0043393,21
RTS0043394,12
RTS0043395,18
RTS0043396,32
RTS0043397,38
RTS0043398,47
RTS0043399,32
RTS0043400,9
RTS0043401,8
RTS0043402,13
RTS0043403,16
RTS0043404,11
RTS0043405,6
RTS0043406,12
RTS0043407,13
RTS0043408,7
RTS0043409,11
RTS0043410,11
RTS0043411,10
RTS0043412,9
RTS0043413,8
RTS0043414,15
RTS0043415,12
RTS0043416,10
RTS0043417,3
RTS0043418,18
RTS0043419,12
RTS0043420,9
RTS0043421,16
RTS0043422,10
RTS0043423,13
RTS0043424,12
RTS0043425,19
RTS0043426,23
RTS0043427,26
RTS0043428,30
RTS0043429,21
RTS0043430,24
RTS0043431,27
RTS0043432,22
RTS0043433,19
RTS0043434,31
RTS0043435,30
RTS0043436,50
RTS0043437,23
RTS0043438,31
RTS0043439,13
RTS0043440,49
RTS0043441,71
RTS0043442,40
RTS0043443,38
RTS0043444,35
RTS0043445,42
RTS0043446,28
RTS0043447,19
RTS0043448,11
RTS0043449,14
RTS0043450,12
RTS0043451,8
RTS0043452,11
RTS0043453,13
RTS0043454,16
RTS0043455,12
RTS0043456,8
RTS0043457,12
RTS0043458,13
RTS0043459,10
RTS0043460,8
RTS0043461,6
RTS0043462,14
RTS0043463,8
RTS0043464,12
RTS0043465,7
RTS0043466,22
RTS0043467,15
RTS0043468,19
RTS0043469,12
RTS0043470,18
RTS0043471,11
RTS0043472,9
RTS0043473,16
RTS0043474,7
RTS0043475,16
RTS0043476,9
RTS0043477,11
RTS0043478,13
RTS0043479,15
RTS0043480,9
RTS0043481,32
RTS0043482,41
RTS0043483,52
RTS0043484,30
RTS0043485,24
RTS0043486,27
RTS0043487,27
RTS0043488,26
RTS0043489,33
RTS0043490,29
RTS0043491,29
RTS0043492,33
RTS0043493,34
RTS0043494,38
RTS0043495,56
RTS0043496,16
RTS0043497,13
RTS0043498,12
RTS0043499,17
RTS0043500,16
RTS0043501,6
RTS0043502,12
RTS0043503,8
RTS0043504,12
RTS0043505,14
RTS0043506,10
RTS0043507,9
RTS0043508,9
RTS0043509,19
RTS0043510,19
RTS0043511,9
RTS0043512,14
RTS0043513,12
RTS0043514,11
RTS0043515,10
RTS0043516,8
RTS0043517,8
RTS0043518,18
RTS0043519,14
RTS0043520,8
RTS0043521,12
RTS0043522,9
RTS0043523,21
RTS0043524,9
RTS0043525,21
RTS0043526,7
RTS0043527,5
RTS0043528,10
RTS0043529,5
RTS0043530,8
RTS0043531,6
RTS0043532,12
RTS0043533,10
RTS0043534,9
RTS0043535,14
RTS0043536,16
RTS0043537,15
RTS0043538,16
RTS0043539,22
RTS0043540,8
RTS0043541,24
RTS0043542,18
RTS0043543,19
RTS0043544,25
RTS0043545,17
RTS0043546,33
RTS0043547,24
RTS0043548,24
RTS0043549,13
RTS0043550,11
RTS0043551,12
RTS0043552,10
RTS0043553,12
RTS0043554,12
RTS0043555,22
RTS0043556,9
RTS0043557,14
RTS0043558,11
RTS0043559,9
RTS0043560,17
RTS0043561,16
RTS0043562,18
RTS0043563,10
RTS0043564,11
RTS0043565,13
RTS0043566,17
RTS0043567,20
RTS0043568,32
RTS0043569,25
RTS0043570,32
RTS0043571,14
RTS0043572,21
RTS0043573,14
RTS0043574,15
RTS0043575,9
RTS0043576,25
RTS0043577,23
RTS0043578,14
RTS0043579,21
RTS0043580,15
RTS0043581,23
RTS0043582,25
RTS0043583,13
RTS0043584,19
RTS0043585,17
RTS0043586,10
RTS0043587,6
RTS0043588,9
RTS0043589,15
RTS0043590,12
RTS0043591,13
RTS0043592,12
RTS0043593,16
RTS0043594,16
RTS0043595,13
RTS0043596,17
RTS0043597,7
RTS0043598,10
RTS0043599,9
RTS0043600,10
RTS0043601,16
RTS0043602,19
RTS0043603,18
RTS0043604,17
RTS0043605,6
RTS0043606,15
RTS0043607,13
RTS0043608,14
RTS0043609,15
RTS0043610,20
RTS0043611,31
RTS0043612,32
RTS0043613,23
RTS0043614,30
RTS0043615,34
RTS0043616,28
RTS0043617,17
RTS0043618,17
RTS0043619,15
RTS0043620,12
RTS0043621,25
RTS0043622,16
RTS0043623,20
RTS0043624,24
RTS0043625,19
RTS0043626,11
RTS0043627,15
RTS0043628,19
RTS0043629,13
RTS0043630,10
RTS0043631,12
RTS0043632,14
RTS0043633,31
RTS0043634,27
RTS0043635,19
RTS0043636,5
RTS0043637,8
RTS0043638,7
RTS0043639,5
RTS0043640,6
RTS0043641,196
RTS0043642,192
RTS0043643,202
RTS0043644,158
RTS0043645,177
RTS0043646,28
RTS0043647,17
RTS0043648,19
RTS0043649,18
RTS0043650,12
RTS0043651,10
RTS0043652,12
RTS0043653,5
RTS0043654,6
RTS0043655,5
RTS0043656,7
RTS0043657,8
RTS0043658,12
RTS0043659,7
RTS0043660,13
RTS0043661,5
RTS0043663,4
RTS0043664,9
RTS0043665,8
RTS0043666,8
RTS0043667,8
RTS0043668,6
RTS0043669,16
RTS0043670,10
RTS0043671,14
RTS0043672,19
RTS0043673,17
RTS0043674,9
RTS0043675,17
RTS0043676,7
RTS0043677,18
RTS0043678,9
RTS0043679,8
RTS0043680,7
RTS0043681,3
RTS0043682,11
RTS0043683,9
RTS0043684,14
RTS0043685,14
RTS0043686,17
RTS0043687,17
RTS0043688,14
RTS0043689,18
RTS0043690,11
RTS0043691,121
RTS0043692,100
RTS0043693,117
RTS0043694,108
RTS0043695,194
RTS0043696,19
RTS0043697,18
RTS0043698,24
RTS0043699,24
RTS0043700,22
RTS0043701,21
RTS0043702,19
RTS0043703,18
RTS0043704,22
RTS0043705,16
RTS0043706,18
RTS0043707,16
RTS0043708,13
RTS0043709,17
RTS0043710,11
RTS0043711,9
RTS0043712,11
RTS0043713,7
RTS0043714,11
RTS0043715,7
RTS0043716,13
RTS0043717,15
RTS0043718,13
RTS0043719,9
RTS0043720,11
RTS0043721,16
RTS0043722,16
RTS0043723,16
RTS0043724,11
RTS0043725,25
RTS0043726,11
RTS0043727,12
RTS0043728,13
RTS0043729,8
RTS0043730,10
RTS0043731,9
RTS0043732,15
RTS0043733,12
RTS0043734,14
RTS0043735,10
RTS0043736,13
RTS0043737,23
RTS0043738,25
RTS0043739,16
RTS0043740,20
RTS0043741,21
RTS0043742,18
RTS0043743,26
RTS0043744,31
RTS0043745,17
RTS0043746,19
RTS0043747,13
RTS0043748,17
RTS0043749,13
RTS0043750,16
RTS0043751,19
RTS0043752,13
RTS0043753,15
RTS0043754,11
RTS0043755,12
RTS0043756,12
RTS0043757,13
RTS0043758,20
RTS0043759,8
RTS0043760,11
RTS0043761,21
RTS0043762,11
RTS0043763,9
RTS0043764,9
RTS0043765,16
RTS0043766,6
RTS0043767,5
RTS0043768,5
RTS0043769,11
RTS0043770,7
RTS0043771,7
RTS0043772,14
RTS0043773,6
RTS0043774,8
RTS0043775,10
RTS0043776,15
RTS0043777,13
RTS0043778,14
RTS0043779,19
RTS0043780,17
RTS0043781,34
RTS0043782,19
RTS0043783,21
RTS0043784,31
RTS0043785,21
RTS0043786,9
RTS0043787,11
RTS0043788,6
RTS0043789,6
RTS0043790,14
RTS0043791,7
RTS0043792,18
RTS0043793,9
RTS0043794,10
RTS0043795,14
RTS0043796,12
RTS0043797,12
RTS0043798,8
RTS0043799,11
RTS0043800,12
RTS0043801,15
RTS0043802,12
RTS0043803,17
RTS0043804,10
RTS0043805,13
RTS0043806,18
RTS0043807,9
RTS0043808,9
RTS0043809,8
RTS0043810,16
RTS0043811,16
RTS0043812,37
RTS0043813,22
RTS0043814,18
RTS0043815,22
RTS0043816,24
RTS0043817,33
RTS0043818,22
RTS0043819,26
RTS0043820,37
RTS0043821,14
RTS0043822,9
RTS0043823,24
RTS0043824,17
RTS0043825,10
RTS0043826,17
RTS0043827,15
RTS0043828,22
RTS0043829,11
RTS0043830,10
RTS0043831,26
RTS0043832,16
RTS0043833,23
RTS0043834,20
RTS0043835,14
RTS0043836,17
RTS0043837,15
RTS0043838,9
RTS0043839,13
RTS0043840,11
RTS0043841,20
RTS0043842,13
RTS0043843,22
RTS0043844,22
RTS0043845,17
RTS0043846,32
RTS0043847,30
RTS0043848,21
RTS0043849,25
RTS0043850,31
RTS0043851,19
RTS0043852,8
RTS0043853,9
RTS0043854,11
RTS0043856,8
RTS0043857,8
RTS0043858,9
RTS0043859,12
RTS0043860,7
RTS0043861,26
RTS0043862,22
RTS0043863,15
RTS0043864,15
RTS0043865,17
RTS0043866,13
RTS0043867,11
RTS0043868,11
RTS0043869,19
RTS0043870,19
RTS0043871,44
RTS0043872,35
RTS0043873,36
RTS0043874,40
RTS0043875,37
RTS0043876,6
RTS0043877,11
RTS0043878,12
RTS0043879,22
RTS0043880,11
RTS0043881,10
RTS0043882,12
RTS0043883,19
RTS0043884,9
RTS0043885,4
RTS0043886,23
RTS0043887,36
RTS0043888,23
RTS0043889,8
RTS0043890,25
RTS0043891,19
RTS0043892,15
RTS0043893,21
RTS0043894,28
RTS0043895,18
RTS0043896,10
RTS0043897,15
RTS0043898,23
RTS0043899,17
RTS0043900,19
RTS0043901,12
RTS0043902,16
RTS0043903,28
RTS0043904,15
RTS0043905,17
RTS0043906,13
RTS0043907,8
RTS0043908,4
RTS0043909,16
RTS0043910,14
RTS0043911,13
RTS0043912,15
RTS0043913,15
RTS0043914,12
RTS0043915,7
RTS0043916,11
RTS0043917,19
RTS0043918,14
RTS0043919,17
RTS0043920,25
RTS0043921,21
RTS0043922,8
RTS0043923,14
RTS0043924,19
RTS0043925,19
RTS0043926,9
RTS0043927,17
RTS0043928,7
RTS0043929,6
RTS0043930,15
RTS0043931,24
RTS0043932,19
RTS0043933,26
RTS0043934,18
RTS0043935,25
RTS0043936,8
RTS0043937,10
RTS0043938,6
RTS0043939,6
RTS0043940,11
RTS0043941,8
RTS0043942,7
RTS0043943,12
RTS0043944,9
RTS0043945,11
RTS0043946,7
RTS0043947,13
RTS0043948,11
RTS0043949,8
RTS0043950,11
RTS0043951,13
RTS0043952,13
RTS0043953,13
RTS0043954,11
RTS0043955,19
RTS0043956,28
RTS0043957,25
RTS0043958,31
RTS0043959,18
RTS0043960,18
RTS0043961,17
RTS0043962,16
RTS0043963,13
RTS0043964,14
RTS0043965,15
RTS0043966,27
RTS0043967,21
RTS0043968,20
RTS0043969,22
RTS0043970,40
RTS0043971,28
RTS0043972,23
RTS0043973,37
RTS0043974,39
RTS0043975,32
RTS0043976,47
RTS0043977,39
RTS0043978,62
RTS0043979,48
RTS0043980,50
RTS0043981,59
RTS0043982,72
RTS0043983,74
RTS0043984,23
RTS0043985,80
RTS0043986,21
RTS0043987,33
RTS0043988,18
RTS0043989,27
RTS0043990,21
RTS0043991,11
RTS0043992,14
RTS0043993,10
RTS0043994,10
RTS0043996,10
RTS0043997,2
RTS0043998,11
RTS0043999,7
RTS0044000,11
RTS0044001,21
RTS0044002,7
RTS0044003,29
RTS0044004,26
RTS0044005,24
RTS0044006,20
RTS0044007,20
RTS0044008,20
RTS0044009,21
RTS0044010,20
RTS0044011,35
RTS0044012,55
RTS0044013,41
RTS0044014,29
RTS0044015,32
RTS0044016,6
RTS0044017,11
RTS0044018,5
RTS0044019,3
RTS0044020,10
RTS0044021,10
RTS0044022,13
RTS0044023,5
RTS0044024,8
RTS0044025,9
RTS0044026,12
RTS0044027,21
RTS0044028,16
RTS0044029,23
RTS0044030,13
RTS0044031,18
RTS0044032,17
RTS0044033,8
RTS0044034,23
RTS0044035,15
RTS0044036,71
RTS0044037,63
RTS0044038,77
RTS0044039,53
RTS0044040,68
RTS0044041,34
RTS0044042,32
RTS0044043,35
RTS0044044,38
RTS0044045,25
RTS0044046,16
RTS0044047,17
RTS0044048,15
RTS0044049,17
RTS0044050,23
RTS0044051,10
RTS0044052,8
RTS0044053,10
RTS0044054,13
RTS0044055,9
RTS0044056,16
RTS0044057,13
RTS0044058,13
RTS0044059,11
RTS0044060,11
RTS0044061,14
RTS0044062,15
RTS0044063,18
RTS0044064,12
RTS0044065,11
RTS0044067,22
RTS0044068,31
RTS0044069,21
RTS0044070,9
RTS0044071,11
RTS0044072,10
RTS0044073,7
RTS0044074,13
RTS0044075,12
RTS0044076,9
RTS0044077,9
RTS0044078,12
RTS0044079,8
RTS0044080,7
RTS0044081,14
RTS0044082,12
RTS0044083,13
RTS0044084,5
RTS0044085,9
RTS0044086,11
RTS0044087,5
RTS0044088,7
RTS0044089,8
RTS0044090,15
RTS0044091,24
RTS0044092,28
RTS0044093,14
RTS0044094,31
RTS0044095,20
RTS0044096,4
RTS0044097,14
RTS0044098,8
RTS0044099,13
RTS0044100,12
RTS0044101,20
RTS0044102,16
RTS0044103,20
RTS0044104,17
RTS0044105,30
RTS0044106,49
RTS0044107,35
RTS0044108,44
RTS0044109,38
RTS0044110,57
RTS0044111,24
RTS0044112,18
RTS0044113,24
RTS0044114,14
RTS0044115,22
RTS0044116,16
RTS0044117,14
RTS0044118,16
RTS0044119,22
RTS0044120,22
RTS0044121,12
RTS0044122,7
RTS0044123,16
RTS0044124,14
RTS0044125,10
RTS0044126,9
RTS0044127,14
RTS0044128,8
RTS0044129,20
RTS0044130,14
RTS0044131,25
RTS0044132,17
RTS0044133,10
RTS0044134,23
RTS0044135,14
RTS0044136,7
RTS0044137,9
RTS0044138,12
RTS0044139,11
RTS0044140,14
RTS0044141,20
RTS0044142,21
RTS0044143,14
RTS0044144,15
RTS0044145,13
RTS0044146,20
RTS0044147,16
RTS0044148,14
RTS0044149,19
RTS0044150,11
RTS0044151,17
RTS0044152,15
RTS0044153,19
RTS0044154,13
RTS0044155,20
RTS0044156,59
RTS0044157,58
RTS0044158,121
RTS0044159,61
RTS0044160,55
RTS0044161,15
RTS0044162,22
RTS0044163,26
RTS0044164,21
RTS0044165,17
RTS0044166,20
RTS0044167,17
RTS0044168,12
RTS0044169,37
RTS0044170,26
RTS0044171,12
RTS0044172,23
RTS0044173,18
RTS0044174,9
RTS0044175,20
RTS0044176,17
RTS0044177,17
RTS0044178,15
RTS0044180,23
RTS0044181,13
RTS0044182,22
RTS0044183,6
RTS0044184,20
RTS0044185,24
RTS0044186,11
RTS0044187,16
RTS0044188,10
RTS0044189,10
RTS0044190,11
RTS0044191,10
RTS0044192,17
RTS0044193,12
RTS0044194,14
RTS0044195,19
RTS0044196,21
RTS0044197,23
RTS0044198,39
RTS0044199,31
RTS0044200,15
RTS0044206,10
RTS0044207,12
RTS0044208,8
RTS0044209,8
RTS0044210,12
RTS0044211,22
RTS0044212,15
RTS0044213,12
RTS0044214,17
RTS0044215,19
RTS0044216,12
RTS0044217,16
RTS0044218,22
RTS0044219,12
RTS0044220,13
RTS0044221,8
RTS0044222,12
RTS0044223,5
RTS0044224,9
RTS0044225,7
RTS0044226,16
RTS0044227,9
RTS0044228,12
RTS0044229,4
RTS0044230,10
RTS0044231,5
RTS0044232,5
RTS0044233,9
RTS0044234,9
RTS0044235,18
RTS0044236,13
RTS0044237,21
RTS0044238,19
RTS0044239,23
RTS0044240,13
RTS0044241,20
RTS0044242,17
RTS0044243,21
RTS0044244,13
RTS0044245,6
RTS0044246,19
RTS0044247,18
RTS0044248,12
RTS0044249,19
RTS0044250,8
RTS0044251,35
RTS0044252,45
RTS0044253,36
RTS0044254,22
RTS0044255,39
RTS0044256,16
RTS0044257,27
RTS0044258,14
RTS0044259,20
RTS0044260,11
RTS0044261,29
RTS0044262,24
RTS0044263,43
RTS0044264,29
RTS0044265,28
RTS0044266,16
RTS0044267,11
RTS0044268,10
RTS0044269,12
RTS0044270,13
RTS0044271,41
RTS0044272,41
RTS0044273,28
RTS0044274,40
RTS0044275,39
RTS0044276,15
RTS0044277,15
RTS0044278,5
RTS0044279,7
RTS0044280,4
RTS0044281,24
RTS0044282,18
RTS0044283,17
RTS0044284,19
RTS0044285,14
RTS0044286,8
RTS0044287,11
RTS0044288,4
RTS0044289,5
RTS0044290,10
RTS0044291,15
RTS0044292,12
RTS0044293,11
RTS0044294,16
RTS0044295,11
RTS0044296,13
RTS0044297,27
RTS0044298,30
RTS0044299,35
RTS0044300,24
RTS0044301,25
RTS0044302,28
RTS0044303,35
RTS0044304,27
RTS0044305,22
RTS0044306,40
RTS0044307,45
RTS0044308,59
RTS0044309,41
RTS0044310,48
RTS0044311,6
RTS0044312,11
RTS0044313,8
RTS0044314,7
RTS0044315,8
RTS0044316,8
RTS0044317,13
RTS0044318,12
RTS0044319,13
RTS0044320,8
RTS0044321,7
RTS0044322,12
RTS0044323,14
RTS0044324,9
RTS0044325,13
RTS0044326,19
RTS0044327,31
RTS0044328,17
RTS0044329,28
RTS0044330,12
RTS0044331,114
RTS0044332,101
RTS0044333,156
RTS0044334,145
RTS0044335,112
RTS0044336,8
RTS0044337,11
RTS0044338,12
RTS0044339,6
RTS0044340,5
RTS0044341,12
RTS0044342,13
RTS0044343,6
RTS0044344,10
RTS0044345,9
RTS0044346,66
RTS0044347,70
RTS0044348,58
RTS0044349,72
RTS0044350,70
RTS0044351,34
RTS0044352,25
RTS0044353,49
RTS0044354,27
RTS0044355,47
RTS0044356,7
RTS0044357,15
RTS0044358,9
RTS0044359,19
RTS0044360,7
RTS0044361,16
RTS0044362,28
RTS0044363,16
RTS0044364,29
RTS0044365,24
RTS0044366,69
RTS0044367,57
RTS0044368,68
RTS0044369,65
RTS0044370,47
RTS0044371,5
RTS0044372,10
RTS0044373,10
RTS0044374,8
RTS0044375,15
RTS0044376,23
RTS0044377,47
RTS0044378,40
RTS0044379,49
RTS0044380,30
RTS0044381,19
RTS0044382,10
RTS0044383,14
RTS0044384,17
RTS0044385,8
RTS0044386,24
RTS0044387,22
RTS0044388,25
RTS0044389,20
RTS0044390,22
RTS0044391,46
RTS0044392,39
RTS0044393,48
RTS0044394,34
RTS0044395,32
RTS0044396,12
RTS0044397,11
RTS0044399,13
RTS0044400,8
RTS0044401,9
RTS0044402,14
RTS0044403,11
RTS0044404,10
RTS0044405,12
RTS0044406,12
RTS0044407,20
RTS0044408,16
RTS0044409,17
RTS0044410,15
RTS0044411,12
RTS0044412,8
RTS0044413,11
RTS0044414,15
RTS0044415,15
RTS0044416,28
RTS0044417,34
RTS0044418,24
RTS0044419,41
RTS0044420,31
RTS0044421,11
RTS0044422,16
RTS0044423,10
RTS0044424,12
RTS0044425,14
RTS0044426,8
RTS0044427,10
RTS0044428,6
RTS0044429,7
RTS0044430,8
RTS0044431,19
RTS0044432,16
RTS0044433,17
RTS0044434,15
RTS0044435,18
RTS0044436,23
RTS0044437,19
RTS0044438,23
RTS0044439,14
RTS0044440,23
RTS0044441,17
RTS0044442,16
RTS0044443,45
RTS0044444,17
RTS0044445,29
RTS0044446,15
RTS0044447,22
RTS0044448,13
RTS0044449,12
RTS0044450,14
RTS0044451,12
RTS0044452,11
RTS0044453,7
RTS0044454,14
RTS0044455,12
RTS0044456,15
RTS0044457,20
RTS0044458,12
RTS0044459,11
RTS0044460,15
RTS0044461,14
RTS0044462,16
RTS0044463,14
RTS0044464,23
RTS0044465,15
RTS0044466,15
RTS0044467,12
RTS0044468,25
RTS0044469,14
RTS0044470,14
RTS0044471,38
RTS0044472,31
RTS0044473,13
RTS0044474,21
RTS0044475,21
RTS0044476,34
RTS0044477,48
RTS0044478,25
RTS0044479,31
RTS0044480,35
RTS0044481,14
RTS0044482,18
RTS0044483,9
RTS0044484,22
RTS0044485,17
RTS0044486,12
RTS0044487,21
RTS0044488,14
RTS0044489,15
RTS0044490,13
RTS0044491,13
RTS0044492,9
RTS0044493,13
RTS0044494,14
RTS0044495,12
RTS0044496,32
RTS0044497,46
RTS0044498,32
RTS0044499,57
RTS0044500,38
RTS0044501,20
RTS0044502,20
RTS0044503,19
RTS0044504,25
RTS0044505,29
RTS0044506,22
RTS0044507,24
RTS0044508,26
RTS0044509,31
RTS0044510,19
RTS0044511,30
RTS0044512,31
RTS0044513,31
RTS0044514,14
RTS0044515,24
RTS0044516,34
RTS0044517,32
RTS0044518,24
RTS0044519,29
RTS0044520,16
RTS0044521,29
RTS0044522,28
RTS0044523,21
RTS0044524,12
RTS0044525,15
RTS0044526,15
RTS0044527,15
RTS0044528,27
RTS0044529,31
RTS0044530,19
RTS0044531,17
RTS0044532,19
RTS0044533,18
RTS0044534,24
RTS0044535,29
RTS0044536,16
RTS0044537,9
RTS0044538,11
RTS0044539,11
RTS0044540,9
RTS0044541,18
RTS0044542,10
RTS0044543,18
RTS0044544,17
RTS0044545,16
RTS0044546,41
RTS0044547,45
RTS0044548,26
RTS0044549,34
RTS0044550,46
RTS0044551,15
RTS0044552,30
RTS0044553,21
RTS0044554,19
RTS0044555,21
RTS0044556,11
RTS0044557,12
RTS0044558,6
RTS0044559,8
RTS0044560,18
RTS0044561,9
RTS0044562,12
RTS0044563,19
RTS0044564,15
RTS0044565,19
RTS0044566,8
RTS0044567,15
RTS0044568,14
RTS0044569,10
RTS0044570,8
RTS0044571,12
RTS0044572,14
RTS0044573,6
RTS0044574,12
RTS0044575,10
RTS0044576,7
RTS0044577,13
RTS0044578,7
RTS0044579,22
RTS0044580,9
RTS0044581,15
RTS0044582,17
RTS0044583,9
RTS0044584,21
RTS0044585,11
RTS0044586,9
RTS0044587,7
RTS0044588,9
RTS0044589,12
RTS0044590,5
RTS0044591,17
RTS0044592,15
RTS0044593,16
RTS0044594,8
RTS0044595,5
RTS0044596,19
RTS0044597,21
RTS0044598,28
RTS0044599,13
RTS0044600,17
RTS0044601,17
RTS0044602,13
RTS0044603,17
RTS0044604,21
RTS0044605,14
RTS0044606,11
RTS0044607,8
RTS0044608,12
RTS0044609,11
RTS0044610,8
RTS0044611,9
RTS0044612,12
RTS0044613,11
RTS0044614,8
RTS0044615,4
RTS0044616,8
RTS0044617,7
RTS0044618,6
RTS0044619,7
RTS0044620,13
RTS0044621,27
RTS0044622,24
RTS0044623,33
RTS0044624,32
RTS0044625,18
RTS0044626,8
RTS0044627,8
RTS0044628,9
RTS0044629,9
RTS0044630,15
RTS0044631,9
RTS0044632,5
RTS0044633,11
RTS0044634,7
RTS0044635,11
RTS0044636,5
RTS0044637,5
RTS0044638,8
RTS0044639,14
RTS0044640,7
RTS0044641,23
RTS0044642,21
RTS0044643,19
RTS0044644,47
RTS0044645,38
RTS0044646,14
RTS0044647,9
RTS0044648,16
RTS0044649,4
RTS0044650,7
RTS0044651,17
RTS0044652,28
RTS0044653,15
RTS0044654,21
RTS0044655,30
RTS0044656,102
RTS0044657,92
RTS0044658,155
RTS0044659,135
RTS0044660,132
RTS0044661,35
RTS0044662,26
RTS0044663,26
RTS0044664,36
RTS0044665,37
RTS0044666,18
RTS0044667,10
RTS0044668,18
RTS0044669,18
RTS0044670,20
RTS0044671,21
RTS0044672,32
RTS0044673,24
RTS0044674,33
RTS0044675,18
RTS0044676,14
RTS0044677,20
RTS0044678,16
RTS0044679,30
RTS0044680,11
RTS0044681,8
RTS0044682,8
RTS0044683,4
RTS0044684,12
RTS0044685,5
RTS0044686,16
RTS0044687,31
RTS0044688,20
RTS0044689,34
RTS0044690,27
RTS0044691,23
RTS0044692,30
RTS0044693,26
RTS0044694,37
RTS0044695,20
RTS0044696,31
RTS0044697,21
RTS0044698,18
RTS0044699,18
RTS0044700,19
RTS0044701,34
RTS0044702,18
RTS0044703,33
RTS0044704,17
RTS0044705,21
RTS0044706,11
RTS0044707,13
RTS0044708,16
RTS0044709,19
RTS0044710,33
RTS0044711,19
RTS0044712,30
RTS0044714,19
RTS0044715,17
RTS0044716,44
RTS0044717,39
RTS0044718,45
RTS0044719,17
RTS0044720,55
RTS0044721,19
RTS0044722,10
RTS0044723,8
RTS0044724,11
RTS0044725,10
RTS0044726,26
RTS0044727,18
RTS0044728,23
RTS0044729,23
RTS0044730,15
RTS0044731,20
RTS0044732,9
RTS0044733,14
RTS0044734,16
RTS0044735,17
RTS0044736,15
RTS0044737,29
RTS0044738,22
RTS0044739,16
RTS0044740,10
RTS0044741,7
RTS0044742,13
RTS0044743,22
RTS0044744,9
RTS0044745,9
RTS0044746,10
RTS0044747,6
RTS0044748,8
RTS0044749,15
RTS0044750,13
RTS0044751,10
RTS0044752,13
RTS0044753,19
RTS0044754,13
RTS0044755,15
RTS0044756,10
RTS0044757,17
RTS0044758,18
RTS0044759,17
RTS0044760,8
RTS0044761,18
RTS0044762,24
RTS0044763,11
RTS0044764,11
RTS0044765,8
RTS0044766,14
RTS0044767,13
RTS0044768,14
RTS0044769,7
RTS0044770,13
RTS0044771,9
RTS0044772,11
RTS0044773,12
RTS0044774,9
RTS0044775,13
RTS0044776,20
RTS0044777,33
RTS0044778,30
RTS0044779,21
RTS0044780,31
RTS0044781,92
RTS0044782,82
RTS0044783,75
RTS0044784,72
RTS0044785,100
RTS0044786,50
RTS0044787,64
RTS0044788,57
RTS0044789,67
RTS0044790,25
RTS0044791,142
RTS0044792,128
RTS0044793,19
RTS0044794,29
RTS0044795,19
RTS0044796,18
RTS0044797,34
RTS0044798,28
RTS0044799,23
RTS0044800,14
RTS0044801,50
RTS0044802,43
RTS0044803,61
RTS0044804,80
RTS0044805,45
RTS0044806,16
RTS0044807,26
RTS0044808,19
RTS0044809,8
RTS0044810,17
RTS0044811,33
RTS0044812,28
RTS0044813,37
RTS0044814,53
RTS0044815,30
RTS0044816,15
RTS0044817,19
RTS0044818,18
RTS0044819,21
RTS0044820,22
RTS0044821,20
RTS0044822,12
RTS0044823,18
RTS0044824,17
RTS0044825,14
RTS0044826,16
RTS0044827,31
RTS0044828,12
RTS0044829,19
RTS0044830,10
RTS0044831,18
RTS0044832,26
RTS0044833,31
RTS0044834,25
RTS0044835,24
RTS0044836,19
RTS0044837,6
RTS0044838,15
RTS0044839,12
RTS0044840,20
RTS0044841,6
RTS0044842,8
RTS0044843,12
RTS0044844,7
RTS0044845,6
RTS0044846,17
RTS0044847,13
RTS0044848,14
RTS0044849,22
RTS0044850,9
RTS0044851,7
RTS0044852,10
RTS0044853,7
RTS0044854,10
RTS0044855,11
RTS0044856,13
RTS0044857,13
RTS0044858,13
RTS0044859,11
RTS0044860,8
RTS0044861,12
RTS0044862,16
RTS0044863,13
RTS0044864,13
RTS0044865,12
RTS0044866,26
RTS0044867,31
RTS0044868,25
RTS0044869,26
RTS0044870,34
RTS0044871,22
RTS0044872,21
RTS0044873,28
RTS0044874,16
RTS0044875,26
RTS0044876,19
RTS0044877,53
RTS0044878,41
RTS0044879,49
RTS0044880,57
RTS0044881,14
RTS0044882,9
RTS0044883,15
RTS0044884,14
RTS0044885,7
RTS0044886,21
RTS0044887,14
RTS0044888,21
RTS0044889,23
RTS0044890,20
RTS0044891,23
RTS0044892,45
RTS0044893,16
RTS0044894,25
RTS0044895,23
RTS0044896,47
RTS0044897,37
RTS0044898,30
RTS0044899,42
RTS0044900,41
RTS0044901,15
RTS0044902,13
RTS0044903,18
RTS0044904,10
RTS0044905,9
RTS0044906,36
RTS0044907,36
RTS0044908,38
RTS0044909,26
RTS0044910,21
RTS0044911,11
RTS0044912,13
RTS0044913,12
RTS0044914,17
RTS0044915,9
RTS0044916,11
RTS0044917,13
RTS0044918,10
RTS0044919,11
RTS0044920,11
RTS0044921,24
RTS0044922,16
RTS0044923,18
RTS0044924,24
RTS0044925,23
RTS0044926,16
RTS0044927,19
RTS0044928,29
RTS0044929,12
RTS0044930,15
RTS0044931,15
RTS0044932,12
RTS0044933,15
RTS0044934,8
RTS0044935,6
RTS0044936,13
RTS0044937,9
RTS0044938,8
RTS0044939,10
RTS0044940,17
RTS0044941,12
RTS0044942,15
RTS0044943,15
RTS0044944,18
RTS0044945,12
RTS0044946,16
RTS0044947,15
RTS0044948,16
RTS0044949,17
RTS0044950,18
RTS0044951,4
RTS0044952,9
RTS0044953,11
RTS0044954,6
RTS0044955,4
RTS0044956,24
RTS0044957,21
RTS0044958,11
RTS0044959,19
RTS0044960,20
RTS0044961,12
RTS0044962,12
RTS0044963,8
RTS0044964,8
RTS0044965,14
RTS0044966,15
RTS0044967,17
RTS0044968,21
RTS0044969,8
RTS0044970,21
RTS0044971,14
RTS0044972,9
RTS0044973,9
RTS0044974,13
RTS0044975,8
RTS0044976,6
RTS0044977,6
RTS0044978,12
RTS0044979,3
RTS0044980,7
RTS0044981,9
RTS0044982,6
RTS0044983,9
RTS0044984,11
RTS0044985,21
RTS0044986,12
RTS0044987,8
RTS0044988,9
RTS0044989,11
RTS0044990,11
RTS0044991,7
RTS0044992,6
RTS0044993,13
RTS0044994,11
RTS0044995,10
RTS0044996,5
RTS0044997,6
RTS0044998,12
RTS0044999,7
RTS0045000,6
RTS0045001,14
RTS0045002,5
RTS0045003,11
RTS0045004,7
RTS0045005,8
RTS0045006,29
RTS0045007,39
RTS0045008,48
RTS0045009,24
RTS0045010,32
RTS0045011,17
RTS0045012,14
RTS0045013,10
RTS0045014,17
RTS0045015,14
RTS0045016,18
RTS0045017,13
RTS0045018,8
RTS0045019,12
RTS0045020,18
RTS0045021,45
RTS0045022,52
RTS0045023,58
RTS0045024,51
RTS0045025,58
RTS0045026,34
RTS0045027,25
RTS0045028,25
RTS0045029,23
RTS0045030,37
RTS0045031,16
RTS0045032,6
RTS0045033,17
RTS0045034,17
RTS0045035,9
RTS0045036,14
RTS0045038,14
RTS0045039,29
RTS0045040,5
RTS0045041,22
RTS0045042,12
RTS0045043,14
RTS0045044,27
RTS0045045,35
RTS0045046,5
RTS0045047,8
RTS0045048,9
RTS0045049,11
RTS0045050,8
RTS0045051,17
RTS0045052,7
RTS0045053,11
RTS0045054,9
RTS0045055,4
RTS0045056,24
RTS0045057,53
RTS0045058,11
RTS0045059,20
RTS0045060,42
RTS0045061,12
RTS0045063,7
RTS0045064,12
RTS0045065,16
RTS0045066,23
RTS0045067,53
RTS0045068,63
RTS0045069,35
RTS0045070,52
RTS0045071,33
RTS0045072,19
RTS0045073,37
RTS0045074,26
RTS0045075,14
RTS0045076,9
RTS0045077,11
RTS0045078,12
RTS0045079,9
RTS0045080,15
RTS0045081,20
RTS0045082,33
RTS0045083,47
RTS0045084,38
RTS0045085,18
RTS0045086,9
RTS0045087,7
RTS0045088,8
RTS0045089,8
RTS0045090,15
RTS0045091,13
RTS0045092,17
RTS0045093,13
RTS0045094,14
RTS0045095,20
RTS0045096,11
RTS0045097,13
RTS0045098,14
RTS0045099,12
RTS0045100,17
RTS0045101,14
RTS0045102,11
RTS0045103,14
RTS0045104,9
RTS0045105,11
RTS0045106,11
RTS0045107,15
RTS0045108,15
RTS0045109,20
RTS0045110,12
RTS0045111,17
RTS0045112,18
RTS0045113,11
RTS0045114,12
RTS0045115,20
RTS0045116,10
RTS0045117,6
RTS0045118,13
RTS0045119,10
RTS0045120,8
RTS0045121,18
RTS0045122,12
RTS0045123,10
RTS0045124,10
RTS0045125,13
RTS0045126,14
RTS0045127,18
RTS0045128,19
RTS0045129,17
RTS0045130,15
RTS0045131,15
RTS0045132,8
RTS0045133,14
RTS0045134,21
RTS0045135,15
RTS0045136,19
RTS0045137,18
RTS0045138,20
RTS0045139,17
RTS0045140,18
RTS0045141,13
RTS0045142,13
RTS0045143,16
RTS0045144,12
RTS0045145,11
RTS0045146,1
RTS0045147,12
RTS0045148,12
RTS0045149,8
RTS0045150,8
RTS0045151,24
RTS0045152,31
RTS0045153,19
RTS0045154,34
RTS0045155,38
RTS0045156,14
RTS0045157,29
RTS0045158,13
RTS0045159,24
RTS0045160,25
RTS0045161,20
RTS0045162,18
RTS0045163,36
RTS0045164,20
RTS0045165,20
RTS0045166,17
RTS0045167,11
RTS0045168,20
RTS0045169,17
RTS0045170,10
RTS0045171,30
RTS0045172,32
RTS0045173,26
RTS0045174,26
RTS0045175,23
RTS0045176,20
RTS0045177,16
RTS0045178,18
RTS0045179,14
RTS0045180,19
RTS0045181,16
RTS0045182,30
RTS0045183,13
RTS0045184,10
RTS0045185,8
RTS0045186,22
RTS0045187,23
RTS0045188,21
RTS0045189,18
RTS0045190,17
RTS0045191,7
RTS0045192,11
RTS0045193,12
RTS0045194,6
RTS0045195,7
RTS0045196,7
RTS0045197,8
RTS0045198,18
RTS0045199,6
RTS0045200,15
RTS0045201,10
RTS0045202,7
RTS0045203,9
RTS0045204,14
RTS0045205,9
RTS0045206,15
RTS0045207,17
RTS0045208,8
RTS0045209,17
RTS0045210,9
RTS0045211,13
RTS0045212,10
RTS0045213,12
RTS0045214,15
RTS0045215,8
RTS0045216,27
RTS0045217,23
RTS0045218,30
RTS0045219,26
RTS0045220,23
RTS0045221,17
RTS0045222,10
RTS0045223,28
RTS0045224,20
RTS0045225,13
RTS0045226,116
RTS0045227,78
RTS0045228,122
RTS0045229,100
RTS0045230,103
RTS0045231,41
RTS0045232,35
RTS0045233,34
RTS0045234,27
RTS0045235,23
RTS0045236,51
RTS0045237,25
RTS0045238,26
RTS0045239,30
RTS0045240,56
RTS0045241,31
RTS0045242,35
RTS0045243,39
RTS0045244,24
RTS0045245,28
RTS0045246,13
RTS0045247,15
RTS0045248,5
RTS0045249,24
RTS0045250,13
RTS0045251,21
RTS0045252,11
RTS0045253,21
RTS0045254,19
RTS0045255,13
RTS0045256,17
RTS0045257,12
RTS0045258,16
RTS0045259,20
RTS0045260,11
RTS0045261,10
RTS0045262,12
RTS0045263,14
RTS0045264,16
RTS0045265,18
RTS0045266,17
RTS0045267,20
RTS0045268,33
RTS0045269,24
RTS0045270,21
RTS0045271,12
RTS0045272,8
RTS0045273,8
RTS0045274,14
RTS0045275,12
RTS0045276,15
RTS0045277,25
RTS0045278,31
RTS0045279,9
RTS0045280,13
RTS0045281,11
RTS0045282,17
RTS0045283,6
RTS0045284,6
RTS0045285,17
RTS0045286,12
RTS0045287,19
RTS0045288,11
RTS0045289,15
RTS0045290,16
RTS0045291,8
RTS0045292,19
RTS0045293,20
RTS0045294,8
RTS0045295,8
RTS0045296,13
RTS0045297,15
RTS0045298,8
RTS0045299,11
RTS0045300,14
RTS0045301,65
RTS0045302,36
RTS0045303,53
RTS0045304,46
RTS0045305,89
RTS0045306,11
RTS0045307,12
RTS0045308,11
RTS0045309,11
RTS0045310,15
RTS0045311,5
RTS0045312,9
RTS0045313,9
RTS0045314,10
RTS0045315,3
RTS0045316,5
RTS0045317,7
RTS0045318,16
RTS0045319,8
RTS0045320,8
RTS0045321,13
RTS0045322,15
RTS0045323,9
RTS0045324,12
RTS0045325,9
RTS0045326,10
RTS0045327,18
RTS0045328,9
RTS0045329,9
RTS0045330,7
RTS0045331,8
RTS0045332,20
RTS0045333,4
RTS0045334,16
RTS0045335,8
RTS0045336,12
RTS0045337,12
RTS0045338,7
RTS0045339,11
RTS0045340,17
RTS0045341,10
RTS0045342,9
RTS0045343,12
RTS0045344,7
RTS0045345,9
RTS0045346,10
RTS0045347,9
RTS0045348,12
RTS0045349,10
RTS0045350,12
RTS0045351,4
RTS0045352,7
RTS0045353,10
RTS0045354,5
RTS0045355,2
RTS0045356,13
RTS0045357,18
RTS0045358,11
RTS0045359,14
RTS0045360,15
RTS0045361,19
RTS0045362,16
RTS0045363,11
RTS0045364,24
RTS0045365,16
RTS0045366,21
RTS0045367,12
RTS0045368,14
RTS0045369,14
RTS0045370,17
RTS0045371,17
RTS0045372,21
RTS0045373,19
RTS0045374,31
RTS0045375,24
RTS0045376,63
RTS0045377,24
RTS0045378,50
RTS0045379,54
RTS0045380,26
RTS0045381,12
RTS0045382,9
RTS0045383,10
RTS0045384,10
RTS0045385,6
RTS0045386,13
RTS0045387,18
RTS0045388,19
RTS0045389,9
RTS0045390,13
RTS0045391,8
RTS0045392,14
RTS0045393,9
RTS0045394,5
RTS0045395,8
RTS0045396,13
RTS0045397,16
RTS0045398,12
RTS0045399,25
RTS0045400,19
RTS0045401,15
RTS0045402,16
RTS0045403,21
RTS0045404,20
RTS0045405,8
RTS0045406,24
RTS0045407,32
RTS0045408,14
RTS0045409,32
RTS0045410,23
RTS0045411,40
RTS0045412,50
RTS0045413,41
RTS0045414,45
RTS0045415,38
RTS0045416,7
RTS0045417,13
RTS0045418,7
RTS0045419,14
RTS0045420,13
RTS0045421,1620
RTS0045422,1348
RTS0045423,1302
RTS0045424,1641
RTS0045425,1463
RTS0045426,11
RTS0045427,19
RTS0045428,14
RTS0045429,12
RTS0045430,8
RTS0045431,24
RTS0045432,28
RTS0045433,25
RTS0045434,19
RTS0045435,10
RTS0045436,37
RTS0045437,47
RTS0045438,38
RTS0045439,52
RTS0045440,36
RTS0045441,271
RTS0045442,245
RTS0045443,226
RTS0045444,189
RTS0045445,175
RTS0045446,89
RTS0045447,115
RTS0045448,78
RTS0045449,65
RTS0045450,38
RTS0045451,46
RTS0045452,41
RTS0045453,26
RTS0045454,33
RTS0045455,32
RTS0045456,23
RTS0045457,30
RTS0045458,37
RTS0045459,17
RTS0045460,19
RTS0045461,18
RTS0045462,20
RTS0045463,11
RTS0045464,8
RTS0045465,13
RTS0045466,22
RTS0045467,28
RTS0045468,15
RTS0045469,24
RTS0045470,15
RTS0045471,73
RTS0045472,36
RTS0045473,42
RTS0045474,81
RTS0045475,68
RTS0045476,39
RTS0045477,49
RTS0045478,39
RTS0045479,42
RTS0045480,40
RTS0045481,28
RTS0045482,25
RTS0045483,20
RTS0045484,29
RTS0045485,34
RTS0045486,6
RTS0045487,15
RTS0045488,12
RTS0045489,17
RTS0045490,19
RTS0045491,71
RTS0045492,100
RTS0045493,68
RTS0045494,41
RTS0045495,52
RTS0045496,19
RTS0045497,44
RTS0045498,65
RTS0045499,66
RTS0045500,70
RTS0045501,53
RTS0045502,71
RTS0045503,63
RTS0045504,59
RTS0045505,48
RTS0045506,1149
RTS0045507,1183
RTS0045508,940
RTS0045509,1144
RTS0045510,860
RTS0045511,17
RTS0045512,10
RTS0045513,8
RTS0045514,11
RTS0045515,13
RTS0045516,50
RTS0045517,44
RTS0045518,62
RTS0045519,54
RTS0045520,42
RTS0045521,14
RTS0045522,23
RTS0045523,13
RTS0045524,19
RTS0045525,15
RTS0045526,28
RTS0045527,34
RTS0045528,20
RTS0045529,31
RTS0045530,29
RTS0045531,23
RTS0045532,27
RTS0045533,27
RTS0045534,18
RTS0045535,10
RTS0045536,85
RTS0045537,61
RTS0045538,43
RTS0045539,67
RTS0045540,70
RTS0045541,29
RTS0045542,26
RTS0045543,46
RTS0045544,18
RTS0045545,39
RTS0045546,72
RTS0045547,67
RTS0045548,76
RTS0045549,74
RTS0045550,58
RTS0045551,27
RTS0045552,18
RTS0045553,19
RTS0045554,23
RTS0045555,9
RTS0045556,79
RTS0045557,56
RTS0045558,74
RTS0045559,76
RTS0045560,59
RTS0045561,17
RTS0045562,17
RTS0045563,12
RTS0045564,17
RTS0045565,9
RTS0045566,32
RTS0045567,18
RTS0045568,24
RTS0045569,16
RTS0045570,24
RTS0045571,13
RTS0045572,9
RTS0045573,6
RTS0045574,13
RTS0045575,7
RTS0045576,33
RTS0045577,21
RTS0045578,25
RTS0045579,31
RTS0045580,40
RTS0045581,35
RTS0045582,24
RTS0045583,22
RTS0045584,27
RTS0045585,13
RTS0045586,22
RTS0045587,40
RTS0045588,29
RTS0045589,29
RTS0045590,25
RTS0045592,234
RTS0045593,254
RTS0045594,259
RTS0045595,279
RTS0045596,52
RTS0045597,86
RTS0045598,96
RTS0045599,90
RTS0045600,68
RTS0045601,8
RTS0045602,17
RTS0045603,10
RTS0045604,13
RTS0045606,32
RTS0045607,24
RTS0045608,15
RTS0045609,29
RTS0045610,31
RTS0045611,7
RTS0045612,16
RTS0045613,16
RTS0045614,10
RTS0045615,20
RTS0045616,12
RTS0045617,14
RTS0045618,11
RTS0045619,20
RTS0045620,24
RTS0045621,25
RTS0045622,29
RTS0045623,22
RTS0045624,19
RTS0045625,30
RTS0045626,6
RTS0045627,5
RTS0045628,14
RTS0045629,12
RTS0045630,10
RTS0045631,8
RTS0045632,4
RTS0045633,10
RTS0045634,9
RTS0045635,5
RTS0045636,14
RTS0045637,10
RTS0045638,15
RTS0045639,14
RTS0045640,12
RTS0045641,7
RTS0045642,11
RTS0045643,13
RTS0045644,11
RTS0045645,13
RTS0045646,6
RTS0045647,14
RTS0045648,6
RTS0045649,9
RTS0045650,9
RTS0045651,17
RTS0045652,25
RTS0045653,39
RTS0045654,40
RTS0045655,34
RTS0045656,14
RTS0045657,17
RTS0045658,30
RTS0045659,28
RTS0045660,22
RTS0045661,116
RTS0045662,59
RTS0045663,56
RTS0045664,79
RTS0045665,81
RTS0045666,3
RTS0045667,18
RTS0045668,13
RTS0045669,15
RTS0045670,10
RTS0045671,39
RTS0045672,31
RTS0045673,37
RTS0045674,14
RTS0045675,39
RTS0045676,148
RTS0045677,137
RTS0045678,180
RTS0045679,118
RTS0045680,179
RTS0045681,15
RTS0045682,18
RTS0045683,14
RTS0045684,14
RTS0045685,13
RTS0045687,15
RTS0045688,11
RTS0045689,10
RTS0045690,10
RTS0045691,9
RTS0045692,13
RTS0045693,10
RTS0045694,22
RTS0045695,7
RTS0045696,65
RTS0045697,61
RTS0045698,67
RTS0045699,54
RTS0045700,74
RTS0045701,15
RTS0045702,16
RTS0045703,16
RTS0045704,10
RTS0045705,15
RTS0045706,27
RTS0045707,19
RTS0045708,18
RTS0045709,10
RTS0045710,23
RTS0045711,5
RTS0045712,10
RTS0045713,16
RTS0045714,14
RTS0045715,7
RTS0045716,39
RTS0045717,35
RTS0045718,22
RTS0045719,26
RTS0045720,34
RTS0045721,67
RTS0045722,78
RTS0045723,86
RTS0045724,62
RTS0045725,44
RTS0045726,19
RTS0045727,26
RTS0045728,28
RTS0045729,22
RTS0045730,10
RTS0045731,85
RTS0045732,72
RTS0045733,49
RTS0045734,99
RTS0045735,77
RTS0045736,213
RTS0045737,337
RTS0045738,336
RTS0045739,331
RTS0045740,232
RTS0045741,89
RTS0045742,44
RTS0045743,71
RTS0045744,91
RTS0045745,83
RTS0045746,136
RTS0045747,123
RTS0045748,146
RTS0045749,62
RTS0045750,74
RTS0045751,55
RTS0045752,27
RTS0045753,53
RTS0045754,71
RTS0045755,55
RTS0045756,58
RTS0045757,51
RTS0045758,71
RTS0045759,61
RTS0045760,53
RTS0045761,18
RTS0045762,28
RTS0045763,24
RTS0045764,13
RTS0045765,12
RTS0045766,31
RTS0045767,24
RTS0045768,38
RTS0045769,39
RTS0045770,38
RTS0045771,17
RTS0045772,21
RTS0045773,19
RTS0045774,11
RTS0045775,22
RTS0045776,21
RTS0045777,15
RTS0045778,12
RTS0045779,23
RTS0045780,17
RTS0045781,49
RTS0045782,72
RTS0045783,74
RTS0045784,62
RTS0045785,72
RTS0045786,11
RTS0045787,17
RTS0045788,28
RTS0045789,20
RTS0045790,20
RTS0045791,3
RTS0045792,15
RTS0045793,7
RTS0045794,9
RTS0045795,10
RTS0045796,16
RTS0045797,9
RTS0045798,11
RTS0045799,9
RTS0045800,8
RTS0045801,10
RTS0045802,10
RTS0045803,11
RTS0045804,9
RTS0045805,14
RTS0045806,84
RTS0045807,57
RTS0045808,52
RTS0045809,66
RTS0045810,34
RTS0045811,23
RTS0045812,26
RTS0045813,20
RTS0045814,32
RTS0045815,43
RTS0045816,23
RTS0045817,34
RTS0045818,25
RTS0045819,21
RTS0045820,25
RTS0045821,80
RTS0045822,45
RTS0045823,42
RTS0045824,71
RTS0045825,45
RTS0045826,54
RTS0045827,48
RTS0045828,45
RTS0045829,44
RTS0045830,40
RTS0045831,16
RTS0045832,24
RTS0045833,25
RTS0045834,17
RTS0045835,23
RTS0045836,147
RTS0045837,150
RTS0045838,120
RTS0045840,67
RTS0045841,109
RTS0045842,81
RTS0045843,48
RTS0045844,52
RTS0045845,92
RTS0045846,375
RTS0045848,126
RTS0045849,462
RTS0045851,15
RTS0045852,10
RTS0045853,15
RTS0045854,10
RTS0045855,16
RTS0045856,13
RTS0045857,8
RTS0045858,9
RTS0045859,22
RTS0045860,13
RTS0045861,23
RTS0045862,26
RTS0045863,76
RTS0045864,82
RTS0045865,103
RTS0045866,127
RTS0045867,6
RTS0045868,6
RTS0045869,10
RTS0045870,7
RTS0045871,1
RTS0045872,8
RTS0045873,12
RTS0045874,12
RTS0045875,9
RTS0045876,2
RTS0045877,6
RTS0045878,11
RTS0045879,15
RTS0045880,15
RTS0045881,9
RTS0045882,25
RTS0045883,14
RTS0045884,15
RTS0045885,3
RTS0045886,17
RTS0045887,20
RTS0045888,8
RTS0045889,10
RTS0045890,15
RTS0045891,11
RTS0045892,18
RTS0045893,9
RTS0045894,10
RTS0045895,17
RTS0045896,28
RTS0045897,20
RTS0045898,22
RTS0045899,51
RTS0045900,49
RTS0045901,25
RTS0045902,27
RTS0045903,23
RTS0045904,16
RTS0045905,26
RTS0045906,19
RTS0045907,13
RTS0045908,5
RTS0045909,5
RTS0045910,10
RTS0045911,4
RTS0045912,10
RTS0045913,11
RTS0045914,8
RTS0045915,5
RTS0045916,10
RTS0045917,4
RTS0045918,10
RTS0045919,12
RTS0045920,9
RTS0045921,11
RTS0045922,12
RTS0045923,7
RTS0045924,9
RTS0045925,10
RTS0045926,22
RTS0045927,10
RTS0045928,11
RTS0045929,11
RTS0045930,71
RTS0045931,59
RTS0045932,33
RTS0045933,7
RTS0045935,13
RTS0045939,12
RTS0045940,16
RTS0045941,10
RTS0045942,7
RTS0045943,14
RTS0045944,5
RTS0045945,25
RTS0045946,7
RTS0045947,12
RTS0045948,9
RTS0045949,23
RTS0045950,46
RTS0045951,45
RTS0045952,32
RTS0045953,28
RTS0045954,44
RTS0045955,18
RTS0045956,9
RTS0045957,7
RTS0045958,12
RTS0045959,12
RTS0045960,9
RTS0045961,8
RTS0045962,8
RTS0045963,14
RTS0045964,5
RTS0045965,15
RTS0045966,12
RTS0045967,8
RTS0045968,5
RTS0045969,21
RTS0045970,43
RTS0045971,45
RTS0045972,7
RTS0045973,14
RTS0045974,9
RTS0045975,7
RTS0045976,11
RTS0045977,7
RTS0045978,13
RTS0045979,35
RTS0045980,21
RTS0045981,34
RTS0045982,39
RTS0045983,30
RTS0045984,31
RTS0045985,24
RTS0045986,13
RTS0045987,28
RTS0045988,26
RTS0045989,8
RTS0045990,17
RTS0045991,54
RTS0045992,31
RTS0045993,33
RTS0045994,16
RTS0045995,11
RTS0045996,21
RTS0045997,12
RTS0045998,10
RTS0045999,9
RTS0046000,4
RTS0046001,15
RTS0046002,9
RTS0046003,8
RTS0046004,10
RTS0046005,26
RTS0046006,22
RTS0046007,34
RTS0046008,25
RTS0046009,31
RTS0046010,12
RTS0046011,10
RTS0046012,11
RTS0046013,18
RTS0046014,16
RTS0046015,13
RTS0046016,15
RTS0046017,13
RTS0046018,14
RTS0046019,8
RTS0046020,25
RTS0046021,28
RTS0046022,36
RTS0046023,28
RTS0046024,29
RTS0046025,26
RTS0046026,12
RTS0046027,20
RTS0046028,7
RTS0046029,7
RTS0046030,9
RTS0046031,5
RTS0046032,8
RTS0046033,8
RTS0046034,7
RTS0046035,12
RTS0046036,8
RTS0046037,11
RTS0046038,7
RTS0046039,9
RTS0046040,7
RTS0046041,10
RTS0046042,6
RTS0046043,6
RTS0046044,11
RTS0046045,17
RTS0046046,11
RTS0046047,15
RTS0046048,40
RTS0046049,40
RTS0046050,30
RTS0046051,40
RTS0046052,27
RTS0046053,31
RTS0046054,40
RTS0046055,35
RTS0046056,11
RTS0046057,11
RTS0046058,17
RTS0046059,15
RTS0046060,8
RTS0046061,15
RTS0046062,19
RTS0046063,31
RTS0046064,33
RTS0046065,43
RTS0046066,54
RTS0046067,38
RTS0046068,13
RTS0046069,12
RTS0046070,3
RTS0046071,14
RTS0046072,15
RTS0046073,9
RTS0046074,13
RTS0046075,12
RTS0046076,11
RTS0046077,13
RTS0046078,9
RTS0046079,8
RTS0046080,9
RTS0046081,9
RTS0046082,56
RTS0046083,22
RTS0046084,46
RTS0046085,15
RTS0046086,18
RTS0046087,19
RTS0046088,20
RTS0046089,9
RTS0046090,18
RTS0046091,12
RTS0046092,16
RTS0046093,17
RTS0046094,7
RTS0046095,3
RTS0046096,11
RTS0046097,8
RTS0046098,12
RTS0046099,12
RTS0046100,8
RTS0046101,6
RTS0046102,12
RTS0046103,7
RTS0046104,13
RTS0046105,12
RTS0046106,11
RTS0046107,12
RTS0046108,10
RTS0046109,8
RTS0046110,15
RTS0046111,12
RTS0046112,26
RTS0046113,23
RTS0046114,13
RTS0046115,34
RTS0046116,35
RTS0046117,44
RTS0046119,9
RTS0046121,16
RTS0046122,19
RTS0046123,16
RTS0046124,11
RTS0046125,15
RTS0046126,11
RTS0046127,11
RTS0046128,29
RTS0046129,26
RTS0046130,26
RTS0046131,13
RTS0046132,40
RTS0046133,57
RTS0046134,42
RTS0046135,23
RTS0046136,88
RTS0046137,164
RTS0046138,20
RTS0046140,29
RTS0046141,29
RTS0046142,41
RTS0046143,48
RTS0046144,44
RTS0046145,12
RTS0046146,12
RTS0046147,9
RTS0046148,7
RTS0046149,8
RTS0046150,5
RTS0046152,9
RTS0046153,9
RTS0046154,4
RTS0046155,15
RTS0046156,4
RTS0046157,11
RTS0046158,5
RTS0046159,13
RTS0046160,14
RTS0046161,13
RTS0046162,8
RTS0046163,13
RTS0046164,38
RTS0046165,27
RTS0046166,24
RTS0046167,35
RTS0046168,3
RTS0046169,9
RTS0046170,10
RTS0046171,8
RTS0046172,4
RTS0046173,6
RTS0046174,10
RTS0046175,14
RTS0046176,7
RTS0046177,9
RTS0046178,7
RTS0046179,15
RTS0046180,15
RTS0046181,10
RTS0046182,9
RTS0046183,32
RTS0046184,31
RTS0046185,42
RTS0046186,63
RTS0046187,79
RTS0046188,78
RTS0046191,21
RTS0046193,3
RTS0046194,13
RTS0046195,15
RTS0046196,12
RTS0046197,9
RTS0046198,8
RTS0046199,12
RTS0046200,12
RTS0046201,8
RTS0046202,64
RTS0046203,52
RTS0046204,44
RTS0046205,42
RTS0046206,11
RTS0046207,9
RTS0046208,12
RTS0046209,5
RTS0046210,9
RTS0046211,11
RTS0046212,7
RTS0046213,156
RTS0046214,148
RTS0046215,110
RTS0046216,138
RTS0046217,191
RTS0046218,14
RTS0046219,10
RTS0046220,14
RTS0046221,13
RTS0046222,12
RTS0046223,9
RTS0046224,8
RTS0046225,24
RTS0046226,20
RTS0046227,16
RTS0046228,18
RTS0046229,16
RTS0046230,9
RTS0046231,3
RTS0046232,16
RTS0046233,13
RTS0046234,10
RTS0046235,7
RTS0046236,7
RTS0046237,12
RTS0046238,2
RTS0046239,10
RTS0046240,15
RTS0046241,11
RTS0046242,7
RTS0046243,15
RTS0046244,18
RTS0046245,4
RTS0046246,16
RTS0046247,10
RTS0046248,11
RTS0046249,11
RTS0046250,13
RTS0046251,11
RTS0046252,60
RTS0046253,54
RTS0046254,52
RTS0046255,12
RTS0046256,6
RTS0046257,12
RTS0046258,12
RTS0046259,13
RTS0046260,11
RTS0046261,18
RTS0046262,16
RTS0046263,17
RTS0046264,12
RTS0046265,11
RTS0046266,8
RTS0046267,15
RTS0046268,74
RTS0046269,80
RTS0046270,75
RTS0046271,45
RTS0046272,61
RTS0046273,4
RTS0046274,15
RTS0046275,2
RTS0046276,5
RTS0046277,7
RTS0046278,7
RTS0046279,6
RTS0046280,11
RTS0046281,9
RTS0046282,19
RTS0046283,25
RTS0046284,12
RTS0046285,12
RTS0046286,3
RTS0046287,9
RTS0046288,12
RTS0046289,16
RTS0046290,6
RTS0046291,5
RTS0046292,9
RTS0046293,17
RTS0046294,10
RTS0046295,34
RTS0046296,12
RTS0046297,21
RTS0046298,12
RTS0046299,10
RTS0046300,15
RTS0046301,15
RTS0046302,8
RTS0046303,8
RTS0046304,5
RTS0046305,14
RTS0046306,7
RTS0046307,12
RTS0046308,10
RTS0046309,12
RTS0046310,9
RTS0046311,11
RTS0046312,9
RTS0046313,11
RTS0046314,10
RTS0046315,13
RTS0046316,13
RTS0046317,13
RTS0046318,8
RTS0046319,7
RTS0046320,19
RTS0046321,18
RTS0046322,16
RTS0046323,11
RTS0046324,11
RTS0046325,10
RTS0046326,7
RTS0046327,10
RTS0046328,17
RTS0046329,49
RTS0046330,36
RTS0046331,47
RTS0046332,26
RTS0046333,63
RTS0046334,18
RTS0046335,20
RTS0046336,24
RTS0046342,8
RTS0046343,10
RTS0046344,13
RTS0046345,5
RTS0046346,6
RTS0046347,109
RTS0046348,146
RTS0046349,128
RTS0046350,17
RTS0046351,8
RTS0046352,12
RTS0046353,12
RTS0046354,14
RTS0046355,13
RTS0046356,23
RTS0046357,22
RTS0046358,16
RTS0046359,24
RTS0046360,17
RTS0046361,3
RTS0046362,17
RTS0046363,12
RTS0046364,10
RTS0046365,12
RTS0046366,3
RTS0046367,8
RTS0046368,11
RTS0046369,15
RTS0046370,10
RTS0046371,9
RTS0046372,13
RTS0046373,5
RTS0046374,11
RTS0046375,11
RTS0046376,10
RTS0046377,8
RTS0046378,16
RTS0046379,8
RTS0046380,10
RTS0046381,14
RTS0046382,7
RTS0046383,11
RTS0046384,17
RTS0046385,14
RTS0046386,8
RTS0046387,5
RTS0046388,10
RTS0046389,17
RTS0046390,20
RTS0046391,17
RTS0046392,6
RTS0046393,7
RTS0046394,12
RTS0046395,9
RTS0046396,6
RTS0046397,8
RTS0046398,24
RTS0046399,27
RTS0046400,31
RTS0046401,14
RTS0046402,14
RTS0046403,13
RTS0046404,18
RTS0046405,16
RTS0046406,11
RTS0046407,10
RTS0046408,14
RTS0046409,12
RTS0046410,35
RTS0046411,17
RTS0046412,40
RTS0046413,119
RTS0046414,663
RTS0046415,135
RTS0046416,6
RTS0046417,22
RTS0046418,9
RTS0046419,13
RTS0046420,37
RTS0046421,38
RTS0046422,9
RTS0046423,10
RTS0046424,7
RTS0046425,12
RTS0046426,17
RTS0046427,13
RTS0046428,10
RTS0046429,9
RTS0046430,7
RTS0046431,8
RTS0046432,21
RTS0046433,14
RTS0046434,17
RTS0046435,112
RTS0046439,55
RTS0046440,75
RTS0046441,60
RTS0046442,39
RTS0046443,58
RTS0046444,10
RTS0046445,9
RTS0046446,5
RTS0046447,6
RTS0046448,12
RTS0046449,51
RTS0046450,80
RTS0046451,24
RTS0046452,55
RTS0046453,49
RTS0046454,68
RTS0046455,48
RTS0046456,37
RTS0046457,77
RTS0046458,26
RTS0046459,73
RTS0046460,82
RTS0046461,13
RTS0046462,22
RTS0046463,16
RTS0046464,4
RTS0046466,12
RTS0046468,7
RTS0046469,8
RTS0046470,10
RTS0046471,7
RTS0046472,9
RTS0046473,11
RTS0046474,2
RTS0046475,14
RTS0046476,9
RTS0046477,7
RTS0046478,9
RTS0046479,9
RTS0046480,4
RTS0046481,10
RTS0046482,13
RTS0046483,13
RTS0046484,8
RTS0046485,12
RTS0046486,5
RTS0046487,10
RTS0046488,14
RTS0046489,8
RTS0046490,10
RTS0046491,15
RTS0046492,13
RTS0046493,7
RTS0046494,6
RTS0046495,12
RTS0046496,32
RTS0046497,29
RTS0046498,18
RTS0046499,86
RTS0046500,83
RTS0046501,65
RTS0046502,22
RTS0046503,40
RTS0046504,25
RTS0046505,7
RTS0046506,15
RTS0046507,13
RTS0046508,11
RTS0046509,6
RTS0046510,14
RTS0046511,14
RTS0046512,13
RTS0046513,18
RTS0046514,3
RTS0046515,9
RTS0046516,25
RTS0046517,27
RTS0046518,14
RTS0046519,13
RTS0046520,9
RTS0046521,6
RTS0046522,9
RTS0046524,14
RTS0046525,10
RTS0046526,16
RTS0046527,22
RTS0046528,15
RTS0046529,15
RTS0046530,12
RTS0046531,14
RTS0046532,8
RTS0046533,11
RTS0046534,15
RTS0046535,6
RTS0046536,10
RTS0046537,13
RTS0046538,19
RTS0046539,12
RTS0046540,15
RTS0046541,16
RTS0046542,21
RTS0046543,17
RTS0046544,11
RTS0046545,54
RTS0046546,10
RTS0046548,11
RTS0046549,48
RTS0046550,18
RTS0046551,19
RTS0046552,15
RTS0046553,17
RTS0046554,13
RTS0046555,10
RTS0046556,5
RTS0046557,12
RTS0046558,9
RTS0046559,10
RTS0046560,7
RTS0046561,6
RTS0046562,5
RTS0046563,9
RTS0046564,10
RTS0046565,12
RTS0046566,8
RTS0046567,11
RTS0046568,17
RTS0046569,19
RTS0046570,18
RTS0046571,8
RTS0046572,14
RTS0046573,25
RTS0046574,11
RTS0046575,12
RTS0046577,4
RTS0046578,8
RTS0046580,23
RTS0046581,18
RTS0046582,26
RTS0046583,6
RTS0046584,20
RTS0046585,11
RTS0046586,3
RTS0046587,17
RTS0046588,16
RTS0046589,13
RTS0046590,13
RTS0046591,16
RTS0046592,20
RTS0046593,23
RTS0046594,17
RTS0046595,16
RTS0046596,16
RTS0046597,13
RTS0046598,14
RTS0046599,7
RTS0046600,40
RTS0046601,41
RTS0046602,35
RTS0046603,30
RTS0046604,14
RTS0046605,10
RTS0046606,9
RTS0046607,28
RTS0046608,61
RTS0046609,34
RTS0046610,9
RTS0046611,13
RTS0046612,6
RTS0046613,8
RTS0046614,6
RTS0046615,7
RTS0046616,8
RTS0046617,18
RTS0046618,12
RTS0046619,13
RTS0046620,7
RTS0046621,13
RTS0046622,29
RTS0046623,30
RTS0046624,19
RTS0046625,13
RTS0046626,15
RTS0046627,11
RTS0046628,36
RTS0046629,8
RTS0046630,14
RTS0046631,12
RTS0046632,34
RTS0046633,17
RTS0046634,27
RTS0046635,22
RTS0046636,26
RTS0046637,25
RTS0046638,7
RTS0046639,9
RTS0046640,15
RTS0046641,10
RTS0046642,16
RTS0046643,9
RTS0046644,15
RTS0046645,9
RTS0046646,11
RTS0046647,15
RTS0046648,22
RTS0046649,20
RTS0046650,8
RTS0046651,26
RTS0046652,20
RTS0046653,27
RTS0046654,24
RTS0046655,39
RTS0046656,10
RTS0046657,8
RTS0046658,17
RTS0046659,14
RTS0046660,5
RTS0046661,22
RTS0046662,16
RTS0046663,23
RTS0046664,7
RTS0046665,15
RTS0046666,11
RTS0046667,19
RTS0046668,12
RTS0046669,13
RTS0046670,13
RTS0046671,7
RTS0046672,11
RTS0046673,14
RTS0046674,8
RTS0046675,14
RTS0046676,7
RTS0046677,9
RTS0046678,9
RTS0046679,4
RTS0046680,10
RTS0046681,5
RTS0046682,10
RTS0046683,5
RTS0046684,5
RTS0046685,6
RTS0046686,13
RTS0046687,19
RTS0046688,9
RTS0046689,14
RTS0046690,9
RTS0046691,12
RTS0046692,12
RTS0046693,9
RTS0046694,15
RTS0046695,9
RTS0046696,11
RTS0046697,13
RTS0046698,12
RTS0046699,54
RTS0046700,74
RTS0046701,98
RTS0046702,56
RTS0046703,226
RTS0046704,399
RTS0046705,363
RTS0046706,235
RTS0046707,367
RTS0046708,280
RTS0046709,15
RTS0046710,14
RTS0046711,20
RTS0046712,10
RTS0046713,27
RTS0046714,28
RTS0046715,12
RTS0046716,27
RTS0046717,44
RTS0046718,4
RTS0046719,12
RTS0046720,8
RTS0046721,10
RTS0046722,12
RTS0046723,17
RTS0046724,13
RTS0046725,4
RTS0046726,11
RTS0046727,15
RTS0046728,6
RTS0046729,14
RTS0046730,13
RTS0046731,15
RTS0046732,9
RTS0046733,11
RTS0046734,9
RTS0046735,11
RTS0046736,9
RTS0046737,11
RTS0046738,5
RTS0046739,11
RTS0046740,12
RTS0046741,10
RTS0046742,6
RTS0046743,28
RTS0046744,10
RTS0046745,29
RTS0046746,8
RTS0046747,13
RTS0046748,20
RTS0046749,13
RTS0046750,7
RTS0046751,8
RTS0046752,7
RTS0046753,7
RTS0046754,15
RTS0046755,11
RTS0046756,18
RTS0046757,7
RTS0046758,13
RTS0046759,46
RTS0046760,23
RTS0046761,22
RTS0046763,27
RTS0046764,20
RTS0046765,11
RTS0046766,10
RTS0046767,8
RTS0046768,55
RTS0046769,75
RTS0046770,80
RTS0046771,21
RTS0046772,15
RTS0046773,15
RTS0046774,5
RTS0046775,18
RTS0046777,11
RTS0046778,11
RTS0046779,11
RTS0046780,15
RTS0046781,17
RTS0046782,9
RTS0046783,5
RTS0046784,7
RTS0046785,14
RTS0046790,50
RTS0046791,27
RTS0046792,42
RTS0046793,7
RTS0046794,14
RTS0046795,11
RTS0046796,10
RTS0046797,7
RTS0046798,6
RTS0046799,11
RTS0046800,8
RTS0046801,460
RTS0046802,288
RTS0046803,2
RTS0046804,8
RTS0046805,25
RTS0046806,23
RTS0046807,12
RTS0046808,13
RTS0046809,7
RTS0046810,17
RTS0046811,3
RTS0046812,8
RTS0046813,10
RTS0046814,10
RTS0046815,18
RTS0046816,13
RTS0046817,11
RTS0046818,5
RTS0046819,24
RTS0046820,10
RTS0046821,3
RTS0046822,4
RTS0046823,6
RTS0046824,23
RTS0046825,22
RTS0046826,6
RTS0046827,7
RTS0046828,12
RTS0046829,5
RTS0046830,15
RTS0046831,24
RTS0046832,16
RTS0046833,8
RTS0046835,4
RTS0046836,312
RTS0046837,564
RTS0046838,44
RTS0046839,158
RTS0046840,10
RTS0046841,5
RTS0046842,48
RTS0046843,63
RTS0046846,14
RTS0046849,15
RTS0046850,30
RTS0046851,81
RTS0046852,23
RTS0046853,34
RTS0046854,13
RTS0046855,12
RTS0046856,9
RTS0046857,22
RTS0046858,13
RTS0046859,11
RTS0046860,30
RTS0046861,13
RTS0046862,10
RTS0046863,10
RTS0046864,9
RTS0046866,12
RTS0046867,6
RTS0046868,12
RTS0046869,28
RTS0046870,38
RTS0046871,135
RTS0046872,431
RTS0046873,7
RTS0046874,8
RTS0046875,12
RTS0046876,8
RTS0046877,26
RTS0046878,17
RTS0046879,9
RTS0046880,14
RTS0046881,15
RTS0046882,19
RTS0046885,13
RTS0046886,15
RTS0046887,8
RTS0046889,7
RTS0046890,13
RTS0046891,14
RTS0046892,9
RTS0046893,11
RTS0046894,14
RTS0046895,8
RTS0046897,18
RTS0046898,7
RTS0046899,21
RTS0046900,27
RTS0046902,17
RTS0046903,64
RTS0046904,21
RTS0046905,12
RTS0046906,44
RTS0046907,16
RTS0046908,8
RTS0046909,6
RTS0046910,2
RTS0046911,17
RTS0046912,8
RTS0046913,13
RTS0046914,18
RTS0046915,11
RTS0046916,17
RTS0046918,717
RTS0046919,1096
RTS0046920,33
RTS0046921,12
RTS0046922,11
RTS0046923,45
RTS0046924,29
RTS0046925,13
RTS0046926,4
RTS0046927,7
RTS0046928,13
RTS0046929,13
RTS0046930,16
RTS0046931,5
RTS0046933,10
RTS0046934,28
RTS0046935,35
RTS0046936,13
RTS0046937,12
RTS0046938,150
RTS0046939,10
RTS0046940,19
RTS0046941,8
RTS0046942,14
RTS0046943,24
RTS0046944,11
RTS0046946,30
RTS0046947,7
RTS0046948,11
RTS0046949,7
RTS0046950,9
RTS0046951,9
RTS0046952,10
RTS0046954,10
RTS0046955,9
RTS0046956,22
RTS0046957,8
RTS0046958,12
RTS0046959,8
RTS0046960,12
RTS0046961,29
RTS0046962,26
RTS0046963,17
RTS0046965,14
RTS0046966,26
RTS0046967,15
RTS0046968,11
RTS0047054,7
RTS0047055,15
RTS0047056,13
RTS0047057,9
RTS0047058,9
RTS0047060,29
RTS0047061,21
RTS0047062,28
RTS0047063,29
RTS0047064,32
RTS0047065,15
RTS0047066,18
RTS0047067,34
RTS0047068,19
RTS0047069,24
RTS0047070,38
RTS0047071,39
RTS0047072,34
RTS0047073,40
RTS0047074,53
RTS0047075,24
RTS0047076,36
RTS0047077,37
RTS0047078,34
RTS0047079,15
RTS0047080,15
RTS0047081,20
RTS0047082,15
RTS0047083,16
RTS0047084,14
RTS0047085,8
RTS0047086,10
RTS0047087,11
RTS0047088,11
RTS0047089,9
RTS0047091,7
RTS0047092,13
RTS0047093,15
RTS0047094,9
RTS0047095,7
RTS0047096,9
RTS0047097,3
RTS0047098,10
RTS0047099,6
RTS0047100,10
RTS0047101,15
RTS0047102,8
RTS0047103,11
RTS0047104,6
RTS0047105,48
RTS0047106,53
RTS0047107,35
RTS0047108,61
RTS0047109,25
RTS0047110,16
RTS0047111,9
RTS0047112,14
RTS0047113,26
RTS0047114,14
RTS0047115,18
RTS0047116,35
RTS0047117,23
RTS0047118,17
RTS0047119,28
RTS0047120,12
RTS0047121,10
RTS0047122,19
RTS0047123,9
RTS0047124,11
RTS0047125,11
RTS0047126,9
RTS0047127,9
RTS0047128,4
RTS0047129,12
RTS0047130,10
RTS0047131,6
RTS0047132,16
RTS0047133,14
RTS0047134,10
RTS0047135,49
RTS0047136,59
RTS0047137,31
RTS0047138,42
RTS0047139,37
RTS0047140,6
RTS0047141,11
RTS0047142,12
RTS0047143,13
RTS0047144,10
RTS0047145,34
RTS0047146,24
RTS0047147,36
RTS0047148,16
RTS0047149,25
RTS0047150,29
RTS0047151,21
RTS0047152,50
RTS0047153,26
RTS0047154,52
RTS0047156,9
RTS0047157,13
RTS0047158,11
RTS0047159,8
RTS0047160,3
RTS0047165,16
RTS0047166,6
RTS0047167,7
RTS0047168,8
RTS0047169,8
RTS0047170,9
RTS0047171,37
RTS0047172,21
RTS0047173,35
RTS0047174,28
RTS0047175,21
RTS0047176,6
RTS0047177,12
RTS0047178,14
RTS0047179,14
RTS0047180,18
RTS0047181,16
RTS0047182,18
RTS0047183,24
RTS0047184,16
RTS0047185,17
RTS0047186,14
RTS0047187,8
RTS0047188,6
RTS0047189,6
RTS0047190,12
RTS0047191,11
RTS0047192,14
RTS0047193,20
RTS0047194,13
RTS0047195,23
RTS0047196,25
RTS0047197,21
RTS0047198,13
RTS0047199,22
RTS0047200,28
RTS0047201,14
RTS0047202,23
RTS0047203,11
RTS0047204,15
RTS0047205,16
RTS0047206,14
RTS0047207,12
RTS0047208,324
RTS0047209,349
RTS0047210,419
RTS0047211,339
RTS0047212,171
RTS0047213,17
RTS0047214,14
RTS0047215,11
RTS0047216,9
RTS0047217,8
RTS0047218,58
RTS0047219,70
RTS0047220,43
RTS0047221,150
RTS0047222,113
RTS0047223,13
RTS0047225,29
RTS0047226,17
RTS0047229,13
RTS0047230,15
RTS0047231,15
RTS0047232,16
RTS0047233,4
RTS0047234,13
RTS0047235,16
RTS0047236,5
RTS0047237,14
RTS0047238,14
RTS0047239,9
RTS0047240,9
RTS0047241,10
RTS0047242,11
RTS0047243,11
RTS0047244,9
RTS0047245,6
RTS0047246,3
RTS0047247,12
RTS0047248,7
RTS0047249,11
RTS0047250,15
RTS0047252,24
RTS0047253,18
RTS0047254,24
RTS0047255,39
RTS0047256,32
RTS0047257,32
RTS0047258,34
RTS0047259,57
RTS0047260,40
RTS0047261,42
RTS0047262,29
RTS0047263,44
RTS0047264,25
RTS0047266,22
RTS0047267,76
RTS0047268,49
RTS0047269,63
RTS0047270,94
RTS0047271,111
RTS0047272,57
RTS0047273,63
RTS0047274,45
RTS0047276,10
RTS0047277,89
RTS0047278,90
RTS0047279,108
RTS0047280,66
RTS0047281,63
RTS0047282,90
RTS0047283,54
RTS0047284,49
RTS0047290,121
RTS0047291,212
RTS0047292,121
RTS0047293,105
RTS0047294,166
RTS0047295,6
RTS0047296,18
RTS0047297,13
RTS0047298,8
RTS0047299,10
RTS0047300,9
RTS0047301,11
RTS0047302,10
RTS0047303,8
RTS0047304,11
RTS0047305,36
RTS0047306,51
RTS0047307,69
RTS0047308,32
RTS0047309,48
RTS0047310,39
RTS0047311,37
RTS0047312,41
RTS0047313,33
RTS0047314,39
RTS0047315,57
RTS0047316,58
RTS0047317,46
RTS0047318,66
RTS0047319,47
RTS0047320,21
RTS0047321,32
RTS0047322,22
RTS0047323,50
RTS0047324,27
RTS0047325,20
RTS0047326,35
RTS0047327,25
RTS0047328,21
RTS0047329,22
RTS0047331,33
RTS0047332,31
RTS0047333,23
RTS0047334,34
RTS0047335,31
RTS0047336,32
RTS0047337,25
RTS0047338,33
RTS0047339,34
RTS0047340,63
RTS0047341,62
RTS0047342,77
RTS0047343,60
RTS0047344,51
RTS0047345,36
RTS0047346,31
RTS0047348,31
RTS0047349,24
RTS0047350,32
RTS0047351,36
RTS0047352,77
RTS0047353,62
RTS0047354,53
RTS0047356,21
RTS0047357,29
RTS0047358,15
RTS0047359,17
RTS0047360,17
RTS0047361,11
RTS0047362,32
RTS0047363,31
RTS0047364,15
RTS0047365,16
RTS0047366,14
RTS0047367,14
RTS0047368,7
RTS0047369,16
RTS0047370,10
RTS0047373,13
RTS0047374,10
RTS0047375,7
RTS0047376,24
RTS0047377,17
RTS0047378,29
RTS0047379,29
RTS0047380,26
RTS0047381,8
RTS0047382,4
RTS0047383,12
RTS0047384,8
RTS0047385,4
RTS0047386,17
RTS0047387,26
RTS0047388,23
RTS0047389,29
RTS0047390,26
RTS0047391,30
RTS0047392,24
RTS0047393,52
RTS0047394,9
RTS0047395,9
RTS0047396,43
RTS0047397,22
RTS0047398,10
RTS0047399,8
RTS0047400,10
RTS0047401,16
RTS0047402,26
RTS0047403,11
RTS0047404,28
RTS0047405,31
RTS0047406,22
RTS0047407,12
RTS0047408,21
RTS0047409,47
RTS0047410,42
RTS0047411,32
RTS0047412,25
RTS0047413,21
RTS0047414,28
RTS0047415,30
RTS0047417,22
RTS0047418,27
RTS0047419,28
RTS0047420,29
RTS0047421,13
RTS0047422,8
RTS0047423,9
RTS0047424,10
RTS0047425,14
RTS0047426,21
RTS0047427,25
RTS0047428,14
RTS0047429,20
RTS0047430,22
RTS0047431,14
RTS0047432,32
RTS0047433,34
RTS0047434,33
RTS0047435,40
RTS0047436,11
RTS0047437,1
RTS0047438,8
RTS0047439,9
RTS0047440,13
RTS0047441,33
RTS0047442,34
RTS0047445,35
RTS0047446,31
RTS0047447,9
RTS0047448,14
RTS0047449,4
RTS0047450,13
RTS0047451,9
RTS0047452,11
RTS0047453,11
RTS0047454,13
RTS0047455,4
RTS0047456,12
RTS0047457,15
RTS0047458,6
RTS0047459,15
RTS0047460,12
RTS0047461,19
RTS0047462,18
RTS0047463,19
RTS0047464,15
RTS0047465,9
RTS0047466,17
RTS0047467,19
RTS0047468,17
RTS0047469,10
RTS0047471,15
RTS0047472,9
RTS0047473,9
RTS0047474,8
RTS0047475,6
RTS0047476,9
RTS0047477,35
RTS0047479,34
RTS0047480,32
RTS0047481,60
RTS0047482,9
RTS0047483,11
RTS0047484,16
RTS0047485,16
RTS0047486,18
RTS0047487,9
RTS0047488,15
RTS0047489,16
RTS0047490,12
RTS0047491,14
RTS0047492,27
RTS0047493,20
RTS0047494,16
RTS0047495,21
RTS0047496,13
RTS0047497,21
RTS0047498,16
RTS0047499,20
RTS0047500,23
RTS0047501,14
RTS0047502,6
RTS0047503,7
RTS0047504,39
RTS0047505,37
RTS0047506,36
RTS0047507,16
RTS0047508,19
RTS0047509,14
RTS0047510,15
RTS0047511,16
RTS0047512,54
RTS0047513,9
RTS0047514,8
RTS0047515,59
RTS0047516,75
RTS0047517,52
RTS0047518,36
RTS0047520,46
RTS0047521,53
RTS0047522,21
RTS0047523,18
RTS0047524,15
RTS0047525,10
RTS0047526,15
RTS0047527,13
RTS0047528,11
RTS0047529,10
RTS0047530,15
RTS0047531,15
RTS0047532,12
RTS0047533,9
RTS0047534,4
RTS0047535,14
RTS0047536,11
RTS0047537,14
RTS0047538,81
RTS0047540,79
RTS0047541,74
RTS0047543,16
RTS0047544,17
RTS0047545,20
RTS0047546,17
RTS0047547,27
RTS0047548,47
RTS0047549,32
RTS0047550,23
RTS0047551,30
RTS0047552,27
RTS0047553,10
RTS0047558,16
RTS0047559,13
RTS0047560,8
RTS0047561,15
RTS0047562,8
RTS0047563,28
RTS0047564,29
RTS0047565,16
RTS0047566,17
RTS0047567,9
RTS0047568,14
RTS0047569,12
RTS0047570,12
RTS0047571,10
RTS0047572,8
RTS0047573,9
RTS0047574,17
RTS0047575,25
RTS0047576,6
RTS0047577,12
RTS0047578,8
RTS0047579,8
RTS0047580,13
RTS0047581,12
RTS0047582,7
RTS0047583,6
RTS0047584,8
RTS0047585,4
RTS0047586,11
RTS0047587,5
RTS0047588,12
RTS0047590,11
RTS0047591,5
RTS0047592,11
RTS0047593,14
RTS0047594,13
RTS0047595,17
RTS0047596,9
RTS0047597,19
RTS0047598,22
RTS0047599,18
RTS0047600,19
RTS0047601,53
RTS0047602,27
RTS0047603,5
RTS0047604,13
RTS0047606,14
RTS0047613,27
RTS0047614,21
RTS0047615,13
RTS0047616,34
RTS0047617,40
RTS0047618,4
RTS0047619,6
RTS0047620,5
RTS0047621,16
RTS0047622,6
RTS0047624,5
RTS0047625,6
RTS0047626,9
RTS0047627,5
RTS0047628,7
RTS0047629,9
RTS0047630,4
RTS0047631,5
RTS0047632,10
RTS0047633,5
RTS0047634,5
RTS0047635,7
RTS0047636,15
RTS0047637,6
RTS0047638,5
RTS0047639,13
RTS0047640,6
RTS0047641,7
RTS0047642,7
RTS0047643,5
RTS0047644,7
RTS0047645,6
RTS0047646,11
RTS0047647,4
RTS0047648,12
RTS0047649,12
RTS0047650,5
RTS0047651,4
RTS0047652,7
RTS0047653,3
RTS0047654,8
RTS0047656,11
RTS0047657,10
RTS0047658,8
RTS0047659,7
RTS0047660,8
RTS0047661,7
RTS0047662,11
RTS0047663,6
RTS0047664,9
RTS0047665,4
RTS0047666,7
RTS0047667,4
RTS0047668,5
RTS0047669,7
RTS0047670,11
RTS0047672,3
RTS0047673,7
RTS0047674,10
RTS0047675,12
RTS0047676,9
RTS0047677,6
RTS0047678,10
RTS0047679,8
RTS0047680,8
RTS0047681,7
RTS0047682,10
RTS0047684,7
RTS0047685,4
RTS0047686,5
RTS0047687,10
RTS0047688,5
RTS0047689,10
RTS0047691,10
RTS0047692,7
RTS0047693,9
RTS0047694,11
RTS0047695,6
RTS0047696,5
RTS0047697,9
RTS0047698,13
RTS0047699,7
RTS0047700,9
RTS0047701,15
RTS0047702,12
RTS0047703,33
RTS0047704,21
RTS0047705,13
RTS0047706,26
RTS0047707,15
RTS0047708,49
RTS0047709,31
RTS0047710,9
RTS0047711,16
RTS0047712,12
RTS0047713,18
RTS0047714,38
RTS0047715,25
RTS0047716,39
RTS0047717,29
RTS0047718,16
RTS0047720,21
RTS0047721,16
RTS0047722,21
RTS0047723,26
RTS0047724,48
RTS0047725,47
RTS0047726,47
RTS0047727,45
RTS0047728,42
RTS0047729,10
RTS0047730,15
RTS0047731,9
RTS0047732,8
RTS0047733,19
RTS0047734,10
RTS0047735,5
RTS0047736,17
RTS0047737,6
RTS0047738,10
RTS0047739,12
RTS0047740,11
RTS0047741,23
RTS0047742,15
RTS0047743,12
RTS0047744,77
RTS0047745,69
RTS0047746,29
RTS0047747,57
RTS0047748,48
RTS0047749,15
RTS0047750,9
RTS0047752,4
RTS0047753,11
RTS0047754,19
RTS0047755,23
RTS0047756,20
RTS0047757,19
RTS0047758,11
RTS0047759,6
RTS0047760,8
RTS0047761,7
RTS0047762,14
RTS0047763,9
RTS0047764,9
RTS0047765,13
RTS0047766,23
RTS0047767,5
RTS0047768,19
RTS0047769,23
RTS0047770,30
RTS0047771,30
RTS0047772,37
RTS0047773,32
RTS0047774,10
RTS0047775,7
RTS0047776,14
RTS0047777,10
RTS0047778,7
RTS0047779,14
RTS0047780,31
RTS0047781,38
RTS0047782,31
RTS0047783,16
RTS0047784,10
RTS0047785,7
RTS0047786,32
RTS0047787,37
RTS0047788,16
RTS0047789,19
RTS0047790,7
RTS0047791,20
RTS0047792,25
RTS0047793,93
RTS0047794,6
RTS0047795,7
RTS0047796,24
RTS0047797,20
RTS0047798,12
RTS0047799,14
RTS0047800,5
RTS0047801,12
RTS0047802,12
RTS0047803,8
RTS0047804,9
RTS0047805,22
RTS0047806,25
RTS0047807,35
RTS0047808,130
RTS0047809,3
RTS0047810,19
RTS0047811,21
RTS0047812,16
RTS0047813,29
RTS0047814,11
RTS0047816,11
RTS0047817,13
RTS0047818,7
RTS0047819,6
RTS0047820,8
RTS0047821,21
RTS0047822,5
RTS0047823,11
RTS0047824,16
RTS0047825,38
RTS0047826,11
RTS0047827,42
RTS0047828,11
RTS0047829,16
RTS0047830,9
RTS0047831,8
RTS0047832,7
RTS0047833,11
RTS0047834,8
RTS0047835,22
RTS0047836,30
RTS0047837,28
RTS0047838,42
RTS0047839,35
RTS0047840,9
RTS0047841,8
RTS0047842,11
RTS0047843,12
RTS0047844,6
RTS0047845,11
RTS0047846,10
RTS0047847,14
RTS0047848,9
RTS0047849,9
RTS0047850,15
RTS0047851,7
RTS0047852,13
RTS0047853,14
RTS0047854,9
RTS0047855,8
RTS0047856,12
RTS0047857,10
RTS0047858,17
RTS0047859,4
RTS0047860,12
RTS0047861,15
RTS0047862,14
RTS0047863,7
RTS0047864,8
RTS0047865,28
RTS0047866,40
RTS0047867,9
RTS0047868,11
RTS0047869,23
RTS0047870,68
RTS0047871,18
RTS0047872,10
RTS0047873,21
RTS0047874,9
RTS0047875,11
RTS0047876,9
RTS0047877,7
RTS0047878,25
RTS0047879,26
RTS0047880,11
RTS0047881,24
RTS0047882,6
RTS0047883,38
RTS0047884,14
RTS0047885,12
RTS0047886,7
RTS0047890,119
RTS0047891,85
RTS0047892,35
RTS0047893,21
RTS0047894,9
RTS0047895,19
RTS0047896,14
RTS0047897,11
RTS0047898,10
RTS0047899,9
RTS0047900,20
RTS0047901,9
RTS0047902,11
RTS0047903,26
RTS0047904,15
RTS0047905,38
RTS0047906,25
RTS0047907,209
RTS0047908,177
RTS0047909,177
RTS0047910,13
RTS0047912,10
RTS0047913,22
RTS0047914,28
RTS0047915,12
RTS0047916,8
RTS0047917,3
RTS0047919,3
RTS0047920,73
RTS0047921,158
RTS0047924,6
RTS0047925,14
RTS0047926,6
RTS0047927,6
RTS0047928,21
RTS0047929,13
RTS0047930,10
RTS0047931,8
RTS0047932,18
RTS0047933,11
RTS0047934,9
RTS0047935,31
RTS0047936,10
RTS0047937,14
RTS0047938,23
RTS0047939,38
RTS0047940,45
RTS0047941,6
RTS0047942,9
RTS0047943,9
RTS0047944,42
RTS0047945,5
RTS0047946,14
RTS0047947,6
RTS0047948,5
RTS0047949,12
RTS0047950,10
RTS0047951,26
RTS0047952,15
RTS0047953,8
RTS0047954,11
RTS0047956,4
RTS0047957,9
RTS0047958,9
RTS0047959,26
RTS0047960,16
RTS0047961,22
RTS0047963,25
RTS0047964,9
RTS0047965,5
RTS0047966,15
RTS0047967,11
RTS0047968,46
RTS0047969,25
RTS0047970,8
RTS0047972,9
RTS0047973,35
RTS0047974,8
RTS0047975,11
RTS0047976,12
RTS0047977,10
RTS0047978,12
RTS0047979,13
RTS0047980,8
RTS0047981,73
RTS0047982,12
RTS0047985,248
RTS0047986,10
RTS0047987,11
RTS0047988,42
RTS0047990,12
RTS0047991,44
RTS0047992,14
RTS0047993,14
RTS0047994,29
RTS0047995,23
RTS0047996,10
RTS0047997,23
RTS0047998,15
RTS0047999,11
RTS0048000,11
RTS0048001,11
RTS0048003,31
RTS0048005,8
RTS0048006,11
RTS0048008,52
RTS0048009,12
RTS0048012,12
RTS0048013,7
RTS0048014,12
RTS0048015,206
RTS0048016,303
RTS0048017,16
RTS0048018,14
RTS0048019,28
RTS0048020,10
RTS0048021,6
RTS0048022,8
RTS0048023,24
RTS0048024,12
RTS0048026,21
RTS0048027,21
RTS0048028,12
RTS0048029,6
RTS0048030,12
RTS0048031,9
RTS0048032,21
RTS0048033,6
RTS0048034,12
RTS0048035,8
RTS0048036,16
RTS0048037,14
RTS0048038,26
RTS0048040,10
RTS0048041,8
RTS0048042,17
RTS0048043,29
RTS0048044,11
RTS0048045,16
RTS0048046,16
RTS0048047,10
RTS0048048,5
RTS0048049,12
RTS0048050,13
RTS0048051,63
RTS0048052,40
RTS0048053,8
RTS0048054,20
RTS0048055,11
RTS0048056,10
RTS0048057,5
RTS0048058,6
RTS0048059,8
RTS0048060,10
RTS0048061,21
RTS0048062,7
RTS0048063,7
RTS0048064,19
RTS0048065,20
RTS0048066,31
RTS0048067,15
RTS0048068,15
RTS0048069,12
RTS0048070,8
RTS0048071,13
RTS0048072,8
RTS0048073,11
RTS0048074,10
RTS0048076,17
RTS0048077,21
RTS0048078,16
RTS0048079,25
RTS0048080,31
RTS0048081,23
RTS0048082,12
RTS0048084,14
RTS0048085,11
RTS0048086,8
RTS0048087,14
RTS0048088,6
RTS0048089,16
RTS0048090,25
RTS0048091,9
RTS0048092,4
RTS0048093,55
RTS0048094,8
RTS0048096,17
RTS0048097,9
RTS0048098,1207
RTS0048099,1631
RTS0048100,1728
RTS0048101,1683
RTS0048102,1650
RTS0048104,7
RTS0048105,11
RTS0048106,13
RTS0048107,18
RTS0048108,16
RTS0048109,13
RTS0048110,5
RTS0048111,5
RTS0048112,13
RTS0048113,6
RTS0048114,19
RTS0048115,21
RTS0048116,24
RTS0048117,24
RTS0048118,13
RTS0048120,24
RTS0048126,8
RTS0048127,11
RTS0048129,16
RTS0048130,12
RTS0048131,33
RTS0048132,49
RTS0048133,20
RTS0048134,43
RTS0048135,84
RTS0048136,8
RTS0048138,10
RTS0048139,14
RTS0048140,13
RTS0048141,21
RTS0048142,25
RTS0048144,23
RTS0048145,33
RTS0048146,16
RTS0048147,11
RTS0048148,13
RTS0048149,24
RTS0048150,22
RTS0048151,13
RTS0048152,19
RTS0048153,15
RTS0048154,14
RTS0048155,14
RTS0048156,50
RTS0048158,38
RTS0048159,11
RTS0048160,362
RTS0048161,427
RTS0048162,34
RTS0048163,36
RTS0048164,92
RTS0048165,50
RTS0048166,17
RTS0048167,29
RTS0048168,18
RTS0048169,28
RTS0048170,12
RTS0048171,14
RTS0048172,17
RTS0048173,8
RTS0048175,14
RTS0048176,9
RTS0048177,8
RTS0048178,5
RTS0048179,10
RTS0048180,11
RTS0048181,29
RTS0048182,11
RTS0048183,31
RTS0048184,34
RTS0048185,31
RTS0048186,13
RTS0048188,32
RTS0048189,21
RTS0048190,18
RTS0048191,25
RTS0048192,24
RTS0048193,25
RTS0048194,38
RTS0048195,28
RTS0048196,27
RTS0048197,34
RTS0048198,33
RTS0048200,34
RTS0048201,27
RTS0048202,14
RTS0048203,23
RTS0048204,23
RTS0048205,24
RTS0048207,19
RTS0048208,36
RTS0048209,19
RTS0048210,12
RTS0048211,25
RTS0048212,6
RTS0048213,20
RTS0048214,9
RTS0048215,25
RTS0048216,20
RTS0048217,16
RTS0048218,22
RTS0048219,15
RTS0048220,17
RTS0048221,16
RTS0048222,19
RTS0048223,18
RTS0048224,28
RTS0048225,17
RTS0048226,15
RTS0048227,42
RTS0048228,13
RTS0048229,20
RTS0048230,32
RTS0048231,30
RTS0048232,7
RTS0048233,17
RTS0048234,13
RTS0048235,19
RTS0048236,19
RTS0048237,18
RTS0048238,26
RTS0048239,13
RTS0048240,23
RTS0048241,21
RTS0048242,36
RTS0048243,25
RTS0048244,34
RTS0048245,21
RTS0048246,25
RTS0049343,16
RTS0049344,21
RTS0049345,18
RTS0049346,9
RTS0049347,11
RTS0049348,12
RTS0049349,8
RTS0049350,9
RTS0049351,12
RTS0049352,15
RTS0049353,15
RTS0049354,13
RTS0049355,15
RTS0049356,50
RTS0049357,25
RTS0049358,12
RTS0049359,6
RTS0049360,22
RTS0049361,8
RTS0049362,9
RTS0049363,16
RTS0049364,9
RTS0049365,8
RTS0049366,80
RTS0049367,91
RTS0049368,21
RTS0049369,7
RTS0049370,8
RTS0049371,9
RTS0049372,16
RTS0049373,53
RTS0049374,43
RTS0049375,30
RTS0049376,56
RTS0049377,48
RTS0049378,60
RTS0049379,38
RTS0049380,53
RTS0049381,49
RTS0049382,40
RTS0049383,13
RTS0049384,17
RTS0049385,7
RTS0049386,7
RTS0049387,17
RTS0049388,11
RTS0049389,9
RTS0049390,265
RTS0049391,267
RTS0049392,239
RTS0049393,298
RTS0049394,98
RTS0049395,135
RTS0049396,149
RTS0049397,173
RTS0049398,192
RTS0049399,126
RTS0049400,23
RTS0049401,12
RTS0049402,16
RTS0049403,11
RTS0049404,19
RTS0049405,13
RTS0049406,12
RTS0049407,11
RTS0049408,9
RTS0049409,12
RTS0049410,6
RTS0049411,8
RTS0049412,13
RTS0049413,6
RTS0049414,17
RTS0049415,28
RTS0049416,17
RTS0049417,19
RTS0049418,10
RTS0049419,10
RTS0049420,9
RTS0049421,12
RTS0049422,10
RTS0049423,10
RTS0049424,56
RTS0049425,16
RTS0049426,19
RTS0049427,20
RTS0049428,7
RTS0049429,44
RTS0049430,33
RTS0049431,20
RTS0049432,11
RTS0049433,10
RTS0049434,12
RTS0049435,12
RTS0049436,5
RTS0049437,43
RTS0049438,9
RTS0049439,44
RTS0049440,34
RTS0049441,42
RTS0049442,54
RTS0049443,29
RTS0049444,43
RTS0049445,8
RTS0049446,14
RTS0049447,17
RTS0049448,8
RTS0049449,13
RTS0049450,10
RTS0049451,17
RTS0049452,9
RTS0049453,16
RTS0049454,6
RTS0049455,6
RTS0049456,14
RTS0049457,27
RTS0049458,11
RTS0049459,36
RTS0049460,51
RTS0049461,52
RTS0049462,71
RTS0049463,20
RTS0049464,16
RTS0049465,13
RTS0049466,11
RTS0049467,8
RTS0049468,29
RTS0049469,22
RTS0049470,30
RTS0049471,32
RTS0049472,24
RTS0049473,93
RTS0049474,15
RTS0049475,12
RTS0049476,16
RTS0049477,12
RTS0049478,9
RTS0049479,2476
RTS0049480,246
RTS0049481,9
RTS0049482,14
RTS0049483,18
RTS0049484,28
RTS0049485,32
RTS0997079,8
RTS0997080,10
RTS0997081,12
RTS0997082,12
RTS0997083,11
RTS0997084,10
RTS0997085,9
RTS0997086,13
RTS0997087,3
RTS0997088,8438
RTS0997089,792
RTS0997090,7
RTS0997091,9
RTS0997092,3
RTS0997093,6
RTS0997094,2
RTS0997095,5
RTS0997096,5
RTS0997097,5
RTS0997098,6
RTS0997099,5
RTS0997100,9
RTS0997101,6
RTS0997102,5
RTS0997103,2
RTS0997104,8
RTS0997105,9
RTS0997106,1
RTS0997107,4
RTS0997108,14
RTS0997109,5
RTS0997110,7
RTS0997111,4
RTS0997112,4
RTS0997113,4
RTS0997114,5
RTS0997115,5
RTS0997116,7
RTS0997117,8
RTS0997118,4
RTS0997119,3
RTS0997120,5
RTS0997121,33
RTS0997122,52
RTS0997123,46
RTS0997124,27
RTS0997125,122
RTS0997126,184
RTS0997127,163
RTS0997128,149
RTS0997129,159
RTS0997130,41
</Code_Summary>
