# Supplementary material for: Spatial meta-transcriptomics reveal associations of intratumor bacteria burden with lung cancer cells showing a distinct oncogenic signature
Source: J Immunother Cancer. 2022 Jul 6;10(7):e004698. doi: 10.1136/jitc-2022-004698 (PMC9260850; doi:10.1136/jitc-2022-004698)
Supplement: Supplementary data [file jitc-2022-004698supp009.zip › DSP-1001250002726-A-A12.dcc]

<Header>
FileVersion,0.02
SoftwareVersion,"GeoMx_NGS_Pipeline_ 2.0.0"
Date,2020-6-15
</Header>

<Scan_Attributes>
ID,DSP-1001250002726-A-A12
Plate_ID,1001250002726
Well,A12
</Scan_Attributes>

<NGS_Processing_Attributes>
SeqSetId,
tamperedIni,No
Raw,1369898
Trimmed,1363173
Stitched,1354743
Aligned,1330428
umiQ30,0.9918
rtsQ30,0.9912
</NGS_Processing_Attributes>


<Code_Summary>
RTS0039454,31
RTS0039455,36
RTS0039456,36
RTS0039457,73
RTS0039458,31
RTS0039459,25
RTS0039460,18
RTS0039461,32
RTS0039462,24
RTS0039463,31
RTS0039464,23
RTS0039465,45
RTS0039466,21
RTS0039467,61
RTS0039468,19
RTS0039469,21
RTS0039470,34
RTS0039471,29
RTS0039472,40
RTS0039473,22
RTS0039474,55
RTS0039475,34
RTS0039476,50
RTS0039477,50
RTS0039478,44
RTS0039479,25
RTS0039480,21
RTS0039481,21
RTS0039482,20
RTS0039483,26
RTS0039484,32
RTS0039485,21
RTS0039486,28
RTS0039487,17
RTS0039488,23
RTS0039489,20
RTS0039490,33
RTS0039491,19
RTS0039492,18
RTS0039493,22
RTS0039494,23
RTS0039495,20
RTS0039496,24
RTS0039497,20
RTS0039498,33
RTS0039499,63
RTS0039500,50
RTS0039501,72
RTS0039502,91
RTS0039503,75
RTS0039504,20
RTS0039505,24
RTS0039506,18
RTS0039507,24
RTS0039508,19
RTS0039509,23
RTS0039510,28
RTS0039511,108
RTS0039512,83
RTS0039513,111
RTS0039514,171
RTS0039515,131
RTS0039516,25
RTS0039517,26
RTS0039518,27
RTS0039519,16
RTS0039520,27
RTS0039521,15
RTS0039522,17
RTS0039523,23
RTS0039524,33
RTS0039525,23
RTS0039526,26
RTS0039527,29
RTS0039528,23
RTS0039529,28
RTS0039530,22
RTS0039531,18
RTS0039532,22
RTS0039533,25
RTS0039534,14
RTS0039535,29
RTS0039536,26
RTS0039537,20
RTS0039538,20
RTS0039539,23
RTS0039540,18
RTS0039541,29
RTS0039542,19
RTS0039543,23
RTS0039544,18
RTS0039545,25
RTS0039546,17
RTS0039547,19
RTS0039548,21
RTS0039549,30
RTS0039550,29
RTS0039551,23
RTS0039552,15
RTS0039553,21
RTS0039554,27
RTS0039555,29
RTS0039556,18
RTS0039557,27
RTS0039558,25
RTS0039559,33
RTS0039560,23
RTS0039561,17
RTS0039562,19
RTS0039563,26
RTS0039564,19
RTS0039565,33
RTS0039566,18
RTS0039567,21
RTS0039568,28
RTS0039569,25
RTS0039570,20
RTS0039571,13
RTS0039572,24
RTS0039573,28
RTS0039574,15
RTS0039575,19
RTS0039576,24
RTS0039577,26
RTS0039578,19
RTS0039579,31
RTS0039580,35
RTS0039581,33
RTS0039582,34
RTS0039583,36
RTS0039584,31
RTS0039585,21
RTS0039586,26
RTS0039587,25
RTS0039588,26
RTS0039589,14
RTS0039590,20
RTS0039591,27
RTS0039592,33
RTS0039593,35
RTS0039594,26
RTS0039595,33
RTS0039596,27
RTS0039597,26
RTS0039598,12
RTS0039599,16
RTS0039600,18
RTS0039601,15
RTS0039602,20
RTS0039603,26
RTS0039604,24
RTS0039605,24
RTS0039606,10
RTS0039607,25
RTS0039608,24
RTS0039609,29
RTS0039610,31
RTS0039611,40
RTS0039612,20
RTS0039613,21
RTS0039614,21
RTS0039615,16
RTS0039616,24
RTS0039617,13
RTS0039619,25
RTS0039620,26
RTS0039621,26
RTS0039622,20
RTS0039623,22
RTS0039624,15
RTS0039625,24
RTS0039626,28
RTS0039627,23
RTS0039628,23
RTS0039629,23
RTS0039630,13
RTS0039631,19
RTS0039632,29
RTS0039633,16
RTS0039634,32
RTS0039635,24
RTS0039636,16
RTS0039637,23
RTS0039638,22
RTS0039639,17
RTS0039640,15
RTS0039641,21
RTS0039642,24
RTS0039643,22
RTS0039644,22
RTS0039645,18
RTS0039646,29
RTS0039647,17
RTS0039648,23
RTS0039649,21
RTS0039650,15
RTS0039651,37
RTS0039652,43
RTS0039653,40
RTS0039654,29
RTS0039655,30
RTS0039656,36
RTS0039657,26
RTS0039658,19
RTS0039659,29
RTS0039660,21
RTS0039661,30
RTS0039662,20
RTS0039663,22
RTS0039664,25
RTS0039665,13
RTS0039666,29
RTS0039667,25
RTS0039668,17
RTS0039669,17
RTS0039670,21
RTS0039671,32
RTS0039672,41
RTS0039673,24
RTS0039674,28
RTS0039675,31
RTS0039676,26
RTS0039677,15
RTS0039678,18
RTS0039679,19
RTS0039680,17
RTS0039681,31
RTS0039682,24
RTS0039683,25
RTS0039684,30
RTS0039685,27
RTS0039686,73
RTS0039687,79
RTS0039688,72
RTS0039689,52
RTS0039690,51
RTS0039691,20
RTS0039692,22
RTS0039693,14
RTS0039694,29
RTS0039695,21
RTS0039696,17
RTS0039697,19
RTS0039698,21
RTS0039699,31
RTS0039700,26
RTS0039701,19
RTS0039702,17
RTS0039703,18
RTS0039704,25
RTS0039705,23
RTS0039706,23
RTS0039707,21
RTS0039708,35
RTS0039709,30
RTS0039710,36
RTS0039711,28
RTS0039712,29
RTS0039713,26
RTS0039714,18
RTS0039715,38
RTS0039716,23
RTS0039717,33
RTS0039718,15
RTS0039719,32
RTS0039720,53
RTS0039721,26
RTS0039722,24
RTS0039723,52
RTS0039724,29
RTS0039725,30
RTS0039726,37
RTS0039727,36
RTS0039728,25
RTS0039729,30
RTS0039730,28
RTS0039731,30
RTS0039732,34
RTS0039733,25
RTS0039734,27
RTS0039735,20
RTS0039736,24
RTS0039737,17
RTS0039738,18
RTS0039739,29
RTS0039740,17
RTS0039741,25
RTS0039742,20
RTS0039743,30
RTS0039744,25
RTS0039745,29
RTS0039746,15
RTS0039747,21
RTS0039749,21
RTS0039750,20
RTS0039751,22
RTS0039752,19
RTS0039753,25
RTS0039754,24
RTS0039755,21
RTS0039756,21
RTS0039757,21
RTS0039758,26
RTS0039759,22
RTS0039760,18
RTS0039761,23
RTS0039762,19
RTS0039763,20
RTS0039764,25
RTS0039765,22
RTS0039766,17
RTS0039767,21
RTS0039768,38
RTS0039769,33
RTS0039770,37
RTS0039771,28
RTS0039772,22
RTS0039773,27
RTS0039774,21
RTS0039775,25
RTS0039776,27
RTS0039777,29
RTS0039778,16
RTS0039779,15
RTS0039780,18
RTS0039781,28
RTS0039782,19
RTS0039783,25
RTS0039784,17
RTS0039785,25
RTS0039786,33
RTS0039787,17
RTS0039788,23
RTS0039789,23
RTS0039790,44
RTS0039791,30
RTS0039792,29
RTS0039793,23
RTS0039794,24
RTS0039795,27
RTS0039796,16
RTS0039797,25
RTS0039798,31
RTS0039799,34
RTS0039800,30
RTS0039801,24
RTS0039802,21
RTS0039803,28
RTS0039804,19
RTS0039805,25
RTS0039806,25
RTS0039807,18
RTS0039808,20
RTS0039809,25
RTS0039810,27
RTS0039811,21
RTS0039812,27
RTS0039813,22
RTS0039814,31
RTS0039815,26
RTS0039816,36
RTS0039817,21
RTS0039818,18
RTS0039819,35
RTS0039820,19
RTS0039821,34
RTS0039822,22
RTS0039823,24
RTS0039824,16
RTS0039825,20
RTS0039826,23
RTS0039827,20
RTS0039828,20
RTS0039829,29
RTS0039830,22
RTS0039831,21
RTS0039832,36
RTS0039833,19
RTS0039834,19
RTS0039835,35
RTS0039836,23
RTS0039838,29
RTS0039839,23
RTS0039840,18
RTS0039841,111
RTS0039842,26
RTS0039843,26
RTS0039844,28
RTS0039845,34
RTS0039846,29
RTS0039847,16
RTS0039848,13
RTS0039849,13
RTS0039850,28
RTS0039851,28
RTS0039852,35
RTS0039853,30
RTS0039854,29
RTS0039855,31
RTS0039856,20
RTS0039857,19
RTS0039858,16
RTS0039859,26
RTS0039860,19
RTS0039861,13
RTS0039862,17
RTS0039863,26
RTS0039864,21
RTS0039865,23
RTS0039866,27
RTS0039867,32
RTS0039868,26
RTS0039869,28
RTS0039870,27
RTS0039871,28
RTS0039872,21
RTS0039873,23
RTS0039874,19
RTS0039875,28
RTS0039876,25
RTS0039877,11
RTS0039878,16
RTS0039879,20
RTS0039880,23
RTS0039881,21
RTS0039882,12
RTS0039883,21
RTS0039884,20
RTS0039885,21
RTS0039886,19
RTS0039887,18
RTS0039888,14
RTS0039890,16
RTS0039891,23
RTS0039892,17
RTS0039893,36
RTS0039894,25
RTS0039895,27
RTS0039896,19
RTS0039897,23
RTS0039898,28
RTS0039899,18
RTS0039900,30
RTS0039901,23
RTS0039902,22
RTS0039903,21
RTS0039904,39
RTS0039905,38
RTS0039906,23
RTS0039907,33
RTS0039908,17
RTS0039909,32
RTS0039910,20
RTS0039911,23
RTS0039912,25
RTS0039913,21
RTS0039914,18
RTS0039915,29
RTS0039916,17
RTS0039917,15
RTS0039918,22
RTS0039919,24
RTS0039920,26
RTS0039921,28
RTS0039922,30
RTS0039923,22
RTS0039924,17
RTS0039925,32
RTS0039926,35
RTS0039927,30
RTS0039928,24
RTS0039929,28
RTS0039930,33
RTS0039931,19
RTS0039932,20
RTS0039933,32
RTS0039934,23
RTS0039935,28
RTS0039936,19
RTS0039937,29
RTS0039938,32
RTS0039939,22
RTS0039940,16
RTS0039941,21
RTS0039942,22
RTS0039943,16
RTS0039944,27
RTS0039945,24
RTS0039946,22
RTS0039947,29
RTS0039948,30
RTS0039949,34
RTS0039950,44
RTS0039951,27
RTS0039952,26
RTS0039953,25
RTS0039954,26
RTS0039955,24
RTS0039956,30
RTS0039957,33
RTS0039958,31
RTS0039959,31
RTS0039960,50
RTS0039961,12
RTS0039962,19
RTS0039963,32
RTS0039964,19
RTS0039965,15
RTS0039966,22
RTS0039967,12
RTS0039968,22
RTS0039969,22
RTS0039970,14
RTS0039971,37
RTS0039972,14
RTS0039973,20
RTS0039974,22
RTS0039975,27
RTS0039976,28
RTS0039977,22
RTS0039978,20
RTS0039979,34
RTS0039980,16
RTS0039981,19
RTS0039982,28
RTS0039983,36
RTS0039984,20
RTS0039985,25
RTS0039986,64
RTS0039987,39
RTS0039988,46
RTS0039989,42
RTS0039990,27
RTS0039991,15
RTS0039992,19
RTS0039993,24
RTS0039994,15
RTS0039995,16
RTS0039996,94
RTS0039997,54
RTS0039998,82
RTS0039999,99
RTS0040000,100
RTS0040001,17
RTS0040002,17
RTS0040003,25
RTS0040004,26
RTS0040005,26
RTS0040006,18
RTS0040007,21
RTS0040008,21
RTS0040009,30
RTS0040010,28
RTS0040011,20
RTS0040012,13
RTS0040013,30
RTS0040014,28
RTS0040015,20
RTS0040016,19
RTS0040017,22
RTS0040018,22
RTS0040019,27
RTS0040020,27
RTS0040021,21
RTS0040022,20
RTS0040023,26
RTS0040024,14
RTS0040025,9
RTS0040026,33
RTS0040027,27
RTS0040028,30
RTS0040029,50
RTS0040030,52
RTS0040031,22
RTS0040032,26
RTS0040033,14
RTS0040034,21
RTS0040035,17
RTS0040036,18
RTS0040037,19
RTS0040038,24
RTS0040039,23
RTS0040040,28
RTS0040041,24
RTS0040042,24
RTS0040043,24
RTS0040044,25
RTS0040045,24
RTS0040046,38
RTS0040047,26
RTS0040048,38
RTS0040049,18
RTS0040050,19
RTS0040051,23
RTS0040052,20
RTS0040053,20
RTS0040054,26
RTS0040055,10
RTS0040056,33
RTS0040057,18
RTS0040058,21
RTS0040059,17
RTS0040060,28
RTS0040061,17
RTS0040062,19
RTS0040063,14
RTS0040064,31
RTS0040065,17
RTS0040066,24
RTS0040067,24
RTS0040068,22
RTS0040069,18
RTS0040070,23
RTS0040071,19
RTS0040072,25
RTS0040073,28
RTS0040074,33
RTS0040075,14
RTS0040076,29
RTS0040077,46
RTS0040078,34
RTS0040079,28
RTS0040080,25
RTS0040081,24
RTS0040082,21
RTS0040083,18
RTS0040084,18
RTS0040085,20
RTS0040086,21
RTS0040087,22
RTS0040088,20
RTS0040089,20
RTS0040090,25
RTS0040091,18
RTS0040092,23
RTS0040093,25
RTS0040094,20
RTS0040095,24
RTS0040096,28
RTS0040097,22
RTS0040098,17
RTS0040099,24
RTS0040100,30
RTS0040101,21
RTS0040102,14
RTS0040103,15
RTS0040104,24
RTS0040105,13
RTS0040106,23
RTS0040107,22
RTS0040108,14
RTS0040109,26
RTS0040110,30
RTS0040111,16
RTS0040112,27
RTS0040113,16
RTS0040114,21
RTS0040115,19
RTS0040116,118
RTS0040117,71
RTS0040118,51
RTS0040119,77
RTS0040120,57
RTS0040121,29
RTS0040122,22
RTS0040123,20
RTS0040124,16
RTS0040125,19
RTS0040126,18
RTS0040127,31
RTS0040128,21
RTS0040129,43
RTS0040130,29
RTS0040131,27
RTS0040132,15
RTS0040133,18
RTS0040134,20
RTS0040135,22
RTS0040136,30
RTS0040137,19
RTS0040138,18
RTS0040139,26
RTS0040140,21
RTS0040141,21
RTS0040142,22
RTS0040143,23
RTS0040144,32
RTS0040145,28
RTS0040146,27
RTS0040147,22
RTS0040148,24
RTS0040149,29
RTS0040150,25
RTS0040151,13
RTS0040152,23
RTS0040153,22
RTS0040154,20
RTS0040155,22
RTS0040156,17
RTS0040157,26
RTS0040158,19
RTS0040159,33
RTS0040160,20
RTS0040161,29
RTS0040162,9
RTS0040163,22
RTS0040164,19
RTS0040165,22
RTS0040166,19
RTS0040167,31
RTS0040168,21
RTS0040169,19
RTS0040170,21
RTS0040171,12
RTS0040172,15
RTS0040173,13
RTS0040174,12
RTS0040175,21
RTS0040176,14
RTS0040177,21
RTS0040178,21
RTS0040179,7
RTS0040180,26
RTS0040181,28
RTS0040182,25
RTS0040183,24
RTS0040184,18
RTS0040185,15
RTS0040186,17
RTS0040187,24
RTS0040188,14
RTS0040189,24
RTS0040190,15
RTS0040191,30
RTS0040192,12
RTS0040193,21
RTS0040194,27
RTS0040195,22
RTS0040196,17
RTS0040197,16
RTS0040198,23
RTS0040199,19
RTS0040200,19
RTS0040201,32
RTS0040202,33
RTS0040203,35
RTS0040204,27
RTS0040205,16
RTS0040206,29
RTS0040207,18
RTS0040208,33
RTS0040209,40
RTS0040210,23
RTS0040211,29
RTS0040212,32
RTS0040213,16
RTS0040214,24
RTS0040215,26
RTS0040216,18
RTS0040217,21
RTS0040218,32
RTS0040219,23
RTS0040220,19
RTS0040221,18
RTS0040222,21
RTS0040223,26
RTS0040224,12
RTS0040225,21
RTS0040226,24
RTS0040227,18
RTS0040228,22
RTS0040229,16
RTS0040230,20
RTS0040231,11
RTS0040232,11
RTS0040233,20
RTS0040234,32
RTS0040235,22
RTS0040236,15
RTS0040237,18
RTS0040238,18
RTS0040239,16
RTS0040240,19
RTS0040241,15
RTS0040242,28
RTS0040243,22
RTS0040244,20
RTS0040245,21
RTS0040246,20
RTS0040247,31
RTS0040248,23
RTS0040249,22
RTS0040250,23
RTS0040251,22
RTS0040252,24
RTS0040253,31
RTS0040254,25
RTS0040255,18
RTS0040256,16
RTS0040257,19
RTS0040258,15
RTS0040259,13
RTS0040260,21
RTS0040261,14
RTS0040262,16
RTS0040263,22
RTS0040264,17
RTS0040265,19
RTS0040266,20
RTS0040267,19
RTS0040268,28
RTS0040269,18
RTS0040270,20
RTS0040271,26
RTS0040272,24
RTS0040273,22
RTS0040274,23
RTS0040275,24
RTS0040276,27
RTS0040277,29
RTS0040278,25
RTS0040279,33
RTS0040280,29
RTS0040281,22
RTS0040282,13
RTS0040283,21
RTS0040284,21
RTS0040285,21
RTS0040286,18
RTS0040287,16
RTS0040288,26
RTS0040289,17
RTS0040290,19
RTS0040291,17
RTS0040292,19
RTS0040293,22
RTS0040294,23
RTS0040295,31
RTS0040296,14
RTS0040297,19
RTS0040298,20
RTS0040299,11
RTS0040300,14
RTS0040301,21
RTS0040302,10
RTS0040303,26
RTS0040304,11
RTS0040305,29
RTS0040306,27
RTS0040307,19
RTS0040308,27
RTS0040309,19
RTS0040310,14
RTS0040311,24
RTS0040312,36
RTS0040313,18
RTS0040314,37
RTS0040315,32
RTS0040316,28
RTS0040317,37
RTS0040318,16
RTS0040319,27
RTS0040320,20
RTS0040321,20
RTS0040322,19
RTS0040323,23
RTS0040324,25
RTS0040325,13
RTS0040326,10
RTS0040327,18
RTS0040328,26
RTS0040329,38
RTS0040330,21
RTS0040331,30
RTS0040332,15
RTS0040333,28
RTS0040334,18
RTS0040335,20
RTS0040336,24
RTS0040337,26
RTS0040338,10
RTS0040339,15
RTS0040340,30
RTS0040341,40
RTS0040342,22
RTS0040343,20
RTS0040344,20
RTS0040345,27
RTS0040346,19
RTS0040347,27
RTS0040348,29
RTS0040349,30
RTS0040350,33
RTS0040351,15
RTS0040352,30
RTS0040353,32
RTS0040354,25
RTS0040355,21
RTS0040356,36
RTS0040357,25
RTS0040358,29
RTS0040359,35
RTS0040360,46
RTS0040361,31
RTS0040363,15
RTS0040364,21
RTS0040365,29
RTS0040366,26
RTS0040367,27
RTS0040368,37
RTS0040369,26
RTS0040370,30
RTS0040371,28
RTS0040372,29
RTS0040373,21
RTS0040374,18
RTS0040375,20
RTS0040376,34
RTS0040377,22
RTS0040378,24
RTS0040379,26
RTS0040380,24
RTS0040381,32
RTS0040382,18
RTS0040383,23
RTS0040384,22
RTS0040385,22
RTS0040386,26
RTS0040387,25
RTS0040388,24
RTS0040389,16
RTS0040390,30
RTS0040391,32
RTS0040392,28
RTS0040393,27
RTS0040394,32
RTS0040395,21
RTS0040396,15
RTS0040397,31
RTS0040398,24
RTS0040399,38
RTS0040400,38
RTS0040401,60
RTS0040402,63
RTS0040403,43
RTS0040404,68
RTS0040405,32
RTS0040406,18
RTS0040407,18
RTS0040408,29
RTS0040409,25
RTS0040410,25
RTS0040411,31
RTS0040412,14
RTS0040413,25
RTS0040414,24
RTS0040415,22
RTS0040416,66
RTS0040417,44
RTS0040418,31
RTS0040419,59
RTS0040420,74
RTS0040421,21
RTS0040422,22
RTS0040423,25
RTS0040424,24
RTS0040425,22
RTS0040426,20
RTS0040428,28
RTS0040429,22
RTS0040430,24
RTS0040431,24
RTS0040432,14
RTS0040433,21
RTS0040434,21
RTS0040435,26
RTS0040436,48
RTS0040437,81
RTS0040438,84
RTS0040439,84
RTS0040440,86
RTS0040441,30
RTS0040442,23
RTS0040443,37
RTS0040444,28
RTS0040445,17
RTS0040446,30
RTS0040447,21
RTS0040448,25
RTS0040449,28
RTS0040450,17
RTS0040451,56
RTS0040452,49
RTS0040453,51
RTS0040454,32
RTS0040455,58
RTS0040456,34
RTS0040457,14
RTS0040458,15
RTS0040459,16
RTS0040460,19
RTS0040461,22
RTS0040462,15
RTS0040463,25
RTS0040464,22
RTS0040465,17
RTS0040466,23
RTS0040467,21
RTS0040468,31
RTS0040469,25
RTS0040470,23
RTS0040471,33
RTS0040472,21
RTS0040473,21
RTS0040474,21
RTS0040475,22
RTS0040476,20
RTS0040477,23
RTS0040478,27
RTS0040479,16
RTS0040480,18
RTS0040481,24
RTS0040482,35
RTS0040483,16
RTS0040484,31
RTS0040485,25
RTS0040486,21
RTS0040487,15
RTS0040488,16
RTS0040489,24
RTS0040490,18
RTS0040491,16
RTS0040492,24
RTS0040493,20
RTS0040494,21
RTS0040495,22
RTS0040496,27
RTS0040497,27
RTS0040498,39
RTS0040499,35
RTS0040500,38
RTS0040501,35
RTS0040502,17
RTS0040503,19
RTS0040504,33
RTS0040505,14
RTS0040506,18
RTS0040507,19
RTS0040508,18
RTS0040509,18
RTS0040510,13
RTS0040511,27
RTS0040512,20
RTS0040513,14
RTS0040514,20
RTS0040515,23
RTS0040516,29
RTS0040517,23
RTS0040518,19
RTS0040519,29
RTS0040520,16
RTS0040521,14
RTS0040522,17
RTS0040523,19
RTS0040524,13
RTS0040525,19
RTS0040526,23
RTS0040527,16
RTS0040528,30
RTS0040529,21
RTS0040530,22
RTS0040531,30
RTS0040532,25
RTS0040533,18
RTS0040534,20
RTS0040535,18
RTS0040536,21
RTS0040537,20
RTS0040538,33
RTS0040539,33
RTS0040540,20
RTS0040541,14
RTS0040542,12
RTS0040543,16
RTS0040544,21
RTS0040545,27
RTS0040546,15
RTS0040547,26
RTS0040548,25
RTS0040549,12
RTS0040550,12
RTS0040551,21
RTS0040552,16
RTS0040553,35
RTS0040554,11
RTS0040555,23
RTS0040556,30
RTS0040557,23
RTS0040558,13
RTS0040559,16
RTS0040560,22
RTS0040561,20
RTS0040562,17
RTS0040563,13
RTS0040564,19
RTS0040565,22
RTS0040566,21
RTS0040567,11
RTS0040568,20
RTS0040569,25
RTS0040570,14
RTS0040571,19
RTS0040572,21
RTS0040573,23
RTS0040574,26
RTS0040575,22
RTS0040576,11
RTS0040577,15
RTS0040578,23
RTS0040579,15
RTS0040580,36
RTS0040581,10
RTS0040582,20
RTS0040583,19
RTS0040584,17
RTS0040585,21
RTS0040586,19
RTS0040587,10
RTS0040588,23
RTS0040589,19
RTS0040590,33
RTS0040591,23
RTS0040592,39
RTS0040593,8
RTS0040594,22
RTS0040595,26
RTS0040596,33
RTS0040597,28
RTS0040598,20
RTS0040599,20
RTS0040600,35
RTS0040601,26
RTS0040602,28
RTS0040603,24
RTS0040604,30
RTS0040605,16
RTS0040606,14
RTS0040607,20
RTS0040608,21
RTS0040609,22
RTS0040610,19
RTS0040611,30
RTS0040612,23
RTS0040613,33
RTS0040614,29
RTS0040615,22
RTS0040616,19
RTS0040617,28
RTS0040618,18
RTS0040619,32
RTS0040620,16
RTS0040621,19
RTS0040622,21
RTS0040623,30
RTS0040624,21
RTS0040625,15
RTS0040626,22
RTS0040627,28
RTS0040628,26
RTS0040629,23
RTS0040630,18
RTS0040631,32
RTS0040632,21
RTS0040633,21
RTS0040634,37
RTS0040635,25
RTS0040636,26
RTS0040637,29
RTS0040638,23
RTS0040639,17
RTS0040640,24
RTS0040641,30
RTS0040642,26
RTS0040643,26
RTS0040644,27
RTS0040645,22
RTS0040646,30
RTS0040647,16
RTS0040648,36
RTS0040649,23
RTS0040650,12
RTS0040651,17
RTS0040652,13
RTS0040653,20
RTS0040654,21
RTS0040655,28
RTS0040656,36
RTS0040657,31
RTS0040658,27
RTS0040659,36
RTS0040660,23
RTS0040661,17
RTS0040662,18
RTS0040663,12
RTS0040664,19
RTS0040665,23
RTS0040666,26
RTS0040667,19
RTS0040668,19
RTS0040669,25
RTS0040670,14
RTS0040671,8
RTS0040672,17
RTS0040673,22
RTS0040674,14
RTS0040675,25
RTS0040676,44
RTS0040677,18
RTS0040678,83
RTS0040679,33
RTS0040680,73
RTS0040681,42
RTS0040682,40
RTS0040683,71
RTS0040684,65
RTS0040685,42
RTS0040686,15
RTS0040687,26
RTS0040688,19
RTS0040689,14
RTS0040690,20
RTS0040691,14
RTS0040692,15
RTS0040693,29
RTS0040694,21
RTS0040695,17
RTS0040696,22
RTS0040697,16
RTS0040698,13
RTS0040699,25
RTS0040700,19
RTS0040701,41
RTS0040702,72
RTS0040703,57
RTS0040704,48
RTS0040705,74
RTS0040706,16
RTS0040707,20
RTS0040708,17
RTS0040709,20
RTS0040710,26
RTS0040711,21
RTS0040712,18
RTS0040713,19
RTS0040714,23
RTS0040715,27
RTS0040716,15
RTS0040717,18
RTS0040718,20
RTS0040719,10
RTS0040720,21
RTS0040721,19
RTS0040722,18
RTS0040723,19
RTS0040724,19
RTS0040725,13
RTS0040726,39
RTS0040727,49
RTS0040728,49
RTS0040729,35
RTS0040730,24
RTS0040731,27
RTS0040732,30
RTS0040733,22
RTS0040734,32
RTS0040735,19
RTS0040736,70
RTS0040737,43
RTS0040738,40
RTS0040739,53
RTS0040740,60
RTS0040741,14
RTS0040742,21
RTS0040743,24
RTS0040744,20
RTS0040745,22
RTS0040746,40
RTS0040747,28
RTS0040748,23
RTS0040749,20
RTS0040750,25
RTS0040751,29
RTS0040752,24
RTS0040753,30
RTS0040754,16
RTS0040755,19
RTS0040756,14
RTS0040757,28
RTS0040758,32
RTS0040759,30
RTS0040760,30
RTS0040761,30
RTS0040762,28
RTS0040763,31
RTS0040764,19
RTS0040765,26
RTS0040766,24
RTS0040767,25
RTS0040768,29
RTS0040769,25
RTS0040770,24
RTS0040771,20
RTS0040772,16
RTS0040773,31
RTS0040774,23
RTS0040775,25
RTS0040776,47
RTS0040777,58
RTS0040778,108
RTS0040779,65
RTS0040780,75
RTS0040781,20
RTS0040782,29
RTS0040783,26
RTS0040784,28
RTS0040785,25
RTS0040786,25
RTS0040787,17
RTS0040788,20
RTS0040789,26
RTS0040790,16
RTS0040791,24
RTS0040792,14
RTS0040793,19
RTS0040794,24
RTS0040795,18
RTS0040796,32
RTS0040797,37
RTS0040798,20
RTS0040799,25
RTS0040800,21
RTS0040801,41
RTS0040802,42
RTS0040803,44
RTS0040804,28
RTS0040805,27
RTS0040806,29
RTS0040807,26
RTS0040808,22
RTS0040809,27
RTS0040810,18
RTS0040811,19
RTS0040812,25
RTS0040813,26
RTS0040814,22
RTS0040815,29
RTS0040816,18
RTS0040817,23
RTS0040818,29
RTS0040819,30
RTS0040820,49
RTS0040821,28
RTS0040822,24
RTS0040823,17
RTS0040824,17
RTS0040825,27
RTS0040826,34
RTS0040827,28
RTS0040828,17
RTS0040830,33
RTS0040831,31
RTS0040832,26
RTS0040833,16
RTS0040834,20
RTS0040836,73
RTS0040837,33
RTS0040838,73
RTS0040839,65
RTS0040840,35
RTS0040841,20
RTS0040842,32
RTS0040843,31
RTS0040844,25
RTS0040845,23
RTS0040846,28
RTS0040847,22
RTS0040848,16
RTS0040849,26
RTS0040850,32
RTS0040851,28
RTS0040852,24
RTS0040853,28
RTS0040854,27
RTS0040855,35
RTS0040856,19
RTS0040857,29
RTS0040858,14
RTS0040859,12
RTS0040860,21
RTS0040861,30
RTS0040862,23
RTS0040863,15
RTS0040864,30
RTS0040865,29
RTS0040866,16
RTS0040867,21
RTS0040868,25
RTS0040869,27
RTS0040870,20
RTS0040871,27
RTS0040872,27
RTS0040873,25
RTS0040874,36
RTS0040875,21
RTS0040876,18
RTS0040877,20
RTS0040878,18
RTS0040879,19
RTS0040880,18
RTS0040881,23
RTS0040882,19
RTS0040883,18
RTS0040884,24
RTS0040885,21
RTS0040886,29
RTS0040887,30
RTS0040888,30
RTS0040889,26
RTS0040890,26
RTS0040891,27
RTS0040892,26
RTS0040893,19
RTS0040894,18
RTS0040895,16
RTS0040896,19
RTS0040897,29
RTS0040898,25
RTS0040899,10
RTS0040900,27
RTS0040901,31
RTS0040902,20
RTS0040903,11
RTS0040904,40
RTS0040905,28
RTS0040906,20
RTS0040907,24
RTS0040908,23
RTS0040909,29
RTS0040910,27
RTS0040911,18
RTS0040912,15
RTS0040913,26
RTS0040914,24
RTS0040915,17
RTS0040916,19
RTS0040917,25
RTS0040918,26
RTS0040919,20
RTS0040920,22
RTS0040921,25
RTS0040922,21
RTS0040923,19
RTS0040924,26
RTS0040925,18
RTS0040926,23
RTS0040927,19
RTS0040928,15
RTS0040929,15
RTS0040930,18
RTS0040931,21
RTS0040932,26
RTS0040933,31
RTS0040934,14
RTS0040935,17
RTS0040936,28
RTS0040937,20
RTS0040938,22
RTS0040939,30
RTS0040940,28
RTS0040941,23
RTS0040942,23
RTS0040943,16
RTS0040944,31
RTS0040945,24
RTS0040946,24
RTS0040947,39
RTS0040948,36
RTS0040949,28
RTS0040950,44
RTS0040951,26
RTS0040952,17
RTS0040953,17
RTS0040954,32
RTS0040955,24
RTS0040956,19
RTS0040957,24
RTS0040958,26
RTS0040959,25
RTS0040960,20
RTS0040961,25
RTS0040962,13
RTS0040963,17
RTS0040964,17
RTS0040965,14
RTS0040966,31
RTS0040967,30
RTS0040968,35
RTS0040969,16
RTS0040970,26
RTS0040971,23
RTS0040972,25
RTS0040973,23
RTS0040974,18
RTS0040975,22
RTS0040976,20
RTS0040977,19
RTS0040978,13
RTS0040979,26
RTS0040980,21
RTS0040981,17
RTS0040982,28
RTS0040983,23
RTS0040984,23
RTS0040985,18
RTS0040986,23
RTS0040987,27
RTS0040988,23
RTS0040989,17
RTS0040990,15
RTS0040991,30
RTS0040992,15
RTS0040993,23
RTS0040994,29
RTS0040995,21
RTS0040996,29
RTS0040997,30
RTS0040998,17
RTS0040999,36
RTS0041000,23
RTS0041001,16
RTS0041002,19
RTS0041003,29
RTS0041004,26
RTS0041005,27
RTS0041006,31
RTS0041007,27
RTS0041008,31
RTS0041009,30
RTS0041010,27
RTS0041011,19
RTS0041012,14
RTS0041013,19
RTS0041014,23
RTS0041015,20
RTS0041016,18
RTS0041017,23
RTS0041018,26
RTS0041019,27
RTS0041020,21
RTS0041021,29
RTS0041022,25
RTS0041023,24
RTS0041024,31
RTS0041025,36
RTS0041026,20
RTS0041027,18
RTS0041028,33
RTS0041029,22
RTS0041030,37
RTS0041031,25
RTS0041032,38
RTS0041033,23
RTS0041034,20
RTS0041035,17
RTS0041036,29
RTS0041037,12
RTS0041038,26
RTS0041039,21
RTS0041040,28
RTS0041041,23
RTS0041042,35
RTS0041043,26
RTS0041044,21
RTS0041045,26
RTS0041046,53
RTS0041047,43
RTS0041048,22
RTS0041049,54
RTS0041050,53
RTS0041051,28
RTS0041052,25
RTS0041053,24
RTS0041054,24
RTS0041055,23
RTS0041056,11
RTS0041057,27
RTS0041058,20
RTS0041059,14
RTS0041060,24
RTS0041061,28
RTS0041062,20
RTS0041063,24
RTS0041064,27
RTS0041066,40
RTS0041067,28
RTS0041068,26
RTS0041069,32
RTS0041070,34
RTS0041071,20
RTS0041072,18
RTS0041073,16
RTS0041074,18
RTS0041075,22
RTS0041076,21
RTS0041077,17
RTS0041078,30
RTS0041079,20
RTS0041080,26
RTS0041081,23
RTS0041082,21
RTS0041083,28
RTS0041084,20
RTS0041085,19
RTS0041086,31
RTS0041087,44
RTS0041088,29
RTS0041089,35
RTS0041090,29
RTS0041091,32
RTS0041092,30
RTS0041093,20
RTS0041094,33
RTS0041095,17
RTS0041096,13
RTS0041097,22
RTS0041098,20
RTS0041099,24
RTS0041100,12
RTS0041101,33
RTS0041102,30
RTS0041103,42
RTS0041104,41
RTS0041105,36
RTS0041106,31
RTS0041107,32
RTS0041108,27
RTS0041109,27
RTS0041110,27
RTS0041111,22
RTS0041112,30
RTS0041113,20
RTS0041114,22
RTS0041115,18
RTS0041116,16
RTS0041117,32
RTS0041118,32
RTS0041119,21
RTS0041120,23
RTS0041121,27
RTS0041122,21
RTS0041123,25
RTS0041124,7
RTS0041125,22
RTS0041126,28
RTS0041127,29
RTS0041128,35
RTS0041129,20
RTS0041130,14
RTS0041131,30
RTS0041132,26
RTS0041133,46
RTS0041134,26
RTS0041135,40
RTS0041136,32
RTS0041137,37
RTS0041138,33
RTS0041139,37
RTS0041140,21
RTS0041141,19
RTS0041142,23
RTS0041143,21
RTS0041144,22
RTS0041145,25
RTS0041146,20
RTS0041147,27
RTS0041148,18
RTS0041149,19
RTS0041150,15
RTS0041151,33
RTS0041152,36
RTS0041153,15
RTS0041154,32
RTS0041155,38
RTS0041156,34
RTS0041157,20
RTS0041158,33
RTS0041159,18
RTS0041160,23
RTS0041161,29
RTS0041162,19
RTS0041163,22
RTS0041164,14
RTS0041165,18
RTS0041166,19
RTS0041167,28
RTS0041168,19
RTS0041169,17
RTS0041170,30
RTS0041171,31
RTS0041172,40
RTS0041173,26
RTS0041174,30
RTS0041175,26
RTS0041176,15
RTS0041177,40
RTS0041178,19
RTS0041179,12
RTS0041180,19
RTS0041181,27
RTS0041182,21
RTS0041183,25
RTS0041184,42
RTS0041185,24
RTS0041186,25
RTS0041187,26
RTS0041188,27
RTS0041189,29
RTS0041190,34
RTS0041191,30
RTS0041192,27
RTS0041193,26
RTS0041194,18
RTS0041195,29
RTS0041196,33
RTS0041197,24
RTS0041198,18
RTS0041199,23
RTS0041200,20
RTS0041201,23
RTS0041202,20
RTS0041203,18
RTS0041204,23
RTS0041205,29
RTS0041206,24
RTS0041207,40
RTS0041208,27
RTS0041209,32
RTS0041210,16
RTS0041211,29
RTS0041212,25
RTS0041213,40
RTS0041214,29
RTS0041215,31
RTS0041216,32
RTS0041217,40
RTS0041218,27
RTS0041219,31
RTS0041220,22
RTS0041221,15
RTS0041222,17
RTS0041223,18
RTS0041224,21
RTS0041225,28
RTS0041226,29
RTS0041227,27
RTS0041228,13
RTS0041229,27
RTS0041230,15
RTS0041231,32
RTS0041232,36
RTS0041233,51
RTS0041234,48
RTS0041235,26
RTS0041236,25
RTS0041237,16
RTS0041238,21
RTS0041239,15
RTS0041240,30
RTS0041241,26
RTS0041242,24
RTS0041243,28
RTS0041244,26
RTS0041246,25
RTS0041247,28
RTS0041248,25
RTS0041249,21
RTS0041250,27
RTS0041251,23
RTS0041252,28
RTS0041253,24
RTS0041254,28
RTS0041255,30
RTS0041256,21
RTS0041257,31
RTS0041258,24
RTS0041259,24
RTS0041260,26
RTS0041261,22
RTS0041262,22
RTS0041263,29
RTS0041265,19
RTS0041266,29
RTS0041267,12
RTS0041268,21
RTS0041269,26
RTS0041270,30
RTS0041271,30
RTS0041272,24
RTS0041273,22
RTS0041274,25
RTS0041275,20
RTS0041276,25
RTS0041277,21
RTS0041278,31
RTS0041279,32
RTS0041280,26
RTS0041281,18
RTS0041282,24
RTS0041283,27
RTS0041284,35
RTS0041285,26
RTS0041286,25
RTS0041287,18
RTS0041288,28
RTS0041289,34
RTS0041290,27
RTS0041291,21
RTS0041292,41
RTS0041293,22
RTS0041294,26
RTS0041295,20
RTS0041296,24
RTS0041297,22
RTS0041298,20
RTS0041299,19
RTS0041300,17
RTS0041301,19
RTS0041302,23
RTS0041303,25
RTS0041304,35
RTS0041305,22
RTS0041306,27
RTS0041307,22
RTS0041308,33
RTS0041309,30
RTS0041310,35
RTS0041311,19
RTS0041312,29
RTS0041313,23
RTS0041314,26
RTS0041315,24
RTS0041316,39
RTS0041317,32
RTS0041318,40
RTS0041319,27
RTS0041320,44
RTS0041321,28
RTS0041322,27
RTS0041323,23
RTS0041324,23
RTS0041325,24
RTS0041326,29
RTS0041327,31
RTS0041328,24
RTS0041329,22
RTS0041330,29
RTS0041331,18
RTS0041332,13
RTS0041333,27
RTS0041334,15
RTS0041335,19
RTS0041346,42
RTS0041347,30
RTS0041348,39
RTS0041349,37
RTS0041350,49
RTS0041351,16
RTS0041352,25
RTS0041353,26
RTS0041354,19
RTS0041355,22
RTS0041356,24
RTS0041357,21
RTS0041358,20
RTS0041359,24
RTS0041360,29
RTS0041361,40
RTS0041362,26
RTS0041363,22
RTS0041364,26
RTS0041365,31
RTS0041366,26
RTS0041367,27
RTS0041368,33
RTS0041369,22
RTS0041370,23
RTS0041371,22
RTS0041372,22
RTS0041373,22
RTS0041374,26
RTS0041375,34
RTS0041376,31
RTS0041377,24
RTS0041378,10
RTS0041379,15
RTS0041380,26
RTS0041381,16
RTS0041382,25
RTS0041383,29
RTS0041384,25
RTS0041385,28
RTS0041386,19
RTS0041387,19
RTS0041388,26
RTS0041389,15
RTS0041390,22
RTS0041391,31
RTS0041392,21
RTS0041393,19
RTS0041394,22
RTS0041395,21
RTS0041396,22
RTS0041397,15
RTS0041398,26
RTS0041399,23
RTS0041400,23
RTS0041401,22
RTS0041402,23
RTS0041403,20
RTS0041404,10
RTS0041405,21
RTS0041406,21
RTS0041407,35
RTS0041408,25
RTS0041409,15
RTS0041410,24
RTS0041411,16
RTS0041412,30
RTS0041413,21
RTS0041414,19
RTS0041415,18
RTS0041416,14
RTS0041417,16
RTS0041418,19
RTS0041419,16
RTS0041420,16
RTS0041421,17
RTS0041422,29
RTS0041423,23
RTS0041424,26
RTS0041425,18
RTS0041426,30
RTS0041427,15
RTS0041428,26
RTS0041429,14
RTS0041430,32
RTS0041431,34
RTS0041432,21
RTS0041433,24
RTS0041434,19
RTS0041435,24
RTS0041436,14
RTS0041437,21
RTS0041438,22
RTS0041439,28
RTS0041440,25
RTS0041441,20
RTS0041442,18
RTS0041443,22
RTS0041444,26
RTS0041445,29
RTS0041446,22
RTS0041447,23
RTS0041448,22
RTS0041449,24
RTS0041450,32
RTS0041451,23
RTS0041452,21
RTS0041453,21
RTS0041454,18
RTS0041455,34
RTS0041456,27
RTS0041457,36
RTS0041458,25
RTS0041459,22
RTS0041460,20
RTS0041461,21
RTS0041462,29
RTS0041463,17
RTS0041464,20
RTS0041465,17
RTS0041466,26
RTS0041467,32
RTS0041468,35
RTS0041469,20
RTS0041470,39
RTS0041471,27
RTS0041472,18
RTS0041473,18
RTS0041474,23
RTS0041475,34
RTS0041476,20
RTS0041477,21
RTS0041478,14
RTS0041479,24
RTS0041480,22
RTS0041481,10
RTS0041482,16
RTS0041483,19
RTS0041484,21
RTS0041485,21
RTS0041486,26
RTS0041487,29
RTS0041488,31
RTS0041489,27
RTS0041490,30
RTS0041491,34
RTS0041492,17
RTS0041493,19
RTS0041494,23
RTS0041495,21
RTS0041496,49
RTS0041497,47
RTS0041498,40
RTS0041499,44
RTS0041500,45
RTS0041501,21
RTS0041502,26
RTS0041503,37
RTS0041504,36
RTS0041505,28
RTS0041506,27
RTS0041507,17
RTS0041508,16
RTS0041509,17
RTS0041510,17
RTS0041511,29
RTS0041512,15
RTS0041513,14
RTS0041514,20
RTS0041515,24
RTS0041516,24
RTS0041517,21
RTS0041518,11
RTS0041519,18
RTS0041520,16
RTS0041521,15
RTS0041522,21
RTS0041523,19
RTS0041524,24
RTS0041525,23
RTS0041526,17
RTS0041527,25
RTS0041528,40
RTS0041529,18
RTS0041530,28
RTS0041531,25
RTS0041532,16
RTS0041533,19
RTS0041534,27
RTS0041535,28
RTS0041536,26
RTS0041537,22
RTS0041538,13
RTS0041540,16
RTS0041541,19
RTS0041542,21
RTS0041543,13
RTS0041544,25
RTS0041545,19
RTS0041546,18
RTS0041547,20
RTS0041548,17
RTS0041549,21
RTS0041550,20
RTS0041551,16
RTS0041552,19
RTS0041553,17
RTS0041554,20
RTS0041555,25
RTS0041556,17
RTS0041557,13
RTS0041558,24
RTS0041559,22
RTS0041560,15
RTS0041561,13
RTS0041562,24
RTS0041563,30
RTS0041564,34
RTS0041565,43
RTS0041566,29
RTS0041567,36
RTS0041568,37
RTS0041569,28
RTS0041570,36
RTS0041571,23
RTS0041572,20
RTS0041573,19
RTS0041574,21
RTS0041575,23
RTS0041576,15
RTS0041577,14
RTS0041578,21
RTS0041579,16
RTS0041580,14
RTS0041581,27
RTS0041582,22
RTS0041583,22
RTS0041584,31
RTS0041585,24
RTS0041586,18
RTS0041587,24
RTS0041588,21
RTS0041589,31
RTS0041590,24
RTS0041591,14
RTS0041592,14
RTS0041593,17
RTS0041594,24
RTS0041595,15
RTS0041596,18
RTS0041597,15
RTS0041598,17
RTS0041599,20
RTS0041600,13
RTS0041601,24
RTS0041602,33
RTS0041603,19
RTS0041604,22
RTS0041605,22
RTS0041606,12
RTS0041607,12
RTS0041608,23
RTS0041609,30
RTS0041610,27
RTS0041611,40
RTS0041612,33
RTS0041613,27
RTS0041614,21
RTS0041615,33
RTS0041616,29
RTS0041617,24
RTS0041618,24
RTS0041619,26
RTS0041620,20
RTS0041621,18
RTS0041622,22
RTS0041623,15
RTS0041624,21
RTS0041625,24
RTS0041626,13
RTS0041627,27
RTS0041628,29
RTS0041629,28
RTS0041630,18
RTS0041631,22
RTS0041632,20
RTS0041633,39
RTS0041634,28
RTS0041635,37
RTS0041636,30
RTS0041637,34
RTS0041638,26
RTS0041639,22
RTS0041640,15
RTS0041641,25
RTS0041642,21
RTS0041643,28
RTS0041644,21
RTS0041645,20
RTS0041646,26
RTS0041647,17
RTS0041648,18
RTS0041649,22
RTS0041650,14
RTS0041651,18
RTS0041652,28
RTS0041653,28
RTS0041654,14
RTS0041655,19
RTS0041656,21
RTS0041657,41
RTS0041658,31
RTS0041659,21
RTS0041660,16
RTS0041661,38
RTS0041662,34
RTS0041663,22
RTS0041664,14
RTS0041665,25
RTS0041666,35
RTS0041667,21
RTS0041668,18
RTS0041669,21
RTS0041670,26
RTS0041671,29
RTS0041672,22
RTS0041673,18
RTS0041674,19
RTS0041675,24
RTS0041676,31
RTS0041677,26
RTS0041678,32
RTS0041679,25
RTS0041680,37
RTS0041681,23
RTS0041682,32
RTS0041683,20
RTS0041684,24
RTS0041685,26
RTS0041686,46
RTS0041687,21
RTS0041688,53
RTS0041689,35
RTS0041690,78
RTS0041691,33
RTS0041692,21
RTS0041693,19
RTS0041694,24
RTS0041695,15
RTS0041696,17
RTS0041697,21
RTS0041698,22
RTS0041699,27
RTS0041700,19
RTS0041701,13
RTS0041702,22
RTS0041703,28
RTS0041704,20
RTS0041705,22
RTS0041706,23
RTS0041707,19
RTS0041708,29
RTS0041709,33
RTS0041710,24
RTS0041711,15
RTS0041712,28
RTS0041713,24
RTS0041714,28
RTS0041715,12
RTS0041716,102
RTS0041717,91
RTS0041718,98
RTS0041719,95
RTS0041720,81
RTS0041721,26
RTS0041722,20
RTS0041723,31
RTS0041724,29
RTS0041725,25
RTS0041726,14
RTS0041727,14
RTS0041728,27
RTS0041729,17
RTS0041730,34
RTS0041731,27
RTS0041732,18
RTS0041733,16
RTS0041734,21
RTS0041735,34
RTS0041736,15
RTS0041737,26
RTS0041738,29
RTS0041739,17
RTS0041740,19
RTS0041741,29
RTS0041742,28
RTS0041743,31
RTS0041744,20
RTS0041745,20
RTS0041746,31
RTS0041747,33
RTS0041748,33
RTS0041749,21
RTS0041750,21
RTS0041751,22
RTS0041752,12
RTS0041753,34
RTS0041754,18
RTS0041755,21
RTS0041756,40
RTS0041757,21
RTS0041758,19
RTS0041759,23
RTS0041760,26
RTS0041761,26
RTS0041762,50
RTS0041763,33
RTS0041764,13
RTS0041765,19
RTS0041766,25
RTS0041767,15
RTS0041768,15
RTS0041769,22
RTS0041770,28
RTS0041771,20
RTS0041772,23
RTS0041773,12
RTS0041774,18
RTS0041775,26
RTS0041776,34
RTS0041777,24
RTS0041778,28
RTS0041779,22
RTS0041780,26
RTS0041781,24
RTS0041782,17
RTS0041783,26
RTS0041784,16
RTS0041785,23
RTS0041786,18
RTS0041787,26
RTS0041788,17
RTS0041789,23
RTS0041790,19
RTS0041791,27
RTS0041793,25
RTS0041794,21
RTS0041795,18
RTS0041796,21
RTS0041797,35
RTS0041798,28
RTS0041799,29
RTS0041800,18
RTS0041801,11
RTS0041802,29
RTS0041803,18
RTS0041804,23
RTS0041805,15
RTS0041806,20
RTS0041807,23
RTS0041808,19
RTS0041809,9
RTS0041810,24
RTS0041811,36
RTS0041812,33
RTS0041813,33
RTS0041814,22
RTS0041815,29
RTS0041816,15
RTS0041817,19
RTS0041818,19
RTS0041819,19
RTS0041820,32
RTS0041821,18
RTS0041822,27
RTS0041823,26
RTS0041824,28
RTS0041825,26
RTS0041826,25
RTS0041827,35
RTS0041828,23
RTS0041829,27
RTS0041830,26
RTS0041831,18
RTS0041832,24
RTS0041833,25
RTS0041834,39
RTS0041835,17
RTS0041836,31
RTS0041837,17
RTS0041838,22
RTS0041839,31
RTS0041840,13
RTS0041841,15
RTS0041842,31
RTS0041843,25
RTS0041844,22
RTS0041845,16
RTS0041846,21
RTS0041847,15
RTS0041848,17
RTS0041849,26
RTS0041850,20
RTS0041851,18
RTS0041852,30
RTS0041853,21
RTS0041854,23
RTS0041855,22
RTS0041856,25
RTS0041857,30
RTS0041858,28
RTS0041859,21
RTS0041860,19
RTS0041861,28
RTS0041862,16
RTS0041863,18
RTS0041864,20
RTS0041865,36
RTS0041866,32
RTS0041867,24
RTS0041868,30
RTS0041869,24
RTS0041870,22
RTS0041871,22
RTS0041872,15
RTS0041873,27
RTS0041874,33
RTS0041875,30
RTS0041876,36
RTS0041877,33
RTS0041878,35
RTS0041879,35
RTS0041880,39
RTS0041881,35
RTS0041882,31
RTS0041883,35
RTS0041884,21
RTS0041885,35
RTS0041886,45
RTS0041887,68
RTS0041888,64
RTS0041889,52
RTS0041890,49
RTS0041891,42
RTS0041892,34
RTS0041893,30
RTS0041894,23
RTS0041895,32
RTS0041896,37
RTS0041897,34
RTS0041898,40
RTS0041899,24
RTS0041900,25
RTS0041901,20
RTS0041902,21
RTS0041903,30
RTS0041904,32
RTS0041905,29
RTS0041906,193
RTS0041907,16
RTS0041908,87
RTS0041909,23
RTS0041910,73
RTS0041911,19
RTS0041912,15
RTS0041913,23
RTS0041914,29
RTS0041915,26
RTS0041916,100
RTS0041917,146
RTS0041918,135
RTS0041919,235
RTS0041920,123
RTS0041922,21
RTS0041923,23
RTS0041924,15
RTS0041925,29
RTS0041926,19
RTS0041927,14
RTS0041928,27
RTS0041929,19
RTS0041930,30
RTS0041931,18
RTS0041932,24
RTS0041933,13
RTS0041934,30
RTS0041935,22
RTS0041936,28
RTS0041937,22
RTS0041938,29
RTS0041939,13
RTS0041940,17
RTS0041941,21
RTS0041942,16
RTS0041943,15
RTS0041944,29
RTS0041945,17
RTS0041946,14
RTS0041947,22
RTS0041948,17
RTS0041949,23
RTS0041950,13
RTS0041951,30
RTS0041952,32
RTS0041953,19
RTS0041954,23
RTS0041955,25
RTS0041956,29
RTS0041957,22
RTS0041958,33
RTS0041959,36
RTS0041960,27
RTS0041961,30
RTS0041962,34
RTS0041963,31
RTS0041964,49
RTS0041965,33
RTS0041966,14
RTS0041967,25
RTS0041968,20
RTS0041969,21
RTS0041971,22
RTS0041972,35
RTS0041973,26
RTS0041974,26
RTS0041975,36
RTS0041976,18
RTS0041977,48
RTS0041978,29
RTS0041979,31
RTS0041980,23
RTS0041981,42
RTS0041982,73
RTS0041983,58
RTS0041984,39
RTS0041985,78
RTS0041986,33
RTS0041987,42
RTS0041988,23
RTS0041989,17
RTS0041990,29
RTS0041991,27
RTS0041992,25
RTS0041993,17
RTS0041994,26
RTS0041995,24
RTS0041996,16
RTS0041997,33
RTS0041998,20
RTS0041999,20
RTS0042000,22
RTS0042001,16
RTS0042002,24
RTS0042003,19
RTS0042004,26
RTS0042005,28
RTS0042006,20
RTS0042007,25
RTS0042008,23
RTS0042009,27
RTS0042010,19
RTS0042011,24
RTS0042012,30
RTS0042013,36
RTS0042014,17
RTS0042015,33
RTS0042016,15
RTS0042017,27
RTS0042018,17
RTS0042019,22
RTS0042020,17
RTS0042021,31
RTS0042022,13
RTS0042023,32
RTS0042024,21
RTS0042025,23
RTS0042026,24
RTS0042027,22
RTS0042028,18
RTS0042029,19
RTS0042030,25
RTS0042031,37
RTS0042032,31
RTS0042033,21
RTS0042034,31
RTS0042035,35
RTS0042036,28
RTS0042037,33
RTS0042038,30
RTS0042039,22
RTS0042040,25
RTS0042041,26
RTS0042042,39
RTS0042043,24
RTS0042044,30
RTS0042045,19
RTS0042046,36
RTS0042047,30
RTS0042048,25
RTS0042049,17
RTS0042050,24
RTS0042051,28
RTS0042052,23
RTS0042053,37
RTS0042054,16
RTS0042055,21
RTS0042056,25
RTS0042057,19
RTS0042058,12
RTS0042059,18
RTS0042060,18
RTS0042061,25
RTS0042062,24
RTS0042063,34
RTS0042064,23
RTS0042065,31
RTS0042066,30
RTS0042067,31
RTS0042068,28
RTS0042069,27
RTS0042071,16
RTS0042072,14
RTS0042073,18
RTS0042074,31
RTS0042075,19
RTS0042076,26
RTS0042077,4
RTS0042078,14
RTS0042079,31
RTS0042080,19
RTS0042081,28
RTS0042082,22
RTS0042083,30
RTS0042084,22
RTS0042085,25
RTS0042086,21
RTS0042087,13
RTS0042088,26
RTS0042089,16
RTS0042090,24
RTS0042091,35
RTS0042092,34
RTS0042093,21
RTS0042094,12
RTS0042095,17
RTS0042096,27
RTS0042097,18
RTS0042098,23
RTS0042099,28
RTS0042100,31
RTS0042101,31
RTS0042102,23
RTS0042103,36
RTS0042104,14
RTS0042105,13
RTS0042106,42
RTS0042107,21
RTS0042108,19
RTS0042109,23
RTS0042110,23
RTS0042111,24
RTS0042112,24
RTS0042113,35
RTS0042114,34
RTS0042115,20
RTS0042116,20
RTS0042117,30
RTS0042118,25
RTS0042119,22
RTS0042120,35
RTS0042121,26
RTS0042122,26
RTS0042123,42
RTS0042124,22
RTS0042125,20
RTS0042126,25
RTS0042127,32
RTS0042128,30
RTS0042129,22
RTS0042130,35
RTS0042131,38
RTS0042132,28
RTS0042133,31
RTS0042134,31
RTS0042135,28
RTS0042136,18
RTS0042137,26
RTS0042138,20
RTS0042139,29
RTS0042140,16
RTS0042141,26
RTS0042142,21
RTS0042143,30
RTS0042144,29
RTS0042145,25
RTS0042146,18
RTS0042147,18
RTS0042148,30
RTS0042149,24
RTS0042150,26
RTS0042151,17
RTS0042152,31
RTS0042153,21
RTS0042154,25
RTS0042155,29
RTS0042156,19
RTS0042157,31
RTS0042158,8
RTS0042159,22
RTS0042160,18
RTS0042161,21
RTS0042162,27
RTS0042163,26
RTS0042164,24
RTS0042165,13
RTS0042166,37
RTS0042167,29
RTS0042168,33
RTS0042169,19
RTS0042170,24
RTS0042171,16
RTS0042172,22
RTS0042173,21
RTS0042174,23
RTS0042175,20
RTS0042176,18
RTS0042177,26
RTS0042178,29
RTS0042179,21
RTS0042180,25
RTS0042181,23
RTS0042182,18
RTS0042183,20
RTS0042184,23
RTS0042185,27
RTS0042186,24
RTS0042187,21
RTS0042188,16
RTS0042189,25
RTS0042190,31
RTS0042191,41
RTS0042192,27
RTS0042193,27
RTS0042194,33
RTS0042195,20
RTS0042196,20
RTS0042197,14
RTS0042198,22
RTS0042199,27
RTS0042200,18
RTS0042201,17
RTS0042202,16
RTS0042203,22
RTS0042204,13
RTS0042205,15
RTS0042206,27
RTS0042207,32
RTS0042208,23
RTS0042209,24
RTS0042210,15
RTS0042211,21
RTS0042212,31
RTS0042213,22
RTS0042214,18
RTS0042215,18
RTS0042216,19
RTS0042217,24
RTS0042218,35
RTS0042219,20
RTS0042220,38
RTS0042221,25
RTS0042222,20
RTS0042223,22
RTS0042224,14
RTS0042225,34
RTS0042226,34
RTS0042227,25
RTS0042228,21
RTS0042229,18
RTS0042230,24
RTS0042231,30
RTS0042232,20
RTS0042233,32
RTS0042234,20
RTS0042235,27
RTS0042236,20
RTS0042237,31
RTS0042238,19
RTS0042239,22
RTS0042240,27
RTS0042241,31
RTS0042242,12
RTS0042243,23
RTS0042244,19
RTS0042245,13
RTS0042246,32
RTS0042247,32
RTS0042248,58
RTS0042249,41
RTS0042250,28
RTS0042251,19
RTS0042252,26
RTS0042253,20
RTS0042254,22
RTS0042255,24
RTS0042256,16
RTS0042257,24
RTS0042258,15
RTS0042259,18
RTS0042260,21
RTS0042261,22
RTS0042262,25
RTS0042263,38
RTS0042264,28
RTS0042265,31
RTS0042266,25
RTS0042267,31
RTS0042268,11
RTS0042269,13
RTS0042270,26
RTS0042271,30
RTS0042272,16
RTS0042273,26
RTS0042274,17
RTS0042275,12
RTS0042276,30
RTS0042277,26
RTS0042278,19
RTS0042279,25
RTS0042280,32
RTS0042281,24
RTS0042282,18
RTS0042283,12
RTS0042284,21
RTS0042285,14
RTS0042286,17
RTS0042287,38
RTS0042288,25
RTS0042289,30
RTS0042290,27
RTS0042291,39
RTS0042292,60
RTS0042293,35
RTS0042294,35
RTS0042295,43
RTS0042296,23
RTS0042297,30
RTS0042298,18
RTS0042299,24
RTS0042300,22
RTS0042301,21
RTS0042302,19
RTS0042303,16
RTS0042304,31
RTS0042305,20
RTS0042306,14
RTS0042307,25
RTS0042308,33
RTS0042309,31
RTS0042310,33
RTS0042311,18
RTS0042312,21
RTS0042313,11
RTS0042314,21
RTS0042315,31
RTS0042316,10
RTS0042317,17
RTS0042318,18
RTS0042319,20
RTS0042320,15
RTS0042321,23
RTS0042322,24
RTS0042323,22
RTS0042324,27
RTS0042325,22
RTS0042326,21
RTS0042327,23
RTS0042328,19
RTS0042329,31
RTS0042330,17
RTS0042331,20
RTS0042332,24
RTS0042333,28
RTS0042334,19
RTS0042335,25
RTS0042336,17
RTS0042337,26
RTS0042338,23
RTS0042339,20
RTS0042340,19
RTS0042341,21
RTS0042342,14
RTS0042343,37
RTS0042344,24
RTS0042345,27
RTS0042346,28
RTS0042347,27
RTS0042348,38
RTS0042349,17
RTS0042350,22
RTS0042351,18
RTS0042352,24
RTS0042353,25
RTS0042354,26
RTS0042355,12
RTS0042356,23
RTS0042357,28
RTS0042358,21
RTS0042359,23
RTS0042360,22
RTS0042361,25
RTS0042362,24
RTS0042363,30
RTS0042364,35
RTS0042365,29
RTS0042366,22
RTS0042367,22
RTS0042368,21
RTS0042369,16
RTS0042370,37
RTS0042371,21
RTS0042372,19
RTS0042373,39
RTS0042374,17
RTS0042375,17
RTS0042376,14
RTS0042377,12
RTS0042378,11
RTS0042379,24
RTS0042380,15
RTS0042381,29
RTS0042382,33
RTS0042383,32
RTS0042384,28
RTS0042385,44
RTS0042386,26
RTS0042387,26
RTS0042388,21
RTS0042389,29
RTS0042390,21
RTS0042391,17
RTS0042392,28
RTS0042393,29
RTS0042394,20
RTS0042395,28
RTS0042396,12
RTS0042397,19
RTS0042398,18
RTS0042399,24
RTS0042400,29
RTS0042401,55
RTS0042402,63
RTS0042403,30
RTS0042404,33
RTS0042405,46
RTS0042406,22
RTS0042407,16
RTS0042408,18
RTS0042409,23
RTS0042410,17
RTS0042411,15
RTS0042412,21
RTS0042413,25
RTS0042414,25
RTS0042415,23
RTS0042416,41
RTS0042417,53
RTS0042418,52
RTS0042419,68
RTS0042420,42
RTS0042421,28
RTS0042422,19
RTS0042423,18
RTS0042424,31
RTS0042425,19
RTS0042426,24
RTS0042427,18
RTS0042428,24
RTS0042429,14
RTS0042430,22
RTS0042431,23
RTS0042432,22
RTS0042433,19
RTS0042434,23
RTS0042435,20
RTS0042436,23
RTS0042437,17
RTS0042438,20
RTS0042439,36
RTS0042440,20
RTS0042441,26
RTS0042442,17
RTS0042443,22
RTS0042444,18
RTS0042445,29
RTS0042446,25
RTS0042447,22
RTS0042448,33
RTS0042449,26
RTS0042450,26
RTS0042451,18
RTS0042452,28
RTS0042453,26
RTS0042454,24
RTS0042455,20
RTS0042456,29
RTS0042457,39
RTS0042458,16
RTS0042460,28
RTS0042461,38
RTS0042462,30
RTS0042463,18
RTS0042464,37
RTS0042465,29
RTS0042466,22
RTS0042467,21
RTS0042468,20
RTS0042469,32
RTS0042470,20
RTS0042471,28
RTS0042472,22
RTS0042473,25
RTS0042474,27
RTS0042475,28
RTS0042476,33
RTS0042477,26
RTS0042478,23
RTS0042479,23
RTS0042480,13
RTS0042481,25
RTS0042482,21
RTS0042483,68
RTS0042484,60
RTS0042485,34
RTS0042486,15
RTS0042487,22
RTS0042488,13
RTS0042489,24
RTS0042490,22
RTS0042491,18
RTS0042492,21
RTS0042493,18
RTS0042494,24
RTS0042495,17
RTS0042496,14
RTS0042497,13
RTS0042498,25
RTS0042499,27
RTS0042500,19
RTS0042501,18
RTS0042502,19
RTS0042503,27
RTS0042504,25
RTS0042505,26
RTS0042506,15
RTS0042507,30
RTS0042508,15
RTS0042509,21
RTS0042510,15
RTS0042515,20
RTS0042522,16
RTS0042526,22
RTS0042527,21
RTS0042528,26
RTS0042529,20
RTS0042530,13
RTS0042531,15
RTS0042532,20
RTS0042533,19
RTS0042534,12
RTS0042535,9
RTS0042536,24
RTS0042537,15
RTS0042538,17
RTS0042539,19
RTS0042540,16
RTS0042541,19
RTS0042542,23
RTS0042543,21
RTS0042544,18
RTS0042545,19
RTS0042546,18
RTS0042547,25
RTS0042548,21
RTS0042549,14
RTS0042550,12
RTS0042551,11
RTS0042552,10
RTS0042553,15
RTS0042554,16
RTS0042555,12
RTS0042556,40
RTS0042557,24
RTS0042558,18
RTS0042559,22
RTS0042560,15
RTS0042561,20
RTS0042562,25
RTS0042563,28
RTS0042564,17
RTS0042565,31
RTS0042566,29
RTS0042567,35
RTS0042568,21
RTS0042569,46
RTS0042570,32
RTS0042571,37
RTS0042572,23
RTS0042573,25
RTS0042574,24
RTS0042575,31
RTS0042576,22
RTS0042577,35
RTS0042578,21
RTS0042579,13
RTS0042580,17
RTS0042581,35
RTS0042582,22
RTS0042583,41
RTS0042584,23
RTS0042585,14
RTS0042586,27
RTS0042587,25
RTS0042588,42
RTS0042589,26
RTS0042590,29
RTS0042591,14
RTS0042592,14
RTS0042593,10
RTS0042594,20
RTS0042595,17
RTS0042596,24
RTS0042597,25
RTS0042598,18
RTS0042599,16
RTS0042600,15
RTS0042601,15
RTS0042602,28
RTS0042603,18
RTS0042604,24
RTS0042605,25
RTS0042606,24
RTS0042607,9
RTS0042608,20
RTS0042609,14
RTS0042610,16
RTS0042611,34
RTS0042612,35
RTS0042613,34
RTS0042614,41
RTS0042615,32
RTS0042616,21
RTS0042617,21
RTS0042618,22
RTS0042619,17
RTS0042620,20
RTS0042621,9
RTS0042622,19
RTS0042623,32
RTS0042624,23
RTS0042625,21
RTS0042626,19
RTS0042627,26
RTS0042628,28
RTS0042629,29
RTS0042630,18
RTS0042631,16
RTS0042633,18
RTS0042634,22
RTS0042635,12
RTS0042636,36
RTS0042637,27
RTS0042638,22
RTS0042639,31
RTS0042640,35
RTS0042641,16
RTS0042642,20
RTS0042643,9
RTS0042644,15
RTS0042645,15
RTS0042646,23
RTS0042647,24
RTS0042648,27
RTS0042649,20
RTS0042650,22
RTS0042651,22
RTS0042652,16
RTS0042653,19
RTS0042654,26
RTS0042655,29
RTS0042656,30
RTS0042657,16
RTS0042658,17
RTS0042659,21
RTS0042660,22
RTS0042661,27
RTS0042662,18
RTS0042663,40
RTS0042664,22
RTS0042665,26
RTS0042666,25
RTS0042667,29
RTS0042668,25
RTS0042669,14
RTS0042670,21
RTS0042671,35
RTS0042672,15
RTS0042673,28
RTS0042674,21
RTS0042675,22
RTS0042676,17
RTS0042678,22
RTS0042679,27
RTS0042680,19
RTS0042681,25
RTS0042682,17
RTS0042683,19
RTS0042684,26
RTS0042685,28
RTS0042686,34
RTS0042687,22
RTS0042688,14
RTS0042689,15
RTS0042690,21
RTS0042691,25
RTS0042692,22
RTS0042693,18
RTS0042694,3
RTS0042695,22
RTS0042696,27
RTS0042697,18
RTS0042698,15
RTS0042699,19
RTS0042700,22
RTS0042701,27
RTS0042702,25
RTS0042703,22
RTS0042704,29
RTS0042705,22
RTS0042706,25
RTS0042707,17
RTS0042708,32
RTS0042709,19
RTS0042710,25
RTS0042711,25
RTS0042712,25
RTS0042713,28
RTS0042714,24
RTS0042715,20
RTS0042716,24
RTS0042717,23
RTS0042718,20
RTS0042719,24
RTS0042720,31
RTS0042721,30
RTS0042722,30
RTS0042723,22
RTS0042724,21
RTS0042725,26
RTS0042726,10
RTS0042727,21
RTS0042728,21
RTS0042729,27
RTS0042730,26
RTS0042731,19
RTS0042732,20
RTS0042733,12
RTS0042734,24
RTS0042735,17
RTS0042736,32
RTS0042737,47
RTS0042738,33
RTS0042739,28
RTS0042740,38
RTS0042741,16
RTS0042742,20
RTS0042743,14
RTS0042744,18
RTS0042745,19
RTS0042746,20
RTS0042747,27
RTS0042748,22
RTS0042749,17
RTS0042750,18
RTS0042751,20
RTS0042752,28
RTS0042753,22
RTS0042754,18
RTS0042755,20
RTS0042756,20
RTS0042757,36
RTS0042758,13
RTS0042759,17
RTS0042760,17
RTS0042761,14
RTS0042762,23
RTS0042763,11
RTS0042764,24
RTS0042765,20
RTS0042766,34
RTS0042767,31
RTS0042768,36
RTS0042769,33
RTS0042770,26
RTS0042771,25
RTS0042772,19
RTS0042773,31
RTS0042774,42
RTS0042775,25
RTS0042776,8
RTS0042777,31
RTS0042778,40
RTS0042779,21
RTS0042780,32
RTS0042781,22
RTS0042782,20
RTS0042783,32
RTS0042784,20
RTS0042785,15
RTS0042786,37
RTS0042787,24
RTS0042788,23
RTS0042789,22
RTS0042790,32
RTS0042791,59
RTS0042792,33
RTS0042793,56
RTS0042794,40
RTS0042795,53
RTS0042796,18
RTS0042797,28
RTS0042798,17
RTS0042799,19
RTS0042800,23
RTS0042801,15
RTS0042802,28
RTS0042803,22
RTS0042804,19
RTS0042805,28
RTS0042806,13
RTS0042807,29
RTS0042808,21
RTS0042809,28
RTS0042810,18
RTS0042811,28
RTS0042812,27
RTS0042813,30
RTS0042814,30
RTS0042815,23
RTS0042816,12
RTS0042817,30
RTS0042818,34
RTS0042819,27
RTS0042820,24
RTS0042821,17
RTS0042822,12
RTS0042823,21
RTS0042824,17
RTS0042825,25
RTS0042826,23
RTS0042827,22
RTS0042828,24
RTS0042829,28
RTS0042830,19
RTS0042831,25
RTS0042832,30
RTS0042833,22
RTS0042834,29
RTS0042835,19
RTS0042836,28
RTS0042837,25
RTS0042838,24
RTS0042839,22
RTS0042840,39
RTS0042841,32
RTS0042842,24
RTS0042843,26
RTS0042844,22
RTS0042845,29
RTS0042846,22
RTS0042847,27
RTS0042848,44
RTS0042849,27
RTS0042850,18
RTS0042851,29
RTS0042852,24
RTS0042853,34
RTS0042854,25
RTS0042855,17
RTS0042856,25
RTS0042857,27
RTS0042858,27
RTS0042859,27
RTS0042860,25
RTS0042861,25
RTS0042862,13
RTS0042863,25
RTS0042864,21
RTS0042865,19
RTS0042866,23
RTS0042867,35
RTS0042868,24
RTS0042869,35
RTS0042870,23
RTS0042871,28
RTS0042872,21
RTS0042873,11
RTS0042874,14
RTS0042875,26
RTS0042876,37
RTS0042877,36
RTS0042878,31
RTS0042879,37
RTS0042880,36
RTS0042881,20
RTS0042882,36
RTS0042883,27
RTS0042884,33
RTS0042885,35
RTS0042886,24
RTS0042887,30
RTS0042888,27
RTS0042889,21
RTS0042890,28
RTS0042891,22
RTS0042892,23
RTS0042893,27
RTS0042894,35
RTS0042895,22
RTS0042896,39
RTS0042897,19
RTS0042898,18
RTS0042899,35
RTS0042900,38
RTS0042901,18
RTS0042902,11
RTS0042903,14
RTS0042904,17
RTS0042905,20
RTS0042906,21
RTS0042907,19
RTS0042908,16
RTS0042909,26
RTS0042910,37
RTS0042911,25
RTS0042912,22
RTS0042913,22
RTS0042914,24
RTS0042915,22
RTS0042916,13
RTS0042917,31
RTS0042918,29
RTS0042919,27
RTS0042920,28
RTS0042921,25
RTS0042922,28
RTS0042923,30
RTS0042924,19
RTS0042925,32
RTS0042926,20
RTS0042927,22
RTS0042928,21
RTS0042929,26
RTS0042930,16
RTS0042931,14
RTS0042932,23
RTS0042933,22
RTS0042934,22
RTS0042935,26
RTS0042936,31
RTS0042937,24
RTS0042938,24
RTS0042939,24
RTS0042940,27
RTS0042941,34
RTS0042942,44
RTS0042943,47
RTS0042944,43
RTS0042945,41
RTS0042946,27
RTS0042947,30
RTS0042948,10
RTS0042949,24
RTS0042950,22
RTS0042951,28
RTS0042952,20
RTS0042953,28
RTS0042954,18
RTS0042955,24
RTS0042956,19
RTS0042957,19
RTS0042958,24
RTS0042959,17
RTS0042960,23
RTS0042961,21
RTS0042962,27
RTS0042963,23
RTS0042964,41
RTS0042965,34
RTS0042966,16
RTS0042967,26
RTS0042968,22
RTS0042969,30
RTS0042970,31
RTS0042971,85
RTS0042972,44
RTS0042973,52
RTS0042974,31
RTS0042975,72
RTS0042976,33
RTS0042977,36
RTS0042978,38
RTS0042979,29
RTS0042980,32
RTS0042981,35
RTS0042982,30
RTS0042983,27
RTS0042984,18
RTS0042985,22
RTS0042986,29
RTS0042987,19
RTS0042988,22
RTS0042989,21
RTS0042990,18
RTS0042991,24
RTS0042992,22
RTS0042993,20
RTS0042994,21
RTS0042995,31
RTS0042996,15
RTS0042997,22
RTS0042998,19
RTS0042999,18
RTS0043000,27
RTS0043001,31
RTS0043002,20
RTS0043003,28
RTS0043004,27
RTS0043005,28
RTS0043006,17
RTS0043007,28
RTS0043008,25
RTS0043009,28
RTS0043010,27
RTS0043011,13
RTS0043012,27
RTS0043013,20
RTS0043014,26
RTS0043015,37
RTS0043016,26
RTS0043017,24
RTS0043018,20
RTS0043019,36
RTS0043020,18
RTS0043021,21
RTS0043022,29
RTS0043023,27
RTS0043024,31
RTS0043025,30
RTS0043026,11
RTS0043027,39
RTS0043028,26
RTS0043029,26
RTS0043030,27
RTS0043031,18
RTS0043032,29
RTS0043033,27
RTS0043034,17
RTS0043035,17
RTS0043036,29
RTS0043037,21
RTS0043038,22
RTS0043039,22
RTS0043040,22
RTS0043041,30
RTS0043042,26
RTS0043043,25
RTS0043044,20
RTS0043045,26
RTS0043046,10
RTS0043047,27
RTS0043048,25
RTS0043049,24
RTS0043050,16
RTS0043051,23
RTS0043052,17
RTS0043053,13
RTS0043054,18
RTS0043055,25
RTS0043056,25
RTS0043057,41
RTS0043058,28
RTS0043059,19
RTS0043060,29
RTS0043061,70
RTS0043062,38
RTS0043063,32
RTS0043064,41
RTS0043065,50
RTS0043066,23
RTS0043067,21
RTS0043068,34
RTS0043069,19
RTS0043070,28
RTS0043071,19
RTS0043072,36
RTS0043073,26
RTS0043074,23
RTS0043075,22
RTS0043076,24
RTS0043077,22
RTS0043078,14
RTS0043079,17
RTS0043080,17
RTS0043081,30
RTS0043082,17
RTS0043083,21
RTS0043084,19
RTS0043085,31
RTS0043086,23
RTS0043087,13
RTS0043088,22
RTS0043089,26
RTS0043090,13
RTS0043091,12
RTS0043092,24
RTS0043093,17
RTS0043094,20
RTS0043095,24
RTS0043096,18
RTS0043097,11
RTS0043098,25
RTS0043099,23
RTS0043100,26
RTS0043101,42
RTS0043102,19
RTS0043103,35
RTS0043104,30
RTS0043105,18
RTS0043106,37
RTS0043107,18
RTS0043108,18
RTS0043109,19
RTS0043110,21
RTS0043111,22
RTS0043112,31
RTS0043113,33
RTS0043114,26
RTS0043115,34
RTS0043116,34
RTS0043117,14
RTS0043118,22
RTS0043119,18
RTS0043120,25
RTS0043121,17
RTS0043122,24
RTS0043123,24
RTS0043124,22
RTS0043125,19
RTS0043126,29
RTS0043127,24
RTS0043128,27
RTS0043129,25
RTS0043130,29
RTS0043131,29
RTS0043132,18
RTS0043133,15
RTS0043134,18
RTS0043135,28
RTS0043136,34
RTS0043137,19
RTS0043138,25
RTS0043139,29
RTS0043140,22
RTS0043141,26
RTS0043142,38
RTS0043143,35
RTS0043144,38
RTS0043145,32
RTS0043146,20
RTS0043147,21
RTS0043148,23
RTS0043149,17
RTS0043150,12
RTS0043151,23
RTS0043152,31
RTS0043153,28
RTS0043154,25
RTS0043155,21
RTS0043156,105
RTS0043157,100
RTS0043159,107
RTS0043160,214
RTS0043161,31
RTS0043162,31
RTS0043163,32
RTS0043164,17
RTS0043165,32
RTS0043167,30
RTS0043168,24
RTS0043169,26
RTS0043170,24
RTS0043171,30
RTS0043172,32
RTS0043173,19
RTS0043174,28
RTS0043175,20
RTS0043176,18
RTS0043177,20
RTS0043178,50
RTS0043179,23
RTS0043180,24
RTS0043181,14
RTS0043182,12
RTS0043183,27
RTS0043184,20
RTS0043185,17
RTS0043186,43
RTS0043187,20
RTS0043188,31
RTS0043189,28
RTS0043190,39
RTS0043191,29
RTS0043192,28
RTS0043193,17
RTS0043194,14
RTS0043195,21
RTS0043196,19
RTS0043197,17
RTS0043198,25
RTS0043199,19
RTS0043200,28
RTS0043201,35
RTS0043202,31
RTS0043203,21
RTS0043204,51
RTS0043205,29
RTS0043206,21
RTS0043207,26
RTS0043208,24
RTS0043209,29
RTS0043210,24
RTS0043211,21
RTS0043212,27
RTS0043213,25
RTS0043214,26
RTS0043215,21
RTS0043216,34
RTS0043217,24
RTS0043218,29
RTS0043219,33
RTS0043220,24
RTS0043221,16
RTS0043222,27
RTS0043223,30
RTS0043224,20
RTS0043225,20
RTS0043226,22
RTS0043227,24
RTS0043228,29
RTS0043229,42
RTS0043230,35
RTS0043231,27
RTS0043232,22
RTS0043233,33
RTS0043234,20
RTS0043235,36
RTS0043236,12
RTS0043237,26
RTS0043238,16
RTS0043239,22
RTS0043240,31
RTS0043241,25
RTS0043242,27
RTS0043243,45
RTS0043244,21
RTS0043245,34
RTS0043246,28
RTS0043247,25
RTS0043248,23
RTS0043249,19
RTS0043250,39
RTS0043251,27
RTS0043252,24
RTS0043253,33
RTS0043254,21
RTS0043255,30
RTS0043256,26
RTS0043257,16
RTS0043258,23
RTS0043259,24
RTS0043260,20
RTS0043261,22
RTS0043262,28
RTS0043263,19
RTS0043264,24
RTS0043265,32
RTS0043266,28
RTS0043267,32
RTS0043268,18
RTS0043269,28
RTS0043270,54
RTS0043271,25
RTS0043272,29
RTS0043273,35
RTS0043274,27
RTS0043275,28
RTS0043276,23
RTS0043277,18
RTS0043278,27
RTS0043279,22
RTS0043280,25
RTS0043281,33
RTS0043282,23
RTS0043283,30
RTS0043284,26
RTS0043285,29
RTS0043286,23
RTS0043287,32
RTS0043288,43
RTS0043289,41
RTS0043290,19
RTS0043291,35
RTS0043292,28
RTS0043293,27
RTS0043294,37
RTS0043295,36
RTS0043296,34
RTS0043297,14
RTS0043299,37
RTS0043300,31
RTS0043301,20
RTS0043302,17
RTS0043303,19
RTS0043304,24
RTS0043305,26
RTS0043306,29
RTS0043307,20
RTS0043308,24
RTS0043309,30
RTS0043310,32
RTS0043311,28
RTS0043312,30
RTS0043313,35
RTS0043314,40
RTS0043315,14
RTS0043316,20
RTS0043317,16
RTS0043318,33
RTS0043319,35
RTS0043320,30
RTS0043321,24
RTS0043322,21
RTS0043323,19
RTS0043324,26
RTS0043325,26
RTS0043326,29
RTS0043327,21
RTS0043328,20
RTS0043329,15
RTS0043330,15
RTS0043331,19
RTS0043332,24
RTS0043333,19
RTS0043334,20
RTS0043335,18
RTS0043336,34
RTS0043337,26
RTS0043338,29
RTS0043339,30
RTS0043340,23
RTS0043341,30
RTS0043342,16
RTS0043343,15
RTS0043344,25
RTS0043345,27
RTS0043346,21
RTS0043347,33
RTS0043348,25
RTS0043349,29
RTS0043350,20
RTS0043351,20
RTS0043352,40
RTS0043353,21
RTS0043354,23
RTS0043355,22
RTS0043356,23
RTS0043357,32
RTS0043358,42
RTS0043359,39
RTS0043360,31
RTS0043361,35
RTS0043362,40
RTS0043363,24
RTS0043364,24
RTS0043365,26
RTS0043366,16
RTS0043367,20
RTS0043368,22
RTS0043369,29
RTS0043370,15
RTS0043371,44
RTS0043372,34
RTS0043373,37
RTS0043374,43
RTS0043375,37
RTS0043376,28
RTS0043377,39
RTS0043378,30
RTS0043379,21
RTS0043380,36
RTS0043381,23
RTS0043382,29
RTS0043383,22
RTS0043384,22
RTS0043385,27
RTS0043386,21
RTS0043387,30
RTS0043388,27
RTS0043389,20
RTS0043390,23
RTS0043391,18
RTS0043392,28
RTS0043393,23
RTS0043394,33
RTS0043395,30
RTS0043396,49
RTS0043397,32
RTS0043398,35
RTS0043399,32
RTS0043400,28
RTS0043401,18
RTS0043402,22
RTS0043403,21
RTS0043404,37
RTS0043405,24
RTS0043406,11
RTS0043407,23
RTS0043408,33
RTS0043409,23
RTS0043410,23
RTS0043411,21
RTS0043412,18
RTS0043413,17
RTS0043414,23
RTS0043415,18
RTS0043416,20
RTS0043417,25
RTS0043418,16
RTS0043419,30
RTS0043420,16
RTS0043421,30
RTS0043422,12
RTS0043423,14
RTS0043424,23
RTS0043425,25
RTS0043426,26
RTS0043427,18
RTS0043428,35
RTS0043429,33
RTS0043430,20
RTS0043431,33
RTS0043432,21
RTS0043433,22
RTS0043434,26
RTS0043435,29
RTS0043436,34
RTS0043437,22
RTS0043438,24
RTS0043439,17
RTS0043440,31
RTS0043441,29
RTS0043442,24
RTS0043443,19
RTS0043444,30
RTS0043445,20
RTS0043446,18
RTS0043447,27
RTS0043448,25
RTS0043449,29
RTS0043450,19
RTS0043451,23
RTS0043452,26
RTS0043453,18
RTS0043454,26
RTS0043455,21
RTS0043456,20
RTS0043457,26
RTS0043458,25
RTS0043459,13
RTS0043460,30
RTS0043461,18
RTS0043462,24
RTS0043463,25
RTS0043464,26
RTS0043465,29
RTS0043466,32
RTS0043467,28
RTS0043468,37
RTS0043469,15
RTS0043470,36
RTS0043471,23
RTS0043472,27
RTS0043473,15
RTS0043474,25
RTS0043475,13
RTS0043476,26
RTS0043477,32
RTS0043478,24
RTS0043479,25
RTS0043480,25
RTS0043481,34
RTS0043482,23
RTS0043483,27
RTS0043484,28
RTS0043485,24
RTS0043486,29
RTS0043487,29
RTS0043488,28
RTS0043489,23
RTS0043490,20
RTS0043491,35
RTS0043492,32
RTS0043493,25
RTS0043494,30
RTS0043495,32
RTS0043496,29
RTS0043497,21
RTS0043498,21
RTS0043499,24
RTS0043500,22
RTS0043501,15
RTS0043502,17
RTS0043503,19
RTS0043504,20
RTS0043505,22
RTS0043506,26
RTS0043507,18
RTS0043508,30
RTS0043509,28
RTS0043510,24
RTS0043511,28
RTS0043512,17
RTS0043513,22
RTS0043514,34
RTS0043515,19
RTS0043516,27
RTS0043517,17
RTS0043518,31
RTS0043519,35
RTS0043520,18
RTS0043521,20
RTS0043522,17
RTS0043523,29
RTS0043524,20
RTS0043525,26
RTS0043526,23
RTS0043527,29
RTS0043528,17
RTS0043529,28
RTS0043530,21
RTS0043531,24
RTS0043532,13
RTS0043533,25
RTS0043534,16
RTS0043535,25
RTS0043536,21
RTS0043537,18
RTS0043538,19
RTS0043539,16
RTS0043540,23
RTS0043541,26
RTS0043542,28
RTS0043543,30
RTS0043544,29
RTS0043545,26
RTS0043546,25
RTS0043547,21
RTS0043548,30
RTS0043549,31
RTS0043550,15
RTS0043551,24
RTS0043552,16
RTS0043553,19
RTS0043554,20
RTS0043555,15
RTS0043556,21
RTS0043557,15
RTS0043558,24
RTS0043559,25
RTS0043560,29
RTS0043561,28
RTS0043562,21
RTS0043563,20
RTS0043564,18
RTS0043565,20
RTS0043566,32
RTS0043567,23
RTS0043568,35
RTS0043569,31
RTS0043570,29
RTS0043571,19
RTS0043572,23
RTS0043573,27
RTS0043574,14
RTS0043575,18
RTS0043576,56
RTS0043577,39
RTS0043578,22
RTS0043579,26
RTS0043580,40
RTS0043581,29
RTS0043582,25
RTS0043583,27
RTS0043584,25
RTS0043585,20
RTS0043586,14
RTS0043587,24
RTS0043588,16
RTS0043589,28
RTS0043590,35
RTS0043591,18
RTS0043592,25
RTS0043593,31
RTS0043594,24
RTS0043595,22
RTS0043596,24
RTS0043597,21
RTS0043598,21
RTS0043599,23
RTS0043600,23
RTS0043601,19
RTS0043602,22
RTS0043603,19
RTS0043604,20
RTS0043605,22
RTS0043606,21
RTS0043607,23
RTS0043608,23
RTS0043609,22
RTS0043610,34
RTS0043611,24
RTS0043612,16
RTS0043613,19
RTS0043614,21
RTS0043615,29
RTS0043616,25
RTS0043617,13
RTS0043618,20
RTS0043619,22
RTS0043620,20
RTS0043621,26
RTS0043622,21
RTS0043623,28
RTS0043624,26
RTS0043625,17
RTS0043626,27
RTS0043627,20
RTS0043628,18
RTS0043629,16
RTS0043630,27
RTS0043631,17
RTS0043632,29
RTS0043633,22
RTS0043634,19
RTS0043635,23
RTS0043636,23
RTS0043637,26
RTS0043638,23
RTS0043639,23
RTS0043640,33
RTS0043641,60
RTS0043642,31
RTS0043643,47
RTS0043644,48
RTS0043645,60
RTS0043646,30
RTS0043647,23
RTS0043648,30
RTS0043649,13
RTS0043650,22
RTS0043651,14
RTS0043652,15
RTS0043653,18
RTS0043654,16
RTS0043655,19
RTS0043656,20
RTS0043657,26
RTS0043658,33
RTS0043659,25
RTS0043660,19
RTS0043661,22
RTS0043663,24
RTS0043664,21
RTS0043665,18
RTS0043666,23
RTS0043667,16
RTS0043668,22
RTS0043669,20
RTS0043670,26
RTS0043671,19
RTS0043672,34
RTS0043673,26
RTS0043674,24
RTS0043675,18
RTS0043676,12
RTS0043677,28
RTS0043678,21
RTS0043679,20
RTS0043680,28
RTS0043681,20
RTS0043682,16
RTS0043683,27
RTS0043684,20
RTS0043685,16
RTS0043686,36
RTS0043687,32
RTS0043688,27
RTS0043689,20
RTS0043690,20
RTS0043691,32
RTS0043692,22
RTS0043693,19
RTS0043694,19
RTS0043695,24
RTS0043696,24
RTS0043697,27
RTS0043698,29
RTS0043699,33
RTS0043700,21
RTS0043701,20
RTS0043702,20
RTS0043703,14
RTS0043704,13
RTS0043705,13
RTS0043706,28
RTS0043707,28
RTS0043708,13
RTS0043709,20
RTS0043710,25
RTS0043711,27
RTS0043712,18
RTS0043713,17
RTS0043714,9
RTS0043715,16
RTS0043716,26
RTS0043717,23
RTS0043718,19
RTS0043719,24
RTS0043720,18
RTS0043721,22
RTS0043722,28
RTS0043723,14
RTS0043724,30
RTS0043725,21
RTS0043726,36
RTS0043727,21
RTS0043728,24
RTS0043729,28
RTS0043730,30
RTS0043731,13
RTS0043732,27
RTS0043733,17
RTS0043734,22
RTS0043735,21
RTS0043736,16
RTS0043737,31
RTS0043738,20
RTS0043739,19
RTS0043740,21
RTS0043741,31
RTS0043742,26
RTS0043743,21
RTS0043744,36
RTS0043745,25
RTS0043746,17
RTS0043747,17
RTS0043748,24
RTS0043749,19
RTS0043750,16
RTS0043751,23
RTS0043752,24
RTS0043753,24
RTS0043754,14
RTS0043755,26
RTS0043756,28
RTS0043757,25
RTS0043758,20
RTS0043759,28
RTS0043760,18
RTS0043761,31
RTS0043762,27
RTS0043763,23
RTS0043764,21
RTS0043765,25
RTS0043766,21
RTS0043767,11
RTS0043768,16
RTS0043769,23
RTS0043770,20
RTS0043771,19
RTS0043772,16
RTS0043773,20
RTS0043774,14
RTS0043775,21
RTS0043776,16
RTS0043777,22
RTS0043778,24
RTS0043779,17
RTS0043780,19
RTS0043781,26
RTS0043782,24
RTS0043783,28
RTS0043784,29
RTS0043785,16
RTS0043786,25
RTS0043787,26
RTS0043788,23
RTS0043789,29
RTS0043790,29
RTS0043791,21
RTS0043792,31
RTS0043793,24
RTS0043794,22
RTS0043795,22
RTS0043796,22
RTS0043797,26
RTS0043798,24
RTS0043799,18
RTS0043800,20
RTS0043801,16
RTS0043802,23
RTS0043803,15
RTS0043804,18
RTS0043805,24
RTS0043806,21
RTS0043807,19
RTS0043808,27
RTS0043809,21
RTS0043810,23
RTS0043811,24
RTS0043812,23
RTS0043813,34
RTS0043814,31
RTS0043815,19
RTS0043816,32
RTS0043817,25
RTS0043818,32
RTS0043819,22
RTS0043820,28
RTS0043821,30
RTS0043822,26
RTS0043823,23
RTS0043824,20
RTS0043825,18
RTS0043826,12
RTS0043827,14
RTS0043828,20
RTS0043829,13
RTS0043830,27
RTS0043831,20
RTS0043832,18
RTS0043833,23
RTS0043834,16
RTS0043835,20
RTS0043836,10
RTS0043837,30
RTS0043838,17
RTS0043839,10
RTS0043840,21
RTS0043841,30
RTS0043842,25
RTS0043843,21
RTS0043844,22
RTS0043845,20
RTS0043846,21
RTS0043847,32
RTS0043848,23
RTS0043849,24
RTS0043850,23
RTS0043851,32
RTS0043852,25
RTS0043853,25
RTS0043854,26
RTS0043856,21
RTS0043857,13
RTS0043858,17
RTS0043859,17
RTS0043860,25
RTS0043861,37
RTS0043862,56
RTS0043863,23
RTS0043864,29
RTS0043865,24
RTS0043866,20
RTS0043867,23
RTS0043868,30
RTS0043869,24
RTS0043870,21
RTS0043871,18
RTS0043872,32
RTS0043873,35
RTS0043874,24
RTS0043875,19
RTS0043876,19
RTS0043877,18
RTS0043878,21
RTS0043879,31
RTS0043880,26
RTS0043881,28
RTS0043882,41
RTS0043883,28
RTS0043884,20
RTS0043885,13
RTS0043886,16
RTS0043887,22
RTS0043888,25
RTS0043889,19
RTS0043890,35
RTS0043891,38
RTS0043892,29
RTS0043893,25
RTS0043894,17
RTS0043895,22
RTS0043896,22
RTS0043897,29
RTS0043898,31
RTS0043899,40
RTS0043900,28
RTS0043901,31
RTS0043902,20
RTS0043903,35
RTS0043904,25
RTS0043905,33
RTS0043906,15
RTS0043907,18
RTS0043908,16
RTS0043909,30
RTS0043910,29
RTS0043911,35
RTS0043912,52
RTS0043913,25
RTS0043914,21
RTS0043915,23
RTS0043916,29
RTS0043917,23
RTS0043918,15
RTS0043919,15
RTS0043920,43
RTS0043921,17
RTS0043922,20
RTS0043923,32
RTS0043924,30
RTS0043925,30
RTS0043926,24
RTS0043927,13
RTS0043928,25
RTS0043929,18
RTS0043930,28
RTS0043931,25
RTS0043932,37
RTS0043933,26
RTS0043934,27
RTS0043935,25
RTS0043936,18
RTS0043937,27
RTS0043938,17
RTS0043939,14
RTS0043940,24
RTS0043941,20
RTS0043942,20
RTS0043943,30
RTS0043944,18
RTS0043945,28
RTS0043946,23
RTS0043947,37
RTS0043948,27
RTS0043949,33
RTS0043950,19
RTS0043951,26
RTS0043952,26
RTS0043953,21
RTS0043954,15
RTS0043955,23
RTS0043956,25
RTS0043957,17
RTS0043958,27
RTS0043959,31
RTS0043960,30
RTS0043961,26
RTS0043962,27
RTS0043963,32
RTS0043964,37
RTS0043965,27
RTS0043966,11
RTS0043967,27
RTS0043968,24
RTS0043969,29
RTS0043970,32
RTS0043971,22
RTS0043972,43
RTS0043973,29
RTS0043974,20
RTS0043975,16
RTS0043976,16
RTS0043977,15
RTS0043978,24
RTS0043979,30
RTS0043980,14
RTS0043981,31
RTS0043982,19
RTS0043983,25
RTS0043984,27
RTS0043985,31
RTS0043986,13
RTS0043987,32
RTS0043988,25
RTS0043989,32
RTS0043990,29
RTS0043991,16
RTS0043992,14
RTS0043993,17
RTS0043994,20
RTS0043996,16
RTS0043997,21
RTS0043998,22
RTS0043999,18
RTS0044000,18
RTS0044001,24
RTS0044002,25
RTS0044003,33
RTS0044004,30
RTS0044005,22
RTS0044006,30
RTS0044007,22
RTS0044008,18
RTS0044009,31
RTS0044010,24
RTS0044011,26
RTS0044012,38
RTS0044013,25
RTS0044014,38
RTS0044015,29
RTS0044016,31
RTS0044017,28
RTS0044018,20
RTS0044019,23
RTS0044020,31
RTS0044021,16
RTS0044022,28
RTS0044023,15
RTS0044024,20
RTS0044025,30
RTS0044026,27
RTS0044027,17
RTS0044028,22
RTS0044029,26
RTS0044030,24
RTS0044031,23
RTS0044032,24
RTS0044033,25
RTS0044034,32
RTS0044035,20
RTS0044036,41
RTS0044037,24
RTS0044038,41
RTS0044039,43
RTS0044040,30
RTS0044041,19
RTS0044042,35
RTS0044043,33
RTS0044044,41
RTS0044045,23
RTS0044046,34
RTS0044047,39
RTS0044048,28
RTS0044049,27
RTS0044050,31
RTS0044051,21
RTS0044052,21
RTS0044053,21
RTS0044054,22
RTS0044055,17
RTS0044056,32
RTS0044057,17
RTS0044058,30
RTS0044059,22
RTS0044060,26
RTS0044061,21
RTS0044062,25
RTS0044063,20
RTS0044064,20
RTS0044065,19
RTS0044067,26
RTS0044068,36
RTS0044069,37
RTS0044070,24
RTS0044071,24
RTS0044072,20
RTS0044073,24
RTS0044074,27
RTS0044075,20
RTS0044076,15
RTS0044077,19
RTS0044078,28
RTS0044079,25
RTS0044080,24
RTS0044081,19
RTS0044082,24
RTS0044083,32
RTS0044084,15
RTS0044085,21
RTS0044086,27
RTS0044087,27
RTS0044088,25
RTS0044089,27
RTS0044090,24
RTS0044091,20
RTS0044092,16
RTS0044093,19
RTS0044094,32
RTS0044095,26
RTS0044096,18
RTS0044097,20
RTS0044098,21
RTS0044099,32
RTS0044100,24
RTS0044101,15
RTS0044102,34
RTS0044103,16
RTS0044104,9
RTS0044105,28
RTS0044106,39
RTS0044107,40
RTS0044108,27
RTS0044109,35
RTS0044110,37
RTS0044111,34
RTS0044112,31
RTS0044113,31
RTS0044114,18
RTS0044115,42
RTS0044116,28
RTS0044117,16
RTS0044118,14
RTS0044119,31
RTS0044120,29
RTS0044121,26
RTS0044122,25
RTS0044123,26
RTS0044124,30
RTS0044125,22
RTS0044126,32
RTS0044127,24
RTS0044128,29
RTS0044129,40
RTS0044130,28
RTS0044131,39
RTS0044132,31
RTS0044133,24
RTS0044134,31
RTS0044135,29
RTS0044136,26
RTS0044137,18
RTS0044138,29
RTS0044139,32
RTS0044140,22
RTS0044141,36
RTS0044142,30
RTS0044143,27
RTS0044144,16
RTS0044145,23
RTS0044146,8
RTS0044147,19
RTS0044148,22
RTS0044149,17
RTS0044150,28
RTS0044151,30
RTS0044152,34
RTS0044153,29
RTS0044154,23
RTS0044155,32
RTS0044156,45
RTS0044157,36
RTS0044158,40
RTS0044159,32
RTS0044160,28
RTS0044161,36
RTS0044162,27
RTS0044163,31
RTS0044164,29
RTS0044165,32
RTS0044166,25
RTS0044167,29
RTS0044168,17
RTS0044169,32
RTS0044170,40
RTS0044171,29
RTS0044172,28
RTS0044173,18
RTS0044174,22
RTS0044175,28
RTS0044176,30
RTS0044177,27
RTS0044178,30
RTS0044180,21
RTS0044181,38
RTS0044182,24
RTS0044183,18
RTS0044184,31
RTS0044185,23
RTS0044186,40
RTS0044187,31
RTS0044188,26
RTS0044189,23
RTS0044190,26
RTS0044191,22
RTS0044192,33
RTS0044193,23
RTS0044194,27
RTS0044195,33
RTS0044196,31
RTS0044197,20
RTS0044198,33
RTS0044199,22
RTS0044200,18
RTS0044206,38
RTS0044207,23
RTS0044208,18
RTS0044209,26
RTS0044210,17
RTS0044211,34
RTS0044212,26
RTS0044213,33
RTS0044214,31
RTS0044215,23
RTS0044216,36
RTS0044217,30
RTS0044218,35
RTS0044219,34
RTS0044220,30
RTS0044221,23
RTS0044222,22
RTS0044223,18
RTS0044224,35
RTS0044225,21
RTS0044226,30
RTS0044227,21
RTS0044228,18
RTS0044229,23
RTS0044230,23
RTS0044231,15
RTS0044232,21
RTS0044233,21
RTS0044234,20
RTS0044235,26
RTS0044236,22
RTS0044237,23
RTS0044238,35
RTS0044239,22
RTS0044240,29
RTS0044241,21
RTS0044242,19
RTS0044243,31
RTS0044244,18
RTS0044245,16
RTS0044246,31
RTS0044247,20
RTS0044248,28
RTS0044249,23
RTS0044250,21
RTS0044251,23
RTS0044252,25
RTS0044253,25
RTS0044254,15
RTS0044255,33
RTS0044256,28
RTS0044257,22
RTS0044258,31
RTS0044259,31
RTS0044260,25
RTS0044261,47
RTS0044262,31
RTS0044263,20
RTS0044264,22
RTS0044265,23
RTS0044266,36
RTS0044267,15
RTS0044268,29
RTS0044269,21
RTS0044270,24
RTS0044271,28
RTS0044272,26
RTS0044273,21
RTS0044274,33
RTS0044275,35
RTS0044276,23
RTS0044277,14
RTS0044278,24
RTS0044279,16
RTS0044280,21
RTS0044281,19
RTS0044282,27
RTS0044283,20
RTS0044284,16
RTS0044285,18
RTS0044286,25
RTS0044287,25
RTS0044288,13
RTS0044289,27
RTS0044290,23
RTS0044291,17
RTS0044292,42
RTS0044293,19
RTS0044294,22
RTS0044295,22
RTS0044296,20
RTS0044297,31
RTS0044298,26
RTS0044299,35
RTS0044300,35
RTS0044301,37
RTS0044302,20
RTS0044303,23
RTS0044304,22
RTS0044305,24
RTS0044306,26
RTS0044307,23
RTS0044308,44
RTS0044309,36
RTS0044310,40
RTS0044311,15
RTS0044312,24
RTS0044313,23
RTS0044314,29
RTS0044315,21
RTS0044316,21
RTS0044317,40
RTS0044318,18
RTS0044319,29
RTS0044320,12
RTS0044321,17
RTS0044322,27
RTS0044323,37
RTS0044324,20
RTS0044325,16
RTS0044326,26
RTS0044327,24
RTS0044328,18
RTS0044329,26
RTS0044330,17
RTS0044331,20
RTS0044332,24
RTS0044333,32
RTS0044334,42
RTS0044335,34
RTS0044336,33
RTS0044337,31
RTS0044338,31
RTS0044339,25
RTS0044340,11
RTS0044341,27
RTS0044342,27
RTS0044343,25
RTS0044344,25
RTS0044345,20
RTS0044346,55
RTS0044347,55
RTS0044348,47
RTS0044349,71
RTS0044350,69
RTS0044351,49
RTS0044352,31
RTS0044353,45
RTS0044354,32
RTS0044355,48
RTS0044356,12
RTS0044357,26
RTS0044358,24
RTS0044359,39
RTS0044360,36
RTS0044361,21
RTS0044362,25
RTS0044363,37
RTS0044364,32
RTS0044365,13
RTS0044366,54
RTS0044367,38
RTS0044368,58
RTS0044369,43
RTS0044370,41
RTS0044371,22
RTS0044372,23
RTS0044373,24
RTS0044374,19
RTS0044375,25
RTS0044376,24
RTS0044377,25
RTS0044378,28
RTS0044379,31
RTS0044380,20
RTS0044381,41
RTS0044382,29
RTS0044383,49
RTS0044384,35
RTS0044385,34
RTS0044386,20
RTS0044387,21
RTS0044388,38
RTS0044389,26
RTS0044390,22
RTS0044391,27
RTS0044392,36
RTS0044393,39
RTS0044394,32
RTS0044395,27
RTS0044396,24
RTS0044397,31
RTS0044399,25
RTS0044400,31
RTS0044401,19
RTS0044402,22
RTS0044403,26
RTS0044404,34
RTS0044405,27
RTS0044406,20
RTS0044407,21
RTS0044408,25
RTS0044409,20
RTS0044410,17
RTS0044411,16
RTS0044412,29
RTS0044413,29
RTS0044414,23
RTS0044415,25
RTS0044416,35
RTS0044417,43
RTS0044418,36
RTS0044419,24
RTS0044420,50
RTS0044421,22
RTS0044422,22
RTS0044423,17
RTS0044424,24
RTS0044425,23
RTS0044426,28
RTS0044427,24
RTS0044428,31
RTS0044429,33
RTS0044430,28
RTS0044431,31
RTS0044432,26
RTS0044433,25
RTS0044434,29
RTS0044435,26
RTS0044436,20
RTS0044437,23
RTS0044438,29
RTS0044439,23
RTS0044440,34
RTS0044441,19
RTS0044442,28
RTS0044443,38
RTS0044444,23
RTS0044445,27
RTS0044446,40
RTS0044447,32
RTS0044448,24
RTS0044449,29
RTS0044450,26
RTS0044451,26
RTS0044452,23
RTS0044453,19
RTS0044454,39
RTS0044455,16
RTS0044456,22
RTS0044457,38
RTS0044458,21
RTS0044459,25
RTS0044460,32
RTS0044461,33
RTS0044462,21
RTS0044463,19
RTS0044464,21
RTS0044465,33
RTS0044466,28
RTS0044467,30
RTS0044468,43
RTS0044469,37
RTS0044470,21
RTS0044471,26
RTS0044472,26
RTS0044473,16
RTS0044474,32
RTS0044475,27
RTS0044476,28
RTS0044477,22
RTS0044478,15
RTS0044479,27
RTS0044480,29
RTS0044481,36
RTS0044482,27
RTS0044483,16
RTS0044484,23
RTS0044485,20
RTS0044486,37
RTS0044487,30
RTS0044488,24
RTS0044489,27
RTS0044490,23
RTS0044491,26
RTS0044492,20
RTS0044493,16
RTS0044494,29
RTS0044495,16
RTS0044496,29
RTS0044497,39
RTS0044498,37
RTS0044499,46
RTS0044500,39
RTS0044501,27
RTS0044502,20
RTS0044503,27
RTS0044504,19
RTS0044505,29
RTS0044506,26
RTS0044507,14
RTS0044508,19
RTS0044509,34
RTS0044510,27
RTS0044511,25
RTS0044512,29
RTS0044513,16
RTS0044514,14
RTS0044515,30
RTS0044516,34
RTS0044517,30
RTS0044518,33
RTS0044519,30
RTS0044520,37
RTS0044521,35
RTS0044522,23
RTS0044523,38
RTS0044524,26
RTS0044525,20
RTS0044526,20
RTS0044527,36
RTS0044528,17
RTS0044529,36
RTS0044530,15
RTS0044531,17
RTS0044532,21
RTS0044533,16
RTS0044534,17
RTS0044535,18
RTS0044536,26
RTS0044537,21
RTS0044538,30
RTS0044539,21
RTS0044540,20
RTS0044541,20
RTS0044542,37
RTS0044543,26
RTS0044544,21
RTS0044545,19
RTS0044546,31
RTS0044547,23
RTS0044548,26
RTS0044549,40
RTS0044550,39
RTS0044551,27
RTS0044552,21
RTS0044553,19
RTS0044554,26
RTS0044555,27
RTS0044556,22
RTS0044557,22
RTS0044558,21
RTS0044559,21
RTS0044560,31
RTS0044561,31
RTS0044562,28
RTS0044563,24
RTS0044564,21
RTS0044565,33
RTS0044566,27
RTS0044567,19
RTS0044568,19
RTS0044569,18
RTS0044570,16
RTS0044571,18
RTS0044572,19
RTS0044573,17
RTS0044574,18
RTS0044575,21
RTS0044576,11
RTS0044577,13
RTS0044578,31
RTS0044579,22
RTS0044580,15
RTS0044581,25
RTS0044582,17
RTS0044583,20
RTS0044584,18
RTS0044585,12
RTS0044586,16
RTS0044587,31
RTS0044588,19
RTS0044589,29
RTS0044590,19
RTS0044591,22
RTS0044592,21
RTS0044593,29
RTS0044594,23
RTS0044595,20
RTS0044596,27
RTS0044597,26
RTS0044598,30
RTS0044599,21
RTS0044600,35
RTS0044601,33
RTS0044602,22
RTS0044603,23
RTS0044604,18
RTS0044605,29
RTS0044606,23
RTS0044607,28
RTS0044608,16
RTS0044609,8
RTS0044610,25
RTS0044611,27
RTS0044612,21
RTS0044613,30
RTS0044614,36
RTS0044615,17
RTS0044616,20
RTS0044617,24
RTS0044618,16
RTS0044619,27
RTS0044620,15
RTS0044621,40
RTS0044622,32
RTS0044623,34
RTS0044624,33
RTS0044625,26
RTS0044626,18
RTS0044627,18
RTS0044628,12
RTS0044629,12
RTS0044630,16
RTS0044631,19
RTS0044632,19
RTS0044633,17
RTS0044634,22
RTS0044635,23
RTS0044636,18
RTS0044637,14
RTS0044638,48
RTS0044639,22
RTS0044640,19
RTS0044641,27
RTS0044642,22
RTS0044643,27
RTS0044644,31
RTS0044645,34
RTS0044646,15
RTS0044647,11
RTS0044648,15
RTS0044649,15
RTS0044650,28
RTS0044651,22
RTS0044652,18
RTS0044653,27
RTS0044654,24
RTS0044655,28
RTS0044656,23
RTS0044657,15
RTS0044658,23
RTS0044659,9
RTS0044660,22
RTS0044661,26
RTS0044662,35
RTS0044663,28
RTS0044664,36
RTS0044665,29
RTS0044666,26
RTS0044667,23
RTS0044668,25
RTS0044669,25
RTS0044670,30
RTS0044671,21
RTS0044672,20
RTS0044673,29
RTS0044674,23
RTS0044675,32
RTS0044676,29
RTS0044677,36
RTS0044678,28
RTS0044679,33
RTS0044680,29
RTS0044681,27
RTS0044682,23
RTS0044683,20
RTS0044684,29
RTS0044685,24
RTS0044686,27
RTS0044687,46
RTS0044688,35
RTS0044689,33
RTS0044690,47
RTS0044691,25
RTS0044692,35
RTS0044693,49
RTS0044694,26
RTS0044695,17
RTS0044696,32
RTS0044697,20
RTS0044698,28
RTS0044699,22
RTS0044700,27
RTS0044701,48
RTS0044702,21
RTS0044703,24
RTS0044704,27
RTS0044705,14
RTS0044706,16
RTS0044707,23
RTS0044708,23
RTS0044709,31
RTS0044710,20
RTS0044711,23
RTS0044712,23
RTS0044714,24
RTS0044715,28
RTS0044716,23
RTS0044717,21
RTS0044718,28
RTS0044719,19
RTS0044720,44
RTS0044721,24
RTS0044722,22
RTS0044723,18
RTS0044724,12
RTS0044725,26
RTS0044726,23
RTS0044727,31
RTS0044728,25
RTS0044729,18
RTS0044730,26
RTS0044731,19
RTS0044732,18
RTS0044733,28
RTS0044734,25
RTS0044735,26
RTS0044736,25
RTS0044737,22
RTS0044738,23
RTS0044739,24
RTS0044740,22
RTS0044741,25
RTS0044742,21
RTS0044743,16
RTS0044744,33
RTS0044745,27
RTS0044746,32
RTS0044747,21
RTS0044748,16
RTS0044749,21
RTS0044750,20
RTS0044751,25
RTS0044752,16
RTS0044753,17
RTS0044754,23
RTS0044755,30
RTS0044756,40
RTS0044757,31
RTS0044758,22
RTS0044759,30
RTS0044760,28
RTS0044761,21
RTS0044762,22
RTS0044763,29
RTS0044764,14
RTS0044765,29
RTS0044766,25
RTS0044767,25
RTS0044768,26
RTS0044769,18
RTS0044770,17
RTS0044771,25
RTS0044772,20
RTS0044773,25
RTS0044774,15
RTS0044775,22
RTS0044776,24
RTS0044777,35
RTS0044778,24
RTS0044779,33
RTS0044780,25
RTS0044781,32
RTS0044782,30
RTS0044783,29
RTS0044784,33
RTS0044785,18
RTS0044786,37
RTS0044787,32
RTS0044788,31
RTS0044789,26
RTS0044790,16
RTS0044791,42
RTS0044792,59
RTS0044793,17
RTS0044794,26
RTS0044795,21
RTS0044796,20
RTS0044797,31
RTS0044798,27
RTS0044799,28
RTS0044800,25
RTS0044801,21
RTS0044802,36
RTS0044803,23
RTS0044804,26
RTS0044805,32
RTS0044806,26
RTS0044807,24
RTS0044808,20
RTS0044809,20
RTS0044810,16
RTS0044811,19
RTS0044812,26
RTS0044813,40
RTS0044814,27
RTS0044815,41
RTS0044816,31
RTS0044817,23
RTS0044818,34
RTS0044819,23
RTS0044820,21
RTS0044821,23
RTS0044822,18
RTS0044823,22
RTS0044824,16
RTS0044825,28
RTS0044826,31
RTS0044827,24
RTS0044828,23
RTS0044829,21
RTS0044830,25
RTS0044831,23
RTS0044832,24
RTS0044833,41
RTS0044834,25
RTS0044835,29
RTS0044836,26
RTS0044837,20
RTS0044838,22
RTS0044839,21
RTS0044840,35
RTS0044841,18
RTS0044842,21
RTS0044843,14
RTS0044844,20
RTS0044845,24
RTS0044846,18
RTS0044847,24
RTS0044848,24
RTS0044849,27
RTS0044850,28
RTS0044851,32
RTS0044852,22
RTS0044853,23
RTS0044854,17
RTS0044855,22
RTS0044856,34
RTS0044857,27
RTS0044858,21
RTS0044859,28
RTS0044860,36
RTS0044861,21
RTS0044862,19
RTS0044863,25
RTS0044864,17
RTS0044865,12
RTS0044866,32
RTS0044867,28
RTS0044868,28
RTS0044869,27
RTS0044870,31
RTS0044871,30
RTS0044872,16
RTS0044873,21
RTS0044874,29
RTS0044875,22
RTS0044876,20
RTS0044877,31
RTS0044878,31
RTS0044879,25
RTS0044880,35
RTS0044881,22
RTS0044882,14
RTS0044883,17
RTS0044884,22
RTS0044885,18
RTS0044886,26
RTS0044887,21
RTS0044888,30
RTS0044889,19
RTS0044890,23
RTS0044891,23
RTS0044892,35
RTS0044893,17
RTS0044894,25
RTS0044895,27
RTS0044896,27
RTS0044897,34
RTS0044898,23
RTS0044899,41
RTS0044900,34
RTS0044901,18
RTS0044902,26
RTS0044903,33
RTS0044904,27
RTS0044905,27
RTS0044906,67
RTS0044907,42
RTS0044908,50
RTS0044909,62
RTS0044910,48
RTS0044911,25
RTS0044912,24
RTS0044913,24
RTS0044914,24
RTS0044915,17
RTS0044916,26
RTS0044917,22
RTS0044918,20
RTS0044919,24
RTS0044920,31
RTS0044921,22
RTS0044922,23
RTS0044923,27
RTS0044924,28
RTS0044925,19
RTS0044926,16
RTS0044927,21
RTS0044928,30
RTS0044929,22
RTS0044930,7
RTS0044931,24
RTS0044932,33
RTS0044933,15
RTS0044934,14
RTS0044935,28
RTS0044936,34
RTS0044937,19
RTS0044938,19
RTS0044939,32
RTS0044940,22
RTS0044941,26
RTS0044942,34
RTS0044943,29
RTS0044944,28
RTS0044945,19
RTS0044946,29
RTS0044947,14
RTS0044948,22
RTS0044949,26
RTS0044950,18
RTS0044951,14
RTS0044952,20
RTS0044953,19
RTS0044954,25
RTS0044955,18
RTS0044956,40
RTS0044957,33
RTS0044958,31
RTS0044959,22
RTS0044960,21
RTS0044961,27
RTS0044962,22
RTS0044963,24
RTS0044964,27
RTS0044965,17
RTS0044966,20
RTS0044967,25
RTS0044968,27
RTS0044969,19
RTS0044970,23
RTS0044971,26
RTS0044972,28
RTS0044973,18
RTS0044974,26
RTS0044975,28
RTS0044976,23
RTS0044977,18
RTS0044978,24
RTS0044979,12
RTS0044980,20
RTS0044981,22
RTS0044982,11
RTS0044983,26
RTS0044984,19
RTS0044985,28
RTS0044986,14
RTS0044987,8
RTS0044988,13
RTS0044989,19
RTS0044990,25
RTS0044991,16
RTS0044992,20
RTS0044993,22
RTS0044994,21
RTS0044995,19
RTS0044996,21
RTS0044997,19
RTS0044998,23
RTS0044999,21
RTS0045000,26
RTS0045001,16
RTS0045002,27
RTS0045003,24
RTS0045004,27
RTS0045005,27
RTS0045006,30
RTS0045007,31
RTS0045008,42
RTS0045009,27
RTS0045010,30
RTS0045011,23
RTS0045012,13
RTS0045013,7
RTS0045014,15
RTS0045015,21
RTS0045016,40
RTS0045017,28
RTS0045018,31
RTS0045019,28
RTS0045020,32
RTS0045021,18
RTS0045022,16
RTS0045023,19
RTS0045024,24
RTS0045025,29
RTS0045026,19
RTS0045027,16
RTS0045028,20
RTS0045029,20
RTS0045030,37
RTS0045031,18
RTS0045032,18
RTS0045033,26
RTS0045034,23
RTS0045035,30
RTS0045036,23
RTS0045038,29
RTS0045039,30
RTS0045040,32
RTS0045041,32
RTS0045042,16
RTS0045043,33
RTS0045044,26
RTS0045045,36
RTS0045046,13
RTS0045047,16
RTS0045048,19
RTS0045049,20
RTS0045050,25
RTS0045051,28
RTS0045052,18
RTS0045053,22
RTS0045054,25
RTS0045055,19
RTS0045056,30
RTS0045057,33
RTS0045058,26
RTS0045059,26
RTS0045060,46
RTS0045061,21
RTS0045063,19
RTS0045064,22
RTS0045065,35
RTS0045066,18
RTS0045067,35
RTS0045068,31
RTS0045069,42
RTS0045070,24
RTS0045071,25
RTS0045072,30
RTS0045073,21
RTS0045074,31
RTS0045075,15
RTS0045076,25
RTS0045077,20
RTS0045078,26
RTS0045079,16
RTS0045080,21
RTS0045081,25
RTS0045082,26
RTS0045083,23
RTS0045084,30
RTS0045085,19
RTS0045086,24
RTS0045087,29
RTS0045088,20
RTS0045089,19
RTS0045090,20
RTS0045091,26
RTS0045092,15
RTS0045093,20
RTS0045094,18
RTS0045095,27
RTS0045096,15
RTS0045097,24
RTS0045098,20
RTS0045099,20
RTS0045100,30
RTS0045101,25
RTS0045102,21
RTS0045103,25
RTS0045104,20
RTS0045105,19
RTS0045106,30
RTS0045107,19
RTS0045108,18
RTS0045109,22
RTS0045110,24
RTS0045111,41
RTS0045112,24
RTS0045113,32
RTS0045114,25
RTS0045115,30
RTS0045116,24
RTS0045117,17
RTS0045118,28
RTS0045119,35
RTS0045120,23
RTS0045121,28
RTS0045122,19
RTS0045123,23
RTS0045124,31
RTS0045125,20
RTS0045126,23
RTS0045127,27
RTS0045128,24
RTS0045129,29
RTS0045130,28
RTS0045131,26
RTS0045132,18
RTS0045133,31
RTS0045134,23
RTS0045135,26
RTS0045136,33
RTS0045137,26
RTS0045138,26
RTS0045139,21
RTS0045140,18
RTS0045141,24
RTS0045142,24
RTS0045143,18
RTS0045144,18
RTS0045145,23
RTS0045146,24
RTS0045147,26
RTS0045148,21
RTS0045149,17
RTS0045150,24
RTS0045151,27
RTS0045152,36
RTS0045153,20
RTS0045154,31
RTS0045155,21
RTS0045156,18
RTS0045157,30
RTS0045158,20
RTS0045159,28
RTS0045160,26
RTS0045161,33
RTS0045162,38
RTS0045163,32
RTS0045164,28
RTS0045165,35
RTS0045166,37
RTS0045167,24
RTS0045168,31
RTS0045169,37
RTS0045170,32
RTS0045171,37
RTS0045172,38
RTS0045173,25
RTS0045174,27
RTS0045175,38
RTS0045176,21
RTS0045177,32
RTS0045178,21
RTS0045179,24
RTS0045180,30
RTS0045181,28
RTS0045182,22
RTS0045183,28
RTS0045184,20
RTS0045185,23
RTS0045186,17
RTS0045187,27
RTS0045188,23
RTS0045189,19
RTS0045190,50
RTS0045191,21
RTS0045192,23
RTS0045193,19
RTS0045194,27
RTS0045195,24
RTS0045196,28
RTS0045197,21
RTS0045198,34
RTS0045199,25
RTS0045200,31
RTS0045201,24
RTS0045202,18
RTS0045203,15
RTS0045204,25
RTS0045205,18
RTS0045206,17
RTS0045207,31
RTS0045208,17
RTS0045209,22
RTS0045210,20
RTS0045211,23
RTS0045212,26
RTS0045213,22
RTS0045214,22
RTS0045215,21
RTS0045216,25
RTS0045217,24
RTS0045218,26
RTS0045219,25
RTS0045220,14
RTS0045221,24
RTS0045222,19
RTS0045223,27
RTS0045224,22
RTS0045225,30
RTS0045226,52
RTS0045227,39
RTS0045228,57
RTS0045229,30
RTS0045230,42
RTS0045231,39
RTS0045232,33
RTS0045233,44
RTS0045234,31
RTS0045235,34
RTS0045236,41
RTS0045237,27
RTS0045238,24
RTS0045239,25
RTS0045240,53
RTS0045241,33
RTS0045242,38
RTS0045243,32
RTS0045244,23
RTS0045245,23
RTS0045246,20
RTS0045247,30
RTS0045248,18
RTS0045249,17
RTS0045250,22
RTS0045251,29
RTS0045252,21
RTS0045253,32
RTS0045254,33
RTS0045255,23
RTS0045256,24
RTS0045257,17
RTS0045258,29
RTS0045259,32
RTS0045260,14
RTS0045261,17
RTS0045262,37
RTS0045263,33
RTS0045264,27
RTS0045265,27
RTS0045266,31
RTS0045267,25
RTS0045268,41
RTS0045269,30
RTS0045270,30
RTS0045271,27
RTS0045272,12
RTS0045273,33
RTS0045274,25
RTS0045275,21
RTS0045276,18
RTS0045277,26
RTS0045278,30
RTS0045279,16
RTS0045280,25
RTS0045281,21
RTS0045282,28
RTS0045283,34
RTS0045284,20
RTS0045285,22
RTS0045286,30
RTS0045287,28
RTS0045288,26
RTS0045289,22
RTS0045290,14
RTS0045291,20
RTS0045292,36
RTS0045293,26
RTS0045294,20
RTS0045295,23
RTS0045296,16
RTS0045297,29
RTS0045298,18
RTS0045299,25
RTS0045300,23
RTS0045301,40
RTS0045302,13
RTS0045303,29
RTS0045304,18
RTS0045305,33
RTS0045306,25
RTS0045307,22
RTS0045308,25
RTS0045309,18
RTS0045310,33
RTS0045311,16
RTS0045312,22
RTS0045313,24
RTS0045314,17
RTS0045315,26
RTS0045316,26
RTS0045317,12
RTS0045318,32
RTS0045319,17
RTS0045320,21
RTS0045321,24
RTS0045322,18
RTS0045323,36
RTS0045324,20
RTS0045325,23
RTS0045326,23
RTS0045327,31
RTS0045328,26
RTS0045329,26
RTS0045330,26
RTS0045331,21
RTS0045332,10
RTS0045333,26
RTS0045334,23
RTS0045335,18
RTS0045336,29
RTS0045337,23
RTS0045338,29
RTS0045339,38
RTS0045340,27
RTS0045341,27
RTS0045342,31
RTS0045343,25
RTS0045344,25
RTS0045345,18
RTS0045346,26
RTS0045347,15
RTS0045348,21
RTS0045349,25
RTS0045350,25
RTS0045351,17
RTS0045352,17
RTS0045353,22
RTS0045354,16
RTS0045355,16
RTS0045356,22
RTS0045357,20
RTS0045358,19
RTS0045359,22
RTS0045360,16
RTS0045361,39
RTS0045362,25
RTS0045363,13
RTS0045364,29
RTS0045365,32
RTS0045366,22
RTS0045367,20
RTS0045368,17
RTS0045369,25
RTS0045370,34
RTS0045371,18
RTS0045372,26
RTS0045373,26
RTS0045374,34
RTS0045375,29
RTS0045376,15
RTS0045377,18
RTS0045378,22
RTS0045379,31
RTS0045380,28
RTS0045381,42
RTS0045382,36
RTS0045383,27
RTS0045384,34
RTS0045385,22
RTS0045386,21
RTS0045387,24
RTS0045388,24
RTS0045389,22
RTS0045390,22
RTS0045391,27
RTS0045392,16
RTS0045393,22
RTS0045394,26
RTS0045395,9
RTS0045396,21
RTS0045397,29
RTS0045398,29
RTS0045399,32
RTS0045400,15
RTS0045401,19
RTS0045402,23
RTS0045403,21
RTS0045404,29
RTS0045405,19
RTS0045406,23
RTS0045407,25
RTS0045408,29
RTS0045409,32
RTS0045410,29
RTS0045411,31
RTS0045412,48
RTS0045413,40
RTS0045414,44
RTS0045415,36
RTS0045416,18
RTS0045417,16
RTS0045418,21
RTS0045419,24
RTS0045420,22
RTS0045421,375
RTS0045422,324
RTS0045423,240
RTS0045424,363
RTS0045425,247
RTS0045426,26
RTS0045427,16
RTS0045428,25
RTS0045429,24
RTS0045430,24
RTS0045431,21
RTS0045432,23
RTS0045433,29
RTS0045434,29
RTS0045435,19
RTS0045436,51
RTS0045437,46
RTS0045438,58
RTS0045439,38
RTS0045440,31
RTS0045441,43
RTS0045442,24
RTS0045443,27
RTS0045444,20
RTS0045445,25
RTS0045446,60
RTS0045447,41
RTS0045448,45
RTS0045449,30
RTS0045450,21
RTS0045451,35
RTS0045452,19
RTS0045453,13
RTS0045454,23
RTS0045455,24
RTS0045456,18
RTS0045457,12
RTS0045458,20
RTS0045459,9
RTS0045460,25
RTS0045461,19
RTS0045462,19
RTS0045463,16
RTS0045464,10
RTS0045465,18
RTS0045466,22
RTS0045467,32
RTS0045468,15
RTS0045469,40
RTS0045470,37
RTS0045471,23
RTS0045472,30
RTS0045473,16
RTS0045474,32
RTS0045475,25
RTS0045476,33
RTS0045477,35
RTS0045478,30
RTS0045479,28
RTS0045480,33
RTS0045481,23
RTS0045482,22
RTS0045483,31
RTS0045484,27
RTS0045485,27
RTS0045486,12
RTS0045487,14
RTS0045488,25
RTS0045489,25
RTS0045490,37
RTS0045491,106
RTS0045492,109
RTS0045493,63
RTS0045494,27
RTS0045495,53
RTS0045496,18
RTS0045497,27
RTS0045498,46
RTS0045499,42
RTS0045500,37
RTS0045501,31
RTS0045502,33
RTS0045503,26
RTS0045504,22
RTS0045505,31
RTS0045506,1144
RTS0045507,1306
RTS0045508,1015
RTS0045509,1141
RTS0045510,856
RTS0045511,26
RTS0045512,28
RTS0045513,19
RTS0045514,20
RTS0045515,20
RTS0045516,22
RTS0045517,22
RTS0045518,27
RTS0045519,20
RTS0045520,14
RTS0045521,38
RTS0045522,27
RTS0045523,23
RTS0045524,26
RTS0045525,14
RTS0045526,24
RTS0045527,26
RTS0045528,22
RTS0045529,37
RTS0045530,45
RTS0045531,19
RTS0045532,26
RTS0045533,16
RTS0045534,25
RTS0045535,22
RTS0045536,48
RTS0045537,48
RTS0045538,22
RTS0045539,41
RTS0045540,33
RTS0045541,23
RTS0045542,21
RTS0045543,26
RTS0045544,20
RTS0045545,22
RTS0045546,30
RTS0045547,22
RTS0045548,25
RTS0045549,17
RTS0045550,21
RTS0045551,12
RTS0045552,19
RTS0045553,22
RTS0045554,15
RTS0045555,15
RTS0045556,50
RTS0045557,39
RTS0045558,33
RTS0045559,36
RTS0045560,35
RTS0045561,16
RTS0045562,19
RTS0045563,17
RTS0045564,24
RTS0045565,17
RTS0045566,28
RTS0045567,20
RTS0045568,17
RTS0045569,35
RTS0045570,30
RTS0045571,18
RTS0045572,22
RTS0045573,16
RTS0045574,18
RTS0045575,19
RTS0045576,20
RTS0045577,22
RTS0045578,26
RTS0045579,19
RTS0045580,21
RTS0045581,22
RTS0045582,23
RTS0045583,23
RTS0045584,25
RTS0045585,25
RTS0045586,16
RTS0045587,18
RTS0045588,25
RTS0045589,28
RTS0045590,30
RTS0045592,96
RTS0045593,87
RTS0045594,71
RTS0045595,58
RTS0045596,40
RTS0045597,65
RTS0045598,78
RTS0045599,64
RTS0045600,48
RTS0045601,14
RTS0045602,16
RTS0045603,21
RTS0045604,31
RTS0045606,26
RTS0045607,17
RTS0045608,26
RTS0045609,19
RTS0045610,21
RTS0045611,19
RTS0045612,19
RTS0045613,16
RTS0045614,25
RTS0045615,17
RTS0045616,22
RTS0045617,22
RTS0045618,18
RTS0045619,22
RTS0045620,23
RTS0045621,17
RTS0045622,29
RTS0045623,21
RTS0045624,19
RTS0045625,23
RTS0045626,7
RTS0045627,20
RTS0045628,19
RTS0045629,36
RTS0045630,20
RTS0045631,18
RTS0045632,28
RTS0045633,23
RTS0045634,19
RTS0045635,18
RTS0045636,30
RTS0045637,19
RTS0045638,22
RTS0045639,31
RTS0045640,20
RTS0045641,14
RTS0045642,24
RTS0045643,21
RTS0045644,17
RTS0045645,18
RTS0045646,26
RTS0045647,23
RTS0045648,13
RTS0045649,25
RTS0045650,27
RTS0045651,16
RTS0045652,28
RTS0045653,30
RTS0045654,25
RTS0045655,30
RTS0045656,19
RTS0045657,24
RTS0045658,33
RTS0045659,18
RTS0045660,21
RTS0045661,34
RTS0045662,28
RTS0045663,42
RTS0045664,31
RTS0045665,42
RTS0045666,17
RTS0045667,17
RTS0045668,14
RTS0045669,19
RTS0045670,17
RTS0045671,14
RTS0045672,21
RTS0045673,18
RTS0045674,14
RTS0045675,24
RTS0045676,65
RTS0045677,64
RTS0045678,69
RTS0045679,61
RTS0045680,68
RTS0045681,11
RTS0045682,20
RTS0045683,17
RTS0045684,19
RTS0045685,26
RTS0045687,23
RTS0045688,30
RTS0045689,20
RTS0045690,27
RTS0045691,18
RTS0045692,17
RTS0045693,24
RTS0045694,26
RTS0045695,21
RTS0045696,31
RTS0045697,19
RTS0045698,25
RTS0045699,29
RTS0045700,30
RTS0045701,30
RTS0045702,21
RTS0045703,23
RTS0045704,39
RTS0045705,25
RTS0045706,16
RTS0045707,22
RTS0045708,25
RTS0045709,17
RTS0045710,24
RTS0045711,15
RTS0045712,29
RTS0045713,23
RTS0045714,27
RTS0045715,26
RTS0045716,33
RTS0045717,24
RTS0045718,21
RTS0045719,20
RTS0045720,30
RTS0045721,22
RTS0045722,26
RTS0045723,48
RTS0045724,27
RTS0045725,25
RTS0045726,22
RTS0045727,34
RTS0045728,29
RTS0045729,29
RTS0045730,29
RTS0045731,32
RTS0045732,82
RTS0045733,15
RTS0045734,25
RTS0045735,21
RTS0045736,89
RTS0045737,146
RTS0045738,149
RTS0045739,174
RTS0045740,123
RTS0045741,25
RTS0045742,36
RTS0045743,27
RTS0045744,25
RTS0045745,39
RTS0045746,28
RTS0045747,39
RTS0045748,33
RTS0045749,17
RTS0045750,27
RTS0045751,26
RTS0045752,22
RTS0045753,28
RTS0045754,32
RTS0045755,33
RTS0045756,49
RTS0045757,41
RTS0045758,38
RTS0045759,31
RTS0045760,43
RTS0045761,18
RTS0045762,26
RTS0045763,21
RTS0045764,19
RTS0045765,8
RTS0045766,36
RTS0045767,20
RTS0045768,25
RTS0045769,17
RTS0045770,32
RTS0045771,25
RTS0045772,33
RTS0045773,33
RTS0045774,32
RTS0045775,30
RTS0045776,28
RTS0045777,19
RTS0045778,18
RTS0045779,25
RTS0045780,16
RTS0045781,32
RTS0045782,30
RTS0045783,28
RTS0045784,29
RTS0045785,20
RTS0045786,20
RTS0045787,30
RTS0045788,41
RTS0045789,27
RTS0045790,22
RTS0045791,24
RTS0045792,25
RTS0045793,27
RTS0045794,19
RTS0045795,20
RTS0045796,23
RTS0045797,22
RTS0045798,26
RTS0045799,32
RTS0045800,17
RTS0045801,26
RTS0045802,19
RTS0045803,28
RTS0045804,18
RTS0045805,12
RTS0045806,35
RTS0045807,24
RTS0045808,24
RTS0045809,41
RTS0045810,14
RTS0045811,17
RTS0045812,39
RTS0045813,19
RTS0045814,46
RTS0045815,22
RTS0045816,29
RTS0045817,20
RTS0045818,30
RTS0045819,18
RTS0045820,25
RTS0045821,43
RTS0045822,41
RTS0045823,30
RTS0045824,49
RTS0045825,31
RTS0045826,81
RTS0045827,85
RTS0045828,32
RTS0045829,80
RTS0045830,86
RTS0045831,25
RTS0045832,22
RTS0045833,28
RTS0045834,22
RTS0045835,32
RTS0045836,72
RTS0045837,73
RTS0045838,76
RTS0045840,42
RTS0045841,44
RTS0045842,36
RTS0045843,22
RTS0045844,28
RTS0045845,26
RTS0045846,164
RTS0045848,65
RTS0045849,217
RTS0045851,17
RTS0045852,17
RTS0045853,22
RTS0045854,20
RTS0045855,21
RTS0045856,27
RTS0045857,17
RTS0045858,14
RTS0045859,24
RTS0045860,26
RTS0045861,20
RTS0045862,26
RTS0045863,28
RTS0045864,37
RTS0045865,25
RTS0045866,43
RTS0045867,15
RTS0045868,24
RTS0045869,21
RTS0045870,24
RTS0045871,19
RTS0045872,28
RTS0045873,32
RTS0045874,15
RTS0045875,14
RTS0045876,18
RTS0045877,26
RTS0045878,25
RTS0045879,26
RTS0045880,20
RTS0045881,19
RTS0045882,23
RTS0045883,19
RTS0045884,28
RTS0045885,6
RTS0045886,23
RTS0045887,44
RTS0045888,26
RTS0045889,28
RTS0045890,20
RTS0045891,21
RTS0045892,24
RTS0045893,29
RTS0045894,31
RTS0045895,15
RTS0045896,20
RTS0045897,18
RTS0045898,22
RTS0045899,29
RTS0045900,31
RTS0045901,18
RTS0045902,15
RTS0045903,24
RTS0045904,21
RTS0045905,20
RTS0045906,29
RTS0045907,23
RTS0045908,10
RTS0045909,14
RTS0045910,17
RTS0045911,32
RTS0045912,26
RTS0045913,14
RTS0045914,15
RTS0045915,13
RTS0045916,29
RTS0045917,22
RTS0045918,20
RTS0045919,20
RTS0045920,23
RTS0045921,31
RTS0045922,29
RTS0045923,15
RTS0045924,16
RTS0045925,24
RTS0045926,40
RTS0045927,25
RTS0045928,32
RTS0045929,17
RTS0045930,35
RTS0045931,46
RTS0045932,28
RTS0045933,29
RTS0045935,13
RTS0045939,27
RTS0045940,32
RTS0045941,21
RTS0045942,23
RTS0045943,26
RTS0045944,32
RTS0045945,24
RTS0045946,12
RTS0045947,23
RTS0045948,20
RTS0045949,21
RTS0045950,28
RTS0045951,26
RTS0045952,25
RTS0045953,30
RTS0045954,37
RTS0045955,19
RTS0045956,27
RTS0045957,25
RTS0045958,25
RTS0045959,22
RTS0045960,18
RTS0045961,17
RTS0045962,10
RTS0045963,22
RTS0045964,21
RTS0045965,28
RTS0045966,24
RTS0045967,19
RTS0045968,27
RTS0045969,22
RTS0045970,28
RTS0045971,36
RTS0045972,26
RTS0045973,20
RTS0045974,20
RTS0045975,26
RTS0045976,18
RTS0045977,24
RTS0045978,24
RTS0045979,28
RTS0045980,23
RTS0045981,34
RTS0045982,26
RTS0045983,18
RTS0045984,33
RTS0045985,25
RTS0045986,16
RTS0045987,24
RTS0045988,30
RTS0045989,18
RTS0045990,15
RTS0045991,36
RTS0045992,28
RTS0045993,35
RTS0045994,29
RTS0045995,21
RTS0045996,20
RTS0045997,20
RTS0045998,17
RTS0045999,23
RTS0046000,17
RTS0046001,10
RTS0046002,20
RTS0046003,19
RTS0046004,23
RTS0046005,33
RTS0046006,19
RTS0046007,25
RTS0046008,24
RTS0046009,37
RTS0046010,17
RTS0046011,23
RTS0046012,8
RTS0046013,26
RTS0046014,14
RTS0046015,10
RTS0046016,21
RTS0046017,23
RTS0046018,22
RTS0046019,13
RTS0046020,22
RTS0046021,33
RTS0046022,25
RTS0046023,20
RTS0046024,22
RTS0046025,27
RTS0046026,27
RTS0046027,27
RTS0046028,14
RTS0046029,23
RTS0046030,14
RTS0046031,29
RTS0046032,19
RTS0046033,19
RTS0046034,24
RTS0046035,23
RTS0046036,27
RTS0046037,15
RTS0046038,21
RTS0046039,16
RTS0046040,18
RTS0046041,29
RTS0046042,20
RTS0046043,17
RTS0046044,18
RTS0046045,29
RTS0046046,19
RTS0046047,21
RTS0046048,27
RTS0046049,33
RTS0046050,35
RTS0046051,52
RTS0046052,35
RTS0046053,39
RTS0046054,38
RTS0046055,22
RTS0046056,36
RTS0046057,20
RTS0046058,18
RTS0046059,25
RTS0046060,24
RTS0046061,34
RTS0046062,29
RTS0046063,25
RTS0046064,21
RTS0046065,19
RTS0046066,33
RTS0046067,22
RTS0046068,25
RTS0046069,33
RTS0046070,24
RTS0046071,27
RTS0046072,16
RTS0046073,19
RTS0046074,23
RTS0046075,22
RTS0046076,16
RTS0046077,29
RTS0046078,28
RTS0046079,23
RTS0046080,29
RTS0046081,19
RTS0046082,58
RTS0046083,16
RTS0046084,43
RTS0046085,21
RTS0046086,24
RTS0046087,20
RTS0046088,22
RTS0046089,15
RTS0046090,20
RTS0046091,15
RTS0046092,34
RTS0046093,15
RTS0046094,8
RTS0046095,21
RTS0046096,21
RTS0046097,12
RTS0046098,21
RTS0046099,22
RTS0046100,23
RTS0046101,16
RTS0046102,31
RTS0046103,21
RTS0046104,28
RTS0046105,26
RTS0046106,20
RTS0046107,19
RTS0046108,23
RTS0046109,22
RTS0046110,19
RTS0046111,27
RTS0046112,33
RTS0046113,22
RTS0046114,24
RTS0046115,42
RTS0046116,37
RTS0046117,38
RTS0046119,15
RTS0046121,35
RTS0046122,32
RTS0046123,23
RTS0046124,13
RTS0046125,17
RTS0046126,15
RTS0046127,17
RTS0046128,29
RTS0046129,30
RTS0046130,27
RTS0046131,19
RTS0046132,46
RTS0046133,48
RTS0046134,45
RTS0046135,21
RTS0046136,29
RTS0046137,29
RTS0046138,21
RTS0046140,49
RTS0046141,22
RTS0046142,40
RTS0046143,42
RTS0046144,42
RTS0046145,15
RTS0046146,22
RTS0046147,28
RTS0046148,25
RTS0046149,17
RTS0046150,12
RTS0046152,16
RTS0046153,25
RTS0046154,25
RTS0046155,25
RTS0046156,29
RTS0046157,18
RTS0046158,19
RTS0046159,18
RTS0046160,27
RTS0046161,27
RTS0046162,13
RTS0046163,32
RTS0046164,21
RTS0046165,27
RTS0046166,17
RTS0046167,27
RTS0046168,26
RTS0046169,19
RTS0046170,19
RTS0046171,20
RTS0046172,16
RTS0046173,13
RTS0046174,20
RTS0046175,29
RTS0046176,21
RTS0046177,20
RTS0046178,25
RTS0046179,19
RTS0046180,23
RTS0046181,26
RTS0046182,14
RTS0046183,26
RTS0046184,34
RTS0046185,22
RTS0046186,8
RTS0046187,18
RTS0046188,30
RTS0046191,24
RTS0046193,14
RTS0046194,14
RTS0046195,24
RTS0046196,13
RTS0046197,16
RTS0046198,18
RTS0046199,28
RTS0046200,19
RTS0046201,25
RTS0046202,22
RTS0046203,19
RTS0046204,23
RTS0046205,21
RTS0046206,12
RTS0046207,26
RTS0046208,25
RTS0046209,23
RTS0046210,12
RTS0046211,20
RTS0046212,17
RTS0046213,150
RTS0046214,128
RTS0046215,87
RTS0046216,92
RTS0046217,83
RTS0046218,22
RTS0046219,16
RTS0046220,27
RTS0046221,27
RTS0046222,23
RTS0046223,13
RTS0046224,16
RTS0046225,20
RTS0046226,22
RTS0046227,20
RTS0046228,24
RTS0046229,19
RTS0046230,16
RTS0046231,8
RTS0046232,26
RTS0046233,19
RTS0046234,22
RTS0046235,22
RTS0046236,21
RTS0046237,20
RTS0046238,18
RTS0046239,20
RTS0046240,18
RTS0046241,22
RTS0046242,23
RTS0046243,15
RTS0046244,24
RTS0046245,16
RTS0046246,20
RTS0046247,13
RTS0046248,19
RTS0046249,16
RTS0046250,14
RTS0046251,19
RTS0046252,29
RTS0046253,28
RTS0046254,29
RTS0046255,14
RTS0046256,27
RTS0046257,21
RTS0046258,12
RTS0046259,25
RTS0046260,19
RTS0046261,22
RTS0046262,32
RTS0046263,29
RTS0046264,25
RTS0046265,22
RTS0046266,18
RTS0046267,16
RTS0046268,19
RTS0046269,25
RTS0046270,20
RTS0046271,13
RTS0046272,20
RTS0046273,15
RTS0046274,24
RTS0046275,13
RTS0046276,17
RTS0046277,22
RTS0046278,22
RTS0046279,21
RTS0046280,22
RTS0046281,11
RTS0046282,27
RTS0046283,25
RTS0046284,24
RTS0046285,16
RTS0046286,31
RTS0046287,22
RTS0046288,20
RTS0046289,28
RTS0046290,16
RTS0046291,19
RTS0046292,27
RTS0046293,19
RTS0046294,20
RTS0046295,33
RTS0046296,17
RTS0046297,21
RTS0046298,15
RTS0046299,22
RTS0046300,20
RTS0046301,31
RTS0046302,19
RTS0046303,20
RTS0046304,26
RTS0046305,31
RTS0046306,19
RTS0046307,20
RTS0046308,19
RTS0046309,17
RTS0046310,16
RTS0046311,16
RTS0046312,19
RTS0046313,20
RTS0046314,34
RTS0046315,13
RTS0046316,18
RTS0046317,29
RTS0046318,27
RTS0046319,22
RTS0046320,22
RTS0046321,28
RTS0046322,20
RTS0046323,31
RTS0046324,18
RTS0046325,31
RTS0046326,22
RTS0046327,19
RTS0046328,20
RTS0046329,25
RTS0046330,31
RTS0046331,32
RTS0046332,11
RTS0046333,28
RTS0046334,42
RTS0046335,38
RTS0046336,41
RTS0046342,15
RTS0046343,26
RTS0046344,31
RTS0046345,14
RTS0046346,19
RTS0046347,116
RTS0046348,124
RTS0046349,97
RTS0046350,17
RTS0046351,21
RTS0046352,8
RTS0046353,19
RTS0046354,24
RTS0046355,21
RTS0046356,20
RTS0046357,13
RTS0046358,13
RTS0046359,31
RTS0046360,21
RTS0046361,17
RTS0046362,22
RTS0046363,16
RTS0046364,23
RTS0046365,21
RTS0046366,16
RTS0046367,19
RTS0046368,28
RTS0046369,32
RTS0046370,17
RTS0046371,24
RTS0046372,19
RTS0046373,12
RTS0046374,15
RTS0046375,17
RTS0046376,16
RTS0046377,17
RTS0046378,20
RTS0046379,26
RTS0046380,20
RTS0046381,19
RTS0046382,18
RTS0046383,22
RTS0046384,22
RTS0046385,23
RTS0046386,21
RTS0046387,22
RTS0046388,27
RTS0046389,19
RTS0046390,19
RTS0046391,34
RTS0046392,10
RTS0046393,16
RTS0046394,19
RTS0046395,20
RTS0046396,12
RTS0046397,16
RTS0046398,26
RTS0046399,21
RTS0046400,24
RTS0046401,19
RTS0046402,18
RTS0046403,34
RTS0046404,29
RTS0046405,20
RTS0046406,29
RTS0046407,18
RTS0046408,32
RTS0046409,29
RTS0046410,39
RTS0046411,44
RTS0046412,33
RTS0046413,47
RTS0046414,157
RTS0046415,57
RTS0046416,26
RTS0046417,36
RTS0046418,20
RTS0046419,14
RTS0046420,34
RTS0046421,25
RTS0046422,31
RTS0046423,19
RTS0046424,26
RTS0046425,29
RTS0046426,24
RTS0046427,21
RTS0046428,25
RTS0046429,15
RTS0046430,18
RTS0046431,22
RTS0046432,41
RTS0046433,28
RTS0046434,19
RTS0046435,63
RTS0046439,36
RTS0046440,45
RTS0046441,24
RTS0046442,15
RTS0046443,36
RTS0046444,22
RTS0046445,27
RTS0046446,11
RTS0046447,14
RTS0046448,30
RTS0046449,36
RTS0046450,63
RTS0046451,36
RTS0046452,36
RTS0046453,26
RTS0046454,41
RTS0046455,31
RTS0046456,15
RTS0046457,40
RTS0046458,35
RTS0046459,45
RTS0046460,45
RTS0046461,42
RTS0046462,26
RTS0046463,24
RTS0046464,16
RTS0046466,15
RTS0046468,19
RTS0046469,16
RTS0046470,37
RTS0046471,22
RTS0046472,31
RTS0046473,20
RTS0046474,13
RTS0046475,25
RTS0046476,23
RTS0046477,16
RTS0046478,21
RTS0046479,27
RTS0046480,20
RTS0046481,17
RTS0046482,20
RTS0046483,21
RTS0046484,19
RTS0046485,22
RTS0046486,25
RTS0046487,31
RTS0046488,24
RTS0046489,20
RTS0046490,28
RTS0046491,23
RTS0046492,25
RTS0046493,19
RTS0046494,22
RTS0046495,22
RTS0046496,32
RTS0046497,30
RTS0046498,20
RTS0046499,25
RTS0046500,30
RTS0046501,29
RTS0046502,25
RTS0046503,32
RTS0046504,25
RTS0046505,10
RTS0046506,23
RTS0046507,21
RTS0046508,8
RTS0046509,18
RTS0046510,22
RTS0046511,15
RTS0046512,22
RTS0046513,27
RTS0046514,7
RTS0046515,17
RTS0046516,31
RTS0046517,17
RTS0046518,15
RTS0046519,19
RTS0046520,27
RTS0046521,17
RTS0046522,8
RTS0046524,15
RTS0046525,13
RTS0046526,29
RTS0046527,14
RTS0046528,17
RTS0046529,26
RTS0046530,19
RTS0046531,15
RTS0046532,28
RTS0046533,18
RTS0046534,19
RTS0046535,18
RTS0046536,26
RTS0046537,22
RTS0046538,18
RTS0046539,20
RTS0046540,23
RTS0046541,19
RTS0046542,19
RTS0046543,29
RTS0046544,22
RTS0046545,33
RTS0046546,24
RTS0046548,18
RTS0046549,34
RTS0046550,25
RTS0046551,36
RTS0046552,16
RTS0046553,32
RTS0046554,28
RTS0046555,23
RTS0046556,24
RTS0046557,22
RTS0046558,17
RTS0046559,21
RTS0046560,22
RTS0046561,21
RTS0046562,29
RTS0046563,11
RTS0046564,29
RTS0046565,22
RTS0046566,21
RTS0046567,28
RTS0046568,19
RTS0046569,30
RTS0046570,28
RTS0046571,20
RTS0046572,20
RTS0046573,24
RTS0046574,22
RTS0046575,22
RTS0046577,26
RTS0046578,21
RTS0046580,30
RTS0046581,23
RTS0046582,22
RTS0046583,22
RTS0046584,25
RTS0046585,30
RTS0046586,35
RTS0046587,29
RTS0046588,18
RTS0046589,14
RTS0046590,19
RTS0046591,14
RTS0046592,13
RTS0046593,31
RTS0046594,35
RTS0046595,33
RTS0046596,29
RTS0046597,15
RTS0046598,33
RTS0046599,26
RTS0046600,30
RTS0046601,65
RTS0046602,44
RTS0046603,33
RTS0046604,18
RTS0046605,29
RTS0046606,23
RTS0046607,51
RTS0046608,84
RTS0046609,63
RTS0046610,23
RTS0046611,31
RTS0046612,30
RTS0046613,30
RTS0046614,18
RTS0046615,18
RTS0046616,21
RTS0046617,29
RTS0046618,19
RTS0046619,29
RTS0046620,16
RTS0046621,38
RTS0046622,38
RTS0046623,27
RTS0046624,26
RTS0046625,27
RTS0046626,20
RTS0046627,34
RTS0046628,38
RTS0046629,24
RTS0046630,35
RTS0046631,29
RTS0046632,27
RTS0046633,16
RTS0046634,34
RTS0046635,17
RTS0046636,22
RTS0046637,33
RTS0046638,23
RTS0046639,15
RTS0046640,24
RTS0046641,21
RTS0046642,17
RTS0046643,28
RTS0046644,23
RTS0046645,22
RTS0046646,24
RTS0046647,27
RTS0046648,23
RTS0046649,20
RTS0046650,17
RTS0046651,20
RTS0046652,17
RTS0046653,21
RTS0046654,18
RTS0046655,20
RTS0046656,22
RTS0046657,23
RTS0046658,25
RTS0046659,25
RTS0046660,23
RTS0046661,23
RTS0046662,31
RTS0046663,19
RTS0046664,22
RTS0046665,19
RTS0046666,23
RTS0046667,36
RTS0046668,14
RTS0046669,17
RTS0046670,14
RTS0046671,16
RTS0046672,19
RTS0046673,23
RTS0046674,12
RTS0046675,18
RTS0046676,21
RTS0046677,21
RTS0046678,17
RTS0046679,20
RTS0046680,19
RTS0046681,15
RTS0046682,20
RTS0046683,19
RTS0046684,24
RTS0046685,15
RTS0046686,23
RTS0046687,23
RTS0046688,23
RTS0046689,25
RTS0046690,19
RTS0046691,25
RTS0046692,21
RTS0046693,20
RTS0046694,20
RTS0046695,21
RTS0046696,32
RTS0046697,19
RTS0046698,27
RTS0046699,24
RTS0046700,38
RTS0046701,26
RTS0046702,32
RTS0046703,151
RTS0046704,279
RTS0046705,157
RTS0046706,88
RTS0046707,172
RTS0046708,156
RTS0046709,23
RTS0046710,26
RTS0046711,36
RTS0046712,26
RTS0046713,21
RTS0046714,50
RTS0046715,15
RTS0046716,32
RTS0046717,46
RTS0046718,17
RTS0046719,27
RTS0046720,21
RTS0046721,24
RTS0046722,23
RTS0046723,19
RTS0046724,25
RTS0046725,21
RTS0046726,32
RTS0046727,31
RTS0046728,20
RTS0046729,25
RTS0046730,25
RTS0046731,16
RTS0046732,28
RTS0046733,18
RTS0046734,24
RTS0046735,26
RTS0046736,27
RTS0046737,19
RTS0046738,15
RTS0046739,19
RTS0046740,33
RTS0046741,18
RTS0046742,14
RTS0046743,22
RTS0046744,20
RTS0046745,27
RTS0046746,22
RTS0046747,27
RTS0046748,39
RTS0046749,19
RTS0046750,32
RTS0046751,24
RTS0046752,16
RTS0046753,22
RTS0046754,18
RTS0046755,25
RTS0046756,26
RTS0046757,24
RTS0046758,22
RTS0046759,44
RTS0046760,40
RTS0046761,38
RTS0046763,33
RTS0046764,22
RTS0046765,13
RTS0046766,19
RTS0046767,29
RTS0046768,35
RTS0046769,49
RTS0046770,41
RTS0046771,20
RTS0046772,25
RTS0046773,15
RTS0046774,16
RTS0046775,27
RTS0046777,25
RTS0046778,31
RTS0046779,20
RTS0046780,23
RTS0046781,27
RTS0046782,12
RTS0046783,20
RTS0046784,13
RTS0046785,21
RTS0046790,31
RTS0046791,28
RTS0046792,18
RTS0046793,18
RTS0046794,22
RTS0046795,21
RTS0046796,27
RTS0046797,21
RTS0046798,21
RTS0046799,26
RTS0046800,12
RTS0046801,52
RTS0046802,54
RTS0046803,12
RTS0046804,20
RTS0046805,22
RTS0046806,24
RTS0046807,19
RTS0046808,11
RTS0046809,18
RTS0046810,24
RTS0046811,15
RTS0046812,8
RTS0046813,14
RTS0046814,17
RTS0046815,28
RTS0046816,24
RTS0046817,18
RTS0046818,19
RTS0046819,25
RTS0046820,21
RTS0046821,20
RTS0046822,29
RTS0046823,29
RTS0046824,36
RTS0046825,26
RTS0046826,31
RTS0046827,22
RTS0046828,12
RTS0046829,17
RTS0046830,26
RTS0046831,29
RTS0046832,30
RTS0046833,17
RTS0046835,12
RTS0046836,92
RTS0046837,85
RTS0046838,59
RTS0046839,164
RTS0046840,9
RTS0046841,23
RTS0046842,31
RTS0046843,42
RTS0046846,32
RTS0046849,34
RTS0046850,53
RTS0046851,99
RTS0046852,30
RTS0046853,29
RTS0046854,17
RTS0046855,22
RTS0046856,15
RTS0046857,20
RTS0046858,28
RTS0046859,17
RTS0046860,30
RTS0046861,28
RTS0046862,30
RTS0046863,26
RTS0046864,25
RTS0046866,18
RTS0046867,23
RTS0046868,15
RTS0046869,48
RTS0046870,56
RTS0046871,19
RTS0046872,33
RTS0046873,22
RTS0046874,14
RTS0046875,25
RTS0046876,15
RTS0046877,31
RTS0046878,15
RTS0046879,27
RTS0046880,24
RTS0046881,31
RTS0046882,18
RTS0046885,18
RTS0046886,24
RTS0046887,12
RTS0046889,17
RTS0046890,19
RTS0046891,21
RTS0046892,14
RTS0046893,21
RTS0046894,30
RTS0046895,17
RTS0046897,28
RTS0046898,15
RTS0046899,22
RTS0046900,39
RTS0046902,26
RTS0046903,34
RTS0046904,20
RTS0046905,17
RTS0046906,33
RTS0046907,45
RTS0046908,27
RTS0046909,32
RTS0046910,22
RTS0046911,27
RTS0046912,21
RTS0046913,28
RTS0046914,22
RTS0046915,18
RTS0046916,23
RTS0046918,184
RTS0046919,220
RTS0046920,80
RTS0046921,19
RTS0046922,28
RTS0046923,21
RTS0046924,50
RTS0046925,13
RTS0046926,29
RTS0046927,24
RTS0046928,20
RTS0046929,25
RTS0046930,19
RTS0046931,15
RTS0046933,26
RTS0046934,34
RTS0046935,24
RTS0046936,18
RTS0046937,29
RTS0046938,107
RTS0046939,20
RTS0046940,22
RTS0046941,15
RTS0046942,22
RTS0046943,27
RTS0046944,31
RTS0046946,44
RTS0046947,15
RTS0046948,21
RTS0046949,18
RTS0046950,16
RTS0046951,18
RTS0046952,21
RTS0046954,29
RTS0046955,25
RTS0046956,15
RTS0046957,24
RTS0046958,26
RTS0046959,27
RTS0046960,24
RTS0046961,27
RTS0046962,89
RTS0046963,17
RTS0046965,41
RTS0046966,26
RTS0046967,27
RTS0046968,11
RTS0047054,16
RTS0047055,16
RTS0047056,16
RTS0047057,18
RTS0047058,26
RTS0047060,21
RTS0047061,31
RTS0047062,28
RTS0047063,32
RTS0047064,42
RTS0047065,27
RTS0047066,30
RTS0047067,31
RTS0047068,22
RTS0047069,26
RTS0047070,32
RTS0047071,34
RTS0047072,30
RTS0047073,35
RTS0047074,37
RTS0047075,21
RTS0047076,34
RTS0047077,18
RTS0047078,30
RTS0047079,24
RTS0047080,19
RTS0047081,21
RTS0047082,25
RTS0047083,25
RTS0047084,27
RTS0047085,11
RTS0047086,26
RTS0047087,25
RTS0047088,22
RTS0047089,28
RTS0047091,24
RTS0047092,30
RTS0047093,19
RTS0047094,19
RTS0047095,18
RTS0047096,23
RTS0047097,18
RTS0047098,18
RTS0047099,12
RTS0047100,16
RTS0047101,23
RTS0047102,21
RTS0047103,28
RTS0047104,21
RTS0047105,53
RTS0047106,61
RTS0047107,51
RTS0047108,47
RTS0047109,32
RTS0047110,18
RTS0047111,24
RTS0047112,18
RTS0047113,75
RTS0047114,29
RTS0047115,18
RTS0047116,37
RTS0047117,22
RTS0047118,28
RTS0047119,28
RTS0047120,32
RTS0047121,15
RTS0047122,35
RTS0047123,25
RTS0047124,34
RTS0047125,26
RTS0047126,25
RTS0047127,31
RTS0047128,15
RTS0047129,25
RTS0047130,19
RTS0047131,31
RTS0047132,27
RTS0047133,31
RTS0047134,19
RTS0047135,31
RTS0047136,30
RTS0047137,38
RTS0047138,45
RTS0047139,21
RTS0047140,24
RTS0047141,34
RTS0047142,26
RTS0047143,12
RTS0047144,25
RTS0047145,36
RTS0047146,19
RTS0047147,39
RTS0047148,28
RTS0047149,32
RTS0047150,46
RTS0047151,22
RTS0047152,61
RTS0047153,29
RTS0047154,47
RTS0047156,18
RTS0047157,27
RTS0047158,20
RTS0047159,24
RTS0047160,23
RTS0047165,49
RTS0047166,12
RTS0047167,16
RTS0047168,19
RTS0047169,21
RTS0047170,15
RTS0047171,25
RTS0047172,25
RTS0047173,32
RTS0047174,29
RTS0047175,13
RTS0047176,26
RTS0047177,24
RTS0047178,28
RTS0047179,18
RTS0047180,24
RTS0047181,29
RTS0047182,29
RTS0047183,29
RTS0047184,28
RTS0047185,26
RTS0047186,31
RTS0047187,20
RTS0047188,28
RTS0047189,20
RTS0047190,32
RTS0047191,25
RTS0047192,30
RTS0047193,31
RTS0047194,23
RTS0047195,34
RTS0047196,33
RTS0047197,39
RTS0047198,27
RTS0047199,20
RTS0047200,35
RTS0047201,27
RTS0047202,34
RTS0047203,29
RTS0047204,23
RTS0047205,28
RTS0047206,19
RTS0047207,24
RTS0047208,164
RTS0047209,149
RTS0047210,251
RTS0047211,181
RTS0047212,78
RTS0047213,23
RTS0047214,23
RTS0047215,23
RTS0047216,17
RTS0047217,23
RTS0047218,50
RTS0047219,58
RTS0047220,35
RTS0047221,69
RTS0047222,49
RTS0047223,48
RTS0047225,68
RTS0047226,56
RTS0047229,15
RTS0047230,17
RTS0047231,22
RTS0047232,16
RTS0047233,21
RTS0047234,23
RTS0047235,12
RTS0047236,17
RTS0047237,28
RTS0047238,14
RTS0047239,29
RTS0047240,20
RTS0047241,15
RTS0047242,15
RTS0047243,26
RTS0047244,9
RTS0047245,26
RTS0047246,12
RTS0047247,16
RTS0047248,18
RTS0047249,22
RTS0047250,29
RTS0047252,35
RTS0047253,15
RTS0047254,39
RTS0047255,33
RTS0047256,35
RTS0047257,36
RTS0047258,29
RTS0047259,21
RTS0047260,62
RTS0047261,34
RTS0047262,26
RTS0047263,32
RTS0047264,39
RTS0047266,40
RTS0047267,69
RTS0047268,39
RTS0047269,45
RTS0047270,62
RTS0047271,54
RTS0047272,54
RTS0047273,30
RTS0047274,26
RTS0047276,28
RTS0047277,55
RTS0047278,39
RTS0047279,39
RTS0047280,29
RTS0047281,32
RTS0047282,35
RTS0047283,40
RTS0047284,42
RTS0047290,50
RTS0047291,61
RTS0047292,42
RTS0047293,39
RTS0047294,74
RTS0047295,9
RTS0047296,29
RTS0047297,34
RTS0047298,13
RTS0047299,24
RTS0047300,16
RTS0047301,25
RTS0047302,11
RTS0047303,25
RTS0047304,14
RTS0047305,28
RTS0047306,27
RTS0047307,38
RTS0047308,35
RTS0047309,17
RTS0047310,26
RTS0047311,29
RTS0047312,31
RTS0047313,26
RTS0047314,21
RTS0047315,47
RTS0047316,42
RTS0047317,43
RTS0047318,43
RTS0047319,45
RTS0047320,38
RTS0047321,26
RTS0047322,21
RTS0047323,49
RTS0047324,26
RTS0047325,24
RTS0047326,22
RTS0047327,29
RTS0047328,18
RTS0047329,13
RTS0047331,44
RTS0047332,29
RTS0047333,33
RTS0047334,24
RTS0047335,35
RTS0047336,34
RTS0047337,25
RTS0047338,24
RTS0047339,23
RTS0047340,50
RTS0047341,58
RTS0047342,33
RTS0047343,27
RTS0047344,39
RTS0047345,30
RTS0047346,24
RTS0047348,37
RTS0047349,36
RTS0047350,28
RTS0047351,40
RTS0047352,72
RTS0047353,45
RTS0047354,47
RTS0047356,23
RTS0047357,30
RTS0047358,22
RTS0047359,27
RTS0047360,10
RTS0047361,12
RTS0047362,26
RTS0047363,36
RTS0047364,17
RTS0047365,18
RTS0047366,14
RTS0047367,19
RTS0047368,21
RTS0047369,21
RTS0047370,18
RTS0047373,21
RTS0047374,15
RTS0047375,23
RTS0047376,23
RTS0047377,28
RTS0047378,29
RTS0047379,53
RTS0047380,20
RTS0047381,16
RTS0047382,24
RTS0047383,22
RTS0047384,20
RTS0047385,20
RTS0047386,44
RTS0047387,26
RTS0047388,29
RTS0047389,30
RTS0047390,18
RTS0047391,29
RTS0047392,22
RTS0047393,33
RTS0047394,25
RTS0047395,21
RTS0047396,33
RTS0047397,22
RTS0047398,20
RTS0047399,31
RTS0047400,18
RTS0047401,26
RTS0047402,24
RTS0047403,26
RTS0047404,31
RTS0047405,29
RTS0047406,23
RTS0047407,27
RTS0047408,29
RTS0047409,37
RTS0047410,30
RTS0047411,32
RTS0047412,35
RTS0047413,30
RTS0047414,44
RTS0047415,38
RTS0047417,16
RTS0047418,35
RTS0047419,32
RTS0047420,25
RTS0047421,21
RTS0047422,20
RTS0047423,25
RTS0047424,24
RTS0047425,17
RTS0047426,49
RTS0047427,32
RTS0047428,41
RTS0047429,39
RTS0047430,54
RTS0047431,30
RTS0047432,27
RTS0047433,41
RTS0047434,37
RTS0047435,51
RTS0047436,26
RTS0047437,16
RTS0047438,30
RTS0047439,25
RTS0047440,17
RTS0047441,42
RTS0047442,31
RTS0047445,33
RTS0047446,37
RTS0047447,26
RTS0047448,20
RTS0047449,17
RTS0047450,26
RTS0047451,24
RTS0047452,19
RTS0047453,19
RTS0047454,17
RTS0047455,19
RTS0047456,23
RTS0047457,27
RTS0047458,19
RTS0047459,26
RTS0047460,23
RTS0047461,20
RTS0047462,36
RTS0047463,30
RTS0047464,35
RTS0047465,30
RTS0047466,24
RTS0047467,25
RTS0047468,26
RTS0047469,27
RTS0047471,19
RTS0047472,28
RTS0047473,39
RTS0047474,25
RTS0047475,17
RTS0047476,26
RTS0047477,47
RTS0047479,41
RTS0047480,29
RTS0047481,29
RTS0047482,25
RTS0047483,28
RTS0047484,25
RTS0047485,18
RTS0047486,18
RTS0047487,18
RTS0047488,23
RTS0047489,21
RTS0047490,18
RTS0047491,18
RTS0047492,31
RTS0047493,28
RTS0047494,37
RTS0047495,20
RTS0047496,26
RTS0047497,37
RTS0047498,17
RTS0047499,30
RTS0047500,36
RTS0047501,30
RTS0047502,11
RTS0047503,32
RTS0047504,28
RTS0047505,22
RTS0047506,51
RTS0047507,35
RTS0047508,21
RTS0047509,27
RTS0047510,23
RTS0047511,20
RTS0047512,36
RTS0047513,19
RTS0047514,23
RTS0047515,43
RTS0047516,36
RTS0047517,39
RTS0047518,33
RTS0047520,40
RTS0047521,39
RTS0047522,19
RTS0047523,20
RTS0047524,17
RTS0047525,23
RTS0047526,31
RTS0047527,25
RTS0047528,22
RTS0047529,25
RTS0047530,24
RTS0047531,23
RTS0047532,19
RTS0047533,20
RTS0047534,25
RTS0047535,24
RTS0047536,31
RTS0047537,31
RTS0047538,48
RTS0047540,31
RTS0047541,39
RTS0047543,23
RTS0047544,24
RTS0047545,34
RTS0047546,36
RTS0047547,24
RTS0047548,32
RTS0047549,32
RTS0047550,28
RTS0047551,38
RTS0047552,21
RTS0047553,13
RTS0047558,27
RTS0047559,16
RTS0047560,19
RTS0047561,25
RTS0047562,23
RTS0047563,29
RTS0047564,22
RTS0047565,24
RTS0047566,24
RTS0047567,24
RTS0047568,26
RTS0047569,29
RTS0047570,50
RTS0047571,24
RTS0047572,18
RTS0047573,16
RTS0047574,22
RTS0047575,15
RTS0047576,19
RTS0047577,31
RTS0047578,17
RTS0047579,20
RTS0047580,25
RTS0047581,27
RTS0047582,35
RTS0047583,15
RTS0047584,10
RTS0047585,16
RTS0047586,14
RTS0047587,20
RTS0047588,19
RTS0047590,24
RTS0047591,28
RTS0047592,16
RTS0047593,24
RTS0047594,34
RTS0047595,27
RTS0047596,25
RTS0047597,33
RTS0047598,24
RTS0047599,23
RTS0047600,17
RTS0047601,56
RTS0047602,31
RTS0047603,22
RTS0047604,33
RTS0047606,19
RTS0047613,35
RTS0047614,23
RTS0047615,18
RTS0047616,21
RTS0047617,34
RTS0047618,19
RTS0047619,10
RTS0047620,11
RTS0047621,19
RTS0047622,13
RTS0047624,26
RTS0047625,14
RTS0047626,19
RTS0047627,15
RTS0047628,17
RTS0047629,16
RTS0047630,11
RTS0047631,15
RTS0047632,34
RTS0047633,16
RTS0047634,20
RTS0047635,18
RTS0047636,7
RTS0047637,9
RTS0047638,26
RTS0047639,13
RTS0047640,15
RTS0047641,16
RTS0047642,16
RTS0047643,12
RTS0047644,19
RTS0047645,17
RTS0047646,24
RTS0047647,8
RTS0047648,26
RTS0047649,12
RTS0047650,8
RTS0047651,18
RTS0047652,15
RTS0047653,22
RTS0047654,21
RTS0047656,19
RTS0047657,17
RTS0047658,15
RTS0047659,13
RTS0047660,21
RTS0047661,18
RTS0047662,17
RTS0047663,12
RTS0047664,25
RTS0047665,25
RTS0047666,14
RTS0047667,12
RTS0047668,17
RTS0047669,19
RTS0047670,21
RTS0047672,19
RTS0047673,21
RTS0047674,19
RTS0047675,19
RTS0047676,16
RTS0047677,19
RTS0047678,14
RTS0047679,14
RTS0047680,19
RTS0047681,14
RTS0047682,17
RTS0047684,15
RTS0047685,16
RTS0047686,19
RTS0047687,18
RTS0047688,17
RTS0047689,18
RTS0047691,209
RTS0047692,12
RTS0047693,15
RTS0047694,17
RTS0047695,21
RTS0047696,20
RTS0047697,17
RTS0047698,14
RTS0047699,18
RTS0047700,16
RTS0047701,24
RTS0047702,28
RTS0047703,25
RTS0047704,37
RTS0047705,17
RTS0047706,16
RTS0047707,24
RTS0047708,78
RTS0047709,73
RTS0047710,17
RTS0047711,24
RTS0047712,20
RTS0047713,22
RTS0047714,48
RTS0047715,20
RTS0047716,35
RTS0047717,35
RTS0047718,19
RTS0047720,18
RTS0047721,19
RTS0047722,19
RTS0047723,26
RTS0047724,33
RTS0047725,33
RTS0047726,24
RTS0047727,26
RTS0047728,37
RTS0047729,24
RTS0047730,23
RTS0047731,18
RTS0047732,19
RTS0047733,28
RTS0047734,31
RTS0047735,22
RTS0047736,30
RTS0047737,24
RTS0047738,22
RTS0047739,20
RTS0047740,27
RTS0047741,23
RTS0047742,24
RTS0047743,13
RTS0047744,25
RTS0047745,32
RTS0047746,28
RTS0047747,33
RTS0047748,33
RTS0047749,39
RTS0047750,14
RTS0047752,19
RTS0047753,17
RTS0047754,32
RTS0047755,25
RTS0047756,25
RTS0047757,19
RTS0047758,26
RTS0047759,18
RTS0047760,23
RTS0047761,17
RTS0047762,20
RTS0047763,25
RTS0047764,23
RTS0047765,29
RTS0047766,42
RTS0047767,17
RTS0047768,17
RTS0047769,18
RTS0047770,18
RTS0047771,20
RTS0047772,19
RTS0047773,30
RTS0047774,32
RTS0047775,19
RTS0047776,24
RTS0047777,22
RTS0047778,23
RTS0047779,16
RTS0047780,25
RTS0047781,25
RTS0047782,32
RTS0047783,23
RTS0047784,24
RTS0047785,22
RTS0047786,47
RTS0047787,29
RTS0047788,25
RTS0047789,30
RTS0047790,13
RTS0047791,19
RTS0047792,20
RTS0047793,21
RTS0047794,11
RTS0047795,18
RTS0047796,36
RTS0047797,28
RTS0047798,24
RTS0047799,30
RTS0047800,19
RTS0047801,54
RTS0047802,65
RTS0047803,28
RTS0047804,24
RTS0047805,21
RTS0047806,23
RTS0047807,28
RTS0047808,72
RTS0047809,24
RTS0047810,22
RTS0047811,37
RTS0047812,18
RTS0047813,35
RTS0047814,25
RTS0047816,27
RTS0047817,28
RTS0047818,17
RTS0047819,18
RTS0047820,15
RTS0047821,30
RTS0047822,13
RTS0047823,21
RTS0047824,27
RTS0047825,30
RTS0047826,20
RTS0047827,31
RTS0047828,34
RTS0047829,25
RTS0047830,22
RTS0047831,18
RTS0047832,20
RTS0047833,21
RTS0047834,18
RTS0047835,43
RTS0047836,28
RTS0047837,23
RTS0047838,40
RTS0047839,44
RTS0047840,23
RTS0047841,15
RTS0047842,21
RTS0047843,24
RTS0047844,16
RTS0047845,30
RTS0047846,21
RTS0047847,25
RTS0047848,23
RTS0047849,30
RTS0047850,19
RTS0047851,27
RTS0047852,22
RTS0047853,19
RTS0047854,29
RTS0047855,31
RTS0047856,20
RTS0047857,28
RTS0047858,15
RTS0047859,11
RTS0047860,21
RTS0047861,22
RTS0047862,13
RTS0047863,12
RTS0047864,17
RTS0047865,29
RTS0047866,38
RTS0047867,18
RTS0047868,17
RTS0047869,26
RTS0047870,27
RTS0047871,30
RTS0047872,20
RTS0047873,20
RTS0047874,22
RTS0047875,15
RTS0047876,15
RTS0047877,19
RTS0047878,30
RTS0047879,31
RTS0047880,33
RTS0047881,22
RTS0047882,25
RTS0047883,21
RTS0047884,31
RTS0047885,24
RTS0047886,17
RTS0047890,63
RTS0047891,67
RTS0047892,33
RTS0047893,20
RTS0047894,18
RTS0047895,38
RTS0047896,34
RTS0047897,21
RTS0047898,21
RTS0047899,21
RTS0047900,37
RTS0047901,22
RTS0047902,22
RTS0047903,20
RTS0047904,26
RTS0047905,25
RTS0047906,24
RTS0047907,54
RTS0047908,45
RTS0047909,61
RTS0047910,29
RTS0047912,19
RTS0047913,19
RTS0047914,33
RTS0047915,24
RTS0047916,19
RTS0047917,14
RTS0047919,19
RTS0047920,38
RTS0047921,65
RTS0047924,14
RTS0047925,30
RTS0047926,16
RTS0047927,20
RTS0047928,22
RTS0047929,17
RTS0047930,19
RTS0047931,22
RTS0047932,29
RTS0047933,31
RTS0047934,33
RTS0047935,53
RTS0047936,18
RTS0047937,24
RTS0047938,21
RTS0047939,25
RTS0047940,37
RTS0047941,28
RTS0047942,21
RTS0047943,20
RTS0047944,30
RTS0047945,24
RTS0047946,28
RTS0047947,26
RTS0047948,15
RTS0047949,17
RTS0047950,13
RTS0047951,19
RTS0047952,34
RTS0047953,52
RTS0047954,26
RTS0047956,19
RTS0047957,19
RTS0047958,25
RTS0047959,33
RTS0047960,23
RTS0047961,17
RTS0047963,23
RTS0047964,24
RTS0047965,23
RTS0047966,25
RTS0047967,27
RTS0047968,21
RTS0047969,31
RTS0047970,26
RTS0047972,14
RTS0047973,30
RTS0047974,32
RTS0047975,12
RTS0047976,59
RTS0047977,7
RTS0047978,20
RTS0047979,27
RTS0047980,18
RTS0047981,62
RTS0047982,17
RTS0047985,92
RTS0047986,15
RTS0047987,19
RTS0047988,38
RTS0047990,29
RTS0047991,23
RTS0047992,16
RTS0047993,14
RTS0047994,28
RTS0047995,19
RTS0047996,20
RTS0047997,23
RTS0047998,31
RTS0047999,18
RTS0048000,23
RTS0048001,20
RTS0048003,43
RTS0048005,33
RTS0048006,32
RTS0048008,20
RTS0048009,25
RTS0048012,25
RTS0048013,15
RTS0048014,19
RTS0048015,28
RTS0048016,25
RTS0048017,27
RTS0048018,27
RTS0048019,35
RTS0048020,28
RTS0048021,25
RTS0048022,20
RTS0048023,33
RTS0048024,16
RTS0048026,21
RTS0048027,51
RTS0048028,24
RTS0048029,20
RTS0048030,13
RTS0048031,17
RTS0048032,27
RTS0048033,19
RTS0048034,22
RTS0048035,14
RTS0048036,21
RTS0048037,17
RTS0048038,48
RTS0048040,28
RTS0048041,13
RTS0048042,18
RTS0048043,22
RTS0048044,19
RTS0048045,33
RTS0048046,18
RTS0048047,22
RTS0048048,28
RTS0048049,23
RTS0048050,26
RTS0048051,31
RTS0048052,29
RTS0048053,22
RTS0048054,21
RTS0048055,31
RTS0048056,29
RTS0048057,23
RTS0048058,24
RTS0048059,33
RTS0048060,21
RTS0048061,24
RTS0048062,21
RTS0048063,25
RTS0048064,21
RTS0048065,22
RTS0048066,27
RTS0048067,11
RTS0048068,26
RTS0048069,12
RTS0048070,12
RTS0048071,35
RTS0048072,14
RTS0048073,26
RTS0048074,12
RTS0048076,16
RTS0048077,30
RTS0048078,32
RTS0048079,26
RTS0048080,21
RTS0048081,35
RTS0048082,28
RTS0048084,24
RTS0048085,23
RTS0048086,20
RTS0048087,28
RTS0048088,22
RTS0048089,28
RTS0048090,35
RTS0048091,37
RTS0048092,28
RTS0048093,49
RTS0048094,24
RTS0048096,27
RTS0048097,25
RTS0048098,582
RTS0048099,515
RTS0048100,474
RTS0048101,363
RTS0048102,418
RTS0048104,20
RTS0048105,22
RTS0048106,19
RTS0048107,22
RTS0048108,28
RTS0048109,17
RTS0048110,33
RTS0048111,16
RTS0048112,21
RTS0048113,16
RTS0048114,16
RTS0048115,13
RTS0048116,28
RTS0048117,17
RTS0048118,25
RTS0048120,25
RTS0048126,22
RTS0048127,18
RTS0048129,36
RTS0048130,29
RTS0048131,52
RTS0048132,71
RTS0048133,17
RTS0048134,46
RTS0048135,51
RTS0048136,19
RTS0048138,21
RTS0048139,33
RTS0048140,24
RTS0048141,21
RTS0048142,35
RTS0048144,20
RTS0048145,32
RTS0048146,26
RTS0048147,20
RTS0048148,24
RTS0048149,25
RTS0048150,27
RTS0048151,16
RTS0048152,28
RTS0048153,22
RTS0048154,28
RTS0048155,17
RTS0048156,36
RTS0048158,27
RTS0048159,30
RTS0048160,508
RTS0048161,751
RTS0048162,35
RTS0048163,19
RTS0048164,246
RTS0048165,59
RTS0048166,34
RTS0048167,31
RTS0048168,21
RTS0048169,29
RTS0048170,24
RTS0048171,30
RTS0048172,30
RTS0048173,15
RTS0048175,25
RTS0048176,22
RTS0048177,18
RTS0048178,29
RTS0048179,23
RTS0048180,31
RTS0048181,44
RTS0048182,27
RTS0048183,37
RTS0048184,42
RTS0048185,28
RTS0048186,18
RTS0048188,24
RTS0048189,55
RTS0048190,20
RTS0048191,19
RTS0048192,35
RTS0048193,21
RTS0048194,38
RTS0048195,27
RTS0048196,21
RTS0048197,25
RTS0048198,30
RTS0048200,26
RTS0048201,17
RTS0048202,14
RTS0048203,16
RTS0048204,20
RTS0048205,23
RTS0048207,27
RTS0048208,41
RTS0048209,28
RTS0048210,23
RTS0048211,26
RTS0048212,27
RTS0048213,24
RTS0048214,11
RTS0048215,62
RTS0048216,24
RTS0048217,29
RTS0048218,34
RTS0048219,19
RTS0048220,17
RTS0048221,24
RTS0048222,34
RTS0048223,17
RTS0048224,27
RTS0048225,24
RTS0048226,25
RTS0048227,34
RTS0048228,19
RTS0048229,23
RTS0048230,23
RTS0048231,14
RTS0048232,24
RTS0048233,30
RTS0048234,31
RTS0048235,28
RTS0048236,27
RTS0048237,26
RTS0048238,31
RTS0048239,26
RTS0048240,27
RTS0048241,38
RTS0048242,51
RTS0048243,34
RTS0048244,26
RTS0048245,26
RTS0048246,26
RTS0049343,34
RTS0049344,74
RTS0049345,36
RTS0049346,23
RTS0049347,20
RTS0049348,27
RTS0049349,16
RTS0049350,19
RTS0049351,27
RTS0049352,22
RTS0049353,25
RTS0049354,21
RTS0049355,19
RTS0049356,33
RTS0049357,19
RTS0049358,6
RTS0049359,11
RTS0049360,30
RTS0049361,20
RTS0049362,24
RTS0049363,16
RTS0049364,29
RTS0049365,16
RTS0049366,43
RTS0049367,47
RTS0049368,28
RTS0049369,24
RTS0049370,22
RTS0049371,29
RTS0049372,27
RTS0049373,53
RTS0049374,64
RTS0049375,38
RTS0049376,47
RTS0049377,42
RTS0049378,35
RTS0049379,19
RTS0049380,38
RTS0049381,40
RTS0049382,31
RTS0049383,25
RTS0049384,17
RTS0049385,22
RTS0049386,22
RTS0049387,26
RTS0049388,15
RTS0049389,24
RTS0049390,234
RTS0049391,228
RTS0049392,224
RTS0049393,268
RTS0049394,90
RTS0049395,57
RTS0049396,89
RTS0049397,107
RTS0049398,106
RTS0049399,58
RTS0049400,19
RTS0049401,22
RTS0049402,29
RTS0049403,20
RTS0049404,22
RTS0049405,17
RTS0049406,18
RTS0049407,23
RTS0049408,18
RTS0049409,16
RTS0049410,16
RTS0049411,22
RTS0049412,14
RTS0049413,16
RTS0049414,22
RTS0049415,27
RTS0049416,24
RTS0049417,24
RTS0049418,27
RTS0049419,12
RTS0049420,21
RTS0049421,27
RTS0049422,15
RTS0049423,12
RTS0049424,31
RTS0049425,26
RTS0049426,39
RTS0049427,42
RTS0049428,17
RTS0049429,36
RTS0049430,43
RTS0049431,22
RTS0049432,17
RTS0049433,32
RTS0049434,22
RTS0049435,24
RTS0049436,19
RTS0049437,55
RTS0049438,19
RTS0049439,21
RTS0049440,28
RTS0049441,37
RTS0049442,35
RTS0049443,17
RTS0049444,64
RTS0049445,17
RTS0049446,20
RTS0049447,31
RTS0049448,20
RTS0049449,39
RTS0049450,29
RTS0049451,19
RTS0049452,24
RTS0049453,26
RTS0049454,18
RTS0049455,20
RTS0049456,21
RTS0049457,34
RTS0049458,28
RTS0049459,38
RTS0049460,36
RTS0049461,46
RTS0049462,51
RTS0049463,25
RTS0049464,21
RTS0049465,17
RTS0049466,17
RTS0049467,34
RTS0049468,34
RTS0049469,30
RTS0049470,27
RTS0049471,34
RTS0049472,39
RTS0049473,67
RTS0049474,22
RTS0049475,24
RTS0049476,27
RTS0049477,24
RTS0049478,22
RTS0049479,767
RTS0049480,69
RTS0049481,6
RTS0049482,21
RTS0049483,18
RTS0049484,23
RTS0049485,33
RTS0997079,15
RTS0997080,34
RTS0997081,25
RTS0997082,24
RTS0997083,25
RTS0997084,30
RTS0997085,22
RTS0997086,30
RTS0997087,10
RTS0997088,11625
RTS0997089,1001
RTS0997090,26
RTS0997091,17
RTS0997092,16
RTS0997093,18
RTS0997094,3
RTS0997095,11
RTS0997096,13
RTS0997097,5
RTS0997098,14
RTS0997099,12
RTS0997100,18
RTS0997101,14
RTS0997102,15
RTS0997103,8
RTS0997104,12
RTS0997105,7
RTS0997106,12
RTS0997107,16
RTS0997108,18
RTS0997109,7
RTS0997110,15
RTS0997111,12
RTS0997112,11
RTS0997113,7
RTS0997114,18
RTS0997115,11
RTS0997116,14
RTS0997117,18
RTS0997118,17
RTS0997119,12
RTS0997120,8
RTS0997121,21
RTS0997122,35
RTS0997123,32
RTS0997124,19
RTS0997125,45
RTS0997126,56
RTS0997127,57
RTS0997128,47
RTS0997129,79
RTS0997130,27
</Code_Summary>
