# Supplementary material for: Spatial meta-transcriptomics reveal associations of intratumor bacteria burden with lung cancer cells showing a distinct oncogenic signature
Source: J Immunother Cancer. 2022 Jul 6;10(7):e004698. doi: 10.1136/jitc-2022-004698 (PMC9260850; doi:10.1136/jitc-2022-004698)
Supplement: Supplementary data [file jitc-2022-004698supp009.zip › DSP-1001250002848-E-C08.dcc]

<Header>
FileVersion,0.02
SoftwareVersion,"GeoMx_NGS_Pipeline_ 2.0.0"
Date,2020-6-15
</Header>

<Scan_Attributes>
ID,DSP-1001250002848-E-C08
Plate_ID,1001250002848
Well,C08
</Scan_Attributes>

<NGS_Processing_Attributes>
SeqSetId,
tamperedIni,No
Raw,2274473
Trimmed,2262768
Stitched,2245992
Aligned,2203081
umiQ30,0.9919
rtsQ30,0.9912
</NGS_Processing_Attributes>


<Code_Summary>
RTS0039454,22
RTS0039455,35
RTS0039456,27
RTS0039457,41
RTS0039458,23
RTS0039459,27
RTS0039460,15
RTS0039461,43
RTS0039462,27
RTS0039463,42
RTS0039464,29
RTS0039465,48
RTS0039466,22
RTS0039467,35
RTS0039468,28
RTS0039469,20
RTS0039470,25
RTS0039471,21
RTS0039472,34
RTS0039473,27
RTS0039474,22
RTS0039475,25
RTS0039476,53
RTS0039477,33
RTS0039478,39
RTS0039479,28
RTS0039480,28
RTS0039481,22
RTS0039482,29
RTS0039483,25
RTS0039484,33
RTS0039485,22
RTS0039486,21
RTS0039487,32
RTS0039488,23
RTS0039489,24
RTS0039490,28
RTS0039491,31
RTS0039492,23
RTS0039493,22
RTS0039494,50
RTS0039495,40
RTS0039496,62
RTS0039497,26
RTS0039498,38
RTS0039499,42
RTS0039500,20
RTS0039501,26
RTS0039502,49
RTS0039503,38
RTS0039504,24
RTS0039505,61
RTS0039506,34
RTS0039507,17
RTS0039508,29
RTS0039509,23
RTS0039510,16
RTS0039511,21
RTS0039512,11
RTS0039513,26
RTS0039514,31
RTS0039515,31
RTS0039516,28
RTS0039517,20
RTS0039518,31
RTS0039519,20
RTS0039520,30
RTS0039521,25
RTS0039522,23
RTS0039523,22
RTS0039524,23
RTS0039525,21
RTS0039526,25
RTS0039527,26
RTS0039528,26
RTS0039529,29
RTS0039530,14
RTS0039531,28
RTS0039532,22
RTS0039533,41
RTS0039534,16
RTS0039535,17
RTS0039536,24
RTS0039537,24
RTS0039538,19
RTS0039539,32
RTS0039540,21
RTS0039541,28
RTS0039542,25
RTS0039543,43
RTS0039544,17
RTS0039545,22
RTS0039546,18
RTS0039547,31
RTS0039548,24
RTS0039549,31
RTS0039550,21
RTS0039551,23
RTS0039552,26
RTS0039553,15
RTS0039554,27
RTS0039555,30
RTS0039556,14
RTS0039557,26
RTS0039558,29
RTS0039559,20
RTS0039560,20
RTS0039561,31
RTS0039562,25
RTS0039563,24
RTS0039564,31
RTS0039565,29
RTS0039566,27
RTS0039567,25
RTS0039568,29
RTS0039569,21
RTS0039570,27
RTS0039571,30
RTS0039572,29
RTS0039573,33
RTS0039574,31
RTS0039575,24
RTS0039576,27
RTS0039577,22
RTS0039578,27
RTS0039579,25
RTS0039580,34
RTS0039581,37
RTS0039582,30
RTS0039583,39
RTS0039584,25
RTS0039585,30
RTS0039586,15
RTS0039587,16
RTS0039588,19
RTS0039589,36
RTS0039590,22
RTS0039591,27
RTS0039592,17
RTS0039593,25
RTS0039594,26
RTS0039595,28
RTS0039596,30
RTS0039597,29
RTS0039598,18
RTS0039599,25
RTS0039600,31
RTS0039601,24
RTS0039602,28
RTS0039603,12
RTS0039604,26
RTS0039605,34
RTS0039606,16
RTS0039607,36
RTS0039608,25
RTS0039609,22
RTS0039610,20
RTS0039611,27
RTS0039612,23
RTS0039613,29
RTS0039614,13
RTS0039615,19
RTS0039616,22
RTS0039617,25
RTS0039619,21
RTS0039620,29
RTS0039621,32
RTS0039622,28
RTS0039623,28
RTS0039624,26
RTS0039625,18
RTS0039626,21
RTS0039627,26
RTS0039628,21
RTS0039629,24
RTS0039630,24
RTS0039631,14
RTS0039632,27
RTS0039633,26
RTS0039634,27
RTS0039635,20
RTS0039636,26
RTS0039637,23
RTS0039638,28
RTS0039639,24
RTS0039640,20
RTS0039641,24
RTS0039642,25
RTS0039643,20
RTS0039644,24
RTS0039645,12
RTS0039646,21
RTS0039647,18
RTS0039648,19
RTS0039649,29
RTS0039650,24
RTS0039651,28
RTS0039652,40
RTS0039653,21
RTS0039654,20
RTS0039655,31
RTS0039656,18
RTS0039657,19
RTS0039658,19
RTS0039659,29
RTS0039660,14
RTS0039661,32
RTS0039662,22
RTS0039663,21
RTS0039664,32
RTS0039665,29
RTS0039666,23
RTS0039667,14
RTS0039668,17
RTS0039669,35
RTS0039670,21
RTS0039671,22
RTS0039672,44
RTS0039673,23
RTS0039674,24
RTS0039675,40
RTS0039676,22
RTS0039677,28
RTS0039678,23
RTS0039679,31
RTS0039680,20
RTS0039681,23
RTS0039682,17
RTS0039683,28
RTS0039684,29
RTS0039685,23
RTS0039686,22
RTS0039687,80
RTS0039688,25
RTS0039689,24
RTS0039690,24
RTS0039691,19
RTS0039692,25
RTS0039693,31
RTS0039694,28
RTS0039695,21
RTS0039696,21
RTS0039697,42
RTS0039698,31
RTS0039699,30
RTS0039700,17
RTS0039701,28
RTS0039702,22
RTS0039703,39
RTS0039704,28
RTS0039705,27
RTS0039706,27
RTS0039707,33
RTS0039708,25
RTS0039709,25
RTS0039710,33
RTS0039711,29
RTS0039712,44
RTS0039713,25
RTS0039714,20
RTS0039715,28
RTS0039716,18
RTS0039717,18
RTS0039718,23
RTS0039719,22
RTS0039720,24
RTS0039721,27
RTS0039722,28
RTS0039723,73
RTS0039724,25
RTS0039725,19
RTS0039726,26
RTS0039727,19
RTS0039728,20
RTS0039729,26
RTS0039730,32
RTS0039731,23
RTS0039732,27
RTS0039733,31
RTS0039734,51
RTS0039735,30
RTS0039736,32
RTS0039737,30
RTS0039738,27
RTS0039739,35
RTS0039740,17
RTS0039741,27
RTS0039742,27
RTS0039743,32
RTS0039744,31
RTS0039745,30
RTS0039746,26
RTS0039747,21
RTS0039749,32
RTS0039750,19
RTS0039751,20
RTS0039752,22
RTS0039753,21
RTS0039754,20
RTS0039755,23
RTS0039756,10
RTS0039757,23
RTS0039758,29
RTS0039759,14
RTS0039760,26
RTS0039761,24
RTS0039762,28
RTS0039763,34
RTS0039764,17
RTS0039765,20
RTS0039766,20
RTS0039767,25
RTS0039768,22
RTS0039769,28
RTS0039770,31
RTS0039771,25
RTS0039772,16
RTS0039773,21
RTS0039774,15
RTS0039775,51
RTS0039776,22
RTS0039777,22
RTS0039778,27
RTS0039779,16
RTS0039780,23
RTS0039781,31
RTS0039782,18
RTS0039783,20
RTS0039784,26
RTS0039785,35
RTS0039786,17
RTS0039787,27
RTS0039788,17
RTS0039789,26
RTS0039790,29
RTS0039791,21
RTS0039792,27
RTS0039793,17
RTS0039794,23
RTS0039795,21
RTS0039796,20
RTS0039797,28
RTS0039798,40
RTS0039799,24
RTS0039800,23
RTS0039801,30
RTS0039802,14
RTS0039803,17
RTS0039804,33
RTS0039805,17
RTS0039806,30
RTS0039807,19
RTS0039808,35
RTS0039809,17
RTS0039810,20
RTS0039811,17
RTS0039812,30
RTS0039813,38
RTS0039814,54
RTS0039815,28
RTS0039816,23
RTS0039817,53
RTS0039818,29
RTS0039819,26
RTS0039820,10
RTS0039821,33
RTS0039822,35
RTS0039823,24
RTS0039824,22
RTS0039825,33
RTS0039826,20
RTS0039827,50
RTS0039828,26
RTS0039829,28
RTS0039830,30
RTS0039831,21
RTS0039832,33
RTS0039833,28
RTS0039834,21
RTS0039835,25
RTS0039836,29
RTS0039838,27
RTS0039839,12
RTS0039840,28
RTS0039841,23
RTS0039842,27
RTS0039843,8
RTS0039844,38
RTS0039845,24
RTS0039846,31
RTS0039847,17
RTS0039848,23
RTS0039849,19
RTS0039850,19
RTS0039851,26
RTS0039852,30
RTS0039853,30
RTS0039854,34
RTS0039855,24
RTS0039856,33
RTS0039857,23
RTS0039858,18
RTS0039859,71
RTS0039860,31
RTS0039861,30
RTS0039862,34
RTS0039863,27
RTS0039864,24
RTS0039865,26
RTS0039866,17
RTS0039867,26
RTS0039868,25
RTS0039869,21
RTS0039870,25
RTS0039871,27
RTS0039872,17
RTS0039873,22
RTS0039874,25
RTS0039875,31
RTS0039876,28
RTS0039877,31
RTS0039878,23
RTS0039879,31
RTS0039880,20
RTS0039881,21
RTS0039882,16
RTS0039883,27
RTS0039884,22
RTS0039885,23
RTS0039886,26
RTS0039887,25
RTS0039888,23
RTS0039890,25
RTS0039891,18
RTS0039892,19
RTS0039893,25
RTS0039894,20
RTS0039895,21
RTS0039896,26
RTS0039897,22
RTS0039898,54
RTS0039899,20
RTS0039900,73
RTS0039901,27
RTS0039902,30
RTS0039903,27
RTS0039904,42
RTS0039905,31
RTS0039906,25
RTS0039907,33
RTS0039908,48
RTS0039909,19
RTS0039910,22
RTS0039911,16
RTS0039912,38
RTS0039913,19
RTS0039914,33
RTS0039915,27
RTS0039916,32
RTS0039917,32
RTS0039918,31
RTS0039919,25
RTS0039920,16
RTS0039921,19
RTS0039922,31
RTS0039923,22
RTS0039924,29
RTS0039925,19
RTS0039926,28
RTS0039927,20
RTS0039928,32
RTS0039929,19
RTS0039930,24
RTS0039931,25
RTS0039932,38
RTS0039933,36
RTS0039934,21
RTS0039935,24
RTS0039936,19
RTS0039937,28
RTS0039938,31
RTS0039939,31
RTS0039940,29
RTS0039941,25
RTS0039942,21
RTS0039943,23
RTS0039944,29
RTS0039945,26
RTS0039946,17
RTS0039947,30
RTS0039948,28
RTS0039949,25
RTS0039950,17
RTS0039951,30
RTS0039952,27
RTS0039953,14
RTS0039954,25
RTS0039955,25
RTS0039956,63
RTS0039957,31
RTS0039958,26
RTS0039959,36
RTS0039960,20
RTS0039961,17
RTS0039962,18
RTS0039963,24
RTS0039964,39
RTS0039965,34
RTS0039966,24
RTS0039967,20
RTS0039968,36
RTS0039969,30
RTS0039970,31
RTS0039971,30
RTS0039972,22
RTS0039973,21
RTS0039974,25
RTS0039975,22
RTS0039976,27
RTS0039977,39
RTS0039978,28
RTS0039979,26
RTS0039980,17
RTS0039981,27
RTS0039982,30
RTS0039983,33
RTS0039984,18
RTS0039985,30
RTS0039986,46
RTS0039987,27
RTS0039988,38
RTS0039989,18
RTS0039990,25
RTS0039991,21
RTS0039992,38
RTS0039993,20
RTS0039994,16
RTS0039995,35
RTS0039996,37
RTS0039997,25
RTS0039998,25
RTS0039999,24
RTS0040000,27
RTS0040001,22
RTS0040002,31
RTS0040003,21
RTS0040004,38
RTS0040005,23
RTS0040006,41
RTS0040007,21
RTS0040008,24
RTS0040009,31
RTS0040010,22
RTS0040011,39
RTS0040012,14
RTS0040013,22
RTS0040014,20
RTS0040015,24
RTS0040016,27
RTS0040017,34
RTS0040018,24
RTS0040019,23
RTS0040020,28
RTS0040021,28
RTS0040022,32
RTS0040023,31
RTS0040024,23
RTS0040025,19
RTS0040026,18
RTS0040027,26
RTS0040028,27
RTS0040029,18
RTS0040030,31
RTS0040031,27
RTS0040032,24
RTS0040033,21
RTS0040034,32
RTS0040035,18
RTS0040036,28
RTS0040037,30
RTS0040038,39
RTS0040039,23
RTS0040040,34
RTS0040041,16
RTS0040042,43
RTS0040043,22
RTS0040044,21
RTS0040045,21
RTS0040046,66
RTS0040047,24
RTS0040048,46
RTS0040049,23
RTS0040050,20
RTS0040051,19
RTS0040052,21
RTS0040053,29
RTS0040054,28
RTS0040055,26
RTS0040056,24
RTS0040057,19
RTS0040058,19
RTS0040059,17
RTS0040060,25
RTS0040061,38
RTS0040062,56
RTS0040063,19
RTS0040064,32
RTS0040065,25
RTS0040066,23
RTS0040067,18
RTS0040068,21
RTS0040069,23
RTS0040070,25
RTS0040071,22
RTS0040072,35
RTS0040073,36
RTS0040074,43
RTS0040075,31
RTS0040076,21
RTS0040077,20
RTS0040078,29
RTS0040079,38
RTS0040080,30
RTS0040081,26
RTS0040082,20
RTS0040083,25
RTS0040084,22
RTS0040085,14
RTS0040086,26
RTS0040087,19
RTS0040088,13
RTS0040089,27
RTS0040090,19
RTS0040091,27
RTS0040092,25
RTS0040093,28
RTS0040094,26
RTS0040095,24
RTS0040096,19
RTS0040097,26
RTS0040098,17
RTS0040099,32
RTS0040100,23
RTS0040101,25
RTS0040102,16
RTS0040103,17
RTS0040104,26
RTS0040105,15
RTS0040106,32
RTS0040107,38
RTS0040108,26
RTS0040109,23
RTS0040110,24
RTS0040111,16
RTS0040112,53
RTS0040113,17
RTS0040114,18
RTS0040115,65
RTS0040116,14
RTS0040117,31
RTS0040118,12
RTS0040119,15
RTS0040120,33
RTS0040121,24
RTS0040122,26
RTS0040123,27
RTS0040124,27
RTS0040125,26
RTS0040126,25
RTS0040127,23
RTS0040128,18
RTS0040129,18
RTS0040130,26
RTS0040131,40
RTS0040132,21
RTS0040133,24
RTS0040134,39
RTS0040135,26
RTS0040136,21
RTS0040137,20
RTS0040138,25
RTS0040139,18
RTS0040140,24
RTS0040141,28
RTS0040142,19
RTS0040143,19
RTS0040144,25
RTS0040145,27
RTS0040146,25
RTS0040147,26
RTS0040148,23
RTS0040149,25
RTS0040150,18
RTS0040151,22
RTS0040152,26
RTS0040153,17
RTS0040154,22
RTS0040155,33
RTS0040156,28
RTS0040157,36
RTS0040158,24
RTS0040159,19
RTS0040160,29
RTS0040161,22
RTS0040162,30
RTS0040163,29
RTS0040164,21
RTS0040165,31
RTS0040166,23
RTS0040167,25
RTS0040168,32
RTS0040169,21
RTS0040170,20
RTS0040171,4
RTS0040172,34
RTS0040173,16
RTS0040174,15
RTS0040175,20
RTS0040176,31
RTS0040177,22
RTS0040178,27
RTS0040179,14
RTS0040180,33
RTS0040181,31
RTS0040182,31
RTS0040183,21
RTS0040184,28
RTS0040185,26
RTS0040186,35
RTS0040187,15
RTS0040188,10
RTS0040189,24
RTS0040190,21
RTS0040191,37
RTS0040192,12
RTS0040193,14
RTS0040194,23
RTS0040195,29
RTS0040196,25
RTS0040197,15
RTS0040198,31
RTS0040199,34
RTS0040200,18
RTS0040201,29
RTS0040202,37
RTS0040203,25
RTS0040204,18
RTS0040205,25
RTS0040206,17
RTS0040207,29
RTS0040208,23
RTS0040209,32
RTS0040210,24
RTS0040211,31
RTS0040212,16
RTS0040213,27
RTS0040214,24
RTS0040215,29
RTS0040216,25
RTS0040217,17
RTS0040218,24
RTS0040219,28
RTS0040220,25
RTS0040221,23
RTS0040222,22
RTS0040223,31
RTS0040224,11
RTS0040225,20
RTS0040226,26
RTS0040227,18
RTS0040228,27
RTS0040229,18
RTS0040230,32
RTS0040231,11
RTS0040232,27
RTS0040233,24
RTS0040234,24
RTS0040235,18
RTS0040236,29
RTS0040237,27
RTS0040238,19
RTS0040239,35
RTS0040240,25
RTS0040241,22
RTS0040242,25
RTS0040243,12
RTS0040244,22
RTS0040245,25
RTS0040246,26
RTS0040247,26
RTS0040248,20
RTS0040249,27
RTS0040250,22
RTS0040251,39
RTS0040252,20
RTS0040253,15
RTS0040254,17
RTS0040255,27
RTS0040256,26
RTS0040257,20
RTS0040258,15
RTS0040259,21
RTS0040260,22
RTS0040261,9
RTS0040262,30
RTS0040263,29
RTS0040264,27
RTS0040265,18
RTS0040266,22
RTS0040267,18
RTS0040268,27
RTS0040269,22
RTS0040270,34
RTS0040271,32
RTS0040272,22
RTS0040273,22
RTS0040274,25
RTS0040275,21
RTS0040276,25
RTS0040277,16
RTS0040278,20
RTS0040279,20
RTS0040280,17
RTS0040281,19
RTS0040282,17
RTS0040283,13
RTS0040284,20
RTS0040285,25
RTS0040286,22
RTS0040287,16
RTS0040288,22
RTS0040289,17
RTS0040290,22
RTS0040291,17
RTS0040292,16
RTS0040293,25
RTS0040294,32
RTS0040295,24
RTS0040296,30
RTS0040297,24
RTS0040298,26
RTS0040299,18
RTS0040300,33
RTS0040301,23
RTS0040302,17
RTS0040303,20
RTS0040304,18
RTS0040305,20
RTS0040306,22
RTS0040307,34
RTS0040308,29
RTS0040309,29
RTS0040310,28
RTS0040311,35
RTS0040312,26
RTS0040313,29
RTS0040314,27
RTS0040315,26
RTS0040316,22
RTS0040317,43
RTS0040318,20
RTS0040319,38
RTS0040320,20
RTS0040321,23
RTS0040322,33
RTS0040323,31
RTS0040324,39
RTS0040325,19
RTS0040326,24
RTS0040327,19
RTS0040328,20
RTS0040329,29
RTS0040330,28
RTS0040331,26
RTS0040332,24
RTS0040333,29
RTS0040334,32
RTS0040335,40
RTS0040336,17
RTS0040337,42
RTS0040338,11
RTS0040339,24
RTS0040340,23
RTS0040341,23
RTS0040342,12
RTS0040343,16
RTS0040344,22
RTS0040345,46
RTS0040346,28
RTS0040347,28
RTS0040348,19
RTS0040349,30
RTS0040350,28
RTS0040351,35
RTS0040352,49
RTS0040353,38
RTS0040354,23
RTS0040355,19
RTS0040356,51
RTS0040357,43
RTS0040358,34
RTS0040359,20
RTS0040360,38
RTS0040361,28
RTS0040363,17
RTS0040364,16
RTS0040365,36
RTS0040366,24
RTS0040367,26
RTS0040368,43
RTS0040369,32
RTS0040370,30
RTS0040371,23
RTS0040372,31
RTS0040373,32
RTS0040374,24
RTS0040375,16
RTS0040376,28
RTS0040377,34
RTS0040378,31
RTS0040379,38
RTS0040380,25
RTS0040381,17
RTS0040382,25
RTS0040383,43
RTS0040384,22
RTS0040385,32
RTS0040386,26
RTS0040387,18
RTS0040388,25
RTS0040389,19
RTS0040390,33
RTS0040391,28
RTS0040392,26
RTS0040393,22
RTS0040394,25
RTS0040395,33
RTS0040396,36
RTS0040397,21
RTS0040398,24
RTS0040399,21
RTS0040400,29
RTS0040401,20
RTS0040402,23
RTS0040403,17
RTS0040404,22
RTS0040405,26
RTS0040406,19
RTS0040407,27
RTS0040408,20
RTS0040409,21
RTS0040410,20
RTS0040411,26
RTS0040412,19
RTS0040413,26
RTS0040414,24
RTS0040415,23
RTS0040416,16
RTS0040417,16
RTS0040418,22
RTS0040419,27
RTS0040420,32
RTS0040421,30
RTS0040422,28
RTS0040423,33
RTS0040424,22
RTS0040425,12
RTS0040426,18
RTS0040428,61
RTS0040429,35
RTS0040430,29
RTS0040431,32
RTS0040432,15
RTS0040433,27
RTS0040434,22
RTS0040435,31
RTS0040436,20
RTS0040437,24
RTS0040438,19
RTS0040439,27
RTS0040440,28
RTS0040441,35
RTS0040442,37
RTS0040443,31
RTS0040444,19
RTS0040445,27
RTS0040446,27
RTS0040447,18
RTS0040448,36
RTS0040449,32
RTS0040450,21
RTS0040451,61
RTS0040452,28
RTS0040453,25
RTS0040454,48
RTS0040455,29
RTS0040456,36
RTS0040457,16
RTS0040458,20
RTS0040459,28
RTS0040460,28
RTS0040461,22
RTS0040462,36
RTS0040463,17
RTS0040464,17
RTS0040465,23
RTS0040466,35
RTS0040467,30
RTS0040468,22
RTS0040469,17
RTS0040470,28
RTS0040471,36
RTS0040472,21
RTS0040473,32
RTS0040474,17
RTS0040475,21
RTS0040476,17
RTS0040477,29
RTS0040478,24
RTS0040479,17
RTS0040480,26
RTS0040481,33
RTS0040482,29
RTS0040483,16
RTS0040484,22
RTS0040485,17
RTS0040486,38
RTS0040487,19
RTS0040488,21
RTS0040489,16
RTS0040490,29
RTS0040491,21
RTS0040492,20
RTS0040493,24
RTS0040494,26
RTS0040495,20
RTS0040496,22
RTS0040497,26
RTS0040498,18
RTS0040499,17
RTS0040500,31
RTS0040501,26
RTS0040502,27
RTS0040503,23
RTS0040504,34
RTS0040505,23
RTS0040506,21
RTS0040507,27
RTS0040508,21
RTS0040509,19
RTS0040510,17
RTS0040511,25
RTS0040512,33
RTS0040513,21
RTS0040514,30
RTS0040515,29
RTS0040516,13
RTS0040517,23
RTS0040518,17
RTS0040519,31
RTS0040520,17
RTS0040521,16
RTS0040522,15
RTS0040523,15
RTS0040524,22
RTS0040525,17
RTS0040526,46
RTS0040527,18
RTS0040528,21
RTS0040529,34
RTS0040530,24
RTS0040531,23
RTS0040532,19
RTS0040533,21
RTS0040534,25
RTS0040535,27
RTS0040536,21
RTS0040537,40
RTS0040538,28
RTS0040539,22
RTS0040540,22
RTS0040541,24
RTS0040542,16
RTS0040543,18
RTS0040544,25
RTS0040545,20
RTS0040546,27
RTS0040547,15
RTS0040548,22
RTS0040549,30
RTS0040550,19
RTS0040551,16
RTS0040552,16
RTS0040553,28
RTS0040554,24
RTS0040555,14
RTS0040556,17
RTS0040557,11
RTS0040558,30
RTS0040559,29
RTS0040560,26
RTS0040561,30
RTS0040562,17
RTS0040563,30
RTS0040564,17
RTS0040565,32
RTS0040566,28
RTS0040567,28
RTS0040568,18
RTS0040569,27
RTS0040570,19
RTS0040571,24
RTS0040572,7
RTS0040573,21
RTS0040574,22
RTS0040575,25
RTS0040576,20
RTS0040577,29
RTS0040578,28
RTS0040579,20
RTS0040580,22
RTS0040581,23
RTS0040582,58
RTS0040583,22
RTS0040584,27
RTS0040585,38
RTS0040586,28
RTS0040587,17
RTS0040588,33
RTS0040589,25
RTS0040590,35
RTS0040591,25
RTS0040592,26
RTS0040593,15
RTS0040594,22
RTS0040595,31
RTS0040596,25
RTS0040597,21
RTS0040598,24
RTS0040599,25
RTS0040600,30
RTS0040601,23
RTS0040602,31
RTS0040603,26
RTS0040604,46
RTS0040605,19
RTS0040606,27
RTS0040607,61
RTS0040608,33
RTS0040609,21
RTS0040610,33
RTS0040611,35
RTS0040612,32
RTS0040613,20
RTS0040614,28
RTS0040615,29
RTS0040616,17
RTS0040617,28
RTS0040618,27
RTS0040619,29
RTS0040620,24
RTS0040621,24
RTS0040622,29
RTS0040623,25
RTS0040624,37
RTS0040625,43
RTS0040626,22
RTS0040627,28
RTS0040628,34
RTS0040629,27
RTS0040630,25
RTS0040631,40
RTS0040632,14
RTS0040633,21
RTS0040634,29
RTS0040635,23
RTS0040636,27
RTS0040637,35
RTS0040638,25
RTS0040639,13
RTS0040640,21
RTS0040641,20
RTS0040642,32
RTS0040643,21
RTS0040644,16
RTS0040645,19
RTS0040646,30
RTS0040647,18
RTS0040648,29
RTS0040649,27
RTS0040650,20
RTS0040651,27
RTS0040652,19
RTS0040653,20
RTS0040654,24
RTS0040655,22
RTS0040656,21
RTS0040657,48
RTS0040658,23
RTS0040659,22
RTS0040660,22
RTS0040661,18
RTS0040662,19
RTS0040663,18
RTS0040664,23
RTS0040665,34
RTS0040666,35
RTS0040667,23
RTS0040668,11
RTS0040669,19
RTS0040670,16
RTS0040671,19
RTS0040672,20
RTS0040673,22
RTS0040674,13
RTS0040675,15
RTS0040676,31
RTS0040677,28
RTS0040678,23
RTS0040679,24
RTS0040680,36
RTS0040681,23
RTS0040682,33
RTS0040683,33
RTS0040684,47
RTS0040685,22
RTS0040686,17
RTS0040687,29
RTS0040688,15
RTS0040689,23
RTS0040690,20
RTS0040691,18
RTS0040692,24
RTS0040693,28
RTS0040694,24
RTS0040695,26
RTS0040696,20
RTS0040697,18
RTS0040698,21
RTS0040699,19
RTS0040700,33
RTS0040701,13
RTS0040702,45
RTS0040703,25
RTS0040704,17
RTS0040705,41
RTS0040706,29
RTS0040707,25
RTS0040708,23
RTS0040709,18
RTS0040710,31
RTS0040711,23
RTS0040712,25
RTS0040713,31
RTS0040714,21
RTS0040715,32
RTS0040716,19
RTS0040717,25
RTS0040718,18
RTS0040719,15
RTS0040720,23
RTS0040721,26
RTS0040722,16
RTS0040723,21
RTS0040724,43
RTS0040725,18
RTS0040726,24
RTS0040727,28
RTS0040728,26
RTS0040729,20
RTS0040730,27
RTS0040731,26
RTS0040732,21
RTS0040733,23
RTS0040734,23
RTS0040735,21
RTS0040736,25
RTS0040737,33
RTS0040738,32
RTS0040739,33
RTS0040740,17
RTS0040741,27
RTS0040742,18
RTS0040743,32
RTS0040744,32
RTS0040745,33
RTS0040746,22
RTS0040747,22
RTS0040748,19
RTS0040749,24
RTS0040750,30
RTS0040751,20
RTS0040752,21
RTS0040753,27
RTS0040754,18
RTS0040755,25
RTS0040756,24
RTS0040757,28
RTS0040758,31
RTS0040759,28
RTS0040760,31
RTS0040761,30
RTS0040762,32
RTS0040763,21
RTS0040764,17
RTS0040765,24
RTS0040766,18
RTS0040767,37
RTS0040768,25
RTS0040769,22
RTS0040770,25
RTS0040771,27
RTS0040772,20
RTS0040773,27
RTS0040774,34
RTS0040775,30
RTS0040776,22
RTS0040777,23
RTS0040778,15
RTS0040779,28
RTS0040780,28
RTS0040781,24
RTS0040782,40
RTS0040783,21
RTS0040784,18
RTS0040785,23
RTS0040786,18
RTS0040787,26
RTS0040788,19
RTS0040789,37
RTS0040790,23
RTS0040791,22
RTS0040792,34
RTS0040793,20
RTS0040794,23
RTS0040795,17
RTS0040796,112
RTS0040797,24
RTS0040798,33
RTS0040799,15
RTS0040800,17
RTS0040801,24
RTS0040802,21
RTS0040803,29
RTS0040804,21
RTS0040805,24
RTS0040806,21
RTS0040807,23
RTS0040808,19
RTS0040809,18
RTS0040810,22
RTS0040811,26
RTS0040812,37
RTS0040813,22
RTS0040814,32
RTS0040815,26
RTS0040816,15
RTS0040817,18
RTS0040818,44
RTS0040819,27
RTS0040820,47
RTS0040821,28
RTS0040822,52
RTS0040823,34
RTS0040824,21
RTS0040825,29
RTS0040826,26
RTS0040827,33
RTS0040828,29
RTS0040830,41
RTS0040831,20
RTS0040832,34
RTS0040833,32
RTS0040834,30
RTS0040836,20
RTS0040837,22
RTS0040838,23
RTS0040839,25
RTS0040840,18
RTS0040841,23
RTS0040842,26
RTS0040843,22
RTS0040844,32
RTS0040845,25
RTS0040846,39
RTS0040847,26
RTS0040848,19
RTS0040849,30
RTS0040850,43
RTS0040851,30
RTS0040852,13
RTS0040853,28
RTS0040854,35
RTS0040855,27
RTS0040856,25
RTS0040857,25
RTS0040858,15
RTS0040859,13
RTS0040860,28
RTS0040861,17
RTS0040862,27
RTS0040863,29
RTS0040864,30
RTS0040865,26
RTS0040866,19
RTS0040867,18
RTS0040868,15
RTS0040869,33
RTS0040870,25
RTS0040871,18
RTS0040872,33
RTS0040873,33
RTS0040874,18
RTS0040875,29
RTS0040876,32
RTS0040877,23
RTS0040878,23
RTS0040879,19
RTS0040880,47
RTS0040881,27
RTS0040882,16
RTS0040883,19
RTS0040884,23
RTS0040885,19
RTS0040886,24
RTS0040887,23
RTS0040888,37
RTS0040889,32
RTS0040890,22
RTS0040891,21
RTS0040892,52
RTS0040893,11
RTS0040894,20
RTS0040895,15
RTS0040896,24
RTS0040897,28
RTS0040898,28
RTS0040899,19
RTS0040900,11
RTS0040901,26
RTS0040902,27
RTS0040903,18
RTS0040904,25
RTS0040905,25
RTS0040906,12
RTS0040907,19
RTS0040908,23
RTS0040909,58
RTS0040910,20
RTS0040911,17
RTS0040912,19
RTS0040913,27
RTS0040914,14
RTS0040915,21
RTS0040916,29
RTS0040917,22
RTS0040918,26
RTS0040919,14
RTS0040920,20
RTS0040921,19
RTS0040922,21
RTS0040923,20
RTS0040924,23
RTS0040925,20
RTS0040926,17
RTS0040927,20
RTS0040928,20
RTS0040929,21
RTS0040930,21
RTS0040931,15
RTS0040932,21
RTS0040933,14
RTS0040934,24
RTS0040935,17
RTS0040936,29
RTS0040937,31
RTS0040938,25
RTS0040939,15
RTS0040940,23
RTS0040941,29
RTS0040942,27
RTS0040943,19
RTS0040944,44
RTS0040945,26
RTS0040946,24
RTS0040947,38
RTS0040948,23
RTS0040949,31
RTS0040950,20
RTS0040951,29
RTS0040952,18
RTS0040953,20
RTS0040954,21
RTS0040955,35
RTS0040956,33
RTS0040957,14
RTS0040958,21
RTS0040959,25
RTS0040960,10
RTS0040961,29
RTS0040962,20
RTS0040963,34
RTS0040964,25
RTS0040965,19
RTS0040966,25
RTS0040967,28
RTS0040968,36
RTS0040969,30
RTS0040970,23
RTS0040971,39
RTS0040972,27
RTS0040973,32
RTS0040974,20
RTS0040975,23
RTS0040976,31
RTS0040977,25
RTS0040978,24
RTS0040979,34
RTS0040980,28
RTS0040981,12
RTS0040982,24
RTS0040983,40
RTS0040984,19
RTS0040985,33
RTS0040986,19
RTS0040987,32
RTS0040988,35
RTS0040989,38
RTS0040990,30
RTS0040991,44
RTS0040992,23
RTS0040993,20
RTS0040994,34
RTS0040995,24
RTS0040996,18
RTS0040997,39
RTS0040998,23
RTS0040999,26
RTS0041000,36
RTS0041001,24
RTS0041002,35
RTS0041003,26
RTS0041004,19
RTS0041005,27
RTS0041006,17
RTS0041007,31
RTS0041008,30
RTS0041009,23
RTS0041010,22
RTS0041011,21
RTS0041012,28
RTS0041013,20
RTS0041014,24
RTS0041015,20
RTS0041016,23
RTS0041017,26
RTS0041018,17
RTS0041019,12
RTS0041020,20
RTS0041021,19
RTS0041022,31
RTS0041023,21
RTS0041024,29
RTS0041025,24
RTS0041026,56
RTS0041027,30
RTS0041028,32
RTS0041029,63
RTS0041030,26
RTS0041031,38
RTS0041032,29
RTS0041033,18
RTS0041034,30
RTS0041035,19
RTS0041036,39
RTS0041037,16
RTS0041038,24
RTS0041039,25
RTS0041040,29
RTS0041041,20
RTS0041042,25
RTS0041043,27
RTS0041044,31
RTS0041045,19
RTS0041046,21
RTS0041047,19
RTS0041048,25
RTS0041049,40
RTS0041050,23
RTS0041051,30
RTS0041052,22
RTS0041053,22
RTS0041054,25
RTS0041055,14
RTS0041056,22
RTS0041057,15
RTS0041058,34
RTS0041059,22
RTS0041060,35
RTS0041061,25
RTS0041062,21
RTS0041063,21
RTS0041064,18
RTS0041066,11
RTS0041067,27
RTS0041068,27
RTS0041069,29
RTS0041070,24
RTS0041071,34
RTS0041072,23
RTS0041073,21
RTS0041074,23
RTS0041075,31
RTS0041076,32
RTS0041077,22
RTS0041078,23
RTS0041079,28
RTS0041080,40
RTS0041081,30
RTS0041082,29
RTS0041083,27
RTS0041084,20
RTS0041085,19
RTS0041086,47
RTS0041087,38
RTS0041088,37
RTS0041089,27
RTS0041090,32
RTS0041091,24
RTS0041092,33
RTS0041093,24
RTS0041094,35
RTS0041095,26
RTS0041096,14
RTS0041097,40
RTS0041098,22
RTS0041099,28
RTS0041100,26
RTS0041101,22
RTS0041102,29
RTS0041103,19
RTS0041104,30
RTS0041105,26
RTS0041106,29
RTS0041107,27
RTS0041108,25
RTS0041109,33
RTS0041110,45
RTS0041111,33
RTS0041112,30
RTS0041113,23
RTS0041114,30
RTS0041115,44
RTS0041116,29
RTS0041117,26
RTS0041118,29
RTS0041119,19
RTS0041120,21
RTS0041121,29
RTS0041122,36
RTS0041123,40
RTS0041124,21
RTS0041125,24
RTS0041126,26
RTS0041127,31
RTS0041128,40
RTS0041129,21
RTS0041130,29
RTS0041131,28
RTS0041132,26
RTS0041133,28
RTS0041134,27
RTS0041135,25
RTS0041136,35
RTS0041137,23
RTS0041138,36
RTS0041139,35
RTS0041140,27
RTS0041141,27
RTS0041142,20
RTS0041143,11
RTS0041144,33
RTS0041145,26
RTS0041146,27
RTS0041147,24
RTS0041148,17
RTS0041149,35
RTS0041150,22
RTS0041151,19
RTS0041152,26
RTS0041153,20
RTS0041154,23
RTS0041155,28
RTS0041156,26
RTS0041157,20
RTS0041158,17
RTS0041159,17
RTS0041160,18
RTS0041161,33
RTS0041162,29
RTS0041163,29
RTS0041164,34
RTS0041165,19
RTS0041166,16
RTS0041167,28
RTS0041168,28
RTS0041169,26
RTS0041170,20
RTS0041171,24
RTS0041172,30
RTS0041173,23
RTS0041174,19
RTS0041175,28
RTS0041176,21
RTS0041177,28
RTS0041178,34
RTS0041179,20
RTS0041180,24
RTS0041181,23
RTS0041182,17
RTS0041183,27
RTS0041184,27
RTS0041185,16
RTS0041186,25
RTS0041187,28
RTS0041188,25
RTS0041189,41
RTS0041190,31
RTS0041191,28
RTS0041192,21
RTS0041193,29
RTS0041194,25
RTS0041195,27
RTS0041196,24
RTS0041197,30
RTS0041198,28
RTS0041199,28
RTS0041200,18
RTS0041201,21
RTS0041202,31
RTS0041203,22
RTS0041204,33
RTS0041205,27
RTS0041206,22
RTS0041207,33
RTS0041208,30
RTS0041209,25
RTS0041210,15
RTS0041211,37
RTS0041212,22
RTS0041213,19
RTS0041214,22
RTS0041215,26
RTS0041216,28
RTS0041217,24
RTS0041218,23
RTS0041219,35
RTS0041220,29
RTS0041221,29
RTS0041222,18
RTS0041223,19
RTS0041224,20
RTS0041225,18
RTS0041226,30
RTS0041227,28
RTS0041228,37
RTS0041229,32
RTS0041230,18
RTS0041231,23
RTS0041232,68
RTS0041233,19
RTS0041234,27
RTS0041235,30
RTS0041236,26
RTS0041237,21
RTS0041238,25
RTS0041239,30
RTS0041240,28
RTS0041241,48
RTS0041242,28
RTS0041243,22
RTS0041244,32
RTS0041246,28
RTS0041247,34
RTS0041248,15
RTS0041249,28
RTS0041250,25
RTS0041251,22
RTS0041252,42
RTS0041253,31
RTS0041254,31
RTS0041255,21
RTS0041256,19
RTS0041257,32
RTS0041258,17
RTS0041259,22
RTS0041260,27
RTS0041261,27
RTS0041262,41
RTS0041263,34
RTS0041265,25
RTS0041266,41
RTS0041267,21
RTS0041268,22
RTS0041269,30
RTS0041270,31
RTS0041271,24
RTS0041272,28
RTS0041273,35
RTS0041274,22
RTS0041275,27
RTS0041276,33
RTS0041277,34
RTS0041278,27
RTS0041279,23
RTS0041280,34
RTS0041281,25
RTS0041282,26
RTS0041283,38
RTS0041284,21
RTS0041285,27
RTS0041286,33
RTS0041287,21
RTS0041288,25
RTS0041289,30
RTS0041290,30
RTS0041291,28
RTS0041292,26
RTS0041293,31
RTS0041294,26
RTS0041295,22
RTS0041296,26
RTS0041297,19
RTS0041298,24
RTS0041299,19
RTS0041300,19
RTS0041301,21
RTS0041302,20
RTS0041303,28
RTS0041304,29
RTS0041305,32
RTS0041306,26
RTS0041307,18
RTS0041308,25
RTS0041309,23
RTS0041310,24
RTS0041311,29
RTS0041312,23
RTS0041313,25
RTS0041314,27
RTS0041315,27
RTS0041316,22
RTS0041317,25
RTS0041318,33
RTS0041319,18
RTS0041320,12
RTS0041321,27
RTS0041322,21
RTS0041323,31
RTS0041324,25
RTS0041325,34
RTS0041326,24
RTS0041327,19
RTS0041328,22
RTS0041329,26
RTS0041330,26
RTS0041331,28
RTS0041332,23
RTS0041333,24
RTS0041334,13
RTS0041335,34
RTS0041346,24
RTS0041347,19
RTS0041348,19
RTS0041349,33
RTS0041350,35
RTS0041351,23
RTS0041352,36
RTS0041353,35
RTS0041354,28
RTS0041355,27
RTS0041356,21
RTS0041357,18
RTS0041358,15
RTS0041359,41
RTS0041360,32
RTS0041361,20
RTS0041362,22
RTS0041363,33
RTS0041364,18
RTS0041365,29
RTS0041366,32
RTS0041367,21
RTS0041368,22
RTS0041369,17
RTS0041370,17
RTS0041371,29
RTS0041372,17
RTS0041373,26
RTS0041374,36
RTS0041375,21
RTS0041376,241
RTS0041377,19
RTS0041378,25
RTS0041379,12
RTS0041380,24
RTS0041381,27
RTS0041382,38
RTS0041383,23
RTS0041384,24
RTS0041385,32
RTS0041386,22
RTS0041387,19
RTS0041388,26
RTS0041389,17
RTS0041390,31
RTS0041391,20
RTS0041392,21
RTS0041393,20
RTS0041394,17
RTS0041395,23
RTS0041396,28
RTS0041397,29
RTS0041398,23
RTS0041399,21
RTS0041400,24
RTS0041401,29
RTS0041402,38
RTS0041403,21
RTS0041404,23
RTS0041405,27
RTS0041406,43
RTS0041407,22
RTS0041408,18
RTS0041409,28
RTS0041410,17
RTS0041411,29
RTS0041412,19
RTS0041413,21
RTS0041414,35
RTS0041415,26
RTS0041416,22
RTS0041417,20
RTS0041418,22
RTS0041419,36
RTS0041420,36
RTS0041421,21
RTS0041422,18
RTS0041423,28
RTS0041424,26
RTS0041425,22
RTS0041426,19
RTS0041427,11
RTS0041428,25
RTS0041429,35
RTS0041430,26
RTS0041431,43
RTS0041432,16
RTS0041433,22
RTS0041434,26
RTS0041435,31
RTS0041436,41
RTS0041437,17
RTS0041438,27
RTS0041439,24
RTS0041440,17
RTS0041441,30
RTS0041442,20
RTS0041443,45
RTS0041444,30
RTS0041445,15
RTS0041446,34
RTS0041447,27
RTS0041448,31
RTS0041449,24
RTS0041450,31
RTS0041451,28
RTS0041452,34
RTS0041453,39
RTS0041454,31
RTS0041455,28
RTS0041456,27
RTS0041457,21
RTS0041458,23
RTS0041459,31
RTS0041460,24
RTS0041461,15
RTS0041462,54
RTS0041463,28
RTS0041464,27
RTS0041465,20
RTS0041466,27
RTS0041467,31
RTS0041468,18
RTS0041469,16
RTS0041470,25
RTS0041471,22
RTS0041472,21
RTS0041473,25
RTS0041474,18
RTS0041475,21
RTS0041476,27
RTS0041477,20
RTS0041478,23
RTS0041479,24
RTS0041480,21
RTS0041481,21
RTS0041482,15
RTS0041483,20
RTS0041484,25
RTS0041485,16
RTS0041486,18
RTS0041487,16
RTS0041488,33
RTS0041489,27
RTS0041490,18
RTS0041491,27
RTS0041492,12
RTS0041493,21
RTS0041494,22
RTS0041495,20
RTS0041496,17
RTS0041497,23
RTS0041498,17
RTS0041499,23
RTS0041500,30
RTS0041501,22
RTS0041502,24
RTS0041503,33
RTS0041504,23
RTS0041505,21
RTS0041506,35
RTS0041507,18
RTS0041508,24
RTS0041509,17
RTS0041510,20
RTS0041511,15
RTS0041512,21
RTS0041513,26
RTS0041514,18
RTS0041515,29
RTS0041516,12
RTS0041517,28
RTS0041518,27
RTS0041519,11
RTS0041520,31
RTS0041521,18
RTS0041522,24
RTS0041523,23
RTS0041524,26
RTS0041525,23
RTS0041526,22
RTS0041527,30
RTS0041528,25
RTS0041529,16
RTS0041530,50
RTS0041531,24
RTS0041532,23
RTS0041533,18
RTS0041534,29
RTS0041535,23
RTS0041536,24
RTS0041537,21
RTS0041538,19
RTS0041540,18
RTS0041541,30
RTS0041542,30
RTS0041543,13
RTS0041544,30
RTS0041545,32
RTS0041546,23
RTS0041547,26
RTS0041548,22
RTS0041549,33
RTS0041550,33
RTS0041551,27
RTS0041552,29
RTS0041553,24
RTS0041554,18
RTS0041555,24
RTS0041556,20
RTS0041557,24
RTS0041558,27
RTS0041559,30
RTS0041560,21
RTS0041561,17
RTS0041562,46
RTS0041563,28
RTS0041564,23
RTS0041565,26
RTS0041566,33
RTS0041567,30
RTS0041568,32
RTS0041569,17
RTS0041570,26
RTS0041571,22
RTS0041572,14
RTS0041573,12
RTS0041574,27
RTS0041575,24
RTS0041576,17
RTS0041577,23
RTS0041578,26
RTS0041579,22
RTS0041580,22
RTS0041581,33
RTS0041582,34
RTS0041583,20
RTS0041584,20
RTS0041585,22
RTS0041586,24
RTS0041587,45
RTS0041588,20
RTS0041589,31
RTS0041590,14
RTS0041591,15
RTS0041592,25
RTS0041593,25
RTS0041594,25
RTS0041595,20
RTS0041596,26
RTS0041597,36
RTS0041598,29
RTS0041599,20
RTS0041600,18
RTS0041601,21
RTS0041602,13
RTS0041603,33
RTS0041604,23
RTS0041605,23
RTS0041606,15
RTS0041607,17
RTS0041608,16
RTS0041609,24
RTS0041610,24
RTS0041611,18
RTS0041612,13
RTS0041613,25
RTS0041614,28
RTS0041615,25
RTS0041616,25
RTS0041617,31
RTS0041618,29
RTS0041619,22
RTS0041620,46
RTS0041621,57
RTS0041622,14
RTS0041623,41
RTS0041624,21
RTS0041625,25
RTS0041626,25
RTS0041627,24
RTS0041628,20
RTS0041629,19
RTS0041630,16
RTS0041631,18
RTS0041632,25
RTS0041633,24
RTS0041634,31
RTS0041635,24
RTS0041636,25
RTS0041637,26
RTS0041638,24
RTS0041639,25
RTS0041640,22
RTS0041641,33
RTS0041642,26
RTS0041643,21
RTS0041644,15
RTS0041645,31
RTS0041646,21
RTS0041647,23
RTS0041648,23
RTS0041649,26
RTS0041650,27
RTS0041651,17
RTS0041652,22
RTS0041653,29
RTS0041654,24
RTS0041655,31
RTS0041656,16
RTS0041657,26
RTS0041658,38
RTS0041659,29
RTS0041660,22
RTS0041661,33
RTS0041662,26
RTS0041663,21
RTS0041664,29
RTS0041665,27
RTS0041666,28
RTS0041667,23
RTS0041668,25
RTS0041669,29
RTS0041670,34
RTS0041671,23
RTS0041672,22
RTS0041673,21
RTS0041674,21
RTS0041675,30
RTS0041676,25
RTS0041677,21
RTS0041678,27
RTS0041679,26
RTS0041680,46
RTS0041681,15
RTS0041682,40
RTS0041683,21
RTS0041684,15
RTS0041685,42
RTS0041686,24
RTS0041687,13
RTS0041688,24
RTS0041689,12
RTS0041690,24
RTS0041691,45
RTS0041692,26
RTS0041693,23
RTS0041694,26
RTS0041695,25
RTS0041696,19
RTS0041697,28
RTS0041698,20
RTS0041699,27
RTS0041700,15
RTS0041701,16
RTS0041702,18
RTS0041703,23
RTS0041704,25
RTS0041705,21
RTS0041706,16
RTS0041707,26
RTS0041708,27
RTS0041709,23
RTS0041710,22
RTS0041711,14
RTS0041712,26
RTS0041713,26
RTS0041714,15
RTS0041715,21
RTS0041716,39
RTS0041717,53
RTS0041718,29
RTS0041719,77
RTS0041720,59
RTS0041721,32
RTS0041722,29
RTS0041723,32
RTS0041724,32
RTS0041725,24
RTS0041726,21
RTS0041727,20
RTS0041728,19
RTS0041729,15
RTS0041730,28
RTS0041731,15
RTS0041732,15
RTS0041733,23
RTS0041734,16
RTS0041735,23
RTS0041736,25
RTS0041737,15
RTS0041738,27
RTS0041739,32
RTS0041740,13
RTS0041741,25
RTS0041742,15
RTS0041743,20
RTS0041744,33
RTS0041745,23
RTS0041746,38
RTS0041747,28
RTS0041748,20
RTS0041749,37
RTS0041750,20
RTS0041751,30
RTS0041752,23
RTS0041753,16
RTS0041754,21
RTS0041755,19
RTS0041756,19
RTS0041757,31
RTS0041758,25
RTS0041759,22
RTS0041760,16
RTS0041761,22
RTS0041762,15
RTS0041763,47
RTS0041764,27
RTS0041765,27
RTS0041766,30
RTS0041767,18
RTS0041768,25
RTS0041769,26
RTS0041770,33
RTS0041771,19
RTS0041772,32
RTS0041773,15
RTS0041774,30
RTS0041775,21
RTS0041776,27
RTS0041777,29
RTS0041778,26
RTS0041779,27
RTS0041780,22
RTS0041781,24
RTS0041782,24
RTS0041783,18
RTS0041784,29
RTS0041785,23
RTS0041786,21
RTS0041787,25
RTS0041788,23
RTS0041789,16
RTS0041790,27
RTS0041791,26
RTS0041793,24
RTS0041794,20
RTS0041795,22
RTS0041796,26
RTS0041797,30
RTS0041798,21
RTS0041799,26
RTS0041800,24
RTS0041801,16
RTS0041802,30
RTS0041803,12
RTS0041804,32
RTS0041805,12
RTS0041806,26
RTS0041807,18
RTS0041808,22
RTS0041809,24
RTS0041810,37
RTS0041811,38
RTS0041812,31
RTS0041813,26
RTS0041814,18
RTS0041815,22
RTS0041816,32
RTS0041817,26
RTS0041818,20
RTS0041819,41
RTS0041820,41
RTS0041821,29
RTS0041822,30
RTS0041823,9
RTS0041824,49
RTS0041825,26
RTS0041826,29
RTS0041827,30
RTS0041828,27
RTS0041829,25
RTS0041830,18
RTS0041831,33
RTS0041832,36
RTS0041833,28
RTS0041834,27
RTS0041835,13
RTS0041836,36
RTS0041837,20
RTS0041838,32
RTS0041839,37
RTS0041840,20
RTS0041841,25
RTS0041842,21
RTS0041843,25
RTS0041844,23
RTS0041845,21
RTS0041846,13
RTS0041847,20
RTS0041848,32
RTS0041849,16
RTS0041850,31
RTS0041851,29
RTS0041852,35
RTS0041853,24
RTS0041854,26
RTS0041855,29
RTS0041856,22
RTS0041857,29
RTS0041858,33
RTS0041859,28
RTS0041860,26
RTS0041861,24
RTS0041862,22
RTS0041863,15
RTS0041864,19
RTS0041865,18
RTS0041866,30
RTS0041867,22
RTS0041868,29
RTS0041869,20
RTS0041870,31
RTS0041871,19
RTS0041872,17
RTS0041873,21
RTS0041874,46
RTS0041875,20
RTS0041876,21
RTS0041877,13
RTS0041878,21
RTS0041879,24
RTS0041880,35
RTS0041881,26
RTS0041882,30
RTS0041883,22
RTS0041884,31
RTS0041885,21
RTS0041886,18
RTS0041887,22
RTS0041888,24
RTS0041889,12
RTS0041890,29
RTS0041891,22
RTS0041892,32
RTS0041893,48
RTS0041894,23
RTS0041895,36
RTS0041896,29
RTS0041897,25
RTS0041898,20
RTS0041899,29
RTS0041900,24
RTS0041901,42
RTS0041902,26
RTS0041903,31
RTS0041904,25
RTS0041905,29
RTS0041906,36
RTS0041907,19
RTS0041908,29
RTS0041909,28
RTS0041910,22
RTS0041911,27
RTS0041912,27
RTS0041913,39
RTS0041914,19
RTS0041915,30
RTS0041916,33
RTS0041917,41
RTS0041918,30
RTS0041919,36
RTS0041920,23
RTS0041922,65
RTS0041923,27
RTS0041924,21
RTS0041925,24
RTS0041926,21
RTS0041927,37
RTS0041928,42
RTS0041929,40
RTS0041930,62
RTS0041931,16
RTS0041932,41
RTS0041933,29
RTS0041934,15
RTS0041935,21
RTS0041936,21
RTS0041937,25
RTS0041938,20
RTS0041939,23
RTS0041940,16
RTS0041941,20
RTS0041942,34
RTS0041943,20
RTS0041944,45
RTS0041945,18
RTS0041946,49
RTS0041947,20
RTS0041948,19
RTS0041949,30
RTS0041950,32
RTS0041951,27
RTS0041952,30
RTS0041953,28
RTS0041954,38
RTS0041955,28
RTS0041956,24
RTS0041957,17
RTS0041958,28
RTS0041959,25
RTS0041960,19
RTS0041961,21
RTS0041962,18
RTS0041963,25
RTS0041964,30
RTS0041965,26
RTS0041966,17
RTS0041967,46
RTS0041968,18
RTS0041969,25
RTS0041971,17
RTS0041972,24
RTS0041973,19
RTS0041974,19
RTS0041975,32
RTS0041976,29
RTS0041977,28
RTS0041978,21
RTS0041979,19
RTS0041980,20
RTS0041981,21
RTS0041982,24
RTS0041983,27
RTS0041984,22
RTS0041985,19
RTS0041986,35
RTS0041987,27
RTS0041988,22
RTS0041989,27
RTS0041990,27
RTS0041991,21
RTS0041992,46
RTS0041993,29
RTS0041994,32
RTS0041995,29
RTS0041996,25
RTS0041997,35
RTS0041998,19
RTS0041999,63
RTS0042000,24
RTS0042001,27
RTS0042002,19
RTS0042003,28
RTS0042004,19
RTS0042005,20
RTS0042006,21
RTS0042007,17
RTS0042008,24
RTS0042009,23
RTS0042010,29
RTS0042011,37
RTS0042012,42
RTS0042013,26
RTS0042014,27
RTS0042015,25
RTS0042016,25
RTS0042017,33
RTS0042018,24
RTS0042019,31
RTS0042020,31
RTS0042021,24
RTS0042022,18
RTS0042023,28
RTS0042024,23
RTS0042025,16
RTS0042026,25
RTS0042027,17
RTS0042028,24
RTS0042029,26
RTS0042030,11
RTS0042031,30
RTS0042032,32
RTS0042033,23
RTS0042034,35
RTS0042035,28
RTS0042036,18
RTS0042037,30
RTS0042038,26
RTS0042039,14
RTS0042040,21
RTS0042041,17
RTS0042042,17
RTS0042043,22
RTS0042044,16
RTS0042045,20
RTS0042046,29
RTS0042047,23
RTS0042048,24
RTS0042049,15
RTS0042050,23
RTS0042051,24
RTS0042052,27
RTS0042053,21
RTS0042054,15
RTS0042055,17
RTS0042056,50
RTS0042057,15
RTS0042058,24
RTS0042059,23
RTS0042060,26
RTS0042061,23
RTS0042062,22
RTS0042063,21
RTS0042064,21
RTS0042065,24
RTS0042066,30
RTS0042067,44
RTS0042068,22
RTS0042069,18
RTS0042071,30
RTS0042072,24
RTS0042073,26
RTS0042074,24
RTS0042075,32
RTS0042076,17
RTS0042077,15
RTS0042078,19
RTS0042079,23
RTS0042080,25
RTS0042081,29
RTS0042082,24
RTS0042083,23
RTS0042084,34
RTS0042085,26
RTS0042086,17
RTS0042087,24
RTS0042088,13
RTS0042089,19
RTS0042090,15
RTS0042091,46
RTS0042092,48
RTS0042093,23
RTS0042094,29
RTS0042095,19
RTS0042096,37
RTS0042097,24
RTS0042098,23
RTS0042099,30
RTS0042100,21
RTS0042101,37
RTS0042102,21
RTS0042103,40
RTS0042104,25
RTS0042105,25
RTS0042106,39
RTS0042107,30
RTS0042108,20
RTS0042109,26
RTS0042110,28
RTS0042111,25
RTS0042112,16
RTS0042113,23
RTS0042114,31
RTS0042115,24
RTS0042116,21
RTS0042117,22
RTS0042118,31
RTS0042119,31
RTS0042120,24
RTS0042121,22
RTS0042122,25
RTS0042123,21
RTS0042124,21
RTS0042125,25
RTS0042126,23
RTS0042127,21
RTS0042128,23
RTS0042129,21
RTS0042130,25
RTS0042131,33
RTS0042132,20
RTS0042133,30
RTS0042134,21
RTS0042135,22
RTS0042136,28
RTS0042137,34
RTS0042138,22
RTS0042139,34
RTS0042140,27
RTS0042141,28
RTS0042142,23
RTS0042143,29
RTS0042144,30
RTS0042145,20
RTS0042146,41
RTS0042147,25
RTS0042148,19
RTS0042149,35
RTS0042150,26
RTS0042151,39
RTS0042152,23
RTS0042153,24
RTS0042154,24
RTS0042155,27
RTS0042156,32
RTS0042157,14
RTS0042158,24
RTS0042159,22
RTS0042160,40
RTS0042161,12
RTS0042162,26
RTS0042163,30
RTS0042164,29
RTS0042165,28
RTS0042166,27
RTS0042167,32
RTS0042168,21
RTS0042169,31
RTS0042170,33
RTS0042171,32
RTS0042172,20
RTS0042173,27
RTS0042174,19
RTS0042175,28
RTS0042176,33
RTS0042177,27
RTS0042178,54
RTS0042179,28
RTS0042180,20
RTS0042181,23
RTS0042182,26
RTS0042183,17
RTS0042184,21
RTS0042185,34
RTS0042186,17
RTS0042187,29
RTS0042188,25
RTS0042189,32
RTS0042190,27
RTS0042191,81
RTS0042192,37
RTS0042193,25
RTS0042194,38
RTS0042195,19
RTS0042196,31
RTS0042197,52
RTS0042198,28
RTS0042199,30
RTS0042200,24
RTS0042201,35
RTS0042202,20
RTS0042203,25
RTS0042204,18
RTS0042205,25
RTS0042206,29
RTS0042207,17
RTS0042208,18
RTS0042209,24
RTS0042210,16
RTS0042211,16
RTS0042212,26
RTS0042213,18
RTS0042214,30
RTS0042215,27
RTS0042216,22
RTS0042217,24
RTS0042218,24
RTS0042219,24
RTS0042220,49
RTS0042221,22
RTS0042222,31
RTS0042223,26
RTS0042224,21
RTS0042225,18
RTS0042226,34
RTS0042227,18
RTS0042228,29
RTS0042229,19
RTS0042230,40
RTS0042231,16
RTS0042232,27
RTS0042233,33
RTS0042234,24
RTS0042235,20
RTS0042236,38
RTS0042237,40
RTS0042238,32
RTS0042239,28
RTS0042240,39
RTS0042241,21
RTS0042242,22
RTS0042243,36
RTS0042244,31
RTS0042245,16
RTS0042246,29
RTS0042247,25
RTS0042248,23
RTS0042249,22
RTS0042250,18
RTS0042251,19
RTS0042252,32
RTS0042253,21
RTS0042254,20
RTS0042255,19
RTS0042256,38
RTS0042257,31
RTS0042258,23
RTS0042259,26
RTS0042260,33
RTS0042261,16
RTS0042262,21
RTS0042263,29
RTS0042264,37
RTS0042265,37
RTS0042266,30
RTS0042267,32
RTS0042268,12
RTS0042269,24
RTS0042270,21
RTS0042271,15
RTS0042272,15
RTS0042273,38
RTS0042274,28
RTS0042275,23
RTS0042276,18
RTS0042277,19
RTS0042278,17
RTS0042279,23
RTS0042280,22
RTS0042281,19
RTS0042282,17
RTS0042283,18
RTS0042284,16
RTS0042285,28
RTS0042286,22
RTS0042287,20
RTS0042288,31
RTS0042289,32
RTS0042290,28
RTS0042291,40
RTS0042292,16
RTS0042293,11
RTS0042294,21
RTS0042295,18
RTS0042296,27
RTS0042297,26
RTS0042298,28
RTS0042299,27
RTS0042300,26
RTS0042301,35
RTS0042302,22
RTS0042303,27
RTS0042304,33
RTS0042305,21
RTS0042306,19
RTS0042307,32
RTS0042308,46
RTS0042309,29
RTS0042310,32
RTS0042311,15
RTS0042312,27
RTS0042313,25
RTS0042314,23
RTS0042315,26
RTS0042316,25
RTS0042317,13
RTS0042318,21
RTS0042319,22
RTS0042320,20
RTS0042321,34
RTS0042322,18
RTS0042323,27
RTS0042324,24
RTS0042325,22
RTS0042326,29
RTS0042327,26
RTS0042328,31
RTS0042329,26
RTS0042330,38
RTS0042331,20
RTS0042332,32
RTS0042333,17
RTS0042334,23
RTS0042335,18
RTS0042336,25
RTS0042337,30
RTS0042338,24
RTS0042339,20
RTS0042340,19
RTS0042341,40
RTS0042342,25
RTS0042343,24
RTS0042344,13
RTS0042345,31
RTS0042346,36
RTS0042347,28
RTS0042348,24
RTS0042349,17
RTS0042350,24
RTS0042351,16
RTS0042352,25
RTS0042353,29
RTS0042354,17
RTS0042355,16
RTS0042356,30
RTS0042357,28
RTS0042358,20
RTS0042359,25
RTS0042360,32
RTS0042361,18
RTS0042362,20
RTS0042363,24
RTS0042364,27
RTS0042365,20
RTS0042366,16
RTS0042367,16
RTS0042368,20
RTS0042369,22
RTS0042370,30
RTS0042371,24
RTS0042372,20
RTS0042373,35
RTS0042374,21
RTS0042375,19
RTS0042376,25
RTS0042377,11
RTS0042378,16
RTS0042379,25
RTS0042380,12
RTS0042381,22
RTS0042382,27
RTS0042383,23
RTS0042384,35
RTS0042385,21
RTS0042386,18
RTS0042387,27
RTS0042388,25
RTS0042389,43
RTS0042390,19
RTS0042391,21
RTS0042392,35
RTS0042393,20
RTS0042394,24
RTS0042395,37
RTS0042396,17
RTS0042397,24
RTS0042398,23
RTS0042399,30
RTS0042400,17
RTS0042401,25
RTS0042402,45
RTS0042403,20
RTS0042404,16
RTS0042405,13
RTS0042406,27
RTS0042407,22
RTS0042408,24
RTS0042409,21
RTS0042410,31
RTS0042411,22
RTS0042412,23
RTS0042413,20
RTS0042414,28
RTS0042415,22
RTS0042416,20
RTS0042417,39
RTS0042418,40
RTS0042419,24
RTS0042420,36
RTS0042421,34
RTS0042422,20
RTS0042423,31
RTS0042424,28
RTS0042425,21
RTS0042426,30
RTS0042427,26
RTS0042428,23
RTS0042429,22
RTS0042430,23
RTS0042431,23
RTS0042432,18
RTS0042433,18
RTS0042434,26
RTS0042435,20
RTS0042436,23
RTS0042437,31
RTS0042438,28
RTS0042439,28
RTS0042440,18
RTS0042441,33
RTS0042442,19
RTS0042443,24
RTS0042444,23
RTS0042445,24
RTS0042446,29
RTS0042447,18
RTS0042448,24
RTS0042449,18
RTS0042450,31
RTS0042451,22
RTS0042452,18
RTS0042453,23
RTS0042454,24
RTS0042455,20
RTS0042456,21
RTS0042457,25
RTS0042458,22
RTS0042460,22
RTS0042461,29
RTS0042462,31
RTS0042463,29
RTS0042464,27
RTS0042465,24
RTS0042466,36
RTS0042467,20
RTS0042468,29
RTS0042469,29
RTS0042470,22
RTS0042471,32
RTS0042472,25
RTS0042473,23
RTS0042474,35
RTS0042475,28
RTS0042476,36
RTS0042477,22
RTS0042478,30
RTS0042479,20
RTS0042480,18
RTS0042481,34
RTS0042482,22
RTS0042483,27
RTS0042484,26
RTS0042485,35
RTS0042486,18
RTS0042487,22
RTS0042488,21
RTS0042489,21
RTS0042490,19
RTS0042491,20
RTS0042492,18
RTS0042493,26
RTS0042494,15
RTS0042495,17
RTS0042496,35
RTS0042497,23
RTS0042498,22
RTS0042499,29
RTS0042500,32
RTS0042501,26
RTS0042502,16
RTS0042503,22
RTS0042504,26
RTS0042505,27
RTS0042506,24
RTS0042507,32
RTS0042508,11
RTS0042509,27
RTS0042510,24
RTS0042515,26
RTS0042522,30
RTS0042526,21
RTS0042527,14
RTS0042528,25
RTS0042529,19
RTS0042530,22
RTS0042531,11
RTS0042532,12
RTS0042533,19
RTS0042534,15
RTS0042535,19
RTS0042536,28
RTS0042537,27
RTS0042538,35
RTS0042539,32
RTS0042540,29
RTS0042541,23
RTS0042542,26
RTS0042543,24
RTS0042544,25
RTS0042545,13
RTS0042546,21
RTS0042547,29
RTS0042548,15
RTS0042549,16
RTS0042550,21
RTS0042551,64
RTS0042552,24
RTS0042553,25
RTS0042554,25
RTS0042555,18
RTS0042556,20
RTS0042557,29
RTS0042558,19
RTS0042559,28
RTS0042560,22
RTS0042561,27
RTS0042562,19
RTS0042563,15
RTS0042564,15
RTS0042565,17
RTS0042566,23
RTS0042567,22
RTS0042568,34
RTS0042569,27
RTS0042570,24
RTS0042571,40
RTS0042572,62
RTS0042573,25
RTS0042574,20
RTS0042575,30
RTS0042576,16
RTS0042577,42
RTS0042578,21
RTS0042579,26
RTS0042580,25
RTS0042581,45
RTS0042582,32
RTS0042583,161
RTS0042584,28
RTS0042585,13
RTS0042586,20
RTS0042587,18
RTS0042588,20
RTS0042589,20
RTS0042590,19
RTS0042591,24
RTS0042592,21
RTS0042593,16
RTS0042594,23
RTS0042595,17
RTS0042596,28
RTS0042597,26
RTS0042598,30
RTS0042599,28
RTS0042600,21
RTS0042601,18
RTS0042602,29
RTS0042603,35
RTS0042604,47
RTS0042605,28
RTS0042606,31
RTS0042607,23
RTS0042608,29
RTS0042609,25
RTS0042610,24
RTS0042611,19
RTS0042612,32
RTS0042613,25
RTS0042614,34
RTS0042615,25
RTS0042616,22
RTS0042617,20
RTS0042618,38
RTS0042619,17
RTS0042620,29
RTS0042621,15
RTS0042622,27
RTS0042623,28
RTS0042624,21
RTS0042625,17
RTS0042626,25
RTS0042627,56
RTS0042628,15
RTS0042629,13
RTS0042630,19
RTS0042631,21
RTS0042633,23
RTS0042634,21
RTS0042635,20
RTS0042636,17
RTS0042637,27
RTS0042638,23
RTS0042639,21
RTS0042640,32
RTS0042641,22
RTS0042642,19
RTS0042643,12
RTS0042644,24
RTS0042645,12
RTS0042646,15
RTS0042647,25
RTS0042648,16
RTS0042649,17
RTS0042650,20
RTS0042651,27
RTS0042652,25
RTS0042653,20
RTS0042654,20
RTS0042655,16
RTS0042656,28
RTS0042657,17
RTS0042658,23
RTS0042659,32
RTS0042660,25
RTS0042661,15
RTS0042662,24
RTS0042663,29
RTS0042664,24
RTS0042665,18
RTS0042666,24
RTS0042667,22
RTS0042668,27
RTS0042669,18
RTS0042670,28
RTS0042671,17
RTS0042672,19
RTS0042673,17
RTS0042674,22
RTS0042675,26
RTS0042676,16
RTS0042678,27
RTS0042679,33
RTS0042680,24
RTS0042681,20
RTS0042682,42
RTS0042683,29
RTS0042684,25
RTS0042685,29
RTS0042686,55
RTS0042687,29
RTS0042688,42
RTS0042689,17
RTS0042690,28
RTS0042691,25
RTS0042692,24
RTS0042693,21
RTS0042694,1
RTS0042695,32
RTS0042696,26
RTS0042697,26
RTS0042698,17
RTS0042699,14
RTS0042700,18
RTS0042701,28
RTS0042702,23
RTS0042703,24
RTS0042704,26
RTS0042705,16
RTS0042706,20
RTS0042707,14
RTS0042708,17
RTS0042709,24
RTS0042710,27
RTS0042711,27
RTS0042712,24
RTS0042713,32
RTS0042714,15
RTS0042715,24
RTS0042716,29
RTS0042717,28
RTS0042718,31
RTS0042719,23
RTS0042720,23
RTS0042721,35
RTS0042722,20
RTS0042723,21
RTS0042724,17
RTS0042725,34
RTS0042726,19
RTS0042727,20
RTS0042728,19
RTS0042729,22
RTS0042730,26
RTS0042731,27
RTS0042732,23
RTS0042733,20
RTS0042734,26
RTS0042735,24
RTS0042736,30
RTS0042737,43
RTS0042738,22
RTS0042739,22
RTS0042740,24
RTS0042741,30
RTS0042742,16
RTS0042743,17
RTS0042744,29
RTS0042745,21
RTS0042746,31
RTS0042747,21
RTS0042748,24
RTS0042749,19
RTS0042750,17
RTS0042751,18
RTS0042752,28
RTS0042753,29
RTS0042754,20
RTS0042755,21
RTS0042756,26
RTS0042757,34
RTS0042758,11
RTS0042759,21
RTS0042760,25
RTS0042761,28
RTS0042762,22
RTS0042763,28
RTS0042764,34
RTS0042765,25
RTS0042766,32
RTS0042767,20
RTS0042768,22
RTS0042769,33
RTS0042770,23
RTS0042771,22
RTS0042772,30
RTS0042773,28
RTS0042774,70
RTS0042775,30
RTS0042776,13
RTS0042777,46
RTS0042778,24
RTS0042779,37
RTS0042780,46
RTS0042781,34
RTS0042782,15
RTS0042783,28
RTS0042784,21
RTS0042785,19
RTS0042786,22
RTS0042787,23
RTS0042788,34
RTS0042789,20
RTS0042790,31
RTS0042791,45
RTS0042792,14
RTS0042793,32
RTS0042794,49
RTS0042795,33
RTS0042796,40
RTS0042797,34
RTS0042798,24
RTS0042799,41
RTS0042800,44
RTS0042801,56
RTS0042802,49
RTS0042803,21
RTS0042804,17
RTS0042805,25
RTS0042806,28
RTS0042807,28
RTS0042808,26
RTS0042809,44
RTS0042810,18
RTS0042811,36
RTS0042812,29
RTS0042813,23
RTS0042814,31
RTS0042815,35
RTS0042816,26
RTS0042817,32
RTS0042818,34
RTS0042819,34
RTS0042820,23
RTS0042821,39
RTS0042822,30
RTS0042823,32
RTS0042824,29
RTS0042825,27
RTS0042826,36
RTS0042827,39
RTS0042828,25
RTS0042829,31
RTS0042830,21
RTS0042831,39
RTS0042832,39
RTS0042833,33
RTS0042834,36
RTS0042835,15
RTS0042836,31
RTS0042837,31
RTS0042838,39
RTS0042839,23
RTS0042840,29
RTS0042841,33
RTS0042842,25
RTS0042843,24
RTS0042844,29
RTS0042845,55
RTS0042846,29
RTS0042847,47
RTS0042848,39
RTS0042849,21
RTS0042850,30
RTS0042851,33
RTS0042852,17
RTS0042853,32
RTS0042854,25
RTS0042855,30
RTS0042856,23
RTS0042857,20
RTS0042858,29
RTS0042859,27
RTS0042860,35
RTS0042861,27
RTS0042862,37
RTS0042863,31
RTS0042864,19
RTS0042865,19
RTS0042866,22
RTS0042867,29
RTS0042868,22
RTS0042869,48
RTS0042870,20
RTS0042871,17
RTS0042872,20
RTS0042873,30
RTS0042874,13
RTS0042875,43
RTS0042876,29
RTS0042877,20
RTS0042878,33
RTS0042879,32
RTS0042880,31
RTS0042881,35
RTS0042882,26
RTS0042883,23
RTS0042884,33
RTS0042885,25
RTS0042886,22
RTS0042887,29
RTS0042888,24
RTS0042889,29
RTS0042890,24
RTS0042891,20
RTS0042892,31
RTS0042893,77
RTS0042894,30
RTS0042895,18
RTS0042896,37
RTS0042897,42
RTS0042898,19
RTS0042899,32
RTS0042900,24
RTS0042901,24
RTS0042902,18
RTS0042903,26
RTS0042904,29
RTS0042905,31
RTS0042906,33
RTS0042907,13
RTS0042908,26
RTS0042909,32
RTS0042910,33
RTS0042911,23
RTS0042912,27
RTS0042913,39
RTS0042914,23
RTS0042915,18
RTS0042916,23
RTS0042917,34
RTS0042918,22
RTS0042919,28
RTS0042920,31
RTS0042921,26
RTS0042922,17
RTS0042923,29
RTS0042924,20
RTS0042925,33
RTS0042926,32
RTS0042927,25
RTS0042928,32
RTS0042929,38
RTS0042930,34
RTS0042931,27
RTS0042932,34
RTS0042933,23
RTS0042934,29
RTS0042935,22
RTS0042936,19
RTS0042937,24
RTS0042938,58
RTS0042939,23
RTS0042940,28
RTS0042941,22
RTS0042942,25
RTS0042943,24
RTS0042944,19
RTS0042945,28
RTS0042946,35
RTS0042947,39
RTS0042948,19
RTS0042949,24
RTS0042950,17
RTS0042951,28
RTS0042952,30
RTS0042953,38
RTS0042954,16
RTS0042955,29
RTS0042956,17
RTS0042957,26
RTS0042958,23
RTS0042959,30
RTS0042960,31
RTS0042961,19
RTS0042962,35
RTS0042963,18
RTS0042964,25
RTS0042965,37
RTS0042966,26
RTS0042967,31
RTS0042968,17
RTS0042969,26
RTS0042970,34
RTS0042971,37
RTS0042972,23
RTS0042973,14
RTS0042974,21
RTS0042975,22
RTS0042976,23
RTS0042977,21
RTS0042978,20
RTS0042979,16
RTS0042980,19
RTS0042981,22
RTS0042982,24
RTS0042983,22
RTS0042984,22
RTS0042985,28
RTS0042986,25
RTS0042987,16
RTS0042988,28
RTS0042989,26
RTS0042990,27
RTS0042991,20
RTS0042992,25
RTS0042993,32
RTS0042994,21
RTS0042995,28
RTS0042996,23
RTS0042997,24
RTS0042998,28
RTS0042999,21
RTS0043000,25
RTS0043001,24
RTS0043002,35
RTS0043003,25
RTS0043004,26
RTS0043005,27
RTS0043006,25
RTS0043007,39
RTS0043008,16
RTS0043009,20
RTS0043010,34
RTS0043011,30
RTS0043012,28
RTS0043013,28
RTS0043014,31
RTS0043015,23
RTS0043016,20
RTS0043017,24
RTS0043018,25
RTS0043019,30
RTS0043020,17
RTS0043021,33
RTS0043022,21
RTS0043023,21
RTS0043024,16
RTS0043025,26
RTS0043026,30
RTS0043027,30
RTS0043028,33
RTS0043029,28
RTS0043030,41
RTS0043031,27
RTS0043032,28
RTS0043033,22
RTS0043034,30
RTS0043035,27
RTS0043036,31
RTS0043037,18
RTS0043038,26
RTS0043039,22
RTS0043040,33
RTS0043041,27
RTS0043042,24
RTS0043043,22
RTS0043044,20
RTS0043045,23
RTS0043046,15
RTS0043047,34
RTS0043048,29
RTS0043049,25
RTS0043050,36
RTS0043051,34
RTS0043052,28
RTS0043053,23
RTS0043054,22
RTS0043055,27
RTS0043056,30
RTS0043057,30
RTS0043058,35
RTS0043059,28
RTS0043060,36
RTS0043061,33
RTS0043062,15
RTS0043063,19
RTS0043064,35
RTS0043065,40
RTS0043066,34
RTS0043067,25
RTS0043068,24
RTS0043069,37
RTS0043070,27
RTS0043071,27
RTS0043072,35
RTS0043073,34
RTS0043074,24
RTS0043075,31
RTS0043076,21
RTS0043077,24
RTS0043078,31
RTS0043079,20
RTS0043080,29
RTS0043081,15
RTS0043082,30
RTS0043083,26
RTS0043084,27
RTS0043085,22
RTS0043086,21
RTS0043087,15
RTS0043088,15
RTS0043089,26
RTS0043090,20
RTS0043091,20
RTS0043092,23
RTS0043093,20
RTS0043094,41
RTS0043095,26
RTS0043096,18
RTS0043097,15
RTS0043098,33
RTS0043099,40
RTS0043100,24
RTS0043101,29
RTS0043102,35
RTS0043103,29
RTS0043104,46
RTS0043105,26
RTS0043106,29
RTS0043107,19
RTS0043108,20
RTS0043109,18
RTS0043110,22
RTS0043111,22
RTS0043112,34
RTS0043113,24
RTS0043114,20
RTS0043115,22
RTS0043116,41
RTS0043117,23
RTS0043118,24
RTS0043119,21
RTS0043120,26
RTS0043121,22
RTS0043122,30
RTS0043123,22
RTS0043124,31
RTS0043125,14
RTS0043126,30
RTS0043127,13
RTS0043128,27
RTS0043129,30
RTS0043130,29
RTS0043131,13
RTS0043132,31
RTS0043133,19
RTS0043134,15
RTS0043135,20
RTS0043136,32
RTS0043137,21
RTS0043138,26
RTS0043139,22
RTS0043140,22
RTS0043141,14
RTS0043142,33
RTS0043143,18
RTS0043144,26
RTS0043145,22
RTS0043146,20
RTS0043147,27
RTS0043148,23
RTS0043149,17
RTS0043150,14
RTS0043151,26
RTS0043152,46
RTS0043153,35
RTS0043154,34
RTS0043155,30
RTS0043156,24
RTS0043157,53
RTS0043159,30
RTS0043160,37
RTS0043161,33
RTS0043162,43
RTS0043163,22
RTS0043164,32
RTS0043165,36
RTS0043167,20
RTS0043168,36
RTS0043169,24
RTS0043170,25
RTS0043171,19
RTS0043172,29
RTS0043173,34
RTS0043174,22
RTS0043175,28
RTS0043176,21
RTS0043177,21
RTS0043178,32
RTS0043179,23
RTS0043180,24
RTS0043181,29
RTS0043182,42
RTS0043183,33
RTS0043184,25
RTS0043185,21
RTS0043186,36
RTS0043187,24
RTS0043188,24
RTS0043189,22
RTS0043190,25
RTS0043191,25
RTS0043192,30
RTS0043193,28
RTS0043194,14
RTS0043195,28
RTS0043196,112
RTS0043197,51
RTS0043198,35
RTS0043199,39
RTS0043200,35
RTS0043201,27
RTS0043202,34
RTS0043203,22
RTS0043204,46
RTS0043205,27
RTS0043206,33
RTS0043207,33
RTS0043208,32
RTS0043209,27
RTS0043210,21
RTS0043211,25
RTS0043212,30
RTS0043213,36
RTS0043214,17
RTS0043215,18
RTS0043216,44
RTS0043217,33
RTS0043218,19
RTS0043219,35
RTS0043220,22
RTS0043221,22
RTS0043222,34
RTS0043223,32
RTS0043224,17
RTS0043225,15
RTS0043226,35
RTS0043227,25
RTS0043228,31
RTS0043229,38
RTS0043230,44
RTS0043231,28
RTS0043232,25
RTS0043233,30
RTS0043234,26
RTS0043235,26
RTS0043236,22
RTS0043237,23
RTS0043238,24
RTS0043239,33
RTS0043240,32
RTS0043241,23
RTS0043242,26
RTS0043243,39
RTS0043244,19
RTS0043245,24
RTS0043246,21
RTS0043247,24
RTS0043248,18
RTS0043249,25
RTS0043250,32
RTS0043251,36
RTS0043252,30
RTS0043253,27
RTS0043254,34
RTS0043255,29
RTS0043256,30
RTS0043257,26
RTS0043258,18
RTS0043259,29
RTS0043260,29
RTS0043261,19
RTS0043262,27
RTS0043263,22
RTS0043264,19
RTS0043265,27
RTS0043266,27
RTS0043267,30
RTS0043268,22
RTS0043269,30
RTS0043270,37
RTS0043271,26
RTS0043272,28
RTS0043273,20
RTS0043274,23
RTS0043275,28
RTS0043276,30
RTS0043277,18
RTS0043278,35
RTS0043279,35
RTS0043280,34
RTS0043281,22
RTS0043282,18
RTS0043283,19
RTS0043284,41
RTS0043285,34
RTS0043286,27
RTS0043287,24
RTS0043288,39
RTS0043289,30
RTS0043290,26
RTS0043291,43
RTS0043292,14
RTS0043293,24
RTS0043294,19
RTS0043295,27
RTS0043296,32
RTS0043297,21
RTS0043299,24
RTS0043300,33
RTS0043301,35
RTS0043302,24
RTS0043303,25
RTS0043304,27
RTS0043305,36
RTS0043306,26
RTS0043307,21
RTS0043308,20
RTS0043309,28
RTS0043310,45
RTS0043311,16
RTS0043312,17
RTS0043313,25
RTS0043314,38
RTS0043315,27
RTS0043316,21
RTS0043317,24
RTS0043318,33
RTS0043319,23
RTS0043320,39
RTS0043321,33
RTS0043322,13
RTS0043323,32
RTS0043324,23
RTS0043325,31
RTS0043326,24
RTS0043327,30
RTS0043328,32
RTS0043329,32
RTS0043330,26
RTS0043331,33
RTS0043332,20
RTS0043333,26
RTS0043334,27
RTS0043335,27
RTS0043336,18
RTS0043337,36
RTS0043338,56
RTS0043339,27
RTS0043340,24
RTS0043341,34
RTS0043342,28
RTS0043343,15
RTS0043344,37
RTS0043345,21
RTS0043346,23
RTS0043347,33
RTS0043348,29
RTS0043349,24
RTS0043350,55
RTS0043351,24
RTS0043352,27
RTS0043353,26
RTS0043354,22
RTS0043355,33
RTS0043356,23
RTS0043357,21
RTS0043358,22
RTS0043359,30
RTS0043360,25
RTS0043361,31
RTS0043362,29
RTS0043363,24
RTS0043364,26
RTS0043365,19
RTS0043366,41
RTS0043367,14
RTS0043368,24
RTS0043369,31
RTS0043370,9
RTS0043371,19
RTS0043372,25
RTS0043373,14
RTS0043374,24
RTS0043375,21
RTS0043376,34
RTS0043377,39
RTS0043378,29
RTS0043379,25
RTS0043380,24
RTS0043381,27
RTS0043382,22
RTS0043383,26
RTS0043384,24
RTS0043385,17
RTS0043386,31
RTS0043387,43
RTS0043388,22
RTS0043389,29
RTS0043390,20
RTS0043391,25
RTS0043392,34
RTS0043393,30
RTS0043394,25
RTS0043395,29
RTS0043396,42
RTS0043397,30
RTS0043398,25
RTS0043399,29
RTS0043400,20
RTS0043401,40
RTS0043402,27
RTS0043403,39
RTS0043404,29
RTS0043405,14
RTS0043406,24
RTS0043407,22
RTS0043408,21
RTS0043409,25
RTS0043410,22
RTS0043411,28
RTS0043412,25
RTS0043413,14
RTS0043414,21
RTS0043415,22
RTS0043416,28
RTS0043417,21
RTS0043418,33
RTS0043419,29
RTS0043420,26
RTS0043421,56
RTS0043422,20
RTS0043423,20
RTS0043424,41
RTS0043425,25
RTS0043426,27
RTS0043427,24
RTS0043428,21
RTS0043429,20
RTS0043430,25
RTS0043431,28
RTS0043432,28
RTS0043433,23
RTS0043434,24
RTS0043435,33
RTS0043436,28
RTS0043437,33
RTS0043438,23
RTS0043439,52
RTS0043440,45
RTS0043441,30
RTS0043442,23
RTS0043443,38
RTS0043444,30
RTS0043445,37
RTS0043446,24
RTS0043447,26
RTS0043448,33
RTS0043449,28
RTS0043450,29
RTS0043451,18
RTS0043452,35
RTS0043453,24
RTS0043454,22
RTS0043455,18
RTS0043456,27
RTS0043457,27
RTS0043458,18
RTS0043459,30
RTS0043460,32
RTS0043461,23
RTS0043462,24
RTS0043463,27
RTS0043464,23
RTS0043465,35
RTS0043466,47
RTS0043467,48
RTS0043468,26
RTS0043469,20
RTS0043470,32
RTS0043471,29
RTS0043472,33
RTS0043473,29
RTS0043474,36
RTS0043475,27
RTS0043476,22
RTS0043477,23
RTS0043478,23
RTS0043479,23
RTS0043480,20
RTS0043481,19
RTS0043482,38
RTS0043483,29
RTS0043484,29
RTS0043485,26
RTS0043486,35
RTS0043487,27
RTS0043488,26
RTS0043489,21
RTS0043490,25
RTS0043491,32
RTS0043492,21
RTS0043493,40
RTS0043494,33
RTS0043495,29
RTS0043496,22
RTS0043497,23
RTS0043498,30
RTS0043499,32
RTS0043500,31
RTS0043501,25
RTS0043502,22
RTS0043503,22
RTS0043504,28
RTS0043505,23
RTS0043506,20
RTS0043507,23
RTS0043508,26
RTS0043509,27
RTS0043510,21
RTS0043511,21
RTS0043512,22
RTS0043513,22
RTS0043514,25
RTS0043515,24
RTS0043516,16
RTS0043517,14
RTS0043518,25
RTS0043519,31
RTS0043520,23
RTS0043521,28
RTS0043522,19
RTS0043523,35
RTS0043524,25
RTS0043525,16
RTS0043526,29
RTS0043527,23
RTS0043528,19
RTS0043529,32
RTS0043530,23
RTS0043531,25
RTS0043532,19
RTS0043533,22
RTS0043534,24
RTS0043535,34
RTS0043536,26
RTS0043537,40
RTS0043538,25
RTS0043539,30
RTS0043540,20
RTS0043541,25
RTS0043542,29
RTS0043543,32
RTS0043544,33
RTS0043545,17
RTS0043546,29
RTS0043547,20
RTS0043548,23
RTS0043549,25
RTS0043550,29
RTS0043551,31
RTS0043552,28
RTS0043553,24
RTS0043554,32
RTS0043555,12
RTS0043556,19
RTS0043557,28
RTS0043558,28
RTS0043559,34
RTS0043560,23
RTS0043561,21
RTS0043562,20
RTS0043563,21
RTS0043564,17
RTS0043565,26
RTS0043566,28
RTS0043567,18
RTS0043568,20
RTS0043569,19
RTS0043570,29
RTS0043571,28
RTS0043572,23
RTS0043573,24
RTS0043574,17
RTS0043575,16
RTS0043576,31
RTS0043577,23
RTS0043578,25
RTS0043579,23
RTS0043580,24
RTS0043581,19
RTS0043582,16
RTS0043583,16
RTS0043584,47
RTS0043585,19
RTS0043586,18
RTS0043587,30
RTS0043588,26
RTS0043589,16
RTS0043590,27
RTS0043591,20
RTS0043592,23
RTS0043593,21
RTS0043594,14
RTS0043595,18
RTS0043596,25
RTS0043597,29
RTS0043598,23
RTS0043599,22
RTS0043600,22
RTS0043601,26
RTS0043602,24
RTS0043603,19
RTS0043604,16
RTS0043605,27
RTS0043606,24
RTS0043607,30
RTS0043608,19
RTS0043609,22
RTS0043610,34
RTS0043611,22
RTS0043612,42
RTS0043613,9
RTS0043614,24
RTS0043615,21
RTS0043616,19
RTS0043617,23
RTS0043618,27
RTS0043619,23
RTS0043620,13
RTS0043621,28
RTS0043622,19
RTS0043623,15
RTS0043624,22
RTS0043625,25
RTS0043626,20
RTS0043627,25
RTS0043628,31
RTS0043629,13
RTS0043630,19
RTS0043631,16
RTS0043632,31
RTS0043633,23
RTS0043634,23
RTS0043635,24
RTS0043636,31
RTS0043637,28
RTS0043638,17
RTS0043639,25
RTS0043640,30
RTS0043641,48
RTS0043642,19
RTS0043643,19
RTS0043644,45
RTS0043645,24
RTS0043646,29
RTS0043647,18
RTS0043648,22
RTS0043649,17
RTS0043650,25
RTS0043651,16
RTS0043652,29
RTS0043653,15
RTS0043654,24
RTS0043655,22
RTS0043656,22
RTS0043657,25
RTS0043658,58
RTS0043659,28
RTS0043660,30
RTS0043661,23
RTS0043663,25
RTS0043664,23
RTS0043665,18
RTS0043666,22
RTS0043667,52
RTS0043668,12
RTS0043669,27
RTS0043670,26
RTS0043671,13
RTS0043672,35
RTS0043673,24
RTS0043674,31
RTS0043675,27
RTS0043676,22
RTS0043677,22
RTS0043678,23
RTS0043679,21
RTS0043680,28
RTS0043681,38
RTS0043682,18
RTS0043683,21
RTS0043684,18
RTS0043685,35
RTS0043686,22
RTS0043687,26
RTS0043688,20
RTS0043689,18
RTS0043690,22
RTS0043691,36
RTS0043692,26
RTS0043693,38
RTS0043694,25
RTS0043695,30
RTS0043696,15
RTS0043697,22
RTS0043698,19
RTS0043699,20
RTS0043700,26
RTS0043701,29
RTS0043702,31
RTS0043703,15
RTS0043704,20
RTS0043705,23
RTS0043706,34
RTS0043707,31
RTS0043708,22
RTS0043709,27
RTS0043710,27
RTS0043711,23
RTS0043712,20
RTS0043713,17
RTS0043714,22
RTS0043715,20
RTS0043716,35
RTS0043717,19
RTS0043718,26
RTS0043719,24
RTS0043720,25
RTS0043721,20
RTS0043722,20
RTS0043723,20
RTS0043724,17
RTS0043725,30
RTS0043726,20
RTS0043727,30
RTS0043728,25
RTS0043729,28
RTS0043730,18
RTS0043731,18
RTS0043732,29
RTS0043733,25
RTS0043734,25
RTS0043735,17
RTS0043736,19
RTS0043737,29
RTS0043738,25
RTS0043739,31
RTS0043740,16
RTS0043741,25
RTS0043742,34
RTS0043743,36
RTS0043744,33
RTS0043745,31
RTS0043746,23
RTS0043747,28
RTS0043748,24
RTS0043749,10
RTS0043750,17
RTS0043751,30
RTS0043752,18
RTS0043753,21
RTS0043754,22
RTS0043755,46
RTS0043756,20
RTS0043757,21
RTS0043758,33
RTS0043759,22
RTS0043760,34
RTS0043761,46
RTS0043762,22
RTS0043763,23
RTS0043764,30
RTS0043765,36
RTS0043766,21
RTS0043767,19
RTS0043768,22
RTS0043769,31
RTS0043770,22
RTS0043771,15
RTS0043772,25
RTS0043773,25
RTS0043774,17
RTS0043775,24
RTS0043776,22
RTS0043777,22
RTS0043778,18
RTS0043779,16
RTS0043780,25
RTS0043781,19
RTS0043782,21
RTS0043783,25
RTS0043784,26
RTS0043785,26
RTS0043786,46
RTS0043787,26
RTS0043788,22
RTS0043789,37
RTS0043790,24
RTS0043791,24
RTS0043792,63
RTS0043793,15
RTS0043794,25
RTS0043795,22
RTS0043796,25
RTS0043797,25
RTS0043798,26
RTS0043799,17
RTS0043800,25
RTS0043801,26
RTS0043802,18
RTS0043803,17
RTS0043804,25
RTS0043805,15
RTS0043806,20
RTS0043807,25
RTS0043808,39
RTS0043809,32
RTS0043810,27
RTS0043811,20
RTS0043812,34
RTS0043813,24
RTS0043814,12
RTS0043815,24
RTS0043816,31
RTS0043817,22
RTS0043818,18
RTS0043819,18
RTS0043820,62
RTS0043821,37
RTS0043822,21
RTS0043823,29
RTS0043824,16
RTS0043825,24
RTS0043826,7
RTS0043827,23
RTS0043828,23
RTS0043829,17
RTS0043830,19
RTS0043831,18
RTS0043832,22
RTS0043833,35
RTS0043834,15
RTS0043835,38
RTS0043836,23
RTS0043837,18
RTS0043838,22
RTS0043839,18
RTS0043840,17
RTS0043841,18
RTS0043842,12
RTS0043843,27
RTS0043844,25
RTS0043845,17
RTS0043846,14
RTS0043847,27
RTS0043848,39
RTS0043849,25
RTS0043850,34
RTS0043851,44
RTS0043852,41
RTS0043853,47
RTS0043854,23
RTS0043856,14
RTS0043857,22
RTS0043858,23
RTS0043859,22
RTS0043860,29
RTS0043861,43
RTS0043862,63
RTS0043863,36
RTS0043864,17
RTS0043865,25
RTS0043866,30
RTS0043867,37
RTS0043868,35
RTS0043869,31
RTS0043870,18
RTS0043871,36
RTS0043872,27
RTS0043873,26
RTS0043874,23
RTS0043875,23
RTS0043876,36
RTS0043877,25
RTS0043878,33
RTS0043879,31
RTS0043880,24
RTS0043881,36
RTS0043882,25
RTS0043883,39
RTS0043884,40
RTS0043885,20
RTS0043886,21
RTS0043887,14
RTS0043888,23
RTS0043889,27
RTS0043890,35
RTS0043891,37
RTS0043892,38
RTS0043893,26
RTS0043894,35
RTS0043895,26
RTS0043896,30
RTS0043897,38
RTS0043898,36
RTS0043899,32
RTS0043900,30
RTS0043901,21
RTS0043902,20
RTS0043903,32
RTS0043904,25
RTS0043905,33
RTS0043906,22
RTS0043907,29
RTS0043908,12
RTS0043909,23
RTS0043910,34
RTS0043911,29
RTS0043912,66
RTS0043913,32
RTS0043914,32
RTS0043915,23
RTS0043916,17
RTS0043917,20
RTS0043918,22
RTS0043919,33
RTS0043920,74
RTS0043921,32
RTS0043922,25
RTS0043923,27
RTS0043924,45
RTS0043925,30
RTS0043926,38
RTS0043927,26
RTS0043928,27
RTS0043929,20
RTS0043930,27
RTS0043931,19
RTS0043932,29
RTS0043933,19
RTS0043934,23
RTS0043935,31
RTS0043936,23
RTS0043937,19
RTS0043938,24
RTS0043939,20
RTS0043940,24
RTS0043941,32
RTS0043942,30
RTS0043943,27
RTS0043944,23
RTS0043945,24
RTS0043946,27
RTS0043947,39
RTS0043948,28
RTS0043949,24
RTS0043950,43
RTS0043951,30
RTS0043952,41
RTS0043953,36
RTS0043954,26
RTS0043955,36
RTS0043956,15
RTS0043957,17
RTS0043958,22
RTS0043959,19
RTS0043960,29
RTS0043961,14
RTS0043962,23
RTS0043963,12
RTS0043964,26
RTS0043965,11
RTS0043966,24
RTS0043967,36
RTS0043968,32
RTS0043969,31
RTS0043970,19
RTS0043971,34
RTS0043972,29
RTS0043973,25
RTS0043974,29
RTS0043975,35
RTS0043976,33
RTS0043977,33
RTS0043978,17
RTS0043979,23
RTS0043980,23
RTS0043981,23
RTS0043982,19
RTS0043983,24
RTS0043984,24
RTS0043985,14
RTS0043986,23
RTS0043987,33
RTS0043988,33
RTS0043989,22
RTS0043990,23
RTS0043991,24
RTS0043992,31
RTS0043993,29
RTS0043994,27
RTS0043996,23
RTS0043997,22
RTS0043998,21
RTS0043999,29
RTS0044000,24
RTS0044001,24
RTS0044002,22
RTS0044003,24
RTS0044004,35
RTS0044005,16
RTS0044006,23
RTS0044007,29
RTS0044008,28
RTS0044009,24
RTS0044010,21
RTS0044011,20
RTS0044012,24
RTS0044013,21
RTS0044014,14
RTS0044015,25
RTS0044016,33
RTS0044017,22
RTS0044018,24
RTS0044019,39
RTS0044020,23
RTS0044021,19
RTS0044022,45
RTS0044023,30
RTS0044024,25
RTS0044025,29
RTS0044026,24
RTS0044027,11
RTS0044028,25
RTS0044029,21
RTS0044030,22
RTS0044031,21
RTS0044032,23
RTS0044033,14
RTS0044034,27
RTS0044035,20
RTS0044036,28
RTS0044037,26
RTS0044038,20
RTS0044039,19
RTS0044040,26
RTS0044041,17
RTS0044042,28
RTS0044043,20
RTS0044044,31
RTS0044045,26
RTS0044046,35
RTS0044047,39
RTS0044048,20
RTS0044049,31
RTS0044050,22
RTS0044051,18
RTS0044052,25
RTS0044053,20
RTS0044054,37
RTS0044055,43
RTS0044056,40
RTS0044057,19
RTS0044058,27
RTS0044059,31
RTS0044060,33
RTS0044061,32
RTS0044062,22
RTS0044063,32
RTS0044064,27
RTS0044065,19
RTS0044067,25
RTS0044068,38
RTS0044069,32
RTS0044070,22
RTS0044071,33
RTS0044072,27
RTS0044073,25
RTS0044074,31
RTS0044075,23
RTS0044076,37
RTS0044077,19
RTS0044078,21
RTS0044079,25
RTS0044080,30
RTS0044081,29
RTS0044082,26
RTS0044083,45
RTS0044084,26
RTS0044085,26
RTS0044086,19
RTS0044087,21
RTS0044088,21
RTS0044089,26
RTS0044090,25
RTS0044091,31
RTS0044092,29
RTS0044093,25
RTS0044094,35
RTS0044095,13
RTS0044096,25
RTS0044097,23
RTS0044098,31
RTS0044099,31
RTS0044100,35
RTS0044101,16
RTS0044102,24
RTS0044103,18
RTS0044104,20
RTS0044105,29
RTS0044106,38
RTS0044107,21
RTS0044108,19
RTS0044109,21
RTS0044110,22
RTS0044111,33
RTS0044112,28
RTS0044113,32
RTS0044114,25
RTS0044115,41
RTS0044116,37
RTS0044117,25
RTS0044118,20
RTS0044119,33
RTS0044120,31
RTS0044121,27
RTS0044122,28
RTS0044123,12
RTS0044124,32
RTS0044125,40
RTS0044126,24
RTS0044127,46
RTS0044128,18
RTS0044129,27
RTS0044130,20
RTS0044131,36
RTS0044132,20
RTS0044133,28
RTS0044134,30
RTS0044135,28
RTS0044136,22
RTS0044137,18
RTS0044138,54
RTS0044139,19
RTS0044140,40
RTS0044141,22
RTS0044142,22
RTS0044143,36
RTS0044144,33
RTS0044145,23
RTS0044146,30
RTS0044147,16
RTS0044148,26
RTS0044149,24
RTS0044150,40
RTS0044151,28
RTS0044152,25
RTS0044153,24
RTS0044154,28
RTS0044155,52
RTS0044156,22
RTS0044157,24
RTS0044158,24
RTS0044159,22
RTS0044160,23
RTS0044161,21
RTS0044162,32
RTS0044163,23
RTS0044164,22
RTS0044165,22
RTS0044166,20
RTS0044167,21
RTS0044168,18
RTS0044169,34
RTS0044170,27
RTS0044171,18
RTS0044172,21
RTS0044173,15
RTS0044174,20
RTS0044175,29
RTS0044176,25
RTS0044177,21
RTS0044178,27
RTS0044180,23
RTS0044181,27
RTS0044182,36
RTS0044183,23
RTS0044184,32
RTS0044185,20
RTS0044186,79
RTS0044187,23
RTS0044188,19
RTS0044189,35
RTS0044190,26
RTS0044191,51
RTS0044192,32
RTS0044193,18
RTS0044194,31
RTS0044195,23
RTS0044196,31
RTS0044197,30
RTS0044198,31
RTS0044199,24
RTS0044200,19
RTS0044206,24
RTS0044207,30
RTS0044208,25
RTS0044209,21
RTS0044210,21
RTS0044211,31
RTS0044212,26
RTS0044213,24
RTS0044214,28
RTS0044215,24
RTS0044216,18
RTS0044217,43
RTS0044218,23
RTS0044219,34
RTS0044220,28
RTS0044221,21
RTS0044222,16
RTS0044223,25
RTS0044224,28
RTS0044225,26
RTS0044226,17
RTS0044227,22
RTS0044228,24
RTS0044229,25
RTS0044230,17
RTS0044231,30
RTS0044232,22
RTS0044233,28
RTS0044234,28
RTS0044235,33
RTS0044236,28
RTS0044237,32
RTS0044238,25
RTS0044239,30
RTS0044240,30
RTS0044241,18
RTS0044242,20
RTS0044243,30
RTS0044244,27
RTS0044245,31
RTS0044246,26
RTS0044247,26
RTS0044248,50
RTS0044249,14
RTS0044250,10
RTS0044251,25
RTS0044252,29
RTS0044253,23
RTS0044254,28
RTS0044255,32
RTS0044256,24
RTS0044257,52
RTS0044258,26
RTS0044259,37
RTS0044260,28
RTS0044261,47
RTS0044262,24
RTS0044263,32
RTS0044264,28
RTS0044265,20
RTS0044266,25
RTS0044267,17
RTS0044268,36
RTS0044269,29
RTS0044270,40
RTS0044271,29
RTS0044272,20
RTS0044273,26
RTS0044274,25
RTS0044275,37
RTS0044276,38
RTS0044277,33
RTS0044278,19
RTS0044279,30
RTS0044280,30
RTS0044281,22
RTS0044282,42
RTS0044283,27
RTS0044284,27
RTS0044285,18
RTS0044286,33
RTS0044287,25
RTS0044288,31
RTS0044289,15
RTS0044290,32
RTS0044291,31
RTS0044292,36
RTS0044293,21
RTS0044294,25
RTS0044295,28
RTS0044296,31
RTS0044297,21
RTS0044298,23
RTS0044299,27
RTS0044300,25
RTS0044301,26
RTS0044302,22
RTS0044303,19
RTS0044304,21
RTS0044305,23
RTS0044306,30
RTS0044307,28
RTS0044308,35
RTS0044309,32
RTS0044310,22
RTS0044311,23
RTS0044312,36
RTS0044313,20
RTS0044314,30
RTS0044315,27
RTS0044316,32
RTS0044317,31
RTS0044318,22
RTS0044319,23
RTS0044320,11
RTS0044321,31
RTS0044322,35
RTS0044323,34
RTS0044324,17
RTS0044325,19
RTS0044326,56
RTS0044327,21
RTS0044328,20
RTS0044329,15
RTS0044330,18
RTS0044331,33
RTS0044332,35
RTS0044333,24
RTS0044334,26
RTS0044335,41
RTS0044336,25
RTS0044337,24
RTS0044338,21
RTS0044339,21
RTS0044340,33
RTS0044341,27
RTS0044342,25
RTS0044343,16
RTS0044344,22
RTS0044345,17
RTS0044346,27
RTS0044347,25
RTS0044348,20
RTS0044349,43
RTS0044350,36
RTS0044351,25
RTS0044352,29
RTS0044353,37
RTS0044354,32
RTS0044355,22
RTS0044356,35
RTS0044357,27
RTS0044358,29
RTS0044359,37
RTS0044360,22
RTS0044361,31
RTS0044362,23
RTS0044363,24
RTS0044364,31
RTS0044365,22
RTS0044366,31
RTS0044367,20
RTS0044368,31
RTS0044369,67
RTS0044370,78
RTS0044371,22
RTS0044372,35
RTS0044373,26
RTS0044374,24
RTS0044375,34
RTS0044376,24
RTS0044377,30
RTS0044378,27
RTS0044379,35
RTS0044380,30
RTS0044381,29
RTS0044382,27
RTS0044383,22
RTS0044384,26
RTS0044385,30
RTS0044386,32
RTS0044387,35
RTS0044388,17
RTS0044389,15
RTS0044390,32
RTS0044391,24
RTS0044392,50
RTS0044393,84
RTS0044394,30
RTS0044395,17
RTS0044396,30
RTS0044397,33
RTS0044399,27
RTS0044400,24
RTS0044401,21
RTS0044402,41
RTS0044403,34
RTS0044404,39
RTS0044405,31
RTS0044406,20
RTS0044407,25
RTS0044408,44
RTS0044409,31
RTS0044410,22
RTS0044411,23
RTS0044412,19
RTS0044413,16
RTS0044414,26
RTS0044415,27
RTS0044416,50
RTS0044417,22
RTS0044418,37
RTS0044419,22
RTS0044420,55
RTS0044421,21
RTS0044422,22
RTS0044423,26
RTS0044424,24
RTS0044425,25
RTS0044426,32
RTS0044427,23
RTS0044428,22
RTS0044429,26
RTS0044430,26
RTS0044431,25
RTS0044432,30
RTS0044433,19
RTS0044434,48
RTS0044435,14
RTS0044436,27
RTS0044437,14
RTS0044438,31
RTS0044439,23
RTS0044440,27
RTS0044441,41
RTS0044442,19
RTS0044443,31
RTS0044444,20
RTS0044445,25
RTS0044446,37
RTS0044447,36
RTS0044448,28
RTS0044449,28
RTS0044450,25
RTS0044451,26
RTS0044452,42
RTS0044453,17
RTS0044454,32
RTS0044455,24
RTS0044456,25
RTS0044457,40
RTS0044458,23
RTS0044459,35
RTS0044460,31
RTS0044461,38
RTS0044462,15
RTS0044463,26
RTS0044464,24
RTS0044465,24
RTS0044466,31
RTS0044467,31
RTS0044468,34
RTS0044469,48
RTS0044470,32
RTS0044471,32
RTS0044472,29
RTS0044473,28
RTS0044474,31
RTS0044475,39
RTS0044476,34
RTS0044477,30
RTS0044478,26
RTS0044479,26
RTS0044480,31
RTS0044481,25
RTS0044482,39
RTS0044483,30
RTS0044484,29
RTS0044485,52
RTS0044486,38
RTS0044487,41
RTS0044488,33
RTS0044489,20
RTS0044490,24
RTS0044491,32
RTS0044492,23
RTS0044493,20
RTS0044494,50
RTS0044495,52
RTS0044496,21
RTS0044497,34
RTS0044498,36
RTS0044499,21
RTS0044500,46
RTS0044501,34
RTS0044502,41
RTS0044503,28
RTS0044504,40
RTS0044505,41
RTS0044506,30
RTS0044507,23
RTS0044508,29
RTS0044509,27
RTS0044510,33
RTS0044511,17
RTS0044512,27
RTS0044513,24
RTS0044514,19
RTS0044515,46
RTS0044516,24
RTS0044517,38
RTS0044518,30
RTS0044519,34
RTS0044520,23
RTS0044521,32
RTS0044522,17
RTS0044523,31
RTS0044524,17
RTS0044525,26
RTS0044526,24
RTS0044527,29
RTS0044528,20
RTS0044529,31
RTS0044530,24
RTS0044531,17
RTS0044532,34
RTS0044533,19
RTS0044534,21
RTS0044535,27
RTS0044536,33
RTS0044537,28
RTS0044538,17
RTS0044539,32
RTS0044540,25
RTS0044541,35
RTS0044542,21
RTS0044543,35
RTS0044544,26
RTS0044545,25
RTS0044546,28
RTS0044547,20
RTS0044548,24
RTS0044549,25
RTS0044550,19
RTS0044551,23
RTS0044552,32
RTS0044553,31
RTS0044554,22
RTS0044555,28
RTS0044556,34
RTS0044557,28
RTS0044558,21
RTS0044559,30
RTS0044560,28
RTS0044561,23
RTS0044562,19
RTS0044563,24
RTS0044564,110
RTS0044565,19
RTS0044566,21
RTS0044567,18
RTS0044568,24
RTS0044569,20
RTS0044570,17
RTS0044571,24
RTS0044572,17
RTS0044573,22
RTS0044574,39
RTS0044575,34
RTS0044576,14
RTS0044577,29
RTS0044578,30
RTS0044579,18
RTS0044580,24
RTS0044581,23
RTS0044582,26
RTS0044583,29
RTS0044584,31
RTS0044585,10
RTS0044586,26
RTS0044587,21
RTS0044588,20
RTS0044589,25
RTS0044590,30
RTS0044591,27
RTS0044592,26
RTS0044593,24
RTS0044594,19
RTS0044595,15
RTS0044596,29
RTS0044597,26
RTS0044598,24
RTS0044599,27
RTS0044600,17
RTS0044601,19
RTS0044602,17
RTS0044603,22
RTS0044604,32
RTS0044605,29
RTS0044606,20
RTS0044607,33
RTS0044608,16
RTS0044609,22
RTS0044610,22
RTS0044611,31
RTS0044612,24
RTS0044613,26
RTS0044614,36
RTS0044615,27
RTS0044616,28
RTS0044617,32
RTS0044618,26
RTS0044619,19
RTS0044620,22
RTS0044621,32
RTS0044622,31
RTS0044623,28
RTS0044624,30
RTS0044625,21
RTS0044626,26
RTS0044627,34
RTS0044628,14
RTS0044629,36
RTS0044630,26
RTS0044631,126
RTS0044632,68
RTS0044633,161
RTS0044634,26
RTS0044635,21
RTS0044636,19
RTS0044637,32
RTS0044638,16
RTS0044639,26
RTS0044640,16
RTS0044641,20
RTS0044642,20
RTS0044643,26
RTS0044644,37
RTS0044645,23
RTS0044646,20
RTS0044647,25
RTS0044648,29
RTS0044649,31
RTS0044650,24
RTS0044651,16
RTS0044652,17
RTS0044653,24
RTS0044654,31
RTS0044655,57
RTS0044656,29
RTS0044657,13
RTS0044658,33
RTS0044659,23
RTS0044660,25
RTS0044661,37
RTS0044662,26
RTS0044663,14
RTS0044664,94
RTS0044665,32
RTS0044666,20
RTS0044667,25
RTS0044668,23
RTS0044669,31
RTS0044670,23
RTS0044671,25
RTS0044672,30
RTS0044673,27
RTS0044674,23
RTS0044675,38
RTS0044676,28
RTS0044677,35
RTS0044678,26
RTS0044679,27
RTS0044680,20
RTS0044681,19
RTS0044682,24
RTS0044683,30
RTS0044684,31
RTS0044685,23
RTS0044686,28
RTS0044687,41
RTS0044688,41
RTS0044689,47
RTS0044690,30
RTS0044691,8
RTS0044692,28
RTS0044693,38
RTS0044694,29
RTS0044695,21
RTS0044696,20
RTS0044697,34
RTS0044698,28
RTS0044699,28
RTS0044700,32
RTS0044701,22
RTS0044702,26
RTS0044703,26
RTS0044704,25
RTS0044705,26
RTS0044706,30
RTS0044707,35
RTS0044708,14
RTS0044709,20
RTS0044710,22
RTS0044711,21
RTS0044712,28
RTS0044714,13
RTS0044715,25
RTS0044716,16
RTS0044717,24
RTS0044718,20
RTS0044719,18
RTS0044720,26
RTS0044721,18
RTS0044722,30
RTS0044723,20
RTS0044724,31
RTS0044725,23
RTS0044726,35
RTS0044727,18
RTS0044728,24
RTS0044729,28
RTS0044730,29
RTS0044731,94
RTS0044732,40
RTS0044733,23
RTS0044734,18
RTS0044735,74
RTS0044736,15
RTS0044737,21
RTS0044738,29
RTS0044739,21
RTS0044740,25
RTS0044741,17
RTS0044742,31
RTS0044743,21
RTS0044744,23
RTS0044745,11
RTS0044746,55
RTS0044747,33
RTS0044748,25
RTS0044749,29
RTS0044750,21
RTS0044751,16
RTS0044752,18
RTS0044753,30
RTS0044754,38
RTS0044755,34
RTS0044756,24
RTS0044757,18
RTS0044758,28
RTS0044759,26
RTS0044760,16
RTS0044761,27
RTS0044762,33
RTS0044763,21
RTS0044764,22
RTS0044765,24
RTS0044766,24
RTS0044767,25
RTS0044768,33
RTS0044769,25
RTS0044770,26
RTS0044771,24
RTS0044772,22
RTS0044773,15
RTS0044774,10
RTS0044775,38
RTS0044776,31
RTS0044777,33
RTS0044778,30
RTS0044779,21
RTS0044780,57
RTS0044781,22
RTS0044782,35
RTS0044783,26
RTS0044784,31
RTS0044785,25
RTS0044786,24
RTS0044787,18
RTS0044788,32
RTS0044789,32
RTS0044790,20
RTS0044791,23
RTS0044792,51
RTS0044793,19
RTS0044794,27
RTS0044795,25
RTS0044796,26
RTS0044797,31
RTS0044798,36
RTS0044799,25
RTS0044800,37
RTS0044801,24
RTS0044802,37
RTS0044803,24
RTS0044804,24
RTS0044805,89
RTS0044806,23
RTS0044807,23
RTS0044808,33
RTS0044809,26
RTS0044810,16
RTS0044811,21
RTS0044812,19
RTS0044813,24
RTS0044814,37
RTS0044815,20
RTS0044816,31
RTS0044817,29
RTS0044818,23
RTS0044819,28
RTS0044820,21
RTS0044821,28
RTS0044822,19
RTS0044823,29
RTS0044824,27
RTS0044825,33
RTS0044826,29
RTS0044827,19
RTS0044828,34
RTS0044829,29
RTS0044830,28
RTS0044831,37
RTS0044832,24
RTS0044833,30
RTS0044834,23
RTS0044835,23
RTS0044836,30
RTS0044837,31
RTS0044838,36
RTS0044839,34
RTS0044840,16
RTS0044841,18
RTS0044842,23
RTS0044843,35
RTS0044844,31
RTS0044845,24
RTS0044846,22
RTS0044847,21
RTS0044848,36
RTS0044849,20
RTS0044850,33
RTS0044851,24
RTS0044852,25
RTS0044853,19
RTS0044854,30
RTS0044855,23
RTS0044856,23
RTS0044857,25
RTS0044858,18
RTS0044859,19
RTS0044860,30
RTS0044861,21
RTS0044862,22
RTS0044863,23
RTS0044864,12
RTS0044865,17
RTS0044866,25
RTS0044867,21
RTS0044868,20
RTS0044869,25
RTS0044870,31
RTS0044871,29
RTS0044872,15
RTS0044873,25
RTS0044874,19
RTS0044875,27
RTS0044876,13
RTS0044877,30
RTS0044878,20
RTS0044879,25
RTS0044880,22
RTS0044881,24
RTS0044882,20
RTS0044883,30
RTS0044884,23
RTS0044885,17
RTS0044886,33
RTS0044887,19
RTS0044888,30
RTS0044889,25
RTS0044890,14
RTS0044891,17
RTS0044892,37
RTS0044893,15
RTS0044894,32
RTS0044895,26
RTS0044896,35
RTS0044897,26
RTS0044898,27
RTS0044899,36
RTS0044900,29
RTS0044901,27
RTS0044902,21
RTS0044903,26
RTS0044904,25
RTS0044905,31
RTS0044906,31
RTS0044907,17
RTS0044908,22
RTS0044909,37
RTS0044910,36
RTS0044911,27
RTS0044912,22
RTS0044913,28
RTS0044914,22
RTS0044915,23
RTS0044916,35
RTS0044917,27
RTS0044918,18
RTS0044919,27
RTS0044920,25
RTS0044921,41
RTS0044922,21
RTS0044923,25
RTS0044924,24
RTS0044925,33
RTS0044926,34
RTS0044927,28
RTS0044928,26
RTS0044929,27
RTS0044930,18
RTS0044931,19
RTS0044932,23
RTS0044933,26
RTS0044934,21
RTS0044935,33
RTS0044936,90
RTS0044937,21
RTS0044938,22
RTS0044939,41
RTS0044940,23
RTS0044941,37
RTS0044942,18
RTS0044943,26
RTS0044944,10
RTS0044945,19
RTS0044946,24
RTS0044947,13
RTS0044948,22
RTS0044949,19
RTS0044950,30
RTS0044951,20
RTS0044952,29
RTS0044953,18
RTS0044954,27
RTS0044955,14
RTS0044956,20
RTS0044957,38
RTS0044958,37
RTS0044959,22
RTS0044960,26
RTS0044961,27
RTS0044962,20
RTS0044963,14
RTS0044964,25
RTS0044965,20
RTS0044966,34
RTS0044967,24
RTS0044968,26
RTS0044969,18
RTS0044970,21
RTS0044971,27
RTS0044972,40
RTS0044973,27
RTS0044974,12
RTS0044975,37
RTS0044976,10
RTS0044977,19
RTS0044978,27
RTS0044979,31
RTS0044980,35
RTS0044981,20
RTS0044982,25
RTS0044983,23
RTS0044984,25
RTS0044985,70
RTS0044986,14
RTS0044987,22
RTS0044988,26
RTS0044989,18
RTS0044990,54
RTS0044991,28
RTS0044992,17
RTS0044993,21
RTS0044994,24
RTS0044995,27
RTS0044996,26
RTS0044997,24
RTS0044998,27
RTS0044999,28
RTS0045000,31
RTS0045001,30
RTS0045002,28
RTS0045003,34
RTS0045004,25
RTS0045005,25
RTS0045006,18
RTS0045007,46
RTS0045008,30
RTS0045009,23
RTS0045010,23
RTS0045011,17
RTS0045012,20
RTS0045013,25
RTS0045014,18
RTS0045015,27
RTS0045016,17
RTS0045017,24
RTS0045018,14
RTS0045019,21
RTS0045020,24
RTS0045021,27
RTS0045022,27
RTS0045023,24
RTS0045024,15
RTS0045025,30
RTS0045026,25
RTS0045027,19
RTS0045028,25
RTS0045029,37
RTS0045030,36
RTS0045031,25
RTS0045032,32
RTS0045033,38
RTS0045034,24
RTS0045035,27
RTS0045036,31
RTS0045038,39
RTS0045039,25
RTS0045040,25
RTS0045041,32
RTS0045042,23
RTS0045043,18
RTS0045044,38
RTS0045045,27
RTS0045046,26
RTS0045047,15
RTS0045048,29
RTS0045049,23
RTS0045050,28
RTS0045051,22
RTS0045052,25
RTS0045053,29
RTS0045054,23
RTS0045055,16
RTS0045056,25
RTS0045057,62
RTS0045058,13
RTS0045059,27
RTS0045060,26
RTS0045061,32
RTS0045063,20
RTS0045064,33
RTS0045065,32
RTS0045066,23
RTS0045067,28
RTS0045068,39
RTS0045069,21
RTS0045070,37
RTS0045071,25
RTS0045072,79
RTS0045073,19
RTS0045074,22
RTS0045075,21
RTS0045076,29
RTS0045077,19
RTS0045078,22
RTS0045079,18
RTS0045080,23
RTS0045081,18
RTS0045082,24
RTS0045083,17
RTS0045084,25
RTS0045085,32
RTS0045086,19
RTS0045087,19
RTS0045088,33
RTS0045089,28
RTS0045090,22
RTS0045091,22
RTS0045092,25
RTS0045093,24
RTS0045094,23
RTS0045095,25
RTS0045096,22
RTS0045097,31
RTS0045098,18
RTS0045099,26
RTS0045100,42
RTS0045101,27
RTS0045102,27
RTS0045103,23
RTS0045104,20
RTS0045105,26
RTS0045106,27
RTS0045107,44
RTS0045108,25
RTS0045109,26
RTS0045110,30
RTS0045111,35
RTS0045112,23
RTS0045113,28
RTS0045114,23
RTS0045115,33
RTS0045116,28
RTS0045117,25
RTS0045118,30
RTS0045119,29
RTS0045120,56
RTS0045121,27
RTS0045122,30
RTS0045123,46
RTS0045124,16
RTS0045125,29
RTS0045126,27
RTS0045127,39
RTS0045128,22
RTS0045129,27
RTS0045130,22
RTS0045131,23
RTS0045132,32
RTS0045133,35
RTS0045134,25
RTS0045135,30
RTS0045136,26
RTS0045137,33
RTS0045138,32
RTS0045139,29
RTS0045140,25
RTS0045141,23
RTS0045142,28
RTS0045143,29
RTS0045144,36
RTS0045145,23
RTS0045146,28
RTS0045147,24
RTS0045148,33
RTS0045149,27
RTS0045150,23
RTS0045151,29
RTS0045152,26
RTS0045153,23
RTS0045154,26
RTS0045155,18
RTS0045156,28
RTS0045157,30
RTS0045158,22
RTS0045159,34
RTS0045160,24
RTS0045161,15
RTS0045162,27
RTS0045163,30
RTS0045164,19
RTS0045165,25
RTS0045166,24
RTS0045167,11
RTS0045168,24
RTS0045169,58
RTS0045170,22
RTS0045171,33
RTS0045172,18
RTS0045173,26
RTS0045174,24
RTS0045175,32
RTS0045176,29
RTS0045177,23
RTS0045178,22
RTS0045179,22
RTS0045180,27
RTS0045181,19
RTS0045182,30
RTS0045183,19
RTS0045184,33
RTS0045185,39
RTS0045186,55
RTS0045187,26
RTS0045188,22
RTS0045189,29
RTS0045190,26
RTS0045191,26
RTS0045192,22
RTS0045193,28
RTS0045194,26
RTS0045195,11
RTS0045196,32
RTS0045197,23
RTS0045198,42
RTS0045199,32
RTS0045200,33
RTS0045201,31
RTS0045202,27
RTS0045203,24
RTS0045204,26
RTS0045205,32
RTS0045206,19
RTS0045207,24
RTS0045208,30
RTS0045209,27
RTS0045210,37
RTS0045211,29
RTS0045212,25
RTS0045213,25
RTS0045214,27
RTS0045215,31
RTS0045216,23
RTS0045217,30
RTS0045218,27
RTS0045219,26
RTS0045220,27
RTS0045221,27
RTS0045222,20
RTS0045223,21
RTS0045224,27
RTS0045225,29
RTS0045226,38
RTS0045227,25
RTS0045228,19
RTS0045229,34
RTS0045230,21
RTS0045231,19
RTS0045232,28
RTS0045233,19
RTS0045234,26
RTS0045235,30
RTS0045236,37
RTS0045237,22
RTS0045238,46
RTS0045239,26
RTS0045240,51
RTS0045241,36
RTS0045242,58
RTS0045243,26
RTS0045244,31
RTS0045245,19
RTS0045246,32
RTS0045247,29
RTS0045248,18
RTS0045249,16
RTS0045250,20
RTS0045251,37
RTS0045252,24
RTS0045253,37
RTS0045254,12
RTS0045255,22
RTS0045256,16
RTS0045257,26
RTS0045258,34
RTS0045259,30
RTS0045260,22
RTS0045261,23
RTS0045262,33
RTS0045263,35
RTS0045264,36
RTS0045265,42
RTS0045266,20
RTS0045267,41
RTS0045268,21
RTS0045269,36
RTS0045270,27
RTS0045271,23
RTS0045272,19
RTS0045273,20
RTS0045274,34
RTS0045275,30
RTS0045276,13
RTS0045277,21
RTS0045278,24
RTS0045279,15
RTS0045280,25
RTS0045281,31
RTS0045282,34
RTS0045283,32
RTS0045284,31
RTS0045285,41
RTS0045286,29
RTS0045287,23
RTS0045288,23
RTS0045289,15
RTS0045290,20
RTS0045291,20
RTS0045292,40
RTS0045293,25
RTS0045294,21
RTS0045295,18
RTS0045296,30
RTS0045297,30
RTS0045298,26
RTS0045299,36
RTS0045300,41
RTS0045301,38
RTS0045302,14
RTS0045303,22
RTS0045304,9
RTS0045305,42
RTS0045306,43
RTS0045307,28
RTS0045308,41
RTS0045309,29
RTS0045310,37
RTS0045311,12
RTS0045312,25
RTS0045313,27
RTS0045314,27
RTS0045315,27
RTS0045316,51
RTS0045317,27
RTS0045318,45
RTS0045319,19
RTS0045320,29
RTS0045321,18
RTS0045322,21
RTS0045323,32
RTS0045324,31
RTS0045325,32
RTS0045326,50
RTS0045327,30
RTS0045328,26
RTS0045329,34
RTS0045330,34
RTS0045331,24
RTS0045332,26
RTS0045333,29
RTS0045334,25
RTS0045335,28
RTS0045336,30
RTS0045337,28
RTS0045338,27
RTS0045339,30
RTS0045340,27
RTS0045341,23
RTS0045342,29
RTS0045343,24
RTS0045344,32
RTS0045345,20
RTS0045346,34
RTS0045347,17
RTS0045348,36
RTS0045349,44
RTS0045350,19
RTS0045351,54
RTS0045352,23
RTS0045353,38
RTS0045354,33
RTS0045355,12
RTS0045356,54
RTS0045357,33
RTS0045358,26
RTS0045359,43
RTS0045360,26
RTS0045361,56
RTS0045362,28
RTS0045363,27
RTS0045364,25
RTS0045365,31
RTS0045366,27
RTS0045367,14
RTS0045368,16
RTS0045369,15
RTS0045370,27
RTS0045371,22
RTS0045372,21
RTS0045373,27
RTS0045374,25
RTS0045375,35
RTS0045376,28
RTS0045377,17
RTS0045378,22
RTS0045379,36
RTS0045380,23
RTS0045381,31
RTS0045382,20
RTS0045383,29
RTS0045384,25
RTS0045385,28
RTS0045386,22
RTS0045387,24
RTS0045388,25
RTS0045389,17
RTS0045390,24
RTS0045391,23
RTS0045392,37
RTS0045393,22
RTS0045394,16
RTS0045395,28
RTS0045396,18
RTS0045397,21
RTS0045398,16
RTS0045399,16
RTS0045400,30
RTS0045401,23
RTS0045402,27
RTS0045403,35
RTS0045404,28
RTS0045405,31
RTS0045406,30
RTS0045407,32
RTS0045408,30
RTS0045409,15
RTS0045410,24
RTS0045411,50
RTS0045412,26
RTS0045413,34
RTS0045414,24
RTS0045415,62
RTS0045416,26
RTS0045417,35
RTS0045418,23
RTS0045419,37
RTS0045420,26
RTS0045421,23
RTS0045422,29
RTS0045423,21
RTS0045424,26
RTS0045425,38
RTS0045426,26
RTS0045427,31
RTS0045428,10
RTS0045429,53
RTS0045430,23
RTS0045431,32
RTS0045432,49
RTS0045433,25
RTS0045434,32
RTS0045435,27
RTS0045436,33
RTS0045437,46
RTS0045438,92
RTS0045439,15
RTS0045440,27
RTS0045441,22
RTS0045442,15
RTS0045443,28
RTS0045444,20
RTS0045445,19
RTS0045446,29
RTS0045447,25
RTS0045448,19
RTS0045449,18
RTS0045450,43
RTS0045451,33
RTS0045452,18
RTS0045453,16
RTS0045454,21
RTS0045455,15
RTS0045456,31
RTS0045457,35
RTS0045458,30
RTS0045459,15
RTS0045460,23
RTS0045461,18
RTS0045462,22
RTS0045463,21
RTS0045464,29
RTS0045465,25
RTS0045466,26
RTS0045467,73
RTS0045468,18
RTS0045469,24
RTS0045470,25
RTS0045471,19
RTS0045472,31
RTS0045473,8
RTS0045474,38
RTS0045475,29
RTS0045476,23
RTS0045477,35
RTS0045478,14
RTS0045479,40
RTS0045480,32
RTS0045481,32
RTS0045482,25
RTS0045483,33
RTS0045484,38
RTS0045485,44
RTS0045486,26
RTS0045487,23
RTS0045488,27
RTS0045489,31
RTS0045490,36
RTS0045491,18
RTS0045492,46
RTS0045493,30
RTS0045494,15
RTS0045495,26
RTS0045496,22
RTS0045497,29
RTS0045498,21
RTS0045499,31
RTS0045500,30
RTS0045501,23
RTS0045502,26
RTS0045503,24
RTS0045504,19
RTS0045505,25
RTS0045506,28
RTS0045507,33
RTS0045508,22
RTS0045509,27
RTS0045510,7
RTS0045511,30
RTS0045512,33
RTS0045513,21
RTS0045514,31
RTS0045515,22
RTS0045516,16
RTS0045517,24
RTS0045518,36
RTS0045519,18
RTS0045520,13
RTS0045521,33
RTS0045522,35
RTS0045523,37
RTS0045524,34
RTS0045525,21
RTS0045526,27
RTS0045527,25
RTS0045528,21
RTS0045529,21
RTS0045530,20
RTS0045531,32
RTS0045532,24
RTS0045533,24
RTS0045534,25
RTS0045535,30
RTS0045536,15
RTS0045537,29
RTS0045538,25
RTS0045539,31
RTS0045540,28
RTS0045541,19
RTS0045542,15
RTS0045543,36
RTS0045544,18
RTS0045545,28
RTS0045546,26
RTS0045547,19
RTS0045548,35
RTS0045549,22
RTS0045550,13
RTS0045551,14
RTS0045552,80
RTS0045553,20
RTS0045554,27
RTS0045555,19
RTS0045556,34
RTS0045557,33
RTS0045558,18
RTS0045559,23
RTS0045560,34
RTS0045561,30
RTS0045562,27
RTS0045563,22
RTS0045564,35
RTS0045565,13
RTS0045566,37
RTS0045567,28
RTS0045568,31
RTS0045569,36
RTS0045570,30
RTS0045571,24
RTS0045572,35
RTS0045573,20
RTS0045574,21
RTS0045575,34
RTS0045576,15
RTS0045577,24
RTS0045578,18
RTS0045579,36
RTS0045580,33
RTS0045581,20
RTS0045582,21
RTS0045583,32
RTS0045584,68
RTS0045585,19
RTS0045586,14
RTS0045587,23
RTS0045588,16
RTS0045589,28
RTS0045590,25
RTS0045592,25
RTS0045593,55
RTS0045594,22
RTS0045595,20
RTS0045596,35
RTS0045597,22
RTS0045598,32
RTS0045599,15
RTS0045600,27
RTS0045601,27
RTS0045602,24
RTS0045603,22
RTS0045604,33
RTS0045606,27
RTS0045607,22
RTS0045608,20
RTS0045609,16
RTS0045610,27
RTS0045611,16
RTS0045612,19
RTS0045613,32
RTS0045614,11
RTS0045615,11
RTS0045616,25
RTS0045617,17
RTS0045618,13
RTS0045619,17
RTS0045620,23
RTS0045621,21
RTS0045622,27
RTS0045623,18
RTS0045624,24
RTS0045625,29
RTS0045626,7
RTS0045627,22
RTS0045628,26
RTS0045629,18
RTS0045630,27
RTS0045631,23
RTS0045632,28
RTS0045633,26
RTS0045634,24
RTS0045635,23
RTS0045636,37
RTS0045637,25
RTS0045638,19
RTS0045639,36
RTS0045640,28
RTS0045641,19
RTS0045642,28
RTS0045643,19
RTS0045644,26
RTS0045645,26
RTS0045646,19
RTS0045647,31
RTS0045648,19
RTS0045649,29
RTS0045650,30
RTS0045651,19
RTS0045652,24
RTS0045653,21
RTS0045654,37
RTS0045655,23
RTS0045656,30
RTS0045657,18
RTS0045658,37
RTS0045659,29
RTS0045660,22
RTS0045661,22
RTS0045662,31
RTS0045663,21
RTS0045664,23
RTS0045665,38
RTS0045666,13
RTS0045667,22
RTS0045668,36
RTS0045669,31
RTS0045670,24
RTS0045671,23
RTS0045672,20
RTS0045673,43
RTS0045674,32
RTS0045675,31
RTS0045676,28
RTS0045677,28
RTS0045678,27
RTS0045679,37
RTS0045680,29
RTS0045681,30
RTS0045682,38
RTS0045683,20
RTS0045684,25
RTS0045685,32
RTS0045687,28
RTS0045688,25
RTS0045689,35
RTS0045690,29
RTS0045691,37
RTS0045692,23
RTS0045693,25
RTS0045694,27
RTS0045695,25
RTS0045696,31
RTS0045697,21
RTS0045698,39
RTS0045699,16
RTS0045700,20
RTS0045701,26
RTS0045702,24
RTS0045703,19
RTS0045704,20
RTS0045705,29
RTS0045706,24
RTS0045707,27
RTS0045708,26
RTS0045709,26
RTS0045710,25
RTS0045711,34
RTS0045712,28
RTS0045713,29
RTS0045714,39
RTS0045715,25
RTS0045716,31
RTS0045717,19
RTS0045718,22
RTS0045719,13
RTS0045720,20
RTS0045721,14
RTS0045722,18
RTS0045723,24
RTS0045724,29
RTS0045725,15
RTS0045726,22
RTS0045727,63
RTS0045728,25
RTS0045729,22
RTS0045730,23
RTS0045731,33
RTS0045732,23
RTS0045733,25
RTS0045734,25
RTS0045735,16
RTS0045736,29
RTS0045737,31
RTS0045738,29
RTS0045739,61
RTS0045740,31
RTS0045741,16
RTS0045742,11
RTS0045743,17
RTS0045744,25
RTS0045745,37
RTS0045746,26
RTS0045747,25
RTS0045748,34
RTS0045749,14
RTS0045750,20
RTS0045751,17
RTS0045752,29
RTS0045753,24
RTS0045754,25
RTS0045755,28
RTS0045756,25
RTS0045757,21
RTS0045758,22
RTS0045759,44
RTS0045760,30
RTS0045761,25
RTS0045762,29
RTS0045763,24
RTS0045764,25
RTS0045765,21
RTS0045766,28
RTS0045767,22
RTS0045768,22
RTS0045769,21
RTS0045770,30
RTS0045771,12
RTS0045772,41
RTS0045773,43
RTS0045774,20
RTS0045775,49
RTS0045776,28
RTS0045777,20
RTS0045778,16
RTS0045779,20
RTS0045780,39
RTS0045781,39
RTS0045782,18
RTS0045783,22
RTS0045784,32
RTS0045785,35
RTS0045786,17
RTS0045787,52
RTS0045788,20
RTS0045789,22
RTS0045790,15
RTS0045791,19
RTS0045792,31
RTS0045793,26
RTS0045794,26
RTS0045795,15
RTS0045796,25
RTS0045797,21
RTS0045798,20
RTS0045799,30
RTS0045800,25
RTS0045801,34
RTS0045802,32
RTS0045803,29
RTS0045804,16
RTS0045805,29
RTS0045806,18
RTS0045807,23
RTS0045808,22
RTS0045809,30
RTS0045810,11
RTS0045811,18
RTS0045812,30
RTS0045813,20
RTS0045814,14
RTS0045815,25
RTS0045816,31
RTS0045817,19
RTS0045818,22
RTS0045819,24
RTS0045820,17
RTS0045821,35
RTS0045822,16
RTS0045823,24
RTS0045824,38
RTS0045825,26
RTS0045826,24
RTS0045827,20
RTS0045828,47
RTS0045829,24
RTS0045830,17
RTS0045831,21
RTS0045832,28
RTS0045833,25
RTS0045834,35
RTS0045835,30
RTS0045836,72
RTS0045837,33
RTS0045838,68
RTS0045840,19
RTS0045841,33
RTS0045842,26
RTS0045843,15
RTS0045844,25
RTS0045845,27
RTS0045846,261
RTS0045848,23
RTS0045849,414
RTS0045851,22
RTS0045852,23
RTS0045853,21
RTS0045854,36
RTS0045855,33
RTS0045856,28
RTS0045857,40
RTS0045858,17
RTS0045859,22
RTS0045860,23
RTS0045861,22
RTS0045862,33
RTS0045863,26
RTS0045864,21
RTS0045865,34
RTS0045866,33
RTS0045867,27
RTS0045868,32
RTS0045869,16
RTS0045870,29
RTS0045871,16
RTS0045872,49
RTS0045873,81
RTS0045874,20
RTS0045875,37
RTS0045876,17
RTS0045877,30
RTS0045878,18
RTS0045879,39
RTS0045880,23
RTS0045881,22
RTS0045882,27
RTS0045883,30
RTS0045884,35
RTS0045885,2
RTS0045886,81
RTS0045887,24
RTS0045888,29
RTS0045889,12
RTS0045890,28
RTS0045891,30
RTS0045892,23
RTS0045893,30
RTS0045894,90
RTS0045895,22
RTS0045896,39
RTS0045897,17
RTS0045898,27
RTS0045899,21
RTS0045900,37
RTS0045901,28
RTS0045902,23
RTS0045903,35
RTS0045904,20
RTS0045905,18
RTS0045906,20
RTS0045907,36
RTS0045908,22
RTS0045909,16
RTS0045910,17
RTS0045911,26
RTS0045912,31
RTS0045913,32
RTS0045914,28
RTS0045915,16
RTS0045916,48
RTS0045917,13
RTS0045918,26
RTS0045919,41
RTS0045920,22
RTS0045921,22
RTS0045922,22
RTS0045923,14
RTS0045924,24
RTS0045925,35
RTS0045926,22
RTS0045927,14
RTS0045928,25
RTS0045929,36
RTS0045930,32
RTS0045931,47
RTS0045932,28
RTS0045933,20
RTS0045935,22
RTS0045939,30
RTS0045940,12
RTS0045941,32
RTS0045942,19
RTS0045943,131
RTS0045944,16
RTS0045945,29
RTS0045946,21
RTS0045947,29
RTS0045948,13
RTS0045949,39
RTS0045950,20
RTS0045951,19
RTS0045952,24
RTS0045953,25
RTS0045954,22
RTS0045955,26
RTS0045956,20
RTS0045957,30
RTS0045958,38
RTS0045959,26
RTS0045960,20
RTS0045961,20
RTS0045962,22
RTS0045963,26
RTS0045964,34
RTS0045965,20
RTS0045966,35
RTS0045967,25
RTS0045968,35
RTS0045969,57
RTS0045970,34
RTS0045971,34
RTS0045972,24
RTS0045973,24
RTS0045974,16
RTS0045975,29
RTS0045976,37
RTS0045977,18
RTS0045978,35
RTS0045979,32
RTS0045980,18
RTS0045981,70
RTS0045982,27
RTS0045983,20
RTS0045984,26
RTS0045985,26
RTS0045986,21
RTS0045987,20
RTS0045988,31
RTS0045989,27
RTS0045990,19
RTS0045991,15
RTS0045992,16
RTS0045993,16
RTS0045994,21
RTS0045995,21
RTS0045996,22
RTS0045997,21
RTS0045998,33
RTS0045999,23
RTS0046000,20
RTS0046001,28
RTS0046002,30
RTS0046003,25
RTS0046004,25
RTS0046005,33
RTS0046006,21
RTS0046007,31
RTS0046008,24
RTS0046009,33
RTS0046010,25
RTS0046011,25
RTS0046012,23
RTS0046013,33
RTS0046014,18
RTS0046015,19
RTS0046016,30
RTS0046017,21
RTS0046018,35
RTS0046019,33
RTS0046020,17
RTS0046021,27
RTS0046022,26
RTS0046023,38
RTS0046024,25
RTS0046025,43
RTS0046026,19
RTS0046027,33
RTS0046028,29
RTS0046029,28
RTS0046030,25
RTS0046031,23
RTS0046032,26
RTS0046033,23
RTS0046034,24
RTS0046035,27
RTS0046036,28
RTS0046037,10
RTS0046038,26
RTS0046039,28
RTS0046040,17
RTS0046041,27
RTS0046042,27
RTS0046043,22
RTS0046044,27
RTS0046045,29
RTS0046046,13
RTS0046047,16
RTS0046048,51
RTS0046049,23
RTS0046050,32
RTS0046051,30
RTS0046052,43
RTS0046053,29
RTS0046054,31
RTS0046055,39
RTS0046056,22
RTS0046057,23
RTS0046058,23
RTS0046059,23
RTS0046060,22
RTS0046061,26
RTS0046062,19
RTS0046063,31
RTS0046064,28
RTS0046065,30
RTS0046066,26
RTS0046067,18
RTS0046068,23
RTS0046069,40
RTS0046070,35
RTS0046071,68
RTS0046072,27
RTS0046073,39
RTS0046074,27
RTS0046075,28
RTS0046076,32
RTS0046077,29
RTS0046078,22
RTS0046079,29
RTS0046080,30
RTS0046081,27
RTS0046082,17
RTS0046083,14
RTS0046084,28
RTS0046085,25
RTS0046086,45
RTS0046087,24
RTS0046088,27
RTS0046089,18
RTS0046090,23
RTS0046091,18
RTS0046092,122
RTS0046093,21
RTS0046094,24
RTS0046095,27
RTS0046096,27
RTS0046097,25
RTS0046098,26
RTS0046099,26
RTS0046100,31
RTS0046101,19
RTS0046102,24
RTS0046103,20
RTS0046104,34
RTS0046105,15
RTS0046106,22
RTS0046107,22
RTS0046108,23
RTS0046109,22
RTS0046110,26
RTS0046111,19
RTS0046112,36
RTS0046113,20
RTS0046114,17
RTS0046115,21
RTS0046116,24
RTS0046117,14
RTS0046119,36
RTS0046121,25
RTS0046122,38
RTS0046123,22
RTS0046124,14
RTS0046125,28
RTS0046126,18
RTS0046127,13
RTS0046128,45
RTS0046129,27
RTS0046130,21
RTS0046131,25
RTS0046132,27
RTS0046133,30
RTS0046134,30
RTS0046135,25
RTS0046136,27
RTS0046137,43
RTS0046138,29
RTS0046140,21
RTS0046141,23
RTS0046142,27
RTS0046143,19
RTS0046144,21
RTS0046145,25
RTS0046146,19
RTS0046147,31
RTS0046148,27
RTS0046149,21
RTS0046150,16
RTS0046152,23
RTS0046153,19
RTS0046154,18
RTS0046155,46
RTS0046156,25
RTS0046157,22
RTS0046158,30
RTS0046159,15
RTS0046160,23
RTS0046161,13
RTS0046162,22
RTS0046163,19
RTS0046164,33
RTS0046165,27
RTS0046166,16
RTS0046167,20
RTS0046168,29
RTS0046169,23
RTS0046170,44
RTS0046171,24
RTS0046172,23
RTS0046173,8
RTS0046174,26
RTS0046175,23
RTS0046176,18
RTS0046177,20
RTS0046178,23
RTS0046179,11
RTS0046180,25
RTS0046181,35
RTS0046182,25
RTS0046183,80
RTS0046184,24
RTS0046185,21
RTS0046186,28
RTS0046187,17
RTS0046188,39
RTS0046191,25
RTS0046193,19
RTS0046194,24
RTS0046195,21
RTS0046196,22
RTS0046197,25
RTS0046198,31
RTS0046199,30
RTS0046200,22
RTS0046201,16
RTS0046202,31
RTS0046203,19
RTS0046204,33
RTS0046205,25
RTS0046206,28
RTS0046207,29
RTS0046208,21
RTS0046209,31
RTS0046210,23
RTS0046211,23
RTS0046212,22
RTS0046213,28
RTS0046214,23
RTS0046215,20
RTS0046216,17
RTS0046217,29
RTS0046218,34
RTS0046219,13
RTS0046220,35
RTS0046221,18
RTS0046222,27
RTS0046223,26
RTS0046224,26
RTS0046225,26
RTS0046226,19
RTS0046227,30
RTS0046228,36
RTS0046229,17
RTS0046230,23
RTS0046231,11
RTS0046232,34
RTS0046233,23
RTS0046234,38
RTS0046235,22
RTS0046236,20
RTS0046237,19
RTS0046238,26
RTS0046239,21
RTS0046240,25
RTS0046241,56
RTS0046242,29
RTS0046243,19
RTS0046244,31
RTS0046245,20
RTS0046246,55
RTS0046247,32
RTS0046248,15
RTS0046249,33
RTS0046250,21
RTS0046251,22
RTS0046252,52
RTS0046253,32
RTS0046254,30
RTS0046255,18
RTS0046256,22
RTS0046257,21
RTS0046258,24
RTS0046259,19
RTS0046260,27
RTS0046261,42
RTS0046262,22
RTS0046263,29
RTS0046264,27
RTS0046265,23
RTS0046266,26
RTS0046267,17
RTS0046268,15
RTS0046269,17
RTS0046270,15
RTS0046271,26
RTS0046272,28
RTS0046273,21
RTS0046274,26
RTS0046275,28
RTS0046276,14
RTS0046277,13
RTS0046278,18
RTS0046279,30
RTS0046280,26
RTS0046281,24
RTS0046282,21
RTS0046283,20
RTS0046284,16
RTS0046285,15
RTS0046286,19
RTS0046287,27
RTS0046288,21
RTS0046289,31
RTS0046290,24
RTS0046291,32
RTS0046292,23
RTS0046293,29
RTS0046294,18
RTS0046295,265
RTS0046296,25
RTS0046297,122
RTS0046298,23
RTS0046299,19
RTS0046300,24
RTS0046301,37
RTS0046302,20
RTS0046303,19
RTS0046304,20
RTS0046305,31
RTS0046306,26
RTS0046307,18
RTS0046308,22
RTS0046309,32
RTS0046310,27
RTS0046311,23
RTS0046312,33
RTS0046313,25
RTS0046314,42
RTS0046315,14
RTS0046316,32
RTS0046317,25
RTS0046318,26
RTS0046319,13
RTS0046320,34
RTS0046321,24
RTS0046322,34
RTS0046323,19
RTS0046324,14
RTS0046325,32
RTS0046326,33
RTS0046327,26
RTS0046328,29
RTS0046329,35
RTS0046330,27
RTS0046331,21
RTS0046332,16
RTS0046333,27
RTS0046334,37
RTS0046335,38
RTS0046336,34
RTS0046342,12
RTS0046343,29
RTS0046344,31
RTS0046345,26
RTS0046346,18
RTS0046347,14
RTS0046348,24
RTS0046349,25
RTS0046350,15
RTS0046351,22
RTS0046352,67
RTS0046353,28
RTS0046354,22
RTS0046355,24
RTS0046356,19
RTS0046357,23
RTS0046358,29
RTS0046359,24
RTS0046360,23
RTS0046361,34
RTS0046362,28
RTS0046363,43
RTS0046364,34
RTS0046365,24
RTS0046366,31
RTS0046367,24
RTS0046368,30
RTS0046369,19
RTS0046370,27
RTS0046371,31
RTS0046372,24
RTS0046373,19
RTS0046374,19
RTS0046375,14
RTS0046376,21
RTS0046377,30
RTS0046378,31
RTS0046379,26
RTS0046380,34
RTS0046381,20
RTS0046382,17
RTS0046383,23
RTS0046384,17
RTS0046385,19
RTS0046386,17
RTS0046387,13
RTS0046388,34
RTS0046389,28
RTS0046390,21
RTS0046391,28
RTS0046392,14
RTS0046393,29
RTS0046394,25
RTS0046395,19
RTS0046396,17
RTS0046397,21
RTS0046398,25
RTS0046399,32
RTS0046400,28
RTS0046401,16
RTS0046402,24
RTS0046403,18
RTS0046404,19
RTS0046405,21
RTS0046406,28
RTS0046407,22
RTS0046408,17
RTS0046409,25
RTS0046410,24
RTS0046411,21
RTS0046412,23
RTS0046413,23
RTS0046414,18
RTS0046415,18
RTS0046416,29
RTS0046417,33
RTS0046418,49
RTS0046419,28
RTS0046420,38
RTS0046421,19
RTS0046422,30
RTS0046423,20
RTS0046424,28
RTS0046425,22
RTS0046426,27
RTS0046427,20
RTS0046428,25
RTS0046429,19
RTS0046430,18
RTS0046431,17
RTS0046432,45
RTS0046433,28
RTS0046434,35
RTS0046435,34
RTS0046439,27
RTS0046440,35
RTS0046441,35
RTS0046442,25
RTS0046443,24
RTS0046444,44
RTS0046445,26
RTS0046446,11
RTS0046447,17
RTS0046448,37
RTS0046449,30
RTS0046450,22
RTS0046451,29
RTS0046452,24
RTS0046453,17
RTS0046454,22
RTS0046455,17
RTS0046456,22
RTS0046457,20
RTS0046458,18
RTS0046459,32
RTS0046460,34
RTS0046461,25
RTS0046462,22
RTS0046463,17
RTS0046464,24
RTS0046466,21
RTS0046468,24
RTS0046469,29
RTS0046470,30
RTS0046471,31
RTS0046472,25
RTS0046473,16
RTS0046474,20
RTS0046475,55
RTS0046476,28
RTS0046477,13
RTS0046478,25
RTS0046479,26
RTS0046480,26
RTS0046481,27
RTS0046482,25
RTS0046483,21
RTS0046484,25
RTS0046485,19
RTS0046486,23
RTS0046487,22
RTS0046488,21
RTS0046489,38
RTS0046490,35
RTS0046491,33
RTS0046492,22
RTS0046493,23
RTS0046494,28
RTS0046495,24
RTS0046496,24
RTS0046497,31
RTS0046498,19
RTS0046499,9
RTS0046500,36
RTS0046501,25
RTS0046502,20
RTS0046503,19
RTS0046504,23
RTS0046505,33
RTS0046506,15
RTS0046507,17
RTS0046508,30
RTS0046509,15
RTS0046510,29
RTS0046511,14
RTS0046512,36
RTS0046513,35
RTS0046514,22
RTS0046515,69
RTS0046516,21
RTS0046517,49
RTS0046518,18
RTS0046519,22
RTS0046520,28
RTS0046521,36
RTS0046522,27
RTS0046524,30
RTS0046525,35
RTS0046526,29
RTS0046527,13
RTS0046528,39
RTS0046529,18
RTS0046530,16
RTS0046531,25
RTS0046532,23
RTS0046533,22
RTS0046534,29
RTS0046535,31
RTS0046536,25
RTS0046537,28
RTS0046538,20
RTS0046539,21
RTS0046540,26
RTS0046541,25
RTS0046542,35
RTS0046543,43
RTS0046544,24
RTS0046545,33
RTS0046546,34
RTS0046548,31
RTS0046549,33
RTS0046550,34
RTS0046551,26
RTS0046552,15
RTS0046553,136
RTS0046554,26
RTS0046555,24
RTS0046556,25
RTS0046557,32
RTS0046558,19
RTS0046559,30
RTS0046560,22
RTS0046561,19
RTS0046562,30
RTS0046563,24
RTS0046564,30
RTS0046565,42
RTS0046566,24
RTS0046567,46
RTS0046568,24
RTS0046569,25
RTS0046570,37
RTS0046571,24
RTS0046572,23
RTS0046573,25
RTS0046574,34
RTS0046575,37
RTS0046577,29
RTS0046578,24
RTS0046580,55
RTS0046581,21
RTS0046582,14
RTS0046583,20
RTS0046584,33
RTS0046585,43
RTS0046586,35
RTS0046587,31
RTS0046588,25
RTS0046589,29
RTS0046590,16
RTS0046591,20
RTS0046592,21
RTS0046593,26
RTS0046594,49
RTS0046595,42
RTS0046596,44
RTS0046597,13
RTS0046598,44
RTS0046599,26
RTS0046600,33
RTS0046601,29
RTS0046602,33
RTS0046603,34
RTS0046604,41
RTS0046605,22
RTS0046606,43
RTS0046607,22
RTS0046608,25
RTS0046609,19
RTS0046610,27
RTS0046611,39
RTS0046612,32
RTS0046613,28
RTS0046614,41
RTS0046615,26
RTS0046616,16
RTS0046617,32
RTS0046618,21
RTS0046619,26
RTS0046620,32
RTS0046621,42
RTS0046622,53
RTS0046623,24
RTS0046624,19
RTS0046625,26
RTS0046626,28
RTS0046627,23
RTS0046628,49
RTS0046629,29
RTS0046630,29
RTS0046631,36
RTS0046632,29
RTS0046633,28
RTS0046634,25
RTS0046635,29
RTS0046636,25
RTS0046637,24
RTS0046638,13
RTS0046639,22
RTS0046640,25
RTS0046641,21
RTS0046642,26
RTS0046643,27
RTS0046644,31
RTS0046645,26
RTS0046646,18
RTS0046647,31
RTS0046648,36
RTS0046649,22
RTS0046650,34
RTS0046651,29
RTS0046652,19
RTS0046653,54
RTS0046654,37
RTS0046655,28
RTS0046656,28
RTS0046657,22
RTS0046658,35
RTS0046659,35
RTS0046660,32
RTS0046661,15
RTS0046662,25
RTS0046663,23
RTS0046664,29
RTS0046665,24
RTS0046666,26
RTS0046667,14
RTS0046668,21
RTS0046669,23
RTS0046670,18
RTS0046671,19
RTS0046672,27
RTS0046673,23
RTS0046674,23
RTS0046675,26
RTS0046676,18
RTS0046677,36
RTS0046678,18
RTS0046679,12
RTS0046680,20
RTS0046681,26
RTS0046682,39
RTS0046683,28
RTS0046684,42
RTS0046685,19
RTS0046686,40
RTS0046687,32
RTS0046688,22
RTS0046689,25
RTS0046690,19
RTS0046691,27
RTS0046692,28
RTS0046693,21
RTS0046694,31
RTS0046695,15
RTS0046696,63
RTS0046697,56
RTS0046698,32
RTS0046699,26
RTS0046700,32
RTS0046701,41
RTS0046702,48
RTS0046703,29
RTS0046704,50
RTS0046705,46
RTS0046706,35
RTS0046707,46
RTS0046708,29
RTS0046709,29
RTS0046710,24
RTS0046711,31
RTS0046712,23
RTS0046713,19
RTS0046714,30
RTS0046715,21
RTS0046716,23
RTS0046717,33
RTS0046718,32
RTS0046719,16
RTS0046720,19
RTS0046721,40
RTS0046722,47
RTS0046723,22
RTS0046724,19
RTS0046725,24
RTS0046726,26
RTS0046727,36
RTS0046728,21
RTS0046729,32
RTS0046730,29
RTS0046731,17
RTS0046732,27
RTS0046733,14
RTS0046734,34
RTS0046735,15
RTS0046736,16
RTS0046737,30
RTS0046738,20
RTS0046739,15
RTS0046740,54
RTS0046741,57
RTS0046742,23
RTS0046743,35
RTS0046744,21
RTS0046745,49
RTS0046746,25
RTS0046747,28
RTS0046748,89
RTS0046749,41
RTS0046750,25
RTS0046751,34
RTS0046752,23
RTS0046753,24
RTS0046754,21
RTS0046755,16
RTS0046756,50
RTS0046757,22
RTS0046758,21
RTS0046759,40
RTS0046760,69
RTS0046761,26
RTS0046763,30
RTS0046764,19
RTS0046765,24
RTS0046766,25
RTS0046767,28
RTS0046768,25
RTS0046769,36
RTS0046770,25
RTS0046771,29
RTS0046772,25
RTS0046773,26
RTS0046774,19
RTS0046775,36
RTS0046777,37
RTS0046778,22
RTS0046779,22
RTS0046780,31
RTS0046781,33
RTS0046782,15
RTS0046783,26
RTS0046784,19
RTS0046785,42
RTS0046790,25
RTS0046791,35
RTS0046792,43
RTS0046793,37
RTS0046794,18
RTS0046795,29
RTS0046796,25
RTS0046797,21
RTS0046798,28
RTS0046799,21
RTS0046800,35
RTS0046801,48
RTS0046802,33
RTS0046803,19
RTS0046804,35
RTS0046805,20
RTS0046806,25
RTS0046807,40
RTS0046808,24
RTS0046809,17
RTS0046810,29
RTS0046811,13
RTS0046812,15
RTS0046813,24
RTS0046814,27
RTS0046815,21
RTS0046816,17
RTS0046817,19
RTS0046818,20
RTS0046819,28
RTS0046820,34
RTS0046821,21
RTS0046822,30
RTS0046823,39
RTS0046824,32
RTS0046825,22
RTS0046826,25
RTS0046827,22
RTS0046828,49
RTS0046829,38
RTS0046830,18
RTS0046831,18
RTS0046832,25
RTS0046833,8
RTS0046835,16
RTS0046836,156
RTS0046837,26
RTS0046838,28
RTS0046839,18
RTS0046840,25
RTS0046841,20
RTS0046842,27
RTS0046843,20
RTS0046846,34
RTS0046849,27
RTS0046850,33
RTS0046851,29
RTS0046852,12
RTS0046853,24
RTS0046854,20
RTS0046855,12
RTS0046856,17
RTS0046857,20
RTS0046858,81
RTS0046859,29
RTS0046860,30
RTS0046861,24
RTS0046862,28
RTS0046863,22
RTS0046864,37
RTS0046866,36
RTS0046867,21
RTS0046868,24
RTS0046869,26
RTS0046870,35
RTS0046871,25
RTS0046872,30
RTS0046873,28
RTS0046874,20
RTS0046875,23
RTS0046876,27
RTS0046877,26
RTS0046878,30
RTS0046879,30
RTS0046880,26
RTS0046881,33
RTS0046882,22
RTS0046885,28
RTS0046886,39
RTS0046887,25
RTS0046889,31
RTS0046890,15
RTS0046891,32
RTS0046892,32
RTS0046893,11
RTS0046894,36
RTS0046895,12
RTS0046897,71
RTS0046898,22
RTS0046899,36
RTS0046900,32
RTS0046902,26
RTS0046903,28
RTS0046904,31
RTS0046905,14
RTS0046906,24
RTS0046907,24
RTS0046908,18
RTS0046909,76
RTS0046910,19
RTS0046911,19
RTS0046912,25
RTS0046913,18
RTS0046914,24
RTS0046915,25
RTS0046916,20
RTS0046918,25
RTS0046919,51
RTS0046920,27
RTS0046921,39
RTS0046922,16
RTS0046923,23
RTS0046924,24
RTS0046925,31
RTS0046926,21
RTS0046927,14
RTS0046928,24
RTS0046929,25
RTS0046930,20
RTS0046931,22
RTS0046933,23
RTS0046934,28
RTS0046935,19
RTS0046936,26
RTS0046937,18
RTS0046938,14
RTS0046939,33
RTS0046940,23
RTS0046941,22
RTS0046942,32
RTS0046943,30
RTS0046944,22
RTS0046946,24
RTS0046947,23
RTS0046948,21
RTS0046949,24
RTS0046950,21
RTS0046951,21
RTS0046952,23
RTS0046954,24
RTS0046955,19
RTS0046956,29
RTS0046957,19
RTS0046958,36
RTS0046959,31
RTS0046960,23
RTS0046961,24
RTS0046962,29
RTS0046963,20
RTS0046965,15
RTS0046966,18
RTS0046967,46
RTS0046968,25
RTS0047054,23
RTS0047055,18
RTS0047056,19
RTS0047057,19
RTS0047058,33
RTS0047060,16
RTS0047061,13
RTS0047062,26
RTS0047063,19
RTS0047064,17
RTS0047065,25
RTS0047066,30
RTS0047067,23
RTS0047068,27
RTS0047069,28
RTS0047070,20
RTS0047071,28
RTS0047072,37
RTS0047073,26
RTS0047074,27
RTS0047075,21
RTS0047076,28
RTS0047077,34
RTS0047078,29
RTS0047079,37
RTS0047080,57
RTS0047081,34
RTS0047082,22
RTS0047083,42
RTS0047084,27
RTS0047085,18
RTS0047086,39
RTS0047087,18
RTS0047088,26
RTS0047089,19
RTS0047091,16
RTS0047092,31
RTS0047093,18
RTS0047094,14
RTS0047095,30
RTS0047096,34
RTS0047097,16
RTS0047098,25
RTS0047099,23
RTS0047100,27
RTS0047101,25
RTS0047102,22
RTS0047103,32
RTS0047104,23
RTS0047105,33
RTS0047106,22
RTS0047107,38
RTS0047108,35
RTS0047109,22
RTS0047110,27
RTS0047111,34
RTS0047112,25
RTS0047113,25
RTS0047114,27
RTS0047115,26
RTS0047116,31
RTS0047117,30
RTS0047118,27
RTS0047119,20
RTS0047120,24
RTS0047121,38
RTS0047122,40
RTS0047123,26
RTS0047124,76
RTS0047125,21
RTS0047126,29
RTS0047127,36
RTS0047128,21
RTS0047129,22
RTS0047130,26
RTS0047131,24
RTS0047132,26
RTS0047133,25
RTS0047134,32
RTS0047135,38
RTS0047136,44
RTS0047137,30
RTS0047138,48
RTS0047139,31
RTS0047140,21
RTS0047141,40
RTS0047142,29
RTS0047143,27
RTS0047144,18
RTS0047145,46
RTS0047146,30
RTS0047147,18
RTS0047148,24
RTS0047149,23
RTS0047150,41
RTS0047151,17
RTS0047152,28
RTS0047153,8
RTS0047154,58
RTS0047156,17
RTS0047157,34
RTS0047158,28
RTS0047159,23
RTS0047160,41
RTS0047165,27
RTS0047166,16
RTS0047167,27
RTS0047168,13
RTS0047169,28
RTS0047170,24
RTS0047171,20
RTS0047172,22
RTS0047173,56
RTS0047174,30
RTS0047175,17
RTS0047176,28
RTS0047177,28
RTS0047178,32
RTS0047179,30
RTS0047180,26
RTS0047181,19
RTS0047182,25
RTS0047183,31
RTS0047184,28
RTS0047185,28
RTS0047186,17
RTS0047187,29
RTS0047188,31
RTS0047189,24
RTS0047190,33
RTS0047191,21
RTS0047192,25
RTS0047193,17
RTS0047194,31
RTS0047195,30
RTS0047196,25
RTS0047197,33
RTS0047198,30
RTS0047199,20
RTS0047200,29
RTS0047201,23
RTS0047202,16
RTS0047203,28
RTS0047204,18
RTS0047205,33
RTS0047206,36
RTS0047207,33
RTS0047208,61
RTS0047209,30
RTS0047210,207
RTS0047211,127
RTS0047212,21
RTS0047213,12
RTS0047214,23
RTS0047215,15
RTS0047216,20
RTS0047217,19
RTS0047218,35
RTS0047219,27
RTS0047220,18
RTS0047221,26
RTS0047222,19
RTS0047223,25
RTS0047225,43
RTS0047226,32
RTS0047229,21
RTS0047230,24
RTS0047231,19
RTS0047232,32
RTS0047233,19
RTS0047234,21
RTS0047235,31
RTS0047236,26
RTS0047237,28
RTS0047238,32
RTS0047239,80
RTS0047240,26
RTS0047241,23
RTS0047242,31
RTS0047243,44
RTS0047244,20
RTS0047245,16
RTS0047246,14
RTS0047247,20
RTS0047248,15
RTS0047249,15
RTS0047250,19
RTS0047252,41
RTS0047253,19
RTS0047254,34
RTS0047255,17
RTS0047256,42
RTS0047257,30
RTS0047258,28
RTS0047259,19
RTS0047260,42
RTS0047261,36
RTS0047262,19
RTS0047263,28
RTS0047264,35
RTS0047266,22
RTS0047267,55
RTS0047268,19
RTS0047269,24
RTS0047270,59
RTS0047271,32
RTS0047272,24
RTS0047273,23
RTS0047274,120
RTS0047276,13
RTS0047277,29
RTS0047278,32
RTS0047279,27
RTS0047280,20
RTS0047281,22
RTS0047282,54
RTS0047283,25
RTS0047284,18
RTS0047290,24
RTS0047291,49
RTS0047292,26
RTS0047293,34
RTS0047294,34
RTS0047295,21
RTS0047296,58
RTS0047297,36
RTS0047298,22
RTS0047299,26
RTS0047300,20
RTS0047301,45
RTS0047302,12
RTS0047303,35
RTS0047304,10
RTS0047305,23
RTS0047306,30
RTS0047307,31
RTS0047308,35
RTS0047309,28
RTS0047310,26
RTS0047311,20
RTS0047312,24
RTS0047313,25
RTS0047314,29
RTS0047315,20
RTS0047316,34
RTS0047317,19
RTS0047318,26
RTS0047319,13
RTS0047320,34
RTS0047321,36
RTS0047322,22
RTS0047323,38
RTS0047324,21
RTS0047325,47
RTS0047326,29
RTS0047327,27
RTS0047328,19
RTS0047329,19
RTS0047331,42
RTS0047332,31
RTS0047333,21
RTS0047334,18
RTS0047335,27
RTS0047336,28
RTS0047337,20
RTS0047338,28
RTS0047339,18
RTS0047340,31
RTS0047341,24
RTS0047342,39
RTS0047343,18
RTS0047344,33
RTS0047345,27
RTS0047346,14
RTS0047348,24
RTS0047349,33
RTS0047350,32
RTS0047351,34
RTS0047352,40
RTS0047353,30
RTS0047354,46
RTS0047356,17
RTS0047357,22
RTS0047358,14
RTS0047359,32
RTS0047360,20
RTS0047361,25
RTS0047362,21
RTS0047363,22
RTS0047364,14
RTS0047365,11
RTS0047366,22
RTS0047367,21
RTS0047368,24
RTS0047369,29
RTS0047370,18
RTS0047373,27
RTS0047374,25
RTS0047375,16
RTS0047376,24
RTS0047377,33
RTS0047378,21
RTS0047379,30
RTS0047380,42
RTS0047381,27
RTS0047382,26
RTS0047383,35
RTS0047384,17
RTS0047385,30
RTS0047386,49
RTS0047387,29
RTS0047388,28
RTS0047389,26
RTS0047390,25
RTS0047391,38
RTS0047392,21
RTS0047393,29
RTS0047394,26
RTS0047395,21
RTS0047396,60
RTS0047397,31
RTS0047398,22
RTS0047399,18
RTS0047400,18
RTS0047401,28
RTS0047402,23
RTS0047403,27
RTS0047404,41
RTS0047405,31
RTS0047406,17
RTS0047407,28
RTS0047408,34
RTS0047409,58
RTS0047410,37
RTS0047411,31
RTS0047412,25
RTS0047413,20
RTS0047414,24
RTS0047415,29
RTS0047417,25
RTS0047418,32
RTS0047419,28
RTS0047420,17
RTS0047421,27
RTS0047422,24
RTS0047423,23
RTS0047424,33
RTS0047425,19
RTS0047426,20
RTS0047427,28
RTS0047428,27
RTS0047429,32
RTS0047430,35
RTS0047431,22
RTS0047432,25
RTS0047433,26
RTS0047434,24
RTS0047435,54
RTS0047436,37
RTS0047437,14
RTS0047438,25
RTS0047439,28
RTS0047440,25
RTS0047441,32
RTS0047442,15
RTS0047445,28
RTS0047446,38
RTS0047447,22
RTS0047448,19
RTS0047449,26
RTS0047450,19
RTS0047451,36
RTS0047452,33
RTS0047453,16
RTS0047454,24
RTS0047455,29
RTS0047456,19
RTS0047457,25
RTS0047458,23
RTS0047459,27
RTS0047460,38
RTS0047461,30
RTS0047462,37
RTS0047463,37
RTS0047464,42
RTS0047465,21
RTS0047466,28
RTS0047467,27
RTS0047468,21
RTS0047469,33
RTS0047471,16
RTS0047472,17
RTS0047473,32
RTS0047474,19
RTS0047475,13
RTS0047476,33
RTS0047477,36
RTS0047479,36
RTS0047480,24
RTS0047481,24
RTS0047482,26
RTS0047483,25
RTS0047484,24
RTS0047485,23
RTS0047486,24
RTS0047487,25
RTS0047488,50
RTS0047489,23
RTS0047490,16
RTS0047491,56
RTS0047492,41
RTS0047493,34
RTS0047494,37
RTS0047495,43
RTS0047496,23
RTS0047497,19
RTS0047498,26
RTS0047499,35
RTS0047500,30
RTS0047501,24
RTS0047502,29
RTS0047503,22
RTS0047504,24
RTS0047505,15
RTS0047506,58
RTS0047507,25
RTS0047508,23
RTS0047509,27
RTS0047510,16
RTS0047511,15
RTS0047512,29
RTS0047513,25
RTS0047514,23
RTS0047515,40
RTS0047516,18
RTS0047517,57
RTS0047518,33
RTS0047520,30
RTS0047521,23
RTS0047522,24
RTS0047523,34
RTS0047524,21
RTS0047525,26
RTS0047526,12
RTS0047527,15
RTS0047528,20
RTS0047529,20
RTS0047530,29
RTS0047531,23
RTS0047532,26
RTS0047533,24
RTS0047534,22
RTS0047535,31
RTS0047536,28
RTS0047537,58
RTS0047538,25
RTS0047540,32
RTS0047541,45
RTS0047543,26
RTS0047544,21
RTS0047545,34
RTS0047546,31
RTS0047547,19
RTS0047548,32
RTS0047549,35
RTS0047550,36
RTS0047551,24
RTS0047552,24
RTS0047553,26
RTS0047558,24
RTS0047559,24
RTS0047560,18
RTS0047561,34
RTS0047562,20
RTS0047563,34
RTS0047564,30
RTS0047565,23
RTS0047566,25
RTS0047567,20
RTS0047568,16
RTS0047569,43
RTS0047570,27
RTS0047571,26
RTS0047572,31
RTS0047573,17
RTS0047574,25
RTS0047575,22
RTS0047576,17
RTS0047577,26
RTS0047578,24
RTS0047579,21
RTS0047580,22
RTS0047581,24
RTS0047582,23
RTS0047583,7
RTS0047584,33
RTS0047585,29
RTS0047586,25
RTS0047587,24
RTS0047588,35
RTS0047590,34
RTS0047591,19
RTS0047592,15
RTS0047593,25
RTS0047594,35
RTS0047595,32
RTS0047596,27
RTS0047597,27
RTS0047598,37
RTS0047599,10
RTS0047600,22
RTS0047601,45
RTS0047602,22
RTS0047603,23
RTS0047604,29
RTS0047606,36
RTS0047613,24
RTS0047614,21
RTS0047615,18
RTS0047616,22
RTS0047617,16
RTS0047618,29
RTS0047619,22
RTS0047620,11
RTS0047621,24
RTS0047622,18
RTS0047624,19
RTS0047625,19
RTS0047626,21
RTS0047627,27
RTS0047628,19
RTS0047629,27
RTS0047630,12
RTS0047631,14
RTS0047632,31
RTS0047633,18
RTS0047634,28
RTS0047635,25
RTS0047636,25
RTS0047637,20
RTS0047638,24
RTS0047639,22
RTS0047640,21
RTS0047641,17
RTS0047642,21
RTS0047643,10
RTS0047644,20
RTS0047645,16
RTS0047646,23
RTS0047647,23
RTS0047648,35
RTS0047649,24
RTS0047650,15
RTS0047651,19
RTS0047652,22
RTS0047653,21
RTS0047654,19
RTS0047656,38
RTS0047657,21
RTS0047658,28
RTS0047659,22
RTS0047660,15
RTS0047661,27
RTS0047662,35
RTS0047663,18
RTS0047664,21
RTS0047665,27
RTS0047666,26
RTS0047667,16
RTS0047668,15
RTS0047669,23
RTS0047670,25
RTS0047672,33
RTS0047673,30
RTS0047674,28
RTS0047675,22
RTS0047676,27
RTS0047677,19
RTS0047678,25
RTS0047679,27
RTS0047680,20
RTS0047681,26
RTS0047682,28
RTS0047684,29
RTS0047685,25
RTS0047686,19
RTS0047687,19
RTS0047688,21
RTS0047689,30
RTS0047691,24
RTS0047692,17
RTS0047693,34
RTS0047694,29
RTS0047695,34
RTS0047696,25
RTS0047697,20
RTS0047698,24
RTS0047699,31
RTS0047700,18
RTS0047701,29
RTS0047702,36
RTS0047703,25
RTS0047704,18
RTS0047705,16
RTS0047706,35
RTS0047707,31
RTS0047708,38
RTS0047709,20
RTS0047710,14
RTS0047711,23
RTS0047712,24
RTS0047713,30
RTS0047714,58
RTS0047715,19
RTS0047716,30
RTS0047717,34
RTS0047718,35
RTS0047720,19
RTS0047721,27
RTS0047722,28
RTS0047723,37
RTS0047724,30
RTS0047725,26
RTS0047726,22
RTS0047727,20
RTS0047728,27
RTS0047729,23
RTS0047730,32
RTS0047731,20
RTS0047732,26
RTS0047733,24
RTS0047734,19
RTS0047735,27
RTS0047736,28
RTS0047737,25
RTS0047738,16
RTS0047739,31
RTS0047740,22
RTS0047741,28
RTS0047742,22
RTS0047743,29
RTS0047744,29
RTS0047745,31
RTS0047746,25
RTS0047747,30
RTS0047748,18
RTS0047749,42
RTS0047750,27
RTS0047752,19
RTS0047753,29
RTS0047754,73
RTS0047755,52
RTS0047756,23
RTS0047757,25
RTS0047758,43
RTS0047759,33
RTS0047760,23
RTS0047761,27
RTS0047762,28
RTS0047763,28
RTS0047764,21
RTS0047765,34
RTS0047766,132
RTS0047767,16
RTS0047768,14
RTS0047769,17
RTS0047770,23
RTS0047771,29
RTS0047772,23
RTS0047773,28
RTS0047774,27
RTS0047775,30
RTS0047776,31
RTS0047777,23
RTS0047778,24
RTS0047779,20
RTS0047780,23
RTS0047781,13
RTS0047782,18
RTS0047783,26
RTS0047784,28
RTS0047785,28
RTS0047786,39
RTS0047787,35
RTS0047788,24
RTS0047789,30
RTS0047790,20
RTS0047791,36
RTS0047792,17
RTS0047793,30
RTS0047794,11
RTS0047795,19
RTS0047796,27
RTS0047797,21
RTS0047798,27
RTS0047799,31
RTS0047800,24
RTS0047801,23
RTS0047802,23
RTS0047803,32
RTS0047804,19
RTS0047805,23
RTS0047806,27
RTS0047807,24
RTS0047808,22
RTS0047809,14
RTS0047810,27
RTS0047811,17
RTS0047812,17
RTS0047813,23
RTS0047814,22
RTS0047816,23
RTS0047817,39
RTS0047818,21
RTS0047819,18
RTS0047820,15
RTS0047821,40
RTS0047822,20
RTS0047823,27
RTS0047824,32
RTS0047825,29
RTS0047826,21
RTS0047827,21
RTS0047828,38
RTS0047829,29
RTS0047830,22
RTS0047831,17
RTS0047832,22
RTS0047833,24
RTS0047834,23
RTS0047835,19
RTS0047836,18
RTS0047837,20
RTS0047838,24
RTS0047839,29
RTS0047840,21
RTS0047841,21
RTS0047842,25
RTS0047843,21
RTS0047844,14
RTS0047845,25
RTS0047846,23
RTS0047847,23
RTS0047848,36
RTS0047849,36
RTS0047850,22
RTS0047851,18
RTS0047852,13
RTS0047853,22
RTS0047854,23
RTS0047855,31
RTS0047856,24
RTS0047857,37
RTS0047858,23
RTS0047859,15
RTS0047860,22
RTS0047861,28
RTS0047862,17
RTS0047863,15
RTS0047864,26
RTS0047865,29
RTS0047866,29
RTS0047867,15
RTS0047868,19
RTS0047869,22
RTS0047870,21
RTS0047871,38
RTS0047872,23
RTS0047873,32
RTS0047874,28
RTS0047875,21
RTS0047876,24
RTS0047877,12
RTS0047878,16
RTS0047879,19
RTS0047880,20
RTS0047881,22
RTS0047882,23
RTS0047883,16
RTS0047884,30
RTS0047885,39
RTS0047886,17
RTS0047890,15
RTS0047891,17
RTS0047892,25
RTS0047893,40
RTS0047894,30
RTS0047895,43
RTS0047896,33
RTS0047897,35
RTS0047898,17
RTS0047899,29
RTS0047900,46
RTS0047901,18
RTS0047902,97
RTS0047903,23
RTS0047904,34
RTS0047905,23
RTS0047906,12
RTS0047907,24
RTS0047908,61
RTS0047909,26
RTS0047910,29
RTS0047912,25
RTS0047913,17
RTS0047914,16
RTS0047915,24
RTS0047916,22
RTS0047917,25
RTS0047919,22
RTS0047920,29
RTS0047921,24
RTS0047924,37
RTS0047925,30
RTS0047926,14
RTS0047927,27
RTS0047928,29
RTS0047929,21
RTS0047930,36
RTS0047931,28
RTS0047932,21
RTS0047933,22
RTS0047934,15
RTS0047935,21
RTS0047936,33
RTS0047937,24
RTS0047938,67
RTS0047939,30
RTS0047940,54
RTS0047941,39
RTS0047942,20
RTS0047943,27
RTS0047944,25
RTS0047945,28
RTS0047946,26
RTS0047947,22
RTS0047948,18
RTS0047949,34
RTS0047950,17
RTS0047951,23
RTS0047952,18
RTS0047953,32
RTS0047954,34
RTS0047956,32
RTS0047957,21
RTS0047958,42
RTS0047959,24
RTS0047960,20
RTS0047961,24
RTS0047963,18
RTS0047964,26
RTS0047965,32
RTS0047966,15
RTS0047967,22
RTS0047968,25
RTS0047969,28
RTS0047970,31
RTS0047972,30
RTS0047973,16
RTS0047974,35
RTS0047975,19
RTS0047976,23
RTS0047977,13
RTS0047978,18
RTS0047979,28
RTS0047980,22
RTS0047981,24
RTS0047982,17
RTS0047985,41
RTS0047986,26
RTS0047987,24
RTS0047988,27
RTS0047990,24
RTS0047991,26
RTS0047992,27
RTS0047993,20
RTS0047994,22
RTS0047995,22
RTS0047996,14
RTS0047997,33
RTS0047998,50
RTS0047999,37
RTS0048000,25
RTS0048001,34
RTS0048003,44
RTS0048005,25
RTS0048006,23
RTS0048008,17
RTS0048009,24
RTS0048012,22
RTS0048013,23
RTS0048014,13
RTS0048015,26
RTS0048016,26
RTS0048017,32
RTS0048018,29
RTS0048019,21
RTS0048020,31
RTS0048021,29
RTS0048022,25
RTS0048023,14
RTS0048024,24
RTS0048026,23
RTS0048027,21
RTS0048028,23
RTS0048029,15
RTS0048030,15
RTS0048031,26
RTS0048032,20
RTS0048033,28
RTS0048034,29
RTS0048035,27
RTS0048036,22
RTS0048037,14
RTS0048038,227
RTS0048040,27
RTS0048041,31
RTS0048042,23
RTS0048043,25
RTS0048044,13
RTS0048045,23
RTS0048046,21
RTS0048047,25
RTS0048048,31
RTS0048049,27
RTS0048050,35
RTS0048051,19
RTS0048052,18
RTS0048053,25
RTS0048054,22
RTS0048055,39
RTS0048056,36
RTS0048057,14
RTS0048058,24
RTS0048059,35
RTS0048060,29
RTS0048061,31
RTS0048062,14
RTS0048063,31
RTS0048064,34
RTS0048065,18
RTS0048066,21
RTS0048067,24
RTS0048068,38
RTS0048069,23
RTS0048070,16
RTS0048071,39
RTS0048072,12
RTS0048073,22
RTS0048074,15
RTS0048076,26
RTS0048077,29
RTS0048078,21
RTS0048079,22
RTS0048080,27
RTS0048081,30
RTS0048082,30
RTS0048084,27
RTS0048085,33
RTS0048086,21
RTS0048087,47
RTS0048088,21
RTS0048089,23
RTS0048090,35
RTS0048091,38
RTS0048092,32
RTS0048093,31
RTS0048094,24
RTS0048096,30
RTS0048097,29
RTS0048098,307
RTS0048099,66
RTS0048100,274
RTS0048101,24
RTS0048102,36
RTS0048104,33
RTS0048105,21
RTS0048106,20
RTS0048107,17
RTS0048108,86
RTS0048109,16
RTS0048110,33
RTS0048111,25
RTS0048112,18
RTS0048113,28
RTS0048114,12
RTS0048115,18
RTS0048116,28
RTS0048117,27
RTS0048118,29
RTS0048120,18
RTS0048126,17
RTS0048127,58
RTS0048129,47
RTS0048130,23
RTS0048131,22
RTS0048132,33
RTS0048133,20
RTS0048134,13
RTS0048135,74
RTS0048136,16
RTS0048138,36
RTS0048139,20
RTS0048140,19
RTS0048141,27
RTS0048142,22
RTS0048144,26
RTS0048145,42
RTS0048146,25
RTS0048147,19
RTS0048148,19
RTS0048149,22
RTS0048150,23
RTS0048151,26
RTS0048152,26
RTS0048153,37
RTS0048154,31
RTS0048155,27
RTS0048156,44
RTS0048158,33
RTS0048159,19
RTS0048160,51
RTS0048161,52
RTS0048162,25
RTS0048163,31
RTS0048164,56
RTS0048165,30
RTS0048166,34
RTS0048167,45
RTS0048168,30
RTS0048169,19
RTS0048170,24
RTS0048171,25
RTS0048172,16
RTS0048173,18
RTS0048175,36
RTS0048176,29
RTS0048177,23
RTS0048178,37
RTS0048179,23
RTS0048180,36
RTS0048181,33
RTS0048182,46
RTS0048183,28
RTS0048184,56
RTS0048185,37
RTS0048186,33
RTS0048188,22
RTS0048189,41
RTS0048190,24
RTS0048191,23
RTS0048192,41
RTS0048193,16
RTS0048194,31
RTS0048195,24
RTS0048196,21
RTS0048197,35
RTS0048198,33
RTS0048200,32
RTS0048201,16
RTS0048202,18
RTS0048203,20
RTS0048204,29
RTS0048205,25
RTS0048207,19
RTS0048208,25
RTS0048209,22
RTS0048210,28
RTS0048211,24
RTS0048212,27
RTS0048213,37
RTS0048214,26
RTS0048215,27
RTS0048216,28
RTS0048217,21
RTS0048218,17
RTS0048219,29
RTS0048220,34
RTS0048221,21
RTS0048222,30
RTS0048223,21
RTS0048224,21
RTS0048225,18
RTS0048226,28
RTS0048227,53
RTS0048228,18
RTS0048229,22
RTS0048230,18
RTS0048231,24
RTS0048232,22
RTS0048233,22
RTS0048234,13
RTS0048235,38
RTS0048236,23
RTS0048237,23
RTS0048238,36
RTS0048239,27
RTS0048240,18
RTS0048241,38
RTS0048242,21
RTS0048243,22
RTS0048244,31
RTS0048245,24
RTS0048246,16
RTS0049343,71
RTS0049344,21
RTS0049345,21
RTS0049346,23
RTS0049347,21
RTS0049348,101
RTS0049349,29
RTS0049350,22
RTS0049351,24
RTS0049352,33
RTS0049353,28
RTS0049354,29
RTS0049355,17
RTS0049356,28
RTS0049357,22
RTS0049358,21
RTS0049359,18
RTS0049360,30
RTS0049361,18
RTS0049362,25
RTS0049363,29
RTS0049364,38
RTS0049365,33
RTS0049366,27
RTS0049367,31
RTS0049368,23
RTS0049369,23
RTS0049370,14
RTS0049371,107
RTS0049372,25
RTS0049373,85
RTS0049374,38
RTS0049375,16
RTS0049376,28
RTS0049377,26
RTS0049378,30
RTS0049379,18
RTS0049380,29
RTS0049381,29
RTS0049382,23
RTS0049383,24
RTS0049384,20
RTS0049385,20
RTS0049386,23
RTS0049387,30
RTS0049388,28
RTS0049389,31
RTS0049390,25
RTS0049391,18
RTS0049392,65
RTS0049393,55
RTS0049394,30
RTS0049395,17
RTS0049396,31
RTS0049397,29
RTS0049398,31
RTS0049399,30
RTS0049400,40
RTS0049401,23
RTS0049402,39
RTS0049403,22
RTS0049404,31
RTS0049405,18
RTS0049406,19
RTS0049407,32
RTS0049408,21
RTS0049409,31
RTS0049410,32
RTS0049411,30
RTS0049412,16
RTS0049413,17
RTS0049414,31
RTS0049415,22
RTS0049416,16
RTS0049417,34
RTS0049418,25
RTS0049419,35
RTS0049420,27
RTS0049421,27
RTS0049422,19
RTS0049423,13
RTS0049424,34
RTS0049425,29
RTS0049426,29
RTS0049427,46
RTS0049428,18
RTS0049429,32
RTS0049430,20
RTS0049431,42
RTS0049432,45
RTS0049433,21
RTS0049434,19
RTS0049435,29
RTS0049436,17
RTS0049437,26
RTS0049438,20
RTS0049439,13
RTS0049440,24
RTS0049441,35
RTS0049442,22
RTS0049443,20
RTS0049444,37
RTS0049445,23
RTS0049446,18
RTS0049447,41
RTS0049448,30
RTS0049449,23
RTS0049450,24
RTS0049451,23
RTS0049452,30
RTS0049453,32
RTS0049454,22
RTS0049455,43
RTS0049456,31
RTS0049457,28
RTS0049458,28
RTS0049459,32
RTS0049460,12
RTS0049461,29
RTS0049462,28
RTS0049463,25
RTS0049464,24
RTS0049465,15
RTS0049466,14
RTS0049467,15
RTS0049468,27
RTS0049469,23
RTS0049470,38
RTS0049471,125
RTS0049472,29
RTS0049473,41
RTS0049474,16
RTS0049475,32
RTS0049476,37
RTS0049477,23
RTS0049478,32
RTS0049479,602
RTS0049480,24
RTS0049481,9
RTS0049482,22
RTS0049483,16
RTS0049484,36
RTS0049485,31
RTS0997079,21
RTS0997080,32
RTS0997081,18
RTS0997082,15
RTS0997083,10
RTS0997084,16
RTS0997085,12
RTS0997086,21
RTS0997087,19
RTS0997088,357
RTS0997089,729
RTS0997090,44
RTS0997091,21
RTS0997092,19
RTS0997093,17
RTS0997094,5
RTS0997095,13
RTS0997096,18
RTS0997097,9
RTS0997098,29
RTS0997099,22
RTS0997100,18
RTS0997101,11
RTS0997102,14
RTS0997103,15
RTS0997104,21
RTS0997105,15
RTS0997106,16
RTS0997107,10
RTS0997108,24
RTS0997109,8
RTS0997110,17
RTS0997111,8
RTS0997112,15
RTS0997113,11
RTS0997114,16
RTS0997115,11
RTS0997116,9
RTS0997117,21
RTS0997118,15
RTS0997119,20
RTS0997120,12
RTS0997121,11
RTS0997122,20
RTS0997123,19
RTS0997124,13
RTS0997125,18
RTS0997126,14
RTS0997127,23
RTS0997128,22
RTS0997129,16
RTS0997130,15
</Code_Summary>
