# Supplementary material for: Spatial meta-transcriptomics reveal associations of intratumor bacteria burden with lung cancer cells showing a distinct oncogenic signature
Source: J Immunother Cancer. 2022 Jul 6;10(7):e004698. doi: 10.1136/jitc-2022-004698 (PMC9260850; doi:10.1136/jitc-2022-004698)
Supplement: Supplementary data [file jitc-2022-004698supp009.zip › DSP-1001660004187-B-F07.dcc]

<Header>
FileVersion,0.02
SoftwareVersion,"GeoMx_NGS_Pipeline_ 2.0.0"
Date,2020-6-15
</Header>

<Scan_Attributes>
ID,DSP-1001660004187-B-F07
Plate_ID,1001660004187
Well,F07
</Scan_Attributes>

<NGS_Processing_Attributes>
SeqSetId,
tamperedIni,No
Raw,3472565
Trimmed,3456893
Stitched,3437819
Aligned,3375275
umiQ30,0.9920
rtsQ30,0.9917
</NGS_Processing_Attributes>


<Code_Summary>
RTS0039454,346
RTS0039455,269
RTS0039456,230
RTS0039457,566
RTS0039458,154
RTS0039459,57
RTS0039460,38
RTS0039461,79
RTS0039462,49
RTS0039463,83
RTS0039464,59
RTS0039465,68
RTS0039466,70
RTS0039467,115
RTS0039468,61
RTS0039469,98
RTS0039470,118
RTS0039471,158
RTS0039472,161
RTS0039473,123
RTS0039474,270
RTS0039475,157
RTS0039476,205
RTS0039477,324
RTS0039478,339
RTS0039479,60
RTS0039480,38
RTS0039481,45
RTS0039482,63
RTS0039483,51
RTS0039484,58
RTS0039485,74
RTS0039486,69
RTS0039487,45
RTS0039488,82
RTS0039489,74
RTS0039490,87
RTS0039491,72
RTS0039492,41
RTS0039493,113
RTS0039494,93
RTS0039495,54
RTS0039496,70
RTS0039497,46
RTS0039498,65
RTS0039499,677
RTS0039500,624
RTS0039501,585
RTS0039502,700
RTS0039503,748
RTS0039504,89
RTS0039505,97
RTS0039506,81
RTS0039507,204
RTS0039508,107
RTS0039509,96
RTS0039510,260
RTS0039511,1199
RTS0039512,926
RTS0039513,1112
RTS0039514,1649
RTS0039515,1505
RTS0039516,46
RTS0039517,49
RTS0039518,57
RTS0039519,38
RTS0039520,42
RTS0039521,91
RTS0039522,115
RTS0039523,77
RTS0039524,160
RTS0039525,129
RTS0039526,73
RTS0039527,130
RTS0039528,81
RTS0039529,102
RTS0039530,97
RTS0039531,193
RTS0039532,151
RTS0039533,173
RTS0039534,94
RTS0039535,182
RTS0039536,51
RTS0039537,26
RTS0039538,49
RTS0039539,63
RTS0039540,46
RTS0039541,57
RTS0039542,65
RTS0039543,64
RTS0039544,36
RTS0039545,77
RTS0039546,46
RTS0039547,49
RTS0039548,69
RTS0039549,70
RTS0039550,53
RTS0039551,37
RTS0039552,41
RTS0039553,45
RTS0039554,49
RTS0039555,65
RTS0039556,33
RTS0039557,43
RTS0039558,59
RTS0039559,56
RTS0039560,42
RTS0039561,61
RTS0039562,96
RTS0039563,74
RTS0039564,81
RTS0039565,132
RTS0039566,40
RTS0039567,42
RTS0039568,48
RTS0039569,33
RTS0039570,51
RTS0039571,42
RTS0039572,52
RTS0039573,54
RTS0039574,46
RTS0039575,40
RTS0039576,95
RTS0039577,154
RTS0039578,119
RTS0039579,108
RTS0039580,110
RTS0039581,139
RTS0039582,180
RTS0039583,181
RTS0039584,120
RTS0039585,97
RTS0039586,59
RTS0039587,60
RTS0039588,70
RTS0039589,62
RTS0039590,56
RTS0039591,274
RTS0039592,238
RTS0039593,195
RTS0039594,268
RTS0039595,227
RTS0039596,101
RTS0039597,47
RTS0039598,77
RTS0039599,67
RTS0039600,76
RTS0039601,41
RTS0039602,43
RTS0039603,49
RTS0039604,47
RTS0039605,58
RTS0039606,40
RTS0039607,71
RTS0039608,69
RTS0039609,50
RTS0039610,55
RTS0039611,101
RTS0039612,75
RTS0039613,89
RTS0039614,55
RTS0039615,52
RTS0039616,44
RTS0039617,51
RTS0039619,57
RTS0039620,51
RTS0039621,53
RTS0039622,39
RTS0039623,56
RTS0039624,53
RTS0039625,57
RTS0039626,80
RTS0039627,76
RTS0039628,53
RTS0039629,71
RTS0039630,60
RTS0039631,32
RTS0039632,40
RTS0039633,39
RTS0039634,37
RTS0039635,55
RTS0039636,55
RTS0039637,57
RTS0039638,79
RTS0039639,67
RTS0039640,35
RTS0039641,79
RTS0039642,65
RTS0039643,100
RTS0039644,62
RTS0039645,40
RTS0039646,107
RTS0039647,102
RTS0039648,76
RTS0039649,96
RTS0039650,76
RTS0039651,255
RTS0039652,251
RTS0039653,180
RTS0039654,140
RTS0039655,182
RTS0039656,348
RTS0039657,327
RTS0039658,248
RTS0039659,351
RTS0039660,241
RTS0039661,81
RTS0039662,49
RTS0039663,75
RTS0039664,118
RTS0039665,91
RTS0039666,90
RTS0039667,50
RTS0039668,54
RTS0039669,104
RTS0039670,75
RTS0039671,175
RTS0039672,209
RTS0039673,187
RTS0039674,173
RTS0039675,158
RTS0039676,49
RTS0039677,36
RTS0039678,33
RTS0039679,53
RTS0039680,39
RTS0039681,140
RTS0039682,126
RTS0039683,81
RTS0039684,131
RTS0039685,137
RTS0039686,674
RTS0039687,773
RTS0039688,729
RTS0039689,552
RTS0039690,548
RTS0039691,55
RTS0039692,45
RTS0039693,50
RTS0039694,70
RTS0039695,46
RTS0039696,38
RTS0039697,54
RTS0039698,43
RTS0039699,49
RTS0039700,51
RTS0039701,66
RTS0039702,100
RTS0039703,89
RTS0039704,92
RTS0039705,105
RTS0039706,57
RTS0039707,64
RTS0039708,55
RTS0039709,56
RTS0039710,76
RTS0039711,103
RTS0039712,186
RTS0039713,174
RTS0039714,128
RTS0039715,131
RTS0039716,81
RTS0039717,148
RTS0039718,45
RTS0039719,89
RTS0039720,264
RTS0039721,103
RTS0039722,76
RTS0039723,176
RTS0039724,90
RTS0039725,91
RTS0039726,126
RTS0039727,101
RTS0039728,104
RTS0039729,78
RTS0039730,111
RTS0039731,48
RTS0039732,65
RTS0039733,67
RTS0039734,64
RTS0039735,66
RTS0039736,114
RTS0039737,113
RTS0039738,91
RTS0039739,127
RTS0039740,86
RTS0039741,116
RTS0039742,138
RTS0039743,108
RTS0039744,92
RTS0039745,121
RTS0039746,66
RTS0039747,82
RTS0039749,93
RTS0039750,70
RTS0039751,53
RTS0039752,62
RTS0039753,74
RTS0039754,58
RTS0039755,75
RTS0039756,106
RTS0039757,38
RTS0039758,98
RTS0039759,49
RTS0039760,92
RTS0039761,114
RTS0039762,116
RTS0039763,106
RTS0039764,63
RTS0039765,89
RTS0039766,96
RTS0039767,78
RTS0039768,100
RTS0039769,63
RTS0039770,145
RTS0039771,102
RTS0039772,115
RTS0039773,104
RTS0039774,75
RTS0039775,111
RTS0039776,82
RTS0039777,66
RTS0039778,60
RTS0039779,76
RTS0039780,62
RTS0039781,347
RTS0039782,171
RTS0039783,230
RTS0039784,202
RTS0039785,380
RTS0039786,95
RTS0039787,71
RTS0039788,68
RTS0039789,59
RTS0039790,111
RTS0039791,191
RTS0039792,179
RTS0039793,103
RTS0039794,224
RTS0039795,103
RTS0039796,131
RTS0039797,123
RTS0039798,116
RTS0039799,161
RTS0039800,124
RTS0039801,70
RTS0039802,65
RTS0039803,142
RTS0039804,120
RTS0039805,88
RTS0039806,53
RTS0039807,43
RTS0039808,65
RTS0039809,56
RTS0039810,50
RTS0039811,95
RTS0039812,124
RTS0039813,85
RTS0039814,112
RTS0039815,84
RTS0039816,82
RTS0039817,71
RTS0039818,79
RTS0039819,96
RTS0039820,82
RTS0039821,82
RTS0039822,82
RTS0039823,92
RTS0039824,75
RTS0039825,97
RTS0039826,70
RTS0039827,115
RTS0039828,92
RTS0039829,133
RTS0039830,74
RTS0039831,48
RTS0039832,70
RTS0039833,55
RTS0039834,62
RTS0039835,103
RTS0039836,65
RTS0039838,64
RTS0039839,64
RTS0039840,41
RTS0039841,119
RTS0039842,121
RTS0039843,82
RTS0039844,125
RTS0039845,106
RTS0039846,55
RTS0039847,65
RTS0039848,49
RTS0039849,54
RTS0039850,42
RTS0039851,116
RTS0039852,100
RTS0039853,93
RTS0039854,84
RTS0039855,106
RTS0039856,30
RTS0039857,45
RTS0039858,37
RTS0039859,64
RTS0039860,38
RTS0039861,44
RTS0039862,42
RTS0039863,45
RTS0039864,54
RTS0039865,46
RTS0039866,107
RTS0039867,155
RTS0039868,85
RTS0039869,129
RTS0039870,120
RTS0039871,73
RTS0039872,65
RTS0039873,62
RTS0039874,65
RTS0039875,86
RTS0039876,41
RTS0039877,60
RTS0039878,39
RTS0039879,59
RTS0039880,51
RTS0039881,61
RTS0039882,43
RTS0039883,40
RTS0039884,43
RTS0039885,77
RTS0039886,53
RTS0039887,47
RTS0039888,64
RTS0039890,37
RTS0039891,109
RTS0039892,79
RTS0039893,106
RTS0039894,56
RTS0039895,87
RTS0039896,43
RTS0039897,43
RTS0039898,65
RTS0039899,52
RTS0039900,68
RTS0039901,76
RTS0039902,64
RTS0039903,55
RTS0039904,80
RTS0039905,72
RTS0039906,65
RTS0039907,50
RTS0039908,39
RTS0039909,61
RTS0039910,57
RTS0039911,40
RTS0039912,51
RTS0039913,44
RTS0039914,28
RTS0039915,50
RTS0039916,56
RTS0039917,55
RTS0039918,53
RTS0039919,58
RTS0039920,47
RTS0039921,42
RTS0039922,57
RTS0039923,37
RTS0039924,50
RTS0039925,39
RTS0039926,151
RTS0039927,132
RTS0039928,130
RTS0039929,120
RTS0039930,153
RTS0039931,58
RTS0039932,73
RTS0039933,77
RTS0039934,60
RTS0039935,66
RTS0039936,38
RTS0039937,58
RTS0039938,72
RTS0039939,54
RTS0039940,64
RTS0039941,50
RTS0039942,48
RTS0039943,32
RTS0039944,58
RTS0039945,68
RTS0039946,195
RTS0039947,240
RTS0039948,286
RTS0039949,211
RTS0039950,256
RTS0039951,97
RTS0039952,69
RTS0039953,70
RTS0039954,62
RTS0039955,69
RTS0039956,153
RTS0039957,152
RTS0039958,141
RTS0039959,179
RTS0039960,183
RTS0039961,51
RTS0039962,58
RTS0039963,36
RTS0039964,76
RTS0039965,53
RTS0039966,41
RTS0039967,33
RTS0039968,57
RTS0039969,67
RTS0039970,48
RTS0039971,79
RTS0039972,60
RTS0039973,63
RTS0039974,60
RTS0039975,45
RTS0039976,47
RTS0039977,57
RTS0039978,49
RTS0039979,46
RTS0039980,51
RTS0039981,107
RTS0039982,133
RTS0039983,159
RTS0039984,109
RTS0039985,154
RTS0039986,244
RTS0039987,183
RTS0039988,185
RTS0039989,156
RTS0039990,168
RTS0039991,127
RTS0039992,125
RTS0039993,180
RTS0039994,114
RTS0039995,198
RTS0039996,338
RTS0039997,277
RTS0039998,293
RTS0039999,322
RTS0040000,337
RTS0040001,59
RTS0040002,90
RTS0040003,66
RTS0040004,63
RTS0040005,84
RTS0040006,225
RTS0040007,249
RTS0040008,167
RTS0040009,253
RTS0040010,251
RTS0040011,66
RTS0040012,49
RTS0040013,58
RTS0040014,50
RTS0040015,63
RTS0040016,57
RTS0040017,76
RTS0040018,72
RTS0040019,95
RTS0040020,108
RTS0040021,45
RTS0040022,49
RTS0040023,46
RTS0040024,38
RTS0040025,44
RTS0040026,89
RTS0040027,139
RTS0040028,97
RTS0040029,96
RTS0040030,119
RTS0040031,43
RTS0040032,49
RTS0040033,42
RTS0040034,55
RTS0040035,24
RTS0040036,59
RTS0040037,61
RTS0040038,45
RTS0040039,46
RTS0040040,62
RTS0040041,38
RTS0040042,43
RTS0040043,44
RTS0040044,53
RTS0040045,42
RTS0040046,54
RTS0040047,70
RTS0040048,73
RTS0040049,56
RTS0040050,52
RTS0040051,67
RTS0040052,66
RTS0040053,70
RTS0040054,66
RTS0040055,59
RTS0040056,44
RTS0040057,27
RTS0040058,43
RTS0040059,50
RTS0040060,46
RTS0040061,45
RTS0040062,43
RTS0040063,46
RTS0040064,50
RTS0040065,57
RTS0040066,79
RTS0040067,56
RTS0040068,70
RTS0040069,39
RTS0040070,59
RTS0040071,44
RTS0040072,58
RTS0040073,59
RTS0040074,67
RTS0040075,43
RTS0040076,113
RTS0040077,240
RTS0040078,124
RTS0040079,136
RTS0040080,138
RTS0040081,53
RTS0040082,41
RTS0040083,50
RTS0040084,41
RTS0040085,50
RTS0040086,40
RTS0040087,33
RTS0040088,65
RTS0040089,43
RTS0040090,43
RTS0040091,51
RTS0040092,34
RTS0040093,64
RTS0040094,42
RTS0040095,32
RTS0040096,76
RTS0040097,85
RTS0040098,53
RTS0040099,65
RTS0040100,80
RTS0040101,34
RTS0040102,31
RTS0040103,24
RTS0040104,38
RTS0040105,47
RTS0040106,68
RTS0040107,78
RTS0040108,49
RTS0040109,74
RTS0040110,55
RTS0040111,64
RTS0040112,68
RTS0040113,33
RTS0040114,37
RTS0040115,64
RTS0040116,654
RTS0040117,541
RTS0040118,305
RTS0040119,468
RTS0040120,576
RTS0040121,71
RTS0040122,81
RTS0040123,76
RTS0040124,53
RTS0040125,62
RTS0040126,73
RTS0040127,87
RTS0040128,78
RTS0040129,79
RTS0040130,92
RTS0040131,48
RTS0040132,41
RTS0040133,46
RTS0040134,46
RTS0040135,54
RTS0040136,50
RTS0040137,70
RTS0040138,84
RTS0040139,73
RTS0040140,52
RTS0040141,84
RTS0040142,106
RTS0040143,82
RTS0040144,99
RTS0040145,87
RTS0040146,123
RTS0040147,155
RTS0040148,94
RTS0040149,141
RTS0040150,102
RTS0040151,78
RTS0040152,72
RTS0040153,67
RTS0040154,83
RTS0040155,70
RTS0040156,111
RTS0040157,82
RTS0040158,67
RTS0040159,119
RTS0040160,105
RTS0040161,37
RTS0040162,37
RTS0040163,54
RTS0040164,62
RTS0040165,42
RTS0040166,30
RTS0040167,67
RTS0040168,45
RTS0040169,61
RTS0040170,56
RTS0040171,32
RTS0040172,67
RTS0040173,56
RTS0040174,40
RTS0040175,58
RTS0040176,38
RTS0040177,47
RTS0040178,56
RTS0040179,23
RTS0040180,56
RTS0040181,58
RTS0040182,44
RTS0040183,28
RTS0040184,42
RTS0040185,37
RTS0040186,50
RTS0040187,41
RTS0040188,40
RTS0040189,47
RTS0040190,45
RTS0040191,64
RTS0040192,71
RTS0040193,65
RTS0040194,77
RTS0040195,100
RTS0040196,54
RTS0040197,29
RTS0040198,34
RTS0040199,56
RTS0040200,40
RTS0040201,96
RTS0040202,113
RTS0040203,91
RTS0040204,95
RTS0040205,120
RTS0040206,253
RTS0040207,70
RTS0040208,240
RTS0040209,249
RTS0040210,262
RTS0040211,54
RTS0040212,53
RTS0040213,34
RTS0040214,59
RTS0040215,87
RTS0040216,51
RTS0040217,70
RTS0040218,51
RTS0040219,52
RTS0040220,50
RTS0040221,53
RTS0040222,40
RTS0040223,56
RTS0040224,50
RTS0040225,50
RTS0040226,58
RTS0040227,39
RTS0040228,60
RTS0040229,57
RTS0040230,60
RTS0040231,31
RTS0040232,55
RTS0040233,39
RTS0040234,64
RTS0040235,40
RTS0040236,61
RTS0040237,62
RTS0040238,86
RTS0040239,75
RTS0040240,77
RTS0040241,80
RTS0040242,84
RTS0040243,83
RTS0040244,83
RTS0040245,74
RTS0040246,50
RTS0040247,57
RTS0040248,52
RTS0040249,57
RTS0040250,47
RTS0040251,59
RTS0040252,54
RTS0040253,43
RTS0040254,40
RTS0040255,55
RTS0040256,42
RTS0040257,35
RTS0040258,39
RTS0040259,45
RTS0040260,62
RTS0040261,44
RTS0040262,61
RTS0040263,77
RTS0040264,53
RTS0040265,47
RTS0040266,43
RTS0040267,53
RTS0040268,31
RTS0040269,33
RTS0040270,56
RTS0040271,142
RTS0040272,164
RTS0040273,104
RTS0040274,145
RTS0040275,136
RTS0040276,170
RTS0040277,232
RTS0040278,428
RTS0040279,457
RTS0040280,304
RTS0040281,53
RTS0040282,25
RTS0040283,42
RTS0040284,47
RTS0040285,45
RTS0040286,32
RTS0040287,49
RTS0040288,52
RTS0040289,58
RTS0040290,80
RTS0040291,42
RTS0040292,50
RTS0040293,60
RTS0040294,58
RTS0040295,68
RTS0040296,80
RTS0040297,80
RTS0040298,40
RTS0040299,73
RTS0040300,32
RTS0040301,37
RTS0040302,37
RTS0040303,31
RTS0040304,41
RTS0040305,49
RTS0040306,72
RTS0040307,49
RTS0040308,62
RTS0040309,59
RTS0040310,54
RTS0040311,68
RTS0040312,96
RTS0040313,81
RTS0040314,79
RTS0040315,97
RTS0040316,53
RTS0040317,67
RTS0040318,66
RTS0040319,70
RTS0040320,75
RTS0040321,41
RTS0040322,56
RTS0040323,59
RTS0040324,55
RTS0040325,33
RTS0040326,113
RTS0040327,107
RTS0040328,209
RTS0040329,277
RTS0040330,163
RTS0040331,55
RTS0040332,45
RTS0040333,51
RTS0040334,43
RTS0040335,56
RTS0040336,72
RTS0040337,67
RTS0040338,38
RTS0040339,54
RTS0040340,49
RTS0040341,73
RTS0040342,47
RTS0040343,67
RTS0040344,69
RTS0040345,75
RTS0040346,40
RTS0040347,71
RTS0040348,50
RTS0040349,104
RTS0040350,55
RTS0040351,78
RTS0040352,70
RTS0040353,74
RTS0040354,58
RTS0040355,48
RTS0040356,127
RTS0040357,158
RTS0040358,91
RTS0040359,110
RTS0040360,150
RTS0040361,98
RTS0040363,59
RTS0040364,109
RTS0040365,84
RTS0040366,153
RTS0040367,107
RTS0040368,165
RTS0040369,115
RTS0040370,155
RTS0040371,90
RTS0040372,78
RTS0040373,82
RTS0040374,58
RTS0040375,43
RTS0040376,112
RTS0040377,110
RTS0040378,98
RTS0040379,93
RTS0040380,71
RTS0040381,55
RTS0040382,57
RTS0040383,44
RTS0040384,52
RTS0040385,40
RTS0040386,108
RTS0040387,87
RTS0040388,84
RTS0040389,72
RTS0040390,77
RTS0040391,90
RTS0040392,80
RTS0040393,84
RTS0040394,61
RTS0040395,75
RTS0040396,118
RTS0040397,150
RTS0040398,152
RTS0040399,142
RTS0040400,150
RTS0040401,314
RTS0040402,393
RTS0040403,277
RTS0040404,366
RTS0040405,110
RTS0040406,129
RTS0040407,123
RTS0040408,148
RTS0040409,103
RTS0040410,149
RTS0040411,65
RTS0040412,50
RTS0040413,65
RTS0040414,91
RTS0040415,57
RTS0040416,1589
RTS0040417,737
RTS0040418,622
RTS0040419,1296
RTS0040420,1691
RTS0040421,61
RTS0040422,115
RTS0040423,83
RTS0040424,70
RTS0040425,46
RTS0040426,49
RTS0040428,80
RTS0040429,44
RTS0040430,69
RTS0040431,82
RTS0040432,50
RTS0040433,83
RTS0040434,70
RTS0040435,101
RTS0040436,435
RTS0040437,741
RTS0040438,1069
RTS0040439,859
RTS0040440,991
RTS0040441,117
RTS0040442,106
RTS0040443,136
RTS0040444,110
RTS0040445,104
RTS0040446,109
RTS0040447,95
RTS0040448,84
RTS0040449,126
RTS0040450,56
RTS0040451,391
RTS0040452,465
RTS0040453,472
RTS0040454,322
RTS0040455,960
RTS0040456,89
RTS0040457,50
RTS0040458,41
RTS0040459,47
RTS0040460,65
RTS0040461,67
RTS0040462,59
RTS0040463,63
RTS0040464,54
RTS0040465,50
RTS0040466,67
RTS0040467,46
RTS0040468,53
RTS0040469,71
RTS0040470,52
RTS0040471,99
RTS0040472,83
RTS0040473,58
RTS0040474,50
RTS0040475,56
RTS0040476,47
RTS0040477,72
RTS0040478,44
RTS0040479,42
RTS0040480,43
RTS0040481,130
RTS0040482,164
RTS0040483,136
RTS0040484,200
RTS0040485,156
RTS0040486,45
RTS0040487,39
RTS0040488,51
RTS0040489,54
RTS0040490,58
RTS0040491,55
RTS0040492,56
RTS0040493,50
RTS0040494,49
RTS0040495,60
RTS0040496,270
RTS0040497,212
RTS0040498,244
RTS0040499,210
RTS0040500,251
RTS0040501,109
RTS0040502,45
RTS0040503,56
RTS0040504,53
RTS0040505,39
RTS0040506,53
RTS0040507,34
RTS0040508,37
RTS0040509,43
RTS0040510,27
RTS0040511,48
RTS0040512,66
RTS0040513,69
RTS0040514,51
RTS0040515,55
RTS0040516,115
RTS0040517,111
RTS0040518,120
RTS0040519,125
RTS0040520,85
RTS0040521,60
RTS0040522,51
RTS0040523,55
RTS0040524,39
RTS0040525,50
RTS0040526,94
RTS0040527,49
RTS0040528,76
RTS0040529,78
RTS0040530,66
RTS0040531,74
RTS0040532,137
RTS0040533,85
RTS0040534,92
RTS0040535,86
RTS0040536,66
RTS0040537,170
RTS0040538,115
RTS0040539,104
RTS0040540,118
RTS0040541,35
RTS0040542,41
RTS0040543,46
RTS0040544,36
RTS0040545,28
RTS0040546,54
RTS0040547,33
RTS0040548,49
RTS0040549,43
RTS0040550,57
RTS0040551,67
RTS0040552,48
RTS0040553,75
RTS0040554,80
RTS0040555,81
RTS0040556,56
RTS0040557,35
RTS0040558,41
RTS0040559,56
RTS0040560,38
RTS0040561,52
RTS0040562,42
RTS0040563,45
RTS0040564,55
RTS0040565,52
RTS0040566,50
RTS0040567,54
RTS0040568,36
RTS0040569,45
RTS0040570,56
RTS0040571,76
RTS0040572,74
RTS0040573,119
RTS0040574,143
RTS0040575,88
RTS0040576,126
RTS0040577,92
RTS0040578,54
RTS0040579,68
RTS0040580,126
RTS0040581,45
RTS0040582,44
RTS0040583,40
RTS0040584,44
RTS0040585,56
RTS0040586,47
RTS0040587,30
RTS0040588,69
RTS0040589,45
RTS0040590,62
RTS0040591,77
RTS0040592,40
RTS0040593,30
RTS0040594,43
RTS0040595,49
RTS0040596,79
RTS0040597,97
RTS0040598,57
RTS0040599,67
RTS0040600,107
RTS0040601,51
RTS0040602,73
RTS0040603,65
RTS0040604,57
RTS0040605,57
RTS0040606,106
RTS0040607,90
RTS0040608,113
RTS0040609,81
RTS0040610,191
RTS0040611,58
RTS0040612,91
RTS0040613,72
RTS0040614,86
RTS0040615,76
RTS0040616,32
RTS0040617,47
RTS0040618,48
RTS0040619,71
RTS0040620,39
RTS0040621,60
RTS0040622,47
RTS0040623,70
RTS0040624,59
RTS0040625,54
RTS0040626,71
RTS0040627,39
RTS0040628,73
RTS0040629,86
RTS0040630,78
RTS0040631,198
RTS0040632,112
RTS0040633,172
RTS0040634,187
RTS0040635,84
RTS0040636,59
RTS0040637,61
RTS0040638,43
RTS0040639,65
RTS0040640,51
RTS0040641,137
RTS0040642,202
RTS0040643,123
RTS0040644,197
RTS0040645,240
RTS0040646,84
RTS0040647,68
RTS0040648,90
RTS0040649,95
RTS0040650,57
RTS0040651,159
RTS0040652,63
RTS0040653,112
RTS0040654,123
RTS0040655,110
RTS0040656,127
RTS0040657,139
RTS0040658,86
RTS0040659,88
RTS0040660,74
RTS0040661,23
RTS0040662,22
RTS0040663,41
RTS0040664,38
RTS0040665,41
RTS0040666,58
RTS0040667,49
RTS0040668,31
RTS0040669,35
RTS0040670,39
RTS0040671,55
RTS0040672,87
RTS0040673,73
RTS0040674,50
RTS0040675,62
RTS0040676,176
RTS0040677,137
RTS0040678,265
RTS0040679,134
RTS0040680,359
RTS0040681,231
RTS0040682,173
RTS0040683,246
RTS0040684,367
RTS0040685,240
RTS0040686,48
RTS0040687,72
RTS0040688,51
RTS0040689,44
RTS0040690,54
RTS0040691,63
RTS0040692,48
RTS0040693,68
RTS0040694,86
RTS0040695,61
RTS0040696,55
RTS0040697,54
RTS0040698,45
RTS0040699,70
RTS0040700,51
RTS0040701,200
RTS0040702,256
RTS0040703,187
RTS0040704,262
RTS0040705,320
RTS0040706,88
RTS0040707,79
RTS0040708,55
RTS0040709,71
RTS0040710,96
RTS0040711,47
RTS0040712,54
RTS0040713,79
RTS0040714,64
RTS0040715,85
RTS0040716,42
RTS0040717,58
RTS0040718,51
RTS0040719,63
RTS0040720,59
RTS0040721,37
RTS0040722,40
RTS0040723,37
RTS0040724,48
RTS0040725,35
RTS0040726,110
RTS0040727,184
RTS0040728,141
RTS0040729,146
RTS0040730,123
RTS0040731,83
RTS0040732,84
RTS0040733,57
RTS0040734,73
RTS0040735,74
RTS0040736,407
RTS0040737,350
RTS0040738,241
RTS0040739,307
RTS0040740,353
RTS0040741,54
RTS0040742,50
RTS0040743,48
RTS0040744,59
RTS0040745,73
RTS0040746,151
RTS0040747,158
RTS0040748,122
RTS0040749,157
RTS0040750,138
RTS0040751,40
RTS0040752,62
RTS0040753,44
RTS0040754,49
RTS0040755,37
RTS0040756,81
RTS0040757,62
RTS0040758,52
RTS0040759,59
RTS0040760,92
RTS0040761,157
RTS0040762,142
RTS0040763,124
RTS0040764,144
RTS0040765,212
RTS0040766,53
RTS0040767,66
RTS0040768,59
RTS0040769,72
RTS0040770,34
RTS0040771,43
RTS0040772,47
RTS0040773,55
RTS0040774,34
RTS0040775,51
RTS0040776,159
RTS0040777,339
RTS0040778,321
RTS0040779,358
RTS0040780,361
RTS0040781,125
RTS0040782,189
RTS0040783,77
RTS0040784,114
RTS0040785,97
RTS0040786,46
RTS0040787,64
RTS0040788,39
RTS0040789,50
RTS0040790,40
RTS0040791,45
RTS0040792,55
RTS0040793,40
RTS0040794,56
RTS0040795,64
RTS0040796,97
RTS0040797,93
RTS0040798,95
RTS0040799,71
RTS0040800,55
RTS0040801,161
RTS0040802,180
RTS0040803,175
RTS0040804,111
RTS0040805,109
RTS0040806,36
RTS0040807,47
RTS0040808,52
RTS0040809,61
RTS0040810,56
RTS0040811,52
RTS0040812,43
RTS0040813,47
RTS0040814,42
RTS0040815,58
RTS0040816,67
RTS0040817,62
RTS0040818,88
RTS0040819,73
RTS0040820,100
RTS0040821,84
RTS0040822,71
RTS0040823,48
RTS0040824,67
RTS0040825,62
RTS0040826,242
RTS0040827,122
RTS0040828,146
RTS0040830,151
RTS0040831,40
RTS0040832,56
RTS0040833,54
RTS0040834,43
RTS0040836,1483
RTS0040837,898
RTS0040838,1270
RTS0040839,1313
RTS0040840,764
RTS0040841,212
RTS0040842,235
RTS0040843,273
RTS0040844,241
RTS0040845,283
RTS0040846,83
RTS0040847,78
RTS0040848,87
RTS0040849,64
RTS0040850,75
RTS0040851,105
RTS0040852,77
RTS0040853,93
RTS0040854,97
RTS0040855,85
RTS0040856,71
RTS0040857,50
RTS0040858,58
RTS0040859,43
RTS0040860,47
RTS0040861,88
RTS0040862,73
RTS0040863,46
RTS0040864,53
RTS0040865,76
RTS0040866,59
RTS0040867,47
RTS0040868,39
RTS0040869,58
RTS0040870,52
RTS0040871,120
RTS0040872,202
RTS0040873,183
RTS0040874,213
RTS0040875,182
RTS0040876,41
RTS0040877,39
RTS0040878,43
RTS0040879,41
RTS0040880,58
RTS0040881,47
RTS0040882,35
RTS0040883,39
RTS0040884,48
RTS0040885,47
RTS0040886,129
RTS0040887,131
RTS0040888,200
RTS0040889,248
RTS0040890,178
RTS0040891,55
RTS0040892,54
RTS0040893,30
RTS0040894,47
RTS0040895,37
RTS0040896,33
RTS0040897,51
RTS0040898,56
RTS0040899,36
RTS0040900,55
RTS0040901,146
RTS0040902,148
RTS0040903,85
RTS0040904,146
RTS0040905,186
RTS0040906,88
RTS0040907,92
RTS0040908,116
RTS0040909,92
RTS0040910,102
RTS0040911,84
RTS0040912,115
RTS0040913,91
RTS0040914,70
RTS0040915,109
RTS0040916,52
RTS0040917,40
RTS0040918,51
RTS0040919,36
RTS0040920,31
RTS0040921,100
RTS0040922,96
RTS0040923,164
RTS0040924,141
RTS0040925,126
RTS0040926,39
RTS0040927,32
RTS0040928,44
RTS0040929,31
RTS0040930,40
RTS0040931,99
RTS0040932,88
RTS0040933,78
RTS0040934,87
RTS0040935,103
RTS0040936,72
RTS0040937,91
RTS0040938,72
RTS0040939,72
RTS0040940,54
RTS0040941,174
RTS0040942,164
RTS0040943,79
RTS0040944,217
RTS0040945,142
RTS0040946,234
RTS0040947,323
RTS0040948,324
RTS0040949,242
RTS0040950,301
RTS0040951,57
RTS0040952,33
RTS0040953,43
RTS0040954,46
RTS0040955,36
RTS0040956,105
RTS0040957,60
RTS0040958,80
RTS0040959,102
RTS0040960,89
RTS0040961,35
RTS0040962,31
RTS0040963,51
RTS0040964,57
RTS0040965,37
RTS0040966,97
RTS0040967,96
RTS0040968,110
RTS0040969,66
RTS0040970,69
RTS0040971,62
RTS0040972,47
RTS0040973,47
RTS0040974,63
RTS0040975,36
RTS0040976,58
RTS0040977,58
RTS0040978,60
RTS0040979,79
RTS0040980,46
RTS0040981,71
RTS0040982,106
RTS0040983,101
RTS0040984,94
RTS0040985,97
RTS0040986,173
RTS0040987,167
RTS0040988,136
RTS0040989,105
RTS0040990,116
RTS0040991,143
RTS0040992,82
RTS0040993,109
RTS0040994,121
RTS0040995,102
RTS0040996,71
RTS0040997,96
RTS0040998,76
RTS0040999,101
RTS0041000,88
RTS0041001,102
RTS0041002,124
RTS0041003,138
RTS0041004,147
RTS0041005,104
RTS0041006,239
RTS0041007,190
RTS0041008,207
RTS0041009,160
RTS0041010,155
RTS0041011,41
RTS0041012,38
RTS0041013,35
RTS0041014,46
RTS0041015,41
RTS0041016,52
RTS0041017,66
RTS0041018,59
RTS0041019,58
RTS0041020,66
RTS0041021,80
RTS0041022,97
RTS0041023,133
RTS0041024,131
RTS0041025,154
RTS0041026,87
RTS0041027,76
RTS0041028,80
RTS0041029,88
RTS0041030,54
RTS0041031,129
RTS0041032,147
RTS0041033,122
RTS0041034,186
RTS0041035,151
RTS0041036,103
RTS0041037,57
RTS0041038,90
RTS0041039,62
RTS0041040,85
RTS0041041,115
RTS0041042,80
RTS0041043,86
RTS0041044,69
RTS0041045,75
RTS0041046,638
RTS0041047,542
RTS0041048,334
RTS0041049,771
RTS0041050,756
RTS0041051,73
RTS0041052,60
RTS0041053,51
RTS0041054,74
RTS0041055,64
RTS0041056,47
RTS0041057,67
RTS0041058,61
RTS0041059,48
RTS0041060,58
RTS0041061,526
RTS0041062,532
RTS0041063,376
RTS0041064,467
RTS0041066,109
RTS0041067,78
RTS0041068,85
RTS0041069,109
RTS0041070,98
RTS0041071,71
RTS0041072,67
RTS0041073,73
RTS0041074,60
RTS0041075,69
RTS0041076,52
RTS0041077,54
RTS0041078,87
RTS0041079,60
RTS0041080,68
RTS0041081,127
RTS0041082,106
RTS0041083,109
RTS0041084,127
RTS0041085,92
RTS0041086,177
RTS0041087,206
RTS0041088,161
RTS0041089,157
RTS0041090,114
RTS0041091,87
RTS0041092,119
RTS0041093,75
RTS0041094,118
RTS0041095,138
RTS0041096,38
RTS0041097,52
RTS0041098,51
RTS0041099,54
RTS0041100,45
RTS0041101,291
RTS0041102,325
RTS0041103,275
RTS0041104,326
RTS0041105,330
RTS0041106,176
RTS0041107,172
RTS0041108,160
RTS0041109,182
RTS0041110,146
RTS0041111,69
RTS0041112,45
RTS0041113,46
RTS0041114,55
RTS0041115,54
RTS0041116,141
RTS0041117,184
RTS0041118,152
RTS0041119,125
RTS0041120,166
RTS0041121,97
RTS0041122,76
RTS0041123,79
RTS0041124,60
RTS0041125,72
RTS0041126,97
RTS0041127,113
RTS0041128,85
RTS0041129,76
RTS0041130,84
RTS0041131,195
RTS0041132,217
RTS0041133,203
RTS0041134,217
RTS0041135,243
RTS0041136,146
RTS0041137,144
RTS0041138,188
RTS0041139,184
RTS0041140,125
RTS0041141,91
RTS0041142,96
RTS0041143,55
RTS0041144,59
RTS0041145,62
RTS0041146,48
RTS0041147,70
RTS0041148,60
RTS0041149,85
RTS0041150,60
RTS0041151,88
RTS0041152,83
RTS0041153,65
RTS0041154,92
RTS0041155,106
RTS0041156,120
RTS0041157,120
RTS0041158,105
RTS0041159,79
RTS0041160,97
RTS0041161,74
RTS0041162,34
RTS0041163,47
RTS0041164,46
RTS0041165,40
RTS0041166,47
RTS0041167,82
RTS0041168,83
RTS0041169,68
RTS0041170,80
RTS0041171,84
RTS0041172,172
RTS0041173,117
RTS0041174,144
RTS0041175,160
RTS0041176,66
RTS0041177,70
RTS0041178,57
RTS0041179,58
RTS0041180,60
RTS0041181,72
RTS0041182,63
RTS0041183,51
RTS0041184,52
RTS0041185,53
RTS0041186,59
RTS0041187,42
RTS0041188,82
RTS0041189,80
RTS0041190,72
RTS0041191,216
RTS0041192,132
RTS0041193,150
RTS0041194,91
RTS0041195,90
RTS0041196,58
RTS0041197,60
RTS0041198,59
RTS0041199,50
RTS0041200,40
RTS0041201,51
RTS0041202,42
RTS0041203,57
RTS0041204,56
RTS0041205,46
RTS0041206,121
RTS0041207,216
RTS0041208,197
RTS0041209,215
RTS0041210,118
RTS0041211,209
RTS0041212,206
RTS0041213,228
RTS0041214,198
RTS0041215,205
RTS0041216,108
RTS0041217,147
RTS0041218,70
RTS0041219,104
RTS0041220,68
RTS0041221,98
RTS0041222,43
RTS0041223,62
RTS0041224,79
RTS0041225,92
RTS0041226,62
RTS0041227,85
RTS0041228,67
RTS0041229,76
RTS0041230,68
RTS0041231,242
RTS0041232,235
RTS0041233,322
RTS0041234,304
RTS0041235,215
RTS0041236,65
RTS0041237,36
RTS0041238,43
RTS0041239,53
RTS0041240,67
RTS0041241,69
RTS0041242,42
RTS0041243,48
RTS0041244,57
RTS0041246,66
RTS0041247,74
RTS0041248,60
RTS0041249,60
RTS0041250,81
RTS0041251,137
RTS0041252,172
RTS0041253,159
RTS0041254,188
RTS0041255,173
RTS0041256,46
RTS0041257,83
RTS0041258,75
RTS0041259,83
RTS0041260,77
RTS0041261,80
RTS0041262,80
RTS0041263,85
RTS0041265,109
RTS0041266,63
RTS0041267,54
RTS0041268,40
RTS0041269,66
RTS0041270,67
RTS0041271,66
RTS0041272,39
RTS0041273,52
RTS0041274,46
RTS0041275,42
RTS0041276,66
RTS0041277,74
RTS0041278,65
RTS0041279,72
RTS0041280,70
RTS0041281,46
RTS0041282,50
RTS0041283,48
RTS0041284,41
RTS0041285,36
RTS0041286,53
RTS0041287,41
RTS0041288,51
RTS0041289,57
RTS0041290,85
RTS0041291,59
RTS0041292,75
RTS0041293,65
RTS0041294,60
RTS0041295,68
RTS0041296,75
RTS0041297,62
RTS0041298,88
RTS0041299,66
RTS0041300,75
RTS0041301,56
RTS0041302,58
RTS0041303,58
RTS0041304,66
RTS0041305,64
RTS0041306,89
RTS0041307,63
RTS0041308,80
RTS0041309,81
RTS0041310,77
RTS0041311,61
RTS0041312,92
RTS0041313,137
RTS0041314,123
RTS0041315,105
RTS0041316,150
RTS0041317,125
RTS0041318,241
RTS0041319,127
RTS0041320,162
RTS0041321,80
RTS0041322,72
RTS0041323,69
RTS0041324,87
RTS0041325,77
RTS0041326,53
RTS0041327,74
RTS0041328,62
RTS0041329,57
RTS0041330,51
RTS0041331,50
RTS0041332,46
RTS0041333,47
RTS0041334,47
RTS0041335,57
RTS0041346,218
RTS0041347,173
RTS0041348,253
RTS0041349,233
RTS0041350,331
RTS0041351,74
RTS0041352,71
RTS0041353,72
RTS0041354,54
RTS0041355,46
RTS0041356,32
RTS0041357,51
RTS0041358,47
RTS0041359,57
RTS0041360,45
RTS0041361,95
RTS0041362,82
RTS0041363,82
RTS0041364,76
RTS0041365,81
RTS0041366,57
RTS0041367,47
RTS0041368,65
RTS0041369,42
RTS0041370,46
RTS0041371,59
RTS0041372,55
RTS0041373,48
RTS0041374,45
RTS0041375,57
RTS0041376,100
RTS0041377,31
RTS0041378,32
RTS0041379,27
RTS0041380,41
RTS0041381,54
RTS0041382,45
RTS0041383,41
RTS0041384,52
RTS0041385,74
RTS0041386,52
RTS0041387,35
RTS0041388,43
RTS0041389,35
RTS0041390,39
RTS0041391,41
RTS0041392,56
RTS0041393,34
RTS0041394,42
RTS0041395,53
RTS0041396,46
RTS0041397,46
RTS0041398,50
RTS0041399,45
RTS0041400,36
RTS0041401,57
RTS0041402,66
RTS0041403,46
RTS0041404,45
RTS0041405,49
RTS0041406,58
RTS0041407,59
RTS0041408,40
RTS0041409,44
RTS0041410,41
RTS0041411,29
RTS0041412,51
RTS0041413,47
RTS0041414,52
RTS0041415,52
RTS0041416,44
RTS0041417,43
RTS0041418,46
RTS0041419,54
RTS0041420,51
RTS0041421,48
RTS0041422,61
RTS0041423,44
RTS0041424,49
RTS0041425,48
RTS0041426,54
RTS0041427,47
RTS0041428,60
RTS0041429,50
RTS0041430,55
RTS0041431,59
RTS0041432,33
RTS0041433,43
RTS0041434,51
RTS0041435,44
RTS0041436,51
RTS0041437,40
RTS0041438,43
RTS0041439,57
RTS0041440,53
RTS0041441,44
RTS0041442,38
RTS0041443,56
RTS0041444,60
RTS0041445,50
RTS0041446,50
RTS0041447,54
RTS0041448,50
RTS0041449,55
RTS0041450,50
RTS0041451,51
RTS0041452,52
RTS0041453,51
RTS0041454,48
RTS0041455,55
RTS0041456,61
RTS0041457,52
RTS0041458,45
RTS0041459,73
RTS0041460,43
RTS0041461,51
RTS0041462,69
RTS0041463,51
RTS0041464,49
RTS0041465,49
RTS0041466,130
RTS0041467,180
RTS0041468,166
RTS0041469,118
RTS0041470,228
RTS0041471,59
RTS0041472,57
RTS0041473,63
RTS0041474,48
RTS0041475,61
RTS0041476,107
RTS0041477,100
RTS0041478,72
RTS0041479,70
RTS0041480,74
RTS0041481,64
RTS0041482,66
RTS0041483,50
RTS0041484,63
RTS0041485,57
RTS0041486,93
RTS0041487,112
RTS0041488,114
RTS0041489,97
RTS0041490,69
RTS0041491,69
RTS0041492,41
RTS0041493,48
RTS0041494,40
RTS0041495,38
RTS0041496,456
RTS0041497,437
RTS0041498,414
RTS0041499,416
RTS0041500,395
RTS0041501,135
RTS0041502,87
RTS0041503,127
RTS0041504,135
RTS0041505,127
RTS0041506,48
RTS0041507,34
RTS0041508,38
RTS0041509,49
RTS0041510,56
RTS0041511,55
RTS0041512,87
RTS0041513,102
RTS0041514,62
RTS0041515,73
RTS0041516,48
RTS0041517,55
RTS0041518,48
RTS0041519,53
RTS0041520,51
RTS0041521,34
RTS0041522,41
RTS0041523,55
RTS0041524,41
RTS0041525,42
RTS0041526,246
RTS0041527,469
RTS0041528,411
RTS0041529,101
RTS0041530,354
RTS0041531,43
RTS0041532,42
RTS0041533,34
RTS0041534,44
RTS0041535,45
RTS0041536,68
RTS0041537,55
RTS0041538,61
RTS0041540,49
RTS0041541,44
RTS0041542,48
RTS0041543,39
RTS0041544,47
RTS0041545,48
RTS0041546,43
RTS0041547,75
RTS0041548,52
RTS0041549,44
RTS0041550,55
RTS0041551,85
RTS0041552,94
RTS0041553,61
RTS0041554,78
RTS0041555,85
RTS0041556,43
RTS0041557,42
RTS0041558,41
RTS0041559,59
RTS0041560,49
RTS0041561,69
RTS0041562,83
RTS0041563,78
RTS0041564,92
RTS0041565,111
RTS0041566,159
RTS0041567,246
RTS0041568,236
RTS0041569,146
RTS0041570,216
RTS0041571,48
RTS0041572,36
RTS0041573,43
RTS0041574,53
RTS0041575,44
RTS0041576,51
RTS0041577,78
RTS0041578,74
RTS0041579,55
RTS0041580,67
RTS0041581,111
RTS0041582,157
RTS0041583,106
RTS0041584,97
RTS0041585,114
RTS0041586,118
RTS0041587,144
RTS0041588,72
RTS0041589,107
RTS0041590,112
RTS0041591,32
RTS0041592,57
RTS0041593,51
RTS0041594,41
RTS0041595,43
RTS0041596,54
RTS0041597,42
RTS0041598,49
RTS0041599,36
RTS0041600,46
RTS0041601,76
RTS0041602,78
RTS0041603,80
RTS0041604,84
RTS0041605,65
RTS0041606,70
RTS0041607,48
RTS0041608,51
RTS0041609,92
RTS0041610,67
RTS0041611,86
RTS0041612,109
RTS0041613,90
RTS0041614,49
RTS0041615,88
RTS0041616,58
RTS0041617,62
RTS0041618,66
RTS0041619,63
RTS0041620,66
RTS0041621,81
RTS0041622,35
RTS0041623,63
RTS0041624,69
RTS0041625,90
RTS0041626,163
RTS0041627,162
RTS0041628,146
RTS0041629,183
RTS0041630,174
RTS0041631,80
RTS0041632,75
RTS0041633,104
RTS0041634,113
RTS0041635,79
RTS0041636,127
RTS0041637,168
RTS0041638,144
RTS0041639,120
RTS0041640,172
RTS0041641,108
RTS0041642,87
RTS0041643,78
RTS0041644,47
RTS0041645,68
RTS0041646,48
RTS0041647,67
RTS0041648,53
RTS0041649,57
RTS0041650,43
RTS0041651,56
RTS0041652,59
RTS0041653,62
RTS0041654,60
RTS0041655,49
RTS0041656,60
RTS0041657,60
RTS0041658,87
RTS0041659,57
RTS0041660,62
RTS0041661,110
RTS0041662,96
RTS0041663,61
RTS0041664,76
RTS0041665,65
RTS0041666,68
RTS0041667,46
RTS0041668,57
RTS0041669,41
RTS0041670,52
RTS0041671,60
RTS0041672,42
RTS0041673,54
RTS0041674,46
RTS0041675,33
RTS0041676,73
RTS0041677,85
RTS0041678,65
RTS0041679,105
RTS0041680,59
RTS0041681,51
RTS0041682,54
RTS0041683,52
RTS0041684,68
RTS0041685,72
RTS0041686,262
RTS0041687,185
RTS0041688,295
RTS0041689,269
RTS0041690,562
RTS0041691,177
RTS0041692,54
RTS0041693,106
RTS0041694,51
RTS0041695,62
RTS0041696,39
RTS0041697,50
RTS0041698,43
RTS0041699,42
RTS0041700,27
RTS0041701,62
RTS0041702,51
RTS0041703,54
RTS0041704,70
RTS0041705,89
RTS0041706,112
RTS0041707,98
RTS0041708,133
RTS0041709,95
RTS0041710,99
RTS0041711,65
RTS0041712,83
RTS0041713,74
RTS0041714,69
RTS0041715,46
RTS0041716,885
RTS0041717,757
RTS0041718,962
RTS0041719,814
RTS0041720,685
RTS0041721,124
RTS0041722,86
RTS0041723,113
RTS0041724,154
RTS0041725,107
RTS0041726,51
RTS0041727,32
RTS0041728,57
RTS0041729,38
RTS0041730,51
RTS0041731,54
RTS0041732,35
RTS0041733,47
RTS0041734,45
RTS0041735,63
RTS0041736,44
RTS0041737,36
RTS0041738,58
RTS0041739,49
RTS0041740,29
RTS0041741,69
RTS0041742,85
RTS0041743,88
RTS0041744,86
RTS0041745,63
RTS0041746,155
RTS0041747,154
RTS0041748,134
RTS0041749,121
RTS0041750,123
RTS0041751,106
RTS0041752,80
RTS0041753,121
RTS0041754,164
RTS0041755,106
RTS0041756,207
RTS0041757,123
RTS0041758,114
RTS0041759,211
RTS0041760,134
RTS0041761,37
RTS0041762,36
RTS0041763,69
RTS0041764,38
RTS0041765,60
RTS0041766,50
RTS0041767,38
RTS0041768,37
RTS0041769,44
RTS0041770,39
RTS0041771,47
RTS0041772,55
RTS0041773,33
RTS0041774,52
RTS0041775,44
RTS0041776,111
RTS0041777,71
RTS0041778,66
RTS0041779,103
RTS0041780,87
RTS0041781,60
RTS0041782,76
RTS0041783,75
RTS0041784,96
RTS0041785,82
RTS0041786,149
RTS0041787,144
RTS0041788,143
RTS0041789,104
RTS0041790,160
RTS0041791,172
RTS0041793,170
RTS0041794,172
RTS0041795,150
RTS0041796,47
RTS0041797,77
RTS0041798,90
RTS0041799,80
RTS0041800,54
RTS0041801,71
RTS0041802,122
RTS0041803,91
RTS0041804,123
RTS0041805,106
RTS0041806,59
RTS0041807,57
RTS0041808,90
RTS0041809,85
RTS0041810,76
RTS0041811,164
RTS0041812,164
RTS0041813,158
RTS0041814,110
RTS0041815,158
RTS0041816,54
RTS0041817,63
RTS0041818,62
RTS0041819,80
RTS0041820,80
RTS0041821,149
RTS0041822,146
RTS0041823,59
RTS0041824,128
RTS0041825,73
RTS0041826,54
RTS0041827,92
RTS0041828,64
RTS0041829,50
RTS0041830,35
RTS0041831,59
RTS0041832,84
RTS0041833,83
RTS0041834,100
RTS0041835,86
RTS0041836,127
RTS0041837,72
RTS0041838,75
RTS0041839,85
RTS0041840,63
RTS0041841,53
RTS0041842,48
RTS0041843,50
RTS0041844,48
RTS0041845,44
RTS0041846,52
RTS0041847,61
RTS0041848,73
RTS0041849,74
RTS0041850,56
RTS0041851,97
RTS0041852,81
RTS0041853,86
RTS0041854,67
RTS0041855,62
RTS0041856,65
RTS0041857,108
RTS0041858,113
RTS0041859,75
RTS0041860,136
RTS0041861,71
RTS0041862,76
RTS0041863,80
RTS0041864,84
RTS0041865,103
RTS0041866,77
RTS0041867,69
RTS0041868,82
RTS0041869,52
RTS0041870,76
RTS0041871,70
RTS0041872,68
RTS0041873,81
RTS0041874,89
RTS0041875,70
RTS0041876,119
RTS0041877,159
RTS0041878,133
RTS0041879,178
RTS0041880,204
RTS0041881,125
RTS0041882,111
RTS0041883,137
RTS0041884,76
RTS0041885,109
RTS0041886,417
RTS0041887,772
RTS0041888,576
RTS0041889,479
RTS0041890,514
RTS0041891,434
RTS0041892,485
RTS0041893,390
RTS0041894,194
RTS0041895,357
RTS0041896,188
RTS0041897,152
RTS0041898,188
RTS0041899,147
RTS0041900,60
RTS0041901,113
RTS0041902,79
RTS0041903,101
RTS0041904,104
RTS0041905,112
RTS0041906,2026
RTS0041907,38
RTS0041908,1073
RTS0041909,50
RTS0041910,806
RTS0041911,50
RTS0041912,68
RTS0041913,79
RTS0041914,54
RTS0041915,56
RTS0041916,1893
RTS0041917,1992
RTS0041918,1401
RTS0041919,2714
RTS0041920,2747
RTS0041922,63
RTS0041923,37
RTS0041924,52
RTS0041925,40
RTS0041926,45
RTS0041927,39
RTS0041928,50
RTS0041929,42
RTS0041930,71
RTS0041931,102
RTS0041932,123
RTS0041933,57
RTS0041934,64
RTS0041935,66
RTS0041936,82
RTS0041937,65
RTS0041938,61
RTS0041939,67
RTS0041940,49
RTS0041941,36
RTS0041942,45
RTS0041943,48
RTS0041944,41
RTS0041945,38
RTS0041946,91
RTS0041947,91
RTS0041948,68
RTS0041949,61
RTS0041950,89
RTS0041951,66
RTS0041952,90
RTS0041953,58
RTS0041954,93
RTS0041955,93
RTS0041956,65
RTS0041957,67
RTS0041958,59
RTS0041959,80
RTS0041960,48
RTS0041961,63
RTS0041962,94
RTS0041963,91
RTS0041964,128
RTS0041965,82
RTS0041966,44
RTS0041967,75
RTS0041968,52
RTS0041969,43
RTS0041971,243
RTS0041972,289
RTS0041973,196
RTS0041974,185
RTS0041975,246
RTS0041976,77
RTS0041977,233
RTS0041978,154
RTS0041979,182
RTS0041980,119
RTS0041981,800
RTS0041982,945
RTS0041983,850
RTS0041984,395
RTS0041985,1017
RTS0041986,112
RTS0041987,153
RTS0041988,141
RTS0041989,69
RTS0041990,142
RTS0041991,126
RTS0041992,152
RTS0041993,195
RTS0041994,139
RTS0041995,161
RTS0041996,46
RTS0041997,56
RTS0041998,53
RTS0041999,59
RTS0042000,56
RTS0042001,78
RTS0042002,84
RTS0042003,56
RTS0042004,73
RTS0042005,77
RTS0042006,118
RTS0042007,175
RTS0042008,111
RTS0042009,188
RTS0042010,118
RTS0042011,205
RTS0042012,199
RTS0042013,251
RTS0042014,131
RTS0042015,196
RTS0042016,32
RTS0042017,46
RTS0042018,36
RTS0042019,54
RTS0042020,45
RTS0042021,262
RTS0042022,208
RTS0042023,299
RTS0042024,233
RTS0042025,271
RTS0042026,48
RTS0042027,51
RTS0042028,36
RTS0042029,46
RTS0042030,52
RTS0042031,105
RTS0042032,84
RTS0042033,64
RTS0042034,70
RTS0042035,118
RTS0042036,173
RTS0042037,191
RTS0042038,176
RTS0042039,144
RTS0042040,105
RTS0042041,222
RTS0042042,118
RTS0042043,57
RTS0042044,229
RTS0042045,164
RTS0042046,176
RTS0042047,112
RTS0042048,110
RTS0042049,119
RTS0042050,100
RTS0042051,74
RTS0042052,83
RTS0042053,70
RTS0042054,51
RTS0042055,63
RTS0042056,121
RTS0042057,114
RTS0042058,104
RTS0042059,106
RTS0042060,123
RTS0042061,90
RTS0042062,129
RTS0042063,129
RTS0042064,110
RTS0042065,117
RTS0042066,56
RTS0042067,82
RTS0042068,80
RTS0042069,59
RTS0042071,58
RTS0042072,33
RTS0042073,38
RTS0042074,60
RTS0042075,38
RTS0042076,50
RTS0042077,36
RTS0042078,31
RTS0042079,38
RTS0042080,25
RTS0042081,229
RTS0042082,200
RTS0042083,152
RTS0042084,195
RTS0042085,132
RTS0042086,47
RTS0042087,47
RTS0042088,42
RTS0042089,44
RTS0042090,48
RTS0042091,78
RTS0042092,61
RTS0042093,48
RTS0042094,64
RTS0042095,75
RTS0042096,64
RTS0042097,55
RTS0042098,39
RTS0042099,70
RTS0042100,47
RTS0042101,53
RTS0042102,39
RTS0042103,56
RTS0042104,46
RTS0042105,48
RTS0042106,70
RTS0042107,54
RTS0042108,35
RTS0042109,55
RTS0042110,48
RTS0042111,64
RTS0042112,83
RTS0042113,104
RTS0042114,76
RTS0042115,71
RTS0042116,42
RTS0042117,72
RTS0042118,38
RTS0042119,35
RTS0042120,53
RTS0042121,94
RTS0042122,55
RTS0042123,83
RTS0042124,34
RTS0042125,54
RTS0042126,64
RTS0042127,49
RTS0042128,66
RTS0042129,62
RTS0042130,57
RTS0042131,55
RTS0042132,50
RTS0042133,64
RTS0042134,61
RTS0042135,61
RTS0042136,48
RTS0042137,53
RTS0042138,36
RTS0042139,61
RTS0042140,60
RTS0042141,63
RTS0042142,59
RTS0042143,61
RTS0042144,57
RTS0042145,43
RTS0042146,115
RTS0042147,112
RTS0042148,113
RTS0042149,117
RTS0042150,132
RTS0042151,47
RTS0042152,59
RTS0042153,51
RTS0042154,62
RTS0042155,37
RTS0042156,47
RTS0042157,56
RTS0042158,36
RTS0042159,26
RTS0042160,45
RTS0042161,59
RTS0042162,52
RTS0042163,60
RTS0042164,77
RTS0042165,51
RTS0042166,42
RTS0042167,66
RTS0042168,49
RTS0042169,67
RTS0042170,61
RTS0042171,61
RTS0042172,59
RTS0042173,89
RTS0042174,69
RTS0042175,70
RTS0042176,49
RTS0042177,71
RTS0042178,64
RTS0042179,62
RTS0042180,67
RTS0042181,39
RTS0042182,37
RTS0042183,43
RTS0042184,62
RTS0042185,47
RTS0042186,62
RTS0042187,54
RTS0042188,41
RTS0042189,61
RTS0042190,52
RTS0042191,93
RTS0042192,67
RTS0042193,71
RTS0042194,78
RTS0042195,57
RTS0042196,45
RTS0042197,42
RTS0042198,30
RTS0042199,58
RTS0042200,48
RTS0042201,58
RTS0042202,45
RTS0042203,40
RTS0042204,42
RTS0042205,45
RTS0042206,38
RTS0042207,35
RTS0042208,42
RTS0042209,55
RTS0042210,56
RTS0042211,35
RTS0042212,40
RTS0042213,48
RTS0042214,45
RTS0042215,56
RTS0042216,38
RTS0042217,48
RTS0042218,45
RTS0042219,38
RTS0042220,60
RTS0042221,55
RTS0042222,31
RTS0042223,46
RTS0042224,38
RTS0042225,63
RTS0042226,70
RTS0042227,54
RTS0042228,73
RTS0042229,57
RTS0042230,69
RTS0042231,74
RTS0042232,67
RTS0042233,68
RTS0042234,80
RTS0042235,67
RTS0042236,101
RTS0042237,97
RTS0042238,119
RTS0042239,63
RTS0042240,102
RTS0042241,30
RTS0042242,37
RTS0042243,51
RTS0042244,58
RTS0042245,39
RTS0042246,136
RTS0042247,117
RTS0042248,277
RTS0042249,177
RTS0042250,147
RTS0042251,77
RTS0042252,99
RTS0042253,68
RTS0042254,76
RTS0042255,75
RTS0042256,75
RTS0042257,64
RTS0042258,56
RTS0042259,55
RTS0042260,74
RTS0042261,179
RTS0042262,140
RTS0042263,157
RTS0042264,175
RTS0042265,183
RTS0042266,57
RTS0042267,43
RTS0042268,35
RTS0042269,39
RTS0042270,44
RTS0042271,37
RTS0042272,30
RTS0042273,49
RTS0042274,44
RTS0042275,50
RTS0042276,118
RTS0042277,95
RTS0042278,57
RTS0042279,128
RTS0042280,83
RTS0042281,33
RTS0042282,36
RTS0042283,36
RTS0042284,46
RTS0042285,44
RTS0042286,67
RTS0042287,120
RTS0042288,134
RTS0042289,123
RTS0042290,148
RTS0042291,196
RTS0042292,304
RTS0042293,213
RTS0042294,208
RTS0042295,218
RTS0042296,52
RTS0042297,51
RTS0042298,55
RTS0042299,59
RTS0042300,54
RTS0042301,42
RTS0042302,41
RTS0042303,52
RTS0042304,45
RTS0042305,52
RTS0042306,77
RTS0042307,116
RTS0042308,78
RTS0042309,117
RTS0042310,143
RTS0042311,59
RTS0042312,56
RTS0042313,61
RTS0042314,57
RTS0042315,67
RTS0042316,68
RTS0042317,59
RTS0042318,68
RTS0042319,88
RTS0042320,51
RTS0042321,109
RTS0042322,68
RTS0042323,107
RTS0042324,97
RTS0042325,83
RTS0042326,68
RTS0042327,66
RTS0042328,76
RTS0042329,60
RTS0042330,66
RTS0042331,60
RTS0042332,77
RTS0042333,74
RTS0042334,82
RTS0042335,65
RTS0042336,46
RTS0042337,77
RTS0042338,64
RTS0042339,54
RTS0042340,50
RTS0042341,242
RTS0042342,146
RTS0042343,256
RTS0042344,225
RTS0042345,125
RTS0042346,52
RTS0042347,41
RTS0042348,45
RTS0042349,39
RTS0042350,44
RTS0042351,81
RTS0042352,69
RTS0042353,88
RTS0042354,100
RTS0042355,53
RTS0042356,43
RTS0042357,70
RTS0042358,58
RTS0042359,56
RTS0042360,56
RTS0042361,69
RTS0042362,142
RTS0042363,169
RTS0042364,114
RTS0042365,139
RTS0042366,87
RTS0042367,113
RTS0042368,96
RTS0042369,71
RTS0042370,133
RTS0042371,61
RTS0042372,47
RTS0042373,42
RTS0042374,48
RTS0042375,53
RTS0042376,33
RTS0042377,27
RTS0042378,46
RTS0042379,60
RTS0042380,20
RTS0042381,184
RTS0042382,237
RTS0042383,215
RTS0042384,194
RTS0042385,223
RTS0042386,70
RTS0042387,60
RTS0042388,122
RTS0042389,99
RTS0042390,90
RTS0042391,53
RTS0042392,60
RTS0042393,45
RTS0042394,40
RTS0042395,53
RTS0042396,52
RTS0042397,59
RTS0042398,67
RTS0042399,67
RTS0042400,61
RTS0042401,82
RTS0042402,102
RTS0042403,54
RTS0042404,49
RTS0042405,76
RTS0042406,54
RTS0042407,41
RTS0042408,53
RTS0042409,38
RTS0042410,53
RTS0042411,75
RTS0042412,75
RTS0042413,77
RTS0042414,94
RTS0042415,90
RTS0042416,307
RTS0042417,370
RTS0042418,417
RTS0042419,334
RTS0042420,307
RTS0042421,62
RTS0042422,45
RTS0042423,64
RTS0042424,53
RTS0042425,47
RTS0042426,55
RTS0042427,56
RTS0042428,70
RTS0042429,72
RTS0042430,57
RTS0042431,101
RTS0042432,144
RTS0042433,111
RTS0042434,153
RTS0042435,112
RTS0042436,52
RTS0042437,57
RTS0042438,60
RTS0042439,121
RTS0042440,78
RTS0042441,63
RTS0042442,73
RTS0042443,60
RTS0042444,71
RTS0042445,73
RTS0042446,78
RTS0042447,67
RTS0042448,66
RTS0042449,48
RTS0042450,73
RTS0042451,63
RTS0042452,62
RTS0042453,75
RTS0042454,58
RTS0042455,62
RTS0042456,48
RTS0042457,68
RTS0042458,60
RTS0042460,66
RTS0042461,208
RTS0042462,167
RTS0042463,163
RTS0042464,240
RTS0042465,173
RTS0042466,70
RTS0042467,62
RTS0042468,67
RTS0042469,77
RTS0042470,42
RTS0042471,82
RTS0042472,71
RTS0042473,87
RTS0042474,69
RTS0042475,118
RTS0042476,73
RTS0042477,62
RTS0042478,59
RTS0042479,65
RTS0042480,55
RTS0042481,170
RTS0042482,258
RTS0042483,517
RTS0042484,447
RTS0042485,220
RTS0042486,65
RTS0042487,72
RTS0042488,42
RTS0042489,65
RTS0042490,54
RTS0042491,43
RTS0042492,55
RTS0042493,40
RTS0042494,39
RTS0042495,47
RTS0042496,47
RTS0042497,63
RTS0042498,30
RTS0042499,71
RTS0042500,63
RTS0042501,48
RTS0042502,49
RTS0042503,48
RTS0042504,50
RTS0042505,67
RTS0042506,49
RTS0042507,73
RTS0042508,52
RTS0042509,60
RTS0042510,53
RTS0042515,54
RTS0042522,43
RTS0042526,57
RTS0042527,61
RTS0042528,45
RTS0042529,47
RTS0042530,44
RTS0042531,47
RTS0042532,40
RTS0042533,70
RTS0042534,62
RTS0042535,56
RTS0042536,63
RTS0042537,69
RTS0042538,60
RTS0042539,66
RTS0042540,88
RTS0042541,29
RTS0042542,49
RTS0042543,44
RTS0042544,53
RTS0042545,28
RTS0042546,46
RTS0042547,31
RTS0042548,48
RTS0042549,39
RTS0042550,28
RTS0042551,45
RTS0042552,46
RTS0042553,47
RTS0042554,50
RTS0042555,36
RTS0042556,71
RTS0042557,54
RTS0042558,53
RTS0042559,75
RTS0042560,60
RTS0042561,54
RTS0042562,49
RTS0042563,65
RTS0042564,54
RTS0042565,74
RTS0042566,104
RTS0042567,110
RTS0042568,102
RTS0042569,160
RTS0042570,115
RTS0042571,167
RTS0042572,111
RTS0042573,142
RTS0042574,174
RTS0042575,133
RTS0042576,111
RTS0042577,142
RTS0042578,112
RTS0042579,119
RTS0042580,89
RTS0042581,73
RTS0042582,68
RTS0042583,173
RTS0042584,51
RTS0042585,50
RTS0042586,196
RTS0042587,231
RTS0042588,286
RTS0042589,182
RTS0042590,280
RTS0042591,47
RTS0042592,55
RTS0042593,43
RTS0042594,44
RTS0042595,26
RTS0042596,67
RTS0042597,64
RTS0042598,117
RTS0042599,64
RTS0042600,51
RTS0042601,37
RTS0042602,42
RTS0042603,38
RTS0042604,42
RTS0042605,51
RTS0042606,161
RTS0042607,142
RTS0042608,135
RTS0042609,171
RTS0042610,178
RTS0042611,121
RTS0042612,140
RTS0042613,149
RTS0042614,121
RTS0042615,147
RTS0042616,134
RTS0042617,191
RTS0042618,270
RTS0042619,154
RTS0042620,195
RTS0042621,30
RTS0042622,34
RTS0042623,44
RTS0042624,29
RTS0042625,37
RTS0042626,90
RTS0042627,102
RTS0042628,51
RTS0042629,69
RTS0042630,69
RTS0042631,41
RTS0042633,51
RTS0042634,60
RTS0042635,51
RTS0042636,357
RTS0042637,312
RTS0042638,399
RTS0042639,226
RTS0042640,267
RTS0042641,65
RTS0042642,45
RTS0042643,39
RTS0042644,58
RTS0042645,53
RTS0042646,142
RTS0042647,160
RTS0042648,255
RTS0042649,219
RTS0042650,142
RTS0042651,41
RTS0042652,51
RTS0042653,33
RTS0042654,37
RTS0042655,48
RTS0042656,73
RTS0042657,53
RTS0042658,65
RTS0042659,64
RTS0042660,60
RTS0042661,47
RTS0042662,50
RTS0042663,63
RTS0042664,44
RTS0042665,58
RTS0042666,45
RTS0042667,50
RTS0042668,40
RTS0042669,49
RTS0042670,47
RTS0042671,182
RTS0042672,162
RTS0042673,139
RTS0042674,139
RTS0042675,216
RTS0042676,43
RTS0042677,1
RTS0042678,75
RTS0042679,74
RTS0042680,50
RTS0042681,304
RTS0042682,265
RTS0042683,304
RTS0042684,176
RTS0042685,304
RTS0042686,64
RTS0042687,48
RTS0042688,38
RTS0042689,30
RTS0042690,43
RTS0042691,56
RTS0042692,40
RTS0042693,37
RTS0042694,3
RTS0042695,37
RTS0042696,38
RTS0042697,45
RTS0042698,35
RTS0042699,40
RTS0042700,44
RTS0042701,57
RTS0042702,60
RTS0042703,60
RTS0042704,75
RTS0042705,72
RTS0042706,69
RTS0042707,72
RTS0042708,93
RTS0042709,71
RTS0042710,103
RTS0042711,312
RTS0042712,320
RTS0042713,180
RTS0042714,234
RTS0042715,192
RTS0042716,37
RTS0042717,37
RTS0042718,45
RTS0042719,42
RTS0042720,51
RTS0042721,57
RTS0042722,39
RTS0042723,44
RTS0042724,52
RTS0042725,36
RTS0042726,42
RTS0042727,41
RTS0042728,50
RTS0042729,43
RTS0042730,45
RTS0042731,36
RTS0042732,55
RTS0042733,57
RTS0042734,50
RTS0042735,54
RTS0042736,134
RTS0042737,220
RTS0042738,179
RTS0042739,130
RTS0042740,149
RTS0042741,41
RTS0042742,66
RTS0042743,32
RTS0042744,43
RTS0042745,40
RTS0042746,116
RTS0042747,103
RTS0042748,109
RTS0042749,90
RTS0042750,80
RTS0042751,78
RTS0042752,101
RTS0042753,113
RTS0042754,73
RTS0042755,62
RTS0042756,57
RTS0042757,116
RTS0042758,50
RTS0042759,55
RTS0042760,86
RTS0042761,55
RTS0042762,34
RTS0042763,35
RTS0042764,63
RTS0042765,48
RTS0042766,133
RTS0042767,118
RTS0042768,112
RTS0042769,143
RTS0042770,100
RTS0042771,73
RTS0042772,65
RTS0042773,63
RTS0042774,88
RTS0042775,61
RTS0042776,60
RTS0042777,85
RTS0042778,63
RTS0042779,61
RTS0042780,56
RTS0042781,63
RTS0042782,55
RTS0042783,60
RTS0042784,63
RTS0042785,64
RTS0042786,133
RTS0042787,112
RTS0042788,128
RTS0042789,85
RTS0042790,121
RTS0042791,1428
RTS0042792,702
RTS0042793,913
RTS0042794,887
RTS0042795,1149
RTS0042796,56
RTS0042797,77
RTS0042798,46
RTS0042799,66
RTS0042800,49
RTS0042801,62
RTS0042802,55
RTS0042803,42
RTS0042804,40
RTS0042805,51
RTS0042806,51
RTS0042807,69
RTS0042808,112
RTS0042809,77
RTS0042810,87
RTS0042811,109
RTS0042812,119
RTS0042813,84
RTS0042814,101
RTS0042815,97
RTS0042816,62
RTS0042817,84
RTS0042818,81
RTS0042819,78
RTS0042820,66
RTS0042821,66
RTS0042822,37
RTS0042823,43
RTS0042824,52
RTS0042825,42
RTS0042826,87
RTS0042827,84
RTS0042828,106
RTS0042829,101
RTS0042830,125
RTS0042831,79
RTS0042832,83
RTS0042833,70
RTS0042834,92
RTS0042835,55
RTS0042836,112
RTS0042837,62
RTS0042838,100
RTS0042839,88
RTS0042840,106
RTS0042841,82
RTS0042842,84
RTS0042843,162
RTS0042844,62
RTS0042845,75
RTS0042846,64
RTS0042847,102
RTS0042848,129
RTS0042849,69
RTS0042850,65
RTS0042851,91
RTS0042852,77
RTS0042853,90
RTS0042854,75
RTS0042855,78
RTS0042856,52
RTS0042857,54
RTS0042858,74
RTS0042859,84
RTS0042860,78
RTS0042861,63
RTS0042862,56
RTS0042863,99
RTS0042864,78
RTS0042865,72
RTS0042866,76
RTS0042867,110
RTS0042868,72
RTS0042869,163
RTS0042870,107
RTS0042871,67
RTS0042872,36
RTS0042873,42
RTS0042874,41
RTS0042875,74
RTS0042876,144
RTS0042877,140
RTS0042878,120
RTS0042879,110
RTS0042880,163
RTS0042881,131
RTS0042882,147
RTS0042883,155
RTS0042884,214
RTS0042885,161
RTS0042886,77
RTS0042887,90
RTS0042888,83
RTS0042889,75
RTS0042890,62
RTS0042891,49
RTS0042892,66
RTS0042893,75
RTS0042894,39
RTS0042895,47
RTS0042896,230
RTS0042897,134
RTS0042898,124
RTS0042899,232
RTS0042900,217
RTS0042901,43
RTS0042902,36
RTS0042903,45
RTS0042904,46
RTS0042905,60
RTS0042906,65
RTS0042907,44
RTS0042908,57
RTS0042909,71
RTS0042910,50
RTS0042911,49
RTS0042912,55
RTS0042913,64
RTS0042914,39
RTS0042915,37
RTS0042916,50
RTS0042917,74
RTS0042918,59
RTS0042919,55
RTS0042920,51
RTS0042921,131
RTS0042922,85
RTS0042923,89
RTS0042924,91
RTS0042925,120
RTS0042926,47
RTS0042927,36
RTS0042928,47
RTS0042929,70
RTS0042930,37
RTS0042931,41
RTS0042932,66
RTS0042933,63
RTS0042934,48
RTS0042935,70
RTS0042936,127
RTS0042937,97
RTS0042938,134
RTS0042939,132
RTS0042940,116
RTS0042941,487
RTS0042942,400
RTS0042943,553
RTS0042944,403
RTS0042945,348
RTS0042946,61
RTS0042947,95
RTS0042948,61
RTS0042949,50
RTS0042950,61
RTS0042951,93
RTS0042952,94
RTS0042953,106
RTS0042954,53
RTS0042955,101
RTS0042956,61
RTS0042957,78
RTS0042958,94
RTS0042959,77
RTS0042960,83
RTS0042961,90
RTS0042962,61
RTS0042963,92
RTS0042964,108
RTS0042965,122
RTS0042966,52
RTS0042967,82
RTS0042968,72
RTS0042969,74
RTS0042970,70
RTS0042971,147
RTS0042972,97
RTS0042973,107
RTS0042974,90
RTS0042975,110
RTS0042976,151
RTS0042977,175
RTS0042978,167
RTS0042979,127
RTS0042980,121
RTS0042981,71
RTS0042982,74
RTS0042983,77
RTS0042984,59
RTS0042985,77
RTS0042986,105
RTS0042987,99
RTS0042988,106
RTS0042989,130
RTS0042990,87
RTS0042991,87
RTS0042992,89
RTS0042993,78
RTS0042994,89
RTS0042995,109
RTS0042996,61
RTS0042997,45
RTS0042998,39
RTS0042999,65
RTS0043000,52
RTS0043001,62
RTS0043002,64
RTS0043003,56
RTS0043004,69
RTS0043005,65
RTS0043006,83
RTS0043007,93
RTS0043008,111
RTS0043009,75
RTS0043010,95
RTS0043011,127
RTS0043012,92
RTS0043013,105
RTS0043014,119
RTS0043015,115
RTS0043016,85
RTS0043017,97
RTS0043018,73
RTS0043019,99
RTS0043020,57
RTS0043021,102
RTS0043022,105
RTS0043023,127
RTS0043024,131
RTS0043025,135
RTS0043026,57
RTS0043027,96
RTS0043028,96
RTS0043029,85
RTS0043030,87
RTS0043031,71
RTS0043032,110
RTS0043033,107
RTS0043034,108
RTS0043035,54
RTS0043036,117
RTS0043037,81
RTS0043038,116
RTS0043039,109
RTS0043040,137
RTS0043041,42
RTS0043042,52
RTS0043043,42
RTS0043044,36
RTS0043045,50
RTS0043046,46
RTS0043047,52
RTS0043048,87
RTS0043049,58
RTS0043050,54
RTS0043051,126
RTS0043052,74
RTS0043053,62
RTS0043054,61
RTS0043055,49
RTS0043056,51
RTS0043057,69
RTS0043058,83
RTS0043059,66
RTS0043060,64
RTS0043061,454
RTS0043062,232
RTS0043063,236
RTS0043064,185
RTS0043065,249
RTS0043066,80
RTS0043067,60
RTS0043068,69
RTS0043069,76
RTS0043070,60
RTS0043071,43
RTS0043072,44
RTS0043073,80
RTS0043074,36
RTS0043075,44
RTS0043076,38
RTS0043077,39
RTS0043078,39
RTS0043079,50
RTS0043080,46
RTS0043081,64
RTS0043082,56
RTS0043083,62
RTS0043084,46
RTS0043085,69
RTS0043086,59
RTS0043087,77
RTS0043088,62
RTS0043089,71
RTS0043090,65
RTS0043091,55
RTS0043092,46
RTS0043093,57
RTS0043094,104
RTS0043095,62
RTS0043096,51
RTS0043097,27
RTS0043098,59
RTS0043099,64
RTS0043100,39
RTS0043101,61
RTS0043102,45
RTS0043103,62
RTS0043104,70
RTS0043105,47
RTS0043106,101
RTS0043107,83
RTS0043108,64
RTS0043109,66
RTS0043110,84
RTS0043111,301
RTS0043112,287
RTS0043113,233
RTS0043114,280
RTS0043115,258
RTS0043116,108
RTS0043117,64
RTS0043118,53
RTS0043119,68
RTS0043120,74
RTS0043121,28
RTS0043122,59
RTS0043123,42
RTS0043124,58
RTS0043125,51
RTS0043126,211
RTS0043127,110
RTS0043128,201
RTS0043129,125
RTS0043130,155
RTS0043131,95
RTS0043132,74
RTS0043133,75
RTS0043134,71
RTS0043135,77
RTS0043136,110
RTS0043137,92
RTS0043138,104
RTS0043139,89
RTS0043140,80
RTS0043141,59
RTS0043142,87
RTS0043143,76
RTS0043144,91
RTS0043145,82
RTS0043146,61
RTS0043147,97
RTS0043148,99
RTS0043149,97
RTS0043150,64
RTS0043151,76
RTS0043152,93
RTS0043153,96
RTS0043154,86
RTS0043155,97
RTS0043156,930
RTS0043157,1059
RTS0043159,991
RTS0043160,2330
RTS0043161,51
RTS0043162,71
RTS0043163,61
RTS0043164,58
RTS0043165,55
RTS0043167,73
RTS0043168,76
RTS0043169,83
RTS0043170,101
RTS0043171,321
RTS0043172,438
RTS0043173,308
RTS0043174,359
RTS0043175,367
RTS0043176,73
RTS0043177,88
RTS0043178,119
RTS0043179,110
RTS0043180,77
RTS0043181,57
RTS0043182,55
RTS0043183,58
RTS0043184,47
RTS0043185,40
RTS0043186,119
RTS0043187,66
RTS0043188,83
RTS0043189,105
RTS0043190,90
RTS0043191,43
RTS0043192,52
RTS0043193,43
RTS0043194,48
RTS0043195,47
RTS0043196,61
RTS0043197,73
RTS0043198,61
RTS0043199,66
RTS0043200,66
RTS0043201,177
RTS0043202,202
RTS0043203,169
RTS0043204,224
RTS0043205,260
RTS0043206,141
RTS0043207,69
RTS0043208,130
RTS0043209,60
RTS0043210,74
RTS0043211,71
RTS0043212,78
RTS0043213,67
RTS0043214,61
RTS0043215,81
RTS0043216,134
RTS0043217,81
RTS0043218,88
RTS0043219,113
RTS0043220,110
RTS0043221,56
RTS0043222,69
RTS0043223,68
RTS0043224,46
RTS0043225,65
RTS0043226,66
RTS0043227,55
RTS0043228,75
RTS0043229,62
RTS0043230,60
RTS0043231,205
RTS0043232,169
RTS0043233,242
RTS0043234,79
RTS0043235,123
RTS0043236,48
RTS0043237,47
RTS0043238,59
RTS0043239,52
RTS0043240,46
RTS0043241,56
RTS0043242,52
RTS0043243,78
RTS0043244,58
RTS0043245,52
RTS0043246,80
RTS0043247,137
RTS0043248,75
RTS0043249,87
RTS0043250,93
RTS0043251,57
RTS0043252,62
RTS0043253,73
RTS0043254,60
RTS0043255,56
RTS0043256,55
RTS0043257,51
RTS0043258,54
RTS0043259,54
RTS0043260,60
RTS0043261,82
RTS0043262,81
RTS0043263,56
RTS0043264,60
RTS0043265,65
RTS0043266,86
RTS0043267,142
RTS0043268,99
RTS0043269,130
RTS0043270,182
RTS0043271,175
RTS0043272,156
RTS0043273,137
RTS0043274,175
RTS0043275,153
RTS0043276,58
RTS0043277,68
RTS0043278,82
RTS0043279,69
RTS0043280,59
RTS0043281,92
RTS0043282,91
RTS0043283,115
RTS0043284,124
RTS0043285,91
RTS0043286,108
RTS0043287,107
RTS0043288,92
RTS0043289,117
RTS0043290,51
RTS0043291,127
RTS0043292,136
RTS0043293,89
RTS0043294,116
RTS0043295,122
RTS0043296,72
RTS0043297,48
RTS0043299,58
RTS0043300,85
RTS0043301,52
RTS0043302,48
RTS0043303,45
RTS0043304,37
RTS0043305,44
RTS0043306,69
RTS0043307,71
RTS0043308,56
RTS0043309,68
RTS0043310,59
RTS0043311,177
RTS0043312,177
RTS0043313,271
RTS0043314,165
RTS0043315,100
RTS0043316,61
RTS0043317,38
RTS0043318,52
RTS0043319,42
RTS0043320,66
RTS0043321,100
RTS0043322,139
RTS0043323,111
RTS0043324,115
RTS0043325,111
RTS0043326,48
RTS0043327,63
RTS0043328,55
RTS0043329,71
RTS0043330,77
RTS0043331,45
RTS0043332,54
RTS0043333,37
RTS0043334,42
RTS0043335,37
RTS0043336,65
RTS0043337,73
RTS0043338,49
RTS0043339,54
RTS0043340,39
RTS0043341,46
RTS0043342,56
RTS0043343,44
RTS0043344,45
RTS0043345,35
RTS0043346,66
RTS0043347,89
RTS0043348,61
RTS0043349,59
RTS0043350,52
RTS0043351,129
RTS0043352,140
RTS0043353,134
RTS0043354,106
RTS0043355,114
RTS0043356,171
RTS0043357,107
RTS0043358,166
RTS0043359,178
RTS0043360,157
RTS0043361,129
RTS0043362,117
RTS0043363,96
RTS0043364,132
RTS0043365,88
RTS0043366,42
RTS0043367,38
RTS0043368,37
RTS0043369,34
RTS0043370,38
RTS0043371,192
RTS0043372,128
RTS0043373,140
RTS0043374,127
RTS0043375,131
RTS0043376,125
RTS0043377,257
RTS0043378,116
RTS0043379,147
RTS0043380,145
RTS0043381,52
RTS0043382,56
RTS0043383,60
RTS0043384,45
RTS0043385,48
RTS0043386,72
RTS0043387,141
RTS0043388,88
RTS0043389,150
RTS0043390,92
RTS0043391,63
RTS0043392,69
RTS0043393,72
RTS0043394,70
RTS0043395,62
RTS0043396,269
RTS0043397,250
RTS0043398,222
RTS0043399,247
RTS0043400,81
RTS0043401,48
RTS0043402,39
RTS0043403,45
RTS0043404,57
RTS0043405,34
RTS0043406,36
RTS0043407,39
RTS0043408,36
RTS0043409,38
RTS0043410,55
RTS0043411,51
RTS0043412,44
RTS0043413,41
RTS0043414,62
RTS0043415,50
RTS0043416,61
RTS0043417,55
RTS0043418,55
RTS0043419,57
RTS0043420,57
RTS0043421,83
RTS0043422,53
RTS0043423,74
RTS0043424,64
RTS0043425,79
RTS0043426,114
RTS0043427,84
RTS0043428,93
RTS0043429,127
RTS0043430,61
RTS0043431,140
RTS0043432,105
RTS0043433,82
RTS0043434,162
RTS0043435,154
RTS0043436,184
RTS0043437,100
RTS0043438,170
RTS0043439,95
RTS0043440,195
RTS0043441,274
RTS0043442,161
RTS0043443,209
RTS0043444,217
RTS0043445,194
RTS0043446,56
RTS0043447,56
RTS0043448,62
RTS0043449,45
RTS0043450,65
RTS0043451,45
RTS0043452,94
RTS0043453,77
RTS0043454,64
RTS0043455,54
RTS0043456,63
RTS0043457,60
RTS0043458,44
RTS0043459,50
RTS0043460,53
RTS0043461,52
RTS0043462,61
RTS0043463,66
RTS0043464,78
RTS0043465,82
RTS0043466,283
RTS0043467,216
RTS0043468,258
RTS0043469,159
RTS0043470,272
RTS0043471,52
RTS0043472,55
RTS0043473,38
RTS0043474,74
RTS0043475,44
RTS0043476,63
RTS0043477,72
RTS0043478,57
RTS0043479,72
RTS0043480,40
RTS0043481,105
RTS0043482,125
RTS0043483,151
RTS0043484,94
RTS0043485,105
RTS0043486,172
RTS0043487,116
RTS0043488,144
RTS0043489,160
RTS0043490,123
RTS0043491,182
RTS0043492,150
RTS0043493,164
RTS0043494,245
RTS0043495,264
RTS0043496,53
RTS0043497,44
RTS0043498,54
RTS0043499,57
RTS0043500,43
RTS0043501,38
RTS0043502,50
RTS0043503,38
RTS0043504,63
RTS0043505,48
RTS0043506,49
RTS0043507,57
RTS0043508,48
RTS0043509,58
RTS0043510,53
RTS0043511,46
RTS0043512,44
RTS0043513,43
RTS0043514,47
RTS0043515,59
RTS0043516,68
RTS0043517,63
RTS0043518,107
RTS0043519,72
RTS0043520,107
RTS0043521,36
RTS0043522,46
RTS0043523,83
RTS0043524,53
RTS0043525,56
RTS0043526,87
RTS0043527,74
RTS0043528,53
RTS0043529,48
RTS0043530,56
RTS0043531,57
RTS0043532,33
RTS0043533,70
RTS0043534,53
RTS0043535,51
RTS0043536,76
RTS0043537,87
RTS0043538,90
RTS0043539,89
RTS0043540,68
RTS0043541,126
RTS0043542,125
RTS0043543,130
RTS0043544,168
RTS0043545,88
RTS0043546,89
RTS0043547,85
RTS0043548,75
RTS0043549,80
RTS0043550,75
RTS0043551,82
RTS0043552,76
RTS0043553,80
RTS0043554,53
RTS0043555,53
RTS0043556,56
RTS0043557,42
RTS0043558,54
RTS0043559,41
RTS0043560,44
RTS0043561,87
RTS0043562,49
RTS0043563,76
RTS0043564,62
RTS0043565,69
RTS0043566,117
RTS0043567,84
RTS0043568,112
RTS0043569,113
RTS0043570,123
RTS0043571,49
RTS0043572,71
RTS0043573,72
RTS0043574,69
RTS0043575,58
RTS0043576,137
RTS0043577,118
RTS0043578,41
RTS0043579,133
RTS0043580,109
RTS0043581,80
RTS0043582,81
RTS0043583,56
RTS0043584,78
RTS0043585,70
RTS0043586,50
RTS0043587,59
RTS0043588,43
RTS0043589,46
RTS0043590,51
RTS0043591,63
RTS0043592,67
RTS0043593,97
RTS0043594,89
RTS0043595,63
RTS0043596,61
RTS0043597,54
RTS0043598,83
RTS0043599,68
RTS0043600,55
RTS0043601,56
RTS0043602,66
RTS0043603,82
RTS0043604,65
RTS0043605,46
RTS0043606,99
RTS0043607,65
RTS0043608,94
RTS0043609,78
RTS0043610,79
RTS0043611,89
RTS0043612,83
RTS0043613,65
RTS0043614,90
RTS0043615,113
RTS0043616,63
RTS0043617,45
RTS0043618,65
RTS0043619,41
RTS0043620,43
RTS0043621,94
RTS0043622,91
RTS0043623,97
RTS0043624,134
RTS0043625,83
RTS0043626,86
RTS0043627,56
RTS0043628,92
RTS0043629,73
RTS0043630,77
RTS0043631,54
RTS0043632,78
RTS0043633,56
RTS0043634,78
RTS0043635,71
RTS0043636,31
RTS0043637,40
RTS0043638,44
RTS0043639,37
RTS0043640,54
RTS0043641,537
RTS0043642,493
RTS0043643,656
RTS0043644,424
RTS0043645,476
RTS0043646,135
RTS0043647,127
RTS0043648,109
RTS0043649,115
RTS0043650,167
RTS0043651,46
RTS0043652,65
RTS0043653,44
RTS0043654,50
RTS0043655,42
RTS0043656,49
RTS0043657,52
RTS0043658,80
RTS0043659,51
RTS0043660,48
RTS0043661,70
RTS0043663,35
RTS0043664,37
RTS0043665,50
RTS0043666,74
RTS0043667,57
RTS0043668,65
RTS0043669,70
RTS0043670,43
RTS0043671,46
RTS0043672,58
RTS0043673,58
RTS0043674,66
RTS0043675,46
RTS0043676,37
RTS0043677,52
RTS0043678,42
RTS0043679,56
RTS0043680,24
RTS0043681,76
RTS0043682,85
RTS0043683,89
RTS0043684,91
RTS0043685,99
RTS0043686,103
RTS0043687,64
RTS0043688,58
RTS0043689,61
RTS0043690,74
RTS0043691,54
RTS0043692,63
RTS0043693,61
RTS0043694,59
RTS0043695,98
RTS0043696,86
RTS0043697,86
RTS0043698,102
RTS0043699,125
RTS0043700,107
RTS0043701,64
RTS0043702,93
RTS0043703,83
RTS0043704,91
RTS0043705,74
RTS0043706,92
RTS0043707,78
RTS0043708,49
RTS0043709,62
RTS0043710,97
RTS0043711,50
RTS0043712,40
RTS0043713,41
RTS0043714,32
RTS0043715,33
RTS0043716,80
RTS0043717,53
RTS0043718,47
RTS0043719,54
RTS0043720,49
RTS0043721,73
RTS0043722,63
RTS0043723,60
RTS0043724,71
RTS0043725,69
RTS0043726,70
RTS0043727,55
RTS0043728,41
RTS0043729,69
RTS0043730,53
RTS0043731,61
RTS0043732,71
RTS0043733,84
RTS0043734,87
RTS0043735,64
RTS0043736,70
RTS0043737,113
RTS0043738,81
RTS0043739,99
RTS0043740,86
RTS0043741,111
RTS0043742,100
RTS0043743,67
RTS0043744,111
RTS0043745,61
RTS0043746,59
RTS0043747,81
RTS0043748,63
RTS0043749,66
RTS0043750,65
RTS0043751,98
RTS0043752,82
RTS0043753,82
RTS0043754,51
RTS0043755,116
RTS0043756,59
RTS0043757,43
RTS0043758,72
RTS0043759,63
RTS0043760,61
RTS0043761,163
RTS0043762,52
RTS0043763,50
RTS0043764,52
RTS0043765,45
RTS0043766,47
RTS0043767,51
RTS0043768,43
RTS0043769,55
RTS0043770,34
RTS0043771,40
RTS0043772,53
RTS0043773,51
RTS0043774,51
RTS0043775,65
RTS0043776,81
RTS0043777,90
RTS0043778,82
RTS0043779,116
RTS0043780,89
RTS0043781,113
RTS0043782,97
RTS0043783,82
RTS0043784,92
RTS0043785,82
RTS0043786,45
RTS0043787,41
RTS0043788,48
RTS0043789,49
RTS0043790,56
RTS0043791,53
RTS0043792,80
RTS0043793,48
RTS0043794,59
RTS0043795,43
RTS0043796,50
RTS0043797,57
RTS0043798,61
RTS0043799,38
RTS0043800,28
RTS0043801,50
RTS0043802,36
RTS0043803,41
RTS0043804,52
RTS0043805,46
RTS0043806,57
RTS0043807,48
RTS0043808,49
RTS0043809,55
RTS0043810,51
RTS0043811,109
RTS0043812,203
RTS0043813,104
RTS0043814,137
RTS0043815,185
RTS0043816,180
RTS0043817,93
RTS0043818,128
RTS0043819,122
RTS0043820,180
RTS0043821,61
RTS0043822,41
RTS0043823,40
RTS0043824,50
RTS0043825,38
RTS0043826,50
RTS0043827,59
RTS0043828,88
RTS0043829,63
RTS0043830,77
RTS0043831,97
RTS0043832,91
RTS0043833,94
RTS0043834,66
RTS0043835,82
RTS0043836,100
RTS0043837,93
RTS0043838,70
RTS0043839,67
RTS0043840,80
RTS0043841,55
RTS0043842,67
RTS0043843,77
RTS0043844,81
RTS0043845,66
RTS0043846,137
RTS0043847,113
RTS0043848,120
RTS0043849,95
RTS0043850,120
RTS0043851,54
RTS0043852,50
RTS0043853,42
RTS0043854,52
RTS0043856,49
RTS0043857,51
RTS0043858,50
RTS0043859,53
RTS0043860,52
RTS0043861,78
RTS0043862,124
RTS0043863,71
RTS0043864,69
RTS0043865,64
RTS0043866,61
RTS0043867,80
RTS0043868,88
RTS0043869,101
RTS0043870,70
RTS0043871,62
RTS0043872,72
RTS0043873,78
RTS0043874,64
RTS0043875,49
RTS0043876,37
RTS0043877,35
RTS0043878,44
RTS0043879,65
RTS0043880,47
RTS0043881,56
RTS0043882,55
RTS0043883,57
RTS0043884,35
RTS0043885,45
RTS0043886,98
RTS0043887,81
RTS0043888,99
RTS0043889,47
RTS0043890,122
RTS0043891,88
RTS0043892,67
RTS0043893,79
RTS0043894,64
RTS0043895,63
RTS0043896,59
RTS0043897,74
RTS0043898,77
RTS0043899,79
RTS0043900,106
RTS0043901,76
RTS0043902,89
RTS0043903,90
RTS0043904,111
RTS0043905,92
RTS0043906,43
RTS0043907,55
RTS0043908,30
RTS0043909,45
RTS0043910,80
RTS0043911,81
RTS0043912,118
RTS0043913,65
RTS0043914,76
RTS0043915,58
RTS0043916,64
RTS0043917,46
RTS0043918,55
RTS0043919,62
RTS0043920,104
RTS0043921,95
RTS0043922,82
RTS0043923,100
RTS0043924,133
RTS0043925,93
RTS0043926,75
RTS0043927,71
RTS0043928,75
RTS0043929,54
RTS0043930,57
RTS0043931,156
RTS0043932,168
RTS0043933,175
RTS0043934,153
RTS0043935,132
RTS0043936,40
RTS0043937,39
RTS0043938,53
RTS0043939,48
RTS0043940,43
RTS0043941,51
RTS0043942,56
RTS0043943,60
RTS0043944,48
RTS0043945,50
RTS0043946,47
RTS0043947,55
RTS0043948,51
RTS0043949,43
RTS0043950,52
RTS0043951,62
RTS0043952,70
RTS0043953,80
RTS0043954,52
RTS0043955,90
RTS0043956,81
RTS0043957,88
RTS0043958,133
RTS0043959,89
RTS0043960,103
RTS0043961,75
RTS0043962,93
RTS0043963,69
RTS0043964,79
RTS0043965,83
RTS0043966,194
RTS0043967,165
RTS0043968,152
RTS0043969,160
RTS0043970,214
RTS0043971,112
RTS0043972,125
RTS0043973,144
RTS0043974,144
RTS0043975,108
RTS0043976,184
RTS0043977,147
RTS0043978,204
RTS0043979,144
RTS0043980,183
RTS0043981,227
RTS0043982,274
RTS0043983,236
RTS0043984,76
RTS0043985,307
RTS0043986,67
RTS0043987,219
RTS0043988,125
RTS0043989,158
RTS0043990,159
RTS0043991,59
RTS0043992,50
RTS0043993,41
RTS0043994,78
RTS0043996,43
RTS0043997,43
RTS0043998,53
RTS0043999,52
RTS0044000,44
RTS0044001,52
RTS0044002,63
RTS0044003,89
RTS0044004,87
RTS0044005,79
RTS0044006,65
RTS0044007,64
RTS0044008,66
RTS0044009,69
RTS0044010,69
RTS0044011,151
RTS0044012,214
RTS0044013,184
RTS0044014,141
RTS0044015,199
RTS0044016,54
RTS0044017,55
RTS0044018,39
RTS0044019,50
RTS0044020,71
RTS0044021,44
RTS0044022,57
RTS0044023,59
RTS0044024,46
RTS0044025,60
RTS0044026,77
RTS0044027,131
RTS0044028,102
RTS0044029,134
RTS0044030,93
RTS0044031,76
RTS0044032,71
RTS0044033,57
RTS0044034,97
RTS0044035,74
RTS0044036,516
RTS0044037,382
RTS0044038,549
RTS0044039,264
RTS0044040,457
RTS0044041,198
RTS0044042,214
RTS0044043,212
RTS0044044,235
RTS0044045,187
RTS0044046,133
RTS0044047,96
RTS0044048,76
RTS0044049,86
RTS0044050,140
RTS0044051,48
RTS0044052,58
RTS0044053,38
RTS0044054,63
RTS0044055,63
RTS0044056,68
RTS0044057,61
RTS0044058,55
RTS0044059,86
RTS0044060,82
RTS0044061,87
RTS0044062,75
RTS0044063,57
RTS0044064,91
RTS0044065,56
RTS0044067,99
RTS0044068,96
RTS0044069,106
RTS0044070,77
RTS0044071,59
RTS0044072,58
RTS0044073,53
RTS0044074,51
RTS0044075,45
RTS0044076,42
RTS0044077,56
RTS0044078,44
RTS0044079,51
RTS0044080,51
RTS0044081,75
RTS0044082,46
RTS0044083,80
RTS0044084,55
RTS0044085,62
RTS0044086,48
RTS0044087,51
RTS0044088,52
RTS0044089,38
RTS0044090,65
RTS0044091,73
RTS0044092,65
RTS0044093,56
RTS0044094,62
RTS0044095,60
RTS0044096,54
RTS0044097,57
RTS0044098,41
RTS0044099,69
RTS0044100,78
RTS0044101,96
RTS0044102,80
RTS0044103,85
RTS0044104,64
RTS0044105,71
RTS0044106,257
RTS0044107,221
RTS0044108,198
RTS0044109,297
RTS0044110,351
RTS0044111,141
RTS0044112,98
RTS0044113,122
RTS0044114,62
RTS0044115,130
RTS0044116,71
RTS0044117,59
RTS0044118,63
RTS0044119,103
RTS0044120,64
RTS0044121,53
RTS0044122,64
RTS0044123,40
RTS0044124,46
RTS0044125,52
RTS0044126,60
RTS0044127,54
RTS0044128,71
RTS0044129,68
RTS0044130,69
RTS0044131,149
RTS0044132,107
RTS0044133,94
RTS0044134,96
RTS0044135,102
RTS0044136,50
RTS0044137,51
RTS0044138,57
RTS0044139,53
RTS0044140,57
RTS0044141,60
RTS0044142,81
RTS0044143,92
RTS0044144,76
RTS0044145,68
RTS0044146,83
RTS0044147,62
RTS0044148,77
RTS0044149,76
RTS0044150,78
RTS0044151,104
RTS0044152,107
RTS0044153,103
RTS0044154,63
RTS0044155,142
RTS0044156,262
RTS0044157,209
RTS0044158,429
RTS0044159,276
RTS0044160,232
RTS0044161,105
RTS0044162,180
RTS0044163,167
RTS0044164,158
RTS0044165,80
RTS0044166,108
RTS0044167,80
RTS0044168,71
RTS0044169,122
RTS0044170,110
RTS0044171,76
RTS0044172,88
RTS0044173,70
RTS0044174,91
RTS0044175,91
RTS0044176,110
RTS0044177,104
RTS0044178,131
RTS0044180,77
RTS0044181,93
RTS0044182,79
RTS0044183,53
RTS0044184,80
RTS0044185,72
RTS0044186,67
RTS0044187,79
RTS0044188,50
RTS0044189,59
RTS0044190,70
RTS0044191,80
RTS0044192,101
RTS0044193,68
RTS0044194,91
RTS0044195,136
RTS0044196,182
RTS0044197,92
RTS0044198,221
RTS0044199,209
RTS0044200,94
RTS0044206,61
RTS0044207,51
RTS0044208,41
RTS0044209,40
RTS0044210,52
RTS0044211,116
RTS0044212,74
RTS0044213,102
RTS0044214,92
RTS0044215,92
RTS0044216,94
RTS0044217,93
RTS0044218,108
RTS0044219,86
RTS0044220,82
RTS0044221,46
RTS0044222,46
RTS0044223,71
RTS0044224,64
RTS0044225,27
RTS0044226,58
RTS0044227,57
RTS0044228,63
RTS0044229,48
RTS0044230,59
RTS0044231,31
RTS0044232,49
RTS0044233,57
RTS0044234,37
RTS0044235,44
RTS0044236,88
RTS0044237,99
RTS0044238,98
RTS0044239,42
RTS0044240,66
RTS0044241,71
RTS0044242,86
RTS0044243,90
RTS0044244,70
RTS0044245,62
RTS0044246,163
RTS0044247,153
RTS0044248,161
RTS0044249,134
RTS0044250,112
RTS0044251,111
RTS0044252,95
RTS0044253,75
RTS0044254,54
RTS0044255,92
RTS0044256,92
RTS0044257,98
RTS0044258,102
RTS0044259,107
RTS0044260,75
RTS0044261,269
RTS0044262,141
RTS0044263,126
RTS0044264,119
RTS0044265,106
RTS0044266,74
RTS0044267,46
RTS0044268,81
RTS0044269,62
RTS0044270,74
RTS0044271,82
RTS0044272,90
RTS0044273,95
RTS0044274,85
RTS0044275,85
RTS0044276,51
RTS0044277,58
RTS0044278,53
RTS0044279,56
RTS0044280,63
RTS0044281,96
RTS0044282,57
RTS0044283,89
RTS0044284,87
RTS0044285,82
RTS0044286,50
RTS0044287,58
RTS0044288,44
RTS0044289,49
RTS0044290,59
RTS0044291,76
RTS0044292,99
RTS0044293,63
RTS0044294,69
RTS0044295,77
RTS0044296,57
RTS0044297,86
RTS0044298,84
RTS0044299,99
RTS0044300,93
RTS0044301,89
RTS0044302,89
RTS0044303,82
RTS0044304,76
RTS0044305,60
RTS0044306,137
RTS0044307,98
RTS0044308,140
RTS0044309,153
RTS0044310,177
RTS0044311,48
RTS0044312,54
RTS0044313,41
RTS0044314,60
RTS0044315,63
RTS0044316,83
RTS0044317,110
RTS0044318,103
RTS0044319,85
RTS0044320,33
RTS0044321,54
RTS0044322,56
RTS0044323,67
RTS0044324,43
RTS0044325,49
RTS0044326,77
RTS0044327,91
RTS0044328,44
RTS0044329,96
RTS0044330,44
RTS0044331,441
RTS0044332,348
RTS0044333,479
RTS0044334,454
RTS0044335,423
RTS0044336,31
RTS0044337,40
RTS0044338,49
RTS0044339,47
RTS0044340,40
RTS0044341,42
RTS0044342,47
RTS0044343,53
RTS0044344,33
RTS0044345,44
RTS0044346,334
RTS0044347,414
RTS0044348,360
RTS0044349,479
RTS0044350,351
RTS0044351,199
RTS0044352,114
RTS0044353,262
RTS0044354,139
RTS0044355,224
RTS0044356,43
RTS0044357,69
RTS0044358,50
RTS0044359,69
RTS0044360,50
RTS0044361,109
RTS0044362,150
RTS0044363,93
RTS0044364,117
RTS0044365,67
RTS0044366,274
RTS0044367,265
RTS0044368,361
RTS0044369,315
RTS0044370,227
RTS0044371,47
RTS0044372,51
RTS0044373,48
RTS0044374,49
RTS0044375,57
RTS0044376,45
RTS0044377,46
RTS0044378,51
RTS0044379,57
RTS0044380,51
RTS0044381,80
RTS0044382,71
RTS0044383,106
RTS0044384,76
RTS0044385,90
RTS0044386,136
RTS0044387,139
RTS0044388,134
RTS0044389,95
RTS0044390,99
RTS0044391,192
RTS0044392,219
RTS0044393,202
RTS0044394,182
RTS0044395,161
RTS0044396,59
RTS0044397,40
RTS0044399,67
RTS0044400,52
RTS0044401,56
RTS0044402,71
RTS0044403,74
RTS0044404,63
RTS0044405,55
RTS0044406,54
RTS0044407,63
RTS0044408,66
RTS0044409,70
RTS0044410,59
RTS0044411,59
RTS0044412,37
RTS0044413,44
RTS0044414,55
RTS0044415,55
RTS0044416,224
RTS0044417,192
RTS0044418,146
RTS0044419,148
RTS0044420,215
RTS0044421,43
RTS0044422,46
RTS0044423,45
RTS0044424,33
RTS0044425,43
RTS0044426,52
RTS0044427,60
RTS0044428,47
RTS0044429,51
RTS0044430,42
RTS0044431,75
RTS0044432,95
RTS0044433,77
RTS0044434,91
RTS0044435,102
RTS0044436,93
RTS0044437,92
RTS0044438,83
RTS0044439,128
RTS0044440,104
RTS0044441,107
RTS0044442,128
RTS0044443,178
RTS0044444,99
RTS0044445,112
RTS0044446,73
RTS0044447,80
RTS0044448,65
RTS0044449,72
RTS0044450,54
RTS0044451,68
RTS0044452,72
RTS0044453,44
RTS0044454,72
RTS0044455,54
RTS0044456,77
RTS0044457,112
RTS0044458,62
RTS0044459,58
RTS0044460,108
RTS0044461,127
RTS0044462,79
RTS0044463,93
RTS0044464,95
RTS0044465,115
RTS0044466,61
RTS0044467,67
RTS0044468,56
RTS0044469,56
RTS0044470,64
RTS0044471,87
RTS0044472,125
RTS0044473,73
RTS0044474,81
RTS0044475,88
RTS0044476,87
RTS0044477,97
RTS0044478,55
RTS0044479,66
RTS0044480,94
RTS0044481,152
RTS0044482,135
RTS0044483,102
RTS0044484,110
RTS0044485,104
RTS0044486,81
RTS0044487,65
RTS0044488,68
RTS0044489,52
RTS0044490,54
RTS0044491,61
RTS0044492,58
RTS0044493,60
RTS0044494,68
RTS0044495,62
RTS0044496,184
RTS0044497,163
RTS0044498,154
RTS0044499,224
RTS0044500,197
RTS0044501,109
RTS0044502,96
RTS0044503,128
RTS0044504,138
RTS0044505,90
RTS0044506,84
RTS0044507,52
RTS0044508,78
RTS0044509,87
RTS0044510,62
RTS0044511,90
RTS0044512,94
RTS0044513,114
RTS0044514,83
RTS0044515,99
RTS0044516,83
RTS0044517,92
RTS0044518,86
RTS0044519,80
RTS0044520,78
RTS0044521,77
RTS0044522,76
RTS0044523,89
RTS0044524,48
RTS0044525,61
RTS0044526,64
RTS0044527,74
RTS0044528,67
RTS0044529,107
RTS0044530,69
RTS0044531,128
RTS0044532,94
RTS0044533,119
RTS0044534,100
RTS0044535,143
RTS0044536,63
RTS0044537,50
RTS0044538,71
RTS0044539,66
RTS0044540,51
RTS0044541,111
RTS0044542,72
RTS0044543,78
RTS0044544,67
RTS0044545,70
RTS0044546,176
RTS0044547,199
RTS0044548,186
RTS0044549,202
RTS0044550,220
RTS0044551,100
RTS0044552,125
RTS0044553,114
RTS0044554,88
RTS0044555,124
RTS0044556,50
RTS0044557,44
RTS0044558,36
RTS0044559,45
RTS0044560,54
RTS0044561,59
RTS0044562,76
RTS0044563,104
RTS0044564,106
RTS0044565,84
RTS0044566,48
RTS0044567,52
RTS0044568,53
RTS0044569,45
RTS0044570,43
RTS0044571,53
RTS0044572,40
RTS0044573,53
RTS0044574,66
RTS0044575,66
RTS0044576,35
RTS0044577,46
RTS0044578,72
RTS0044579,46
RTS0044580,35
RTS0044581,58
RTS0044582,41
RTS0044583,67
RTS0044584,74
RTS0044585,39
RTS0044586,34
RTS0044587,34
RTS0044588,32
RTS0044589,35
RTS0044590,50
RTS0044591,99
RTS0044592,52
RTS0044593,51
RTS0044594,63
RTS0044595,37
RTS0044596,88
RTS0044597,100
RTS0044598,86
RTS0044599,98
RTS0044600,63
RTS0044601,78
RTS0044602,58
RTS0044603,61
RTS0044604,113
RTS0044605,69
RTS0044606,37
RTS0044607,63
RTS0044608,51
RTS0044609,37
RTS0044610,61
RTS0044611,55
RTS0044612,48
RTS0044613,34
RTS0044614,54
RTS0044615,45
RTS0044616,38
RTS0044617,33
RTS0044618,36
RTS0044619,33
RTS0044620,63
RTS0044621,131
RTS0044622,133
RTS0044623,151
RTS0044624,149
RTS0044625,101
RTS0044626,53
RTS0044627,49
RTS0044628,36
RTS0044629,50
RTS0044630,49
RTS0044631,50
RTS0044632,65
RTS0044633,60
RTS0044634,71
RTS0044635,61
RTS0044636,60
RTS0044637,63
RTS0044638,63
RTS0044639,79
RTS0044640,58
RTS0044641,80
RTS0044642,60
RTS0044643,64
RTS0044644,111
RTS0044645,94
RTS0044646,38
RTS0044647,40
RTS0044648,30
RTS0044649,53
RTS0044650,48
RTS0044651,96
RTS0044652,132
RTS0044653,122
RTS0044654,122
RTS0044655,127
RTS0044656,432
RTS0044657,376
RTS0044658,721
RTS0044659,486
RTS0044660,432
RTS0044661,133
RTS0044662,155
RTS0044663,141
RTS0044664,190
RTS0044665,142
RTS0044666,51
RTS0044667,66
RTS0044668,80
RTS0044669,91
RTS0044670,99
RTS0044671,95
RTS0044672,62
RTS0044673,83
RTS0044674,124
RTS0044675,137
RTS0044676,143
RTS0044677,134
RTS0044678,195
RTS0044679,222
RTS0044680,159
RTS0044681,41
RTS0044682,56
RTS0044683,48
RTS0044684,44
RTS0044685,49
RTS0044686,131
RTS0044687,196
RTS0044688,171
RTS0044689,223
RTS0044690,274
RTS0044691,147
RTS0044692,195
RTS0044693,192
RTS0044694,239
RTS0044695,114
RTS0044696,117
RTS0044697,127
RTS0044698,93
RTS0044699,101
RTS0044700,120
RTS0044701,225
RTS0044702,134
RTS0044703,152
RTS0044704,155
RTS0044705,124
RTS0044706,32
RTS0044707,56
RTS0044708,47
RTS0044709,60
RTS0044710,64
RTS0044711,68
RTS0044712,87
RTS0044714,81
RTS0044715,96
RTS0044716,275
RTS0044717,164
RTS0044718,261
RTS0044719,88
RTS0044720,393
RTS0044721,40
RTS0044722,46
RTS0044723,38
RTS0044724,49
RTS0044725,41
RTS0044726,94
RTS0044727,124
RTS0044728,90
RTS0044729,110
RTS0044730,161
RTS0044731,103
RTS0044732,101
RTS0044733,75
RTS0044734,60
RTS0044735,106
RTS0044736,144
RTS0044737,113
RTS0044738,95
RTS0044739,104
RTS0044740,46
RTS0044741,55
RTS0044742,48
RTS0044743,54
RTS0044744,68
RTS0044745,44
RTS0044746,46
RTS0044747,47
RTS0044748,39
RTS0044749,42
RTS0044750,52
RTS0044751,86
RTS0044752,84
RTS0044753,73
RTS0044754,57
RTS0044755,93
RTS0044756,124
RTS0044757,105
RTS0044758,152
RTS0044759,123
RTS0044760,91
RTS0044761,108
RTS0044762,88
RTS0044763,79
RTS0044764,57
RTS0044765,49
RTS0044766,62
RTS0044767,64
RTS0044768,99
RTS0044769,58
RTS0044770,66
RTS0044771,52
RTS0044772,48
RTS0044773,51
RTS0044774,55
RTS0044775,59
RTS0044776,104
RTS0044777,134
RTS0044778,94
RTS0044779,96
RTS0044780,137
RTS0044781,242
RTS0044782,238
RTS0044783,260
RTS0044784,230
RTS0044785,188
RTS0044786,156
RTS0044787,171
RTS0044788,159
RTS0044789,175
RTS0044790,86
RTS0044791,432
RTS0044792,470
RTS0044793,111
RTS0044794,120
RTS0044795,112
RTS0044796,96
RTS0044797,126
RTS0044798,102
RTS0044799,115
RTS0044800,73
RTS0044801,54
RTS0044802,55
RTS0044803,62
RTS0044804,80
RTS0044805,65
RTS0044806,83
RTS0044807,86
RTS0044808,76
RTS0044809,71
RTS0044810,87
RTS0044811,94
RTS0044812,135
RTS0044813,173
RTS0044814,187
RTS0044815,155
RTS0044816,66
RTS0044817,65
RTS0044818,81
RTS0044819,64
RTS0044820,85
RTS0044821,101
RTS0044822,80
RTS0044823,70
RTS0044824,57
RTS0044825,93
RTS0044826,66
RTS0044827,73
RTS0044828,67
RTS0044829,69
RTS0044830,56
RTS0044831,63
RTS0044832,47
RTS0044833,84
RTS0044834,72
RTS0044835,56
RTS0044836,75
RTS0044837,71
RTS0044838,94
RTS0044839,57
RTS0044840,62
RTS0044841,38
RTS0044842,41
RTS0044843,44
RTS0044844,41
RTS0044845,61
RTS0044846,43
RTS0044847,52
RTS0044848,72
RTS0044849,92
RTS0044850,43
RTS0044851,41
RTS0044852,52
RTS0044853,52
RTS0044854,40
RTS0044855,46
RTS0044856,49
RTS0044857,49
RTS0044858,49
RTS0044859,62
RTS0044860,56
RTS0044861,79
RTS0044862,67
RTS0044863,85
RTS0044864,52
RTS0044865,75
RTS0044866,91
RTS0044867,108
RTS0044868,112
RTS0044869,117
RTS0044870,129
RTS0044871,127
RTS0044872,108
RTS0044873,128
RTS0044874,106
RTS0044875,169
RTS0044876,74
RTS0044877,168
RTS0044878,126
RTS0044879,116
RTS0044880,157
RTS0044881,51
RTS0044882,52
RTS0044883,57
RTS0044884,60
RTS0044885,52
RTS0044886,75
RTS0044887,43
RTS0044888,55
RTS0044889,40
RTS0044890,49
RTS0044891,113
RTS0044892,112
RTS0044893,74
RTS0044894,69
RTS0044895,112
RTS0044896,329
RTS0044897,252
RTS0044898,240
RTS0044899,253
RTS0044900,226
RTS0044901,95
RTS0044902,90
RTS0044903,137
RTS0044904,83
RTS0044905,131
RTS0044906,250
RTS0044907,192
RTS0044908,204
RTS0044909,258
RTS0044910,172
RTS0044911,57
RTS0044912,63
RTS0044913,59
RTS0044914,77
RTS0044915,58
RTS0044916,77
RTS0044917,67
RTS0044918,104
RTS0044919,67
RTS0044920,90
RTS0044921,92
RTS0044922,92
RTS0044923,83
RTS0044924,66
RTS0044925,91
RTS0044926,77
RTS0044927,77
RTS0044928,45
RTS0044929,42
RTS0044930,81
RTS0044931,62
RTS0044932,84
RTS0044933,76
RTS0044934,52
RTS0044935,70
RTS0044936,93
RTS0044937,55
RTS0044938,71
RTS0044939,77
RTS0044940,77
RTS0044941,61
RTS0044942,58
RTS0044943,58
RTS0044944,68
RTS0044945,59
RTS0044946,68
RTS0044947,63
RTS0044948,67
RTS0044949,61
RTS0044950,65
RTS0044951,26
RTS0044952,45
RTS0044953,36
RTS0044954,60
RTS0044955,36
RTS0044956,118
RTS0044957,125
RTS0044958,93
RTS0044959,89
RTS0044960,125
RTS0044961,62
RTS0044962,57
RTS0044963,68
RTS0044964,58
RTS0044965,77
RTS0044966,40
RTS0044967,77
RTS0044968,100
RTS0044969,56
RTS0044970,70
RTS0044971,62
RTS0044972,70
RTS0044973,45
RTS0044974,45
RTS0044975,58
RTS0044976,49
RTS0044977,47
RTS0044978,35
RTS0044979,56
RTS0044980,56
RTS0044981,46
RTS0044982,57
RTS0044983,41
RTS0044984,56
RTS0044985,69
RTS0044986,34
RTS0044987,41
RTS0044988,50
RTS0044989,48
RTS0044990,72
RTS0044991,44
RTS0044992,41
RTS0044993,46
RTS0044994,64
RTS0044995,59
RTS0044996,27
RTS0044997,45
RTS0044998,40
RTS0044999,39
RTS0045000,48
RTS0045001,70
RTS0045002,67
RTS0045003,84
RTS0045004,56
RTS0045005,81
RTS0045006,156
RTS0045007,188
RTS0045008,249
RTS0045009,165
RTS0045010,127
RTS0045011,105
RTS0045012,73
RTS0045013,55
RTS0045014,109
RTS0045015,117
RTS0045016,149
RTS0045017,161
RTS0045018,158
RTS0045019,167
RTS0045020,139
RTS0045021,49
RTS0045022,41
RTS0045023,71
RTS0045024,47
RTS0045025,64
RTS0045026,108
RTS0045027,89
RTS0045028,103
RTS0045029,92
RTS0045030,125
RTS0045031,27
RTS0045032,46
RTS0045033,57
RTS0045034,37
RTS0045035,45
RTS0045036,56
RTS0045038,73
RTS0045039,52
RTS0045040,67
RTS0045041,80
RTS0045042,72
RTS0045043,62
RTS0045044,85
RTS0045045,107
RTS0045046,39
RTS0045047,52
RTS0045048,40
RTS0045049,46
RTS0045050,65
RTS0045051,48
RTS0045052,57
RTS0045053,53
RTS0045054,41
RTS0045055,47
RTS0045056,97
RTS0045057,149
RTS0045058,55
RTS0045059,89
RTS0045060,162
RTS0045061,53
RTS0045063,47
RTS0045064,44
RTS0045065,72
RTS0045066,137
RTS0045067,243
RTS0045068,285
RTS0045069,180
RTS0045070,251
RTS0045071,96
RTS0045072,80
RTS0045073,84
RTS0045074,88
RTS0045075,77
RTS0045076,69
RTS0045077,38
RTS0045078,37
RTS0045079,43
RTS0045080,47
RTS0045081,99
RTS0045082,137
RTS0045083,140
RTS0045084,132
RTS0045085,92
RTS0045086,38
RTS0045087,32
RTS0045088,40
RTS0045089,37
RTS0045090,53
RTS0045091,45
RTS0045092,60
RTS0045093,59
RTS0045094,51
RTS0045095,59
RTS0045096,53
RTS0045097,31
RTS0045098,38
RTS0045099,44
RTS0045100,49
RTS0045101,56
RTS0045102,59
RTS0045103,59
RTS0045104,45
RTS0045105,41
RTS0045106,59
RTS0045107,62
RTS0045108,60
RTS0045109,49
RTS0045110,50
RTS0045111,59
RTS0045112,45
RTS0045113,74
RTS0045114,61
RTS0045115,56
RTS0045116,42
RTS0045117,64
RTS0045118,56
RTS0045119,32
RTS0045120,48
RTS0045121,36
RTS0045122,55
RTS0045123,44
RTS0045124,43
RTS0045125,38
RTS0045126,94
RTS0045127,111
RTS0045128,109
RTS0045129,140
RTS0045130,102
RTS0045131,104
RTS0045132,82
RTS0045133,73
RTS0045134,136
RTS0045135,103
RTS0045136,93
RTS0045137,76
RTS0045138,81
RTS0045139,74
RTS0045140,68
RTS0045141,57
RTS0045142,79
RTS0045143,48
RTS0045144,57
RTS0045145,52
RTS0045146,38
RTS0045147,59
RTS0045148,47
RTS0045149,52
RTS0045150,36
RTS0045151,63
RTS0045152,105
RTS0045153,72
RTS0045154,77
RTS0045155,81
RTS0045156,53
RTS0045157,66
RTS0045158,48
RTS0045159,94
RTS0045160,90
RTS0045161,59
RTS0045162,56
RTS0045163,96
RTS0045164,98
RTS0045165,80
RTS0045166,76
RTS0045167,59
RTS0045168,77
RTS0045169,95
RTS0045170,83
RTS0045171,205
RTS0045172,200
RTS0045173,166
RTS0045174,162
RTS0045175,170
RTS0045176,58
RTS0045177,60
RTS0045178,58
RTS0045179,61
RTS0045180,83
RTS0045181,74
RTS0045182,110
RTS0045183,76
RTS0045184,78
RTS0045185,77
RTS0045186,95
RTS0045187,108
RTS0045188,76
RTS0045189,62
RTS0045190,103
RTS0045191,50
RTS0045192,58
RTS0045193,48
RTS0045194,57
RTS0045195,30
RTS0045196,63
RTS0045197,38
RTS0045198,86
RTS0045199,39
RTS0045200,44
RTS0045201,117
RTS0045202,110
RTS0045203,112
RTS0045204,112
RTS0045205,112
RTS0045206,44
RTS0045207,54
RTS0045208,54
RTS0045209,60
RTS0045210,47
RTS0045211,50
RTS0045212,42
RTS0045213,58
RTS0045214,62
RTS0045215,67
RTS0045216,177
RTS0045217,161
RTS0045218,217
RTS0045219,187
RTS0045220,137
RTS0045221,52
RTS0045222,49
RTS0045223,71
RTS0045224,51
RTS0045225,44
RTS0045226,1255
RTS0045227,859
RTS0045228,1549
RTS0045229,1029
RTS0045230,1004
RTS0045231,127
RTS0045232,161
RTS0045233,143
RTS0045234,121
RTS0045235,118
RTS0045236,300
RTS0045237,227
RTS0045238,164
RTS0045239,155
RTS0045240,327
RTS0045241,153
RTS0045242,146
RTS0045243,100
RTS0045244,141
RTS0045245,74
RTS0045246,75
RTS0045247,81
RTS0045248,52
RTS0045249,68
RTS0045250,80
RTS0045251,136
RTS0045252,74
RTS0045253,115
RTS0045254,56
RTS0045255,67
RTS0045256,58
RTS0045257,55
RTS0045258,55
RTS0045259,63
RTS0045260,55
RTS0045261,89
RTS0045262,118
RTS0045263,110
RTS0045264,109
RTS0045265,124
RTS0045266,102
RTS0045267,149
RTS0045268,230
RTS0045269,147
RTS0045270,143
RTS0045271,54
RTS0045272,43
RTS0045273,67
RTS0045274,56
RTS0045275,62
RTS0045276,59
RTS0045277,97
RTS0045278,108
RTS0045279,32
RTS0045280,73
RTS0045281,60
RTS0045282,61
RTS0045283,62
RTS0045284,39
RTS0045285,67
RTS0045286,66
RTS0045287,70
RTS0045288,56
RTS0045289,55
RTS0045290,64
RTS0045291,85
RTS0045292,165
RTS0045293,102
RTS0045294,100
RTS0045295,79
RTS0045296,69
RTS0045297,57
RTS0045298,80
RTS0045299,69
RTS0045300,72
RTS0045301,147
RTS0045302,111
RTS0045303,173
RTS0045304,85
RTS0045305,196
RTS0045306,58
RTS0045307,54
RTS0045308,56
RTS0045309,60
RTS0045310,73
RTS0045311,20
RTS0045312,28
RTS0045313,50
RTS0045314,43
RTS0045315,32
RTS0045316,55
RTS0045317,59
RTS0045318,38
RTS0045319,38
RTS0045320,51
RTS0045321,41
RTS0045322,55
RTS0045323,63
RTS0045324,51
RTS0045325,41
RTS0045326,48
RTS0045327,76
RTS0045328,52
RTS0045329,69
RTS0045330,44
RTS0045331,58
RTS0045332,53
RTS0045333,62
RTS0045334,67
RTS0045335,48
RTS0045336,62
RTS0045337,62
RTS0045338,53
RTS0045339,54
RTS0045340,57
RTS0045341,52
RTS0045342,51
RTS0045343,33
RTS0045344,52
RTS0045345,34
RTS0045346,42
RTS0045347,34
RTS0045348,45
RTS0045349,70
RTS0045350,49
RTS0045351,35
RTS0045352,34
RTS0045353,50
RTS0045354,55
RTS0045355,37
RTS0045356,45
RTS0045357,60
RTS0045358,52
RTS0045359,47
RTS0045360,56
RTS0045361,102
RTS0045362,76
RTS0045363,48
RTS0045364,81
RTS0045365,97
RTS0045366,97
RTS0045367,58
RTS0045368,57
RTS0045369,46
RTS0045370,50
RTS0045371,84
RTS0045372,131
RTS0045373,144
RTS0045374,171
RTS0045375,118
RTS0045376,73
RTS0045377,59
RTS0045378,82
RTS0045379,72
RTS0045380,56
RTS0045381,265
RTS0045382,247
RTS0045383,116
RTS0045384,169
RTS0045385,129
RTS0045386,141
RTS0045387,105
RTS0045388,148
RTS0045389,120
RTS0045390,110
RTS0045391,58
RTS0045392,46
RTS0045393,38
RTS0045394,35
RTS0045395,53
RTS0045396,64
RTS0045397,70
RTS0045398,50
RTS0045399,105
RTS0045400,76
RTS0045401,73
RTS0045402,73
RTS0045403,74
RTS0045404,78
RTS0045405,103
RTS0045406,106
RTS0045407,157
RTS0045408,88
RTS0045409,110
RTS0045410,122
RTS0045411,311
RTS0045412,280
RTS0045413,330
RTS0045414,257
RTS0045415,210
RTS0045416,54
RTS0045417,64
RTS0045418,45
RTS0045419,54
RTS0045420,63
RTS0045421,5865
RTS0045422,4628
RTS0045423,4859
RTS0045424,6468
RTS0045425,5108
RTS0045426,83
RTS0045427,67
RTS0045428,74
RTS0045429,75
RTS0045430,42
RTS0045431,82
RTS0045432,85
RTS0045433,73
RTS0045434,65
RTS0045435,55
RTS0045436,169
RTS0045437,155
RTS0045438,173
RTS0045439,179
RTS0045440,155
RTS0045441,144
RTS0045442,122
RTS0045443,129
RTS0045444,127
RTS0045445,103
RTS0045446,268
RTS0045447,299
RTS0045448,245
RTS0045449,199
RTS0045450,138
RTS0045451,165
RTS0045452,98
RTS0045453,125
RTS0045454,147
RTS0045455,148
RTS0045456,75
RTS0045457,86
RTS0045458,69
RTS0045459,36
RTS0045460,100
RTS0045461,44
RTS0045462,53
RTS0045463,35
RTS0045464,27
RTS0045465,32
RTS0045466,114
RTS0045467,110
RTS0045468,76
RTS0045469,128
RTS0045470,80
RTS0045471,70
RTS0045472,83
RTS0045473,47
RTS0045474,109
RTS0045475,123
RTS0045476,142
RTS0045477,138
RTS0045478,126
RTS0045479,155
RTS0045480,170
RTS0045481,80
RTS0045482,88
RTS0045483,79
RTS0045484,114
RTS0045485,117
RTS0045486,40
RTS0045487,60
RTS0045488,44
RTS0045489,64
RTS0045490,52
RTS0045491,488
RTS0045492,559
RTS0045493,455
RTS0045494,248
RTS0045495,297
RTS0045496,171
RTS0045497,214
RTS0045498,488
RTS0045499,438
RTS0045500,463
RTS0045501,372
RTS0045502,408
RTS0045503,329
RTS0045504,254
RTS0045505,298
RTS0045506,8598
RTS0045507,9349
RTS0045508,7076
RTS0045509,8463
RTS0045510,6867
RTS0045511,66
RTS0045512,63
RTS0045513,56
RTS0045514,67
RTS0045515,56
RTS0045516,49
RTS0045517,55
RTS0045518,84
RTS0045519,48
RTS0045520,61
RTS0045521,78
RTS0045522,69
RTS0045523,67
RTS0045524,77
RTS0045525,81
RTS0045526,138
RTS0045527,140
RTS0045528,127
RTS0045529,125
RTS0045530,146
RTS0045531,79
RTS0045532,74
RTS0045533,82
RTS0045534,65
RTS0045535,45
RTS0045536,313
RTS0045537,395
RTS0045538,254
RTS0045539,319
RTS0045540,321
RTS0045541,56
RTS0045542,44
RTS0045543,76
RTS0045544,44
RTS0045545,59
RTS0045546,89
RTS0045547,98
RTS0045548,107
RTS0045549,99
RTS0045550,65
RTS0045551,55
RTS0045552,57
RTS0045553,36
RTS0045554,61
RTS0045555,34
RTS0045556,573
RTS0045557,339
RTS0045558,459
RTS0045559,452
RTS0045560,316
RTS0045561,78
RTS0045562,68
RTS0045563,53
RTS0045564,71
RTS0045565,54
RTS0045566,53
RTS0045567,55
RTS0045568,56
RTS0045569,56
RTS0045570,56
RTS0045571,29
RTS0045572,56
RTS0045573,45
RTS0045574,32
RTS0045575,60
RTS0045576,44
RTS0045577,44
RTS0045578,33
RTS0045579,53
RTS0045580,56
RTS0045581,70
RTS0045582,70
RTS0045583,84
RTS0045584,101
RTS0045585,63
RTS0045586,71
RTS0045587,108
RTS0045588,124
RTS0045589,99
RTS0045590,107
RTS0045592,1455
RTS0045593,1535
RTS0045594,1536
RTS0045595,1759
RTS0045596,276
RTS0045597,366
RTS0045598,383
RTS0045599,320
RTS0045600,299
RTS0045601,66
RTS0045602,72
RTS0045603,43
RTS0045604,65
RTS0045606,109
RTS0045607,88
RTS0045608,63
RTS0045609,69
RTS0045610,123
RTS0045611,51
RTS0045612,68
RTS0045613,57
RTS0045614,104
RTS0045615,87
RTS0045616,32
RTS0045617,37
RTS0045618,34
RTS0045619,34
RTS0045620,32
RTS0045621,152
RTS0045622,256
RTS0045623,236
RTS0045624,135
RTS0045625,194
RTS0045626,17
RTS0045627,37
RTS0045628,50
RTS0045629,48
RTS0045630,56
RTS0045631,41
RTS0045632,41
RTS0045633,54
RTS0045634,39
RTS0045635,46
RTS0045636,61
RTS0045637,38
RTS0045638,40
RTS0045639,55
RTS0045640,32
RTS0045641,38
RTS0045642,41
RTS0045643,39
RTS0045644,44
RTS0045645,53
RTS0045646,62
RTS0045647,57
RTS0045648,57
RTS0045649,73
RTS0045650,75
RTS0045651,88
RTS0045652,109
RTS0045653,111
RTS0045654,128
RTS0045655,145
RTS0045656,79
RTS0045657,98
RTS0045658,131
RTS0045659,97
RTS0045660,106
RTS0045661,310
RTS0045662,241
RTS0045663,230
RTS0045664,243
RTS0045665,345
RTS0045666,44
RTS0045667,53
RTS0045668,53
RTS0045669,46
RTS0045670,54
RTS0045671,55
RTS0045672,65
RTS0045673,57
RTS0045674,45
RTS0045675,51
RTS0045676,823
RTS0045677,988
RTS0045678,1163
RTS0045679,899
RTS0045680,1189
RTS0045681,59
RTS0045682,65
RTS0045683,58
RTS0045684,57
RTS0045685,65
RTS0045687,42
RTS0045688,59
RTS0045689,42
RTS0045690,39
RTS0045691,47
RTS0045692,44
RTS0045693,40
RTS0045694,41
RTS0045695,46
RTS0045696,134
RTS0045697,80
RTS0045698,86
RTS0045699,82
RTS0045700,108
RTS0045701,79
RTS0045702,67
RTS0045703,56
RTS0045704,73
RTS0045705,72
RTS0045706,48
RTS0045707,64
RTS0045708,87
RTS0045709,71
RTS0045710,56
RTS0045711,52
RTS0045712,52
RTS0045713,71
RTS0045714,45
RTS0045715,40
RTS0045716,326
RTS0045717,170
RTS0045718,145
RTS0045719,167
RTS0045720,224
RTS0045721,171
RTS0045722,185
RTS0045723,171
RTS0045724,116
RTS0045725,110
RTS0045726,154
RTS0045727,200
RTS0045728,153
RTS0045729,152
RTS0045730,100
RTS0045731,133
RTS0045732,156
RTS0045733,101
RTS0045734,151
RTS0045735,154
RTS0045736,806
RTS0045737,1271
RTS0045738,1312
RTS0045739,1267
RTS0045740,840
RTS0045741,283
RTS0045742,181
RTS0045743,282
RTS0045744,326
RTS0045745,284
RTS0045746,364
RTS0045747,265
RTS0045748,365
RTS0045749,164
RTS0045750,187
RTS0045751,232
RTS0045752,135
RTS0045753,189
RTS0045754,226
RTS0045755,242
RTS0045756,296
RTS0045757,300
RTS0045758,281
RTS0045759,314
RTS0045760,287
RTS0045761,62
RTS0045762,45
RTS0045763,55
RTS0045764,42
RTS0045765,41
RTS0045766,64
RTS0045767,57
RTS0045768,77
RTS0045769,81
RTS0045770,69
RTS0045771,44
RTS0045772,71
RTS0045773,96
RTS0045774,63
RTS0045775,59
RTS0045776,59
RTS0045777,45
RTS0045778,55
RTS0045779,57
RTS0045780,62
RTS0045781,261
RTS0045782,330
RTS0045783,352
RTS0045784,334
RTS0045785,396
RTS0045786,72
RTS0045787,99
RTS0045788,128
RTS0045789,76
RTS0045790,98
RTS0045791,34
RTS0045792,58
RTS0045793,74
RTS0045794,48
RTS0045795,44
RTS0045796,56
RTS0045797,41
RTS0045798,50
RTS0045799,47
RTS0045800,56
RTS0045801,61
RTS0045802,56
RTS0045803,83
RTS0045804,48
RTS0045805,61
RTS0045806,217
RTS0045807,198
RTS0045808,170
RTS0045809,178
RTS0045810,90
RTS0045811,160
RTS0045812,196
RTS0045813,148
RTS0045814,206
RTS0045815,176
RTS0045816,114
RTS0045817,181
RTS0045818,120
RTS0045819,141
RTS0045820,125
RTS0045821,344
RTS0045822,269
RTS0045823,242
RTS0045824,326
RTS0045825,234
RTS0045826,353
RTS0045827,414
RTS0045828,170
RTS0045829,281
RTS0045830,282
RTS0045831,105
RTS0045832,159
RTS0045833,142
RTS0045834,98
RTS0045835,103
RTS0045836,432
RTS0045837,464
RTS0045838,371
RTS0045840,234
RTS0045841,343
RTS0045842,338
RTS0045843,191
RTS0045844,206
RTS0045845,293
RTS0045846,1903
RTS0045848,357
RTS0045849,2117
RTS0045851,60
RTS0045852,68
RTS0045853,64
RTS0045854,67
RTS0045855,61
RTS0045856,67
RTS0045857,73
RTS0045858,45
RTS0045859,110
RTS0045860,79
RTS0045861,177
RTS0045862,190
RTS0045863,325
RTS0045864,417
RTS0045865,512
RTS0045866,527
RTS0045867,46
RTS0045868,64
RTS0045869,37
RTS0045870,40
RTS0045871,27
RTS0045872,64
RTS0045873,52
RTS0045874,57
RTS0045875,59
RTS0045876,39
RTS0045877,53
RTS0045878,105
RTS0045879,183
RTS0045880,156
RTS0045881,148
RTS0045882,71
RTS0045883,62
RTS0045884,65
RTS0045885,11
RTS0045886,75
RTS0045887,113
RTS0045888,68
RTS0045889,35
RTS0045890,50
RTS0045891,48
RTS0045892,52
RTS0045893,72
RTS0045894,66
RTS0045895,69
RTS0045896,125
RTS0045897,104
RTS0045898,84
RTS0045899,139
RTS0045900,177
RTS0045901,77
RTS0045902,64
RTS0045903,62
RTS0045904,73
RTS0045905,91
RTS0045906,105
RTS0045907,89
RTS0045908,54
RTS0045909,45
RTS0045910,42
RTS0045911,60
RTS0045912,33
RTS0045913,36
RTS0045914,30
RTS0045915,49
RTS0045916,55
RTS0045917,35
RTS0045918,45
RTS0045919,47
RTS0045920,54
RTS0045921,54
RTS0045922,39
RTS0045923,40
RTS0045924,41
RTS0045925,58
RTS0045926,79
RTS0045927,58
RTS0045928,53
RTS0045929,78
RTS0045930,630
RTS0045931,544
RTS0045932,212
RTS0045933,42
RTS0045935,33
RTS0045939,66
RTS0045940,38
RTS0045941,43
RTS0045942,52
RTS0045943,56
RTS0045944,49
RTS0045945,75
RTS0045946,56
RTS0045947,64
RTS0045948,71
RTS0045949,59
RTS0045950,112
RTS0045951,83
RTS0045952,82
RTS0045953,104
RTS0045954,237
RTS0045955,79
RTS0045956,64
RTS0045957,44
RTS0045958,66
RTS0045959,53
RTS0045960,54
RTS0045961,56
RTS0045962,42
RTS0045963,39
RTS0045964,79
RTS0045965,52
RTS0045966,51
RTS0045967,45
RTS0045968,47
RTS0045969,93
RTS0045970,148
RTS0045971,130
RTS0045972,43
RTS0045973,40
RTS0045974,39
RTS0045975,44
RTS0045976,51
RTS0045977,33
RTS0045978,57
RTS0045979,153
RTS0045980,186
RTS0045981,170
RTS0045982,162
RTS0045983,106
RTS0045984,141
RTS0045985,65
RTS0045986,52
RTS0045987,86
RTS0045988,73
RTS0045989,45
RTS0045990,61
RTS0045991,183
RTS0045992,118
RTS0045993,169
RTS0045994,66
RTS0045995,74
RTS0045996,63
RTS0045997,93
RTS0045998,52
RTS0045999,41
RTS0046000,33
RTS0046001,49
RTS0046002,44
RTS0046003,30
RTS0046004,60
RTS0046005,200
RTS0046006,120
RTS0046007,175
RTS0046008,155
RTS0046009,140
RTS0046010,37
RTS0046011,32
RTS0046012,37
RTS0046013,66
RTS0046014,52
RTS0046015,53
RTS0046016,81
RTS0046017,50
RTS0046018,58
RTS0046019,57
RTS0046020,94
RTS0046021,109
RTS0046022,105
RTS0046023,91
RTS0046024,71
RTS0046025,56
RTS0046026,41
RTS0046027,55
RTS0046028,49
RTS0046029,51
RTS0046030,92
RTS0046031,102
RTS0046032,95
RTS0046033,85
RTS0046034,55
RTS0046035,41
RTS0046036,49
RTS0046037,43
RTS0046038,33
RTS0046039,46
RTS0046040,40
RTS0046041,53
RTS0046042,40
RTS0046043,47
RTS0046044,50
RTS0046045,60
RTS0046046,49
RTS0046047,40
RTS0046048,114
RTS0046049,179
RTS0046050,143
RTS0046051,227
RTS0046052,192
RTS0046053,232
RTS0046054,234
RTS0046055,205
RTS0046056,86
RTS0046057,63
RTS0046058,83
RTS0046059,100
RTS0046060,61
RTS0046061,145
RTS0046062,115
RTS0046063,138
RTS0046064,124
RTS0046065,132
RTS0046066,146
RTS0046067,119
RTS0046068,45
RTS0046069,58
RTS0046070,56
RTS0046071,56
RTS0046072,59
RTS0046073,56
RTS0046074,69
RTS0046075,51
RTS0046076,62
RTS0046077,62
RTS0046078,314
RTS0046079,482
RTS0046080,664
RTS0046081,470
RTS0046082,368
RTS0046083,164
RTS0046084,425
RTS0046085,100
RTS0046086,97
RTS0046087,58
RTS0046088,61
RTS0046089,50
RTS0046090,72
RTS0046091,48
RTS0046092,124
RTS0046093,123
RTS0046094,63
RTS0046095,42
RTS0046096,41
RTS0046097,38
RTS0046098,42
RTS0046099,57
RTS0046100,55
RTS0046101,51
RTS0046102,53
RTS0046103,62
RTS0046104,71
RTS0046105,65
RTS0046106,33
RTS0046107,43
RTS0046108,51
RTS0046109,36
RTS0046110,46
RTS0046111,53
RTS0046112,186
RTS0046113,110
RTS0046114,68
RTS0046115,173
RTS0046116,136
RTS0046117,194
RTS0046119,33
RTS0046121,71
RTS0046122,84
RTS0046123,72
RTS0046124,71
RTS0046125,51
RTS0046126,55
RTS0046127,58
RTS0046128,305
RTS0046129,191
RTS0046130,153
RTS0046131,104
RTS0046132,333
RTS0046133,449
RTS0046134,344
RTS0046135,241
RTS0046136,319
RTS0046137,616
RTS0046138,117
RTS0046140,174
RTS0046141,128
RTS0046142,183
RTS0046143,177
RTS0046144,238
RTS0046145,52
RTS0046146,40
RTS0046147,48
RTS0046148,55
RTS0046149,41
RTS0046150,33
RTS0046152,39
RTS0046153,50
RTS0046154,36
RTS0046155,55
RTS0046156,37
RTS0046157,41
RTS0046158,57
RTS0046159,41
RTS0046160,47
RTS0046161,46
RTS0046162,55
RTS0046163,50
RTS0046164,155
RTS0046165,144
RTS0046166,83
RTS0046167,123
RTS0046168,41
RTS0046169,45
RTS0046170,39
RTS0046171,38
RTS0046172,47
RTS0046173,32
RTS0046174,45
RTS0046175,62
RTS0046176,48
RTS0046177,23
RTS0046178,83
RTS0046179,76
RTS0046180,135
RTS0046181,87
RTS0046182,65
RTS0046183,84
RTS0046184,77
RTS0046185,63
RTS0046186,67
RTS0046187,84
RTS0046188,93
RTS0046191,46
RTS0046193,37
RTS0046194,78
RTS0046195,62
RTS0046196,50
RTS0046197,42
RTS0046198,55
RTS0046199,50
RTS0046200,52
RTS0046201,44
RTS0046202,67
RTS0046203,45
RTS0046204,47
RTS0046205,46
RTS0046206,59
RTS0046207,52
RTS0046208,52
RTS0046209,46
RTS0046210,29
RTS0046211,48
RTS0046212,59
RTS0046213,1323
RTS0046214,1309
RTS0046215,867
RTS0046216,1102
RTS0046217,1354
RTS0046218,59
RTS0046219,34
RTS0046220,74
RTS0046221,43
RTS0046222,54
RTS0046223,38
RTS0046224,40
RTS0046225,112
RTS0046226,68
RTS0046227,61
RTS0046228,92
RTS0046229,69
RTS0046230,50
RTS0046231,30
RTS0046232,47
RTS0046233,54
RTS0046234,58
RTS0046235,52
RTS0046236,42
RTS0046237,58
RTS0046238,45
RTS0046239,34
RTS0046240,48
RTS0046241,52
RTS0046242,46
RTS0046243,31
RTS0046244,101
RTS0046245,52
RTS0046246,106
RTS0046247,70
RTS0046248,49
RTS0046249,49
RTS0046250,49
RTS0046251,31
RTS0046252,187
RTS0046253,152
RTS0046254,163
RTS0046255,62
RTS0046256,132
RTS0046257,86
RTS0046258,59
RTS0046259,100
RTS0046260,51
RTS0046261,100
RTS0046262,94
RTS0046263,53
RTS0046264,48
RTS0046265,48
RTS0046266,62
RTS0046267,46
RTS0046268,90
RTS0046269,100
RTS0046270,108
RTS0046271,94
RTS0046272,78
RTS0046273,52
RTS0046274,56
RTS0046275,45
RTS0046276,36
RTS0046277,44
RTS0046278,54
RTS0046279,71
RTS0046280,50
RTS0046281,48
RTS0046282,76
RTS0046283,143
RTS0046284,73
RTS0046285,40
RTS0046286,37
RTS0046287,49
RTS0046288,68
RTS0046289,68
RTS0046290,41
RTS0046291,48
RTS0046292,60
RTS0046293,87
RTS0046294,69
RTS0046295,160
RTS0046296,61
RTS0046297,53
RTS0046298,63
RTS0046299,60
RTS0046300,44
RTS0046301,79
RTS0046302,38
RTS0046303,41
RTS0046304,38
RTS0046305,41
RTS0046306,40
RTS0046307,47
RTS0046308,63
RTS0046309,53
RTS0046310,34
RTS0046311,64
RTS0046312,36
RTS0046313,43
RTS0046314,55
RTS0046315,41
RTS0046316,54
RTS0046317,68
RTS0046318,67
RTS0046319,62
RTS0046320,42
RTS0046321,67
RTS0046322,53
RTS0046323,45
RTS0046324,50
RTS0046325,57
RTS0046326,59
RTS0046327,59
RTS0046328,65
RTS0046329,244
RTS0046330,180
RTS0046331,171
RTS0046332,111
RTS0046333,229
RTS0046334,86
RTS0046335,106
RTS0046336,104
RTS0046342,30
RTS0046343,55
RTS0046344,54
RTS0046345,39
RTS0046346,53
RTS0046347,1518
RTS0046348,1566
RTS0046349,1489
RTS0046350,53
RTS0046351,45
RTS0046352,51
RTS0046353,55
RTS0046354,38
RTS0046355,81
RTS0046356,179
RTS0046357,138
RTS0046358,111
RTS0046359,130
RTS0046360,77
RTS0046361,86
RTS0046362,92
RTS0046363,85
RTS0046364,47
RTS0046365,43
RTS0046366,35
RTS0046367,25
RTS0046368,59
RTS0046369,60
RTS0046370,33
RTS0046371,63
RTS0046372,51
RTS0046373,49
RTS0046374,39
RTS0046375,50
RTS0046376,44
RTS0046377,51
RTS0046378,46
RTS0046379,45
RTS0046380,47
RTS0046381,45
RTS0046382,40
RTS0046383,134
RTS0046384,111
RTS0046385,123
RTS0046386,158
RTS0046387,101
RTS0046388,82
RTS0046389,82
RTS0046390,103
RTS0046391,88
RTS0046392,34
RTS0046393,22
RTS0046394,28
RTS0046395,61
RTS0046396,41
RTS0046397,41
RTS0046398,67
RTS0046399,65
RTS0046400,62
RTS0046401,75
RTS0046402,76
RTS0046403,83
RTS0046404,82
RTS0046405,63
RTS0046406,57
RTS0046407,36
RTS0046408,40
RTS0046409,56
RTS0046410,229
RTS0046411,235
RTS0046412,202
RTS0046413,584
RTS0046414,3279
RTS0046415,1119
RTS0046416,45
RTS0046417,98
RTS0046418,255
RTS0046419,215
RTS0046420,231
RTS0046421,154
RTS0046422,104
RTS0046423,42
RTS0046424,109
RTS0046425,92
RTS0046426,43
RTS0046427,58
RTS0046428,67
RTS0046429,42
RTS0046430,50
RTS0046431,48
RTS0046432,97
RTS0046433,96
RTS0046434,114
RTS0046435,1306
RTS0046439,97
RTS0046440,143
RTS0046441,128
RTS0046442,112
RTS0046443,120
RTS0046444,76
RTS0046445,36
RTS0046446,32
RTS0046447,36
RTS0046448,77
RTS0046449,812
RTS0046450,1653
RTS0046451,254
RTS0046452,1011
RTS0046453,698
RTS0046454,405
RTS0046455,316
RTS0046456,130
RTS0046457,274
RTS0046458,198
RTS0046459,416
RTS0046460,386
RTS0046461,66
RTS0046462,61
RTS0046463,54
RTS0046464,46
RTS0046466,50
RTS0046468,56
RTS0046469,35
RTS0046470,41
RTS0046471,46
RTS0046472,46
RTS0046473,35
RTS0046474,27
RTS0046475,45
RTS0046476,41
RTS0046477,39
RTS0046478,55
RTS0046479,45
RTS0046480,52
RTS0046481,44
RTS0046482,38
RTS0046483,49
RTS0046484,35
RTS0046485,53
RTS0046486,44
RTS0046487,61
RTS0046488,47
RTS0046489,53
RTS0046490,58
RTS0046491,65
RTS0046492,44
RTS0046493,40
RTS0046494,46
RTS0046495,52
RTS0046496,163
RTS0046497,182
RTS0046498,84
RTS0046499,228
RTS0046500,306
RTS0046501,159
RTS0046502,90
RTS0046503,145
RTS0046504,108
RTS0046505,26
RTS0046506,54
RTS0046507,44
RTS0046508,45
RTS0046509,41
RTS0046510,61
RTS0046511,41
RTS0046512,74
RTS0046513,64
RTS0046514,34
RTS0046515,56
RTS0046516,76
RTS0046517,68
RTS0046518,51
RTS0046519,42
RTS0046520,41
RTS0046521,50
RTS0046522,43
RTS0046524,52
RTS0046525,44
RTS0046526,107
RTS0046527,78
RTS0046528,61
RTS0046529,62
RTS0046530,33
RTS0046531,42
RTS0046532,58
RTS0046533,62
RTS0046534,46
RTS0046535,44
RTS0046536,68
RTS0046537,73
RTS0046538,89
RTS0046539,75
RTS0046540,55
RTS0046541,54
RTS0046542,86
RTS0046543,87
RTS0046544,76
RTS0046545,162
RTS0046546,57
RTS0046548,64
RTS0046549,160
RTS0046550,154
RTS0046551,192
RTS0046552,122
RTS0046553,97
RTS0046554,40
RTS0046555,44
RTS0046556,79
RTS0046557,62
RTS0046558,49
RTS0046559,56
RTS0046560,39
RTS0046561,76
RTS0046562,71
RTS0046563,54
RTS0046564,62
RTS0046565,79
RTS0046566,73
RTS0046567,75
RTS0046568,53
RTS0046569,67
RTS0046570,60
RTS0046571,58
RTS0046572,49
RTS0046573,63
RTS0046574,60
RTS0046575,65
RTS0046577,54
RTS0046578,49
RTS0046580,105
RTS0046581,92
RTS0046582,81
RTS0046583,44
RTS0046584,63
RTS0046585,48
RTS0046586,38
RTS0046587,62
RTS0046588,39
RTS0046589,39
RTS0046590,51
RTS0046591,67
RTS0046592,63
RTS0046593,62
RTS0046594,92
RTS0046595,72
RTS0046596,97
RTS0046597,108
RTS0046598,150
RTS0046599,117
RTS0046600,441
RTS0046601,619
RTS0046602,410
RTS0046603,369
RTS0046604,47
RTS0046605,38
RTS0046606,57
RTS0046607,322
RTS0046608,841
RTS0046609,593
RTS0046610,47
RTS0046611,58
RTS0046612,54
RTS0046613,43
RTS0046614,55
RTS0046615,36
RTS0046616,48
RTS0046617,56
RTS0046618,38
RTS0046619,61
RTS0046620,43
RTS0046621,109
RTS0046622,101
RTS0046623,65
RTS0046624,104
RTS0046625,56
RTS0046626,74
RTS0046627,70
RTS0046628,120
RTS0046629,57
RTS0046630,71
RTS0046631,63
RTS0046632,226
RTS0046633,145
RTS0046634,208
RTS0046635,67
RTS0046636,89
RTS0046637,101
RTS0046638,72
RTS0046639,78
RTS0046640,91
RTS0046641,66
RTS0046642,65
RTS0046643,60
RTS0046644,57
RTS0046645,48
RTS0046646,68
RTS0046647,127
RTS0046648,85
RTS0046649,67
RTS0046650,84
RTS0046651,51
RTS0046652,52
RTS0046653,110
RTS0046654,91
RTS0046655,116
RTS0046656,250
RTS0046657,177
RTS0046658,209
RTS0046659,270
RTS0046660,269
RTS0046661,55
RTS0046662,40
RTS0046663,45
RTS0046664,57
RTS0046665,40
RTS0046666,44
RTS0046667,111
RTS0046668,52
RTS0046669,66
RTS0046670,49
RTS0046671,50
RTS0046672,37
RTS0046673,48
RTS0046674,46
RTS0046675,49
RTS0046676,49
RTS0046677,49
RTS0046678,47
RTS0046679,35
RTS0046680,40
RTS0046681,36
RTS0046682,46
RTS0046683,37
RTS0046684,50
RTS0046685,32
RTS0046686,49
RTS0046687,49
RTS0046688,41
RTS0046689,49
RTS0046690,31
RTS0046691,49
RTS0046692,93
RTS0046693,105
RTS0046694,97
RTS0046695,83
RTS0046696,60
RTS0046697,63
RTS0046698,77
RTS0046699,108
RTS0046700,118
RTS0046701,159
RTS0046702,127
RTS0046703,1090
RTS0046704,1662
RTS0046705,1209
RTS0046706,709
RTS0046707,1350
RTS0046708,1059
RTS0046709,66
RTS0046710,95
RTS0046711,116
RTS0046712,89
RTS0046713,115
RTS0046714,168
RTS0046715,65
RTS0046716,163
RTS0046717,266
RTS0046718,44
RTS0046719,45
RTS0046720,45
RTS0046721,63
RTS0046722,74
RTS0046723,40
RTS0046724,59
RTS0046725,54
RTS0046726,57
RTS0046727,100
RTS0046728,44
RTS0046729,48
RTS0046730,65
RTS0046731,67
RTS0046732,56
RTS0046733,76
RTS0046734,81
RTS0046735,73
RTS0046736,49
RTS0046737,44
RTS0046738,41
RTS0046739,31
RTS0046740,55
RTS0046741,48
RTS0046742,22
RTS0046743,87
RTS0046744,43
RTS0046745,110
RTS0046746,58
RTS0046747,54
RTS0046748,134
RTS0046749,70
RTS0046750,52
RTS0046751,72
RTS0046752,56
RTS0046753,58
RTS0046754,37
RTS0046755,43
RTS0046756,63
RTS0046757,61
RTS0046758,48
RTS0046759,402
RTS0046760,302
RTS0046761,343
RTS0046763,93
RTS0046764,84
RTS0046765,53
RTS0046766,42
RTS0046767,48
RTS0046768,198
RTS0046769,238
RTS0046770,248
RTS0046771,99
RTS0046772,134
RTS0046773,100
RTS0046774,59
RTS0046775,130
RTS0046777,52
RTS0046778,46
RTS0046779,65
RTS0046780,56
RTS0046781,63
RTS0046782,37
RTS0046783,38
RTS0046784,31
RTS0046785,46
RTS0046790,51
RTS0046791,44
RTS0046792,67
RTS0046793,39
RTS0046794,42
RTS0046795,49
RTS0046796,48
RTS0046797,43
RTS0046798,92
RTS0046799,78
RTS0046800,66
RTS0046801,3202
RTS0046802,1454
RTS0046803,35
RTS0046804,34
RTS0046805,99
RTS0046806,78
RTS0046807,69
RTS0046808,50
RTS0046809,28
RTS0046810,57
RTS0046811,25
RTS0046812,42
RTS0046813,41
RTS0046814,59
RTS0046815,80
RTS0046816,40
RTS0046817,47
RTS0046818,43
RTS0046819,60
RTS0046820,70
RTS0046821,32
RTS0046822,50
RTS0046823,46
RTS0046824,160
RTS0046825,131
RTS0046826,42
RTS0046827,53
RTS0046828,50
RTS0046829,45
RTS0046830,56
RTS0046831,46
RTS0046832,141
RTS0046833,30
RTS0046835,34
RTS0046836,1373
RTS0046837,2369
RTS0046838,592
RTS0046839,1841
RTS0046840,41
RTS0046841,35
RTS0046842,326
RTS0046843,326
RTS0046846,77
RTS0046849,97
RTS0046850,217
RTS0046851,564
RTS0046852,107
RTS0046853,128
RTS0046854,40
RTS0046855,58
RTS0046856,44
RTS0046857,58
RTS0046858,75
RTS0046859,68
RTS0046860,154
RTS0046861,80
RTS0046862,63
RTS0046863,50
RTS0046864,71
RTS0046866,99
RTS0046867,44
RTS0046868,54
RTS0046869,520
RTS0046870,623
RTS0046871,111
RTS0046872,210
RTS0046873,42
RTS0046874,44
RTS0046875,40
RTS0046876,43
RTS0046877,56
RTS0046878,65
RTS0046879,53
RTS0046880,57
RTS0046881,102
RTS0046882,55
RTS0046885,57
RTS0046886,43
RTS0046887,45
RTS0046889,47
RTS0046890,75
RTS0046891,81
RTS0046892,37
RTS0046893,48
RTS0046894,70
RTS0046895,50
RTS0046897,97
RTS0046898,60
RTS0046899,276
RTS0046900,126
RTS0046902,59
RTS0046903,344
RTS0046904,69
RTS0046905,45
RTS0046906,187
RTS0046907,260
RTS0046908,48
RTS0046909,51
RTS0046910,35
RTS0046911,146
RTS0046912,57
RTS0046913,59
RTS0046914,81
RTS0046915,44
RTS0046916,73
RTS0046918,3927
RTS0046919,5598
RTS0046920,689
RTS0046921,61
RTS0046922,58
RTS0046923,307
RTS0046924,154
RTS0046925,44
RTS0046926,52
RTS0046927,45
RTS0046928,57
RTS0046929,44
RTS0046930,58
RTS0046931,39
RTS0046933,31
RTS0046934,263
RTS0046935,182
RTS0046936,81
RTS0046937,75
RTS0046938,786
RTS0046939,48
RTS0046940,59
RTS0046941,55
RTS0046942,64
RTS0046943,177
RTS0046944,34
RTS0046946,264
RTS0046947,36
RTS0046948,45
RTS0046949,43
RTS0046950,40
RTS0046951,107
RTS0046952,42
RTS0046954,42
RTS0046955,42
RTS0046956,77
RTS0046957,60
RTS0046958,41
RTS0046959,93
RTS0046960,43
RTS0046961,167
RTS0046962,405
RTS0046963,38
RTS0046965,107
RTS0046966,73
RTS0046967,65
RTS0046968,33
RTS0047054,75
RTS0047055,91
RTS0047056,77
RTS0047057,76
RTS0047058,84
RTS0047060,179
RTS0047061,227
RTS0047062,184
RTS0047063,215
RTS0047064,340
RTS0047065,116
RTS0047066,108
RTS0047067,100
RTS0047068,94
RTS0047069,82
RTS0047070,185
RTS0047071,180
RTS0047072,205
RTS0047073,191
RTS0047074,220
RTS0047075,110
RTS0047076,138
RTS0047077,127
RTS0047078,110
RTS0047079,71
RTS0047080,74
RTS0047081,73
RTS0047082,63
RTS0047083,77
RTS0047084,58
RTS0047085,29
RTS0047086,69
RTS0047087,53
RTS0047088,42
RTS0047089,41
RTS0047091,31
RTS0047092,70
RTS0047093,88
RTS0047094,71
RTS0047095,42
RTS0047096,45
RTS0047097,29
RTS0047098,51
RTS0047099,35
RTS0047100,40
RTS0047101,51
RTS0047102,38
RTS0047103,58
RTS0047104,50
RTS0047105,138
RTS0047106,117
RTS0047107,113
RTS0047108,213
RTS0047109,99
RTS0047110,80
RTS0047111,64
RTS0047112,51
RTS0047113,213
RTS0047114,69
RTS0047115,103
RTS0047116,132
RTS0047117,135
RTS0047118,99
RTS0047119,128
RTS0047120,56
RTS0047121,41
RTS0047122,88
RTS0047123,56
RTS0047124,84
RTS0047125,37
RTS0047126,64
RTS0047127,89
RTS0047128,41
RTS0047129,56
RTS0047130,66
RTS0047131,71
RTS0047132,71
RTS0047133,79
RTS0047134,50
RTS0047135,119
RTS0047136,145
RTS0047137,130
RTS0047138,150
RTS0047139,119
RTS0047140,37
RTS0047141,40
RTS0047142,36
RTS0047143,35
RTS0047144,40
RTS0047145,116
RTS0047146,109
RTS0047147,122
RTS0047148,95
RTS0047149,107
RTS0047150,253
RTS0047151,192
RTS0047152,463
RTS0047153,263
RTS0047154,525
RTS0047156,52
RTS0047157,59
RTS0047158,44
RTS0047159,56
RTS0047160,54
RTS0047165,138
RTS0047166,40
RTS0047167,80
RTS0047168,41
RTS0047169,36
RTS0047170,49
RTS0047171,93
RTS0047172,92
RTS0047173,124
RTS0047174,116
RTS0047175,54
RTS0047176,69
RTS0047177,58
RTS0047178,70
RTS0047179,57
RTS0047180,41
RTS0047181,80
RTS0047182,62
RTS0047183,50
RTS0047184,60
RTS0047185,59
RTS0047186,110
RTS0047187,76
RTS0047188,59
RTS0047189,42
RTS0047190,50
RTS0047191,45
RTS0047192,61
RTS0047193,123
RTS0047194,152
RTS0047195,116
RTS0047196,109
RTS0047197,194
RTS0047198,84
RTS0047199,96
RTS0047200,117
RTS0047201,66
RTS0047202,128
RTS0047203,84
RTS0047204,60
RTS0047205,73
RTS0047206,64
RTS0047207,86
RTS0047208,1791
RTS0047209,1949
RTS0047210,2608
RTS0047211,2335
RTS0047212,982
RTS0047213,52
RTS0047214,58
RTS0047215,41
RTS0047216,36
RTS0047217,36
RTS0047218,225
RTS0047219,271
RTS0047220,91
RTS0047221,420
RTS0047222,362
RTS0047223,185
RTS0047225,252
RTS0047226,252
RTS0047229,40
RTS0047230,39
RTS0047231,59
RTS0047232,57
RTS0047233,44
RTS0047234,45
RTS0047235,48
RTS0047236,45
RTS0047237,57
RTS0047238,57
RTS0047239,70
RTS0047240,46
RTS0047241,42
RTS0047242,46
RTS0047243,68
RTS0047244,50
RTS0047245,56
RTS0047246,42
RTS0047247,35
RTS0047248,48
RTS0047249,70
RTS0047250,99
RTS0047252,126
RTS0047253,82
RTS0047254,93
RTS0047255,255
RTS0047256,211
RTS0047257,228
RTS0047258,243
RTS0047259,283
RTS0047260,193
RTS0047261,203
RTS0047262,171
RTS0047263,176
RTS0047264,113
RTS0047266,185
RTS0047267,507
RTS0047268,378
RTS0047269,354
RTS0047270,424
RTS0047271,456
RTS0047272,266
RTS0047273,250
RTS0047274,131
RTS0047276,60
RTS0047277,520
RTS0047278,535
RTS0047279,562
RTS0047280,219
RTS0047281,255
RTS0047282,345
RTS0047283,254
RTS0047284,202
RTS0047290,424
RTS0047291,821
RTS0047292,553
RTS0047293,491
RTS0047294,686
RTS0047295,45
RTS0047296,112
RTS0047297,104
RTS0047298,84
RTS0047299,98
RTS0047300,41
RTS0047301,52
RTS0047302,38
RTS0047303,54
RTS0047304,49
RTS0047305,285
RTS0047306,397
RTS0047307,462
RTS0047308,247
RTS0047309,291
RTS0047310,188
RTS0047311,168
RTS0047312,163
RTS0047313,151
RTS0047314,146
RTS0047315,251
RTS0047316,300
RTS0047317,286
RTS0047318,293
RTS0047319,326
RTS0047320,87
RTS0047321,205
RTS0047322,145
RTS0047323,342
RTS0047324,267
RTS0047325,121
RTS0047326,102
RTS0047327,117
RTS0047328,94
RTS0047329,87
RTS0047331,200
RTS0047332,212
RTS0047333,227
RTS0047334,201
RTS0047335,334
RTS0047336,381
RTS0047337,145
RTS0047338,390
RTS0047339,221
RTS0047340,372
RTS0047341,272
RTS0047342,317
RTS0047343,312
RTS0047344,269
RTS0047345,182
RTS0047346,209
RTS0047348,218
RTS0047349,165
RTS0047350,232
RTS0047351,263
RTS0047352,779
RTS0047353,584
RTS0047354,566
RTS0047356,91
RTS0047357,105
RTS0047358,77
RTS0047359,162
RTS0047360,131
RTS0047361,50
RTS0047362,134
RTS0047363,155
RTS0047364,75
RTS0047365,148
RTS0047366,76
RTS0047367,58
RTS0047368,83
RTS0047369,50
RTS0047370,59
RTS0047373,84
RTS0047374,66
RTS0047375,44
RTS0047376,118
RTS0047377,129
RTS0047378,166
RTS0047379,217
RTS0047380,160
RTS0047381,36
RTS0047382,41
RTS0047383,43
RTS0047384,41
RTS0047385,46
RTS0047386,153
RTS0047387,127
RTS0047388,120
RTS0047389,134
RTS0047390,90
RTS0047391,149
RTS0047392,95
RTS0047393,263
RTS0047394,56
RTS0047395,50
RTS0047396,275
RTS0047397,123
RTS0047398,52
RTS0047399,48
RTS0047400,56
RTS0047401,63
RTS0047402,151
RTS0047403,80
RTS0047404,116
RTS0047405,156
RTS0047406,70
RTS0047407,72
RTS0047408,82
RTS0047409,270
RTS0047410,195
RTS0047411,233
RTS0047412,225
RTS0047413,111
RTS0047414,290
RTS0047415,270
RTS0047417,127
RTS0047418,237
RTS0047419,174
RTS0047420,219
RTS0047421,42
RTS0047422,46
RTS0047423,57
RTS0047424,45
RTS0047425,44
RTS0047426,117
RTS0047427,135
RTS0047428,135
RTS0047429,92
RTS0047430,145
RTS0047431,72
RTS0047432,209
RTS0047433,178
RTS0047434,136
RTS0047435,266
RTS0047436,53
RTS0047437,37
RTS0047438,38
RTS0047439,56
RTS0047440,31
RTS0047441,330
RTS0047442,395
RTS0047445,320
RTS0047446,322
RTS0047447,54
RTS0047448,50
RTS0047449,57
RTS0047450,47
RTS0047451,51
RTS0047452,54
RTS0047453,19
RTS0047454,35
RTS0047455,46
RTS0047456,35
RTS0047457,53
RTS0047458,52
RTS0047459,45
RTS0047460,62
RTS0047461,50
RTS0047462,76
RTS0047463,53
RTS0047464,92
RTS0047465,57
RTS0047466,68
RTS0047467,64
RTS0047468,65
RTS0047469,71
RTS0047471,83
RTS0047472,43
RTS0047473,52
RTS0047474,40
RTS0047475,36
RTS0047476,70
RTS0047477,176
RTS0047479,171
RTS0047480,173
RTS0047481,191
RTS0047482,43
RTS0047483,67
RTS0047484,56
RTS0047485,44
RTS0047486,54
RTS0047487,29
RTS0047488,70
RTS0047489,73
RTS0047490,45
RTS0047491,58
RTS0047492,150
RTS0047493,157
RTS0047494,218
RTS0047495,142
RTS0047496,78
RTS0047497,106
RTS0047498,100
RTS0047499,132
RTS0047500,110
RTS0047501,106
RTS0047502,53
RTS0047503,40
RTS0047504,238
RTS0047505,180
RTS0047506,230
RTS0047507,90
RTS0047508,68
RTS0047509,88
RTS0047510,59
RTS0047511,50
RTS0047512,377
RTS0047513,60
RTS0047514,51
RTS0047515,420
RTS0047516,612
RTS0047517,422
RTS0047518,374
RTS0047520,350
RTS0047521,473
RTS0047522,98
RTS0047523,81
RTS0047524,66
RTS0047525,52
RTS0047526,86
RTS0047527,53
RTS0047528,52
RTS0047529,66
RTS0047530,40
RTS0047531,72
RTS0047532,64
RTS0047533,39
RTS0047534,50
RTS0047535,45
RTS0047536,56
RTS0047537,100
RTS0047538,396
RTS0047540,399
RTS0047541,391
RTS0047543,121
RTS0047544,159
RTS0047545,185
RTS0047546,171
RTS0047547,114
RTS0047548,195
RTS0047549,140
RTS0047550,134
RTS0047551,157
RTS0047552,101
RTS0047553,71
RTS0047558,65
RTS0047559,47
RTS0047560,45
RTS0047561,62
RTS0047562,55
RTS0047563,117
RTS0047564,86
RTS0047565,77
RTS0047566,76
RTS0047567,29
RTS0047568,59
RTS0047569,48
RTS0047570,51
RTS0047571,59
RTS0047572,41
RTS0047573,47
RTS0047574,81
RTS0047575,77
RTS0047576,68
RTS0047577,90
RTS0047578,52
RTS0047579,56
RTS0047580,33
RTS0047581,50
RTS0047582,50
RTS0047583,33
RTS0047584,38
RTS0047585,35
RTS0047586,32
RTS0047587,43
RTS0047588,62
RTS0047590,73
RTS0047591,41
RTS0047592,38
RTS0047593,56
RTS0047594,57
RTS0047595,52
RTS0047596,66
RTS0047597,63
RTS0047598,90
RTS0047599,93
RTS0047600,81
RTS0047601,304
RTS0047602,133
RTS0047603,57
RTS0047604,78
RTS0047606,64
RTS0047613,112
RTS0047614,110
RTS0047615,61
RTS0047616,154
RTS0047617,144
RTS0047618,57
RTS0047619,32
RTS0047620,33
RTS0047621,52
RTS0047622,30
RTS0047624,39
RTS0047625,30
RTS0047626,33
RTS0047627,47
RTS0047628,45
RTS0047629,41
RTS0047630,20
RTS0047631,39
RTS0047632,56
RTS0047633,25
RTS0047634,38
RTS0047635,36
RTS0047636,51
RTS0047637,38
RTS0047638,34
RTS0047639,40
RTS0047640,39
RTS0047641,27
RTS0047642,37
RTS0047643,29
RTS0047644,48
RTS0047645,29
RTS0047646,54
RTS0047647,23
RTS0047648,43
RTS0047649,31
RTS0047650,29
RTS0047651,27
RTS0047652,33
RTS0047653,41
RTS0047654,35
RTS0047656,43
RTS0047657,47
RTS0047658,30
RTS0047659,33
RTS0047660,42
RTS0047661,52
RTS0047662,58
RTS0047663,26
RTS0047664,33
RTS0047665,38
RTS0047666,40
RTS0047667,33
RTS0047668,31
RTS0047669,43
RTS0047670,54
RTS0047672,33
RTS0047673,49
RTS0047674,51
RTS0047675,39
RTS0047676,42
RTS0047677,47
RTS0047678,44
RTS0047679,46
RTS0047680,45
RTS0047681,40
RTS0047682,53
RTS0047684,38
RTS0047685,32
RTS0047686,28
RTS0047687,41
RTS0047688,48
RTS0047689,37
RTS0047691,39
RTS0047692,45
RTS0047693,43
RTS0047694,32
RTS0047695,44
RTS0047696,34
RTS0047697,34
RTS0047698,60
RTS0047699,44
RTS0047700,38
RTS0047701,58
RTS0047702,55
RTS0047703,114
RTS0047704,74
RTS0047705,89
RTS0047706,93
RTS0047707,86
RTS0047708,224
RTS0047709,301
RTS0047710,49
RTS0047711,43
RTS0047712,71
RTS0047713,183
RTS0047714,204
RTS0047715,178
RTS0047716,222
RTS0047717,267
RTS0047718,65
RTS0047720,37
RTS0047721,43
RTS0047722,43
RTS0047723,66
RTS0047724,165
RTS0047725,160
RTS0047726,161
RTS0047727,164
RTS0047728,167
RTS0047729,43
RTS0047730,68
RTS0047731,47
RTS0047732,45
RTS0047733,63
RTS0047734,72
RTS0047735,56
RTS0047736,114
RTS0047737,86
RTS0047738,77
RTS0047739,43
RTS0047740,70
RTS0047741,63
RTS0047742,39
RTS0047743,43
RTS0047744,159
RTS0047745,172
RTS0047746,87
RTS0047747,95
RTS0047748,131
RTS0047749,121
RTS0047750,47
RTS0047752,48
RTS0047753,55
RTS0047754,190
RTS0047755,209
RTS0047756,178
RTS0047757,125
RTS0047758,146
RTS0047759,57
RTS0047760,48
RTS0047761,48
RTS0047762,42
RTS0047763,55
RTS0047764,81
RTS0047765,67
RTS0047766,93
RTS0047767,62
RTS0047768,77
RTS0047769,93
RTS0047770,110
RTS0047771,105
RTS0047772,121
RTS0047773,116
RTS0047774,92
RTS0047775,47
RTS0047776,55
RTS0047777,51
RTS0047778,49
RTS0047779,82
RTS0047780,106
RTS0047781,154
RTS0047782,153
RTS0047783,88
RTS0047784,54
RTS0047785,63
RTS0047786,227
RTS0047787,108
RTS0047788,54
RTS0047789,59
RTS0047790,62
RTS0047791,115
RTS0047792,93
RTS0047793,369
RTS0047794,46
RTS0047795,28
RTS0047796,70
RTS0047797,77
RTS0047798,67
RTS0047799,75
RTS0047800,61
RTS0047801,185
RTS0047802,222
RTS0047803,62
RTS0047804,51
RTS0047805,85
RTS0047806,103
RTS0047807,117
RTS0047808,398
RTS0047809,51
RTS0047810,102
RTS0047811,208
RTS0047812,69
RTS0047813,63
RTS0047814,63
RTS0047816,52
RTS0047817,63
RTS0047818,53
RTS0047819,42
RTS0047820,47
RTS0047821,343
RTS0047822,45
RTS0047823,55
RTS0047824,58
RTS0047825,91
RTS0047826,48
RTS0047827,141
RTS0047828,70
RTS0047829,79
RTS0047830,48
RTS0047831,53
RTS0047832,37
RTS0047833,41
RTS0047834,51
RTS0047835,294
RTS0047836,146
RTS0047837,158
RTS0047838,295
RTS0047839,195
RTS0047840,60
RTS0047841,50
RTS0047842,60
RTS0047843,40
RTS0047844,42
RTS0047845,51
RTS0047846,43
RTS0047847,51
RTS0047848,39
RTS0047849,72
RTS0047850,58
RTS0047851,60
RTS0047852,83
RTS0047853,54
RTS0047854,78
RTS0047855,53
RTS0047856,44
RTS0047857,47
RTS0047858,42
RTS0047859,33
RTS0047860,72
RTS0047861,38
RTS0047862,52
RTS0047863,47
RTS0047864,39
RTS0047865,124
RTS0047866,170
RTS0047867,46
RTS0047868,50
RTS0047869,100
RTS0047870,174
RTS0047871,87
RTS0047872,104
RTS0047873,57
RTS0047874,47
RTS0047875,46
RTS0047876,57
RTS0047877,342
RTS0047878,91
RTS0047879,170
RTS0047880,39
RTS0047881,121
RTS0047882,65
RTS0047883,136
RTS0047884,137
RTS0047885,70
RTS0047886,33
RTS0047890,636
RTS0047891,691
RTS0047892,268
RTS0047893,67
RTS0047894,54
RTS0047895,63
RTS0047896,50
RTS0047897,49
RTS0047898,57
RTS0047899,54
RTS0047900,80
RTS0047901,44
RTS0047902,83
RTS0047903,106
RTS0047904,88
RTS0047905,108
RTS0047906,98
RTS0047907,948
RTS0047908,758
RTS0047909,901
RTS0047910,62
RTS0047912,64
RTS0047913,83
RTS0047914,101
RTS0047915,29
RTS0047916,55
RTS0047917,45
RTS0047919,36
RTS0047920,485
RTS0047921,858
RTS0047924,36
RTS0047925,79
RTS0047926,47
RTS0047927,50
RTS0047928,69
RTS0047929,43
RTS0047930,38
RTS0047931,41
RTS0047932,75
RTS0047933,98
RTS0047934,34
RTS0047935,396
RTS0047936,38
RTS0047937,63
RTS0047938,65
RTS0047939,148
RTS0047940,299
RTS0047941,39
RTS0047942,43
RTS0047943,39
RTS0047944,143
RTS0047945,79
RTS0047946,69
RTS0047947,43
RTS0047948,33
RTS0047949,54
RTS0047950,29
RTS0047951,76
RTS0047952,104
RTS0047953,136
RTS0047954,53
RTS0047956,53
RTS0047957,39
RTS0047958,52
RTS0047959,224
RTS0047960,105
RTS0047961,73
RTS0047963,103
RTS0047964,54
RTS0047965,64
RTS0047966,64
RTS0047967,50
RTS0047968,117
RTS0047969,61
RTS0047970,42
RTS0047972,54
RTS0047973,139
RTS0047974,73
RTS0047975,44
RTS0047976,75
RTS0047977,37
RTS0047978,60
RTS0047979,81
RTS0047980,42
RTS0047981,650
RTS0047982,35
RTS0047985,1046
RTS0047986,82
RTS0047987,52
RTS0047988,510
RTS0047990,68
RTS0047991,143
RTS0047992,51
RTS0047993,53
RTS0047994,58
RTS0047995,47
RTS0047996,47
RTS0047997,117
RTS0047998,163
RTS0047999,47
RTS0048000,55
RTS0048001,56
RTS0048003,145
RTS0048005,49
RTS0048006,50
RTS0048008,56
RTS0048009,53
RTS0048012,42
RTS0048013,36
RTS0048014,48
RTS0048015,150
RTS0048016,194
RTS0048017,66
RTS0048018,64
RTS0048019,91
RTS0048020,50
RTS0048021,29
RTS0048022,54
RTS0048023,57
RTS0048024,35
RTS0048026,82
RTS0048027,149
RTS0048028,51
RTS0048029,24
RTS0048030,138
RTS0048031,75
RTS0048032,75
RTS0048033,46
RTS0048034,61
RTS0048035,42
RTS0048036,41
RTS0048037,57
RTS0048038,119
RTS0048040,49
RTS0048041,53
RTS0048042,88
RTS0048043,128
RTS0048044,46
RTS0048045,69
RTS0048046,63
RTS0048047,56
RTS0048048,46
RTS0048049,44
RTS0048050,45
RTS0048051,197
RTS0048052,149
RTS0048053,78
RTS0048054,122
RTS0048055,58
RTS0048056,45
RTS0048057,38
RTS0048058,42
RTS0048059,64
RTS0048060,43
RTS0048061,57
RTS0048062,52
RTS0048063,43
RTS0048064,136
RTS0048065,137
RTS0048066,138
RTS0048067,35
RTS0048068,86
RTS0048069,35
RTS0048070,42
RTS0048071,71
RTS0048072,44
RTS0048073,53
RTS0048074,41
RTS0048076,62
RTS0048077,84
RTS0048078,70
RTS0048079,112
RTS0048080,87
RTS0048081,180
RTS0048082,61
RTS0048084,34
RTS0048085,52
RTS0048086,46
RTS0048087,58
RTS0048088,38
RTS0048089,91
RTS0048090,107
RTS0048091,117
RTS0048092,56
RTS0048093,199
RTS0048094,51
RTS0048096,54
RTS0048097,53
RTS0048098,5117
RTS0048099,8215
RTS0048100,7346
RTS0048101,8410
RTS0048102,7503
RTS0048104,43
RTS0048105,74
RTS0048106,54
RTS0048107,73
RTS0048108,85
RTS0048109,42
RTS0048110,58
RTS0048111,29
RTS0048112,34
RTS0048113,39
RTS0048114,58
RTS0048115,60
RTS0048116,75
RTS0048117,65
RTS0048118,72
RTS0048120,50
RTS0048126,54
RTS0048127,57
RTS0048129,92
RTS0048130,42
RTS0048131,268
RTS0048132,395
RTS0048133,91
RTS0048134,367
RTS0048135,490
RTS0048136,39
RTS0048138,59
RTS0048139,138
RTS0048140,59
RTS0048141,50
RTS0048142,49
RTS0048144,35
RTS0048145,68
RTS0048146,76
RTS0048147,45
RTS0048148,51
RTS0048149,32
RTS0048150,69
RTS0048151,62
RTS0048152,62
RTS0048153,68
RTS0048154,70
RTS0048155,65
RTS0048156,175
RTS0048158,155
RTS0048159,63
RTS0048160,2682
RTS0048161,3524
RTS0048162,138
RTS0048163,130
RTS0048164,623
RTS0048165,242
RTS0048166,114
RTS0048167,146
RTS0048168,93
RTS0048169,120
RTS0048170,90
RTS0048171,89
RTS0048172,79
RTS0048173,44
RTS0048175,76
RTS0048176,54
RTS0048177,56
RTS0048178,73
RTS0048179,54
RTS0048180,59
RTS0048181,144
RTS0048182,100
RTS0048183,138
RTS0048184,166
RTS0048185,158
RTS0048186,96
RTS0048188,119
RTS0048189,155
RTS0048190,108
RTS0048191,98
RTS0048192,158
RTS0048193,110
RTS0048194,165
RTS0048195,125
RTS0048196,125
RTS0048197,192
RTS0048198,139
RTS0048200,166
RTS0048201,96
RTS0048202,71
RTS0048203,79
RTS0048204,102
RTS0048205,89
RTS0048207,112
RTS0048208,162
RTS0048209,144
RTS0048210,141
RTS0048211,143
RTS0048212,90
RTS0048213,94
RTS0048214,52
RTS0048215,119
RTS0048216,94
RTS0048217,95
RTS0048218,107
RTS0048219,77
RTS0048220,81
RTS0048221,110
RTS0048222,43
RTS0048223,50
RTS0048224,107
RTS0048225,79
RTS0048226,75
RTS0048227,172
RTS0048228,49
RTS0048229,37
RTS0048230,107
RTS0048231,116
RTS0048232,84
RTS0048233,84
RTS0048234,94
RTS0048235,129
RTS0048236,88
RTS0048237,96
RTS0048238,107
RTS0048239,101
RTS0048240,80
RTS0048241,129
RTS0048242,202
RTS0048243,162
RTS0048244,173
RTS0048245,60
RTS0048246,137
RTS0049343,106
RTS0049344,230
RTS0049345,118
RTS0049346,47
RTS0049347,50
RTS0049348,53
RTS0049349,63
RTS0049350,52
RTS0049351,42
RTS0049352,51
RTS0049353,60
RTS0049354,39
RTS0049355,59
RTS0049356,71
RTS0049357,55
RTS0049358,25
RTS0049359,44
RTS0049360,96
RTS0049361,40
RTS0049362,41
RTS0049363,61
RTS0049364,58
RTS0049365,52
RTS0049366,419
RTS0049367,543
RTS0049368,170
RTS0049369,38
RTS0049370,35
RTS0049371,73
RTS0049372,74
RTS0049373,439
RTS0049374,423
RTS0049375,347
RTS0049376,392
RTS0049377,397
RTS0049378,220
RTS0049379,157
RTS0049380,185
RTS0049381,181
RTS0049382,135
RTS0049383,56
RTS0049384,69
RTS0049385,38
RTS0049386,78
RTS0049387,57
RTS0049388,52
RTS0049389,49
RTS0049390,2669
RTS0049391,2974
RTS0049392,2870
RTS0049393,2841
RTS0049394,994
RTS0049395,748
RTS0049396,1830
RTS0049397,2032
RTS0049398,2827
RTS0049399,1183
RTS0049400,72
RTS0049401,84
RTS0049402,51
RTS0049403,57
RTS0049404,63
RTS0049405,55
RTS0049406,50
RTS0049407,54
RTS0049408,72
RTS0049409,51
RTS0049410,47
RTS0049411,70
RTS0049412,42
RTS0049413,29
RTS0049414,55
RTS0049415,69
RTS0049416,46
RTS0049417,35
RTS0049418,45
RTS0049419,46
RTS0049420,35
RTS0049421,54
RTS0049422,32
RTS0049423,56
RTS0049424,126
RTS0049425,92
RTS0049426,163
RTS0049427,139
RTS0049428,33
RTS0049429,151
RTS0049430,135
RTS0049431,156
RTS0049432,67
RTS0049433,42
RTS0049434,43
RTS0049435,24
RTS0049436,29
RTS0049437,358
RTS0049438,88
RTS0049439,163
RTS0049440,145
RTS0049441,172
RTS0049442,159
RTS0049443,123
RTS0049444,341
RTS0049445,60
RTS0049446,82
RTS0049447,140
RTS0049448,41
RTS0049449,73
RTS0049450,51
RTS0049451,61
RTS0049452,50
RTS0049453,87
RTS0049454,26
RTS0049455,47
RTS0049456,41
RTS0049457,211
RTS0049458,69
RTS0049459,189
RTS0049460,232
RTS0049461,336
RTS0049462,473
RTS0049463,80
RTS0049464,75
RTS0049465,63
RTS0049466,49
RTS0049467,59
RTS0049468,106
RTS0049469,104
RTS0049470,84
RTS0049471,157
RTS0049472,99
RTS0049473,348
RTS0049474,55
RTS0049475,68
RTS0049476,90
RTS0049477,57
RTS0049478,74
RTS0049479,10788
RTS0049480,1149
RTS0049481,17
RTS0049482,42
RTS0049483,52
RTS0049484,56
RTS0049485,70
RTS0997079,45
RTS0997080,142
RTS0997081,45
RTS0997082,83
RTS0997083,77
RTS0997084,85
RTS0997085,88
RTS0997086,83
RTS0997087,32
RTS0997088,21482
RTS0997089,4902
RTS0997090,201
RTS0997091,74
RTS0997092,26
RTS0997093,38
RTS0997094,12
RTS0997095,35
RTS0997096,30
RTS0997097,22
RTS0997098,44
RTS0997099,31
RTS0997100,38
RTS0997101,39
RTS0997102,18
RTS0997103,33
RTS0997104,30
RTS0997105,23
RTS0997106,33
RTS0997107,23
RTS0997108,44
RTS0997109,20
RTS0997110,34
RTS0997111,25
RTS0997112,22
RTS0997113,31
RTS0997114,24
RTS0997115,23
RTS0997116,17
RTS0997117,22
RTS0997118,24
RTS0997119,25
RTS0997120,38
RTS0997121,229
RTS0997122,400
RTS0997123,402
RTS0997124,248
RTS0997125,582
RTS0997126,748
RTS0997127,741
RTS0997128,664
RTS0997129,808
RTS0997130,242
</Code_Summary>
