# Supplementary material for: Spatial meta-transcriptomics reveal associations of intratumor bacteria burden with lung cancer cells showing a distinct oncogenic signature
Source: J Immunother Cancer. 2022 Jul 6;10(7):e004698. doi: 10.1136/jitc-2022-004698 (PMC9260850; doi:10.1136/jitc-2022-004698)
Supplement: Supplementary data [file jitc-2022-004698supp009.zip › DSP-1001250002848-E-H11.dcc]

<Header>
FileVersion,0.02
SoftwareVersion,"GeoMx_NGS_Pipeline_ 2.0.0"
Date,2020-6-15
</Header>

<Scan_Attributes>
ID,DSP-1001250002848-E-H11
Plate_ID,1001250002848
Well,H11
</Scan_Attributes>

<NGS_Processing_Attributes>
SeqSetId,
tamperedIni,No
Raw,172646
Trimmed,171697
Stitched,170600
Aligned,167450
umiQ30,0.9919
rtsQ30,0.9916
</NGS_Processing_Attributes>


<Code_Summary>
RTS0039454,4
RTS0039455,6
RTS0039456,7
RTS0039457,9
RTS0039458,3
RTS0039459,2
RTS0039460,2
RTS0039461,2
RTS0039462,5
RTS0039463,2
RTS0039464,4
RTS0039465,2
RTS0039466,1
RTS0039467,4
RTS0039468,2
RTS0039469,3
RTS0039471,3
RTS0039472,3
RTS0039473,1
RTS0039474,3
RTS0039475,2
RTS0039476,2
RTS0039477,1
RTS0039478,7
RTS0039479,4
RTS0039480,2
RTS0039481,2
RTS0039482,5
RTS0039483,3
RTS0039485,2
RTS0039486,2
RTS0039487,3
RTS0039488,3
RTS0039489,3
RTS0039490,5
RTS0039491,1
RTS0039492,3
RTS0039493,1
RTS0039494,2
RTS0039495,3
RTS0039496,2
RTS0039497,1
RTS0039498,1
RTS0039499,5
RTS0039500,4
RTS0039501,7
RTS0039502,7
RTS0039503,3
RTS0039504,1
RTS0039505,3
RTS0039506,1
RTS0039508,2
RTS0039509,2
RTS0039510,5
RTS0039511,15
RTS0039512,8
RTS0039513,7
RTS0039514,12
RTS0039515,10
RTS0039516,2
RTS0039517,2
RTS0039518,1
RTS0039519,4
RTS0039520,1
RTS0039522,1
RTS0039523,3
RTS0039524,2
RTS0039525,2
RTS0039526,1
RTS0039527,3
RTS0039529,2
RTS0039531,3
RTS0039532,2
RTS0039533,3
RTS0039534,1
RTS0039535,4
RTS0039536,3
RTS0039537,2
RTS0039538,1
RTS0039539,1
RTS0039540,1
RTS0039541,2
RTS0039542,1
RTS0039543,2
RTS0039544,1
RTS0039545,2
RTS0039546,4
RTS0039548,2
RTS0039549,3
RTS0039551,7
RTS0039552,1
RTS0039553,2
RTS0039554,1
RTS0039555,2
RTS0039556,1
RTS0039557,2
RTS0039558,1
RTS0039559,1
RTS0039560,2
RTS0039561,4
RTS0039562,4
RTS0039563,4
RTS0039564,1
RTS0039565,2
RTS0039566,1
RTS0039567,1
RTS0039568,2
RTS0039569,1
RTS0039570,4
RTS0039572,1
RTS0039573,3
RTS0039575,1
RTS0039576,2
RTS0039577,2
RTS0039579,1
RTS0039581,1
RTS0039582,1
RTS0039583,1
RTS0039584,2
RTS0039585,2
RTS0039586,1
RTS0039588,1
RTS0039589,2
RTS0039590,2
RTS0039591,2
RTS0039592,5
RTS0039593,4
RTS0039594,3
RTS0039595,2
RTS0039597,4
RTS0039598,1
RTS0039599,1
RTS0039600,2
RTS0039601,2
RTS0039602,2
RTS0039604,3
RTS0039605,2
RTS0039606,2
RTS0039607,3
RTS0039608,2
RTS0039610,1
RTS0039611,1
RTS0039612,3
RTS0039613,2
RTS0039614,1
RTS0039616,2
RTS0039617,3
RTS0039619,1
RTS0039620,4
RTS0039622,3
RTS0039623,1
RTS0039625,2
RTS0039626,1
RTS0039627,2
RTS0039628,2
RTS0039629,2
RTS0039630,2
RTS0039631,1
RTS0039632,2
RTS0039633,3
RTS0039635,3
RTS0039636,3
RTS0039637,1
RTS0039638,2
RTS0039639,5
RTS0039640,1
RTS0039641,2
RTS0039642,2
RTS0039643,4
RTS0039645,1
RTS0039646,3
RTS0039647,1
RTS0039648,1
RTS0039649,2
RTS0039650,2
RTS0039651,6
RTS0039652,4
RTS0039653,1
RTS0039654,2
RTS0039655,1
RTS0039656,7
RTS0039657,4
RTS0039658,3
RTS0039659,8
RTS0039660,3
RTS0039661,3
RTS0039662,1
RTS0039664,2
RTS0039665,2
RTS0039667,3
RTS0039668,2
RTS0039669,4
RTS0039670,1
RTS0039672,3
RTS0039673,2
RTS0039674,2
RTS0039675,2
RTS0039676,1
RTS0039677,3
RTS0039678,1
RTS0039679,2
RTS0039680,2
RTS0039681,1
RTS0039685,2
RTS0039686,5
RTS0039687,13
RTS0039688,10
RTS0039689,6
RTS0039690,6
RTS0039691,5
RTS0039692,4
RTS0039693,2
RTS0039694,1
RTS0039696,1
RTS0039697,2
RTS0039698,1
RTS0039700,1
RTS0039701,1
RTS0039702,3
RTS0039704,2
RTS0039705,2
RTS0039706,2
RTS0039707,3
RTS0039708,4
RTS0039709,2
RTS0039710,2
RTS0039711,3
RTS0039712,3
RTS0039713,3
RTS0039714,2
RTS0039715,4
RTS0039716,4
RTS0039718,3
RTS0039719,3
RTS0039720,3
RTS0039721,4
RTS0039722,1
RTS0039723,3
RTS0039724,2
RTS0039725,3
RTS0039726,2
RTS0039727,1
RTS0039728,4
RTS0039729,2
RTS0039730,3
RTS0039731,1
RTS0039732,1
RTS0039733,1
RTS0039734,1
RTS0039735,2
RTS0039736,3
RTS0039737,1
RTS0039739,2
RTS0039740,4
RTS0039741,2
RTS0039742,2
RTS0039743,1
RTS0039744,1
RTS0039745,5
RTS0039746,2
RTS0039747,2
RTS0039750,2
RTS0039751,1
RTS0039752,5
RTS0039753,3
RTS0039754,2
RTS0039756,1
RTS0039757,4
RTS0039758,3
RTS0039759,5
RTS0039760,3
RTS0039761,3
RTS0039762,2
RTS0039763,3
RTS0039764,4
RTS0039765,2
RTS0039767,1
RTS0039768,2
RTS0039769,2
RTS0039770,4
RTS0039771,1
RTS0039772,3
RTS0039773,1
RTS0039774,5
RTS0039775,7
RTS0039776,2
RTS0039777,1
RTS0039778,3
RTS0039779,5
RTS0039780,2
RTS0039781,1
RTS0039782,3
RTS0039783,11
RTS0039785,3
RTS0039786,3
RTS0039787,2
RTS0039788,2
RTS0039790,1
RTS0039791,2
RTS0039792,1
RTS0039793,2
RTS0039794,4
RTS0039795,2
RTS0039796,3
RTS0039797,4
RTS0039798,1
RTS0039800,2
RTS0039801,3
RTS0039802,3
RTS0039803,3
RTS0039804,2
RTS0039805,3
RTS0039806,1
RTS0039807,1
RTS0039808,2
RTS0039809,1
RTS0039811,1
RTS0039812,1
RTS0039813,1
RTS0039814,1
RTS0039815,2
RTS0039816,5
RTS0039818,1
RTS0039821,3
RTS0039822,4
RTS0039823,2
RTS0039824,2
RTS0039825,3
RTS0039826,2
RTS0039827,2
RTS0039830,1
RTS0039832,4
RTS0039833,2
RTS0039834,5
RTS0039835,5
RTS0039836,2
RTS0039838,2
RTS0039839,2
RTS0039840,2
RTS0039841,3
RTS0039842,4
RTS0039844,1
RTS0039845,2
RTS0039846,1
RTS0039847,4
RTS0039848,5
RTS0039849,2
RTS0039850,4
RTS0039851,5
RTS0039852,1
RTS0039853,2
RTS0039854,2
RTS0039855,3
RTS0039856,6
RTS0039857,1
RTS0039858,2
RTS0039859,3
RTS0039860,1
RTS0039861,4
RTS0039864,3
RTS0039865,1
RTS0039866,1
RTS0039867,2
RTS0039868,2
RTS0039869,3
RTS0039871,2
RTS0039872,2
RTS0039873,1
RTS0039875,1
RTS0039876,1
RTS0039877,3
RTS0039878,2
RTS0039879,1
RTS0039881,2
RTS0039882,1
RTS0039884,3
RTS0039885,3
RTS0039886,1
RTS0039887,3
RTS0039888,5
RTS0039891,2
RTS0039893,4
RTS0039895,1
RTS0039896,1
RTS0039898,3
RTS0039899,4
RTS0039900,4
RTS0039901,3
RTS0039902,1
RTS0039903,1
RTS0039904,3
RTS0039905,2
RTS0039906,2
RTS0039907,3
RTS0039908,1
RTS0039910,3
RTS0039912,2
RTS0039913,1
RTS0039914,3
RTS0039915,5
RTS0039916,1
RTS0039917,2
RTS0039918,1
RTS0039919,3
RTS0039920,2
RTS0039921,1
RTS0039922,1
RTS0039924,4
RTS0039925,2
RTS0039926,4
RTS0039927,2
RTS0039928,3
RTS0039929,1
RTS0039930,2
RTS0039931,2
RTS0039932,2
RTS0039933,1
RTS0039935,1
RTS0039936,1
RTS0039937,2
RTS0039938,2
RTS0039939,2
RTS0039940,1
RTS0039941,2
RTS0039942,1
RTS0039944,1
RTS0039945,1
RTS0039946,5
RTS0039947,5
RTS0039948,5
RTS0039949,3
RTS0039950,4
RTS0039951,6
RTS0039952,3
RTS0039956,3
RTS0039957,1
RTS0039958,7
RTS0039960,5
RTS0039962,1
RTS0039963,1
RTS0039964,2
RTS0039965,3
RTS0039966,1
RTS0039968,4
RTS0039969,2
RTS0039970,2
RTS0039971,2
RTS0039972,1
RTS0039973,1
RTS0039974,2
RTS0039976,3
RTS0039977,5
RTS0039978,3
RTS0039979,4
RTS0039980,3
RTS0039981,2
RTS0039982,5
RTS0039983,4
RTS0039984,1
RTS0039985,6
RTS0039986,3
RTS0039987,1
RTS0039988,2
RTS0039989,2
RTS0039990,3
RTS0039991,1
RTS0039992,2
RTS0039993,3
RTS0039994,4
RTS0039995,4
RTS0039996,1
RTS0039998,2
RTS0039999,3
RTS0040000,1
RTS0040001,2
RTS0040002,3
RTS0040003,1
RTS0040004,3
RTS0040005,1
RTS0040006,6
RTS0040007,3
RTS0040009,2
RTS0040012,2
RTS0040013,2
RTS0040014,1
RTS0040015,1
RTS0040017,3
RTS0040018,1
RTS0040019,5
RTS0040020,2
RTS0040021,2
RTS0040023,1
RTS0040024,1
RTS0040025,1
RTS0040026,3
RTS0040027,5
RTS0040028,1
RTS0040029,2
RTS0040030,4
RTS0040031,3
RTS0040032,2
RTS0040033,2
RTS0040034,3
RTS0040036,3
RTS0040037,1
RTS0040038,2
RTS0040039,2
RTS0040040,4
RTS0040041,5
RTS0040042,3
RTS0040043,4
RTS0040044,1
RTS0040045,1
RTS0040046,1
RTS0040047,2
RTS0040048,2
RTS0040049,3
RTS0040050,2
RTS0040052,1
RTS0040054,3
RTS0040055,4
RTS0040056,3
RTS0040057,7
RTS0040058,2
RTS0040060,2
RTS0040062,1
RTS0040063,1
RTS0040064,3
RTS0040065,2
RTS0040066,2
RTS0040068,1
RTS0040069,2
RTS0040072,5
RTS0040073,2
RTS0040074,1
RTS0040075,2
RTS0040076,1
RTS0040077,2
RTS0040078,2
RTS0040079,2
RTS0040080,2
RTS0040081,1
RTS0040082,2
RTS0040083,2
RTS0040084,4
RTS0040085,2
RTS0040086,2
RTS0040087,3
RTS0040088,4
RTS0040089,3
RTS0040090,3
RTS0040091,4
RTS0040092,2
RTS0040093,1
RTS0040094,2
RTS0040096,4
RTS0040097,4
RTS0040098,1
RTS0040099,2
RTS0040101,1
RTS0040102,1
RTS0040103,3
RTS0040104,2
RTS0040106,3
RTS0040107,4
RTS0040108,1
RTS0040109,3
RTS0040110,3
RTS0040111,1
RTS0040112,1
RTS0040113,3
RTS0040115,1
RTS0040116,1
RTS0040117,4
RTS0040118,2
RTS0040119,2
RTS0040120,3
RTS0040121,3
RTS0040122,2
RTS0040123,1
RTS0040124,1
RTS0040125,1
RTS0040126,3
RTS0040127,4
RTS0040128,5
RTS0040129,2
RTS0040130,6
RTS0040131,3
RTS0040132,1
RTS0040134,1
RTS0040135,3
RTS0040136,1
RTS0040138,4
RTS0040139,1
RTS0040140,2
RTS0040141,1
RTS0040142,2
RTS0040143,3
RTS0040144,2
RTS0040145,2
RTS0040148,1
RTS0040149,3
RTS0040150,1
RTS0040151,2
RTS0040152,2
RTS0040153,6
RTS0040154,1
RTS0040155,1
RTS0040156,3
RTS0040157,4
RTS0040159,3
RTS0040160,2
RTS0040161,5
RTS0040164,3
RTS0040165,2
RTS0040166,2
RTS0040167,2
RTS0040168,1
RTS0040169,5
RTS0040170,1
RTS0040171,1
RTS0040172,1
RTS0040173,4
RTS0040174,2
RTS0040175,2
RTS0040176,1
RTS0040177,2
RTS0040180,4
RTS0040181,2
RTS0040182,3
RTS0040183,3
RTS0040184,1
RTS0040185,2
RTS0040186,2
RTS0040187,3
RTS0040189,5
RTS0040190,4
RTS0040191,2
RTS0040194,1
RTS0040195,2
RTS0040196,3
RTS0040197,1
RTS0040198,1
RTS0040199,1
RTS0040200,3
RTS0040201,1
RTS0040202,1
RTS0040203,1
RTS0040204,1
RTS0040206,3
RTS0040207,2
RTS0040208,5
RTS0040209,5
RTS0040210,1
RTS0040211,2
RTS0040212,1
RTS0040213,2
RTS0040214,1
RTS0040215,1
RTS0040216,3
RTS0040217,2
RTS0040218,3
RTS0040219,3
RTS0040220,2
RTS0040221,1
RTS0040222,1
RTS0040223,2
RTS0040225,2
RTS0040226,2
RTS0040227,1
RTS0040228,2
RTS0040229,1
RTS0040230,3
RTS0040231,2
RTS0040232,3
RTS0040233,3
RTS0040235,3
RTS0040236,5
RTS0040238,1
RTS0040239,4
RTS0040240,1
RTS0040241,3
RTS0040242,2
RTS0040243,2
RTS0040244,1
RTS0040245,2
RTS0040246,3
RTS0040247,1
RTS0040248,1
RTS0040249,1
RTS0040250,2
RTS0040252,7
RTS0040253,1
RTS0040254,1
RTS0040255,1
RTS0040257,3
RTS0040259,1
RTS0040263,3
RTS0040264,3
RTS0040265,1
RTS0040268,1
RTS0040269,1
RTS0040271,1
RTS0040272,3
RTS0040273,2
RTS0040275,2
RTS0040276,1
RTS0040277,1
RTS0040278,2
RTS0040279,2
RTS0040280,2
RTS0040282,1
RTS0040283,1
RTS0040285,6
RTS0040286,2
RTS0040288,4
RTS0040289,1
RTS0040290,2
RTS0040291,2
RTS0040292,2
RTS0040293,1
RTS0040294,3
RTS0040295,1
RTS0040296,1
RTS0040299,2
RTS0040300,1
RTS0040301,2
RTS0040302,3
RTS0040303,1
RTS0040304,1
RTS0040305,4
RTS0040306,1
RTS0040307,1
RTS0040309,3
RTS0040310,1
RTS0040311,2
RTS0040312,1
RTS0040314,3
RTS0040316,2
RTS0040317,3
RTS0040318,1
RTS0040319,2
RTS0040320,2
RTS0040321,4
RTS0040322,2
RTS0040323,3
RTS0040324,2
RTS0040326,1
RTS0040327,3
RTS0040328,7
RTS0040329,3
RTS0040330,6
RTS0040331,3
RTS0040332,1
RTS0040333,4
RTS0040335,2
RTS0040336,2
RTS0040339,2
RTS0040340,2
RTS0040341,3
RTS0040342,1
RTS0040343,2
RTS0040344,4
RTS0040345,1
RTS0040346,1
RTS0040347,5
RTS0040348,5
RTS0040349,2
RTS0040351,3
RTS0040352,3
RTS0040353,2
RTS0040354,1
RTS0040355,3
RTS0040356,1
RTS0040357,5
RTS0040358,7
RTS0040359,5
RTS0040360,4
RTS0040361,5
RTS0040364,1
RTS0040365,1
RTS0040366,5
RTS0040367,4
RTS0040368,3
RTS0040369,2
RTS0040370,4
RTS0040371,4
RTS0040372,3
RTS0040373,1
RTS0040374,3
RTS0040375,4
RTS0040376,3
RTS0040378,3
RTS0040379,1
RTS0040380,2
RTS0040381,1
RTS0040382,1
RTS0040383,2
RTS0040384,3
RTS0040385,1
RTS0040386,2
RTS0040388,1
RTS0040389,5
RTS0040390,2
RTS0040391,5
RTS0040393,4
RTS0040394,2
RTS0040395,1
RTS0040396,1
RTS0040397,2
RTS0040399,6
RTS0040400,3
RTS0040401,5
RTS0040402,4
RTS0040403,3
RTS0040404,5
RTS0040405,2
RTS0040406,4
RTS0040407,2
RTS0040408,3
RTS0040409,3
RTS0040410,3
RTS0040411,2
RTS0040412,1
RTS0040413,4
RTS0040414,1
RTS0040415,1
RTS0040416,7
RTS0040417,1
RTS0040418,4
RTS0040419,7
RTS0040420,9
RTS0040421,1
RTS0040422,2
RTS0040423,2
RTS0040424,1
RTS0040425,3
RTS0040426,3
RTS0040428,1
RTS0040429,3
RTS0040430,1
RTS0040431,6
RTS0040432,2
RTS0040433,1
RTS0040434,2
RTS0040435,1
RTS0040436,6
RTS0040437,4
RTS0040438,9
RTS0040439,9
RTS0040440,13
RTS0040441,5
RTS0040442,2
RTS0040443,2
RTS0040444,1
RTS0040445,4
RTS0040446,2
RTS0040447,2
RTS0040449,1
RTS0040450,2
RTS0040451,4
RTS0040452,6
RTS0040453,4
RTS0040454,3
RTS0040455,13
RTS0040456,2
RTS0040457,1
RTS0040458,1
RTS0040459,2
RTS0040460,4
RTS0040461,1
RTS0040462,2
RTS0040463,1
RTS0040464,2
RTS0040465,4
RTS0040467,4
RTS0040468,6
RTS0040469,1
RTS0040472,4
RTS0040473,1
RTS0040475,4
RTS0040476,4
RTS0040477,2
RTS0040478,4
RTS0040480,4
RTS0040481,1
RTS0040482,1
RTS0040483,1
RTS0040486,2
RTS0040487,1
RTS0040488,3
RTS0040489,4
RTS0040490,2
RTS0040491,3
RTS0040492,2
RTS0040493,1
RTS0040494,2
RTS0040496,1
RTS0040497,1
RTS0040498,3
RTS0040500,4
RTS0040501,6
RTS0040502,3
RTS0040503,3
RTS0040504,1
RTS0040505,3
RTS0040507,3
RTS0040508,5
RTS0040509,4
RTS0040510,3
RTS0040511,5
RTS0040512,4
RTS0040513,1
RTS0040514,3
RTS0040515,3
RTS0040517,3
RTS0040518,4
RTS0040520,2
RTS0040521,1
RTS0040522,3
RTS0040523,2
RTS0040524,3
RTS0040525,1
RTS0040526,2
RTS0040527,2
RTS0040528,4
RTS0040529,1
RTS0040530,6
RTS0040531,3
RTS0040532,1
RTS0040533,1
RTS0040534,1
RTS0040535,2
RTS0040536,3
RTS0040537,1
RTS0040538,3
RTS0040539,3
RTS0040542,2
RTS0040543,4
RTS0040545,1
RTS0040548,5
RTS0040549,1
RTS0040550,2
RTS0040551,3
RTS0040552,2
RTS0040553,2
RTS0040554,3
RTS0040555,2
RTS0040556,1
RTS0040557,3
RTS0040558,3
RTS0040560,1
RTS0040561,2
RTS0040563,1
RTS0040564,5
RTS0040566,5
RTS0040567,2
RTS0040569,1
RTS0040571,2
RTS0040573,4
RTS0040574,3
RTS0040575,1
RTS0040576,2
RTS0040577,2
RTS0040579,1
RTS0040580,4
RTS0040581,1
RTS0040582,1
RTS0040583,1
RTS0040584,2
RTS0040585,3
RTS0040586,2
RTS0040587,1
RTS0040588,2
RTS0040589,3
RTS0040590,1
RTS0040591,2
RTS0040592,1
RTS0040594,1
RTS0040595,3
RTS0040596,5
RTS0040597,10
RTS0040598,2
RTS0040599,1
RTS0040601,1
RTS0040602,1
RTS0040603,2
RTS0040604,2
RTS0040605,4
RTS0040606,4
RTS0040609,2
RTS0040610,4
RTS0040612,1
RTS0040613,1
RTS0040614,1
RTS0040615,1
RTS0040616,2
RTS0040618,3
RTS0040619,1
RTS0040620,2
RTS0040621,2
RTS0040622,2
RTS0040623,4
RTS0040625,2
RTS0040628,1
RTS0040629,2
RTS0040630,1
RTS0040631,3
RTS0040632,2
RTS0040634,6
RTS0040635,2
RTS0040636,1
RTS0040638,1
RTS0040639,3
RTS0040640,1
RTS0040642,3
RTS0040643,2
RTS0040644,3
RTS0040645,1
RTS0040646,2
RTS0040647,1
RTS0040648,6
RTS0040649,2
RTS0040650,3
RTS0040651,1
RTS0040654,4
RTS0040659,3
RTS0040660,1
RTS0040662,1
RTS0040665,4
RTS0040666,2
RTS0040667,4
RTS0040670,1
RTS0040671,1
RTS0040672,4
RTS0040673,5
RTS0040675,2
RTS0040676,9
RTS0040677,2
RTS0040678,8
RTS0040679,3
RTS0040680,8
RTS0040681,5
RTS0040682,1
RTS0040683,4
RTS0040684,3
RTS0040686,2
RTS0040687,2
RTS0040688,1
RTS0040689,1
RTS0040690,1
RTS0040691,2
RTS0040692,1
RTS0040694,1
RTS0040695,3
RTS0040696,2
RTS0040697,2
RTS0040699,1
RTS0040700,3
RTS0040701,3
RTS0040702,6
RTS0040703,7
RTS0040704,5
RTS0040705,8
RTS0040706,3
RTS0040708,3
RTS0040709,1
RTS0040710,2
RTS0040711,1
RTS0040712,2
RTS0040714,1
RTS0040715,4
RTS0040716,2
RTS0040717,2
RTS0040718,2
RTS0040719,3
RTS0040720,5
RTS0040721,2
RTS0040722,1
RTS0040723,4
RTS0040725,3
RTS0040726,3
RTS0040727,3
RTS0040728,1
RTS0040729,4
RTS0040730,3
RTS0040731,3
RTS0040732,2
RTS0040733,1
RTS0040734,6
RTS0040735,3
RTS0040736,6
RTS0040737,8
RTS0040738,3
RTS0040739,5
RTS0040740,5
RTS0040741,2
RTS0040742,4
RTS0040743,1
RTS0040744,3
RTS0040745,2
RTS0040747,1
RTS0040748,2
RTS0040749,2
RTS0040750,1
RTS0040751,4
RTS0040752,4
RTS0040753,6
RTS0040754,4
RTS0040755,2
RTS0040756,3
RTS0040760,1
RTS0040761,3
RTS0040762,7
RTS0040763,2
RTS0040764,2
RTS0040765,1
RTS0040766,3
RTS0040767,1
RTS0040768,1
RTS0040769,2
RTS0040770,2
RTS0040771,2
RTS0040772,4
RTS0040774,2
RTS0040775,1
RTS0040777,1
RTS0040778,3
RTS0040779,5
RTS0040780,4
RTS0040781,3
RTS0040782,1
RTS0040783,2
RTS0040784,3
RTS0040785,1
RTS0040787,2
RTS0040788,2
RTS0040789,1
RTS0040790,2
RTS0040792,2
RTS0040793,5
RTS0040794,1
RTS0040796,3
RTS0040797,3
RTS0040798,2
RTS0040799,1
RTS0040800,2
RTS0040801,2
RTS0040802,1
RTS0040803,1
RTS0040804,2
RTS0040805,2
RTS0040806,2
RTS0040807,1
RTS0040808,1
RTS0040809,3
RTS0040810,1
RTS0040811,1
RTS0040813,1
RTS0040814,1
RTS0040815,2
RTS0040816,1
RTS0040817,2
RTS0040819,4
RTS0040820,2
RTS0040821,2
RTS0040823,1
RTS0040824,3
RTS0040825,1
RTS0040826,4
RTS0040827,4
RTS0040828,1
RTS0040830,7
RTS0040833,2
RTS0040834,1
RTS0040836,6
RTS0040837,4
RTS0040838,2
RTS0040839,5
RTS0040840,2
RTS0040841,5
RTS0040842,1
RTS0040843,4
RTS0040844,4
RTS0040845,5
RTS0040846,4
RTS0040847,3
RTS0040848,1
RTS0040849,2
RTS0040850,2
RTS0040851,2
RTS0040852,1
RTS0040856,3
RTS0040857,7
RTS0040858,2
RTS0040859,2
RTS0040860,3
RTS0040861,2
RTS0040862,1
RTS0040863,3
RTS0040864,3
RTS0040865,2
RTS0040866,1
RTS0040867,1
RTS0040869,1
RTS0040870,3
RTS0040872,2
RTS0040873,1
RTS0040874,3
RTS0040875,2
RTS0040876,2
RTS0040877,2
RTS0040878,5
RTS0040881,1
RTS0040882,2
RTS0040883,1
RTS0040884,3
RTS0040885,1
RTS0040886,1
RTS0040887,1
RTS0040888,9
RTS0040889,3
RTS0040891,1
RTS0040893,1
RTS0040894,1
RTS0040895,3
RTS0040896,1
RTS0040898,3
RTS0040899,1
RTS0040900,2
RTS0040901,1
RTS0040902,2
RTS0040903,2
RTS0040904,4
RTS0040905,3
RTS0040906,1
RTS0040907,2
RTS0040908,2
RTS0040909,5
RTS0040910,1
RTS0040911,1
RTS0040913,5
RTS0040914,1
RTS0040915,2
RTS0040916,1
RTS0040917,1
RTS0040918,1
RTS0040919,1
RTS0040920,1
RTS0040921,2
RTS0040922,1
RTS0040923,4
RTS0040924,2
RTS0040925,3
RTS0040926,4
RTS0040930,2
RTS0040931,6
RTS0040932,1
RTS0040935,1
RTS0040936,1
RTS0040937,4
RTS0040939,3
RTS0040940,1
RTS0040941,3
RTS0040942,1
RTS0040943,1
RTS0040944,1
RTS0040945,4
RTS0040946,6
RTS0040947,7
RTS0040948,6
RTS0040949,8
RTS0040950,6
RTS0040951,1
RTS0040952,3
RTS0040953,1
RTS0040954,4
RTS0040955,4
RTS0040956,4
RTS0040957,3
RTS0040958,4
RTS0040959,1
RTS0040960,4
RTS0040963,3
RTS0040964,1
RTS0040965,4
RTS0040966,1
RTS0040967,1
RTS0040968,1
RTS0040969,1
RTS0040970,1
RTS0040971,3
RTS0040972,2
RTS0040973,5
RTS0040974,4
RTS0040975,2
RTS0040976,2
RTS0040978,2
RTS0040979,4
RTS0040982,4
RTS0040983,2
RTS0040984,1
RTS0040985,3
RTS0040986,3
RTS0040987,1
RTS0040989,2
RTS0040990,4
RTS0040991,5
RTS0040992,4
RTS0040994,1
RTS0040995,3
RTS0040996,3
RTS0040997,5
RTS0040998,6
RTS0040999,1
RTS0041000,2
RTS0041002,2
RTS0041003,7
RTS0041004,2
RTS0041005,8
RTS0041006,2
RTS0041007,2
RTS0041008,2
RTS0041009,3
RTS0041010,1
RTS0041011,3
RTS0041012,1
RTS0041013,1
RTS0041014,1
RTS0041015,1
RTS0041016,1
RTS0041017,2
RTS0041018,2
RTS0041019,1
RTS0041020,1
RTS0041021,2
RTS0041022,1
RTS0041024,2
RTS0041025,1
RTS0041026,1
RTS0041027,2
RTS0041029,5
RTS0041030,2
RTS0041031,6
RTS0041032,4
RTS0041033,6
RTS0041034,6
RTS0041035,2
RTS0041038,6
RTS0041039,1
RTS0041041,6
RTS0041042,1
RTS0041043,3
RTS0041044,2
RTS0041045,1
RTS0041046,4
RTS0041047,6
RTS0041048,2
RTS0041049,7
RTS0041050,8
RTS0041052,2
RTS0041053,3
RTS0041054,2
RTS0041055,3
RTS0041058,3
RTS0041059,1
RTS0041060,4
RTS0041061,3
RTS0041062,4
RTS0041063,4
RTS0041064,1
RTS0041066,2
RTS0041068,3
RTS0041069,1
RTS0041070,2
RTS0041072,1
RTS0041073,1
RTS0041074,1
RTS0041075,4
RTS0041076,1
RTS0041077,2
RTS0041078,1
RTS0041079,2
RTS0041080,2
RTS0041081,1
RTS0041083,2
RTS0041084,3
RTS0041085,1
RTS0041086,3
RTS0041087,2
RTS0041088,1
RTS0041089,1
RTS0041090,3
RTS0041091,3
RTS0041092,2
RTS0041093,1
RTS0041094,2
RTS0041095,2
RTS0041096,1
RTS0041097,6
RTS0041099,1
RTS0041100,3
RTS0041101,4
RTS0041102,4
RTS0041103,2
RTS0041104,4
RTS0041105,3
RTS0041106,2
RTS0041107,1
RTS0041108,5
RTS0041109,4
RTS0041110,3
RTS0041111,2
RTS0041114,1
RTS0041115,1
RTS0041117,1
RTS0041118,4
RTS0041119,1
RTS0041120,7
RTS0041121,1
RTS0041122,4
RTS0041123,2
RTS0041125,3
RTS0041126,5
RTS0041127,3
RTS0041128,3
RTS0041129,3
RTS0041130,2
RTS0041131,3
RTS0041132,5
RTS0041133,8
RTS0041134,5
RTS0041135,3
RTS0041137,1
RTS0041138,1
RTS0041139,2
RTS0041140,2
RTS0041141,6
RTS0041142,4
RTS0041143,3
RTS0041145,3
RTS0041147,2
RTS0041148,1
RTS0041149,3
RTS0041150,2
RTS0041151,1
RTS0041153,2
RTS0041154,1
RTS0041155,4
RTS0041156,3
RTS0041157,5
RTS0041159,1
RTS0041161,2
RTS0041162,1
RTS0041163,2
RTS0041164,2
RTS0041165,4
RTS0041166,3
RTS0041167,1
RTS0041168,4
RTS0041169,1
RTS0041171,4
RTS0041172,7
RTS0041173,6
RTS0041175,4
RTS0041176,3
RTS0041177,4
RTS0041178,1
RTS0041179,2
RTS0041180,1
RTS0041181,1
RTS0041182,5
RTS0041184,2
RTS0041185,3
RTS0041186,2
RTS0041187,3
RTS0041188,4
RTS0041189,4
RTS0041191,6
RTS0041192,4
RTS0041193,7
RTS0041194,2
RTS0041195,3
RTS0041196,2
RTS0041197,1
RTS0041198,3
RTS0041199,1
RTS0041200,2
RTS0041202,2
RTS0041203,3
RTS0041204,2
RTS0041205,1
RTS0041206,2
RTS0041207,5
RTS0041208,2
RTS0041209,3
RTS0041210,1
RTS0041211,8
RTS0041212,4
RTS0041213,4
RTS0041214,7
RTS0041215,1
RTS0041217,3
RTS0041218,1
RTS0041219,1
RTS0041221,3
RTS0041222,2
RTS0041225,2
RTS0041226,4
RTS0041227,1
RTS0041228,3
RTS0041232,3
RTS0041233,3
RTS0041234,3
RTS0041235,5
RTS0041236,2
RTS0041237,4
RTS0041238,2
RTS0041239,4
RTS0041240,4
RTS0041242,4
RTS0041243,1
RTS0041246,5
RTS0041247,1
RTS0041248,1
RTS0041249,1
RTS0041250,1
RTS0041251,3
RTS0041252,4
RTS0041253,1
RTS0041254,4
RTS0041255,4
RTS0041257,3
RTS0041258,2
RTS0041259,2
RTS0041260,5
RTS0041261,3
RTS0041262,2
RTS0041263,2
RTS0041265,2
RTS0041266,2
RTS0041268,5
RTS0041269,6
RTS0041270,3
RTS0041271,1
RTS0041272,4
RTS0041273,2
RTS0041274,1
RTS0041275,2
RTS0041276,3
RTS0041277,2
RTS0041278,3
RTS0041279,6
RTS0041280,2
RTS0041281,1
RTS0041283,6
RTS0041284,5
RTS0041286,1
RTS0041287,2
RTS0041288,4
RTS0041289,2
RTS0041290,2
RTS0041291,3
RTS0041292,2
RTS0041293,3
RTS0041294,1
RTS0041295,2
RTS0041296,2
RTS0041297,5
RTS0041298,3
RTS0041299,1
RTS0041300,1
RTS0041301,1
RTS0041303,1
RTS0041304,1
RTS0041305,2
RTS0041306,4
RTS0041308,2
RTS0041309,4
RTS0041310,5
RTS0041311,3
RTS0041312,1
RTS0041313,3
RTS0041314,1
RTS0041315,1
RTS0041317,2
RTS0041318,2
RTS0041321,1
RTS0041322,1
RTS0041323,3
RTS0041324,3
RTS0041325,2
RTS0041326,2
RTS0041327,3
RTS0041328,2
RTS0041330,6
RTS0041331,1
RTS0041332,3
RTS0041333,2
RTS0041334,3
RTS0041335,1
RTS0041346,3
RTS0041347,1
RTS0041348,8
RTS0041349,6
RTS0041350,4
RTS0041351,3
RTS0041352,2
RTS0041355,1
RTS0041356,3
RTS0041357,2
RTS0041358,4
RTS0041360,2
RTS0041361,1
RTS0041362,3
RTS0041363,3
RTS0041364,4
RTS0041365,2
RTS0041366,1
RTS0041368,4
RTS0041369,3
RTS0041370,2
RTS0041371,4
RTS0041372,4
RTS0041373,1
RTS0041374,1
RTS0041375,4
RTS0041376,2
RTS0041377,3
RTS0041378,3
RTS0041379,1
RTS0041380,2
RTS0041381,2
RTS0041382,4
RTS0041383,1
RTS0041384,3
RTS0041385,2
RTS0041386,4
RTS0041389,1
RTS0041391,1
RTS0041393,3
RTS0041394,1
RTS0041395,1
RTS0041396,4
RTS0041398,1
RTS0041399,3
RTS0041400,4
RTS0041401,1
RTS0041402,5
RTS0041403,2
RTS0041404,1
RTS0041405,1
RTS0041407,5
RTS0041409,5
RTS0041410,1
RTS0041411,5
RTS0041412,1
RTS0041413,2
RTS0041415,1
RTS0041416,2
RTS0041417,1
RTS0041418,5
RTS0041419,1
RTS0041420,4
RTS0041421,2
RTS0041422,5
RTS0041423,3
RTS0041424,3
RTS0041425,1
RTS0041426,1
RTS0041427,5
RTS0041428,1
RTS0041429,3
RTS0041430,7
RTS0041431,1
RTS0041432,1
RTS0041433,3
RTS0041434,1
RTS0041435,1
RTS0041436,2
RTS0041437,4
RTS0041438,1
RTS0041439,3
RTS0041440,3
RTS0041442,1
RTS0041443,1
RTS0041444,1
RTS0041445,1
RTS0041446,3
RTS0041447,3
RTS0041448,1
RTS0041449,3
RTS0041452,2
RTS0041454,3
RTS0041455,2
RTS0041457,1
RTS0041458,5
RTS0041459,6
RTS0041460,3
RTS0041461,2
RTS0041462,4
RTS0041463,3
RTS0041464,1
RTS0041465,1
RTS0041466,2
RTS0041468,4
RTS0041469,4
RTS0041470,2
RTS0041471,2
RTS0041473,3
RTS0041474,1
RTS0041476,3
RTS0041479,4
RTS0041480,2
RTS0041481,5
RTS0041482,2
RTS0041483,3
RTS0041484,1
RTS0041485,2
RTS0041486,3
RTS0041487,4
RTS0041488,7
RTS0041489,5
RTS0041492,2
RTS0041494,1
RTS0041495,2
RTS0041496,5
RTS0041497,3
RTS0041498,8
RTS0041499,7
RTS0041500,3
RTS0041501,1
RTS0041503,2
RTS0041504,1
RTS0041505,3
RTS0041507,1
RTS0041508,5
RTS0041509,1
RTS0041511,1
RTS0041512,6
RTS0041513,2
RTS0041514,3
RTS0041515,2
RTS0041516,2
RTS0041517,2
RTS0041520,3
RTS0041522,2
RTS0041523,2
RTS0041524,2
RTS0041525,1
RTS0041526,5
RTS0041527,5
RTS0041528,2
RTS0041529,3
RTS0041530,2
RTS0041531,4
RTS0041532,3
RTS0041533,1
RTS0041534,2
RTS0041535,1
RTS0041536,3
RTS0041537,1
RTS0041538,3
RTS0041540,2
RTS0041541,2
RTS0041542,1
RTS0041543,1
RTS0041544,2
RTS0041545,2
RTS0041546,1
RTS0041547,3
RTS0041549,1
RTS0041550,3
RTS0041551,2
RTS0041552,5
RTS0041553,2
RTS0041554,1
RTS0041555,3
RTS0041556,3
RTS0041557,2
RTS0041558,2
RTS0041559,3
RTS0041560,1
RTS0041561,2
RTS0041562,1
RTS0041563,5
RTS0041565,5
RTS0041566,4
RTS0041567,2
RTS0041568,5
RTS0041569,3
RTS0041570,5
RTS0041571,1
RTS0041573,3
RTS0041574,2
RTS0041575,3
RTS0041576,3
RTS0041578,2
RTS0041579,5
RTS0041580,4
RTS0041581,4
RTS0041582,4
RTS0041583,4
RTS0041584,4
RTS0041585,3
RTS0041586,1
RTS0041587,2
RTS0041589,2
RTS0041590,2
RTS0041593,3
RTS0041594,5
RTS0041595,2
RTS0041596,2
RTS0041597,2
RTS0041598,3
RTS0041599,1
RTS0041600,4
RTS0041601,3
RTS0041602,2
RTS0041603,1
RTS0041604,4
RTS0041605,2
RTS0041606,1
RTS0041607,2
RTS0041611,2
RTS0041613,2
RTS0041614,3
RTS0041615,2
RTS0041616,2
RTS0041617,3
RTS0041618,2
RTS0041619,4
RTS0041620,4
RTS0041621,2
RTS0041622,1
RTS0041623,2
RTS0041625,1
RTS0041626,2
RTS0041627,4
RTS0041628,3
RTS0041629,6
RTS0041630,4
RTS0041631,3
RTS0041632,1
RTS0041633,2
RTS0041634,2
RTS0041635,4
RTS0041636,2
RTS0041637,3
RTS0041638,1
RTS0041640,4
RTS0041641,3
RTS0041642,1
RTS0041643,3
RTS0041644,1
RTS0041645,1
RTS0041646,1
RTS0041647,2
RTS0041648,5
RTS0041649,1
RTS0041650,1
RTS0041652,1
RTS0041654,1
RTS0041656,4
RTS0041657,2
RTS0041658,2
RTS0041659,4
RTS0041660,2
RTS0041661,6
RTS0041663,3
RTS0041664,2
RTS0041665,3
RTS0041666,2
RTS0041667,1
RTS0041668,2
RTS0041669,2
RTS0041670,3
RTS0041671,4
RTS0041672,4
RTS0041673,1
RTS0041675,1
RTS0041676,1
RTS0041677,1
RTS0041678,2
RTS0041679,2
RTS0041680,1
RTS0041681,1
RTS0041682,2
RTS0041683,2
RTS0041684,1
RTS0041685,1
RTS0041686,1
RTS0041688,6
RTS0041689,3
RTS0041690,5
RTS0041691,3
RTS0041692,3
RTS0041693,2
RTS0041694,2
RTS0041696,2
RTS0041697,3
RTS0041698,2
RTS0041699,2
RTS0041700,5
RTS0041701,2
RTS0041702,3
RTS0041703,2
RTS0041704,1
RTS0041705,3
RTS0041706,3
RTS0041707,3
RTS0041708,3
RTS0041709,1
RTS0041710,1
RTS0041712,3
RTS0041713,2
RTS0041714,2
RTS0041715,1
RTS0041716,12
RTS0041717,6
RTS0041718,12
RTS0041719,9
RTS0041720,8
RTS0041722,2
RTS0041723,1
RTS0041724,2
RTS0041725,2
RTS0041727,2
RTS0041728,1
RTS0041729,2
RTS0041730,4
RTS0041732,2
RTS0041733,4
RTS0041734,1
RTS0041735,2
RTS0041736,3
RTS0041738,1
RTS0041739,3
RTS0041740,3
RTS0041741,2
RTS0041742,3
RTS0041743,6
RTS0041744,1
RTS0041745,2
RTS0041746,3
RTS0041747,1
RTS0041748,3
RTS0041749,1
RTS0041750,3
RTS0041752,2
RTS0041753,4
RTS0041754,4
RTS0041755,4
RTS0041756,3
RTS0041757,2
RTS0041758,1
RTS0041759,2
RTS0041760,2
RTS0041762,4
RTS0041763,3
RTS0041764,1
RTS0041765,5
RTS0041767,1
RTS0041768,1
RTS0041770,4
RTS0041773,1
RTS0041774,4
RTS0041775,1
RTS0041777,3
RTS0041778,1
RTS0041779,4
RTS0041780,7
RTS0041782,1
RTS0041783,1
RTS0041784,2
RTS0041785,2
RTS0041787,3
RTS0041788,2
RTS0041789,3
RTS0041790,3
RTS0041791,1
RTS0041793,4
RTS0041795,3
RTS0041796,2
RTS0041798,1
RTS0041799,2
RTS0041800,3
RTS0041801,1
RTS0041802,3
RTS0041803,1
RTS0041804,1
RTS0041805,4
RTS0041806,1
RTS0041807,1
RTS0041808,2
RTS0041809,3
RTS0041810,1
RTS0041811,4
RTS0041812,2
RTS0041813,2
RTS0041814,2
RTS0041815,4
RTS0041816,1
RTS0041817,3
RTS0041818,2
RTS0041819,1
RTS0041820,3
RTS0041821,1
RTS0041822,4
RTS0041823,1
RTS0041824,1
RTS0041825,3
RTS0041826,6
RTS0041827,4
RTS0041828,3
RTS0041829,1
RTS0041830,1
RTS0041831,1
RTS0041832,2
RTS0041833,3
RTS0041834,2
RTS0041835,4
RTS0041836,2
RTS0041837,4
RTS0041838,1
RTS0041839,1
RTS0041840,1
RTS0041841,2
RTS0041843,4
RTS0041844,1
RTS0041845,3
RTS0041847,2
RTS0041849,1
RTS0041850,3
RTS0041851,2
RTS0041852,5
RTS0041853,3
RTS0041854,1
RTS0041855,1
RTS0041856,2
RTS0041857,6
RTS0041858,2
RTS0041859,1
RTS0041860,5
RTS0041861,1
RTS0041862,1
RTS0041863,2
RTS0041864,3
RTS0041865,3
RTS0041866,5
RTS0041867,3
RTS0041868,2
RTS0041869,1
RTS0041870,2
RTS0041871,1
RTS0041872,2
RTS0041873,1
RTS0041874,4
RTS0041875,3
RTS0041876,2
RTS0041877,4
RTS0041878,3
RTS0041879,4
RTS0041881,1
RTS0041882,1
RTS0041883,4
RTS0041884,1
RTS0041885,1
RTS0041886,3
RTS0041887,4
RTS0041888,1
RTS0041889,6
RTS0041890,2
RTS0041891,5
RTS0041892,3
RTS0041893,3
RTS0041894,3
RTS0041895,2
RTS0041896,4
RTS0041897,2
RTS0041898,2
RTS0041899,5
RTS0041900,2
RTS0041901,3
RTS0041903,1
RTS0041904,1
RTS0041905,1
RTS0041906,9
RTS0041907,1
RTS0041908,1
RTS0041909,2
RTS0041910,6
RTS0041912,2
RTS0041913,2
RTS0041914,3
RTS0041916,8
RTS0041917,9
RTS0041918,14
RTS0041919,16
RTS0041920,12
RTS0041922,3
RTS0041923,2
RTS0041926,2
RTS0041927,2
RTS0041928,1
RTS0041929,1
RTS0041930,5
RTS0041931,1
RTS0041932,4
RTS0041933,1
RTS0041934,2
RTS0041935,4
RTS0041936,1
RTS0041937,4
RTS0041939,4
RTS0041940,3
RTS0041941,3
RTS0041942,6
RTS0041943,2
RTS0041945,2
RTS0041947,3
RTS0041948,4
RTS0041949,4
RTS0041950,4
RTS0041951,2
RTS0041952,5
RTS0041953,1
RTS0041954,4
RTS0041955,3
RTS0041956,1
RTS0041957,3
RTS0041958,2
RTS0041959,2
RTS0041960,2
RTS0041961,1
RTS0041962,1
RTS0041963,2
RTS0041964,2
RTS0041965,4
RTS0041966,1
RTS0041967,3
RTS0041968,1
RTS0041969,2
RTS0041971,2
RTS0041972,2
RTS0041974,2
RTS0041975,2
RTS0041976,3
RTS0041977,1
RTS0041978,2
RTS0041979,5
RTS0041980,2
RTS0041981,6
RTS0041982,7
RTS0041983,6
RTS0041984,4
RTS0041985,12
RTS0041986,2
RTS0041987,3
RTS0041988,4
RTS0041989,4
RTS0041990,5
RTS0041991,1
RTS0041992,1
RTS0041993,3
RTS0041994,4
RTS0041995,5
RTS0041997,1
RTS0041999,1
RTS0042000,6
RTS0042001,3
RTS0042003,1
RTS0042004,2
RTS0042005,5
RTS0042006,2
RTS0042007,1
RTS0042008,1
RTS0042010,2
RTS0042011,1
RTS0042012,3
RTS0042013,1
RTS0042014,5
RTS0042015,2
RTS0042016,1
RTS0042017,5
RTS0042018,3
RTS0042020,2
RTS0042021,2
RTS0042022,4
RTS0042024,3
RTS0042025,6
RTS0042026,3
RTS0042027,3
RTS0042028,3
RTS0042029,3
RTS0042031,4
RTS0042032,1
RTS0042033,1
RTS0042034,3
RTS0042035,1
RTS0042036,1
RTS0042037,27
RTS0042038,4
RTS0042039,2
RTS0042040,2
RTS0042041,8
RTS0042042,4
RTS0042043,2
RTS0042044,10
RTS0042045,11
RTS0042046,3
RTS0042047,3
RTS0042048,3
RTS0042049,2
RTS0042050,2
RTS0042051,2
RTS0042052,2
RTS0042053,2
RTS0042054,1
RTS0042056,2
RTS0042058,2
RTS0042059,2
RTS0042060,3
RTS0042061,1
RTS0042062,3
RTS0042063,4
RTS0042064,2
RTS0042065,4
RTS0042066,2
RTS0042067,2
RTS0042069,2
RTS0042072,1
RTS0042073,2
RTS0042075,1
RTS0042076,3
RTS0042081,1
RTS0042082,3
RTS0042083,2
RTS0042084,3
RTS0042085,1
RTS0042086,2
RTS0042087,3
RTS0042088,1
RTS0042089,1
RTS0042090,3
RTS0042091,4
RTS0042092,3
RTS0042093,1
RTS0042094,2
RTS0042095,4
RTS0042096,2
RTS0042097,1
RTS0042099,3
RTS0042101,2
RTS0042103,2
RTS0042104,3
RTS0042105,2
RTS0042106,3
RTS0042107,1
RTS0042108,2
RTS0042109,3
RTS0042110,3
RTS0042111,1
RTS0042112,5
RTS0042113,3
RTS0042114,5
RTS0042115,2
RTS0042116,4
RTS0042117,1
RTS0042118,4
RTS0042119,1
RTS0042120,2
RTS0042121,3
RTS0042122,2
RTS0042123,3
RTS0042124,1
RTS0042125,2
RTS0042126,4
RTS0042127,1
RTS0042129,2
RTS0042130,1
RTS0042131,4
RTS0042133,3
RTS0042134,4
RTS0042135,1
RTS0042136,2
RTS0042137,2
RTS0042138,3
RTS0042139,2
RTS0042140,2
RTS0042141,2
RTS0042142,2
RTS0042143,3
RTS0042144,2
RTS0042145,1
RTS0042146,3
RTS0042147,2
RTS0042148,5
RTS0042149,4
RTS0042150,1
RTS0042153,3
RTS0042154,3
RTS0042155,4
RTS0042156,5
RTS0042157,1
RTS0042159,2
RTS0042160,3
RTS0042161,2
RTS0042162,1
RTS0042163,1
RTS0042164,3
RTS0042165,3
RTS0042167,4
RTS0042168,2
RTS0042170,1
RTS0042171,2
RTS0042172,1
RTS0042173,1
RTS0042175,3
RTS0042176,5
RTS0042177,5
RTS0042178,1
RTS0042179,3
RTS0042180,1
RTS0042181,1
RTS0042182,1
RTS0042183,2
RTS0042184,1
RTS0042185,3
RTS0042187,3
RTS0042188,2
RTS0042189,1
RTS0042190,2
RTS0042191,5
RTS0042192,3
RTS0042193,4
RTS0042194,3
RTS0042195,2
RTS0042196,1
RTS0042197,3
RTS0042199,1
RTS0042200,1
RTS0042202,2
RTS0042203,2
RTS0042204,1
RTS0042205,2
RTS0042206,1
RTS0042207,2
RTS0042208,4
RTS0042209,1
RTS0042211,6
RTS0042212,1
RTS0042213,3
RTS0042214,1
RTS0042216,2
RTS0042217,3
RTS0042218,3
RTS0042219,1
RTS0042220,2
RTS0042221,4
RTS0042222,2
RTS0042223,4
RTS0042225,1
RTS0042227,2
RTS0042228,6
RTS0042229,1
RTS0042230,3
RTS0042231,1
RTS0042232,1
RTS0042233,2
RTS0042234,3
RTS0042236,3
RTS0042237,1
RTS0042239,1
RTS0042240,2
RTS0042241,1
RTS0042244,5
RTS0042246,3
RTS0042247,3
RTS0042248,3
RTS0042249,1
RTS0042250,3
RTS0042251,4
RTS0042252,1
RTS0042253,2
RTS0042254,2
RTS0042255,2
RTS0042256,6
RTS0042257,2
RTS0042258,2
RTS0042259,1
RTS0042260,3
RTS0042261,1
RTS0042262,5
RTS0042263,1
RTS0042264,4
RTS0042265,3
RTS0042266,2
RTS0042267,6
RTS0042268,1
RTS0042269,1
RTS0042270,4
RTS0042271,3
RTS0042272,1
RTS0042274,2
RTS0042275,5
RTS0042276,2
RTS0042277,5
RTS0042278,1
RTS0042280,2
RTS0042281,1
RTS0042282,2
RTS0042283,2
RTS0042284,2
RTS0042285,3
RTS0042286,1
RTS0042287,2
RTS0042290,1
RTS0042291,4
RTS0042292,4
RTS0042294,1
RTS0042295,2
RTS0042296,2
RTS0042298,3
RTS0042299,2
RTS0042300,2
RTS0042301,4
RTS0042302,6
RTS0042303,2
RTS0042304,1
RTS0042305,3
RTS0042306,3
RTS0042307,4
RTS0042308,4
RTS0042309,4
RTS0042310,4
RTS0042312,3
RTS0042314,1
RTS0042316,2
RTS0042317,3
RTS0042318,3
RTS0042319,5
RTS0042320,2
RTS0042321,2
RTS0042322,3
RTS0042323,2
RTS0042324,1
RTS0042326,5
RTS0042327,2
RTS0042328,1
RTS0042329,2
RTS0042330,3
RTS0042331,4
RTS0042333,1
RTS0042334,1
RTS0042335,4
RTS0042336,2
RTS0042337,7
RTS0042338,2
RTS0042340,1
RTS0042343,4
RTS0042344,2
RTS0042345,3
RTS0042346,4
RTS0042347,2
RTS0042348,2
RTS0042349,2
RTS0042350,1
RTS0042352,3
RTS0042353,3
RTS0042354,4
RTS0042355,2
RTS0042356,3
RTS0042357,3
RTS0042358,8
RTS0042359,4
RTS0042360,1
RTS0042361,3
RTS0042362,4
RTS0042363,4
RTS0042364,4
RTS0042365,2
RTS0042366,4
RTS0042367,1
RTS0042368,2
RTS0042369,1
RTS0042371,2
RTS0042372,6
RTS0042373,1
RTS0042374,2
RTS0042375,3
RTS0042376,1
RTS0042378,1
RTS0042379,2
RTS0042380,1
RTS0042381,2
RTS0042382,8
RTS0042383,4
RTS0042386,3
RTS0042387,3
RTS0042388,5
RTS0042389,2
RTS0042390,4
RTS0042391,3
RTS0042392,1
RTS0042393,1
RTS0042394,1
RTS0042395,3
RTS0042396,2
RTS0042397,1
RTS0042398,2
RTS0042399,1
RTS0042401,2
RTS0042402,3
RTS0042404,1
RTS0042405,2
RTS0042406,2
RTS0042407,3
RTS0042409,2
RTS0042410,1
RTS0042411,2
RTS0042412,1
RTS0042413,2
RTS0042414,3
RTS0042416,8
RTS0042417,12
RTS0042418,7
RTS0042419,4
RTS0042420,5
RTS0042421,1
RTS0042425,1
RTS0042426,1
RTS0042427,1
RTS0042429,1
RTS0042430,1
RTS0042431,1
RTS0042432,3
RTS0042433,3
RTS0042434,2
RTS0042435,2
RTS0042436,2
RTS0042437,3
RTS0042438,1
RTS0042439,1
RTS0042440,1
RTS0042441,3
RTS0042442,7
RTS0042443,1
RTS0042444,4
RTS0042445,4
RTS0042446,5
RTS0042447,1
RTS0042448,2
RTS0042449,2
RTS0042451,2
RTS0042452,4
RTS0042453,1
RTS0042454,3
RTS0042455,2
RTS0042456,3
RTS0042457,3
RTS0042458,4
RTS0042460,1
RTS0042461,4
RTS0042462,1
RTS0042463,3
RTS0042464,6
RTS0042465,3
RTS0042466,1
RTS0042467,3
RTS0042468,2
RTS0042470,2
RTS0042471,3
RTS0042472,3
RTS0042473,1
RTS0042474,3
RTS0042475,3
RTS0042476,1
RTS0042477,2
RTS0042478,2
RTS0042480,4
RTS0042482,3
RTS0042483,5
RTS0042484,2
RTS0042485,2
RTS0042486,3
RTS0042487,2
RTS0042489,1
RTS0042491,1
RTS0042492,3
RTS0042493,4
RTS0042494,4
RTS0042495,4
RTS0042496,1
RTS0042497,3
RTS0042498,2
RTS0042499,1
RTS0042500,2
RTS0042501,2
RTS0042502,4
RTS0042503,4
RTS0042505,1
RTS0042506,1
RTS0042507,3
RTS0042508,1
RTS0042509,5
RTS0042510,1
RTS0042515,3
RTS0042522,2
RTS0042526,2
RTS0042527,3
RTS0042528,2
RTS0042529,2
RTS0042530,3
RTS0042531,2
RTS0042532,5
RTS0042533,3
RTS0042534,2
RTS0042536,1
RTS0042538,2
RTS0042539,1
RTS0042540,4
RTS0042541,2
RTS0042542,2
RTS0042544,4
RTS0042545,2
RTS0042546,1
RTS0042547,1
RTS0042550,1
RTS0042551,1
RTS0042553,2
RTS0042554,1
RTS0042555,3
RTS0042556,2
RTS0042557,2
RTS0042558,2
RTS0042559,3
RTS0042560,3
RTS0042562,1
RTS0042563,1
RTS0042564,2
RTS0042565,1
RTS0042566,3
RTS0042567,2
RTS0042568,4
RTS0042569,4
RTS0042570,3
RTS0042571,2
RTS0042572,1
RTS0042573,4
RTS0042574,2
RTS0042575,2
RTS0042576,3
RTS0042577,1
RTS0042578,2
RTS0042579,6
RTS0042580,1
RTS0042581,5
RTS0042582,4
RTS0042583,5
RTS0042586,3
RTS0042587,3
RTS0042588,3
RTS0042589,2
RTS0042590,4
RTS0042591,2
RTS0042592,1
RTS0042593,1
RTS0042594,1
RTS0042595,2
RTS0042596,1
RTS0042597,1
RTS0042598,4
RTS0042601,2
RTS0042602,2
RTS0042603,2
RTS0042604,3
RTS0042605,1
RTS0042606,5
RTS0042609,1
RTS0042610,1
RTS0042611,2
RTS0042612,3
RTS0042613,3
RTS0042614,1
RTS0042615,3
RTS0042616,2
RTS0042617,1
RTS0042618,1
RTS0042619,3
RTS0042620,3
RTS0042621,2
RTS0042622,1
RTS0042623,1
RTS0042624,2
RTS0042626,1
RTS0042627,2
RTS0042628,3
RTS0042629,1
RTS0042631,7
RTS0042633,2
RTS0042634,2
RTS0042635,3
RTS0042636,3
RTS0042638,4
RTS0042639,4
RTS0042640,6
RTS0042641,1
RTS0042642,1
RTS0042644,1
RTS0042645,3
RTS0042647,2
RTS0042648,2
RTS0042649,2
RTS0042650,1
RTS0042651,2
RTS0042652,1
RTS0042653,2
RTS0042654,2
RTS0042655,1
RTS0042657,1
RTS0042658,4
RTS0042659,2
RTS0042660,1
RTS0042661,2
RTS0042662,3
RTS0042663,4
RTS0042664,2
RTS0042665,2
RTS0042667,2
RTS0042668,2
RTS0042670,1
RTS0042671,2
RTS0042672,2
RTS0042673,1
RTS0042674,6
RTS0042675,1
RTS0042676,1
RTS0042678,2
RTS0042679,2
RTS0042680,4
RTS0042681,5
RTS0042682,3
RTS0042683,6
RTS0042685,4
RTS0042686,4
RTS0042687,3
RTS0042688,1
RTS0042689,2
RTS0042690,4
RTS0042691,1
RTS0042692,1
RTS0042693,1
RTS0042696,3
RTS0042697,3
RTS0042698,2
RTS0042699,1
RTS0042700,3
RTS0042701,1
RTS0042702,2
RTS0042703,2
RTS0042704,1
RTS0042705,1
RTS0042708,1
RTS0042709,4
RTS0042710,3
RTS0042711,4
RTS0042712,3
RTS0042713,2
RTS0042714,3
RTS0042715,1
RTS0042716,2
RTS0042717,2
RTS0042719,1
RTS0042721,7
RTS0042722,1
RTS0042723,3
RTS0042724,2
RTS0042725,1
RTS0042726,1
RTS0042729,3
RTS0042731,1
RTS0042732,3
RTS0042733,2
RTS0042734,1
RTS0042735,1
RTS0042736,3
RTS0042737,1
RTS0042738,1
RTS0042739,1
RTS0042740,6
RTS0042741,1
RTS0042742,1
RTS0042744,2
RTS0042745,2
RTS0042746,3
RTS0042747,4
RTS0042748,2
RTS0042749,3
RTS0042750,2
RTS0042751,2
RTS0042753,2
RTS0042755,1
RTS0042756,4
RTS0042757,4
RTS0042759,3
RTS0042760,3
RTS0042761,2
RTS0042762,2
RTS0042763,3
RTS0042764,5
RTS0042765,1
RTS0042766,3
RTS0042768,1
RTS0042769,6
RTS0042770,1
RTS0042771,1
RTS0042772,2
RTS0042773,3
RTS0042774,1
RTS0042775,1
RTS0042776,3
RTS0042777,3
RTS0042778,6
RTS0042779,4
RTS0042780,5
RTS0042781,1
RTS0042782,1
RTS0042783,2
RTS0042784,1
RTS0042786,1
RTS0042787,5
RTS0042788,4
RTS0042789,1
RTS0042791,11
RTS0042792,5
RTS0042793,6
RTS0042794,7
RTS0042795,6
RTS0042796,1
RTS0042797,2
RTS0042799,1
RTS0042800,4
RTS0042801,1
RTS0042802,2
RTS0042803,2
RTS0042804,4
RTS0042805,2
RTS0042806,3
RTS0042807,4
RTS0042808,1
RTS0042809,4
RTS0042810,2
RTS0042811,8
RTS0042812,4
RTS0042813,3
RTS0042815,2
RTS0042816,1
RTS0042817,2
RTS0042818,1
RTS0042819,3
RTS0042820,1
RTS0042821,3
RTS0042823,1
RTS0042824,1
RTS0042825,1
RTS0042827,2
RTS0042828,3
RTS0042829,2
RTS0042830,2
RTS0042831,3
RTS0042832,2
RTS0042833,3
RTS0042834,1
RTS0042835,1
RTS0042836,1
RTS0042837,4
RTS0042838,2
RTS0042839,1
RTS0042840,2
RTS0042841,2
RTS0042842,5
RTS0042843,4
RTS0042844,1
RTS0042845,3
RTS0042847,5
RTS0042848,5
RTS0042849,1
RTS0042850,2
RTS0042851,2
RTS0042852,3
RTS0042853,1
RTS0042854,6
RTS0042855,1
RTS0042856,1
RTS0042857,6
RTS0042862,2
RTS0042863,3
RTS0042864,2
RTS0042865,3
RTS0042866,2
RTS0042868,1
RTS0042869,2
RTS0042870,2
RTS0042871,4
RTS0042872,2
RTS0042873,4
RTS0042874,1
RTS0042875,2
RTS0042876,2
RTS0042877,2
RTS0042878,4
RTS0042880,6
RTS0042881,2
RTS0042882,3
RTS0042883,3
RTS0042884,1
RTS0042885,1
RTS0042886,2
RTS0042889,5
RTS0042890,4
RTS0042891,1
RTS0042892,3
RTS0042893,2
RTS0042894,1
RTS0042895,3
RTS0042897,2
RTS0042898,1
RTS0042900,1
RTS0042901,2
RTS0042902,1
RTS0042903,3
RTS0042904,3
RTS0042905,1
RTS0042907,1
RTS0042908,1
RTS0042910,3
RTS0042911,2
RTS0042912,2
RTS0042913,3
RTS0042914,3
RTS0042915,2
RTS0042916,3
RTS0042917,2
RTS0042918,3
RTS0042919,4
RTS0042921,2
RTS0042922,3
RTS0042924,3
RTS0042925,5
RTS0042926,2
RTS0042927,2
RTS0042928,6
RTS0042929,2
RTS0042930,1
RTS0042931,2
RTS0042933,3
RTS0042935,1
RTS0042936,3
RTS0042937,3
RTS0042938,8
RTS0042939,9
RTS0042940,4
RTS0042941,7
RTS0042942,1
RTS0042943,2
RTS0042944,3
RTS0042945,4
RTS0042946,5
RTS0042947,1
RTS0042948,1
RTS0042951,1
RTS0042952,4
RTS0042953,4
RTS0042954,4
RTS0042955,3
RTS0042956,2
RTS0042957,7
RTS0042958,2
RTS0042959,1
RTS0042960,3
RTS0042961,2
RTS0042962,4
RTS0042963,4
RTS0042964,3
RTS0042965,3
RTS0042967,3
RTS0042968,2
RTS0042970,3
RTS0042971,5
RTS0042973,3
RTS0042974,2
RTS0042975,4
RTS0042976,3
RTS0042977,3
RTS0042978,4
RTS0042980,2
RTS0042981,3
RTS0042982,1
RTS0042983,5
RTS0042985,2
RTS0042986,1
RTS0042987,2
RTS0042988,1
RTS0042989,1
RTS0042990,4
RTS0042991,3
RTS0042992,2
RTS0042993,1
RTS0042994,2
RTS0042995,4
RTS0042996,4
RTS0042997,3
RTS0042998,3
RTS0042999,2
RTS0043000,6
RTS0043001,1
RTS0043002,3
RTS0043003,2
RTS0043004,3
RTS0043005,2
RTS0043007,3
RTS0043008,3
RTS0043009,6
RTS0043010,1
RTS0043011,5
RTS0043012,3
RTS0043013,2
RTS0043015,1
RTS0043016,3
RTS0043017,3
RTS0043018,1
RTS0043019,1
RTS0043020,1
RTS0043021,5
RTS0043024,2
RTS0043025,1
RTS0043026,2
RTS0043027,5
RTS0043028,2
RTS0043029,2
RTS0043030,3
RTS0043031,2
RTS0043032,5
RTS0043033,4
RTS0043034,4
RTS0043035,1
RTS0043036,3
RTS0043037,2
RTS0043038,3
RTS0043039,1
RTS0043040,1
RTS0043041,1
RTS0043043,4
RTS0043044,2
RTS0043045,3
RTS0043046,3
RTS0043048,4
RTS0043050,2
RTS0043051,3
RTS0043053,2
RTS0043054,1
RTS0043056,4
RTS0043057,5
RTS0043058,1
RTS0043059,3
RTS0043060,1
RTS0043061,5
RTS0043062,2
RTS0043063,1
RTS0043064,2
RTS0043066,3
RTS0043067,1
RTS0043068,6
RTS0043069,6
RTS0043070,5
RTS0043071,2
RTS0043072,2
RTS0043074,1
RTS0043075,1
RTS0043076,4
RTS0043077,7
RTS0043078,1
RTS0043079,3
RTS0043080,4
RTS0043081,2
RTS0043082,4
RTS0043083,2
RTS0043084,5
RTS0043085,1
RTS0043086,4
RTS0043087,6
RTS0043088,2
RTS0043089,2
RTS0043090,4
RTS0043091,1
RTS0043092,1
RTS0043093,3
RTS0043095,4
RTS0043096,1
RTS0043098,3
RTS0043099,2
RTS0043100,3
RTS0043101,10
RTS0043102,2
RTS0043104,1
RTS0043105,1
RTS0043107,2
RTS0043108,2
RTS0043110,3
RTS0043111,5
RTS0043112,1
RTS0043114,2
RTS0043115,3
RTS0043116,1
RTS0043117,3
RTS0043119,2
RTS0043120,3
RTS0043121,1
RTS0043122,2
RTS0043123,1
RTS0043124,2
RTS0043125,2
RTS0043126,3
RTS0043127,2
RTS0043128,3
RTS0043129,3
RTS0043130,4
RTS0043131,4
RTS0043132,1
RTS0043133,2
RTS0043134,4
RTS0043135,1
RTS0043136,1
RTS0043137,2
RTS0043138,2
RTS0043139,2
RTS0043140,1
RTS0043141,2
RTS0043142,3
RTS0043144,4
RTS0043145,1
RTS0043146,1
RTS0043147,4
RTS0043148,1
RTS0043149,1
RTS0043151,4
RTS0043152,4
RTS0043153,5
RTS0043154,1
RTS0043155,5
RTS0043156,1
RTS0043157,5
RTS0043159,2
RTS0043160,7
RTS0043161,1
RTS0043162,4
RTS0043163,4
RTS0043164,1
RTS0043165,7
RTS0043168,2
RTS0043170,1
RTS0043171,5
RTS0043172,6
RTS0043173,3
RTS0043174,2
RTS0043175,6
RTS0043176,2
RTS0043177,3
RTS0043178,3
RTS0043179,1
RTS0043180,5
RTS0043181,3
RTS0043182,1
RTS0043183,2
RTS0043184,3
RTS0043185,2
RTS0043186,1
RTS0043187,2
RTS0043188,5
RTS0043189,3
RTS0043190,4
RTS0043191,1
RTS0043192,7
RTS0043193,1
RTS0043194,2
RTS0043196,2
RTS0043197,2
RTS0043198,2
RTS0043199,2
RTS0043200,1
RTS0043201,4
RTS0043202,2
RTS0043203,2
RTS0043204,1
RTS0043205,5
RTS0043206,2
RTS0043207,3
RTS0043208,4
RTS0043209,1
RTS0043210,1
RTS0043211,2
RTS0043212,4
RTS0043213,3
RTS0043214,2
RTS0043215,3
RTS0043216,4
RTS0043218,1
RTS0043219,2
RTS0043220,4
RTS0043221,3
RTS0043223,2
RTS0043224,3
RTS0043225,3
RTS0043226,1
RTS0043227,2
RTS0043228,2
RTS0043229,4
RTS0043230,4
RTS0043231,2
RTS0043233,2
RTS0043234,2
RTS0043235,1
RTS0043236,2
RTS0043237,3
RTS0043238,3
RTS0043240,1
RTS0043242,6
RTS0043243,3
RTS0043244,1
RTS0043245,2
RTS0043246,4
RTS0043247,2
RTS0043248,4
RTS0043249,3
RTS0043250,4
RTS0043251,2
RTS0043252,1
RTS0043253,3
RTS0043254,1
RTS0043255,2
RTS0043256,3
RTS0043257,1
RTS0043258,1
RTS0043259,1
RTS0043260,3
RTS0043261,5
RTS0043262,2
RTS0043263,1
RTS0043264,3
RTS0043265,2
RTS0043266,1
RTS0043267,1
RTS0043268,1
RTS0043269,1
RTS0043270,1
RTS0043273,1
RTS0043274,3
RTS0043275,6
RTS0043276,3
RTS0043277,1
RTS0043278,1
RTS0043279,5
RTS0043280,3
RTS0043281,2
RTS0043283,2
RTS0043284,4
RTS0043285,1
RTS0043286,2
RTS0043287,1
RTS0043288,1
RTS0043289,1
RTS0043291,1
RTS0043292,2
RTS0043293,4
RTS0043294,2
RTS0043295,1
RTS0043296,6
RTS0043297,2
RTS0043299,3
RTS0043301,2
RTS0043303,2
RTS0043304,2
RTS0043305,2
RTS0043306,2
RTS0043307,1
RTS0043309,4
RTS0043310,3
RTS0043312,4
RTS0043313,3
RTS0043314,1
RTS0043315,1
RTS0043316,1
RTS0043317,1
RTS0043318,1
RTS0043319,3
RTS0043320,2
RTS0043321,2
RTS0043322,5
RTS0043323,2
RTS0043324,2
RTS0043325,3
RTS0043326,3
RTS0043327,3
RTS0043328,1
RTS0043329,2
RTS0043330,6
RTS0043331,1
RTS0043332,3
RTS0043333,1
RTS0043335,2
RTS0043336,2
RTS0043337,2
RTS0043338,1
RTS0043340,2
RTS0043341,1
RTS0043342,7
RTS0043343,1
RTS0043344,1
RTS0043345,3
RTS0043346,3
RTS0043347,1
RTS0043349,4
RTS0043350,2
RTS0043351,3
RTS0043352,1
RTS0043353,1
RTS0043354,2
RTS0043356,4
RTS0043357,1
RTS0043358,3
RTS0043359,2
RTS0043361,2
RTS0043362,2
RTS0043363,8
RTS0043364,2
RTS0043365,1
RTS0043366,4
RTS0043367,2
RTS0043368,3
RTS0043369,1
RTS0043371,3
RTS0043372,3
RTS0043373,3
RTS0043374,1
RTS0043375,3
RTS0043376,6
RTS0043377,5
RTS0043378,2
RTS0043379,7
RTS0043380,2
RTS0043381,2
RTS0043382,3
RTS0043383,1
RTS0043384,2
RTS0043385,1
RTS0043386,2
RTS0043387,6
RTS0043388,4
RTS0043389,2
RTS0043390,1
RTS0043391,1
RTS0043392,2
RTS0043393,3
RTS0043394,1
RTS0043395,1
RTS0043396,4
RTS0043397,11
RTS0043399,6
RTS0043400,1
RTS0043401,2
RTS0043402,4
RTS0043403,3
RTS0043404,3
RTS0043405,1
RTS0043406,2
RTS0043407,1
RTS0043408,5
RTS0043410,2
RTS0043412,2
RTS0043413,3
RTS0043415,2
RTS0043416,4
RTS0043417,3
RTS0043419,1
RTS0043420,1
RTS0043421,2
RTS0043423,4
RTS0043424,2
RTS0043425,4
RTS0043426,2
RTS0043427,4
RTS0043428,4
RTS0043429,1
RTS0043430,3
RTS0043431,4
RTS0043433,3
RTS0043434,1
RTS0043435,3
RTS0043436,4
RTS0043437,2
RTS0043438,1
RTS0043439,3
RTS0043440,5
RTS0043442,3
RTS0043443,3
RTS0043444,4
RTS0043445,3
RTS0043446,1
RTS0043447,1
RTS0043450,1
RTS0043451,2
RTS0043452,2
RTS0043453,1
RTS0043454,2
RTS0043456,2
RTS0043457,4
RTS0043458,1
RTS0043459,3
RTS0043460,4
RTS0043461,2
RTS0043462,7
RTS0043463,2
RTS0043464,1
RTS0043466,6
RTS0043467,2
RTS0043468,1
RTS0043469,2
RTS0043470,2
RTS0043471,4
RTS0043472,2
RTS0043473,1
RTS0043474,3
RTS0043475,3
RTS0043476,4
RTS0043477,2
RTS0043478,1
RTS0043479,2
RTS0043480,1
RTS0043481,2
RTS0043483,5
RTS0043484,2
RTS0043485,3
RTS0043486,3
RTS0043487,4
RTS0043488,1
RTS0043489,1
RTS0043490,1
RTS0043491,3
RTS0043492,2
RTS0043493,5
RTS0043494,4
RTS0043495,6
RTS0043496,3
RTS0043497,2
RTS0043498,3
RTS0043499,3
RTS0043500,5
RTS0043501,1
RTS0043502,2
RTS0043503,4
RTS0043504,1
RTS0043505,2
RTS0043507,4
RTS0043508,2
RTS0043509,2
RTS0043510,1
RTS0043511,1
RTS0043512,4
RTS0043513,2
RTS0043514,3
RTS0043515,1
RTS0043516,3
RTS0043518,3
RTS0043519,3
RTS0043521,3
RTS0043522,2
RTS0043523,1
RTS0043524,4
RTS0043525,5
RTS0043527,4
RTS0043528,1
RTS0043530,2
RTS0043531,1
RTS0043532,2
RTS0043533,1
RTS0043534,4
RTS0043535,1
RTS0043536,5
RTS0043538,1
RTS0043539,2
RTS0043540,2
RTS0043541,2
RTS0043542,3
RTS0043543,6
RTS0043544,2
RTS0043545,2
RTS0043546,2
RTS0043547,5
RTS0043548,3
RTS0043549,2
RTS0043550,3
RTS0043552,3
RTS0043553,3
RTS0043554,3
RTS0043555,2
RTS0043556,1
RTS0043558,1
RTS0043560,2
RTS0043561,2
RTS0043562,1
RTS0043563,3
RTS0043564,5
RTS0043565,2
RTS0043566,5
RTS0043567,1
RTS0043568,4
RTS0043569,2
RTS0043570,1
RTS0043571,2
RTS0043572,5
RTS0043574,3
RTS0043575,2
RTS0043576,2
RTS0043577,4
RTS0043578,1
RTS0043579,1
RTS0043580,3
RTS0043583,1
RTS0043584,1
RTS0043585,2
RTS0043586,2
RTS0043587,1
RTS0043588,3
RTS0043589,3
RTS0043590,2
RTS0043591,3
RTS0043592,1
RTS0043593,5
RTS0043594,1
RTS0043595,1
RTS0043597,3
RTS0043598,3
RTS0043599,3
RTS0043600,1
RTS0043601,4
RTS0043602,1
RTS0043603,5
RTS0043604,4
RTS0043605,1
RTS0043606,1
RTS0043607,1
RTS0043608,2
RTS0043609,4
RTS0043610,2
RTS0043611,5
RTS0043612,2
RTS0043613,1
RTS0043615,1
RTS0043616,2
RTS0043617,2
RTS0043618,1
RTS0043619,1
RTS0043620,1
RTS0043622,1
RTS0043623,1
RTS0043624,1
RTS0043625,4
RTS0043627,2
RTS0043628,2
RTS0043629,4
RTS0043630,4
RTS0043631,3
RTS0043632,1
RTS0043634,2
RTS0043635,2
RTS0043636,2
RTS0043637,2
RTS0043638,2
RTS0043639,1
RTS0043640,4
RTS0043641,8
RTS0043642,7
RTS0043643,11
RTS0043644,4
RTS0043645,4
RTS0043646,5
RTS0043647,3
RTS0043648,4
RTS0043649,1
RTS0043651,1
RTS0043652,3
RTS0043653,2
RTS0043655,4
RTS0043657,1
RTS0043659,2
RTS0043663,3
RTS0043664,1
RTS0043665,1
RTS0043666,1
RTS0043667,1
RTS0043669,2
RTS0043670,5
RTS0043671,2
RTS0043672,3
RTS0043673,1
RTS0043674,3
RTS0043675,2
RTS0043676,1
RTS0043677,3
RTS0043679,4
RTS0043680,5
RTS0043681,1
RTS0043682,2
RTS0043683,4
RTS0043684,2
RTS0043685,6
RTS0043686,2
RTS0043687,1
RTS0043688,4
RTS0043689,3
RTS0043690,4
RTS0043691,3
RTS0043692,2
RTS0043694,2
RTS0043695,2
RTS0043696,2
RTS0043698,2
RTS0043699,8
RTS0043700,4
RTS0043701,2
RTS0043702,4
RTS0043703,1
RTS0043704,1
RTS0043705,2
RTS0043706,4
RTS0043707,1
RTS0043709,3
RTS0043710,1
RTS0043711,1
RTS0043712,1
RTS0043715,4
RTS0043716,4
RTS0043717,3
RTS0043718,1
RTS0043719,2
RTS0043720,1
RTS0043721,1
RTS0043722,2
RTS0043723,2
RTS0043724,1
RTS0043725,1
RTS0043726,3
RTS0043727,2
RTS0043728,7
RTS0043729,6
RTS0043730,2
RTS0043731,3
RTS0043732,1
RTS0043733,1
RTS0043734,3
RTS0043735,2
RTS0043736,2
RTS0043737,3
RTS0043738,1
RTS0043739,4
RTS0043740,1
RTS0043741,4
RTS0043742,1
RTS0043743,1
RTS0043744,4
RTS0043745,2
RTS0043746,1
RTS0043747,1
RTS0043748,4
RTS0043749,3
RTS0043750,2
RTS0043751,2
RTS0043752,7
RTS0043753,4
RTS0043754,1
RTS0043755,2
RTS0043756,4
RTS0043757,3
RTS0043758,1
RTS0043759,2
RTS0043760,1
RTS0043761,2
RTS0043762,1
RTS0043763,1
RTS0043764,3
RTS0043765,2
RTS0043766,2
RTS0043767,9
RTS0043769,4
RTS0043773,3
RTS0043774,1
RTS0043775,3
RTS0043777,2
RTS0043780,1
RTS0043781,2
RTS0043782,2
RTS0043783,2
RTS0043784,1
RTS0043785,1
RTS0043786,1
RTS0043787,3
RTS0043788,3
RTS0043789,1
RTS0043790,2
RTS0043791,1
RTS0043792,2
RTS0043793,2
RTS0043794,3
RTS0043795,3
RTS0043796,1
RTS0043797,3
RTS0043798,2
RTS0043799,1
RTS0043800,2
RTS0043801,3
RTS0043802,2
RTS0043803,2
RTS0043805,3
RTS0043807,3
RTS0043808,3
RTS0043809,1
RTS0043810,2
RTS0043811,1
RTS0043812,1
RTS0043813,4
RTS0043814,6
RTS0043815,1
RTS0043816,2
RTS0043817,3
RTS0043818,1
RTS0043819,1
RTS0043820,1
RTS0043821,1
RTS0043822,2
RTS0043823,1
RTS0043824,1
RTS0043825,1
RTS0043827,1
RTS0043828,2
RTS0043829,2
RTS0043831,3
RTS0043832,2
RTS0043833,3
RTS0043835,2
RTS0043836,2
RTS0043837,1
RTS0043838,1
RTS0043839,2
RTS0043840,1
RTS0043841,1
RTS0043842,3
RTS0043843,4
RTS0043844,2
RTS0043846,1
RTS0043847,1
RTS0043848,4
RTS0043849,1
RTS0043850,3
RTS0043851,6
RTS0043852,1
RTS0043853,3
RTS0043854,3
RTS0043856,1
RTS0043857,2
RTS0043858,2
RTS0043859,2
RTS0043860,2
RTS0043861,6
RTS0043862,4
RTS0043863,1
RTS0043864,3
RTS0043865,2
RTS0043866,2
RTS0043867,6
RTS0043868,5
RTS0043869,3
RTS0043871,2
RTS0043872,3
RTS0043873,2
RTS0043875,2
RTS0043876,5
RTS0043877,2
RTS0043878,2
RTS0043879,1
RTS0043880,1
RTS0043881,3
RTS0043882,4
RTS0043883,4
RTS0043884,3
RTS0043885,2
RTS0043886,1
RTS0043887,2
RTS0043888,4
RTS0043889,4
RTS0043890,1
RTS0043891,7
RTS0043893,4
RTS0043894,2
RTS0043895,6
RTS0043897,2
RTS0043898,6
RTS0043899,5
RTS0043900,2
RTS0043901,2
RTS0043902,3
RTS0043903,3
RTS0043904,1
RTS0043906,1
RTS0043907,2
RTS0043908,2
RTS0043910,3
RTS0043911,2
RTS0043912,7
RTS0043913,4
RTS0043914,1
RTS0043915,3
RTS0043916,3
RTS0043917,2
RTS0043918,1
RTS0043919,2
RTS0043920,2
RTS0043921,4
RTS0043923,1
RTS0043925,4
RTS0043927,1
RTS0043928,3
RTS0043929,2
RTS0043930,2
RTS0043931,2
RTS0043932,2
RTS0043933,2
RTS0043934,4
RTS0043935,3
RTS0043936,1
RTS0043937,3
RTS0043938,1
RTS0043939,2
RTS0043940,1
RTS0043942,1
RTS0043943,3
RTS0043944,2
RTS0043946,1
RTS0043947,1
RTS0043949,4
RTS0043950,2
RTS0043951,2
RTS0043952,3
RTS0043953,1
RTS0043954,1
RTS0043955,3
RTS0043956,5
RTS0043958,3
RTS0043959,3
RTS0043960,3
RTS0043961,2
RTS0043962,1
RTS0043963,1
RTS0043964,1
RTS0043965,1
RTS0043966,2
RTS0043967,2
RTS0043968,2
RTS0043969,5
RTS0043970,2
RTS0043971,1
RTS0043972,5
RTS0043973,1
RTS0043974,3
RTS0043975,3
RTS0043976,2
RTS0043977,5
RTS0043978,2
RTS0043979,3
RTS0043980,1
RTS0043981,4
RTS0043982,5
RTS0043983,5
RTS0043984,4
RTS0043985,2
RTS0043986,4
RTS0043987,4
RTS0043988,1
RTS0043989,2
RTS0043990,1
RTS0043991,3
RTS0043993,3
RTS0043994,2
RTS0043996,2
RTS0043997,2
RTS0043998,3
RTS0043999,3
RTS0044000,2
RTS0044002,4
RTS0044003,1
RTS0044004,4
RTS0044005,5
RTS0044006,4
RTS0044007,4
RTS0044008,1
RTS0044009,5
RTS0044010,2
RTS0044011,3
RTS0044012,3
RTS0044013,4
RTS0044014,1
RTS0044015,1
RTS0044016,1
RTS0044017,4
RTS0044018,6
RTS0044019,3
RTS0044020,2
RTS0044021,3
RTS0044022,1
RTS0044024,3
RTS0044025,4
RTS0044026,1
RTS0044028,3
RTS0044029,1
RTS0044030,3
RTS0044031,4
RTS0044032,3
RTS0044034,2
RTS0044035,1
RTS0044036,3
RTS0044037,2
RTS0044038,6
RTS0044039,2
RTS0044040,2
RTS0044041,2
RTS0044042,3
RTS0044043,3
RTS0044044,3
RTS0044046,4
RTS0044047,1
RTS0044048,2
RTS0044049,3
RTS0044050,2
RTS0044051,3
RTS0044052,1
RTS0044053,3
RTS0044054,2
RTS0044055,2
RTS0044056,2
RTS0044057,2
RTS0044058,3
RTS0044059,2
RTS0044060,4
RTS0044061,1
RTS0044062,2
RTS0044063,3
RTS0044064,1
RTS0044065,5
RTS0044067,3
RTS0044068,2
RTS0044069,4
RTS0044070,5
RTS0044071,1
RTS0044072,1
RTS0044073,1
RTS0044074,1
RTS0044075,2
RTS0044076,2
RTS0044077,1
RTS0044078,3
RTS0044079,1
RTS0044080,2
RTS0044081,3
RTS0044082,4
RTS0044083,3
RTS0044084,1
RTS0044085,2
RTS0044086,3
RTS0044089,3
RTS0044090,3
RTS0044091,1
RTS0044092,6
RTS0044093,1
RTS0044095,2
RTS0044096,1
RTS0044097,2
RTS0044098,1
RTS0044099,2
RTS0044100,4
RTS0044101,2
RTS0044103,1
RTS0044104,4
RTS0044105,3
RTS0044106,3
RTS0044107,3
RTS0044108,4
RTS0044109,3
RTS0044110,4
RTS0044111,2
RTS0044112,2
RTS0044114,2
RTS0044115,6
RTS0044116,1
RTS0044117,2
RTS0044119,1
RTS0044122,2
RTS0044123,2
RTS0044125,1
RTS0044126,3
RTS0044127,3
RTS0044128,2
RTS0044129,3
RTS0044130,3
RTS0044131,7
RTS0044132,2
RTS0044133,2
RTS0044134,3
RTS0044135,2
RTS0044136,2
RTS0044137,2
RTS0044138,4
RTS0044139,3
RTS0044141,1
RTS0044142,3
RTS0044143,1
RTS0044144,2
RTS0044145,2
RTS0044146,4
RTS0044147,3
RTS0044148,4
RTS0044149,1
RTS0044151,2
RTS0044152,3
RTS0044153,4
RTS0044154,4
RTS0044155,3
RTS0044156,5
RTS0044157,2
RTS0044158,5
RTS0044159,1
RTS0044160,4
RTS0044161,2
RTS0044162,3
RTS0044163,2
RTS0044164,2
RTS0044165,4
RTS0044166,5
RTS0044167,1
RTS0044168,7
RTS0044169,7
RTS0044170,3
RTS0044171,1
RTS0044172,3
RTS0044175,2
RTS0044176,2
RTS0044177,1
RTS0044178,2
RTS0044180,1
RTS0044181,4
RTS0044182,2
RTS0044183,1
RTS0044184,1
RTS0044185,2
RTS0044186,1
RTS0044188,3
RTS0044189,2
RTS0044190,1
RTS0044191,1
RTS0044192,1
RTS0044193,1
RTS0044194,6
RTS0044195,3
RTS0044196,2
RTS0044197,2
RTS0044198,4
RTS0044199,3
RTS0044200,2
RTS0044206,3
RTS0044207,1
RTS0044208,2
RTS0044209,2
RTS0044210,3
RTS0044211,3
RTS0044212,4
RTS0044213,1
RTS0044214,3
RTS0044215,2
RTS0044216,2
RTS0044217,1
RTS0044218,5
RTS0044219,1
RTS0044220,3
RTS0044221,1
RTS0044222,2
RTS0044223,1
RTS0044224,1
RTS0044226,4
RTS0044227,1
RTS0044228,3
RTS0044229,2
RTS0044230,1
RTS0044232,5
RTS0044233,1
RTS0044234,3
RTS0044235,1
RTS0044236,2
RTS0044237,2
RTS0044238,2
RTS0044239,2
RTS0044240,5
RTS0044241,2
RTS0044242,3
RTS0044243,2
RTS0044244,2
RTS0044245,3
RTS0044246,2
RTS0044247,4
RTS0044248,1
RTS0044249,4
RTS0044250,2
RTS0044251,5
RTS0044253,6
RTS0044254,2
RTS0044255,3
RTS0044256,3
RTS0044258,4
RTS0044259,3
RTS0044261,3
RTS0044262,3
RTS0044264,1
RTS0044266,6
RTS0044267,1
RTS0044268,5
RTS0044269,3
RTS0044270,4
RTS0044271,2
RTS0044272,2
RTS0044273,5
RTS0044274,1
RTS0044275,5
RTS0044276,2
RTS0044277,3
RTS0044278,3
RTS0044279,1
RTS0044280,1
RTS0044281,3
RTS0044282,2
RTS0044283,3
RTS0044284,4
RTS0044285,2
RTS0044286,1
RTS0044288,1
RTS0044289,3
RTS0044290,2
RTS0044291,1
RTS0044292,1
RTS0044293,2
RTS0044294,1
RTS0044295,1
RTS0044296,2
RTS0044297,5
RTS0044298,2
RTS0044299,1
RTS0044300,2
RTS0044301,2
RTS0044302,3
RTS0044303,1
RTS0044304,4
RTS0044305,2
RTS0044306,3
RTS0044307,4
RTS0044308,5
RTS0044309,3
RTS0044310,4
RTS0044311,2
RTS0044312,4
RTS0044313,1
RTS0044314,2
RTS0044315,2
RTS0044316,2
RTS0044317,6
RTS0044318,3
RTS0044319,1
RTS0044320,1
RTS0044322,3
RTS0044323,4
RTS0044324,4
RTS0044326,1
RTS0044327,4
RTS0044329,1
RTS0044330,1
RTS0044331,4
RTS0044332,3
RTS0044333,4
RTS0044334,2
RTS0044335,7
RTS0044337,7
RTS0044338,2
RTS0044339,2
RTS0044340,1
RTS0044341,1
RTS0044342,2
RTS0044343,3
RTS0044344,3
RTS0044345,2
RTS0044346,7
RTS0044347,3
RTS0044348,4
RTS0044349,3
RTS0044350,3
RTS0044351,2
RTS0044352,3
RTS0044353,4
RTS0044354,1
RTS0044355,2
RTS0044356,4
RTS0044357,1
RTS0044358,2
RTS0044359,1
RTS0044361,3
RTS0044362,3
RTS0044363,3
RTS0044364,2
RTS0044365,2
RTS0044366,8
RTS0044367,5
RTS0044368,5
RTS0044369,5
RTS0044372,1
RTS0044374,2
RTS0044375,3
RTS0044376,3
RTS0044377,1
RTS0044378,2
RTS0044379,3
RTS0044380,1
RTS0044381,4
RTS0044382,1
RTS0044383,4
RTS0044384,3
RTS0044385,1
RTS0044386,1
RTS0044387,2
RTS0044388,2
RTS0044390,4
RTS0044391,6
RTS0044392,5
RTS0044393,3
RTS0044394,3
RTS0044395,1
RTS0044396,3
RTS0044399,1
RTS0044400,4
RTS0044401,5
RTS0044402,4
RTS0044403,5
RTS0044404,4
RTS0044405,1
RTS0044406,2
RTS0044407,2
RTS0044408,2
RTS0044409,5
RTS0044410,1
RTS0044411,3
RTS0044412,1
RTS0044413,1
RTS0044414,6
RTS0044415,9
RTS0044416,2
RTS0044417,3
RTS0044418,4
RTS0044419,4
RTS0044420,1
RTS0044422,4
RTS0044423,2
RTS0044424,1
RTS0044425,1
RTS0044426,3
RTS0044427,1
RTS0044428,1
RTS0044429,5
RTS0044430,3
RTS0044431,2
RTS0044432,2
RTS0044434,3
RTS0044435,1
RTS0044436,3
RTS0044437,4
RTS0044438,2
RTS0044439,4
RTS0044440,2
RTS0044441,1
RTS0044442,3
RTS0044443,2
RTS0044445,3
RTS0044446,1
RTS0044447,4
RTS0044448,2
RTS0044449,3
RTS0044450,4
RTS0044451,1
RTS0044453,3
RTS0044454,3
RTS0044455,1
RTS0044456,3
RTS0044457,2
RTS0044458,2
RTS0044459,2
RTS0044460,4
RTS0044461,1
RTS0044462,2
RTS0044463,3
RTS0044464,6
RTS0044465,4
RTS0044466,5
RTS0044467,4
RTS0044468,2
RTS0044469,2
RTS0044470,2
RTS0044472,3
RTS0044473,1
RTS0044474,16
RTS0044475,1
RTS0044476,2
RTS0044477,5
RTS0044478,2
RTS0044479,2
RTS0044480,3
RTS0044481,3
RTS0044482,4
RTS0044484,1
RTS0044485,2
RTS0044486,4
RTS0044487,4
RTS0044488,5
RTS0044489,5
RTS0044491,2
RTS0044492,2
RTS0044493,3
RTS0044494,3
RTS0044495,1
RTS0044496,2
RTS0044497,9
RTS0044498,4
RTS0044499,3
RTS0044500,1
RTS0044501,4
RTS0044502,3
RTS0044503,1
RTS0044504,1
RTS0044505,3
RTS0044506,3
RTS0044508,4
RTS0044509,3
RTS0044510,1
RTS0044511,2
RTS0044512,5
RTS0044513,2
RTS0044514,2
RTS0044515,2
RTS0044516,5
RTS0044517,4
RTS0044518,2
RTS0044519,2
RTS0044520,1
RTS0044521,4
RTS0044522,5
RTS0044523,5
RTS0044524,1
RTS0044526,1
RTS0044529,5
RTS0044530,3
RTS0044531,6
RTS0044532,4
RTS0044533,3
RTS0044534,1
RTS0044535,1
RTS0044538,2
RTS0044539,4
RTS0044540,4
RTS0044541,4
RTS0044542,3
RTS0044543,4
RTS0044544,4
RTS0044545,4
RTS0044546,3
RTS0044547,4
RTS0044548,1
RTS0044549,3
RTS0044551,2
RTS0044552,2
RTS0044553,3
RTS0044554,5
RTS0044555,3
RTS0044556,2
RTS0044557,1
RTS0044559,3
RTS0044560,3
RTS0044562,4
RTS0044564,5
RTS0044565,2
RTS0044567,2
RTS0044568,1
RTS0044569,2
RTS0044570,2
RTS0044572,1
RTS0044574,1
RTS0044575,2
RTS0044576,3
RTS0044577,2
RTS0044578,2
RTS0044580,3
RTS0044581,1
RTS0044582,1
RTS0044584,2
RTS0044585,1
RTS0044586,4
RTS0044587,1
RTS0044588,3
RTS0044589,3
RTS0044590,1
RTS0044591,3
RTS0044592,4
RTS0044593,2
RTS0044594,5
RTS0044595,2
RTS0044596,3
RTS0044597,7
RTS0044598,5
RTS0044599,3
RTS0044600,1
RTS0044602,1
RTS0044603,2
RTS0044604,4
RTS0044605,6
RTS0044606,2
RTS0044607,1
RTS0044608,2
RTS0044609,2
RTS0044610,2
RTS0044611,4
RTS0044612,3
RTS0044614,3
RTS0044616,2
RTS0044617,2
RTS0044618,1
RTS0044619,3
RTS0044620,3
RTS0044621,4
RTS0044622,2
RTS0044623,2
RTS0044624,2
RTS0044625,5
RTS0044626,2
RTS0044627,7
RTS0044629,1
RTS0044630,1
RTS0044632,6
RTS0044633,4
RTS0044635,2
RTS0044636,3
RTS0044637,3
RTS0044638,4
RTS0044640,2
RTS0044641,1
RTS0044642,3
RTS0044643,1
RTS0044644,1
RTS0044645,2
RTS0044646,1
RTS0044647,3
RTS0044649,4
RTS0044651,5
RTS0044652,2
RTS0044653,2
RTS0044654,2
RTS0044655,2
RTS0044656,5
RTS0044657,6
RTS0044658,14
RTS0044659,9
RTS0044660,7
RTS0044661,3
RTS0044662,1
RTS0044663,1
RTS0044664,3
RTS0044665,4
RTS0044666,4
RTS0044667,4
RTS0044668,2
RTS0044669,3
RTS0044670,5
RTS0044671,1
RTS0044672,1
RTS0044673,1
RTS0044674,3
RTS0044675,3
RTS0044676,1
RTS0044677,5
RTS0044678,1
RTS0044680,3
RTS0044685,3
RTS0044686,3
RTS0044687,1
RTS0044688,1
RTS0044689,5
RTS0044690,4
RTS0044691,2
RTS0044692,4
RTS0044694,4
RTS0044695,3
RTS0044696,3
RTS0044697,5
RTS0044698,1
RTS0044699,3
RTS0044700,2
RTS0044701,5
RTS0044702,4
RTS0044703,1
RTS0044704,1
RTS0044705,2
RTS0044707,1
RTS0044708,2
RTS0044709,1
RTS0044710,2
RTS0044711,1
RTS0044712,1
RTS0044714,2
RTS0044715,1
RTS0044716,2
RTS0044717,1
RTS0044718,3
RTS0044719,3
RTS0044720,4
RTS0044722,4
RTS0044723,1
RTS0044724,1
RTS0044725,4
RTS0044726,2
RTS0044727,3
RTS0044728,2
RTS0044731,1
RTS0044732,2
RTS0044733,3
RTS0044735,1
RTS0044736,5
RTS0044737,1
RTS0044738,2
RTS0044739,4
RTS0044740,2
RTS0044741,2
RTS0044744,3
RTS0044746,1
RTS0044748,1
RTS0044749,3
RTS0044750,4
RTS0044751,3
RTS0044752,1
RTS0044753,2
RTS0044754,1
RTS0044755,3
RTS0044756,1
RTS0044757,3
RTS0044758,2
RTS0044759,1
RTS0044761,7
RTS0044763,3
RTS0044764,2
RTS0044765,2
RTS0044766,3
RTS0044767,2
RTS0044768,2
RTS0044769,3
RTS0044770,1
RTS0044771,2
RTS0044772,2
RTS0044773,6
RTS0044774,2
RTS0044775,3
RTS0044776,4
RTS0044777,2
RTS0044778,3
RTS0044779,3
RTS0044780,1
RTS0044781,3
RTS0044782,3
RTS0044783,4
RTS0044784,2
RTS0044785,2
RTS0044786,6
RTS0044787,3
RTS0044789,6
RTS0044790,1
RTS0044791,1
RTS0044792,5
RTS0044793,1
RTS0044796,5
RTS0044797,4
RTS0044798,4
RTS0044799,1
RTS0044800,3
RTS0044801,3
RTS0044802,2
RTS0044803,1
RTS0044804,2
RTS0044805,2
RTS0044806,1
RTS0044807,3
RTS0044808,2
RTS0044810,1
RTS0044812,1
RTS0044813,3
RTS0044814,2
RTS0044815,4
RTS0044816,2
RTS0044817,8
RTS0044818,1
RTS0044819,2
RTS0044820,3
RTS0044821,6
RTS0044822,2
RTS0044823,1
RTS0044824,2
RTS0044825,3
RTS0044826,4
RTS0044828,1
RTS0044829,3
RTS0044830,1
RTS0044831,2
RTS0044832,1
RTS0044833,1
RTS0044834,2
RTS0044835,1
RTS0044837,1
RTS0044838,4
RTS0044839,2
RTS0044840,2
RTS0044841,4
RTS0044842,3
RTS0044844,3
RTS0044846,5
RTS0044847,3
RTS0044848,1
RTS0044849,2
RTS0044850,3
RTS0044851,1
RTS0044852,1
RTS0044853,3
RTS0044854,2
RTS0044855,2
RTS0044856,2
RTS0044859,3
RTS0044860,1
RTS0044862,1
RTS0044863,1
RTS0044864,3
RTS0044865,2
RTS0044866,2
RTS0044867,5
RTS0044868,3
RTS0044870,2
RTS0044871,1
RTS0044872,1
RTS0044873,3
RTS0044875,4
RTS0044876,2
RTS0044877,3
RTS0044878,1
RTS0044879,4
RTS0044880,5
RTS0044881,3
RTS0044882,3
RTS0044884,1
RTS0044886,4
RTS0044887,1
RTS0044888,5
RTS0044890,1
RTS0044891,2
RTS0044893,3
RTS0044894,2
RTS0044895,3
RTS0044896,4
RTS0044897,1
RTS0044898,3
RTS0044899,3
RTS0044900,2
RTS0044901,5
RTS0044902,7
RTS0044903,7
RTS0044904,1
RTS0044905,2
RTS0044906,6
RTS0044907,6
RTS0044908,3
RTS0044909,10
RTS0044910,6
RTS0044911,2
RTS0044913,3
RTS0044914,4
RTS0044916,1
RTS0044917,4
RTS0044918,2
RTS0044919,2
RTS0044920,1
RTS0044922,3
RTS0044923,2
RTS0044924,2
RTS0044925,2
RTS0044926,3
RTS0044927,5
RTS0044929,1
RTS0044930,2
RTS0044932,1
RTS0044933,2
RTS0044934,1
RTS0044938,3
RTS0044939,2
RTS0044941,4
RTS0044942,5
RTS0044943,3
RTS0044944,4
RTS0044945,7
RTS0044946,3
RTS0044948,3
RTS0044949,1
RTS0044950,1
RTS0044951,3
RTS0044952,1
RTS0044953,3
RTS0044954,3
RTS0044955,1
RTS0044956,3
RTS0044957,3
RTS0044958,3
RTS0044960,4
RTS0044961,2
RTS0044962,2
RTS0044964,2
RTS0044965,2
RTS0044966,3
RTS0044967,5
RTS0044968,2
RTS0044969,2
RTS0044970,2
RTS0044971,4
RTS0044973,3
RTS0044974,1
RTS0044975,2
RTS0044976,1
RTS0044977,1
RTS0044978,3
RTS0044979,1
RTS0044980,1
RTS0044982,2
RTS0044983,4
RTS0044984,3
RTS0044985,2
RTS0044986,1
RTS0044987,3
RTS0044990,4
RTS0044991,2
RTS0044992,3
RTS0044993,2
RTS0044994,1
RTS0044995,1
RTS0044996,3
RTS0044997,2
RTS0044999,4
RTS0045000,1
RTS0045001,3
RTS0045002,8
RTS0045003,2
RTS0045004,3
RTS0045005,3
RTS0045006,4
RTS0045007,3
RTS0045008,2
RTS0045009,3
RTS0045010,2
RTS0045011,2
RTS0045012,2
RTS0045013,1
RTS0045014,4
RTS0045015,6
RTS0045017,1
RTS0045018,3
RTS0045019,2
RTS0045020,3
RTS0045021,1
RTS0045023,3
RTS0045024,4
RTS0045025,3
RTS0045026,2
RTS0045027,1
RTS0045028,4
RTS0045029,4
RTS0045030,3
RTS0045032,1
RTS0045033,1
RTS0045034,2
RTS0045035,1
RTS0045036,2
RTS0045038,3
RTS0045039,3
RTS0045041,3
RTS0045042,2
RTS0045043,1
RTS0045044,4
RTS0045045,3
RTS0045046,2
RTS0045047,3
RTS0045048,2
RTS0045049,1
RTS0045051,4
RTS0045052,1
RTS0045053,3
RTS0045054,4
RTS0045055,2
RTS0045056,1
RTS0045057,1
RTS0045058,2
RTS0045059,2
RTS0045060,2
RTS0045063,3
RTS0045064,1
RTS0045066,2
RTS0045067,3
RTS0045068,3
RTS0045069,6
RTS0045070,4
RTS0045071,2
RTS0045072,2
RTS0045073,1
RTS0045074,2
RTS0045076,1
RTS0045077,2
RTS0045078,1
RTS0045079,5
RTS0045080,1
RTS0045081,1
RTS0045083,1
RTS0045085,1
RTS0045086,3
RTS0045087,5
RTS0045088,3
RTS0045089,2
RTS0045091,1
RTS0045092,1
RTS0045093,2
RTS0045094,2
RTS0045095,2
RTS0045096,3
RTS0045097,1
RTS0045099,4
RTS0045100,2
RTS0045101,1
RTS0045102,1
RTS0045103,1
RTS0045104,2
RTS0045105,5
RTS0045106,3
RTS0045107,3
RTS0045108,4
RTS0045109,1
RTS0045112,1
RTS0045113,1
RTS0045114,1
RTS0045115,1
RTS0045116,1
RTS0045119,4
RTS0045121,1
RTS0045123,5
RTS0045125,3
RTS0045126,3
RTS0045127,2
RTS0045128,1
RTS0045129,1
RTS0045130,1
RTS0045131,2
RTS0045132,3
RTS0045133,1
RTS0045134,1
RTS0045135,3
RTS0045136,3
RTS0045137,5
RTS0045138,2
RTS0045139,3
RTS0045140,3
RTS0045142,2
RTS0045143,1
RTS0045144,2
RTS0045145,3
RTS0045146,2
RTS0045147,3
RTS0045148,3
RTS0045149,4
RTS0045150,5
RTS0045151,3
RTS0045152,3
RTS0045153,6
RTS0045154,3
RTS0045155,3
RTS0045156,1
RTS0045157,1
RTS0045158,1
RTS0045159,4
RTS0045160,3
RTS0045161,2
RTS0045162,3
RTS0045163,3
RTS0045164,2
RTS0045165,3
RTS0045166,1
RTS0045168,2
RTS0045169,1
RTS0045170,5
RTS0045172,3
RTS0045173,1
RTS0045174,2
RTS0045175,2
RTS0045176,1
RTS0045177,1
RTS0045178,1
RTS0045179,1
RTS0045181,3
RTS0045182,2
RTS0045183,2
RTS0045184,1
RTS0045185,2
RTS0045187,5
RTS0045188,1
RTS0045190,3
RTS0045191,4
RTS0045192,1
RTS0045193,2
RTS0045194,2
RTS0045196,2
RTS0045197,4
RTS0045198,1
RTS0045199,2
RTS0045200,2
RTS0045201,3
RTS0045202,1
RTS0045203,2
RTS0045204,3
RTS0045205,2
RTS0045208,2
RTS0045209,2
RTS0045210,4
RTS0045211,2
RTS0045212,5
RTS0045213,2
RTS0045214,4
RTS0045216,3
RTS0045217,1
RTS0045219,5
RTS0045220,3
RTS0045221,2
RTS0045222,2
RTS0045223,2
RTS0045224,5
RTS0045225,1
RTS0045226,5
RTS0045227,8
RTS0045228,7
RTS0045229,4
RTS0045230,7
RTS0045231,4
RTS0045232,1
RTS0045233,4
RTS0045234,1
RTS0045235,1
RTS0045236,5
RTS0045237,2
RTS0045238,1
RTS0045239,1
RTS0045240,4
RTS0045241,3
RTS0045242,2
RTS0045243,3
RTS0045244,4
RTS0045245,3
RTS0045246,2
RTS0045247,7
RTS0045248,1
RTS0045249,1
RTS0045250,4
RTS0045251,1
RTS0045252,3
RTS0045253,3
RTS0045254,4
RTS0045255,1
RTS0045256,3
RTS0045257,4
RTS0045258,3
RTS0045259,5
RTS0045260,2
RTS0045261,2
RTS0045262,5
RTS0045263,1
RTS0045264,5
RTS0045265,4
RTS0045266,2
RTS0045267,3
RTS0045268,3
RTS0045269,4
RTS0045270,1
RTS0045272,2
RTS0045273,1
RTS0045274,4
RTS0045275,6
RTS0045276,1
RTS0045277,1
RTS0045278,3
RTS0045280,1
RTS0045281,2
RTS0045282,1
RTS0045283,2
RTS0045284,1
RTS0045285,6
RTS0045286,4
RTS0045287,4
RTS0045289,2
RTS0045291,2
RTS0045292,5
RTS0045293,3
RTS0045294,2
RTS0045295,2
RTS0045296,2
RTS0045297,1
RTS0045299,1
RTS0045300,3
RTS0045301,4
RTS0045302,1
RTS0045303,5
RTS0045304,1
RTS0045305,4
RTS0045306,3
RTS0045307,1
RTS0045309,2
RTS0045310,5
RTS0045311,1
RTS0045312,3
RTS0045313,2
RTS0045314,1
RTS0045315,2
RTS0045316,3
RTS0045317,1
RTS0045318,1
RTS0045319,2
RTS0045320,1
RTS0045321,3
RTS0045322,4
RTS0045323,2
RTS0045324,1
RTS0045326,2
RTS0045327,4
RTS0045328,3
RTS0045329,3
RTS0045330,2
RTS0045331,3
RTS0045332,2
RTS0045333,2
RTS0045335,1
RTS0045336,3
RTS0045337,2
RTS0045338,3
RTS0045339,5
RTS0045340,4
RTS0045341,2
RTS0045342,4
RTS0045343,2
RTS0045344,1
RTS0045345,4
RTS0045346,1
RTS0045348,4
RTS0045349,2
RTS0045350,2
RTS0045352,1
RTS0045353,3
RTS0045354,3
RTS0045356,2
RTS0045357,2
RTS0045358,2
RTS0045359,1
RTS0045360,2
RTS0045361,2
RTS0045362,3
RTS0045363,2
RTS0045364,4
RTS0045366,3
RTS0045367,3
RTS0045368,6
RTS0045369,2
RTS0045370,3
RTS0045371,6
RTS0045372,1
RTS0045373,6
RTS0045374,2
RTS0045375,3
RTS0045376,2
RTS0045377,2
RTS0045378,5
RTS0045379,4
RTS0045380,1
RTS0045381,3
RTS0045382,3
RTS0045383,4
RTS0045384,1
RTS0045385,2
RTS0045386,7
RTS0045387,4
RTS0045388,1
RTS0045389,3
RTS0045390,2
RTS0045391,3
RTS0045392,1
RTS0045393,2
RTS0045394,2
RTS0045395,2
RTS0045396,4
RTS0045397,2
RTS0045398,2
RTS0045399,4
RTS0045402,1
RTS0045403,3
RTS0045404,2
RTS0045405,4
RTS0045406,2
RTS0045407,7
RTS0045408,3
RTS0045409,4
RTS0045410,5
RTS0045411,2
RTS0045413,1
RTS0045414,2
RTS0045415,5
RTS0045417,3
RTS0045418,1
RTS0045419,3
RTS0045420,3
RTS0045421,39
RTS0045422,41
RTS0045423,25
RTS0045424,41
RTS0045425,45
RTS0045426,1
RTS0045427,3
RTS0045429,3
RTS0045431,3
RTS0045432,2
RTS0045433,3
RTS0045434,2
RTS0045435,2
RTS0045436,5
RTS0045437,2
RTS0045438,3
RTS0045439,4
RTS0045441,3
RTS0045442,4
RTS0045444,3
RTS0045445,2
RTS0045446,3
RTS0045447,3
RTS0045448,2
RTS0045449,2
RTS0045450,2
RTS0045451,1
RTS0045452,1
RTS0045453,3
RTS0045454,1
RTS0045455,4
RTS0045456,1
RTS0045457,2
RTS0045459,4
RTS0045463,1
RTS0045464,1
RTS0045465,2
RTS0045466,2
RTS0045467,2
RTS0045468,1
RTS0045469,5
RTS0045470,3
RTS0045471,3
RTS0045472,2
RTS0045474,1
RTS0045475,3
RTS0045476,3
RTS0045477,1
RTS0045478,6
RTS0045479,10
RTS0045480,1
RTS0045481,3
RTS0045482,1
RTS0045483,4
RTS0045484,2
RTS0045485,3
RTS0045486,1
RTS0045488,4
RTS0045489,3
RTS0045490,3
RTS0045491,2
RTS0045492,5
RTS0045493,3
RTS0045494,3
RTS0045495,3
RTS0045496,1
RTS0045497,2
RTS0045499,4
RTS0045500,2
RTS0045501,7
RTS0045502,2
RTS0045503,3
RTS0045504,6
RTS0045505,3
RTS0045506,32
RTS0045507,57
RTS0045508,42
RTS0045509,40
RTS0045510,24
RTS0045511,3
RTS0045512,1
RTS0045513,2
RTS0045514,5
RTS0045515,1
RTS0045516,2
RTS0045517,3
RTS0045518,1
RTS0045519,2
RTS0045520,4
RTS0045521,3
RTS0045522,6
RTS0045523,1
RTS0045524,3
RTS0045525,3
RTS0045526,5
RTS0045527,6
RTS0045528,4
RTS0045529,1
RTS0045530,3
RTS0045531,5
RTS0045532,2
RTS0045533,3
RTS0045534,4
RTS0045535,2
RTS0045536,7
RTS0045537,4
RTS0045538,6
RTS0045539,4
RTS0045540,2
RTS0045542,1
RTS0045543,3
RTS0045544,5
RTS0045545,3
RTS0045546,2
RTS0045548,2
RTS0045549,4
RTS0045551,1
RTS0045552,3
RTS0045554,3
RTS0045555,2
RTS0045556,5
RTS0045557,2
RTS0045558,5
RTS0045560,3
RTS0045561,2
RTS0045562,1
RTS0045564,3
RTS0045566,4
RTS0045567,2
RTS0045568,2
RTS0045569,3
RTS0045570,3
RTS0045571,1
RTS0045574,2
RTS0045575,1
RTS0045577,2
RTS0045578,1
RTS0045579,1
RTS0045581,3
RTS0045582,4
RTS0045583,4
RTS0045584,6
RTS0045585,2
RTS0045586,1
RTS0045587,3
RTS0045588,3
RTS0045589,2
RTS0045590,2
RTS0045592,11
RTS0045593,7
RTS0045594,5
RTS0045595,9
RTS0045596,6
RTS0045597,2
RTS0045598,2
RTS0045599,3
RTS0045600,2
RTS0045601,3
RTS0045602,1
RTS0045603,3
RTS0045604,2
RTS0045606,2
RTS0045607,3
RTS0045608,3
RTS0045609,3
RTS0045610,1
RTS0045611,3
RTS0045612,4
RTS0045613,1
RTS0045614,2
RTS0045615,3
RTS0045616,1
RTS0045617,3
RTS0045619,2
RTS0045621,2
RTS0045622,4
RTS0045623,2
RTS0045625,5
RTS0045628,1
RTS0045629,3
RTS0045630,1
RTS0045631,5
RTS0045633,1
RTS0045634,3
RTS0045635,3
RTS0045636,3
RTS0045637,2
RTS0045638,2
RTS0045639,1
RTS0045640,4
RTS0045641,1
RTS0045642,4
RTS0045644,2
RTS0045646,2
RTS0045647,1
RTS0045648,4
RTS0045649,4
RTS0045651,4
RTS0045652,3
RTS0045653,8
RTS0045654,3
RTS0045655,3
RTS0045656,5
RTS0045657,1
RTS0045658,1
RTS0045660,5
RTS0045661,2
RTS0045662,1
RTS0045663,7
RTS0045664,4
RTS0045665,8
RTS0045666,2
RTS0045667,1
RTS0045668,4
RTS0045669,2
RTS0045670,3
RTS0045671,4
RTS0045673,3
RTS0045674,2
RTS0045675,1
RTS0045676,6
RTS0045677,5
RTS0045678,9
RTS0045679,7
RTS0045680,12
RTS0045681,2
RTS0045682,4
RTS0045684,1
RTS0045685,3
RTS0045687,2
RTS0045688,3
RTS0045690,1
RTS0045691,4
RTS0045692,2
RTS0045693,2
RTS0045694,3
RTS0045695,3
RTS0045696,5
RTS0045698,2
RTS0045699,2
RTS0045700,2
RTS0045701,2
RTS0045702,1
RTS0045703,3
RTS0045704,1
RTS0045705,2
RTS0045706,1
RTS0045707,2
RTS0045708,2
RTS0045709,1
RTS0045711,2
RTS0045713,3
RTS0045714,2
RTS0045715,1
RTS0045716,5
RTS0045717,4
RTS0045718,3
RTS0045719,5
RTS0045720,2
RTS0045721,6
RTS0045722,3
RTS0045723,1
RTS0045724,2
RTS0045725,6
RTS0045726,1
RTS0045727,3
RTS0045728,3
RTS0045729,2
RTS0045730,5
RTS0045731,5
RTS0045732,2
RTS0045733,2
RTS0045734,2
RTS0045736,6
RTS0045737,8
RTS0045738,13
RTS0045739,7
RTS0045740,9
RTS0045741,3
RTS0045742,1
RTS0045743,3
RTS0045744,4
RTS0045745,4
RTS0045746,7
RTS0045747,7
RTS0045748,5
RTS0045750,4
RTS0045751,4
RTS0045752,1
RTS0045753,2
RTS0045756,3
RTS0045757,5
RTS0045758,3
RTS0045759,6
RTS0045760,4
RTS0045761,4
RTS0045763,2
RTS0045764,2
RTS0045766,2
RTS0045767,1
RTS0045768,4
RTS0045769,4
RTS0045770,3
RTS0045771,1
RTS0045772,1
RTS0045773,4
RTS0045774,3
RTS0045775,5
RTS0045776,3
RTS0045777,2
RTS0045778,3
RTS0045779,1
RTS0045780,2
RTS0045781,4
RTS0045782,5
RTS0045783,3
RTS0045784,5
RTS0045785,1
RTS0045787,1
RTS0045788,7
RTS0045789,2
RTS0045790,1
RTS0045791,3
RTS0045792,1
RTS0045793,2
RTS0045794,2
RTS0045795,2
RTS0045796,4
RTS0045797,3
RTS0045798,3
RTS0045799,3
RTS0045800,4
RTS0045802,1
RTS0045803,1
RTS0045804,1
RTS0045805,6
RTS0045806,2
RTS0045807,2
RTS0045809,2
RTS0045810,2
RTS0045811,1
RTS0045813,2
RTS0045814,2
RTS0045815,2
RTS0045816,4
RTS0045817,2
RTS0045818,3
RTS0045820,2
RTS0045821,5
RTS0045822,3
RTS0045823,1
RTS0045824,5
RTS0045825,3
RTS0045826,8
RTS0045827,3
RTS0045828,1
RTS0045829,6
RTS0045830,1
RTS0045832,2
RTS0045833,2
RTS0045834,2
RTS0045835,3
RTS0045836,9
RTS0045837,6
RTS0045838,8
RTS0045840,3
RTS0045842,3
RTS0045843,2
RTS0045844,5
RTS0045845,1
RTS0045846,17
RTS0045848,6
RTS0045849,26
RTS0045851,2
RTS0045853,1
RTS0045854,4
RTS0045856,2
RTS0045858,1
RTS0045859,3
RTS0045860,2
RTS0045861,3
RTS0045862,2
RTS0045863,4
RTS0045864,5
RTS0045865,7
RTS0045866,4
RTS0045867,2
RTS0045868,1
RTS0045869,2
RTS0045870,3
RTS0045871,1
RTS0045872,1
RTS0045874,2
RTS0045875,2
RTS0045876,1
RTS0045878,2
RTS0045879,2
RTS0045880,1
RTS0045882,3
RTS0045883,6
RTS0045884,1
RTS0045885,1
RTS0045886,1
RTS0045887,1
RTS0045888,2
RTS0045889,1
RTS0045890,3
RTS0045891,1
RTS0045892,2
RTS0045894,4
RTS0045895,2
RTS0045896,1
RTS0045897,1
RTS0045898,2
RTS0045899,3
RTS0045900,5
RTS0045901,2
RTS0045902,3
RTS0045904,2
RTS0045905,5
RTS0045906,2
RTS0045907,2
RTS0045909,2
RTS0045910,2
RTS0045911,4
RTS0045912,1
RTS0045914,5
RTS0045915,1
RTS0045916,3
RTS0045917,2
RTS0045918,3
RTS0045919,1
RTS0045920,1
RTS0045922,3
RTS0045923,4
RTS0045924,1
RTS0045926,2
RTS0045928,2
RTS0045929,1
RTS0045930,3
RTS0045931,3
RTS0045932,1
RTS0045933,2
RTS0045935,2
RTS0045939,2
RTS0045940,3
RTS0045941,5
RTS0045942,2
RTS0045943,6
RTS0045944,1
RTS0045945,3
RTS0045946,2
RTS0045947,1
RTS0045948,5
RTS0045949,2
RTS0045950,1
RTS0045951,1
RTS0045952,3
RTS0045953,4
RTS0045954,3
RTS0045955,1
RTS0045956,2
RTS0045957,2
RTS0045958,2
RTS0045959,1
RTS0045960,1
RTS0045961,2
RTS0045962,3
RTS0045965,3
RTS0045966,1
RTS0045967,2
RTS0045968,3
RTS0045969,3
RTS0045970,4
RTS0045971,1
RTS0045972,1
RTS0045973,2
RTS0045975,1
RTS0045976,2
RTS0045977,2
RTS0045978,1
RTS0045979,1
RTS0045980,2
RTS0045982,3
RTS0045983,1
RTS0045984,1
RTS0045985,4
RTS0045986,2
RTS0045987,3
RTS0045988,3
RTS0045989,1
RTS0045990,1
RTS0045991,3
RTS0045992,4
RTS0045993,1
RTS0045994,2
RTS0045995,1
RTS0045996,1
RTS0045997,4
RTS0045998,6
RTS0045999,4
RTS0046001,3
RTS0046002,1
RTS0046004,5
RTS0046005,3
RTS0046006,6
RTS0046007,2
RTS0046009,1
RTS0046010,3
RTS0046011,2
RTS0046012,2
RTS0046013,1
RTS0046014,5
RTS0046016,2
RTS0046019,2
RTS0046020,2
RTS0046021,3
RTS0046022,3
RTS0046025,1
RTS0046027,1
RTS0046029,1
RTS0046030,1
RTS0046031,2
RTS0046033,1
RTS0046034,1
RTS0046035,3
RTS0046036,2
RTS0046037,3
RTS0046038,1
RTS0046039,3
RTS0046040,2
RTS0046041,3
RTS0046042,1
RTS0046043,1
RTS0046044,1
RTS0046046,3
RTS0046047,2
RTS0046048,3
RTS0046049,2
RTS0046050,6
RTS0046051,6
RTS0046052,4
RTS0046053,5
RTS0046054,3
RTS0046055,5
RTS0046056,2
RTS0046057,3
RTS0046058,3
RTS0046059,3
RTS0046060,2
RTS0046061,3
RTS0046062,1
RTS0046063,1
RTS0046064,2
RTS0046065,4
RTS0046066,4
RTS0046067,7
RTS0046068,2
RTS0046069,6
RTS0046070,2
RTS0046071,3
RTS0046073,3
RTS0046074,5
RTS0046075,2
RTS0046076,2
RTS0046077,2
RTS0046078,1
RTS0046079,3
RTS0046080,1
RTS0046082,1
RTS0046083,2
RTS0046084,7
RTS0046085,2
RTS0046086,2
RTS0046087,1
RTS0046088,3
RTS0046089,5
RTS0046090,3
RTS0046091,1
RTS0046092,1
RTS0046093,2
RTS0046094,1
RTS0046095,3
RTS0046097,3
RTS0046098,2
RTS0046099,2
RTS0046100,4
RTS0046101,2
RTS0046102,1
RTS0046103,3
RTS0046104,1
RTS0046105,1
RTS0046106,1
RTS0046109,2
RTS0046111,6
RTS0046112,1
RTS0046113,1
RTS0046114,1
RTS0046115,3
RTS0046116,2
RTS0046119,2
RTS0046122,3
RTS0046123,2
RTS0046124,3
RTS0046125,4
RTS0046126,1
RTS0046127,1
RTS0046128,1
RTS0046129,4
RTS0046130,2
RTS0046131,1
RTS0046132,2
RTS0046133,4
RTS0046134,3
RTS0046135,1
RTS0046136,3
RTS0046137,9
RTS0046138,2
RTS0046140,5
RTS0046141,4
RTS0046142,1
RTS0046143,3
RTS0046145,1
RTS0046146,1
RTS0046147,2
RTS0046148,7
RTS0046149,2
RTS0046150,1
RTS0046152,2
RTS0046153,2
RTS0046154,2
RTS0046155,2
RTS0046156,1
RTS0046157,2
RTS0046158,3
RTS0046159,3
RTS0046160,1
RTS0046161,2
RTS0046162,1
RTS0046163,1
RTS0046164,2
RTS0046165,3
RTS0046166,1
RTS0046167,1
RTS0046168,1
RTS0046169,2
RTS0046170,2
RTS0046171,2
RTS0046172,1
RTS0046175,4
RTS0046176,1
RTS0046181,1
RTS0046182,1
RTS0046183,3
RTS0046184,2
RTS0046185,4
RTS0046186,1
RTS0046187,2
RTS0046188,8
RTS0046191,4
RTS0046193,1
RTS0046195,2
RTS0046196,3
RTS0046197,1
RTS0046198,2
RTS0046199,3
RTS0046200,2
RTS0046201,2
RTS0046202,2
RTS0046203,2
RTS0046204,2
RTS0046205,2
RTS0046206,1
RTS0046207,1
RTS0046209,3
RTS0046210,3
RTS0046211,1
RTS0046213,7
RTS0046214,11
RTS0046215,3
RTS0046216,4
RTS0046217,10
RTS0046218,3
RTS0046220,4
RTS0046221,2
RTS0046222,1
RTS0046223,1
RTS0046224,1
RTS0046225,4
RTS0046226,1
RTS0046227,5
RTS0046228,4
RTS0046229,3
RTS0046230,1
RTS0046232,2
RTS0046233,1
RTS0046234,2
RTS0046235,2
RTS0046236,1
RTS0046237,2
RTS0046238,2
RTS0046239,4
RTS0046241,1
RTS0046243,1
RTS0046244,1
RTS0046246,3
RTS0046247,1
RTS0046249,2
RTS0046250,2
RTS0046251,1
RTS0046252,1
RTS0046253,2
RTS0046254,3
RTS0046255,1
RTS0046256,3
RTS0046257,3
RTS0046259,4
RTS0046260,3
RTS0046261,2
RTS0046262,2
RTS0046263,2
RTS0046264,2
RTS0046266,2
RTS0046267,1
RTS0046268,6
RTS0046269,1
RTS0046270,7
RTS0046271,6
RTS0046272,3
RTS0046273,1
RTS0046274,2
RTS0046276,1
RTS0046278,1
RTS0046280,2
RTS0046281,1
RTS0046282,2
RTS0046283,2
RTS0046284,2
RTS0046285,3
RTS0046286,1
RTS0046288,3
RTS0046289,3
RTS0046290,1
RTS0046291,1
RTS0046292,1
RTS0046293,2
RTS0046294,1
RTS0046295,2
RTS0046296,1
RTS0046297,1
RTS0046298,1
RTS0046299,1
RTS0046300,3
RTS0046301,3
RTS0046305,2
RTS0046306,3
RTS0046307,3
RTS0046308,2
RTS0046310,1
RTS0046311,1
RTS0046312,1
RTS0046313,2
RTS0046314,2
RTS0046315,4
RTS0046317,3
RTS0046319,5
RTS0046320,2
RTS0046321,1
RTS0046322,4
RTS0046323,4
RTS0046324,2
RTS0046325,2
RTS0046326,3
RTS0046327,3
RTS0046328,1
RTS0046329,5
RTS0046330,1
RTS0046331,4
RTS0046332,3
RTS0046333,2
RTS0046334,3
RTS0046336,5
RTS0046342,3
RTS0046343,1
RTS0046344,3
RTS0046345,3
RTS0046346,1
RTS0046347,20
RTS0046348,16
RTS0046349,15
RTS0046350,1
RTS0046353,2
RTS0046354,2
RTS0046355,2
RTS0046356,2
RTS0046357,1
RTS0046358,2
RTS0046359,2
RTS0046360,3
RTS0046361,1
RTS0046362,2
RTS0046363,1
RTS0046364,2
RTS0046365,1
RTS0046366,6
RTS0046367,1
RTS0046368,3
RTS0046369,4
RTS0046371,2
RTS0046372,2
RTS0046373,1
RTS0046375,1
RTS0046376,3
RTS0046377,1
RTS0046378,1
RTS0046380,1
RTS0046381,2
RTS0046382,2
RTS0046383,3
RTS0046384,5
RTS0046385,5
RTS0046386,3
RTS0046387,1
RTS0046388,2
RTS0046389,5
RTS0046390,1
RTS0046391,4
RTS0046392,2
RTS0046393,1
RTS0046394,4
RTS0046395,4
RTS0046396,2
RTS0046398,4
RTS0046399,3
RTS0046400,1
RTS0046401,2
RTS0046402,2
RTS0046403,2
RTS0046405,1
RTS0046406,4
RTS0046407,2
RTS0046408,2
RTS0046409,4
RTS0046410,4
RTS0046411,3
RTS0046412,2
RTS0046413,4
RTS0046414,20
RTS0046415,9
RTS0046416,3
RTS0046417,5
RTS0046418,1
RTS0046419,1
RTS0046420,3
RTS0046422,2
RTS0046423,3
RTS0046424,1
RTS0046425,1
RTS0046426,4
RTS0046428,1
RTS0046429,3
RTS0046430,5
RTS0046433,3
RTS0046435,12
RTS0046439,1
RTS0046440,5
RTS0046441,3
RTS0046443,4
RTS0046445,3
RTS0046446,3
RTS0046448,7
RTS0046449,8
RTS0046450,14
RTS0046451,7
RTS0046452,6
RTS0046453,3
RTS0046454,4
RTS0046455,1
RTS0046456,1
RTS0046457,4
RTS0046458,5
RTS0046459,9
RTS0046460,1
RTS0046461,4
RTS0046463,1
RTS0046464,1
RTS0046466,1
RTS0046468,1
RTS0046469,1
RTS0046470,2
RTS0046471,2
RTS0046472,2
RTS0046474,1
RTS0046475,4
RTS0046476,2
RTS0046478,4
RTS0046480,4
RTS0046481,1
RTS0046482,2
RTS0046483,1
RTS0046484,1
RTS0046486,4
RTS0046487,3
RTS0046490,1
RTS0046491,3
RTS0046492,2
RTS0046493,3
RTS0046494,2
RTS0046495,5
RTS0046496,3
RTS0046497,2
RTS0046498,2
RTS0046499,7
RTS0046500,7
RTS0046501,3
RTS0046502,2
RTS0046503,1
RTS0046504,3
RTS0046505,2
RTS0046506,2
RTS0046507,2
RTS0046508,2
RTS0046509,1
RTS0046510,1
RTS0046512,2
RTS0046513,1
RTS0046514,2
RTS0046515,2
RTS0046516,1
RTS0046517,5
RTS0046518,1
RTS0046519,1
RTS0046520,1
RTS0046521,3
RTS0046522,2
RTS0046524,4
RTS0046525,4
RTS0046526,3
RTS0046527,3
RTS0046528,3
RTS0046529,1
RTS0046530,2
RTS0046531,2
RTS0046533,1
RTS0046534,5
RTS0046535,4
RTS0046536,4
RTS0046537,5
RTS0046538,3
RTS0046539,5
RTS0046540,3
RTS0046541,1
RTS0046542,5
RTS0046544,5
RTS0046545,2
RTS0046546,5
RTS0046548,4
RTS0046550,2
RTS0046551,4
RTS0046552,2
RTS0046553,3
RTS0046555,1
RTS0046556,4
RTS0046557,1
RTS0046558,2
RTS0046559,3
RTS0046560,6
RTS0046562,1
RTS0046563,4
RTS0046564,2
RTS0046565,2
RTS0046566,5
RTS0046567,3
RTS0046568,1
RTS0046569,1
RTS0046570,2
RTS0046571,3
RTS0046572,4
RTS0046573,4
RTS0046574,4
RTS0046575,3
RTS0046577,2
RTS0046578,1
RTS0046580,1
RTS0046581,1
RTS0046582,1
RTS0046583,2
RTS0046584,2
RTS0046585,4
RTS0046586,1
RTS0046589,1
RTS0046591,1
RTS0046592,2
RTS0046593,6
RTS0046594,3
RTS0046595,1
RTS0046596,1
RTS0046597,4
RTS0046598,4
RTS0046599,3
RTS0046600,4
RTS0046601,4
RTS0046602,2
RTS0046603,2
RTS0046604,3
RTS0046605,6
RTS0046606,1
RTS0046607,3
RTS0046608,3
RTS0046610,2
RTS0046611,2
RTS0046612,4
RTS0046613,3
RTS0046614,2
RTS0046615,1
RTS0046617,3
RTS0046618,2
RTS0046619,2
RTS0046620,4
RTS0046621,6
RTS0046622,5
RTS0046623,1
RTS0046624,5
RTS0046625,1
RTS0046626,2
RTS0046627,1
RTS0046628,3
RTS0046629,4
RTS0046630,2
RTS0046634,4
RTS0046635,2
RTS0046636,1
RTS0046637,1
RTS0046639,1
RTS0046640,1
RTS0046641,3
RTS0046642,2
RTS0046643,1
RTS0046644,3
RTS0046646,3
RTS0046647,4
RTS0046648,1
RTS0046650,1
RTS0046651,1
RTS0046652,3
RTS0046653,4
RTS0046654,3
RTS0046655,4
RTS0046656,4
RTS0046657,4
RTS0046658,2
RTS0046659,1
RTS0046660,2
RTS0046662,2
RTS0046663,2
RTS0046666,2
RTS0046667,1
RTS0046668,4
RTS0046669,1
RTS0046670,1
RTS0046671,2
RTS0046672,1
RTS0046673,2
RTS0046674,2
RTS0046675,1
RTS0046677,4
RTS0046678,3
RTS0046679,3
RTS0046680,4
RTS0046681,2
RTS0046682,1
RTS0046685,1
RTS0046686,1
RTS0046687,4
RTS0046688,4
RTS0046689,3
RTS0046690,2
RTS0046691,1
RTS0046692,3
RTS0046693,3
RTS0046694,1
RTS0046695,2
RTS0046697,1
RTS0046698,1
RTS0046701,4
RTS0046702,4
RTS0046703,7
RTS0046704,4
RTS0046705,7
RTS0046706,2
RTS0046707,10
RTS0046708,15
RTS0046709,4
RTS0046710,1
RTS0046711,3
RTS0046712,1
RTS0046713,2
RTS0046714,5
RTS0046715,1
RTS0046716,3
RTS0046717,2
RTS0046718,1
RTS0046719,1
RTS0046720,3
RTS0046721,1
RTS0046722,2
RTS0046723,1
RTS0046724,4
RTS0046725,3
RTS0046726,4
RTS0046728,3
RTS0046729,1
RTS0046730,4
RTS0046731,2
RTS0046732,1
RTS0046733,1
RTS0046734,2
RTS0046735,2
RTS0046736,2
RTS0046737,3
RTS0046738,1
RTS0046739,3
RTS0046740,1
RTS0046741,1
RTS0046742,1
RTS0046743,2
RTS0046744,1
RTS0046745,2
RTS0046746,1
RTS0046747,2
RTS0046748,3
RTS0046749,3
RTS0046750,1
RTS0046751,2
RTS0046752,1
RTS0046753,2
RTS0046754,2
RTS0046755,1
RTS0046756,3
RTS0046757,3
RTS0046758,2
RTS0046759,6
RTS0046760,5
RTS0046761,1
RTS0046763,2
RTS0046764,5
RTS0046765,3
RTS0046766,1
RTS0046767,1
RTS0046768,5
RTS0046769,3
RTS0046770,3
RTS0046771,1
RTS0046773,1
RTS0046774,1
RTS0046775,2
RTS0046777,6
RTS0046778,2
RTS0046779,6
RTS0046780,3
RTS0046781,3
RTS0046783,1
RTS0046784,4
RTS0046790,7
RTS0046791,2
RTS0046792,2
RTS0046793,4
RTS0046795,2
RTS0046796,2
RTS0046797,1
RTS0046798,2
RTS0046799,4
RTS0046800,4
RTS0046801,10
RTS0046802,10
RTS0046803,1
RTS0046804,2
RTS0046805,2
RTS0046806,1
RTS0046808,2
RTS0046809,2
RTS0046810,2
RTS0046811,1
RTS0046812,1
RTS0046813,3
RTS0046814,2
RTS0046815,2
RTS0046816,2
RTS0046817,1
RTS0046818,2
RTS0046819,3
RTS0046820,2
RTS0046821,1
RTS0046823,3
RTS0046825,4
RTS0046828,1
RTS0046831,3
RTS0046832,2
RTS0046833,1
RTS0046836,5
RTS0046837,15
RTS0046838,2
RTS0046839,11
RTS0046840,6
RTS0046841,5
RTS0046842,4
RTS0046843,2
RTS0046846,3
RTS0046849,1
RTS0046850,6
RTS0046851,6
RTS0046853,2
RTS0046854,3
RTS0046855,1
RTS0046856,1
RTS0046857,2
RTS0046858,5
RTS0046859,3
RTS0046860,5
RTS0046861,2
RTS0046862,2
RTS0046863,1
RTS0046864,1
RTS0046866,4
RTS0046867,2
RTS0046868,1
RTS0046869,5
RTS0046870,5
RTS0046871,4
RTS0046872,5
RTS0046873,2
RTS0046875,2
RTS0046876,2
RTS0046877,4
RTS0046878,2
RTS0046879,3
RTS0046880,2
RTS0046881,2
RTS0046882,5
RTS0046885,1
RTS0046886,4
RTS0046887,2
RTS0046889,1
RTS0046891,2
RTS0046892,1
RTS0046893,2
RTS0046894,2
RTS0046895,1
RTS0046897,1
RTS0046898,1
RTS0046899,4
RTS0046900,1
RTS0046902,2
RTS0046903,5
RTS0046904,3
RTS0046905,1
RTS0046906,3
RTS0046907,3
RTS0046908,1
RTS0046910,4
RTS0046911,3
RTS0046913,1
RTS0046914,1
RTS0046915,2
RTS0046916,3
RTS0046918,30
RTS0046919,46
RTS0046920,4
RTS0046921,3
RTS0046922,1
RTS0046923,4
RTS0046924,1
RTS0046925,4
RTS0046926,1
RTS0046928,1
RTS0046929,2
RTS0046930,4
RTS0046931,3
RTS0046933,1
RTS0046934,3
RTS0046935,1
RTS0046936,4
RTS0046937,3
RTS0046938,9
RTS0046939,1
RTS0046940,2
RTS0046941,4
RTS0046942,3
RTS0046943,2
RTS0046947,7
RTS0046949,6
RTS0046950,2
RTS0046951,2
RTS0046954,3
RTS0046955,3
RTS0046956,4
RTS0046957,4
RTS0046958,2
RTS0046959,1
RTS0046960,1
RTS0046961,1
RTS0046962,3
RTS0046963,2
RTS0046965,3
RTS0046967,2
RTS0047054,3
RTS0047055,1
RTS0047056,1
RTS0047057,1
RTS0047058,2
RTS0047060,1
RTS0047061,1
RTS0047062,3
RTS0047063,2
RTS0047064,5
RTS0047065,2
RTS0047066,5
RTS0047067,2
RTS0047068,3
RTS0047069,2
RTS0047070,2
RTS0047071,2
RTS0047072,4
RTS0047073,2
RTS0047074,2
RTS0047075,4
RTS0047077,2
RTS0047078,1
RTS0047079,2
RTS0047080,1
RTS0047081,3
RTS0047082,3
RTS0047083,2
RTS0047084,1
RTS0047085,2
RTS0047086,3
RTS0047087,1
RTS0047088,2
RTS0047091,1
RTS0047093,1
RTS0047094,2
RTS0047095,1
RTS0047097,1
RTS0047098,1
RTS0047099,3
RTS0047100,1
RTS0047101,2
RTS0047102,4
RTS0047105,2
RTS0047106,1
RTS0047107,4
RTS0047108,2
RTS0047109,3
RTS0047110,2
RTS0047111,2
RTS0047112,3
RTS0047113,10
RTS0047114,2
RTS0047115,2
RTS0047116,3
RTS0047117,3
RTS0047118,4
RTS0047119,3
RTS0047120,2
RTS0047121,3
RTS0047122,2
RTS0047123,1
RTS0047124,3
RTS0047126,3
RTS0047127,1
RTS0047128,1
RTS0047129,3
RTS0047130,1
RTS0047131,1
RTS0047134,6
RTS0047135,2
RTS0047136,2
RTS0047137,4
RTS0047138,5
RTS0047139,4
RTS0047140,1
RTS0047141,2
RTS0047143,2
RTS0047145,4
RTS0047146,4
RTS0047147,3
RTS0047148,4
RTS0047149,1
RTS0047150,1
RTS0047151,3
RTS0047152,4
RTS0047153,4
RTS0047154,7
RTS0047156,2
RTS0047157,2
RTS0047158,1
RTS0047159,1
RTS0047160,3
RTS0047165,1
RTS0047166,1
RTS0047168,2
RTS0047170,1
RTS0047171,2
RTS0047172,1
RTS0047173,4
RTS0047174,3
RTS0047175,2
RTS0047176,5
RTS0047177,3
RTS0047178,4
RTS0047179,1
RTS0047180,3
RTS0047181,4
RTS0047182,3
RTS0047183,1
RTS0047184,2
RTS0047185,4
RTS0047186,4
RTS0047187,2
RTS0047188,2
RTS0047189,2
RTS0047191,1
RTS0047192,1
RTS0047194,2
RTS0047195,2
RTS0047196,3
RTS0047197,3
RTS0047198,1
RTS0047199,3
RTS0047200,2
RTS0047201,6
RTS0047203,3
RTS0047204,4
RTS0047205,1
RTS0047206,2
RTS0047207,2
RTS0047208,11
RTS0047209,9
RTS0047210,15
RTS0047211,10
RTS0047212,6
RTS0047213,1
RTS0047214,2
RTS0047215,1
RTS0047216,1
RTS0047217,1
RTS0047218,5
RTS0047219,5
RTS0047220,4
RTS0047221,6
RTS0047222,2
RTS0047223,4
RTS0047225,3
RTS0047226,6
RTS0047229,3
RTS0047230,3
RTS0047231,4
RTS0047232,2
RTS0047233,2
RTS0047234,1
RTS0047235,3
RTS0047236,6
RTS0047237,1
RTS0047238,2
RTS0047239,2
RTS0047240,2
RTS0047243,1
RTS0047244,5
RTS0047245,3
RTS0047246,1
RTS0047247,1
RTS0047250,2
RTS0047252,3
RTS0047254,3
RTS0047255,2
RTS0047256,1
RTS0047257,2
RTS0047258,4
RTS0047259,5
RTS0047260,2
RTS0047261,6
RTS0047262,2
RTS0047264,3
RTS0047266,2
RTS0047267,9
RTS0047268,2
RTS0047269,9
RTS0047270,3
RTS0047271,4
RTS0047272,5
RTS0047273,2
RTS0047274,1
RTS0047276,3
RTS0047277,3
RTS0047278,4
RTS0047279,4
RTS0047280,6
RTS0047281,3
RTS0047283,6
RTS0047284,4
RTS0047290,2
RTS0047291,7
RTS0047292,8
RTS0047293,5
RTS0047294,3
RTS0047296,2
RTS0047297,2
RTS0047299,5
RTS0047300,4
RTS0047301,3
RTS0047303,3
RTS0047305,3
RTS0047306,4
RTS0047307,5
RTS0047308,3
RTS0047310,1
RTS0047311,2
RTS0047312,2
RTS0047313,1
RTS0047314,4
RTS0047315,1
RTS0047316,1
RTS0047317,3
RTS0047318,3
RTS0047319,4
RTS0047320,1
RTS0047321,3
RTS0047322,1
RTS0047323,1
RTS0047324,5
RTS0047325,2
RTS0047326,2
RTS0047327,1
RTS0047328,2
RTS0047331,3
RTS0047333,2
RTS0047335,2
RTS0047336,4
RTS0047337,4
RTS0047338,4
RTS0047339,2
RTS0047340,5
RTS0047341,3
RTS0047342,7
RTS0047343,5
RTS0047344,4
RTS0047345,2
RTS0047346,2
RTS0047348,4
RTS0047349,1
RTS0047350,4
RTS0047352,7
RTS0047353,6
RTS0047354,4
RTS0047356,1
RTS0047357,2
RTS0047358,4
RTS0047359,4
RTS0047360,1
RTS0047361,2
RTS0047362,1
RTS0047363,2
RTS0047364,1
RTS0047365,1
RTS0047366,2
RTS0047367,1
RTS0047368,6
RTS0047369,3
RTS0047370,4
RTS0047373,3
RTS0047374,1
RTS0047376,1
RTS0047377,1
RTS0047378,4
RTS0047379,2
RTS0047380,3
RTS0047381,5
RTS0047382,3
RTS0047383,3
RTS0047384,1
RTS0047385,3
RTS0047386,1
RTS0047387,1
RTS0047388,4
RTS0047389,2
RTS0047390,4
RTS0047391,3
RTS0047392,2
RTS0047393,4
RTS0047394,1
RTS0047395,2
RTS0047396,2
RTS0047397,1
RTS0047398,2
RTS0047399,1
RTS0047400,3
RTS0047401,1
RTS0047402,2
RTS0047403,1
RTS0047404,2
RTS0047405,2
RTS0047406,1
RTS0047407,5
RTS0047408,5
RTS0047409,4
RTS0047411,1
RTS0047412,4
RTS0047413,2
RTS0047414,3
RTS0047417,2
RTS0047418,5
RTS0047419,6
RTS0047420,3
RTS0047421,3
RTS0047423,1
RTS0047424,2
RTS0047425,5
RTS0047426,2
RTS0047427,5
RTS0047428,2
RTS0047429,2
RTS0047430,6
RTS0047431,1
RTS0047432,2
RTS0047433,4
RTS0047434,6
RTS0047435,2
RTS0047436,2
RTS0047439,1
RTS0047440,1
RTS0047441,2
RTS0047442,3
RTS0047445,5
RTS0047446,2
RTS0047447,2
RTS0047448,2
RTS0047449,4
RTS0047452,1
RTS0047453,2
RTS0047454,1
RTS0047455,2
RTS0047456,1
RTS0047458,1
RTS0047459,4
RTS0047460,6
RTS0047461,1
RTS0047462,2
RTS0047464,2
RTS0047465,4
RTS0047466,2
RTS0047467,2
RTS0047468,3
RTS0047469,5
RTS0047471,3
RTS0047472,1
RTS0047473,2
RTS0047474,1
RTS0047476,3
RTS0047477,2
RTS0047479,3
RTS0047480,1
RTS0047482,1
RTS0047483,3
RTS0047484,2
RTS0047485,1
RTS0047486,2
RTS0047487,2
RTS0047488,3
RTS0047489,5
RTS0047491,2
RTS0047492,4
RTS0047493,2
RTS0047494,5
RTS0047495,4
RTS0047496,1
RTS0047497,1
RTS0047499,2
RTS0047500,2
RTS0047501,2
RTS0047502,3
RTS0047503,1
RTS0047504,2
RTS0047505,2
RTS0047506,7
RTS0047507,3
RTS0047508,1
RTS0047509,3
RTS0047510,1
RTS0047512,5
RTS0047513,1
RTS0047514,2
RTS0047515,2
RTS0047516,4
RTS0047517,3
RTS0047518,3
RTS0047520,6
RTS0047521,7
RTS0047522,2
RTS0047524,2
RTS0047525,3
RTS0047526,3
RTS0047527,4
RTS0047529,1
RTS0047531,2
RTS0047533,1
RTS0047534,4
RTS0047536,1
RTS0047538,6
RTS0047540,3
RTS0047541,5
RTS0047543,3
RTS0047545,1
RTS0047547,1
RTS0047549,5
RTS0047550,2
RTS0047551,4
RTS0047552,3
RTS0047553,1
RTS0047558,5
RTS0047559,1
RTS0047560,1
RTS0047561,2
RTS0047562,1
RTS0047563,2
RTS0047565,3
RTS0047566,2
RTS0047567,1
RTS0047568,2
RTS0047570,2
RTS0047571,2
RTS0047572,1
RTS0047573,3
RTS0047574,1
RTS0047575,4
RTS0047576,4
RTS0047577,2
RTS0047578,2
RTS0047580,3
RTS0047581,5
RTS0047582,1
RTS0047583,1
RTS0047584,1
RTS0047585,1
RTS0047588,5
RTS0047590,4
RTS0047592,3
RTS0047593,2
RTS0047594,1
RTS0047596,3
RTS0047597,3
RTS0047598,4
RTS0047600,2
RTS0047601,3
RTS0047602,3
RTS0047603,3
RTS0047604,1
RTS0047606,1
RTS0047613,2
RTS0047614,2
RTS0047615,4
RTS0047616,1
RTS0047617,1
RTS0047618,2
RTS0047620,1
RTS0047621,1
RTS0047622,1
RTS0047624,1
RTS0047625,3
RTS0047626,4
RTS0047627,5
RTS0047628,1
RTS0047629,1
RTS0047630,1
RTS0047632,3
RTS0047634,2
RTS0047635,1
RTS0047637,1
RTS0047638,6
RTS0047639,5
RTS0047640,3
RTS0047641,1
RTS0047642,3
RTS0047644,1
RTS0047645,1
RTS0047646,2
RTS0047647,2
RTS0047649,5
RTS0047650,1
RTS0047651,2
RTS0047652,2
RTS0047654,2
RTS0047657,2
RTS0047658,1
RTS0047660,1
RTS0047662,2
RTS0047663,1
RTS0047665,2
RTS0047666,1
RTS0047667,4
RTS0047668,5
RTS0047670,3
RTS0047672,1
RTS0047673,3
RTS0047674,2
RTS0047675,2
RTS0047676,1
RTS0047677,3
RTS0047678,4
RTS0047679,1
RTS0047680,2
RTS0047681,4
RTS0047682,2
RTS0047684,3
RTS0047685,3
RTS0047686,1
RTS0047687,4
RTS0047688,1
RTS0047689,3
RTS0047691,2
RTS0047692,1
RTS0047693,1
RTS0047694,4
RTS0047696,1
RTS0047697,1
RTS0047699,1
RTS0047700,2
RTS0047701,2
RTS0047702,6
RTS0047703,3
RTS0047704,3
RTS0047705,3
RTS0047706,1
RTS0047707,6
RTS0047708,2
RTS0047709,2
RTS0047710,4
RTS0047712,7
RTS0047713,1
RTS0047714,2
RTS0047715,1
RTS0047716,1
RTS0047717,4
RTS0047718,1
RTS0047720,1
RTS0047721,3
RTS0047723,1
RTS0047724,4
RTS0047725,4
RTS0047726,4
RTS0047727,5
RTS0047728,3
RTS0047729,1
RTS0047730,2
RTS0047731,3
RTS0047732,3
RTS0047733,3
RTS0047734,3
RTS0047735,2
RTS0047736,1
RTS0047737,2
RTS0047739,3
RTS0047740,3
RTS0047741,3
RTS0047742,4
RTS0047743,1
RTS0047744,1
RTS0047745,1
RTS0047746,1
RTS0047747,3
RTS0047748,1
RTS0047749,2
RTS0047750,1
RTS0047753,3
RTS0047754,4
RTS0047755,2
RTS0047756,3
RTS0047757,2
RTS0047758,2
RTS0047759,5
RTS0047761,1
RTS0047762,4
RTS0047763,4
RTS0047764,1
RTS0047765,1
RTS0047766,1
RTS0047767,3
RTS0047768,1
RTS0047769,2
RTS0047770,3
RTS0047772,4
RTS0047774,2
RTS0047777,2
RTS0047778,4
RTS0047780,4
RTS0047781,2
RTS0047783,4
RTS0047784,1
RTS0047786,5
RTS0047787,1
RTS0047788,2
RTS0047789,2
RTS0047790,6
RTS0047791,3
RTS0047792,3
RTS0047793,2
RTS0047796,5
RTS0047797,2
RTS0047798,2
RTS0047799,3
RTS0047801,6
RTS0047802,5
RTS0047804,3
RTS0047805,4
RTS0047807,2
RTS0047808,8
RTS0047809,2
RTS0047810,2
RTS0047811,1
RTS0047812,2
RTS0047813,1
RTS0047814,1
RTS0047816,1
RTS0047817,1
RTS0047818,27
RTS0047819,1
RTS0047820,3
RTS0047821,6
RTS0047822,2
RTS0047823,2
RTS0047824,1
RTS0047825,2
RTS0047826,2
RTS0047827,1
RTS0047830,1
RTS0047831,1
RTS0047832,2
RTS0047833,2
RTS0047834,1
RTS0047835,3
RTS0047836,2
RTS0047837,1
RTS0047838,3
RTS0047839,5
RTS0047840,2
RTS0047842,3
RTS0047843,2
RTS0047845,2
RTS0047846,2
RTS0047847,1
RTS0047848,1
RTS0047849,4
RTS0047851,3
RTS0047852,1
RTS0047853,1
RTS0047855,2
RTS0047856,2
RTS0047857,3
RTS0047858,2
RTS0047860,1
RTS0047861,2
RTS0047862,1
RTS0047863,1
RTS0047864,2
RTS0047865,1
RTS0047866,4
RTS0047867,2
RTS0047868,2
RTS0047869,1
RTS0047870,4
RTS0047872,2
RTS0047873,3
RTS0047874,1
RTS0047876,1
RTS0047877,1
RTS0047878,1
RTS0047879,2
RTS0047881,1
RTS0047882,1
RTS0047884,2
RTS0047886,1
RTS0047890,5
RTS0047891,3
RTS0047892,4
RTS0047893,2
RTS0047894,1
RTS0047895,4
RTS0047896,3
RTS0047897,3
RTS0047898,2
RTS0047899,1
RTS0047900,3
RTS0047902,3
RTS0047903,7
RTS0047904,2
RTS0047906,1
RTS0047907,8
RTS0047908,7
RTS0047909,6
RTS0047910,4
RTS0047912,5
RTS0047914,1
RTS0047915,1
RTS0047916,3
RTS0047917,2
RTS0047919,1
RTS0047920,2
RTS0047921,3
RTS0047924,1
RTS0047925,5
RTS0047926,1
RTS0047928,3
RTS0047929,2
RTS0047930,2
RTS0047932,3
RTS0047933,3
RTS0047934,2
RTS0047935,3
RTS0047937,6
RTS0047938,2
RTS0047939,2
RTS0047940,2
RTS0047941,3
RTS0047942,2
RTS0047943,1
RTS0047944,2
RTS0047945,4
RTS0047946,5
RTS0047947,1
RTS0047948,2
RTS0047951,1
RTS0047952,2
RTS0047953,2
RTS0047954,1
RTS0047956,3
RTS0047957,4
RTS0047958,2
RTS0047959,3
RTS0047960,1
RTS0047961,2
RTS0047963,3
RTS0047964,3
RTS0047965,1
RTS0047966,6
RTS0047967,2
RTS0047969,1
RTS0047972,2
RTS0047974,6
RTS0047975,1
RTS0047976,3
RTS0047977,2
RTS0047978,3
RTS0047979,2
RTS0047980,2
RTS0047981,4
RTS0047982,1
RTS0047985,11
RTS0047986,1
RTS0047988,4
RTS0047990,4
RTS0047991,4
RTS0047993,1
RTS0047994,1
RTS0047995,5
RTS0047996,3
RTS0047998,3
RTS0047999,2
RTS0048000,5
RTS0048001,2
RTS0048003,5
RTS0048005,1
RTS0048006,1
RTS0048009,3
RTS0048012,1
RTS0048013,3
RTS0048014,1
RTS0048016,6
RTS0048017,4
RTS0048019,6
RTS0048020,3
RTS0048021,1
RTS0048022,1
RTS0048023,1
RTS0048024,1
RTS0048026,3
RTS0048027,3
RTS0048028,1
RTS0048029,1
RTS0048030,2
RTS0048032,2
RTS0048033,2
RTS0048034,3
RTS0048035,1
RTS0048036,2
RTS0048037,2
RTS0048038,2
RTS0048040,1
RTS0048042,2
RTS0048043,1
RTS0048045,4
RTS0048046,4
RTS0048047,3
RTS0048048,2
RTS0048049,3
RTS0048050,3
RTS0048051,7
RTS0048052,2
RTS0048054,1
RTS0048055,2
RTS0048056,2
RTS0048057,2
RTS0048058,1
RTS0048059,3
RTS0048060,1
RTS0048061,2
RTS0048062,2
RTS0048063,1
RTS0048064,2
RTS0048065,2
RTS0048066,1
RTS0048067,2
RTS0048068,2
RTS0048069,4
RTS0048070,1
RTS0048071,4
RTS0048072,1
RTS0048074,1
RTS0048076,2
RTS0048077,1
RTS0048078,1
RTS0048080,1
RTS0048081,2
RTS0048082,1
RTS0048085,2
RTS0048086,2
RTS0048087,3
RTS0048089,5
RTS0048090,1
RTS0048091,4
RTS0048092,1
RTS0048094,2
RTS0048096,2
RTS0048097,3
RTS0048098,33
RTS0048099,63
RTS0048100,58
RTS0048101,36
RTS0048102,55
RTS0048104,2
RTS0048105,1
RTS0048106,2
RTS0048107,2
RTS0048108,5
RTS0048110,1
RTS0048112,1
RTS0048113,1
RTS0048114,2
RTS0048115,6
RTS0048117,4
RTS0048118,3
RTS0048120,1
RTS0048127,1
RTS0048129,6
RTS0048130,2
RTS0048131,8
RTS0048132,2
RTS0048133,1
RTS0048134,2
RTS0048135,2
RTS0048136,1
RTS0048138,2
RTS0048139,4
RTS0048140,1
RTS0048141,3
RTS0048142,4
RTS0048144,2
RTS0048145,1
RTS0048146,1
RTS0048147,1
RTS0048148,1
RTS0048150,1
RTS0048152,3
RTS0048153,2
RTS0048154,3
RTS0048155,2
RTS0048156,2
RTS0048158,3
RTS0048159,2
RTS0048160,9
RTS0048161,7
RTS0048162,1
RTS0048163,3
RTS0048164,16
RTS0048165,3
RTS0048166,3
RTS0048167,1
RTS0048169,3
RTS0048170,2
RTS0048171,1
RTS0048172,2
RTS0048173,1
RTS0048175,3
RTS0048176,1
RTS0048177,6
RTS0048179,1
RTS0048180,2
RTS0048181,1
RTS0048183,3
RTS0048184,4
RTS0048185,2
RTS0048186,5
RTS0048189,1
RTS0048190,3
RTS0048191,1
RTS0048192,4
RTS0048193,3
RTS0048195,2
RTS0048196,3
RTS0048197,1
RTS0048198,2
RTS0048200,2
RTS0048201,2
RTS0048202,2
RTS0048203,2
RTS0048205,1
RTS0048207,2
RTS0048208,5
RTS0048209,6
RTS0048210,1
RTS0048211,2
RTS0048212,2
RTS0048214,2
RTS0048215,2
RTS0048216,2
RTS0048217,3
RTS0048218,1
RTS0048219,3
RTS0048220,1
RTS0048221,4
RTS0048222,1
RTS0048224,3
RTS0048225,4
RTS0048226,1
RTS0048227,4
RTS0048228,1
RTS0048229,2
RTS0048230,3
RTS0048231,2
RTS0048233,2
RTS0048234,3
RTS0048235,2
RTS0048236,1
RTS0048237,1
RTS0048238,4
RTS0048239,2
RTS0048240,4
RTS0048241,1
RTS0048242,4
RTS0048243,1
RTS0048246,3
RTS0049343,2
RTS0049344,1
RTS0049345,1
RTS0049346,1
RTS0049347,2
RTS0049348,3
RTS0049349,2
RTS0049350,3
RTS0049351,1
RTS0049352,3
RTS0049353,1
RTS0049354,2
RTS0049355,5
RTS0049356,1
RTS0049357,1
RTS0049358,3
RTS0049359,1
RTS0049360,6
RTS0049361,4
RTS0049362,2
RTS0049363,1
RTS0049364,4
RTS0049366,4
RTS0049367,8
RTS0049368,2
RTS0049369,1
RTS0049370,1
RTS0049372,3
RTS0049373,2
RTS0049374,2
RTS0049375,3
RTS0049376,6
RTS0049377,3
RTS0049378,4
RTS0049379,2
RTS0049380,4
RTS0049381,2
RTS0049382,2
RTS0049383,2
RTS0049384,1
RTS0049385,1
RTS0049386,4
RTS0049387,2
RTS0049389,1
RTS0049390,12
RTS0049391,8
RTS0049392,19
RTS0049393,18
RTS0049394,5
RTS0049395,3
RTS0049396,8
RTS0049397,13
RTS0049398,20
RTS0049399,6
RTS0049400,4
RTS0049401,3
RTS0049402,4
RTS0049403,1
RTS0049404,3
RTS0049405,1
RTS0049406,1
RTS0049407,4
RTS0049408,1
RTS0049409,2
RTS0049410,2
RTS0049411,2
RTS0049412,1
RTS0049413,1
RTS0049414,2
RTS0049416,2
RTS0049417,3
RTS0049418,3
RTS0049419,3
RTS0049420,3
RTS0049421,7
RTS0049422,1
RTS0049423,2
RTS0049424,2
RTS0049425,3
RTS0049426,2
RTS0049427,1
RTS0049428,2
RTS0049429,2
RTS0049430,1
RTS0049431,3
RTS0049432,1
RTS0049433,2
RTS0049434,1
RTS0049435,1
RTS0049436,1
RTS0049437,4
RTS0049438,3
RTS0049439,2
RTS0049440,3
RTS0049441,2
RTS0049442,2
RTS0049443,1
RTS0049444,10
RTS0049445,4
RTS0049446,3
RTS0049447,3
RTS0049448,2
RTS0049449,3
RTS0049450,1
RTS0049451,2
RTS0049452,3
RTS0049453,2
RTS0049454,1
RTS0049455,3
RTS0049456,4
RTS0049457,1
RTS0049458,3
RTS0049459,5
RTS0049460,4
RTS0049461,4
RTS0049462,2
RTS0049463,2
RTS0049465,4
RTS0049466,1
RTS0049467,1
RTS0049468,3
RTS0049469,1
RTS0049470,6
RTS0049471,3
RTS0049472,1
RTS0049473,8
RTS0049474,4
RTS0049475,2
RTS0049476,3
RTS0049477,1
RTS0049478,4
RTS0049479,84
RTS0049480,7
RTS0049482,1
RTS0049483,2
RTS0049485,3
RTS0997079,1
RTS0997080,1
RTS0997081,4
RTS0997084,1
RTS0997086,1
RTS0997087,1
RTS0997088,252
RTS0997089,78
RTS0997090,2
RTS0997091,1
RTS0997092,3
RTS0997093,1
RTS0997095,1
RTS0997096,2
RTS0997097,3
RTS0997098,2
RTS0997099,1
RTS0997100,1
RTS0997102,1
RTS0997104,1
RTS0997105,1
RTS0997107,2
RTS0997108,2
RTS0997109,1
RTS0997111,1
RTS0997113,2
RTS0997114,4
RTS0997116,2
RTS0997117,2
RTS0997118,1
RTS0997121,2
RTS0997122,3
RTS0997123,4
RTS0997124,2
RTS0997125,3
RTS0997126,5
RTS0997127,9
RTS0997128,3
RTS0997129,7
RTS0997130,1
</Code_Summary>
