# Supplementary material for: Spatial meta-transcriptomics reveal associations of intratumor bacteria burden with lung cancer cells showing a distinct oncogenic signature
Source: J Immunother Cancer. 2022 Jul 6;10(7):e004698. doi: 10.1136/jitc-2022-004698 (PMC9260850; doi:10.1136/jitc-2022-004698)
Supplement: Supplementary data [file jitc-2022-004698supp009.zip › DSP-1001660004187-B-D11.dcc]

<Header>
FileVersion,0.02
SoftwareVersion,"GeoMx_NGS_Pipeline_ 2.0.0"
Date,2020-6-15
</Header>

<Scan_Attributes>
ID,DSP-1001660004187-B-D11
Plate_ID,1001660004187
Well,D11
</Scan_Attributes>

<NGS_Processing_Attributes>
SeqSetId,
tamperedIni,No
Raw,20675594
Trimmed,20594047
Stitched,20481748
Aligned,20114766
umiQ30,0.9924
rtsQ30,0.9919
</NGS_Processing_Attributes>


<Code_Summary>
RTS0039454,380
RTS0039455,327
RTS0039456,286
RTS0039457,764
RTS0039458,237
RTS0039459,148
RTS0039460,99
RTS0039461,179
RTS0039462,141
RTS0039463,155
RTS0039464,156
RTS0039465,210
RTS0039466,174
RTS0039467,269
RTS0039468,155
RTS0039469,127
RTS0039470,147
RTS0039471,138
RTS0039472,126
RTS0039473,104
RTS0039474,147
RTS0039475,145
RTS0039476,188
RTS0039477,159
RTS0039478,169
RTS0039479,144
RTS0039480,103
RTS0039481,84
RTS0039482,119
RTS0039483,114
RTS0039484,160
RTS0039485,248
RTS0039486,157
RTS0039487,111
RTS0039488,282
RTS0039489,188
RTS0039490,178
RTS0039491,202
RTS0039492,143
RTS0039493,214
RTS0039494,125
RTS0039495,101
RTS0039496,142
RTS0039497,93
RTS0039498,131
RTS0039499,3718
RTS0039500,3400
RTS0039501,3164
RTS0039502,4243
RTS0039503,3924
RTS0039504,343
RTS0039505,413
RTS0039506,258
RTS0039507,711
RTS0039508,426
RTS0039509,391
RTS0039510,1207
RTS0039511,538
RTS0039512,392
RTS0039513,469
RTS0039514,706
RTS0039515,622
RTS0039516,143
RTS0039517,96
RTS0039518,138
RTS0039519,107
RTS0039520,107
RTS0039521,459
RTS0039522,562
RTS0039523,293
RTS0039524,713
RTS0039525,825
RTS0039526,201
RTS0039527,294
RTS0039528,219
RTS0039529,267
RTS0039530,194
RTS0039531,1003
RTS0039532,708
RTS0039533,942
RTS0039534,462
RTS0039535,929
RTS0039536,159
RTS0039537,112
RTS0039538,129
RTS0039539,141
RTS0039540,124
RTS0039541,195
RTS0039542,200
RTS0039543,150
RTS0039544,148
RTS0039545,206
RTS0039546,91
RTS0039547,104
RTS0039548,129
RTS0039549,97
RTS0039550,111
RTS0039551,103
RTS0039552,88
RTS0039553,119
RTS0039554,143
RTS0039555,140
RTS0039556,92
RTS0039557,98
RTS0039558,102
RTS0039559,120
RTS0039560,102
RTS0039561,221
RTS0039562,434
RTS0039563,326
RTS0039564,301
RTS0039565,498
RTS0039566,126
RTS0039567,120
RTS0039568,125
RTS0039569,84
RTS0039570,133
RTS0039571,118
RTS0039572,133
RTS0039573,127
RTS0039574,121
RTS0039575,114
RTS0039576,279
RTS0039577,515
RTS0039578,373
RTS0039579,393
RTS0039580,423
RTS0039581,430
RTS0039582,476
RTS0039583,465
RTS0039584,357
RTS0039585,345
RTS0039586,111
RTS0039587,87
RTS0039588,123
RTS0039589,118
RTS0039590,120
RTS0039591,1109
RTS0039592,799
RTS0039593,639
RTS0039594,952
RTS0039595,850
RTS0039596,317
RTS0039597,247
RTS0039598,293
RTS0039599,228
RTS0039600,228
RTS0039601,101
RTS0039602,102
RTS0039603,87
RTS0039604,111
RTS0039605,94
RTS0039606,102
RTS0039607,188
RTS0039608,181
RTS0039609,148
RTS0039610,183
RTS0039611,318
RTS0039612,234
RTS0039613,287
RTS0039614,196
RTS0039615,155
RTS0039616,201
RTS0039617,125
RTS0039619,183
RTS0039620,151
RTS0039621,229
RTS0039622,176
RTS0039623,199
RTS0039624,172
RTS0039625,186
RTS0039626,177
RTS0039627,140
RTS0039628,114
RTS0039629,157
RTS0039630,134
RTS0039631,66
RTS0039632,90
RTS0039633,89
RTS0039634,104
RTS0039635,114
RTS0039636,209
RTS0039637,170
RTS0039638,220
RTS0039639,219
RTS0039640,135
RTS0039641,202
RTS0039642,218
RTS0039643,269
RTS0039644,215
RTS0039645,198
RTS0039646,628
RTS0039647,581
RTS0039648,488
RTS0039649,674
RTS0039650,558
RTS0039651,938
RTS0039652,847
RTS0039653,696
RTS0039654,584
RTS0039655,661
RTS0039656,985
RTS0039657,719
RTS0039658,557
RTS0039659,885
RTS0039660,598
RTS0039661,297
RTS0039662,193
RTS0039663,283
RTS0039664,349
RTS0039665,346
RTS0039666,212
RTS0039667,107
RTS0039668,134
RTS0039669,213
RTS0039670,176
RTS0039671,758
RTS0039672,1065
RTS0039673,746
RTS0039674,781
RTS0039675,824
RTS0039676,106
RTS0039677,106
RTS0039678,84
RTS0039679,108
RTS0039680,93
RTS0039681,396
RTS0039682,304
RTS0039683,196
RTS0039684,292
RTS0039685,306
RTS0039686,4359
RTS0039687,5352
RTS0039688,5130
RTS0039689,3799
RTS0039690,4004
RTS0039691,104
RTS0039692,128
RTS0039693,104
RTS0039694,133
RTS0039695,102
RTS0039696,105
RTS0039697,127
RTS0039698,110
RTS0039699,110
RTS0039700,108
RTS0039701,112
RTS0039702,170
RTS0039703,156
RTS0039704,179
RTS0039705,132
RTS0039706,136
RTS0039707,160
RTS0039708,154
RTS0039709,164
RTS0039710,195
RTS0039711,391
RTS0039712,513
RTS0039713,687
RTS0039714,460
RTS0039715,474
RTS0039716,242
RTS0039717,376
RTS0039718,175
RTS0039719,218
RTS0039720,763
RTS0039721,352
RTS0039722,253
RTS0039723,552
RTS0039724,286
RTS0039725,379
RTS0039726,406
RTS0039727,290
RTS0039728,329
RTS0039729,391
RTS0039730,400
RTS0039731,130
RTS0039732,142
RTS0039733,137
RTS0039734,142
RTS0039735,129
RTS0039736,408
RTS0039737,377
RTS0039738,290
RTS0039739,360
RTS0039740,257
RTS0039741,389
RTS0039742,355
RTS0039743,360
RTS0039744,340
RTS0039745,381
RTS0039746,137
RTS0039747,133
RTS0039749,145
RTS0039750,141
RTS0039751,179
RTS0039752,140
RTS0039753,274
RTS0039754,175
RTS0039755,236
RTS0039756,343
RTS0039757,146
RTS0039758,278
RTS0039759,134
RTS0039760,316
RTS0039761,434
RTS0039762,428
RTS0039763,420
RTS0039764,248
RTS0039765,428
RTS0039766,191
RTS0039767,188
RTS0039768,227
RTS0039769,150
RTS0039770,311
RTS0039771,264
RTS0039772,313
RTS0039773,290
RTS0039774,243
RTS0039775,319
RTS0039776,251
RTS0039777,201
RTS0039778,172
RTS0039779,185
RTS0039780,215
RTS0039781,2012
RTS0039782,1052
RTS0039783,1272
RTS0039784,1200
RTS0039785,2236
RTS0039786,309
RTS0039787,242
RTS0039788,281
RTS0039789,300
RTS0039790,432
RTS0039791,910
RTS0039792,744
RTS0039793,635
RTS0039794,985
RTS0039795,544
RTS0039796,446
RTS0039797,434
RTS0039798,376
RTS0039799,447
RTS0039800,380
RTS0039801,109
RTS0039802,110
RTS0039803,129
RTS0039804,143
RTS0039805,129
RTS0039806,116
RTS0039807,89
RTS0039808,122
RTS0039809,110
RTS0039810,111
RTS0039811,364
RTS0039812,462
RTS0039813,332
RTS0039814,369
RTS0039815,375
RTS0039816,580
RTS0039817,416
RTS0039818,693
RTS0039819,633
RTS0039820,592
RTS0039821,291
RTS0039822,266
RTS0039823,346
RTS0039824,239
RTS0039825,336
RTS0039826,290
RTS0039827,363
RTS0039828,296
RTS0039829,439
RTS0039830,305
RTS0039831,190
RTS0039832,259
RTS0039833,188
RTS0039834,245
RTS0039835,242
RTS0039836,133
RTS0039838,110
RTS0039839,94
RTS0039840,81
RTS0039841,381
RTS0039842,381
RTS0039843,267
RTS0039844,414
RTS0039845,267
RTS0039846,135
RTS0039847,95
RTS0039848,94
RTS0039849,96
RTS0039850,86
RTS0039851,602
RTS0039852,646
RTS0039853,580
RTS0039854,521
RTS0039855,685
RTS0039856,95
RTS0039857,107
RTS0039858,113
RTS0039859,134
RTS0039860,126
RTS0039861,113
RTS0039862,110
RTS0039863,105
RTS0039864,139
RTS0039865,109
RTS0039866,251
RTS0039867,326
RTS0039868,170
RTS0039869,266
RTS0039870,292
RTS0039871,213
RTS0039872,197
RTS0039873,168
RTS0039874,222
RTS0039875,228
RTS0039876,98
RTS0039877,84
RTS0039878,104
RTS0039879,92
RTS0039880,80
RTS0039881,114
RTS0039882,90
RTS0039883,93
RTS0039884,118
RTS0039885,126
RTS0039886,148
RTS0039887,141
RTS0039888,175
RTS0039890,136
RTS0039891,103
RTS0039892,94
RTS0039893,137
RTS0039894,111
RTS0039895,114
RTS0039896,165
RTS0039897,119
RTS0039898,211
RTS0039899,159
RTS0039900,223
RTS0039901,154
RTS0039902,141
RTS0039903,123
RTS0039904,210
RTS0039905,163
RTS0039906,109
RTS0039907,143
RTS0039908,115
RTS0039909,135
RTS0039910,124
RTS0039911,81
RTS0039912,123
RTS0039913,110
RTS0039914,91
RTS0039915,109
RTS0039916,102
RTS0039917,139
RTS0039918,125
RTS0039919,113
RTS0039920,114
RTS0039921,120
RTS0039922,121
RTS0039923,116
RTS0039924,126
RTS0039925,123
RTS0039926,286
RTS0039927,288
RTS0039928,279
RTS0039929,244
RTS0039930,360
RTS0039931,158
RTS0039932,213
RTS0039933,160
RTS0039934,172
RTS0039935,176
RTS0039936,173
RTS0039937,183
RTS0039938,162
RTS0039939,143
RTS0039940,165
RTS0039941,136
RTS0039942,129
RTS0039943,126
RTS0039944,149
RTS0039945,179
RTS0039946,840
RTS0039947,1103
RTS0039948,1313
RTS0039949,967
RTS0039950,1198
RTS0039951,305
RTS0039952,327
RTS0039953,170
RTS0039954,216
RTS0039955,201
RTS0039956,426
RTS0039957,447
RTS0039958,436
RTS0039959,405
RTS0039960,475
RTS0039961,131
RTS0039962,118
RTS0039963,123
RTS0039964,156
RTS0039965,134
RTS0039966,133
RTS0039967,94
RTS0039968,121
RTS0039969,137
RTS0039970,131
RTS0039971,121
RTS0039972,103
RTS0039973,99
RTS0039974,137
RTS0039975,112
RTS0039976,101
RTS0039977,119
RTS0039978,118
RTS0039979,128
RTS0039980,98
RTS0039981,390
RTS0039982,522
RTS0039983,627
RTS0039984,402
RTS0039985,627
RTS0039986,207
RTS0039987,201
RTS0039988,199
RTS0039989,205
RTS0039990,169
RTS0039991,507
RTS0039992,593
RTS0039993,811
RTS0039994,407
RTS0039995,980
RTS0039996,319
RTS0039997,216
RTS0039998,247
RTS0039999,274
RTS0040000,251
RTS0040001,107
RTS0040002,140
RTS0040003,112
RTS0040004,112
RTS0040005,145
RTS0040006,2227
RTS0040007,2290
RTS0040008,1510
RTS0040009,2246
RTS0040010,2179
RTS0040011,157
RTS0040012,118
RTS0040013,141
RTS0040014,119
RTS0040015,153
RTS0040016,115
RTS0040017,100
RTS0040018,115
RTS0040019,139
RTS0040020,131
RTS0040021,116
RTS0040022,134
RTS0040023,134
RTS0040024,106
RTS0040025,95
RTS0040026,98
RTS0040027,114
RTS0040028,117
RTS0040029,131
RTS0040030,121
RTS0040031,123
RTS0040032,117
RTS0040033,88
RTS0040034,118
RTS0040035,76
RTS0040036,147
RTS0040037,126
RTS0040038,154
RTS0040039,122
RTS0040040,159
RTS0040041,104
RTS0040042,92
RTS0040043,133
RTS0040044,117
RTS0040045,109
RTS0040046,138
RTS0040047,133
RTS0040048,136
RTS0040049,130
RTS0040050,122
RTS0040051,193
RTS0040052,130
RTS0040053,195
RTS0040054,160
RTS0040055,163
RTS0040056,130
RTS0040057,120
RTS0040058,120
RTS0040059,129
RTS0040060,122
RTS0040061,108
RTS0040062,97
RTS0040063,111
RTS0040064,146
RTS0040065,109
RTS0040066,149
RTS0040067,121
RTS0040068,153
RTS0040069,123
RTS0040070,140
RTS0040071,107
RTS0040072,135
RTS0040073,130
RTS0040074,151
RTS0040075,133
RTS0040076,329
RTS0040077,597
RTS0040078,247
RTS0040079,302
RTS0040080,364
RTS0040081,124
RTS0040082,103
RTS0040083,79
RTS0040084,106
RTS0040085,97
RTS0040086,112
RTS0040087,105
RTS0040088,120
RTS0040089,110
RTS0040090,135
RTS0040091,106
RTS0040092,85
RTS0040093,111
RTS0040094,100
RTS0040095,101
RTS0040096,300
RTS0040097,276
RTS0040098,194
RTS0040099,228
RTS0040100,224
RTS0040101,88
RTS0040102,87
RTS0040103,71
RTS0040104,129
RTS0040105,115
RTS0040106,248
RTS0040107,186
RTS0040108,195
RTS0040109,179
RTS0040110,192
RTS0040111,116
RTS0040112,166
RTS0040113,129
RTS0040114,92
RTS0040115,200
RTS0040116,2643
RTS0040117,2000
RTS0040118,1437
RTS0040119,1775
RTS0040120,2183
RTS0040121,120
RTS0040122,146
RTS0040123,121
RTS0040124,131
RTS0040125,118
RTS0040126,240
RTS0040127,339
RTS0040128,234
RTS0040129,209
RTS0040130,309
RTS0040131,133
RTS0040132,94
RTS0040133,110
RTS0040134,97
RTS0040135,117
RTS0040136,168
RTS0040137,213
RTS0040138,259
RTS0040139,220
RTS0040140,213
RTS0040141,225
RTS0040142,316
RTS0040143,334
RTS0040144,339
RTS0040145,358
RTS0040146,413
RTS0040147,440
RTS0040148,392
RTS0040149,384
RTS0040150,352
RTS0040151,283
RTS0040152,284
RTS0040153,288
RTS0040154,269
RTS0040155,223
RTS0040156,269
RTS0040157,202
RTS0040158,232
RTS0040159,313
RTS0040160,269
RTS0040161,109
RTS0040162,87
RTS0040163,125
RTS0040164,92
RTS0040165,125
RTS0040166,88
RTS0040167,123
RTS0040168,113
RTS0040169,119
RTS0040170,107
RTS0040171,41
RTS0040172,109
RTS0040173,116
RTS0040174,79
RTS0040175,129
RTS0040176,69
RTS0040177,112
RTS0040178,110
RTS0040179,69
RTS0040180,130
RTS0040181,128
RTS0040182,122
RTS0040183,81
RTS0040184,85
RTS0040185,95
RTS0040186,151
RTS0040187,112
RTS0040188,96
RTS0040189,142
RTS0040190,119
RTS0040191,234
RTS0040192,284
RTS0040193,247
RTS0040194,338
RTS0040195,351
RTS0040196,118
RTS0040197,75
RTS0040198,104
RTS0040199,120
RTS0040200,98
RTS0040201,138
RTS0040202,146
RTS0040203,123
RTS0040204,109
RTS0040205,119
RTS0040206,1172
RTS0040207,392
RTS0040208,994
RTS0040209,1394
RTS0040210,1463
RTS0040211,142
RTS0040212,117
RTS0040213,102
RTS0040214,132
RTS0040215,155
RTS0040216,161
RTS0040217,134
RTS0040218,209
RTS0040219,152
RTS0040220,125
RTS0040221,125
RTS0040222,108
RTS0040223,118
RTS0040224,70
RTS0040225,98
RTS0040226,155
RTS0040227,75
RTS0040228,99
RTS0040229,92
RTS0040230,129
RTS0040231,92
RTS0040232,112
RTS0040233,84
RTS0040234,102
RTS0040235,95
RTS0040236,88
RTS0040237,98
RTS0040238,102
RTS0040239,115
RTS0040240,116
RTS0040241,87
RTS0040242,115
RTS0040243,123
RTS0040244,138
RTS0040245,131
RTS0040246,134
RTS0040247,112
RTS0040248,121
RTS0040249,103
RTS0040250,101
RTS0040251,106
RTS0040252,104
RTS0040253,88
RTS0040254,93
RTS0040255,105
RTS0040256,93
RTS0040257,64
RTS0040258,96
RTS0040259,95
RTS0040260,114
RTS0040261,107
RTS0040262,123
RTS0040263,167
RTS0040264,148
RTS0040265,146
RTS0040266,94
RTS0040267,109
RTS0040268,85
RTS0040269,101
RTS0040270,190
RTS0040271,148
RTS0040272,126
RTS0040273,123
RTS0040274,153
RTS0040275,145
RTS0040276,889
RTS0040277,1097
RTS0040278,2188
RTS0040279,2088
RTS0040280,1464
RTS0040281,108
RTS0040282,96
RTS0040283,117
RTS0040284,100
RTS0040285,125
RTS0040286,150
RTS0040287,119
RTS0040288,129
RTS0040289,104
RTS0040290,151
RTS0040291,82
RTS0040292,110
RTS0040293,117
RTS0040294,122
RTS0040295,125
RTS0040296,114
RTS0040297,116
RTS0040298,95
RTS0040299,88
RTS0040300,90
RTS0040301,82
RTS0040302,101
RTS0040303,100
RTS0040304,97
RTS0040305,141
RTS0040306,111
RTS0040307,80
RTS0040308,107
RTS0040309,121
RTS0040310,111
RTS0040311,135
RTS0040312,153
RTS0040313,97
RTS0040314,115
RTS0040315,104
RTS0040316,102
RTS0040317,118
RTS0040318,104
RTS0040319,122
RTS0040320,111
RTS0040321,113
RTS0040322,133
RTS0040323,109
RTS0040324,155
RTS0040325,84
RTS0040326,865
RTS0040327,555
RTS0040328,1615
RTS0040329,1755
RTS0040330,1075
RTS0040331,121
RTS0040332,112
RTS0040333,121
RTS0040334,108
RTS0040335,142
RTS0040336,86
RTS0040337,120
RTS0040338,70
RTS0040339,116
RTS0040340,114
RTS0040341,141
RTS0040342,96
RTS0040343,100
RTS0040344,129
RTS0040345,148
RTS0040346,98
RTS0040347,158
RTS0040348,121
RTS0040349,176
RTS0040350,94
RTS0040351,132
RTS0040352,136
RTS0040353,134
RTS0040354,114
RTS0040355,99
RTS0040356,161
RTS0040357,182
RTS0040358,148
RTS0040359,150
RTS0040360,199
RTS0040361,155
RTS0040363,122
RTS0040364,158
RTS0040365,160
RTS0040366,142
RTS0040367,149
RTS0040368,175
RTS0040369,145
RTS0040370,112
RTS0040371,232
RTS0040372,155
RTS0040373,171
RTS0040374,184
RTS0040375,107
RTS0040376,186
RTS0040377,174
RTS0040378,176
RTS0040379,172
RTS0040380,133
RTS0040381,278
RTS0040382,296
RTS0040383,154
RTS0040384,238
RTS0040385,164
RTS0040386,117
RTS0040387,103
RTS0040388,149
RTS0040389,106
RTS0040390,142
RTS0040391,144
RTS0040392,157
RTS0040393,147
RTS0040394,129
RTS0040395,134
RTS0040396,138
RTS0040397,154
RTS0040398,149
RTS0040399,157
RTS0040400,150
RTS0040401,664
RTS0040402,897
RTS0040403,557
RTS0040404,814
RTS0040405,221
RTS0040406,358
RTS0040407,321
RTS0040408,390
RTS0040409,339
RTS0040410,412
RTS0040411,127
RTS0040412,102
RTS0040413,131
RTS0040414,141
RTS0040415,130
RTS0040416,7422
RTS0040417,4290
RTS0040418,3524
RTS0040419,6353
RTS0040420,7795
RTS0040421,143
RTS0040422,139
RTS0040423,119
RTS0040424,107
RTS0040425,98
RTS0040426,100
RTS0040428,143
RTS0040429,117
RTS0040430,104
RTS0040431,126
RTS0040432,93
RTS0040433,98
RTS0040434,132
RTS0040435,139
RTS0040436,1827
RTS0040437,2596
RTS0040438,4078
RTS0040439,3167
RTS0040440,3492
RTS0040441,331
RTS0040442,254
RTS0040443,291
RTS0040444,270
RTS0040445,275
RTS0040446,128
RTS0040447,117
RTS0040448,121
RTS0040449,159
RTS0040450,96
RTS0040451,2075
RTS0040452,2497
RTS0040453,2665
RTS0040454,1836
RTS0040455,5109
RTS0040456,175
RTS0040457,109
RTS0040458,85
RTS0040459,101
RTS0040460,148
RTS0040461,127
RTS0040462,123
RTS0040463,109
RTS0040464,119
RTS0040465,117
RTS0040466,177
RTS0040467,126
RTS0040468,168
RTS0040469,176
RTS0040470,127
RTS0040471,312
RTS0040472,249
RTS0040473,209
RTS0040474,169
RTS0040475,196
RTS0040476,128
RTS0040477,138
RTS0040478,91
RTS0040479,90
RTS0040480,97
RTS0040481,348
RTS0040482,350
RTS0040483,221
RTS0040484,362
RTS0040485,355
RTS0040486,169
RTS0040487,122
RTS0040488,144
RTS0040489,193
RTS0040490,151
RTS0040491,138
RTS0040492,172
RTS0040493,161
RTS0040494,192
RTS0040495,146
RTS0040496,1755
RTS0040497,1612
RTS0040498,1641
RTS0040499,1258
RTS0040500,1441
RTS0040501,139
RTS0040502,101
RTS0040503,162
RTS0040504,119
RTS0040505,85
RTS0040506,104
RTS0040507,93
RTS0040508,101
RTS0040509,101
RTS0040510,75
RTS0040511,263
RTS0040512,251
RTS0040513,268
RTS0040514,183
RTS0040515,249
RTS0040516,109
RTS0040517,98
RTS0040518,113
RTS0040519,96
RTS0040520,103
RTS0040521,134
RTS0040522,164
RTS0040523,144
RTS0040524,113
RTS0040525,143
RTS0040526,284
RTS0040527,178
RTS0040528,261
RTS0040529,253
RTS0040530,251
RTS0040531,328
RTS0040532,773
RTS0040533,485
RTS0040534,395
RTS0040535,312
RTS0040536,239
RTS0040537,563
RTS0040538,364
RTS0040539,357
RTS0040540,346
RTS0040541,74
RTS0040542,92
RTS0040543,117
RTS0040544,82
RTS0040545,97
RTS0040546,92
RTS0040547,105
RTS0040548,122
RTS0040549,152
RTS0040550,121
RTS0040551,160
RTS0040552,161
RTS0040553,222
RTS0040554,202
RTS0040555,169
RTS0040556,173
RTS0040557,134
RTS0040558,152
RTS0040559,192
RTS0040560,140
RTS0040561,159
RTS0040562,120
RTS0040563,150
RTS0040564,140
RTS0040565,155
RTS0040566,136
RTS0040567,195
RTS0040568,127
RTS0040569,194
RTS0040570,129
RTS0040571,393
RTS0040572,358
RTS0040573,526
RTS0040574,676
RTS0040575,434
RTS0040576,456
RTS0040577,452
RTS0040578,424
RTS0040579,361
RTS0040580,682
RTS0040581,103
RTS0040582,130
RTS0040583,112
RTS0040584,115
RTS0040585,148
RTS0040586,154
RTS0040587,147
RTS0040588,200
RTS0040589,130
RTS0040590,226
RTS0040591,194
RTS0040592,120
RTS0040593,92
RTS0040594,121
RTS0040595,170
RTS0040596,243
RTS0040597,320
RTS0040598,205
RTS0040599,207
RTS0040600,327
RTS0040601,119
RTS0040602,141
RTS0040603,129
RTS0040604,156
RTS0040605,143
RTS0040606,91
RTS0040607,139
RTS0040608,167
RTS0040609,107
RTS0040610,151
RTS0040611,121
RTS0040612,122
RTS0040613,136
RTS0040614,141
RTS0040615,110
RTS0040616,103
RTS0040617,108
RTS0040618,109
RTS0040619,146
RTS0040620,117
RTS0040621,114
RTS0040622,113
RTS0040623,142
RTS0040624,134
RTS0040625,111
RTS0040626,103
RTS0040627,110
RTS0040628,110
RTS0040629,152
RTS0040630,120
RTS0040631,418
RTS0040632,278
RTS0040633,371
RTS0040634,459
RTS0040635,213
RTS0040636,129
RTS0040637,141
RTS0040638,104
RTS0040639,116
RTS0040640,127
RTS0040641,236
RTS0040642,373
RTS0040643,262
RTS0040644,400
RTS0040645,486
RTS0040646,292
RTS0040647,238
RTS0040648,319
RTS0040649,315
RTS0040650,213
RTS0040651,403
RTS0040652,170
RTS0040653,318
RTS0040654,340
RTS0040655,329
RTS0040656,451
RTS0040657,541
RTS0040658,389
RTS0040659,382
RTS0040660,326
RTS0040661,95
RTS0040662,94
RTS0040663,95
RTS0040664,88
RTS0040665,92
RTS0040666,134
RTS0040667,118
RTS0040668,74
RTS0040669,88
RTS0040670,89
RTS0040671,341
RTS0040672,377
RTS0040673,393
RTS0040674,216
RTS0040675,373
RTS0040676,311
RTS0040677,230
RTS0040678,493
RTS0040679,235
RTS0040680,635
RTS0040681,274
RTS0040682,264
RTS0040683,296
RTS0040684,426
RTS0040685,310
RTS0040686,99
RTS0040687,197
RTS0040688,88
RTS0040689,134
RTS0040690,116
RTS0040691,122
RTS0040692,129
RTS0040693,218
RTS0040694,178
RTS0040695,174
RTS0040696,105
RTS0040697,113
RTS0040698,94
RTS0040699,125
RTS0040700,135
RTS0040701,295
RTS0040702,440
RTS0040703,293
RTS0040704,413
RTS0040705,553
RTS0040706,279
RTS0040707,289
RTS0040708,206
RTS0040709,223
RTS0040710,309
RTS0040711,153
RTS0040712,138
RTS0040713,309
RTS0040714,258
RTS0040715,253
RTS0040716,125
RTS0040717,93
RTS0040718,94
RTS0040719,117
RTS0040720,138
RTS0040721,87
RTS0040722,73
RTS0040723,114
RTS0040724,83
RTS0040725,85
RTS0040726,195
RTS0040727,331
RTS0040728,254
RTS0040729,272
RTS0040730,241
RTS0040731,208
RTS0040732,174
RTS0040733,121
RTS0040734,169
RTS0040735,167
RTS0040736,361
RTS0040737,342
RTS0040738,283
RTS0040739,270
RTS0040740,344
RTS0040741,90
RTS0040742,101
RTS0040743,134
RTS0040744,109
RTS0040745,141
RTS0040746,171
RTS0040747,152
RTS0040748,108
RTS0040749,150
RTS0040750,166
RTS0040751,162
RTS0040752,205
RTS0040753,178
RTS0040754,114
RTS0040755,114
RTS0040756,108
RTS0040757,119
RTS0040758,112
RTS0040759,102
RTS0040760,143
RTS0040761,542
RTS0040762,598
RTS0040763,460
RTS0040764,408
RTS0040765,654
RTS0040766,132
RTS0040767,116
RTS0040768,127
RTS0040769,155
RTS0040770,107
RTS0040771,111
RTS0040772,107
RTS0040773,115
RTS0040774,131
RTS0040775,139
RTS0040776,1296
RTS0040777,2768
RTS0040778,2870
RTS0040779,2890
RTS0040780,2922
RTS0040781,366
RTS0040782,524
RTS0040783,180
RTS0040784,386
RTS0040785,249
RTS0040786,108
RTS0040787,109
RTS0040788,110
RTS0040789,104
RTS0040790,90
RTS0040791,271
RTS0040792,249
RTS0040793,235
RTS0040794,217
RTS0040795,234
RTS0040796,277
RTS0040797,265
RTS0040798,242
RTS0040799,149
RTS0040800,149
RTS0040801,711
RTS0040802,543
RTS0040803,636
RTS0040804,353
RTS0040805,468
RTS0040806,90
RTS0040807,113
RTS0040808,113
RTS0040809,111
RTS0040810,120
RTS0040811,129
RTS0040812,111
RTS0040813,98
RTS0040814,124
RTS0040815,145
RTS0040816,144
RTS0040817,118
RTS0040818,190
RTS0040819,178
RTS0040820,202
RTS0040821,127
RTS0040822,119
RTS0040823,74
RTS0040824,106
RTS0040825,123
RTS0040826,665
RTS0040827,401
RTS0040828,545
RTS0040830,446
RTS0040831,105
RTS0040832,126
RTS0040833,102
RTS0040834,103
RTS0040836,7077
RTS0040837,4445
RTS0040838,6033
RTS0040839,5892
RTS0040840,3660
RTS0040841,608
RTS0040842,760
RTS0040843,730
RTS0040844,658
RTS0040845,705
RTS0040846,189
RTS0040847,172
RTS0040848,169
RTS0040849,157
RTS0040850,189
RTS0040851,256
RTS0040852,195
RTS0040853,234
RTS0040854,246
RTS0040855,258
RTS0040856,110
RTS0040857,111
RTS0040858,84
RTS0040859,72
RTS0040860,102
RTS0040861,128
RTS0040862,123
RTS0040863,125
RTS0040864,94
RTS0040865,131
RTS0040866,120
RTS0040867,108
RTS0040868,116
RTS0040869,123
RTS0040870,114
RTS0040871,347
RTS0040872,483
RTS0040873,514
RTS0040874,579
RTS0040875,463
RTS0040876,100
RTS0040877,112
RTS0040878,113
RTS0040879,85
RTS0040880,130
RTS0040881,93
RTS0040882,76
RTS0040883,93
RTS0040884,111
RTS0040885,109
RTS0040886,120
RTS0040887,99
RTS0040888,123
RTS0040889,147
RTS0040890,136
RTS0040891,89
RTS0040892,113
RTS0040893,87
RTS0040894,120
RTS0040895,112
RTS0040896,135
RTS0040897,190
RTS0040898,155
RTS0040899,130
RTS0040900,151
RTS0040901,158
RTS0040902,135
RTS0040903,94
RTS0040904,138
RTS0040905,151
RTS0040906,249
RTS0040907,266
RTS0040908,305
RTS0040909,312
RTS0040910,252
RTS0040911,395
RTS0040912,344
RTS0040913,302
RTS0040914,300
RTS0040915,378
RTS0040916,139
RTS0040917,82
RTS0040918,96
RTS0040919,99
RTS0040920,95
RTS0040921,112
RTS0040922,122
RTS0040923,137
RTS0040924,110
RTS0040925,136
RTS0040926,99
RTS0040927,98
RTS0040928,116
RTS0040929,90
RTS0040930,107
RTS0040931,319
RTS0040932,344
RTS0040933,287
RTS0040934,302
RTS0040935,438
RTS0040936,188
RTS0040937,228
RTS0040938,226
RTS0040939,234
RTS0040940,153
RTS0040941,714
RTS0040942,577
RTS0040943,298
RTS0040944,677
RTS0040945,516
RTS0040946,1639
RTS0040947,2028
RTS0040948,2134
RTS0040949,1593
RTS0040950,2143
RTS0040951,112
RTS0040952,71
RTS0040953,101
RTS0040954,106
RTS0040955,133
RTS0040956,319
RTS0040957,253
RTS0040958,188
RTS0040959,281
RTS0040960,273
RTS0040961,83
RTS0040962,98
RTS0040963,137
RTS0040964,107
RTS0040965,94
RTS0040966,273
RTS0040967,247
RTS0040968,350
RTS0040969,286
RTS0040970,241
RTS0040971,114
RTS0040972,132
RTS0040973,128
RTS0040974,135
RTS0040975,100
RTS0040976,128
RTS0040977,137
RTS0040978,100
RTS0040979,149
RTS0040980,113
RTS0040981,178
RTS0040982,160
RTS0040983,197
RTS0040984,142
RTS0040985,149
RTS0040986,134
RTS0040987,116
RTS0040988,105
RTS0040989,157
RTS0040990,132
RTS0040991,410
RTS0040992,215
RTS0040993,319
RTS0040994,354
RTS0040995,314
RTS0040996,281
RTS0040997,331
RTS0040998,228
RTS0040999,334
RTS0041000,266
RTS0041001,247
RTS0041002,353
RTS0041003,378
RTS0041004,390
RTS0041005,308
RTS0041006,767
RTS0041007,659
RTS0041008,708
RTS0041009,561
RTS0041010,508
RTS0041011,86
RTS0041012,99
RTS0041013,106
RTS0041014,99
RTS0041015,72
RTS0041016,361
RTS0041017,262
RTS0041018,290
RTS0041019,312
RTS0041020,271
RTS0041021,407
RTS0041022,379
RTS0041023,517
RTS0041024,532
RTS0041025,516
RTS0041026,243
RTS0041027,294
RTS0041028,301
RTS0041029,256
RTS0041030,264
RTS0041031,536
RTS0041032,684
RTS0041033,437
RTS0041034,629
RTS0041035,612
RTS0041036,329
RTS0041037,236
RTS0041038,316
RTS0041039,145
RTS0041040,296
RTS0041041,103
RTS0041042,94
RTS0041043,105
RTS0041044,87
RTS0041045,71
RTS0041046,498
RTS0041047,505
RTS0041048,293
RTS0041049,623
RTS0041050,613
RTS0041051,172
RTS0041052,118
RTS0041053,137
RTS0041054,159
RTS0041055,155
RTS0041056,146
RTS0041057,123
RTS0041058,164
RTS0041059,116
RTS0041060,144
RTS0041061,4182
RTS0041062,4373
RTS0041063,3601
RTS0041064,4073
RTS0041066,222
RTS0041067,163
RTS0041068,221
RTS0041069,216
RTS0041070,218
RTS0041071,220
RTS0041072,214
RTS0041073,190
RTS0041074,229
RTS0041075,284
RTS0041076,163
RTS0041077,128
RTS0041078,197
RTS0041079,141
RTS0041080,153
RTS0041081,308
RTS0041082,284
RTS0041083,311
RTS0041084,285
RTS0041085,226
RTS0041086,1027
RTS0041087,1384
RTS0041088,848
RTS0041089,950
RTS0041090,634
RTS0041091,354
RTS0041092,467
RTS0041093,233
RTS0041094,354
RTS0041095,515
RTS0041096,171
RTS0041097,182
RTS0041098,132
RTS0041099,162
RTS0041100,140
RTS0041101,2715
RTS0041102,2654
RTS0041103,2414
RTS0041104,3127
RTS0041105,3102
RTS0041106,326
RTS0041107,348
RTS0041108,302
RTS0041109,331
RTS0041110,260
RTS0041111,111
RTS0041112,126
RTS0041113,113
RTS0041114,132
RTS0041115,145
RTS0041116,628
RTS0041117,853
RTS0041118,661
RTS0041119,479
RTS0041120,673
RTS0041121,266
RTS0041122,238
RTS0041123,238
RTS0041124,125
RTS0041125,254
RTS0041126,203
RTS0041127,211
RTS0041128,180
RTS0041129,185
RTS0041130,163
RTS0041131,364
RTS0041132,358
RTS0041133,318
RTS0041134,385
RTS0041135,412
RTS0041136,627
RTS0041137,544
RTS0041138,573
RTS0041139,600
RTS0041140,408
RTS0041141,142
RTS0041142,126
RTS0041143,69
RTS0041144,134
RTS0041145,133
RTS0041146,86
RTS0041147,104
RTS0041148,91
RTS0041149,132
RTS0041150,109
RTS0041151,329
RTS0041152,268
RTS0041153,264
RTS0041154,267
RTS0041155,294
RTS0041156,432
RTS0041157,310
RTS0041158,280
RTS0041159,221
RTS0041160,252
RTS0041161,122
RTS0041162,90
RTS0041163,120
RTS0041164,92
RTS0041165,93
RTS0041166,103
RTS0041167,205
RTS0041168,224
RTS0041169,172
RTS0041170,216
RTS0041171,423
RTS0041172,563
RTS0041173,369
RTS0041174,565
RTS0041175,504
RTS0041176,223
RTS0041177,220
RTS0041178,206
RTS0041179,247
RTS0041180,209
RTS0041181,203
RTS0041182,181
RTS0041183,158
RTS0041184,161
RTS0041185,160
RTS0041186,111
RTS0041187,140
RTS0041188,125
RTS0041189,127
RTS0041190,164
RTS0041191,699
RTS0041192,605
RTS0041193,557
RTS0041194,331
RTS0041195,352
RTS0041196,126
RTS0041197,109
RTS0041198,144
RTS0041199,105
RTS0041200,102
RTS0041201,150
RTS0041202,109
RTS0041203,161
RTS0041204,144
RTS0041205,103
RTS0041206,138
RTS0041207,218
RTS0041208,176
RTS0041209,186
RTS0041210,110
RTS0041211,414
RTS0041212,380
RTS0041213,501
RTS0041214,403
RTS0041215,419
RTS0041216,351
RTS0041217,513
RTS0041218,203
RTS0041219,382
RTS0041220,214
RTS0041221,432
RTS0041222,238
RTS0041223,318
RTS0041224,260
RTS0041225,389
RTS0041226,224
RTS0041227,256
RTS0041228,175
RTS0041229,275
RTS0041230,217
RTS0041231,1039
RTS0041232,1054
RTS0041233,1194
RTS0041234,1352
RTS0041235,996
RTS0041236,158
RTS0041237,152
RTS0041238,127
RTS0041239,129
RTS0041240,207
RTS0041241,135
RTS0041242,156
RTS0041243,134
RTS0041244,141
RTS0041246,167
RTS0041247,176
RTS0041248,137
RTS0041249,144
RTS0041250,238
RTS0041251,135
RTS0041252,142
RTS0041253,147
RTS0041254,140
RTS0041255,168
RTS0041256,181
RTS0041257,263
RTS0041258,214
RTS0041259,263
RTS0041260,328
RTS0041261,387
RTS0041262,387
RTS0041263,281
RTS0041265,379
RTS0041266,154
RTS0041267,101
RTS0041268,119
RTS0041269,133
RTS0041270,134
RTS0041271,140
RTS0041272,151
RTS0041273,119
RTS0041274,139
RTS0041275,106
RTS0041276,169
RTS0041277,229
RTS0041278,265
RTS0041279,211
RTS0041280,263
RTS0041281,118
RTS0041282,117
RTS0041283,110
RTS0041284,148
RTS0041285,129
RTS0041286,145
RTS0041287,113
RTS0041288,127
RTS0041289,143
RTS0041290,154
RTS0041291,247
RTS0041292,222
RTS0041293,177
RTS0041294,174
RTS0041295,241
RTS0041296,237
RTS0041297,226
RTS0041298,293
RTS0041299,257
RTS0041300,306
RTS0041301,170
RTS0041302,160
RTS0041303,187
RTS0041304,197
RTS0041305,169
RTS0041306,267
RTS0041307,178
RTS0041308,239
RTS0041309,221
RTS0041310,252
RTS0041311,307
RTS0041312,569
RTS0041313,761
RTS0041314,700
RTS0041315,544
RTS0041316,389
RTS0041317,355
RTS0041318,594
RTS0041319,310
RTS0041320,379
RTS0041321,191
RTS0041322,174
RTS0041323,148
RTS0041324,225
RTS0041325,221
RTS0041326,108
RTS0041327,141
RTS0041328,138
RTS0041329,101
RTS0041330,134
RTS0041331,108
RTS0041332,131
RTS0041333,123
RTS0041334,100
RTS0041335,96
RTS0041346,430
RTS0041347,367
RTS0041348,440
RTS0041349,499
RTS0041350,595
RTS0041351,108
RTS0041352,135
RTS0041353,112
RTS0041354,110
RTS0041355,115
RTS0041356,118
RTS0041357,89
RTS0041358,124
RTS0041359,122
RTS0041360,104
RTS0041361,323
RTS0041362,297
RTS0041363,362
RTS0041364,331
RTS0041365,267
RTS0041366,166
RTS0041367,137
RTS0041368,148
RTS0041369,104
RTS0041370,100
RTS0041371,160
RTS0041372,144
RTS0041373,127
RTS0041374,135
RTS0041375,119
RTS0041376,167
RTS0041377,113
RTS0041378,82
RTS0041379,72
RTS0041380,128
RTS0041381,116
RTS0041382,118
RTS0041383,115
RTS0041384,144
RTS0041385,122
RTS0041386,103
RTS0041387,79
RTS0041388,121
RTS0041389,98
RTS0041390,126
RTS0041391,224
RTS0041392,264
RTS0041393,181
RTS0041394,222
RTS0041395,254
RTS0041396,116
RTS0041397,102
RTS0041398,107
RTS0041399,100
RTS0041400,122
RTS0041401,133
RTS0041402,150
RTS0041403,121
RTS0041404,96
RTS0041405,140
RTS0041406,139
RTS0041407,132
RTS0041408,120
RTS0041409,108
RTS0041410,124
RTS0041411,90
RTS0041412,105
RTS0041413,113
RTS0041414,130
RTS0041415,108
RTS0041416,78
RTS0041417,79
RTS0041418,131
RTS0041419,106
RTS0041420,106
RTS0041421,109
RTS0041422,107
RTS0041423,104
RTS0041424,115
RTS0041425,111
RTS0041426,135
RTS0041427,100
RTS0041428,104
RTS0041429,117
RTS0041430,131
RTS0041431,131
RTS0041432,106
RTS0041433,104
RTS0041434,126
RTS0041435,117
RTS0041436,118
RTS0041437,94
RTS0041438,90
RTS0041439,126
RTS0041440,113
RTS0041441,135
RTS0041442,113
RTS0041443,158
RTS0041444,136
RTS0041445,84
RTS0041446,120
RTS0041447,125
RTS0041448,95
RTS0041449,122
RTS0041450,102
RTS0041451,130
RTS0041452,120
RTS0041453,140
RTS0041454,102
RTS0041455,137
RTS0041456,119
RTS0041457,117
RTS0041458,119
RTS0041459,129
RTS0041460,94
RTS0041461,140
RTS0041462,129
RTS0041463,104
RTS0041464,127
RTS0041465,133
RTS0041466,289
RTS0041467,462
RTS0041468,401
RTS0041469,290
RTS0041470,538
RTS0041471,187
RTS0041472,149
RTS0041473,145
RTS0041474,140
RTS0041475,197
RTS0041476,509
RTS0041477,579
RTS0041478,470
RTS0041479,425
RTS0041480,451
RTS0041481,113
RTS0041482,105
RTS0041483,104
RTS0041484,120
RTS0041485,123
RTS0041486,369
RTS0041487,525
RTS0041488,483
RTS0041489,448
RTS0041490,356
RTS0041491,155
RTS0041492,80
RTS0041493,86
RTS0041494,110
RTS0041495,98
RTS0041496,1453
RTS0041497,1426
RTS0041498,1562
RTS0041499,1333
RTS0041500,1177
RTS0041501,491
RTS0041502,383
RTS0041503,427
RTS0041504,435
RTS0041505,501
RTS0041506,112
RTS0041507,89
RTS0041508,119
RTS0041509,90
RTS0041510,115
RTS0041511,102
RTS0041512,141
RTS0041513,126
RTS0041514,110
RTS0041515,124
RTS0041516,105
RTS0041517,116
RTS0041518,93
RTS0041519,93
RTS0041520,120
RTS0041521,85
RTS0041522,123
RTS0041523,157
RTS0041524,126
RTS0041525,108
RTS0041526,231
RTS0041527,347
RTS0041528,366
RTS0041529,109
RTS0041530,357
RTS0041531,93
RTS0041532,101
RTS0041533,98
RTS0041534,102
RTS0041535,102
RTS0041536,226
RTS0041537,197
RTS0041538,190
RTS0041540,164
RTS0041541,136
RTS0041542,123
RTS0041543,99
RTS0041544,125
RTS0041545,166
RTS0041546,85
RTS0041547,113
RTS0041548,100
RTS0041549,107
RTS0041550,110
RTS0041551,134
RTS0041552,118
RTS0041553,110
RTS0041554,108
RTS0041555,120
RTS0041556,97
RTS0041557,84
RTS0041558,110
RTS0041559,105
RTS0041560,99
RTS0041561,99
RTS0041562,139
RTS0041563,158
RTS0041564,151
RTS0041565,208
RTS0041566,879
RTS0041567,1205
RTS0041568,1289
RTS0041569,779
RTS0041570,1070
RTS0041571,112
RTS0041572,104
RTS0041573,110
RTS0041574,113
RTS0041575,125
RTS0041576,166
RTS0041577,215
RTS0041578,202
RTS0041579,178
RTS0041580,189
RTS0041581,189
RTS0041582,268
RTS0041583,190
RTS0041584,194
RTS0041585,183
RTS0041586,320
RTS0041587,426
RTS0041588,286
RTS0041589,367
RTS0041590,351
RTS0041591,95
RTS0041592,99
RTS0041593,116
RTS0041594,133
RTS0041595,105
RTS0041596,195
RTS0041597,112
RTS0041598,144
RTS0041599,99
RTS0041600,103
RTS0041601,124
RTS0041602,123
RTS0041603,129
RTS0041604,144
RTS0041605,138
RTS0041606,205
RTS0041607,139
RTS0041608,177
RTS0041609,295
RTS0041610,152
RTS0041611,331
RTS0041612,353
RTS0041613,312
RTS0041614,266
RTS0041615,307
RTS0041616,187
RTS0041617,184
RTS0041618,162
RTS0041619,143
RTS0041620,190
RTS0041621,242
RTS0041622,87
RTS0041623,124
RTS0041624,206
RTS0041625,224
RTS0041626,1004
RTS0041627,1078
RTS0041628,992
RTS0041629,1079
RTS0041630,1173
RTS0041631,286
RTS0041632,223
RTS0041633,337
RTS0041634,361
RTS0041635,327
RTS0041636,214
RTS0041637,289
RTS0041638,237
RTS0041639,187
RTS0041640,268
RTS0041641,362
RTS0041642,263
RTS0041643,305
RTS0041644,187
RTS0041645,287
RTS0041646,102
RTS0041647,131
RTS0041648,101
RTS0041649,98
RTS0041650,127
RTS0041651,131
RTS0041652,114
RTS0041653,123
RTS0041654,130
RTS0041655,121
RTS0041656,118
RTS0041657,138
RTS0041658,160
RTS0041659,163
RTS0041660,126
RTS0041661,201
RTS0041662,137
RTS0041663,135
RTS0041664,134
RTS0041665,144
RTS0041666,141
RTS0041667,107
RTS0041668,129
RTS0041669,127
RTS0041670,145
RTS0041671,124
RTS0041672,104
RTS0041673,97
RTS0041674,114
RTS0041675,115
RTS0041676,117
RTS0041677,137
RTS0041678,105
RTS0041679,158
RTS0041680,125
RTS0041681,129
RTS0041682,123
RTS0041683,129
RTS0041684,148
RTS0041685,157
RTS0041686,595
RTS0041687,434
RTS0041688,788
RTS0041689,717
RTS0041690,1312
RTS0041691,466
RTS0041692,124
RTS0041693,386
RTS0041694,124
RTS0041695,135
RTS0041696,162
RTS0041697,132
RTS0041698,125
RTS0041699,127
RTS0041700,92
RTS0041701,156
RTS0041702,112
RTS0041703,187
RTS0041704,197
RTS0041705,165
RTS0041706,312
RTS0041707,259
RTS0041708,349
RTS0041709,341
RTS0041710,299
RTS0041711,135
RTS0041712,186
RTS0041713,143
RTS0041714,159
RTS0041715,104
RTS0041716,2319
RTS0041717,1958
RTS0041718,2640
RTS0041719,2380
RTS0041720,1978
RTS0041721,520
RTS0041722,436
RTS0041723,415
RTS0041724,656
RTS0041725,530
RTS0041726,91
RTS0041727,103
RTS0041728,115
RTS0041729,96
RTS0041730,108
RTS0041731,122
RTS0041732,89
RTS0041733,105
RTS0041734,92
RTS0041735,160
RTS0041736,102
RTS0041737,111
RTS0041738,126
RTS0041739,130
RTS0041740,78
RTS0041741,247
RTS0041742,315
RTS0041743,351
RTS0041744,295
RTS0041745,241
RTS0041746,871
RTS0041747,928
RTS0041748,703
RTS0041749,615
RTS0041750,725
RTS0041751,366
RTS0041752,378
RTS0041753,613
RTS0041754,675
RTS0041755,526
RTS0041756,524
RTS0041757,308
RTS0041758,439
RTS0041759,590
RTS0041760,348
RTS0041761,98
RTS0041762,86
RTS0041763,140
RTS0041764,110
RTS0041765,95
RTS0041766,128
RTS0041767,125
RTS0041768,105
RTS0041769,133
RTS0041770,145
RTS0041771,113
RTS0041772,146
RTS0041773,85
RTS0041774,113
RTS0041775,111
RTS0041776,298
RTS0041777,208
RTS0041778,219
RTS0041779,265
RTS0041780,244
RTS0041781,243
RTS0041782,380
RTS0041783,230
RTS0041784,363
RTS0041785,378
RTS0041786,739
RTS0041787,840
RTS0041788,742
RTS0041789,668
RTS0041790,803
RTS0041791,915
RTS0041793,841
RTS0041794,863
RTS0041795,958
RTS0041796,128
RTS0041797,146
RTS0041798,115
RTS0041799,116
RTS0041800,96
RTS0041801,100
RTS0041802,132
RTS0041803,123
RTS0041804,142
RTS0041805,121
RTS0041806,124
RTS0041807,99
RTS0041808,116
RTS0041809,96
RTS0041810,127
RTS0041811,687
RTS0041812,735
RTS0041813,863
RTS0041814,525
RTS0041815,754
RTS0041816,188
RTS0041817,177
RTS0041818,159
RTS0041819,238
RTS0041820,213
RTS0041821,830
RTS0041822,741
RTS0041823,284
RTS0041824,693
RTS0041825,359
RTS0041826,180
RTS0041827,258
RTS0041828,184
RTS0041829,128
RTS0041830,116
RTS0041831,142
RTS0041832,180
RTS0041833,203
RTS0041834,274
RTS0041835,241
RTS0041836,559
RTS0041837,349
RTS0041838,291
RTS0041839,374
RTS0041840,371
RTS0041841,90
RTS0041842,108
RTS0041843,114
RTS0041844,95
RTS0041845,88
RTS0041846,155
RTS0041847,184
RTS0041848,225
RTS0041849,242
RTS0041850,242
RTS0041851,309
RTS0041852,339
RTS0041853,332
RTS0041854,302
RTS0041855,221
RTS0041856,334
RTS0041857,709
RTS0041858,799
RTS0041859,352
RTS0041860,890
RTS0041861,158
RTS0041862,157
RTS0041863,163
RTS0041864,171
RTS0041865,195
RTS0041866,122
RTS0041867,152
RTS0041868,131
RTS0041869,105
RTS0041870,121
RTS0041871,135
RTS0041872,104
RTS0041873,122
RTS0041874,157
RTS0041875,106
RTS0041876,404
RTS0041877,480
RTS0041878,428
RTS0041879,549
RTS0041880,707
RTS0041881,279
RTS0041882,319
RTS0041883,433
RTS0041884,221
RTS0041885,414
RTS0041886,1555
RTS0041887,3156
RTS0041888,2109
RTS0041889,2101
RTS0041890,2094
RTS0041891,1880
RTS0041892,2044
RTS0041893,1667
RTS0041894,578
RTS0041895,1705
RTS0041896,579
RTS0041897,417
RTS0041898,528
RTS0041899,456
RTS0041900,228
RTS0041901,233
RTS0041902,203
RTS0041903,297
RTS0041904,253
RTS0041905,292
RTS0041906,6554
RTS0041907,129
RTS0041908,3661
RTS0041909,122
RTS0041910,2565
RTS0041911,134
RTS0041912,151
RTS0041913,182
RTS0041914,113
RTS0041915,144
RTS0041916,5809
RTS0041917,6080
RTS0041918,4445
RTS0041919,8825
RTS0041920,8896
RTS0041922,147
RTS0041923,120
RTS0041924,114
RTS0041925,107
RTS0041926,107
RTS0041927,95
RTS0041928,135
RTS0041929,143
RTS0041930,190
RTS0041931,427
RTS0041932,362
RTS0041933,208
RTS0041934,191
RTS0041935,209
RTS0041936,155
RTS0041937,176
RTS0041938,161
RTS0041939,190
RTS0041940,150
RTS0041941,110
RTS0041942,108
RTS0041943,114
RTS0041944,122
RTS0041945,111
RTS0041946,170
RTS0041947,169
RTS0041948,118
RTS0041949,125
RTS0041950,132
RTS0041951,129
RTS0041952,179
RTS0041953,118
RTS0041954,195
RTS0041955,192
RTS0041956,174
RTS0041957,174
RTS0041958,207
RTS0041959,200
RTS0041960,186
RTS0041961,198
RTS0041962,215
RTS0041963,248
RTS0041964,342
RTS0041965,220
RTS0041966,104
RTS0041967,118
RTS0041968,105
RTS0041969,105
RTS0041971,666
RTS0041972,837
RTS0041973,654
RTS0041974,594
RTS0041975,753
RTS0041976,526
RTS0041977,1133
RTS0041978,826
RTS0041979,848
RTS0041980,731
RTS0041981,4099
RTS0041982,4643
RTS0041983,4482
RTS0041984,2034
RTS0041985,5110
RTS0041986,398
RTS0041987,697
RTS0041988,504
RTS0041989,276
RTS0041990,607
RTS0041991,1170
RTS0041992,611
RTS0041993,2229
RTS0041994,427
RTS0041995,1734
RTS0041996,116
RTS0041997,169
RTS0041998,123
RTS0041999,147
RTS0042000,157
RTS0042001,299
RTS0042002,326
RTS0042003,234
RTS0042004,297
RTS0042005,333
RTS0042006,532
RTS0042007,673
RTS0042008,536
RTS0042009,710
RTS0042010,531
RTS0042011,824
RTS0042012,845
RTS0042013,1022
RTS0042014,483
RTS0042015,908
RTS0042016,68
RTS0042017,101
RTS0042018,82
RTS0042019,108
RTS0042020,120
RTS0042021,1442
RTS0042022,977
RTS0042023,1439
RTS0042024,1283
RTS0042025,1415
RTS0042026,132
RTS0042027,120
RTS0042028,104
RTS0042029,109
RTS0042030,92
RTS0042031,345
RTS0042032,322
RTS0042033,132
RTS0042034,194
RTS0042035,291
RTS0042036,677
RTS0042037,721
RTS0042038,673
RTS0042039,639
RTS0042040,438
RTS0042041,1123
RTS0042042,757
RTS0042043,251
RTS0042044,1393
RTS0042045,779
RTS0042046,422
RTS0042047,301
RTS0042048,250
RTS0042049,260
RTS0042050,216
RTS0042051,180
RTS0042052,229
RTS0042053,165
RTS0042054,135
RTS0042055,163
RTS0042056,424
RTS0042057,525
RTS0042058,417
RTS0042059,468
RTS0042060,467
RTS0042061,139
RTS0042062,159
RTS0042063,135
RTS0042064,112
RTS0042065,148
RTS0042066,144
RTS0042067,173
RTS0042068,140
RTS0042069,130
RTS0042071,138
RTS0042072,95
RTS0042073,95
RTS0042074,110
RTS0042075,168
RTS0042076,102
RTS0042077,84
RTS0042078,74
RTS0042079,104
RTS0042080,94
RTS0042081,1098
RTS0042082,1015
RTS0042083,775
RTS0042084,884
RTS0042085,580
RTS0042086,106
RTS0042087,142
RTS0042088,127
RTS0042089,122
RTS0042090,170
RTS0042091,141
RTS0042092,128
RTS0042093,99
RTS0042094,105
RTS0042095,126
RTS0042096,158
RTS0042097,141
RTS0042098,103
RTS0042099,125
RTS0042100,118
RTS0042101,159
RTS0042102,119
RTS0042103,107
RTS0042104,93
RTS0042105,139
RTS0042106,140
RTS0042107,126
RTS0042108,82
RTS0042109,140
RTS0042110,147
RTS0042111,137
RTS0042112,128
RTS0042113,142
RTS0042114,134
RTS0042115,155
RTS0042116,128
RTS0042117,142
RTS0042118,105
RTS0042119,138
RTS0042120,145
RTS0042121,192
RTS0042122,159
RTS0042123,186
RTS0042124,96
RTS0042125,158
RTS0042126,112
RTS0042127,125
RTS0042128,157
RTS0042129,121
RTS0042130,127
RTS0042131,165
RTS0042132,119
RTS0042133,151
RTS0042134,117
RTS0042135,152
RTS0042136,145
RTS0042137,158
RTS0042138,108
RTS0042139,129
RTS0042140,118
RTS0042141,108
RTS0042142,132
RTS0042143,135
RTS0042144,116
RTS0042145,126
RTS0042146,246
RTS0042147,260
RTS0042148,243
RTS0042149,246
RTS0042150,304
RTS0042151,133
RTS0042152,147
RTS0042153,120
RTS0042154,155
RTS0042155,103
RTS0042156,106
RTS0042157,104
RTS0042158,119
RTS0042159,102
RTS0042160,95
RTS0042161,99
RTS0042162,98
RTS0042163,121
RTS0042164,120
RTS0042165,95
RTS0042166,174
RTS0042167,149
RTS0042168,155
RTS0042169,161
RTS0042170,144
RTS0042171,134
RTS0042172,113
RTS0042173,170
RTS0042174,115
RTS0042175,147
RTS0042176,109
RTS0042177,147
RTS0042178,137
RTS0042179,124
RTS0042180,140
RTS0042181,113
RTS0042182,99
RTS0042183,113
RTS0042184,112
RTS0042185,110
RTS0042186,134
RTS0042187,132
RTS0042188,127
RTS0042189,121
RTS0042190,122
RTS0042191,201
RTS0042192,152
RTS0042193,174
RTS0042194,182
RTS0042195,108
RTS0042196,129
RTS0042197,110
RTS0042198,90
RTS0042199,173
RTS0042200,111
RTS0042201,156
RTS0042202,81
RTS0042203,140
RTS0042204,96
RTS0042205,110
RTS0042206,107
RTS0042207,100
RTS0042208,107
RTS0042209,101
RTS0042210,96
RTS0042211,100
RTS0042212,126
RTS0042213,95
RTS0042214,134
RTS0042215,106
RTS0042216,144
RTS0042217,117
RTS0042218,136
RTS0042219,106
RTS0042220,146
RTS0042221,116
RTS0042222,103
RTS0042223,100
RTS0042224,107
RTS0042225,111
RTS0042226,125
RTS0042227,119
RTS0042228,114
RTS0042229,125
RTS0042230,143
RTS0042231,121
RTS0042232,106
RTS0042233,139
RTS0042234,139
RTS0042235,119
RTS0042236,157
RTS0042237,155
RTS0042238,175
RTS0042239,132
RTS0042240,126
RTS0042241,121
RTS0042242,102
RTS0042243,133
RTS0042244,118
RTS0042245,104
RTS0042246,219
RTS0042247,169
RTS0042248,385
RTS0042249,255
RTS0042250,228
RTS0042251,99
RTS0042252,114
RTS0042253,104
RTS0042254,92
RTS0042255,126
RTS0042256,206
RTS0042257,147
RTS0042258,94
RTS0042259,144
RTS0042260,124
RTS0042261,647
RTS0042262,519
RTS0042263,667
RTS0042264,699
RTS0042265,694
RTS0042266,122
RTS0042267,130
RTS0042268,104
RTS0042269,73
RTS0042270,90
RTS0042271,98
RTS0042272,105
RTS0042273,125
RTS0042274,111
RTS0042275,106
RTS0042276,355
RTS0042277,247
RTS0042278,169
RTS0042279,374
RTS0042280,202
RTS0042281,68
RTS0042282,96
RTS0042283,93
RTS0042284,122
RTS0042285,115
RTS0042286,125
RTS0042287,101
RTS0042288,145
RTS0042289,136
RTS0042290,140
RTS0042291,822
RTS0042292,1077
RTS0042293,849
RTS0042294,953
RTS0042295,799
RTS0042296,130
RTS0042297,162
RTS0042298,120
RTS0042299,120
RTS0042300,101
RTS0042301,100
RTS0042302,98
RTS0042303,123
RTS0042304,117
RTS0042305,122
RTS0042306,165
RTS0042307,182
RTS0042308,164
RTS0042309,223
RTS0042310,188
RTS0042311,119
RTS0042312,179
RTS0042313,162
RTS0042314,195
RTS0042315,174
RTS0042316,108
RTS0042317,120
RTS0042318,120
RTS0042319,120
RTS0042320,84
RTS0042321,317
RTS0042322,226
RTS0042323,294
RTS0042324,316
RTS0042325,224
RTS0042326,139
RTS0042327,126
RTS0042328,127
RTS0042329,139
RTS0042330,122
RTS0042331,169
RTS0042332,291
RTS0042333,321
RTS0042334,358
RTS0042335,209
RTS0042336,113
RTS0042337,121
RTS0042338,92
RTS0042339,94
RTS0042340,98
RTS0042341,1207
RTS0042342,831
RTS0042343,1369
RTS0042344,1185
RTS0042345,587
RTS0042346,116
RTS0042347,102
RTS0042348,107
RTS0042349,106
RTS0042350,103
RTS0042351,249
RTS0042352,252
RTS0042353,348
RTS0042354,271
RTS0042355,165
RTS0042356,123
RTS0042357,163
RTS0042358,122
RTS0042359,133
RTS0042360,142
RTS0042361,333
RTS0042362,623
RTS0042363,678
RTS0042364,409
RTS0042365,525
RTS0042366,204
RTS0042367,272
RTS0042368,246
RTS0042369,218
RTS0042370,343
RTS0042371,193
RTS0042372,157
RTS0042373,173
RTS0042374,145
RTS0042375,148
RTS0042376,89
RTS0042377,91
RTS0042378,79
RTS0042379,151
RTS0042380,55
RTS0042381,688
RTS0042382,843
RTS0042383,809
RTS0042384,739
RTS0042385,737
RTS0042386,138
RTS0042387,110
RTS0042388,161
RTS0042389,141
RTS0042390,116
RTS0042391,124
RTS0042392,132
RTS0042393,122
RTS0042394,125
RTS0042395,159
RTS0042396,101
RTS0042397,100
RTS0042398,101
RTS0042399,142
RTS0042400,98
RTS0042401,128
RTS0042402,114
RTS0042403,109
RTS0042404,89
RTS0042405,112
RTS0042406,126
RTS0042407,110
RTS0042408,104
RTS0042409,102
RTS0042410,122
RTS0042411,202
RTS0042412,158
RTS0042413,228
RTS0042414,265
RTS0042415,207
RTS0042416,720
RTS0042417,1017
RTS0042418,1055
RTS0042419,826
RTS0042420,865
RTS0042421,140
RTS0042422,108
RTS0042423,154
RTS0042424,134
RTS0042425,98
RTS0042426,166
RTS0042427,116
RTS0042428,178
RTS0042429,181
RTS0042430,178
RTS0042431,263
RTS0042432,421
RTS0042433,277
RTS0042434,447
RTS0042435,354
RTS0042436,173
RTS0042437,137
RTS0042438,174
RTS0042439,223
RTS0042440,153
RTS0042441,132
RTS0042442,116
RTS0042443,112
RTS0042444,119
RTS0042445,101
RTS0042446,242
RTS0042447,180
RTS0042448,221
RTS0042449,128
RTS0042450,161
RTS0042451,115
RTS0042452,117
RTS0042453,120
RTS0042454,125
RTS0042455,102
RTS0042456,164
RTS0042457,174
RTS0042458,167
RTS0042460,160
RTS0042461,549
RTS0042462,502
RTS0042463,393
RTS0042464,561
RTS0042465,468
RTS0042466,139
RTS0042467,109
RTS0042468,108
RTS0042469,141
RTS0042470,127
RTS0042471,196
RTS0042472,130
RTS0042473,157
RTS0042474,124
RTS0042475,165
RTS0042476,160
RTS0042477,114
RTS0042478,115
RTS0042479,124
RTS0042480,111
RTS0042481,441
RTS0042482,635
RTS0042483,1314
RTS0042484,976
RTS0042485,561
RTS0042486,120
RTS0042487,139
RTS0042488,130
RTS0042489,136
RTS0042490,119
RTS0042491,103
RTS0042492,103
RTS0042493,104
RTS0042494,76
RTS0042495,84
RTS0042496,143
RTS0042497,152
RTS0042498,161
RTS0042499,177
RTS0042500,162
RTS0042501,97
RTS0042502,107
RTS0042503,90
RTS0042504,89
RTS0042505,121
RTS0042506,167
RTS0042507,194
RTS0042508,140
RTS0042509,207
RTS0042510,143
RTS0042515,74
RTS0042522,89
RTS0042526,133
RTS0042527,155
RTS0042528,132
RTS0042529,156
RTS0042530,128
RTS0042531,110
RTS0042532,87
RTS0042533,91
RTS0042534,87
RTS0042535,100
RTS0042536,133
RTS0042537,123
RTS0042538,109
RTS0042539,147
RTS0042540,123
RTS0042541,130
RTS0042542,92
RTS0042543,119
RTS0042544,112
RTS0042545,81
RTS0042546,109
RTS0042547,75
RTS0042548,86
RTS0042549,100
RTS0042550,88
RTS0042551,97
RTS0042552,104
RTS0042553,94
RTS0042554,113
RTS0042555,99
RTS0042556,109
RTS0042557,109
RTS0042558,117
RTS0042559,117
RTS0042560,96
RTS0042561,94
RTS0042562,101
RTS0042563,149
RTS0042564,142
RTS0042565,147
RTS0042566,301
RTS0042567,334
RTS0042568,352
RTS0042569,454
RTS0042570,309
RTS0042571,617
RTS0042572,354
RTS0042573,580
RTS0042574,681
RTS0042575,493
RTS0042576,425
RTS0042577,544
RTS0042578,489
RTS0042579,493
RTS0042580,323
RTS0042581,169
RTS0042582,134
RTS0042583,363
RTS0042584,153
RTS0042585,116
RTS0042586,2028
RTS0042587,2078
RTS0042588,2601
RTS0042589,2030
RTS0042590,2961
RTS0042591,114
RTS0042592,112
RTS0042593,93
RTS0042594,115
RTS0042595,90
RTS0042596,102
RTS0042597,126
RTS0042598,131
RTS0042599,118
RTS0042600,106
RTS0042601,96
RTS0042602,127
RTS0042603,125
RTS0042604,108
RTS0042605,119
RTS0042606,539
RTS0042607,463
RTS0042608,480
RTS0042609,489
RTS0042610,556
RTS0042611,357
RTS0042612,416
RTS0042613,364
RTS0042614,366
RTS0042615,375
RTS0042616,974
RTS0042617,1463
RTS0042618,1869
RTS0042619,1190
RTS0042620,1275
RTS0042621,90
RTS0042622,128
RTS0042623,148
RTS0042624,135
RTS0042625,82
RTS0042626,602
RTS0042627,567
RTS0042628,388
RTS0042629,434
RTS0042630,389
RTS0042631,73
RTS0042633,90
RTS0042634,109
RTS0042635,76
RTS0042636,1385
RTS0042637,1387
RTS0042638,1342
RTS0042639,949
RTS0042640,1062
RTS0042641,186
RTS0042642,153
RTS0042643,106
RTS0042644,165
RTS0042645,128
RTS0042646,192
RTS0042647,171
RTS0042648,287
RTS0042649,214
RTS0042650,165
RTS0042651,96
RTS0042652,94
RTS0042653,85
RTS0042654,135
RTS0042655,111
RTS0042656,128
RTS0042657,82
RTS0042658,141
RTS0042659,91
RTS0042660,114
RTS0042661,291
RTS0042662,288
RTS0042663,321
RTS0042664,167
RTS0042665,315
RTS0042666,166
RTS0042667,121
RTS0042668,113
RTS0042669,152
RTS0042670,128
RTS0042671,469
RTS0042672,295
RTS0042673,350
RTS0042674,330
RTS0042675,382
RTS0042676,107
RTS0042677,2
RTS0042678,216
RTS0042679,262
RTS0042680,191
RTS0042681,1794
RTS0042682,1687
RTS0042683,1740
RTS0042684,1041
RTS0042685,1656
RTS0042686,164
RTS0042687,99
RTS0042688,115
RTS0042689,94
RTS0042690,109
RTS0042691,111
RTS0042692,118
RTS0042693,101
RTS0042694,7
RTS0042695,112
RTS0042696,118
RTS0042697,92
RTS0042698,90
RTS0042699,88
RTS0042700,104
RTS0042701,164
RTS0042702,190
RTS0042703,174
RTS0042704,219
RTS0042705,219
RTS0042706,364
RTS0042707,321
RTS0042708,596
RTS0042709,390
RTS0042710,577
RTS0042711,1693
RTS0042712,1826
RTS0042713,916
RTS0042714,1316
RTS0042715,894
RTS0042716,114
RTS0042717,110
RTS0042718,97
RTS0042719,94
RTS0042720,116
RTS0042721,137
RTS0042722,139
RTS0042723,128
RTS0042724,155
RTS0042725,129
RTS0042726,113
RTS0042727,87
RTS0042728,126
RTS0042729,123
RTS0042730,120
RTS0042731,96
RTS0042732,114
RTS0042733,113
RTS0042734,99
RTS0042735,87
RTS0042736,239
RTS0042737,283
RTS0042738,217
RTS0042739,182
RTS0042740,204
RTS0042741,69
RTS0042742,89
RTS0042743,81
RTS0042744,108
RTS0042745,89
RTS0042746,930
RTS0042747,732
RTS0042748,597
RTS0042749,597
RTS0042750,493
RTS0042751,247
RTS0042752,333
RTS0042753,322
RTS0042754,230
RTS0042755,257
RTS0042756,105
RTS0042757,167
RTS0042758,81
RTS0042759,96
RTS0042760,129
RTS0042761,89
RTS0042762,107
RTS0042763,86
RTS0042764,91
RTS0042765,85
RTS0042766,237
RTS0042767,180
RTS0042768,179
RTS0042769,253
RTS0042770,176
RTS0042771,130
RTS0042772,154
RTS0042773,109
RTS0042774,165
RTS0042775,106
RTS0042776,105
RTS0042777,144
RTS0042778,119
RTS0042779,123
RTS0042780,127
RTS0042781,131
RTS0042782,127
RTS0042783,139
RTS0042784,141
RTS0042785,120
RTS0042786,285
RTS0042787,205
RTS0042788,256
RTS0042789,249
RTS0042790,286
RTS0042791,456
RTS0042792,255
RTS0042793,342
RTS0042794,326
RTS0042795,346
RTS0042796,145
RTS0042797,186
RTS0042798,80
RTS0042799,146
RTS0042800,103
RTS0042801,410
RTS0042802,326
RTS0042803,262
RTS0042804,201
RTS0042805,251
RTS0042806,214
RTS0042807,254
RTS0042808,423
RTS0042809,288
RTS0042810,271
RTS0042811,240
RTS0042812,362
RTS0042813,260
RTS0042814,314
RTS0042815,297
RTS0042816,134
RTS0042817,230
RTS0042818,198
RTS0042819,216
RTS0042820,132
RTS0042821,140
RTS0042822,119
RTS0042823,106
RTS0042824,135
RTS0042825,149
RTS0042826,332
RTS0042827,274
RTS0042828,295
RTS0042829,311
RTS0042830,446
RTS0042831,205
RTS0042832,207
RTS0042833,159
RTS0042834,169
RTS0042835,165
RTS0042836,366
RTS0042837,257
RTS0042838,350
RTS0042839,312
RTS0042840,365
RTS0042841,178
RTS0042842,200
RTS0042843,176
RTS0042844,175
RTS0042845,172
RTS0042846,155
RTS0042847,217
RTS0042848,322
RTS0042849,192
RTS0042850,157
RTS0042851,450
RTS0042852,294
RTS0042853,386
RTS0042854,274
RTS0042855,324
RTS0042856,128
RTS0042857,121
RTS0042858,154
RTS0042859,212
RTS0042860,167
RTS0042861,189
RTS0042862,134
RTS0042863,260
RTS0042864,158
RTS0042865,195
RTS0042866,271
RTS0042867,417
RTS0042868,251
RTS0042869,480
RTS0042870,325
RTS0042871,135
RTS0042872,82
RTS0042873,91
RTS0042874,79
RTS0042875,115
RTS0042876,751
RTS0042877,628
RTS0042878,564
RTS0042879,474
RTS0042880,721
RTS0042881,594
RTS0042882,796
RTS0042883,948
RTS0042884,1042
RTS0042885,918
RTS0042886,261
RTS0042887,254
RTS0042888,223
RTS0042889,223
RTS0042890,246
RTS0042891,90
RTS0042892,130
RTS0042893,130
RTS0042894,108
RTS0042895,110
RTS0042896,795
RTS0042897,426
RTS0042898,509
RTS0042899,934
RTS0042900,687
RTS0042901,120
RTS0042902,114
RTS0042903,85
RTS0042904,110
RTS0042905,139
RTS0042906,106
RTS0042907,80
RTS0042908,101
RTS0042909,122
RTS0042910,112
RTS0042911,106
RTS0042912,108
RTS0042913,144
RTS0042914,77
RTS0042915,96
RTS0042916,109
RTS0042917,150
RTS0042918,183
RTS0042919,152
RTS0042920,140
RTS0042921,259
RTS0042922,247
RTS0042923,263
RTS0042924,196
RTS0042925,272
RTS0042926,101
RTS0042927,127
RTS0042928,150
RTS0042929,133
RTS0042930,97
RTS0042931,186
RTS0042932,211
RTS0042933,245
RTS0042934,244
RTS0042935,228
RTS0042936,161
RTS0042937,135
RTS0042938,247
RTS0042939,157
RTS0042940,182
RTS0042941,1242
RTS0042942,907
RTS0042943,1226
RTS0042944,1200
RTS0042945,1044
RTS0042946,215
RTS0042947,347
RTS0042948,282
RTS0042949,175
RTS0042950,193
RTS0042951,484
RTS0042952,450
RTS0042953,441
RTS0042954,256
RTS0042955,530
RTS0042956,260
RTS0042957,252
RTS0042958,240
RTS0042959,225
RTS0042960,294
RTS0042961,234
RTS0042962,192
RTS0042963,231
RTS0042964,244
RTS0042965,357
RTS0042966,222
RTS0042967,255
RTS0042968,286
RTS0042969,245
RTS0042970,334
RTS0042971,541
RTS0042972,307
RTS0042973,365
RTS0042974,334
RTS0042975,361
RTS0042976,434
RTS0042977,390
RTS0042978,391
RTS0042979,294
RTS0042980,292
RTS0042981,164
RTS0042982,160
RTS0042983,198
RTS0042984,127
RTS0042985,173
RTS0042986,203
RTS0042987,204
RTS0042988,224
RTS0042989,211
RTS0042990,207
RTS0042991,261
RTS0042992,306
RTS0042993,285
RTS0042994,316
RTS0042995,359
RTS0042996,117
RTS0042997,137
RTS0042998,126
RTS0042999,140
RTS0043000,135
RTS0043001,193
RTS0043002,175
RTS0043003,199
RTS0043004,173
RTS0043005,214
RTS0043006,291
RTS0043007,325
RTS0043008,410
RTS0043009,325
RTS0043010,366
RTS0043011,227
RTS0043012,204
RTS0043013,255
RTS0043014,261
RTS0043015,234
RTS0043016,219
RTS0043017,304
RTS0043018,193
RTS0043019,320
RTS0043020,205
RTS0043021,207
RTS0043022,232
RTS0043023,301
RTS0043024,293
RTS0043025,293
RTS0043026,113
RTS0043027,151
RTS0043028,147
RTS0043029,162
RTS0043030,151
RTS0043031,232
RTS0043032,348
RTS0043033,310
RTS0043034,310
RTS0043035,218
RTS0043036,505
RTS0043037,342
RTS0043038,388
RTS0043039,383
RTS0043040,548
RTS0043041,92
RTS0043042,102
RTS0043043,97
RTS0043044,78
RTS0043045,86
RTS0043046,228
RTS0043047,192
RTS0043048,324
RTS0043049,279
RTS0043050,265
RTS0043051,307
RTS0043052,204
RTS0043053,230
RTS0043054,210
RTS0043055,187
RTS0043056,136
RTS0043057,154
RTS0043058,227
RTS0043059,207
RTS0043060,166
RTS0043061,816
RTS0043062,468
RTS0043063,449
RTS0043064,366
RTS0043065,426
RTS0043066,217
RTS0043067,234
RTS0043068,188
RTS0043069,235
RTS0043070,241
RTS0043071,94
RTS0043072,134
RTS0043073,147
RTS0043074,123
RTS0043075,121
RTS0043076,112
RTS0043077,153
RTS0043078,110
RTS0043079,139
RTS0043080,119
RTS0043081,131
RTS0043082,92
RTS0043083,125
RTS0043084,100
RTS0043085,120
RTS0043086,134
RTS0043087,133
RTS0043088,116
RTS0043089,145
RTS0043090,117
RTS0043091,157
RTS0043092,126
RTS0043093,177
RTS0043094,281
RTS0043095,261
RTS0043096,106
RTS0043097,68
RTS0043098,148
RTS0043099,155
RTS0043100,134
RTS0043101,144
RTS0043102,119
RTS0043103,132
RTS0043104,174
RTS0043105,115
RTS0043106,309
RTS0043107,306
RTS0043108,170
RTS0043109,185
RTS0043110,244
RTS0043111,159
RTS0043112,157
RTS0043113,138
RTS0043114,176
RTS0043115,176
RTS0043116,417
RTS0043117,210
RTS0043118,117
RTS0043119,187
RTS0043120,280
RTS0043121,92
RTS0043122,99
RTS0043123,116
RTS0043124,141
RTS0043125,111
RTS0043126,157
RTS0043127,139
RTS0043128,125
RTS0043129,123
RTS0043130,161
RTS0043131,355
RTS0043132,288
RTS0043133,289
RTS0043134,256
RTS0043135,346
RTS0043136,469
RTS0043137,351
RTS0043138,445
RTS0043139,363
RTS0043140,432
RTS0043141,190
RTS0043142,242
RTS0043143,257
RTS0043144,269
RTS0043145,223
RTS0043146,204
RTS0043147,385
RTS0043148,345
RTS0043149,314
RTS0043150,191
RTS0043151,371
RTS0043152,418
RTS0043153,391
RTS0043154,362
RTS0043155,311
RTS0043156,4995
RTS0043157,5300
RTS0043159,4945
RTS0043160,12293
RTS0043161,136
RTS0043162,168
RTS0043163,147
RTS0043164,130
RTS0043165,139
RTS0043167,276
RTS0043168,372
RTS0043169,309
RTS0043170,370
RTS0043171,1447
RTS0043172,1887
RTS0043173,1284
RTS0043174,1470
RTS0043175,1803
RTS0043176,331
RTS0043177,437
RTS0043178,552
RTS0043179,409
RTS0043180,375
RTS0043181,154
RTS0043182,133
RTS0043183,131
RTS0043184,109
RTS0043185,121
RTS0043186,371
RTS0043187,214
RTS0043188,249
RTS0043189,269
RTS0043190,342
RTS0043191,123
RTS0043192,147
RTS0043193,134
RTS0043194,133
RTS0043195,139
RTS0043196,150
RTS0043197,149
RTS0043198,120
RTS0043199,126
RTS0043200,139
RTS0043201,771
RTS0043202,888
RTS0043203,746
RTS0043204,963
RTS0043205,1041
RTS0043206,489
RTS0043207,294
RTS0043208,429
RTS0043209,232
RTS0043210,224
RTS0043211,118
RTS0043212,130
RTS0043213,118
RTS0043214,107
RTS0043215,126
RTS0043216,251
RTS0043217,191
RTS0043218,177
RTS0043219,278
RTS0043220,266
RTS0043221,162
RTS0043222,232
RTS0043223,181
RTS0043224,164
RTS0043225,190
RTS0043226,229
RTS0043227,189
RTS0043228,194
RTS0043229,189
RTS0043230,178
RTS0043231,986
RTS0043232,708
RTS0043233,1036
RTS0043234,339
RTS0043235,523
RTS0043236,81
RTS0043237,124
RTS0043238,134
RTS0043239,110
RTS0043240,142
RTS0043241,149
RTS0043242,156
RTS0043243,164
RTS0043244,102
RTS0043245,139
RTS0043246,334
RTS0043247,557
RTS0043248,265
RTS0043249,329
RTS0043250,320
RTS0043251,98
RTS0043252,166
RTS0043253,123
RTS0043254,135
RTS0043255,106
RTS0043256,124
RTS0043257,103
RTS0043258,132
RTS0043259,127
RTS0043260,145
RTS0043261,156
RTS0043262,155
RTS0043263,120
RTS0043264,130
RTS0043265,122
RTS0043266,256
RTS0043267,343
RTS0043268,237
RTS0043269,378
RTS0043270,443
RTS0043271,546
RTS0043272,535
RTS0043273,489
RTS0043274,542
RTS0043275,480
RTS0043276,105
RTS0043277,165
RTS0043278,145
RTS0043279,165
RTS0043280,131
RTS0043281,214
RTS0043282,258
RTS0043283,243
RTS0043284,291
RTS0043285,219
RTS0043286,196
RTS0043287,235
RTS0043288,260
RTS0043289,233
RTS0043290,145
RTS0043291,304
RTS0043292,239
RTS0043293,196
RTS0043294,272
RTS0043295,274
RTS0043296,149
RTS0043297,115
RTS0043299,165
RTS0043300,169
RTS0043301,108
RTS0043302,93
RTS0043303,106
RTS0043304,108
RTS0043305,116
RTS0043306,142
RTS0043307,159
RTS0043308,137
RTS0043309,143
RTS0043310,162
RTS0043311,457
RTS0043312,427
RTS0043313,680
RTS0043314,454
RTS0043315,258
RTS0043316,115
RTS0043317,104
RTS0043318,107
RTS0043319,134
RTS0043320,164
RTS0043321,476
RTS0043322,534
RTS0043323,489
RTS0043324,533
RTS0043325,452
RTS0043326,127
RTS0043327,140
RTS0043328,129
RTS0043329,125
RTS0043330,157
RTS0043331,119
RTS0043332,122
RTS0043333,106
RTS0043334,124
RTS0043335,92
RTS0043336,151
RTS0043337,146
RTS0043338,154
RTS0043339,114
RTS0043340,126
RTS0043341,115
RTS0043342,118
RTS0043343,102
RTS0043344,129
RTS0043345,117
RTS0043346,144
RTS0043347,247
RTS0043348,149
RTS0043349,143
RTS0043350,132
RTS0043351,225
RTS0043352,227
RTS0043353,191
RTS0043354,188
RTS0043355,185
RTS0043356,618
RTS0043357,445
RTS0043358,551
RTS0043359,657
RTS0043360,609
RTS0043361,228
RTS0043362,248
RTS0043363,198
RTS0043364,202
RTS0043365,159
RTS0043366,149
RTS0043367,144
RTS0043368,169
RTS0043369,104
RTS0043370,103
RTS0043371,456
RTS0043372,335
RTS0043373,442
RTS0043374,353
RTS0043375,279
RTS0043376,153
RTS0043377,238
RTS0043378,155
RTS0043379,185
RTS0043380,160
RTS0043381,115
RTS0043382,124
RTS0043383,114
RTS0043384,98
RTS0043385,103
RTS0043386,355
RTS0043387,678
RTS0043388,423
RTS0043389,615
RTS0043390,436
RTS0043391,188
RTS0043392,214
RTS0043393,207
RTS0043394,221
RTS0043395,195
RTS0043396,793
RTS0043397,562
RTS0043398,573
RTS0043399,590
RTS0043400,184
RTS0043401,119
RTS0043402,132
RTS0043403,142
RTS0043404,131
RTS0043405,113
RTS0043406,100
RTS0043407,117
RTS0043408,132
RTS0043409,93
RTS0043410,121
RTS0043411,113
RTS0043412,127
RTS0043413,108
RTS0043414,139
RTS0043415,117
RTS0043416,167
RTS0043417,140
RTS0043418,160
RTS0043419,186
RTS0043420,187
RTS0043421,218
RTS0043422,111
RTS0043423,138
RTS0043424,170
RTS0043425,167
RTS0043426,456
RTS0043427,367
RTS0043428,484
RTS0043429,513
RTS0043430,307
RTS0043431,710
RTS0043432,484
RTS0043433,478
RTS0043434,759
RTS0043435,785
RTS0043436,751
RTS0043437,296
RTS0043438,641
RTS0043439,271
RTS0043440,820
RTS0043441,1130
RTS0043442,723
RTS0043443,733
RTS0043444,806
RTS0043445,748
RTS0043446,177
RTS0043447,160
RTS0043448,168
RTS0043449,173
RTS0043450,168
RTS0043451,117
RTS0043452,158
RTS0043453,130
RTS0043454,159
RTS0043455,132
RTS0043456,145
RTS0043457,147
RTS0043458,123
RTS0043459,106
RTS0043460,142
RTS0043461,102
RTS0043462,146
RTS0043463,145
RTS0043464,140
RTS0043465,155
RTS0043466,2075
RTS0043467,1519
RTS0043468,1937
RTS0043469,1246
RTS0043470,1798
RTS0043471,119
RTS0043472,133
RTS0043473,117
RTS0043474,149
RTS0043475,158
RTS0043476,121
RTS0043477,132
RTS0043478,138
RTS0043479,122
RTS0043480,114
RTS0043481,263
RTS0043482,332
RTS0043483,387
RTS0043484,245
RTS0043485,303
RTS0043486,540
RTS0043487,456
RTS0043488,588
RTS0043489,605
RTS0043490,378
RTS0043491,757
RTS0043492,644
RTS0043493,670
RTS0043494,903
RTS0043495,1085
RTS0043496,136
RTS0043497,139
RTS0043498,110
RTS0043499,154
RTS0043500,136
RTS0043501,98
RTS0043502,124
RTS0043503,87
RTS0043504,144
RTS0043505,130
RTS0043506,119
RTS0043507,144
RTS0043508,130
RTS0043509,124
RTS0043510,112
RTS0043511,143
RTS0043512,124
RTS0043513,117
RTS0043514,125
RTS0043515,124
RTS0043516,296
RTS0043517,178
RTS0043518,420
RTS0043519,325
RTS0043520,416
RTS0043521,95
RTS0043522,100
RTS0043523,142
RTS0043524,129
RTS0043525,162
RTS0043526,278
RTS0043527,173
RTS0043528,183
RTS0043529,190
RTS0043530,195
RTS0043531,109
RTS0043532,92
RTS0043533,121
RTS0043534,110
RTS0043535,87
RTS0043536,251
RTS0043537,269
RTS0043538,241
RTS0043539,273
RTS0043540,202
RTS0043541,670
RTS0043542,620
RTS0043543,510
RTS0043544,855
RTS0043545,465
RTS0043546,145
RTS0043547,112
RTS0043548,139
RTS0043549,155
RTS0043550,153
RTS0043551,204
RTS0043552,213
RTS0043553,199
RTS0043554,199
RTS0043555,185
RTS0043556,128
RTS0043557,98
RTS0043558,117
RTS0043559,128
RTS0043560,133
RTS0043561,166
RTS0043562,132
RTS0043563,115
RTS0043564,116
RTS0043565,133
RTS0043566,151
RTS0043567,130
RTS0043568,166
RTS0043569,141
RTS0043570,168
RTS0043571,142
RTS0043572,185
RTS0043573,202
RTS0043574,174
RTS0043575,147
RTS0043576,267
RTS0043577,241
RTS0043578,144
RTS0043579,228
RTS0043580,220
RTS0043581,180
RTS0043582,217
RTS0043583,153
RTS0043584,167
RTS0043585,139
RTS0043586,103
RTS0043587,166
RTS0043588,100
RTS0043589,108
RTS0043590,132
RTS0043591,252
RTS0043592,282
RTS0043593,470
RTS0043594,375
RTS0043595,294
RTS0043596,190
RTS0043597,203
RTS0043598,301
RTS0043599,224
RTS0043600,197
RTS0043601,128
RTS0043602,201
RTS0043603,255
RTS0043604,232
RTS0043605,136
RTS0043606,319
RTS0043607,252
RTS0043608,348
RTS0043609,336
RTS0043610,343
RTS0043611,152
RTS0043612,142
RTS0043613,160
RTS0043614,150
RTS0043615,134
RTS0043616,112
RTS0043617,79
RTS0043618,120
RTS0043619,116
RTS0043620,73
RTS0043621,183
RTS0043622,174
RTS0043623,169
RTS0043624,304
RTS0043625,168
RTS0043626,245
RTS0043627,282
RTS0043628,305
RTS0043629,296
RTS0043630,287
RTS0043631,101
RTS0043632,118
RTS0043633,126
RTS0043634,114
RTS0043635,89
RTS0043636,97
RTS0043637,124
RTS0043638,116
RTS0043639,107
RTS0043640,126
RTS0043641,4062
RTS0043642,3732
RTS0043643,4553
RTS0043644,3139
RTS0043645,3496
RTS0043646,818
RTS0043647,638
RTS0043648,660
RTS0043649,576
RTS0043650,883
RTS0043651,108
RTS0043652,128
RTS0043653,99
RTS0043654,136
RTS0043655,116
RTS0043656,84
RTS0043657,129
RTS0043658,141
RTS0043659,118
RTS0043660,122
RTS0043661,161
RTS0043663,105
RTS0043664,78
RTS0043665,125
RTS0043666,382
RTS0043667,359
RTS0043668,369
RTS0043669,407
RTS0043670,292
RTS0043671,103
RTS0043672,126
RTS0043673,117
RTS0043674,110
RTS0043675,114
RTS0043676,107
RTS0043677,105
RTS0043678,89
RTS0043679,113
RTS0043680,100
RTS0043681,126
RTS0043682,113
RTS0043683,132
RTS0043684,137
RTS0043685,147
RTS0043686,228
RTS0043687,208
RTS0043688,195
RTS0043689,189
RTS0043690,151
RTS0043691,121
RTS0043692,148
RTS0043693,157
RTS0043694,128
RTS0043695,182
RTS0043696,164
RTS0043697,171
RTS0043698,193
RTS0043699,205
RTS0043700,192
RTS0043701,152
RTS0043702,176
RTS0043703,128
RTS0043704,149
RTS0043705,149
RTS0043706,303
RTS0043707,323
RTS0043708,160
RTS0043709,197
RTS0043710,357
RTS0043711,96
RTS0043712,94
RTS0043713,95
RTS0043714,77
RTS0043715,83
RTS0043716,229
RTS0043717,235
RTS0043718,185
RTS0043719,168
RTS0043720,182
RTS0043721,129
RTS0043722,155
RTS0043723,115
RTS0043724,127
RTS0043725,124
RTS0043726,172
RTS0043727,144
RTS0043728,148
RTS0043729,170
RTS0043730,136
RTS0043731,260
RTS0043732,294
RTS0043733,307
RTS0043734,348
RTS0043735,334
RTS0043736,494
RTS0043737,641
RTS0043738,635
RTS0043739,535
RTS0043740,673
RTS0043741,246
RTS0043742,263
RTS0043743,182
RTS0043744,367
RTS0043745,161
RTS0043746,160
RTS0043747,185
RTS0043748,171
RTS0043749,171
RTS0043750,188
RTS0043751,376
RTS0043752,276
RTS0043753,278
RTS0043754,222
RTS0043755,382
RTS0043756,150
RTS0043757,116
RTS0043758,177
RTS0043759,163
RTS0043760,145
RTS0043761,768
RTS0043762,99
RTS0043763,119
RTS0043764,142
RTS0043765,158
RTS0043766,145
RTS0043767,93
RTS0043768,127
RTS0043769,148
RTS0043770,102
RTS0043771,138
RTS0043772,150
RTS0043773,174
RTS0043774,173
RTS0043775,189
RTS0043776,270
RTS0043777,283
RTS0043778,354
RTS0043779,385
RTS0043780,339
RTS0043781,494
RTS0043782,313
RTS0043783,367
RTS0043784,421
RTS0043785,297
RTS0043786,154
RTS0043787,100
RTS0043788,92
RTS0043789,127
RTS0043790,114
RTS0043791,104
RTS0043792,195
RTS0043793,88
RTS0043794,103
RTS0043795,99
RTS0043796,98
RTS0043797,145
RTS0043798,104
RTS0043799,104
RTS0043800,126
RTS0043801,114
RTS0043802,123
RTS0043803,161
RTS0043804,138
RTS0043805,154
RTS0043806,126
RTS0043807,151
RTS0043808,183
RTS0043809,136
RTS0043810,136
RTS0043811,628
RTS0043812,967
RTS0043813,447
RTS0043814,681
RTS0043815,850
RTS0043816,339
RTS0043817,277
RTS0043818,289
RTS0043819,315
RTS0043820,428
RTS0043821,123
RTS0043822,90
RTS0043823,85
RTS0043824,101
RTS0043825,90
RTS0043826,199
RTS0043827,219
RTS0043828,348
RTS0043829,166
RTS0043830,288
RTS0043831,296
RTS0043832,264
RTS0043833,324
RTS0043834,241
RTS0043835,244
RTS0043836,256
RTS0043837,270
RTS0043838,184
RTS0043839,191
RTS0043840,226
RTS0043841,130
RTS0043842,120
RTS0043843,155
RTS0043844,172
RTS0043845,155
RTS0043846,521
RTS0043847,405
RTS0043848,441
RTS0043849,346
RTS0043850,512
RTS0043851,129
RTS0043852,143
RTS0043853,137
RTS0043854,151
RTS0043856,109
RTS0043857,101
RTS0043858,130
RTS0043859,142
RTS0043860,140
RTS0043861,247
RTS0043862,366
RTS0043863,209
RTS0043864,200
RTS0043865,199
RTS0043866,149
RTS0043867,163
RTS0043868,137
RTS0043869,144
RTS0043870,98
RTS0043871,140
RTS0043872,140
RTS0043873,128
RTS0043874,94
RTS0043875,137
RTS0043876,105
RTS0043877,116
RTS0043878,134
RTS0043879,155
RTS0043880,131
RTS0043881,125
RTS0043882,118
RTS0043883,133
RTS0043884,110
RTS0043885,105
RTS0043886,260
RTS0043887,292
RTS0043888,309
RTS0043889,96
RTS0043890,285
RTS0043891,246
RTS0043892,233
RTS0043893,290
RTS0043894,189
RTS0043895,208
RTS0043896,273
RTS0043897,233
RTS0043898,276
RTS0043899,260
RTS0043900,287
RTS0043901,274
RTS0043902,251
RTS0043903,296
RTS0043904,334
RTS0043905,282
RTS0043906,98
RTS0043907,147
RTS0043908,80
RTS0043909,146
RTS0043910,172
RTS0043911,193
RTS0043912,266
RTS0043913,167
RTS0043914,216
RTS0043915,152
RTS0043916,100
RTS0043917,111
RTS0043918,112
RTS0043919,121
RTS0043920,270
RTS0043921,331
RTS0043922,330
RTS0043923,364
RTS0043924,422
RTS0043925,341
RTS0043926,208
RTS0043927,158
RTS0043928,151
RTS0043929,183
RTS0043930,142
RTS0043931,1024
RTS0043932,1107
RTS0043933,1088
RTS0043934,846
RTS0043935,843
RTS0043936,112
RTS0043937,93
RTS0043938,97
RTS0043939,99
RTS0043940,129
RTS0043941,121
RTS0043942,157
RTS0043943,167
RTS0043944,133
RTS0043945,141
RTS0043946,68
RTS0043947,160
RTS0043948,122
RTS0043949,112
RTS0043950,106
RTS0043951,256
RTS0043952,224
RTS0043953,233
RTS0043954,182
RTS0043955,234
RTS0043956,330
RTS0043957,299
RTS0043958,373
RTS0043959,260
RTS0043960,290
RTS0043961,322
RTS0043962,283
RTS0043963,255
RTS0043964,314
RTS0043965,251
RTS0043966,1225
RTS0043967,738
RTS0043968,985
RTS0043969,971
RTS0043970,1389
RTS0043971,532
RTS0043972,563
RTS0043973,542
RTS0043974,482
RTS0043975,421
RTS0043976,896
RTS0043977,907
RTS0043978,1292
RTS0043979,962
RTS0043980,1022
RTS0043981,1054
RTS0043982,1130
RTS0043983,1068
RTS0043984,198
RTS0043985,1291
RTS0043986,401
RTS0043987,1342
RTS0043988,833
RTS0043989,1140
RTS0043990,1058
RTS0043991,191
RTS0043992,215
RTS0043993,149
RTS0043994,217
RTS0043996,135
RTS0043997,81
RTS0043998,132
RTS0043999,136
RTS0044000,112
RTS0044001,121
RTS0044002,119
RTS0044003,178
RTS0044004,172
RTS0044005,122
RTS0044006,450
RTS0044007,547
RTS0044008,445
RTS0044009,532
RTS0044010,570
RTS0044011,580
RTS0044012,790
RTS0044013,646
RTS0044014,543
RTS0044015,645
RTS0044016,151
RTS0044017,144
RTS0044018,103
RTS0044019,113
RTS0044020,137
RTS0044021,100
RTS0044022,153
RTS0044023,96
RTS0044024,116
RTS0044025,150
RTS0044026,237
RTS0044027,359
RTS0044028,298
RTS0044029,457
RTS0044030,343
RTS0044031,209
RTS0044032,228
RTS0044033,153
RTS0044034,241
RTS0044035,189
RTS0044036,2522
RTS0044037,2014
RTS0044038,2599
RTS0044039,1383
RTS0044040,2224
RTS0044041,934
RTS0044042,1114
RTS0044043,1037
RTS0044044,1126
RTS0044045,849
RTS0044046,484
RTS0044047,443
RTS0044048,425
RTS0044049,280
RTS0044050,576
RTS0044051,118
RTS0044052,146
RTS0044053,126
RTS0044054,160
RTS0044055,136
RTS0044056,164
RTS0044057,195
RTS0044058,173
RTS0044059,267
RTS0044060,178
RTS0044061,194
RTS0044062,188
RTS0044063,175
RTS0044064,227
RTS0044065,199
RTS0044067,350
RTS0044068,419
RTS0044069,350
RTS0044070,265
RTS0044071,124
RTS0044072,144
RTS0044073,105
RTS0044074,134
RTS0044075,117
RTS0044076,126
RTS0044077,166
RTS0044078,185
RTS0044079,117
RTS0044080,122
RTS0044081,158
RTS0044082,152
RTS0044083,173
RTS0044084,139
RTS0044085,143
RTS0044086,131
RTS0044087,119
RTS0044088,111
RTS0044089,149
RTS0044090,137
RTS0044091,116
RTS0044092,147
RTS0044093,105
RTS0044094,110
RTS0044095,110
RTS0044096,78
RTS0044097,121
RTS0044098,98
RTS0044099,122
RTS0044100,99
RTS0044101,166
RTS0044102,203
RTS0044103,172
RTS0044104,189
RTS0044105,211
RTS0044106,1254
RTS0044107,1050
RTS0044108,1145
RTS0044109,1394
RTS0044110,1686
RTS0044111,287
RTS0044112,189
RTS0044113,299
RTS0044114,173
RTS0044115,310
RTS0044116,158
RTS0044117,124
RTS0044118,133
RTS0044119,178
RTS0044120,133
RTS0044121,127
RTS0044122,146
RTS0044123,128
RTS0044124,137
RTS0044125,130
RTS0044126,139
RTS0044127,140
RTS0044128,152
RTS0044129,145
RTS0044130,138
RTS0044131,433
RTS0044132,363
RTS0044133,306
RTS0044134,370
RTS0044135,333
RTS0044136,114
RTS0044137,128
RTS0044138,151
RTS0044139,147
RTS0044140,147
RTS0044141,194
RTS0044142,216
RTS0044143,238
RTS0044144,197
RTS0044145,205
RTS0044146,217
RTS0044147,213
RTS0044148,292
RTS0044149,210
RTS0044150,266
RTS0044151,322
RTS0044152,381
RTS0044153,384
RTS0044154,276
RTS0044155,545
RTS0044156,647
RTS0044157,736
RTS0044158,1201
RTS0044159,663
RTS0044160,753
RTS0044161,418
RTS0044162,564
RTS0044163,546
RTS0044164,586
RTS0044165,288
RTS0044166,373
RTS0044167,246
RTS0044168,277
RTS0044169,347
RTS0044170,345
RTS0044171,222
RTS0044172,259
RTS0044173,229
RTS0044174,212
RTS0044175,241
RTS0044176,365
RTS0044177,418
RTS0044178,387
RTS0044180,280
RTS0044181,309
RTS0044182,367
RTS0044183,214
RTS0044184,329
RTS0044185,341
RTS0044186,241
RTS0044187,273
RTS0044188,222
RTS0044189,228
RTS0044190,202
RTS0044191,110
RTS0044192,135
RTS0044193,123
RTS0044194,136
RTS0044195,140
RTS0044196,638
RTS0044197,380
RTS0044198,845
RTS0044199,675
RTS0044200,315
RTS0044206,138
RTS0044207,108
RTS0044208,112
RTS0044209,100
RTS0044210,108
RTS0044211,237
RTS0044212,192
RTS0044213,204
RTS0044214,209
RTS0044215,173
RTS0044216,295
RTS0044217,333
RTS0044218,368
RTS0044219,332
RTS0044220,242
RTS0044221,88
RTS0044222,124
RTS0044223,160
RTS0044224,226
RTS0044225,103
RTS0044226,156
RTS0044227,178
RTS0044228,190
RTS0044229,131
RTS0044230,142
RTS0044231,91
RTS0044232,109
RTS0044233,107
RTS0044234,106
RTS0044235,142
RTS0044236,206
RTS0044237,259
RTS0044238,222
RTS0044239,180
RTS0044240,199
RTS0044241,203
RTS0044242,263
RTS0044243,232
RTS0044244,197
RTS0044245,166
RTS0044246,385
RTS0044247,396
RTS0044248,372
RTS0044249,276
RTS0044250,286
RTS0044251,381
RTS0044252,393
RTS0044253,241
RTS0044254,194
RTS0044255,297
RTS0044256,260
RTS0044257,331
RTS0044258,251
RTS0044259,206
RTS0044260,247
RTS0044261,883
RTS0044262,409
RTS0044263,351
RTS0044264,365
RTS0044265,327
RTS0044266,156
RTS0044267,107
RTS0044268,133
RTS0044269,133
RTS0044270,143
RTS0044271,124
RTS0044272,118
RTS0044273,161
RTS0044274,124
RTS0044275,162
RTS0044276,168
RTS0044277,122
RTS0044278,107
RTS0044279,140
RTS0044280,138
RTS0044281,226
RTS0044282,161
RTS0044283,230
RTS0044284,183
RTS0044285,160
RTS0044286,130
RTS0044287,156
RTS0044288,99
RTS0044289,129
RTS0044290,139
RTS0044291,140
RTS0044292,149
RTS0044293,115
RTS0044294,124
RTS0044295,136
RTS0044296,142
RTS0044297,149
RTS0044298,147
RTS0044299,177
RTS0044300,161
RTS0044301,136
RTS0044302,118
RTS0044303,134
RTS0044304,121
RTS0044305,133
RTS0044306,326
RTS0044307,269
RTS0044308,364
RTS0044309,470
RTS0044310,388
RTS0044311,132
RTS0044312,132
RTS0044313,90
RTS0044314,141
RTS0044315,115
RTS0044316,194
RTS0044317,276
RTS0044318,235
RTS0044319,194
RTS0044320,103
RTS0044321,118
RTS0044322,105
RTS0044323,134
RTS0044324,101
RTS0044325,132
RTS0044326,127
RTS0044327,163
RTS0044328,105
RTS0044329,153
RTS0044330,120
RTS0044331,154
RTS0044332,182
RTS0044333,180
RTS0044334,172
RTS0044335,198
RTS0044336,104
RTS0044337,100
RTS0044338,105
RTS0044339,116
RTS0044340,82
RTS0044341,103
RTS0044342,114
RTS0044343,100
RTS0044344,106
RTS0044345,114
RTS0044346,273
RTS0044347,331
RTS0044348,304
RTS0044349,335
RTS0044350,278
RTS0044351,1035
RTS0044352,546
RTS0044353,1485
RTS0044354,758
RTS0044355,1224
RTS0044356,91
RTS0044357,128
RTS0044358,115
RTS0044359,115
RTS0044360,99
RTS0044361,364
RTS0044362,403
RTS0044363,233
RTS0044364,350
RTS0044365,206
RTS0044366,1149
RTS0044367,953
RTS0044368,1449
RTS0044369,1227
RTS0044370,798
RTS0044371,117
RTS0044372,81
RTS0044373,109
RTS0044374,119
RTS0044375,135
RTS0044376,91
RTS0044377,133
RTS0044378,130
RTS0044379,159
RTS0044380,153
RTS0044381,328
RTS0044382,257
RTS0044383,348
RTS0044384,259
RTS0044385,273
RTS0044386,467
RTS0044387,513
RTS0044388,619
RTS0044389,342
RTS0044390,424
RTS0044391,209
RTS0044392,224
RTS0044393,241
RTS0044394,205
RTS0044395,157
RTS0044396,163
RTS0044397,132
RTS0044399,155
RTS0044400,144
RTS0044401,123
RTS0044402,132
RTS0044403,141
RTS0044404,172
RTS0044405,132
RTS0044406,107
RTS0044407,131
RTS0044408,133
RTS0044409,122
RTS0044410,109
RTS0044411,120
RTS0044412,113
RTS0044413,146
RTS0044414,123
RTS0044415,157
RTS0044416,753
RTS0044417,705
RTS0044418,466
RTS0044419,471
RTS0044420,915
RTS0044421,115
RTS0044422,117
RTS0044423,117
RTS0044424,120
RTS0044425,138
RTS0044426,112
RTS0044427,110
RTS0044428,90
RTS0044429,92
RTS0044430,109
RTS0044431,149
RTS0044432,145
RTS0044433,131
RTS0044434,139
RTS0044435,158
RTS0044436,308
RTS0044437,311
RTS0044438,304
RTS0044439,432
RTS0044440,451
RTS0044441,140
RTS0044442,144
RTS0044443,141
RTS0044444,114
RTS0044445,145
RTS0044446,148
RTS0044447,137
RTS0044448,121
RTS0044449,112
RTS0044450,128
RTS0044451,156
RTS0044452,186
RTS0044453,144
RTS0044454,208
RTS0044455,135
RTS0044456,188
RTS0044457,290
RTS0044458,186
RTS0044459,164
RTS0044460,255
RTS0044461,460
RTS0044462,349
RTS0044463,257
RTS0044464,306
RTS0044465,407
RTS0044466,154
RTS0044467,158
RTS0044468,145
RTS0044469,132
RTS0044470,163
RTS0044471,163
RTS0044472,176
RTS0044473,149
RTS0044474,163
RTS0044475,214
RTS0044476,170
RTS0044477,164
RTS0044478,123
RTS0044479,149
RTS0044480,171
RTS0044481,159
RTS0044482,191
RTS0044483,134
RTS0044484,147
RTS0044485,134
RTS0044486,184
RTS0044487,141
RTS0044488,154
RTS0044489,141
RTS0044490,109
RTS0044491,138
RTS0044492,126
RTS0044493,142
RTS0044494,136
RTS0044495,172
RTS0044496,647
RTS0044497,566
RTS0044498,461
RTS0044499,721
RTS0044500,617
RTS0044501,463
RTS0044502,441
RTS0044503,545
RTS0044504,647
RTS0044505,399
RTS0044506,234
RTS0044507,157
RTS0044508,235
RTS0044509,254
RTS0044510,217
RTS0044511,356
RTS0044512,299
RTS0044513,405
RTS0044514,289
RTS0044515,397
RTS0044516,201
RTS0044517,191
RTS0044518,200
RTS0044519,166
RTS0044520,167
RTS0044521,249
RTS0044522,195
RTS0044523,187
RTS0044524,128
RTS0044525,141
RTS0044526,148
RTS0044527,229
RTS0044528,224
RTS0044529,219
RTS0044530,181
RTS0044531,506
RTS0044532,518
RTS0044533,472
RTS0044534,496
RTS0044535,648
RTS0044536,151
RTS0044537,139
RTS0044538,198
RTS0044539,138
RTS0044540,113
RTS0044541,250
RTS0044542,288
RTS0044543,217
RTS0044544,283
RTS0044545,274
RTS0044546,793
RTS0044547,650
RTS0044548,640
RTS0044549,778
RTS0044550,777
RTS0044551,470
RTS0044552,495
RTS0044553,462
RTS0044554,373
RTS0044555,571
RTS0044556,117
RTS0044557,159
RTS0044558,122
RTS0044559,144
RTS0044560,146
RTS0044561,236
RTS0044562,231
RTS0044563,417
RTS0044564,387
RTS0044565,351
RTS0044566,117
RTS0044567,111
RTS0044568,134
RTS0044569,113
RTS0044570,118
RTS0044571,197
RTS0044572,156
RTS0044573,155
RTS0044574,201
RTS0044575,186
RTS0044576,82
RTS0044577,103
RTS0044578,161
RTS0044579,112
RTS0044580,77
RTS0044581,103
RTS0044582,121
RTS0044583,109
RTS0044584,128
RTS0044585,108
RTS0044586,97
RTS0044587,99
RTS0044588,96
RTS0044589,111
RTS0044590,111
RTS0044591,130
RTS0044592,109
RTS0044593,120
RTS0044594,102
RTS0044595,100
RTS0044596,251
RTS0044597,274
RTS0044598,280
RTS0044599,293
RTS0044600,227
RTS0044601,218
RTS0044602,172
RTS0044603,185
RTS0044604,260
RTS0044605,201
RTS0044606,135
RTS0044607,127
RTS0044608,93
RTS0044609,90
RTS0044610,115
RTS0044611,110
RTS0044612,114
RTS0044613,108
RTS0044614,136
RTS0044615,93
RTS0044616,72
RTS0044617,130
RTS0044618,88
RTS0044619,101
RTS0044620,103
RTS0044621,348
RTS0044622,407
RTS0044623,420
RTS0044624,420
RTS0044625,293
RTS0044626,118
RTS0044627,90
RTS0044628,110
RTS0044629,86
RTS0044630,155
RTS0044631,99
RTS0044632,140
RTS0044633,146
RTS0044634,126
RTS0044635,119
RTS0044636,193
RTS0044637,198
RTS0044638,247
RTS0044639,418
RTS0044640,168
RTS0044641,138
RTS0044642,127
RTS0044643,129
RTS0044644,170
RTS0044645,140
RTS0044646,102
RTS0044647,104
RTS0044648,93
RTS0044649,113
RTS0044650,89
RTS0044651,331
RTS0044652,387
RTS0044653,329
RTS0044654,371
RTS0044655,416
RTS0044656,1258
RTS0044657,994
RTS0044658,2011
RTS0044659,1229
RTS0044660,1298
RTS0044661,258
RTS0044662,275
RTS0044663,228
RTS0044664,366
RTS0044665,266
RTS0044666,154
RTS0044667,156
RTS0044668,220
RTS0044669,223
RTS0044670,197
RTS0044671,320
RTS0044672,197
RTS0044673,315
RTS0044674,439
RTS0044675,428
RTS0044676,384
RTS0044677,331
RTS0044678,392
RTS0044679,439
RTS0044680,379
RTS0044681,86
RTS0044682,117
RTS0044683,118
RTS0044684,135
RTS0044685,132
RTS0044686,515
RTS0044687,626
RTS0044688,666
RTS0044689,743
RTS0044690,836
RTS0044691,669
RTS0044692,990
RTS0044693,963
RTS0044694,1039
RTS0044695,591
RTS0044696,188
RTS0044697,173
RTS0044698,163
RTS0044699,164
RTS0044700,214
RTS0044701,936
RTS0044702,653
RTS0044703,933
RTS0044704,726
RTS0044705,557
RTS0044706,80
RTS0044707,145
RTS0044708,108
RTS0044709,128
RTS0044710,133
RTS0044711,156
RTS0044712,218
RTS0044714,209
RTS0044715,150
RTS0044716,988
RTS0044717,636
RTS0044718,893
RTS0044719,338
RTS0044720,1183
RTS0044721,127
RTS0044722,117
RTS0044723,62
RTS0044724,96
RTS0044725,99
RTS0044726,370
RTS0044727,398
RTS0044728,291
RTS0044729,375
RTS0044730,487
RTS0044731,269
RTS0044732,211
RTS0044733,200
RTS0044734,178
RTS0044735,301
RTS0044736,667
RTS0044737,543
RTS0044738,463
RTS0044739,453
RTS0044740,156
RTS0044741,130
RTS0044742,150
RTS0044743,186
RTS0044744,167
RTS0044745,129
RTS0044746,119
RTS0044747,127
RTS0044748,93
RTS0044749,113
RTS0044750,125
RTS0044751,183
RTS0044752,196
RTS0044753,225
RTS0044754,143
RTS0044755,200
RTS0044756,477
RTS0044757,389
RTS0044758,493
RTS0044759,502
RTS0044760,389
RTS0044761,224
RTS0044762,207
RTS0044763,236
RTS0044764,142
RTS0044765,160
RTS0044766,168
RTS0044767,193
RTS0044768,221
RTS0044769,180
RTS0044770,200
RTS0044771,103
RTS0044772,90
RTS0044773,108
RTS0044774,109
RTS0044775,143
RTS0044776,357
RTS0044777,408
RTS0044778,363
RTS0044779,413
RTS0044780,400
RTS0044781,876
RTS0044782,948
RTS0044783,942
RTS0044784,992
RTS0044785,638
RTS0044786,515
RTS0044787,492
RTS0044788,459
RTS0044789,558
RTS0044790,229
RTS0044791,1744
RTS0044792,1666
RTS0044793,343
RTS0044794,322
RTS0044795,283
RTS0044796,360
RTS0044797,405
RTS0044798,281
RTS0044799,351
RTS0044800,232
RTS0044801,187
RTS0044802,187
RTS0044803,189
RTS0044804,218
RTS0044805,217
RTS0044806,273
RTS0044807,296
RTS0044808,301
RTS0044809,285
RTS0044810,304
RTS0044811,467
RTS0044812,432
RTS0044813,593
RTS0044814,658
RTS0044815,595
RTS0044816,236
RTS0044817,204
RTS0044818,242
RTS0044819,226
RTS0044820,214
RTS0044821,178
RTS0044822,187
RTS0044823,197
RTS0044824,117
RTS0044825,199
RTS0044826,148
RTS0044827,180
RTS0044828,151
RTS0044829,175
RTS0044830,112
RTS0044831,149
RTS0044832,120
RTS0044833,151
RTS0044834,149
RTS0044835,145
RTS0044836,129
RTS0044837,102
RTS0044838,131
RTS0044839,131
RTS0044840,146
RTS0044841,105
RTS0044842,115
RTS0044843,136
RTS0044844,86
RTS0044845,113
RTS0044846,112
RTS0044847,100
RTS0044848,200
RTS0044849,255
RTS0044850,125
RTS0044851,134
RTS0044852,144
RTS0044853,182
RTS0044854,145
RTS0044855,136
RTS0044856,137
RTS0044857,154
RTS0044858,121
RTS0044859,126
RTS0044860,157
RTS0044861,169
RTS0044862,143
RTS0044863,147
RTS0044864,145
RTS0044865,196
RTS0044866,320
RTS0044867,339
RTS0044868,337
RTS0044869,344
RTS0044870,373
RTS0044871,406
RTS0044872,380
RTS0044873,437
RTS0044874,417
RTS0044875,512
RTS0044876,119
RTS0044877,179
RTS0044878,171
RTS0044879,128
RTS0044880,194
RTS0044881,123
RTS0044882,160
RTS0044883,135
RTS0044884,151
RTS0044885,152
RTS0044886,121
RTS0044887,77
RTS0044888,149
RTS0044889,93
RTS0044890,99
RTS0044891,173
RTS0044892,193
RTS0044893,162
RTS0044894,178
RTS0044895,209
RTS0044896,588
RTS0044897,533
RTS0044898,493
RTS0044899,575
RTS0044900,486
RTS0044901,118
RTS0044902,118
RTS0044903,165
RTS0044904,111
RTS0044905,138
RTS0044906,286
RTS0044907,219
RTS0044908,289
RTS0044909,246
RTS0044910,205
RTS0044911,193
RTS0044912,158
RTS0044913,168
RTS0044914,193
RTS0044915,131
RTS0044916,218
RTS0044917,223
RTS0044918,275
RTS0044919,229
RTS0044920,324
RTS0044921,142
RTS0044922,141
RTS0044923,150
RTS0044924,135
RTS0044925,127
RTS0044926,138
RTS0044927,166
RTS0044928,189
RTS0044929,165
RTS0044930,151
RTS0044931,119
RTS0044932,190
RTS0044933,126
RTS0044934,102
RTS0044935,211
RTS0044936,114
RTS0044937,88
RTS0044938,85
RTS0044939,122
RTS0044940,115
RTS0044941,157
RTS0044942,188
RTS0044943,198
RTS0044944,191
RTS0044945,142
RTS0044946,147
RTS0044947,131
RTS0044948,166
RTS0044949,147
RTS0044950,143
RTS0044951,106
RTS0044952,108
RTS0044953,92
RTS0044954,102
RTS0044955,77
RTS0044956,153
RTS0044957,173
RTS0044958,153
RTS0044959,136
RTS0044960,152
RTS0044961,219
RTS0044962,192
RTS0044963,181
RTS0044964,137
RTS0044965,171
RTS0044966,105
RTS0044967,142
RTS0044968,134
RTS0044969,100
RTS0044970,113
RTS0044971,174
RTS0044972,163
RTS0044973,107
RTS0044974,134
RTS0044975,153
RTS0044976,123
RTS0044977,114
RTS0044978,104
RTS0044979,132
RTS0044980,127
RTS0044981,112
RTS0044982,115
RTS0044983,85
RTS0044984,103
RTS0044985,161
RTS0044986,94
RTS0044987,96
RTS0044988,106
RTS0044989,98
RTS0044990,128
RTS0044991,115
RTS0044992,91
RTS0044993,109
RTS0044994,123
RTS0044995,126
RTS0044996,111
RTS0044997,111
RTS0044998,131
RTS0044999,81
RTS0045000,110
RTS0045001,153
RTS0045002,147
RTS0045003,112
RTS0045004,147
RTS0045005,177
RTS0045006,503
RTS0045007,640
RTS0045008,822
RTS0045009,553
RTS0045010,533
RTS0045011,586
RTS0045012,418
RTS0045013,286
RTS0045014,624
RTS0045015,697
RTS0045016,384
RTS0045017,559
RTS0045018,557
RTS0045019,618
RTS0045020,471
RTS0045021,132
RTS0045022,126
RTS0045023,133
RTS0045024,138
RTS0045025,132
RTS0045026,141
RTS0045027,120
RTS0045028,142
RTS0045029,134
RTS0045030,150
RTS0045031,73
RTS0045032,92
RTS0045033,117
RTS0045034,132
RTS0045035,142
RTS0045036,157
RTS0045038,160
RTS0045039,140
RTS0045040,140
RTS0045041,196
RTS0045042,210
RTS0045043,195
RTS0045044,201
RTS0045045,272
RTS0045046,104
RTS0045047,115
RTS0045048,99
RTS0045049,119
RTS0045050,93
RTS0045051,121
RTS0045052,114
RTS0045053,134
RTS0045054,113
RTS0045055,102
RTS0045056,280
RTS0045057,348
RTS0045058,113
RTS0045059,253
RTS0045060,328
RTS0045061,110
RTS0045063,127
RTS0045064,140
RTS0045065,170
RTS0045066,395
RTS0045067,724
RTS0045068,903
RTS0045069,462
RTS0045070,828
RTS0045071,135
RTS0045072,113
RTS0045073,127
RTS0045074,133
RTS0045075,112
RTS0045076,135
RTS0045077,97
RTS0045078,114
RTS0045079,107
RTS0045080,101
RTS0045081,221
RTS0045082,283
RTS0045083,414
RTS0045084,362
RTS0045085,231
RTS0045086,117
RTS0045087,86
RTS0045088,118
RTS0045089,90
RTS0045090,114
RTS0045091,127
RTS0045092,121
RTS0045093,93
RTS0045094,87
RTS0045095,132
RTS0045096,92
RTS0045097,88
RTS0045098,70
RTS0045099,104
RTS0045100,111
RTS0045101,233
RTS0045102,143
RTS0045103,227
RTS0045104,152
RTS0045105,178
RTS0045106,131
RTS0045107,124
RTS0045108,118
RTS0045109,115
RTS0045110,107
RTS0045111,182
RTS0045112,153
RTS0045113,177
RTS0045114,151
RTS0045115,127
RTS0045116,140
RTS0045117,122
RTS0045118,123
RTS0045119,120
RTS0045120,124
RTS0045121,95
RTS0045122,120
RTS0045123,126
RTS0045124,95
RTS0045125,99
RTS0045126,398
RTS0045127,410
RTS0045128,359
RTS0045129,458
RTS0045130,313
RTS0045131,469
RTS0045132,259
RTS0045133,272
RTS0045134,504
RTS0045135,470
RTS0045136,161
RTS0045137,171
RTS0045138,170
RTS0045139,151
RTS0045140,146
RTS0045141,146
RTS0045142,146
RTS0045143,166
RTS0045144,127
RTS0045145,137
RTS0045146,104
RTS0045147,146
RTS0045148,115
RTS0045149,103
RTS0045150,122
RTS0045151,132
RTS0045152,129
RTS0045153,108
RTS0045154,124
RTS0045155,115
RTS0045156,127
RTS0045157,204
RTS0045158,120
RTS0045159,195
RTS0045160,223
RTS0045161,139
RTS0045162,137
RTS0045163,184
RTS0045164,168
RTS0045165,186
RTS0045166,246
RTS0045167,169
RTS0045168,236
RTS0045169,227
RTS0045170,271
RTS0045171,905
RTS0045172,835
RTS0045173,738
RTS0045174,655
RTS0045175,733
RTS0045176,107
RTS0045177,130
RTS0045178,120
RTS0045179,109
RTS0045180,132
RTS0045181,413
RTS0045182,792
RTS0045183,455
RTS0045184,360
RTS0045185,460
RTS0045186,283
RTS0045187,364
RTS0045188,241
RTS0045189,221
RTS0045190,370
RTS0045191,106
RTS0045192,115
RTS0045193,93
RTS0045194,88
RTS0045195,88
RTS0045196,152
RTS0045197,107
RTS0045198,157
RTS0045199,110
RTS0045200,128
RTS0045201,155
RTS0045202,141
RTS0045203,174
RTS0045204,125
RTS0045205,157
RTS0045206,141
RTS0045207,149
RTS0045208,208
RTS0045209,129
RTS0045210,124
RTS0045211,179
RTS0045212,154
RTS0045213,160
RTS0045214,137
RTS0045215,149
RTS0045216,979
RTS0045217,887
RTS0045218,1170
RTS0045219,942
RTS0045220,685
RTS0045221,135
RTS0045222,126
RTS0045223,166
RTS0045224,121
RTS0045225,100
RTS0045226,6230
RTS0045227,4183
RTS0045228,7583
RTS0045229,4839
RTS0045230,4544
RTS0045231,348
RTS0045232,407
RTS0045233,349
RTS0045234,330
RTS0045235,346
RTS0045236,1531
RTS0045237,1180
RTS0045238,884
RTS0045239,840
RTS0045240,1639
RTS0045241,423
RTS0045242,380
RTS0045243,329
RTS0045244,290
RTS0045245,206
RTS0045246,329
RTS0045247,322
RTS0045248,183
RTS0045249,346
RTS0045250,232
RTS0045251,327
RTS0045252,185
RTS0045253,282
RTS0045254,174
RTS0045255,220
RTS0045256,131
RTS0045257,101
RTS0045258,132
RTS0045259,155
RTS0045260,103
RTS0045261,128
RTS0045262,240
RTS0045263,224
RTS0045264,181
RTS0045265,204
RTS0045266,321
RTS0045267,595
RTS0045268,884
RTS0045269,619
RTS0045270,535
RTS0045271,100
RTS0045272,99
RTS0045273,121
RTS0045274,135
RTS0045275,118
RTS0045276,161
RTS0045277,320
RTS0045278,390
RTS0045279,102
RTS0045280,216
RTS0045281,123
RTS0045282,137
RTS0045283,122
RTS0045284,96
RTS0045285,170
RTS0045286,253
RTS0045287,224
RTS0045288,162
RTS0045289,169
RTS0045290,152
RTS0045291,333
RTS0045292,575
RTS0045293,342
RTS0045294,336
RTS0045295,335
RTS0045296,135
RTS0045297,111
RTS0045298,123
RTS0045299,136
RTS0045300,127
RTS0045301,134
RTS0045302,110
RTS0045303,171
RTS0045304,67
RTS0045305,138
RTS0045306,150
RTS0045307,140
RTS0045308,168
RTS0045309,153
RTS0045310,167
RTS0045311,40
RTS0045312,99
RTS0045313,93
RTS0045314,95
RTS0045315,103
RTS0045316,129
RTS0045317,85
RTS0045318,108
RTS0045319,120
RTS0045320,124
RTS0045321,103
RTS0045322,138
RTS0045323,130
RTS0045324,138
RTS0045325,119
RTS0045326,109
RTS0045327,195
RTS0045328,156
RTS0045329,122
RTS0045330,123
RTS0045331,127
RTS0045332,89
RTS0045333,131
RTS0045334,116
RTS0045335,111
RTS0045336,147
RTS0045337,110
RTS0045338,138
RTS0045339,111
RTS0045340,126
RTS0045341,106
RTS0045342,134
RTS0045343,104
RTS0045344,129
RTS0045345,103
RTS0045346,92
RTS0045347,101
RTS0045348,99
RTS0045349,129
RTS0045350,110
RTS0045351,94
RTS0045352,87
RTS0045353,112
RTS0045354,128
RTS0045355,60
RTS0045356,116
RTS0045357,115
RTS0045358,134
RTS0045359,122
RTS0045360,113
RTS0045361,252
RTS0045362,195
RTS0045363,137
RTS0045364,186
RTS0045365,202
RTS0045366,350
RTS0045367,256
RTS0045368,240
RTS0045369,171
RTS0045370,196
RTS0045371,395
RTS0045372,431
RTS0045373,640
RTS0045374,685
RTS0045375,606
RTS0045376,111
RTS0045377,76
RTS0045378,125
RTS0045379,115
RTS0045380,110
RTS0045381,442
RTS0045382,396
RTS0045383,180
RTS0045384,230
RTS0045385,158
RTS0045386,461
RTS0045387,378
RTS0045388,574
RTS0045389,392
RTS0045390,447
RTS0045391,123
RTS0045392,139
RTS0045393,80
RTS0045394,98
RTS0045395,108
RTS0045396,141
RTS0045397,240
RTS0045398,167
RTS0045399,235
RTS0045400,206
RTS0045401,148
RTS0045402,122
RTS0045403,116
RTS0045404,133
RTS0045405,103
RTS0045406,142
RTS0045407,143
RTS0045408,134
RTS0045409,131
RTS0045410,159
RTS0045411,929
RTS0045412,1077
RTS0045413,1164
RTS0045414,992
RTS0045415,703
RTS0045416,139
RTS0045417,115
RTS0045418,108
RTS0045419,134
RTS0045420,111
RTS0045421,24017
RTS0045422,18829
RTS0045423,19555
RTS0045424,25072
RTS0045425,16120
RTS0045426,146
RTS0045427,139
RTS0045428,115
RTS0045429,149
RTS0045430,92
RTS0045431,120
RTS0045432,137
RTS0045433,111
RTS0045434,119
RTS0045435,113
RTS0045436,470
RTS0045437,467
RTS0045438,498
RTS0045439,393
RTS0045440,392
RTS0045441,118
RTS0045442,118
RTS0045443,103
RTS0045444,108
RTS0045445,114
RTS0045446,1345
RTS0045447,1417
RTS0045448,1142
RTS0045449,971
RTS0045450,661
RTS0045451,168
RTS0045452,142
RTS0045453,114
RTS0045454,176
RTS0045455,165
RTS0045456,123
RTS0045457,96
RTS0045458,118
RTS0045459,91
RTS0045460,111
RTS0045461,82
RTS0045462,109
RTS0045463,84
RTS0045464,76
RTS0045465,99
RTS0045466,358
RTS0045467,358
RTS0045468,187
RTS0045469,369
RTS0045470,218
RTS0045471,91
RTS0045472,126
RTS0045473,84
RTS0045474,140
RTS0045475,151
RTS0045476,136
RTS0045477,157
RTS0045478,127
RTS0045479,160
RTS0045480,150
RTS0045481,140
RTS0045482,177
RTS0045483,163
RTS0045484,211
RTS0045485,226
RTS0045486,88
RTS0045487,158
RTS0045488,122
RTS0045489,146
RTS0045490,134
RTS0045491,844
RTS0045492,998
RTS0045493,761
RTS0045494,381
RTS0045495,541
RTS0045496,727
RTS0045497,941
RTS0045498,1942
RTS0045499,1911
RTS0045500,1848
RTS0045501,283
RTS0045502,283
RTS0045503,250
RTS0045504,202
RTS0045505,224
RTS0045506,26679
RTS0045507,27154
RTS0045508,20993
RTS0045509,24121
RTS0045510,20597
RTS0045511,133
RTS0045512,135
RTS0045513,72
RTS0045514,106
RTS0045515,115
RTS0045516,98
RTS0045517,121
RTS0045518,127
RTS0045519,119
RTS0045520,99
RTS0045521,129
RTS0045522,144
RTS0045523,130
RTS0045524,145
RTS0045525,91
RTS0045526,142
RTS0045527,134
RTS0045528,122
RTS0045529,155
RTS0045530,172
RTS0045531,120
RTS0045532,109
RTS0045533,109
RTS0045534,108
RTS0045535,84
RTS0045536,2211
RTS0045537,2179
RTS0045538,1386
RTS0045539,1897
RTS0045540,2176
RTS0045541,117
RTS0045542,91
RTS0045543,144
RTS0045544,101
RTS0045545,138
RTS0045546,146
RTS0045547,154
RTS0045548,110
RTS0045549,115
RTS0045550,105
RTS0045551,98
RTS0045552,127
RTS0045553,73
RTS0045554,111
RTS0045555,91
RTS0045556,3506
RTS0045557,2429
RTS0045558,3097
RTS0045559,3136
RTS0045560,1852
RTS0045561,133
RTS0045562,173
RTS0045563,109
RTS0045564,140
RTS0045565,136
RTS0045566,115
RTS0045567,109
RTS0045568,139
RTS0045569,127
RTS0045570,134
RTS0045571,106
RTS0045572,101
RTS0045573,88
RTS0045574,101
RTS0045575,133
RTS0045576,105
RTS0045577,109
RTS0045578,82
RTS0045579,111
RTS0045580,118
RTS0045581,143
RTS0045582,116
RTS0045583,115
RTS0045584,130
RTS0045585,93
RTS0045586,171
RTS0045587,262
RTS0045588,295
RTS0045589,268
RTS0045590,229
RTS0045592,5950
RTS0045593,6531
RTS0045594,6576
RTS0045595,6795
RTS0045596,1203
RTS0045597,1521
RTS0045598,1740
RTS0045599,1429
RTS0045600,1190
RTS0045601,113
RTS0045602,139
RTS0045603,90
RTS0045604,123
RTS0045606,140
RTS0045607,93
RTS0045608,114
RTS0045609,115
RTS0045610,149
RTS0045611,141
RTS0045612,306
RTS0045613,210
RTS0045614,319
RTS0045615,315
RTS0045616,79
RTS0045617,102
RTS0045618,104
RTS0045619,88
RTS0045620,81
RTS0045621,321
RTS0045622,456
RTS0045623,436
RTS0045624,288
RTS0045625,390
RTS0045626,52
RTS0045627,109
RTS0045628,112
RTS0045629,97
RTS0045630,125
RTS0045631,92
RTS0045632,104
RTS0045633,144
RTS0045634,118
RTS0045635,108
RTS0045636,141
RTS0045637,104
RTS0045638,133
RTS0045639,170
RTS0045640,83
RTS0045641,111
RTS0045642,146
RTS0045643,116
RTS0045644,109
RTS0045645,119
RTS0045646,96
RTS0045647,138
RTS0045648,101
RTS0045649,124
RTS0045650,129
RTS0045651,284
RTS0045652,462
RTS0045653,459
RTS0045654,492
RTS0045655,483
RTS0045656,100
RTS0045657,95
RTS0045658,191
RTS0045659,141
RTS0045660,173
RTS0045661,310
RTS0045662,185
RTS0045663,205
RTS0045664,215
RTS0045665,262
RTS0045666,136
RTS0045667,151
RTS0045668,222
RTS0045669,114
RTS0045670,168
RTS0045671,117
RTS0045672,139
RTS0045673,126
RTS0045674,101
RTS0045675,142
RTS0045676,4452
RTS0045677,4546
RTS0045678,5517
RTS0045679,4389
RTS0045680,5972
RTS0045681,180
RTS0045682,164
RTS0045683,184
RTS0045684,197
RTS0045685,199
RTS0045687,125
RTS0045688,119
RTS0045689,131
RTS0045690,110
RTS0045691,126
RTS0045692,146
RTS0045693,166
RTS0045694,115
RTS0045695,103
RTS0045696,124
RTS0045697,120
RTS0045698,112
RTS0045699,99
RTS0045700,119
RTS0045701,421
RTS0045702,424
RTS0045703,387
RTS0045704,333
RTS0045705,403
RTS0045706,102
RTS0045707,134
RTS0045708,134
RTS0045709,135
RTS0045710,138
RTS0045711,113
RTS0045712,127
RTS0045713,100
RTS0045714,140
RTS0045715,81
RTS0045716,218
RTS0045717,134
RTS0045718,139
RTS0045719,127
RTS0045720,155
RTS0045721,521
RTS0045722,718
RTS0045723,686
RTS0045724,418
RTS0045725,382
RTS0045726,577
RTS0045727,666
RTS0045728,620
RTS0045729,533
RTS0045730,306
RTS0045731,163
RTS0045732,144
RTS0045733,131
RTS0045734,137
RTS0045735,136
RTS0045736,1684
RTS0045737,2559
RTS0045738,2804
RTS0045739,2877
RTS0045740,1751
RTS0045741,463
RTS0045742,379
RTS0045743,528
RTS0045744,594
RTS0045745,536
RTS0045746,1510
RTS0045747,1243
RTS0045748,1780
RTS0045749,815
RTS0045750,885
RTS0045751,781
RTS0045752,482
RTS0045753,852
RTS0045754,878
RTS0045755,892
RTS0045756,1036
RTS0045757,1003
RTS0045758,1064
RTS0045759,949
RTS0045760,969
RTS0045761,121
RTS0045762,129
RTS0045763,145
RTS0045764,134
RTS0045765,76
RTS0045766,128
RTS0045767,102
RTS0045768,126
RTS0045769,124
RTS0045770,131
RTS0045771,138
RTS0045772,145
RTS0045773,187
RTS0045774,118
RTS0045775,149
RTS0045776,146
RTS0045777,77
RTS0045778,95
RTS0045779,104
RTS0045780,117
RTS0045781,1079
RTS0045782,1489
RTS0045783,1577
RTS0045784,1336
RTS0045785,1577
RTS0045786,143
RTS0045787,216
RTS0045788,242
RTS0045789,148
RTS0045790,179
RTS0045791,119
RTS0045792,113
RTS0045793,137
RTS0045794,115
RTS0045795,128
RTS0045796,121
RTS0045797,87
RTS0045798,93
RTS0045799,104
RTS0045800,101
RTS0045801,99
RTS0045802,105
RTS0045803,133
RTS0045804,76
RTS0045805,112
RTS0045806,929
RTS0045807,734
RTS0045808,595
RTS0045809,757
RTS0045810,392
RTS0045811,835
RTS0045812,1035
RTS0045813,740
RTS0045814,1219
RTS0045815,998
RTS0045816,745
RTS0045817,1244
RTS0045818,474
RTS0045819,600
RTS0045820,609
RTS0045821,1641
RTS0045822,1265
RTS0045823,1148
RTS0045824,1586
RTS0045825,1045
RTS0045826,1334
RTS0045827,1474
RTS0045828,731
RTS0045829,1110
RTS0045830,1139
RTS0045831,527
RTS0045832,675
RTS0045833,584
RTS0045834,471
RTS0045835,463
RTS0045836,783
RTS0045837,798
RTS0045838,620
RTS0045840,444
RTS0045841,2145
RTS0045842,1981
RTS0045843,695
RTS0045844,673
RTS0045845,1112
RTS0045846,9344
RTS0045848,1838
RTS0045849,10074
RTS0045851,119
RTS0045852,141
RTS0045853,162
RTS0045854,145
RTS0045855,163
RTS0045856,214
RTS0045857,198
RTS0045858,120
RTS0045859,546
RTS0045860,344
RTS0045861,771
RTS0045862,1087
RTS0045863,205
RTS0045864,228
RTS0045865,206
RTS0045866,259
RTS0045867,129
RTS0045868,120
RTS0045869,82
RTS0045870,102
RTS0045871,67
RTS0045872,136
RTS0045873,126
RTS0045874,96
RTS0045875,113
RTS0045876,84
RTS0045877,117
RTS0045878,82
RTS0045879,158
RTS0045880,114
RTS0045881,118
RTS0045882,109
RTS0045883,99
RTS0045884,120
RTS0045885,14
RTS0045886,120
RTS0045887,115
RTS0045888,115
RTS0045889,116
RTS0045890,120
RTS0045891,106
RTS0045892,108
RTS0045893,137
RTS0045894,139
RTS0045895,178
RTS0045896,302
RTS0045897,236
RTS0045898,198
RTS0045899,240
RTS0045900,366
RTS0045901,200
RTS0045902,212
RTS0045903,155
RTS0045904,214
RTS0045905,297
RTS0045906,301
RTS0045907,297
RTS0045908,104
RTS0045909,97
RTS0045910,110
RTS0045911,130
RTS0045912,108
RTS0045913,105
RTS0045914,78
RTS0045915,111
RTS0045916,134
RTS0045917,104
RTS0045918,106
RTS0045919,105
RTS0045920,97
RTS0045921,128
RTS0045922,94
RTS0045923,75
RTS0045924,114
RTS0045925,135
RTS0045926,163
RTS0045927,89
RTS0045928,138
RTS0045929,195
RTS0045930,3318
RTS0045931,2717
RTS0045932,1086
RTS0045933,100
RTS0045935,91
RTS0045939,149
RTS0045940,94
RTS0045941,123
RTS0045942,132
RTS0045943,126
RTS0045944,152
RTS0045945,236
RTS0045946,158
RTS0045947,272
RTS0045948,177
RTS0045949,166
RTS0045950,235
RTS0045951,194
RTS0045952,166
RTS0045953,430
RTS0045954,1009
RTS0045955,268
RTS0045956,95
RTS0045957,108
RTS0045958,135
RTS0045959,198
RTS0045960,359
RTS0045961,259
RTS0045962,116
RTS0045963,109
RTS0045964,127
RTS0045965,173
RTS0045966,132
RTS0045967,114
RTS0045968,124
RTS0045969,553
RTS0045970,991
RTS0045971,1172
RTS0045972,183
RTS0045973,109
RTS0045974,122
RTS0045975,145
RTS0045976,138
RTS0045977,103
RTS0045978,138
RTS0045979,527
RTS0045980,680
RTS0045981,710
RTS0045982,715
RTS0045983,97
RTS0045984,133
RTS0045985,125
RTS0045986,92
RTS0045987,170
RTS0045988,182
RTS0045989,125
RTS0045990,124
RTS0045991,799
RTS0045992,562
RTS0045993,728
RTS0045994,220
RTS0045995,200
RTS0045996,174
RTS0045997,307
RTS0045998,115
RTS0045999,118
RTS0046000,77
RTS0046001,92
RTS0046002,114
RTS0046003,92
RTS0046004,130
RTS0046005,651
RTS0046006,553
RTS0046007,700
RTS0046008,561
RTS0046009,153
RTS0046010,85
RTS0046011,98
RTS0046012,147
RTS0046013,178
RTS0046014,129
RTS0046015,171
RTS0046016,175
RTS0046017,125
RTS0046018,112
RTS0046019,111
RTS0046020,403
RTS0046021,488
RTS0046022,395
RTS0046023,289
RTS0046024,284
RTS0046025,201
RTS0046026,118
RTS0046027,149
RTS0046028,124
RTS0046029,112
RTS0046030,542
RTS0046031,562
RTS0046032,480
RTS0046033,446
RTS0046034,103
RTS0046035,109
RTS0046036,92
RTS0046037,102
RTS0046038,94
RTS0046039,90
RTS0046040,77
RTS0046041,148
RTS0046042,96
RTS0046043,108
RTS0046044,89
RTS0046045,89
RTS0046046,77
RTS0046047,69
RTS0046048,464
RTS0046049,793
RTS0046050,489
RTS0046051,977
RTS0046052,781
RTS0046053,1033
RTS0046054,974
RTS0046055,916
RTS0046056,287
RTS0046057,272
RTS0046058,252
RTS0046059,573
RTS0046060,96
RTS0046061,149
RTS0046062,145
RTS0046063,163
RTS0046064,125
RTS0046065,131
RTS0046066,158
RTS0046067,128
RTS0046068,320
RTS0046069,227
RTS0046070,163
RTS0046071,152
RTS0046072,186
RTS0046073,161
RTS0046074,253
RTS0046075,163
RTS0046076,205
RTS0046077,276
RTS0046078,9138
RTS0046079,14908
RTS0046080,20761
RTS0046081,17031
RTS0046082,2280
RTS0046083,967
RTS0046084,2357
RTS0046085,155
RTS0046086,152
RTS0046087,117
RTS0046088,147
RTS0046089,95
RTS0046090,171
RTS0046091,86
RTS0046092,321
RTS0046093,294
RTS0046094,177
RTS0046095,130
RTS0046096,117
RTS0046097,100
RTS0046098,106
RTS0046099,154
RTS0046100,126
RTS0046101,99
RTS0046102,163
RTS0046103,133
RTS0046104,193
RTS0046105,126
RTS0046106,99
RTS0046107,117
RTS0046108,104
RTS0046109,93
RTS0046110,122
RTS0046111,146
RTS0046112,663
RTS0046113,437
RTS0046114,238
RTS0046115,507
RTS0046116,391
RTS0046117,497
RTS0046119,94
RTS0046121,190
RTS0046122,191
RTS0046123,295
RTS0046124,315
RTS0046125,212
RTS0046126,165
RTS0046127,268
RTS0046128,1495
RTS0046129,1091
RTS0046130,974
RTS0046131,642
RTS0046132,1635
RTS0046133,2634
RTS0046134,1686
RTS0046135,1439
RTS0046136,193
RTS0046137,336
RTS0046138,152
RTS0046140,236
RTS0046141,147
RTS0046142,195
RTS0046143,195
RTS0046144,268
RTS0046145,141
RTS0046146,89
RTS0046147,122
RTS0046148,138
RTS0046149,118
RTS0046150,82
RTS0046152,117
RTS0046153,136
RTS0046154,108
RTS0046155,127
RTS0046156,82
RTS0046157,103
RTS0046158,119
RTS0046159,81
RTS0046160,113
RTS0046161,90
RTS0046162,103
RTS0046163,108
RTS0046164,414
RTS0046165,386
RTS0046166,315
RTS0046167,370
RTS0046168,108
RTS0046169,75
RTS0046170,113
RTS0046171,82
RTS0046172,97
RTS0046173,58
RTS0046174,91
RTS0046175,124
RTS0046176,87
RTS0046177,76
RTS0046178,286
RTS0046179,266
RTS0046180,463
RTS0046181,312
RTS0046182,143
RTS0046183,150
RTS0046184,131
RTS0046185,114
RTS0046186,80
RTS0046187,91
RTS0046188,151
RTS0046191,101
RTS0046193,149
RTS0046194,376
RTS0046195,402
RTS0046196,135
RTS0046197,133
RTS0046198,120
RTS0046199,118
RTS0046200,104
RTS0046201,118
RTS0046202,117
RTS0046203,101
RTS0046204,109
RTS0046205,116
RTS0046206,150
RTS0046207,122
RTS0046208,118
RTS0046209,106
RTS0046210,86
RTS0046211,95
RTS0046212,120
RTS0046213,10422
RTS0046214,10410
RTS0046215,6897
RTS0046216,8667
RTS0046217,10401
RTS0046218,129
RTS0046219,85
RTS0046220,182
RTS0046221,127
RTS0046222,135
RTS0046223,83
RTS0046224,116
RTS0046225,230
RTS0046226,223
RTS0046227,218
RTS0046228,262
RTS0046229,186
RTS0046230,127
RTS0046231,64
RTS0046232,152
RTS0046233,122
RTS0046234,121
RTS0046235,109
RTS0046236,117
RTS0046237,149
RTS0046238,93
RTS0046239,96
RTS0046240,113
RTS0046241,105
RTS0046242,97
RTS0046243,98
RTS0046244,558
RTS0046245,294
RTS0046246,473
RTS0046247,364
RTS0046248,114
RTS0046249,136
RTS0046250,123
RTS0046251,107
RTS0046252,374
RTS0046253,288
RTS0046254,326
RTS0046255,263
RTS0046256,631
RTS0046257,399
RTS0046258,199
RTS0046259,441
RTS0046260,199
RTS0046261,408
RTS0046262,383
RTS0046263,113
RTS0046264,99
RTS0046265,110
RTS0046266,142
RTS0046267,111
RTS0046268,1281
RTS0046269,1094
RTS0046270,1108
RTS0046271,890
RTS0046272,894
RTS0046273,103
RTS0046274,114
RTS0046275,94
RTS0046276,82
RTS0046277,161
RTS0046278,150
RTS0046279,199
RTS0046280,132
RTS0046281,199
RTS0046282,413
RTS0046283,857
RTS0046284,409
RTS0046285,80
RTS0046286,99
RTS0046287,154
RTS0046288,157
RTS0046289,160
RTS0046290,109
RTS0046291,150
RTS0046292,117
RTS0046293,82
RTS0046294,81
RTS0046295,149
RTS0046296,85
RTS0046297,188
RTS0046298,217
RTS0046299,154
RTS0046300,170
RTS0046301,317
RTS0046302,132
RTS0046303,188
RTS0046304,161
RTS0046305,156
RTS0046306,136
RTS0046307,91
RTS0046308,95
RTS0046309,119
RTS0046310,91
RTS0046311,116
RTS0046312,100
RTS0046313,97
RTS0046314,105
RTS0046315,94
RTS0046316,181
RTS0046317,194
RTS0046318,199
RTS0046319,207
RTS0046320,108
RTS0046321,136
RTS0046322,122
RTS0046323,118
RTS0046324,109
RTS0046325,134
RTS0046326,144
RTS0046327,166
RTS0046328,222
RTS0046329,200
RTS0046330,168
RTS0046331,166
RTS0046332,121
RTS0046333,167
RTS0046334,182
RTS0046335,165
RTS0046336,182
RTS0046342,101
RTS0046343,134
RTS0046344,113
RTS0046345,96
RTS0046346,70
RTS0046347,1675
RTS0046348,1736
RTS0046349,1605
RTS0046350,119
RTS0046351,111
RTS0046352,136
RTS0046353,126
RTS0046354,121
RTS0046355,590
RTS0046356,1263
RTS0046357,804
RTS0046358,615
RTS0046359,803
RTS0046360,320
RTS0046361,339
RTS0046362,356
RTS0046363,414
RTS0046364,105
RTS0046365,131
RTS0046366,95
RTS0046367,85
RTS0046368,101
RTS0046369,99
RTS0046370,91
RTS0046371,144
RTS0046372,132
RTS0046373,107
RTS0046374,131
RTS0046375,120
RTS0046376,174
RTS0046377,151
RTS0046378,116
RTS0046379,116
RTS0046380,120
RTS0046381,86
RTS0046382,111
RTS0046383,568
RTS0046384,573
RTS0046385,605
RTS0046386,856
RTS0046387,389
RTS0046388,326
RTS0046389,341
RTS0046390,331
RTS0046391,375
RTS0046392,118
RTS0046393,96
RTS0046394,96
RTS0046395,123
RTS0046396,82
RTS0046397,104
RTS0046398,137
RTS0046399,135
RTS0046400,117
RTS0046401,203
RTS0046402,184
RTS0046403,169
RTS0046404,230
RTS0046405,214
RTS0046406,108
RTS0046407,115
RTS0046408,100
RTS0046409,151
RTS0046410,617
RTS0046411,615
RTS0046412,547
RTS0046413,2354
RTS0046414,17206
RTS0046415,5818
RTS0046416,128
RTS0046417,226
RTS0046418,832
RTS0046419,749
RTS0046420,1392
RTS0046421,885
RTS0046422,345
RTS0046423,192
RTS0046424,383
RTS0046425,479
RTS0046426,208
RTS0046427,212
RTS0046428,197
RTS0046429,142
RTS0046430,218
RTS0046431,141
RTS0046432,172
RTS0046433,143
RTS0046434,171
RTS0046435,7695
RTS0046439,161
RTS0046440,181
RTS0046441,172
RTS0046442,151
RTS0046443,162
RTS0046444,160
RTS0046445,87
RTS0046446,79
RTS0046447,97
RTS0046448,161
RTS0046449,5519
RTS0046450,10843
RTS0046451,1633
RTS0046452,6747
RTS0046453,4740
RTS0046454,1898
RTS0046455,1593
RTS0046456,544
RTS0046457,1341
RTS0046458,800
RTS0046459,1575
RTS0046460,1138
RTS0046461,111
RTS0046462,129
RTS0046463,101
RTS0046464,108
RTS0046466,70
RTS0046468,135
RTS0046469,87
RTS0046470,124
RTS0046471,94
RTS0046472,131
RTS0046473,78
RTS0046474,75
RTS0046475,150
RTS0046476,131
RTS0046477,104
RTS0046478,129
RTS0046479,133
RTS0046480,115
RTS0046481,97
RTS0046482,101
RTS0046483,123
RTS0046484,94
RTS0046485,147
RTS0046486,120
RTS0046487,149
RTS0046488,159
RTS0046489,137
RTS0046490,171
RTS0046491,175
RTS0046492,98
RTS0046493,104
RTS0046494,100
RTS0046495,137
RTS0046496,545
RTS0046497,653
RTS0046498,216
RTS0046499,424
RTS0046500,424
RTS0046501,226
RTS0046502,460
RTS0046503,567
RTS0046504,500
RTS0046505,68
RTS0046506,122
RTS0046507,99
RTS0046508,111
RTS0046509,92
RTS0046510,133
RTS0046511,98
RTS0046512,126
RTS0046513,119
RTS0046514,96
RTS0046515,102
RTS0046516,182
RTS0046517,140
RTS0046518,116
RTS0046519,138
RTS0046520,111
RTS0046521,122
RTS0046522,111
RTS0046524,115
RTS0046525,94
RTS0046526,153
RTS0046527,114
RTS0046528,120
RTS0046529,96
RTS0046530,67
RTS0046531,105
RTS0046532,147
RTS0046533,103
RTS0046534,135
RTS0046535,104
RTS0046536,108
RTS0046537,120
RTS0046538,317
RTS0046539,321
RTS0046540,265
RTS0046541,210
RTS0046542,343
RTS0046543,420
RTS0046544,187
RTS0046545,207
RTS0046546,121
RTS0046548,123
RTS0046549,202
RTS0046550,1059
RTS0046551,1376
RTS0046552,868
RTS0046553,211
RTS0046554,102
RTS0046555,123
RTS0046556,155
RTS0046557,134
RTS0046558,89
RTS0046559,120
RTS0046560,103
RTS0046561,319
RTS0046562,430
RTS0046563,283
RTS0046564,142
RTS0046565,157
RTS0046566,188
RTS0046567,137
RTS0046568,75
RTS0046569,113
RTS0046570,128
RTS0046571,117
RTS0046572,142
RTS0046573,152
RTS0046574,169
RTS0046575,131
RTS0046577,117
RTS0046578,120
RTS0046580,283
RTS0046581,231
RTS0046582,210
RTS0046583,116
RTS0046584,148
RTS0046585,167
RTS0046586,113
RTS0046587,150
RTS0046588,96
RTS0046589,102
RTS0046590,147
RTS0046591,132
RTS0046592,145
RTS0046593,148
RTS0046594,245
RTS0046595,197
RTS0046596,474
RTS0046597,458
RTS0046598,679
RTS0046599,484
RTS0046600,1396
RTS0046601,1960
RTS0046602,1316
RTS0046603,1197
RTS0046604,128
RTS0046605,139
RTS0046606,158
RTS0046607,1357
RTS0046608,3373
RTS0046609,2523
RTS0046610,101
RTS0046611,133
RTS0046612,137
RTS0046613,104
RTS0046614,150
RTS0046615,91
RTS0046616,110
RTS0046617,150
RTS0046618,115
RTS0046619,143
RTS0046620,114
RTS0046621,417
RTS0046622,343
RTS0046623,232
RTS0046624,258
RTS0046625,171
RTS0046626,221
RTS0046627,209
RTS0046628,395
RTS0046629,120
RTS0046630,121
RTS0046631,101
RTS0046632,876
RTS0046633,547
RTS0046634,947
RTS0046635,240
RTS0046636,296
RTS0046637,353
RTS0046638,267
RTS0046639,304
RTS0046640,327
RTS0046641,180
RTS0046642,209
RTS0046643,134
RTS0046644,132
RTS0046645,118
RTS0046646,192
RTS0046647,335
RTS0046648,254
RTS0046649,173
RTS0046650,231
RTS0046651,181
RTS0046652,187
RTS0046653,291
RTS0046654,241
RTS0046655,283
RTS0046656,1499
RTS0046657,932
RTS0046658,1233
RTS0046659,1320
RTS0046660,1421
RTS0046661,106
RTS0046662,143
RTS0046663,110
RTS0046664,121
RTS0046665,126
RTS0046666,114
RTS0046667,301
RTS0046668,244
RTS0046669,169
RTS0046670,96
RTS0046671,106
RTS0046672,103
RTS0046673,109
RTS0046674,216
RTS0046675,214
RTS0046676,244
RTS0046677,115
RTS0046678,108
RTS0046679,100
RTS0046680,78
RTS0046681,101
RTS0046682,102
RTS0046683,83
RTS0046684,103
RTS0046685,73
RTS0046686,112
RTS0046687,116
RTS0046688,93
RTS0046689,149
RTS0046690,113
RTS0046691,114
RTS0046692,169
RTS0046693,192
RTS0046694,155
RTS0046695,178
RTS0046696,155
RTS0046697,173
RTS0046698,139
RTS0046699,155
RTS0046700,179
RTS0046701,211
RTS0046702,191
RTS0046703,2776
RTS0046704,4598
RTS0046705,3419
RTS0046706,2217
RTS0046707,3971
RTS0046708,3082
RTS0046709,159
RTS0046710,295
RTS0046711,292
RTS0046712,179
RTS0046713,509
RTS0046714,587
RTS0046715,324
RTS0046716,541
RTS0046717,825
RTS0046718,117
RTS0046719,100
RTS0046720,123
RTS0046721,263
RTS0046722,227
RTS0046723,131
RTS0046724,126
RTS0046725,77
RTS0046726,139
RTS0046727,194
RTS0046728,110
RTS0046729,139
RTS0046730,146
RTS0046731,171
RTS0046732,163
RTS0046733,169
RTS0046734,172
RTS0046735,157
RTS0046736,95
RTS0046737,110
RTS0046738,116
RTS0046739,83
RTS0046740,132
RTS0046741,105
RTS0046742,90
RTS0046743,154
RTS0046744,127
RTS0046745,209
RTS0046746,108
RTS0046747,179
RTS0046748,383
RTS0046749,187
RTS0046750,130
RTS0046751,131
RTS0046752,142
RTS0046753,119
RTS0046754,119
RTS0046755,161
RTS0046756,150
RTS0046757,183
RTS0046758,111
RTS0046759,1378
RTS0046760,1021
RTS0046761,1091
RTS0046763,179
RTS0046764,121
RTS0046765,120
RTS0046766,111
RTS0046767,160
RTS0046768,295
RTS0046769,394
RTS0046770,402
RTS0046771,289
RTS0046772,480
RTS0046773,321
RTS0046774,195
RTS0046775,448
RTS0046776,1
RTS0046777,113
RTS0046778,110
RTS0046779,116
RTS0046780,121
RTS0046781,105
RTS0046782,73
RTS0046783,85
RTS0046784,85
RTS0046785,119
RTS0046790,131
RTS0046791,139
RTS0046792,107
RTS0046793,106
RTS0046794,130
RTS0046795,99
RTS0046796,117
RTS0046797,81
RTS0046798,313
RTS0046799,232
RTS0046800,191
RTS0046801,28677
RTS0046802,14511
RTS0046803,104
RTS0046804,96
RTS0046805,232
RTS0046806,244
RTS0046807,175
RTS0046808,82
RTS0046809,82
RTS0046810,110
RTS0046811,71
RTS0046812,83
RTS0046813,85
RTS0046814,128
RTS0046815,148
RTS0046816,95
RTS0046817,85
RTS0046818,115
RTS0046819,127
RTS0046820,156
RTS0046821,97
RTS0046822,117
RTS0046823,111
RTS0046824,670
RTS0046825,443
RTS0046826,101
RTS0046827,127
RTS0046828,136
RTS0046829,121
RTS0046830,111
RTS0046831,126
RTS0046832,389
RTS0046833,59
RTS0046835,96
RTS0046836,7707
RTS0046837,14019
RTS0046838,1810
RTS0046839,7812
RTS0046840,101
RTS0046841,115
RTS0046842,771
RTS0046843,841
RTS0046846,162
RTS0046849,330
RTS0046850,1292
RTS0046851,4208
RTS0046852,273
RTS0046853,350
RTS0046854,86
RTS0046855,110
RTS0046856,72
RTS0046857,103
RTS0046858,131
RTS0046859,424
RTS0046860,638
RTS0046861,269
RTS0046862,236
RTS0046863,145
RTS0046864,175
RTS0046866,289
RTS0046867,135
RTS0046868,137
RTS0046869,1142
RTS0046870,1203
RTS0046871,185
RTS0046872,268
RTS0046873,112
RTS0046874,102
RTS0046875,111
RTS0046876,107
RTS0046877,150
RTS0046878,110
RTS0046879,160
RTS0046880,180
RTS0046881,255
RTS0046882,187
RTS0046885,118
RTS0046886,97
RTS0046887,122
RTS0046889,100
RTS0046890,242
RTS0046891,164
RTS0046892,95
RTS0046893,159
RTS0046894,167
RTS0046895,88
RTS0046897,218
RTS0046898,100
RTS0046899,130
RTS0046900,164
RTS0046902,142
RTS0046903,1896
RTS0046904,244
RTS0046905,81
RTS0046906,361
RTS0046907,254
RTS0046908,136
RTS0046909,110
RTS0046910,99
RTS0046911,546
RTS0046912,98
RTS0046913,177
RTS0046914,232
RTS0046915,107
RTS0046916,146
RTS0046918,20721
RTS0046919,28851
RTS0046920,2612
RTS0046921,124
RTS0046922,211
RTS0046923,2479
RTS0046924,272
RTS0046925,167
RTS0046926,104
RTS0046927,75
RTS0046928,129
RTS0046929,106
RTS0046930,107
RTS0046931,120
RTS0046933,114
RTS0046934,1518
RTS0046935,616
RTS0046936,192
RTS0046937,132
RTS0046938,6582
RTS0046939,115
RTS0046940,95
RTS0046941,93
RTS0046942,123
RTS0046943,437
RTS0046944,113
RTS0046946,1483
RTS0046947,121
RTS0046948,107
RTS0046949,95
RTS0046950,116
RTS0046951,222
RTS0046952,101
RTS0046954,103
RTS0046955,97
RTS0046956,189
RTS0046957,141
RTS0046958,137
RTS0046959,189
RTS0046960,129
RTS0046961,558
RTS0046962,795
RTS0046963,103
RTS0046965,112
RTS0046966,261
RTS0046967,139
RTS0046968,105
RTS0047054,235
RTS0047055,284
RTS0047056,192
RTS0047057,236
RTS0047058,222
RTS0047060,582
RTS0047061,675
RTS0047062,591
RTS0047063,695
RTS0047064,955
RTS0047065,147
RTS0047066,128
RTS0047067,130
RTS0047068,110
RTS0047069,110
RTS0047070,695
RTS0047071,586
RTS0047072,706
RTS0047073,757
RTS0047074,824
RTS0047075,337
RTS0047076,525
RTS0047077,394
RTS0047078,375
RTS0047079,271
RTS0047080,155
RTS0047081,175
RTS0047082,124
RTS0047083,184
RTS0047084,137
RTS0047085,65
RTS0047086,120
RTS0047087,105
RTS0047088,106
RTS0047089,111
RTS0047091,88
RTS0047092,125
RTS0047093,106
RTS0047094,92
RTS0047095,97
RTS0047096,94
RTS0047097,92
RTS0047098,107
RTS0047099,85
RTS0047100,104
RTS0047101,169
RTS0047102,123
RTS0047103,183
RTS0047104,129
RTS0047105,237
RTS0047106,190
RTS0047107,182
RTS0047108,304
RTS0047109,161
RTS0047110,259
RTS0047111,196
RTS0047112,192
RTS0047113,773
RTS0047114,191
RTS0047115,187
RTS0047116,356
RTS0047117,323
RTS0047118,265
RTS0047119,312
RTS0047120,129
RTS0047121,127
RTS0047122,180
RTS0047123,134
RTS0047124,183
RTS0047125,119
RTS0047126,135
RTS0047127,176
RTS0047128,103
RTS0047129,118
RTS0047130,156
RTS0047131,163
RTS0047132,175
RTS0047133,194
RTS0047134,104
RTS0047135,768
RTS0047136,765
RTS0047137,718
RTS0047138,669
RTS0047139,563
RTS0047140,74
RTS0047141,104
RTS0047142,88
RTS0047143,98
RTS0047144,108
RTS0047145,415
RTS0047146,338
RTS0047147,425
RTS0047148,350
RTS0047149,358
RTS0047150,1259
RTS0047151,1258
RTS0047152,2978
RTS0047153,1828
RTS0047154,3029
RTS0047156,111
RTS0047157,119
RTS0047158,93
RTS0047159,110
RTS0047160,104
RTS0047165,140
RTS0047166,116
RTS0047167,527
RTS0047168,109
RTS0047169,91
RTS0047170,77
RTS0047171,127
RTS0047172,115
RTS0047173,145
RTS0047174,140
RTS0047175,99
RTS0047176,139
RTS0047177,151
RTS0047178,123
RTS0047179,115
RTS0047180,128
RTS0047181,216
RTS0047182,155
RTS0047183,184
RTS0047184,154
RTS0047185,165
RTS0047186,294
RTS0047187,270
RTS0047188,121
RTS0047189,120
RTS0047190,113
RTS0047191,113
RTS0047192,136
RTS0047193,453
RTS0047194,410
RTS0047195,476
RTS0047196,365
RTS0047197,703
RTS0047198,303
RTS0047199,304
RTS0047200,364
RTS0047201,249
RTS0047202,494
RTS0047203,257
RTS0047204,167
RTS0047205,170
RTS0047206,193
RTS0047207,168
RTS0047208,6809
RTS0047209,7770
RTS0047210,9685
RTS0047211,8750
RTS0047212,3926
RTS0047213,138
RTS0047214,160
RTS0047215,149
RTS0047216,125
RTS0047217,129
RTS0047218,1036
RTS0047219,1114
RTS0047220,386
RTS0047221,2155
RTS0047222,1827
RTS0047223,178
RTS0047225,203
RTS0047226,162
RTS0047229,107
RTS0047230,109
RTS0047231,124
RTS0047232,129
RTS0047233,72
RTS0047234,115
RTS0047235,101
RTS0047236,104
RTS0047237,136
RTS0047238,104
RTS0047239,174
RTS0047240,118
RTS0047241,109
RTS0047242,89
RTS0047243,133
RTS0047244,108
RTS0047245,116
RTS0047246,75
RTS0047247,133
RTS0047248,111
RTS0047249,177
RTS0047250,174
RTS0047252,252
RTS0047253,171
RTS0047254,195
RTS0047255,1025
RTS0047256,1061
RTS0047257,934
RTS0047258,926
RTS0047259,1109
RTS0047260,651
RTS0047261,563
RTS0047262,452
RTS0047263,532
RTS0047264,341
RTS0047266,700
RTS0047267,1935
RTS0047268,1506
RTS0047269,1504
RTS0047270,1798
RTS0047271,2288
RTS0047272,1314
RTS0047273,1376
RTS0047274,662
RTS0047276,235
RTS0047277,3095
RTS0047278,3342
RTS0047279,3266
RTS0047280,1011
RTS0047281,968
RTS0047282,1479
RTS0047283,1009
RTS0047284,796
RTS0047290,1061
RTS0047291,2094
RTS0047292,1398
RTS0047293,1211
RTS0047294,1793
RTS0047295,148
RTS0047296,487
RTS0047297,513
RTS0047298,418
RTS0047299,428
RTS0047300,85
RTS0047301,118
RTS0047302,75
RTS0047303,133
RTS0047304,91
RTS0047305,1417
RTS0047306,2054
RTS0047307,2512
RTS0047308,1308
RTS0047309,1691
RTS0047310,820
RTS0047311,793
RTS0047312,755
RTS0047313,634
RTS0047314,640
RTS0047315,1039
RTS0047316,1123
RTS0047317,1193
RTS0047318,1141
RTS0047319,1252
RTS0047320,265
RTS0047321,926
RTS0047322,743
RTS0047323,1657
RTS0047324,1435
RTS0047325,442
RTS0047326,397
RTS0047327,421
RTS0047328,311
RTS0047329,317
RTS0047331,568
RTS0047332,861
RTS0047333,854
RTS0047334,802
RTS0047335,1761
RTS0047336,1965
RTS0047337,790
RTS0047338,1790
RTS0047339,1379
RTS0047340,1485
RTS0047341,1322
RTS0047342,1448
RTS0047343,1354
RTS0047344,1236
RTS0047345,1040
RTS0047346,1161
RTS0047348,1068
RTS0047349,766
RTS0047350,1259
RTS0047351,1170
RTS0047352,3738
RTS0047353,3065
RTS0047354,2733
RTS0047356,502
RTS0047357,766
RTS0047358,465
RTS0047359,951
RTS0047360,699
RTS0047361,196
RTS0047362,589
RTS0047363,775
RTS0047364,409
RTS0047365,720
RTS0047366,331
RTS0047367,203
RTS0047368,301
RTS0047369,232
RTS0047370,129
RTS0047373,220
RTS0047374,118
RTS0047375,126
RTS0047376,587
RTS0047377,501
RTS0047378,649
RTS0047379,884
RTS0047380,642
RTS0047381,102
RTS0047382,120
RTS0047383,105
RTS0047384,111
RTS0047385,93
RTS0047386,506
RTS0047387,389
RTS0047388,448
RTS0047389,404
RTS0047390,369
RTS0047391,503
RTS0047392,271
RTS0047393,836
RTS0047394,116
RTS0047395,106
RTS0047396,818
RTS0047397,383
RTS0047398,125
RTS0047399,147
RTS0047400,136
RTS0047401,193
RTS0047402,553
RTS0047403,215
RTS0047404,465
RTS0047405,597
RTS0047406,239
RTS0047407,198
RTS0047408,370
RTS0047409,1002
RTS0047410,774
RTS0047411,1384
RTS0047412,1243
RTS0047413,828
RTS0047414,1458
RTS0047415,1599
RTS0047417,602
RTS0047418,1037
RTS0047419,958
RTS0047420,882
RTS0047421,99
RTS0047422,134
RTS0047423,135
RTS0047424,118
RTS0047425,109
RTS0047426,457
RTS0047427,439
RTS0047428,357
RTS0047429,284
RTS0047430,463
RTS0047431,236
RTS0047432,1427
RTS0047433,978
RTS0047434,806
RTS0047435,1696
RTS0047436,129
RTS0047437,67
RTS0047438,119
RTS0047439,89
RTS0047440,78
RTS0047441,993
RTS0047442,1200
RTS0047445,1046
RTS0047446,1019
RTS0047447,143
RTS0047448,119
RTS0047449,109
RTS0047450,114
RTS0047451,111
RTS0047452,126
RTS0047453,92
RTS0047454,104
RTS0047455,98
RTS0047456,107
RTS0047457,131
RTS0047458,111
RTS0047459,122
RTS0047460,122
RTS0047461,125
RTS0047462,254
RTS0047463,217
RTS0047464,266
RTS0047465,200
RTS0047466,211
RTS0047467,196
RTS0047468,313
RTS0047469,187
RTS0047471,297
RTS0047472,118
RTS0047473,115
RTS0047474,93
RTS0047475,85
RTS0047476,158
RTS0047477,578
RTS0047479,660
RTS0047480,507
RTS0047481,733
RTS0047482,112
RTS0047483,145
RTS0047484,130
RTS0047485,112
RTS0047486,152
RTS0047487,154
RTS0047488,187
RTS0047489,186
RTS0047490,141
RTS0047491,179
RTS0047492,662
RTS0047493,703
RTS0047494,877
RTS0047495,643
RTS0047496,363
RTS0047497,438
RTS0047498,375
RTS0047499,479
RTS0047500,460
RTS0047501,396
RTS0047502,123
RTS0047503,104
RTS0047504,1315
RTS0047505,907
RTS0047506,1304
RTS0047507,360
RTS0047508,227
RTS0047509,296
RTS0047510,241
RTS0047511,230
RTS0047512,1497
RTS0047513,181
RTS0047514,140
RTS0047515,2032
RTS0047516,2475
RTS0047517,2406
RTS0047518,1921
RTS0047520,1765
RTS0047521,2586
RTS0047522,276
RTS0047523,218
RTS0047524,187
RTS0047525,120
RTS0047526,315
RTS0047527,129
RTS0047528,180
RTS0047529,196
RTS0047530,168
RTS0047531,196
RTS0047532,128
RTS0047533,94
RTS0047534,128
RTS0047535,147
RTS0047536,123
RTS0047537,235
RTS0047538,1869
RTS0047540,1961
RTS0047541,1817
RTS0047543,349
RTS0047544,555
RTS0047545,607
RTS0047546,607
RTS0047547,341
RTS0047548,693
RTS0047549,382
RTS0047550,379
RTS0047551,561
RTS0047552,279
RTS0047553,437
RTS0047558,189
RTS0047559,159
RTS0047560,123
RTS0047561,123
RTS0047562,163
RTS0047563,418
RTS0047564,405
RTS0047565,331
RTS0047566,287
RTS0047567,127
RTS0047568,119
RTS0047569,129
RTS0047570,133
RTS0047571,121
RTS0047572,129
RTS0047573,124
RTS0047574,289
RTS0047575,342
RTS0047576,282
RTS0047577,314
RTS0047578,100
RTS0047579,126
RTS0047580,112
RTS0047581,112
RTS0047582,121
RTS0047583,94
RTS0047584,90
RTS0047585,100
RTS0047586,101
RTS0047587,74
RTS0047588,124
RTS0047590,130
RTS0047591,102
RTS0047592,102
RTS0047593,119
RTS0047594,149
RTS0047595,120
RTS0047596,143
RTS0047597,123
RTS0047598,358
RTS0047599,248
RTS0047600,371
RTS0047601,1284
RTS0047602,565
RTS0047603,146
RTS0047604,194
RTS0047606,104
RTS0047613,449
RTS0047614,465
RTS0047615,261
RTS0047616,671
RTS0047617,647
RTS0047618,89
RTS0047619,79
RTS0047620,73
RTS0047621,113
RTS0047622,66
RTS0047624,106
RTS0047625,89
RTS0047626,96
RTS0047627,94
RTS0047628,96
RTS0047629,90
RTS0047630,49
RTS0047631,72
RTS0047632,138
RTS0047633,78
RTS0047634,97
RTS0047635,75
RTS0047636,102
RTS0047637,104
RTS0047638,109
RTS0047639,106
RTS0047640,105
RTS0047641,103
RTS0047642,95
RTS0047643,71
RTS0047644,107
RTS0047645,88
RTS0047646,125
RTS0047647,87
RTS0047648,113
RTS0047649,91
RTS0047650,83
RTS0047651,93
RTS0047652,83
RTS0047653,71
RTS0047654,100
RTS0047656,111
RTS0047657,130
RTS0047658,98
RTS0047659,87
RTS0047660,82
RTS0047661,105
RTS0047662,128
RTS0047663,70
RTS0047664,102
RTS0047665,97
RTS0047666,81
RTS0047667,90
RTS0047668,85
RTS0047669,85
RTS0047670,106
RTS0047672,82
RTS0047673,146
RTS0047674,118
RTS0047675,104
RTS0047676,89
RTS0047677,93
RTS0047678,93
RTS0047679,119
RTS0047680,140
RTS0047681,87
RTS0047682,118
RTS0047684,96
RTS0047685,77
RTS0047686,112
RTS0047687,85
RTS0047688,108
RTS0047689,145
RTS0047691,90
RTS0047692,107
RTS0047693,131
RTS0047694,117
RTS0047695,82
RTS0047696,80
RTS0047697,85
RTS0047698,115
RTS0047699,98
RTS0047700,67
RTS0047701,126
RTS0047702,127
RTS0047703,336
RTS0047704,272
RTS0047705,213
RTS0047706,231
RTS0047707,221
RTS0047708,485
RTS0047709,586
RTS0047710,114
RTS0047711,104
RTS0047712,136
RTS0047713,2237
RTS0047714,2532
RTS0047715,2334
RTS0047716,3158
RTS0047717,2836
RTS0047718,152
RTS0047720,101
RTS0047721,98
RTS0047722,94
RTS0047723,150
RTS0047724,207
RTS0047725,213
RTS0047726,169
RTS0047727,151
RTS0047728,179
RTS0047729,164
RTS0047730,185
RTS0047731,106
RTS0047732,138
RTS0047733,163
RTS0047734,259
RTS0047735,189
RTS0047736,357
RTS0047737,302
RTS0047738,278
RTS0047739,129
RTS0047740,141
RTS0047741,164
RTS0047742,131
RTS0047743,99
RTS0047744,553
RTS0047745,567
RTS0047746,282
RTS0047747,351
RTS0047748,362
RTS0047749,220
RTS0047750,103
RTS0047752,99
RTS0047753,116
RTS0047754,172
RTS0047755,218
RTS0047756,149
RTS0047757,125
RTS0047758,151
RTS0047759,114
RTS0047760,122
RTS0047761,118
RTS0047762,131
RTS0047763,118
RTS0047764,125
RTS0047765,118
RTS0047766,173
RTS0047767,99
RTS0047768,125
RTS0047769,104
RTS0047770,98
RTS0047771,106
RTS0047772,105
RTS0047773,135
RTS0047774,161
RTS0047775,121
RTS0047776,147
RTS0047777,120
RTS0047778,104
RTS0047779,181
RTS0047780,281
RTS0047781,331
RTS0047782,378
RTS0047783,172
RTS0047784,204
RTS0047785,122
RTS0047786,892
RTS0047787,372
RTS0047788,188
RTS0047789,230
RTS0047790,112
RTS0047791,471
RTS0047792,325
RTS0047793,1590
RTS0047794,83
RTS0047795,91
RTS0047796,176
RTS0047797,278
RTS0047798,294
RTS0047799,251
RTS0047800,199
RTS0047801,494
RTS0047802,584
RTS0047803,201
RTS0047804,117
RTS0047805,229
RTS0047806,413
RTS0047807,110
RTS0047808,250
RTS0047809,121
RTS0047810,503
RTS0047811,1127
RTS0047812,156
RTS0047813,208
RTS0047814,142
RTS0047816,153
RTS0047817,175
RTS0047818,360
RTS0047819,151
RTS0047820,82
RTS0047821,1049
RTS0047822,88
RTS0047823,141
RTS0047824,180
RTS0047825,285
RTS0047826,83
RTS0047827,728
RTS0047828,115
RTS0047829,175
RTS0047830,91
RTS0047831,106
RTS0047832,123
RTS0047833,117
RTS0047834,122
RTS0047835,1627
RTS0047836,496
RTS0047837,687
RTS0047838,2022
RTS0047839,1311
RTS0047840,152
RTS0047841,120
RTS0047842,128
RTS0047843,113
RTS0047844,91
RTS0047845,125
RTS0047846,91
RTS0047847,99
RTS0047848,134
RTS0047849,128
RTS0047850,101
RTS0047851,189
RTS0047852,309
RTS0047853,114
RTS0047854,140
RTS0047855,130
RTS0047856,121
RTS0047857,123
RTS0047858,127
RTS0047859,81
RTS0047860,122
RTS0047861,105
RTS0047862,198
RTS0047863,90
RTS0047864,99
RTS0047865,725
RTS0047866,1206
RTS0047867,129
RTS0047868,118
RTS0047869,258
RTS0047870,524
RTS0047871,245
RTS0047872,325
RTS0047873,181
RTS0047874,114
RTS0047875,174
RTS0047876,116
RTS0047877,10205
RTS0047878,413
RTS0047879,840
RTS0047880,141
RTS0047881,511
RTS0047882,113
RTS0047883,379
RTS0047884,811
RTS0047885,183
RTS0047886,82
RTS0047890,1664
RTS0047891,2255
RTS0047892,738
RTS0047893,131
RTS0047894,142
RTS0047895,173
RTS0047896,169
RTS0047897,125
RTS0047898,114
RTS0047899,113
RTS0047900,131
RTS0047901,88
RTS0047902,186
RTS0047903,489
RTS0047904,375
RTS0047905,470
RTS0047906,435
RTS0047907,3514
RTS0047908,2864
RTS0047909,3260
RTS0047910,198
RTS0047912,187
RTS0047913,331
RTS0047914,364
RTS0047915,101
RTS0047916,202
RTS0047917,160
RTS0047919,102
RTS0047920,1484
RTS0047921,3063
RTS0047924,118
RTS0047925,133
RTS0047926,116
RTS0047927,113
RTS0047928,116
RTS0047929,101
RTS0047930,104
RTS0047931,100
RTS0047932,216
RTS0047933,275
RTS0047934,119
RTS0047935,1634
RTS0047936,116
RTS0047937,158
RTS0047938,229
RTS0047939,449
RTS0047940,1023
RTS0047941,133
RTS0047942,124
RTS0047943,84
RTS0047944,290
RTS0047945,218
RTS0047946,304
RTS0047947,167
RTS0047948,81
RTS0047949,115
RTS0047950,90
RTS0047951,164
RTS0047952,218
RTS0047953,374
RTS0047954,94
RTS0047956,127
RTS0047957,395
RTS0047958,117
RTS0047959,878
RTS0047960,434
RTS0047961,373
RTS0047963,250
RTS0047964,113
RTS0047965,327
RTS0047966,104
RTS0047967,135
RTS0047968,143
RTS0047969,150
RTS0047970,97
RTS0047972,113
RTS0047973,684
RTS0047974,149
RTS0047975,91
RTS0047976,107
RTS0047977,92
RTS0047978,110
RTS0047979,174
RTS0047980,121
RTS0047981,4434
RTS0047982,94
RTS0047985,4840
RTS0047986,240
RTS0047987,89
RTS0047988,911
RTS0047990,195
RTS0047991,300
RTS0047992,124
RTS0047993,108
RTS0047994,131
RTS0047995,104
RTS0047996,104
RTS0047997,527
RTS0047998,659
RTS0047999,121
RTS0048000,141
RTS0048001,121
RTS0048003,177
RTS0048005,122
RTS0048006,122
RTS0048008,78
RTS0048009,145
RTS0048012,133
RTS0048013,108
RTS0048014,150
RTS0048015,226
RTS0048016,189
RTS0048017,166
RTS0048018,208
RTS0048019,204
RTS0048020,138
RTS0048021,86
RTS0048022,127
RTS0048023,114
RTS0048024,109
RTS0048026,220
RTS0048027,455
RTS0048028,123
RTS0048029,76
RTS0048030,114
RTS0048031,107
RTS0048032,100
RTS0048033,98
RTS0048034,120
RTS0048035,84
RTS0048036,177
RTS0048037,192
RTS0048038,395
RTS0048040,203
RTS0048041,126
RTS0048042,361
RTS0048043,630
RTS0048044,111
RTS0048045,173
RTS0048046,236
RTS0048047,179
RTS0048048,120
RTS0048049,124
RTS0048050,98
RTS0048051,294
RTS0048052,438
RTS0048053,247
RTS0048054,427
RTS0048055,114
RTS0048056,131
RTS0048057,87
RTS0048058,90
RTS0048059,272
RTS0048060,247
RTS0048061,199
RTS0048062,124
RTS0048063,110
RTS0048064,215
RTS0048065,221
RTS0048066,272
RTS0048067,111
RTS0048068,140
RTS0048069,116
RTS0048070,108
RTS0048071,174
RTS0048072,110
RTS0048073,142
RTS0048074,89
RTS0048076,138
RTS0048077,226
RTS0048078,323
RTS0048079,429
RTS0048080,157
RTS0048081,972
RTS0048082,161
RTS0048084,195
RTS0048085,169
RTS0048086,111
RTS0048087,163
RTS0048088,81
RTS0048089,379
RTS0048090,386
RTS0048091,152
RTS0048092,91
RTS0048093,1451
RTS0048094,85
RTS0048096,102
RTS0048097,123
RTS0048098,18749
RTS0048099,37590
RTS0048100,33502
RTS0048101,35195
RTS0048102,30359
RTS0048104,167
RTS0048105,194
RTS0048106,231
RTS0048107,222
RTS0048108,242
RTS0048109,84
RTS0048110,126
RTS0048111,87
RTS0048112,131
RTS0048113,117
RTS0048114,76
RTS0048115,99
RTS0048116,129
RTS0048117,107
RTS0048118,112
RTS0048120,112
RTS0048126,101
RTS0048127,134
RTS0048129,192
RTS0048130,118
RTS0048131,990
RTS0048132,1598
RTS0048133,277
RTS0048134,1433
RTS0048135,1963
RTS0048136,102
RTS0048138,136
RTS0048139,287
RTS0048140,136
RTS0048141,99
RTS0048142,129
RTS0048144,105
RTS0048145,130
RTS0048146,150
RTS0048147,84
RTS0048148,85
RTS0048149,118
RTS0048150,156
RTS0048151,207
RTS0048152,198
RTS0048153,234
RTS0048154,194
RTS0048155,178
RTS0048156,594
RTS0048158,561
RTS0048159,124
RTS0048160,6935
RTS0048161,8154
RTS0048162,565
RTS0048163,525
RTS0048164,1603
RTS0048165,834
RTS0048166,319
RTS0048167,494
RTS0048168,287
RTS0048169,392
RTS0048170,300
RTS0048171,450
RTS0048172,405
RTS0048173,151
RTS0048175,268
RTS0048176,95
RTS0048177,99
RTS0048178,142
RTS0048179,97
RTS0048180,108
RTS0048181,484
RTS0048182,328
RTS0048183,452
RTS0048184,476
RTS0048185,512
RTS0048186,436
RTS0048188,495
RTS0048189,640
RTS0048190,436
RTS0048191,506
RTS0048192,588
RTS0048193,407
RTS0048194,679
RTS0048195,535
RTS0048196,778
RTS0048197,815
RTS0048198,824
RTS0048200,709
RTS0048201,481
RTS0048202,246
RTS0048203,278
RTS0048204,365
RTS0048205,317
RTS0048207,317
RTS0048208,377
RTS0048209,381
RTS0048210,295
RTS0048211,450
RTS0048212,194
RTS0048213,332
RTS0048214,133
RTS0048215,394
RTS0048216,338
RTS0048217,308
RTS0048218,412
RTS0048219,300
RTS0048220,315
RTS0048221,273
RTS0048222,151
RTS0048223,169
RTS0048224,262
RTS0048225,277
RTS0048226,215
RTS0048227,786
RTS0048228,119
RTS0048229,143
RTS0048230,436
RTS0048231,465
RTS0048232,262
RTS0048233,246
RTS0048234,199
RTS0048235,341
RTS0048236,247
RTS0048237,342
RTS0048238,348
RTS0048239,395
RTS0048240,362
RTS0048241,361
RTS0048242,736
RTS0048243,640
RTS0048244,635
RTS0048245,153
RTS0048246,485
RTS0049343,236
RTS0049344,157
RTS0049345,105
RTS0049346,98
RTS0049347,124
RTS0049348,148
RTS0049349,90
RTS0049350,148
RTS0049351,151
RTS0049352,164
RTS0049353,161
RTS0049354,143
RTS0049355,146
RTS0049356,126
RTS0049357,94
RTS0049358,84
RTS0049359,64
RTS0049360,173
RTS0049361,123
RTS0049362,107
RTS0049363,136
RTS0049364,171
RTS0049365,119
RTS0049366,2035
RTS0049367,3152
RTS0049368,630
RTS0049369,77
RTS0049370,84
RTS0049371,157
RTS0049372,311
RTS0049373,357
RTS0049374,300
RTS0049375,238
RTS0049376,263
RTS0049377,270
RTS0049378,234
RTS0049379,180
RTS0049380,228
RTS0049381,163
RTS0049382,166
RTS0049383,112
RTS0049384,315
RTS0049385,87
RTS0049386,179
RTS0049387,98
RTS0049388,104
RTS0049389,126
RTS0049390,10467
RTS0049391,12585
RTS0049392,11668
RTS0049393,11725
RTS0049394,4207
RTS0049395,3423
RTS0049396,10479
RTS0049397,12639
RTS0049398,16547
RTS0049399,6938
RTS0049400,131
RTS0049401,157
RTS0049402,113
RTS0049403,93
RTS0049404,108
RTS0049405,110
RTS0049406,112
RTS0049407,153
RTS0049408,147
RTS0049409,135
RTS0049410,116
RTS0049411,159
RTS0049412,93
RTS0049413,85
RTS0049414,96
RTS0049415,101
RTS0049416,105
RTS0049417,128
RTS0049418,100
RTS0049419,80
RTS0049420,87
RTS0049421,100
RTS0049422,86
RTS0049423,101
RTS0049424,179
RTS0049425,200
RTS0049426,409
RTS0049427,394
RTS0049428,122
RTS0049429,626
RTS0049430,528
RTS0049431,585
RTS0049432,144
RTS0049433,127
RTS0049434,104
RTS0049435,99
RTS0049436,94
RTS0049437,1242
RTS0049438,319
RTS0049439,847
RTS0049440,494
RTS0049441,774
RTS0049442,811
RTS0049443,540
RTS0049444,1786
RTS0049445,206
RTS0049446,233
RTS0049447,435
RTS0049448,114
RTS0049449,160
RTS0049450,121
RTS0049451,146
RTS0049452,121
RTS0049453,264
RTS0049454,79
RTS0049455,98
RTS0049456,139
RTS0049457,881
RTS0049458,176
RTS0049459,802
RTS0049460,1143
RTS0049461,1438
RTS0049462,1914
RTS0049463,201
RTS0049464,123
RTS0049465,95
RTS0049466,115
RTS0049467,80
RTS0049468,156
RTS0049469,157
RTS0049470,143
RTS0049471,226
RTS0049472,156
RTS0049473,615
RTS0049474,110
RTS0049475,115
RTS0049476,120
RTS0049477,132
RTS0049478,143
RTS0049479,57710
RTS0049480,5589
RTS0049481,47
RTS0049482,102
RTS0049483,100
RTS0049484,144
RTS0049485,142
RTS0997079,78
RTS0997080,257
RTS0997081,120
RTS0997082,175
RTS0997083,124
RTS0997084,140
RTS0997085,122
RTS0997086,138
RTS0997087,61
RTS0997088,140235
RTS0997089,15653
RTS0997090,676
RTS0997091,169
RTS0997092,94
RTS0997093,79
RTS0997094,15
RTS0997095,79
RTS0997096,90
RTS0997097,33
RTS0997098,96
RTS0997099,77
RTS0997100,77
RTS0997101,69
RTS0997102,57
RTS0997103,75
RTS0997104,86
RTS0997105,62
RTS0997106,87
RTS0997107,73
RTS0997108,84
RTS0997109,62
RTS0997110,78
RTS0997111,51
RTS0997112,68
RTS0997113,61
RTS0997114,79
RTS0997115,67
RTS0997116,60
RTS0997117,74
RTS0997118,82
RTS0997119,69
RTS0997120,62
RTS0997121,1159
RTS0997122,1972
RTS0997123,1823
RTS0997124,1155
RTS0997125,3117
RTS0997126,3791
RTS0997127,3812
RTS0997128,3545
RTS0997129,4023
RTS0997130,1214
</Code_Summary>
