# Supplementary material for: Spatial meta-transcriptomics reveal associations of intratumor bacteria burden with lung cancer cells showing a distinct oncogenic signature
Source: J Immunother Cancer. 2022 Jul 6;10(7):e004698. doi: 10.1136/jitc-2022-004698 (PMC9260850; doi:10.1136/jitc-2022-004698)
Supplement: Supplementary data [file jitc-2022-004698supp009.zip › DSP-1001660004185-D-F12.dcc]

<Header>
FileVersion,0.02
SoftwareVersion,"GeoMx_NGS_Pipeline_ 2.0.0"
Date,2020-6-15
</Header>

<Scan_Attributes>
ID,DSP-1001660004185-D-F12
Plate_ID,1001660004185
Well,F12
</Scan_Attributes>

<NGS_Processing_Attributes>
SeqSetId,
tamperedIni,No
Raw,836025
Trimmed,829903
Stitched,823348
Aligned,807796
umiQ30,0.9912
rtsQ30,0.9909
</NGS_Processing_Attributes>


<Code_Summary>
RTS0039454,19
RTS0039455,31
RTS0039456,33
RTS0039457,96
RTS0039458,10
RTS0039459,21
RTS0039460,18
RTS0039461,27
RTS0039462,10
RTS0039463,32
RTS0039464,15
RTS0039465,28
RTS0039466,19
RTS0039467,16
RTS0039468,9
RTS0039469,9
RTS0039470,17
RTS0039471,19
RTS0039472,19
RTS0039473,14
RTS0039474,15
RTS0039475,19
RTS0039476,41
RTS0039477,9
RTS0039478,10
RTS0039479,23
RTS0039480,12
RTS0039481,17
RTS0039482,16
RTS0039483,7
RTS0039484,15
RTS0039485,14
RTS0039486,8
RTS0039487,18
RTS0039488,12
RTS0039489,11
RTS0039490,14
RTS0039491,8
RTS0039492,12
RTS0039493,10
RTS0039494,35
RTS0039495,33
RTS0039496,52
RTS0039497,19
RTS0039498,30
RTS0039499,141
RTS0039500,61
RTS0039501,10
RTS0039502,165
RTS0039503,37
RTS0039504,13
RTS0039505,28
RTS0039506,11
RTS0039507,43
RTS0039508,12
RTS0039509,20
RTS0039510,18
RTS0039511,19
RTS0039512,7
RTS0039513,15
RTS0039514,18
RTS0039515,19
RTS0039516,12
RTS0039517,10
RTS0039518,22
RTS0039519,11
RTS0039520,11
RTS0039521,8
RTS0039522,14
RTS0039523,14
RTS0039524,28
RTS0039525,15
RTS0039526,20
RTS0039527,12
RTS0039528,19
RTS0039529,19
RTS0039530,17
RTS0039531,8
RTS0039532,13
RTS0039533,15
RTS0039534,5
RTS0039535,12
RTS0039536,14
RTS0039537,11
RTS0039538,17
RTS0039539,18
RTS0039540,9
RTS0039541,34
RTS0039542,24
RTS0039543,23
RTS0039544,4
RTS0039545,6
RTS0039546,10
RTS0039547,18
RTS0039548,18
RTS0039549,15
RTS0039550,14
RTS0039551,17
RTS0039552,7
RTS0039553,12
RTS0039554,9
RTS0039555,14
RTS0039556,8
RTS0039557,10
RTS0039558,16
RTS0039559,10
RTS0039560,16
RTS0039561,17
RTS0039562,15
RTS0039563,16
RTS0039564,21
RTS0039565,28
RTS0039566,14
RTS0039567,15
RTS0039568,8
RTS0039569,7
RTS0039570,13
RTS0039571,13
RTS0039572,10
RTS0039573,21
RTS0039574,22
RTS0039575,13
RTS0039576,10
RTS0039577,10
RTS0039578,14
RTS0039579,17
RTS0039580,13
RTS0039581,11
RTS0039582,23
RTS0039583,19
RTS0039584,7
RTS0039585,19
RTS0039586,20
RTS0039587,13
RTS0039588,12
RTS0039589,14
RTS0039590,10
RTS0039591,34
RTS0039592,12
RTS0039593,19
RTS0039594,9
RTS0039595,12
RTS0039596,20
RTS0039597,27
RTS0039598,10
RTS0039599,11
RTS0039600,25
RTS0039601,11
RTS0039602,11
RTS0039603,14
RTS0039604,29
RTS0039605,18
RTS0039606,14
RTS0039607,21
RTS0039608,15
RTS0039609,11
RTS0039610,22
RTS0039611,18
RTS0039612,13
RTS0039613,10
RTS0039614,11
RTS0039615,6
RTS0039616,13
RTS0039617,19
RTS0039619,17
RTS0039620,15
RTS0039621,17
RTS0039622,23
RTS0039623,26
RTS0039624,16
RTS0039625,11
RTS0039626,14
RTS0039627,11
RTS0039628,13
RTS0039629,7
RTS0039630,8
RTS0039631,11
RTS0039632,8
RTS0039633,9
RTS0039634,14
RTS0039635,15
RTS0039636,14
RTS0039637,16
RTS0039638,14
RTS0039639,20
RTS0039640,6
RTS0039641,27
RTS0039642,15
RTS0039643,9
RTS0039644,17
RTS0039645,8
RTS0039646,14
RTS0039647,11
RTS0039648,14
RTS0039649,17
RTS0039650,10
RTS0039651,38
RTS0039652,34
RTS0039653,14
RTS0039654,15
RTS0039655,16
RTS0039656,12
RTS0039657,6
RTS0039658,6
RTS0039659,15
RTS0039660,59
RTS0039661,26
RTS0039662,19
RTS0039663,12
RTS0039664,13
RTS0039665,20
RTS0039666,19
RTS0039667,14
RTS0039668,10
RTS0039669,23
RTS0039670,12
RTS0039671,12
RTS0039672,14
RTS0039673,6
RTS0039674,25
RTS0039675,13
RTS0039676,31
RTS0039677,9
RTS0039678,11
RTS0039679,8
RTS0039680,11
RTS0039681,8
RTS0039682,7
RTS0039683,10
RTS0039684,23
RTS0039685,15
RTS0039686,29
RTS0039687,81
RTS0039688,34
RTS0039689,11
RTS0039690,14
RTS0039691,12
RTS0039692,21
RTS0039693,18
RTS0039694,14
RTS0039695,12
RTS0039696,20
RTS0039697,29
RTS0039698,11
RTS0039699,24
RTS0039700,6
RTS0039701,10
RTS0039702,7
RTS0039703,17
RTS0039704,15
RTS0039705,21
RTS0039706,11
RTS0039707,8
RTS0039708,19
RTS0039709,8
RTS0039710,24
RTS0039711,10
RTS0039712,34
RTS0039713,14
RTS0039714,26
RTS0039715,23
RTS0039716,11
RTS0039717,8
RTS0039718,13
RTS0039719,16
RTS0039720,24
RTS0039721,13
RTS0039722,18
RTS0039723,36
RTS0039724,15
RTS0039725,17
RTS0039726,31
RTS0039727,14
RTS0039728,8
RTS0039729,13
RTS0039730,15
RTS0039731,8
RTS0039732,9
RTS0039733,17
RTS0039734,37
RTS0039735,15
RTS0039736,19
RTS0039737,16
RTS0039738,14
RTS0039739,16
RTS0039740,16
RTS0039741,27
RTS0039742,30
RTS0039743,13
RTS0039744,5
RTS0039745,24
RTS0039746,13
RTS0039747,15
RTS0039749,17
RTS0039750,15
RTS0039751,11
RTS0039752,14
RTS0039753,13
RTS0039754,15
RTS0039755,9
RTS0039756,16
RTS0039757,24
RTS0039758,15
RTS0039759,16
RTS0039760,12
RTS0039761,13
RTS0039762,16
RTS0039763,13
RTS0039764,11
RTS0039765,12
RTS0039766,13
RTS0039767,17
RTS0039768,11
RTS0039769,12
RTS0039770,21
RTS0039771,5
RTS0039772,10
RTS0039773,12
RTS0039774,14
RTS0039775,26
RTS0039776,17
RTS0039777,13
RTS0039778,17
RTS0039779,14
RTS0039780,7
RTS0039781,13
RTS0039782,11
RTS0039783,13
RTS0039784,21
RTS0039785,87
RTS0039786,13
RTS0039787,19
RTS0039788,26
RTS0039789,7
RTS0039790,16
RTS0039791,26
RTS0039792,23
RTS0039793,15
RTS0039794,11
RTS0039795,7
RTS0039796,12
RTS0039797,8
RTS0039798,10
RTS0039799,21
RTS0039800,11
RTS0039801,25
RTS0039802,7
RTS0039803,12
RTS0039804,20
RTS0039805,10
RTS0039806,13
RTS0039807,9
RTS0039808,30
RTS0039809,9
RTS0039810,17
RTS0039811,14
RTS0039812,8
RTS0039813,16
RTS0039814,32
RTS0039815,23
RTS0039816,15
RTS0039817,27
RTS0039818,19
RTS0039819,10
RTS0039820,14
RTS0039821,17
RTS0039822,11
RTS0039823,10
RTS0039824,21
RTS0039825,12
RTS0039826,12
RTS0039827,19
RTS0039828,12
RTS0039829,13
RTS0039830,20
RTS0039831,9
RTS0039832,17
RTS0039833,9
RTS0039834,13
RTS0039835,14
RTS0039836,8
RTS0039838,9
RTS0039839,9
RTS0039840,7
RTS0039841,17
RTS0039842,12
RTS0039843,12
RTS0039844,30
RTS0039845,24
RTS0039846,18
RTS0039847,13
RTS0039848,16
RTS0039849,8
RTS0039850,15
RTS0039851,19
RTS0039852,15
RTS0039853,9
RTS0039854,24
RTS0039855,13
RTS0039856,12
RTS0039857,7
RTS0039858,8
RTS0039859,44
RTS0039860,15
RTS0039861,15
RTS0039862,15
RTS0039863,8
RTS0039864,16
RTS0039865,9
RTS0039866,12
RTS0039867,21
RTS0039868,9
RTS0039869,15
RTS0039870,13
RTS0039871,16
RTS0039872,11
RTS0039873,18
RTS0039874,9
RTS0039875,14
RTS0039876,12
RTS0039877,16
RTS0039878,9
RTS0039879,17
RTS0039880,18
RTS0039881,14
RTS0039882,11
RTS0039883,23
RTS0039884,20
RTS0039885,18
RTS0039886,24
RTS0039887,12
RTS0039888,15
RTS0039890,20
RTS0039891,11
RTS0039892,16
RTS0039893,17
RTS0039894,14
RTS0039895,7
RTS0039896,19
RTS0039897,12
RTS0039898,34
RTS0039899,14
RTS0039900,40
RTS0039901,20
RTS0039902,32
RTS0039903,19
RTS0039904,35
RTS0039905,11
RTS0039906,29
RTS0039907,20
RTS0039908,27
RTS0039909,9
RTS0039910,16
RTS0039911,22
RTS0039912,17
RTS0039913,10
RTS0039914,14
RTS0039915,14
RTS0039916,15
RTS0039917,17
RTS0039918,11
RTS0039919,12
RTS0039920,12
RTS0039921,19
RTS0039922,22
RTS0039923,9
RTS0039924,12
RTS0039925,9
RTS0039926,9
RTS0039927,17
RTS0039928,21
RTS0039929,13
RTS0039930,46
RTS0039931,10
RTS0039932,27
RTS0039933,26
RTS0039934,11
RTS0039935,18
RTS0039936,11
RTS0039937,14
RTS0039938,15
RTS0039939,13
RTS0039940,21
RTS0039941,13
RTS0039942,15
RTS0039943,10
RTS0039944,11
RTS0039945,29
RTS0039946,13
RTS0039947,12
RTS0039948,24
RTS0039949,9
RTS0039950,17
RTS0039951,15
RTS0039952,11
RTS0039953,14
RTS0039954,11
RTS0039955,8
RTS0039956,35
RTS0039957,15
RTS0039958,12
RTS0039959,36
RTS0039960,25
RTS0039961,8
RTS0039962,9
RTS0039963,14
RTS0039964,15
RTS0039965,20
RTS0039966,9
RTS0039967,18
RTS0039968,19
RTS0039969,13
RTS0039970,17
RTS0039971,16
RTS0039972,10
RTS0039973,9
RTS0039974,20
RTS0039975,14
RTS0039976,10
RTS0039977,18
RTS0039978,16
RTS0039979,10
RTS0039980,10
RTS0039981,25
RTS0039982,19
RTS0039983,22
RTS0039984,15
RTS0039985,16
RTS0039986,27
RTS0039987,14
RTS0039988,19
RTS0039989,14
RTS0039990,14
RTS0039991,9
RTS0039992,15
RTS0039993,10
RTS0039994,5
RTS0039995,17
RTS0039996,11
RTS0039997,32
RTS0039998,20
RTS0039999,8
RTS0040000,22
RTS0040001,10
RTS0040002,14
RTS0040003,8
RTS0040004,21
RTS0040005,21
RTS0040006,24
RTS0040007,13
RTS0040008,10
RTS0040009,7
RTS0040010,12
RTS0040011,16
RTS0040012,8
RTS0040013,7
RTS0040014,7
RTS0040015,10
RTS0040016,4
RTS0040017,8
RTS0040018,11
RTS0040019,14
RTS0040020,14
RTS0040021,28
RTS0040022,21
RTS0040023,16
RTS0040024,16
RTS0040025,6
RTS0040026,9
RTS0040027,12
RTS0040028,18
RTS0040029,25
RTS0040030,21
RTS0040031,19
RTS0040032,5
RTS0040033,15
RTS0040034,12
RTS0040035,13
RTS0040036,18
RTS0040037,17
RTS0040038,20
RTS0040039,19
RTS0040040,21
RTS0040041,9
RTS0040042,26
RTS0040043,16
RTS0040044,14
RTS0040045,9
RTS0040046,27
RTS0040047,25
RTS0040048,36
RTS0040049,13
RTS0040050,9
RTS0040051,24
RTS0040052,24
RTS0040053,12
RTS0040054,17
RTS0040055,15
RTS0040056,12
RTS0040057,11
RTS0040058,6
RTS0040059,13
RTS0040060,12
RTS0040061,15
RTS0040062,33
RTS0040063,13
RTS0040064,28
RTS0040065,20
RTS0040066,28
RTS0040067,13
RTS0040068,19
RTS0040069,14
RTS0040070,10
RTS0040071,14
RTS0040072,21
RTS0040073,25
RTS0040074,20
RTS0040075,16
RTS0040076,14
RTS0040077,16
RTS0040078,14
RTS0040079,23
RTS0040080,13
RTS0040081,34
RTS0040082,10
RTS0040083,13
RTS0040084,13
RTS0040085,9
RTS0040086,13
RTS0040087,8
RTS0040088,14
RTS0040089,13
RTS0040090,20
RTS0040091,9
RTS0040092,21
RTS0040093,14
RTS0040094,14
RTS0040095,13
RTS0040096,18
RTS0040097,16
RTS0040098,21
RTS0040099,17
RTS0040100,25
RTS0040101,19
RTS0040102,10
RTS0040103,6
RTS0040104,24
RTS0040105,8
RTS0040106,29
RTS0040107,10
RTS0040108,19
RTS0040109,12
RTS0040110,6
RTS0040111,11
RTS0040112,21
RTS0040113,13
RTS0040114,18
RTS0040115,48
RTS0040116,26
RTS0040117,11
RTS0040118,7
RTS0040119,4
RTS0040120,26
RTS0040121,21
RTS0040122,14
RTS0040123,19
RTS0040124,8
RTS0040125,17
RTS0040126,14
RTS0040127,17
RTS0040128,5
RTS0040129,6
RTS0040130,10
RTS0040131,26
RTS0040132,17
RTS0040133,13
RTS0040134,17
RTS0040135,28
RTS0040136,13
RTS0040137,8
RTS0040138,10
RTS0040139,6
RTS0040140,19
RTS0040141,11
RTS0040142,9
RTS0040143,20
RTS0040144,11
RTS0040145,6
RTS0040146,12
RTS0040147,19
RTS0040148,15
RTS0040149,16
RTS0040150,7
RTS0040151,15
RTS0040152,10
RTS0040153,15
RTS0040154,22
RTS0040155,25
RTS0040156,15
RTS0040157,26
RTS0040158,7
RTS0040159,12
RTS0040160,21
RTS0040161,16
RTS0040162,9
RTS0040163,18
RTS0040164,11
RTS0040165,11
RTS0040166,8
RTS0040167,16
RTS0040168,10
RTS0040169,10
RTS0040170,12
RTS0040171,5
RTS0040172,13
RTS0040173,6
RTS0040174,14
RTS0040175,17
RTS0040176,7
RTS0040177,15
RTS0040178,14
RTS0040179,11
RTS0040180,16
RTS0040181,18
RTS0040182,18
RTS0040183,7
RTS0040184,15
RTS0040185,10
RTS0040186,21
RTS0040187,20
RTS0040188,5
RTS0040189,16
RTS0040190,14
RTS0040191,14
RTS0040192,12
RTS0040193,9
RTS0040194,23
RTS0040195,14
RTS0040196,17
RTS0040197,7
RTS0040198,8
RTS0040199,17
RTS0040200,10
RTS0040201,35
RTS0040202,11
RTS0040203,13
RTS0040204,14
RTS0040205,16
RTS0040206,9
RTS0040207,12
RTS0040208,11
RTS0040209,20
RTS0040210,29
RTS0040211,30
RTS0040212,14
RTS0040213,13
RTS0040214,17
RTS0040215,15
RTS0040216,11
RTS0040217,20
RTS0040218,12
RTS0040219,19
RTS0040220,11
RTS0040221,10
RTS0040222,7
RTS0040223,11
RTS0040224,11
RTS0040225,4
RTS0040226,12
RTS0040227,6
RTS0040228,15
RTS0040229,10
RTS0040230,18
RTS0040231,5
RTS0040232,9
RTS0040233,12
RTS0040234,9
RTS0040235,11
RTS0040236,13
RTS0040237,17
RTS0040238,7
RTS0040239,14
RTS0040240,15
RTS0040241,13
RTS0040242,7
RTS0040243,11
RTS0040244,10
RTS0040245,13
RTS0040246,12
RTS0040247,11
RTS0040248,9
RTS0040249,25
RTS0040250,11
RTS0040251,26
RTS0040252,16
RTS0040253,11
RTS0040254,11
RTS0040255,17
RTS0040256,5
RTS0040257,14
RTS0040258,12
RTS0040259,9
RTS0040260,11
RTS0040261,6
RTS0040262,16
RTS0040263,23
RTS0040264,14
RTS0040265,16
RTS0040266,10
RTS0040267,23
RTS0040268,8
RTS0040269,12
RTS0040270,23
RTS0040271,18
RTS0040272,11
RTS0040273,16
RTS0040274,11
RTS0040275,12
RTS0040276,19
RTS0040277,8
RTS0040278,13
RTS0040279,24
RTS0040280,10
RTS0040281,11
RTS0040282,14
RTS0040283,10
RTS0040284,10
RTS0040285,5
RTS0040286,22
RTS0040287,9
RTS0040288,10
RTS0040289,9
RTS0040290,21
RTS0040291,6
RTS0040292,10
RTS0040293,14
RTS0040294,17
RTS0040295,11
RTS0040296,16
RTS0040297,17
RTS0040298,17
RTS0040299,12
RTS0040300,15
RTS0040301,20
RTS0040302,18
RTS0040303,18
RTS0040304,9
RTS0040305,16
RTS0040306,19
RTS0040307,16
RTS0040308,9
RTS0040309,11
RTS0040310,14
RTS0040311,6
RTS0040312,14
RTS0040313,8
RTS0040314,13
RTS0040315,14
RTS0040316,8
RTS0040317,30
RTS0040318,15
RTS0040319,32
RTS0040320,10
RTS0040321,18
RTS0040322,13
RTS0040323,7
RTS0040324,21
RTS0040325,10
RTS0040326,7
RTS0040327,15
RTS0040328,11
RTS0040329,18
RTS0040330,20
RTS0040331,11
RTS0040332,16
RTS0040333,14
RTS0040334,5
RTS0040335,13
RTS0040336,12
RTS0040337,24
RTS0040338,6
RTS0040339,8
RTS0040340,8
RTS0040341,17
RTS0040342,7
RTS0040343,16
RTS0040344,13
RTS0040345,36
RTS0040346,13
RTS0040347,13
RTS0040348,17
RTS0040349,19
RTS0040350,18
RTS0040351,12
RTS0040352,19
RTS0040353,13
RTS0040354,16
RTS0040355,14
RTS0040356,40
RTS0040357,25
RTS0040358,21
RTS0040359,22
RTS0040360,17
RTS0040361,11
RTS0040363,9
RTS0040364,13
RTS0040365,20
RTS0040366,20
RTS0040367,18
RTS0040368,27
RTS0040369,17
RTS0040370,20
RTS0040371,12
RTS0040372,21
RTS0040373,13
RTS0040374,9
RTS0040375,6
RTS0040376,21
RTS0040377,31
RTS0040378,18
RTS0040379,16
RTS0040380,12
RTS0040381,11
RTS0040382,10
RTS0040383,30
RTS0040384,8
RTS0040385,22
RTS0040386,23
RTS0040387,5
RTS0040388,11
RTS0040389,10
RTS0040390,16
RTS0040391,13
RTS0040392,17
RTS0040393,9
RTS0040394,14
RTS0040395,21
RTS0040396,31
RTS0040397,21
RTS0040398,14
RTS0040399,37
RTS0040400,13
RTS0040401,13
RTS0040402,8
RTS0040403,13
RTS0040404,8
RTS0040405,9
RTS0040406,14
RTS0040407,9
RTS0040408,16
RTS0040409,8
RTS0040410,9
RTS0040411,5
RTS0040412,4
RTS0040413,11
RTS0040414,12
RTS0040415,13
RTS0040416,9
RTS0040417,10
RTS0040418,10
RTS0040419,11
RTS0040420,14
RTS0040421,10
RTS0040422,14
RTS0040423,15
RTS0040424,12
RTS0040425,9
RTS0040426,12
RTS0040428,33
RTS0040429,13
RTS0040430,17
RTS0040431,9
RTS0040432,10
RTS0040433,12
RTS0040434,10
RTS0040435,13
RTS0040436,16
RTS0040437,22
RTS0040438,13
RTS0040439,9
RTS0040440,16
RTS0040441,17
RTS0040442,9
RTS0040443,22
RTS0040444,16
RTS0040445,5
RTS0040446,11
RTS0040447,13
RTS0040448,12
RTS0040449,9
RTS0040450,14
RTS0040451,56
RTS0040452,13
RTS0040453,19
RTS0040454,52
RTS0040455,15
RTS0040456,20
RTS0040457,16
RTS0040458,14
RTS0040459,11
RTS0040460,18
RTS0040461,13
RTS0040462,21
RTS0040463,12
RTS0040464,9
RTS0040465,13
RTS0040466,15
RTS0040467,10
RTS0040468,18
RTS0040469,14
RTS0040470,13
RTS0040471,23
RTS0040472,11
RTS0040473,32
RTS0040474,16
RTS0040475,7
RTS0040476,13
RTS0040477,26
RTS0040478,22
RTS0040479,11
RTS0040480,16
RTS0040481,15
RTS0040482,16
RTS0040483,12
RTS0040484,11
RTS0040485,12
RTS0040486,19
RTS0040487,6
RTS0040488,15
RTS0040489,17
RTS0040490,11
RTS0040491,17
RTS0040492,10
RTS0040493,17
RTS0040494,13
RTS0040495,15
RTS0040496,10
RTS0040497,9
RTS0040498,11
RTS0040499,10
RTS0040500,20
RTS0040501,16
RTS0040502,8
RTS0040503,17
RTS0040504,22
RTS0040505,14
RTS0040506,1
RTS0040507,11
RTS0040508,18
RTS0040509,14
RTS0040510,7
RTS0040511,19
RTS0040512,10
RTS0040513,14
RTS0040514,10
RTS0040515,23
RTS0040516,8
RTS0040517,11
RTS0040518,9
RTS0040519,17
RTS0040520,15
RTS0040521,16
RTS0040522,5
RTS0040523,9
RTS0040524,10
RTS0040525,7
RTS0040526,27
RTS0040527,15
RTS0040528,14
RTS0040529,23
RTS0040530,15
RTS0040531,14
RTS0040532,24
RTS0040533,15
RTS0040534,13
RTS0040535,30
RTS0040536,9
RTS0040537,25
RTS0040538,7
RTS0040539,6
RTS0040540,11
RTS0040541,12
RTS0040542,12
RTS0040543,12
RTS0040544,15
RTS0040545,12
RTS0040546,14
RTS0040547,10
RTS0040548,10
RTS0040549,8
RTS0040550,12
RTS0040551,5
RTS0040552,11
RTS0040553,21
RTS0040554,8
RTS0040555,10
RTS0040556,17
RTS0040557,10
RTS0040558,15
RTS0040559,11
RTS0040560,12
RTS0040561,11
RTS0040562,14
RTS0040563,7
RTS0040564,17
RTS0040565,28
RTS0040566,26
RTS0040567,13
RTS0040568,13
RTS0040569,22
RTS0040570,10
RTS0040571,12
RTS0040572,9
RTS0040573,14
RTS0040574,14
RTS0040575,36
RTS0040576,22
RTS0040577,12
RTS0040578,11
RTS0040579,11
RTS0040580,13
RTS0040581,10
RTS0040582,31
RTS0040583,15
RTS0040584,17
RTS0040585,18
RTS0040586,18
RTS0040587,10
RTS0040588,15
RTS0040589,9
RTS0040590,17
RTS0040591,19
RTS0040592,20
RTS0040593,5
RTS0040594,15
RTS0040595,16
RTS0040596,28
RTS0040597,24
RTS0040598,6
RTS0040599,6
RTS0040600,23
RTS0040601,16
RTS0040602,21
RTS0040603,22
RTS0040604,34
RTS0040605,15
RTS0040606,16
RTS0040607,43
RTS0040608,13
RTS0040609,17
RTS0040610,18
RTS0040611,22
RTS0040612,29
RTS0040613,19
RTS0040614,12
RTS0040615,12
RTS0040616,6
RTS0040617,13
RTS0040618,17
RTS0040619,21
RTS0040620,12
RTS0040621,20
RTS0040622,17
RTS0040623,15
RTS0040624,24
RTS0040625,24
RTS0040626,15
RTS0040627,24
RTS0040628,26
RTS0040629,17
RTS0040630,13
RTS0040631,33
RTS0040632,11
RTS0040633,13
RTS0040634,16
RTS0040635,12
RTS0040636,22
RTS0040637,17
RTS0040638,10
RTS0040639,14
RTS0040640,21
RTS0040641,13
RTS0040642,435
RTS0040643,14
RTS0040644,7
RTS0040645,44
RTS0040646,17
RTS0040647,6
RTS0040648,16
RTS0040649,17
RTS0040650,7
RTS0040651,20
RTS0040652,7
RTS0040653,7
RTS0040654,16
RTS0040655,16
RTS0040656,6
RTS0040657,25
RTS0040658,18
RTS0040659,15
RTS0040660,14
RTS0040661,15
RTS0040662,12
RTS0040663,9
RTS0040664,9
RTS0040665,18
RTS0040666,19
RTS0040667,20
RTS0040668,5
RTS0040669,10
RTS0040670,11
RTS0040671,13
RTS0040672,18
RTS0040673,18
RTS0040674,13
RTS0040675,8
RTS0040676,22
RTS0040677,16
RTS0040678,20
RTS0040679,4
RTS0040680,15
RTS0040681,13
RTS0040682,12
RTS0040683,28
RTS0040684,16
RTS0040685,10
RTS0040686,22
RTS0040687,17
RTS0040688,6
RTS0040689,12
RTS0040690,10
RTS0040691,11
RTS0040692,8
RTS0040693,11
RTS0040694,13
RTS0040695,10
RTS0040696,15
RTS0040697,19
RTS0040698,5
RTS0040699,14
RTS0040700,14
RTS0040701,14
RTS0040702,10
RTS0040703,25
RTS0040704,11
RTS0040705,25
RTS0040706,10
RTS0040707,12
RTS0040708,9
RTS0040709,10
RTS0040710,18
RTS0040711,11
RTS0040712,5
RTS0040713,15
RTS0040714,12
RTS0040715,14
RTS0040716,17
RTS0040717,17
RTS0040718,13
RTS0040719,8
RTS0040720,18
RTS0040721,10
RTS0040722,8
RTS0040723,20
RTS0040724,18
RTS0040725,9
RTS0040726,22
RTS0040727,24
RTS0040728,11
RTS0040729,7
RTS0040730,16
RTS0040731,17
RTS0040732,9
RTS0040733,9
RTS0040734,19
RTS0040735,16
RTS0040736,25
RTS0040737,15
RTS0040738,16
RTS0040739,20
RTS0040740,11
RTS0040741,8
RTS0040742,10
RTS0040743,17
RTS0040744,15
RTS0040745,29
RTS0040746,15
RTS0040747,18
RTS0040748,15
RTS0040749,14
RTS0040750,19
RTS0040751,10
RTS0040752,21
RTS0040753,23
RTS0040754,12
RTS0040755,8
RTS0040756,8
RTS0040757,19
RTS0040758,15
RTS0040759,17
RTS0040760,15
RTS0040761,11
RTS0040762,17
RTS0040763,20
RTS0040764,21
RTS0040765,27
RTS0040766,12
RTS0040767,22
RTS0040768,11
RTS0040769,11
RTS0040770,14
RTS0040771,16
RTS0040772,10
RTS0040773,12
RTS0040774,30
RTS0040775,16
RTS0040776,22
RTS0040777,15
RTS0040778,12
RTS0040779,16
RTS0040780,13
RTS0040781,12
RTS0040782,42
RTS0040783,10
RTS0040784,11
RTS0040785,25
RTS0040786,10
RTS0040787,10
RTS0040788,18
RTS0040789,17
RTS0040790,15
RTS0040791,16
RTS0040792,22
RTS0040793,12
RTS0040794,6
RTS0040795,22
RTS0040796,61
RTS0040797,37
RTS0040798,15
RTS0040799,11
RTS0040800,8
RTS0040801,11
RTS0040802,29
RTS0040803,16
RTS0040804,12
RTS0040805,16
RTS0040806,13
RTS0040807,14
RTS0040808,10
RTS0040809,11
RTS0040810,6
RTS0040811,9
RTS0040812,18
RTS0040813,12
RTS0040814,15
RTS0040815,7
RTS0040816,17
RTS0040817,9
RTS0040818,30
RTS0040819,17
RTS0040820,34
RTS0040821,11
RTS0040822,36
RTS0040823,19
RTS0040824,9
RTS0040825,15
RTS0040826,20
RTS0040827,20
RTS0040828,12
RTS0040830,22
RTS0040831,9
RTS0040832,19
RTS0040833,11
RTS0040834,14
RTS0040836,12
RTS0040837,17
RTS0040838,7
RTS0040839,14
RTS0040840,18
RTS0040841,12
RTS0040842,15
RTS0040843,9
RTS0040844,14
RTS0040845,18
RTS0040846,21
RTS0040847,14
RTS0040848,14
RTS0040849,12
RTS0040850,34
RTS0040851,28
RTS0040852,11
RTS0040853,11
RTS0040854,28
RTS0040855,21
RTS0040856,19
RTS0040857,7
RTS0040858,14
RTS0040859,9
RTS0040860,9
RTS0040861,13
RTS0040862,13
RTS0040863,17
RTS0040864,14
RTS0040865,13
RTS0040866,12
RTS0040867,14
RTS0040868,12
RTS0040869,12
RTS0040870,10
RTS0040871,11
RTS0040872,14
RTS0040873,9
RTS0040874,22
RTS0040875,9
RTS0040876,12
RTS0040877,14
RTS0040878,11
RTS0040879,17
RTS0040880,26
RTS0040881,19
RTS0040882,13
RTS0040883,13
RTS0040884,13
RTS0040885,11
RTS0040886,15
RTS0040887,10
RTS0040888,14
RTS0040889,15
RTS0040890,14
RTS0040891,17
RTS0040892,23
RTS0040893,13
RTS0040894,13
RTS0040895,12
RTS0040896,18
RTS0040897,17
RTS0040898,7
RTS0040899,19
RTS0040900,23
RTS0040901,22
RTS0040902,17
RTS0040903,8
RTS0040904,14
RTS0040905,12
RTS0040906,11
RTS0040907,22
RTS0040908,14
RTS0040909,26
RTS0040910,8
RTS0040911,27
RTS0040912,5
RTS0040913,11
RTS0040914,10
RTS0040915,11
RTS0040916,21
RTS0040917,12
RTS0040918,9
RTS0040919,10
RTS0040920,7
RTS0040921,9
RTS0040922,9
RTS0040923,22
RTS0040924,15
RTS0040925,12
RTS0040926,17
RTS0040927,15
RTS0040928,11
RTS0040929,8
RTS0040930,11
RTS0040931,17
RTS0040932,18
RTS0040933,8
RTS0040934,7
RTS0040935,20
RTS0040936,10
RTS0040937,14
RTS0040938,15
RTS0040939,4
RTS0040940,8
RTS0040941,17
RTS0040942,26
RTS0040943,13
RTS0040944,35
RTS0040945,15
RTS0040946,18
RTS0040947,18
RTS0040948,21
RTS0040949,12
RTS0040950,15
RTS0040951,17
RTS0040952,9
RTS0040953,9
RTS0040954,15
RTS0040955,5
RTS0040956,20
RTS0040957,11
RTS0040958,13
RTS0040959,16
RTS0040960,13
RTS0040961,12
RTS0040962,4
RTS0040963,17
RTS0040964,19
RTS0040965,13
RTS0040966,13
RTS0040967,20
RTS0040968,30
RTS0040969,15
RTS0040970,15
RTS0040971,26
RTS0040972,13
RTS0040973,25
RTS0040974,15
RTS0040975,18
RTS0040976,20
RTS0040977,17
RTS0040978,12
RTS0040979,27
RTS0040980,15
RTS0040981,17
RTS0040982,11
RTS0040983,26
RTS0040984,9
RTS0040985,14
RTS0040986,15
RTS0040987,12
RTS0040988,17
RTS0040989,11
RTS0040990,22
RTS0040991,25
RTS0040992,16
RTS0040993,10
RTS0040994,15
RTS0040995,11
RTS0040996,12
RTS0040997,23
RTS0040998,16
RTS0040999,16
RTS0041000,13
RTS0041001,18
RTS0041002,13
RTS0041003,12
RTS0041004,10
RTS0041005,7
RTS0041006,18
RTS0041007,25
RTS0041008,18
RTS0041009,8
RTS0041010,14
RTS0041011,12
RTS0041012,9
RTS0041013,10
RTS0041014,17
RTS0041015,14
RTS0041016,10
RTS0041017,22
RTS0041018,17
RTS0041019,18
RTS0041020,15
RTS0041021,10
RTS0041022,11
RTS0041023,11
RTS0041024,15
RTS0041025,13
RTS0041026,45
RTS0041027,17
RTS0041028,33
RTS0041029,28
RTS0041030,13
RTS0041031,16
RTS0041032,16
RTS0041033,12
RTS0041034,13
RTS0041035,14
RTS0041036,11
RTS0041037,7
RTS0041038,16
RTS0041039,7
RTS0041040,18
RTS0041041,7
RTS0041042,10
RTS0041043,16
RTS0041044,13
RTS0041045,16
RTS0041046,12
RTS0041047,11
RTS0041048,14
RTS0041049,13
RTS0041050,13
RTS0041051,15
RTS0041052,14
RTS0041053,11
RTS0041054,14
RTS0041055,11
RTS0041056,12
RTS0041057,8
RTS0041058,18
RTS0041059,11
RTS0041060,16
RTS0041061,9
RTS0041062,13
RTS0041063,1
RTS0041064,15
RTS0041066,10
RTS0041067,22
RTS0041068,16
RTS0041069,10
RTS0041070,19
RTS0041071,12
RTS0041072,28
RTS0041073,6
RTS0041074,22
RTS0041075,16
RTS0041076,15
RTS0041077,18
RTS0041078,24
RTS0041079,9
RTS0041080,28
RTS0041081,20
RTS0041082,15
RTS0041083,11
RTS0041084,10
RTS0041085,14
RTS0041086,25
RTS0041087,23
RTS0041088,36
RTS0041089,17
RTS0041090,26
RTS0041091,27
RTS0041092,19
RTS0041093,17
RTS0041094,21
RTS0041095,14
RTS0041096,9
RTS0041097,24
RTS0041098,10
RTS0041099,12
RTS0041100,12
RTS0041101,16
RTS0041102,19
RTS0041103,9
RTS0041104,20
RTS0041105,10
RTS0041106,19
RTS0041107,7
RTS0041108,12
RTS0041109,19
RTS0041110,18
RTS0041111,10
RTS0041112,17
RTS0041113,22
RTS0041114,12
RTS0041115,22
RTS0041116,14
RTS0041117,14
RTS0041118,8
RTS0041119,22
RTS0041120,14
RTS0041121,14
RTS0041122,27
RTS0041123,35
RTS0041124,11
RTS0041125,10
RTS0041126,11
RTS0041127,13
RTS0041128,21
RTS0041129,13
RTS0041130,9
RTS0041131,9
RTS0041132,15
RTS0041133,9
RTS0041134,9
RTS0041135,18
RTS0041136,18
RTS0041137,11
RTS0041138,10
RTS0041139,22
RTS0041140,18
RTS0041141,12
RTS0041142,20
RTS0041143,13
RTS0041144,21
RTS0041145,14
RTS0041146,9
RTS0041147,15
RTS0041148,16
RTS0041149,20
RTS0041150,15
RTS0041151,8
RTS0041152,13
RTS0041153,18
RTS0041154,9
RTS0041155,23
RTS0041156,21
RTS0041157,16
RTS0041158,16
RTS0041159,13
RTS0041160,9
RTS0041161,14
RTS0041162,9
RTS0041163,17
RTS0041164,21
RTS0041165,10
RTS0041166,13
RTS0041167,12
RTS0041168,8
RTS0041169,16
RTS0041170,15
RTS0041171,17
RTS0041172,10
RTS0041173,17
RTS0041174,16
RTS0041175,21
RTS0041176,15
RTS0041177,24
RTS0041178,18
RTS0041179,14
RTS0041180,11
RTS0041181,26
RTS0041182,17
RTS0041183,11
RTS0041184,6
RTS0041185,12
RTS0041186,8
RTS0041187,23
RTS0041188,13
RTS0041189,29
RTS0041190,13
RTS0041191,30
RTS0041192,17
RTS0041193,10
RTS0041194,10
RTS0041195,16
RTS0041196,14
RTS0041197,18
RTS0041198,19
RTS0041199,17
RTS0041200,11
RTS0041201,9
RTS0041202,13
RTS0041203,17
RTS0041204,11
RTS0041205,10
RTS0041206,14
RTS0041207,23
RTS0041208,22
RTS0041209,17
RTS0041210,6
RTS0041211,16
RTS0041212,16
RTS0041213,18
RTS0041214,13
RTS0041215,7
RTS0041216,28
RTS0041217,20
RTS0041218,20
RTS0041219,4
RTS0041220,14
RTS0041221,16
RTS0041222,13
RTS0041223,7
RTS0041224,22
RTS0041225,18
RTS0041226,13
RTS0041227,21
RTS0041228,16
RTS0041229,12
RTS0041230,10
RTS0041231,21
RTS0041232,42
RTS0041233,31
RTS0041234,38
RTS0041235,18
RTS0041236,19
RTS0041237,8
RTS0041238,11
RTS0041239,17
RTS0041240,14
RTS0041241,25
RTS0041242,11
RTS0041243,15
RTS0041244,19
RTS0041246,13
RTS0041247,32
RTS0041248,11
RTS0041249,16
RTS0041250,28
RTS0041251,18
RTS0041252,13
RTS0041253,11
RTS0041254,8
RTS0041255,12
RTS0041256,16
RTS0041257,19
RTS0041258,11
RTS0041259,16
RTS0041260,13
RTS0041261,15
RTS0041262,16
RTS0041263,15
RTS0041265,12
RTS0041266,24
RTS0041267,8
RTS0041268,21
RTS0041269,21
RTS0041270,19
RTS0041271,20
RTS0041272,13
RTS0041273,8
RTS0041274,14
RTS0041275,9
RTS0041276,10
RTS0041277,12
RTS0041278,27
RTS0041279,13
RTS0041280,17
RTS0041281,10
RTS0041282,11
RTS0041283,12
RTS0041284,9
RTS0041285,20
RTS0041286,11
RTS0041287,7
RTS0041288,14
RTS0041289,13
RTS0041290,11
RTS0041291,14
RTS0041292,12
RTS0041293,14
RTS0041294,11
RTS0041295,9
RTS0041296,15
RTS0041297,18
RTS0041298,15
RTS0041299,8
RTS0041300,11
RTS0041301,16
RTS0041302,17
RTS0041303,14
RTS0041304,19
RTS0041305,14
RTS0041306,16
RTS0041307,11
RTS0041308,20
RTS0041309,13
RTS0041310,16
RTS0041311,13
RTS0041312,19
RTS0041313,27
RTS0041314,13
RTS0041315,24
RTS0041316,19
RTS0041317,15
RTS0041318,19
RTS0041319,12
RTS0041320,14
RTS0041321,26
RTS0041322,7
RTS0041323,21
RTS0041324,13
RTS0041325,13
RTS0041326,6
RTS0041327,21
RTS0041328,20
RTS0041329,19
RTS0041330,14
RTS0041331,8
RTS0041332,14
RTS0041333,17
RTS0041334,10
RTS0041335,18
RTS0041346,7
RTS0041347,12
RTS0041348,11
RTS0041349,13
RTS0041350,23
RTS0041351,11
RTS0041352,9
RTS0041353,14
RTS0041354,17
RTS0041355,10
RTS0041356,6
RTS0041357,14
RTS0041358,9
RTS0041359,27
RTS0041360,9
RTS0041361,23
RTS0041362,11
RTS0041363,23
RTS0041364,16
RTS0041365,16
RTS0041366,43
RTS0041367,11
RTS0041368,7
RTS0041369,15
RTS0041370,14
RTS0041371,13
RTS0041372,20
RTS0041373,12
RTS0041374,16
RTS0041375,22
RTS0041376,155
RTS0041377,17
RTS0041378,10
RTS0041379,8
RTS0041380,12
RTS0041381,30
RTS0041382,17
RTS0041383,10
RTS0041384,12
RTS0041385,24
RTS0041386,17
RTS0041387,9
RTS0041388,25
RTS0041389,16
RTS0041390,15
RTS0041391,20
RTS0041392,17
RTS0041393,14
RTS0041394,12
RTS0041395,14
RTS0041396,14
RTS0041397,19
RTS0041398,19
RTS0041399,17
RTS0041400,6
RTS0041401,11
RTS0041402,24
RTS0041403,18
RTS0041404,12
RTS0041405,13
RTS0041406,22
RTS0041407,21
RTS0041408,9
RTS0041409,16
RTS0041410,15
RTS0041411,6
RTS0041412,9
RTS0041413,13
RTS0041414,22
RTS0041415,10
RTS0041416,8
RTS0041417,12
RTS0041418,11
RTS0041419,20
RTS0041420,14
RTS0041421,8
RTS0041422,20
RTS0041423,13
RTS0041424,11
RTS0041425,14
RTS0041426,24
RTS0041427,4
RTS0041428,14
RTS0041429,19
RTS0041430,16
RTS0041431,24
RTS0041432,7
RTS0041433,22
RTS0041434,22
RTS0041435,16
RTS0041436,21
RTS0041437,21
RTS0041438,18
RTS0041439,17
RTS0041440,13
RTS0041441,12
RTS0041442,14
RTS0041443,23
RTS0041444,9
RTS0041445,13
RTS0041446,16
RTS0041447,19
RTS0041448,7
RTS0041449,13
RTS0041450,11
RTS0041451,13
RTS0041452,18
RTS0041453,30
RTS0041454,20
RTS0041455,18
RTS0041456,13
RTS0041457,15
RTS0041458,14
RTS0041459,12
RTS0041460,18
RTS0041461,15
RTS0041462,26
RTS0041463,10
RTS0041464,7
RTS0041465,22
RTS0041466,23
RTS0041467,14
RTS0041468,14
RTS0041469,11
RTS0041470,16
RTS0041471,14
RTS0041472,14
RTS0041473,12
RTS0041474,17
RTS0041475,11
RTS0041476,18
RTS0041477,14
RTS0041478,9
RTS0041479,17
RTS0041480,8
RTS0041481,9
RTS0041482,7
RTS0041483,8
RTS0041484,8
RTS0041485,8
RTS0041486,21
RTS0041487,15
RTS0041488,20
RTS0041489,16
RTS0041490,14
RTS0041491,18
RTS0041492,12
RTS0041493,12
RTS0041494,8
RTS0041495,9
RTS0041496,16
RTS0041497,12
RTS0041498,4
RTS0041499,9
RTS0041500,31
RTS0041501,4
RTS0041502,25
RTS0041503,8
RTS0041504,21
RTS0041505,10
RTS0041506,22
RTS0041507,7
RTS0041508,15
RTS0041509,15
RTS0041510,13
RTS0041511,12
RTS0041512,9
RTS0041513,21
RTS0041514,9
RTS0041515,17
RTS0041516,17
RTS0041517,16
RTS0041518,8
RTS0041519,14
RTS0041520,24
RTS0041521,10
RTS0041522,13
RTS0041523,18
RTS0041524,13
RTS0041525,18
RTS0041526,10
RTS0041527,12
RTS0041528,13
RTS0041529,16
RTS0041530,23
RTS0041531,16
RTS0041532,14
RTS0041533,9
RTS0041534,10
RTS0041535,22
RTS0041536,6
RTS0041537,4
RTS0041538,6
RTS0041540,10
RTS0041541,10
RTS0041542,10
RTS0041543,11
RTS0041544,20
RTS0041545,19
RTS0041546,16
RTS0041547,23
RTS0041548,8
RTS0041549,9
RTS0041550,11
RTS0041551,19
RTS0041552,13
RTS0041553,18
RTS0041554,8
RTS0041555,5
RTS0041556,9
RTS0041557,13
RTS0041558,19
RTS0041559,17
RTS0041560,13
RTS0041561,14
RTS0041562,15
RTS0041563,24
RTS0041564,16
RTS0041565,15
RTS0041566,14
RTS0041567,15
RTS0041568,25
RTS0041569,8
RTS0041570,12
RTS0041571,9
RTS0041572,13
RTS0041573,14
RTS0041574,10
RTS0041575,6
RTS0041576,14
RTS0041577,12
RTS0041578,16
RTS0041579,8
RTS0041580,21
RTS0041581,14
RTS0041582,27
RTS0041583,10
RTS0041584,16
RTS0041585,21
RTS0041586,4
RTS0041587,21
RTS0041588,10
RTS0041589,18
RTS0041590,9
RTS0041591,12
RTS0041592,14
RTS0041593,10
RTS0041594,11
RTS0041595,16
RTS0041596,12
RTS0041597,24
RTS0041598,24
RTS0041599,7
RTS0041600,15
RTS0041601,9
RTS0041602,10
RTS0041603,17
RTS0041604,12
RTS0041605,20
RTS0041606,15
RTS0041607,12
RTS0041608,7
RTS0041609,33
RTS0041610,8
RTS0041611,10
RTS0041612,23
RTS0041613,22
RTS0041614,17
RTS0041615,19
RTS0041616,23
RTS0041617,16
RTS0041618,11
RTS0041619,13
RTS0041620,34
RTS0041621,22
RTS0041622,11
RTS0041623,14
RTS0041624,15
RTS0041625,20
RTS0041626,7
RTS0041627,14
RTS0041628,17
RTS0041629,13
RTS0041630,11
RTS0041631,14
RTS0041632,11
RTS0041633,16
RTS0041634,23
RTS0041635,5
RTS0041636,16
RTS0041637,19
RTS0041638,13
RTS0041639,13
RTS0041640,13
RTS0041641,24
RTS0041642,13
RTS0041643,13
RTS0041644,6
RTS0041645,30
RTS0041646,17
RTS0041647,26
RTS0041648,21
RTS0041649,11
RTS0041650,12
RTS0041651,5
RTS0041652,12
RTS0041653,17
RTS0041654,15
RTS0041655,11
RTS0041656,19
RTS0041657,26
RTS0041658,21
RTS0041659,15
RTS0041660,18
RTS0041661,15
RTS0041662,16
RTS0041663,8
RTS0041664,16
RTS0041665,11
RTS0041666,14
RTS0041667,11
RTS0041668,8
RTS0041669,20
RTS0041670,27
RTS0041671,8
RTS0041672,12
RTS0041673,15
RTS0041674,15
RTS0041675,9
RTS0041676,14
RTS0041677,6
RTS0041678,14
RTS0041679,18
RTS0041680,26
RTS0041681,17
RTS0041682,32
RTS0041683,8
RTS0041684,23
RTS0041685,20
RTS0041686,15
RTS0041687,18
RTS0041688,19
RTS0041689,12
RTS0041690,6
RTS0041691,31
RTS0041692,10
RTS0041693,13
RTS0041694,15
RTS0041695,15
RTS0041696,14
RTS0041697,18
RTS0041698,12
RTS0041699,12
RTS0041700,12
RTS0041701,7
RTS0041702,8
RTS0041703,10
RTS0041704,13
RTS0041705,24
RTS0041706,6
RTS0041707,15
RTS0041708,18
RTS0041709,9
RTS0041710,11
RTS0041711,12
RTS0041712,13
RTS0041713,20
RTS0041714,10
RTS0041715,7
RTS0041716,61
RTS0041717,100
RTS0041718,16
RTS0041719,82
RTS0041720,84
RTS0041721,13
RTS0041722,8
RTS0041723,14
RTS0041724,11
RTS0041725,10
RTS0041726,17
RTS0041727,10
RTS0041728,15
RTS0041729,13
RTS0041730,19
RTS0041731,12
RTS0041732,13
RTS0041733,9
RTS0041734,5
RTS0041735,9
RTS0041736,6
RTS0041737,13
RTS0041738,21
RTS0041739,13
RTS0041740,10
RTS0041741,14
RTS0041742,11
RTS0041743,28
RTS0041744,8
RTS0041745,12
RTS0041746,49
RTS0041747,26
RTS0041748,28
RTS0041749,18
RTS0041750,17
RTS0041751,24
RTS0041752,11
RTS0041753,13
RTS0041754,14
RTS0041755,16
RTS0041756,21
RTS0041757,38
RTS0041758,12
RTS0041759,13
RTS0041760,10
RTS0041761,8
RTS0041762,15
RTS0041763,24
RTS0041764,19
RTS0041765,7
RTS0041766,11
RTS0041767,9
RTS0041768,9
RTS0041769,19
RTS0041770,29
RTS0041771,17
RTS0041772,20
RTS0041773,9
RTS0041774,13
RTS0041775,11
RTS0041776,17
RTS0041777,18
RTS0041778,12
RTS0041779,14
RTS0041780,12
RTS0041781,12
RTS0041782,18
RTS0041783,20
RTS0041784,13
RTS0041785,15
RTS0041786,16
RTS0041787,18
RTS0041788,10
RTS0041789,15
RTS0041790,16
RTS0041791,19
RTS0041793,14
RTS0041794,8
RTS0041795,32
RTS0041796,21
RTS0041797,21
RTS0041798,21
RTS0041799,10
RTS0041800,5
RTS0041801,7
RTS0041802,21
RTS0041803,12
RTS0041804,14
RTS0041805,15
RTS0041806,16
RTS0041807,16
RTS0041808,20
RTS0041809,6
RTS0041810,12
RTS0041811,19
RTS0041812,20
RTS0041813,27
RTS0041814,10
RTS0041815,6
RTS0041816,19
RTS0041817,7
RTS0041818,14
RTS0041819,24
RTS0041820,30
RTS0041821,32
RTS0041822,17
RTS0041823,14
RTS0041824,27
RTS0041825,9
RTS0041826,22
RTS0041827,29
RTS0041828,18
RTS0041829,18
RTS0041830,10
RTS0041831,13
RTS0041832,29
RTS0041833,20
RTS0041834,12
RTS0041835,4
RTS0041836,13
RTS0041837,16
RTS0041838,13
RTS0041839,18
RTS0041840,4
RTS0041841,5
RTS0041842,6
RTS0041843,17
RTS0041844,12
RTS0041845,12
RTS0041846,28
RTS0041847,10
RTS0041848,16
RTS0041849,13
RTS0041850,17
RTS0041851,9
RTS0041852,12
RTS0041853,16
RTS0041854,11
RTS0041855,19
RTS0041856,16
RTS0041857,23
RTS0041858,54
RTS0041859,6
RTS0041860,11
RTS0041861,30
RTS0041862,31
RTS0041863,8
RTS0041864,13
RTS0041865,7
RTS0041866,8
RTS0041867,21
RTS0041868,12
RTS0041869,10
RTS0041870,14
RTS0041871,10
RTS0041872,8
RTS0041873,14
RTS0041874,15
RTS0041875,13
RTS0041876,6
RTS0041877,12
RTS0041878,8
RTS0041879,15
RTS0041880,10
RTS0041881,21
RTS0041882,21
RTS0041883,16
RTS0041884,18
RTS0041885,15
RTS0041886,13
RTS0041887,20
RTS0041888,19
RTS0041889,15
RTS0041890,14
RTS0041891,11
RTS0041892,14
RTS0041893,26
RTS0041894,23
RTS0041895,14
RTS0041896,12
RTS0041897,13
RTS0041898,23
RTS0041899,10
RTS0041900,13
RTS0041901,27
RTS0041902,12
RTS0041903,21
RTS0041904,16
RTS0041905,18
RTS0041906,21
RTS0041907,14
RTS0041908,8
RTS0041909,11
RTS0041910,12
RTS0041911,6
RTS0041912,17
RTS0041913,23
RTS0041914,16
RTS0041915,13
RTS0041916,10
RTS0041917,20
RTS0041918,11
RTS0041919,18
RTS0041920,26
RTS0041922,30
RTS0041923,12
RTS0041924,13
RTS0041925,16
RTS0041926,12
RTS0041927,14
RTS0041928,22
RTS0041929,17
RTS0041930,25
RTS0041931,8
RTS0041932,13
RTS0041933,14
RTS0041934,12
RTS0041935,5
RTS0041936,12
RTS0041937,18
RTS0041938,10
RTS0041939,15
RTS0041940,18
RTS0041941,14
RTS0041942,13
RTS0041943,12
RTS0041944,25
RTS0041945,12
RTS0041946,24
RTS0041947,12
RTS0041948,12
RTS0041949,16
RTS0041950,15
RTS0041951,12
RTS0041952,15
RTS0041953,16
RTS0041954,24
RTS0041955,13
RTS0041956,12
RTS0041957,14
RTS0041958,14
RTS0041959,22
RTS0041960,14
RTS0041961,8
RTS0041962,18
RTS0041963,10
RTS0041964,18
RTS0041965,9
RTS0041966,4
RTS0041967,17
RTS0041968,10
RTS0041969,10
RTS0041971,14
RTS0041972,10
RTS0041973,12
RTS0041974,19
RTS0041975,38
RTS0041976,9
RTS0041977,23
RTS0041978,13
RTS0041979,13
RTS0041980,14
RTS0041981,12
RTS0041982,10
RTS0041983,12
RTS0041984,10
RTS0041985,15
RTS0041986,17
RTS0041987,13
RTS0041988,11
RTS0041989,12
RTS0041990,21
RTS0041991,13
RTS0041992,25
RTS0041993,16
RTS0041994,13
RTS0041995,13
RTS0041996,11
RTS0041997,26
RTS0041998,12
RTS0041999,39
RTS0042000,6
RTS0042001,7
RTS0042002,8
RTS0042003,7
RTS0042004,8
RTS0042005,10
RTS0042006,12
RTS0042007,10
RTS0042008,15
RTS0042009,9
RTS0042010,13
RTS0042011,17
RTS0042012,17
RTS0042013,10
RTS0042014,13
RTS0042015,18
RTS0042016,10
RTS0042017,11
RTS0042018,12
RTS0042019,9
RTS0042020,11
RTS0042021,17
RTS0042022,10
RTS0042023,14
RTS0042024,10
RTS0042025,13
RTS0042026,11
RTS0042027,10
RTS0042028,8
RTS0042029,11
RTS0042030,6
RTS0042031,23
RTS0042032,36
RTS0042033,9
RTS0042034,19
RTS0042035,14
RTS0042036,7
RTS0042037,18
RTS0042038,12
RTS0042039,10
RTS0042040,12
RTS0042041,20
RTS0042042,8
RTS0042043,13
RTS0042044,14
RTS0042045,13
RTS0042046,38
RTS0042047,11
RTS0042048,11
RTS0042049,12
RTS0042050,16
RTS0042051,17
RTS0042052,21
RTS0042053,12
RTS0042054,13
RTS0042055,12
RTS0042056,26
RTS0042057,7
RTS0042058,15
RTS0042059,7
RTS0042060,10
RTS0042061,14
RTS0042062,16
RTS0042063,17
RTS0042064,13
RTS0042065,15
RTS0042066,21
RTS0042067,31
RTS0042068,14
RTS0042069,14
RTS0042071,14
RTS0042072,7
RTS0042073,11
RTS0042074,12
RTS0042075,16
RTS0042076,9
RTS0042077,13
RTS0042078,13
RTS0042079,15
RTS0042080,11
RTS0042081,18
RTS0042082,24
RTS0042083,9
RTS0042084,7
RTS0042085,11
RTS0042086,13
RTS0042087,10
RTS0042088,15
RTS0042089,13
RTS0042090,23
RTS0042091,22
RTS0042092,26
RTS0042093,8
RTS0042094,15
RTS0042095,11
RTS0042096,22
RTS0042097,16
RTS0042098,11
RTS0042099,16
RTS0042100,10
RTS0042101,15
RTS0042102,14
RTS0042103,14
RTS0042104,20
RTS0042105,10
RTS0042106,17
RTS0042107,17
RTS0042108,11
RTS0042109,18
RTS0042110,12
RTS0042111,8
RTS0042112,13
RTS0042113,15
RTS0042114,8
RTS0042115,16
RTS0042116,17
RTS0042117,23
RTS0042118,11
RTS0042119,9
RTS0042120,17
RTS0042121,12
RTS0042122,9
RTS0042123,12
RTS0042124,3
RTS0042125,11
RTS0042126,15
RTS0042127,19
RTS0042128,9
RTS0042129,9
RTS0042130,12
RTS0042131,21
RTS0042132,9
RTS0042133,17
RTS0042134,14
RTS0042135,14
RTS0042136,12
RTS0042137,26
RTS0042138,7
RTS0042139,9
RTS0042140,7
RTS0042141,14
RTS0042142,9
RTS0042143,10
RTS0042144,19
RTS0042145,13
RTS0042146,21
RTS0042147,9
RTS0042148,12
RTS0042149,15
RTS0042150,17
RTS0042151,14
RTS0042152,18
RTS0042153,11
RTS0042154,19
RTS0042155,14
RTS0042156,15
RTS0042157,11
RTS0042158,15
RTS0042159,16
RTS0042160,19
RTS0042161,15
RTS0042162,9
RTS0042163,13
RTS0042164,18
RTS0042165,10
RTS0042166,9
RTS0042167,20
RTS0042168,18
RTS0042169,14
RTS0042170,18
RTS0042171,16
RTS0042172,17
RTS0042173,8
RTS0042174,8
RTS0042175,20
RTS0042176,21
RTS0042177,11
RTS0042178,30
RTS0042179,14
RTS0042180,16
RTS0042181,8
RTS0042182,13
RTS0042183,8
RTS0042184,16
RTS0042185,24
RTS0042186,18
RTS0042187,13
RTS0042188,13
RTS0042189,11
RTS0042190,16
RTS0042191,61
RTS0042192,24
RTS0042193,14
RTS0042194,24
RTS0042195,14
RTS0042196,18
RTS0042197,22
RTS0042198,11
RTS0042199,18
RTS0042200,8
RTS0042201,11
RTS0042202,10
RTS0042203,11
RTS0042204,12
RTS0042205,23
RTS0042206,6
RTS0042207,8
RTS0042208,15
RTS0042209,10
RTS0042210,5
RTS0042211,7
RTS0042212,10
RTS0042213,6
RTS0042214,12
RTS0042215,8
RTS0042216,18
RTS0042217,11
RTS0042218,12
RTS0042219,9
RTS0042220,25
RTS0042221,14
RTS0042222,11
RTS0042223,12
RTS0042224,10
RTS0042225,15
RTS0042226,17
RTS0042227,10
RTS0042228,7
RTS0042229,7
RTS0042230,21
RTS0042231,15
RTS0042232,21
RTS0042233,21
RTS0042234,11
RTS0042235,13
RTS0042236,14
RTS0042237,24
RTS0042238,17
RTS0042239,12
RTS0042240,17
RTS0042241,16
RTS0042242,11
RTS0042243,16
RTS0042244,16
RTS0042245,10
RTS0042246,18
RTS0042247,14
RTS0042248,20
RTS0042249,17
RTS0042250,17
RTS0042251,15
RTS0042252,11
RTS0042253,19
RTS0042254,11
RTS0042255,19
RTS0042256,23
RTS0042257,25
RTS0042258,9
RTS0042259,8
RTS0042260,13
RTS0042261,20
RTS0042262,11
RTS0042263,18
RTS0042264,17
RTS0042265,15
RTS0042266,12
RTS0042267,11
RTS0042268,11
RTS0042269,4
RTS0042270,11
RTS0042271,13
RTS0042272,10
RTS0042273,22
RTS0042274,7
RTS0042275,11
RTS0042276,16
RTS0042277,14
RTS0042278,12
RTS0042279,8
RTS0042280,14
RTS0042281,9
RTS0042282,14
RTS0042283,20
RTS0042284,8
RTS0042285,10
RTS0042286,14
RTS0042287,12
RTS0042288,12
RTS0042289,13
RTS0042290,15
RTS0042291,27
RTS0042292,11
RTS0042293,12
RTS0042294,13
RTS0042295,12
RTS0042296,16
RTS0042297,17
RTS0042298,8
RTS0042299,14
RTS0042300,12
RTS0042301,9
RTS0042302,10
RTS0042303,12
RTS0042304,18
RTS0042305,16
RTS0042306,13
RTS0042307,19
RTS0042308,26
RTS0042309,13
RTS0042310,17
RTS0042311,15
RTS0042312,15
RTS0042313,9
RTS0042314,14
RTS0042315,13
RTS0042316,19
RTS0042317,14
RTS0042318,11
RTS0042319,11
RTS0042320,4
RTS0042321,20
RTS0042322,10
RTS0042323,17
RTS0042324,7
RTS0042325,11
RTS0042326,18
RTS0042327,14
RTS0042328,18
RTS0042329,10
RTS0042330,21
RTS0042331,12
RTS0042332,15
RTS0042333,27
RTS0042334,9
RTS0042335,14
RTS0042336,19
RTS0042337,19
RTS0042338,12
RTS0042339,7
RTS0042340,14
RTS0042341,17
RTS0042342,14
RTS0042343,10
RTS0042344,21
RTS0042345,16
RTS0042346,13
RTS0042347,13
RTS0042348,11
RTS0042349,12
RTS0042350,13
RTS0042351,17
RTS0042352,16
RTS0042353,14
RTS0042354,18
RTS0042355,13
RTS0042356,11
RTS0042357,13
RTS0042358,13
RTS0042359,16
RTS0042360,13
RTS0042361,9
RTS0042362,12
RTS0042363,26
RTS0042364,9
RTS0042365,15
RTS0042366,8
RTS0042367,15
RTS0042368,15
RTS0042369,10
RTS0042370,13
RTS0042371,12
RTS0042372,14
RTS0042373,30
RTS0042374,20
RTS0042375,17
RTS0042376,12
RTS0042377,13
RTS0042378,5
RTS0042379,14
RTS0042380,12
RTS0042381,19
RTS0042382,21
RTS0042383,17
RTS0042384,20
RTS0042385,13
RTS0042386,16
RTS0042387,14
RTS0042388,18
RTS0042389,22
RTS0042390,11
RTS0042391,22
RTS0042392,19
RTS0042393,16
RTS0042394,9
RTS0042395,16
RTS0042396,11
RTS0042397,10
RTS0042398,12
RTS0042399,31
RTS0042400,10
RTS0042401,10
RTS0042402,20
RTS0042403,8
RTS0042404,18
RTS0042405,9
RTS0042406,9
RTS0042407,7
RTS0042408,13
RTS0042409,9
RTS0042410,17
RTS0042411,10
RTS0042412,5
RTS0042413,11
RTS0042414,14
RTS0042415,11
RTS0042416,14
RTS0042417,18
RTS0042418,37
RTS0042419,17
RTS0042420,50
RTS0042421,20
RTS0042422,17
RTS0042423,9
RTS0042424,20
RTS0042425,6
RTS0042426,19
RTS0042427,15
RTS0042428,19
RTS0042429,5
RTS0042430,9
RTS0042431,15
RTS0042432,23
RTS0042433,11
RTS0042434,13
RTS0042435,22
RTS0042436,15
RTS0042437,19
RTS0042438,21
RTS0042439,23
RTS0042440,20
RTS0042441,5
RTS0042442,10
RTS0042443,10
RTS0042444,11
RTS0042445,12
RTS0042446,15
RTS0042447,26
RTS0042448,32
RTS0042449,14
RTS0042450,10
RTS0042451,17
RTS0042452,15
RTS0042453,11
RTS0042454,20
RTS0042455,8
RTS0042456,21
RTS0042457,18
RTS0042458,18
RTS0042460,22
RTS0042461,14
RTS0042462,23
RTS0042463,13
RTS0042464,15
RTS0042465,13
RTS0042466,13
RTS0042467,13
RTS0042468,15
RTS0042469,11
RTS0042470,12
RTS0042471,23
RTS0042472,18
RTS0042473,14
RTS0042474,16
RTS0042475,31
RTS0042476,22
RTS0042477,11
RTS0042478,11
RTS0042479,12
RTS0042480,14
RTS0042481,10
RTS0042482,10
RTS0042483,16
RTS0042484,15
RTS0042485,12
RTS0042486,14
RTS0042487,10
RTS0042488,10
RTS0042489,14
RTS0042490,17
RTS0042491,10
RTS0042492,12
RTS0042493,14
RTS0042494,8
RTS0042495,9
RTS0042496,24
RTS0042497,16
RTS0042498,9
RTS0042499,18
RTS0042500,16
RTS0042501,18
RTS0042502,14
RTS0042503,11
RTS0042504,6
RTS0042505,13
RTS0042506,14
RTS0042507,13
RTS0042508,11
RTS0042509,11
RTS0042510,10
RTS0042515,11
RTS0042522,10
RTS0042526,16
RTS0042527,15
RTS0042528,8
RTS0042529,21
RTS0042530,9
RTS0042531,6
RTS0042532,10
RTS0042533,11
RTS0042534,12
RTS0042535,15
RTS0042536,11
RTS0042537,19
RTS0042538,13
RTS0042539,11
RTS0042540,10
RTS0042541,12
RTS0042542,17
RTS0042543,18
RTS0042544,11
RTS0042545,12
RTS0042546,8
RTS0042547,14
RTS0042548,15
RTS0042549,7
RTS0042550,11
RTS0042551,18
RTS0042552,10
RTS0042553,13
RTS0042554,24
RTS0042555,13
RTS0042556,19
RTS0042557,13
RTS0042558,9
RTS0042559,15
RTS0042560,6
RTS0042561,2
RTS0042562,8
RTS0042563,16
RTS0042564,14
RTS0042565,15
RTS0042566,16
RTS0042567,12
RTS0042568,14
RTS0042569,23
RTS0042570,10
RTS0042571,24
RTS0042572,46
RTS0042573,10
RTS0042574,12
RTS0042575,28
RTS0042576,5
RTS0042577,21
RTS0042578,16
RTS0042579,12
RTS0042580,10
RTS0042581,26
RTS0042582,16
RTS0042583,121
RTS0042584,15
RTS0042585,20
RTS0042586,11
RTS0042587,15
RTS0042588,10
RTS0042589,8
RTS0042590,10
RTS0042591,19
RTS0042592,14
RTS0042593,8
RTS0042594,8
RTS0042595,13
RTS0042596,16
RTS0042597,14
RTS0042598,26
RTS0042599,15
RTS0042600,14
RTS0042601,7
RTS0042602,11
RTS0042603,23
RTS0042604,42
RTS0042605,8
RTS0042606,13
RTS0042607,12
RTS0042608,14
RTS0042609,20
RTS0042610,22
RTS0042611,11
RTS0042612,17
RTS0042613,17
RTS0042614,12
RTS0042615,20
RTS0042616,14
RTS0042617,13
RTS0042618,24
RTS0042619,19
RTS0042620,13
RTS0042621,13
RTS0042622,14
RTS0042623,14
RTS0042624,14
RTS0042625,5
RTS0042626,18
RTS0042627,57
RTS0042628,10
RTS0042629,14
RTS0042630,26
RTS0042631,6
RTS0042633,12
RTS0042634,16
RTS0042635,11
RTS0042636,13
RTS0042637,9
RTS0042638,11
RTS0042639,18
RTS0042640,19
RTS0042641,8
RTS0042642,13
RTS0042643,8
RTS0042644,7
RTS0042645,6
RTS0042646,7
RTS0042647,22
RTS0042648,7
RTS0042649,7
RTS0042650,11
RTS0042651,13
RTS0042652,7
RTS0042653,13
RTS0042654,11
RTS0042655,19
RTS0042656,12
RTS0042657,8
RTS0042658,17
RTS0042659,12
RTS0042660,13
RTS0042661,14
RTS0042662,13
RTS0042663,10
RTS0042664,13
RTS0042665,16
RTS0042666,11
RTS0042667,11
RTS0042668,11
RTS0042669,10
RTS0042670,28
RTS0042671,13
RTS0042672,9
RTS0042673,10
RTS0042674,22
RTS0042675,3
RTS0042676,8
RTS0042678,9
RTS0042679,12
RTS0042680,13
RTS0042681,17
RTS0042682,17
RTS0042683,14
RTS0042684,11
RTS0042685,12
RTS0042686,24
RTS0042687,11
RTS0042688,21
RTS0042689,12
RTS0042690,11
RTS0042691,19
RTS0042692,10
RTS0042693,18
RTS0042694,1
RTS0042695,11
RTS0042696,27
RTS0042697,10
RTS0042698,9
RTS0042699,13
RTS0042700,13
RTS0042701,14
RTS0042702,16
RTS0042703,4
RTS0042704,18
RTS0042705,16
RTS0042706,9
RTS0042707,9
RTS0042708,12
RTS0042709,12
RTS0042710,5
RTS0042711,25
RTS0042712,11
RTS0042713,32
RTS0042714,10
RTS0042715,20
RTS0042716,12
RTS0042717,17
RTS0042718,12
RTS0042719,11
RTS0042720,13
RTS0042721,12
RTS0042722,10
RTS0042723,19
RTS0042724,13
RTS0042725,11
RTS0042726,16
RTS0042727,13
RTS0042728,8
RTS0042729,16
RTS0042730,10
RTS0042731,11
RTS0042732,11
RTS0042733,10
RTS0042734,11
RTS0042735,15
RTS0042736,15
RTS0042737,28
RTS0042738,8
RTS0042739,12
RTS0042740,12
RTS0042741,15
RTS0042742,14
RTS0042743,5
RTS0042744,14
RTS0042745,13
RTS0042746,13
RTS0042747,17
RTS0042748,13
RTS0042749,11
RTS0042750,8
RTS0042751,5
RTS0042752,10
RTS0042753,19
RTS0042754,18
RTS0042755,8
RTS0042756,12
RTS0042757,25
RTS0042758,7
RTS0042759,10
RTS0042760,16
RTS0042761,13
RTS0042762,12
RTS0042763,13
RTS0042764,6
RTS0042765,12
RTS0042766,24
RTS0042767,12
RTS0042768,13
RTS0042769,16
RTS0042770,11
RTS0042771,9
RTS0042772,18
RTS0042773,17
RTS0042774,36
RTS0042775,17
RTS0042776,17
RTS0042777,25
RTS0042778,15
RTS0042779,19
RTS0042780,19
RTS0042781,25
RTS0042782,8
RTS0042783,18
RTS0042784,12
RTS0042785,13
RTS0042786,16
RTS0042787,13
RTS0042788,11
RTS0042789,10
RTS0042790,14
RTS0042791,79
RTS0042792,14
RTS0042793,23
RTS0042794,129
RTS0042795,17
RTS0042796,19
RTS0042797,11
RTS0042798,10
RTS0042799,28
RTS0042800,23
RTS0042801,29
RTS0042802,23
RTS0042803,19
RTS0042804,20
RTS0042805,15
RTS0042806,12
RTS0042807,22
RTS0042808,13
RTS0042809,15
RTS0042810,14
RTS0042811,15
RTS0042812,18
RTS0042813,16
RTS0042814,17
RTS0042815,21
RTS0042816,16
RTS0042817,15
RTS0042818,12
RTS0042819,20
RTS0042820,17
RTS0042821,19
RTS0042822,15
RTS0042823,14
RTS0042824,22
RTS0042825,12
RTS0042826,28
RTS0042827,13
RTS0042828,12
RTS0042829,13
RTS0042830,18
RTS0042831,21
RTS0042832,18
RTS0042833,12
RTS0042834,12
RTS0042835,15
RTS0042836,18
RTS0042837,21
RTS0042838,23
RTS0042839,15
RTS0042840,13
RTS0042841,12
RTS0042842,13
RTS0042843,11
RTS0042844,22
RTS0042845,46
RTS0042846,12
RTS0042847,27
RTS0042848,23
RTS0042849,15
RTS0042850,13
RTS0042851,19
RTS0042852,14
RTS0042853,25
RTS0042854,20
RTS0042855,11
RTS0042856,16
RTS0042857,16
RTS0042858,21
RTS0042859,15
RTS0042860,15
RTS0042861,19
RTS0042862,8
RTS0042863,13
RTS0042864,10
RTS0042865,19
RTS0042866,15
RTS0042867,8
RTS0042868,13
RTS0042869,44
RTS0042870,14
RTS0042871,17
RTS0042872,10
RTS0042873,8
RTS0042874,11
RTS0042875,37
RTS0042876,29
RTS0042877,16
RTS0042878,13
RTS0042879,8
RTS0042880,14
RTS0042881,29
RTS0042882,13
RTS0042883,12
RTS0042884,20
RTS0042885,32
RTS0042886,21
RTS0042887,21
RTS0042888,17
RTS0042889,14
RTS0042890,15
RTS0042891,11
RTS0042892,14
RTS0042893,34
RTS0042894,9
RTS0042895,5
RTS0042896,13
RTS0042897,21
RTS0042898,6
RTS0042899,26
RTS0042900,14
RTS0042901,13
RTS0042902,8
RTS0042903,11
RTS0042904,7
RTS0042905,12
RTS0042906,16
RTS0042907,14
RTS0042908,15
RTS0042909,17
RTS0042910,20
RTS0042911,19
RTS0042912,27
RTS0042913,28
RTS0042914,11
RTS0042915,9
RTS0042916,12
RTS0042917,14
RTS0042918,13
RTS0042919,22
RTS0042920,11
RTS0042921,15
RTS0042922,26
RTS0042923,19
RTS0042924,10
RTS0042925,14
RTS0042926,17
RTS0042927,15
RTS0042928,16
RTS0042929,16
RTS0042930,23
RTS0042931,10
RTS0042932,8
RTS0042933,13
RTS0042934,18
RTS0042935,23
RTS0042936,12
RTS0042937,15
RTS0042938,27
RTS0042939,15
RTS0042940,11
RTS0042941,11
RTS0042942,9
RTS0042943,9
RTS0042944,13
RTS0042945,25
RTS0042946,19
RTS0042947,20
RTS0042948,26
RTS0042949,14
RTS0042950,10
RTS0042951,26
RTS0042952,18
RTS0042953,22
RTS0042954,13
RTS0042955,24
RTS0042956,15
RTS0042957,13
RTS0042958,12
RTS0042959,20
RTS0042960,12
RTS0042961,10
RTS0042962,18
RTS0042963,10
RTS0042964,24
RTS0042965,28
RTS0042966,17
RTS0042967,12
RTS0042968,17
RTS0042969,9
RTS0042970,10
RTS0042971,13
RTS0042972,14
RTS0042973,10
RTS0042974,13
RTS0042975,14
RTS0042976,22
RTS0042977,19
RTS0042978,10
RTS0042979,3
RTS0042980,17
RTS0042981,15
RTS0042982,12
RTS0042983,14
RTS0042984,10
RTS0042985,10
RTS0042986,31
RTS0042987,7
RTS0042988,9
RTS0042989,19
RTS0042990,12
RTS0042991,19
RTS0042992,33
RTS0042993,14
RTS0042994,17
RTS0042995,25
RTS0042996,21
RTS0042997,11
RTS0042998,6
RTS0042999,10
RTS0043000,12
RTS0043001,12
RTS0043002,15
RTS0043003,14
RTS0043004,19
RTS0043005,17
RTS0043006,16
RTS0043007,15
RTS0043008,10
RTS0043009,16
RTS0043010,11
RTS0043011,20
RTS0043012,18
RTS0043013,13
RTS0043014,24
RTS0043015,23
RTS0043016,15
RTS0043017,19
RTS0043018,15
RTS0043019,20
RTS0043020,11
RTS0043021,17
RTS0043022,22
RTS0043023,14
RTS0043024,11
RTS0043025,17
RTS0043026,19
RTS0043027,14
RTS0043028,13
RTS0043029,21
RTS0043030,29
RTS0043031,12
RTS0043032,14
RTS0043033,17
RTS0043034,6
RTS0043035,13
RTS0043036,10
RTS0043037,18
RTS0043038,16
RTS0043039,16
RTS0043040,15
RTS0043041,17
RTS0043042,17
RTS0043043,9
RTS0043044,10
RTS0043045,16
RTS0043046,14
RTS0043047,8
RTS0043048,11
RTS0043049,27
RTS0043050,13
RTS0043051,19
RTS0043052,16
RTS0043053,16
RTS0043054,9
RTS0043055,11
RTS0043056,27
RTS0043057,12
RTS0043058,41
RTS0043059,27
RTS0043060,8
RTS0043061,16
RTS0043062,13
RTS0043063,17
RTS0043064,15
RTS0043065,13
RTS0043066,12
RTS0043067,11
RTS0043068,21
RTS0043069,11
RTS0043070,18
RTS0043071,9
RTS0043072,25
RTS0043073,12
RTS0043074,17
RTS0043075,28
RTS0043076,11
RTS0043077,11
RTS0043078,15
RTS0043079,9
RTS0043080,13
RTS0043081,13
RTS0043082,13
RTS0043083,23
RTS0043084,19
RTS0043085,13
RTS0043086,12
RTS0043087,20
RTS0043088,6
RTS0043089,15
RTS0043090,15
RTS0043091,13
RTS0043092,8
RTS0043093,18
RTS0043094,26
RTS0043095,16
RTS0043096,14
RTS0043097,11
RTS0043098,17
RTS0043099,18
RTS0043100,22
RTS0043101,18
RTS0043102,14
RTS0043103,15
RTS0043104,16
RTS0043105,7
RTS0043106,14
RTS0043107,19
RTS0043108,10
RTS0043109,12
RTS0043110,17
RTS0043111,15
RTS0043112,17
RTS0043113,9
RTS0043114,14
RTS0043115,14
RTS0043116,18
RTS0043117,11
RTS0043118,8
RTS0043119,13
RTS0043120,13
RTS0043121,18
RTS0043122,19
RTS0043123,9
RTS0043124,12
RTS0043125,9
RTS0043126,16
RTS0043127,16
RTS0043128,9
RTS0043129,14
RTS0043130,16
RTS0043131,18
RTS0043132,16
RTS0043133,12
RTS0043134,11
RTS0043135,9
RTS0043136,17
RTS0043137,16
RTS0043138,18
RTS0043139,10
RTS0043140,8
RTS0043141,8
RTS0043142,20
RTS0043143,10
RTS0043144,21
RTS0043145,12
RTS0043146,13
RTS0043147,17
RTS0043148,17
RTS0043149,20
RTS0043150,8
RTS0043151,12
RTS0043152,35
RTS0043153,16
RTS0043154,14
RTS0043155,11
RTS0043156,8
RTS0043157,95
RTS0043159,14
RTS0043160,16
RTS0043161,16
RTS0043162,28
RTS0043163,17
RTS0043164,10
RTS0043165,28
RTS0043167,17
RTS0043168,28
RTS0043169,12
RTS0043170,11
RTS0043171,17
RTS0043172,17
RTS0043173,31
RTS0043174,19
RTS0043175,6
RTS0043176,18
RTS0043177,16
RTS0043178,19
RTS0043179,21
RTS0043180,21
RTS0043181,16
RTS0043182,18
RTS0043183,14
RTS0043184,7
RTS0043185,18
RTS0043186,22
RTS0043187,7
RTS0043188,15
RTS0043189,14
RTS0043190,19
RTS0043191,9
RTS0043192,8
RTS0043193,11
RTS0043194,19
RTS0043195,23
RTS0043196,43
RTS0043197,32
RTS0043198,11
RTS0043199,26
RTS0043200,20
RTS0043201,15
RTS0043202,19
RTS0043203,13
RTS0043204,22
RTS0043205,21
RTS0043206,25
RTS0043207,7
RTS0043208,20
RTS0043209,13
RTS0043210,8
RTS0043211,17
RTS0043212,12
RTS0043213,14
RTS0043214,11
RTS0043215,14
RTS0043216,16
RTS0043217,19
RTS0043218,9
RTS0043219,13
RTS0043220,26
RTS0043221,13
RTS0043222,9
RTS0043223,12
RTS0043224,9
RTS0043225,15
RTS0043226,15
RTS0043227,22
RTS0043228,15
RTS0043229,16
RTS0043230,33
RTS0043231,17
RTS0043232,14
RTS0043233,17
RTS0043234,14
RTS0043235,27
RTS0043236,13
RTS0043237,14
RTS0043238,17
RTS0043239,19
RTS0043240,20
RTS0043241,13
RTS0043242,26
RTS0043243,15
RTS0043244,9
RTS0043245,12
RTS0043246,14
RTS0043247,14
RTS0043248,15
RTS0043249,27
RTS0043250,15
RTS0043251,18
RTS0043252,15
RTS0043253,22
RTS0043254,22
RTS0043255,19
RTS0043256,12
RTS0043257,15
RTS0043258,9
RTS0043259,11
RTS0043260,10
RTS0043261,17
RTS0043262,14
RTS0043263,13
RTS0043264,14
RTS0043265,15
RTS0043266,18
RTS0043267,19
RTS0043268,13
RTS0043269,24
RTS0043270,14
RTS0043271,10
RTS0043272,12
RTS0043273,6
RTS0043274,10
RTS0043275,15
RTS0043276,10
RTS0043277,13
RTS0043278,9
RTS0043279,16
RTS0043280,16
RTS0043281,12
RTS0043282,13
RTS0043283,19
RTS0043284,29
RTS0043285,14
RTS0043286,11
RTS0043287,15
RTS0043288,16
RTS0043289,20
RTS0043290,11
RTS0043291,30
RTS0043292,9
RTS0043293,19
RTS0043294,14
RTS0043295,11
RTS0043296,20
RTS0043297,15
RTS0043299,19
RTS0043300,20
RTS0043301,14
RTS0043302,15
RTS0043303,13
RTS0043304,9
RTS0043305,20
RTS0043306,18
RTS0043307,23
RTS0043308,7
RTS0043309,6
RTS0043310,32
RTS0043311,12
RTS0043312,12
RTS0043313,8
RTS0043314,22
RTS0043315,9
RTS0043316,15
RTS0043317,18
RTS0043318,10
RTS0043319,14
RTS0043320,24
RTS0043321,15
RTS0043322,15
RTS0043323,17
RTS0043324,17
RTS0043325,14
RTS0043326,6
RTS0043327,18
RTS0043328,8
RTS0043329,10
RTS0043330,20
RTS0043331,23
RTS0043332,12
RTS0043333,21
RTS0043334,6
RTS0043335,17
RTS0043336,15
RTS0043337,15
RTS0043338,22
RTS0043339,13
RTS0043340,14
RTS0043341,14
RTS0043342,21
RTS0043343,14
RTS0043344,16
RTS0043345,11
RTS0043346,22
RTS0043347,20
RTS0043348,20
RTS0043349,22
RTS0043350,17
RTS0043351,24
RTS0043352,15
RTS0043353,19
RTS0043354,12
RTS0043355,29
RTS0043356,17
RTS0043357,12
RTS0043358,23
RTS0043359,12
RTS0043360,12
RTS0043361,24
RTS0043362,20
RTS0043363,16
RTS0043364,15
RTS0043365,22
RTS0043366,21
RTS0043367,10
RTS0043368,22
RTS0043369,19
RTS0043370,16
RTS0043371,18
RTS0043372,13
RTS0043373,13
RTS0043374,15
RTS0043375,16
RTS0043376,24
RTS0043377,26
RTS0043378,21
RTS0043379,11
RTS0043380,28
RTS0043381,9
RTS0043382,11
RTS0043383,8
RTS0043384,16
RTS0043385,9
RTS0043386,16
RTS0043387,20
RTS0043388,8
RTS0043389,21
RTS0043390,20
RTS0043391,14
RTS0043392,15
RTS0043393,30
RTS0043394,17
RTS0043395,15
RTS0043396,19
RTS0043397,14
RTS0043398,18
RTS0043399,16
RTS0043400,15
RTS0043401,16
RTS0043402,23
RTS0043403,23
RTS0043404,25
RTS0043405,8
RTS0043406,13
RTS0043407,17
RTS0043408,21
RTS0043409,16
RTS0043410,12
RTS0043411,22
RTS0043412,16
RTS0043413,14
RTS0043414,12
RTS0043415,12
RTS0043416,11
RTS0043417,12
RTS0043418,12
RTS0043419,19
RTS0043420,12
RTS0043421,21
RTS0043422,12
RTS0043423,16
RTS0043424,26
RTS0043425,14
RTS0043426,11
RTS0043427,11
RTS0043428,11
RTS0043429,23
RTS0043430,11
RTS0043431,12
RTS0043432,19
RTS0043433,18
RTS0043434,9
RTS0043435,14
RTS0043436,4
RTS0043437,11
RTS0043438,10
RTS0043439,36
RTS0043440,22
RTS0043441,17
RTS0043442,9
RTS0043443,14
RTS0043444,10
RTS0043445,20
RTS0043446,16
RTS0043447,10
RTS0043448,13
RTS0043449,17
RTS0043450,19
RTS0043451,8
RTS0043452,11
RTS0043453,13
RTS0043454,15
RTS0043455,14
RTS0043456,28
RTS0043457,10
RTS0043458,30
RTS0043459,14
RTS0043460,20
RTS0043461,16
RTS0043462,13
RTS0043463,15
RTS0043464,15
RTS0043465,22
RTS0043466,20
RTS0043467,17
RTS0043468,18
RTS0043469,17
RTS0043470,13
RTS0043471,23
RTS0043472,21
RTS0043473,12
RTS0043474,13
RTS0043475,18
RTS0043476,12
RTS0043477,16
RTS0043478,24
RTS0043479,21
RTS0043480,15
RTS0043481,29
RTS0043482,26
RTS0043483,17
RTS0043484,18
RTS0043485,18
RTS0043486,12
RTS0043487,26
RTS0043488,11
RTS0043489,13
RTS0043490,20
RTS0043491,22
RTS0043492,10
RTS0043493,14
RTS0043494,18
RTS0043495,28
RTS0043496,13
RTS0043497,11
RTS0043498,12
RTS0043499,9
RTS0043500,10
RTS0043501,18
RTS0043502,14
RTS0043503,10
RTS0043504,12
RTS0043505,18
RTS0043506,19
RTS0043507,13
RTS0043508,11
RTS0043509,13
RTS0043510,21
RTS0043511,17
RTS0043512,20
RTS0043513,12
RTS0043514,14
RTS0043515,21
RTS0043516,18
RTS0043517,13
RTS0043518,17
RTS0043519,14
RTS0043520,19
RTS0043521,21
RTS0043522,10
RTS0043523,29
RTS0043524,9
RTS0043525,7
RTS0043526,22
RTS0043527,10
RTS0043528,12
RTS0043529,13
RTS0043530,17
RTS0043531,20
RTS0043532,10
RTS0043533,19
RTS0043534,24
RTS0043535,12
RTS0043536,13
RTS0043537,16
RTS0043538,19
RTS0043539,24
RTS0043540,12
RTS0043541,25
RTS0043542,17
RTS0043543,12
RTS0043544,15
RTS0043545,16
RTS0043546,18
RTS0043547,10
RTS0043548,23
RTS0043549,18
RTS0043550,17
RTS0043551,17
RTS0043552,20
RTS0043553,15
RTS0043554,7
RTS0043555,13
RTS0043556,16
RTS0043557,19
RTS0043558,11
RTS0043559,18
RTS0043560,17
RTS0043561,19
RTS0043562,14
RTS0043563,3
RTS0043564,8
RTS0043565,11
RTS0043566,10
RTS0043567,5
RTS0043568,11
RTS0043569,23
RTS0043570,14
RTS0043571,19
RTS0043572,8
RTS0043573,7
RTS0043574,11
RTS0043575,9
RTS0043576,14
RTS0043577,13
RTS0043578,14
RTS0043579,11
RTS0043580,10
RTS0043581,12
RTS0043582,14
RTS0043583,14
RTS0043584,24
RTS0043585,10
RTS0043586,8
RTS0043587,22
RTS0043588,14
RTS0043589,13
RTS0043590,23
RTS0043591,12
RTS0043592,11
RTS0043593,13
RTS0043594,11
RTS0043595,14
RTS0043596,16
RTS0043597,15
RTS0043598,12
RTS0043599,9
RTS0043600,17
RTS0043601,10
RTS0043602,8
RTS0043603,13
RTS0043604,18
RTS0043605,11
RTS0043606,10
RTS0043607,14
RTS0043608,12
RTS0043609,13
RTS0043610,8
RTS0043611,13
RTS0043612,31
RTS0043613,14
RTS0043614,15
RTS0043615,11
RTS0043616,17
RTS0043617,14
RTS0043618,12
RTS0043619,10
RTS0043620,7
RTS0043621,10
RTS0043622,14
RTS0043623,15
RTS0043624,9
RTS0043625,9
RTS0043626,14
RTS0043627,25
RTS0043628,28
RTS0043629,19
RTS0043630,10
RTS0043631,10
RTS0043632,16
RTS0043633,23
RTS0043634,13
RTS0043635,8
RTS0043636,9
RTS0043637,22
RTS0043638,17
RTS0043639,10
RTS0043640,27
RTS0043641,121
RTS0043642,16
RTS0043643,18
RTS0043644,99
RTS0043645,16
RTS0043646,15
RTS0043647,16
RTS0043648,16
RTS0043649,11
RTS0043650,25
RTS0043651,9
RTS0043652,16
RTS0043653,14
RTS0043654,17
RTS0043655,13
RTS0043656,10
RTS0043657,12
RTS0043658,53
RTS0043659,16
RTS0043660,19
RTS0043661,16
RTS0043663,14
RTS0043664,17
RTS0043665,14
RTS0043666,19
RTS0043667,20
RTS0043668,10
RTS0043669,10
RTS0043670,11
RTS0043671,20
RTS0043672,15
RTS0043673,9
RTS0043674,19
RTS0043675,8
RTS0043676,10
RTS0043677,16
RTS0043678,6
RTS0043679,17
RTS0043680,10
RTS0043681,18
RTS0043682,9
RTS0043683,16
RTS0043684,15
RTS0043685,16
RTS0043686,17
RTS0043687,15
RTS0043688,20
RTS0043689,9
RTS0043690,11
RTS0043691,22
RTS0043692,8
RTS0043693,30
RTS0043694,14
RTS0043695,19
RTS0043696,8
RTS0043697,13
RTS0043698,21
RTS0043699,13
RTS0043700,19
RTS0043701,12
RTS0043702,19
RTS0043703,10
RTS0043704,10
RTS0043705,10
RTS0043706,28
RTS0043707,21
RTS0043708,8
RTS0043709,19
RTS0043710,12
RTS0043711,13
RTS0043712,5
RTS0043713,6
RTS0043714,8
RTS0043715,8
RTS0043716,16
RTS0043717,15
RTS0043718,8
RTS0043719,18
RTS0043720,10
RTS0043721,16
RTS0043722,14
RTS0043723,6
RTS0043724,13
RTS0043725,23
RTS0043726,18
RTS0043727,10
RTS0043728,17
RTS0043729,6
RTS0043730,15
RTS0043731,12
RTS0043732,23
RTS0043733,14
RTS0043734,9
RTS0043735,10
RTS0043736,16
RTS0043737,17
RTS0043738,18
RTS0043739,13
RTS0043740,13
RTS0043741,11
RTS0043742,10
RTS0043743,7
RTS0043744,8
RTS0043745,20
RTS0043746,12
RTS0043747,10
RTS0043748,11
RTS0043749,10
RTS0043750,12
RTS0043751,20
RTS0043752,12
RTS0043753,8
RTS0043754,5
RTS0043755,20
RTS0043756,13
RTS0043757,14
RTS0043758,16
RTS0043759,12
RTS0043760,13
RTS0043761,24
RTS0043762,13
RTS0043763,3
RTS0043764,18
RTS0043765,15
RTS0043766,9
RTS0043767,7
RTS0043768,19
RTS0043769,17
RTS0043770,11
RTS0043771,13
RTS0043772,21
RTS0043773,23
RTS0043774,8
RTS0043775,12
RTS0043776,10
RTS0043777,13
RTS0043778,24
RTS0043779,13
RTS0043780,25
RTS0043781,19
RTS0043782,12
RTS0043783,14
RTS0043784,14
RTS0043785,11
RTS0043786,26
RTS0043787,18
RTS0043788,14
RTS0043789,21
RTS0043790,10
RTS0043791,15
RTS0043792,40
RTS0043793,15
RTS0043794,24
RTS0043795,13
RTS0043796,7
RTS0043797,9
RTS0043798,3
RTS0043799,11
RTS0043800,14
RTS0043801,26
RTS0043802,13
RTS0043803,18
RTS0043804,16
RTS0043805,7
RTS0043806,8
RTS0043807,10
RTS0043808,26
RTS0043809,16
RTS0043810,20
RTS0043811,13
RTS0043812,19
RTS0043813,19
RTS0043814,26
RTS0043815,7
RTS0043816,31
RTS0043817,32
RTS0043818,17
RTS0043819,7
RTS0043820,110
RTS0043821,31
RTS0043822,18
RTS0043823,15
RTS0043824,11
RTS0043825,9
RTS0043826,10
RTS0043827,11
RTS0043828,12
RTS0043829,21
RTS0043830,12
RTS0043831,16
RTS0043832,11
RTS0043833,43
RTS0043834,19
RTS0043835,26
RTS0043836,26
RTS0043837,18
RTS0043838,11
RTS0043839,17
RTS0043840,12
RTS0043841,12
RTS0043842,7
RTS0043843,14
RTS0043844,12
RTS0043845,22
RTS0043846,9
RTS0043847,11
RTS0043848,18
RTS0043849,12
RTS0043850,31
RTS0043851,28
RTS0043852,14
RTS0043853,42
RTS0043854,14
RTS0043856,17
RTS0043857,11
RTS0043858,10
RTS0043859,11
RTS0043860,22
RTS0043861,19
RTS0043862,49
RTS0043863,15
RTS0043864,22
RTS0043865,10
RTS0043866,10
RTS0043867,19
RTS0043868,15
RTS0043869,17
RTS0043870,12
RTS0043871,9
RTS0043872,16
RTS0043873,15
RTS0043874,9
RTS0043875,11
RTS0043876,21
RTS0043877,18
RTS0043878,24
RTS0043879,30
RTS0043880,12
RTS0043881,19
RTS0043882,11
RTS0043883,22
RTS0043884,21
RTS0043885,11
RTS0043886,10
RTS0043887,20
RTS0043888,15
RTS0043889,14
RTS0043890,14
RTS0043891,21
RTS0043892,16
RTS0043893,17
RTS0043894,22
RTS0043895,13
RTS0043896,8
RTS0043897,24
RTS0043898,18
RTS0043899,19
RTS0043900,17
RTS0043901,18
RTS0043902,17
RTS0043903,12
RTS0043904,15
RTS0043905,22
RTS0043906,10
RTS0043907,23
RTS0043908,10
RTS0043909,21
RTS0043910,14
RTS0043911,14
RTS0043912,33
RTS0043913,14
RTS0043914,13
RTS0043915,13
RTS0043916,11
RTS0043917,18
RTS0043918,9
RTS0043919,8
RTS0043920,31
RTS0043921,20
RTS0043922,12
RTS0043923,17
RTS0043924,17
RTS0043925,16
RTS0043926,23
RTS0043927,14
RTS0043928,15
RTS0043929,14
RTS0043930,15
RTS0043931,12
RTS0043932,12
RTS0043933,6
RTS0043934,11
RTS0043935,11
RTS0043936,8
RTS0043937,16
RTS0043938,10
RTS0043939,14
RTS0043940,23
RTS0043941,7
RTS0043942,11
RTS0043943,15
RTS0043944,14
RTS0043945,20
RTS0043946,8
RTS0043947,17
RTS0043948,18
RTS0043949,10
RTS0043950,13
RTS0043951,13
RTS0043952,24
RTS0043953,34
RTS0043954,12
RTS0043955,19
RTS0043956,14
RTS0043957,9
RTS0043958,17
RTS0043959,12
RTS0043960,16
RTS0043961,10
RTS0043962,13
RTS0043963,7
RTS0043964,23
RTS0043965,14
RTS0043966,8
RTS0043967,16
RTS0043968,16
RTS0043969,33
RTS0043970,48
RTS0043971,25
RTS0043972,31
RTS0043973,34
RTS0043974,36
RTS0043975,21
RTS0043976,15
RTS0043977,13
RTS0043978,11
RTS0043979,20
RTS0043980,5
RTS0043981,11
RTS0043982,15
RTS0043983,14
RTS0043984,11
RTS0043985,14
RTS0043986,9
RTS0043987,35
RTS0043988,21
RTS0043989,14
RTS0043990,5
RTS0043991,15
RTS0043992,14
RTS0043993,16
RTS0043994,11
RTS0043996,18
RTS0043997,8
RTS0043998,8
RTS0043999,13
RTS0044000,15
RTS0044001,11
RTS0044002,12
RTS0044003,9
RTS0044004,18
RTS0044005,13
RTS0044006,13
RTS0044007,19
RTS0044008,14
RTS0044009,9
RTS0044010,25
RTS0044011,15
RTS0044012,12
RTS0044013,11
RTS0044014,9
RTS0044015,10
RTS0044016,34
RTS0044017,12
RTS0044018,14
RTS0044019,24
RTS0044020,25
RTS0044021,11
RTS0044022,27
RTS0044023,13
RTS0044024,10
RTS0044025,15
RTS0044026,12
RTS0044027,17
RTS0044028,12
RTS0044029,16
RTS0044030,7
RTS0044031,10
RTS0044032,8
RTS0044033,12
RTS0044034,9
RTS0044035,4
RTS0044036,8
RTS0044037,15
RTS0044038,11
RTS0044039,17
RTS0044040,12
RTS0044041,6
RTS0044042,14
RTS0044043,16
RTS0044044,22
RTS0044045,8
RTS0044046,15
RTS0044047,7
RTS0044048,10
RTS0044049,20
RTS0044050,14
RTS0044051,15
RTS0044052,20
RTS0044053,17
RTS0044054,14
RTS0044055,15
RTS0044056,24
RTS0044057,11
RTS0044058,15
RTS0044059,31
RTS0044060,14
RTS0044061,14
RTS0044062,9
RTS0044063,8
RTS0044064,17
RTS0044065,20
RTS0044067,17
RTS0044068,34
RTS0044069,11
RTS0044070,9
RTS0044071,21
RTS0044072,21
RTS0044073,17
RTS0044074,21
RTS0044075,8
RTS0044076,9
RTS0044077,24
RTS0044078,19
RTS0044079,9
RTS0044080,15
RTS0044081,18
RTS0044082,11
RTS0044083,32
RTS0044084,9
RTS0044085,15
RTS0044086,9
RTS0044087,16
RTS0044088,18
RTS0044089,21
RTS0044090,11
RTS0044091,15
RTS0044092,15
RTS0044093,13
RTS0044094,12
RTS0044095,9
RTS0044096,15
RTS0044097,12
RTS0044098,10
RTS0044099,16
RTS0044100,14
RTS0044101,7
RTS0044102,13
RTS0044103,22
RTS0044104,10
RTS0044105,17
RTS0044106,12
RTS0044107,17
RTS0044108,9
RTS0044109,23
RTS0044110,14
RTS0044111,21
RTS0044112,18
RTS0044113,15
RTS0044114,16
RTS0044115,21
RTS0044116,18
RTS0044117,27
RTS0044118,12
RTS0044119,20
RTS0044120,9
RTS0044121,12
RTS0044122,27
RTS0044123,15
RTS0044124,23
RTS0044125,21
RTS0044126,26
RTS0044127,27
RTS0044128,16
RTS0044129,18
RTS0044130,16
RTS0044131,21
RTS0044132,17
RTS0044133,13
RTS0044134,21
RTS0044135,16
RTS0044136,13
RTS0044137,9
RTS0044138,15
RTS0044139,21
RTS0044140,20
RTS0044141,29
RTS0044142,15
RTS0044143,23
RTS0044144,23
RTS0044145,18
RTS0044146,14
RTS0044147,9
RTS0044148,9
RTS0044149,24
RTS0044150,18
RTS0044151,15
RTS0044152,22
RTS0044153,17
RTS0044154,11
RTS0044155,36
RTS0044156,17
RTS0044157,52
RTS0044158,25
RTS0044159,12
RTS0044160,49
RTS0044161,13
RTS0044162,11
RTS0044163,18
RTS0044164,18
RTS0044165,18
RTS0044166,14
RTS0044167,11
RTS0044168,16
RTS0044169,13
RTS0044170,12
RTS0044171,10
RTS0044172,19
RTS0044173,11
RTS0044174,10
RTS0044175,9
RTS0044176,15
RTS0044177,12
RTS0044178,12
RTS0044180,11
RTS0044181,14
RTS0044182,18
RTS0044183,9
RTS0044184,17
RTS0044185,10
RTS0044186,35
RTS0044187,13
RTS0044188,20
RTS0044189,17
RTS0044190,8
RTS0044191,19
RTS0044192,20
RTS0044193,16
RTS0044194,15
RTS0044195,19
RTS0044196,20
RTS0044197,22
RTS0044198,33
RTS0044199,13
RTS0044200,12
RTS0044206,25
RTS0044207,27
RTS0044208,7
RTS0044209,12
RTS0044210,9
RTS0044211,16
RTS0044212,17
RTS0044213,13
RTS0044214,16
RTS0044215,22
RTS0044216,15
RTS0044217,29
RTS0044218,19
RTS0044219,28
RTS0044220,10
RTS0044221,11
RTS0044222,10
RTS0044223,16
RTS0044224,15
RTS0044225,9
RTS0044226,18
RTS0044227,11
RTS0044228,11
RTS0044229,16
RTS0044230,24
RTS0044231,11
RTS0044232,13
RTS0044233,19
RTS0044234,12
RTS0044235,15
RTS0044236,13
RTS0044237,16
RTS0044238,22
RTS0044239,21
RTS0044240,17
RTS0044241,8
RTS0044242,17
RTS0044243,10
RTS0044244,14
RTS0044245,13
RTS0044246,11
RTS0044247,22
RTS0044248,35
RTS0044249,9
RTS0044250,20
RTS0044251,22
RTS0044252,22
RTS0044253,23
RTS0044254,6
RTS0044255,17
RTS0044256,19
RTS0044257,37
RTS0044258,10
RTS0044259,11
RTS0044260,16
RTS0044261,26
RTS0044262,19
RTS0044263,12
RTS0044264,17
RTS0044265,9
RTS0044266,24
RTS0044267,18
RTS0044268,22
RTS0044269,10
RTS0044270,33
RTS0044271,11
RTS0044272,18
RTS0044273,4
RTS0044274,25
RTS0044275,20
RTS0044276,15
RTS0044277,14
RTS0044278,6
RTS0044279,23
RTS0044280,11
RTS0044281,20
RTS0044282,25
RTS0044283,17
RTS0044284,5
RTS0044285,16
RTS0044286,11
RTS0044287,15
RTS0044288,9
RTS0044289,8
RTS0044290,14
RTS0044291,7
RTS0044292,14
RTS0044293,12
RTS0044294,5
RTS0044295,19
RTS0044296,19
RTS0044297,7
RTS0044298,10
RTS0044299,19
RTS0044300,12
RTS0044301,17
RTS0044302,18
RTS0044303,15
RTS0044304,17
RTS0044305,12
RTS0044306,14
RTS0044307,17
RTS0044308,37
RTS0044309,36
RTS0044310,11
RTS0044311,19
RTS0044312,19
RTS0044313,24
RTS0044314,14
RTS0044315,19
RTS0044316,21
RTS0044317,19
RTS0044318,8
RTS0044319,10
RTS0044320,8
RTS0044321,11
RTS0044322,10
RTS0044323,18
RTS0044324,13
RTS0044325,18
RTS0044326,15
RTS0044327,12
RTS0044328,9
RTS0044329,10
RTS0044330,17
RTS0044331,10
RTS0044332,13
RTS0044333,30
RTS0044334,10
RTS0044335,21
RTS0044336,18
RTS0044337,12
RTS0044338,11
RTS0044339,13
RTS0044340,11
RTS0044341,17
RTS0044342,16
RTS0044343,17
RTS0044344,7
RTS0044345,10
RTS0044346,16
RTS0044347,11
RTS0044348,19
RTS0044349,25
RTS0044350,24
RTS0044351,15
RTS0044352,13
RTS0044353,19
RTS0044354,24
RTS0044355,16
RTS0044356,21
RTS0044357,25
RTS0044358,9
RTS0044359,19
RTS0044360,13
RTS0044361,17
RTS0044362,14
RTS0044363,14
RTS0044364,17
RTS0044365,13
RTS0044366,15
RTS0044367,15
RTS0044368,23
RTS0044369,60
RTS0044370,49
RTS0044371,7
RTS0044372,19
RTS0044373,19
RTS0044374,9
RTS0044375,21
RTS0044376,12
RTS0044377,22
RTS0044378,21
RTS0044379,20
RTS0044380,10
RTS0044381,23
RTS0044382,10
RTS0044383,23
RTS0044384,9
RTS0044385,20
RTS0044386,19
RTS0044387,20
RTS0044388,15
RTS0044389,6
RTS0044390,23
RTS0044391,18
RTS0044392,45
RTS0044393,76
RTS0044394,19
RTS0044395,12
RTS0044396,9
RTS0044397,22
RTS0044399,12
RTS0044400,14
RTS0044401,12
RTS0044402,17
RTS0044403,16
RTS0044404,31
RTS0044405,11
RTS0044406,15
RTS0044407,16
RTS0044408,21
RTS0044409,15
RTS0044410,10
RTS0044411,13
RTS0044412,27
RTS0044413,11
RTS0044414,10
RTS0044415,16
RTS0044416,25
RTS0044417,21
RTS0044418,14
RTS0044419,12
RTS0044420,85
RTS0044421,13
RTS0044422,10
RTS0044423,11
RTS0044424,18
RTS0044425,14
RTS0044426,8
RTS0044427,21
RTS0044428,9
RTS0044429,25
RTS0044430,14
RTS0044431,11
RTS0044432,18
RTS0044433,19
RTS0044434,20
RTS0044435,16
RTS0044436,16
RTS0044437,12
RTS0044438,23
RTS0044439,17
RTS0044440,27
RTS0044441,15
RTS0044442,11
RTS0044443,11
RTS0044444,7
RTS0044445,17
RTS0044446,19
RTS0044447,18
RTS0044448,12
RTS0044449,22
RTS0044450,21
RTS0044451,14
RTS0044452,24
RTS0044453,14
RTS0044454,19
RTS0044455,18
RTS0044456,16
RTS0044457,36
RTS0044458,16
RTS0044459,15
RTS0044460,14
RTS0044461,15
RTS0044462,11
RTS0044463,15
RTS0044464,15
RTS0044465,18
RTS0044466,29
RTS0044467,19
RTS0044468,18
RTS0044469,16
RTS0044470,29
RTS0044471,10
RTS0044472,17
RTS0044473,9
RTS0044474,17
RTS0044475,30
RTS0044476,13
RTS0044477,14
RTS0044478,9
RTS0044479,17
RTS0044480,13
RTS0044481,23
RTS0044482,9
RTS0044483,15
RTS0044484,8
RTS0044485,29
RTS0044486,23
RTS0044487,9
RTS0044488,15
RTS0044489,11
RTS0044490,15
RTS0044491,15
RTS0044492,23
RTS0044493,13
RTS0044494,33
RTS0044495,25
RTS0044496,16
RTS0044497,11
RTS0044498,20
RTS0044499,21
RTS0044500,28
RTS0044501,21
RTS0044502,33
RTS0044503,16
RTS0044504,31
RTS0044505,23
RTS0044506,17
RTS0044507,10
RTS0044508,20
RTS0044509,19
RTS0044510,19
RTS0044511,8
RTS0044512,10
RTS0044513,16
RTS0044514,12
RTS0044515,27
RTS0044516,18
RTS0044517,24
RTS0044518,21
RTS0044519,11
RTS0044520,17
RTS0044521,21
RTS0044522,19
RTS0044523,9
RTS0044524,12
RTS0044525,19
RTS0044526,10
RTS0044527,20
RTS0044528,16
RTS0044529,26
RTS0044530,9
RTS0044531,22
RTS0044532,13
RTS0044533,16
RTS0044534,14
RTS0044535,15
RTS0044536,23
RTS0044537,15
RTS0044538,16
RTS0044539,19
RTS0044540,9
RTS0044541,19
RTS0044542,14
RTS0044543,15
RTS0044544,21
RTS0044545,16
RTS0044546,26
RTS0044547,17
RTS0044548,18
RTS0044549,34
RTS0044550,12
RTS0044551,11
RTS0044552,25
RTS0044553,23
RTS0044554,19
RTS0044555,28
RTS0044556,8
RTS0044557,18
RTS0044558,9
RTS0044559,17
RTS0044560,14
RTS0044561,16
RTS0044562,15
RTS0044563,12
RTS0044564,145
RTS0044565,24
RTS0044566,20
RTS0044567,10
RTS0044568,26
RTS0044569,13
RTS0044570,16
RTS0044571,16
RTS0044572,7
RTS0044573,7
RTS0044574,29
RTS0044575,17
RTS0044576,10
RTS0044577,13
RTS0044578,23
RTS0044579,12
RTS0044580,16
RTS0044581,17
RTS0044582,14
RTS0044583,8
RTS0044584,21
RTS0044585,10
RTS0044586,19
RTS0044587,11
RTS0044588,8
RTS0044589,19
RTS0044590,12
RTS0044591,17
RTS0044592,14
RTS0044593,10
RTS0044594,22
RTS0044595,11
RTS0044596,35
RTS0044597,17
RTS0044598,16
RTS0044599,24
RTS0044600,19
RTS0044601,12
RTS0044602,11
RTS0044603,12
RTS0044604,13
RTS0044605,17
RTS0044606,16
RTS0044607,28
RTS0044608,4
RTS0044609,15
RTS0044610,9
RTS0044611,26
RTS0044612,11
RTS0044613,22
RTS0044614,9
RTS0044615,8
RTS0044616,9
RTS0044617,25
RTS0044618,17
RTS0044619,9
RTS0044620,23
RTS0044621,18
RTS0044622,29
RTS0044623,23
RTS0044624,14
RTS0044625,21
RTS0044626,18
RTS0044627,7
RTS0044628,12
RTS0044629,18
RTS0044630,11
RTS0044631,99
RTS0044632,37
RTS0044633,116
RTS0044634,14
RTS0044635,16
RTS0044636,20
RTS0044637,15
RTS0044638,11
RTS0044639,14
RTS0044640,17
RTS0044641,14
RTS0044642,17
RTS0044643,20
RTS0044644,31
RTS0044645,17
RTS0044646,13
RTS0044647,13
RTS0044648,20
RTS0044649,14
RTS0044650,9
RTS0044651,7
RTS0044652,23
RTS0044653,28
RTS0044654,16
RTS0044655,42
RTS0044656,18
RTS0044657,14
RTS0044658,14
RTS0044659,9
RTS0044660,16
RTS0044661,24
RTS0044662,11
RTS0044663,18
RTS0044664,53
RTS0044665,16
RTS0044666,11
RTS0044667,15
RTS0044668,15
RTS0044669,20
RTS0044670,19
RTS0044671,13
RTS0044672,17
RTS0044673,18
RTS0044674,10
RTS0044675,16
RTS0044676,19
RTS0044677,10
RTS0044678,14
RTS0044679,12
RTS0044680,15
RTS0044681,10
RTS0044682,11
RTS0044683,10
RTS0044684,18
RTS0044685,9
RTS0044686,14
RTS0044687,30
RTS0044688,22
RTS0044689,35
RTS0044690,18
RTS0044691,30
RTS0044692,16
RTS0044693,25
RTS0044694,16
RTS0044695,14
RTS0044696,14
RTS0044697,12
RTS0044698,11
RTS0044699,12
RTS0044700,21
RTS0044701,14
RTS0044702,22
RTS0044703,12
RTS0044704,24
RTS0044705,17
RTS0044706,13
RTS0044707,11
RTS0044708,10
RTS0044709,5
RTS0044710,9
RTS0044711,12
RTS0044712,22
RTS0044714,11
RTS0044715,10
RTS0044716,9
RTS0044717,14
RTS0044718,9
RTS0044719,10
RTS0044720,20
RTS0044721,17
RTS0044722,13
RTS0044723,14
RTS0044724,9
RTS0044725,12
RTS0044726,22
RTS0044727,22
RTS0044728,12
RTS0044729,19
RTS0044730,17
RTS0044731,57
RTS0044732,30
RTS0044733,11
RTS0044734,14
RTS0044735,38
RTS0044736,15
RTS0044737,12
RTS0044738,10
RTS0044739,13
RTS0044740,13
RTS0044741,11
RTS0044742,12
RTS0044743,18
RTS0044744,18
RTS0044745,11
RTS0044746,54
RTS0044747,14
RTS0044748,12
RTS0044749,21
RTS0044750,24
RTS0044751,7
RTS0044752,20
RTS0044753,26
RTS0044754,18
RTS0044755,11
RTS0044756,16
RTS0044757,12
RTS0044758,28
RTS0044759,17
RTS0044760,7
RTS0044761,14
RTS0044762,12
RTS0044763,16
RTS0044764,9
RTS0044765,7
RTS0044766,15
RTS0044767,15
RTS0044768,24
RTS0044769,14
RTS0044770,22
RTS0044771,15
RTS0044772,18
RTS0044773,14
RTS0044774,13
RTS0044775,18
RTS0044776,6
RTS0044777,7
RTS0044778,17
RTS0044779,7
RTS0044780,34
RTS0044781,13
RTS0044782,14
RTS0044783,11
RTS0044784,9
RTS0044785,7
RTS0044786,24
RTS0044787,18
RTS0044788,12
RTS0044789,16
RTS0044790,6
RTS0044791,15
RTS0044792,29
RTS0044793,12
RTS0044794,17
RTS0044795,13
RTS0044796,17
RTS0044797,20
RTS0044798,14
RTS0044799,16
RTS0044800,17
RTS0044801,9
RTS0044802,37
RTS0044803,16
RTS0044804,7
RTS0044805,97
RTS0044806,23
RTS0044807,7
RTS0044808,15
RTS0044809,12
RTS0044810,10
RTS0044811,23
RTS0044812,9
RTS0044813,13
RTS0044814,10
RTS0044815,18
RTS0044816,15
RTS0044817,18
RTS0044818,14
RTS0044819,17
RTS0044820,17
RTS0044821,13
RTS0044822,13
RTS0044823,17
RTS0044824,14
RTS0044825,31
RTS0044826,18
RTS0044827,14
RTS0044828,16
RTS0044829,17
RTS0044830,17
RTS0044831,11
RTS0044832,16
RTS0044833,15
RTS0044834,6
RTS0044835,9
RTS0044836,15
RTS0044837,17
RTS0044838,28
RTS0044839,7
RTS0044840,29
RTS0044841,11
RTS0044842,8
RTS0044843,24
RTS0044844,17
RTS0044845,18
RTS0044846,16
RTS0044847,13
RTS0044848,23
RTS0044849,12
RTS0044850,28
RTS0044851,14
RTS0044852,6
RTS0044853,11
RTS0044854,13
RTS0044855,18
RTS0044856,9
RTS0044857,15
RTS0044858,12
RTS0044859,16
RTS0044860,13
RTS0044861,23
RTS0044862,13
RTS0044863,16
RTS0044864,11
RTS0044865,9
RTS0044866,7
RTS0044867,19
RTS0044868,21
RTS0044869,15
RTS0044870,38
RTS0044871,19
RTS0044872,16
RTS0044873,15
RTS0044874,16
RTS0044875,18
RTS0044876,18
RTS0044877,18
RTS0044878,12
RTS0044879,13
RTS0044880,18
RTS0044881,19
RTS0044882,15
RTS0044883,9
RTS0044884,15
RTS0044885,2
RTS0044886,26
RTS0044887,8
RTS0044888,14
RTS0044889,6
RTS0044890,7
RTS0044891,15
RTS0044892,16
RTS0044893,13
RTS0044894,19
RTS0044895,16
RTS0044896,11
RTS0044897,12
RTS0044898,13
RTS0044899,14
RTS0044900,6
RTS0044901,15
RTS0044902,12
RTS0044903,18
RTS0044904,16
RTS0044905,15
RTS0044906,13
RTS0044907,10
RTS0044908,27
RTS0044909,23
RTS0044910,22
RTS0044911,18
RTS0044912,23
RTS0044913,16
RTS0044914,12
RTS0044915,16
RTS0044916,17
RTS0044917,10
RTS0044918,18
RTS0044919,9
RTS0044920,18
RTS0044921,12
RTS0044922,19
RTS0044923,17
RTS0044924,19
RTS0044925,19
RTS0044926,17
RTS0044927,28
RTS0044928,26
RTS0044929,18
RTS0044930,12
RTS0044931,9
RTS0044932,18
RTS0044933,12
RTS0044934,9
RTS0044935,17
RTS0044936,74
RTS0044937,10
RTS0044938,14
RTS0044939,13
RTS0044940,14
RTS0044941,14
RTS0044942,9
RTS0044943,7
RTS0044944,11
RTS0044945,8
RTS0044946,12
RTS0044947,11
RTS0044948,14
RTS0044949,14
RTS0044950,14
RTS0044951,16
RTS0044952,11
RTS0044953,13
RTS0044954,18
RTS0044955,14
RTS0044956,13
RTS0044957,25
RTS0044958,30
RTS0044959,11
RTS0044960,12
RTS0044961,20
RTS0044962,15
RTS0044963,14
RTS0044964,13
RTS0044965,27
RTS0044966,25
RTS0044967,14
RTS0044968,18
RTS0044969,12
RTS0044970,16
RTS0044971,11
RTS0044972,20
RTS0044973,12
RTS0044974,14
RTS0044975,19
RTS0044976,14
RTS0044977,8
RTS0044978,6
RTS0044979,12
RTS0044980,22
RTS0044981,12
RTS0044982,16
RTS0044983,10
RTS0044984,9
RTS0044985,47
RTS0044986,9
RTS0044987,9
RTS0044988,15
RTS0044989,16
RTS0044990,26
RTS0044991,17
RTS0044992,14
RTS0044993,12
RTS0044994,10
RTS0044995,10
RTS0044996,8
RTS0044997,15
RTS0044998,16
RTS0044999,9
RTS0045000,26
RTS0045001,8
RTS0045002,19
RTS0045003,13
RTS0045004,15
RTS0045005,14
RTS0045006,9
RTS0045007,29
RTS0045008,15
RTS0045009,9
RTS0045010,15
RTS0045011,11
RTS0045012,13
RTS0045013,16
RTS0045014,17
RTS0045015,14
RTS0045016,19
RTS0045017,9
RTS0045018,10
RTS0045019,8
RTS0045020,12
RTS0045021,19
RTS0045022,13
RTS0045023,13
RTS0045024,15
RTS0045025,16
RTS0045026,10
RTS0045027,7
RTS0045028,11
RTS0045029,15
RTS0045030,26
RTS0045031,14
RTS0045032,28
RTS0045033,16
RTS0045034,14
RTS0045035,14
RTS0045036,16
RTS0045038,26
RTS0045039,12
RTS0045040,11
RTS0045041,18
RTS0045042,11
RTS0045043,11
RTS0045044,14
RTS0045045,21
RTS0045046,11
RTS0045047,19
RTS0045048,11
RTS0045049,12
RTS0045050,10
RTS0045051,14
RTS0045052,10
RTS0045053,14
RTS0045054,14
RTS0045055,13
RTS0045056,14
RTS0045057,43
RTS0045058,10
RTS0045059,10
RTS0045060,19
RTS0045061,13
RTS0045063,9
RTS0045064,16
RTS0045065,9
RTS0045066,16
RTS0045067,14
RTS0045068,17
RTS0045069,16
RTS0045070,18
RTS0045071,10
RTS0045072,55
RTS0045073,17
RTS0045074,25
RTS0045075,13
RTS0045076,15
RTS0045077,12
RTS0045078,12
RTS0045079,10
RTS0045080,14
RTS0045081,11
RTS0045082,13
RTS0045083,20
RTS0045084,9
RTS0045085,11
RTS0045086,15
RTS0045087,15
RTS0045088,10
RTS0045089,13
RTS0045090,7
RTS0045091,17
RTS0045092,17
RTS0045093,7
RTS0045094,6
RTS0045095,16
RTS0045096,10
RTS0045097,18
RTS0045098,13
RTS0045099,14
RTS0045100,16
RTS0045101,16
RTS0045102,12
RTS0045103,10
RTS0045104,11
RTS0045105,9
RTS0045106,10
RTS0045107,23
RTS0045108,15
RTS0045109,25
RTS0045110,16
RTS0045111,21
RTS0045112,19
RTS0045113,10
RTS0045114,17
RTS0045115,11
RTS0045116,21
RTS0045117,13
RTS0045118,25
RTS0045119,16
RTS0045120,25
RTS0045121,16
RTS0045122,14
RTS0045123,23
RTS0045124,12
RTS0045125,14
RTS0045126,18
RTS0045127,15
RTS0045128,19
RTS0045129,24
RTS0045130,18
RTS0045131,28
RTS0045132,12
RTS0045133,28
RTS0045134,15
RTS0045135,14
RTS0045136,21
RTS0045137,15
RTS0045138,16
RTS0045139,12
RTS0045140,16
RTS0045141,15
RTS0045142,18
RTS0045143,22
RTS0045144,14
RTS0045145,19
RTS0045146,19
RTS0045147,10
RTS0045148,13
RTS0045149,9
RTS0045150,16
RTS0045151,12
RTS0045152,13
RTS0045153,13
RTS0045154,12
RTS0045155,12
RTS0045156,13
RTS0045157,8
RTS0045158,10
RTS0045159,11
RTS0045160,21
RTS0045161,8
RTS0045162,22
RTS0045163,15
RTS0045164,22
RTS0045165,9
RTS0045166,25
RTS0045167,8
RTS0045168,18
RTS0045169,19
RTS0045170,14
RTS0045171,23
RTS0045172,12
RTS0045173,19
RTS0045174,9
RTS0045175,12
RTS0045176,23
RTS0045177,16
RTS0045178,14
RTS0045179,14
RTS0045180,17
RTS0045181,13
RTS0045182,12
RTS0045183,15
RTS0045184,14
RTS0045185,21
RTS0045186,29
RTS0045187,15
RTS0045188,11
RTS0045189,18
RTS0045190,14
RTS0045191,17
RTS0045192,11
RTS0045193,8
RTS0045194,18
RTS0045195,14
RTS0045196,16
RTS0045197,14
RTS0045198,20
RTS0045199,16
RTS0045200,18
RTS0045201,12
RTS0045202,20
RTS0045203,13
RTS0045204,14
RTS0045205,18
RTS0045206,17
RTS0045207,19
RTS0045208,6
RTS0045209,11
RTS0045210,20
RTS0045211,11
RTS0045212,16
RTS0045213,19
RTS0045214,19
RTS0045215,13
RTS0045216,17
RTS0045217,16
RTS0045218,12
RTS0045219,25
RTS0045220,5
RTS0045221,19
RTS0045222,17
RTS0045223,12
RTS0045224,10
RTS0045225,6
RTS0045226,27
RTS0045227,9
RTS0045228,15
RTS0045229,20
RTS0045230,14
RTS0045231,18
RTS0045232,18
RTS0045233,14
RTS0045234,13
RTS0045235,10
RTS0045236,19
RTS0045237,16
RTS0045238,46
RTS0045239,5
RTS0045240,50
RTS0045241,12
RTS0045242,33
RTS0045243,15
RTS0045244,6
RTS0045245,12
RTS0045246,14
RTS0045247,18
RTS0045248,18
RTS0045249,15
RTS0045250,9
RTS0045251,15
RTS0045252,19
RTS0045253,30
RTS0045254,8
RTS0045255,8
RTS0045256,13
RTS0045257,14
RTS0045258,23
RTS0045259,17
RTS0045260,15
RTS0045261,13
RTS0045262,29
RTS0045263,18
RTS0045264,19
RTS0045265,22
RTS0045266,11
RTS0045267,15
RTS0045268,21
RTS0045269,12
RTS0045270,19
RTS0045271,21
RTS0045272,12
RTS0045273,13
RTS0045274,14
RTS0045275,36
RTS0045276,13
RTS0045277,9
RTS0045278,16
RTS0045279,12
RTS0045280,8
RTS0045281,19
RTS0045282,20
RTS0045283,25
RTS0045284,12
RTS0045285,16
RTS0045286,22
RTS0045287,14
RTS0045288,7
RTS0045289,15
RTS0045290,13
RTS0045291,9
RTS0045292,16
RTS0045293,8
RTS0045294,8
RTS0045295,6
RTS0045296,19
RTS0045297,13
RTS0045298,6
RTS0045299,13
RTS0045300,23
RTS0045301,19
RTS0045302,11
RTS0045303,7
RTS0045304,7
RTS0045305,17
RTS0045306,15
RTS0045307,13
RTS0045308,20
RTS0045309,11
RTS0045310,18
RTS0045311,8
RTS0045312,15
RTS0045313,17
RTS0045314,17
RTS0045315,20
RTS0045316,23
RTS0045317,18
RTS0045318,18
RTS0045319,13
RTS0045320,11
RTS0045321,6
RTS0045322,15
RTS0045323,16
RTS0045324,11
RTS0045325,16
RTS0045326,23
RTS0045327,25
RTS0045328,23
RTS0045329,17
RTS0045330,16
RTS0045331,24
RTS0045332,19
RTS0045333,13
RTS0045334,13
RTS0045335,8
RTS0045336,22
RTS0045337,9
RTS0045338,22
RTS0045339,9
RTS0045340,6
RTS0045341,13
RTS0045342,14
RTS0045343,20
RTS0045344,13
RTS0045345,14
RTS0045346,21
RTS0045347,21
RTS0045348,18
RTS0045349,32
RTS0045350,10
RTS0045351,32
RTS0045352,16
RTS0045353,12
RTS0045354,13
RTS0045355,4
RTS0045356,37
RTS0045357,33
RTS0045358,6
RTS0045359,24
RTS0045360,20
RTS0045361,50
RTS0045362,14
RTS0045363,24
RTS0045364,15
RTS0045365,29
RTS0045366,13
RTS0045367,10
RTS0045368,10
RTS0045369,9
RTS0045370,15
RTS0045371,13
RTS0045372,12
RTS0045373,17
RTS0045374,14
RTS0045375,31
RTS0045376,7
RTS0045377,11
RTS0045378,12
RTS0045379,13
RTS0045380,14
RTS0045381,11
RTS0045382,7
RTS0045383,15
RTS0045384,14
RTS0045385,11
RTS0045386,14
RTS0045387,15
RTS0045388,16
RTS0045389,11
RTS0045390,10
RTS0045391,13
RTS0045392,15
RTS0045393,15
RTS0045394,5
RTS0045395,11
RTS0045396,19
RTS0045397,9
RTS0045398,10
RTS0045399,12
RTS0045400,11
RTS0045401,11
RTS0045402,6
RTS0045403,20
RTS0045404,30
RTS0045405,8
RTS0045406,21
RTS0045407,15
RTS0045408,10
RTS0045409,17
RTS0045410,23
RTS0045411,27
RTS0045412,20
RTS0045413,20
RTS0045414,18
RTS0045415,62
RTS0045416,10
RTS0045417,23
RTS0045418,16
RTS0045419,13
RTS0045420,17
RTS0045421,18
RTS0045422,22
RTS0045423,15
RTS0045424,17
RTS0045425,21
RTS0045426,20
RTS0045427,22
RTS0045428,11
RTS0045429,43
RTS0045430,15
RTS0045431,19
RTS0045432,23
RTS0045433,43
RTS0045434,27
RTS0045435,20
RTS0045436,34
RTS0045437,36
RTS0045438,67
RTS0045439,10
RTS0045440,6
RTS0045441,16
RTS0045442,16
RTS0045443,18
RTS0045444,9
RTS0045445,9
RTS0045446,20
RTS0045447,12
RTS0045448,7
RTS0045449,16
RTS0045450,34
RTS0045451,16
RTS0045452,11
RTS0045453,11
RTS0045454,6
RTS0045455,9
RTS0045456,11
RTS0045457,23
RTS0045458,16
RTS0045459,9
RTS0045460,7
RTS0045461,19
RTS0045462,7
RTS0045463,22
RTS0045464,7
RTS0045465,16
RTS0045466,18
RTS0045467,52
RTS0045468,16
RTS0045469,25
RTS0045470,20
RTS0045471,20
RTS0045472,18
RTS0045473,5
RTS0045474,13
RTS0045475,19
RTS0045476,7
RTS0045477,25
RTS0045478,13
RTS0045479,24
RTS0045480,16
RTS0045481,26
RTS0045482,28
RTS0045483,9
RTS0045484,31
RTS0045485,23
RTS0045486,6
RTS0045487,9
RTS0045488,12
RTS0045489,11
RTS0045490,20
RTS0045491,18
RTS0045492,22
RTS0045493,16
RTS0045494,9
RTS0045495,19
RTS0045496,7
RTS0045497,9
RTS0045498,12
RTS0045499,20
RTS0045500,15
RTS0045501,12
RTS0045502,23
RTS0045503,10
RTS0045504,12
RTS0045505,23
RTS0045506,17
RTS0045507,25
RTS0045508,18
RTS0045509,16
RTS0045510,13
RTS0045511,17
RTS0045512,20
RTS0045513,16
RTS0045514,29
RTS0045515,13
RTS0045516,13
RTS0045517,12
RTS0045518,9
RTS0045519,13
RTS0045520,13
RTS0045521,15
RTS0045522,13
RTS0045523,19
RTS0045524,15
RTS0045525,19
RTS0045526,14
RTS0045527,20
RTS0045528,15
RTS0045529,15
RTS0045530,16
RTS0045531,16
RTS0045532,17
RTS0045533,12
RTS0045534,15
RTS0045535,14
RTS0045536,25
RTS0045537,23
RTS0045538,21
RTS0045539,16
RTS0045540,13
RTS0045541,10
RTS0045542,17
RTS0045543,25
RTS0045544,5
RTS0045545,15
RTS0045546,12
RTS0045547,16
RTS0045548,14
RTS0045549,8
RTS0045550,7
RTS0045551,11
RTS0045552,54
RTS0045553,10
RTS0045554,16
RTS0045555,11
RTS0045556,10
RTS0045557,13
RTS0045558,10
RTS0045559,12
RTS0045560,31
RTS0045561,11
RTS0045562,5
RTS0045563,8
RTS0045564,13
RTS0045565,9
RTS0045566,26
RTS0045567,21
RTS0045568,10
RTS0045569,13
RTS0045570,25
RTS0045571,11
RTS0045572,25
RTS0045573,12
RTS0045574,9
RTS0045575,19
RTS0045576,18
RTS0045577,16
RTS0045578,11
RTS0045579,10
RTS0045580,11
RTS0045581,18
RTS0045582,14
RTS0045583,19
RTS0045584,38
RTS0045585,7
RTS0045586,9
RTS0045587,8
RTS0045588,12
RTS0045589,16
RTS0045590,9
RTS0045592,11
RTS0045593,34
RTS0045594,19
RTS0045595,18
RTS0045596,15
RTS0045597,7
RTS0045598,15
RTS0045599,7
RTS0045600,8
RTS0045601,16
RTS0045602,11
RTS0045603,14
RTS0045604,13
RTS0045606,16
RTS0045607,7
RTS0045608,18
RTS0045609,8
RTS0045610,15
RTS0045611,7
RTS0045612,10
RTS0045613,16
RTS0045614,13
RTS0045615,6
RTS0045616,13
RTS0045617,15
RTS0045618,16
RTS0045619,6
RTS0045620,16
RTS0045621,14
RTS0045622,8
RTS0045623,15
RTS0045624,8
RTS0045625,15
RTS0045626,15
RTS0045627,10
RTS0045628,11
RTS0045629,14
RTS0045630,21
RTS0045631,13
RTS0045632,9
RTS0045633,11
RTS0045634,15
RTS0045635,9
RTS0045636,18
RTS0045637,11
RTS0045638,12
RTS0045639,14
RTS0045640,7
RTS0045641,14
RTS0045642,15
RTS0045643,11
RTS0045644,10
RTS0045645,10
RTS0045646,12
RTS0045647,18
RTS0045648,15
RTS0045649,14
RTS0045650,15
RTS0045651,5
RTS0045652,18
RTS0045653,25
RTS0045654,23
RTS0045655,19
RTS0045656,5
RTS0045657,11
RTS0045658,23
RTS0045659,10
RTS0045660,18
RTS0045661,21
RTS0045662,16
RTS0045663,13
RTS0045664,17
RTS0045665,23
RTS0045666,11
RTS0045667,17
RTS0045668,10
RTS0045669,13
RTS0045670,14
RTS0045671,15
RTS0045672,25
RTS0045673,24
RTS0045674,21
RTS0045675,16
RTS0045676,15
RTS0045677,17
RTS0045678,14
RTS0045679,9
RTS0045680,16
RTS0045681,11
RTS0045682,23
RTS0045683,13
RTS0045684,11
RTS0045685,15
RTS0045687,15
RTS0045688,13
RTS0045689,19
RTS0045690,14
RTS0045691,11
RTS0045692,14
RTS0045693,16
RTS0045694,9
RTS0045695,19
RTS0045696,27
RTS0045697,23
RTS0045698,17
RTS0045699,11
RTS0045700,20
RTS0045701,10
RTS0045702,11
RTS0045703,11
RTS0045704,15
RTS0045705,16
RTS0045706,13
RTS0045707,18
RTS0045708,13
RTS0045709,15
RTS0045710,14
RTS0045711,16
RTS0045712,22
RTS0045713,25
RTS0045714,27
RTS0045715,14
RTS0045716,14
RTS0045717,16
RTS0045718,12
RTS0045719,13
RTS0045720,20
RTS0045721,13
RTS0045722,35
RTS0045723,12
RTS0045724,13
RTS0045725,22
RTS0045726,27
RTS0045727,31
RTS0045728,22
RTS0045729,18
RTS0045730,14
RTS0045731,25
RTS0045732,27
RTS0045733,11
RTS0045734,17
RTS0045735,9
RTS0045736,14
RTS0045737,116
RTS0045738,16
RTS0045739,156
RTS0045740,16
RTS0045741,13
RTS0045742,5
RTS0045743,14
RTS0045744,16
RTS0045745,32
RTS0045746,21
RTS0045747,10
RTS0045748,20
RTS0045749,9
RTS0045750,10
RTS0045751,17
RTS0045752,13
RTS0045753,10
RTS0045754,9
RTS0045755,17
RTS0045756,17
RTS0045757,18
RTS0045758,27
RTS0045759,25
RTS0045760,18
RTS0045761,14
RTS0045762,24
RTS0045763,10
RTS0045764,19
RTS0045765,7
RTS0045766,13
RTS0045767,12
RTS0045768,12
RTS0045769,11
RTS0045770,12
RTS0045771,22
RTS0045772,24
RTS0045773,12
RTS0045774,9
RTS0045775,39
RTS0045776,15
RTS0045777,18
RTS0045778,13
RTS0045779,13
RTS0045780,19
RTS0045781,23
RTS0045782,20
RTS0045783,12
RTS0045784,33
RTS0045785,23
RTS0045786,7
RTS0045787,29
RTS0045788,16
RTS0045789,14
RTS0045790,11
RTS0045791,9
RTS0045792,10
RTS0045793,13
RTS0045794,13
RTS0045795,10
RTS0045796,16
RTS0045797,9
RTS0045798,9
RTS0045799,13
RTS0045800,15
RTS0045801,19
RTS0045802,15
RTS0045803,16
RTS0045804,16
RTS0045805,18
RTS0045806,16
RTS0045807,7
RTS0045808,11
RTS0045809,13
RTS0045810,5
RTS0045811,20
RTS0045812,20
RTS0045813,15
RTS0045814,17
RTS0045815,8
RTS0045816,15
RTS0045817,11
RTS0045818,11
RTS0045819,16
RTS0045820,17
RTS0045821,22
RTS0045822,21
RTS0045823,25
RTS0045824,26
RTS0045825,20
RTS0045826,14
RTS0045827,19
RTS0045828,38
RTS0045829,11
RTS0045830,9
RTS0045831,12
RTS0045832,27
RTS0045833,25
RTS0045834,15
RTS0045835,20
RTS0045836,109
RTS0045837,13
RTS0045838,112
RTS0045840,15
RTS0045841,51
RTS0045842,15
RTS0045843,16
RTS0045844,23
RTS0045845,12
RTS0045846,571
RTS0045848,10
RTS0045849,658
RTS0045851,13
RTS0045852,10
RTS0045853,10
RTS0045854,12
RTS0045855,20
RTS0045856,18
RTS0045857,14
RTS0045858,7
RTS0045859,17
RTS0045860,13
RTS0045861,11
RTS0045862,35
RTS0045863,15
RTS0045864,15
RTS0045865,25
RTS0045866,18
RTS0045867,19
RTS0045868,25
RTS0045869,16
RTS0045870,10
RTS0045871,9
RTS0045872,28
RTS0045873,47
RTS0045874,10
RTS0045875,20
RTS0045876,10
RTS0045877,16
RTS0045878,10
RTS0045879,26
RTS0045880,8
RTS0045881,15
RTS0045882,24
RTS0045883,10
RTS0045884,15
RTS0045885,2
RTS0045886,43
RTS0045887,7
RTS0045888,12
RTS0045889,7
RTS0045890,16
RTS0045891,15
RTS0045892,23
RTS0045893,9
RTS0045894,46
RTS0045895,9
RTS0045896,19
RTS0045897,6
RTS0045898,12
RTS0045899,14
RTS0045900,23
RTS0045901,12
RTS0045902,10
RTS0045903,14
RTS0045904,11
RTS0045905,10
RTS0045906,8
RTS0045907,16
RTS0045908,8
RTS0045909,10
RTS0045910,11
RTS0045911,18
RTS0045912,15
RTS0045913,14
RTS0045914,13
RTS0045915,20
RTS0045916,37
RTS0045917,16
RTS0045918,12
RTS0045919,23
RTS0045920,15
RTS0045921,12
RTS0045922,17
RTS0045923,14
RTS0045924,7
RTS0045925,26
RTS0045926,10
RTS0045927,6
RTS0045928,17
RTS0045929,5
RTS0045930,19
RTS0045931,37
RTS0045932,14
RTS0045933,9
RTS0045935,14
RTS0045939,23
RTS0045940,13
RTS0045941,20
RTS0045942,15
RTS0045943,71
RTS0045944,24
RTS0045945,11
RTS0045946,8
RTS0045947,23
RTS0045948,8
RTS0045949,12
RTS0045950,12
RTS0045951,6
RTS0045952,22
RTS0045953,17
RTS0045954,29
RTS0045955,13
RTS0045956,11
RTS0045957,12
RTS0045958,27
RTS0045959,6
RTS0045960,6
RTS0045961,12
RTS0045962,11
RTS0045963,21
RTS0045964,21
RTS0045965,19
RTS0045966,20
RTS0045967,17
RTS0045968,21
RTS0045969,21
RTS0045970,29
RTS0045971,21
RTS0045972,15
RTS0045973,11
RTS0045974,7
RTS0045975,13
RTS0045976,17
RTS0045977,14
RTS0045978,22
RTS0045979,15
RTS0045980,13
RTS0045981,26
RTS0045982,9
RTS0045983,9
RTS0045984,11
RTS0045985,18
RTS0045986,9
RTS0045987,14
RTS0045988,12
RTS0045989,11
RTS0045990,13
RTS0045991,13
RTS0045992,23
RTS0045993,17
RTS0045994,8
RTS0045995,7
RTS0045996,10
RTS0045997,13
RTS0045998,16
RTS0045999,12
RTS0046000,13
RTS0046001,18
RTS0046002,18
RTS0046003,18
RTS0046004,16
RTS0046005,19
RTS0046006,13
RTS0046007,19
RTS0046008,15
RTS0046009,16
RTS0046010,7
RTS0046011,10
RTS0046012,9
RTS0046013,12
RTS0046014,12
RTS0046015,15
RTS0046016,17
RTS0046017,9
RTS0046018,15
RTS0046019,17
RTS0046020,14
RTS0046021,26
RTS0046022,10
RTS0046023,21
RTS0046024,8
RTS0046025,21
RTS0046026,21
RTS0046027,26
RTS0046028,15
RTS0046029,14
RTS0046030,17
RTS0046031,4
RTS0046032,11
RTS0046033,8
RTS0046034,11
RTS0046035,19
RTS0046036,17
RTS0046037,8
RTS0046038,22
RTS0046039,6
RTS0046040,20
RTS0046041,11
RTS0046042,18
RTS0046043,22
RTS0046044,10
RTS0046045,11
RTS0046046,5
RTS0046047,10
RTS0046048,40
RTS0046049,39
RTS0046050,25
RTS0046051,16
RTS0046052,40
RTS0046053,36
RTS0046054,21
RTS0046055,18
RTS0046056,16
RTS0046057,8
RTS0046058,19
RTS0046059,7
RTS0046060,9
RTS0046061,22
RTS0046062,14
RTS0046063,10
RTS0046064,14
RTS0046065,16
RTS0046066,11
RTS0046067,9
RTS0046068,13
RTS0046069,23
RTS0046070,30
RTS0046071,32
RTS0046072,20
RTS0046073,12
RTS0046074,15
RTS0046075,7
RTS0046076,16
RTS0046077,13
RTS0046078,7
RTS0046079,10
RTS0046080,17
RTS0046081,13
RTS0046082,11
RTS0046083,11
RTS0046084,17
RTS0046085,21
RTS0046086,24
RTS0046087,15
RTS0046088,25
RTS0046089,10
RTS0046090,19
RTS0046091,13
RTS0046092,85
RTS0046093,13
RTS0046094,10
RTS0046095,10
RTS0046096,10
RTS0046097,11
RTS0046098,10
RTS0046099,10
RTS0046100,11
RTS0046101,5
RTS0046102,4
RTS0046103,12
RTS0046104,28
RTS0046105,11
RTS0046106,17
RTS0046107,17
RTS0046108,13
RTS0046109,15
RTS0046110,19
RTS0046111,13
RTS0046112,16
RTS0046113,12
RTS0046114,10
RTS0046115,12
RTS0046116,28
RTS0046117,17
RTS0046119,27
RTS0046121,19
RTS0046122,32
RTS0046123,15
RTS0046124,13
RTS0046125,8
RTS0046126,9
RTS0046127,10
RTS0046128,18
RTS0046129,15
RTS0046130,21
RTS0046131,12
RTS0046132,19
RTS0046133,15
RTS0046134,19
RTS0046135,8
RTS0046136,18
RTS0046137,16
RTS0046138,10
RTS0046140,17
RTS0046141,10
RTS0046142,20
RTS0046143,12
RTS0046144,13
RTS0046145,9
RTS0046146,23
RTS0046147,11
RTS0046148,13
RTS0046149,5
RTS0046150,10
RTS0046152,10
RTS0046153,15
RTS0046154,16
RTS0046155,35
RTS0046156,12
RTS0046157,17
RTS0046158,9
RTS0046159,9
RTS0046160,8
RTS0046161,7
RTS0046162,12
RTS0046163,6
RTS0046164,24
RTS0046165,11
RTS0046166,6
RTS0046167,11
RTS0046168,20
RTS0046169,11
RTS0046170,32
RTS0046171,11
RTS0046172,15
RTS0046173,9
RTS0046174,14
RTS0046175,16
RTS0046176,5
RTS0046177,10
RTS0046178,11
RTS0046179,8
RTS0046180,13
RTS0046181,20
RTS0046182,11
RTS0046183,57
RTS0046184,11
RTS0046185,11
RTS0046186,20
RTS0046187,13
RTS0046188,27
RTS0046191,13
RTS0046193,10
RTS0046194,12
RTS0046195,12
RTS0046196,14
RTS0046197,11
RTS0046198,10
RTS0046199,16
RTS0046200,13
RTS0046201,12
RTS0046202,18
RTS0046203,10
RTS0046204,9
RTS0046205,11
RTS0046206,16
RTS0046207,17
RTS0046208,14
RTS0046209,10
RTS0046210,14
RTS0046211,7
RTS0046212,16
RTS0046213,23
RTS0046214,5
RTS0046215,12
RTS0046216,7
RTS0046217,16
RTS0046218,23
RTS0046219,7
RTS0046220,13
RTS0046221,15
RTS0046222,22
RTS0046223,14
RTS0046224,14
RTS0046225,11
RTS0046226,14
RTS0046227,26
RTS0046228,21
RTS0046229,18
RTS0046230,14
RTS0046231,13
RTS0046232,21
RTS0046233,8
RTS0046234,19
RTS0046235,15
RTS0046236,13
RTS0046237,17
RTS0046238,13
RTS0046239,12
RTS0046240,11
RTS0046241,20
RTS0046242,23
RTS0046243,14
RTS0046244,24
RTS0046245,9
RTS0046246,31
RTS0046247,29
RTS0046248,16
RTS0046249,8
RTS0046250,10
RTS0046251,8
RTS0046252,37
RTS0046253,10
RTS0046254,17
RTS0046255,9
RTS0046256,25
RTS0046257,12
RTS0046258,3
RTS0046259,11
RTS0046260,13
RTS0046261,28
RTS0046262,5
RTS0046263,22
RTS0046264,10
RTS0046265,12
RTS0046266,18
RTS0046267,7
RTS0046268,15
RTS0046269,17
RTS0046270,21
RTS0046271,18
RTS0046272,10
RTS0046273,19
RTS0046274,9
RTS0046275,9
RTS0046276,14
RTS0046277,12
RTS0046278,12
RTS0046279,19
RTS0046280,9
RTS0046281,14
RTS0046282,10
RTS0046283,22
RTS0046284,10
RTS0046285,14
RTS0046286,26
RTS0046287,15
RTS0046288,19
RTS0046289,26
RTS0046290,16
RTS0046291,18
RTS0046292,7
RTS0046293,21
RTS0046294,14
RTS0046295,195
RTS0046296,7
RTS0046297,92
RTS0046298,12
RTS0046299,16
RTS0046300,10
RTS0046301,12
RTS0046302,14
RTS0046303,10
RTS0046304,15
RTS0046305,30
RTS0046306,17
RTS0046307,10
RTS0046308,12
RTS0046309,8
RTS0046310,8
RTS0046311,17
RTS0046312,8
RTS0046313,16
RTS0046314,32
RTS0046315,20
RTS0046316,19
RTS0046317,14
RTS0046318,24
RTS0046319,26
RTS0046320,14
RTS0046321,16
RTS0046322,12
RTS0046323,19
RTS0046324,14
RTS0046325,19
RTS0046326,14
RTS0046327,21
RTS0046328,16
RTS0046329,14
RTS0046330,21
RTS0046331,14
RTS0046332,10
RTS0046333,11
RTS0046334,21
RTS0046335,21
RTS0046336,13
RTS0046342,16
RTS0046343,15
RTS0046344,4
RTS0046345,12
RTS0046346,15
RTS0046347,35
RTS0046348,7
RTS0046349,45
RTS0046350,10
RTS0046351,15
RTS0046352,31
RTS0046353,21
RTS0046354,12
RTS0046355,12
RTS0046356,18
RTS0046357,23
RTS0046358,10
RTS0046359,14
RTS0046360,15
RTS0046361,10
RTS0046362,17
RTS0046363,25
RTS0046364,26
RTS0046365,18
RTS0046366,16
RTS0046367,8
RTS0046368,21
RTS0046369,11
RTS0046370,10
RTS0046371,5
RTS0046372,10
RTS0046373,9
RTS0046374,16
RTS0046375,10
RTS0046376,12
RTS0046377,14
RTS0046378,13
RTS0046379,12
RTS0046380,12
RTS0046381,7
RTS0046382,5
RTS0046383,6
RTS0046384,10
RTS0046385,8
RTS0046386,10
RTS0046387,4
RTS0046388,21
RTS0046389,28
RTS0046390,10
RTS0046391,17
RTS0046392,8
RTS0046393,21
RTS0046394,18
RTS0046395,20
RTS0046396,10
RTS0046397,22
RTS0046398,10
RTS0046399,9
RTS0046400,6
RTS0046401,19
RTS0046402,8
RTS0046403,16
RTS0046404,11
RTS0046405,9
RTS0046406,14
RTS0046407,12
RTS0046408,12
RTS0046409,24
RTS0046410,25
RTS0046411,15
RTS0046412,14
RTS0046413,4
RTS0046414,19
RTS0046415,8
RTS0046416,11
RTS0046417,27
RTS0046418,23
RTS0046419,29
RTS0046420,21
RTS0046421,13
RTS0046422,34
RTS0046423,11
RTS0046424,12
RTS0046425,17
RTS0046426,14
RTS0046427,15
RTS0046428,13
RTS0046429,6
RTS0046430,16
RTS0046431,3
RTS0046432,11
RTS0046433,42
RTS0046434,20
RTS0046435,20
RTS0046439,12
RTS0046440,28
RTS0046441,32
RTS0046442,22
RTS0046443,14
RTS0046444,35
RTS0046445,15
RTS0046446,6
RTS0046447,11
RTS0046448,16
RTS0046449,10
RTS0046450,17
RTS0046451,24
RTS0046452,4
RTS0046453,8
RTS0046454,21
RTS0046455,12
RTS0046456,11
RTS0046457,5
RTS0046458,9
RTS0046459,18
RTS0046460,21
RTS0046461,22
RTS0046462,20
RTS0046463,14
RTS0046464,15
RTS0046466,7
RTS0046468,11
RTS0046469,13
RTS0046470,12
RTS0046471,16
RTS0046472,14
RTS0046473,9
RTS0046474,6
RTS0046475,31
RTS0046476,13
RTS0046477,6
RTS0046478,16
RTS0046479,15
RTS0046480,20
RTS0046481,13
RTS0046482,19
RTS0046483,23
RTS0046484,10
RTS0046485,11
RTS0046486,18
RTS0046487,11
RTS0046488,12
RTS0046489,23
RTS0046490,14
RTS0046491,15
RTS0046492,11
RTS0046493,12
RTS0046494,16
RTS0046495,16
RTS0046496,17
RTS0046497,7
RTS0046498,20
RTS0046499,9
RTS0046500,59
RTS0046501,8
RTS0046502,17
RTS0046503,9
RTS0046504,19
RTS0046505,12
RTS0046506,18
RTS0046507,15
RTS0046508,12
RTS0046509,10
RTS0046510,18
RTS0046511,13
RTS0046512,15
RTS0046513,20
RTS0046514,12
RTS0046515,33
RTS0046516,11
RTS0046517,44
RTS0046518,16
RTS0046519,16
RTS0046520,11
RTS0046521,31
RTS0046522,16
RTS0046524,11
RTS0046525,10
RTS0046526,24
RTS0046527,14
RTS0046528,17
RTS0046529,12
RTS0046530,10
RTS0046531,17
RTS0046532,16
RTS0046533,6
RTS0046534,14
RTS0046535,17
RTS0046536,21
RTS0046537,19
RTS0046538,12
RTS0046539,10
RTS0046540,13
RTS0046541,20
RTS0046542,28
RTS0046543,19
RTS0046544,11
RTS0046545,17
RTS0046546,19
RTS0046548,13
RTS0046549,28
RTS0046550,16
RTS0046551,25
RTS0046552,22
RTS0046553,113
RTS0046554,10
RTS0046555,14
RTS0046556,13
RTS0046557,25
RTS0046558,14
RTS0046559,14
RTS0046560,12
RTS0046561,16
RTS0046562,10
RTS0046563,12
RTS0046564,11
RTS0046565,18
RTS0046566,28
RTS0046567,16
RTS0046568,14
RTS0046569,15
RTS0046570,17
RTS0046571,15
RTS0046572,12
RTS0046573,15
RTS0046574,16
RTS0046575,18
RTS0046577,12
RTS0046578,9
RTS0046580,39
RTS0046581,12
RTS0046582,17
RTS0046583,13
RTS0046584,20
RTS0046585,8
RTS0046586,11
RTS0046587,17
RTS0046588,13
RTS0046589,10
RTS0046590,12
RTS0046591,10
RTS0046592,13
RTS0046593,28
RTS0046594,13
RTS0046595,23
RTS0046596,29
RTS0046597,8
RTS0046598,22
RTS0046599,18
RTS0046600,18
RTS0046601,22
RTS0046602,12
RTS0046603,11
RTS0046604,16
RTS0046605,16
RTS0046606,21
RTS0046607,15
RTS0046608,10
RTS0046609,18
RTS0046610,9
RTS0046611,18
RTS0046612,19
RTS0046613,18
RTS0046614,33
RTS0046615,12
RTS0046616,14
RTS0046617,31
RTS0046618,23
RTS0046619,25
RTS0046620,12
RTS0046621,20
RTS0046622,27
RTS0046623,11
RTS0046624,22
RTS0046625,9
RTS0046626,17
RTS0046627,20
RTS0046628,48
RTS0046629,13
RTS0046630,11
RTS0046631,11
RTS0046632,10
RTS0046633,16
RTS0046634,20
RTS0046635,18
RTS0046636,14
RTS0046637,7
RTS0046638,11
RTS0046639,13
RTS0046640,11
RTS0046641,18
RTS0046642,23
RTS0046643,11
RTS0046644,15
RTS0046645,13
RTS0046646,10
RTS0046647,9
RTS0046648,22
RTS0046649,21
RTS0046650,24
RTS0046651,17
RTS0046652,13
RTS0046653,29
RTS0046654,26
RTS0046655,14
RTS0046656,23
RTS0046657,15
RTS0046658,14
RTS0046659,15
RTS0046660,14
RTS0046661,11
RTS0046662,9
RTS0046663,19
RTS0046664,19
RTS0046665,17
RTS0046666,14
RTS0046667,11
RTS0046668,9
RTS0046669,15
RTS0046670,20
RTS0046671,9
RTS0046672,13
RTS0046673,19
RTS0046674,9
RTS0046675,18
RTS0046676,10
RTS0046677,17
RTS0046678,12
RTS0046679,10
RTS0046680,14
RTS0046681,6
RTS0046682,20
RTS0046683,10
RTS0046684,18
RTS0046685,14
RTS0046686,19
RTS0046687,24
RTS0046688,14
RTS0046689,10
RTS0046690,11
RTS0046691,15
RTS0046692,18
RTS0046693,14
RTS0046694,10
RTS0046695,21
RTS0046696,38
RTS0046697,35
RTS0046698,24
RTS0046699,14
RTS0046700,15
RTS0046701,18
RTS0046702,20
RTS0046703,14
RTS0046704,63
RTS0046705,64
RTS0046706,8
RTS0046707,27
RTS0046708,124
RTS0046709,14
RTS0046710,21
RTS0046711,22
RTS0046712,13
RTS0046713,9
RTS0046714,15
RTS0046715,9
RTS0046716,19
RTS0046717,15
RTS0046718,14
RTS0046719,13
RTS0046720,11
RTS0046721,17
RTS0046722,24
RTS0046723,12
RTS0046724,14
RTS0046725,13
RTS0046726,16
RTS0046727,33
RTS0046728,11
RTS0046729,21
RTS0046730,18
RTS0046731,7
RTS0046732,16
RTS0046733,9
RTS0046734,31
RTS0046735,7
RTS0046736,15
RTS0046737,23
RTS0046738,9
RTS0046739,9
RTS0046740,24
RTS0046741,29
RTS0046742,8
RTS0046743,20
RTS0046744,16
RTS0046745,21
RTS0046746,8
RTS0046747,11
RTS0046748,53
RTS0046749,23
RTS0046750,13
RTS0046751,20
RTS0046752,11
RTS0046753,14
RTS0046754,15
RTS0046755,14
RTS0046756,26
RTS0046757,14
RTS0046758,9
RTS0046759,143
RTS0046760,132
RTS0046761,80
RTS0046763,16
RTS0046764,9
RTS0046765,16
RTS0046766,13
RTS0046767,13
RTS0046768,18
RTS0046769,14
RTS0046770,14
RTS0046771,17
RTS0046772,22
RTS0046773,8
RTS0046774,17
RTS0046775,23
RTS0046777,34
RTS0046778,8
RTS0046779,12
RTS0046780,13
RTS0046781,25
RTS0046782,9
RTS0046783,18
RTS0046784,17
RTS0046785,16
RTS0046790,13
RTS0046791,16
RTS0046792,19
RTS0046793,16
RTS0046794,13
RTS0046795,20
RTS0046796,18
RTS0046797,13
RTS0046798,20
RTS0046799,12
RTS0046800,15
RTS0046801,46
RTS0046802,17
RTS0046803,11
RTS0046804,12
RTS0046805,17
RTS0046806,16
RTS0046807,20
RTS0046808,13
RTS0046809,11
RTS0046810,9
RTS0046811,6
RTS0046812,16
RTS0046813,13
RTS0046814,18
RTS0046815,18
RTS0046816,13
RTS0046817,8
RTS0046818,8
RTS0046819,13
RTS0046820,17
RTS0046821,9
RTS0046822,18
RTS0046823,20
RTS0046824,38
RTS0046825,12
RTS0046826,18
RTS0046827,16
RTS0046828,26
RTS0046829,14
RTS0046830,17
RTS0046831,14
RTS0046832,15
RTS0046833,5
RTS0046835,6
RTS0046836,107
RTS0046837,12
RTS0046838,10
RTS0046839,12
RTS0046840,13
RTS0046841,12
RTS0046842,17
RTS0046843,17
RTS0046846,28
RTS0046849,13
RTS0046850,17
RTS0046851,24
RTS0046852,14
RTS0046853,15
RTS0046854,9
RTS0046855,12
RTS0046856,9
RTS0046857,7
RTS0046858,54
RTS0046859,10
RTS0046860,21
RTS0046861,12
RTS0046862,12
RTS0046863,26
RTS0046864,17
RTS0046866,24
RTS0046867,16
RTS0046868,18
RTS0046869,25
RTS0046870,29
RTS0046871,11
RTS0046872,22
RTS0046873,9
RTS0046874,7
RTS0046875,10
RTS0046876,16
RTS0046877,18
RTS0046878,12
RTS0046879,10
RTS0046880,18
RTS0046881,12
RTS0046882,14
RTS0046885,13
RTS0046886,31
RTS0046887,8
RTS0046889,18
RTS0046890,9
RTS0046891,13
RTS0046892,20
RTS0046893,8
RTS0046894,26
RTS0046895,4
RTS0046897,59
RTS0046898,15
RTS0046899,24
RTS0046900,21
RTS0046902,8
RTS0046903,12
RTS0046904,14
RTS0046905,16
RTS0046906,21
RTS0046907,16
RTS0046908,10
RTS0046909,46
RTS0046910,10
RTS0046911,9
RTS0046912,15
RTS0046913,10
RTS0046914,9
RTS0046915,19
RTS0046916,13
RTS0046918,26
RTS0046919,44
RTS0046920,12
RTS0046921,20
RTS0046922,14
RTS0046923,9
RTS0046924,7
RTS0046925,15
RTS0046926,15
RTS0046927,7
RTS0046928,7
RTS0046929,11
RTS0046930,13
RTS0046931,4
RTS0046933,12
RTS0046934,13
RTS0046935,6
RTS0046936,19
RTS0046937,14
RTS0046938,32
RTS0046939,11
RTS0046940,13
RTS0046941,12
RTS0046942,15
RTS0046943,30
RTS0046944,10
RTS0046946,10
RTS0046947,13
RTS0046948,13
RTS0046949,13
RTS0046950,11
RTS0046951,23
RTS0046952,5
RTS0046954,16
RTS0046955,13
RTS0046956,18
RTS0046957,12
RTS0046958,8
RTS0046959,10
RTS0046960,15
RTS0046961,30
RTS0046962,13
RTS0046963,11
RTS0046965,12
RTS0046966,18
RTS0046967,10
RTS0046968,13
RTS0047054,17
RTS0047055,15
RTS0047056,17
RTS0047057,14
RTS0047058,25
RTS0047060,13
RTS0047061,13
RTS0047062,13
RTS0047063,18
RTS0047064,14
RTS0047065,18
RTS0047066,22
RTS0047067,25
RTS0047068,8
RTS0047069,7
RTS0047070,13
RTS0047071,23
RTS0047072,30
RTS0047073,13
RTS0047074,16
RTS0047075,17
RTS0047076,12
RTS0047077,16
RTS0047078,9
RTS0047079,9
RTS0047080,40
RTS0047081,21
RTS0047082,20
RTS0047083,25
RTS0047084,18
RTS0047085,7
RTS0047086,15
RTS0047087,13
RTS0047088,10
RTS0047089,9
RTS0047091,10
RTS0047092,12
RTS0047093,7
RTS0047094,13
RTS0047095,13
RTS0047096,19
RTS0047097,10
RTS0047098,9
RTS0047099,17
RTS0047100,13
RTS0047101,17
RTS0047102,11
RTS0047103,19
RTS0047104,10
RTS0047105,33
RTS0047106,6
RTS0047107,13
RTS0047108,28
RTS0047109,14
RTS0047110,24
RTS0047111,14
RTS0047112,14
RTS0047113,118
RTS0047114,32
RTS0047115,22
RTS0047116,24
RTS0047117,13
RTS0047118,14
RTS0047119,13
RTS0047120,19
RTS0047121,23
RTS0047122,19
RTS0047123,9
RTS0047124,33
RTS0047125,8
RTS0047126,16
RTS0047127,16
RTS0047128,8
RTS0047129,13
RTS0047130,12
RTS0047131,17
RTS0047132,13
RTS0047133,38
RTS0047134,17
RTS0047135,75
RTS0047136,32
RTS0047137,21
RTS0047138,26
RTS0047139,15
RTS0047140,10
RTS0047141,20
RTS0047142,9
RTS0047143,13
RTS0047144,19
RTS0047145,30
RTS0047146,19
RTS0047147,13
RTS0047148,15
RTS0047149,16
RTS0047150,20
RTS0047151,13
RTS0047152,41
RTS0047153,8
RTS0047154,38
RTS0047156,15
RTS0047157,19
RTS0047158,12
RTS0047159,16
RTS0047160,26
RTS0047165,9
RTS0047166,16
RTS0047167,11
RTS0047168,11
RTS0047169,11
RTS0047170,9
RTS0047171,13
RTS0047172,13
RTS0047173,22
RTS0047174,12
RTS0047175,11
RTS0047176,16
RTS0047177,16
RTS0047178,20
RTS0047179,23
RTS0047180,10
RTS0047181,22
RTS0047182,13
RTS0047183,14
RTS0047184,11
RTS0047185,9
RTS0047186,18
RTS0047187,20
RTS0047188,25
RTS0047189,16
RTS0047190,14
RTS0047191,18
RTS0047192,20
RTS0047193,11
RTS0047194,15
RTS0047195,17
RTS0047196,15
RTS0047197,25
RTS0047198,16
RTS0047199,22
RTS0047200,13
RTS0047201,13
RTS0047202,20
RTS0047203,28
RTS0047204,18
RTS0047205,13
RTS0047206,13
RTS0047207,21
RTS0047208,116
RTS0047209,87
RTS0047210,346
RTS0047211,275
RTS0047212,20
RTS0047213,24
RTS0047214,27
RTS0047215,12
RTS0047216,13
RTS0047217,11
RTS0047218,54
RTS0047219,14
RTS0047220,16
RTS0047221,30
RTS0047222,9
RTS0047223,21
RTS0047225,32
RTS0047226,14
RTS0047229,5
RTS0047230,23
RTS0047231,11
RTS0047232,20
RTS0047233,19
RTS0047234,13
RTS0047235,13
RTS0047236,12
RTS0047237,21
RTS0047238,15
RTS0047239,46
RTS0047240,15
RTS0047241,11
RTS0047242,11
RTS0047243,37
RTS0047244,11
RTS0047245,7
RTS0047246,10
RTS0047247,8
RTS0047248,12
RTS0047249,9
RTS0047250,24
RTS0047252,15
RTS0047253,20
RTS0047254,37
RTS0047255,11
RTS0047256,31
RTS0047257,14
RTS0047258,18
RTS0047259,21
RTS0047260,21
RTS0047261,14
RTS0047262,10
RTS0047263,16
RTS0047264,63
RTS0047266,15
RTS0047267,81
RTS0047268,8
RTS0047269,12
RTS0047270,69
RTS0047271,55
RTS0047272,16
RTS0047273,22
RTS0047274,9
RTS0047276,9
RTS0047277,28
RTS0047278,12
RTS0047279,39
RTS0047280,6
RTS0047281,18
RTS0047282,81
RTS0047283,15
RTS0047284,12
RTS0047290,24
RTS0047291,74
RTS0047292,14
RTS0047293,42
RTS0047294,6
RTS0047295,8
RTS0047296,29
RTS0047297,28
RTS0047298,14
RTS0047299,15
RTS0047300,10
RTS0047301,20
RTS0047302,13
RTS0047303,22
RTS0047304,10
RTS0047305,25
RTS0047306,18
RTS0047307,18
RTS0047308,20
RTS0047309,9
RTS0047310,24
RTS0047311,17
RTS0047312,9
RTS0047313,11
RTS0047314,14
RTS0047315,15
RTS0047316,13
RTS0047317,15
RTS0047318,12
RTS0047319,5
RTS0047320,17
RTS0047321,63
RTS0047322,14
RTS0047323,23
RTS0047324,12
RTS0047325,40
RTS0047326,14
RTS0047327,14
RTS0047328,16
RTS0047329,11
RTS0047331,23
RTS0047332,8
RTS0047333,12
RTS0047334,12
RTS0047335,8
RTS0047336,29
RTS0047337,6
RTS0047338,28
RTS0047339,12
RTS0047340,19
RTS0047341,15
RTS0047342,16
RTS0047343,12
RTS0047344,18
RTS0047345,10
RTS0047346,14
RTS0047348,9
RTS0047349,21
RTS0047350,26
RTS0047351,26
RTS0047352,33
RTS0047353,9
RTS0047354,24
RTS0047356,12
RTS0047357,7
RTS0047358,8
RTS0047359,15
RTS0047360,7
RTS0047361,11
RTS0047362,18
RTS0047363,19
RTS0047364,6
RTS0047365,18
RTS0047366,13
RTS0047367,9
RTS0047368,21
RTS0047369,19
RTS0047370,11
RTS0047373,14
RTS0047374,13
RTS0047375,14
RTS0047376,27
RTS0047377,28
RTS0047378,15
RTS0047379,18
RTS0047380,33
RTS0047381,11
RTS0047382,16
RTS0047383,14
RTS0047384,11
RTS0047385,12
RTS0047386,49
RTS0047387,11
RTS0047388,14
RTS0047389,19
RTS0047390,11
RTS0047391,12
RTS0047392,37
RTS0047393,18
RTS0047394,10
RTS0047395,4
RTS0047396,51
RTS0047397,13
RTS0047398,10
RTS0047399,25
RTS0047400,11
RTS0047401,20
RTS0047402,13
RTS0047403,14
RTS0047404,23
RTS0047405,20
RTS0047406,14
RTS0047407,25
RTS0047408,17
RTS0047409,28
RTS0047410,25
RTS0047411,23
RTS0047412,13
RTS0047413,8
RTS0047414,17
RTS0047415,16
RTS0047417,19
RTS0047418,12
RTS0047419,19
RTS0047420,16
RTS0047421,14
RTS0047422,19
RTS0047423,10
RTS0047424,22
RTS0047425,8
RTS0047426,26
RTS0047427,14
RTS0047428,10
RTS0047429,17
RTS0047430,17
RTS0047431,9
RTS0047432,15
RTS0047433,14
RTS0047434,19
RTS0047435,41
RTS0047436,25
RTS0047437,15
RTS0047438,5
RTS0047439,7
RTS0047440,14
RTS0047441,19
RTS0047442,9
RTS0047445,33
RTS0047446,27
RTS0047447,15
RTS0047448,13
RTS0047449,21
RTS0047450,12
RTS0047451,11
RTS0047452,11
RTS0047453,7
RTS0047454,9
RTS0047455,18
RTS0047456,14
RTS0047457,8
RTS0047458,10
RTS0047459,14
RTS0047460,15
RTS0047461,18
RTS0047462,15
RTS0047463,6
RTS0047464,20
RTS0047465,13
RTS0047466,20
RTS0047467,19
RTS0047468,10
RTS0047469,11
RTS0047471,6
RTS0047472,15
RTS0047473,17
RTS0047474,11
RTS0047475,12
RTS0047476,18
RTS0047477,15
RTS0047479,11
RTS0047480,10
RTS0047481,7
RTS0047482,10
RTS0047483,6
RTS0047484,15
RTS0047485,16
RTS0047486,21
RTS0047487,12
RTS0047488,22
RTS0047489,16
RTS0047490,9
RTS0047491,37
RTS0047492,40
RTS0047493,15
RTS0047494,11
RTS0047495,20
RTS0047496,15
RTS0047497,11
RTS0047498,14
RTS0047499,10
RTS0047500,17
RTS0047501,7
RTS0047502,11
RTS0047503,17
RTS0047504,12
RTS0047505,10
RTS0047506,36
RTS0047507,15
RTS0047508,9
RTS0047509,15
RTS0047510,17
RTS0047511,8
RTS0047512,24
RTS0047513,10
RTS0047514,11
RTS0047515,24
RTS0047516,10
RTS0047517,70
RTS0047518,15
RTS0047520,23
RTS0047521,13
RTS0047522,6
RTS0047523,18
RTS0047524,9
RTS0047525,15
RTS0047526,13
RTS0047527,9
RTS0047528,18
RTS0047529,13
RTS0047530,24
RTS0047531,10
RTS0047532,24
RTS0047533,6
RTS0047534,10
RTS0047535,12
RTS0047536,15
RTS0047537,43
RTS0047538,14
RTS0047540,11
RTS0047541,36
RTS0047543,13
RTS0047544,13
RTS0047545,17
RTS0047546,13
RTS0047547,17
RTS0047548,25
RTS0047549,14
RTS0047550,11
RTS0047551,14
RTS0047552,12
RTS0047553,14
RTS0047558,24
RTS0047559,10
RTS0047560,11
RTS0047561,23
RTS0047562,11
RTS0047563,10
RTS0047564,23
RTS0047565,11
RTS0047566,8
RTS0047567,17
RTS0047568,9
RTS0047569,18
RTS0047570,17
RTS0047571,15
RTS0047572,22
RTS0047573,10
RTS0047574,6
RTS0047575,12
RTS0047576,5
RTS0047577,9
RTS0047578,15
RTS0047579,13
RTS0047580,10
RTS0047581,16
RTS0047582,12
RTS0047583,15
RTS0047584,12
RTS0047585,10
RTS0047586,9
RTS0047587,11
RTS0047588,20
RTS0047590,19
RTS0047591,12
RTS0047592,7
RTS0047593,16
RTS0047594,20
RTS0047595,15
RTS0047596,23
RTS0047597,15
RTS0047598,13
RTS0047599,13
RTS0047600,24
RTS0047601,32
RTS0047602,17
RTS0047603,10
RTS0047604,16
RTS0047606,10
RTS0047613,10
RTS0047614,9
RTS0047615,10
RTS0047616,16
RTS0047617,9
RTS0047618,15
RTS0047619,13
RTS0047620,10
RTS0047621,11
RTS0047622,5
RTS0047624,16
RTS0047625,14
RTS0047626,8
RTS0047627,12
RTS0047628,12
RTS0047629,16
RTS0047630,4
RTS0047631,8
RTS0047632,22
RTS0047633,11
RTS0047634,4
RTS0047635,13
RTS0047636,11
RTS0047637,10
RTS0047638,12
RTS0047639,14
RTS0047640,15
RTS0047641,15
RTS0047642,8
RTS0047643,6
RTS0047644,21
RTS0047645,10
RTS0047646,17
RTS0047647,12
RTS0047648,15
RTS0047649,9
RTS0047650,5
RTS0047651,13
RTS0047652,9
RTS0047653,6
RTS0047654,15
RTS0047656,16
RTS0047657,8
RTS0047658,15
RTS0047659,8
RTS0047660,6
RTS0047661,20
RTS0047662,19
RTS0047663,8
RTS0047664,11
RTS0047665,16
RTS0047666,8
RTS0047667,14
RTS0047668,11
RTS0047669,16
RTS0047670,14
RTS0047672,10
RTS0047673,11
RTS0047674,16
RTS0047675,20
RTS0047676,6
RTS0047677,21
RTS0047678,11
RTS0047679,12
RTS0047680,10
RTS0047681,19
RTS0047682,15
RTS0047684,14
RTS0047685,5
RTS0047686,13
RTS0047687,13
RTS0047688,16
RTS0047689,20
RTS0047691,14
RTS0047692,14
RTS0047693,10
RTS0047694,20
RTS0047695,21
RTS0047696,12
RTS0047697,8
RTS0047698,15
RTS0047699,17
RTS0047700,4
RTS0047701,14
RTS0047702,22
RTS0047703,29
RTS0047704,17
RTS0047705,9
RTS0047706,14
RTS0047707,21
RTS0047708,34
RTS0047709,14
RTS0047710,5
RTS0047711,10
RTS0047712,8
RTS0047713,13
RTS0047714,46
RTS0047715,14
RTS0047716,17
RTS0047717,19
RTS0047718,20
RTS0047720,7
RTS0047721,16
RTS0047722,16
RTS0047723,13
RTS0047724,22
RTS0047725,9
RTS0047726,10
RTS0047727,11
RTS0047728,15
RTS0047729,15
RTS0047730,12
RTS0047731,11
RTS0047732,16
RTS0047733,20
RTS0047734,14
RTS0047735,12
RTS0047736,17
RTS0047737,12
RTS0047738,7
RTS0047739,21
RTS0047740,23
RTS0047741,11
RTS0047742,11
RTS0047743,16
RTS0047744,18
RTS0047745,20
RTS0047746,20
RTS0047747,14
RTS0047748,17
RTS0047749,21
RTS0047750,8
RTS0047752,10
RTS0047753,21
RTS0047754,56
RTS0047755,26
RTS0047756,6
RTS0047757,16
RTS0047758,22
RTS0047759,13
RTS0047760,14
RTS0047761,19
RTS0047762,14
RTS0047763,31
RTS0047764,19
RTS0047765,21
RTS0047766,117
RTS0047767,11
RTS0047768,18
RTS0047769,11
RTS0047770,11
RTS0047771,8
RTS0047772,10
RTS0047773,22
RTS0047774,22
RTS0047775,19
RTS0047776,21
RTS0047777,18
RTS0047778,11
RTS0047779,14
RTS0047780,16
RTS0047781,10
RTS0047782,12
RTS0047783,15
RTS0047784,13
RTS0047785,11
RTS0047786,20
RTS0047787,26
RTS0047788,14
RTS0047789,7
RTS0047790,6
RTS0047791,10
RTS0047792,10
RTS0047793,11
RTS0047794,13
RTS0047795,10
RTS0047796,15
RTS0047797,13
RTS0047798,13
RTS0047799,18
RTS0047800,8
RTS0047801,7
RTS0047802,13
RTS0047803,25
RTS0047804,11
RTS0047805,21
RTS0047806,11
RTS0047807,18
RTS0047808,10
RTS0047809,6
RTS0047810,15
RTS0047811,13
RTS0047812,15
RTS0047813,6
RTS0047814,11
RTS0047816,19
RTS0047817,16
RTS0047818,8
RTS0047819,7
RTS0047820,13
RTS0047821,40
RTS0047822,13
RTS0047823,11
RTS0047824,37
RTS0047825,22
RTS0047826,14
RTS0047827,15
RTS0047828,17
RTS0047829,26
RTS0047830,12
RTS0047831,9
RTS0047832,15
RTS0047833,8
RTS0047834,19
RTS0047835,16
RTS0047836,9
RTS0047837,16
RTS0047838,11
RTS0047839,16
RTS0047840,16
RTS0047841,20
RTS0047842,19
RTS0047843,12
RTS0047844,12
RTS0047845,11
RTS0047846,15
RTS0047847,15
RTS0047848,21
RTS0047849,19
RTS0047850,13
RTS0047851,12
RTS0047852,10
RTS0047853,15
RTS0047854,21
RTS0047855,8
RTS0047856,6
RTS0047857,18
RTS0047858,14
RTS0047859,11
RTS0047860,19
RTS0047861,12
RTS0047862,10
RTS0047863,14
RTS0047864,16
RTS0047865,14
RTS0047866,22
RTS0047867,17
RTS0047868,16
RTS0047869,10
RTS0047870,22
RTS0047871,16
RTS0047872,10
RTS0047873,41
RTS0047874,16
RTS0047875,17
RTS0047876,11
RTS0047877,7
RTS0047878,11
RTS0047879,14
RTS0047880,18
RTS0047881,15
RTS0047882,17
RTS0047883,4
RTS0047884,16
RTS0047885,21
RTS0047886,14
RTS0047890,13
RTS0047891,15
RTS0047892,13
RTS0047893,44
RTS0047894,13
RTS0047895,20
RTS0047896,22
RTS0047897,16
RTS0047898,18
RTS0047899,18
RTS0047900,35
RTS0047901,13
RTS0047902,76
RTS0047903,10
RTS0047904,20
RTS0047905,18
RTS0047906,13
RTS0047907,7
RTS0047908,66
RTS0047909,15
RTS0047910,14
RTS0047912,18
RTS0047913,14
RTS0047914,6
RTS0047915,11
RTS0047916,16
RTS0047917,11
RTS0047919,6
RTS0047920,7
RTS0047921,13
RTS0047924,30
RTS0047925,12
RTS0047926,10
RTS0047927,8
RTS0047928,17
RTS0047929,9
RTS0047930,16
RTS0047931,22
RTS0047932,18
RTS0047933,16
RTS0047934,15
RTS0047935,17
RTS0047936,20
RTS0047937,24
RTS0047938,16
RTS0047939,30
RTS0047940,65
RTS0047941,13
RTS0047942,14
RTS0047943,16
RTS0047944,16
RTS0047945,19
RTS0047946,21
RTS0047947,10
RTS0047948,6
RTS0047949,11
RTS0047950,11
RTS0047951,17
RTS0047952,21
RTS0047953,11
RTS0047954,16
RTS0047956,15
RTS0047957,16
RTS0047958,21
RTS0047959,11
RTS0047960,13
RTS0047961,8
RTS0047963,12
RTS0047964,14
RTS0047965,6
RTS0047966,7
RTS0047967,11
RTS0047968,47
RTS0047969,12
RTS0047970,19
RTS0047972,14
RTS0047973,21
RTS0047974,15
RTS0047975,5
RTS0047976,11
RTS0047977,11
RTS0047978,15
RTS0047979,13
RTS0047980,11
RTS0047981,12
RTS0047982,11
RTS0047985,24
RTS0047986,25
RTS0047987,12
RTS0047988,13
RTS0047990,6
RTS0047991,9
RTS0047992,15
RTS0047993,15
RTS0047994,14
RTS0047995,13
RTS0047996,12
RTS0047997,14
RTS0047998,64
RTS0047999,20
RTS0048000,16
RTS0048001,16
RTS0048003,30
RTS0048005,16
RTS0048006,11
RTS0048008,8
RTS0048009,10
RTS0048012,5
RTS0048013,11
RTS0048014,13
RTS0048015,12
RTS0048016,22
RTS0048017,21
RTS0048018,12
RTS0048019,8
RTS0048020,27
RTS0048021,16
RTS0048022,18
RTS0048023,9
RTS0048024,18
RTS0048026,19
RTS0048027,24
RTS0048028,19
RTS0048029,5
RTS0048030,12
RTS0048031,13
RTS0048032,8
RTS0048033,7
RTS0048034,20
RTS0048035,20
RTS0048036,7
RTS0048037,17
RTS0048038,1195
RTS0048040,13
RTS0048041,19
RTS0048042,8
RTS0048043,13
RTS0048044,18
RTS0048045,22
RTS0048046,15
RTS0048047,12
RTS0048048,10
RTS0048049,18
RTS0048050,14
RTS0048051,15
RTS0048052,15
RTS0048053,15
RTS0048054,8
RTS0048055,16
RTS0048056,19
RTS0048057,13
RTS0048058,10
RTS0048059,27
RTS0048060,26
RTS0048061,11
RTS0048062,7
RTS0048063,13
RTS0048064,24
RTS0048065,10
RTS0048066,6
RTS0048067,6
RTS0048068,26
RTS0048069,14
RTS0048070,8
RTS0048071,27
RTS0048072,18
RTS0048073,17
RTS0048074,9
RTS0048076,13
RTS0048077,24
RTS0048078,11
RTS0048079,14
RTS0048080,14
RTS0048081,11
RTS0048082,19
RTS0048084,16
RTS0048085,10
RTS0048086,11
RTS0048087,28
RTS0048088,15
RTS0048089,8
RTS0048090,21
RTS0048091,22
RTS0048092,14
RTS0048093,21
RTS0048094,21
RTS0048096,20
RTS0048097,19
RTS0048098,140
RTS0048099,450
RTS0048100,352
RTS0048101,18
RTS0048102,20
RTS0048104,11
RTS0048105,9
RTS0048106,8
RTS0048107,12
RTS0048108,54
RTS0048109,12
RTS0048110,17
RTS0048111,8
RTS0048112,17
RTS0048113,15
RTS0048114,12
RTS0048115,10
RTS0048116,11
RTS0048117,14
RTS0048118,22
RTS0048120,13
RTS0048126,16
RTS0048127,31
RTS0048129,38
RTS0048130,10
RTS0048131,26
RTS0048132,17
RTS0048133,14
RTS0048134,8
RTS0048135,88
RTS0048136,7
RTS0048138,12
RTS0048139,9
RTS0048140,15
RTS0048141,15
RTS0048142,12
RTS0048144,9
RTS0048145,20
RTS0048146,19
RTS0048147,14
RTS0048148,21
RTS0048149,10
RTS0048150,8
RTS0048151,11
RTS0048152,17
RTS0048153,26
RTS0048154,24
RTS0048155,9
RTS0048156,48
RTS0048158,10
RTS0048159,14
RTS0048160,36
RTS0048161,46
RTS0048162,25
RTS0048163,25
RTS0048164,64
RTS0048165,36
RTS0048166,21
RTS0048167,17
RTS0048168,15
RTS0048169,10
RTS0048170,19
RTS0048171,14
RTS0048172,14
RTS0048173,13
RTS0048175,7
RTS0048176,18
RTS0048177,13
RTS0048178,24
RTS0048179,18
RTS0048180,21
RTS0048181,29
RTS0048182,28
RTS0048183,26
RTS0048184,46
RTS0048185,45
RTS0048186,7
RTS0048188,19
RTS0048189,30
RTS0048190,7
RTS0048191,5
RTS0048192,25
RTS0048193,7
RTS0048194,31
RTS0048195,26
RTS0048196,6
RTS0048197,27
RTS0048198,6
RTS0048200,30
RTS0048201,14
RTS0048202,9
RTS0048203,14
RTS0048204,18
RTS0048205,17
RTS0048207,11
RTS0048208,11
RTS0048209,13
RTS0048210,17
RTS0048211,17
RTS0048212,8
RTS0048213,13
RTS0048214,12
RTS0048215,25
RTS0048216,11
RTS0048217,16
RTS0048218,12
RTS0048219,7
RTS0048220,10
RTS0048221,11
RTS0048222,14
RTS0048223,12
RTS0048224,24
RTS0048225,10
RTS0048226,7
RTS0048227,36
RTS0048228,15
RTS0048229,9
RTS0048230,20
RTS0048231,20
RTS0048232,9
RTS0048233,11
RTS0048234,7
RTS0048235,11
RTS0048236,16
RTS0048237,25
RTS0048238,15
RTS0048239,26
RTS0048240,19
RTS0048241,20
RTS0048242,20
RTS0048243,7
RTS0048244,27
RTS0048245,12
RTS0048246,21
RTS0049343,64
RTS0049344,20
RTS0049345,12
RTS0049346,14
RTS0049347,21
RTS0049348,131
RTS0049349,14
RTS0049350,15
RTS0049351,17
RTS0049352,13
RTS0049353,15
RTS0049354,12
RTS0049355,15
RTS0049356,11
RTS0049357,11
RTS0049358,9
RTS0049359,15
RTS0049360,16
RTS0049361,14
RTS0049362,13
RTS0049363,18
RTS0049364,24
RTS0049365,19
RTS0049366,18
RTS0049367,9
RTS0049368,27
RTS0049369,12
RTS0049370,12
RTS0049371,49
RTS0049372,11
RTS0049373,59
RTS0049374,9
RTS0049375,9
RTS0049376,22
RTS0049377,15
RTS0049378,29
RTS0049379,16
RTS0049380,27
RTS0049381,17
RTS0049382,9
RTS0049383,23
RTS0049384,7
RTS0049385,14
RTS0049386,25
RTS0049387,14
RTS0049388,12
RTS0049389,18
RTS0049390,18
RTS0049391,11
RTS0049392,36
RTS0049393,54
RTS0049394,19
RTS0049395,10
RTS0049396,33
RTS0049397,23
RTS0049398,15
RTS0049399,10
RTS0049400,13
RTS0049401,6
RTS0049402,11
RTS0049403,11
RTS0049404,27
RTS0049405,15
RTS0049406,20
RTS0049407,21
RTS0049408,8
RTS0049409,15
RTS0049410,14
RTS0049411,19
RTS0049412,19
RTS0049413,13
RTS0049414,13
RTS0049415,13
RTS0049416,16
RTS0049417,15
RTS0049418,17
RTS0049419,6
RTS0049420,8
RTS0049421,12
RTS0049422,11
RTS0049423,11
RTS0049424,28
RTS0049425,12
RTS0049426,16
RTS0049427,19
RTS0049428,9
RTS0049429,17
RTS0049430,14
RTS0049431,14
RTS0049432,20
RTS0049433,16
RTS0049434,13
RTS0049435,30
RTS0049436,14
RTS0049437,10
RTS0049438,17
RTS0049439,7
RTS0049440,8
RTS0049441,22
RTS0049442,23
RTS0049443,23
RTS0049444,19
RTS0049445,17
RTS0049446,14
RTS0049447,16
RTS0049448,10
RTS0049449,23
RTS0049450,18
RTS0049451,16
RTS0049452,18
RTS0049453,18
RTS0049454,11
RTS0049455,21
RTS0049456,9
RTS0049457,14
RTS0049458,20
RTS0049459,20
RTS0049460,6
RTS0049461,15
RTS0049462,20
RTS0049463,7
RTS0049464,8
RTS0049465,10
RTS0049466,6
RTS0049467,12
RTS0049468,14
RTS0049469,7
RTS0049470,16
RTS0049471,92
RTS0049472,13
RTS0049473,15
RTS0049474,20
RTS0049475,15
RTS0049476,15
RTS0049477,9
RTS0049478,16
RTS0049479,808
RTS0049480,19
RTS0049481,5
RTS0049482,15
RTS0049483,11
RTS0049484,17
RTS0049485,18
RTS0997079,15
RTS0997080,29
RTS0997081,14
RTS0997082,18
RTS0997083,10
RTS0997084,19
RTS0997085,14
RTS0997086,16
RTS0997087,9
RTS0997088,3329
RTS0997089,1764
RTS0997090,108
RTS0997091,48
RTS0997092,15
RTS0997093,7
RTS0997094,4
RTS0997095,5
RTS0997096,7
RTS0997097,3
RTS0997098,9
RTS0997099,7
RTS0997100,17
RTS0997101,5
RTS0997102,8
RTS0997103,8
RTS0997104,17
RTS0997105,4
RTS0997106,8
RTS0997107,7
RTS0997108,4
RTS0997109,1
RTS0997110,4
RTS0997111,5
RTS0997112,5
RTS0997113,10
RTS0997114,8
RTS0997115,6
RTS0997116,3
RTS0997117,12
RTS0997118,3
RTS0997119,10
RTS0997120,5
RTS0997121,9
RTS0997122,10
RTS0997123,24
RTS0997124,6
RTS0997125,7
RTS0997126,44
RTS0997127,13
RTS0997128,10
RTS0997129,48
RTS0997130,8
</Code_Summary>
