# Supplementary material for: Spatial meta-transcriptomics reveal associations of intratumor bacteria burden with lung cancer cells showing a distinct oncogenic signature
Source: J Immunother Cancer. 2022 Jul 6;10(7):e004698. doi: 10.1136/jitc-2022-004698 (PMC9260850; doi:10.1136/jitc-2022-004698)
Supplement: Supplementary data [file jitc-2022-004698supp009.zip › DSP-1001660004186-C-C01.dcc]

<Header>
FileVersion,0.02
SoftwareVersion,"GeoMx_NGS_Pipeline_ 2.0.0"
Date,2020-6-15
</Header>

<Scan_Attributes>
ID,DSP-1001660004186-C-C01
Plate_ID,1001660004186
Well,C01
</Scan_Attributes>

<NGS_Processing_Attributes>
SeqSetId,
tamperedIni,No
Raw,313894
Trimmed,312659
Stitched,311205
Aligned,305828
umiQ30,0.9921
rtsQ30,0.9915
</NGS_Processing_Attributes>


<Code_Summary>
RTS0039454,15
RTS0039455,13
RTS0039456,13
RTS0039457,22
RTS0039458,15
RTS0039459,11
RTS0039460,5
RTS0039461,10
RTS0039462,7
RTS0039463,5
RTS0039464,6
RTS0039465,22
RTS0039466,6
RTS0039467,17
RTS0039468,3
RTS0039469,5
RTS0039470,9
RTS0039471,13
RTS0039472,16
RTS0039473,8
RTS0039474,8
RTS0039475,16
RTS0039476,21
RTS0039477,18
RTS0039478,19
RTS0039479,9
RTS0039480,7
RTS0039481,3
RTS0039482,4
RTS0039483,8
RTS0039484,9
RTS0039485,4
RTS0039486,5
RTS0039487,5
RTS0039488,2
RTS0039489,8
RTS0039490,6
RTS0039491,6
RTS0039492,4
RTS0039493,8
RTS0039494,9
RTS0039495,8
RTS0039496,9
RTS0039497,8
RTS0039498,9
RTS0039499,23
RTS0039500,20
RTS0039501,13
RTS0039502,18
RTS0039503,21
RTS0039504,7
RTS0039505,6
RTS0039506,4
RTS0039507,10
RTS0039508,9
RTS0039509,3
RTS0039510,12
RTS0039511,69
RTS0039512,40
RTS0039513,62
RTS0039514,111
RTS0039515,96
RTS0039516,6
RTS0039517,8
RTS0039518,9
RTS0039519,8
RTS0039520,10
RTS0039521,6
RTS0039522,5
RTS0039523,4
RTS0039524,7
RTS0039525,10
RTS0039526,6
RTS0039527,7
RTS0039528,8
RTS0039529,6
RTS0039530,5
RTS0039531,10
RTS0039532,5
RTS0039533,10
RTS0039534,5
RTS0039535,3
RTS0039536,11
RTS0039537,2
RTS0039538,6
RTS0039539,11
RTS0039540,8
RTS0039541,3
RTS0039542,9
RTS0039543,4
RTS0039544,4
RTS0039545,7
RTS0039546,9
RTS0039547,2
RTS0039548,6
RTS0039549,5
RTS0039550,8
RTS0039551,5
RTS0039552,6
RTS0039553,10
RTS0039554,14
RTS0039555,8
RTS0039556,5
RTS0039557,8
RTS0039558,2
RTS0039559,7
RTS0039560,7
RTS0039561,12
RTS0039562,7
RTS0039563,15
RTS0039564,8
RTS0039565,12
RTS0039566,4
RTS0039567,3
RTS0039568,4
RTS0039569,5
RTS0039570,10
RTS0039571,9
RTS0039572,7
RTS0039573,2
RTS0039574,4
RTS0039575,3
RTS0039576,4
RTS0039577,10
RTS0039578,7
RTS0039579,6
RTS0039580,8
RTS0039581,10
RTS0039582,11
RTS0039583,6
RTS0039584,7
RTS0039585,7
RTS0039586,6
RTS0039587,5
RTS0039588,7
RTS0039589,9
RTS0039590,8
RTS0039591,8
RTS0039592,7
RTS0039593,3
RTS0039594,14
RTS0039595,10
RTS0039596,7
RTS0039597,6
RTS0039598,10
RTS0039599,6
RTS0039600,10
RTS0039601,4
RTS0039602,11
RTS0039603,9
RTS0039604,6
RTS0039605,6
RTS0039606,9
RTS0039607,10
RTS0039608,9
RTS0039609,9
RTS0039610,9
RTS0039611,13
RTS0039612,8
RTS0039613,9
RTS0039614,4
RTS0039615,10
RTS0039616,5
RTS0039617,9
RTS0039619,7
RTS0039620,12
RTS0039621,10
RTS0039622,9
RTS0039623,8
RTS0039624,7
RTS0039625,5
RTS0039626,12
RTS0039627,9
RTS0039628,7
RTS0039629,4
RTS0039630,2
RTS0039631,5
RTS0039632,6
RTS0039633,9
RTS0039634,7
RTS0039635,13
RTS0039636,8
RTS0039637,9
RTS0039638,7
RTS0039639,13
RTS0039640,3
RTS0039641,8
RTS0039642,10
RTS0039643,6
RTS0039644,3
RTS0039645,4
RTS0039646,10
RTS0039647,4
RTS0039648,6
RTS0039649,8
RTS0039650,11
RTS0039651,9
RTS0039652,23
RTS0039653,15
RTS0039654,10
RTS0039655,13
RTS0039656,16
RTS0039657,12
RTS0039658,6
RTS0039659,14
RTS0039660,10
RTS0039661,7
RTS0039662,3
RTS0039663,7
RTS0039664,9
RTS0039665,8
RTS0039666,5
RTS0039667,9
RTS0039668,6
RTS0039669,8
RTS0039670,12
RTS0039671,10
RTS0039672,5
RTS0039673,10
RTS0039674,4
RTS0039675,7
RTS0039677,5
RTS0039678,8
RTS0039679,4
RTS0039680,8
RTS0039681,11
RTS0039682,10
RTS0039683,10
RTS0039684,8
RTS0039685,18
RTS0039686,19
RTS0039687,20
RTS0039688,12
RTS0039689,14
RTS0039690,14
RTS0039691,10
RTS0039692,7
RTS0039693,5
RTS0039694,4
RTS0039695,7
RTS0039696,11
RTS0039697,9
RTS0039698,7
RTS0039699,8
RTS0039700,4
RTS0039701,7
RTS0039702,9
RTS0039703,7
RTS0039704,7
RTS0039705,6
RTS0039706,10
RTS0039707,10
RTS0039708,5
RTS0039709,12
RTS0039710,16
RTS0039711,7
RTS0039712,6
RTS0039713,14
RTS0039714,11
RTS0039715,10
RTS0039716,5
RTS0039717,6
RTS0039718,5
RTS0039719,3
RTS0039720,8
RTS0039721,12
RTS0039722,6
RTS0039723,11
RTS0039724,14
RTS0039725,8
RTS0039726,11
RTS0039727,8
RTS0039728,6
RTS0039729,6
RTS0039730,5
RTS0039731,8
RTS0039732,5
RTS0039733,10
RTS0039734,8
RTS0039735,7
RTS0039736,7
RTS0039737,10
RTS0039738,2
RTS0039739,10
RTS0039740,7
RTS0039741,13
RTS0039742,7
RTS0039743,10
RTS0039744,9
RTS0039745,11
RTS0039746,7
RTS0039747,24
RTS0039749,9
RTS0039750,11
RTS0039751,8
RTS0039752,7
RTS0039753,5
RTS0039754,6
RTS0039755,3
RTS0039756,6
RTS0039757,9
RTS0039758,4
RTS0039759,7
RTS0039760,4
RTS0039761,8
RTS0039762,9
RTS0039763,10
RTS0039764,4
RTS0039765,4
RTS0039766,7
RTS0039767,8
RTS0039768,9
RTS0039769,3
RTS0039770,11
RTS0039771,10
RTS0039772,14
RTS0039773,8
RTS0039774,6
RTS0039775,5
RTS0039776,8
RTS0039777,10
RTS0039778,4
RTS0039779,8
RTS0039780,2
RTS0039781,12
RTS0039782,6
RTS0039783,10
RTS0039784,8
RTS0039785,12
RTS0039786,9
RTS0039787,11
RTS0039788,5
RTS0039789,6
RTS0039790,7
RTS0039791,12
RTS0039792,10
RTS0039793,1
RTS0039794,13
RTS0039795,6
RTS0039796,5
RTS0039797,8
RTS0039798,14
RTS0039799,7
RTS0039800,4
RTS0039801,9
RTS0039802,6
RTS0039803,6
RTS0039804,11
RTS0039805,8
RTS0039806,10
RTS0039807,8
RTS0039808,14
RTS0039809,10
RTS0039810,7
RTS0039811,5
RTS0039812,8
RTS0039813,4
RTS0039814,9
RTS0039815,6
RTS0039816,5
RTS0039817,15
RTS0039818,6
RTS0039819,12
RTS0039820,7
RTS0039821,6
RTS0039822,8
RTS0039823,8
RTS0039824,6
RTS0039825,10
RTS0039826,17
RTS0039827,15
RTS0039828,4
RTS0039829,10
RTS0039830,7
RTS0039831,5
RTS0039832,16
RTS0039833,2
RTS0039834,9
RTS0039835,7
RTS0039836,7
RTS0039838,8
RTS0039839,7
RTS0039840,6
RTS0039841,5
RTS0039842,15
RTS0039843,12
RTS0039844,11
RTS0039845,10
RTS0039846,7
RTS0039847,6
RTS0039848,7
RTS0039849,5
RTS0039850,6
RTS0039851,7
RTS0039852,8
RTS0039853,10
RTS0039854,15
RTS0039855,2
RTS0039856,6
RTS0039857,10
RTS0039858,9
RTS0039859,11
RTS0039860,7
RTS0039861,12
RTS0039862,5
RTS0039863,8
RTS0039864,11
RTS0039865,5
RTS0039866,12
RTS0039867,13
RTS0039868,6
RTS0039869,10
RTS0039870,9
RTS0039871,12
RTS0039872,3
RTS0039873,8
RTS0039874,9
RTS0039875,8
RTS0039876,8
RTS0039877,6
RTS0039878,5
RTS0039879,6
RTS0039880,7
RTS0039881,6
RTS0039882,7
RTS0039883,2
RTS0039884,7
RTS0039885,9
RTS0039886,9
RTS0039887,3
RTS0039888,8
RTS0039890,9
RTS0039891,6
RTS0039892,9
RTS0039893,9
RTS0039894,7
RTS0039895,5
RTS0039896,7
RTS0039897,8
RTS0039898,8
RTS0039899,6
RTS0039900,8
RTS0039901,11
RTS0039902,5
RTS0039903,3
RTS0039904,12
RTS0039905,8
RTS0039906,7
RTS0039907,9
RTS0039908,4
RTS0039909,11
RTS0039910,6
RTS0039911,5
RTS0039912,9
RTS0039913,10
RTS0039914,7
RTS0039915,7
RTS0039916,3
RTS0039917,5
RTS0039918,11
RTS0039919,8
RTS0039920,6
RTS0039921,6
RTS0039922,9
RTS0039923,5
RTS0039924,3
RTS0039925,10
RTS0039926,10
RTS0039927,7
RTS0039928,13
RTS0039929,11
RTS0039930,11
RTS0039931,9
RTS0039932,8
RTS0039933,5
RTS0039934,6
RTS0039935,5
RTS0039936,2
RTS0039937,10
RTS0039938,11
RTS0039939,6
RTS0039940,8
RTS0039941,9
RTS0039942,7
RTS0039943,4
RTS0039944,6
RTS0039945,8
RTS0039946,8
RTS0039947,8
RTS0039948,17
RTS0039949,14
RTS0039950,9
RTS0039951,7
RTS0039952,7
RTS0039953,8
RTS0039954,13
RTS0039955,9
RTS0039956,12
RTS0039957,10
RTS0039958,9
RTS0039959,9
RTS0039960,15
RTS0039961,5
RTS0039962,4
RTS0039963,6
RTS0039964,3
RTS0039965,6
RTS0039966,6
RTS0039967,6
RTS0039968,6
RTS0039969,8
RTS0039970,11
RTS0039971,11
RTS0039972,8
RTS0039973,11
RTS0039974,12
RTS0039975,5
RTS0039976,14
RTS0039977,9
RTS0039978,9
RTS0039979,12
RTS0039980,9
RTS0039981,12
RTS0039982,6
RTS0039983,9
RTS0039984,10
RTS0039985,15
RTS0039986,22
RTS0039987,14
RTS0039988,20
RTS0039989,15
RTS0039990,17
RTS0039991,7
RTS0039992,7
RTS0039993,9
RTS0039994,2
RTS0039995,9
RTS0039996,24
RTS0039997,15
RTS0039998,9
RTS0039999,17
RTS0040000,20
RTS0040001,5
RTS0040002,18
RTS0040003,3
RTS0040004,7
RTS0040005,8
RTS0040006,10
RTS0040007,9
RTS0040008,6
RTS0040009,11
RTS0040010,9
RTS0040011,6
RTS0040012,5
RTS0040013,4
RTS0040014,10
RTS0040015,7
RTS0040016,7
RTS0040017,3
RTS0040018,11
RTS0040019,13
RTS0040020,11
RTS0040021,5
RTS0040022,11
RTS0040023,6
RTS0040024,5
RTS0040025,1
RTS0040026,8
RTS0040027,12
RTS0040028,12
RTS0040029,10
RTS0040030,9
RTS0040031,6
RTS0040032,9
RTS0040033,3
RTS0040034,6
RTS0040035,4
RTS0040036,11
RTS0040037,7
RTS0040038,7
RTS0040039,4
RTS0040040,9
RTS0040041,2
RTS0040042,5
RTS0040043,5
RTS0040044,11
RTS0040045,9
RTS0040046,5
RTS0040047,11
RTS0040048,14
RTS0040049,6
RTS0040050,6
RTS0040051,8
RTS0040052,5
RTS0040053,6
RTS0040054,7
RTS0040055,8
RTS0040056,5
RTS0040057,5
RTS0040058,7
RTS0040059,8
RTS0040060,5
RTS0040061,8
RTS0040062,7
RTS0040063,3
RTS0040064,4
RTS0040065,4
RTS0040066,6
RTS0040067,7
RTS0040068,10
RTS0040069,6
RTS0040070,11
RTS0040071,6
RTS0040072,3
RTS0040073,11
RTS0040074,8
RTS0040075,9
RTS0040076,8
RTS0040077,9
RTS0040078,2
RTS0040079,5
RTS0040080,10
RTS0040081,2
RTS0040082,2
RTS0040083,7
RTS0040084,5
RTS0040085,6
RTS0040086,11
RTS0040087,6
RTS0040088,9
RTS0040089,5
RTS0040090,6
RTS0040091,6
RTS0040092,3
RTS0040093,8
RTS0040094,9
RTS0040095,11
RTS0040096,5
RTS0040097,8
RTS0040098,12
RTS0040099,6
RTS0040100,1
RTS0040101,5
RTS0040102,4
RTS0040103,1
RTS0040104,7
RTS0040105,8
RTS0040106,6
RTS0040107,6
RTS0040108,4
RTS0040109,14
RTS0040110,5
RTS0040111,6
RTS0040112,8
RTS0040113,8
RTS0040114,2
RTS0040115,9
RTS0040116,15
RTS0040117,11
RTS0040118,8
RTS0040119,15
RTS0040120,21
RTS0040121,3
RTS0040122,10
RTS0040123,8
RTS0040124,3
RTS0040125,5
RTS0040126,6
RTS0040127,11
RTS0040128,5
RTS0040129,5
RTS0040130,16
RTS0040131,11
RTS0040132,7
RTS0040133,5
RTS0040134,4
RTS0040135,6
RTS0040136,4
RTS0040137,5
RTS0040138,9
RTS0040139,9
RTS0040140,8
RTS0040141,4
RTS0040142,3
RTS0040143,7
RTS0040144,6
RTS0040145,7
RTS0040146,5
RTS0040147,6
RTS0040148,6
RTS0040149,10
RTS0040150,3
RTS0040151,8
RTS0040152,10
RTS0040153,5
RTS0040154,4
RTS0040155,11
RTS0040156,8
RTS0040157,9
RTS0040158,14
RTS0040159,7
RTS0040160,11
RTS0040161,3
RTS0040162,4
RTS0040163,13
RTS0040164,10
RTS0040165,6
RTS0040166,6
RTS0040167,5
RTS0040168,5
RTS0040169,6
RTS0040170,6
RTS0040172,3
RTS0040173,4
RTS0040174,4
RTS0040175,6
RTS0040176,7
RTS0040177,6
RTS0040178,4
RTS0040179,5
RTS0040180,6
RTS0040181,3
RTS0040182,11
RTS0040183,5
RTS0040184,3
RTS0040185,7
RTS0040186,9
RTS0040187,5
RTS0040188,1
RTS0040189,7
RTS0040190,7
RTS0040191,8
RTS0040192,5
RTS0040193,2
RTS0040194,6
RTS0040195,10
RTS0040196,8
RTS0040197,2
RTS0040198,13
RTS0040199,8
RTS0040200,10
RTS0040201,9
RTS0040202,11
RTS0040203,15
RTS0040204,14
RTS0040205,8
RTS0040206,9
RTS0040207,14
RTS0040208,9
RTS0040209,8
RTS0040210,12
RTS0040211,10
RTS0040212,4
RTS0040213,8
RTS0040214,7
RTS0040215,9
RTS0040216,9
RTS0040217,12
RTS0040218,3
RTS0040219,5
RTS0040220,7
RTS0040221,6
RTS0040222,9
RTS0040223,5
RTS0040224,3
RTS0040225,8
RTS0040226,8
RTS0040227,2
RTS0040228,9
RTS0040229,5
RTS0040230,9
RTS0040231,2
RTS0040232,3
RTS0040233,5
RTS0040234,7
RTS0040235,4
RTS0040236,9
RTS0040237,9
RTS0040238,4
RTS0040239,6
RTS0040240,10
RTS0040241,3
RTS0040242,7
RTS0040243,8
RTS0040244,9
RTS0040245,10
RTS0040246,6
RTS0040247,13
RTS0040248,5
RTS0040249,8
RTS0040250,6
RTS0040251,7
RTS0040252,4
RTS0040253,1
RTS0040254,5
RTS0040255,10
RTS0040256,6
RTS0040257,3
RTS0040258,1
RTS0040259,4
RTS0040260,5
RTS0040261,2
RTS0040262,9
RTS0040263,9
RTS0040264,6
RTS0040265,5
RTS0040266,4
RTS0040267,4
RTS0040268,7
RTS0040269,5
RTS0040270,6
RTS0040271,13
RTS0040272,9
RTS0040273,12
RTS0040274,8
RTS0040275,13
RTS0040276,5
RTS0040277,7
RTS0040278,13
RTS0040279,8
RTS0040280,9
RTS0040281,6
RTS0040282,5
RTS0040283,7
RTS0040284,7
RTS0040285,8
RTS0040286,3
RTS0040287,7
RTS0040288,7
RTS0040289,8
RTS0040290,6
RTS0040291,7
RTS0040292,9
RTS0040293,7
RTS0040294,9
RTS0040295,7
RTS0040296,4
RTS0040297,8
RTS0040298,7
RTS0040299,7
RTS0040300,3
RTS0040301,5
RTS0040302,6
RTS0040303,10
RTS0040304,8
RTS0040305,10
RTS0040306,7
RTS0040307,7
RTS0040308,5
RTS0040309,6
RTS0040310,6
RTS0040311,6
RTS0040312,10
RTS0040313,7
RTS0040314,9
RTS0040315,3
RTS0040316,9
RTS0040317,10
RTS0040318,9
RTS0040319,12
RTS0040320,6
RTS0040321,8
RTS0040322,7
RTS0040323,13
RTS0040324,23
RTS0040325,9
RTS0040326,6
RTS0040327,7
RTS0040328,3
RTS0040329,12
RTS0040330,9
RTS0040331,8
RTS0040332,5
RTS0040333,9
RTS0040334,6
RTS0040335,3
RTS0040336,5
RTS0040337,10
RTS0040338,1
RTS0040339,11
RTS0040340,6
RTS0040341,6
RTS0040342,10
RTS0040343,9
RTS0040344,6
RTS0040345,7
RTS0040346,12
RTS0040347,9
RTS0040348,10
RTS0040349,11
RTS0040350,7
RTS0040351,6
RTS0040352,8
RTS0040353,11
RTS0040354,5
RTS0040355,3
RTS0040356,8
RTS0040357,12
RTS0040358,13
RTS0040359,6
RTS0040360,17
RTS0040361,7
RTS0040363,4
RTS0040364,11
RTS0040365,5
RTS0040366,17
RTS0040367,13
RTS0040368,19
RTS0040369,19
RTS0040370,14
RTS0040371,12
RTS0040372,12
RTS0040373,6
RTS0040374,6
RTS0040375,10
RTS0040376,8
RTS0040377,14
RTS0040378,8
RTS0040379,10
RTS0040380,8
RTS0040381,8
RTS0040382,8
RTS0040383,2
RTS0040384,10
RTS0040385,11
RTS0040386,4
RTS0040387,8
RTS0040388,5
RTS0040389,16
RTS0040390,9
RTS0040391,14
RTS0040392,9
RTS0040393,9
RTS0040394,11
RTS0040395,7
RTS0040396,8
RTS0040397,11
RTS0040398,11
RTS0040399,5
RTS0040400,7
RTS0040401,10
RTS0040402,7
RTS0040403,7
RTS0040404,10
RTS0040405,3
RTS0040406,5
RTS0040407,5
RTS0040408,6
RTS0040409,8
RTS0040410,11
RTS0040411,11
RTS0040412,5
RTS0040413,6
RTS0040414,10
RTS0040415,8
RTS0040416,21
RTS0040417,10
RTS0040418,18
RTS0040419,23
RTS0040420,44
RTS0040421,6
RTS0040422,10
RTS0040423,14
RTS0040424,5
RTS0040425,11
RTS0040426,6
RTS0040428,12
RTS0040429,6
RTS0040430,10
RTS0040431,7
RTS0040432,8
RTS0040433,7
RTS0040434,7
RTS0040435,9
RTS0040436,19
RTS0040437,23
RTS0040438,36
RTS0040439,25
RTS0040440,37
RTS0040441,14
RTS0040442,8
RTS0040443,11
RTS0040444,6
RTS0040445,11
RTS0040446,10
RTS0040447,10
RTS0040448,7
RTS0040449,7
RTS0040450,8
RTS0040451,12
RTS0040452,15
RTS0040453,13
RTS0040454,8
RTS0040455,20
RTS0040456,8
RTS0040457,4
RTS0040458,4
RTS0040459,10
RTS0040460,4
RTS0040461,8
RTS0040462,6
RTS0040463,3
RTS0040464,5
RTS0040465,5
RTS0040466,11
RTS0040467,4
RTS0040468,5
RTS0040469,7
RTS0040470,6
RTS0040471,10
RTS0040472,7
RTS0040473,6
RTS0040474,5
RTS0040475,4
RTS0040476,4
RTS0040477,9
RTS0040478,9
RTS0040479,2
RTS0040480,6
RTS0040481,6
RTS0040482,4
RTS0040483,8
RTS0040484,12
RTS0040485,8
RTS0040486,7
RTS0040487,6
RTS0040488,1
RTS0040489,8
RTS0040490,10
RTS0040491,7
RTS0040492,8
RTS0040493,9
RTS0040494,8
RTS0040495,3
RTS0040496,10
RTS0040497,5
RTS0040498,10
RTS0040499,8
RTS0040500,8
RTS0040501,8
RTS0040502,11
RTS0040503,5
RTS0040504,5
RTS0040505,8
RTS0040506,3
RTS0040507,8
RTS0040508,5
RTS0040509,7
RTS0040510,2
RTS0040511,5
RTS0040512,6
RTS0040513,8
RTS0040514,8
RTS0040515,5
RTS0040516,12
RTS0040517,4
RTS0040518,7
RTS0040519,11
RTS0040520,7
RTS0040521,5
RTS0040522,11
RTS0040523,8
RTS0040524,1
RTS0040525,11
RTS0040526,9
RTS0040527,7
RTS0040528,5
RTS0040529,4
RTS0040530,5
RTS0040531,12
RTS0040532,11
RTS0040533,7
RTS0040534,8
RTS0040535,9
RTS0040536,9
RTS0040537,12
RTS0040538,12
RTS0040539,9
RTS0040540,7
RTS0040541,3
RTS0040542,9
RTS0040543,11
RTS0040544,4
RTS0040545,5
RTS0040546,3
RTS0040547,2
RTS0040548,5
RTS0040549,6
RTS0040550,9
RTS0040551,9
RTS0040552,6
RTS0040553,6
RTS0040554,10
RTS0040555,4
RTS0040556,8
RTS0040557,1
RTS0040558,8
RTS0040559,8
RTS0040560,7
RTS0040561,5
RTS0040562,7
RTS0040563,5
RTS0040564,8
RTS0040565,6
RTS0040566,3
RTS0040567,4
RTS0040568,8
RTS0040569,11
RTS0040570,6
RTS0040571,11
RTS0040572,5
RTS0040573,6
RTS0040574,5
RTS0040575,8
RTS0040576,11
RTS0040577,4
RTS0040578,1
RTS0040579,4
RTS0040580,15
RTS0040581,17
RTS0040582,10
RTS0040583,1
RTS0040584,6
RTS0040585,5
RTS0040586,6
RTS0040587,4
RTS0040588,10
RTS0040589,7
RTS0040590,15
RTS0040591,3
RTS0040592,11
RTS0040593,5
RTS0040594,10
RTS0040595,9
RTS0040596,13
RTS0040597,15
RTS0040598,6
RTS0040599,7
RTS0040600,10
RTS0040601,9
RTS0040602,5
RTS0040603,6
RTS0040604,7
RTS0040605,5
RTS0040606,7
RTS0040607,15
RTS0040608,10
RTS0040609,11
RTS0040610,9
RTS0040611,9
RTS0040612,8
RTS0040613,7
RTS0040614,11
RTS0040615,8
RTS0040616,9
RTS0040617,15
RTS0040618,9
RTS0040619,11
RTS0040620,10
RTS0040621,9
RTS0040622,6
RTS0040623,5
RTS0040624,12
RTS0040625,12
RTS0040626,6
RTS0040627,1
RTS0040628,6
RTS0040629,4
RTS0040630,10
RTS0040631,8
RTS0040632,4
RTS0040633,14
RTS0040634,11
RTS0040635,4
RTS0040636,11
RTS0040637,7
RTS0040638,4
RTS0040639,10
RTS0040640,3
RTS0040641,9
RTS0040642,18
RTS0040643,12
RTS0040644,14
RTS0040645,25
RTS0040646,2
RTS0040647,3
RTS0040648,12
RTS0040649,6
RTS0040650,1
RTS0040651,7
RTS0040652,6
RTS0040653,5
RTS0040654,6
RTS0040655,6
RTS0040656,12
RTS0040657,6
RTS0040658,11
RTS0040659,3
RTS0040660,4
RTS0040661,4
RTS0040662,7
RTS0040663,8
RTS0040664,7
RTS0040665,6
RTS0040666,3
RTS0040667,6
RTS0040668,3
RTS0040669,2
RTS0040670,6
RTS0040671,3
RTS0040672,4
RTS0040673,9
RTS0040674,10
RTS0040675,4
RTS0040676,32
RTS0040677,34
RTS0040678,94
RTS0040679,25
RTS0040680,97
RTS0040681,36
RTS0040682,19
RTS0040683,38
RTS0040684,61
RTS0040685,39
RTS0040686,6
RTS0040687,8
RTS0040688,9
RTS0040689,4
RTS0040690,11
RTS0040691,5
RTS0040692,10
RTS0040693,9
RTS0040694,8
RTS0040695,5
RTS0040696,9
RTS0040697,8
RTS0040698,5
RTS0040699,3
RTS0040700,13
RTS0040701,28
RTS0040702,53
RTS0040703,48
RTS0040704,57
RTS0040705,79
RTS0040706,7
RTS0040707,8
RTS0040708,7
RTS0040709,9
RTS0040710,7
RTS0040711,4
RTS0040712,4
RTS0040713,9
RTS0040714,6
RTS0040715,12
RTS0040716,5
RTS0040717,7
RTS0040718,8
RTS0040719,7
RTS0040720,8
RTS0040721,9
RTS0040722,10
RTS0040723,10
RTS0040724,8
RTS0040725,3
RTS0040726,12
RTS0040727,18
RTS0040728,13
RTS0040729,16
RTS0040730,17
RTS0040731,8
RTS0040732,9
RTS0040733,7
RTS0040734,12
RTS0040735,11
RTS0040736,60
RTS0040737,42
RTS0040738,28
RTS0040739,41
RTS0040740,45
RTS0040741,9
RTS0040742,6
RTS0040743,7
RTS0040744,5
RTS0040745,7
RTS0040746,16
RTS0040747,9
RTS0040748,8
RTS0040749,14
RTS0040750,26
RTS0040751,8
RTS0040752,12
RTS0040753,7
RTS0040754,3
RTS0040755,6
RTS0040756,5
RTS0040757,7
RTS0040758,6
RTS0040759,10
RTS0040760,9
RTS0040761,10
RTS0040762,7
RTS0040763,6
RTS0040764,8
RTS0040765,12
RTS0040766,8
RTS0040767,12
RTS0040768,8
RTS0040769,11
RTS0040770,3
RTS0040771,7
RTS0040772,5
RTS0040773,5
RTS0040774,7
RTS0040775,8
RTS0040776,8
RTS0040777,7
RTS0040778,7
RTS0040779,7
RTS0040780,7
RTS0040781,11
RTS0040782,7
RTS0040783,9
RTS0040784,12
RTS0040785,3
RTS0040786,9
RTS0040787,8
RTS0040788,5
RTS0040789,3
RTS0040790,5
RTS0040791,9
RTS0040792,7
RTS0040793,6
RTS0040794,1
RTS0040795,2
RTS0040796,8
RTS0040797,11
RTS0040798,11
RTS0040799,10
RTS0040800,6
RTS0040801,6
RTS0040802,15
RTS0040803,7
RTS0040804,12
RTS0040805,7
RTS0040806,4
RTS0040807,7
RTS0040808,6
RTS0040809,11
RTS0040810,2
RTS0040811,5
RTS0040812,4
RTS0040813,6
RTS0040814,8
RTS0040815,9
RTS0040816,7
RTS0040817,6
RTS0040818,8
RTS0040819,4
RTS0040820,14
RTS0040821,11
RTS0040822,7
RTS0040823,5
RTS0040824,10
RTS0040825,8
RTS0040826,16
RTS0040827,7
RTS0040828,7
RTS0040830,11
RTS0040831,4
RTS0040832,8
RTS0040833,6
RTS0040834,7
RTS0040836,19
RTS0040837,10
RTS0040838,10
RTS0040839,13
RTS0040840,17
RTS0040841,10
RTS0040842,17
RTS0040843,12
RTS0040844,15
RTS0040845,12
RTS0040846,6
RTS0040847,13
RTS0040848,6
RTS0040849,4
RTS0040850,13
RTS0040851,5
RTS0040852,8
RTS0040853,10
RTS0040854,9
RTS0040855,12
RTS0040856,10
RTS0040857,8
RTS0040858,5
RTS0040859,7
RTS0040860,2
RTS0040861,8
RTS0040862,13
RTS0040863,6
RTS0040864,7
RTS0040865,9
RTS0040866,7
RTS0040867,8
RTS0040868,7
RTS0040869,12
RTS0040870,3
RTS0040871,8
RTS0040872,10
RTS0040873,14
RTS0040874,14
RTS0040875,7
RTS0040876,10
RTS0040877,3
RTS0040878,6
RTS0040879,7
RTS0040880,11
RTS0040881,7
RTS0040882,13
RTS0040883,3
RTS0040884,9
RTS0040885,4
RTS0040886,11
RTS0040887,9
RTS0040888,9
RTS0040889,19
RTS0040890,19
RTS0040891,5
RTS0040892,11
RTS0040893,8
RTS0040894,12
RTS0040895,7
RTS0040896,5
RTS0040897,4
RTS0040898,9
RTS0040899,3
RTS0040900,3
RTS0040901,11
RTS0040902,8
RTS0040903,4
RTS0040904,12
RTS0040905,14
RTS0040906,4
RTS0040907,10
RTS0040908,9
RTS0040909,7
RTS0040910,6
RTS0040911,10
RTS0040912,3
RTS0040913,11
RTS0040914,1
RTS0040915,12
RTS0040916,7
RTS0040917,7
RTS0040918,11
RTS0040919,4
RTS0040920,6
RTS0040921,7
RTS0040922,8
RTS0040923,9
RTS0040924,8
RTS0040925,10
RTS0040926,6
RTS0040927,11
RTS0040928,4
RTS0040929,4
RTS0040930,9
RTS0040931,7
RTS0040932,10
RTS0040933,5
RTS0040934,7
RTS0040935,10
RTS0040936,8
RTS0040937,14
RTS0040938,9
RTS0040939,8
RTS0040940,4
RTS0040941,6
RTS0040942,5
RTS0040943,4
RTS0040944,7
RTS0040945,4
RTS0040946,25
RTS0040947,32
RTS0040948,29
RTS0040949,19
RTS0040950,28
RTS0040951,5
RTS0040952,4
RTS0040953,2
RTS0040954,5
RTS0040955,7
RTS0040956,17
RTS0040957,6
RTS0040958,7
RTS0040959,5
RTS0040960,4
RTS0040961,8
RTS0040962,4
RTS0040963,9
RTS0040964,12
RTS0040965,6
RTS0040966,7
RTS0040967,5
RTS0040968,3
RTS0040969,9
RTS0040970,5
RTS0040971,9
RTS0040972,4
RTS0040973,7
RTS0040974,8
RTS0040975,6
RTS0040976,7
RTS0040977,9
RTS0040978,5
RTS0040979,8
RTS0040980,14
RTS0040981,6
RTS0040982,10
RTS0040983,13
RTS0040984,8
RTS0040985,7
RTS0040986,11
RTS0040987,4
RTS0040988,14
RTS0040989,4
RTS0040990,10
RTS0040991,12
RTS0040992,4
RTS0040993,5
RTS0040994,7
RTS0040995,2
RTS0040996,5
RTS0040997,7
RTS0040998,7
RTS0040999,10
RTS0041000,7
RTS0041001,12
RTS0041002,5
RTS0041003,10
RTS0041004,6
RTS0041005,7
RTS0041006,6
RTS0041007,2
RTS0041008,13
RTS0041009,11
RTS0041010,4
RTS0041011,10
RTS0041012,8
RTS0041013,3
RTS0041014,5
RTS0041015,10
RTS0041016,17
RTS0041017,5
RTS0041018,11
RTS0041019,21
RTS0041020,12
RTS0041021,8
RTS0041022,6
RTS0041023,8
RTS0041024,10
RTS0041025,11
RTS0041026,11
RTS0041027,3
RTS0041028,13
RTS0041029,5
RTS0041030,3
RTS0041031,7
RTS0041032,10
RTS0041033,4
RTS0041034,9
RTS0041035,9
RTS0041036,14
RTS0041037,6
RTS0041038,11
RTS0041039,7
RTS0041040,14
RTS0041041,11
RTS0041042,6
RTS0041043,12
RTS0041044,3
RTS0041045,9
RTS0041046,32
RTS0041047,26
RTS0041048,26
RTS0041049,51
RTS0041050,46
RTS0041051,7
RTS0041052,9
RTS0041053,9
RTS0041054,13
RTS0041055,8
RTS0041056,13
RTS0041057,6
RTS0041058,8
RTS0041059,8
RTS0041060,10
RTS0041061,12
RTS0041062,7
RTS0041063,12
RTS0041064,7
RTS0041066,9
RTS0041067,6
RTS0041068,9
RTS0041069,10
RTS0041070,10
RTS0041071,11
RTS0041072,9
RTS0041073,6
RTS0041074,7
RTS0041075,5
RTS0041076,11
RTS0041077,9
RTS0041078,7
RTS0041079,8
RTS0041080,5
RTS0041081,12
RTS0041082,7
RTS0041083,9
RTS0041084,9
RTS0041085,10
RTS0041086,9
RTS0041087,10
RTS0041088,8
RTS0041089,8
RTS0041090,14
RTS0041091,12
RTS0041092,8
RTS0041093,7
RTS0041094,10
RTS0041095,5
RTS0041096,6
RTS0041097,3
RTS0041098,3
RTS0041099,6
RTS0041100,5
RTS0041101,10
RTS0041102,20
RTS0041103,6
RTS0041104,7
RTS0041105,6
RTS0041106,20
RTS0041107,26
RTS0041108,33
RTS0041109,17
RTS0041110,18
RTS0041111,6
RTS0041112,10
RTS0041113,11
RTS0041114,9
RTS0041115,11
RTS0041116,9
RTS0041117,11
RTS0041118,6
RTS0041119,4
RTS0041120,12
RTS0041121,12
RTS0041122,7
RTS0041123,7
RTS0041124,5
RTS0041125,4
RTS0041126,10
RTS0041127,11
RTS0041128,8
RTS0041129,5
RTS0041130,8
RTS0041131,8
RTS0041132,16
RTS0041133,13
RTS0041134,17
RTS0041135,12
RTS0041136,18
RTS0041137,5
RTS0041138,6
RTS0041139,11
RTS0041140,12
RTS0041141,7
RTS0041142,6
RTS0041143,5
RTS0041144,6
RTS0041145,6
RTS0041146,5
RTS0041147,9
RTS0041148,6
RTS0041149,5
RTS0041150,8
RTS0041151,9
RTS0041152,6
RTS0041153,5
RTS0041154,3
RTS0041155,1
RTS0041156,9
RTS0041157,9
RTS0041158,5
RTS0041159,13
RTS0041160,7
RTS0041161,8
RTS0041162,8
RTS0041163,6
RTS0041164,8
RTS0041165,3
RTS0041166,3
RTS0041167,4
RTS0041168,9
RTS0041169,5
RTS0041170,5
RTS0041171,5
RTS0041172,6
RTS0041173,9
RTS0041174,11
RTS0041175,8
RTS0041176,11
RTS0041177,6
RTS0041178,8
RTS0041179,10
RTS0041180,8
RTS0041181,9
RTS0041182,6
RTS0041183,8
RTS0041184,6
RTS0041185,8
RTS0041186,9
RTS0041187,14
RTS0041188,3
RTS0041189,15
RTS0041190,10
RTS0041191,12
RTS0041192,8
RTS0041193,13
RTS0041194,10
RTS0041195,4
RTS0041196,10
RTS0041197,11
RTS0041198,10
RTS0041199,10
RTS0041200,10
RTS0041201,10
RTS0041202,7
RTS0041203,8
RTS0041204,8
RTS0041205,10
RTS0041206,9
RTS0041207,16
RTS0041208,11
RTS0041209,6
RTS0041210,4
RTS0041211,12
RTS0041212,17
RTS0041213,18
RTS0041214,10
RTS0041215,12
RTS0041216,8
RTS0041217,12
RTS0041218,3
RTS0041219,8
RTS0041220,4
RTS0041221,13
RTS0041222,6
RTS0041223,3
RTS0041224,7
RTS0041225,9
RTS0041226,9
RTS0041227,6
RTS0041228,7
RTS0041229,14
RTS0041230,9
RTS0041231,17
RTS0041232,13
RTS0041233,10
RTS0041234,18
RTS0041235,9
RTS0041236,5
RTS0041237,3
RTS0041238,3
RTS0041239,5
RTS0041240,10
RTS0041241,11
RTS0041242,7
RTS0041243,3
RTS0041244,9
RTS0041246,6
RTS0041247,5
RTS0041248,6
RTS0041249,7
RTS0041250,14
RTS0041251,12
RTS0041252,9
RTS0041253,11
RTS0041254,16
RTS0041255,9
RTS0041256,15
RTS0041257,13
RTS0041258,8
RTS0041259,2
RTS0041260,4
RTS0041261,11
RTS0041262,10
RTS0041263,8
RTS0041265,13
RTS0041266,7
RTS0041267,10
RTS0041268,6
RTS0041269,7
RTS0041270,7
RTS0041271,8
RTS0041272,7
RTS0041273,8
RTS0041274,10
RTS0041275,10
RTS0041276,6
RTS0041277,5
RTS0041278,9
RTS0041279,13
RTS0041280,8
RTS0041281,11
RTS0041282,5
RTS0041283,5
RTS0041284,5
RTS0041285,10
RTS0041286,4
RTS0041287,3
RTS0041288,8
RTS0041289,6
RTS0041290,2
RTS0041291,6
RTS0041292,7
RTS0041293,2
RTS0041294,4
RTS0041295,4
RTS0041296,5
RTS0041297,6
RTS0041298,9
RTS0041299,7
RTS0041300,8
RTS0041301,4
RTS0041302,10
RTS0041303,9
RTS0041304,6
RTS0041305,7
RTS0041306,12
RTS0041307,6
RTS0041308,12
RTS0041309,8
RTS0041310,13
RTS0041311,5
RTS0041312,12
RTS0041313,10
RTS0041314,11
RTS0041315,4
RTS0041316,14
RTS0041317,10
RTS0041318,17
RTS0041319,11
RTS0041320,5
RTS0041321,7
RTS0041322,7
RTS0041323,5
RTS0041324,13
RTS0041325,10
RTS0041326,7
RTS0041327,6
RTS0041328,2
RTS0041329,7
RTS0041330,9
RTS0041331,2
RTS0041332,5
RTS0041333,7
RTS0041334,10
RTS0041335,5
RTS0041346,11
RTS0041347,9
RTS0041348,7
RTS0041349,15
RTS0041350,14
RTS0041351,7
RTS0041352,10
RTS0041353,6
RTS0041354,13
RTS0041355,7
RTS0041356,7
RTS0041357,5
RTS0041358,5
RTS0041359,5
RTS0041360,10
RTS0041361,7
RTS0041362,8
RTS0041363,7
RTS0041364,14
RTS0041365,8
RTS0041366,3
RTS0041367,11
RTS0041368,10
RTS0041369,6
RTS0041370,5
RTS0041371,5
RTS0041372,9
RTS0041373,4
RTS0041374,6
RTS0041375,6
RTS0041376,9
RTS0041377,7
RTS0041378,7
RTS0041380,5
RTS0041381,14
RTS0041382,11
RTS0041383,11
RTS0041384,5
RTS0041385,9
RTS0041386,5
RTS0041387,7
RTS0041388,6
RTS0041389,12
RTS0041390,8
RTS0041391,7
RTS0041392,13
RTS0041393,3
RTS0041394,9
RTS0041395,5
RTS0041396,5
RTS0041397,5
RTS0041398,10
RTS0041399,8
RTS0041400,7
RTS0041401,7
RTS0041402,5
RTS0041403,5
RTS0041404,9
RTS0041405,8
RTS0041406,11
RTS0041407,11
RTS0041408,7
RTS0041409,10
RTS0041410,8
RTS0041411,5
RTS0041412,7
RTS0041413,7
RTS0041414,9
RTS0041415,13
RTS0041416,10
RTS0041417,10
RTS0041418,9
RTS0041419,5
RTS0041420,7
RTS0041421,12
RTS0041422,9
RTS0041423,7
RTS0041424,9
RTS0041425,7
RTS0041426,8
RTS0041427,6
RTS0041428,4
RTS0041429,13
RTS0041430,12
RTS0041431,6
RTS0041432,2
RTS0041433,5
RTS0041434,5
RTS0041435,10
RTS0041436,7
RTS0041437,4
RTS0041438,7
RTS0041439,12
RTS0041440,3
RTS0041441,10
RTS0041442,2
RTS0041443,11
RTS0041444,7
RTS0041445,5
RTS0041446,11
RTS0041447,12
RTS0041448,7
RTS0041449,17
RTS0041450,5
RTS0041451,4
RTS0041452,15
RTS0041453,15
RTS0041454,10
RTS0041455,11
RTS0041456,4
RTS0041457,7
RTS0041458,8
RTS0041459,8
RTS0041460,4
RTS0041461,4
RTS0041462,9
RTS0041463,9
RTS0041464,7
RTS0041465,5
RTS0041466,10
RTS0041467,12
RTS0041468,15
RTS0041469,6
RTS0041470,13
RTS0041471,8
RTS0041472,5
RTS0041473,6
RTS0041474,6
RTS0041475,10
RTS0041476,8
RTS0041477,8
RTS0041478,8
RTS0041479,7
RTS0041480,8
RTS0041481,7
RTS0041482,6
RTS0041483,6
RTS0041484,9
RTS0041485,10
RTS0041486,5
RTS0041487,10
RTS0041488,15
RTS0041489,10
RTS0041490,6
RTS0041491,6
RTS0041492,6
RTS0041493,9
RTS0041494,4
RTS0041495,10
RTS0041496,22
RTS0041497,23
RTS0041498,18
RTS0041499,25
RTS0041500,16
RTS0041501,5
RTS0041502,5
RTS0041503,9
RTS0041504,10
RTS0041505,14
RTS0041506,3
RTS0041507,5
RTS0041508,8
RTS0041509,9
RTS0041510,7
RTS0041511,7
RTS0041512,11
RTS0041513,7
RTS0041514,17
RTS0041515,4
RTS0041516,8
RTS0041517,6
RTS0041518,6
RTS0041519,11
RTS0041520,10
RTS0041521,7
RTS0041522,4
RTS0041523,9
RTS0041524,4
RTS0041525,10
RTS0041526,17
RTS0041527,37
RTS0041528,44
RTS0041529,11
RTS0041530,36
RTS0041531,10
RTS0041532,7
RTS0041533,10
RTS0041534,6
RTS0041535,2
RTS0041536,11
RTS0041537,7
RTS0041538,6
RTS0041540,11
RTS0041541,4
RTS0041542,9
RTS0041543,7
RTS0041544,8
RTS0041545,7
RTS0041546,7
RTS0041547,7
RTS0041548,8
RTS0041549,5
RTS0041550,6
RTS0041551,8
RTS0041552,10
RTS0041553,5
RTS0041554,5
RTS0041555,10
RTS0041556,4
RTS0041557,8
RTS0041558,8
RTS0041559,3
RTS0041560,3
RTS0041561,4
RTS0041562,13
RTS0041563,14
RTS0041564,6
RTS0041565,13
RTS0041566,10
RTS0041567,7
RTS0041568,12
RTS0041569,6
RTS0041570,9
RTS0041571,2
RTS0041573,8
RTS0041574,10
RTS0041575,8
RTS0041576,5
RTS0041577,8
RTS0041578,7
RTS0041579,4
RTS0041580,9
RTS0041581,11
RTS0041582,9
RTS0041583,5
RTS0041584,6
RTS0041585,7
RTS0041586,10
RTS0041587,11
RTS0041588,6
RTS0041589,7
RTS0041590,8
RTS0041591,6
RTS0041592,12
RTS0041593,13
RTS0041594,9
RTS0041595,9
RTS0041596,7
RTS0041597,7
RTS0041598,8
RTS0041599,9
RTS0041600,8
RTS0041601,2
RTS0041602,8
RTS0041603,6
RTS0041604,7
RTS0041605,14
RTS0041606,9
RTS0041607,5
RTS0041608,4
RTS0041609,3
RTS0041610,5
RTS0041611,6
RTS0041612,6
RTS0041613,4
RTS0041614,8
RTS0041615,6
RTS0041616,13
RTS0041617,10
RTS0041618,7
RTS0041619,12
RTS0041620,13
RTS0041621,10
RTS0041622,6
RTS0041623,4
RTS0041624,4
RTS0041625,7
RTS0041626,9
RTS0041627,4
RTS0041628,7
RTS0041629,9
RTS0041630,5
RTS0041631,8
RTS0041632,11
RTS0041633,8
RTS0041634,8
RTS0041635,8
RTS0041636,13
RTS0041637,13
RTS0041638,12
RTS0041639,11
RTS0041640,9
RTS0041641,11
RTS0041642,10
RTS0041643,8
RTS0041644,6
RTS0041645,9
RTS0041646,5
RTS0041647,10
RTS0041648,17
RTS0041649,9
RTS0041650,7
RTS0041651,13
RTS0041652,5
RTS0041653,10
RTS0041654,5
RTS0041655,5
RTS0041656,5
RTS0041657,10
RTS0041658,13
RTS0041659,7
RTS0041660,6
RTS0041661,4
RTS0041662,10
RTS0041663,7
RTS0041664,9
RTS0041665,3
RTS0041666,8
RTS0041667,13
RTS0041668,7
RTS0041669,17
RTS0041670,8
RTS0041671,10
RTS0041672,3
RTS0041673,1
RTS0041674,5
RTS0041675,6
RTS0041676,8
RTS0041677,11
RTS0041678,6
RTS0041679,5
RTS0041680,10
RTS0041681,6
RTS0041682,8
RTS0041683,6
RTS0041684,5
RTS0041685,7
RTS0041686,3
RTS0041687,4
RTS0041688,10
RTS0041689,3
RTS0041690,5
RTS0041691,13
RTS0041692,11
RTS0041693,7
RTS0041694,5
RTS0041695,6
RTS0041696,7
RTS0041697,7
RTS0041698,2
RTS0041699,4
RTS0041700,3
RTS0041701,10
RTS0041702,5
RTS0041703,5
RTS0041704,11
RTS0041705,6
RTS0041706,9
RTS0041707,7
RTS0041708,8
RTS0041709,2
RTS0041710,4
RTS0041711,5
RTS0041712,8
RTS0041713,6
RTS0041714,7
RTS0041715,8
RTS0041716,29
RTS0041717,25
RTS0041718,18
RTS0041719,39
RTS0041720,27
RTS0041721,5
RTS0041722,6
RTS0041723,6
RTS0041724,11
RTS0041725,11
RTS0041726,7
RTS0041727,7
RTS0041728,7
RTS0041729,5
RTS0041730,7
RTS0041731,8
RTS0041732,8
RTS0041733,5
RTS0041734,7
RTS0041735,8
RTS0041736,6
RTS0041737,12
RTS0041738,7
RTS0041739,7
RTS0041740,10
RTS0041741,4
RTS0041742,10
RTS0041743,2
RTS0041744,12
RTS0041745,9
RTS0041746,13
RTS0041747,13
RTS0041748,8
RTS0041749,12
RTS0041750,5
RTS0041751,6
RTS0041752,5
RTS0041753,6
RTS0041754,14
RTS0041755,3
RTS0041756,16
RTS0041757,5
RTS0041758,4
RTS0041759,10
RTS0041760,8
RTS0041761,4
RTS0041762,5
RTS0041763,15
RTS0041764,13
RTS0041765,5
RTS0041766,5
RTS0041767,4
RTS0041768,11
RTS0041769,12
RTS0041770,10
RTS0041771,9
RTS0041772,5
RTS0041773,5
RTS0041774,10
RTS0041775,3
RTS0041776,6
RTS0041777,7
RTS0041778,8
RTS0041779,7
RTS0041780,7
RTS0041781,10
RTS0041782,5
RTS0041783,8
RTS0041784,11
RTS0041785,2
RTS0041786,5
RTS0041787,8
RTS0041788,8
RTS0041789,3
RTS0041790,4
RTS0041791,11
RTS0041793,11
RTS0041794,7
RTS0041795,6
RTS0041796,11
RTS0041797,12
RTS0041798,3
RTS0041799,10
RTS0041800,6
RTS0041801,4
RTS0041802,7
RTS0041803,5
RTS0041804,15
RTS0041805,7
RTS0041806,12
RTS0041807,4
RTS0041808,12
RTS0041809,6
RTS0041810,4
RTS0041811,15
RTS0041812,7
RTS0041813,13
RTS0041814,8
RTS0041815,11
RTS0041816,7
RTS0041817,5
RTS0041818,7
RTS0041819,14
RTS0041820,10
RTS0041821,8
RTS0041822,16
RTS0041823,5
RTS0041824,6
RTS0041825,9
RTS0041826,11
RTS0041827,8
RTS0041828,9
RTS0041829,6
RTS0041830,7
RTS0041831,3
RTS0041832,8
RTS0041833,7
RTS0041834,10
RTS0041835,8
RTS0041836,4
RTS0041837,10
RTS0041838,10
RTS0041839,10
RTS0041840,5
RTS0041841,5
RTS0041842,3
RTS0041843,3
RTS0041844,5
RTS0041845,4
RTS0041846,10
RTS0041847,4
RTS0041848,7
RTS0041849,3
RTS0041850,6
RTS0041851,4
RTS0041852,16
RTS0041853,4
RTS0041854,10
RTS0041855,4
RTS0041856,10
RTS0041857,16
RTS0041858,11
RTS0041859,8
RTS0041860,9
RTS0041861,8
RTS0041862,6
RTS0041863,9
RTS0041864,9
RTS0041865,16
RTS0041866,4
RTS0041867,10
RTS0041868,13
RTS0041869,11
RTS0041870,7
RTS0041871,4
RTS0041872,7
RTS0041873,8
RTS0041874,7
RTS0041875,10
RTS0041876,6
RTS0041877,8
RTS0041878,14
RTS0041879,13
RTS0041880,14
RTS0041881,14
RTS0041882,8
RTS0041883,9
RTS0041884,8
RTS0041885,10
RTS0041886,8
RTS0041887,10
RTS0041888,19
RTS0041889,11
RTS0041890,12
RTS0041891,15
RTS0041892,4
RTS0041893,11
RTS0041894,8
RTS0041895,11
RTS0041896,11
RTS0041897,5
RTS0041898,6
RTS0041899,9
RTS0041900,8
RTS0041901,8
RTS0041902,8
RTS0041903,17
RTS0041904,11
RTS0041905,10
RTS0041906,44
RTS0041907,8
RTS0041908,28
RTS0041909,8
RTS0041910,22
RTS0041911,9
RTS0041912,17
RTS0041913,8
RTS0041914,13
RTS0041915,10
RTS0041916,57
RTS0041917,48
RTS0041918,40
RTS0041919,81
RTS0041920,55
RTS0041922,12
RTS0041923,8
RTS0041924,9
RTS0041925,7
RTS0041926,10
RTS0041927,14
RTS0041928,7
RTS0041929,4
RTS0041930,8
RTS0041931,3
RTS0041932,13
RTS0041933,10
RTS0041934,3
RTS0041935,7
RTS0041936,4
RTS0041937,4
RTS0041938,13
RTS0041939,8
RTS0041940,11
RTS0041941,10
RTS0041942,5
RTS0041943,5
RTS0041944,8
RTS0041945,9
RTS0041946,9
RTS0041947,8
RTS0041948,10
RTS0041949,15
RTS0041950,8
RTS0041951,6
RTS0041952,10
RTS0041953,7
RTS0041954,6
RTS0041955,9
RTS0041956,9
RTS0041957,6
RTS0041958,4
RTS0041959,16
RTS0041960,7
RTS0041961,4
RTS0041962,7
RTS0041963,9
RTS0041964,8
RTS0041965,10
RTS0041966,6
RTS0041967,9
RTS0041968,9
RTS0041969,7
RTS0041971,8
RTS0041972,7
RTS0041973,5
RTS0041974,3
RTS0041975,11
RTS0041976,12
RTS0041977,15
RTS0041978,11
RTS0041979,9
RTS0041980,9
RTS0041981,7
RTS0041982,18
RTS0041983,9
RTS0041984,5
RTS0041985,13
RTS0041986,4
RTS0041987,7
RTS0041988,10
RTS0041989,7
RTS0041990,13
RTS0041991,6
RTS0041992,10
RTS0041993,7
RTS0041994,6
RTS0041995,3
RTS0041996,7
RTS0041997,10
RTS0041998,8
RTS0041999,4
RTS0042000,13
RTS0042001,7
RTS0042002,3
RTS0042003,5
RTS0042004,7
RTS0042005,8
RTS0042006,6
RTS0042007,16
RTS0042008,8
RTS0042009,6
RTS0042010,6
RTS0042011,16
RTS0042012,9
RTS0042013,10
RTS0042014,9
RTS0042015,12
RTS0042016,9
RTS0042017,6
RTS0042018,4
RTS0042019,7
RTS0042020,8
RTS0042021,10
RTS0042022,5
RTS0042023,19
RTS0042024,13
RTS0042025,12
RTS0042026,8
RTS0042027,5
RTS0042028,11
RTS0042030,4
RTS0042031,15
RTS0042032,6
RTS0042033,7
RTS0042034,8
RTS0042035,14
RTS0042036,12
RTS0042037,16
RTS0042038,4
RTS0042039,8
RTS0042040,8
RTS0042041,12
RTS0042042,9
RTS0042043,5
RTS0042044,13
RTS0042045,14
RTS0042046,14
RTS0042047,10
RTS0042048,11
RTS0042049,11
RTS0042050,3
RTS0042051,8
RTS0042052,8
RTS0042053,3
RTS0042054,9
RTS0042055,6
RTS0042056,10
RTS0042057,5
RTS0042058,3
RTS0042059,3
RTS0042060,4
RTS0042061,14
RTS0042062,16
RTS0042063,8
RTS0042064,4
RTS0042065,7
RTS0042066,11
RTS0042067,11
RTS0042068,8
RTS0042069,5
RTS0042071,8
RTS0042072,4
RTS0042073,6
RTS0042074,7
RTS0042075,7
RTS0042076,9
RTS0042077,3
RTS0042078,9
RTS0042079,5
RTS0042080,3
RTS0042081,13
RTS0042082,11
RTS0042083,7
RTS0042084,6
RTS0042085,2
RTS0042086,3
RTS0042087,9
RTS0042088,3
RTS0042089,10
RTS0042090,10
RTS0042091,9
RTS0042092,4
RTS0042093,11
RTS0042094,7
RTS0042095,4
RTS0042096,6
RTS0042097,6
RTS0042098,7
RTS0042099,10
RTS0042100,4
RTS0042101,13
RTS0042102,7
RTS0042103,6
RTS0042104,2
RTS0042105,4
RTS0042106,9
RTS0042107,4
RTS0042108,3
RTS0042109,4
RTS0042110,8
RTS0042111,3
RTS0042112,9
RTS0042113,12
RTS0042114,8
RTS0042115,7
RTS0042116,6
RTS0042117,10
RTS0042118,4
RTS0042119,8
RTS0042120,8
RTS0042121,14
RTS0042122,9
RTS0042123,10
RTS0042124,5
RTS0042125,8
RTS0042126,11
RTS0042127,4
RTS0042128,3
RTS0042129,7
RTS0042130,9
RTS0042131,7
RTS0042132,9
RTS0042133,9
RTS0042134,9
RTS0042135,2
RTS0042136,9
RTS0042137,6
RTS0042138,9
RTS0042139,12
RTS0042140,5
RTS0042141,7
RTS0042142,10
RTS0042143,10
RTS0042144,8
RTS0042145,10
RTS0042146,11
RTS0042147,9
RTS0042148,9
RTS0042149,15
RTS0042150,7
RTS0042151,9
RTS0042152,14
RTS0042153,6
RTS0042154,5
RTS0042155,10
RTS0042156,9
RTS0042157,7
RTS0042158,3
RTS0042159,6
RTS0042160,7
RTS0042161,2
RTS0042162,7
RTS0042163,9
RTS0042164,5
RTS0042165,5
RTS0042166,7
RTS0042167,9
RTS0042168,7
RTS0042169,7
RTS0042170,8
RTS0042171,9
RTS0042172,13
RTS0042173,14
RTS0042174,11
RTS0042175,6
RTS0042176,3
RTS0042177,13
RTS0042178,16
RTS0042179,6
RTS0042180,5
RTS0042181,6
RTS0042182,3
RTS0042183,4
RTS0042184,5
RTS0042185,11
RTS0042186,9
RTS0042187,7
RTS0042188,14
RTS0042189,8
RTS0042190,11
RTS0042191,13
RTS0042192,9
RTS0042193,5
RTS0042194,11
RTS0042195,7
RTS0042196,5
RTS0042197,4
RTS0042198,7
RTS0042199,6
RTS0042200,5
RTS0042201,6
RTS0042202,5
RTS0042203,11
RTS0042204,3
RTS0042205,4
RTS0042206,4
RTS0042207,9
RTS0042208,6
RTS0042209,2
RTS0042210,6
RTS0042211,10
RTS0042212,7
RTS0042213,3
RTS0042214,8
RTS0042215,9
RTS0042216,6
RTS0042217,6
RTS0042218,12
RTS0042219,10
RTS0042220,8
RTS0042221,7
RTS0042222,6
RTS0042223,6
RTS0042224,3
RTS0042225,5
RTS0042226,4
RTS0042227,9
RTS0042228,8
RTS0042229,6
RTS0042230,9
RTS0042231,6
RTS0042232,8
RTS0042233,7
RTS0042234,7
RTS0042235,12
RTS0042236,13
RTS0042237,8
RTS0042238,8
RTS0042239,11
RTS0042240,13
RTS0042241,11
RTS0042242,7
RTS0042243,5
RTS0042244,5
RTS0042245,10
RTS0042246,10
RTS0042247,12
RTS0042248,27
RTS0042249,11
RTS0042250,14
RTS0042251,7
RTS0042252,17
RTS0042253,11
RTS0042254,12
RTS0042255,11
RTS0042256,15
RTS0042257,12
RTS0042258,8
RTS0042259,12
RTS0042260,8
RTS0042261,10
RTS0042262,9
RTS0042263,7
RTS0042264,12
RTS0042265,3
RTS0042266,11
RTS0042267,6
RTS0042268,5
RTS0042269,6
RTS0042270,5
RTS0042271,9
RTS0042272,3
RTS0042273,4
RTS0042274,2
RTS0042275,7
RTS0042276,7
RTS0042277,10
RTS0042278,6
RTS0042279,12
RTS0042280,5
RTS0042281,1
RTS0042282,5
RTS0042283,11
RTS0042284,6
RTS0042285,2
RTS0042286,5
RTS0042287,7
RTS0042288,9
RTS0042289,14
RTS0042290,10
RTS0042291,13
RTS0042292,13
RTS0042293,6
RTS0042294,14
RTS0042295,3
RTS0042296,7
RTS0042297,9
RTS0042298,8
RTS0042299,10
RTS0042300,10
RTS0042301,3
RTS0042302,8
RTS0042303,8
RTS0042304,8
RTS0042305,11
RTS0042306,9
RTS0042307,4
RTS0042308,10
RTS0042309,12
RTS0042310,8
RTS0042311,4
RTS0042312,4
RTS0042313,5
RTS0042314,7
RTS0042315,8
RTS0042316,8
RTS0042317,10
RTS0042318,11
RTS0042319,4
RTS0042320,6
RTS0042321,7
RTS0042322,8
RTS0042323,8
RTS0042324,6
RTS0042325,3
RTS0042326,5
RTS0042327,8
RTS0042328,5
RTS0042329,8
RTS0042330,5
RTS0042331,8
RTS0042332,8
RTS0042333,8
RTS0042334,10
RTS0042335,9
RTS0042336,3
RTS0042337,7
RTS0042338,5
RTS0042339,7
RTS0042340,7
RTS0042341,4
RTS0042342,7
RTS0042343,7
RTS0042344,1
RTS0042345,8
RTS0042346,6
RTS0042347,15
RTS0042348,7
RTS0042349,8
RTS0042350,5
RTS0042351,4
RTS0042352,8
RTS0042353,9
RTS0042354,5
RTS0042355,6
RTS0042356,9
RTS0042357,5
RTS0042358,5
RTS0042359,9
RTS0042360,11
RTS0042361,7
RTS0042362,10
RTS0042363,10
RTS0042364,7
RTS0042365,11
RTS0042366,12
RTS0042367,8
RTS0042368,4
RTS0042369,6
RTS0042370,8
RTS0042371,9
RTS0042372,10
RTS0042373,8
RTS0042374,7
RTS0042375,7
RTS0042376,6
RTS0042377,6
RTS0042378,2
RTS0042379,9
RTS0042380,2
RTS0042381,11
RTS0042382,9
RTS0042383,7
RTS0042384,15
RTS0042385,6
RTS0042386,6
RTS0042387,9
RTS0042388,6
RTS0042389,10
RTS0042390,12
RTS0042391,11
RTS0042392,6
RTS0042393,10
RTS0042394,8
RTS0042395,9
RTS0042396,2
RTS0042397,7
RTS0042398,8
RTS0042399,9
RTS0042400,6
RTS0042401,11
RTS0042402,6
RTS0042403,8
RTS0042404,11
RTS0042405,5
RTS0042406,6
RTS0042407,9
RTS0042408,5
RTS0042409,9
RTS0042410,8
RTS0042411,6
RTS0042412,7
RTS0042413,10
RTS0042414,7
RTS0042415,11
RTS0042416,14
RTS0042417,23
RTS0042418,19
RTS0042419,20
RTS0042420,20
RTS0042421,7
RTS0042422,4
RTS0042423,12
RTS0042424,8
RTS0042425,7
RTS0042426,8
RTS0042427,7
RTS0042428,8
RTS0042429,19
RTS0042430,5
RTS0042431,9
RTS0042432,4
RTS0042433,10
RTS0042434,10
RTS0042435,12
RTS0042436,9
RTS0042437,8
RTS0042438,10
RTS0042439,12
RTS0042440,8
RTS0042441,15
RTS0042442,9
RTS0042443,13
RTS0042444,12
RTS0042445,6
RTS0042446,8
RTS0042447,5
RTS0042448,7
RTS0042449,6
RTS0042450,7
RTS0042451,10
RTS0042452,17
RTS0042453,14
RTS0042454,5
RTS0042455,3
RTS0042456,5
RTS0042457,12
RTS0042458,5
RTS0042460,15
RTS0042461,10
RTS0042462,9
RTS0042463,12
RTS0042464,11
RTS0042465,7
RTS0042466,10
RTS0042467,8
RTS0042468,8
RTS0042469,10
RTS0042470,6
RTS0042471,13
RTS0042472,8
RTS0042473,8
RTS0042474,10
RTS0042475,17
RTS0042476,7
RTS0042477,11
RTS0042478,5
RTS0042479,9
RTS0042480,12
RTS0042481,7
RTS0042482,17
RTS0042483,33
RTS0042484,26
RTS0042485,13
RTS0042486,5
RTS0042487,9
RTS0042488,7
RTS0042489,5
RTS0042490,10
RTS0042491,11
RTS0042492,3
RTS0042493,6
RTS0042494,4
RTS0042495,10
RTS0042496,5
RTS0042497,9
RTS0042498,4
RTS0042499,7
RTS0042500,9
RTS0042501,4
RTS0042502,7
RTS0042503,9
RTS0042504,6
RTS0042505,6
RTS0042506,6
RTS0042507,3
RTS0042508,6
RTS0042509,4
RTS0042510,5
RTS0042515,3
RTS0042522,5
RTS0042526,2
RTS0042527,11
RTS0042528,9
RTS0042529,8
RTS0042530,7
RTS0042531,7
RTS0042532,5
RTS0042533,5
RTS0042534,4
RTS0042535,8
RTS0042536,4
RTS0042537,7
RTS0042538,2
RTS0042539,7
RTS0042540,8
RTS0042541,7
RTS0042542,8
RTS0042543,5
RTS0042544,9
RTS0042545,8
RTS0042546,1
RTS0042547,8
RTS0042548,7
RTS0042549,8
RTS0042550,5
RTS0042551,12
RTS0042552,5
RTS0042553,5
RTS0042554,9
RTS0042555,5
RTS0042556,12
RTS0042557,12
RTS0042558,6
RTS0042559,10
RTS0042560,3
RTS0042561,3
RTS0042562,5
RTS0042563,9
RTS0042564,6
RTS0042565,4
RTS0042566,9
RTS0042567,10
RTS0042568,5
RTS0042569,19
RTS0042570,8
RTS0042571,10
RTS0042572,9
RTS0042573,9
RTS0042574,8
RTS0042575,9
RTS0042576,2
RTS0042577,9
RTS0042578,5
RTS0042579,16
RTS0042580,5
RTS0042581,35
RTS0042582,100
RTS0042583,76
RTS0042584,78
RTS0042585,75
RTS0042586,9
RTS0042587,8
RTS0042588,6
RTS0042589,5
RTS0042590,6
RTS0042591,9
RTS0042592,4
RTS0042593,9
RTS0042594,9
RTS0042595,7
RTS0042596,11
RTS0042597,10
RTS0042598,9
RTS0042599,7
RTS0042600,9
RTS0042601,9
RTS0042602,9
RTS0042603,9
RTS0042604,7
RTS0042605,11
RTS0042606,5
RTS0042607,6
RTS0042608,6
RTS0042609,4
RTS0042610,12
RTS0042611,8
RTS0042612,12
RTS0042613,15
RTS0042614,9
RTS0042615,8
RTS0042616,12
RTS0042617,5
RTS0042618,11
RTS0042619,11
RTS0042620,6
RTS0042621,4
RTS0042622,2
RTS0042623,3
RTS0042624,4
RTS0042625,3
RTS0042626,9
RTS0042627,15
RTS0042628,9
RTS0042629,10
RTS0042630,6
RTS0042631,6
RTS0042633,8
RTS0042634,7
RTS0042635,6
RTS0042636,20
RTS0042637,10
RTS0042638,10
RTS0042639,12
RTS0042640,13
RTS0042641,7
RTS0042642,7
RTS0042643,5
RTS0042644,9
RTS0042645,8
RTS0042646,7
RTS0042647,8
RTS0042648,6
RTS0042649,6
RTS0042650,7
RTS0042651,5
RTS0042652,8
RTS0042653,11
RTS0042654,8
RTS0042655,7
RTS0042656,12
RTS0042657,4
RTS0042658,13
RTS0042659,5
RTS0042660,7
RTS0042661,2
RTS0042662,7
RTS0042663,7
RTS0042664,2
RTS0042665,4
RTS0042666,4
RTS0042667,7
RTS0042668,9
RTS0042669,11
RTS0042670,4
RTS0042671,16
RTS0042672,7
RTS0042673,11
RTS0042674,10
RTS0042675,11
RTS0042676,8
RTS0042678,8
RTS0042679,16
RTS0042680,8
RTS0042681,19
RTS0042682,9
RTS0042683,12
RTS0042684,8
RTS0042685,10
RTS0042686,15
RTS0042687,8
RTS0042688,9
RTS0042689,9
RTS0042690,9
RTS0042691,6
RTS0042692,6
RTS0042693,7
RTS0042694,1
RTS0042695,14
RTS0042696,10
RTS0042697,5
RTS0042698,4
RTS0042699,5
RTS0042700,7
RTS0042701,1
RTS0042702,3
RTS0042703,6
RTS0042704,4
RTS0042705,4
RTS0042706,8
RTS0042707,6
RTS0042708,7
RTS0042709,7
RTS0042710,17
RTS0042711,15
RTS0042712,13
RTS0042713,13
RTS0042714,6
RTS0042715,5
RTS0042716,3
RTS0042717,8
RTS0042718,7
RTS0042719,6
RTS0042720,7
RTS0042721,9
RTS0042722,11
RTS0042723,5
RTS0042724,13
RTS0042725,10
RTS0042726,7
RTS0042727,6
RTS0042728,5
RTS0042729,6
RTS0042730,6
RTS0042731,6
RTS0042732,12
RTS0042733,8
RTS0042734,9
RTS0042735,9
RTS0042736,9
RTS0042737,12
RTS0042738,15
RTS0042739,10
RTS0042740,11
RTS0042741,4
RTS0042742,10
RTS0042743,7
RTS0042744,7
RTS0042745,8
RTS0042746,11
RTS0042747,6
RTS0042748,7
RTS0042749,8
RTS0042750,9
RTS0042751,2
RTS0042752,6
RTS0042753,14
RTS0042754,6
RTS0042755,2
RTS0042756,4
RTS0042757,10
RTS0042758,6
RTS0042759,8
RTS0042760,8
RTS0042761,10
RTS0042762,3
RTS0042763,8
RTS0042764,10
RTS0042765,4
RTS0042766,12
RTS0042767,5
RTS0042768,14
RTS0042769,10
RTS0042770,10
RTS0042771,9
RTS0042772,11
RTS0042773,11
RTS0042774,12
RTS0042775,5
RTS0042776,6
RTS0042777,16
RTS0042778,7
RTS0042779,13
RTS0042780,10
RTS0042781,7
RTS0042782,8
RTS0042783,4
RTS0042784,10
RTS0042785,8
RTS0042786,11
RTS0042787,9
RTS0042788,5
RTS0042789,10
RTS0042790,5
RTS0042791,72
RTS0042792,44
RTS0042793,45
RTS0042794,38
RTS0042795,58
RTS0042796,10
RTS0042797,12
RTS0042798,5
RTS0042799,5
RTS0042800,14
RTS0042801,5
RTS0042802,9
RTS0042803,2
RTS0042804,4
RTS0042805,7
RTS0042806,11
RTS0042807,9
RTS0042808,8
RTS0042809,6
RTS0042810,6
RTS0042811,9
RTS0042812,13
RTS0042813,13
RTS0042814,13
RTS0042815,12
RTS0042816,7
RTS0042817,14
RTS0042818,6
RTS0042819,18
RTS0042820,5
RTS0042821,8
RTS0042822,3
RTS0042823,8
RTS0042824,8
RTS0042825,11
RTS0042826,5
RTS0042827,5
RTS0042828,5
RTS0042829,9
RTS0042830,8
RTS0042831,15
RTS0042832,16
RTS0042833,7
RTS0042834,7
RTS0042835,5
RTS0042836,9
RTS0042837,7
RTS0042838,7
RTS0042839,10
RTS0042840,8
RTS0042841,8
RTS0042842,10
RTS0042843,5
RTS0042844,3
RTS0042845,12
RTS0042846,10
RTS0042847,11
RTS0042848,15
RTS0042849,10
RTS0042850,8
RTS0042851,7
RTS0042852,3
RTS0042853,9
RTS0042854,8
RTS0042855,10
RTS0042856,6
RTS0042857,5
RTS0042858,6
RTS0042859,8
RTS0042860,11
RTS0042861,8
RTS0042862,5
RTS0042863,8
RTS0042864,9
RTS0042865,10
RTS0042866,5
RTS0042867,14
RTS0042868,7
RTS0042869,5
RTS0042870,9
RTS0042871,6
RTS0042872,5
RTS0042873,7
RTS0042874,8
RTS0042875,7
RTS0042876,16
RTS0042877,9
RTS0042878,10
RTS0042879,9
RTS0042880,11
RTS0042881,5
RTS0042882,9
RTS0042883,5
RTS0042884,9
RTS0042885,8
RTS0042886,5
RTS0042887,12
RTS0042888,8
RTS0042889,6
RTS0042890,6
RTS0042891,9
RTS0042892,9
RTS0042893,9
RTS0042894,5
RTS0042895,5
RTS0042896,8
RTS0042897,12
RTS0042898,9
RTS0042899,5
RTS0042900,11
RTS0042901,4
RTS0042902,9
RTS0042903,12
RTS0042904,4
RTS0042905,10
RTS0042906,7
RTS0042907,10
RTS0042908,8
RTS0042909,12
RTS0042910,8
RTS0042912,8
RTS0042913,6
RTS0042914,7
RTS0042915,5
RTS0042916,6
RTS0042917,9
RTS0042918,7
RTS0042919,3
RTS0042920,6
RTS0042921,4
RTS0042922,9
RTS0042923,9
RTS0042924,4
RTS0042925,12
RTS0042926,9
RTS0042927,6
RTS0042928,8
RTS0042929,6
RTS0042930,5
RTS0042931,5
RTS0042932,6
RTS0042933,6
RTS0042934,2
RTS0042935,10
RTS0042936,11
RTS0042937,6
RTS0042938,17
RTS0042939,15
RTS0042940,8
RTS0042941,11
RTS0042942,11
RTS0042943,15
RTS0042944,30
RTS0042945,26
RTS0042946,6
RTS0042947,14
RTS0042948,4
RTS0042949,8
RTS0042950,7
RTS0042951,14
RTS0042952,11
RTS0042953,6
RTS0042954,6
RTS0042955,11
RTS0042956,4
RTS0042957,7
RTS0042958,11
RTS0042959,11
RTS0042960,10
RTS0042961,2
RTS0042962,7
RTS0042963,11
RTS0042964,7
RTS0042965,14
RTS0042966,12
RTS0042967,11
RTS0042968,8
RTS0042969,9
RTS0042970,6
RTS0042971,16
RTS0042972,5
RTS0042973,11
RTS0042974,6
RTS0042975,8
RTS0042976,8
RTS0042977,10
RTS0042978,10
RTS0042979,12
RTS0042980,8
RTS0042981,9
RTS0042982,7
RTS0042983,4
RTS0042984,6
RTS0042985,8
RTS0042986,8
RTS0042987,11
RTS0042988,6
RTS0042989,6
RTS0042990,6
RTS0042991,10
RTS0042992,9
RTS0042993,6
RTS0042994,9
RTS0042995,12
RTS0042996,11
RTS0042997,8
RTS0042998,9
RTS0042999,4
RTS0043000,9
RTS0043001,9
RTS0043002,6
RTS0043003,9
RTS0043004,12
RTS0043005,13
RTS0043006,12
RTS0043007,4
RTS0043008,5
RTS0043009,12
RTS0043010,8
RTS0043011,6
RTS0043012,7
RTS0043013,5
RTS0043014,8
RTS0043015,11
RTS0043016,6
RTS0043017,9
RTS0043018,4
RTS0043019,8
RTS0043020,2
RTS0043021,6
RTS0043022,6
RTS0043023,9
RTS0043024,9
RTS0043025,11
RTS0043026,8
RTS0043027,7
RTS0043028,12
RTS0043029,8
RTS0043030,11
RTS0043031,7
RTS0043032,7
RTS0043033,12
RTS0043034,7
RTS0043035,4
RTS0043036,11
RTS0043037,7
RTS0043038,11
RTS0043039,4
RTS0043040,8
RTS0043041,2
RTS0043042,3
RTS0043043,9
RTS0043044,5
RTS0043045,4
RTS0043046,4
RTS0043047,9
RTS0043048,3
RTS0043049,10
RTS0043050,5
RTS0043051,14
RTS0043052,8
RTS0043053,6
RTS0043054,8
RTS0043055,6
RTS0043056,6
RTS0043057,5
RTS0043058,8
RTS0043059,3
RTS0043060,9
RTS0043061,14
RTS0043062,6
RTS0043063,2
RTS0043064,6
RTS0043065,6
RTS0043066,8
RTS0043067,11
RTS0043068,7
RTS0043069,8
RTS0043070,8
RTS0043071,11
RTS0043072,5
RTS0043073,13
RTS0043074,8
RTS0043075,11
RTS0043076,8
RTS0043077,9
RTS0043078,13
RTS0043079,3
RTS0043080,8
RTS0043081,17
RTS0043082,10
RTS0043083,11
RTS0043084,9
RTS0043085,20
RTS0043086,7
RTS0043087,10
RTS0043088,4
RTS0043089,17
RTS0043090,8
RTS0043091,3
RTS0043092,5
RTS0043093,5
RTS0043094,10
RTS0043095,11
RTS0043096,11
RTS0043097,2
RTS0043098,5
RTS0043099,4
RTS0043100,5
RTS0043101,13
RTS0043102,8
RTS0043103,6
RTS0043104,12
RTS0043105,4
RTS0043106,6
RTS0043107,11
RTS0043108,4
RTS0043109,9
RTS0043110,6
RTS0043111,16
RTS0043112,8
RTS0043113,12
RTS0043114,11
RTS0043115,2
RTS0043116,10
RTS0043117,5
RTS0043118,6
RTS0043119,4
RTS0043120,13
RTS0043121,4
RTS0043122,7
RTS0043123,6
RTS0043124,8
RTS0043125,6
RTS0043126,14
RTS0043127,11
RTS0043128,10
RTS0043129,7
RTS0043130,8
RTS0043131,8
RTS0043132,1
RTS0043133,4
RTS0043134,1
RTS0043135,7
RTS0043136,10
RTS0043137,8
RTS0043138,6
RTS0043139,7
RTS0043140,3
RTS0043141,11
RTS0043142,12
RTS0043143,5
RTS0043144,9
RTS0043145,8
RTS0043146,24
RTS0043147,7
RTS0043148,6
RTS0043149,3
RTS0043150,7
RTS0043151,5
RTS0043152,10
RTS0043153,15
RTS0043154,2
RTS0043155,13
RTS0043156,8
RTS0043157,6
RTS0043159,11
RTS0043160,8
RTS0043161,12
RTS0043162,17
RTS0043163,15
RTS0043164,12
RTS0043165,6
RTS0043167,8
RTS0043168,7
RTS0043169,4
RTS0043170,13
RTS0043171,10
RTS0043172,7
RTS0043173,9
RTS0043174,7
RTS0043175,4
RTS0043176,4
RTS0043177,8
RTS0043178,9
RTS0043179,9
RTS0043180,6
RTS0043181,5
RTS0043182,9
RTS0043183,10
RTS0043184,8
RTS0043185,14
RTS0043186,10
RTS0043187,8
RTS0043188,12
RTS0043189,11
RTS0043190,14
RTS0043191,5
RTS0043192,11
RTS0043193,4
RTS0043194,8
RTS0043195,7
RTS0043196,6
RTS0043197,12
RTS0043198,7
RTS0043199,6
RTS0043200,7
RTS0043201,7
RTS0043202,11
RTS0043203,6
RTS0043204,11
RTS0043205,14
RTS0043206,6
RTS0043207,14
RTS0043208,11
RTS0043209,10
RTS0043210,12
RTS0043211,4
RTS0043212,8
RTS0043213,10
RTS0043214,9
RTS0043215,9
RTS0043216,8
RTS0043217,2
RTS0043218,9
RTS0043219,19
RTS0043220,7
RTS0043221,6
RTS0043222,6
RTS0043223,9
RTS0043224,6
RTS0043225,5
RTS0043226,14
RTS0043227,11
RTS0043228,11
RTS0043229,16
RTS0043230,16
RTS0043231,10
RTS0043232,11
RTS0043233,13
RTS0043234,5
RTS0043235,12
RTS0043236,6
RTS0043237,11
RTS0043238,8
RTS0043239,7
RTS0043240,7
RTS0043241,5
RTS0043242,7
RTS0043243,4
RTS0043244,9
RTS0043245,6
RTS0043246,10
RTS0043247,11
RTS0043248,9
RTS0043249,9
RTS0043250,10
RTS0043251,11
RTS0043252,9
RTS0043253,6
RTS0043254,5
RTS0043255,5
RTS0043256,5
RTS0043257,7
RTS0043258,3
RTS0043259,7
RTS0043260,18
RTS0043261,12
RTS0043262,10
RTS0043263,10
RTS0043264,9
RTS0043265,6
RTS0043266,8
RTS0043267,6
RTS0043268,6
RTS0043269,11
RTS0043270,16
RTS0043271,8
RTS0043272,10
RTS0043273,10
RTS0043274,9
RTS0043275,9
RTS0043276,5
RTS0043277,9
RTS0043278,11
RTS0043279,11
RTS0043280,4
RTS0043281,8
RTS0043282,7
RTS0043283,14
RTS0043284,18
RTS0043285,12
RTS0043286,15
RTS0043287,7
RTS0043288,13
RTS0043289,6
RTS0043290,4
RTS0043291,12
RTS0043292,13
RTS0043293,11
RTS0043294,8
RTS0043295,7
RTS0043296,5
RTS0043297,5
RTS0043299,6
RTS0043300,7
RTS0043301,12
RTS0043302,6
RTS0043303,4
RTS0043304,11
RTS0043305,9
RTS0043306,11
RTS0043307,9
RTS0043308,3
RTS0043309,10
RTS0043310,9
RTS0043311,10
RTS0043312,8
RTS0043313,5
RTS0043314,11
RTS0043315,8
RTS0043316,9
RTS0043317,9
RTS0043318,6
RTS0043319,5
RTS0043320,16
RTS0043321,9
RTS0043322,4
RTS0043323,6
RTS0043324,11
RTS0043325,7
RTS0043326,1
RTS0043327,9
RTS0043328,7
RTS0043329,5
RTS0043330,12
RTS0043331,7
RTS0043332,9
RTS0043333,6
RTS0043334,6
RTS0043335,5
RTS0043336,12
RTS0043337,12
RTS0043338,13
RTS0043339,9
RTS0043340,13
RTS0043341,8
RTS0043342,5
RTS0043343,12
RTS0043344,2
RTS0043345,5
RTS0043346,3
RTS0043347,13
RTS0043348,7
RTS0043349,6
RTS0043350,5
RTS0043351,14
RTS0043352,11
RTS0043353,7
RTS0043354,4
RTS0043355,11
RTS0043356,3
RTS0043357,10
RTS0043358,4
RTS0043359,8
RTS0043360,2
RTS0043361,11
RTS0043362,10
RTS0043363,9
RTS0043364,14
RTS0043365,7
RTS0043366,3
RTS0043367,11
RTS0043368,10
RTS0043369,3
RTS0043370,7
RTS0043371,12
RTS0043372,13
RTS0043373,9
RTS0043374,10
RTS0043375,7
RTS0043376,21
RTS0043377,29
RTS0043378,14
RTS0043379,15
RTS0043380,18
RTS0043381,5
RTS0043382,10
RTS0043383,9
RTS0043384,5
RTS0043385,3
RTS0043386,4
RTS0043387,10
RTS0043388,6
RTS0043389,7
RTS0043390,12
RTS0043391,8
RTS0043392,7
RTS0043393,4
RTS0043394,7
RTS0043395,11
RTS0043396,10
RTS0043397,13
RTS0043398,16
RTS0043399,13
RTS0043400,6
RTS0043401,7
RTS0043402,5
RTS0043403,7
RTS0043404,11
RTS0043405,5
RTS0043406,4
RTS0043407,9
RTS0043408,10
RTS0043409,6
RTS0043410,8
RTS0043411,9
RTS0043412,2
RTS0043413,5
RTS0043414,5
RTS0043415,12
RTS0043416,5
RTS0043417,3
RTS0043418,8
RTS0043419,8
RTS0043420,6
RTS0043421,8
RTS0043422,11
RTS0043423,6
RTS0043424,17
RTS0043425,9
RTS0043426,9
RTS0043427,8
RTS0043428,8
RTS0043429,14
RTS0043430,3
RTS0043431,10
RTS0043432,4
RTS0043433,9
RTS0043434,9
RTS0043435,6
RTS0043436,4
RTS0043437,8
RTS0043438,12
RTS0043439,7
RTS0043440,10
RTS0043441,9
RTS0043442,5
RTS0043443,1
RTS0043444,7
RTS0043445,10
RTS0043446,7
RTS0043447,7
RTS0043448,5
RTS0043449,6
RTS0043450,8
RTS0043451,5
RTS0043452,8
RTS0043453,6
RTS0043454,12
RTS0043455,6
RTS0043456,7
RTS0043457,7
RTS0043458,12
RTS0043459,4
RTS0043460,7
RTS0043461,9
RTS0043462,3
RTS0043463,8
RTS0043464,15
RTS0043465,10
RTS0043466,7
RTS0043467,11
RTS0043468,8
RTS0043469,7
RTS0043470,9
RTS0043471,7
RTS0043472,14
RTS0043473,4
RTS0043474,9
RTS0043475,11
RTS0043476,10
RTS0043477,10
RTS0043478,6
RTS0043479,7
RTS0043480,4
RTS0043481,6
RTS0043482,6
RTS0043483,8
RTS0043484,9
RTS0043485,4
RTS0043486,10
RTS0043487,8
RTS0043488,5
RTS0043489,13
RTS0043490,10
RTS0043491,10
RTS0043492,12
RTS0043493,7
RTS0043494,8
RTS0043495,10
RTS0043496,3
RTS0043497,7
RTS0043498,5
RTS0043499,7
RTS0043500,8
RTS0043501,3
RTS0043502,3
RTS0043503,3
RTS0043504,5
RTS0043505,6
RTS0043506,5
RTS0043507,3
RTS0043508,6
RTS0043509,7
RTS0043510,8
RTS0043511,7
RTS0043512,5
RTS0043513,6
RTS0043514,7
RTS0043515,7
RTS0043516,7
RTS0043517,3
RTS0043518,14
RTS0043519,9
RTS0043520,13
RTS0043521,5
RTS0043522,3
RTS0043523,11
RTS0043524,5
RTS0043525,8
RTS0043526,10
RTS0043527,13
RTS0043528,8
RTS0043529,9
RTS0043530,8
RTS0043531,9
RTS0043532,11
RTS0043533,8
RTS0043534,6
RTS0043535,9
RTS0043536,13
RTS0043537,14
RTS0043538,11
RTS0043539,6
RTS0043540,3
RTS0043541,6
RTS0043542,7
RTS0043543,7
RTS0043544,8
RTS0043545,5
RTS0043546,4
RTS0043547,8
RTS0043548,13
RTS0043549,10
RTS0043550,9
RTS0043551,5
RTS0043552,11
RTS0043553,7
RTS0043554,5
RTS0043555,8
RTS0043556,11
RTS0043557,6
RTS0043558,7
RTS0043559,6
RTS0043560,4
RTS0043561,12
RTS0043562,8
RTS0043563,7
RTS0043564,10
RTS0043565,5
RTS0043566,10
RTS0043567,8
RTS0043568,7
RTS0043569,11
RTS0043570,11
RTS0043571,8
RTS0043572,8
RTS0043573,6
RTS0043574,9
RTS0043575,13
RTS0043576,14
RTS0043577,7
RTS0043578,2
RTS0043579,8
RTS0043580,9
RTS0043581,7
RTS0043582,12
RTS0043583,4
RTS0043584,14
RTS0043585,6
RTS0043586,2
RTS0043587,10
RTS0043588,3
RTS0043589,6
RTS0043590,8
RTS0043591,6
RTS0043592,7
RTS0043593,9
RTS0043594,5
RTS0043595,4
RTS0043596,6
RTS0043597,5
RTS0043598,4
RTS0043599,4
RTS0043600,8
RTS0043601,9
RTS0043602,6
RTS0043603,6
RTS0043604,8
RTS0043605,9
RTS0043606,9
RTS0043607,7
RTS0043608,7
RTS0043609,10
RTS0043610,6
RTS0043611,11
RTS0043612,8
RTS0043613,5
RTS0043614,10
RTS0043615,6
RTS0043616,9
RTS0043617,5
RTS0043618,8
RTS0043619,11
RTS0043620,5
RTS0043621,8
RTS0043622,7
RTS0043623,3
RTS0043624,11
RTS0043625,5
RTS0043626,4
RTS0043627,7
RTS0043628,13
RTS0043629,9
RTS0043630,11
RTS0043631,10
RTS0043632,6
RTS0043633,9
RTS0043634,9
RTS0043635,8
RTS0043636,7
RTS0043637,4
RTS0043638,8
RTS0043639,5
RTS0043640,9
RTS0043641,32
RTS0043642,22
RTS0043643,14
RTS0043644,27
RTS0043645,29
RTS0043646,11
RTS0043647,7
RTS0043648,11
RTS0043649,4
RTS0043650,6
RTS0043651,9
RTS0043652,5
RTS0043653,6
RTS0043654,8
RTS0043655,7
RTS0043656,4
RTS0043657,7
RTS0043658,13
RTS0043659,8
RTS0043660,10
RTS0043661,5
RTS0043663,4
RTS0043664,3
RTS0043665,7
RTS0043666,5
RTS0043667,4
RTS0043668,7
RTS0043669,4
RTS0043670,5
RTS0043671,7
RTS0043672,13
RTS0043673,13
RTS0043674,10
RTS0043675,8
RTS0043676,5
RTS0043677,8
RTS0043678,9
RTS0043679,7
RTS0043680,9
RTS0043681,8
RTS0043682,8
RTS0043683,5
RTS0043684,6
RTS0043685,17
RTS0043686,7
RTS0043687,7
RTS0043688,5
RTS0043689,2
RTS0043690,2
RTS0043691,7
RTS0043692,8
RTS0043693,8
RTS0043694,2
RTS0043695,8
RTS0043696,11
RTS0043697,11
RTS0043698,2
RTS0043699,15
RTS0043700,9
RTS0043701,7
RTS0043702,9
RTS0043703,8
RTS0043704,6
RTS0043705,9
RTS0043706,16
RTS0043707,12
RTS0043708,5
RTS0043709,6
RTS0043710,10
RTS0043711,6
RTS0043712,15
RTS0043713,6
RTS0043714,4
RTS0043715,6
RTS0043716,13
RTS0043717,10
RTS0043718,8
RTS0043719,2
RTS0043720,7
RTS0043721,8
RTS0043722,10
RTS0043723,5
RTS0043724,8
RTS0043725,7
RTS0043726,5
RTS0043727,8
RTS0043728,9
RTS0043729,9
RTS0043730,7
RTS0043731,9
RTS0043732,10
RTS0043733,15
RTS0043734,7
RTS0043735,10
RTS0043736,5
RTS0043737,8
RTS0043738,16
RTS0043739,6
RTS0043740,7
RTS0043741,8
RTS0043742,9
RTS0043743,8
RTS0043744,11
RTS0043745,6
RTS0043746,8
RTS0043747,3
RTS0043748,5
RTS0043749,8
RTS0043750,13
RTS0043751,9
RTS0043752,10
RTS0043753,8
RTS0043754,8
RTS0043755,11
RTS0043756,4
RTS0043757,7
RTS0043758,7
RTS0043759,9
RTS0043760,2
RTS0043761,10
RTS0043762,6
RTS0043763,3
RTS0043764,7
RTS0043765,11
RTS0043766,5
RTS0043767,6
RTS0043768,7
RTS0043769,10
RTS0043770,6
RTS0043771,16
RTS0043772,12
RTS0043773,7
RTS0043774,7
RTS0043775,3
RTS0043776,11
RTS0043777,4
RTS0043778,11
RTS0043779,7
RTS0043780,11
RTS0043781,10
RTS0043782,9
RTS0043783,14
RTS0043784,11
RTS0043785,4
RTS0043786,10
RTS0043787,8
RTS0043788,4
RTS0043789,12
RTS0043790,8
RTS0043791,4
RTS0043792,4
RTS0043793,6
RTS0043794,6
RTS0043795,8
RTS0043796,4
RTS0043797,9
RTS0043798,8
RTS0043799,7
RTS0043800,8
RTS0043801,7
RTS0043802,8
RTS0043803,10
RTS0043804,15
RTS0043805,6
RTS0043806,7
RTS0043807,6
RTS0043808,6
RTS0043809,8
RTS0043810,6
RTS0043811,5
RTS0043812,6
RTS0043813,8
RTS0043814,9
RTS0043815,9
RTS0043816,9
RTS0043817,8
RTS0043818,9
RTS0043819,3
RTS0043820,4
RTS0043821,5
RTS0043822,3
RTS0043823,3
RTS0043824,2
RTS0043825,4
RTS0043826,5
RTS0043827,3
RTS0043828,9
RTS0043829,1
RTS0043830,10
RTS0043831,7
RTS0043832,7
RTS0043833,5
RTS0043834,4
RTS0043835,5
RTS0043836,6
RTS0043837,10
RTS0043838,4
RTS0043839,5
RTS0043840,4
RTS0043841,7
RTS0043842,6
RTS0043843,11
RTS0043844,6
RTS0043845,10
RTS0043846,9
RTS0043847,10
RTS0043848,9
RTS0043849,11
RTS0043850,13
RTS0043851,10
RTS0043852,11
RTS0043853,10
RTS0043854,10
RTS0043856,12
RTS0043857,6
RTS0043858,6
RTS0043859,11
RTS0043860,14
RTS0043861,12
RTS0043862,17
RTS0043863,13
RTS0043864,9
RTS0043865,11
RTS0043866,9
RTS0043867,16
RTS0043868,10
RTS0043869,11
RTS0043870,10
RTS0043871,9
RTS0043872,7
RTS0043873,6
RTS0043874,7
RTS0043875,6
RTS0043876,5
RTS0043877,8
RTS0043878,8
RTS0043879,9
RTS0043880,7
RTS0043881,14
RTS0043882,8
RTS0043883,11
RTS0043884,14
RTS0043885,3
RTS0043886,8
RTS0043887,7
RTS0043888,8
RTS0043889,8
RTS0043890,13
RTS0043891,10
RTS0043892,11
RTS0043893,13
RTS0043894,9
RTS0043895,5
RTS0043896,13
RTS0043897,18
RTS0043898,10
RTS0043899,6
RTS0043900,10
RTS0043901,6
RTS0043902,10
RTS0043903,7
RTS0043904,7
RTS0043905,5
RTS0043906,8
RTS0043907,3
RTS0043908,11
RTS0043909,8
RTS0043910,8
RTS0043911,11
RTS0043912,20
RTS0043913,7
RTS0043914,18
RTS0043915,10
RTS0043916,9
RTS0043917,11
RTS0043918,6
RTS0043919,9
RTS0043920,20
RTS0043921,8
RTS0043922,10
RTS0043923,6
RTS0043924,7
RTS0043925,16
RTS0043926,11
RTS0043927,9
RTS0043928,16
RTS0043929,1
RTS0043930,5
RTS0043931,4
RTS0043932,10
RTS0043933,8
RTS0043934,7
RTS0043935,5
RTS0043936,3
RTS0043937,7
RTS0043938,6
RTS0043939,6
RTS0043940,7
RTS0043941,6
RTS0043942,4
RTS0043943,3
RTS0043944,7
RTS0043945,7
RTS0043946,5
RTS0043947,14
RTS0043948,5
RTS0043949,2
RTS0043950,8
RTS0043951,4
RTS0043952,5
RTS0043953,6
RTS0043954,10
RTS0043955,11
RTS0043956,7
RTS0043957,8
RTS0043958,10
RTS0043959,7
RTS0043960,8
RTS0043961,6
RTS0043962,6
RTS0043963,10
RTS0043964,8
RTS0043965,9
RTS0043966,6
RTS0043967,5
RTS0043968,8
RTS0043969,8
RTS0043970,9
RTS0043971,8
RTS0043972,8
RTS0043973,10
RTS0043974,4
RTS0043975,8
RTS0043976,8
RTS0043977,15
RTS0043978,7
RTS0043979,8
RTS0043980,9
RTS0043981,11
RTS0043982,10
RTS0043983,12
RTS0043984,13
RTS0043985,13
RTS0043986,8
RTS0043987,8
RTS0043988,7
RTS0043989,5
RTS0043990,12
RTS0043991,3
RTS0043992,6
RTS0043993,7
RTS0043994,13
RTS0043996,5
RTS0043997,5
RTS0043998,3
RTS0043999,10
RTS0044000,7
RTS0044001,7
RTS0044002,8
RTS0044003,9
RTS0044004,11
RTS0044005,9
RTS0044006,4
RTS0044007,14
RTS0044008,12
RTS0044009,14
RTS0044010,7
RTS0044011,6
RTS0044012,12
RTS0044013,9
RTS0044014,7
RTS0044015,13
RTS0044016,10
RTS0044017,10
RTS0044018,9
RTS0044019,8
RTS0044020,11
RTS0044021,7
RTS0044022,13
RTS0044023,7
RTS0044024,6
RTS0044025,5
RTS0044026,8
RTS0044027,11
RTS0044028,10
RTS0044029,8
RTS0044030,13
RTS0044031,9
RTS0044032,10
RTS0044033,5
RTS0044034,4
RTS0044035,4
RTS0044036,14
RTS0044037,10
RTS0044038,16
RTS0044039,8
RTS0044040,10
RTS0044041,6
RTS0044042,10
RTS0044043,8
RTS0044044,8
RTS0044045,12
RTS0044046,6
RTS0044047,11
RTS0044048,8
RTS0044049,12
RTS0044050,9
RTS0044051,6
RTS0044052,10
RTS0044053,5
RTS0044054,9
RTS0044055,5
RTS0044056,8
RTS0044057,6
RTS0044058,10
RTS0044059,8
RTS0044060,6
RTS0044061,9
RTS0044062,7
RTS0044063,10
RTS0044064,6
RTS0044065,5
RTS0044067,4
RTS0044068,11
RTS0044069,9
RTS0044070,6
RTS0044071,15
RTS0044072,10
RTS0044073,5
RTS0044074,7
RTS0044075,6
RTS0044076,6
RTS0044077,4
RTS0044078,7
RTS0044079,8
RTS0044080,7
RTS0044081,10
RTS0044082,2
RTS0044083,10
RTS0044084,8
RTS0044085,3
RTS0044086,8
RTS0044087,4
RTS0044088,5
RTS0044089,7
RTS0044090,4
RTS0044091,8
RTS0044092,17
RTS0044093,5
RTS0044094,5
RTS0044095,10
RTS0044096,7
RTS0044097,8
RTS0044098,7
RTS0044099,6
RTS0044100,9
RTS0044101,5
RTS0044102,4
RTS0044103,6
RTS0044104,8
RTS0044105,8
RTS0044106,8
RTS0044107,7
RTS0044108,8
RTS0044109,9
RTS0044110,6
RTS0044111,5
RTS0044112,9
RTS0044113,10
RTS0044114,9
RTS0044115,12
RTS0044116,14
RTS0044117,6
RTS0044118,9
RTS0044119,12
RTS0044120,10
RTS0044121,8
RTS0044122,10
RTS0044123,6
RTS0044124,5
RTS0044125,10
RTS0044126,6
RTS0044127,10
RTS0044128,12
RTS0044129,3
RTS0044130,3
RTS0044131,7
RTS0044132,11
RTS0044133,10
RTS0044134,14
RTS0044135,7
RTS0044136,6
RTS0044137,7
RTS0044138,10
RTS0044139,15
RTS0044140,6
RTS0044141,7
RTS0044142,5
RTS0044143,10
RTS0044144,5
RTS0044145,8
RTS0044146,8
RTS0044147,3
RTS0044148,11
RTS0044149,5
RTS0044150,9
RTS0044151,6
RTS0044152,9
RTS0044153,7
RTS0044154,6
RTS0044155,8
RTS0044156,10
RTS0044157,4
RTS0044158,16
RTS0044159,21
RTS0044160,8
RTS0044161,8
RTS0044162,9
RTS0044163,10
RTS0044164,12
RTS0044165,7
RTS0044166,11
RTS0044167,7
RTS0044168,3
RTS0044169,10
RTS0044170,9
RTS0044171,7
RTS0044172,9
RTS0044173,8
RTS0044174,6
RTS0044175,9
RTS0044176,8
RTS0044177,12
RTS0044178,8
RTS0044180,10
RTS0044181,13
RTS0044182,12
RTS0044183,9
RTS0044184,10
RTS0044185,6
RTS0044186,10
RTS0044187,11
RTS0044188,9
RTS0044189,7
RTS0044190,9
RTS0044191,10
RTS0044192,12
RTS0044193,10
RTS0044194,12
RTS0044195,7
RTS0044196,6
RTS0044197,5
RTS0044198,12
RTS0044199,6
RTS0044200,8
RTS0044206,7
RTS0044207,13
RTS0044208,3
RTS0044209,14
RTS0044210,3
RTS0044211,5
RTS0044212,15
RTS0044213,12
RTS0044214,13
RTS0044215,10
RTS0044216,6
RTS0044217,17
RTS0044218,6
RTS0044219,6
RTS0044220,3
RTS0044221,7
RTS0044222,8
RTS0044223,10
RTS0044224,6
RTS0044225,8
RTS0044226,3
RTS0044227,11
RTS0044228,10
RTS0044229,3
RTS0044230,5
RTS0044231,7
RTS0044232,13
RTS0044233,4
RTS0044234,12
RTS0044235,6
RTS0044236,6
RTS0044237,8
RTS0044238,6
RTS0044239,5
RTS0044240,5
RTS0044241,7
RTS0044242,9
RTS0044243,5
RTS0044244,4
RTS0044245,8
RTS0044246,76
RTS0044247,8
RTS0044248,9
RTS0044249,16
RTS0044250,8
RTS0044251,17
RTS0044252,5
RTS0044253,12
RTS0044254,5
RTS0044255,6
RTS0044256,9
RTS0044257,7
RTS0044258,12
RTS0044259,9
RTS0044260,13
RTS0044261,28
RTS0044262,7
RTS0044263,8
RTS0044264,10
RTS0044265,7
RTS0044266,6
RTS0044267,5
RTS0044268,14
RTS0044269,4
RTS0044270,14
RTS0044271,4
RTS0044272,8
RTS0044273,14
RTS0044274,8
RTS0044275,12
RTS0044276,3
RTS0044277,7
RTS0044278,3
RTS0044279,10
RTS0044280,15
RTS0044281,6
RTS0044282,8
RTS0044283,13
RTS0044284,11
RTS0044285,3
RTS0044286,8
RTS0044287,12
RTS0044288,6
RTS0044289,10
RTS0044290,7
RTS0044291,7
RTS0044292,10
RTS0044293,9
RTS0044294,9
RTS0044295,10
RTS0044296,6
RTS0044297,8
RTS0044298,7
RTS0044299,12
RTS0044300,3
RTS0044301,12
RTS0044302,8
RTS0044303,13
RTS0044304,7
RTS0044305,16
RTS0044306,7
RTS0044307,10
RTS0044308,7
RTS0044309,11
RTS0044310,10
RTS0044311,1
RTS0044312,11
RTS0044313,11
RTS0044314,9
RTS0044315,12
RTS0044316,9
RTS0044317,7
RTS0044318,11
RTS0044319,7
RTS0044320,4
RTS0044321,9
RTS0044322,7
RTS0044323,12
RTS0044324,8
RTS0044325,7
RTS0044326,2
RTS0044327,11
RTS0044328,6
RTS0044329,16
RTS0044330,5
RTS0044331,21
RTS0044332,17
RTS0044333,29
RTS0044334,25
RTS0044335,31
RTS0044336,6
RTS0044337,9
RTS0044338,8
RTS0044339,15
RTS0044340,4
RTS0044341,11
RTS0044342,13
RTS0044343,5
RTS0044344,10
RTS0044345,8
RTS0044346,15
RTS0044347,24
RTS0044348,20
RTS0044349,25
RTS0044350,15
RTS0044351,10
RTS0044352,11
RTS0044353,21
RTS0044354,8
RTS0044355,19
RTS0044356,5
RTS0044357,7
RTS0044358,8
RTS0044359,7
RTS0044360,8
RTS0044361,10
RTS0044362,11
RTS0044363,6
RTS0044364,14
RTS0044365,5
RTS0044366,13
RTS0044367,12
RTS0044368,14
RTS0044369,15
RTS0044370,12
RTS0044371,8
RTS0044372,7
RTS0044373,8
RTS0044374,7
RTS0044375,9
RTS0044376,13
RTS0044377,40
RTS0044378,24
RTS0044379,30
RTS0044380,27
RTS0044381,7
RTS0044382,9
RTS0044383,10
RTS0044384,8
RTS0044385,7
RTS0044386,13
RTS0044387,8
RTS0044388,10
RTS0044389,8
RTS0044390,15
RTS0044391,20
RTS0044392,14
RTS0044393,21
RTS0044394,21
RTS0044395,9
RTS0044396,7
RTS0044399,7
RTS0044400,10
RTS0044401,8
RTS0044402,8
RTS0044403,3
RTS0044404,11
RTS0044405,7
RTS0044406,8
RTS0044407,7
RTS0044408,10
RTS0044409,9
RTS0044410,10
RTS0044411,5
RTS0044412,7
RTS0044413,6
RTS0044414,8
RTS0044415,10
RTS0044416,11
RTS0044417,12
RTS0044418,8
RTS0044419,7
RTS0044420,23
RTS0044421,7
RTS0044422,5
RTS0044423,9
RTS0044424,11
RTS0044425,6
RTS0044426,5
RTS0044427,15
RTS0044428,6
RTS0044429,12
RTS0044430,8
RTS0044431,8
RTS0044432,11
RTS0044433,7
RTS0044434,7
RTS0044435,7
RTS0044436,14
RTS0044437,8
RTS0044438,13
RTS0044439,5
RTS0044440,15
RTS0044441,9
RTS0044442,8
RTS0044443,13
RTS0044444,5
RTS0044445,20
RTS0044446,10
RTS0044447,8
RTS0044448,9
RTS0044449,6
RTS0044450,3
RTS0044451,11
RTS0044452,12
RTS0044453,4
RTS0044454,14
RTS0044455,4
RTS0044456,7
RTS0044457,8
RTS0044458,9
RTS0044459,11
RTS0044460,11
RTS0044461,16
RTS0044462,4
RTS0044463,6
RTS0044464,4
RTS0044465,10
RTS0044466,14
RTS0044467,8
RTS0044468,4
RTS0044469,9
RTS0044470,9
RTS0044471,1
RTS0044472,9
RTS0044473,6
RTS0044474,8
RTS0044475,12
RTS0044476,11
RTS0044477,15
RTS0044478,8
RTS0044479,4
RTS0044480,9
RTS0044481,16
RTS0044482,12
RTS0044483,11
RTS0044484,11
RTS0044485,8
RTS0044486,21
RTS0044487,10
RTS0044488,9
RTS0044489,7
RTS0044490,7
RTS0044491,8
RTS0044492,8
RTS0044493,14
RTS0044494,7
RTS0044495,6
RTS0044496,10
RTS0044497,7
RTS0044498,14
RTS0044499,13
RTS0044500,17
RTS0044501,10
RTS0044502,16
RTS0044503,21
RTS0044504,24
RTS0044505,21
RTS0044506,14
RTS0044507,6
RTS0044508,9
RTS0044509,16
RTS0044510,5
RTS0044511,13
RTS0044512,7
RTS0044513,14
RTS0044514,6
RTS0044515,14
RTS0044516,6
RTS0044517,7
RTS0044518,6
RTS0044519,8
RTS0044520,14
RTS0044521,12
RTS0044522,7
RTS0044523,13
RTS0044524,6
RTS0044525,4
RTS0044526,7
RTS0044527,9
RTS0044528,6
RTS0044529,4
RTS0044530,9
RTS0044531,9
RTS0044532,9
RTS0044533,8
RTS0044534,4
RTS0044535,9
RTS0044536,9
RTS0044537,11
RTS0044538,14
RTS0044539,11
RTS0044540,9
RTS0044541,11
RTS0044542,6
RTS0044543,12
RTS0044544,8
RTS0044545,7
RTS0044546,14
RTS0044547,6
RTS0044548,6
RTS0044549,10
RTS0044550,17
RTS0044551,15
RTS0044552,12
RTS0044553,5
RTS0044554,3
RTS0044555,11
RTS0044556,4
RTS0044557,5
RTS0044558,7
RTS0044559,1
RTS0044560,9
RTS0044561,11
RTS0044562,4
RTS0044563,9
RTS0044564,12
RTS0044565,6
RTS0044566,6
RTS0044567,3
RTS0044568,8
RTS0044569,12
RTS0044570,7
RTS0044571,13
RTS0044572,11
RTS0044573,6
RTS0044574,7
RTS0044575,11
RTS0044576,3
RTS0044577,5
RTS0044578,12
RTS0044579,8
RTS0044580,5
RTS0044581,9
RTS0044582,8
RTS0044583,8
RTS0044584,4
RTS0044585,5
RTS0044586,12
RTS0044587,5
RTS0044588,3
RTS0044589,4
RTS0044590,7
RTS0044591,6
RTS0044592,10
RTS0044593,4
RTS0044594,12
RTS0044595,9
RTS0044596,8
RTS0044597,9
RTS0044598,8
RTS0044599,9
RTS0044600,8
RTS0044601,3
RTS0044602,6
RTS0044603,5
RTS0044604,8
RTS0044605,4
RTS0044606,7
RTS0044607,1
RTS0044608,5
RTS0044609,8
RTS0044610,5
RTS0044611,5
RTS0044612,3
RTS0044613,7
RTS0044614,9
RTS0044615,6
RTS0044616,7
RTS0044617,12
RTS0044618,10
RTS0044619,6
RTS0044620,13
RTS0044621,11
RTS0044622,6
RTS0044623,11
RTS0044624,16
RTS0044625,5
RTS0044626,9
RTS0044627,12
RTS0044628,10
RTS0044629,9
RTS0044630,4
RTS0044631,9
RTS0044632,9
RTS0044633,14
RTS0044634,10
RTS0044635,7
RTS0044636,4
RTS0044637,6
RTS0044638,13
RTS0044639,5
RTS0044640,8
RTS0044641,6
RTS0044642,4
RTS0044643,5
RTS0044644,7
RTS0044645,6
RTS0044646,11
RTS0044647,8
RTS0044648,10
RTS0044649,13
RTS0044650,5
RTS0044651,1
RTS0044652,10
RTS0044653,8
RTS0044654,2
RTS0044655,13
RTS0044656,19
RTS0044657,16
RTS0044658,31
RTS0044659,21
RTS0044660,18
RTS0044661,15
RTS0044662,7
RTS0044663,4
RTS0044664,10
RTS0044665,8
RTS0044666,8
RTS0044667,5
RTS0044668,5
RTS0044669,11
RTS0044670,11
RTS0044671,6
RTS0044672,10
RTS0044673,3
RTS0044674,7
RTS0044675,12
RTS0044676,6
RTS0044677,9
RTS0044678,6
RTS0044679,11
RTS0044680,11
RTS0044681,5
RTS0044682,5
RTS0044683,5
RTS0044684,8
RTS0044685,7
RTS0044686,7
RTS0044687,17
RTS0044688,15
RTS0044689,7
RTS0044690,8
RTS0044691,15
RTS0044692,9
RTS0044693,13
RTS0044694,14
RTS0044695,3
RTS0044696,9
RTS0044697,15
RTS0044698,7
RTS0044699,10
RTS0044700,6
RTS0044701,10
RTS0044702,9
RTS0044703,13
RTS0044704,16
RTS0044705,5
RTS0044706,5
RTS0044707,10
RTS0044708,8
RTS0044709,7
RTS0044710,7
RTS0044711,7
RTS0044712,14
RTS0044714,8
RTS0044715,11
RTS0044716,10
RTS0044717,17
RTS0044718,3
RTS0044719,8
RTS0044720,11
RTS0044721,5
RTS0044722,4
RTS0044723,4
RTS0044724,7
RTS0044725,9
RTS0044726,11
RTS0044727,4
RTS0044728,10
RTS0044729,2
RTS0044730,14
RTS0044731,9
RTS0044732,7
RTS0044733,9
RTS0044734,11
RTS0044735,8
RTS0044736,8
RTS0044737,5
RTS0044738,10
RTS0044739,14
RTS0044740,9
RTS0044741,6
RTS0044742,6
RTS0044743,11
RTS0044744,6
RTS0044745,6
RTS0044746,6
RTS0044747,8
RTS0044748,4
RTS0044749,6
RTS0044750,5
RTS0044751,8
RTS0044752,10
RTS0044753,11
RTS0044754,9
RTS0044755,9
RTS0044756,17
RTS0044757,8
RTS0044758,12
RTS0044759,7
RTS0044760,9
RTS0044761,11
RTS0044762,8
RTS0044763,10
RTS0044764,9
RTS0044765,6
RTS0044766,7
RTS0044767,5
RTS0044768,9
RTS0044769,12
RTS0044770,8
RTS0044771,7
RTS0044772,3
RTS0044773,7
RTS0044774,8
RTS0044775,9
RTS0044776,7
RTS0044777,8
RTS0044778,10
RTS0044779,6
RTS0044780,14
RTS0044781,12
RTS0044782,9
RTS0044783,14
RTS0044784,8
RTS0044785,13
RTS0044786,9
RTS0044787,8
RTS0044788,9
RTS0044789,6
RTS0044790,5
RTS0044791,13
RTS0044792,34
RTS0044793,9
RTS0044794,11
RTS0044795,5
RTS0044796,10
RTS0044797,7
RTS0044798,13
RTS0044799,11
RTS0044800,8
RTS0044801,7
RTS0044802,6
RTS0044803,4
RTS0044804,10
RTS0044805,3
RTS0044806,13
RTS0044807,12
RTS0044808,5
RTS0044809,12
RTS0044810,10
RTS0044811,10
RTS0044812,13
RTS0044813,6
RTS0044814,7
RTS0044815,13
RTS0044816,11
RTS0044817,6
RTS0044818,7
RTS0044819,6
RTS0044820,3
RTS0044821,3
RTS0044822,7
RTS0044823,6
RTS0044824,11
RTS0044825,11
RTS0044826,10
RTS0044827,10
RTS0044828,5
RTS0044829,7
RTS0044830,10
RTS0044831,5
RTS0044832,6
RTS0044833,14
RTS0044834,6
RTS0044835,9
RTS0044836,8
RTS0044837,5
RTS0044838,9
RTS0044839,10
RTS0044840,8
RTS0044841,7
RTS0044842,2
RTS0044843,3
RTS0044845,6
RTS0044846,3
RTS0044847,9
RTS0044848,3
RTS0044849,15
RTS0044850,8
RTS0044851,7
RTS0044852,11
RTS0044853,6
RTS0044854,7
RTS0044855,7
RTS0044856,21
RTS0044857,10
RTS0044858,6
RTS0044859,6
RTS0044860,7
RTS0044861,7
RTS0044862,4
RTS0044863,9
RTS0044864,3
RTS0044865,8
RTS0044866,11
RTS0044867,9
RTS0044868,7
RTS0044869,7
RTS0044870,6
RTS0044871,8
RTS0044872,6
RTS0044873,5
RTS0044874,6
RTS0044875,5
RTS0044876,7
RTS0044877,23
RTS0044878,10
RTS0044879,10
RTS0044880,11
RTS0044881,5
RTS0044882,9
RTS0044883,8
RTS0044884,6
RTS0044885,8
RTS0044886,11
RTS0044887,4
RTS0044888,11
RTS0044889,9
RTS0044890,6
RTS0044891,2
RTS0044892,5
RTS0044893,7
RTS0044894,12
RTS0044895,11
RTS0044896,13
RTS0044897,8
RTS0044898,14
RTS0044899,14
RTS0044900,12
RTS0044901,6
RTS0044902,8
RTS0044903,10
RTS0044904,6
RTS0044905,10
RTS0044906,16
RTS0044907,24
RTS0044908,21
RTS0044909,22
RTS0044910,27
RTS0044911,6
RTS0044912,7
RTS0044913,10
RTS0044914,12
RTS0044915,6
RTS0044916,10
RTS0044917,9
RTS0044918,15
RTS0044919,6
RTS0044920,6
RTS0044921,14
RTS0044922,18
RTS0044923,9
RTS0044924,11
RTS0044925,11
RTS0044926,9
RTS0044927,9
RTS0044928,11
RTS0044929,6
RTS0044930,6
RTS0044931,10
RTS0044932,12
RTS0044933,7
RTS0044934,6
RTS0044935,7
RTS0044936,10
RTS0044937,4
RTS0044938,12
RTS0044939,5
RTS0044940,3
RTS0044941,6
RTS0044942,9
RTS0044943,2
RTS0044944,11
RTS0044945,4
RTS0044946,10
RTS0044947,9
RTS0044948,13
RTS0044949,10
RTS0044950,7
RTS0044951,1
RTS0044952,12
RTS0044953,6
RTS0044954,3
RTS0044955,15
RTS0044956,12
RTS0044957,14
RTS0044958,7
RTS0044959,5
RTS0044960,6
RTS0044961,10
RTS0044962,6
RTS0044963,10
RTS0044964,4
RTS0044965,10
RTS0044966,11
RTS0044967,16
RTS0044968,11
RTS0044969,4
RTS0044970,12
RTS0044971,11
RTS0044972,8
RTS0044973,4
RTS0044974,5
RTS0044975,5
RTS0044976,8
RTS0044977,9
RTS0044978,8
RTS0044979,12
RTS0044980,6
RTS0044981,5
RTS0044982,12
RTS0044983,6
RTS0044984,6
RTS0044985,13
RTS0044986,6
RTS0044987,3
RTS0044988,12
RTS0044989,3
RTS0044990,12
RTS0044991,8
RTS0044992,8
RTS0044993,4
RTS0044994,8
RTS0044995,6
RTS0044996,2
RTS0044997,7
RTS0044998,7
RTS0044999,12
RTS0045000,7
RTS0045001,4
RTS0045002,6
RTS0045003,6
RTS0045004,7
RTS0045005,12
RTS0045006,16
RTS0045007,12
RTS0045008,8
RTS0045009,12
RTS0045010,7
RTS0045011,2
RTS0045012,7
RTS0045013,3
RTS0045014,5
RTS0045015,9
RTS0045016,6
RTS0045017,6
RTS0045018,8
RTS0045019,11
RTS0045020,5
RTS0045021,11
RTS0045022,7
RTS0045023,14
RTS0045024,8
RTS0045025,16
RTS0045026,14
RTS0045027,11
RTS0045028,12
RTS0045029,13
RTS0045030,16
RTS0045031,10
RTS0045032,3
RTS0045033,9
RTS0045034,8
RTS0045035,4
RTS0045036,10
RTS0045038,7
RTS0045039,2
RTS0045040,4
RTS0045041,7
RTS0045042,5
RTS0045043,12
RTS0045044,5
RTS0045045,16
RTS0045046,5
RTS0045047,10
RTS0045048,6
RTS0045049,10
RTS0045050,9
RTS0045051,10
RTS0045052,8
RTS0045053,6
RTS0045054,10
RTS0045055,9
RTS0045056,9
RTS0045057,11
RTS0045058,7
RTS0045059,11
RTS0045060,20
RTS0045061,6
RTS0045063,5
RTS0045064,7
RTS0045065,10
RTS0045066,7
RTS0045067,11
RTS0045068,13
RTS0045069,11
RTS0045070,16
RTS0045071,11
RTS0045072,9
RTS0045073,7
RTS0045074,13
RTS0045075,4
RTS0045076,5
RTS0045077,4
RTS0045078,2
RTS0045079,10
RTS0045080,4
RTS0045081,4
RTS0045082,6
RTS0045083,4
RTS0045084,10
RTS0045085,6
RTS0045086,6
RTS0045087,3
RTS0045088,7
RTS0045089,5
RTS0045090,6
RTS0045091,7
RTS0045092,5
RTS0045093,1
RTS0045094,7
RTS0045095,13
RTS0045096,4
RTS0045097,6
RTS0045098,7
RTS0045099,5
RTS0045100,6
RTS0045101,14
RTS0045102,5
RTS0045103,9
RTS0045104,4
RTS0045105,6
RTS0045106,7
RTS0045107,6
RTS0045108,8
RTS0045109,15
RTS0045110,12
RTS0045111,10
RTS0045112,7
RTS0045113,4
RTS0045114,6
RTS0045115,6
RTS0045116,7
RTS0045117,9
RTS0045118,8
RTS0045119,10
RTS0045120,8
RTS0045121,10
RTS0045122,11
RTS0045123,11
RTS0045124,18
RTS0045125,4
RTS0045126,5
RTS0045127,6
RTS0045128,7
RTS0045129,9
RTS0045130,7
RTS0045131,8
RTS0045132,15
RTS0045133,18
RTS0045134,8
RTS0045135,6
RTS0045136,7
RTS0045137,8
RTS0045138,7
RTS0045139,10
RTS0045140,7
RTS0045141,7
RTS0045142,10
RTS0045143,8
RTS0045144,16
RTS0045145,12
RTS0045146,11
RTS0045147,9
RTS0045148,7
RTS0045149,8
RTS0045150,6
RTS0045151,13
RTS0045152,8
RTS0045153,4
RTS0045154,6
RTS0045155,11
RTS0045156,11
RTS0045157,6
RTS0045158,5
RTS0045159,9
RTS0045160,6
RTS0045161,7
RTS0045162,9
RTS0045163,9
RTS0045164,9
RTS0045165,14
RTS0045166,6
RTS0045167,8
RTS0045168,10
RTS0045169,12
RTS0045170,8
RTS0045171,17
RTS0045172,11
RTS0045173,5
RTS0045174,10
RTS0045175,6
RTS0045176,3
RTS0045177,11
RTS0045178,5
RTS0045179,5
RTS0045180,8
RTS0045181,7
RTS0045182,6
RTS0045183,5
RTS0045184,10
RTS0045185,4
RTS0045186,8
RTS0045187,11
RTS0045188,10
RTS0045189,9
RTS0045190,8
RTS0045191,5
RTS0045192,5
RTS0045193,10
RTS0045194,9
RTS0045195,6
RTS0045196,5
RTS0045197,7
RTS0045198,17
RTS0045199,5
RTS0045200,9
RTS0045201,10
RTS0045202,8
RTS0045203,7
RTS0045204,10
RTS0045205,16
RTS0045206,8
RTS0045207,5
RTS0045208,7
RTS0045209,8
RTS0045210,13
RTS0045211,7
RTS0045212,13
RTS0045213,11
RTS0045214,8
RTS0045215,6
RTS0045216,8
RTS0045217,6
RTS0045218,23
RTS0045219,10
RTS0045220,12
RTS0045221,9
RTS0045222,7
RTS0045223,13
RTS0045224,7
RTS0045225,4
RTS0045226,27
RTS0045227,14
RTS0045228,20
RTS0045229,12
RTS0045230,22
RTS0045231,7
RTS0045232,17
RTS0045233,14
RTS0045234,8
RTS0045235,7
RTS0045236,11
RTS0045237,6
RTS0045238,9
RTS0045239,7
RTS0045240,17
RTS0045241,9
RTS0045242,10
RTS0045243,8
RTS0045244,7
RTS0045245,4
RTS0045246,7
RTS0045247,10
RTS0045248,7
RTS0045249,6
RTS0045250,7
RTS0045251,10
RTS0045252,11
RTS0045253,9
RTS0045254,13
RTS0045255,6
RTS0045256,7
RTS0045257,12
RTS0045258,11
RTS0045259,9
RTS0045260,7
RTS0045261,13
RTS0045262,13
RTS0045263,9
RTS0045264,15
RTS0045265,14
RTS0045266,13
RTS0045267,6
RTS0045268,11
RTS0045269,8
RTS0045270,10
RTS0045271,9
RTS0045272,7
RTS0045273,11
RTS0045274,10
RTS0045275,10
RTS0045276,9
RTS0045277,7
RTS0045278,10
RTS0045279,5
RTS0045280,12
RTS0045281,9
RTS0045282,10
RTS0045283,6
RTS0045284,6
RTS0045285,16
RTS0045286,11
RTS0045287,9
RTS0045288,6
RTS0045289,5
RTS0045290,6
RTS0045291,9
RTS0045292,8
RTS0045293,5
RTS0045294,10
RTS0045295,2
RTS0045296,14
RTS0045297,7
RTS0045298,9
RTS0045299,7
RTS0045300,15
RTS0045301,12
RTS0045302,9
RTS0045303,7
RTS0045304,10
RTS0045305,12
RTS0045306,4
RTS0045307,5
RTS0045308,12
RTS0045309,8
RTS0045310,11
RTS0045311,2
RTS0045312,4
RTS0045313,11
RTS0045314,6
RTS0045315,7
RTS0045316,11
RTS0045317,6
RTS0045318,10
RTS0045319,9
RTS0045320,10
RTS0045321,10
RTS0045322,12
RTS0045323,16
RTS0045324,5
RTS0045325,9
RTS0045326,3
RTS0045327,7
RTS0045328,6
RTS0045329,4
RTS0045330,8
RTS0045331,5
RTS0045332,8
RTS0045333,4
RTS0045334,7
RTS0045335,17
RTS0045336,10
RTS0045337,8
RTS0045338,5
RTS0045339,8
RTS0045340,7
RTS0045341,10
RTS0045342,8
RTS0045343,10
RTS0045344,8
RTS0045345,10
RTS0045346,7
RTS0045347,11
RTS0045348,9
RTS0045349,13
RTS0045350,8
RTS0045351,4
RTS0045352,3
RTS0045353,10
RTS0045354,4
RTS0045355,4
RTS0045356,10
RTS0045357,12
RTS0045358,8
RTS0045359,6
RTS0045360,11
RTS0045361,8
RTS0045362,9
RTS0045363,6
RTS0045364,9
RTS0045365,7
RTS0045366,5
RTS0045367,7
RTS0045368,5
RTS0045369,8
RTS0045370,12
RTS0045371,9
RTS0045372,5
RTS0045373,5
RTS0045374,10
RTS0045375,12
RTS0045376,7
RTS0045377,5
RTS0045378,10
RTS0045379,7
RTS0045380,61
RTS0045381,16
RTS0045382,6
RTS0045383,5
RTS0045384,5
RTS0045385,4
RTS0045386,8
RTS0045387,11
RTS0045388,9
RTS0045389,5
RTS0045390,9
RTS0045391,6
RTS0045392,10
RTS0045393,2
RTS0045394,2
RTS0045395,10
RTS0045396,9
RTS0045397,7
RTS0045398,9
RTS0045399,15
RTS0045400,5
RTS0045401,6
RTS0045402,5
RTS0045403,12
RTS0045404,10
RTS0045405,10
RTS0045406,7
RTS0045407,8
RTS0045408,9
RTS0045409,12
RTS0045410,5
RTS0045411,9
RTS0045412,5
RTS0045413,10
RTS0045414,12
RTS0045415,9
RTS0045416,11
RTS0045417,11
RTS0045418,6
RTS0045419,7
RTS0045420,7
RTS0045421,151
RTS0045422,138
RTS0045423,111
RTS0045424,177
RTS0045425,163
RTS0045426,7
RTS0045427,10
RTS0045428,6
RTS0045429,10
RTS0045430,9
RTS0045431,10
RTS0045432,5
RTS0045433,9
RTS0045434,8
RTS0045435,5
RTS0045436,10
RTS0045437,9
RTS0045438,4
RTS0045439,5
RTS0045440,11
RTS0045441,12
RTS0045442,10
RTS0045443,6
RTS0045444,7
RTS0045445,11
RTS0045446,7
RTS0045447,11
RTS0045448,12
RTS0045449,7
RTS0045450,10
RTS0045451,7
RTS0045452,8
RTS0045453,8
RTS0045454,14
RTS0045455,14
RTS0045456,12
RTS0045457,4
RTS0045458,6
RTS0045459,5
RTS0045460,5
RTS0045461,10
RTS0045462,9
RTS0045463,5
RTS0045464,3
RTS0045465,6
RTS0045466,7
RTS0045467,10
RTS0045468,6
RTS0045469,13
RTS0045470,10
RTS0045471,5
RTS0045472,5
RTS0045473,1
RTS0045474,10
RTS0045475,16
RTS0045476,9
RTS0045477,22
RTS0045478,11
RTS0045479,16
RTS0045480,5
RTS0045481,11
RTS0045482,10
RTS0045483,10
RTS0045484,17
RTS0045485,19
RTS0045486,2
RTS0045487,14
RTS0045488,7
RTS0045489,2
RTS0045490,6
RTS0045491,39
RTS0045492,32
RTS0045493,21
RTS0045494,8
RTS0045495,17
RTS0045496,6
RTS0045497,10
RTS0045498,19
RTS0045499,8
RTS0045500,14
RTS0045501,10
RTS0045502,14
RTS0045503,17
RTS0045504,16
RTS0045505,17
RTS0045506,181
RTS0045507,183
RTS0045508,138
RTS0045509,196
RTS0045510,122
RTS0045511,14
RTS0045512,8
RTS0045513,4
RTS0045514,7
RTS0045515,4
RTS0045516,7
RTS0045517,8
RTS0045518,5
RTS0045519,11
RTS0045520,5
RTS0045521,10
RTS0045522,10
RTS0045523,8
RTS0045524,10
RTS0045525,6
RTS0045526,6
RTS0045527,10
RTS0045528,10
RTS0045529,20
RTS0045530,13
RTS0045531,3
RTS0045532,8
RTS0045533,14
RTS0045534,15
RTS0045535,11
RTS0045536,14
RTS0045537,25
RTS0045538,15
RTS0045539,9
RTS0045540,13
RTS0045541,8
RTS0045542,7
RTS0045543,11
RTS0045544,3
RTS0045545,8
RTS0045546,9
RTS0045547,4
RTS0045548,7
RTS0045549,6
RTS0045550,4
RTS0045551,3
RTS0045552,8
RTS0045553,6
RTS0045554,10
RTS0045555,5
RTS0045556,7
RTS0045557,8
RTS0045558,11
RTS0045559,13
RTS0045560,7
RTS0045561,4
RTS0045562,8
RTS0045563,10
RTS0045564,9
RTS0045565,5
RTS0045566,10
RTS0045567,6
RTS0045568,7
RTS0045569,6
RTS0045570,7
RTS0045571,6
RTS0045572,7
RTS0045573,10
RTS0045574,8
RTS0045575,9
RTS0045576,10
RTS0045577,7
RTS0045578,6
RTS0045579,10
RTS0045580,3
RTS0045581,5
RTS0045582,1
RTS0045583,13
RTS0045584,6
RTS0045585,9
RTS0045586,9
RTS0045587,17
RTS0045588,9
RTS0045589,11
RTS0045590,12
RTS0045592,42
RTS0045593,20
RTS0045594,30
RTS0045595,35
RTS0045596,12
RTS0045597,14
RTS0045598,16
RTS0045599,12
RTS0045600,11
RTS0045601,7
RTS0045602,12
RTS0045603,3
RTS0045604,14
RTS0045606,8
RTS0045607,7
RTS0045608,8
RTS0045609,3
RTS0045610,9
RTS0045611,5
RTS0045612,7
RTS0045613,11
RTS0045614,8
RTS0045615,7
RTS0045616,4
RTS0045617,10
RTS0045618,7
RTS0045619,9
RTS0045620,8
RTS0045621,8
RTS0045622,13
RTS0045623,11
RTS0045624,16
RTS0045625,9
RTS0045626,6
RTS0045627,6
RTS0045628,7
RTS0045629,12
RTS0045630,8
RTS0045631,8
RTS0045632,3
RTS0045633,10
RTS0045634,7
RTS0045635,10
RTS0045636,7
RTS0045637,6
RTS0045638,11
RTS0045639,10
RTS0045640,11
RTS0045641,13
RTS0045642,14
RTS0045643,9
RTS0045644,13
RTS0045645,8
RTS0045646,6
RTS0045647,8
RTS0045648,9
RTS0045649,9
RTS0045650,9
RTS0045651,9
RTS0045652,12
RTS0045653,13
RTS0045654,12
RTS0045655,13
RTS0045656,5
RTS0045657,6
RTS0045658,11
RTS0045659,11
RTS0045660,12
RTS0045661,18
RTS0045662,10
RTS0045663,14
RTS0045664,15
RTS0045665,19
RTS0045666,10
RTS0045667,13
RTS0045668,8
RTS0045669,4
RTS0045670,7
RTS0045671,4
RTS0045672,8
RTS0045673,7
RTS0045674,3
RTS0045675,8
RTS0045676,11
RTS0045677,20
RTS0045678,10
RTS0045679,12
RTS0045680,10
RTS0045681,7
RTS0045682,5
RTS0045683,3
RTS0045684,6
RTS0045685,8
RTS0045687,12
RTS0045688,5
RTS0045689,7
RTS0045690,5
RTS0045691,5
RTS0045692,14
RTS0045693,4
RTS0045694,7
RTS0045695,13
RTS0045696,9
RTS0045697,8
RTS0045698,9
RTS0045699,13
RTS0045700,8
RTS0045701,13
RTS0045702,8
RTS0045703,10
RTS0045704,5
RTS0045705,4
RTS0045706,8
RTS0045707,6
RTS0045708,6
RTS0045709,4
RTS0045710,4
RTS0045711,7
RTS0045712,9
RTS0045713,6
RTS0045714,3
RTS0045715,9
RTS0045716,17
RTS0045717,9
RTS0045718,9
RTS0045719,8
RTS0045720,17
RTS0045721,7
RTS0045722,7
RTS0045723,5
RTS0045724,11
RTS0045725,6
RTS0045726,9
RTS0045727,14
RTS0045728,7
RTS0045729,13
RTS0045730,9
RTS0045731,17
RTS0045732,5
RTS0045733,9
RTS0045734,11
RTS0045735,5
RTS0045736,31
RTS0045737,42
RTS0045738,44
RTS0045739,63
RTS0045740,50
RTS0045741,46
RTS0045742,21
RTS0045743,41
RTS0045744,34
RTS0045745,36
RTS0045746,10
RTS0045747,14
RTS0045748,7
RTS0045749,11
RTS0045750,7
RTS0045751,8
RTS0045752,12
RTS0045753,17
RTS0045754,11
RTS0045755,8
RTS0045756,13
RTS0045757,3
RTS0045758,10
RTS0045759,8
RTS0045760,10
RTS0045761,13
RTS0045762,9
RTS0045763,7
RTS0045764,9
RTS0045765,5
RTS0045766,12
RTS0045767,4
RTS0045768,8
RTS0045769,11
RTS0045770,7
RTS0045771,4
RTS0045772,6
RTS0045773,8
RTS0045774,3
RTS0045775,9
RTS0045776,7
RTS0045777,6
RTS0045778,8
RTS0045779,5
RTS0045780,10
RTS0045781,15
RTS0045782,17
RTS0045783,16
RTS0045784,9
RTS0045785,23
RTS0045786,5
RTS0045787,12
RTS0045788,7
RTS0045789,6
RTS0045790,10
RTS0045791,5
RTS0045792,3
RTS0045793,10
RTS0045794,12
RTS0045795,3
RTS0045796,7
RTS0045797,4
RTS0045798,4
RTS0045799,6
RTS0045800,9
RTS0045801,6
RTS0045802,9
RTS0045803,12
RTS0045804,12
RTS0045805,14
RTS0045806,12
RTS0045807,15
RTS0045808,10
RTS0045809,18
RTS0045810,9
RTS0045811,9
RTS0045812,11
RTS0045813,9
RTS0045814,10
RTS0045815,13
RTS0045816,6
RTS0045817,12
RTS0045818,10
RTS0045819,6
RTS0045820,10
RTS0045821,22
RTS0045822,19
RTS0045823,9
RTS0045824,15
RTS0045825,15
RTS0045826,11
RTS0045827,7
RTS0045828,12
RTS0045829,16
RTS0045830,4
RTS0045831,9
RTS0045832,7
RTS0045833,6
RTS0045834,6
RTS0045835,7
RTS0045836,33
RTS0045837,38
RTS0045838,27
RTS0045840,20
RTS0045841,25
RTS0045842,19
RTS0045843,12
RTS0045844,11
RTS0045845,25
RTS0045846,50
RTS0045848,13
RTS0045849,57
RTS0045851,8
RTS0045852,5
RTS0045853,10
RTS0045854,4
RTS0045855,7
RTS0045856,9
RTS0045857,3
RTS0045858,7
RTS0045859,12
RTS0045860,7
RTS0045861,3
RTS0045862,3
RTS0045863,17
RTS0045864,13
RTS0045865,24
RTS0045866,29
RTS0045867,6
RTS0045868,8
RTS0045869,4
RTS0045870,8
RTS0045871,11
RTS0045872,8
RTS0045873,14
RTS0045874,3
RTS0045875,10
RTS0045876,5
RTS0045877,9
RTS0045878,8
RTS0045879,9
RTS0045880,4
RTS0045881,5
RTS0045882,7
RTS0045883,9
RTS0045884,12
RTS0045885,3
RTS0045886,15
RTS0045887,30
RTS0045888,13
RTS0045889,12
RTS0045890,10
RTS0045891,10
RTS0045892,7
RTS0045893,10
RTS0045894,7
RTS0045895,6
RTS0045896,12
RTS0045897,9
RTS0045898,4
RTS0045899,11
RTS0045900,15
RTS0045901,14
RTS0045902,10
RTS0045903,15
RTS0045904,10
RTS0045905,12
RTS0045906,8
RTS0045907,6
RTS0045908,7
RTS0045909,4
RTS0045910,8
RTS0045911,8
RTS0045912,5
RTS0045913,5
RTS0045914,7
RTS0045915,13
RTS0045916,9
RTS0045917,8
RTS0045918,7
RTS0045919,6
RTS0045920,8
RTS0045921,6
RTS0045922,5
RTS0045923,3
RTS0045924,5
RTS0045925,6
RTS0045926,9
RTS0045927,6
RTS0045928,7
RTS0045929,8
RTS0045930,11
RTS0045931,7
RTS0045932,8
RTS0045933,5
RTS0045935,6
RTS0045939,14
RTS0045940,7
RTS0045941,12
RTS0045942,9
RTS0045943,19
RTS0045944,12
RTS0045945,10
RTS0045946,9
RTS0045947,6
RTS0045948,7
RTS0045949,3
RTS0045950,8
RTS0045951,9
RTS0045952,10
RTS0045953,10
RTS0045954,8
RTS0045955,9
RTS0045956,6
RTS0045957,4
RTS0045958,6
RTS0045959,4
RTS0045960,5
RTS0045961,2
RTS0045962,5
RTS0045963,8
RTS0045964,6
RTS0045965,4
RTS0045966,4
RTS0045967,3
RTS0045968,9
RTS0045969,17
RTS0045970,20
RTS0045971,25
RTS0045972,8
RTS0045973,3
RTS0045974,4
RTS0045975,1
RTS0045976,8
RTS0045977,4
RTS0045978,11
RTS0045979,7
RTS0045980,6
RTS0045981,14
RTS0045982,9
RTS0045983,6
RTS0045984,12
RTS0045985,8
RTS0045986,8
RTS0045987,13
RTS0045988,8
RTS0045989,14
RTS0045990,16
RTS0045991,15
RTS0045992,8
RTS0045993,11
RTS0045994,6
RTS0045995,4
RTS0045996,7
RTS0045997,7
RTS0045998,3
RTS0045999,10
RTS0046000,5
RTS0046001,7
RTS0046002,4
RTS0046003,13
RTS0046004,13
RTS0046005,10
RTS0046006,12
RTS0046007,16
RTS0046008,10
RTS0046009,4
RTS0046010,6
RTS0046011,5
RTS0046012,4
RTS0046013,11
RTS0046014,3
RTS0046015,4
RTS0046016,9
RTS0046017,11
RTS0046018,3
RTS0046019,5
RTS0046020,20
RTS0046021,9
RTS0046022,10
RTS0046023,5
RTS0046024,8
RTS0046025,9
RTS0046026,8
RTS0046027,8
RTS0046028,8
RTS0046029,6
RTS0046030,5
RTS0046031,8
RTS0046032,5
RTS0046033,2
RTS0046034,4
RTS0046035,10
RTS0046036,10
RTS0046037,1
RTS0046038,6
RTS0046039,10
RTS0046040,7
RTS0046041,10
RTS0046042,7
RTS0046043,9
RTS0046044,11
RTS0046045,8
RTS0046046,4
RTS0046047,3
RTS0046048,4
RTS0046049,11
RTS0046050,10
RTS0046051,18
RTS0046052,12
RTS0046053,10
RTS0046054,10
RTS0046055,11
RTS0046056,5
RTS0046057,9
RTS0046058,8
RTS0046059,6
RTS0046060,11
RTS0046061,38
RTS0046062,30
RTS0046063,34
RTS0046064,22
RTS0046065,15
RTS0046066,15
RTS0046067,21
RTS0046068,10
RTS0046069,14
RTS0046070,6
RTS0046071,6
RTS0046072,4
RTS0046073,9
RTS0046074,11
RTS0046075,9
RTS0046076,11
RTS0046077,1
RTS0046078,10
RTS0046079,9
RTS0046080,11
RTS0046081,5
RTS0046082,10
RTS0046083,16
RTS0046084,11
RTS0046085,10
RTS0046086,17
RTS0046087,7
RTS0046088,6
RTS0046089,8
RTS0046090,3
RTS0046091,4
RTS0046092,14
RTS0046093,11
RTS0046094,6
RTS0046095,11
RTS0046096,6
RTS0046097,5
RTS0046098,3
RTS0046099,6
RTS0046100,7
RTS0046101,10
RTS0046102,9
RTS0046103,5
RTS0046104,10
RTS0046105,6
RTS0046106,8
RTS0046107,6
RTS0046108,6
RTS0046109,16
RTS0046110,4
RTS0046111,7
RTS0046112,4
RTS0046113,7
RTS0046114,6
RTS0046115,5
RTS0046116,4
RTS0046117,9
RTS0046119,7
RTS0046121,6
RTS0046122,6
RTS0046123,14
RTS0046124,9
RTS0046125,11
RTS0046126,7
RTS0046127,9
RTS0046128,9
RTS0046129,7
RTS0046130,10
RTS0046131,5
RTS0046132,7
RTS0046133,6
RTS0046134,7
RTS0046135,7
RTS0046136,10
RTS0046137,28
RTS0046138,9
RTS0046140,24
RTS0046141,14
RTS0046142,16
RTS0046143,21
RTS0046144,12
RTS0046145,8
RTS0046146,6
RTS0046147,5
RTS0046148,4
RTS0046149,3
RTS0046150,7
RTS0046152,8
RTS0046153,9
RTS0046154,6
RTS0046155,10
RTS0046156,3
RTS0046157,8
RTS0046158,9
RTS0046159,11
RTS0046160,7
RTS0046161,6
RTS0046162,9
RTS0046163,9
RTS0046164,7
RTS0046165,9
RTS0046166,6
RTS0046167,12
RTS0046168,5
RTS0046169,7
RTS0046170,6
RTS0046171,4
RTS0046172,9
RTS0046173,4
RTS0046174,6
RTS0046175,7
RTS0046176,9
RTS0046177,2
RTS0046178,8
RTS0046179,5
RTS0046180,6
RTS0046181,6
RTS0046182,7
RTS0046183,7
RTS0046184,8
RTS0046185,8
RTS0046186,8
RTS0046187,10
RTS0046188,8
RTS0046191,2
RTS0046193,4
RTS0046194,3
RTS0046195,5
RTS0046196,7
RTS0046197,5
RTS0046198,6
RTS0046199,5
RTS0046200,6
RTS0046201,6
RTS0046202,7
RTS0046203,4
RTS0046204,12
RTS0046205,8
RTS0046206,12
RTS0046207,10
RTS0046208,7
RTS0046209,11
RTS0046210,7
RTS0046211,10
RTS0046212,6
RTS0046213,14
RTS0046214,8
RTS0046215,12
RTS0046216,7
RTS0046217,10
RTS0046218,3
RTS0046219,4
RTS0046220,10
RTS0046221,8
RTS0046222,9
RTS0046223,7
RTS0046224,5
RTS0046225,6
RTS0046226,11
RTS0046227,6
RTS0046228,6
RTS0046229,7
RTS0046230,7
RTS0046231,8
RTS0046232,14
RTS0046233,4
RTS0046234,7
RTS0046235,13
RTS0046236,9
RTS0046237,7
RTS0046238,7
RTS0046239,7
RTS0046240,7
RTS0046241,8
RTS0046242,8
RTS0046243,3
RTS0046244,10
RTS0046245,2
RTS0046246,6
RTS0046247,5
RTS0046248,6
RTS0046249,9
RTS0046250,9
RTS0046251,1
RTS0046252,18
RTS0046253,17
RTS0046254,13
RTS0046255,6
RTS0046256,17
RTS0046257,1
RTS0046258,8
RTS0046259,13
RTS0046260,4
RTS0046261,6
RTS0046262,6
RTS0046263,6
RTS0046264,5
RTS0046265,3
RTS0046266,10
RTS0046267,12
RTS0046268,13
RTS0046269,13
RTS0046270,16
RTS0046271,7
RTS0046272,13
RTS0046273,10
RTS0046274,10
RTS0046275,6
RTS0046276,9
RTS0046277,13
RTS0046278,5
RTS0046279,19
RTS0046280,3
RTS0046281,14
RTS0046282,6
RTS0046283,12
RTS0046284,7
RTS0046285,8
RTS0046286,12
RTS0046287,7
RTS0046288,6
RTS0046289,6
RTS0046290,8
RTS0046291,12
RTS0046292,9
RTS0046293,5
RTS0046294,5
RTS0046295,8
RTS0046296,7
RTS0046297,6
RTS0046298,8
RTS0046299,9
RTS0046300,5
RTS0046301,11
RTS0046302,7
RTS0046303,4
RTS0046304,7
RTS0046305,6
RTS0046306,9
RTS0046307,4
RTS0046308,11
RTS0046309,13
RTS0046310,5
RTS0046311,4
RTS0046312,9
RTS0046313,5
RTS0046314,11
RTS0046315,7
RTS0046316,7
RTS0046317,10
RTS0046318,9
RTS0046319,5
RTS0046320,4
RTS0046321,5
RTS0046322,8
RTS0046323,7
RTS0046324,11
RTS0046325,8
RTS0046326,8
RTS0046327,5
RTS0046328,10
RTS0046329,20
RTS0046330,11
RTS0046331,12
RTS0046332,14
RTS0046333,16
RTS0046334,10
RTS0046335,9
RTS0046336,12
RTS0046342,9
RTS0046343,4
RTS0046344,4
RTS0046345,6
RTS0046346,4
RTS0046347,63
RTS0046348,44
RTS0046349,55
RTS0046350,5
RTS0046351,7
RTS0046352,11
RTS0046353,6
RTS0046354,8
RTS0046355,5
RTS0046356,13
RTS0046357,12
RTS0046358,10
RTS0046359,4
RTS0046360,2
RTS0046361,11
RTS0046362,7
RTS0046363,10
RTS0046364,5
RTS0046365,9
RTS0046366,9
RTS0046367,5
RTS0046368,7
RTS0046369,8
RTS0046370,5
RTS0046371,9
RTS0046372,5
RTS0046373,6
RTS0046374,7
RTS0046375,4
RTS0046376,4
RTS0046377,11
RTS0046378,5
RTS0046379,6
RTS0046380,9
RTS0046381,8
RTS0046382,4
RTS0046383,11
RTS0046384,6
RTS0046385,3
RTS0046386,7
RTS0046387,4
RTS0046388,7
RTS0046389,9
RTS0046390,6
RTS0046391,8
RTS0046392,4
RTS0046393,8
RTS0046394,10
RTS0046395,6
RTS0046396,12
RTS0046397,4
RTS0046398,7
RTS0046399,7
RTS0046400,8
RTS0046401,9
RTS0046402,6
RTS0046403,4
RTS0046404,14
RTS0046405,9
RTS0046406,6
RTS0046407,6
RTS0046408,8
RTS0046409,8
RTS0046410,12
RTS0046411,13
RTS0046412,9
RTS0046413,14
RTS0046414,61
RTS0046415,14
RTS0046416,5
RTS0046417,13
RTS0046418,10
RTS0046419,6
RTS0046420,11
RTS0046421,14
RTS0046422,9
RTS0046423,6
RTS0046424,10
RTS0046425,5
RTS0046426,6
RTS0046427,9
RTS0046428,7
RTS0046429,6
RTS0046430,3
RTS0046431,17
RTS0046432,8
RTS0046433,10
RTS0046434,14
RTS0046435,33
RTS0046439,7
RTS0046440,12
RTS0046441,15
RTS0046442,15
RTS0046443,13
RTS0046444,11
RTS0046445,7
RTS0046446,2
RTS0046447,3
RTS0046448,11
RTS0046449,7
RTS0046450,15
RTS0046451,6
RTS0046452,9
RTS0046453,5
RTS0046454,13
RTS0046455,17
RTS0046456,10
RTS0046457,11
RTS0046458,8
RTS0046459,26
RTS0046460,26
RTS0046461,5
RTS0046462,5
RTS0046463,7
RTS0046464,7
RTS0046466,7
RTS0046468,7
RTS0046469,7
RTS0046470,7
RTS0046471,3
RTS0046472,9
RTS0046473,1
RTS0046474,9
RTS0046475,8
RTS0046476,10
RTS0046477,6
RTS0046478,8
RTS0046479,9
RTS0046480,8
RTS0046481,6
RTS0046482,14
RTS0046483,14
RTS0046484,7
RTS0046485,9
RTS0046486,8
RTS0046487,11
RTS0046488,7
RTS0046489,8
RTS0046490,11
RTS0046491,6
RTS0046492,6
RTS0046493,8
RTS0046494,4
RTS0046495,7
RTS0046496,10
RTS0046497,5
RTS0046498,14
RTS0046499,20
RTS0046500,24
RTS0046501,17
RTS0046502,3
RTS0046503,7
RTS0046504,11
RTS0046505,7
RTS0046506,7
RTS0046507,5
RTS0046508,6
RTS0046509,7
RTS0046510,10
RTS0046511,2
RTS0046512,5
RTS0046513,8
RTS0046514,6
RTS0046515,12
RTS0046516,3
RTS0046517,8
RTS0046518,6
RTS0046519,5
RTS0046520,9
RTS0046521,9
RTS0046522,11
RTS0046524,10
RTS0046525,10
RTS0046526,16
RTS0046527,8
RTS0046528,6
RTS0046529,8
RTS0046530,7
RTS0046531,8
RTS0046532,6
RTS0046533,9
RTS0046534,5
RTS0046535,11
RTS0046536,6
RTS0046537,8
RTS0046538,16
RTS0046539,10
RTS0046540,6
RTS0046541,5
RTS0046542,8
RTS0046543,13
RTS0046544,2
RTS0046545,18
RTS0046546,7
RTS0046548,13
RTS0046549,11
RTS0046550,7
RTS0046551,10
RTS0046552,7
RTS0046553,11
RTS0046554,7
RTS0046555,6
RTS0046556,10
RTS0046557,1
RTS0046558,7
RTS0046559,15
RTS0046560,1
RTS0046561,13
RTS0046562,7
RTS0046563,5
RTS0046564,3
RTS0046565,10
RTS0046566,13
RTS0046567,7
RTS0046568,11
RTS0046569,12
RTS0046570,14
RTS0046571,4
RTS0046572,4
RTS0046573,7
RTS0046574,8
RTS0046575,7
RTS0046577,7
RTS0046578,3
RTS0046580,6
RTS0046581,12
RTS0046582,9
RTS0046583,4
RTS0046584,7
RTS0046585,9
RTS0046586,8
RTS0046587,4
RTS0046588,5
RTS0046589,4
RTS0046590,9
RTS0046591,7
RTS0046592,12
RTS0046593,9
RTS0046594,10
RTS0046595,3
RTS0046596,9
RTS0046597,9
RTS0046598,12
RTS0046599,6
RTS0046600,13
RTS0046601,26
RTS0046602,20
RTS0046603,18
RTS0046604,13
RTS0046605,8
RTS0046606,6
RTS0046607,3
RTS0046608,11
RTS0046609,7
RTS0046610,7
RTS0046611,9
RTS0046612,6
RTS0046613,6
RTS0046614,7
RTS0046615,7
RTS0046616,4
RTS0046617,4
RTS0046618,7
RTS0046619,14
RTS0046620,8
RTS0046621,7
RTS0046622,12
RTS0046623,6
RTS0046624,7
RTS0046625,4
RTS0046626,8
RTS0046627,15
RTS0046628,12
RTS0046629,5
RTS0046630,11
RTS0046631,12
RTS0046632,4
RTS0046633,12
RTS0046634,8
RTS0046635,3
RTS0046636,8
RTS0046637,13
RTS0046638,4
RTS0046639,12
RTS0046640,16
RTS0046641,11
RTS0046642,3
RTS0046643,11
RTS0046644,2
RTS0046645,16
RTS0046646,7
RTS0046647,13
RTS0046648,8
RTS0046649,13
RTS0046650,10
RTS0046651,11
RTS0046652,11
RTS0046653,8
RTS0046654,10
RTS0046655,8
RTS0046656,5
RTS0046657,5
RTS0046658,9
RTS0046659,9
RTS0046660,4
RTS0046661,3
RTS0046662,2
RTS0046663,8
RTS0046664,6
RTS0046665,4
RTS0046666,8
RTS0046667,10
RTS0046668,10
RTS0046669,6
RTS0046670,12
RTS0046671,6
RTS0046672,7
RTS0046673,11
RTS0046674,9
RTS0046675,8
RTS0046676,6
RTS0046677,5
RTS0046678,6
RTS0046679,7
RTS0046680,6
RTS0046681,5
RTS0046682,6
RTS0046683,3
RTS0046684,3
RTS0046685,2
RTS0046686,9
RTS0046687,6
RTS0046688,6
RTS0046689,10
RTS0046690,3
RTS0046691,7
RTS0046692,9
RTS0046693,6
RTS0046694,8
RTS0046695,12
RTS0046696,8
RTS0046697,8
RTS0046698,12
RTS0046699,7
RTS0046700,14
RTS0046701,14
RTS0046702,11
RTS0046703,52
RTS0046704,69
RTS0046705,64
RTS0046706,42
RTS0046707,59
RTS0046708,49
RTS0046709,9
RTS0046710,11
RTS0046711,11
RTS0046712,5
RTS0046713,7
RTS0046714,8
RTS0046715,2
RTS0046716,10
RTS0046717,8
RTS0046718,5
RTS0046719,7
RTS0046720,6
RTS0046721,7
RTS0046722,6
RTS0046723,6
RTS0046724,11
RTS0046725,6
RTS0046726,15
RTS0046727,7
RTS0046728,9
RTS0046729,6
RTS0046730,9
RTS0046731,7
RTS0046732,5
RTS0046733,7
RTS0046734,9
RTS0046735,7
RTS0046736,6
RTS0046737,7
RTS0046738,11
RTS0046739,4
RTS0046740,9
RTS0046741,11
RTS0046742,9
RTS0046743,8
RTS0046744,6
RTS0046745,12
RTS0046746,3
RTS0046747,5
RTS0046748,13
RTS0046749,7
RTS0046750,5
RTS0046751,8
RTS0046752,4
RTS0046753,7
RTS0046754,4
RTS0046755,10
RTS0046756,9
RTS0046757,8
RTS0046758,10
RTS0046759,14
RTS0046760,19
RTS0046761,11
RTS0046763,11
RTS0046764,14
RTS0046765,5
RTS0046766,3
RTS0046767,9
RTS0046768,17
RTS0046769,16
RTS0046770,21
RTS0046771,5
RTS0046772,9
RTS0046773,7
RTS0046774,7
RTS0046775,14
RTS0046777,4
RTS0046778,8
RTS0046779,5
RTS0046780,4
RTS0046781,12
RTS0046782,3
RTS0046783,11
RTS0046784,8
RTS0046785,7
RTS0046790,7
RTS0046791,14
RTS0046792,10
RTS0046793,4
RTS0046794,5
RTS0046795,14
RTS0046796,10
RTS0046797,6
RTS0046798,4
RTS0046799,6
RTS0046800,2
RTS0046801,42
RTS0046802,22
RTS0046803,5
RTS0046804,10
RTS0046805,6
RTS0046806,8
RTS0046807,7
RTS0046808,8
RTS0046809,6
RTS0046810,8
RTS0046811,3
RTS0046812,8
RTS0046813,4
RTS0046814,9
RTS0046815,6
RTS0046816,5
RTS0046817,3
RTS0046818,5
RTS0046819,9
RTS0046820,7
RTS0046821,9
RTS0046822,13
RTS0046823,6
RTS0046824,4
RTS0046825,13
RTS0046826,4
RTS0046827,6
RTS0046828,11
RTS0046829,9
RTS0046830,13
RTS0046831,7
RTS0046832,7
RTS0046833,1
RTS0046835,2
RTS0046836,35
RTS0046837,59
RTS0046838,14
RTS0046839,38
RTS0046840,15
RTS0046841,21
RTS0046842,28
RTS0046843,42
RTS0046846,11
RTS0046849,9
RTS0046850,7
RTS0046851,10
RTS0046852,1
RTS0046853,7
RTS0046854,6
RTS0046855,8
RTS0046856,6
RTS0046857,9
RTS0046858,7
RTS0046859,6
RTS0046860,10
RTS0046861,7
RTS0046862,6
RTS0046863,6
RTS0046864,14
RTS0046866,9
RTS0046867,4
RTS0046868,6
RTS0046869,14
RTS0046870,16
RTS0046871,17
RTS0046872,28
RTS0046873,8
RTS0046874,4
RTS0046875,9
RTS0046876,5
RTS0046877,14
RTS0046878,9
RTS0046879,8
RTS0046880,5
RTS0046881,4
RTS0046882,5
RTS0046885,7
RTS0046886,4
RTS0046887,4
RTS0046889,8
RTS0046890,8
RTS0046891,5
RTS0046892,5
RTS0046893,4
RTS0046894,4
RTS0046895,6
RTS0046897,9
RTS0046898,2
RTS0046899,25
RTS0046900,11
RTS0046902,6
RTS0046903,11
RTS0046904,10
RTS0046905,2
RTS0046906,18
RTS0046907,24
RTS0046908,9
RTS0046909,7
RTS0046910,14
RTS0046911,16
RTS0046912,7
RTS0046913,6
RTS0046914,5
RTS0046915,4
RTS0046916,3
RTS0046918,68
RTS0046919,73
RTS0046920,9
RTS0046921,11
RTS0046922,8
RTS0046923,11
RTS0046924,12
RTS0046925,4
RTS0046926,8
RTS0046927,12
RTS0046928,6
RTS0046929,3
RTS0046930,8
RTS0046931,13
RTS0046933,7
RTS0046934,9
RTS0046935,2
RTS0046936,8
RTS0046937,35
RTS0046938,15
RTS0046939,5
RTS0046940,7
RTS0046941,8
RTS0046942,10
RTS0046943,10
RTS0046944,9
RTS0046946,13
RTS0046947,8
RTS0046948,10
RTS0046949,4
RTS0046950,8
RTS0046951,9
RTS0046952,8
RTS0046954,4
RTS0046955,8
RTS0046956,6
RTS0046957,3
RTS0046958,9
RTS0046959,7
RTS0046960,9
RTS0046961,6
RTS0046962,17
RTS0046963,6
RTS0046965,11
RTS0046966,6
RTS0046967,10
RTS0046968,12
RTS0047054,11
RTS0047055,8
RTS0047056,3
RTS0047057,11
RTS0047058,5
RTS0047060,8
RTS0047061,5
RTS0047062,15
RTS0047063,11
RTS0047064,9
RTS0047065,14
RTS0047066,12
RTS0047067,7
RTS0047068,8
RTS0047069,8
RTS0047070,6
RTS0047071,6
RTS0047072,16
RTS0047073,11
RTS0047074,7
RTS0047075,5
RTS0047076,6
RTS0047077,3
RTS0047078,7
RTS0047079,6
RTS0047080,4
RTS0047081,7
RTS0047082,4
RTS0047083,7
RTS0047084,8
RTS0047085,2
RTS0047086,6
RTS0047087,5
RTS0047088,6
RTS0047089,10
RTS0047091,4
RTS0047092,6
RTS0047093,6
RTS0047094,7
RTS0047095,8
RTS0047096,6
RTS0047097,6
RTS0047098,4
RTS0047099,7
RTS0047100,6
RTS0047101,14
RTS0047102,4
RTS0047103,8
RTS0047104,5
RTS0047105,15
RTS0047106,7
RTS0047107,5
RTS0047108,5
RTS0047109,7
RTS0047110,10
RTS0047111,5
RTS0047112,11
RTS0047113,12
RTS0047114,5
RTS0047115,6
RTS0047116,12
RTS0047117,13
RTS0047118,13
RTS0047119,11
RTS0047120,8
RTS0047121,5
RTS0047122,8
RTS0047123,7
RTS0047124,3
RTS0047125,12
RTS0047126,14
RTS0047127,14
RTS0047128,6
RTS0047129,9
RTS0047130,6
RTS0047131,15
RTS0047132,8
RTS0047133,9
RTS0047134,7
RTS0047135,30
RTS0047136,21
RTS0047137,18
RTS0047138,23
RTS0047139,13
RTS0047140,3
RTS0047141,7
RTS0047142,5
RTS0047143,1
RTS0047144,6
RTS0047145,12
RTS0047146,8
RTS0047147,4
RTS0047148,9
RTS0047149,10
RTS0047150,10
RTS0047151,10
RTS0047152,9
RTS0047153,5
RTS0047154,10
RTS0047156,8
RTS0047157,7
RTS0047158,15
RTS0047159,3
RTS0047160,7
RTS0047165,4
RTS0047166,9
RTS0047167,17
RTS0047168,5
RTS0047169,6
RTS0047170,6
RTS0047171,6
RTS0047172,7
RTS0047173,10
RTS0047174,10
RTS0047175,5
RTS0047176,7
RTS0047177,5
RTS0047178,7
RTS0047179,9
RTS0047180,6
RTS0047181,4
RTS0047182,9
RTS0047183,13
RTS0047184,5
RTS0047185,10
RTS0047186,3
RTS0047187,7
RTS0047188,11
RTS0047189,11
RTS0047190,8
RTS0047191,9
RTS0047192,9
RTS0047193,9
RTS0047194,4
RTS0047195,9
RTS0047196,7
RTS0047197,8
RTS0047198,8
RTS0047199,5
RTS0047200,7
RTS0047201,9
RTS0047202,4
RTS0047203,8
RTS0047204,9
RTS0047205,4
RTS0047206,8
RTS0047207,7
RTS0047208,61
RTS0047209,53
RTS0047210,61
RTS0047211,59
RTS0047212,39
RTS0047213,6
RTS0047214,11
RTS0047215,8
RTS0047216,6
RTS0047217,6
RTS0047218,26
RTS0047219,25
RTS0047220,8
RTS0047221,27
RTS0047222,20
RTS0047223,20
RTS0047225,13
RTS0047226,11
RTS0047229,7
RTS0047230,6
RTS0047231,9
RTS0047232,6
RTS0047233,2
RTS0047234,6
RTS0047235,8
RTS0047236,3
RTS0047237,10
RTS0047238,4
RTS0047239,4
RTS0047240,8
RTS0047241,10
RTS0047242,8
RTS0047243,16
RTS0047244,5
RTS0047245,2
RTS0047246,6
RTS0047247,4
RTS0047248,9
RTS0047249,6
RTS0047250,11
RTS0047252,7
RTS0047253,8
RTS0047254,4
RTS0047255,6
RTS0047256,6
RTS0047257,12
RTS0047258,12
RTS0047259,9
RTS0047260,12
RTS0047261,11
RTS0047262,18
RTS0047263,9
RTS0047264,8
RTS0047266,3
RTS0047267,17
RTS0047268,8
RTS0047269,13
RTS0047270,13
RTS0047271,17
RTS0047272,15
RTS0047273,13
RTS0047274,5
RTS0047276,8
RTS0047277,18
RTS0047278,18
RTS0047279,17
RTS0047280,7
RTS0047281,11
RTS0047282,18
RTS0047283,14
RTS0047284,6
RTS0047290,17
RTS0047291,21
RTS0047292,11
RTS0047293,9
RTS0047294,23
RTS0047295,5
RTS0047296,7
RTS0047297,6
RTS0047298,8
RTS0047299,14
RTS0047300,3
RTS0047301,5
RTS0047302,3
RTS0047303,12
RTS0047304,10
RTS0047305,10
RTS0047306,14
RTS0047307,16
RTS0047308,9
RTS0047309,17
RTS0047310,12
RTS0047311,18
RTS0047312,12
RTS0047313,9
RTS0047314,9
RTS0047315,10
RTS0047316,9
RTS0047317,8
RTS0047318,13
RTS0047319,12
RTS0047320,12
RTS0047321,12
RTS0047322,7
RTS0047323,14
RTS0047324,6
RTS0047325,11
RTS0047326,10
RTS0047327,5
RTS0047328,5
RTS0047329,9
RTS0047331,14
RTS0047332,6
RTS0047333,9
RTS0047334,12
RTS0047335,16
RTS0047336,9
RTS0047337,8
RTS0047338,13
RTS0047339,7
RTS0047340,19
RTS0047341,14
RTS0047342,11
RTS0047343,10
RTS0047344,16
RTS0047345,7
RTS0047346,9
RTS0047348,13
RTS0047349,11
RTS0047350,9
RTS0047351,10
RTS0047352,21
RTS0047353,11
RTS0047354,14
RTS0047356,5
RTS0047357,2
RTS0047358,5
RTS0047359,7
RTS0047360,5
RTS0047361,5
RTS0047362,8
RTS0047363,10
RTS0047364,7
RTS0047365,6
RTS0047366,7
RTS0047367,3
RTS0047368,6
RTS0047369,8
RTS0047370,11
RTS0047373,7
RTS0047374,6
RTS0047375,4
RTS0047376,13
RTS0047377,5
RTS0047378,11
RTS0047379,14
RTS0047380,13
RTS0047381,3
RTS0047382,10
RTS0047383,8
RTS0047384,5
RTS0047385,5
RTS0047386,18
RTS0047387,8
RTS0047388,11
RTS0047389,9
RTS0047390,9
RTS0047391,14
RTS0047392,1
RTS0047393,12
RTS0047394,8
RTS0047395,7
RTS0047396,18
RTS0047397,9
RTS0047398,6
RTS0047399,11
RTS0047400,8
RTS0047401,8
RTS0047402,10
RTS0047403,7
RTS0047404,15
RTS0047405,6
RTS0047406,4
RTS0047407,8
RTS0047408,7
RTS0047409,10
RTS0047410,15
RTS0047411,9
RTS0047412,7
RTS0047413,10
RTS0047414,10
RTS0047415,10
RTS0047417,5
RTS0047418,13
RTS0047419,5
RTS0047420,13
RTS0047421,12
RTS0047422,7
RTS0047423,10
RTS0047424,7
RTS0047425,9
RTS0047426,17
RTS0047427,10
RTS0047428,7
RTS0047429,8
RTS0047430,9
RTS0047431,6
RTS0047432,11
RTS0047433,8
RTS0047434,5
RTS0047435,10
RTS0047436,15
RTS0047437,6
RTS0047438,11
RTS0047439,10
RTS0047440,4
RTS0047441,10
RTS0047442,10
RTS0047445,12
RTS0047446,9
RTS0047447,7
RTS0047448,8
RTS0047449,5
RTS0047450,7
RTS0047451,9
RTS0047452,8
RTS0047453,10
RTS0047454,4
RTS0047455,6
RTS0047456,2
RTS0047457,9
RTS0047458,3
RTS0047459,10
RTS0047460,7
RTS0047461,6
RTS0047462,7
RTS0047463,8
RTS0047464,12
RTS0047465,6
RTS0047466,4
RTS0047467,11
RTS0047468,12
RTS0047469,9
RTS0047471,4
RTS0047472,8
RTS0047473,7
RTS0047474,2
RTS0047475,6
RTS0047476,7
RTS0047477,12
RTS0047479,6
RTS0047480,6
RTS0047481,11
RTS0047482,9
RTS0047483,16
RTS0047484,7
RTS0047485,2
RTS0047486,10
RTS0047487,9
RTS0047488,5
RTS0047489,6
RTS0047490,9
RTS0047491,9
RTS0047492,11
RTS0047493,9
RTS0047494,15
RTS0047495,7
RTS0047496,10
RTS0047497,7
RTS0047498,8
RTS0047499,10
RTS0047500,11
RTS0047501,6
RTS0047502,5
RTS0047503,5
RTS0047504,8
RTS0047505,14
RTS0047506,15
RTS0047507,11
RTS0047508,5
RTS0047509,4
RTS0047510,6
RTS0047511,6
RTS0047512,14
RTS0047513,7
RTS0047514,4
RTS0047515,10
RTS0047516,13
RTS0047517,16
RTS0047518,10
RTS0047520,6
RTS0047521,11
RTS0047522,10
RTS0047523,6
RTS0047524,11
RTS0047525,3
RTS0047526,3
RTS0047527,6
RTS0047528,11
RTS0047529,5
RTS0047530,10
RTS0047531,8
RTS0047532,6
RTS0047533,6
RTS0047534,7
RTS0047535,10
RTS0047536,5
RTS0047537,10
RTS0047538,19
RTS0047540,10
RTS0047541,14
RTS0047543,8
RTS0047544,7
RTS0047545,8
RTS0047546,5
RTS0047547,4
RTS0047548,17
RTS0047549,18
RTS0047550,6
RTS0047551,11
RTS0047552,8
RTS0047553,7
RTS0047558,6
RTS0047559,4
RTS0047560,4
RTS0047561,15
RTS0047562,7
RTS0047563,8
RTS0047564,7
RTS0047565,12
RTS0047566,8
RTS0047567,4
RTS0047568,5
RTS0047569,3
RTS0047570,12
RTS0047571,9
RTS0047572,14
RTS0047573,6
RTS0047574,5
RTS0047575,7
RTS0047576,4
RTS0047577,9
RTS0047578,5
RTS0047579,3
RTS0047580,6
RTS0047581,12
RTS0047582,8
RTS0047583,5
RTS0047584,4
RTS0047585,6
RTS0047586,9
RTS0047587,4
RTS0047588,10
RTS0047590,3
RTS0047591,4
RTS0047592,8
RTS0047593,11
RTS0047594,16
RTS0047595,10
RTS0047596,9
RTS0047597,14
RTS0047598,7
RTS0047599,9
RTS0047600,8
RTS0047601,8
RTS0047602,11
RTS0047603,8
RTS0047604,10
RTS0047606,11
RTS0047613,14
RTS0047614,8
RTS0047615,5
RTS0047616,13
RTS0047617,8
RTS0047618,4
RTS0047619,7
RTS0047620,4
RTS0047621,7
RTS0047622,8
RTS0047624,10
RTS0047625,3
RTS0047626,6
RTS0047627,8
RTS0047628,13
RTS0047629,6
RTS0047630,1
RTS0047631,5
RTS0047632,10
RTS0047633,4
RTS0047634,8
RTS0047635,2
RTS0047636,9
RTS0047637,8
RTS0047638,9
RTS0047639,12
RTS0047640,3
RTS0047641,9
RTS0047642,5
RTS0047643,2
RTS0047644,9
RTS0047645,4
RTS0047646,9
RTS0047647,7
RTS0047648,15
RTS0047649,6
RTS0047650,3
RTS0047651,9
RTS0047652,1
RTS0047653,7
RTS0047654,8
RTS0047656,6
RTS0047657,9
RTS0047658,6
RTS0047659,7
RTS0047660,8
RTS0047661,7
RTS0047662,6
RTS0047663,2
RTS0047664,4
RTS0047665,9
RTS0047666,5
RTS0047667,8
RTS0047668,10
RTS0047669,7
RTS0047670,11
RTS0047672,7
RTS0047673,2
RTS0047674,10
RTS0047675,12
RTS0047676,3
RTS0047677,9
RTS0047678,5
RTS0047679,13
RTS0047680,7
RTS0047681,5
RTS0047682,5
RTS0047684,3
RTS0047685,6
RTS0047686,10
RTS0047687,11
RTS0047688,4
RTS0047689,12
RTS0047691,8
RTS0047692,5
RTS0047693,8
RTS0047694,12
RTS0047695,10
RTS0047696,4
RTS0047697,7
RTS0047698,6
RTS0047699,7
RTS0047700,6
RTS0047701,13
RTS0047702,13
RTS0047703,8
RTS0047704,4
RTS0047705,7
RTS0047706,6
RTS0047707,8
RTS0047708,17
RTS0047709,23
RTS0047710,8
RTS0047711,11
RTS0047712,9
RTS0047713,11
RTS0047714,9
RTS0047715,6
RTS0047716,9
RTS0047717,15
RTS0047718,6
RTS0047721,5
RTS0047722,7
RTS0047723,9
RTS0047724,10
RTS0047725,14
RTS0047726,5
RTS0047727,7
RTS0047728,12
RTS0047729,11
RTS0047730,7
RTS0047731,5
RTS0047732,5
RTS0047733,5
RTS0047734,7
RTS0047735,8
RTS0047736,12
RTS0047737,7
RTS0047738,7
RTS0047739,11
RTS0047740,7
RTS0047741,9
RTS0047742,6
RTS0047743,6
RTS0047744,6
RTS0047745,9
RTS0047746,8
RTS0047747,11
RTS0047748,11
RTS0047749,5
RTS0047750,1
RTS0047752,8
RTS0047753,8
RTS0047754,13
RTS0047755,19
RTS0047756,12
RTS0047757,14
RTS0047758,12
RTS0047759,13
RTS0047760,4
RTS0047761,9
RTS0047762,6
RTS0047763,11
RTS0047764,13
RTS0047765,6
RTS0047766,14
RTS0047767,9
RTS0047768,11
RTS0047769,1
RTS0047770,6
RTS0047771,12
RTS0047772,7
RTS0047773,10
RTS0047774,5
RTS0047775,9
RTS0047776,10
RTS0047777,8
RTS0047778,11
RTS0047779,4
RTS0047780,4
RTS0047781,7
RTS0047782,9
RTS0047783,11
RTS0047784,7
RTS0047785,9
RTS0047786,11
RTS0047787,10
RTS0047788,9
RTS0047789,4
RTS0047790,10
RTS0047791,8
RTS0047792,3
RTS0047793,12
RTS0047794,9
RTS0047795,5
RTS0047796,8
RTS0047797,11
RTS0047798,6
RTS0047799,6
RTS0047800,9
RTS0047801,10
RTS0047802,7
RTS0047803,9
RTS0047804,3
RTS0047805,6
RTS0047806,12
RTS0047807,16
RTS0047808,35
RTS0047809,4
RTS0047810,7
RTS0047811,9
RTS0047812,3
RTS0047813,8
RTS0047814,8
RTS0047816,8
RTS0047817,10
RTS0047818,8
RTS0047819,3
RTS0047820,11
RTS0047821,18
RTS0047822,9
RTS0047823,13
RTS0047824,6
RTS0047825,13
RTS0047826,2
RTS0047827,11
RTS0047828,5
RTS0047829,3
RTS0047830,7
RTS0047831,6
RTS0047832,5
RTS0047833,7
RTS0047834,8
RTS0047835,8
RTS0047836,11
RTS0047837,5
RTS0047838,10
RTS0047839,5
RTS0047840,10
RTS0047841,11
RTS0047842,4
RTS0047843,4
RTS0047844,6
RTS0047845,13
RTS0047846,5
RTS0047847,7
RTS0047848,7
RTS0047849,9
RTS0047850,6
RTS0047851,8
RTS0047852,9
RTS0047853,8
RTS0047854,18
RTS0047855,6
RTS0047856,8
RTS0047857,4
RTS0047858,5
RTS0047859,9
RTS0047860,11
RTS0047861,5
RTS0047862,6
RTS0047863,8
RTS0047864,7
RTS0047865,9
RTS0047866,6
RTS0047867,8
RTS0047868,10
RTS0047869,8
RTS0047870,9
RTS0047871,7
RTS0047872,12
RTS0047873,3
RTS0047874,7
RTS0047875,5
RTS0047876,8
RTS0047877,9
RTS0047878,9
RTS0047879,16
RTS0047880,4
RTS0047881,10
RTS0047882,2
RTS0047883,11
RTS0047884,8
RTS0047885,9
RTS0047886,5
RTS0047890,21
RTS0047891,22
RTS0047892,12
RTS0047893,11
RTS0047894,5
RTS0047895,7
RTS0047896,9
RTS0047897,15
RTS0047898,3
RTS0047899,18
RTS0047900,41
RTS0047901,52
RTS0047902,42
RTS0047903,4
RTS0047904,12
RTS0047905,7
RTS0047906,10
RTS0047907,24
RTS0047908,25
RTS0047909,20
RTS0047910,4
RTS0047912,4
RTS0047913,6
RTS0047914,10
RTS0047915,3
RTS0047916,10
RTS0047917,7
RTS0047919,8
RTS0047920,21
RTS0047921,17
RTS0047924,35
RTS0047925,7
RTS0047926,4
RTS0047927,12
RTS0047928,5
RTS0047929,12
RTS0047930,7
RTS0047931,3
RTS0047932,8
RTS0047933,10
RTS0047934,6
RTS0047935,5
RTS0047936,3
RTS0047937,14
RTS0047938,9
RTS0047939,5
RTS0047940,10
RTS0047941,9
RTS0047942,4
RTS0047943,5
RTS0047944,16
RTS0047945,2
RTS0047946,8
RTS0047947,7
RTS0047948,3
RTS0047949,4
RTS0047950,6
RTS0047951,6
RTS0047952,9
RTS0047953,9
RTS0047954,12
RTS0047956,10
RTS0047957,14
RTS0047958,12
RTS0047959,6
RTS0047960,6
RTS0047961,7
RTS0047963,8
RTS0047964,7
RTS0047965,9
RTS0047966,13
RTS0047967,7
RTS0047968,11
RTS0047969,2
RTS0047970,5
RTS0047972,13
RTS0047973,8
RTS0047974,9
RTS0047975,2
RTS0047976,16
RTS0047977,2
RTS0047978,10
RTS0047979,5
RTS0047980,13
RTS0047981,9
RTS0047982,9
RTS0047985,35
RTS0047986,8
RTS0047987,7
RTS0047988,19
RTS0047990,7
RTS0047991,15
RTS0047992,10
RTS0047993,10
RTS0047994,6
RTS0047995,11
RTS0047996,7
RTS0047997,16
RTS0047998,23
RTS0047999,4
RTS0048000,9
RTS0048001,9
RTS0048003,19
RTS0048005,7
RTS0048006,4
RTS0048008,3
RTS0048009,8
RTS0048012,9
RTS0048013,5
RTS0048014,8
RTS0048015,19
RTS0048016,32
RTS0048017,5
RTS0048018,10
RTS0048019,9
RTS0048020,4
RTS0048021,4
RTS0048022,2
RTS0048023,11
RTS0048024,9
RTS0048026,10
RTS0048027,11
RTS0048028,9
RTS0048029,2
RTS0048030,8
RTS0048031,8
RTS0048032,13
RTS0048033,5
RTS0048034,8
RTS0048035,10
RTS0048036,10
RTS0048037,10
RTS0048038,7
RTS0048040,5
RTS0048041,3
RTS0048042,6
RTS0048043,10
RTS0048044,8
RTS0048045,7
RTS0048046,8
RTS0048047,13
RTS0048048,6
RTS0048049,4
RTS0048050,4
RTS0048051,14
RTS0048052,11
RTS0048053,7
RTS0048054,12
RTS0048055,9
RTS0048056,11
RTS0048057,2
RTS0048058,5
RTS0048059,7
RTS0048060,10
RTS0048061,9
RTS0048062,6
RTS0048063,9
RTS0048064,14
RTS0048065,14
RTS0048066,23
RTS0048067,4
RTS0048068,9
RTS0048069,8
RTS0048070,5
RTS0048071,11
RTS0048072,5
RTS0048073,6
RTS0048074,8
RTS0048076,8
RTS0048077,12
RTS0048078,11
RTS0048079,8
RTS0048080,11
RTS0048081,5
RTS0048082,8
RTS0048084,7
RTS0048085,9
RTS0048086,5
RTS0048087,10
RTS0048088,7
RTS0048089,9
RTS0048090,9
RTS0048091,7
RTS0048092,3
RTS0048093,35
RTS0048094,6
RTS0048096,6
RTS0048097,4
RTS0048098,143
RTS0048099,212
RTS0048100,191
RTS0048101,149
RTS0048102,163
RTS0048104,7
RTS0048105,6
RTS0048106,4
RTS0048107,6
RTS0048108,10
RTS0048109,6
RTS0048110,6
RTS0048111,12
RTS0048112,8
RTS0048113,5
RTS0048114,5
RTS0048115,13
RTS0048116,6
RTS0048117,6
RTS0048118,6
RTS0048120,5
RTS0048126,6
RTS0048127,9
RTS0048129,13
RTS0048130,7
RTS0048131,10
RTS0048132,6
RTS0048133,9
RTS0048134,5
RTS0048135,16
RTS0048136,5
RTS0048138,5
RTS0048139,7
RTS0048140,12
RTS0048141,11
RTS0048142,10
RTS0048144,10
RTS0048145,7
RTS0048146,36
RTS0048147,25
RTS0048148,58
RTS0048149,53
RTS0048150,49
RTS0048151,10
RTS0048152,7
RTS0048153,4
RTS0048154,10
RTS0048155,7
RTS0048156,16
RTS0048158,8
RTS0048159,10
RTS0048160,82
RTS0048161,126
RTS0048162,21
RTS0048163,9
RTS0048164,31
RTS0048165,20
RTS0048166,12
RTS0048167,12
RTS0048168,8
RTS0048169,5
RTS0048170,4
RTS0048171,7
RTS0048172,9
RTS0048173,7
RTS0048175,13
RTS0048176,9
RTS0048177,5
RTS0048178,7
RTS0048179,7
RTS0048180,3
RTS0048181,8
RTS0048182,11
RTS0048183,7
RTS0048184,6
RTS0048185,6
RTS0048186,13
RTS0048188,11
RTS0048189,14
RTS0048190,5
RTS0048191,11
RTS0048192,9
RTS0048193,6
RTS0048194,7
RTS0048195,11
RTS0048196,8
RTS0048197,8
RTS0048198,9
RTS0048200,8
RTS0048201,6
RTS0048202,9
RTS0048203,4
RTS0048204,7
RTS0048205,10
RTS0048207,7
RTS0048208,16
RTS0048209,8
RTS0048210,10
RTS0048211,9
RTS0048212,5
RTS0048213,5
RTS0048214,3
RTS0048215,15
RTS0048216,6
RTS0048217,6
RTS0048218,9
RTS0048219,12
RTS0048220,8
RTS0048221,5
RTS0048222,7
RTS0048223,7
RTS0048224,5
RTS0048225,7
RTS0048226,11
RTS0048227,14
RTS0048228,7
RTS0048229,8
RTS0048230,8
RTS0048231,4
RTS0048232,13
RTS0048233,10
RTS0048234,5
RTS0048235,2
RTS0048236,4
RTS0048237,9
RTS0048238,12
RTS0048239,11
RTS0048240,2
RTS0048241,14
RTS0048242,9
RTS0048243,11
RTS0048244,11
RTS0048245,9
RTS0048246,6
RTS0049343,7
RTS0049344,13
RTS0049345,6
RTS0049346,4
RTS0049347,6
RTS0049348,5
RTS0049349,6
RTS0049350,7
RTS0049351,7
RTS0049352,6
RTS0049353,12
RTS0049354,5
RTS0049355,2
RTS0049356,4
RTS0049357,9
RTS0049358,8
RTS0049359,8
RTS0049360,8
RTS0049361,11
RTS0049362,9
RTS0049363,11
RTS0049364,4
RTS0049365,9
RTS0049366,17
RTS0049367,17
RTS0049368,11
RTS0049369,3
RTS0049370,3
RTS0049371,12
RTS0049372,5
RTS0049373,25
RTS0049374,18
RTS0049375,14
RTS0049376,25
RTS0049377,15
RTS0049378,7
RTS0049379,15
RTS0049380,15
RTS0049381,19
RTS0049382,15
RTS0049383,7
RTS0049384,6
RTS0049385,5
RTS0049386,6
RTS0049387,6
RTS0049388,5
RTS0049389,8
RTS0049390,81
RTS0049391,70
RTS0049392,84
RTS0049393,89
RTS0049394,44
RTS0049395,20
RTS0049396,28
RTS0049397,26
RTS0049398,36
RTS0049399,19
RTS0049400,9
RTS0049401,5
RTS0049402,6
RTS0049403,4
RTS0049404,7
RTS0049405,10
RTS0049406,6
RTS0049407,7
RTS0049408,9
RTS0049409,9
RTS0049410,7
RTS0049411,13
RTS0049412,6
RTS0049413,2
RTS0049414,4
RTS0049415,9
RTS0049416,7
RTS0049417,6
RTS0049418,9
RTS0049419,6
RTS0049420,7
RTS0049421,6
RTS0049422,1
RTS0049423,6
RTS0049424,16
RTS0049425,5
RTS0049426,13
RTS0049427,8
RTS0049428,12
RTS0049429,6
RTS0049430,13
RTS0049431,6
RTS0049432,10
RTS0049433,10
RTS0049434,6
RTS0049435,7
RTS0049436,4
RTS0049437,9
RTS0049438,7
RTS0049439,15
RTS0049440,14
RTS0049441,10
RTS0049442,10
RTS0049443,5
RTS0049444,9
RTS0049445,6
RTS0049446,6
RTS0049447,8
RTS0049448,5
RTS0049449,11
RTS0049450,9
RTS0049451,9
RTS0049452,3
RTS0049453,2
RTS0049454,9
RTS0049455,4
RTS0049456,6
RTS0049457,8
RTS0049458,11
RTS0049459,10
RTS0049460,9
RTS0049461,10
RTS0049462,25
RTS0049463,12
RTS0049464,7
RTS0049465,6
RTS0049466,11
RTS0049467,8
RTS0049468,8
RTS0049469,7
RTS0049470,8
RTS0049471,16
RTS0049472,10
RTS0049473,35
RTS0049474,10
RTS0049475,8
RTS0049476,4
RTS0049477,3
RTS0049478,16
RTS0049479,313
RTS0049480,34
RTS0049481,6
RTS0049482,6
RTS0049483,5
RTS0049484,7
RTS0049485,9
RTS0997079,12
RTS0997080,13
RTS0997081,6
RTS0997082,9
RTS0997083,5
RTS0997084,6
RTS0997085,4
RTS0997086,11
RTS0997087,6
RTS0997088,1080
RTS0997089,281
RTS0997090,12
RTS0997091,5
RTS0997092,5
RTS0997093,3
RTS0997094,3
RTS0997095,9
RTS0997096,2
RTS0997097,4
RTS0997098,7
RTS0997100,5
RTS0997101,12
RTS0997102,3
RTS0997103,4
RTS0997104,4
RTS0997105,4
RTS0997106,6
RTS0997107,14
RTS0997108,5
RTS0997109,2
RTS0997110,11
RTS0997111,6
RTS0997112,4
RTS0997113,7
RTS0997114,3
RTS0997115,8
RTS0997116,3
RTS0997117,3
RTS0997118,7
RTS0997119,9
RTS0997120,3
RTS0997121,8
RTS0997122,10
RTS0997123,6
RTS0997124,6
RTS0997125,19
RTS0997126,21
RTS0997127,25
RTS0997128,23
RTS0997129,22
RTS0997130,8
</Code_Summary>
