# Supplementary material for: Spatial meta-transcriptomics reveal associations of intratumor bacteria burden with lung cancer cells showing a distinct oncogenic signature
Source: J Immunother Cancer. 2022 Jul 6;10(7):e004698. doi: 10.1136/jitc-2022-004698 (PMC9260850; doi:10.1136/jitc-2022-004698)
Supplement: Supplementary data [file jitc-2022-004698supp009.zip › DSP-1001660004187-B-A06.dcc]

<Header>
FileVersion,0.02
SoftwareVersion,"GeoMx_NGS_Pipeline_ 2.0.0"
Date,2020-6-15
</Header>

<Scan_Attributes>
ID,DSP-1001660004187-B-A06
Plate_ID,1001660004187
Well,A06
</Scan_Attributes>

<NGS_Processing_Attributes>
SeqSetId,
tamperedIni,No
Raw,310816
Trimmed,309125
Stitched,307443
Aligned,301897
umiQ30,0.9923
rtsQ30,0.9921
</NGS_Processing_Attributes>


<Code_Summary>
RTS0039454,9
RTS0039455,4
RTS0039456,6
RTS0039457,14
RTS0039458,5
RTS0039459,5
RTS0039460,6
RTS0039461,10
RTS0039462,5
RTS0039463,2
RTS0039464,6
RTS0039465,2
RTS0039466,7
RTS0039467,6
RTS0039468,3
RTS0039469,7
RTS0039470,35
RTS0039471,23
RTS0039472,30
RTS0039473,22
RTS0039474,65
RTS0039475,39
RTS0039476,56
RTS0039477,90
RTS0039478,69
RTS0039479,3
RTS0039480,7
RTS0039481,5
RTS0039482,6
RTS0039483,1
RTS0039484,21
RTS0039485,23
RTS0039486,7
RTS0039487,10
RTS0039488,17
RTS0039489,4
RTS0039490,6
RTS0039491,4
RTS0039492,6
RTS0039493,9
RTS0039494,6
RTS0039495,6
RTS0039496,3
RTS0039497,2
RTS0039498,4
RTS0039499,19
RTS0039500,17
RTS0039501,13
RTS0039502,19
RTS0039503,24
RTS0039504,5
RTS0039505,5
RTS0039506,3
RTS0039507,9
RTS0039508,5
RTS0039509,11
RTS0039510,9
RTS0039511,39
RTS0039512,16
RTS0039513,21
RTS0039514,52
RTS0039515,44
RTS0039516,4
RTS0039517,7
RTS0039518,8
RTS0039519,5
RTS0039520,6
RTS0039521,2
RTS0039522,8
RTS0039523,4
RTS0039524,9
RTS0039525,6
RTS0039526,11
RTS0039527,8
RTS0039528,10
RTS0039529,10
RTS0039530,9
RTS0039531,5
RTS0039532,5
RTS0039533,7
RTS0039534,3
RTS0039535,7
RTS0039536,4
RTS0039537,4
RTS0039538,6
RTS0039539,6
RTS0039540,5
RTS0039541,4
RTS0039542,2
RTS0039543,4
RTS0039544,3
RTS0039545,1
RTS0039546,4
RTS0039547,1
RTS0039548,3
RTS0039549,7
RTS0039550,8
RTS0039551,7
RTS0039552,3
RTS0039553,6
RTS0039554,8
RTS0039555,5
RTS0039556,4
RTS0039557,3
RTS0039558,3
RTS0039559,6
RTS0039560,4
RTS0039561,4
RTS0039562,4
RTS0039563,3
RTS0039564,3
RTS0039565,6
RTS0039566,3
RTS0039567,9
RTS0039568,3
RTS0039569,3
RTS0039570,7
RTS0039571,3
RTS0039572,6
RTS0039573,3
RTS0039574,4
RTS0039575,4
RTS0039576,3
RTS0039577,4
RTS0039578,1
RTS0039579,5
RTS0039580,7
RTS0039581,5
RTS0039582,10
RTS0039583,7
RTS0039584,9
RTS0039585,3
RTS0039586,6
RTS0039587,4
RTS0039588,3
RTS0039589,4
RTS0039590,4
RTS0039591,2
RTS0039592,5
RTS0039593,5
RTS0039594,3
RTS0039595,2
RTS0039596,4
RTS0039597,4
RTS0039598,6
RTS0039599,2
RTS0039600,1
RTS0039601,5
RTS0039602,2
RTS0039603,2
RTS0039604,2
RTS0039605,7
RTS0039606,4
RTS0039607,6
RTS0039608,2
RTS0039611,3
RTS0039612,1
RTS0039613,2
RTS0039614,6
RTS0039615,3
RTS0039616,2
RTS0039617,5
RTS0039619,2
RTS0039620,5
RTS0039621,3
RTS0039622,5
RTS0039623,2
RTS0039624,6
RTS0039625,2
RTS0039626,2
RTS0039627,4
RTS0039628,3
RTS0039629,6
RTS0039631,3
RTS0039632,4
RTS0039634,5
RTS0039635,2
RTS0039636,1
RTS0039637,1
RTS0039638,6
RTS0039639,3
RTS0039640,4
RTS0039641,5
RTS0039642,4
RTS0039643,10
RTS0039644,3
RTS0039645,3
RTS0039646,8
RTS0039647,3
RTS0039648,9
RTS0039649,1
RTS0039650,5
RTS0039651,13
RTS0039652,8
RTS0039653,7
RTS0039654,5
RTS0039655,6
RTS0039656,16
RTS0039657,14
RTS0039658,17
RTS0039659,17
RTS0039660,8
RTS0039661,8
RTS0039662,5
RTS0039663,5
RTS0039664,8
RTS0039665,6
RTS0039666,5
RTS0039667,5
RTS0039668,3
RTS0039669,5
RTS0039670,5
RTS0039671,10
RTS0039672,9
RTS0039673,2
RTS0039674,6
RTS0039675,2
RTS0039676,6
RTS0039677,3
RTS0039678,7
RTS0039679,2
RTS0039680,2
RTS0039681,8
RTS0039682,7
RTS0039683,4
RTS0039684,5
RTS0039685,7
RTS0039686,8
RTS0039687,18
RTS0039688,13
RTS0039689,12
RTS0039690,9
RTS0039691,7
RTS0039692,4
RTS0039693,2
RTS0039694,1
RTS0039695,4
RTS0039696,2
RTS0039697,3
RTS0039698,3
RTS0039699,2
RTS0039700,1
RTS0039701,6
RTS0039702,10
RTS0039703,3
RTS0039704,13
RTS0039705,3
RTS0039706,3
RTS0039707,7
RTS0039708,4
RTS0039709,5
RTS0039710,5
RTS0039711,6
RTS0039712,9
RTS0039713,8
RTS0039714,9
RTS0039715,12
RTS0039716,5
RTS0039717,5
RTS0039718,5
RTS0039719,4
RTS0039720,6
RTS0039721,10
RTS0039722,9
RTS0039723,6
RTS0039724,2
RTS0039725,4
RTS0039726,3
RTS0039727,8
RTS0039728,8
RTS0039729,9
RTS0039730,11
RTS0039731,4
RTS0039732,6
RTS0039733,4
RTS0039734,4
RTS0039735,12
RTS0039736,5
RTS0039737,4
RTS0039738,3
RTS0039739,6
RTS0039740,3
RTS0039741,11
RTS0039742,2
RTS0039743,9
RTS0039744,5
RTS0039745,2
RTS0039746,11
RTS0039747,14
RTS0039749,12
RTS0039750,12
RTS0039751,6
RTS0039752,5
RTS0039753,4
RTS0039754,5
RTS0039756,1
RTS0039757,4
RTS0039758,7
RTS0039759,5
RTS0039760,1
RTS0039761,12
RTS0039762,6
RTS0039763,4
RTS0039764,5
RTS0039765,5
RTS0039766,6
RTS0039767,2
RTS0039768,3
RTS0039769,7
RTS0039770,7
RTS0039771,6
RTS0039772,9
RTS0039773,10
RTS0039774,10
RTS0039775,7
RTS0039776,9
RTS0039777,4
RTS0039778,7
RTS0039779,4
RTS0039780,4
RTS0039781,12
RTS0039782,2
RTS0039783,5
RTS0039784,5
RTS0039785,2
RTS0039786,2
RTS0039787,1
RTS0039788,1
RTS0039789,6
RTS0039790,5
RTS0039791,9
RTS0039792,5
RTS0039793,7
RTS0039794,7
RTS0039795,2
RTS0039796,7
RTS0039797,2
RTS0039798,7
RTS0039799,2
RTS0039800,4
RTS0039801,2
RTS0039802,1
RTS0039803,3
RTS0039804,3
RTS0039805,4
RTS0039806,3
RTS0039807,1
RTS0039808,1
RTS0039809,6
RTS0039810,5
RTS0039811,3
RTS0039812,8
RTS0039813,3
RTS0039814,3
RTS0039815,3
RTS0039816,1
RTS0039817,6
RTS0039818,2
RTS0039819,2
RTS0039820,7
RTS0039821,1
RTS0039822,4
RTS0039823,3
RTS0039824,6
RTS0039825,5
RTS0039826,7
RTS0039827,4
RTS0039828,4
RTS0039829,3
RTS0039830,3
RTS0039831,7
RTS0039832,9
RTS0039833,4
RTS0039834,2
RTS0039835,5
RTS0039836,5
RTS0039838,1
RTS0039839,3
RTS0039840,1
RTS0039841,12
RTS0039842,5
RTS0039843,5
RTS0039844,2
RTS0039845,1
RTS0039846,5
RTS0039847,2
RTS0039848,5
RTS0039849,1
RTS0039851,9
RTS0039852,4
RTS0039853,3
RTS0039854,8
RTS0039855,1
RTS0039856,7
RTS0039857,3
RTS0039858,1
RTS0039859,4
RTS0039860,3
RTS0039861,2
RTS0039862,2
RTS0039863,6
RTS0039864,10
RTS0039865,5
RTS0039866,6
RTS0039867,12
RTS0039868,4
RTS0039869,9
RTS0039870,6
RTS0039871,1
RTS0039872,7
RTS0039873,6
RTS0039874,3
RTS0039875,4
RTS0039876,4
RTS0039877,3
RTS0039878,1
RTS0039879,9
RTS0039880,2
RTS0039881,4
RTS0039882,4
RTS0039883,3
RTS0039884,2
RTS0039885,1
RTS0039886,1
RTS0039887,3
RTS0039888,4
RTS0039890,2
RTS0039891,3
RTS0039892,4
RTS0039893,4
RTS0039894,3
RTS0039895,2
RTS0039896,2
RTS0039897,4
RTS0039898,5
RTS0039899,3
RTS0039900,5
RTS0039901,4
RTS0039902,8
RTS0039903,4
RTS0039904,7
RTS0039905,4
RTS0039906,7
RTS0039907,4
RTS0039908,4
RTS0039909,4
RTS0039910,3
RTS0039911,4
RTS0039912,1
RTS0039913,3
RTS0039914,3
RTS0039915,3
RTS0039916,4
RTS0039917,3
RTS0039918,3
RTS0039919,6
RTS0039920,7
RTS0039921,4
RTS0039922,1
RTS0039923,3
RTS0039924,5
RTS0039925,2
RTS0039926,6
RTS0039927,6
RTS0039928,8
RTS0039929,6
RTS0039930,11
RTS0039931,2
RTS0039932,3
RTS0039933,2
RTS0039934,5
RTS0039935,3
RTS0039936,9
RTS0039937,3
RTS0039938,2
RTS0039940,4
RTS0039941,4
RTS0039942,5
RTS0039943,2
RTS0039944,6
RTS0039945,8
RTS0039946,13
RTS0039947,7
RTS0039948,11
RTS0039949,9
RTS0039950,6
RTS0039951,3
RTS0039952,4
RTS0039953,5
RTS0039954,2
RTS0039955,5
RTS0039956,11
RTS0039957,8
RTS0039958,8
RTS0039959,6
RTS0039960,5
RTS0039961,3
RTS0039962,4
RTS0039963,4
RTS0039964,5
RTS0039965,4
RTS0039966,9
RTS0039967,1
RTS0039968,3
RTS0039969,3
RTS0039970,3
RTS0039971,6
RTS0039972,6
RTS0039973,5
RTS0039974,3
RTS0039975,4
RTS0039976,11
RTS0039977,6
RTS0039978,4
RTS0039979,7
RTS0039980,5
RTS0039981,10
RTS0039982,6
RTS0039983,8
RTS0039984,4
RTS0039985,12
RTS0039986,5
RTS0039987,9
RTS0039988,11
RTS0039989,4
RTS0039990,3
RTS0039991,5
RTS0039992,2
RTS0039993,2
RTS0039994,3
RTS0039995,8
RTS0039996,4
RTS0039997,6
RTS0039998,7
RTS0039999,8
RTS0040000,10
RTS0040001,4
RTS0040002,5
RTS0040003,3
RTS0040004,2
RTS0040005,3
RTS0040006,2
RTS0040007,3
RTS0040008,2
RTS0040009,4
RTS0040010,2
RTS0040011,1
RTS0040012,2
RTS0040013,3
RTS0040014,5
RTS0040015,3
RTS0040016,7
RTS0040017,4
RTS0040018,4
RTS0040019,4
RTS0040020,6
RTS0040021,6
RTS0040022,5
RTS0040023,7
RTS0040024,1
RTS0040025,3
RTS0040026,4
RTS0040027,7
RTS0040028,9
RTS0040029,5
RTS0040030,9
RTS0040031,3
RTS0040032,6
RTS0040033,2
RTS0040034,2
RTS0040036,4
RTS0040037,1
RTS0040038,7
RTS0040039,6
RTS0040040,2
RTS0040041,2
RTS0040042,1
RTS0040043,4
RTS0040044,3
RTS0040045,1
RTS0040046,7
RTS0040047,6
RTS0040048,6
RTS0040049,7
RTS0040050,5
RTS0040051,6
RTS0040052,5
RTS0040053,9
RTS0040054,3
RTS0040055,1
RTS0040056,2
RTS0040057,1
RTS0040058,5
RTS0040059,8
RTS0040060,7
RTS0040061,1
RTS0040062,4
RTS0040063,1
RTS0040064,5
RTS0040065,3
RTS0040066,3
RTS0040067,6
RTS0040068,6
RTS0040069,7
RTS0040070,8
RTS0040071,5
RTS0040072,1
RTS0040073,7
RTS0040074,2
RTS0040075,3
RTS0040076,5
RTS0040077,5
RTS0040078,4
RTS0040079,5
RTS0040080,5
RTS0040081,4
RTS0040082,5
RTS0040083,5
RTS0040084,3
RTS0040085,6
RTS0040086,2
RTS0040088,4
RTS0040089,5
RTS0040090,2
RTS0040091,3
RTS0040093,3
RTS0040094,2
RTS0040095,4
RTS0040096,5
RTS0040097,1
RTS0040098,5
RTS0040099,3
RTS0040100,8
RTS0040101,6
RTS0040102,3
RTS0040103,1
RTS0040104,1
RTS0040105,1
RTS0040106,2
RTS0040107,6
RTS0040108,4
RTS0040109,2
RTS0040110,5
RTS0040111,3
RTS0040112,7
RTS0040113,2
RTS0040114,6
RTS0040115,7
RTS0040116,12
RTS0040117,13
RTS0040118,3
RTS0040119,13
RTS0040120,18
RTS0040121,11
RTS0040122,3
RTS0040123,11
RTS0040124,10
RTS0040125,9
RTS0040126,1
RTS0040127,12
RTS0040128,4
RTS0040129,4
RTS0040130,6
RTS0040131,5
RTS0040132,4
RTS0040133,1
RTS0040134,1
RTS0040135,6
RTS0040136,2
RTS0040137,3
RTS0040138,3
RTS0040139,4
RTS0040140,3
RTS0040141,3
RTS0040142,4
RTS0040143,5
RTS0040144,2
RTS0040145,4
RTS0040146,3
RTS0040147,9
RTS0040148,13
RTS0040149,2
RTS0040150,9
RTS0040151,5
RTS0040152,3
RTS0040153,7
RTS0040154,8
RTS0040155,4
RTS0040156,4
RTS0040157,4
RTS0040158,5
RTS0040159,6
RTS0040161,7
RTS0040162,4
RTS0040163,3
RTS0040164,2
RTS0040165,8
RTS0040166,2
RTS0040167,5
RTS0040168,3
RTS0040169,2
RTS0040170,3
RTS0040171,3
RTS0040172,6
RTS0040173,2
RTS0040174,6
RTS0040175,4
RTS0040176,4
RTS0040177,6
RTS0040178,2
RTS0040179,1
RTS0040180,7
RTS0040181,2
RTS0040182,1
RTS0040183,5
RTS0040184,1
RTS0040185,1
RTS0040186,4
RTS0040187,2
RTS0040188,3
RTS0040189,4
RTS0040190,5
RTS0040191,1
RTS0040192,1
RTS0040194,4
RTS0040195,2
RTS0040196,3
RTS0040197,1
RTS0040198,5
RTS0040199,2
RTS0040200,3
RTS0040201,12
RTS0040202,4
RTS0040203,5
RTS0040204,6
RTS0040205,11
RTS0040206,7
RTS0040207,1
RTS0040208,4
RTS0040209,5
RTS0040210,8
RTS0040211,5
RTS0040212,7
RTS0040213,1
RTS0040214,7
RTS0040215,5
RTS0040216,4
RTS0040217,2
RTS0040218,3
RTS0040219,2
RTS0040221,8
RTS0040222,3
RTS0040223,6
RTS0040224,4
RTS0040225,2
RTS0040226,3
RTS0040227,3
RTS0040228,2
RTS0040229,2
RTS0040230,4
RTS0040231,3
RTS0040232,5
RTS0040233,6
RTS0040234,5
RTS0040236,7
RTS0040237,12
RTS0040238,6
RTS0040239,5
RTS0040240,7
RTS0040241,1
RTS0040242,8
RTS0040243,3
RTS0040244,14
RTS0040245,6
RTS0040246,3
RTS0040247,6
RTS0040248,8
RTS0040249,9
RTS0040250,3
RTS0040251,4
RTS0040252,3
RTS0040253,9
RTS0040254,5
RTS0040255,6
RTS0040256,1
RTS0040257,2
RTS0040258,1
RTS0040259,4
RTS0040260,2
RTS0040261,3
RTS0040262,3
RTS0040263,1
RTS0040264,6
RTS0040265,2
RTS0040266,1
RTS0040267,1
RTS0040268,4
RTS0040269,1
RTS0040270,3
RTS0040271,5
RTS0040272,7
RTS0040273,6
RTS0040274,2
RTS0040275,6
RTS0040276,5
RTS0040277,5
RTS0040278,15
RTS0040279,5
RTS0040280,7
RTS0040281,5
RTS0040282,3
RTS0040283,3
RTS0040284,9
RTS0040285,4
RTS0040286,7
RTS0040287,5
RTS0040288,4
RTS0040289,3
RTS0040290,10
RTS0040291,3
RTS0040292,5
RTS0040293,6
RTS0040294,6
RTS0040295,2
RTS0040296,2
RTS0040297,5
RTS0040298,5
RTS0040299,3
RTS0040300,6
RTS0040301,5
RTS0040302,4
RTS0040303,2
RTS0040305,6
RTS0040306,5
RTS0040307,3
RTS0040308,5
RTS0040309,5
RTS0040310,4
RTS0040311,7
RTS0040312,9
RTS0040313,10
RTS0040314,11
RTS0040315,16
RTS0040316,5
RTS0040317,5
RTS0040318,1
RTS0040319,7
RTS0040320,4
RTS0040321,2
RTS0040322,5
RTS0040323,6
RTS0040324,4
RTS0040325,4
RTS0040326,4
RTS0040327,6
RTS0040328,4
RTS0040329,13
RTS0040330,10
RTS0040331,5
RTS0040332,8
RTS0040333,4
RTS0040334,4
RTS0040335,5
RTS0040336,7
RTS0040337,11
RTS0040339,3
RTS0040340,9
RTS0040341,12
RTS0040342,6
RTS0040343,5
RTS0040344,6
RTS0040345,7
RTS0040346,5
RTS0040347,6
RTS0040348,4
RTS0040349,11
RTS0040350,6
RTS0040351,4
RTS0040352,4
RTS0040353,6
RTS0040354,8
RTS0040355,2
RTS0040356,11
RTS0040357,6
RTS0040358,2
RTS0040359,5
RTS0040360,3
RTS0040361,2
RTS0040363,6
RTS0040364,4
RTS0040365,2
RTS0040366,11
RTS0040367,6
RTS0040368,13
RTS0040369,10
RTS0040370,12
RTS0040371,4
RTS0040372,3
RTS0040373,3
RTS0040374,4
RTS0040375,6
RTS0040376,15
RTS0040377,16
RTS0040378,9
RTS0040379,7
RTS0040380,8
RTS0040381,8
RTS0040382,2
RTS0040383,1
RTS0040384,3
RTS0040385,4
RTS0040386,11
RTS0040387,7
RTS0040388,16
RTS0040389,7
RTS0040390,4
RTS0040391,7
RTS0040392,6
RTS0040393,4
RTS0040394,6
RTS0040395,6
RTS0040396,15
RTS0040397,16
RTS0040398,17
RTS0040399,16
RTS0040400,10
RTS0040401,6
RTS0040402,11
RTS0040403,5
RTS0040404,8
RTS0040405,2
RTS0040406,4
RTS0040407,4
RTS0040408,8
RTS0040409,3
RTS0040410,4
RTS0040411,13
RTS0040412,4
RTS0040413,15
RTS0040414,21
RTS0040415,9
RTS0040416,15
RTS0040417,9
RTS0040418,5
RTS0040419,17
RTS0040420,25
RTS0040421,6
RTS0040422,28
RTS0040423,30
RTS0040424,20
RTS0040425,8
RTS0040426,1
RTS0040428,4
RTS0040429,1
RTS0040430,2
RTS0040431,6
RTS0040432,7
RTS0040433,4
RTS0040434,5
RTS0040435,6
RTS0040436,8
RTS0040437,19
RTS0040438,23
RTS0040439,23
RTS0040440,18
RTS0040441,8
RTS0040442,8
RTS0040443,7
RTS0040444,6
RTS0040445,10
RTS0040446,3
RTS0040447,10
RTS0040448,6
RTS0040449,6
RTS0040450,4
RTS0040451,8
RTS0040452,6
RTS0040453,5
RTS0040454,5
RTS0040455,5
RTS0040456,8
RTS0040457,4
RTS0040458,4
RTS0040459,2
RTS0040460,17
RTS0040461,4
RTS0040462,5
RTS0040463,5
RTS0040464,3
RTS0040465,5
RTS0040466,3
RTS0040467,7
RTS0040468,9
RTS0040469,8
RTS0040470,6
RTS0040471,7
RTS0040472,1
RTS0040473,3
RTS0040474,5
RTS0040475,2
RTS0040476,4
RTS0040477,5
RTS0040478,2
RTS0040479,6
RTS0040480,4
RTS0040481,4
RTS0040482,6
RTS0040483,5
RTS0040484,7
RTS0040485,6
RTS0040486,5
RTS0040487,3
RTS0040488,3
RTS0040489,4
RTS0040490,3
RTS0040491,3
RTS0040492,4
RTS0040493,3
RTS0040494,6
RTS0040495,4
RTS0040496,6
RTS0040497,3
RTS0040498,5
RTS0040499,5
RTS0040500,3
RTS0040501,6
RTS0040502,1
RTS0040503,2
RTS0040504,5
RTS0040505,1
RTS0040506,7
RTS0040507,2
RTS0040508,2
RTS0040510,1
RTS0040511,6
RTS0040512,5
RTS0040513,7
RTS0040514,4
RTS0040515,5
RTS0040516,4
RTS0040517,1
RTS0040518,4
RTS0040519,4
RTS0040520,1
RTS0040521,2
RTS0040523,3
RTS0040524,1
RTS0040525,5
RTS0040526,6
RTS0040527,2
RTS0040528,8
RTS0040529,5
RTS0040530,5
RTS0040531,4
RTS0040532,6
RTS0040533,2
RTS0040534,1
RTS0040535,1
RTS0040536,4
RTS0040537,17
RTS0040538,9
RTS0040539,12
RTS0040540,11
RTS0040541,3
RTS0040542,1
RTS0040544,2
RTS0040545,4
RTS0040546,4
RTS0040547,3
RTS0040548,4
RTS0040549,3
RTS0040550,5
RTS0040551,6
RTS0040552,3
RTS0040553,5
RTS0040554,4
RTS0040555,2
RTS0040556,2
RTS0040557,6
RTS0040558,3
RTS0040559,4
RTS0040560,2
RTS0040561,3
RTS0040562,3
RTS0040563,4
RTS0040564,2
RTS0040565,5
RTS0040566,4
RTS0040567,4
RTS0040568,1
RTS0040569,4
RTS0040570,7
RTS0040571,6
RTS0040572,2
RTS0040573,3
RTS0040574,4
RTS0040575,2
RTS0040576,4
RTS0040577,6
RTS0040578,2
RTS0040579,2
RTS0040580,4
RTS0040581,5
RTS0040582,5
RTS0040583,3
RTS0040584,3
RTS0040585,4
RTS0040586,2
RTS0040587,2
RTS0040588,5
RTS0040589,6
RTS0040590,2
RTS0040591,3
RTS0040592,2
RTS0040593,1
RTS0040594,2
RTS0040595,1
RTS0040596,4
RTS0040597,8
RTS0040598,5
RTS0040599,4
RTS0040600,2
RTS0040601,1
RTS0040602,6
RTS0040603,3
RTS0040604,8
RTS0040605,4
RTS0040606,7
RTS0040607,2
RTS0040608,4
RTS0040609,4
RTS0040610,3
RTS0040611,7
RTS0040612,2
RTS0040613,7
RTS0040614,5
RTS0040616,2
RTS0040617,4
RTS0040618,6
RTS0040619,4
RTS0040620,2
RTS0040621,6
RTS0040622,4
RTS0040623,8
RTS0040624,1
RTS0040625,11
RTS0040626,3
RTS0040627,5
RTS0040628,6
RTS0040629,5
RTS0040630,4
RTS0040631,10
RTS0040632,1
RTS0040633,1
RTS0040634,8
RTS0040635,3
RTS0040636,4
RTS0040637,1
RTS0040638,3
RTS0040639,5
RTS0040640,3
RTS0040641,7
RTS0040642,4
RTS0040643,3
RTS0040644,6
RTS0040645,2
RTS0040646,3
RTS0040647,5
RTS0040648,3
RTS0040649,6
RTS0040650,3
RTS0040651,6
RTS0040652,5
RTS0040653,4
RTS0040654,5
RTS0040655,3
RTS0040656,10
RTS0040657,7
RTS0040658,4
RTS0040659,9
RTS0040660,2
RTS0040661,4
RTS0040662,5
RTS0040663,3
RTS0040664,2
RTS0040665,2
RTS0040666,5
RTS0040667,4
RTS0040668,2
RTS0040669,5
RTS0040670,2
RTS0040671,2
RTS0040672,6
RTS0040673,1
RTS0040674,5
RTS0040675,3
RTS0040676,20
RTS0040677,6
RTS0040678,28
RTS0040679,11
RTS0040680,37
RTS0040681,9
RTS0040682,10
RTS0040683,20
RTS0040684,27
RTS0040685,9
RTS0040686,3
RTS0040687,5
RTS0040688,1
RTS0040689,5
RTS0040690,3
RTS0040691,8
RTS0040692,3
RTS0040693,2
RTS0040694,2
RTS0040695,4
RTS0040696,3
RTS0040697,4
RTS0040698,4
RTS0040699,1
RTS0040700,6
RTS0040701,11
RTS0040702,18
RTS0040703,17
RTS0040704,20
RTS0040705,25
RTS0040706,7
RTS0040707,5
RTS0040709,2
RTS0040710,4
RTS0040712,2
RTS0040713,7
RTS0040714,3
RTS0040715,2
RTS0040716,2
RTS0040717,4
RTS0040718,3
RTS0040719,2
RTS0040720,4
RTS0040721,1
RTS0040722,3
RTS0040724,4
RTS0040725,3
RTS0040726,7
RTS0040727,13
RTS0040728,12
RTS0040729,11
RTS0040730,9
RTS0040731,7
RTS0040732,3
RTS0040733,9
RTS0040734,4
RTS0040735,6
RTS0040736,29
RTS0040737,29
RTS0040738,14
RTS0040739,22
RTS0040740,27
RTS0040741,3
RTS0040742,2
RTS0040743,3
RTS0040744,2
RTS0040745,4
RTS0040746,4
RTS0040747,5
RTS0040748,4
RTS0040749,5
RTS0040750,2
RTS0040751,5
RTS0040752,6
RTS0040753,8
RTS0040754,3
RTS0040755,9
RTS0040756,7
RTS0040757,14
RTS0040758,6
RTS0040759,7
RTS0040760,22
RTS0040761,6
RTS0040762,3
RTS0040763,7
RTS0040764,7
RTS0040765,11
RTS0040766,4
RTS0040767,5
RTS0040768,1
RTS0040769,7
RTS0040770,2
RTS0040771,2
RTS0040772,3
RTS0040773,4
RTS0040775,6
RTS0040776,6
RTS0040777,4
RTS0040778,4
RTS0040779,5
RTS0040780,6
RTS0040781,5
RTS0040782,12
RTS0040783,5
RTS0040784,3
RTS0040785,7
RTS0040786,3
RTS0040787,3
RTS0040788,5
RTS0040789,9
RTS0040790,6
RTS0040791,5
RTS0040792,6
RTS0040793,5
RTS0040794,4
RTS0040795,4
RTS0040796,5
RTS0040798,1
RTS0040799,1
RTS0040800,6
RTS0040801,8
RTS0040802,9
RTS0040803,5
RTS0040804,6
RTS0040805,4
RTS0040806,1
RTS0040807,4
RTS0040808,5
RTS0040809,2
RTS0040810,1
RTS0040811,3
RTS0040812,3
RTS0040813,3
RTS0040814,5
RTS0040815,4
RTS0040816,7
RTS0040817,6
RTS0040818,9
RTS0040819,3
RTS0040820,9
RTS0040821,6
RTS0040822,6
RTS0040823,9
RTS0040824,5
RTS0040825,3
RTS0040826,4
RTS0040828,4
RTS0040830,2
RTS0040831,5
RTS0040832,4
RTS0040833,8
RTS0040834,2
RTS0040836,9
RTS0040837,6
RTS0040838,12
RTS0040839,10
RTS0040840,4
RTS0040841,4
RTS0040842,9
RTS0040843,8
RTS0040844,2
RTS0040845,9
RTS0040846,12
RTS0040847,8
RTS0040848,13
RTS0040849,4
RTS0040850,15
RTS0040851,9
RTS0040852,5
RTS0040853,8
RTS0040854,6
RTS0040855,5
RTS0040856,6
RTS0040857,3
RTS0040858,3
RTS0040859,3
RTS0040860,6
RTS0040861,3
RTS0040862,2
RTS0040863,3
RTS0040864,5
RTS0040865,2
RTS0040866,3
RTS0040868,3
RTS0040869,8
RTS0040870,3
RTS0040871,6
RTS0040872,10
RTS0040873,3
RTS0040874,5
RTS0040875,7
RTS0040876,6
RTS0040877,3
RTS0040878,3
RTS0040879,3
RTS0040881,5
RTS0040882,4
RTS0040883,5
RTS0040884,3
RTS0040885,3
RTS0040886,26
RTS0040887,41
RTS0040888,58
RTS0040889,79
RTS0040890,49
RTS0040891,3
RTS0040892,4
RTS0040893,3
RTS0040894,2
RTS0040895,6
RTS0040896,3
RTS0040897,5
RTS0040898,2
RTS0040899,1
RTS0040900,4
RTS0040901,3
RTS0040902,7
RTS0040903,7
RTS0040904,7
RTS0040905,5
RTS0040906,9
RTS0040907,5
RTS0040908,9
RTS0040909,7
RTS0040910,8
RTS0040911,7
RTS0040912,3
RTS0040913,9
RTS0040914,2
RTS0040915,9
RTS0040916,3
RTS0040917,2
RTS0040918,3
RTS0040919,2
RTS0040920,3
RTS0040921,8
RTS0040922,5
RTS0040923,9
RTS0040924,5
RTS0040925,7
RTS0040926,2
RTS0040927,1
RTS0040928,5
RTS0040929,4
RTS0040930,5
RTS0040931,6
RTS0040932,3
RTS0040933,3
RTS0040934,4
RTS0040935,4
RTS0040936,4
RTS0040937,5
RTS0040938,5
RTS0040939,4
RTS0040940,4
RTS0040941,3
RTS0040942,5
RTS0040943,1
RTS0040944,6
RTS0040945,6
RTS0040946,11
RTS0040947,18
RTS0040948,15
RTS0040949,6
RTS0040950,6
RTS0040951,5
RTS0040952,8
RTS0040953,3
RTS0040954,2
RTS0040955,7
RTS0040956,4
RTS0040957,2
RTS0040958,3
RTS0040959,3
RTS0040960,2
RTS0040961,4
RTS0040962,3
RTS0040963,4
RTS0040964,5
RTS0040965,3
RTS0040966,6
RTS0040967,5
RTS0040968,8
RTS0040969,4
RTS0040970,10
RTS0040971,6
RTS0040972,5
RTS0040973,1
RTS0040974,2
RTS0040975,3
RTS0040976,3
RTS0040977,5
RTS0040978,2
RTS0040979,2
RTS0040980,3
RTS0040981,1
RTS0040983,5
RTS0040984,4
RTS0040985,5
RTS0040986,6
RTS0040987,4
RTS0040988,5
RTS0040989,2
RTS0040990,5
RTS0040991,11
RTS0040992,3
RTS0040993,6
RTS0040994,8
RTS0040995,7
RTS0040996,4
RTS0040997,6
RTS0040998,2
RTS0040999,5
RTS0041000,5
RTS0041001,2
RTS0041002,5
RTS0041003,6
RTS0041004,5
RTS0041005,4
RTS0041006,5
RTS0041007,9
RTS0041008,8
RTS0041009,4
RTS0041010,1
RTS0041011,4
RTS0041012,3
RTS0041013,2
RTS0041014,4
RTS0041015,3
RTS0041016,6
RTS0041017,6
RTS0041018,6
RTS0041019,4
RTS0041020,1
RTS0041021,1
RTS0041022,4
RTS0041023,7
RTS0041024,10
RTS0041025,3
RTS0041026,5
RTS0041027,2
RTS0041028,7
RTS0041029,2
RTS0041030,3
RTS0041031,5
RTS0041032,5
RTS0041033,1
RTS0041034,7
RTS0041035,3
RTS0041036,3
RTS0041037,2
RTS0041038,3
RTS0041039,4
RTS0041040,2
RTS0041041,10
RTS0041042,4
RTS0041043,4
RTS0041044,4
RTS0041045,1
RTS0041046,24
RTS0041047,33
RTS0041048,13
RTS0041049,42
RTS0041050,40
RTS0041051,9
RTS0041052,3
RTS0041053,4
RTS0041054,9
RTS0041055,2
RTS0041056,2
RTS0041057,5
RTS0041058,7
RTS0041059,4
RTS0041060,6
RTS0041061,9
RTS0041062,3
RTS0041063,8
RTS0041064,2
RTS0041066,5
RTS0041067,5
RTS0041068,6
RTS0041069,3
RTS0041070,7
RTS0041071,4
RTS0041072,4
RTS0041073,6
RTS0041074,4
RTS0041075,7
RTS0041076,6
RTS0041077,3
RTS0041078,3
RTS0041079,2
RTS0041080,4
RTS0041082,2
RTS0041083,6
RTS0041084,5
RTS0041085,1
RTS0041086,9
RTS0041087,12
RTS0041088,4
RTS0041089,5
RTS0041090,7
RTS0041091,5
RTS0041092,3
RTS0041093,4
RTS0041094,7
RTS0041095,1
RTS0041096,2
RTS0041097,2
RTS0041098,3
RTS0041099,1
RTS0041100,5
RTS0041101,8
RTS0041102,5
RTS0041103,5
RTS0041104,3
RTS0041105,4
RTS0041106,34
RTS0041107,26
RTS0041108,14
RTS0041109,22
RTS0041110,20
RTS0041111,5
RTS0041112,7
RTS0041113,4
RTS0041114,4
RTS0041115,6
RTS0041116,4
RTS0041117,3
RTS0041118,9
RTS0041119,2
RTS0041120,3
RTS0041121,9
RTS0041122,7
RTS0041123,2
RTS0041124,2
RTS0041125,2
RTS0041126,9
RTS0041127,11
RTS0041128,9
RTS0041129,2
RTS0041130,2
RTS0041131,2
RTS0041132,4
RTS0041133,3
RTS0041134,6
RTS0041135,7
RTS0041136,5
RTS0041137,3
RTS0041138,9
RTS0041139,7
RTS0041140,5
RTS0041141,7
RTS0041142,7
RTS0041143,3
RTS0041144,5
RTS0041145,10
RTS0041146,2
RTS0041147,9
RTS0041148,7
RTS0041149,3
RTS0041150,2
RTS0041151,7
RTS0041152,9
RTS0041153,2
RTS0041154,5
RTS0041155,9
RTS0041156,6
RTS0041157,6
RTS0041158,5
RTS0041159,5
RTS0041160,4
RTS0041161,6
RTS0041162,2
RTS0041163,6
RTS0041164,1
RTS0041165,1
RTS0041166,3
RTS0041167,6
RTS0041168,2
RTS0041169,4
RTS0041170,5
RTS0041171,2
RTS0041172,9
RTS0041173,4
RTS0041174,8
RTS0041175,7
RTS0041176,2
RTS0041177,6
RTS0041178,7
RTS0041179,5
RTS0041180,4
RTS0041181,5
RTS0041182,11
RTS0041183,5
RTS0041184,3
RTS0041185,7
RTS0041186,7
RTS0041187,3
RTS0041188,5
RTS0041189,5
RTS0041190,5
RTS0041191,7
RTS0041192,7
RTS0041193,8
RTS0041194,1
RTS0041195,1
RTS0041196,7
RTS0041197,1
RTS0041198,6
RTS0041199,4
RTS0041200,5
RTS0041201,3
RTS0041202,3
RTS0041203,5
RTS0041204,4
RTS0041205,5
RTS0041206,11
RTS0041207,21
RTS0041208,10
RTS0041209,16
RTS0041210,14
RTS0041211,4
RTS0041212,4
RTS0041213,9
RTS0041214,6
RTS0041215,5
RTS0041216,11
RTS0041217,8
RTS0041218,2
RTS0041219,7
RTS0041220,5
RTS0041221,5
RTS0041222,5
RTS0041223,6
RTS0041224,4
RTS0041225,3
RTS0041226,8
RTS0041227,3
RTS0041228,2
RTS0041229,4
RTS0041230,3
RTS0041231,8
RTS0041232,12
RTS0041233,12
RTS0041234,12
RTS0041235,6
RTS0041236,5
RTS0041237,2
RTS0041238,3
RTS0041239,3
RTS0041240,6
RTS0041241,3
RTS0041242,1
RTS0041243,6
RTS0041244,5
RTS0041246,4
RTS0041247,6
RTS0041248,2
RTS0041249,3
RTS0041250,7
RTS0041251,6
RTS0041252,6
RTS0041253,6
RTS0041254,9
RTS0041255,12
RTS0041256,3
RTS0041257,6
RTS0041258,4
RTS0041259,1
RTS0041260,6
RTS0041261,7
RTS0041262,2
RTS0041263,4
RTS0041265,3
RTS0041266,5
RTS0041267,3
RTS0041268,3
RTS0041269,6
RTS0041270,7
RTS0041271,6
RTS0041272,2
RTS0041273,3
RTS0041274,7
RTS0041275,5
RTS0041276,5
RTS0041277,7
RTS0041278,2
RTS0041279,7
RTS0041280,3
RTS0041281,3
RTS0041282,3
RTS0041283,4
RTS0041284,5
RTS0041285,5
RTS0041286,7
RTS0041287,3
RTS0041288,2
RTS0041289,7
RTS0041290,4
RTS0041291,2
RTS0041292,3
RTS0041293,3
RTS0041294,5
RTS0041295,7
RTS0041296,4
RTS0041297,3
RTS0041298,3
RTS0041299,2
RTS0041300,3
RTS0041301,5
RTS0041302,8
RTS0041303,3
RTS0041304,6
RTS0041305,14
RTS0041306,10
RTS0041307,7
RTS0041308,3
RTS0041309,3
RTS0041310,7
RTS0041311,1
RTS0041312,5
RTS0041313,2
RTS0041314,6
RTS0041315,3
RTS0041316,3
RTS0041317,7
RTS0041318,3
RTS0041319,5
RTS0041320,4
RTS0041321,10
RTS0041322,4
RTS0041323,4
RTS0041324,6
RTS0041325,5
RTS0041326,1
RTS0041327,6
RTS0041328,2
RTS0041329,4
RTS0041330,6
RTS0041331,3
RTS0041332,5
RTS0041333,12
RTS0041334,1
RTS0041335,2
RTS0041346,10
RTS0041347,8
RTS0041348,8
RTS0041349,8
RTS0041350,11
RTS0041351,2
RTS0041352,2
RTS0041353,2
RTS0041354,7
RTS0041355,4
RTS0041356,5
RTS0041358,1
RTS0041359,2
RTS0041360,6
RTS0041361,7
RTS0041362,3
RTS0041363,7
RTS0041364,6
RTS0041365,6
RTS0041366,3
RTS0041367,2
RTS0041368,6
RTS0041369,2
RTS0041370,1
RTS0041371,4
RTS0041372,2
RTS0041373,2
RTS0041374,7
RTS0041375,2
RTS0041376,10
RTS0041377,4
RTS0041378,8
RTS0041379,5
RTS0041380,9
RTS0041381,4
RTS0041382,7
RTS0041383,3
RTS0041384,7
RTS0041385,10
RTS0041386,3
RTS0041387,4
RTS0041388,6
RTS0041389,1
RTS0041390,2
RTS0041391,4
RTS0041392,4
RTS0041394,2
RTS0041395,4
RTS0041396,6
RTS0041397,3
RTS0041398,4
RTS0041399,5
RTS0041400,4
RTS0041401,9
RTS0041402,4
RTS0041403,2
RTS0041404,2
RTS0041405,6
RTS0041406,7
RTS0041407,4
RTS0041408,10
RTS0041409,2
RTS0041410,5
RTS0041411,4
RTS0041412,2
RTS0041413,6
RTS0041414,3
RTS0041415,4
RTS0041416,3
RTS0041417,2
RTS0041418,3
RTS0041419,3
RTS0041420,6
RTS0041421,5
RTS0041422,4
RTS0041423,1
RTS0041424,5
RTS0041425,1
RTS0041426,4
RTS0041427,3
RTS0041428,7
RTS0041429,2
RTS0041430,2
RTS0041431,4
RTS0041432,4
RTS0041433,5
RTS0041434,6
RTS0041435,5
RTS0041436,5
RTS0041437,4
RTS0041438,4
RTS0041439,3
RTS0041440,5
RTS0041441,2
RTS0041442,3
RTS0041443,7
RTS0041444,1
RTS0041445,3
RTS0041446,5
RTS0041447,3
RTS0041448,1
RTS0041449,2
RTS0041450,7
RTS0041451,3
RTS0041452,4
RTS0041453,5
RTS0041454,8
RTS0041455,2
RTS0041456,4
RTS0041457,3
RTS0041458,5
RTS0041459,10
RTS0041460,3
RTS0041461,2
RTS0041462,1
RTS0041463,2
RTS0041464,7
RTS0041465,4
RTS0041467,4
RTS0041468,3
RTS0041469,9
RTS0041470,5
RTS0041471,3
RTS0041472,3
RTS0041473,2
RTS0041474,7
RTS0041475,3
RTS0041476,11
RTS0041477,4
RTS0041479,2
RTS0041480,2
RTS0041481,6
RTS0041482,2
RTS0041483,5
RTS0041484,3
RTS0041485,3
RTS0041486,2
RTS0041487,6
RTS0041488,5
RTS0041489,5
RTS0041490,4
RTS0041491,6
RTS0041493,3
RTS0041494,2
RTS0041496,12
RTS0041497,18
RTS0041498,14
RTS0041499,26
RTS0041500,17
RTS0041501,6
RTS0041502,5
RTS0041503,5
RTS0041504,7
RTS0041505,3
RTS0041506,6
RTS0041507,3
RTS0041508,2
RTS0041509,2
RTS0041510,1
RTS0041511,2
RTS0041512,3
RTS0041513,4
RTS0041514,4
RTS0041515,4
RTS0041516,3
RTS0041517,5
RTS0041518,6
RTS0041519,7
RTS0041520,4
RTS0041521,3
RTS0041522,2
RTS0041523,1
RTS0041524,7
RTS0041525,4
RTS0041526,20
RTS0041527,85
RTS0041528,71
RTS0041529,11
RTS0041530,47
RTS0041531,3
RTS0041532,2
RTS0041534,3
RTS0041535,2
RTS0041536,1
RTS0041537,3
RTS0041538,2
RTS0041540,1
RTS0041541,3
RTS0041542,6
RTS0041543,2
RTS0041544,3
RTS0041545,5
RTS0041546,3
RTS0041547,6
RTS0041548,4
RTS0041549,1
RTS0041550,7
RTS0041551,8
RTS0041552,5
RTS0041553,2
RTS0041554,6
RTS0041555,5
RTS0041556,4
RTS0041557,5
RTS0041558,7
RTS0041559,4
RTS0041560,1
RTS0041561,5
RTS0041562,8
RTS0041563,4
RTS0041564,10
RTS0041565,5
RTS0041566,10
RTS0041567,8
RTS0041568,10
RTS0041569,7
RTS0041570,3
RTS0041571,3
RTS0041572,3
RTS0041573,7
RTS0041574,4
RTS0041576,3
RTS0041577,6
RTS0041578,3
RTS0041579,2
RTS0041580,6
RTS0041581,12
RTS0041582,15
RTS0041583,7
RTS0041584,15
RTS0041585,10
RTS0041586,3
RTS0041587,6
RTS0041588,5
RTS0041589,8
RTS0041590,4
RTS0041591,5
RTS0041592,2
RTS0041593,1
RTS0041594,3
RTS0041595,2
RTS0041596,2
RTS0041597,2
RTS0041598,6
RTS0041599,2
RTS0041600,6
RTS0041601,3
RTS0041602,1
RTS0041603,8
RTS0041604,3
RTS0041605,2
RTS0041606,5
RTS0041607,6
RTS0041608,3
RTS0041609,5
RTS0041610,3
RTS0041611,5
RTS0041612,8
RTS0041613,2
RTS0041614,3
RTS0041615,11
RTS0041616,6
RTS0041617,6
RTS0041618,2
RTS0041619,9
RTS0041620,10
RTS0041621,6
RTS0041622,2
RTS0041623,4
RTS0041624,6
RTS0041625,3
RTS0041626,4
RTS0041627,5
RTS0041628,3
RTS0041629,7
RTS0041630,2
RTS0041631,4
RTS0041632,10
RTS0041633,4
RTS0041634,6
RTS0041635,6
RTS0041636,18
RTS0041637,16
RTS0041638,22
RTS0041639,12
RTS0041640,19
RTS0041641,2
RTS0041642,6
RTS0041643,2
RTS0041644,4
RTS0041645,2
RTS0041646,6
RTS0041647,3
RTS0041648,2
RTS0041649,6
RTS0041650,7
RTS0041651,7
RTS0041652,5
RTS0041653,6
RTS0041654,7
RTS0041655,2
RTS0041656,2
RTS0041657,3
RTS0041658,10
RTS0041659,6
RTS0041660,3
RTS0041661,10
RTS0041662,6
RTS0041663,6
RTS0041664,4
RTS0041665,5
RTS0041666,8
RTS0041667,2
RTS0041668,7
RTS0041669,5
RTS0041670,4
RTS0041671,8
RTS0041672,4
RTS0041673,5
RTS0041674,3
RTS0041675,2
RTS0041676,3
RTS0041677,5
RTS0041678,5
RTS0041679,3
RTS0041680,5
RTS0041681,5
RTS0041682,4
RTS0041683,3
RTS0041684,4
RTS0041685,4
RTS0041686,11
RTS0041687,4
RTS0041688,13
RTS0041689,7
RTS0041690,9
RTS0041691,8
RTS0041692,4
RTS0041693,8
RTS0041694,3
RTS0041695,7
RTS0041696,5
RTS0041697,3
RTS0041698,3
RTS0041699,4
RTS0041701,3
RTS0041702,3
RTS0041703,6
RTS0041704,6
RTS0041705,5
RTS0041706,1
RTS0041708,9
RTS0041709,1
RTS0041710,4
RTS0041711,7
RTS0041712,2
RTS0041713,4
RTS0041714,4
RTS0041715,4
RTS0041716,25
RTS0041717,28
RTS0041718,41
RTS0041719,30
RTS0041720,29
RTS0041721,8
RTS0041723,5
RTS0041724,5
RTS0041725,4
RTS0041726,5
RTS0041727,2
RTS0041728,3
RTS0041729,6
RTS0041730,5
RTS0041731,4
RTS0041732,3
RTS0041733,5
RTS0041734,3
RTS0041735,6
RTS0041736,11
RTS0041737,7
RTS0041738,10
RTS0041739,23
RTS0041740,12
RTS0041741,6
RTS0041742,2
RTS0041743,4
RTS0041744,6
RTS0041745,3
RTS0041746,6
RTS0041747,6
RTS0041748,7
RTS0041749,9
RTS0041750,2
RTS0041751,5
RTS0041752,1
RTS0041753,5
RTS0041754,3
RTS0041755,3
RTS0041756,5
RTS0041757,5
RTS0041758,9
RTS0041759,6
RTS0041760,8
RTS0041761,7
RTS0041762,4
RTS0041763,4
RTS0041764,6
RTS0041765,2
RTS0041766,3
RTS0041767,2
RTS0041768,3
RTS0041769,2
RTS0041770,3
RTS0041771,3
RTS0041772,3
RTS0041774,2
RTS0041775,3
RTS0041776,9
RTS0041777,4
RTS0041778,8
RTS0041779,4
RTS0041780,3
RTS0041781,1
RTS0041782,3
RTS0041783,6
RTS0041784,5
RTS0041785,5
RTS0041786,5
RTS0041787,4
RTS0041788,3
RTS0041789,4
RTS0041790,9
RTS0041791,7
RTS0041793,1
RTS0041794,2
RTS0041795,5
RTS0041796,6
RTS0041797,10
RTS0041798,16
RTS0041799,7
RTS0041800,4
RTS0041801,2
RTS0041802,8
RTS0041803,4
RTS0041804,7
RTS0041805,9
RTS0041806,7
RTS0041808,4
RTS0041809,1
RTS0041810,6
RTS0041811,6
RTS0041812,9
RTS0041813,3
RTS0041814,7
RTS0041815,7
RTS0041816,5
RTS0041817,5
RTS0041818,5
RTS0041819,5
RTS0041820,7
RTS0041821,4
RTS0041822,6
RTS0041823,3
RTS0041824,6
RTS0041825,5
RTS0041826,5
RTS0041827,9
RTS0041828,3
RTS0041829,2
RTS0041830,2
RTS0041831,2
RTS0041832,7
RTS0041833,6
RTS0041834,5
RTS0041835,7
RTS0041836,4
RTS0041837,4
RTS0041838,9
RTS0041839,4
RTS0041840,6
RTS0041841,3
RTS0041842,2
RTS0041843,6
RTS0041844,5
RTS0041845,3
RTS0041846,3
RTS0041847,3
RTS0041848,2
RTS0041849,4
RTS0041850,3
RTS0041851,5
RTS0041852,4
RTS0041853,7
RTS0041854,3
RTS0041855,4
RTS0041857,1
RTS0041858,5
RTS0041859,5
RTS0041860,6
RTS0041861,4
RTS0041862,4
RTS0041863,2
RTS0041864,2
RTS0041865,6
RTS0041866,4
RTS0041867,5
RTS0041868,5
RTS0041870,4
RTS0041871,5
RTS0041872,5
RTS0041873,2
RTS0041874,10
RTS0041875,5
RTS0041876,2
RTS0041877,1
RTS0041878,4
RTS0041879,6
RTS0041880,10
RTS0041881,4
RTS0041882,3
RTS0041883,6
RTS0041884,2
RTS0041885,4
RTS0041886,6
RTS0041887,16
RTS0041888,10
RTS0041889,12
RTS0041890,6
RTS0041891,10
RTS0041892,7
RTS0041893,6
RTS0041894,7
RTS0041895,6
RTS0041896,10
RTS0041897,6
RTS0041898,4
RTS0041899,9
RTS0041900,3
RTS0041901,2
RTS0041902,4
RTS0041903,8
RTS0041904,7
RTS0041905,5
RTS0041906,56
RTS0041907,5
RTS0041908,30
RTS0041909,3
RTS0041910,15
RTS0041911,4
RTS0041912,1
RTS0041913,4
RTS0041914,7
RTS0041915,8
RTS0041916,41
RTS0041917,33
RTS0041918,50
RTS0041919,99
RTS0041920,41
RTS0041922,4
RTS0041923,6
RTS0041924,4
RTS0041925,4
RTS0041926,2
RTS0041927,6
RTS0041928,3
RTS0041929,8
RTS0041930,4
RTS0041931,7
RTS0041932,4
RTS0041933,4
RTS0041934,5
RTS0041935,4
RTS0041936,2
RTS0041937,5
RTS0041938,6
RTS0041939,2
RTS0041940,3
RTS0041941,2
RTS0041942,1
RTS0041943,5
RTS0041944,5
RTS0041945,4
RTS0041946,4
RTS0041947,8
RTS0041948,2
RTS0041949,5
RTS0041950,3
RTS0041951,6
RTS0041952,12
RTS0041953,6
RTS0041954,6
RTS0041955,13
RTS0041956,6
RTS0041957,7
RTS0041958,4
RTS0041959,3
RTS0041960,3
RTS0041961,5
RTS0041962,5
RTS0041963,7
RTS0041964,2
RTS0041965,6
RTS0041966,9
RTS0041967,17
RTS0041968,6
RTS0041969,3
RTS0041971,5
RTS0041972,8
RTS0041973,5
RTS0041974,1
RTS0041975,9
RTS0041976,4
RTS0041977,9
RTS0041979,4
RTS0041980,10
RTS0041981,4
RTS0041982,4
RTS0041983,8
RTS0041984,11
RTS0041985,15
RTS0041986,2
RTS0041987,4
RTS0041988,10
RTS0041989,3
RTS0041990,5
RTS0041991,7
RTS0041992,4
RTS0041993,4
RTS0041994,5
RTS0041995,5
RTS0041996,4
RTS0041997,3
RTS0041998,4
RTS0042000,3
RTS0042001,2
RTS0042002,3
RTS0042003,2
RTS0042004,7
RTS0042005,3
RTS0042006,7
RTS0042007,6
RTS0042008,1
RTS0042009,3
RTS0042010,7
RTS0042011,1
RTS0042012,1
RTS0042013,7
RTS0042014,3
RTS0042015,12
RTS0042016,1
RTS0042017,4
RTS0042018,3
RTS0042019,5
RTS0042020,5
RTS0042021,3
RTS0042022,3
RTS0042023,7
RTS0042024,2
RTS0042025,9
RTS0042026,4
RTS0042027,2
RTS0042028,2
RTS0042029,3
RTS0042030,3
RTS0042031,4
RTS0042032,5
RTS0042033,4
RTS0042034,7
RTS0042035,5
RTS0042036,6
RTS0042037,3
RTS0042038,7
RTS0042039,6
RTS0042040,1
RTS0042041,4
RTS0042042,2
RTS0042043,4
RTS0042044,1
RTS0042045,1
RTS0042046,5
RTS0042047,9
RTS0042048,6
RTS0042049,11
RTS0042050,6
RTS0042051,4
RTS0042052,3
RTS0042053,7
RTS0042054,3
RTS0042055,6
RTS0042056,5
RTS0042057,5
RTS0042058,2
RTS0042059,3
RTS0042060,8
RTS0042061,7
RTS0042062,16
RTS0042063,10
RTS0042064,10
RTS0042065,19
RTS0042066,5
RTS0042067,6
RTS0042068,2
RTS0042069,4
RTS0042071,2
RTS0042072,5
RTS0042073,2
RTS0042074,4
RTS0042075,5
RTS0042076,9
RTS0042077,2
RTS0042078,5
RTS0042079,6
RTS0042081,5
RTS0042082,3
RTS0042083,4
RTS0042084,5
RTS0042085,3
RTS0042086,3
RTS0042087,6
RTS0042088,2
RTS0042089,5
RTS0042090,1
RTS0042091,12
RTS0042093,3
RTS0042094,5
RTS0042095,8
RTS0042096,3
RTS0042097,6
RTS0042098,7
RTS0042099,4
RTS0042100,2
RTS0042101,8
RTS0042102,4
RTS0042103,2
RTS0042104,4
RTS0042105,5
RTS0042106,6
RTS0042107,5
RTS0042108,5
RTS0042109,4
RTS0042110,4
RTS0042111,5
RTS0042112,2
RTS0042113,6
RTS0042114,2
RTS0042115,2
RTS0042116,5
RTS0042117,6
RTS0042118,2
RTS0042119,2
RTS0042120,3
RTS0042121,5
RTS0042122,7
RTS0042123,5
RTS0042124,4
RTS0042125,2
RTS0042126,8
RTS0042127,4
RTS0042128,8
RTS0042129,6
RTS0042130,9
RTS0042131,6
RTS0042132,3
RTS0042133,7
RTS0042134,1
RTS0042135,4
RTS0042136,5
RTS0042137,3
RTS0042138,3
RTS0042139,5
RTS0042140,5
RTS0042141,3
RTS0042142,6
RTS0042143,5
RTS0042144,4
RTS0042145,2
RTS0042146,8
RTS0042147,8
RTS0042148,5
RTS0042149,1
RTS0042150,3
RTS0042151,7
RTS0042152,5
RTS0042153,4
RTS0042154,4
RTS0042155,1
RTS0042156,3
RTS0042157,3
RTS0042158,1
RTS0042159,6
RTS0042161,3
RTS0042162,3
RTS0042163,4
RTS0042164,8
RTS0042165,5
RTS0042166,10
RTS0042167,5
RTS0042168,7
RTS0042169,1
RTS0042170,2
RTS0042171,4
RTS0042172,7
RTS0042173,7
RTS0042174,7
RTS0042175,5
RTS0042176,1
RTS0042177,3
RTS0042178,3
RTS0042179,2
RTS0042180,4
RTS0042181,6
RTS0042182,2
RTS0042183,4
RTS0042184,4
RTS0042185,2
RTS0042186,4
RTS0042187,6
RTS0042188,4
RTS0042189,7
RTS0042190,4
RTS0042191,5
RTS0042192,7
RTS0042193,4
RTS0042194,10
RTS0042195,6
RTS0042196,2
RTS0042197,6
RTS0042198,4
RTS0042199,7
RTS0042200,4
RTS0042201,3
RTS0042202,1
RTS0042203,6
RTS0042204,3
RTS0042205,3
RTS0042206,5
RTS0042207,5
RTS0042208,1
RTS0042209,3
RTS0042210,2
RTS0042211,4
RTS0042212,4
RTS0042213,5
RTS0042214,4
RTS0042215,2
RTS0042216,1
RTS0042217,3
RTS0042218,3
RTS0042219,5
RTS0042220,2
RTS0042221,5
RTS0042222,3
RTS0042223,1
RTS0042224,5
RTS0042225,1
RTS0042226,8
RTS0042227,6
RTS0042228,8
RTS0042229,5
RTS0042230,9
RTS0042231,3
RTS0042232,15
RTS0042233,11
RTS0042234,6
RTS0042235,17
RTS0042236,16
RTS0042237,16
RTS0042238,8
RTS0042239,10
RTS0042240,18
RTS0042241,3
RTS0042242,2
RTS0042243,5
RTS0042244,5
RTS0042245,7
RTS0042246,17
RTS0042247,22
RTS0042248,55
RTS0042249,16
RTS0042250,24
RTS0042251,2
RTS0042252,4
RTS0042253,6
RTS0042254,5
RTS0042255,2
RTS0042256,6
RTS0042257,4
RTS0042258,2
RTS0042259,3
RTS0042260,4
RTS0042261,8
RTS0042262,4
RTS0042263,8
RTS0042264,5
RTS0042265,4
RTS0042266,4
RTS0042267,6
RTS0042268,3
RTS0042269,3
RTS0042270,5
RTS0042271,5
RTS0042272,2
RTS0042273,2
RTS0042274,2
RTS0042275,4
RTS0042276,4
RTS0042277,5
RTS0042278,2
RTS0042279,5
RTS0042280,2
RTS0042281,1
RTS0042282,1
RTS0042283,5
RTS0042284,5
RTS0042286,6
RTS0042287,15
RTS0042288,15
RTS0042289,10
RTS0042290,12
RTS0042291,16
RTS0042292,14
RTS0042293,7
RTS0042294,8
RTS0042295,12
RTS0042296,2
RTS0042297,2
RTS0042298,4
RTS0042299,3
RTS0042300,2
RTS0042301,6
RTS0042302,3
RTS0042303,2
RTS0042304,4
RTS0042305,8
RTS0042306,7
RTS0042307,9
RTS0042308,8
RTS0042309,10
RTS0042310,10
RTS0042311,4
RTS0042312,5
RTS0042313,3
RTS0042314,5
RTS0042315,4
RTS0042316,2
RTS0042317,6
RTS0042318,4
RTS0042320,7
RTS0042321,5
RTS0042322,2
RTS0042323,6
RTS0042324,4
RTS0042325,5
RTS0042326,5
RTS0042327,5
RTS0042328,6
RTS0042329,11
RTS0042330,4
RTS0042331,1
RTS0042332,6
RTS0042333,7
RTS0042334,4
RTS0042335,5
RTS0042336,4
RTS0042337,9
RTS0042338,8
RTS0042339,7
RTS0042340,5
RTS0042341,4
RTS0042342,5
RTS0042343,4
RTS0042344,3
RTS0042345,10
RTS0042346,4
RTS0042347,7
RTS0042348,5
RTS0042349,3
RTS0042350,1
RTS0042351,1
RTS0042352,4
RTS0042353,4
RTS0042354,4
RTS0042355,3
RTS0042356,7
RTS0042357,7
RTS0042358,6
RTS0042359,8
RTS0042360,1
RTS0042361,3
RTS0042362,7
RTS0042363,8
RTS0042364,4
RTS0042365,3
RTS0042366,8
RTS0042367,11
RTS0042368,12
RTS0042369,7
RTS0042370,10
RTS0042371,5
RTS0042372,5
RTS0042373,6
RTS0042374,4
RTS0042375,5
RTS0042376,5
RTS0042377,1
RTS0042379,5
RTS0042380,3
RTS0042381,9
RTS0042382,4
RTS0042383,4
RTS0042384,5
RTS0042385,4
RTS0042386,8
RTS0042387,5
RTS0042388,7
RTS0042389,4
RTS0042390,2
RTS0042391,4
RTS0042392,3
RTS0042393,5
RTS0042394,2
RTS0042395,5
RTS0042396,2
RTS0042397,3
RTS0042398,4
RTS0042399,4
RTS0042400,3
RTS0042401,5
RTS0042402,4
RTS0042403,4
RTS0042404,4
RTS0042405,3
RTS0042406,5
RTS0042407,7
RTS0042408,8
RTS0042409,5
RTS0042410,5
RTS0042411,6
RTS0042412,7
RTS0042413,12
RTS0042414,11
RTS0042415,9
RTS0042416,9
RTS0042417,20
RTS0042418,14
RTS0042419,11
RTS0042420,7
RTS0042421,9
RTS0042422,2
RTS0042423,4
RTS0042424,2
RTS0042425,5
RTS0042426,2
RTS0042427,7
RTS0042428,9
RTS0042429,3
RTS0042430,2
RTS0042431,8
RTS0042432,6
RTS0042433,1
RTS0042434,4
RTS0042435,3
RTS0042436,4
RTS0042437,7
RTS0042438,8
RTS0042439,6
RTS0042440,6
RTS0042441,13
RTS0042442,9
RTS0042443,13
RTS0042444,10
RTS0042445,6
RTS0042446,1
RTS0042447,9
RTS0042448,4
RTS0042449,1
RTS0042451,1
RTS0042452,8
RTS0042453,5
RTS0042454,4
RTS0042455,1
RTS0042456,4
RTS0042457,3
RTS0042458,6
RTS0042460,6
RTS0042461,13
RTS0042462,6
RTS0042463,17
RTS0042464,15
RTS0042465,9
RTS0042466,5
RTS0042467,4
RTS0042468,4
RTS0042469,3
RTS0042470,4
RTS0042471,7
RTS0042472,10
RTS0042473,9
RTS0042474,2
RTS0042475,11
RTS0042476,4
RTS0042477,2
RTS0042478,4
RTS0042479,9
RTS0042480,5
RTS0042481,12
RTS0042482,6
RTS0042483,39
RTS0042484,33
RTS0042485,4
RTS0042486,4
RTS0042487,5
RTS0042488,6
RTS0042489,4
RTS0042490,4
RTS0042491,2
RTS0042492,6
RTS0042493,2
RTS0042494,1
RTS0042495,1
RTS0042496,1
RTS0042497,2
RTS0042498,7
RTS0042499,5
RTS0042500,9
RTS0042501,3
RTS0042502,4
RTS0042503,4
RTS0042504,5
RTS0042505,6
RTS0042506,2
RTS0042507,3
RTS0042508,3
RTS0042509,4
RTS0042510,3
RTS0042515,3
RTS0042522,7
RTS0042526,6
RTS0042527,3
RTS0042528,5
RTS0042529,6
RTS0042530,3
RTS0042531,5
RTS0042532,1
RTS0042533,3
RTS0042534,3
RTS0042535,2
RTS0042536,5
RTS0042537,4
RTS0042538,2
RTS0042539,8
RTS0042540,6
RTS0042541,2
RTS0042542,6
RTS0042543,4
RTS0042544,1
RTS0042545,2
RTS0042546,3
RTS0042547,3
RTS0042548,1
RTS0042549,2
RTS0042550,5
RTS0042551,1
RTS0042552,3
RTS0042553,5
RTS0042554,6
RTS0042555,4
RTS0042556,3
RTS0042557,6
RTS0042558,5
RTS0042559,11
RTS0042560,5
RTS0042561,3
RTS0042562,9
RTS0042563,15
RTS0042564,6
RTS0042565,7
RTS0042566,6
RTS0042567,6
RTS0042568,9
RTS0042569,13
RTS0042570,3
RTS0042571,4
RTS0042572,5
RTS0042573,9
RTS0042574,8
RTS0042575,4
RTS0042576,4
RTS0042577,4
RTS0042578,2
RTS0042579,4
RTS0042580,3
RTS0042581,5
RTS0042582,3
RTS0042583,8
RTS0042584,1
RTS0042585,4
RTS0042586,5
RTS0042587,7
RTS0042588,5
RTS0042589,2
RTS0042590,1
RTS0042591,3
RTS0042592,5
RTS0042593,2
RTS0042594,8
RTS0042595,3
RTS0042596,3
RTS0042597,5
RTS0042598,7
RTS0042599,3
RTS0042600,4
RTS0042601,2
RTS0042602,3
RTS0042603,1
RTS0042604,3
RTS0042605,2
RTS0042606,6
RTS0042607,3
RTS0042608,2
RTS0042609,7
RTS0042610,8
RTS0042611,2
RTS0042612,2
RTS0042613,6
RTS0042614,3
RTS0042616,1
RTS0042617,3
RTS0042618,4
RTS0042619,4
RTS0042620,4
RTS0042621,4
RTS0042622,4
RTS0042623,2
RTS0042624,6
RTS0042625,5
RTS0042626,3
RTS0042627,8
RTS0042628,5
RTS0042629,2
RTS0042630,7
RTS0042631,1
RTS0042633,4
RTS0042634,3
RTS0042635,3
RTS0042636,15
RTS0042637,8
RTS0042638,11
RTS0042639,9
RTS0042640,7
RTS0042641,4
RTS0042642,4
RTS0042643,5
RTS0042644,2
RTS0042645,5
RTS0042646,10
RTS0042647,5
RTS0042648,9
RTS0042649,6
RTS0042650,5
RTS0042651,3
RTS0042652,2
RTS0042653,3
RTS0042654,5
RTS0042655,4
RTS0042656,15
RTS0042657,4
RTS0042658,6
RTS0042659,1
RTS0042660,3
RTS0042661,4
RTS0042662,3
RTS0042663,2
RTS0042664,2
RTS0042665,2
RTS0042666,5
RTS0042667,3
RTS0042668,1
RTS0042669,5
RTS0042671,11
RTS0042672,13
RTS0042673,16
RTS0042674,8
RTS0042675,23
RTS0042676,2
RTS0042678,7
RTS0042679,9
RTS0042680,2
RTS0042681,11
RTS0042682,16
RTS0042683,3
RTS0042684,7
RTS0042685,11
RTS0042686,6
RTS0042687,6
RTS0042688,3
RTS0042689,3
RTS0042690,7
RTS0042691,8
RTS0042692,2
RTS0042693,3
RTS0042695,3
RTS0042696,3
RTS0042697,1
RTS0042698,1
RTS0042699,4
RTS0042700,3
RTS0042701,3
RTS0042703,5
RTS0042704,3
RTS0042705,4
RTS0042706,4
RTS0042707,3
RTS0042708,8
RTS0042709,6
RTS0042710,7
RTS0042711,7
RTS0042712,6
RTS0042713,8
RTS0042714,5
RTS0042715,6
RTS0042716,2
RTS0042717,6
RTS0042718,1
RTS0042719,4
RTS0042720,6
RTS0042721,5
RTS0042722,6
RTS0042723,3
RTS0042724,7
RTS0042725,5
RTS0042726,1
RTS0042727,1
RTS0042728,5
RTS0042729,1
RTS0042730,1
RTS0042731,2
RTS0042732,4
RTS0042733,6
RTS0042734,1
RTS0042735,2
RTS0042736,4
RTS0042737,4
RTS0042738,8
RTS0042739,5
RTS0042740,7
RTS0042741,3
RTS0042742,2
RTS0042743,2
RTS0042744,5
RTS0042745,4
RTS0042746,2
RTS0042747,4
RTS0042748,1
RTS0042749,5
RTS0042750,5
RTS0042751,2
RTS0042752,3
RTS0042753,7
RTS0042754,2
RTS0042755,5
RTS0042756,1
RTS0042757,4
RTS0042758,1
RTS0042759,4
RTS0042760,3
RTS0042761,2
RTS0042762,2
RTS0042763,5
RTS0042764,5
RTS0042765,4
RTS0042766,2
RTS0042767,3
RTS0042768,4
RTS0042769,3
RTS0042770,5
RTS0042771,2
RTS0042772,2
RTS0042773,5
RTS0042774,4
RTS0042775,5
RTS0042776,2
RTS0042777,6
RTS0042778,4
RTS0042779,5
RTS0042780,4
RTS0042781,3
RTS0042782,3
RTS0042783,9
RTS0042784,3
RTS0042785,7
RTS0042786,4
RTS0042787,2
RTS0042788,10
RTS0042789,4
RTS0042790,1
RTS0042791,27
RTS0042792,10
RTS0042793,9
RTS0042794,7
RTS0042795,11
RTS0042796,6
RTS0042797,10
RTS0042798,6
RTS0042799,4
RTS0042800,4
RTS0042801,3
RTS0042802,6
RTS0042803,4
RTS0042804,2
RTS0042805,6
RTS0042806,6
RTS0042807,3
RTS0042808,5
RTS0042809,4
RTS0042810,9
RTS0042811,7
RTS0042812,7
RTS0042813,7
RTS0042814,10
RTS0042815,7
RTS0042816,5
RTS0042817,5
RTS0042818,2
RTS0042819,2
RTS0042820,3
RTS0042821,6
RTS0042822,5
RTS0042823,5
RTS0042824,4
RTS0042825,4
RTS0042826,2
RTS0042827,5
RTS0042828,7
RTS0042829,3
RTS0042830,8
RTS0042831,5
RTS0042832,6
RTS0042833,6
RTS0042834,7
RTS0042835,7
RTS0042836,4
RTS0042837,3
RTS0042838,4
RTS0042839,5
RTS0042840,4
RTS0042841,8
RTS0042842,4
RTS0042843,7
RTS0042844,6
RTS0042845,7
RTS0042846,3
RTS0042847,10
RTS0042848,15
RTS0042849,5
RTS0042850,3
RTS0042851,10
RTS0042852,9
RTS0042853,5
RTS0042854,5
RTS0042855,5
RTS0042856,4
RTS0042857,6
RTS0042858,6
RTS0042859,4
RTS0042860,7
RTS0042861,13
RTS0042862,4
RTS0042863,4
RTS0042864,6
RTS0042865,6
RTS0042866,5
RTS0042867,9
RTS0042868,2
RTS0042869,7
RTS0042870,2
RTS0042871,3
RTS0042872,4
RTS0042873,10
RTS0042874,2
RTS0042875,5
RTS0042876,3
RTS0042877,2
RTS0042878,8
RTS0042879,5
RTS0042880,4
RTS0042881,3
RTS0042882,7
RTS0042883,9
RTS0042884,5
RTS0042885,6
RTS0042886,8
RTS0042887,7
RTS0042888,4
RTS0042889,2
RTS0042890,6
RTS0042891,2
RTS0042892,7
RTS0042893,3
RTS0042894,5
RTS0042895,3
RTS0042896,12
RTS0042897,5
RTS0042898,6
RTS0042899,11
RTS0042900,6
RTS0042901,4
RTS0042902,3
RTS0042903,5
RTS0042904,4
RTS0042905,6
RTS0042906,2
RTS0042908,4
RTS0042909,3
RTS0042910,6
RTS0042912,3
RTS0042913,1
RTS0042914,5
RTS0042915,3
RTS0042916,5
RTS0042917,2
RTS0042918,1
RTS0042919,9
RTS0042920,7
RTS0042921,13
RTS0042922,4
RTS0042923,8
RTS0042924,2
RTS0042925,7
RTS0042926,3
RTS0042927,4
RTS0042928,2
RTS0042929,2
RTS0042930,3
RTS0042931,3
RTS0042932,4
RTS0042933,2
RTS0042934,4
RTS0042935,5
RTS0042936,3
RTS0042937,2
RTS0042938,7
RTS0042939,8
RTS0042940,7
RTS0042941,25
RTS0042942,26
RTS0042943,38
RTS0042944,27
RTS0042945,13
RTS0042946,1
RTS0042947,4
RTS0042948,3
RTS0042949,3
RTS0042950,2
RTS0042951,6
RTS0042952,6
RTS0042953,6
RTS0042954,2
RTS0042955,7
RTS0042956,2
RTS0042957,5
RTS0042958,10
RTS0042959,8
RTS0042960,8
RTS0042961,4
RTS0042962,4
RTS0042963,8
RTS0042964,6
RTS0042965,12
RTS0042966,6
RTS0042967,3
RTS0042968,2
RTS0042969,1
RTS0042970,5
RTS0042971,10
RTS0042972,2
RTS0042973,8
RTS0042974,1
RTS0042975,4
RTS0042976,7
RTS0042977,7
RTS0042978,7
RTS0042979,10
RTS0042980,8
RTS0042981,6
RTS0042982,5
RTS0042983,5
RTS0042984,3
RTS0042985,8
RTS0042986,2
RTS0042987,5
RTS0042988,4
RTS0042989,4
RTS0042990,3
RTS0042991,3
RTS0042992,8
RTS0042993,1
RTS0042994,5
RTS0042995,13
RTS0042996,1
RTS0042997,7
RTS0042998,6
RTS0042999,5
RTS0043000,3
RTS0043001,2
RTS0043002,3
RTS0043003,6
RTS0043004,4
RTS0043005,4
RTS0043006,3
RTS0043007,1
RTS0043008,3
RTS0043009,5
RTS0043010,6
RTS0043011,6
RTS0043012,7
RTS0043013,3
RTS0043014,8
RTS0043015,6
RTS0043016,3
RTS0043017,7
RTS0043018,5
RTS0043019,6
RTS0043020,5
RTS0043021,4
RTS0043023,2
RTS0043024,5
RTS0043025,6
RTS0043026,6
RTS0043027,3
RTS0043028,8
RTS0043029,4
RTS0043030,8
RTS0043031,2
RTS0043032,5
RTS0043033,9
RTS0043034,8
RTS0043035,1
RTS0043036,12
RTS0043037,5
RTS0043038,4
RTS0043039,9
RTS0043040,9
RTS0043041,3
RTS0043042,2
RTS0043043,4
RTS0043044,2
RTS0043045,4
RTS0043046,2
RTS0043047,3
RTS0043048,7
RTS0043049,3
RTS0043050,4
RTS0043051,9
RTS0043052,3
RTS0043053,6
RTS0043055,3
RTS0043056,3
RTS0043057,5
RTS0043058,5
RTS0043059,5
RTS0043060,5
RTS0043061,9
RTS0043062,6
RTS0043063,4
RTS0043064,3
RTS0043065,4
RTS0043066,4
RTS0043067,1
RTS0043068,4
RTS0043069,5
RTS0043070,1
RTS0043071,2
RTS0043072,4
RTS0043073,3
RTS0043074,5
RTS0043075,6
RTS0043076,3
RTS0043077,1
RTS0043078,2
RTS0043079,1
RTS0043080,2
RTS0043081,5
RTS0043082,1
RTS0043083,1
RTS0043084,8
RTS0043085,4
RTS0043086,3
RTS0043087,2
RTS0043088,2
RTS0043089,1
RTS0043090,3
RTS0043091,3
RTS0043092,4
RTS0043093,4
RTS0043094,5
RTS0043095,10
RTS0043096,6
RTS0043097,5
RTS0043098,4
RTS0043099,5
RTS0043100,4
RTS0043101,6
RTS0043102,4
RTS0043103,3
RTS0043104,2
RTS0043105,5
RTS0043106,8
RTS0043107,4
RTS0043108,4
RTS0043109,1
RTS0043110,4
RTS0043111,10
RTS0043112,4
RTS0043113,8
RTS0043114,11
RTS0043115,5
RTS0043116,11
RTS0043117,4
RTS0043118,5
RTS0043119,5
RTS0043120,4
RTS0043121,1
RTS0043122,5
RTS0043123,1
RTS0043124,2
RTS0043125,3
RTS0043126,7
RTS0043127,5
RTS0043128,10
RTS0043129,4
RTS0043130,7
RTS0043131,8
RTS0043132,3
RTS0043133,5
RTS0043134,2
RTS0043135,6
RTS0043136,4
RTS0043137,5
RTS0043138,3
RTS0043139,5
RTS0043140,2
RTS0043141,4
RTS0043142,5
RTS0043143,3
RTS0043144,4
RTS0043145,4
RTS0043146,1
RTS0043147,6
RTS0043148,5
RTS0043149,6
RTS0043150,5
RTS0043151,3
RTS0043152,4
RTS0043153,4
RTS0043154,4
RTS0043155,5
RTS0043156,8
RTS0043157,8
RTS0043159,6
RTS0043160,17
RTS0043161,6
RTS0043162,7
RTS0043163,7
RTS0043164,5
RTS0043165,4
RTS0043168,4
RTS0043169,3
RTS0043170,6
RTS0043171,1
RTS0043172,9
RTS0043173,3
RTS0043174,6
RTS0043175,6
RTS0043176,6
RTS0043178,9
RTS0043179,3
RTS0043180,1
RTS0043181,5
RTS0043182,4
RTS0043183,5
RTS0043184,4
RTS0043185,4
RTS0043186,16
RTS0043187,5
RTS0043188,8
RTS0043189,7
RTS0043190,4
RTS0043191,3
RTS0043192,4
RTS0043193,7
RTS0043194,6
RTS0043195,6
RTS0043196,5
RTS0043197,7
RTS0043198,7
RTS0043199,9
RTS0043200,5
RTS0043201,8
RTS0043202,6
RTS0043203,5
RTS0043204,6
RTS0043205,12
RTS0043206,6
RTS0043207,6
RTS0043208,3
RTS0043209,4
RTS0043210,1
RTS0043211,7
RTS0043212,3
RTS0043213,5
RTS0043214,8
RTS0043215,4
RTS0043216,3
RTS0043217,2
RTS0043218,5
RTS0043219,6
RTS0043220,8
RTS0043221,1
RTS0043222,6
RTS0043223,3
RTS0043224,2
RTS0043225,2
RTS0043226,10
RTS0043227,2
RTS0043228,3
RTS0043229,1
RTS0043230,6
RTS0043231,6
RTS0043232,1
RTS0043233,8
RTS0043234,4
RTS0043235,8
RTS0043236,3
RTS0043237,3
RTS0043238,13
RTS0043239,3
RTS0043240,4
RTS0043241,3
RTS0043242,6
RTS0043243,5
RTS0043245,2
RTS0043246,4
RTS0043247,4
RTS0043248,4
RTS0043249,4
RTS0043250,6
RTS0043251,7
RTS0043252,9
RTS0043253,4
RTS0043254,8
RTS0043255,2
RTS0043256,2
RTS0043257,5
RTS0043258,5
RTS0043259,8
RTS0043260,6
RTS0043261,11
RTS0043262,3
RTS0043263,4
RTS0043264,7
RTS0043265,8
RTS0043266,5
RTS0043267,7
RTS0043268,3
RTS0043269,6
RTS0043270,12
RTS0043271,5
RTS0043272,7
RTS0043273,4
RTS0043274,10
RTS0043275,5
RTS0043276,5
RTS0043277,7
RTS0043278,7
RTS0043279,4
RTS0043280,8
RTS0043281,8
RTS0043282,9
RTS0043283,4
RTS0043284,5
RTS0043285,8
RTS0043286,3
RTS0043287,11
RTS0043288,10
RTS0043289,10
RTS0043290,6
RTS0043291,16
RTS0043292,16
RTS0043293,10
RTS0043294,14
RTS0043295,7
RTS0043296,2
RTS0043297,6
RTS0043299,6
RTS0043300,4
RTS0043301,5
RTS0043302,6
RTS0043303,3
RTS0043304,4
RTS0043305,4
RTS0043306,1
RTS0043307,1
RTS0043308,2
RTS0043309,2
RTS0043310,3
RTS0043311,15
RTS0043312,13
RTS0043313,24
RTS0043314,7
RTS0043315,6
RTS0043316,2
RTS0043317,7
RTS0043318,2
RTS0043319,6
RTS0043320,3
RTS0043321,10
RTS0043322,5
RTS0043323,5
RTS0043324,4
RTS0043325,2
RTS0043326,10
RTS0043327,2
RTS0043328,7
RTS0043329,8
RTS0043330,7
RTS0043331,1
RTS0043333,3
RTS0043334,4
RTS0043335,2
RTS0043336,4
RTS0043337,7
RTS0043338,6
RTS0043339,4
RTS0043340,6
RTS0043341,4
RTS0043342,5
RTS0043343,1
RTS0043344,4
RTS0043345,3
RTS0043346,4
RTS0043347,4
RTS0043348,3
RTS0043349,3
RTS0043350,6
RTS0043351,8
RTS0043352,7
RTS0043353,6
RTS0043354,7
RTS0043355,7
RTS0043356,3
RTS0043357,6
RTS0043358,5
RTS0043359,8
RTS0043360,4
RTS0043361,6
RTS0043362,6
RTS0043363,2
RTS0043364,3
RTS0043365,6
RTS0043366,4
RTS0043367,4
RTS0043368,4
RTS0043369,3
RTS0043370,4
RTS0043371,10
RTS0043372,9
RTS0043373,11
RTS0043374,3
RTS0043375,9
RTS0043376,23
RTS0043377,33
RTS0043378,10
RTS0043379,12
RTS0043380,26
RTS0043381,11
RTS0043382,9
RTS0043383,7
RTS0043384,6
RTS0043385,3
RTS0043387,6
RTS0043388,5
RTS0043389,9
RTS0043391,5
RTS0043392,8
RTS0043393,5
RTS0043394,3
RTS0043395,4
RTS0043396,7
RTS0043397,8
RTS0043398,10
RTS0043399,9
RTS0043400,3
RTS0043401,4
RTS0043402,4
RTS0043404,6
RTS0043405,2
RTS0043406,3
RTS0043407,5
RTS0043408,3
RTS0043409,4
RTS0043410,4
RTS0043411,1
RTS0043412,3
RTS0043413,4
RTS0043414,4
RTS0043415,2
RTS0043416,4
RTS0043417,3
RTS0043418,5
RTS0043419,7
RTS0043420,1
RTS0043421,3
RTS0043422,1
RTS0043423,7
RTS0043424,2
RTS0043425,7
RTS0043426,4
RTS0043427,7
RTS0043428,4
RTS0043429,5
RTS0043430,5
RTS0043431,4
RTS0043432,5
RTS0043433,2
RTS0043434,2
RTS0043435,5
RTS0043436,6
RTS0043437,9
RTS0043438,9
RTS0043439,2
RTS0043440,7
RTS0043441,6
RTS0043442,3
RTS0043443,1
RTS0043444,5
RTS0043445,4
RTS0043446,4
RTS0043447,6
RTS0043448,7
RTS0043449,7
RTS0043450,6
RTS0043451,5
RTS0043452,2
RTS0043453,7
RTS0043454,3
RTS0043455,5
RTS0043456,12
RTS0043457,3
RTS0043458,5
RTS0043459,2
RTS0043460,5
RTS0043461,4
RTS0043462,3
RTS0043463,2
RTS0043464,4
RTS0043465,6
RTS0043466,10
RTS0043467,5
RTS0043468,7
RTS0043469,6
RTS0043470,9
RTS0043471,1
RTS0043472,9
RTS0043473,5
RTS0043474,5
RTS0043475,8
RTS0043476,3
RTS0043477,3
RTS0043478,7
RTS0043479,6
RTS0043480,3
RTS0043481,6
RTS0043482,2
RTS0043483,7
RTS0043484,4
RTS0043485,5
RTS0043486,7
RTS0043487,14
RTS0043488,8
RTS0043489,6
RTS0043490,6
RTS0043491,4
RTS0043492,3
RTS0043493,6
RTS0043494,5
RTS0043495,5
RTS0043496,4
RTS0043497,3
RTS0043498,4
RTS0043499,5
RTS0043500,2
RTS0043501,7
RTS0043502,4
RTS0043504,3
RTS0043505,7
RTS0043506,4
RTS0043507,6
RTS0043508,4
RTS0043509,3
RTS0043510,6
RTS0043511,4
RTS0043512,4
RTS0043514,2
RTS0043515,5
RTS0043516,4
RTS0043517,4
RTS0043518,7
RTS0043519,5
RTS0043521,1
RTS0043522,3
RTS0043523,3
RTS0043524,4
RTS0043525,3
RTS0043526,3
RTS0043527,3
RTS0043528,2
RTS0043529,2
RTS0043530,5
RTS0043531,3
RTS0043532,5
RTS0043533,8
RTS0043534,7
RTS0043535,1
RTS0043536,2
RTS0043537,6
RTS0043538,7
RTS0043539,7
RTS0043540,3
RTS0043541,6
RTS0043542,1
RTS0043543,6
RTS0043544,4
RTS0043545,5
RTS0043546,5
RTS0043547,4
RTS0043548,9
RTS0043549,1
RTS0043550,6
RTS0043551,7
RTS0043552,3
RTS0043553,3
RTS0043554,5
RTS0043555,6
RTS0043556,4
RTS0043557,3
RTS0043558,5
RTS0043559,3
RTS0043560,2
RTS0043561,3
RTS0043562,6
RTS0043563,3
RTS0043564,3
RTS0043565,1
RTS0043566,4
RTS0043568,9
RTS0043569,1
RTS0043570,4
RTS0043571,2
RTS0043572,3
RTS0043573,7
RTS0043574,4
RTS0043575,3
RTS0043576,12
RTS0043577,11
RTS0043578,7
RTS0043579,12
RTS0043580,15
RTS0043581,7
RTS0043582,3
RTS0043583,3
RTS0043584,4
RTS0043585,6
RTS0043586,1
RTS0043587,2
RTS0043588,4
RTS0043589,5
RTS0043590,3
RTS0043591,4
RTS0043592,2
RTS0043593,3
RTS0043594,2
RTS0043595,3
RTS0043596,5
RTS0043597,4
RTS0043598,5
RTS0043599,2
RTS0043600,3
RTS0043601,4
RTS0043602,3
RTS0043603,5
RTS0043604,7
RTS0043605,5
RTS0043606,3
RTS0043607,2
RTS0043608,2
RTS0043609,5
RTS0043610,8
RTS0043611,9
RTS0043612,9
RTS0043613,8
RTS0043614,5
RTS0043615,7
RTS0043616,2
RTS0043617,4
RTS0043618,4
RTS0043619,3
RTS0043620,5
RTS0043621,8
RTS0043622,3
RTS0043623,4
RTS0043624,18
RTS0043625,3
RTS0043626,2
RTS0043627,5
RTS0043629,1
RTS0043630,5
RTS0043631,3
RTS0043632,4
RTS0043633,5
RTS0043634,5
RTS0043635,5
RTS0043636,5
RTS0043637,6
RTS0043639,3
RTS0043640,2
RTS0043641,14
RTS0043642,11
RTS0043643,12
RTS0043644,10
RTS0043645,10
RTS0043646,6
RTS0043647,4
RTS0043648,2
RTS0043649,1
RTS0043650,3
RTS0043651,2
RTS0043652,6
RTS0043653,2
RTS0043654,4
RTS0043655,2
RTS0043656,1
RTS0043657,3
RTS0043658,5
RTS0043659,5
RTS0043660,2
RTS0043661,2
RTS0043663,2
RTS0043664,1
RTS0043665,6
RTS0043666,2
RTS0043667,4
RTS0043668,2
RTS0043669,6
RTS0043670,4
RTS0043671,4
RTS0043672,5
RTS0043673,3
RTS0043674,3
RTS0043675,2
RTS0043676,2
RTS0043677,5
RTS0043678,4
RTS0043679,4
RTS0043680,5
RTS0043681,3
RTS0043682,6
RTS0043683,5
RTS0043684,2
RTS0043685,1
RTS0043686,5
RTS0043687,4
RTS0043688,3
RTS0043689,1
RTS0043690,5
RTS0043691,7
RTS0043692,5
RTS0043693,6
RTS0043694,4
RTS0043695,6
RTS0043696,6
RTS0043697,6
RTS0043698,5
RTS0043699,6
RTS0043700,8
RTS0043701,8
RTS0043702,6
RTS0043703,5
RTS0043704,5
RTS0043705,4
RTS0043706,5
RTS0043707,6
RTS0043708,3
RTS0043709,4
RTS0043710,5
RTS0043711,3
RTS0043712,3
RTS0043713,1
RTS0043714,2
RTS0043715,4
RTS0043716,4
RTS0043717,6
RTS0043719,3
RTS0043720,2
RTS0043721,4
RTS0043722,6
RTS0043723,4
RTS0043724,4
RTS0043725,1
RTS0043726,4
RTS0043727,2
RTS0043728,1
RTS0043729,1
RTS0043731,2
RTS0043732,3
RTS0043733,3
RTS0043734,3
RTS0043735,3
RTS0043736,3
RTS0043737,5
RTS0043738,3
RTS0043739,5
RTS0043740,3
RTS0043741,6
RTS0043742,5
RTS0043743,3
RTS0043744,7
RTS0043745,2
RTS0043746,6
RTS0043747,7
RTS0043748,4
RTS0043749,3
RTS0043750,4
RTS0043751,4
RTS0043752,5
RTS0043753,7
RTS0043754,2
RTS0043755,6
RTS0043756,3
RTS0043757,3
RTS0043758,4
RTS0043759,7
RTS0043760,2
RTS0043761,13
RTS0043762,6
RTS0043763,3
RTS0043764,5
RTS0043765,8
RTS0043766,3
RTS0043767,4
RTS0043768,5
RTS0043769,3
RTS0043770,2
RTS0043771,1
RTS0043772,3
RTS0043773,6
RTS0043774,5
RTS0043775,5
RTS0043776,3
RTS0043777,2
RTS0043778,5
RTS0043779,4
RTS0043780,3
RTS0043781,2
RTS0043782,9
RTS0043783,4
RTS0043784,5
RTS0043785,2
RTS0043786,2
RTS0043787,3
RTS0043788,4
RTS0043789,5
RTS0043790,9
RTS0043791,7
RTS0043792,7
RTS0043793,8
RTS0043794,5
RTS0043795,4
RTS0043796,2
RTS0043797,3
RTS0043798,3
RTS0043799,4
RTS0043800,5
RTS0043801,7
RTS0043802,2
RTS0043803,5
RTS0043804,3
RTS0043805,2
RTS0043806,1
RTS0043807,5
RTS0043808,6
RTS0043809,3
RTS0043810,3
RTS0043811,4
RTS0043812,3
RTS0043813,5
RTS0043814,6
RTS0043815,4
RTS0043816,8
RTS0043817,3
RTS0043818,6
RTS0043819,2
RTS0043820,4
RTS0043821,3
RTS0043822,3
RTS0043823,4
RTS0043824,4
RTS0043826,3
RTS0043827,1
RTS0043828,3
RTS0043829,2
RTS0043830,4
RTS0043831,10
RTS0043832,1
RTS0043833,6
RTS0043834,4
RTS0043835,8
RTS0043836,7
RTS0043837,5
RTS0043838,6
RTS0043839,1
RTS0043840,2
RTS0043841,2
RTS0043842,2
RTS0043843,7
RTS0043844,4
RTS0043845,5
RTS0043846,9
RTS0043847,2
RTS0043848,3
RTS0043849,4
RTS0043850,7
RTS0043851,3
RTS0043852,4
RTS0043853,8
RTS0043854,6
RTS0043856,1
RTS0043857,3
RTS0043858,2
RTS0043859,1
RTS0043860,4
RTS0043861,11
RTS0043862,12
RTS0043863,4
RTS0043864,3
RTS0043865,9
RTS0043866,5
RTS0043867,19
RTS0043868,12
RTS0043869,8
RTS0043870,9
RTS0043871,15
RTS0043872,17
RTS0043873,13
RTS0043874,16
RTS0043875,4
RTS0043876,7
RTS0043877,4
RTS0043878,4
RTS0043879,4
RTS0043880,3
RTS0043881,4
RTS0043882,2
RTS0043883,4
RTS0043884,2
RTS0043885,1
RTS0043886,3
RTS0043887,5
RTS0043888,4
RTS0043889,1
RTS0043890,3
RTS0043891,5
RTS0043892,8
RTS0043893,6
RTS0043894,4
RTS0043895,2
RTS0043896,4
RTS0043897,2
RTS0043898,10
RTS0043899,3
RTS0043900,5
RTS0043901,2
RTS0043902,4
RTS0043903,7
RTS0043904,6
RTS0043905,3
RTS0043906,2
RTS0043907,6
RTS0043908,3
RTS0043909,4
RTS0043910,1
RTS0043911,1
RTS0043912,8
RTS0043913,6
RTS0043914,7
RTS0043915,2
RTS0043916,4
RTS0043917,4
RTS0043918,5
RTS0043919,3
RTS0043920,8
RTS0043921,6
RTS0043922,7
RTS0043923,8
RTS0043924,8
RTS0043925,1
RTS0043926,8
RTS0043927,1
RTS0043928,4
RTS0043929,3
RTS0043930,2
RTS0043931,8
RTS0043932,6
RTS0043933,7
RTS0043934,3
RTS0043935,7
RTS0043936,2
RTS0043937,6
RTS0043938,4
RTS0043939,1
RTS0043940,3
RTS0043941,5
RTS0043942,6
RTS0043943,6
RTS0043944,3
RTS0043945,8
RTS0043946,4
RTS0043947,7
RTS0043948,6
RTS0043949,6
RTS0043950,3
RTS0043951,2
RTS0043952,8
RTS0043953,3
RTS0043954,2
RTS0043955,5
RTS0043956,3
RTS0043957,3
RTS0043958,4
RTS0043959,2
RTS0043960,6
RTS0043961,5
RTS0043962,3
RTS0043963,9
RTS0043964,3
RTS0043965,3
RTS0043966,3
RTS0043967,3
RTS0043968,8
RTS0043969,5
RTS0043970,2
RTS0043971,8
RTS0043972,3
RTS0043973,4
RTS0043974,5
RTS0043976,5
RTS0043977,3
RTS0043978,4
RTS0043979,8
RTS0043980,7
RTS0043981,8
RTS0043982,18
RTS0043983,8
RTS0043984,5
RTS0043985,16
RTS0043986,7
RTS0043987,4
RTS0043988,4
RTS0043989,2
RTS0043990,6
RTS0043991,5
RTS0043992,2
RTS0043993,3
RTS0043994,1
RTS0043996,4
RTS0043997,7
RTS0043998,3
RTS0043999,4
RTS0044000,1
RTS0044001,5
RTS0044002,8
RTS0044003,9
RTS0044004,7
RTS0044005,9
RTS0044006,7
RTS0044007,15
RTS0044008,1
RTS0044009,11
RTS0044010,9
RTS0044011,7
RTS0044012,6
RTS0044013,7
RTS0044014,6
RTS0044015,7
RTS0044016,8
RTS0044017,3
RTS0044018,6
RTS0044019,2
RTS0044020,7
RTS0044021,1
RTS0044022,7
RTS0044023,4
RTS0044024,2
RTS0044025,4
RTS0044026,2
RTS0044027,3
RTS0044028,6
RTS0044029,6
RTS0044030,3
RTS0044031,6
RTS0044032,3
RTS0044033,1
RTS0044034,7
RTS0044035,4
RTS0044036,12
RTS0044037,5
RTS0044038,10
RTS0044039,6
RTS0044040,4
RTS0044041,10
RTS0044042,7
RTS0044043,3
RTS0044044,13
RTS0044045,8
RTS0044046,6
RTS0044047,4
RTS0044048,5
RTS0044049,4
RTS0044050,4
RTS0044051,1
RTS0044052,3
RTS0044053,3
RTS0044054,7
RTS0044055,3
RTS0044056,7
RTS0044057,2
RTS0044058,6
RTS0044059,4
RTS0044060,4
RTS0044061,10
RTS0044062,3
RTS0044063,5
RTS0044064,6
RTS0044065,7
RTS0044067,6
RTS0044068,2
RTS0044069,8
RTS0044070,4
RTS0044071,2
RTS0044072,4
RTS0044074,8
RTS0044075,3
RTS0044076,8
RTS0044077,5
RTS0044078,4
RTS0044079,2
RTS0044080,7
RTS0044081,6
RTS0044082,4
RTS0044083,2
RTS0044084,3
RTS0044085,2
RTS0044086,4
RTS0044087,4
RTS0044088,4
RTS0044089,3
RTS0044090,5
RTS0044091,10
RTS0044092,8
RTS0044093,8
RTS0044094,10
RTS0044095,6
RTS0044096,4
RTS0044097,5
RTS0044098,6
RTS0044099,5
RTS0044100,5
RTS0044101,7
RTS0044102,3
RTS0044103,2
RTS0044104,3
RTS0044105,7
RTS0044106,20
RTS0044107,16
RTS0044108,10
RTS0044109,8
RTS0044110,29
RTS0044111,10
RTS0044112,7
RTS0044113,18
RTS0044114,6
RTS0044115,14
RTS0044116,12
RTS0044117,9
RTS0044118,3
RTS0044119,4
RTS0044120,6
RTS0044121,4
RTS0044122,3
RTS0044123,5
RTS0044124,5
RTS0044125,2
RTS0044126,3
RTS0044127,5
RTS0044128,3
RTS0044129,5
RTS0044130,5
RTS0044131,9
RTS0044132,6
RTS0044133,4
RTS0044134,7
RTS0044135,6
RTS0044136,3
RTS0044137,6
RTS0044138,3
RTS0044139,6
RTS0044140,4
RTS0044141,5
RTS0044142,1
RTS0044143,5
RTS0044144,3
RTS0044145,8
RTS0044146,5
RTS0044147,3
RTS0044148,8
RTS0044149,3
RTS0044150,3
RTS0044151,5
RTS0044152,3
RTS0044153,4
RTS0044155,5
RTS0044156,13
RTS0044157,7
RTS0044158,20
RTS0044159,6
RTS0044160,9
RTS0044161,4
RTS0044162,6
RTS0044163,11
RTS0044164,6
RTS0044165,5
RTS0044166,4
RTS0044167,3
RTS0044168,4
RTS0044169,10
RTS0044170,2
RTS0044171,3
RTS0044172,6
RTS0044173,2
RTS0044174,3
RTS0044175,7
RTS0044176,2
RTS0044177,5
RTS0044178,3
RTS0044180,4
RTS0044181,4
RTS0044182,6
RTS0044183,2
RTS0044184,6
RTS0044185,5
RTS0044186,6
RTS0044187,6
RTS0044188,1
RTS0044190,6
RTS0044191,6
RTS0044192,8
RTS0044193,6
RTS0044194,5
RTS0044195,11
RTS0044196,7
RTS0044197,6
RTS0044198,3
RTS0044199,5
RTS0044200,8
RTS0044206,4
RTS0044207,5
RTS0044208,5
RTS0044209,2
RTS0044210,6
RTS0044211,12
RTS0044212,8
RTS0044213,9
RTS0044214,10
RTS0044215,7
RTS0044216,5
RTS0044217,5
RTS0044218,8
RTS0044219,4
RTS0044220,5
RTS0044221,1
RTS0044222,3
RTS0044223,5
RTS0044224,5
RTS0044225,5
RTS0044226,4
RTS0044227,5
RTS0044228,5
RTS0044229,2
RTS0044230,5
RTS0044231,1
RTS0044232,1
RTS0044233,5
RTS0044234,4
RTS0044235,2
RTS0044236,5
RTS0044237,7
RTS0044238,6
RTS0044239,1
RTS0044240,3
RTS0044242,9
RTS0044243,1
RTS0044244,7
RTS0044245,1
RTS0044246,7
RTS0044247,5
RTS0044248,7
RTS0044249,10
RTS0044250,4
RTS0044251,1
RTS0044252,5
RTS0044253,7
RTS0044255,7
RTS0044256,3
RTS0044257,4
RTS0044259,9
RTS0044260,2
RTS0044261,8
RTS0044262,9
RTS0044263,13
RTS0044264,9
RTS0044265,8
RTS0044266,5
RTS0044267,2
RTS0044268,6
RTS0044269,1
RTS0044270,8
RTS0044271,10
RTS0044272,11
RTS0044273,6
RTS0044274,5
RTS0044275,5
RTS0044276,4
RTS0044277,8
RTS0044278,3
RTS0044280,5
RTS0044281,4
RTS0044282,3
RTS0044283,3
RTS0044284,1
RTS0044285,5
RTS0044286,2
RTS0044287,4
RTS0044288,3
RTS0044289,4
RTS0044290,8
RTS0044291,5
RTS0044292,8
RTS0044293,1
RTS0044294,4
RTS0044295,1
RTS0044296,6
RTS0044297,3
RTS0044298,6
RTS0044299,6
RTS0044300,5
RTS0044301,11
RTS0044302,17
RTS0044303,10
RTS0044304,9
RTS0044305,3
RTS0044306,9
RTS0044307,6
RTS0044308,11
RTS0044309,12
RTS0044310,10
RTS0044311,1
RTS0044312,4
RTS0044313,6
RTS0044314,3
RTS0044315,2
RTS0044316,9
RTS0044317,6
RTS0044318,6
RTS0044319,3
RTS0044320,2
RTS0044321,4
RTS0044323,2
RTS0044324,6
RTS0044325,1
RTS0044326,4
RTS0044327,11
RTS0044328,4
RTS0044329,13
RTS0044330,5
RTS0044331,4
RTS0044332,4
RTS0044333,6
RTS0044334,5
RTS0044335,10
RTS0044336,4
RTS0044337,4
RTS0044338,6
RTS0044339,2
RTS0044340,2
RTS0044341,1
RTS0044342,7
RTS0044343,5
RTS0044344,4
RTS0044345,6
RTS0044346,10
RTS0044347,5
RTS0044348,5
RTS0044349,6
RTS0044350,10
RTS0044351,4
RTS0044352,4
RTS0044353,3
RTS0044354,3
RTS0044355,6
RTS0044356,5
RTS0044357,9
RTS0044358,4
RTS0044359,5
RTS0044360,2
RTS0044361,6
RTS0044362,5
RTS0044363,2
RTS0044364,11
RTS0044365,3
RTS0044366,11
RTS0044367,8
RTS0044368,19
RTS0044369,14
RTS0044370,17
RTS0044371,4
RTS0044372,3
RTS0044373,3
RTS0044374,5
RTS0044375,10
RTS0044376,5
RTS0044377,3
RTS0044378,4
RTS0044379,3
RTS0044380,2
RTS0044381,11
RTS0044382,8
RTS0044383,5
RTS0044384,1
RTS0044385,6
RTS0044386,6
RTS0044387,5
RTS0044388,5
RTS0044389,3
RTS0044390,10
RTS0044391,12
RTS0044392,36
RTS0044393,21
RTS0044394,13
RTS0044395,13
RTS0044396,4
RTS0044397,4
RTS0044399,10
RTS0044400,2
RTS0044401,3
RTS0044402,7
RTS0044403,3
RTS0044404,6
RTS0044405,6
RTS0044406,6
RTS0044407,7
RTS0044408,11
RTS0044409,8
RTS0044410,4
RTS0044411,3
RTS0044412,5
RTS0044414,3
RTS0044415,8
RTS0044416,3
RTS0044417,6
RTS0044418,8
RTS0044419,4
RTS0044420,11
RTS0044421,2
RTS0044422,6
RTS0044423,2
RTS0044424,2
RTS0044425,4
RTS0044426,5
RTS0044427,3
RTS0044428,3
RTS0044429,6
RTS0044430,3
RTS0044431,8
RTS0044432,8
RTS0044433,5
RTS0044434,5
RTS0044435,5
RTS0044436,9
RTS0044437,5
RTS0044438,7
RTS0044439,6
RTS0044440,6
RTS0044441,5
RTS0044442,5
RTS0044443,9
RTS0044444,6
RTS0044445,4
RTS0044446,3
RTS0044447,3
RTS0044448,7
RTS0044449,6
RTS0044450,3
RTS0044451,2
RTS0044452,4
RTS0044453,2
RTS0044454,8
RTS0044455,2
RTS0044456,5
RTS0044457,5
RTS0044458,3
RTS0044459,4
RTS0044460,4
RTS0044461,4
RTS0044462,6
RTS0044463,4
RTS0044464,6
RTS0044465,6
RTS0044466,3
RTS0044467,8
RTS0044468,6
RTS0044469,9
RTS0044470,6
RTS0044471,12
RTS0044472,8
RTS0044473,7
RTS0044474,4
RTS0044475,9
RTS0044476,6
RTS0044477,11
RTS0044478,1
RTS0044479,10
RTS0044480,7
RTS0044481,4
RTS0044482,7
RTS0044483,4
RTS0044484,11
RTS0044485,3
RTS0044486,7
RTS0044487,2
RTS0044488,6
RTS0044489,4
RTS0044490,3
RTS0044491,6
RTS0044492,3
RTS0044493,4
RTS0044494,5
RTS0044495,5
RTS0044496,4
RTS0044497,3
RTS0044498,4
RTS0044499,5
RTS0044500,7
RTS0044501,4
RTS0044502,10
RTS0044503,4
RTS0044504,5
RTS0044505,8
RTS0044506,4
RTS0044507,3
RTS0044508,4
RTS0044509,6
RTS0044510,5
RTS0044511,7
RTS0044512,5
RTS0044513,11
RTS0044514,3
RTS0044515,12
RTS0044516,4
RTS0044517,9
RTS0044518,12
RTS0044519,4
RTS0044520,4
RTS0044521,11
RTS0044522,5
RTS0044523,6
RTS0044524,2
RTS0044525,6
RTS0044526,5
RTS0044527,9
RTS0044528,7
RTS0044529,1
RTS0044530,4
RTS0044531,3
RTS0044532,4
RTS0044533,5
RTS0044534,5
RTS0044535,7
RTS0044536,3
RTS0044537,5
RTS0044538,6
RTS0044539,2
RTS0044540,2
RTS0044542,4
RTS0044543,4
RTS0044544,3
RTS0044545,7
RTS0044546,7
RTS0044547,6
RTS0044548,7
RTS0044549,6
RTS0044550,7
RTS0044551,6
RTS0044552,14
RTS0044554,5
RTS0044555,7
RTS0044556,5
RTS0044557,2
RTS0044558,4
RTS0044559,5
RTS0044560,6
RTS0044561,4
RTS0044562,5
RTS0044563,8
RTS0044564,2
RTS0044565,6
RTS0044566,5
RTS0044567,6
RTS0044568,2
RTS0044569,5
RTS0044570,1
RTS0044571,6
RTS0044572,6
RTS0044573,3
RTS0044574,3
RTS0044575,7
RTS0044576,3
RTS0044577,7
RTS0044578,3
RTS0044579,2
RTS0044580,4
RTS0044581,5
RTS0044582,2
RTS0044583,4
RTS0044584,4
RTS0044585,2
RTS0044586,4
RTS0044587,2
RTS0044588,8
RTS0044589,3
RTS0044590,3
RTS0044591,13
RTS0044592,3
RTS0044593,6
RTS0044594,9
RTS0044595,7
RTS0044596,7
RTS0044597,7
RTS0044598,1
RTS0044599,3
RTS0044600,6
RTS0044602,6
RTS0044603,3
RTS0044604,4
RTS0044605,1
RTS0044606,5
RTS0044607,5
RTS0044608,3
RTS0044609,4
RTS0044610,5
RTS0044611,6
RTS0044612,3
RTS0044613,3
RTS0044614,7
RTS0044615,1
RTS0044616,2
RTS0044617,3
RTS0044618,3
RTS0044619,4
RTS0044620,4
RTS0044621,4
RTS0044622,5
RTS0044623,10
RTS0044624,4
RTS0044625,5
RTS0044626,2
RTS0044627,3
RTS0044628,6
RTS0044629,6
RTS0044630,2
RTS0044631,3
RTS0044632,3
RTS0044633,3
RTS0044634,6
RTS0044635,5
RTS0044636,2
RTS0044637,2
RTS0044638,3
RTS0044639,2
RTS0044640,3
RTS0044641,3
RTS0044642,9
RTS0044643,11
RTS0044644,10
RTS0044645,10
RTS0044646,5
RTS0044647,5
RTS0044648,4
RTS0044649,2
RTS0044650,2
RTS0044651,4
RTS0044652,6
RTS0044653,7
RTS0044654,10
RTS0044655,3
RTS0044656,5
RTS0044657,5
RTS0044658,8
RTS0044659,4
RTS0044660,4
RTS0044661,7
RTS0044662,7
RTS0044663,5
RTS0044664,5
RTS0044665,4
RTS0044666,4
RTS0044667,3
RTS0044668,1
RTS0044669,8
RTS0044670,6
RTS0044672,3
RTS0044673,7
RTS0044674,7
RTS0044675,7
RTS0044676,5
RTS0044677,4
RTS0044678,5
RTS0044679,6
RTS0044680,5
RTS0044681,6
RTS0044682,7
RTS0044683,4
RTS0044684,4
RTS0044685,3
RTS0044686,6
RTS0044687,2
RTS0044688,7
RTS0044689,8
RTS0044690,8
RTS0044691,4
RTS0044692,12
RTS0044693,6
RTS0044694,7
RTS0044695,6
RTS0044696,4
RTS0044697,2
RTS0044698,5
RTS0044699,7
RTS0044700,6
RTS0044701,10
RTS0044702,4
RTS0044703,8
RTS0044704,10
RTS0044705,9
RTS0044706,2
RTS0044707,7
RTS0044708,5
RTS0044709,7
RTS0044710,7
RTS0044711,4
RTS0044712,6
RTS0044714,11
RTS0044715,6
RTS0044716,8
RTS0044717,6
RTS0044718,5
RTS0044719,6
RTS0044720,10
RTS0044721,5
RTS0044722,5
RTS0044723,5
RTS0044724,5
RTS0044725,3
RTS0044726,7
RTS0044727,4
RTS0044729,4
RTS0044730,7
RTS0044731,7
RTS0044732,5
RTS0044733,4
RTS0044734,6
RTS0044735,6
RTS0044736,3
RTS0044737,6
RTS0044738,4
RTS0044739,1
RTS0044740,1
RTS0044741,5
RTS0044742,1
RTS0044743,5
RTS0044744,3
RTS0044745,2
RTS0044746,2
RTS0044747,3
RTS0044748,2
RTS0044749,4
RTS0044750,7
RTS0044751,3
RTS0044752,2
RTS0044753,3
RTS0044754,6
RTS0044755,6
RTS0044756,2
RTS0044757,4
RTS0044758,10
RTS0044759,2
RTS0044760,2
RTS0044761,4
RTS0044762,4
RTS0044763,2
RTS0044764,2
RTS0044765,3
RTS0044766,2
RTS0044767,3
RTS0044768,3
RTS0044769,5
RTS0044770,5
RTS0044771,4
RTS0044772,5
RTS0044773,4
RTS0044774,1
RTS0044775,6
RTS0044776,6
RTS0044777,5
RTS0044778,6
RTS0044779,15
RTS0044780,4
RTS0044781,10
RTS0044782,6
RTS0044783,8
RTS0044784,12
RTS0044785,5
RTS0044786,8
RTS0044787,4
RTS0044788,12
RTS0044789,8
RTS0044790,6
RTS0044791,26
RTS0044792,9
RTS0044793,12
RTS0044794,6
RTS0044795,4
RTS0044796,2
RTS0044797,3
RTS0044798,6
RTS0044799,6
RTS0044800,3
RTS0044801,12
RTS0044802,8
RTS0044803,5
RTS0044804,13
RTS0044805,9
RTS0044806,6
RTS0044807,9
RTS0044808,5
RTS0044809,7
RTS0044810,5
RTS0044811,4
RTS0044812,8
RTS0044813,14
RTS0044814,5
RTS0044815,3
RTS0044816,4
RTS0044817,2
RTS0044818,2
RTS0044819,2
RTS0044820,4
RTS0044821,4
RTS0044822,5
RTS0044823,3
RTS0044824,6
RTS0044825,2
RTS0044826,1
RTS0044827,3
RTS0044828,4
RTS0044829,5
RTS0044830,5
RTS0044831,4
RTS0044832,5
RTS0044833,9
RTS0044834,5
RTS0044835,5
RTS0044836,5
RTS0044837,3
RTS0044838,9
RTS0044839,5
RTS0044840,4
RTS0044841,2
RTS0044842,4
RTS0044843,4
RTS0044844,6
RTS0044845,4
RTS0044846,3
RTS0044847,2
RTS0044848,3
RTS0044849,6
RTS0044850,4
RTS0044851,1
RTS0044852,6
RTS0044853,3
RTS0044854,2
RTS0044855,2
RTS0044856,5
RTS0044857,3
RTS0044858,3
RTS0044859,8
RTS0044860,4
RTS0044861,5
RTS0044862,7
RTS0044863,4
RTS0044864,5
RTS0044865,5
RTS0044866,7
RTS0044867,12
RTS0044868,8
RTS0044869,6
RTS0044870,6
RTS0044871,5
RTS0044872,5
RTS0044873,6
RTS0044874,1
RTS0044875,6
RTS0044876,5
RTS0044877,11
RTS0044878,9
RTS0044879,7
RTS0044880,18
RTS0044881,4
RTS0044882,3
RTS0044883,5
RTS0044884,5
RTS0044885,4
RTS0044886,3
RTS0044887,3
RTS0044888,4
RTS0044889,4
RTS0044890,2
RTS0044891,4
RTS0044892,6
RTS0044893,4
RTS0044894,6
RTS0044895,13
RTS0044896,7
RTS0044897,8
RTS0044898,6
RTS0044899,8
RTS0044900,4
RTS0044901,4
RTS0044902,11
RTS0044903,7
RTS0044904,5
RTS0044905,9
RTS0044906,24
RTS0044907,19
RTS0044908,17
RTS0044909,19
RTS0044910,25
RTS0044911,3
RTS0044912,4
RTS0044913,4
RTS0044914,5
RTS0044915,3
RTS0044917,2
RTS0044918,9
RTS0044919,6
RTS0044920,7
RTS0044921,1
RTS0044922,5
RTS0044923,8
RTS0044924,5
RTS0044925,4
RTS0044926,5
RTS0044927,6
RTS0044928,2
RTS0044929,6
RTS0044930,8
RTS0044931,1
RTS0044932,3
RTS0044933,2
RTS0044934,3
RTS0044935,8
RTS0044936,4
RTS0044937,2
RTS0044938,6
RTS0044939,1
RTS0044940,2
RTS0044941,2
RTS0044942,9
RTS0044943,9
RTS0044944,6
RTS0044945,3
RTS0044946,7
RTS0044947,3
RTS0044948,7
RTS0044949,1
RTS0044950,3
RTS0044951,2
RTS0044952,2
RTS0044953,3
RTS0044954,6
RTS0044956,3
RTS0044957,6
RTS0044958,5
RTS0044959,4
RTS0044960,3
RTS0044961,9
RTS0044962,8
RTS0044963,5
RTS0044964,5
RTS0044965,6
RTS0044966,6
RTS0044967,7
RTS0044968,8
RTS0044969,7
RTS0044970,7
RTS0044971,6
RTS0044972,4
RTS0044973,4
RTS0044974,4
RTS0044975,8
RTS0044976,6
RTS0044977,3
RTS0044979,3
RTS0044980,3
RTS0044981,8
RTS0044982,6
RTS0044983,2
RTS0044984,3
RTS0044985,3
RTS0044986,5
RTS0044987,5
RTS0044988,6
RTS0044989,7
RTS0044990,8
RTS0044991,4
RTS0044992,4
RTS0044993,6
RTS0044994,5
RTS0044995,3
RTS0044996,5
RTS0044997,3
RTS0044998,2
RTS0044999,2
RTS0045000,4
RTS0045001,2
RTS0045002,5
RTS0045003,5
RTS0045004,2
RTS0045005,2
RTS0045006,10
RTS0045007,2
RTS0045008,9
RTS0045009,6
RTS0045010,8
RTS0045011,5
RTS0045013,3
RTS0045014,7
RTS0045015,6
RTS0045017,7
RTS0045018,5
RTS0045019,3
RTS0045020,7
RTS0045021,5
RTS0045022,1
RTS0045023,1
RTS0045024,4
RTS0045025,3
RTS0045026,44
RTS0045027,34
RTS0045028,42
RTS0045029,32
RTS0045030,44
RTS0045031,7
RTS0045032,1
RTS0045033,6
RTS0045034,1
RTS0045035,7
RTS0045036,5
RTS0045038,6
RTS0045039,8
RTS0045040,2
RTS0045041,2
RTS0045042,3
RTS0045043,3
RTS0045044,4
RTS0045045,8
RTS0045046,1
RTS0045047,5
RTS0045048,6
RTS0045049,2
RTS0045050,6
RTS0045051,2
RTS0045052,2
RTS0045053,3
RTS0045054,6
RTS0045055,4
RTS0045056,4
RTS0045057,8
RTS0045058,5
RTS0045059,8
RTS0045060,5
RTS0045061,6
RTS0045063,3
RTS0045064,6
RTS0045065,2
RTS0045066,3
RTS0045067,5
RTS0045068,6
RTS0045069,6
RTS0045070,3
RTS0045071,11
RTS0045072,10
RTS0045073,9
RTS0045074,20
RTS0045075,5
RTS0045076,4
RTS0045077,1
RTS0045078,4
RTS0045079,6
RTS0045080,2
RTS0045081,1
RTS0045082,3
RTS0045083,5
RTS0045084,6
RTS0045085,5
RTS0045086,7
RTS0045087,1
RTS0045088,5
RTS0045089,5
RTS0045090,2
RTS0045091,6
RTS0045092,5
RTS0045093,5
RTS0045094,6
RTS0045095,5
RTS0045096,1
RTS0045097,1
RTS0045098,2
RTS0045099,5
RTS0045100,4
RTS0045101,1
RTS0045102,2
RTS0045103,6
RTS0045104,3
RTS0045105,1
RTS0045106,6
RTS0045107,6
RTS0045108,6
RTS0045109,2
RTS0045110,4
RTS0045111,6
RTS0045112,4
RTS0045113,3
RTS0045114,3
RTS0045115,4
RTS0045116,4
RTS0045117,2
RTS0045118,4
RTS0045119,3
RTS0045120,6
RTS0045121,5
RTS0045122,4
RTS0045123,6
RTS0045124,4
RTS0045125,3
RTS0045126,2
RTS0045127,3
RTS0045128,6
RTS0045129,8
RTS0045130,4
RTS0045131,3
RTS0045132,3
RTS0045133,2
RTS0045134,1
RTS0045135,10
RTS0045136,7
RTS0045137,4
RTS0045138,6
RTS0045139,4
RTS0045140,6
RTS0045141,6
RTS0045142,4
RTS0045144,3
RTS0045145,3
RTS0045146,2
RTS0045147,5
RTS0045148,4
RTS0045149,4
RTS0045150,2
RTS0045151,4
RTS0045152,12
RTS0045153,5
RTS0045154,7
RTS0045155,10
RTS0045156,3
RTS0045157,7
RTS0045158,6
RTS0045159,6
RTS0045160,5
RTS0045161,7
RTS0045162,4
RTS0045163,9
RTS0045164,6
RTS0045165,5
RTS0045166,2
RTS0045167,1
RTS0045168,3
RTS0045169,8
RTS0045170,7
RTS0045171,8
RTS0045172,4
RTS0045173,2
RTS0045174,3
RTS0045175,8
RTS0045176,8
RTS0045177,7
RTS0045178,8
RTS0045179,10
RTS0045180,3
RTS0045181,4
RTS0045182,6
RTS0045183,2
RTS0045184,7
RTS0045185,3
RTS0045186,3
RTS0045187,3
RTS0045188,5
RTS0045189,6
RTS0045190,3
RTS0045191,2
RTS0045192,3
RTS0045193,1
RTS0045194,3
RTS0045195,2
RTS0045196,2
RTS0045197,5
RTS0045198,7
RTS0045199,7
RTS0045200,6
RTS0045201,1
RTS0045202,2
RTS0045203,4
RTS0045204,4
RTS0045205,4
RTS0045206,6
RTS0045207,2
RTS0045208,1
RTS0045209,4
RTS0045210,3
RTS0045211,10
RTS0045212,4
RTS0045213,5
RTS0045214,1
RTS0045215,6
RTS0045216,5
RTS0045217,10
RTS0045218,11
RTS0045219,5
RTS0045220,4
RTS0045221,3
RTS0045222,5
RTS0045223,3
RTS0045224,6
RTS0045225,5
RTS0045226,21
RTS0045227,15
RTS0045228,25
RTS0045229,16
RTS0045230,16
RTS0045231,8
RTS0045232,13
RTS0045233,12
RTS0045234,6
RTS0045235,3
RTS0045236,11
RTS0045237,6
RTS0045238,6
RTS0045239,2
RTS0045240,8
RTS0045241,7
RTS0045242,7
RTS0045243,2
RTS0045244,8
RTS0045245,4
RTS0045246,3
RTS0045247,13
RTS0045248,6
RTS0045249,3
RTS0045250,3
RTS0045251,5
RTS0045252,3
RTS0045253,2
RTS0045254,2
RTS0045255,1
RTS0045256,4
RTS0045257,3
RTS0045258,2
RTS0045259,7
RTS0045260,2
RTS0045261,5
RTS0045262,5
RTS0045263,4
RTS0045264,10
RTS0045265,4
RTS0045266,5
RTS0045267,12
RTS0045268,6
RTS0045269,7
RTS0045270,7
RTS0045271,6
RTS0045272,1
RTS0045273,3
RTS0045274,3
RTS0045275,6
RTS0045277,11
RTS0045278,9
RTS0045279,3
RTS0045280,4
RTS0045281,5
RTS0045282,2
RTS0045283,7
RTS0045284,3
RTS0045285,2
RTS0045286,6
RTS0045287,8
RTS0045288,4
RTS0045289,1
RTS0045290,5
RTS0045291,1
RTS0045292,5
RTS0045293,3
RTS0045294,4
RTS0045295,3
RTS0045296,3
RTS0045297,7
RTS0045298,4
RTS0045299,2
RTS0045300,2
RTS0045301,8
RTS0045302,8
RTS0045303,12
RTS0045304,11
RTS0045305,23
RTS0045306,5
RTS0045307,3
RTS0045308,5
RTS0045309,8
RTS0045310,2
RTS0045311,1
RTS0045312,6
RTS0045313,1
RTS0045314,4
RTS0045315,3
RTS0045316,6
RTS0045317,3
RTS0045318,3
RTS0045319,1
RTS0045320,6
RTS0045321,1
RTS0045322,8
RTS0045323,6
RTS0045324,3
RTS0045325,6
RTS0045326,3
RTS0045327,2
RTS0045328,1
RTS0045329,3
RTS0045330,2
RTS0045331,3
RTS0045332,6
RTS0045333,4
RTS0045334,1
RTS0045335,2
RTS0045336,5
RTS0045337,3
RTS0045338,4
RTS0045339,3
RTS0045340,3
RTS0045341,2
RTS0045342,6
RTS0045343,5
RTS0045344,5
RTS0045345,6
RTS0045346,6
RTS0045347,4
RTS0045348,6
RTS0045349,4
RTS0045350,4
RTS0045351,2
RTS0045352,3
RTS0045353,4
RTS0045354,1
RTS0045356,2
RTS0045357,7
RTS0045358,7
RTS0045359,2
RTS0045360,3
RTS0045361,10
RTS0045362,4
RTS0045363,4
RTS0045364,3
RTS0045365,6
RTS0045366,7
RTS0045367,5
RTS0045369,3
RTS0045370,3
RTS0045371,2
RTS0045372,6
RTS0045373,4
RTS0045374,6
RTS0045375,4
RTS0045376,16
RTS0045377,2
RTS0045378,8
RTS0045379,16
RTS0045380,7
RTS0045381,10
RTS0045382,6
RTS0045383,6
RTS0045384,5
RTS0045385,2
RTS0045386,9
RTS0045387,4
RTS0045388,4
RTS0045389,3
RTS0045390,3
RTS0045391,4
RTS0045392,3
RTS0045393,3
RTS0045394,4
RTS0045395,3
RTS0045396,5
RTS0045397,10
RTS0045398,4
RTS0045399,5
RTS0045400,1
RTS0045401,5
RTS0045402,2
RTS0045403,6
RTS0045404,6
RTS0045405,2
RTS0045406,3
RTS0045407,11
RTS0045408,5
RTS0045409,5
RTS0045410,6
RTS0045411,10
RTS0045412,11
RTS0045413,8
RTS0045414,8
RTS0045415,5
RTS0045416,4
RTS0045417,2
RTS0045418,3
RTS0045419,2
RTS0045420,4
RTS0045421,193
RTS0045422,202
RTS0045423,152
RTS0045424,201
RTS0045425,162
RTS0045426,7
RTS0045427,3
RTS0045428,5
RTS0045429,9
RTS0045430,1
RTS0045431,7
RTS0045432,4
RTS0045433,9
RTS0045434,12
RTS0045435,5
RTS0045436,10
RTS0045437,5
RTS0045438,13
RTS0045439,7
RTS0045440,3
RTS0045441,30
RTS0045442,30
RTS0045443,37
RTS0045444,30
RTS0045445,22
RTS0045446,11
RTS0045447,9
RTS0045448,5
RTS0045449,6
RTS0045450,2
RTS0045451,10
RTS0045452,10
RTS0045453,7
RTS0045454,3
RTS0045455,2
RTS0045456,4
RTS0045457,6
RTS0045458,5
RTS0045459,3
RTS0045460,4
RTS0045461,6
RTS0045462,6
RTS0045463,6
RTS0045464,5
RTS0045465,4
RTS0045466,6
RTS0045467,4
RTS0045468,5
RTS0045469,5
RTS0045470,8
RTS0045471,14
RTS0045472,6
RTS0045473,6
RTS0045474,23
RTS0045475,12
RTS0045476,9
RTS0045477,4
RTS0045478,5
RTS0045479,16
RTS0045480,11
RTS0045481,4
RTS0045482,6
RTS0045483,5
RTS0045484,9
RTS0045485,9
RTS0045486,3
RTS0045487,3
RTS0045488,6
RTS0045489,4
RTS0045490,5
RTS0045491,31
RTS0045492,44
RTS0045493,35
RTS0045494,19
RTS0045495,18
RTS0045496,4
RTS0045497,7
RTS0045498,14
RTS0045499,12
RTS0045500,11
RTS0045501,13
RTS0045502,10
RTS0045503,3
RTS0045504,9
RTS0045505,5
RTS0045506,155
RTS0045507,248
RTS0045508,147
RTS0045509,215
RTS0045510,155
RTS0045511,2
RTS0045512,4
RTS0045513,4
RTS0045514,5
RTS0045516,10
RTS0045517,8
RTS0045518,14
RTS0045519,25
RTS0045520,15
RTS0045522,5
RTS0045523,2
RTS0045524,5
RTS0045525,4
RTS0045526,5
RTS0045527,6
RTS0045528,2
RTS0045529,5
RTS0045530,12
RTS0045531,17
RTS0045532,12
RTS0045533,5
RTS0045534,7
RTS0045535,6
RTS0045536,14
RTS0045537,10
RTS0045538,8
RTS0045539,10
RTS0045540,7
RTS0045541,4
RTS0045542,2
RTS0045543,8
RTS0045544,1
RTS0045545,5
RTS0045546,5
RTS0045547,3
RTS0045548,1
RTS0045549,4
RTS0045550,2
RTS0045551,6
RTS0045552,7
RTS0045553,7
RTS0045554,9
RTS0045555,3
RTS0045556,5
RTS0045557,1
RTS0045558,3
RTS0045559,2
RTS0045560,5
RTS0045561,4
RTS0045562,3
RTS0045563,4
RTS0045564,5
RTS0045565,4
RTS0045566,3
RTS0045567,10
RTS0045568,6
RTS0045569,8
RTS0045570,9
RTS0045571,9
RTS0045572,5
RTS0045573,2
RTS0045574,5
RTS0045575,4
RTS0045576,7
RTS0045577,6
RTS0045578,5
RTS0045579,8
RTS0045580,11
RTS0045581,4
RTS0045582,5
RTS0045583,8
RTS0045584,6
RTS0045585,3
RTS0045586,6
RTS0045587,10
RTS0045588,13
RTS0045589,3
RTS0045590,7
RTS0045592,42
RTS0045593,43
RTS0045594,36
RTS0045595,26
RTS0045596,8
RTS0045597,17
RTS0045598,17
RTS0045599,22
RTS0045600,8
RTS0045601,4
RTS0045602,4
RTS0045603,3
RTS0045604,5
RTS0045606,5
RTS0045607,3
RTS0045609,3
RTS0045610,6
RTS0045611,3
RTS0045612,2
RTS0045613,2
RTS0045615,4
RTS0045616,2
RTS0045618,5
RTS0045619,6
RTS0045620,2
RTS0045621,2
RTS0045622,8
RTS0045623,3
RTS0045624,5
RTS0045625,5
RTS0045626,3
RTS0045627,5
RTS0045628,2
RTS0045629,6
RTS0045630,5
RTS0045631,2
RTS0045632,5
RTS0045633,3
RTS0045634,4
RTS0045636,7
RTS0045637,5
RTS0045638,4
RTS0045639,6
RTS0045640,5
RTS0045641,3
RTS0045642,7
RTS0045643,6
RTS0045644,2
RTS0045645,3
RTS0045646,3
RTS0045647,3
RTS0045648,2
RTS0045649,2
RTS0045650,3
RTS0045652,6
RTS0045653,3
RTS0045654,6
RTS0045655,8
RTS0045656,3
RTS0045657,2
RTS0045658,9
RTS0045659,4
RTS0045660,9
RTS0045661,21
RTS0045662,10
RTS0045663,16
RTS0045664,9
RTS0045665,24
RTS0045666,4
RTS0045667,2
RTS0045668,6
RTS0045669,2
RTS0045670,3
RTS0045671,3
RTS0045672,8
RTS0045673,3
RTS0045674,2
RTS0045675,10
RTS0045676,8
RTS0045677,8
RTS0045678,11
RTS0045679,18
RTS0045680,9
RTS0045681,4
RTS0045682,3
RTS0045683,3
RTS0045684,5
RTS0045685,4
RTS0045687,4
RTS0045688,6
RTS0045689,5
RTS0045690,1
RTS0045691,4
RTS0045692,6
RTS0045693,6
RTS0045694,1
RTS0045695,3
RTS0045696,16
RTS0045697,10
RTS0045698,12
RTS0045699,10
RTS0045700,12
RTS0045701,5
RTS0045702,1
RTS0045703,5
RTS0045704,4
RTS0045705,6
RTS0045706,7
RTS0045707,5
RTS0045708,4
RTS0045709,8
RTS0045710,5
RTS0045711,4
RTS0045712,7
RTS0045713,3
RTS0045714,4
RTS0045715,1
RTS0045716,10
RTS0045717,3
RTS0045718,2
RTS0045719,4
RTS0045720,4
RTS0045721,10
RTS0045722,5
RTS0045723,9
RTS0045724,8
RTS0045725,2
RTS0045726,3
RTS0045727,8
RTS0045728,6
RTS0045729,4
RTS0045730,3
RTS0045731,17
RTS0045732,18
RTS0045733,9
RTS0045734,16
RTS0045735,22
RTS0045736,34
RTS0045737,41
RTS0045738,75
RTS0045739,49
RTS0045740,31
RTS0045741,5
RTS0045742,6
RTS0045743,12
RTS0045744,20
RTS0045745,11
RTS0045746,6
RTS0045747,10
RTS0045748,11
RTS0045749,9
RTS0045750,8
RTS0045751,4
RTS0045752,7
RTS0045753,4
RTS0045754,4
RTS0045755,8
RTS0045756,11
RTS0045757,8
RTS0045758,18
RTS0045759,11
RTS0045760,5
RTS0045761,8
RTS0045762,6
RTS0045763,6
RTS0045764,3
RTS0045765,3
RTS0045766,9
RTS0045767,8
RTS0045768,10
RTS0045769,10
RTS0045770,14
RTS0045771,1
RTS0045772,4
RTS0045773,10
RTS0045774,4
RTS0045775,5
RTS0045776,5
RTS0045777,5
RTS0045778,4
RTS0045779,6
RTS0045781,9
RTS0045782,5
RTS0045783,13
RTS0045784,9
RTS0045785,12
RTS0045786,4
RTS0045787,9
RTS0045788,4
RTS0045789,6
RTS0045790,3
RTS0045791,2
RTS0045792,2
RTS0045793,1
RTS0045794,5
RTS0045795,2
RTS0045796,4
RTS0045797,4
RTS0045798,2
RTS0045799,1
RTS0045800,4
RTS0045801,1
RTS0045802,2
RTS0045803,4
RTS0045804,4
RTS0045805,4
RTS0045806,10
RTS0045807,4
RTS0045808,2
RTS0045809,2
RTS0045810,2
RTS0045811,6
RTS0045813,5
RTS0045814,9
RTS0045815,5
RTS0045816,3
RTS0045817,5
RTS0045818,3
RTS0045819,2
RTS0045820,5
RTS0045821,7
RTS0045822,9
RTS0045823,5
RTS0045824,13
RTS0045825,5
RTS0045826,5
RTS0045827,10
RTS0045828,7
RTS0045829,10
RTS0045830,5
RTS0045831,6
RTS0045832,2
RTS0045833,4
RTS0045834,3
RTS0045835,6
RTS0045836,20
RTS0045837,18
RTS0045838,20
RTS0045840,12
RTS0045841,14
RTS0045842,9
RTS0045843,10
RTS0045844,5
RTS0045845,10
RTS0045846,36
RTS0045848,6
RTS0045849,59
RTS0045851,2
RTS0045852,4
RTS0045853,3
RTS0045854,2
RTS0045855,5
RTS0045856,6
RTS0045857,8
RTS0045858,6
RTS0045859,6
RTS0045860,5
RTS0045861,2
RTS0045862,10
RTS0045863,8
RTS0045864,9
RTS0045865,7
RTS0045866,14
RTS0045867,4
RTS0045868,4
RTS0045869,5
RTS0045870,5
RTS0045871,5
RTS0045872,3
RTS0045873,2
RTS0045874,1
RTS0045875,3
RTS0045876,4
RTS0045877,1
RTS0045878,2
RTS0045879,8
RTS0045880,4
RTS0045881,6
RTS0045882,2
RTS0045883,2
RTS0045884,5
RTS0045886,1
RTS0045887,5
RTS0045888,6
RTS0045889,5
RTS0045890,4
RTS0045891,4
RTS0045892,5
RTS0045893,7
RTS0045894,2
RTS0045895,2
RTS0045896,7
RTS0045897,1
RTS0045898,5
RTS0045899,10
RTS0045900,8
RTS0045901,5
RTS0045902,9
RTS0045903,6
RTS0045904,5
RTS0045905,2
RTS0045906,4
RTS0045908,2
RTS0045909,5
RTS0045910,5
RTS0045911,6
RTS0045912,4
RTS0045914,1
RTS0045916,1
RTS0045917,1
RTS0045918,2
RTS0045919,8
RTS0045920,3
RTS0045921,3
RTS0045922,7
RTS0045923,4
RTS0045924,4
RTS0045925,2
RTS0045926,10
RTS0045927,9
RTS0045928,3
RTS0045929,5
RTS0045930,13
RTS0045931,10
RTS0045932,4
RTS0045933,2
RTS0045935,2
RTS0045939,10
RTS0045940,6
RTS0045941,5
RTS0045942,2
RTS0045943,6
RTS0045944,8
RTS0045945,3
RTS0045946,4
RTS0045947,4
RTS0045948,2
RTS0045949,2
RTS0045950,8
RTS0045951,4
RTS0045952,2
RTS0045953,9
RTS0045954,14
RTS0045955,4
RTS0045956,3
RTS0045957,3
RTS0045959,1
RTS0045960,3
RTS0045961,2
RTS0045962,4
RTS0045963,5
RTS0045964,5
RTS0045965,2
RTS0045966,2
RTS0045967,2
RTS0045968,5
RTS0045969,13
RTS0045970,5
RTS0045971,12
RTS0045972,5
RTS0045973,1
RTS0045974,4
RTS0045975,1
RTS0045976,4
RTS0045977,3
RTS0045978,6
RTS0045979,9
RTS0045980,5
RTS0045981,7
RTS0045982,7
RTS0045983,15
RTS0045984,17
RTS0045985,9
RTS0045986,3
RTS0045987,7
RTS0045988,4
RTS0045989,2
RTS0045990,3
RTS0045991,6
RTS0045992,3
RTS0045993,6
RTS0045994,3
RTS0045995,2
RTS0045996,3
RTS0045997,8
RTS0045998,3
RTS0045999,4
RTS0046001,4
RTS0046002,7
RTS0046003,1
RTS0046004,3
RTS0046005,4
RTS0046006,1
RTS0046007,8
RTS0046008,8
RTS0046009,6
RTS0046010,3
RTS0046011,4
RTS0046012,1
RTS0046013,6
RTS0046014,4
RTS0046015,1
RTS0046016,6
RTS0046017,5
RTS0046018,2
RTS0046019,2
RTS0046020,8
RTS0046021,5
RTS0046022,5
RTS0046023,6
RTS0046024,1
RTS0046025,4
RTS0046026,3
RTS0046027,6
RTS0046028,3
RTS0046029,1
RTS0046030,4
RTS0046031,4
RTS0046032,3
RTS0046033,2
RTS0046034,5
RTS0046035,1
RTS0046036,8
RTS0046037,3
RTS0046038,1
RTS0046039,5
RTS0046040,4
RTS0046041,5
RTS0046042,4
RTS0046043,4
RTS0046044,4
RTS0046045,5
RTS0046046,6
RTS0046047,1
RTS0046048,8
RTS0046049,4
RTS0046050,7
RTS0046051,14
RTS0046052,7
RTS0046053,8
RTS0046054,3
RTS0046055,8
RTS0046056,7
RTS0046057,2
RTS0046058,5
RTS0046059,6
RTS0046060,3
RTS0046061,8
RTS0046062,2
RTS0046063,2
RTS0046064,14
RTS0046065,11
RTS0046066,25
RTS0046067,13
RTS0046068,2
RTS0046069,5
RTS0046070,5
RTS0046071,3
RTS0046072,4
RTS0046073,1
RTS0046074,9
RTS0046075,3
RTS0046076,4
RTS0046077,2
RTS0046078,3
RTS0046080,7
RTS0046081,4
RTS0046082,10
RTS0046083,4
RTS0046084,10
RTS0046085,3
RTS0046086,9
RTS0046087,3
RTS0046088,4
RTS0046089,3
RTS0046090,8
RTS0046091,5
RTS0046092,6
RTS0046093,9
RTS0046094,2
RTS0046095,4
RTS0046097,3
RTS0046099,3
RTS0046100,4
RTS0046101,3
RTS0046102,3
RTS0046103,5
RTS0046104,4
RTS0046105,5
RTS0046106,5
RTS0046107,7
RTS0046108,1
RTS0046109,1
RTS0046110,9
RTS0046111,5
RTS0046112,8
RTS0046113,6
RTS0046114,1
RTS0046115,10
RTS0046116,6
RTS0046117,7
RTS0046119,3
RTS0046122,6
RTS0046123,4
RTS0046124,3
RTS0046125,3
RTS0046126,1
RTS0046127,2
RTS0046128,11
RTS0046129,3
RTS0046130,4
RTS0046131,1
RTS0046132,4
RTS0046133,4
RTS0046134,8
RTS0046135,3
RTS0046136,8
RTS0046137,10
RTS0046138,6
RTS0046140,2
RTS0046141,6
RTS0046142,3
RTS0046143,4
RTS0046144,13
RTS0046145,3
RTS0046146,4
RTS0046147,3
RTS0046148,2
RTS0046149,2
RTS0046150,4
RTS0046152,4
RTS0046153,4
RTS0046154,1
RTS0046155,7
RTS0046156,3
RTS0046157,2
RTS0046158,7
RTS0046159,8
RTS0046160,4
RTS0046161,3
RTS0046162,2
RTS0046163,4
RTS0046164,6
RTS0046165,8
RTS0046166,3
RTS0046167,3
RTS0046168,4
RTS0046169,4
RTS0046170,5
RTS0046171,3
RTS0046172,3
RTS0046173,3
RTS0046174,3
RTS0046175,3
RTS0046176,5
RTS0046177,3
RTS0046178,3
RTS0046179,2
RTS0046180,5
RTS0046181,3
RTS0046182,3
RTS0046183,11
RTS0046184,8
RTS0046185,7
RTS0046186,19
RTS0046187,36
RTS0046188,29
RTS0046191,4
RTS0046193,2
RTS0046194,2
RTS0046195,5
RTS0046196,4
RTS0046197,4
RTS0046198,2
RTS0046199,3
RTS0046200,3
RTS0046201,5
RTS0046202,16
RTS0046203,3
RTS0046204,7
RTS0046205,10
RTS0046206,4
RTS0046207,6
RTS0046208,4
RTS0046209,5
RTS0046210,2
RTS0046211,4
RTS0046212,2
RTS0046213,14
RTS0046214,8
RTS0046215,8
RTS0046216,7
RTS0046217,6
RTS0046218,3
RTS0046219,4
RTS0046220,4
RTS0046221,7
RTS0046222,2
RTS0046223,4
RTS0046225,9
RTS0046226,3
RTS0046227,3
RTS0046228,5
RTS0046229,2
RTS0046230,2
RTS0046232,5
RTS0046233,5
RTS0046234,7
RTS0046235,3
RTS0046236,5
RTS0046237,4
RTS0046238,3
RTS0046239,2
RTS0046240,2
RTS0046241,1
RTS0046242,3
RTS0046243,5
RTS0046244,2
RTS0046245,1
RTS0046246,2
RTS0046248,2
RTS0046249,2
RTS0046250,1
RTS0046251,4
RTS0046252,7
RTS0046253,4
RTS0046254,5
RTS0046255,3
RTS0046256,4
RTS0046257,5
RTS0046258,6
RTS0046259,4
RTS0046260,2
RTS0046261,7
RTS0046262,5
RTS0046263,3
RTS0046264,3
RTS0046265,6
RTS0046266,4
RTS0046267,3
RTS0046268,3
RTS0046269,3
RTS0046270,10
RTS0046271,3
RTS0046272,4
RTS0046273,4
RTS0046274,2
RTS0046275,2
RTS0046277,4
RTS0046278,2
RTS0046279,4
RTS0046280,1
RTS0046281,5
RTS0046282,2
RTS0046283,1
RTS0046284,2
RTS0046285,2
RTS0046286,4
RTS0046287,8
RTS0046288,2
RTS0046289,6
RTS0046290,3
RTS0046291,3
RTS0046292,6
RTS0046293,15
RTS0046294,11
RTS0046295,23
RTS0046296,12
RTS0046297,8
RTS0046298,7
RTS0046299,4
RTS0046301,5
RTS0046302,3
RTS0046303,2
RTS0046305,4
RTS0046306,3
RTS0046307,7
RTS0046308,6
RTS0046309,4
RTS0046310,2
RTS0046311,3
RTS0046312,2
RTS0046313,3
RTS0046314,6
RTS0046315,2
RTS0046316,4
RTS0046317,2
RTS0046318,5
RTS0046319,3
RTS0046320,1
RTS0046321,2
RTS0046322,4
RTS0046323,2
RTS0046324,1
RTS0046325,4
RTS0046326,3
RTS0046327,1
RTS0046328,3
RTS0046329,7
RTS0046330,6
RTS0046331,7
RTS0046332,5
RTS0046333,15
RTS0046334,2
RTS0046335,11
RTS0046336,6
RTS0046342,3
RTS0046343,4
RTS0046344,6
RTS0046345,3
RTS0046346,3
RTS0046347,38
RTS0046348,48
RTS0046349,39
RTS0046350,2
RTS0046351,2
RTS0046352,4
RTS0046353,2
RTS0046354,2
RTS0046355,4
RTS0046356,2
RTS0046357,2
RTS0046358,5
RTS0046359,7
RTS0046360,4
RTS0046361,6
RTS0046362,3
RTS0046363,2
RTS0046364,5
RTS0046365,3
RTS0046366,1
RTS0046367,5
RTS0046368,2
RTS0046369,5
RTS0046370,3
RTS0046371,4
RTS0046372,6
RTS0046373,2
RTS0046374,5
RTS0046376,1
RTS0046377,1
RTS0046378,4
RTS0046379,5
RTS0046380,7
RTS0046381,2
RTS0046382,2
RTS0046383,4
RTS0046384,5
RTS0046385,2
RTS0046386,3
RTS0046387,6
RTS0046388,5
RTS0046389,4
RTS0046390,3
RTS0046391,3
RTS0046392,2
RTS0046393,4
RTS0046394,1
RTS0046395,2
RTS0046396,1
RTS0046397,3
RTS0046398,6
RTS0046399,2
RTS0046400,5
RTS0046401,4
RTS0046402,5
RTS0046403,4
RTS0046404,1
RTS0046405,3
RTS0046406,5
RTS0046407,2
RTS0046408,4
RTS0046409,2
RTS0046410,8
RTS0046411,4
RTS0046412,12
RTS0046413,12
RTS0046414,107
RTS0046415,38
RTS0046416,5
RTS0046417,2
RTS0046418,5
RTS0046419,6
RTS0046420,4
RTS0046421,4
RTS0046422,5
RTS0046423,3
RTS0046424,4
RTS0046425,3
RTS0046426,9
RTS0046427,3
RTS0046428,4
RTS0046430,5
RTS0046431,4
RTS0046432,8
RTS0046433,3
RTS0046434,6
RTS0046435,10
RTS0046439,9
RTS0046440,27
RTS0046441,15
RTS0046442,10
RTS0046443,16
RTS0046444,3
RTS0046445,3
RTS0046447,3
RTS0046448,8
RTS0046449,7
RTS0046450,16
RTS0046451,7
RTS0046452,10
RTS0046453,7
RTS0046454,8
RTS0046455,8
RTS0046456,5
RTS0046457,6
RTS0046458,4
RTS0046459,15
RTS0046460,13
RTS0046461,4
RTS0046462,6
RTS0046463,3
RTS0046464,3
RTS0046466,1
RTS0046468,3
RTS0046469,7
RTS0046470,1
RTS0046471,2
RTS0046472,3
RTS0046473,2
RTS0046474,5
RTS0046475,3
RTS0046477,2
RTS0046478,1
RTS0046479,3
RTS0046480,3
RTS0046481,3
RTS0046482,6
RTS0046483,8
RTS0046484,2
RTS0046485,3
RTS0046486,4
RTS0046487,1
RTS0046488,5
RTS0046489,3
RTS0046490,5
RTS0046491,6
RTS0046492,6
RTS0046493,2
RTS0046494,4
RTS0046495,3
RTS0046496,5
RTS0046497,6
RTS0046498,3
RTS0046499,37
RTS0046500,35
RTS0046501,25
RTS0046502,5
RTS0046503,8
RTS0046504,7
RTS0046505,1
RTS0046506,2
RTS0046507,6
RTS0046508,2
RTS0046509,1
RTS0046510,6
RTS0046511,6
RTS0046512,9
RTS0046513,5
RTS0046514,2
RTS0046515,2
RTS0046516,3
RTS0046517,2
RTS0046518,4
RTS0046519,8
RTS0046520,1
RTS0046521,2
RTS0046522,3
RTS0046524,5
RTS0046525,5
RTS0046526,4
RTS0046527,10
RTS0046528,3
RTS0046529,3
RTS0046530,3
RTS0046531,2
RTS0046532,5
RTS0046533,3
RTS0046534,5
RTS0046535,3
RTS0046536,5
RTS0046537,8
RTS0046539,4
RTS0046540,7
RTS0046541,2
RTS0046542,6
RTS0046543,8
RTS0046544,7
RTS0046545,10
RTS0046546,3
RTS0046548,4
RTS0046549,17
RTS0046550,3
RTS0046551,8
RTS0046552,3
RTS0046553,7
RTS0046554,3
RTS0046555,5
RTS0046556,4
RTS0046557,4
RTS0046558,6
RTS0046559,3
RTS0046560,5
RTS0046561,3
RTS0046562,3
RTS0046563,4
RTS0046564,8
RTS0046565,6
RTS0046566,5
RTS0046567,4
RTS0046568,5
RTS0046569,6
RTS0046570,5
RTS0046571,3
RTS0046572,6
RTS0046573,4
RTS0046574,3
RTS0046575,3
RTS0046577,3
RTS0046578,6
RTS0046580,6
RTS0046581,6
RTS0046582,5
RTS0046583,2
RTS0046584,4
RTS0046585,6
RTS0046586,4
RTS0046587,3
RTS0046588,6
RTS0046589,3
RTS0046590,4
RTS0046591,2
RTS0046592,3
RTS0046593,3
RTS0046594,7
RTS0046595,5
RTS0046596,3
RTS0046597,2
RTS0046598,3
RTS0046599,4
RTS0046600,15
RTS0046601,25
RTS0046602,12
RTS0046603,21
RTS0046604,7
RTS0046605,7
RTS0046606,6
RTS0046607,7
RTS0046608,12
RTS0046609,9
RTS0046610,3
RTS0046611,2
RTS0046612,3
RTS0046613,6
RTS0046614,6
RTS0046615,3
RTS0046616,3
RTS0046617,3
RTS0046618,2
RTS0046619,7
RTS0046620,1
RTS0046621,6
RTS0046622,9
RTS0046623,7
RTS0046624,3
RTS0046625,2
RTS0046626,6
RTS0046627,7
RTS0046628,11
RTS0046629,4
RTS0046630,5
RTS0046631,4
RTS0046632,6
RTS0046633,4
RTS0046634,5
RTS0046635,4
RTS0046636,4
RTS0046637,4
RTS0046638,2
RTS0046639,2
RTS0046640,5
RTS0046641,3
RTS0046642,2
RTS0046643,2
RTS0046644,7
RTS0046645,5
RTS0046646,5
RTS0046647,5
RTS0046648,3
RTS0046649,5
RTS0046650,8
RTS0046651,9
RTS0046652,4
RTS0046653,15
RTS0046654,6
RTS0046655,9
RTS0046656,9
RTS0046657,2
RTS0046658,5
RTS0046659,2
RTS0046660,4
RTS0046661,2
RTS0046662,5
RTS0046663,3
RTS0046664,6
RTS0046665,4
RTS0046666,4
RTS0046667,5
RTS0046668,2
RTS0046669,2
RTS0046670,5
RTS0046671,4
RTS0046672,4
RTS0046673,4
RTS0046674,3
RTS0046675,3
RTS0046677,5
RTS0046678,4
RTS0046679,2
RTS0046680,8
RTS0046681,3
RTS0046682,3
RTS0046683,4
RTS0046684,3
RTS0046685,2
RTS0046686,7
RTS0046687,6
RTS0046688,3
RTS0046689,8
RTS0046690,4
RTS0046691,4
RTS0046692,2
RTS0046693,5
RTS0046694,4
RTS0046695,3
RTS0046696,7
RTS0046697,4
RTS0046698,3
RTS0046699,8
RTS0046700,8
RTS0046701,16
RTS0046702,10
RTS0046703,54
RTS0046704,75
RTS0046705,65
RTS0046706,26
RTS0046707,74
RTS0046708,53
RTS0046709,6
RTS0046710,2
RTS0046711,2
RTS0046712,3
RTS0046713,8
RTS0046714,6
RTS0046715,1
RTS0046716,9
RTS0046717,6
RTS0046718,8
RTS0046720,1
RTS0046721,5
RTS0046722,2
RTS0046723,1
RTS0046724,4
RTS0046725,5
RTS0046726,6
RTS0046727,6
RTS0046728,6
RTS0046729,3
RTS0046730,7
RTS0046731,7
RTS0046732,3
RTS0046733,1
RTS0046734,3
RTS0046735,4
RTS0046736,9
RTS0046737,1
RTS0046738,2
RTS0046739,3
RTS0046740,8
RTS0046741,1
RTS0046742,5
RTS0046743,8
RTS0046744,3
RTS0046745,9
RTS0046746,4
RTS0046747,4
RTS0046748,4
RTS0046749,5
RTS0046750,3
RTS0046751,2
RTS0046752,6
RTS0046753,2
RTS0046754,2
RTS0046755,7
RTS0046756,1
RTS0046757,6
RTS0046758,4
RTS0046759,11
RTS0046760,10
RTS0046761,4
RTS0046763,5
RTS0046764,1
RTS0046765,4
RTS0046766,5
RTS0046767,5
RTS0046768,5
RTS0046769,10
RTS0046770,8
RTS0046771,8
RTS0046772,9
RTS0046773,9
RTS0046774,4
RTS0046775,7
RTS0046777,5
RTS0046778,3
RTS0046779,5
RTS0046780,6
RTS0046781,4
RTS0046782,2
RTS0046783,2
RTS0046784,4
RTS0046785,4
RTS0046790,16
RTS0046791,4
RTS0046792,13
RTS0046793,7
RTS0046794,3
RTS0046795,5
RTS0046796,1
RTS0046797,4
RTS0046798,3
RTS0046799,7
RTS0046800,3
RTS0046801,19
RTS0046802,13
RTS0046803,3
RTS0046804,3
RTS0046805,9
RTS0046806,5
RTS0046807,4
RTS0046808,4
RTS0046809,3
RTS0046810,4
RTS0046811,1
RTS0046812,3
RTS0046813,3
RTS0046814,5
RTS0046815,8
RTS0046816,2
RTS0046817,2
RTS0046818,1
RTS0046819,2
RTS0046820,5
RTS0046821,2
RTS0046822,1
RTS0046823,4
RTS0046824,6
RTS0046825,5
RTS0046826,1
RTS0046827,6
RTS0046828,6
RTS0046829,4
RTS0046830,5
RTS0046831,5
RTS0046832,6
RTS0046833,1
RTS0046835,4
RTS0046836,48
RTS0046837,45
RTS0046838,8
RTS0046839,30
RTS0046840,7
RTS0046841,3
RTS0046842,15
RTS0046843,11
RTS0046846,6
RTS0046849,2
RTS0046850,10
RTS0046851,19
RTS0046852,2
RTS0046853,7
RTS0046854,2
RTS0046855,5
RTS0046856,3
RTS0046857,6
RTS0046858,11
RTS0046859,3
RTS0046860,12
RTS0046861,4
RTS0046862,2
RTS0046863,6
RTS0046864,5
RTS0046866,6
RTS0046867,4
RTS0046868,2
RTS0046869,8
RTS0046870,5
RTS0046871,4
RTS0046872,3
RTS0046873,4
RTS0046874,4
RTS0046875,5
RTS0046876,2
RTS0046877,6
RTS0046878,3
RTS0046879,4
RTS0046880,3
RTS0046881,6
RTS0046882,4
RTS0046885,1
RTS0046886,3
RTS0046887,4
RTS0046889,4
RTS0046890,1
RTS0046891,3
RTS0046892,4
RTS0046893,3
RTS0046894,5
RTS0046895,2
RTS0046897,9
RTS0046898,2
RTS0046899,4
RTS0046900,20
RTS0046902,1
RTS0046903,6
RTS0046904,8
RTS0046905,5
RTS0046906,12
RTS0046907,6
RTS0046908,5
RTS0046909,6
RTS0046910,2
RTS0046911,6
RTS0046912,3
RTS0046913,6
RTS0046914,3
RTS0046915,1
RTS0046916,7
RTS0046918,134
RTS0046919,158
RTS0046920,15
RTS0046921,1
RTS0046922,4
RTS0046923,5
RTS0046924,10
RTS0046925,6
RTS0046926,4
RTS0046927,2
RTS0046928,2
RTS0046929,2
RTS0046930,4
RTS0046931,5
RTS0046933,2
RTS0046934,7
RTS0046935,2
RTS0046936,3
RTS0046937,7
RTS0046938,9
RTS0046939,4
RTS0046940,1
RTS0046941,5
RTS0046942,3
RTS0046943,11
RTS0046944,5
RTS0046946,7
RTS0046947,4
RTS0046948,3
RTS0046949,3
RTS0046950,4
RTS0046951,4
RTS0046952,2
RTS0046954,3
RTS0046955,6
RTS0046956,6
RTS0046957,2
RTS0046958,5
RTS0046959,14
RTS0046960,2
RTS0046961,9
RTS0046962,33
RTS0046963,6
RTS0046965,33
RTS0046966,5
RTS0046967,5
RTS0046968,4
RTS0047054,5
RTS0047055,4
RTS0047056,4
RTS0047057,7
RTS0047058,5
RTS0047060,6
RTS0047061,9
RTS0047062,7
RTS0047063,2
RTS0047064,9
RTS0047065,12
RTS0047066,3
RTS0047067,10
RTS0047068,11
RTS0047069,5
RTS0047070,7
RTS0047071,2
RTS0047072,13
RTS0047073,10
RTS0047074,12
RTS0047075,3
RTS0047076,4
RTS0047077,3
RTS0047078,6
RTS0047079,2
RTS0047080,7
RTS0047081,4
RTS0047082,3
RTS0047083,5
RTS0047084,3
RTS0047085,1
RTS0047086,5
RTS0047087,4
RTS0047088,3
RTS0047089,2
RTS0047091,2
RTS0047092,7
RTS0047093,7
RTS0047094,3
RTS0047095,4
RTS0047096,3
RTS0047098,5
RTS0047099,2
RTS0047100,4
RTS0047101,7
RTS0047102,5
RTS0047103,8
RTS0047104,6
RTS0047105,11
RTS0047106,10
RTS0047107,17
RTS0047108,17
RTS0047109,13
RTS0047110,4
RTS0047111,4
RTS0047112,4
RTS0047113,7
RTS0047114,5
RTS0047115,2
RTS0047116,8
RTS0047117,7
RTS0047118,5
RTS0047119,7
RTS0047120,1
RTS0047121,2
RTS0047122,6
RTS0047123,5
RTS0047124,3
RTS0047125,3
RTS0047126,6
RTS0047127,5
RTS0047128,4
RTS0047129,5
RTS0047130,3
RTS0047131,3
RTS0047132,7
RTS0047133,3
RTS0047134,3
RTS0047135,9
RTS0047136,10
RTS0047137,6
RTS0047138,8
RTS0047139,6
RTS0047140,2
RTS0047141,1
RTS0047142,4
RTS0047143,6
RTS0047144,2
RTS0047145,11
RTS0047146,2
RTS0047147,8
RTS0047148,5
RTS0047149,3
RTS0047150,4
RTS0047151,8
RTS0047152,12
RTS0047153,4
RTS0047154,9
RTS0047156,2
RTS0047157,4
RTS0047158,5
RTS0047159,3
RTS0047160,5
RTS0047165,12
RTS0047166,5
RTS0047167,5
RTS0047168,6
RTS0047169,4
RTS0047170,4
RTS0047171,16
RTS0047172,16
RTS0047173,4
RTS0047174,4
RTS0047175,5
RTS0047176,3
RTS0047177,3
RTS0047178,4
RTS0047179,1
RTS0047180,3
RTS0047181,2
RTS0047182,4
RTS0047183,10
RTS0047184,6
RTS0047185,5
RTS0047186,4
RTS0047187,5
RTS0047188,3
RTS0047189,1
RTS0047190,1
RTS0047191,6
RTS0047192,8
RTS0047193,2
RTS0047194,3
RTS0047195,4
RTS0047196,2
RTS0047197,5
RTS0047198,3
RTS0047199,6
RTS0047200,3
RTS0047201,1
RTS0047202,6
RTS0047203,2
RTS0047204,1
RTS0047205,4
RTS0047206,4
RTS0047207,3
RTS0047208,86
RTS0047209,54
RTS0047210,113
RTS0047211,90
RTS0047212,18
RTS0047213,3
RTS0047214,5
RTS0047215,4
RTS0047216,4
RTS0047217,2
RTS0047218,7
RTS0047219,4
RTS0047220,6
RTS0047221,14
RTS0047222,9
RTS0047223,34
RTS0047225,17
RTS0047226,5
RTS0047229,2
RTS0047230,5
RTS0047231,4
RTS0047232,3
RTS0047233,4
RTS0047234,3
RTS0047235,2
RTS0047236,5
RTS0047237,3
RTS0047238,4
RTS0047239,9
RTS0047240,3
RTS0047241,3
RTS0047242,3
RTS0047243,3
RTS0047244,3
RTS0047245,5
RTS0047246,3
RTS0047247,1
RTS0047248,6
RTS0047249,6
RTS0047250,4
RTS0047252,3
RTS0047253,5
RTS0047254,5
RTS0047255,7
RTS0047256,3
RTS0047257,9
RTS0047258,5
RTS0047259,5
RTS0047260,11
RTS0047261,11
RTS0047262,6
RTS0047263,7
RTS0047264,1
RTS0047266,7
RTS0047267,19
RTS0047268,7
RTS0047269,9
RTS0047270,8
RTS0047271,13
RTS0047272,6
RTS0047273,6
RTS0047274,8
RTS0047276,5
RTS0047277,15
RTS0047278,9
RTS0047279,9
RTS0047280,11
RTS0047281,5
RTS0047282,14
RTS0047283,6
RTS0047284,9
RTS0047290,18
RTS0047291,29
RTS0047292,23
RTS0047293,11
RTS0047294,31
RTS0047295,2
RTS0047296,3
RTS0047297,8
RTS0047298,5
RTS0047299,4
RTS0047300,3
RTS0047301,8
RTS0047302,5
RTS0047303,4
RTS0047304,1
RTS0047305,6
RTS0047306,9
RTS0047307,12
RTS0047308,10
RTS0047309,5
RTS0047310,7
RTS0047311,11
RTS0047312,6
RTS0047313,6
RTS0047314,6
RTS0047315,13
RTS0047316,14
RTS0047317,11
RTS0047318,9
RTS0047319,11
RTS0047320,6
RTS0047321,3
RTS0047322,4
RTS0047323,5
RTS0047324,3
RTS0047325,1
RTS0047326,6
RTS0047327,7
RTS0047329,4
RTS0047331,10
RTS0047332,8
RTS0047333,7
RTS0047334,3
RTS0047335,6
RTS0047336,3
RTS0047337,1
RTS0047338,4
RTS0047339,6
RTS0047340,12
RTS0047341,11
RTS0047342,15
RTS0047343,7
RTS0047344,9
RTS0047345,8
RTS0047346,1
RTS0047348,8
RTS0047349,7
RTS0047350,5
RTS0047351,13
RTS0047352,16
RTS0047353,8
RTS0047354,8
RTS0047356,3
RTS0047357,3
RTS0047358,5
RTS0047359,5
RTS0047360,1
RTS0047361,2
RTS0047362,9
RTS0047363,6
RTS0047364,2
RTS0047365,4
RTS0047366,4
RTS0047367,4
RTS0047368,7
RTS0047369,5
RTS0047370,4
RTS0047373,2
RTS0047374,2
RTS0047375,1
RTS0047376,6
RTS0047377,5
RTS0047378,10
RTS0047379,8
RTS0047380,8
RTS0047382,6
RTS0047383,6
RTS0047384,5
RTS0047385,4
RTS0047386,7
RTS0047387,3
RTS0047388,9
RTS0047389,10
RTS0047390,2
RTS0047391,4
RTS0047392,1
RTS0047393,9
RTS0047394,5
RTS0047395,2
RTS0047396,10
RTS0047397,1
RTS0047398,3
RTS0047399,5
RTS0047400,3
RTS0047401,4
RTS0047402,11
RTS0047403,7
RTS0047404,9
RTS0047405,8
RTS0047406,2
RTS0047407,2
RTS0047408,9
RTS0047409,10
RTS0047410,9
RTS0047411,5
RTS0047412,1
RTS0047413,3
RTS0047414,4
RTS0047415,14
RTS0047417,3
RTS0047418,8
RTS0047419,3
RTS0047420,12
RTS0047422,6
RTS0047423,2
RTS0047424,3
RTS0047425,1
RTS0047426,7
RTS0047427,11
RTS0047428,6
RTS0047429,8
RTS0047430,8
RTS0047431,7
RTS0047432,4
RTS0047433,2
RTS0047434,8
RTS0047435,9
RTS0047436,2
RTS0047437,2
RTS0047438,3
RTS0047439,5
RTS0047440,5
RTS0047441,8
RTS0047442,6
RTS0047445,12
RTS0047446,14
RTS0047447,7
RTS0047448,2
RTS0047449,1
RTS0047450,5
RTS0047451,4
RTS0047452,2
RTS0047453,1
RTS0047454,5
RTS0047455,2
RTS0047456,2
RTS0047457,3
RTS0047458,3
RTS0047459,4
RTS0047460,2
RTS0047461,2
RTS0047462,6
RTS0047463,7
RTS0047464,7
RTS0047465,2
RTS0047466,2
RTS0047467,4
RTS0047468,6
RTS0047469,3
RTS0047471,5
RTS0047472,2
RTS0047473,6
RTS0047474,5
RTS0047475,3
RTS0047476,6
RTS0047477,8
RTS0047479,7
RTS0047480,5
RTS0047481,8
RTS0047482,2
RTS0047483,4
RTS0047484,3
RTS0047485,1
RTS0047486,5
RTS0047487,7
RTS0047488,4
RTS0047489,6
RTS0047490,1
RTS0047491,5
RTS0047492,3
RTS0047493,5
RTS0047494,10
RTS0047495,5
RTS0047496,8
RTS0047497,4
RTS0047498,6
RTS0047499,5
RTS0047500,6
RTS0047501,2
RTS0047502,3
RTS0047503,5
RTS0047504,4
RTS0047505,4
RTS0047506,10
RTS0047507,7
RTS0047508,5
RTS0047509,4
RTS0047510,6
RTS0047512,8
RTS0047513,3
RTS0047514,5
RTS0047515,5
RTS0047516,9
RTS0047517,9
RTS0047518,7
RTS0047520,16
RTS0047521,15
RTS0047522,4
RTS0047523,6
RTS0047524,2
RTS0047525,6
RTS0047526,8
RTS0047527,4
RTS0047528,4
RTS0047529,6
RTS0047530,4
RTS0047531,7
RTS0047532,7
RTS0047533,2
RTS0047534,2
RTS0047535,3
RTS0047536,3
RTS0047537,5
RTS0047538,21
RTS0047540,8
RTS0047541,13
RTS0047543,3
RTS0047544,5
RTS0047545,5
RTS0047546,4
RTS0047547,3
RTS0047548,18
RTS0047549,7
RTS0047550,5
RTS0047551,7
RTS0047552,9
RTS0047553,4
RTS0047559,3
RTS0047560,2
RTS0047561,2
RTS0047562,2
RTS0047563,5
RTS0047564,4
RTS0047565,5
RTS0047566,9
RTS0047568,4
RTS0047569,2
RTS0047570,2
RTS0047571,6
RTS0047572,4
RTS0047573,4
RTS0047575,5
RTS0047576,3
RTS0047577,4
RTS0047578,2
RTS0047579,3
RTS0047580,6
RTS0047581,3
RTS0047582,3
RTS0047583,2
RTS0047584,1
RTS0047585,5
RTS0047586,3
RTS0047587,1
RTS0047588,4
RTS0047591,4
RTS0047592,1
RTS0047593,7
RTS0047594,7
RTS0047595,6
RTS0047596,4
RTS0047597,6
RTS0047598,8
RTS0047599,5
RTS0047600,7
RTS0047601,17
RTS0047602,7
RTS0047603,7
RTS0047604,4
RTS0047606,4
RTS0047613,6
RTS0047614,7
RTS0047615,4
RTS0047616,11
RTS0047617,6
RTS0047618,5
RTS0047619,1
RTS0047620,3
RTS0047621,3
RTS0047622,4
RTS0047624,6
RTS0047625,2
RTS0047626,1
RTS0047627,1
RTS0047628,4
RTS0047629,4
RTS0047630,2
RTS0047631,6
RTS0047632,2
RTS0047633,2
RTS0047634,4
RTS0047635,3
RTS0047636,4
RTS0047637,7
RTS0047638,4
RTS0047639,4
RTS0047640,6
RTS0047641,4
RTS0047642,6
RTS0047643,3
RTS0047644,3
RTS0047645,2
RTS0047646,4
RTS0047647,5
RTS0047648,3
RTS0047649,4
RTS0047650,2
RTS0047651,2
RTS0047652,6
RTS0047653,5
RTS0047654,3
RTS0047656,2
RTS0047657,6
RTS0047658,4
RTS0047659,7
RTS0047660,3
RTS0047661,5
RTS0047662,3
RTS0047663,3
RTS0047665,2
RTS0047666,1
RTS0047667,5
RTS0047668,6
RTS0047669,2
RTS0047670,7
RTS0047672,5
RTS0047673,1
RTS0047674,4
RTS0047675,4
RTS0047676,1
RTS0047677,4
RTS0047678,2
RTS0047679,3
RTS0047680,6
RTS0047681,4
RTS0047682,5
RTS0047684,1
RTS0047685,3
RTS0047686,5
RTS0047687,3
RTS0047688,4
RTS0047689,7
RTS0047691,5
RTS0047692,2
RTS0047693,2
RTS0047694,4
RTS0047695,4
RTS0047696,3
RTS0047697,1
RTS0047698,4
RTS0047699,6
RTS0047700,3
RTS0047701,7
RTS0047702,12
RTS0047703,7
RTS0047704,7
RTS0047705,5
RTS0047706,4
RTS0047707,4
RTS0047708,17
RTS0047709,27
RTS0047710,5
RTS0047711,5
RTS0047712,5
RTS0047713,1
RTS0047714,7
RTS0047715,10
RTS0047716,10
RTS0047717,7
RTS0047718,2
RTS0047720,6
RTS0047721,15
RTS0047722,8
RTS0047723,10
RTS0047724,14
RTS0047725,14
RTS0047726,18
RTS0047727,15
RTS0047728,10
RTS0047729,2
RTS0047730,7
RTS0047732,3
RTS0047733,4
RTS0047734,6
RTS0047735,6
RTS0047736,7
RTS0047737,3
RTS0047738,1
RTS0047739,3
RTS0047740,3
RTS0047741,2
RTS0047742,1
RTS0047743,2
RTS0047744,9
RTS0047745,10
RTS0047746,9
RTS0047747,3
RTS0047748,4
RTS0047749,6
RTS0047750,2
RTS0047752,2
RTS0047753,4
RTS0047754,10
RTS0047755,9
RTS0047756,11
RTS0047757,2
RTS0047758,5
RTS0047759,4
RTS0047760,2
RTS0047761,5
RTS0047762,8
RTS0047763,7
RTS0047764,5
RTS0047765,7
RTS0047766,4
RTS0047767,3
RTS0047768,8
RTS0047769,4
RTS0047770,4
RTS0047771,9
RTS0047772,7
RTS0047773,4
RTS0047774,2
RTS0047775,3
RTS0047776,3
RTS0047777,5
RTS0047778,2
RTS0047779,3
RTS0047780,2
RTS0047781,7
RTS0047782,9
RTS0047783,5
RTS0047784,7
RTS0047785,2
RTS0047786,8
RTS0047787,5
RTS0047788,7
RTS0047789,3
RTS0047790,2
RTS0047791,6
RTS0047792,2
RTS0047793,8
RTS0047794,4
RTS0047795,4
RTS0047796,6
RTS0047797,3
RTS0047798,4
RTS0047799,3
RTS0047800,3
RTS0047801,7
RTS0047802,8
RTS0047803,6
RTS0047804,3
RTS0047805,8
RTS0047806,7
RTS0047807,17
RTS0047808,24
RTS0047809,4
RTS0047810,6
RTS0047811,8
RTS0047812,3
RTS0047813,10
RTS0047814,5
RTS0047816,3
RTS0047817,4
RTS0047818,4
RTS0047819,6
RTS0047820,3
RTS0047821,13
RTS0047822,3
RTS0047823,6
RTS0047824,6
RTS0047825,5
RTS0047826,4
RTS0047827,1
RTS0047828,4
RTS0047829,1
RTS0047830,2
RTS0047831,2
RTS0047832,6
RTS0047833,2
RTS0047834,1
RTS0047835,9
RTS0047836,6
RTS0047837,9
RTS0047838,8
RTS0047839,8
RTS0047840,3
RTS0047841,1
RTS0047842,7
RTS0047843,4
RTS0047844,4
RTS0047845,1
RTS0047846,2
RTS0047847,6
RTS0047848,3
RTS0047849,8
RTS0047850,4
RTS0047851,4
RTS0047852,2
RTS0047854,4
RTS0047856,5
RTS0047857,4
RTS0047858,2
RTS0047859,6
RTS0047860,5
RTS0047861,1
RTS0047862,4
RTS0047863,2
RTS0047864,2
RTS0047865,2
RTS0047866,6
RTS0047867,4
RTS0047868,7
RTS0047869,11
RTS0047870,11
RTS0047871,2
RTS0047872,7
RTS0047873,6
RTS0047874,4
RTS0047875,4
RTS0047876,4
RTS0047877,3
RTS0047878,3
RTS0047879,9
RTS0047880,5
RTS0047881,2
RTS0047882,2
RTS0047883,6
RTS0047884,1
RTS0047885,9
RTS0047886,2
RTS0047890,16
RTS0047891,8
RTS0047892,4
RTS0047893,2
RTS0047895,5
RTS0047896,6
RTS0047897,4
RTS0047898,3
RTS0047899,3
RTS0047900,8
RTS0047901,3
RTS0047902,3
RTS0047903,3
RTS0047904,4
RTS0047905,7
RTS0047906,8
RTS0047907,21
RTS0047908,24
RTS0047909,32
RTS0047910,3
RTS0047912,5
RTS0047913,3
RTS0047914,6
RTS0047915,1
RTS0047916,3
RTS0047917,1
RTS0047919,3
RTS0047920,16
RTS0047921,21
RTS0047924,4
RTS0047925,6
RTS0047926,4
RTS0047927,5
RTS0047928,3
RTS0047929,4
RTS0047930,4
RTS0047931,8
RTS0047932,3
RTS0047933,5
RTS0047934,3
RTS0047935,5
RTS0047936,4
RTS0047937,2
RTS0047938,4
RTS0047939,9
RTS0047940,14
RTS0047941,9
RTS0047942,4
RTS0047943,2
RTS0047944,6
RTS0047945,4
RTS0047946,4
RTS0047947,4
RTS0047948,3
RTS0047949,4
RTS0047950,5
RTS0047951,5
RTS0047952,5
RTS0047953,7
RTS0047954,1
RTS0047956,5
RTS0047957,1
RTS0047958,2
RTS0047959,4
RTS0047960,2
RTS0047961,4
RTS0047963,5
RTS0047964,3
RTS0047965,2
RTS0047966,1
RTS0047967,5
RTS0047968,8
RTS0047969,6
RTS0047970,2
RTS0047972,3
RTS0047973,3
RTS0047974,7
RTS0047975,4
RTS0047976,4
RTS0047977,3
RTS0047978,4
RTS0047979,2
RTS0047980,6
RTS0047981,9
RTS0047982,3
RTS0047985,34
RTS0047986,3
RTS0047987,2
RTS0047988,13
RTS0047990,3
RTS0047991,10
RTS0047992,4
RTS0047993,6
RTS0047994,6
RTS0047995,6
RTS0047996,3
RTS0047997,4
RTS0047998,6
RTS0047999,1
RTS0048000,3
RTS0048001,5
RTS0048003,19
RTS0048005,2
RTS0048006,3
RTS0048008,3
RTS0048009,4
RTS0048012,3
RTS0048013,8
RTS0048014,2
RTS0048015,7
RTS0048016,6
RTS0048017,10
RTS0048018,6
RTS0048019,6
RTS0048020,2
RTS0048021,1
RTS0048022,2
RTS0048023,7
RTS0048024,7
RTS0048026,3
RTS0048027,12
RTS0048028,3
RTS0048029,2
RTS0048030,4
RTS0048031,2
RTS0048032,6
RTS0048033,4
RTS0048034,2
RTS0048036,7
RTS0048037,7
RTS0048038,16
RTS0048040,3
RTS0048041,4
RTS0048042,3
RTS0048043,9
RTS0048044,2
RTS0048045,3
RTS0048046,5
RTS0048047,2
RTS0048049,3
RTS0048050,2
RTS0048051,25
RTS0048052,5
RTS0048053,2
RTS0048054,3
RTS0048055,5
RTS0048056,7
RTS0048058,3
RTS0048059,8
RTS0048060,2
RTS0048061,3
RTS0048062,4
RTS0048063,2
RTS0048064,4
RTS0048065,4
RTS0048066,7
RTS0048067,2
RTS0048068,1
RTS0048069,1
RTS0048070,7
RTS0048071,6
RTS0048072,3
RTS0048073,5
RTS0048074,2
RTS0048076,5
RTS0048077,6
RTS0048078,3
RTS0048079,12
RTS0048080,6
RTS0048081,6
RTS0048082,8
RTS0048084,2
RTS0048085,4
RTS0048086,2
RTS0048087,4
RTS0048088,1
RTS0048089,2
RTS0048090,7
RTS0048091,4
RTS0048092,4
RTS0048093,11
RTS0048094,5
RTS0048096,4
RTS0048097,5
RTS0048098,172
RTS0048099,229
RTS0048100,215
RTS0048101,158
RTS0048102,216
RTS0048105,5
RTS0048106,5
RTS0048107,4
RTS0048108,2
RTS0048109,6
RTS0048110,4
RTS0048111,4
RTS0048112,3
RTS0048113,2
RTS0048114,2
RTS0048115,5
RTS0048116,4
RTS0048117,4
RTS0048118,6
RTS0048120,2
RTS0048126,4
RTS0048127,3
RTS0048129,2
RTS0048130,1
RTS0048131,10
RTS0048132,8
RTS0048133,3
RTS0048134,12
RTS0048135,14
RTS0048136,1
RTS0048138,4
RTS0048139,4
RTS0048140,7
RTS0048141,8
RTS0048142,7
RTS0048144,7
RTS0048145,6
RTS0048146,5
RTS0048147,3
RTS0048148,3
RTS0048149,5
RTS0048150,2
RTS0048152,5
RTS0048153,4
RTS0048154,4
RTS0048155,3
RTS0048156,10
RTS0048158,7
RTS0048159,3
RTS0048160,118
RTS0048161,205
RTS0048162,6
RTS0048163,4
RTS0048164,31
RTS0048165,12
RTS0048166,4
RTS0048167,7
RTS0048168,6
RTS0048169,2
RTS0048170,2
RTS0048171,3
RTS0048172,4
RTS0048173,2
RTS0048175,4
RTS0048176,1
RTS0048177,5
RTS0048178,1
RTS0048179,6
RTS0048180,6
RTS0048181,6
RTS0048182,7
RTS0048183,8
RTS0048184,4
RTS0048185,12
RTS0048186,1
RTS0048188,6
RTS0048189,3
RTS0048190,2
RTS0048191,3
RTS0048192,5
RTS0048193,5
RTS0048194,4
RTS0048195,3
RTS0048196,2
RTS0048197,6
RTS0048198,6
RTS0048200,6
RTS0048201,5
RTS0048202,8
RTS0048203,2
RTS0048204,7
RTS0048205,3
RTS0048207,3
RTS0048208,10
RTS0048209,9
RTS0048210,8
RTS0048211,9
RTS0048212,3
RTS0048213,4
RTS0048214,1
RTS0048215,3
RTS0048216,2
RTS0048217,3
RTS0048218,6
RTS0048219,2
RTS0048220,9
RTS0048221,5
RTS0048222,5
RTS0048223,3
RTS0048224,6
RTS0048225,6
RTS0048226,3
RTS0048227,4
RTS0048228,2
RTS0048229,7
RTS0048230,4
RTS0048231,12
RTS0048232,4
RTS0048233,9
RTS0048234,3
RTS0048235,5
RTS0048236,5
RTS0048237,5
RTS0048238,2
RTS0048239,7
RTS0048240,8
RTS0048241,3
RTS0048242,7
RTS0048243,9
RTS0048244,11
RTS0048245,8
RTS0048246,8
RTS0049343,5
RTS0049344,6
RTS0049345,9
RTS0049347,5
RTS0049348,4
RTS0049349,8
RTS0049351,3
RTS0049352,5
RTS0049353,5
RTS0049354,3
RTS0049355,8
RTS0049356,12
RTS0049357,5
RTS0049358,3
RTS0049359,2
RTS0049360,3
RTS0049361,1
RTS0049362,7
RTS0049363,7
RTS0049364,5
RTS0049365,4
RTS0049366,17
RTS0049367,12
RTS0049368,8
RTS0049369,3
RTS0049370,2
RTS0049371,5
RTS0049372,2
RTS0049373,12
RTS0049374,21
RTS0049375,12
RTS0049376,11
RTS0049377,8
RTS0049378,10
RTS0049379,5
RTS0049380,8
RTS0049381,6
RTS0049382,11
RTS0049383,3
RTS0049384,3
RTS0049385,5
RTS0049386,12
RTS0049387,3
RTS0049389,5
RTS0049390,34
RTS0049391,60
RTS0049392,78
RTS0049393,49
RTS0049394,21
RTS0049395,22
RTS0049396,13
RTS0049397,20
RTS0049398,23
RTS0049399,18
RTS0049400,6
RTS0049401,4
RTS0049402,5
RTS0049403,3
RTS0049404,4
RTS0049405,2
RTS0049406,1
RTS0049407,3
RTS0049408,10
RTS0049409,4
RTS0049410,4
RTS0049411,4
RTS0049412,2
RTS0049413,2
RTS0049414,1
RTS0049415,8
RTS0049416,8
RTS0049417,4
RTS0049418,2
RTS0049419,5
RTS0049420,5
RTS0049421,6
RTS0049422,3
RTS0049424,14
RTS0049425,3
RTS0049426,6
RTS0049427,7
RTS0049428,3
RTS0049429,8
RTS0049430,2
RTS0049431,7
RTS0049432,7
RTS0049433,4
RTS0049434,3
RTS0049435,4
RTS0049437,10
RTS0049438,4
RTS0049439,8
RTS0049440,6
RTS0049441,8
RTS0049442,4
RTS0049443,4
RTS0049444,8
RTS0049445,3
RTS0049446,4
RTS0049447,5
RTS0049448,2
RTS0049449,5
RTS0049450,4
RTS0049451,1
RTS0049452,5
RTS0049453,5
RTS0049454,1
RTS0049455,1
RTS0049456,1
RTS0049457,12
RTS0049458,3
RTS0049459,7
RTS0049460,11
RTS0049461,6
RTS0049462,18
RTS0049463,8
RTS0049464,4
RTS0049465,2
RTS0049466,4
RTS0049467,3
RTS0049468,11
RTS0049470,8
RTS0049471,14
RTS0049472,3
RTS0049473,14
RTS0049475,4
RTS0049476,6
RTS0049477,1
RTS0049478,3
RTS0049479,239
RTS0049480,25
RTS0049481,1
RTS0049482,4
RTS0049483,3
RTS0049484,11
RTS0049485,16
RTS0997079,5
RTS0997080,8
RTS0997081,1
RTS0997082,4
RTS0997083,10
RTS0997084,2
RTS0997085,6
RTS0997086,7
RTS0997087,1
RTS0997088,620
RTS0997089,291
RTS0997090,4
RTS0997091,7
RTS0997092,4
RTS0997093,4
RTS0997094,1
RTS0997095,1
RTS0997096,3
RTS0997097,1
RTS0997098,2
RTS0997099,1
RTS0997101,2
RTS0997102,3
RTS0997103,1
RTS0997104,1
RTS0997105,1
RTS0997106,1
RTS0997107,1
RTS0997108,2
RTS0997109,2
RTS0997110,3
RTS0997111,2
RTS0997112,2
RTS0997113,4
RTS0997114,2
RTS0997116,2
RTS0997117,2
RTS0997118,3
RTS0997119,2
RTS0997120,2
RTS0997121,5
RTS0997122,10
RTS0997123,4
RTS0997124,3
RTS0997125,11
RTS0997126,10
RTS0997127,19
RTS0997128,17
RTS0997129,28
RTS0997130,5
</Code_Summary>
