# Supplementary material for: Spatial meta-transcriptomics reveal associations of intratumor bacteria burden with lung cancer cells showing a distinct oncogenic signature
Source: J Immunother Cancer. 2022 Jul 6;10(7):e004698. doi: 10.1136/jitc-2022-004698 (PMC9260850; doi:10.1136/jitc-2022-004698)
Supplement: Supplementary data [file jitc-2022-004698supp009.zip › DSP-1001660004185-D-B04.dcc]

<Header>
FileVersion,0.02
SoftwareVersion,"GeoMx_NGS_Pipeline_ 2.0.0"
Date,2020-6-15
</Header>

<Scan_Attributes>
ID,DSP-1001660004185-D-B04
Plate_ID,1001660004185
Well,B04
</Scan_Attributes>

<NGS_Processing_Attributes>
SeqSetId,
tamperedIni,No
Raw,855225
Trimmed,798936
Stitched,792764
Aligned,777291
umiQ30,0.9925
rtsQ30,0.9903
</NGS_Processing_Attributes>


<Code_Summary>
RTS0039454,23
RTS0039455,18
RTS0039456,15
RTS0039457,22
RTS0039458,13
RTS0039459,21
RTS0039460,14
RTS0039461,32
RTS0039462,21
RTS0039463,17
RTS0039464,17
RTS0039465,39
RTS0039466,11
RTS0039467,30
RTS0039468,18
RTS0039469,11
RTS0039470,9
RTS0039471,17
RTS0039472,22
RTS0039473,14
RTS0039474,27
RTS0039475,22
RTS0039476,34
RTS0039477,15
RTS0039478,22
RTS0039479,21
RTS0039480,17
RTS0039481,16
RTS0039482,13
RTS0039483,14
RTS0039484,14
RTS0039485,14
RTS0039486,10
RTS0039487,22
RTS0039488,15
RTS0039489,14
RTS0039490,19
RTS0039491,18
RTS0039492,12
RTS0039493,11
RTS0039494,23
RTS0039495,51
RTS0039496,55
RTS0039497,9
RTS0039498,34
RTS0039499,35
RTS0039500,21
RTS0039501,15
RTS0039502,24
RTS0039503,22
RTS0039504,9
RTS0039505,42
RTS0039506,22
RTS0039507,14
RTS0039508,10
RTS0039509,15
RTS0039510,16
RTS0039511,21
RTS0039512,5
RTS0039513,10
RTS0039514,20
RTS0039515,15
RTS0039516,9
RTS0039517,8
RTS0039518,15
RTS0039519,12
RTS0039520,12
RTS0039521,10
RTS0039522,10
RTS0039523,21
RTS0039524,14
RTS0039525,19
RTS0039526,15
RTS0039527,16
RTS0039528,23
RTS0039529,15
RTS0039530,13
RTS0039531,11
RTS0039532,12
RTS0039533,21
RTS0039534,6
RTS0039535,11
RTS0039536,16
RTS0039537,16
RTS0039538,16
RTS0039539,11
RTS0039540,11
RTS0039541,19
RTS0039542,8
RTS0039543,56
RTS0039544,10
RTS0039545,14
RTS0039546,15
RTS0039547,14
RTS0039548,11
RTS0039549,13
RTS0039550,13
RTS0039551,20
RTS0039552,10
RTS0039553,11
RTS0039554,14
RTS0039555,17
RTS0039556,15
RTS0039557,8
RTS0039558,10
RTS0039559,12
RTS0039560,8
RTS0039561,19
RTS0039562,14
RTS0039563,11
RTS0039564,32
RTS0039565,21
RTS0039566,12
RTS0039567,16
RTS0039568,13
RTS0039569,9
RTS0039570,17
RTS0039571,21
RTS0039572,15
RTS0039573,29
RTS0039574,16
RTS0039575,10
RTS0039576,7
RTS0039577,11
RTS0039578,9
RTS0039579,26
RTS0039580,13
RTS0039581,16
RTS0039582,25
RTS0039583,24
RTS0039584,16
RTS0039585,13
RTS0039586,13
RTS0039587,13
RTS0039588,12
RTS0039589,16
RTS0039590,11
RTS0039591,24
RTS0039592,15
RTS0039593,11
RTS0039594,15
RTS0039595,10
RTS0039596,20
RTS0039597,23
RTS0039598,16
RTS0039599,12
RTS0039600,19
RTS0039601,11
RTS0039602,9
RTS0039603,8
RTS0039604,25
RTS0039605,21
RTS0039606,14
RTS0039607,16
RTS0039608,17
RTS0039609,7
RTS0039610,16
RTS0039611,9
RTS0039612,9
RTS0039613,17
RTS0039614,8
RTS0039615,5
RTS0039616,13
RTS0039617,3
RTS0039619,14
RTS0039620,17
RTS0039621,16
RTS0039622,18
RTS0039623,19
RTS0039624,10
RTS0039625,14
RTS0039626,6
RTS0039627,10
RTS0039628,9
RTS0039629,9
RTS0039630,12
RTS0039631,9
RTS0039632,15
RTS0039633,9
RTS0039634,11
RTS0039635,21
RTS0039636,12
RTS0039637,13
RTS0039638,11
RTS0039639,17
RTS0039640,22
RTS0039641,17
RTS0039642,17
RTS0039643,12
RTS0039644,12
RTS0039645,9
RTS0039646,13
RTS0039647,10
RTS0039648,15
RTS0039649,29
RTS0039650,11
RTS0039651,24
RTS0039652,29
RTS0039653,15
RTS0039654,9
RTS0039655,19
RTS0039656,20
RTS0039657,10
RTS0039658,16
RTS0039659,19
RTS0039660,14
RTS0039661,11
RTS0039662,16
RTS0039663,18
RTS0039664,16
RTS0039665,18
RTS0039666,24
RTS0039667,11
RTS0039668,15
RTS0039669,28
RTS0039670,15
RTS0039671,16
RTS0039672,20
RTS0039673,13
RTS0039674,13
RTS0039675,26
RTS0039676,17
RTS0039677,10
RTS0039678,14
RTS0039679,15
RTS0039680,7
RTS0039681,18
RTS0039682,15
RTS0039683,12
RTS0039684,14
RTS0039685,20
RTS0039686,19
RTS0039687,55
RTS0039688,20
RTS0039689,10
RTS0039690,10
RTS0039691,12
RTS0039692,11
RTS0039693,13
RTS0039694,17
RTS0039695,13
RTS0039696,17
RTS0039697,19
RTS0039698,14
RTS0039699,13
RTS0039700,14
RTS0039701,17
RTS0039702,24
RTS0039703,30
RTS0039704,21
RTS0039705,24
RTS0039706,11
RTS0039707,11
RTS0039708,17
RTS0039709,10
RTS0039710,15
RTS0039711,17
RTS0039712,34
RTS0039713,17
RTS0039714,18
RTS0039715,24
RTS0039716,11
RTS0039717,11
RTS0039718,14
RTS0039719,17
RTS0039720,22
RTS0039721,18
RTS0039722,12
RTS0039723,63
RTS0039724,18
RTS0039725,10
RTS0039726,18
RTS0039727,10
RTS0039728,14
RTS0039729,18
RTS0039730,11
RTS0039731,13
RTS0039732,16
RTS0039733,17
RTS0039734,32
RTS0039735,16
RTS0039736,8
RTS0039737,12
RTS0039738,22
RTS0039739,22
RTS0039740,13
RTS0039741,10
RTS0039742,15
RTS0039743,14
RTS0039744,7
RTS0039745,20
RTS0039746,15
RTS0039747,16
RTS0039749,17
RTS0039750,17
RTS0039751,14
RTS0039752,13
RTS0039753,18
RTS0039754,8
RTS0039755,20
RTS0039756,13
RTS0039757,12
RTS0039758,18
RTS0039759,10
RTS0039760,19
RTS0039761,16
RTS0039762,15
RTS0039763,18
RTS0039764,11
RTS0039765,7
RTS0039766,20
RTS0039767,9
RTS0039768,12
RTS0039769,7
RTS0039770,29
RTS0039771,18
RTS0039772,15
RTS0039773,12
RTS0039774,18
RTS0039775,21
RTS0039776,14
RTS0039777,10
RTS0039778,15
RTS0039779,18
RTS0039780,8
RTS0039781,16
RTS0039782,19
RTS0039783,19
RTS0039784,10
RTS0039785,25
RTS0039786,13
RTS0039787,17
RTS0039788,11
RTS0039789,8
RTS0039790,15
RTS0039791,29
RTS0039792,16
RTS0039793,15
RTS0039794,11
RTS0039795,12
RTS0039796,19
RTS0039797,16
RTS0039798,15
RTS0039799,16
RTS0039800,9
RTS0039801,17
RTS0039802,20
RTS0039803,13
RTS0039804,11
RTS0039805,8
RTS0039806,5
RTS0039807,14
RTS0039808,26
RTS0039809,9
RTS0039810,12
RTS0039811,12
RTS0039812,19
RTS0039813,24
RTS0039814,26
RTS0039815,20
RTS0039816,9
RTS0039817,29
RTS0039818,11
RTS0039819,16
RTS0039820,16
RTS0039821,15
RTS0039822,16
RTS0039823,21
RTS0039824,12
RTS0039825,11
RTS0039826,18
RTS0039827,40
RTS0039828,13
RTS0039829,16
RTS0039830,12
RTS0039831,17
RTS0039832,20
RTS0039833,16
RTS0039834,15
RTS0039835,22
RTS0039836,13
RTS0039838,12
RTS0039839,7
RTS0039840,10
RTS0039841,17
RTS0039842,5
RTS0039843,13
RTS0039844,21
RTS0039845,13
RTS0039846,19
RTS0039847,14
RTS0039848,12
RTS0039849,13
RTS0039850,9
RTS0039851,16
RTS0039852,8
RTS0039853,16
RTS0039854,19
RTS0039855,19
RTS0039856,14
RTS0039857,17
RTS0039858,14
RTS0039859,40
RTS0039860,15
RTS0039861,10
RTS0039862,14
RTS0039863,10
RTS0039864,19
RTS0039865,16
RTS0039866,13
RTS0039867,13
RTS0039868,13
RTS0039869,8
RTS0039870,16
RTS0039871,16
RTS0039872,4
RTS0039873,12
RTS0039874,14
RTS0039875,17
RTS0039876,16
RTS0039877,16
RTS0039878,10
RTS0039879,20
RTS0039880,20
RTS0039881,13
RTS0039882,19
RTS0039883,12
RTS0039884,21
RTS0039885,18
RTS0039886,25
RTS0039887,13
RTS0039888,15
RTS0039890,12
RTS0039891,15
RTS0039892,16
RTS0039893,18
RTS0039894,13
RTS0039895,12
RTS0039896,19
RTS0039897,16
RTS0039898,30
RTS0039899,7
RTS0039900,56
RTS0039901,13
RTS0039902,25
RTS0039903,12
RTS0039904,19
RTS0039905,13
RTS0039906,11
RTS0039907,17
RTS0039908,24
RTS0039909,15
RTS0039910,16
RTS0039911,11
RTS0039912,10
RTS0039913,16
RTS0039914,17
RTS0039915,17
RTS0039916,16
RTS0039917,12
RTS0039918,14
RTS0039919,14
RTS0039920,15
RTS0039921,26
RTS0039922,21
RTS0039923,18
RTS0039924,13
RTS0039925,16
RTS0039926,10
RTS0039927,11
RTS0039928,14
RTS0039929,15
RTS0039930,19
RTS0039931,11
RTS0039932,19
RTS0039933,22
RTS0039934,10
RTS0039935,14
RTS0039936,9
RTS0039937,18
RTS0039938,13
RTS0039939,19
RTS0039940,8
RTS0039941,16
RTS0039942,16
RTS0039943,6
RTS0039944,21
RTS0039945,24
RTS0039946,16
RTS0039947,14
RTS0039948,16
RTS0039949,14
RTS0039950,16
RTS0039951,16
RTS0039952,19
RTS0039953,5
RTS0039954,19
RTS0039955,22
RTS0039956,34
RTS0039957,7
RTS0039958,15
RTS0039959,18
RTS0039960,9
RTS0039961,15
RTS0039962,18
RTS0039963,15
RTS0039964,28
RTS0039965,12
RTS0039966,16
RTS0039967,11
RTS0039968,15
RTS0039969,19
RTS0039970,16
RTS0039971,12
RTS0039972,10
RTS0039973,17
RTS0039974,22
RTS0039975,12
RTS0039976,16
RTS0039977,19
RTS0039978,16
RTS0039979,11
RTS0039980,17
RTS0039981,18
RTS0039982,16
RTS0039983,25
RTS0039984,14
RTS0039985,11
RTS0039986,40
RTS0039987,14
RTS0039988,17
RTS0039989,10
RTS0039990,14
RTS0039991,12
RTS0039992,12
RTS0039993,37
RTS0039994,14
RTS0039995,22
RTS0039996,29
RTS0039997,11
RTS0039998,25
RTS0039999,9
RTS0040000,30
RTS0040001,13
RTS0040002,8
RTS0040003,9
RTS0040004,13
RTS0040005,11
RTS0040006,29
RTS0040007,14
RTS0040008,13
RTS0040009,17
RTS0040010,11
RTS0040011,14
RTS0040012,13
RTS0040013,5
RTS0040014,16
RTS0040015,18
RTS0040016,10
RTS0040017,11
RTS0040018,15
RTS0040019,12
RTS0040020,16
RTS0040021,19
RTS0040022,28
RTS0040023,28
RTS0040024,19
RTS0040025,11
RTS0040026,20
RTS0040027,13
RTS0040028,21
RTS0040029,21
RTS0040030,19
RTS0040031,15
RTS0040032,11
RTS0040033,9
RTS0040034,9
RTS0040035,11
RTS0040036,19
RTS0040037,15
RTS0040038,17
RTS0040039,5
RTS0040040,14
RTS0040041,9
RTS0040042,16
RTS0040043,18
RTS0040044,17
RTS0040045,9
RTS0040046,47
RTS0040047,23
RTS0040048,35
RTS0040049,14
RTS0040050,15
RTS0040051,11
RTS0040052,31
RTS0040053,21
RTS0040054,10
RTS0040055,20
RTS0040056,15
RTS0040057,5
RTS0040058,12
RTS0040059,10
RTS0040060,17
RTS0040061,29
RTS0040062,46
RTS0040063,21
RTS0040064,25
RTS0040065,12
RTS0040066,12
RTS0040067,21
RTS0040068,8
RTS0040069,18
RTS0040070,18
RTS0040071,8
RTS0040072,20
RTS0040073,29
RTS0040074,25
RTS0040075,20
RTS0040076,20
RTS0040077,19
RTS0040078,13
RTS0040079,11
RTS0040080,14
RTS0040081,18
RTS0040082,11
RTS0040083,8
RTS0040084,7
RTS0040085,8
RTS0040086,12
RTS0040087,17
RTS0040088,21
RTS0040089,11
RTS0040090,24
RTS0040091,12
RTS0040092,19
RTS0040093,12
RTS0040094,17
RTS0040095,10
RTS0040096,15
RTS0040097,10
RTS0040098,11
RTS0040099,14
RTS0040100,12
RTS0040101,9
RTS0040102,6
RTS0040103,12
RTS0040104,12
RTS0040105,9
RTS0040106,25
RTS0040107,19
RTS0040108,20
RTS0040109,18
RTS0040110,19
RTS0040111,19
RTS0040112,43
RTS0040113,16
RTS0040114,15
RTS0040115,40
RTS0040116,11
RTS0040117,8
RTS0040118,9
RTS0040119,14
RTS0040120,20
RTS0040121,19
RTS0040122,23
RTS0040123,10
RTS0040124,16
RTS0040125,11
RTS0040126,14
RTS0040127,16
RTS0040128,12
RTS0040129,9
RTS0040130,16
RTS0040131,24
RTS0040132,14
RTS0040133,10
RTS0040134,32
RTS0040135,21
RTS0040136,15
RTS0040137,8
RTS0040138,13
RTS0040139,8
RTS0040140,16
RTS0040141,15
RTS0040142,16
RTS0040143,19
RTS0040144,13
RTS0040145,34
RTS0040146,18
RTS0040147,11
RTS0040148,6
RTS0040149,9
RTS0040150,10
RTS0040151,9
RTS0040152,8
RTS0040153,20
RTS0040154,19
RTS0040155,22
RTS0040156,16
RTS0040157,23
RTS0040158,5
RTS0040159,16
RTS0040160,11
RTS0040161,11
RTS0040162,15
RTS0040163,15
RTS0040164,11
RTS0040165,14
RTS0040166,11
RTS0040167,21
RTS0040168,11
RTS0040169,15
RTS0040170,14
RTS0040171,4
RTS0040172,31
RTS0040173,9
RTS0040174,8
RTS0040175,12
RTS0040176,14
RTS0040177,10
RTS0040178,17
RTS0040179,10
RTS0040180,25
RTS0040181,27
RTS0040182,11
RTS0040183,9
RTS0040184,10
RTS0040185,15
RTS0040186,24
RTS0040187,11
RTS0040188,10
RTS0040189,19
RTS0040190,13
RTS0040191,16
RTS0040192,7
RTS0040193,19
RTS0040194,13
RTS0040195,14
RTS0040196,10
RTS0040197,6
RTS0040198,16
RTS0040199,9
RTS0040200,8
RTS0040201,19
RTS0040202,13
RTS0040203,15
RTS0040204,15
RTS0040205,10
RTS0040206,9
RTS0040207,16
RTS0040208,14
RTS0040209,18
RTS0040210,24
RTS0040211,36
RTS0040212,17
RTS0040213,13
RTS0040214,14
RTS0040215,24
RTS0040216,14
RTS0040217,9
RTS0040218,11
RTS0040219,17
RTS0040220,17
RTS0040221,12
RTS0040222,15
RTS0040223,17
RTS0040224,10
RTS0040225,10
RTS0040226,19
RTS0040227,12
RTS0040228,12
RTS0040229,12
RTS0040230,16
RTS0040231,9
RTS0040232,10
RTS0040233,11
RTS0040234,13
RTS0040235,15
RTS0040236,9
RTS0040237,10
RTS0040238,13
RTS0040239,14
RTS0040240,19
RTS0040241,11
RTS0040242,10
RTS0040243,11
RTS0040244,21
RTS0040245,21
RTS0040246,21
RTS0040247,20
RTS0040248,16
RTS0040249,27
RTS0040250,11
RTS0040251,21
RTS0040252,15
RTS0040253,13
RTS0040254,12
RTS0040255,15
RTS0040256,10
RTS0040257,5
RTS0040258,10
RTS0040259,15
RTS0040260,13
RTS0040261,10
RTS0040262,21
RTS0040263,17
RTS0040264,9
RTS0040265,14
RTS0040266,9
RTS0040267,16
RTS0040268,10
RTS0040269,11
RTS0040270,17
RTS0040271,15
RTS0040272,16
RTS0040273,23
RTS0040274,18
RTS0040275,14
RTS0040276,9
RTS0040277,9
RTS0040278,15
RTS0040279,12
RTS0040280,16
RTS0040281,15
RTS0040282,11
RTS0040283,7
RTS0040284,6
RTS0040285,9
RTS0040286,17
RTS0040287,20
RTS0040288,12
RTS0040289,10
RTS0040290,18
RTS0040291,11
RTS0040292,15
RTS0040293,14
RTS0040294,11
RTS0040295,12
RTS0040296,11
RTS0040297,21
RTS0040298,15
RTS0040299,11
RTS0040300,28
RTS0040301,18
RTS0040302,12
RTS0040303,8
RTS0040304,9
RTS0040305,14
RTS0040306,6
RTS0040307,21
RTS0040308,14
RTS0040309,15
RTS0040310,17
RTS0040311,12
RTS0040312,16
RTS0040313,8
RTS0040314,21
RTS0040315,20
RTS0040316,14
RTS0040317,27
RTS0040318,9
RTS0040319,26
RTS0040320,12
RTS0040321,12
RTS0040322,23
RTS0040323,16
RTS0040324,13
RTS0040325,6
RTS0040326,15
RTS0040327,22
RTS0040328,13
RTS0040329,14
RTS0040330,18
RTS0040331,9
RTS0040332,11
RTS0040333,18
RTS0040334,14
RTS0040335,23
RTS0040336,10
RTS0040337,27
RTS0040338,11
RTS0040339,14
RTS0040340,6
RTS0040341,13
RTS0040342,9
RTS0040343,9
RTS0040344,20
RTS0040345,40
RTS0040346,9
RTS0040347,26
RTS0040348,15
RTS0040349,24
RTS0040350,22
RTS0040351,9
RTS0040352,21
RTS0040353,14
RTS0040354,17
RTS0040355,14
RTS0040356,37
RTS0040357,38
RTS0040358,15
RTS0040359,23
RTS0040360,19
RTS0040361,19
RTS0040363,6
RTS0040364,12
RTS0040365,27
RTS0040366,12
RTS0040367,25
RTS0040368,24
RTS0040369,12
RTS0040370,31
RTS0040371,13
RTS0040372,20
RTS0040373,23
RTS0040374,10
RTS0040375,10
RTS0040376,20
RTS0040377,29
RTS0040378,21
RTS0040379,15
RTS0040380,15
RTS0040381,12
RTS0040382,10
RTS0040383,45
RTS0040384,10
RTS0040385,22
RTS0040386,16
RTS0040387,10
RTS0040388,10
RTS0040389,9
RTS0040390,19
RTS0040391,27
RTS0040392,22
RTS0040393,20
RTS0040394,18
RTS0040395,22
RTS0040396,14
RTS0040397,23
RTS0040398,6
RTS0040399,25
RTS0040400,17
RTS0040401,17
RTS0040402,7
RTS0040403,13
RTS0040404,13
RTS0040405,14
RTS0040406,19
RTS0040407,13
RTS0040408,18
RTS0040409,24
RTS0040410,7
RTS0040411,10
RTS0040412,11
RTS0040413,9
RTS0040414,25
RTS0040415,14
RTS0040416,15
RTS0040417,14
RTS0040418,14
RTS0040419,18
RTS0040420,19
RTS0040421,16
RTS0040422,21
RTS0040423,15
RTS0040424,15
RTS0040425,12
RTS0040426,12
RTS0040428,56
RTS0040429,11
RTS0040430,17
RTS0040431,8
RTS0040432,14
RTS0040433,16
RTS0040434,15
RTS0040435,13
RTS0040436,15
RTS0040437,11
RTS0040438,22
RTS0040439,21
RTS0040440,21
RTS0040441,33
RTS0040442,18
RTS0040443,11
RTS0040444,12
RTS0040445,5
RTS0040446,15
RTS0040447,14
RTS0040448,21
RTS0040449,7
RTS0040450,21
RTS0040451,43
RTS0040452,22
RTS0040453,15
RTS0040454,43
RTS0040455,24
RTS0040456,32
RTS0040457,22
RTS0040458,14
RTS0040459,20
RTS0040460,15
RTS0040461,12
RTS0040462,22
RTS0040463,17
RTS0040464,16
RTS0040465,15
RTS0040466,23
RTS0040467,11
RTS0040468,14
RTS0040469,11
RTS0040470,12
RTS0040471,17
RTS0040472,11
RTS0040473,12
RTS0040474,15
RTS0040475,13
RTS0040476,21
RTS0040477,14
RTS0040478,15
RTS0040479,13
RTS0040480,17
RTS0040481,18
RTS0040482,13
RTS0040483,17
RTS0040484,16
RTS0040485,10
RTS0040486,28
RTS0040487,9
RTS0040488,6
RTS0040489,8
RTS0040490,20
RTS0040491,8
RTS0040492,17
RTS0040493,21
RTS0040494,14
RTS0040495,7
RTS0040496,10
RTS0040497,17
RTS0040498,16
RTS0040499,15
RTS0040500,7
RTS0040501,19
RTS0040502,15
RTS0040503,14
RTS0040504,14
RTS0040505,11
RTS0040506,14
RTS0040507,14
RTS0040508,17
RTS0040509,13
RTS0040510,10
RTS0040511,16
RTS0040512,19
RTS0040513,25
RTS0040514,9
RTS0040515,24
RTS0040516,17
RTS0040517,14
RTS0040518,12
RTS0040519,11
RTS0040520,10
RTS0040521,12
RTS0040522,9
RTS0040523,12
RTS0040524,7
RTS0040525,11
RTS0040526,29
RTS0040527,10
RTS0040528,20
RTS0040529,20
RTS0040530,15
RTS0040531,22
RTS0040532,11
RTS0040533,11
RTS0040534,16
RTS0040535,13
RTS0040536,17
RTS0040537,16
RTS0040538,10
RTS0040539,9
RTS0040540,12
RTS0040541,9
RTS0040542,11
RTS0040543,24
RTS0040544,9
RTS0040545,11
RTS0040546,12
RTS0040547,8
RTS0040548,17
RTS0040549,22
RTS0040550,16
RTS0040551,7
RTS0040552,15
RTS0040553,16
RTS0040554,10
RTS0040555,16
RTS0040556,18
RTS0040557,16
RTS0040558,13
RTS0040559,13
RTS0040560,10
RTS0040561,9
RTS0040562,15
RTS0040563,14
RTS0040564,15
RTS0040565,23
RTS0040566,18
RTS0040567,15
RTS0040568,12
RTS0040569,13
RTS0040570,14
RTS0040571,12
RTS0040572,13
RTS0040573,13
RTS0040574,15
RTS0040575,14
RTS0040576,16
RTS0040577,13
RTS0040578,14
RTS0040579,16
RTS0040580,14
RTS0040581,18
RTS0040582,52
RTS0040583,14
RTS0040584,14
RTS0040585,17
RTS0040586,9
RTS0040587,13
RTS0040588,18
RTS0040589,12
RTS0040590,10
RTS0040591,20
RTS0040592,12
RTS0040593,8
RTS0040594,17
RTS0040595,25
RTS0040596,16
RTS0040597,21
RTS0040598,12
RTS0040599,16
RTS0040600,15
RTS0040601,17
RTS0040602,18
RTS0040603,11
RTS0040604,38
RTS0040605,15
RTS0040606,16
RTS0040607,49
RTS0040608,26
RTS0040609,15
RTS0040610,25
RTS0040611,22
RTS0040612,16
RTS0040613,10
RTS0040614,8
RTS0040615,12
RTS0040616,17
RTS0040617,17
RTS0040618,11
RTS0040619,14
RTS0040620,21
RTS0040621,19
RTS0040622,15
RTS0040623,24
RTS0040624,14
RTS0040625,18
RTS0040626,12
RTS0040627,14
RTS0040628,24
RTS0040629,17
RTS0040630,11
RTS0040631,25
RTS0040632,14
RTS0040633,15
RTS0040634,4
RTS0040635,16
RTS0040636,14
RTS0040637,28
RTS0040638,21
RTS0040639,17
RTS0040640,15
RTS0040641,20
RTS0040642,26
RTS0040643,19
RTS0040644,13
RTS0040645,18
RTS0040646,12
RTS0040647,14
RTS0040648,18
RTS0040649,11
RTS0040650,15
RTS0040651,14
RTS0040652,18
RTS0040653,19
RTS0040654,16
RTS0040655,15
RTS0040656,16
RTS0040657,31
RTS0040658,10
RTS0040659,16
RTS0040660,14
RTS0040661,11
RTS0040662,14
RTS0040663,16
RTS0040664,14
RTS0040665,15
RTS0040666,17
RTS0040667,20
RTS0040668,7
RTS0040669,12
RTS0040670,11
RTS0040671,9
RTS0040672,17
RTS0040673,12
RTS0040674,17
RTS0040675,20
RTS0040676,15
RTS0040677,19
RTS0040678,22
RTS0040679,14
RTS0040680,17
RTS0040681,12
RTS0040682,19
RTS0040683,14
RTS0040684,19
RTS0040685,11
RTS0040686,14
RTS0040687,18
RTS0040688,14
RTS0040689,16
RTS0040690,12
RTS0040691,17
RTS0040692,15
RTS0040693,25
RTS0040694,17
RTS0040695,11
RTS0040696,11
RTS0040697,8
RTS0040698,12
RTS0040699,11
RTS0040700,9
RTS0040701,14
RTS0040702,21
RTS0040703,20
RTS0040704,14
RTS0040705,31
RTS0040706,19
RTS0040707,15
RTS0040708,8
RTS0040709,13
RTS0040710,9
RTS0040711,17
RTS0040712,12
RTS0040713,15
RTS0040714,18
RTS0040715,21
RTS0040716,13
RTS0040717,20
RTS0040718,16
RTS0040719,20
RTS0040720,10
RTS0040721,7
RTS0040722,9
RTS0040723,16
RTS0040724,18
RTS0040725,11
RTS0040726,12
RTS0040727,22
RTS0040728,18
RTS0040729,24
RTS0040730,16
RTS0040731,12
RTS0040732,10
RTS0040733,17
RTS0040734,15
RTS0040735,18
RTS0040736,33
RTS0040737,23
RTS0040738,23
RTS0040739,12
RTS0040740,17
RTS0040741,9
RTS0040742,11
RTS0040743,15
RTS0040744,18
RTS0040745,26
RTS0040746,16
RTS0040747,14
RTS0040748,10
RTS0040749,15
RTS0040750,15
RTS0040751,17
RTS0040752,15
RTS0040753,8
RTS0040754,14
RTS0040755,11
RTS0040756,13
RTS0040757,18
RTS0040758,11
RTS0040759,11
RTS0040760,8
RTS0040761,10
RTS0040762,10
RTS0040763,16
RTS0040764,9
RTS0040765,21
RTS0040766,16
RTS0040767,16
RTS0040768,12
RTS0040769,15
RTS0040770,19
RTS0040771,12
RTS0040772,8
RTS0040773,18
RTS0040774,16
RTS0040775,11
RTS0040776,14
RTS0040777,19
RTS0040778,3
RTS0040779,16
RTS0040780,13
RTS0040781,17
RTS0040782,19
RTS0040783,13
RTS0040784,9
RTS0040785,21
RTS0040786,11
RTS0040787,12
RTS0040788,16
RTS0040789,15
RTS0040790,12
RTS0040791,19
RTS0040792,15
RTS0040793,13
RTS0040794,10
RTS0040795,15
RTS0040796,64
RTS0040797,19
RTS0040798,22
RTS0040799,15
RTS0040800,17
RTS0040801,8
RTS0040802,13
RTS0040803,22
RTS0040804,9
RTS0040805,8
RTS0040806,10
RTS0040807,10
RTS0040808,17
RTS0040809,15
RTS0040810,8
RTS0040811,15
RTS0040812,24
RTS0040813,16
RTS0040814,15
RTS0040815,19
RTS0040816,25
RTS0040817,16
RTS0040818,40
RTS0040819,26
RTS0040820,25
RTS0040821,17
RTS0040822,39
RTS0040823,28
RTS0040824,12
RTS0040825,15
RTS0040826,18
RTS0040827,17
RTS0040828,15
RTS0040830,26
RTS0040831,15
RTS0040832,12
RTS0040833,9
RTS0040834,13
RTS0040836,22
RTS0040837,18
RTS0040838,7
RTS0040839,16
RTS0040840,21
RTS0040841,19
RTS0040842,14
RTS0040843,13
RTS0040844,10
RTS0040845,16
RTS0040846,22
RTS0040847,15
RTS0040848,20
RTS0040849,19
RTS0040850,41
RTS0040851,27
RTS0040852,12
RTS0040853,18
RTS0040854,16
RTS0040855,16
RTS0040856,14
RTS0040857,14
RTS0040858,14
RTS0040859,10
RTS0040860,17
RTS0040861,10
RTS0040862,12
RTS0040863,16
RTS0040864,20
RTS0040865,22
RTS0040866,15
RTS0040867,5
RTS0040868,11
RTS0040869,12
RTS0040870,11
RTS0040871,11
RTS0040872,10
RTS0040873,13
RTS0040874,18
RTS0040875,17
RTS0040876,8
RTS0040877,14
RTS0040878,6
RTS0040879,8
RTS0040880,35
RTS0040881,18
RTS0040882,14
RTS0040883,13
RTS0040884,9
RTS0040885,11
RTS0040886,6
RTS0040887,16
RTS0040888,20
RTS0040889,19
RTS0040890,15
RTS0040891,14
RTS0040892,23
RTS0040893,4
RTS0040894,21
RTS0040895,10
RTS0040896,13
RTS0040897,15
RTS0040898,11
RTS0040899,11
RTS0040900,8
RTS0040901,14
RTS0040902,8
RTS0040903,7
RTS0040904,19
RTS0040905,12
RTS0040906,9
RTS0040907,15
RTS0040908,13
RTS0040909,31
RTS0040910,20
RTS0040911,17
RTS0040912,10
RTS0040913,11
RTS0040914,8
RTS0040915,17
RTS0040916,15
RTS0040917,19
RTS0040918,19
RTS0040919,14
RTS0040920,11
RTS0040921,11
RTS0040922,8
RTS0040923,16
RTS0040924,12
RTS0040925,8
RTS0040926,16
RTS0040927,16
RTS0040928,10
RTS0040929,15
RTS0040930,10
RTS0040931,18
RTS0040932,17
RTS0040933,12
RTS0040934,11
RTS0040935,17
RTS0040936,12
RTS0040937,15
RTS0040938,16
RTS0040939,12
RTS0040940,14
RTS0040941,18
RTS0040942,14
RTS0040943,9
RTS0040944,29
RTS0040945,18
RTS0040946,18
RTS0040947,24
RTS0040948,23
RTS0040949,20
RTS0040950,13
RTS0040951,14
RTS0040952,14
RTS0040953,7
RTS0040954,10
RTS0040955,14
RTS0040956,18
RTS0040957,19
RTS0040958,12
RTS0040959,20
RTS0040960,14
RTS0040961,12
RTS0040962,24
RTS0040963,22
RTS0040964,14
RTS0040965,5
RTS0040966,17
RTS0040967,19
RTS0040968,21
RTS0040969,20
RTS0040970,20
RTS0040971,28
RTS0040972,15
RTS0040973,22
RTS0040974,12
RTS0040975,10
RTS0040976,36
RTS0040977,13
RTS0040978,6
RTS0040979,21
RTS0040980,14
RTS0040981,11
RTS0040982,13
RTS0040983,21
RTS0040984,9
RTS0040985,18
RTS0040986,13
RTS0040987,17
RTS0040988,34
RTS0040989,20
RTS0040990,23
RTS0040991,25
RTS0040992,10
RTS0040993,5
RTS0040994,18
RTS0040995,14
RTS0040996,21
RTS0040997,27
RTS0040998,15
RTS0040999,13
RTS0041000,26
RTS0041001,12
RTS0041002,8
RTS0041003,12
RTS0041004,11
RTS0041005,17
RTS0041006,15
RTS0041007,28
RTS0041008,31
RTS0041009,16
RTS0041010,9
RTS0041011,10
RTS0041012,7
RTS0041013,15
RTS0041014,14
RTS0041015,7
RTS0041016,12
RTS0041017,19
RTS0041018,10
RTS0041019,13
RTS0041020,17
RTS0041021,13
RTS0041022,15
RTS0041023,8
RTS0041024,20
RTS0041025,12
RTS0041026,41
RTS0041027,16
RTS0041028,24
RTS0041029,42
RTS0041030,14
RTS0041031,9
RTS0041032,14
RTS0041033,14
RTS0041034,9
RTS0041035,11
RTS0041036,14
RTS0041037,8
RTS0041038,14
RTS0041039,5
RTS0041040,24
RTS0041041,5
RTS0041042,17
RTS0041043,17
RTS0041044,9
RTS0041045,20
RTS0041046,14
RTS0041047,8
RTS0041048,16
RTS0041049,13
RTS0041050,15
RTS0041051,19
RTS0041052,10
RTS0041053,13
RTS0041054,15
RTS0041055,11
RTS0041056,9
RTS0041057,9
RTS0041058,21
RTS0041059,10
RTS0041060,23
RTS0041061,17
RTS0041062,14
RTS0041063,15
RTS0041064,11
RTS0041066,8
RTS0041067,22
RTS0041068,14
RTS0041069,16
RTS0041070,16
RTS0041071,11
RTS0041072,20
RTS0041073,7
RTS0041074,11
RTS0041075,16
RTS0041076,21
RTS0041077,17
RTS0041078,13
RTS0041079,11
RTS0041080,29
RTS0041081,22
RTS0041082,12
RTS0041083,18
RTS0041084,11
RTS0041085,9
RTS0041086,50
RTS0041087,13
RTS0041088,19
RTS0041089,20
RTS0041090,25
RTS0041091,22
RTS0041092,14
RTS0041093,20
RTS0041094,10
RTS0041095,12
RTS0041096,3
RTS0041097,18
RTS0041098,15
RTS0041099,18
RTS0041100,9
RTS0041101,14
RTS0041102,26
RTS0041103,13
RTS0041104,17
RTS0041105,23
RTS0041106,18
RTS0041107,14
RTS0041108,19
RTS0041109,18
RTS0041110,25
RTS0041111,19
RTS0041112,17
RTS0041113,8
RTS0041114,13
RTS0041115,18
RTS0041116,11
RTS0041117,22
RTS0041118,24
RTS0041119,16
RTS0041120,12
RTS0041121,25
RTS0041122,28
RTS0041123,32
RTS0041124,9
RTS0041125,9
RTS0041126,19
RTS0041127,7
RTS0041128,28
RTS0041129,14
RTS0041130,14
RTS0041131,12
RTS0041132,13
RTS0041133,6
RTS0041134,19
RTS0041135,14
RTS0041136,19
RTS0041137,12
RTS0041138,10
RTS0041139,16
RTS0041140,20
RTS0041141,15
RTS0041142,10
RTS0041143,11
RTS0041144,14
RTS0041145,16
RTS0041146,10
RTS0041147,18
RTS0041148,14
RTS0041149,20
RTS0041150,6
RTS0041151,16
RTS0041152,12
RTS0041153,11
RTS0041154,9
RTS0041155,13
RTS0041156,17
RTS0041157,16
RTS0041158,15
RTS0041159,7
RTS0041160,13
RTS0041161,19
RTS0041162,14
RTS0041163,20
RTS0041164,19
RTS0041165,15
RTS0041166,13
RTS0041167,16
RTS0041168,15
RTS0041169,22
RTS0041170,15
RTS0041171,20
RTS0041172,16
RTS0041173,8
RTS0041174,17
RTS0041175,11
RTS0041176,15
RTS0041177,17
RTS0041178,20
RTS0041179,18
RTS0041180,18
RTS0041181,11
RTS0041182,13
RTS0041183,16
RTS0041184,7
RTS0041185,8
RTS0041186,6
RTS0041187,21
RTS0041188,18
RTS0041189,25
RTS0041190,16
RTS0041191,15
RTS0041192,19
RTS0041193,24
RTS0041194,6
RTS0041195,9
RTS0041196,17
RTS0041197,21
RTS0041198,19
RTS0041199,22
RTS0041200,10
RTS0041201,9
RTS0041202,16
RTS0041203,26
RTS0041204,18
RTS0041205,15
RTS0041206,24
RTS0041207,20
RTS0041208,23
RTS0041209,17
RTS0041210,12
RTS0041211,27
RTS0041212,16
RTS0041213,23
RTS0041214,17
RTS0041215,18
RTS0041216,16
RTS0041217,21
RTS0041218,26
RTS0041219,13
RTS0041220,15
RTS0041221,13
RTS0041222,10
RTS0041223,16
RTS0041224,19
RTS0041225,16
RTS0041226,20
RTS0041227,11
RTS0041228,12
RTS0041229,12
RTS0041230,13
RTS0041231,17
RTS0041232,59
RTS0041233,21
RTS0041234,18
RTS0041235,14
RTS0041236,12
RTS0041237,12
RTS0041238,8
RTS0041239,17
RTS0041240,29
RTS0041241,33
RTS0041242,25
RTS0041243,19
RTS0041244,24
RTS0041246,10
RTS0041247,14
RTS0041248,11
RTS0041249,14
RTS0041250,23
RTS0041251,20
RTS0041252,17
RTS0041253,13
RTS0041254,17
RTS0041255,10
RTS0041256,11
RTS0041257,20
RTS0041258,20
RTS0041259,11
RTS0041260,20
RTS0041261,20
RTS0041262,22
RTS0041263,23
RTS0041265,25
RTS0041266,28
RTS0041267,15
RTS0041268,15
RTS0041269,21
RTS0041270,22
RTS0041271,12
RTS0041272,14
RTS0041273,20
RTS0041274,18
RTS0041275,14
RTS0041276,13
RTS0041277,19
RTS0041278,15
RTS0041279,18
RTS0041280,26
RTS0041281,18
RTS0041282,23
RTS0041283,22
RTS0041284,13
RTS0041285,25
RTS0041286,18
RTS0041287,17
RTS0041288,17
RTS0041289,11
RTS0041290,26
RTS0041291,15
RTS0041292,28
RTS0041293,14
RTS0041294,12
RTS0041295,8
RTS0041296,8
RTS0041297,12
RTS0041298,14
RTS0041299,16
RTS0041300,11
RTS0041301,17
RTS0041302,19
RTS0041303,17
RTS0041304,23
RTS0041305,10
RTS0041306,15
RTS0041307,14
RTS0041308,19
RTS0041309,16
RTS0041310,16
RTS0041311,19
RTS0041312,14
RTS0041313,13
RTS0041314,11
RTS0041315,18
RTS0041316,14
RTS0041317,17
RTS0041318,21
RTS0041319,15
RTS0041320,9
RTS0041321,16
RTS0041322,19
RTS0041323,13
RTS0041324,16
RTS0041325,21
RTS0041326,20
RTS0041327,19
RTS0041328,16
RTS0041329,21
RTS0041330,12
RTS0041331,6
RTS0041332,2
RTS0041333,16
RTS0041334,17
RTS0041335,19
RTS0041346,14
RTS0041347,17
RTS0041348,14
RTS0041349,17
RTS0041350,26
RTS0041351,9
RTS0041352,18
RTS0041353,15
RTS0041354,17
RTS0041355,13
RTS0041356,14
RTS0041357,16
RTS0041358,10
RTS0041359,36
RTS0041360,15
RTS0041361,17
RTS0041362,15
RTS0041363,12
RTS0041364,10
RTS0041365,17
RTS0041366,15
RTS0041367,10
RTS0041368,12
RTS0041369,13
RTS0041370,19
RTS0041371,17
RTS0041372,15
RTS0041373,22
RTS0041374,17
RTS0041375,25
RTS0041376,243
RTS0041377,17
RTS0041378,13
RTS0041379,8
RTS0041380,14
RTS0041381,22
RTS0041382,19
RTS0041383,20
RTS0041384,17
RTS0041385,13
RTS0041386,15
RTS0041387,14
RTS0041388,22
RTS0041389,13
RTS0041390,8
RTS0041391,18
RTS0041392,17
RTS0041393,12
RTS0041394,11
RTS0041395,18
RTS0041396,16
RTS0041397,13
RTS0041398,14
RTS0041399,13
RTS0041400,12
RTS0041401,15
RTS0041402,34
RTS0041403,14
RTS0041404,20
RTS0041405,17
RTS0041406,24
RTS0041407,12
RTS0041408,6
RTS0041409,19
RTS0041410,15
RTS0041411,10
RTS0041412,19
RTS0041413,8
RTS0041414,25
RTS0041415,18
RTS0041416,9
RTS0041417,13
RTS0041418,18
RTS0041419,12
RTS0041420,18
RTS0041421,8
RTS0041422,14
RTS0041423,19
RTS0041424,14
RTS0041425,18
RTS0041426,19
RTS0041427,5
RTS0041428,22
RTS0041429,18
RTS0041430,10
RTS0041431,19
RTS0041432,16
RTS0041433,8
RTS0041434,20
RTS0041435,12
RTS0041436,15
RTS0041437,9
RTS0041438,12
RTS0041439,23
RTS0041440,22
RTS0041441,9
RTS0041442,13
RTS0041443,35
RTS0041444,15
RTS0041445,12
RTS0041446,19
RTS0041447,23
RTS0041448,10
RTS0041449,18
RTS0041450,11
RTS0041451,20
RTS0041452,13
RTS0041453,25
RTS0041454,29
RTS0041455,13
RTS0041456,10
RTS0041457,16
RTS0041458,12
RTS0041459,15
RTS0041460,9
RTS0041461,16
RTS0041462,39
RTS0041463,14
RTS0041464,12
RTS0041465,16
RTS0041466,16
RTS0041467,12
RTS0041468,24
RTS0041469,1
RTS0041470,12
RTS0041471,23
RTS0041472,16
RTS0041473,18
RTS0041474,17
RTS0041475,20
RTS0041476,12
RTS0041477,11
RTS0041478,11
RTS0041479,7
RTS0041480,14
RTS0041481,8
RTS0041482,9
RTS0041483,16
RTS0041484,15
RTS0041485,6
RTS0041486,19
RTS0041487,10
RTS0041488,16
RTS0041489,22
RTS0041490,3
RTS0041491,18
RTS0041492,7
RTS0041493,9
RTS0041494,9
RTS0041495,8
RTS0041496,24
RTS0041497,17
RTS0041498,15
RTS0041499,13
RTS0041500,19
RTS0041501,18
RTS0041502,14
RTS0041503,15
RTS0041504,10
RTS0041505,9
RTS0041506,13
RTS0041507,11
RTS0041508,11
RTS0041509,14
RTS0041510,6
RTS0041511,15
RTS0041512,12
RTS0041513,7
RTS0041514,13
RTS0041515,20
RTS0041516,9
RTS0041517,16
RTS0041518,11
RTS0041519,15
RTS0041520,23
RTS0041521,13
RTS0041522,12
RTS0041523,12
RTS0041524,15
RTS0041525,18
RTS0041526,13
RTS0041527,24
RTS0041528,16
RTS0041529,12
RTS0041530,34
RTS0041531,17
RTS0041532,11
RTS0041533,13
RTS0041534,14
RTS0041535,14
RTS0041536,8
RTS0041537,13
RTS0041538,13
RTS0041540,14
RTS0041541,11
RTS0041542,21
RTS0041543,15
RTS0041544,17
RTS0041545,21
RTS0041546,24
RTS0041547,17
RTS0041548,13
RTS0041549,10
RTS0041550,8
RTS0041551,15
RTS0041552,17
RTS0041553,27
RTS0041554,9
RTS0041555,12
RTS0041556,13
RTS0041557,15
RTS0041558,14
RTS0041559,14
RTS0041560,13
RTS0041561,13
RTS0041562,21
RTS0041563,14
RTS0041564,20
RTS0041565,11
RTS0041566,8
RTS0041567,12
RTS0041568,11
RTS0041569,7
RTS0041570,22
RTS0041571,9
RTS0041572,6
RTS0041573,10
RTS0041574,10
RTS0041575,15
RTS0041576,15
RTS0041577,15
RTS0041578,16
RTS0041579,12
RTS0041580,13
RTS0041581,19
RTS0041582,17
RTS0041583,11
RTS0041584,13
RTS0041585,13
RTS0041586,11
RTS0041587,40
RTS0041588,8
RTS0041589,11
RTS0041590,9
RTS0041591,13
RTS0041592,8
RTS0041593,15
RTS0041594,13
RTS0041595,10
RTS0041596,13
RTS0041597,9
RTS0041598,24
RTS0041599,13
RTS0041600,12
RTS0041601,4
RTS0041602,14
RTS0041603,6
RTS0041604,17
RTS0041605,19
RTS0041606,13
RTS0041607,8
RTS0041608,9
RTS0041609,7
RTS0041610,9
RTS0041611,16
RTS0041612,26
RTS0041613,9
RTS0041614,10
RTS0041615,10
RTS0041616,10
RTS0041617,13
RTS0041618,11
RTS0041619,11
RTS0041620,31
RTS0041621,28
RTS0041622,11
RTS0041623,22
RTS0041624,14
RTS0041625,12
RTS0041626,23
RTS0041627,10
RTS0041628,8
RTS0041629,12
RTS0041630,6
RTS0041631,7
RTS0041632,8
RTS0041633,7
RTS0041634,20
RTS0041635,18
RTS0041636,22
RTS0041637,18
RTS0041638,14
RTS0041639,13
RTS0041640,14
RTS0041641,13
RTS0041642,20
RTS0041643,18
RTS0041644,15
RTS0041645,17
RTS0041646,21
RTS0041647,18
RTS0041648,19
RTS0041649,19
RTS0041650,16
RTS0041651,15
RTS0041652,17
RTS0041653,12
RTS0041654,13
RTS0041655,18
RTS0041656,15
RTS0041657,28
RTS0041658,22
RTS0041659,14
RTS0041660,19
RTS0041661,24
RTS0041662,23
RTS0041663,10
RTS0041664,16
RTS0041665,9
RTS0041666,20
RTS0041667,15
RTS0041668,10
RTS0041669,12
RTS0041670,13
RTS0041671,20
RTS0041672,15
RTS0041673,16
RTS0041674,11
RTS0041675,13
RTS0041676,12
RTS0041677,17
RTS0041678,12
RTS0041679,21
RTS0041680,33
RTS0041681,14
RTS0041682,27
RTS0041683,12
RTS0041684,13
RTS0041685,22
RTS0041686,13
RTS0041687,10
RTS0041688,13
RTS0041689,3
RTS0041690,19
RTS0041691,27
RTS0041692,12
RTS0041693,8
RTS0041694,14
RTS0041695,9
RTS0041696,15
RTS0041697,16
RTS0041698,6
RTS0041699,15
RTS0041700,18
RTS0041701,10
RTS0041702,8
RTS0041703,11
RTS0041704,11
RTS0041705,14
RTS0041706,11
RTS0041707,12
RTS0041708,9
RTS0041709,11
RTS0041710,13
RTS0041711,11
RTS0041712,24
RTS0041713,13
RTS0041714,19
RTS0041715,4
RTS0041716,32
RTS0041717,43
RTS0041718,14
RTS0041719,67
RTS0041720,54
RTS0041721,8
RTS0041722,9
RTS0041723,17
RTS0041724,15
RTS0041725,12
RTS0041726,16
RTS0041727,11
RTS0041728,14
RTS0041729,10
RTS0041730,19
RTS0041731,13
RTS0041732,14
RTS0041733,18
RTS0041734,13
RTS0041735,14
RTS0041736,10
RTS0041737,8
RTS0041738,27
RTS0041739,16
RTS0041740,10
RTS0041741,17
RTS0041742,14
RTS0041743,22
RTS0041744,9
RTS0041745,14
RTS0041746,28
RTS0041747,15
RTS0041748,15
RTS0041749,11
RTS0041750,14
RTS0041751,20
RTS0041752,11
RTS0041753,13
RTS0041754,17
RTS0041755,15
RTS0041756,13
RTS0041757,26
RTS0041758,15
RTS0041759,13
RTS0041760,8
RTS0041761,13
RTS0041762,16
RTS0041763,34
RTS0041764,21
RTS0041765,14
RTS0041766,11
RTS0041767,8
RTS0041768,7
RTS0041769,23
RTS0041770,12
RTS0041771,16
RTS0041772,12
RTS0041773,9
RTS0041774,12
RTS0041775,20
RTS0041776,7
RTS0041777,18
RTS0041778,16
RTS0041779,21
RTS0041780,13
RTS0041781,22
RTS0041782,12
RTS0041783,19
RTS0041784,18
RTS0041785,13
RTS0041786,9
RTS0041787,20
RTS0041788,16
RTS0041789,9
RTS0041790,16
RTS0041791,14
RTS0041793,11
RTS0041794,10
RTS0041795,24
RTS0041796,17
RTS0041797,18
RTS0041798,12
RTS0041799,9
RTS0041800,9
RTS0041801,12
RTS0041802,13
RTS0041803,10
RTS0041804,12
RTS0041805,14
RTS0041806,11
RTS0041807,15
RTS0041808,14
RTS0041809,13
RTS0041810,15
RTS0041811,22
RTS0041812,22
RTS0041813,18
RTS0041814,15
RTS0041815,16
RTS0041816,23
RTS0041817,18
RTS0041818,15
RTS0041819,21
RTS0041820,34
RTS0041821,31
RTS0041822,19
RTS0041823,12
RTS0041824,22
RTS0041825,8
RTS0041826,19
RTS0041827,16
RTS0041828,10
RTS0041829,11
RTS0041830,11
RTS0041831,11
RTS0041832,36
RTS0041833,19
RTS0041834,17
RTS0041835,9
RTS0041836,23
RTS0041837,19
RTS0041838,28
RTS0041839,24
RTS0041840,13
RTS0041841,10
RTS0041842,5
RTS0041843,18
RTS0041844,18
RTS0041845,16
RTS0041846,7
RTS0041847,11
RTS0041848,19
RTS0041849,9
RTS0041850,15
RTS0041851,14
RTS0041852,31
RTS0041853,15
RTS0041854,13
RTS0041855,14
RTS0041856,12
RTS0041857,18
RTS0041858,39
RTS0041859,18
RTS0041860,13
RTS0041861,15
RTS0041862,13
RTS0041863,19
RTS0041864,18
RTS0041865,16
RTS0041866,15
RTS0041867,8
RTS0041868,15
RTS0041869,8
RTS0041870,12
RTS0041871,10
RTS0041872,16
RTS0041873,13
RTS0041874,23
RTS0041875,14
RTS0041876,6
RTS0041877,6
RTS0041878,19
RTS0041879,14
RTS0041880,23
RTS0041881,19
RTS0041882,13
RTS0041883,14
RTS0041884,15
RTS0041885,5
RTS0041886,14
RTS0041887,21
RTS0041888,16
RTS0041889,12
RTS0041890,15
RTS0041891,20
RTS0041892,17
RTS0041893,29
RTS0041894,13
RTS0041895,27
RTS0041896,12
RTS0041897,14
RTS0041898,28
RTS0041899,22
RTS0041900,21
RTS0041901,14
RTS0041902,16
RTS0041903,15
RTS0041904,14
RTS0041905,17
RTS0041906,24
RTS0041907,12
RTS0041908,18
RTS0041909,22
RTS0041910,16
RTS0041911,8
RTS0041912,16
RTS0041913,27
RTS0041914,19
RTS0041915,16
RTS0041916,11
RTS0041917,15
RTS0041918,17
RTS0041919,18
RTS0041920,16
RTS0041922,47
RTS0041923,21
RTS0041924,15
RTS0041925,17
RTS0041926,18
RTS0041927,9
RTS0041928,24
RTS0041929,16
RTS0041930,41
RTS0041931,18
RTS0041932,26
RTS0041933,17
RTS0041934,9
RTS0041935,12
RTS0041936,14
RTS0041937,23
RTS0041938,11
RTS0041939,8
RTS0041940,14
RTS0041941,23
RTS0041942,13
RTS0041943,20
RTS0041944,29
RTS0041945,18
RTS0041946,35
RTS0041947,19
RTS0041948,11
RTS0041949,31
RTS0041950,20
RTS0041951,13
RTS0041952,13
RTS0041953,13
RTS0041954,21
RTS0041955,13
RTS0041956,7
RTS0041957,13
RTS0041958,7
RTS0041959,13
RTS0041960,24
RTS0041961,15
RTS0041962,21
RTS0041963,23
RTS0041964,21
RTS0041965,13
RTS0041966,14
RTS0041967,19
RTS0041968,17
RTS0041969,14
RTS0041971,15
RTS0041972,13
RTS0041973,13
RTS0041974,19
RTS0041975,25
RTS0041976,14
RTS0041977,20
RTS0041978,10
RTS0041979,10
RTS0041980,16
RTS0041981,10
RTS0041982,14
RTS0041983,14
RTS0041984,13
RTS0041985,17
RTS0041986,26
RTS0041987,23
RTS0041988,11
RTS0041989,14
RTS0041990,17
RTS0041991,14
RTS0041992,30
RTS0041993,16
RTS0041994,11
RTS0041995,15
RTS0041996,16
RTS0041997,9
RTS0041998,11
RTS0041999,26
RTS0042000,19
RTS0042001,11
RTS0042002,11
RTS0042003,16
RTS0042004,9
RTS0042005,15
RTS0042006,17
RTS0042007,10
RTS0042008,28
RTS0042009,19
RTS0042010,20
RTS0042011,32
RTS0042012,21
RTS0042013,15
RTS0042014,16
RTS0042015,23
RTS0042016,14
RTS0042017,15
RTS0042018,13
RTS0042019,14
RTS0042020,14
RTS0042021,10
RTS0042022,10
RTS0042023,16
RTS0042024,11
RTS0042025,9
RTS0042026,14
RTS0042027,17
RTS0042028,16
RTS0042029,12
RTS0042030,7
RTS0042031,16
RTS0042032,11
RTS0042033,10
RTS0042034,21
RTS0042035,13
RTS0042036,14
RTS0042037,19
RTS0042038,16
RTS0042039,18
RTS0042040,11
RTS0042041,9
RTS0042042,5
RTS0042043,17
RTS0042044,19
RTS0042045,13
RTS0042046,24
RTS0042047,14
RTS0042048,22
RTS0042049,9
RTS0042050,9
RTS0042051,14
RTS0042052,13
RTS0042053,25
RTS0042054,12
RTS0042055,9
RTS0042056,20
RTS0042057,7
RTS0042058,20
RTS0042059,18
RTS0042060,9
RTS0042061,11
RTS0042062,13
RTS0042063,27
RTS0042064,10
RTS0042065,15
RTS0042066,23
RTS0042067,37
RTS0042068,19
RTS0042069,8
RTS0042071,18
RTS0042072,11
RTS0042073,23
RTS0042074,15
RTS0042075,15
RTS0042076,15
RTS0042077,14
RTS0042078,7
RTS0042079,8
RTS0042080,18
RTS0042081,18
RTS0042082,7
RTS0042083,17
RTS0042084,12
RTS0042085,11
RTS0042086,11
RTS0042087,18
RTS0042088,12
RTS0042089,11
RTS0042090,5
RTS0042091,30
RTS0042092,33
RTS0042093,8
RTS0042094,15
RTS0042095,13
RTS0042096,21
RTS0042097,17
RTS0042098,23
RTS0042099,15
RTS0042100,13
RTS0042101,30
RTS0042102,10
RTS0042103,22
RTS0042104,23
RTS0042105,19
RTS0042106,25
RTS0042107,16
RTS0042108,13
RTS0042109,15
RTS0042110,15
RTS0042111,20
RTS0042112,17
RTS0042113,25
RTS0042114,13
RTS0042115,21
RTS0042116,8
RTS0042117,16
RTS0042118,18
RTS0042119,12
RTS0042120,14
RTS0042121,14
RTS0042122,21
RTS0042123,11
RTS0042124,5
RTS0042125,18
RTS0042126,15
RTS0042127,25
RTS0042128,19
RTS0042129,11
RTS0042130,21
RTS0042131,15
RTS0042132,16
RTS0042133,21
RTS0042134,8
RTS0042135,13
RTS0042136,13
RTS0042137,18
RTS0042138,12
RTS0042139,23
RTS0042140,18
RTS0042141,19
RTS0042142,18
RTS0042143,14
RTS0042144,14
RTS0042145,11
RTS0042146,19
RTS0042147,10
RTS0042148,21
RTS0042149,16
RTS0042150,20
RTS0042151,13
RTS0042152,13
RTS0042153,17
RTS0042154,12
RTS0042155,14
RTS0042156,28
RTS0042157,8
RTS0042158,16
RTS0042159,15
RTS0042160,23
RTS0042161,13
RTS0042162,14
RTS0042163,15
RTS0042164,12
RTS0042165,11
RTS0042166,14
RTS0042167,24
RTS0042168,15
RTS0042169,15
RTS0042170,16
RTS0042171,14
RTS0042172,17
RTS0042173,22
RTS0042174,7
RTS0042175,15
RTS0042176,25
RTS0042177,18
RTS0042178,40
RTS0042179,10
RTS0042180,17
RTS0042181,18
RTS0042182,19
RTS0042183,6
RTS0042184,16
RTS0042185,12
RTS0042186,15
RTS0042187,9
RTS0042188,11
RTS0042189,21
RTS0042190,13
RTS0042191,110
RTS0042192,21
RTS0042193,19
RTS0042194,20
RTS0042195,8
RTS0042196,20
RTS0042197,30
RTS0042198,14
RTS0042199,11
RTS0042200,5
RTS0042201,21
RTS0042202,12
RTS0042203,15
RTS0042204,11
RTS0042205,20
RTS0042206,8
RTS0042207,10
RTS0042208,18
RTS0042209,16
RTS0042210,16
RTS0042211,22
RTS0042212,18
RTS0042213,13
RTS0042214,15
RTS0042215,9
RTS0042216,29
RTS0042217,16
RTS0042218,15
RTS0042219,11
RTS0042220,27
RTS0042221,14
RTS0042222,14
RTS0042223,15
RTS0042224,22
RTS0042225,11
RTS0042226,27
RTS0042227,19
RTS0042228,14
RTS0042229,13
RTS0042230,26
RTS0042231,22
RTS0042232,14
RTS0042233,23
RTS0042234,17
RTS0042235,11
RTS0042236,21
RTS0042237,21
RTS0042238,16
RTS0042239,17
RTS0042240,36
RTS0042241,8
RTS0042242,9
RTS0042243,14
RTS0042244,10
RTS0042245,15
RTS0042246,33
RTS0042247,13
RTS0042248,20
RTS0042249,16
RTS0042250,12
RTS0042251,10
RTS0042252,16
RTS0042253,16
RTS0042254,15
RTS0042255,19
RTS0042256,27
RTS0042257,25
RTS0042258,7
RTS0042259,10
RTS0042260,17
RTS0042261,19
RTS0042262,20
RTS0042263,20
RTS0042264,17
RTS0042265,25
RTS0042266,20
RTS0042267,23
RTS0042268,14
RTS0042269,6
RTS0042270,10
RTS0042271,15
RTS0042272,13
RTS0042273,23
RTS0042274,10
RTS0042275,13
RTS0042276,13
RTS0042277,4
RTS0042278,17
RTS0042279,18
RTS0042280,10
RTS0042281,16
RTS0042282,10
RTS0042283,11
RTS0042284,13
RTS0042285,13
RTS0042286,9
RTS0042287,15
RTS0042288,15
RTS0042289,17
RTS0042290,13
RTS0042291,37
RTS0042292,27
RTS0042293,8
RTS0042294,16
RTS0042295,11
RTS0042296,18
RTS0042297,17
RTS0042298,14
RTS0042299,19
RTS0042300,14
RTS0042301,14
RTS0042302,16
RTS0042303,9
RTS0042304,25
RTS0042305,14
RTS0042306,15
RTS0042307,8
RTS0042308,19
RTS0042309,17
RTS0042310,11
RTS0042311,8
RTS0042312,12
RTS0042313,8
RTS0042314,7
RTS0042315,10
RTS0042316,10
RTS0042317,14
RTS0042318,10
RTS0042319,14
RTS0042320,12
RTS0042321,18
RTS0042322,12
RTS0042323,17
RTS0042324,14
RTS0042325,12
RTS0042326,16
RTS0042327,14
RTS0042328,14
RTS0042329,18
RTS0042330,18
RTS0042331,11
RTS0042332,11
RTS0042333,15
RTS0042334,12
RTS0042335,16
RTS0042336,17
RTS0042337,23
RTS0042338,14
RTS0042339,17
RTS0042340,16
RTS0042341,26
RTS0042342,13
RTS0042343,15
RTS0042344,14
RTS0042345,8
RTS0042346,16
RTS0042347,13
RTS0042348,17
RTS0042349,6
RTS0042350,10
RTS0042351,8
RTS0042352,17
RTS0042353,17
RTS0042354,15
RTS0042355,9
RTS0042356,15
RTS0042357,17
RTS0042358,11
RTS0042359,27
RTS0042360,11
RTS0042361,17
RTS0042362,14
RTS0042363,16
RTS0042364,27
RTS0042365,5
RTS0042366,11
RTS0042367,12
RTS0042368,14
RTS0042369,10
RTS0042370,16
RTS0042371,12
RTS0042372,8
RTS0042373,31
RTS0042374,15
RTS0042375,12
RTS0042376,21
RTS0042377,12
RTS0042378,9
RTS0042379,14
RTS0042380,8
RTS0042381,15
RTS0042382,18
RTS0042383,25
RTS0042384,21
RTS0042385,20
RTS0042386,10
RTS0042387,14
RTS0042388,20
RTS0042389,19
RTS0042390,7
RTS0042391,16
RTS0042392,22
RTS0042393,14
RTS0042394,10
RTS0042395,12
RTS0042396,12
RTS0042397,12
RTS0042398,15
RTS0042399,12
RTS0042400,12
RTS0042401,16
RTS0042402,26
RTS0042403,16
RTS0042404,12
RTS0042405,8
RTS0042406,12
RTS0042407,12
RTS0042408,15
RTS0042409,10
RTS0042410,14
RTS0042411,12
RTS0042412,9
RTS0042413,22
RTS0042414,10
RTS0042415,15
RTS0042416,8
RTS0042417,19
RTS0042418,34
RTS0042419,15
RTS0042420,23
RTS0042421,22
RTS0042422,26
RTS0042423,12
RTS0042424,24
RTS0042425,11
RTS0042426,16
RTS0042427,18
RTS0042428,17
RTS0042429,13
RTS0042430,14
RTS0042431,19
RTS0042432,17
RTS0042433,17
RTS0042434,18
RTS0042435,13
RTS0042436,14
RTS0042437,24
RTS0042438,23
RTS0042439,19
RTS0042440,19
RTS0042441,18
RTS0042442,6
RTS0042443,13
RTS0042444,14
RTS0042445,12
RTS0042446,14
RTS0042447,10
RTS0042448,27
RTS0042449,12
RTS0042450,17
RTS0042451,14
RTS0042452,13
RTS0042453,17
RTS0042454,14
RTS0042455,13
RTS0042456,12
RTS0042457,22
RTS0042458,13
RTS0042460,20
RTS0042461,16
RTS0042462,26
RTS0042463,17
RTS0042464,12
RTS0042465,19
RTS0042466,19
RTS0042467,10
RTS0042468,18
RTS0042469,8
RTS0042470,16
RTS0042471,25
RTS0042472,13
RTS0042473,21
RTS0042474,19
RTS0042475,29
RTS0042476,34
RTS0042477,11
RTS0042478,10
RTS0042479,17
RTS0042480,23
RTS0042481,19
RTS0042482,10
RTS0042483,22
RTS0042484,12
RTS0042485,33
RTS0042486,9
RTS0042487,9
RTS0042488,19
RTS0042489,11
RTS0042490,20
RTS0042491,8
RTS0042492,10
RTS0042493,10
RTS0042494,12
RTS0042495,13
RTS0042496,10
RTS0042497,17
RTS0042498,13
RTS0042499,18
RTS0042500,13
RTS0042501,10
RTS0042502,11
RTS0042503,17
RTS0042504,11
RTS0042505,26
RTS0042506,14
RTS0042507,14
RTS0042508,8
RTS0042509,15
RTS0042510,14
RTS0042515,13
RTS0042522,14
RTS0042526,17
RTS0042527,14
RTS0042528,17
RTS0042529,17
RTS0042530,12
RTS0042531,9
RTS0042532,15
RTS0042533,13
RTS0042534,14
RTS0042535,19
RTS0042536,9
RTS0042537,13
RTS0042538,20
RTS0042539,19
RTS0042540,16
RTS0042541,14
RTS0042542,9
RTS0042543,25
RTS0042544,18
RTS0042545,15
RTS0042546,19
RTS0042547,16
RTS0042548,12
RTS0042549,10
RTS0042550,14
RTS0042551,42
RTS0042552,11
RTS0042553,16
RTS0042554,9
RTS0042555,17
RTS0042556,22
RTS0042557,11
RTS0042558,18
RTS0042559,18
RTS0042560,17
RTS0042561,10
RTS0042562,10
RTS0042563,8
RTS0042564,17
RTS0042565,14
RTS0042566,18
RTS0042567,12
RTS0042568,14
RTS0042569,26
RTS0042570,22
RTS0042571,25
RTS0042572,42
RTS0042573,10
RTS0042574,17
RTS0042575,18
RTS0042576,7
RTS0042577,24
RTS0042578,16
RTS0042579,15
RTS0042580,16
RTS0042581,29
RTS0042582,24
RTS0042583,165
RTS0042584,30
RTS0042585,11
RTS0042586,13
RTS0042587,22
RTS0042588,10
RTS0042589,14
RTS0042590,11
RTS0042591,18
RTS0042592,18
RTS0042593,10
RTS0042594,18
RTS0042595,12
RTS0042596,13
RTS0042597,16
RTS0042598,17
RTS0042599,18
RTS0042600,13
RTS0042601,16
RTS0042602,21
RTS0042603,18
RTS0042604,37
RTS0042605,14
RTS0042606,24
RTS0042607,8
RTS0042608,18
RTS0042609,14
RTS0042610,16
RTS0042611,10
RTS0042612,13
RTS0042613,12
RTS0042614,6
RTS0042615,24
RTS0042616,10
RTS0042617,21
RTS0042618,18
RTS0042619,13
RTS0042620,11
RTS0042621,17
RTS0042622,17
RTS0042623,10
RTS0042624,13
RTS0042625,14
RTS0042626,21
RTS0042627,39
RTS0042628,13
RTS0042629,7
RTS0042630,13
RTS0042631,14
RTS0042633,13
RTS0042634,14
RTS0042635,14
RTS0042636,18
RTS0042637,13
RTS0042638,16
RTS0042639,20
RTS0042640,10
RTS0042641,8
RTS0042642,18
RTS0042643,6
RTS0042644,17
RTS0042645,8
RTS0042646,9
RTS0042647,19
RTS0042648,6
RTS0042649,11
RTS0042650,8
RTS0042651,14
RTS0042652,18
RTS0042653,11
RTS0042654,15
RTS0042655,11
RTS0042656,13
RTS0042657,15
RTS0042658,14
RTS0042659,9
RTS0042660,20
RTS0042661,18
RTS0042662,14
RTS0042663,19
RTS0042664,10
RTS0042665,8
RTS0042666,10
RTS0042667,16
RTS0042668,7
RTS0042669,6
RTS0042670,25
RTS0042671,12
RTS0042672,10
RTS0042673,14
RTS0042674,10
RTS0042675,16
RTS0042676,15
RTS0042678,14
RTS0042679,19
RTS0042680,18
RTS0042681,22
RTS0042682,18
RTS0042683,29
RTS0042684,11
RTS0042685,21
RTS0042686,36
RTS0042687,13
RTS0042688,17
RTS0042689,10
RTS0042690,13
RTS0042691,16
RTS0042692,14
RTS0042693,13
RTS0042695,13
RTS0042696,11
RTS0042697,10
RTS0042698,9
RTS0042699,11
RTS0042700,14
RTS0042701,22
RTS0042702,8
RTS0042703,11
RTS0042704,27
RTS0042705,13
RTS0042706,6
RTS0042707,12
RTS0042708,11
RTS0042709,14
RTS0042710,17
RTS0042711,16
RTS0042712,22
RTS0042713,19
RTS0042714,9
RTS0042715,12
RTS0042716,13
RTS0042717,13
RTS0042718,11
RTS0042719,13
RTS0042720,16
RTS0042721,20
RTS0042722,17
RTS0042723,20
RTS0042724,15
RTS0042725,13
RTS0042726,12
RTS0042727,10
RTS0042728,15
RTS0042729,17
RTS0042730,9
RTS0042731,7
RTS0042732,14
RTS0042733,14
RTS0042734,15
RTS0042735,7
RTS0042736,11
RTS0042737,21
RTS0042738,18
RTS0042739,6
RTS0042740,14
RTS0042741,14
RTS0042742,13
RTS0042743,11
RTS0042744,10
RTS0042745,15
RTS0042746,24
RTS0042747,14
RTS0042748,8
RTS0042749,15
RTS0042750,8
RTS0042751,13
RTS0042752,11
RTS0042753,30
RTS0042754,13
RTS0042755,11
RTS0042756,11
RTS0042757,19
RTS0042758,18
RTS0042759,10
RTS0042760,15
RTS0042761,21
RTS0042762,10
RTS0042763,7
RTS0042764,11
RTS0042765,12
RTS0042766,28
RTS0042767,9
RTS0042768,11
RTS0042769,21
RTS0042770,14
RTS0042771,28
RTS0042772,25
RTS0042773,12
RTS0042774,48
RTS0042775,15
RTS0042776,19
RTS0042777,47
RTS0042778,14
RTS0042779,26
RTS0042780,25
RTS0042781,29
RTS0042782,13
RTS0042783,16
RTS0042784,16
RTS0042785,18
RTS0042786,16
RTS0042787,12
RTS0042788,11
RTS0042789,18
RTS0042790,22
RTS0042791,31
RTS0042792,15
RTS0042793,16
RTS0042794,62
RTS0042795,23
RTS0042796,12
RTS0042797,25
RTS0042798,15
RTS0042799,46
RTS0042800,27
RTS0042801,53
RTS0042802,30
RTS0042803,5
RTS0042804,11
RTS0042805,14
RTS0042806,12
RTS0042807,15
RTS0042808,11
RTS0042809,31
RTS0042810,16
RTS0042811,27
RTS0042812,15
RTS0042813,9
RTS0042814,15
RTS0042815,16
RTS0042816,8
RTS0042817,16
RTS0042818,7
RTS0042819,22
RTS0042820,20
RTS0042821,20
RTS0042822,7
RTS0042823,5
RTS0042824,23
RTS0042825,11
RTS0042826,31
RTS0042827,22
RTS0042828,13
RTS0042829,24
RTS0042830,11
RTS0042831,40
RTS0042832,27
RTS0042833,17
RTS0042834,11
RTS0042835,15
RTS0042836,20
RTS0042837,17
RTS0042838,23
RTS0042839,19
RTS0042840,16
RTS0042841,16
RTS0042842,11
RTS0042843,11
RTS0042844,14
RTS0042845,52
RTS0042846,19
RTS0042847,24
RTS0042848,20
RTS0042849,11
RTS0042850,17
RTS0042851,11
RTS0042852,12
RTS0042853,23
RTS0042854,19
RTS0042855,11
RTS0042856,11
RTS0042857,17
RTS0042858,9
RTS0042859,19
RTS0042860,19
RTS0042861,16
RTS0042862,23
RTS0042863,20
RTS0042864,12
RTS0042865,13
RTS0042866,15
RTS0042867,10
RTS0042868,13
RTS0042869,18
RTS0042870,15
RTS0042871,16
RTS0042872,10
RTS0042873,14
RTS0042874,14
RTS0042875,19
RTS0042876,24
RTS0042877,14
RTS0042878,18
RTS0042879,16
RTS0042880,16
RTS0042881,22
RTS0042882,11
RTS0042883,19
RTS0042884,24
RTS0042885,16
RTS0042886,13
RTS0042887,13
RTS0042888,22
RTS0042889,13
RTS0042890,17
RTS0042891,8
RTS0042892,18
RTS0042893,44
RTS0042894,19
RTS0042895,13
RTS0042896,12
RTS0042897,19
RTS0042898,11
RTS0042899,24
RTS0042900,11
RTS0042901,11
RTS0042902,10
RTS0042903,12
RTS0042904,11
RTS0042905,18
RTS0042906,16
RTS0042907,15
RTS0042908,17
RTS0042909,25
RTS0042910,12
RTS0042911,20
RTS0042912,18
RTS0042913,17
RTS0042914,11
RTS0042915,10
RTS0042916,9
RTS0042917,11
RTS0042918,24
RTS0042919,17
RTS0042920,13
RTS0042921,19
RTS0042922,21
RTS0042923,18
RTS0042924,12
RTS0042925,17
RTS0042926,16
RTS0042927,13
RTS0042928,15
RTS0042929,18
RTS0042930,19
RTS0042931,10
RTS0042932,12
RTS0042933,13
RTS0042934,13
RTS0042935,15
RTS0042936,15
RTS0042937,12
RTS0042938,53
RTS0042939,16
RTS0042940,20
RTS0042941,9
RTS0042942,13
RTS0042943,9
RTS0042944,10
RTS0042945,16
RTS0042946,19
RTS0042947,34
RTS0042948,8
RTS0042949,25
RTS0042950,10
RTS0042951,16
RTS0042952,23
RTS0042953,26
RTS0042954,7
RTS0042955,35
RTS0042956,13
RTS0042957,13
RTS0042958,14
RTS0042959,13
RTS0042960,20
RTS0042961,10
RTS0042962,21
RTS0042963,15
RTS0042964,17
RTS0042965,25
RTS0042966,12
RTS0042967,31
RTS0042968,9
RTS0042969,14
RTS0042970,18
RTS0042971,23
RTS0042972,13
RTS0042973,13
RTS0042974,11
RTS0042975,8
RTS0042976,14
RTS0042977,19
RTS0042978,9
RTS0042979,14
RTS0042980,22
RTS0042981,18
RTS0042982,11
RTS0042983,19
RTS0042984,10
RTS0042985,23
RTS0042986,21
RTS0042987,12
RTS0042988,18
RTS0042989,16
RTS0042990,13
RTS0042991,13
RTS0042992,23
RTS0042993,11
RTS0042994,8
RTS0042995,22
RTS0042996,13
RTS0042997,13
RTS0042998,13
RTS0042999,16
RTS0043000,15
RTS0043001,17
RTS0043002,14
RTS0043003,17
RTS0043004,10
RTS0043005,20
RTS0043006,20
RTS0043007,29
RTS0043008,13
RTS0043009,16
RTS0043010,25
RTS0043011,12
RTS0043012,28
RTS0043013,14
RTS0043014,23
RTS0043015,14
RTS0043016,18
RTS0043017,18
RTS0043018,20
RTS0043019,21
RTS0043020,15
RTS0043021,21
RTS0043022,23
RTS0043023,12
RTS0043024,14
RTS0043025,17
RTS0043026,16
RTS0043027,26
RTS0043028,16
RTS0043029,27
RTS0043030,24
RTS0043031,10
RTS0043032,18
RTS0043033,22
RTS0043034,12
RTS0043035,17
RTS0043036,9
RTS0043037,22
RTS0043038,17
RTS0043039,11
RTS0043040,14
RTS0043041,11
RTS0043042,19
RTS0043043,12
RTS0043044,9
RTS0043045,12
RTS0043046,16
RTS0043047,18
RTS0043048,15
RTS0043049,13
RTS0043050,17
RTS0043051,20
RTS0043052,17
RTS0043053,11
RTS0043054,19
RTS0043055,11
RTS0043056,25
RTS0043057,12
RTS0043058,22
RTS0043059,16
RTS0043060,15
RTS0043061,26
RTS0043062,15
RTS0043063,14
RTS0043064,25
RTS0043065,21
RTS0043066,15
RTS0043067,14
RTS0043068,14
RTS0043069,16
RTS0043070,26
RTS0043071,12
RTS0043072,20
RTS0043073,13
RTS0043074,14
RTS0043075,17
RTS0043076,21
RTS0043077,11
RTS0043078,5
RTS0043079,12
RTS0043080,18
RTS0043081,12
RTS0043082,13
RTS0043083,19
RTS0043084,32
RTS0043085,20
RTS0043086,18
RTS0043087,20
RTS0043088,11
RTS0043089,16
RTS0043090,20
RTS0043091,9
RTS0043092,15
RTS0043093,24
RTS0043094,23
RTS0043095,14
RTS0043096,13
RTS0043097,18
RTS0043098,13
RTS0043099,19
RTS0043100,11
RTS0043101,18
RTS0043102,13
RTS0043103,12
RTS0043104,23
RTS0043105,14
RTS0043106,23
RTS0043107,19
RTS0043108,10
RTS0043109,13
RTS0043110,14
RTS0043111,18
RTS0043112,21
RTS0043113,10
RTS0043114,15
RTS0043115,17
RTS0043116,33
RTS0043117,14
RTS0043118,8
RTS0043119,14
RTS0043120,10
RTS0043121,17
RTS0043122,12
RTS0043123,21
RTS0043124,13
RTS0043125,15
RTS0043126,15
RTS0043127,10
RTS0043128,19
RTS0043129,20
RTS0043130,18
RTS0043131,7
RTS0043132,16
RTS0043133,16
RTS0043134,17
RTS0043135,12
RTS0043136,15
RTS0043137,15
RTS0043138,19
RTS0043139,13
RTS0043140,12
RTS0043141,14
RTS0043142,17
RTS0043143,23
RTS0043144,17
RTS0043145,13
RTS0043146,16
RTS0043147,17
RTS0043148,20
RTS0043149,11
RTS0043150,11
RTS0043151,13
RTS0043152,32
RTS0043153,13
RTS0043154,16
RTS0043155,12
RTS0043156,9
RTS0043157,45
RTS0043159,22
RTS0043160,23
RTS0043161,17
RTS0043162,22
RTS0043163,16
RTS0043164,20
RTS0043165,36
RTS0043167,20
RTS0043168,21
RTS0043169,11
RTS0043170,19
RTS0043171,6
RTS0043172,23
RTS0043173,22
RTS0043174,15
RTS0043175,20
RTS0043176,10
RTS0043177,16
RTS0043178,21
RTS0043179,12
RTS0043180,6
RTS0043181,19
RTS0043182,23
RTS0043183,16
RTS0043184,8
RTS0043185,10
RTS0043186,20
RTS0043187,11
RTS0043188,16
RTS0043189,19
RTS0043190,13
RTS0043191,22
RTS0043192,15
RTS0043193,18
RTS0043194,13
RTS0043195,15
RTS0043196,61
RTS0043197,18
RTS0043198,23
RTS0043199,22
RTS0043200,10
RTS0043201,17
RTS0043202,25
RTS0043203,24
RTS0043204,26
RTS0043205,21
RTS0043206,17
RTS0043207,15
RTS0043208,20
RTS0043209,7
RTS0043210,13
RTS0043211,7
RTS0043212,11
RTS0043213,13
RTS0043214,16
RTS0043215,11
RTS0043216,35
RTS0043217,23
RTS0043218,13
RTS0043219,11
RTS0043220,24
RTS0043221,11
RTS0043222,16
RTS0043223,16
RTS0043224,24
RTS0043225,11
RTS0043226,19
RTS0043227,11
RTS0043228,21
RTS0043229,26
RTS0043230,18
RTS0043231,23
RTS0043232,11
RTS0043233,13
RTS0043234,9
RTS0043235,18
RTS0043236,12
RTS0043237,19
RTS0043238,18
RTS0043239,24
RTS0043240,18
RTS0043241,14
RTS0043242,20
RTS0043243,16
RTS0043244,12
RTS0043245,10
RTS0043246,14
RTS0043247,13
RTS0043248,12
RTS0043249,9
RTS0043250,13
RTS0043251,14
RTS0043252,20
RTS0043253,13
RTS0043254,34
RTS0043255,20
RTS0043256,24
RTS0043257,16
RTS0043258,16
RTS0043259,17
RTS0043260,8
RTS0043261,11
RTS0043262,16
RTS0043263,12
RTS0043264,10
RTS0043265,20
RTS0043266,15
RTS0043267,19
RTS0043268,12
RTS0043269,18
RTS0043270,18
RTS0043271,16
RTS0043272,9
RTS0043273,11
RTS0043274,20
RTS0043275,14
RTS0043276,11
RTS0043277,8
RTS0043278,24
RTS0043279,14
RTS0043280,9
RTS0043281,11
RTS0043282,16
RTS0043283,13
RTS0043284,23
RTS0043285,16
RTS0043286,18
RTS0043287,18
RTS0043288,21
RTS0043289,14
RTS0043290,14
RTS0043291,25
RTS0043292,16
RTS0043293,19
RTS0043294,19
RTS0043295,20
RTS0043296,17
RTS0043297,5
RTS0043299,15
RTS0043300,25
RTS0043301,14
RTS0043302,17
RTS0043303,15
RTS0043304,16
RTS0043305,15
RTS0043306,11
RTS0043307,12
RTS0043308,7
RTS0043309,13
RTS0043310,20
RTS0043311,13
RTS0043312,18
RTS0043313,12
RTS0043314,24
RTS0043315,14
RTS0043316,26
RTS0043317,12
RTS0043318,11
RTS0043319,16
RTS0043320,18
RTS0043321,16
RTS0043322,11
RTS0043323,30
RTS0043324,22
RTS0043325,13
RTS0043326,15
RTS0043327,7
RTS0043328,12
RTS0043329,20
RTS0043330,21
RTS0043331,11
RTS0043332,9
RTS0043333,14
RTS0043334,20
RTS0043335,16
RTS0043336,19
RTS0043337,10
RTS0043338,26
RTS0043339,14
RTS0043340,18
RTS0043341,20
RTS0043342,23
RTS0043343,14
RTS0043344,17
RTS0043345,5
RTS0043346,15
RTS0043347,18
RTS0043348,15
RTS0043349,29
RTS0043350,31
RTS0043351,20
RTS0043352,19
RTS0043353,15
RTS0043354,13
RTS0043355,26
RTS0043356,18
RTS0043357,17
RTS0043358,15
RTS0043359,16
RTS0043360,17
RTS0043361,13
RTS0043362,12
RTS0043363,15
RTS0043364,18
RTS0043365,14
RTS0043366,26
RTS0043367,15
RTS0043368,17
RTS0043369,18
RTS0043370,10
RTS0043371,16
RTS0043372,7
RTS0043373,8
RTS0043374,10
RTS0043375,10
RTS0043376,38
RTS0043377,28
RTS0043378,12
RTS0043379,14
RTS0043380,23
RTS0043381,13
RTS0043382,11
RTS0043383,24
RTS0043384,11
RTS0043385,17
RTS0043386,14
RTS0043387,23
RTS0043388,20
RTS0043389,21
RTS0043390,14
RTS0043391,14
RTS0043392,15
RTS0043393,23
RTS0043394,13
RTS0043395,12
RTS0043396,19
RTS0043397,17
RTS0043398,22
RTS0043399,30
RTS0043400,11
RTS0043401,32
RTS0043402,30
RTS0043403,26
RTS0043404,16
RTS0043405,11
RTS0043406,19
RTS0043407,17
RTS0043408,16
RTS0043409,10
RTS0043410,21
RTS0043411,15
RTS0043412,12
RTS0043413,11
RTS0043414,8
RTS0043415,11
RTS0043416,19
RTS0043417,17
RTS0043418,23
RTS0043419,16
RTS0043420,17
RTS0043421,35
RTS0043422,17
RTS0043423,10
RTS0043424,32
RTS0043425,14
RTS0043426,18
RTS0043427,14
RTS0043428,19
RTS0043429,14
RTS0043430,15
RTS0043431,19
RTS0043432,13
RTS0043433,14
RTS0043434,13
RTS0043435,14
RTS0043436,18
RTS0043437,15
RTS0043438,13
RTS0043439,39
RTS0043440,36
RTS0043441,22
RTS0043442,14
RTS0043443,24
RTS0043444,17
RTS0043445,15
RTS0043446,17
RTS0043447,17
RTS0043448,16
RTS0043449,28
RTS0043450,25
RTS0043451,12
RTS0043452,16
RTS0043453,20
RTS0043454,14
RTS0043455,14
RTS0043456,14
RTS0043457,15
RTS0043458,13
RTS0043459,17
RTS0043460,14
RTS0043461,13
RTS0043462,14
RTS0043463,18
RTS0043464,12
RTS0043465,27
RTS0043466,30
RTS0043467,27
RTS0043468,12
RTS0043469,21
RTS0043470,15
RTS0043471,9
RTS0043472,25
RTS0043473,11
RTS0043474,18
RTS0043475,16
RTS0043476,13
RTS0043477,22
RTS0043478,14
RTS0043479,19
RTS0043480,19
RTS0043481,15
RTS0043482,37
RTS0043483,21
RTS0043484,15
RTS0043485,20
RTS0043486,16
RTS0043487,20
RTS0043488,11
RTS0043489,15
RTS0043490,10
RTS0043491,20
RTS0043492,12
RTS0043493,17
RTS0043494,18
RTS0043495,18
RTS0043496,12
RTS0043497,15
RTS0043498,11
RTS0043499,22
RTS0043500,14
RTS0043501,13
RTS0043502,12
RTS0043503,10
RTS0043504,15
RTS0043505,15
RTS0043506,15
RTS0043507,14
RTS0043508,13
RTS0043509,14
RTS0043510,19
RTS0043511,12
RTS0043512,16
RTS0043513,14
RTS0043514,19
RTS0043515,21
RTS0043516,12
RTS0043517,16
RTS0043518,21
RTS0043519,13
RTS0043520,14
RTS0043521,15
RTS0043522,14
RTS0043523,27
RTS0043524,8
RTS0043525,15
RTS0043526,26
RTS0043527,15
RTS0043528,17
RTS0043529,12
RTS0043530,10
RTS0043531,13
RTS0043532,11
RTS0043533,9
RTS0043534,17
RTS0043535,18
RTS0043536,14
RTS0043537,15
RTS0043538,21
RTS0043539,15
RTS0043540,11
RTS0043541,20
RTS0043542,16
RTS0043543,18
RTS0043544,19
RTS0043545,12
RTS0043546,12
RTS0043547,13
RTS0043548,20
RTS0043549,16
RTS0043550,8
RTS0043551,10
RTS0043552,19
RTS0043553,16
RTS0043554,16
RTS0043555,13
RTS0043556,18
RTS0043557,20
RTS0043558,12
RTS0043559,17
RTS0043560,15
RTS0043561,7
RTS0043562,21
RTS0043563,8
RTS0043564,9
RTS0043565,6
RTS0043566,13
RTS0043567,13
RTS0043568,18
RTS0043569,11
RTS0043570,11
RTS0043571,14
RTS0043572,20
RTS0043573,11
RTS0043574,10
RTS0043575,15
RTS0043576,17
RTS0043577,11
RTS0043578,16
RTS0043579,15
RTS0043580,12
RTS0043581,9
RTS0043582,13
RTS0043583,15
RTS0043584,23
RTS0043585,15
RTS0043586,14
RTS0043587,19
RTS0043588,14
RTS0043589,11
RTS0043590,10
RTS0043591,9
RTS0043592,15
RTS0043593,10
RTS0043594,13
RTS0043595,14
RTS0043596,10
RTS0043597,26
RTS0043598,18
RTS0043599,12
RTS0043600,18
RTS0043601,21
RTS0043602,7
RTS0043603,7
RTS0043604,18
RTS0043605,12
RTS0043606,20
RTS0043607,15
RTS0043608,12
RTS0043609,15
RTS0043610,18
RTS0043611,13
RTS0043612,34
RTS0043613,10
RTS0043614,13
RTS0043615,15
RTS0043616,16
RTS0043617,8
RTS0043618,15
RTS0043619,10
RTS0043620,11
RTS0043621,11
RTS0043622,9
RTS0043623,7
RTS0043624,15
RTS0043625,12
RTS0043626,9
RTS0043627,21
RTS0043628,14
RTS0043629,19
RTS0043630,15
RTS0043631,8
RTS0043632,15
RTS0043633,17
RTS0043634,12
RTS0043635,4
RTS0043636,17
RTS0043637,23
RTS0043638,12
RTS0043639,16
RTS0043640,24
RTS0043641,39
RTS0043642,20
RTS0043643,16
RTS0043644,26
RTS0043645,13
RTS0043646,14
RTS0043647,13
RTS0043648,17
RTS0043649,9
RTS0043650,12
RTS0043651,15
RTS0043652,8
RTS0043653,12
RTS0043654,7
RTS0043655,7
RTS0043656,20
RTS0043657,14
RTS0043658,28
RTS0043659,18
RTS0043660,15
RTS0043661,16
RTS0043663,10
RTS0043664,11
RTS0043665,20
RTS0043666,16
RTS0043667,24
RTS0043668,8
RTS0043669,13
RTS0043670,6
RTS0043671,16
RTS0043672,10
RTS0043673,24
RTS0043674,16
RTS0043675,18
RTS0043676,8
RTS0043677,10
RTS0043678,7
RTS0043679,12
RTS0043680,19
RTS0043681,30
RTS0043682,5
RTS0043683,23
RTS0043684,20
RTS0043685,23
RTS0043686,11
RTS0043687,17
RTS0043688,12
RTS0043689,14
RTS0043690,18
RTS0043691,33
RTS0043692,12
RTS0043693,21
RTS0043694,16
RTS0043695,17
RTS0043696,14
RTS0043697,23
RTS0043698,13
RTS0043699,19
RTS0043700,6
RTS0043701,8
RTS0043702,20
RTS0043703,10
RTS0043704,5
RTS0043705,9
RTS0043706,17
RTS0043707,15
RTS0043708,16
RTS0043709,10
RTS0043710,15
RTS0043711,16
RTS0043712,7
RTS0043713,10
RTS0043714,9
RTS0043715,12
RTS0043716,17
RTS0043717,20
RTS0043718,10
RTS0043719,22
RTS0043720,7
RTS0043721,15
RTS0043722,19
RTS0043723,7
RTS0043724,10
RTS0043725,21
RTS0043726,9
RTS0043727,17
RTS0043728,17
RTS0043729,9
RTS0043730,22
RTS0043731,13
RTS0043732,23
RTS0043733,16
RTS0043734,21
RTS0043735,10
RTS0043736,13
RTS0043737,15
RTS0043738,14
RTS0043739,9
RTS0043740,15
RTS0043741,8
RTS0043742,22
RTS0043743,15
RTS0043744,19
RTS0043745,24
RTS0043746,17
RTS0043747,14
RTS0043748,15
RTS0043749,9
RTS0043750,20
RTS0043751,16
RTS0043752,18
RTS0043753,14
RTS0043754,14
RTS0043755,32
RTS0043756,12
RTS0043757,12
RTS0043758,31
RTS0043759,20
RTS0043760,21
RTS0043761,49
RTS0043762,15
RTS0043763,13
RTS0043764,17
RTS0043765,18
RTS0043766,14
RTS0043767,10
RTS0043768,11
RTS0043769,12
RTS0043770,11
RTS0043771,10
RTS0043772,14
RTS0043773,5
RTS0043774,7
RTS0043775,10
RTS0043776,12
RTS0043777,29
RTS0043778,20
RTS0043779,17
RTS0043780,13
RTS0043781,13
RTS0043782,27
RTS0043783,13
RTS0043784,11
RTS0043785,11
RTS0043786,33
RTS0043787,21
RTS0043788,12
RTS0043789,27
RTS0043790,12
RTS0043791,18
RTS0043792,43
RTS0043793,10
RTS0043794,8
RTS0043795,7
RTS0043796,9
RTS0043797,15
RTS0043798,8
RTS0043799,14
RTS0043800,11
RTS0043801,11
RTS0043802,14
RTS0043803,18
RTS0043804,18
RTS0043805,15
RTS0043806,8
RTS0043807,12
RTS0043808,26
RTS0043809,13
RTS0043810,14
RTS0043811,13
RTS0043812,14
RTS0043813,15
RTS0043814,15
RTS0043815,15
RTS0043816,13
RTS0043817,11
RTS0043818,9
RTS0043819,6
RTS0043820,56
RTS0043821,30
RTS0043822,18
RTS0043823,23
RTS0043824,15
RTS0043825,11
RTS0043826,15
RTS0043827,5
RTS0043828,15
RTS0043829,11
RTS0043830,13
RTS0043831,20
RTS0043832,8
RTS0043833,29
RTS0043834,8
RTS0043835,27
RTS0043836,10
RTS0043837,11
RTS0043838,8
RTS0043839,8
RTS0043840,11
RTS0043841,11
RTS0043842,10
RTS0043843,6
RTS0043844,15
RTS0043845,11
RTS0043846,12
RTS0043847,16
RTS0043848,21
RTS0043849,14
RTS0043850,29
RTS0043851,25
RTS0043852,14
RTS0043853,39
RTS0043854,18
RTS0043856,12
RTS0043857,11
RTS0043858,14
RTS0043859,13
RTS0043860,14
RTS0043861,19
RTS0043862,53
RTS0043863,23
RTS0043864,21
RTS0043865,18
RTS0043866,20
RTS0043867,10
RTS0043868,24
RTS0043869,16
RTS0043870,6
RTS0043871,26
RTS0043872,20
RTS0043873,13
RTS0043874,19
RTS0043875,15
RTS0043876,19
RTS0043877,16
RTS0043878,14
RTS0043879,28
RTS0043880,19
RTS0043881,20
RTS0043882,16
RTS0043883,28
RTS0043884,19
RTS0043885,11
RTS0043886,14
RTS0043887,17
RTS0043888,19
RTS0043889,11
RTS0043890,18
RTS0043891,26
RTS0043892,23
RTS0043893,12
RTS0043894,22
RTS0043895,8
RTS0043896,14
RTS0043897,26
RTS0043898,15
RTS0043899,15
RTS0043900,14
RTS0043901,16
RTS0043902,13
RTS0043903,17
RTS0043904,19
RTS0043905,17
RTS0043906,13
RTS0043907,20
RTS0043908,10
RTS0043909,19
RTS0043910,19
RTS0043911,17
RTS0043912,26
RTS0043913,15
RTS0043914,15
RTS0043915,9
RTS0043916,15
RTS0043917,19
RTS0043918,12
RTS0043919,7
RTS0043920,33
RTS0043921,19
RTS0043922,23
RTS0043923,20
RTS0043924,18
RTS0043925,17
RTS0043926,17
RTS0043927,14
RTS0043928,10
RTS0043929,13
RTS0043930,7
RTS0043931,15
RTS0043932,17
RTS0043933,13
RTS0043934,11
RTS0043935,5
RTS0043936,11
RTS0043937,13
RTS0043938,13
RTS0043939,13
RTS0043940,20
RTS0043941,13
RTS0043942,18
RTS0043943,9
RTS0043944,18
RTS0043945,8
RTS0043946,16
RTS0043947,17
RTS0043948,27
RTS0043949,20
RTS0043950,42
RTS0043951,19
RTS0043952,28
RTS0043953,13
RTS0043954,10
RTS0043955,18
RTS0043956,18
RTS0043957,13
RTS0043958,15
RTS0043959,14
RTS0043960,14
RTS0043961,11
RTS0043962,14
RTS0043963,15
RTS0043964,12
RTS0043965,14
RTS0043966,18
RTS0043967,17
RTS0043968,19
RTS0043969,24
RTS0043970,14
RTS0043971,17
RTS0043972,27
RTS0043973,21
RTS0043974,16
RTS0043975,14
RTS0043976,16
RTS0043977,15
RTS0043978,18
RTS0043979,15
RTS0043980,8
RTS0043981,13
RTS0043982,14
RTS0043983,8
RTS0043984,11
RTS0043985,10
RTS0043986,8
RTS0043987,19
RTS0043988,14
RTS0043989,12
RTS0043990,13
RTS0043991,26
RTS0043992,13
RTS0043993,16
RTS0043994,22
RTS0043996,17
RTS0043997,10
RTS0043998,12
RTS0043999,10
RTS0044000,11
RTS0044001,10
RTS0044002,13
RTS0044003,20
RTS0044004,25
RTS0044005,19
RTS0044006,13
RTS0044007,22
RTS0044008,13
RTS0044009,19
RTS0044010,10
RTS0044011,20
RTS0044012,11
RTS0044013,15
RTS0044014,20
RTS0044015,14
RTS0044016,25
RTS0044017,14
RTS0044018,16
RTS0044019,18
RTS0044020,27
RTS0044021,16
RTS0044022,30
RTS0044023,17
RTS0044024,13
RTS0044025,18
RTS0044026,9
RTS0044027,16
RTS0044028,8
RTS0044029,15
RTS0044030,15
RTS0044031,17
RTS0044032,14
RTS0044033,19
RTS0044034,18
RTS0044035,17
RTS0044036,12
RTS0044037,13
RTS0044038,21
RTS0044039,23
RTS0044040,20
RTS0044041,15
RTS0044042,13
RTS0044043,15
RTS0044044,30
RTS0044045,11
RTS0044046,18
RTS0044047,7
RTS0044048,7
RTS0044049,11
RTS0044050,8
RTS0044051,13
RTS0044052,22
RTS0044053,16
RTS0044054,9
RTS0044055,19
RTS0044056,25
RTS0044057,18
RTS0044058,16
RTS0044059,16
RTS0044060,21
RTS0044061,17
RTS0044062,16
RTS0044063,8
RTS0044064,17
RTS0044065,19
RTS0044067,19
RTS0044068,20
RTS0044069,17
RTS0044070,21
RTS0044071,25
RTS0044072,18
RTS0044073,15
RTS0044074,13
RTS0044075,14
RTS0044076,14
RTS0044077,15
RTS0044078,7
RTS0044079,19
RTS0044080,18
RTS0044081,13
RTS0044082,7
RTS0044083,36
RTS0044084,18
RTS0044085,12
RTS0044086,13
RTS0044087,14
RTS0044088,14
RTS0044089,21
RTS0044090,15
RTS0044091,13
RTS0044092,17
RTS0044093,21
RTS0044094,12
RTS0044095,15
RTS0044096,15
RTS0044097,14
RTS0044098,12
RTS0044099,21
RTS0044100,22
RTS0044101,12
RTS0044102,10
RTS0044103,14
RTS0044104,14
RTS0044105,8
RTS0044106,20
RTS0044107,18
RTS0044108,14
RTS0044109,18
RTS0044110,14
RTS0044111,21
RTS0044112,18
RTS0044113,14
RTS0044114,11
RTS0044115,24
RTS0044116,16
RTS0044117,15
RTS0044118,6
RTS0044119,17
RTS0044120,13
RTS0044121,11
RTS0044122,21
RTS0044123,15
RTS0044124,12
RTS0044125,24
RTS0044126,16
RTS0044127,32
RTS0044128,16
RTS0044129,31
RTS0044130,15
RTS0044131,24
RTS0044132,13
RTS0044133,18
RTS0044134,14
RTS0044135,11
RTS0044136,7
RTS0044137,6
RTS0044138,35
RTS0044139,32
RTS0044140,17
RTS0044141,24
RTS0044142,12
RTS0044143,24
RTS0044144,27
RTS0044145,16
RTS0044146,15
RTS0044147,16
RTS0044148,17
RTS0044149,17
RTS0044150,23
RTS0044151,12
RTS0044152,11
RTS0044153,13
RTS0044154,21
RTS0044155,54
RTS0044156,9
RTS0044157,18
RTS0044158,15
RTS0044159,13
RTS0044160,9
RTS0044161,24
RTS0044162,19
RTS0044163,21
RTS0044164,24
RTS0044165,21
RTS0044166,22
RTS0044167,8
RTS0044168,11
RTS0044169,18
RTS0044170,18
RTS0044171,16
RTS0044172,14
RTS0044173,10
RTS0044174,9
RTS0044175,15
RTS0044176,13
RTS0044177,14
RTS0044178,15
RTS0044180,13
RTS0044181,10
RTS0044182,17
RTS0044183,15
RTS0044184,26
RTS0044185,11
RTS0044186,50
RTS0044187,18
RTS0044188,10
RTS0044189,10
RTS0044190,16
RTS0044191,30
RTS0044192,17
RTS0044193,17
RTS0044194,24
RTS0044195,8
RTS0044196,21
RTS0044197,14
RTS0044198,20
RTS0044199,15
RTS0044200,8
RTS0044206,16
RTS0044207,19
RTS0044208,8
RTS0044209,16
RTS0044210,12
RTS0044211,23
RTS0044212,16
RTS0044213,22
RTS0044214,13
RTS0044215,16
RTS0044216,16
RTS0044217,32
RTS0044218,31
RTS0044219,37
RTS0044220,17
RTS0044221,20
RTS0044222,6
RTS0044223,15
RTS0044224,14
RTS0044225,18
RTS0044226,17
RTS0044227,16
RTS0044228,13
RTS0044229,12
RTS0044230,9
RTS0044231,17
RTS0044232,12
RTS0044233,20
RTS0044234,17
RTS0044235,23
RTS0044236,13
RTS0044237,20
RTS0044238,21
RTS0044239,15
RTS0044240,16
RTS0044241,7
RTS0044242,20
RTS0044243,14
RTS0044244,11
RTS0044245,14
RTS0044246,16
RTS0044247,22
RTS0044248,15
RTS0044249,12
RTS0044250,7
RTS0044251,19
RTS0044252,11
RTS0044253,14
RTS0044254,7
RTS0044255,14
RTS0044256,27
RTS0044257,38
RTS0044258,26
RTS0044259,8
RTS0044260,9
RTS0044261,40
RTS0044262,12
RTS0044263,8
RTS0044264,15
RTS0044265,17
RTS0044266,18
RTS0044267,12
RTS0044268,26
RTS0044269,13
RTS0044270,22
RTS0044271,10
RTS0044272,6
RTS0044273,21
RTS0044274,18
RTS0044275,18
RTS0044276,8
RTS0044277,7
RTS0044278,14
RTS0044279,15
RTS0044280,15
RTS0044281,17
RTS0044282,24
RTS0044283,5
RTS0044284,10
RTS0044285,16
RTS0044286,13
RTS0044287,14
RTS0044288,14
RTS0044289,13
RTS0044290,17
RTS0044291,16
RTS0044292,16
RTS0044293,15
RTS0044294,14
RTS0044295,13
RTS0044296,11
RTS0044297,13
RTS0044298,19
RTS0044299,14
RTS0044300,19
RTS0044301,25
RTS0044302,14
RTS0044303,17
RTS0044304,16
RTS0044305,14
RTS0044306,16
RTS0044307,26
RTS0044308,23
RTS0044309,22
RTS0044310,14
RTS0044311,17
RTS0044312,15
RTS0044313,12
RTS0044314,16
RTS0044315,19
RTS0044316,13
RTS0044317,25
RTS0044318,15
RTS0044319,9
RTS0044320,7
RTS0044321,18
RTS0044322,9
RTS0044323,21
RTS0044324,17
RTS0044325,16
RTS0044326,21
RTS0044327,18
RTS0044328,10
RTS0044329,15
RTS0044330,7
RTS0044331,23
RTS0044332,18
RTS0044333,29
RTS0044334,17
RTS0044335,19
RTS0044336,12
RTS0044337,9
RTS0044338,13
RTS0044339,19
RTS0044340,15
RTS0044341,16
RTS0044342,19
RTS0044343,12
RTS0044344,12
RTS0044345,13
RTS0044346,19
RTS0044347,27
RTS0044348,27
RTS0044349,24
RTS0044350,29
RTS0044351,14
RTS0044352,13
RTS0044353,14
RTS0044354,23
RTS0044355,13
RTS0044356,24
RTS0044357,20
RTS0044358,15
RTS0044359,12
RTS0044360,18
RTS0044361,16
RTS0044362,20
RTS0044363,24
RTS0044364,16
RTS0044365,14
RTS0044366,20
RTS0044367,16
RTS0044368,12
RTS0044369,37
RTS0044370,45
RTS0044371,10
RTS0044372,13
RTS0044373,9
RTS0044374,10
RTS0044375,22
RTS0044376,6
RTS0044377,28
RTS0044378,14
RTS0044379,21
RTS0044380,20
RTS0044381,11
RTS0044382,15
RTS0044383,24
RTS0044384,12
RTS0044385,18
RTS0044386,10
RTS0044387,23
RTS0044388,15
RTS0044389,17
RTS0044390,16
RTS0044391,19
RTS0044392,32
RTS0044393,82
RTS0044394,20
RTS0044395,23
RTS0044396,17
RTS0044397,13
RTS0044399,15
RTS0044400,19
RTS0044401,18
RTS0044402,17
RTS0044403,13
RTS0044404,31
RTS0044405,14
RTS0044406,17
RTS0044407,20
RTS0044408,24
RTS0044409,14
RTS0044410,21
RTS0044411,19
RTS0044412,17
RTS0044413,14
RTS0044414,13
RTS0044415,14
RTS0044416,33
RTS0044417,19
RTS0044418,14
RTS0044419,16
RTS0044420,35
RTS0044421,12
RTS0044422,20
RTS0044423,22
RTS0044424,13
RTS0044425,16
RTS0044426,16
RTS0044427,21
RTS0044428,9
RTS0044429,23
RTS0044430,14
RTS0044431,15
RTS0044432,22
RTS0044433,17
RTS0044434,29
RTS0044435,19
RTS0044436,8
RTS0044437,17
RTS0044438,15
RTS0044439,14
RTS0044440,17
RTS0044441,23
RTS0044442,20
RTS0044443,18
RTS0044444,13
RTS0044445,16
RTS0044446,15
RTS0044447,21
RTS0044448,11
RTS0044449,31
RTS0044450,9
RTS0044451,9
RTS0044452,23
RTS0044453,10
RTS0044454,30
RTS0044455,15
RTS0044456,21
RTS0044457,31
RTS0044458,18
RTS0044459,19
RTS0044460,8
RTS0044461,23
RTS0044462,18
RTS0044463,15
RTS0044464,14
RTS0044465,18
RTS0044466,25
RTS0044467,18
RTS0044468,19
RTS0044469,14
RTS0044470,33
RTS0044471,19
RTS0044472,17
RTS0044473,6
RTS0044474,13
RTS0044475,33
RTS0044476,13
RTS0044477,19
RTS0044478,10
RTS0044479,14
RTS0044480,15
RTS0044481,18
RTS0044482,19
RTS0044483,22
RTS0044484,16
RTS0044485,26
RTS0044486,23
RTS0044487,16
RTS0044488,19
RTS0044489,13
RTS0044490,9
RTS0044491,22
RTS0044492,16
RTS0044493,11
RTS0044494,30
RTS0044495,21
RTS0044496,19
RTS0044497,28
RTS0044498,20
RTS0044499,18
RTS0044500,22
RTS0044501,23
RTS0044502,22
RTS0044503,20
RTS0044504,22
RTS0044505,31
RTS0044506,25
RTS0044507,7
RTS0044508,16
RTS0044509,17
RTS0044510,16
RTS0044511,17
RTS0044512,12
RTS0044513,14
RTS0044514,11
RTS0044515,15
RTS0044516,16
RTS0044517,26
RTS0044518,20
RTS0044519,24
RTS0044520,23
RTS0044521,17
RTS0044522,13
RTS0044523,18
RTS0044524,11
RTS0044525,13
RTS0044526,16
RTS0044527,19
RTS0044528,21
RTS0044529,16
RTS0044530,17
RTS0044531,9
RTS0044532,10
RTS0044533,22
RTS0044534,15
RTS0044535,16
RTS0044536,11
RTS0044537,12
RTS0044538,20
RTS0044539,27
RTS0044540,16
RTS0044541,21
RTS0044542,12
RTS0044543,26
RTS0044544,7
RTS0044545,15
RTS0044546,19
RTS0044547,20
RTS0044548,12
RTS0044549,18
RTS0044550,18
RTS0044551,14
RTS0044552,23
RTS0044553,21
RTS0044554,7
RTS0044555,19
RTS0044556,18
RTS0044557,17
RTS0044558,11
RTS0044559,11
RTS0044560,18
RTS0044561,16
RTS0044562,8
RTS0044563,13
RTS0044564,84
RTS0044565,9
RTS0044566,11
RTS0044567,14
RTS0044568,17
RTS0044569,9
RTS0044570,11
RTS0044571,9
RTS0044572,9
RTS0044573,12
RTS0044574,27
RTS0044575,26
RTS0044576,8
RTS0044577,16
RTS0044578,30
RTS0044579,10
RTS0044580,12
RTS0044581,14
RTS0044582,11
RTS0044583,15
RTS0044584,14
RTS0044585,8
RTS0044586,30
RTS0044587,13
RTS0044588,15
RTS0044589,14
RTS0044590,12
RTS0044591,12
RTS0044592,12
RTS0044593,13
RTS0044594,18
RTS0044595,12
RTS0044596,13
RTS0044597,15
RTS0044598,21
RTS0044599,19
RTS0044600,16
RTS0044601,9
RTS0044602,14
RTS0044603,10
RTS0044604,12
RTS0044605,15
RTS0044606,19
RTS0044607,30
RTS0044608,5
RTS0044609,18
RTS0044610,17
RTS0044611,15
RTS0044612,11
RTS0044613,15
RTS0044614,19
RTS0044615,11
RTS0044616,13
RTS0044617,21
RTS0044618,10
RTS0044619,12
RTS0044620,12
RTS0044621,17
RTS0044622,25
RTS0044623,20
RTS0044624,23
RTS0044625,13
RTS0044626,25
RTS0044627,11
RTS0044628,7
RTS0044629,20
RTS0044630,18
RTS0044631,99
RTS0044632,63
RTS0044633,161
RTS0044634,18
RTS0044635,11
RTS0044636,9
RTS0044637,11
RTS0044638,13
RTS0044639,23
RTS0044640,18
RTS0044641,19
RTS0044642,7
RTS0044643,23
RTS0044644,24
RTS0044645,13
RTS0044646,16
RTS0044647,9
RTS0044648,12
RTS0044649,12
RTS0044650,11
RTS0044651,18
RTS0044652,12
RTS0044653,13
RTS0044654,22
RTS0044655,53
RTS0044656,21
RTS0044657,13
RTS0044658,12
RTS0044659,16
RTS0044660,14
RTS0044661,18
RTS0044662,10
RTS0044663,12
RTS0044664,97
RTS0044665,17
RTS0044666,11
RTS0044667,10
RTS0044668,10
RTS0044669,21
RTS0044670,12
RTS0044671,14
RTS0044672,20
RTS0044673,18
RTS0044674,12
RTS0044675,21
RTS0044676,19
RTS0044677,19
RTS0044678,11
RTS0044679,27
RTS0044680,14
RTS0044681,8
RTS0044682,16
RTS0044683,28
RTS0044684,16
RTS0044685,10
RTS0044686,11
RTS0044687,34
RTS0044688,21
RTS0044689,39
RTS0044690,15
RTS0044691,23
RTS0044692,12
RTS0044693,21
RTS0044694,22
RTS0044695,19
RTS0044696,13
RTS0044697,12
RTS0044698,12
RTS0044699,11
RTS0044700,16
RTS0044701,20
RTS0044702,16
RTS0044703,18
RTS0044704,17
RTS0044705,10
RTS0044706,12
RTS0044707,13
RTS0044708,11
RTS0044709,16
RTS0044710,15
RTS0044711,10
RTS0044712,24
RTS0044714,12
RTS0044715,16
RTS0044716,20
RTS0044717,15
RTS0044718,10
RTS0044719,6
RTS0044720,29
RTS0044721,9
RTS0044722,15
RTS0044723,13
RTS0044724,17
RTS0044725,12
RTS0044726,25
RTS0044727,17
RTS0044728,14
RTS0044729,18
RTS0044730,10
RTS0044731,73
RTS0044732,31
RTS0044733,19
RTS0044734,14
RTS0044735,46
RTS0044736,13
RTS0044737,19
RTS0044738,13
RTS0044739,11
RTS0044740,17
RTS0044741,18
RTS0044742,11
RTS0044743,15
RTS0044744,8
RTS0044745,14
RTS0044746,34
RTS0044747,12
RTS0044748,7
RTS0044749,28
RTS0044750,14
RTS0044751,12
RTS0044752,14
RTS0044753,20
RTS0044754,22
RTS0044755,26
RTS0044756,12
RTS0044757,10
RTS0044758,23
RTS0044759,10
RTS0044760,18
RTS0044761,14
RTS0044762,13
RTS0044763,10
RTS0044764,10
RTS0044765,14
RTS0044766,7
RTS0044767,21
RTS0044768,13
RTS0044769,10
RTS0044770,11
RTS0044771,11
RTS0044772,13
RTS0044773,18
RTS0044774,7
RTS0044775,19
RTS0044776,8
RTS0044777,22
RTS0044778,13
RTS0044779,23
RTS0044780,33
RTS0044781,18
RTS0044782,17
RTS0044783,15
RTS0044784,19
RTS0044785,7
RTS0044786,19
RTS0044787,15
RTS0044788,11
RTS0044789,16
RTS0044790,14
RTS0044791,17
RTS0044792,34
RTS0044793,16
RTS0044794,18
RTS0044795,12
RTS0044796,14
RTS0044797,28
RTS0044798,19
RTS0044799,15
RTS0044800,18
RTS0044801,11
RTS0044802,27
RTS0044803,10
RTS0044804,13
RTS0044805,101
RTS0044806,12
RTS0044807,15
RTS0044808,15
RTS0044809,9
RTS0044810,8
RTS0044811,15
RTS0044812,17
RTS0044813,14
RTS0044814,12
RTS0044815,13
RTS0044816,11
RTS0044817,19
RTS0044818,14
RTS0044819,15
RTS0044820,15
RTS0044821,12
RTS0044822,16
RTS0044823,13
RTS0044824,14
RTS0044825,23
RTS0044826,30
RTS0044827,21
RTS0044828,14
RTS0044829,13
RTS0044830,12
RTS0044831,15
RTS0044832,12
RTS0044833,14
RTS0044834,9
RTS0044835,12
RTS0044836,14
RTS0044837,13
RTS0044838,30
RTS0044839,7
RTS0044840,10
RTS0044841,14
RTS0044842,13
RTS0044843,25
RTS0044844,11
RTS0044845,17
RTS0044846,22
RTS0044847,20
RTS0044848,23
RTS0044849,12
RTS0044850,16
RTS0044851,11
RTS0044852,12
RTS0044853,16
RTS0044854,16
RTS0044855,12
RTS0044856,15
RTS0044857,17
RTS0044858,11
RTS0044859,13
RTS0044860,23
RTS0044861,19
RTS0044862,21
RTS0044863,14
RTS0044864,18
RTS0044865,12
RTS0044866,12
RTS0044867,23
RTS0044868,14
RTS0044869,23
RTS0044870,17
RTS0044871,19
RTS0044872,9
RTS0044873,22
RTS0044874,13
RTS0044875,13
RTS0044876,18
RTS0044877,21
RTS0044878,21
RTS0044879,13
RTS0044880,15
RTS0044881,7
RTS0044882,13
RTS0044883,15
RTS0044884,12
RTS0044885,10
RTS0044886,33
RTS0044887,14
RTS0044888,5
RTS0044889,12
RTS0044890,9
RTS0044891,16
RTS0044892,21
RTS0044893,20
RTS0044894,10
RTS0044895,12
RTS0044896,20
RTS0044897,17
RTS0044898,13
RTS0044899,18
RTS0044900,10
RTS0044901,9
RTS0044902,15
RTS0044903,22
RTS0044904,16
RTS0044905,20
RTS0044906,17
RTS0044907,15
RTS0044908,14
RTS0044909,32
RTS0044910,30
RTS0044911,18
RTS0044912,13
RTS0044913,11
RTS0044914,16
RTS0044915,13
RTS0044916,19
RTS0044917,24
RTS0044918,9
RTS0044919,14
RTS0044920,6
RTS0044921,22
RTS0044922,14
RTS0044923,20
RTS0044924,14
RTS0044925,15
RTS0044926,23
RTS0044927,17
RTS0044928,10
RTS0044929,13
RTS0044930,9
RTS0044931,8
RTS0044932,8
RTS0044933,15
RTS0044934,13
RTS0044935,16
RTS0044936,83
RTS0044937,11
RTS0044938,18
RTS0044939,22
RTS0044940,14
RTS0044941,17
RTS0044942,13
RTS0044943,13
RTS0044944,9
RTS0044945,17
RTS0044946,17
RTS0044947,13
RTS0044948,13
RTS0044949,13
RTS0044950,19
RTS0044951,5
RTS0044952,11
RTS0044953,15
RTS0044954,16
RTS0044955,9
RTS0044956,9
RTS0044957,27
RTS0044958,27
RTS0044959,16
RTS0044960,16
RTS0044961,24
RTS0044962,8
RTS0044963,19
RTS0044964,13
RTS0044965,9
RTS0044966,25
RTS0044967,16
RTS0044968,17
RTS0044969,13
RTS0044970,19
RTS0044971,14
RTS0044972,27
RTS0044973,7
RTS0044974,15
RTS0044975,17
RTS0044976,10
RTS0044977,20
RTS0044978,7
RTS0044979,14
RTS0044980,22
RTS0044981,8
RTS0044982,17
RTS0044983,14
RTS0044984,12
RTS0044985,41
RTS0044986,11
RTS0044987,16
RTS0044988,13
RTS0044989,12
RTS0044990,31
RTS0044991,14
RTS0044992,16
RTS0044993,13
RTS0044994,13
RTS0044995,8
RTS0044996,16
RTS0044997,16
RTS0044998,21
RTS0044999,10
RTS0045000,16
RTS0045001,17
RTS0045002,14
RTS0045003,23
RTS0045004,16
RTS0045005,19
RTS0045006,11
RTS0045007,38
RTS0045008,17
RTS0045009,10
RTS0045010,10
RTS0045011,12
RTS0045012,13
RTS0045013,18
RTS0045014,13
RTS0045015,7
RTS0045016,14
RTS0045017,10
RTS0045018,12
RTS0045019,17
RTS0045020,14
RTS0045021,13
RTS0045022,21
RTS0045023,14
RTS0045024,12
RTS0045025,20
RTS0045026,18
RTS0045027,9
RTS0045028,8
RTS0045029,18
RTS0045030,21
RTS0045031,15
RTS0045032,37
RTS0045033,20
RTS0045034,15
RTS0045035,11
RTS0045036,10
RTS0045038,31
RTS0045039,8
RTS0045040,14
RTS0045041,16
RTS0045042,8
RTS0045043,10
RTS0045044,19
RTS0045045,19
RTS0045046,9
RTS0045047,14
RTS0045048,14
RTS0045049,15
RTS0045050,21
RTS0045051,11
RTS0045052,14
RTS0045053,16
RTS0045054,17
RTS0045055,8
RTS0045056,8
RTS0045057,32
RTS0045058,20
RTS0045059,12
RTS0045060,20
RTS0045061,7
RTS0045063,18
RTS0045064,17
RTS0045065,14
RTS0045066,10
RTS0045067,13
RTS0045068,25
RTS0045069,17
RTS0045070,16
RTS0045071,7
RTS0045072,68
RTS0045073,14
RTS0045074,12
RTS0045075,14
RTS0045076,16
RTS0045077,18
RTS0045078,20
RTS0045079,12
RTS0045080,18
RTS0045081,11
RTS0045082,15
RTS0045083,14
RTS0045084,15
RTS0045085,12
RTS0045086,9
RTS0045087,14
RTS0045088,20
RTS0045089,17
RTS0045090,15
RTS0045091,16
RTS0045092,15
RTS0045093,11
RTS0045094,17
RTS0045095,12
RTS0045096,10
RTS0045097,21
RTS0045098,7
RTS0045099,16
RTS0045100,26
RTS0045101,20
RTS0045102,14
RTS0045103,13
RTS0045104,11
RTS0045105,15
RTS0045106,19
RTS0045107,31
RTS0045108,13
RTS0045109,22
RTS0045110,22
RTS0045111,28
RTS0045112,16
RTS0045113,15
RTS0045114,15
RTS0045115,23
RTS0045116,18
RTS0045117,10
RTS0045118,22
RTS0045119,10
RTS0045120,37
RTS0045121,15
RTS0045122,26
RTS0045123,27
RTS0045124,19
RTS0045125,12
RTS0045126,13
RTS0045127,12
RTS0045128,17
RTS0045129,20
RTS0045130,9
RTS0045131,19
RTS0045132,16
RTS0045133,11
RTS0045134,24
RTS0045135,18
RTS0045136,18
RTS0045137,21
RTS0045138,17
RTS0045139,19
RTS0045140,17
RTS0045141,16
RTS0045142,16
RTS0045143,19
RTS0045144,24
RTS0045145,15
RTS0045146,19
RTS0045147,18
RTS0045148,25
RTS0045149,14
RTS0045150,15
RTS0045151,14
RTS0045152,14
RTS0045153,20
RTS0045154,23
RTS0045155,18
RTS0045156,16
RTS0045157,20
RTS0045158,11
RTS0045159,14
RTS0045160,22
RTS0045161,15
RTS0045162,17
RTS0045163,12
RTS0045164,8
RTS0045165,9
RTS0045166,11
RTS0045167,17
RTS0045168,27
RTS0045169,30
RTS0045170,11
RTS0045171,17
RTS0045172,12
RTS0045173,8
RTS0045174,9
RTS0045175,23
RTS0045176,18
RTS0045177,17
RTS0045178,13
RTS0045179,10
RTS0045180,17
RTS0045181,21
RTS0045182,5
RTS0045183,18
RTS0045184,17
RTS0045185,18
RTS0045186,30
RTS0045187,11
RTS0045188,5
RTS0045189,13
RTS0045190,17
RTS0045191,10
RTS0045192,16
RTS0045193,16
RTS0045194,17
RTS0045195,9
RTS0045196,19
RTS0045197,11
RTS0045198,46
RTS0045199,19
RTS0045200,16
RTS0045201,9
RTS0045202,12
RTS0045203,16
RTS0045204,5
RTS0045205,14
RTS0045206,8
RTS0045207,16
RTS0045208,15
RTS0045209,18
RTS0045210,28
RTS0045211,9
RTS0045212,15
RTS0045213,18
RTS0045214,10
RTS0045215,24
RTS0045216,14
RTS0045217,10
RTS0045218,16
RTS0045219,18
RTS0045220,10
RTS0045221,21
RTS0045222,18
RTS0045223,17
RTS0045224,21
RTS0045225,13
RTS0045226,25
RTS0045227,15
RTS0045228,21
RTS0045229,14
RTS0045230,16
RTS0045231,23
RTS0045232,22
RTS0045233,13
RTS0045234,19
RTS0045235,21
RTS0045236,19
RTS0045237,17
RTS0045238,29
RTS0045239,15
RTS0045240,37
RTS0045241,15
RTS0045242,39
RTS0045243,18
RTS0045244,13
RTS0045245,16
RTS0045246,11
RTS0045247,14
RTS0045248,13
RTS0045249,14
RTS0045250,7
RTS0045251,20
RTS0045252,17
RTS0045253,18
RTS0045254,13
RTS0045255,11
RTS0045256,13
RTS0045257,18
RTS0045258,16
RTS0045259,15
RTS0045260,16
RTS0045261,15
RTS0045262,28
RTS0045263,12
RTS0045264,7
RTS0045265,19
RTS0045266,19
RTS0045267,7
RTS0045268,19
RTS0045269,22
RTS0045270,21
RTS0045271,14
RTS0045272,13
RTS0045273,18
RTS0045274,18
RTS0045275,19
RTS0045276,11
RTS0045277,16
RTS0045278,20
RTS0045279,12
RTS0045280,10
RTS0045281,26
RTS0045282,16
RTS0045283,19
RTS0045284,11
RTS0045285,29
RTS0045286,33
RTS0045287,14
RTS0045288,14
RTS0045289,15
RTS0045290,12
RTS0045291,13
RTS0045292,16
RTS0045293,18
RTS0045294,12
RTS0045295,19
RTS0045296,19
RTS0045297,26
RTS0045298,22
RTS0045299,18
RTS0045300,28
RTS0045301,22
RTS0045302,18
RTS0045303,12
RTS0045304,7
RTS0045305,23
RTS0045306,18
RTS0045307,14
RTS0045308,20
RTS0045309,12
RTS0045310,24
RTS0045311,9
RTS0045312,15
RTS0045313,13
RTS0045314,9
RTS0045315,15
RTS0045316,31
RTS0045317,10
RTS0045318,20
RTS0045319,9
RTS0045320,16
RTS0045321,10
RTS0045322,20
RTS0045323,15
RTS0045324,19
RTS0045325,15
RTS0045326,29
RTS0045327,19
RTS0045328,19
RTS0045329,18
RTS0045330,16
RTS0045331,17
RTS0045332,12
RTS0045333,19
RTS0045334,12
RTS0045335,13
RTS0045336,21
RTS0045337,14
RTS0045338,15
RTS0045339,8
RTS0045340,11
RTS0045341,19
RTS0045342,22
RTS0045343,13
RTS0045344,10
RTS0045345,15
RTS0045346,17
RTS0045347,13
RTS0045348,27
RTS0045349,28
RTS0045350,12
RTS0045351,29
RTS0045352,12
RTS0045353,17
RTS0045354,20
RTS0045355,7
RTS0045356,36
RTS0045357,29
RTS0045358,20
RTS0045359,28
RTS0045360,15
RTS0045361,39
RTS0045362,21
RTS0045363,18
RTS0045364,15
RTS0045365,8
RTS0045366,11
RTS0045367,13
RTS0045368,9
RTS0045369,7
RTS0045370,8
RTS0045371,11
RTS0045372,17
RTS0045373,19
RTS0045374,19
RTS0045375,31
RTS0045376,9
RTS0045377,10
RTS0045378,15
RTS0045379,12
RTS0045380,18
RTS0045381,15
RTS0045382,12
RTS0045383,12
RTS0045384,8
RTS0045385,13
RTS0045386,15
RTS0045387,22
RTS0045388,10
RTS0045389,14
RTS0045390,19
RTS0045391,14
RTS0045392,22
RTS0045393,13
RTS0045394,18
RTS0045395,22
RTS0045396,16
RTS0045397,18
RTS0045398,16
RTS0045399,16
RTS0045400,11
RTS0045401,18
RTS0045402,6
RTS0045403,14
RTS0045404,22
RTS0045405,24
RTS0045406,18
RTS0045407,26
RTS0045408,14
RTS0045409,25
RTS0045410,13
RTS0045411,29
RTS0045412,22
RTS0045413,23
RTS0045414,21
RTS0045415,16
RTS0045416,19
RTS0045417,22
RTS0045418,14
RTS0045419,10
RTS0045420,16
RTS0045421,12
RTS0045422,28
RTS0045423,18
RTS0045424,31
RTS0045425,24
RTS0045426,18
RTS0045427,18
RTS0045428,13
RTS0045429,44
RTS0045430,16
RTS0045431,18
RTS0045432,23
RTS0045433,16
RTS0045434,20
RTS0045435,23
RTS0045436,25
RTS0045437,35
RTS0045438,80
RTS0045439,11
RTS0045440,18
RTS0045441,23
RTS0045442,11
RTS0045443,14
RTS0045444,8
RTS0045445,11
RTS0045446,17
RTS0045447,12
RTS0045448,10
RTS0045449,12
RTS0045450,37
RTS0045451,11
RTS0045452,14
RTS0045453,16
RTS0045454,10
RTS0045455,12
RTS0045456,13
RTS0045457,28
RTS0045458,16
RTS0045459,9
RTS0045460,16
RTS0045461,11
RTS0045462,17
RTS0045463,32
RTS0045464,11
RTS0045465,15
RTS0045466,9
RTS0045467,68
RTS0045468,13
RTS0045469,28
RTS0045470,11
RTS0045471,13
RTS0045472,9
RTS0045473,3
RTS0045474,16
RTS0045475,14
RTS0045476,8
RTS0045477,18
RTS0045478,20
RTS0045479,21
RTS0045480,16
RTS0045481,30
RTS0045482,23
RTS0045483,18
RTS0045484,33
RTS0045485,24
RTS0045486,7
RTS0045487,11
RTS0045488,21
RTS0045489,10
RTS0045490,23
RTS0045491,12
RTS0045492,29
RTS0045493,12
RTS0045494,4
RTS0045495,9
RTS0045496,15
RTS0045497,9
RTS0045498,28
RTS0045499,25
RTS0045500,19
RTS0045501,15
RTS0045502,19
RTS0045503,15
RTS0045504,22
RTS0045505,20
RTS0045506,23
RTS0045507,28
RTS0045508,6
RTS0045509,24
RTS0045510,10
RTS0045511,17
RTS0045512,19
RTS0045513,10
RTS0045514,18
RTS0045515,7
RTS0045516,12
RTS0045517,12
RTS0045518,20
RTS0045519,12
RTS0045520,19
RTS0045521,21
RTS0045522,20
RTS0045523,32
RTS0045524,16
RTS0045525,26
RTS0045526,19
RTS0045527,14
RTS0045528,14
RTS0045529,12
RTS0045530,12
RTS0045531,27
RTS0045532,9
RTS0045533,19
RTS0045534,13
RTS0045535,11
RTS0045536,13
RTS0045537,12
RTS0045538,21
RTS0045539,21
RTS0045540,15
RTS0045541,12
RTS0045542,12
RTS0045543,27
RTS0045544,8
RTS0045545,23
RTS0045546,12
RTS0045547,18
RTS0045548,11
RTS0045549,11
RTS0045550,9
RTS0045551,16
RTS0045552,52
RTS0045553,13
RTS0045554,16
RTS0045555,7
RTS0045556,17
RTS0045557,11
RTS0045558,19
RTS0045559,12
RTS0045560,27
RTS0045561,13
RTS0045562,12
RTS0045563,14
RTS0045564,17
RTS0045565,10
RTS0045566,27
RTS0045567,21
RTS0045568,15
RTS0045569,11
RTS0045570,18
RTS0045571,12
RTS0045572,24
RTS0045573,17
RTS0045574,9
RTS0045575,7
RTS0045576,16
RTS0045577,19
RTS0045578,6
RTS0045579,15
RTS0045580,15
RTS0045581,17
RTS0045582,10
RTS0045583,25
RTS0045584,58
RTS0045585,4
RTS0045586,8
RTS0045587,22
RTS0045588,11
RTS0045589,28
RTS0045590,11
RTS0045592,15
RTS0045593,48
RTS0045594,15
RTS0045595,13
RTS0045596,22
RTS0045597,12
RTS0045598,28
RTS0045599,11
RTS0045600,17
RTS0045601,13
RTS0045602,12
RTS0045603,13
RTS0045604,20
RTS0045606,21
RTS0045607,10
RTS0045608,10
RTS0045609,14
RTS0045610,21
RTS0045611,7
RTS0045612,14
RTS0045613,12
RTS0045614,15
RTS0045615,11
RTS0045616,13
RTS0045617,17
RTS0045618,18
RTS0045619,12
RTS0045620,18
RTS0045621,18
RTS0045622,19
RTS0045623,11
RTS0045624,12
RTS0045625,18
RTS0045626,4
RTS0045627,16
RTS0045628,21
RTS0045629,11
RTS0045630,16
RTS0045631,19
RTS0045632,19
RTS0045633,19
RTS0045634,15
RTS0045635,17
RTS0045636,18
RTS0045637,15
RTS0045638,15
RTS0045639,18
RTS0045640,14
RTS0045641,20
RTS0045642,16
RTS0045643,8
RTS0045644,10
RTS0045645,19
RTS0045646,17
RTS0045647,9
RTS0045648,15
RTS0045649,21
RTS0045650,16
RTS0045651,11
RTS0045652,10
RTS0045653,25
RTS0045654,20
RTS0045655,11
RTS0045656,14
RTS0045657,12
RTS0045658,18
RTS0045659,19
RTS0045660,16
RTS0045661,15
RTS0045662,12
RTS0045663,10
RTS0045664,22
RTS0045665,34
RTS0045666,7
RTS0045667,18
RTS0045668,24
RTS0045669,14
RTS0045670,14
RTS0045671,17
RTS0045672,16
RTS0045673,27
RTS0045674,17
RTS0045675,15
RTS0045676,16
RTS0045677,11
RTS0045678,16
RTS0045679,23
RTS0045680,14
RTS0045681,12
RTS0045682,33
RTS0045683,11
RTS0045684,17
RTS0045685,14
RTS0045687,22
RTS0045688,25
RTS0045689,34
RTS0045690,10
RTS0045691,11
RTS0045692,15
RTS0045693,20
RTS0045694,15
RTS0045695,12
RTS0045696,28
RTS0045697,23
RTS0045698,26
RTS0045699,16
RTS0045700,12
RTS0045701,9
RTS0045702,20
RTS0045703,15
RTS0045704,20
RTS0045705,13
RTS0045706,18
RTS0045707,10
RTS0045708,19
RTS0045709,15
RTS0045710,31
RTS0045711,22
RTS0045712,18
RTS0045713,22
RTS0045714,34
RTS0045715,12
RTS0045716,15
RTS0045717,11
RTS0045718,16
RTS0045719,13
RTS0045720,18
RTS0045721,16
RTS0045722,16
RTS0045723,16
RTS0045724,24
RTS0045725,25
RTS0045726,10
RTS0045727,42
RTS0045728,25
RTS0045729,8
RTS0045730,10
RTS0045731,15
RTS0045732,12
RTS0045733,16
RTS0045734,11
RTS0045735,14
RTS0045736,21
RTS0045737,34
RTS0045738,22
RTS0045739,53
RTS0045740,14
RTS0045741,20
RTS0045742,6
RTS0045743,15
RTS0045744,23
RTS0045745,18
RTS0045746,19
RTS0045747,12
RTS0045748,20
RTS0045749,8
RTS0045750,13
RTS0045751,17
RTS0045752,21
RTS0045753,15
RTS0045754,13
RTS0045755,17
RTS0045756,26
RTS0045757,13
RTS0045758,17
RTS0045759,35
RTS0045760,30
RTS0045761,8
RTS0045762,26
RTS0045763,17
RTS0045764,14
RTS0045765,11
RTS0045766,20
RTS0045767,17
RTS0045768,25
RTS0045769,15
RTS0045770,28
RTS0045771,12
RTS0045772,36
RTS0045773,29
RTS0045774,15
RTS0045775,58
RTS0045776,18
RTS0045777,9
RTS0045778,9
RTS0045779,15
RTS0045780,21
RTS0045781,17
RTS0045782,14
RTS0045783,21
RTS0045784,18
RTS0045785,16
RTS0045786,10
RTS0045787,30
RTS0045788,16
RTS0045789,12
RTS0045790,17
RTS0045791,18
RTS0045792,13
RTS0045793,15
RTS0045794,9
RTS0045795,16
RTS0045796,20
RTS0045797,16
RTS0045798,11
RTS0045799,11
RTS0045800,10
RTS0045801,23
RTS0045802,13
RTS0045803,20
RTS0045804,17
RTS0045805,13
RTS0045806,14
RTS0045807,16
RTS0045808,17
RTS0045809,25
RTS0045810,6
RTS0045811,9
RTS0045812,19
RTS0045813,6
RTS0045814,12
RTS0045815,9
RTS0045816,21
RTS0045817,11
RTS0045818,6
RTS0045819,15
RTS0045820,12
RTS0045821,18
RTS0045822,15
RTS0045823,14
RTS0045824,19
RTS0045825,20
RTS0045826,25
RTS0045827,20
RTS0045828,40
RTS0045829,12
RTS0045830,12
RTS0045831,13
RTS0045832,17
RTS0045833,20
RTS0045834,17
RTS0045835,22
RTS0045836,47
RTS0045837,24
RTS0045838,51
RTS0045840,17
RTS0045841,23
RTS0045842,10
RTS0045843,11
RTS0045844,15
RTS0045845,21
RTS0045846,234
RTS0045848,20
RTS0045849,361
RTS0045851,19
RTS0045852,13
RTS0045853,12
RTS0045854,14
RTS0045855,15
RTS0045856,25
RTS0045857,16
RTS0045858,10
RTS0045859,17
RTS0045860,13
RTS0045861,11
RTS0045862,19
RTS0045863,6
RTS0045864,22
RTS0045865,28
RTS0045866,17
RTS0045867,20
RTS0045868,29
RTS0045869,13
RTS0045870,14
RTS0045871,9
RTS0045872,32
RTS0045873,56
RTS0045874,10
RTS0045875,24
RTS0045876,12
RTS0045877,27
RTS0045878,14
RTS0045879,31
RTS0045880,10
RTS0045881,13
RTS0045882,11
RTS0045883,9
RTS0045884,16
RTS0045885,1
RTS0045886,75
RTS0045887,16
RTS0045888,7
RTS0045889,13
RTS0045890,14
RTS0045891,9
RTS0045892,16
RTS0045893,17
RTS0045894,40
RTS0045895,9
RTS0045896,25
RTS0045897,7
RTS0045898,21
RTS0045899,19
RTS0045900,19
RTS0045901,17
RTS0045902,11
RTS0045903,15
RTS0045904,15
RTS0045905,18
RTS0045906,13
RTS0045907,32
RTS0045908,8
RTS0045909,12
RTS0045910,14
RTS0045911,23
RTS0045912,14
RTS0045913,13
RTS0045914,13
RTS0045915,10
RTS0045916,19
RTS0045917,18
RTS0045918,20
RTS0045919,27
RTS0045920,16
RTS0045921,15
RTS0045922,13
RTS0045923,11
RTS0045924,10
RTS0045925,24
RTS0045926,15
RTS0045927,7
RTS0045928,16
RTS0045929,16
RTS0045930,23
RTS0045931,31
RTS0045932,11
RTS0045933,14
RTS0045935,17
RTS0045939,12
RTS0045940,9
RTS0045941,16
RTS0045942,20
RTS0045943,98
RTS0045944,14
RTS0045945,15
RTS0045946,8
RTS0045947,15
RTS0045948,11
RTS0045949,13
RTS0045950,14
RTS0045951,13
RTS0045952,22
RTS0045953,19
RTS0045954,21
RTS0045955,10
RTS0045956,15
RTS0045957,10
RTS0045958,27
RTS0045959,11
RTS0045960,15
RTS0045961,9
RTS0045962,15
RTS0045963,12
RTS0045964,27
RTS0045965,23
RTS0045966,22
RTS0045967,13
RTS0045968,20
RTS0045969,27
RTS0045970,21
RTS0045971,18
RTS0045972,21
RTS0045973,14
RTS0045974,16
RTS0045975,19
RTS0045976,15
RTS0045977,11
RTS0045978,13
RTS0045979,12
RTS0045980,8
RTS0045981,35
RTS0045982,7
RTS0045983,14
RTS0045984,21
RTS0045985,23
RTS0045986,9
RTS0045987,9
RTS0045988,11
RTS0045989,11
RTS0045990,12
RTS0045991,10
RTS0045992,16
RTS0045993,13
RTS0045994,11
RTS0045995,15
RTS0045996,11
RTS0045997,16
RTS0045998,15
RTS0045999,16
RTS0046000,13
RTS0046001,17
RTS0046002,16
RTS0046003,15
RTS0046004,15
RTS0046005,16
RTS0046006,12
RTS0046007,19
RTS0046008,14
RTS0046009,18
RTS0046010,13
RTS0046011,5
RTS0046012,13
RTS0046013,11
RTS0046014,9
RTS0046015,12
RTS0046016,18
RTS0046017,11
RTS0046018,17
RTS0046019,18
RTS0046020,17
RTS0046021,23
RTS0046022,18
RTS0046023,26
RTS0046024,8
RTS0046025,14
RTS0046026,18
RTS0046027,18
RTS0046028,19
RTS0046029,11
RTS0046030,23
RTS0046031,15
RTS0046032,16
RTS0046033,13
RTS0046034,13
RTS0046035,11
RTS0046036,12
RTS0046037,9
RTS0046038,13
RTS0046039,14
RTS0046040,18
RTS0046041,16
RTS0046042,14
RTS0046043,10
RTS0046044,18
RTS0046045,16
RTS0046046,17
RTS0046047,8
RTS0046048,35
RTS0046049,14
RTS0046050,11
RTS0046051,14
RTS0046052,32
RTS0046053,28
RTS0046054,20
RTS0046055,31
RTS0046056,26
RTS0046057,19
RTS0046058,15
RTS0046059,14
RTS0046060,10
RTS0046061,20
RTS0046062,19
RTS0046063,16
RTS0046064,15
RTS0046065,10
RTS0046066,20
RTS0046067,16
RTS0046068,14
RTS0046069,19
RTS0046070,29
RTS0046071,43
RTS0046072,16
RTS0046073,10
RTS0046074,10
RTS0046075,8
RTS0046076,19
RTS0046077,18
RTS0046078,15
RTS0046079,12
RTS0046080,17
RTS0046081,14
RTS0046082,14
RTS0046083,10
RTS0046084,16
RTS0046085,23
RTS0046086,28
RTS0046087,13
RTS0046088,29
RTS0046089,12
RTS0046090,14
RTS0046091,11
RTS0046092,119
RTS0046093,15
RTS0046094,13
RTS0046095,14
RTS0046096,10
RTS0046097,10
RTS0046098,18
RTS0046099,14
RTS0046100,10
RTS0046101,12
RTS0046102,13
RTS0046103,13
RTS0046104,20
RTS0046105,17
RTS0046106,18
RTS0046107,16
RTS0046108,10
RTS0046109,14
RTS0046110,16
RTS0046111,7
RTS0046112,8
RTS0046113,8
RTS0046114,16
RTS0046115,13
RTS0046116,24
RTS0046117,11
RTS0046119,24
RTS0046121,20
RTS0046122,29
RTS0046123,18
RTS0046124,9
RTS0046125,14
RTS0046126,10
RTS0046127,18
RTS0046128,23
RTS0046129,18
RTS0046130,10
RTS0046131,15
RTS0046132,14
RTS0046133,19
RTS0046134,22
RTS0046135,10
RTS0046136,9
RTS0046137,20
RTS0046138,10
RTS0046140,14
RTS0046141,9
RTS0046142,6
RTS0046143,12
RTS0046144,14
RTS0046145,13
RTS0046146,17
RTS0046147,11
RTS0046148,23
RTS0046149,9
RTS0046150,16
RTS0046152,13
RTS0046153,12
RTS0046154,12
RTS0046155,33
RTS0046156,9
RTS0046157,8
RTS0046158,12
RTS0046159,12
RTS0046160,15
RTS0046161,12
RTS0046162,15
RTS0046163,9
RTS0046164,21
RTS0046165,15
RTS0046166,11
RTS0046167,15
RTS0046168,13
RTS0046169,20
RTS0046170,32
RTS0046171,6
RTS0046172,11
RTS0046173,2
RTS0046174,18
RTS0046175,16
RTS0046176,9
RTS0046177,7
RTS0046178,10
RTS0046179,10
RTS0046180,10
RTS0046181,15
RTS0046182,15
RTS0046183,77
RTS0046184,17
RTS0046185,15
RTS0046186,13
RTS0046187,6
RTS0046188,40
RTS0046191,12
RTS0046193,6
RTS0046194,9
RTS0046195,13
RTS0046196,20
RTS0046197,14
RTS0046198,11
RTS0046199,11
RTS0046200,21
RTS0046201,17
RTS0046202,21
RTS0046203,9
RTS0046204,17
RTS0046205,15
RTS0046206,22
RTS0046207,18
RTS0046208,17
RTS0046209,19
RTS0046210,22
RTS0046211,14
RTS0046212,18
RTS0046213,29
RTS0046214,13
RTS0046215,13
RTS0046216,21
RTS0046217,17
RTS0046218,35
RTS0046219,14
RTS0046220,16
RTS0046221,16
RTS0046222,12
RTS0046223,14
RTS0046224,18
RTS0046225,21
RTS0046226,19
RTS0046227,10
RTS0046228,15
RTS0046229,16
RTS0046230,18
RTS0046231,7
RTS0046232,25
RTS0046233,11
RTS0046234,19
RTS0046235,14
RTS0046236,9
RTS0046237,18
RTS0046238,12
RTS0046239,15
RTS0046240,7
RTS0046241,32
RTS0046242,18
RTS0046243,12
RTS0046244,20
RTS0046245,10
RTS0046246,30
RTS0046247,22
RTS0046248,18
RTS0046249,16
RTS0046250,15
RTS0046251,9
RTS0046252,29
RTS0046253,13
RTS0046254,11
RTS0046255,14
RTS0046256,22
RTS0046257,12
RTS0046258,10
RTS0046259,4
RTS0046260,18
RTS0046261,37
RTS0046262,12
RTS0046263,11
RTS0046264,14
RTS0046265,17
RTS0046266,10
RTS0046267,11
RTS0046268,17
RTS0046269,13
RTS0046270,8
RTS0046271,22
RTS0046272,19
RTS0046273,13
RTS0046274,15
RTS0046275,5
RTS0046276,8
RTS0046277,16
RTS0046278,13
RTS0046279,18
RTS0046280,20
RTS0046281,10
RTS0046282,17
RTS0046283,10
RTS0046284,8
RTS0046285,13
RTS0046286,22
RTS0046287,17
RTS0046288,13
RTS0046289,18
RTS0046290,17
RTS0046291,15
RTS0046292,21
RTS0046293,18
RTS0046294,12
RTS0046295,224
RTS0046296,12
RTS0046297,111
RTS0046298,14
RTS0046299,23
RTS0046300,11
RTS0046301,28
RTS0046302,7
RTS0046303,15
RTS0046304,14
RTS0046305,16
RTS0046306,12
RTS0046307,16
RTS0046308,8
RTS0046309,11
RTS0046310,12
RTS0046311,19
RTS0046312,9
RTS0046313,12
RTS0046314,22
RTS0046315,10
RTS0046316,19
RTS0046317,11
RTS0046318,17
RTS0046319,11
RTS0046320,12
RTS0046321,16
RTS0046322,19
RTS0046323,13
RTS0046324,13
RTS0046325,21
RTS0046326,12
RTS0046327,26
RTS0046328,10
RTS0046329,27
RTS0046330,11
RTS0046331,9
RTS0046332,7
RTS0046333,16
RTS0046334,30
RTS0046335,24
RTS0046336,27
RTS0046342,14
RTS0046343,9
RTS0046344,14
RTS0046345,10
RTS0046346,10
RTS0046347,21
RTS0046348,20
RTS0046349,15
RTS0046350,11
RTS0046351,10
RTS0046352,55
RTS0046353,8
RTS0046354,6
RTS0046355,19
RTS0046356,13
RTS0046357,18
RTS0046358,12
RTS0046359,22
RTS0046360,14
RTS0046361,12
RTS0046362,18
RTS0046363,32
RTS0046364,16
RTS0046365,10
RTS0046366,17
RTS0046367,15
RTS0046368,15
RTS0046369,14
RTS0046370,9
RTS0046371,12
RTS0046372,13
RTS0046373,14
RTS0046374,10
RTS0046375,7
RTS0046376,17
RTS0046377,12
RTS0046378,17
RTS0046379,11
RTS0046380,24
RTS0046381,13
RTS0046382,15
RTS0046383,19
RTS0046384,19
RTS0046385,10
RTS0046386,8
RTS0046387,9
RTS0046388,12
RTS0046389,15
RTS0046390,15
RTS0046391,13
RTS0046392,10
RTS0046393,9
RTS0046394,15
RTS0046395,12
RTS0046396,4
RTS0046397,15
RTS0046398,15
RTS0046399,14
RTS0046400,10
RTS0046401,21
RTS0046402,13
RTS0046403,17
RTS0046404,17
RTS0046405,11
RTS0046406,18
RTS0046407,13
RTS0046408,10
RTS0046409,11
RTS0046410,16
RTS0046411,19
RTS0046412,18
RTS0046413,11
RTS0046414,10
RTS0046415,9
RTS0046416,18
RTS0046417,19
RTS0046418,35
RTS0046419,25
RTS0046420,16
RTS0046421,17
RTS0046422,10
RTS0046423,18
RTS0046424,12
RTS0046425,14
RTS0046426,6
RTS0046427,19
RTS0046428,12
RTS0046429,12
RTS0046430,12
RTS0046431,15
RTS0046432,14
RTS0046433,21
RTS0046434,20
RTS0046435,19
RTS0046439,15
RTS0046440,22
RTS0046441,25
RTS0046442,7
RTS0046443,15
RTS0046444,21
RTS0046445,12
RTS0046446,14
RTS0046447,9
RTS0046448,23
RTS0046449,13
RTS0046450,17
RTS0046451,23
RTS0046452,14
RTS0046453,10
RTS0046454,19
RTS0046455,10
RTS0046456,9
RTS0046457,11
RTS0046458,12
RTS0046459,21
RTS0046460,16
RTS0046461,17
RTS0046462,18
RTS0046463,15
RTS0046464,8
RTS0046466,12
RTS0046468,11
RTS0046469,14
RTS0046470,23
RTS0046471,22
RTS0046472,15
RTS0046473,11
RTS0046474,10
RTS0046475,32
RTS0046476,11
RTS0046477,11
RTS0046478,12
RTS0046479,8
RTS0046480,27
RTS0046481,17
RTS0046482,18
RTS0046483,25
RTS0046484,12
RTS0046485,15
RTS0046486,12
RTS0046487,21
RTS0046488,20
RTS0046489,19
RTS0046490,16
RTS0046491,15
RTS0046492,20
RTS0046493,12
RTS0046494,16
RTS0046495,15
RTS0046496,16
RTS0046497,8
RTS0046498,17
RTS0046499,9
RTS0046500,28
RTS0046501,20
RTS0046502,24
RTS0046503,14
RTS0046504,15
RTS0046505,12
RTS0046506,5
RTS0046507,6
RTS0046508,12
RTS0046509,13
RTS0046510,18
RTS0046511,12
RTS0046512,15
RTS0046513,14
RTS0046514,7
RTS0046515,50
RTS0046516,14
RTS0046517,28
RTS0046518,10
RTS0046519,20
RTS0046520,14
RTS0046521,30
RTS0046522,20
RTS0046524,16
RTS0046525,17
RTS0046526,18
RTS0046527,12
RTS0046528,20
RTS0046529,10
RTS0046530,15
RTS0046531,8
RTS0046532,16
RTS0046533,10
RTS0046534,18
RTS0046535,22
RTS0046536,13
RTS0046537,19
RTS0046538,22
RTS0046539,21
RTS0046540,8
RTS0046541,20
RTS0046542,13
RTS0046543,28
RTS0046544,20
RTS0046545,14
RTS0046546,18
RTS0046548,10
RTS0046549,14
RTS0046550,22
RTS0046551,24
RTS0046552,27
RTS0046553,121
RTS0046554,18
RTS0046555,17
RTS0046556,21
RTS0046557,29
RTS0046558,9
RTS0046559,17
RTS0046560,31
RTS0046561,19
RTS0046562,9
RTS0046563,14
RTS0046564,23
RTS0046565,25
RTS0046566,15
RTS0046567,34
RTS0046568,8
RTS0046569,13
RTS0046570,21
RTS0046571,22
RTS0046572,9
RTS0046573,19
RTS0046574,16
RTS0046575,12
RTS0046577,14
RTS0046578,13
RTS0046580,42
RTS0046581,15
RTS0046582,15
RTS0046583,15
RTS0046584,14
RTS0046585,25
RTS0046586,16
RTS0046587,15
RTS0046588,14
RTS0046589,12
RTS0046590,15
RTS0046591,6
RTS0046592,14
RTS0046593,15
RTS0046594,29
RTS0046595,18
RTS0046596,38
RTS0046597,9
RTS0046598,22
RTS0046599,9
RTS0046600,10
RTS0046601,12
RTS0046602,17
RTS0046603,11
RTS0046604,18
RTS0046605,16
RTS0046606,19
RTS0046607,15
RTS0046608,22
RTS0046609,19
RTS0046610,9
RTS0046611,24
RTS0046612,18
RTS0046613,19
RTS0046614,24
RTS0046615,15
RTS0046616,10
RTS0046617,19
RTS0046618,12
RTS0046619,25
RTS0046620,21
RTS0046621,28
RTS0046622,16
RTS0046623,10
RTS0046624,15
RTS0046625,17
RTS0046626,20
RTS0046627,18
RTS0046628,38
RTS0046629,28
RTS0046630,14
RTS0046631,14
RTS0046632,23
RTS0046633,14
RTS0046634,15
RTS0046635,16
RTS0046636,15
RTS0046637,15
RTS0046638,11
RTS0046639,8
RTS0046640,15
RTS0046641,8
RTS0046642,17
RTS0046643,22
RTS0046644,16
RTS0046645,19
RTS0046646,11
RTS0046647,11
RTS0046648,23
RTS0046649,9
RTS0046650,29
RTS0046651,15
RTS0046652,12
RTS0046653,43
RTS0046654,26
RTS0046655,18
RTS0046656,17
RTS0046657,19
RTS0046658,20
RTS0046659,21
RTS0046660,15
RTS0046661,11
RTS0046662,11
RTS0046663,22
RTS0046664,21
RTS0046665,13
RTS0046666,12
RTS0046667,11
RTS0046668,10
RTS0046669,16
RTS0046670,12
RTS0046671,5
RTS0046672,19
RTS0046673,21
RTS0046674,10
RTS0046675,14
RTS0046676,11
RTS0046677,15
RTS0046678,12
RTS0046679,8
RTS0046680,14
RTS0046681,14
RTS0046682,18
RTS0046683,7
RTS0046684,25
RTS0046685,5
RTS0046686,13
RTS0046687,25
RTS0046688,17
RTS0046689,15
RTS0046690,4
RTS0046691,12
RTS0046692,18
RTS0046693,13
RTS0046694,14
RTS0046695,18
RTS0046696,41
RTS0046697,48
RTS0046698,32
RTS0046699,23
RTS0046700,15
RTS0046701,21
RTS0046702,29
RTS0046703,17
RTS0046704,31
RTS0046705,33
RTS0046706,20
RTS0046707,22
RTS0046708,23
RTS0046709,16
RTS0046710,17
RTS0046711,23
RTS0046712,11
RTS0046713,21
RTS0046714,19
RTS0046715,14
RTS0046716,16
RTS0046717,17
RTS0046718,10
RTS0046719,12
RTS0046720,15
RTS0046721,18
RTS0046722,21
RTS0046723,20
RTS0046724,16
RTS0046725,7
RTS0046726,16
RTS0046727,19
RTS0046728,14
RTS0046729,23
RTS0046730,8
RTS0046731,6
RTS0046732,18
RTS0046733,13
RTS0046734,24
RTS0046735,9
RTS0046736,19
RTS0046737,25
RTS0046738,12
RTS0046739,8
RTS0046740,29
RTS0046741,30
RTS0046742,16
RTS0046743,25
RTS0046744,12
RTS0046745,40
RTS0046746,11
RTS0046747,22
RTS0046748,53
RTS0046749,34
RTS0046750,14
RTS0046751,16
RTS0046752,19
RTS0046753,13
RTS0046754,9
RTS0046755,10
RTS0046756,22
RTS0046757,9
RTS0046758,13
RTS0046759,20
RTS0046760,57
RTS0046761,12
RTS0046763,17
RTS0046764,15
RTS0046765,14
RTS0046766,16
RTS0046767,14
RTS0046768,25
RTS0046769,23
RTS0046770,17
RTS0046771,18
RTS0046772,18
RTS0046773,6
RTS0046774,17
RTS0046775,24
RTS0046777,31
RTS0046778,18
RTS0046779,20
RTS0046780,17
RTS0046781,13
RTS0046782,9
RTS0046783,17
RTS0046784,7
RTS0046785,24
RTS0046790,9
RTS0046791,12
RTS0046792,33
RTS0046793,27
RTS0046794,24
RTS0046795,22
RTS0046796,16
RTS0046797,14
RTS0046798,22
RTS0046799,23
RTS0046800,19
RTS0046801,38
RTS0046802,26
RTS0046803,12
RTS0046804,17
RTS0046805,12
RTS0046806,6
RTS0046807,15
RTS0046808,14
RTS0046809,16
RTS0046810,13
RTS0046811,5
RTS0046812,15
RTS0046813,12
RTS0046814,19
RTS0046815,15
RTS0046816,12
RTS0046817,11
RTS0046818,8
RTS0046819,17
RTS0046820,38
RTS0046821,10
RTS0046822,19
RTS0046823,20
RTS0046824,29
RTS0046825,9
RTS0046826,14
RTS0046827,23
RTS0046828,37
RTS0046829,25
RTS0046830,18
RTS0046831,23
RTS0046832,23
RTS0046833,5
RTS0046835,16
RTS0046836,134
RTS0046837,9
RTS0046838,15
RTS0046839,9
RTS0046840,14
RTS0046841,11
RTS0046842,19
RTS0046843,15
RTS0046846,28
RTS0046849,12
RTS0046850,20
RTS0046851,12
RTS0046852,12
RTS0046853,16
RTS0046854,14
RTS0046855,13
RTS0046856,15
RTS0046857,7
RTS0046858,49
RTS0046859,15
RTS0046860,30
RTS0046861,15
RTS0046862,21
RTS0046863,16
RTS0046864,13
RTS0046866,32
RTS0046867,11
RTS0046868,16
RTS0046869,22
RTS0046870,25
RTS0046871,14
RTS0046872,29
RTS0046873,12
RTS0046874,11
RTS0046875,13
RTS0046876,12
RTS0046877,21
RTS0046878,17
RTS0046879,8
RTS0046880,24
RTS0046881,17
RTS0046882,15
RTS0046885,12
RTS0046886,17
RTS0046887,9
RTS0046889,20
RTS0046890,11
RTS0046891,16
RTS0046892,20
RTS0046893,12
RTS0046894,21
RTS0046895,10
RTS0046897,64
RTS0046898,9
RTS0046899,32
RTS0046900,33
RTS0046902,18
RTS0046903,18
RTS0046904,8
RTS0046905,12
RTS0046906,19
RTS0046907,18
RTS0046908,16
RTS0046909,51
RTS0046910,6
RTS0046911,17
RTS0046912,11
RTS0046913,14
RTS0046914,7
RTS0046915,16
RTS0046916,25
RTS0046918,19
RTS0046919,42
RTS0046920,21
RTS0046921,37
RTS0046922,13
RTS0046923,7
RTS0046924,10
RTS0046925,19
RTS0046926,18
RTS0046927,10
RTS0046928,18
RTS0046929,15
RTS0046930,18
RTS0046931,14
RTS0046933,14
RTS0046934,12
RTS0046935,11
RTS0046936,16
RTS0046937,16
RTS0046938,19
RTS0046939,16
RTS0046940,14
RTS0046941,16
RTS0046942,21
RTS0046943,32
RTS0046944,10
RTS0046946,15
RTS0046947,16
RTS0046948,10
RTS0046949,19
RTS0046950,10
RTS0046951,24
RTS0046952,16
RTS0046954,15
RTS0046955,17
RTS0046956,15
RTS0046957,8
RTS0046958,16
RTS0046959,16
RTS0046960,12
RTS0046961,17
RTS0046962,20
RTS0046963,8
RTS0046965,13
RTS0046966,9
RTS0046967,17
RTS0046968,11
RTS0047054,14
RTS0047055,18
RTS0047056,14
RTS0047057,17
RTS0047058,18
RTS0047060,16
RTS0047061,10
RTS0047062,9
RTS0047063,11
RTS0047064,14
RTS0047065,19
RTS0047066,19
RTS0047067,22
RTS0047068,10
RTS0047069,12
RTS0047070,17
RTS0047071,13
RTS0047072,19
RTS0047073,14
RTS0047074,17
RTS0047075,17
RTS0047076,19
RTS0047077,21
RTS0047078,12
RTS0047079,14
RTS0047080,44
RTS0047081,18
RTS0047082,23
RTS0047083,32
RTS0047084,16
RTS0047085,13
RTS0047086,13
RTS0047087,17
RTS0047088,15
RTS0047089,14
RTS0047091,8
RTS0047092,12
RTS0047093,11
RTS0047094,10
RTS0047095,17
RTS0047096,21
RTS0047097,15
RTS0047098,6
RTS0047099,15
RTS0047100,14
RTS0047101,23
RTS0047102,28
RTS0047103,28
RTS0047104,16
RTS0047105,30
RTS0047106,11
RTS0047107,22
RTS0047108,31
RTS0047109,12
RTS0047110,20
RTS0047111,11
RTS0047112,11
RTS0047113,23
RTS0047114,19
RTS0047115,16
RTS0047116,26
RTS0047117,9
RTS0047118,13
RTS0047119,21
RTS0047120,20
RTS0047121,22
RTS0047122,26
RTS0047123,11
RTS0047124,54
RTS0047125,14
RTS0047126,18
RTS0047127,20
RTS0047128,11
RTS0047129,12
RTS0047130,23
RTS0047131,10
RTS0047132,18
RTS0047133,14
RTS0047134,14
RTS0047135,29
RTS0047136,31
RTS0047137,21
RTS0047138,40
RTS0047139,15
RTS0047140,8
RTS0047141,9
RTS0047142,14
RTS0047143,14
RTS0047144,18
RTS0047145,26
RTS0047146,24
RTS0047147,18
RTS0047148,12
RTS0047149,7
RTS0047150,32
RTS0047151,13
RTS0047152,14
RTS0047153,13
RTS0047154,42
RTS0047156,18
RTS0047157,17
RTS0047158,14
RTS0047159,16
RTS0047160,22
RTS0047165,19
RTS0047166,12
RTS0047167,10
RTS0047168,8
RTS0047169,9
RTS0047170,11
RTS0047171,22
RTS0047172,7
RTS0047173,22
RTS0047174,24
RTS0047175,12
RTS0047176,25
RTS0047177,11
RTS0047178,16
RTS0047179,27
RTS0047180,11
RTS0047181,19
RTS0047182,9
RTS0047183,18
RTS0047184,15
RTS0047185,18
RTS0047186,14
RTS0047187,17
RTS0047188,21
RTS0047189,20
RTS0047190,19
RTS0047191,12
RTS0047192,15
RTS0047193,14
RTS0047194,11
RTS0047195,25
RTS0047196,8
RTS0047197,8
RTS0047198,21
RTS0047199,14
RTS0047200,9
RTS0047201,15
RTS0047202,14
RTS0047203,16
RTS0047204,14
RTS0047205,16
RTS0047206,19
RTS0047207,18
RTS0047208,64
RTS0047209,28
RTS0047210,215
RTS0047211,141
RTS0047212,19
RTS0047213,18
RTS0047214,17
RTS0047215,23
RTS0047216,7
RTS0047217,9
RTS0047218,22
RTS0047219,11
RTS0047220,12
RTS0047221,17
RTS0047222,17
RTS0047223,19
RTS0047225,30
RTS0047226,16
RTS0047229,19
RTS0047230,17
RTS0047231,10
RTS0047232,21
RTS0047233,13
RTS0047234,12
RTS0047235,9
RTS0047236,12
RTS0047237,25
RTS0047238,14
RTS0047239,47
RTS0047240,23
RTS0047241,12
RTS0047242,13
RTS0047243,39
RTS0047244,19
RTS0047245,17
RTS0047246,9
RTS0047247,8
RTS0047248,18
RTS0047249,22
RTS0047250,10
RTS0047252,15
RTS0047253,11
RTS0047254,26
RTS0047255,10
RTS0047256,25
RTS0047257,13
RTS0047258,24
RTS0047259,18
RTS0047260,36
RTS0047261,24
RTS0047262,13
RTS0047263,19
RTS0047264,65
RTS0047266,15
RTS0047267,61
RTS0047268,12
RTS0047269,17
RTS0047270,49
RTS0047271,15
RTS0047272,19
RTS0047273,13
RTS0047274,11
RTS0047276,9
RTS0047277,18
RTS0047278,19
RTS0047279,28
RTS0047280,11
RTS0047281,14
RTS0047282,51
RTS0047283,14
RTS0047284,19
RTS0047290,12
RTS0047291,47
RTS0047292,9
RTS0047293,22
RTS0047294,23
RTS0047295,12
RTS0047296,40
RTS0047297,19
RTS0047298,25
RTS0047299,19
RTS0047300,9
RTS0047301,31
RTS0047302,8
RTS0047303,20
RTS0047304,16
RTS0047305,19
RTS0047306,15
RTS0047307,17
RTS0047308,16
RTS0047309,13
RTS0047310,14
RTS0047311,12
RTS0047312,20
RTS0047313,18
RTS0047314,12
RTS0047315,16
RTS0047316,14
RTS0047317,20
RTS0047318,9
RTS0047319,6
RTS0047320,19
RTS0047321,67
RTS0047322,19
RTS0047323,17
RTS0047324,9
RTS0047325,48
RTS0047326,25
RTS0047327,21
RTS0047328,13
RTS0047329,16
RTS0047331,24
RTS0047332,12
RTS0047333,7
RTS0047334,12
RTS0047335,19
RTS0047336,14
RTS0047337,15
RTS0047338,17
RTS0047339,17
RTS0047340,22
RTS0047341,21
RTS0047342,20
RTS0047343,15
RTS0047344,21
RTS0047345,9
RTS0047346,15
RTS0047348,8
RTS0047349,16
RTS0047350,20
RTS0047351,27
RTS0047352,38
RTS0047353,18
RTS0047354,21
RTS0047356,9
RTS0047357,5
RTS0047358,8
RTS0047359,20
RTS0047360,13
RTS0047361,8
RTS0047362,14
RTS0047363,14
RTS0047364,13
RTS0047365,9
RTS0047366,4
RTS0047367,10
RTS0047368,20
RTS0047369,21
RTS0047370,13
RTS0047373,11
RTS0047374,15
RTS0047375,18
RTS0047376,16
RTS0047377,20
RTS0047378,21
RTS0047379,12
RTS0047380,27
RTS0047381,16
RTS0047382,16
RTS0047383,23
RTS0047384,22
RTS0047385,11
RTS0047386,38
RTS0047387,16
RTS0047388,12
RTS0047389,22
RTS0047390,12
RTS0047391,13
RTS0047392,6
RTS0047393,4
RTS0047394,15
RTS0047395,11
RTS0047396,41
RTS0047397,13
RTS0047398,14
RTS0047399,18
RTS0047400,17
RTS0047401,17
RTS0047402,11
RTS0047403,11
RTS0047404,22
RTS0047405,28
RTS0047406,16
RTS0047407,17
RTS0047408,14
RTS0047409,33
RTS0047410,23
RTS0047411,27
RTS0047412,26
RTS0047413,15
RTS0047414,15
RTS0047415,12
RTS0047417,7
RTS0047418,13
RTS0047419,13
RTS0047420,16
RTS0047421,17
RTS0047422,19
RTS0047423,17
RTS0047424,9
RTS0047425,13
RTS0047426,21
RTS0047427,25
RTS0047428,15
RTS0047429,19
RTS0047430,14
RTS0047431,13
RTS0047432,13
RTS0047433,11
RTS0047434,22
RTS0047435,23
RTS0047436,17
RTS0047437,10
RTS0047438,23
RTS0047439,13
RTS0047440,15
RTS0047441,17
RTS0047442,9
RTS0047445,17
RTS0047446,19
RTS0047447,16
RTS0047448,20
RTS0047449,28
RTS0047450,11
RTS0047451,14
RTS0047452,20
RTS0047453,7
RTS0047454,11
RTS0047455,13
RTS0047456,11
RTS0047457,14
RTS0047458,10
RTS0047459,12
RTS0047460,13
RTS0047461,15
RTS0047462,24
RTS0047463,19
RTS0047464,18
RTS0047465,17
RTS0047466,18
RTS0047467,16
RTS0047468,18
RTS0047469,19
RTS0047471,18
RTS0047472,18
RTS0047473,13
RTS0047474,10
RTS0047475,14
RTS0047476,14
RTS0047477,18
RTS0047479,15
RTS0047480,19
RTS0047481,11
RTS0047482,18
RTS0047483,8
RTS0047484,16
RTS0047485,15
RTS0047486,10
RTS0047487,13
RTS0047488,46
RTS0047489,21
RTS0047490,16
RTS0047491,41
RTS0047492,24
RTS0047493,19
RTS0047494,21
RTS0047495,25
RTS0047496,16
RTS0047497,15
RTS0047498,19
RTS0047499,9
RTS0047500,19
RTS0047501,13
RTS0047502,5
RTS0047503,13
RTS0047504,15
RTS0047505,11
RTS0047506,26
RTS0047507,14
RTS0047508,17
RTS0047509,13
RTS0047510,8
RTS0047511,12
RTS0047512,15
RTS0047513,12
RTS0047514,12
RTS0047515,27
RTS0047516,10
RTS0047517,55
RTS0047518,16
RTS0047520,17
RTS0047521,14
RTS0047522,7
RTS0047523,19
RTS0047524,19
RTS0047525,21
RTS0047526,14
RTS0047527,13
RTS0047528,19
RTS0047529,22
RTS0047530,22
RTS0047531,16
RTS0047532,15
RTS0047533,9
RTS0047534,15
RTS0047535,19
RTS0047536,15
RTS0047537,58
RTS0047538,13
RTS0047540,13
RTS0047541,22
RTS0047543,17
RTS0047544,5
RTS0047545,23
RTS0047546,11
RTS0047547,5
RTS0047548,18
RTS0047549,23
RTS0047550,16
RTS0047551,11
RTS0047552,15
RTS0047553,14
RTS0047558,14
RTS0047559,13
RTS0047560,6
RTS0047561,13
RTS0047562,10
RTS0047563,13
RTS0047564,6
RTS0047565,15
RTS0047566,15
RTS0047567,18
RTS0047568,12
RTS0047569,25
RTS0047570,16
RTS0047571,14
RTS0047572,21
RTS0047573,6
RTS0047574,11
RTS0047575,16
RTS0047576,11
RTS0047577,9
RTS0047578,10
RTS0047579,14
RTS0047580,17
RTS0047581,19
RTS0047582,18
RTS0047583,6
RTS0047584,13
RTS0047585,8
RTS0047586,11
RTS0047587,9
RTS0047588,28
RTS0047590,20
RTS0047591,13
RTS0047592,12
RTS0047593,20
RTS0047594,24
RTS0047595,14
RTS0047596,20
RTS0047597,21
RTS0047598,19
RTS0047599,13
RTS0047600,12
RTS0047601,35
RTS0047602,15
RTS0047603,24
RTS0047604,19
RTS0047606,20
RTS0047613,21
RTS0047614,9
RTS0047615,5
RTS0047616,13
RTS0047617,17
RTS0047618,14
RTS0047619,11
RTS0047620,8
RTS0047621,15
RTS0047622,16
RTS0047624,13
RTS0047625,10
RTS0047626,12
RTS0047627,16
RTS0047628,8
RTS0047629,10
RTS0047630,3
RTS0047631,3
RTS0047632,17
RTS0047633,8
RTS0047634,14
RTS0047635,11
RTS0047636,10
RTS0047637,12
RTS0047638,16
RTS0047639,18
RTS0047640,7
RTS0047641,12
RTS0047642,9
RTS0047643,15
RTS0047644,19
RTS0047645,7
RTS0047646,21
RTS0047647,13
RTS0047648,16
RTS0047649,15
RTS0047650,11
RTS0047651,9
RTS0047652,12
RTS0047653,13
RTS0047654,7
RTS0047656,22
RTS0047657,14
RTS0047658,14
RTS0047659,13
RTS0047660,9
RTS0047661,16
RTS0047662,9
RTS0047663,6
RTS0047664,14
RTS0047665,16
RTS0047666,10
RTS0047667,9
RTS0047668,7
RTS0047669,12
RTS0047670,16
RTS0047672,14
RTS0047673,7
RTS0047674,19
RTS0047675,11
RTS0047676,11
RTS0047677,14
RTS0047678,18
RTS0047679,21
RTS0047680,16
RTS0047681,13
RTS0047682,18
RTS0047684,19
RTS0047685,17
RTS0047686,16
RTS0047687,12
RTS0047688,17
RTS0047689,19
RTS0047691,12
RTS0047692,18
RTS0047693,10
RTS0047694,26
RTS0047695,26
RTS0047696,12
RTS0047697,7
RTS0047698,14
RTS0047699,21
RTS0047700,8
RTS0047701,16
RTS0047702,22
RTS0047703,11
RTS0047704,19
RTS0047705,9
RTS0047706,9
RTS0047707,27
RTS0047708,25
RTS0047709,13
RTS0047710,7
RTS0047711,16
RTS0047712,17
RTS0047713,14
RTS0047714,41
RTS0047715,14
RTS0047716,19
RTS0047717,15
RTS0047718,18
RTS0047720,11
RTS0047721,10
RTS0047722,13
RTS0047723,16
RTS0047724,19
RTS0047725,10
RTS0047726,10
RTS0047727,21
RTS0047728,21
RTS0047729,14
RTS0047730,16
RTS0047731,11
RTS0047732,18
RTS0047733,31
RTS0047734,10
RTS0047735,9
RTS0047736,23
RTS0047737,18
RTS0047738,10
RTS0047739,20
RTS0047740,19
RTS0047741,21
RTS0047742,13
RTS0047743,19
RTS0047744,25
RTS0047745,23
RTS0047746,17
RTS0047747,8
RTS0047748,16
RTS0047749,20
RTS0047750,15
RTS0047752,7
RTS0047753,14
RTS0047754,62
RTS0047755,36
RTS0047756,13
RTS0047757,11
RTS0047758,29
RTS0047759,14
RTS0047760,14
RTS0047761,13
RTS0047762,21
RTS0047763,31
RTS0047764,25
RTS0047765,15
RTS0047766,73
RTS0047767,6
RTS0047768,14
RTS0047769,12
RTS0047770,8
RTS0047771,16
RTS0047772,9
RTS0047773,16
RTS0047774,27
RTS0047775,7
RTS0047776,22
RTS0047777,12
RTS0047778,5
RTS0047779,14
RTS0047780,17
RTS0047781,11
RTS0047782,16
RTS0047783,14
RTS0047784,11
RTS0047785,8
RTS0047786,20
RTS0047787,15
RTS0047788,9
RTS0047789,17
RTS0047790,14
RTS0047791,19
RTS0047792,7
RTS0047793,15
RTS0047794,14
RTS0047795,9
RTS0047796,16
RTS0047797,12
RTS0047798,12
RTS0047799,19
RTS0047800,18
RTS0047801,9
RTS0047802,26
RTS0047803,16
RTS0047804,12
RTS0047805,11
RTS0047806,20
RTS0047807,7
RTS0047808,18
RTS0047809,13
RTS0047810,22
RTS0047811,15
RTS0047812,7
RTS0047813,14
RTS0047814,11
RTS0047816,18
RTS0047817,8
RTS0047818,11
RTS0047819,15
RTS0047820,6
RTS0047821,24
RTS0047822,13
RTS0047823,17
RTS0047824,10
RTS0047825,19
RTS0047826,18
RTS0047827,18
RTS0047828,16
RTS0047829,23
RTS0047830,7
RTS0047831,8
RTS0047832,17
RTS0047833,15
RTS0047834,8
RTS0047835,11
RTS0047836,11
RTS0047837,17
RTS0047838,16
RTS0047839,16
RTS0047840,13
RTS0047841,12
RTS0047842,23
RTS0047843,8
RTS0047844,13
RTS0047845,19
RTS0047846,10
RTS0047847,12
RTS0047848,24
RTS0047849,19
RTS0047850,13
RTS0047851,16
RTS0047852,13
RTS0047853,16
RTS0047854,16
RTS0047855,15
RTS0047856,12
RTS0047857,22
RTS0047858,12
RTS0047859,11
RTS0047860,14
RTS0047861,14
RTS0047862,10
RTS0047863,11
RTS0047864,19
RTS0047865,8
RTS0047866,15
RTS0047867,17
RTS0047868,14
RTS0047869,14
RTS0047870,15
RTS0047871,23
RTS0047872,15
RTS0047873,16
RTS0047874,18
RTS0047875,14
RTS0047876,18
RTS0047877,9
RTS0047878,12
RTS0047879,14
RTS0047880,19
RTS0047881,11
RTS0047882,18
RTS0047883,9
RTS0047884,24
RTS0047885,19
RTS0047886,10
RTS0047890,15
RTS0047891,10
RTS0047892,16
RTS0047893,24
RTS0047894,13
RTS0047895,18
RTS0047896,32
RTS0047897,17
RTS0047898,21
RTS0047899,17
RTS0047900,41
RTS0047901,13
RTS0047902,74
RTS0047903,16
RTS0047904,14
RTS0047905,17
RTS0047906,11
RTS0047907,16
RTS0047908,51
RTS0047909,19
RTS0047910,12
RTS0047912,16
RTS0047913,20
RTS0047914,10
RTS0047915,8
RTS0047916,22
RTS0047917,12
RTS0047919,12
RTS0047920,15
RTS0047921,14
RTS0047924,28
RTS0047925,12
RTS0047926,13
RTS0047927,21
RTS0047928,13
RTS0047929,11
RTS0047930,12
RTS0047931,8
RTS0047932,12
RTS0047933,18
RTS0047934,19
RTS0047935,12
RTS0047936,12
RTS0047937,11
RTS0047938,12
RTS0047939,19
RTS0047940,36
RTS0047941,15
RTS0047942,14
RTS0047943,9
RTS0047944,23
RTS0047945,21
RTS0047946,18
RTS0047947,10
RTS0047948,14
RTS0047949,20
RTS0047950,13
RTS0047951,11
RTS0047952,10
RTS0047953,16
RTS0047954,15
RTS0047956,23
RTS0047957,19
RTS0047958,20
RTS0047959,22
RTS0047960,7
RTS0047961,16
RTS0047963,7
RTS0047964,20
RTS0047965,21
RTS0047966,11
RTS0047967,15
RTS0047968,13
RTS0047969,25
RTS0047970,14
RTS0047972,17
RTS0047973,15
RTS0047974,19
RTS0047975,17
RTS0047976,15
RTS0047977,11
RTS0047978,10
RTS0047979,19
RTS0047980,13
RTS0047981,13
RTS0047982,11
RTS0047985,19
RTS0047986,23
RTS0047987,14
RTS0047988,19
RTS0047990,13
RTS0047991,17
RTS0047992,14
RTS0047993,8
RTS0047994,10
RTS0047995,8
RTS0047996,15
RTS0047997,21
RTS0047998,25
RTS0047999,15
RTS0048000,15
RTS0048001,15
RTS0048003,26
RTS0048005,14
RTS0048006,18
RTS0048008,11
RTS0048009,17
RTS0048012,8
RTS0048013,8
RTS0048014,13
RTS0048015,21
RTS0048016,15
RTS0048017,21
RTS0048018,6
RTS0048019,12
RTS0048020,21
RTS0048021,13
RTS0048022,15
RTS0048023,10
RTS0048024,19
RTS0048026,12
RTS0048027,14
RTS0048028,21
RTS0048029,8
RTS0048030,7
RTS0048031,10
RTS0048032,9
RTS0048033,11
RTS0048034,24
RTS0048035,23
RTS0048036,12
RTS0048037,16
RTS0048038,130
RTS0048040,12
RTS0048041,23
RTS0048042,17
RTS0048043,12
RTS0048044,16
RTS0048045,22
RTS0048046,12
RTS0048047,10
RTS0048048,15
RTS0048049,20
RTS0048050,21
RTS0048051,14
RTS0048052,17
RTS0048053,16
RTS0048054,16
RTS0048055,15
RTS0048056,22
RTS0048057,13
RTS0048058,12
RTS0048059,19
RTS0048060,26
RTS0048061,27
RTS0048062,7
RTS0048063,8
RTS0048064,20
RTS0048065,14
RTS0048066,10
RTS0048067,14
RTS0048068,19
RTS0048069,12
RTS0048070,14
RTS0048071,25
RTS0048072,8
RTS0048073,21
RTS0048074,7
RTS0048076,13
RTS0048077,10
RTS0048078,17
RTS0048079,11
RTS0048080,16
RTS0048081,15
RTS0048082,20
RTS0048084,18
RTS0048085,15
RTS0048086,19
RTS0048087,28
RTS0048088,12
RTS0048089,14
RTS0048090,10
RTS0048091,28
RTS0048092,15
RTS0048093,18
RTS0048094,15
RTS0048096,21
RTS0048097,17
RTS0048098,199
RTS0048099,42
RTS0048100,252
RTS0048101,37
RTS0048102,27
RTS0048104,17
RTS0048105,6
RTS0048106,6
RTS0048107,13
RTS0048108,51
RTS0048109,12
RTS0048110,23
RTS0048111,10
RTS0048112,11
RTS0048113,16
RTS0048114,8
RTS0048115,18
RTS0048116,12
RTS0048117,11
RTS0048118,15
RTS0048120,8
RTS0048126,15
RTS0048127,42
RTS0048129,44
RTS0048130,14
RTS0048131,18
RTS0048132,22
RTS0048133,14
RTS0048134,8
RTS0048135,72
RTS0048136,9
RTS0048138,12
RTS0048139,22
RTS0048140,14
RTS0048141,9
RTS0048142,14
RTS0048144,9
RTS0048145,27
RTS0048146,24
RTS0048147,8
RTS0048148,18
RTS0048149,14
RTS0048150,11
RTS0048151,17
RTS0048152,17
RTS0048153,17
RTS0048154,22
RTS0048155,16
RTS0048156,53
RTS0048158,9
RTS0048159,10
RTS0048160,37
RTS0048161,46
RTS0048162,16
RTS0048163,13
RTS0048164,54
RTS0048165,29
RTS0048166,19
RTS0048167,24
RTS0048168,18
RTS0048169,17
RTS0048170,13
RTS0048171,15
RTS0048172,14
RTS0048173,5
RTS0048175,12
RTS0048176,15
RTS0048177,6
RTS0048178,17
RTS0048179,13
RTS0048180,16
RTS0048181,22
RTS0048182,21
RTS0048183,19
RTS0048184,29
RTS0048185,24
RTS0048186,12
RTS0048188,19
RTS0048189,21
RTS0048190,19
RTS0048191,16
RTS0048192,20
RTS0048193,15
RTS0048194,24
RTS0048195,23
RTS0048196,8
RTS0048197,35
RTS0048198,16
RTS0048200,17
RTS0048201,8
RTS0048202,6
RTS0048203,7
RTS0048204,14
RTS0048205,12
RTS0048207,10
RTS0048208,16
RTS0048209,10
RTS0048210,16
RTS0048211,13
RTS0048212,18
RTS0048213,19
RTS0048214,14
RTS0048215,19
RTS0048216,11
RTS0048217,10
RTS0048218,16
RTS0048219,12
RTS0048220,18
RTS0048221,13
RTS0048222,12
RTS0048223,16
RTS0048224,8
RTS0048225,12
RTS0048226,18
RTS0048227,31
RTS0048228,19
RTS0048229,16
RTS0048230,16
RTS0048231,21
RTS0048232,20
RTS0048233,9
RTS0048234,13
RTS0048235,16
RTS0048236,9
RTS0048237,27
RTS0048238,23
RTS0048239,17
RTS0048240,14
RTS0048241,35
RTS0048242,14
RTS0048243,11
RTS0048244,17
RTS0048245,17
RTS0048246,20
RTS0049343,51
RTS0049344,11
RTS0049345,15
RTS0049346,14
RTS0049347,20
RTS0049348,34
RTS0049349,24
RTS0049350,17
RTS0049351,12
RTS0049352,16
RTS0049353,17
RTS0049354,12
RTS0049355,15
RTS0049356,17
RTS0049357,20
RTS0049358,7
RTS0049359,14
RTS0049360,15
RTS0049361,12
RTS0049362,22
RTS0049363,16
RTS0049364,21
RTS0049365,13
RTS0049366,13
RTS0049367,17
RTS0049368,19
RTS0049369,8
RTS0049370,10
RTS0049371,71
RTS0049372,15
RTS0049373,61
RTS0049374,19
RTS0049375,14
RTS0049376,9
RTS0049377,18
RTS0049378,23
RTS0049379,19
RTS0049380,12
RTS0049381,21
RTS0049382,13
RTS0049383,19
RTS0049384,4
RTS0049385,21
RTS0049386,21
RTS0049387,25
RTS0049388,18
RTS0049389,23
RTS0049390,16
RTS0049391,17
RTS0049392,58
RTS0049393,35
RTS0049394,9
RTS0049395,11
RTS0049396,24
RTS0049397,19
RTS0049398,24
RTS0049399,20
RTS0049400,15
RTS0049401,11
RTS0049402,16
RTS0049403,17
RTS0049404,30
RTS0049405,17
RTS0049406,16
RTS0049407,14
RTS0049408,21
RTS0049409,10
RTS0049410,19
RTS0049411,19
RTS0049412,8
RTS0049413,14
RTS0049414,20
RTS0049415,16
RTS0049416,14
RTS0049417,24
RTS0049418,14
RTS0049419,19
RTS0049420,12
RTS0049421,11
RTS0049422,4
RTS0049423,10
RTS0049424,19
RTS0049425,19
RTS0049426,13
RTS0049427,34
RTS0049428,9
RTS0049429,20
RTS0049430,14
RTS0049431,19
RTS0049432,26
RTS0049433,13
RTS0049434,7
RTS0049435,20
RTS0049436,15
RTS0049437,12
RTS0049438,13
RTS0049439,6
RTS0049440,17
RTS0049441,16
RTS0049442,14
RTS0049443,17
RTS0049444,18
RTS0049445,9
RTS0049446,10
RTS0049447,14
RTS0049448,7
RTS0049449,15
RTS0049450,15
RTS0049451,15
RTS0049452,22
RTS0049453,18
RTS0049454,16
RTS0049455,12
RTS0049456,13
RTS0049457,16
RTS0049458,21
RTS0049459,14
RTS0049460,15
RTS0049461,10
RTS0049462,24
RTS0049463,17
RTS0049464,12
RTS0049465,16
RTS0049466,10
RTS0049467,17
RTS0049468,15
RTS0049469,11
RTS0049470,32
RTS0049471,99
RTS0049472,29
RTS0049473,26
RTS0049474,16
RTS0049475,23
RTS0049476,29
RTS0049477,14
RTS0049478,27
RTS0049479,456
RTS0049480,15
RTS0049481,3
RTS0049482,15
RTS0049483,8
RTS0049484,14
RTS0049485,13
RTS0997079,11
RTS0997080,38
RTS0997081,8
RTS0997082,23
RTS0997083,21
RTS0997084,34
RTS0997085,15
RTS0997086,23
RTS0997087,4
RTS0997088,438
RTS0997089,564
RTS0997090,53
RTS0997091,43
RTS0997092,11
RTS0997093,10
RTS0997094,7
RTS0997095,7
RTS0997096,7
RTS0997097,4
RTS0997098,12
RTS0997099,15
RTS0997100,18
RTS0997101,11
RTS0997102,9
RTS0997103,7
RTS0997104,16
RTS0997105,10
RTS0997106,22
RTS0997107,11
RTS0997108,10
RTS0997109,2
RTS0997110,14
RTS0997111,5
RTS0997112,5
RTS0997113,9
RTS0997114,9
RTS0997115,10
RTS0997116,8
RTS0997117,10
RTS0997118,7
RTS0997119,6
RTS0997120,7
RTS0997121,7
RTS0997122,15
RTS0997123,23
RTS0997124,7
RTS0997125,14
RTS0997126,20
RTS0997127,16
RTS0997128,14
RTS0997129,13
RTS0997130,4
</Code_Summary>
