# Supplementary material for: Spatial meta-transcriptomics reveal associations of intratumor bacteria burden with lung cancer cells showing a distinct oncogenic signature
Source: J Immunother Cancer. 2022 Jul 6;10(7):e004698. doi: 10.1136/jitc-2022-004698 (PMC9260850; doi:10.1136/jitc-2022-004698)
Supplement: Supplementary data [file jitc-2022-004698supp009.zip › DSP-1001250002848-E-F01.dcc]

<Header>
FileVersion,0.02
SoftwareVersion,"GeoMx_NGS_Pipeline_ 2.0.0"
Date,2020-6-15
</Header>

<Scan_Attributes>
ID,DSP-1001250002848-E-F01
Plate_ID,1001250002848
Well,F01
</Scan_Attributes>

<NGS_Processing_Attributes>
SeqSetId,
tamperedIni,No
Raw,290589
Trimmed,289175
Stitched,286945
Aligned,281865
umiQ30,0.9920
rtsQ30,0.9915
</NGS_Processing_Attributes>


<Code_Summary>
RTS0039454,3
RTS0039455,3
RTS0039456,2
RTS0039457,7
RTS0039458,2
RTS0039459,5
RTS0039460,3
RTS0039461,2
RTS0039462,2
RTS0039465,5
RTS0039466,1
RTS0039467,4
RTS0039468,6
RTS0039469,4
RTS0039470,4
RTS0039471,5
RTS0039472,2
RTS0039473,4
RTS0039474,7
RTS0039475,3
RTS0039476,3
RTS0039477,2
RTS0039478,7
RTS0039479,1
RTS0039480,3
RTS0039481,5
RTS0039482,3
RTS0039483,2
RTS0039484,5
RTS0039485,1
RTS0039486,3
RTS0039487,1
RTS0039488,1
RTS0039489,6
RTS0039490,3
RTS0039491,6
RTS0039492,3
RTS0039493,2
RTS0039494,1
RTS0039495,2
RTS0039496,2
RTS0039497,2
RTS0039498,2
RTS0039499,12
RTS0039500,4
RTS0039501,12
RTS0039502,14
RTS0039503,10
RTS0039504,8
RTS0039505,5
RTS0039506,2
RTS0039507,3
RTS0039508,5
RTS0039509,3
RTS0039510,3
RTS0039511,13
RTS0039512,3
RTS0039513,3
RTS0039514,22
RTS0039515,16
RTS0039516,2
RTS0039517,5
RTS0039518,4
RTS0039519,1
RTS0039520,3
RTS0039521,2
RTS0039522,5
RTS0039523,4
RTS0039524,1
RTS0039525,2
RTS0039526,5
RTS0039527,2
RTS0039528,5
RTS0039529,10
RTS0039530,5
RTS0039531,5
RTS0039532,4
RTS0039533,4
RTS0039535,1
RTS0039536,3
RTS0039537,3
RTS0039538,8
RTS0039539,2
RTS0039540,2
RTS0039541,9
RTS0039542,4
RTS0039543,2
RTS0039544,3
RTS0039545,3
RTS0039546,4
RTS0039547,6
RTS0039548,3
RTS0039549,1
RTS0039550,3
RTS0039551,3
RTS0039552,5
RTS0039553,1
RTS0039554,3
RTS0039555,4
RTS0039556,2
RTS0039557,1
RTS0039558,2
RTS0039559,1
RTS0039560,1
RTS0039561,2
RTS0039562,3
RTS0039563,1
RTS0039564,4
RTS0039565,7
RTS0039566,5
RTS0039567,5
RTS0039569,3
RTS0039570,4
RTS0039571,2
RTS0039572,2
RTS0039573,4
RTS0039574,1
RTS0039575,1
RTS0039576,3
RTS0039578,2
RTS0039579,8
RTS0039580,3
RTS0039581,2
RTS0039582,3
RTS0039583,7
RTS0039584,7
RTS0039585,6
RTS0039586,1
RTS0039587,3
RTS0039589,4
RTS0039590,2
RTS0039591,3
RTS0039592,1
RTS0039593,1
RTS0039594,3
RTS0039595,1
RTS0039596,2
RTS0039597,5
RTS0039598,6
RTS0039600,3
RTS0039601,4
RTS0039602,3
RTS0039603,1
RTS0039604,3
RTS0039605,2
RTS0039606,4
RTS0039607,4
RTS0039608,2
RTS0039609,6
RTS0039610,4
RTS0039611,3
RTS0039612,2
RTS0039613,2
RTS0039614,4
RTS0039615,1
RTS0039616,2
RTS0039617,3
RTS0039619,3
RTS0039620,5
RTS0039621,5
RTS0039622,2
RTS0039623,1
RTS0039624,1
RTS0039625,2
RTS0039626,3
RTS0039627,2
RTS0039628,2
RTS0039629,6
RTS0039630,3
RTS0039631,2
RTS0039632,3
RTS0039633,2
RTS0039634,2
RTS0039635,3
RTS0039636,2
RTS0039637,4
RTS0039638,2
RTS0039639,6
RTS0039640,1
RTS0039641,4
RTS0039642,1
RTS0039643,1
RTS0039644,3
RTS0039645,4
RTS0039646,4
RTS0039647,6
RTS0039648,2
RTS0039649,3
RTS0039650,3
RTS0039651,6
RTS0039652,4
RTS0039653,5
RTS0039654,8
RTS0039655,3
RTS0039656,19
RTS0039657,12
RTS0039658,7
RTS0039659,10
RTS0039660,4
RTS0039661,2
RTS0039662,2
RTS0039663,4
RTS0039664,4
RTS0039665,4
RTS0039666,3
RTS0039667,2
RTS0039668,5
RTS0039669,5
RTS0039670,3
RTS0039671,6
RTS0039672,7
RTS0039673,7
RTS0039674,2
RTS0039675,4
RTS0039676,4
RTS0039677,5
RTS0039678,3
RTS0039679,2
RTS0039680,2
RTS0039681,8
RTS0039682,9
RTS0039683,5
RTS0039684,4
RTS0039685,7
RTS0039686,6
RTS0039687,8
RTS0039688,7
RTS0039689,4
RTS0039690,2
RTS0039691,4
RTS0039692,5
RTS0039693,3
RTS0039694,8
RTS0039695,1
RTS0039696,2
RTS0039697,1
RTS0039698,2
RTS0039699,4
RTS0039700,4
RTS0039701,2
RTS0039702,9
RTS0039703,10
RTS0039704,5
RTS0039705,2
RTS0039706,2
RTS0039707,7
RTS0039708,4
RTS0039709,4
RTS0039710,2
RTS0039711,2
RTS0039712,6
RTS0039713,4
RTS0039714,6
RTS0039715,5
RTS0039716,3
RTS0039717,1
RTS0039718,4
RTS0039719,3
RTS0039720,5
RTS0039721,3
RTS0039722,7
RTS0039723,4
RTS0039724,2
RTS0039725,3
RTS0039726,5
RTS0039727,3
RTS0039728,6
RTS0039729,5
RTS0039730,3
RTS0039731,4
RTS0039732,2
RTS0039733,6
RTS0039734,3
RTS0039735,1
RTS0039736,6
RTS0039737,3
RTS0039738,4
RTS0039739,7
RTS0039740,2
RTS0039741,1
RTS0039742,5
RTS0039743,2
RTS0039744,6
RTS0039745,3
RTS0039746,5
RTS0039747,5
RTS0039749,7
RTS0039750,4
RTS0039751,4
RTS0039752,2
RTS0039753,1
RTS0039754,2
RTS0039756,2
RTS0039757,3
RTS0039758,3
RTS0039759,4
RTS0039760,1
RTS0039761,6
RTS0039762,6
RTS0039764,2
RTS0039765,1
RTS0039766,3
RTS0039767,1
RTS0039768,4
RTS0039769,4
RTS0039770,8
RTS0039771,1
RTS0039772,1
RTS0039773,4
RTS0039774,5
RTS0039775,7
RTS0039776,6
RTS0039777,1
RTS0039778,4
RTS0039779,4
RTS0039780,4
RTS0039781,1
RTS0039782,4
RTS0039783,2
RTS0039784,3
RTS0039785,5
RTS0039786,3
RTS0039787,7
RTS0039788,7
RTS0039789,14
RTS0039790,3
RTS0039791,5
RTS0039792,6
RTS0039793,5
RTS0039794,3
RTS0039795,1
RTS0039796,3
RTS0039797,5
RTS0039798,2
RTS0039799,3
RTS0039800,2
RTS0039801,12
RTS0039802,4
RTS0039803,12
RTS0039804,9
RTS0039805,7
RTS0039807,3
RTS0039808,2
RTS0039809,3
RTS0039810,2
RTS0039811,5
RTS0039812,5
RTS0039813,3
RTS0039814,5
RTS0039815,5
RTS0039816,1
RTS0039817,6
RTS0039818,2
RTS0039819,7
RTS0039820,2
RTS0039821,3
RTS0039822,3
RTS0039823,4
RTS0039824,2
RTS0039825,9
RTS0039826,4
RTS0039827,4
RTS0039828,1
RTS0039830,5
RTS0039831,4
RTS0039832,7
RTS0039833,1
RTS0039834,5
RTS0039835,5
RTS0039836,6
RTS0039838,3
RTS0039839,6
RTS0039840,3
RTS0039841,2
RTS0039842,4
RTS0039843,3
RTS0039844,6
RTS0039845,3
RTS0039846,3
RTS0039847,3
RTS0039848,2
RTS0039849,2
RTS0039850,1
RTS0039851,1
RTS0039852,3
RTS0039853,4
RTS0039854,3
RTS0039855,2
RTS0039856,2
RTS0039857,1
RTS0039858,4
RTS0039859,7
RTS0039860,2
RTS0039861,4
RTS0039862,5
RTS0039863,2
RTS0039864,9
RTS0039865,1
RTS0039866,6
RTS0039867,5
RTS0039868,4
RTS0039869,4
RTS0039870,2
RTS0039871,4
RTS0039872,3
RTS0039873,1
RTS0039874,3
RTS0039875,4
RTS0039876,5
RTS0039877,2
RTS0039878,2
RTS0039879,3
RTS0039881,2
RTS0039882,3
RTS0039884,3
RTS0039885,5
RTS0039886,1
RTS0039887,4
RTS0039888,4
RTS0039890,7
RTS0039891,3
RTS0039893,4
RTS0039894,3
RTS0039895,4
RTS0039896,4
RTS0039897,5
RTS0039898,6
RTS0039899,3
RTS0039900,3
RTS0039901,2
RTS0039902,7
RTS0039903,2
RTS0039904,4
RTS0039905,3
RTS0039906,2
RTS0039907,2
RTS0039908,1
RTS0039909,5
RTS0039910,3
RTS0039911,4
RTS0039912,4
RTS0039913,2
RTS0039914,4
RTS0039915,3
RTS0039916,1
RTS0039917,3
RTS0039918,3
RTS0039919,3
RTS0039920,2
RTS0039921,6
RTS0039922,6
RTS0039923,3
RTS0039925,1
RTS0039926,2
RTS0039927,2
RTS0039928,2
RTS0039929,5
RTS0039930,4
RTS0039931,3
RTS0039932,1
RTS0039933,6
RTS0039934,2
RTS0039935,1
RTS0039936,3
RTS0039937,3
RTS0039939,2
RTS0039940,1
RTS0039941,3
RTS0039943,5
RTS0039944,1
RTS0039945,3
RTS0039946,4
RTS0039947,1
RTS0039948,4
RTS0039949,4
RTS0039950,5
RTS0039951,3
RTS0039952,5
RTS0039953,3
RTS0039955,4
RTS0039956,8
RTS0039957,5
RTS0039958,6
RTS0039959,4
RTS0039960,3
RTS0039961,4
RTS0039962,3
RTS0039963,2
RTS0039964,6
RTS0039965,4
RTS0039966,5
RTS0039967,2
RTS0039968,2
RTS0039969,4
RTS0039970,4
RTS0039971,9
RTS0039972,2
RTS0039973,7
RTS0039974,3
RTS0039975,4
RTS0039976,2
RTS0039977,1
RTS0039978,4
RTS0039979,6
RTS0039980,4
RTS0039981,5
RTS0039982,6
RTS0039983,2
RTS0039984,2
RTS0039985,1
RTS0039986,5
RTS0039987,6
RTS0039988,5
RTS0039989,2
RTS0039990,6
RTS0039991,5
RTS0039992,5
RTS0039993,7
RTS0039994,5
RTS0039995,11
RTS0039996,11
RTS0039997,5
RTS0039998,10
RTS0039999,12
RTS0040000,3
RTS0040001,2
RTS0040002,3
RTS0040003,7
RTS0040004,5
RTS0040005,7
RTS0040006,5
RTS0040007,11
RTS0040008,2
RTS0040009,4
RTS0040010,5
RTS0040011,4
RTS0040012,2
RTS0040013,6
RTS0040014,5
RTS0040015,1
RTS0040016,11
RTS0040017,13
RTS0040018,7
RTS0040019,7
RTS0040020,10
RTS0040023,2
RTS0040024,2
RTS0040025,4
RTS0040026,6
RTS0040027,4
RTS0040029,2
RTS0040030,3
RTS0040031,4
RTS0040032,5
RTS0040033,4
RTS0040034,5
RTS0040035,5
RTS0040036,5
RTS0040037,6
RTS0040038,5
RTS0040039,5
RTS0040040,5
RTS0040041,2
RTS0040042,4
RTS0040043,5
RTS0040044,1
RTS0040045,3
RTS0040046,2
RTS0040047,3
RTS0040048,2
RTS0040049,4
RTS0040050,2
RTS0040051,1
RTS0040052,3
RTS0040053,2
RTS0040054,3
RTS0040055,3
RTS0040056,2
RTS0040057,2
RTS0040058,3
RTS0040059,4
RTS0040060,3
RTS0040061,5
RTS0040063,2
RTS0040064,2
RTS0040065,3
RTS0040066,1
RTS0040067,1
RTS0040068,6
RTS0040069,3
RTS0040070,2
RTS0040071,4
RTS0040072,1
RTS0040073,6
RTS0040074,4
RTS0040075,1
RTS0040076,5
RTS0040077,3
RTS0040078,4
RTS0040079,11
RTS0040080,1
RTS0040081,1
RTS0040082,2
RTS0040083,1
RTS0040084,1
RTS0040085,4
RTS0040086,8
RTS0040087,5
RTS0040088,2
RTS0040089,3
RTS0040090,2
RTS0040091,7
RTS0040092,5
RTS0040093,2
RTS0040094,2
RTS0040095,2
RTS0040096,2
RTS0040098,3
RTS0040099,5
RTS0040100,4
RTS0040101,4
RTS0040102,3
RTS0040103,1
RTS0040104,1
RTS0040105,7
RTS0040106,2
RTS0040107,1
RTS0040108,1
RTS0040109,2
RTS0040110,1
RTS0040111,2
RTS0040113,3
RTS0040115,4
RTS0040116,8
RTS0040117,5
RTS0040118,2
RTS0040119,5
RTS0040120,7
RTS0040121,2
RTS0040122,5
RTS0040124,4
RTS0040125,4
RTS0040126,1
RTS0040127,7
RTS0040128,4
RTS0040130,4
RTS0040131,3
RTS0040132,4
RTS0040133,2
RTS0040134,2
RTS0040135,1
RTS0040136,4
RTS0040137,1
RTS0040138,1
RTS0040140,2
RTS0040141,7
RTS0040142,4
RTS0040143,6
RTS0040144,3
RTS0040145,3
RTS0040146,3
RTS0040147,5
RTS0040148,3
RTS0040149,1
RTS0040150,2
RTS0040151,3
RTS0040152,1
RTS0040153,4
RTS0040154,4
RTS0040155,4
RTS0040156,4
RTS0040157,7
RTS0040158,5
RTS0040159,4
RTS0040160,6
RTS0040161,4
RTS0040162,1
RTS0040163,4
RTS0040164,1
RTS0040165,4
RTS0040166,5
RTS0040167,4
RTS0040168,1
RTS0040169,3
RTS0040170,1
RTS0040171,4
RTS0040172,2
RTS0040173,1
RTS0040174,2
RTS0040175,4
RTS0040176,2
RTS0040178,3
RTS0040179,1
RTS0040180,1
RTS0040181,5
RTS0040182,2
RTS0040183,4
RTS0040184,4
RTS0040185,3
RTS0040186,6
RTS0040187,1
RTS0040188,1
RTS0040189,3
RTS0040190,3
RTS0040191,4
RTS0040192,2
RTS0040193,1
RTS0040194,4
RTS0040195,1
RTS0040196,1
RTS0040197,4
RTS0040198,3
RTS0040199,5
RTS0040200,3
RTS0040201,8
RTS0040202,4
RTS0040203,3
RTS0040204,1
RTS0040205,1
RTS0040206,2
RTS0040207,6
RTS0040208,4
RTS0040209,4
RTS0040210,5
RTS0040211,5
RTS0040212,2
RTS0040213,3
RTS0040214,3
RTS0040215,7
RTS0040216,3
RTS0040217,3
RTS0040218,1
RTS0040219,1
RTS0040220,6
RTS0040221,3
RTS0040222,7
RTS0040223,4
RTS0040224,3
RTS0040225,5
RTS0040226,3
RTS0040227,2
RTS0040228,7
RTS0040229,3
RTS0040230,2
RTS0040231,3
RTS0040232,4
RTS0040233,4
RTS0040235,6
RTS0040236,2
RTS0040237,4
RTS0040238,3
RTS0040239,4
RTS0040240,4
RTS0040241,2
RTS0040242,2
RTS0040243,1
RTS0040244,1
RTS0040245,3
RTS0040246,4
RTS0040247,4
RTS0040248,5
RTS0040249,5
RTS0040250,5
RTS0040251,4
RTS0040252,4
RTS0040253,1
RTS0040254,3
RTS0040255,3
RTS0040256,3
RTS0040258,3
RTS0040259,3
RTS0040260,6
RTS0040261,4
RTS0040262,3
RTS0040263,2
RTS0040264,5
RTS0040265,4
RTS0040266,3
RTS0040267,1
RTS0040268,1
RTS0040269,5
RTS0040270,2
RTS0040271,13
RTS0040272,24
RTS0040273,14
RTS0040274,6
RTS0040275,8
RTS0040276,4
RTS0040277,7
RTS0040278,21
RTS0040279,14
RTS0040280,7
RTS0040281,4
RTS0040282,5
RTS0040283,6
RTS0040284,5
RTS0040285,2
RTS0040286,3
RTS0040287,2
RTS0040288,6
RTS0040289,4
RTS0040290,4
RTS0040291,7
RTS0040292,2
RTS0040293,4
RTS0040294,4
RTS0040295,3
RTS0040296,4
RTS0040298,3
RTS0040299,6
RTS0040300,2
RTS0040301,4
RTS0040302,5
RTS0040303,3
RTS0040304,1
RTS0040305,7
RTS0040306,5
RTS0040307,2
RTS0040308,4
RTS0040309,3
RTS0040310,2
RTS0040311,5
RTS0040312,8
RTS0040313,1
RTS0040314,1
RTS0040315,3
RTS0040316,3
RTS0040317,4
RTS0040319,5
RTS0040320,2
RTS0040321,3
RTS0040322,5
RTS0040323,4
RTS0040324,3
RTS0040325,4
RTS0040326,2
RTS0040327,9
RTS0040328,3
RTS0040329,1
RTS0040330,4
RTS0040331,4
RTS0040332,5
RTS0040333,2
RTS0040334,3
RTS0040335,1
RTS0040336,8
RTS0040337,5
RTS0040338,2
RTS0040339,4
RTS0040340,4
RTS0040341,3
RTS0040342,1
RTS0040343,5
RTS0040344,1
RTS0040345,6
RTS0040346,2
RTS0040347,5
RTS0040348,6
RTS0040349,5
RTS0040350,4
RTS0040351,2
RTS0040352,3
RTS0040353,3
RTS0040354,1
RTS0040355,1
RTS0040356,1
RTS0040357,3
RTS0040358,3
RTS0040359,5
RTS0040360,4
RTS0040361,5
RTS0040363,3
RTS0040364,3
RTS0040365,4
RTS0040366,14
RTS0040367,7
RTS0040368,20
RTS0040369,16
RTS0040370,19
RTS0040372,3
RTS0040373,4
RTS0040374,2
RTS0040375,1
RTS0040376,4
RTS0040377,2
RTS0040378,4
RTS0040379,3
RTS0040380,4
RTS0040381,4
RTS0040382,2
RTS0040383,4
RTS0040384,3
RTS0040385,4
RTS0040386,2
RTS0040387,3
RTS0040388,2
RTS0040389,2
RTS0040390,4
RTS0040391,4
RTS0040392,4
RTS0040393,3
RTS0040394,2
RTS0040395,3
RTS0040396,10
RTS0040397,9
RTS0040398,7
RTS0040399,14
RTS0040400,10
RTS0040401,4
RTS0040402,5
RTS0040403,4
RTS0040404,3
RTS0040405,3
RTS0040406,4
RTS0040407,2
RTS0040408,1
RTS0040409,4
RTS0040410,3
RTS0040411,2
RTS0040413,3
RTS0040414,1
RTS0040415,3
RTS0040416,26
RTS0040417,5
RTS0040418,1
RTS0040419,39
RTS0040420,21
RTS0040421,3
RTS0040422,3
RTS0040423,4
RTS0040424,1
RTS0040425,2
RTS0040426,3
RTS0040428,5
RTS0040429,2
RTS0040430,2
RTS0040431,3
RTS0040432,3
RTS0040433,3
RTS0040434,3
RTS0040435,4
RTS0040436,16
RTS0040437,40
RTS0040438,80
RTS0040439,77
RTS0040440,48
RTS0040441,15
RTS0040442,11
RTS0040443,14
RTS0040444,9
RTS0040445,6
RTS0040446,3
RTS0040447,2
RTS0040448,1
RTS0040449,5
RTS0040450,4
RTS0040451,12
RTS0040452,11
RTS0040453,8
RTS0040454,20
RTS0040455,20
RTS0040456,3
RTS0040457,2
RTS0040458,2
RTS0040459,5
RTS0040460,7
RTS0040461,3
RTS0040462,2
RTS0040463,1
RTS0040464,4
RTS0040465,4
RTS0040466,7
RTS0040467,3
RTS0040468,4
RTS0040469,1
RTS0040470,4
RTS0040471,4
RTS0040472,4
RTS0040473,2
RTS0040474,3
RTS0040475,5
RTS0040476,2
RTS0040477,4
RTS0040478,1
RTS0040479,1
RTS0040480,1
RTS0040482,3
RTS0040483,3
RTS0040484,2
RTS0040485,5
RTS0040486,2
RTS0040487,2
RTS0040489,4
RTS0040491,6
RTS0040492,3
RTS0040493,5
RTS0040494,1
RTS0040495,4
RTS0040496,5
RTS0040497,3
RTS0040498,4
RTS0040499,4
RTS0040500,5
RTS0040501,2
RTS0040502,2
RTS0040503,5
RTS0040504,2
RTS0040505,2
RTS0040506,2
RTS0040507,6
RTS0040509,3
RTS0040511,3
RTS0040512,6
RTS0040513,1
RTS0040514,3
RTS0040515,1
RTS0040516,2
RTS0040517,3
RTS0040518,3
RTS0040519,5
RTS0040520,4
RTS0040521,2
RTS0040522,2
RTS0040523,4
RTS0040524,3
RTS0040525,4
RTS0040526,2
RTS0040527,5
RTS0040528,2
RTS0040529,3
RTS0040530,2
RTS0040531,4
RTS0040532,3
RTS0040533,4
RTS0040534,1
RTS0040535,3
RTS0040536,2
RTS0040537,7
RTS0040539,5
RTS0040540,3
RTS0040541,2
RTS0040543,2
RTS0040544,2
RTS0040545,4
RTS0040546,3
RTS0040547,2
RTS0040548,3
RTS0040549,3
RTS0040550,1
RTS0040551,2
RTS0040552,1
RTS0040553,3
RTS0040554,4
RTS0040555,2
RTS0040556,4
RTS0040557,3
RTS0040558,6
RTS0040559,4
RTS0040560,3
RTS0040561,2
RTS0040562,6
RTS0040563,3
RTS0040564,1
RTS0040566,3
RTS0040567,1
RTS0040568,4
RTS0040569,4
RTS0040570,1
RTS0040571,2
RTS0040572,1
RTS0040573,4
RTS0040574,3
RTS0040575,3
RTS0040576,1
RTS0040577,3
RTS0040578,3
RTS0040579,4
RTS0040580,1
RTS0040581,3
RTS0040582,6
RTS0040583,3
RTS0040584,2
RTS0040585,1
RTS0040586,1
RTS0040587,4
RTS0040588,1
RTS0040589,4
RTS0040590,1
RTS0040591,2
RTS0040592,4
RTS0040596,2
RTS0040597,4
RTS0040598,1
RTS0040599,3
RTS0040600,5
RTS0040602,3
RTS0040603,3
RTS0040604,3
RTS0040605,2
RTS0040606,7
RTS0040607,7
RTS0040608,3
RTS0040609,5
RTS0040610,3
RTS0040611,4
RTS0040612,3
RTS0040613,3
RTS0040614,7
RTS0040615,3
RTS0040616,4
RTS0040617,1
RTS0040618,2
RTS0040619,3
RTS0040620,4
RTS0040621,4
RTS0040623,5
RTS0040624,4
RTS0040625,3
RTS0040626,2
RTS0040627,2
RTS0040628,3
RTS0040629,6
RTS0040630,5
RTS0040631,10
RTS0040632,11
RTS0040633,5
RTS0040634,9
RTS0040635,2
RTS0040636,2
RTS0040637,2
RTS0040638,8
RTS0040639,1
RTS0040640,2
RTS0040641,8
RTS0040642,6
RTS0040643,5
RTS0040644,2
RTS0040645,5
RTS0040646,2
RTS0040647,3
RTS0040648,1
RTS0040649,2
RTS0040651,8
RTS0040652,1
RTS0040653,5
RTS0040654,10
RTS0040655,4
RTS0040656,5
RTS0040657,2
RTS0040658,2
RTS0040660,5
RTS0040661,3
RTS0040662,6
RTS0040664,2
RTS0040665,2
RTS0040666,4
RTS0040667,4
RTS0040668,4
RTS0040669,2
RTS0040670,1
RTS0040671,5
RTS0040672,3
RTS0040673,7
RTS0040674,5
RTS0040675,3
RTS0040676,4
RTS0040677,7
RTS0040678,5
RTS0040679,10
RTS0040680,13
RTS0040681,1
RTS0040682,2
RTS0040683,6
RTS0040684,5
RTS0040685,1
RTS0040686,5
RTS0040687,3
RTS0040688,2
RTS0040689,2
RTS0040690,1
RTS0040691,3
RTS0040692,3
RTS0040693,5
RTS0040694,1
RTS0040695,1
RTS0040696,2
RTS0040697,3
RTS0040698,3
RTS0040699,8
RTS0040700,4
RTS0040701,4
RTS0040702,6
RTS0040703,3
RTS0040704,7
RTS0040705,4
RTS0040707,3
RTS0040708,1
RTS0040709,2
RTS0040710,2
RTS0040711,2
RTS0040712,3
RTS0040713,1
RTS0040714,2
RTS0040716,4
RTS0040717,3
RTS0040718,4
RTS0040719,4
RTS0040720,2
RTS0040721,1
RTS0040722,6
RTS0040723,4
RTS0040724,3
RTS0040725,4
RTS0040726,8
RTS0040727,6
RTS0040728,5
RTS0040729,2
RTS0040730,8
RTS0040731,1
RTS0040732,3
RTS0040733,5
RTS0040734,4
RTS0040735,1
RTS0040736,6
RTS0040737,7
RTS0040738,3
RTS0040739,3
RTS0040740,5
RTS0040741,1
RTS0040742,3
RTS0040743,1
RTS0040744,2
RTS0040745,4
RTS0040746,5
RTS0040747,6
RTS0040748,7
RTS0040749,10
RTS0040750,12
RTS0040751,4
RTS0040752,2
RTS0040753,3
RTS0040754,2
RTS0040755,2
RTS0040756,4
RTS0040757,4
RTS0040758,2
RTS0040759,3
RTS0040760,4
RTS0040761,4
RTS0040762,3
RTS0040763,3
RTS0040764,7
RTS0040765,7
RTS0040766,4
RTS0040767,5
RTS0040768,7
RTS0040769,9
RTS0040770,3
RTS0040771,1
RTS0040772,6
RTS0040773,4
RTS0040774,3
RTS0040775,6
RTS0040776,1
RTS0040777,1
RTS0040778,5
RTS0040779,2
RTS0040781,4
RTS0040782,8
RTS0040783,6
RTS0040784,6
RTS0040785,4
RTS0040786,2
RTS0040787,1
RTS0040788,2
RTS0040789,1
RTS0040790,2
RTS0040791,3
RTS0040792,1
RTS0040793,1
RTS0040794,4
RTS0040795,3
RTS0040796,2
RTS0040798,3
RTS0040799,2
RTS0040800,4
RTS0040801,5
RTS0040802,2
RTS0040803,5
RTS0040804,4
RTS0040805,8
RTS0040806,3
RTS0040807,4
RTS0040808,2
RTS0040809,4
RTS0040810,1
RTS0040811,5
RTS0040812,2
RTS0040813,2
RTS0040814,5
RTS0040815,6
RTS0040817,3
RTS0040818,4
RTS0040819,4
RTS0040820,4
RTS0040821,4
RTS0040822,3
RTS0040823,4
RTS0040824,2
RTS0040825,5
RTS0040826,4
RTS0040827,2
RTS0040828,2
RTS0040830,5
RTS0040831,3
RTS0040832,1
RTS0040833,4
RTS0040834,2
RTS0040836,26
RTS0040837,15
RTS0040838,15
RTS0040839,14
RTS0040840,10
RTS0040841,7
RTS0040842,14
RTS0040843,26
RTS0040844,29
RTS0040845,9
RTS0040846,8
RTS0040847,6
RTS0040848,2
RTS0040849,3
RTS0040850,4
RTS0040851,3
RTS0040852,3
RTS0040853,4
RTS0040854,3
RTS0040855,3
RTS0040856,1
RTS0040857,3
RTS0040858,3
RTS0040859,1
RTS0040861,2
RTS0040862,3
RTS0040863,3
RTS0040864,4
RTS0040865,1
RTS0040866,1
RTS0040867,2
RTS0040868,2
RTS0040869,3
RTS0040870,2
RTS0040871,16
RTS0040872,16
RTS0040873,13
RTS0040874,25
RTS0040875,21
RTS0040876,4
RTS0040877,2
RTS0040878,2
RTS0040879,4
RTS0040880,4
RTS0040881,4
RTS0040882,2
RTS0040883,4
RTS0040884,7
RTS0040885,2
RTS0040886,6
RTS0040887,4
RTS0040888,3
RTS0040889,8
RTS0040890,5
RTS0040891,7
RTS0040892,6
RTS0040893,2
RTS0040894,2
RTS0040895,8
RTS0040896,3
RTS0040897,2
RTS0040898,3
RTS0040899,4
RTS0040900,3
RTS0040901,22
RTS0040902,10
RTS0040903,1
RTS0040904,28
RTS0040905,13
RTS0040906,3
RTS0040907,4
RTS0040908,4
RTS0040909,3
RTS0040910,4
RTS0040911,1
RTS0040912,2
RTS0040913,4
RTS0040914,1
RTS0040915,2
RTS0040916,6
RTS0040917,1
RTS0040918,8
RTS0040919,7
RTS0040920,4
RTS0040921,10
RTS0040922,3
RTS0040923,9
RTS0040924,15
RTS0040925,8
RTS0040926,2
RTS0040927,4
RTS0040928,1
RTS0040930,3
RTS0040931,4
RTS0040932,5
RTS0040933,2
RTS0040934,3
RTS0040935,4
RTS0040936,9
RTS0040937,5
RTS0040938,3
RTS0040939,6
RTS0040940,4
RTS0040941,4
RTS0040942,4
RTS0040943,6
RTS0040944,9
RTS0040945,6
RTS0040946,1
RTS0040947,3
RTS0040948,5
RTS0040949,4
RTS0040950,3
RTS0040951,4
RTS0040952,5
RTS0040953,5
RTS0040954,3
RTS0040955,4
RTS0040956,3
RTS0040957,4
RTS0040958,4
RTS0040959,10
RTS0040960,6
RTS0040961,2
RTS0040962,2
RTS0040963,2
RTS0040964,3
RTS0040965,1
RTS0040966,6
RTS0040967,4
RTS0040968,6
RTS0040969,2
RTS0040970,3
RTS0040971,4
RTS0040972,3
RTS0040973,3
RTS0040974,3
RTS0040975,6
RTS0040976,4
RTS0040977,8
RTS0040978,3
RTS0040979,4
RTS0040980,3
RTS0040981,2
RTS0040982,4
RTS0040983,3
RTS0040984,1
RTS0040985,2
RTS0040986,13
RTS0040987,8
RTS0040988,6
RTS0040989,7
RTS0040990,1
RTS0040991,6
RTS0040992,2
RTS0040993,3
RTS0040994,3
RTS0040995,8
RTS0040996,4
RTS0040997,4
RTS0040998,2
RTS0040999,3
RTS0041000,4
RTS0041001,5
RTS0041002,3
RTS0041003,6
RTS0041004,2
RTS0041005,4
RTS0041006,2
RTS0041007,2
RTS0041008,1
RTS0041009,3
RTS0041010,2
RTS0041011,3
RTS0041012,3
RTS0041013,3
RTS0041014,1
RTS0041015,4
RTS0041016,2
RTS0041018,3
RTS0041019,3
RTS0041020,2
RTS0041021,4
RTS0041022,2
RTS0041023,8
RTS0041024,1
RTS0041025,6
RTS0041026,1
RTS0041027,6
RTS0041028,5
RTS0041029,3
RTS0041030,4
RTS0041031,5
RTS0041032,7
RTS0041033,4
RTS0041034,1
RTS0041035,2
RTS0041036,1
RTS0041037,6
RTS0041038,7
RTS0041039,2
RTS0041040,3
RTS0041041,2
RTS0041042,2
RTS0041043,2
RTS0041044,5
RTS0041045,3
RTS0041046,16
RTS0041047,13
RTS0041048,10
RTS0041049,28
RTS0041050,28
RTS0041051,6
RTS0041052,2
RTS0041053,1
RTS0041054,4
RTS0041055,3
RTS0041056,2
RTS0041057,3
RTS0041058,4
RTS0041059,2
RTS0041060,3
RTS0041061,6
RTS0041062,5
RTS0041063,2
RTS0041064,2
RTS0041066,5
RTS0041068,5
RTS0041069,4
RTS0041070,5
RTS0041071,6
RTS0041072,4
RTS0041073,5
RTS0041074,4
RTS0041075,4
RTS0041076,1
RTS0041077,4
RTS0041078,7
RTS0041079,3
RTS0041080,4
RTS0041081,3
RTS0041082,2
RTS0041083,4
RTS0041084,4
RTS0041085,3
RTS0041086,3
RTS0041087,7
RTS0041088,2
RTS0041089,3
RTS0041090,4
RTS0041091,2
RTS0041092,3
RTS0041093,3
RTS0041094,3
RTS0041095,2
RTS0041096,6
RTS0041097,2
RTS0041098,7
RTS0041099,2
RTS0041100,7
RTS0041101,2
RTS0041102,5
RTS0041103,4
RTS0041104,6
RTS0041105,6
RTS0041106,18
RTS0041107,34
RTS0041108,27
RTS0041109,22
RTS0041110,8
RTS0041111,14
RTS0041112,9
RTS0041113,6
RTS0041114,13
RTS0041115,16
RTS0041116,4
RTS0041117,4
RTS0041118,5
RTS0041119,3
RTS0041120,3
RTS0041121,4
RTS0041122,5
RTS0041123,3
RTS0041124,1
RTS0041125,3
RTS0041126,6
RTS0041127,5
RTS0041128,7
RTS0041129,5
RTS0041130,2
RTS0041131,5
RTS0041132,3
RTS0041133,5
RTS0041134,8
RTS0041135,10
RTS0041136,3
RTS0041137,6
RTS0041138,6
RTS0041139,4
RTS0041140,3
RTS0041141,5
RTS0041142,2
RTS0041143,2
RTS0041144,3
RTS0041145,1
RTS0041146,3
RTS0041147,4
RTS0041148,3
RTS0041149,4
RTS0041150,1
RTS0041151,4
RTS0041152,4
RTS0041153,4
RTS0041154,4
RTS0041155,3
RTS0041156,3
RTS0041157,5
RTS0041158,2
RTS0041159,4
RTS0041160,2
RTS0041161,8
RTS0041162,2
RTS0041163,4
RTS0041164,4
RTS0041165,3
RTS0041166,2
RTS0041167,3
RTS0041168,1
RTS0041169,1
RTS0041170,3
RTS0041171,3
RTS0041172,4
RTS0041173,2
RTS0041174,6
RTS0041175,5
RTS0041176,1
RTS0041177,5
RTS0041178,2
RTS0041179,9
RTS0041180,2
RTS0041181,4
RTS0041182,2
RTS0041183,5
RTS0041184,3
RTS0041185,1
RTS0041186,3
RTS0041187,4
RTS0041188,5
RTS0041189,2
RTS0041190,3
RTS0041191,11
RTS0041192,7
RTS0041193,2
RTS0041194,3
RTS0041195,1
RTS0041196,5
RTS0041197,1
RTS0041198,6
RTS0041199,1
RTS0041200,4
RTS0041201,5
RTS0041202,2
RTS0041203,1
RTS0041204,2
RTS0041205,1
RTS0041206,3
RTS0041207,2
RTS0041208,2
RTS0041209,3
RTS0041210,1
RTS0041211,6
RTS0041212,9
RTS0041213,10
RTS0041214,10
RTS0041215,4
RTS0041216,4
RTS0041217,2
RTS0041218,1
RTS0041219,3
RTS0041220,1
RTS0041221,3
RTS0041223,2
RTS0041224,1
RTS0041225,2
RTS0041226,3
RTS0041227,2
RTS0041228,4
RTS0041229,2
RTS0041230,6
RTS0041231,2
RTS0041232,3
RTS0041233,3
RTS0041234,9
RTS0041235,4
RTS0041236,4
RTS0041238,5
RTS0041239,5
RTS0041240,1
RTS0041241,1
RTS0041242,4
RTS0041243,4
RTS0041244,6
RTS0041246,7
RTS0041247,5
RTS0041248,5
RTS0041250,4
RTS0041251,2
RTS0041252,2
RTS0041253,4
RTS0041254,4
RTS0041255,5
RTS0041256,2
RTS0041257,4
RTS0041258,4
RTS0041259,1
RTS0041260,4
RTS0041261,2
RTS0041262,2
RTS0041263,3
RTS0041265,3
RTS0041266,5
RTS0041267,4
RTS0041268,3
RTS0041269,5
RTS0041270,3
RTS0041271,8
RTS0041272,3
RTS0041273,4
RTS0041274,5
RTS0041275,2
RTS0041276,3
RTS0041277,4
RTS0041278,3
RTS0041279,3
RTS0041280,2
RTS0041281,3
RTS0041282,3
RTS0041283,3
RTS0041284,3
RTS0041285,5
RTS0041286,6
RTS0041287,4
RTS0041289,1
RTS0041290,2
RTS0041291,1
RTS0041292,1
RTS0041293,4
RTS0041294,3
RTS0041295,5
RTS0041296,5
RTS0041297,4
RTS0041298,5
RTS0041299,4
RTS0041300,1
RTS0041301,4
RTS0041302,2
RTS0041304,4
RTS0041305,2
RTS0041306,5
RTS0041307,1
RTS0041308,7
RTS0041309,3
RTS0041311,3
RTS0041312,1
RTS0041313,4
RTS0041314,7
RTS0041315,4
RTS0041316,28
RTS0041317,47
RTS0041318,49
RTS0041319,8
RTS0041320,21
RTS0041321,6
RTS0041322,2
RTS0041323,2
RTS0041324,2
RTS0041325,2
RTS0041326,2
RTS0041327,4
RTS0041328,5
RTS0041329,4
RTS0041330,4
RTS0041331,2
RTS0041332,2
RTS0041333,5
RTS0041334,3
RTS0041335,1
RTS0041346,25
RTS0041347,9
RTS0041348,22
RTS0041349,20
RTS0041350,29
RTS0041351,3
RTS0041352,2
RTS0041353,2
RTS0041354,3
RTS0041355,8
RTS0041356,4
RTS0041357,3
RTS0041358,1
RTS0041359,4
RTS0041360,1
RTS0041361,3
RTS0041362,2
RTS0041363,5
RTS0041364,4
RTS0041365,3
RTS0041366,4
RTS0041367,6
RTS0041368,3
RTS0041369,3
RTS0041370,2
RTS0041371,4
RTS0041372,6
RTS0041373,1
RTS0041374,2
RTS0041375,3
RTS0041376,2
RTS0041377,2
RTS0041378,3
RTS0041380,5
RTS0041381,5
RTS0041382,4
RTS0041383,6
RTS0041384,4
RTS0041385,5
RTS0041386,1
RTS0041387,7
RTS0041388,4
RTS0041389,2
RTS0041390,3
RTS0041391,5
RTS0041392,4
RTS0041393,1
RTS0041394,3
RTS0041395,3
RTS0041396,2
RTS0041398,6
RTS0041400,6
RTS0041402,1
RTS0041403,5
RTS0041404,2
RTS0041405,4
RTS0041406,2
RTS0041407,1
RTS0041408,5
RTS0041409,3
RTS0041410,3
RTS0041411,4
RTS0041412,1
RTS0041413,6
RTS0041414,2
RTS0041415,5
RTS0041417,1
RTS0041418,3
RTS0041419,2
RTS0041420,3
RTS0041421,1
RTS0041422,9
RTS0041423,3
RTS0041424,3
RTS0041425,2
RTS0041426,6
RTS0041427,2
RTS0041428,1
RTS0041429,3
RTS0041430,2
RTS0041431,3
RTS0041432,2
RTS0041433,3
RTS0041434,1
RTS0041435,3
RTS0041436,3
RTS0041438,2
RTS0041439,3
RTS0041440,2
RTS0041441,4
RTS0041442,1
RTS0041443,4
RTS0041444,1
RTS0041445,5
RTS0041446,3
RTS0041447,2
RTS0041448,4
RTS0041449,6
RTS0041450,4
RTS0041451,6
RTS0041452,10
RTS0041453,2
RTS0041454,2
RTS0041455,3
RTS0041456,4
RTS0041457,4
RTS0041458,4
RTS0041459,4
RTS0041460,2
RTS0041461,3
RTS0041462,2
RTS0041463,2
RTS0041464,2
RTS0041465,5
RTS0041466,2
RTS0041467,4
RTS0041468,5
RTS0041469,1
RTS0041471,4
RTS0041472,5
RTS0041473,2
RTS0041474,4
RTS0041475,5
RTS0041476,4
RTS0041477,4
RTS0041479,3
RTS0041480,4
RTS0041481,1
RTS0041482,4
RTS0041483,1
RTS0041484,1
RTS0041485,2
RTS0041486,3
RTS0041487,4
RTS0041488,5
RTS0041489,3
RTS0041490,2
RTS0041491,3
RTS0041492,1
RTS0041493,2
RTS0041494,4
RTS0041495,2
RTS0041496,13
RTS0041497,9
RTS0041498,21
RTS0041499,35
RTS0041500,6
RTS0041501,6
RTS0041502,5
RTS0041503,2
RTS0041504,4
RTS0041505,3
RTS0041506,3
RTS0041507,1
RTS0041508,1
RTS0041509,4
RTS0041512,4
RTS0041513,2
RTS0041514,3
RTS0041515,2
RTS0041516,3
RTS0041517,2
RTS0041518,2
RTS0041519,1
RTS0041520,2
RTS0041521,4
RTS0041522,1
RTS0041523,2
RTS0041524,2
RTS0041525,6
RTS0041526,6
RTS0041527,31
RTS0041528,30
RTS0041529,6
RTS0041530,12
RTS0041531,2
RTS0041532,2
RTS0041533,2
RTS0041534,3
RTS0041535,1
RTS0041536,3
RTS0041537,2
RTS0041538,1
RTS0041540,2
RTS0041541,1
RTS0041542,2
RTS0041543,1
RTS0041544,5
RTS0041545,3
RTS0041546,6
RTS0041547,6
RTS0041548,6
RTS0041549,5
RTS0041550,5
RTS0041551,5
RTS0041552,6
RTS0041553,6
RTS0041554,3
RTS0041555,3
RTS0041556,4
RTS0041557,3
RTS0041558,2
RTS0041559,8
RTS0041560,1
RTS0041561,3
RTS0041562,3
RTS0041563,4
RTS0041564,7
RTS0041565,4
RTS0041566,6
RTS0041567,5
RTS0041568,11
RTS0041569,1
RTS0041570,5
RTS0041571,2
RTS0041572,4
RTS0041573,1
RTS0041574,6
RTS0041575,4
RTS0041576,4
RTS0041577,2
RTS0041578,5
RTS0041579,3
RTS0041580,3
RTS0041581,5
RTS0041582,3
RTS0041583,1
RTS0041584,2
RTS0041585,8
RTS0041587,7
RTS0041588,3
RTS0041589,4
RTS0041590,2
RTS0041591,3
RTS0041592,2
RTS0041593,1
RTS0041594,5
RTS0041595,2
RTS0041596,3
RTS0041597,1
RTS0041598,3
RTS0041599,4
RTS0041600,1
RTS0041601,3
RTS0041602,1
RTS0041603,4
RTS0041604,3
RTS0041605,3
RTS0041606,1
RTS0041607,3
RTS0041608,4
RTS0041609,7
RTS0041610,2
RTS0041611,1
RTS0041612,6
RTS0041613,2
RTS0041614,1
RTS0041615,4
RTS0041616,2
RTS0041617,1
RTS0041619,2
RTS0041620,4
RTS0041621,2
RTS0041622,3
RTS0041625,7
RTS0041626,10
RTS0041627,5
RTS0041628,6
RTS0041629,1
RTS0041630,3
RTS0041632,5
RTS0041633,3
RTS0041634,7
RTS0041635,3
RTS0041636,5
RTS0041637,8
RTS0041638,6
RTS0041639,3
RTS0041640,4
RTS0041641,7
RTS0041642,4
RTS0041643,4
RTS0041645,8
RTS0041646,2
RTS0041647,4
RTS0041648,5
RTS0041649,2
RTS0041650,4
RTS0041651,4
RTS0041652,8
RTS0041653,4
RTS0041654,5
RTS0041655,1
RTS0041657,2
RTS0041658,3
RTS0041659,2
RTS0041660,3
RTS0041661,5
RTS0041662,4
RTS0041663,2
RTS0041664,4
RTS0041665,1
RTS0041666,2
RTS0041667,5
RTS0041668,3
RTS0041669,6
RTS0041670,2
RTS0041671,3
RTS0041672,1
RTS0041673,3
RTS0041674,2
RTS0041675,3
RTS0041676,1
RTS0041677,8
RTS0041678,3
RTS0041679,5
RTS0041680,5
RTS0041681,2
RTS0041682,5
RTS0041683,5
RTS0041685,1
RTS0041686,2
RTS0041687,1
RTS0041688,1
RTS0041689,3
RTS0041690,7
RTS0041691,10
RTS0041692,6
RTS0041693,7
RTS0041694,6
RTS0041695,2
RTS0041696,9
RTS0041697,9
RTS0041698,3
RTS0041699,2
RTS0041700,3
RTS0041701,5
RTS0041702,3
RTS0041703,3
RTS0041704,4
RTS0041705,9
RTS0041706,4
RTS0041707,4
RTS0041708,3
RTS0041709,4
RTS0041710,1
RTS0041711,1
RTS0041712,2
RTS0041713,6
RTS0041714,1
RTS0041715,1
RTS0041716,14
RTS0041717,14
RTS0041718,8
RTS0041719,22
RTS0041720,20
RTS0041721,6
RTS0041723,5
RTS0041724,5
RTS0041725,4
RTS0041726,2
RTS0041727,6
RTS0041728,5
RTS0041729,3
RTS0041730,3
RTS0041731,3
RTS0041732,3
RTS0041734,3
RTS0041735,5
RTS0041736,1
RTS0041737,4
RTS0041738,3
RTS0041739,4
RTS0041740,2
RTS0041741,1
RTS0041742,5
RTS0041744,4
RTS0041745,4
RTS0041746,5
RTS0041747,1
RTS0041748,4
RTS0041749,6
RTS0041750,4
RTS0041751,3
RTS0041752,1
RTS0041753,1
RTS0041754,3
RTS0041755,3
RTS0041756,8
RTS0041757,7
RTS0041758,5
RTS0041759,8
RTS0041760,5
RTS0041761,2
RTS0041762,2
RTS0041763,3
RTS0041764,1
RTS0041765,6
RTS0041766,4
RTS0041767,2
RTS0041768,2
RTS0041769,1
RTS0041770,4
RTS0041771,3
RTS0041772,3
RTS0041773,3
RTS0041774,6
RTS0041775,2
RTS0041776,3
RTS0041777,2
RTS0041778,2
RTS0041780,3
RTS0041781,2
RTS0041783,2
RTS0041784,5
RTS0041785,7
RTS0041786,1
RTS0041787,3
RTS0041788,3
RTS0041789,1
RTS0041790,4
RTS0041791,6
RTS0041793,5
RTS0041794,4
RTS0041795,7
RTS0041796,5
RTS0041797,1
RTS0041798,4
RTS0041799,2
RTS0041800,1
RTS0041801,3
RTS0041802,3
RTS0041803,3
RTS0041804,4
RTS0041805,2
RTS0041806,8
RTS0041807,4
RTS0041808,2
RTS0041809,4
RTS0041810,5
RTS0041811,4
RTS0041812,6
RTS0041813,3
RTS0041814,4
RTS0041815,4
RTS0041816,3
RTS0041817,3
RTS0041818,4
RTS0041819,5
RTS0041820,1
RTS0041821,4
RTS0041822,4
RTS0041823,5
RTS0041824,4
RTS0041826,9
RTS0041827,7
RTS0041828,2
RTS0041830,1
RTS0041831,2
RTS0041832,7
RTS0041833,3
RTS0041834,3
RTS0041836,6
RTS0041837,2
RTS0041838,5
RTS0041839,5
RTS0041840,5
RTS0041841,2
RTS0041842,1
RTS0041843,3
RTS0041844,3
RTS0041845,5
RTS0041846,2
RTS0041847,3
RTS0041848,1
RTS0041849,6
RTS0041850,2
RTS0041851,2
RTS0041852,3
RTS0041853,1
RTS0041854,2
RTS0041855,4
RTS0041856,4
RTS0041857,2
RTS0041858,4
RTS0041859,2
RTS0041860,3
RTS0041861,2
RTS0041862,5
RTS0041863,6
RTS0041864,4
RTS0041865,2
RTS0041866,2
RTS0041867,2
RTS0041869,3
RTS0041870,3
RTS0041871,3
RTS0041872,2
RTS0041873,2
RTS0041874,8
RTS0041875,3
RTS0041876,3
RTS0041877,7
RTS0041878,4
RTS0041879,8
RTS0041880,7
RTS0041881,3
RTS0041882,5
RTS0041883,4
RTS0041884,1
RTS0041885,4
RTS0041886,22
RTS0041887,40
RTS0041888,27
RTS0041889,17
RTS0041890,25
RTS0041891,16
RTS0041892,14
RTS0041893,10
RTS0041894,5
RTS0041895,24
RTS0041896,10
RTS0041897,1
RTS0041898,4
RTS0041899,3
RTS0041900,7
RTS0041901,1
RTS0041902,3
RTS0041903,3
RTS0041904,7
RTS0041905,4
RTS0041906,186
RTS0041907,1
RTS0041908,59
RTS0041909,3
RTS0041910,36
RTS0041911,1
RTS0041912,2
RTS0041913,5
RTS0041914,2
RTS0041915,1
RTS0041916,105
RTS0041917,75
RTS0041918,90
RTS0041919,339
RTS0041920,283
RTS0041922,2
RTS0041923,3
RTS0041924,3
RTS0041925,5
RTS0041926,6
RTS0041928,1
RTS0041929,2
RTS0041930,6
RTS0041932,4
RTS0041933,4
RTS0041934,2
RTS0041935,2
RTS0041936,4
RTS0041937,7
RTS0041938,3
RTS0041939,6
RTS0041940,2
RTS0041941,2
RTS0041942,3
RTS0041943,2
RTS0041944,2
RTS0041945,1
RTS0041946,3
RTS0041947,6
RTS0041948,5
RTS0041949,3
RTS0041950,2
RTS0041951,2
RTS0041952,3
RTS0041953,4
RTS0041954,2
RTS0041955,2
RTS0041956,4
RTS0041957,2
RTS0041958,5
RTS0041959,3
RTS0041960,1
RTS0041961,2
RTS0041962,2
RTS0041963,3
RTS0041964,1
RTS0041965,4
RTS0041966,3
RTS0041967,3
RTS0041968,6
RTS0041969,4
RTS0041971,2
RTS0041972,7
RTS0041973,5
RTS0041974,4
RTS0041975,6
RTS0041976,4
RTS0041977,5
RTS0041978,6
RTS0041979,5
RTS0041980,2
RTS0041981,17
RTS0041982,7
RTS0041983,12
RTS0041984,6
RTS0041985,12
RTS0041986,1
RTS0041987,6
RTS0041988,4
RTS0041989,3
RTS0041990,7
RTS0041991,3
RTS0041992,3
RTS0041993,3
RTS0041994,3
RTS0041995,3
RTS0041996,3
RTS0041997,2
RTS0041998,1
RTS0041999,3
RTS0042000,4
RTS0042001,7
RTS0042002,6
RTS0042003,6
RTS0042004,2
RTS0042005,3
RTS0042006,6
RTS0042007,10
RTS0042008,5
RTS0042009,8
RTS0042010,9
RTS0042011,6
RTS0042012,7
RTS0042013,5
RTS0042014,6
RTS0042015,5
RTS0042016,1
RTS0042017,6
RTS0042018,1
RTS0042019,1
RTS0042020,1
RTS0042021,5
RTS0042022,6
RTS0042023,3
RTS0042024,5
RTS0042025,4
RTS0042026,4
RTS0042027,4
RTS0042028,3
RTS0042029,3
RTS0042030,1
RTS0042031,3
RTS0042032,8
RTS0042033,8
RTS0042034,3
RTS0042035,1
RTS0042036,6
RTS0042037,6
RTS0042038,6
RTS0042039,4
RTS0042040,5
RTS0042041,6
RTS0042042,1
RTS0042043,3
RTS0042044,4
RTS0042045,2
RTS0042046,8
RTS0042047,5
RTS0042048,4
RTS0042049,6
RTS0042050,5
RTS0042051,2
RTS0042052,1
RTS0042053,3
RTS0042054,5
RTS0042055,2
RTS0042056,3
RTS0042057,3
RTS0042058,2
RTS0042059,4
RTS0042060,7
RTS0042062,4
RTS0042063,7
RTS0042064,2
RTS0042065,3
RTS0042066,2
RTS0042067,5
RTS0042068,2
RTS0042069,2
RTS0042071,3
RTS0042072,2
RTS0042075,4
RTS0042076,4
RTS0042077,3
RTS0042078,2
RTS0042079,3
RTS0042080,1
RTS0042081,4
RTS0042082,6
RTS0042083,3
RTS0042084,7
RTS0042085,5
RTS0042086,4
RTS0042087,3
RTS0042088,3
RTS0042089,3
RTS0042090,7
RTS0042091,5
RTS0042092,7
RTS0042093,7
RTS0042094,2
RTS0042095,4
RTS0042096,6
RTS0042097,3
RTS0042098,3
RTS0042099,7
RTS0042100,4
RTS0042101,2
RTS0042102,4
RTS0042103,1
RTS0042104,8
RTS0042105,2
RTS0042106,1
RTS0042107,4
RTS0042108,4
RTS0042109,2
RTS0042110,8
RTS0042111,3
RTS0042112,3
RTS0042113,4
RTS0042114,2
RTS0042115,5
RTS0042116,6
RTS0042117,8
RTS0042118,6
RTS0042119,6
RTS0042120,3
RTS0042121,9
RTS0042122,3
RTS0042123,3
RTS0042124,2
RTS0042125,1
RTS0042126,1
RTS0042127,2
RTS0042129,1
RTS0042130,3
RTS0042131,2
RTS0042132,2
RTS0042133,3
RTS0042134,2
RTS0042135,2
RTS0042137,4
RTS0042138,1
RTS0042139,2
RTS0042140,3
RTS0042141,5
RTS0042142,6
RTS0042143,1
RTS0042144,4
RTS0042145,2
RTS0042146,5
RTS0042147,1
RTS0042149,3
RTS0042150,7
RTS0042151,5
RTS0042152,2
RTS0042153,7
RTS0042155,4
RTS0042156,3
RTS0042157,3
RTS0042158,1
RTS0042159,1
RTS0042160,2
RTS0042161,4
RTS0042162,4
RTS0042163,2
RTS0042164,2
RTS0042165,2
RTS0042166,7
RTS0042167,4
RTS0042168,3
RTS0042169,5
RTS0042170,3
RTS0042171,3
RTS0042172,3
RTS0042173,2
RTS0042174,4
RTS0042175,2
RTS0042176,2
RTS0042177,3
RTS0042178,1
RTS0042179,1
RTS0042180,4
RTS0042181,2
RTS0042182,2
RTS0042183,1
RTS0042184,4
RTS0042185,2
RTS0042186,3
RTS0042188,1
RTS0042189,6
RTS0042190,1
RTS0042191,2
RTS0042192,5
RTS0042194,3
RTS0042195,2
RTS0042196,1
RTS0042197,4
RTS0042199,6
RTS0042200,1
RTS0042201,4
RTS0042202,2
RTS0042203,4
RTS0042204,6
RTS0042205,3
RTS0042206,3
RTS0042207,6
RTS0042208,2
RTS0042209,5
RTS0042210,2
RTS0042211,2
RTS0042212,8
RTS0042213,2
RTS0042214,3
RTS0042215,3
RTS0042216,1
RTS0042217,1
RTS0042218,3
RTS0042219,4
RTS0042220,2
RTS0042221,2
RTS0042222,3
RTS0042223,3
RTS0042224,4
RTS0042225,1
RTS0042227,2
RTS0042228,5
RTS0042229,5
RTS0042230,5
RTS0042231,4
RTS0042232,4
RTS0042233,3
RTS0042234,3
RTS0042235,3
RTS0042236,5
RTS0042237,4
RTS0042238,1
RTS0042239,2
RTS0042240,3
RTS0042241,4
RTS0042242,2
RTS0042243,3
RTS0042245,3
RTS0042246,4
RTS0042247,3
RTS0042248,9
RTS0042249,3
RTS0042250,6
RTS0042251,2
RTS0042252,4
RTS0042253,5
RTS0042254,5
RTS0042255,6
RTS0042256,3
RTS0042257,3
RTS0042258,1
RTS0042259,4
RTS0042260,6
RTS0042261,1
RTS0042262,7
RTS0042263,4
RTS0042264,4
RTS0042265,2
RTS0042266,6
RTS0042267,1
RTS0042268,1
RTS0042269,2
RTS0042270,1
RTS0042271,2
RTS0042272,4
RTS0042273,3
RTS0042274,1
RTS0042275,3
RTS0042276,1
RTS0042277,1
RTS0042279,4
RTS0042280,4
RTS0042281,3
RTS0042282,1
RTS0042283,1
RTS0042284,1
RTS0042285,4
RTS0042286,3
RTS0042287,5
RTS0042288,7
RTS0042289,2
RTS0042290,6
RTS0042291,7
RTS0042292,9
RTS0042293,7
RTS0042294,2
RTS0042295,3
RTS0042296,6
RTS0042298,5
RTS0042299,4
RTS0042300,6
RTS0042301,1
RTS0042302,2
RTS0042303,5
RTS0042304,5
RTS0042305,1
RTS0042306,4
RTS0042307,7
RTS0042308,5
RTS0042309,8
RTS0042310,3
RTS0042311,3
RTS0042312,2
RTS0042313,2
RTS0042314,4
RTS0042315,3
RTS0042316,4
RTS0042317,3
RTS0042318,5
RTS0042319,5
RTS0042320,2
RTS0042321,4
RTS0042322,3
RTS0042323,3
RTS0042324,4
RTS0042325,2
RTS0042326,4
RTS0042327,3
RTS0042328,2
RTS0042329,7
RTS0042330,2
RTS0042331,3
RTS0042332,1
RTS0042333,2
RTS0042334,5
RTS0042335,3
RTS0042336,3
RTS0042337,4
RTS0042338,1
RTS0042339,3
RTS0042341,2
RTS0042342,5
RTS0042343,4
RTS0042344,6
RTS0042345,2
RTS0042346,1
RTS0042347,5
RTS0042348,5
RTS0042349,2
RTS0042350,3
RTS0042351,3
RTS0042352,2
RTS0042353,2
RTS0042354,4
RTS0042355,3
RTS0042356,2
RTS0042358,4
RTS0042359,3
RTS0042360,4
RTS0042361,4
RTS0042362,1
RTS0042363,5
RTS0042364,3
RTS0042365,6
RTS0042366,2
RTS0042367,2
RTS0042368,4
RTS0042369,3
RTS0042370,1
RTS0042371,4
RTS0042372,1
RTS0042374,2
RTS0042375,2
RTS0042376,2
RTS0042377,1
RTS0042378,5
RTS0042379,3
RTS0042381,5
RTS0042382,4
RTS0042383,2
RTS0042384,3
RTS0042385,3
RTS0042386,2
RTS0042387,3
RTS0042388,6
RTS0042389,4
RTS0042390,3
RTS0042391,3
RTS0042392,4
RTS0042393,1
RTS0042395,3
RTS0042396,1
RTS0042397,2
RTS0042398,4
RTS0042399,1
RTS0042400,3
RTS0042401,3
RTS0042402,5
RTS0042403,3
RTS0042404,5
RTS0042405,2
RTS0042406,5
RTS0042407,6
RTS0042408,2
RTS0042409,1
RTS0042410,2
RTS0042411,5
RTS0042412,2
RTS0042413,5
RTS0042414,1
RTS0042415,2
RTS0042416,5
RTS0042417,5
RTS0042418,8
RTS0042419,5
RTS0042420,7
RTS0042421,3
RTS0042422,3
RTS0042423,4
RTS0042424,3
RTS0042425,1
RTS0042426,4
RTS0042427,6
RTS0042428,3
RTS0042429,4
RTS0042430,4
RTS0042431,3
RTS0042432,7
RTS0042433,4
RTS0042434,5
RTS0042435,4
RTS0042436,2
RTS0042437,4
RTS0042438,1
RTS0042439,4
RTS0042440,1
RTS0042441,2
RTS0042442,4
RTS0042443,3
RTS0042444,5
RTS0042446,5
RTS0042447,3
RTS0042448,1
RTS0042449,4
RTS0042450,4
RTS0042451,6
RTS0042452,2
RTS0042453,2
RTS0042454,7
RTS0042455,1
RTS0042456,4
RTS0042457,5
RTS0042458,3
RTS0042460,4
RTS0042461,2
RTS0042462,3
RTS0042463,5
RTS0042464,1
RTS0042465,8
RTS0042466,1
RTS0042467,2
RTS0042468,2
RTS0042469,5
RTS0042470,4
RTS0042471,3
RTS0042472,7
RTS0042473,4
RTS0042474,3
RTS0042475,3
RTS0042476,1
RTS0042477,2
RTS0042478,4
RTS0042479,5
RTS0042481,7
RTS0042482,3
RTS0042483,21
RTS0042484,7
RTS0042485,4
RTS0042486,4
RTS0042487,4
RTS0042489,2
RTS0042490,4
RTS0042491,5
RTS0042492,1
RTS0042493,1
RTS0042494,3
RTS0042495,2
RTS0042496,4
RTS0042497,3
RTS0042498,5
RTS0042499,4
RTS0042500,3
RTS0042501,2
RTS0042502,5
RTS0042503,3
RTS0042504,1
RTS0042505,4
RTS0042507,5
RTS0042509,1
RTS0042510,3
RTS0042515,4
RTS0042522,1
RTS0042526,1
RTS0042527,1
RTS0042528,2
RTS0042529,2
RTS0042530,2
RTS0042531,3
RTS0042532,2
RTS0042533,3
RTS0042534,3
RTS0042535,4
RTS0042536,1
RTS0042537,8
RTS0042538,3
RTS0042539,10
RTS0042540,8
RTS0042541,4
RTS0042542,4
RTS0042543,1
RTS0042544,3
RTS0042546,2
RTS0042547,3
RTS0042548,3
RTS0042549,1
RTS0042551,2
RTS0042552,1
RTS0042553,1
RTS0042554,1
RTS0042555,5
RTS0042556,5
RTS0042557,3
RTS0042558,4
RTS0042559,5
RTS0042560,2
RTS0042561,1
RTS0042562,3
RTS0042563,3
RTS0042564,1
RTS0042565,4
RTS0042566,3
RTS0042567,8
RTS0042568,4
RTS0042569,5
RTS0042570,5
RTS0042571,6
RTS0042572,10
RTS0042573,3
RTS0042574,3
RTS0042575,4
RTS0042576,1
RTS0042577,5
RTS0042578,2
RTS0042579,4
RTS0042580,2
RTS0042581,3
RTS0042582,2
RTS0042583,2
RTS0042584,2
RTS0042585,3
RTS0042586,1
RTS0042587,8
RTS0042588,5
RTS0042589,3
RTS0042590,4
RTS0042591,6
RTS0042592,4
RTS0042593,4
RTS0042594,2
RTS0042595,2
RTS0042596,7
RTS0042597,9
RTS0042598,17
RTS0042599,12
RTS0042600,7
RTS0042601,2
RTS0042602,2
RTS0042603,9
RTS0042604,3
RTS0042605,2
RTS0042606,2
RTS0042607,1
RTS0042609,4
RTS0042610,2
RTS0042612,2
RTS0042613,4
RTS0042614,5
RTS0042615,3
RTS0042616,2
RTS0042617,3
RTS0042618,5
RTS0042619,3
RTS0042620,4
RTS0042621,1
RTS0042623,3
RTS0042624,3
RTS0042625,3
RTS0042626,3
RTS0042627,7
RTS0042628,4
RTS0042629,2
RTS0042630,1
RTS0042631,2
RTS0042633,3
RTS0042634,2
RTS0042635,3
RTS0042636,11
RTS0042637,17
RTS0042638,13
RTS0042639,14
RTS0042640,9
RTS0042641,4
RTS0042642,3
RTS0042643,1
RTS0042644,5
RTS0042645,2
RTS0042646,2
RTS0042647,3
RTS0042648,7
RTS0042649,4
RTS0042650,1
RTS0042652,7
RTS0042653,5
RTS0042654,2
RTS0042655,6
RTS0042656,6
RTS0042657,3
RTS0042658,10
RTS0042659,6
RTS0042660,1
RTS0042661,2
RTS0042662,3
RTS0042663,3
RTS0042664,2
RTS0042665,2
RTS0042666,2
RTS0042667,3
RTS0042668,4
RTS0042669,3
RTS0042670,6
RTS0042671,7
RTS0042672,8
RTS0042673,8
RTS0042674,8
RTS0042675,10
RTS0042676,1
RTS0042678,4
RTS0042679,2
RTS0042681,1
RTS0042682,3
RTS0042683,4
RTS0042684,3
RTS0042685,7
RTS0042686,2
RTS0042687,6
RTS0042688,3
RTS0042689,2
RTS0042690,5
RTS0042691,6
RTS0042692,3
RTS0042693,4
RTS0042695,1
RTS0042696,3
RTS0042697,2
RTS0042698,1
RTS0042699,2
RTS0042700,3
RTS0042701,1
RTS0042702,3
RTS0042703,3
RTS0042704,1
RTS0042705,2
RTS0042706,4
RTS0042707,4
RTS0042708,4
RTS0042709,1
RTS0042710,2
RTS0042711,19
RTS0042712,8
RTS0042713,12
RTS0042714,5
RTS0042715,18
RTS0042716,6
RTS0042717,2
RTS0042718,3
RTS0042719,1
RTS0042720,2
RTS0042721,5
RTS0042722,4
RTS0042723,2
RTS0042724,4
RTS0042725,5
RTS0042727,2
RTS0042728,4
RTS0042729,2
RTS0042730,3
RTS0042731,3
RTS0042732,5
RTS0042733,4
RTS0042734,3
RTS0042735,3
RTS0042736,10
RTS0042737,18
RTS0042738,21
RTS0042739,12
RTS0042740,23
RTS0042741,7
RTS0042742,1
RTS0042743,2
RTS0042744,2
RTS0042745,6
RTS0042746,3
RTS0042747,2
RTS0042748,1
RTS0042749,9
RTS0042751,4
RTS0042752,2
RTS0042753,2
RTS0042754,3
RTS0042757,6
RTS0042758,2
RTS0042759,2
RTS0042760,5
RTS0042761,2
RTS0042762,2
RTS0042763,4
RTS0042764,3
RTS0042765,3
RTS0042766,2
RTS0042767,5
RTS0042768,2
RTS0042769,6
RTS0042770,3
RTS0042771,6
RTS0042772,1
RTS0042773,4
RTS0042774,2
RTS0042775,3
RTS0042776,10
RTS0042777,6
RTS0042778,5
RTS0042780,9
RTS0042781,5
RTS0042782,4
RTS0042783,4
RTS0042784,4
RTS0042785,2
RTS0042786,7
RTS0042787,2
RTS0042788,2
RTS0042789,1
RTS0042790,2
RTS0042791,705
RTS0042792,237
RTS0042793,221
RTS0042794,163
RTS0042795,301
RTS0042796,5
RTS0042797,5
RTS0042798,1
RTS0042800,2
RTS0042801,5
RTS0042802,3
RTS0042803,2
RTS0042804,3
RTS0042805,1
RTS0042806,3
RTS0042807,4
RTS0042808,5
RTS0042809,3
RTS0042810,6
RTS0042811,4
RTS0042812,5
RTS0042813,2
RTS0042814,1
RTS0042815,6
RTS0042816,4
RTS0042817,3
RTS0042818,2
RTS0042819,6
RTS0042820,1
RTS0042821,2
RTS0042822,8
RTS0042823,4
RTS0042824,1
RTS0042825,1
RTS0042826,2
RTS0042827,4
RTS0042828,4
RTS0042829,3
RTS0042830,4
RTS0042831,2
RTS0042832,6
RTS0042833,2
RTS0042834,2
RTS0042835,3
RTS0042836,3
RTS0042837,2
RTS0042838,2
RTS0042839,2
RTS0042840,5
RTS0042841,1
RTS0042842,1
RTS0042843,6
RTS0042844,4
RTS0042845,3
RTS0042846,1
RTS0042847,4
RTS0042848,3
RTS0042849,4
RTS0042850,1
RTS0042851,3
RTS0042852,4
RTS0042854,6
RTS0042855,4
RTS0042856,2
RTS0042857,5
RTS0042858,8
RTS0042859,1
RTS0042860,4
RTS0042861,1
RTS0042862,3
RTS0042863,1
RTS0042864,3
RTS0042865,3
RTS0042866,3
RTS0042867,7
RTS0042868,3
RTS0042869,7
RTS0042870,5
RTS0042871,2
RTS0042872,2
RTS0042873,2
RTS0042874,2
RTS0042875,4
RTS0042876,7
RTS0042877,5
RTS0042878,4
RTS0042879,4
RTS0042880,1
RTS0042881,1
RTS0042882,2
RTS0042884,4
RTS0042885,2
RTS0042886,2
RTS0042887,2
RTS0042888,1
RTS0042889,3
RTS0042891,3
RTS0042892,4
RTS0042893,2
RTS0042894,1
RTS0042895,4
RTS0042896,5
RTS0042897,4
RTS0042898,3
RTS0042899,5
RTS0042900,11
RTS0042901,2
RTS0042902,1
RTS0042903,3
RTS0042904,2
RTS0042905,1
RTS0042906,30
RTS0042907,18
RTS0042908,29
RTS0042909,49
RTS0042910,12
RTS0042911,5
RTS0042912,4
RTS0042913,3
RTS0042914,1
RTS0042915,3
RTS0042916,4
RTS0042917,6
RTS0042918,3
RTS0042919,1
RTS0042920,1
RTS0042921,2
RTS0042922,5
RTS0042924,3
RTS0042925,1
RTS0042926,5
RTS0042927,3
RTS0042928,4
RTS0042929,2
RTS0042930,4
RTS0042931,6
RTS0042932,4
RTS0042933,1
RTS0042934,5
RTS0042935,4
RTS0042936,3
RTS0042937,2
RTS0042938,3
RTS0042939,2
RTS0042940,3
RTS0042941,2
RTS0042942,14
RTS0042943,7
RTS0042944,10
RTS0042945,8
RTS0042946,1
RTS0042947,3
RTS0042948,3
RTS0042950,1
RTS0042951,3
RTS0042952,4
RTS0042953,2
RTS0042955,2
RTS0042956,2
RTS0042957,1
RTS0042958,3
RTS0042959,5
RTS0042960,2
RTS0042961,4
RTS0042962,1
RTS0042963,3
RTS0042965,5
RTS0042966,5
RTS0042967,2
RTS0042968,2
RTS0042969,2
RTS0042970,2
RTS0042971,11
RTS0042972,2
RTS0042973,5
RTS0042974,4
RTS0042975,10
RTS0042976,1
RTS0042977,6
RTS0042978,1
RTS0042979,7
RTS0042980,5
RTS0042981,7
RTS0042982,4
RTS0042983,4
RTS0042985,3
RTS0042986,6
RTS0042987,5
RTS0042988,4
RTS0042989,2
RTS0042990,7
RTS0042991,5
RTS0042992,2
RTS0042993,3
RTS0042994,3
RTS0042995,5
RTS0042996,4
RTS0042997,1
RTS0042998,2
RTS0042999,4
RTS0043000,3
RTS0043001,7
RTS0043002,3
RTS0043003,1
RTS0043004,3
RTS0043005,5
RTS0043006,2
RTS0043009,7
RTS0043010,3
RTS0043011,4
RTS0043012,7
RTS0043013,3
RTS0043015,3
RTS0043016,1
RTS0043017,6
RTS0043018,4
RTS0043019,3
RTS0043020,3
RTS0043021,3
RTS0043022,3
RTS0043023,4
RTS0043024,2
RTS0043025,10
RTS0043026,8
RTS0043027,3
RTS0043028,1
RTS0043029,6
RTS0043030,2
RTS0043031,4
RTS0043032,2
RTS0043033,4
RTS0043034,2
RTS0043035,8
RTS0043036,2
RTS0043037,3
RTS0043038,3
RTS0043039,5
RTS0043040,2
RTS0043043,3
RTS0043044,4
RTS0043045,6
RTS0043046,3
RTS0043047,1
RTS0043048,3
RTS0043049,3
RTS0043051,2
RTS0043052,6
RTS0043053,4
RTS0043054,3
RTS0043055,4
RTS0043056,1
RTS0043057,2
RTS0043058,5
RTS0043059,1
RTS0043060,2
RTS0043061,15
RTS0043062,2
RTS0043063,10
RTS0043064,3
RTS0043065,14
RTS0043066,2
RTS0043067,5
RTS0043068,3
RTS0043069,5
RTS0043070,3
RTS0043071,4
RTS0043072,3
RTS0043073,4
RTS0043074,6
RTS0043075,2
RTS0043076,4
RTS0043077,4
RTS0043078,4
RTS0043079,1
RTS0043080,4
RTS0043081,5
RTS0043083,3
RTS0043084,6
RTS0043085,8
RTS0043086,2
RTS0043087,1
RTS0043088,1
RTS0043089,1
RTS0043090,5
RTS0043091,3
RTS0043092,1
RTS0043094,2
RTS0043095,2
RTS0043096,4
RTS0043098,8
RTS0043099,3
RTS0043100,4
RTS0043101,2
RTS0043102,3
RTS0043103,4
RTS0043104,1
RTS0043105,5
RTS0043106,2
RTS0043107,2
RTS0043108,4
RTS0043109,4
RTS0043110,4
RTS0043111,60
RTS0043112,32
RTS0043113,28
RTS0043114,102
RTS0043115,9
RTS0043116,4
RTS0043117,2
RTS0043118,2
RTS0043119,1
RTS0043120,4
RTS0043121,2
RTS0043122,1
RTS0043123,2
RTS0043124,3
RTS0043125,3
RTS0043126,4
RTS0043127,5
RTS0043128,6
RTS0043129,1
RTS0043130,4
RTS0043131,2
RTS0043132,1
RTS0043133,4
RTS0043134,1
RTS0043135,6
RTS0043137,1
RTS0043138,2
RTS0043139,3
RTS0043140,1
RTS0043141,3
RTS0043142,2
RTS0043143,4
RTS0043145,1
RTS0043146,2
RTS0043147,4
RTS0043148,3
RTS0043149,6
RTS0043150,1
RTS0043151,1
RTS0043152,4
RTS0043153,8
RTS0043154,4
RTS0043155,5
RTS0043156,2
RTS0043157,5
RTS0043159,7
RTS0043160,12
RTS0043161,6
RTS0043162,4
RTS0043163,4
RTS0043164,1
RTS0043165,7
RTS0043167,2
RTS0043168,2
RTS0043169,3
RTS0043170,6
RTS0043171,3
RTS0043172,2
RTS0043173,8
RTS0043174,6
RTS0043175,4
RTS0043176,5
RTS0043177,1
RTS0043178,7
RTS0043179,3
RTS0043180,4
RTS0043181,4
RTS0043182,6
RTS0043183,3
RTS0043184,4
RTS0043185,3
RTS0043186,10
RTS0043187,4
RTS0043188,4
RTS0043189,4
RTS0043190,5
RTS0043192,3
RTS0043193,3
RTS0043194,1
RTS0043195,2
RTS0043196,3
RTS0043197,1
RTS0043198,4
RTS0043199,6
RTS0043200,4
RTS0043201,4
RTS0043202,3
RTS0043203,2
RTS0043204,3
RTS0043205,7
RTS0043206,3
RTS0043208,4
RTS0043209,4
RTS0043210,2
RTS0043211,4
RTS0043212,6
RTS0043213,4
RTS0043214,3
RTS0043215,3
RTS0043216,4
RTS0043217,2
RTS0043218,3
RTS0043219,5
RTS0043220,2
RTS0043221,1
RTS0043222,3
RTS0043223,1
RTS0043224,3
RTS0043225,4
RTS0043226,2
RTS0043227,3
RTS0043228,4
RTS0043229,3
RTS0043230,5
RTS0043231,5
RTS0043232,1
RTS0043233,7
RTS0043234,6
RTS0043235,4
RTS0043236,3
RTS0043237,3
RTS0043238,2
RTS0043239,4
RTS0043240,4
RTS0043241,1
RTS0043242,4
RTS0043243,3
RTS0043244,2
RTS0043245,5
RTS0043246,5
RTS0043247,3
RTS0043248,1
RTS0043249,2
RTS0043250,4
RTS0043251,6
RTS0043252,5
RTS0043253,1
RTS0043254,7
RTS0043255,4
RTS0043256,2
RTS0043257,1
RTS0043258,1
RTS0043259,4
RTS0043260,1
RTS0043262,5
RTS0043264,2
RTS0043265,1
RTS0043266,1
RTS0043267,2
RTS0043268,1
RTS0043269,4
RTS0043270,1
RTS0043271,5
RTS0043272,9
RTS0043273,3
RTS0043274,3
RTS0043275,3
RTS0043276,4
RTS0043277,3
RTS0043278,3
RTS0043279,5
RTS0043280,2
RTS0043281,2
RTS0043282,4
RTS0043283,6
RTS0043284,5
RTS0043285,4
RTS0043286,7
RTS0043287,4
RTS0043288,3
RTS0043289,8
RTS0043290,2
RTS0043291,6
RTS0043292,2
RTS0043293,2
RTS0043294,5
RTS0043295,4
RTS0043296,3
RTS0043297,5
RTS0043299,1
RTS0043300,6
RTS0043301,5
RTS0043302,1
RTS0043304,1
RTS0043305,4
RTS0043306,1
RTS0043307,2
RTS0043308,1
RTS0043309,3
RTS0043310,2
RTS0043311,4
RTS0043312,1
RTS0043313,3
RTS0043314,1
RTS0043315,1
RTS0043316,5
RTS0043317,3
RTS0043318,4
RTS0043320,2
RTS0043321,2
RTS0043322,3
RTS0043323,3
RTS0043324,1
RTS0043325,5
RTS0043326,2
RTS0043327,3
RTS0043328,7
RTS0043329,3
RTS0043330,1
RTS0043331,4
RTS0043332,4
RTS0043333,4
RTS0043334,3
RTS0043335,3
RTS0043336,3
RTS0043337,5
RTS0043338,5
RTS0043339,9
RTS0043340,3
RTS0043341,6
RTS0043342,1
RTS0043343,5
RTS0043344,3
RTS0043345,5
RTS0043346,2
RTS0043347,3
RTS0043348,2
RTS0043349,5
RTS0043350,4
RTS0043351,6
RTS0043352,6
RTS0043353,3
RTS0043354,2
RTS0043355,7
RTS0043356,4
RTS0043357,2
RTS0043358,7
RTS0043359,5
RTS0043360,2
RTS0043361,3
RTS0043362,6
RTS0043363,3
RTS0043364,8
RTS0043365,2
RTS0043366,3
RTS0043367,4
RTS0043368,3
RTS0043369,3
RTS0043370,3
RTS0043371,3
RTS0043372,3
RTS0043373,8
RTS0043375,4
RTS0043376,10
RTS0043377,25
RTS0043378,7
RTS0043379,9
RTS0043380,11
RTS0043381,10
RTS0043382,8
RTS0043383,12
RTS0043384,8
RTS0043385,5
RTS0043386,1
RTS0043387,4
RTS0043388,5
RTS0043389,4
RTS0043390,3
RTS0043391,3
RTS0043392,2
RTS0043393,1
RTS0043394,2
RTS0043395,2
RTS0043396,5
RTS0043397,3
RTS0043398,1
RTS0043399,8
RTS0043400,3
RTS0043401,8
RTS0043402,5
RTS0043403,2
RTS0043404,2
RTS0043405,4
RTS0043406,5
RTS0043408,2
RTS0043409,2
RTS0043410,2
RTS0043411,5
RTS0043412,1
RTS0043413,2
RTS0043414,2
RTS0043415,4
RTS0043416,5
RTS0043417,3
RTS0043418,2
RTS0043419,4
RTS0043420,4
RTS0043421,2
RTS0043422,2
RTS0043423,5
RTS0043424,1
RTS0043425,3
RTS0043426,2
RTS0043427,3
RTS0043428,4
RTS0043429,1
RTS0043430,5
RTS0043431,7
RTS0043432,2
RTS0043433,4
RTS0043434,4
RTS0043435,6
RTS0043436,3
RTS0043437,2
RTS0043438,5
RTS0043439,2
RTS0043440,9
RTS0043441,5
RTS0043442,5
RTS0043443,5
RTS0043444,3
RTS0043445,4
RTS0043446,2
RTS0043447,2
RTS0043448,4
RTS0043449,2
RTS0043450,6
RTS0043451,4
RTS0043452,7
RTS0043453,8
RTS0043454,1
RTS0043455,6
RTS0043456,5
RTS0043457,4
RTS0043458,1
RTS0043459,1
RTS0043460,3
RTS0043461,4
RTS0043462,5
RTS0043464,1
RTS0043465,4
RTS0043466,6
RTS0043467,7
RTS0043468,5
RTS0043469,6
RTS0043470,2
RTS0043471,2
RTS0043472,4
RTS0043473,1
RTS0043474,3
RTS0043475,2
RTS0043476,3
RTS0043477,4
RTS0043478,2
RTS0043480,2
RTS0043481,7
RTS0043482,5
RTS0043483,5
RTS0043484,3
RTS0043485,2
RTS0043486,4
RTS0043487,4
RTS0043488,5
RTS0043489,2
RTS0043490,4
RTS0043491,2
RTS0043492,6
RTS0043493,8
RTS0043494,3
RTS0043495,7
RTS0043496,3
RTS0043497,2
RTS0043498,3
RTS0043499,3
RTS0043500,4
RTS0043501,1
RTS0043502,3
RTS0043503,2
RTS0043504,4
RTS0043505,4
RTS0043506,1
RTS0043507,1
RTS0043508,2
RTS0043509,5
RTS0043510,3
RTS0043512,1
RTS0043513,4
RTS0043514,5
RTS0043515,1
RTS0043516,3
RTS0043517,6
RTS0043518,2
RTS0043519,1
RTS0043520,1
RTS0043521,6
RTS0043522,2
RTS0043523,5
RTS0043524,5
RTS0043525,2
RTS0043526,9
RTS0043527,4
RTS0043528,7
RTS0043529,1
RTS0043530,3
RTS0043531,12
RTS0043532,1
RTS0043533,2
RTS0043534,6
RTS0043535,6
RTS0043536,5
RTS0043537,6
RTS0043538,4
RTS0043539,5
RTS0043541,3
RTS0043542,3
RTS0043543,6
RTS0043544,4
RTS0043545,3
RTS0043546,4
RTS0043547,4
RTS0043548,4
RTS0043549,1
RTS0043550,2
RTS0043551,5
RTS0043552,3
RTS0043553,3
RTS0043554,3
RTS0043555,3
RTS0043556,4
RTS0043557,3
RTS0043558,4
RTS0043559,2
RTS0043560,3
RTS0043561,2
RTS0043562,2
RTS0043563,2
RTS0043564,4
RTS0043565,4
RTS0043566,1
RTS0043567,3
RTS0043568,3
RTS0043569,4
RTS0043570,4
RTS0043571,3
RTS0043572,5
RTS0043573,4
RTS0043574,1
RTS0043575,2
RTS0043576,8
RTS0043577,6
RTS0043578,2
RTS0043579,2
RTS0043580,8
RTS0043581,6
RTS0043582,4
RTS0043583,4
RTS0043584,1
RTS0043585,3
RTS0043586,3
RTS0043587,5
RTS0043588,5
RTS0043590,4
RTS0043591,2
RTS0043592,5
RTS0043593,3
RTS0043594,1
RTS0043595,2
RTS0043596,4
RTS0043597,2
RTS0043598,3
RTS0043599,3
RTS0043600,5
RTS0043601,4
RTS0043602,3
RTS0043603,1
RTS0043604,3
RTS0043605,3
RTS0043606,1
RTS0043607,5
RTS0043608,2
RTS0043609,4
RTS0043610,4
RTS0043611,3
RTS0043612,5
RTS0043613,1
RTS0043614,3
RTS0043615,3
RTS0043616,2
RTS0043617,1
RTS0043618,2
RTS0043619,2
RTS0043620,2
RTS0043621,8
RTS0043623,6
RTS0043624,5
RTS0043625,4
RTS0043626,3
RTS0043627,3
RTS0043628,4
RTS0043629,3
RTS0043631,1
RTS0043632,5
RTS0043633,2
RTS0043634,5
RTS0043635,5
RTS0043636,8
RTS0043637,4
RTS0043638,2
RTS0043639,6
RTS0043640,3
RTS0043641,10
RTS0043642,14
RTS0043643,7
RTS0043644,16
RTS0043645,8
RTS0043646,4
RTS0043647,1
RTS0043648,6
RTS0043649,2
RTS0043650,6
RTS0043651,2
RTS0043652,5
RTS0043653,2
RTS0043654,2
RTS0043655,3
RTS0043656,2
RTS0043657,1
RTS0043658,3
RTS0043659,1
RTS0043660,2
RTS0043661,6
RTS0043663,4
RTS0043664,4
RTS0043665,4
RTS0043666,4
RTS0043667,3
RTS0043668,6
RTS0043669,4
RTS0043670,4
RTS0043671,4
RTS0043672,1
RTS0043673,5
RTS0043674,3
RTS0043676,1
RTS0043677,6
RTS0043678,1
RTS0043679,3
RTS0043680,1
RTS0043681,2
RTS0043682,5
RTS0043683,4
RTS0043684,5
RTS0043686,6
RTS0043687,4
RTS0043688,4
RTS0043689,2
RTS0043690,3
RTS0043691,3
RTS0043692,1
RTS0043693,4
RTS0043694,7
RTS0043695,3
RTS0043696,5
RTS0043697,2
RTS0043698,10
RTS0043699,6
RTS0043700,5
RTS0043701,6
RTS0043702,18
RTS0043703,7
RTS0043704,6
RTS0043705,15
RTS0043706,5
RTS0043707,5
RTS0043708,2
RTS0043709,1
RTS0043710,2
RTS0043711,6
RTS0043712,2
RTS0043713,3
RTS0043715,3
RTS0043716,2
RTS0043717,1
RTS0043718,1
RTS0043719,3
RTS0043720,2
RTS0043721,3
RTS0043722,7
RTS0043723,4
RTS0043724,4
RTS0043725,4
RTS0043726,3
RTS0043727,1
RTS0043728,3
RTS0043729,5
RTS0043730,4
RTS0043731,2
RTS0043732,2
RTS0043733,2
RTS0043734,4
RTS0043735,3
RTS0043736,1
RTS0043737,5
RTS0043738,3
RTS0043739,4
RTS0043740,1
RTS0043741,1
RTS0043742,4
RTS0043743,2
RTS0043744,1
RTS0043745,3
RTS0043746,8
RTS0043747,1
RTS0043748,8
RTS0043749,5
RTS0043750,1
RTS0043751,2
RTS0043752,2
RTS0043753,1
RTS0043755,2
RTS0043756,5
RTS0043757,2
RTS0043758,3
RTS0043759,6
RTS0043760,4
RTS0043761,5
RTS0043762,2
RTS0043763,2
RTS0043764,4
RTS0043765,3
RTS0043766,1
RTS0043767,2
RTS0043768,1
RTS0043769,1
RTS0043770,3
RTS0043771,5
RTS0043772,4
RTS0043773,2
RTS0043774,2
RTS0043775,5
RTS0043776,2
RTS0043777,4
RTS0043778,2
RTS0043779,6
RTS0043780,2
RTS0043781,3
RTS0043782,4
RTS0043783,3
RTS0043784,4
RTS0043785,4
RTS0043786,6
RTS0043788,4
RTS0043789,2
RTS0043790,2
RTS0043791,1
RTS0043792,5
RTS0043793,5
RTS0043794,2
RTS0043795,3
RTS0043796,2
RTS0043797,6
RTS0043798,5
RTS0043799,2
RTS0043800,6
RTS0043801,3
RTS0043802,7
RTS0043803,5
RTS0043804,4
RTS0043805,2
RTS0043806,3
RTS0043807,3
RTS0043808,4
RTS0043809,2
RTS0043810,1
RTS0043811,1
RTS0043812,4
RTS0043813,2
RTS0043814,2
RTS0043815,3
RTS0043816,2
RTS0043817,2
RTS0043818,4
RTS0043819,4
RTS0043820,7
RTS0043821,3
RTS0043822,3
RTS0043823,2
RTS0043824,3
RTS0043825,2
RTS0043826,4
RTS0043827,2
RTS0043828,1
RTS0043829,2
RTS0043831,1
RTS0043832,1
RTS0043833,2
RTS0043834,4
RTS0043835,2
RTS0043836,3
RTS0043837,6
RTS0043839,5
RTS0043840,3
RTS0043841,3
RTS0043842,2
RTS0043843,4
RTS0043845,2
RTS0043846,4
RTS0043847,4
RTS0043848,2
RTS0043849,4
RTS0043850,2
RTS0043851,4
RTS0043852,5
RTS0043853,4
RTS0043854,5
RTS0043856,8
RTS0043857,1
RTS0043858,4
RTS0043859,2
RTS0043860,3
RTS0043861,6
RTS0043862,4
RTS0043863,5
RTS0043864,2
RTS0043865,4
RTS0043866,6
RTS0043867,5
RTS0043868,3
RTS0043869,2
RTS0043870,1
RTS0043871,6
RTS0043872,1
RTS0043873,3
RTS0043874,2
RTS0043875,4
RTS0043876,1
RTS0043877,1
RTS0043878,2
RTS0043879,2
RTS0043880,4
RTS0043881,4
RTS0043882,4
RTS0043883,2
RTS0043884,4
RTS0043885,4
RTS0043886,4
RTS0043887,9
RTS0043888,7
RTS0043889,1
RTS0043890,7
RTS0043891,5
RTS0043892,3
RTS0043893,3
RTS0043894,1
RTS0043895,4
RTS0043896,2
RTS0043897,5
RTS0043898,1
RTS0043899,5
RTS0043900,3
RTS0043901,9
RTS0043902,3
RTS0043904,6
RTS0043905,6
RTS0043906,2
RTS0043907,1
RTS0043909,3
RTS0043910,5
RTS0043911,3
RTS0043912,8
RTS0043913,2
RTS0043914,7
RTS0043915,2
RTS0043916,1
RTS0043917,4
RTS0043918,2
RTS0043919,6
RTS0043920,9
RTS0043921,7
RTS0043922,9
RTS0043923,1
RTS0043924,2
RTS0043925,3
RTS0043926,2
RTS0043927,2
RTS0043928,4
RTS0043929,4
RTS0043930,4
RTS0043931,8
RTS0043932,2
RTS0043933,2
RTS0043934,3
RTS0043935,4
RTS0043936,2
RTS0043937,1
RTS0043938,4
RTS0043939,1
RTS0043940,4
RTS0043941,5
RTS0043942,2
RTS0043943,5
RTS0043944,2
RTS0043945,5
RTS0043946,3
RTS0043947,2
RTS0043948,3
RTS0043949,5
RTS0043950,3
RTS0043951,3
RTS0043952,2
RTS0043953,6
RTS0043954,2
RTS0043955,6
RTS0043956,2
RTS0043957,1
RTS0043958,6
RTS0043959,2
RTS0043960,5
RTS0043961,9
RTS0043962,3
RTS0043963,1
RTS0043964,3
RTS0043965,4
RTS0043966,1
RTS0043967,2
RTS0043968,1
RTS0043969,5
RTS0043970,5
RTS0043971,2
RTS0043972,5
RTS0043973,1
RTS0043974,5
RTS0043975,3
RTS0043976,2
RTS0043977,4
RTS0043978,1
RTS0043979,2
RTS0043980,5
RTS0043981,6
RTS0043982,5
RTS0043983,3
RTS0043984,3
RTS0043985,4
RTS0043986,2
RTS0043987,10
RTS0043988,6
RTS0043989,3
RTS0043991,3
RTS0043992,3
RTS0043993,2
RTS0043994,6
RTS0043996,3
RTS0043997,1
RTS0043998,1
RTS0043999,2
RTS0044000,2
RTS0044001,3
RTS0044002,10
RTS0044003,12
RTS0044004,10
RTS0044005,7
RTS0044006,6
RTS0044007,3
RTS0044008,4
RTS0044009,2
RTS0044010,2
RTS0044011,2
RTS0044012,4
RTS0044013,2
RTS0044014,3
RTS0044015,6
RTS0044016,1
RTS0044017,2
RTS0044018,2
RTS0044019,3
RTS0044020,5
RTS0044021,8
RTS0044022,6
RTS0044023,6
RTS0044024,6
RTS0044025,3
RTS0044026,5
RTS0044027,2
RTS0044029,1
RTS0044030,4
RTS0044031,5
RTS0044032,3
RTS0044033,6
RTS0044034,2
RTS0044035,5
RTS0044037,6
RTS0044038,9
RTS0044039,2
RTS0044040,7
RTS0044041,5
RTS0044042,2
RTS0044043,2
RTS0044044,3
RTS0044045,6
RTS0044046,3
RTS0044047,4
RTS0044048,6
RTS0044049,4
RTS0044050,3
RTS0044051,1
RTS0044052,4
RTS0044053,4
RTS0044056,4
RTS0044057,1
RTS0044058,5
RTS0044059,3
RTS0044060,2
RTS0044061,6
RTS0044062,9
RTS0044063,5
RTS0044064,3
RTS0044065,2
RTS0044067,5
RTS0044069,4
RTS0044070,4
RTS0044071,1
RTS0044072,2
RTS0044073,3
RTS0044074,3
RTS0044075,1
RTS0044076,5
RTS0044077,4
RTS0044078,5
RTS0044079,5
RTS0044080,8
RTS0044081,6
RTS0044082,1
RTS0044083,2
RTS0044084,4
RTS0044085,1
RTS0044086,3
RTS0044087,2
RTS0044088,2
RTS0044089,3
RTS0044090,5
RTS0044091,5
RTS0044092,1
RTS0044093,2
RTS0044094,1
RTS0044095,2
RTS0044096,2
RTS0044097,1
RTS0044098,5
RTS0044099,3
RTS0044100,4
RTS0044101,2
RTS0044102,5
RTS0044103,4
RTS0044104,3
RTS0044105,4
RTS0044106,7
RTS0044107,5
RTS0044108,4
RTS0044109,4
RTS0044110,9
RTS0044111,2
RTS0044112,3
RTS0044113,7
RTS0044114,1
RTS0044115,4
RTS0044116,4
RTS0044117,5
RTS0044119,4
RTS0044120,9
RTS0044121,4
RTS0044123,2
RTS0044124,1
RTS0044125,5
RTS0044126,3
RTS0044127,3
RTS0044128,4
RTS0044130,1
RTS0044131,5
RTS0044132,1
RTS0044133,4
RTS0044134,2
RTS0044135,3
RTS0044136,6
RTS0044138,3
RTS0044139,2
RTS0044140,3
RTS0044141,3
RTS0044142,3
RTS0044143,4
RTS0044144,1
RTS0044145,3
RTS0044146,6
RTS0044147,2
RTS0044148,2
RTS0044149,5
RTS0044150,1
RTS0044151,3
RTS0044152,3
RTS0044153,2
RTS0044154,5
RTS0044155,4
RTS0044156,4
RTS0044157,4
RTS0044158,5
RTS0044159,5
RTS0044160,4
RTS0044161,4
RTS0044162,3
RTS0044163,11
RTS0044164,7
RTS0044165,4
RTS0044166,6
RTS0044167,4
RTS0044168,1
RTS0044169,2
RTS0044170,1
RTS0044171,8
RTS0044172,5
RTS0044173,4
RTS0044174,2
RTS0044175,7
RTS0044176,2
RTS0044177,6
RTS0044178,5
RTS0044182,2
RTS0044183,3
RTS0044184,2
RTS0044185,2
RTS0044186,4
RTS0044187,1
RTS0044188,2
RTS0044189,2
RTS0044190,9
RTS0044192,2
RTS0044193,5
RTS0044194,4
RTS0044195,6
RTS0044196,1
RTS0044197,1
RTS0044198,3
RTS0044199,7
RTS0044200,2
RTS0044206,4
RTS0044207,2
RTS0044208,6
RTS0044209,5
RTS0044210,2
RTS0044211,5
RTS0044212,3
RTS0044213,2
RTS0044214,5
RTS0044215,4
RTS0044216,5
RTS0044217,5
RTS0044218,4
RTS0044219,2
RTS0044220,3
RTS0044221,6
RTS0044222,4
RTS0044223,5
RTS0044224,6
RTS0044225,2
RTS0044226,1
RTS0044227,4
RTS0044228,1
RTS0044229,3
RTS0044230,5
RTS0044231,1
RTS0044232,2
RTS0044233,3
RTS0044234,2
RTS0044235,3
RTS0044236,5
RTS0044237,3
RTS0044238,3
RTS0044239,2
RTS0044240,5
RTS0044241,1
RTS0044242,2
RTS0044243,5
RTS0044244,3
RTS0044245,3
RTS0044246,2
RTS0044247,3
RTS0044248,5
RTS0044249,1
RTS0044250,3
RTS0044251,3
RTS0044252,5
RTS0044253,4
RTS0044254,2
RTS0044255,4
RTS0044256,4
RTS0044257,4
RTS0044258,1
RTS0044259,1
RTS0044260,5
RTS0044261,11
RTS0044262,6
RTS0044263,9
RTS0044264,4
RTS0044265,7
RTS0044266,4
RTS0044267,3
RTS0044268,2
RTS0044269,4
RTS0044270,6
RTS0044271,4
RTS0044272,4
RTS0044273,3
RTS0044274,1
RTS0044275,2
RTS0044276,7
RTS0044278,3
RTS0044279,2
RTS0044280,3
RTS0044281,7
RTS0044282,5
RTS0044283,2
RTS0044284,4
RTS0044285,1
RTS0044286,5
RTS0044287,1
RTS0044288,3
RTS0044289,1
RTS0044290,4
RTS0044291,2
RTS0044292,4
RTS0044293,5
RTS0044294,3
RTS0044295,3
RTS0044296,1
RTS0044297,8
RTS0044298,1
RTS0044299,4
RTS0044300,1
RTS0044301,2
RTS0044302,3
RTS0044303,3
RTS0044304,3
RTS0044305,3
RTS0044306,4
RTS0044307,1
RTS0044308,2
RTS0044309,3
RTS0044310,6
RTS0044311,4
RTS0044312,3
RTS0044313,8
RTS0044314,3
RTS0044315,3
RTS0044316,4
RTS0044317,3
RTS0044318,7
RTS0044319,1
RTS0044320,2
RTS0044321,1
RTS0044322,3
RTS0044323,5
RTS0044324,2
RTS0044325,3
RTS0044327,9
RTS0044328,2
RTS0044329,4
RTS0044330,3
RTS0044331,48
RTS0044332,56
RTS0044333,55
RTS0044334,44
RTS0044335,27
RTS0044336,5
RTS0044337,6
RTS0044338,4
RTS0044339,5
RTS0044340,4
RTS0044341,3
RTS0044342,3
RTS0044343,2
RTS0044344,3
RTS0044345,1
RTS0044346,18
RTS0044347,28
RTS0044348,24
RTS0044349,41
RTS0044350,22
RTS0044351,4
RTS0044352,3
RTS0044353,8
RTS0044354,4
RTS0044355,5
RTS0044356,4
RTS0044357,6
RTS0044358,4
RTS0044359,4
RTS0044360,3
RTS0044361,3
RTS0044362,6
RTS0044363,3
RTS0044364,8
RTS0044365,4
RTS0044366,4
RTS0044367,4
RTS0044368,7
RTS0044369,7
RTS0044370,3
RTS0044371,8
RTS0044372,3
RTS0044373,2
RTS0044374,3
RTS0044375,1
RTS0044376,6
RTS0044377,6
RTS0044378,4
RTS0044379,4
RTS0044380,5
RTS0044381,7
RTS0044382,5
RTS0044383,3
RTS0044384,6
RTS0044385,6
RTS0044386,2
RTS0044387,1
RTS0044388,5
RTS0044389,7
RTS0044390,5
RTS0044391,14
RTS0044392,19
RTS0044393,8
RTS0044394,7
RTS0044395,3
RTS0044396,2
RTS0044397,8
RTS0044399,2
RTS0044400,5
RTS0044401,4
RTS0044402,4
RTS0044403,3
RTS0044404,4
RTS0044405,1
RTS0044406,4
RTS0044407,2
RTS0044408,3
RTS0044409,3
RTS0044410,5
RTS0044411,1
RTS0044412,4
RTS0044413,1
RTS0044414,4
RTS0044415,6
RTS0044416,8
RTS0044417,6
RTS0044418,5
RTS0044419,4
RTS0044420,3
RTS0044421,2
RTS0044422,2
RTS0044423,2
RTS0044424,3
RTS0044425,9
RTS0044426,3
RTS0044428,1
RTS0044429,1
RTS0044430,2
RTS0044431,5
RTS0044432,7
RTS0044433,6
RTS0044434,7
RTS0044435,4
RTS0044436,1
RTS0044437,2
RTS0044438,7
RTS0044439,6
RTS0044440,5
RTS0044441,4
RTS0044442,8
RTS0044443,18
RTS0044444,3
RTS0044445,14
RTS0044446,3
RTS0044447,4
RTS0044448,2
RTS0044449,4
RTS0044450,1
RTS0044451,6
RTS0044452,4
RTS0044454,3
RTS0044455,3
RTS0044456,3
RTS0044457,6
RTS0044458,3
RTS0044459,5
RTS0044460,6
RTS0044461,2
RTS0044462,4
RTS0044463,3
RTS0044464,3
RTS0044465,7
RTS0044466,1
RTS0044467,6
RTS0044468,6
RTS0044469,3
RTS0044470,2
RTS0044471,2
RTS0044472,4
RTS0044473,3
RTS0044474,5
RTS0044476,1
RTS0044477,4
RTS0044478,2
RTS0044479,3
RTS0044480,7
RTS0044481,26
RTS0044482,24
RTS0044483,25
RTS0044484,17
RTS0044485,28
RTS0044486,3
RTS0044487,3
RTS0044488,3
RTS0044489,1
RTS0044490,3
RTS0044491,1
RTS0044492,4
RTS0044493,5
RTS0044494,2
RTS0044495,7
RTS0044496,8
RTS0044497,10
RTS0044498,9
RTS0044499,6
RTS0044500,5
RTS0044501,3
RTS0044502,7
RTS0044503,4
RTS0044505,6
RTS0044506,7
RTS0044507,5
RTS0044508,6
RTS0044509,5
RTS0044510,2
RTS0044511,4
RTS0044512,2
RTS0044513,1
RTS0044514,5
RTS0044515,2
RTS0044516,5
RTS0044517,2
RTS0044518,5
RTS0044519,2
RTS0044520,2
RTS0044521,4
RTS0044522,3
RTS0044524,1
RTS0044525,2
RTS0044526,2
RTS0044527,3
RTS0044528,1
RTS0044529,4
RTS0044530,1
RTS0044531,6
RTS0044532,2
RTS0044533,1
RTS0044534,2
RTS0044535,4
RTS0044536,2
RTS0044537,2
RTS0044538,1
RTS0044539,2
RTS0044540,2
RTS0044541,3
RTS0044542,4
RTS0044543,2
RTS0044545,3
RTS0044546,4
RTS0044547,5
RTS0044548,4
RTS0044549,6
RTS0044550,3
RTS0044551,3
RTS0044552,9
RTS0044553,5
RTS0044554,5
RTS0044555,6
RTS0044556,2
RTS0044557,5
RTS0044558,1
RTS0044559,3
RTS0044560,1
RTS0044561,4
RTS0044562,5
RTS0044563,3
RTS0044564,2
RTS0044565,5
RTS0044566,6
RTS0044567,3
RTS0044568,4
RTS0044569,4
RTS0044570,5
RTS0044571,2
RTS0044572,5
RTS0044574,5
RTS0044575,4
RTS0044576,1
RTS0044577,3
RTS0044578,1
RTS0044579,3
RTS0044580,1
RTS0044582,2
RTS0044583,6
RTS0044584,4
RTS0044585,7
RTS0044586,2
RTS0044587,2
RTS0044588,2
RTS0044589,5
RTS0044590,7
RTS0044591,3
RTS0044592,5
RTS0044593,2
RTS0044594,3
RTS0044595,3
RTS0044596,3
RTS0044597,4
RTS0044598,3
RTS0044599,4
RTS0044600,4
RTS0044601,3
RTS0044602,5
RTS0044603,3
RTS0044604,3
RTS0044605,3
RTS0044606,4
RTS0044607,3
RTS0044608,1
RTS0044609,3
RTS0044611,6
RTS0044612,3
RTS0044613,3
RTS0044614,4
RTS0044616,2
RTS0044617,3
RTS0044618,3
RTS0044619,2
RTS0044620,1
RTS0044621,5
RTS0044622,3
RTS0044623,5
RTS0044624,3
RTS0044625,4
RTS0044626,4
RTS0044627,2
RTS0044628,4
RTS0044629,2
RTS0044630,3
RTS0044631,4
RTS0044632,3
RTS0044633,3
RTS0044634,3
RTS0044635,4
RTS0044636,1
RTS0044637,4
RTS0044638,4
RTS0044639,3
RTS0044640,3
RTS0044641,5
RTS0044642,7
RTS0044643,9
RTS0044644,10
RTS0044645,1
RTS0044646,3
RTS0044647,5
RTS0044648,2
RTS0044649,6
RTS0044650,2
RTS0044651,3
RTS0044652,7
RTS0044653,1
RTS0044654,4
RTS0044655,5
RTS0044656,1
RTS0044657,3
RTS0044658,4
RTS0044659,3
RTS0044660,3
RTS0044661,5
RTS0044662,1
RTS0044663,1
RTS0044664,12
RTS0044665,4
RTS0044667,1
RTS0044668,1
RTS0044669,4
RTS0044670,1
RTS0044671,3
RTS0044672,2
RTS0044673,5
RTS0044674,5
RTS0044675,5
RTS0044676,2
RTS0044677,5
RTS0044678,5
RTS0044679,2
RTS0044680,2
RTS0044681,2
RTS0044682,1
RTS0044683,3
RTS0044684,3
RTS0044685,3
RTS0044686,1
RTS0044687,5
RTS0044688,3
RTS0044689,6
RTS0044690,6
RTS0044691,2
RTS0044692,3
RTS0044693,2
RTS0044694,5
RTS0044695,4
RTS0044696,2
RTS0044697,2
RTS0044698,2
RTS0044699,7
RTS0044700,3
RTS0044701,6
RTS0044702,3
RTS0044703,2
RTS0044704,5
RTS0044705,9
RTS0044706,3
RTS0044707,2
RTS0044708,3
RTS0044709,2
RTS0044710,5
RTS0044711,3
RTS0044712,4
RTS0044714,2
RTS0044715,2
RTS0044716,7
RTS0044717,6
RTS0044718,5
RTS0044719,4
RTS0044720,7
RTS0044721,2
RTS0044722,5
RTS0044724,1
RTS0044725,2
RTS0044726,2
RTS0044727,4
RTS0044728,4
RTS0044729,2
RTS0044730,9
RTS0044731,6
RTS0044732,4
RTS0044733,4
RTS0044734,1
RTS0044735,1
RTS0044736,4
RTS0044737,4
RTS0044738,2
RTS0044739,4
RTS0044740,1
RTS0044741,2
RTS0044742,2
RTS0044743,3
RTS0044744,3
RTS0044745,2
RTS0044746,4
RTS0044747,2
RTS0044748,2
RTS0044749,4
RTS0044750,3
RTS0044751,7
RTS0044752,5
RTS0044753,5
RTS0044754,1
RTS0044755,8
RTS0044756,7
RTS0044757,1
RTS0044758,4
RTS0044759,4
RTS0044760,1
RTS0044761,3
RTS0044762,4
RTS0044763,1
RTS0044764,3
RTS0044765,4
RTS0044766,1
RTS0044767,3
RTS0044768,6
RTS0044769,3
RTS0044770,3
RTS0044771,1
RTS0044772,2
RTS0044773,1
RTS0044774,3
RTS0044775,4
RTS0044776,3
RTS0044777,5
RTS0044778,3
RTS0044779,3
RTS0044780,5
RTS0044781,9
RTS0044782,10
RTS0044783,6
RTS0044784,2
RTS0044785,2
RTS0044786,4
RTS0044787,2
RTS0044788,2
RTS0044789,5
RTS0044790,3
RTS0044791,13
RTS0044792,3
RTS0044793,6
RTS0044794,7
RTS0044795,1
RTS0044796,4
RTS0044797,6
RTS0044798,3
RTS0044799,2
RTS0044800,4
RTS0044801,2
RTS0044802,2
RTS0044803,2
RTS0044804,3
RTS0044805,6
RTS0044806,3
RTS0044807,6
RTS0044808,3
RTS0044809,1
RTS0044810,5
RTS0044811,3
RTS0044812,4
RTS0044813,6
RTS0044814,7
RTS0044815,5
RTS0044816,3
RTS0044817,7
RTS0044818,5
RTS0044819,4
RTS0044820,5
RTS0044821,9
RTS0044822,8
RTS0044823,9
RTS0044824,3
RTS0044825,9
RTS0044826,1
RTS0044827,1
RTS0044828,1
RTS0044829,5
RTS0044830,5
RTS0044831,2
RTS0044832,3
RTS0044833,4
RTS0044834,4
RTS0044835,1
RTS0044836,4
RTS0044837,1
RTS0044838,4
RTS0044839,3
RTS0044840,1
RTS0044841,4
RTS0044842,2
RTS0044843,3
RTS0044844,2
RTS0044845,2
RTS0044846,3
RTS0044847,3
RTS0044848,5
RTS0044849,3
RTS0044850,3
RTS0044851,5
RTS0044852,3
RTS0044853,6
RTS0044854,2
RTS0044855,2
RTS0044856,1
RTS0044857,5
RTS0044858,1
RTS0044859,2
RTS0044860,5
RTS0044861,2
RTS0044862,1
RTS0044863,6
RTS0044864,1
RTS0044865,2
RTS0044866,8
RTS0044867,2
RTS0044868,3
RTS0044869,4
RTS0044870,5
RTS0044871,2
RTS0044872,7
RTS0044873,4
RTS0044874,5
RTS0044875,5
RTS0044876,6
RTS0044877,6
RTS0044878,8
RTS0044879,5
RTS0044880,12
RTS0044881,2
RTS0044882,2
RTS0044883,2
RTS0044884,3
RTS0044885,6
RTS0044886,4
RTS0044887,3
RTS0044888,4
RTS0044889,3
RTS0044890,1
RTS0044891,2
RTS0044892,3
RTS0044893,2
RTS0044894,4
RTS0044895,3
RTS0044896,6
RTS0044897,4
RTS0044898,4
RTS0044899,4
RTS0044900,8
RTS0044901,3
RTS0044902,5
RTS0044903,6
RTS0044904,5
RTS0044905,4
RTS0044906,20
RTS0044907,27
RTS0044908,21
RTS0044909,23
RTS0044910,15
RTS0044911,3
RTS0044912,10
RTS0044913,2
RTS0044914,7
RTS0044915,2
RTS0044916,2
RTS0044918,3
RTS0044919,6
RTS0044920,1
RTS0044921,5
RTS0044922,3
RTS0044923,3
RTS0044924,4
RTS0044925,3
RTS0044926,3
RTS0044927,5
RTS0044928,4
RTS0044929,6
RTS0044930,4
RTS0044931,4
RTS0044932,2
RTS0044933,1
RTS0044935,1
RTS0044936,5
RTS0044937,2
RTS0044938,1
RTS0044939,3
RTS0044940,3
RTS0044942,3
RTS0044943,4
RTS0044944,3
RTS0044945,3
RTS0044946,7
RTS0044947,4
RTS0044948,3
RTS0044949,2
RTS0044950,3
RTS0044951,5
RTS0044952,4
RTS0044953,6
RTS0044954,1
RTS0044956,4
RTS0044957,8
RTS0044958,1
RTS0044959,4
RTS0044960,2
RTS0044961,3
RTS0044963,3
RTS0044964,3
RTS0044965,2
RTS0044966,1
RTS0044967,6
RTS0044968,7
RTS0044969,4
RTS0044970,5
RTS0044971,7
RTS0044972,2
RTS0044973,2
RTS0044974,2
RTS0044975,2
RTS0044977,3
RTS0044978,3
RTS0044979,1
RTS0044981,2
RTS0044982,5
RTS0044983,4
RTS0044985,3
RTS0044986,2
RTS0044987,3
RTS0044988,3
RTS0044989,1
RTS0044990,2
RTS0044991,4
RTS0044992,4
RTS0044993,6
RTS0044994,4
RTS0044995,1
RTS0044996,2
RTS0044997,3
RTS0044998,1
RTS0044999,3
RTS0045000,3
RTS0045001,1
RTS0045002,3
RTS0045003,7
RTS0045004,5
RTS0045005,2
RTS0045006,2
RTS0045007,9
RTS0045008,9
RTS0045009,9
RTS0045010,4
RTS0045011,2
RTS0045012,5
RTS0045013,2
RTS0045014,4
RTS0045015,4
RTS0045016,3
RTS0045017,7
RTS0045018,1
RTS0045019,3
RTS0045020,3
RTS0045021,3
RTS0045022,2
RTS0045023,3
RTS0045024,1
RTS0045025,2
RTS0045026,2
RTS0045027,4
RTS0045028,3
RTS0045029,5
RTS0045030,3
RTS0045031,2
RTS0045032,5
RTS0045033,4
RTS0045034,4
RTS0045035,5
RTS0045036,3
RTS0045038,2
RTS0045039,7
RTS0045040,3
RTS0045041,7
RTS0045042,5
RTS0045043,2
RTS0045044,6
RTS0045045,7
RTS0045046,1
RTS0045047,4
RTS0045048,1
RTS0045049,2
RTS0045050,6
RTS0045051,5
RTS0045052,4
RTS0045053,4
RTS0045054,4
RTS0045055,1
RTS0045056,4
RTS0045057,8
RTS0045058,2
RTS0045059,4
RTS0045060,5
RTS0045061,2
RTS0045063,2
RTS0045064,3
RTS0045065,4
RTS0045067,7
RTS0045068,12
RTS0045069,3
RTS0045070,7
RTS0045071,2
RTS0045072,2
RTS0045073,1
RTS0045074,5
RTS0045075,5
RTS0045076,3
RTS0045077,3
RTS0045078,1
RTS0045079,1
RTS0045080,4
RTS0045081,4
RTS0045082,1
RTS0045083,3
RTS0045084,4
RTS0045085,3
RTS0045086,4
RTS0045087,5
RTS0045088,4
RTS0045089,2
RTS0045090,1
RTS0045091,1
RTS0045092,5
RTS0045093,4
RTS0045095,6
RTS0045096,1
RTS0045097,7
RTS0045098,3
RTS0045099,4
RTS0045100,6
RTS0045101,4
RTS0045102,2
RTS0045104,1
RTS0045105,5
RTS0045106,4
RTS0045107,2
RTS0045108,1
RTS0045109,8
RTS0045110,2
RTS0045111,5
RTS0045112,4
RTS0045113,1
RTS0045114,2
RTS0045115,3
RTS0045116,3
RTS0045117,3
RTS0045118,2
RTS0045119,3
RTS0045120,1
RTS0045121,5
RTS0045122,4
RTS0045123,2
RTS0045124,2
RTS0045125,4
RTS0045126,3
RTS0045127,4
RTS0045128,9
RTS0045129,5
RTS0045130,1
RTS0045132,4
RTS0045133,5
RTS0045134,5
RTS0045135,3
RTS0045136,5
RTS0045137,2
RTS0045138,7
RTS0045140,5
RTS0045141,2
RTS0045142,2
RTS0045143,2
RTS0045144,2
RTS0045145,3
RTS0045146,1
RTS0045147,3
RTS0045148,5
RTS0045149,1
RTS0045150,2
RTS0045151,4
RTS0045152,3
RTS0045153,4
RTS0045154,4
RTS0045155,4
RTS0045156,2
RTS0045157,3
RTS0045158,2
RTS0045159,5
RTS0045160,3
RTS0045161,2
RTS0045162,5
RTS0045163,6
RTS0045164,2
RTS0045165,3
RTS0045166,3
RTS0045167,4
RTS0045168,2
RTS0045169,3
RTS0045170,5
RTS0045171,7
RTS0045172,5
RTS0045173,8
RTS0045175,4
RTS0045176,3
RTS0045177,3
RTS0045178,3
RTS0045179,2
RTS0045180,4
RTS0045181,10
RTS0045182,30
RTS0045183,3
RTS0045184,10
RTS0045185,3
RTS0045186,2
RTS0045187,4
RTS0045188,4
RTS0045189,2
RTS0045190,5
RTS0045191,4
RTS0045192,1
RTS0045193,3
RTS0045194,4
RTS0045195,2
RTS0045196,1
RTS0045197,3
RTS0045198,8
RTS0045199,6
RTS0045200,2
RTS0045201,3
RTS0045202,2
RTS0045203,3
RTS0045204,3
RTS0045205,6
RTS0045206,6
RTS0045207,4
RTS0045208,4
RTS0045209,4
RTS0045210,6
RTS0045211,3
RTS0045212,1
RTS0045213,2
RTS0045214,2
RTS0045215,4
RTS0045216,2
RTS0045217,7
RTS0045218,5
RTS0045219,2
RTS0045220,1
RTS0045221,5
RTS0045222,2
RTS0045223,4
RTS0045224,6
RTS0045225,4
RTS0045226,56
RTS0045227,16
RTS0045228,30
RTS0045229,35
RTS0045230,21
RTS0045231,6
RTS0045232,1
RTS0045233,2
RTS0045234,3
RTS0045235,1
RTS0045236,5
RTS0045237,11
RTS0045238,5
RTS0045239,5
RTS0045240,7
RTS0045241,6
RTS0045242,2
RTS0045243,5
RTS0045244,6
RTS0045245,4
RTS0045246,4
RTS0045247,5
RTS0045248,4
RTS0045249,3
RTS0045250,4
RTS0045251,4
RTS0045252,2
RTS0045253,4
RTS0045254,4
RTS0045255,3
RTS0045256,1
RTS0045257,3
RTS0045258,7
RTS0045259,2
RTS0045260,4
RTS0045261,2
RTS0045262,4
RTS0045263,4
RTS0045264,6
RTS0045265,9
RTS0045266,2
RTS0045267,6
RTS0045268,7
RTS0045269,7
RTS0045271,3
RTS0045272,2
RTS0045273,3
RTS0045275,4
RTS0045276,2
RTS0045277,4
RTS0045278,6
RTS0045279,2
RTS0045280,4
RTS0045281,7
RTS0045282,2
RTS0045283,8
RTS0045284,2
RTS0045285,3
RTS0045286,3
RTS0045287,4
RTS0045288,1
RTS0045289,1
RTS0045290,7
RTS0045291,2
RTS0045292,2
RTS0045293,6
RTS0045294,4
RTS0045295,1
RTS0045296,3
RTS0045297,4
RTS0045298,6
RTS0045299,4
RTS0045300,4
RTS0045301,4
RTS0045302,1
RTS0045303,3
RTS0045304,4
RTS0045305,2
RTS0045306,4
RTS0045307,3
RTS0045308,2
RTS0045309,3
RTS0045310,7
RTS0045311,2
RTS0045312,4
RTS0045313,2
RTS0045314,4
RTS0045315,4
RTS0045316,6
RTS0045317,2
RTS0045318,2
RTS0045319,5
RTS0045320,3
RTS0045321,3
RTS0045322,2
RTS0045323,2
RTS0045324,3
RTS0045325,4
RTS0045326,3
RTS0045327,5
RTS0045328,3
RTS0045329,2
RTS0045330,2
RTS0045331,1
RTS0045332,4
RTS0045333,3
RTS0045334,1
RTS0045335,5
RTS0045336,6
RTS0045337,2
RTS0045338,6
RTS0045339,4
RTS0045340,1
RTS0045341,5
RTS0045342,2
RTS0045343,2
RTS0045344,6
RTS0045345,4
RTS0045346,5
RTS0045347,3
RTS0045349,5
RTS0045350,3
RTS0045351,2
RTS0045352,2
RTS0045353,3
RTS0045354,1
RTS0045356,1
RTS0045357,3
RTS0045358,2
RTS0045359,1
RTS0045360,5
RTS0045361,4
RTS0045362,3
RTS0045363,5
RTS0045364,4
RTS0045365,1
RTS0045366,5
RTS0045367,3
RTS0045368,2
RTS0045369,4
RTS0045370,5
RTS0045371,6
RTS0045372,3
RTS0045373,1
RTS0045374,9
RTS0045375,7
RTS0045376,4
RTS0045377,8
RTS0045378,3
RTS0045379,5
RTS0045380,4
RTS0045381,3
RTS0045382,7
RTS0045383,2
RTS0045384,1
RTS0045385,3
RTS0045386,27
RTS0045387,4
RTS0045388,2
RTS0045389,2
RTS0045390,2
RTS0045391,1
RTS0045392,5
RTS0045393,1
RTS0045394,2
RTS0045395,7
RTS0045396,3
RTS0045397,1
RTS0045398,2
RTS0045399,2
RTS0045400,6
RTS0045401,3
RTS0045402,2
RTS0045403,4
RTS0045404,5
RTS0045405,4
RTS0045406,3
RTS0045407,7
RTS0045408,1
RTS0045409,5
RTS0045410,6
RTS0045411,4
RTS0045412,4
RTS0045413,4
RTS0045414,4
RTS0045415,7
RTS0045416,7
RTS0045417,8
RTS0045418,5
RTS0045419,1
RTS0045421,125
RTS0045422,117
RTS0045423,32
RTS0045424,71
RTS0045425,135
RTS0045427,4
RTS0045428,5
RTS0045429,7
RTS0045430,6
RTS0045431,1
RTS0045432,6
RTS0045433,2
RTS0045435,2
RTS0045436,5
RTS0045437,5
RTS0045438,12
RTS0045439,10
RTS0045440,2
RTS0045441,4
RTS0045442,2
RTS0045444,5
RTS0045445,3
RTS0045446,4
RTS0045447,5
RTS0045448,5
RTS0045449,4
RTS0045450,5
RTS0045451,10
RTS0045452,3
RTS0045453,8
RTS0045454,5
RTS0045455,6
RTS0045456,5
RTS0045458,2
RTS0045459,2
RTS0045460,6
RTS0045461,2
RTS0045462,4
RTS0045463,6
RTS0045464,3
RTS0045465,4
RTS0045466,9
RTS0045467,4
RTS0045468,3
RTS0045469,6
RTS0045470,3
RTS0045471,7
RTS0045472,6
RTS0045473,1
RTS0045474,3
RTS0045475,3
RTS0045476,13
RTS0045477,7
RTS0045478,8
RTS0045479,4
RTS0045480,13
RTS0045481,2
RTS0045482,4
RTS0045483,4
RTS0045484,5
RTS0045485,9
RTS0045486,2
RTS0045487,3
RTS0045488,11
RTS0045489,3
RTS0045490,5
RTS0045491,21
RTS0045492,39
RTS0045493,24
RTS0045494,15
RTS0045495,15
RTS0045496,6
RTS0045497,8
RTS0045498,8
RTS0045499,8
RTS0045500,2
RTS0045501,102
RTS0045502,101
RTS0045503,76
RTS0045504,64
RTS0045505,79
RTS0045506,459
RTS0045507,745
RTS0045508,306
RTS0045509,449
RTS0045510,269
RTS0045511,1
RTS0045512,5
RTS0045513,4
RTS0045514,4
RTS0045515,3
RTS0045516,5
RTS0045518,2
RTS0045519,3
RTS0045520,2
RTS0045521,4
RTS0045522,6
RTS0045523,3
RTS0045524,4
RTS0045525,2
RTS0045526,6
RTS0045527,9
RTS0045528,5
RTS0045529,4
RTS0045530,6
RTS0045531,2
RTS0045532,4
RTS0045533,2
RTS0045534,5
RTS0045535,3
RTS0045536,8
RTS0045537,7
RTS0045538,3
RTS0045539,11
RTS0045540,20
RTS0045541,3
RTS0045542,1
RTS0045543,2
RTS0045544,1
RTS0045546,4
RTS0045547,2
RTS0045548,2
RTS0045551,7
RTS0045552,4
RTS0045553,1
RTS0045554,2
RTS0045555,5
RTS0045556,8
RTS0045557,2
RTS0045558,6
RTS0045559,3
RTS0045560,4
RTS0045561,3
RTS0045562,6
RTS0045564,4
RTS0045565,2
RTS0045566,1
RTS0045567,3
RTS0045568,3
RTS0045569,5
RTS0045570,2
RTS0045571,3
RTS0045572,3
RTS0045573,1
RTS0045574,3
RTS0045575,1
RTS0045576,1
RTS0045577,5
RTS0045578,1
RTS0045579,2
RTS0045580,4
RTS0045581,7
RTS0045582,1
RTS0045583,5
RTS0045584,6
RTS0045585,1
RTS0045587,6
RTS0045588,3
RTS0045589,7
RTS0045590,5
RTS0045592,15
RTS0045593,34
RTS0045594,12
RTS0045595,4
RTS0045596,6
RTS0045597,11
RTS0045598,16
RTS0045599,15
RTS0045600,3
RTS0045601,3
RTS0045602,3
RTS0045603,3
RTS0045604,4
RTS0045606,3
RTS0045607,6
RTS0045608,1
RTS0045609,5
RTS0045610,5
RTS0045611,4
RTS0045612,2
RTS0045613,2
RTS0045614,3
RTS0045615,1
RTS0045616,2
RTS0045618,1
RTS0045619,1
RTS0045620,4
RTS0045621,1
RTS0045622,12
RTS0045623,7
RTS0045624,3
RTS0045625,5
RTS0045626,2
RTS0045627,2
RTS0045628,2
RTS0045629,3
RTS0045630,3
RTS0045631,2
RTS0045632,1
RTS0045633,5
RTS0045634,2
RTS0045635,4
RTS0045636,4
RTS0045637,3
RTS0045638,5
RTS0045639,1
RTS0045640,5
RTS0045641,5
RTS0045642,3
RTS0045643,6
RTS0045644,4
RTS0045645,2
RTS0045646,3
RTS0045647,8
RTS0045648,4
RTS0045649,2
RTS0045650,3
RTS0045651,2
RTS0045653,8
RTS0045654,8
RTS0045655,5
RTS0045656,4
RTS0045657,9
RTS0045658,8
RTS0045659,7
RTS0045660,14
RTS0045661,29
RTS0045662,18
RTS0045663,30
RTS0045664,24
RTS0045665,43
RTS0045666,5
RTS0045667,2
RTS0045668,2
RTS0045669,1
RTS0045670,6
RTS0045671,1
RTS0045672,6
RTS0045673,3
RTS0045674,6
RTS0045675,1
RTS0045676,9
RTS0045677,19
RTS0045678,8
RTS0045679,19
RTS0045680,13
RTS0045682,2
RTS0045685,5
RTS0045687,2
RTS0045688,2
RTS0045689,2
RTS0045690,2
RTS0045691,5
RTS0045692,2
RTS0045693,6
RTS0045694,2
RTS0045695,2
RTS0045696,6
RTS0045697,4
RTS0045698,1
RTS0045699,5
RTS0045700,3
RTS0045701,3
RTS0045702,2
RTS0045703,2
RTS0045704,1
RTS0045705,2
RTS0045706,2
RTS0045707,2
RTS0045708,5
RTS0045709,4
RTS0045710,6
RTS0045711,2
RTS0045712,4
RTS0045713,3
RTS0045714,5
RTS0045715,3
RTS0045716,13
RTS0045717,10
RTS0045718,4
RTS0045719,4
RTS0045720,6
RTS0045721,9
RTS0045722,10
RTS0045723,3
RTS0045724,6
RTS0045725,8
RTS0045726,3
RTS0045727,2
RTS0045728,9
RTS0045729,3
RTS0045730,2
RTS0045731,6
RTS0045732,7
RTS0045733,4
RTS0045734,10
RTS0045735,10
RTS0045736,24
RTS0045737,8
RTS0045738,31
RTS0045739,33
RTS0045740,17
RTS0045741,2
RTS0045742,4
RTS0045743,6
RTS0045744,13
RTS0045745,9
RTS0045746,5
RTS0045747,1
RTS0045748,6
RTS0045749,1
RTS0045750,9
RTS0045751,6
RTS0045752,1
RTS0045754,10
RTS0045755,5
RTS0045756,1
RTS0045757,7
RTS0045758,9
RTS0045759,4
RTS0045760,2
RTS0045761,2
RTS0045762,5
RTS0045763,2
RTS0045764,3
RTS0045765,4
RTS0045766,3
RTS0045767,3
RTS0045768,3
RTS0045769,7
RTS0045770,3
RTS0045771,3
RTS0045772,2
RTS0045773,2
RTS0045774,7
RTS0045775,3
RTS0045776,7
RTS0045777,2
RTS0045780,1
RTS0045781,10
RTS0045782,3
RTS0045783,5
RTS0045784,3
RTS0045785,6
RTS0045786,2
RTS0045787,8
RTS0045788,7
RTS0045789,2
RTS0045790,3
RTS0045791,2
RTS0045792,3
RTS0045793,4
RTS0045794,1
RTS0045795,2
RTS0045796,3
RTS0045797,4
RTS0045798,5
RTS0045800,2
RTS0045801,2
RTS0045802,3
RTS0045803,7
RTS0045804,2
RTS0045805,1
RTS0045806,9
RTS0045807,10
RTS0045808,10
RTS0045809,9
RTS0045810,4
RTS0045811,6
RTS0045812,3
RTS0045813,2
RTS0045814,6
RTS0045815,7
RTS0045816,4
RTS0045817,6
RTS0045818,7
RTS0045819,2
RTS0045821,6
RTS0045822,7
RTS0045823,3
RTS0045824,9
RTS0045825,4
RTS0045826,11
RTS0045827,5
RTS0045828,5
RTS0045829,5
RTS0045830,2
RTS0045831,3
RTS0045832,1
RTS0045833,4
RTS0045834,3
RTS0045835,4
RTS0045836,25
RTS0045837,12
RTS0045838,8
RTS0045840,8
RTS0045841,11
RTS0045842,11
RTS0045843,4
RTS0045844,6
RTS0045845,13
RTS0045846,76
RTS0045848,24
RTS0045849,145
RTS0045851,4
RTS0045852,4
RTS0045853,8
RTS0045854,3
RTS0045855,6
RTS0045856,2
RTS0045857,4
RTS0045858,5
RTS0045859,7
RTS0045860,2
RTS0045861,6
RTS0045862,4
RTS0045863,60
RTS0045864,123
RTS0045865,29
RTS0045866,121
RTS0045867,10
RTS0045868,1
RTS0045869,1
RTS0045870,2
RTS0045871,5
RTS0045872,5
RTS0045873,5
RTS0045874,2
RTS0045875,4
RTS0045876,4
RTS0045877,1
RTS0045878,2
RTS0045879,6
RTS0045880,2
RTS0045881,3
RTS0045882,3
RTS0045883,2
RTS0045884,2
RTS0045885,2
RTS0045886,2
RTS0045887,6
RTS0045888,1
RTS0045890,2
RTS0045891,2
RTS0045892,1
RTS0045893,4
RTS0045894,2
RTS0045895,6
RTS0045896,5
RTS0045897,1
RTS0045898,3
RTS0045899,10
RTS0045900,4
RTS0045901,3
RTS0045902,4
RTS0045903,6
RTS0045904,4
RTS0045905,3
RTS0045906,4
RTS0045907,5
RTS0045908,7
RTS0045909,1
RTS0045910,1
RTS0045911,10
RTS0045912,4
RTS0045913,3
RTS0045915,7
RTS0045916,7
RTS0045917,2
RTS0045918,2
RTS0045919,4
RTS0045920,2
RTS0045921,3
RTS0045922,4
RTS0045923,3
RTS0045924,7
RTS0045925,3
RTS0045926,5
RTS0045927,3
RTS0045928,3
RTS0045929,2
RTS0045930,9
RTS0045931,9
RTS0045932,2
RTS0045933,2
RTS0045935,4
RTS0045939,5
RTS0045940,1
RTS0045941,4
RTS0045942,1
RTS0045943,4
RTS0045944,1
RTS0045945,2
RTS0045946,3
RTS0045947,4
RTS0045948,5
RTS0045949,1
RTS0045950,5
RTS0045951,5
RTS0045952,2
RTS0045953,4
RTS0045954,14
RTS0045955,3
RTS0045956,5
RTS0045957,2
RTS0045958,3
RTS0045959,1
RTS0045960,5
RTS0045961,3
RTS0045962,1
RTS0045963,4
RTS0045964,5
RTS0045965,2
RTS0045966,4
RTS0045967,1
RTS0045968,3
RTS0045969,2
RTS0045970,12
RTS0045971,6
RTS0045972,3
RTS0045973,2
RTS0045974,3
RTS0045975,5
RTS0045976,7
RTS0045977,2
RTS0045978,5
RTS0045979,6
RTS0045980,2
RTS0045981,3
RTS0045982,1
RTS0045983,1
RTS0045984,8
RTS0045985,3
RTS0045987,5
RTS0045988,4
RTS0045989,4
RTS0045990,3
RTS0045991,6
RTS0045992,6
RTS0045993,3
RTS0045994,4
RTS0045995,2
RTS0045996,3
RTS0045997,3
RTS0045998,1
RTS0045999,7
RTS0046000,2
RTS0046001,3
RTS0046002,3
RTS0046003,3
RTS0046004,3
RTS0046005,7
RTS0046006,3
RTS0046007,5
RTS0046008,1
RTS0046009,30
RTS0046010,4
RTS0046011,6
RTS0046012,3
RTS0046013,5
RTS0046014,2
RTS0046015,1
RTS0046016,3
RTS0046017,3
RTS0046018,7
RTS0046019,3
RTS0046020,4
RTS0046021,2
RTS0046022,3
RTS0046023,6
RTS0046024,3
RTS0046025,3
RTS0046026,4
RTS0046027,2
RTS0046028,2
RTS0046029,2
RTS0046030,4
RTS0046031,2
RTS0046032,2
RTS0046033,3
RTS0046034,4
RTS0046035,4
RTS0046036,2
RTS0046037,4
RTS0046038,4
RTS0046040,4
RTS0046041,2
RTS0046042,3
RTS0046043,2
RTS0046044,3
RTS0046045,4
RTS0046046,3
RTS0046047,2
RTS0046048,7
RTS0046049,3
RTS0046050,5
RTS0046051,3
RTS0046052,6
RTS0046053,4
RTS0046054,6
RTS0046055,6
RTS0046056,5
RTS0046057,3
RTS0046058,1
RTS0046059,2
RTS0046060,7
RTS0046061,5
RTS0046062,11
RTS0046063,1
RTS0046064,8
RTS0046065,5
RTS0046066,7
RTS0046067,11
RTS0046068,2
RTS0046069,1
RTS0046071,2
RTS0046072,2
RTS0046073,2
RTS0046074,3
RTS0046075,3
RTS0046076,3
RTS0046077,4
RTS0046078,2
RTS0046079,1
RTS0046080,2
RTS0046081,1
RTS0046082,5
RTS0046083,5
RTS0046084,2
RTS0046085,5
RTS0046086,4
RTS0046087,5
RTS0046088,3
RTS0046089,1
RTS0046090,2
RTS0046091,2
RTS0046092,7
RTS0046093,3
RTS0046094,1
RTS0046095,1
RTS0046096,3
RTS0046097,2
RTS0046098,2
RTS0046099,3
RTS0046100,5
RTS0046101,3
RTS0046102,4
RTS0046103,2
RTS0046104,2
RTS0046105,1
RTS0046106,1
RTS0046107,1
RTS0046108,2
RTS0046110,1
RTS0046111,5
RTS0046112,1
RTS0046113,5
RTS0046114,5
RTS0046115,6
RTS0046116,11
RTS0046117,7
RTS0046119,3
RTS0046121,4
RTS0046122,7
RTS0046123,4
RTS0046124,5
RTS0046125,1
RTS0046126,1
RTS0046127,3
RTS0046128,5
RTS0046129,2
RTS0046130,2
RTS0046131,2
RTS0046132,2
RTS0046133,9
RTS0046134,7
RTS0046135,3
RTS0046136,111
RTS0046137,196
RTS0046138,14
RTS0046140,9
RTS0046141,7
RTS0046142,4
RTS0046143,5
RTS0046144,7
RTS0046145,2
RTS0046146,2
RTS0046147,2
RTS0046148,1
RTS0046149,1
RTS0046150,4
RTS0046152,4
RTS0046153,2
RTS0046155,2
RTS0046156,3
RTS0046157,1
RTS0046158,3
RTS0046159,4
RTS0046160,4
RTS0046161,2
RTS0046162,1
RTS0046163,5
RTS0046164,4
RTS0046165,3
RTS0046166,1
RTS0046167,6
RTS0046168,3
RTS0046169,3
RTS0046170,2
RTS0046172,3
RTS0046173,2
RTS0046174,4
RTS0046175,6
RTS0046176,3
RTS0046177,2
RTS0046178,1
RTS0046180,5
RTS0046181,1
RTS0046182,6
RTS0046183,3
RTS0046184,5
RTS0046186,4
RTS0046187,6
RTS0046188,1
RTS0046191,2
RTS0046193,1
RTS0046194,1
RTS0046195,4
RTS0046196,2
RTS0046197,1
RTS0046198,2
RTS0046199,4
RTS0046200,2
RTS0046201,4
RTS0046202,4
RTS0046203,1
RTS0046204,1
RTS0046205,4
RTS0046206,8
RTS0046207,2
RTS0046208,3
RTS0046209,4
RTS0046210,2
RTS0046211,4
RTS0046212,2
RTS0046213,3
RTS0046214,3
RTS0046215,6
RTS0046216,6
RTS0046217,6
RTS0046218,4
RTS0046219,5
RTS0046220,2
RTS0046221,4
RTS0046222,4
RTS0046223,4
RTS0046224,2
RTS0046225,5
RTS0046226,2
RTS0046227,6
RTS0046228,4
RTS0046229,3
RTS0046231,2
RTS0046232,5
RTS0046233,1
RTS0046234,4
RTS0046235,6
RTS0046236,4
RTS0046237,4
RTS0046238,2
RTS0046239,2
RTS0046240,2
RTS0046241,2
RTS0046242,2
RTS0046243,1
RTS0046244,2
RTS0046245,3
RTS0046246,4
RTS0046247,2
RTS0046248,1
RTS0046249,6
RTS0046250,3
RTS0046251,2
RTS0046252,10
RTS0046253,13
RTS0046254,21
RTS0046255,3
RTS0046256,4
RTS0046257,3
RTS0046258,3
RTS0046259,1
RTS0046260,6
RTS0046261,5
RTS0046262,3
RTS0046263,2
RTS0046264,5
RTS0046265,3
RTS0046266,4
RTS0046267,4
RTS0046270,3
RTS0046271,2
RTS0046272,4
RTS0046273,12
RTS0046274,3
RTS0046275,8
RTS0046276,1
RTS0046277,1
RTS0046278,1
RTS0046279,3
RTS0046280,1
RTS0046281,4
RTS0046282,2
RTS0046283,5
RTS0046284,1
RTS0046285,2
RTS0046286,1
RTS0046287,2
RTS0046288,2
RTS0046289,1
RTS0046290,2
RTS0046291,4
RTS0046292,1
RTS0046293,2
RTS0046294,1
RTS0046295,2
RTS0046297,9
RTS0046298,4
RTS0046299,4
RTS0046300,6
RTS0046301,2
RTS0046302,3
RTS0046303,2
RTS0046304,3
RTS0046305,1
RTS0046306,5
RTS0046307,2
RTS0046308,2
RTS0046309,3
RTS0046310,2
RTS0046311,3
RTS0046312,7
RTS0046313,1
RTS0046314,7
RTS0046315,3
RTS0046316,1
RTS0046317,4
RTS0046318,5
RTS0046319,1
RTS0046320,1
RTS0046321,2
RTS0046322,4
RTS0046323,7
RTS0046324,2
RTS0046325,5
RTS0046326,4
RTS0046327,8
RTS0046328,5
RTS0046329,17
RTS0046330,13
RTS0046331,8
RTS0046332,14
RTS0046333,24
RTS0046334,6
RTS0046335,14
RTS0046336,8
RTS0046342,1
RTS0046343,4
RTS0046344,3
RTS0046345,2
RTS0046346,3
RTS0046347,6
RTS0046348,14
RTS0046349,6
RTS0046350,2
RTS0046351,2
RTS0046352,8
RTS0046353,1
RTS0046354,3
RTS0046355,1
RTS0046356,2
RTS0046357,1
RTS0046358,4
RTS0046359,1
RTS0046360,2
RTS0046361,2
RTS0046363,3
RTS0046364,5
RTS0046365,2
RTS0046366,4
RTS0046367,3
RTS0046371,2
RTS0046372,2
RTS0046373,3
RTS0046375,5
RTS0046376,2
RTS0046377,1
RTS0046378,6
RTS0046379,4
RTS0046380,7
RTS0046381,1
RTS0046382,2
RTS0046383,9
RTS0046384,1
RTS0046385,6
RTS0046386,3
RTS0046387,1
RTS0046388,6
RTS0046389,4
RTS0046390,2
RTS0046391,1
RTS0046392,2
RTS0046393,1
RTS0046394,3
RTS0046395,4
RTS0046396,1
RTS0046397,4
RTS0046398,1
RTS0046399,2
RTS0046400,3
RTS0046401,1
RTS0046402,3
RTS0046403,6
RTS0046404,2
RTS0046405,6
RTS0046406,5
RTS0046407,5
RTS0046408,2
RTS0046409,2
RTS0046410,13
RTS0046411,2
RTS0046412,7
RTS0046413,6
RTS0046414,120
RTS0046415,13
RTS0046416,5
RTS0046417,2
RTS0046418,1
RTS0046419,3
RTS0046420,7
RTS0046421,2
RTS0046422,1
RTS0046424,1
RTS0046425,3
RTS0046426,1
RTS0046427,2
RTS0046428,3
RTS0046429,1
RTS0046430,5
RTS0046431,2
RTS0046432,6
RTS0046433,4
RTS0046434,5
RTS0046435,25
RTS0046439,1
RTS0046440,7
RTS0046441,13
RTS0046442,5
RTS0046443,7
RTS0046444,3
RTS0046445,3
RTS0046446,1
RTS0046447,1
RTS0046448,2
RTS0046449,12
RTS0046450,28
RTS0046451,6
RTS0046452,22
RTS0046453,4
RTS0046454,2
RTS0046455,5
RTS0046456,4
RTS0046457,2
RTS0046458,4
RTS0046459,14
RTS0046460,13
RTS0046461,3
RTS0046462,4
RTS0046463,2
RTS0046464,5
RTS0046466,4
RTS0046468,6
RTS0046469,4
RTS0046470,1
RTS0046471,2
RTS0046472,3
RTS0046473,2
RTS0046474,2
RTS0046475,2
RTS0046476,3
RTS0046477,7
RTS0046478,1
RTS0046479,2
RTS0046480,2
RTS0046481,2
RTS0046482,4
RTS0046483,3
RTS0046484,2
RTS0046485,2
RTS0046486,2
RTS0046487,4
RTS0046488,1
RTS0046489,2
RTS0046490,2
RTS0046491,4
RTS0046492,3
RTS0046493,3
RTS0046494,5
RTS0046495,2
RTS0046496,8
RTS0046497,2
RTS0046498,1
RTS0046499,10
RTS0046500,5
RTS0046501,19
RTS0046502,3
RTS0046503,3
RTS0046504,3
RTS0046505,2
RTS0046506,3
RTS0046507,4
RTS0046508,1
RTS0046509,4
RTS0046510,2
RTS0046511,1
RTS0046512,16
RTS0046513,9
RTS0046514,2
RTS0046515,2
RTS0046516,3
RTS0046517,2
RTS0046518,3
RTS0046519,5
RTS0046520,1
RTS0046521,1
RTS0046522,1
RTS0046524,4
RTS0046525,3
RTS0046526,10
RTS0046527,3
RTS0046528,5
RTS0046529,2
RTS0046530,1
RTS0046531,2
RTS0046532,4
RTS0046533,3
RTS0046534,3
RTS0046535,4
RTS0046536,2
RTS0046537,7
RTS0046538,1
RTS0046539,4
RTS0046540,1
RTS0046541,5
RTS0046542,3
RTS0046543,5
RTS0046544,2
RTS0046545,11
RTS0046546,3
RTS0046548,6
RTS0046549,3
RTS0046550,5
RTS0046551,11
RTS0046552,2
RTS0046553,4
RTS0046554,4
RTS0046555,3
RTS0046556,5
RTS0046557,2
RTS0046558,4
RTS0046559,4
RTS0046560,4
RTS0046561,6
RTS0046562,3
RTS0046563,1
RTS0046564,3
RTS0046565,5
RTS0046566,2
RTS0046567,5
RTS0046568,2
RTS0046569,4
RTS0046571,6
RTS0046572,3
RTS0046573,5
RTS0046574,2
RTS0046575,6
RTS0046577,2
RTS0046578,3
RTS0046580,7
RTS0046581,3
RTS0046582,3
RTS0046583,1
RTS0046584,1
RTS0046585,2
RTS0046586,4
RTS0046587,4
RTS0046588,4
RTS0046589,1
RTS0046590,5
RTS0046591,3
RTS0046592,6
RTS0046593,3
RTS0046594,6
RTS0046595,4
RTS0046596,2
RTS0046597,4
RTS0046598,2
RTS0046599,4
RTS0046600,10
RTS0046601,8
RTS0046602,4
RTS0046603,5
RTS0046604,2
RTS0046605,3
RTS0046606,6
RTS0046608,4
RTS0046609,2
RTS0046610,2
RTS0046611,3
RTS0046612,3
RTS0046613,4
RTS0046614,2
RTS0046615,3
RTS0046616,2
RTS0046617,1
RTS0046618,5
RTS0046619,5
RTS0046620,4
RTS0046621,4
RTS0046622,4
RTS0046623,2
RTS0046624,9
RTS0046625,4
RTS0046626,3
RTS0046627,11
RTS0046628,7
RTS0046629,5
RTS0046630,8
RTS0046631,4
RTS0046632,5
RTS0046633,2
RTS0046634,3
RTS0046635,4
RTS0046636,5
RTS0046637,5
RTS0046638,7
RTS0046640,4
RTS0046642,3
RTS0046643,1
RTS0046644,3
RTS0046645,1
RTS0046646,6
RTS0046647,5
RTS0046648,2
RTS0046649,2
RTS0046650,4
RTS0046651,2
RTS0046652,5
RTS0046653,5
RTS0046654,4
RTS0046655,5
RTS0046656,6
RTS0046657,5
RTS0046658,3
RTS0046659,1
RTS0046661,3
RTS0046662,5
RTS0046663,6
RTS0046664,2
RTS0046665,2
RTS0046666,4
RTS0046667,3
RTS0046668,5
RTS0046669,3
RTS0046670,2
RTS0046671,3
RTS0046672,4
RTS0046673,2
RTS0046674,3
RTS0046675,8
RTS0046676,5
RTS0046677,3
RTS0046678,2
RTS0046680,1
RTS0046681,3
RTS0046682,1
RTS0046683,4
RTS0046684,5
RTS0046685,4
RTS0046686,1
RTS0046687,3
RTS0046688,5
RTS0046689,1
RTS0046691,1
RTS0046692,3
RTS0046693,5
RTS0046694,2
RTS0046695,3
RTS0046696,6
RTS0046697,3
RTS0046698,4
RTS0046699,8
RTS0046700,9
RTS0046701,8
RTS0046702,2
RTS0046703,17
RTS0046704,30
RTS0046705,29
RTS0046706,6
RTS0046707,18
RTS0046708,18
RTS0046709,3
RTS0046710,4
RTS0046711,3
RTS0046712,2
RTS0046713,4
RTS0046714,3
RTS0046715,1
RTS0046716,2
RTS0046717,6
RTS0046718,1
RTS0046719,1
RTS0046720,5
RTS0046721,4
RTS0046722,1
RTS0046723,3
RTS0046724,3
RTS0046725,5
RTS0046726,2
RTS0046727,2
RTS0046728,2
RTS0046729,2
RTS0046730,5
RTS0046731,2
RTS0046732,1
RTS0046733,3
RTS0046734,1
RTS0046735,2
RTS0046736,6
RTS0046737,6
RTS0046738,4
RTS0046739,3
RTS0046740,3
RTS0046741,6
RTS0046742,4
RTS0046743,3
RTS0046745,1
RTS0046746,3
RTS0046747,4
RTS0046748,5
RTS0046749,2
RTS0046750,5
RTS0046751,5
RTS0046752,3
RTS0046753,2
RTS0046754,6
RTS0046755,2
RTS0046756,2
RTS0046757,2
RTS0046758,3
RTS0046759,10
RTS0046760,8
RTS0046761,5
RTS0046763,14
RTS0046764,9
RTS0046765,1
RTS0046766,5
RTS0046767,4
RTS0046768,9
RTS0046769,8
RTS0046770,6
RTS0046771,1
RTS0046772,2
RTS0046773,4
RTS0046774,4
RTS0046775,6
RTS0046777,1
RTS0046778,5
RTS0046779,5
RTS0046780,3
RTS0046781,5
RTS0046782,4
RTS0046783,5
RTS0046784,3
RTS0046785,3
RTS0046790,2
RTS0046791,1
RTS0046792,1
RTS0046794,5
RTS0046795,3
RTS0046796,5
RTS0046797,3
RTS0046798,5
RTS0046800,1
RTS0046801,30
RTS0046802,18
RTS0046803,2
RTS0046804,6
RTS0046805,2
RTS0046806,2
RTS0046807,1
RTS0046808,2
RTS0046809,2
RTS0046810,4
RTS0046811,4
RTS0046812,2
RTS0046813,7
RTS0046814,3
RTS0046815,3
RTS0046816,3
RTS0046817,2
RTS0046818,2
RTS0046819,5
RTS0046820,4
RTS0046821,3
RTS0046822,9
RTS0046823,2
RTS0046824,3
RTS0046825,7
RTS0046826,4
RTS0046827,4
RTS0046828,3
RTS0046831,1
RTS0046832,7
RTS0046833,2
RTS0046835,3
RTS0046836,37
RTS0046837,51
RTS0046838,35
RTS0046839,122
RTS0046840,13
RTS0046841,2
RTS0046842,6
RTS0046843,13
RTS0046846,3
RTS0046849,6
RTS0046850,9
RTS0046851,16
RTS0046852,8
RTS0046853,7
RTS0046854,6
RTS0046855,3
RTS0046856,3
RTS0046857,6
RTS0046858,4
RTS0046859,1
RTS0046860,4
RTS0046861,3
RTS0046862,4
RTS0046863,4
RTS0046864,3
RTS0046868,3
RTS0046869,12
RTS0046870,10
RTS0046871,15
RTS0046872,19
RTS0046873,2
RTS0046874,1
RTS0046875,3
RTS0046876,5
RTS0046877,4
RTS0046878,2
RTS0046879,5
RTS0046880,5
RTS0046881,4
RTS0046882,2
RTS0046886,5
RTS0046887,3
RTS0046889,9
RTS0046890,3
RTS0046891,2
RTS0046892,4
RTS0046893,1
RTS0046894,5
RTS0046895,2
RTS0046897,5
RTS0046898,2
RTS0046899,18
RTS0046900,9
RTS0046902,6
RTS0046903,4
RTS0046904,1
RTS0046905,1
RTS0046906,8
RTS0046907,31
RTS0046908,2
RTS0046909,1
RTS0046910,7
RTS0046911,5
RTS0046912,5
RTS0046913,2
RTS0046914,1
RTS0046915,2
RTS0046916,5
RTS0046918,74
RTS0046919,80
RTS0046920,62
RTS0046921,1
RTS0046923,2
RTS0046924,22
RTS0046925,2
RTS0046926,1
RTS0046927,2
RTS0046928,4
RTS0046929,3
RTS0046930,6
RTS0046931,2
RTS0046933,1
RTS0046934,5
RTS0046935,2
RTS0046936,13
RTS0046937,5
RTS0046938,3
RTS0046939,5
RTS0046940,2
RTS0046941,4
RTS0046942,3
RTS0046943,4
RTS0046944,4
RTS0046946,5
RTS0046947,3
RTS0046948,6
RTS0046949,4
RTS0046950,3
RTS0046951,2
RTS0046954,2
RTS0046955,5
RTS0046956,6
RTS0046957,2
RTS0046958,4
RTS0046959,2
RTS0046961,1
RTS0046962,2
RTS0046963,5
RTS0046965,2
RTS0046966,4
RTS0046967,4
RTS0046968,1
RTS0047054,6
RTS0047055,6
RTS0047056,2
RTS0047057,3
RTS0047058,6
RTS0047061,3
RTS0047062,3
RTS0047063,6
RTS0047064,3
RTS0047065,13
RTS0047066,5
RTS0047067,9
RTS0047068,1
RTS0047069,7
RTS0047070,7
RTS0047071,5
RTS0047072,4
RTS0047073,7
RTS0047074,2
RTS0047075,3
RTS0047076,4
RTS0047077,4
RTS0047078,6
RTS0047079,2
RTS0047080,2
RTS0047081,3
RTS0047082,3
RTS0047083,4
RTS0047084,4
RTS0047085,1
RTS0047086,1
RTS0047087,1
RTS0047088,5
RTS0047089,4
RTS0047091,1
RTS0047092,5
RTS0047093,1
RTS0047094,5
RTS0047095,7
RTS0047096,5
RTS0047097,4
RTS0047099,1
RTS0047100,1
RTS0047102,2
RTS0047103,1
RTS0047104,4
RTS0047105,6
RTS0047106,4
RTS0047107,4
RTS0047108,7
RTS0047109,4
RTS0047110,3
RTS0047111,5
RTS0047112,2
RTS0047113,41
RTS0047114,1
RTS0047115,3
RTS0047116,3
RTS0047117,10
RTS0047118,5
RTS0047119,5
RTS0047120,2
RTS0047121,1
RTS0047122,1
RTS0047123,5
RTS0047124,3
RTS0047125,2
RTS0047126,2
RTS0047127,3
RTS0047129,3
RTS0047130,2
RTS0047131,1
RTS0047132,2
RTS0047133,5
RTS0047134,5
RTS0047135,4
RTS0047136,6
RTS0047137,2
RTS0047138,3
RTS0047139,4
RTS0047140,4
RTS0047141,2
RTS0047142,1
RTS0047143,3
RTS0047144,4
RTS0047145,6
RTS0047146,4
RTS0047147,6
RTS0047148,2
RTS0047149,3
RTS0047150,2
RTS0047151,5
RTS0047152,7
RTS0047153,2
RTS0047154,6
RTS0047156,2
RTS0047157,4
RTS0047158,11
RTS0047159,4
RTS0047160,1
RTS0047165,7
RTS0047166,1
RTS0047167,4
RTS0047168,3
RTS0047169,5
RTS0047171,6
RTS0047172,9
RTS0047173,4
RTS0047174,12
RTS0047175,7
RTS0047177,8
RTS0047178,8
RTS0047179,2
RTS0047180,1
RTS0047182,3
RTS0047183,4
RTS0047184,3
RTS0047185,4
RTS0047186,3
RTS0047187,3
RTS0047188,6
RTS0047189,3
RTS0047190,3
RTS0047191,1
RTS0047192,2
RTS0047193,6
RTS0047194,2
RTS0047195,4
RTS0047196,2
RTS0047197,1
RTS0047198,3
RTS0047199,3
RTS0047200,4
RTS0047201,2
RTS0047202,5
RTS0047203,6
RTS0047204,4
RTS0047205,1
RTS0047206,2
RTS0047207,4
RTS0047208,32
RTS0047209,24
RTS0047210,69
RTS0047211,71
RTS0047212,5
RTS0047213,2
RTS0047214,7
RTS0047215,2
RTS0047216,2
RTS0047217,6
RTS0047218,9
RTS0047219,9
RTS0047220,3
RTS0047221,7
RTS0047222,6
RTS0047223,5
RTS0047225,7
RTS0047226,4
RTS0047229,2
RTS0047230,1
RTS0047231,2
RTS0047233,2
RTS0047234,2
RTS0047235,3
RTS0047236,2
RTS0047237,5
RTS0047239,4
RTS0047240,2
RTS0047242,2
RTS0047243,3
RTS0047244,5
RTS0047245,2
RTS0047246,2
RTS0047248,5
RTS0047249,6
RTS0047250,4
RTS0047252,2
RTS0047254,5
RTS0047255,6
RTS0047256,3
RTS0047257,8
RTS0047258,4
RTS0047259,6
RTS0047260,8
RTS0047261,5
RTS0047262,3
RTS0047263,3
RTS0047264,3
RTS0047266,5
RTS0047267,11
RTS0047268,5
RTS0047269,7
RTS0047270,14
RTS0047271,13
RTS0047272,3
RTS0047273,8
RTS0047276,1
RTS0047277,9
RTS0047278,7
RTS0047279,11
RTS0047280,10
RTS0047281,8
RTS0047282,11
RTS0047283,5
RTS0047284,4
RTS0047290,28
RTS0047291,28
RTS0047292,20
RTS0047293,21
RTS0047294,28
RTS0047295,4
RTS0047296,2
RTS0047297,1
RTS0047298,4
RTS0047299,3
RTS0047300,4
RTS0047301,3
RTS0047302,2
RTS0047303,4
RTS0047304,4
RTS0047305,6
RTS0047306,16
RTS0047307,11
RTS0047308,6
RTS0047309,4
RTS0047310,10
RTS0047311,3
RTS0047312,5
RTS0047313,3
RTS0047314,3
RTS0047315,7
RTS0047316,7
RTS0047317,10
RTS0047318,16
RTS0047319,10
RTS0047320,5
RTS0047321,4
RTS0047322,5
RTS0047323,8
RTS0047324,4
RTS0047325,1
RTS0047326,5
RTS0047327,4
RTS0047328,3
RTS0047329,2
RTS0047331,8
RTS0047332,6
RTS0047333,6
RTS0047334,3
RTS0047335,5
RTS0047336,7
RTS0047337,4
RTS0047338,1
RTS0047339,2
RTS0047340,10
RTS0047341,1
RTS0047342,3
RTS0047343,7
RTS0047344,4
RTS0047345,4
RTS0047346,5
RTS0047348,6
RTS0047349,7
RTS0047350,2
RTS0047351,7
RTS0047352,10
RTS0047353,5
RTS0047354,5
RTS0047356,3
RTS0047357,2
RTS0047359,6
RTS0047360,6
RTS0047361,1
RTS0047362,3
RTS0047363,6
RTS0047364,5
RTS0047365,5
RTS0047366,4
RTS0047367,1
RTS0047368,4
RTS0047369,4
RTS0047373,1
RTS0047375,4
RTS0047376,7
RTS0047377,6
RTS0047378,3
RTS0047379,7
RTS0047380,6
RTS0047382,2
RTS0047383,1
RTS0047384,2
RTS0047385,4
RTS0047386,8
RTS0047387,2
RTS0047388,5
RTS0047389,2
RTS0047390,2
RTS0047391,6
RTS0047392,5
RTS0047393,6
RTS0047394,2
RTS0047395,7
RTS0047396,9
RTS0047397,2
RTS0047398,2
RTS0047399,5
RTS0047400,2
RTS0047401,3
RTS0047402,5
RTS0047403,4
RTS0047404,7
RTS0047405,8
RTS0047406,4
RTS0047407,6
RTS0047408,2
RTS0047409,6
RTS0047410,4
RTS0047411,4
RTS0047412,7
RTS0047413,7
RTS0047414,7
RTS0047415,5
RTS0047417,4
RTS0047418,5
RTS0047419,5
RTS0047420,9
RTS0047421,3
RTS0047422,2
RTS0047423,3
RTS0047424,3
RTS0047425,2
RTS0047426,5
RTS0047427,4
RTS0047428,3
RTS0047429,5
RTS0047430,4
RTS0047432,6
RTS0047433,2
RTS0047434,2
RTS0047435,4
RTS0047436,4
RTS0047437,1
RTS0047438,4
RTS0047439,2
RTS0047440,4
RTS0047441,15
RTS0047442,9
RTS0047445,7
RTS0047446,5
RTS0047447,4
RTS0047448,3
RTS0047449,3
RTS0047450,2
RTS0047451,1
RTS0047452,2
RTS0047454,4
RTS0047455,2
RTS0047456,2
RTS0047457,3
RTS0047458,5
RTS0047459,4
RTS0047460,6
RTS0047461,3
RTS0047462,2
RTS0047463,5
RTS0047464,7
RTS0047465,1
RTS0047466,4
RTS0047467,1
RTS0047468,2
RTS0047469,7
RTS0047471,3
RTS0047472,4
RTS0047473,3
RTS0047474,6
RTS0047475,6
RTS0047476,5
RTS0047477,6
RTS0047479,4
RTS0047480,8
RTS0047481,5
RTS0047482,4
RTS0047483,1
RTS0047484,3
RTS0047485,3
RTS0047486,3
RTS0047487,2
RTS0047488,2
RTS0047489,4
RTS0047491,7
RTS0047492,3
RTS0047493,2
RTS0047494,5
RTS0047496,1
RTS0047497,6
RTS0047498,1
RTS0047499,2
RTS0047500,3
RTS0047502,3
RTS0047503,3
RTS0047504,3
RTS0047505,5
RTS0047506,10
RTS0047507,2
RTS0047508,1
RTS0047509,6
RTS0047510,1
RTS0047511,4
RTS0047512,6
RTS0047513,1
RTS0047514,3
RTS0047515,8
RTS0047516,7
RTS0047517,2
RTS0047518,4
RTS0047520,7
RTS0047521,5
RTS0047522,5
RTS0047523,3
RTS0047525,3
RTS0047526,3
RTS0047528,2
RTS0047529,6
RTS0047530,3
RTS0047531,5
RTS0047532,3
RTS0047533,2
RTS0047534,1
RTS0047535,7
RTS0047536,5
RTS0047537,4
RTS0047538,5
RTS0047540,4
RTS0047541,8
RTS0047543,2
RTS0047544,4
RTS0047545,5
RTS0047546,6
RTS0047547,1
RTS0047548,7
RTS0047549,2
RTS0047550,2
RTS0047551,6
RTS0047552,2
RTS0047553,3
RTS0047558,3
RTS0047559,3
RTS0047560,5
RTS0047561,6
RTS0047562,2
RTS0047563,4
RTS0047564,3
RTS0047565,3
RTS0047566,6
RTS0047567,2
RTS0047568,2
RTS0047569,4
RTS0047570,2
RTS0047571,6
RTS0047572,5
RTS0047573,2
RTS0047574,3
RTS0047575,6
RTS0047576,1
RTS0047577,2
RTS0047578,5
RTS0047579,7
RTS0047580,2
RTS0047581,6
RTS0047582,2
RTS0047583,1
RTS0047584,2
RTS0047585,6
RTS0047586,2
RTS0047588,5
RTS0047590,1
RTS0047591,4
RTS0047592,2
RTS0047593,3
RTS0047594,6
RTS0047595,5
RTS0047596,1
RTS0047597,1
RTS0047598,5
RTS0047599,3
RTS0047600,5
RTS0047601,9
RTS0047602,7
RTS0047603,2
RTS0047606,2
RTS0047613,1
RTS0047614,3
RTS0047615,2
RTS0047616,2
RTS0047617,6
RTS0047618,4
RTS0047619,1
RTS0047620,3
RTS0047621,2
RTS0047622,3
RTS0047624,2
RTS0047625,1
RTS0047626,3
RTS0047627,2
RTS0047628,1
RTS0047629,2
RTS0047630,4
RTS0047631,3
RTS0047632,2
RTS0047633,2
RTS0047634,2
RTS0047635,3
RTS0047636,2
RTS0047637,6
RTS0047639,3
RTS0047640,1
RTS0047641,2
RTS0047642,3
RTS0047643,2
RTS0047644,3
RTS0047645,2
RTS0047646,2
RTS0047647,4
RTS0047648,2
RTS0047649,3
RTS0047650,4
RTS0047651,1
RTS0047652,2
RTS0047654,4
RTS0047656,7
RTS0047657,2
RTS0047658,5
RTS0047660,3
RTS0047661,4
RTS0047662,2
RTS0047664,4
RTS0047665,4
RTS0047666,3
RTS0047667,1
RTS0047668,3
RTS0047669,8
RTS0047670,1
RTS0047672,3
RTS0047673,3
RTS0047674,3
RTS0047675,2
RTS0047676,5
RTS0047677,2
RTS0047678,4
RTS0047679,2
RTS0047680,5
RTS0047681,5
RTS0047684,2
RTS0047685,5
RTS0047686,4
RTS0047687,3
RTS0047688,2
RTS0047689,2
RTS0047691,4
RTS0047692,3
RTS0047693,4
RTS0047694,3
RTS0047695,4
RTS0047696,5
RTS0047697,1
RTS0047698,1
RTS0047699,2
RTS0047700,3
RTS0047701,4
RTS0047702,1
RTS0047703,6
RTS0047704,5
RTS0047705,3
RTS0047706,3
RTS0047707,3
RTS0047708,6
RTS0047709,8
RTS0047710,4
RTS0047711,3
RTS0047712,4
RTS0047713,4
RTS0047714,7
RTS0047715,3
RTS0047716,6
RTS0047717,7
RTS0047718,3
RTS0047720,2
RTS0047722,4
RTS0047723,6
RTS0047724,10
RTS0047725,4
RTS0047726,6
RTS0047727,13
RTS0047728,7
RTS0047729,4
RTS0047730,6
RTS0047731,3
RTS0047732,3
RTS0047734,4
RTS0047735,1
RTS0047736,9
RTS0047737,1
RTS0047738,4
RTS0047739,5
RTS0047740,4
RTS0047741,6
RTS0047742,5
RTS0047743,2
RTS0047744,3
RTS0047745,5
RTS0047746,4
RTS0047747,4
RTS0047748,3
RTS0047749,24
RTS0047750,1
RTS0047752,3
RTS0047753,4
RTS0047754,23
RTS0047755,28
RTS0047756,18
RTS0047757,15
RTS0047758,6
RTS0047759,2
RTS0047760,5
RTS0047761,3
RTS0047762,1
RTS0047763,4
RTS0047764,1
RTS0047765,2
RTS0047766,6
RTS0047767,5
RTS0047768,1
RTS0047769,7
RTS0047770,2
RTS0047771,2
RTS0047772,6
RTS0047773,2
RTS0047774,2
RTS0047775,1
RTS0047776,3
RTS0047777,5
RTS0047778,4
RTS0047779,5
RTS0047780,5
RTS0047781,4
RTS0047782,3
RTS0047783,2
RTS0047784,1
RTS0047785,2
RTS0047786,9
RTS0047787,8
RTS0047788,1
RTS0047789,2
RTS0047790,5
RTS0047791,4
RTS0047792,1
RTS0047793,6
RTS0047794,2
RTS0047795,4
RTS0047797,2
RTS0047798,1
RTS0047799,3
RTS0047800,6
RTS0047801,12
RTS0047802,6
RTS0047803,4
RTS0047804,1
RTS0047806,2
RTS0047807,9
RTS0047808,217
RTS0047809,3
RTS0047810,4
RTS0047811,9
RTS0047812,6
RTS0047813,3
RTS0047814,2
RTS0047816,1
RTS0047817,1
RTS0047818,1
RTS0047819,3
RTS0047820,2
RTS0047821,3
RTS0047822,4
RTS0047823,4
RTS0047825,1
RTS0047827,1
RTS0047828,4
RTS0047829,14
RTS0047830,5
RTS0047831,4
RTS0047832,3
RTS0047833,4
RTS0047834,5
RTS0047835,7
RTS0047836,1
RTS0047837,6
RTS0047838,5
RTS0047840,2
RTS0047841,3
RTS0047842,1
RTS0047843,3
RTS0047844,2
RTS0047845,2
RTS0047846,3
RTS0047848,3
RTS0047849,2
RTS0047850,4
RTS0047851,1
RTS0047852,1
RTS0047853,3
RTS0047854,5
RTS0047855,4
RTS0047856,3
RTS0047857,3
RTS0047858,3
RTS0047859,1
RTS0047860,2
RTS0047861,4
RTS0047862,5
RTS0047863,3
RTS0047864,4
RTS0047865,3
RTS0047866,3
RTS0047867,2
RTS0047868,7
RTS0047869,2
RTS0047870,5
RTS0047871,2
RTS0047873,1
RTS0047874,3
RTS0047875,1
RTS0047876,2
RTS0047877,3
RTS0047878,4
RTS0047879,2
RTS0047880,2
RTS0047881,3
RTS0047882,1
RTS0047883,6
RTS0047884,3
RTS0047885,4
RTS0047886,2
RTS0047890,44
RTS0047891,20
RTS0047892,6
RTS0047893,1
RTS0047894,2
RTS0047895,8
RTS0047896,6
RTS0047897,5
RTS0047898,4
RTS0047899,4
RTS0047900,7
RTS0047901,1
RTS0047902,2
RTS0047903,1
RTS0047904,7
RTS0047905,1
RTS0047906,1
RTS0047907,32
RTS0047908,32
RTS0047909,21
RTS0047910,5
RTS0047912,1
RTS0047913,1
RTS0047914,1
RTS0047915,2
RTS0047917,4
RTS0047919,3
RTS0047920,4
RTS0047921,29
RTS0047925,1
RTS0047926,3
RTS0047927,5
RTS0047928,2
RTS0047929,1
RTS0047930,1
RTS0047931,3
RTS0047932,6
RTS0047933,3
RTS0047934,4
RTS0047935,2
RTS0047936,4
RTS0047937,5
RTS0047938,3
RTS0047939,5
RTS0047940,12
RTS0047941,5
RTS0047942,4
RTS0047943,5
RTS0047944,11
RTS0047945,1
RTS0047946,4
RTS0047947,3
RTS0047948,5
RTS0047949,2
RTS0047950,2
RTS0047951,3
RTS0047952,7
RTS0047953,2
RTS0047954,6
RTS0047956,3
RTS0047957,7
RTS0047958,4
RTS0047959,5
RTS0047960,3
RTS0047961,4
RTS0047963,2
RTS0047964,4
RTS0047965,4
RTS0047967,1
RTS0047968,3
RTS0047969,6
RTS0047970,3
RTS0047972,1
RTS0047973,2
RTS0047974,2
RTS0047976,2
RTS0047977,3
RTS0047978,3
RTS0047979,2
RTS0047980,3
RTS0047981,8
RTS0047985,15
RTS0047986,3
RTS0047987,3
RTS0047988,7
RTS0047990,3
RTS0047991,8
RTS0047992,2
RTS0047993,1
RTS0047994,1
RTS0047995,4
RTS0047997,6
RTS0047998,5
RTS0047999,3
RTS0048000,3
RTS0048001,4
RTS0048003,2
RTS0048005,7
RTS0048006,4
RTS0048008,4
RTS0048009,1
RTS0048012,4
RTS0048013,6
RTS0048014,1
RTS0048015,6
RTS0048016,15
RTS0048017,5
RTS0048018,3
RTS0048019,13
RTS0048020,6
RTS0048021,3
RTS0048022,1
RTS0048023,3
RTS0048024,1
RTS0048026,4
RTS0048027,3
RTS0048028,1
RTS0048029,1
RTS0048030,4
RTS0048031,2
RTS0048032,4
RTS0048033,1
RTS0048034,1
RTS0048035,1
RTS0048036,5
RTS0048037,4
RTS0048038,4
RTS0048040,4
RTS0048041,2
RTS0048042,5
RTS0048043,2
RTS0048044,2
RTS0048045,10
RTS0048046,2
RTS0048047,3
RTS0048048,6
RTS0048050,3
RTS0048051,6
RTS0048052,2
RTS0048053,3
RTS0048054,6
RTS0048055,4
RTS0048056,4
RTS0048057,3
RTS0048058,3
RTS0048059,3
RTS0048060,2
RTS0048061,2
RTS0048062,3
RTS0048063,3
RTS0048064,10
RTS0048065,3
RTS0048066,3
RTS0048067,4
RTS0048068,2
RTS0048069,3
RTS0048071,1
RTS0048072,8
RTS0048073,5
RTS0048074,3
RTS0048076,1
RTS0048077,8
RTS0048078,4
RTS0048079,4
RTS0048080,2
RTS0048081,3
RTS0048082,1
RTS0048084,5
RTS0048085,4
RTS0048086,1
RTS0048087,7
RTS0048088,5
RTS0048089,4
RTS0048090,2
RTS0048091,6
RTS0048092,1
RTS0048093,3
RTS0048094,4
RTS0048096,6
RTS0048097,3
RTS0048098,197
RTS0048099,249
RTS0048100,281
RTS0048101,91
RTS0048102,134
RTS0048104,2
RTS0048105,3
RTS0048106,2
RTS0048107,1
RTS0048108,3
RTS0048109,2
RTS0048110,1
RTS0048111,4
RTS0048112,3
RTS0048113,3
RTS0048114,44
RTS0048115,38
RTS0048116,21
RTS0048117,25
RTS0048118,26
RTS0048126,2
RTS0048127,4
RTS0048129,5
RTS0048130,1
RTS0048131,15
RTS0048132,17
RTS0048133,5
RTS0048134,18
RTS0048135,22
RTS0048136,2
RTS0048139,2
RTS0048140,12
RTS0048142,2
RTS0048144,3
RTS0048145,1
RTS0048146,1
RTS0048147,1
RTS0048148,3
RTS0048149,2
RTS0048150,4
RTS0048151,2
RTS0048152,2
RTS0048153,3
RTS0048154,2
RTS0048155,1
RTS0048156,8
RTS0048158,7
RTS0048159,3
RTS0048160,85
RTS0048161,62
RTS0048162,8
RTS0048163,2
RTS0048164,51
RTS0048165,7
RTS0048166,8
RTS0048167,7
RTS0048168,7
RTS0048169,7
RTS0048170,1
RTS0048171,8
RTS0048172,4
RTS0048173,3
RTS0048175,3
RTS0048176,33
RTS0048177,33
RTS0048178,24
RTS0048179,19
RTS0048180,16
RTS0048181,4
RTS0048182,5
RTS0048183,7
RTS0048184,3
RTS0048185,4
RTS0048186,2
RTS0048188,4
RTS0048189,2
RTS0048190,5
RTS0048191,1
RTS0048192,6
RTS0048193,3
RTS0048194,4
RTS0048195,4
RTS0048196,4
RTS0048197,7
RTS0048198,2
RTS0048200,6
RTS0048201,4
RTS0048202,1
RTS0048203,3
RTS0048204,3
RTS0048205,2
RTS0048207,12
RTS0048208,11
RTS0048209,7
RTS0048210,6
RTS0048211,19
RTS0048212,4
RTS0048213,2
RTS0048215,6
RTS0048216,3
RTS0048217,4
RTS0048218,7
RTS0048219,2
RTS0048220,6
RTS0048221,1
RTS0048222,3
RTS0048223,2
RTS0048224,3
RTS0048225,6
RTS0048226,6
RTS0048227,5
RTS0048228,2
RTS0048229,1
RTS0048230,2
RTS0048231,6
RTS0048232,4
RTS0048233,1
RTS0048234,5
RTS0048235,4
RTS0048236,1
RTS0048237,4
RTS0048238,3
RTS0048239,2
RTS0048240,3
RTS0048241,2
RTS0048242,9
RTS0048243,5
RTS0048244,3
RTS0048245,4
RTS0048246,7
RTS0049343,3
RTS0049344,8
RTS0049345,2
RTS0049346,1
RTS0049348,2
RTS0049349,1
RTS0049350,6
RTS0049351,1
RTS0049352,4
RTS0049353,2
RTS0049354,5
RTS0049355,8
RTS0049356,3
RTS0049357,3
RTS0049358,3
RTS0049360,6
RTS0049361,6
RTS0049362,3
RTS0049363,2
RTS0049364,5
RTS0049365,1
RTS0049366,13
RTS0049367,19
RTS0049368,10
RTS0049369,3
RTS0049370,3
RTS0049371,3
RTS0049372,4
RTS0049373,39
RTS0049374,42
RTS0049375,36
RTS0049376,26
RTS0049377,27
RTS0049378,29
RTS0049379,19
RTS0049380,29
RTS0049381,20
RTS0049382,15
RTS0049383,4
RTS0049384,1
RTS0049385,2
RTS0049386,3
RTS0049387,2
RTS0049388,1
RTS0049389,4
RTS0049390,202
RTS0049391,227
RTS0049392,243
RTS0049393,196
RTS0049394,94
RTS0049395,12
RTS0049396,27
RTS0049397,34
RTS0049398,52
RTS0049399,14
RTS0049400,8
RTS0049401,3
RTS0049402,4
RTS0049403,6
RTS0049404,2
RTS0049405,3
RTS0049406,1
RTS0049407,4
RTS0049408,1
RTS0049409,1
RTS0049410,3
RTS0049411,5
RTS0049412,2
RTS0049413,5
RTS0049415,4
RTS0049416,6
RTS0049417,6
RTS0049418,3
RTS0049420,1
RTS0049421,4
RTS0049422,5
RTS0049423,7
RTS0049424,6
RTS0049425,4
RTS0049426,3
RTS0049427,8
RTS0049429,4
RTS0049430,11
RTS0049431,6
RTS0049433,2
RTS0049434,3
RTS0049435,2
RTS0049436,5
RTS0049437,3
RTS0049438,5
RTS0049439,6
RTS0049440,6
RTS0049441,8
RTS0049442,9
RTS0049443,6
RTS0049444,4
RTS0049445,1
RTS0049446,2
RTS0049447,5
RTS0049448,2
RTS0049449,3
RTS0049450,2
RTS0049451,1
RTS0049453,6
RTS0049454,3
RTS0049455,7
RTS0049456,1
RTS0049457,2
RTS0049458,4
RTS0049459,7
RTS0049460,9
RTS0049461,8
RTS0049462,10
RTS0049463,2
RTS0049464,5
RTS0049465,2
RTS0049466,3
RTS0049467,1
RTS0049468,4
RTS0049469,6
RTS0049470,6
RTS0049471,4
RTS0049472,5
RTS0049473,12
RTS0049474,8
RTS0049475,9
RTS0049476,14
RTS0049477,2
RTS0049478,2
RTS0049479,276
RTS0049480,17
RTS0049481,1
RTS0049484,4
RTS0049485,3
RTS0997079,2
RTS0997080,2
RTS0997081,1
RTS0997082,1
RTS0997084,2
RTS0997085,5
RTS0997086,2
RTS0997087,4
RTS0997088,2877
RTS0997089,719
RTS0997090,17
RTS0997091,3
RTS0997092,2
RTS0997093,2
RTS0997096,1
RTS0997097,4
RTS0997098,1
RTS0997099,2
RTS0997100,5
RTS0997101,4
RTS0997102,1
RTS0997103,1
RTS0997104,2
RTS0997106,2
RTS0997108,1
RTS0997110,3
RTS0997111,1
RTS0997112,1
RTS0997115,3
RTS0997116,2
RTS0997117,2
RTS0997118,1
RTS0997119,1
RTS0997120,2
RTS0997121,4
RTS0997122,8
RTS0997123,8
RTS0997124,3
RTS0997125,4
RTS0997126,6
RTS0997127,9
RTS0997128,4
RTS0997129,12
RTS0997130,3
</Code_Summary>
