# Supplementary material for: Spatial meta-transcriptomics reveal associations of intratumor bacteria burden with lung cancer cells showing a distinct oncogenic signature
Source: J Immunother Cancer. 2022 Jul 6;10(7):e004698. doi: 10.1136/jitc-2022-004698 (PMC9260850; doi:10.1136/jitc-2022-004698)
Supplement: Supplementary data [file jitc-2022-004698supp009.zip › DSP-1001250002848-E-C03.dcc]

<Header>
FileVersion,0.02
SoftwareVersion,"GeoMx_NGS_Pipeline_ 2.0.0"
Date,2020-6-15
</Header>

<Scan_Attributes>
ID,DSP-1001250002848-E-C03
Plate_ID,1001250002848
Well,C03
</Scan_Attributes>

<NGS_Processing_Attributes>
SeqSetId,
tamperedIni,No
Raw,14438206
Trimmed,14359828
Stitched,14266260
Aligned,14008545
umiQ30,0.9910
rtsQ30,0.9904
</NGS_Processing_Attributes>


<Code_Summary>
RTS0039454,391
RTS0039455,328
RTS0039456,292
RTS0039457,595
RTS0039458,274
RTS0039459,116
RTS0039460,88
RTS0039461,145
RTS0039462,107
RTS0039463,144
RTS0039464,174
RTS0039465,272
RTS0039466,187
RTS0039467,396
RTS0039468,134
RTS0039469,614
RTS0039470,840
RTS0039471,1014
RTS0039472,1068
RTS0039473,864
RTS0039474,1920
RTS0039475,1506
RTS0039476,1264
RTS0039477,2336
RTS0039478,2441
RTS0039479,111
RTS0039480,124
RTS0039481,93
RTS0039482,87
RTS0039483,94
RTS0039484,181
RTS0039485,234
RTS0039486,155
RTS0039487,105
RTS0039488,189
RTS0039489,185
RTS0039490,191
RTS0039491,177
RTS0039492,84
RTS0039493,236
RTS0039494,157
RTS0039495,166
RTS0039496,179
RTS0039497,105
RTS0039498,128
RTS0039499,1028
RTS0039500,650
RTS0039501,950
RTS0039502,1117
RTS0039503,824
RTS0039504,138
RTS0039505,247
RTS0039506,145
RTS0039507,365
RTS0039508,316
RTS0039509,283
RTS0039510,985
RTS0039511,765
RTS0039512,607
RTS0039513,762
RTS0039514,1015
RTS0039515,831
RTS0039516,119
RTS0039517,117
RTS0039518,163
RTS0039519,103
RTS0039520,79
RTS0039521,140
RTS0039522,148
RTS0039523,110
RTS0039524,199
RTS0039525,229
RTS0039526,140
RTS0039527,191
RTS0039528,166
RTS0039529,247
RTS0039530,165
RTS0039531,135
RTS0039532,129
RTS0039533,134
RTS0039534,105
RTS0039535,150
RTS0039536,99
RTS0039537,93
RTS0039538,110
RTS0039539,114
RTS0039540,107
RTS0039541,125
RTS0039542,132
RTS0039543,114
RTS0039544,96
RTS0039545,131
RTS0039546,137
RTS0039547,127
RTS0039548,146
RTS0039549,165
RTS0039550,158
RTS0039551,146
RTS0039552,106
RTS0039553,148
RTS0039554,146
RTS0039555,138
RTS0039556,103
RTS0039557,94
RTS0039558,69
RTS0039559,112
RTS0039560,95
RTS0039561,70
RTS0039562,113
RTS0039563,87
RTS0039564,110
RTS0039565,158
RTS0039566,95
RTS0039567,109
RTS0039568,114
RTS0039569,87
RTS0039570,117
RTS0039571,76
RTS0039572,114
RTS0039573,79
RTS0039574,89
RTS0039575,99
RTS0039576,63
RTS0039577,144
RTS0039578,128
RTS0039579,140
RTS0039580,150
RTS0039581,224
RTS0039582,261
RTS0039583,241
RTS0039584,220
RTS0039585,223
RTS0039586,123
RTS0039587,134
RTS0039588,129
RTS0039589,128
RTS0039590,113
RTS0039591,163
RTS0039592,150
RTS0039593,111
RTS0039594,127
RTS0039595,106
RTS0039596,157
RTS0039597,115
RTS0039598,132
RTS0039599,111
RTS0039600,91
RTS0039601,101
RTS0039602,82
RTS0039603,94
RTS0039604,96
RTS0039605,103
RTS0039606,95
RTS0039607,122
RTS0039608,108
RTS0039609,115
RTS0039610,106
RTS0039611,166
RTS0039612,100
RTS0039613,115
RTS0039614,105
RTS0039615,98
RTS0039616,77
RTS0039617,87
RTS0039619,97
RTS0039620,97
RTS0039621,104
RTS0039622,130
RTS0039623,118
RTS0039624,122
RTS0039625,119
RTS0039626,98
RTS0039627,96
RTS0039628,86
RTS0039629,101
RTS0039630,120
RTS0039631,70
RTS0039632,89
RTS0039633,88
RTS0039634,124
RTS0039635,106
RTS0039636,73
RTS0039637,85
RTS0039638,104
RTS0039639,102
RTS0039640,79
RTS0039641,130
RTS0039642,117
RTS0039643,137
RTS0039644,124
RTS0039645,102
RTS0039646,119
RTS0039647,109
RTS0039648,92
RTS0039649,95
RTS0039650,110
RTS0039651,405
RTS0039652,478
RTS0039653,305
RTS0039654,348
RTS0039655,321
RTS0039656,313
RTS0039657,281
RTS0039658,288
RTS0039659,326
RTS0039660,251
RTS0039661,135
RTS0039662,98
RTS0039663,106
RTS0039664,146
RTS0039665,167
RTS0039666,114
RTS0039667,92
RTS0039668,113
RTS0039669,179
RTS0039670,99
RTS0039671,234
RTS0039672,297
RTS0039673,291
RTS0039674,288
RTS0039675,233
RTS0039676,94
RTS0039677,102
RTS0039678,82
RTS0039679,121
RTS0039680,95
RTS0039681,409
RTS0039682,362
RTS0039683,202
RTS0039684,379
RTS0039685,376
RTS0039686,338
RTS0039687,328
RTS0039688,350
RTS0039689,317
RTS0039690,308
RTS0039691,94
RTS0039692,92
RTS0039693,68
RTS0039694,96
RTS0039695,98
RTS0039696,105
RTS0039697,107
RTS0039698,100
RTS0039699,91
RTS0039700,99
RTS0039701,66
RTS0039702,108
RTS0039703,134
RTS0039704,122
RTS0039705,98
RTS0039706,105
RTS0039707,121
RTS0039708,125
RTS0039709,110
RTS0039710,117
RTS0039711,181
RTS0039712,238
RTS0039713,278
RTS0039714,188
RTS0039715,263
RTS0039716,111
RTS0039717,241
RTS0039718,101
RTS0039719,123
RTS0039720,519
RTS0039721,159
RTS0039722,164
RTS0039723,268
RTS0039724,167
RTS0039725,169
RTS0039726,173
RTS0039727,141
RTS0039728,136
RTS0039729,154
RTS0039730,141
RTS0039731,127
RTS0039732,119
RTS0039733,140
RTS0039734,156
RTS0039735,115
RTS0039736,164
RTS0039737,149
RTS0039738,109
RTS0039739,162
RTS0039740,159
RTS0039741,168
RTS0039742,122
RTS0039743,172
RTS0039744,132
RTS0039745,189
RTS0039746,127
RTS0039747,187
RTS0039749,144
RTS0039750,150
RTS0039751,103
RTS0039752,114
RTS0039753,133
RTS0039754,99
RTS0039755,128
RTS0039756,132
RTS0039757,100
RTS0039758,112
RTS0039759,94
RTS0039760,124
RTS0039761,155
RTS0039762,169
RTS0039763,206
RTS0039764,122
RTS0039765,160
RTS0039766,183
RTS0039767,139
RTS0039768,196
RTS0039769,138
RTS0039770,374
RTS0039771,241
RTS0039772,310
RTS0039773,300
RTS0039774,256
RTS0039775,314
RTS0039776,150
RTS0039777,92
RTS0039778,117
RTS0039779,74
RTS0039780,127
RTS0039781,268
RTS0039782,161
RTS0039783,238
RTS0039784,190
RTS0039785,301
RTS0039786,194
RTS0039787,128
RTS0039788,126
RTS0039789,101
RTS0039790,190
RTS0039791,282
RTS0039792,199
RTS0039793,224
RTS0039794,291
RTS0039795,157
RTS0039796,156
RTS0039797,165
RTS0039798,192
RTS0039799,166
RTS0039800,173
RTS0039801,134
RTS0039802,146
RTS0039803,145
RTS0039804,157
RTS0039805,120
RTS0039806,127
RTS0039807,78
RTS0039808,118
RTS0039809,96
RTS0039810,122
RTS0039811,115
RTS0039812,132
RTS0039813,96
RTS0039814,131
RTS0039815,127
RTS0039816,139
RTS0039817,123
RTS0039818,126
RTS0039819,131
RTS0039820,97
RTS0039821,152
RTS0039822,154
RTS0039823,169
RTS0039824,154
RTS0039825,147
RTS0039826,102
RTS0039827,130
RTS0039828,108
RTS0039829,136
RTS0039830,117
RTS0039831,92
RTS0039832,134
RTS0039833,93
RTS0039834,105
RTS0039835,128
RTS0039836,151
RTS0039838,103
RTS0039839,156
RTS0039840,73
RTS0039841,157
RTS0039842,141
RTS0039843,128
RTS0039844,179
RTS0039845,133
RTS0039846,86
RTS0039847,104
RTS0039848,90
RTS0039849,88
RTS0039850,82
RTS0039851,177
RTS0039852,205
RTS0039853,176
RTS0039854,172
RTS0039855,162
RTS0039856,83
RTS0039857,77
RTS0039858,90
RTS0039859,175
RTS0039860,110
RTS0039861,110
RTS0039862,93
RTS0039863,92
RTS0039864,122
RTS0039865,114
RTS0039866,249
RTS0039867,382
RTS0039868,203
RTS0039869,345
RTS0039870,292
RTS0039871,133
RTS0039872,111
RTS0039873,86
RTS0039874,116
RTS0039875,142
RTS0039876,175
RTS0039877,150
RTS0039878,126
RTS0039879,153
RTS0039880,81
RTS0039881,99
RTS0039882,92
RTS0039883,87
RTS0039884,87
RTS0039885,172
RTS0039886,132
RTS0039887,113
RTS0039888,136
RTS0039890,99
RTS0039891,106
RTS0039892,85
RTS0039893,115
RTS0039894,100
RTS0039895,99
RTS0039896,96
RTS0039897,83
RTS0039898,129
RTS0039899,104
RTS0039900,140
RTS0039901,129
RTS0039902,136
RTS0039903,105
RTS0039904,134
RTS0039905,110
RTS0039906,110
RTS0039907,160
RTS0039908,106
RTS0039909,102
RTS0039910,99
RTS0039911,70
RTS0039912,111
RTS0039913,94
RTS0039914,96
RTS0039915,127
RTS0039916,78
RTS0039917,101
RTS0039918,141
RTS0039919,144
RTS0039920,96
RTS0039921,107
RTS0039922,113
RTS0039923,104
RTS0039924,120
RTS0039925,59
RTS0039926,165
RTS0039927,166
RTS0039928,140
RTS0039929,149
RTS0039930,176
RTS0039931,96
RTS0039932,150
RTS0039933,104
RTS0039934,93
RTS0039935,124
RTS0039936,100
RTS0039937,103
RTS0039938,137
RTS0039939,79
RTS0039940,138
RTS0039941,89
RTS0039942,100
RTS0039943,83
RTS0039944,120
RTS0039945,137
RTS0039946,229
RTS0039947,322
RTS0039948,341
RTS0039949,313
RTS0039950,390
RTS0039951,139
RTS0039952,157
RTS0039953,112
RTS0039954,108
RTS0039955,142
RTS0039956,235
RTS0039957,291
RTS0039958,302
RTS0039959,263
RTS0039960,348
RTS0039961,100
RTS0039962,75
RTS0039963,97
RTS0039964,148
RTS0039965,104
RTS0039966,98
RTS0039967,57
RTS0039968,75
RTS0039969,109
RTS0039970,95
RTS0039971,135
RTS0039972,125
RTS0039973,106
RTS0039974,133
RTS0039975,140
RTS0039976,148
RTS0039977,158
RTS0039978,135
RTS0039979,169
RTS0039980,138
RTS0039981,157
RTS0039982,216
RTS0039983,238
RTS0039984,167
RTS0039985,241
RTS0039986,645
RTS0039987,505
RTS0039988,561
RTS0039989,499
RTS0039990,353
RTS0039991,102
RTS0039992,120
RTS0039993,152
RTS0039994,85
RTS0039995,197
RTS0039996,1284
RTS0039997,850
RTS0039998,1231
RTS0039999,1386
RTS0040000,1099
RTS0040001,106
RTS0040002,133
RTS0040003,108
RTS0040004,115
RTS0040005,162
RTS0040006,165
RTS0040007,153
RTS0040008,120
RTS0040009,146
RTS0040010,135
RTS0040011,98
RTS0040012,83
RTS0040013,115
RTS0040014,92
RTS0040015,101
RTS0040016,79
RTS0040017,108
RTS0040018,82
RTS0040019,114
RTS0040020,106
RTS0040021,104
RTS0040022,125
RTS0040023,127
RTS0040024,84
RTS0040025,85
RTS0040026,202
RTS0040027,216
RTS0040028,176
RTS0040029,161
RTS0040030,238
RTS0040031,119
RTS0040032,106
RTS0040033,107
RTS0040034,117
RTS0040035,82
RTS0040036,116
RTS0040037,91
RTS0040038,113
RTS0040039,68
RTS0040040,77
RTS0040041,89
RTS0040042,93
RTS0040043,100
RTS0040044,105
RTS0040045,85
RTS0040046,117
RTS0040047,153
RTS0040048,229
RTS0040049,103
RTS0040050,101
RTS0040051,106
RTS0040052,96
RTS0040053,117
RTS0040054,103
RTS0040055,88
RTS0040056,127
RTS0040057,92
RTS0040058,99
RTS0040059,87
RTS0040060,94
RTS0040061,102
RTS0040062,102
RTS0040063,91
RTS0040064,113
RTS0040065,110
RTS0040066,136
RTS0040067,117
RTS0040068,121
RTS0040069,71
RTS0040070,119
RTS0040071,114
RTS0040072,157
RTS0040073,167
RTS0040074,123
RTS0040075,119
RTS0040076,96
RTS0040077,106
RTS0040078,109
RTS0040079,114
RTS0040080,90
RTS0040081,130
RTS0040082,109
RTS0040083,68
RTS0040084,118
RTS0040085,102
RTS0040086,115
RTS0040087,111
RTS0040088,107
RTS0040089,117
RTS0040090,108
RTS0040091,96
RTS0040092,89
RTS0040093,107
RTS0040094,102
RTS0040095,100
RTS0040096,128
RTS0040097,100
RTS0040098,79
RTS0040099,130
RTS0040100,115
RTS0040101,77
RTS0040102,98
RTS0040103,80
RTS0040104,99
RTS0040105,81
RTS0040106,121
RTS0040107,122
RTS0040108,112
RTS0040109,80
RTS0040110,118
RTS0040111,90
RTS0040112,82
RTS0040113,66
RTS0040114,79
RTS0040115,186
RTS0040116,360
RTS0040117,286
RTS0040118,185
RTS0040119,289
RTS0040120,303
RTS0040121,286
RTS0040122,277
RTS0040123,273
RTS0040124,194
RTS0040125,284
RTS0040126,112
RTS0040127,110
RTS0040128,107
RTS0040129,182
RTS0040130,171
RTS0040131,130
RTS0040132,94
RTS0040133,91
RTS0040134,106
RTS0040135,105
RTS0040136,88
RTS0040137,124
RTS0040138,135
RTS0040139,122
RTS0040140,146
RTS0040141,131
RTS0040142,182
RTS0040143,150
RTS0040144,167
RTS0040145,127
RTS0040146,283
RTS0040147,315
RTS0040148,233
RTS0040149,221
RTS0040150,252
RTS0040151,113
RTS0040152,98
RTS0040153,127
RTS0040154,118
RTS0040155,110
RTS0040156,144
RTS0040157,147
RTS0040158,174
RTS0040159,191
RTS0040160,183
RTS0040161,103
RTS0040162,79
RTS0040163,91
RTS0040164,102
RTS0040165,98
RTS0040166,64
RTS0040167,84
RTS0040168,75
RTS0040169,109
RTS0040170,101
RTS0040171,45
RTS0040172,116
RTS0040173,120
RTS0040174,79
RTS0040175,122
RTS0040176,86
RTS0040177,79
RTS0040178,76
RTS0040179,79
RTS0040180,91
RTS0040181,134
RTS0040182,81
RTS0040183,76
RTS0040184,78
RTS0040185,80
RTS0040186,132
RTS0040187,88
RTS0040188,88
RTS0040189,103
RTS0040190,99
RTS0040191,106
RTS0040192,97
RTS0040193,92
RTS0040194,143
RTS0040195,146
RTS0040196,104
RTS0040197,84
RTS0040198,96
RTS0040199,109
RTS0040200,103
RTS0040201,319
RTS0040202,256
RTS0040203,246
RTS0040204,239
RTS0040205,296
RTS0040206,155
RTS0040207,71
RTS0040208,164
RTS0040209,206
RTS0040210,230
RTS0040211,118
RTS0040212,117
RTS0040213,78
RTS0040214,116
RTS0040215,119
RTS0040216,126
RTS0040217,94
RTS0040218,107
RTS0040219,112
RTS0040220,86
RTS0040221,123
RTS0040222,113
RTS0040223,162
RTS0040224,102
RTS0040225,135
RTS0040226,145
RTS0040227,72
RTS0040228,111
RTS0040229,106
RTS0040230,131
RTS0040231,48
RTS0040232,99
RTS0040233,65
RTS0040234,95
RTS0040235,94
RTS0040236,165
RTS0040237,221
RTS0040238,203
RTS0040239,229
RTS0040240,171
RTS0040241,126
RTS0040242,219
RTS0040243,192
RTS0040244,200
RTS0040245,186
RTS0040246,126
RTS0040247,161
RTS0040248,144
RTS0040249,154
RTS0040250,113
RTS0040251,276
RTS0040252,289
RTS0040253,257
RTS0040254,218
RTS0040255,209
RTS0040256,77
RTS0040257,88
RTS0040258,116
RTS0040259,94
RTS0040260,116
RTS0040261,79
RTS0040262,89
RTS0040263,107
RTS0040264,102
RTS0040265,93
RTS0040266,114
RTS0040267,72
RTS0040268,99
RTS0040269,83
RTS0040270,131
RTS0040271,196
RTS0040272,171
RTS0040273,158
RTS0040274,146
RTS0040275,222
RTS0040276,216
RTS0040277,210
RTS0040278,438
RTS0040279,347
RTS0040280,285
RTS0040281,127
RTS0040282,96
RTS0040283,113
RTS0040284,126
RTS0040285,117
RTS0040286,100
RTS0040287,87
RTS0040288,85
RTS0040289,68
RTS0040290,114
RTS0040291,51
RTS0040292,91
RTS0040293,78
RTS0040294,97
RTS0040295,109
RTS0040296,84
RTS0040297,101
RTS0040298,106
RTS0040299,101
RTS0040300,114
RTS0040301,81
RTS0040302,75
RTS0040303,89
RTS0040304,80
RTS0040305,94
RTS0040306,101
RTS0040307,88
RTS0040308,95
RTS0040309,110
RTS0040310,85
RTS0040311,396
RTS0040312,392
RTS0040313,362
RTS0040314,309
RTS0040315,537
RTS0040316,107
RTS0040317,92
RTS0040318,83
RTS0040319,131
RTS0040320,98
RTS0040321,186
RTS0040322,202
RTS0040323,175
RTS0040324,165
RTS0040325,137
RTS0040326,197
RTS0040327,170
RTS0040328,295
RTS0040329,348
RTS0040330,197
RTS0040331,116
RTS0040332,97
RTS0040333,128
RTS0040334,101
RTS0040335,121
RTS0040336,282
RTS0040337,291
RTS0040338,165
RTS0040339,207
RTS0040340,180
RTS0040341,214
RTS0040342,112
RTS0040343,224
RTS0040344,224
RTS0040345,205
RTS0040346,118
RTS0040347,159
RTS0040348,92
RTS0040349,200
RTS0040350,90
RTS0040351,108
RTS0040352,123
RTS0040353,140
RTS0040354,96
RTS0040355,107
RTS0040356,163
RTS0040357,151
RTS0040358,101
RTS0040359,116
RTS0040360,155
RTS0040361,102
RTS0040363,82
RTS0040364,110
RTS0040365,109
RTS0040366,537
RTS0040367,422
RTS0040368,536
RTS0040369,344
RTS0040370,605
RTS0040371,164
RTS0040372,171
RTS0040373,158
RTS0040374,161
RTS0040375,123
RTS0040376,426
RTS0040377,429
RTS0040378,421
RTS0040379,392
RTS0040380,292
RTS0040381,149
RTS0040382,204
RTS0040383,67
RTS0040384,130
RTS0040385,68
RTS0040386,347
RTS0040387,297
RTS0040388,349
RTS0040389,304
RTS0040390,206
RTS0040391,225
RTS0040392,296
RTS0040393,199
RTS0040394,233
RTS0040395,260
RTS0040396,513
RTS0040397,527
RTS0040398,589
RTS0040399,586
RTS0040400,532
RTS0040401,170
RTS0040402,150
RTS0040403,123
RTS0040404,163
RTS0040405,80
RTS0040406,135
RTS0040407,131
RTS0040408,116
RTS0040409,120
RTS0040410,142
RTS0040411,381
RTS0040412,260
RTS0040413,384
RTS0040414,520
RTS0040415,314
RTS0040416,602
RTS0040417,390
RTS0040418,365
RTS0040419,567
RTS0040420,715
RTS0040421,184
RTS0040422,328
RTS0040423,327
RTS0040424,217
RTS0040425,152
RTS0040426,82
RTS0040428,231
RTS0040429,120
RTS0040430,184
RTS0040431,159
RTS0040432,114
RTS0040433,150
RTS0040434,160
RTS0040435,159
RTS0040436,510
RTS0040437,473
RTS0040438,859
RTS0040439,638
RTS0040440,737
RTS0040441,230
RTS0040442,158
RTS0040443,204
RTS0040444,190
RTS0040445,193
RTS0040446,201
RTS0040447,217
RTS0040448,212
RTS0040449,243
RTS0040450,170
RTS0040451,149
RTS0040452,147
RTS0040453,205
RTS0040454,117
RTS0040455,249
RTS0040456,315
RTS0040457,164
RTS0040458,140
RTS0040459,143
RTS0040460,267
RTS0040461,137
RTS0040462,126
RTS0040463,148
RTS0040464,142
RTS0040465,148
RTS0040466,115
RTS0040467,95
RTS0040468,144
RTS0040469,125
RTS0040470,94
RTS0040471,167
RTS0040472,118
RTS0040473,96
RTS0040474,100
RTS0040475,94
RTS0040476,70
RTS0040477,125
RTS0040478,97
RTS0040479,89
RTS0040480,93
RTS0040481,265
RTS0040482,216
RTS0040483,155
RTS0040484,275
RTS0040485,188
RTS0040486,98
RTS0040487,91
RTS0040488,90
RTS0040489,113
RTS0040490,91
RTS0040491,135
RTS0040492,116
RTS0040493,126
RTS0040494,122
RTS0040495,102
RTS0040496,126
RTS0040497,128
RTS0040498,112
RTS0040499,109
RTS0040500,125
RTS0040501,161
RTS0040502,93
RTS0040503,118
RTS0040504,118
RTS0040505,74
RTS0040506,94
RTS0040507,116
RTS0040508,92
RTS0040509,104
RTS0040510,89
RTS0040511,106
RTS0040512,90
RTS0040513,111
RTS0040514,84
RTS0040515,146
RTS0040516,92
RTS0040517,113
RTS0040518,75
RTS0040519,92
RTS0040520,70
RTS0040521,86
RTS0040522,101
RTS0040523,94
RTS0040524,64
RTS0040525,128
RTS0040526,169
RTS0040527,103
RTS0040528,114
RTS0040529,120
RTS0040530,146
RTS0040531,100
RTS0040532,212
RTS0040533,113
RTS0040534,103
RTS0040535,104
RTS0040536,182
RTS0040537,458
RTS0040538,250
RTS0040539,297
RTS0040540,304
RTS0040541,67
RTS0040542,86
RTS0040543,92
RTS0040544,86
RTS0040545,74
RTS0040546,81
RTS0040547,79
RTS0040548,82
RTS0040549,76
RTS0040550,82
RTS0040551,84
RTS0040552,81
RTS0040553,122
RTS0040554,95
RTS0040555,101
RTS0040556,113
RTS0040557,100
RTS0040558,88
RTS0040559,105
RTS0040560,82
RTS0040561,80
RTS0040562,83
RTS0040563,110
RTS0040564,96
RTS0040565,120
RTS0040566,124
RTS0040567,91
RTS0040568,67
RTS0040569,86
RTS0040570,99
RTS0040571,131
RTS0040572,120
RTS0040573,142
RTS0040574,211
RTS0040575,134
RTS0040576,143
RTS0040577,117
RTS0040578,111
RTS0040579,92
RTS0040580,161
RTS0040581,63
RTS0040582,127
RTS0040583,87
RTS0040584,85
RTS0040585,117
RTS0040586,94
RTS0040587,83
RTS0040588,122
RTS0040589,74
RTS0040590,117
RTS0040591,143
RTS0040592,116
RTS0040593,67
RTS0040594,90
RTS0040595,140
RTS0040596,128
RTS0040597,153
RTS0040598,100
RTS0040599,113
RTS0040600,131
RTS0040601,78
RTS0040602,91
RTS0040603,91
RTS0040604,159
RTS0040605,124
RTS0040606,97
RTS0040607,148
RTS0040608,122
RTS0040609,114
RTS0040610,136
RTS0040611,113
RTS0040612,124
RTS0040613,130
RTS0040614,143
RTS0040615,93
RTS0040616,97
RTS0040617,89
RTS0040618,94
RTS0040619,106
RTS0040620,106
RTS0040621,109
RTS0040622,89
RTS0040623,90
RTS0040624,115
RTS0040625,112
RTS0040626,80
RTS0040627,82
RTS0040628,120
RTS0040629,125
RTS0040630,97
RTS0040631,186
RTS0040632,112
RTS0040633,194
RTS0040634,164
RTS0040635,126
RTS0040636,138
RTS0040637,142
RTS0040638,121
RTS0040639,112
RTS0040640,109
RTS0040641,172
RTS0040642,274
RTS0040643,187
RTS0040644,282
RTS0040645,321
RTS0040646,99
RTS0040647,87
RTS0040648,99
RTS0040649,109
RTS0040650,68
RTS0040651,196
RTS0040652,111
RTS0040653,168
RTS0040654,165
RTS0040655,161
RTS0040656,145
RTS0040657,180
RTS0040658,149
RTS0040659,133
RTS0040660,138
RTS0040661,71
RTS0040662,56
RTS0040663,92
RTS0040664,55
RTS0040665,78
RTS0040666,113
RTS0040667,99
RTS0040668,51
RTS0040669,53
RTS0040670,76
RTS0040671,55
RTS0040672,94
RTS0040673,78
RTS0040674,103
RTS0040675,78
RTS0040676,620
RTS0040677,400
RTS0040678,984
RTS0040679,499
RTS0040680,1428
RTS0040681,579
RTS0040682,512
RTS0040683,740
RTS0040684,759
RTS0040685,603
RTS0040686,78
RTS0040687,122
RTS0040688,79
RTS0040689,86
RTS0040690,83
RTS0040691,97
RTS0040692,88
RTS0040693,115
RTS0040694,89
RTS0040695,95
RTS0040696,81
RTS0040697,102
RTS0040698,65
RTS0040699,99
RTS0040700,86
RTS0040701,815
RTS0040702,1267
RTS0040703,884
RTS0040704,969
RTS0040705,1261
RTS0040706,86
RTS0040707,69
RTS0040708,64
RTS0040709,94
RTS0040710,110
RTS0040711,78
RTS0040712,94
RTS0040713,112
RTS0040714,88
RTS0040715,90
RTS0040716,56
RTS0040717,80
RTS0040718,89
RTS0040719,94
RTS0040720,97
RTS0040721,56
RTS0040722,82
RTS0040723,102
RTS0040724,99
RTS0040725,85
RTS0040726,197
RTS0040727,294
RTS0040728,242
RTS0040729,211
RTS0040730,214
RTS0040731,199
RTS0040732,174
RTS0040733,131
RTS0040734,172
RTS0040735,137
RTS0040736,1141
RTS0040737,638
RTS0040738,722
RTS0040739,692
RTS0040740,1018
RTS0040741,111
RTS0040742,97
RTS0040743,105
RTS0040744,138
RTS0040745,108
RTS0040746,140
RTS0040747,120
RTS0040748,87
RTS0040749,130
RTS0040750,126
RTS0040751,88
RTS0040752,114
RTS0040753,99
RTS0040754,78
RTS0040755,78
RTS0040756,119
RTS0040757,102
RTS0040758,106
RTS0040759,104
RTS0040760,120
RTS0040761,184
RTS0040762,214
RTS0040763,167
RTS0040764,158
RTS0040765,234
RTS0040766,115
RTS0040767,121
RTS0040768,134
RTS0040769,176
RTS0040770,103
RTS0040771,103
RTS0040772,101
RTS0040773,97
RTS0040774,147
RTS0040775,120
RTS0040776,82
RTS0040777,110
RTS0040778,103
RTS0040779,110
RTS0040780,106
RTS0040781,190
RTS0040782,257
RTS0040783,148
RTS0040784,201
RTS0040785,162
RTS0040786,90
RTS0040787,86
RTS0040788,94
RTS0040789,117
RTS0040790,69
RTS0040791,114
RTS0040792,112
RTS0040793,56
RTS0040794,91
RTS0040795,68
RTS0040796,280
RTS0040797,145
RTS0040798,98
RTS0040799,107
RTS0040800,117
RTS0040801,216
RTS0040802,153
RTS0040803,206
RTS0040804,116
RTS0040805,154
RTS0040806,83
RTS0040807,108
RTS0040808,102
RTS0040809,103
RTS0040810,105
RTS0040811,100
RTS0040812,107
RTS0040813,73
RTS0040814,101
RTS0040815,102
RTS0040816,122
RTS0040817,110
RTS0040818,181
RTS0040819,151
RTS0040820,201
RTS0040821,192
RTS0040822,189
RTS0040823,119
RTS0040824,147
RTS0040825,190
RTS0040826,227
RTS0040827,152
RTS0040828,131
RTS0040830,174
RTS0040831,139
RTS0040832,86
RTS0040833,109
RTS0040834,106
RTS0040836,345
RTS0040837,192
RTS0040838,301
RTS0040839,349
RTS0040840,171
RTS0040841,328
RTS0040842,345
RTS0040843,403
RTS0040844,309
RTS0040845,381
RTS0040846,217
RTS0040847,241
RTS0040848,213
RTS0040849,197
RTS0040850,184
RTS0040851,203
RTS0040852,147
RTS0040853,187
RTS0040854,227
RTS0040855,158
RTS0040856,125
RTS0040857,110
RTS0040858,114
RTS0040859,81
RTS0040860,86
RTS0040861,153
RTS0040862,129
RTS0040863,110
RTS0040864,101
RTS0040865,103
RTS0040866,628
RTS0040867,571
RTS0040868,821
RTS0040869,787
RTS0040870,863
RTS0040871,78
RTS0040872,141
RTS0040873,137
RTS0040874,159
RTS0040875,115
RTS0040876,95
RTS0040877,95
RTS0040878,84
RTS0040879,83
RTS0040880,112
RTS0040881,235
RTS0040882,127
RTS0040883,120
RTS0040884,114
RTS0040885,176
RTS0040886,406
RTS0040887,428
RTS0040888,544
RTS0040889,650
RTS0040890,535
RTS0040891,123
RTS0040892,205
RTS0040893,117
RTS0040894,147
RTS0040895,131
RTS0040896,95
RTS0040897,99
RTS0040898,97
RTS0040899,92
RTS0040900,86
RTS0040901,282
RTS0040902,197
RTS0040903,137
RTS0040904,336
RTS0040905,212
RTS0040906,161
RTS0040907,216
RTS0040908,225
RTS0040909,264
RTS0040910,215
RTS0040911,271
RTS0040912,213
RTS0040913,197
RTS0040914,208
RTS0040915,250
RTS0040916,101
RTS0040917,88
RTS0040918,95
RTS0040919,89
RTS0040920,52
RTS0040921,126
RTS0040922,149
RTS0040923,156
RTS0040924,127
RTS0040925,138
RTS0040926,83
RTS0040927,64
RTS0040928,70
RTS0040929,104
RTS0040930,74
RTS0040931,186
RTS0040932,159
RTS0040933,122
RTS0040934,156
RTS0040935,172
RTS0040936,163
RTS0040937,156
RTS0040938,148
RTS0040939,133
RTS0040940,143
RTS0040941,96
RTS0040942,86
RTS0040943,71
RTS0040944,173
RTS0040945,107
RTS0040946,241
RTS0040947,335
RTS0040948,285
RTS0040949,201
RTS0040950,312
RTS0040951,119
RTS0040952,61
RTS0040953,56
RTS0040954,73
RTS0040955,80
RTS0040956,205
RTS0040957,162
RTS0040958,139
RTS0040959,202
RTS0040960,161
RTS0040961,100
RTS0040962,77
RTS0040963,132
RTS0040964,115
RTS0040965,99
RTS0040966,124
RTS0040967,104
RTS0040968,125
RTS0040969,81
RTS0040970,114
RTS0040971,116
RTS0040972,105
RTS0040973,96
RTS0040974,95
RTS0040975,74
RTS0040976,101
RTS0040977,116
RTS0040978,75
RTS0040979,148
RTS0040980,99
RTS0040981,115
RTS0040982,110
RTS0040983,154
RTS0040984,84
RTS0040985,76
RTS0040986,205
RTS0040987,161
RTS0040988,139
RTS0040989,121
RTS0040990,109
RTS0040991,315
RTS0040992,155
RTS0040993,226
RTS0040994,277
RTS0040995,233
RTS0040996,148
RTS0040997,190
RTS0040998,107
RTS0040999,164
RTS0041000,162
RTS0041001,119
RTS0041002,145
RTS0041003,165
RTS0041004,149
RTS0041005,135
RTS0041006,125
RTS0041007,128
RTS0041008,129
RTS0041009,122
RTS0041010,129
RTS0041011,71
RTS0041012,78
RTS0041013,114
RTS0041014,95
RTS0041015,107
RTS0041016,129
RTS0041017,122
RTS0041018,146
RTS0041019,134
RTS0041020,126
RTS0041021,111
RTS0041022,95
RTS0041023,146
RTS0041024,119
RTS0041025,128
RTS0041026,145
RTS0041027,105
RTS0041028,146
RTS0041029,127
RTS0041030,110
RTS0041031,231
RTS0041032,276
RTS0041033,171
RTS0041034,256
RTS0041035,254
RTS0041036,140
RTS0041037,114
RTS0041038,128
RTS0041039,89
RTS0041040,126
RTS0041041,92
RTS0041042,91
RTS0041043,95
RTS0041044,57
RTS0041045,107
RTS0041046,276
RTS0041047,252
RTS0041048,183
RTS0041049,341
RTS0041050,287
RTS0041051,157
RTS0041052,100
RTS0041053,119
RTS0041054,160
RTS0041055,96
RTS0041056,184
RTS0041057,164
RTS0041058,186
RTS0041059,133
RTS0041060,207
RTS0041061,162
RTS0041062,143
RTS0041063,146
RTS0041064,137
RTS0041066,142
RTS0041067,129
RTS0041068,132
RTS0041069,179
RTS0041070,288
RTS0041071,149
RTS0041072,140
RTS0041073,129
RTS0041074,120
RTS0041075,188
RTS0041076,112
RTS0041077,77
RTS0041078,162
RTS0041079,113
RTS0041080,125
RTS0041081,158
RTS0041082,95
RTS0041083,107
RTS0041084,109
RTS0041085,86
RTS0041086,126
RTS0041087,118
RTS0041088,124
RTS0041089,129
RTS0041090,80
RTS0041091,114
RTS0041092,114
RTS0041093,123
RTS0041094,129
RTS0041095,132
RTS0041096,73
RTS0041097,104
RTS0041098,87
RTS0041099,107
RTS0041100,84
RTS0041101,124
RTS0041102,117
RTS0041103,70
RTS0041104,137
RTS0041105,129
RTS0041106,297
RTS0041107,402
RTS0041108,353
RTS0041109,325
RTS0041110,226
RTS0041111,151
RTS0041112,158
RTS0041113,177
RTS0041114,193
RTS0041115,221
RTS0041116,212
RTS0041117,263
RTS0041118,269
RTS0041119,204
RTS0041120,259
RTS0041121,154
RTS0041122,162
RTS0041123,186
RTS0041124,83
RTS0041125,166
RTS0041126,233
RTS0041127,369
RTS0041128,203
RTS0041129,158
RTS0041130,119
RTS0041131,181
RTS0041132,219
RTS0041133,179
RTS0041134,257
RTS0041135,188
RTS0041136,202
RTS0041137,195
RTS0041138,177
RTS0041139,196
RTS0041140,143
RTS0041141,166
RTS0041142,180
RTS0041143,99
RTS0041144,126
RTS0041145,143
RTS0041146,89
RTS0041147,132
RTS0041148,118
RTS0041149,150
RTS0041150,128
RTS0041151,105
RTS0041152,74
RTS0041153,84
RTS0041154,94
RTS0041155,95
RTS0041156,254
RTS0041157,163
RTS0041158,198
RTS0041159,137
RTS0041160,106
RTS0041161,108
RTS0041162,88
RTS0041163,148
RTS0041164,106
RTS0041165,80
RTS0041166,96
RTS0041167,130
RTS0041168,116
RTS0041169,120
RTS0041170,129
RTS0041171,123
RTS0041172,116
RTS0041173,93
RTS0041174,131
RTS0041175,150
RTS0041176,103
RTS0041177,132
RTS0041178,107
RTS0041179,91
RTS0041180,100
RTS0041181,145
RTS0041182,116
RTS0041183,106
RTS0041184,122
RTS0041185,106
RTS0041186,103
RTS0041187,117
RTS0041188,106
RTS0041189,121
RTS0041190,135
RTS0041191,228
RTS0041192,183
RTS0041193,171
RTS0041194,136
RTS0041195,148
RTS0041196,117
RTS0041197,131
RTS0041198,125
RTS0041199,137
RTS0041200,102
RTS0041201,99
RTS0041202,131
RTS0041203,122
RTS0041204,103
RTS0041205,80
RTS0041206,286
RTS0041207,622
RTS0041208,535
RTS0041209,571
RTS0041210,234
RTS0041211,174
RTS0041212,168
RTS0041213,213
RTS0041214,191
RTS0041215,168
RTS0041216,133
RTS0041217,155
RTS0041218,102
RTS0041219,103
RTS0041220,106
RTS0041221,108
RTS0041222,75
RTS0041223,78
RTS0041224,95
RTS0041225,106
RTS0041226,128
RTS0041227,153
RTS0041228,85
RTS0041229,167
RTS0041230,134
RTS0041231,358
RTS0041232,355
RTS0041233,513
RTS0041234,587
RTS0041235,343
RTS0041236,102
RTS0041237,82
RTS0041238,107
RTS0041239,89
RTS0041240,133
RTS0041241,130
RTS0041242,122
RTS0041243,108
RTS0041244,109
RTS0041246,133
RTS0041247,142
RTS0041248,113
RTS0041249,129
RTS0041250,173
RTS0041251,122
RTS0041252,118
RTS0041253,124
RTS0041254,144
RTS0041255,160
RTS0041256,104
RTS0041257,112
RTS0041258,97
RTS0041259,112
RTS0041260,126
RTS0041261,167
RTS0041262,126
RTS0041263,135
RTS0041265,170
RTS0041266,134
RTS0041267,95
RTS0041268,97
RTS0041269,113
RTS0041270,111
RTS0041271,166
RTS0041272,124
RTS0041273,110
RTS0041274,137
RTS0041275,180
RTS0041276,99
RTS0041277,113
RTS0041278,135
RTS0041279,129
RTS0041280,156
RTS0041281,103
RTS0041282,93
RTS0041283,113
RTS0041284,125
RTS0041285,70
RTS0041286,124
RTS0041287,73
RTS0041288,85
RTS0041289,104
RTS0041290,119
RTS0041291,94
RTS0041292,120
RTS0041293,103
RTS0041294,75
RTS0041295,125
RTS0041296,134
RTS0041297,148
RTS0041298,128
RTS0041299,128
RTS0041300,171
RTS0041301,130
RTS0041302,117
RTS0041303,122
RTS0041304,120
RTS0041305,112
RTS0041306,133
RTS0041307,87
RTS0041308,119
RTS0041309,111
RTS0041310,138
RTS0041311,88
RTS0041312,111
RTS0041313,131
RTS0041314,134
RTS0041315,109
RTS0041316,110
RTS0041317,124
RTS0041318,170
RTS0041319,119
RTS0041320,132
RTS0041321,193
RTS0041322,114
RTS0041323,102
RTS0041324,152
RTS0041325,154
RTS0041326,76
RTS0041327,65
RTS0041328,89
RTS0041329,119
RTS0041330,93
RTS0041331,74
RTS0041332,106
RTS0041333,120
RTS0041334,113
RTS0041335,120
RTS0041346,227
RTS0041347,162
RTS0041348,272
RTS0041349,241
RTS0041350,334
RTS0041351,122
RTS0041352,117
RTS0041353,105
RTS0041354,121
RTS0041355,109
RTS0041356,124
RTS0041357,74
RTS0041358,103
RTS0041359,136
RTS0041360,125
RTS0041361,165
RTS0041362,112
RTS0041363,176
RTS0041364,162
RTS0041365,140
RTS0041366,108
RTS0041367,90
RTS0041368,133
RTS0041369,101
RTS0041370,111
RTS0041371,105
RTS0041372,101
RTS0041373,79
RTS0041374,94
RTS0041375,93
RTS0041376,332
RTS0041377,74
RTS0041378,78
RTS0041379,76
RTS0041380,80
RTS0041381,108
RTS0041382,109
RTS0041383,76
RTS0041384,132
RTS0041385,109
RTS0041386,112
RTS0041387,77
RTS0041388,108
RTS0041389,100
RTS0041390,85
RTS0041391,99
RTS0041392,100
RTS0041393,52
RTS0041394,85
RTS0041395,84
RTS0041396,77
RTS0041397,88
RTS0041398,158
RTS0041399,94
RTS0041400,98
RTS0041401,110
RTS0041402,114
RTS0041403,68
RTS0041404,53
RTS0041405,105
RTS0041406,154
RTS0041407,136
RTS0041408,107
RTS0041409,94
RTS0041410,90
RTS0041411,90
RTS0041412,104
RTS0041413,86
RTS0041414,110
RTS0041415,89
RTS0041416,94
RTS0041417,99
RTS0041418,111
RTS0041419,100
RTS0041420,96
RTS0041421,87
RTS0041422,84
RTS0041423,86
RTS0041424,81
RTS0041425,109
RTS0041426,85
RTS0041427,88
RTS0041428,98
RTS0041429,103
RTS0041430,105
RTS0041431,138
RTS0041432,87
RTS0041433,101
RTS0041434,108
RTS0041435,109
RTS0041436,101
RTS0041437,57
RTS0041438,63
RTS0041439,99
RTS0041440,92
RTS0041441,105
RTS0041442,80
RTS0041443,161
RTS0041444,108
RTS0041445,73
RTS0041446,74
RTS0041447,95
RTS0041448,93
RTS0041449,125
RTS0041450,86
RTS0041451,105
RTS0041452,110
RTS0041453,139
RTS0041454,87
RTS0041455,89
RTS0041456,119
RTS0041457,137
RTS0041458,74
RTS0041459,156
RTS0041460,92
RTS0041461,52
RTS0041462,108
RTS0041463,90
RTS0041464,84
RTS0041465,79
RTS0041466,150
RTS0041467,197
RTS0041468,185
RTS0041469,144
RTS0041470,231
RTS0041471,136
RTS0041472,91
RTS0041473,97
RTS0041474,89
RTS0041475,99
RTS0041476,62
RTS0041477,88
RTS0041478,70
RTS0041479,78
RTS0041480,89
RTS0041481,77
RTS0041482,67
RTS0041483,50
RTS0041484,94
RTS0041485,84
RTS0041486,138
RTS0041487,165
RTS0041488,133
RTS0041489,157
RTS0041490,123
RTS0041491,194
RTS0041492,106
RTS0041493,84
RTS0041494,80
RTS0041495,61
RTS0041496,666
RTS0041497,749
RTS0041498,698
RTS0041499,639
RTS0041500,526
RTS0041501,140
RTS0041502,152
RTS0041503,133
RTS0041504,138
RTS0041505,171
RTS0041506,102
RTS0041507,65
RTS0041508,66
RTS0041509,101
RTS0041510,102
RTS0041511,100
RTS0041512,95
RTS0041513,102
RTS0041514,90
RTS0041515,93
RTS0041516,103
RTS0041517,104
RTS0041518,78
RTS0041519,75
RTS0041520,115
RTS0041521,88
RTS0041522,109
RTS0041523,97
RTS0041524,109
RTS0041525,88
RTS0041526,193
RTS0041527,310
RTS0041528,315
RTS0041529,72
RTS0041530,336
RTS0041531,96
RTS0041532,90
RTS0041533,63
RTS0041534,74
RTS0041535,82
RTS0041536,119
RTS0041537,78
RTS0041538,108
RTS0041540,99
RTS0041541,76
RTS0041542,110
RTS0041543,60
RTS0041544,92
RTS0041545,114
RTS0041546,79
RTS0041547,112
RTS0041548,98
RTS0041549,94
RTS0041550,79
RTS0041551,147
RTS0041552,123
RTS0041553,100
RTS0041554,115
RTS0041555,150
RTS0041556,85
RTS0041557,76
RTS0041558,90
RTS0041559,104
RTS0041560,92
RTS0041561,76
RTS0041562,152
RTS0041563,120
RTS0041564,141
RTS0041565,135
RTS0041566,283
RTS0041567,342
RTS0041568,333
RTS0041569,254
RTS0041570,365
RTS0041571,84
RTS0041572,70
RTS0041573,87
RTS0041574,90
RTS0041575,83
RTS0041576,106
RTS0041577,166
RTS0041578,170
RTS0041579,144
RTS0041580,134
RTS0041581,362
RTS0041582,348
RTS0041583,265
RTS0041584,302
RTS0041585,341
RTS0041586,101
RTS0041587,139
RTS0041588,81
RTS0041589,124
RTS0041590,96
RTS0041591,77
RTS0041592,91
RTS0041593,73
RTS0041594,99
RTS0041595,60
RTS0041596,101
RTS0041597,90
RTS0041598,141
RTS0041599,85
RTS0041600,90
RTS0041601,75
RTS0041602,83
RTS0041603,96
RTS0041604,104
RTS0041605,109
RTS0041606,96
RTS0041607,79
RTS0041608,91
RTS0041609,140
RTS0041610,86
RTS0041611,94
RTS0041612,137
RTS0041613,129
RTS0041614,88
RTS0041615,130
RTS0041616,134
RTS0041617,113
RTS0041618,112
RTS0041619,104
RTS0041620,143
RTS0041621,117
RTS0041622,74
RTS0041623,98
RTS0041624,119
RTS0041625,101
RTS0041626,157
RTS0041627,126
RTS0041628,138
RTS0041629,162
RTS0041630,117
RTS0041631,157
RTS0041632,156
RTS0041633,186
RTS0041634,198
RTS0041635,180
RTS0041636,169
RTS0041637,184
RTS0041638,187
RTS0041639,120
RTS0041640,178
RTS0041641,121
RTS0041642,101
RTS0041643,125
RTS0041644,68
RTS0041645,112
RTS0041646,83
RTS0041647,139
RTS0041648,128
RTS0041649,124
RTS0041650,96
RTS0041651,141
RTS0041652,151
RTS0041653,144
RTS0041654,126
RTS0041655,157
RTS0041656,152
RTS0041657,191
RTS0041658,170
RTS0041659,123
RTS0041660,131
RTS0041661,336
RTS0041662,395
RTS0041663,154
RTS0041664,193
RTS0041665,177
RTS0041666,124
RTS0041667,90
RTS0041668,104
RTS0041669,131
RTS0041670,140
RTS0041671,103
RTS0041672,89
RTS0041673,90
RTS0041674,79
RTS0041675,115
RTS0041676,210
RTS0041677,133
RTS0041678,203
RTS0041679,229
RTS0041680,269
RTS0041681,81
RTS0041682,155
RTS0041683,92
RTS0041684,107
RTS0041685,122
RTS0041686,180
RTS0041687,94
RTS0041688,186
RTS0041689,172
RTS0041690,244
RTS0041691,256
RTS0041692,88
RTS0041693,183
RTS0041694,76
RTS0041695,120
RTS0041696,118
RTS0041697,81
RTS0041698,108
RTS0041699,92
RTS0041700,57
RTS0041701,235
RTS0041702,176
RTS0041703,238
RTS0041704,241
RTS0041705,293
RTS0041706,98
RTS0041707,105
RTS0041708,144
RTS0041709,153
RTS0041710,115
RTS0041711,91
RTS0041712,97
RTS0041713,146
RTS0041714,128
RTS0041715,90
RTS0041716,900
RTS0041717,893
RTS0041718,1094
RTS0041719,1029
RTS0041720,802
RTS0041721,117
RTS0041722,69
RTS0041723,112
RTS0041724,130
RTS0041725,100
RTS0041726,115
RTS0041727,108
RTS0041728,155
RTS0041729,113
RTS0041730,150
RTS0041731,98
RTS0041732,71
RTS0041733,92
RTS0041734,82
RTS0041735,121
RTS0041736,247
RTS0041737,161
RTS0041738,286
RTS0041739,312
RTS0041740,217
RTS0041741,112
RTS0041742,148
RTS0041743,130
RTS0041744,105
RTS0041745,77
RTS0041746,278
RTS0041747,241
RTS0041748,230
RTS0041749,165
RTS0041750,171
RTS0041751,91
RTS0041752,66
RTS0041753,101
RTS0041754,83
RTS0041755,95
RTS0041756,348
RTS0041757,218
RTS0041758,241
RTS0041759,374
RTS0041760,217
RTS0041761,76
RTS0041762,96
RTS0041763,140
RTS0041764,84
RTS0041765,83
RTS0041766,90
RTS0041767,77
RTS0041768,94
RTS0041769,86
RTS0041770,137
RTS0041771,95
RTS0041772,99
RTS0041773,82
RTS0041774,116
RTS0041775,95
RTS0041776,146
RTS0041777,139
RTS0041778,125
RTS0041779,147
RTS0041780,137
RTS0041781,92
RTS0041782,98
RTS0041783,88
RTS0041784,125
RTS0041785,132
RTS0041786,127
RTS0041787,166
RTS0041788,148
RTS0041789,121
RTS0041790,147
RTS0041791,109
RTS0041793,116
RTS0041794,102
RTS0041795,96
RTS0041796,155
RTS0041797,215
RTS0041798,245
RTS0041799,178
RTS0041800,165
RTS0041801,133
RTS0041802,223
RTS0041803,186
RTS0041804,213
RTS0041805,210
RTS0041806,97
RTS0041807,86
RTS0041808,127
RTS0041809,144
RTS0041810,149
RTS0041811,210
RTS0041812,183
RTS0041813,218
RTS0041814,164
RTS0041815,265
RTS0041816,139
RTS0041817,97
RTS0041818,86
RTS0041819,92
RTS0041820,150
RTS0041821,243
RTS0041822,214
RTS0041823,114
RTS0041824,238
RTS0041825,105
RTS0041826,182
RTS0041827,168
RTS0041828,134
RTS0041829,116
RTS0041830,82
RTS0041831,64
RTS0041832,146
RTS0041833,109
RTS0041834,106
RTS0041835,132
RTS0041836,202
RTS0041837,113
RTS0041838,89
RTS0041839,140
RTS0041840,106
RTS0041841,80
RTS0041842,78
RTS0041843,82
RTS0041844,75
RTS0041845,71
RTS0041846,109
RTS0041847,118
RTS0041848,132
RTS0041849,123
RTS0041850,116
RTS0041851,185
RTS0041852,164
RTS0041853,147
RTS0041854,146
RTS0041855,125
RTS0041856,82
RTS0041857,154
RTS0041858,156
RTS0041859,71
RTS0041860,122
RTS0041861,114
RTS0041862,103
RTS0041863,123
RTS0041864,109
RTS0041865,122
RTS0041866,140
RTS0041867,134
RTS0041868,150
RTS0041869,88
RTS0041870,126
RTS0041871,100
RTS0041872,94
RTS0041873,108
RTS0041874,125
RTS0041875,108
RTS0041876,199
RTS0041877,215
RTS0041878,188
RTS0041879,255
RTS0041880,290
RTS0041881,117
RTS0041882,162
RTS0041883,196
RTS0041884,103
RTS0041885,125
RTS0041886,299
RTS0041887,485
RTS0041888,407
RTS0041889,325
RTS0041890,356
RTS0041891,396
RTS0041892,342
RTS0041893,361
RTS0041894,191
RTS0041895,335
RTS0041896,236
RTS0041897,187
RTS0041898,194
RTS0041899,174
RTS0041900,94
RTS0041901,220
RTS0041902,220
RTS0041903,221
RTS0041904,194
RTS0041905,195
RTS0041906,1946
RTS0041907,88
RTS0041908,819
RTS0041909,88
RTS0041910,765
RTS0041911,110
RTS0041912,121
RTS0041913,142
RTS0041914,111
RTS0041915,138
RTS0041916,1436
RTS0041917,1815
RTS0041918,1300
RTS0041919,2796
RTS0041920,2192
RTS0041922,165
RTS0041923,80
RTS0041924,77
RTS0041925,109
RTS0041926,88
RTS0041927,71
RTS0041928,113
RTS0041929,73
RTS0041930,171
RTS0041931,96
RTS0041932,121
RTS0041933,80
RTS0041934,83
RTS0041935,78
RTS0041936,127
RTS0041937,130
RTS0041938,106
RTS0041939,126
RTS0041940,110
RTS0041941,88
RTS0041942,99
RTS0041943,101
RTS0041944,127
RTS0041945,92
RTS0041946,177
RTS0041947,142
RTS0041948,143
RTS0041949,131
RTS0041950,135
RTS0041951,136
RTS0041952,284
RTS0041953,141
RTS0041954,250
RTS0041955,276
RTS0041956,116
RTS0041957,87
RTS0041958,100
RTS0041959,138
RTS0041960,91
RTS0041961,46
RTS0041962,91
RTS0041963,93
RTS0041964,173
RTS0041965,104
RTS0041966,196
RTS0041967,283
RTS0041968,127
RTS0041969,141
RTS0041971,144
RTS0041972,176
RTS0041973,151
RTS0041974,134
RTS0041975,214
RTS0041976,113
RTS0041977,330
RTS0041978,230
RTS0041979,216
RTS0041980,216
RTS0041981,387
RTS0041982,334
RTS0041983,392
RTS0041984,210
RTS0041985,419
RTS0041986,198
RTS0041987,356
RTS0041988,228
RTS0041989,141
RTS0041990,308
RTS0041991,183
RTS0041992,245
RTS0041993,199
RTS0041994,211
RTS0041995,164
RTS0041996,82
RTS0041997,118
RTS0041998,80
RTS0041999,172
RTS0042000,102
RTS0042001,117
RTS0042002,100
RTS0042003,99
RTS0042004,119
RTS0042005,116
RTS0042006,192
RTS0042007,264
RTS0042008,211
RTS0042009,233
RTS0042010,214
RTS0042011,215
RTS0042012,242
RTS0042013,278
RTS0042014,161
RTS0042015,277
RTS0042016,66
RTS0042017,112
RTS0042018,66
RTS0042019,96
RTS0042020,58
RTS0042021,191
RTS0042022,144
RTS0042023,218
RTS0042024,198
RTS0042025,190
RTS0042026,96
RTS0042027,111
RTS0042028,78
RTS0042029,121
RTS0042030,87
RTS0042031,138
RTS0042032,134
RTS0042033,82
RTS0042034,111
RTS0042035,128
RTS0042036,206
RTS0042037,214
RTS0042038,211
RTS0042039,217
RTS0042040,149
RTS0042041,120
RTS0042042,95
RTS0042043,75
RTS0042044,116
RTS0042045,87
RTS0042046,309
RTS0042047,210
RTS0042048,139
RTS0042049,197
RTS0042050,175
RTS0042051,198
RTS0042052,215
RTS0042053,207
RTS0042054,114
RTS0042055,149
RTS0042056,181
RTS0042057,179
RTS0042058,147
RTS0042059,146
RTS0042060,139
RTS0042061,240
RTS0042062,392
RTS0042063,429
RTS0042064,243
RTS0042065,385
RTS0042066,181
RTS0042067,242
RTS0042068,221
RTS0042069,136
RTS0042071,132
RTS0042072,68
RTS0042073,57
RTS0042074,99
RTS0042075,88
RTS0042076,123
RTS0042077,90
RTS0042078,120
RTS0042079,134
RTS0042080,89
RTS0042081,178
RTS0042082,133
RTS0042083,118
RTS0042084,141
RTS0042085,115
RTS0042086,63
RTS0042087,103
RTS0042088,66
RTS0042089,67
RTS0042090,114
RTS0042091,166
RTS0042092,165
RTS0042093,96
RTS0042094,107
RTS0042095,127
RTS0042096,167
RTS0042097,123
RTS0042098,141
RTS0042099,113
RTS0042100,126
RTS0042101,114
RTS0042102,91
RTS0042103,105
RTS0042104,142
RTS0042105,83
RTS0042106,111
RTS0042107,100
RTS0042108,78
RTS0042109,101
RTS0042110,97
RTS0042111,113
RTS0042112,205
RTS0042113,174
RTS0042114,116
RTS0042115,171
RTS0042116,99
RTS0042117,108
RTS0042118,64
RTS0042119,104
RTS0042120,100
RTS0042121,129
RTS0042122,101
RTS0042123,129
RTS0042124,78
RTS0042125,128
RTS0042126,163
RTS0042127,160
RTS0042128,173
RTS0042129,154
RTS0042130,157
RTS0042131,193
RTS0042132,177
RTS0042133,227
RTS0042134,173
RTS0042135,217
RTS0042136,93
RTS0042137,111
RTS0042138,56
RTS0042139,90
RTS0042140,91
RTS0042141,113
RTS0042142,106
RTS0042143,119
RTS0042144,100
RTS0042145,103
RTS0042146,171
RTS0042147,160
RTS0042148,161
RTS0042149,154
RTS0042150,208
RTS0042151,93
RTS0042152,90
RTS0042153,90
RTS0042154,108
RTS0042155,104
RTS0042156,113
RTS0042157,63
RTS0042158,89
RTS0042159,101
RTS0042160,96
RTS0042161,114
RTS0042162,89
RTS0042163,116
RTS0042164,100
RTS0042165,94
RTS0042166,147
RTS0042167,143
RTS0042168,131
RTS0042169,122
RTS0042170,126
RTS0042171,95
RTS0042172,117
RTS0042173,133
RTS0042174,75
RTS0042175,105
RTS0042176,94
RTS0042177,124
RTS0042178,144
RTS0042179,121
RTS0042180,108
RTS0042181,100
RTS0042182,92
RTS0042183,105
RTS0042184,117
RTS0042185,95
RTS0042186,111
RTS0042187,95
RTS0042188,68
RTS0042189,88
RTS0042190,80
RTS0042191,366
RTS0042192,193
RTS0042193,222
RTS0042194,276
RTS0042195,160
RTS0042196,108
RTS0042197,118
RTS0042198,55
RTS0042199,117
RTS0042200,70
RTS0042201,99
RTS0042202,75
RTS0042203,80
RTS0042204,78
RTS0042205,102
RTS0042206,87
RTS0042207,105
RTS0042208,83
RTS0042209,96
RTS0042210,80
RTS0042211,92
RTS0042212,92
RTS0042213,79
RTS0042214,109
RTS0042215,83
RTS0042216,123
RTS0042217,103
RTS0042218,126
RTS0042219,94
RTS0042220,138
RTS0042221,70
RTS0042222,83
RTS0042223,54
RTS0042224,105
RTS0042225,100
RTS0042226,198
RTS0042227,131
RTS0042228,179
RTS0042229,82
RTS0042230,189
RTS0042231,364
RTS0042232,338
RTS0042233,327
RTS0042234,339
RTS0042235,332
RTS0042236,466
RTS0042237,445
RTS0042238,480
RTS0042239,340
RTS0042240,485
RTS0042241,101
RTS0042242,62
RTS0042243,78
RTS0042244,94
RTS0042245,61
RTS0042246,384
RTS0042247,503
RTS0042248,1222
RTS0042249,682
RTS0042250,657
RTS0042251,111
RTS0042252,111
RTS0042253,120
RTS0042254,98
RTS0042255,132
RTS0042256,137
RTS0042257,89
RTS0042258,81
RTS0042259,95
RTS0042260,103
RTS0042261,176
RTS0042262,200
RTS0042263,199
RTS0042264,191
RTS0042265,226
RTS0042266,103
RTS0042267,94
RTS0042268,78
RTS0042269,78
RTS0042270,76
RTS0042271,100
RTS0042272,75
RTS0042273,140
RTS0042274,77
RTS0042275,91
RTS0042276,156
RTS0042277,108
RTS0042278,94
RTS0042279,153
RTS0042280,127
RTS0042281,69
RTS0042282,84
RTS0042283,73
RTS0042284,95
RTS0042285,70
RTS0042286,239
RTS0042287,525
RTS0042288,488
RTS0042289,466
RTS0042290,435
RTS0042291,422
RTS0042292,528
RTS0042293,394
RTS0042294,385
RTS0042295,407
RTS0042296,85
RTS0042297,95
RTS0042298,79
RTS0042299,105
RTS0042300,110
RTS0042301,93
RTS0042302,87
RTS0042303,92
RTS0042304,108
RTS0042305,90
RTS0042306,217
RTS0042307,348
RTS0042308,305
RTS0042309,335
RTS0042310,350
RTS0042311,115
RTS0042312,136
RTS0042313,98
RTS0042314,128
RTS0042315,112
RTS0042316,128
RTS0042317,94
RTS0042318,88
RTS0042319,111
RTS0042320,107
RTS0042321,147
RTS0042322,130
RTS0042323,146
RTS0042324,151
RTS0042325,131
RTS0042326,159
RTS0042327,158
RTS0042328,115
RTS0042329,136
RTS0042330,232
RTS0042331,99
RTS0042332,167
RTS0042333,193
RTS0042334,221
RTS0042335,114
RTS0042336,162
RTS0042337,213
RTS0042338,242
RTS0042339,163
RTS0042340,163
RTS0042341,309
RTS0042342,216
RTS0042343,377
RTS0042344,367
RTS0042345,137
RTS0042346,129
RTS0042347,78
RTS0042348,105
RTS0042349,91
RTS0042350,82
RTS0042351,120
RTS0042352,103
RTS0042353,128
RTS0042354,107
RTS0042355,91
RTS0042356,132
RTS0042357,132
RTS0042358,132
RTS0042359,179
RTS0042360,129
RTS0042361,116
RTS0042362,171
RTS0042363,164
RTS0042364,149
RTS0042365,136
RTS0042366,137
RTS0042367,174
RTS0042368,131
RTS0042369,104
RTS0042370,152
RTS0042371,118
RTS0042372,92
RTS0042373,141
RTS0042374,98
RTS0042375,88
RTS0042376,87
RTS0042377,77
RTS0042378,72
RTS0042379,109
RTS0042380,60
RTS0042381,125
RTS0042382,133
RTS0042383,120
RTS0042384,128
RTS0042385,125
RTS0042386,128
RTS0042387,122
RTS0042388,128
RTS0042389,143
RTS0042390,137
RTS0042391,93
RTS0042392,85
RTS0042393,90
RTS0042394,85
RTS0042395,91
RTS0042396,86
RTS0042397,95
RTS0042398,79
RTS0042399,100
RTS0042400,114
RTS0042401,104
RTS0042402,85
RTS0042403,86
RTS0042404,74
RTS0042405,117
RTS0042406,168
RTS0042407,140
RTS0042408,160
RTS0042409,127
RTS0042410,140
RTS0042411,405
RTS0042412,272
RTS0042413,389
RTS0042414,448
RTS0042415,381
RTS0042416,404
RTS0042417,491
RTS0042418,545
RTS0042419,392
RTS0042420,408
RTS0042421,118
RTS0042422,102
RTS0042423,89
RTS0042424,115
RTS0042425,87
RTS0042426,82
RTS0042427,74
RTS0042428,115
RTS0042429,64
RTS0042430,100
RTS0042431,129
RTS0042432,152
RTS0042433,110
RTS0042434,161
RTS0042435,122
RTS0042436,213
RTS0042437,188
RTS0042438,195
RTS0042439,318
RTS0042440,189
RTS0042441,209
RTS0042442,259
RTS0042443,211
RTS0042444,193
RTS0042445,221
RTS0042446,150
RTS0042447,145
RTS0042448,136
RTS0042449,100
RTS0042450,122
RTS0042451,106
RTS0042452,98
RTS0042453,129
RTS0042454,112
RTS0042455,82
RTS0042456,70
RTS0042457,91
RTS0042458,90
RTS0042460,159
RTS0042461,342
RTS0042462,401
RTS0042463,226
RTS0042464,326
RTS0042465,339
RTS0042466,137
RTS0042467,150
RTS0042468,119
RTS0042469,185
RTS0042470,100
RTS0042471,410
RTS0042472,445
RTS0042473,605
RTS0042474,394
RTS0042475,578
RTS0042476,140
RTS0042477,98
RTS0042478,120
RTS0042479,96
RTS0042480,143
RTS0042481,140
RTS0042482,214
RTS0042483,424
RTS0042484,394
RTS0042485,198
RTS0042486,110
RTS0042487,162
RTS0042488,96
RTS0042489,120
RTS0042490,133
RTS0042491,79
RTS0042492,91
RTS0042493,117
RTS0042494,54
RTS0042495,97
RTS0042496,123
RTS0042497,121
RTS0042498,142
RTS0042499,124
RTS0042500,136
RTS0042501,97
RTS0042502,91
RTS0042503,79
RTS0042504,94
RTS0042505,116
RTS0042506,85
RTS0042507,102
RTS0042508,80
RTS0042509,99
RTS0042510,66
RTS0042515,117
RTS0042522,87
RTS0042526,84
RTS0042527,80
RTS0042528,73
RTS0042529,83
RTS0042530,81
RTS0042531,87
RTS0042532,71
RTS0042533,98
RTS0042534,85
RTS0042535,93
RTS0042536,89
RTS0042537,128
RTS0042538,85
RTS0042539,123
RTS0042540,123
RTS0042541,69
RTS0042542,88
RTS0042543,86
RTS0042544,75
RTS0042545,50
RTS0042546,110
RTS0042547,99
RTS0042548,133
RTS0042549,65
RTS0042550,89
RTS0042551,132
RTS0042552,63
RTS0042553,81
RTS0042554,115
RTS0042555,79
RTS0042556,128
RTS0042557,185
RTS0042558,128
RTS0042559,259
RTS0042560,183
RTS0042561,147
RTS0042562,169
RTS0042563,245
RTS0042564,169
RTS0042565,198
RTS0042566,208
RTS0042567,175
RTS0042568,185
RTS0042569,242
RTS0042570,155
RTS0042571,262
RTS0042572,189
RTS0042573,253
RTS0042574,311
RTS0042575,203
RTS0042576,145
RTS0042577,163
RTS0042578,135
RTS0042579,173
RTS0042580,127
RTS0042581,205
RTS0042582,105
RTS0042583,728
RTS0042584,88
RTS0042585,100
RTS0042586,82
RTS0042587,99
RTS0042588,145
RTS0042589,96
RTS0042590,94
RTS0042591,101
RTS0042592,136
RTS0042593,104
RTS0042594,117
RTS0042595,71
RTS0042596,125
RTS0042597,149
RTS0042598,207
RTS0042599,152
RTS0042600,137
RTS0042601,59
RTS0042602,104
RTS0042603,128
RTS0042604,171
RTS0042605,109
RTS0042606,109
RTS0042607,92
RTS0042608,108
RTS0042609,70
RTS0042610,86
RTS0042611,128
RTS0042612,133
RTS0042613,108
RTS0042614,129
RTS0042615,110
RTS0042616,80
RTS0042617,95
RTS0042618,128
RTS0042619,95
RTS0042620,122
RTS0042621,56
RTS0042622,83
RTS0042623,96
RTS0042624,86
RTS0042625,58
RTS0042626,106
RTS0042627,124
RTS0042628,79
RTS0042629,96
RTS0042630,77
RTS0042631,68
RTS0042633,81
RTS0042634,100
RTS0042635,76
RTS0042636,242
RTS0042637,378
RTS0042638,289
RTS0042639,276
RTS0042640,305
RTS0042641,93
RTS0042642,89
RTS0042643,50
RTS0042644,87
RTS0042645,95
RTS0042646,112
RTS0042647,99
RTS0042648,186
RTS0042649,113
RTS0042650,114
RTS0042651,81
RTS0042652,71
RTS0042653,55
RTS0042654,100
RTS0042655,93
RTS0042656,318
RTS0042657,232
RTS0042658,216
RTS0042659,211
RTS0042660,151
RTS0042661,78
RTS0042662,81
RTS0042663,94
RTS0042664,61
RTS0042665,87
RTS0042666,107
RTS0042667,93
RTS0042668,87
RTS0042669,86
RTS0042670,106
RTS0042671,698
RTS0042672,348
RTS0042673,584
RTS0042674,503
RTS0042675,605
RTS0042676,78
RTS0042678,108
RTS0042679,143
RTS0042680,110
RTS0042681,411
RTS0042682,332
RTS0042683,362
RTS0042684,257
RTS0042685,409
RTS0042686,311
RTS0042687,197
RTS0042688,134
RTS0042689,134
RTS0042690,141
RTS0042691,87
RTS0042692,83
RTS0042693,84
RTS0042694,15
RTS0042695,65
RTS0042696,77
RTS0042697,82
RTS0042698,68
RTS0042699,79
RTS0042700,85
RTS0042701,90
RTS0042702,90
RTS0042703,89
RTS0042704,96
RTS0042705,71
RTS0042706,119
RTS0042707,105
RTS0042708,181
RTS0042709,116
RTS0042710,172
RTS0042711,229
RTS0042712,224
RTS0042713,108
RTS0042714,171
RTS0042715,126
RTS0042716,88
RTS0042717,59
RTS0042718,81
RTS0042719,81
RTS0042720,90
RTS0042721,144
RTS0042722,123
RTS0042723,149
RTS0042724,198
RTS0042725,156
RTS0042726,91
RTS0042727,99
RTS0042728,97
RTS0042729,73
RTS0042730,112
RTS0042731,88
RTS0042732,98
RTS0042733,111
RTS0042734,91
RTS0042735,73
RTS0042736,188
RTS0042737,259
RTS0042738,190
RTS0042739,187
RTS0042740,199
RTS0042741,78
RTS0042742,84
RTS0042743,70
RTS0042744,76
RTS0042745,84
RTS0042746,103
RTS0042747,86
RTS0042748,80
RTS0042749,72
RTS0042750,84
RTS0042751,91
RTS0042752,100
RTS0042753,119
RTS0042754,78
RTS0042755,76
RTS0042756,74
RTS0042757,154
RTS0042758,51
RTS0042759,84
RTS0042760,91
RTS0042761,72
RTS0042762,73
RTS0042763,81
RTS0042764,106
RTS0042765,76
RTS0042766,176
RTS0042767,131
RTS0042768,151
RTS0042769,189
RTS0042770,149
RTS0042771,216
RTS0042772,212
RTS0042773,210
RTS0042774,325
RTS0042775,178
RTS0042776,124
RTS0042777,190
RTS0042778,145
RTS0042779,105
RTS0042780,111
RTS0042781,177
RTS0042782,162
RTS0042783,174
RTS0042784,179
RTS0042785,152
RTS0042786,215
RTS0042787,175
RTS0042788,200
RTS0042789,177
RTS0042790,175
RTS0042791,1068
RTS0042792,515
RTS0042793,988
RTS0042794,893
RTS0042795,857
RTS0042796,112
RTS0042797,134
RTS0042798,75
RTS0042799,175
RTS0042800,120
RTS0042801,168
RTS0042802,192
RTS0042803,112
RTS0042804,104
RTS0042805,127
RTS0042806,95
RTS0042807,132
RTS0042808,187
RTS0042809,152
RTS0042810,128
RTS0042811,202
RTS0042812,211
RTS0042813,178
RTS0042814,234
RTS0042815,174
RTS0042816,143
RTS0042817,164
RTS0042818,144
RTS0042819,146
RTS0042820,109
RTS0042821,118
RTS0042822,112
RTS0042823,99
RTS0042824,117
RTS0042825,99
RTS0042826,188
RTS0042827,134
RTS0042828,140
RTS0042829,164
RTS0042830,204
RTS0042831,186
RTS0042832,159
RTS0042833,136
RTS0042834,156
RTS0042835,129
RTS0042836,132
RTS0042837,98
RTS0042838,117
RTS0042839,89
RTS0042840,118
RTS0042841,168
RTS0042842,229
RTS0042843,200
RTS0042844,224
RTS0042845,591
RTS0042846,149
RTS0042847,275
RTS0042848,340
RTS0042849,173
RTS0042850,147
RTS0042851,151
RTS0042852,133
RTS0042853,154
RTS0042854,126
RTS0042855,144
RTS0042856,107
RTS0042857,101
RTS0042858,141
RTS0042859,164
RTS0042860,127
RTS0042861,105
RTS0042862,153
RTS0042863,173
RTS0042864,136
RTS0042865,174
RTS0042866,104
RTS0042867,181
RTS0042868,96
RTS0042869,217
RTS0042870,139
RTS0042871,129
RTS0042872,84
RTS0042873,79
RTS0042874,78
RTS0042875,150
RTS0042876,213
RTS0042877,174
RTS0042878,133
RTS0042879,136
RTS0042880,210
RTS0042881,140
RTS0042882,117
RTS0042883,148
RTS0042884,190
RTS0042885,153
RTS0042886,159
RTS0042887,138
RTS0042888,165
RTS0042889,97
RTS0042890,107
RTS0042891,89
RTS0042892,128
RTS0042893,203
RTS0042894,93
RTS0042895,107
RTS0042896,324
RTS0042897,162
RTS0042898,185
RTS0042899,344
RTS0042900,377
RTS0042901,94
RTS0042902,94
RTS0042903,82
RTS0042904,103
RTS0042905,107
RTS0042906,77
RTS0042907,68
RTS0042908,98
RTS0042909,141
RTS0042910,85
RTS0042911,114
RTS0042912,102
RTS0042913,134
RTS0042914,108
RTS0042915,86
RTS0042916,111
RTS0042917,123
RTS0042918,112
RTS0042919,119
RTS0042920,113
RTS0042921,192
RTS0042922,160
RTS0042923,177
RTS0042924,114
RTS0042925,189
RTS0042926,103
RTS0042927,92
RTS0042928,98
RTS0042929,126
RTS0042930,78
RTS0042931,128
RTS0042932,115
RTS0042933,140
RTS0042934,120
RTS0042935,142
RTS0042936,131
RTS0042937,123
RTS0042938,305
RTS0042939,141
RTS0042940,148
RTS0042941,672
RTS0042942,523
RTS0042943,615
RTS0042944,734
RTS0042945,525
RTS0042946,146
RTS0042947,211
RTS0042948,145
RTS0042949,83
RTS0042950,104
RTS0042951,162
RTS0042952,170
RTS0042953,145
RTS0042954,122
RTS0042955,196
RTS0042956,205
RTS0042957,228
RTS0042958,198
RTS0042959,203
RTS0042960,232
RTS0042961,215
RTS0042962,189
RTS0042963,217
RTS0042964,203
RTS0042965,301
RTS0042966,111
RTS0042967,149
RTS0042968,130
RTS0042969,136
RTS0042970,154
RTS0042971,216
RTS0042972,157
RTS0042973,168
RTS0042974,157
RTS0042975,194
RTS0042976,262
RTS0042977,336
RTS0042978,252
RTS0042979,221
RTS0042980,214
RTS0042981,186
RTS0042982,136
RTS0042983,150
RTS0042984,157
RTS0042985,145
RTS0042986,99
RTS0042987,100
RTS0042988,130
RTS0042989,99
RTS0042990,83
RTS0042991,134
RTS0042992,194
RTS0042993,158
RTS0042994,146
RTS0042995,159
RTS0042996,110
RTS0042997,97
RTS0042998,101
RTS0042999,104
RTS0043000,102
RTS0043001,115
RTS0043002,125
RTS0043003,137
RTS0043004,111
RTS0043005,116
RTS0043006,108
RTS0043007,162
RTS0043008,132
RTS0043009,88
RTS0043010,138
RTS0043011,119
RTS0043012,134
RTS0043013,121
RTS0043014,150
RTS0043015,130
RTS0043016,124
RTS0043017,152
RTS0043018,91
RTS0043019,111
RTS0043020,81
RTS0043021,133
RTS0043022,102
RTS0043023,161
RTS0043024,182
RTS0043025,146
RTS0043026,151
RTS0043027,224
RTS0043028,224
RTS0043029,242
RTS0043030,216
RTS0043031,98
RTS0043032,100
RTS0043033,154
RTS0043034,128
RTS0043035,96
RTS0043036,180
RTS0043037,144
RTS0043038,157
RTS0043039,119
RTS0043040,144
RTS0043041,100
RTS0043042,84
RTS0043043,76
RTS0043044,87
RTS0043045,102
RTS0043046,89
RTS0043047,91
RTS0043048,110
RTS0043049,87
RTS0043050,76
RTS0043051,160
RTS0043052,190
RTS0043053,127
RTS0043054,117
RTS0043055,134
RTS0043056,126
RTS0043057,129
RTS0043058,136
RTS0043059,136
RTS0043060,126
RTS0043061,172
RTS0043062,99
RTS0043063,86
RTS0043064,124
RTS0043065,92
RTS0043066,102
RTS0043067,98
RTS0043068,86
RTS0043069,91
RTS0043070,111
RTS0043071,91
RTS0043072,73
RTS0043073,112
RTS0043074,88
RTS0043075,62
RTS0043076,99
RTS0043077,193
RTS0043078,124
RTS0043079,195
RTS0043080,124
RTS0043081,250
RTS0043082,202
RTS0043083,217
RTS0043084,235
RTS0043085,214
RTS0043086,82
RTS0043087,109
RTS0043088,98
RTS0043089,92
RTS0043090,115
RTS0043091,95
RTS0043092,87
RTS0043093,137
RTS0043094,155
RTS0043095,140
RTS0043096,93
RTS0043097,58
RTS0043098,124
RTS0043099,143
RTS0043100,111
RTS0043101,146
RTS0043102,99
RTS0043103,138
RTS0043104,152
RTS0043105,87
RTS0043106,177
RTS0043107,124
RTS0043108,92
RTS0043109,130
RTS0043110,154
RTS0043111,155
RTS0043112,143
RTS0043113,132
RTS0043114,157
RTS0043115,109
RTS0043116,197
RTS0043117,113
RTS0043118,86
RTS0043119,108
RTS0043120,155
RTS0043121,70
RTS0043122,87
RTS0043123,88
RTS0043124,73
RTS0043125,93
RTS0043126,297
RTS0043127,170
RTS0043128,221
RTS0043129,172
RTS0043130,203
RTS0043131,142
RTS0043132,142
RTS0043133,116
RTS0043134,126
RTS0043135,137
RTS0043136,160
RTS0043137,126
RTS0043138,148
RTS0043139,148
RTS0043140,145
RTS0043141,89
RTS0043142,114
RTS0043143,92
RTS0043144,111
RTS0043145,118
RTS0043146,110
RTS0043147,155
RTS0043148,176
RTS0043149,146
RTS0043150,84
RTS0043151,133
RTS0043152,180
RTS0043153,172
RTS0043154,152
RTS0043155,144
RTS0043156,135
RTS0043157,143
RTS0043159,137
RTS0043160,270
RTS0043161,133
RTS0043162,141
RTS0043163,142
RTS0043164,126
RTS0043165,143
RTS0043167,148
RTS0043168,143
RTS0043169,121
RTS0043170,155
RTS0043171,419
RTS0043172,576
RTS0043173,372
RTS0043174,399
RTS0043175,513
RTS0043176,89
RTS0043177,123
RTS0043178,252
RTS0043179,124
RTS0043180,104
RTS0043181,131
RTS0043182,140
RTS0043183,143
RTS0043184,99
RTS0043185,117
RTS0043186,280
RTS0043187,175
RTS0043188,173
RTS0043189,202
RTS0043190,224
RTS0043191,97
RTS0043192,93
RTS0043193,80
RTS0043194,79
RTS0043195,89
RTS0043196,201
RTS0043197,147
RTS0043198,109
RTS0043199,115
RTS0043200,107
RTS0043201,205
RTS0043202,293
RTS0043203,171
RTS0043204,292
RTS0043205,348
RTS0043206,185
RTS0043207,140
RTS0043208,197
RTS0043209,126
RTS0043210,138
RTS0043211,158
RTS0043212,214
RTS0043213,145
RTS0043214,207
RTS0043215,185
RTS0043216,211
RTS0043217,197
RTS0043218,121
RTS0043219,184
RTS0043220,207
RTS0043221,111
RTS0043222,134
RTS0043223,119
RTS0043224,101
RTS0043225,112
RTS0043226,128
RTS0043227,104
RTS0043228,114
RTS0043229,117
RTS0043230,153
RTS0043231,136
RTS0043232,126
RTS0043233,166
RTS0043234,89
RTS0043235,151
RTS0043236,78
RTS0043237,110
RTS0043238,112
RTS0043239,113
RTS0043240,94
RTS0043241,125
RTS0043242,138
RTS0043243,162
RTS0043244,94
RTS0043245,97
RTS0043246,126
RTS0043247,152
RTS0043248,126
RTS0043249,141
RTS0043250,170
RTS0043251,114
RTS0043252,143
RTS0043253,113
RTS0043254,150
RTS0043255,105
RTS0043256,156
RTS0043257,128
RTS0043258,118
RTS0043259,135
RTS0043260,167
RTS0043261,187
RTS0043262,197
RTS0043263,140
RTS0043264,146
RTS0043265,194
RTS0043266,165
RTS0043267,210
RTS0043268,148
RTS0043269,229
RTS0043270,302
RTS0043271,198
RTS0043272,183
RTS0043273,200
RTS0043274,214
RTS0043275,178
RTS0043276,97
RTS0043277,77
RTS0043278,123
RTS0043279,127
RTS0043280,112
RTS0043281,168
RTS0043282,221
RTS0043283,176
RTS0043284,216
RTS0043285,200
RTS0043286,301
RTS0043287,356
RTS0043288,434
RTS0043289,345
RTS0043290,164
RTS0043291,247
RTS0043292,163
RTS0043293,145
RTS0043294,172
RTS0043295,230
RTS0043296,125
RTS0043297,65
RTS0043299,116
RTS0043300,150
RTS0043301,94
RTS0043302,101
RTS0043303,110
RTS0043304,87
RTS0043305,113
RTS0043306,117
RTS0043307,104
RTS0043308,77
RTS0043309,108
RTS0043310,140
RTS0043311,601
RTS0043312,447
RTS0043313,713
RTS0043314,447
RTS0043315,269
RTS0043316,113
RTS0043317,87
RTS0043318,98
RTS0043319,97
RTS0043320,120
RTS0043321,112
RTS0043322,116
RTS0043323,138
RTS0043324,135
RTS0043325,99
RTS0043326,127
RTS0043327,125
RTS0043328,119
RTS0043329,126
RTS0043330,117
RTS0043331,103
RTS0043332,106
RTS0043333,98
RTS0043334,96
RTS0043335,79
RTS0043336,147
RTS0043337,125
RTS0043338,139
RTS0043339,95
RTS0043340,89
RTS0043341,120
RTS0043342,105
RTS0043343,97
RTS0043344,125
RTS0043345,77
RTS0043346,82
RTS0043347,135
RTS0043348,121
RTS0043349,140
RTS0043350,145
RTS0043351,208
RTS0043352,240
RTS0043353,223
RTS0043354,211
RTS0043355,236
RTS0043356,178
RTS0043357,141
RTS0043358,181
RTS0043359,230
RTS0043360,199
RTS0043361,127
RTS0043362,162
RTS0043363,115
RTS0043364,118
RTS0043365,127
RTS0043366,108
RTS0043367,73
RTS0043368,97
RTS0043369,87
RTS0043370,85
RTS0043371,327
RTS0043372,247
RTS0043373,305
RTS0043374,257
RTS0043375,247
RTS0043376,181
RTS0043377,272
RTS0043378,150
RTS0043379,171
RTS0043380,191
RTS0043381,90
RTS0043382,112
RTS0043383,138
RTS0043384,110
RTS0043385,111
RTS0043386,136
RTS0043387,181
RTS0043388,148
RTS0043389,180
RTS0043390,143
RTS0043391,137
RTS0043392,160
RTS0043393,111
RTS0043394,144
RTS0043395,136
RTS0043396,173
RTS0043397,184
RTS0043398,185
RTS0043399,159
RTS0043400,108
RTS0043401,95
RTS0043402,111
RTS0043403,160
RTS0043404,117
RTS0043405,86
RTS0043406,83
RTS0043407,110
RTS0043408,112
RTS0043409,75
RTS0043410,119
RTS0043411,95
RTS0043412,92
RTS0043413,79
RTS0043414,98
RTS0043415,98
RTS0043416,126
RTS0043417,87
RTS0043418,117
RTS0043419,144
RTS0043420,94
RTS0043421,186
RTS0043422,97
RTS0043423,132
RTS0043424,116
RTS0043425,134
RTS0043426,130
RTS0043427,120
RTS0043428,138
RTS0043429,164
RTS0043430,136
RTS0043431,177
RTS0043432,159
RTS0043433,180
RTS0043434,255
RTS0043435,233
RTS0043436,339
RTS0043437,232
RTS0043438,305
RTS0043439,177
RTS0043440,406
RTS0043441,450
RTS0043442,237
RTS0043443,241
RTS0043444,231
RTS0043445,220
RTS0043446,156
RTS0043447,114
RTS0043448,140
RTS0043449,197
RTS0043450,163
RTS0043451,87
RTS0043452,146
RTS0043453,124
RTS0043454,117
RTS0043455,93
RTS0043456,84
RTS0043457,123
RTS0043458,111
RTS0043459,88
RTS0043460,82
RTS0043461,96
RTS0043462,118
RTS0043463,104
RTS0043464,127
RTS0043465,141
RTS0043466,167
RTS0043467,189
RTS0043468,158
RTS0043469,118
RTS0043470,163
RTS0043471,103
RTS0043472,150
RTS0043473,120
RTS0043474,99
RTS0043475,120
RTS0043476,89
RTS0043477,119
RTS0043478,86
RTS0043479,103
RTS0043480,92
RTS0043481,215
RTS0043482,257
RTS0043483,295
RTS0043484,185
RTS0043485,266
RTS0043486,257
RTS0043487,185
RTS0043488,206
RTS0043489,243
RTS0043490,188
RTS0043491,261
RTS0043492,240
RTS0043493,252
RTS0043494,345
RTS0043495,358
RTS0043496,107
RTS0043497,88
RTS0043498,87
RTS0043499,129
RTS0043500,134
RTS0043501,78
RTS0043502,106
RTS0043503,50
RTS0043504,118
RTS0043505,109
RTS0043506,168
RTS0043507,138
RTS0043508,148
RTS0043509,161
RTS0043510,158
RTS0043511,99
RTS0043512,103
RTS0043513,99
RTS0043514,107
RTS0043515,86
RTS0043516,104
RTS0043517,94
RTS0043518,137
RTS0043519,137
RTS0043520,157
RTS0043521,106
RTS0043522,82
RTS0043523,202
RTS0043524,82
RTS0043525,130
RTS0043526,117
RTS0043527,107
RTS0043528,96
RTS0043529,107
RTS0043530,73
RTS0043531,120
RTS0043532,102
RTS0043533,109
RTS0043534,104
RTS0043535,100
RTS0043536,122
RTS0043537,151
RTS0043538,151
RTS0043539,161
RTS0043540,125
RTS0043541,109
RTS0043542,111
RTS0043543,104
RTS0043544,169
RTS0043545,88
RTS0043546,124
RTS0043547,99
RTS0043548,92
RTS0043549,107
RTS0043550,133
RTS0043551,114
RTS0043552,102
RTS0043553,95
RTS0043554,95
RTS0043555,84
RTS0043556,110
RTS0043557,98
RTS0043558,99
RTS0043559,67
RTS0043560,90
RTS0043561,126
RTS0043562,91
RTS0043563,98
RTS0043564,87
RTS0043565,114
RTS0043566,156
RTS0043567,106
RTS0043568,107
RTS0043569,129
RTS0043570,136
RTS0043571,135
RTS0043572,134
RTS0043573,148
RTS0043574,136
RTS0043575,126
RTS0043576,238
RTS0043577,197
RTS0043578,110
RTS0043579,191
RTS0043580,179
RTS0043581,135
RTS0043582,144
RTS0043583,101
RTS0043584,134
RTS0043585,112
RTS0043586,108
RTS0043587,117
RTS0043588,71
RTS0043589,106
RTS0043590,116
RTS0043591,79
RTS0043592,115
RTS0043593,147
RTS0043594,134
RTS0043595,98
RTS0043596,111
RTS0043597,125
RTS0043598,99
RTS0043599,135
RTS0043600,103
RTS0043601,89
RTS0043602,128
RTS0043603,125
RTS0043604,139
RTS0043605,77
RTS0043606,125
RTS0043607,94
RTS0043608,150
RTS0043609,123
RTS0043610,146
RTS0043611,294
RTS0043612,243
RTS0043613,300
RTS0043614,302
RTS0043615,343
RTS0043616,167
RTS0043617,99
RTS0043618,184
RTS0043619,125
RTS0043620,118
RTS0043621,142
RTS0043622,154
RTS0043623,136
RTS0043624,226
RTS0043625,144
RTS0043626,121
RTS0043627,83
RTS0043628,117
RTS0043629,136
RTS0043630,125
RTS0043631,121
RTS0043632,156
RTS0043633,139
RTS0043634,182
RTS0043635,152
RTS0043636,70
RTS0043637,107
RTS0043638,85
RTS0043639,73
RTS0043640,116
RTS0043641,653
RTS0043642,458
RTS0043643,550
RTS0043644,447
RTS0043645,500
RTS0043646,116
RTS0043647,95
RTS0043648,99
RTS0043649,104
RTS0043650,109
RTS0043651,59
RTS0043652,100
RTS0043653,98
RTS0043654,101
RTS0043655,92
RTS0043656,104
RTS0043657,121
RTS0043658,208
RTS0043659,106
RTS0043660,106
RTS0043661,109
RTS0043663,88
RTS0043664,76
RTS0043665,107
RTS0043666,82
RTS0043667,78
RTS0043668,83
RTS0043669,101
RTS0043670,75
RTS0043671,103
RTS0043672,152
RTS0043673,121
RTS0043674,94
RTS0043675,126
RTS0043676,91
RTS0043677,105
RTS0043678,86
RTS0043679,96
RTS0043680,74
RTS0043681,112
RTS0043682,79
RTS0043683,94
RTS0043684,107
RTS0043685,117
RTS0043686,142
RTS0043687,156
RTS0043688,125
RTS0043689,119
RTS0043690,121
RTS0043691,153
RTS0043692,109
RTS0043693,136
RTS0043694,106
RTS0043695,134
RTS0043696,109
RTS0043697,104
RTS0043698,159
RTS0043699,111
RTS0043700,133
RTS0043701,114
RTS0043702,156
RTS0043703,122
RTS0043704,111
RTS0043705,98
RTS0043706,107
RTS0043707,138
RTS0043708,77
RTS0043709,91
RTS0043710,117
RTS0043711,89
RTS0043712,98
RTS0043713,73
RTS0043714,68
RTS0043715,89
RTS0043716,108
RTS0043717,100
RTS0043718,70
RTS0043719,82
RTS0043720,69
RTS0043721,165
RTS0043722,120
RTS0043723,163
RTS0043724,164
RTS0043725,163
RTS0043726,97
RTS0043727,98
RTS0043728,103
RTS0043729,88
RTS0043730,117
RTS0043731,90
RTS0043732,101
RTS0043733,132
RTS0043734,159
RTS0043735,151
RTS0043736,99
RTS0043737,147
RTS0043738,135
RTS0043739,103
RTS0043740,135
RTS0043741,223
RTS0043742,225
RTS0043743,164
RTS0043744,297
RTS0043745,157
RTS0043746,84
RTS0043747,126
RTS0043748,144
RTS0043749,119
RTS0043750,138
RTS0043751,122
RTS0043752,111
RTS0043753,127
RTS0043754,96
RTS0043755,185
RTS0043756,98
RTS0043757,91
RTS0043758,124
RTS0043759,101
RTS0043760,84
RTS0043761,316
RTS0043762,65
RTS0043763,109
RTS0043764,84
RTS0043765,136
RTS0043766,86
RTS0043767,52
RTS0043768,81
RTS0043769,111
RTS0043770,63
RTS0043771,79
RTS0043772,100
RTS0043773,128
RTS0043774,97
RTS0043775,94
RTS0043776,151
RTS0043777,157
RTS0043778,125
RTS0043779,138
RTS0043780,132
RTS0043781,155
RTS0043782,123
RTS0043783,113
RTS0043784,138
RTS0043785,78
RTS0043786,237
RTS0043787,210
RTS0043788,281
RTS0043789,225
RTS0043790,196
RTS0043791,164
RTS0043792,252
RTS0043793,152
RTS0043794,152
RTS0043795,114
RTS0043796,98
RTS0043797,121
RTS0043798,84
RTS0043799,110
RTS0043800,94
RTS0043801,94
RTS0043802,87
RTS0043803,95
RTS0043804,102
RTS0043805,101
RTS0043806,106
RTS0043807,90
RTS0043808,99
RTS0043809,102
RTS0043810,102
RTS0043811,62
RTS0043812,106
RTS0043813,101
RTS0043814,86
RTS0043815,76
RTS0043816,164
RTS0043817,112
RTS0043818,166
RTS0043819,126
RTS0043820,186
RTS0043821,134
RTS0043822,92
RTS0043823,110
RTS0043824,88
RTS0043825,69
RTS0043826,92
RTS0043827,99
RTS0043828,106
RTS0043829,77
RTS0043830,95
RTS0043831,136
RTS0043832,133
RTS0043833,149
RTS0043834,125
RTS0043835,129
RTS0043836,191
RTS0043837,170
RTS0043838,92
RTS0043839,154
RTS0043840,111
RTS0043841,127
RTS0043842,143
RTS0043843,167
RTS0043844,191
RTS0043845,141
RTS0043846,145
RTS0043847,143
RTS0043848,193
RTS0043849,145
RTS0043850,199
RTS0043851,132
RTS0043852,110
RTS0043853,163
RTS0043854,127
RTS0043856,95
RTS0043857,69
RTS0043858,91
RTS0043859,98
RTS0043860,103
RTS0043861,152
RTS0043862,229
RTS0043863,125
RTS0043864,110
RTS0043865,128
RTS0043866,126
RTS0043867,186
RTS0043868,242
RTS0043869,214
RTS0043870,143
RTS0043871,138
RTS0043872,184
RTS0043873,170
RTS0043874,192
RTS0043875,175
RTS0043876,94
RTS0043877,81
RTS0043878,103
RTS0043879,103
RTS0043880,100
RTS0043881,118
RTS0043882,110
RTS0043883,105
RTS0043884,113
RTS0043885,93
RTS0043886,169
RTS0043887,130
RTS0043888,120
RTS0043889,70
RTS0043890,207
RTS0043891,194
RTS0043892,166
RTS0043893,193
RTS0043894,164
RTS0043895,127
RTS0043896,124
RTS0043897,147
RTS0043898,127
RTS0043899,120
RTS0043900,117
RTS0043901,131
RTS0043902,118
RTS0043903,140
RTS0043904,112
RTS0043905,136
RTS0043906,72
RTS0043907,103
RTS0043908,50
RTS0043909,88
RTS0043910,121
RTS0043911,105
RTS0043912,204
RTS0043913,115
RTS0043914,106
RTS0043915,84
RTS0043916,176
RTS0043917,140
RTS0043918,119
RTS0043919,128
RTS0043920,214
RTS0043921,118
RTS0043922,102
RTS0043923,155
RTS0043924,164
RTS0043925,136
RTS0043926,115
RTS0043927,108
RTS0043928,90
RTS0043929,93
RTS0043930,105
RTS0043931,192
RTS0043932,222
RTS0043933,241
RTS0043934,177
RTS0043935,164
RTS0043936,91
RTS0043937,75
RTS0043938,72
RTS0043939,69
RTS0043940,116
RTS0043941,73
RTS0043942,118
RTS0043943,105
RTS0043944,101
RTS0043945,98
RTS0043946,71
RTS0043947,131
RTS0043948,127
RTS0043949,97
RTS0043950,92
RTS0043951,117
RTS0043952,119
RTS0043953,138
RTS0043954,85
RTS0043955,104
RTS0043956,142
RTS0043957,142
RTS0043958,167
RTS0043959,180
RTS0043960,151
RTS0043961,122
RTS0043962,109
RTS0043963,101
RTS0043964,142
RTS0043965,103
RTS0043966,194
RTS0043967,139
RTS0043968,151
RTS0043969,160
RTS0043970,200
RTS0043971,159
RTS0043972,227
RTS0043973,217
RTS0043974,218
RTS0043975,160
RTS0043976,260
RTS0043977,252
RTS0043978,322
RTS0043979,265
RTS0043980,256
RTS0043981,488
RTS0043982,558
RTS0043983,486
RTS0043984,142
RTS0043985,617
RTS0043986,113
RTS0043987,247
RTS0043988,187
RTS0043989,164
RTS0043990,161
RTS0043991,107
RTS0043992,99
RTS0043993,73
RTS0043994,66
RTS0043996,118
RTS0043997,64
RTS0043998,89
RTS0043999,103
RTS0044000,69
RTS0044001,127
RTS0044002,174
RTS0044003,220
RTS0044004,173
RTS0044005,173
RTS0044006,106
RTS0044007,118
RTS0044008,85
RTS0044009,113
RTS0044010,112
RTS0044011,249
RTS0044012,390
RTS0044013,305
RTS0044014,328
RTS0044015,306
RTS0044016,118
RTS0044017,81
RTS0044018,74
RTS0044019,100
RTS0044020,169
RTS0044021,87
RTS0044022,134
RTS0044023,97
RTS0044024,90
RTS0044025,112
RTS0044026,113
RTS0044027,108
RTS0044028,124
RTS0044029,141
RTS0044030,133
RTS0044031,112
RTS0044032,106
RTS0044033,87
RTS0044034,134
RTS0044035,116
RTS0044036,249
RTS0044037,188
RTS0044038,243
RTS0044039,173
RTS0044040,191
RTS0044041,256
RTS0044042,302
RTS0044043,279
RTS0044044,310
RTS0044045,253
RTS0044046,126
RTS0044047,173
RTS0044048,114
RTS0044049,79
RTS0044050,157
RTS0044051,81
RTS0044052,114
RTS0044053,83
RTS0044054,117
RTS0044055,94
RTS0044056,136
RTS0044057,121
RTS0044058,106
RTS0044059,139
RTS0044060,109
RTS0044061,123
RTS0044062,90
RTS0044063,107
RTS0044064,161
RTS0044065,133
RTS0044067,157
RTS0044068,144
RTS0044069,183
RTS0044070,129
RTS0044071,101
RTS0044072,118
RTS0044073,69
RTS0044074,90
RTS0044075,100
RTS0044076,65
RTS0044077,118
RTS0044078,77
RTS0044079,95
RTS0044080,109
RTS0044081,80
RTS0044082,86
RTS0044083,134
RTS0044084,84
RTS0044085,78
RTS0044086,108
RTS0044087,85
RTS0044088,104
RTS0044089,111
RTS0044090,120
RTS0044091,235
RTS0044092,219
RTS0044093,139
RTS0044094,165
RTS0044095,132
RTS0044096,114
RTS0044097,188
RTS0044098,110
RTS0044099,203
RTS0044100,182
RTS0044101,140
RTS0044102,121
RTS0044103,124
RTS0044104,115
RTS0044105,152
RTS0044106,331
RTS0044107,258
RTS0044108,310
RTS0044109,320
RTS0044110,350
RTS0044111,241
RTS0044112,187
RTS0044113,222
RTS0044114,141
RTS0044115,243
RTS0044116,224
RTS0044117,182
RTS0044118,169
RTS0044119,213
RTS0044120,165
RTS0044121,105
RTS0044122,116
RTS0044123,82
RTS0044124,104
RTS0044125,120
RTS0044126,121
RTS0044127,161
RTS0044128,121
RTS0044129,151
RTS0044130,102
RTS0044131,160
RTS0044132,181
RTS0044133,150
RTS0044134,170
RTS0044135,155
RTS0044136,152
RTS0044137,108
RTS0044138,185
RTS0044139,162
RTS0044140,154
RTS0044141,158
RTS0044142,169
RTS0044143,172
RTS0044144,165
RTS0044145,98
RTS0044146,118
RTS0044147,116
RTS0044148,157
RTS0044149,125
RTS0044150,128
RTS0044151,142
RTS0044152,136
RTS0044153,133
RTS0044154,115
RTS0044155,170
RTS0044156,317
RTS0044157,299
RTS0044158,452
RTS0044159,316
RTS0044160,336
RTS0044161,161
RTS0044162,214
RTS0044163,227
RTS0044164,210
RTS0044165,129
RTS0044166,205
RTS0044167,143
RTS0044168,167
RTS0044169,187
RTS0044170,174
RTS0044171,124
RTS0044172,139
RTS0044173,131
RTS0044174,117
RTS0044175,129
RTS0044176,151
RTS0044177,180
RTS0044178,171
RTS0044180,80
RTS0044181,128
RTS0044182,146
RTS0044183,96
RTS0044184,123
RTS0044185,97
RTS0044186,163
RTS0044187,114
RTS0044188,114
RTS0044189,145
RTS0044190,114
RTS0044191,120
RTS0044192,133
RTS0044193,122
RTS0044194,147
RTS0044195,122
RTS0044196,228
RTS0044197,147
RTS0044198,301
RTS0044199,208
RTS0044200,129
RTS0044206,146
RTS0044207,111
RTS0044208,117
RTS0044209,88
RTS0044210,87
RTS0044211,229
RTS0044212,192
RTS0044213,209
RTS0044214,252
RTS0044215,225
RTS0044216,130
RTS0044217,167
RTS0044218,155
RTS0044219,168
RTS0044220,124
RTS0044221,70
RTS0044222,108
RTS0044223,115
RTS0044224,139
RTS0044225,71
RTS0044226,135
RTS0044227,152
RTS0044228,133
RTS0044229,105
RTS0044230,106
RTS0044231,107
RTS0044232,90
RTS0044233,97
RTS0044234,69
RTS0044235,105
RTS0044236,172
RTS0044237,254
RTS0044238,175
RTS0044239,131
RTS0044240,153
RTS0044241,163
RTS0044242,178
RTS0044243,166
RTS0044244,171
RTS0044245,89
RTS0044246,138
RTS0044247,125
RTS0044248,198
RTS0044249,127
RTS0044250,93
RTS0044251,237
RTS0044252,208
RTS0044253,198
RTS0044254,133
RTS0044255,159
RTS0044256,195
RTS0044257,217
RTS0044258,198
RTS0044259,161
RTS0044260,172
RTS0044261,342
RTS0044262,177
RTS0044263,162
RTS0044264,177
RTS0044265,189
RTS0044266,112
RTS0044267,113
RTS0044268,124
RTS0044269,120
RTS0044270,139
RTS0044271,215
RTS0044272,260
RTS0044273,226
RTS0044274,212
RTS0044275,222
RTS0044276,96
RTS0044277,109
RTS0044278,79
RTS0044279,99
RTS0044280,75
RTS0044281,165
RTS0044282,146
RTS0044283,139
RTS0044284,104
RTS0044285,139
RTS0044286,105
RTS0044287,111
RTS0044288,66
RTS0044289,109
RTS0044290,114
RTS0044291,115
RTS0044292,131
RTS0044293,91
RTS0044294,117
RTS0044295,103
RTS0044296,166
RTS0044297,181
RTS0044298,175
RTS0044299,234
RTS0044300,224
RTS0044301,273
RTS0044302,233
RTS0044303,230
RTS0044304,270
RTS0044305,198
RTS0044306,305
RTS0044307,309
RTS0044308,424
RTS0044309,433
RTS0044310,419
RTS0044311,123
RTS0044312,153
RTS0044313,97
RTS0044314,142
RTS0044315,100
RTS0044316,319
RTS0044317,342
RTS0044318,400
RTS0044319,252
RTS0044320,132
RTS0044321,113
RTS0044322,117
RTS0044323,132
RTS0044324,112
RTS0044325,124
RTS0044326,166
RTS0044327,223
RTS0044328,94
RTS0044329,194
RTS0044330,131
RTS0044331,335
RTS0044332,302
RTS0044333,392
RTS0044334,360
RTS0044335,382
RTS0044336,94
RTS0044337,123
RTS0044338,97
RTS0044339,111
RTS0044340,87
RTS0044341,111
RTS0044342,102
RTS0044343,90
RTS0044344,107
RTS0044345,116
RTS0044346,455
RTS0044347,587
RTS0044348,585
RTS0044349,612
RTS0044350,517
RTS0044351,159
RTS0044352,141
RTS0044353,258
RTS0044354,176
RTS0044355,205
RTS0044356,115
RTS0044357,149
RTS0044358,140
RTS0044359,177
RTS0044360,121
RTS0044361,189
RTS0044362,254
RTS0044363,171
RTS0044364,225
RTS0044365,143
RTS0044366,449
RTS0044367,388
RTS0044368,487
RTS0044369,462
RTS0044370,375
RTS0044371,103
RTS0044372,110
RTS0044373,117
RTS0044374,91
RTS0044375,123
RTS0044376,151
RTS0044377,232
RTS0044378,204
RTS0044379,278
RTS0044380,213
RTS0044381,174
RTS0044382,123
RTS0044383,220
RTS0044384,141
RTS0044385,153
RTS0044386,173
RTS0044387,267
RTS0044388,247
RTS0044389,151
RTS0044390,165
RTS0044391,234
RTS0044392,233
RTS0044393,335
RTS0044394,205
RTS0044395,180
RTS0044396,104
RTS0044397,117
RTS0044399,89
RTS0044400,90
RTS0044401,84
RTS0044402,149
RTS0044403,135
RTS0044404,216
RTS0044405,131
RTS0044406,213
RTS0044407,233
RTS0044408,265
RTS0044409,223
RTS0044410,185
RTS0044411,106
RTS0044412,114
RTS0044413,97
RTS0044414,109
RTS0044415,115
RTS0044416,257
RTS0044417,252
RTS0044418,199
RTS0044419,146
RTS0044420,276
RTS0044421,112
RTS0044422,96
RTS0044423,90
RTS0044424,93
RTS0044425,103
RTS0044426,91
RTS0044427,99
RTS0044428,88
RTS0044429,123
RTS0044430,115
RTS0044431,128
RTS0044432,179
RTS0044433,140
RTS0044434,164
RTS0044435,180
RTS0044436,183
RTS0044437,165
RTS0044438,180
RTS0044439,177
RTS0044440,222
RTS0044441,153
RTS0044442,173
RTS0044443,245
RTS0044444,159
RTS0044445,178
RTS0044446,118
RTS0044447,130
RTS0044448,91
RTS0044449,122
RTS0044450,98
RTS0044451,109
RTS0044452,125
RTS0044453,90
RTS0044454,141
RTS0044455,103
RTS0044456,90
RTS0044457,163
RTS0044458,120
RTS0044459,105
RTS0044460,129
RTS0044461,188
RTS0044462,192
RTS0044463,129
RTS0044464,192
RTS0044465,183
RTS0044466,153
RTS0044467,135
RTS0044468,150
RTS0044469,127
RTS0044470,168
RTS0044471,222
RTS0044472,234
RTS0044473,165
RTS0044474,190
RTS0044475,261
RTS0044476,255
RTS0044477,280
RTS0044478,168
RTS0044479,177
RTS0044480,223
RTS0044481,149
RTS0044482,155
RTS0044483,107
RTS0044484,120
RTS0044485,160
RTS0044486,180
RTS0044487,154
RTS0044488,143
RTS0044489,132
RTS0044490,112
RTS0044491,159
RTS0044492,106
RTS0044493,125
RTS0044494,162
RTS0044495,162
RTS0044496,156
RTS0044497,208
RTS0044498,157
RTS0044499,227
RTS0044500,230
RTS0044501,154
RTS0044502,164
RTS0044503,154
RTS0044504,194
RTS0044505,155
RTS0044506,139
RTS0044507,120
RTS0044508,161
RTS0044509,164
RTS0044510,126
RTS0044511,177
RTS0044512,188
RTS0044513,175
RTS0044514,150
RTS0044515,217
RTS0044516,148
RTS0044517,155
RTS0044518,152
RTS0044519,129
RTS0044520,143
RTS0044521,193
RTS0044522,174
RTS0044523,177
RTS0044524,113
RTS0044525,122
RTS0044526,131
RTS0044527,181
RTS0044528,169
RTS0044529,184
RTS0044530,140
RTS0044531,113
RTS0044532,117
RTS0044533,114
RTS0044534,116
RTS0044535,148
RTS0044536,112
RTS0044537,107
RTS0044538,108
RTS0044539,118
RTS0044540,86
RTS0044541,108
RTS0044542,129
RTS0044543,107
RTS0044544,120
RTS0044545,105
RTS0044546,249
RTS0044547,218
RTS0044548,187
RTS0044549,258
RTS0044550,269
RTS0044551,229
RTS0044552,212
RTS0044553,201
RTS0044554,136
RTS0044555,262
RTS0044556,93
RTS0044557,102
RTS0044558,88
RTS0044559,83
RTS0044560,103
RTS0044561,141
RTS0044562,132
RTS0044563,203
RTS0044564,203
RTS0044565,176
RTS0044566,119
RTS0044567,85
RTS0044568,116
RTS0044569,83
RTS0044570,100
RTS0044571,101
RTS0044572,118
RTS0044573,79
RTS0044574,112
RTS0044575,120
RTS0044576,72
RTS0044577,99
RTS0044578,181
RTS0044579,134
RTS0044580,89
RTS0044581,104
RTS0044582,92
RTS0044583,98
RTS0044584,108
RTS0044585,104
RTS0044586,101
RTS0044587,99
RTS0044588,88
RTS0044589,95
RTS0044590,82
RTS0044591,119
RTS0044592,100
RTS0044593,94
RTS0044594,115
RTS0044595,84
RTS0044596,164
RTS0044597,158
RTS0044598,187
RTS0044599,177
RTS0044600,149
RTS0044601,112
RTS0044602,110
RTS0044603,95
RTS0044604,152
RTS0044605,118
RTS0044606,115
RTS0044607,155
RTS0044608,73
RTS0044609,88
RTS0044610,129
RTS0044611,105
RTS0044612,78
RTS0044613,97
RTS0044614,123
RTS0044615,56
RTS0044616,100
RTS0044617,90
RTS0044618,108
RTS0044619,100
RTS0044620,117
RTS0044621,180
RTS0044622,195
RTS0044623,213
RTS0044624,203
RTS0044625,153
RTS0044626,130
RTS0044627,76
RTS0044628,79
RTS0044629,94
RTS0044630,88
RTS0044631,109
RTS0044632,184
RTS0044633,124
RTS0044634,143
RTS0044635,127
RTS0044636,92
RTS0044637,92
RTS0044638,104
RTS0044639,92
RTS0044640,93
RTS0044641,203
RTS0044642,189
RTS0044643,211
RTS0044644,316
RTS0044645,246
RTS0044646,86
RTS0044647,63
RTS0044648,70
RTS0044649,90
RTS0044650,81
RTS0044651,162
RTS0044652,190
RTS0044653,147
RTS0044654,167
RTS0044655,187
RTS0044656,260
RTS0044657,241
RTS0044658,379
RTS0044659,260
RTS0044660,294
RTS0044661,132
RTS0044662,139
RTS0044663,121
RTS0044664,191
RTS0044665,139
RTS0044666,89
RTS0044667,85
RTS0044668,80
RTS0044669,120
RTS0044670,84
RTS0044671,87
RTS0044672,107
RTS0044673,113
RTS0044674,109
RTS0044675,129
RTS0044676,137
RTS0044677,119
RTS0044678,105
RTS0044679,146
RTS0044680,106
RTS0044681,88
RTS0044682,110
RTS0044683,114
RTS0044684,79
RTS0044685,107
RTS0044686,145
RTS0044687,204
RTS0044688,187
RTS0044689,247
RTS0044690,256
RTS0044691,146
RTS0044692,224
RTS0044693,213
RTS0044694,207
RTS0044695,131
RTS0044696,223
RTS0044697,221
RTS0044698,203
RTS0044699,176
RTS0044700,186
RTS0044701,250
RTS0044702,153
RTS0044703,219
RTS0044704,178
RTS0044705,129
RTS0044706,91
RTS0044707,214
RTS0044708,200
RTS0044709,244
RTS0044710,256
RTS0044711,144
RTS0044712,228
RTS0044714,210
RTS0044715,210
RTS0044716,353
RTS0044717,214
RTS0044718,399
RTS0044719,167
RTS0044720,480
RTS0044721,115
RTS0044722,109
RTS0044723,72
RTS0044724,83
RTS0044725,84
RTS0044726,215
RTS0044727,248
RTS0044728,160
RTS0044729,175
RTS0044730,255
RTS0044731,282
RTS0044732,172
RTS0044733,133
RTS0044734,75
RTS0044735,221
RTS0044736,224
RTS0044737,177
RTS0044738,138
RTS0044739,148
RTS0044740,92
RTS0044741,104
RTS0044742,87
RTS0044743,182
RTS0044744,115
RTS0044745,99
RTS0044746,193
RTS0044747,95
RTS0044748,56
RTS0044749,114
RTS0044750,101
RTS0044751,175
RTS0044752,157
RTS0044753,151
RTS0044754,144
RTS0044755,155
RTS0044756,112
RTS0044757,93
RTS0044758,141
RTS0044759,130
RTS0044760,81
RTS0044761,151
RTS0044762,135
RTS0044763,152
RTS0044764,115
RTS0044765,157
RTS0044766,101
RTS0044767,138
RTS0044768,136
RTS0044769,118
RTS0044770,146
RTS0044771,81
RTS0044772,60
RTS0044773,100
RTS0044774,93
RTS0044775,130
RTS0044776,197
RTS0044777,236
RTS0044778,157
RTS0044779,181
RTS0044780,244
RTS0044781,529
RTS0044782,550
RTS0044783,541
RTS0044784,527
RTS0044785,474
RTS0044786,460
RTS0044787,428
RTS0044788,381
RTS0044789,474
RTS0044790,118
RTS0044791,727
RTS0044792,1331
RTS0044793,235
RTS0044794,201
RTS0044795,167
RTS0044796,218
RTS0044797,212
RTS0044798,150
RTS0044799,197
RTS0044800,125
RTS0044801,148
RTS0044802,137
RTS0044803,183
RTS0044804,157
RTS0044805,187
RTS0044806,131
RTS0044807,121
RTS0044808,141
RTS0044809,147
RTS0044810,120
RTS0044811,213
RTS0044812,190
RTS0044813,287
RTS0044814,288
RTS0044815,237
RTS0044816,117
RTS0044817,166
RTS0044818,153
RTS0044819,122
RTS0044820,129
RTS0044821,147
RTS0044822,138
RTS0044823,173
RTS0044824,103
RTS0044825,131
RTS0044826,134
RTS0044827,157
RTS0044828,126
RTS0044829,143
RTS0044830,100
RTS0044831,235
RTS0044832,248
RTS0044833,397
RTS0044834,324
RTS0044835,249
RTS0044836,139
RTS0044837,87
RTS0044838,161
RTS0044839,106
RTS0044840,100
RTS0044841,103
RTS0044842,91
RTS0044843,107
RTS0044844,71
RTS0044845,114
RTS0044846,99
RTS0044847,107
RTS0044848,142
RTS0044849,174
RTS0044850,105
RTS0044851,110
RTS0044852,112
RTS0044853,116
RTS0044854,103
RTS0044855,117
RTS0044856,109
RTS0044857,123
RTS0044858,91
RTS0044859,80
RTS0044860,126
RTS0044861,152
RTS0044862,141
RTS0044863,130
RTS0044864,121
RTS0044865,115
RTS0044866,266
RTS0044867,270
RTS0044868,183
RTS0044869,239
RTS0044870,252
RTS0044871,150
RTS0044872,121
RTS0044873,135
RTS0044874,115
RTS0044875,189
RTS0044876,113
RTS0044877,325
RTS0044878,282
RTS0044879,248
RTS0044880,444
RTS0044881,62
RTS0044882,103
RTS0044883,80
RTS0044884,116
RTS0044885,105
RTS0044886,167
RTS0044887,92
RTS0044888,133
RTS0044889,106
RTS0044890,114
RTS0044891,138
RTS0044892,192
RTS0044893,120
RTS0044894,146
RTS0044895,146
RTS0044896,233
RTS0044897,263
RTS0044898,217
RTS0044899,337
RTS0044900,265
RTS0044901,111
RTS0044902,112
RTS0044903,116
RTS0044904,107
RTS0044905,137
RTS0044906,421
RTS0044907,326
RTS0044908,380
RTS0044909,438
RTS0044910,284
RTS0044911,107
RTS0044912,115
RTS0044913,87
RTS0044914,133
RTS0044915,76
RTS0044916,155
RTS0044917,126
RTS0044918,149
RTS0044919,160
RTS0044920,193
RTS0044921,219
RTS0044922,216
RTS0044923,271
RTS0044924,213
RTS0044925,204
RTS0044926,165
RTS0044927,210
RTS0044928,129
RTS0044929,108
RTS0044930,168
RTS0044931,90
RTS0044932,133
RTS0044933,117
RTS0044934,87
RTS0044935,120
RTS0044936,268
RTS0044937,63
RTS0044938,99
RTS0044939,108
RTS0044940,113
RTS0044941,126
RTS0044942,120
RTS0044943,105
RTS0044944,109
RTS0044945,66
RTS0044946,153
RTS0044947,125
RTS0044948,152
RTS0044949,136
RTS0044950,125
RTS0044951,95
RTS0044952,112
RTS0044953,87
RTS0044954,137
RTS0044955,110
RTS0044956,143
RTS0044957,134
RTS0044958,161
RTS0044959,120
RTS0044960,139
RTS0044961,127
RTS0044962,94
RTS0044963,66
RTS0044964,92
RTS0044965,101
RTS0044966,121
RTS0044967,118
RTS0044968,107
RTS0044969,88
RTS0044970,119
RTS0044971,110
RTS0044972,117
RTS0044973,97
RTS0044974,89
RTS0044975,105
RTS0044976,134
RTS0044977,118
RTS0044978,103
RTS0044979,122
RTS0044980,124
RTS0044981,127
RTS0044982,107
RTS0044983,118
RTS0044984,105
RTS0044985,291
RTS0044986,89
RTS0044987,113
RTS0044988,98
RTS0044989,88
RTS0044990,122
RTS0044991,108
RTS0044992,94
RTS0044993,108
RTS0044994,124
RTS0044995,113
RTS0044996,93
RTS0044997,75
RTS0044998,116
RTS0044999,84
RTS0045000,60
RTS0045001,85
RTS0045002,103
RTS0045003,125
RTS0045004,115
RTS0045005,107
RTS0045006,215
RTS0045007,286
RTS0045008,318
RTS0045009,245
RTS0045010,238
RTS0045011,78
RTS0045012,90
RTS0045013,68
RTS0045014,95
RTS0045015,87
RTS0045016,102
RTS0045017,100
RTS0045018,115
RTS0045019,104
RTS0045020,89
RTS0045021,165
RTS0045022,149
RTS0045023,190
RTS0045024,194
RTS0045025,225
RTS0045026,390
RTS0045027,317
RTS0045028,364
RTS0045029,395
RTS0045030,434
RTS0045031,71
RTS0045032,120
RTS0045033,114
RTS0045034,113
RTS0045035,109
RTS0045036,139
RTS0045038,211
RTS0045039,167
RTS0045040,113
RTS0045041,124
RTS0045042,117
RTS0045043,129
RTS0045044,139
RTS0045045,184
RTS0045046,91
RTS0045047,100
RTS0045048,73
RTS0045049,97
RTS0045050,123
RTS0045051,96
RTS0045052,123
RTS0045053,98
RTS0045054,99
RTS0045055,102
RTS0045056,241
RTS0045057,373
RTS0045058,96
RTS0045059,173
RTS0045060,354
RTS0045061,102
RTS0045063,50
RTS0045064,129
RTS0045065,149
RTS0045066,145
RTS0045067,195
RTS0045068,267
RTS0045069,224
RTS0045070,254
RTS0045071,275
RTS0045072,284
RTS0045073,263
RTS0045074,304
RTS0045075,164
RTS0045076,139
RTS0045077,69
RTS0045078,118
RTS0045079,109
RTS0045080,123
RTS0045081,164
RTS0045082,211
RTS0045083,271
RTS0045084,248
RTS0045085,180
RTS0045086,88
RTS0045087,82
RTS0045088,79
RTS0045089,72
RTS0045090,111
RTS0045091,134
RTS0045092,161
RTS0045093,132
RTS0045094,155
RTS0045095,148
RTS0045096,132
RTS0045097,138
RTS0045098,98
RTS0045099,102
RTS0045100,141
RTS0045101,100
RTS0045102,80
RTS0045103,122
RTS0045104,90
RTS0045105,105
RTS0045106,135
RTS0045107,155
RTS0045108,182
RTS0045109,118
RTS0045110,135
RTS0045111,154
RTS0045112,130
RTS0045113,165
RTS0045114,131
RTS0045115,131
RTS0045116,95
RTS0045117,115
RTS0045118,98
RTS0045119,122
RTS0045120,108
RTS0045121,90
RTS0045122,100
RTS0045123,161
RTS0045124,90
RTS0045125,108
RTS0045126,136
RTS0045127,132
RTS0045128,153
RTS0045129,159
RTS0045130,121
RTS0045131,160
RTS0045132,133
RTS0045133,145
RTS0045134,197
RTS0045135,179
RTS0045136,182
RTS0045137,187
RTS0045138,174
RTS0045139,155
RTS0045140,205
RTS0045141,121
RTS0045142,135
RTS0045143,127
RTS0045144,120
RTS0045145,117
RTS0045146,75
RTS0045147,109
RTS0045148,93
RTS0045149,101
RTS0045150,75
RTS0045151,271
RTS0045152,380
RTS0045153,309
RTS0045154,319
RTS0045155,330
RTS0045156,72
RTS0045157,165
RTS0045158,118
RTS0045159,165
RTS0045160,198
RTS0045161,148
RTS0045162,144
RTS0045163,178
RTS0045164,217
RTS0045165,225
RTS0045166,144
RTS0045167,122
RTS0045168,188
RTS0045169,205
RTS0045170,146
RTS0045171,204
RTS0045172,161
RTS0045173,154
RTS0045174,155
RTS0045175,160
RTS0045176,172
RTS0045177,204
RTS0045178,182
RTS0045179,203
RTS0045180,202
RTS0045181,93
RTS0045182,92
RTS0045183,95
RTS0045184,97
RTS0045185,113
RTS0045186,210
RTS0045187,227
RTS0045188,152
RTS0045189,132
RTS0045190,171
RTS0045191,114
RTS0045192,118
RTS0045193,99
RTS0045194,126
RTS0045195,72
RTS0045196,126
RTS0045197,110
RTS0045198,141
RTS0045199,98
RTS0045200,116
RTS0045201,101
RTS0045202,108
RTS0045203,112
RTS0045204,101
RTS0045205,131
RTS0045206,96
RTS0045207,104
RTS0045208,124
RTS0045209,111
RTS0045210,109
RTS0045211,104
RTS0045212,99
RTS0045213,121
RTS0045214,100
RTS0045215,112
RTS0045216,167
RTS0045217,188
RTS0045218,209
RTS0045219,180
RTS0045220,115
RTS0045221,127
RTS0045222,133
RTS0045223,133
RTS0045224,147
RTS0045225,104
RTS0045226,643
RTS0045227,441
RTS0045228,843
RTS0045229,371
RTS0045230,407
RTS0045231,289
RTS0045232,315
RTS0045233,238
RTS0045234,266
RTS0045235,260
RTS0045236,427
RTS0045237,256
RTS0045238,221
RTS0045239,231
RTS0045240,398
RTS0045241,303
RTS0045242,351
RTS0045243,260
RTS0045244,291
RTS0045245,232
RTS0045246,112
RTS0045247,135
RTS0045248,62
RTS0045249,100
RTS0045250,122
RTS0045251,102
RTS0045252,52
RTS0045253,111
RTS0045254,53
RTS0045255,55
RTS0045256,123
RTS0045257,180
RTS0045258,176
RTS0045259,176
RTS0045260,162
RTS0045261,152
RTS0045262,214
RTS0045263,154
RTS0045264,177
RTS0045265,209
RTS0045266,120
RTS0045267,148
RTS0045268,208
RTS0045269,157
RTS0045270,154
RTS0045271,87
RTS0045272,71
RTS0045273,98
RTS0045274,120
RTS0045275,114
RTS0045276,88
RTS0045277,149
RTS0045278,192
RTS0045279,58
RTS0045280,102
RTS0045281,126
RTS0045282,125
RTS0045283,116
RTS0045284,115
RTS0045285,153
RTS0045286,146
RTS0045287,125
RTS0045288,110
RTS0045289,126
RTS0045290,94
RTS0045291,109
RTS0045292,151
RTS0045293,126
RTS0045294,139
RTS0045295,114
RTS0045296,106
RTS0045297,90
RTS0045298,97
RTS0045299,104
RTS0045300,97
RTS0045301,549
RTS0045302,324
RTS0045303,614
RTS0045304,452
RTS0045305,605
RTS0045306,128
RTS0045307,134
RTS0045308,109
RTS0045309,93
RTS0045310,131
RTS0045311,45
RTS0045312,77
RTS0045313,88
RTS0045314,89
RTS0045315,99
RTS0045316,127
RTS0045317,111
RTS0045318,116
RTS0045319,92
RTS0045320,81
RTS0045321,77
RTS0045322,101
RTS0045323,115
RTS0045324,107
RTS0045325,90
RTS0045326,152
RTS0045327,131
RTS0045328,131
RTS0045329,111
RTS0045330,97
RTS0045331,104
RTS0045332,73
RTS0045333,83
RTS0045334,115
RTS0045335,108
RTS0045336,126
RTS0045337,102
RTS0045338,81
RTS0045339,114
RTS0045340,87
RTS0045341,82
RTS0045342,134
RTS0045343,110
RTS0045344,110
RTS0045345,86
RTS0045346,97
RTS0045347,93
RTS0045348,122
RTS0045349,130
RTS0045350,99
RTS0045351,106
RTS0045352,65
RTS0045353,112
RTS0045354,87
RTS0045355,70
RTS0045356,140
RTS0045357,217
RTS0045358,112
RTS0045359,95
RTS0045360,104
RTS0045361,204
RTS0045362,127
RTS0045363,121
RTS0045364,121
RTS0045365,144
RTS0045366,133
RTS0045367,80
RTS0045368,110
RTS0045369,89
RTS0045370,101
RTS0045371,144
RTS0045372,148
RTS0045373,212
RTS0045374,215
RTS0045375,184
RTS0045376,343
RTS0045377,235
RTS0045378,467
RTS0045379,459
RTS0045380,297
RTS0045381,116
RTS0045382,102
RTS0045383,107
RTS0045384,61
RTS0045385,97
RTS0045386,158
RTS0045387,116
RTS0045388,126
RTS0045389,117
RTS0045390,130
RTS0045391,123
RTS0045392,118
RTS0045393,82
RTS0045394,78
RTS0045395,77
RTS0045396,154
RTS0045397,192
RTS0045398,107
RTS0045399,184
RTS0045400,153
RTS0045401,134
RTS0045402,137
RTS0045403,128
RTS0045404,153
RTS0045405,124
RTS0045406,193
RTS0045407,209
RTS0045408,178
RTS0045409,236
RTS0045410,203
RTS0045411,289
RTS0045412,277
RTS0045413,289
RTS0045414,240
RTS0045415,291
RTS0045416,102
RTS0045417,113
RTS0045418,74
RTS0045419,89
RTS0045420,117
RTS0045421,10321
RTS0045422,7448
RTS0045423,8671
RTS0045424,10871
RTS0045425,6449
RTS0045426,165
RTS0045427,141
RTS0045428,113
RTS0045429,139
RTS0045430,85
RTS0045431,296
RTS0045432,324
RTS0045433,416
RTS0045434,253
RTS0045435,162
RTS0045436,185
RTS0045437,207
RTS0045438,252
RTS0045439,150
RTS0045440,185
RTS0045441,612
RTS0045442,633
RTS0045443,567
RTS0045444,472
RTS0045445,440
RTS0045446,198
RTS0045447,215
RTS0045448,199
RTS0045449,131
RTS0045450,94
RTS0045451,277
RTS0045452,222
RTS0045453,231
RTS0045454,245
RTS0045455,217
RTS0045456,200
RTS0045457,234
RTS0045458,204
RTS0045459,112
RTS0045460,193
RTS0045461,109
RTS0045462,121
RTS0045463,108
RTS0045464,73
RTS0045465,97
RTS0045466,201
RTS0045467,265
RTS0045468,112
RTS0045469,215
RTS0045470,133
RTS0045471,328
RTS0045472,366
RTS0045473,302
RTS0045474,536
RTS0045475,561
RTS0045476,414
RTS0045477,461
RTS0045478,401
RTS0045479,508
RTS0045480,475
RTS0045481,210
RTS0045482,240
RTS0045483,177
RTS0045484,345
RTS0045485,274
RTS0045486,96
RTS0045487,134
RTS0045488,144
RTS0045489,139
RTS0045490,153
RTS0045491,846
RTS0045492,983
RTS0045493,840
RTS0045494,369
RTS0045495,452
RTS0045496,185
RTS0045497,244
RTS0045498,356
RTS0045499,284
RTS0045500,350
RTS0045501,413
RTS0045502,459
RTS0045503,389
RTS0045504,268
RTS0045505,337
RTS0045506,9390
RTS0045507,9120
RTS0045508,7401
RTS0045509,9319
RTS0045510,7761
RTS0045511,152
RTS0045512,150
RTS0045513,107
RTS0045514,128
RTS0045515,118
RTS0045516,161
RTS0045517,194
RTS0045518,341
RTS0045519,266
RTS0045520,248
RTS0045521,134
RTS0045522,122
RTS0045523,119
RTS0045524,168
RTS0045525,123
RTS0045526,206
RTS0045527,197
RTS0045528,209
RTS0045529,220
RTS0045530,229
RTS0045531,258
RTS0045532,280
RTS0045533,243
RTS0045534,201
RTS0045535,163
RTS0045536,337
RTS0045537,331
RTS0045538,258
RTS0045539,356
RTS0045540,381
RTS0045541,269
RTS0045542,350
RTS0045543,351
RTS0045544,169
RTS0045545,263
RTS0045546,465
RTS0045547,509
RTS0045548,342
RTS0045549,318
RTS0045550,205
RTS0045551,130
RTS0045552,192
RTS0045553,133
RTS0045554,152
RTS0045555,119
RTS0045556,157
RTS0045557,111
RTS0045558,136
RTS0045559,138
RTS0045560,141
RTS0045561,217
RTS0045562,205
RTS0045563,150
RTS0045564,177
RTS0045565,132
RTS0045566,164
RTS0045567,129
RTS0045568,124
RTS0045569,139
RTS0045570,114
RTS0045571,131
RTS0045572,181
RTS0045573,129
RTS0045574,151
RTS0045575,135
RTS0045576,140
RTS0045577,143
RTS0045578,110
RTS0045579,156
RTS0045580,161
RTS0045581,143
RTS0045582,130
RTS0045583,177
RTS0045584,250
RTS0045585,83
RTS0045586,183
RTS0045587,238
RTS0045588,248
RTS0045589,248
RTS0045590,270
RTS0045592,2219
RTS0045593,1897
RTS0045594,1727
RTS0045595,1827
RTS0045596,259
RTS0045597,281
RTS0045598,322
RTS0045599,246
RTS0045600,177
RTS0045601,99
RTS0045602,102
RTS0045603,95
RTS0045604,128
RTS0045606,210
RTS0045607,151
RTS0045608,169
RTS0045609,172
RTS0045610,195
RTS0045611,94
RTS0045612,118
RTS0045613,101
RTS0045614,121
RTS0045615,122
RTS0045616,55
RTS0045617,114
RTS0045618,87
RTS0045619,105
RTS0045620,80
RTS0045621,172
RTS0045622,233
RTS0045623,198
RTS0045624,151
RTS0045625,187
RTS0045626,41
RTS0045627,82
RTS0045628,108
RTS0045629,104
RTS0045630,102
RTS0045631,86
RTS0045632,102
RTS0045633,123
RTS0045634,101
RTS0045635,93
RTS0045636,151
RTS0045637,79
RTS0045638,130
RTS0045639,116
RTS0045640,77
RTS0045641,124
RTS0045642,115
RTS0045643,71
RTS0045644,114
RTS0045645,117
RTS0045646,111
RTS0045647,144
RTS0045648,104
RTS0045649,144
RTS0045650,122
RTS0045651,111
RTS0045652,142
RTS0045653,178
RTS0045654,182
RTS0045655,197
RTS0045656,116
RTS0045657,188
RTS0045658,272
RTS0045659,197
RTS0045660,260
RTS0045661,533
RTS0045662,423
RTS0045663,439
RTS0045664,443
RTS0045665,635
RTS0045666,72
RTS0045667,109
RTS0045668,106
RTS0045669,93
RTS0045670,95
RTS0045671,192
RTS0045672,186
RTS0045673,176
RTS0045674,122
RTS0045675,224
RTS0045676,555
RTS0045677,624
RTS0045678,657
RTS0045679,610
RTS0045680,736
RTS0045681,130
RTS0045682,208
RTS0045683,131
RTS0045684,117
RTS0045685,137
RTS0045687,328
RTS0045688,346
RTS0045689,278
RTS0045690,215
RTS0045691,118
RTS0045692,104
RTS0045693,119
RTS0045694,136
RTS0045695,102
RTS0045696,316
RTS0045697,200
RTS0045698,256
RTS0045699,226
RTS0045700,234
RTS0045701,121
RTS0045702,94
RTS0045703,102
RTS0045704,98
RTS0045705,96
RTS0045706,175
RTS0045707,194
RTS0045708,170
RTS0045709,191
RTS0045710,202
RTS0045711,117
RTS0045712,87
RTS0045713,108
RTS0045714,119
RTS0045715,96
RTS0045716,232
RTS0045717,137
RTS0045718,115
RTS0045719,129
RTS0045720,151
RTS0045721,444
RTS0045722,498
RTS0045723,506
RTS0045724,299
RTS0045725,273
RTS0045726,175
RTS0045727,246
RTS0045728,198
RTS0045729,189
RTS0045730,165
RTS0045731,710
RTS0045732,663
RTS0045733,509
RTS0045734,856
RTS0045735,755
RTS0045736,1625
RTS0045737,2461
RTS0045738,2495
RTS0045739,2720
RTS0045740,1966
RTS0045741,573
RTS0045742,490
RTS0045743,598
RTS0045744,638
RTS0045745,595
RTS0045746,1187
RTS0045747,1055
RTS0045748,1408
RTS0045749,717
RTS0045750,773
RTS0045751,410
RTS0045752,247
RTS0045753,455
RTS0045754,435
RTS0045755,451
RTS0045756,432
RTS0045757,430
RTS0045758,488
RTS0045759,423
RTS0045760,386
RTS0045761,155
RTS0045762,175
RTS0045763,143
RTS0045764,157
RTS0045765,85
RTS0045766,286
RTS0045767,211
RTS0045768,251
RTS0045769,305
RTS0045770,340
RTS0045771,210
RTS0045772,222
RTS0045773,308
RTS0045774,112
RTS0045775,207
RTS0045776,127
RTS0045777,94
RTS0045778,128
RTS0045779,124
RTS0045780,130
RTS0045781,219
RTS0045782,199
RTS0045783,213
RTS0045784,173
RTS0045785,215
RTS0045786,162
RTS0045787,273
RTS0045788,238
RTS0045789,156
RTS0045790,171
RTS0045791,109
RTS0045792,98
RTS0045793,116
RTS0045794,94
RTS0045795,101
RTS0045796,119
RTS0045797,56
RTS0045798,102
RTS0045799,81
RTS0045800,95
RTS0045801,108
RTS0045802,87
RTS0045803,112
RTS0045804,62
RTS0045805,80
RTS0045806,346
RTS0045807,296
RTS0045808,267
RTS0045809,265
RTS0045810,141
RTS0045811,217
RTS0045812,258
RTS0045813,196
RTS0045814,276
RTS0045815,204
RTS0045816,134
RTS0045817,199
RTS0045818,109
RTS0045819,144
RTS0045820,139
RTS0045821,396
RTS0045822,338
RTS0045823,292
RTS0045824,345
RTS0045825,277
RTS0045826,303
RTS0045827,394
RTS0045828,283
RTS0045829,437
RTS0045830,340
RTS0045831,163
RTS0045832,188
RTS0045833,209
RTS0045834,166
RTS0045835,150
RTS0045836,859
RTS0045837,853
RTS0045838,696
RTS0045840,376
RTS0045841,667
RTS0045842,596
RTS0045843,306
RTS0045844,315
RTS0045845,520
RTS0045846,2749
RTS0045848,738
RTS0045849,2605
RTS0045851,91
RTS0045852,149
RTS0045853,148
RTS0045854,113
RTS0045855,126
RTS0045856,159
RTS0045857,127
RTS0045858,84
RTS0045859,172
RTS0045860,119
RTS0045861,183
RTS0045862,284
RTS0045863,570
RTS0045864,661
RTS0045865,754
RTS0045866,815
RTS0045867,78
RTS0045868,108
RTS0045869,103
RTS0045870,107
RTS0045871,73
RTS0045872,161
RTS0045873,201
RTS0045874,90
RTS0045875,104
RTS0045876,75
RTS0045877,119
RTS0045878,83
RTS0045879,139
RTS0045880,72
RTS0045881,105
RTS0045882,803
RTS0045883,347
RTS0045884,392
RTS0045885,17
RTS0045886,287
RTS0045887,216
RTS0045888,110
RTS0045889,78
RTS0045890,102
RTS0045891,105
RTS0045892,93
RTS0045893,90
RTS0045894,198
RTS0045895,127
RTS0045896,251
RTS0045897,107
RTS0045898,147
RTS0045899,244
RTS0045900,393
RTS0045901,168
RTS0045902,158
RTS0045903,126
RTS0045904,167
RTS0045905,97
RTS0045906,103
RTS0045907,81
RTS0045908,108
RTS0045909,109
RTS0045910,81
RTS0045911,92
RTS0045912,81
RTS0045913,102
RTS0045914,71
RTS0045915,60
RTS0045916,117
RTS0045917,71
RTS0045918,114
RTS0045919,137
RTS0045920,110
RTS0045921,96
RTS0045922,102
RTS0045923,97
RTS0045924,121
RTS0045925,106
RTS0045926,174
RTS0045927,130
RTS0045928,90
RTS0045929,104
RTS0045930,353
RTS0045931,285
RTS0045932,121
RTS0045933,114
RTS0045935,78
RTS0045939,116
RTS0045940,83
RTS0045941,93
RTS0045942,107
RTS0045943,241
RTS0045944,92
RTS0045945,142
RTS0045946,93
RTS0045947,149
RTS0045948,99
RTS0045949,208
RTS0045950,351
RTS0045951,284
RTS0045952,238
RTS0045953,221
RTS0045954,494
RTS0045955,122
RTS0045956,81
RTS0045957,89
RTS0045958,148
RTS0045959,85
RTS0045960,86
RTS0045961,62
RTS0045962,97
RTS0045963,111
RTS0045964,121
RTS0045965,104
RTS0045966,82
RTS0045967,78
RTS0045968,85
RTS0045969,172
RTS0045970,302
RTS0045971,239
RTS0045972,127
RTS0045973,80
RTS0045974,104
RTS0045975,136
RTS0045976,137
RTS0045977,73
RTS0045978,87
RTS0045979,185
RTS0045980,201
RTS0045981,299
RTS0045982,230
RTS0045983,405
RTS0045984,409
RTS0045985,160
RTS0045986,111
RTS0045987,141
RTS0045988,128
RTS0045989,101
RTS0045990,99
RTS0045991,154
RTS0045992,101
RTS0045993,116
RTS0045994,128
RTS0045995,96
RTS0045996,103
RTS0045997,139
RTS0045998,75
RTS0045999,92
RTS0046000,38
RTS0046001,113
RTS0046002,153
RTS0046003,74
RTS0046004,106
RTS0046005,160
RTS0046006,112
RTS0046007,170
RTS0046008,137
RTS0046009,146
RTS0046010,96
RTS0046011,55
RTS0046012,101
RTS0046013,157
RTS0046014,96
RTS0046015,126
RTS0046016,154
RTS0046017,121
RTS0046018,89
RTS0046019,126
RTS0046020,273
RTS0046021,257
RTS0046022,205
RTS0046023,140
RTS0046024,132
RTS0046025,124
RTS0046026,84
RTS0046027,205
RTS0046028,102
RTS0046029,72
RTS0046030,117
RTS0046031,117
RTS0046032,119
RTS0046033,114
RTS0046034,100
RTS0046035,108
RTS0046036,87
RTS0046037,72
RTS0046038,101
RTS0046039,98
RTS0046040,54
RTS0046041,101
RTS0046042,100
RTS0046043,122
RTS0046044,99
RTS0046045,180
RTS0046046,160
RTS0046047,97
RTS0046048,197
RTS0046049,277
RTS0046050,196
RTS0046051,319
RTS0046052,295
RTS0046053,314
RTS0046054,295
RTS0046055,370
RTS0046056,134
RTS0046057,162
RTS0046058,124
RTS0046059,155
RTS0046060,89
RTS0046061,117
RTS0046062,104
RTS0046063,126
RTS0046064,293
RTS0046065,296
RTS0046066,357
RTS0046067,301
RTS0046068,142
RTS0046069,121
RTS0046070,125
RTS0046071,118
RTS0046072,82
RTS0046073,82
RTS0046074,91
RTS0046075,86
RTS0046076,107
RTS0046077,89
RTS0046078,118
RTS0046079,80
RTS0046080,105
RTS0046081,62
RTS0046082,109
RTS0046083,87
RTS0046084,133
RTS0046085,191
RTS0046086,238
RTS0046087,107
RTS0046088,200
RTS0046089,82
RTS0046090,197
RTS0046091,97
RTS0046092,338
RTS0046093,134
RTS0046094,101
RTS0046095,86
RTS0046096,75
RTS0046097,68
RTS0046098,75
RTS0046099,62
RTS0046100,60
RTS0046101,35
RTS0046102,58
RTS0046103,98
RTS0046104,120
RTS0046105,85
RTS0046106,53
RTS0046107,221
RTS0046108,197
RTS0046109,290
RTS0046110,169
RTS0046111,230
RTS0046112,183
RTS0046113,125
RTS0046114,98
RTS0046115,270
RTS0046116,213
RTS0046117,287
RTS0046119,101
RTS0046121,135
RTS0046122,132
RTS0046123,109
RTS0046124,98
RTS0046125,85
RTS0046126,59
RTS0046127,91
RTS0046128,196
RTS0046129,135
RTS0046130,137
RTS0046131,96
RTS0046132,318
RTS0046133,453
RTS0046134,298
RTS0046135,247
RTS0046136,602
RTS0046137,967
RTS0046138,200
RTS0046140,491
RTS0046141,305
RTS0046142,478
RTS0046143,533
RTS0046144,538
RTS0046145,95
RTS0046146,122
RTS0046147,104
RTS0046148,114
RTS0046149,48
RTS0046150,61
RTS0046152,78
RTS0046153,99
RTS0046154,54
RTS0046155,139
RTS0046156,75
RTS0046157,95
RTS0046158,82
RTS0046159,82
RTS0046160,88
RTS0046161,99
RTS0046162,75
RTS0046163,100
RTS0046164,260
RTS0046165,255
RTS0046166,143
RTS0046167,234
RTS0046168,60
RTS0046169,95
RTS0046170,144
RTS0046171,64
RTS0046172,85
RTS0046173,52
RTS0046174,116
RTS0046175,107
RTS0046176,90
RTS0046177,55
RTS0046178,66
RTS0046179,82
RTS0046180,113
RTS0046181,68
RTS0046182,73
RTS0046183,271
RTS0046184,146
RTS0046185,117
RTS0046186,170
RTS0046187,185
RTS0046188,201
RTS0046191,105
RTS0046193,48
RTS0046194,107
RTS0046195,105
RTS0046196,163
RTS0046197,163
RTS0046198,150
RTS0046199,174
RTS0046200,159
RTS0046201,102
RTS0046202,245
RTS0046203,224
RTS0046204,189
RTS0046205,210
RTS0046206,300
RTS0046207,204
RTS0046208,176
RTS0046209,226
RTS0046210,86
RTS0046211,106
RTS0046212,116
RTS0046213,160
RTS0046214,96
RTS0046215,86
RTS0046216,57
RTS0046217,95
RTS0046218,93
RTS0046219,54
RTS0046220,96
RTS0046221,111
RTS0046222,110
RTS0046223,94
RTS0046224,62
RTS0046225,173
RTS0046226,153
RTS0046227,177
RTS0046228,133
RTS0046229,125
RTS0046230,96
RTS0046231,42
RTS0046232,131
RTS0046233,84
RTS0046234,130
RTS0046235,114
RTS0046236,80
RTS0046237,107
RTS0046238,81
RTS0046239,91
RTS0046240,82
RTS0046241,109
RTS0046242,77
RTS0046243,76
RTS0046244,113
RTS0046245,45
RTS0046246,109
RTS0046247,96
RTS0046248,83
RTS0046249,79
RTS0046250,94
RTS0046251,86
RTS0046252,260
RTS0046253,181
RTS0046254,190
RTS0046255,81
RTS0046256,140
RTS0046257,121
RTS0046258,53
RTS0046259,90
RTS0046260,98
RTS0046261,156
RTS0046262,129
RTS0046263,109
RTS0046264,121
RTS0046265,110
RTS0046266,156
RTS0046267,121
RTS0046268,95
RTS0046269,100
RTS0046270,112
RTS0046271,72
RTS0046272,122
RTS0046273,84
RTS0046274,102
RTS0046275,73
RTS0046276,90
RTS0046277,74
RTS0046278,104
RTS0046279,107
RTS0046280,95
RTS0046281,121
RTS0046282,104
RTS0046283,101
RTS0046284,81
RTS0046285,78
RTS0046286,123
RTS0046287,81
RTS0046288,101
RTS0046289,122
RTS0046290,110
RTS0046291,95
RTS0046292,83
RTS0046293,237
RTS0046294,150
RTS0046295,567
RTS0046296,108
RTS0046297,273
RTS0046298,129
RTS0046299,88
RTS0046300,88
RTS0046301,151
RTS0046302,70
RTS0046303,97
RTS0046304,96
RTS0046305,90
RTS0046306,98
RTS0046307,114
RTS0046308,111
RTS0046309,115
RTS0046310,77
RTS0046311,122
RTS0046312,99
RTS0046313,78
RTS0046314,144
RTS0046315,81
RTS0046316,97
RTS0046317,123
RTS0046318,92
RTS0046319,98
RTS0046320,116
RTS0046321,207
RTS0046322,140
RTS0046323,134
RTS0046324,122
RTS0046325,103
RTS0046326,81
RTS0046327,81
RTS0046328,122
RTS0046329,268
RTS0046330,206
RTS0046331,259
RTS0046332,141
RTS0046333,260
RTS0046334,248
RTS0046335,211
RTS0046336,259
RTS0046342,67
RTS0046343,90
RTS0046344,126
RTS0046345,52
RTS0046346,65
RTS0046347,879
RTS0046348,915
RTS0046349,955
RTS0046350,102
RTS0046351,102
RTS0046352,151
RTS0046353,103
RTS0046354,120
RTS0046355,78
RTS0046356,128
RTS0046357,120
RTS0046358,92
RTS0046359,123
RTS0046360,122
RTS0046361,78
RTS0046362,127
RTS0046363,125
RTS0046364,118
RTS0046365,86
RTS0046366,87
RTS0046367,87
RTS0046368,131
RTS0046369,105
RTS0046370,81
RTS0046371,133
RTS0046372,146
RTS0046373,66
RTS0046374,55
RTS0046375,62
RTS0046376,82
RTS0046377,88
RTS0046378,74
RTS0046379,82
RTS0046380,98
RTS0046381,85
RTS0046382,84
RTS0046383,105
RTS0046384,107
RTS0046385,67
RTS0046386,85
RTS0046387,67
RTS0046388,93
RTS0046389,85
RTS0046390,83
RTS0046391,96
RTS0046392,69
RTS0046393,65
RTS0046394,65
RTS0046395,117
RTS0046396,79
RTS0046397,89
RTS0046398,136
RTS0046399,129
RTS0046400,138
RTS0046401,141
RTS0046402,133
RTS0046403,124
RTS0046404,149
RTS0046405,130
RTS0046406,122
RTS0046407,142
RTS0046408,90
RTS0046409,145
RTS0046410,246
RTS0046411,172
RTS0046412,269
RTS0046413,1015
RTS0046414,6334
RTS0046415,2110
RTS0046416,81
RTS0046417,232
RTS0046418,146
RTS0046419,141
RTS0046420,263
RTS0046421,219
RTS0046422,160
RTS0046423,60
RTS0046424,121
RTS0046425,123
RTS0046426,87
RTS0046427,105
RTS0046428,111
RTS0046429,86
RTS0046430,80
RTS0046431,120
RTS0046432,219
RTS0046433,199
RTS0046434,232
RTS0046435,280
RTS0046439,217
RTS0046440,314
RTS0046441,296
RTS0046442,222
RTS0046443,258
RTS0046444,168
RTS0046445,88
RTS0046446,84
RTS0046447,70
RTS0046448,119
RTS0046449,348
RTS0046450,710
RTS0046451,204
RTS0046452,508
RTS0046453,332
RTS0046454,865
RTS0046455,639
RTS0046456,257
RTS0046457,739
RTS0046458,190
RTS0046459,428
RTS0046460,416
RTS0046461,196
RTS0046462,258
RTS0046463,212
RTS0046464,79
RTS0046466,74
RTS0046468,89
RTS0046469,77
RTS0046470,92
RTS0046471,62
RTS0046472,90
RTS0046473,83
RTS0046474,53
RTS0046475,139
RTS0046476,128
RTS0046477,72
RTS0046478,95
RTS0046479,98
RTS0046480,120
RTS0046481,101
RTS0046482,89
RTS0046483,86
RTS0046484,86
RTS0046485,88
RTS0046486,85
RTS0046487,118
RTS0046488,112
RTS0046489,127
RTS0046490,100
RTS0046491,118
RTS0046492,95
RTS0046493,75
RTS0046494,85
RTS0046495,90
RTS0046496,274
RTS0046497,314
RTS0046498,119
RTS0046499,591
RTS0046500,698
RTS0046501,352
RTS0046502,201
RTS0046503,225
RTS0046504,178
RTS0046505,69
RTS0046506,103
RTS0046507,107
RTS0046508,130
RTS0046509,68
RTS0046510,168
RTS0046511,141
RTS0046512,178
RTS0046513,164
RTS0046514,69
RTS0046515,170
RTS0046516,227
RTS0046517,270
RTS0046518,141
RTS0046519,99
RTS0046520,82
RTS0046521,120
RTS0046522,86
RTS0046524,110
RTS0046525,142
RTS0046526,294
RTS0046527,159
RTS0046528,190
RTS0046529,116
RTS0046530,102
RTS0046531,102
RTS0046532,140
RTS0046533,126
RTS0046534,119
RTS0046535,79
RTS0046536,90
RTS0046537,125
RTS0046538,121
RTS0046539,146
RTS0046540,120
RTS0046541,101
RTS0046542,145
RTS0046543,186
RTS0046544,111
RTS0046545,521
RTS0046546,83
RTS0046548,95
RTS0046549,518
RTS0046550,116
RTS0046551,200
RTS0046552,147
RTS0046553,394
RTS0046554,77
RTS0046555,110
RTS0046556,103
RTS0046557,125
RTS0046558,79
RTS0046559,114
RTS0046560,88
RTS0046561,64
RTS0046562,91
RTS0046563,96
RTS0046564,114
RTS0046565,115
RTS0046566,155
RTS0046567,135
RTS0046568,108
RTS0046569,137
RTS0046570,162
RTS0046571,91
RTS0046572,89
RTS0046573,127
RTS0046574,95
RTS0046575,107
RTS0046577,90
RTS0046578,102
RTS0046580,246
RTS0046581,150
RTS0046582,142
RTS0046583,101
RTS0046584,144
RTS0046585,133
RTS0046586,116
RTS0046587,147
RTS0046588,92
RTS0046589,93
RTS0046590,107
RTS0046591,111
RTS0046592,103
RTS0046593,109
RTS0046594,188
RTS0046595,130
RTS0046596,134
RTS0046597,97
RTS0046598,112
RTS0046599,83
RTS0046600,411
RTS0046601,673
RTS0046602,328
RTS0046603,340
RTS0046604,104
RTS0046605,128
RTS0046606,124
RTS0046607,125
RTS0046608,188
RTS0046609,183
RTS0046610,70
RTS0046611,139
RTS0046612,120
RTS0046613,84
RTS0046614,143
RTS0046615,92
RTS0046616,87
RTS0046617,115
RTS0046618,61
RTS0046619,103
RTS0046620,113
RTS0046621,165
RTS0046622,177
RTS0046623,128
RTS0046624,134
RTS0046625,110
RTS0046626,119
RTS0046627,123
RTS0046628,198
RTS0046629,126
RTS0046630,121
RTS0046631,111
RTS0046632,127
RTS0046633,108
RTS0046634,130
RTS0046635,145
RTS0046636,174
RTS0046637,193
RTS0046638,91
RTS0046639,99
RTS0046640,130
RTS0046641,64
RTS0046642,97
RTS0046643,103
RTS0046644,142
RTS0046645,92
RTS0046646,70
RTS0046647,104
RTS0046648,93
RTS0046649,105
RTS0046650,75
RTS0046651,208
RTS0046652,218
RTS0046653,378
RTS0046654,241
RTS0046655,386
RTS0046656,116
RTS0046657,89
RTS0046658,126
RTS0046659,85
RTS0046660,104
RTS0046661,124
RTS0046662,111
RTS0046663,127
RTS0046664,68
RTS0046665,83
RTS0046666,72
RTS0046667,147
RTS0046668,102
RTS0046669,92
RTS0046670,116
RTS0046671,77
RTS0046672,92
RTS0046673,104
RTS0046674,97
RTS0046675,88
RTS0046676,84
RTS0046677,106
RTS0046678,89
RTS0046679,42
RTS0046680,81
RTS0046681,92
RTS0046682,113
RTS0046683,73
RTS0046684,108
RTS0046685,70
RTS0046686,94
RTS0046687,111
RTS0046688,89
RTS0046689,107
RTS0046690,106
RTS0046691,107
RTS0046692,77
RTS0046693,96
RTS0046694,83
RTS0046695,101
RTS0046696,162
RTS0046697,159
RTS0046698,145
RTS0046699,376
RTS0046700,598
RTS0046701,760
RTS0046702,362
RTS0046703,1734
RTS0046704,3309
RTS0046705,2127
RTS0046706,1600
RTS0046707,2676
RTS0046708,2319
RTS0046709,99
RTS0046710,147
RTS0046711,144
RTS0046712,72
RTS0046713,167
RTS0046714,269
RTS0046715,132
RTS0046716,212
RTS0046717,395
RTS0046718,102
RTS0046719,63
RTS0046720,92
RTS0046721,110
RTS0046722,150
RTS0046723,109
RTS0046724,94
RTS0046725,69
RTS0046726,90
RTS0046727,138
RTS0046728,108
RTS0046729,138
RTS0046730,167
RTS0046731,149
RTS0046732,122
RTS0046733,153
RTS0046734,124
RTS0046735,99
RTS0046736,79
RTS0046737,102
RTS0046738,78
RTS0046739,101
RTS0046740,212
RTS0046741,203
RTS0046742,83
RTS0046743,297
RTS0046744,155
RTS0046745,478
RTS0046746,123
RTS0046747,113
RTS0046748,261
RTS0046749,210
RTS0046750,88
RTS0046751,96
RTS0046752,107
RTS0046753,101
RTS0046754,95
RTS0046755,80
RTS0046756,123
RTS0046757,121
RTS0046758,81
RTS0046759,359
RTS0046760,320
RTS0046761,239
RTS0046763,146
RTS0046764,89
RTS0046765,95
RTS0046766,82
RTS0046767,93
RTS0046768,663
RTS0046769,782
RTS0046770,863
RTS0046771,161
RTS0046772,208
RTS0046773,141
RTS0046774,121
RTS0046775,209
RTS0046777,184
RTS0046778,103
RTS0046779,113
RTS0046780,123
RTS0046781,144
RTS0046782,87
RTS0046783,76
RTS0046784,65
RTS0046785,119
RTS0046790,244
RTS0046791,166
RTS0046792,270
RTS0046793,89
RTS0046794,66
RTS0046795,124
RTS0046796,98
RTS0046797,79
RTS0046798,94
RTS0046799,98
RTS0046800,78
RTS0046801,945
RTS0046802,577
RTS0046803,63
RTS0046804,113
RTS0046805,240
RTS0046806,284
RTS0046807,108
RTS0046808,67
RTS0046809,53
RTS0046810,114
RTS0046811,58
RTS0046812,78
RTS0046813,99
RTS0046814,142
RTS0046815,153
RTS0046816,76
RTS0046817,73
RTS0046818,94
RTS0046819,157
RTS0046820,217
RTS0046821,92
RTS0046822,102
RTS0046823,118
RTS0046824,270
RTS0046825,178
RTS0046826,65
RTS0046827,115
RTS0046828,99
RTS0046829,82
RTS0046830,152
RTS0046831,235
RTS0046832,91
RTS0046833,24
RTS0046835,34
RTS0046836,1570
RTS0046837,2735
RTS0046838,178
RTS0046839,1708
RTS0046840,66
RTS0046841,59
RTS0046842,243
RTS0046843,212
RTS0046846,134
RTS0046849,140
RTS0046850,129
RTS0046851,220
RTS0046852,256
RTS0046853,309
RTS0046854,78
RTS0046855,94
RTS0046856,83
RTS0046857,312
RTS0046858,438
RTS0046859,85
RTS0046860,176
RTS0046861,111
RTS0046862,119
RTS0046863,106
RTS0046864,118
RTS0046866,105
RTS0046867,68
RTS0046868,112
RTS0046869,196
RTS0046870,274
RTS0046871,135
RTS0046872,202
RTS0046873,79
RTS0046874,84
RTS0046875,183
RTS0046876,119
RTS0046877,238
RTS0046878,172
RTS0046879,121
RTS0046880,123
RTS0046881,119
RTS0046882,115
RTS0046885,87
RTS0046886,103
RTS0046887,59
RTS0046889,99
RTS0046890,130
RTS0046891,101
RTS0046892,80
RTS0046893,130
RTS0046894,125
RTS0046895,64
RTS0046897,405
RTS0046898,60
RTS0046899,178
RTS0046900,417
RTS0046902,122
RTS0046903,250
RTS0046904,164
RTS0046905,79
RTS0046906,206
RTS0046907,175
RTS0046908,90
RTS0046909,209
RTS0046910,76
RTS0046911,176
RTS0046912,99
RTS0046913,97
RTS0046914,96
RTS0046915,109
RTS0046916,187
RTS0046918,6539
RTS0046919,6302
RTS0046920,615
RTS0046921,153
RTS0046922,106
RTS0046923,345
RTS0046924,292
RTS0046925,145
RTS0046926,113
RTS0046927,84
RTS0046928,87
RTS0046929,86
RTS0046930,186
RTS0046931,90
RTS0046933,77
RTS0046934,378
RTS0046935,283
RTS0046936,165
RTS0046937,167
RTS0046938,276
RTS0046939,116
RTS0046940,154
RTS0046941,98
RTS0046942,116
RTS0046943,140
RTS0046944,62
RTS0046946,309
RTS0046947,63
RTS0046948,75
RTS0046949,107
RTS0046950,51
RTS0046951,104
RTS0046952,69
RTS0046954,75
RTS0046955,94
RTS0046956,156
RTS0046957,123
RTS0046958,117
RTS0046959,255
RTS0046960,110
RTS0046961,218
RTS0046962,3407
RTS0046963,94
RTS0046965,206
RTS0046966,194
RTS0046967,125
RTS0046968,68
RTS0047054,82
RTS0047055,103
RTS0047056,131
RTS0047057,84
RTS0047058,102
RTS0047060,196
RTS0047061,249
RTS0047062,193
RTS0047063,216
RTS0047064,306
RTS0047065,482
RTS0047066,388
RTS0047067,427
RTS0047068,368
RTS0047069,335
RTS0047070,289
RTS0047071,268
RTS0047072,285
RTS0047073,301
RTS0047074,308
RTS0047075,143
RTS0047076,184
RTS0047077,133
RTS0047078,158
RTS0047079,77
RTS0047080,173
RTS0047081,148
RTS0047082,106
RTS0047083,146
RTS0047084,106
RTS0047085,48
RTS0047086,107
RTS0047087,92
RTS0047088,109
RTS0047089,96
RTS0047091,48
RTS0047092,162
RTS0047093,130
RTS0047094,91
RTS0047095,112
RTS0047096,100
RTS0047097,63
RTS0047098,105
RTS0047099,86
RTS0047100,80
RTS0047101,107
RTS0047102,80
RTS0047103,128
RTS0047104,111
RTS0047105,329
RTS0047106,343
RTS0047107,330
RTS0047108,590
RTS0047109,254
RTS0047110,94
RTS0047111,112
RTS0047112,209
RTS0047113,292
RTS0047114,183
RTS0047115,118
RTS0047116,377
RTS0047117,364
RTS0047118,255
RTS0047119,268
RTS0047120,157
RTS0047121,122
RTS0047122,169
RTS0047123,101
RTS0047124,207
RTS0047125,90
RTS0047126,140
RTS0047127,174
RTS0047128,70
RTS0047129,146
RTS0047130,165
RTS0047131,189
RTS0047132,174
RTS0047133,214
RTS0047134,75
RTS0047135,133
RTS0047136,152
RTS0047137,105
RTS0047138,221
RTS0047139,100
RTS0047140,80
RTS0047141,106
RTS0047142,97
RTS0047143,72
RTS0047144,99
RTS0047145,202
RTS0047146,187
RTS0047147,177
RTS0047148,221
RTS0047149,193
RTS0047150,216
RTS0047151,139
RTS0047152,177
RTS0047153,77
RTS0047154,229
RTS0047156,105
RTS0047157,114
RTS0047158,96
RTS0047159,106
RTS0047160,134
RTS0047165,270
RTS0047166,60
RTS0047167,43
RTS0047168,102
RTS0047169,71
RTS0047170,103
RTS0047171,176
RTS0047172,186
RTS0047173,241
RTS0047174,214
RTS0047175,119
RTS0047176,83
RTS0047177,113
RTS0047178,111
RTS0047179,132
RTS0047180,112
RTS0047181,158
RTS0047182,145
RTS0047183,179
RTS0047184,133
RTS0047185,158
RTS0047186,90
RTS0047187,83
RTS0047188,108
RTS0047189,118
RTS0047190,109
RTS0047191,96
RTS0047192,109
RTS0047193,155
RTS0047194,151
RTS0047195,167
RTS0047196,140
RTS0047197,202
RTS0047198,177
RTS0047199,174
RTS0047200,190
RTS0047201,150
RTS0047202,233
RTS0047203,135
RTS0047204,108
RTS0047205,113
RTS0047206,95
RTS0047207,118
RTS0047208,1813
RTS0047209,2128
RTS0047210,2835
RTS0047211,2742
RTS0047212,1222
RTS0047213,92
RTS0047214,148
RTS0047215,127
RTS0047216,77
RTS0047217,66
RTS0047218,315
RTS0047219,378
RTS0047220,119
RTS0047221,645
RTS0047222,521
RTS0047223,364
RTS0047225,370
RTS0047226,325
RTS0047229,93
RTS0047230,116
RTS0047231,92
RTS0047232,105
RTS0047233,77
RTS0047234,93
RTS0047235,86
RTS0047236,76
RTS0047237,134
RTS0047238,85
RTS0047239,259
RTS0047240,104
RTS0047241,96
RTS0047242,81
RTS0047243,217
RTS0047244,124
RTS0047245,114
RTS0047246,84
RTS0047247,97
RTS0047248,54
RTS0047249,130
RTS0047250,226
RTS0047252,230
RTS0047253,165
RTS0047254,241
RTS0047255,242
RTS0047256,279
RTS0047257,261
RTS0047258,257
RTS0047259,283
RTS0047260,368
RTS0047261,301
RTS0047262,241
RTS0047263,284
RTS0047264,192
RTS0047266,199
RTS0047267,531
RTS0047268,380
RTS0047269,400
RTS0047270,509
RTS0047271,473
RTS0047272,301
RTS0047273,285
RTS0047274,223
RTS0047276,98
RTS0047277,523
RTS0047278,463
RTS0047279,474
RTS0047280,294
RTS0047281,372
RTS0047282,424
RTS0047283,287
RTS0047284,273
RTS0047290,360
RTS0047291,762
RTS0047292,439
RTS0047293,383
RTS0047294,555
RTS0047295,71
RTS0047296,128
RTS0047297,135
RTS0047298,104
RTS0047299,79
RTS0047300,78
RTS0047301,156
RTS0047302,63
RTS0047303,146
RTS0047304,104
RTS0047305,330
RTS0047306,333
RTS0047307,406
RTS0047308,217
RTS0047309,238
RTS0047310,220
RTS0047311,212
RTS0047312,201
RTS0047313,157
RTS0047314,154
RTS0047315,349
RTS0047316,369
RTS0047317,432
RTS0047318,409
RTS0047319,375
RTS0047320,181
RTS0047321,196
RTS0047322,127
RTS0047323,250
RTS0047324,187
RTS0047325,251
RTS0047326,167
RTS0047327,199
RTS0047328,160
RTS0047329,139
RTS0047331,267
RTS0047332,226
RTS0047333,206
RTS0047334,204
RTS0047335,220
RTS0047336,238
RTS0047337,122
RTS0047338,232
RTS0047339,183
RTS0047340,332
RTS0047341,358
RTS0047342,322
RTS0047343,306
RTS0047344,413
RTS0047345,189
RTS0047346,205
RTS0047348,211
RTS0047349,166
RTS0047350,232
RTS0047351,179
RTS0047352,360
RTS0047353,252
RTS0047354,247
RTS0047356,74
RTS0047357,73
RTS0047358,67
RTS0047359,150
RTS0047360,97
RTS0047361,67
RTS0047362,166
RTS0047363,217
RTS0047364,140
RTS0047365,169
RTS0047366,123
RTS0047367,121
RTS0047368,123
RTS0047369,134
RTS0047370,82
RTS0047373,144
RTS0047374,88
RTS0047375,97
RTS0047376,214
RTS0047377,186
RTS0047378,211
RTS0047379,321
RTS0047380,326
RTS0047381,61
RTS0047382,89
RTS0047383,111
RTS0047384,97
RTS0047385,91
RTS0047386,283
RTS0047387,188
RTS0047388,211
RTS0047389,196
RTS0047390,150
RTS0047391,203
RTS0047392,137
RTS0047393,218
RTS0047394,108
RTS0047395,115
RTS0047396,344
RTS0047397,180
RTS0047398,132
RTS0047399,112
RTS0047400,129
RTS0047401,132
RTS0047402,170
RTS0047403,131
RTS0047404,133
RTS0047405,191
RTS0047406,126
RTS0047407,155
RTS0047408,170
RTS0047409,322
RTS0047410,295
RTS0047411,270
RTS0047412,215
RTS0047413,185
RTS0047414,246
RTS0047415,246
RTS0047417,173
RTS0047418,213
RTS0047419,234
RTS0047420,240
RTS0047421,76
RTS0047422,108
RTS0047423,101
RTS0047424,90
RTS0047425,94
RTS0047426,261
RTS0047427,199
RTS0047428,278
RTS0047429,159
RTS0047430,163
RTS0047431,108
RTS0047432,122
RTS0047433,101
RTS0047434,111
RTS0047435,163
RTS0047436,109
RTS0047437,51
RTS0047438,74
RTS0047439,92
RTS0047440,70
RTS0047441,337
RTS0047442,267
RTS0047445,344
RTS0047446,322
RTS0047447,70
RTS0047448,60
RTS0047449,80
RTS0047450,103
RTS0047451,99
RTS0047452,108
RTS0047453,66
RTS0047454,100
RTS0047455,95
RTS0047456,98
RTS0047457,110
RTS0047458,96
RTS0047459,124
RTS0047460,113
RTS0047461,103
RTS0047462,145
RTS0047463,107
RTS0047464,174
RTS0047465,94
RTS0047466,90
RTS0047467,95
RTS0047468,117
RTS0047469,113
RTS0047471,124
RTS0047472,58
RTS0047473,104
RTS0047474,67
RTS0047475,78
RTS0047476,147
RTS0047477,293
RTS0047479,268
RTS0047480,239
RTS0047481,306
RTS0047482,86
RTS0047483,116
RTS0047484,122
RTS0047485,89
RTS0047486,126
RTS0047487,84
RTS0047488,160
RTS0047489,114
RTS0047490,116
RTS0047491,94
RTS0047492,186
RTS0047493,115
RTS0047494,208
RTS0047495,116
RTS0047496,124
RTS0047497,186
RTS0047498,131
RTS0047499,218
RTS0047500,190
RTS0047501,157
RTS0047502,100
RTS0047503,83
RTS0047504,271
RTS0047505,209
RTS0047506,275
RTS0047507,242
RTS0047508,128
RTS0047509,109
RTS0047510,158
RTS0047511,146
RTS0047512,199
RTS0047513,103
RTS0047514,87
RTS0047515,244
RTS0047516,230
RTS0047517,402
RTS0047518,353
RTS0047520,352
RTS0047521,439
RTS0047522,186
RTS0047523,188
RTS0047524,161
RTS0047525,114
RTS0047526,203
RTS0047527,89
RTS0047528,121
RTS0047529,131
RTS0047530,109
RTS0047531,113
RTS0047532,92
RTS0047533,70
RTS0047534,95
RTS0047535,109
RTS0047536,100
RTS0047537,266
RTS0047538,422
RTS0047540,547
RTS0047541,456
RTS0047543,112
RTS0047544,154
RTS0047545,184
RTS0047546,158
RTS0047547,122
RTS0047548,271
RTS0047549,187
RTS0047550,167
RTS0047551,178
RTS0047552,151
RTS0047553,105
RTS0047558,101
RTS0047559,145
RTS0047560,62
RTS0047561,121
RTS0047562,96
RTS0047563,134
RTS0047564,160
RTS0047565,120
RTS0047566,135
RTS0047567,91
RTS0047568,101
RTS0047569,115
RTS0047570,104
RTS0047571,109
RTS0047572,118
RTS0047573,72
RTS0047574,112
RTS0047575,134
RTS0047576,109
RTS0047577,124
RTS0047578,91
RTS0047579,109
RTS0047580,101
RTS0047581,117
RTS0047582,114
RTS0047583,61
RTS0047584,88
RTS0047585,87
RTS0047586,92
RTS0047587,78
RTS0047588,132
RTS0047590,116
RTS0047591,75
RTS0047592,99
RTS0047593,95
RTS0047594,123
RTS0047595,94
RTS0047596,105
RTS0047597,104
RTS0047598,143
RTS0047599,136
RTS0047600,150
RTS0047601,456
RTS0047602,191
RTS0047603,96
RTS0047604,126
RTS0047606,112
RTS0047613,183
RTS0047614,216
RTS0047615,109
RTS0047616,266
RTS0047617,284
RTS0047618,50
RTS0047619,67
RTS0047620,47
RTS0047621,74
RTS0047622,42
RTS0047624,66
RTS0047625,51
RTS0047626,64
RTS0047627,50
RTS0047628,63
RTS0047629,56
RTS0047630,36
RTS0047631,46
RTS0047632,82
RTS0047633,50
RTS0047634,47
RTS0047635,49
RTS0047636,61
RTS0047637,45
RTS0047638,50
RTS0047639,55
RTS0047640,53
RTS0047641,40
RTS0047642,57
RTS0047643,46
RTS0047644,55
RTS0047645,42
RTS0047646,86
RTS0047647,48
RTS0047648,65
RTS0047649,59
RTS0047650,43
RTS0047651,49
RTS0047652,50
RTS0047653,59
RTS0047654,55
RTS0047656,66
RTS0047657,74
RTS0047658,59
RTS0047659,39
RTS0047660,43
RTS0047661,81
RTS0047662,66
RTS0047663,42
RTS0047664,54
RTS0047665,43
RTS0047666,54
RTS0047667,48
RTS0047668,46
RTS0047669,62
RTS0047670,64
RTS0047672,57
RTS0047673,66
RTS0047674,56
RTS0047675,63
RTS0047676,57
RTS0047677,65
RTS0047678,58
RTS0047679,57
RTS0047680,71
RTS0047681,47
RTS0047682,65
RTS0047684,55
RTS0047685,54
RTS0047686,52
RTS0047687,63
RTS0047688,69
RTS0047689,71
RTS0047691,58
RTS0047692,62
RTS0047693,55
RTS0047694,74
RTS0047695,76
RTS0047696,49
RTS0047697,46
RTS0047698,134
RTS0047699,162
RTS0047700,174
RTS0047701,173
RTS0047702,227
RTS0047703,211
RTS0047704,157
RTS0047705,165
RTS0047706,142
RTS0047707,148
RTS0047708,524
RTS0047709,2404
RTS0047710,255
RTS0047711,179
RTS0047712,332
RTS0047713,283
RTS0047714,348
RTS0047715,277
RTS0047716,331
RTS0047717,313
RTS0047718,178
RTS0047720,127
RTS0047721,117
RTS0047722,172
RTS0047723,183
RTS0047724,468
RTS0047725,405
RTS0047726,390
RTS0047727,377
RTS0047728,347
RTS0047729,100
RTS0047730,122
RTS0047731,90
RTS0047732,98
RTS0047733,133
RTS0047734,125
RTS0047735,128
RTS0047736,202
RTS0047737,102
RTS0047738,67
RTS0047739,161
RTS0047740,109
RTS0047741,153
RTS0047742,103
RTS0047743,114
RTS0047744,311
RTS0047745,346
RTS0047746,171
RTS0047747,216
RTS0047748,187
RTS0047749,340
RTS0047750,131
RTS0047752,93
RTS0047753,128
RTS0047754,289
RTS0047755,247
RTS0047756,159
RTS0047757,116
RTS0047758,182
RTS0047759,72
RTS0047760,86
RTS0047761,101
RTS0047762,100
RTS0047763,160
RTS0047764,110
RTS0047765,96
RTS0047766,354
RTS0047767,72
RTS0047768,91
RTS0047769,329
RTS0047770,418
RTS0047771,474
RTS0047772,424
RTS0047773,472
RTS0047774,312
RTS0047775,104
RTS0047776,123
RTS0047777,103
RTS0047778,50
RTS0047779,196
RTS0047780,212
RTS0047781,317
RTS0047782,256
RTS0047783,131
RTS0047784,107
RTS0047785,115
RTS0047786,173
RTS0047787,198
RTS0047788,106
RTS0047789,113
RTS0047790,83
RTS0047791,152
RTS0047792,123
RTS0047793,828
RTS0047794,70
RTS0047795,42
RTS0047796,307
RTS0047797,131
RTS0047798,91
RTS0047799,140
RTS0047800,72
RTS0047801,105
RTS0047802,123
RTS0047803,108
RTS0047804,88
RTS0047805,158
RTS0047806,169
RTS0047807,329
RTS0047808,1035
RTS0047809,81
RTS0047810,143
RTS0047811,222
RTS0047812,249
RTS0047813,319
RTS0047814,107
RTS0047816,88
RTS0047817,115
RTS0047818,87
RTS0047819,78
RTS0047820,89
RTS0047821,307
RTS0047822,73
RTS0047823,102
RTS0047824,139
RTS0047825,109
RTS0047826,68
RTS0047827,132
RTS0047828,133
RTS0047829,174
RTS0047830,74
RTS0047831,93
RTS0047832,84
RTS0047833,98
RTS0047834,84
RTS0047835,195
RTS0047836,265
RTS0047837,293
RTS0047838,134
RTS0047839,106
RTS0047840,117
RTS0047841,115
RTS0047842,105
RTS0047843,88
RTS0047844,110
RTS0047845,130
RTS0047846,71
RTS0047847,85
RTS0047848,86
RTS0047849,230
RTS0047850,117
RTS0047851,106
RTS0047852,90
RTS0047853,100
RTS0047854,158
RTS0047855,75
RTS0047856,107
RTS0047857,74
RTS0047858,85
RTS0047859,41
RTS0047860,172
RTS0047861,63
RTS0047862,79
RTS0047863,70
RTS0047864,102
RTS0047865,119
RTS0047866,109
RTS0047867,64
RTS0047868,105
RTS0047869,161
RTS0047870,277
RTS0047871,86
RTS0047872,111
RTS0047873,88
RTS0047874,79
RTS0047875,130
RTS0047876,119
RTS0047877,80
RTS0047878,104
RTS0047879,130
RTS0047880,140
RTS0047881,140
RTS0047882,88
RTS0047883,259
RTS0047884,141
RTS0047885,131
RTS0047886,59
RTS0047890,719
RTS0047891,983
RTS0047892,297
RTS0047893,157
RTS0047894,89
RTS0047895,154
RTS0047896,126
RTS0047897,112
RTS0047898,89
RTS0047899,136
RTS0047900,387
RTS0047901,93
RTS0047902,345
RTS0047903,156
RTS0047904,142
RTS0047905,138
RTS0047906,143
RTS0047907,1000
RTS0047908,825
RTS0047909,941
RTS0047910,107
RTS0047912,77
RTS0047913,163
RTS0047914,210
RTS0047915,82
RTS0047916,96
RTS0047917,58
RTS0047919,47
RTS0047920,601
RTS0047921,909
RTS0047924,120
RTS0047925,114
RTS0047926,83
RTS0047927,101
RTS0047928,140
RTS0047929,66
RTS0047930,116
RTS0047931,88
RTS0047932,126
RTS0047933,154
RTS0047934,87
RTS0047935,141
RTS0047936,98
RTS0047937,82
RTS0047938,116
RTS0047939,285
RTS0047940,490
RTS0047941,102
RTS0047942,82
RTS0047943,75
RTS0047944,175
RTS0047945,132
RTS0047946,115
RTS0047947,61
RTS0047948,71
RTS0047949,150
RTS0047950,54
RTS0047951,188
RTS0047952,270
RTS0047953,78
RTS0047954,90
RTS0047956,96
RTS0047957,103
RTS0047958,122
RTS0047959,108
RTS0047960,95
RTS0047961,109
RTS0047963,263
RTS0047964,71
RTS0047965,76
RTS0047966,134
RTS0047967,123
RTS0047968,119
RTS0047969,234
RTS0047970,79
RTS0047972,90
RTS0047973,115
RTS0047974,147
RTS0047975,112
RTS0047976,216
RTS0047977,82
RTS0047978,92
RTS0047979,140
RTS0047980,56
RTS0047981,182
RTS0047982,99
RTS0047985,823
RTS0047986,70
RTS0047987,100
RTS0047988,197
RTS0047990,104
RTS0047991,305
RTS0047992,113
RTS0047993,126
RTS0047994,144
RTS0047995,121
RTS0047996,86
RTS0047997,168
RTS0047998,231
RTS0047999,92
RTS0048000,88
RTS0048001,150
RTS0048003,400
RTS0048005,115
RTS0048006,96
RTS0048008,225
RTS0048009,140
RTS0048012,113
RTS0048013,66
RTS0048014,89
RTS0048015,152
RTS0048016,154
RTS0048017,237
RTS0048018,158
RTS0048019,196
RTS0048020,97
RTS0048021,108
RTS0048022,139
RTS0048023,278
RTS0048024,137
RTS0048026,114
RTS0048027,198
RTS0048028,88
RTS0048029,59
RTS0048030,88
RTS0048031,93
RTS0048032,845
RTS0048033,89
RTS0048034,118
RTS0048035,94
RTS0048036,103
RTS0048037,127
RTS0048038,333
RTS0048040,110
RTS0048041,64
RTS0048042,194
RTS0048043,286
RTS0048044,101
RTS0048045,142
RTS0048046,85
RTS0048047,76
RTS0048048,124
RTS0048049,114
RTS0048050,93
RTS0048051,465
RTS0048052,257
RTS0048053,99
RTS0048054,141
RTS0048055,110
RTS0048056,122
RTS0048057,45
RTS0048058,119
RTS0048059,137
RTS0048060,157
RTS0048061,143
RTS0048062,99
RTS0048063,112
RTS0048064,147
RTS0048065,171
RTS0048066,170
RTS0048067,88
RTS0048068,169
RTS0048069,88
RTS0048070,87
RTS0048071,144
RTS0048072,77
RTS0048073,116
RTS0048074,66
RTS0048076,124
RTS0048077,171
RTS0048078,227
RTS0048079,213
RTS0048080,240
RTS0048081,191
RTS0048082,137
RTS0048084,64
RTS0048085,133
RTS0048086,91
RTS0048087,131
RTS0048088,96
RTS0048089,144
RTS0048090,193
RTS0048091,131
RTS0048092,110
RTS0048093,266
RTS0048094,110
RTS0048096,100
RTS0048097,104
RTS0048098,5782
RTS0048099,11844
RTS0048100,11938
RTS0048101,8602
RTS0048102,7477
RTS0048104,93
RTS0048105,194
RTS0048106,68
RTS0048107,120
RTS0048108,185
RTS0048109,88
RTS0048110,86
RTS0048111,88
RTS0048112,91
RTS0048113,75
RTS0048114,80
RTS0048115,110
RTS0048116,111
RTS0048117,84
RTS0048118,111
RTS0048120,123
RTS0048126,92
RTS0048127,160
RTS0048129,241
RTS0048130,93
RTS0048131,243
RTS0048132,318
RTS0048133,84
RTS0048134,278
RTS0048135,347
RTS0048136,84
RTS0048138,112
RTS0048139,261
RTS0048140,101
RTS0048141,173
RTS0048142,265
RTS0048144,160
RTS0048145,273
RTS0048146,210
RTS0048147,68
RTS0048148,129
RTS0048149,100
RTS0048150,167
RTS0048151,108
RTS0048152,106
RTS0048153,145
RTS0048154,126
RTS0048155,118
RTS0048156,371
RTS0048158,218
RTS0048159,125
RTS0048160,10363
RTS0048161,12929
RTS0048162,234
RTS0048163,182
RTS0048164,1604
RTS0048165,372
RTS0048166,184
RTS0048167,245
RTS0048168,168
RTS0048169,153
RTS0048170,121
RTS0048171,146
RTS0048172,125
RTS0048173,92
RTS0048175,154
RTS0048176,74
RTS0048177,83
RTS0048178,109
RTS0048179,94
RTS0048180,89
RTS0048181,214
RTS0048182,124
RTS0048183,230
RTS0048184,279
RTS0048185,230
RTS0048186,101
RTS0048187,1
RTS0048188,138
RTS0048189,197
RTS0048190,115
RTS0048191,155
RTS0048192,164
RTS0048193,119
RTS0048194,173
RTS0048195,147
RTS0048196,131
RTS0048197,212
RTS0048198,203
RTS0048200,202
RTS0048201,129
RTS0048202,111
RTS0048203,138
RTS0048204,156
RTS0048205,146
RTS0048207,144
RTS0048208,286
RTS0048209,211
RTS0048210,238
RTS0048211,256
RTS0048212,117
RTS0048213,159
RTS0048214,109
RTS0048215,179
RTS0048216,150
RTS0048217,131
RTS0048218,158
RTS0048219,129
RTS0048220,148
RTS0048221,120
RTS0048222,131
RTS0048223,110
RTS0048224,162
RTS0048225,147
RTS0048226,158
RTS0048227,229
RTS0048228,96
RTS0048229,92
RTS0048230,127
RTS0048231,158
RTS0048232,148
RTS0048233,127
RTS0048234,136
RTS0048235,156
RTS0048236,151
RTS0048237,135
RTS0048238,180
RTS0048239,155
RTS0048240,136
RTS0048241,197
RTS0048242,306
RTS0048243,270
RTS0048244,264
RTS0048245,145
RTS0048246,178
RTS0049343,263
RTS0049344,354
RTS0049345,160
RTS0049346,65
RTS0049347,117
RTS0049348,144
RTS0049349,153
RTS0049350,133
RTS0049351,108
RTS0049352,83
RTS0049353,83
RTS0049354,88
RTS0049355,85
RTS0049356,134
RTS0049357,137
RTS0049358,73
RTS0049359,60
RTS0049360,155
RTS0049361,119
RTS0049362,76
RTS0049363,95
RTS0049364,121
RTS0049365,147
RTS0049366,533
RTS0049367,450
RTS0049368,132
RTS0049369,97
RTS0049370,82
RTS0049371,200
RTS0049372,124
RTS0049373,583
RTS0049374,420
RTS0049375,286
RTS0049376,356
RTS0049377,380
RTS0049378,364
RTS0049379,197
RTS0049380,336
RTS0049381,294
RTS0049382,290
RTS0049383,117
RTS0049384,60
RTS0049385,90
RTS0049386,172
RTS0049387,113
RTS0049388,131
RTS0049389,143
RTS0049390,2098
RTS0049391,2920
RTS0049392,2820
RTS0049393,2408
RTS0049394,1745
RTS0049395,1040
RTS0049396,398
RTS0049397,458
RTS0049398,687
RTS0049399,260
RTS0049400,207
RTS0049401,96
RTS0049402,99
RTS0049403,76
RTS0049404,161
RTS0049405,168
RTS0049406,136
RTS0049407,113
RTS0049408,170
RTS0049409,83
RTS0049410,120
RTS0049411,112
RTS0049412,65
RTS0049413,51
RTS0049414,78
RTS0049415,241
RTS0049416,185
RTS0049417,119
RTS0049418,146
RTS0049419,110
RTS0049420,60
RTS0049421,82
RTS0049422,79
RTS0049423,88
RTS0049424,353
RTS0049425,124
RTS0049426,151
RTS0049427,143
RTS0049428,76
RTS0049429,311
RTS0049430,220
RTS0049431,129
RTS0049432,110
RTS0049433,86
RTS0049434,86
RTS0049435,103
RTS0049436,59
RTS0049437,367
RTS0049438,118
RTS0049439,268
RTS0049440,207
RTS0049441,255
RTS0049442,342
RTS0049443,174
RTS0049444,219
RTS0049445,83
RTS0049446,104
RTS0049447,186
RTS0049448,87
RTS0049449,152
RTS0049450,143
RTS0049451,152
RTS0049452,97
RTS0049453,129
RTS0049454,72
RTS0049455,81
RTS0049456,121
RTS0049457,242
RTS0049458,99
RTS0049459,330
RTS0049460,438
RTS0049461,632
RTS0049462,680
RTS0049463,192
RTS0049464,155
RTS0049465,124
RTS0049466,102
RTS0049467,80
RTS0049468,143
RTS0049469,158
RTS0049470,208
RTS0049471,325
RTS0049472,178
RTS0049473,626
RTS0049474,109
RTS0049475,93
RTS0049476,134
RTS0049477,52
RTS0049478,132
RTS0049479,9192
RTS0049480,871
RTS0049481,54
RTS0049482,97
RTS0049483,84
RTS0049484,166
RTS0049485,215
RTS0997079,71
RTS0997080,169
RTS0997081,81
RTS0997082,122
RTS0997083,109
RTS0997084,103
RTS0997085,75
RTS0997086,107
RTS0997087,49
RTS0997088,128777
RTS0997089,12903
RTS0997090,775
RTS0997091,235
RTS0997092,44
RTS0997093,48
RTS0997094,13
RTS0997095,33
RTS0997096,45
RTS0997097,33
RTS0997098,52
RTS0997099,49
RTS0997100,49
RTS0997101,29
RTS0997102,31
RTS0997103,32
RTS0997104,51
RTS0997105,39
RTS0997106,54
RTS0997107,30
RTS0997108,51
RTS0997109,65
RTS0997110,37
RTS0997111,36
RTS0997112,30
RTS0997113,39
RTS0997114,47
RTS0997115,31
RTS0997116,27
RTS0997117,47
RTS0997118,35
RTS0997119,35
RTS0997120,25
RTS0997121,170
RTS0997122,272
RTS0997123,251
RTS0997124,127
RTS0997125,782
RTS0997126,1048
RTS0997127,920
RTS0997128,877
RTS0997129,987
RTS0997130,205
</Code_Summary>
