# Supplementary material for: Spatial meta-transcriptomics reveal associations of intratumor bacteria burden with lung cancer cells showing a distinct oncogenic signature
Source: J Immunother Cancer. 2022 Jul 6;10(7):e004698. doi: 10.1136/jitc-2022-004698 (PMC9260850; doi:10.1136/jitc-2022-004698)
Supplement: Supplementary data [file jitc-2022-004698supp009.zip › DSP-1001250002726-A-C09.dcc]

<Header>
FileVersion,0.02
SoftwareVersion,"GeoMx_NGS_Pipeline_ 2.0.0"
Date,2020-6-15
</Header>

<Scan_Attributes>
ID,DSP-1001250002726-A-C09
Plate_ID,1001250002726
Well,C09
</Scan_Attributes>

<NGS_Processing_Attributes>
SeqSetId,
tamperedIni,No
Raw,1552981
Trimmed,1543861
Stitched,1531070
Aligned,1501995
umiQ30,0.9915
rtsQ30,0.9910
</NGS_Processing_Attributes>


<Code_Summary>
RTS0039454,33
RTS0039455,35
RTS0039456,26
RTS0039457,75
RTS0039458,24
RTS0039459,21
RTS0039460,20
RTS0039461,25
RTS0039462,17
RTS0039463,21
RTS0039464,46
RTS0039465,50
RTS0039466,36
RTS0039467,93
RTS0039468,21
RTS0039469,34
RTS0039470,41
RTS0039471,49
RTS0039472,66
RTS0039473,37
RTS0039474,114
RTS0039475,83
RTS0039476,122
RTS0039477,127
RTS0039478,112
RTS0039479,21
RTS0039480,15
RTS0039481,30
RTS0039482,14
RTS0039483,17
RTS0039484,24
RTS0039485,27
RTS0039486,31
RTS0039487,16
RTS0039488,33
RTS0039489,39
RTS0039490,41
RTS0039491,29
RTS0039492,29
RTS0039493,35
RTS0039494,30
RTS0039495,25
RTS0039496,31
RTS0039497,12
RTS0039498,25
RTS0039499,122
RTS0039500,85
RTS0039501,113
RTS0039502,134
RTS0039503,126
RTS0039504,24
RTS0039505,26
RTS0039506,24
RTS0039507,47
RTS0039508,33
RTS0039509,29
RTS0039510,49
RTS0039511,56
RTS0039512,44
RTS0039513,47
RTS0039514,78
RTS0039515,67
RTS0039516,32
RTS0039517,30
RTS0039518,23
RTS0039519,23
RTS0039520,23
RTS0039521,28
RTS0039522,30
RTS0039523,21
RTS0039524,46
RTS0039525,38
RTS0039526,38
RTS0039527,40
RTS0039528,32
RTS0039529,41
RTS0039530,29
RTS0039531,29
RTS0039532,33
RTS0039533,32
RTS0039534,12
RTS0039535,31
RTS0039536,20
RTS0039537,10
RTS0039538,25
RTS0039539,20
RTS0039540,18
RTS0039541,20
RTS0039542,23
RTS0039543,26
RTS0039544,13
RTS0039545,31
RTS0039546,21
RTS0039547,26
RTS0039548,29
RTS0039549,26
RTS0039550,24
RTS0039551,27
RTS0039552,25
RTS0039553,25
RTS0039554,34
RTS0039555,31
RTS0039556,22
RTS0039557,31
RTS0039558,22
RTS0039559,23
RTS0039560,32
RTS0039561,14
RTS0039562,24
RTS0039563,26
RTS0039564,10
RTS0039565,33
RTS0039566,25
RTS0039567,29
RTS0039568,26
RTS0039569,17
RTS0039570,20
RTS0039571,18
RTS0039572,29
RTS0039573,17
RTS0039574,16
RTS0039575,13
RTS0039576,11
RTS0039577,43
RTS0039578,30
RTS0039579,27
RTS0039580,33
RTS0039581,40
RTS0039582,36
RTS0039583,54
RTS0039584,40
RTS0039585,42
RTS0039586,24
RTS0039587,28
RTS0039588,32
RTS0039589,35
RTS0039590,29
RTS0039591,27
RTS0039592,23
RTS0039593,21
RTS0039594,35
RTS0039595,32
RTS0039596,34
RTS0039597,27
RTS0039598,28
RTS0039599,16
RTS0039600,30
RTS0039601,25
RTS0039602,11
RTS0039603,20
RTS0039604,20
RTS0039605,31
RTS0039606,17
RTS0039607,26
RTS0039608,23
RTS0039609,26
RTS0039610,30
RTS0039611,32
RTS0039612,17
RTS0039613,25
RTS0039614,26
RTS0039615,15
RTS0039616,13
RTS0039617,18
RTS0039619,24
RTS0039620,23
RTS0039621,18
RTS0039622,19
RTS0039623,14
RTS0039624,23
RTS0039625,21
RTS0039626,34
RTS0039627,16
RTS0039628,12
RTS0039629,21
RTS0039630,22
RTS0039631,18
RTS0039632,17
RTS0039633,20
RTS0039634,27
RTS0039635,29
RTS0039636,10
RTS0039637,20
RTS0039638,19
RTS0039639,25
RTS0039640,22
RTS0039641,29
RTS0039642,31
RTS0039643,22
RTS0039644,20
RTS0039645,24
RTS0039646,28
RTS0039647,16
RTS0039648,24
RTS0039649,23
RTS0039650,24
RTS0039651,89
RTS0039652,55
RTS0039653,53
RTS0039654,49
RTS0039655,82
RTS0039656,32
RTS0039657,23
RTS0039658,29
RTS0039659,29
RTS0039660,16
RTS0039661,32
RTS0039662,21
RTS0039663,35
RTS0039664,28
RTS0039665,29
RTS0039666,36
RTS0039667,18
RTS0039668,21
RTS0039669,44
RTS0039670,17
RTS0039671,51
RTS0039672,54
RTS0039673,41
RTS0039674,48
RTS0039675,32
RTS0039676,37
RTS0039677,27
RTS0039678,21
RTS0039679,25
RTS0039680,19
RTS0039681,49
RTS0039682,37
RTS0039683,18
RTS0039684,37
RTS0039685,22
RTS0039686,41
RTS0039687,52
RTS0039688,48
RTS0039689,46
RTS0039690,41
RTS0039691,21
RTS0039692,25
RTS0039693,14
RTS0039694,28
RTS0039695,22
RTS0039696,14
RTS0039697,23
RTS0039698,18
RTS0039699,13
RTS0039700,25
RTS0039701,15
RTS0039702,26
RTS0039703,38
RTS0039704,29
RTS0039705,19
RTS0039706,22
RTS0039707,28
RTS0039708,23
RTS0039709,30
RTS0039710,23
RTS0039711,48
RTS0039712,41
RTS0039713,45
RTS0039714,27
RTS0039715,46
RTS0039716,22
RTS0039717,66
RTS0039718,23
RTS0039719,30
RTS0039720,117
RTS0039721,39
RTS0039722,28
RTS0039723,65
RTS0039724,38
RTS0039725,35
RTS0039726,44
RTS0039727,25
RTS0039728,37
RTS0039729,35
RTS0039730,47
RTS0039731,33
RTS0039732,41
RTS0039733,33
RTS0039734,26
RTS0039735,31
RTS0039736,29
RTS0039737,38
RTS0039738,31
RTS0039739,29
RTS0039740,35
RTS0039741,39
RTS0039742,23
RTS0039743,40
RTS0039744,20
RTS0039745,38
RTS0039746,19
RTS0039747,23
RTS0039749,29
RTS0039750,31
RTS0039751,33
RTS0039752,25
RTS0039753,24
RTS0039754,21
RTS0039755,24
RTS0039756,38
RTS0039757,24
RTS0039758,38
RTS0039759,25
RTS0039760,33
RTS0039761,31
RTS0039762,26
RTS0039763,41
RTS0039764,30
RTS0039765,38
RTS0039766,30
RTS0039767,31
RTS0039768,49
RTS0039769,44
RTS0039770,54
RTS0039771,50
RTS0039772,64
RTS0039773,77
RTS0039774,42
RTS0039775,62
RTS0039776,29
RTS0039777,21
RTS0039778,11
RTS0039779,23
RTS0039780,28
RTS0039781,39
RTS0039782,22
RTS0039783,32
RTS0039784,44
RTS0039785,36
RTS0039786,29
RTS0039787,23
RTS0039788,36
RTS0039789,27
RTS0039790,48
RTS0039791,41
RTS0039792,47
RTS0039793,37
RTS0039794,65
RTS0039795,43
RTS0039796,24
RTS0039797,27
RTS0039798,26
RTS0039799,20
RTS0039800,28
RTS0039801,27
RTS0039802,20
RTS0039803,24
RTS0039804,18
RTS0039805,27
RTS0039806,22
RTS0039807,21
RTS0039808,28
RTS0039809,23
RTS0039810,32
RTS0039811,34
RTS0039812,47
RTS0039813,32
RTS0039814,39
RTS0039815,40
RTS0039816,29
RTS0039817,18
RTS0039818,25
RTS0039819,34
RTS0039820,15
RTS0039821,43
RTS0039822,30
RTS0039823,41
RTS0039824,40
RTS0039825,29
RTS0039826,29
RTS0039827,24
RTS0039828,24
RTS0039829,26
RTS0039830,37
RTS0039831,20
RTS0039832,31
RTS0039833,23
RTS0039834,20
RTS0039835,38
RTS0039836,38
RTS0039838,35
RTS0039839,35
RTS0039840,27
RTS0039841,29
RTS0039842,35
RTS0039843,20
RTS0039844,34
RTS0039845,29
RTS0039846,31
RTS0039847,27
RTS0039848,26
RTS0039849,20
RTS0039850,32
RTS0039851,31
RTS0039852,34
RTS0039853,29
RTS0039854,27
RTS0039855,16
RTS0039856,21
RTS0039857,10
RTS0039858,24
RTS0039859,35
RTS0039860,37
RTS0039861,22
RTS0039862,24
RTS0039863,21
RTS0039864,30
RTS0039865,26
RTS0039866,45
RTS0039867,85
RTS0039868,45
RTS0039869,63
RTS0039870,76
RTS0039871,22
RTS0039872,24
RTS0039873,15
RTS0039874,23
RTS0039875,34
RTS0039876,99
RTS0039877,98
RTS0039878,92
RTS0039879,110
RTS0039880,45
RTS0039881,21
RTS0039882,22
RTS0039883,26
RTS0039884,18
RTS0039885,37
RTS0039886,46
RTS0039887,36
RTS0039888,51
RTS0039890,42
RTS0039891,14
RTS0039892,19
RTS0039893,29
RTS0039894,26
RTS0039895,25
RTS0039896,27
RTS0039897,32
RTS0039898,41
RTS0039899,30
RTS0039900,33
RTS0039901,41
RTS0039902,31
RTS0039903,31
RTS0039904,34
RTS0039905,27
RTS0039906,27
RTS0039907,28
RTS0039908,18
RTS0039909,26
RTS0039910,32
RTS0039911,15
RTS0039912,28
RTS0039913,22
RTS0039914,22
RTS0039915,16
RTS0039916,27
RTS0039917,27
RTS0039918,33
RTS0039919,25
RTS0039920,23
RTS0039921,25
RTS0039922,22
RTS0039923,28
RTS0039924,29
RTS0039925,20
RTS0039926,30
RTS0039927,28
RTS0039928,40
RTS0039929,29
RTS0039930,35
RTS0039931,17
RTS0039932,34
RTS0039933,20
RTS0039934,19
RTS0039935,25
RTS0039936,19
RTS0039937,22
RTS0039938,21
RTS0039939,20
RTS0039940,22
RTS0039941,24
RTS0039942,22
RTS0039943,25
RTS0039944,29
RTS0039945,36
RTS0039946,49
RTS0039947,59
RTS0039948,57
RTS0039949,69
RTS0039950,56
RTS0039951,23
RTS0039952,36
RTS0039953,29
RTS0039954,19
RTS0039955,29
RTS0039956,64
RTS0039957,69
RTS0039958,71
RTS0039959,60
RTS0039960,74
RTS0039961,20
RTS0039962,23
RTS0039963,20
RTS0039964,30
RTS0039965,21
RTS0039966,27
RTS0039967,16
RTS0039968,29
RTS0039969,22
RTS0039970,23
RTS0039971,37
RTS0039972,34
RTS0039973,41
RTS0039974,48
RTS0039975,36
RTS0039976,34
RTS0039977,42
RTS0039978,26
RTS0039979,34
RTS0039980,22
RTS0039981,18
RTS0039982,32
RTS0039983,40
RTS0039984,24
RTS0039985,42
RTS0039986,71
RTS0039987,59
RTS0039988,62
RTS0039989,63
RTS0039990,49
RTS0039991,15
RTS0039992,19
RTS0039993,17
RTS0039994,21
RTS0039995,25
RTS0039996,97
RTS0039997,61
RTS0039998,80
RTS0039999,103
RTS0040000,94
RTS0040001,16
RTS0040002,27
RTS0040003,31
RTS0040004,28
RTS0040005,37
RTS0040006,29
RTS0040007,24
RTS0040008,24
RTS0040009,27
RTS0040010,25
RTS0040011,31
RTS0040012,27
RTS0040013,21
RTS0040014,17
RTS0040015,17
RTS0040016,14
RTS0040017,24
RTS0040018,16
RTS0040019,31
RTS0040020,24
RTS0040021,32
RTS0040022,20
RTS0040023,22
RTS0040024,14
RTS0040025,27
RTS0040026,31
RTS0040027,28
RTS0040028,29
RTS0040029,32
RTS0040030,37
RTS0040031,28
RTS0040032,28
RTS0040033,15
RTS0040034,18
RTS0040035,24
RTS0040036,27
RTS0040037,26
RTS0040038,25
RTS0040039,22
RTS0040040,21
RTS0040041,25
RTS0040042,25
RTS0040043,20
RTS0040044,30
RTS0040045,26
RTS0040046,38
RTS0040047,32
RTS0040048,37
RTS0040049,34
RTS0040050,34
RTS0040051,33
RTS0040052,18
RTS0040053,31
RTS0040054,33
RTS0040055,37
RTS0040056,28
RTS0040057,22
RTS0040058,27
RTS0040059,25
RTS0040060,23
RTS0040061,25
RTS0040062,21
RTS0040063,18
RTS0040064,31
RTS0040065,19
RTS0040066,27
RTS0040067,26
RTS0040068,26
RTS0040069,21
RTS0040070,26
RTS0040071,18
RTS0040072,26
RTS0040073,29
RTS0040074,29
RTS0040075,22
RTS0040076,23
RTS0040077,26
RTS0040078,22
RTS0040079,17
RTS0040080,16
RTS0040081,30
RTS0040082,20
RTS0040083,20
RTS0040084,35
RTS0040085,28
RTS0040086,25
RTS0040087,17
RTS0040088,25
RTS0040089,23
RTS0040090,15
RTS0040091,23
RTS0040092,25
RTS0040093,24
RTS0040094,15
RTS0040095,21
RTS0040096,24
RTS0040097,31
RTS0040098,18
RTS0040099,32
RTS0040100,26
RTS0040101,19
RTS0040102,30
RTS0040103,10
RTS0040104,21
RTS0040105,17
RTS0040106,24
RTS0040107,22
RTS0040108,21
RTS0040109,31
RTS0040110,28
RTS0040111,26
RTS0040112,30
RTS0040113,23
RTS0040114,23
RTS0040115,64
RTS0040116,42
RTS0040117,39
RTS0040118,34
RTS0040119,46
RTS0040120,29
RTS0040121,55
RTS0040122,63
RTS0040123,62
RTS0040124,42
RTS0040125,72
RTS0040126,15
RTS0040127,23
RTS0040128,25
RTS0040129,25
RTS0040130,30
RTS0040131,37
RTS0040132,21
RTS0040133,31
RTS0040134,24
RTS0040135,27
RTS0040136,23
RTS0040137,24
RTS0040138,27
RTS0040139,26
RTS0040140,25
RTS0040141,32
RTS0040142,32
RTS0040143,26
RTS0040144,32
RTS0040145,27
RTS0040146,68
RTS0040147,63
RTS0040148,37
RTS0040149,34
RTS0040150,39
RTS0040151,33
RTS0040152,19
RTS0040153,26
RTS0040154,24
RTS0040155,28
RTS0040156,34
RTS0040157,29
RTS0040158,35
RTS0040159,39
RTS0040160,32
RTS0040161,33
RTS0040162,19
RTS0040163,32
RTS0040164,23
RTS0040165,20
RTS0040166,14
RTS0040167,18
RTS0040168,24
RTS0040169,21
RTS0040170,29
RTS0040171,6
RTS0040172,22
RTS0040173,23
RTS0040174,15
RTS0040175,13
RTS0040176,11
RTS0040177,28
RTS0040178,23
RTS0040179,14
RTS0040180,21
RTS0040181,22
RTS0040182,21
RTS0040183,24
RTS0040184,19
RTS0040185,19
RTS0040186,27
RTS0040187,18
RTS0040188,13
RTS0040189,30
RTS0040190,16
RTS0040191,21
RTS0040192,24
RTS0040193,23
RTS0040194,19
RTS0040195,28
RTS0040196,10
RTS0040197,14
RTS0040198,20
RTS0040199,16
RTS0040200,19
RTS0040201,47
RTS0040202,54
RTS0040203,49
RTS0040204,36
RTS0040205,56
RTS0040206,26
RTS0040207,19
RTS0040208,22
RTS0040209,50
RTS0040210,39
RTS0040211,19
RTS0040212,16
RTS0040213,13
RTS0040214,20
RTS0040215,29
RTS0040216,22
RTS0040217,16
RTS0040218,30
RTS0040219,24
RTS0040220,12
RTS0040221,19
RTS0040222,24
RTS0040223,11
RTS0040224,17
RTS0040225,28
RTS0040226,37
RTS0040227,13
RTS0040228,25
RTS0040229,16
RTS0040230,34
RTS0040231,11
RTS0040232,25
RTS0040233,22
RTS0040234,22
RTS0040235,23
RTS0040236,28
RTS0040237,25
RTS0040238,27
RTS0040239,35
RTS0040240,25
RTS0040241,19
RTS0040242,22
RTS0040243,27
RTS0040244,17
RTS0040245,31
RTS0040246,43
RTS0040247,53
RTS0040248,31
RTS0040249,42
RTS0040250,43
RTS0040251,46
RTS0040252,50
RTS0040253,52
RTS0040254,43
RTS0040255,33
RTS0040256,24
RTS0040257,23
RTS0040258,27
RTS0040259,20
RTS0040260,20
RTS0040261,21
RTS0040262,36
RTS0040263,19
RTS0040264,23
RTS0040265,23
RTS0040266,19
RTS0040267,21
RTS0040268,18
RTS0040269,17
RTS0040270,22
RTS0040271,26
RTS0040272,25
RTS0040273,21
RTS0040274,30
RTS0040275,19
RTS0040276,24
RTS0040277,33
RTS0040278,64
RTS0040279,58
RTS0040280,35
RTS0040281,46
RTS0040282,24
RTS0040283,39
RTS0040284,20
RTS0040285,34
RTS0040286,24
RTS0040287,22
RTS0040288,12
RTS0040289,18
RTS0040290,25
RTS0040291,12
RTS0040292,16
RTS0040293,26
RTS0040294,22
RTS0040295,21
RTS0040296,36
RTS0040297,30
RTS0040298,27
RTS0040299,30
RTS0040300,25
RTS0040301,25
RTS0040302,23
RTS0040303,18
RTS0040304,20
RTS0040305,34
RTS0040306,23
RTS0040307,33
RTS0040308,21
RTS0040309,24
RTS0040310,24
RTS0040311,35
RTS0040312,32
RTS0040313,24
RTS0040314,47
RTS0040315,27
RTS0040316,23
RTS0040317,25
RTS0040318,22
RTS0040319,24
RTS0040320,21
RTS0040321,115
RTS0040322,119
RTS0040323,85
RTS0040324,108
RTS0040325,85
RTS0040326,48
RTS0040327,44
RTS0040328,75
RTS0040329,73
RTS0040330,57
RTS0040331,30
RTS0040332,33
RTS0040333,18
RTS0040334,28
RTS0040335,29
RTS0040336,29
RTS0040337,26
RTS0040338,10
RTS0040339,26
RTS0040340,23
RTS0040341,41
RTS0040342,25
RTS0040343,28
RTS0040344,32
RTS0040345,28
RTS0040346,28
RTS0040347,25
RTS0040348,15
RTS0040349,35
RTS0040350,31
RTS0040351,34
RTS0040352,27
RTS0040353,41
RTS0040354,26
RTS0040355,18
RTS0040356,28
RTS0040357,31
RTS0040358,21
RTS0040359,27
RTS0040360,36
RTS0040361,28
RTS0040363,18
RTS0040364,30
RTS0040365,32
RTS0040366,218
RTS0040367,146
RTS0040368,248
RTS0040369,141
RTS0040370,228
RTS0040371,25
RTS0040372,38
RTS0040373,36
RTS0040374,27
RTS0040375,26
RTS0040376,48
RTS0040377,39
RTS0040378,36
RTS0040379,30
RTS0040380,30
RTS0040381,25
RTS0040382,31
RTS0040383,19
RTS0040384,21
RTS0040385,12
RTS0040386,66
RTS0040387,70
RTS0040388,56
RTS0040389,70
RTS0040390,56
RTS0040391,25
RTS0040392,37
RTS0040393,32
RTS0040394,26
RTS0040395,27
RTS0040396,114
RTS0040397,114
RTS0040398,112
RTS0040399,131
RTS0040400,112
RTS0040401,40
RTS0040402,45
RTS0040403,39
RTS0040404,48
RTS0040405,21
RTS0040406,30
RTS0040407,18
RTS0040408,22
RTS0040409,21
RTS0040410,26
RTS0040411,30
RTS0040412,33
RTS0040413,32
RTS0040414,43
RTS0040415,41
RTS0040416,53
RTS0040417,26
RTS0040418,31
RTS0040419,58
RTS0040420,70
RTS0040421,20
RTS0040422,56
RTS0040423,32
RTS0040424,33
RTS0040425,22
RTS0040426,38
RTS0040428,102
RTS0040429,46
RTS0040430,87
RTS0040431,44
RTS0040432,30
RTS0040433,26
RTS0040434,38
RTS0040435,28
RTS0040436,58
RTS0040437,84
RTS0040438,102
RTS0040439,99
RTS0040440,122
RTS0040441,72
RTS0040442,66
RTS0040443,52
RTS0040444,62
RTS0040445,49
RTS0040446,47
RTS0040447,31
RTS0040448,33
RTS0040449,24
RTS0040450,30
RTS0040451,28
RTS0040452,32
RTS0040453,27
RTS0040454,21
RTS0040455,45
RTS0040456,29
RTS0040457,31
RTS0040458,16
RTS0040459,20
RTS0040460,39
RTS0040461,33
RTS0040462,22
RTS0040463,26
RTS0040464,31
RTS0040465,33
RTS0040466,29
RTS0040467,23
RTS0040468,32
RTS0040469,25
RTS0040470,13
RTS0040471,39
RTS0040472,25
RTS0040473,22
RTS0040474,20
RTS0040475,22
RTS0040476,16
RTS0040477,30
RTS0040478,21
RTS0040479,22
RTS0040480,26
RTS0040481,37
RTS0040482,35
RTS0040483,24
RTS0040484,33
RTS0040485,30
RTS0040486,28
RTS0040487,18
RTS0040488,18
RTS0040489,26
RTS0040490,22
RTS0040491,20
RTS0040492,25
RTS0040493,29
RTS0040494,23
RTS0040495,20
RTS0040496,26
RTS0040497,25
RTS0040498,25
RTS0040499,20
RTS0040500,19
RTS0040501,28
RTS0040502,16
RTS0040503,26
RTS0040504,29
RTS0040505,18
RTS0040506,21
RTS0040507,26
RTS0040508,21
RTS0040509,18
RTS0040510,19
RTS0040511,24
RTS0040512,19
RTS0040513,18
RTS0040514,24
RTS0040515,25
RTS0040516,24
RTS0040517,20
RTS0040518,21
RTS0040519,21
RTS0040520,18
RTS0040521,13
RTS0040522,18
RTS0040523,26
RTS0040524,9
RTS0040525,35
RTS0040526,31
RTS0040527,27
RTS0040528,30
RTS0040529,39
RTS0040530,32
RTS0040531,25
RTS0040532,22
RTS0040533,23
RTS0040534,22
RTS0040535,19
RTS0040536,37
RTS0040537,64
RTS0040538,44
RTS0040539,41
RTS0040540,41
RTS0040541,17
RTS0040542,20
RTS0040543,24
RTS0040544,32
RTS0040545,9
RTS0040546,17
RTS0040547,13
RTS0040548,16
RTS0040549,14
RTS0040550,11
RTS0040551,14
RTS0040552,14
RTS0040553,20
RTS0040554,22
RTS0040555,15
RTS0040556,16
RTS0040557,16
RTS0040558,15
RTS0040559,21
RTS0040560,15
RTS0040561,19
RTS0040562,22
RTS0040563,26
RTS0040564,20
RTS0040565,26
RTS0040566,15
RTS0040567,21
RTS0040568,19
RTS0040569,22
RTS0040570,19
RTS0040571,22
RTS0040572,18
RTS0040573,25
RTS0040574,28
RTS0040575,31
RTS0040576,26
RTS0040577,17
RTS0040578,21
RTS0040579,12
RTS0040580,29
RTS0040581,10
RTS0040582,30
RTS0040583,26
RTS0040584,14
RTS0040585,37
RTS0040586,21
RTS0040587,12
RTS0040588,26
RTS0040589,22
RTS0040590,24
RTS0040591,34
RTS0040592,25
RTS0040593,14
RTS0040594,20
RTS0040595,15
RTS0040596,25
RTS0040597,18
RTS0040598,29
RTS0040599,22
RTS0040600,19
RTS0040601,12
RTS0040602,30
RTS0040603,33
RTS0040604,35
RTS0040605,28
RTS0040606,21
RTS0040607,34
RTS0040608,25
RTS0040609,21
RTS0040610,41
RTS0040611,36
RTS0040612,22
RTS0040613,27
RTS0040614,33
RTS0040615,24
RTS0040616,16
RTS0040617,26
RTS0040618,14
RTS0040619,25
RTS0040620,35
RTS0040621,22
RTS0040622,24
RTS0040623,31
RTS0040624,20
RTS0040625,37
RTS0040626,12
RTS0040627,23
RTS0040628,24
RTS0040629,25
RTS0040630,31
RTS0040631,32
RTS0040632,32
RTS0040633,33
RTS0040634,27
RTS0040635,18
RTS0040636,35
RTS0040637,29
RTS0040638,21
RTS0040639,35
RTS0040640,33
RTS0040641,203
RTS0040642,363
RTS0040643,179
RTS0040644,267
RTS0040645,350
RTS0040646,28
RTS0040647,16
RTS0040648,25
RTS0040649,20
RTS0040650,20
RTS0040651,34
RTS0040652,23
RTS0040653,32
RTS0040654,37
RTS0040655,22
RTS0040656,41
RTS0040657,29
RTS0040658,32
RTS0040659,38
RTS0040660,31
RTS0040661,24
RTS0040662,24
RTS0040663,15
RTS0040664,14
RTS0040665,11
RTS0040666,25
RTS0040667,15
RTS0040668,13
RTS0040669,21
RTS0040670,15
RTS0040671,7
RTS0040672,24
RTS0040673,21
RTS0040674,26
RTS0040675,29
RTS0040676,24
RTS0040677,30
RTS0040678,28
RTS0040679,21
RTS0040680,35
RTS0040681,23
RTS0040682,29
RTS0040683,41
RTS0040684,45
RTS0040685,33
RTS0040686,17
RTS0040687,32
RTS0040688,13
RTS0040689,23
RTS0040690,26
RTS0040691,39
RTS0040692,28
RTS0040693,21
RTS0040694,24
RTS0040695,33
RTS0040696,26
RTS0040697,17
RTS0040698,14
RTS0040699,27
RTS0040700,14
RTS0040701,24
RTS0040702,31
RTS0040703,26
RTS0040704,24
RTS0040705,41
RTS0040706,31
RTS0040707,32
RTS0040708,20
RTS0040709,34
RTS0040710,39
RTS0040711,15
RTS0040712,19
RTS0040713,37
RTS0040714,31
RTS0040715,12
RTS0040716,20
RTS0040717,22
RTS0040718,17
RTS0040719,16
RTS0040720,21
RTS0040721,13
RTS0040722,12
RTS0040723,24
RTS0040724,19
RTS0040725,16
RTS0040726,24
RTS0040727,28
RTS0040728,26
RTS0040729,36
RTS0040730,22
RTS0040731,33
RTS0040732,28
RTS0040733,22
RTS0040734,30
RTS0040735,25
RTS0040736,56
RTS0040737,48
RTS0040738,42
RTS0040739,47
RTS0040740,49
RTS0040741,35
RTS0040742,20
RTS0040743,25
RTS0040744,22
RTS0040745,36
RTS0040746,25
RTS0040747,30
RTS0040748,29
RTS0040749,26
RTS0040750,26
RTS0040751,17
RTS0040752,29
RTS0040753,23
RTS0040754,27
RTS0040755,28
RTS0040756,18
RTS0040757,23
RTS0040758,17
RTS0040759,20
RTS0040760,31
RTS0040761,39
RTS0040762,37
RTS0040763,39
RTS0040764,38
RTS0040765,58
RTS0040766,66
RTS0040767,62
RTS0040768,74
RTS0040769,133
RTS0040770,33
RTS0040771,142
RTS0040772,168
RTS0040773,103
RTS0040774,141
RTS0040775,181
RTS0040776,21
RTS0040777,37
RTS0040778,20
RTS0040779,28
RTS0040780,33
RTS0040781,29
RTS0040782,63
RTS0040783,30
RTS0040784,40
RTS0040785,30
RTS0040786,23
RTS0040787,21
RTS0040788,18
RTS0040789,28
RTS0040790,24
RTS0040791,27
RTS0040792,29
RTS0040793,19
RTS0040794,29
RTS0040795,37
RTS0040796,38
RTS0040797,35
RTS0040798,29
RTS0040799,18
RTS0040800,23
RTS0040801,35
RTS0040802,48
RTS0040803,54
RTS0040804,30
RTS0040805,30
RTS0040806,22
RTS0040807,31
RTS0040808,22
RTS0040809,32
RTS0040810,21
RTS0040811,23
RTS0040812,26
RTS0040813,14
RTS0040814,24
RTS0040815,25
RTS0040816,24
RTS0040817,23
RTS0040818,35
RTS0040819,23
RTS0040820,29
RTS0040821,42
RTS0040822,32
RTS0040823,24
RTS0040824,39
RTS0040825,32
RTS0040826,26
RTS0040827,25
RTS0040828,27
RTS0040830,29
RTS0040831,27
RTS0040832,19
RTS0040833,27
RTS0040834,25
RTS0040836,114
RTS0040837,62
RTS0040838,113
RTS0040839,97
RTS0040840,50
RTS0040841,40
RTS0040842,59
RTS0040843,60
RTS0040844,67
RTS0040845,62
RTS0040846,33
RTS0040847,21
RTS0040848,27
RTS0040849,22
RTS0040850,35
RTS0040851,37
RTS0040852,27
RTS0040853,38
RTS0040854,40
RTS0040855,38
RTS0040856,23
RTS0040857,24
RTS0040858,20
RTS0040859,22
RTS0040860,24
RTS0040861,35
RTS0040862,32
RTS0040863,15
RTS0040864,18
RTS0040865,33
RTS0040866,142
RTS0040867,101
RTS0040868,190
RTS0040869,150
RTS0040870,155
RTS0040871,20
RTS0040872,15
RTS0040873,21
RTS0040874,26
RTS0040875,16
RTS0040876,21
RTS0040877,24
RTS0040878,24
RTS0040879,27
RTS0040880,36
RTS0040881,29
RTS0040882,19
RTS0040883,23
RTS0040884,21
RTS0040885,21
RTS0040886,90
RTS0040887,113
RTS0040888,107
RTS0040889,152
RTS0040890,180
RTS0040891,59
RTS0040892,56
RTS0040893,36
RTS0040894,20
RTS0040895,53
RTS0040896,12
RTS0040897,23
RTS0040898,21
RTS0040899,22
RTS0040900,22
RTS0040901,66
RTS0040902,40
RTS0040903,31
RTS0040904,52
RTS0040905,54
RTS0040906,38
RTS0040907,45
RTS0040908,70
RTS0040909,63
RTS0040910,43
RTS0040911,42
RTS0040912,45
RTS0040913,30
RTS0040914,33
RTS0040915,61
RTS0040916,24
RTS0040917,25
RTS0040918,24
RTS0040919,25
RTS0040920,19
RTS0040921,21
RTS0040922,27
RTS0040923,27
RTS0040924,20
RTS0040925,14
RTS0040926,13
RTS0040927,17
RTS0040928,16
RTS0040929,11
RTS0040930,19
RTS0040931,23
RTS0040932,36
RTS0040933,32
RTS0040934,32
RTS0040935,35
RTS0040936,42
RTS0040937,41
RTS0040938,33
RTS0040939,40
RTS0040940,32
RTS0040941,19
RTS0040942,23
RTS0040943,18
RTS0040944,38
RTS0040945,22
RTS0040946,60
RTS0040947,60
RTS0040948,65
RTS0040949,41
RTS0040950,69
RTS0040951,22
RTS0040952,21
RTS0040953,30
RTS0040954,22
RTS0040955,36
RTS0040956,39
RTS0040957,18
RTS0040958,22
RTS0040959,45
RTS0040960,25
RTS0040961,24
RTS0040962,14
RTS0040963,35
RTS0040964,26
RTS0040965,25
RTS0040966,16
RTS0040967,22
RTS0040968,27
RTS0040969,17
RTS0040970,27
RTS0040971,24
RTS0040972,24
RTS0040973,23
RTS0040974,20
RTS0040975,27
RTS0040976,15
RTS0040977,25
RTS0040978,13
RTS0040979,33
RTS0040980,20
RTS0040981,16
RTS0040982,24
RTS0040983,32
RTS0040984,27
RTS0040985,24
RTS0040986,43
RTS0040987,48
RTS0040988,30
RTS0040989,20
RTS0040990,17
RTS0040991,36
RTS0040992,20
RTS0040993,42
RTS0040994,42
RTS0040995,30
RTS0040996,31
RTS0040997,41
RTS0040998,27
RTS0040999,50
RTS0041000,37
RTS0041001,27
RTS0041002,26
RTS0041003,26
RTS0041004,32
RTS0041005,29
RTS0041006,29
RTS0041007,19
RTS0041008,24
RTS0041009,31
RTS0041010,11
RTS0041011,12
RTS0041012,18
RTS0041013,17
RTS0041014,30
RTS0041015,24
RTS0041016,32
RTS0041017,31
RTS0041018,25
RTS0041019,30
RTS0041020,21
RTS0041021,22
RTS0041022,46
RTS0041023,33
RTS0041024,26
RTS0041025,32
RTS0041026,27
RTS0041027,19
RTS0041028,33
RTS0041029,24
RTS0041030,23
RTS0041031,21
RTS0041032,37
RTS0041033,27
RTS0041034,28
RTS0041035,24
RTS0041036,42
RTS0041037,23
RTS0041038,22
RTS0041039,19
RTS0041040,27
RTS0041041,27
RTS0041042,16
RTS0041043,22
RTS0041044,17
RTS0041045,25
RTS0041046,29
RTS0041047,29
RTS0041048,25
RTS0041049,23
RTS0041050,38
RTS0041051,29
RTS0041052,18
RTS0041053,24
RTS0041054,26
RTS0041055,23
RTS0041056,32
RTS0041057,27
RTS0041058,24
RTS0041059,28
RTS0041060,26
RTS0041061,32
RTS0041062,31
RTS0041063,21
RTS0041064,21
RTS0041066,32
RTS0041067,26
RTS0041068,33
RTS0041069,25
RTS0041070,49
RTS0041071,35
RTS0041072,22
RTS0041073,28
RTS0041074,32
RTS0041075,43
RTS0041076,24
RTS0041077,22
RTS0041078,40
RTS0041079,22
RTS0041080,22
RTS0041081,28
RTS0041082,15
RTS0041083,16
RTS0041084,26
RTS0041085,18
RTS0041086,23
RTS0041087,22
RTS0041088,20
RTS0041089,21
RTS0041090,19
RTS0041091,18
RTS0041092,24
RTS0041093,31
RTS0041094,23
RTS0041095,32
RTS0041096,21
RTS0041097,23
RTS0041098,24
RTS0041099,23
RTS0041100,13
RTS0041101,37
RTS0041102,30
RTS0041103,26
RTS0041104,30
RTS0041105,38
RTS0041106,30
RTS0041107,32
RTS0041108,31
RTS0041109,29
RTS0041110,37
RTS0041111,30
RTS0041112,23
RTS0041113,30
RTS0041114,28
RTS0041115,43
RTS0041116,38
RTS0041117,34
RTS0041118,32
RTS0041119,26
RTS0041120,36
RTS0041121,27
RTS0041122,18
RTS0041123,21
RTS0041124,16
RTS0041125,28
RTS0041126,48
RTS0041127,77
RTS0041128,38
RTS0041129,34
RTS0041130,33
RTS0041131,23
RTS0041132,44
RTS0041133,25
RTS0041134,36
RTS0041135,29
RTS0041136,29
RTS0041137,30
RTS0041138,34
RTS0041139,29
RTS0041140,20
RTS0041141,38
RTS0041142,37
RTS0041143,13
RTS0041144,21
RTS0041145,28
RTS0041146,22
RTS0041147,26
RTS0041148,24
RTS0041149,31
RTS0041150,26
RTS0041151,24
RTS0041152,26
RTS0041153,18
RTS0041154,27
RTS0041155,20
RTS0041156,57
RTS0041157,49
RTS0041158,43
RTS0041159,32
RTS0041160,37
RTS0041161,30
RTS0041162,19
RTS0041163,30
RTS0041164,18
RTS0041165,25
RTS0041166,25
RTS0041167,31
RTS0041168,21
RTS0041169,25
RTS0041170,29
RTS0041171,27
RTS0041172,28
RTS0041173,16
RTS0041174,19
RTS0041175,28
RTS0041176,26
RTS0041177,29
RTS0041178,25
RTS0041179,15
RTS0041180,26
RTS0041181,34
RTS0041182,23
RTS0041183,33
RTS0041184,25
RTS0041185,30
RTS0041186,23
RTS0041187,24
RTS0041188,14
RTS0041189,20
RTS0041190,21
RTS0041191,39
RTS0041192,36
RTS0041193,37
RTS0041194,27
RTS0041195,29
RTS0041196,29
RTS0041197,31
RTS0041198,22
RTS0041199,24
RTS0041200,26
RTS0041201,20
RTS0041202,33
RTS0041203,31
RTS0041204,28
RTS0041205,21
RTS0041206,58
RTS0041207,72
RTS0041208,76
RTS0041209,91
RTS0041210,22
RTS0041211,29
RTS0041212,36
RTS0041213,29
RTS0041214,34
RTS0041215,28
RTS0041216,35
RTS0041217,39
RTS0041218,20
RTS0041219,16
RTS0041220,26
RTS0041221,19
RTS0041222,23
RTS0041223,32
RTS0041224,22
RTS0041225,25
RTS0041226,33
RTS0041227,29
RTS0041228,15
RTS0041229,21
RTS0041230,26
RTS0041231,76
RTS0041232,45
RTS0041233,71
RTS0041234,95
RTS0041235,51
RTS0041236,18
RTS0041237,21
RTS0041238,19
RTS0041239,31
RTS0041240,18
RTS0041241,27
RTS0041242,30
RTS0041243,30
RTS0041244,25
RTS0041246,17
RTS0041247,21
RTS0041248,17
RTS0041249,20
RTS0041250,24
RTS0041251,23
RTS0041252,29
RTS0041253,20
RTS0041254,27
RTS0041255,19
RTS0041256,23
RTS0041257,28
RTS0041258,25
RTS0041259,23
RTS0041260,31
RTS0041261,38
RTS0041262,30
RTS0041263,31
RTS0041265,39
RTS0041266,20
RTS0041267,16
RTS0041268,35
RTS0041269,37
RTS0041270,32
RTS0041271,68
RTS0041272,40
RTS0041273,30
RTS0041274,40
RTS0041275,43
RTS0041276,21
RTS0041277,25
RTS0041278,31
RTS0041279,21
RTS0041280,31
RTS0041281,26
RTS0041282,21
RTS0041283,23
RTS0041284,23
RTS0041285,26
RTS0041286,25
RTS0041287,19
RTS0041288,23
RTS0041289,25
RTS0041290,34
RTS0041291,19
RTS0041292,23
RTS0041293,10
RTS0041294,18
RTS0041295,26
RTS0041296,30
RTS0041297,33
RTS0041298,34
RTS0041299,43
RTS0041300,22
RTS0041301,38
RTS0041302,26
RTS0041303,38
RTS0041304,28
RTS0041305,33
RTS0041306,28
RTS0041307,20
RTS0041308,25
RTS0041309,28
RTS0041310,23
RTS0041311,17
RTS0041312,23
RTS0041313,25
RTS0041314,24
RTS0041315,27
RTS0041316,25
RTS0041317,26
RTS0041318,33
RTS0041319,25
RTS0041320,21
RTS0041321,39
RTS0041322,18
RTS0041323,16
RTS0041324,30
RTS0041325,45
RTS0041326,21
RTS0041327,13
RTS0041328,36
RTS0041329,20
RTS0041330,19
RTS0041331,33
RTS0041332,53
RTS0041333,55
RTS0041334,43
RTS0041335,39
RTS0041346,25
RTS0041347,30
RTS0041348,23
RTS0041349,48
RTS0041350,40
RTS0041351,33
RTS0041352,31
RTS0041353,25
RTS0041354,27
RTS0041355,19
RTS0041356,63
RTS0041357,39
RTS0041358,43
RTS0041359,77
RTS0041360,45
RTS0041361,36
RTS0041362,28
RTS0041363,28
RTS0041364,39
RTS0041365,28
RTS0041366,25
RTS0041367,23
RTS0041368,31
RTS0041369,21
RTS0041370,23
RTS0041371,27
RTS0041372,25
RTS0041373,30
RTS0041374,26
RTS0041375,20
RTS0041376,43
RTS0041377,17
RTS0041378,22
RTS0041379,23
RTS0041380,33
RTS0041381,40
RTS0041382,30
RTS0041383,20
RTS0041384,26
RTS0041385,31
RTS0041386,30
RTS0041387,19
RTS0041388,26
RTS0041389,24
RTS0041390,24
RTS0041391,12
RTS0041392,23
RTS0041393,12
RTS0041394,24
RTS0041395,17
RTS0041396,28
RTS0041397,21
RTS0041398,36
RTS0041399,18
RTS0041400,22
RTS0041401,26
RTS0041402,29
RTS0041403,21
RTS0041404,12
RTS0041405,19
RTS0041406,19
RTS0041407,27
RTS0041408,16
RTS0041409,19
RTS0041410,14
RTS0041411,16
RTS0041412,26
RTS0041413,33
RTS0041414,22
RTS0041415,18
RTS0041416,17
RTS0041417,19
RTS0041418,24
RTS0041419,30
RTS0041420,22
RTS0041421,18
RTS0041422,25
RTS0041423,20
RTS0041424,32
RTS0041425,28
RTS0041426,26
RTS0041427,28
RTS0041428,39
RTS0041429,22
RTS0041430,32
RTS0041431,29
RTS0041432,27
RTS0041433,21
RTS0041434,21
RTS0041435,23
RTS0041436,17
RTS0041437,6
RTS0041438,22
RTS0041439,26
RTS0041440,32
RTS0041441,28
RTS0041442,19
RTS0041443,27
RTS0041444,26
RTS0041445,12
RTS0041446,31
RTS0041447,35
RTS0041448,21
RTS0041449,26
RTS0041450,20
RTS0041451,28
RTS0041452,27
RTS0041453,22
RTS0041454,13
RTS0041455,17
RTS0041456,24
RTS0041457,30
RTS0041458,11
RTS0041459,30
RTS0041460,17
RTS0041461,16
RTS0041462,19
RTS0041463,19
RTS0041464,29
RTS0041465,24
RTS0041466,33
RTS0041467,35
RTS0041468,35
RTS0041469,27
RTS0041470,38
RTS0041471,29
RTS0041472,25
RTS0041473,31
RTS0041474,20
RTS0041475,28
RTS0041476,18
RTS0041477,16
RTS0041478,14
RTS0041479,22
RTS0041480,20
RTS0041481,21
RTS0041482,16
RTS0041483,16
RTS0041484,15
RTS0041485,21
RTS0041486,26
RTS0041487,39
RTS0041488,28
RTS0041489,39
RTS0041490,31
RTS0041491,70
RTS0041492,22
RTS0041493,18
RTS0041494,17
RTS0041495,19
RTS0041496,45
RTS0041497,60
RTS0041498,55
RTS0041499,61
RTS0041500,54
RTS0041501,33
RTS0041502,31
RTS0041503,17
RTS0041504,34
RTS0041505,49
RTS0041506,18
RTS0041507,10
RTS0041508,15
RTS0041509,20
RTS0041510,34
RTS0041511,16
RTS0041512,20
RTS0041513,28
RTS0041514,21
RTS0041515,38
RTS0041516,26
RTS0041517,24
RTS0041518,22
RTS0041519,26
RTS0041520,21
RTS0041521,21
RTS0041522,33
RTS0041523,36
RTS0041524,29
RTS0041525,16
RTS0041526,23
RTS0041527,27
RTS0041528,33
RTS0041529,14
RTS0041530,38
RTS0041531,34
RTS0041532,15
RTS0041533,16
RTS0041534,16
RTS0041535,11
RTS0041536,21
RTS0041537,26
RTS0041538,20
RTS0041540,28
RTS0041541,18
RTS0041542,19
RTS0041543,15
RTS0041544,25
RTS0041545,19
RTS0041546,26
RTS0041547,22
RTS0041548,23
RTS0041549,16
RTS0041550,17
RTS0041551,21
RTS0041552,21
RTS0041553,15
RTS0041554,28
RTS0041555,32
RTS0041556,19
RTS0041557,14
RTS0041558,15
RTS0041559,26
RTS0041560,20
RTS0041561,18
RTS0041562,26
RTS0041563,18
RTS0041564,17
RTS0041565,23
RTS0041566,44
RTS0041567,53
RTS0041568,76
RTS0041569,46
RTS0041570,54
RTS0041571,24
RTS0041572,20
RTS0041573,23
RTS0041574,25
RTS0041575,29
RTS0041576,18
RTS0041577,28
RTS0041578,36
RTS0041579,25
RTS0041580,24
RTS0041581,24
RTS0041582,67
RTS0041583,31
RTS0041584,28
RTS0041585,46
RTS0041586,19
RTS0041587,24
RTS0041588,19
RTS0041589,17
RTS0041590,28
RTS0041591,17
RTS0041592,13
RTS0041593,17
RTS0041594,23
RTS0041595,19
RTS0041596,25
RTS0041597,21
RTS0041598,25
RTS0041599,24
RTS0041600,24
RTS0041601,30
RTS0041602,25
RTS0041603,27
RTS0041604,30
RTS0041605,23
RTS0041606,23
RTS0041607,16
RTS0041608,17
RTS0041609,34
RTS0041610,19
RTS0041611,26
RTS0041612,26
RTS0041613,27
RTS0041614,20
RTS0041615,33
RTS0041616,21
RTS0041617,24
RTS0041618,28
RTS0041619,29
RTS0041620,35
RTS0041621,25
RTS0041622,15
RTS0041623,23
RTS0041624,24
RTS0041625,22
RTS0041626,21
RTS0041627,21
RTS0041628,20
RTS0041629,27
RTS0041630,25
RTS0041631,38
RTS0041632,40
RTS0041633,33
RTS0041634,50
RTS0041635,44
RTS0041636,29
RTS0041637,43
RTS0041638,32
RTS0041639,19
RTS0041640,26
RTS0041641,35
RTS0041642,32
RTS0041643,40
RTS0041644,19
RTS0041645,18
RTS0041646,24
RTS0041647,30
RTS0041648,36
RTS0041649,29
RTS0041650,34
RTS0041651,26
RTS0041652,25
RTS0041653,21
RTS0041654,24
RTS0041655,32
RTS0041656,32
RTS0041657,34
RTS0041658,30
RTS0041659,30
RTS0041660,26
RTS0041661,31
RTS0041662,34
RTS0041663,23
RTS0041664,27
RTS0041665,32
RTS0041666,33
RTS0041667,25
RTS0041668,25
RTS0041669,32
RTS0041670,29
RTS0041671,22
RTS0041672,18
RTS0041673,19
RTS0041674,32
RTS0041675,23
RTS0041676,30
RTS0041677,32
RTS0041678,25
RTS0041679,32
RTS0041680,34
RTS0041681,21
RTS0041682,36
RTS0041683,17
RTS0041684,35
RTS0041685,23
RTS0041686,27
RTS0041687,20
RTS0041688,53
RTS0041689,33
RTS0041690,45
RTS0041691,46
RTS0041692,14
RTS0041693,32
RTS0041694,20
RTS0041695,26
RTS0041696,22
RTS0041697,25
RTS0041698,28
RTS0041699,24
RTS0041700,14
RTS0041701,41
RTS0041702,40
RTS0041703,44
RTS0041704,37
RTS0041705,57
RTS0041706,18
RTS0041707,17
RTS0041708,25
RTS0041709,32
RTS0041710,21
RTS0041711,13
RTS0041712,26
RTS0041713,32
RTS0041714,28
RTS0041715,18
RTS0041716,133
RTS0041717,135
RTS0041718,162
RTS0041719,151
RTS0041720,128
RTS0041721,25
RTS0041722,24
RTS0041723,23
RTS0041724,27
RTS0041725,28
RTS0041726,13
RTS0041727,18
RTS0041728,30
RTS0041729,17
RTS0041730,25
RTS0041731,51
RTS0041732,23
RTS0041733,31
RTS0041734,20
RTS0041735,35
RTS0041736,26
RTS0041737,17
RTS0041738,24
RTS0041739,32
RTS0041740,19
RTS0041741,26
RTS0041742,35
RTS0041743,24
RTS0041744,22
RTS0041745,12
RTS0041746,43
RTS0041747,40
RTS0041748,36
RTS0041749,32
RTS0041750,36
RTS0041751,26
RTS0041752,11
RTS0041753,17
RTS0041754,23
RTS0041755,17
RTS0041756,55
RTS0041757,39
RTS0041758,32
RTS0041759,59
RTS0041760,37
RTS0041761,26
RTS0041762,23
RTS0041763,17
RTS0041764,30
RTS0041765,18
RTS0041766,25
RTS0041767,21
RTS0041768,22
RTS0041769,25
RTS0041770,31
RTS0041771,23
RTS0041772,17
RTS0041773,11
RTS0041774,38
RTS0041775,30
RTS0041776,34
RTS0041777,36
RTS0041778,39
RTS0041779,28
RTS0041780,27
RTS0041781,24
RTS0041782,29
RTS0041783,22
RTS0041784,36
RTS0041785,27
RTS0041786,22
RTS0041787,37
RTS0041788,32
RTS0041789,25
RTS0041790,39
RTS0041791,27
RTS0041793,29
RTS0041794,22
RTS0041795,20
RTS0041796,12
RTS0041797,39
RTS0041798,19
RTS0041799,19
RTS0041800,14
RTS0041801,25
RTS0041802,29
RTS0041803,25
RTS0041804,21
RTS0041805,22
RTS0041806,21
RTS0041807,12
RTS0041808,30
RTS0041809,28
RTS0041810,34
RTS0041811,36
RTS0041812,34
RTS0041813,39
RTS0041814,39
RTS0041815,52
RTS0041816,18
RTS0041817,26
RTS0041818,22
RTS0041819,33
RTS0041820,25
RTS0041821,34
RTS0041822,39
RTS0041823,26
RTS0041824,38
RTS0041825,18
RTS0041826,31
RTS0041827,34
RTS0041828,31
RTS0041829,20
RTS0041830,12
RTS0041831,15
RTS0041832,28
RTS0041833,37
RTS0041834,25
RTS0041835,28
RTS0041836,33
RTS0041837,23
RTS0041838,23
RTS0041839,27
RTS0041840,21
RTS0041841,20
RTS0041842,21
RTS0041843,11
RTS0041844,23
RTS0041845,20
RTS0041846,15
RTS0041847,19
RTS0041848,27
RTS0041849,22
RTS0041850,37
RTS0041851,31
RTS0041852,25
RTS0041853,20
RTS0041854,23
RTS0041855,11
RTS0041856,11
RTS0041857,28
RTS0041858,29
RTS0041859,23
RTS0041860,23
RTS0041861,31
RTS0041862,22
RTS0041863,36
RTS0041864,28
RTS0041865,39
RTS0041866,29
RTS0041867,22
RTS0041868,27
RTS0041869,11
RTS0041870,27
RTS0041871,24
RTS0041872,14
RTS0041873,35
RTS0041874,31
RTS0041875,21
RTS0041876,29
RTS0041877,38
RTS0041878,43
RTS0041879,49
RTS0041880,50
RTS0041881,26
RTS0041882,35
RTS0041883,31
RTS0041884,22
RTS0041885,31
RTS0041886,77
RTS0041887,120
RTS0041888,88
RTS0041889,88
RTS0041890,87
RTS0041891,125
RTS0041892,85
RTS0041893,109
RTS0041894,49
RTS0041895,102
RTS0041896,67
RTS0041897,47
RTS0041898,51
RTS0041899,52
RTS0041900,24
RTS0041901,74
RTS0041902,71
RTS0041903,63
RTS0041904,72
RTS0041905,66
RTS0041906,253
RTS0041907,18
RTS0041908,123
RTS0041909,25
RTS0041910,88
RTS0041911,26
RTS0041912,26
RTS0041913,42
RTS0041914,37
RTS0041915,28
RTS0041916,251
RTS0041917,294
RTS0041918,221
RTS0041919,438
RTS0041920,348
RTS0041922,26
RTS0041923,24
RTS0041924,26
RTS0041925,23
RTS0041926,19
RTS0041927,19
RTS0041928,32
RTS0041929,24
RTS0041930,30
RTS0041931,22
RTS0041932,34
RTS0041933,14
RTS0041934,20
RTS0041935,28
RTS0041936,21
RTS0041937,25
RTS0041938,31
RTS0041939,25
RTS0041940,18
RTS0041941,19
RTS0041942,19
RTS0041943,18
RTS0041944,17
RTS0041945,21
RTS0041946,26
RTS0041947,47
RTS0041948,26
RTS0041949,34
RTS0041950,30
RTS0041951,27
RTS0041952,48
RTS0041953,39
RTS0041954,57
RTS0041955,81
RTS0041956,26
RTS0041957,20
RTS0041958,26
RTS0041959,35
RTS0041960,34
RTS0041961,7
RTS0041962,23
RTS0041963,30
RTS0041964,36
RTS0041965,41
RTS0041966,24
RTS0041967,32
RTS0041968,20
RTS0041969,26
RTS0041971,39
RTS0041972,37
RTS0041973,35
RTS0041974,32
RTS0041975,43
RTS0041976,25
RTS0041977,52
RTS0041978,34
RTS0041979,30
RTS0041980,38
RTS0041981,32
RTS0041982,25
RTS0041983,30
RTS0041984,21
RTS0041985,22
RTS0041986,30
RTS0041987,40
RTS0041988,24
RTS0041989,20
RTS0041990,43
RTS0041991,29
RTS0041992,37
RTS0041993,34
RTS0041994,36
RTS0041995,22
RTS0041996,26
RTS0041997,23
RTS0041998,23
RTS0041999,27
RTS0042000,24
RTS0042001,24
RTS0042002,21
RTS0042003,12
RTS0042004,17
RTS0042005,29
RTS0042006,14
RTS0042007,34
RTS0042008,29
RTS0042009,38
RTS0042010,18
RTS0042011,36
RTS0042012,52
RTS0042013,44
RTS0042014,35
RTS0042015,46
RTS0042016,11
RTS0042017,24
RTS0042018,22
RTS0042019,21
RTS0042020,17
RTS0042021,44
RTS0042022,36
RTS0042023,57
RTS0042024,59
RTS0042025,67
RTS0042026,26
RTS0042027,31
RTS0042028,21
RTS0042029,15
RTS0042030,28
RTS0042031,42
RTS0042032,28
RTS0042033,28
RTS0042034,32
RTS0042035,30
RTS0042036,31
RTS0042037,40
RTS0042038,33
RTS0042039,30
RTS0042040,28
RTS0042041,32
RTS0042042,19
RTS0042043,18
RTS0042044,21
RTS0042045,31
RTS0042046,47
RTS0042047,25
RTS0042048,28
RTS0042049,31
RTS0042050,31
RTS0042051,40
RTS0042052,45
RTS0042053,37
RTS0042054,24
RTS0042055,27
RTS0042056,25
RTS0042057,26
RTS0042058,27
RTS0042059,24
RTS0042060,24
RTS0042061,26
RTS0042062,52
RTS0042063,49
RTS0042064,48
RTS0042065,51
RTS0042066,41
RTS0042067,32
RTS0042068,35
RTS0042069,38
RTS0042071,26
RTS0042072,13
RTS0042073,10
RTS0042074,22
RTS0042075,20
RTS0042076,30
RTS0042077,14
RTS0042078,22
RTS0042079,20
RTS0042080,10
RTS0042081,38
RTS0042082,25
RTS0042083,20
RTS0042084,29
RTS0042085,23
RTS0042086,15
RTS0042087,27
RTS0042088,15
RTS0042089,21
RTS0042090,29
RTS0042091,25
RTS0042092,17
RTS0042093,28
RTS0042094,19
RTS0042095,29
RTS0042096,52
RTS0042097,26
RTS0042098,30
RTS0042099,30
RTS0042100,38
RTS0042101,30
RTS0042102,24
RTS0042103,34
RTS0042104,14
RTS0042105,22
RTS0042106,30
RTS0042107,32
RTS0042108,27
RTS0042109,33
RTS0042110,23
RTS0042111,30
RTS0042112,32
RTS0042113,31
RTS0042114,25
RTS0042115,31
RTS0042116,20
RTS0042117,22
RTS0042118,18
RTS0042119,25
RTS0042120,26
RTS0042121,42
RTS0042122,22
RTS0042123,39
RTS0042124,19
RTS0042125,23
RTS0042126,17
RTS0042127,15
RTS0042128,22
RTS0042129,21
RTS0042130,34
RTS0042131,29
RTS0042132,22
RTS0042133,28
RTS0042134,16
RTS0042135,28
RTS0042136,17
RTS0042137,32
RTS0042138,19
RTS0042139,25
RTS0042140,25
RTS0042141,32
RTS0042142,28
RTS0042143,30
RTS0042144,27
RTS0042145,18
RTS0042146,40
RTS0042147,28
RTS0042148,24
RTS0042149,29
RTS0042150,25
RTS0042151,19
RTS0042152,27
RTS0042153,23
RTS0042154,34
RTS0042155,20
RTS0042156,17
RTS0042157,13
RTS0042158,21
RTS0042159,18
RTS0042160,13
RTS0042161,19
RTS0042162,23
RTS0042163,28
RTS0042164,36
RTS0042165,19
RTS0042166,42
RTS0042167,17
RTS0042168,36
RTS0042169,28
RTS0042170,30
RTS0042171,18
RTS0042172,25
RTS0042173,26
RTS0042174,15
RTS0042175,28
RTS0042176,27
RTS0042177,21
RTS0042178,37
RTS0042179,21
RTS0042180,27
RTS0042181,14
RTS0042182,28
RTS0042183,18
RTS0042184,27
RTS0042185,28
RTS0042186,32
RTS0042187,26
RTS0042188,20
RTS0042189,20
RTS0042190,22
RTS0042191,51
RTS0042192,28
RTS0042193,39
RTS0042194,37
RTS0042195,27
RTS0042196,22
RTS0042197,30
RTS0042198,7
RTS0042199,39
RTS0042200,17
RTS0042201,24
RTS0042202,17
RTS0042203,24
RTS0042204,13
RTS0042205,25
RTS0042206,25
RTS0042207,29
RTS0042208,25
RTS0042209,23
RTS0042210,17
RTS0042211,23
RTS0042212,21
RTS0042213,16
RTS0042214,25
RTS0042215,25
RTS0042216,13
RTS0042217,20
RTS0042218,21
RTS0042219,19
RTS0042220,31
RTS0042221,14
RTS0042222,20
RTS0042223,15
RTS0042224,20
RTS0042225,14
RTS0042226,36
RTS0042227,41
RTS0042228,39
RTS0042229,20
RTS0042230,41
RTS0042231,24
RTS0042232,32
RTS0042233,23
RTS0042234,45
RTS0042235,40
RTS0042236,37
RTS0042237,50
RTS0042238,30
RTS0042239,32
RTS0042240,67
RTS0042241,14
RTS0042242,19
RTS0042243,19
RTS0042244,25
RTS0042245,23
RTS0042246,27
RTS0042247,28
RTS0042248,65
RTS0042249,39
RTS0042250,23
RTS0042251,15
RTS0042252,21
RTS0042253,25
RTS0042254,30
RTS0042255,21
RTS0042256,32
RTS0042257,25
RTS0042258,15
RTS0042259,26
RTS0042260,22
RTS0042261,39
RTS0042262,35
RTS0042263,51
RTS0042264,49
RTS0042265,43
RTS0042266,22
RTS0042267,26
RTS0042268,21
RTS0042269,17
RTS0042270,18
RTS0042271,25
RTS0042272,31
RTS0042273,24
RTS0042274,14
RTS0042275,26
RTS0042276,31
RTS0042277,25
RTS0042278,16
RTS0042279,27
RTS0042280,31
RTS0042281,18
RTS0042282,15
RTS0042283,13
RTS0042284,22
RTS0042285,21
RTS0042286,29
RTS0042287,31
RTS0042288,30
RTS0042289,35
RTS0042290,38
RTS0042291,64
RTS0042292,67
RTS0042293,54
RTS0042294,64
RTS0042295,47
RTS0042296,26
RTS0042297,28
RTS0042298,19
RTS0042299,25
RTS0042300,18
RTS0042301,21
RTS0042302,21
RTS0042303,13
RTS0042304,31
RTS0042305,17
RTS0042306,63
RTS0042307,85
RTS0042308,92
RTS0042309,121
RTS0042310,100
RTS0042311,23
RTS0042312,34
RTS0042313,37
RTS0042314,29
RTS0042315,28
RTS0042316,25
RTS0042317,26
RTS0042318,23
RTS0042319,24
RTS0042320,26
RTS0042321,35
RTS0042322,31
RTS0042323,33
RTS0042324,44
RTS0042325,26
RTS0042326,20
RTS0042327,24
RTS0042328,17
RTS0042329,24
RTS0042330,30
RTS0042331,26
RTS0042332,35
RTS0042333,34
RTS0042334,28
RTS0042335,23
RTS0042336,34
RTS0042337,37
RTS0042338,33
RTS0042339,35
RTS0042340,26
RTS0042341,28
RTS0042342,37
RTS0042343,54
RTS0042344,48
RTS0042345,36
RTS0042346,23
RTS0042347,24
RTS0042348,24
RTS0042349,28
RTS0042350,27
RTS0042351,19
RTS0042352,36
RTS0042353,32
RTS0042354,21
RTS0042355,23
RTS0042356,31
RTS0042357,33
RTS0042358,30
RTS0042359,34
RTS0042360,28
RTS0042361,31
RTS0042362,41
RTS0042363,41
RTS0042364,30
RTS0042365,45
RTS0042366,18
RTS0042367,33
RTS0042368,23
RTS0042369,20
RTS0042370,40
RTS0042371,28
RTS0042372,24
RTS0042373,29
RTS0042374,22
RTS0042375,24
RTS0042376,14
RTS0042377,20
RTS0042378,19
RTS0042379,16
RTS0042380,8
RTS0042381,19
RTS0042382,20
RTS0042383,26
RTS0042384,19
RTS0042385,23
RTS0042386,15
RTS0042387,27
RTS0042388,24
RTS0042389,25
RTS0042390,11
RTS0042391,22
RTS0042392,22
RTS0042393,20
RTS0042394,21
RTS0042395,20
RTS0042396,21
RTS0042397,24
RTS0042398,28
RTS0042399,21
RTS0042400,27
RTS0042401,17
RTS0042402,11
RTS0042403,19
RTS0042404,16
RTS0042405,28
RTS0042406,23
RTS0042407,18
RTS0042408,21
RTS0042409,19
RTS0042410,29
RTS0042411,40
RTS0042412,41
RTS0042413,33
RTS0042414,41
RTS0042415,44
RTS0042416,61
RTS0042417,87
RTS0042418,77
RTS0042419,80
RTS0042420,75
RTS0042421,37
RTS0042422,17
RTS0042423,27
RTS0042424,26
RTS0042425,27
RTS0042426,23
RTS0042427,22
RTS0042428,22
RTS0042429,31
RTS0042430,29
RTS0042431,23
RTS0042432,25
RTS0042433,24
RTS0042434,24
RTS0042435,23
RTS0042436,47
RTS0042437,54
RTS0042438,44
RTS0042439,61
RTS0042440,40
RTS0042441,26
RTS0042442,32
RTS0042443,19
RTS0042444,30
RTS0042445,32
RTS0042446,33
RTS0042447,35
RTS0042448,37
RTS0042449,19
RTS0042450,21
RTS0042451,22
RTS0042452,22
RTS0042453,32
RTS0042454,21
RTS0042455,20
RTS0042456,16
RTS0042457,29
RTS0042458,23
RTS0042460,30
RTS0042461,78
RTS0042462,59
RTS0042463,56
RTS0042464,76
RTS0042465,55
RTS0042466,29
RTS0042467,36
RTS0042468,14
RTS0042469,39
RTS0042470,18
RTS0042471,47
RTS0042472,50
RTS0042473,78
RTS0042474,54
RTS0042475,69
RTS0042476,32
RTS0042477,24
RTS0042478,30
RTS0042479,32
RTS0042480,31
RTS0042481,17
RTS0042482,25
RTS0042483,39
RTS0042484,37
RTS0042485,28
RTS0042486,22
RTS0042487,26
RTS0042488,22
RTS0042489,24
RTS0042490,22
RTS0042491,33
RTS0042492,24
RTS0042493,25
RTS0042494,22
RTS0042495,21
RTS0042496,16
RTS0042497,22
RTS0042498,23
RTS0042499,26
RTS0042500,19
RTS0042501,17
RTS0042502,24
RTS0042503,26
RTS0042504,26
RTS0042505,20
RTS0042506,22
RTS0042507,15
RTS0042508,15
RTS0042509,22
RTS0042510,15
RTS0042515,26
RTS0042522,21
RTS0042526,16
RTS0042527,17
RTS0042528,16
RTS0042529,26
RTS0042530,15
RTS0042531,25
RTS0042532,15
RTS0042533,26
RTS0042534,13
RTS0042535,18
RTS0042536,12
RTS0042537,19
RTS0042538,22
RTS0042539,19
RTS0042540,32
RTS0042541,22
RTS0042542,19
RTS0042543,21
RTS0042544,15
RTS0042545,17
RTS0042546,18
RTS0042547,23
RTS0042548,23
RTS0042549,25
RTS0042550,19
RTS0042551,30
RTS0042552,14
RTS0042553,18
RTS0042554,29
RTS0042555,18
RTS0042556,20
RTS0042557,36
RTS0042558,24
RTS0042559,33
RTS0042560,24
RTS0042561,18
RTS0042562,21
RTS0042563,26
RTS0042564,14
RTS0042565,16
RTS0042566,34
RTS0042567,41
RTS0042568,30
RTS0042569,64
RTS0042570,39
RTS0042571,47
RTS0042572,46
RTS0042573,45
RTS0042574,49
RTS0042575,42
RTS0042576,23
RTS0042577,42
RTS0042578,25
RTS0042579,28
RTS0042580,27
RTS0042581,39
RTS0042582,20
RTS0042583,57
RTS0042584,20
RTS0042585,26
RTS0042586,30
RTS0042587,17
RTS0042588,27
RTS0042589,19
RTS0042590,13
RTS0042591,22
RTS0042592,23
RTS0042593,26
RTS0042594,21
RTS0042595,18
RTS0042596,24
RTS0042597,24
RTS0042598,33
RTS0042599,22
RTS0042600,26
RTS0042601,7
RTS0042602,18
RTS0042603,20
RTS0042604,27
RTS0042605,22
RTS0042606,19
RTS0042607,30
RTS0042608,24
RTS0042609,26
RTS0042610,21
RTS0042611,18
RTS0042612,30
RTS0042613,25
RTS0042614,25
RTS0042615,33
RTS0042616,17
RTS0042617,24
RTS0042618,24
RTS0042619,26
RTS0042620,27
RTS0042621,15
RTS0042622,14
RTS0042623,27
RTS0042624,23
RTS0042625,13
RTS0042626,28
RTS0042627,26
RTS0042628,20
RTS0042629,18
RTS0042630,24
RTS0042631,15
RTS0042633,24
RTS0042634,15
RTS0042635,19
RTS0042636,58
RTS0042637,31
RTS0042638,31
RTS0042639,38
RTS0042640,52
RTS0042641,14
RTS0042642,15
RTS0042643,10
RTS0042644,21
RTS0042645,15
RTS0042646,22
RTS0042647,10
RTS0042648,14
RTS0042649,20
RTS0042650,19
RTS0042651,9
RTS0042652,24
RTS0042653,13
RTS0042654,21
RTS0042655,19
RTS0042656,44
RTS0042657,29
RTS0042658,35
RTS0042659,29
RTS0042660,20
RTS0042661,19
RTS0042662,20
RTS0042663,17
RTS0042664,19
RTS0042665,14
RTS0042666,13
RTS0042667,23
RTS0042668,15
RTS0042669,30
RTS0042670,22
RTS0042671,58
RTS0042672,50
RTS0042673,55
RTS0042674,46
RTS0042675,80
RTS0042676,17
RTS0042678,30
RTS0042679,34
RTS0042680,33
RTS0042681,38
RTS0042682,48
RTS0042683,29
RTS0042684,31
RTS0042685,45
RTS0042686,35
RTS0042687,24
RTS0042688,14
RTS0042689,16
RTS0042690,32
RTS0042691,17
RTS0042692,26
RTS0042693,22
RTS0042694,3
RTS0042695,16
RTS0042696,17
RTS0042697,27
RTS0042698,13
RTS0042699,15
RTS0042700,22
RTS0042701,12
RTS0042702,24
RTS0042703,23
RTS0042704,23
RTS0042705,18
RTS0042706,38
RTS0042707,32
RTS0042708,37
RTS0042709,33
RTS0042710,40
RTS0042711,16
RTS0042712,24
RTS0042713,23
RTS0042714,25
RTS0042715,16
RTS0042716,20
RTS0042717,22
RTS0042718,19
RTS0042719,18
RTS0042720,27
RTS0042721,30
RTS0042722,26
RTS0042723,18
RTS0042724,20
RTS0042725,23
RTS0042726,23
RTS0042727,19
RTS0042728,21
RTS0042729,14
RTS0042730,17
RTS0042731,25
RTS0042732,22
RTS0042733,21
RTS0042734,20
RTS0042735,25
RTS0042736,22
RTS0042737,39
RTS0042738,30
RTS0042739,21
RTS0042740,28
RTS0042741,22
RTS0042742,10
RTS0042743,18
RTS0042744,23
RTS0042745,17
RTS0042746,34
RTS0042747,17
RTS0042748,26
RTS0042749,12
RTS0042750,20
RTS0042751,19
RTS0042752,21
RTS0042753,25
RTS0042754,18
RTS0042755,11
RTS0042756,24
RTS0042757,29
RTS0042758,23
RTS0042759,13
RTS0042760,20
RTS0042761,18
RTS0042762,19
RTS0042763,27
RTS0042764,28
RTS0042765,22
RTS0042766,31
RTS0042767,36
RTS0042768,36
RTS0042769,33
RTS0042770,46
RTS0042771,158
RTS0042772,165
RTS0042773,175
RTS0042774,173
RTS0042775,122
RTS0042776,42
RTS0042777,45
RTS0042778,37
RTS0042779,25
RTS0042780,52
RTS0042781,26
RTS0042782,32
RTS0042783,37
RTS0042784,38
RTS0042785,43
RTS0042786,51
RTS0042787,46
RTS0042788,44
RTS0042789,49
RTS0042790,33
RTS0042791,75
RTS0042792,43
RTS0042793,62
RTS0042794,56
RTS0042795,61
RTS0042796,24
RTS0042797,28
RTS0042798,18
RTS0042799,29
RTS0042800,19
RTS0042801,26
RTS0042802,31
RTS0042803,23
RTS0042804,22
RTS0042805,22
RTS0042806,28
RTS0042807,27
RTS0042808,31
RTS0042809,27
RTS0042810,23
RTS0042811,31
RTS0042812,36
RTS0042813,24
RTS0042814,47
RTS0042815,35
RTS0042816,30
RTS0042817,40
RTS0042818,34
RTS0042819,25
RTS0042820,20
RTS0042821,23
RTS0042822,24
RTS0042823,20
RTS0042824,31
RTS0042825,21
RTS0042826,44
RTS0042827,36
RTS0042828,39
RTS0042829,39
RTS0042830,58
RTS0042831,37
RTS0042832,22
RTS0042833,25
RTS0042834,26
RTS0042835,25
RTS0042836,39
RTS0042837,29
RTS0042838,33
RTS0042839,16
RTS0042840,29
RTS0042841,42
RTS0042842,60
RTS0042843,49
RTS0042844,35
RTS0042845,35
RTS0042846,22
RTS0042847,40
RTS0042848,66
RTS0042849,28
RTS0042850,24
RTS0042851,40
RTS0042852,22
RTS0042853,36
RTS0042854,24
RTS0042855,28
RTS0042856,31
RTS0042857,19
RTS0042858,23
RTS0042859,28
RTS0042860,27
RTS0042861,39
RTS0042862,22
RTS0042863,47
RTS0042864,25
RTS0042865,40
RTS0042866,30
RTS0042867,38
RTS0042868,19
RTS0042869,59
RTS0042870,24
RTS0042871,20
RTS0042872,17
RTS0042873,13
RTS0042874,14
RTS0042875,26
RTS0042876,43
RTS0042877,32
RTS0042878,26
RTS0042879,26
RTS0042880,41
RTS0042881,32
RTS0042882,30
RTS0042883,16
RTS0042884,39
RTS0042885,41
RTS0042886,34
RTS0042887,29
RTS0042888,26
RTS0042889,22
RTS0042890,27
RTS0042891,19
RTS0042892,28
RTS0042893,27
RTS0042894,23
RTS0042895,25
RTS0042896,50
RTS0042897,27
RTS0042898,43
RTS0042899,50
RTS0042900,49
RTS0042901,22
RTS0042902,26
RTS0042903,18
RTS0042904,19
RTS0042905,22
RTS0042906,20
RTS0042907,13
RTS0042908,20
RTS0042909,23
RTS0042910,29
RTS0042911,27
RTS0042912,29
RTS0042913,25
RTS0042914,14
RTS0042915,23
RTS0042916,16
RTS0042917,26
RTS0042918,20
RTS0042919,29
RTS0042920,24
RTS0042921,42
RTS0042922,37
RTS0042923,33
RTS0042924,22
RTS0042925,44
RTS0042926,26
RTS0042927,25
RTS0042928,28
RTS0042929,25
RTS0042930,23
RTS0042931,26
RTS0042932,22
RTS0042933,24
RTS0042934,28
RTS0042935,27
RTS0042936,33
RTS0042937,24
RTS0042938,43
RTS0042939,33
RTS0042940,38
RTS0042941,67
RTS0042942,74
RTS0042943,76
RTS0042944,75
RTS0042945,62
RTS0042946,25
RTS0042947,28
RTS0042948,21
RTS0042949,30
RTS0042950,21
RTS0042951,21
RTS0042952,30
RTS0042953,26
RTS0042954,21
RTS0042955,26
RTS0042956,35
RTS0042957,53
RTS0042958,44
RTS0042959,49
RTS0042960,33
RTS0042961,43
RTS0042962,23
RTS0042963,41
RTS0042964,40
RTS0042965,44
RTS0042966,27
RTS0042967,31
RTS0042968,26
RTS0042969,28
RTS0042970,38
RTS0042971,68
RTS0042972,63
RTS0042973,52
RTS0042974,50
RTS0042975,76
RTS0042976,54
RTS0042977,64
RTS0042978,74
RTS0042979,44
RTS0042980,56
RTS0042981,41
RTS0042982,29
RTS0042983,26
RTS0042984,31
RTS0042985,39
RTS0042986,18
RTS0042987,30
RTS0042988,32
RTS0042989,13
RTS0042990,12
RTS0042991,23
RTS0042992,26
RTS0042993,36
RTS0042994,24
RTS0042995,43
RTS0042996,25
RTS0042997,33
RTS0042998,19
RTS0042999,22
RTS0043000,24
RTS0043001,22
RTS0043002,28
RTS0043003,21
RTS0043004,22
RTS0043005,35
RTS0043006,20
RTS0043007,26
RTS0043008,40
RTS0043009,19
RTS0043010,26
RTS0043011,24
RTS0043012,23
RTS0043013,26
RTS0043014,31
RTS0043015,27
RTS0043016,27
RTS0043017,26
RTS0043018,19
RTS0043019,35
RTS0043020,26
RTS0043021,41
RTS0043022,37
RTS0043023,60
RTS0043024,48
RTS0043025,46
RTS0043026,34
RTS0043027,40
RTS0043028,42
RTS0043029,31
RTS0043030,39
RTS0043031,30
RTS0043032,34
RTS0043033,44
RTS0043034,32
RTS0043035,22
RTS0043036,30
RTS0043037,21
RTS0043038,22
RTS0043039,25
RTS0043040,39
RTS0043041,26
RTS0043042,19
RTS0043043,14
RTS0043044,22
RTS0043045,29
RTS0043046,14
RTS0043047,24
RTS0043048,26
RTS0043049,24
RTS0043050,14
RTS0043051,34
RTS0043052,35
RTS0043053,25
RTS0043054,24
RTS0043055,34
RTS0043056,18
RTS0043057,26
RTS0043058,14
RTS0043059,19
RTS0043060,19
RTS0043061,30
RTS0043062,17
RTS0043063,30
RTS0043064,25
RTS0043065,16
RTS0043066,24
RTS0043067,20
RTS0043068,27
RTS0043069,26
RTS0043070,37
RTS0043071,23
RTS0043072,17
RTS0043073,47
RTS0043074,27
RTS0043075,12
RTS0043076,17
RTS0043077,26
RTS0043078,16
RTS0043079,15
RTS0043080,16
RTS0043081,66
RTS0043082,42
RTS0043083,43
RTS0043084,51
RTS0043085,52
RTS0043086,17
RTS0043087,28
RTS0043088,28
RTS0043089,32
RTS0043090,25
RTS0043091,22
RTS0043092,11
RTS0043093,25
RTS0043094,23
RTS0043095,18
RTS0043096,17
RTS0043097,17
RTS0043098,29
RTS0043099,31
RTS0043100,24
RTS0043101,27
RTS0043102,30
RTS0043103,32
RTS0043104,30
RTS0043105,23
RTS0043106,45
RTS0043107,29
RTS0043108,28
RTS0043109,26
RTS0043110,31
RTS0043111,16
RTS0043112,29
RTS0043113,27
RTS0043114,30
RTS0043115,19
RTS0043116,53
RTS0043117,33
RTS0043118,28
RTS0043119,29
RTS0043120,35
RTS0043121,10
RTS0043122,20
RTS0043123,18
RTS0043124,22
RTS0043125,24
RTS0043126,39
RTS0043127,26
RTS0043128,29
RTS0043129,37
RTS0043130,35
RTS0043131,28
RTS0043132,22
RTS0043133,13
RTS0043134,23
RTS0043135,26
RTS0043136,25
RTS0043137,24
RTS0043138,35
RTS0043139,21
RTS0043140,26
RTS0043141,22
RTS0043142,21
RTS0043143,31
RTS0043144,18
RTS0043145,23
RTS0043146,22
RTS0043147,36
RTS0043148,34
RTS0043149,21
RTS0043150,11
RTS0043151,28
RTS0043152,44
RTS0043153,28
RTS0043154,21
RTS0043155,35
RTS0043156,22
RTS0043157,29
RTS0043159,30
RTS0043160,52
RTS0043161,26
RTS0043162,27
RTS0043163,21
RTS0043164,16
RTS0043165,32
RTS0043167,21
RTS0043168,30
RTS0043169,19
RTS0043170,23
RTS0043171,39
RTS0043172,49
RTS0043173,38
RTS0043174,28
RTS0043175,26
RTS0043176,29
RTS0043177,28
RTS0043178,53
RTS0043179,29
RTS0043180,30
RTS0043181,25
RTS0043182,30
RTS0043183,31
RTS0043184,24
RTS0043185,21
RTS0043186,50
RTS0043187,34
RTS0043188,34
RTS0043189,29
RTS0043190,44
RTS0043191,18
RTS0043192,21
RTS0043193,13
RTS0043194,19
RTS0043195,28
RTS0043196,34
RTS0043197,28
RTS0043198,18
RTS0043199,22
RTS0043200,23
RTS0043201,30
RTS0043202,51
RTS0043203,21
RTS0043204,51
RTS0043205,49
RTS0043206,35
RTS0043207,31
RTS0043208,34
RTS0043209,23
RTS0043210,23
RTS0043211,27
RTS0043212,53
RTS0043213,40
RTS0043214,47
RTS0043215,45
RTS0043216,34
RTS0043217,27
RTS0043218,26
RTS0043219,42
RTS0043220,45
RTS0043221,22
RTS0043222,32
RTS0043223,28
RTS0043224,26
RTS0043225,20
RTS0043226,34
RTS0043227,20
RTS0043228,28
RTS0043229,28
RTS0043230,39
RTS0043231,18
RTS0043232,30
RTS0043233,37
RTS0043234,18
RTS0043235,33
RTS0043236,19
RTS0043237,28
RTS0043238,24
RTS0043239,21
RTS0043240,33
RTS0043241,37
RTS0043242,30
RTS0043243,46
RTS0043244,27
RTS0043245,27
RTS0043246,33
RTS0043247,24
RTS0043248,24
RTS0043249,38
RTS0043250,26
RTS0043251,30
RTS0043252,23
RTS0043253,17
RTS0043254,37
RTS0043255,22
RTS0043256,44
RTS0043257,38
RTS0043258,35
RTS0043259,27
RTS0043260,41
RTS0043261,28
RTS0043262,31
RTS0043263,26
RTS0043264,32
RTS0043265,24
RTS0043266,29
RTS0043267,36
RTS0043268,27
RTS0043269,30
RTS0043270,47
RTS0043271,30
RTS0043272,47
RTS0043273,26
RTS0043274,41
RTS0043275,29
RTS0043276,19
RTS0043277,17
RTS0043278,24
RTS0043279,28
RTS0043280,16
RTS0043281,34
RTS0043282,33
RTS0043283,43
RTS0043284,37
RTS0043285,32
RTS0043286,63
RTS0043287,89
RTS0043288,82
RTS0043289,70
RTS0043290,35
RTS0043291,44
RTS0043292,30
RTS0043293,23
RTS0043294,39
RTS0043295,42
RTS0043296,34
RTS0043297,10
RTS0043299,28
RTS0043300,40
RTS0043301,27
RTS0043302,26
RTS0043303,21
RTS0043304,19
RTS0043305,20
RTS0043306,32
RTS0043307,26
RTS0043308,21
RTS0043309,30
RTS0043310,35
RTS0043311,64
RTS0043312,59
RTS0043313,89
RTS0043314,67
RTS0043315,47
RTS0043316,17
RTS0043317,17
RTS0043318,24
RTS0043319,32
RTS0043320,24
RTS0043321,22
RTS0043322,30
RTS0043323,34
RTS0043324,25
RTS0043325,21
RTS0043326,21
RTS0043327,34
RTS0043328,21
RTS0043329,26
RTS0043330,24
RTS0043331,27
RTS0043332,25
RTS0043333,26
RTS0043334,26
RTS0043335,22
RTS0043336,48
RTS0043337,32
RTS0043338,27
RTS0043339,28
RTS0043340,30
RTS0043341,30
RTS0043342,16
RTS0043343,29
RTS0043344,22
RTS0043345,25
RTS0043346,23
RTS0043347,42
RTS0043348,27
RTS0043349,24
RTS0043350,27
RTS0043351,34
RTS0043352,44
RTS0043353,50
RTS0043354,39
RTS0043355,45
RTS0043356,25
RTS0043357,27
RTS0043358,29
RTS0043359,40
RTS0043360,36
RTS0043361,34
RTS0043362,42
RTS0043363,28
RTS0043364,21
RTS0043365,18
RTS0043366,23
RTS0043367,12
RTS0043368,23
RTS0043369,18
RTS0043370,16
RTS0043371,46
RTS0043372,55
RTS0043373,55
RTS0043374,35
RTS0043375,32
RTS0043376,22
RTS0043377,36
RTS0043378,27
RTS0043379,41
RTS0043380,22
RTS0043381,20
RTS0043382,23
RTS0043383,24
RTS0043384,17
RTS0043385,25
RTS0043386,30
RTS0043387,43
RTS0043388,21
RTS0043389,45
RTS0043390,11
RTS0043391,29
RTS0043392,29
RTS0043393,25
RTS0043394,29
RTS0043395,22
RTS0043396,24
RTS0043397,19
RTS0043398,37
RTS0043399,29
RTS0043400,21
RTS0043401,28
RTS0043402,27
RTS0043403,30
RTS0043404,30
RTS0043405,17
RTS0043406,17
RTS0043407,21
RTS0043408,23
RTS0043409,22
RTS0043410,36
RTS0043411,25
RTS0043412,24
RTS0043413,14
RTS0043414,19
RTS0043415,27
RTS0043416,27
RTS0043417,22
RTS0043418,30
RTS0043419,30
RTS0043420,14
RTS0043421,31
RTS0043422,22
RTS0043423,40
RTS0043424,18
RTS0043425,33
RTS0043426,32
RTS0043427,27
RTS0043428,31
RTS0043429,31
RTS0043430,25
RTS0043431,36
RTS0043432,16
RTS0043433,27
RTS0043434,32
RTS0043435,35
RTS0043436,45
RTS0043437,30
RTS0043438,32
RTS0043439,27
RTS0043440,49
RTS0043441,56
RTS0043442,36
RTS0043443,26
RTS0043444,33
RTS0043445,30
RTS0043446,25
RTS0043447,20
RTS0043448,23
RTS0043449,28
RTS0043450,28
RTS0043451,24
RTS0043452,19
RTS0043453,30
RTS0043454,29
RTS0043455,32
RTS0043456,17
RTS0043457,15
RTS0043458,26
RTS0043459,22
RTS0043460,17
RTS0043461,30
RTS0043462,14
RTS0043463,24
RTS0043464,24
RTS0043465,36
RTS0043466,46
RTS0043467,37
RTS0043468,32
RTS0043469,31
RTS0043470,41
RTS0043471,28
RTS0043472,34
RTS0043473,19
RTS0043474,23
RTS0043475,20
RTS0043476,25
RTS0043477,30
RTS0043478,19
RTS0043479,36
RTS0043480,19
RTS0043481,39
RTS0043482,37
RTS0043483,62
RTS0043484,22
RTS0043485,43
RTS0043486,53
RTS0043487,41
RTS0043488,42
RTS0043489,36
RTS0043490,40
RTS0043491,33
RTS0043492,33
RTS0043493,30
RTS0043494,39
RTS0043495,37
RTS0043496,34
RTS0043497,21
RTS0043498,26
RTS0043499,27
RTS0043500,28
RTS0043501,23
RTS0043502,21
RTS0043503,15
RTS0043504,24
RTS0043505,18
RTS0043506,54
RTS0043507,41
RTS0043508,54
RTS0043509,50
RTS0043510,38
RTS0043511,28
RTS0043512,33
RTS0043513,26
RTS0043514,34
RTS0043515,24
RTS0043516,25
RTS0043517,22
RTS0043518,28
RTS0043519,31
RTS0043520,50
RTS0043521,24
RTS0043522,19
RTS0043523,29
RTS0043524,19
RTS0043525,26
RTS0043526,32
RTS0043527,30
RTS0043528,26
RTS0043529,9
RTS0043530,24
RTS0043531,20
RTS0043532,14
RTS0043533,30
RTS0043534,38
RTS0043535,25
RTS0043536,20
RTS0043537,29
RTS0043538,26
RTS0043539,27
RTS0043540,23
RTS0043541,17
RTS0043542,20
RTS0043543,25
RTS0043544,33
RTS0043545,30
RTS0043546,27
RTS0043547,16
RTS0043548,36
RTS0043549,20
RTS0043550,32
RTS0043551,26
RTS0043552,20
RTS0043553,23
RTS0043554,25
RTS0043555,11
RTS0043556,19
RTS0043557,17
RTS0043558,19
RTS0043559,21
RTS0043560,20
RTS0043561,25
RTS0043562,25
RTS0043563,20
RTS0043564,29
RTS0043565,33
RTS0043566,37
RTS0043567,29
RTS0043568,28
RTS0043569,23
RTS0043570,27
RTS0043571,30
RTS0043572,40
RTS0043573,33
RTS0043574,39
RTS0043575,28
RTS0043576,32
RTS0043577,31
RTS0043578,21
RTS0043579,26
RTS0043580,32
RTS0043581,26
RTS0043582,31
RTS0043583,25
RTS0043584,31
RTS0043585,24
RTS0043586,21
RTS0043587,39
RTS0043588,22
RTS0043589,22
RTS0043590,21
RTS0043591,17
RTS0043592,25
RTS0043593,23
RTS0043594,24
RTS0043595,27
RTS0043596,27
RTS0043597,26
RTS0043598,23
RTS0043599,23
RTS0043600,17
RTS0043601,24
RTS0043602,32
RTS0043603,31
RTS0043604,36
RTS0043605,24
RTS0043606,31
RTS0043607,27
RTS0043608,20
RTS0043609,28
RTS0043610,19
RTS0043611,69
RTS0043612,37
RTS0043613,43
RTS0043614,42
RTS0043615,45
RTS0043616,48
RTS0043617,19
RTS0043618,48
RTS0043619,28
RTS0043620,16
RTS0043621,18
RTS0043622,16
RTS0043623,22
RTS0043624,26
RTS0043625,23
RTS0043626,34
RTS0043627,23
RTS0043628,19
RTS0043629,26
RTS0043630,25
RTS0043631,26
RTS0043632,26
RTS0043633,32
RTS0043634,26
RTS0043635,32
RTS0043636,21
RTS0043637,27
RTS0043638,23
RTS0043639,17
RTS0043640,25
RTS0043641,76
RTS0043642,48
RTS0043643,59
RTS0043644,59
RTS0043645,50
RTS0043646,31
RTS0043647,28
RTS0043648,23
RTS0043649,16
RTS0043650,25
RTS0043651,14
RTS0043652,24
RTS0043653,17
RTS0043654,29
RTS0043655,19
RTS0043656,18
RTS0043657,29
RTS0043658,28
RTS0043659,17
RTS0043660,23
RTS0043661,31
RTS0043663,21
RTS0043664,28
RTS0043665,22
RTS0043666,19
RTS0043667,16
RTS0043668,25
RTS0043669,22
RTS0043670,25
RTS0043671,27
RTS0043672,22
RTS0043673,34
RTS0043674,25
RTS0043675,26
RTS0043676,15
RTS0043677,29
RTS0043678,17
RTS0043679,31
RTS0043680,19
RTS0043681,24
RTS0043682,30
RTS0043683,25
RTS0043684,32
RTS0043685,31
RTS0043686,26
RTS0043687,28
RTS0043688,20
RTS0043689,22
RTS0043690,31
RTS0043691,16
RTS0043692,20
RTS0043693,24
RTS0043694,15
RTS0043695,33
RTS0043696,22
RTS0043697,25
RTS0043698,36
RTS0043699,25
RTS0043700,26
RTS0043701,19
RTS0043702,20
RTS0043703,19
RTS0043704,20
RTS0043705,23
RTS0043706,31
RTS0043707,22
RTS0043708,8
RTS0043709,30
RTS0043710,19
RTS0043711,16
RTS0043712,24
RTS0043713,20
RTS0043714,26
RTS0043715,22
RTS0043716,26
RTS0043717,15
RTS0043718,21
RTS0043719,33
RTS0043720,17
RTS0043721,58
RTS0043722,55
RTS0043723,77
RTS0043724,45
RTS0043725,69
RTS0043726,19
RTS0043727,25
RTS0043728,28
RTS0043729,27
RTS0043730,24
RTS0043731,29
RTS0043732,19
RTS0043733,23
RTS0043734,37
RTS0043735,32
RTS0043736,21
RTS0043737,25
RTS0043738,24
RTS0043739,35
RTS0043740,22
RTS0043741,32
RTS0043742,34
RTS0043743,24
RTS0043744,25
RTS0043745,39
RTS0043746,21
RTS0043747,19
RTS0043748,27
RTS0043749,30
RTS0043750,30
RTS0043751,25
RTS0043752,32
RTS0043753,20
RTS0043754,10
RTS0043755,36
RTS0043756,23
RTS0043757,16
RTS0043758,29
RTS0043759,30
RTS0043760,18
RTS0043761,71
RTS0043762,18
RTS0043763,26
RTS0043764,32
RTS0043765,39
RTS0043766,20
RTS0043767,15
RTS0043768,15
RTS0043769,22
RTS0043770,6
RTS0043771,20
RTS0043772,23
RTS0043773,29
RTS0043774,16
RTS0043775,25
RTS0043776,31
RTS0043777,31
RTS0043778,25
RTS0043779,30
RTS0043780,39
RTS0043781,35
RTS0043782,29
RTS0043783,15
RTS0043784,31
RTS0043785,24
RTS0043786,84
RTS0043787,118
RTS0043788,148
RTS0043789,105
RTS0043790,90
RTS0043791,65
RTS0043792,92
RTS0043793,64
RTS0043794,48
RTS0043795,42
RTS0043796,24
RTS0043797,28
RTS0043798,16
RTS0043799,17
RTS0043800,23
RTS0043801,16
RTS0043802,25
RTS0043803,27
RTS0043804,13
RTS0043805,27
RTS0043806,30
RTS0043807,19
RTS0043808,26
RTS0043809,27
RTS0043810,24
RTS0043811,22
RTS0043812,34
RTS0043813,22
RTS0043814,21
RTS0043815,23
RTS0043816,28
RTS0043817,24
RTS0043818,26
RTS0043819,29
RTS0043820,45
RTS0043821,20
RTS0043822,25
RTS0043823,24
RTS0043824,19
RTS0043825,17
RTS0043826,14
RTS0043827,19
RTS0043828,25
RTS0043829,20
RTS0043830,27
RTS0043831,37
RTS0043832,26
RTS0043833,34
RTS0043834,19
RTS0043835,28
RTS0043836,35
RTS0043837,34
RTS0043838,12
RTS0043839,26
RTS0043840,31
RTS0043841,28
RTS0043842,29
RTS0043843,29
RTS0043844,49
RTS0043845,27
RTS0043846,28
RTS0043847,26
RTS0043848,33
RTS0043849,30
RTS0043850,42
RTS0043851,32
RTS0043852,24
RTS0043853,39
RTS0043854,25
RTS0043856,14
RTS0043857,11
RTS0043858,24
RTS0043859,15
RTS0043860,27
RTS0043861,29
RTS0043862,49
RTS0043863,28
RTS0043864,38
RTS0043865,30
RTS0043866,35
RTS0043867,36
RTS0043868,31
RTS0043869,33
RTS0043870,38
RTS0043871,24
RTS0043872,13
RTS0043873,23
RTS0043874,22
RTS0043875,28
RTS0043876,19
RTS0043877,20
RTS0043878,18
RTS0043879,24
RTS0043880,23
RTS0043881,20
RTS0043882,24
RTS0043883,22
RTS0043884,20
RTS0043885,22
RTS0043886,29
RTS0043887,26
RTS0043888,15
RTS0043889,25
RTS0043890,29
RTS0043891,39
RTS0043892,30
RTS0043893,40
RTS0043894,24
RTS0043895,29
RTS0043896,26
RTS0043897,33
RTS0043898,40
RTS0043899,31
RTS0043900,27
RTS0043901,20
RTS0043902,36
RTS0043903,33
RTS0043904,35
RTS0043905,27
RTS0043906,7
RTS0043907,26
RTS0043908,12
RTS0043909,21
RTS0043910,23
RTS0043911,26
RTS0043912,40
RTS0043913,19
RTS0043914,27
RTS0043915,26
RTS0043916,48
RTS0043917,49
RTS0043918,30
RTS0043919,36
RTS0043920,36
RTS0043921,36
RTS0043922,15
RTS0043923,30
RTS0043924,46
RTS0043925,33
RTS0043926,32
RTS0043927,18
RTS0043928,20
RTS0043929,18
RTS0043930,21
RTS0043931,33
RTS0043932,44
RTS0043933,41
RTS0043934,26
RTS0043935,33
RTS0043936,23
RTS0043937,15
RTS0043938,22
RTS0043939,13
RTS0043940,26
RTS0043941,15
RTS0043942,23
RTS0043943,25
RTS0043944,15
RTS0043945,30
RTS0043946,28
RTS0043947,22
RTS0043948,34
RTS0043949,31
RTS0043950,19
RTS0043951,29
RTS0043952,33
RTS0043953,28
RTS0043954,13
RTS0043955,19
RTS0043956,28
RTS0043957,33
RTS0043958,45
RTS0043959,27
RTS0043960,36
RTS0043961,32
RTS0043962,21
RTS0043963,22
RTS0043964,26
RTS0043965,25
RTS0043966,31
RTS0043967,23
RTS0043968,24
RTS0043969,25
RTS0043970,37
RTS0043971,17
RTS0043972,36
RTS0043973,43
RTS0043974,36
RTS0043975,30
RTS0043976,31
RTS0043977,41
RTS0043978,38
RTS0043979,37
RTS0043980,42
RTS0043981,42
RTS0043982,71
RTS0043983,54
RTS0043984,36
RTS0043985,60
RTS0043986,26
RTS0043987,38
RTS0043988,28
RTS0043989,28
RTS0043990,22
RTS0043991,24
RTS0043992,24
RTS0043993,13
RTS0043994,17
RTS0043996,19
RTS0043997,11
RTS0043998,19
RTS0043999,31
RTS0044000,16
RTS0044001,28
RTS0044002,31
RTS0044003,37
RTS0044004,43
RTS0044005,29
RTS0044006,24
RTS0044007,25
RTS0044008,30
RTS0044009,29
RTS0044010,15
RTS0044011,43
RTS0044012,61
RTS0044013,64
RTS0044014,60
RTS0044015,51
RTS0044016,23
RTS0044017,25
RTS0044018,25
RTS0044019,23
RTS0044020,36
RTS0044021,19
RTS0044022,23
RTS0044023,23
RTS0044024,28
RTS0044025,25
RTS0044026,37
RTS0044027,30
RTS0044028,28
RTS0044029,35
RTS0044030,28
RTS0044031,29
RTS0044032,21
RTS0044033,22
RTS0044034,25
RTS0044035,20
RTS0044036,56
RTS0044037,37
RTS0044038,31
RTS0044039,32
RTS0044040,41
RTS0044041,26
RTS0044042,40
RTS0044043,52
RTS0044044,51
RTS0044045,32
RTS0044046,32
RTS0044047,40
RTS0044048,28
RTS0044049,14
RTS0044050,34
RTS0044051,19
RTS0044052,22
RTS0044053,20
RTS0044054,26
RTS0044055,17
RTS0044056,32
RTS0044057,22
RTS0044058,19
RTS0044059,30
RTS0044060,28
RTS0044061,34
RTS0044062,18
RTS0044063,18
RTS0044064,32
RTS0044065,22
RTS0044067,29
RTS0044068,32
RTS0044069,34
RTS0044070,26
RTS0044071,16
RTS0044072,21
RTS0044073,30
RTS0044074,19
RTS0044075,14
RTS0044076,14
RTS0044077,20
RTS0044078,19
RTS0044079,25
RTS0044080,26
RTS0044081,27
RTS0044082,20
RTS0044083,18
RTS0044084,23
RTS0044085,15
RTS0044086,26
RTS0044087,28
RTS0044088,25
RTS0044089,32
RTS0044090,29
RTS0044091,31
RTS0044092,30
RTS0044093,15
RTS0044094,24
RTS0044095,23
RTS0044096,42
RTS0044097,55
RTS0044098,41
RTS0044099,65
RTS0044100,47
RTS0044101,18
RTS0044102,26
RTS0044103,27
RTS0044104,22
RTS0044105,35
RTS0044106,42
RTS0044107,52
RTS0044108,43
RTS0044109,50
RTS0044110,52
RTS0044111,64
RTS0044112,48
RTS0044113,54
RTS0044114,39
RTS0044115,68
RTS0044116,55
RTS0044117,40
RTS0044118,37
RTS0044119,57
RTS0044120,43
RTS0044121,25
RTS0044122,24
RTS0044123,32
RTS0044124,32
RTS0044125,31
RTS0044126,28
RTS0044127,32
RTS0044128,33
RTS0044129,40
RTS0044130,23
RTS0044131,39
RTS0044132,43
RTS0044133,47
RTS0044134,34
RTS0044135,39
RTS0044136,35
RTS0044137,26
RTS0044138,32
RTS0044139,29
RTS0044140,41
RTS0044141,34
RTS0044142,28
RTS0044143,39
RTS0044144,27
RTS0044145,16
RTS0044146,25
RTS0044147,27
RTS0044148,31
RTS0044149,31
RTS0044150,31
RTS0044151,24
RTS0044152,32
RTS0044153,26
RTS0044154,33
RTS0044155,44
RTS0044156,62
RTS0044157,61
RTS0044158,68
RTS0044159,52
RTS0044160,47
RTS0044161,32
RTS0044162,44
RTS0044163,43
RTS0044164,46
RTS0044165,32
RTS0044166,25
RTS0044167,24
RTS0044168,24
RTS0044169,39
RTS0044170,30
RTS0044171,27
RTS0044172,28
RTS0044173,25
RTS0044174,27
RTS0044175,26
RTS0044176,39
RTS0044177,31
RTS0044178,45
RTS0044180,25
RTS0044181,24
RTS0044182,21
RTS0044183,19
RTS0044184,30
RTS0044185,27
RTS0044186,28
RTS0044187,41
RTS0044188,30
RTS0044189,35
RTS0044190,19
RTS0044191,26
RTS0044192,29
RTS0044193,31
RTS0044194,35
RTS0044195,30
RTS0044196,58
RTS0044197,33
RTS0044198,48
RTS0044199,30
RTS0044200,31
RTS0044206,29
RTS0044207,28
RTS0044208,31
RTS0044209,19
RTS0044210,20
RTS0044211,47
RTS0044212,40
RTS0044213,31
RTS0044214,57
RTS0044215,27
RTS0044216,33
RTS0044217,27
RTS0044218,29
RTS0044219,23
RTS0044220,22
RTS0044221,15
RTS0044222,27
RTS0044223,29
RTS0044224,30
RTS0044225,12
RTS0044226,42
RTS0044227,26
RTS0044228,36
RTS0044229,23
RTS0044230,29
RTS0044231,24
RTS0044232,18
RTS0044233,27
RTS0044234,9
RTS0044235,22
RTS0044236,46
RTS0044237,48
RTS0044238,27
RTS0044239,37
RTS0044240,28
RTS0044241,28
RTS0044242,27
RTS0044243,31
RTS0044244,28
RTS0044245,16
RTS0044246,34
RTS0044247,21
RTS0044248,27
RTS0044249,30
RTS0044250,16
RTS0044251,39
RTS0044252,36
RTS0044253,20
RTS0044254,22
RTS0044255,27
RTS0044256,22
RTS0044257,23
RTS0044258,31
RTS0044259,29
RTS0044260,28
RTS0044261,46
RTS0044262,25
RTS0044263,29
RTS0044264,39
RTS0044265,28
RTS0044266,26
RTS0044267,25
RTS0044268,30
RTS0044269,32
RTS0044270,36
RTS0044271,48
RTS0044272,41
RTS0044273,46
RTS0044274,44
RTS0044275,45
RTS0044276,33
RTS0044277,23
RTS0044278,25
RTS0044279,20
RTS0044280,22
RTS0044281,23
RTS0044282,34
RTS0044283,20
RTS0044284,15
RTS0044285,31
RTS0044286,18
RTS0044287,28
RTS0044288,16
RTS0044289,24
RTS0044290,23
RTS0044291,21
RTS0044292,25
RTS0044293,17
RTS0044294,28
RTS0044295,27
RTS0044296,29
RTS0044297,33
RTS0044298,33
RTS0044299,39
RTS0044300,41
RTS0044301,53
RTS0044302,47
RTS0044303,45
RTS0044304,44
RTS0044305,33
RTS0044306,35
RTS0044307,45
RTS0044308,50
RTS0044309,45
RTS0044310,55
RTS0044311,27
RTS0044312,20
RTS0044313,29
RTS0044314,34
RTS0044315,23
RTS0044316,70
RTS0044317,49
RTS0044318,92
RTS0044319,53
RTS0044320,18
RTS0044321,20
RTS0044322,35
RTS0044323,34
RTS0044324,31
RTS0044325,22
RTS0044326,38
RTS0044327,28
RTS0044328,11
RTS0044329,38
RTS0044330,24
RTS0044331,15
RTS0044332,23
RTS0044333,32
RTS0044334,37
RTS0044335,36
RTS0044336,31
RTS0044337,21
RTS0044338,28
RTS0044339,40
RTS0044340,15
RTS0044341,28
RTS0044342,24
RTS0044343,24
RTS0044344,25
RTS0044345,28
RTS0044346,42
RTS0044347,43
RTS0044348,33
RTS0044349,44
RTS0044350,41
RTS0044351,27
RTS0044352,21
RTS0044353,34
RTS0044354,30
RTS0044355,23
RTS0044356,23
RTS0044357,39
RTS0044358,31
RTS0044359,48
RTS0044360,19
RTS0044361,37
RTS0044362,47
RTS0044363,30
RTS0044364,39
RTS0044365,33
RTS0044366,89
RTS0044367,65
RTS0044368,123
RTS0044369,87
RTS0044370,78
RTS0044371,25
RTS0044372,16
RTS0044373,27
RTS0044374,20
RTS0044375,24
RTS0044376,16
RTS0044377,26
RTS0044378,20
RTS0044379,32
RTS0044380,24
RTS0044381,39
RTS0044382,14
RTS0044383,31
RTS0044384,32
RTS0044385,25
RTS0044386,30
RTS0044387,43
RTS0044388,39
RTS0044389,19
RTS0044390,21
RTS0044391,35
RTS0044392,37
RTS0044393,56
RTS0044394,36
RTS0044395,32
RTS0044396,27
RTS0044397,28
RTS0044399,21
RTS0044400,27
RTS0044401,20
RTS0044402,35
RTS0044403,37
RTS0044404,42
RTS0044405,35
RTS0044406,17
RTS0044407,12
RTS0044408,26
RTS0044409,25
RTS0044410,19
RTS0044411,30
RTS0044412,31
RTS0044413,24
RTS0044414,27
RTS0044415,31
RTS0044416,50
RTS0044417,41
RTS0044418,33
RTS0044419,21
RTS0044420,33
RTS0044421,22
RTS0044422,17
RTS0044423,24
RTS0044424,29
RTS0044425,25
RTS0044426,34
RTS0044427,25
RTS0044428,16
RTS0044429,14
RTS0044430,21
RTS0044431,27
RTS0044432,33
RTS0044433,15
RTS0044434,22
RTS0044435,29
RTS0044436,34
RTS0044437,28
RTS0044438,35
RTS0044439,50
RTS0044440,32
RTS0044441,26
RTS0044442,38
RTS0044443,54
RTS0044444,28
RTS0044445,37
RTS0044446,31
RTS0044447,34
RTS0044448,24
RTS0044449,21
RTS0044450,24
RTS0044451,22
RTS0044452,40
RTS0044453,27
RTS0044454,34
RTS0044455,21
RTS0044456,21
RTS0044457,40
RTS0044458,21
RTS0044459,20
RTS0044460,26
RTS0044461,32
RTS0044462,45
RTS0044463,36
RTS0044464,47
RTS0044465,34
RTS0044466,25
RTS0044467,33
RTS0044468,30
RTS0044469,29
RTS0044470,37
RTS0044471,40
RTS0044472,40
RTS0044473,29
RTS0044474,41
RTS0044475,36
RTS0044476,31
RTS0044477,37
RTS0044478,33
RTS0044479,23
RTS0044480,38
RTS0044481,21
RTS0044482,37
RTS0044483,20
RTS0044484,29
RTS0044485,19
RTS0044486,41
RTS0044487,34
RTS0044488,39
RTS0044489,38
RTS0044490,17
RTS0044491,28
RTS0044492,21
RTS0044493,24
RTS0044494,26
RTS0044495,27
RTS0044496,38
RTS0044497,33
RTS0044498,27
RTS0044499,43
RTS0044500,47
RTS0044501,44
RTS0044502,46
RTS0044503,28
RTS0044504,59
RTS0044505,32
RTS0044506,37
RTS0044507,29
RTS0044508,30
RTS0044509,40
RTS0044510,31
RTS0044511,33
RTS0044512,26
RTS0044513,31
RTS0044514,16
RTS0044515,22
RTS0044516,33
RTS0044517,38
RTS0044518,30
RTS0044519,33
RTS0044520,24
RTS0044521,38
RTS0044522,19
RTS0044523,35
RTS0044524,19
RTS0044525,22
RTS0044526,24
RTS0044527,35
RTS0044528,34
RTS0044529,29
RTS0044530,23
RTS0044531,22
RTS0044532,33
RTS0044533,25
RTS0044534,26
RTS0044535,35
RTS0044536,20
RTS0044537,30
RTS0044538,21
RTS0044539,22
RTS0044540,25
RTS0044541,34
RTS0044542,28
RTS0044543,30
RTS0044544,23
RTS0044545,17
RTS0044546,49
RTS0044547,44
RTS0044548,25
RTS0044549,38
RTS0044550,58
RTS0044551,26
RTS0044552,28
RTS0044553,30
RTS0044554,20
RTS0044555,30
RTS0044556,25
RTS0044557,29
RTS0044558,18
RTS0044559,23
RTS0044560,35
RTS0044561,21
RTS0044562,23
RTS0044563,36
RTS0044564,30
RTS0044565,29
RTS0044566,28
RTS0044567,17
RTS0044568,26
RTS0044569,18
RTS0044570,24
RTS0044571,30
RTS0044572,23
RTS0044573,17
RTS0044574,33
RTS0044575,15
RTS0044576,24
RTS0044577,12
RTS0044578,26
RTS0044579,34
RTS0044580,26
RTS0044581,20
RTS0044582,26
RTS0044583,24
RTS0044584,38
RTS0044585,25
RTS0044586,21
RTS0044587,21
RTS0044588,28
RTS0044589,16
RTS0044590,21
RTS0044591,31
RTS0044592,23
RTS0044593,24
RTS0044594,23
RTS0044595,14
RTS0044596,37
RTS0044597,31
RTS0044598,41
RTS0044599,35
RTS0044600,31
RTS0044601,31
RTS0044602,28
RTS0044603,14
RTS0044604,28
RTS0044605,26
RTS0044606,31
RTS0044607,29
RTS0044608,23
RTS0044609,18
RTS0044610,24
RTS0044611,20
RTS0044612,15
RTS0044613,23
RTS0044614,30
RTS0044615,13
RTS0044616,17
RTS0044617,29
RTS0044618,28
RTS0044619,25
RTS0044620,25
RTS0044621,43
RTS0044622,45
RTS0044623,34
RTS0044624,39
RTS0044625,32
RTS0044626,23
RTS0044627,10
RTS0044628,25
RTS0044629,21
RTS0044630,34
RTS0044631,21
RTS0044632,39
RTS0044633,34
RTS0044634,38
RTS0044635,31
RTS0044636,19
RTS0044637,18
RTS0044638,29
RTS0044639,22
RTS0044640,19
RTS0044641,35
RTS0044642,25
RTS0044643,30
RTS0044644,32
RTS0044645,44
RTS0044646,19
RTS0044647,18
RTS0044648,22
RTS0044649,24
RTS0044650,28
RTS0044651,22
RTS0044652,37
RTS0044653,34
RTS0044654,33
RTS0044655,42
RTS0044656,20
RTS0044657,22
RTS0044658,12
RTS0044659,19
RTS0044660,36
RTS0044661,26
RTS0044662,23
RTS0044663,37
RTS0044664,38
RTS0044665,31
RTS0044666,22
RTS0044667,26
RTS0044668,19
RTS0044669,32
RTS0044670,18
RTS0044671,19
RTS0044672,37
RTS0044673,35
RTS0044674,41
RTS0044675,27
RTS0044676,25
RTS0044677,30
RTS0044678,21
RTS0044679,26
RTS0044680,27
RTS0044681,19
RTS0044682,35
RTS0044683,26
RTS0044684,24
RTS0044685,26
RTS0044686,35
RTS0044687,39
RTS0044688,39
RTS0044689,35
RTS0044690,45
RTS0044691,20
RTS0044692,35
RTS0044693,31
RTS0044694,36
RTS0044695,26
RTS0044696,51
RTS0044697,60
RTS0044698,41
RTS0044699,54
RTS0044700,54
RTS0044701,50
RTS0044702,38
RTS0044703,42
RTS0044704,31
RTS0044705,30
RTS0044706,13
RTS0044707,31
RTS0044708,34
RTS0044709,20
RTS0044710,18
RTS0044711,30
RTS0044712,29
RTS0044714,28
RTS0044715,32
RTS0044716,76
RTS0044717,45
RTS0044718,63
RTS0044719,43
RTS0044720,81
RTS0044721,24
RTS0044722,28
RTS0044723,17
RTS0044724,18
RTS0044725,21
RTS0044726,40
RTS0044727,63
RTS0044728,24
RTS0044729,44
RTS0044730,47
RTS0044731,37
RTS0044732,28
RTS0044733,24
RTS0044734,28
RTS0044735,32
RTS0044736,35
RTS0044737,16
RTS0044738,17
RTS0044739,26
RTS0044740,18
RTS0044741,23
RTS0044742,19
RTS0044743,34
RTS0044744,25
RTS0044745,26
RTS0044746,35
RTS0044747,25
RTS0044748,23
RTS0044749,34
RTS0044750,33
RTS0044751,56
RTS0044752,61
RTS0044753,54
RTS0044754,38
RTS0044755,45
RTS0044756,29
RTS0044757,16
RTS0044758,25
RTS0044759,34
RTS0044760,29
RTS0044761,40
RTS0044762,24
RTS0044763,42
RTS0044764,19
RTS0044765,29
RTS0044766,28
RTS0044767,31
RTS0044768,25
RTS0044769,32
RTS0044770,35
RTS0044771,29
RTS0044772,19
RTS0044773,25
RTS0044774,18
RTS0044775,29
RTS0044776,42
RTS0044777,56
RTS0044778,38
RTS0044779,29
RTS0044780,46
RTS0044781,45
RTS0044782,63
RTS0044783,60
RTS0044784,58
RTS0044785,42
RTS0044786,34
RTS0044787,52
RTS0044788,53
RTS0044789,60
RTS0044790,29
RTS0044791,94
RTS0044792,675
RTS0044793,30
RTS0044794,41
RTS0044795,35
RTS0044796,35
RTS0044797,39
RTS0044798,36
RTS0044799,40
RTS0044800,21
RTS0044801,27
RTS0044802,20
RTS0044803,19
RTS0044804,32
RTS0044805,35
RTS0044806,40
RTS0044807,24
RTS0044808,31
RTS0044809,25
RTS0044810,30
RTS0044811,35
RTS0044812,29
RTS0044813,57
RTS0044814,57
RTS0044815,39
RTS0044816,40
RTS0044817,40
RTS0044818,36
RTS0044819,24
RTS0044820,32
RTS0044821,30
RTS0044822,33
RTS0044823,37
RTS0044824,23
RTS0044825,44
RTS0044826,29
RTS0044827,45
RTS0044828,31
RTS0044829,43
RTS0044830,31
RTS0044831,47
RTS0044832,32
RTS0044833,40
RTS0044834,44
RTS0044835,40
RTS0044836,26
RTS0044837,12
RTS0044838,21
RTS0044839,16
RTS0044840,32
RTS0044841,33
RTS0044842,23
RTS0044843,45
RTS0044844,21
RTS0044845,32
RTS0044846,27
RTS0044847,20
RTS0044848,35
RTS0044849,45
RTS0044850,23
RTS0044851,26
RTS0044852,18
RTS0044853,33
RTS0044854,25
RTS0044855,25
RTS0044856,24
RTS0044857,26
RTS0044858,24
RTS0044859,17
RTS0044860,24
RTS0044861,39
RTS0044862,27
RTS0044863,20
RTS0044864,26
RTS0044865,26
RTS0044866,45
RTS0044867,48
RTS0044868,28
RTS0044869,40
RTS0044870,45
RTS0044871,35
RTS0044872,22
RTS0044873,25
RTS0044874,25
RTS0044875,27
RTS0044876,29
RTS0044877,56
RTS0044878,50
RTS0044879,31
RTS0044880,44
RTS0044881,7
RTS0044882,20
RTS0044883,22
RTS0044884,20
RTS0044885,27
RTS0044886,20
RTS0044887,19
RTS0044888,33
RTS0044889,28
RTS0044890,20
RTS0044891,32
RTS0044892,44
RTS0044893,29
RTS0044894,35
RTS0044895,34
RTS0044896,61
RTS0044897,45
RTS0044898,36
RTS0044899,55
RTS0044900,36
RTS0044901,25
RTS0044902,26
RTS0044903,22
RTS0044904,20
RTS0044905,30
RTS0044906,25
RTS0044907,22
RTS0044908,34
RTS0044909,35
RTS0044910,17
RTS0044911,29
RTS0044912,25
RTS0044913,26
RTS0044914,20
RTS0044915,18
RTS0044916,39
RTS0044917,26
RTS0044918,27
RTS0044919,34
RTS0044920,39
RTS0044921,29
RTS0044922,30
RTS0044923,33
RTS0044924,26
RTS0044925,24
RTS0044926,33
RTS0044927,34
RTS0044928,21
RTS0044929,22
RTS0044930,28
RTS0044931,25
RTS0044932,17
RTS0044933,28
RTS0044934,27
RTS0044935,31
RTS0044936,32
RTS0044937,26
RTS0044938,21
RTS0044939,27
RTS0044940,32
RTS0044941,33
RTS0044942,25
RTS0044943,20
RTS0044944,28
RTS0044945,18
RTS0044946,34
RTS0044947,33
RTS0044948,38
RTS0044949,35
RTS0044950,28
RTS0044951,27
RTS0044952,43
RTS0044953,26
RTS0044954,55
RTS0044955,43
RTS0044956,30
RTS0044957,38
RTS0044958,19
RTS0044959,26
RTS0044960,23
RTS0044961,24
RTS0044962,35
RTS0044963,24
RTS0044964,24
RTS0044965,29
RTS0044966,34
RTS0044967,27
RTS0044968,36
RTS0044969,24
RTS0044970,33
RTS0044971,24
RTS0044972,23
RTS0044973,18
RTS0044974,21
RTS0044975,33
RTS0044976,52
RTS0044977,29
RTS0044978,35
RTS0044979,35
RTS0044980,34
RTS0044981,17
RTS0044982,24
RTS0044983,23
RTS0044984,29
RTS0044985,33
RTS0044986,20
RTS0044987,21
RTS0044988,21
RTS0044989,17
RTS0044990,26
RTS0044991,38
RTS0044992,24
RTS0044993,13
RTS0044994,35
RTS0044995,30
RTS0044996,25
RTS0044997,25
RTS0044998,35
RTS0044999,20
RTS0045000,20
RTS0045001,40
RTS0045002,22
RTS0045003,39
RTS0045004,31
RTS0045005,38
RTS0045006,34
RTS0045007,44
RTS0045008,40
RTS0045009,31
RTS0045010,29
RTS0045011,19
RTS0045012,18
RTS0045013,17
RTS0045014,23
RTS0045015,17
RTS0045016,25
RTS0045017,22
RTS0045018,32
RTS0045019,32
RTS0045020,23
RTS0045021,20
RTS0045022,29
RTS0045023,19
RTS0045024,33
RTS0045025,32
RTS0045026,46
RTS0045027,42
RTS0045028,54
RTS0045029,55
RTS0045030,48
RTS0045031,18
RTS0045032,10
RTS0045033,24
RTS0045034,25
RTS0045035,24
RTS0045036,25
RTS0045038,23
RTS0045039,44
RTS0045040,28
RTS0045041,42
RTS0045042,37
RTS0045043,26
RTS0045044,29
RTS0045045,56
RTS0045046,21
RTS0045047,21
RTS0045048,12
RTS0045049,22
RTS0045050,23
RTS0045051,21
RTS0045052,26
RTS0045053,18
RTS0045054,26
RTS0045055,24
RTS0045056,37
RTS0045057,73
RTS0045058,29
RTS0045059,32
RTS0045060,48
RTS0045061,25
RTS0045063,16
RTS0045064,32
RTS0045065,37
RTS0045066,28
RTS0045067,38
RTS0045068,37
RTS0045069,30
RTS0045070,37
RTS0045071,47
RTS0045072,36
RTS0045073,33
RTS0045074,45
RTS0045075,30
RTS0045076,27
RTS0045077,19
RTS0045078,28
RTS0045079,27
RTS0045080,36
RTS0045081,24
RTS0045082,15
RTS0045083,28
RTS0045084,34
RTS0045085,24
RTS0045086,18
RTS0045087,18
RTS0045088,31
RTS0045089,23
RTS0045090,25
RTS0045091,21
RTS0045092,21
RTS0045093,15
RTS0045094,18
RTS0045095,43
RTS0045096,28
RTS0045097,28
RTS0045098,14
RTS0045099,28
RTS0045100,35
RTS0045101,40
RTS0045102,23
RTS0045103,38
RTS0045104,16
RTS0045105,27
RTS0045106,19
RTS0045107,34
RTS0045108,46
RTS0045109,27
RTS0045110,15
RTS0045111,38
RTS0045112,34
RTS0045113,34
RTS0045114,23
RTS0045115,27
RTS0045116,32
RTS0045117,26
RTS0045118,21
RTS0045119,37
RTS0045120,21
RTS0045121,20
RTS0045122,39
RTS0045123,40
RTS0045124,24
RTS0045125,38
RTS0045126,37
RTS0045127,22
RTS0045128,24
RTS0045129,35
RTS0045130,23
RTS0045131,31
RTS0045132,22
RTS0045133,25
RTS0045134,34
RTS0045135,26
RTS0045136,24
RTS0045137,41
RTS0045138,36
RTS0045139,38
RTS0045140,43
RTS0045141,26
RTS0045142,35
RTS0045143,23
RTS0045144,26
RTS0045145,29
RTS0045146,21
RTS0045147,20
RTS0045148,27
RTS0045149,19
RTS0045150,19
RTS0045151,35
RTS0045152,57
RTS0045153,26
RTS0045154,35
RTS0045155,34
RTS0045156,22
RTS0045157,40
RTS0045158,17
RTS0045159,40
RTS0045160,34
RTS0045161,32
RTS0045162,30
RTS0045163,48
RTS0045164,55
RTS0045165,46
RTS0045166,30
RTS0045167,31
RTS0045168,42
RTS0045169,47
RTS0045170,41
RTS0045171,32
RTS0045172,27
RTS0045173,35
RTS0045174,34
RTS0045175,38
RTS0045176,25
RTS0045177,31
RTS0045178,19
RTS0045179,17
RTS0045180,26
RTS0045181,22
RTS0045182,19
RTS0045183,31
RTS0045184,16
RTS0045185,36
RTS0045186,29
RTS0045187,30
RTS0045188,27
RTS0045189,23
RTS0045190,27
RTS0045191,35
RTS0045192,15
RTS0045193,18
RTS0045194,23
RTS0045195,27
RTS0045196,27
RTS0045197,34
RTS0045198,29
RTS0045199,25
RTS0045200,22
RTS0045201,23
RTS0045202,28
RTS0045203,16
RTS0045204,18
RTS0045205,16
RTS0045206,32
RTS0045207,30
RTS0045208,31
RTS0045209,20
RTS0045210,21
RTS0045211,16
RTS0045212,20
RTS0045213,26
RTS0045214,31
RTS0045215,19
RTS0045216,42
RTS0045217,40
RTS0045218,39
RTS0045219,32
RTS0045220,33
RTS0045221,32
RTS0045222,17
RTS0045223,30
RTS0045224,10
RTS0045225,23
RTS0045226,178
RTS0045227,109
RTS0045228,250
RTS0045229,119
RTS0045230,127
RTS0045231,49
RTS0045232,80
RTS0045233,57
RTS0045234,36
RTS0045235,44
RTS0045236,62
RTS0045237,51
RTS0045238,38
RTS0045239,41
RTS0045240,74
RTS0045241,64
RTS0045242,65
RTS0045243,45
RTS0045244,60
RTS0045245,58
RTS0045246,24
RTS0045247,33
RTS0045248,17
RTS0045249,37
RTS0045250,23
RTS0045251,61
RTS0045252,28
RTS0045253,37
RTS0045254,17
RTS0045255,35
RTS0045256,32
RTS0045257,56
RTS0045258,56
RTS0045259,51
RTS0045260,40
RTS0045261,23
RTS0045262,44
RTS0045263,24
RTS0045264,27
RTS0045265,35
RTS0045266,29
RTS0045267,42
RTS0045268,35
RTS0045269,30
RTS0045270,38
RTS0045271,31
RTS0045272,16
RTS0045273,18
RTS0045274,31
RTS0045275,23
RTS0045276,27
RTS0045277,38
RTS0045278,30
RTS0045279,18
RTS0045280,18
RTS0045281,31
RTS0045282,30
RTS0045283,15
RTS0045284,25
RTS0045285,36
RTS0045286,28
RTS0045287,24
RTS0045288,26
RTS0045289,24
RTS0045290,23
RTS0045291,24
RTS0045292,45
RTS0045293,26
RTS0045294,26
RTS0045295,24
RTS0045296,26
RTS0045297,21
RTS0045298,19
RTS0045299,19
RTS0045300,26
RTS0045301,83
RTS0045302,40
RTS0045303,75
RTS0045304,69
RTS0045305,96
RTS0045306,22
RTS0045307,27
RTS0045308,22
RTS0045309,24
RTS0045310,28
RTS0045311,16
RTS0045312,21
RTS0045313,15
RTS0045314,13
RTS0045315,21
RTS0045316,35
RTS0045317,15
RTS0045318,23
RTS0045319,16
RTS0045320,16
RTS0045321,20
RTS0045322,26
RTS0045323,31
RTS0045324,23
RTS0045325,18
RTS0045326,24
RTS0045327,22
RTS0045328,36
RTS0045329,29
RTS0045330,26
RTS0045331,20
RTS0045332,21
RTS0045333,32
RTS0045334,28
RTS0045335,25
RTS0045336,19
RTS0045337,18
RTS0045338,18
RTS0045339,27
RTS0045340,21
RTS0045341,24
RTS0045342,40
RTS0045343,24
RTS0045344,20
RTS0045345,22
RTS0045346,11
RTS0045347,23
RTS0045348,32
RTS0045349,26
RTS0045350,25
RTS0045351,23
RTS0045352,18
RTS0045353,27
RTS0045354,32
RTS0045355,17
RTS0045356,37
RTS0045357,33
RTS0045358,25
RTS0045359,17
RTS0045360,28
RTS0045361,39
RTS0045362,28
RTS0045363,21
RTS0045364,30
RTS0045365,30
RTS0045366,39
RTS0045367,25
RTS0045368,25
RTS0045369,16
RTS0045370,25
RTS0045371,31
RTS0045372,26
RTS0045373,37
RTS0045374,55
RTS0045375,29
RTS0045376,26
RTS0045377,24
RTS0045378,50
RTS0045379,38
RTS0045380,21
RTS0045381,33
RTS0045382,24
RTS0045383,25
RTS0045384,12
RTS0045385,28
RTS0045386,41
RTS0045387,23
RTS0045388,32
RTS0045389,31
RTS0045390,37
RTS0045391,30
RTS0045392,24
RTS0045393,22
RTS0045394,19
RTS0045395,13
RTS0045396,36
RTS0045397,46
RTS0045398,19
RTS0045399,45
RTS0045400,32
RTS0045401,23
RTS0045402,32
RTS0045403,36
RTS0045404,36
RTS0045405,27
RTS0045406,34
RTS0045407,27
RTS0045408,33
RTS0045409,35
RTS0045410,35
RTS0045411,49
RTS0045412,35
RTS0045413,30
RTS0045414,55
RTS0045415,33
RTS0045416,19
RTS0045417,24
RTS0045418,26
RTS0045419,19
RTS0045420,27
RTS0045421,831
RTS0045422,777
RTS0045423,678
RTS0045424,951
RTS0045425,728
RTS0045426,27
RTS0045427,34
RTS0045428,22
RTS0045429,33
RTS0045430,13
RTS0045431,86
RTS0045432,66
RTS0045433,83
RTS0045434,85
RTS0045435,30
RTS0045436,43
RTS0045437,43
RTS0045438,42
RTS0045439,38
RTS0045440,23
RTS0045441,42
RTS0045442,23
RTS0045443,35
RTS0045444,24
RTS0045445,32
RTS0045446,36
RTS0045447,41
RTS0045448,29
RTS0045449,26
RTS0045450,23
RTS0045451,20
RTS0045452,15
RTS0045453,27
RTS0045454,34
RTS0045455,25
RTS0045456,47
RTS0045457,58
RTS0045458,47
RTS0045459,26
RTS0045460,41
RTS0045461,19
RTS0045462,31
RTS0045463,15
RTS0045464,13
RTS0045465,15
RTS0045466,38
RTS0045467,34
RTS0045468,24
RTS0045469,32
RTS0045470,28
RTS0045471,26
RTS0045472,34
RTS0045473,20
RTS0045474,27
RTS0045475,32
RTS0045476,34
RTS0045477,43
RTS0045478,44
RTS0045479,47
RTS0045480,41
RTS0045481,69
RTS0045482,48
RTS0045483,30
RTS0045484,90
RTS0045485,105
RTS0045486,18
RTS0045487,19
RTS0045488,13
RTS0045489,23
RTS0045490,24
RTS0045491,131
RTS0045492,148
RTS0045493,117
RTS0045494,39
RTS0045495,65
RTS0045496,20
RTS0045497,20
RTS0045498,76
RTS0045499,74
RTS0045500,63
RTS0045501,38
RTS0045502,47
RTS0045503,33
RTS0045504,22
RTS0045505,31
RTS0045506,1719
RTS0045507,1667
RTS0045508,1361
RTS0045509,1655
RTS0045510,1371
RTS0045511,36
RTS0045512,23
RTS0045513,25
RTS0045514,18
RTS0045515,22
RTS0045516,22
RTS0045517,26
RTS0045518,33
RTS0045519,32
RTS0045520,24
RTS0045521,24
RTS0045522,23
RTS0045523,27
RTS0045524,32
RTS0045525,24
RTS0045526,22
RTS0045527,25
RTS0045528,20
RTS0045529,23
RTS0045530,21
RTS0045531,36
RTS0045532,28
RTS0045533,24
RTS0045534,25
RTS0045535,19
RTS0045536,74
RTS0045537,48
RTS0045538,38
RTS0045539,62
RTS0045540,42
RTS0045541,19
RTS0045542,17
RTS0045543,18
RTS0045544,9
RTS0045545,19
RTS0045546,32
RTS0045547,16
RTS0045548,20
RTS0045549,23
RTS0045550,18
RTS0045551,25
RTS0045552,18
RTS0045553,20
RTS0045554,18
RTS0045555,28
RTS0045556,17
RTS0045557,21
RTS0045558,24
RTS0045559,16
RTS0045560,27
RTS0045561,31
RTS0045562,44
RTS0045563,26
RTS0045564,37
RTS0045565,16
RTS0045566,21
RTS0045567,24
RTS0045568,16
RTS0045569,30
RTS0045570,20
RTS0045571,16
RTS0045572,16
RTS0045573,20
RTS0045574,18
RTS0045575,30
RTS0045576,26
RTS0045577,18
RTS0045578,21
RTS0045579,20
RTS0045580,19
RTS0045581,29
RTS0045582,22
RTS0045583,15
RTS0045584,19
RTS0045585,17
RTS0045586,29
RTS0045587,40
RTS0045588,28
RTS0045589,33
RTS0045590,45
RTS0045592,265
RTS0045593,286
RTS0045594,211
RTS0045595,206
RTS0045596,45
RTS0045597,37
RTS0045598,47
RTS0045599,38
RTS0045600,38
RTS0045601,20
RTS0045602,27
RTS0045603,14
RTS0045604,35
RTS0045606,25
RTS0045607,14
RTS0045608,29
RTS0045609,23
RTS0045610,26
RTS0045611,18
RTS0045612,20
RTS0045613,18
RTS0045614,22
RTS0045615,26
RTS0045616,15
RTS0045617,24
RTS0045618,20
RTS0045619,24
RTS0045620,21
RTS0045621,35
RTS0045622,36
RTS0045623,36
RTS0045624,18
RTS0045625,40
RTS0045626,12
RTS0045627,24
RTS0045628,26
RTS0045629,27
RTS0045630,32
RTS0045631,29
RTS0045632,22
RTS0045633,19
RTS0045634,15
RTS0045635,22
RTS0045636,29
RTS0045637,18
RTS0045638,35
RTS0045639,31
RTS0045640,20
RTS0045641,24
RTS0045642,20
RTS0045643,28
RTS0045644,13
RTS0045645,23
RTS0045646,18
RTS0045647,31
RTS0045648,16
RTS0045649,27
RTS0045650,30
RTS0045651,32
RTS0045652,43
RTS0045653,28
RTS0045654,34
RTS0045655,26
RTS0045656,27
RTS0045657,34
RTS0045658,35
RTS0045659,31
RTS0045660,38
RTS0045661,58
RTS0045662,40
RTS0045663,50
RTS0045664,47
RTS0045665,61
RTS0045666,21
RTS0045667,24
RTS0045668,27
RTS0045669,27
RTS0045670,28
RTS0045671,18
RTS0045672,23
RTS0045673,24
RTS0045674,21
RTS0045675,24
RTS0045676,42
RTS0045677,43
RTS0045678,35
RTS0045679,34
RTS0045680,45
RTS0045681,23
RTS0045682,22
RTS0045683,22
RTS0045684,13
RTS0045685,20
RTS0045687,213
RTS0045688,280
RTS0045689,154
RTS0045690,102
RTS0045691,37
RTS0045692,16
RTS0045693,31
RTS0045694,30
RTS0045695,13
RTS0045696,30
RTS0045697,25
RTS0045698,31
RTS0045699,30
RTS0045700,34
RTS0045701,30
RTS0045702,24
RTS0045703,31
RTS0045704,31
RTS0045705,23
RTS0045706,26
RTS0045707,24
RTS0045708,28
RTS0045709,27
RTS0045710,29
RTS0045711,16
RTS0045712,15
RTS0045713,22
RTS0045714,27
RTS0045715,18
RTS0045716,39
RTS0045717,22
RTS0045718,30
RTS0045719,22
RTS0045720,25
RTS0045721,41
RTS0045722,60
RTS0045723,59
RTS0045724,47
RTS0045725,32
RTS0045726,39
RTS0045727,52
RTS0045728,37
RTS0045729,35
RTS0045730,38
RTS0045731,98
RTS0045732,82
RTS0045733,66
RTS0045734,68
RTS0045735,87
RTS0045736,282
RTS0045737,471
RTS0045738,567
RTS0045739,568
RTS0045740,370
RTS0045741,25
RTS0045742,34
RTS0045743,27
RTS0045744,37
RTS0045745,45
RTS0045746,38
RTS0045747,39
RTS0045748,46
RTS0045749,37
RTS0045750,24
RTS0045751,45
RTS0045752,31
RTS0045753,41
RTS0045754,45
RTS0045755,49
RTS0045756,66
RTS0045757,48
RTS0045758,50
RTS0045759,59
RTS0045760,40
RTS0045761,22
RTS0045762,33
RTS0045763,27
RTS0045764,19
RTS0045765,18
RTS0045766,40
RTS0045767,18
RTS0045768,29
RTS0045769,40
RTS0045770,22
RTS0045771,31
RTS0045772,40
RTS0045773,44
RTS0045774,25
RTS0045775,45
RTS0045776,22
RTS0045777,21
RTS0045778,22
RTS0045779,21
RTS0045780,27
RTS0045781,42
RTS0045782,37
RTS0045783,27
RTS0045784,28
RTS0045785,47
RTS0045786,20
RTS0045787,37
RTS0045788,45
RTS0045789,33
RTS0045790,14
RTS0045791,20
RTS0045792,24
RTS0045793,19
RTS0045794,19
RTS0045795,21
RTS0045796,22
RTS0045797,24
RTS0045798,24
RTS0045799,19
RTS0045800,18
RTS0045801,26
RTS0045802,22
RTS0045803,21
RTS0045804,13
RTS0045805,23
RTS0045806,52
RTS0045807,26
RTS0045808,32
RTS0045809,26
RTS0045810,18
RTS0045811,39
RTS0045812,34
RTS0045813,16
RTS0045814,42
RTS0045815,40
RTS0045816,34
RTS0045817,26
RTS0045818,16
RTS0045819,28
RTS0045820,27
RTS0045821,34
RTS0045822,53
RTS0045823,34
RTS0045824,55
RTS0045825,33
RTS0045826,57
RTS0045827,90
RTS0045828,52
RTS0045829,89
RTS0045830,57
RTS0045831,25
RTS0045832,38
RTS0045833,32
RTS0045834,34
RTS0045835,38
RTS0045836,101
RTS0045837,102
RTS0045838,65
RTS0045840,46
RTS0045841,72
RTS0045842,60
RTS0045843,49
RTS0045844,43
RTS0045845,55
RTS0045846,248
RTS0045848,75
RTS0045849,300
RTS0045851,25
RTS0045852,24
RTS0045853,34
RTS0045854,19
RTS0045855,33
RTS0045856,29
RTS0045857,21
RTS0045858,24
RTS0045859,32
RTS0045860,29
RTS0045861,34
RTS0045862,55
RTS0045863,38
RTS0045864,32
RTS0045865,33
RTS0045866,29
RTS0045867,23
RTS0045868,24
RTS0045869,27
RTS0045870,30
RTS0045871,17
RTS0045872,21
RTS0045873,20
RTS0045874,30
RTS0045875,15
RTS0045876,22
RTS0045877,33
RTS0045878,18
RTS0045879,41
RTS0045880,15
RTS0045881,16
RTS0045882,24
RTS0045883,23
RTS0045884,32
RTS0045885,1
RTS0045886,24
RTS0045887,28
RTS0045888,14
RTS0045889,16
RTS0045890,37
RTS0045891,21
RTS0045892,34
RTS0045893,31
RTS0045894,29
RTS0045895,24
RTS0045896,42
RTS0045897,19
RTS0045898,37
RTS0045899,52
RTS0045900,52
RTS0045901,23
RTS0045902,27
RTS0045903,19
RTS0045904,30
RTS0045905,23
RTS0045906,31
RTS0045907,23
RTS0045908,26
RTS0045909,24
RTS0045910,15
RTS0045911,17
RTS0045912,19
RTS0045913,14
RTS0045914,20
RTS0045915,16
RTS0045916,27
RTS0045917,12
RTS0045918,18
RTS0045919,29
RTS0045920,19
RTS0045921,22
RTS0045922,20
RTS0045923,25
RTS0045924,22
RTS0045925,27
RTS0045926,36
RTS0045927,27
RTS0045928,22
RTS0045929,28
RTS0045930,49
RTS0045931,42
RTS0045932,28
RTS0045933,20
RTS0045935,18
RTS0045939,32
RTS0045940,20
RTS0045941,21
RTS0045942,23
RTS0045943,33
RTS0045944,17
RTS0045945,24
RTS0045946,17
RTS0045947,20
RTS0045948,17
RTS0045949,18
RTS0045950,30
RTS0045951,31
RTS0045952,25
RTS0045953,39
RTS0045954,81
RTS0045955,31
RTS0045956,21
RTS0045957,15
RTS0045958,35
RTS0045959,10
RTS0045960,12
RTS0045961,5
RTS0045962,31
RTS0045963,30
RTS0045964,25
RTS0045965,30
RTS0045966,24
RTS0045967,29
RTS0045968,32
RTS0045969,25
RTS0045970,33
RTS0045971,34
RTS0045972,22
RTS0045973,17
RTS0045974,13
RTS0045975,32
RTS0045976,28
RTS0045977,16
RTS0045978,22
RTS0045979,25
RTS0045980,28
RTS0045981,39
RTS0045982,44
RTS0045983,74
RTS0045984,63
RTS0045985,29
RTS0045986,16
RTS0045987,38
RTS0045988,24
RTS0045989,21
RTS0045990,13
RTS0045991,35
RTS0045992,27
RTS0045993,25
RTS0045994,21
RTS0045995,31
RTS0045996,23
RTS0045997,26
RTS0045998,18
RTS0045999,19
RTS0046000,8
RTS0046001,28
RTS0046002,35
RTS0046003,19
RTS0046004,30
RTS0046005,31
RTS0046006,14
RTS0046007,34
RTS0046008,28
RTS0046009,28
RTS0046010,27
RTS0046011,11
RTS0046012,22
RTS0046013,23
RTS0046014,22
RTS0046015,16
RTS0046016,41
RTS0046017,34
RTS0046018,21
RTS0046019,34
RTS0046020,50
RTS0046021,37
RTS0046022,38
RTS0046023,22
RTS0046024,27
RTS0046025,21
RTS0046026,23
RTS0046027,18
RTS0046028,18
RTS0046029,26
RTS0046030,17
RTS0046031,31
RTS0046032,18
RTS0046033,12
RTS0046034,21
RTS0046035,23
RTS0046036,17
RTS0046037,29
RTS0046038,35
RTS0046039,25
RTS0046040,24
RTS0046041,25
RTS0046042,23
RTS0046043,21
RTS0046044,20
RTS0046045,21
RTS0046046,18
RTS0046047,11
RTS0046048,38
RTS0046049,46
RTS0046050,31
RTS0046051,60
RTS0046052,40
RTS0046053,70
RTS0046054,70
RTS0046055,51
RTS0046056,34
RTS0046057,36
RTS0046058,25
RTS0046059,50
RTS0046060,29
RTS0046061,32
RTS0046062,25
RTS0046063,28
RTS0046064,27
RTS0046065,23
RTS0046066,26
RTS0046067,21
RTS0046068,23
RTS0046069,23
RTS0046070,23
RTS0046071,27
RTS0046072,35
RTS0046073,26
RTS0046074,24
RTS0046075,21
RTS0046076,13
RTS0046077,18
RTS0046078,22
RTS0046079,20
RTS0046080,29
RTS0046081,16
RTS0046082,28
RTS0046083,25
RTS0046084,24
RTS0046085,29
RTS0046086,37
RTS0046087,29
RTS0046088,26
RTS0046089,16
RTS0046090,31
RTS0046091,15
RTS0046092,43
RTS0046093,24
RTS0046094,27
RTS0046095,23
RTS0046096,23
RTS0046097,21
RTS0046098,23
RTS0046099,29
RTS0046100,27
RTS0046101,32
RTS0046102,17
RTS0046103,16
RTS0046104,33
RTS0046105,23
RTS0046106,11
RTS0046107,23
RTS0046108,25
RTS0046109,28
RTS0046110,25
RTS0046111,32
RTS0046112,34
RTS0046113,25
RTS0046114,20
RTS0046115,65
RTS0046116,63
RTS0046117,77
RTS0046119,22
RTS0046121,52
RTS0046122,45
RTS0046123,33
RTS0046124,21
RTS0046125,21
RTS0046126,14
RTS0046127,10
RTS0046128,31
RTS0046129,23
RTS0046130,28
RTS0046131,14
RTS0046132,36
RTS0046133,38
RTS0046134,34
RTS0046135,17
RTS0046136,15
RTS0046137,48
RTS0046138,43
RTS0046140,43
RTS0046141,34
RTS0046142,38
RTS0046143,39
RTS0046144,19
RTS0046145,29
RTS0046146,25
RTS0046147,13
RTS0046148,30
RTS0046149,20
RTS0046150,19
RTS0046152,10
RTS0046153,27
RTS0046154,16
RTS0046155,33
RTS0046156,16
RTS0046157,25
RTS0046158,16
RTS0046159,13
RTS0046160,19
RTS0046161,15
RTS0046162,23
RTS0046163,16
RTS0046164,46
RTS0046165,43
RTS0046166,28
RTS0046167,38
RTS0046168,19
RTS0046169,14
RTS0046170,27
RTS0046171,11
RTS0046172,19
RTS0046173,21
RTS0046174,24
RTS0046175,18
RTS0046176,16
RTS0046177,12
RTS0046178,12
RTS0046179,24
RTS0046180,28
RTS0046181,5
RTS0046182,14
RTS0046183,33
RTS0046184,45
RTS0046185,41
RTS0046186,10
RTS0046187,37
RTS0046188,51
RTS0046191,19
RTS0046193,12
RTS0046194,21
RTS0046195,21
RTS0046196,60
RTS0046197,78
RTS0046198,75
RTS0046199,25
RTS0046200,30
RTS0046201,18
RTS0046202,20
RTS0046203,26
RTS0046204,21
RTS0046205,31
RTS0046206,145
RTS0046207,114
RTS0046208,71
RTS0046209,125
RTS0046210,22
RTS0046211,20
RTS0046212,24
RTS0046213,46
RTS0046214,29
RTS0046215,22
RTS0046216,18
RTS0046217,33
RTS0046218,18
RTS0046219,13
RTS0046220,20
RTS0046221,24
RTS0046222,33
RTS0046223,17
RTS0046224,16
RTS0046225,43
RTS0046226,25
RTS0046227,46
RTS0046228,30
RTS0046229,25
RTS0046230,24
RTS0046231,8
RTS0046232,43
RTS0046233,21
RTS0046234,35
RTS0046235,33
RTS0046236,15
RTS0046237,43
RTS0046238,24
RTS0046239,16
RTS0046240,13
RTS0046241,17
RTS0046242,24
RTS0046243,18
RTS0046244,21
RTS0046245,14
RTS0046246,14
RTS0046247,13
RTS0046248,20
RTS0046249,23
RTS0046250,18
RTS0046251,17
RTS0046252,28
RTS0046253,23
RTS0046254,29
RTS0046255,12
RTS0046256,39
RTS0046257,10
RTS0046258,19
RTS0046259,20
RTS0046260,26
RTS0046261,20
RTS0046262,35
RTS0046263,26
RTS0046264,26
RTS0046265,20
RTS0046266,32
RTS0046267,11
RTS0046268,53
RTS0046269,36
RTS0046270,36
RTS0046271,28
RTS0046272,38
RTS0046273,17
RTS0046274,22
RTS0046275,16
RTS0046276,17
RTS0046277,19
RTS0046278,22
RTS0046279,15
RTS0046280,23
RTS0046281,26
RTS0046282,41
RTS0046283,31
RTS0046284,21
RTS0046285,19
RTS0046286,25
RTS0046287,22
RTS0046288,23
RTS0046289,24
RTS0046290,22
RTS0046291,24
RTS0046292,29
RTS0046293,40
RTS0046294,17
RTS0046295,48
RTS0046296,25
RTS0046297,38
RTS0046298,20
RTS0046299,22
RTS0046300,18
RTS0046301,36
RTS0046302,25
RTS0046303,25
RTS0046304,19
RTS0046305,31
RTS0046306,24
RTS0046307,13
RTS0046308,30
RTS0046309,21
RTS0046310,10
RTS0046311,27
RTS0046312,21
RTS0046313,22
RTS0046314,21
RTS0046315,29
RTS0046316,27
RTS0046317,25
RTS0046318,16
RTS0046319,26
RTS0046320,12
RTS0046321,42
RTS0046322,40
RTS0046323,41
RTS0046324,28
RTS0046325,36
RTS0046326,21
RTS0046327,24
RTS0046328,33
RTS0046329,37
RTS0046330,26
RTS0046331,24
RTS0046332,18
RTS0046333,12
RTS0046334,52
RTS0046335,42
RTS0046336,37
RTS0046342,12
RTS0046343,25
RTS0046344,31
RTS0046345,18
RTS0046346,11
RTS0046347,42
RTS0046348,42
RTS0046349,45
RTS0046350,15
RTS0046351,24
RTS0046352,29
RTS0046353,30
RTS0046354,25
RTS0046355,33
RTS0046356,24
RTS0046357,23
RTS0046358,17
RTS0046359,25
RTS0046360,15
RTS0046361,15
RTS0046362,24
RTS0046363,38
RTS0046364,25
RTS0046365,22
RTS0046366,16
RTS0046367,15
RTS0046368,38
RTS0046369,22
RTS0046370,20
RTS0046371,21
RTS0046372,40
RTS0046373,13
RTS0046374,14
RTS0046375,19
RTS0046376,20
RTS0046377,20
RTS0046378,21
RTS0046379,23
RTS0046380,23
RTS0046381,17
RTS0046382,16
RTS0046383,21
RTS0046384,22
RTS0046385,21
RTS0046386,26
RTS0046387,21
RTS0046388,27
RTS0046389,19
RTS0046390,16
RTS0046391,21
RTS0046392,11
RTS0046393,10
RTS0046394,14
RTS0046395,18
RTS0046396,20
RTS0046397,24
RTS0046398,28
RTS0046399,30
RTS0046400,27
RTS0046401,23
RTS0046402,24
RTS0046403,38
RTS0046404,29
RTS0046405,34
RTS0046406,43
RTS0046407,35
RTS0046408,31
RTS0046409,54
RTS0046410,57
RTS0046411,65
RTS0046412,45
RTS0046413,138
RTS0046414,435
RTS0046415,190
RTS0046416,26
RTS0046417,53
RTS0046418,24
RTS0046419,28
RTS0046420,34
RTS0046421,37
RTS0046422,23
RTS0046423,15
RTS0046424,20
RTS0046425,26
RTS0046426,17
RTS0046427,28
RTS0046428,27
RTS0046429,18
RTS0046430,27
RTS0046431,21
RTS0046432,33
RTS0046433,33
RTS0046434,42
RTS0046435,45
RTS0046439,26
RTS0046440,34
RTS0046441,29
RTS0046442,34
RTS0046443,26
RTS0046444,31
RTS0046445,21
RTS0046446,11
RTS0046447,21
RTS0046448,29
RTS0046449,21
RTS0046450,47
RTS0046451,29
RTS0046452,23
RTS0046453,11
RTS0046454,43
RTS0046455,33
RTS0046456,27
RTS0046457,40
RTS0046458,34
RTS0046459,44
RTS0046460,56
RTS0046461,54
RTS0046462,66
RTS0046463,50
RTS0046464,20
RTS0046466,25
RTS0046468,25
RTS0046469,15
RTS0046470,33
RTS0046471,25
RTS0046472,22
RTS0046473,17
RTS0046474,15
RTS0046475,29
RTS0046476,18
RTS0046477,18
RTS0046478,25
RTS0046479,23
RTS0046480,24
RTS0046481,27
RTS0046482,22
RTS0046483,29
RTS0046484,9
RTS0046485,11
RTS0046486,16
RTS0046487,21
RTS0046488,31
RTS0046489,32
RTS0046490,35
RTS0046491,35
RTS0046492,23
RTS0046493,14
RTS0046494,30
RTS0046495,26
RTS0046496,61
RTS0046497,55
RTS0046498,28
RTS0046499,51
RTS0046500,53
RTS0046501,33
RTS0046502,41
RTS0046503,54
RTS0046504,44
RTS0046505,11
RTS0046506,20
RTS0046507,19
RTS0046508,16
RTS0046509,13
RTS0046510,30
RTS0046511,21
RTS0046512,32
RTS0046513,38
RTS0046514,10
RTS0046515,29
RTS0046516,27
RTS0046517,30
RTS0046518,20
RTS0046519,26
RTS0046520,15
RTS0046521,30
RTS0046522,15
RTS0046524,33
RTS0046525,22
RTS0046526,35
RTS0046527,27
RTS0046528,29
RTS0046529,15
RTS0046530,19
RTS0046531,24
RTS0046532,36
RTS0046533,33
RTS0046534,22
RTS0046535,17
RTS0046536,18
RTS0046537,21
RTS0046538,31
RTS0046539,26
RTS0046540,25
RTS0046541,26
RTS0046542,19
RTS0046543,36
RTS0046544,24
RTS0046545,36
RTS0046546,26
RTS0046548,27
RTS0046549,48
RTS0046550,23
RTS0046551,35
RTS0046552,29
RTS0046553,41
RTS0046554,20
RTS0046555,22
RTS0046556,26
RTS0046557,25
RTS0046558,15
RTS0046559,19
RTS0046560,16
RTS0046561,20
RTS0046562,16
RTS0046563,19
RTS0046564,26
RTS0046565,22
RTS0046566,38
RTS0046567,38
RTS0046568,24
RTS0046569,31
RTS0046570,32
RTS0046571,18
RTS0046572,22
RTS0046573,16
RTS0046574,24
RTS0046575,31
RTS0046577,23
RTS0046578,32
RTS0046580,25
RTS0046581,31
RTS0046582,24
RTS0046583,24
RTS0046584,31
RTS0046585,33
RTS0046586,22
RTS0046587,34
RTS0046588,29
RTS0046589,26
RTS0046590,19
RTS0046591,17
RTS0046592,23
RTS0046593,26
RTS0046594,31
RTS0046595,35
RTS0046596,24
RTS0046597,24
RTS0046598,32
RTS0046599,18
RTS0046600,70
RTS0046601,136
RTS0046602,77
RTS0046603,82
RTS0046604,27
RTS0046605,25
RTS0046606,29
RTS0046607,22
RTS0046608,28
RTS0046609,31
RTS0046610,19
RTS0046611,28
RTS0046612,33
RTS0046613,19
RTS0046614,35
RTS0046615,18
RTS0046616,24
RTS0046617,30
RTS0046618,13
RTS0046619,28
RTS0046620,20
RTS0046621,31
RTS0046622,46
RTS0046623,38
RTS0046624,48
RTS0046625,20
RTS0046626,28
RTS0046627,34
RTS0046628,39
RTS0046629,29
RTS0046630,27
RTS0046631,30
RTS0046632,36
RTS0046633,25
RTS0046634,41
RTS0046635,29
RTS0046636,27
RTS0046637,35
RTS0046638,17
RTS0046639,20
RTS0046640,43
RTS0046641,21
RTS0046642,27
RTS0046643,30
RTS0046644,25
RTS0046645,24
RTS0046646,17
RTS0046647,36
RTS0046648,18
RTS0046649,21
RTS0046650,20
RTS0046651,18
RTS0046652,20
RTS0046653,29
RTS0046654,30
RTS0046655,32
RTS0046656,21
RTS0046657,12
RTS0046658,19
RTS0046659,21
RTS0046660,18
RTS0046661,34
RTS0046662,14
RTS0046663,27
RTS0046664,21
RTS0046665,15
RTS0046666,18
RTS0046667,41
RTS0046668,33
RTS0046669,25
RTS0046670,21
RTS0046671,14
RTS0046672,16
RTS0046673,23
RTS0046674,23
RTS0046675,15
RTS0046676,24
RTS0046677,31
RTS0046678,30
RTS0046679,11
RTS0046680,22
RTS0046681,22
RTS0046682,25
RTS0046683,21
RTS0046684,21
RTS0046685,16
RTS0046686,24
RTS0046687,28
RTS0046688,29
RTS0046689,23
RTS0046690,20
RTS0046691,27
RTS0046692,21
RTS0046693,27
RTS0046694,20
RTS0046695,24
RTS0046696,39
RTS0046697,37
RTS0046698,32
RTS0046699,77
RTS0046700,86
RTS0046701,112
RTS0046702,56
RTS0046703,333
RTS0046704,588
RTS0046705,414
RTS0046706,255
RTS0046707,521
RTS0046708,433
RTS0046709,27
RTS0046710,28
RTS0046711,38
RTS0046712,27
RTS0046713,23
RTS0046714,54
RTS0046715,16
RTS0046716,33
RTS0046717,66
RTS0046718,20
RTS0046719,18
RTS0046720,25
RTS0046721,24
RTS0046722,30
RTS0046723,31
RTS0046724,18
RTS0046725,28
RTS0046726,26
RTS0046727,22
RTS0046728,17
RTS0046729,21
RTS0046730,28
RTS0046731,39
RTS0046732,36
RTS0046733,47
RTS0046734,46
RTS0046735,30
RTS0046736,19
RTS0046737,23
RTS0046738,12
RTS0046739,31
RTS0046740,84
RTS0046741,70
RTS0046742,21
RTS0046743,24
RTS0046744,13
RTS0046745,37
RTS0046746,16
RTS0046747,22
RTS0046748,38
RTS0046749,33
RTS0046750,17
RTS0046751,27
RTS0046752,26
RTS0046753,26
RTS0046754,14
RTS0046755,22
RTS0046756,37
RTS0046757,39
RTS0046758,28
RTS0046759,57
RTS0046760,49
RTS0046761,45
RTS0046763,29
RTS0046764,16
RTS0046765,23
RTS0046766,11
RTS0046767,24
RTS0046768,50
RTS0046769,50
RTS0046770,73
RTS0046771,27
RTS0046772,22
RTS0046773,21
RTS0046774,19
RTS0046775,25
RTS0046776,1
RTS0046777,35
RTS0046778,29
RTS0046779,28
RTS0046780,32
RTS0046781,26
RTS0046782,12
RTS0046783,16
RTS0046784,10
RTS0046785,24
RTS0046790,42
RTS0046791,31
RTS0046792,37
RTS0046793,23
RTS0046794,12
RTS0046795,34
RTS0046796,34
RTS0046797,19
RTS0046798,23
RTS0046799,29
RTS0046800,16
RTS0046801,99
RTS0046802,58
RTS0046803,17
RTS0046804,18
RTS0046805,32
RTS0046806,28
RTS0046807,39
RTS0046808,27
RTS0046809,16
RTS0046810,31
RTS0046811,9
RTS0046812,19
RTS0046813,13
RTS0046814,45
RTS0046815,32
RTS0046816,12
RTS0046817,26
RTS0046818,25
RTS0046819,26
RTS0046820,35
RTS0046821,16
RTS0046822,23
RTS0046823,36
RTS0046824,42
RTS0046825,39
RTS0046826,16
RTS0046827,23
RTS0046828,22
RTS0046829,24
RTS0046830,19
RTS0046831,24
RTS0046832,31
RTS0046833,11
RTS0046835,5
RTS0046836,215
RTS0046837,222
RTS0046838,78
RTS0046839,224
RTS0046840,12
RTS0046841,10
RTS0046842,50
RTS0046843,58
RTS0046846,54
RTS0046849,34
RTS0046850,18
RTS0046851,30
RTS0046852,28
RTS0046853,49
RTS0046854,16
RTS0046855,21
RTS0046856,22
RTS0046857,73
RTS0046858,113
RTS0046859,17
RTS0046860,33
RTS0046861,27
RTS0046862,32
RTS0046863,29
RTS0046864,20
RTS0046866,13
RTS0046867,14
RTS0046868,21
RTS0046869,43
RTS0046870,51
RTS0046871,20
RTS0046872,24
RTS0046873,22
RTS0046874,22
RTS0046875,106
RTS0046876,75
RTS0046877,28
RTS0046878,19
RTS0046879,26
RTS0046880,37
RTS0046881,27
RTS0046882,22
RTS0046885,14
RTS0046886,25
RTS0046887,14
RTS0046889,23
RTS0046890,23
RTS0046891,19
RTS0046892,15
RTS0046893,32
RTS0046894,38
RTS0046895,17
RTS0046897,48
RTS0046898,16
RTS0046899,35
RTS0046900,32
RTS0046902,27
RTS0046903,46
RTS0046904,33
RTS0046905,17
RTS0046906,27
RTS0046907,35
RTS0046908,28
RTS0046909,25
RTS0046910,26
RTS0046911,31
RTS0046912,37
RTS0046913,25
RTS0046914,29
RTS0046915,21
RTS0046916,35
RTS0046918,494
RTS0046919,713
RTS0046920,136
RTS0046921,21
RTS0046922,26
RTS0046923,44
RTS0046924,53
RTS0046925,20
RTS0046926,27
RTS0046927,28
RTS0046928,20
RTS0046929,12
RTS0046930,32
RTS0046931,24
RTS0046933,25
RTS0046934,42
RTS0046935,26
RTS0046936,36
RTS0046937,27
RTS0046938,35
RTS0046939,18
RTS0046940,29
RTS0046941,24
RTS0046942,26
RTS0046943,22
RTS0046944,28
RTS0046946,65
RTS0046947,12
RTS0046948,13
RTS0046949,19
RTS0046950,14
RTS0046951,22
RTS0046952,18
RTS0046954,11
RTS0046955,20
RTS0046956,39
RTS0046957,29
RTS0046958,31
RTS0046959,48
RTS0046960,27
RTS0046961,33
RTS0046962,228
RTS0046963,25
RTS0046965,30
RTS0046966,39
RTS0046967,30
RTS0046968,14
RTS0047054,21
RTS0047055,19
RTS0047056,25
RTS0047057,15
RTS0047058,23
RTS0047060,37
RTS0047061,36
RTS0047062,29
RTS0047063,30
RTS0047064,49
RTS0047065,134
RTS0047066,147
RTS0047067,126
RTS0047068,97
RTS0047069,97
RTS0047070,49
RTS0047071,44
RTS0047072,62
RTS0047073,49
RTS0047074,55
RTS0047075,28
RTS0047076,44
RTS0047077,33
RTS0047078,31
RTS0047079,27
RTS0047080,30
RTS0047081,33
RTS0047082,38
RTS0047083,24
RTS0047084,27
RTS0047085,15
RTS0047086,31
RTS0047087,33
RTS0047088,33
RTS0047089,32
RTS0047091,11
RTS0047092,32
RTS0047093,24
RTS0047094,23
RTS0047095,29
RTS0047096,20
RTS0047097,11
RTS0047098,26
RTS0047099,35
RTS0047100,14
RTS0047101,23
RTS0047102,22
RTS0047103,30
RTS0047104,26
RTS0047105,107
RTS0047106,102
RTS0047107,93
RTS0047108,131
RTS0047109,67
RTS0047110,21
RTS0047111,25
RTS0047112,26
RTS0047113,59
RTS0047114,27
RTS0047115,17
RTS0047116,45
RTS0047117,44
RTS0047118,32
RTS0047119,29
RTS0047120,26
RTS0047121,20
RTS0047122,33
RTS0047123,22
RTS0047124,30
RTS0047125,28
RTS0047126,51
RTS0047127,42
RTS0047128,19
RTS0047129,42
RTS0047130,34
RTS0047131,40
RTS0047132,45
RTS0047133,52
RTS0047134,15
RTS0047135,25
RTS0047136,20
RTS0047137,18
RTS0047138,48
RTS0047139,22
RTS0047140,20
RTS0047141,28
RTS0047142,23
RTS0047143,21
RTS0047144,28
RTS0047145,46
RTS0047146,28
RTS0047147,59
RTS0047148,71
RTS0047149,36
RTS0047150,35
RTS0047151,24
RTS0047152,27
RTS0047153,26
RTS0047154,39
RTS0047156,26
RTS0047157,24
RTS0047158,22
RTS0047159,24
RTS0047160,21
RTS0047165,55
RTS0047166,22
RTS0047167,19
RTS0047168,22
RTS0047169,10
RTS0047170,24
RTS0047171,21
RTS0047172,14
RTS0047173,41
RTS0047174,25
RTS0047175,17
RTS0047176,19
RTS0047177,32
RTS0047178,32
RTS0047179,24
RTS0047180,21
RTS0047181,38
RTS0047182,40
RTS0047183,21
RTS0047184,21
RTS0047185,34
RTS0047186,30
RTS0047187,24
RTS0047188,30
RTS0047189,23
RTS0047190,22
RTS0047191,25
RTS0047192,30
RTS0047193,29
RTS0047194,26
RTS0047195,29
RTS0047196,32
RTS0047197,39
RTS0047198,33
RTS0047199,31
RTS0047200,44
RTS0047201,17
RTS0047202,42
RTS0047203,28
RTS0047204,24
RTS0047205,19
RTS0047206,24
RTS0047207,22
RTS0047208,407
RTS0047209,395
RTS0047210,562
RTS0047211,444
RTS0047212,198
RTS0047213,23
RTS0047214,24
RTS0047215,25
RTS0047216,19
RTS0047217,19
RTS0047218,55
RTS0047219,53
RTS0047220,23
RTS0047221,53
RTS0047222,53
RTS0047223,44
RTS0047225,49
RTS0047226,38
RTS0047229,27
RTS0047230,19
RTS0047231,21
RTS0047232,29
RTS0047233,19
RTS0047234,24
RTS0047235,17
RTS0047236,14
RTS0047237,22
RTS0047238,25
RTS0047239,44
RTS0047240,34
RTS0047241,20
RTS0047242,20
RTS0047243,37
RTS0047244,15
RTS0047245,22
RTS0047246,16
RTS0047247,25
RTS0047248,15
RTS0047249,32
RTS0047250,37
RTS0047252,56
RTS0047253,38
RTS0047254,56
RTS0047255,33
RTS0047256,36
RTS0047257,36
RTS0047258,42
RTS0047259,52
RTS0047260,70
RTS0047261,49
RTS0047262,39
RTS0047263,57
RTS0047264,49
RTS0047266,42
RTS0047267,79
RTS0047268,53
RTS0047269,80
RTS0047270,48
RTS0047271,54
RTS0047272,43
RTS0047273,37
RTS0047274,32
RTS0047276,28
RTS0047277,74
RTS0047278,71
RTS0047279,68
RTS0047280,50
RTS0047281,57
RTS0047282,50
RTS0047283,47
RTS0047284,37
RTS0047290,70
RTS0047291,100
RTS0047292,59
RTS0047293,56
RTS0047294,73
RTS0047295,16
RTS0047296,45
RTS0047297,27
RTS0047298,13
RTS0047299,21
RTS0047300,15
RTS0047301,28
RTS0047302,13
RTS0047303,24
RTS0047304,27
RTS0047305,49
RTS0047306,36
RTS0047307,49
RTS0047308,34
RTS0047309,20
RTS0047310,52
RTS0047311,25
RTS0047312,29
RTS0047313,30
RTS0047314,28
RTS0047315,62
RTS0047316,52
RTS0047317,63
RTS0047318,55
RTS0047319,69
RTS0047320,36
RTS0047321,46
RTS0047322,24
RTS0047323,41
RTS0047324,37
RTS0047325,34
RTS0047326,35
RTS0047327,36
RTS0047328,27
RTS0047329,32
RTS0047331,46
RTS0047332,54
RTS0047333,41
RTS0047334,27
RTS0047335,28
RTS0047336,52
RTS0047337,28
RTS0047338,40
RTS0047339,25
RTS0047340,54
RTS0047341,48
RTS0047342,54
RTS0047343,45
RTS0047344,88
RTS0047345,24
RTS0047346,33
RTS0047348,30
RTS0047349,30
RTS0047350,41
RTS0047351,42
RTS0047352,67
RTS0047353,43
RTS0047354,40
RTS0047356,18
RTS0047357,11
RTS0047358,22
RTS0047359,21
RTS0047360,18
RTS0047361,22
RTS0047362,34
RTS0047363,40
RTS0047364,32
RTS0047365,30
RTS0047366,25
RTS0047367,18
RTS0047368,21
RTS0047369,25
RTS0047370,19
RTS0047373,18
RTS0047374,20
RTS0047375,35
RTS0047376,47
RTS0047377,33
RTS0047378,47
RTS0047379,56
RTS0047380,56
RTS0047381,22
RTS0047382,21
RTS0047383,32
RTS0047384,29
RTS0047385,23
RTS0047386,44
RTS0047387,28
RTS0047388,42
RTS0047389,43
RTS0047390,23
RTS0047391,33
RTS0047392,25
RTS0047393,46
RTS0047394,21
RTS0047395,15
RTS0047396,57
RTS0047397,34
RTS0047398,22
RTS0047399,15
RTS0047400,23
RTS0047401,33
RTS0047402,40
RTS0047403,34
RTS0047404,25
RTS0047405,26
RTS0047406,20
RTS0047407,33
RTS0047408,25
RTS0047409,63
RTS0047410,62
RTS0047411,35
RTS0047412,45
RTS0047413,29
RTS0047414,30
RTS0047415,41
RTS0047417,21
RTS0047418,28
RTS0047419,32
RTS0047420,36
RTS0047421,17
RTS0047422,25
RTS0047423,31
RTS0047424,24
RTS0047425,34
RTS0047426,39
RTS0047427,37
RTS0047428,35
RTS0047429,27
RTS0047430,35
RTS0047431,15
RTS0047432,22
RTS0047433,15
RTS0047434,27
RTS0047435,39
RTS0047436,13
RTS0047437,17
RTS0047438,18
RTS0047439,23
RTS0047440,18
RTS0047441,58
RTS0047442,43
RTS0047445,39
RTS0047446,41
RTS0047447,12
RTS0047448,15
RTS0047449,16
RTS0047450,21
RTS0047451,22
RTS0047452,26
RTS0047453,18
RTS0047454,21
RTS0047455,14
RTS0047456,24
RTS0047457,23
RTS0047458,25
RTS0047459,22
RTS0047460,23
RTS0047461,28
RTS0047462,31
RTS0047463,20
RTS0047464,29
RTS0047465,19
RTS0047466,28
RTS0047467,21
RTS0047468,26
RTS0047469,31
RTS0047471,23
RTS0047472,12
RTS0047473,29
RTS0047474,16
RTS0047475,30
RTS0047476,26
RTS0047477,43
RTS0047479,38
RTS0047480,40
RTS0047481,37
RTS0047482,18
RTS0047483,33
RTS0047484,28
RTS0047485,26
RTS0047486,32
RTS0047487,19
RTS0047488,24
RTS0047489,38
RTS0047490,22
RTS0047491,37
RTS0047492,31
RTS0047493,25
RTS0047494,32
RTS0047495,26
RTS0047496,30
RTS0047497,47
RTS0047498,36
RTS0047499,52
RTS0047500,36
RTS0047501,35
RTS0047502,21
RTS0047503,26
RTS0047504,41
RTS0047505,23
RTS0047506,36
RTS0047507,53
RTS0047508,29
RTS0047509,22
RTS0047510,27
RTS0047511,31
RTS0047512,38
RTS0047513,14
RTS0047514,21
RTS0047515,47
RTS0047516,33
RTS0047517,46
RTS0047518,55
RTS0047520,46
RTS0047521,55
RTS0047522,31
RTS0047523,36
RTS0047524,39
RTS0047525,21
RTS0047526,46
RTS0047527,27
RTS0047528,29
RTS0047529,24
RTS0047530,23
RTS0047531,29
RTS0047532,28
RTS0047533,22
RTS0047534,19
RTS0047535,28
RTS0047536,23
RTS0047537,38
RTS0047538,77
RTS0047540,77
RTS0047541,85
RTS0047543,28
RTS0047544,28
RTS0047545,42
RTS0047546,44
RTS0047547,24
RTS0047548,51
RTS0047549,36
RTS0047550,34
RTS0047551,26
RTS0047552,26
RTS0047553,31
RTS0047558,27
RTS0047559,23
RTS0047560,11
RTS0047561,17
RTS0047562,25
RTS0047563,31
RTS0047564,31
RTS0047565,20
RTS0047566,29
RTS0047567,37
RTS0047568,18
RTS0047569,30
RTS0047570,26
RTS0047571,16
RTS0047572,27
RTS0047573,19
RTS0047574,18
RTS0047575,25
RTS0047576,26
RTS0047577,22
RTS0047578,21
RTS0047579,26
RTS0047580,18
RTS0047581,27
RTS0047582,25
RTS0047583,21
RTS0047584,19
RTS0047585,22
RTS0047586,25
RTS0047587,20
RTS0047588,32
RTS0047590,30
RTS0047591,26
RTS0047592,29
RTS0047593,17
RTS0047594,30
RTS0047595,13
RTS0047596,29
RTS0047597,18
RTS0047598,39
RTS0047599,18
RTS0047600,17
RTS0047601,63
RTS0047602,44
RTS0047603,19
RTS0047604,26
RTS0047606,26
RTS0047613,41
RTS0047614,47
RTS0047615,18
RTS0047616,49
RTS0047617,53
RTS0047618,22
RTS0047619,9
RTS0047620,9
RTS0047621,15
RTS0047622,11
RTS0047624,17
RTS0047625,15
RTS0047626,25
RTS0047627,17
RTS0047628,12
RTS0047629,9
RTS0047630,14
RTS0047631,15
RTS0047632,23
RTS0047633,15
RTS0047634,18
RTS0047635,10
RTS0047636,18
RTS0047637,20
RTS0047638,10
RTS0047639,13
RTS0047640,15
RTS0047641,16
RTS0047642,21
RTS0047643,12
RTS0047644,14
RTS0047645,12
RTS0047646,17
RTS0047647,7
RTS0047648,14
RTS0047649,14
RTS0047650,9
RTS0047651,13
RTS0047652,17
RTS0047653,16
RTS0047654,19
RTS0047656,15
RTS0047657,13
RTS0047658,14
RTS0047659,12
RTS0047660,12
RTS0047661,17
RTS0047662,10
RTS0047663,8
RTS0047664,15
RTS0047665,17
RTS0047666,10
RTS0047667,11
RTS0047668,17
RTS0047669,14
RTS0047670,16
RTS0047672,16
RTS0047673,8
RTS0047674,20
RTS0047675,18
RTS0047676,14
RTS0047677,20
RTS0047678,10
RTS0047679,16
RTS0047680,12
RTS0047681,18
RTS0047682,18
RTS0047684,14
RTS0047685,10
RTS0047686,17
RTS0047687,17
RTS0047688,28
RTS0047689,16
RTS0047691,16
RTS0047692,22
RTS0047693,20
RTS0047694,22
RTS0047695,16
RTS0047696,16
RTS0047697,15
RTS0047698,24
RTS0047699,26
RTS0047700,15
RTS0047701,35
RTS0047702,40
RTS0047703,41
RTS0047704,23
RTS0047705,29
RTS0047706,26
RTS0047707,26
RTS0047708,124
RTS0047709,174
RTS0047710,57
RTS0047711,22
RTS0047712,63
RTS0047713,34
RTS0047714,60
RTS0047715,40
RTS0047716,58
RTS0047717,50
RTS0047718,34
RTS0047720,15
RTS0047721,29
RTS0047722,21
RTS0047723,35
RTS0047724,49
RTS0047725,61
RTS0047726,43
RTS0047727,36
RTS0047728,44
RTS0047729,20
RTS0047730,26
RTS0047731,20
RTS0047732,26
RTS0047733,27
RTS0047734,28
RTS0047735,25
RTS0047736,30
RTS0047737,23
RTS0047738,24
RTS0047739,35
RTS0047740,36
RTS0047741,33
RTS0047742,31
RTS0047743,24
RTS0047744,57
RTS0047745,55
RTS0047746,32
RTS0047747,36
RTS0047748,39
RTS0047749,50
RTS0047750,28
RTS0047752,16
RTS0047753,20
RTS0047754,39
RTS0047755,43
RTS0047756,32
RTS0047757,27
RTS0047758,25
RTS0047759,27
RTS0047760,14
RTS0047761,23
RTS0047762,11
RTS0047763,30
RTS0047764,21
RTS0047765,21
RTS0047766,46
RTS0047767,12
RTS0047768,26
RTS0047769,29
RTS0047770,32
RTS0047771,39
RTS0047772,27
RTS0047773,36
RTS0047774,58
RTS0047775,32
RTS0047776,25
RTS0047777,25
RTS0047778,11
RTS0047779,29
RTS0047780,36
RTS0047781,61
RTS0047782,58
RTS0047783,30
RTS0047784,29
RTS0047785,21
RTS0047786,36
RTS0047787,46
RTS0047788,21
RTS0047789,36
RTS0047790,29
RTS0047791,35
RTS0047792,20
RTS0047793,35
RTS0047794,20
RTS0047795,13
RTS0047796,33
RTS0047797,20
RTS0047798,31
RTS0047799,27
RTS0047800,20
RTS0047801,26
RTS0047802,38
RTS0047803,29
RTS0047804,26
RTS0047805,32
RTS0047806,22
RTS0047807,24
RTS0047808,39
RTS0047809,18
RTS0047810,32
RTS0047811,35
RTS0047812,29
RTS0047813,25
RTS0047814,31
RTS0047816,24
RTS0047817,27
RTS0047818,12
RTS0047819,14
RTS0047820,19
RTS0047821,36
RTS0047822,12
RTS0047823,20
RTS0047824,30
RTS0047825,22
RTS0047826,15
RTS0047827,26
RTS0047828,30
RTS0047829,38
RTS0047830,19
RTS0047831,28
RTS0047832,14
RTS0047833,27
RTS0047834,19
RTS0047835,35
RTS0047836,65
RTS0047837,41
RTS0047838,15
RTS0047839,21
RTS0047840,40
RTS0047841,13
RTS0047842,27
RTS0047843,29
RTS0047844,19
RTS0047845,35
RTS0047846,25
RTS0047847,21
RTS0047848,21
RTS0047849,110
RTS0047850,17
RTS0047851,34
RTS0047852,29
RTS0047853,30
RTS0047854,49
RTS0047855,19
RTS0047856,22
RTS0047857,19
RTS0047858,32
RTS0047859,18
RTS0047860,57
RTS0047861,11
RTS0047862,19
RTS0047863,14
RTS0047864,32
RTS0047865,36
RTS0047866,45
RTS0047867,23
RTS0047868,16
RTS0047869,31
RTS0047870,67
RTS0047871,31
RTS0047872,22
RTS0047873,20
RTS0047874,26
RTS0047875,27
RTS0047876,14
RTS0047877,16
RTS0047878,26
RTS0047879,29
RTS0047880,18
RTS0047881,30
RTS0047882,20
RTS0047883,41
RTS0047884,26
RTS0047885,30
RTS0047886,14
RTS0047890,119
RTS0047891,140
RTS0047892,62
RTS0047893,44
RTS0047894,16
RTS0047895,41
RTS0047896,27
RTS0047897,30
RTS0047898,30
RTS0047899,24
RTS0047900,51
RTS0047901,27
RTS0047902,61
RTS0047903,29
RTS0047904,38
RTS0047905,36
RTS0047906,35
RTS0047907,157
RTS0047908,130
RTS0047909,165
RTS0047910,17
RTS0047912,17
RTS0047913,33
RTS0047914,42
RTS0047915,18
RTS0047916,22
RTS0047917,11
RTS0047919,16
RTS0047920,90
RTS0047921,129
RTS0047924,24
RTS0047925,32
RTS0047926,23
RTS0047927,26
RTS0047928,33
RTS0047929,14
RTS0047930,26
RTS0047931,27
RTS0047932,29
RTS0047933,27
RTS0047934,24
RTS0047935,25
RTS0047936,16
RTS0047937,25
RTS0047938,30
RTS0047939,40
RTS0047940,81
RTS0047941,30
RTS0047942,20
RTS0047943,17
RTS0047944,26
RTS0047945,19
RTS0047946,25
RTS0047947,15
RTS0047948,16
RTS0047949,15
RTS0047950,15
RTS0047951,38
RTS0047952,35
RTS0047953,28
RTS0047954,16
RTS0047956,22
RTS0047957,22
RTS0047958,25
RTS0047959,23
RTS0047960,20
RTS0047961,20
RTS0047963,27
RTS0047964,19
RTS0047965,16
RTS0047966,29
RTS0047967,26
RTS0047968,36
RTS0047969,33
RTS0047970,19
RTS0047972,18
RTS0047973,24
RTS0047974,27
RTS0047975,22
RTS0047976,28
RTS0047977,14
RTS0047978,22
RTS0047979,24
RTS0047980,17
RTS0047981,21
RTS0047982,16
RTS0047985,110
RTS0047986,14
RTS0047987,21
RTS0047988,40
RTS0047990,29
RTS0047991,41
RTS0047992,16
RTS0047993,32
RTS0047994,23
RTS0047995,26
RTS0047996,18
RTS0047997,29
RTS0047998,34
RTS0047999,13
RTS0048000,20
RTS0048001,66
RTS0048003,43
RTS0048005,14
RTS0048006,26
RTS0048008,28
RTS0048009,33
RTS0048012,25
RTS0048013,23
RTS0048014,24
RTS0048015,25
RTS0048016,32
RTS0048017,30
RTS0048018,26
RTS0048019,30
RTS0048020,21
RTS0048021,19
RTS0048022,34
RTS0048023,25
RTS0048024,17
RTS0048026,34
RTS0048027,61
RTS0048028,24
RTS0048029,12
RTS0048030,14
RTS0048031,22
RTS0048032,25
RTS0048033,22
RTS0048034,31
RTS0048035,20
RTS0048036,22
RTS0048037,22
RTS0048038,68
RTS0048040,26
RTS0048041,20
RTS0048042,36
RTS0048043,58
RTS0048044,22
RTS0048045,28
RTS0048046,14
RTS0048047,13
RTS0048048,26
RTS0048049,23
RTS0048050,21
RTS0048051,29
RTS0048052,76
RTS0048053,21
RTS0048054,38
RTS0048055,24
RTS0048056,26
RTS0048057,20
RTS0048058,19
RTS0048059,33
RTS0048060,41
RTS0048061,36
RTS0048062,22
RTS0048063,24
RTS0048064,26
RTS0048065,27
RTS0048066,22
RTS0048067,29
RTS0048068,29
RTS0048069,27
RTS0048070,10
RTS0048071,36
RTS0048072,21
RTS0048073,19
RTS0048074,12
RTS0048076,27
RTS0048077,40
RTS0048078,30
RTS0048079,43
RTS0048080,44
RTS0048081,38
RTS0048082,31
RTS0048084,23
RTS0048085,23
RTS0048086,27
RTS0048087,36
RTS0048088,31
RTS0048089,27
RTS0048090,31
RTS0048091,28
RTS0048092,33
RTS0048093,40
RTS0048094,17
RTS0048096,15
RTS0048097,29
RTS0048098,1073
RTS0048099,1026
RTS0048100,886
RTS0048101,760
RTS0048102,925
RTS0048104,28
RTS0048105,32
RTS0048106,13
RTS0048107,24
RTS0048108,35
RTS0048109,20
RTS0048110,26
RTS0048111,14
RTS0048112,24
RTS0048113,20
RTS0048114,21
RTS0048115,34
RTS0048116,35
RTS0048117,30
RTS0048118,28
RTS0048120,36
RTS0048126,12
RTS0048127,18
RTS0048129,43
RTS0048130,24
RTS0048131,51
RTS0048132,42
RTS0048133,27
RTS0048134,54
RTS0048135,66
RTS0048136,26
RTS0048138,29
RTS0048139,36
RTS0048140,26
RTS0048141,25
RTS0048142,43
RTS0048144,24
RTS0048145,49
RTS0048146,38
RTS0048147,23
RTS0048148,29
RTS0048149,20
RTS0048150,40
RTS0048151,21
RTS0048152,18
RTS0048153,27
RTS0048154,25
RTS0048155,24
RTS0048156,55
RTS0048158,27
RTS0048159,28
RTS0048160,1216
RTS0048161,1836
RTS0048162,36
RTS0048163,29
RTS0048164,265
RTS0048165,52
RTS0048166,22
RTS0048167,51
RTS0048168,39
RTS0048169,27
RTS0048170,30
RTS0048171,22
RTS0048172,23
RTS0048173,24
RTS0048175,33
RTS0048176,18
RTS0048177,25
RTS0048178,37
RTS0048179,26
RTS0048180,25
RTS0048181,47
RTS0048182,33
RTS0048183,42
RTS0048184,68
RTS0048185,66
RTS0048186,32
RTS0048188,32
RTS0048189,43
RTS0048190,31
RTS0048191,36
RTS0048192,44
RTS0048193,17
RTS0048194,35
RTS0048195,34
RTS0048196,29
RTS0048197,36
RTS0048198,36
RTS0048200,36
RTS0048201,31
RTS0048202,35
RTS0048203,32
RTS0048204,40
RTS0048205,44
RTS0048207,21
RTS0048208,37
RTS0048209,40
RTS0048210,28
RTS0048211,51
RTS0048212,27
RTS0048213,33
RTS0048214,25
RTS0048215,35
RTS0048216,21
RTS0048217,23
RTS0048218,40
RTS0048219,32
RTS0048220,28
RTS0048221,30
RTS0048222,30
RTS0048223,17
RTS0048224,43
RTS0048225,38
RTS0048226,33
RTS0048227,47
RTS0048228,28
RTS0048229,25
RTS0048230,26
RTS0048231,28
RTS0048232,24
RTS0048233,26
RTS0048234,40
RTS0048235,28
RTS0048236,26
RTS0048237,30
RTS0048238,34
RTS0048239,29
RTS0048240,44
RTS0048241,26
RTS0048242,57
RTS0048243,47
RTS0048244,46
RTS0048245,34
RTS0048246,48
RTS0049343,55
RTS0049344,41
RTS0049345,27
RTS0049346,19
RTS0049347,24
RTS0049348,27
RTS0049349,25
RTS0049350,40
RTS0049351,18
RTS0049352,16
RTS0049353,26
RTS0049354,20
RTS0049355,21
RTS0049356,41
RTS0049357,23
RTS0049358,7
RTS0049359,14
RTS0049360,27
RTS0049361,29
RTS0049362,18
RTS0049363,29
RTS0049364,26
RTS0049365,70
RTS0049366,88
RTS0049367,69
RTS0049368,28
RTS0049369,29
RTS0049370,23
RTS0049371,37
RTS0049372,24
RTS0049373,96
RTS0049374,83
RTS0049375,74
RTS0049376,72
RTS0049377,71
RTS0049378,33
RTS0049379,26
RTS0049380,46
RTS0049381,39
RTS0049382,36
RTS0049383,23
RTS0049384,17
RTS0049385,16
RTS0049386,31
RTS0049387,21
RTS0049388,27
RTS0049389,26
RTS0049390,309
RTS0049391,329
RTS0049392,355
RTS0049393,414
RTS0049394,128
RTS0049395,127
RTS0049396,43
RTS0049397,70
RTS0049398,81
RTS0049399,39
RTS0049400,30
RTS0049401,27
RTS0049402,33
RTS0049403,20
RTS0049404,36
RTS0049405,32
RTS0049406,37
RTS0049407,36
RTS0049408,25
RTS0049409,32
RTS0049410,19
RTS0049411,41
RTS0049412,23
RTS0049413,13
RTS0049414,14
RTS0049415,52
RTS0049416,40
RTS0049417,22
RTS0049418,25
RTS0049419,22
RTS0049420,17
RTS0049421,17
RTS0049422,14
RTS0049423,18
RTS0049424,47
RTS0049425,35
RTS0049426,53
RTS0049427,32
RTS0049428,16
RTS0049429,44
RTS0049430,37
RTS0049431,26
RTS0049432,26
RTS0049433,23
RTS0049434,24
RTS0049435,15
RTS0049436,18
RTS0049437,73
RTS0049438,24
RTS0049439,51
RTS0049440,30
RTS0049441,40
RTS0049442,45
RTS0049443,37
RTS0049444,36
RTS0049445,25
RTS0049446,28
RTS0049447,40
RTS0049448,16
RTS0049449,47
RTS0049450,35
RTS0049451,43
RTS0049452,32
RTS0049453,27
RTS0049454,14
RTS0049455,19
RTS0049456,34
RTS0049457,41
RTS0049458,38
RTS0049459,57
RTS0049460,72
RTS0049461,80
RTS0049462,81
RTS0049463,26
RTS0049464,30
RTS0049465,22
RTS0049466,13
RTS0049467,19
RTS0049468,25
RTS0049469,31
RTS0049470,39
RTS0049471,55
RTS0049472,30
RTS0049473,94
RTS0049474,20
RTS0049475,20
RTS0049476,24
RTS0049477,23
RTS0049478,32
RTS0049479,1201
RTS0049480,131
RTS0049481,13
RTS0049482,19
RTS0049483,26
RTS0049484,19
RTS0049485,26
RTS0997079,17
RTS0997080,35
RTS0997081,13
RTS0997082,14
RTS0997083,22
RTS0997084,13
RTS0997085,14
RTS0997086,23
RTS0997087,12
RTS0997088,11868
RTS0997089,1409
RTS0997090,20
RTS0997091,10
RTS0997092,9
RTS0997093,14
RTS0997094,4
RTS0997095,11
RTS0997096,17
RTS0997097,6
RTS0997098,9
RTS0997099,13
RTS0997100,16
RTS0997101,10
RTS0997102,7
RTS0997103,8
RTS0997104,14
RTS0997105,8
RTS0997106,13
RTS0997107,11
RTS0997108,14
RTS0997109,13
RTS0997110,10
RTS0997111,12
RTS0997112,12
RTS0997113,8
RTS0997114,8
RTS0997115,9
RTS0997116,12
RTS0997117,10
RTS0997118,9
RTS0997119,6
RTS0997120,9
RTS0997121,20
RTS0997122,38
RTS0997123,40
RTS0997124,25
RTS0997125,94
RTS0997126,121
RTS0997127,124
RTS0997128,115
RTS0997129,134
RTS0997130,38
</Code_Summary>
