# Supplementary material for: Spatial meta-transcriptomics reveal associations of intratumor bacteria burden with lung cancer cells showing a distinct oncogenic signature
Source: J Immunother Cancer. 2022 Jul 6;10(7):e004698. doi: 10.1136/jitc-2022-004698 (PMC9260850; doi:10.1136/jitc-2022-004698)
Supplement: Supplementary data [file jitc-2022-004698supp009.zip › DSP-1001660004186-C-H11.dcc]

<Header>
FileVersion,0.02
SoftwareVersion,"GeoMx_NGS_Pipeline_ 2.0.0"
Date,2020-6-15
</Header>

<Scan_Attributes>
ID,DSP-1001660004186-C-H11
Plate_ID,1001660004186
Well,H11
</Scan_Attributes>

<NGS_Processing_Attributes>
SeqSetId,
tamperedIni,No
Raw,609593
Trimmed,606078
Stitched,600429
Aligned,589853
umiQ30,0.9919
rtsQ30,0.9914
</NGS_Processing_Attributes>


<Code_Summary>
RTS0039454,10
RTS0039455,13
RTS0039456,12
RTS0039457,14
RTS0039458,13
RTS0039459,12
RTS0039460,6
RTS0039461,11
RTS0039462,10
RTS0039463,8
RTS0039464,11
RTS0039465,19
RTS0039466,22
RTS0039467,42
RTS0039468,9
RTS0039469,9
RTS0039470,13
RTS0039471,18
RTS0039472,22
RTS0039473,18
RTS0039474,24
RTS0039475,21
RTS0039476,38
RTS0039477,40
RTS0039478,24
RTS0039479,10
RTS0039480,9
RTS0039481,7
RTS0039482,10
RTS0039483,5
RTS0039484,14
RTS0039485,13
RTS0039486,11
RTS0039487,9
RTS0039488,14
RTS0039489,13
RTS0039490,16
RTS0039491,11
RTS0039492,14
RTS0039493,9
RTS0039494,17
RTS0039495,15
RTS0039496,16
RTS0039497,6
RTS0039498,8
RTS0039499,41
RTS0039500,13
RTS0039501,27
RTS0039502,38
RTS0039503,33
RTS0039504,16
RTS0039505,19
RTS0039506,18
RTS0039507,14
RTS0039508,17
RTS0039509,14
RTS0039510,16
RTS0039511,8
RTS0039512,19
RTS0039513,5
RTS0039514,9
RTS0039515,14
RTS0039516,18
RTS0039517,14
RTS0039518,19
RTS0039519,13
RTS0039520,15
RTS0039521,9
RTS0039522,13
RTS0039523,11
RTS0039524,15
RTS0039525,19
RTS0039526,11
RTS0039527,13
RTS0039528,5
RTS0039529,17
RTS0039530,10
RTS0039531,9
RTS0039532,19
RTS0039533,19
RTS0039534,8
RTS0039535,8
RTS0039536,9
RTS0039537,14
RTS0039538,15
RTS0039539,11
RTS0039540,4
RTS0039541,14
RTS0039542,11
RTS0039543,12
RTS0039544,5
RTS0039545,13
RTS0039546,8
RTS0039547,14
RTS0039548,11
RTS0039549,13
RTS0039550,9
RTS0039551,17
RTS0039552,10
RTS0039553,15
RTS0039554,18
RTS0039555,14
RTS0039556,5
RTS0039557,8
RTS0039558,9
RTS0039559,7
RTS0039560,11
RTS0039561,9
RTS0039562,6
RTS0039563,11
RTS0039564,14
RTS0039565,17
RTS0039566,11
RTS0039567,12
RTS0039568,12
RTS0039569,10
RTS0039570,23
RTS0039571,12
RTS0039572,13
RTS0039573,8
RTS0039574,4
RTS0039575,10
RTS0039576,3
RTS0039577,15
RTS0039578,6
RTS0039579,15
RTS0039580,18
RTS0039581,12
RTS0039582,6
RTS0039583,13
RTS0039584,13
RTS0039585,11
RTS0039586,8
RTS0039587,7
RTS0039588,8
RTS0039589,10
RTS0039590,11
RTS0039591,20
RTS0039592,14
RTS0039593,5
RTS0039594,14
RTS0039595,7
RTS0039596,15
RTS0039597,13
RTS0039598,11
RTS0039599,3
RTS0039600,9
RTS0039601,10
RTS0039602,13
RTS0039603,15
RTS0039604,14
RTS0039605,11
RTS0039606,7
RTS0039607,14
RTS0039608,6
RTS0039609,7
RTS0039610,9
RTS0039611,12
RTS0039612,11
RTS0039613,8
RTS0039614,12
RTS0039615,6
RTS0039616,1
RTS0039617,8
RTS0039619,14
RTS0039620,10
RTS0039621,9
RTS0039622,11
RTS0039623,10
RTS0039624,10
RTS0039625,5
RTS0039626,11
RTS0039627,8
RTS0039628,11
RTS0039629,5
RTS0039630,7
RTS0039631,11
RTS0039632,5
RTS0039633,6
RTS0039634,10
RTS0039635,13
RTS0039636,3
RTS0039637,7
RTS0039638,16
RTS0039639,12
RTS0039640,4
RTS0039641,15
RTS0039642,14
RTS0039643,11
RTS0039644,6
RTS0039645,9
RTS0039646,12
RTS0039647,7
RTS0039648,5
RTS0039649,8
RTS0039650,9
RTS0039651,19
RTS0039652,8
RTS0039653,13
RTS0039654,15
RTS0039655,15
RTS0039656,11
RTS0039657,11
RTS0039658,8
RTS0039659,12
RTS0039660,9
RTS0039661,10
RTS0039662,9
RTS0039663,9
RTS0039664,11
RTS0039665,9
RTS0039666,12
RTS0039667,10
RTS0039668,15
RTS0039669,16
RTS0039670,12
RTS0039671,14
RTS0039672,27
RTS0039673,23
RTS0039674,18
RTS0039675,15
RTS0039676,14
RTS0039677,11
RTS0039678,6
RTS0039679,14
RTS0039680,8
RTS0039681,20
RTS0039682,14
RTS0039683,9
RTS0039684,14
RTS0039685,19
RTS0039686,16
RTS0039687,15
RTS0039688,13
RTS0039689,8
RTS0039690,9
RTS0039691,12
RTS0039692,17
RTS0039693,5
RTS0039694,13
RTS0039695,10
RTS0039696,15
RTS0039697,8
RTS0039698,9
RTS0039699,9
RTS0039700,12
RTS0039701,7
RTS0039702,6
RTS0039703,17
RTS0039704,7
RTS0039705,11
RTS0039706,9
RTS0039707,14
RTS0039708,11
RTS0039709,11
RTS0039710,14
RTS0039711,10
RTS0039712,15
RTS0039713,15
RTS0039714,6
RTS0039715,12
RTS0039716,6
RTS0039717,10
RTS0039718,6
RTS0039719,4
RTS0039720,25
RTS0039721,14
RTS0039722,8
RTS0039723,16
RTS0039724,10
RTS0039725,9
RTS0039726,14
RTS0039727,8
RTS0039728,9
RTS0039729,11
RTS0039730,12
RTS0039731,7
RTS0039732,13
RTS0039733,17
RTS0039734,13
RTS0039735,13
RTS0039736,12
RTS0039737,19
RTS0039738,5
RTS0039739,13
RTS0039740,12
RTS0039741,7
RTS0039742,6
RTS0039743,7
RTS0039744,6
RTS0039745,9
RTS0039746,7
RTS0039747,11
RTS0039749,11
RTS0039750,17
RTS0039751,15
RTS0039752,6
RTS0039753,16
RTS0039754,14
RTS0039755,11
RTS0039756,9
RTS0039757,13
RTS0039758,8
RTS0039759,9
RTS0039760,6
RTS0039761,12
RTS0039762,13
RTS0039763,17
RTS0039764,14
RTS0039765,11
RTS0039766,15
RTS0039767,11
RTS0039768,9
RTS0039769,10
RTS0039770,23
RTS0039771,13
RTS0039772,16
RTS0039773,7
RTS0039774,11
RTS0039775,15
RTS0039776,10
RTS0039777,11
RTS0039778,9
RTS0039779,7
RTS0039780,6
RTS0039781,9
RTS0039782,12
RTS0039783,5
RTS0039784,2
RTS0039785,13
RTS0039786,5
RTS0039787,14
RTS0039788,12
RTS0039789,8
RTS0039790,16
RTS0039791,17
RTS0039792,8
RTS0039793,6
RTS0039794,6
RTS0039795,6
RTS0039796,10
RTS0039797,13
RTS0039798,20
RTS0039799,8
RTS0039800,12
RTS0039801,5
RTS0039802,15
RTS0039803,13
RTS0039804,17
RTS0039805,14
RTS0039806,18
RTS0039807,7
RTS0039808,16
RTS0039809,10
RTS0039810,19
RTS0039811,12
RTS0039812,10
RTS0039813,9
RTS0039814,14
RTS0039815,19
RTS0039816,18
RTS0039817,12
RTS0039818,13
RTS0039819,16
RTS0039820,11
RTS0039821,14
RTS0039822,9
RTS0039823,13
RTS0039824,15
RTS0039825,4
RTS0039826,16
RTS0039827,8
RTS0039828,16
RTS0039829,15
RTS0039830,10
RTS0039831,7
RTS0039832,9
RTS0039833,7
RTS0039834,4
RTS0039835,11
RTS0039836,22
RTS0039838,5
RTS0039839,7
RTS0039840,11
RTS0039841,15
RTS0039842,7
RTS0039843,7
RTS0039844,16
RTS0039845,10
RTS0039846,12
RTS0039847,6
RTS0039848,6
RTS0039849,10
RTS0039850,11
RTS0039851,12
RTS0039852,14
RTS0039853,6
RTS0039854,13
RTS0039855,12
RTS0039856,13
RTS0039857,9
RTS0039858,5
RTS0039859,13
RTS0039860,9
RTS0039861,8
RTS0039862,7
RTS0039863,8
RTS0039864,17
RTS0039865,8
RTS0039866,11
RTS0039867,21
RTS0039868,9
RTS0039869,6
RTS0039870,5
RTS0039871,14
RTS0039872,6
RTS0039873,7
RTS0039874,11
RTS0039875,11
RTS0039876,16
RTS0039877,10
RTS0039878,20
RTS0039879,20
RTS0039880,10
RTS0039881,15
RTS0039882,7
RTS0039883,9
RTS0039884,6
RTS0039885,15
RTS0039886,7
RTS0039887,7
RTS0039888,5
RTS0039890,8
RTS0039891,14
RTS0039892,9
RTS0039893,16
RTS0039894,9
RTS0039895,9
RTS0039896,9
RTS0039897,9
RTS0039898,18
RTS0039899,6
RTS0039900,24
RTS0039901,14
RTS0039902,8
RTS0039903,11
RTS0039904,10
RTS0039905,11
RTS0039906,12
RTS0039907,12
RTS0039908,8
RTS0039909,11
RTS0039910,11
RTS0039911,7
RTS0039912,12
RTS0039913,12
RTS0039914,10
RTS0039915,12
RTS0039916,8
RTS0039917,20
RTS0039918,15
RTS0039919,13
RTS0039920,10
RTS0039921,10
RTS0039922,17
RTS0039923,7
RTS0039924,15
RTS0039925,9
RTS0039926,19
RTS0039927,5
RTS0039928,6
RTS0039929,13
RTS0039930,19
RTS0039931,4
RTS0039932,11
RTS0039933,12
RTS0039934,7
RTS0039935,13
RTS0039936,13
RTS0039937,8
RTS0039938,13
RTS0039939,10
RTS0039940,9
RTS0039941,7
RTS0039942,6
RTS0039943,5
RTS0039944,10
RTS0039945,8
RTS0039946,6
RTS0039947,5
RTS0039948,8
RTS0039949,6
RTS0039950,14
RTS0039951,12
RTS0039952,11
RTS0039953,6
RTS0039954,11
RTS0039955,14
RTS0039956,13
RTS0039957,14
RTS0039958,11
RTS0039959,12
RTS0039960,17
RTS0039961,5
RTS0039962,8
RTS0039963,11
RTS0039964,14
RTS0039965,9
RTS0039966,11
RTS0039967,1
RTS0039968,11
RTS0039969,8
RTS0039970,9
RTS0039971,5
RTS0039972,9
RTS0039973,10
RTS0039974,6
RTS0039975,9
RTS0039976,15
RTS0039977,9
RTS0039978,13
RTS0039979,7
RTS0039980,7
RTS0039981,11
RTS0039982,15
RTS0039983,11
RTS0039984,6
RTS0039985,8
RTS0039986,27
RTS0039987,10
RTS0039988,11
RTS0039989,13
RTS0039990,9
RTS0039991,8
RTS0039992,10
RTS0039993,9
RTS0039994,7
RTS0039995,15
RTS0039996,15
RTS0039997,15
RTS0039998,14
RTS0039999,19
RTS0040000,15
RTS0040001,10
RTS0040002,11
RTS0040003,6
RTS0040004,20
RTS0040005,15
RTS0040006,13
RTS0040007,8
RTS0040008,15
RTS0040009,17
RTS0040010,10
RTS0040011,7
RTS0040012,9
RTS0040013,10
RTS0040014,11
RTS0040015,2
RTS0040016,4
RTS0040017,5
RTS0040018,7
RTS0040019,11
RTS0040020,15
RTS0040021,9
RTS0040022,20
RTS0040023,18
RTS0040024,8
RTS0040025,14
RTS0040026,9
RTS0040027,9
RTS0040028,13
RTS0040029,12
RTS0040030,19
RTS0040031,11
RTS0040032,13
RTS0040033,11
RTS0040034,14
RTS0040035,7
RTS0040036,21
RTS0040037,9
RTS0040038,16
RTS0040039,10
RTS0040040,8
RTS0040041,9
RTS0040042,8
RTS0040043,9
RTS0040044,14
RTS0040045,7
RTS0040046,13
RTS0040047,15
RTS0040048,15
RTS0040049,11
RTS0040050,10
RTS0040051,8
RTS0040052,11
RTS0040053,14
RTS0040054,14
RTS0040055,8
RTS0040056,16
RTS0040057,6
RTS0040058,14
RTS0040059,14
RTS0040060,11
RTS0040061,5
RTS0040062,14
RTS0040063,10
RTS0040064,19
RTS0040065,8
RTS0040066,12
RTS0040067,7
RTS0040068,7
RTS0040069,8
RTS0040070,8
RTS0040071,14
RTS0040072,22
RTS0040073,10
RTS0040074,20
RTS0040075,13
RTS0040076,9
RTS0040077,7
RTS0040078,11
RTS0040079,12
RTS0040080,12
RTS0040081,9
RTS0040082,11
RTS0040083,10
RTS0040084,10
RTS0040085,6
RTS0040086,10
RTS0040087,16
RTS0040088,8
RTS0040089,12
RTS0040090,10
RTS0040091,7
RTS0040092,11
RTS0040093,18
RTS0040094,9
RTS0040095,13
RTS0040096,11
RTS0040097,12
RTS0040098,6
RTS0040099,11
RTS0040100,13
RTS0040101,9
RTS0040102,9
RTS0040103,10
RTS0040104,7
RTS0040105,10
RTS0040106,9
RTS0040107,18
RTS0040108,16
RTS0040109,13
RTS0040110,8
RTS0040111,15
RTS0040112,14
RTS0040113,7
RTS0040114,10
RTS0040115,14
RTS0040116,11
RTS0040117,12
RTS0040118,8
RTS0040119,10
RTS0040120,4
RTS0040121,15
RTS0040122,18
RTS0040123,12
RTS0040124,20
RTS0040125,12
RTS0040126,5
RTS0040127,7
RTS0040128,3
RTS0040129,17
RTS0040130,16
RTS0040131,23
RTS0040132,15
RTS0040133,8
RTS0040134,7
RTS0040135,14
RTS0040136,10
RTS0040137,6
RTS0040138,9
RTS0040139,6
RTS0040140,12
RTS0040141,5
RTS0040142,6
RTS0040143,10
RTS0040144,18
RTS0040145,14
RTS0040146,4
RTS0040147,16
RTS0040148,6
RTS0040149,11
RTS0040150,7
RTS0040151,4
RTS0040152,10
RTS0040153,16
RTS0040154,14
RTS0040155,14
RTS0040156,13
RTS0040157,11
RTS0040158,8
RTS0040159,10
RTS0040160,9
RTS0040161,13
RTS0040162,10
RTS0040163,10
RTS0040164,12
RTS0040165,15
RTS0040166,9
RTS0040167,7
RTS0040168,7
RTS0040169,7
RTS0040170,11
RTS0040171,2
RTS0040172,10
RTS0040173,6
RTS0040174,6
RTS0040175,9
RTS0040176,6
RTS0040177,13
RTS0040178,8
RTS0040179,6
RTS0040180,10
RTS0040181,7
RTS0040182,8
RTS0040183,10
RTS0040184,18
RTS0040185,9
RTS0040186,12
RTS0040187,12
RTS0040188,4
RTS0040189,8
RTS0040190,9
RTS0040191,16
RTS0040192,8
RTS0040193,5
RTS0040194,13
RTS0040195,12
RTS0040196,7
RTS0040197,7
RTS0040198,4
RTS0040199,8
RTS0040200,6
RTS0040201,14
RTS0040202,11
RTS0040203,18
RTS0040204,8
RTS0040205,17
RTS0040206,6
RTS0040207,6
RTS0040208,8
RTS0040209,11
RTS0040210,15
RTS0040211,16
RTS0040212,14
RTS0040213,7
RTS0040214,12
RTS0040215,15
RTS0040216,6
RTS0040217,9
RTS0040218,10
RTS0040219,9
RTS0040220,8
RTS0040221,7
RTS0040222,4
RTS0040223,14
RTS0040224,9
RTS0040225,8
RTS0040226,14
RTS0040227,9
RTS0040228,11
RTS0040229,16
RTS0040230,10
RTS0040231,5
RTS0040232,11
RTS0040233,11
RTS0040234,9
RTS0040235,9
RTS0040236,11
RTS0040237,12
RTS0040238,12
RTS0040239,18
RTS0040240,8
RTS0040241,7
RTS0040242,13
RTS0040243,8
RTS0040244,14
RTS0040245,13
RTS0040246,9
RTS0040247,8
RTS0040248,12
RTS0040249,12
RTS0040250,4
RTS0040251,19
RTS0040252,5
RTS0040253,14
RTS0040254,13
RTS0040255,10
RTS0040256,3
RTS0040257,9
RTS0040258,7
RTS0040259,13
RTS0040260,15
RTS0040261,11
RTS0040262,12
RTS0040263,12
RTS0040264,9
RTS0040265,12
RTS0040266,3
RTS0040267,12
RTS0040268,4
RTS0040269,5
RTS0040270,16
RTS0040271,13
RTS0040272,14
RTS0040273,12
RTS0040274,7
RTS0040275,9
RTS0040276,4
RTS0040277,12
RTS0040278,12
RTS0040279,11
RTS0040280,17
RTS0040281,15
RTS0040282,7
RTS0040283,13
RTS0040284,20
RTS0040285,8
RTS0040286,12
RTS0040287,11
RTS0040288,10
RTS0040289,10
RTS0040290,11
RTS0040291,13
RTS0040292,9
RTS0040293,3
RTS0040294,10
RTS0040295,7
RTS0040296,3
RTS0040297,12
RTS0040298,9
RTS0040299,15
RTS0040300,9
RTS0040301,8
RTS0040302,3
RTS0040303,11
RTS0040304,7
RTS0040305,6
RTS0040306,18
RTS0040307,10
RTS0040308,10
RTS0040309,8
RTS0040310,7
RTS0040311,13
RTS0040312,13
RTS0040313,6
RTS0040314,18
RTS0040315,12
RTS0040316,9
RTS0040317,13
RTS0040318,8
RTS0040319,15
RTS0040320,10
RTS0040321,11
RTS0040322,11
RTS0040323,10
RTS0040324,16
RTS0040325,12
RTS0040326,11
RTS0040327,19
RTS0040328,11
RTS0040329,13
RTS0040330,14
RTS0040331,10
RTS0040332,9
RTS0040333,17
RTS0040334,7
RTS0040335,10
RTS0040336,12
RTS0040337,19
RTS0040338,3
RTS0040339,7
RTS0040340,10
RTS0040341,5
RTS0040342,5
RTS0040343,9
RTS0040344,13
RTS0040345,23
RTS0040346,15
RTS0040347,13
RTS0040348,12
RTS0040349,18
RTS0040350,12
RTS0040351,14
RTS0040352,15
RTS0040353,13
RTS0040354,4
RTS0040355,11
RTS0040356,8
RTS0040357,17
RTS0040358,11
RTS0040359,11
RTS0040360,22
RTS0040361,18
RTS0040363,7
RTS0040364,9
RTS0040365,13
RTS0040366,11
RTS0040367,16
RTS0040368,18
RTS0040369,13
RTS0040370,17
RTS0040371,10
RTS0040372,16
RTS0040373,12
RTS0040374,17
RTS0040375,11
RTS0040376,19
RTS0040377,14
RTS0040378,11
RTS0040379,18
RTS0040380,10
RTS0040381,11
RTS0040382,5
RTS0040383,3
RTS0040384,7
RTS0040385,3
RTS0040386,9
RTS0040387,14
RTS0040388,3
RTS0040389,12
RTS0040390,18
RTS0040391,7
RTS0040392,11
RTS0040393,15
RTS0040394,7
RTS0040395,19
RTS0040396,10
RTS0040397,17
RTS0040398,10
RTS0040399,14
RTS0040400,17
RTS0040401,16
RTS0040402,15
RTS0040403,11
RTS0040404,9
RTS0040405,13
RTS0040406,7
RTS0040407,7
RTS0040408,6
RTS0040409,14
RTS0040410,16
RTS0040411,13
RTS0040412,4
RTS0040413,10
RTS0040414,17
RTS0040415,7
RTS0040416,15
RTS0040417,5
RTS0040418,8
RTS0040419,16
RTS0040420,15
RTS0040421,10
RTS0040422,15
RTS0040423,9
RTS0040424,9
RTS0040425,6
RTS0040426,6
RTS0040428,12
RTS0040429,5
RTS0040430,6
RTS0040431,13
RTS0040432,4
RTS0040433,14
RTS0040434,14
RTS0040435,13
RTS0040436,7
RTS0040437,17
RTS0040438,17
RTS0040439,15
RTS0040440,13
RTS0040441,7
RTS0040442,6
RTS0040443,10
RTS0040444,12
RTS0040445,9
RTS0040446,16
RTS0040447,9
RTS0040448,15
RTS0040449,13
RTS0040450,13
RTS0040451,9
RTS0040452,17
RTS0040453,10
RTS0040454,14
RTS0040455,15
RTS0040456,10
RTS0040457,7
RTS0040458,8
RTS0040459,7
RTS0040460,10
RTS0040461,9
RTS0040462,12
RTS0040463,11
RTS0040464,16
RTS0040465,8
RTS0040466,15
RTS0040467,7
RTS0040468,13
RTS0040469,6
RTS0040470,8
RTS0040471,26
RTS0040472,12
RTS0040473,7
RTS0040474,11
RTS0040475,16
RTS0040476,12
RTS0040477,10
RTS0040478,9
RTS0040479,13
RTS0040480,14
RTS0040481,14
RTS0040482,17
RTS0040483,5
RTS0040484,15
RTS0040485,10
RTS0040486,13
RTS0040487,9
RTS0040488,11
RTS0040489,8
RTS0040490,14
RTS0040491,9
RTS0040492,7
RTS0040493,8
RTS0040494,10
RTS0040495,11
RTS0040496,7
RTS0040497,9
RTS0040498,18
RTS0040499,9
RTS0040500,10
RTS0040501,12
RTS0040502,9
RTS0040503,13
RTS0040504,9
RTS0040505,5
RTS0040506,8
RTS0040507,21
RTS0040508,11
RTS0040509,13
RTS0040510,9
RTS0040511,12
RTS0040512,14
RTS0040513,7
RTS0040514,7
RTS0040515,9
RTS0040516,10
RTS0040517,9
RTS0040518,7
RTS0040519,11
RTS0040520,6
RTS0040521,6
RTS0040522,5
RTS0040523,6
RTS0040524,5
RTS0040525,16
RTS0040526,12
RTS0040527,9
RTS0040528,10
RTS0040529,11
RTS0040530,16
RTS0040531,6
RTS0040532,10
RTS0040533,5
RTS0040534,10
RTS0040535,12
RTS0040536,7
RTS0040537,21
RTS0040538,12
RTS0040539,8
RTS0040540,16
RTS0040541,8
RTS0040542,11
RTS0040543,8
RTS0040544,11
RTS0040545,6
RTS0040546,7
RTS0040547,14
RTS0040548,10
RTS0040549,12
RTS0040550,6
RTS0040551,12
RTS0040552,7
RTS0040553,16
RTS0040554,11
RTS0040555,10
RTS0040556,7
RTS0040557,4
RTS0040558,6
RTS0040559,11
RTS0040560,10
RTS0040561,6
RTS0040562,8
RTS0040563,9
RTS0040564,12
RTS0040565,9
RTS0040566,12
RTS0040567,9
RTS0040568,11
RTS0040569,13
RTS0040570,7
RTS0040571,8
RTS0040572,6
RTS0040573,12
RTS0040574,12
RTS0040575,9
RTS0040576,10
RTS0040577,6
RTS0040578,9
RTS0040579,9
RTS0040580,11
RTS0040581,8
RTS0040582,13
RTS0040583,8
RTS0040584,3
RTS0040585,11
RTS0040586,15
RTS0040587,11
RTS0040588,16
RTS0040589,11
RTS0040590,4
RTS0040591,18
RTS0040592,9
RTS0040593,6
RTS0040594,7
RTS0040595,9
RTS0040596,14
RTS0040597,11
RTS0040598,7
RTS0040599,9
RTS0040600,18
RTS0040601,9
RTS0040602,12
RTS0040603,11
RTS0040604,12
RTS0040605,8
RTS0040606,5
RTS0040607,17
RTS0040608,18
RTS0040609,15
RTS0040610,21
RTS0040611,16
RTS0040612,11
RTS0040613,13
RTS0040614,11
RTS0040615,17
RTS0040616,9
RTS0040617,6
RTS0040618,3
RTS0040619,9
RTS0040620,15
RTS0040621,12
RTS0040622,9
RTS0040623,9
RTS0040624,14
RTS0040625,12
RTS0040626,8
RTS0040627,10
RTS0040628,7
RTS0040629,11
RTS0040630,14
RTS0040631,16
RTS0040632,9
RTS0040633,17
RTS0040634,10
RTS0040635,8
RTS0040636,16
RTS0040637,13
RTS0040638,10
RTS0040639,9
RTS0040640,4
RTS0040641,15
RTS0040642,12
RTS0040643,9
RTS0040644,16
RTS0040645,21
RTS0040646,10
RTS0040647,11
RTS0040648,13
RTS0040649,6
RTS0040650,3
RTS0040651,12
RTS0040652,9
RTS0040653,9
RTS0040654,17
RTS0040655,9
RTS0040656,12
RTS0040657,5
RTS0040658,7
RTS0040659,8
RTS0040660,7
RTS0040661,10
RTS0040662,8
RTS0040663,13
RTS0040664,4
RTS0040665,7
RTS0040666,7
RTS0040667,11
RTS0040668,5
RTS0040669,4
RTS0040670,5
RTS0040671,11
RTS0040672,6
RTS0040673,14
RTS0040674,9
RTS0040675,7
RTS0040676,23
RTS0040677,20
RTS0040678,42
RTS0040679,22
RTS0040680,39
RTS0040681,18
RTS0040682,20
RTS0040683,12
RTS0040684,30
RTS0040685,10
RTS0040686,10
RTS0040687,11
RTS0040688,4
RTS0040689,14
RTS0040690,10
RTS0040691,10
RTS0040692,5
RTS0040693,14
RTS0040694,6
RTS0040695,15
RTS0040696,12
RTS0040697,10
RTS0040698,4
RTS0040699,11
RTS0040700,15
RTS0040701,20
RTS0040702,25
RTS0040703,18
RTS0040704,31
RTS0040705,40
RTS0040706,4
RTS0040707,10
RTS0040708,9
RTS0040709,6
RTS0040710,11
RTS0040711,4
RTS0040712,12
RTS0040713,16
RTS0040714,9
RTS0040715,9
RTS0040716,7
RTS0040717,5
RTS0040718,9
RTS0040719,12
RTS0040720,10
RTS0040721,3
RTS0040722,4
RTS0040723,12
RTS0040724,7
RTS0040725,9
RTS0040726,7
RTS0040727,17
RTS0040728,11
RTS0040729,16
RTS0040730,11
RTS0040731,6
RTS0040732,9
RTS0040733,10
RTS0040734,8
RTS0040735,11
RTS0040736,35
RTS0040737,20
RTS0040738,19
RTS0040739,20
RTS0040740,23
RTS0040741,11
RTS0040742,13
RTS0040743,9
RTS0040744,11
RTS0040745,13
RTS0040746,12
RTS0040747,15
RTS0040748,10
RTS0040749,8
RTS0040750,13
RTS0040751,6
RTS0040752,24
RTS0040753,9
RTS0040754,8
RTS0040755,7
RTS0040756,5
RTS0040757,12
RTS0040758,3
RTS0040759,12
RTS0040760,9
RTS0040761,10
RTS0040762,8
RTS0040763,6
RTS0040764,10
RTS0040765,14
RTS0040766,9
RTS0040767,14
RTS0040768,9
RTS0040769,9
RTS0040770,9
RTS0040771,9
RTS0040772,10
RTS0040773,12
RTS0040774,9
RTS0040775,15
RTS0040776,8
RTS0040777,8
RTS0040778,15
RTS0040779,11
RTS0040780,9
RTS0040781,11
RTS0040782,16
RTS0040783,10
RTS0040784,11
RTS0040785,15
RTS0040786,18
RTS0040787,12
RTS0040788,8
RTS0040789,19
RTS0040790,5
RTS0040791,16
RTS0040792,12
RTS0040793,13
RTS0040794,9
RTS0040795,7
RTS0040796,21
RTS0040797,12
RTS0040798,5
RTS0040799,14
RTS0040800,8
RTS0040801,15
RTS0040802,9
RTS0040803,19
RTS0040804,16
RTS0040805,7
RTS0040806,10
RTS0040807,12
RTS0040808,6
RTS0040809,9
RTS0040810,9
RTS0040811,10
RTS0040812,13
RTS0040813,5
RTS0040814,8
RTS0040815,12
RTS0040816,9
RTS0040817,9
RTS0040818,19
RTS0040819,12
RTS0040820,10
RTS0040821,12
RTS0040822,16
RTS0040823,8
RTS0040824,12
RTS0040825,9
RTS0040826,21
RTS0040827,7
RTS0040828,10
RTS0040830,20
RTS0040831,9
RTS0040832,11
RTS0040833,18
RTS0040834,7
RTS0040836,18
RTS0040837,6
RTS0040838,6
RTS0040839,12
RTS0040840,7
RTS0040841,9
RTS0040842,10
RTS0040843,15
RTS0040844,13
RTS0040845,13
RTS0040846,13
RTS0040847,13
RTS0040848,9
RTS0040849,18
RTS0040850,15
RTS0040851,8
RTS0040852,7
RTS0040853,11
RTS0040854,13
RTS0040855,14
RTS0040856,15
RTS0040857,17
RTS0040858,14
RTS0040859,4
RTS0040860,7
RTS0040861,16
RTS0040862,7
RTS0040863,13
RTS0040864,6
RTS0040865,13
RTS0040866,10
RTS0040867,12
RTS0040868,11
RTS0040869,14
RTS0040870,15
RTS0040871,6
RTS0040872,14
RTS0040873,8
RTS0040874,12
RTS0040875,8
RTS0040876,10
RTS0040877,10
RTS0040878,15
RTS0040879,15
RTS0040880,9
RTS0040881,11
RTS0040882,11
RTS0040883,8
RTS0040884,11
RTS0040885,4
RTS0040886,16
RTS0040887,24
RTS0040888,18
RTS0040889,27
RTS0040890,19
RTS0040891,9
RTS0040892,21
RTS0040893,11
RTS0040894,16
RTS0040895,7
RTS0040896,11
RTS0040897,14
RTS0040898,4
RTS0040899,5
RTS0040900,7
RTS0040901,11
RTS0040902,15
RTS0040903,4
RTS0040904,4
RTS0040905,10
RTS0040906,10
RTS0040907,7
RTS0040908,12
RTS0040909,17
RTS0040910,10
RTS0040911,8
RTS0040912,11
RTS0040913,7
RTS0040914,7
RTS0040915,14
RTS0040916,20
RTS0040917,13
RTS0040918,6
RTS0040919,7
RTS0040920,8
RTS0040921,7
RTS0040922,10
RTS0040923,6
RTS0040924,7
RTS0040925,12
RTS0040926,7
RTS0040927,5
RTS0040928,4
RTS0040929,9
RTS0040930,6
RTS0040931,9
RTS0040932,13
RTS0040933,2
RTS0040934,9
RTS0040935,14
RTS0040936,11
RTS0040937,15
RTS0040938,8
RTS0040939,14
RTS0040940,7
RTS0040941,8
RTS0040942,10
RTS0040943,6
RTS0040944,10
RTS0040945,12
RTS0040946,18
RTS0040947,21
RTS0040948,24
RTS0040949,17
RTS0040950,7
RTS0040951,9
RTS0040952,7
RTS0040953,5
RTS0040954,7
RTS0040955,10
RTS0040956,12
RTS0040957,9
RTS0040958,7
RTS0040959,8
RTS0040960,10
RTS0040961,8
RTS0040962,4
RTS0040963,9
RTS0040964,18
RTS0040965,8
RTS0040966,17
RTS0040967,10
RTS0040968,7
RTS0040969,6
RTS0040970,5
RTS0040971,11
RTS0040972,9
RTS0040973,11
RTS0040974,4
RTS0040975,7
RTS0040976,7
RTS0040977,10
RTS0040978,6
RTS0040979,9
RTS0040980,13
RTS0040981,6
RTS0040982,11
RTS0040983,21
RTS0040984,14
RTS0040985,13
RTS0040986,19
RTS0040987,18
RTS0040988,12
RTS0040989,10
RTS0040990,13
RTS0040991,11
RTS0040992,9
RTS0040993,5
RTS0040994,10
RTS0040995,5
RTS0040996,6
RTS0040997,11
RTS0040998,4
RTS0040999,16
RTS0041000,9
RTS0041001,13
RTS0041002,14
RTS0041003,22
RTS0041004,10
RTS0041005,9
RTS0041006,8
RTS0041007,4
RTS0041008,13
RTS0041009,11
RTS0041010,15
RTS0041011,9
RTS0041012,5
RTS0041013,9
RTS0041014,9
RTS0041015,13
RTS0041016,7
RTS0041017,16
RTS0041018,6
RTS0041019,8
RTS0041020,9
RTS0041021,14
RTS0041022,8
RTS0041023,9
RTS0041024,6
RTS0041025,13
RTS0041026,15
RTS0041027,9
RTS0041028,14
RTS0041029,9
RTS0041030,8
RTS0041031,12
RTS0041032,7
RTS0041033,11
RTS0041034,7
RTS0041035,15
RTS0041036,8
RTS0041037,5
RTS0041038,11
RTS0041039,7
RTS0041040,16
RTS0041041,4
RTS0041042,13
RTS0041043,12
RTS0041044,14
RTS0041045,8
RTS0041046,15
RTS0041047,16
RTS0041048,19
RTS0041049,34
RTS0041050,17
RTS0041051,13
RTS0041052,11
RTS0041053,11
RTS0041054,15
RTS0041055,17
RTS0041056,13
RTS0041057,16
RTS0041058,11
RTS0041059,11
RTS0041060,9
RTS0041061,14
RTS0041062,3
RTS0041063,5
RTS0041064,5
RTS0041066,11
RTS0041067,12
RTS0041068,13
RTS0041069,10
RTS0041070,21
RTS0041071,13
RTS0041072,13
RTS0041073,13
RTS0041074,7
RTS0041075,12
RTS0041076,9
RTS0041077,4
RTS0041078,13
RTS0041079,7
RTS0041080,12
RTS0041081,13
RTS0041082,7
RTS0041083,8
RTS0041084,17
RTS0041085,6
RTS0041086,15
RTS0041087,11
RTS0041088,11
RTS0041089,9
RTS0041090,8
RTS0041091,12
RTS0041092,12
RTS0041093,13
RTS0041094,18
RTS0041095,8
RTS0041096,13
RTS0041097,8
RTS0041098,17
RTS0041099,11
RTS0041100,3
RTS0041101,7
RTS0041102,14
RTS0041103,5
RTS0041104,17
RTS0041105,12
RTS0041106,14
RTS0041107,21
RTS0041108,16
RTS0041109,16
RTS0041110,18
RTS0041111,15
RTS0041112,10
RTS0041113,8
RTS0041114,13
RTS0041115,13
RTS0041116,12
RTS0041117,10
RTS0041118,17
RTS0041119,10
RTS0041120,12
RTS0041121,19
RTS0041122,11
RTS0041123,10
RTS0041124,7
RTS0041125,12
RTS0041126,8
RTS0041127,13
RTS0041128,11
RTS0041129,17
RTS0041130,15
RTS0041131,10
RTS0041132,13
RTS0041133,9
RTS0041134,17
RTS0041135,15
RTS0041136,13
RTS0041137,15
RTS0041138,16
RTS0041139,7
RTS0041140,15
RTS0041141,18
RTS0041142,14
RTS0041143,7
RTS0041144,10
RTS0041145,12
RTS0041146,10
RTS0041147,10
RTS0041148,15
RTS0041149,10
RTS0041150,12
RTS0041151,13
RTS0041152,17
RTS0041153,12
RTS0041154,6
RTS0041155,14
RTS0041156,12
RTS0041157,12
RTS0041158,12
RTS0041159,11
RTS0041160,9
RTS0041161,18
RTS0041162,10
RTS0041163,14
RTS0041164,12
RTS0041165,7
RTS0041166,10
RTS0041167,9
RTS0041168,13
RTS0041169,12
RTS0041170,13
RTS0041171,12
RTS0041172,12
RTS0041173,8
RTS0041174,14
RTS0041175,8
RTS0041176,10
RTS0041177,14
RTS0041178,18
RTS0041179,14
RTS0041180,20
RTS0041181,14
RTS0041182,8
RTS0041183,6
RTS0041184,11
RTS0041185,10
RTS0041186,9
RTS0041187,9
RTS0041188,12
RTS0041189,8
RTS0041190,15
RTS0041191,15
RTS0041192,11
RTS0041193,7
RTS0041194,6
RTS0041195,8
RTS0041196,22
RTS0041197,16
RTS0041198,16
RTS0041199,12
RTS0041200,9
RTS0041201,10
RTS0041202,12
RTS0041203,19
RTS0041204,6
RTS0041205,15
RTS0041206,11
RTS0041207,15
RTS0041208,13
RTS0041209,16
RTS0041210,3
RTS0041211,21
RTS0041212,11
RTS0041213,13
RTS0041214,22
RTS0041215,7
RTS0041216,7
RTS0041217,19
RTS0041218,8
RTS0041219,12
RTS0041220,12
RTS0041221,12
RTS0041222,3
RTS0041223,5
RTS0041224,8
RTS0041225,6
RTS0041226,12
RTS0041227,12
RTS0041228,5
RTS0041229,14
RTS0041230,9
RTS0041231,14
RTS0041232,11
RTS0041233,17
RTS0041234,12
RTS0041235,14
RTS0041236,11
RTS0041237,7
RTS0041238,9
RTS0041239,8
RTS0041240,14
RTS0041241,10
RTS0041242,13
RTS0041243,12
RTS0041244,13
RTS0041246,6
RTS0041247,21
RTS0041248,10
RTS0041249,9
RTS0041250,13
RTS0041251,7
RTS0041252,8
RTS0041253,9
RTS0041254,13
RTS0041255,11
RTS0041256,5
RTS0041257,6
RTS0041258,17
RTS0041259,7
RTS0041260,8
RTS0041261,10
RTS0041262,10
RTS0041263,9
RTS0041265,14
RTS0041266,9
RTS0041267,13
RTS0041268,12
RTS0041269,16
RTS0041270,9
RTS0041271,17
RTS0041272,10
RTS0041273,8
RTS0041274,7
RTS0041275,21
RTS0041276,9
RTS0041277,3
RTS0041278,12
RTS0041279,4
RTS0041280,9
RTS0041281,14
RTS0041282,4
RTS0041283,7
RTS0041284,5
RTS0041285,4
RTS0041286,11
RTS0041287,14
RTS0041288,4
RTS0041289,15
RTS0041290,13
RTS0041291,10
RTS0041292,12
RTS0041293,6
RTS0041294,5
RTS0041295,6
RTS0041296,12
RTS0041297,11
RTS0041298,17
RTS0041299,16
RTS0041300,8
RTS0041301,15
RTS0041302,15
RTS0041303,15
RTS0041304,15
RTS0041305,11
RTS0041306,9
RTS0041307,8
RTS0041308,10
RTS0041309,9
RTS0041310,8
RTS0041311,5
RTS0041312,7
RTS0041313,15
RTS0041314,10
RTS0041315,10
RTS0041316,9
RTS0041317,14
RTS0041318,16
RTS0041319,4
RTS0041320,18
RTS0041321,15
RTS0041322,9
RTS0041323,7
RTS0041324,8
RTS0041325,10
RTS0041326,5
RTS0041327,3
RTS0041328,8
RTS0041329,12
RTS0041330,14
RTS0041331,7
RTS0041332,7
RTS0041333,16
RTS0041334,12
RTS0041335,11
RTS0041346,8
RTS0041347,6
RTS0041348,9
RTS0041349,13
RTS0041350,18
RTS0041351,8
RTS0041352,11
RTS0041353,10
RTS0041354,7
RTS0041355,19
RTS0041356,13
RTS0041357,4
RTS0041358,10
RTS0041359,20
RTS0041360,12
RTS0041361,17
RTS0041362,9
RTS0041363,11
RTS0041364,20
RTS0041365,10
RTS0041366,10
RTS0041367,9
RTS0041368,8
RTS0041369,9
RTS0041370,9
RTS0041371,14
RTS0041372,10
RTS0041373,9
RTS0041374,9
RTS0041375,9
RTS0041376,29
RTS0041377,12
RTS0041378,11
RTS0041379,6
RTS0041380,6
RTS0041381,10
RTS0041382,13
RTS0041383,9
RTS0041384,24
RTS0041385,3
RTS0041386,5
RTS0041387,11
RTS0041388,14
RTS0041389,15
RTS0041390,10
RTS0041391,9
RTS0041392,10
RTS0041393,12
RTS0041394,8
RTS0041395,2
RTS0041396,8
RTS0041397,5
RTS0041398,18
RTS0041399,6
RTS0041400,8
RTS0041401,10
RTS0041402,11
RTS0041403,13
RTS0041404,13
RTS0041405,10
RTS0041406,16
RTS0041407,11
RTS0041408,13
RTS0041409,10
RTS0041410,10
RTS0041411,9
RTS0041412,9
RTS0041413,13
RTS0041414,10
RTS0041415,14
RTS0041416,7
RTS0041417,4
RTS0041418,12
RTS0041419,21
RTS0041420,15
RTS0041421,12
RTS0041422,10
RTS0041423,13
RTS0041424,10
RTS0041425,10
RTS0041426,4
RTS0041427,9
RTS0041428,18
RTS0041429,17
RTS0041430,8
RTS0041431,13
RTS0041432,11
RTS0041433,11
RTS0041434,11
RTS0041435,12
RTS0041436,8
RTS0041437,6
RTS0041438,9
RTS0041439,19
RTS0041440,9
RTS0041441,10
RTS0041442,9
RTS0041443,16
RTS0041444,9
RTS0041445,8
RTS0041446,9
RTS0041447,11
RTS0041448,10
RTS0041449,16
RTS0041450,9
RTS0041451,6
RTS0041452,13
RTS0041453,12
RTS0041454,6
RTS0041455,11
RTS0041456,9
RTS0041457,14
RTS0041458,9
RTS0041459,12
RTS0041460,10
RTS0041461,6
RTS0041462,9
RTS0041463,4
RTS0041464,9
RTS0041465,9
RTS0041466,8
RTS0041467,16
RTS0041468,16
RTS0041469,8
RTS0041470,7
RTS0041471,12
RTS0041472,9
RTS0041473,8
RTS0041474,4
RTS0041475,8
RTS0041476,6
RTS0041477,14
RTS0041478,7
RTS0041479,9
RTS0041480,9
RTS0041481,6
RTS0041482,6
RTS0041483,8
RTS0041484,15
RTS0041485,6
RTS0041486,16
RTS0041487,16
RTS0041488,7
RTS0041489,13
RTS0041490,6
RTS0041491,27
RTS0041492,7
RTS0041493,9
RTS0041494,8
RTS0041495,6
RTS0041496,10
RTS0041497,9
RTS0041498,11
RTS0041499,7
RTS0041500,12
RTS0041501,11
RTS0041502,8
RTS0041503,12
RTS0041504,7
RTS0041505,9
RTS0041506,12
RTS0041507,7
RTS0041508,4
RTS0041509,13
RTS0041510,10
RTS0041511,13
RTS0041512,13
RTS0041513,10
RTS0041514,13
RTS0041515,9
RTS0041516,7
RTS0041517,6
RTS0041518,13
RTS0041519,6
RTS0041520,8
RTS0041521,6
RTS0041522,14
RTS0041523,17
RTS0041524,8
RTS0041525,18
RTS0041526,15
RTS0041527,31
RTS0041528,31
RTS0041529,4
RTS0041530,32
RTS0041531,18
RTS0041532,8
RTS0041533,7
RTS0041534,8
RTS0041535,5
RTS0041536,9
RTS0041537,10
RTS0041538,14
RTS0041540,5
RTS0041541,6
RTS0041542,12
RTS0041543,10
RTS0041544,9
RTS0041545,11
RTS0041546,5
RTS0041547,14
RTS0041548,12
RTS0041549,6
RTS0041550,11
RTS0041551,12
RTS0041552,11
RTS0041553,12
RTS0041554,9
RTS0041555,12
RTS0041556,8
RTS0041557,3
RTS0041558,15
RTS0041559,10
RTS0041560,10
RTS0041561,10
RTS0041562,8
RTS0041563,12
RTS0041564,14
RTS0041565,20
RTS0041566,11
RTS0041567,14
RTS0041568,10
RTS0041569,10
RTS0041570,10
RTS0041571,5
RTS0041572,8
RTS0041573,12
RTS0041574,13
RTS0041575,14
RTS0041576,12
RTS0041577,8
RTS0041578,10
RTS0041579,13
RTS0041580,8
RTS0041581,14
RTS0041582,22
RTS0041583,14
RTS0041584,15
RTS0041585,10
RTS0041586,16
RTS0041587,16
RTS0041588,10
RTS0041589,7
RTS0041590,11
RTS0041591,11
RTS0041592,10
RTS0041593,10
RTS0041594,9
RTS0041595,12
RTS0041596,11
RTS0041597,11
RTS0041598,13
RTS0041599,13
RTS0041600,15
RTS0041601,10
RTS0041602,5
RTS0041603,10
RTS0041604,8
RTS0041605,10
RTS0041606,10
RTS0041607,5
RTS0041608,3
RTS0041609,10
RTS0041610,11
RTS0041611,9
RTS0041612,15
RTS0041613,9
RTS0041614,8
RTS0041615,12
RTS0041616,16
RTS0041617,8
RTS0041618,9
RTS0041619,10
RTS0041620,13
RTS0041621,12
RTS0041622,7
RTS0041623,12
RTS0041624,8
RTS0041625,7
RTS0041626,13
RTS0041627,11
RTS0041628,5
RTS0041629,13
RTS0041630,5
RTS0041631,17
RTS0041632,11
RTS0041633,21
RTS0041634,18
RTS0041635,20
RTS0041636,8
RTS0041637,12
RTS0041638,7
RTS0041639,11
RTS0041640,5
RTS0041641,12
RTS0041642,9
RTS0041643,14
RTS0041644,9
RTS0041645,8
RTS0041646,12
RTS0041647,16
RTS0041648,10
RTS0041649,15
RTS0041650,13
RTS0041651,8
RTS0041652,8
RTS0041653,13
RTS0041654,7
RTS0041655,16
RTS0041656,14
RTS0041657,13
RTS0041658,7
RTS0041659,16
RTS0041660,7
RTS0041661,17
RTS0041662,7
RTS0041663,8
RTS0041664,8
RTS0041665,5
RTS0041666,15
RTS0041667,10
RTS0041668,12
RTS0041669,13
RTS0041670,18
RTS0041671,6
RTS0041672,12
RTS0041673,5
RTS0041674,10
RTS0041675,10
RTS0041676,16
RTS0041677,19
RTS0041678,9
RTS0041679,15
RTS0041680,21
RTS0041681,5
RTS0041682,14
RTS0041683,10
RTS0041684,11
RTS0041685,11
RTS0041686,4
RTS0041687,4
RTS0041688,11
RTS0041689,8
RTS0041690,7
RTS0041691,21
RTS0041692,12
RTS0041693,14
RTS0041694,11
RTS0041695,7
RTS0041696,10
RTS0041697,9
RTS0041698,8
RTS0041699,3
RTS0041700,8
RTS0041701,6
RTS0041702,4
RTS0041703,16
RTS0041704,5
RTS0041705,13
RTS0041706,13
RTS0041707,10
RTS0041708,16
RTS0041709,7
RTS0041710,10
RTS0041711,3
RTS0041712,5
RTS0041713,13
RTS0041714,15
RTS0041715,5
RTS0041716,26
RTS0041717,23
RTS0041718,20
RTS0041719,10
RTS0041720,14
RTS0041721,11
RTS0041722,7
RTS0041723,14
RTS0041724,7
RTS0041725,8
RTS0041726,7
RTS0041727,7
RTS0041728,16
RTS0041729,10
RTS0041730,13
RTS0041731,10
RTS0041732,5
RTS0041733,11
RTS0041734,6
RTS0041735,12
RTS0041736,7
RTS0041737,12
RTS0041738,18
RTS0041739,22
RTS0041740,14
RTS0041741,8
RTS0041742,11
RTS0041743,16
RTS0041744,12
RTS0041745,2
RTS0041746,17
RTS0041747,17
RTS0041748,19
RTS0041749,22
RTS0041750,20
RTS0041751,7
RTS0041752,3
RTS0041753,9
RTS0041754,9
RTS0041755,9
RTS0041756,12
RTS0041757,9
RTS0041758,4
RTS0041759,11
RTS0041760,8
RTS0041761,14
RTS0041762,9
RTS0041763,20
RTS0041764,7
RTS0041765,12
RTS0041766,8
RTS0041767,7
RTS0041768,10
RTS0041769,10
RTS0041770,7
RTS0041771,17
RTS0041772,10
RTS0041773,6
RTS0041774,16
RTS0041775,12
RTS0041776,13
RTS0041777,17
RTS0041778,11
RTS0041779,11
RTS0041780,10
RTS0041781,11
RTS0041782,10
RTS0041783,8
RTS0041784,11
RTS0041785,13
RTS0041786,5
RTS0041787,8
RTS0041788,11
RTS0041789,15
RTS0041790,10
RTS0041791,13
RTS0041793,15
RTS0041794,10
RTS0041795,4
RTS0041796,11
RTS0041797,21
RTS0041798,10
RTS0041799,15
RTS0041800,5
RTS0041801,13
RTS0041802,10
RTS0041803,9
RTS0041804,19
RTS0041805,10
RTS0041806,8
RTS0041807,8
RTS0041808,13
RTS0041809,7
RTS0041810,10
RTS0041811,13
RTS0041812,13
RTS0041813,12
RTS0041814,8
RTS0041815,23
RTS0041816,10
RTS0041817,17
RTS0041818,6
RTS0041819,13
RTS0041820,15
RTS0041821,9
RTS0041822,8
RTS0041823,6
RTS0041824,9
RTS0041825,5
RTS0041826,13
RTS0041827,18
RTS0041828,10
RTS0041829,8
RTS0041830,5
RTS0041831,5
RTS0041832,7
RTS0041833,15
RTS0041834,6
RTS0041835,12
RTS0041836,10
RTS0041837,9
RTS0041838,3
RTS0041839,15
RTS0041840,7
RTS0041841,6
RTS0041842,6
RTS0041843,6
RTS0041844,14
RTS0041845,9
RTS0041846,5
RTS0041847,13
RTS0041848,9
RTS0041849,11
RTS0041850,14
RTS0041851,9
RTS0041852,10
RTS0041853,11
RTS0041854,10
RTS0041855,7
RTS0041856,8
RTS0041857,11
RTS0041858,9
RTS0041859,6
RTS0041860,5
RTS0041861,10
RTS0041862,15
RTS0041863,10
RTS0041864,6
RTS0041865,12
RTS0041866,14
RTS0041867,12
RTS0041868,5
RTS0041869,4
RTS0041870,9
RTS0041871,12
RTS0041872,9
RTS0041873,13
RTS0041874,17
RTS0041875,12
RTS0041876,8
RTS0041877,15
RTS0041878,16
RTS0041879,13
RTS0041880,18
RTS0041881,11
RTS0041882,17
RTS0041883,11
RTS0041884,9
RTS0041885,12
RTS0041886,14
RTS0041887,15
RTS0041888,11
RTS0041889,9
RTS0041890,15
RTS0041891,15
RTS0041892,12
RTS0041893,18
RTS0041894,10
RTS0041895,7
RTS0041896,9
RTS0041897,7
RTS0041898,9
RTS0041899,13
RTS0041900,10
RTS0041901,18
RTS0041902,17
RTS0041903,22
RTS0041904,17
RTS0041905,21
RTS0041906,21
RTS0041907,8
RTS0041908,15
RTS0041909,9
RTS0041910,12
RTS0041911,11
RTS0041912,5
RTS0041913,9
RTS0041914,8
RTS0041915,13
RTS0041916,15
RTS0041917,18
RTS0041918,15
RTS0041919,27
RTS0041920,17
RTS0041922,18
RTS0041923,12
RTS0041924,9
RTS0041925,12
RTS0041926,12
RTS0041927,12
RTS0041928,7
RTS0041929,8
RTS0041930,21
RTS0041931,9
RTS0041932,20
RTS0041933,11
RTS0041934,13
RTS0041935,10
RTS0041936,13
RTS0041937,18
RTS0041938,9
RTS0041939,17
RTS0041940,11
RTS0041941,7
RTS0041942,11
RTS0041943,8
RTS0041944,13
RTS0041945,10
RTS0041946,15
RTS0041947,13
RTS0041948,7
RTS0041949,15
RTS0041950,7
RTS0041951,8
RTS0041952,9
RTS0041953,12
RTS0041954,19
RTS0041955,11
RTS0041956,12
RTS0041957,14
RTS0041958,14
RTS0041959,15
RTS0041960,13
RTS0041961,4
RTS0041962,11
RTS0041963,13
RTS0041964,16
RTS0041965,8
RTS0041966,11
RTS0041967,19
RTS0041968,7
RTS0041969,13
RTS0041971,22
RTS0041972,15
RTS0041973,13
RTS0041974,7
RTS0041975,16
RTS0041976,9
RTS0041977,12
RTS0041978,10
RTS0041979,12
RTS0041980,12
RTS0041981,18
RTS0041982,13
RTS0041983,15
RTS0041984,13
RTS0041985,9
RTS0041986,14
RTS0041987,15
RTS0041988,10
RTS0041989,10
RTS0041990,16
RTS0041991,10
RTS0041992,21
RTS0041993,12
RTS0041994,14
RTS0041995,10
RTS0041996,4
RTS0041997,16
RTS0041998,9
RTS0041999,20
RTS0042000,7
RTS0042001,15
RTS0042002,10
RTS0042003,10
RTS0042004,7
RTS0042005,10
RTS0042006,9
RTS0042007,11
RTS0042008,11
RTS0042009,13
RTS0042010,6
RTS0042011,11
RTS0042012,10
RTS0042013,9
RTS0042014,16
RTS0042015,12
RTS0042016,6
RTS0042017,9
RTS0042018,8
RTS0042019,21
RTS0042020,9
RTS0042021,17
RTS0042022,14
RTS0042023,11
RTS0042024,6
RTS0042025,6
RTS0042026,10
RTS0042027,4
RTS0042028,2
RTS0042029,11
RTS0042030,6
RTS0042031,10
RTS0042032,16
RTS0042033,9
RTS0042034,7
RTS0042035,15
RTS0042036,13
RTS0042037,13
RTS0042038,14
RTS0042039,14
RTS0042040,11
RTS0042041,10
RTS0042042,5
RTS0042043,3
RTS0042044,19
RTS0042045,6
RTS0042046,12
RTS0042047,9
RTS0042048,9
RTS0042049,9
RTS0042050,14
RTS0042051,17
RTS0042052,20
RTS0042053,15
RTS0042054,10
RTS0042055,10
RTS0042056,8
RTS0042057,4
RTS0042058,7
RTS0042059,17
RTS0042060,7
RTS0042061,11
RTS0042062,24
RTS0042063,8
RTS0042064,12
RTS0042065,10
RTS0042066,12
RTS0042067,24
RTS0042068,15
RTS0042069,11
RTS0042071,19
RTS0042072,10
RTS0042073,9
RTS0042074,10
RTS0042075,8
RTS0042076,16
RTS0042077,4
RTS0042078,5
RTS0042079,15
RTS0042080,13
RTS0042081,7
RTS0042082,14
RTS0042083,8
RTS0042084,10
RTS0042085,6
RTS0042086,3
RTS0042087,7
RTS0042088,8
RTS0042089,7
RTS0042090,4
RTS0042091,9
RTS0042092,20
RTS0042093,12
RTS0042094,9
RTS0042095,7
RTS0042096,15
RTS0042097,10
RTS0042098,11
RTS0042099,11
RTS0042100,5
RTS0042101,20
RTS0042102,19
RTS0042103,12
RTS0042104,5
RTS0042105,6
RTS0042106,11
RTS0042107,11
RTS0042108,5
RTS0042109,10
RTS0042110,13
RTS0042111,16
RTS0042112,13
RTS0042113,12
RTS0042114,7
RTS0042115,8
RTS0042116,5
RTS0042117,16
RTS0042118,6
RTS0042119,14
RTS0042120,12
RTS0042121,9
RTS0042122,8
RTS0042123,11
RTS0042124,10
RTS0042125,11
RTS0042126,7
RTS0042127,16
RTS0042128,15
RTS0042129,13
RTS0042130,12
RTS0042131,17
RTS0042132,9
RTS0042133,9
RTS0042134,8
RTS0042135,10
RTS0042136,12
RTS0042137,10
RTS0042138,9
RTS0042139,5
RTS0042140,12
RTS0042141,13
RTS0042142,10
RTS0042143,14
RTS0042144,14
RTS0042145,12
RTS0042146,19
RTS0042147,14
RTS0042148,6
RTS0042149,11
RTS0042150,12
RTS0042151,10
RTS0042152,10
RTS0042153,16
RTS0042154,15
RTS0042155,11
RTS0042156,9
RTS0042157,6
RTS0042158,8
RTS0042159,8
RTS0042160,7
RTS0042161,13
RTS0042162,9
RTS0042163,11
RTS0042164,15
RTS0042165,9
RTS0042166,21
RTS0042167,12
RTS0042168,12
RTS0042169,13
RTS0042170,10
RTS0042171,10
RTS0042172,16
RTS0042173,15
RTS0042174,4
RTS0042175,5
RTS0042176,14
RTS0042177,15
RTS0042178,14
RTS0042179,15
RTS0042180,14
RTS0042181,8
RTS0042182,14
RTS0042183,4
RTS0042184,12
RTS0042185,8
RTS0042186,12
RTS0042187,11
RTS0042188,6
RTS0042189,7
RTS0042190,9
RTS0042191,29
RTS0042192,15
RTS0042193,11
RTS0042194,19
RTS0042195,8
RTS0042196,12
RTS0042197,7
RTS0042198,10
RTS0042199,16
RTS0042200,7
RTS0042201,15
RTS0042202,6
RTS0042203,15
RTS0042204,10
RTS0042205,8
RTS0042206,11
RTS0042207,8
RTS0042208,15
RTS0042209,12
RTS0042210,2
RTS0042211,7
RTS0042212,12
RTS0042213,5
RTS0042214,12
RTS0042215,14
RTS0042216,12
RTS0042217,6
RTS0042218,9
RTS0042219,12
RTS0042220,9
RTS0042221,10
RTS0042222,9
RTS0042223,7
RTS0042224,9
RTS0042225,10
RTS0042226,13
RTS0042227,10
RTS0042228,9
RTS0042229,8
RTS0042230,17
RTS0042231,16
RTS0042232,9
RTS0042233,14
RTS0042234,14
RTS0042235,13
RTS0042236,10
RTS0042237,12
RTS0042238,8
RTS0042239,5
RTS0042240,16
RTS0042241,9
RTS0042242,6
RTS0042243,15
RTS0042244,9
RTS0042245,9
RTS0042246,19
RTS0042247,16
RTS0042248,29
RTS0042249,24
RTS0042250,17
RTS0042251,8
RTS0042252,11
RTS0042253,11
RTS0042254,8
RTS0042255,15
RTS0042256,19
RTS0042257,8
RTS0042258,7
RTS0042259,12
RTS0042260,7
RTS0042261,12
RTS0042262,11
RTS0042263,10
RTS0042264,13
RTS0042265,17
RTS0042266,5
RTS0042267,9
RTS0042268,7
RTS0042269,10
RTS0042270,7
RTS0042271,13
RTS0042272,15
RTS0042273,11
RTS0042274,18
RTS0042275,6
RTS0042276,6
RTS0042277,12
RTS0042278,3
RTS0042279,13
RTS0042280,13
RTS0042281,6
RTS0042282,5
RTS0042283,5
RTS0042284,9
RTS0042285,11
RTS0042286,10
RTS0042287,12
RTS0042288,16
RTS0042289,22
RTS0042290,13
RTS0042291,13
RTS0042292,16
RTS0042293,12
RTS0042294,13
RTS0042295,7
RTS0042296,11
RTS0042297,13
RTS0042298,8
RTS0042299,12
RTS0042300,11
RTS0042301,7
RTS0042302,11
RTS0042303,8
RTS0042304,10
RTS0042305,10
RTS0042306,9
RTS0042307,12
RTS0042308,11
RTS0042309,16
RTS0042310,15
RTS0042311,8
RTS0042312,13
RTS0042313,8
RTS0042314,8
RTS0042315,17
RTS0042316,13
RTS0042317,8
RTS0042318,14
RTS0042319,13
RTS0042320,14
RTS0042321,15
RTS0042322,9
RTS0042323,5
RTS0042324,11
RTS0042325,5
RTS0042326,11
RTS0042327,6
RTS0042328,9
RTS0042329,10
RTS0042330,12
RTS0042331,7
RTS0042332,7
RTS0042333,15
RTS0042334,4
RTS0042335,7
RTS0042336,15
RTS0042337,17
RTS0042338,8
RTS0042339,11
RTS0042340,17
RTS0042341,12
RTS0042342,7
RTS0042343,17
RTS0042344,15
RTS0042345,6
RTS0042346,10
RTS0042347,13
RTS0042348,8
RTS0042349,9
RTS0042350,9
RTS0042351,9
RTS0042352,7
RTS0042353,10
RTS0042354,11
RTS0042355,4
RTS0042356,9
RTS0042357,9
RTS0042358,12
RTS0042359,12
RTS0042360,11
RTS0042361,12
RTS0042362,11
RTS0042363,11
RTS0042364,10
RTS0042365,7
RTS0042366,6
RTS0042367,5
RTS0042368,9
RTS0042369,4
RTS0042370,11
RTS0042371,5
RTS0042372,11
RTS0042373,17
RTS0042374,4
RTS0042375,6
RTS0042376,7
RTS0042377,7
RTS0042378,8
RTS0042379,1
RTS0042380,3
RTS0042381,9
RTS0042382,9
RTS0042383,15
RTS0042384,15
RTS0042385,6
RTS0042386,11
RTS0042387,7
RTS0042388,15
RTS0042389,9
RTS0042390,10
RTS0042391,12
RTS0042392,3
RTS0042393,6
RTS0042394,8
RTS0042395,6
RTS0042396,8
RTS0042397,9
RTS0042398,16
RTS0042399,9
RTS0042400,12
RTS0042401,11
RTS0042402,5
RTS0042403,4
RTS0042404,3
RTS0042405,10
RTS0042406,8
RTS0042407,6
RTS0042408,11
RTS0042409,21
RTS0042410,9
RTS0042411,15
RTS0042412,7
RTS0042413,8
RTS0042414,12
RTS0042415,9
RTS0042416,11
RTS0042417,19
RTS0042418,17
RTS0042419,20
RTS0042420,23
RTS0042421,13
RTS0042422,7
RTS0042423,15
RTS0042424,14
RTS0042425,11
RTS0042426,7
RTS0042427,14
RTS0042428,13
RTS0042429,10
RTS0042430,10
RTS0042431,8
RTS0042432,15
RTS0042433,8
RTS0042434,11
RTS0042435,10
RTS0042436,13
RTS0042437,8
RTS0042438,11
RTS0042439,11
RTS0042440,10
RTS0042441,15
RTS0042442,19
RTS0042443,18
RTS0042444,12
RTS0042445,10
RTS0042446,12
RTS0042447,10
RTS0042448,15
RTS0042449,8
RTS0042450,11
RTS0042451,12
RTS0042452,14
RTS0042453,11
RTS0042454,9
RTS0042455,3
RTS0042456,8
RTS0042457,11
RTS0042458,6
RTS0042460,15
RTS0042461,22
RTS0042462,8
RTS0042463,13
RTS0042464,10
RTS0042465,10
RTS0042466,9
RTS0042467,10
RTS0042468,6
RTS0042469,10
RTS0042470,8
RTS0042471,23
RTS0042472,17
RTS0042473,16
RTS0042474,8
RTS0042475,14
RTS0042476,10
RTS0042477,10
RTS0042478,11
RTS0042479,14
RTS0042480,8
RTS0042481,7
RTS0042482,16
RTS0042483,24
RTS0042484,17
RTS0042485,12
RTS0042486,6
RTS0042487,9
RTS0042488,8
RTS0042489,9
RTS0042490,7
RTS0042491,8
RTS0042492,8
RTS0042493,8
RTS0042494,5
RTS0042495,6
RTS0042496,15
RTS0042497,12
RTS0042498,10
RTS0042499,5
RTS0042500,8
RTS0042501,15
RTS0042502,8
RTS0042503,10
RTS0042504,13
RTS0042505,11
RTS0042506,13
RTS0042507,7
RTS0042508,4
RTS0042509,11
RTS0042510,7
RTS0042515,9
RTS0042522,9
RTS0042526,8
RTS0042527,14
RTS0042528,6
RTS0042529,5
RTS0042530,3
RTS0042531,4
RTS0042532,10
RTS0042533,8
RTS0042534,5
RTS0042535,10
RTS0042536,6
RTS0042537,14
RTS0042538,7
RTS0042539,10
RTS0042540,14
RTS0042541,3
RTS0042542,9
RTS0042543,9
RTS0042544,11
RTS0042545,3
RTS0042546,6
RTS0042547,11
RTS0042548,7
RTS0042549,10
RTS0042550,10
RTS0042551,15
RTS0042552,7
RTS0042553,7
RTS0042554,6
RTS0042555,7
RTS0042556,6
RTS0042557,15
RTS0042558,7
RTS0042559,5
RTS0042560,12
RTS0042561,6
RTS0042562,10
RTS0042563,12
RTS0042564,8
RTS0042565,11
RTS0042566,10
RTS0042567,12
RTS0042568,16
RTS0042569,20
RTS0042570,10
RTS0042571,19
RTS0042572,15
RTS0042573,10
RTS0042574,7
RTS0042575,12
RTS0042576,8
RTS0042577,16
RTS0042578,9
RTS0042579,14
RTS0042580,14
RTS0042581,23
RTS0042582,18
RTS0042583,76
RTS0042584,14
RTS0042585,9
RTS0042586,9
RTS0042587,14
RTS0042588,17
RTS0042589,9
RTS0042590,13
RTS0042591,9
RTS0042592,11
RTS0042593,10
RTS0042594,8
RTS0042595,8
RTS0042596,13
RTS0042597,9
RTS0042598,9
RTS0042599,11
RTS0042600,8
RTS0042601,8
RTS0042602,8
RTS0042603,18
RTS0042604,15
RTS0042605,15
RTS0042606,12
RTS0042607,13
RTS0042608,13
RTS0042609,12
RTS0042610,11
RTS0042611,8
RTS0042612,17
RTS0042613,11
RTS0042614,15
RTS0042615,12
RTS0042616,7
RTS0042617,13
RTS0042618,19
RTS0042619,7
RTS0042620,7
RTS0042621,11
RTS0042622,5
RTS0042623,12
RTS0042624,11
RTS0042625,7
RTS0042626,13
RTS0042627,14
RTS0042628,3
RTS0042629,15
RTS0042630,9
RTS0042631,7
RTS0042633,12
RTS0042634,7
RTS0042635,10
RTS0042636,16
RTS0042637,8
RTS0042638,12
RTS0042639,10
RTS0042640,14
RTS0042641,4
RTS0042642,8
RTS0042643,6
RTS0042644,6
RTS0042645,9
RTS0042646,12
RTS0042647,9
RTS0042648,12
RTS0042649,6
RTS0042650,9
RTS0042651,9
RTS0042652,8
RTS0042653,8
RTS0042654,12
RTS0042655,8
RTS0042656,10
RTS0042657,5
RTS0042658,8
RTS0042659,9
RTS0042660,6
RTS0042661,13
RTS0042662,10
RTS0042663,18
RTS0042664,7
RTS0042665,6
RTS0042666,10
RTS0042667,10
RTS0042668,8
RTS0042669,12
RTS0042670,6
RTS0042671,11
RTS0042672,16
RTS0042673,10
RTS0042674,3
RTS0042675,11
RTS0042676,6
RTS0042678,8
RTS0042679,11
RTS0042680,14
RTS0042681,10
RTS0042682,13
RTS0042683,8
RTS0042684,9
RTS0042685,10
RTS0042686,21
RTS0042687,7
RTS0042688,5
RTS0042689,4
RTS0042690,11
RTS0042691,15
RTS0042692,6
RTS0042693,9
RTS0042694,1
RTS0042695,12
RTS0042696,5
RTS0042697,10
RTS0042698,11
RTS0042699,3
RTS0042700,6
RTS0042701,11
RTS0042702,7
RTS0042703,7
RTS0042704,11
RTS0042705,12
RTS0042706,5
RTS0042707,3
RTS0042708,9
RTS0042709,8
RTS0042710,9
RTS0042711,10
RTS0042712,6
RTS0042713,8
RTS0042714,7
RTS0042715,5
RTS0042716,8
RTS0042717,10
RTS0042718,12
RTS0042719,7
RTS0042720,5
RTS0042721,6
RTS0042722,7
RTS0042723,10
RTS0042724,14
RTS0042725,13
RTS0042726,5
RTS0042727,4
RTS0042728,6
RTS0042729,4
RTS0042730,12
RTS0042731,5
RTS0042732,7
RTS0042733,15
RTS0042734,9
RTS0042735,9
RTS0042736,10
RTS0042737,11
RTS0042738,10
RTS0042739,12
RTS0042740,10
RTS0042741,11
RTS0042742,12
RTS0042743,5
RTS0042744,12
RTS0042745,4
RTS0042746,7
RTS0042747,9
RTS0042748,11
RTS0042749,4
RTS0042750,2
RTS0042751,11
RTS0042752,13
RTS0042753,16
RTS0042754,4
RTS0042755,6
RTS0042756,10
RTS0042757,13
RTS0042758,2
RTS0042759,10
RTS0042760,6
RTS0042761,9
RTS0042762,5
RTS0042763,10
RTS0042764,11
RTS0042765,9
RTS0042766,18
RTS0042767,7
RTS0042768,11
RTS0042769,16
RTS0042770,8
RTS0042771,11
RTS0042772,9
RTS0042773,21
RTS0042774,13
RTS0042775,9
RTS0042776,12
RTS0042777,21
RTS0042778,10
RTS0042779,12
RTS0042780,11
RTS0042781,13
RTS0042782,11
RTS0042783,11
RTS0042784,12
RTS0042785,10
RTS0042786,5
RTS0042787,7
RTS0042788,9
RTS0042789,8
RTS0042790,13
RTS0042791,11
RTS0042792,13
RTS0042793,18
RTS0042794,9
RTS0042795,14
RTS0042796,12
RTS0042797,10
RTS0042798,7
RTS0042799,15
RTS0042800,6
RTS0042801,14
RTS0042802,12
RTS0042803,14
RTS0042804,5
RTS0042805,13
RTS0042806,13
RTS0042807,16
RTS0042808,11
RTS0042809,15
RTS0042810,17
RTS0042811,19
RTS0042812,11
RTS0042813,12
RTS0042814,19
RTS0042815,8
RTS0042816,10
RTS0042817,17
RTS0042818,7
RTS0042819,17
RTS0042820,8
RTS0042821,7
RTS0042822,15
RTS0042823,10
RTS0042824,23
RTS0042825,10
RTS0042826,4
RTS0042827,5
RTS0042828,7
RTS0042829,11
RTS0042830,14
RTS0042831,22
RTS0042832,10
RTS0042833,7
RTS0042834,5
RTS0042835,11
RTS0042836,13
RTS0042837,12
RTS0042838,16
RTS0042839,3
RTS0042840,10
RTS0042841,13
RTS0042842,9
RTS0042843,11
RTS0042844,8
RTS0042845,17
RTS0042846,9
RTS0042847,21
RTS0042848,13
RTS0042849,9
RTS0042850,13
RTS0042851,10
RTS0042852,11
RTS0042853,8
RTS0042854,8
RTS0042855,8
RTS0042856,7
RTS0042857,16
RTS0042858,11
RTS0042859,14
RTS0042860,15
RTS0042861,9
RTS0042862,10
RTS0042863,15
RTS0042864,11
RTS0042865,13
RTS0042866,6
RTS0042867,5
RTS0042868,7
RTS0042869,5
RTS0042870,9
RTS0042871,16
RTS0042872,13
RTS0042873,11
RTS0042874,12
RTS0042875,9
RTS0042876,14
RTS0042877,11
RTS0042878,17
RTS0042879,14
RTS0042880,19
RTS0042881,8
RTS0042882,12
RTS0042883,8
RTS0042884,14
RTS0042885,13
RTS0042886,15
RTS0042887,11
RTS0042888,8
RTS0042889,5
RTS0042890,10
RTS0042891,7
RTS0042892,11
RTS0042893,26
RTS0042894,14
RTS0042895,9
RTS0042896,10
RTS0042897,6
RTS0042898,12
RTS0042899,12
RTS0042900,13
RTS0042901,14
RTS0042902,16
RTS0042903,5
RTS0042904,8
RTS0042905,9
RTS0042906,9
RTS0042907,4
RTS0042908,9
RTS0042909,8
RTS0042910,6
RTS0042911,10
RTS0042912,11
RTS0042913,14
RTS0042914,10
RTS0042915,14
RTS0042916,14
RTS0042917,12
RTS0042918,7
RTS0042919,16
RTS0042920,6
RTS0042921,12
RTS0042922,11
RTS0042923,16
RTS0042924,10
RTS0042925,14
RTS0042926,17
RTS0042927,12
RTS0042928,18
RTS0042929,15
RTS0042930,8
RTS0042931,6
RTS0042932,6
RTS0042933,5
RTS0042934,8
RTS0042935,6
RTS0042936,12
RTS0042937,11
RTS0042938,15
RTS0042939,6
RTS0042940,13
RTS0042941,15
RTS0042942,17
RTS0042943,14
RTS0042944,9
RTS0042945,9
RTS0042946,14
RTS0042947,17
RTS0042948,6
RTS0042949,11
RTS0042950,10
RTS0042951,10
RTS0042952,12
RTS0042953,11
RTS0042954,11
RTS0042955,16
RTS0042956,12
RTS0042957,8
RTS0042958,12
RTS0042959,18
RTS0042960,6
RTS0042961,9
RTS0042962,17
RTS0042963,9
RTS0042964,10
RTS0042965,14
RTS0042966,8
RTS0042967,16
RTS0042968,15
RTS0042969,6
RTS0042970,10
RTS0042971,10
RTS0042972,14
RTS0042973,16
RTS0042974,8
RTS0042975,12
RTS0042976,12
RTS0042977,10
RTS0042978,15
RTS0042979,11
RTS0042980,16
RTS0042981,8
RTS0042982,10
RTS0042983,14
RTS0042984,6
RTS0042985,10
RTS0042986,13
RTS0042987,4
RTS0042988,11
RTS0042989,7
RTS0042990,7
RTS0042991,10
RTS0042992,2
RTS0042993,6
RTS0042994,3
RTS0042995,13
RTS0042996,12
RTS0042997,14
RTS0042998,12
RTS0042999,11
RTS0043000,16
RTS0043001,10
RTS0043002,7
RTS0043003,11
RTS0043004,11
RTS0043005,24
RTS0043006,11
RTS0043007,10
RTS0043008,10
RTS0043009,2
RTS0043010,12
RTS0043011,7
RTS0043012,12
RTS0043013,9
RTS0043014,12
RTS0043015,10
RTS0043016,7
RTS0043017,14
RTS0043018,13
RTS0043019,13
RTS0043020,8
RTS0043021,12
RTS0043022,11
RTS0043023,17
RTS0043024,13
RTS0043025,12
RTS0043026,9
RTS0043027,10
RTS0043028,11
RTS0043029,13
RTS0043030,10
RTS0043031,7
RTS0043032,4
RTS0043033,15
RTS0043034,11
RTS0043035,11
RTS0043036,11
RTS0043037,12
RTS0043038,16
RTS0043039,10
RTS0043040,11
RTS0043041,7
RTS0043042,9
RTS0043043,8
RTS0043044,6
RTS0043045,13
RTS0043046,7
RTS0043047,9
RTS0043048,10
RTS0043049,5
RTS0043050,4
RTS0043051,10
RTS0043052,18
RTS0043053,9
RTS0043054,14
RTS0043055,5
RTS0043056,13
RTS0043057,12
RTS0043058,8
RTS0043059,7
RTS0043060,7
RTS0043061,17
RTS0043062,8
RTS0043063,6
RTS0043064,5
RTS0043065,6
RTS0043066,20
RTS0043067,9
RTS0043068,12
RTS0043069,5
RTS0043070,13
RTS0043071,19
RTS0043072,24
RTS0043073,22
RTS0043074,32
RTS0043075,13
RTS0043076,11
RTS0043077,7
RTS0043078,6
RTS0043079,11
RTS0043080,8
RTS0043081,17
RTS0043082,13
RTS0043083,11
RTS0043084,12
RTS0043085,11
RTS0043086,10
RTS0043087,10
RTS0043088,11
RTS0043089,8
RTS0043090,11
RTS0043091,10
RTS0043092,5
RTS0043093,9
RTS0043094,12
RTS0043095,18
RTS0043096,7
RTS0043097,3
RTS0043098,8
RTS0043099,15
RTS0043100,16
RTS0043101,15
RTS0043102,13
RTS0043103,17
RTS0043104,25
RTS0043105,15
RTS0043106,19
RTS0043107,9
RTS0043108,8
RTS0043109,9
RTS0043110,12
RTS0043111,10
RTS0043112,10
RTS0043113,8
RTS0043114,7
RTS0043115,7
RTS0043116,15
RTS0043117,11
RTS0043118,12
RTS0043119,6
RTS0043120,21
RTS0043121,6
RTS0043122,13
RTS0043123,6
RTS0043124,12
RTS0043125,9
RTS0043126,9
RTS0043127,14
RTS0043128,14
RTS0043129,12
RTS0043130,14
RTS0043131,13
RTS0043132,13
RTS0043133,10
RTS0043134,7
RTS0043135,10
RTS0043136,10
RTS0043137,14
RTS0043138,9
RTS0043139,8
RTS0043140,12
RTS0043141,9
RTS0043142,5
RTS0043143,11
RTS0043144,16
RTS0043145,17
RTS0043146,13
RTS0043147,12
RTS0043148,9
RTS0043149,9
RTS0043150,9
RTS0043151,13
RTS0043152,15
RTS0043153,10
RTS0043154,13
RTS0043155,12
RTS0043156,10
RTS0043157,14
RTS0043159,13
RTS0043160,16
RTS0043161,9
RTS0043162,18
RTS0043163,15
RTS0043164,14
RTS0043165,13
RTS0043167,11
RTS0043168,12
RTS0043169,15
RTS0043170,15
RTS0043171,19
RTS0043172,18
RTS0043173,16
RTS0043174,14
RTS0043175,7
RTS0043176,8
RTS0043177,12
RTS0043178,11
RTS0043179,13
RTS0043180,8
RTS0043181,14
RTS0043182,21
RTS0043183,12
RTS0043184,8
RTS0043185,9
RTS0043186,15
RTS0043187,9
RTS0043188,10
RTS0043189,9
RTS0043190,10
RTS0043191,11
RTS0043192,11
RTS0043193,7
RTS0043194,12
RTS0043195,11
RTS0043196,23
RTS0043197,17
RTS0043198,14
RTS0043199,19
RTS0043200,11
RTS0043201,14
RTS0043202,20
RTS0043203,11
RTS0043204,15
RTS0043205,22
RTS0043206,8
RTS0043207,13
RTS0043208,6
RTS0043209,14
RTS0043210,11
RTS0043211,10
RTS0043212,22
RTS0043213,13
RTS0043214,11
RTS0043215,6
RTS0043216,8
RTS0043217,7
RTS0043218,13
RTS0043219,8
RTS0043220,15
RTS0043221,10
RTS0043222,12
RTS0043223,12
RTS0043224,11
RTS0043225,12
RTS0043226,8
RTS0043227,7
RTS0043228,16
RTS0043229,8
RTS0043230,9
RTS0043231,12
RTS0043232,18
RTS0043233,11
RTS0043234,9
RTS0043235,16
RTS0043236,19
RTS0043237,6
RTS0043238,6
RTS0043239,10
RTS0043240,12
RTS0043241,15
RTS0043242,15
RTS0043243,21
RTS0043244,6
RTS0043245,7
RTS0043246,11
RTS0043247,6
RTS0043248,16
RTS0043249,15
RTS0043250,10
RTS0043251,14
RTS0043252,14
RTS0043253,10
RTS0043254,14
RTS0043255,9
RTS0043256,16
RTS0043257,13
RTS0043258,10
RTS0043259,16
RTS0043260,13
RTS0043261,17
RTS0043262,14
RTS0043263,9
RTS0043264,8
RTS0043265,10
RTS0043266,15
RTS0043267,12
RTS0043268,9
RTS0043269,10
RTS0043270,7
RTS0043271,10
RTS0043272,15
RTS0043273,6
RTS0043274,11
RTS0043275,18
RTS0043276,12
RTS0043277,12
RTS0043278,7
RTS0043279,12
RTS0043280,13
RTS0043281,10
RTS0043282,6
RTS0043283,10
RTS0043284,10
RTS0043285,13
RTS0043286,14
RTS0043287,13
RTS0043288,13
RTS0043289,17
RTS0043290,6
RTS0043291,18
RTS0043292,12
RTS0043293,7
RTS0043294,9
RTS0043295,15
RTS0043296,10
RTS0043297,3
RTS0043299,15
RTS0043300,18
RTS0043301,8
RTS0043302,9
RTS0043303,11
RTS0043304,14
RTS0043305,7
RTS0043306,15
RTS0043307,14
RTS0043308,10
RTS0043309,15
RTS0043310,16
RTS0043311,11
RTS0043312,17
RTS0043313,10
RTS0043314,11
RTS0043315,9
RTS0043316,14
RTS0043317,9
RTS0043318,10
RTS0043319,8
RTS0043320,9
RTS0043321,4
RTS0043322,7
RTS0043323,6
RTS0043324,17
RTS0043325,6
RTS0043326,14
RTS0043327,5
RTS0043328,8
RTS0043329,11
RTS0043330,12
RTS0043331,7
RTS0043332,14
RTS0043333,14
RTS0043334,11
RTS0043335,6
RTS0043336,17
RTS0043337,14
RTS0043338,13
RTS0043339,9
RTS0043340,7
RTS0043341,9
RTS0043342,20
RTS0043343,19
RTS0043344,13
RTS0043345,4
RTS0043346,4
RTS0043347,22
RTS0043348,13
RTS0043349,11
RTS0043350,18
RTS0043351,16
RTS0043352,15
RTS0043353,10
RTS0043354,10
RTS0043355,8
RTS0043356,12
RTS0043357,10
RTS0043358,10
RTS0043359,16
RTS0043360,8
RTS0043361,12
RTS0043362,18
RTS0043363,8
RTS0043364,12
RTS0043365,7
RTS0043366,10
RTS0043367,6
RTS0043368,6
RTS0043369,9
RTS0043370,7
RTS0043371,17
RTS0043372,10
RTS0043373,9
RTS0043374,15
RTS0043375,6
RTS0043376,26
RTS0043377,35
RTS0043378,14
RTS0043379,14
RTS0043380,23
RTS0043381,17
RTS0043382,10
RTS0043383,12
RTS0043384,8
RTS0043385,13
RTS0043386,15
RTS0043387,18
RTS0043388,11
RTS0043389,17
RTS0043390,6
RTS0043391,16
RTS0043392,7
RTS0043393,13
RTS0043394,13
RTS0043395,10
RTS0043396,18
RTS0043397,13
RTS0043398,13
RTS0043399,12
RTS0043400,6
RTS0043401,10
RTS0043402,8
RTS0043403,16
RTS0043404,12
RTS0043405,10
RTS0043406,7
RTS0043407,14
RTS0043408,19
RTS0043409,9
RTS0043410,15
RTS0043411,9
RTS0043412,10
RTS0043413,12
RTS0043414,8
RTS0043415,13
RTS0043416,11
RTS0043417,11
RTS0043418,12
RTS0043419,14
RTS0043420,8
RTS0043421,19
RTS0043422,9
RTS0043423,8
RTS0043424,16
RTS0043425,13
RTS0043426,12
RTS0043427,8
RTS0043428,14
RTS0043429,12
RTS0043430,14
RTS0043431,18
RTS0043432,2
RTS0043433,8
RTS0043434,9
RTS0043435,18
RTS0043436,10
RTS0043437,23
RTS0043438,12
RTS0043439,8
RTS0043440,15
RTS0043441,19
RTS0043442,11
RTS0043443,15
RTS0043444,11
RTS0043445,10
RTS0043446,16
RTS0043447,11
RTS0043448,9
RTS0043449,14
RTS0043450,7
RTS0043451,13
RTS0043452,10
RTS0043453,11
RTS0043454,11
RTS0043455,16
RTS0043456,10
RTS0043457,10
RTS0043458,10
RTS0043459,10
RTS0043460,17
RTS0043461,5
RTS0043462,14
RTS0043463,8
RTS0043464,6
RTS0043465,15
RTS0043466,26
RTS0043467,18
RTS0043468,7
RTS0043469,13
RTS0043470,16
RTS0043471,9
RTS0043472,6
RTS0043473,5
RTS0043474,2
RTS0043475,15
RTS0043476,14
RTS0043477,17
RTS0043478,7
RTS0043479,7
RTS0043480,6
RTS0043481,13
RTS0043482,10
RTS0043483,15
RTS0043484,13
RTS0043485,12
RTS0043486,19
RTS0043487,15
RTS0043488,11
RTS0043489,13
RTS0043490,13
RTS0043491,16
RTS0043492,15
RTS0043493,18
RTS0043494,15
RTS0043495,17
RTS0043496,15
RTS0043497,11
RTS0043498,10
RTS0043499,11
RTS0043500,9
RTS0043501,8
RTS0043502,15
RTS0043503,3
RTS0043504,13
RTS0043505,10
RTS0043506,19
RTS0043507,8
RTS0043508,15
RTS0043509,11
RTS0043510,11
RTS0043511,12
RTS0043512,19
RTS0043513,11
RTS0043514,8
RTS0043515,7
RTS0043516,13
RTS0043517,10
RTS0043518,11
RTS0043519,18
RTS0043520,18
RTS0043521,7
RTS0043522,5
RTS0043523,13
RTS0043524,3
RTS0043525,9
RTS0043526,9
RTS0043527,11
RTS0043528,10
RTS0043529,10
RTS0043530,6
RTS0043531,13
RTS0043532,11
RTS0043533,12
RTS0043534,9
RTS0043535,12
RTS0043536,9
RTS0043537,14
RTS0043538,14
RTS0043539,11
RTS0043540,6
RTS0043541,11
RTS0043542,12
RTS0043543,9
RTS0043544,13
RTS0043545,7
RTS0043546,18
RTS0043547,11
RTS0043548,7
RTS0043549,14
RTS0043550,11
RTS0043551,13
RTS0043552,10
RTS0043553,10
RTS0043554,10
RTS0043555,7
RTS0043556,8
RTS0043557,11
RTS0043558,10
RTS0043559,9
RTS0043560,8
RTS0043561,14
RTS0043562,12
RTS0043563,8
RTS0043564,14
RTS0043565,12
RTS0043566,13
RTS0043567,7
RTS0043568,7
RTS0043569,12
RTS0043570,6
RTS0043571,9
RTS0043572,9
RTS0043573,14
RTS0043574,9
RTS0043575,8
RTS0043576,16
RTS0043577,18
RTS0043578,14
RTS0043579,8
RTS0043580,15
RTS0043581,14
RTS0043582,11
RTS0043583,7
RTS0043584,8
RTS0043585,9
RTS0043586,11
RTS0043587,16
RTS0043588,9
RTS0043589,19
RTS0043590,9
RTS0043591,6
RTS0043592,8
RTS0043593,16
RTS0043594,5
RTS0043595,2
RTS0043596,13
RTS0043597,10
RTS0043598,9
RTS0043599,12
RTS0043600,4
RTS0043601,6
RTS0043602,11
RTS0043603,7
RTS0043604,13
RTS0043605,11
RTS0043606,14
RTS0043607,10
RTS0043608,13
RTS0043609,13
RTS0043610,17
RTS0043611,13
RTS0043612,13
RTS0043613,7
RTS0043614,9
RTS0043615,8
RTS0043616,9
RTS0043617,7
RTS0043618,8
RTS0043619,13
RTS0043620,6
RTS0043621,13
RTS0043622,4
RTS0043623,4
RTS0043624,6
RTS0043625,3
RTS0043626,6
RTS0043627,11
RTS0043628,10
RTS0043629,8
RTS0043630,12
RTS0043631,8
RTS0043632,11
RTS0043633,14
RTS0043634,9
RTS0043635,4
RTS0043636,7
RTS0043637,13
RTS0043638,8
RTS0043639,13
RTS0043640,13
RTS0043641,38
RTS0043642,16
RTS0043643,22
RTS0043644,18
RTS0043645,14
RTS0043646,15
RTS0043647,11
RTS0043648,7
RTS0043649,17
RTS0043650,12
RTS0043651,8
RTS0043652,8
RTS0043653,13
RTS0043654,7
RTS0043655,17
RTS0043656,8
RTS0043657,6
RTS0043658,9
RTS0043659,9
RTS0043660,11
RTS0043661,8
RTS0043663,12
RTS0043664,10
RTS0043665,11
RTS0043666,7
RTS0043667,9
RTS0043668,12
RTS0043669,10
RTS0043670,6
RTS0043671,17
RTS0043672,12
RTS0043673,12
RTS0043674,13
RTS0043675,11
RTS0043676,12
RTS0043677,9
RTS0043678,6
RTS0043679,17
RTS0043680,10
RTS0043681,10
RTS0043682,8
RTS0043683,12
RTS0043684,10
RTS0043685,15
RTS0043686,19
RTS0043687,10
RTS0043688,4
RTS0043689,10
RTS0043690,9
RTS0043691,11
RTS0043692,9
RTS0043693,15
RTS0043694,13
RTS0043695,15
RTS0043696,10
RTS0043697,19
RTS0043698,9
RTS0043699,12
RTS0043700,13
RTS0043701,7
RTS0043702,14
RTS0043703,7
RTS0043704,10
RTS0043705,5
RTS0043706,10
RTS0043707,13
RTS0043708,6
RTS0043709,13
RTS0043710,11
RTS0043711,11
RTS0043712,7
RTS0043713,3
RTS0043714,7
RTS0043715,6
RTS0043716,6
RTS0043717,8
RTS0043718,5
RTS0043719,6
RTS0043720,16
RTS0043721,9
RTS0043722,7
RTS0043723,7
RTS0043724,8
RTS0043725,10
RTS0043726,2
RTS0043727,12
RTS0043728,9
RTS0043729,11
RTS0043730,12
RTS0043731,11
RTS0043732,14
RTS0043733,7
RTS0043734,10
RTS0043735,11
RTS0043736,8
RTS0043737,8
RTS0043738,12
RTS0043739,14
RTS0043740,10
RTS0043741,12
RTS0043742,16
RTS0043743,12
RTS0043744,9
RTS0043745,12
RTS0043746,8
RTS0043747,16
RTS0043748,11
RTS0043749,11
RTS0043750,20
RTS0043751,4
RTS0043752,15
RTS0043753,4
RTS0043754,12
RTS0043755,10
RTS0043756,9
RTS0043757,14
RTS0043758,12
RTS0043759,8
RTS0043760,5
RTS0043761,22
RTS0043762,6
RTS0043763,15
RTS0043764,5
RTS0043765,9
RTS0043766,8
RTS0043767,6
RTS0043768,8
RTS0043769,14
RTS0043770,8
RTS0043771,8
RTS0043772,11
RTS0043773,7
RTS0043774,6
RTS0043775,3
RTS0043776,13
RTS0043777,10
RTS0043778,11
RTS0043779,9
RTS0043780,8
RTS0043781,13
RTS0043782,9
RTS0043783,6
RTS0043784,7
RTS0043785,10
RTS0043786,20
RTS0043787,8
RTS0043788,11
RTS0043789,12
RTS0043790,16
RTS0043791,15
RTS0043792,13
RTS0043793,10
RTS0043794,8
RTS0043795,20
RTS0043796,5
RTS0043797,15
RTS0043798,8
RTS0043799,5
RTS0043800,12
RTS0043801,10
RTS0043802,8
RTS0043803,10
RTS0043804,11
RTS0043805,8
RTS0043806,12
RTS0043807,13
RTS0043808,13
RTS0043809,9
RTS0043810,9
RTS0043811,9
RTS0043812,9
RTS0043813,11
RTS0043814,9
RTS0043815,10
RTS0043816,12
RTS0043817,6
RTS0043818,17
RTS0043819,10
RTS0043820,11
RTS0043821,16
RTS0043822,14
RTS0043823,15
RTS0043824,6
RTS0043825,9
RTS0043826,11
RTS0043827,11
RTS0043828,16
RTS0043829,13
RTS0043830,10
RTS0043831,14
RTS0043832,6
RTS0043833,10
RTS0043834,6
RTS0043835,8
RTS0043836,11
RTS0043837,10
RTS0043838,2
RTS0043839,6
RTS0043840,12
RTS0043841,12
RTS0043842,9
RTS0043843,10
RTS0043844,13
RTS0043845,16
RTS0043846,10
RTS0043847,11
RTS0043848,15
RTS0043849,9
RTS0043850,12
RTS0043851,10
RTS0043852,17
RTS0043853,17
RTS0043854,12
RTS0043856,9
RTS0043857,6
RTS0043858,8
RTS0043859,5
RTS0043860,12
RTS0043861,17
RTS0043862,16
RTS0043863,15
RTS0043864,13
RTS0043865,7
RTS0043866,11
RTS0043867,10
RTS0043868,18
RTS0043869,16
RTS0043870,5
RTS0043871,17
RTS0043872,13
RTS0043873,9
RTS0043874,10
RTS0043875,9
RTS0043876,22
RTS0043877,7
RTS0043878,8
RTS0043879,16
RTS0043880,19
RTS0043881,11
RTS0043882,8
RTS0043883,12
RTS0043884,11
RTS0043885,6
RTS0043886,6
RTS0043887,6
RTS0043888,7
RTS0043889,11
RTS0043890,15
RTS0043891,14
RTS0043892,11
RTS0043893,13
RTS0043894,9
RTS0043895,9
RTS0043896,15
RTS0043897,12
RTS0043898,10
RTS0043899,14
RTS0043900,12
RTS0043901,7
RTS0043902,9
RTS0043903,13
RTS0043904,15
RTS0043905,9
RTS0043906,8
RTS0043907,18
RTS0043908,4
RTS0043909,11
RTS0043910,12
RTS0043911,6
RTS0043912,19
RTS0043913,5
RTS0043914,5
RTS0043915,3
RTS0043916,12
RTS0043917,14
RTS0043918,12
RTS0043919,11
RTS0043920,22
RTS0043921,10
RTS0043922,8
RTS0043923,9
RTS0043924,18
RTS0043925,16
RTS0043926,12
RTS0043927,12
RTS0043928,8
RTS0043929,13
RTS0043930,10
RTS0043931,13
RTS0043932,9
RTS0043933,9
RTS0043934,17
RTS0043935,11
RTS0043936,9
RTS0043937,4
RTS0043938,12
RTS0043939,3
RTS0043940,15
RTS0043941,4
RTS0043942,10
RTS0043943,15
RTS0043944,6
RTS0043945,10
RTS0043946,9
RTS0043947,9
RTS0043948,13
RTS0043949,8
RTS0043950,10
RTS0043951,10
RTS0043952,11
RTS0043953,16
RTS0043954,9
RTS0043955,8
RTS0043956,8
RTS0043957,14
RTS0043958,5
RTS0043959,12
RTS0043960,8
RTS0043961,16
RTS0043962,13
RTS0043963,9
RTS0043964,13
RTS0043965,8
RTS0043966,14
RTS0043967,12
RTS0043968,14
RTS0043969,11
RTS0043970,11
RTS0043971,6
RTS0043972,10
RTS0043973,8
RTS0043974,12
RTS0043975,7
RTS0043976,15
RTS0043977,16
RTS0043978,11
RTS0043979,10
RTS0043980,13
RTS0043981,8
RTS0043982,18
RTS0043983,11
RTS0043984,14
RTS0043985,10
RTS0043986,11
RTS0043987,14
RTS0043988,13
RTS0043989,10
RTS0043990,11
RTS0043991,7
RTS0043992,9
RTS0043993,1
RTS0043994,3
RTS0043996,17
RTS0043997,8
RTS0043998,6
RTS0043999,9
RTS0044000,4
RTS0044001,9
RTS0044002,14
RTS0044003,20
RTS0044004,7
RTS0044005,17
RTS0044006,6
RTS0044007,11
RTS0044008,7
RTS0044009,7
RTS0044010,7
RTS0044011,20
RTS0044012,31
RTS0044013,31
RTS0044014,28
RTS0044015,25
RTS0044016,16
RTS0044017,10
RTS0044018,11
RTS0044019,14
RTS0044020,20
RTS0044021,15
RTS0044022,15
RTS0044023,12
RTS0044024,9
RTS0044025,14
RTS0044026,7
RTS0044027,11
RTS0044028,10
RTS0044029,12
RTS0044030,9
RTS0044031,13
RTS0044032,11
RTS0044033,8
RTS0044034,9
RTS0044035,9
RTS0044036,12
RTS0044037,15
RTS0044038,11
RTS0044039,11
RTS0044040,9
RTS0044041,7
RTS0044042,13
RTS0044043,17
RTS0044044,7
RTS0044045,12
RTS0044046,10
RTS0044047,14
RTS0044048,9
RTS0044049,5
RTS0044050,13
RTS0044051,5
RTS0044052,9
RTS0044053,10
RTS0044054,8
RTS0044055,12
RTS0044056,12
RTS0044057,10
RTS0044058,5
RTS0044059,18
RTS0044060,9
RTS0044061,7
RTS0044062,14
RTS0044063,14
RTS0044064,13
RTS0044065,9
RTS0044067,9
RTS0044068,4
RTS0044069,14
RTS0044070,13
RTS0044071,9
RTS0044072,12
RTS0044073,5
RTS0044074,13
RTS0044075,7
RTS0044076,1
RTS0044077,16
RTS0044078,7
RTS0044079,12
RTS0044080,13
RTS0044081,7
RTS0044082,7
RTS0044083,13
RTS0044084,11
RTS0044085,9
RTS0044086,13
RTS0044087,8
RTS0044088,8
RTS0044089,14
RTS0044090,12
RTS0044091,17
RTS0044092,8
RTS0044093,2
RTS0044094,8
RTS0044095,9
RTS0044096,6
RTS0044097,8
RTS0044098,7
RTS0044099,9
RTS0044100,4
RTS0044101,8
RTS0044102,11
RTS0044103,5
RTS0044104,8
RTS0044105,11
RTS0044106,17
RTS0044107,10
RTS0044108,15
RTS0044109,12
RTS0044110,22
RTS0044111,13
RTS0044112,12
RTS0044113,13
RTS0044114,12
RTS0044115,17
RTS0044116,20
RTS0044117,7
RTS0044118,13
RTS0044119,14
RTS0044120,17
RTS0044121,15
RTS0044122,17
RTS0044123,12
RTS0044124,17
RTS0044125,14
RTS0044126,14
RTS0044127,17
RTS0044128,14
RTS0044129,18
RTS0044130,10
RTS0044131,23
RTS0044132,15
RTS0044133,18
RTS0044134,8
RTS0044135,18
RTS0044136,11
RTS0044137,13
RTS0044138,23
RTS0044139,18
RTS0044140,14
RTS0044141,13
RTS0044142,11
RTS0044143,14
RTS0044144,15
RTS0044145,4
RTS0044146,11
RTS0044147,6
RTS0044148,11
RTS0044149,8
RTS0044150,7
RTS0044151,10
RTS0044152,12
RTS0044153,11
RTS0044154,18
RTS0044155,15
RTS0044156,12
RTS0044157,12
RTS0044158,19
RTS0044159,12
RTS0044160,12
RTS0044161,11
RTS0044162,26
RTS0044163,14
RTS0044164,12
RTS0044165,9
RTS0044166,18
RTS0044167,10
RTS0044168,10
RTS0044169,14
RTS0044170,12
RTS0044171,8
RTS0044172,9
RTS0044173,5
RTS0044174,9
RTS0044175,10
RTS0044176,17
RTS0044177,15
RTS0044178,10
RTS0044180,10
RTS0044181,10
RTS0044182,14
RTS0044183,7
RTS0044184,8
RTS0044185,17
RTS0044186,21
RTS0044187,18
RTS0044188,9
RTS0044189,12
RTS0044190,14
RTS0044191,9
RTS0044192,13
RTS0044193,10
RTS0044194,6
RTS0044195,17
RTS0044196,18
RTS0044197,7
RTS0044198,16
RTS0044199,5
RTS0044200,10
RTS0044206,17
RTS0044207,14
RTS0044208,6
RTS0044209,4
RTS0044210,9
RTS0044211,19
RTS0044212,14
RTS0044213,14
RTS0044214,10
RTS0044215,9
RTS0044216,12
RTS0044217,17
RTS0044218,13
RTS0044219,13
RTS0044220,12
RTS0044221,5
RTS0044222,13
RTS0044223,18
RTS0044224,17
RTS0044225,6
RTS0044226,11
RTS0044227,12
RTS0044228,10
RTS0044229,4
RTS0044230,11
RTS0044231,6
RTS0044232,12
RTS0044233,11
RTS0044234,6
RTS0044235,6
RTS0044236,14
RTS0044237,28
RTS0044238,21
RTS0044239,16
RTS0044240,8
RTS0044241,13
RTS0044242,7
RTS0044243,11
RTS0044244,7
RTS0044245,11
RTS0044246,17
RTS0044247,11
RTS0044248,15
RTS0044249,8
RTS0044250,3
RTS0044251,10
RTS0044252,17
RTS0044253,12
RTS0044254,12
RTS0044255,19
RTS0044256,19
RTS0044257,21
RTS0044258,12
RTS0044259,14
RTS0044260,13
RTS0044261,16
RTS0044262,6
RTS0044263,11
RTS0044264,7
RTS0044265,8
RTS0044266,14
RTS0044267,11
RTS0044268,12
RTS0044269,17
RTS0044270,12
RTS0044271,10
RTS0044272,10
RTS0044273,9
RTS0044274,18
RTS0044275,18
RTS0044276,15
RTS0044277,10
RTS0044278,3
RTS0044279,9
RTS0044280,10
RTS0044281,11
RTS0044282,11
RTS0044283,13
RTS0044284,10
RTS0044285,10
RTS0044286,11
RTS0044287,14
RTS0044288,4
RTS0044289,4
RTS0044290,19
RTS0044291,12
RTS0044292,8
RTS0044293,4
RTS0044294,13
RTS0044295,6
RTS0044296,17
RTS0044297,13
RTS0044298,18
RTS0044299,12
RTS0044300,8
RTS0044301,18
RTS0044302,13
RTS0044303,14
RTS0044304,8
RTS0044305,9
RTS0044306,12
RTS0044307,11
RTS0044308,15
RTS0044309,10
RTS0044310,8
RTS0044311,10
RTS0044312,15
RTS0044313,9
RTS0044314,11
RTS0044315,17
RTS0044316,8
RTS0044317,12
RTS0044318,14
RTS0044319,17
RTS0044320,3
RTS0044321,3
RTS0044322,8
RTS0044323,18
RTS0044324,13
RTS0044325,11
RTS0044326,8
RTS0044327,20
RTS0044328,7
RTS0044329,12
RTS0044330,11
RTS0044331,7
RTS0044332,12
RTS0044333,10
RTS0044334,12
RTS0044335,16
RTS0044336,16
RTS0044337,11
RTS0044338,8
RTS0044339,15
RTS0044340,8
RTS0044341,11
RTS0044342,14
RTS0044343,9
RTS0044344,13
RTS0044345,12
RTS0044346,16
RTS0044347,20
RTS0044348,15
RTS0044349,21
RTS0044350,26
RTS0044351,13
RTS0044352,12
RTS0044353,20
RTS0044354,10
RTS0044355,12
RTS0044356,14
RTS0044357,12
RTS0044358,9
RTS0044359,11
RTS0044360,9
RTS0044361,8
RTS0044362,7
RTS0044363,6
RTS0044364,17
RTS0044365,13
RTS0044366,13
RTS0044367,7
RTS0044368,13
RTS0044369,20
RTS0044370,25
RTS0044371,10
RTS0044372,15
RTS0044373,11
RTS0044374,19
RTS0044375,13
RTS0044376,7
RTS0044377,15
RTS0044378,14
RTS0044379,12
RTS0044380,4
RTS0044381,9
RTS0044382,13
RTS0044383,12
RTS0044384,8
RTS0044385,15
RTS0044386,14
RTS0044387,11
RTS0044388,8
RTS0044389,8
RTS0044390,8
RTS0044391,3
RTS0044392,17
RTS0044393,26
RTS0044394,15
RTS0044395,7
RTS0044396,13
RTS0044397,12
RTS0044399,7
RTS0044400,12
RTS0044401,3
RTS0044402,19
RTS0044403,10
RTS0044404,31
RTS0044405,15
RTS0044406,9
RTS0044407,8
RTS0044408,16
RTS0044409,3
RTS0044410,14
RTS0044411,11
RTS0044412,13
RTS0044413,10
RTS0044414,12
RTS0044415,16
RTS0044416,20
RTS0044417,17
RTS0044418,19
RTS0044419,14
RTS0044420,15
RTS0044421,6
RTS0044422,9
RTS0044423,11
RTS0044424,16
RTS0044425,12
RTS0044426,17
RTS0044427,6
RTS0044428,13
RTS0044429,6
RTS0044430,11
RTS0044431,12
RTS0044432,20
RTS0044433,14
RTS0044434,14
RTS0044435,15
RTS0044436,6
RTS0044437,8
RTS0044438,13
RTS0044439,14
RTS0044440,11
RTS0044441,9
RTS0044442,14
RTS0044443,27
RTS0044444,8
RTS0044445,17
RTS0044446,15
RTS0044447,12
RTS0044448,13
RTS0044449,13
RTS0044450,19
RTS0044451,19
RTS0044452,9
RTS0044453,13
RTS0044454,13
RTS0044455,15
RTS0044456,1
RTS0044457,13
RTS0044458,9
RTS0044459,9
RTS0044460,7
RTS0044461,16
RTS0044462,13
RTS0044463,12
RTS0044464,26
RTS0044465,24
RTS0044466,11
RTS0044467,13
RTS0044468,9
RTS0044469,10
RTS0044470,24
RTS0044471,20
RTS0044472,15
RTS0044473,6
RTS0044474,10
RTS0044475,8
RTS0044476,16
RTS0044477,16
RTS0044478,12
RTS0044479,22
RTS0044480,13
RTS0044481,15
RTS0044482,19
RTS0044483,15
RTS0044484,12
RTS0044485,12
RTS0044486,9
RTS0044487,13
RTS0044488,16
RTS0044489,13
RTS0044490,8
RTS0044491,11
RTS0044492,6
RTS0044493,18
RTS0044494,15
RTS0044495,13
RTS0044496,14
RTS0044497,14
RTS0044498,12
RTS0044499,16
RTS0044500,14
RTS0044501,16
RTS0044502,15
RTS0044503,16
RTS0044504,12
RTS0044505,9
RTS0044506,14
RTS0044507,9
RTS0044508,13
RTS0044509,16
RTS0044510,8
RTS0044511,10
RTS0044512,11
RTS0044513,13
RTS0044514,13
RTS0044515,16
RTS0044516,16
RTS0044517,22
RTS0044518,19
RTS0044519,9
RTS0044520,15
RTS0044521,12
RTS0044522,15
RTS0044523,13
RTS0044524,5
RTS0044525,12
RTS0044526,6
RTS0044527,16
RTS0044528,5
RTS0044529,18
RTS0044530,8
RTS0044531,15
RTS0044532,5
RTS0044533,10
RTS0044534,6
RTS0044535,8
RTS0044536,15
RTS0044537,16
RTS0044538,11
RTS0044539,7
RTS0044540,12
RTS0044541,8
RTS0044542,10
RTS0044543,11
RTS0044544,10
RTS0044545,6
RTS0044546,9
RTS0044547,21
RTS0044548,15
RTS0044549,14
RTS0044550,14
RTS0044551,5
RTS0044552,14
RTS0044553,10
RTS0044554,6
RTS0044555,8
RTS0044556,13
RTS0044557,6
RTS0044558,8
RTS0044559,7
RTS0044560,16
RTS0044561,11
RTS0044562,12
RTS0044563,14
RTS0044564,5
RTS0044565,5
RTS0044566,15
RTS0044567,10
RTS0044568,10
RTS0044569,9
RTS0044570,3
RTS0044571,12
RTS0044572,10
RTS0044573,13
RTS0044574,16
RTS0044575,11
RTS0044576,17
RTS0044577,7
RTS0044578,24
RTS0044579,12
RTS0044580,11
RTS0044581,6
RTS0044582,13
RTS0044583,10
RTS0044584,14
RTS0044585,6
RTS0044586,9
RTS0044587,14
RTS0044588,6
RTS0044589,9
RTS0044590,8
RTS0044591,12
RTS0044592,11
RTS0044593,10
RTS0044594,11
RTS0044595,5
RTS0044596,13
RTS0044597,14
RTS0044598,10
RTS0044599,7
RTS0044600,9
RTS0044601,9
RTS0044602,14
RTS0044603,3
RTS0044604,10
RTS0044605,9
RTS0044606,7
RTS0044607,15
RTS0044608,5
RTS0044609,7
RTS0044610,13
RTS0044611,15
RTS0044612,4
RTS0044613,15
RTS0044614,13
RTS0044615,6
RTS0044616,10
RTS0044617,12
RTS0044618,12
RTS0044619,12
RTS0044620,15
RTS0044621,11
RTS0044622,19
RTS0044623,19
RTS0044624,8
RTS0044625,7
RTS0044626,12
RTS0044627,2
RTS0044628,8
RTS0044629,16
RTS0044630,17
RTS0044631,11
RTS0044632,23
RTS0044633,14
RTS0044634,13
RTS0044635,15
RTS0044636,9
RTS0044637,10
RTS0044638,9
RTS0044639,8
RTS0044640,5
RTS0044641,15
RTS0044642,13
RTS0044643,16
RTS0044644,16
RTS0044645,16
RTS0044646,14
RTS0044647,5
RTS0044648,13
RTS0044649,14
RTS0044650,12
RTS0044651,15
RTS0044652,15
RTS0044653,12
RTS0044654,16
RTS0044655,18
RTS0044656,17
RTS0044657,11
RTS0044658,20
RTS0044659,14
RTS0044660,11
RTS0044661,4
RTS0044662,10
RTS0044663,7
RTS0044664,13
RTS0044665,10
RTS0044666,6
RTS0044667,13
RTS0044668,9
RTS0044669,12
RTS0044670,6
RTS0044671,13
RTS0044672,11
RTS0044673,14
RTS0044674,15
RTS0044675,17
RTS0044676,15
RTS0044677,9
RTS0044678,9
RTS0044679,16
RTS0044680,13
RTS0044681,3
RTS0044682,22
RTS0044683,8
RTS0044684,12
RTS0044685,12
RTS0044686,11
RTS0044687,11
RTS0044688,12
RTS0044689,11
RTS0044690,9
RTS0044691,10
RTS0044692,10
RTS0044693,14
RTS0044694,18
RTS0044695,7
RTS0044696,7
RTS0044697,12
RTS0044698,12
RTS0044699,15
RTS0044700,16
RTS0044701,6
RTS0044702,8
RTS0044703,13
RTS0044704,7
RTS0044705,5
RTS0044706,5
RTS0044707,13
RTS0044708,12
RTS0044709,10
RTS0044710,7
RTS0044711,10
RTS0044712,9
RTS0044714,11
RTS0044715,6
RTS0044716,17
RTS0044717,5
RTS0044718,21
RTS0044719,8
RTS0044720,15
RTS0044721,13
RTS0044722,11
RTS0044723,8
RTS0044724,10
RTS0044725,5
RTS0044726,18
RTS0044727,12
RTS0044728,4
RTS0044729,8
RTS0044730,11
RTS0044731,29
RTS0044732,17
RTS0044733,6
RTS0044734,14
RTS0044735,28
RTS0044736,10
RTS0044737,7
RTS0044738,10
RTS0044739,5
RTS0044740,9
RTS0044741,13
RTS0044742,9
RTS0044743,23
RTS0044744,4
RTS0044745,10
RTS0044746,22
RTS0044747,11
RTS0044748,6
RTS0044749,10
RTS0044750,15
RTS0044751,12
RTS0044752,15
RTS0044753,13
RTS0044754,10
RTS0044755,13
RTS0044756,18
RTS0044757,7
RTS0044758,14
RTS0044759,16
RTS0044760,13
RTS0044761,8
RTS0044762,8
RTS0044763,19
RTS0044764,16
RTS0044765,5
RTS0044766,10
RTS0044767,16
RTS0044768,10
RTS0044769,4
RTS0044770,9
RTS0044771,5
RTS0044772,7
RTS0044773,12
RTS0044774,11
RTS0044775,20
RTS0044776,5
RTS0044777,12
RTS0044778,8
RTS0044779,10
RTS0044780,15
RTS0044781,14
RTS0044782,13
RTS0044783,17
RTS0044784,12
RTS0044785,10
RTS0044786,13
RTS0044787,11
RTS0044788,12
RTS0044789,21
RTS0044790,8
RTS0044791,14
RTS0044792,21
RTS0044793,11
RTS0044794,7
RTS0044795,14
RTS0044796,17
RTS0044797,16
RTS0044798,11
RTS0044799,10
RTS0044800,8
RTS0044801,10
RTS0044802,7
RTS0044803,7
RTS0044804,16
RTS0044805,21
RTS0044806,11
RTS0044807,13
RTS0044808,9
RTS0044809,11
RTS0044810,9
RTS0044811,11
RTS0044812,15
RTS0044813,18
RTS0044814,18
RTS0044815,10
RTS0044816,16
RTS0044817,19
RTS0044818,7
RTS0044819,12
RTS0044820,11
RTS0044821,9
RTS0044822,9
RTS0044823,9
RTS0044824,10
RTS0044825,18
RTS0044826,7
RTS0044827,15
RTS0044828,16
RTS0044829,13
RTS0044830,12
RTS0044831,13
RTS0044832,16
RTS0044833,6
RTS0044834,15
RTS0044835,19
RTS0044836,14
RTS0044837,9
RTS0044838,13
RTS0044839,10
RTS0044840,11
RTS0044841,9
RTS0044842,11
RTS0044843,12
RTS0044844,10
RTS0044845,15
RTS0044846,8
RTS0044847,12
RTS0044848,11
RTS0044849,20
RTS0044850,14
RTS0044851,6
RTS0044852,11
RTS0044853,10
RTS0044854,9
RTS0044855,3
RTS0044856,13
RTS0044857,8
RTS0044858,12
RTS0044859,10
RTS0044860,11
RTS0044861,15
RTS0044862,10
RTS0044863,9
RTS0044864,10
RTS0044865,14
RTS0044866,16
RTS0044867,17
RTS0044868,13
RTS0044869,15
RTS0044870,11
RTS0044871,14
RTS0044872,5
RTS0044873,6
RTS0044874,10
RTS0044875,8
RTS0044876,8
RTS0044877,15
RTS0044878,11
RTS0044879,5
RTS0044880,19
RTS0044881,8
RTS0044882,5
RTS0044883,12
RTS0044884,23
RTS0044885,8
RTS0044886,16
RTS0044887,6
RTS0044888,13
RTS0044889,5
RTS0044890,11
RTS0044891,11
RTS0044892,15
RTS0044893,12
RTS0044894,14
RTS0044895,15
RTS0044896,10
RTS0044897,15
RTS0044898,12
RTS0044899,10
RTS0044900,11
RTS0044901,11
RTS0044902,12
RTS0044903,12
RTS0044904,5
RTS0044905,15
RTS0044906,14
RTS0044907,11
RTS0044908,11
RTS0044909,22
RTS0044910,3
RTS0044911,15
RTS0044912,15
RTS0044913,12
RTS0044914,17
RTS0044915,13
RTS0044916,11
RTS0044917,7
RTS0044918,9
RTS0044919,16
RTS0044920,18
RTS0044921,16
RTS0044922,12
RTS0044923,12
RTS0044924,9
RTS0044925,13
RTS0044926,10
RTS0044927,24
RTS0044928,17
RTS0044929,12
RTS0044930,9
RTS0044931,6
RTS0044932,13
RTS0044933,13
RTS0044934,11
RTS0044935,14
RTS0044936,19
RTS0044937,10
RTS0044938,10
RTS0044939,12
RTS0044940,12
RTS0044941,8
RTS0044942,9
RTS0044943,9
RTS0044944,10
RTS0044945,8
RTS0044946,12
RTS0044947,6
RTS0044948,12
RTS0044949,13
RTS0044950,16
RTS0044951,7
RTS0044952,15
RTS0044953,12
RTS0044954,8
RTS0044955,4
RTS0044956,13
RTS0044957,14
RTS0044958,17
RTS0044959,8
RTS0044960,11
RTS0044961,22
RTS0044962,16
RTS0044963,11
RTS0044964,11
RTS0044965,11
RTS0044966,7
RTS0044967,14
RTS0044968,9
RTS0044969,8
RTS0044970,11
RTS0044971,10
RTS0044972,13
RTS0044973,7
RTS0044974,16
RTS0044975,10
RTS0044976,9
RTS0044977,7
RTS0044978,9
RTS0044979,5
RTS0044980,8
RTS0044981,10
RTS0044982,13
RTS0044983,8
RTS0044984,7
RTS0044985,15
RTS0044986,6
RTS0044987,6
RTS0044988,6
RTS0044989,5
RTS0044990,11
RTS0044991,15
RTS0044992,13
RTS0044993,11
RTS0044994,9
RTS0044995,8
RTS0044996,7
RTS0044997,11
RTS0044998,14
RTS0044999,8
RTS0045000,9
RTS0045001,11
RTS0045002,8
RTS0045003,15
RTS0045004,12
RTS0045005,11
RTS0045006,9
RTS0045007,19
RTS0045008,19
RTS0045009,12
RTS0045010,9
RTS0045011,5
RTS0045012,12
RTS0045013,8
RTS0045014,10
RTS0045015,6
RTS0045016,12
RTS0045017,14
RTS0045018,10
RTS0045019,14
RTS0045020,10
RTS0045021,8
RTS0045022,10
RTS0045023,12
RTS0045024,9
RTS0045025,11
RTS0045026,20
RTS0045027,17
RTS0045028,16
RTS0045029,22
RTS0045030,21
RTS0045031,7
RTS0045032,15
RTS0045033,9
RTS0045034,12
RTS0045035,13
RTS0045036,8
RTS0045038,18
RTS0045039,11
RTS0045040,4
RTS0045041,6
RTS0045042,12
RTS0045043,7
RTS0045044,13
RTS0045045,12
RTS0045046,11
RTS0045047,11
RTS0045048,10
RTS0045049,13
RTS0045050,12
RTS0045051,11
RTS0045052,9
RTS0045053,11
RTS0045054,11
RTS0045055,13
RTS0045056,8
RTS0045057,17
RTS0045058,10
RTS0045059,11
RTS0045060,15
RTS0045061,8
RTS0045063,8
RTS0045064,12
RTS0045065,8
RTS0045066,11
RTS0045067,12
RTS0045068,17
RTS0045069,6
RTS0045070,13
RTS0045071,14
RTS0045072,14
RTS0045073,16
RTS0045074,19
RTS0045075,15
RTS0045076,13
RTS0045077,2
RTS0045078,8
RTS0045079,9
RTS0045080,14
RTS0045081,5
RTS0045082,9
RTS0045083,10
RTS0045084,9
RTS0045085,9
RTS0045086,9
RTS0045087,7
RTS0045088,5
RTS0045089,7
RTS0045090,12
RTS0045091,5
RTS0045092,9
RTS0045093,5
RTS0045094,12
RTS0045095,15
RTS0045096,3
RTS0045097,20
RTS0045098,6
RTS0045099,6
RTS0045100,12
RTS0045101,8
RTS0045102,9
RTS0045103,7
RTS0045104,7
RTS0045105,9
RTS0045106,10
RTS0045107,10
RTS0045108,16
RTS0045109,11
RTS0045110,6
RTS0045111,13
RTS0045112,9
RTS0045113,14
RTS0045114,8
RTS0045115,10
RTS0045116,4
RTS0045117,17
RTS0045118,19
RTS0045119,17
RTS0045120,18
RTS0045121,16
RTS0045122,4
RTS0045123,19
RTS0045124,8
RTS0045125,14
RTS0045126,11
RTS0045127,14
RTS0045128,14
RTS0045129,12
RTS0045130,14
RTS0045131,12
RTS0045132,20
RTS0045133,14
RTS0045134,18
RTS0045135,12
RTS0045136,10
RTS0045137,17
RTS0045138,8
RTS0045139,16
RTS0045140,8
RTS0045141,11
RTS0045142,10
RTS0045143,14
RTS0045144,9
RTS0045145,13
RTS0045146,7
RTS0045147,16
RTS0045148,12
RTS0045149,6
RTS0045150,14
RTS0045151,12
RTS0045152,16
RTS0045153,12
RTS0045154,10
RTS0045155,7
RTS0045156,11
RTS0045157,10
RTS0045158,10
RTS0045159,11
RTS0045160,7
RTS0045161,7
RTS0045162,21
RTS0045163,15
RTS0045164,10
RTS0045165,11
RTS0045166,16
RTS0045167,6
RTS0045168,25
RTS0045169,17
RTS0045170,12
RTS0045171,17
RTS0045172,11
RTS0045173,12
RTS0045174,12
RTS0045175,13
RTS0045176,14
RTS0045177,15
RTS0045178,7
RTS0045179,9
RTS0045180,15
RTS0045181,10
RTS0045182,13
RTS0045183,16
RTS0045184,8
RTS0045185,16
RTS0045186,13
RTS0045187,17
RTS0045188,8
RTS0045189,7
RTS0045190,15
RTS0045191,7
RTS0045192,7
RTS0045193,3
RTS0045194,9
RTS0045195,6
RTS0045196,6
RTS0045197,14
RTS0045198,14
RTS0045199,8
RTS0045200,16
RTS0045201,10
RTS0045202,3
RTS0045203,9
RTS0045204,7
RTS0045205,6
RTS0045206,10
RTS0045207,10
RTS0045208,11
RTS0045209,11
RTS0045210,10
RTS0045211,13
RTS0045212,10
RTS0045213,14
RTS0045214,9
RTS0045215,13
RTS0045216,8
RTS0045217,19
RTS0045218,14
RTS0045219,16
RTS0045220,6
RTS0045221,6
RTS0045222,7
RTS0045223,12
RTS0045224,10
RTS0045225,17
RTS0045226,12
RTS0045227,10
RTS0045228,17
RTS0045229,10
RTS0045230,21
RTS0045231,8
RTS0045232,13
RTS0045233,10
RTS0045234,5
RTS0045235,12
RTS0045236,30
RTS0045237,19
RTS0045238,9
RTS0045239,8
RTS0045240,32
RTS0045241,9
RTS0045242,9
RTS0045243,7
RTS0045244,6
RTS0045245,8
RTS0045246,10
RTS0045247,12
RTS0045248,8
RTS0045249,6
RTS0045250,7
RTS0045251,15
RTS0045252,5
RTS0045253,17
RTS0045254,6
RTS0045255,8
RTS0045256,12
RTS0045257,10
RTS0045258,8
RTS0045259,14
RTS0045260,9
RTS0045261,12
RTS0045262,17
RTS0045263,12
RTS0045264,20
RTS0045265,20
RTS0045266,12
RTS0045267,9
RTS0045268,5
RTS0045269,11
RTS0045270,11
RTS0045271,7
RTS0045272,9
RTS0045273,4
RTS0045274,8
RTS0045275,13
RTS0045276,7
RTS0045277,11
RTS0045278,19
RTS0045279,4
RTS0045280,10
RTS0045281,9
RTS0045282,9
RTS0045283,14
RTS0045284,14
RTS0045285,13
RTS0045286,9
RTS0045287,13
RTS0045288,8
RTS0045289,13
RTS0045290,11
RTS0045291,7
RTS0045292,19
RTS0045293,12
RTS0045294,8
RTS0045295,7
RTS0045296,9
RTS0045297,17
RTS0045298,10
RTS0045299,12
RTS0045300,10
RTS0045301,15
RTS0045302,9
RTS0045303,11
RTS0045304,7
RTS0045305,17
RTS0045306,16
RTS0045307,9
RTS0045308,20
RTS0045309,12
RTS0045310,10
RTS0045311,5
RTS0045312,11
RTS0045313,9
RTS0045314,9
RTS0045315,15
RTS0045316,18
RTS0045317,8
RTS0045318,12
RTS0045319,9
RTS0045320,6
RTS0045321,14
RTS0045322,13
RTS0045323,9
RTS0045324,10
RTS0045325,15
RTS0045326,14
RTS0045327,12
RTS0045328,18
RTS0045329,10
RTS0045330,10
RTS0045331,15
RTS0045332,5
RTS0045333,8
RTS0045334,12
RTS0045335,5
RTS0045336,14
RTS0045337,13
RTS0045338,11
RTS0045339,14
RTS0045340,9
RTS0045341,7
RTS0045342,13
RTS0045343,8
RTS0045344,11
RTS0045345,4
RTS0045346,13
RTS0045347,14
RTS0045348,6
RTS0045349,10
RTS0045350,13
RTS0045351,11
RTS0045352,15
RTS0045353,10
RTS0045354,14
RTS0045355,10
RTS0045356,23
RTS0045357,24
RTS0045358,11
RTS0045359,8
RTS0045360,10
RTS0045361,18
RTS0045362,11
RTS0045363,7
RTS0045364,11
RTS0045365,10
RTS0045366,13
RTS0045367,4
RTS0045368,8
RTS0045369,8
RTS0045370,4
RTS0045371,9
RTS0045372,12
RTS0045373,11
RTS0045374,17
RTS0045375,12
RTS0045376,13
RTS0045377,10
RTS0045378,21
RTS0045379,15
RTS0045380,10
RTS0045381,13
RTS0045382,11
RTS0045383,14
RTS0045384,7
RTS0045385,13
RTS0045386,5
RTS0045387,8
RTS0045388,7
RTS0045389,7
RTS0045390,9
RTS0045391,13
RTS0045392,14
RTS0045393,4
RTS0045394,11
RTS0045395,9
RTS0045396,18
RTS0045397,12
RTS0045398,17
RTS0045399,12
RTS0045400,12
RTS0045401,12
RTS0045402,7
RTS0045403,10
RTS0045404,10
RTS0045405,4
RTS0045406,15
RTS0045407,9
RTS0045408,12
RTS0045409,7
RTS0045410,9
RTS0045411,11
RTS0045412,14
RTS0045413,10
RTS0045414,7
RTS0045415,6
RTS0045416,14
RTS0045417,15
RTS0045418,8
RTS0045419,8
RTS0045420,18
RTS0045421,77
RTS0045422,83
RTS0045423,39
RTS0045424,93
RTS0045425,52
RTS0045426,16
RTS0045427,9
RTS0045428,13
RTS0045429,13
RTS0045430,8
RTS0045431,16
RTS0045432,15
RTS0045433,10
RTS0045434,18
RTS0045435,15
RTS0045436,10
RTS0045437,10
RTS0045438,22
RTS0045439,7
RTS0045440,15
RTS0045441,9
RTS0045442,10
RTS0045443,11
RTS0045444,13
RTS0045445,12
RTS0045446,8
RTS0045447,11
RTS0045448,11
RTS0045449,8
RTS0045450,4
RTS0045451,5
RTS0045452,15
RTS0045453,16
RTS0045454,9
RTS0045455,11
RTS0045456,9
RTS0045457,19
RTS0045458,10
RTS0045459,8
RTS0045460,12
RTS0045461,8
RTS0045462,7
RTS0045463,11
RTS0045464,5
RTS0045465,9
RTS0045466,14
RTS0045467,29
RTS0045468,7
RTS0045469,16
RTS0045470,16
RTS0045471,5
RTS0045472,14
RTS0045473,2
RTS0045474,18
RTS0045475,20
RTS0045476,12
RTS0045477,12
RTS0045478,10
RTS0045479,14
RTS0045480,17
RTS0045481,5
RTS0045482,13
RTS0045483,15
RTS0045484,25
RTS0045485,13
RTS0045486,4
RTS0045487,17
RTS0045488,9
RTS0045489,11
RTS0045490,15
RTS0045491,22
RTS0045492,35
RTS0045493,19
RTS0045494,7
RTS0045495,11
RTS0045496,11
RTS0045497,5
RTS0045498,17
RTS0045499,13
RTS0045500,16
RTS0045501,20
RTS0045502,13
RTS0045503,20
RTS0045504,5
RTS0045505,11
RTS0045506,59
RTS0045507,62
RTS0045508,36
RTS0045509,38
RTS0045510,34
RTS0045511,17
RTS0045512,14
RTS0045513,10
RTS0045514,9
RTS0045515,9
RTS0045516,8
RTS0045517,10
RTS0045518,22
RTS0045519,17
RTS0045520,12
RTS0045521,17
RTS0045522,8
RTS0045523,9
RTS0045524,15
RTS0045525,17
RTS0045526,5
RTS0045527,9
RTS0045528,12
RTS0045529,10
RTS0045530,4
RTS0045531,28
RTS0045532,12
RTS0045533,12
RTS0045534,15
RTS0045535,11
RTS0045536,9
RTS0045537,9
RTS0045538,15
RTS0045539,10
RTS0045540,16
RTS0045541,9
RTS0045542,10
RTS0045543,14
RTS0045544,10
RTS0045545,14
RTS0045546,11
RTS0045547,5
RTS0045548,11
RTS0045549,6
RTS0045550,9
RTS0045551,10
RTS0045552,11
RTS0045553,7
RTS0045554,16
RTS0045555,8
RTS0045556,10
RTS0045557,10
RTS0045558,14
RTS0045559,8
RTS0045560,7
RTS0045561,17
RTS0045562,15
RTS0045563,7
RTS0045564,10
RTS0045565,7
RTS0045566,12
RTS0045567,13
RTS0045568,10
RTS0045569,17
RTS0045570,12
RTS0045571,12
RTS0045572,14
RTS0045573,9
RTS0045574,6
RTS0045575,8
RTS0045576,12
RTS0045577,6
RTS0045578,10
RTS0045579,12
RTS0045580,9
RTS0045581,7
RTS0045582,10
RTS0045583,12
RTS0045584,16
RTS0045585,8
RTS0045586,12
RTS0045587,13
RTS0045588,12
RTS0045589,10
RTS0045590,9
RTS0045592,26
RTS0045593,23
RTS0045594,17
RTS0045595,15
RTS0045596,14
RTS0045597,11
RTS0045598,14
RTS0045599,11
RTS0045600,10
RTS0045601,4
RTS0045602,10
RTS0045603,8
RTS0045604,15
RTS0045606,13
RTS0045607,7
RTS0045608,16
RTS0045609,8
RTS0045610,9
RTS0045611,7
RTS0045612,8
RTS0045613,8
RTS0045614,11
RTS0045615,10
RTS0045616,7
RTS0045617,10
RTS0045618,6
RTS0045619,11
RTS0045620,9
RTS0045621,8
RTS0045622,12
RTS0045623,5
RTS0045624,9
RTS0045625,5
RTS0045626,7
RTS0045627,16
RTS0045628,8
RTS0045629,14
RTS0045630,6
RTS0045631,13
RTS0045632,19
RTS0045633,9
RTS0045634,12
RTS0045635,11
RTS0045636,18
RTS0045637,7
RTS0045638,9
RTS0045639,14
RTS0045640,7
RTS0045641,9
RTS0045642,12
RTS0045643,12
RTS0045644,8
RTS0045645,15
RTS0045646,10
RTS0045647,12
RTS0045648,10
RTS0045649,12
RTS0045650,11
RTS0045651,5
RTS0045652,5
RTS0045653,10
RTS0045654,7
RTS0045655,11
RTS0045656,7
RTS0045657,10
RTS0045658,20
RTS0045659,12
RTS0045660,15
RTS0045661,17
RTS0045662,15
RTS0045663,19
RTS0045664,12
RTS0045665,17
RTS0045666,8
RTS0045667,10
RTS0045668,14
RTS0045669,8
RTS0045670,6
RTS0045671,13
RTS0045672,14
RTS0045673,6
RTS0045674,9
RTS0045675,15
RTS0045676,18
RTS0045677,21
RTS0045678,24
RTS0045679,17
RTS0045680,14
RTS0045681,10
RTS0045682,11
RTS0045683,2
RTS0045684,6
RTS0045685,14
RTS0045687,9
RTS0045688,8
RTS0045689,13
RTS0045690,7
RTS0045691,12
RTS0045692,7
RTS0045693,9
RTS0045694,7
RTS0045695,10
RTS0045696,13
RTS0045697,15
RTS0045698,16
RTS0045699,12
RTS0045700,12
RTS0045701,13
RTS0045702,10
RTS0045703,13
RTS0045704,9
RTS0045705,9
RTS0045706,18
RTS0045707,8
RTS0045708,14
RTS0045709,16
RTS0045710,16
RTS0045711,10
RTS0045712,9
RTS0045713,13
RTS0045714,14
RTS0045715,7
RTS0045716,10
RTS0045717,8
RTS0045718,10
RTS0045719,10
RTS0045720,5
RTS0045721,9
RTS0045722,14
RTS0045723,18
RTS0045724,16
RTS0045725,6
RTS0045726,7
RTS0045727,20
RTS0045728,7
RTS0045729,15
RTS0045730,14
RTS0045731,12
RTS0045732,14
RTS0045733,9
RTS0045734,7
RTS0045735,10
RTS0045736,19
RTS0045737,25
RTS0045738,30
RTS0045739,49
RTS0045740,19
RTS0045741,14
RTS0045742,10
RTS0045743,10
RTS0045744,20
RTS0045745,21
RTS0045746,6
RTS0045747,20
RTS0045748,24
RTS0045749,13
RTS0045750,13
RTS0045751,11
RTS0045752,12
RTS0045753,12
RTS0045754,14
RTS0045755,18
RTS0045756,21
RTS0045757,10
RTS0045758,8
RTS0045759,18
RTS0045760,8
RTS0045761,10
RTS0045762,11
RTS0045763,12
RTS0045764,12
RTS0045765,10
RTS0045766,15
RTS0045767,12
RTS0045768,15
RTS0045769,11
RTS0045770,9
RTS0045771,11
RTS0045772,15
RTS0045773,32
RTS0045774,15
RTS0045775,14
RTS0045776,5
RTS0045777,7
RTS0045778,5
RTS0045779,8
RTS0045780,8
RTS0045781,12
RTS0045782,12
RTS0045783,16
RTS0045784,12
RTS0045785,16
RTS0045786,15
RTS0045787,19
RTS0045788,14
RTS0045789,10
RTS0045790,5
RTS0045791,12
RTS0045792,9
RTS0045793,9
RTS0045794,10
RTS0045795,12
RTS0045796,18
RTS0045797,6
RTS0045798,9
RTS0045799,7
RTS0045800,11
RTS0045801,13
RTS0045802,12
RTS0045803,13
RTS0045804,8
RTS0045805,14
RTS0045806,8
RTS0045807,16
RTS0045808,11
RTS0045809,13
RTS0045810,7
RTS0045811,8
RTS0045812,18
RTS0045813,8
RTS0045814,6
RTS0045815,7
RTS0045816,6
RTS0045817,7
RTS0045818,8
RTS0045819,11
RTS0045820,12
RTS0045821,15
RTS0045822,9
RTS0045823,10
RTS0045824,14
RTS0045825,11
RTS0045826,15
RTS0045827,19
RTS0045828,16
RTS0045829,15
RTS0045830,12
RTS0045831,16
RTS0045832,16
RTS0045833,14
RTS0045834,8
RTS0045835,9
RTS0045836,39
RTS0045837,24
RTS0045838,20
RTS0045840,12
RTS0045841,21
RTS0045842,20
RTS0045843,8
RTS0045844,13
RTS0045845,16
RTS0045846,41
RTS0045848,19
RTS0045849,61
RTS0045851,19
RTS0045852,13
RTS0045853,14
RTS0045854,9
RTS0045855,9
RTS0045856,15
RTS0045857,12
RTS0045858,5
RTS0045859,12
RTS0045860,10
RTS0045861,5
RTS0045862,15
RTS0045863,16
RTS0045864,14
RTS0045865,10
RTS0045866,14
RTS0045867,7
RTS0045868,12
RTS0045869,11
RTS0045870,17
RTS0045871,8
RTS0045872,19
RTS0045873,20
RTS0045874,6
RTS0045875,5
RTS0045876,3
RTS0045877,8
RTS0045878,10
RTS0045879,15
RTS0045880,8
RTS0045881,5
RTS0045882,11
RTS0045883,6
RTS0045884,9
RTS0045886,13
RTS0045887,11
RTS0045888,6
RTS0045889,15
RTS0045890,5
RTS0045891,11
RTS0045892,10
RTS0045893,6
RTS0045894,12
RTS0045895,4
RTS0045896,9
RTS0045897,4
RTS0045898,10
RTS0045899,10
RTS0045900,7
RTS0045901,9
RTS0045902,9
RTS0045903,5
RTS0045904,12
RTS0045905,12
RTS0045906,9
RTS0045907,10
RTS0045908,13
RTS0045909,4
RTS0045910,3
RTS0045911,3
RTS0045912,11
RTS0045913,8
RTS0045914,11
RTS0045915,10
RTS0045916,14
RTS0045917,9
RTS0045918,10
RTS0045919,19
RTS0045920,14
RTS0045921,9
RTS0045922,5
RTS0045923,6
RTS0045924,17
RTS0045925,11
RTS0045926,13
RTS0045927,11
RTS0045928,5
RTS0045929,11
RTS0045930,19
RTS0045931,17
RTS0045932,4
RTS0045933,7
RTS0045935,5
RTS0045939,16
RTS0045940,7
RTS0045941,7
RTS0045942,20
RTS0045943,26
RTS0045944,7
RTS0045945,13
RTS0045946,5
RTS0045947,14
RTS0045948,10
RTS0045949,15
RTS0045950,31
RTS0045951,17
RTS0045952,8
RTS0045953,9
RTS0045954,11
RTS0045955,8
RTS0045956,11
RTS0045957,9
RTS0045958,15
RTS0045959,10
RTS0045960,8
RTS0045961,5
RTS0045962,12
RTS0045963,10
RTS0045964,14
RTS0045965,11
RTS0045966,9
RTS0045967,11
RTS0045968,7
RTS0045969,14
RTS0045970,12
RTS0045971,12
RTS0045972,13
RTS0045973,11
RTS0045974,11
RTS0045975,11
RTS0045976,10
RTS0045977,7
RTS0045978,8
RTS0045979,7
RTS0045980,11
RTS0045981,16
RTS0045982,15
RTS0045983,9
RTS0045984,14
RTS0045985,15
RTS0045986,14
RTS0045987,8
RTS0045988,7
RTS0045989,4
RTS0045990,9
RTS0045991,9
RTS0045992,10
RTS0045993,8
RTS0045994,11
RTS0045995,7
RTS0045996,9
RTS0045997,12
RTS0045998,8
RTS0045999,15
RTS0046000,7
RTS0046001,6
RTS0046002,25
RTS0046003,13
RTS0046004,10
RTS0046005,16
RTS0046006,2
RTS0046007,16
RTS0046008,7
RTS0046009,11
RTS0046010,5
RTS0046011,5
RTS0046012,6
RTS0046013,13
RTS0046014,8
RTS0046015,9
RTS0046016,15
RTS0046017,10
RTS0046018,7
RTS0046019,10
RTS0046020,15
RTS0046021,12
RTS0046022,15
RTS0046023,20
RTS0046024,11
RTS0046025,11
RTS0046026,7
RTS0046027,16
RTS0046028,8
RTS0046029,16
RTS0046030,9
RTS0046031,10
RTS0046032,12
RTS0046033,9
RTS0046034,7
RTS0046035,16
RTS0046036,9
RTS0046037,9
RTS0046038,4
RTS0046039,6
RTS0046040,9
RTS0046041,6
RTS0046042,15
RTS0046043,9
RTS0046044,6
RTS0046045,5
RTS0046046,8
RTS0046047,4
RTS0046048,11
RTS0046049,12
RTS0046050,8
RTS0046051,10
RTS0046052,21
RTS0046053,7
RTS0046054,25
RTS0046055,8
RTS0046056,18
RTS0046057,16
RTS0046058,15
RTS0046059,18
RTS0046060,9
RTS0046061,11
RTS0046062,16
RTS0046063,10
RTS0046064,18
RTS0046065,16
RTS0046066,15
RTS0046067,17
RTS0046068,18
RTS0046069,11
RTS0046070,11
RTS0046071,21
RTS0046072,10
RTS0046073,11
RTS0046074,14
RTS0046075,9
RTS0046076,12
RTS0046077,11
RTS0046078,19
RTS0046079,12
RTS0046080,11
RTS0046081,4
RTS0046082,16
RTS0046083,8
RTS0046084,10
RTS0046085,16
RTS0046086,13
RTS0046087,8
RTS0046088,14
RTS0046089,11
RTS0046090,12
RTS0046091,8
RTS0046092,35
RTS0046093,4
RTS0046094,16
RTS0046095,11
RTS0046096,7
RTS0046097,15
RTS0046098,12
RTS0046099,10
RTS0046100,10
RTS0046101,8
RTS0046102,7
RTS0046103,10
RTS0046104,9
RTS0046105,9
RTS0046106,7
RTS0046107,21
RTS0046108,7
RTS0046109,16
RTS0046110,5
RTS0046111,9
RTS0046112,14
RTS0046113,15
RTS0046114,10
RTS0046115,11
RTS0046116,10
RTS0046117,11
RTS0046119,8
RTS0046121,9
RTS0046122,12
RTS0046123,11
RTS0046124,12
RTS0046125,11
RTS0046126,5
RTS0046127,4
RTS0046128,15
RTS0046129,8
RTS0046130,13
RTS0046131,5
RTS0046132,16
RTS0046133,9
RTS0046134,20
RTS0046135,8
RTS0046136,6
RTS0046137,17
RTS0046138,21
RTS0046140,9
RTS0046141,10
RTS0046142,14
RTS0046143,13
RTS0046144,20
RTS0046145,16
RTS0046146,7
RTS0046147,11
RTS0046148,15
RTS0046149,12
RTS0046150,7
RTS0046152,8
RTS0046153,14
RTS0046154,6
RTS0046155,14
RTS0046156,11
RTS0046157,7
RTS0046158,10
RTS0046159,5
RTS0046160,5
RTS0046161,7
RTS0046162,8
RTS0046163,11
RTS0046164,20
RTS0046165,14
RTS0046166,10
RTS0046167,15
RTS0046168,5
RTS0046169,6
RTS0046170,15
RTS0046171,8
RTS0046172,13
RTS0046173,8
RTS0046174,13
RTS0046175,14
RTS0046176,7
RTS0046177,6
RTS0046178,7
RTS0046179,8
RTS0046180,10
RTS0046181,6
RTS0046182,5
RTS0046183,32
RTS0046184,15
RTS0046185,9
RTS0046186,7
RTS0046187,9
RTS0046188,26
RTS0046191,10
RTS0046193,5
RTS0046194,8
RTS0046195,16
RTS0046196,12
RTS0046197,8
RTS0046198,5
RTS0046199,16
RTS0046200,18
RTS0046201,9
RTS0046202,18
RTS0046203,13
RTS0046204,9
RTS0046205,15
RTS0046206,13
RTS0046207,13
RTS0046208,9
RTS0046209,5
RTS0046210,9
RTS0046211,9
RTS0046212,7
RTS0046213,18
RTS0046214,5
RTS0046215,8
RTS0046216,12
RTS0046217,15
RTS0046218,12
RTS0046219,6
RTS0046220,12
RTS0046221,15
RTS0046222,11
RTS0046223,9
RTS0046224,4
RTS0046225,15
RTS0046226,4
RTS0046227,16
RTS0046228,6
RTS0046229,12
RTS0046230,16
RTS0046231,4
RTS0046232,14
RTS0046233,8
RTS0046234,11
RTS0046235,16
RTS0046236,10
RTS0046237,15
RTS0046238,8
RTS0046239,5
RTS0046240,6
RTS0046241,11
RTS0046242,17
RTS0046243,7
RTS0046244,6
RTS0046245,4
RTS0046246,5
RTS0046247,9
RTS0046248,9
RTS0046249,15
RTS0046250,12
RTS0046251,8
RTS0046252,18
RTS0046253,10
RTS0046254,10
RTS0046255,5
RTS0046256,14
RTS0046257,12
RTS0046258,6
RTS0046259,7
RTS0046260,9
RTS0046261,13
RTS0046262,15
RTS0046263,16
RTS0046264,5
RTS0046265,8
RTS0046266,11
RTS0046267,7
RTS0046268,14
RTS0046269,15
RTS0046270,5
RTS0046271,1
RTS0046272,8
RTS0046273,9
RTS0046274,13
RTS0046275,4
RTS0046276,9
RTS0046277,11
RTS0046278,14
RTS0046279,11
RTS0046280,7
RTS0046281,14
RTS0046282,8
RTS0046283,7
RTS0046284,5
RTS0046285,10
RTS0046286,19
RTS0046287,13
RTS0046288,11
RTS0046289,15
RTS0046290,19
RTS0046291,10
RTS0046292,12
RTS0046293,12
RTS0046294,5
RTS0046295,35
RTS0046296,5
RTS0046297,42
RTS0046298,11
RTS0046299,13
RTS0046300,5
RTS0046301,14
RTS0046302,5
RTS0046303,4
RTS0046304,6
RTS0046305,13
RTS0046306,10
RTS0046307,11
RTS0046308,9
RTS0046309,4
RTS0046310,3
RTS0046311,8
RTS0046312,10
RTS0046313,7
RTS0046314,9
RTS0046315,11
RTS0046316,13
RTS0046317,11
RTS0046318,10
RTS0046319,13
RTS0046320,8
RTS0046321,25
RTS0046322,21
RTS0046323,17
RTS0046324,16
RTS0046325,12
RTS0046326,9
RTS0046327,17
RTS0046328,7
RTS0046329,14
RTS0046330,11
RTS0046331,13
RTS0046332,3
RTS0046333,14
RTS0046334,24
RTS0046335,23
RTS0046336,24
RTS0046342,6
RTS0046343,11
RTS0046344,15
RTS0046345,6
RTS0046346,6
RTS0046347,11
RTS0046348,19
RTS0046349,24
RTS0046350,9
RTS0046351,14
RTS0046352,22
RTS0046353,11
RTS0046354,8
RTS0046355,11
RTS0046356,12
RTS0046357,10
RTS0046358,9
RTS0046359,14
RTS0046360,9
RTS0046361,7
RTS0046362,8
RTS0046363,11
RTS0046364,12
RTS0046365,12
RTS0046366,8
RTS0046367,11
RTS0046368,12
RTS0046369,11
RTS0046370,10
RTS0046371,7
RTS0046372,11
RTS0046373,8
RTS0046374,4
RTS0046375,9
RTS0046376,13
RTS0046377,3
RTS0046378,13
RTS0046379,12
RTS0046380,8
RTS0046381,7
RTS0046382,3
RTS0046383,12
RTS0046384,12
RTS0046385,9
RTS0046386,10
RTS0046387,7
RTS0046388,12
RTS0046389,16
RTS0046390,8
RTS0046391,7
RTS0046392,7
RTS0046393,8
RTS0046394,4
RTS0046395,7
RTS0046396,7
RTS0046397,7
RTS0046398,5
RTS0046399,14
RTS0046400,12
RTS0046401,9
RTS0046402,6
RTS0046403,6
RTS0046404,10
RTS0046405,11
RTS0046406,11
RTS0046407,12
RTS0046408,18
RTS0046409,12
RTS0046410,16
RTS0046411,12
RTS0046412,9
RTS0046413,24
RTS0046414,35
RTS0046415,21
RTS0046416,10
RTS0046417,39
RTS0046418,11
RTS0046419,11
RTS0046420,13
RTS0046421,12
RTS0046422,13
RTS0046423,9
RTS0046424,8
RTS0046425,7
RTS0046426,6
RTS0046427,10
RTS0046428,7
RTS0046429,8
RTS0046430,5
RTS0046431,20
RTS0046432,18
RTS0046433,13
RTS0046434,18
RTS0046435,21
RTS0046439,17
RTS0046440,14
RTS0046441,10
RTS0046442,10
RTS0046443,17
RTS0046444,9
RTS0046445,5
RTS0046446,6
RTS0046447,7
RTS0046448,8
RTS0046449,9
RTS0046450,30
RTS0046451,12
RTS0046452,25
RTS0046453,9
RTS0046454,23
RTS0046455,13
RTS0046456,5
RTS0046457,14
RTS0046458,11
RTS0046459,24
RTS0046460,25
RTS0046461,23
RTS0046462,40
RTS0046463,20
RTS0046464,3
RTS0046466,10
RTS0046468,16
RTS0046469,8
RTS0046470,10
RTS0046471,8
RTS0046472,7
RTS0046473,6
RTS0046474,5
RTS0046475,15
RTS0046476,13
RTS0046477,10
RTS0046478,7
RTS0046479,12
RTS0046480,4
RTS0046481,11
RTS0046482,17
RTS0046483,14
RTS0046484,4
RTS0046485,10
RTS0046486,11
RTS0046487,18
RTS0046488,10
RTS0046489,14
RTS0046490,7
RTS0046491,8
RTS0046492,5
RTS0046493,3
RTS0046494,5
RTS0046495,9
RTS0046496,9
RTS0046497,11
RTS0046498,9
RTS0046499,10
RTS0046500,19
RTS0046501,18
RTS0046502,5
RTS0046503,8
RTS0046504,6
RTS0046505,12
RTS0046506,6
RTS0046507,10
RTS0046508,12
RTS0046509,4
RTS0046510,10
RTS0046511,7
RTS0046512,4
RTS0046513,12
RTS0046514,5
RTS0046515,18
RTS0046516,9
RTS0046517,17
RTS0046518,6
RTS0046519,10
RTS0046520,12
RTS0046521,15
RTS0046522,12
RTS0046524,10
RTS0046525,7
RTS0046526,13
RTS0046527,9
RTS0046528,8
RTS0046529,6
RTS0046530,12
RTS0046531,10
RTS0046532,15
RTS0046533,18
RTS0046534,11
RTS0046535,8
RTS0046536,9
RTS0046537,9
RTS0046538,16
RTS0046539,2
RTS0046540,8
RTS0046541,16
RTS0046542,11
RTS0046543,6
RTS0046544,4
RTS0046545,15
RTS0046546,9
RTS0046548,11
RTS0046549,19
RTS0046550,13
RTS0046551,9
RTS0046552,10
RTS0046553,50
RTS0046554,7
RTS0046555,11
RTS0046556,18
RTS0046557,10
RTS0046558,8
RTS0046559,13
RTS0046560,8
RTS0046561,8
RTS0046562,10
RTS0046563,9
RTS0046564,8
RTS0046565,17
RTS0046566,12
RTS0046567,13
RTS0046568,5
RTS0046569,12
RTS0046570,15
RTS0046571,10
RTS0046572,11
RTS0046573,36
RTS0046574,13
RTS0046575,20
RTS0046577,15
RTS0046578,13
RTS0046580,20
RTS0046581,24
RTS0046582,8
RTS0046583,11
RTS0046584,15
RTS0046585,16
RTS0046586,8
RTS0046587,27
RTS0046588,8
RTS0046589,7
RTS0046590,11
RTS0046591,13
RTS0046592,12
RTS0046593,11
RTS0046594,12
RTS0046595,12
RTS0046596,20
RTS0046597,10
RTS0046598,11
RTS0046599,12
RTS0046600,5
RTS0046601,20
RTS0046602,14
RTS0046603,8
RTS0046604,13
RTS0046605,15
RTS0046606,17
RTS0046607,6
RTS0046608,7
RTS0046609,15
RTS0046610,9
RTS0046611,22
RTS0046612,14
RTS0046613,7
RTS0046614,16
RTS0046615,7
RTS0046616,5
RTS0046617,15
RTS0046618,7
RTS0046619,14
RTS0046620,15
RTS0046621,13
RTS0046622,12
RTS0046623,11
RTS0046624,8
RTS0046625,6
RTS0046626,14
RTS0046627,13
RTS0046628,10
RTS0046629,10
RTS0046630,14
RTS0046631,12
RTS0046632,10
RTS0046633,12
RTS0046634,11
RTS0046635,12
RTS0046636,6
RTS0046637,8
RTS0046638,7
RTS0046639,5
RTS0046640,15
RTS0046641,3
RTS0046642,8
RTS0046643,15
RTS0046644,10
RTS0046645,12
RTS0046646,9
RTS0046647,5
RTS0046648,9
RTS0046649,16
RTS0046650,7
RTS0046651,5
RTS0046652,6
RTS0046653,19
RTS0046654,9
RTS0046655,12
RTS0046656,12
RTS0046657,9
RTS0046658,6
RTS0046659,9
RTS0046660,9
RTS0046661,9
RTS0046662,9
RTS0046663,12
RTS0046664,7
RTS0046665,8
RTS0046666,7
RTS0046667,13
RTS0046668,10
RTS0046669,9
RTS0046670,20
RTS0046671,12
RTS0046672,7
RTS0046673,9
RTS0046674,7
RTS0046675,14
RTS0046676,11
RTS0046677,6
RTS0046678,7
RTS0046679,4
RTS0046680,10
RTS0046681,12
RTS0046682,10
RTS0046683,8
RTS0046684,8
RTS0046685,12
RTS0046686,16
RTS0046687,11
RTS0046688,7
RTS0046689,5
RTS0046690,10
RTS0046691,4
RTS0046692,9
RTS0046693,8
RTS0046694,9
RTS0046695,16
RTS0046696,26
RTS0046697,15
RTS0046698,27
RTS0046699,16
RTS0046700,9
RTS0046701,11
RTS0046702,10
RTS0046703,42
RTS0046704,109
RTS0046705,74
RTS0046706,38
RTS0046707,51
RTS0046708,49
RTS0046709,11
RTS0046710,14
RTS0046711,21
RTS0046712,6
RTS0046713,14
RTS0046714,12
RTS0046715,6
RTS0046716,19
RTS0046717,15
RTS0046718,8
RTS0046719,8
RTS0046720,16
RTS0046721,9
RTS0046722,15
RTS0046723,3
RTS0046724,11
RTS0046725,7
RTS0046726,8
RTS0046727,15
RTS0046728,5
RTS0046729,12
RTS0046730,8
RTS0046731,10
RTS0046732,16
RTS0046733,12
RTS0046734,17
RTS0046735,8
RTS0046736,8
RTS0046737,15
RTS0046738,11
RTS0046739,11
RTS0046740,16
RTS0046741,12
RTS0046742,7
RTS0046743,12
RTS0046744,3
RTS0046745,30
RTS0046746,10
RTS0046747,13
RTS0046748,19
RTS0046749,17
RTS0046750,7
RTS0046751,10
RTS0046752,14
RTS0046753,17
RTS0046754,16
RTS0046755,12
RTS0046756,11
RTS0046757,11
RTS0046758,9
RTS0046759,14
RTS0046760,21
RTS0046761,7
RTS0046763,22
RTS0046764,6
RTS0046765,7
RTS0046766,6
RTS0046767,8
RTS0046768,17
RTS0046769,17
RTS0046770,17
RTS0046771,15
RTS0046772,15
RTS0046773,2
RTS0046774,6
RTS0046775,17
RTS0046777,14
RTS0046778,7
RTS0046779,14
RTS0046780,12
RTS0046781,15
RTS0046782,6
RTS0046783,11
RTS0046784,2
RTS0046785,14
RTS0046790,13
RTS0046791,18
RTS0046792,24
RTS0046793,12
RTS0046794,12
RTS0046795,8
RTS0046796,10
RTS0046797,11
RTS0046798,12
RTS0046799,8
RTS0046800,10
RTS0046801,31
RTS0046802,23
RTS0046803,5
RTS0046804,7
RTS0046805,12
RTS0046806,11
RTS0046807,5
RTS0046808,4
RTS0046809,7
RTS0046810,14
RTS0046811,7
RTS0046812,11
RTS0046813,8
RTS0046814,13
RTS0046815,16
RTS0046816,5
RTS0046817,8
RTS0046818,7
RTS0046819,16
RTS0046820,16
RTS0046821,5
RTS0046822,10
RTS0046823,10
RTS0046824,19
RTS0046825,11
RTS0046826,13
RTS0046827,12
RTS0046828,6
RTS0046829,11
RTS0046830,11
RTS0046831,10
RTS0046832,10
RTS0046833,6
RTS0046835,5
RTS0046836,20
RTS0046837,21
RTS0046838,4
RTS0046839,5
RTS0046840,2
RTS0046841,9
RTS0046842,28
RTS0046843,18
RTS0046846,7
RTS0046849,7
RTS0046850,14
RTS0046851,8
RTS0046852,16
RTS0046853,16
RTS0046854,5
RTS0046855,8
RTS0046856,10
RTS0046857,8
RTS0046858,16
RTS0046859,6
RTS0046860,13
RTS0046861,14
RTS0046862,12
RTS0046863,4
RTS0046864,17
RTS0046866,17
RTS0046867,4
RTS0046868,7
RTS0046869,11
RTS0046870,22
RTS0046871,9
RTS0046872,17
RTS0046873,10
RTS0046874,11
RTS0046875,13
RTS0046876,7
RTS0046877,18
RTS0046878,10
RTS0046879,13
RTS0046880,14
RTS0046881,6
RTS0046882,8
RTS0046885,10
RTS0046886,8
RTS0046887,3
RTS0046889,9
RTS0046890,8
RTS0046891,11
RTS0046892,7
RTS0046893,11
RTS0046894,6
RTS0046895,10
RTS0046897,37
RTS0046898,7
RTS0046899,15
RTS0046900,8
RTS0046902,9
RTS0046903,4
RTS0046904,11
RTS0046905,10
RTS0046906,17
RTS0046907,19
RTS0046908,11
RTS0046909,19
RTS0046910,8
RTS0046911,8
RTS0046912,8
RTS0046913,7
RTS0046914,10
RTS0046915,13
RTS0046916,14
RTS0046918,51
RTS0046919,65
RTS0046920,19
RTS0046921,17
RTS0046922,13
RTS0046923,14
RTS0046924,18
RTS0046925,6
RTS0046926,13
RTS0046927,6
RTS0046928,8
RTS0046929,10
RTS0046930,14
RTS0046931,12
RTS0046933,12
RTS0046934,12
RTS0046935,9
RTS0046936,9
RTS0046937,23
RTS0046938,13
RTS0046939,9
RTS0046940,7
RTS0046941,9
RTS0046942,17
RTS0046943,13
RTS0046944,10
RTS0046946,35
RTS0046947,3
RTS0046948,4
RTS0046949,6
RTS0046950,7
RTS0046951,17
RTS0046952,8
RTS0046954,4
RTS0046955,9
RTS0046956,12
RTS0046957,17
RTS0046958,8
RTS0046959,9
RTS0046960,13
RTS0046961,5
RTS0046962,373
RTS0046963,7
RTS0046965,9
RTS0046966,15
RTS0046967,16
RTS0046968,4
RTS0047054,7
RTS0047055,12
RTS0047056,7
RTS0047057,10
RTS0047058,14
RTS0047060,14
RTS0047061,14
RTS0047062,9
RTS0047063,9
RTS0047064,9
RTS0047065,11
RTS0047066,13
RTS0047067,5
RTS0047068,14
RTS0047069,18
RTS0047070,14
RTS0047071,18
RTS0047072,13
RTS0047073,10
RTS0047074,16
RTS0047075,8
RTS0047076,14
RTS0047077,13
RTS0047078,9
RTS0047079,5
RTS0047080,21
RTS0047081,15
RTS0047082,6
RTS0047083,10
RTS0047084,12
RTS0047085,8
RTS0047086,12
RTS0047087,11
RTS0047088,13
RTS0047089,15
RTS0047091,4
RTS0047092,4
RTS0047093,6
RTS0047094,11
RTS0047095,8
RTS0047096,8
RTS0047097,5
RTS0047098,10
RTS0047099,10
RTS0047100,15
RTS0047101,8
RTS0047102,8
RTS0047103,16
RTS0047104,6
RTS0047105,26
RTS0047106,17
RTS0047107,17
RTS0047108,32
RTS0047109,21
RTS0047110,11
RTS0047111,8
RTS0047112,9
RTS0047113,15
RTS0047114,15
RTS0047115,6
RTS0047116,37
RTS0047117,10
RTS0047118,12
RTS0047119,15
RTS0047120,11
RTS0047121,12
RTS0047122,14
RTS0047123,16
RTS0047124,26
RTS0047125,12
RTS0047126,19
RTS0047127,21
RTS0047128,10
RTS0047129,16
RTS0047130,17
RTS0047131,18
RTS0047132,17
RTS0047133,20
RTS0047134,14
RTS0047135,10
RTS0047136,20
RTS0047137,14
RTS0047138,25
RTS0047139,11
RTS0047140,11
RTS0047141,18
RTS0047142,12
RTS0047143,8
RTS0047144,16
RTS0047145,11
RTS0047146,5
RTS0047147,11
RTS0047148,18
RTS0047149,10
RTS0047150,21
RTS0047151,7
RTS0047152,13
RTS0047153,12
RTS0047154,21
RTS0047156,6
RTS0047157,14
RTS0047158,8
RTS0047159,10
RTS0047160,12
RTS0047165,20
RTS0047166,7
RTS0047167,13
RTS0047168,4
RTS0047169,13
RTS0047170,12
RTS0047171,5
RTS0047172,13
RTS0047173,9
RTS0047174,15
RTS0047175,6
RTS0047176,6
RTS0047177,14
RTS0047178,14
RTS0047179,11
RTS0047180,10
RTS0047181,7
RTS0047182,10
RTS0047183,11
RTS0047184,19
RTS0047185,10
RTS0047186,10
RTS0047187,6
RTS0047188,6
RTS0047189,12
RTS0047190,11
RTS0047191,15
RTS0047192,8
RTS0047193,8
RTS0047194,11
RTS0047195,11
RTS0047196,9
RTS0047197,9
RTS0047198,6
RTS0047199,9
RTS0047200,18
RTS0047201,7
RTS0047202,6
RTS0047203,11
RTS0047204,10
RTS0047205,8
RTS0047206,12
RTS0047207,14
RTS0047208,31
RTS0047209,29
RTS0047210,77
RTS0047211,58
RTS0047212,13
RTS0047213,9
RTS0047214,9
RTS0047215,17
RTS0047216,9
RTS0047217,5
RTS0047218,16
RTS0047219,27
RTS0047220,24
RTS0047221,13
RTS0047222,11
RTS0047223,24
RTS0047225,32
RTS0047226,18
RTS0047229,13
RTS0047230,12
RTS0047231,17
RTS0047232,13
RTS0047233,6
RTS0047234,12
RTS0047235,9
RTS0047236,9
RTS0047237,16
RTS0047238,13
RTS0047239,43
RTS0047240,12
RTS0047241,7
RTS0047242,14
RTS0047243,18
RTS0047244,4
RTS0047245,13
RTS0047246,8
RTS0047247,13
RTS0047248,6
RTS0047249,8
RTS0047250,14
RTS0047252,18
RTS0047253,5
RTS0047254,17
RTS0047255,13
RTS0047256,15
RTS0047257,20
RTS0047258,17
RTS0047259,16
RTS0047260,18
RTS0047261,13
RTS0047262,12
RTS0047263,17
RTS0047264,13
RTS0047266,24
RTS0047267,24
RTS0047268,9
RTS0047269,12
RTS0047270,26
RTS0047271,10
RTS0047272,11
RTS0047273,14
RTS0047274,13
RTS0047276,11
RTS0047277,21
RTS0047278,22
RTS0047279,16
RTS0047280,12
RTS0047281,9
RTS0047282,8
RTS0047283,10
RTS0047284,12
RTS0047290,18
RTS0047291,52
RTS0047292,12
RTS0047293,16
RTS0047294,18
RTS0047295,7
RTS0047296,16
RTS0047297,12
RTS0047298,13
RTS0047299,13
RTS0047300,3
RTS0047301,20
RTS0047302,6
RTS0047303,15
RTS0047304,13
RTS0047305,15
RTS0047306,9
RTS0047307,17
RTS0047308,6
RTS0047309,12
RTS0047310,20
RTS0047311,11
RTS0047312,20
RTS0047313,9
RTS0047314,11
RTS0047315,20
RTS0047316,11
RTS0047317,12
RTS0047318,15
RTS0047319,9
RTS0047320,16
RTS0047321,13
RTS0047322,5
RTS0047323,11
RTS0047324,9
RTS0047325,24
RTS0047326,17
RTS0047327,7
RTS0047328,6
RTS0047329,8
RTS0047331,23
RTS0047332,19
RTS0047333,9
RTS0047334,12
RTS0047335,9
RTS0047336,18
RTS0047337,3
RTS0047338,6
RTS0047339,11
RTS0047340,17
RTS0047341,23
RTS0047342,17
RTS0047343,21
RTS0047344,25
RTS0047345,13
RTS0047346,17
RTS0047348,9
RTS0047349,10
RTS0047350,20
RTS0047351,14
RTS0047352,22
RTS0047353,14
RTS0047354,18
RTS0047356,8
RTS0047357,6
RTS0047358,10
RTS0047359,11
RTS0047360,9
RTS0047361,5
RTS0047362,11
RTS0047363,12
RTS0047364,6
RTS0047365,11
RTS0047366,9
RTS0047367,10
RTS0047368,14
RTS0047369,13
RTS0047370,19
RTS0047373,15
RTS0047374,8
RTS0047375,9
RTS0047376,10
RTS0047377,7
RTS0047378,10
RTS0047379,15
RTS0047380,27
RTS0047381,3
RTS0047382,10
RTS0047383,17
RTS0047384,15
RTS0047385,10
RTS0047386,16
RTS0047387,17
RTS0047388,12
RTS0047389,12
RTS0047390,11
RTS0047391,10
RTS0047392,7
RTS0047393,12
RTS0047394,13
RTS0047395,10
RTS0047396,15
RTS0047397,6
RTS0047398,13
RTS0047399,18
RTS0047400,13
RTS0047401,10
RTS0047402,10
RTS0047403,7
RTS0047404,9
RTS0047405,22
RTS0047406,11
RTS0047407,17
RTS0047408,10
RTS0047409,18
RTS0047410,19
RTS0047411,17
RTS0047412,21
RTS0047413,8
RTS0047414,12
RTS0047415,14
RTS0047417,11
RTS0047418,8
RTS0047419,5
RTS0047420,16
RTS0047421,6
RTS0047422,9
RTS0047423,19
RTS0047424,13
RTS0047425,13
RTS0047426,14
RTS0047427,22
RTS0047428,11
RTS0047429,16
RTS0047430,16
RTS0047431,12
RTS0047432,10
RTS0047433,10
RTS0047434,10
RTS0047435,18
RTS0047436,12
RTS0047437,8
RTS0047438,6
RTS0047439,17
RTS0047440,6
RTS0047441,23
RTS0047442,13
RTS0047445,16
RTS0047446,11
RTS0047447,6
RTS0047448,7
RTS0047449,7
RTS0047450,9
RTS0047451,10
RTS0047452,14
RTS0047453,3
RTS0047454,12
RTS0047455,12
RTS0047456,14
RTS0047457,9
RTS0047458,7
RTS0047459,13
RTS0047460,16
RTS0047461,14
RTS0047462,19
RTS0047463,12
RTS0047464,15
RTS0047465,12
RTS0047466,5
RTS0047467,11
RTS0047468,10
RTS0047469,11
RTS0047471,16
RTS0047472,3
RTS0047473,9
RTS0047474,4
RTS0047475,6
RTS0047476,16
RTS0047477,8
RTS0047479,16
RTS0047480,11
RTS0047481,18
RTS0047482,9
RTS0047483,14
RTS0047484,13
RTS0047485,11
RTS0047486,11
RTS0047487,13
RTS0047488,14
RTS0047489,11
RTS0047490,11
RTS0047491,13
RTS0047492,8
RTS0047493,12
RTS0047494,21
RTS0047495,9
RTS0047496,11
RTS0047497,12
RTS0047498,7
RTS0047499,12
RTS0047500,13
RTS0047501,11
RTS0047502,18
RTS0047503,7
RTS0047504,10
RTS0047505,7
RTS0047506,10
RTS0047507,24
RTS0047508,8
RTS0047509,12
RTS0047510,13
RTS0047511,15
RTS0047512,22
RTS0047513,14
RTS0047514,7
RTS0047515,15
RTS0047516,9
RTS0047517,17
RTS0047518,10
RTS0047520,16
RTS0047521,13
RTS0047522,9
RTS0047523,13
RTS0047524,12
RTS0047525,11
RTS0047526,8
RTS0047527,13
RTS0047528,13
RTS0047529,7
RTS0047530,4
RTS0047531,15
RTS0047532,13
RTS0047533,8
RTS0047534,10
RTS0047535,14
RTS0047536,9
RTS0047537,26
RTS0047538,26
RTS0047540,13
RTS0047541,13
RTS0047543,9
RTS0047544,4
RTS0047545,18
RTS0047546,17
RTS0047547,11
RTS0047548,24
RTS0047549,10
RTS0047550,8
RTS0047551,6
RTS0047552,13
RTS0047553,6
RTS0047558,13
RTS0047559,8
RTS0047560,9
RTS0047561,11
RTS0047562,11
RTS0047563,4
RTS0047564,11
RTS0047565,5
RTS0047566,7
RTS0047567,15
RTS0047568,8
RTS0047569,14
RTS0047570,9
RTS0047571,12
RTS0047572,8
RTS0047573,7
RTS0047574,13
RTS0047575,9
RTS0047576,4
RTS0047577,10
RTS0047578,5
RTS0047579,13
RTS0047580,9
RTS0047581,18
RTS0047582,11
RTS0047583,7
RTS0047584,5
RTS0047585,12
RTS0047586,11
RTS0047587,6
RTS0047588,13
RTS0047590,10
RTS0047591,9
RTS0047592,13
RTS0047593,5
RTS0047594,9
RTS0047595,11
RTS0047596,7
RTS0047597,9
RTS0047598,10
RTS0047599,12
RTS0047600,9
RTS0047601,27
RTS0047602,10
RTS0047603,5
RTS0047604,13
RTS0047606,8
RTS0047613,8
RTS0047614,8
RTS0047615,5
RTS0047616,15
RTS0047617,18
RTS0047618,7
RTS0047619,6
RTS0047620,6
RTS0047621,2
RTS0047622,5
RTS0047624,3
RTS0047625,10
RTS0047626,10
RTS0047627,6
RTS0047628,7
RTS0047629,5
RTS0047630,2
RTS0047631,4
RTS0047632,14
RTS0047633,4
RTS0047634,6
RTS0047635,6
RTS0047636,5
RTS0047637,7
RTS0047638,5
RTS0047639,9
RTS0047640,3
RTS0047641,5
RTS0047642,4
RTS0047643,8
RTS0047644,2
RTS0047645,9
RTS0047646,5
RTS0047647,7
RTS0047648,9
RTS0047649,7
RTS0047650,5
RTS0047651,3
RTS0047652,5
RTS0047653,4
RTS0047654,7
RTS0047656,9
RTS0047657,4
RTS0047658,8
RTS0047659,5
RTS0047660,8
RTS0047661,5
RTS0047662,6
RTS0047663,3
RTS0047664,7
RTS0047665,6
RTS0047666,4
RTS0047667,8
RTS0047668,8
RTS0047669,3
RTS0047670,5
RTS0047672,6
RTS0047673,2
RTS0047674,5
RTS0047675,5
RTS0047676,5
RTS0047677,6
RTS0047678,7
RTS0047679,5
RTS0047680,11
RTS0047681,6
RTS0047682,9
RTS0047684,12
RTS0047685,5
RTS0047686,3
RTS0047687,7
RTS0047688,6
RTS0047689,8
RTS0047691,4
RTS0047692,3
RTS0047693,3
RTS0047694,11
RTS0047695,12
RTS0047696,4
RTS0047697,5
RTS0047698,6
RTS0047699,15
RTS0047700,5
RTS0047701,7
RTS0047702,14
RTS0047703,10
RTS0047704,11
RTS0047705,9
RTS0047706,11
RTS0047707,10
RTS0047708,40
RTS0047709,280
RTS0047710,24
RTS0047711,15
RTS0047712,50
RTS0047713,16
RTS0047714,22
RTS0047715,22
RTS0047716,15
RTS0047717,30
RTS0047718,34
RTS0047720,13
RTS0047721,6
RTS0047722,7
RTS0047723,18
RTS0047724,11
RTS0047725,10
RTS0047726,14
RTS0047727,23
RTS0047728,13
RTS0047729,18
RTS0047730,9
RTS0047731,7
RTS0047732,4
RTS0047733,9
RTS0047734,9
RTS0047735,11
RTS0047736,11
RTS0047737,9
RTS0047738,13
RTS0047739,14
RTS0047740,9
RTS0047741,13
RTS0047742,14
RTS0047743,8
RTS0047744,10
RTS0047745,26
RTS0047746,13
RTS0047747,17
RTS0047748,10
RTS0047749,31
RTS0047750,12
RTS0047752,8
RTS0047753,14
RTS0047754,25
RTS0047755,43
RTS0047756,17
RTS0047757,12
RTS0047758,12
RTS0047759,7
RTS0047760,6
RTS0047761,12
RTS0047762,7
RTS0047763,12
RTS0047764,13
RTS0047765,10
RTS0047766,31
RTS0047767,8
RTS0047768,14
RTS0047769,9
RTS0047770,11
RTS0047771,12
RTS0047772,12
RTS0047773,10
RTS0047774,36
RTS0047775,9
RTS0047776,11
RTS0047777,14
RTS0047778,3
RTS0047779,17
RTS0047780,7
RTS0047781,11
RTS0047782,19
RTS0047783,18
RTS0047784,8
RTS0047785,16
RTS0047786,10
RTS0047787,16
RTS0047788,5
RTS0047789,11
RTS0047790,8
RTS0047791,22
RTS0047792,11
RTS0047793,6
RTS0047794,12
RTS0047795,6
RTS0047796,15
RTS0047797,15
RTS0047798,16
RTS0047799,14
RTS0047800,10
RTS0047801,15
RTS0047802,18
RTS0047803,22
RTS0047804,12
RTS0047805,14
RTS0047806,12
RTS0047807,14
RTS0047808,33
RTS0047809,11
RTS0047810,21
RTS0047811,12
RTS0047812,14
RTS0047813,8
RTS0047814,9
RTS0047816,9
RTS0047817,13
RTS0047818,11
RTS0047819,6
RTS0047820,6
RTS0047821,16
RTS0047822,4
RTS0047823,14
RTS0047824,11
RTS0047825,10
RTS0047826,11
RTS0047827,9
RTS0047828,9
RTS0047829,14
RTS0047830,4
RTS0047831,10
RTS0047832,10
RTS0047833,9
RTS0047834,4
RTS0047835,9
RTS0047836,12
RTS0047837,6
RTS0047838,9
RTS0047839,7
RTS0047840,9
RTS0047841,8
RTS0047842,21
RTS0047843,11
RTS0047844,12
RTS0047845,16
RTS0047846,8
RTS0047847,12
RTS0047848,14
RTS0047849,8
RTS0047850,10
RTS0047851,11
RTS0047852,7
RTS0047853,14
RTS0047854,15
RTS0047855,10
RTS0047856,14
RTS0047857,14
RTS0047858,13
RTS0047859,8
RTS0047860,9
RTS0047861,4
RTS0047862,4
RTS0047863,7
RTS0047864,12
RTS0047865,13
RTS0047866,14
RTS0047867,8
RTS0047868,14
RTS0047869,13
RTS0047870,12
RTS0047871,12
RTS0047872,12
RTS0047873,6
RTS0047874,7
RTS0047875,10
RTS0047876,10
RTS0047877,4
RTS0047878,10
RTS0047879,10
RTS0047880,13
RTS0047881,6
RTS0047882,16
RTS0047883,25
RTS0047884,20
RTS0047885,10
RTS0047886,5
RTS0047890,7
RTS0047891,7
RTS0047892,5
RTS0047893,9
RTS0047894,5
RTS0047895,13
RTS0047896,21
RTS0047897,11
RTS0047898,10
RTS0047899,9
RTS0047900,30
RTS0047901,10
RTS0047902,39
RTS0047903,8
RTS0047904,19
RTS0047905,14
RTS0047906,6
RTS0047907,18
RTS0047908,12
RTS0047909,15
RTS0047910,10
RTS0047912,11
RTS0047913,17
RTS0047914,15
RTS0047915,6
RTS0047916,9
RTS0047917,8
RTS0047919,4
RTS0047920,20
RTS0047921,17
RTS0047924,16
RTS0047925,19
RTS0047926,12
RTS0047927,13
RTS0047928,13
RTS0047929,1
RTS0047930,13
RTS0047931,8
RTS0047932,9
RTS0047933,9
RTS0047934,11
RTS0047935,8
RTS0047936,10
RTS0047937,6
RTS0047938,15
RTS0047939,9
RTS0047940,16
RTS0047941,11
RTS0047942,12
RTS0047943,12
RTS0047944,11
RTS0047945,12
RTS0047946,12
RTS0047947,5
RTS0047948,8
RTS0047949,8
RTS0047950,6
RTS0047951,11
RTS0047952,17
RTS0047953,6
RTS0047954,11
RTS0047956,8
RTS0047957,9
RTS0047958,10
RTS0047959,9
RTS0047960,13
RTS0047961,10
RTS0047963,15
RTS0047964,11
RTS0047965,17
RTS0047966,3
RTS0047967,8
RTS0047968,15
RTS0047969,12
RTS0047970,16
RTS0047972,4
RTS0047973,12
RTS0047974,16
RTS0047975,14
RTS0047976,11
RTS0047977,8
RTS0047978,10
RTS0047979,4
RTS0047980,5
RTS0047981,6
RTS0047982,6
RTS0047985,23
RTS0047986,5
RTS0047987,10
RTS0047988,15
RTS0047990,8
RTS0047991,12
RTS0047992,9
RTS0047993,7
RTS0047994,11
RTS0047995,10
RTS0047996,9
RTS0047997,12
RTS0047998,14
RTS0047999,8
RTS0048000,18
RTS0048001,9
RTS0048003,27
RTS0048005,13
RTS0048006,7
RTS0048008,11
RTS0048009,16
RTS0048012,9
RTS0048013,10
RTS0048014,12
RTS0048015,12
RTS0048016,11
RTS0048017,19
RTS0048018,7
RTS0048019,11
RTS0048020,13
RTS0048021,20
RTS0048022,6
RTS0048023,10
RTS0048024,4
RTS0048026,12
RTS0048027,21
RTS0048028,8
RTS0048029,7
RTS0048030,11
RTS0048031,9
RTS0048032,8
RTS0048033,16
RTS0048034,14
RTS0048035,5
RTS0048036,14
RTS0048037,12
RTS0048038,31
RTS0048040,12
RTS0048041,8
RTS0048042,8
RTS0048043,10
RTS0048044,5
RTS0048045,18
RTS0048046,12
RTS0048047,7
RTS0048048,15
RTS0048049,12
RTS0048050,5
RTS0048051,19
RTS0048052,13
RTS0048053,3
RTS0048054,7
RTS0048055,10
RTS0048056,13
RTS0048057,4
RTS0048058,13
RTS0048059,14
RTS0048060,9
RTS0048061,6
RTS0048062,6
RTS0048063,11
RTS0048064,12
RTS0048065,5
RTS0048066,10
RTS0048067,7
RTS0048068,22
RTS0048069,13
RTS0048070,14
RTS0048071,11
RTS0048072,15
RTS0048073,15
RTS0048074,7
RTS0048076,9
RTS0048077,8
RTS0048078,13
RTS0048079,9
RTS0048080,13
RTS0048081,10
RTS0048082,10
RTS0048084,12
RTS0048085,7
RTS0048086,12
RTS0048087,16
RTS0048088,10
RTS0048089,6
RTS0048090,10
RTS0048091,14
RTS0048092,10
RTS0048093,19
RTS0048094,4
RTS0048096,16
RTS0048097,11
RTS0048098,231
RTS0048099,109
RTS0048100,115
RTS0048101,80
RTS0048102,209
RTS0048104,8
RTS0048105,20
RTS0048106,4
RTS0048107,7
RTS0048108,22
RTS0048109,5
RTS0048110,15
RTS0048111,8
RTS0048112,6
RTS0048113,8
RTS0048114,10
RTS0048115,10
RTS0048116,7
RTS0048117,7
RTS0048118,12
RTS0048120,17
RTS0048126,11
RTS0048127,16
RTS0048129,23
RTS0048130,3
RTS0048131,8
RTS0048132,18
RTS0048133,7
RTS0048134,10
RTS0048135,11
RTS0048136,11
RTS0048138,6
RTS0048139,9
RTS0048140,9
RTS0048141,18
RTS0048142,24
RTS0048144,12
RTS0048145,36
RTS0048146,29
RTS0048147,7
RTS0048148,15
RTS0048149,12
RTS0048150,26
RTS0048151,5
RTS0048152,4
RTS0048153,5
RTS0048154,5
RTS0048155,5
RTS0048156,25
RTS0048158,7
RTS0048159,12
RTS0048160,802
RTS0048161,1265
RTS0048162,12
RTS0048163,4
RTS0048164,44
RTS0048165,18
RTS0048166,12
RTS0048167,7
RTS0048168,18
RTS0048169,9
RTS0048170,12
RTS0048171,14
RTS0048172,7
RTS0048173,11
RTS0048175,11
RTS0048176,10
RTS0048177,6
RTS0048178,11
RTS0048179,10
RTS0048180,8
RTS0048181,17
RTS0048182,11
RTS0048183,11
RTS0048184,28
RTS0048185,18
RTS0048186,9
RTS0048188,15
RTS0048189,14
RTS0048190,9
RTS0048191,20
RTS0048192,14
RTS0048193,13
RTS0048194,23
RTS0048195,9
RTS0048196,2
RTS0048197,13
RTS0048198,10
RTS0048200,7
RTS0048201,5
RTS0048202,14
RTS0048203,10
RTS0048204,6
RTS0048205,10
RTS0048207,3
RTS0048208,12
RTS0048209,17
RTS0048210,9
RTS0048211,8
RTS0048212,9
RTS0048213,16
RTS0048214,6
RTS0048215,12
RTS0048216,16
RTS0048217,13
RTS0048218,19
RTS0048219,15
RTS0048220,9
RTS0048221,12
RTS0048222,13
RTS0048223,7
RTS0048224,8
RTS0048225,13
RTS0048226,9
RTS0048227,12
RTS0048228,12
RTS0048229,14
RTS0048230,7
RTS0048231,9
RTS0048232,8
RTS0048233,6
RTS0048234,13
RTS0048235,9
RTS0048236,14
RTS0048237,9
RTS0048238,10
RTS0048239,17
RTS0048240,11
RTS0048241,21
RTS0048242,16
RTS0048243,6
RTS0048244,9
RTS0048245,14
RTS0048246,15
RTS0049343,26
RTS0049344,13
RTS0049345,13
RTS0049346,9
RTS0049347,11
RTS0049348,19
RTS0049349,11
RTS0049350,6
RTS0049351,12
RTS0049352,16
RTS0049353,8
RTS0049354,8
RTS0049355,13
RTS0049356,12
RTS0049357,8
RTS0049358,7
RTS0049359,5
RTS0049360,22
RTS0049361,10
RTS0049362,6
RTS0049363,10
RTS0049364,16
RTS0049365,13
RTS0049366,11
RTS0049367,14
RTS0049368,9
RTS0049369,16
RTS0049370,9
RTS0049371,14
RTS0049372,10
RTS0049373,34
RTS0049374,29
RTS0049375,15
RTS0049376,20
RTS0049377,31
RTS0049378,13
RTS0049379,11
RTS0049380,15
RTS0049381,19
RTS0049382,23
RTS0049383,17
RTS0049384,10
RTS0049385,17
RTS0049386,10
RTS0049387,8
RTS0049388,20
RTS0049389,12
RTS0049390,9
RTS0049391,29
RTS0049392,51
RTS0049393,35
RTS0049394,18
RTS0049395,9
RTS0049396,23
RTS0049397,18
RTS0049398,36
RTS0049399,14
RTS0049400,11
RTS0049401,19
RTS0049402,18
RTS0049403,12
RTS0049404,14
RTS0049405,24
RTS0049406,12
RTS0049407,6
RTS0049408,16
RTS0049409,7
RTS0049410,6
RTS0049411,18
RTS0049412,7
RTS0049413,4
RTS0049414,9
RTS0049415,29
RTS0049416,28
RTS0049417,13
RTS0049418,18
RTS0049419,12
RTS0049420,2
RTS0049421,10
RTS0049422,10
RTS0049423,6
RTS0049424,16
RTS0049425,9
RTS0049426,14
RTS0049427,13
RTS0049428,7
RTS0049429,17
RTS0049430,14
RTS0049431,9
RTS0049432,14
RTS0049433,12
RTS0049434,10
RTS0049435,12
RTS0049436,6
RTS0049437,16
RTS0049438,18
RTS0049439,6
RTS0049440,9
RTS0049441,10
RTS0049442,18
RTS0049443,5
RTS0049444,20
RTS0049445,7
RTS0049446,9
RTS0049447,15
RTS0049448,5
RTS0049449,17
RTS0049450,13
RTS0049451,12
RTS0049452,13
RTS0049453,8
RTS0049454,9
RTS0049455,6
RTS0049456,12
RTS0049457,15
RTS0049458,13
RTS0049459,19
RTS0049460,17
RTS0049461,23
RTS0049462,24
RTS0049463,7
RTS0049464,13
RTS0049465,7
RTS0049466,11
RTS0049467,9
RTS0049468,7
RTS0049469,2
RTS0049470,16
RTS0049471,31
RTS0049472,9
RTS0049473,25
RTS0049474,8
RTS0049475,7
RTS0049476,14
RTS0049477,9
RTS0049478,15
RTS0049479,139
RTS0049480,17
RTS0049481,5
RTS0049482,14
RTS0049483,5
RTS0049484,7
RTS0049485,17
RTS0997079,2
RTS0997080,14
RTS0997081,8
RTS0997082,7
RTS0997083,3
RTS0997084,6
RTS0997085,6
RTS0997086,6
RTS0997087,5
RTS0997088,295
RTS0997089,134
RTS0997090,9
RTS0997091,18
RTS0997092,3
RTS0997093,5
RTS0997094,1
RTS0997095,1
RTS0997096,5
RTS0997097,4
RTS0997098,4
RTS0997099,3
RTS0997100,7
RTS0997101,6
RTS0997102,4
RTS0997103,4
RTS0997104,4
RTS0997105,1
RTS0997106,7
RTS0997107,5
RTS0997108,6
RTS0997110,6
RTS0997111,7
RTS0997112,4
RTS0997113,2
RTS0997114,3
RTS0997115,4
RTS0997116,3
RTS0997117,1
RTS0997118,2
RTS0997119,3
RTS0997120,4
RTS0997121,14
RTS0997122,15
RTS0997123,6
RTS0997124,8
RTS0997125,15
RTS0997126,33
RTS0997127,18
RTS0997128,33
RTS0997129,32
RTS0997130,7
</Code_Summary>
