# Supplementary material for: Spatial meta-transcriptomics reveal associations of intratumor bacteria burden with lung cancer cells showing a distinct oncogenic signature
Source: J Immunother Cancer. 2022 Jul 6;10(7):e004698. doi: 10.1136/jitc-2022-004698 (PMC9260850; doi:10.1136/jitc-2022-004698)
Supplement: Supplementary data [file jitc-2022-004698supp009.zip › DSP-1001250002848-E-C11.dcc]

<Header>
FileVersion,0.02
SoftwareVersion,"GeoMx_NGS_Pipeline_ 2.0.0"
Date,2020-6-15
</Header>

<Scan_Attributes>
ID,DSP-1001250002848-E-C11
Plate_ID,1001250002848
Well,C11
</Scan_Attributes>

<NGS_Processing_Attributes>
SeqSetId,
tamperedIni,No
Raw,2240035
Trimmed,2230700
Stitched,2218378
Aligned,2179148
umiQ30,0.9921
rtsQ30,0.9924
</NGS_Processing_Attributes>


<Code_Summary>
RTS0039454,25
RTS0039455,21
RTS0039456,24
RTS0039457,66
RTS0039458,13
RTS0039459,33
RTS0039460,21
RTS0039461,52
RTS0039462,38
RTS0039463,34
RTS0039464,19
RTS0039465,43
RTS0039466,19
RTS0039467,38
RTS0039468,19
RTS0039469,12
RTS0039470,12
RTS0039471,13
RTS0039472,14
RTS0039473,14
RTS0039474,12
RTS0039475,15
RTS0039476,15
RTS0039477,18
RTS0039478,17
RTS0039479,11
RTS0039480,11
RTS0039481,15
RTS0039482,25
RTS0039483,13
RTS0039484,17
RTS0039485,11
RTS0039486,13
RTS0039487,13
RTS0039488,19
RTS0039489,25
RTS0039490,23
RTS0039491,21
RTS0039492,9
RTS0039493,19
RTS0039494,13
RTS0039495,13
RTS0039496,20
RTS0039497,15
RTS0039498,12
RTS0039499,293
RTS0039500,78
RTS0039501,129
RTS0039502,194
RTS0039503,132
RTS0039504,14
RTS0039505,25
RTS0039506,19
RTS0039507,40
RTS0039508,20
RTS0039509,15
RTS0039510,15
RTS0039511,29
RTS0039512,14
RTS0039513,12
RTS0039514,56
RTS0039515,37
RTS0039516,18
RTS0039517,5
RTS0039518,16
RTS0039519,7
RTS0039520,15
RTS0039521,13
RTS0039522,24
RTS0039523,10
RTS0039524,33
RTS0039525,24
RTS0039526,22
RTS0039527,39
RTS0039528,28
RTS0039529,44
RTS0039530,23
RTS0039531,47
RTS0039532,31
RTS0039533,46
RTS0039534,20
RTS0039535,32
RTS0039536,17
RTS0039537,13
RTS0039538,9
RTS0039539,15
RTS0039540,18
RTS0039541,22
RTS0039542,24
RTS0039543,25
RTS0039544,19
RTS0039545,20
RTS0039546,17
RTS0039547,6
RTS0039548,14
RTS0039549,12
RTS0039550,14
RTS0039551,19
RTS0039552,16
RTS0039553,19
RTS0039554,12
RTS0039555,13
RTS0039556,10
RTS0039557,9
RTS0039558,12
RTS0039559,14
RTS0039560,16
RTS0039561,18
RTS0039562,12
RTS0039563,21
RTS0039564,12
RTS0039565,24
RTS0039566,8
RTS0039567,12
RTS0039568,11
RTS0039569,9
RTS0039570,11
RTS0039571,19
RTS0039572,9
RTS0039573,18
RTS0039574,12
RTS0039575,12
RTS0039576,17
RTS0039577,30
RTS0039578,11
RTS0039579,20
RTS0039580,24
RTS0039581,26
RTS0039582,66
RTS0039583,91
RTS0039584,39
RTS0039585,20
RTS0039586,11
RTS0039587,12
RTS0039588,7
RTS0039589,15
RTS0039590,12
RTS0039591,104
RTS0039592,74
RTS0039593,50
RTS0039594,124
RTS0039595,100
RTS0039596,10
RTS0039597,11
RTS0039598,8
RTS0039599,11
RTS0039600,8
RTS0039601,13
RTS0039602,16
RTS0039603,10
RTS0039604,11
RTS0039605,15
RTS0039606,12
RTS0039607,19
RTS0039608,16
RTS0039609,11
RTS0039610,20
RTS0039611,17
RTS0039612,18
RTS0039613,14
RTS0039614,13
RTS0039615,17
RTS0039616,12
RTS0039617,17
RTS0039619,9
RTS0039620,10
RTS0039621,11
RTS0039622,18
RTS0039623,13
RTS0039624,14
RTS0039625,17
RTS0039626,13
RTS0039627,6
RTS0039628,8
RTS0039629,14
RTS0039630,15
RTS0039631,12
RTS0039632,11
RTS0039633,9
RTS0039634,14
RTS0039635,17
RTS0039636,12
RTS0039637,13
RTS0039638,21
RTS0039639,26
RTS0039640,10
RTS0039641,18
RTS0039642,25
RTS0039643,41
RTS0039644,14
RTS0039645,19
RTS0039646,20
RTS0039647,12
RTS0039648,7
RTS0039649,13
RTS0039650,10
RTS0039651,31
RTS0039652,47
RTS0039653,20
RTS0039654,18
RTS0039655,37
RTS0039656,214
RTS0039657,187
RTS0039658,125
RTS0039659,197
RTS0039660,76
RTS0039661,9
RTS0039662,13
RTS0039663,20
RTS0039664,15
RTS0039665,17
RTS0039666,21
RTS0039667,16
RTS0039668,11
RTS0039669,51
RTS0039670,18
RTS0039671,27
RTS0039672,63
RTS0039673,24
RTS0039674,24
RTS0039675,22
RTS0039676,11
RTS0039677,16
RTS0039678,17
RTS0039679,19
RTS0039680,9
RTS0039681,36
RTS0039682,28
RTS0039683,15
RTS0039684,21
RTS0039685,32
RTS0039686,203
RTS0039687,263
RTS0039688,155
RTS0039689,145
RTS0039690,103
RTS0039691,17
RTS0039692,10
RTS0039693,7
RTS0039694,14
RTS0039695,10
RTS0039696,12
RTS0039697,10
RTS0039698,18
RTS0039699,13
RTS0039700,17
RTS0039701,17
RTS0039702,35
RTS0039703,38
RTS0039704,28
RTS0039705,30
RTS0039706,19
RTS0039707,17
RTS0039708,15
RTS0039709,25
RTS0039710,31
RTS0039711,10
RTS0039712,33
RTS0039713,32
RTS0039714,41
RTS0039715,23
RTS0039716,24
RTS0039717,37
RTS0039718,17
RTS0039719,23
RTS0039720,78
RTS0039721,22
RTS0039722,22
RTS0039723,34
RTS0039724,15
RTS0039725,35
RTS0039726,23
RTS0039727,12
RTS0039728,28
RTS0039729,20
RTS0039730,26
RTS0039731,17
RTS0039732,21
RTS0039733,17
RTS0039734,21
RTS0039735,22
RTS0039736,29
RTS0039737,15
RTS0039738,23
RTS0039739,25
RTS0039740,18
RTS0039741,29
RTS0039742,19
RTS0039743,16
RTS0039744,29
RTS0039745,26
RTS0039746,117
RTS0039747,186
RTS0039749,129
RTS0039750,84
RTS0039751,10
RTS0039752,15
RTS0039753,32
RTS0039754,12
RTS0039755,14
RTS0039756,11
RTS0039757,6
RTS0039758,24
RTS0039759,12
RTS0039760,19
RTS0039761,38
RTS0039762,25
RTS0039763,20
RTS0039764,21
RTS0039765,29
RTS0039766,27
RTS0039767,30
RTS0039768,31
RTS0039769,11
RTS0039770,53
RTS0039771,15
RTS0039772,22
RTS0039773,22
RTS0039774,10
RTS0039775,23
RTS0039776,16
RTS0039777,9
RTS0039778,15
RTS0039779,14
RTS0039780,9
RTS0039781,119
RTS0039782,55
RTS0039783,25
RTS0039784,56
RTS0039785,254
RTS0039786,43
RTS0039787,13
RTS0039788,21
RTS0039789,19
RTS0039790,35
RTS0039791,29
RTS0039792,26
RTS0039793,26
RTS0039794,40
RTS0039795,20
RTS0039796,25
RTS0039797,21
RTS0039798,19
RTS0039799,23
RTS0039800,17
RTS0039801,13
RTS0039802,10
RTS0039803,9
RTS0039804,17
RTS0039805,19
RTS0039806,6
RTS0039807,11
RTS0039808,13
RTS0039809,9
RTS0039810,16
RTS0039811,137
RTS0039812,167
RTS0039813,124
RTS0039814,152
RTS0039815,197
RTS0039816,21
RTS0039817,23
RTS0039818,21
RTS0039819,27
RTS0039820,20
RTS0039821,20
RTS0039822,17
RTS0039823,28
RTS0039824,20
RTS0039825,23
RTS0039826,30
RTS0039827,72
RTS0039828,68
RTS0039829,46
RTS0039830,36
RTS0039831,13
RTS0039832,9
RTS0039833,10
RTS0039834,14
RTS0039835,15
RTS0039836,13
RTS0039838,15
RTS0039839,12
RTS0039840,11
RTS0039841,63
RTS0039842,77
RTS0039843,41
RTS0039844,49
RTS0039845,29
RTS0039846,19
RTS0039847,12
RTS0039848,14
RTS0039849,13
RTS0039850,8
RTS0039851,28
RTS0039852,34
RTS0039853,20
RTS0039854,16
RTS0039855,26
RTS0039856,13
RTS0039857,6
RTS0039858,15
RTS0039859,21
RTS0039860,15
RTS0039861,12
RTS0039862,14
RTS0039863,9
RTS0039864,19
RTS0039865,12
RTS0039866,14
RTS0039867,24
RTS0039868,11
RTS0039869,18
RTS0039870,18
RTS0039871,17
RTS0039872,10
RTS0039873,10
RTS0039874,11
RTS0039875,14
RTS0039876,16
RTS0039877,12
RTS0039878,18
RTS0039879,17
RTS0039880,13
RTS0039881,16
RTS0039882,15
RTS0039883,8
RTS0039884,9
RTS0039885,12
RTS0039886,17
RTS0039887,10
RTS0039888,14
RTS0039890,17
RTS0039891,12
RTS0039892,11
RTS0039893,12
RTS0039894,7
RTS0039895,7
RTS0039896,20
RTS0039897,14
RTS0039898,30
RTS0039899,13
RTS0039900,15
RTS0039901,10
RTS0039902,12
RTS0039903,7
RTS0039904,17
RTS0039905,11
RTS0039906,20
RTS0039907,15
RTS0039908,16
RTS0039909,11
RTS0039910,13
RTS0039911,17
RTS0039912,20
RTS0039913,11
RTS0039914,11
RTS0039915,16
RTS0039916,8
RTS0039917,13
RTS0039918,22
RTS0039919,15
RTS0039920,14
RTS0039921,35
RTS0039922,29
RTS0039923,25
RTS0039924,24
RTS0039925,13
RTS0039926,37
RTS0039927,49
RTS0039928,37
RTS0039929,24
RTS0039930,66
RTS0039931,20
RTS0039932,17
RTS0039933,6
RTS0039934,12
RTS0039935,23
RTS0039936,20
RTS0039937,14
RTS0039938,20
RTS0039939,16
RTS0039940,17
RTS0039941,14
RTS0039942,9
RTS0039943,13
RTS0039944,15
RTS0039945,8
RTS0039946,29
RTS0039947,56
RTS0039948,62
RTS0039949,53
RTS0039950,42
RTS0039951,22
RTS0039952,26
RTS0039953,15
RTS0039954,11
RTS0039955,24
RTS0039956,49
RTS0039957,41
RTS0039958,59
RTS0039959,35
RTS0039960,53
RTS0039961,16
RTS0039962,15
RTS0039963,10
RTS0039964,16
RTS0039965,11
RTS0039966,14
RTS0039967,11
RTS0039968,13
RTS0039969,11
RTS0039970,11
RTS0039971,15
RTS0039972,19
RTS0039973,15
RTS0039974,14
RTS0039975,14
RTS0039976,18
RTS0039977,6
RTS0039978,13
RTS0039979,13
RTS0039980,12
RTS0039981,34
RTS0039982,29
RTS0039983,57
RTS0039984,16
RTS0039985,61
RTS0039986,18
RTS0039987,16
RTS0039988,17
RTS0039989,19
RTS0039990,8
RTS0039991,15
RTS0039992,11
RTS0039993,16
RTS0039994,11
RTS0039995,18
RTS0039996,29
RTS0039997,12
RTS0039998,28
RTS0039999,24
RTS0040000,25
RTS0040001,15
RTS0040002,10
RTS0040003,17
RTS0040004,11
RTS0040005,19
RTS0040006,39
RTS0040007,34
RTS0040008,10
RTS0040009,23
RTS0040010,33
RTS0040011,19
RTS0040012,19
RTS0040013,13
RTS0040014,14
RTS0040015,17
RTS0040016,32
RTS0040017,27
RTS0040018,39
RTS0040019,24
RTS0040020,52
RTS0040021,158
RTS0040022,102
RTS0040023,181
RTS0040024,97
RTS0040025,37
RTS0040026,14
RTS0040027,12
RTS0040028,12
RTS0040029,13
RTS0040030,13
RTS0040031,16
RTS0040032,11
RTS0040033,8
RTS0040034,15
RTS0040035,11
RTS0040036,22
RTS0040037,15
RTS0040038,24
RTS0040039,11
RTS0040040,17
RTS0040041,12
RTS0040042,9
RTS0040043,19
RTS0040044,10
RTS0040045,9
RTS0040046,9
RTS0040047,12
RTS0040048,15
RTS0040049,21
RTS0040050,15
RTS0040051,24
RTS0040052,20
RTS0040053,17
RTS0040054,24
RTS0040055,19
RTS0040056,17
RTS0040057,12
RTS0040058,16
RTS0040059,13
RTS0040060,15
RTS0040061,14
RTS0040062,12
RTS0040063,17
RTS0040064,15
RTS0040065,10
RTS0040066,26
RTS0040067,24
RTS0040068,13
RTS0040069,22
RTS0040070,19
RTS0040071,9
RTS0040072,18
RTS0040073,22
RTS0040074,17
RTS0040075,14
RTS0040076,5
RTS0040077,11
RTS0040078,16
RTS0040079,11
RTS0040080,14
RTS0040081,8
RTS0040082,12
RTS0040083,12
RTS0040084,12
RTS0040085,6
RTS0040086,15
RTS0040087,8
RTS0040088,18
RTS0040089,12
RTS0040090,17
RTS0040091,18
RTS0040092,14
RTS0040093,12
RTS0040094,15
RTS0040095,16
RTS0040096,36
RTS0040097,27
RTS0040098,25
RTS0040099,16
RTS0040100,17
RTS0040101,10
RTS0040102,15
RTS0040103,6
RTS0040104,11
RTS0040105,10
RTS0040106,62
RTS0040107,34
RTS0040108,49
RTS0040109,55
RTS0040110,33
RTS0040111,15
RTS0040112,9
RTS0040113,7
RTS0040114,13
RTS0040115,20
RTS0040116,269
RTS0040117,128
RTS0040118,75
RTS0040119,176
RTS0040120,228
RTS0040121,18
RTS0040122,16
RTS0040123,9
RTS0040124,16
RTS0040125,8
RTS0040126,24
RTS0040127,42
RTS0040128,13
RTS0040129,15
RTS0040130,29
RTS0040131,16
RTS0040132,10
RTS0040133,7
RTS0040134,14
RTS0040135,13
RTS0040136,12
RTS0040137,26
RTS0040138,29
RTS0040139,13
RTS0040140,22
RTS0040141,31
RTS0040142,39
RTS0040143,15
RTS0040144,29
RTS0040145,25
RTS0040146,19
RTS0040147,22
RTS0040148,9
RTS0040149,10
RTS0040150,18
RTS0040151,42
RTS0040152,22
RTS0040153,30
RTS0040154,38
RTS0040155,30
RTS0040156,18
RTS0040157,15
RTS0040158,16
RTS0040159,13
RTS0040160,15
RTS0040161,10
RTS0040162,12
RTS0040163,14
RTS0040164,8
RTS0040165,11
RTS0040166,9
RTS0040167,19
RTS0040168,6
RTS0040169,25
RTS0040170,32
RTS0040171,6
RTS0040172,15
RTS0040173,8
RTS0040174,7
RTS0040175,12
RTS0040176,11
RTS0040177,16
RTS0040178,11
RTS0040179,13
RTS0040180,20
RTS0040181,28
RTS0040182,22
RTS0040183,24
RTS0040184,14
RTS0040185,15
RTS0040186,15
RTS0040187,7
RTS0040188,8
RTS0040189,16
RTS0040190,12
RTS0040191,13
RTS0040192,7
RTS0040193,15
RTS0040194,16
RTS0040195,12
RTS0040196,16
RTS0040197,10
RTS0040198,15
RTS0040199,14
RTS0040200,9
RTS0040201,23
RTS0040202,13
RTS0040203,13
RTS0040204,15
RTS0040205,12
RTS0040206,21
RTS0040207,14
RTS0040208,18
RTS0040209,26
RTS0040210,27
RTS0040211,14
RTS0040212,16
RTS0040213,8
RTS0040214,20
RTS0040215,14
RTS0040216,21
RTS0040217,10
RTS0040218,14
RTS0040219,18
RTS0040220,5
RTS0040221,13
RTS0040222,10
RTS0040223,14
RTS0040224,6
RTS0040225,19
RTS0040226,14
RTS0040227,10
RTS0040228,7
RTS0040229,11
RTS0040230,15
RTS0040231,7
RTS0040232,13
RTS0040233,12
RTS0040234,9
RTS0040235,9
RTS0040236,10
RTS0040237,8
RTS0040238,13
RTS0040239,19
RTS0040240,8
RTS0040241,10
RTS0040242,18
RTS0040243,16
RTS0040244,12
RTS0040245,14
RTS0040246,12
RTS0040247,15
RTS0040248,12
RTS0040249,12
RTS0040250,4
RTS0040251,12
RTS0040252,11
RTS0040253,17
RTS0040254,17
RTS0040255,13
RTS0040256,10
RTS0040257,10
RTS0040258,9
RTS0040259,11
RTS0040260,11
RTS0040261,9
RTS0040262,13
RTS0040263,14
RTS0040264,16
RTS0040265,12
RTS0040266,6
RTS0040267,9
RTS0040268,13
RTS0040269,7
RTS0040270,19
RTS0040271,9
RTS0040272,18
RTS0040273,19
RTS0040274,8
RTS0040275,16
RTS0040276,22
RTS0040277,90
RTS0040278,225
RTS0040279,157
RTS0040280,67
RTS0040281,13
RTS0040282,13
RTS0040283,13
RTS0040284,12
RTS0040285,10
RTS0040286,15
RTS0040287,15
RTS0040288,9
RTS0040289,10
RTS0040290,13
RTS0040291,15
RTS0040292,13
RTS0040293,15
RTS0040294,11
RTS0040295,24
RTS0040296,6
RTS0040297,10
RTS0040298,16
RTS0040299,11
RTS0040300,13
RTS0040301,5
RTS0040302,9
RTS0040303,3
RTS0040304,11
RTS0040305,13
RTS0040306,16
RTS0040307,10
RTS0040308,17
RTS0040309,12
RTS0040310,9
RTS0040311,6
RTS0040312,19
RTS0040313,12
RTS0040314,13
RTS0040315,18
RTS0040316,11
RTS0040317,10
RTS0040318,15
RTS0040319,23
RTS0040320,9
RTS0040321,11
RTS0040322,8
RTS0040323,11
RTS0040324,9
RTS0040325,8
RTS0040326,208
RTS0040327,161
RTS0040328,329
RTS0040329,225
RTS0040330,429
RTS0040331,11
RTS0040332,12
RTS0040333,9
RTS0040334,5
RTS0040335,3
RTS0040336,8
RTS0040337,15
RTS0040338,11
RTS0040339,16
RTS0040340,11
RTS0040341,13
RTS0040342,15
RTS0040343,9
RTS0040344,11
RTS0040345,28
RTS0040346,13
RTS0040347,21
RTS0040348,21
RTS0040349,20
RTS0040350,5
RTS0040351,27
RTS0040352,19
RTS0040353,20
RTS0040354,8
RTS0040355,18
RTS0040356,19
RTS0040357,16
RTS0040358,23
RTS0040359,13
RTS0040360,29
RTS0040361,14
RTS0040363,7
RTS0040364,7
RTS0040365,18
RTS0040366,16
RTS0040367,8
RTS0040368,19
RTS0040369,20
RTS0040370,14
RTS0040371,28
RTS0040372,32
RTS0040373,25
RTS0040374,24
RTS0040375,23
RTS0040376,16
RTS0040377,10
RTS0040378,18
RTS0040379,12
RTS0040380,18
RTS0040381,12
RTS0040382,16
RTS0040383,16
RTS0040384,13
RTS0040385,17
RTS0040386,7
RTS0040387,12
RTS0040388,15
RTS0040389,8
RTS0040390,11
RTS0040391,13
RTS0040392,14
RTS0040393,21
RTS0040394,12
RTS0040395,21
RTS0040396,13
RTS0040397,12
RTS0040398,16
RTS0040399,15
RTS0040400,14
RTS0040401,88
RTS0040402,126
RTS0040403,97
RTS0040404,131
RTS0040405,12
RTS0040406,102
RTS0040407,103
RTS0040408,112
RTS0040409,48
RTS0040410,107
RTS0040411,19
RTS0040412,16
RTS0040413,15
RTS0040414,18
RTS0040415,21
RTS0040416,122
RTS0040417,29
RTS0040418,24
RTS0040419,192
RTS0040420,150
RTS0040421,16
RTS0040422,10
RTS0040423,17
RTS0040424,10
RTS0040425,10
RTS0040426,7
RTS0040428,19
RTS0040429,16
RTS0040430,10
RTS0040431,15
RTS0040432,8
RTS0040433,15
RTS0040434,9
RTS0040435,13
RTS0040436,82
RTS0040437,143
RTS0040438,285
RTS0040439,202
RTS0040440,213
RTS0040441,18
RTS0040442,20
RTS0040443,14
RTS0040444,14
RTS0040445,20
RTS0040446,15
RTS0040447,18
RTS0040448,17
RTS0040449,13
RTS0040450,8
RTS0040451,130
RTS0040452,117
RTS0040453,93
RTS0040454,94
RTS0040455,198
RTS0040456,16
RTS0040457,12
RTS0040458,12
RTS0040459,19
RTS0040460,8
RTS0040461,49
RTS0040462,46
RTS0040463,81
RTS0040464,45
RTS0040465,12
RTS0040466,38
RTS0040467,23
RTS0040468,27
RTS0040469,24
RTS0040470,19
RTS0040471,18
RTS0040472,10
RTS0040473,8
RTS0040474,9
RTS0040475,8
RTS0040476,15
RTS0040477,17
RTS0040478,8
RTS0040479,15
RTS0040480,9
RTS0040481,16
RTS0040482,18
RTS0040483,17
RTS0040484,14
RTS0040485,16
RTS0040486,18
RTS0040487,9
RTS0040488,13
RTS0040489,12
RTS0040490,8
RTS0040491,8
RTS0040492,17
RTS0040493,13
RTS0040494,12
RTS0040495,9
RTS0040496,65
RTS0040497,60
RTS0040498,82
RTS0040499,41
RTS0040500,37
RTS0040501,12
RTS0040502,9
RTS0040503,19
RTS0040504,12
RTS0040505,7
RTS0040506,9
RTS0040507,9
RTS0040508,10
RTS0040509,12
RTS0040510,3
RTS0040511,16
RTS0040512,19
RTS0040513,21
RTS0040514,21
RTS0040515,25
RTS0040516,16
RTS0040517,17
RTS0040518,16
RTS0040519,11
RTS0040520,9
RTS0040521,11
RTS0040522,10
RTS0040523,19
RTS0040524,6
RTS0040525,9
RTS0040526,15
RTS0040527,12
RTS0040528,13
RTS0040529,15
RTS0040530,17
RTS0040531,17
RTS0040532,16
RTS0040533,14
RTS0040534,9
RTS0040535,9
RTS0040536,21
RTS0040537,62
RTS0040538,29
RTS0040539,25
RTS0040540,37
RTS0040541,16
RTS0040542,15
RTS0040543,19
RTS0040544,19
RTS0040545,4
RTS0040546,9
RTS0040547,6
RTS0040548,18
RTS0040549,10
RTS0040550,9
RTS0040551,12
RTS0040552,11
RTS0040553,16
RTS0040554,15
RTS0040555,13
RTS0040556,16
RTS0040557,8
RTS0040558,15
RTS0040559,13
RTS0040560,7
RTS0040561,11
RTS0040562,7
RTS0040563,9
RTS0040564,9
RTS0040565,12
RTS0040566,9
RTS0040567,13
RTS0040568,13
RTS0040569,14
RTS0040570,18
RTS0040571,32
RTS0040572,53
RTS0040573,62
RTS0040574,81
RTS0040575,53
RTS0040576,11
RTS0040577,14
RTS0040578,15
RTS0040579,9
RTS0040580,15
RTS0040581,9
RTS0040582,14
RTS0040583,13
RTS0040584,15
RTS0040585,25
RTS0040586,12
RTS0040587,12
RTS0040588,20
RTS0040589,14
RTS0040590,15
RTS0040591,19
RTS0040592,12
RTS0040593,7
RTS0040594,6
RTS0040595,22
RTS0040596,11
RTS0040597,20
RTS0040598,14
RTS0040599,14
RTS0040600,23
RTS0040601,18
RTS0040602,22
RTS0040603,14
RTS0040604,19
RTS0040605,14
RTS0040606,13
RTS0040607,11
RTS0040608,12
RTS0040609,10
RTS0040610,19
RTS0040611,16
RTS0040612,14
RTS0040613,24
RTS0040614,16
RTS0040615,15
RTS0040616,10
RTS0040617,11
RTS0040618,12
RTS0040619,15
RTS0040620,13
RTS0040621,12
RTS0040622,14
RTS0040623,19
RTS0040624,20
RTS0040625,10
RTS0040626,6
RTS0040627,10
RTS0040628,22
RTS0040629,14
RTS0040630,14
RTS0040631,8
RTS0040632,19
RTS0040633,8
RTS0040634,17
RTS0040635,17
RTS0040636,13
RTS0040637,19
RTS0040638,12
RTS0040639,16
RTS0040640,15
RTS0040641,118
RTS0040642,263
RTS0040643,240
RTS0040644,233
RTS0040645,347
RTS0040646,37
RTS0040647,32
RTS0040648,53
RTS0040649,49
RTS0040650,25
RTS0040651,70
RTS0040652,20
RTS0040653,32
RTS0040654,46
RTS0040655,44
RTS0040656,17
RTS0040657,30
RTS0040658,15
RTS0040659,14
RTS0040660,14
RTS0040661,13
RTS0040662,9
RTS0040663,10
RTS0040664,10
RTS0040665,8
RTS0040666,11
RTS0040667,18
RTS0040668,5
RTS0040669,13
RTS0040670,9
RTS0040671,16
RTS0040672,16
RTS0040673,12
RTS0040674,12
RTS0040675,11
RTS0040676,36
RTS0040677,18
RTS0040678,51
RTS0040679,36
RTS0040680,71
RTS0040681,15
RTS0040682,17
RTS0040683,32
RTS0040684,37
RTS0040685,14
RTS0040686,15
RTS0040687,10
RTS0040688,15
RTS0040689,19
RTS0040690,11
RTS0040691,16
RTS0040692,12
RTS0040693,11
RTS0040694,14
RTS0040695,13
RTS0040696,15
RTS0040697,4
RTS0040698,13
RTS0040699,12
RTS0040700,14
RTS0040701,11
RTS0040702,28
RTS0040703,23
RTS0040704,30
RTS0040705,20
RTS0040706,10
RTS0040707,5
RTS0040708,12
RTS0040709,10
RTS0040710,17
RTS0040711,11
RTS0040712,9
RTS0040713,17
RTS0040714,17
RTS0040715,17
RTS0040716,27
RTS0040717,10
RTS0040718,28
RTS0040719,35
RTS0040720,14
RTS0040721,8
RTS0040722,17
RTS0040723,15
RTS0040724,12
RTS0040725,9
RTS0040726,14
RTS0040727,22
RTS0040728,12
RTS0040729,23
RTS0040730,11
RTS0040731,17
RTS0040732,16
RTS0040733,14
RTS0040734,15
RTS0040735,19
RTS0040736,47
RTS0040737,37
RTS0040738,30
RTS0040739,25
RTS0040740,20
RTS0040741,16
RTS0040742,11
RTS0040743,9
RTS0040744,10
RTS0040745,11
RTS0040746,10
RTS0040747,12
RTS0040748,15
RTS0040749,15
RTS0040750,14
RTS0040751,16
RTS0040752,13
RTS0040753,18
RTS0040754,8
RTS0040755,14
RTS0040756,17
RTS0040757,11
RTS0040758,11
RTS0040759,14
RTS0040760,12
RTS0040761,47
RTS0040762,24
RTS0040763,27
RTS0040764,44
RTS0040765,45
RTS0040766,9
RTS0040767,15
RTS0040768,14
RTS0040769,18
RTS0040770,3
RTS0040771,13
RTS0040772,16
RTS0040773,11
RTS0040774,12
RTS0040775,10
RTS0040776,12
RTS0040777,17
RTS0040778,15
RTS0040779,24
RTS0040780,11
RTS0040781,25
RTS0040782,46
RTS0040783,15
RTS0040784,16
RTS0040785,20
RTS0040786,12
RTS0040787,14
RTS0040788,13
RTS0040789,13
RTS0040790,13
RTS0040791,14
RTS0040792,22
RTS0040793,19
RTS0040794,12
RTS0040795,29
RTS0040796,32
RTS0040797,22
RTS0040798,21
RTS0040799,12
RTS0040800,14
RTS0040801,26
RTS0040802,20
RTS0040803,28
RTS0040804,19
RTS0040805,24
RTS0040806,19
RTS0040807,8
RTS0040808,7
RTS0040809,11
RTS0040810,22
RTS0040811,12
RTS0040812,15
RTS0040813,11
RTS0040814,13
RTS0040815,10
RTS0040816,10
RTS0040817,12
RTS0040818,25
RTS0040819,16
RTS0040820,10
RTS0040821,20
RTS0040822,21
RTS0040823,16
RTS0040824,19
RTS0040825,11
RTS0040826,18
RTS0040827,13
RTS0040828,15
RTS0040830,20
RTS0040831,16
RTS0040832,19
RTS0040833,10
RTS0040834,13
RTS0040836,165
RTS0040837,71
RTS0040838,130
RTS0040839,116
RTS0040840,85
RTS0040841,54
RTS0040842,89
RTS0040843,145
RTS0040844,121
RTS0040845,68
RTS0040846,19
RTS0040847,15
RTS0040848,11
RTS0040849,16
RTS0040850,23
RTS0040851,25
RTS0040852,32
RTS0040853,29
RTS0040854,42
RTS0040855,34
RTS0040856,15
RTS0040857,12
RTS0040858,13
RTS0040859,9
RTS0040860,16
RTS0040861,13
RTS0040862,15
RTS0040863,17
RTS0040864,12
RTS0040865,15
RTS0040866,14
RTS0040867,10
RTS0040868,11
RTS0040869,10
RTS0040870,12
RTS0040871,21
RTS0040872,30
RTS0040873,20
RTS0040874,28
RTS0040875,17
RTS0040876,12
RTS0040877,14
RTS0040878,15
RTS0040879,12
RTS0040880,12
RTS0040881,12
RTS0040882,15
RTS0040883,15
RTS0040884,15
RTS0040885,11
RTS0040886,17
RTS0040887,15
RTS0040888,19
RTS0040889,18
RTS0040890,8
RTS0040891,8
RTS0040892,8
RTS0040893,11
RTS0040894,9
RTS0040895,14
RTS0040896,28
RTS0040897,21
RTS0040898,15
RTS0040899,10
RTS0040900,22
RTS0040901,12
RTS0040902,17
RTS0040903,10
RTS0040904,13
RTS0040905,13
RTS0040906,18
RTS0040907,10
RTS0040908,21
RTS0040909,22
RTS0040910,20
RTS0040911,10
RTS0040912,19
RTS0040913,20
RTS0040914,12
RTS0040915,17
RTS0040916,14
RTS0040917,14
RTS0040918,15
RTS0040919,13
RTS0040920,10
RTS0040921,12
RTS0040922,12
RTS0040923,13
RTS0040924,17
RTS0040925,15
RTS0040926,13
RTS0040927,11
RTS0040928,7
RTS0040929,14
RTS0040930,11
RTS0040931,15
RTS0040932,19
RTS0040933,17
RTS0040934,21
RTS0040935,16
RTS0040936,19
RTS0040937,30
RTS0040938,25
RTS0040939,20
RTS0040940,27
RTS0040941,21
RTS0040942,18
RTS0040943,12
RTS0040944,26
RTS0040945,13
RTS0040946,42
RTS0040947,73
RTS0040948,86
RTS0040949,34
RTS0040950,66
RTS0040951,16
RTS0040952,9
RTS0040953,13
RTS0040954,13
RTS0040955,21
RTS0040956,19
RTS0040957,13
RTS0040958,21
RTS0040959,15
RTS0040960,13
RTS0040961,12
RTS0040962,10
RTS0040963,8
RTS0040964,16
RTS0040965,13
RTS0040966,6
RTS0040967,18
RTS0040968,15
RTS0040969,13
RTS0040970,19
RTS0040971,12
RTS0040972,16
RTS0040973,10
RTS0040974,24
RTS0040975,10
RTS0040976,28
RTS0040977,20
RTS0040978,24
RTS0040979,27
RTS0040980,21
RTS0040981,13
RTS0040982,14
RTS0040983,15
RTS0040984,18
RTS0040985,13
RTS0040986,22
RTS0040987,18
RTS0040988,18
RTS0040989,10
RTS0040990,18
RTS0040991,47
RTS0040992,28
RTS0040993,39
RTS0040994,26
RTS0040995,21
RTS0040996,16
RTS0040997,28
RTS0040998,20
RTS0040999,22
RTS0041000,20
RTS0041001,19
RTS0041002,14
RTS0041003,31
RTS0041004,30
RTS0041005,17
RTS0041006,13
RTS0041007,13
RTS0041008,14
RTS0041009,10
RTS0041010,13
RTS0041011,13
RTS0041012,9
RTS0041013,11
RTS0041014,12
RTS0041015,20
RTS0041016,75
RTS0041017,42
RTS0041018,54
RTS0041019,47
RTS0041020,25
RTS0041021,12
RTS0041022,9
RTS0041023,17
RTS0041024,15
RTS0041025,18
RTS0041026,41
RTS0041027,56
RTS0041028,71
RTS0041029,46
RTS0041030,23
RTS0041031,20
RTS0041032,24
RTS0041033,27
RTS0041034,19
RTS0041035,27
RTS0041036,20
RTS0041037,18
RTS0041038,41
RTS0041039,17
RTS0041040,20
RTS0041041,58
RTS0041042,86
RTS0041043,80
RTS0041044,57
RTS0041045,25
RTS0041046,114
RTS0041047,206
RTS0041048,68
RTS0041049,320
RTS0041050,321
RTS0041051,32
RTS0041052,24
RTS0041053,21
RTS0041054,38
RTS0041055,24
RTS0041056,24
RTS0041057,15
RTS0041058,42
RTS0041059,15
RTS0041060,45
RTS0041061,20
RTS0041062,26
RTS0041063,23
RTS0041064,12
RTS0041066,25
RTS0041067,30
RTS0041068,27
RTS0041069,16
RTS0041070,32
RTS0041071,27
RTS0041072,9
RTS0041073,16
RTS0041074,14
RTS0041075,28
RTS0041076,11
RTS0041077,15
RTS0041078,27
RTS0041079,18
RTS0041080,28
RTS0041081,21
RTS0041082,17
RTS0041083,17
RTS0041084,12
RTS0041085,8
RTS0041086,62
RTS0041087,65
RTS0041088,35
RTS0041089,52
RTS0041090,35
RTS0041091,18
RTS0041092,23
RTS0041093,12
RTS0041094,14
RTS0041095,32
RTS0041096,12
RTS0041097,15
RTS0041098,14
RTS0041099,13
RTS0041100,13
RTS0041101,21
RTS0041102,38
RTS0041103,19
RTS0041104,21
RTS0041105,17
RTS0041106,195
RTS0041107,358
RTS0041108,327
RTS0041109,235
RTS0041110,88
RTS0041111,17
RTS0041112,16
RTS0041113,21
RTS0041114,17
RTS0041115,21
RTS0041116,20
RTS0041117,29
RTS0041118,39
RTS0041119,23
RTS0041120,31
RTS0041121,17
RTS0041122,11
RTS0041123,24
RTS0041124,17
RTS0041125,26
RTS0041126,5
RTS0041127,13
RTS0041128,18
RTS0041129,13
RTS0041130,5
RTS0041131,21
RTS0041132,17
RTS0041133,13
RTS0041134,14
RTS0041135,13
RTS0041136,18
RTS0041137,9
RTS0041138,22
RTS0041139,22
RTS0041140,11
RTS0041141,14
RTS0041142,13
RTS0041143,10
RTS0041144,10
RTS0041145,10
RTS0041146,15
RTS0041147,11
RTS0041148,12
RTS0041149,20
RTS0041150,12
RTS0041151,42
RTS0041152,39
RTS0041153,17
RTS0041154,37
RTS0041155,45
RTS0041156,29
RTS0041157,25
RTS0041158,22
RTS0041159,13
RTS0041160,20
RTS0041161,15
RTS0041162,15
RTS0041163,12
RTS0041164,11
RTS0041165,10
RTS0041166,15
RTS0041167,23
RTS0041168,13
RTS0041169,13
RTS0041170,20
RTS0041171,37
RTS0041172,46
RTS0041173,48
RTS0041174,60
RTS0041175,64
RTS0041176,9
RTS0041177,21
RTS0041178,13
RTS0041179,12
RTS0041180,6
RTS0041181,16
RTS0041182,19
RTS0041183,13
RTS0041184,9
RTS0041185,18
RTS0041186,15
RTS0041187,18
RTS0041188,10
RTS0041189,12
RTS0041190,16
RTS0041191,42
RTS0041192,40
RTS0041193,21
RTS0041194,8
RTS0041195,16
RTS0041196,17
RTS0041197,13
RTS0041198,12
RTS0041199,20
RTS0041200,11
RTS0041201,8
RTS0041202,21
RTS0041203,22
RTS0041204,13
RTS0041205,7
RTS0041206,6
RTS0041207,22
RTS0041208,22
RTS0041209,21
RTS0041210,13
RTS0041211,160
RTS0041212,179
RTS0041213,226
RTS0041214,180
RTS0041215,138
RTS0041216,16
RTS0041217,18
RTS0041218,18
RTS0041219,17
RTS0041220,10
RTS0041221,21
RTS0041222,9
RTS0041223,17
RTS0041224,17
RTS0041225,20
RTS0041226,9
RTS0041227,9
RTS0041228,9
RTS0041229,20
RTS0041230,14
RTS0041231,47
RTS0041232,89
RTS0041233,99
RTS0041234,103
RTS0041235,33
RTS0041236,6
RTS0041237,6
RTS0041238,19
RTS0041239,8
RTS0041240,16
RTS0041241,67
RTS0041242,41
RTS0041243,25
RTS0041244,34
RTS0041246,22
RTS0041247,12
RTS0041248,12
RTS0041249,10
RTS0041250,17
RTS0041251,14
RTS0041252,13
RTS0041253,13
RTS0041254,12
RTS0041255,18
RTS0041256,12
RTS0041257,18
RTS0041258,18
RTS0041259,27
RTS0041260,29
RTS0041261,21
RTS0041262,22
RTS0041263,21
RTS0041265,24
RTS0041266,16
RTS0041267,8
RTS0041268,12
RTS0041269,15
RTS0041270,20
RTS0041271,17
RTS0041272,18
RTS0041273,14
RTS0041274,15
RTS0041275,7
RTS0041276,10
RTS0041277,14
RTS0041278,6
RTS0041279,12
RTS0041280,17
RTS0041281,12
RTS0041282,8
RTS0041283,15
RTS0041284,10
RTS0041285,13
RTS0041286,7
RTS0041287,18
RTS0041288,15
RTS0041289,10
RTS0041290,15
RTS0041291,20
RTS0041292,12
RTS0041293,15
RTS0041294,14
RTS0041295,9
RTS0041296,23
RTS0041297,19
RTS0041298,35
RTS0041299,32
RTS0041300,22
RTS0041301,16
RTS0041302,23
RTS0041303,12
RTS0041304,10
RTS0041305,8
RTS0041306,17
RTS0041307,21
RTS0041308,14
RTS0041309,25
RTS0041310,13
RTS0041311,19
RTS0041312,10
RTS0041313,11
RTS0041314,19
RTS0041315,14
RTS0041316,18
RTS0041317,21
RTS0041318,19
RTS0041319,15
RTS0041320,17
RTS0041321,19
RTS0041322,13
RTS0041323,9
RTS0041324,21
RTS0041325,19
RTS0041326,9
RTS0041327,13
RTS0041328,19
RTS0041329,16
RTS0041330,16
RTS0041331,17
RTS0041332,8
RTS0041333,17
RTS0041334,14
RTS0041335,17
RTS0041346,35
RTS0041347,31
RTS0041348,39
RTS0041349,39
RTS0041350,53
RTS0041351,11
RTS0041352,14
RTS0041353,15
RTS0041354,22
RTS0041355,16
RTS0041356,13
RTS0041357,10
RTS0041358,10
RTS0041359,12
RTS0041360,13
RTS0041361,17
RTS0041362,19
RTS0041363,18
RTS0041364,25
RTS0041365,10
RTS0041366,26
RTS0041367,12
RTS0041368,19
RTS0041369,11
RTS0041370,11
RTS0041371,11
RTS0041372,16
RTS0041373,9
RTS0041374,13
RTS0041375,11
RTS0041376,18
RTS0041377,7
RTS0041378,12
RTS0041379,10
RTS0041380,16
RTS0041381,11
RTS0041382,14
RTS0041383,14
RTS0041384,15
RTS0041385,20
RTS0041386,19
RTS0041387,12
RTS0041388,14
RTS0041389,10
RTS0041390,13
RTS0041391,13
RTS0041392,6
RTS0041393,12
RTS0041394,16
RTS0041395,15
RTS0041396,50
RTS0041397,76
RTS0041398,60
RTS0041399,34
RTS0041400,20
RTS0041401,11
RTS0041402,11
RTS0041403,9
RTS0041404,11
RTS0041405,10
RTS0041406,17
RTS0041407,16
RTS0041408,13
RTS0041409,8
RTS0041410,13
RTS0041411,14
RTS0041412,10
RTS0041413,11
RTS0041414,16
RTS0041415,12
RTS0041416,21
RTS0041417,11
RTS0041418,13
RTS0041419,10
RTS0041420,13
RTS0041421,5
RTS0041422,15
RTS0041423,10
RTS0041424,16
RTS0041425,11
RTS0041426,13
RTS0041427,4
RTS0041428,11
RTS0041429,8
RTS0041430,19
RTS0041431,19
RTS0041432,13
RTS0041433,17
RTS0041434,16
RTS0041435,17
RTS0041436,15
RTS0041437,8
RTS0041438,12
RTS0041439,8
RTS0041440,11
RTS0041441,10
RTS0041442,4
RTS0041443,14
RTS0041444,19
RTS0041445,12
RTS0041446,12
RTS0041447,14
RTS0041448,17
RTS0041449,12
RTS0041450,16
RTS0041451,10
RTS0041452,9
RTS0041453,13
RTS0041454,13
RTS0041455,11
RTS0041456,11
RTS0041457,17
RTS0041458,13
RTS0041459,21
RTS0041460,12
RTS0041461,10
RTS0041462,14
RTS0041463,15
RTS0041464,12
RTS0041465,16
RTS0041466,11
RTS0041467,12
RTS0041468,13
RTS0041469,14
RTS0041470,14
RTS0041471,17
RTS0041472,12
RTS0041473,15
RTS0041474,4
RTS0041475,13
RTS0041476,10
RTS0041477,21
RTS0041478,18
RTS0041479,13
RTS0041480,11
RTS0041481,12
RTS0041482,17
RTS0041483,9
RTS0041484,17
RTS0041485,5
RTS0041486,18
RTS0041487,29
RTS0041488,18
RTS0041489,21
RTS0041490,12
RTS0041491,14
RTS0041492,10
RTS0041493,12
RTS0041494,7
RTS0041495,10
RTS0041496,35
RTS0041497,35
RTS0041498,37
RTS0041499,46
RTS0041500,29
RTS0041501,107
RTS0041502,55
RTS0041503,55
RTS0041504,72
RTS0041505,46
RTS0041506,12
RTS0041507,12
RTS0041508,10
RTS0041509,13
RTS0041510,14
RTS0041511,19
RTS0041512,18
RTS0041513,11
RTS0041514,17
RTS0041515,14
RTS0041516,17
RTS0041517,18
RTS0041518,9
RTS0041519,13
RTS0041520,15
RTS0041521,9
RTS0041522,19
RTS0041523,9
RTS0041524,11
RTS0041525,15
RTS0041526,96
RTS0041527,411
RTS0041528,404
RTS0041529,63
RTS0041530,263
RTS0041531,14
RTS0041532,17
RTS0041533,8
RTS0041534,16
RTS0041535,12
RTS0041536,15
RTS0041537,17
RTS0041538,19
RTS0041540,14
RTS0041541,13
RTS0041542,14
RTS0041543,10
RTS0041544,12
RTS0041545,16
RTS0041546,8
RTS0041547,16
RTS0041548,12
RTS0041549,10
RTS0041550,8
RTS0041551,11
RTS0041552,16
RTS0041553,10
RTS0041554,9
RTS0041555,12
RTS0041556,14
RTS0041557,12
RTS0041558,9
RTS0041559,9
RTS0041560,5
RTS0041561,14
RTS0041562,24
RTS0041563,20
RTS0041564,18
RTS0041565,24
RTS0041566,47
RTS0041567,58
RTS0041568,52
RTS0041569,20
RTS0041570,44
RTS0041571,12
RTS0041572,11
RTS0041573,9
RTS0041574,13
RTS0041575,10
RTS0041576,19
RTS0041577,17
RTS0041578,20
RTS0041579,20
RTS0041580,33
RTS0041581,24
RTS0041582,15
RTS0041583,12
RTS0041584,20
RTS0041585,22
RTS0041586,19
RTS0041587,23
RTS0041588,12
RTS0041589,16
RTS0041590,16
RTS0041591,7
RTS0041592,17
RTS0041593,11
RTS0041594,18
RTS0041595,11
RTS0041596,14
RTS0041597,25
RTS0041598,34
RTS0041599,13
RTS0041600,18
RTS0041601,8
RTS0041602,9
RTS0041603,12
RTS0041604,13
RTS0041605,13
RTS0041606,14
RTS0041607,10
RTS0041608,13
RTS0041609,17
RTS0041610,13
RTS0041611,34
RTS0041612,35
RTS0041613,18
RTS0041614,16
RTS0041615,41
RTS0041616,12
RTS0041617,10
RTS0041618,19
RTS0041619,11
RTS0041620,16
RTS0041621,20
RTS0041622,10
RTS0041623,16
RTS0041624,12
RTS0041625,17
RTS0041626,24
RTS0041627,24
RTS0041628,19
RTS0041629,20
RTS0041630,33
RTS0041631,13
RTS0041632,19
RTS0041633,29
RTS0041634,31
RTS0041635,24
RTS0041636,66
RTS0041637,128
RTS0041638,91
RTS0041639,52
RTS0041640,91
RTS0041641,34
RTS0041642,27
RTS0041643,35
RTS0041644,22
RTS0041645,34
RTS0041646,13
RTS0041647,19
RTS0041648,13
RTS0041649,12
RTS0041650,10
RTS0041651,15
RTS0041652,15
RTS0041653,9
RTS0041654,14
RTS0041655,14
RTS0041656,13
RTS0041657,21
RTS0041658,20
RTS0041659,21
RTS0041660,12
RTS0041661,26
RTS0041662,31
RTS0041663,10
RTS0041664,12
RTS0041665,17
RTS0041666,13
RTS0041667,9
RTS0041668,15
RTS0041669,12
RTS0041670,23
RTS0041671,10
RTS0041672,11
RTS0041673,10
RTS0041674,9
RTS0041675,5
RTS0041676,9
RTS0041677,11
RTS0041678,8
RTS0041679,16
RTS0041680,12
RTS0041681,7
RTS0041682,20
RTS0041683,16
RTS0041684,19
RTS0041685,19
RTS0041686,15
RTS0041687,13
RTS0041688,21
RTS0041689,10
RTS0041690,33
RTS0041691,58
RTS0041692,15
RTS0041693,51
RTS0041694,15
RTS0041695,13
RTS0041696,17
RTS0041697,24
RTS0041698,4
RTS0041699,12
RTS0041700,3
RTS0041701,14
RTS0041702,5
RTS0041703,13
RTS0041704,10
RTS0041705,16
RTS0041706,51
RTS0041707,40
RTS0041708,44
RTS0041709,57
RTS0041710,60
RTS0041711,11
RTS0041712,24
RTS0041713,15
RTS0041714,25
RTS0041715,14
RTS0041716,389
RTS0041717,252
RTS0041718,274
RTS0041719,389
RTS0041720,399
RTS0041721,42
RTS0041722,25
RTS0041723,34
RTS0041724,31
RTS0041725,50
RTS0041726,23
RTS0041727,15
RTS0041728,15
RTS0041729,6
RTS0041730,26
RTS0041731,12
RTS0041732,11
RTS0041733,18
RTS0041734,10
RTS0041735,28
RTS0041736,8
RTS0041737,10
RTS0041738,12
RTS0041739,15
RTS0041740,12
RTS0041741,12
RTS0041742,22
RTS0041743,31
RTS0041744,30
RTS0041745,23
RTS0041746,32
RTS0041747,49
RTS0041748,32
RTS0041749,27
RTS0041750,33
RTS0041751,19
RTS0041752,16
RTS0041753,43
RTS0041754,51
RTS0041755,49
RTS0041756,31
RTS0041757,26
RTS0041758,31
RTS0041759,24
RTS0041760,17
RTS0041761,14
RTS0041762,7
RTS0041763,18
RTS0041764,11
RTS0041765,14
RTS0041766,12
RTS0041767,12
RTS0041768,13
RTS0041769,10
RTS0041770,37
RTS0041771,7
RTS0041772,14
RTS0041773,15
RTS0041774,17
RTS0041775,10
RTS0041776,38
RTS0041777,20
RTS0041778,28
RTS0041779,20
RTS0041780,17
RTS0041781,5
RTS0041782,23
RTS0041783,20
RTS0041784,25
RTS0041785,37
RTS0041786,62
RTS0041787,33
RTS0041788,33
RTS0041789,27
RTS0041790,35
RTS0041791,17
RTS0041793,23
RTS0041794,13
RTS0041795,13
RTS0041796,15
RTS0041797,15
RTS0041798,16
RTS0041799,21
RTS0041800,12
RTS0041801,4
RTS0041802,12
RTS0041803,10
RTS0041804,7
RTS0041805,10
RTS0041806,14
RTS0041807,10
RTS0041808,11
RTS0041809,11
RTS0041810,16
RTS0041811,47
RTS0041812,32
RTS0041813,36
RTS0041814,14
RTS0041815,27
RTS0041816,20
RTS0041817,22
RTS0041818,21
RTS0041819,25
RTS0041820,39
RTS0041821,47
RTS0041822,30
RTS0041823,13
RTS0041824,39
RTS0041825,20
RTS0041826,29
RTS0041827,39
RTS0041828,21
RTS0041829,12
RTS0041830,11
RTS0041831,18
RTS0041832,24
RTS0041833,22
RTS0041834,37
RTS0041835,24
RTS0041836,26
RTS0041837,16
RTS0041838,17
RTS0041839,23
RTS0041840,21
RTS0041841,12
RTS0041842,9
RTS0041843,9
RTS0041844,11
RTS0041845,11
RTS0041846,8
RTS0041847,13
RTS0041848,13
RTS0041849,12
RTS0041850,15
RTS0041851,19
RTS0041852,14
RTS0041853,11
RTS0041854,13
RTS0041855,10
RTS0041856,52
RTS0041857,119
RTS0041858,126
RTS0041859,58
RTS0041860,122
RTS0041861,16
RTS0041862,15
RTS0041863,13
RTS0041864,13
RTS0041865,21
RTS0041866,11
RTS0041867,19
RTS0041868,12
RTS0041869,11
RTS0041870,18
RTS0041871,10
RTS0041872,7
RTS0041873,16
RTS0041874,16
RTS0041875,20
RTS0041876,52
RTS0041877,62
RTS0041878,46
RTS0041879,78
RTS0041880,87
RTS0041881,23
RTS0041882,12
RTS0041883,19
RTS0041884,14
RTS0041885,23
RTS0041886,32
RTS0041887,48
RTS0041888,48
RTS0041889,22
RTS0041890,38
RTS0041891,19
RTS0041892,25
RTS0041893,28
RTS0041894,32
RTS0041895,15
RTS0041896,15
RTS0041897,19
RTS0041898,10
RTS0041899,15
RTS0041900,9
RTS0041901,19
RTS0041902,14
RTS0041903,14
RTS0041904,18
RTS0041905,18
RTS0041906,77
RTS0041907,11
RTS0041908,36
RTS0041909,14
RTS0041910,30
RTS0041911,12
RTS0041912,13
RTS0041913,17
RTS0041914,9
RTS0041915,20
RTS0041916,81
RTS0041917,69
RTS0041918,68
RTS0041919,187
RTS0041920,139
RTS0041922,17
RTS0041923,8
RTS0041924,17
RTS0041925,12
RTS0041926,6
RTS0041927,7
RTS0041928,15
RTS0041929,9
RTS0041930,19
RTS0041931,13
RTS0041932,13
RTS0041933,9
RTS0041934,6
RTS0041935,10
RTS0041936,15
RTS0041937,16
RTS0041938,11
RTS0041939,14
RTS0041940,19
RTS0041941,9
RTS0041942,9
RTS0041943,7
RTS0041944,9
RTS0041945,9
RTS0041946,14
RTS0041947,16
RTS0041948,6
RTS0041949,10
RTS0041950,14
RTS0041951,8
RTS0041952,18
RTS0041953,8
RTS0041954,20
RTS0041955,19
RTS0041956,14
RTS0041957,20
RTS0041958,16
RTS0041959,23
RTS0041960,14
RTS0041961,11
RTS0041962,12
RTS0041963,24
RTS0041964,36
RTS0041965,21
RTS0041966,6
RTS0041967,11
RTS0041968,19
RTS0041969,16
RTS0041971,8
RTS0041972,23
RTS0041973,18
RTS0041974,17
RTS0041975,22
RTS0041976,16
RTS0041977,58
RTS0041978,38
RTS0041979,24
RTS0041980,46
RTS0041981,41
RTS0041982,27
RTS0041983,46
RTS0041984,39
RTS0041985,51
RTS0041986,21
RTS0041987,37
RTS0041988,20
RTS0041989,15
RTS0041990,19
RTS0041991,12
RTS0041992,16
RTS0041993,23
RTS0041994,19
RTS0041995,18
RTS0041996,13
RTS0041997,16
RTS0041998,16
RTS0041999,12
RTS0042000,8
RTS0042001,12
RTS0042002,14
RTS0042003,9
RTS0042004,19
RTS0042005,10
RTS0042006,17
RTS0042007,24
RTS0042008,16
RTS0042009,17
RTS0042010,19
RTS0042011,31
RTS0042012,50
RTS0042013,39
RTS0042014,20
RTS0042015,44
RTS0042016,12
RTS0042017,10
RTS0042018,11
RTS0042019,7
RTS0042020,9
RTS0042021,39
RTS0042022,28
RTS0042023,52
RTS0042024,44
RTS0042025,21
RTS0042026,20
RTS0042027,14
RTS0042028,15
RTS0042029,10
RTS0042030,11
RTS0042031,83
RTS0042032,63
RTS0042033,33
RTS0042034,35
RTS0042035,58
RTS0042036,34
RTS0042037,32
RTS0042038,22
RTS0042039,27
RTS0042040,23
RTS0042041,40
RTS0042042,26
RTS0042043,6
RTS0042044,53
RTS0042045,13
RTS0042046,37
RTS0042047,30
RTS0042048,20
RTS0042049,22
RTS0042050,15
RTS0042051,28
RTS0042052,26
RTS0042053,17
RTS0042054,13
RTS0042055,5
RTS0042056,17
RTS0042057,8
RTS0042058,24
RTS0042059,20
RTS0042060,26
RTS0042061,8
RTS0042062,14
RTS0042063,10
RTS0042064,14
RTS0042065,13
RTS0042066,24
RTS0042067,19
RTS0042068,12
RTS0042069,12
RTS0042071,24
RTS0042072,18
RTS0042073,14
RTS0042074,10
RTS0042075,9
RTS0042076,18
RTS0042077,12
RTS0042078,6
RTS0042079,17
RTS0042080,7
RTS0042081,71
RTS0042082,43
RTS0042083,22
RTS0042084,63
RTS0042085,40
RTS0042086,6
RTS0042087,18
RTS0042088,14
RTS0042089,8
RTS0042090,16
RTS0042091,19
RTS0042092,31
RTS0042093,17
RTS0042094,8
RTS0042095,12
RTS0042096,25
RTS0042097,19
RTS0042098,16
RTS0042099,15
RTS0042100,23
RTS0042101,15
RTS0042102,19
RTS0042103,13
RTS0042104,8
RTS0042105,11
RTS0042106,17
RTS0042107,11
RTS0042108,13
RTS0042109,18
RTS0042110,13
RTS0042111,13
RTS0042112,18
RTS0042113,23
RTS0042114,18
RTS0042115,16
RTS0042116,13
RTS0042117,14
RTS0042118,13
RTS0042119,15
RTS0042120,12
RTS0042121,15
RTS0042122,10
RTS0042123,19
RTS0042124,11
RTS0042125,22
RTS0042126,11
RTS0042127,15
RTS0042128,19
RTS0042129,10
RTS0042130,13
RTS0042131,17
RTS0042132,13
RTS0042133,15
RTS0042134,8
RTS0042135,10
RTS0042136,13
RTS0042137,19
RTS0042138,11
RTS0042139,16
RTS0042140,13
RTS0042141,18
RTS0042142,14
RTS0042143,12
RTS0042144,7
RTS0042145,18
RTS0042146,34
RTS0042147,21
RTS0042148,41
RTS0042149,16
RTS0042150,33
RTS0042151,17
RTS0042152,11
RTS0042153,13
RTS0042154,13
RTS0042155,10
RTS0042156,13
RTS0042157,21
RTS0042158,17
RTS0042159,12
RTS0042160,10
RTS0042161,11
RTS0042162,8
RTS0042163,11
RTS0042164,12
RTS0042165,9
RTS0042166,16
RTS0042167,17
RTS0042168,13
RTS0042169,20
RTS0042170,14
RTS0042171,15
RTS0042172,16
RTS0042173,12
RTS0042174,18
RTS0042175,13
RTS0042176,20
RTS0042177,38
RTS0042178,51
RTS0042179,23
RTS0042180,20
RTS0042181,10
RTS0042182,9
RTS0042183,11
RTS0042184,16
RTS0042185,8
RTS0042186,14
RTS0042187,5
RTS0042188,12
RTS0042189,11
RTS0042190,9
RTS0042191,22
RTS0042192,15
RTS0042193,14
RTS0042194,19
RTS0042195,19
RTS0042196,13
RTS0042197,19
RTS0042198,9
RTS0042199,20
RTS0042200,6
RTS0042201,16
RTS0042202,11
RTS0042203,28
RTS0042204,11
RTS0042205,21
RTS0042206,6
RTS0042207,20
RTS0042208,11
RTS0042209,8
RTS0042210,14
RTS0042211,11
RTS0042212,12
RTS0042213,11
RTS0042214,7
RTS0042215,15
RTS0042216,9
RTS0042217,12
RTS0042218,14
RTS0042219,12
RTS0042220,17
RTS0042221,15
RTS0042222,11
RTS0042223,11
RTS0042224,6
RTS0042225,7
RTS0042226,15
RTS0042227,12
RTS0042228,19
RTS0042229,14
RTS0042230,18
RTS0042231,10
RTS0042232,12
RTS0042233,14
RTS0042234,19
RTS0042235,19
RTS0042236,11
RTS0042237,14
RTS0042238,17
RTS0042239,15
RTS0042240,10
RTS0042241,13
RTS0042242,13
RTS0042243,15
RTS0042244,14
RTS0042245,10
RTS0042246,20
RTS0042247,15
RTS0042248,34
RTS0042249,935
RTS0042250,21
RTS0042251,13
RTS0042252,19
RTS0042253,17
RTS0042254,18
RTS0042255,19
RTS0042256,26
RTS0042257,10
RTS0042258,3
RTS0042259,15
RTS0042260,14
RTS0042261,44
RTS0042262,31
RTS0042263,44
RTS0042264,43
RTS0042265,35
RTS0042266,23
RTS0042267,15
RTS0042268,11
RTS0042269,7
RTS0042270,12
RTS0042271,33
RTS0042272,61
RTS0042273,52
RTS0042274,36
RTS0042275,36
RTS0042276,17
RTS0042277,18
RTS0042278,15
RTS0042279,13
RTS0042280,13
RTS0042281,11
RTS0042282,5
RTS0042283,15
RTS0042284,22
RTS0042285,20
RTS0042286,14
RTS0042287,15
RTS0042288,16
RTS0042289,13
RTS0042290,9
RTS0042291,74
RTS0042292,84
RTS0042293,26
RTS0042294,32
RTS0042295,45
RTS0042296,12
RTS0042297,19
RTS0042298,14
RTS0042299,14
RTS0042300,16
RTS0042301,27
RTS0042302,23
RTS0042303,39
RTS0042304,48
RTS0042305,24
RTS0042306,25
RTS0042307,24
RTS0042308,24
RTS0042309,40
RTS0042310,15
RTS0042311,6
RTS0042312,6
RTS0042313,11
RTS0042314,15
RTS0042315,8
RTS0042316,14
RTS0042317,9
RTS0042318,18
RTS0042319,11
RTS0042320,14
RTS0042321,17
RTS0042322,16
RTS0042323,17
RTS0042324,17
RTS0042325,13
RTS0042326,15
RTS0042327,15
RTS0042328,18
RTS0042329,14
RTS0042330,13
RTS0042331,20
RTS0042332,40
RTS0042333,38
RTS0042334,33
RTS0042335,13
RTS0042336,10
RTS0042337,15
RTS0042338,12
RTS0042339,15
RTS0042340,15
RTS0042341,67
RTS0042342,51
RTS0042343,58
RTS0042344,66
RTS0042345,26
RTS0042346,16
RTS0042347,8
RTS0042348,16
RTS0042349,15
RTS0042350,10
RTS0042351,15
RTS0042352,27
RTS0042353,32
RTS0042354,22
RTS0042355,14
RTS0042356,17
RTS0042357,22
RTS0042358,16
RTS0042359,16
RTS0042360,17
RTS0042361,11
RTS0042362,26
RTS0042363,45
RTS0042364,18
RTS0042365,16
RTS0042366,4
RTS0042367,21
RTS0042368,12
RTS0042369,8
RTS0042370,21
RTS0042371,42
RTS0042372,20
RTS0042373,21
RTS0042374,25
RTS0042375,18
RTS0042376,5
RTS0042377,9
RTS0042378,12
RTS0042379,17
RTS0042380,11
RTS0042381,27
RTS0042382,68
RTS0042383,71
RTS0042384,60
RTS0042385,80
RTS0042386,15
RTS0042387,12
RTS0042388,16
RTS0042389,14
RTS0042390,15
RTS0042391,13
RTS0042392,14
RTS0042393,9
RTS0042394,9
RTS0042395,11
RTS0042396,7
RTS0042397,7
RTS0042398,10
RTS0042399,9
RTS0042400,11
RTS0042401,20
RTS0042402,18
RTS0042403,17
RTS0042404,15
RTS0042405,12
RTS0042406,10
RTS0042407,13
RTS0042408,16
RTS0042409,9
RTS0042410,13
RTS0042411,16
RTS0042412,11
RTS0042413,17
RTS0042414,2
RTS0042415,17
RTS0042416,40
RTS0042417,73
RTS0042418,57
RTS0042419,73
RTS0042420,53
RTS0042421,26
RTS0042422,20
RTS0042423,14
RTS0042424,18
RTS0042425,18
RTS0042426,51
RTS0042427,40
RTS0042428,73
RTS0042429,79
RTS0042430,92
RTS0042431,19
RTS0042432,33
RTS0042433,6
RTS0042434,46
RTS0042435,19
RTS0042436,11
RTS0042437,8
RTS0042438,18
RTS0042439,18
RTS0042440,23
RTS0042441,12
RTS0042442,15
RTS0042443,9
RTS0042444,10
RTS0042445,13
RTS0042446,39
RTS0042447,20
RTS0042448,37
RTS0042449,15
RTS0042450,21
RTS0042451,14
RTS0042452,23
RTS0042453,33
RTS0042454,17
RTS0042455,14
RTS0042456,21
RTS0042457,23
RTS0042458,17
RTS0042460,31
RTS0042461,47
RTS0042462,40
RTS0042463,44
RTS0042464,45
RTS0042465,37
RTS0042466,15
RTS0042467,18
RTS0042468,23
RTS0042469,30
RTS0042470,19
RTS0042471,12
RTS0042472,11
RTS0042473,15
RTS0042474,16
RTS0042475,11
RTS0042476,19
RTS0042477,17
RTS0042478,9
RTS0042479,20
RTS0042480,14
RTS0042481,73
RTS0042482,100
RTS0042483,364
RTS0042484,263
RTS0042485,120
RTS0042486,14
RTS0042487,10
RTS0042488,11
RTS0042489,7
RTS0042490,12
RTS0042491,20
RTS0042492,13
RTS0042493,14
RTS0042494,10
RTS0042495,7
RTS0042496,16
RTS0042497,13
RTS0042498,17
RTS0042499,36
RTS0042500,18
RTS0042501,13
RTS0042502,16
RTS0042503,15
RTS0042504,13
RTS0042505,18
RTS0042506,12
RTS0042507,12
RTS0042508,11
RTS0042509,21
RTS0042510,9
RTS0042515,14
RTS0042522,3
RTS0042526,10
RTS0042527,14
RTS0042528,6
RTS0042529,11
RTS0042530,11
RTS0042531,10
RTS0042532,16
RTS0042533,14
RTS0042534,20
RTS0042535,10
RTS0042536,26
RTS0042537,32
RTS0042538,23
RTS0042539,28
RTS0042540,31
RTS0042541,12
RTS0042542,11
RTS0042543,13
RTS0042544,20
RTS0042545,10
RTS0042546,12
RTS0042547,12
RTS0042548,13
RTS0042549,9
RTS0042550,8
RTS0042551,10
RTS0042552,11
RTS0042553,14
RTS0042554,16
RTS0042555,14
RTS0042556,10
RTS0042557,13
RTS0042558,9
RTS0042559,18
RTS0042560,12
RTS0042561,9
RTS0042562,13
RTS0042563,19
RTS0042564,5
RTS0042565,12
RTS0042566,24
RTS0042567,9
RTS0042568,41
RTS0042569,36
RTS0042570,27
RTS0042571,28
RTS0042572,23
RTS0042573,33
RTS0042574,23
RTS0042575,32
RTS0042576,16
RTS0042577,22
RTS0042578,17
RTS0042579,29
RTS0042580,9
RTS0042581,22
RTS0042582,17
RTS0042583,52
RTS0042584,12
RTS0042585,15
RTS0042586,81
RTS0042587,144
RTS0042588,117
RTS0042589,117
RTS0042590,104
RTS0042591,11
RTS0042592,15
RTS0042593,10
RTS0042594,13
RTS0042595,10
RTS0042596,9
RTS0042597,16
RTS0042598,13
RTS0042599,14
RTS0042600,16
RTS0042601,12
RTS0042602,15
RTS0042603,12
RTS0042604,20
RTS0042605,8
RTS0042606,19
RTS0042607,18
RTS0042608,21
RTS0042609,6
RTS0042610,15
RTS0042611,44
RTS0042612,42
RTS0042613,31
RTS0042614,47
RTS0042615,37
RTS0042616,50
RTS0042617,80
RTS0042618,107
RTS0042619,41
RTS0042620,76
RTS0042621,10
RTS0042622,7
RTS0042623,8
RTS0042624,9
RTS0042625,10
RTS0042626,109
RTS0042627,119
RTS0042628,31
RTS0042629,76
RTS0042630,84
RTS0042631,6
RTS0042633,13
RTS0042634,9
RTS0042635,10
RTS0042636,51
RTS0042637,55
RTS0042638,57
RTS0042639,42
RTS0042640,33
RTS0042641,20
RTS0042642,13
RTS0042643,2
RTS0042644,12
RTS0042645,16
RTS0042646,13
RTS0042647,16
RTS0042648,31
RTS0042649,10
RTS0042650,19
RTS0042651,12
RTS0042652,7
RTS0042653,10
RTS0042654,11
RTS0042655,10
RTS0042656,15
RTS0042657,13
RTS0042658,13
RTS0042659,13
RTS0042660,11
RTS0042661,37
RTS0042662,30
RTS0042663,52
RTS0042664,12
RTS0042665,44
RTS0042666,13
RTS0042667,10
RTS0042668,18
RTS0042669,7
RTS0042670,22
RTS0042671,12
RTS0042672,14
RTS0042673,10
RTS0042674,10
RTS0042675,18
RTS0042676,6
RTS0042678,16
RTS0042679,15
RTS0042680,13
RTS0042681,52
RTS0042682,43
RTS0042683,82
RTS0042684,22
RTS0042685,74
RTS0042686,20
RTS0042687,11
RTS0042688,10
RTS0042689,14
RTS0042690,13
RTS0042691,13
RTS0042692,5
RTS0042693,11
RTS0042695,2
RTS0042696,10
RTS0042697,17
RTS0042698,12
RTS0042699,9
RTS0042700,6
RTS0042701,10
RTS0042702,12
RTS0042703,12
RTS0042704,18
RTS0042705,15
RTS0042706,8
RTS0042707,13
RTS0042708,11
RTS0042709,9
RTS0042710,16
RTS0042711,127
RTS0042712,97
RTS0042713,77
RTS0042714,73
RTS0042715,89
RTS0042716,11
RTS0042717,9
RTS0042718,22
RTS0042719,17
RTS0042720,13
RTS0042721,30
RTS0042722,26
RTS0042723,40
RTS0042724,22
RTS0042725,28
RTS0042726,9
RTS0042727,17
RTS0042728,11
RTS0042729,10
RTS0042730,17
RTS0042731,15
RTS0042732,20
RTS0042733,17
RTS0042734,14
RTS0042735,11
RTS0042736,17
RTS0042737,23
RTS0042738,31
RTS0042739,22
RTS0042740,33
RTS0042741,19
RTS0042742,13
RTS0042743,13
RTS0042744,5
RTS0042745,7
RTS0042746,34
RTS0042747,34
RTS0042748,22
RTS0042749,25
RTS0042750,11
RTS0042751,16
RTS0042752,21
RTS0042753,16
RTS0042754,13
RTS0042755,10
RTS0042756,11
RTS0042757,16
RTS0042758,8
RTS0042759,10
RTS0042760,11
RTS0042761,11
RTS0042762,8
RTS0042763,15
RTS0042764,12
RTS0042765,16
RTS0042766,20
RTS0042767,23
RTS0042768,14
RTS0042769,20
RTS0042770,22
RTS0042771,12
RTS0042772,22
RTS0042773,19
RTS0042774,22
RTS0042775,15
RTS0042776,9
RTS0042777,12
RTS0042778,21
RTS0042779,18
RTS0042780,16
RTS0042781,17
RTS0042782,17
RTS0042783,14
RTS0042784,20
RTS0042785,6
RTS0042786,29
RTS0042787,12
RTS0042788,23
RTS0042789,17
RTS0042790,15
RTS0042791,52
RTS0042792,30
RTS0042793,22
RTS0042794,26
RTS0042795,31
RTS0042796,10
RTS0042797,14
RTS0042798,7
RTS0042799,18
RTS0042800,16
RTS0042801,18
RTS0042802,25
RTS0042803,7
RTS0042804,20
RTS0042805,11
RTS0042806,3
RTS0042807,26
RTS0042808,56
RTS0042809,33
RTS0042810,36
RTS0042811,20
RTS0042812,21
RTS0042813,26
RTS0042814,32
RTS0042815,22
RTS0042816,14
RTS0042817,24
RTS0042818,27
RTS0042819,12
RTS0042820,10
RTS0042821,18
RTS0042822,11
RTS0042823,20
RTS0042824,13
RTS0042825,25
RTS0042826,18
RTS0042827,10
RTS0042828,14
RTS0042829,16
RTS0042830,23
RTS0042831,30
RTS0042832,35
RTS0042833,25
RTS0042834,22
RTS0042835,37
RTS0042836,38
RTS0042837,35
RTS0042838,44
RTS0042839,23
RTS0042840,36
RTS0042841,28
RTS0042842,17
RTS0042843,24
RTS0042844,26
RTS0042845,30
RTS0042846,14
RTS0042847,30
RTS0042848,31
RTS0042849,14
RTS0042850,11
RTS0042851,23
RTS0042852,19
RTS0042853,21
RTS0042854,17
RTS0042855,10
RTS0042856,12
RTS0042857,24
RTS0042858,27
RTS0042859,45
RTS0042860,28
RTS0042861,17
RTS0042862,16
RTS0042863,14
RTS0042864,18
RTS0042865,8
RTS0042866,28
RTS0042867,17
RTS0042868,16
RTS0042869,43
RTS0042870,27
RTS0042871,14
RTS0042872,12
RTS0042873,9
RTS0042874,14
RTS0042875,14
RTS0042876,31
RTS0042877,29
RTS0042878,37
RTS0042879,21
RTS0042880,25
RTS0042881,24
RTS0042882,23
RTS0042883,29
RTS0042884,57
RTS0042885,45
RTS0042886,23
RTS0042887,19
RTS0042888,14
RTS0042889,12
RTS0042890,18
RTS0042891,13
RTS0042892,14
RTS0042893,19
RTS0042894,10
RTS0042895,15
RTS0042896,42
RTS0042897,22
RTS0042898,21
RTS0042899,41
RTS0042900,56
RTS0042901,13
RTS0042902,10
RTS0042903,8
RTS0042904,8
RTS0042905,15
RTS0042906,16
RTS0042907,8
RTS0042908,11
RTS0042909,13
RTS0042910,5
RTS0042911,12
RTS0042912,17
RTS0042913,17
RTS0042914,16
RTS0042915,10
RTS0042916,18
RTS0042917,15
RTS0042918,14
RTS0042919,22
RTS0042920,11
RTS0042921,36
RTS0042922,24
RTS0042923,33
RTS0042924,13
RTS0042925,28
RTS0042926,13
RTS0042927,9
RTS0042928,11
RTS0042929,17
RTS0042930,16
RTS0042931,13
RTS0042932,8
RTS0042933,17
RTS0042934,9
RTS0042935,15
RTS0042936,12
RTS0042937,18
RTS0042938,20
RTS0042939,10
RTS0042940,15
RTS0042941,29
RTS0042942,45
RTS0042943,49
RTS0042944,54
RTS0042945,20
RTS0042946,19
RTS0042947,29
RTS0042948,13
RTS0042949,12
RTS0042950,22
RTS0042951,18
RTS0042952,19
RTS0042953,20
RTS0042954,8
RTS0042955,26
RTS0042956,12
RTS0042957,23
RTS0042958,18
RTS0042959,22
RTS0042960,15
RTS0042961,22
RTS0042962,21
RTS0042963,25
RTS0042964,14
RTS0042965,27
RTS0042966,20
RTS0042967,12
RTS0042968,21
RTS0042969,20
RTS0042970,24
RTS0042971,126
RTS0042972,35
RTS0042973,53
RTS0042974,33
RTS0042975,64
RTS0042976,32
RTS0042977,33
RTS0042978,21
RTS0042979,18
RTS0042980,9
RTS0042981,19
RTS0042982,10
RTS0042983,20
RTS0042984,8
RTS0042985,14
RTS0042986,39
RTS0042987,33
RTS0042988,20
RTS0042989,18
RTS0042990,19
RTS0042991,28
RTS0042992,25
RTS0042993,23
RTS0042994,32
RTS0042995,33
RTS0042996,9
RTS0042997,21
RTS0042998,11
RTS0042999,14
RTS0043000,14
RTS0043001,17
RTS0043002,12
RTS0043003,10
RTS0043004,15
RTS0043005,19
RTS0043006,20
RTS0043007,21
RTS0043008,14
RTS0043009,23
RTS0043010,17
RTS0043011,10
RTS0043012,11
RTS0043013,21
RTS0043014,15
RTS0043015,11
RTS0043016,19
RTS0043017,20
RTS0043018,12
RTS0043019,28
RTS0043020,17
RTS0043021,16
RTS0043022,16
RTS0043023,17
RTS0043024,21
RTS0043025,21
RTS0043026,7
RTS0043027,14
RTS0043028,13
RTS0043029,22
RTS0043030,16
RTS0043031,17
RTS0043032,42
RTS0043033,42
RTS0043034,22
RTS0043035,15
RTS0043036,38
RTS0043037,18
RTS0043038,29
RTS0043039,20
RTS0043040,30
RTS0043041,13
RTS0043042,13
RTS0043043,19
RTS0043044,8
RTS0043045,15
RTS0043046,50
RTS0043047,34
RTS0043048,137
RTS0043049,84
RTS0043050,56
RTS0043051,20
RTS0043052,16
RTS0043053,29
RTS0043054,6
RTS0043055,20
RTS0043056,14
RTS0043057,19
RTS0043058,14
RTS0043059,21
RTS0043060,16
RTS0043061,164
RTS0043062,33
RTS0043063,98
RTS0043064,52
RTS0043065,110
RTS0043066,24
RTS0043067,13
RTS0043068,13
RTS0043069,13
RTS0043070,15
RTS0043071,14
RTS0043072,19
RTS0043073,23
RTS0043074,19
RTS0043075,12
RTS0043076,23
RTS0043077,44
RTS0043078,14
RTS0043079,23
RTS0043080,27
RTS0043081,19
RTS0043082,20
RTS0043083,16
RTS0043084,21
RTS0043085,18
RTS0043086,10
RTS0043087,11
RTS0043088,9
RTS0043089,13
RTS0043090,17
RTS0043091,25
RTS0043092,13
RTS0043093,20
RTS0043094,33
RTS0043095,24
RTS0043096,12
RTS0043097,7
RTS0043098,13
RTS0043099,16
RTS0043100,11
RTS0043101,10
RTS0043102,21
RTS0043103,17
RTS0043104,20
RTS0043105,19
RTS0043106,19
RTS0043107,15
RTS0043108,15
RTS0043109,12
RTS0043110,26
RTS0043111,11
RTS0043112,19
RTS0043113,16
RTS0043114,16
RTS0043115,12
RTS0043116,28
RTS0043117,18
RTS0043118,15
RTS0043119,11
RTS0043120,15
RTS0043121,7
RTS0043122,17
RTS0043123,12
RTS0043124,11
RTS0043125,19
RTS0043126,16
RTS0043127,8
RTS0043128,13
RTS0043129,10
RTS0043130,15
RTS0043131,24
RTS0043132,22
RTS0043133,14
RTS0043134,8
RTS0043135,24
RTS0043136,17
RTS0043137,17
RTS0043138,20
RTS0043139,19
RTS0043140,20
RTS0043141,17
RTS0043142,10
RTS0043143,10
RTS0043144,21
RTS0043145,20
RTS0043146,8
RTS0043147,15
RTS0043148,25
RTS0043149,14
RTS0043150,12
RTS0043151,21
RTS0043152,33
RTS0043153,25
RTS0043154,19
RTS0043155,22
RTS0043156,75
RTS0043157,105
RTS0043159,117
RTS0043160,257
RTS0043161,119
RTS0043162,217
RTS0043163,214
RTS0043164,133
RTS0043165,123
RTS0043167,17
RTS0043168,27
RTS0043169,21
RTS0043170,26
RTS0043171,18
RTS0043172,20
RTS0043173,12
RTS0043174,28
RTS0043175,20
RTS0043176,17
RTS0043177,27
RTS0043178,50
RTS0043179,31
RTS0043180,43
RTS0043181,25
RTS0043182,50
RTS0043183,31
RTS0043184,27
RTS0043185,42
RTS0043186,31
RTS0043187,20
RTS0043188,10
RTS0043189,17
RTS0043190,16
RTS0043191,16
RTS0043192,16
RTS0043193,14
RTS0043194,9
RTS0043195,11
RTS0043196,39
RTS0043197,28
RTS0043198,25
RTS0043199,19
RTS0043200,16
RTS0043201,27
RTS0043202,39
RTS0043203,17
RTS0043204,41
RTS0043205,44
RTS0043206,22
RTS0043207,14
RTS0043208,23
RTS0043209,11
RTS0043210,8
RTS0043211,11
RTS0043212,18
RTS0043213,11
RTS0043214,10
RTS0043215,17
RTS0043216,35
RTS0043217,21
RTS0043218,14
RTS0043219,42
RTS0043220,40
RTS0043221,15
RTS0043222,13
RTS0043223,16
RTS0043224,13
RTS0043225,10
RTS0043226,19
RTS0043227,24
RTS0043228,16
RTS0043229,16
RTS0043230,16
RTS0043231,16
RTS0043232,33
RTS0043233,55
RTS0043234,16
RTS0043235,18
RTS0043236,9
RTS0043237,14
RTS0043238,12
RTS0043239,8
RTS0043240,10
RTS0043241,35
RTS0043242,27
RTS0043243,59
RTS0043244,25
RTS0043245,33
RTS0043246,25
RTS0043247,44
RTS0043248,16
RTS0043249,11
RTS0043250,21
RTS0043251,16
RTS0043252,11
RTS0043253,16
RTS0043254,13
RTS0043255,13
RTS0043256,19
RTS0043257,13
RTS0043258,13
RTS0043259,17
RTS0043260,35
RTS0043261,26
RTS0043262,25
RTS0043263,16
RTS0043264,12
RTS0043265,15
RTS0043266,26
RTS0043267,19
RTS0043268,16
RTS0043269,24
RTS0043270,14
RTS0043271,45
RTS0043272,81
RTS0043273,44
RTS0043274,62
RTS0043275,32
RTS0043276,16
RTS0043277,32
RTS0043278,25
RTS0043279,12
RTS0043280,14
RTS0043281,18
RTS0043282,22
RTS0043283,37
RTS0043284,37
RTS0043285,26
RTS0043286,21
RTS0043287,19
RTS0043288,32
RTS0043289,31
RTS0043290,20
RTS0043291,70
RTS0043292,51
RTS0043293,31
RTS0043294,74
RTS0043295,70
RTS0043296,9
RTS0043297,13
RTS0043299,19
RTS0043300,21
RTS0043301,11
RTS0043302,13
RTS0043303,17
RTS0043304,11
RTS0043305,21
RTS0043306,11
RTS0043307,6
RTS0043308,9
RTS0043309,10
RTS0043310,16
RTS0043311,26
RTS0043312,19
RTS0043313,20
RTS0043314,18
RTS0043315,19
RTS0043316,9
RTS0043317,12
RTS0043318,13
RTS0043319,9
RTS0043320,22
RTS0043321,11
RTS0043322,13
RTS0043323,25
RTS0043324,10
RTS0043325,15
RTS0043326,15
RTS0043327,12
RTS0043328,20
RTS0043329,16
RTS0043330,12
RTS0043331,15
RTS0043332,13
RTS0043333,8
RTS0043334,15
RTS0043335,8
RTS0043336,14
RTS0043337,14
RTS0043338,24
RTS0043339,17
RTS0043340,8
RTS0043341,18
RTS0043342,14
RTS0043343,16
RTS0043344,22
RTS0043345,8
RTS0043346,12
RTS0043347,17
RTS0043348,18
RTS0043349,9
RTS0043350,17
RTS0043351,18
RTS0043352,20
RTS0043353,23
RTS0043354,17
RTS0043355,18
RTS0043356,24
RTS0043357,19
RTS0043358,18
RTS0043359,20
RTS0043360,27
RTS0043361,28
RTS0043362,18
RTS0043363,19
RTS0043364,21
RTS0043365,19
RTS0043366,12
RTS0043367,10
RTS0043368,10
RTS0043369,14
RTS0043370,13
RTS0043371,30
RTS0043372,28
RTS0043373,25
RTS0043374,16
RTS0043375,21
RTS0043376,156
RTS0043377,328
RTS0043378,145
RTS0043379,190
RTS0043380,189
RTS0043381,35
RTS0043382,32
RTS0043383,48
RTS0043384,36
RTS0043385,21
RTS0043386,9
RTS0043387,16
RTS0043388,17
RTS0043389,14
RTS0043390,15
RTS0043391,23
RTS0043392,22
RTS0043393,28
RTS0043394,32
RTS0043395,23
RTS0043396,11
RTS0043397,20
RTS0043398,21
RTS0043399,11
RTS0043400,12
RTS0043401,11
RTS0043402,8
RTS0043403,13
RTS0043404,16
RTS0043405,9
RTS0043406,7
RTS0043407,16
RTS0043408,15
RTS0043409,7
RTS0043410,9
RTS0043411,14
RTS0043412,19
RTS0043413,10
RTS0043414,14
RTS0043415,14
RTS0043416,17
RTS0043417,16
RTS0043418,8
RTS0043419,13
RTS0043420,7
RTS0043421,32
RTS0043422,21
RTS0043423,30
RTS0043424,39
RTS0043425,51
RTS0043426,13
RTS0043427,20
RTS0043428,26
RTS0043429,18
RTS0043430,17
RTS0043431,12
RTS0043432,16
RTS0043433,17
RTS0043434,20
RTS0043435,10
RTS0043436,26
RTS0043437,14
RTS0043438,12
RTS0043439,21
RTS0043440,31
RTS0043441,20
RTS0043442,20
RTS0043443,15
RTS0043444,16
RTS0043445,21
RTS0043446,16
RTS0043447,14
RTS0043448,20
RTS0043449,20
RTS0043450,14
RTS0043451,6
RTS0043452,13
RTS0043453,14
RTS0043454,17
RTS0043455,12
RTS0043456,12
RTS0043457,19
RTS0043458,19
RTS0043459,9
RTS0043460,16
RTS0043461,10
RTS0043462,9
RTS0043463,14
RTS0043464,16
RTS0043465,21
RTS0043466,70
RTS0043467,39
RTS0043468,41
RTS0043469,19
RTS0043470,38
RTS0043471,13
RTS0043472,75
RTS0043473,14
RTS0043474,11
RTS0043475,15
RTS0043476,49
RTS0043477,47
RTS0043478,19
RTS0043479,48
RTS0043480,24
RTS0043481,27
RTS0043482,40
RTS0043483,24
RTS0043484,9
RTS0043485,26
RTS0043486,35
RTS0043487,40
RTS0043488,31
RTS0043489,42
RTS0043490,24
RTS0043491,21
RTS0043492,33
RTS0043493,27
RTS0043494,47
RTS0043495,42
RTS0043496,20
RTS0043497,11
RTS0043498,13
RTS0043499,12
RTS0043500,24
RTS0043501,16
RTS0043502,20
RTS0043503,9
RTS0043504,16
RTS0043505,17
RTS0043506,10
RTS0043507,12
RTS0043508,13
RTS0043509,18
RTS0043510,20
RTS0043511,11
RTS0043512,16
RTS0043513,12
RTS0043514,15
RTS0043515,12
RTS0043516,17
RTS0043517,13
RTS0043518,35
RTS0043519,26
RTS0043520,24
RTS0043521,8
RTS0043522,11
RTS0043523,39
RTS0043524,6
RTS0043525,14
RTS0043526,16
RTS0043527,14
RTS0043528,21
RTS0043529,10
RTS0043530,19
RTS0043531,12
RTS0043532,18
RTS0043533,12
RTS0043534,17
RTS0043535,15
RTS0043536,13
RTS0043537,18
RTS0043538,20
RTS0043539,13
RTS0043540,15
RTS0043541,28
RTS0043542,18
RTS0043543,19
RTS0043544,40
RTS0043545,21
RTS0043546,21
RTS0043547,25
RTS0043548,18
RTS0043549,14
RTS0043550,17
RTS0043551,13
RTS0043552,15
RTS0043553,19
RTS0043554,13
RTS0043555,14
RTS0043556,16
RTS0043557,10
RTS0043558,18
RTS0043559,14
RTS0043560,18
RTS0043561,15
RTS0043562,11
RTS0043563,5
RTS0043564,14
RTS0043565,11
RTS0043566,11
RTS0043567,11
RTS0043568,15
RTS0043569,18
RTS0043570,16
RTS0043571,12
RTS0043572,15
RTS0043573,8
RTS0043574,13
RTS0043575,13
RTS0043576,38
RTS0043577,42
RTS0043578,14
RTS0043579,34
RTS0043580,26
RTS0043581,12
RTS0043582,21
RTS0043583,15
RTS0043584,25
RTS0043585,13
RTS0043586,18
RTS0043587,17
RTS0043588,15
RTS0043589,7
RTS0043590,15
RTS0043591,11
RTS0043592,13
RTS0043593,23
RTS0043594,22
RTS0043595,13
RTS0043596,19
RTS0043597,18
RTS0043598,35
RTS0043599,26
RTS0043600,8
RTS0043601,9
RTS0043602,15
RTS0043603,22
RTS0043604,19
RTS0043605,15
RTS0043606,15
RTS0043607,27
RTS0043608,28
RTS0043609,17
RTS0043610,13
RTS0043611,20
RTS0043612,23
RTS0043613,16
RTS0043614,17
RTS0043615,18
RTS0043616,8
RTS0043617,10
RTS0043618,17
RTS0043619,6
RTS0043620,15
RTS0043621,13
RTS0043622,12
RTS0043623,13
RTS0043624,24
RTS0043625,19
RTS0043626,28
RTS0043627,27
RTS0043628,34
RTS0043629,32
RTS0043630,34
RTS0043631,11
RTS0043632,14
RTS0043633,14
RTS0043634,8
RTS0043635,18
RTS0043636,16
RTS0043637,20
RTS0043638,14
RTS0043639,12
RTS0043640,9
RTS0043641,146
RTS0043642,102
RTS0043643,101
RTS0043644,142
RTS0043645,140
RTS0043646,23
RTS0043647,32
RTS0043648,36
RTS0043649,20
RTS0043650,25
RTS0043651,14
RTS0043652,14
RTS0043653,12
RTS0043654,9
RTS0043655,11
RTS0043656,11
RTS0043657,9
RTS0043658,18
RTS0043659,16
RTS0043660,14
RTS0043661,13
RTS0043663,13
RTS0043664,11
RTS0043665,14
RTS0043666,8
RTS0043667,12
RTS0043668,14
RTS0043669,13
RTS0043670,10
RTS0043671,18
RTS0043672,17
RTS0043673,16
RTS0043674,12
RTS0043675,13
RTS0043676,8
RTS0043677,18
RTS0043678,12
RTS0043679,18
RTS0043680,8
RTS0043681,14
RTS0043682,9
RTS0043683,14
RTS0043684,14
RTS0043685,14
RTS0043686,35
RTS0043687,35
RTS0043688,24
RTS0043689,26
RTS0043690,35
RTS0043691,16
RTS0043692,10
RTS0043693,19
RTS0043694,12
RTS0043695,9
RTS0043696,18
RTS0043697,12
RTS0043698,14
RTS0043699,14
RTS0043700,21
RTS0043701,22
RTS0043702,20
RTS0043703,20
RTS0043704,25
RTS0043705,13
RTS0043706,18
RTS0043707,15
RTS0043708,10
RTS0043709,18
RTS0043710,11
RTS0043711,21
RTS0043712,17
RTS0043713,11
RTS0043714,14
RTS0043715,13
RTS0043716,22
RTS0043717,21
RTS0043718,16
RTS0043719,25
RTS0043720,13
RTS0043721,12
RTS0043722,14
RTS0043723,19
RTS0043724,23
RTS0043725,15
RTS0043726,15
RTS0043727,15
RTS0043728,15
RTS0043729,10
RTS0043730,11
RTS0043731,11
RTS0043732,16
RTS0043733,13
RTS0043734,19
RTS0043735,20
RTS0043736,14
RTS0043737,34
RTS0043738,15
RTS0043739,16
RTS0043740,19
RTS0043741,19
RTS0043742,16
RTS0043743,9
RTS0043744,26
RTS0043745,15
RTS0043746,10
RTS0043747,12
RTS0043748,64
RTS0043749,23
RTS0043750,29
RTS0043751,21
RTS0043752,13
RTS0043753,18
RTS0043754,10
RTS0043755,34
RTS0043756,12
RTS0043757,15
RTS0043758,16
RTS0043759,14
RTS0043760,12
RTS0043761,19
RTS0043762,7
RTS0043763,5
RTS0043764,12
RTS0043765,17
RTS0043766,16
RTS0043767,9
RTS0043768,8
RTS0043769,12
RTS0043770,10
RTS0043771,17
RTS0043772,16
RTS0043773,16
RTS0043774,16
RTS0043775,13
RTS0043776,19
RTS0043777,20
RTS0043778,28
RTS0043779,14
RTS0043780,17
RTS0043781,45
RTS0043782,24
RTS0043783,21
RTS0043784,23
RTS0043785,13
RTS0043786,17
RTS0043787,22
RTS0043788,24
RTS0043789,11
RTS0043790,13
RTS0043791,11
RTS0043792,25
RTS0043793,13
RTS0043794,9
RTS0043795,8
RTS0043796,11
RTS0043797,16
RTS0043798,13
RTS0043799,10
RTS0043800,7
RTS0043801,14
RTS0043802,11
RTS0043803,11
RTS0043804,12
RTS0043805,16
RTS0043806,11
RTS0043807,7
RTS0043808,16
RTS0043809,10
RTS0043810,10
RTS0043811,22
RTS0043812,32
RTS0043813,21
RTS0043814,25
RTS0043815,24
RTS0043816,54
RTS0043817,23
RTS0043818,32
RTS0043819,53
RTS0043820,112
RTS0043821,23
RTS0043822,12
RTS0043823,9
RTS0043824,11
RTS0043825,13
RTS0043826,17
RTS0043827,11
RTS0043828,16
RTS0043829,12
RTS0043830,11
RTS0043831,14
RTS0043832,16
RTS0043833,21
RTS0043834,19
RTS0043835,18
RTS0043836,26
RTS0043837,18
RTS0043838,18
RTS0043839,16
RTS0043840,13
RTS0043841,14
RTS0043842,10
RTS0043843,7
RTS0043844,14
RTS0043845,14
RTS0043846,19
RTS0043847,14
RTS0043848,17
RTS0043849,25
RTS0043850,25
RTS0043851,14
RTS0043852,18
RTS0043853,22
RTS0043854,18
RTS0043856,8
RTS0043857,9
RTS0043858,11
RTS0043859,19
RTS0043860,14
RTS0043861,22
RTS0043862,35
RTS0043863,23
RTS0043864,7
RTS0043865,15
RTS0043866,16
RTS0043867,9
RTS0043868,17
RTS0043869,11
RTS0043870,9
RTS0043871,17
RTS0043872,14
RTS0043873,17
RTS0043874,11
RTS0043875,9
RTS0043876,7
RTS0043877,14
RTS0043878,15
RTS0043879,14
RTS0043880,5
RTS0043881,17
RTS0043882,26
RTS0043883,15
RTS0043884,18
RTS0043885,15
RTS0043886,24
RTS0043887,29
RTS0043888,33
RTS0043889,12
RTS0043890,42
RTS0043891,19
RTS0043892,18
RTS0043893,10
RTS0043894,18
RTS0043895,12
RTS0043896,11
RTS0043897,19
RTS0043898,18
RTS0043899,16
RTS0043900,17
RTS0043901,38
RTS0043902,27
RTS0043903,35
RTS0043904,46
RTS0043905,27
RTS0043906,15
RTS0043907,14
RTS0043908,13
RTS0043909,15
RTS0043910,18
RTS0043911,15
RTS0043912,22
RTS0043913,16
RTS0043914,19
RTS0043915,15
RTS0043916,8
RTS0043917,16
RTS0043918,11
RTS0043919,12
RTS0043920,29
RTS0043921,43
RTS0043922,26
RTS0043923,37
RTS0043924,43
RTS0043925,39
RTS0043926,23
RTS0043927,21
RTS0043928,26
RTS0043929,25
RTS0043930,16
RTS0043931,34
RTS0043932,27
RTS0043933,20
RTS0043934,21
RTS0043935,25
RTS0043936,10
RTS0043937,9
RTS0043938,11
RTS0043939,12
RTS0043940,14
RTS0043941,11
RTS0043942,10
RTS0043943,14
RTS0043944,16
RTS0043945,12
RTS0043946,13
RTS0043947,15
RTS0043948,19
RTS0043949,19
RTS0043950,28
RTS0043951,23
RTS0043952,16
RTS0043953,24
RTS0043954,14
RTS0043955,17
RTS0043956,23
RTS0043957,38
RTS0043958,41
RTS0043959,18
RTS0043960,22
RTS0043961,27
RTS0043962,19
RTS0043963,19
RTS0043964,23
RTS0043965,24
RTS0043966,53
RTS0043967,40
RTS0043968,50
RTS0043969,54
RTS0043970,49
RTS0043971,26
RTS0043972,50
RTS0043973,33
RTS0043974,47
RTS0043975,19
RTS0043976,22
RTS0043977,22
RTS0043978,23
RTS0043979,23
RTS0043980,23
RTS0043981,28
RTS0043982,17
RTS0043983,25
RTS0043984,12
RTS0043985,29
RTS0043986,13
RTS0043987,41
RTS0043988,21
RTS0043989,16
RTS0043990,19
RTS0043991,17
RTS0043992,14
RTS0043993,8
RTS0043994,19
RTS0043996,11
RTS0043997,19
RTS0043998,13
RTS0043999,15
RTS0044000,7
RTS0044001,10
RTS0044002,14
RTS0044003,24
RTS0044004,23
RTS0044005,27
RTS0044006,20
RTS0044007,28
RTS0044008,24
RTS0044009,16
RTS0044010,16
RTS0044011,14
RTS0044012,41
RTS0044013,32
RTS0044014,21
RTS0044015,38
RTS0044016,28
RTS0044017,14
RTS0044018,12
RTS0044019,19
RTS0044020,18
RTS0044021,11
RTS0044022,17
RTS0044023,9
RTS0044024,15
RTS0044025,14
RTS0044026,13
RTS0044027,19
RTS0044028,20
RTS0044029,28
RTS0044030,23
RTS0044031,17
RTS0044032,9
RTS0044033,20
RTS0044034,26
RTS0044035,12
RTS0044036,67
RTS0044037,48
RTS0044038,82
RTS0044039,25
RTS0044040,38
RTS0044041,21
RTS0044042,22
RTS0044043,37
RTS0044044,20
RTS0044045,19
RTS0044046,26
RTS0044047,24
RTS0044048,16
RTS0044049,16
RTS0044050,26
RTS0044051,13
RTS0044052,15
RTS0044053,6
RTS0044054,16
RTS0044055,23
RTS0044056,23
RTS0044057,14
RTS0044058,20
RTS0044059,15
RTS0044060,18
RTS0044061,23
RTS0044062,9
RTS0044063,13
RTS0044064,23
RTS0044065,21
RTS0044067,30
RTS0044068,15
RTS0044069,42
RTS0044070,27
RTS0044071,18
RTS0044072,19
RTS0044073,7
RTS0044074,9
RTS0044075,12
RTS0044076,13
RTS0044077,15
RTS0044078,10
RTS0044079,14
RTS0044080,11
RTS0044081,10
RTS0044082,16
RTS0044083,21
RTS0044084,5
RTS0044085,7
RTS0044086,18
RTS0044087,9
RTS0044088,4
RTS0044089,14
RTS0044090,12
RTS0044091,13
RTS0044092,17
RTS0044093,11
RTS0044094,11
RTS0044095,11
RTS0044096,17
RTS0044097,13
RTS0044098,9
RTS0044099,13
RTS0044100,11
RTS0044101,27
RTS0044102,22
RTS0044103,28
RTS0044104,12
RTS0044105,40
RTS0044106,34
RTS0044107,37
RTS0044108,28
RTS0044109,53
RTS0044110,82
RTS0044111,26
RTS0044112,17
RTS0044113,23
RTS0044114,19
RTS0044115,20
RTS0044116,25
RTS0044117,18
RTS0044118,8
RTS0044119,15
RTS0044120,17
RTS0044121,7
RTS0044122,25
RTS0044123,6
RTS0044124,25
RTS0044125,11
RTS0044126,14
RTS0044127,14
RTS0044128,17
RTS0044129,21
RTS0044130,16
RTS0044131,24
RTS0044132,22
RTS0044133,23
RTS0044134,24
RTS0044135,17
RTS0044136,12
RTS0044137,7
RTS0044138,22
RTS0044139,22
RTS0044140,16
RTS0044141,19
RTS0044142,24
RTS0044143,19
RTS0044144,23
RTS0044145,13
RTS0044146,13
RTS0044147,18
RTS0044148,16
RTS0044149,13
RTS0044150,23
RTS0044151,15
RTS0044152,20
RTS0044153,20
RTS0044154,11
RTS0044155,37
RTS0044156,50
RTS0044157,26
RTS0044158,128
RTS0044159,52
RTS0044160,17
RTS0044161,22
RTS0044162,20
RTS0044163,29
RTS0044164,42
RTS0044165,24
RTS0044166,29
RTS0044167,22
RTS0044168,20
RTS0044169,20
RTS0044170,32
RTS0044171,13
RTS0044172,21
RTS0044173,20
RTS0044174,10
RTS0044175,17
RTS0044176,12
RTS0044177,17
RTS0044178,13
RTS0044180,15
RTS0044181,21
RTS0044182,18
RTS0044183,20
RTS0044184,26
RTS0044185,15
RTS0044186,21
RTS0044187,19
RTS0044188,14
RTS0044189,17
RTS0044190,19
RTS0044191,13
RTS0044192,13
RTS0044193,16
RTS0044194,20
RTS0044195,16
RTS0044196,43
RTS0044197,13
RTS0044198,38
RTS0044199,37
RTS0044200,13
RTS0044206,25
RTS0044207,16
RTS0044208,19
RTS0044209,17
RTS0044210,14
RTS0044211,24
RTS0044212,15
RTS0044213,18
RTS0044214,24
RTS0044215,32
RTS0044216,53
RTS0044217,51
RTS0044218,70
RTS0044219,57
RTS0044220,27
RTS0044221,11
RTS0044222,13
RTS0044223,11
RTS0044224,20
RTS0044225,17
RTS0044226,16
RTS0044227,24
RTS0044228,28
RTS0044229,10
RTS0044230,19
RTS0044231,22
RTS0044232,27
RTS0044233,20
RTS0044234,29
RTS0044235,15
RTS0044236,27
RTS0044237,27
RTS0044238,19
RTS0044239,19
RTS0044240,16
RTS0044241,34
RTS0044242,27
RTS0044243,27
RTS0044244,31
RTS0044245,19
RTS0044246,256
RTS0044247,392
RTS0044248,284
RTS0044249,216
RTS0044250,233
RTS0044251,37
RTS0044252,33
RTS0044253,18
RTS0044254,16
RTS0044255,12
RTS0044256,20
RTS0044257,31
RTS0044258,21
RTS0044259,7
RTS0044260,19
RTS0044261,96
RTS0044262,38
RTS0044263,44
RTS0044264,41
RTS0044265,26
RTS0044266,18
RTS0044267,10
RTS0044268,9
RTS0044269,14
RTS0044270,11
RTS0044271,13
RTS0044272,18
RTS0044273,14
RTS0044274,16
RTS0044275,17
RTS0044276,9
RTS0044277,9
RTS0044278,8
RTS0044279,18
RTS0044280,18
RTS0044281,15
RTS0044282,9
RTS0044283,30
RTS0044284,22
RTS0044285,12
RTS0044286,15
RTS0044287,13
RTS0044288,19
RTS0044289,11
RTS0044290,17
RTS0044291,14
RTS0044292,20
RTS0044293,11
RTS0044294,8
RTS0044295,14
RTS0044296,17
RTS0044297,11
RTS0044298,21
RTS0044299,19
RTS0044300,23
RTS0044301,10
RTS0044302,14
RTS0044303,16
RTS0044304,6
RTS0044305,18
RTS0044306,46
RTS0044307,39
RTS0044308,61
RTS0044309,49
RTS0044310,44
RTS0044311,15
RTS0044312,15
RTS0044313,10
RTS0044314,15
RTS0044315,7
RTS0044316,20
RTS0044317,21
RTS0044318,13
RTS0044319,15
RTS0044320,10
RTS0044321,17
RTS0044322,12
RTS0044323,18
RTS0044324,11
RTS0044325,17
RTS0044326,14
RTS0044327,14
RTS0044328,11
RTS0044329,20
RTS0044330,9
RTS0044331,76
RTS0044332,78
RTS0044333,88
RTS0044334,83
RTS0044335,60
RTS0044336,14
RTS0044337,34
RTS0044338,22
RTS0044339,30
RTS0044340,14
RTS0044341,23
RTS0044342,18
RTS0044343,18
RTS0044344,24
RTS0044345,14
RTS0044346,43
RTS0044347,62
RTS0044348,56
RTS0044349,77
RTS0044350,59
RTS0044351,16
RTS0044352,8
RTS0044353,36
RTS0044354,10
RTS0044355,22
RTS0044356,15
RTS0044357,9
RTS0044358,16
RTS0044359,37
RTS0044360,18
RTS0044361,42
RTS0044362,55
RTS0044363,18
RTS0044364,23
RTS0044365,20
RTS0044366,66
RTS0044367,34
RTS0044368,94
RTS0044369,83
RTS0044370,69
RTS0044371,13
RTS0044372,7
RTS0044373,16
RTS0044374,10
RTS0044375,7
RTS0044376,7
RTS0044377,20
RTS0044378,17
RTS0044379,17
RTS0044380,11
RTS0044381,18
RTS0044382,18
RTS0044383,13
RTS0044384,9
RTS0044385,14
RTS0044386,14
RTS0044387,29
RTS0044388,18
RTS0044389,14
RTS0044390,23
RTS0044391,28
RTS0044392,27
RTS0044393,21
RTS0044394,15
RTS0044395,22
RTS0044396,13
RTS0044397,15
RTS0044399,16
RTS0044400,13
RTS0044401,11
RTS0044402,15
RTS0044403,27
RTS0044404,15
RTS0044405,10
RTS0044406,14
RTS0044407,18
RTS0044408,17
RTS0044409,9
RTS0044410,11
RTS0044411,15
RTS0044412,15
RTS0044413,10
RTS0044414,11
RTS0044415,12
RTS0044416,35
RTS0044417,40
RTS0044418,20
RTS0044419,20
RTS0044420,34
RTS0044421,16
RTS0044422,12
RTS0044423,18
RTS0044424,15
RTS0044425,12
RTS0044426,9
RTS0044427,15
RTS0044428,10
RTS0044429,18
RTS0044430,9
RTS0044431,15
RTS0044432,15
RTS0044433,5
RTS0044434,15
RTS0044435,7
RTS0044436,27
RTS0044437,34
RTS0044438,21
RTS0044439,53
RTS0044440,60
RTS0044441,12
RTS0044442,17
RTS0044443,19
RTS0044444,10
RTS0044445,14
RTS0044446,17
RTS0044447,18
RTS0044448,9
RTS0044449,13
RTS0044450,13
RTS0044451,18
RTS0044452,14
RTS0044453,13
RTS0044454,14
RTS0044455,18
RTS0044456,19
RTS0044457,31
RTS0044458,19
RTS0044459,17
RTS0044460,10
RTS0044461,27
RTS0044462,25
RTS0044463,18
RTS0044464,22
RTS0044465,23
RTS0044466,18
RTS0044467,15
RTS0044468,11
RTS0044469,22
RTS0044470,13
RTS0044471,9
RTS0044472,20
RTS0044473,13
RTS0044474,17
RTS0044475,17
RTS0044476,16
RTS0044477,16
RTS0044478,10
RTS0044479,15
RTS0044480,14
RTS0044481,16
RTS0044482,13
RTS0044483,15
RTS0044484,20
RTS0044485,16
RTS0044486,11
RTS0044487,19
RTS0044488,19
RTS0044489,9
RTS0044490,12
RTS0044491,17
RTS0044492,13
RTS0044493,18
RTS0044494,17
RTS0044495,15
RTS0044496,28
RTS0044497,21
RTS0044498,23
RTS0044499,23
RTS0044500,17
RTS0044501,53
RTS0044502,66
RTS0044503,30
RTS0044504,58
RTS0044505,12
RTS0044506,24
RTS0044507,21
RTS0044508,19
RTS0044509,30
RTS0044510,27
RTS0044511,14
RTS0044512,14
RTS0044513,24
RTS0044514,12
RTS0044515,21
RTS0044516,33
RTS0044517,19
RTS0044518,32
RTS0044519,36
RTS0044520,12
RTS0044521,31
RTS0044522,36
RTS0044523,36
RTS0044524,8
RTS0044525,19
RTS0044526,31
RTS0044527,21
RTS0044528,21
RTS0044529,28
RTS0044530,22
RTS0044531,21
RTS0044532,10
RTS0044533,14
RTS0044534,15
RTS0044535,14
RTS0044536,19
RTS0044537,9
RTS0044538,15
RTS0044539,16
RTS0044540,15
RTS0044541,25
RTS0044542,14
RTS0044543,24
RTS0044544,10
RTS0044545,11
RTS0044546,79
RTS0044547,53
RTS0044548,35
RTS0044549,50
RTS0044550,51
RTS0044551,30
RTS0044552,27
RTS0044553,25
RTS0044554,21
RTS0044555,62
RTS0044556,10
RTS0044557,11
RTS0044558,8
RTS0044559,18
RTS0044560,12
RTS0044561,15
RTS0044562,10
RTS0044563,41
RTS0044564,37
RTS0044565,28
RTS0044566,13
RTS0044567,16
RTS0044568,8
RTS0044569,12
RTS0044570,10
RTS0044571,30
RTS0044572,25
RTS0044573,27
RTS0044574,39
RTS0044575,45
RTS0044576,12
RTS0044577,19
RTS0044578,14
RTS0044579,9
RTS0044580,8
RTS0044581,8
RTS0044582,11
RTS0044583,8
RTS0044584,17
RTS0044585,8
RTS0044586,11
RTS0044587,6
RTS0044588,11
RTS0044589,8
RTS0044590,12
RTS0044591,17
RTS0044592,13
RTS0044593,15
RTS0044594,13
RTS0044595,16
RTS0044596,32
RTS0044597,17
RTS0044598,22
RTS0044599,29
RTS0044600,8
RTS0044601,11
RTS0044602,12
RTS0044603,10
RTS0044604,38
RTS0044605,23
RTS0044606,18
RTS0044607,18
RTS0044608,6
RTS0044609,6
RTS0044610,15
RTS0044611,11
RTS0044612,16
RTS0044613,14
RTS0044614,20
RTS0044615,7
RTS0044616,2
RTS0044617,9
RTS0044618,14
RTS0044619,9
RTS0044620,20
RTS0044621,29
RTS0044622,17
RTS0044623,28
RTS0044624,26
RTS0044625,13
RTS0044626,14
RTS0044627,8
RTS0044628,11
RTS0044629,13
RTS0044630,22
RTS0044631,10
RTS0044632,18
RTS0044633,13
RTS0044634,12
RTS0044635,19
RTS0044636,15
RTS0044637,9
RTS0044638,13
RTS0044639,13
RTS0044640,11
RTS0044641,14
RTS0044642,10
RTS0044643,11
RTS0044644,18
RTS0044645,9
RTS0044646,13
RTS0044647,10
RTS0044648,10
RTS0044649,16
RTS0044650,10
RTS0044651,20
RTS0044652,29
RTS0044653,30
RTS0044654,36
RTS0044655,43
RTS0044656,16
RTS0044657,17
RTS0044658,29
RTS0044659,19
RTS0044660,22
RTS0044661,21
RTS0044662,22
RTS0044663,22
RTS0044664,29
RTS0044665,30
RTS0044666,9
RTS0044667,14
RTS0044668,19
RTS0044669,17
RTS0044670,13
RTS0044671,23
RTS0044672,16
RTS0044673,24
RTS0044674,16
RTS0044675,17
RTS0044676,13
RTS0044677,17
RTS0044678,10
RTS0044679,18
RTS0044680,14
RTS0044681,50
RTS0044682,28
RTS0044683,35
RTS0044684,37
RTS0044685,31
RTS0044686,26
RTS0044687,34
RTS0044688,32
RTS0044689,40
RTS0044690,44
RTS0044691,26
RTS0044692,47
RTS0044693,36
RTS0044694,34
RTS0044695,19
RTS0044696,39
RTS0044697,32
RTS0044698,37
RTS0044699,30
RTS0044700,37
RTS0044701,46
RTS0044702,31
RTS0044703,29
RTS0044704,26
RTS0044705,23
RTS0044706,6
RTS0044707,16
RTS0044708,18
RTS0044709,14
RTS0044710,13
RTS0044711,8
RTS0044712,21
RTS0044714,23
RTS0044715,15
RTS0044716,45
RTS0044717,38
RTS0044718,62
RTS0044719,18
RTS0044720,59
RTS0044721,21
RTS0044722,11
RTS0044723,8
RTS0044724,12
RTS0044725,9
RTS0044726,37
RTS0044727,45
RTS0044728,35
RTS0044729,42
RTS0044730,67
RTS0044731,40
RTS0044732,32
RTS0044733,32
RTS0044734,30
RTS0044735,44
RTS0044736,16
RTS0044737,16
RTS0044738,3
RTS0044739,11
RTS0044740,14
RTS0044741,12
RTS0044742,11
RTS0044743,20
RTS0044744,6
RTS0044745,14
RTS0044746,10
RTS0044747,11
RTS0044748,13
RTS0044749,11
RTS0044750,13
RTS0044751,20
RTS0044752,27
RTS0044753,21
RTS0044754,14
RTS0044755,18
RTS0044756,18
RTS0044757,21
RTS0044758,19
RTS0044759,24
RTS0044760,18
RTS0044761,24
RTS0044762,22
RTS0044763,23
RTS0044764,15
RTS0044765,21
RTS0044766,18
RTS0044767,11
RTS0044768,16
RTS0044769,17
RTS0044770,22
RTS0044771,16
RTS0044772,14
RTS0044773,18
RTS0044774,11
RTS0044775,20
RTS0044776,23
RTS0044777,25
RTS0044778,26
RTS0044779,14
RTS0044780,30
RTS0044781,15
RTS0044782,23
RTS0044783,25
RTS0044784,21
RTS0044785,16
RTS0044786,7
RTS0044787,5
RTS0044788,22
RTS0044789,19
RTS0044790,9
RTS0044791,76
RTS0044792,97
RTS0044793,28
RTS0044794,28
RTS0044795,13
RTS0044796,22
RTS0044797,30
RTS0044798,24
RTS0044799,18
RTS0044800,15
RTS0044801,14
RTS0044802,15
RTS0044803,6
RTS0044804,13
RTS0044805,18
RTS0044806,10
RTS0044807,20
RTS0044808,18
RTS0044809,9
RTS0044810,14
RTS0044811,20
RTS0044812,18
RTS0044813,45
RTS0044814,37
RTS0044815,45
RTS0044816,18
RTS0044817,22
RTS0044818,27
RTS0044819,20
RTS0044820,24
RTS0044821,19
RTS0044822,10
RTS0044823,15
RTS0044824,12
RTS0044825,16
RTS0044826,19
RTS0044827,21
RTS0044828,20
RTS0044829,14
RTS0044830,19
RTS0044831,12
RTS0044832,23
RTS0044833,12
RTS0044834,21
RTS0044835,13
RTS0044836,14
RTS0044837,13
RTS0044838,10
RTS0044839,20
RTS0044840,21
RTS0044841,12
RTS0044842,15
RTS0044843,10
RTS0044844,12
RTS0044845,21
RTS0044846,12
RTS0044847,9
RTS0044848,22
RTS0044849,21
RTS0044850,15
RTS0044851,11
RTS0044852,8
RTS0044853,8
RTS0044854,10
RTS0044855,8
RTS0044856,15
RTS0044857,11
RTS0044858,16
RTS0044859,8
RTS0044860,15
RTS0044861,26
RTS0044862,12
RTS0044863,23
RTS0044864,10
RTS0044865,27
RTS0044866,21
RTS0044867,40
RTS0044868,29
RTS0044869,46
RTS0044870,43
RTS0044871,30
RTS0044872,16
RTS0044873,38
RTS0044874,32
RTS0044875,25
RTS0044876,12
RTS0044877,18
RTS0044878,21
RTS0044879,14
RTS0044880,26
RTS0044881,17
RTS0044882,10
RTS0044883,9
RTS0044884,19
RTS0044885,18
RTS0044886,13
RTS0044887,17
RTS0044888,22
RTS0044889,11
RTS0044890,9
RTS0044891,14
RTS0044892,29
RTS0044893,9
RTS0044894,20
RTS0044895,22
RTS0044896,29
RTS0044897,24
RTS0044898,21
RTS0044899,18
RTS0044900,25
RTS0044901,18
RTS0044902,14
RTS0044903,17
RTS0044904,24
RTS0044905,15
RTS0044906,23
RTS0044907,38
RTS0044908,13
RTS0044909,38
RTS0044910,31
RTS0044911,10
RTS0044912,21
RTS0044913,6
RTS0044914,11
RTS0044915,20
RTS0044916,19
RTS0044917,13
RTS0044918,15
RTS0044919,23
RTS0044920,15
RTS0044921,14
RTS0044922,17
RTS0044923,16
RTS0044924,13
RTS0044925,11
RTS0044926,13
RTS0044927,16
RTS0044928,14
RTS0044929,13
RTS0044930,19
RTS0044931,14
RTS0044932,25
RTS0044933,16
RTS0044934,9
RTS0044935,24
RTS0044936,13
RTS0044937,8
RTS0044938,14
RTS0044939,10
RTS0044940,6
RTS0044941,19
RTS0044942,15
RTS0044943,14
RTS0044944,9
RTS0044945,16
RTS0044946,16
RTS0044947,11
RTS0044948,19
RTS0044949,21
RTS0044950,19
RTS0044951,7
RTS0044952,10
RTS0044953,9
RTS0044954,11
RTS0044955,9
RTS0044956,11
RTS0044957,30
RTS0044958,18
RTS0044959,15
RTS0044960,21
RTS0044961,19
RTS0044962,6
RTS0044963,16
RTS0044964,14
RTS0044965,18
RTS0044966,21
RTS0044967,19
RTS0044968,18
RTS0044969,5
RTS0044970,30
RTS0044971,21
RTS0044972,30
RTS0044973,13
RTS0044974,11
RTS0044975,10
RTS0044976,3
RTS0044977,12
RTS0044978,10
RTS0044979,13
RTS0044980,14
RTS0044981,13
RTS0044982,12
RTS0044983,14
RTS0044984,18
RTS0044985,19
RTS0044986,20
RTS0044987,17
RTS0044988,15
RTS0044989,16
RTS0044990,12
RTS0044991,17
RTS0044992,12
RTS0044993,15
RTS0044994,10
RTS0044995,9
RTS0044996,10
RTS0044997,13
RTS0044998,21
RTS0044999,15
RTS0045000,17
RTS0045001,5
RTS0045002,18
RTS0045003,18
RTS0045004,12
RTS0045005,16
RTS0045006,56
RTS0045007,145
RTS0045008,101
RTS0045009,109
RTS0045010,41
RTS0045011,30
RTS0045012,25
RTS0045013,22
RTS0045014,42
RTS0045015,33
RTS0045016,26
RTS0045017,28
RTS0045018,44
RTS0045019,23
RTS0045020,28
RTS0045021,19
RTS0045022,37
RTS0045023,39
RTS0045024,40
RTS0045025,21
RTS0045026,111
RTS0045027,71
RTS0045028,59
RTS0045029,58
RTS0045030,79
RTS0045031,9
RTS0045032,8
RTS0045033,13
RTS0045034,20
RTS0045035,12
RTS0045036,12
RTS0045038,23
RTS0045039,15
RTS0045040,10
RTS0045041,21
RTS0045042,15
RTS0045043,21
RTS0045044,21
RTS0045045,15
RTS0045046,12
RTS0045047,10
RTS0045048,18
RTS0045049,14
RTS0045050,16
RTS0045051,18
RTS0045052,13
RTS0045053,12
RTS0045054,14
RTS0045055,12
RTS0045056,22
RTS0045057,48
RTS0045058,12
RTS0045059,25
RTS0045060,27
RTS0045061,8
RTS0045063,8
RTS0045064,19
RTS0045065,18
RTS0045066,22
RTS0045067,30
RTS0045068,45
RTS0045069,25
RTS0045070,50
RTS0045071,5
RTS0045072,16
RTS0045073,19
RTS0045074,20
RTS0045075,10
RTS0045076,24
RTS0045077,5
RTS0045078,17
RTS0045079,12
RTS0045080,13
RTS0045081,16
RTS0045082,11
RTS0045083,31
RTS0045084,9
RTS0045085,8
RTS0045086,12
RTS0045087,11
RTS0045088,8
RTS0045089,4
RTS0045090,10
RTS0045091,11
RTS0045092,11
RTS0045093,10
RTS0045094,10
RTS0045095,15
RTS0045096,12
RTS0045097,10
RTS0045098,19
RTS0045099,9
RTS0045100,20
RTS0045101,16
RTS0045102,15
RTS0045103,11
RTS0045104,10
RTS0045105,17
RTS0045106,12
RTS0045107,20
RTS0045108,16
RTS0045109,8
RTS0045110,19
RTS0045111,34
RTS0045112,22
RTS0045113,33
RTS0045114,26
RTS0045115,15
RTS0045116,11
RTS0045117,15
RTS0045118,14
RTS0045119,19
RTS0045120,16
RTS0045121,7
RTS0045122,18
RTS0045123,19
RTS0045124,15
RTS0045125,11
RTS0045126,14
RTS0045127,19
RTS0045128,11
RTS0045129,26
RTS0045130,12
RTS0045131,18
RTS0045132,14
RTS0045133,14
RTS0045134,15
RTS0045135,20
RTS0045136,19
RTS0045137,14
RTS0045138,20
RTS0045139,22
RTS0045140,15
RTS0045141,28
RTS0045142,51
RTS0045143,56
RTS0045144,31
RTS0045145,55
RTS0045146,9
RTS0045147,15
RTS0045148,13
RTS0045149,11
RTS0045150,15
RTS0045151,17
RTS0045152,17
RTS0045153,14
RTS0045154,16
RTS0045155,17
RTS0045156,14
RTS0045157,29
RTS0045158,16
RTS0045159,18
RTS0045160,16
RTS0045161,20
RTS0045162,31
RTS0045163,25
RTS0045164,28
RTS0045165,29
RTS0045166,24
RTS0045167,14
RTS0045168,24
RTS0045169,25
RTS0045170,17
RTS0045171,35
RTS0045172,41
RTS0045173,31
RTS0045174,38
RTS0045175,31
RTS0045176,7
RTS0045177,16
RTS0045178,11
RTS0045179,9
RTS0045180,18
RTS0045181,24
RTS0045182,28
RTS0045183,13
RTS0045184,19
RTS0045185,14
RTS0045186,11
RTS0045187,16
RTS0045188,14
RTS0045189,20
RTS0045190,14
RTS0045191,22
RTS0045192,8
RTS0045193,9
RTS0045194,9
RTS0045195,17
RTS0045196,14
RTS0045197,18
RTS0045198,28
RTS0045199,7
RTS0045200,14
RTS0045201,19
RTS0045202,22
RTS0045203,15
RTS0045204,16
RTS0045205,15
RTS0045206,36
RTS0045207,25
RTS0045208,30
RTS0045209,31
RTS0045210,22
RTS0045211,19
RTS0045212,7
RTS0045213,9
RTS0045214,14
RTS0045215,17
RTS0045216,34
RTS0045217,25
RTS0045218,44
RTS0045219,19
RTS0045220,20
RTS0045221,16
RTS0045222,7
RTS0045223,16
RTS0045224,10
RTS0045225,6
RTS0045226,172
RTS0045227,80
RTS0045228,160
RTS0045229,102
RTS0045230,88
RTS0045231,43
RTS0045232,37
RTS0045233,40
RTS0045234,39
RTS0045235,14
RTS0045236,45
RTS0045237,64
RTS0045238,44
RTS0045239,47
RTS0045240,90
RTS0045241,27
RTS0045242,27
RTS0045243,27
RTS0045244,20
RTS0045245,13
RTS0045246,11
RTS0045247,27
RTS0045248,10
RTS0045249,14
RTS0045250,13
RTS0045251,19
RTS0045252,10
RTS0045253,17
RTS0045254,8
RTS0045255,15
RTS0045256,14
RTS0045257,17
RTS0045258,21
RTS0045259,28
RTS0045260,13
RTS0045261,12
RTS0045262,24
RTS0045263,17
RTS0045264,9
RTS0045265,17
RTS0045266,10
RTS0045267,28
RTS0045268,36
RTS0045269,22
RTS0045270,20
RTS0045271,12
RTS0045272,7
RTS0045273,15
RTS0045274,21
RTS0045275,19
RTS0045276,9
RTS0045277,21
RTS0045278,37
RTS0045279,16
RTS0045280,11
RTS0045281,19
RTS0045282,21
RTS0045283,14
RTS0045284,9
RTS0045285,12
RTS0045286,24
RTS0045287,15
RTS0045288,9
RTS0045289,18
RTS0045290,18
RTS0045291,21
RTS0045292,80
RTS0045293,26
RTS0045294,21
RTS0045295,15
RTS0045296,28
RTS0045297,20
RTS0045298,20
RTS0045299,24
RTS0045300,26
RTS0045301,19
RTS0045302,22
RTS0045303,15
RTS0045304,7
RTS0045305,18
RTS0045306,16
RTS0045307,17
RTS0045308,14
RTS0045309,11
RTS0045310,14
RTS0045311,7
RTS0045312,10
RTS0045313,14
RTS0045314,6
RTS0045315,20
RTS0045316,15
RTS0045317,13
RTS0045318,13
RTS0045319,19
RTS0045320,15
RTS0045321,16
RTS0045322,15
RTS0045323,13
RTS0045324,17
RTS0045325,10
RTS0045326,16
RTS0045327,13
RTS0045328,15
RTS0045329,16
RTS0045330,9
RTS0045331,12
RTS0045332,12
RTS0045333,25
RTS0045334,16
RTS0045335,11
RTS0045336,11
RTS0045337,8
RTS0045338,10
RTS0045339,13
RTS0045340,8
RTS0045341,9
RTS0045342,24
RTS0045343,11
RTS0045344,23
RTS0045345,18
RTS0045346,15
RTS0045347,10
RTS0045348,15
RTS0045349,8
RTS0045350,20
RTS0045351,13
RTS0045352,9
RTS0045353,14
RTS0045354,12
RTS0045355,7
RTS0045356,15
RTS0045357,17
RTS0045358,12
RTS0045359,4
RTS0045360,15
RTS0045361,20
RTS0045362,18
RTS0045363,15
RTS0045364,15
RTS0045365,16
RTS0045366,20
RTS0045367,17
RTS0045368,8
RTS0045369,12
RTS0045370,15
RTS0045371,22
RTS0045372,9
RTS0045373,27
RTS0045374,37
RTS0045375,38
RTS0045376,3
RTS0045377,15
RTS0045378,17
RTS0045379,15
RTS0045380,18
RTS0045381,19
RTS0045382,14
RTS0045383,11
RTS0045384,8
RTS0045385,9
RTS0045386,25
RTS0045387,5
RTS0045388,16
RTS0045389,20
RTS0045390,12
RTS0045391,8
RTS0045392,13
RTS0045393,10
RTS0045394,13
RTS0045395,17
RTS0045396,19
RTS0045397,23
RTS0045398,18
RTS0045399,37
RTS0045400,21
RTS0045401,14
RTS0045402,15
RTS0045403,9
RTS0045404,21
RTS0045405,10
RTS0045406,11
RTS0045407,13
RTS0045408,11
RTS0045409,20
RTS0045410,12
RTS0045411,65
RTS0045412,54
RTS0045413,48
RTS0045414,54
RTS0045415,52
RTS0045416,11
RTS0045417,13
RTS0045418,18
RTS0045419,16
RTS0045420,12
RTS0045421,714
RTS0045422,692
RTS0045423,254
RTS0045424,502
RTS0045425,856
RTS0045426,18
RTS0045427,8
RTS0045428,12
RTS0045429,17
RTS0045430,14
RTS0045431,13
RTS0045432,16
RTS0045433,19
RTS0045434,12
RTS0045435,14
RTS0045436,60
RTS0045437,84
RTS0045438,87
RTS0045439,83
RTS0045440,70
RTS0045441,15
RTS0045442,10
RTS0045443,14
RTS0045444,13
RTS0045445,14
RTS0045446,66
RTS0045447,79
RTS0045448,42
RTS0045449,47
RTS0045450,33
RTS0045451,20
RTS0045452,15
RTS0045453,9
RTS0045454,14
RTS0045455,12
RTS0045456,5
RTS0045457,11
RTS0045458,8
RTS0045459,7
RTS0045460,22
RTS0045461,9
RTS0045462,19
RTS0045463,16
RTS0045464,10
RTS0045465,11
RTS0045466,15
RTS0045467,29
RTS0045468,19
RTS0045469,23
RTS0045470,12
RTS0045471,10
RTS0045472,13
RTS0045473,13
RTS0045474,21
RTS0045475,13
RTS0045476,77
RTS0045477,73
RTS0045478,50
RTS0045479,63
RTS0045480,85
RTS0045481,17
RTS0045482,18
RTS0045483,19
RTS0045484,25
RTS0045485,21
RTS0045486,6
RTS0045487,17
RTS0045488,17
RTS0045489,11
RTS0045490,19
RTS0045491,23
RTS0045492,42
RTS0045493,20
RTS0045494,12
RTS0045495,17
RTS0045496,21
RTS0045497,20
RTS0045498,42
RTS0045499,51
RTS0045500,33
RTS0045501,17
RTS0045502,23
RTS0045503,16
RTS0045504,14
RTS0045505,21
RTS0045506,572
RTS0045507,847
RTS0045508,416
RTS0045509,558
RTS0045510,374
RTS0045511,17
RTS0045512,16
RTS0045513,10
RTS0045514,10
RTS0045515,8
RTS0045516,12
RTS0045517,14
RTS0045518,20
RTS0045519,19
RTS0045520,19
RTS0045521,12
RTS0045522,11
RTS0045523,9
RTS0045524,16
RTS0045525,8
RTS0045526,16
RTS0045527,22
RTS0045528,16
RTS0045529,13
RTS0045530,28
RTS0045531,16
RTS0045532,17
RTS0045533,12
RTS0045534,24
RTS0045535,6
RTS0045536,197
RTS0045537,164
RTS0045538,58
RTS0045539,207
RTS0045540,224
RTS0045541,10
RTS0045542,17
RTS0045543,8
RTS0045544,13
RTS0045545,8
RTS0045546,16
RTS0045547,5
RTS0045548,8
RTS0045549,15
RTS0045550,5
RTS0045551,13
RTS0045552,14
RTS0045553,10
RTS0045554,13
RTS0045555,10
RTS0045556,107
RTS0045557,39
RTS0045558,97
RTS0045559,94
RTS0045560,35
RTS0045561,16
RTS0045562,14
RTS0045563,17
RTS0045564,20
RTS0045565,6
RTS0045566,18
RTS0045567,14
RTS0045568,9
RTS0045569,19
RTS0045570,15
RTS0045571,9
RTS0045572,13
RTS0045573,6
RTS0045574,10
RTS0045575,14
RTS0045576,18
RTS0045577,16
RTS0045578,13
RTS0045579,17
RTS0045580,11
RTS0045581,16
RTS0045582,20
RTS0045583,14
RTS0045584,19
RTS0045585,15
RTS0045586,15
RTS0045587,24
RTS0045588,17
RTS0045589,13
RTS0045590,17
RTS0045592,114
RTS0045593,127
RTS0045594,97
RTS0045595,80
RTS0045596,40
RTS0045597,35
RTS0045598,49
RTS0045599,44
RTS0045600,23
RTS0045601,17
RTS0045602,17
RTS0045603,12
RTS0045604,17
RTS0045606,18
RTS0045607,10
RTS0045608,10
RTS0045609,9
RTS0045610,16
RTS0045611,26
RTS0045612,20
RTS0045613,15
RTS0045614,19
RTS0045615,17
RTS0045616,7
RTS0045617,17
RTS0045618,16
RTS0045619,10
RTS0045620,14
RTS0045621,23
RTS0045622,23
RTS0045623,30
RTS0045624,19
RTS0045625,21
RTS0045626,4
RTS0045627,9
RTS0045628,8
RTS0045629,10
RTS0045630,9
RTS0045631,15
RTS0045632,9
RTS0045633,18
RTS0045634,9
RTS0045635,9
RTS0045636,13
RTS0045637,13
RTS0045638,20
RTS0045639,25
RTS0045640,16
RTS0045641,18
RTS0045642,7
RTS0045643,12
RTS0045644,17
RTS0045645,20
RTS0045646,11
RTS0045647,14
RTS0045648,7
RTS0045649,8
RTS0045650,7
RTS0045651,14
RTS0045652,22
RTS0045653,35
RTS0045654,39
RTS0045655,33
RTS0045656,6
RTS0045657,19
RTS0045658,29
RTS0045659,10
RTS0045660,21
RTS0045661,20
RTS0045662,13
RTS0045663,16
RTS0045664,15
RTS0045665,29
RTS0045666,20
RTS0045667,34
RTS0045668,61
RTS0045669,17
RTS0045670,41
RTS0045671,12
RTS0045672,17
RTS0045673,17
RTS0045674,11
RTS0045675,12
RTS0045676,34
RTS0045677,45
RTS0045678,46
RTS0045679,41
RTS0045680,60
RTS0045681,15
RTS0045682,23
RTS0045683,11
RTS0045684,9
RTS0045685,9
RTS0045687,13
RTS0045688,17
RTS0045689,9
RTS0045690,14
RTS0045691,9
RTS0045692,17
RTS0045693,21
RTS0045694,6
RTS0045695,13
RTS0045696,21
RTS0045697,9
RTS0045698,12
RTS0045699,14
RTS0045700,15
RTS0045701,31
RTS0045702,23
RTS0045703,26
RTS0045704,26
RTS0045705,32
RTS0045706,12
RTS0045707,16
RTS0045708,9
RTS0045709,10
RTS0045710,12
RTS0045711,10
RTS0045712,19
RTS0045713,15
RTS0045714,13
RTS0045715,18
RTS0045716,14
RTS0045717,16
RTS0045718,7
RTS0045719,6
RTS0045720,14
RTS0045721,52
RTS0045722,57
RTS0045723,43
RTS0045724,56
RTS0045725,36
RTS0045726,26
RTS0045727,24
RTS0045728,27
RTS0045729,19
RTS0045730,12
RTS0045731,9
RTS0045732,18
RTS0045733,12
RTS0045734,12
RTS0045735,14
RTS0045736,228
RTS0045737,215
RTS0045738,369
RTS0045739,329
RTS0045740,138
RTS0045741,76
RTS0045742,42
RTS0045743,55
RTS0045744,73
RTS0045745,60
RTS0045746,40
RTS0045747,40
RTS0045748,59
RTS0045749,25
RTS0045750,10
RTS0045751,41
RTS0045752,26
RTS0045753,29
RTS0045754,36
RTS0045755,45
RTS0045756,71
RTS0045757,112
RTS0045758,158
RTS0045759,83
RTS0045760,68
RTS0045761,14
RTS0045762,17
RTS0045763,14
RTS0045764,15
RTS0045765,13
RTS0045766,16
RTS0045767,15
RTS0045768,17
RTS0045769,16
RTS0045770,19
RTS0045771,17
RTS0045772,13
RTS0045773,19
RTS0045774,20
RTS0045775,19
RTS0045776,14
RTS0045777,13
RTS0045778,12
RTS0045779,13
RTS0045780,8
RTS0045781,15
RTS0045782,18
RTS0045783,19
RTS0045784,21
RTS0045785,24
RTS0045786,7
RTS0045787,25
RTS0045788,19
RTS0045789,16
RTS0045790,16
RTS0045791,12
RTS0045792,14
RTS0045793,24
RTS0045794,13
RTS0045795,18
RTS0045796,18
RTS0045797,10
RTS0045798,11
RTS0045799,11
RTS0045800,11
RTS0045801,11
RTS0045802,18
RTS0045803,22
RTS0045804,10
RTS0045805,20
RTS0045806,54
RTS0045807,33
RTS0045808,39
RTS0045809,34
RTS0045810,13
RTS0045811,45
RTS0045812,53
RTS0045813,26
RTS0045814,86
RTS0045815,45
RTS0045816,29
RTS0045817,33
RTS0045818,15
RTS0045819,18
RTS0045820,14
RTS0045821,92
RTS0045822,48
RTS0045823,75
RTS0045824,87
RTS0045825,34
RTS0045826,70
RTS0045827,75
RTS0045828,48
RTS0045829,48
RTS0045830,53
RTS0045831,25
RTS0045832,28
RTS0045833,31
RTS0045834,31
RTS0045835,45
RTS0045836,156
RTS0045837,136
RTS0045838,80
RTS0045840,57
RTS0045841,35
RTS0045842,32
RTS0045843,23
RTS0045844,28
RTS0045845,20
RTS0045846,1193
RTS0045848,247
RTS0045849,1676
RTS0045851,12
RTS0045852,16
RTS0045853,14
RTS0045854,10
RTS0045855,17
RTS0045856,12
RTS0045857,16
RTS0045858,11
RTS0045859,24
RTS0045860,13
RTS0045861,37
RTS0045862,46
RTS0045863,5
RTS0045864,21
RTS0045865,16
RTS0045866,16
RTS0045867,42
RTS0045868,72
RTS0045869,93
RTS0045870,75
RTS0045871,10
RTS0045872,12
RTS0045873,12
RTS0045874,6
RTS0045875,11
RTS0045876,10
RTS0045877,17
RTS0045878,13
RTS0045879,10
RTS0045880,11
RTS0045881,12
RTS0045882,7
RTS0045883,12
RTS0045884,19
RTS0045885,1
RTS0045886,15
RTS0045887,9
RTS0045888,16
RTS0045889,12
RTS0045890,10
RTS0045891,16
RTS0045892,13
RTS0045893,15
RTS0045894,11
RTS0045895,12
RTS0045896,15
RTS0045897,15
RTS0045898,16
RTS0045899,44
RTS0045900,84
RTS0045901,27
RTS0045902,41
RTS0045903,91
RTS0045904,106
RTS0045905,22
RTS0045906,11
RTS0045907,15
RTS0045908,14
RTS0045909,16
RTS0045910,14
RTS0045911,20
RTS0045912,7
RTS0045913,13
RTS0045914,17
RTS0045915,7
RTS0045916,22
RTS0045917,10
RTS0045918,14
RTS0045919,15
RTS0045920,11
RTS0045921,20
RTS0045922,18
RTS0045923,10
RTS0045924,15
RTS0045925,13
RTS0045926,27
RTS0045927,19
RTS0045928,15
RTS0045929,12
RTS0045930,99
RTS0045931,139
RTS0045932,59
RTS0045933,10
RTS0045935,15
RTS0045939,48
RTS0045940,21
RTS0045941,45
RTS0045942,10
RTS0045943,26
RTS0045944,16
RTS0045945,44
RTS0045946,13
RTS0045947,66
RTS0045948,18
RTS0045949,12
RTS0045950,21
RTS0045951,29
RTS0045952,26
RTS0045953,21
RTS0045954,20
RTS0045955,9
RTS0045956,15
RTS0045957,11
RTS0045958,25
RTS0045959,14
RTS0045960,15
RTS0045961,17
RTS0045962,13
RTS0045963,18
RTS0045964,27
RTS0045965,11
RTS0045966,9
RTS0045967,8
RTS0045968,8
RTS0045969,55
RTS0045970,84
RTS0045971,90
RTS0045972,15
RTS0045973,11
RTS0045974,12
RTS0045975,17
RTS0045976,9
RTS0045977,10
RTS0045978,15
RTS0045979,21
RTS0045980,19
RTS0045981,132
RTS0045982,23
RTS0045983,13
RTS0045984,8
RTS0045985,13
RTS0045986,8
RTS0045987,17
RTS0045988,14
RTS0045989,16
RTS0045990,12
RTS0045991,50
RTS0045992,37
RTS0045993,43
RTS0045994,31
RTS0045995,21
RTS0045996,23
RTS0045997,30
RTS0045998,12
RTS0045999,14
RTS0046000,6
RTS0046001,11
RTS0046002,17
RTS0046003,18
RTS0046004,17
RTS0046005,30
RTS0046006,28
RTS0046007,32
RTS0046008,24
RTS0046009,18
RTS0046010,8
RTS0046011,14
RTS0046012,8
RTS0046013,19
RTS0046014,16
RTS0046015,13
RTS0046016,14
RTS0046017,9
RTS0046018,14
RTS0046019,11
RTS0046020,13
RTS0046021,16
RTS0046022,25
RTS0046023,21
RTS0046024,20
RTS0046025,14
RTS0046026,16
RTS0046027,18
RTS0046028,12
RTS0046029,14
RTS0046030,23
RTS0046031,15
RTS0046032,25
RTS0046033,11
RTS0046034,7
RTS0046035,18
RTS0046036,13
RTS0046037,13
RTS0046038,12
RTS0046039,12
RTS0046040,6
RTS0046041,12
RTS0046042,13
RTS0046043,12
RTS0046044,19
RTS0046045,20
RTS0046046,19
RTS0046047,7
RTS0046048,40
RTS0046049,75
RTS0046050,33
RTS0046051,55
RTS0046052,50
RTS0046053,64
RTS0046054,49
RTS0046055,36
RTS0046056,14
RTS0046057,21
RTS0046058,14
RTS0046059,21
RTS0046060,14
RTS0046061,15
RTS0046062,15
RTS0046063,11
RTS0046064,114
RTS0046065,78
RTS0046066,146
RTS0046067,165
RTS0046068,94
RTS0046069,57
RTS0046070,44
RTS0046071,31
RTS0046072,68
RTS0046073,32
RTS0046074,116
RTS0046075,75
RTS0046076,69
RTS0046077,133
RTS0046078,12
RTS0046079,17
RTS0046080,8
RTS0046081,9
RTS0046082,66
RTS0046083,19
RTS0046084,102
RTS0046085,16
RTS0046086,10
RTS0046087,11
RTS0046088,8
RTS0046089,7
RTS0046090,12
RTS0046091,11
RTS0046092,44
RTS0046093,18
RTS0046094,13
RTS0046095,20
RTS0046096,10
RTS0046097,13
RTS0046098,7
RTS0046099,17
RTS0046100,9
RTS0046101,5
RTS0046102,14
RTS0046103,22
RTS0046104,38
RTS0046105,19
RTS0046106,6
RTS0046107,14
RTS0046108,10
RTS0046109,16
RTS0046110,13
RTS0046111,21
RTS0046112,49
RTS0046113,43
RTS0046114,25
RTS0046115,43
RTS0046116,24
RTS0046117,33
RTS0046119,15
RTS0046121,31
RTS0046122,29
RTS0046123,15
RTS0046124,20
RTS0046125,8
RTS0046126,5
RTS0046127,17
RTS0046128,39
RTS0046129,20
RTS0046130,13
RTS0046131,14
RTS0046132,16
RTS0046133,12
RTS0046134,16
RTS0046135,9
RTS0046136,21
RTS0046137,24
RTS0046138,10
RTS0046140,10
RTS0046141,12
RTS0046142,13
RTS0046143,18
RTS0046144,12
RTS0046145,13
RTS0046146,13
RTS0046147,17
RTS0046148,11
RTS0046149,6
RTS0046150,16
RTS0046152,10
RTS0046153,16
RTS0046154,9
RTS0046155,20
RTS0046156,14
RTS0046157,10
RTS0046158,17
RTS0046159,13
RTS0046160,15
RTS0046161,5
RTS0046162,13
RTS0046163,12
RTS0046164,18
RTS0046165,11
RTS0046166,11
RTS0046167,16
RTS0046168,12
RTS0046169,13
RTS0046170,10
RTS0046171,8
RTS0046172,14
RTS0046173,9
RTS0046174,14
RTS0046175,13
RTS0046176,7
RTS0046177,9
RTS0046178,12
RTS0046179,10
RTS0046180,20
RTS0046181,15
RTS0046182,9
RTS0046183,13
RTS0046184,8
RTS0046185,22
RTS0046186,14
RTS0046187,10
RTS0046188,19
RTS0046191,12
RTS0046193,14
RTS0046194,21
RTS0046195,10
RTS0046196,12
RTS0046197,10
RTS0046198,15
RTS0046199,14
RTS0046200,12
RTS0046201,19
RTS0046202,11
RTS0046203,10
RTS0046204,16
RTS0046205,13
RTS0046206,13
RTS0046207,18
RTS0046208,14
RTS0046209,5
RTS0046210,9
RTS0046211,12
RTS0046212,15
RTS0046213,53
RTS0046214,24
RTS0046215,21
RTS0046216,17
RTS0046217,13
RTS0046218,16
RTS0046219,11
RTS0046220,9
RTS0046221,12
RTS0046222,15
RTS0046223,8
RTS0046224,4
RTS0046225,39
RTS0046226,28
RTS0046227,50
RTS0046228,28
RTS0046229,18
RTS0046230,10
RTS0046231,8
RTS0046232,9
RTS0046233,11
RTS0046234,15
RTS0046235,18
RTS0046236,13
RTS0046237,17
RTS0046238,12
RTS0046239,11
RTS0046240,15
RTS0046241,9
RTS0046242,5
RTS0046243,15
RTS0046244,20
RTS0046245,10
RTS0046246,13
RTS0046247,8
RTS0046248,17
RTS0046249,13
RTS0046250,17
RTS0046251,12
RTS0046252,30
RTS0046253,11
RTS0046254,31
RTS0046255,19
RTS0046256,20
RTS0046257,15
RTS0046258,16
RTS0046259,22
RTS0046260,10
RTS0046261,28
RTS0046262,23
RTS0046263,17
RTS0046264,14
RTS0046265,13
RTS0046266,11
RTS0046267,11
RTS0046268,12
RTS0046269,16
RTS0046270,19
RTS0046271,12
RTS0046272,10
RTS0046273,11
RTS0046274,18
RTS0046275,14
RTS0046276,11
RTS0046277,24
RTS0046278,32
RTS0046279,75
RTS0046280,26
RTS0046281,51
RTS0046282,11
RTS0046283,28
RTS0046284,12
RTS0046285,18
RTS0046286,8
RTS0046287,13
RTS0046288,11
RTS0046289,21
RTS0046290,11
RTS0046291,18
RTS0046292,17
RTS0046293,9
RTS0046294,6
RTS0046295,27
RTS0046296,7
RTS0046297,18
RTS0046298,9
RTS0046299,10
RTS0046300,6
RTS0046301,9
RTS0046302,12
RTS0046303,21
RTS0046304,16
RTS0046305,11
RTS0046306,19
RTS0046307,10
RTS0046308,12
RTS0046309,12
RTS0046310,16
RTS0046311,17
RTS0046312,15
RTS0046313,19
RTS0046314,15
RTS0046315,16
RTS0046316,10
RTS0046317,8
RTS0046318,16
RTS0046319,9
RTS0046320,18
RTS0046321,18
RTS0046322,15
RTS0046323,17
RTS0046324,17
RTS0046325,10
RTS0046326,7
RTS0046327,15
RTS0046328,15
RTS0046329,24
RTS0046330,11
RTS0046331,17
RTS0046332,18
RTS0046333,15
RTS0046334,16
RTS0046335,15
RTS0046336,21
RTS0046342,16
RTS0046343,9
RTS0046344,18
RTS0046345,8
RTS0046346,19
RTS0046347,62
RTS0046348,66
RTS0046349,46
RTS0046350,16
RTS0046351,19
RTS0046352,30
RTS0046353,17
RTS0046354,11
RTS0046355,22
RTS0046356,70
RTS0046357,54
RTS0046358,19
RTS0046359,44
RTS0046360,77
RTS0046361,511
RTS0046362,431
RTS0046363,449
RTS0046364,9
RTS0046365,13
RTS0046366,9
RTS0046367,9
RTS0046368,14
RTS0046369,13
RTS0046370,17
RTS0046371,21
RTS0046372,10
RTS0046373,10
RTS0046374,7
RTS0046375,6
RTS0046376,19
RTS0046377,10
RTS0046378,12
RTS0046379,13
RTS0046380,14
RTS0046381,10
RTS0046382,11
RTS0046383,20
RTS0046384,14
RTS0046385,17
RTS0046386,18
RTS0046387,9
RTS0046388,10
RTS0046389,33
RTS0046390,11
RTS0046391,14
RTS0046392,5
RTS0046393,11
RTS0046394,15
RTS0046395,11
RTS0046396,14
RTS0046397,12
RTS0046398,18
RTS0046399,12
RTS0046400,12
RTS0046401,23
RTS0046402,10
RTS0046403,28
RTS0046404,23
RTS0046405,23
RTS0046406,10
RTS0046407,17
RTS0046408,11
RTS0046409,10
RTS0046410,39
RTS0046411,20
RTS0046412,19
RTS0046413,41
RTS0046414,413
RTS0046415,91
RTS0046416,15
RTS0046417,29
RTS0046418,14
RTS0046419,16
RTS0046420,41
RTS0046421,42
RTS0046422,13
RTS0046423,7
RTS0046424,13
RTS0046425,21
RTS0046426,19
RTS0046427,20
RTS0046428,14
RTS0046429,13
RTS0046430,21
RTS0046431,16
RTS0046432,16
RTS0046433,16
RTS0046434,17
RTS0046435,280
RTS0046439,14
RTS0046440,17
RTS0046441,30
RTS0046442,15
RTS0046443,28
RTS0046444,16
RTS0046445,12
RTS0046446,6
RTS0046447,14
RTS0046448,29
RTS0046449,28
RTS0046450,52
RTS0046451,18
RTS0046452,33
RTS0046453,17
RTS0046454,22
RTS0046455,18
RTS0046456,16
RTS0046457,13
RTS0046458,14
RTS0046459,53
RTS0046460,67
RTS0046461,29
RTS0046462,27
RTS0046463,23
RTS0046464,25
RTS0046466,10
RTS0046468,16
RTS0046469,11
RTS0046470,10
RTS0046471,8
RTS0046472,16
RTS0046473,14
RTS0046474,4
RTS0046475,21
RTS0046476,13
RTS0046477,11
RTS0046478,14
RTS0046479,16
RTS0046480,18
RTS0046481,16
RTS0046482,15
RTS0046483,14
RTS0046484,6
RTS0046485,15
RTS0046486,14
RTS0046487,15
RTS0046488,14
RTS0046489,12
RTS0046490,15
RTS0046491,12
RTS0046492,11
RTS0046493,12
RTS0046494,9
RTS0046495,13
RTS0046496,47
RTS0046497,47
RTS0046498,15
RTS0046499,249
RTS0046500,202
RTS0046501,235
RTS0046502,27
RTS0046503,54
RTS0046504,28
RTS0046505,10
RTS0046506,11
RTS0046507,11
RTS0046508,10
RTS0046509,10
RTS0046510,21
RTS0046511,11
RTS0046512,26
RTS0046513,15
RTS0046514,9
RTS0046515,14
RTS0046516,16
RTS0046517,17
RTS0046518,11
RTS0046519,7
RTS0046520,11
RTS0046521,15
RTS0046522,18
RTS0046524,14
RTS0046525,18
RTS0046526,15
RTS0046527,18
RTS0046528,8
RTS0046529,9
RTS0046530,12
RTS0046531,14
RTS0046532,16
RTS0046533,11
RTS0046534,20
RTS0046535,11
RTS0046536,22
RTS0046537,15
RTS0046538,14
RTS0046539,15
RTS0046540,14
RTS0046541,11
RTS0046542,19
RTS0046543,20
RTS0046544,14
RTS0046545,20
RTS0046546,12
RTS0046548,22
RTS0046549,22
RTS0046550,7
RTS0046551,50
RTS0046552,16
RTS0046553,19
RTS0046554,15
RTS0046555,13
RTS0046556,25
RTS0046557,8
RTS0046558,13
RTS0046559,22
RTS0046560,11
RTS0046561,18
RTS0046562,9
RTS0046563,15
RTS0046564,14
RTS0046565,56
RTS0046566,41
RTS0046567,19
RTS0046568,10
RTS0046569,11
RTS0046570,27
RTS0046571,11
RTS0046572,14
RTS0046573,10
RTS0046574,12
RTS0046575,17
RTS0046577,15
RTS0046578,18
RTS0046580,27
RTS0046581,14
RTS0046582,21
RTS0046583,18
RTS0046584,40
RTS0046585,23
RTS0046586,16
RTS0046587,20
RTS0046588,7
RTS0046589,13
RTS0046590,12
RTS0046591,14
RTS0046592,11
RTS0046593,21
RTS0046594,33
RTS0046595,27
RTS0046596,9
RTS0046597,10
RTS0046598,19
RTS0046599,10
RTS0046600,74
RTS0046601,118
RTS0046602,26
RTS0046603,40
RTS0046604,16
RTS0046605,18
RTS0046606,19
RTS0046607,16
RTS0046608,47
RTS0046609,28
RTS0046610,8
RTS0046611,15
RTS0046612,15
RTS0046613,11
RTS0046614,16
RTS0046615,8
RTS0046616,16
RTS0046617,14
RTS0046618,16
RTS0046619,19
RTS0046620,23
RTS0046621,25
RTS0046622,27
RTS0046623,22
RTS0046624,17
RTS0046625,10
RTS0046626,14
RTS0046627,8
RTS0046628,21
RTS0046629,13
RTS0046630,28
RTS0046631,12
RTS0046632,91
RTS0046633,42
RTS0046634,65
RTS0046635,37
RTS0046636,39
RTS0046637,54
RTS0046638,8
RTS0046639,13
RTS0046640,15
RTS0046641,10
RTS0046642,8
RTS0046643,13
RTS0046644,13
RTS0046645,18
RTS0046646,15
RTS0046647,20
RTS0046648,21
RTS0046649,17
RTS0046650,22
RTS0046651,13
RTS0046652,24
RTS0046653,39
RTS0046654,15
RTS0046655,30
RTS0046656,16
RTS0046657,20
RTS0046658,14
RTS0046659,22
RTS0046660,10
RTS0046661,23
RTS0046662,10
RTS0046663,23
RTS0046664,14
RTS0046665,18
RTS0046666,12
RTS0046667,22
RTS0046668,17
RTS0046669,14
RTS0046670,12
RTS0046671,14
RTS0046672,17
RTS0046673,17
RTS0046674,11
RTS0046675,9
RTS0046676,13
RTS0046677,11
RTS0046678,4
RTS0046679,9
RTS0046680,8
RTS0046681,9
RTS0046682,4
RTS0046683,14
RTS0046684,25
RTS0046685,6
RTS0046686,14
RTS0046687,21
RTS0046688,8
RTS0046689,10
RTS0046690,12
RTS0046691,11
RTS0046692,17
RTS0046693,24
RTS0046694,16
RTS0046695,29
RTS0046696,16
RTS0046697,17
RTS0046698,22
RTS0046699,12
RTS0046700,14
RTS0046701,13
RTS0046702,19
RTS0046703,208
RTS0046704,352
RTS0046705,215
RTS0046706,72
RTS0046707,201
RTS0046708,246
RTS0046709,18
RTS0046710,13
RTS0046711,20
RTS0046712,13
RTS0046713,47
RTS0046714,45
RTS0046715,43
RTS0046716,42
RTS0046717,77
RTS0046718,12
RTS0046719,20
RTS0046720,9
RTS0046721,81
RTS0046722,48
RTS0046723,24
RTS0046724,8
RTS0046725,20
RTS0046726,12
RTS0046727,23
RTS0046728,14
RTS0046729,31
RTS0046730,20
RTS0046731,16
RTS0046732,20
RTS0046733,17
RTS0046734,7
RTS0046735,22
RTS0046736,13
RTS0046737,8
RTS0046738,16
RTS0046739,6
RTS0046740,19
RTS0046741,7
RTS0046742,9
RTS0046743,15
RTS0046744,9
RTS0046745,32
RTS0046746,16
RTS0046747,25
RTS0046748,33
RTS0046749,23
RTS0046750,17
RTS0046751,13
RTS0046752,9
RTS0046753,7
RTS0046754,14
RTS0046755,10
RTS0046756,7
RTS0046757,20
RTS0046758,7
RTS0046759,90
RTS0046760,74
RTS0046761,88
RTS0046763,14
RTS0046764,19
RTS0046765,11
RTS0046766,14
RTS0046767,14
RTS0046768,187
RTS0046769,247
RTS0046770,217
RTS0046771,23
RTS0046772,18
RTS0046773,14
RTS0046774,11
RTS0046775,20
RTS0046777,14
RTS0046778,16
RTS0046779,11
RTS0046780,13
RTS0046781,13
RTS0046782,10
RTS0046783,15
RTS0046784,9
RTS0046785,14
RTS0046790,16
RTS0046791,10
RTS0046792,17
RTS0046793,10
RTS0046794,12
RTS0046795,15
RTS0046796,15
RTS0046797,11
RTS0046798,22
RTS0046799,23
RTS0046800,16
RTS0046801,167
RTS0046802,133
RTS0046803,12
RTS0046804,15
RTS0046805,19
RTS0046806,13
RTS0046807,13
RTS0046808,11
RTS0046809,10
RTS0046810,10
RTS0046811,6
RTS0046812,13
RTS0046813,11
RTS0046814,17
RTS0046815,17
RTS0046816,24
RTS0046817,12
RTS0046818,7
RTS0046819,14
RTS0046820,24
RTS0046821,11
RTS0046822,12
RTS0046823,9
RTS0046824,34
RTS0046825,12
RTS0046826,11
RTS0046827,15
RTS0046828,17
RTS0046829,11
RTS0046830,11
RTS0046831,17
RTS0046832,77
RTS0046833,65
RTS0046835,10
RTS0046836,150
RTS0046837,207
RTS0046838,32
RTS0046839,99
RTS0046840,16
RTS0046841,12
RTS0046842,154
RTS0046843,222
RTS0046846,26
RTS0046849,34
RTS0046850,68
RTS0046851,131
RTS0046852,24
RTS0046853,25
RTS0046854,17
RTS0046855,6
RTS0046856,9
RTS0046857,13
RTS0046858,12
RTS0046859,18
RTS0046860,67
RTS0046861,14
RTS0046862,17
RTS0046863,16
RTS0046864,17
RTS0046866,11
RTS0046867,12
RTS0046868,15
RTS0046869,423
RTS0046870,377
RTS0046871,19
RTS0046872,28
RTS0046873,11
RTS0046874,10
RTS0046875,14
RTS0046876,12
RTS0046877,17
RTS0046878,18
RTS0046879,15
RTS0046880,20
RTS0046881,17
RTS0046882,21
RTS0046885,14
RTS0046886,16
RTS0046887,16
RTS0046889,10
RTS0046890,14
RTS0046891,16
RTS0046892,14
RTS0046893,22
RTS0046894,23
RTS0046895,22
RTS0046897,86
RTS0046898,4
RTS0046899,21
RTS0046900,25
RTS0046902,18
RTS0046903,59
RTS0046904,19
RTS0046905,7
RTS0046906,57
RTS0046907,32
RTS0046908,12
RTS0046909,15
RTS0046910,10
RTS0046911,16
RTS0046912,14
RTS0046913,60
RTS0046914,20
RTS0046915,6
RTS0046916,18
RTS0046918,374
RTS0046919,384
RTS0046920,41
RTS0046921,10
RTS0046922,19
RTS0046923,20
RTS0046924,100
RTS0046925,23
RTS0046926,14
RTS0046927,11
RTS0046928,6
RTS0046929,10
RTS0046930,25
RTS0046931,11
RTS0046933,14
RTS0046934,23
RTS0046935,11
RTS0046936,23
RTS0046937,169
RTS0046938,143
RTS0046939,14
RTS0046940,10
RTS0046941,11
RTS0046942,12
RTS0046943,28
RTS0046944,6
RTS0046946,21
RTS0046947,14
RTS0046948,6
RTS0046949,11
RTS0046950,9
RTS0046951,34
RTS0046952,13
RTS0046954,21
RTS0046955,17
RTS0046956,13
RTS0046957,12
RTS0046958,11
RTS0046959,14
RTS0046960,15
RTS0046961,15
RTS0046962,109
RTS0046963,18
RTS0046965,26
RTS0046966,14
RTS0046967,12
RTS0046968,15
RTS0047054,14
RTS0047055,17
RTS0047056,9
RTS0047057,14
RTS0047058,17
RTS0047060,15
RTS0047061,23
RTS0047062,20
RTS0047063,30
RTS0047064,61
RTS0047065,16
RTS0047066,14
RTS0047067,11
RTS0047068,12
RTS0047069,9
RTS0047070,43
RTS0047071,39
RTS0047072,40
RTS0047073,54
RTS0047074,52
RTS0047075,18
RTS0047076,18
RTS0047077,18
RTS0047078,28
RTS0047079,11
RTS0047080,14
RTS0047081,24
RTS0047082,20
RTS0047083,36
RTS0047084,24
RTS0047085,9
RTS0047086,11
RTS0047087,15
RTS0047088,9
RTS0047089,12
RTS0047091,9
RTS0047092,15
RTS0047093,11
RTS0047094,10
RTS0047095,8
RTS0047096,13
RTS0047097,7
RTS0047098,11
RTS0047099,8
RTS0047100,12
RTS0047101,22
RTS0047102,16
RTS0047103,17
RTS0047104,11
RTS0047105,59
RTS0047106,39
RTS0047107,34
RTS0047108,70
RTS0047109,23
RTS0047110,19
RTS0047111,16
RTS0047112,14
RTS0047113,165
RTS0047114,29
RTS0047115,14
RTS0047116,27
RTS0047117,37
RTS0047118,11
RTS0047119,14
RTS0047120,30
RTS0047121,16
RTS0047122,15
RTS0047123,11
RTS0047124,17
RTS0047125,15
RTS0047126,21
RTS0047127,24
RTS0047128,12
RTS0047129,20
RTS0047130,107
RTS0047131,139
RTS0047132,103
RTS0047133,75
RTS0047134,27
RTS0047135,54
RTS0047136,29
RTS0047137,20
RTS0047138,53
RTS0047139,33
RTS0047140,6
RTS0047141,15
RTS0047142,19
RTS0047143,16
RTS0047144,5
RTS0047145,36
RTS0047146,34
RTS0047147,40
RTS0047148,50
RTS0047149,31
RTS0047150,40
RTS0047151,39
RTS0047152,70
RTS0047153,45
RTS0047154,76
RTS0047156,15
RTS0047157,11
RTS0047158,14
RTS0047159,13
RTS0047160,18
RTS0047165,29
RTS0047166,7
RTS0047167,43
RTS0047168,16
RTS0047169,18
RTS0047170,12
RTS0047171,14
RTS0047172,11
RTS0047173,12
RTS0047174,11
RTS0047175,11
RTS0047176,9
RTS0047177,15
RTS0047178,19
RTS0047179,8
RTS0047180,8
RTS0047181,21
RTS0047182,13
RTS0047183,23
RTS0047184,14
RTS0047185,5
RTS0047186,15
RTS0047187,26
RTS0047188,18
RTS0047189,11
RTS0047190,11
RTS0047191,11
RTS0047192,12
RTS0047193,11
RTS0047194,22
RTS0047195,17
RTS0047196,24
RTS0047197,23
RTS0047198,22
RTS0047199,31
RTS0047200,20
RTS0047201,22
RTS0047202,35
RTS0047203,18
RTS0047204,10
RTS0047205,13
RTS0047206,16
RTS0047207,13
RTS0047208,251
RTS0047209,156
RTS0047210,504
RTS0047211,387
RTS0047212,56
RTS0047213,11
RTS0047214,22
RTS0047215,17
RTS0047216,10
RTS0047217,10
RTS0047218,165
RTS0047219,124
RTS0047220,43
RTS0047221,131
RTS0047222,100
RTS0047223,28
RTS0047225,38
RTS0047226,29
RTS0047229,19
RTS0047230,14
RTS0047231,15
RTS0047232,17
RTS0047233,12
RTS0047234,11
RTS0047235,14
RTS0047236,9
RTS0047237,18
RTS0047238,14
RTS0047239,20
RTS0047240,16
RTS0047241,14
RTS0047242,18
RTS0047243,16
RTS0047244,12
RTS0047245,20
RTS0047246,10
RTS0047247,8
RTS0047248,7
RTS0047249,14
RTS0047250,15
RTS0047252,14
RTS0047253,18
RTS0047254,19
RTS0047255,29
RTS0047256,24
RTS0047257,32
RTS0047258,32
RTS0047259,40
RTS0047260,50
RTS0047261,48
RTS0047262,23
RTS0047263,37
RTS0047264,41
RTS0047266,51
RTS0047267,182
RTS0047268,107
RTS0047269,90
RTS0047270,190
RTS0047271,164
RTS0047272,59
RTS0047273,76
RTS0047274,11
RTS0047276,26
RTS0047277,112
RTS0047278,96
RTS0047279,187
RTS0047280,74
RTS0047281,73
RTS0047282,114
RTS0047283,65
RTS0047284,50
RTS0047290,98
RTS0047291,135
RTS0047292,97
RTS0047293,81
RTS0047294,137
RTS0047295,9
RTS0047296,27
RTS0047297,26
RTS0047298,26
RTS0047299,32
RTS0047300,8
RTS0047301,15
RTS0047302,5
RTS0047303,19
RTS0047304,12
RTS0047305,71
RTS0047306,105
RTS0047307,103
RTS0047308,83
RTS0047309,53
RTS0047310,44
RTS0047311,36
RTS0047312,28
RTS0047313,19
RTS0047314,28
RTS0047315,92
RTS0047316,84
RTS0047317,67
RTS0047318,94
RTS0047319,92
RTS0047320,29
RTS0047321,39
RTS0047322,28
RTS0047323,66
RTS0047324,47
RTS0047325,67
RTS0047326,65
RTS0047327,50
RTS0047328,41
RTS0047329,17
RTS0047331,40
RTS0047332,63
RTS0047333,43
RTS0047334,35
RTS0047335,66
RTS0047336,71
RTS0047337,17
RTS0047338,58
RTS0047339,40
RTS0047340,72
RTS0047341,57
RTS0047342,63
RTS0047343,66
RTS0047344,52
RTS0047345,20
RTS0047346,41
RTS0047348,30
RTS0047349,41
RTS0047350,39
RTS0047351,304
RTS0047352,386
RTS0047353,428
RTS0047354,391
RTS0047356,7
RTS0047357,13
RTS0047358,9
RTS0047359,23
RTS0047360,11
RTS0047361,20
RTS0047362,56
RTS0047363,87
RTS0047364,27
RTS0047365,53
RTS0047366,25
RTS0047367,15
RTS0047368,33
RTS0047369,17
RTS0047370,14
RTS0047373,10
RTS0047374,12
RTS0047375,10
RTS0047376,63
RTS0047377,54
RTS0047378,59
RTS0047379,106
RTS0047380,104
RTS0047381,12
RTS0047382,18
RTS0047383,16
RTS0047384,14
RTS0047385,9
RTS0047386,51
RTS0047387,26
RTS0047388,34
RTS0047389,29
RTS0047390,24
RTS0047391,42
RTS0047392,27
RTS0047393,75
RTS0047394,12
RTS0047395,17
RTS0047396,119
RTS0047397,14
RTS0047398,20
RTS0047399,18
RTS0047400,12
RTS0047401,10
RTS0047402,33
RTS0047403,15
RTS0047404,38
RTS0047405,37
RTS0047406,13
RTS0047407,15
RTS0047408,24
RTS0047409,80
RTS0047410,33
RTS0047411,32
RTS0047412,33
RTS0047413,18
RTS0047414,39
RTS0047415,39
RTS0047417,16
RTS0047418,19
RTS0047419,44
RTS0047420,21
RTS0047421,19
RTS0047422,20
RTS0047423,9
RTS0047424,12
RTS0047425,16
RTS0047426,26
RTS0047427,17
RTS0047428,29
RTS0047429,22
RTS0047430,15
RTS0047431,24
RTS0047432,57
RTS0047433,35
RTS0047434,66
RTS0047435,85
RTS0047436,20
RTS0047437,6
RTS0047438,9
RTS0047439,5
RTS0047440,14
RTS0047441,108
RTS0047442,56
RTS0047445,88
RTS0047446,70
RTS0047447,11
RTS0047448,13
RTS0047449,11
RTS0047450,11
RTS0047451,18
RTS0047452,18
RTS0047453,9
RTS0047454,21
RTS0047455,13
RTS0047456,13
RTS0047457,19
RTS0047458,18
RTS0047459,12
RTS0047460,15
RTS0047461,13
RTS0047462,8
RTS0047463,9
RTS0047464,25
RTS0047465,25
RTS0047466,5
RTS0047467,12
RTS0047468,18
RTS0047469,16
RTS0047471,10
RTS0047472,8
RTS0047473,21
RTS0047474,6
RTS0047475,9
RTS0047476,19
RTS0047477,77
RTS0047479,47
RTS0047480,38
RTS0047481,41
RTS0047482,14
RTS0047483,20
RTS0047484,9
RTS0047485,13
RTS0047486,23
RTS0047487,15
RTS0047488,10
RTS0047489,15
RTS0047490,18
RTS0047491,14
RTS0047492,73
RTS0047493,66
RTS0047494,84
RTS0047495,58
RTS0047496,31
RTS0047497,35
RTS0047498,30
RTS0047499,25
RTS0047500,28
RTS0047501,15
RTS0047502,12
RTS0047503,8
RTS0047504,34
RTS0047505,23
RTS0047506,35
RTS0047507,14
RTS0047508,13
RTS0047509,12
RTS0047510,21
RTS0047511,16
RTS0047512,79
RTS0047513,10
RTS0047514,11
RTS0047515,76
RTS0047516,81
RTS0047517,162
RTS0047518,123
RTS0047520,143
RTS0047521,164
RTS0047522,23
RTS0047523,30
RTS0047524,20
RTS0047525,20
RTS0047526,36
RTS0047527,13
RTS0047528,21
RTS0047529,15
RTS0047530,12
RTS0047531,18
RTS0047532,7
RTS0047533,12
RTS0047534,6
RTS0047535,12
RTS0047536,16
RTS0047537,34
RTS0047538,82
RTS0047540,64
RTS0047541,40
RTS0047543,23
RTS0047544,42
RTS0047545,47
RTS0047546,42
RTS0047547,24
RTS0047548,52
RTS0047549,22
RTS0047550,14
RTS0047551,23
RTS0047552,18
RTS0047553,19
RTS0047558,37
RTS0047559,25
RTS0047560,24
RTS0047561,11
RTS0047562,28
RTS0047563,29
RTS0047564,27
RTS0047565,14
RTS0047566,18
RTS0047567,14
RTS0047568,15
RTS0047569,20
RTS0047570,20
RTS0047571,19
RTS0047572,16
RTS0047573,9
RTS0047574,10
RTS0047575,13
RTS0047576,21
RTS0047577,11
RTS0047578,19
RTS0047579,24
RTS0047580,16
RTS0047581,17
RTS0047582,22
RTS0047583,9
RTS0047584,7
RTS0047585,12
RTS0047586,13
RTS0047587,10
RTS0047588,11
RTS0047590,24
RTS0047591,7
RTS0047592,8
RTS0047593,12
RTS0047594,15
RTS0047595,14
RTS0047596,19
RTS0047597,13
RTS0047598,12
RTS0047599,20
RTS0047600,18
RTS0047601,87
RTS0047602,39
RTS0047603,15
RTS0047604,16
RTS0047606,12
RTS0047613,32
RTS0047614,27
RTS0047615,19
RTS0047616,30
RTS0047617,59
RTS0047618,9
RTS0047619,9
RTS0047620,8
RTS0047621,15
RTS0047622,8
RTS0047624,12
RTS0047625,12
RTS0047626,18
RTS0047627,10
RTS0047628,9
RTS0047629,5
RTS0047630,8
RTS0047631,13
RTS0047632,13
RTS0047633,9
RTS0047634,10
RTS0047635,10
RTS0047636,9
RTS0047637,7
RTS0047638,9
RTS0047639,9
RTS0047640,7
RTS0047641,10
RTS0047642,9
RTS0047643,12
RTS0047644,9
RTS0047645,8
RTS0047646,15
RTS0047647,10
RTS0047648,13
RTS0047649,11
RTS0047650,8
RTS0047651,9
RTS0047652,12
RTS0047653,7
RTS0047654,10
RTS0047656,22
RTS0047657,25
RTS0047658,15
RTS0047659,6
RTS0047660,8
RTS0047661,9
RTS0047662,16
RTS0047663,5
RTS0047664,9
RTS0047665,13
RTS0047666,9
RTS0047667,11
RTS0047668,15
RTS0047669,12
RTS0047670,21
RTS0047672,11
RTS0047673,10
RTS0047674,16
RTS0047675,11
RTS0047676,14
RTS0047677,17
RTS0047678,9
RTS0047679,10
RTS0047680,4
RTS0047681,7
RTS0047682,16
RTS0047684,13
RTS0047685,15
RTS0047686,13
RTS0047687,12
RTS0047688,5
RTS0047689,17
RTS0047691,15
RTS0047692,16
RTS0047693,10
RTS0047694,10
RTS0047695,9
RTS0047696,9
RTS0047697,17
RTS0047698,15
RTS0047699,5
RTS0047700,27
RTS0047701,19
RTS0047702,13
RTS0047703,28
RTS0047704,16
RTS0047705,18
RTS0047706,22
RTS0047707,14
RTS0047708,72
RTS0047709,79
RTS0047710,14
RTS0047711,12
RTS0047712,28
RTS0047713,193
RTS0047714,225
RTS0047715,264
RTS0047716,319
RTS0047717,340
RTS0047718,9
RTS0047720,6
RTS0047721,11
RTS0047722,14
RTS0047723,14
RTS0047724,87
RTS0047725,97
RTS0047726,89
RTS0047727,85
RTS0047728,87
RTS0047729,10
RTS0047730,22
RTS0047731,17
RTS0047732,15
RTS0047733,12
RTS0047734,26
RTS0047735,19
RTS0047736,57
RTS0047737,19
RTS0047738,26
RTS0047739,15
RTS0047740,12
RTS0047741,12
RTS0047742,11
RTS0047743,10
RTS0047744,32
RTS0047745,30
RTS0047746,12
RTS0047747,29
RTS0047748,22
RTS0047749,74
RTS0047750,34
RTS0047752,12
RTS0047753,37
RTS0047754,73
RTS0047755,73
RTS0047756,38
RTS0047757,42
RTS0047758,28
RTS0047759,13
RTS0047760,30
RTS0047761,16
RTS0047762,8
RTS0047763,12
RTS0047764,18
RTS0047765,11
RTS0047766,23
RTS0047767,16
RTS0047768,13
RTS0047769,7
RTS0047770,9
RTS0047771,12
RTS0047772,9
RTS0047773,14
RTS0047774,23
RTS0047775,9
RTS0047776,15
RTS0047777,7
RTS0047778,20
RTS0047779,13
RTS0047780,12
RTS0047781,36
RTS0047782,16
RTS0047783,18
RTS0047784,10
RTS0047785,9
RTS0047786,47
RTS0047787,87
RTS0047788,36
RTS0047789,59
RTS0047790,13
RTS0047791,9
RTS0047792,13
RTS0047793,22
RTS0047794,16
RTS0047795,3
RTS0047796,14
RTS0047797,21
RTS0047798,8
RTS0047799,15
RTS0047800,15
RTS0047801,176
RTS0047802,125
RTS0047803,7
RTS0047804,13
RTS0047805,26
RTS0047806,19
RTS0047807,111
RTS0047808,26
RTS0047809,18
RTS0047810,22
RTS0047811,12
RTS0047812,7
RTS0047813,15
RTS0047814,15
RTS0047816,28
RTS0047817,15
RTS0047818,7
RTS0047819,23
RTS0047820,7
RTS0047821,36
RTS0047822,7
RTS0047823,11
RTS0047824,12
RTS0047825,15
RTS0047826,13
RTS0047827,49
RTS0047828,17
RTS0047829,33
RTS0047830,13
RTS0047831,17
RTS0047832,10
RTS0047833,9
RTS0047834,11
RTS0047835,24
RTS0047836,47
RTS0047837,36
RTS0047838,117
RTS0047839,29
RTS0047840,14
RTS0047841,22
RTS0047842,15
RTS0047843,33
RTS0047844,7
RTS0047845,15
RTS0047846,15
RTS0047847,10
RTS0047848,21
RTS0047849,7
RTS0047850,14
RTS0047851,6
RTS0047852,13
RTS0047853,5
RTS0047854,12
RTS0047855,19
RTS0047856,20
RTS0047857,13
RTS0047858,17
RTS0047859,13
RTS0047860,14
RTS0047861,13
RTS0047862,17
RTS0047863,12
RTS0047864,14
RTS0047865,23
RTS0047866,36
RTS0047867,18
RTS0047868,12
RTS0047869,13
RTS0047870,30
RTS0047871,11
RTS0047872,15
RTS0047873,12
RTS0047874,19
RTS0047875,13
RTS0047876,13
RTS0047877,16
RTS0047878,23
RTS0047879,27
RTS0047880,18
RTS0047881,15
RTS0047882,10
RTS0047883,7
RTS0047884,16
RTS0047885,18
RTS0047886,31
RTS0047890,18
RTS0047891,12
RTS0047892,9
RTS0047893,10
RTS0047894,17
RTS0047895,18
RTS0047896,22
RTS0047897,17
RTS0047898,15
RTS0047899,27
RTS0047900,37
RTS0047901,34
RTS0047902,71
RTS0047903,19
RTS0047904,15
RTS0047905,20
RTS0047906,22
RTS0047907,310
RTS0047908,323
RTS0047909,267
RTS0047910,11
RTS0047912,10
RTS0047913,13
RTS0047914,20
RTS0047915,14
RTS0047916,4
RTS0047917,12
RTS0047919,9
RTS0047920,47
RTS0047921,265
RTS0047924,31
RTS0047925,14
RTS0047926,8
RTS0047927,20
RTS0047928,23
RTS0047929,6
RTS0047930,14
RTS0047931,15
RTS0047932,19
RTS0047933,14
RTS0047934,9
RTS0047935,19
RTS0047936,15
RTS0047937,16
RTS0047938,29
RTS0047939,34
RTS0047940,47
RTS0047941,16
RTS0047942,11
RTS0047943,10
RTS0047944,26
RTS0047945,12
RTS0047946,20
RTS0047947,11
RTS0047948,6
RTS0047949,14
RTS0047950,6
RTS0047951,15
RTS0047952,13
RTS0047953,68
RTS0047954,12
RTS0047956,16
RTS0047957,11
RTS0047958,12
RTS0047959,23
RTS0047960,22
RTS0047961,27
RTS0047963,14
RTS0047964,16
RTS0047965,10
RTS0047966,8
RTS0047967,12
RTS0047968,56
RTS0047969,17
RTS0047970,10
RTS0047972,13
RTS0047973,31
RTS0047974,21
RTS0047975,17
RTS0047976,16
RTS0047977,13
RTS0047978,16
RTS0047979,16
RTS0047980,9
RTS0047981,98
RTS0047982,8
RTS0047985,165
RTS0047986,25
RTS0047987,16
RTS0047988,170
RTS0047990,13
RTS0047991,82
RTS0047992,19
RTS0047993,6
RTS0047994,17
RTS0047995,12
RTS0047996,12
RTS0047997,19
RTS0047998,24
RTS0047999,13
RTS0048000,14
RTS0048001,16
RTS0048003,31
RTS0048005,12
RTS0048006,14
RTS0048008,13
RTS0048009,19
RTS0048012,12
RTS0048013,9
RTS0048014,23
RTS0048015,22
RTS0048016,33
RTS0048017,31
RTS0048018,74
RTS0048019,170
RTS0048020,12
RTS0048021,16
RTS0048022,10
RTS0048023,9
RTS0048024,7
RTS0048026,16
RTS0048027,43
RTS0048028,11
RTS0048029,8
RTS0048030,5
RTS0048031,15
RTS0048032,11
RTS0048033,11
RTS0048034,9
RTS0048035,7
RTS0048036,20
RTS0048037,22
RTS0048038,35
RTS0048040,43
RTS0048041,32
RTS0048042,11
RTS0048043,12
RTS0048044,14
RTS0048045,19
RTS0048046,19
RTS0048047,10
RTS0048048,13
RTS0048049,15
RTS0048050,9
RTS0048051,118
RTS0048052,35
RTS0048053,27
RTS0048054,46
RTS0048055,15
RTS0048056,18
RTS0048057,9
RTS0048058,10
RTS0048059,62
RTS0048060,77
RTS0048061,10
RTS0048062,12
RTS0048063,15
RTS0048064,70
RTS0048065,12
RTS0048066,21
RTS0048067,16
RTS0048068,22
RTS0048069,18
RTS0048070,13
RTS0048071,18
RTS0048072,9
RTS0048073,11
RTS0048074,12
RTS0048076,12
RTS0048077,50
RTS0048078,15
RTS0048079,16
RTS0048080,8
RTS0048081,48
RTS0048082,15
RTS0048084,11
RTS0048085,20
RTS0048086,10
RTS0048087,24
RTS0048088,15
RTS0048089,18
RTS0048090,23
RTS0048091,21
RTS0048092,18
RTS0048093,121
RTS0048094,11
RTS0048096,12
RTS0048097,12
RTS0048098,1271
RTS0048099,1486
RTS0048100,1765
RTS0048101,756
RTS0048102,1125
RTS0048104,17
RTS0048105,15
RTS0048106,16
RTS0048107,13
RTS0048108,24
RTS0048109,15
RTS0048110,13
RTS0048111,8
RTS0048112,14
RTS0048113,11
RTS0048114,7
RTS0048115,11
RTS0048116,14
RTS0048117,8
RTS0048118,14
RTS0048120,15
RTS0048126,16
RTS0048127,13
RTS0048129,31
RTS0048130,15
RTS0048131,159
RTS0048132,215
RTS0048133,29
RTS0048134,221
RTS0048135,322
RTS0048136,14
RTS0048138,18
RTS0048139,20
RTS0048140,11
RTS0048141,16
RTS0048142,15
RTS0048144,15
RTS0048145,19
RTS0048146,23
RTS0048147,10
RTS0048148,20
RTS0048149,18
RTS0048150,23
RTS0048151,14
RTS0048152,31
RTS0048153,20
RTS0048154,24
RTS0048155,15
RTS0048156,95
RTS0048158,63
RTS0048159,18
RTS0048160,1461
RTS0048161,1105
RTS0048162,66
RTS0048163,56
RTS0048164,462
RTS0048165,151
RTS0048166,46
RTS0048167,28
RTS0048168,31
RTS0048169,29
RTS0048170,32
RTS0048171,43
RTS0048172,38
RTS0048173,13
RTS0048175,20
RTS0048176,10
RTS0048177,9
RTS0048178,22
RTS0048179,14
RTS0048180,11
RTS0048181,38
RTS0048182,40
RTS0048183,25
RTS0048184,49
RTS0048185,42
RTS0048186,15
RTS0048188,23
RTS0048189,28
RTS0048190,15
RTS0048191,16
RTS0048192,28
RTS0048193,20
RTS0048194,38
RTS0048195,43
RTS0048196,26
RTS0048197,53
RTS0048198,42
RTS0048200,39
RTS0048201,29
RTS0048202,12
RTS0048203,36
RTS0048204,23
RTS0048205,21
RTS0048207,22
RTS0048208,22
RTS0048209,20
RTS0048210,21
RTS0048211,26
RTS0048212,18
RTS0048213,26
RTS0048214,14
RTS0048215,21
RTS0048216,14
RTS0048217,21
RTS0048218,33
RTS0048219,15
RTS0048220,25
RTS0048221,20
RTS0048222,12
RTS0048223,11
RTS0048224,24
RTS0048225,30
RTS0048226,20
RTS0048227,45
RTS0048228,12
RTS0048229,13
RTS0048230,28
RTS0048231,28
RTS0048232,24
RTS0048233,16
RTS0048234,20
RTS0048235,16
RTS0048236,16
RTS0048237,28
RTS0048238,35
RTS0048239,14
RTS0048240,22
RTS0048241,30
RTS0048242,70
RTS0048243,30
RTS0048244,65
RTS0048245,15
RTS0048246,20
RTS0049343,38
RTS0049344,45
RTS0049345,18
RTS0049346,7
RTS0049347,14
RTS0049348,29
RTS0049349,14
RTS0049350,13
RTS0049351,20
RTS0049352,13
RTS0049353,13
RTS0049354,15
RTS0049355,16
RTS0049356,12
RTS0049357,17
RTS0049358,9
RTS0049359,12
RTS0049360,11
RTS0049361,12
RTS0049362,12
RTS0049363,18
RTS0049364,17
RTS0049365,15
RTS0049366,122
RTS0049367,227
RTS0049368,12
RTS0049369,10
RTS0049370,11
RTS0049371,38
RTS0049372,10
RTS0049373,24
RTS0049374,26
RTS0049375,18
RTS0049376,19
RTS0049377,17
RTS0049378,24
RTS0049379,15
RTS0049380,19
RTS0049381,16
RTS0049382,13
RTS0049383,11
RTS0049384,8
RTS0049385,13
RTS0049386,38
RTS0049387,13
RTS0049388,10
RTS0049389,18
RTS0049390,158
RTS0049391,230
RTS0049392,185
RTS0049393,228
RTS0049394,89
RTS0049395,44
RTS0049396,223
RTS0049397,299
RTS0049398,372
RTS0049399,161
RTS0049400,13
RTS0049401,12
RTS0049402,14
RTS0049403,9
RTS0049404,12
RTS0049405,8
RTS0049406,16
RTS0049407,15
RTS0049408,13
RTS0049409,9
RTS0049410,20
RTS0049411,16
RTS0049412,3
RTS0049413,12
RTS0049414,24
RTS0049415,23
RTS0049416,13
RTS0049417,13
RTS0049418,7
RTS0049419,11
RTS0049420,8
RTS0049421,13
RTS0049422,7
RTS0049423,11
RTS0049424,22
RTS0049425,17
RTS0049426,27
RTS0049427,32
RTS0049428,10
RTS0049429,41
RTS0049430,81
RTS0049431,53
RTS0049432,7
RTS0049433,12
RTS0049434,12
RTS0049435,9
RTS0049436,4
RTS0049437,101
RTS0049438,8
RTS0049439,76
RTS0049440,59
RTS0049441,98
RTS0049442,92
RTS0049443,51
RTS0049444,381
RTS0049445,10
RTS0049446,28
RTS0049447,15
RTS0049448,17
RTS0049449,18
RTS0049450,27
RTS0049451,15
RTS0049452,13
RTS0049453,32
RTS0049454,17
RTS0049455,16
RTS0049456,16
RTS0049457,38
RTS0049458,21
RTS0049459,56
RTS0049460,58
RTS0049461,88
RTS0049462,110
RTS0049463,24
RTS0049464,11
RTS0049465,7
RTS0049466,20
RTS0049467,10
RTS0049468,11
RTS0049469,15
RTS0049470,25
RTS0049471,34
RTS0049472,28
RTS0049473,125
RTS0049474,13
RTS0049475,9
RTS0049476,16
RTS0049477,9
RTS0049478,13
RTS0049479,3259
RTS0049480,220
RTS0049481,6
RTS0049482,11
RTS0049483,11
RTS0049484,13
RTS0049485,20
RTS0997079,12
RTS0997080,36
RTS0997081,9
RTS0997082,15
RTS0997083,11
RTS0997084,26
RTS0997085,10
RTS0997086,13
RTS0997087,13
RTS0997088,24519
RTS0997089,5263
RTS0997090,14
RTS0997091,21
RTS0997092,26
RTS0997093,9
RTS0997094,3
RTS0997095,11
RTS0997096,9
RTS0997097,3
RTS0997098,9
RTS0997099,9
RTS0997100,10
RTS0997101,3
RTS0997102,7
RTS0997103,4
RTS0997104,5
RTS0997105,3
RTS0997106,7
RTS0997107,7
RTS0997108,9
RTS0997109,5
RTS0997110,7
RTS0997111,7
RTS0997112,8
RTS0997113,5
RTS0997114,5
RTS0997115,6
RTS0997116,3
RTS0997117,3
RTS0997118,4
RTS0997119,7
RTS0997120,1
RTS0997121,48
RTS0997122,57
RTS0997123,85
RTS0997124,45
RTS0997125,46
RTS0997126,122
RTS0997127,173
RTS0997128,89
RTS0997129,229
RTS0997130,48
</Code_Summary>
