# Supplementary material for: Spatial meta-transcriptomics reveal associations of intratumor bacteria burden with lung cancer cells showing a distinct oncogenic signature
Source: J Immunother Cancer. 2022 Jul 6;10(7):e004698. doi: 10.1136/jitc-2022-004698 (PMC9260850; doi:10.1136/jitc-2022-004698)
Supplement: Supplementary data [file jitc-2022-004698supp009.zip › DSP-1001250002726-A-H08.dcc]

<Header>
FileVersion,0.02
SoftwareVersion,"GeoMx_NGS_Pipeline_ 2.0.0"
Date,2020-6-15
</Header>

<Scan_Attributes>
ID,DSP-1001250002726-A-H08
Plate_ID,1001250002726
Well,H08
</Scan_Attributes>

<NGS_Processing_Attributes>
SeqSetId,
tamperedIni,No
Raw,11250960
Trimmed,11190037
Stitched,11130481
Aligned,10926608
umiQ30,0.9922
rtsQ30,0.9918
</NGS_Processing_Attributes>


<Code_Summary>
RTS0039454,185
RTS0039455,174
RTS0039456,167
RTS0039457,363
RTS0039458,123
RTS0039459,235
RTS0039460,159
RTS0039461,290
RTS0039462,255
RTS0039463,246
RTS0039464,117
RTS0039465,137
RTS0039466,88
RTS0039467,176
RTS0039468,83
RTS0039469,79
RTS0039470,95
RTS0039471,95
RTS0039472,119
RTS0039473,74
RTS0039474,114
RTS0039475,143
RTS0039476,181
RTS0039477,151
RTS0039478,169
RTS0039479,107
RTS0039480,62
RTS0039481,79
RTS0039482,93
RTS0039483,84
RTS0039484,107
RTS0039485,124
RTS0039486,84
RTS0039487,68
RTS0039488,127
RTS0039489,180
RTS0039490,187
RTS0039491,163
RTS0039492,75
RTS0039493,214
RTS0039494,98
RTS0039495,88
RTS0039496,128
RTS0039497,78
RTS0039498,92
RTS0039499,1731
RTS0039500,1221
RTS0039501,1158
RTS0039502,1827
RTS0039503,1571
RTS0039504,123
RTS0039505,100
RTS0039506,112
RTS0039507,303
RTS0039508,99
RTS0039509,91
RTS0039510,147
RTS0039511,228
RTS0039512,149
RTS0039513,177
RTS0039514,337
RTS0039515,346
RTS0039516,92
RTS0039517,79
RTS0039518,93
RTS0039519,64
RTS0039520,86
RTS0039521,203
RTS0039522,233
RTS0039523,197
RTS0039524,336
RTS0039525,369
RTS0039526,189
RTS0039527,346
RTS0039528,169
RTS0039529,238
RTS0039530,169
RTS0039531,658
RTS0039532,425
RTS0039533,631
RTS0039534,234
RTS0039535,542
RTS0039536,92
RTS0039537,68
RTS0039538,82
RTS0039539,88
RTS0039540,83
RTS0039541,121
RTS0039542,118
RTS0039543,95
RTS0039544,63
RTS0039545,114
RTS0039546,69
RTS0039547,75
RTS0039548,101
RTS0039549,107
RTS0039550,82
RTS0039551,101
RTS0039552,51
RTS0039553,90
RTS0039554,88
RTS0039555,116
RTS0039556,60
RTS0039557,97
RTS0039558,92
RTS0039559,104
RTS0039560,76
RTS0039561,83
RTS0039562,90
RTS0039563,90
RTS0039564,96
RTS0039565,95
RTS0039566,86
RTS0039567,95
RTS0039568,91
RTS0039569,56
RTS0039570,73
RTS0039571,87
RTS0039572,87
RTS0039573,95
RTS0039574,79
RTS0039575,88
RTS0039576,172
RTS0039577,395
RTS0039578,204
RTS0039579,255
RTS0039580,271
RTS0039581,231
RTS0039582,347
RTS0039583,373
RTS0039584,278
RTS0039585,201
RTS0039586,76
RTS0039587,63
RTS0039588,84
RTS0039589,75
RTS0039590,78
RTS0039591,386
RTS0039592,321
RTS0039593,205
RTS0039594,483
RTS0039595,338
RTS0039596,306
RTS0039597,196
RTS0039598,188
RTS0039599,206
RTS0039600,192
RTS0039601,65
RTS0039602,70
RTS0039603,72
RTS0039604,101
RTS0039605,74
RTS0039606,60
RTS0039607,111
RTS0039608,121
RTS0039609,58
RTS0039610,95
RTS0039611,155
RTS0039612,113
RTS0039613,128
RTS0039614,91
RTS0039615,71
RTS0039616,69
RTS0039617,64
RTS0039619,82
RTS0039620,82
RTS0039621,102
RTS0039622,90
RTS0039623,108
RTS0039624,91
RTS0039625,85
RTS0039626,89
RTS0039627,75
RTS0039628,66
RTS0039629,74
RTS0039630,63
RTS0039631,57
RTS0039632,56
RTS0039633,81
RTS0039634,82
RTS0039635,93
RTS0039636,128
RTS0039637,99
RTS0039638,138
RTS0039639,130
RTS0039640,73
RTS0039641,117
RTS0039642,129
RTS0039643,144
RTS0039644,102
RTS0039645,93
RTS0039646,120
RTS0039647,132
RTS0039648,105
RTS0039649,113
RTS0039650,106
RTS0039651,311
RTS0039652,338
RTS0039653,212
RTS0039654,168
RTS0039655,251
RTS0039656,181
RTS0039657,148
RTS0039658,83
RTS0039659,186
RTS0039660,85
RTS0039661,121
RTS0039662,94
RTS0039663,123
RTS0039664,165
RTS0039665,147
RTS0039666,109
RTS0039667,70
RTS0039668,84
RTS0039669,125
RTS0039670,94
RTS0039671,303
RTS0039672,410
RTS0039673,253
RTS0039674,312
RTS0039675,262
RTS0039676,91
RTS0039677,56
RTS0039678,69
RTS0039679,111
RTS0039680,73
RTS0039681,285
RTS0039682,177
RTS0039683,126
RTS0039684,148
RTS0039685,233
RTS0039686,2938
RTS0039687,4208
RTS0039688,2927
RTS0039689,1921
RTS0039690,2116
RTS0039691,80
RTS0039692,89
RTS0039693,84
RTS0039694,82
RTS0039695,75
RTS0039696,88
RTS0039697,78
RTS0039698,79
RTS0039699,103
RTS0039700,84
RTS0039701,199
RTS0039702,387
RTS0039703,288
RTS0039704,343
RTS0039705,307
RTS0039706,151
RTS0039707,175
RTS0039708,183
RTS0039709,180
RTS0039710,260
RTS0039711,182
RTS0039712,409
RTS0039713,496
RTS0039714,342
RTS0039715,368
RTS0039716,136
RTS0039717,206
RTS0039718,95
RTS0039719,119
RTS0039720,361
RTS0039721,172
RTS0039722,128
RTS0039723,232
RTS0039724,165
RTS0039725,160
RTS0039726,239
RTS0039727,151
RTS0039728,247
RTS0039729,238
RTS0039730,244
RTS0039731,89
RTS0039732,99
RTS0039733,112
RTS0039734,108
RTS0039735,96
RTS0039736,180
RTS0039737,126
RTS0039738,156
RTS0039739,174
RTS0039740,137
RTS0039741,149
RTS0039742,204
RTS0039743,131
RTS0039744,154
RTS0039745,177
RTS0039746,750
RTS0039747,1077
RTS0039749,794
RTS0039750,819
RTS0039751,88
RTS0039752,80
RTS0039753,173
RTS0039754,89
RTS0039755,144
RTS0039756,106
RTS0039757,101
RTS0039758,114
RTS0039759,85
RTS0039760,112
RTS0039761,180
RTS0039762,160
RTS0039763,136
RTS0039764,105
RTS0039765,140
RTS0039766,146
RTS0039767,132
RTS0039768,177
RTS0039769,99
RTS0039770,222
RTS0039771,113
RTS0039772,170
RTS0039773,161
RTS0039774,93
RTS0039775,215
RTS0039776,168
RTS0039777,136
RTS0039778,121
RTS0039779,142
RTS0039780,129
RTS0039781,301
RTS0039782,185
RTS0039783,216
RTS0039784,183
RTS0039785,408
RTS0039786,306
RTS0039787,147
RTS0039788,249
RTS0039789,215
RTS0039790,374
RTS0039791,468
RTS0039792,359
RTS0039793,228
RTS0039794,426
RTS0039795,201
RTS0039796,229
RTS0039797,195
RTS0039798,161
RTS0039799,233
RTS0039800,180
RTS0039801,83
RTS0039802,70
RTS0039803,113
RTS0039804,100
RTS0039805,96
RTS0039806,92
RTS0039807,81
RTS0039808,106
RTS0039809,105
RTS0039810,88
RTS0039811,101
RTS0039812,137
RTS0039813,121
RTS0039814,160
RTS0039815,108
RTS0039816,272
RTS0039817,238
RTS0039818,301
RTS0039819,351
RTS0039820,296
RTS0039821,144
RTS0039822,141
RTS0039823,183
RTS0039824,134
RTS0039825,174
RTS0039826,179
RTS0039827,259
RTS0039828,198
RTS0039829,266
RTS0039830,168
RTS0039831,128
RTS0039832,229
RTS0039833,115
RTS0039834,238
RTS0039835,250
RTS0039836,77
RTS0039838,95
RTS0039839,74
RTS0039840,53
RTS0039841,334
RTS0039842,333
RTS0039843,240
RTS0039844,323
RTS0039845,186
RTS0039846,106
RTS0039847,96
RTS0039848,78
RTS0039849,58
RTS0039850,74
RTS0039851,170
RTS0039852,195
RTS0039853,176
RTS0039854,164
RTS0039855,161
RTS0039856,79
RTS0039857,74
RTS0039858,50
RTS0039859,86
RTS0039860,85
RTS0039861,90
RTS0039862,93
RTS0039863,97
RTS0039864,104
RTS0039865,80
RTS0039866,89
RTS0039867,160
RTS0039868,83
RTS0039869,120
RTS0039870,127
RTS0039871,75
RTS0039872,80
RTS0039873,74
RTS0039874,84
RTS0039875,100
RTS0039876,86
RTS0039877,66
RTS0039878,79
RTS0039879,97
RTS0039880,62
RTS0039881,68
RTS0039882,78
RTS0039883,79
RTS0039884,82
RTS0039885,93
RTS0039886,67
RTS0039887,71
RTS0039888,77
RTS0039890,75
RTS0039891,240
RTS0039892,192
RTS0039893,268
RTS0039894,115
RTS0039895,218
RTS0039896,106
RTS0039897,76
RTS0039898,115
RTS0039899,79
RTS0039900,119
RTS0039901,105
RTS0039902,110
RTS0039903,73
RTS0039904,134
RTS0039905,107
RTS0039906,91
RTS0039907,112
RTS0039908,66
RTS0039909,85
RTS0039910,78
RTS0039911,70
RTS0039912,86
RTS0039913,73
RTS0039914,88
RTS0039915,108
RTS0039916,194
RTS0039917,226
RTS0039918,261
RTS0039919,237
RTS0039920,207
RTS0039921,107
RTS0039922,96
RTS0039923,94
RTS0039924,85
RTS0039925,80
RTS0039926,293
RTS0039927,333
RTS0039928,280
RTS0039929,258
RTS0039930,382
RTS0039931,125
RTS0039932,115
RTS0039933,106
RTS0039934,91
RTS0039935,144
RTS0039936,99
RTS0039937,108
RTS0039938,125
RTS0039939,70
RTS0039940,94
RTS0039941,56
RTS0039942,93
RTS0039943,63
RTS0039944,99
RTS0039945,81
RTS0039946,291
RTS0039947,296
RTS0039948,479
RTS0039949,343
RTS0039950,333
RTS0039951,175
RTS0039952,145
RTS0039953,111
RTS0039954,82
RTS0039955,176
RTS0039956,330
RTS0039957,288
RTS0039958,335
RTS0039959,255
RTS0039960,382
RTS0039961,60
RTS0039962,69
RTS0039963,75
RTS0039964,92
RTS0039965,81
RTS0039966,70
RTS0039967,61
RTS0039968,104
RTS0039969,112
RTS0039970,78
RTS0039971,108
RTS0039972,78
RTS0039973,66
RTS0039974,95
RTS0039975,94
RTS0039976,93
RTS0039977,93
RTS0039978,85
RTS0039979,105
RTS0039980,89
RTS0039981,295
RTS0039982,349
RTS0039983,438
RTS0039984,237
RTS0039985,476
RTS0039986,208
RTS0039987,166
RTS0039988,149
RTS0039989,135
RTS0039990,119
RTS0039991,64
RTS0039992,88
RTS0039993,85
RTS0039994,65
RTS0039995,124
RTS0039996,548
RTS0039997,435
RTS0039998,549
RTS0039999,575
RTS0040000,579
RTS0040001,82
RTS0040002,81
RTS0040003,67
RTS0040004,96
RTS0040005,109
RTS0040006,117
RTS0040007,124
RTS0040008,89
RTS0040009,98
RTS0040010,122
RTS0040011,126
RTS0040012,73
RTS0040013,116
RTS0040014,90
RTS0040015,94
RTS0040016,56
RTS0040017,66
RTS0040018,68
RTS0040019,94
RTS0040020,81
RTS0040021,85
RTS0040022,87
RTS0040023,115
RTS0040024,95
RTS0040025,63
RTS0040026,77
RTS0040027,111
RTS0040028,89
RTS0040029,111
RTS0040030,91
RTS0040031,100
RTS0040032,83
RTS0040033,56
RTS0040034,103
RTS0040035,33
RTS0040036,87
RTS0040037,85
RTS0040038,102
RTS0040039,82
RTS0040040,87
RTS0040041,78
RTS0040042,85
RTS0040043,92
RTS0040044,67
RTS0040045,89
RTS0040046,93
RTS0040047,99
RTS0040048,109
RTS0040049,80
RTS0040050,76
RTS0040051,108
RTS0040052,101
RTS0040053,96
RTS0040054,112
RTS0040055,102
RTS0040056,85
RTS0040057,72
RTS0040058,89
RTS0040059,77
RTS0040060,105
RTS0040061,87
RTS0040062,79
RTS0040063,79
RTS0040064,110
RTS0040065,101
RTS0040066,100
RTS0040067,103
RTS0040068,101
RTS0040069,84
RTS0040070,106
RTS0040071,77
RTS0040072,99
RTS0040073,116
RTS0040074,91
RTS0040075,82
RTS0040076,165
RTS0040077,336
RTS0040078,165
RTS0040079,185
RTS0040080,206
RTS0040081,151
RTS0040082,158
RTS0040083,107
RTS0040084,144
RTS0040085,142
RTS0040086,76
RTS0040087,74
RTS0040088,89
RTS0040089,79
RTS0040090,78
RTS0040091,84
RTS0040092,82
RTS0040093,81
RTS0040094,77
RTS0040095,82
RTS0040096,121
RTS0040097,104
RTS0040098,80
RTS0040099,101
RTS0040100,91
RTS0040101,84
RTS0040102,90
RTS0040103,68
RTS0040104,119
RTS0040105,97
RTS0040106,134
RTS0040107,98
RTS0040108,131
RTS0040109,123
RTS0040110,154
RTS0040111,80
RTS0040112,94
RTS0040113,82
RTS0040114,69
RTS0040115,114
RTS0040116,2521
RTS0040117,1618
RTS0040118,862
RTS0040119,1749
RTS0040120,2208
RTS0040121,86
RTS0040122,93
RTS0040123,89
RTS0040124,84
RTS0040125,99
RTS0040126,161
RTS0040127,258
RTS0040128,136
RTS0040129,147
RTS0040130,198
RTS0040131,98
RTS0040132,101
RTS0040133,80
RTS0040134,105
RTS0040135,80
RTS0040136,75
RTS0040137,97
RTS0040138,130
RTS0040139,106
RTS0040140,108
RTS0040141,117
RTS0040142,134
RTS0040143,119
RTS0040144,125
RTS0040145,130
RTS0040146,129
RTS0040147,176
RTS0040148,133
RTS0040149,139
RTS0040150,113
RTS0040151,217
RTS0040152,147
RTS0040153,181
RTS0040154,163
RTS0040155,135
RTS0040156,155
RTS0040157,110
RTS0040158,103
RTS0040159,171
RTS0040160,154
RTS0040161,97
RTS0040162,70
RTS0040163,97
RTS0040164,93
RTS0040165,95
RTS0040166,75
RTS0040167,110
RTS0040168,90
RTS0040169,108
RTS0040170,88
RTS0040171,44
RTS0040172,73
RTS0040173,69
RTS0040174,61
RTS0040175,89
RTS0040176,51
RTS0040177,88
RTS0040178,71
RTS0040179,47
RTS0040180,100
RTS0040181,77
RTS0040182,90
RTS0040183,72
RTS0040184,68
RTS0040185,69
RTS0040186,104
RTS0040187,82
RTS0040188,46
RTS0040189,90
RTS0040190,91
RTS0040191,99
RTS0040192,75
RTS0040193,78
RTS0040194,92
RTS0040195,123
RTS0040196,95
RTS0040197,58
RTS0040198,85
RTS0040199,126
RTS0040200,80
RTS0040201,100
RTS0040202,95
RTS0040203,99
RTS0040204,93
RTS0040205,113
RTS0040206,287
RTS0040207,144
RTS0040208,249
RTS0040209,333
RTS0040210,463
RTS0040211,106
RTS0040212,89
RTS0040213,72
RTS0040214,96
RTS0040215,104
RTS0040216,101
RTS0040217,95
RTS0040218,90
RTS0040219,86
RTS0040220,78
RTS0040221,101
RTS0040222,72
RTS0040223,93
RTS0040224,73
RTS0040225,78
RTS0040226,106
RTS0040227,60
RTS0040228,76
RTS0040229,71
RTS0040230,100
RTS0040231,77
RTS0040232,88
RTS0040233,71
RTS0040234,89
RTS0040235,80
RTS0040236,68
RTS0040237,82
RTS0040238,98
RTS0040239,79
RTS0040240,82
RTS0040241,63
RTS0040242,90
RTS0040243,94
RTS0040244,105
RTS0040245,100
RTS0040246,90
RTS0040247,101
RTS0040248,90
RTS0040249,88
RTS0040250,64
RTS0040251,85
RTS0040252,83
RTS0040253,73
RTS0040254,61
RTS0040255,108
RTS0040256,72
RTS0040257,65
RTS0040258,67
RTS0040259,71
RTS0040260,106
RTS0040261,57
RTS0040262,79
RTS0040263,105
RTS0040264,103
RTS0040265,71
RTS0040266,68
RTS0040267,81
RTS0040268,67
RTS0040269,78
RTS0040270,110
RTS0040271,85
RTS0040272,83
RTS0040273,93
RTS0040274,94
RTS0040275,99
RTS0040276,130
RTS0040277,284
RTS0040278,541
RTS0040279,487
RTS0040280,315
RTS0040281,71
RTS0040282,73
RTS0040283,99
RTS0040284,82
RTS0040285,84
RTS0040286,74
RTS0040287,85
RTS0040288,108
RTS0040289,67
RTS0040290,146
RTS0040291,68
RTS0040292,87
RTS0040293,85
RTS0040294,92
RTS0040295,88
RTS0040296,75
RTS0040297,111
RTS0040298,79
RTS0040299,59
RTS0040300,75
RTS0040301,76
RTS0040302,67
RTS0040303,75
RTS0040304,64
RTS0040305,82
RTS0040306,98
RTS0040307,78
RTS0040308,108
RTS0040309,94
RTS0040310,87
RTS0040311,90
RTS0040312,102
RTS0040313,55
RTS0040314,104
RTS0040315,76
RTS0040316,94
RTS0040317,120
RTS0040318,93
RTS0040319,140
RTS0040320,106
RTS0040321,82
RTS0040322,94
RTS0040323,94
RTS0040324,115
RTS0040325,60
RTS0040326,1724
RTS0040327,1666
RTS0040328,2968
RTS0040329,4177
RTS0040330,3747
RTS0040331,110
RTS0040332,97
RTS0040333,102
RTS0040334,87
RTS0040335,103
RTS0040336,95
RTS0040337,106
RTS0040338,65
RTS0040339,70
RTS0040340,83
RTS0040341,137
RTS0040342,61
RTS0040343,69
RTS0040344,92
RTS0040345,122
RTS0040346,83
RTS0040347,116
RTS0040348,88
RTS0040349,124
RTS0040350,97
RTS0040351,99
RTS0040352,113
RTS0040353,101
RTS0040354,78
RTS0040355,69
RTS0040356,114
RTS0040357,135
RTS0040358,113
RTS0040359,93
RTS0040360,149
RTS0040361,99
RTS0040363,63
RTS0040364,88
RTS0040365,98
RTS0040366,94
RTS0040367,114
RTS0040368,147
RTS0040369,126
RTS0040370,93
RTS0040371,93
RTS0040372,93
RTS0040373,100
RTS0040374,73
RTS0040375,57
RTS0040376,144
RTS0040377,119
RTS0040378,113
RTS0040379,115
RTS0040380,86
RTS0040381,77
RTS0040382,73
RTS0040383,62
RTS0040384,91
RTS0040385,73
RTS0040386,129
RTS0040387,92
RTS0040388,124
RTS0040389,90
RTS0040390,102
RTS0040391,105
RTS0040392,141
RTS0040393,111
RTS0040394,93
RTS0040395,98
RTS0040396,90
RTS0040397,76
RTS0040398,101
RTS0040399,124
RTS0040400,98
RTS0040401,920
RTS0040402,1290
RTS0040403,858
RTS0040404,954
RTS0040405,214
RTS0040406,359
RTS0040407,319
RTS0040408,423
RTS0040409,298
RTS0040410,378
RTS0040411,98
RTS0040412,71
RTS0040413,115
RTS0040414,100
RTS0040415,114
RTS0040416,2368
RTS0040417,830
RTS0040418,531
RTS0040419,2168
RTS0040420,2520
RTS0040421,96
RTS0040422,123
RTS0040423,104
RTS0040424,79
RTS0040425,76
RTS0040426,67
RTS0040428,100
RTS0040429,73
RTS0040430,103
RTS0040431,104
RTS0040432,62
RTS0040433,84
RTS0040434,80
RTS0040435,113
RTS0040436,481
RTS0040437,889
RTS0040438,1302
RTS0040439,1234
RTS0040440,1195
RTS0040441,183
RTS0040442,126
RTS0040443,163
RTS0040444,137
RTS0040445,140
RTS0040446,104
RTS0040447,92
RTS0040448,95
RTS0040449,105
RTS0040450,92
RTS0040451,493
RTS0040452,572
RTS0040453,447
RTS0040454,417
RTS0040455,1153
RTS0040456,122
RTS0040457,91
RTS0040458,58
RTS0040459,95
RTS0040460,102
RTS0040461,117
RTS0040462,109
RTS0040463,129
RTS0040464,127
RTS0040465,84
RTS0040466,131
RTS0040467,97
RTS0040468,143
RTS0040469,162
RTS0040470,113
RTS0040471,140
RTS0040472,105
RTS0040473,93
RTS0040474,82
RTS0040475,97
RTS0040476,87
RTS0040477,86
RTS0040478,78
RTS0040479,64
RTS0040480,75
RTS0040481,461
RTS0040482,584
RTS0040483,313
RTS0040484,648
RTS0040485,575
RTS0040486,86
RTS0040487,65
RTS0040488,62
RTS0040489,81
RTS0040490,77
RTS0040491,85
RTS0040492,86
RTS0040493,71
RTS0040494,106
RTS0040495,83
RTS0040496,522
RTS0040497,548
RTS0040498,610
RTS0040499,336
RTS0040500,491
RTS0040501,89
RTS0040502,63
RTS0040503,97
RTS0040504,97
RTS0040505,55
RTS0040506,89
RTS0040507,94
RTS0040508,56
RTS0040509,73
RTS0040510,63
RTS0040511,210
RTS0040512,154
RTS0040513,206
RTS0040514,151
RTS0040515,227
RTS0040516,76
RTS0040517,81
RTS0040518,98
RTS0040519,70
RTS0040520,78
RTS0040521,59
RTS0040522,72
RTS0040523,88
RTS0040524,58
RTS0040525,78
RTS0040526,144
RTS0040527,74
RTS0040528,117
RTS0040529,105
RTS0040530,116
RTS0040531,153
RTS0040532,244
RTS0040533,163
RTS0040534,137
RTS0040535,134
RTS0040536,102
RTS0040537,260
RTS0040538,190
RTS0040539,174
RTS0040540,140
RTS0040541,82
RTS0040542,81
RTS0040543,134
RTS0040544,110
RTS0040545,53
RTS0040546,84
RTS0040547,71
RTS0040548,72
RTS0040549,83
RTS0040550,78
RTS0040551,105
RTS0040552,137
RTS0040553,184
RTS0040554,154
RTS0040555,150
RTS0040556,114
RTS0040557,88
RTS0040558,66
RTS0040559,91
RTS0040560,86
RTS0040561,79
RTS0040562,66
RTS0040563,82
RTS0040564,85
RTS0040565,68
RTS0040566,86
RTS0040567,148
RTS0040568,101
RTS0040569,126
RTS0040570,104
RTS0040571,178
RTS0040572,187
RTS0040573,240
RTS0040574,316
RTS0040575,191
RTS0040576,230
RTS0040577,161
RTS0040578,132
RTS0040579,118
RTS0040580,202
RTS0040581,79
RTS0040582,111
RTS0040583,83
RTS0040584,90
RTS0040585,98
RTS0040586,100
RTS0040587,64
RTS0040588,111
RTS0040589,65
RTS0040590,125
RTS0040591,121
RTS0040592,110
RTS0040593,62
RTS0040594,76
RTS0040595,113
RTS0040596,109
RTS0040597,137
RTS0040598,85
RTS0040599,87
RTS0040600,102
RTS0040601,97
RTS0040602,101
RTS0040603,101
RTS0040604,98
RTS0040605,87
RTS0040606,102
RTS0040607,118
RTS0040608,107
RTS0040609,84
RTS0040610,113
RTS0040611,88
RTS0040612,83
RTS0040613,95
RTS0040614,103
RTS0040615,72
RTS0040616,62
RTS0040617,94
RTS0040618,60
RTS0040619,125
RTS0040620,89
RTS0040621,79
RTS0040622,69
RTS0040623,95
RTS0040624,87
RTS0040625,73
RTS0040626,76
RTS0040627,85
RTS0040628,93
RTS0040629,99
RTS0040630,102
RTS0040631,119
RTS0040632,82
RTS0040633,137
RTS0040634,148
RTS0040635,66
RTS0040636,112
RTS0040637,83
RTS0040638,82
RTS0040639,85
RTS0040640,79
RTS0040641,853
RTS0040642,1531
RTS0040643,1012
RTS0040644,1254
RTS0040645,1990
RTS0040646,170
RTS0040647,109
RTS0040648,160
RTS0040649,176
RTS0040650,121
RTS0040651,280
RTS0040652,117
RTS0040653,195
RTS0040654,170
RTS0040655,204
RTS0040656,166
RTS0040657,218
RTS0040658,158
RTS0040659,142
RTS0040660,136
RTS0040661,67
RTS0040662,82
RTS0040663,58
RTS0040664,87
RTS0040665,62
RTS0040666,108
RTS0040667,82
RTS0040668,59
RTS0040669,71
RTS0040670,76
RTS0040671,67
RTS0040672,63
RTS0040673,83
RTS0040674,69
RTS0040675,70
RTS0040676,624
RTS0040677,225
RTS0040678,1087
RTS0040679,426
RTS0040680,1514
RTS0040681,156
RTS0040682,148
RTS0040683,223
RTS0040684,280
RTS0040685,150
RTS0040686,61
RTS0040687,107
RTS0040688,51
RTS0040689,59
RTS0040690,72
RTS0040691,90
RTS0040692,79
RTS0040693,101
RTS0040694,102
RTS0040695,84
RTS0040696,77
RTS0040697,79
RTS0040698,61
RTS0040699,75
RTS0040700,95
RTS0040701,112
RTS0040702,258
RTS0040703,171
RTS0040704,239
RTS0040705,343
RTS0040706,220
RTS0040707,155
RTS0040708,145
RTS0040709,193
RTS0040710,184
RTS0040711,86
RTS0040712,72
RTS0040713,164
RTS0040714,123
RTS0040715,121
RTS0040716,75
RTS0040717,72
RTS0040718,57
RTS0040719,50
RTS0040720,97
RTS0040721,80
RTS0040722,61
RTS0040723,76
RTS0040724,78
RTS0040725,76
RTS0040726,219
RTS0040727,357
RTS0040728,257
RTS0040729,253
RTS0040730,241
RTS0040731,122
RTS0040732,100
RTS0040733,100
RTS0040734,84
RTS0040735,72
RTS0040736,280
RTS0040737,254
RTS0040738,237
RTS0040739,192
RTS0040740,217
RTS0040741,101
RTS0040742,67
RTS0040743,122
RTS0040744,83
RTS0040745,119
RTS0040746,455
RTS0040747,267
RTS0040748,298
RTS0040749,386
RTS0040750,397
RTS0040751,134
RTS0040752,113
RTS0040753,155
RTS0040754,98
RTS0040755,95
RTS0040756,87
RTS0040757,78
RTS0040758,72
RTS0040759,91
RTS0040760,108
RTS0040761,298
RTS0040762,227
RTS0040763,219
RTS0040764,245
RTS0040765,366
RTS0040766,87
RTS0040767,95
RTS0040768,103
RTS0040769,131
RTS0040770,88
RTS0040771,89
RTS0040772,84
RTS0040773,99
RTS0040774,89
RTS0040775,100
RTS0040776,298
RTS0040777,577
RTS0040778,684
RTS0040779,629
RTS0040780,714
RTS0040781,178
RTS0040782,258
RTS0040783,123
RTS0040784,179
RTS0040785,164
RTS0040786,90
RTS0040787,72
RTS0040788,82
RTS0040789,67
RTS0040790,71
RTS0040791,118
RTS0040792,130
RTS0040793,120
RTS0040794,116
RTS0040795,93
RTS0040796,123
RTS0040797,88
RTS0040798,86
RTS0040799,83
RTS0040800,67
RTS0040801,285
RTS0040802,308
RTS0040803,307
RTS0040804,177
RTS0040805,180
RTS0040806,70
RTS0040807,83
RTS0040808,103
RTS0040809,90
RTS0040810,85
RTS0040811,100
RTS0040812,83
RTS0040813,79
RTS0040814,101
RTS0040815,98
RTS0040816,138
RTS0040817,102
RTS0040818,199
RTS0040819,159
RTS0040820,189
RTS0040821,90
RTS0040822,96
RTS0040823,63
RTS0040824,86
RTS0040825,79
RTS0040826,104
RTS0040827,97
RTS0040828,109
RTS0040830,110
RTS0040831,74
RTS0040832,108
RTS0040833,109
RTS0040834,96
RTS0040836,600
RTS0040837,329
RTS0040838,424
RTS0040839,381
RTS0040840,284
RTS0040841,157
RTS0040842,239
RTS0040843,252
RTS0040844,236
RTS0040845,211
RTS0040846,120
RTS0040847,126
RTS0040848,113
RTS0040849,113
RTS0040850,146
RTS0040851,200
RTS0040852,145
RTS0040853,156
RTS0040854,207
RTS0040855,160
RTS0040856,78
RTS0040857,82
RTS0040858,69
RTS0040859,69
RTS0040860,63
RTS0040861,100
RTS0040862,99
RTS0040863,74
RTS0040864,82
RTS0040865,94
RTS0040866,98
RTS0040867,74
RTS0040868,83
RTS0040869,82
RTS0040870,72
RTS0040871,386
RTS0040872,706
RTS0040873,515
RTS0040874,834
RTS0040875,491
RTS0040876,82
RTS0040877,89
RTS0040878,90
RTS0040879,71
RTS0040880,93
RTS0040881,76
RTS0040882,55
RTS0040883,53
RTS0040884,74
RTS0040885,99
RTS0040886,81
RTS0040887,86
RTS0040888,112
RTS0040889,115
RTS0040890,94
RTS0040891,80
RTS0040892,93
RTS0040893,47
RTS0040894,75
RTS0040895,101
RTS0040896,57
RTS0040897,67
RTS0040898,82
RTS0040899,55
RTS0040900,74
RTS0040901,92
RTS0040902,102
RTS0040903,67
RTS0040904,103
RTS0040905,134
RTS0040906,169
RTS0040907,149
RTS0040908,186
RTS0040909,151
RTS0040910,173
RTS0040911,212
RTS0040912,152
RTS0040913,138
RTS0040914,147
RTS0040915,128
RTS0040916,88
RTS0040917,85
RTS0040918,93
RTS0040919,55
RTS0040920,66
RTS0040921,90
RTS0040922,65
RTS0040923,100
RTS0040924,83
RTS0040925,107
RTS0040926,80
RTS0040927,73
RTS0040928,85
RTS0040929,65
RTS0040930,93
RTS0040931,151
RTS0040932,184
RTS0040933,140
RTS0040934,157
RTS0040935,203
RTS0040936,130
RTS0040937,176
RTS0040938,131
RTS0040939,124
RTS0040940,113
RTS0040941,130
RTS0040942,105
RTS0040943,67
RTS0040944,148
RTS0040945,103
RTS0040946,82
RTS0040947,99
RTS0040948,111
RTS0040949,85
RTS0040950,100
RTS0040951,95
RTS0040952,58
RTS0040953,67
RTS0040954,62
RTS0040955,112
RTS0040956,131
RTS0040957,67
RTS0040958,79
RTS0040959,89
RTS0040960,98
RTS0040961,80
RTS0040962,68
RTS0040963,88
RTS0040964,90
RTS0040965,72
RTS0040966,220
RTS0040967,195
RTS0040968,193
RTS0040969,201
RTS0040970,172
RTS0040971,97
RTS0040972,83
RTS0040973,97
RTS0040974,97
RTS0040975,78
RTS0040976,92
RTS0040977,83
RTS0040978,65
RTS0040979,95
RTS0040980,80
RTS0040981,77
RTS0040982,90
RTS0040983,105
RTS0040984,109
RTS0040985,96
RTS0040986,262
RTS0040987,223
RTS0040988,214
RTS0040989,204
RTS0040990,187
RTS0040991,236
RTS0040992,154
RTS0040993,152
RTS0040994,190
RTS0040995,152
RTS0040996,113
RTS0040997,131
RTS0040998,104
RTS0040999,140
RTS0041000,108
RTS0041001,197
RTS0041002,255
RTS0041003,269
RTS0041004,314
RTS0041005,199
RTS0041006,775
RTS0041007,708
RTS0041008,803
RTS0041009,454
RTS0041010,416
RTS0041011,72
RTS0041012,79
RTS0041013,68
RTS0041014,87
RTS0041015,88
RTS0041016,318
RTS0041017,200
RTS0041018,211
RTS0041019,236
RTS0041020,166
RTS0041021,115
RTS0041022,99
RTS0041023,160
RTS0041024,148
RTS0041025,151
RTS0041026,97
RTS0041027,115
RTS0041028,128
RTS0041029,108
RTS0041030,112
RTS0041031,231
RTS0041032,330
RTS0041033,165
RTS0041034,261
RTS0041035,287
RTS0041036,152
RTS0041037,87
RTS0041038,103
RTS0041039,85
RTS0041040,128
RTS0041041,119
RTS0041042,132
RTS0041043,161
RTS0041044,121
RTS0041045,105
RTS0041046,1884
RTS0041047,2412
RTS0041048,952
RTS0041049,3054
RTS0041050,3296
RTS0041051,393
RTS0041052,251
RTS0041053,202
RTS0041054,347
RTS0041055,286
RTS0041056,78
RTS0041057,70
RTS0041058,73
RTS0041059,67
RTS0041060,89
RTS0041061,125
RTS0041062,109
RTS0041063,124
RTS0041064,124
RTS0041066,185
RTS0041067,136
RTS0041068,198
RTS0041069,160
RTS0041070,143
RTS0041071,91
RTS0041072,130
RTS0041073,116
RTS0041074,123
RTS0041075,158
RTS0041076,122
RTS0041077,87
RTS0041078,164
RTS0041079,98
RTS0041080,136
RTS0041081,242
RTS0041082,173
RTS0041083,240
RTS0041084,172
RTS0041085,150
RTS0041086,1074
RTS0041087,1391
RTS0041088,1230
RTS0041089,903
RTS0041090,856
RTS0041091,85
RTS0041092,98
RTS0041093,91
RTS0041094,101
RTS0041095,73
RTS0041096,63
RTS0041097,97
RTS0041098,88
RTS0041099,79
RTS0041100,74
RTS0041101,633
RTS0041102,535
RTS0041103,543
RTS0041104,647
RTS0041105,621
RTS0041106,190
RTS0041107,197
RTS0041108,154
RTS0041109,161
RTS0041110,129
RTS0041111,85
RTS0041112,102
RTS0041113,76
RTS0041114,84
RTS0041115,105
RTS0041116,155
RTS0041117,210
RTS0041118,130
RTS0041119,132
RTS0041120,155
RTS0041121,147
RTS0041122,135
RTS0041123,115
RTS0041124,93
RTS0041125,123
RTS0041126,96
RTS0041127,103
RTS0041128,131
RTS0041129,89
RTS0041130,76
RTS0041131,116
RTS0041132,115
RTS0041133,84
RTS0041134,141
RTS0041135,147
RTS0041136,370
RTS0041137,266
RTS0041138,339
RTS0041139,345
RTS0041140,231
RTS0041141,88
RTS0041142,81
RTS0041143,62
RTS0041144,77
RTS0041145,89
RTS0041146,55
RTS0041147,86
RTS0041148,66
RTS0041149,91
RTS0041150,75
RTS0041151,498
RTS0041152,450
RTS0041153,383
RTS0041154,462
RTS0041155,737
RTS0041156,228
RTS0041157,163
RTS0041158,150
RTS0041159,143
RTS0041160,124
RTS0041161,103
RTS0041162,85
RTS0041163,79
RTS0041164,85
RTS0041165,71
RTS0041166,81
RTS0041167,137
RTS0041168,140
RTS0041169,105
RTS0041170,124
RTS0041171,516
RTS0041172,825
RTS0041173,662
RTS0041174,900
RTS0041175,803
RTS0041176,176
RTS0041177,152
RTS0041178,156
RTS0041179,149
RTS0041180,128
RTS0041181,102
RTS0041182,113
RTS0041183,94
RTS0041184,113
RTS0041185,83
RTS0041186,93
RTS0041187,85
RTS0041188,115
RTS0041189,88
RTS0041190,119
RTS0041191,505
RTS0041192,346
RTS0041193,352
RTS0041194,146
RTS0041195,152
RTS0041196,86
RTS0041197,93
RTS0041198,106
RTS0041199,64
RTS0041200,70
RTS0041201,71
RTS0041202,114
RTS0041203,120
RTS0041204,103
RTS0041205,83
RTS0041206,116
RTS0041207,142
RTS0041208,135
RTS0041209,149
RTS0041210,88
RTS0041211,354
RTS0041212,306
RTS0041213,384
RTS0041214,389
RTS0041215,309
RTS0041216,268
RTS0041217,338
RTS0041218,113
RTS0041219,331
RTS0041220,123
RTS0041221,152
RTS0041222,93
RTS0041223,89
RTS0041224,111
RTS0041225,148
RTS0041226,116
RTS0041227,104
RTS0041228,103
RTS0041229,144
RTS0041230,114
RTS0041231,305
RTS0041232,294
RTS0041233,396
RTS0041234,428
RTS0041235,250
RTS0041236,108
RTS0041237,55
RTS0041238,65
RTS0041239,95
RTS0041240,124
RTS0041241,116
RTS0041242,118
RTS0041243,99
RTS0041244,104
RTS0041246,91
RTS0041247,130
RTS0041248,93
RTS0041249,89
RTS0041250,137
RTS0041251,97
RTS0041252,112
RTS0041253,125
RTS0041254,110
RTS0041255,109
RTS0041256,92
RTS0041257,141
RTS0041258,113
RTS0041259,172
RTS0041260,197
RTS0041261,185
RTS0041262,180
RTS0041263,164
RTS0041265,218
RTS0041266,103
RTS0041267,63
RTS0041268,93
RTS0041269,97
RTS0041270,113
RTS0041271,130
RTS0041272,123
RTS0041273,91
RTS0041274,104
RTS0041275,95
RTS0041276,100
RTS0041277,99
RTS0041278,117
RTS0041279,115
RTS0041280,102
RTS0041281,80
RTS0041282,85
RTS0041283,97
RTS0041284,98
RTS0041285,65
RTS0041286,80
RTS0041287,85
RTS0041288,74
RTS0041289,105
RTS0041290,109
RTS0041291,121
RTS0041292,118
RTS0041293,99
RTS0041294,88
RTS0041295,95
RTS0041296,132
RTS0041297,101
RTS0041298,130
RTS0041299,101
RTS0041300,96
RTS0041301,107
RTS0041302,98
RTS0041303,104
RTS0041304,111
RTS0041305,122
RTS0041306,134
RTS0041307,126
RTS0041308,125
RTS0041309,130
RTS0041310,117
RTS0041311,75
RTS0041312,77
RTS0041313,95
RTS0041314,103
RTS0041315,88
RTS0041316,368
RTS0041317,320
RTS0041318,497
RTS0041319,299
RTS0041320,295
RTS0041321,156
RTS0041322,85
RTS0041323,90
RTS0041324,119
RTS0041325,142
RTS0041326,92
RTS0041327,116
RTS0041328,95
RTS0041329,99
RTS0041330,96
RTS0041331,76
RTS0041332,73
RTS0041333,93
RTS0041334,98
RTS0041335,65
RTS0041346,334
RTS0041347,277
RTS0041348,347
RTS0041349,425
RTS0041350,649
RTS0041351,96
RTS0041352,92
RTS0041353,96
RTS0041354,85
RTS0041355,84
RTS0041356,77
RTS0041357,79
RTS0041358,81
RTS0041359,103
RTS0041360,87
RTS0041361,115
RTS0041362,140
RTS0041363,143
RTS0041364,124
RTS0041365,127
RTS0041366,90
RTS0041367,87
RTS0041368,109
RTS0041369,61
RTS0041370,78
RTS0041371,96
RTS0041372,88
RTS0041373,73
RTS0041374,71
RTS0041375,88
RTS0041376,114
RTS0041377,84
RTS0041378,69
RTS0041379,56
RTS0041380,85
RTS0041381,131
RTS0041382,157
RTS0041383,128
RTS0041384,140
RTS0041385,157
RTS0041386,103
RTS0041387,71
RTS0041388,83
RTS0041389,74
RTS0041390,83
RTS0041391,156
RTS0041392,162
RTS0041393,110
RTS0041394,151
RTS0041395,139
RTS0041396,106
RTS0041397,54
RTS0041398,87
RTS0041399,93
RTS0041400,84
RTS0041401,97
RTS0041402,137
RTS0041403,74
RTS0041404,84
RTS0041405,122
RTS0041406,92
RTS0041407,98
RTS0041408,75
RTS0041409,89
RTS0041410,86
RTS0041411,87
RTS0041412,89
RTS0041413,77
RTS0041414,102
RTS0041415,80
RTS0041416,68
RTS0041417,79
RTS0041418,78
RTS0041419,100
RTS0041420,78
RTS0041421,69
RTS0041422,86
RTS0041423,89
RTS0041424,72
RTS0041425,79
RTS0041426,94
RTS0041427,73
RTS0041428,64
RTS0041429,100
RTS0041430,101
RTS0041431,87
RTS0041432,80
RTS0041433,76
RTS0041434,83
RTS0041435,93
RTS0041436,88
RTS0041437,56
RTS0041438,80
RTS0041439,87
RTS0041440,76
RTS0041441,94
RTS0041442,93
RTS0041443,140
RTS0041444,131
RTS0041445,74
RTS0041446,82
RTS0041447,97
RTS0041448,93
RTS0041449,87
RTS0041450,97
RTS0041451,87
RTS0041452,93
RTS0041453,117
RTS0041454,92
RTS0041455,67
RTS0041456,75
RTS0041457,78
RTS0041458,86
RTS0041459,82
RTS0041460,63
RTS0041461,58
RTS0041462,91
RTS0041463,94
RTS0041464,80
RTS0041465,95
RTS0041466,160
RTS0041467,231
RTS0041468,256
RTS0041469,166
RTS0041470,278
RTS0041471,124
RTS0041472,122
RTS0041473,106
RTS0041474,108
RTS0041475,134
RTS0041476,119
RTS0041477,115
RTS0041478,96
RTS0041479,104
RTS0041480,99
RTS0041481,77
RTS0041482,64
RTS0041483,65
RTS0041484,93
RTS0041485,78
RTS0041486,228
RTS0041487,300
RTS0041488,271
RTS0041489,229
RTS0041490,188
RTS0041491,112
RTS0041492,58
RTS0041493,88
RTS0041494,70
RTS0041495,62
RTS0041496,679
RTS0041497,552
RTS0041498,604
RTS0041499,713
RTS0041500,585
RTS0041501,439
RTS0041502,253
RTS0041503,370
RTS0041504,372
RTS0041505,451
RTS0041506,88
RTS0041507,64
RTS0041508,76
RTS0041509,72
RTS0041510,81
RTS0041511,82
RTS0041512,84
RTS0041513,64
RTS0041514,95
RTS0041515,82
RTS0041516,84
RTS0041517,107
RTS0041518,60
RTS0041519,81
RTS0041520,86
RTS0041521,60
RTS0041522,85
RTS0041523,86
RTS0041524,88
RTS0041525,88
RTS0041526,631
RTS0041527,1362
RTS0041528,1265
RTS0041529,265
RTS0041530,843
RTS0041531,106
RTS0041532,96
RTS0041533,78
RTS0041534,100
RTS0041535,91
RTS0041536,74
RTS0041537,85
RTS0041538,77
RTS0041540,63
RTS0041541,81
RTS0041542,87
RTS0041543,75
RTS0041544,91
RTS0041545,89
RTS0041546,71
RTS0041547,81
RTS0041548,83
RTS0041549,90
RTS0041550,77
RTS0041551,102
RTS0041552,106
RTS0041553,90
RTS0041554,97
RTS0041555,95
RTS0041556,61
RTS0041557,65
RTS0041558,99
RTS0041559,71
RTS0041560,66
RTS0041561,110
RTS0041562,128
RTS0041563,136
RTS0041564,198
RTS0041565,277
RTS0041566,313
RTS0041567,475
RTS0041568,569
RTS0041569,280
RTS0041570,334
RTS0041571,84
RTS0041572,77
RTS0041573,59
RTS0041574,87
RTS0041575,91
RTS0041576,124
RTS0041577,148
RTS0041578,169
RTS0041579,150
RTS0041580,180
RTS0041581,202
RTS0041582,194
RTS0041583,127
RTS0041584,166
RTS0041585,192
RTS0041586,84
RTS0041587,128
RTS0041588,68
RTS0041589,114
RTS0041590,87
RTS0041591,70
RTS0041592,76
RTS0041593,84
RTS0041594,75
RTS0041595,91
RTS0041596,114
RTS0041597,90
RTS0041598,94
RTS0041599,62
RTS0041600,89
RTS0041601,75
RTS0041602,89
RTS0041603,90
RTS0041604,100
RTS0041605,99
RTS0041606,118
RTS0041607,69
RTS0041608,102
RTS0041609,175
RTS0041610,84
RTS0041611,221
RTS0041612,291
RTS0041613,200
RTS0041614,172
RTS0041615,329
RTS0041616,144
RTS0041617,108
RTS0041618,107
RTS0041619,87
RTS0041620,137
RTS0041621,127
RTS0041622,60
RTS0041623,78
RTS0041624,94
RTS0041625,94
RTS0041626,209
RTS0041627,209
RTS0041628,179
RTS0041629,190
RTS0041630,233
RTS0041631,140
RTS0041632,115
RTS0041633,159
RTS0041634,186
RTS0041635,153
RTS0041636,273
RTS0041637,333
RTS0041638,352
RTS0041639,197
RTS0041640,295
RTS0041641,104
RTS0041642,97
RTS0041643,88
RTS0041644,104
RTS0041645,103
RTS0041646,89
RTS0041647,108
RTS0041648,109
RTS0041649,87
RTS0041650,70
RTS0041651,89
RTS0041652,64
RTS0041653,102
RTS0041654,86
RTS0041655,95
RTS0041656,89
RTS0041657,130
RTS0041658,120
RTS0041659,79
RTS0041660,65
RTS0041661,186
RTS0041662,111
RTS0041663,84
RTS0041664,101
RTS0041665,97
RTS0041666,120
RTS0041667,82
RTS0041668,106
RTS0041669,117
RTS0041670,124
RTS0041671,70
RTS0041672,70
RTS0041673,68
RTS0041674,70
RTS0041675,84
RTS0041676,64
RTS0041677,84
RTS0041678,103
RTS0041679,120
RTS0041680,104
RTS0041681,142
RTS0041682,121
RTS0041683,108
RTS0041684,213
RTS0041685,230
RTS0041686,1133
RTS0041687,505
RTS0041688,978
RTS0041689,786
RTS0041690,2354
RTS0041691,225
RTS0041692,95
RTS0041693,165
RTS0041694,85
RTS0041695,87
RTS0041696,96
RTS0041697,85
RTS0041698,68
RTS0041699,77
RTS0041700,60
RTS0041701,90
RTS0041702,76
RTS0041703,96
RTS0041704,116
RTS0041705,108
RTS0041706,162
RTS0041707,150
RTS0041708,179
RTS0041709,223
RTS0041710,158
RTS0041711,113
RTS0041712,141
RTS0041713,100
RTS0041714,114
RTS0041715,69
RTS0041716,2799
RTS0041717,1724
RTS0041718,2614
RTS0041719,2504
RTS0041720,2151
RTS0041721,316
RTS0041722,239
RTS0041723,262
RTS0041724,381
RTS0041725,364
RTS0041726,86
RTS0041727,66
RTS0041728,109
RTS0041729,62
RTS0041730,84
RTS0041731,116
RTS0041732,76
RTS0041733,86
RTS0041734,86
RTS0041735,147
RTS0041736,66
RTS0041737,68
RTS0041738,85
RTS0041739,91
RTS0041740,66
RTS0041741,76
RTS0041742,123
RTS0041743,144
RTS0041744,125
RTS0041745,75
RTS0041746,249
RTS0041747,263
RTS0041748,189
RTS0041749,194
RTS0041750,217
RTS0041751,255
RTS0041752,200
RTS0041753,473
RTS0041754,422
RTS0041755,356
RTS0041756,228
RTS0041757,172
RTS0041758,212
RTS0041759,278
RTS0041760,140
RTS0041761,93
RTS0041762,69
RTS0041763,116
RTS0041764,84
RTS0041765,86
RTS0041766,87
RTS0041767,59
RTS0041768,56
RTS0041769,87
RTS0041770,99
RTS0041771,79
RTS0041772,89
RTS0041773,62
RTS0041774,83
RTS0041775,84
RTS0041776,228
RTS0041777,185
RTS0041778,170
RTS0041779,210
RTS0041780,185
RTS0041781,78
RTS0041782,162
RTS0041783,110
RTS0041784,148
RTS0041785,193
RTS0041786,206
RTS0041787,266
RTS0041788,172
RTS0041789,195
RTS0041790,255
RTS0041791,267
RTS0041793,219
RTS0041794,192
RTS0041795,239
RTS0041796,75
RTS0041797,106
RTS0041798,93
RTS0041799,95
RTS0041800,77
RTS0041801,70
RTS0041802,91
RTS0041803,85
RTS0041804,78
RTS0041805,91
RTS0041806,82
RTS0041807,75
RTS0041808,107
RTS0041809,98
RTS0041810,79
RTS0041811,394
RTS0041812,414
RTS0041813,395
RTS0041814,243
RTS0041815,328
RTS0041816,166
RTS0041817,162
RTS0041818,107
RTS0041819,178
RTS0041820,222
RTS0041821,301
RTS0041822,270
RTS0041823,107
RTS0041824,266
RTS0041825,115
RTS0041826,110
RTS0041827,171
RTS0041828,110
RTS0041829,71
RTS0041830,62
RTS0041831,103
RTS0041832,155
RTS0041833,166
RTS0041834,197
RTS0041835,159
RTS0041836,196
RTS0041837,174
RTS0041838,99
RTS0041839,159
RTS0041840,142
RTS0041841,55
RTS0041842,86
RTS0041843,99
RTS0041844,84
RTS0041845,81
RTS0041846,55
RTS0041847,79
RTS0041848,92
RTS0041849,85
RTS0041850,79
RTS0041851,116
RTS0041852,154
RTS0041853,118
RTS0041854,120
RTS0041855,105
RTS0041856,86
RTS0041857,92
RTS0041858,100
RTS0041859,95
RTS0041860,110
RTS0041861,86
RTS0041862,85
RTS0041863,90
RTS0041864,104
RTS0041865,120
RTS0041866,97
RTS0041867,85
RTS0041868,108
RTS0041869,75
RTS0041870,76
RTS0041871,120
RTS0041872,90
RTS0041873,131
RTS0041874,119
RTS0041875,99
RTS0041876,181
RTS0041877,221
RTS0041878,157
RTS0041879,298
RTS0041880,330
RTS0041881,234
RTS0041882,274
RTS0041883,315
RTS0041884,222
RTS0041885,343
RTS0041886,1072
RTS0041887,2080
RTS0041888,1792
RTS0041889,1094
RTS0041890,1465
RTS0041891,603
RTS0041892,566
RTS0041893,517
RTS0041894,266
RTS0041895,463
RTS0041896,868
RTS0041897,419
RTS0041898,675
RTS0041899,470
RTS0041900,119
RTS0041901,129
RTS0041902,122
RTS0041903,146
RTS0041904,132
RTS0041905,143
RTS0041906,4309
RTS0041907,107
RTS0041908,1828
RTS0041909,109
RTS0041910,1101
RTS0041911,104
RTS0041912,93
RTS0041913,163
RTS0041914,84
RTS0041915,122
RTS0041916,2619
RTS0041917,3068
RTS0041918,2931
RTS0041919,5368
RTS0041920,3837
RTS0041922,122
RTS0041923,79
RTS0041924,74
RTS0041925,85
RTS0041926,74
RTS0041927,65
RTS0041928,84
RTS0041929,75
RTS0041930,124
RTS0041931,81
RTS0041932,117
RTS0041933,76
RTS0041934,62
RTS0041935,71
RTS0041936,68
RTS0041937,91
RTS0041938,99
RTS0041939,86
RTS0041940,87
RTS0041941,95
RTS0041942,78
RTS0041943,77
RTS0041944,92
RTS0041945,86
RTS0041946,110
RTS0041947,84
RTS0041948,66
RTS0041949,82
RTS0041950,92
RTS0041951,95
RTS0041952,120
RTS0041953,72
RTS0041954,142
RTS0041955,139
RTS0041956,540
RTS0041957,528
RTS0041958,695
RTS0041959,642
RTS0041960,357
RTS0041961,156
RTS0041962,215
RTS0041963,208
RTS0041964,336
RTS0041965,226
RTS0041966,59
RTS0041967,87
RTS0041968,74
RTS0041969,97
RTS0041971,424
RTS0041972,603
RTS0041973,399
RTS0041974,283
RTS0041975,533
RTS0041976,209
RTS0041977,547
RTS0041978,322
RTS0041979,312
RTS0041980,273
RTS0041981,1123
RTS0041982,1162
RTS0041983,1367
RTS0041984,748
RTS0041985,1573
RTS0041986,156
RTS0041987,256
RTS0041988,184
RTS0041989,85
RTS0041990,201
RTS0041991,112
RTS0041992,164
RTS0041993,132
RTS0041994,119
RTS0041995,118
RTS0041996,77
RTS0041997,89
RTS0041998,92
RTS0041999,84
RTS0042000,99
RTS0042001,83
RTS0042002,74
RTS0042003,70
RTS0042004,63
RTS0042005,98
RTS0042006,93
RTS0042007,116
RTS0042008,115
RTS0042009,116
RTS0042010,99
RTS0042011,328
RTS0042012,348
RTS0042013,441
RTS0042014,197
RTS0042015,337
RTS0042016,60
RTS0042017,88
RTS0042018,73
RTS0042019,98
RTS0042020,86
RTS0042021,682
RTS0042022,383
RTS0042023,678
RTS0042024,618
RTS0042025,642
RTS0042026,98
RTS0042027,70
RTS0042028,75
RTS0042029,91
RTS0042030,68
RTS0042031,179
RTS0042032,158
RTS0042033,118
RTS0042034,113
RTS0042035,174
RTS0042036,204
RTS0042037,355
RTS0042038,266
RTS0042039,237
RTS0042040,146
RTS0042041,104
RTS0042042,70
RTS0042043,70
RTS0042044,147
RTS0042045,91
RTS0042046,700
RTS0042047,595
RTS0042048,417
RTS0042049,393
RTS0042050,413
RTS0042051,121
RTS0042052,148
RTS0042053,114
RTS0042054,108
RTS0042055,83
RTS0042056,163
RTS0042057,98
RTS0042058,126
RTS0042059,102
RTS0042060,156
RTS0042061,82
RTS0042062,132
RTS0042063,111
RTS0042064,73
RTS0042065,96
RTS0042066,119
RTS0042067,145
RTS0042068,122
RTS0042069,116
RTS0042071,89
RTS0042072,66
RTS0042073,69
RTS0042074,81
RTS0042075,81
RTS0042076,101
RTS0042077,84
RTS0042078,60
RTS0042079,96
RTS0042080,81
RTS0042081,341
RTS0042082,291
RTS0042083,180
RTS0042084,241
RTS0042085,165
RTS0042086,61
RTS0042087,81
RTS0042088,74
RTS0042089,91
RTS0042090,112
RTS0042091,127
RTS0042092,139
RTS0042093,73
RTS0042094,94
RTS0042095,77
RTS0042096,109
RTS0042097,92
RTS0042098,99
RTS0042099,111
RTS0042100,83
RTS0042101,129
RTS0042102,103
RTS0042103,105
RTS0042104,84
RTS0042105,115
RTS0042106,112
RTS0042107,97
RTS0042108,66
RTS0042109,85
RTS0042110,94
RTS0042111,99
RTS0042112,124
RTS0042113,138
RTS0042114,90
RTS0042115,109
RTS0042116,82
RTS0042117,84
RTS0042118,67
RTS0042119,82
RTS0042120,96
RTS0042121,141
RTS0042122,107
RTS0042123,123
RTS0042124,84
RTS0042125,114
RTS0042126,93
RTS0042127,99
RTS0042128,96
RTS0042129,83
RTS0042130,82
RTS0042131,127
RTS0042132,87
RTS0042133,103
RTS0042134,90
RTS0042135,105
RTS0042136,101
RTS0042137,106
RTS0042138,95
RTS0042139,102
RTS0042140,95
RTS0042141,91
RTS0042142,115
RTS0042143,115
RTS0042144,101
RTS0042145,72
RTS0042146,258
RTS0042147,217
RTS0042148,304
RTS0042149,214
RTS0042150,245
RTS0042151,98
RTS0042152,101
RTS0042153,84
RTS0042154,108
RTS0042155,92
RTS0042156,78
RTS0042157,66
RTS0042158,86
RTS0042159,74
RTS0042160,101
RTS0042161,64
RTS0042162,89
RTS0042163,90
RTS0042164,96
RTS0042165,94
RTS0042166,128
RTS0042167,123
RTS0042168,80
RTS0042169,114
RTS0042170,103
RTS0042171,103
RTS0042172,88
RTS0042173,105
RTS0042174,61
RTS0042175,71
RTS0042176,82
RTS0042177,91
RTS0042178,120
RTS0042179,85
RTS0042180,113
RTS0042181,95
RTS0042182,134
RTS0042183,134
RTS0042184,182
RTS0042185,72
RTS0042186,91
RTS0042187,80
RTS0042188,100
RTS0042189,105
RTS0042190,97
RTS0042191,133
RTS0042192,115
RTS0042193,96
RTS0042194,166
RTS0042195,86
RTS0042196,85
RTS0042197,84
RTS0042198,70
RTS0042199,135
RTS0042200,70
RTS0042201,112
RTS0042202,83
RTS0042203,112
RTS0042204,81
RTS0042205,97
RTS0042206,78
RTS0042207,82
RTS0042208,80
RTS0042209,80
RTS0042210,78
RTS0042211,62
RTS0042212,92
RTS0042213,71
RTS0042214,90
RTS0042215,111
RTS0042216,107
RTS0042217,99
RTS0042218,85
RTS0042219,88
RTS0042220,124
RTS0042221,81
RTS0042222,89
RTS0042223,94
RTS0042224,65
RTS0042225,86
RTS0042226,94
RTS0042227,82
RTS0042228,88
RTS0042229,106
RTS0042230,101
RTS0042231,97
RTS0042232,97
RTS0042233,118
RTS0042234,99
RTS0042235,108
RTS0042236,102
RTS0042237,95
RTS0042238,77
RTS0042239,102
RTS0042240,73
RTS0042241,89
RTS0042242,60
RTS0042243,75
RTS0042244,99
RTS0042245,103
RTS0042246,1214
RTS0042247,1316
RTS0042248,2717
RTS0042249,1110
RTS0042250,1415
RTS0042251,77
RTS0042252,92
RTS0042253,70
RTS0042254,77
RTS0042255,96
RTS0042256,216
RTS0042257,96
RTS0042258,88
RTS0042259,95
RTS0042260,117
RTS0042261,261
RTS0042262,181
RTS0042263,276
RTS0042264,277
RTS0042265,228
RTS0042266,94
RTS0042267,98
RTS0042268,63
RTS0042269,51
RTS0042270,81
RTS0042271,106
RTS0042272,70
RTS0042273,103
RTS0042274,69
RTS0042275,56
RTS0042276,289
RTS0042277,195
RTS0042278,118
RTS0042279,278
RTS0042280,144
RTS0042281,57
RTS0042282,52
RTS0042283,78
RTS0042284,81
RTS0042285,79
RTS0042286,91
RTS0042287,90
RTS0042288,115
RTS0042289,100
RTS0042290,106
RTS0042291,450
RTS0042292,600
RTS0042293,343
RTS0042294,333
RTS0042295,363
RTS0042296,86
RTS0042297,88
RTS0042298,72
RTS0042299,104
RTS0042300,86
RTS0042301,264
RTS0042302,185
RTS0042303,192
RTS0042304,293
RTS0042305,208
RTS0042306,108
RTS0042307,127
RTS0042308,107
RTS0042309,110
RTS0042310,127
RTS0042311,60
RTS0042312,102
RTS0042313,91
RTS0042314,93
RTS0042315,101
RTS0042316,104
RTS0042317,95
RTS0042318,94
RTS0042319,98
RTS0042320,70
RTS0042321,123
RTS0042322,97
RTS0042323,119
RTS0042324,117
RTS0042325,93
RTS0042326,89
RTS0042327,96
RTS0042328,92
RTS0042329,105
RTS0042330,115
RTS0042331,101
RTS0042332,159
RTS0042333,210
RTS0042334,157
RTS0042335,105
RTS0042336,80
RTS0042337,102
RTS0042338,61
RTS0042339,73
RTS0042340,83
RTS0042341,199
RTS0042342,126
RTS0042343,205
RTS0042344,164
RTS0042345,125
RTS0042346,102
RTS0042347,87
RTS0042348,80
RTS0042349,80
RTS0042350,83
RTS0042351,105
RTS0042352,101
RTS0042353,132
RTS0042354,86
RTS0042355,61
RTS0042356,96
RTS0042357,101
RTS0042358,104
RTS0042359,90
RTS0042360,103
RTS0042361,128
RTS0042362,242
RTS0042363,279
RTS0042364,180
RTS0042365,217
RTS0042366,79
RTS0042367,107
RTS0042368,81
RTS0042369,84
RTS0042370,114
RTS0042371,118
RTS0042372,90
RTS0042373,111
RTS0042374,107
RTS0042375,92
RTS0042376,76
RTS0042377,58
RTS0042378,65
RTS0042379,122
RTS0042380,73
RTS0042381,618
RTS0042382,851
RTS0042383,744
RTS0042384,630
RTS0042385,739
RTS0042386,93
RTS0042387,84
RTS0042388,128
RTS0042389,122
RTS0042390,89
RTS0042391,70
RTS0042392,86
RTS0042393,87
RTS0042394,78
RTS0042395,112
RTS0042396,57
RTS0042397,94
RTS0042398,74
RTS0042399,101
RTS0042400,90
RTS0042401,140
RTS0042402,195
RTS0042403,89
RTS0042404,137
RTS0042405,141
RTS0042406,86
RTS0042407,73
RTS0042408,84
RTS0042409,71
RTS0042410,101
RTS0042411,93
RTS0042412,82
RTS0042413,146
RTS0042414,138
RTS0042415,121
RTS0042416,473
RTS0042417,719
RTS0042418,669
RTS0042419,601
RTS0042420,444
RTS0042421,99
RTS0042422,93
RTS0042423,90
RTS0042424,97
RTS0042425,68
RTS0042426,165
RTS0042427,128
RTS0042428,196
RTS0042429,178
RTS0042430,188
RTS0042431,121
RTS0042432,198
RTS0042433,118
RTS0042434,212
RTS0042435,158
RTS0042436,96
RTS0042437,81
RTS0042438,101
RTS0042439,137
RTS0042440,91
RTS0042441,87
RTS0042442,104
RTS0042443,93
RTS0042444,99
RTS0042445,93
RTS0042446,194
RTS0042447,97
RTS0042448,153
RTS0042449,106
RTS0042450,108
RTS0042451,98
RTS0042452,96
RTS0042453,137
RTS0042454,135
RTS0042455,94
RTS0042456,89
RTS0042457,97
RTS0042458,111
RTS0042460,103
RTS0042461,383
RTS0042462,218
RTS0042463,304
RTS0042464,359
RTS0042465,276
RTS0042466,96
RTS0042467,106
RTS0042468,99
RTS0042469,142
RTS0042470,68
RTS0042471,108
RTS0042472,88
RTS0042473,120
RTS0042474,105
RTS0042475,136
RTS0042476,117
RTS0042477,82
RTS0042478,86
RTS0042479,87
RTS0042480,81
RTS0042481,591
RTS0042482,755
RTS0042483,2047
RTS0042484,1497
RTS0042485,694
RTS0042486,89
RTS0042487,99
RTS0042488,65
RTS0042489,89
RTS0042490,77
RTS0042491,83
RTS0042492,79
RTS0042493,78
RTS0042494,62
RTS0042495,55
RTS0042496,100
RTS0042497,121
RTS0042498,126
RTS0042499,180
RTS0042500,122
RTS0042501,66
RTS0042502,76
RTS0042503,67
RTS0042504,64
RTS0042505,114
RTS0042506,82
RTS0042507,132
RTS0042508,68
RTS0042509,85
RTS0042510,69
RTS0042515,81
RTS0042522,62
RTS0042526,87
RTS0042527,89
RTS0042528,81
RTS0042529,77
RTS0042530,55
RTS0042531,95
RTS0042532,75
RTS0042533,105
RTS0042534,75
RTS0042535,67
RTS0042536,75
RTS0042537,73
RTS0042538,73
RTS0042539,85
RTS0042540,80
RTS0042541,88
RTS0042542,82
RTS0042543,81
RTS0042544,108
RTS0042545,75
RTS0042546,71
RTS0042547,65
RTS0042548,75
RTS0042549,70
RTS0042550,66
RTS0042551,83
RTS0042552,73
RTS0042553,88
RTS0042554,98
RTS0042555,63
RTS0042556,95
RTS0042557,93
RTS0042558,75
RTS0042559,94
RTS0042560,70
RTS0042561,68
RTS0042562,67
RTS0042563,79
RTS0042564,81
RTS0042565,116
RTS0042566,214
RTS0042567,178
RTS0042568,238
RTS0042569,318
RTS0042570,163
RTS0042571,324
RTS0042572,234
RTS0042573,348
RTS0042574,397
RTS0042575,289
RTS0042576,108
RTS0042577,148
RTS0042578,107
RTS0042579,148
RTS0042580,91
RTS0042581,138
RTS0042582,100
RTS0042583,193
RTS0042584,123
RTS0042585,62
RTS0042586,758
RTS0042587,1037
RTS0042588,920
RTS0042589,741
RTS0042590,915
RTS0042591,99
RTS0042592,87
RTS0042593,89
RTS0042594,69
RTS0042595,73
RTS0042596,87
RTS0042597,88
RTS0042598,98
RTS0042599,91
RTS0042600,76
RTS0042601,58
RTS0042602,77
RTS0042603,80
RTS0042604,73
RTS0042605,77
RTS0042606,156
RTS0042607,112
RTS0042608,133
RTS0042609,139
RTS0042610,139
RTS0042611,213
RTS0042612,300
RTS0042613,208
RTS0042614,276
RTS0042615,287
RTS0042616,86
RTS0042617,108
RTS0042618,131
RTS0042619,94
RTS0042620,92
RTS0042621,56
RTS0042622,75
RTS0042623,86
RTS0042624,84
RTS0042625,60
RTS0042626,129
RTS0042627,183
RTS0042628,87
RTS0042629,140
RTS0042630,125
RTS0042631,40
RTS0042633,76
RTS0042634,92
RTS0042635,69
RTS0042636,752
RTS0042637,478
RTS0042638,792
RTS0042639,432
RTS0042640,412
RTS0042641,106
RTS0042642,125
RTS0042643,52
RTS0042644,106
RTS0042645,98
RTS0042646,249
RTS0042647,289
RTS0042648,452
RTS0042649,469
RTS0042650,283
RTS0042651,68
RTS0042652,92
RTS0042653,61
RTS0042654,87
RTS0042655,86
RTS0042656,92
RTS0042657,74
RTS0042658,98
RTS0042659,83
RTS0042660,97
RTS0042661,137
RTS0042662,130
RTS0042663,154
RTS0042664,102
RTS0042665,151
RTS0042666,96
RTS0042667,84
RTS0042668,67
RTS0042669,87
RTS0042670,90
RTS0042671,128
RTS0042672,98
RTS0042673,85
RTS0042674,98
RTS0042675,92
RTS0042676,71
RTS0042678,97
RTS0042679,114
RTS0042680,84
RTS0042681,727
RTS0042682,609
RTS0042683,548
RTS0042684,393
RTS0042685,634
RTS0042686,130
RTS0042687,76
RTS0042688,81
RTS0042689,76
RTS0042690,78
RTS0042691,82
RTS0042692,78
RTS0042693,68
RTS0042694,7
RTS0042695,75
RTS0042696,73
RTS0042697,76
RTS0042698,72
RTS0042699,66
RTS0042700,77
RTS0042701,79
RTS0042702,94
RTS0042703,96
RTS0042704,99
RTS0042705,90
RTS0042706,97
RTS0042707,60
RTS0042708,113
RTS0042709,77
RTS0042710,122
RTS0042711,732
RTS0042712,693
RTS0042713,354
RTS0042714,475
RTS0042715,387
RTS0042716,58
RTS0042717,81
RTS0042718,76
RTS0042719,55
RTS0042720,89
RTS0042721,106
RTS0042722,83
RTS0042723,86
RTS0042724,121
RTS0042725,65
RTS0042726,73
RTS0042727,85
RTS0042728,97
RTS0042729,71
RTS0042730,97
RTS0042731,63
RTS0042732,79
RTS0042733,85
RTS0042734,73
RTS0042735,82
RTS0042736,135
RTS0042737,224
RTS0042738,195
RTS0042739,143
RTS0042740,147
RTS0042741,123
RTS0042742,103
RTS0042743,101
RTS0042744,109
RTS0042745,95
RTS0042746,210
RTS0042747,171
RTS0042748,128
RTS0042749,134
RTS0042750,117
RTS0042751,96
RTS0042752,101
RTS0042753,126
RTS0042754,70
RTS0042755,82
RTS0042756,79
RTS0042757,130
RTS0042758,49
RTS0042759,74
RTS0042760,86
RTS0042761,68
RTS0042762,79
RTS0042763,71
RTS0042764,101
RTS0042765,76
RTS0042766,135
RTS0042767,128
RTS0042768,130
RTS0042769,173
RTS0042770,117
RTS0042771,98
RTS0042772,113
RTS0042773,104
RTS0042774,126
RTS0042775,102
RTS0042776,87
RTS0042777,106
RTS0042778,105
RTS0042779,102
RTS0042780,103
RTS0042781,96
RTS0042782,86
RTS0042783,94
RTS0042784,111
RTS0042785,94
RTS0042786,277
RTS0042787,159
RTS0042788,204
RTS0042789,151
RTS0042790,203
RTS0042791,395
RTS0042792,154
RTS0042793,202
RTS0042794,220
RTS0042795,238
RTS0042796,128
RTS0042797,117
RTS0042798,80
RTS0042799,110
RTS0042800,86
RTS0042801,116
RTS0042802,124
RTS0042803,71
RTS0042804,88
RTS0042805,108
RTS0042806,85
RTS0042807,158
RTS0042808,194
RTS0042809,181
RTS0042810,139
RTS0042811,183
RTS0042812,280
RTS0042813,192
RTS0042814,177
RTS0042815,211
RTS0042816,94
RTS0042817,180
RTS0042818,148
RTS0042819,167
RTS0042820,85
RTS0042821,110
RTS0042822,86
RTS0042823,75
RTS0042824,102
RTS0042825,103
RTS0042826,160
RTS0042827,121
RTS0042828,116
RTS0042829,152
RTS0042830,199
RTS0042831,123
RTS0042832,120
RTS0042833,108
RTS0042834,140
RTS0042835,93
RTS0042836,287
RTS0042837,198
RTS0042838,310
RTS0042839,246
RTS0042840,336
RTS0042841,162
RTS0042842,178
RTS0042843,149
RTS0042844,158
RTS0042845,166
RTS0042846,112
RTS0042847,248
RTS0042848,308
RTS0042849,114
RTS0042850,113
RTS0042851,234
RTS0042852,108
RTS0042853,160
RTS0042854,154
RTS0042855,110
RTS0042856,124
RTS0042857,142
RTS0042858,217
RTS0042859,311
RTS0042860,210
RTS0042861,106
RTS0042862,81
RTS0042863,138
RTS0042864,86
RTS0042865,122
RTS0042866,123
RTS0042867,159
RTS0042868,107
RTS0042869,221
RTS0042870,207
RTS0042871,98
RTS0042872,79
RTS0042873,83
RTS0042874,85
RTS0042875,117
RTS0042876,270
RTS0042877,224
RTS0042878,235
RTS0042879,164
RTS0042880,262
RTS0042881,229
RTS0042882,311
RTS0042883,357
RTS0042884,517
RTS0042885,373
RTS0042886,131
RTS0042887,92
RTS0042888,91
RTS0042889,106
RTS0042890,112
RTS0042891,53
RTS0042892,115
RTS0042893,116
RTS0042894,78
RTS0042895,96
RTS0042896,547
RTS0042897,332
RTS0042898,295
RTS0042899,498
RTS0042900,369
RTS0042901,88
RTS0042902,87
RTS0042903,60
RTS0042904,106
RTS0042905,112
RTS0042906,80
RTS0042907,74
RTS0042908,69
RTS0042909,92
RTS0042910,98
RTS0042911,93
RTS0042912,88
RTS0042913,109
RTS0042914,87
RTS0042915,70
RTS0042916,88
RTS0042917,117
RTS0042918,126
RTS0042919,122
RTS0042920,96
RTS0042921,141
RTS0042922,104
RTS0042923,134
RTS0042924,68
RTS0042925,152
RTS0042926,62
RTS0042927,57
RTS0042928,117
RTS0042929,92
RTS0042930,70
RTS0042931,108
RTS0042932,103
RTS0042933,96
RTS0042934,113
RTS0042935,121
RTS0042936,82
RTS0042937,100
RTS0042938,134
RTS0042939,77
RTS0042940,122
RTS0042941,528
RTS0042942,648
RTS0042943,948
RTS0042944,550
RTS0042945,406
RTS0042946,150
RTS0042947,192
RTS0042948,145
RTS0042949,100
RTS0042950,136
RTS0042951,109
RTS0042952,134
RTS0042953,97
RTS0042954,75
RTS0042955,125
RTS0042956,65
RTS0042957,114
RTS0042958,123
RTS0042959,133
RTS0042960,109
RTS0042961,142
RTS0042962,127
RTS0042963,123
RTS0042964,144
RTS0042965,221
RTS0042966,106
RTS0042967,128
RTS0042968,118
RTS0042969,124
RTS0042970,145
RTS0042971,1311
RTS0042972,525
RTS0042973,722
RTS0042974,566
RTS0042975,622
RTS0042976,284
RTS0042977,277
RTS0042978,250
RTS0042979,216
RTS0042980,210
RTS0042981,634
RTS0042982,381
RTS0042983,682
RTS0042984,440
RTS0042985,500
RTS0042986,92
RTS0042987,94
RTS0042988,114
RTS0042989,95
RTS0042990,103
RTS0042991,109
RTS0042992,106
RTS0042993,93
RTS0042994,122
RTS0042995,155
RTS0042996,83
RTS0042997,75
RTS0042998,72
RTS0042999,89
RTS0043000,94
RTS0043001,104
RTS0043002,111
RTS0043003,90
RTS0043004,105
RTS0043005,99
RTS0043006,138
RTS0043007,184
RTS0043008,174
RTS0043009,142
RTS0043010,176
RTS0043011,150
RTS0043012,131
RTS0043013,149
RTS0043014,138
RTS0043015,136
RTS0043016,150
RTS0043017,198
RTS0043018,124
RTS0043019,236
RTS0043020,127
RTS0043021,104
RTS0043022,125
RTS0043023,135
RTS0043024,143
RTS0043025,156
RTS0043026,67
RTS0043027,113
RTS0043028,147
RTS0043029,95
RTS0043030,125
RTS0043031,103
RTS0043032,169
RTS0043033,158
RTS0043034,155
RTS0043035,122
RTS0043036,208
RTS0043037,145
RTS0043038,178
RTS0043039,145
RTS0043040,275
RTS0043041,78
RTS0043042,59
RTS0043043,84
RTS0043044,68
RTS0043045,76
RTS0043046,117
RTS0043047,144
RTS0043048,253
RTS0043049,174
RTS0043050,130
RTS0043051,179
RTS0043052,114
RTS0043053,111
RTS0043054,84
RTS0043055,87
RTS0043056,86
RTS0043057,140
RTS0043058,179
RTS0043059,161
RTS0043060,119
RTS0043061,1503
RTS0043062,432
RTS0043063,812
RTS0043064,535
RTS0043065,780
RTS0043066,98
RTS0043067,94
RTS0043068,83
RTS0043069,97
RTS0043070,104
RTS0043071,97
RTS0043072,92
RTS0043073,101
RTS0043074,89
RTS0043075,90
RTS0043076,74
RTS0043077,72
RTS0043078,81
RTS0043079,92
RTS0043080,99
RTS0043081,98
RTS0043082,106
RTS0043083,84
RTS0043084,94
RTS0043085,93
RTS0043086,88
RTS0043087,75
RTS0043088,65
RTS0043089,84
RTS0043090,84
RTS0043091,110
RTS0043092,85
RTS0043093,147
RTS0043094,205
RTS0043095,140
RTS0043096,90
RTS0043097,53
RTS0043098,112
RTS0043099,114
RTS0043100,86
RTS0043101,117
RTS0043102,88
RTS0043103,127
RTS0043104,125
RTS0043105,85
RTS0043106,301
RTS0043107,284
RTS0043108,133
RTS0043109,167
RTS0043110,197
RTS0043111,117
RTS0043112,104
RTS0043113,109
RTS0043114,115
RTS0043115,76
RTS0043116,186
RTS0043117,117
RTS0043118,86
RTS0043119,97
RTS0043120,137
RTS0043121,59
RTS0043122,93
RTS0043123,88
RTS0043124,101
RTS0043125,92
RTS0043126,116
RTS0043127,86
RTS0043128,118
RTS0043129,97
RTS0043130,119
RTS0043131,142
RTS0043132,103
RTS0043133,105
RTS0043134,86
RTS0043135,142
RTS0043136,165
RTS0043137,114
RTS0043138,178
RTS0043139,143
RTS0043140,147
RTS0043141,157
RTS0043142,194
RTS0043143,169
RTS0043144,216
RTS0043145,163
RTS0043146,99
RTS0043147,126
RTS0043148,120
RTS0043149,113
RTS0043150,70
RTS0043151,224
RTS0043152,196
RTS0043153,165
RTS0043154,168
RTS0043155,185
RTS0043156,3495
RTS0043157,3629
RTS0043159,3743
RTS0043160,8641
RTS0043161,119
RTS0043162,126
RTS0043163,126
RTS0043164,99
RTS0043165,117
RTS0043167,129
RTS0043168,196
RTS0043169,169
RTS0043170,211
RTS0043171,203
RTS0043172,326
RTS0043173,198
RTS0043174,220
RTS0043175,263
RTS0043176,93
RTS0043177,128
RTS0043178,155
RTS0043179,124
RTS0043180,106
RTS0043181,106
RTS0043182,133
RTS0043183,145
RTS0043184,90
RTS0043185,118
RTS0043186,201
RTS0043187,111
RTS0043188,126
RTS0043189,147
RTS0043190,154
RTS0043191,100
RTS0043192,119
RTS0043193,114
RTS0043194,99
RTS0043195,91
RTS0043196,119
RTS0043197,113
RTS0043198,98
RTS0043199,89
RTS0043200,104
RTS0043201,277
RTS0043202,308
RTS0043203,215
RTS0043204,343
RTS0043205,346
RTS0043206,237
RTS0043207,140
RTS0043208,215
RTS0043209,100
RTS0043210,111
RTS0043211,125
RTS0043212,151
RTS0043213,119
RTS0043214,129
RTS0043215,97
RTS0043216,217
RTS0043217,127
RTS0043218,166
RTS0043219,267
RTS0043220,221
RTS0043221,71
RTS0043222,113
RTS0043223,91
RTS0043224,81
RTS0043225,85
RTS0043226,258
RTS0043227,166
RTS0043228,170
RTS0043229,170
RTS0043230,158
RTS0043231,349
RTS0043232,361
RTS0043233,488
RTS0043234,99
RTS0043235,159
RTS0043236,71
RTS0043237,86
RTS0043238,97
RTS0043239,87
RTS0043240,122
RTS0043241,125
RTS0043242,131
RTS0043243,172
RTS0043244,101
RTS0043245,129
RTS0043246,196
RTS0043247,276
RTS0043248,113
RTS0043249,138
RTS0043250,165
RTS0043251,73
RTS0043252,108
RTS0043253,75
RTS0043254,111
RTS0043255,75
RTS0043256,111
RTS0043257,99
RTS0043258,112
RTS0043259,117
RTS0043260,110
RTS0043261,112
RTS0043262,143
RTS0043263,80
RTS0043264,83
RTS0043265,93
RTS0043266,166
RTS0043267,140
RTS0043268,108
RTS0043269,204
RTS0043270,232
RTS0043271,333
RTS0043272,278
RTS0043273,273
RTS0043274,365
RTS0043275,304
RTS0043276,83
RTS0043277,125
RTS0043278,133
RTS0043279,102
RTS0043280,120
RTS0043281,214
RTS0043282,291
RTS0043283,347
RTS0043284,352
RTS0043285,278
RTS0043286,157
RTS0043287,200
RTS0043288,210
RTS0043289,237
RTS0043290,102
RTS0043291,394
RTS0043292,340
RTS0043293,205
RTS0043294,355
RTS0043295,279
RTS0043296,91
RTS0043297,57
RTS0043299,98
RTS0043300,94
RTS0043301,100
RTS0043302,95
RTS0043303,84
RTS0043304,73
RTS0043305,86
RTS0043306,93
RTS0043307,103
RTS0043308,83
RTS0043309,76
RTS0043310,106
RTS0043311,92
RTS0043312,120
RTS0043313,140
RTS0043314,107
RTS0043315,87
RTS0043316,89
RTS0043317,86
RTS0043318,81
RTS0043319,109
RTS0043320,106
RTS0043321,133
RTS0043322,117
RTS0043323,128
RTS0043324,135
RTS0043325,130
RTS0043326,87
RTS0043327,93
RTS0043328,95
RTS0043329,82
RTS0043330,96
RTS0043331,113
RTS0043332,94
RTS0043333,70
RTS0043334,69
RTS0043335,55
RTS0043336,98
RTS0043337,98
RTS0043338,115
RTS0043339,106
RTS0043340,74
RTS0043341,101
RTS0043342,92
RTS0043343,81
RTS0043344,91
RTS0043345,58
RTS0043346,84
RTS0043347,106
RTS0043348,97
RTS0043349,80
RTS0043350,93
RTS0043351,141
RTS0043352,165
RTS0043353,121
RTS0043354,130
RTS0043355,115
RTS0043356,183
RTS0043357,128
RTS0043358,172
RTS0043359,215
RTS0043360,203
RTS0043361,168
RTS0043362,168
RTS0043363,156
RTS0043364,144
RTS0043365,123
RTS0043366,92
RTS0043367,81
RTS0043368,92
RTS0043369,82
RTS0043370,70
RTS0043371,285
RTS0043372,188
RTS0043373,224
RTS0043374,130
RTS0043375,116
RTS0043376,1394
RTS0043377,3164
RTS0043378,1636
RTS0043379,1847
RTS0043380,2113
RTS0043381,102
RTS0043382,89
RTS0043383,99
RTS0043384,77
RTS0043385,75
RTS0043386,119
RTS0043387,192
RTS0043388,102
RTS0043389,149
RTS0043390,126
RTS0043391,143
RTS0043392,148
RTS0043393,139
RTS0043394,169
RTS0043395,136
RTS0043396,270
RTS0043397,214
RTS0043398,206
RTS0043399,214
RTS0043400,73
RTS0043401,75
RTS0043402,95
RTS0043403,100
RTS0043404,113
RTS0043405,83
RTS0043406,77
RTS0043407,80
RTS0043408,85
RTS0043409,89
RTS0043410,88
RTS0043411,107
RTS0043412,87
RTS0043413,86
RTS0043414,111
RTS0043415,85
RTS0043416,96
RTS0043417,70
RTS0043418,92
RTS0043419,95
RTS0043420,93
RTS0043421,133
RTS0043422,92
RTS0043423,103
RTS0043424,129
RTS0043425,124
RTS0043426,223
RTS0043427,210
RTS0043428,261
RTS0043429,212
RTS0043430,137
RTS0043431,124
RTS0043432,84
RTS0043433,103
RTS0043434,107
RTS0043435,120
RTS0043436,120
RTS0043437,115
RTS0043438,113
RTS0043439,100
RTS0043440,155
RTS0043441,124
RTS0043442,92
RTS0043443,107
RTS0043444,109
RTS0043445,106
RTS0043446,87
RTS0043447,78
RTS0043448,105
RTS0043449,92
RTS0043450,93
RTS0043451,78
RTS0043452,115
RTS0043453,93
RTS0043454,120
RTS0043455,114
RTS0043456,116
RTS0043457,96
RTS0043458,91
RTS0043459,79
RTS0043460,116
RTS0043461,80
RTS0043462,94
RTS0043463,97
RTS0043464,86
RTS0043465,108
RTS0043466,301
RTS0043467,238
RTS0043468,205
RTS0043469,127
RTS0043470,215
RTS0043471,77
RTS0043472,130
RTS0043473,88
RTS0043474,92
RTS0043475,106
RTS0043476,82
RTS0043477,97
RTS0043478,95
RTS0043479,93
RTS0043480,80
RTS0043481,147
RTS0043482,152
RTS0043483,183
RTS0043484,92
RTS0043485,135
RTS0043486,196
RTS0043487,228
RTS0043488,192
RTS0043489,201
RTS0043490,126
RTS0043491,224
RTS0043492,281
RTS0043493,190
RTS0043494,280
RTS0043495,377
RTS0043496,99
RTS0043497,103
RTS0043498,95
RTS0043499,122
RTS0043500,92
RTS0043501,72
RTS0043502,83
RTS0043503,53
RTS0043504,91
RTS0043505,108
RTS0043506,109
RTS0043507,89
RTS0043508,97
RTS0043509,120
RTS0043510,97
RTS0043511,84
RTS0043512,114
RTS0043513,102
RTS0043514,113
RTS0043515,106
RTS0043516,132
RTS0043517,76
RTS0043518,208
RTS0043519,164
RTS0043520,171
RTS0043521,69
RTS0043522,71
RTS0043523,129
RTS0043524,100
RTS0043525,138
RTS0043526,147
RTS0043527,101
RTS0043528,96
RTS0043529,106
RTS0043530,94
RTS0043531,110
RTS0043532,67
RTS0043533,100
RTS0043534,89
RTS0043535,99
RTS0043536,152
RTS0043537,150
RTS0043538,124
RTS0043539,141
RTS0043540,100
RTS0043541,254
RTS0043542,189
RTS0043543,186
RTS0043544,353
RTS0043545,171
RTS0043546,95
RTS0043547,86
RTS0043548,93
RTS0043549,93
RTS0043550,82
RTS0043551,140
RTS0043552,126
RTS0043553,121
RTS0043554,168
RTS0043555,147
RTS0043556,161
RTS0043557,121
RTS0043558,144
RTS0043559,92
RTS0043560,153
RTS0043561,93
RTS0043562,75
RTS0043563,89
RTS0043564,81
RTS0043565,82
RTS0043566,96
RTS0043567,82
RTS0043568,93
RTS0043569,111
RTS0043570,106
RTS0043571,81
RTS0043572,118
RTS0043573,106
RTS0043574,91
RTS0043575,83
RTS0043576,196
RTS0043577,171
RTS0043578,72
RTS0043579,200
RTS0043580,187
RTS0043581,133
RTS0043582,156
RTS0043583,103
RTS0043584,122
RTS0043585,98
RTS0043586,65
RTS0043587,118
RTS0043588,65
RTS0043589,88
RTS0043590,89
RTS0043591,91
RTS0043592,106
RTS0043593,150
RTS0043594,134
RTS0043595,93
RTS0043596,133
RTS0043597,96
RTS0043598,161
RTS0043599,147
RTS0043600,131
RTS0043601,78
RTS0043602,104
RTS0043603,178
RTS0043604,138
RTS0043605,91
RTS0043606,394
RTS0043607,218
RTS0043608,337
RTS0043609,328
RTS0043610,282
RTS0043611,120
RTS0043612,110
RTS0043613,89
RTS0043614,91
RTS0043615,131
RTS0043616,79
RTS0043617,76
RTS0043618,93
RTS0043619,84
RTS0043620,55
RTS0043621,120
RTS0043622,105
RTS0043623,96
RTS0043624,132
RTS0043625,95
RTS0043626,145
RTS0043627,139
RTS0043628,175
RTS0043629,147
RTS0043630,130
RTS0043631,71
RTS0043632,72
RTS0043633,83
RTS0043634,78
RTS0043635,71
RTS0043636,69
RTS0043637,103
RTS0043638,90
RTS0043639,71
RTS0043640,93
RTS0043641,740
RTS0043642,532
RTS0043643,744
RTS0043644,656
RTS0043645,665
RTS0043646,131
RTS0043647,111
RTS0043648,150
RTS0043649,108
RTS0043650,146
RTS0043651,64
RTS0043652,77
RTS0043653,84
RTS0043654,75
RTS0043655,66
RTS0043656,72
RTS0043657,96
RTS0043658,126
RTS0043659,81
RTS0043660,75
RTS0043661,97
RTS0043663,70
RTS0043664,59
RTS0043665,114
RTS0043666,122
RTS0043667,108
RTS0043668,111
RTS0043669,134
RTS0043670,101
RTS0043671,108
RTS0043672,161
RTS0043673,154
RTS0043674,124
RTS0043675,116
RTS0043676,96
RTS0043677,85
RTS0043678,56
RTS0043679,80
RTS0043680,60
RTS0043681,118
RTS0043682,98
RTS0043683,143
RTS0043684,139
RTS0043685,156
RTS0043686,105
RTS0043687,122
RTS0043688,92
RTS0043689,127
RTS0043690,112
RTS0043691,107
RTS0043692,92
RTS0043693,90
RTS0043694,105
RTS0043695,128
RTS0043696,91
RTS0043697,87
RTS0043698,100
RTS0043699,130
RTS0043700,114
RTS0043701,98
RTS0043702,133
RTS0043703,96
RTS0043704,131
RTS0043705,126
RTS0043706,163
RTS0043707,95
RTS0043708,84
RTS0043709,78
RTS0043710,96
RTS0043711,83
RTS0043712,78
RTS0043713,50
RTS0043714,59
RTS0043715,81
RTS0043716,121
RTS0043717,93
RTS0043718,85
RTS0043719,95
RTS0043720,56
RTS0043721,86
RTS0043722,101
RTS0043723,89
RTS0043724,96
RTS0043725,95
RTS0043726,152
RTS0043727,133
RTS0043728,121
RTS0043729,133
RTS0043730,121
RTS0043731,102
RTS0043732,80
RTS0043733,112
RTS0043734,111
RTS0043735,97
RTS0043736,121
RTS0043737,173
RTS0043738,134
RTS0043739,157
RTS0043740,139
RTS0043741,205
RTS0043742,213
RTS0043743,156
RTS0043744,274
RTS0043745,112
RTS0043746,116
RTS0043747,115
RTS0043748,124
RTS0043749,114
RTS0043750,115
RTS0043751,182
RTS0043752,155
RTS0043753,160
RTS0043754,103
RTS0043755,207
RTS0043756,112
RTS0043757,102
RTS0043758,107
RTS0043759,101
RTS0043760,99
RTS0043761,244
RTS0043762,66
RTS0043763,75
RTS0043764,100
RTS0043765,75
RTS0043766,70
RTS0043767,75
RTS0043768,69
RTS0043769,69
RTS0043770,59
RTS0043771,89
RTS0043772,100
RTS0043773,102
RTS0043774,110
RTS0043775,112
RTS0043776,116
RTS0043777,149
RTS0043778,126
RTS0043779,188
RTS0043780,174
RTS0043781,370
RTS0043782,220
RTS0043783,188
RTS0043784,283
RTS0043785,205
RTS0043786,118
RTS0043787,72
RTS0043788,70
RTS0043789,99
RTS0043790,83
RTS0043791,74
RTS0043792,141
RTS0043793,90
RTS0043794,93
RTS0043795,88
RTS0043796,88
RTS0043797,88
RTS0043798,62
RTS0043799,78
RTS0043800,85
RTS0043801,73
RTS0043802,76
RTS0043803,105
RTS0043804,92
RTS0043805,80
RTS0043806,82
RTS0043807,68
RTS0043808,98
RTS0043809,88
RTS0043810,108
RTS0043811,281
RTS0043812,370
RTS0043813,181
RTS0043814,267
RTS0043815,302
RTS0043816,419
RTS0043817,199
RTS0043818,303
RTS0043819,342
RTS0043820,564
RTS0043821,87
RTS0043822,73
RTS0043823,73
RTS0043824,77
RTS0043825,88
RTS0043826,137
RTS0043827,148
RTS0043828,276
RTS0043829,103
RTS0043830,165
RTS0043831,230
RTS0043832,164
RTS0043833,253
RTS0043834,134
RTS0043835,196
RTS0043836,119
RTS0043837,105
RTS0043838,64
RTS0043839,95
RTS0043840,105
RTS0043841,72
RTS0043842,70
RTS0043843,108
RTS0043844,121
RTS0043845,85
RTS0043846,167
RTS0043847,177
RTS0043848,192
RTS0043849,132
RTS0043850,201
RTS0043851,79
RTS0043852,104
RTS0043853,107
RTS0043854,98
RTS0043856,68
RTS0043857,59
RTS0043858,78
RTS0043859,78
RTS0043860,110
RTS0043861,172
RTS0043862,239
RTS0043863,134
RTS0043864,101
RTS0043865,108
RTS0043866,101
RTS0043867,102
RTS0043868,112
RTS0043869,96
RTS0043870,73
RTS0043871,88
RTS0043872,94
RTS0043873,84
RTS0043874,93
RTS0043875,72
RTS0043876,72
RTS0043877,67
RTS0043878,101
RTS0043879,125
RTS0043880,91
RTS0043881,104
RTS0043882,121
RTS0043883,93
RTS0043884,93
RTS0043885,82
RTS0043886,134
RTS0043887,182
RTS0043888,195
RTS0043889,105
RTS0043890,217
RTS0043891,128
RTS0043892,109
RTS0043893,99
RTS0043894,76
RTS0043895,97
RTS0043896,126
RTS0043897,175
RTS0043898,156
RTS0043899,145
RTS0043900,135
RTS0043901,149
RTS0043902,257
RTS0043903,168
RTS0043904,204
RTS0043905,147
RTS0043906,83
RTS0043907,106
RTS0043908,59
RTS0043909,95
RTS0043910,99
RTS0043911,96
RTS0043912,190
RTS0043913,94
RTS0043914,83
RTS0043915,87
RTS0043916,88
RTS0043917,90
RTS0043918,77
RTS0043919,91
RTS0043920,174
RTS0043921,169
RTS0043922,135
RTS0043923,110
RTS0043924,192
RTS0043925,148
RTS0043926,134
RTS0043927,104
RTS0043928,102
RTS0043929,148
RTS0043930,104
RTS0043931,249
RTS0043932,260
RTS0043933,232
RTS0043934,198
RTS0043935,179
RTS0043936,57
RTS0043937,63
RTS0043938,99
RTS0043939,66
RTS0043940,104
RTS0043941,84
RTS0043942,118
RTS0043943,112
RTS0043944,84
RTS0043945,106
RTS0043946,78
RTS0043947,104
RTS0043948,97
RTS0043949,58
RTS0043950,88
RTS0043951,191
RTS0043952,141
RTS0043953,172
RTS0043954,100
RTS0043955,147
RTS0043956,194
RTS0043957,198
RTS0043958,289
RTS0043959,178
RTS0043960,251
RTS0043961,129
RTS0043962,108
RTS0043963,123
RTS0043964,157
RTS0043965,138
RTS0043966,317
RTS0043967,223
RTS0043968,305
RTS0043969,241
RTS0043970,308
RTS0043971,279
RTS0043972,277
RTS0043973,268
RTS0043974,275
RTS0043975,179
RTS0043976,199
RTS0043977,176
RTS0043978,293
RTS0043979,224
RTS0043980,218
RTS0043981,234
RTS0043982,206
RTS0043983,263
RTS0043984,102
RTS0043985,348
RTS0043986,116
RTS0043987,359
RTS0043988,217
RTS0043989,206
RTS0043990,192
RTS0043991,119
RTS0043992,101
RTS0043993,100
RTS0043994,100
RTS0043996,77
RTS0043997,67
RTS0043998,107
RTS0043999,109
RTS0044000,84
RTS0044001,87
RTS0044002,113
RTS0044003,120
RTS0044004,137
RTS0044005,92
RTS0044006,113
RTS0044007,121
RTS0044008,89
RTS0044009,117
RTS0044010,137
RTS0044011,174
RTS0044012,288
RTS0044013,227
RTS0044014,166
RTS0044015,245
RTS0044016,102
RTS0044017,76
RTS0044018,102
RTS0044019,87
RTS0044020,133
RTS0044021,81
RTS0044022,102
RTS0044023,97
RTS0044024,71
RTS0044025,88
RTS0044026,132
RTS0044027,182
RTS0044028,146
RTS0044029,277
RTS0044030,187
RTS0044031,110
RTS0044032,118
RTS0044033,105
RTS0044034,151
RTS0044035,100
RTS0044036,707
RTS0044037,470
RTS0044038,783
RTS0044039,298
RTS0044040,575
RTS0044041,401
RTS0044042,489
RTS0044043,495
RTS0044044,408
RTS0044045,277
RTS0044046,168
RTS0044047,147
RTS0044048,120
RTS0044049,115
RTS0044050,148
RTS0044051,76
RTS0044052,105
RTS0044053,72
RTS0044054,118
RTS0044055,109
RTS0044056,121
RTS0044057,115
RTS0044058,105
RTS0044059,149
RTS0044060,97
RTS0044061,128
RTS0044062,87
RTS0044063,123
RTS0044064,101
RTS0044065,100
RTS0044067,181
RTS0044068,232
RTS0044069,246
RTS0044070,134
RTS0044071,97
RTS0044072,89
RTS0044073,88
RTS0044074,114
RTS0044075,75
RTS0044076,73
RTS0044077,84
RTS0044078,82
RTS0044079,66
RTS0044080,77
RTS0044081,89
RTS0044082,89
RTS0044083,101
RTS0044084,88
RTS0044085,86
RTS0044086,95
RTS0044087,91
RTS0044088,82
RTS0044089,76
RTS0044090,99
RTS0044091,137
RTS0044092,138
RTS0044093,99
RTS0044094,114
RTS0044095,64
RTS0044096,72
RTS0044097,80
RTS0044098,68
RTS0044099,119
RTS0044100,73
RTS0044101,89
RTS0044102,128
RTS0044103,102
RTS0044104,95
RTS0044105,127
RTS0044106,399
RTS0044107,299
RTS0044108,278
RTS0044109,401
RTS0044110,640
RTS0044111,207
RTS0044112,128
RTS0044113,224
RTS0044114,123
RTS0044115,251
RTS0044116,217
RTS0044117,144
RTS0044118,134
RTS0044119,204
RTS0044120,180
RTS0044121,79
RTS0044122,103
RTS0044123,92
RTS0044124,112
RTS0044125,82
RTS0044126,111
RTS0044127,144
RTS0044128,135
RTS0044129,140
RTS0044130,110
RTS0044131,209
RTS0044132,142
RTS0044133,137
RTS0044134,177
RTS0044135,160
RTS0044136,90
RTS0044137,80
RTS0044138,114
RTS0044139,108
RTS0044140,115
RTS0044141,108
RTS0044142,105
RTS0044143,134
RTS0044144,112
RTS0044145,74
RTS0044146,116
RTS0044147,100
RTS0044148,143
RTS0044149,98
RTS0044150,130
RTS0044151,202
RTS0044152,253
RTS0044153,269
RTS0044154,178
RTS0044155,328
RTS0044156,1642
RTS0044157,802
RTS0044158,2854
RTS0044159,1680
RTS0044160,844
RTS0044161,120
RTS0044162,158
RTS0044163,187
RTS0044164,175
RTS0044165,92
RTS0044166,164
RTS0044167,101
RTS0044168,108
RTS0044169,225
RTS0044170,169
RTS0044171,167
RTS0044172,206
RTS0044173,154
RTS0044174,127
RTS0044175,184
RTS0044176,115
RTS0044177,134
RTS0044178,154
RTS0044180,103
RTS0044181,162
RTS0044182,154
RTS0044183,110
RTS0044184,157
RTS0044185,131
RTS0044186,116
RTS0044187,94
RTS0044188,85
RTS0044189,99
RTS0044190,82
RTS0044191,113
RTS0044192,108
RTS0044193,105
RTS0044194,88
RTS0044195,104
RTS0044196,389
RTS0044197,125
RTS0044198,301
RTS0044199,258
RTS0044200,109
RTS0044206,92
RTS0044207,93
RTS0044208,72
RTS0044209,93
RTS0044210,70
RTS0044211,136
RTS0044212,102
RTS0044213,122
RTS0044214,126
RTS0044215,139
RTS0044216,173
RTS0044217,201
RTS0044218,195
RTS0044219,177
RTS0044220,122
RTS0044221,73
RTS0044222,96
RTS0044223,107
RTS0044224,104
RTS0044225,68
RTS0044226,105
RTS0044227,142
RTS0044228,160
RTS0044229,77
RTS0044230,116
RTS0044231,90
RTS0044232,105
RTS0044233,105
RTS0044234,106
RTS0044235,118
RTS0044236,141
RTS0044237,150
RTS0044238,131
RTS0044239,102
RTS0044240,106
RTS0044241,133
RTS0044242,165
RTS0044243,139
RTS0044244,127
RTS0044245,125
RTS0044246,367
RTS0044247,368
RTS0044248,292
RTS0044249,258
RTS0044250,225
RTS0044251,174
RTS0044252,154
RTS0044253,93
RTS0044254,84
RTS0044255,130
RTS0044256,106
RTS0044257,185
RTS0044258,126
RTS0044259,129
RTS0044260,100
RTS0044261,534
RTS0044262,291
RTS0044263,324
RTS0044264,245
RTS0044265,213
RTS0044266,145
RTS0044267,73
RTS0044268,101
RTS0044269,75
RTS0044270,94
RTS0044271,141
RTS0044272,142
RTS0044273,124
RTS0044274,113
RTS0044275,117
RTS0044276,117
RTS0044277,99
RTS0044278,85
RTS0044279,77
RTS0044280,111
RTS0044281,175
RTS0044282,105
RTS0044283,132
RTS0044284,139
RTS0044285,85
RTS0044286,95
RTS0044287,115
RTS0044288,82
RTS0044289,114
RTS0044290,103
RTS0044291,97
RTS0044292,102
RTS0044293,86
RTS0044294,99
RTS0044295,111
RTS0044296,104
RTS0044297,79
RTS0044298,90
RTS0044299,116
RTS0044300,85
RTS0044301,134
RTS0044302,103
RTS0044303,99
RTS0044304,99
RTS0044305,86
RTS0044306,206
RTS0044307,214
RTS0044308,325
RTS0044309,288
RTS0044310,297
RTS0044311,75
RTS0044312,113
RTS0044313,104
RTS0044314,99
RTS0044315,92
RTS0044316,115
RTS0044317,111
RTS0044318,110
RTS0044319,109
RTS0044320,27
RTS0044321,81
RTS0044322,79
RTS0044323,122
RTS0044324,82
RTS0044325,92
RTS0044326,108
RTS0044327,86
RTS0044328,65
RTS0044329,99
RTS0044330,83
RTS0044331,124
RTS0044332,94
RTS0044333,137
RTS0044334,135
RTS0044335,149
RTS0044336,93
RTS0044337,73
RTS0044338,85
RTS0044339,91
RTS0044340,78
RTS0044341,87
RTS0044342,126
RTS0044343,81
RTS0044344,68
RTS0044345,84
RTS0044346,179
RTS0044347,187
RTS0044348,206
RTS0044349,233
RTS0044350,224
RTS0044351,458
RTS0044352,295
RTS0044353,648
RTS0044354,269
RTS0044355,523
RTS0044356,70
RTS0044357,112
RTS0044358,99
RTS0044359,102
RTS0044360,94
RTS0044361,148
RTS0044362,177
RTS0044363,124
RTS0044364,157
RTS0044365,127
RTS0044366,449
RTS0044367,260
RTS0044368,636
RTS0044369,572
RTS0044370,376
RTS0044371,208
RTS0044372,208
RTS0044373,254
RTS0044374,221
RTS0044375,191
RTS0044376,76
RTS0044377,83
RTS0044378,113
RTS0044379,99
RTS0044380,98
RTS0044381,154
RTS0044382,149
RTS0044383,155
RTS0044384,110
RTS0044385,146
RTS0044386,140
RTS0044387,180
RTS0044388,213
RTS0044389,103
RTS0044390,145
RTS0044391,265
RTS0044392,343
RTS0044393,255
RTS0044394,200
RTS0044395,183
RTS0044396,132
RTS0044397,135
RTS0044399,91
RTS0044400,108
RTS0044401,97
RTS0044402,108
RTS0044403,115
RTS0044404,127
RTS0044405,139
RTS0044406,103
RTS0044407,89
RTS0044408,108
RTS0044409,88
RTS0044410,93
RTS0044411,100
RTS0044412,77
RTS0044413,86
RTS0044414,89
RTS0044415,103
RTS0044416,564
RTS0044417,471
RTS0044418,221
RTS0044419,280
RTS0044420,531
RTS0044421,84
RTS0044422,130
RTS0044423,98
RTS0044424,111
RTS0044425,95
RTS0044426,108
RTS0044427,81
RTS0044428,89
RTS0044429,62
RTS0044430,74
RTS0044431,97
RTS0044432,94
RTS0044433,85
RTS0044434,83
RTS0044435,94
RTS0044436,145
RTS0044437,155
RTS0044438,109
RTS0044439,179
RTS0044440,201
RTS0044441,115
RTS0044442,118
RTS0044443,118
RTS0044444,71
RTS0044445,84
RTS0044446,109
RTS0044447,138
RTS0044448,92
RTS0044449,97
RTS0044450,80
RTS0044451,92
RTS0044452,118
RTS0044453,77
RTS0044454,120
RTS0044455,89
RTS0044456,96
RTS0044457,156
RTS0044458,95
RTS0044459,119
RTS0044460,122
RTS0044461,172
RTS0044462,126
RTS0044463,126
RTS0044464,157
RTS0044465,188
RTS0044466,110
RTS0044467,105
RTS0044468,107
RTS0044469,111
RTS0044470,112
RTS0044471,112
RTS0044472,121
RTS0044473,102
RTS0044474,118
RTS0044475,121
RTS0044476,96
RTS0044477,128
RTS0044478,86
RTS0044479,97
RTS0044480,105
RTS0044481,141
RTS0044482,133
RTS0044483,78
RTS0044484,108
RTS0044485,92
RTS0044486,114
RTS0044487,123
RTS0044488,97
RTS0044489,79
RTS0044490,70
RTS0044491,106
RTS0044492,90
RTS0044493,114
RTS0044494,107
RTS0044495,115
RTS0044496,305
RTS0044497,317
RTS0044498,240
RTS0044499,454
RTS0044500,271
RTS0044501,232
RTS0044502,185
RTS0044503,184
RTS0044504,231
RTS0044505,160
RTS0044506,234
RTS0044507,161
RTS0044508,165
RTS0044509,288
RTS0044510,178
RTS0044511,114
RTS0044512,135
RTS0044513,109
RTS0044514,84
RTS0044515,128
RTS0044516,275
RTS0044517,218
RTS0044518,202
RTS0044519,204
RTS0044520,207
RTS0044521,184
RTS0044522,178
RTS0044523,168
RTS0044524,80
RTS0044525,117
RTS0044526,240
RTS0044527,287
RTS0044528,224
RTS0044529,388
RTS0044530,179
RTS0044531,183
RTS0044532,160
RTS0044533,132
RTS0044534,145
RTS0044535,203
RTS0044536,98
RTS0044537,76
RTS0044538,124
RTS0044539,106
RTS0044540,82
RTS0044541,114
RTS0044542,115
RTS0044543,109
RTS0044544,131
RTS0044545,127
RTS0044546,444
RTS0044547,372
RTS0044548,326
RTS0044549,422
RTS0044550,486
RTS0044551,150
RTS0044552,171
RTS0044553,164
RTS0044554,140
RTS0044555,247
RTS0044556,82
RTS0044557,108
RTS0044558,80
RTS0044559,94
RTS0044560,88
RTS0044561,85
RTS0044562,103
RTS0044563,133
RTS0044564,137
RTS0044565,102
RTS0044566,82
RTS0044567,95
RTS0044568,117
RTS0044569,83
RTS0044570,69
RTS0044571,106
RTS0044572,87
RTS0044573,88
RTS0044574,108
RTS0044575,120
RTS0044576,63
RTS0044577,76
RTS0044578,103
RTS0044579,84
RTS0044580,64
RTS0044581,71
RTS0044582,106
RTS0044583,82
RTS0044584,79
RTS0044585,73
RTS0044586,69
RTS0044587,70
RTS0044588,58
RTS0044589,80
RTS0044590,98
RTS0044591,150
RTS0044592,107
RTS0044593,119
RTS0044594,88
RTS0044595,82
RTS0044596,148
RTS0044597,150
RTS0044598,147
RTS0044599,191
RTS0044600,99
RTS0044601,154
RTS0044602,114
RTS0044603,109
RTS0044604,229
RTS0044605,116
RTS0044606,106
RTS0044607,105
RTS0044608,68
RTS0044609,50
RTS0044610,87
RTS0044611,99
RTS0044612,96
RTS0044613,90
RTS0044614,88
RTS0044615,86
RTS0044616,76
RTS0044617,106
RTS0044618,88
RTS0044619,77
RTS0044620,96
RTS0044621,204
RTS0044622,202
RTS0044623,243
RTS0044624,251
RTS0044625,140
RTS0044626,104
RTS0044627,81
RTS0044628,54
RTS0044629,88
RTS0044630,100
RTS0044631,73
RTS0044632,93
RTS0044633,111
RTS0044634,101
RTS0044635,98
RTS0044636,86
RTS0044637,83
RTS0044638,91
RTS0044639,77
RTS0044640,107
RTS0044641,84
RTS0044642,81
RTS0044643,91
RTS0044644,116
RTS0044645,99
RTS0044646,103
RTS0044647,71
RTS0044648,71
RTS0044649,95
RTS0044650,88
RTS0044651,160
RTS0044652,214
RTS0044653,173
RTS0044654,210
RTS0044655,254
RTS0044656,200
RTS0044657,162
RTS0044658,291
RTS0044659,221
RTS0044660,231
RTS0044661,299
RTS0044662,212
RTS0044663,173
RTS0044664,324
RTS0044665,257
RTS0044666,137
RTS0044667,107
RTS0044668,207
RTS0044669,243
RTS0044670,225
RTS0044671,200
RTS0044672,142
RTS0044673,203
RTS0044674,227
RTS0044675,227
RTS0044676,200
RTS0044677,169
RTS0044678,193
RTS0044679,235
RTS0044680,190
RTS0044681,96
RTS0044682,126
RTS0044683,88
RTS0044684,89
RTS0044685,91
RTS0044686,216
RTS0044687,336
RTS0044688,351
RTS0044689,352
RTS0044690,448
RTS0044691,228
RTS0044692,363
RTS0044693,342
RTS0044694,388
RTS0044695,168
RTS0044696,136
RTS0044697,147
RTS0044698,137
RTS0044699,126
RTS0044700,155
RTS0044701,444
RTS0044702,319
RTS0044703,354
RTS0044704,281
RTS0044705,240
RTS0044706,62
RTS0044707,108
RTS0044708,66
RTS0044709,97
RTS0044710,83
RTS0044711,102
RTS0044712,134
RTS0044714,116
RTS0044715,117
RTS0044716,246
RTS0044717,206
RTS0044718,309
RTS0044719,167
RTS0044720,351
RTS0044721,86
RTS0044722,80
RTS0044723,53
RTS0044724,94
RTS0044725,66
RTS0044726,234
RTS0044727,251
RTS0044728,216
RTS0044729,254
RTS0044730,331
RTS0044731,132
RTS0044732,122
RTS0044733,96
RTS0044734,93
RTS0044735,150
RTS0044736,187
RTS0044737,150
RTS0044738,159
RTS0044739,122
RTS0044740,88
RTS0044741,84
RTS0044742,75
RTS0044743,105
RTS0044744,111
RTS0044745,81
RTS0044746,97
RTS0044747,82
RTS0044748,52
RTS0044749,75
RTS0044750,86
RTS0044751,102
RTS0044752,116
RTS0044753,121
RTS0044754,81
RTS0044755,140
RTS0044756,266
RTS0044757,189
RTS0044758,276
RTS0044759,246
RTS0044760,201
RTS0044761,119
RTS0044762,121
RTS0044763,140
RTS0044764,90
RTS0044765,90
RTS0044766,106
RTS0044767,115
RTS0044768,130
RTS0044769,107
RTS0044770,120
RTS0044771,88
RTS0044772,78
RTS0044773,62
RTS0044774,78
RTS0044775,123
RTS0044776,156
RTS0044777,136
RTS0044778,185
RTS0044779,185
RTS0044780,178
RTS0044781,208
RTS0044782,208
RTS0044783,273
RTS0044784,203
RTS0044785,154
RTS0044786,149
RTS0044787,158
RTS0044788,130
RTS0044789,184
RTS0044790,75
RTS0044791,1488
RTS0044792,1373
RTS0044793,176
RTS0044794,155
RTS0044795,151
RTS0044796,146
RTS0044797,191
RTS0044798,146
RTS0044799,171
RTS0044800,124
RTS0044801,89
RTS0044802,101
RTS0044803,91
RTS0044804,130
RTS0044805,113
RTS0044806,113
RTS0044807,122
RTS0044808,118
RTS0044809,128
RTS0044810,122
RTS0044811,235
RTS0044812,254
RTS0044813,373
RTS0044814,379
RTS0044815,436
RTS0044816,127
RTS0044817,143
RTS0044818,137
RTS0044819,132
RTS0044820,111
RTS0044821,119
RTS0044822,80
RTS0044823,82
RTS0044824,86
RTS0044825,100
RTS0044826,127
RTS0044827,130
RTS0044828,123
RTS0044829,120
RTS0044830,92
RTS0044831,100
RTS0044832,97
RTS0044833,109
RTS0044834,110
RTS0044835,89
RTS0044836,122
RTS0044837,110
RTS0044838,109
RTS0044839,110
RTS0044840,89
RTS0044841,78
RTS0044842,80
RTS0044843,91
RTS0044844,66
RTS0044845,84
RTS0044846,86
RTS0044847,68
RTS0044848,135
RTS0044849,166
RTS0044850,91
RTS0044851,84
RTS0044852,97
RTS0044853,62
RTS0044854,67
RTS0044855,89
RTS0044856,103
RTS0044857,75
RTS0044858,97
RTS0044859,93
RTS0044860,98
RTS0044861,160
RTS0044862,109
RTS0044863,189
RTS0044864,92
RTS0044865,201
RTS0044866,165
RTS0044867,215
RTS0044868,209
RTS0044869,285
RTS0044870,230
RTS0044871,175
RTS0044872,128
RTS0044873,207
RTS0044874,174
RTS0044875,200
RTS0044876,122
RTS0044877,209
RTS0044878,210
RTS0044879,190
RTS0044880,232
RTS0044881,90
RTS0044882,95
RTS0044883,90
RTS0044884,118
RTS0044885,106
RTS0044886,105
RTS0044887,79
RTS0044888,103
RTS0044889,77
RTS0044890,78
RTS0044891,130
RTS0044892,178
RTS0044893,109
RTS0044894,140
RTS0044895,146
RTS0044896,232
RTS0044897,150
RTS0044898,197
RTS0044899,193
RTS0044900,157
RTS0044901,120
RTS0044902,132
RTS0044903,159
RTS0044904,102
RTS0044905,147
RTS0044906,193
RTS0044907,157
RTS0044908,230
RTS0044909,252
RTS0044910,176
RTS0044911,112
RTS0044912,119
RTS0044913,116
RTS0044914,158
RTS0044915,117
RTS0044916,128
RTS0044917,118
RTS0044918,170
RTS0044919,114
RTS0044920,173
RTS0044921,120
RTS0044922,95
RTS0044923,105
RTS0044924,91
RTS0044925,98
RTS0044926,104
RTS0044927,97
RTS0044928,105
RTS0044929,102
RTS0044930,91
RTS0044931,71
RTS0044932,142
RTS0044933,100
RTS0044934,84
RTS0044935,141
RTS0044936,96
RTS0044937,68
RTS0044938,76
RTS0044939,80
RTS0044940,96
RTS0044941,98
RTS0044942,104
RTS0044943,90
RTS0044944,77
RTS0044945,80
RTS0044946,107
RTS0044947,60
RTS0044948,96
RTS0044949,86
RTS0044950,89
RTS0044951,64
RTS0044952,90
RTS0044953,87
RTS0044954,96
RTS0044955,74
RTS0044956,617
RTS0044957,842
RTS0044958,397
RTS0044959,383
RTS0044960,541
RTS0044961,160
RTS0044962,117
RTS0044963,125
RTS0044964,102
RTS0044965,125
RTS0044966,87
RTS0044967,83
RTS0044968,97
RTS0044969,74
RTS0044970,102
RTS0044971,119
RTS0044972,140
RTS0044973,92
RTS0044974,100
RTS0044975,120
RTS0044976,86
RTS0044977,92
RTS0044978,60
RTS0044979,99
RTS0044980,84
RTS0044981,86
RTS0044982,102
RTS0044983,89
RTS0044984,86
RTS0044985,113
RTS0044986,72
RTS0044987,71
RTS0044988,91
RTS0044989,74
RTS0044990,89
RTS0044991,86
RTS0044992,70
RTS0044993,73
RTS0044994,78
RTS0044995,90
RTS0044996,70
RTS0044997,69
RTS0044998,106
RTS0044999,73
RTS0045000,75
RTS0045001,150
RTS0045002,154
RTS0045003,123
RTS0045004,122
RTS0045005,164
RTS0045006,208
RTS0045007,378
RTS0045008,366
RTS0045009,293
RTS0045010,204
RTS0045011,160
RTS0045012,140
RTS0045013,90
RTS0045014,187
RTS0045015,181
RTS0045016,244
RTS0045017,353
RTS0045018,446
RTS0045019,344
RTS0045020,276
RTS0045021,266
RTS0045022,310
RTS0045023,347
RTS0045024,335
RTS0045025,328
RTS0045026,131
RTS0045027,107
RTS0045028,120
RTS0045029,105
RTS0045030,130
RTS0045031,69
RTS0045032,65
RTS0045033,95
RTS0045034,93
RTS0045035,83
RTS0045036,121
RTS0045038,138
RTS0045039,114
RTS0045040,94
RTS0045041,132
RTS0045042,154
RTS0045043,102
RTS0045044,150
RTS0045045,202
RTS0045046,77
RTS0045047,110
RTS0045048,83
RTS0045049,96
RTS0045050,108
RTS0045051,86
RTS0045052,97
RTS0045053,85
RTS0045054,89
RTS0045055,83
RTS0045056,190
RTS0045057,277
RTS0045058,91
RTS0045059,176
RTS0045060,258
RTS0045061,83
RTS0045063,91
RTS0045064,85
RTS0045065,150
RTS0045066,142
RTS0045067,377
RTS0045068,399
RTS0045069,288
RTS0045070,396
RTS0045071,142
RTS0045072,113
RTS0045073,155
RTS0045074,143
RTS0045075,102
RTS0045076,100
RTS0045077,62
RTS0045078,76
RTS0045079,81
RTS0045080,80
RTS0045081,197
RTS0045082,243
RTS0045083,521
RTS0045084,335
RTS0045085,160
RTS0045086,88
RTS0045087,59
RTS0045088,86
RTS0045089,59
RTS0045090,79
RTS0045091,60
RTS0045092,64
RTS0045093,65
RTS0045094,81
RTS0045095,108
RTS0045096,90
RTS0045097,69
RTS0045098,51
RTS0045099,89
RTS0045100,83
RTS0045101,167
RTS0045102,191
RTS0045103,225
RTS0045104,149
RTS0045105,151
RTS0045106,75
RTS0045107,88
RTS0045108,73
RTS0045109,84
RTS0045110,84
RTS0045111,136
RTS0045112,111
RTS0045113,141
RTS0045114,110
RTS0045115,103
RTS0045116,87
RTS0045117,86
RTS0045118,79
RTS0045119,83
RTS0045120,99
RTS0045121,71
RTS0045122,80
RTS0045123,115
RTS0045124,62
RTS0045125,71
RTS0045126,101
RTS0045127,135
RTS0045128,99
RTS0045129,122
RTS0045130,118
RTS0045131,120
RTS0045132,96
RTS0045133,104
RTS0045134,114
RTS0045135,103
RTS0045136,347
RTS0045137,394
RTS0045138,261
RTS0045139,265
RTS0045140,241
RTS0045141,123
RTS0045142,148
RTS0045143,136
RTS0045144,123
RTS0045145,145
RTS0045146,79
RTS0045147,110
RTS0045148,97
RTS0045149,78
RTS0045150,73
RTS0045151,99
RTS0045152,105
RTS0045153,70
RTS0045154,99
RTS0045155,91
RTS0045156,137
RTS0045157,207
RTS0045158,131
RTS0045159,205
RTS0045160,230
RTS0045161,102
RTS0045162,103
RTS0045163,187
RTS0045164,173
RTS0045165,147
RTS0045166,160
RTS0045167,99
RTS0045168,126
RTS0045169,148
RTS0045170,148
RTS0045171,292
RTS0045172,234
RTS0045173,247
RTS0045174,213
RTS0045175,255
RTS0045176,84
RTS0045177,83
RTS0045178,90
RTS0045179,78
RTS0045180,106
RTS0045181,119
RTS0045182,124
RTS0045183,93
RTS0045184,100
RTS0045185,124
RTS0045186,105
RTS0045187,140
RTS0045188,92
RTS0045189,131
RTS0045190,139
RTS0045191,92
RTS0045192,88
RTS0045193,71
RTS0045194,91
RTS0045195,70
RTS0045196,93
RTS0045197,86
RTS0045198,135
RTS0045199,70
RTS0045200,87
RTS0045201,128
RTS0045202,119
RTS0045203,115
RTS0045204,111
RTS0045205,134
RTS0045206,102
RTS0045207,99
RTS0045208,102
RTS0045209,110
RTS0045210,80
RTS0045211,99
RTS0045212,105
RTS0045213,82
RTS0045214,72
RTS0045215,83
RTS0045216,207
RTS0045217,143
RTS0045218,248
RTS0045219,182
RTS0045220,169
RTS0045221,91
RTS0045222,98
RTS0045223,117
RTS0045224,90
RTS0045225,84
RTS0045226,1328
RTS0045227,600
RTS0045228,1203
RTS0045229,724
RTS0045230,746
RTS0045231,222
RTS0045232,263
RTS0045233,206
RTS0045234,168
RTS0045235,155
RTS0045236,457
RTS0045237,344
RTS0045238,229
RTS0045239,251
RTS0045240,588
RTS0045241,456
RTS0045242,431
RTS0045243,350
RTS0045244,498
RTS0045245,238
RTS0045246,115
RTS0045247,109
RTS0045248,81
RTS0045249,101
RTS0045250,95
RTS0045251,104
RTS0045252,86
RTS0045253,109
RTS0045254,75
RTS0045255,69
RTS0045256,81
RTS0045257,54
RTS0045258,94
RTS0045259,103
RTS0045260,63
RTS0045261,77
RTS0045262,159
RTS0045263,129
RTS0045264,87
RTS0045265,105
RTS0045266,123
RTS0045267,245
RTS0045268,385
RTS0045269,301
RTS0045270,275
RTS0045271,85
RTS0045272,69
RTS0045273,92
RTS0045274,110
RTS0045275,103
RTS0045276,122
RTS0045277,174
RTS0045278,186
RTS0045279,63
RTS0045280,108
RTS0045281,82
RTS0045282,115
RTS0045283,93
RTS0045284,73
RTS0045285,109
RTS0045286,125
RTS0045287,113
RTS0045288,81
RTS0045289,78
RTS0045290,96
RTS0045291,127
RTS0045292,232
RTS0045293,121
RTS0045294,105
RTS0045295,126
RTS0045296,175
RTS0045297,162
RTS0045298,251
RTS0045299,168
RTS0045300,250
RTS0045301,114
RTS0045302,100
RTS0045303,104
RTS0045304,47
RTS0045305,120
RTS0045306,93
RTS0045307,84
RTS0045308,139
RTS0045309,93
RTS0045310,104
RTS0045311,47
RTS0045312,62
RTS0045313,67
RTS0045314,86
RTS0045315,64
RTS0045316,133
RTS0045317,90
RTS0045318,99
RTS0045319,84
RTS0045320,66
RTS0045321,75
RTS0045322,63
RTS0045323,101
RTS0045324,77
RTS0045325,89
RTS0045326,92
RTS0045327,149
RTS0045328,101
RTS0045329,94
RTS0045330,84
RTS0045331,103
RTS0045332,93
RTS0045333,141
RTS0045334,138
RTS0045335,63
RTS0045336,100
RTS0045337,105
RTS0045338,90
RTS0045339,88
RTS0045340,108
RTS0045341,63
RTS0045342,126
RTS0045343,70
RTS0045344,88
RTS0045345,73
RTS0045346,80
RTS0045347,81
RTS0045348,76
RTS0045349,105
RTS0045350,72
RTS0045351,74
RTS0045352,59
RTS0045353,89
RTS0045354,92
RTS0045355,45
RTS0045356,92
RTS0045357,96
RTS0045358,99
RTS0045359,98
RTS0045360,87
RTS0045361,155
RTS0045362,110
RTS0045363,98
RTS0045364,123
RTS0045365,143
RTS0045366,132
RTS0045367,86
RTS0045368,101
RTS0045369,62
RTS0045370,91
RTS0045371,306
RTS0045372,318
RTS0045373,404
RTS0045374,535
RTS0045375,466
RTS0045376,105
RTS0045377,59
RTS0045378,122
RTS0045379,84
RTS0045380,90
RTS0045381,141
RTS0045382,133
RTS0045383,112
RTS0045384,133
RTS0045385,105
RTS0045386,121
RTS0045387,91
RTS0045388,118
RTS0045389,102
RTS0045390,88
RTS0045391,107
RTS0045392,88
RTS0045393,65
RTS0045394,81
RTS0045395,83
RTS0045396,101
RTS0045397,161
RTS0045398,117
RTS0045399,209
RTS0045400,141
RTS0045401,109
RTS0045402,81
RTS0045403,77
RTS0045404,102
RTS0045405,81
RTS0045406,99
RTS0045407,92
RTS0045408,92
RTS0045409,116
RTS0045410,93
RTS0045411,641
RTS0045412,590
RTS0045413,609
RTS0045414,449
RTS0045415,417
RTS0045416,103
RTS0045417,90
RTS0045418,70
RTS0045419,87
RTS0045420,97
RTS0045421,3866
RTS0045422,3511
RTS0045423,2119
RTS0045424,3694
RTS0045425,2781
RTS0045426,118
RTS0045427,112
RTS0045428,92
RTS0045429,82
RTS0045430,73
RTS0045431,109
RTS0045432,126
RTS0045433,112
RTS0045434,109
RTS0045435,85
RTS0045436,596
RTS0045437,751
RTS0045438,867
RTS0045439,730
RTS0045440,623
RTS0045441,111
RTS0045442,82
RTS0045443,101
RTS0045444,95
RTS0045445,82
RTS0045446,615
RTS0045447,711
RTS0045448,432
RTS0045449,389
RTS0045450,290
RTS0045451,119
RTS0045452,77
RTS0045453,74
RTS0045454,77
RTS0045455,73
RTS0045456,70
RTS0045457,70
RTS0045458,99
RTS0045459,56
RTS0045460,89
RTS0045461,50
RTS0045462,97
RTS0045463,69
RTS0045464,63
RTS0045465,74
RTS0045466,180
RTS0045467,177
RTS0045468,138
RTS0045469,225
RTS0045470,127
RTS0045471,68
RTS0045472,106
RTS0045473,27
RTS0045474,85
RTS0045475,83
RTS0045476,115
RTS0045477,130
RTS0045478,90
RTS0045479,131
RTS0045480,121
RTS0045481,231
RTS0045482,134
RTS0045483,171
RTS0045484,337
RTS0045485,349
RTS0045486,62
RTS0045487,113
RTS0045488,117
RTS0045489,95
RTS0045490,124
RTS0045491,1517
RTS0045492,2305
RTS0045493,1616
RTS0045494,847
RTS0045495,863
RTS0045496,216
RTS0045497,315
RTS0045498,893
RTS0045499,913
RTS0045500,851
RTS0045501,134
RTS0045502,180
RTS0045503,143
RTS0045504,130
RTS0045505,111
RTS0045506,26951
RTS0045507,36722
RTS0045508,22951
RTS0045509,28322
RTS0045510,18933
RTS0045511,127
RTS0045512,151
RTS0045513,72
RTS0045514,93
RTS0045515,85
RTS0045516,71
RTS0045517,80
RTS0045518,125
RTS0045519,90
RTS0045520,83
RTS0045521,111
RTS0045522,93
RTS0045523,97
RTS0045524,120
RTS0045525,63
RTS0045526,135
RTS0045527,119
RTS0045528,93
RTS0045529,108
RTS0045530,147
RTS0045531,76
RTS0045532,89
RTS0045533,93
RTS0045534,102
RTS0045535,88
RTS0045536,540
RTS0045537,496
RTS0045538,243
RTS0045539,547
RTS0045540,552
RTS0045541,84
RTS0045542,67
RTS0045543,95
RTS0045544,57
RTS0045545,95
RTS0045546,90
RTS0045547,61
RTS0045548,61
RTS0045549,68
RTS0045550,59
RTS0045551,82
RTS0045552,86
RTS0045553,63
RTS0045554,99
RTS0045555,65
RTS0045556,508
RTS0045557,287
RTS0045558,611
RTS0045559,490
RTS0045560,275
RTS0045561,172
RTS0045562,141
RTS0045563,94
RTS0045564,189
RTS0045565,115
RTS0045566,82
RTS0045567,82
RTS0045568,112
RTS0045569,99
RTS0045570,97
RTS0045571,81
RTS0045572,90
RTS0045573,70
RTS0045574,73
RTS0045575,101
RTS0045576,89
RTS0045577,60
RTS0045578,68
RTS0045579,112
RTS0045580,73
RTS0045581,81
RTS0045582,79
RTS0045583,86
RTS0045584,81
RTS0045585,80
RTS0045586,105
RTS0045587,236
RTS0045588,144
RTS0045589,172
RTS0045590,152
RTS0045592,1144
RTS0045593,1669
RTS0045594,1108
RTS0045595,942
RTS0045596,1584
RTS0045597,2572
RTS0045598,2647
RTS0045599,2599
RTS0045600,1436
RTS0045601,77
RTS0045602,88
RTS0045603,81
RTS0045604,113
RTS0045606,118
RTS0045607,69
RTS0045608,83
RTS0045609,62
RTS0045610,104
RTS0045611,108
RTS0045612,187
RTS0045613,127
RTS0045614,160
RTS0045615,173
RTS0045616,51
RTS0045617,79
RTS0045618,74
RTS0045619,80
RTS0045620,76
RTS0045621,177
RTS0045622,303
RTS0045623,280
RTS0045624,153
RTS0045625,299
RTS0045626,63
RTS0045627,72
RTS0045628,79
RTS0045629,95
RTS0045630,94
RTS0045631,72
RTS0045632,77
RTS0045633,102
RTS0045634,57
RTS0045635,64
RTS0045636,93
RTS0045637,74
RTS0045638,110
RTS0045639,137
RTS0045640,63
RTS0045641,97
RTS0045642,90
RTS0045643,83
RTS0045644,57
RTS0045645,78
RTS0045646,83
RTS0045647,126
RTS0045648,94
RTS0045649,107
RTS0045650,126
RTS0045651,91
RTS0045652,180
RTS0045653,189
RTS0045654,265
RTS0045655,247
RTS0045656,81
RTS0045657,84
RTS0045658,126
RTS0045659,108
RTS0045660,86
RTS0045661,295
RTS0045662,192
RTS0045663,184
RTS0045664,203
RTS0045665,300
RTS0045666,117
RTS0045667,142
RTS0045668,172
RTS0045669,114
RTS0045670,149
RTS0045671,69
RTS0045672,91
RTS0045673,86
RTS0045674,76
RTS0045675,86
RTS0045676,1378
RTS0045677,1640
RTS0045678,1859
RTS0045679,1319
RTS0045680,2095
RTS0045681,79
RTS0045682,77
RTS0045683,59
RTS0045684,60
RTS0045685,93
RTS0045687,98
RTS0045688,119
RTS0045689,98
RTS0045690,84
RTS0045691,112
RTS0045692,92
RTS0045693,139
RTS0045694,81
RTS0045695,92
RTS0045696,93
RTS0045697,96
RTS0045698,105
RTS0045699,64
RTS0045700,82
RTS0045701,180
RTS0045702,155
RTS0045703,149
RTS0045704,138
RTS0045705,149
RTS0045706,92
RTS0045707,105
RTS0045708,104
RTS0045709,92
RTS0045710,91
RTS0045711,75
RTS0045712,96
RTS0045713,86
RTS0045714,105
RTS0045715,70
RTS0045716,114
RTS0045717,102
RTS0045718,65
RTS0045719,83
RTS0045720,109
RTS0045721,340
RTS0045722,360
RTS0045723,363
RTS0045724,281
RTS0045725,237
RTS0045726,180
RTS0045727,202
RTS0045728,226
RTS0045729,148
RTS0045730,131
RTS0045731,125
RTS0045732,84
RTS0045733,94
RTS0045734,103
RTS0045735,97
RTS0045736,1515
RTS0045737,2308
RTS0045738,3091
RTS0045739,2606
RTS0045740,1245
RTS0045741,687
RTS0045742,378
RTS0045743,596
RTS0045744,806
RTS0045745,708
RTS0045746,305
RTS0045747,286
RTS0045748,380
RTS0045749,177
RTS0045750,150
RTS0045751,286
RTS0045752,223
RTS0045753,279
RTS0045754,276
RTS0045755,303
RTS0045756,599
RTS0045757,708
RTS0045758,986
RTS0045759,762
RTS0045760,592
RTS0045761,99
RTS0045762,78
RTS0045763,94
RTS0045764,92
RTS0045765,70
RTS0045766,85
RTS0045767,78
RTS0045768,88
RTS0045769,89
RTS0045770,104
RTS0045771,74
RTS0045772,111
RTS0045773,138
RTS0045774,82
RTS0045775,115
RTS0045776,148
RTS0045777,111
RTS0045778,105
RTS0045779,107
RTS0045780,126
RTS0045781,300
RTS0045782,402
RTS0045783,458
RTS0045784,447
RTS0045785,518
RTS0045786,85
RTS0045787,119
RTS0045788,124
RTS0045789,106
RTS0045790,87
RTS0045791,60
RTS0045792,102
RTS0045793,113
RTS0045794,104
RTS0045795,75
RTS0045796,116
RTS0045797,82
RTS0045798,86
RTS0045799,95
RTS0045800,118
RTS0045801,88
RTS0045802,87
RTS0045803,93
RTS0045804,68
RTS0045805,117
RTS0045806,551
RTS0045807,362
RTS0045808,280
RTS0045809,364
RTS0045810,128
RTS0045811,186
RTS0045812,233
RTS0045813,147
RTS0045814,244
RTS0045815,220
RTS0045816,338
RTS0045817,388
RTS0045818,235
RTS0045819,289
RTS0045820,308
RTS0045821,900
RTS0045822,649
RTS0045823,638
RTS0045824,1047
RTS0045825,377
RTS0045826,571
RTS0045827,591
RTS0045828,290
RTS0045829,355
RTS0045830,350
RTS0045831,217
RTS0045832,264
RTS0045833,223
RTS0045834,205
RTS0045835,226
RTS0045836,843
RTS0045837,847
RTS0045838,686
RTS0045840,483
RTS0045841,700
RTS0045842,537
RTS0045843,247
RTS0045844,345
RTS0045845,534
RTS0045846,4143
RTS0045848,958
RTS0045849,5597
RTS0045851,81
RTS0045852,106
RTS0045853,118
RTS0045854,136
RTS0045855,81
RTS0045856,98
RTS0045857,109
RTS0045858,66
RTS0045859,140
RTS0045860,100
RTS0045861,177
RTS0045862,197
RTS0045863,138
RTS0045864,154
RTS0045865,143
RTS0045866,170
RTS0045867,90
RTS0045868,86
RTS0045869,78
RTS0045870,82
RTS0045871,62
RTS0045872,118
RTS0045873,92
RTS0045874,67
RTS0045875,94
RTS0045876,59
RTS0045877,73
RTS0045878,60
RTS0045879,94
RTS0045880,75
RTS0045881,81
RTS0045882,65
RTS0045883,97
RTS0045884,94
RTS0045885,10
RTS0045886,80
RTS0045887,86
RTS0045888,98
RTS0045889,91
RTS0045890,93
RTS0045891,80
RTS0045892,100
RTS0045893,104
RTS0045894,107
RTS0045895,91
RTS0045896,117
RTS0045897,98
RTS0045898,73
RTS0045899,146
RTS0045900,167
RTS0045901,91
RTS0045902,223
RTS0045903,223
RTS0045904,233
RTS0045905,158
RTS0045906,142
RTS0045907,184
RTS0045908,90
RTS0045909,74
RTS0045910,73
RTS0045911,128
RTS0045912,88
RTS0045913,61
RTS0045914,62
RTS0045915,75
RTS0045916,126
RTS0045917,74
RTS0045918,69
RTS0045919,92
RTS0045920,87
RTS0045921,91
RTS0045922,82
RTS0045923,59
RTS0045924,84
RTS0045925,82
RTS0045926,134
RTS0045927,75
RTS0045928,106
RTS0045929,134
RTS0045930,992
RTS0045931,952
RTS0045932,463
RTS0045933,73
RTS0045935,99
RTS0045939,266
RTS0045940,194
RTS0045941,216
RTS0045942,80
RTS0045943,115
RTS0045944,63
RTS0045945,134
RTS0045946,89
RTS0045947,135
RTS0045948,115
RTS0045949,98
RTS0045950,114
RTS0045951,139
RTS0045952,125
RTS0045953,100
RTS0045954,230
RTS0045955,92
RTS0045956,88
RTS0045957,73
RTS0045958,104
RTS0045959,68
RTS0045960,100
RTS0045961,84
RTS0045962,77
RTS0045963,99
RTS0045964,105
RTS0045965,105
RTS0045966,81
RTS0045967,86
RTS0045968,95
RTS0045969,164
RTS0045970,186
RTS0045971,222
RTS0045972,99
RTS0045973,69
RTS0045974,68
RTS0045975,114
RTS0045976,76
RTS0045977,87
RTS0045978,121
RTS0045979,234
RTS0045980,237
RTS0045981,313
RTS0045982,300
RTS0045983,82
RTS0045984,94
RTS0045985,91
RTS0045986,80
RTS0045987,158
RTS0045988,118
RTS0045989,85
RTS0045990,98
RTS0045991,515
RTS0045992,444
RTS0045993,460
RTS0045994,153
RTS0045995,145
RTS0045996,141
RTS0045997,208
RTS0045998,110
RTS0045999,84
RTS0046000,83
RTS0046001,84
RTS0046002,96
RTS0046003,59
RTS0046004,77
RTS0046005,200
RTS0046006,179
RTS0046007,236
RTS0046008,172
RTS0046009,103
RTS0046010,65
RTS0046011,72
RTS0046012,88
RTS0046013,111
RTS0046014,71
RTS0046015,83
RTS0046016,147
RTS0046017,108
RTS0046018,101
RTS0046019,100
RTS0046020,187
RTS0046021,158
RTS0046022,177
RTS0046023,411
RTS0046024,396
RTS0046025,207
RTS0046026,77
RTS0046027,96
RTS0046028,72
RTS0046029,85
RTS0046030,88
RTS0046031,79
RTS0046032,50
RTS0046033,63
RTS0046034,85
RTS0046035,84
RTS0046036,79
RTS0046037,77
RTS0046038,78
RTS0046039,61
RTS0046040,64
RTS0046041,87
RTS0046042,79
RTS0046043,97
RTS0046044,87
RTS0046045,123
RTS0046046,80
RTS0046047,53
RTS0046048,246
RTS0046049,386
RTS0046050,276
RTS0046051,442
RTS0046052,358
RTS0046053,456
RTS0046054,385
RTS0046055,418
RTS0046056,143
RTS0046057,107
RTS0046058,139
RTS0046059,273
RTS0046060,75
RTS0046061,112
RTS0046062,77
RTS0046063,105
RTS0046064,130
RTS0046065,128
RTS0046066,152
RTS0046067,122
RTS0046068,93
RTS0046069,106
RTS0046070,87
RTS0046071,106
RTS0046072,86
RTS0046073,91
RTS0046074,147
RTS0046075,137
RTS0046076,148
RTS0046077,194
RTS0046078,110
RTS0046079,106
RTS0046080,100
RTS0046081,82
RTS0046082,3871
RTS0046083,829
RTS0046084,4479
RTS0046085,117
RTS0046086,102
RTS0046087,74
RTS0046088,108
RTS0046089,68
RTS0046090,74
RTS0046091,68
RTS0046092,117
RTS0046093,104
RTS0046094,77
RTS0046095,88
RTS0046096,80
RTS0046097,94
RTS0046098,81
RTS0046099,75
RTS0046100,84
RTS0046101,85
RTS0046102,80
RTS0046103,205
RTS0046104,318
RTS0046105,143
RTS0046106,130
RTS0046107,85
RTS0046108,75
RTS0046109,79
RTS0046110,87
RTS0046111,123
RTS0046112,455
RTS0046113,327
RTS0046114,177
RTS0046115,327
RTS0046116,283
RTS0046117,327
RTS0046119,70
RTS0046121,168
RTS0046122,192
RTS0046123,137
RTS0046124,136
RTS0046125,112
RTS0046126,78
RTS0046127,114
RTS0046128,502
RTS0046129,211
RTS0046130,174
RTS0046131,227
RTS0046132,482
RTS0046133,857
RTS0046134,693
RTS0046135,498
RTS0046136,104
RTS0046137,207
RTS0046138,119
RTS0046140,196
RTS0046141,145
RTS0046142,140
RTS0046143,170
RTS0046144,217
RTS0046145,105
RTS0046146,74
RTS0046147,75
RTS0046148,90
RTS0046149,78
RTS0046150,77
RTS0046152,97
RTS0046153,110
RTS0046154,78
RTS0046155,109
RTS0046156,61
RTS0046157,64
RTS0046158,85
RTS0046159,80
RTS0046160,97
RTS0046161,67
RTS0046162,76
RTS0046163,65
RTS0046164,170
RTS0046165,175
RTS0046166,117
RTS0046167,187
RTS0046168,71
RTS0046169,62
RTS0046170,86
RTS0046171,74
RTS0046172,72
RTS0046173,35
RTS0046174,92
RTS0046175,108
RTS0046176,73
RTS0046177,61
RTS0046178,84
RTS0046179,65
RTS0046180,107
RTS0046181,102
RTS0046182,77
RTS0046183,73
RTS0046184,101
RTS0046185,83
RTS0046186,66
RTS0046187,61
RTS0046188,106
RTS0046191,75
RTS0046193,127
RTS0046194,278
RTS0046195,224
RTS0046196,88
RTS0046197,116
RTS0046198,73
RTS0046199,120
RTS0046200,100
RTS0046201,92
RTS0046202,83
RTS0046203,72
RTS0046204,83
RTS0046205,86
RTS0046206,98
RTS0046207,113
RTS0046208,83
RTS0046209,90
RTS0046210,66
RTS0046211,58
RTS0046212,85
RTS0046213,3623
RTS0046214,3034
RTS0046215,2211
RTS0046216,2980
RTS0046217,3360
RTS0046218,94
RTS0046219,66
RTS0046220,79
RTS0046221,99
RTS0046222,101
RTS0046223,71
RTS0046224,71
RTS0046225,218
RTS0046226,136
RTS0046227,199
RTS0046228,205
RTS0046229,148
RTS0046230,78
RTS0046231,66
RTS0046232,111
RTS0046233,89
RTS0046234,90
RTS0046235,92
RTS0046236,87
RTS0046237,100
RTS0046238,78
RTS0046239,64
RTS0046240,92
RTS0046241,87
RTS0046242,86
RTS0046243,59
RTS0046244,95
RTS0046245,73
RTS0046246,90
RTS0046247,46
RTS0046248,76
RTS0046249,75
RTS0046250,100
RTS0046251,67
RTS0046252,147
RTS0046253,101
RTS0046254,130
RTS0046255,89
RTS0046256,181
RTS0046257,119
RTS0046258,75
RTS0046259,120
RTS0046260,121
RTS0046261,303
RTS0046262,208
RTS0046263,91
RTS0046264,73
RTS0046265,68
RTS0046266,91
RTS0046267,76
RTS0046268,147
RTS0046269,152
RTS0046270,119
RTS0046271,128
RTS0046272,105
RTS0046273,90
RTS0046274,101
RTS0046275,80
RTS0046276,63
RTS0046277,70
RTS0046278,67
RTS0046279,98
RTS0046280,85
RTS0046281,95
RTS0046282,86
RTS0046283,154
RTS0046284,107
RTS0046285,62
RTS0046286,95
RTS0046287,107
RTS0046288,111
RTS0046289,117
RTS0046290,84
RTS0046291,103
RTS0046292,84
RTS0046293,103
RTS0046294,70
RTS0046295,131
RTS0046296,68
RTS0046297,96
RTS0046298,97
RTS0046299,108
RTS0046300,99
RTS0046301,94
RTS0046302,117
RTS0046303,126
RTS0046304,127
RTS0046305,157
RTS0046306,107
RTS0046307,87
RTS0046308,71
RTS0046309,96
RTS0046310,81
RTS0046311,74
RTS0046312,79
RTS0046313,73
RTS0046314,130
RTS0046315,71
RTS0046316,105
RTS0046317,105
RTS0046318,91
RTS0046319,91
RTS0046320,67
RTS0046321,128
RTS0046322,78
RTS0046323,78
RTS0046324,74
RTS0046325,105
RTS0046326,92
RTS0046327,91
RTS0046328,96
RTS0046329,139
RTS0046330,112
RTS0046331,125
RTS0046332,90
RTS0046333,124
RTS0046334,123
RTS0046335,125
RTS0046336,133
RTS0046342,64
RTS0046343,87
RTS0046344,100
RTS0046345,60
RTS0046346,69
RTS0046347,519
RTS0046348,599
RTS0046349,492
RTS0046350,79
RTS0046351,76
RTS0046352,100
RTS0046353,99
RTS0046354,86
RTS0046355,173
RTS0046356,442
RTS0046357,269
RTS0046358,180
RTS0046359,285
RTS0046360,236
RTS0046361,336
RTS0046362,292
RTS0046363,299
RTS0046364,82
RTS0046365,77
RTS0046366,64
RTS0046367,90
RTS0046368,82
RTS0046369,77
RTS0046370,68
RTS0046371,100
RTS0046372,94
RTS0046373,76
RTS0046374,86
RTS0046375,50
RTS0046376,123
RTS0046377,90
RTS0046378,100
RTS0046379,81
RTS0046380,101
RTS0046381,61
RTS0046382,88
RTS0046383,326
RTS0046384,200
RTS0046385,368
RTS0046386,504
RTS0046387,217
RTS0046388,148
RTS0046389,200
RTS0046390,162
RTS0046391,177
RTS0046392,89
RTS0046393,74
RTS0046394,75
RTS0046395,106
RTS0046396,79
RTS0046397,80
RTS0046398,100
RTS0046399,109
RTS0046400,73
RTS0046401,187
RTS0046402,156
RTS0046403,162
RTS0046404,172
RTS0046405,200
RTS0046406,85
RTS0046407,86
RTS0046408,66
RTS0046409,113
RTS0046410,352
RTS0046411,285
RTS0046412,273
RTS0046413,393
RTS0046414,4310
RTS0046415,1056
RTS0046416,106
RTS0046417,121
RTS0046418,117
RTS0046419,97
RTS0046420,211
RTS0046421,153
RTS0046422,117
RTS0046423,108
RTS0046424,186
RTS0046425,217
RTS0046426,115
RTS0046427,87
RTS0046428,87
RTS0046429,67
RTS0046430,79
RTS0046431,82
RTS0046432,208
RTS0046433,135
RTS0046434,190
RTS0046435,5625
RTS0046439,114
RTS0046440,143
RTS0046441,104
RTS0046442,107
RTS0046443,105
RTS0046444,142
RTS0046445,95
RTS0046446,57
RTS0046447,80
RTS0046448,171
RTS0046449,338
RTS0046450,754
RTS0046451,190
RTS0046452,393
RTS0046453,278
RTS0046454,104
RTS0046455,85
RTS0046456,74
RTS0046457,80
RTS0046458,109
RTS0046459,308
RTS0046460,209
RTS0046461,85
RTS0046462,113
RTS0046463,75
RTS0046464,78
RTS0046466,61
RTS0046468,110
RTS0046469,67
RTS0046470,83
RTS0046471,65
RTS0046472,112
RTS0046473,70
RTS0046474,73
RTS0046475,108
RTS0046476,103
RTS0046477,80
RTS0046478,99
RTS0046479,92
RTS0046480,85
RTS0046481,63
RTS0046482,83
RTS0046483,79
RTS0046484,75
RTS0046485,73
RTS0046486,80
RTS0046487,101
RTS0046488,100
RTS0046489,76
RTS0046490,77
RTS0046491,107
RTS0046492,89
RTS0046493,85
RTS0046494,96
RTS0046495,116
RTS0046496,321
RTS0046497,305
RTS0046498,159
RTS0046499,423
RTS0046500,456
RTS0046501,303
RTS0046502,218
RTS0046503,238
RTS0046504,161
RTS0046505,58
RTS0046506,87
RTS0046507,82
RTS0046508,68
RTS0046509,68
RTS0046510,83
RTS0046511,66
RTS0046512,111
RTS0046513,81
RTS0046514,67
RTS0046515,80
RTS0046516,110
RTS0046517,109
RTS0046518,70
RTS0046519,119
RTS0046520,88
RTS0046521,94
RTS0046522,81
RTS0046524,109
RTS0046525,97
RTS0046526,107
RTS0046527,73
RTS0046528,97
RTS0046529,68
RTS0046530,57
RTS0046531,76
RTS0046532,104
RTS0046533,85
RTS0046534,100
RTS0046535,71
RTS0046536,87
RTS0046537,73
RTS0046538,106
RTS0046539,99
RTS0046540,96
RTS0046541,100
RTS0046542,156
RTS0046543,184
RTS0046544,124
RTS0046545,124
RTS0046546,102
RTS0046548,95
RTS0046549,118
RTS0046550,93
RTS0046551,203
RTS0046552,113
RTS0046553,170
RTS0046554,77
RTS0046555,103
RTS0046556,121
RTS0046557,62
RTS0046558,67
RTS0046559,89
RTS0046560,92
RTS0046561,121
RTS0046562,98
RTS0046563,101
RTS0046564,122
RTS0046565,99
RTS0046566,151
RTS0046567,109
RTS0046568,76
RTS0046569,84
RTS0046570,103
RTS0046571,113
RTS0046572,85
RTS0046573,76
RTS0046574,90
RTS0046575,81
RTS0046577,83
RTS0046578,89
RTS0046580,157
RTS0046581,125
RTS0046582,132
RTS0046583,96
RTS0046584,122
RTS0046585,128
RTS0046586,103
RTS0046587,100
RTS0046588,78
RTS0046589,94
RTS0046590,95
RTS0046591,95
RTS0046592,85
RTS0046593,104
RTS0046594,132
RTS0046595,123
RTS0046596,143
RTS0046597,118
RTS0046598,234
RTS0046599,123
RTS0046600,905
RTS0046601,1291
RTS0046602,620
RTS0046603,832
RTS0046604,122
RTS0046605,120
RTS0046606,89
RTS0046607,1039
RTS0046608,3490
RTS0046609,1988
RTS0046610,84
RTS0046611,112
RTS0046612,98
RTS0046613,96
RTS0046614,123
RTS0046615,62
RTS0046616,117
RTS0046617,116
RTS0046618,77
RTS0046619,131
RTS0046620,93
RTS0046621,204
RTS0046622,165
RTS0046623,138
RTS0046624,205
RTS0046625,125
RTS0046626,137
RTS0046627,153
RTS0046628,287
RTS0046629,84
RTS0046630,124
RTS0046631,105
RTS0046632,483
RTS0046633,279
RTS0046634,384
RTS0046635,106
RTS0046636,135
RTS0046637,195
RTS0046638,236
RTS0046639,244
RTS0046640,291
RTS0046641,168
RTS0046642,222
RTS0046643,107
RTS0046644,97
RTS0046645,98
RTS0046646,91
RTS0046647,108
RTS0046648,101
RTS0046649,104
RTS0046650,95
RTS0046651,128
RTS0046652,101
RTS0046653,182
RTS0046654,142
RTS0046655,174
RTS0046656,77
RTS0046657,89
RTS0046658,92
RTS0046659,105
RTS0046660,65
RTS0046661,143
RTS0046662,123
RTS0046663,151
RTS0046664,67
RTS0046665,81
RTS0046666,85
RTS0046667,156
RTS0046668,124
RTS0046669,81
RTS0046670,99
RTS0046671,105
RTS0046672,80
RTS0046673,85
RTS0046674,104
RTS0046675,68
RTS0046676,95
RTS0046677,77
RTS0046678,86
RTS0046679,77
RTS0046680,65
RTS0046681,76
RTS0046682,57
RTS0046683,72
RTS0046684,85
RTS0046685,60
RTS0046686,91
RTS0046687,82
RTS0046688,83
RTS0046689,113
RTS0046690,80
RTS0046691,77
RTS0046692,75
RTS0046693,93
RTS0046694,79
RTS0046695,74
RTS0046696,109
RTS0046697,134
RTS0046698,128
RTS0046699,153
RTS0046700,166
RTS0046701,210
RTS0046702,168
RTS0046703,3248
RTS0046704,4418
RTS0046705,3501
RTS0046706,1076
RTS0046707,3096
RTS0046708,2287
RTS0046709,137
RTS0046710,218
RTS0046711,239
RTS0046712,163
RTS0046713,105
RTS0046714,137
RTS0046715,98
RTS0046716,123
RTS0046717,181
RTS0046718,94
RTS0046719,82
RTS0046720,84
RTS0046721,223
RTS0046722,181
RTS0046723,96
RTS0046724,77
RTS0046725,68
RTS0046726,109
RTS0046727,133
RTS0046728,90
RTS0046729,115
RTS0046730,94
RTS0046731,167
RTS0046732,128
RTS0046733,150
RTS0046734,141
RTS0046735,143
RTS0046736,72
RTS0046737,67
RTS0046738,56
RTS0046739,58
RTS0046740,113
RTS0046741,105
RTS0046742,70
RTS0046743,168
RTS0046744,123
RTS0046745,191
RTS0046746,93
RTS0046747,118
RTS0046748,230
RTS0046749,124
RTS0046750,81
RTS0046751,93
RTS0046752,85
RTS0046753,92
RTS0046754,102
RTS0046755,80
RTS0046756,85
RTS0046757,106
RTS0046758,85
RTS0046759,409
RTS0046760,267
RTS0046761,372
RTS0046763,120
RTS0046764,95
RTS0046765,84
RTS0046766,80
RTS0046767,80
RTS0046768,281
RTS0046769,404
RTS0046770,421
RTS0046771,130
RTS0046772,121
RTS0046773,96
RTS0046774,98
RTS0046775,153
RTS0046776,1
RTS0046777,122
RTS0046778,110
RTS0046779,112
RTS0046780,121
RTS0046781,87
RTS0046782,59
RTS0046783,91
RTS0046784,65
RTS0046785,91
RTS0046790,96
RTS0046791,93
RTS0046792,95
RTS0046793,79
RTS0046794,100
RTS0046795,89
RTS0046796,88
RTS0046797,71
RTS0046798,131
RTS0046799,131
RTS0046800,111
RTS0046801,6128
RTS0046802,3990
RTS0046803,66
RTS0046804,74
RTS0046805,99
RTS0046806,95
RTS0046807,83
RTS0046808,69
RTS0046809,58
RTS0046810,85
RTS0046811,52
RTS0046812,61
RTS0046813,80
RTS0046814,67
RTS0046815,113
RTS0046816,112
RTS0046817,71
RTS0046818,87
RTS0046819,102
RTS0046820,97
RTS0046821,63
RTS0046822,78
RTS0046823,76
RTS0046824,178
RTS0046825,152
RTS0046826,80
RTS0046827,79
RTS0046828,100
RTS0046829,74
RTS0046830,79
RTS0046831,95
RTS0046832,650
RTS0046833,106
RTS0046835,67
RTS0046836,2971
RTS0046837,2798
RTS0046838,572
RTS0046839,3688
RTS0046840,223
RTS0046841,92
RTS0046842,959
RTS0046843,1109
RTS0046846,115
RTS0046849,233
RTS0046850,1502
RTS0046851,5970
RTS0046852,121
RTS0046853,164
RTS0046854,52
RTS0046855,74
RTS0046856,65
RTS0046857,80
RTS0046858,91
RTS0046859,88
RTS0046860,178
RTS0046861,96
RTS0046862,110
RTS0046863,74
RTS0046864,132
RTS0046866,116
RTS0046867,73
RTS0046868,67
RTS0046869,753
RTS0046870,680
RTS0046871,136
RTS0046872,236
RTS0046873,113
RTS0046874,97
RTS0046875,101
RTS0046876,80
RTS0046877,122
RTS0046878,94
RTS0046879,96
RTS0046880,115
RTS0046881,140
RTS0046882,110
RTS0046885,122
RTS0046886,119
RTS0046887,73
RTS0046889,87
RTS0046890,141
RTS0046891,128
RTS0046892,78
RTS0046893,159
RTS0046894,121
RTS0046895,74
RTS0046897,126
RTS0046898,74
RTS0046899,97
RTS0046900,174
RTS0046902,113
RTS0046903,640
RTS0046904,104
RTS0046905,67
RTS0046906,431
RTS0046907,155
RTS0046908,99
RTS0046909,104
RTS0046910,57
RTS0046911,171
RTS0046912,64
RTS0046913,160
RTS0046914,152
RTS0046915,86
RTS0046916,111
RTS0046918,6150
RTS0046919,7937
RTS0046920,1715
RTS0046921,86
RTS0046922,95
RTS0046923,139
RTS0046924,333
RTS0046925,82
RTS0046926,98
RTS0046927,65
RTS0046928,102
RTS0046929,62
RTS0046930,88
RTS0046931,87
RTS0046933,79
RTS0046934,155
RTS0046935,236
RTS0046936,153
RTS0046937,76
RTS0046938,1654
RTS0046939,80
RTS0046940,83
RTS0046941,69
RTS0046942,105
RTS0046943,467
RTS0046944,80
RTS0046946,380
RTS0046947,78
RTS0046948,85
RTS0046949,81
RTS0046950,95
RTS0046951,154
RTS0046952,70
RTS0046954,85
RTS0046955,88
RTS0046956,197
RTS0046957,78
RTS0046958,116
RTS0046959,108
RTS0046960,89
RTS0046961,162
RTS0046962,487
RTS0046963,62
RTS0046965,106
RTS0046966,102
RTS0046967,111
RTS0046968,68
RTS0047054,137
RTS0047055,155
RTS0047056,105
RTS0047057,150
RTS0047058,119
RTS0047060,317
RTS0047061,373
RTS0047062,348
RTS0047063,375
RTS0047064,841
RTS0047065,107
RTS0047066,97
RTS0047067,81
RTS0047068,86
RTS0047069,101
RTS0047070,435
RTS0047071,339
RTS0047072,401
RTS0047073,441
RTS0047074,518
RTS0047075,112
RTS0047076,166
RTS0047077,157
RTS0047078,134
RTS0047079,94
RTS0047080,134
RTS0047081,123
RTS0047082,123
RTS0047083,128
RTS0047084,83
RTS0047085,43
RTS0047086,105
RTS0047087,84
RTS0047088,69
RTS0047089,104
RTS0047091,78
RTS0047092,78
RTS0047093,62
RTS0047094,78
RTS0047095,81
RTS0047096,86
RTS0047097,72
RTS0047098,56
RTS0047099,54
RTS0047100,64
RTS0047101,116
RTS0047102,108
RTS0047103,141
RTS0047104,86
RTS0047105,203
RTS0047106,135
RTS0047107,137
RTS0047108,275
RTS0047109,122
RTS0047110,110
RTS0047111,107
RTS0047112,65
RTS0047113,590
RTS0047114,125
RTS0047115,113
RTS0047116,148
RTS0047117,115
RTS0047118,93
RTS0047119,122
RTS0047120,107
RTS0047121,75
RTS0047122,142
RTS0047123,89
RTS0047124,118
RTS0047125,78
RTS0047126,103
RTS0047127,130
RTS0047128,77
RTS0047129,119
RTS0047130,108
RTS0047131,116
RTS0047132,140
RTS0047133,125
RTS0047134,97
RTS0047135,451
RTS0047136,474
RTS0047137,305
RTS0047138,434
RTS0047139,258
RTS0047140,72
RTS0047141,87
RTS0047142,74
RTS0047143,89
RTS0047144,75
RTS0047145,212
RTS0047146,150
RTS0047147,183
RTS0047148,185
RTS0047149,167
RTS0047150,618
RTS0047151,441
RTS0047152,956
RTS0047153,489
RTS0047154,1063
RTS0047156,97
RTS0047157,97
RTS0047158,94
RTS0047159,87
RTS0047160,96
RTS0047165,110
RTS0047166,74
RTS0047167,64
RTS0047168,68
RTS0047169,66
RTS0047170,67
RTS0047171,102
RTS0047172,81
RTS0047173,108
RTS0047174,109
RTS0047175,59
RTS0047176,112
RTS0047177,108
RTS0047178,104
RTS0047179,108
RTS0047180,109
RTS0047181,116
RTS0047182,105
RTS0047183,108
RTS0047184,83
RTS0047185,74
RTS0047186,114
RTS0047187,121
RTS0047188,86
RTS0047189,99
RTS0047190,101
RTS0047191,104
RTS0047192,111
RTS0047193,126
RTS0047194,148
RTS0047195,167
RTS0047196,114
RTS0047197,220
RTS0047198,133
RTS0047199,122
RTS0047200,186
RTS0047201,129
RTS0047202,201
RTS0047203,101
RTS0047204,95
RTS0047205,73
RTS0047206,86
RTS0047207,98
RTS0047208,6088
RTS0047209,4957
RTS0047210,9147
RTS0047211,7063
RTS0047212,1641
RTS0047213,86
RTS0047214,108
RTS0047215,89
RTS0047216,70
RTS0047217,60
RTS0047218,629
RTS0047219,587
RTS0047220,214
RTS0047221,953
RTS0047222,817
RTS0047223,158
RTS0047225,151
RTS0047226,118
RTS0047229,76
RTS0047230,76
RTS0047231,114
RTS0047232,112
RTS0047233,49
RTS0047234,103
RTS0047235,74
RTS0047236,85
RTS0047237,94
RTS0047238,77
RTS0047239,120
RTS0047240,95
RTS0047241,73
RTS0047242,71
RTS0047243,123
RTS0047244,83
RTS0047245,82
RTS0047246,61
RTS0047247,63
RTS0047248,81
RTS0047249,124
RTS0047250,145
RTS0047252,191
RTS0047253,111
RTS0047254,158
RTS0047255,205
RTS0047256,218
RTS0047257,231
RTS0047258,222
RTS0047259,251
RTS0047260,383
RTS0047261,397
RTS0047262,274
RTS0047263,404
RTS0047264,276
RTS0047266,425
RTS0047267,1209
RTS0047268,736
RTS0047269,719
RTS0047270,1090
RTS0047271,1158
RTS0047272,500
RTS0047273,595
RTS0047274,185
RTS0047276,96
RTS0047277,653
RTS0047278,604
RTS0047279,797
RTS0047280,470
RTS0047281,332
RTS0047282,633
RTS0047283,487
RTS0047284,385
RTS0047290,3520
RTS0047291,7941
RTS0047292,4548
RTS0047293,4010
RTS0047294,6432
RTS0047295,87
RTS0047296,285
RTS0047297,294
RTS0047298,227
RTS0047299,298
RTS0047300,76
RTS0047301,122
RTS0047302,53
RTS0047303,114
RTS0047304,97
RTS0047305,841
RTS0047306,1259
RTS0047307,1315
RTS0047308,595
RTS0047309,674
RTS0047310,283
RTS0047311,253
RTS0047312,194
RTS0047313,167
RTS0047314,204
RTS0047315,715
RTS0047316,661
RTS0047317,655
RTS0047318,643
RTS0047319,793
RTS0047320,224
RTS0047321,362
RTS0047322,268
RTS0047323,677
RTS0047324,599
RTS0047325,337
RTS0047326,309
RTS0047327,341
RTS0047328,200
RTS0047329,173
RTS0047331,485
RTS0047332,556
RTS0047333,447
RTS0047334,339
RTS0047335,337
RTS0047336,525
RTS0047337,187
RTS0047338,544
RTS0047339,248
RTS0047340,986
RTS0047341,770
RTS0047342,819
RTS0047343,762
RTS0047344,569
RTS0047345,374
RTS0047346,411
RTS0047348,501
RTS0047349,373
RTS0047350,447
RTS0047351,617
RTS0047352,1466
RTS0047353,1498
RTS0047354,1300
RTS0047356,127
RTS0047357,189
RTS0047358,112
RTS0047359,213
RTS0047360,129
RTS0047361,129
RTS0047362,346
RTS0047363,487
RTS0047364,167
RTS0047365,293
RTS0047366,164
RTS0047367,126
RTS0047368,213
RTS0047369,111
RTS0047370,111
RTS0047373,104
RTS0047374,80
RTS0047375,84
RTS0047376,315
RTS0047377,229
RTS0047378,342
RTS0047379,581
RTS0047380,436
RTS0047381,67
RTS0047382,77
RTS0047383,102
RTS0047384,84
RTS0047385,64
RTS0047386,375
RTS0047387,196
RTS0047388,273
RTS0047389,298
RTS0047390,202
RTS0047391,531
RTS0047392,235
RTS0047393,682
RTS0047394,87
RTS0047395,83
RTS0047396,1025
RTS0047397,145
RTS0047398,120
RTS0047399,89
RTS0047400,66
RTS0047401,97
RTS0047402,156
RTS0047403,104
RTS0047404,181
RTS0047405,196
RTS0047406,91
RTS0047407,112
RTS0047408,137
RTS0047409,358
RTS0047410,222
RTS0047411,455
RTS0047412,480
RTS0047413,154
RTS0047414,571
RTS0047415,448
RTS0047417,114
RTS0047418,289
RTS0047419,227
RTS0047420,290
RTS0047421,83
RTS0047422,79
RTS0047423,86
RTS0047424,71
RTS0047425,69
RTS0047426,536
RTS0047427,528
RTS0047428,368
RTS0047429,225
RTS0047430,517
RTS0047431,114
RTS0047432,370
RTS0047433,319
RTS0047434,351
RTS0047435,532
RTS0047436,116
RTS0047437,56
RTS0047438,100
RTS0047439,69
RTS0047440,68
RTS0047441,593
RTS0047442,558
RTS0047445,484
RTS0047446,491
RTS0047447,108
RTS0047448,99
RTS0047449,95
RTS0047450,109
RTS0047451,92
RTS0047452,97
RTS0047453,74
RTS0047454,82
RTS0047455,72
RTS0047456,82
RTS0047457,95
RTS0047458,78
RTS0047459,102
RTS0047460,94
RTS0047461,104
RTS0047462,143
RTS0047463,151
RTS0047464,194
RTS0047465,145
RTS0047466,176
RTS0047467,80
RTS0047468,108
RTS0047469,86
RTS0047471,135
RTS0047472,51
RTS0047473,101
RTS0047474,82
RTS0047475,72
RTS0047476,76
RTS0047477,532
RTS0047479,396
RTS0047480,302
RTS0047481,484
RTS0047482,66
RTS0047483,112
RTS0047484,99
RTS0047485,80
RTS0047486,81
RTS0047487,81
RTS0047488,92
RTS0047489,106
RTS0047490,78
RTS0047491,85
RTS0047492,383
RTS0047493,355
RTS0047494,483
RTS0047495,396
RTS0047496,150
RTS0047497,235
RTS0047498,212
RTS0047499,259
RTS0047500,235
RTS0047501,160
RTS0047502,86
RTS0047503,92
RTS0047504,598
RTS0047505,357
RTS0047506,507
RTS0047507,158
RTS0047508,94
RTS0047509,129
RTS0047510,128
RTS0047511,97
RTS0047512,727
RTS0047513,73
RTS0047514,80
RTS0047515,689
RTS0047516,957
RTS0047517,2146
RTS0047518,1496
RTS0047520,1799
RTS0047521,2404
RTS0047522,166
RTS0047523,163
RTS0047524,154
RTS0047525,80
RTS0047526,160
RTS0047527,95
RTS0047528,115
RTS0047529,186
RTS0047530,162
RTS0047531,169
RTS0047532,104
RTS0047533,68
RTS0047534,92
RTS0047535,120
RTS0047536,130
RTS0047537,134
RTS0047538,560
RTS0047540,611
RTS0047541,650
RTS0047543,143
RTS0047544,181
RTS0047545,201
RTS0047546,202
RTS0047547,106
RTS0047548,405
RTS0047549,249
RTS0047550,199
RTS0047551,259
RTS0047552,157
RTS0047553,78
RTS0047558,127
RTS0047559,139
RTS0047560,77
RTS0047561,86
RTS0047562,101
RTS0047563,356
RTS0047564,272
RTS0047565,221
RTS0047566,201
RTS0047567,84
RTS0047568,96
RTS0047569,113
RTS0047570,95
RTS0047571,113
RTS0047572,108
RTS0047573,89
RTS0047574,133
RTS0047575,189
RTS0047576,145
RTS0047577,141
RTS0047578,81
RTS0047579,115
RTS0047580,90
RTS0047581,97
RTS0047582,103
RTS0047583,58
RTS0047584,66
RTS0047585,82
RTS0047586,85
RTS0047587,59
RTS0047588,101
RTS0047590,98
RTS0047591,76
RTS0047592,80
RTS0047593,85
RTS0047594,125
RTS0047595,104
RTS0047596,114
RTS0047597,102
RTS0047598,132
RTS0047599,94
RTS0047600,128
RTS0047601,511
RTS0047602,208
RTS0047603,94
RTS0047604,88
RTS0047606,83
RTS0047613,239
RTS0047614,187
RTS0047615,84
RTS0047616,290
RTS0047617,262
RTS0047618,70
RTS0047619,76
RTS0047620,63
RTS0047621,83
RTS0047622,64
RTS0047624,95
RTS0047625,60
RTS0047626,103
RTS0047627,82
RTS0047628,76
RTS0047629,64
RTS0047630,47
RTS0047631,60
RTS0047632,81
RTS0047633,58
RTS0047634,61
RTS0047635,63
RTS0047636,103
RTS0047637,80
RTS0047638,75
RTS0047639,78
RTS0047640,70
RTS0047641,80
RTS0047642,61
RTS0047643,39
RTS0047644,86
RTS0047645,66
RTS0047646,104
RTS0047647,80
RTS0047648,115
RTS0047649,75
RTS0047650,53
RTS0047651,60
RTS0047652,65
RTS0047653,66
RTS0047654,63
RTS0047656,91
RTS0047657,93
RTS0047658,68
RTS0047659,45
RTS0047660,57
RTS0047661,84
RTS0047662,98
RTS0047663,50
RTS0047664,96
RTS0047665,99
RTS0047666,51
RTS0047667,80
RTS0047668,82
RTS0047669,90
RTS0047670,84
RTS0047672,77
RTS0047673,70
RTS0047674,90
RTS0047675,88
RTS0047676,69
RTS0047677,65
RTS0047678,69
RTS0047679,104
RTS0047680,94
RTS0047681,73
RTS0047682,87
RTS0047684,86
RTS0047685,51
RTS0047686,82
RTS0047687,68
RTS0047688,90
RTS0047689,114
RTS0047691,65
RTS0047692,78
RTS0047693,104
RTS0047694,100
RTS0047695,67
RTS0047696,64
RTS0047697,72
RTS0047698,87
RTS0047699,90
RTS0047700,136
RTS0047701,78
RTS0047702,102
RTS0047703,165
RTS0047704,108
RTS0047705,111
RTS0047706,104
RTS0047707,112
RTS0047708,374
RTS0047709,419
RTS0047710,73
RTS0047711,84
RTS0047712,101
RTS0047713,484
RTS0047714,688
RTS0047715,528
RTS0047716,681
RTS0047717,682
RTS0047718,133
RTS0047720,57
RTS0047721,76
RTS0047722,78
RTS0047723,109
RTS0047724,173
RTS0047725,195
RTS0047726,149
RTS0047727,177
RTS0047728,200
RTS0047729,108
RTS0047730,76
RTS0047731,53
RTS0047732,57
RTS0047733,83
RTS0047734,89
RTS0047735,84
RTS0047736,241
RTS0047737,111
RTS0047738,83
RTS0047739,89
RTS0047740,103
RTS0047741,119
RTS0047742,94
RTS0047743,62
RTS0047744,206
RTS0047745,215
RTS0047746,143
RTS0047747,162
RTS0047748,165
RTS0047749,355
RTS0047750,117
RTS0047752,84
RTS0047753,132
RTS0047754,1364
RTS0047755,1394
RTS0047756,1074
RTS0047757,910
RTS0047758,1015
RTS0047759,101
RTS0047760,87
RTS0047761,79
RTS0047762,86
RTS0047763,126
RTS0047764,111
RTS0047765,123
RTS0047766,154
RTS0047767,75
RTS0047768,77
RTS0047769,71
RTS0047770,87
RTS0047771,69
RTS0047772,68
RTS0047773,76
RTS0047774,119
RTS0047775,75
RTS0047776,98
RTS0047777,81
RTS0047778,68
RTS0047779,133
RTS0047780,140
RTS0047781,178
RTS0047782,219
RTS0047783,150
RTS0047784,86
RTS0047785,66
RTS0047786,302
RTS0047787,229
RTS0047788,164
RTS0047789,183
RTS0047790,95
RTS0047791,186
RTS0047792,130
RTS0047793,108
RTS0047794,71
RTS0047795,69
RTS0047796,174
RTS0047797,99
RTS0047798,102
RTS0047799,143
RTS0047800,59
RTS0047801,1488
RTS0047802,1376
RTS0047803,86
RTS0047804,65
RTS0047805,115
RTS0047806,157
RTS0047807,121
RTS0047808,167
RTS0047809,73
RTS0047810,194
RTS0047811,618
RTS0047812,94
RTS0047813,108
RTS0047814,85
RTS0047816,199
RTS0047817,96
RTS0047818,76
RTS0047819,79
RTS0047820,84
RTS0047821,792
RTS0047822,61
RTS0047823,95
RTS0047824,206
RTS0047825,452
RTS0047826,100
RTS0047827,432
RTS0047828,96
RTS0047829,116
RTS0047830,59
RTS0047831,66
RTS0047832,104
RTS0047833,90
RTS0047834,80
RTS0047835,494
RTS0047836,328
RTS0047837,297
RTS0047838,3304
RTS0047839,1634
RTS0047840,113
RTS0047841,74
RTS0047842,124
RTS0047843,246
RTS0047844,54
RTS0047845,83
RTS0047846,71
RTS0047847,62
RTS0047848,68
RTS0047849,96
RTS0047850,75
RTS0047851,88
RTS0047852,151
RTS0047853,97
RTS0047854,80
RTS0047855,123
RTS0047856,91
RTS0047857,93
RTS0047858,65
RTS0047859,53
RTS0047860,98
RTS0047861,76
RTS0047862,124
RTS0047863,55
RTS0047864,87
RTS0047865,151
RTS0047866,240
RTS0047867,92
RTS0047868,88
RTS0047869,122
RTS0047870,397
RTS0047871,95
RTS0047872,211
RTS0047873,118
RTS0047874,82
RTS0047875,134
RTS0047876,79
RTS0047877,62
RTS0047878,194
RTS0047879,299
RTS0047880,90
RTS0047881,214
RTS0047882,94
RTS0047883,194
RTS0047884,122
RTS0047885,93
RTS0047886,73
RTS0047890,758
RTS0047891,766
RTS0047892,324
RTS0047893,93
RTS0047894,82
RTS0047895,113
RTS0047896,108
RTS0047897,101
RTS0047898,96
RTS0047899,99
RTS0047900,94
RTS0047901,87
RTS0047902,143
RTS0047903,166
RTS0047904,169
RTS0047905,223
RTS0047906,175
RTS0047907,2113
RTS0047908,1790
RTS0047909,2040
RTS0047910,100
RTS0047912,104
RTS0047913,89
RTS0047914,121
RTS0047915,66
RTS0047916,104
RTS0047917,69
RTS0047919,67
RTS0047920,689
RTS0047921,1586
RTS0047924,79
RTS0047925,80
RTS0047926,70
RTS0047927,111
RTS0047928,184
RTS0047929,72
RTS0047930,77
RTS0047931,80
RTS0047932,82
RTS0047933,91
RTS0047934,92
RTS0047935,1381
RTS0047936,79
RTS0047937,127
RTS0047938,120
RTS0047939,327
RTS0047940,796
RTS0047941,111
RTS0047942,89
RTS0047943,72
RTS0047944,107
RTS0047945,168
RTS0047946,188
RTS0047947,99
RTS0047948,53
RTS0047949,81
RTS0047950,65
RTS0047951,97
RTS0047952,112
RTS0047953,666
RTS0047954,88
RTS0047956,99
RTS0047957,104
RTS0047958,85
RTS0047959,187
RTS0047960,147
RTS0047961,318
RTS0047963,100
RTS0047964,84
RTS0047965,113
RTS0047966,59
RTS0047967,86
RTS0047968,91
RTS0047969,98
RTS0047970,81
RTS0047972,90
RTS0047973,375
RTS0047974,145
RTS0047975,77
RTS0047976,82
RTS0047977,67
RTS0047978,81
RTS0047979,118
RTS0047980,78
RTS0047981,4853
RTS0047982,63
RTS0047985,1621
RTS0047986,84
RTS0047987,87
RTS0047988,525
RTS0047990,103
RTS0047991,141
RTS0047992,98
RTS0047993,75
RTS0047994,79
RTS0047995,73
RTS0047996,80
RTS0047997,164
RTS0047998,199
RTS0047999,91
RTS0048000,98
RTS0048001,88
RTS0048003,196
RTS0048005,77
RTS0048006,118
RTS0048008,64
RTS0048009,85
RTS0048012,119
RTS0048013,60
RTS0048014,77
RTS0048015,187
RTS0048016,215
RTS0048017,115
RTS0048018,221
RTS0048019,289
RTS0048020,98
RTS0048021,80
RTS0048022,114
RTS0048023,111
RTS0048024,101
RTS0048026,139
RTS0048027,244
RTS0048028,104
RTS0048029,53
RTS0048030,71
RTS0048031,91
RTS0048032,81
RTS0048033,80
RTS0048034,96
RTS0048035,86
RTS0048036,116
RTS0048037,111
RTS0048038,230
RTS0048040,95
RTS0048041,62
RTS0048042,113
RTS0048043,152
RTS0048044,67
RTS0048045,93
RTS0048046,97
RTS0048047,112
RTS0048048,89
RTS0048049,80
RTS0048050,65
RTS0048051,284
RTS0048052,242
RTS0048053,166
RTS0048054,304
RTS0048055,78
RTS0048056,107
RTS0048057,74
RTS0048058,74
RTS0048059,129
RTS0048060,110
RTS0048061,96
RTS0048062,77
RTS0048063,106
RTS0048064,313
RTS0048065,193
RTS0048066,251
RTS0048067,78
RTS0048068,95
RTS0048069,84
RTS0048070,80
RTS0048071,154
RTS0048072,49
RTS0048073,91
RTS0048074,58
RTS0048076,135
RTS0048077,123
RTS0048078,139
RTS0048079,198
RTS0048080,110
RTS0048081,358
RTS0048082,93
RTS0048084,87
RTS0048085,124
RTS0048086,69
RTS0048087,132
RTS0048088,85
RTS0048089,141
RTS0048090,149
RTS0048091,129
RTS0048092,102
RTS0048093,323
RTS0048094,56
RTS0048096,82
RTS0048097,83
RTS0048098,11751
RTS0048099,17240
RTS0048100,14804
RTS0048101,12541
RTS0048102,16652
RTS0048104,113
RTS0048105,136
RTS0048106,100
RTS0048107,102
RTS0048108,126
RTS0048109,71
RTS0048110,100
RTS0048111,64
RTS0048112,78
RTS0048113,92
RTS0048114,54
RTS0048115,87
RTS0048116,96
RTS0048117,70
RTS0048118,120
RTS0048120,72
RTS0048126,71
RTS0048127,122
RTS0048129,150
RTS0048130,84
RTS0048131,748
RTS0048132,1100
RTS0048133,196
RTS0048134,991
RTS0048135,1424
RTS0048136,77
RTS0048138,91
RTS0048139,98
RTS0048140,103
RTS0048141,97
RTS0048142,103
RTS0048144,103
RTS0048145,110
RTS0048146,111
RTS0048147,65
RTS0048148,75
RTS0048149,73
RTS0048150,106
RTS0048151,115
RTS0048152,127
RTS0048153,149
RTS0048154,119
RTS0048155,110
RTS0048156,381
RTS0048158,391
RTS0048159,109
RTS0048160,3367
RTS0048161,4122
RTS0048162,354
RTS0048163,342
RTS0048164,1199
RTS0048165,687
RTS0048166,236
RTS0048167,353
RTS0048168,204
RTS0048169,256
RTS0048170,185
RTS0048171,150
RTS0048172,169
RTS0048173,84
RTS0048175,138
RTS0048176,65
RTS0048177,62
RTS0048178,104
RTS0048179,73
RTS0048180,77
RTS0048181,235
RTS0048182,146
RTS0048183,242
RTS0048184,229
RTS0048185,250
RTS0048186,164
RTS0048188,249
RTS0048189,260
RTS0048190,172
RTS0048191,175
RTS0048192,266
RTS0048193,157
RTS0048194,213
RTS0048195,226
RTS0048196,260
RTS0048197,408
RTS0048198,413
RTS0048200,305
RTS0048201,222
RTS0048202,97
RTS0048203,154
RTS0048204,154
RTS0048205,132
RTS0048207,154
RTS0048208,231
RTS0048209,214
RTS0048210,151
RTS0048211,255
RTS0048212,120
RTS0048213,139
RTS0048214,73
RTS0048215,185
RTS0048216,166
RTS0048217,187
RTS0048218,223
RTS0048219,172
RTS0048220,186
RTS0048221,161
RTS0048222,117
RTS0048223,82
RTS0048224,158
RTS0048225,128
RTS0048226,149
RTS0048227,336
RTS0048228,93
RTS0048229,82
RTS0048230,148
RTS0048231,193
RTS0048232,129
RTS0048233,107
RTS0048234,115
RTS0048235,184
RTS0048236,124
RTS0048237,119
RTS0048238,198
RTS0048239,138
RTS0048240,108
RTS0048241,154
RTS0048242,340
RTS0048243,263
RTS0048244,302
RTS0048245,117
RTS0048246,263
RTS0049343,144
RTS0049344,121
RTS0049345,83
RTS0049346,49
RTS0049347,115
RTS0049348,138
RTS0049349,73
RTS0049350,84
RTS0049351,95
RTS0049352,94
RTS0049353,101
RTS0049354,80
RTS0049355,55
RTS0049356,94
RTS0049357,90
RTS0049358,88
RTS0049359,61
RTS0049360,117
RTS0049361,90
RTS0049362,80
RTS0049363,108
RTS0049364,135
RTS0049365,89
RTS0049366,881
RTS0049367,759
RTS0049368,90
RTS0049369,71
RTS0049370,70
RTS0049371,129
RTS0049372,119
RTS0049373,222
RTS0049374,207
RTS0049375,198
RTS0049376,172
RTS0049377,207
RTS0049378,192
RTS0049379,118
RTS0049380,154
RTS0049381,126
RTS0049382,137
RTS0049383,115
RTS0049384,99
RTS0049385,78
RTS0049386,111
RTS0049387,96
RTS0049388,98
RTS0049389,69
RTS0049390,5717
RTS0049391,6446
RTS0049392,7035
RTS0049393,7491
RTS0049394,3004
RTS0049395,642
RTS0049396,7729
RTS0049397,8299
RTS0049398,9602
RTS0049399,5339
RTS0049400,100
RTS0049401,103
RTS0049402,122
RTS0049403,61
RTS0049404,105
RTS0049405,77
RTS0049406,76
RTS0049407,104
RTS0049408,101
RTS0049409,117
RTS0049410,87
RTS0049411,97
RTS0049412,71
RTS0049413,60
RTS0049414,75
RTS0049415,103
RTS0049416,97
RTS0049417,110
RTS0049418,91
RTS0049419,58
RTS0049420,77
RTS0049421,84
RTS0049422,68
RTS0049423,65
RTS0049424,121
RTS0049425,135
RTS0049426,246
RTS0049427,193
RTS0049428,73
RTS0049429,407
RTS0049430,380
RTS0049431,389
RTS0049432,98
RTS0049433,90
RTS0049434,77
RTS0049435,67
RTS0049436,66
RTS0049437,587
RTS0049438,85
RTS0049439,364
RTS0049440,282
RTS0049441,463
RTS0049442,349
RTS0049443,272
RTS0049444,891
RTS0049445,88
RTS0049446,142
RTS0049447,150
RTS0049448,74
RTS0049449,141
RTS0049450,111
RTS0049451,100
RTS0049452,85
RTS0049453,164
RTS0049454,75
RTS0049455,77
RTS0049456,107
RTS0049457,264
RTS0049458,135
RTS0049459,309
RTS0049460,429
RTS0049461,548
RTS0049462,752
RTS0049463,99
RTS0049464,85
RTS0049465,60
RTS0049466,89
RTS0049467,87
RTS0049468,133
RTS0049469,100
RTS0049470,104
RTS0049471,166
RTS0049472,117
RTS0049473,627
RTS0049474,76
RTS0049475,98
RTS0049476,119
RTS0049477,83
RTS0049478,85
RTS0049479,16202
RTS0049480,1500
RTS0049481,50
RTS0049482,103
RTS0049483,117
RTS0049484,88
RTS0049485,123
RTS0997079,65
RTS0997080,212
RTS0997081,67
RTS0997082,100
RTS0997083,92
RTS0997084,99
RTS0997085,77
RTS0997086,138
RTS0997087,59
RTS0997088,21607
RTS0997089,10513
RTS0997090,159
RTS0997091,137
RTS0997092,62
RTS0997093,84
RTS0997094,15
RTS0997095,76
RTS0997096,57
RTS0997097,36
RTS0997098,75
RTS0997099,47
RTS0997100,60
RTS0997101,63
RTS0997102,56
RTS0997103,45
RTS0997104,49
RTS0997105,40
RTS0997106,61
RTS0997107,49
RTS0997108,81
RTS0997109,33
RTS0997110,47
RTS0997111,50
RTS0997112,70
RTS0997113,60
RTS0997114,58
RTS0997115,43
RTS0997116,42
RTS0997117,53
RTS0997118,52
RTS0997119,51
RTS0997120,37
RTS0997121,394
RTS0997122,715
RTS0997123,721
RTS0997124,381
RTS0997125,720
RTS0997126,1331
RTS0997127,1238
RTS0997128,864
RTS0997129,1588
RTS0997130,347
</Code_Summary>
