# Supplementary material for: Spatial meta-transcriptomics reveal associations of intratumor bacteria burden with lung cancer cells showing a distinct oncogenic signature
Source: J Immunother Cancer. 2022 Jul 6;10(7):e004698. doi: 10.1136/jitc-2022-004698 (PMC9260850; doi:10.1136/jitc-2022-004698)
Supplement: Supplementary data [file jitc-2022-004698supp009.zip › DSP-1001660004186-C-F12.dcc]

<Header>
FileVersion,0.02
SoftwareVersion,"GeoMx_NGS_Pipeline_ 2.0.0"
Date,2020-6-15
</Header>

<Scan_Attributes>
ID,DSP-1001660004186-C-F12
Plate_ID,1001660004186
Well,F12
</Scan_Attributes>

<NGS_Processing_Attributes>
SeqSetId,
tamperedIni,No
Raw,30853
Trimmed,30682
Stitched,30453
Aligned,29875
umiQ30,0.9920
rtsQ30,0.9914
</NGS_Processing_Attributes>


<Code_Summary>
RTS0039454,3
RTS0039455,1
RTS0039459,1
RTS0039465,2
RTS0039466,2
RTS0039467,3
RTS0039469,2
RTS0039473,1
RTS0039474,2
RTS0039475,2
RTS0039476,2
RTS0039477,3
RTS0039478,1
RTS0039479,1
RTS0039480,2
RTS0039482,1
RTS0039484,1
RTS0039487,2
RTS0039488,1
RTS0039490,1
RTS0039493,2
RTS0039494,2
RTS0039497,1
RTS0039499,2
RTS0039500,1
RTS0039502,3
RTS0039503,1
RTS0039504,1
RTS0039505,1
RTS0039507,1
RTS0039508,1
RTS0039512,1
RTS0039513,2
RTS0039514,4
RTS0039517,1
RTS0039523,1
RTS0039524,1
RTS0039525,1
RTS0039526,2
RTS0039527,1
RTS0039528,1
RTS0039531,2
RTS0039532,1
RTS0039537,1
RTS0039541,1
RTS0039543,1
RTS0039547,1
RTS0039549,1
RTS0039554,2
RTS0039555,1
RTS0039557,1
RTS0039563,1
RTS0039565,3
RTS0039566,1
RTS0039567,1
RTS0039573,1
RTS0039579,1
RTS0039581,1
RTS0039582,3
RTS0039583,1
RTS0039584,1
RTS0039585,1
RTS0039587,1
RTS0039594,1
RTS0039596,1
RTS0039600,1
RTS0039607,2
RTS0039610,2
RTS0039613,1
RTS0039620,1
RTS0039622,1
RTS0039623,2
RTS0039626,1
RTS0039627,3
RTS0039629,1
RTS0039631,1
RTS0039633,1
RTS0039634,1
RTS0039637,1
RTS0039638,1
RTS0039640,2
RTS0039642,1
RTS0039646,1
RTS0039647,1
RTS0039650,2
RTS0039651,2
RTS0039652,1
RTS0039654,1
RTS0039659,2
RTS0039662,1
RTS0039669,1
RTS0039671,1
RTS0039673,1
RTS0039674,2
RTS0039676,1
RTS0039677,1
RTS0039679,2
RTS0039681,1
RTS0039684,1
RTS0039686,1
RTS0039687,3
RTS0039688,2
RTS0039690,1
RTS0039696,1
RTS0039703,1
RTS0039704,1
RTS0039705,2
RTS0039706,1
RTS0039708,1
RTS0039709,1
RTS0039711,1
RTS0039712,1
RTS0039715,2
RTS0039716,2
RTS0039717,1
RTS0039719,1
RTS0039723,1
RTS0039725,1
RTS0039726,1
RTS0039729,1
RTS0039731,1
RTS0039732,1
RTS0039734,2
RTS0039736,1
RTS0039737,2
RTS0039739,1
RTS0039740,2
RTS0039741,1
RTS0039743,2
RTS0039747,1
RTS0039750,1
RTS0039756,2
RTS0039757,1
RTS0039759,1
RTS0039762,1
RTS0039764,2
RTS0039768,1
RTS0039770,1
RTS0039772,1
RTS0039773,1
RTS0039774,1
RTS0039776,1
RTS0039778,1
RTS0039781,1
RTS0039785,2
RTS0039786,1
RTS0039787,1
RTS0039791,1
RTS0039792,1
RTS0039793,2
RTS0039794,1
RTS0039799,1
RTS0039803,1
RTS0039804,1
RTS0039805,1
RTS0039806,2
RTS0039815,1
RTS0039818,1
RTS0039820,1
RTS0039821,1
RTS0039823,1
RTS0039826,1
RTS0039831,1
RTS0039832,2
RTS0039834,1
RTS0039838,1
RTS0039842,2
RTS0039844,1
RTS0039849,1
RTS0039852,1
RTS0039870,3
RTS0039873,2
RTS0039874,1
RTS0039876,1
RTS0039878,1
RTS0039879,1
RTS0039880,1
RTS0039881,1
RTS0039882,1
RTS0039884,2
RTS0039887,1
RTS0039892,1
RTS0039895,2
RTS0039898,1
RTS0039900,1
RTS0039905,3
RTS0039906,1
RTS0039907,2
RTS0039908,1
RTS0039909,2
RTS0039912,1
RTS0039913,1
RTS0039914,1
RTS0039915,1
RTS0039917,1
RTS0039919,1
RTS0039920,2
RTS0039922,2
RTS0039924,2
RTS0039929,1
RTS0039933,1
RTS0039934,1
RTS0039936,2
RTS0039938,2
RTS0039941,1
RTS0039944,1
RTS0039945,1
RTS0039948,1
RTS0039949,1
RTS0039952,1
RTS0039955,1
RTS0039959,1
RTS0039961,2
RTS0039964,2
RTS0039969,2
RTS0039973,1
RTS0039976,4
RTS0039977,1
RTS0039978,1
RTS0039979,1
RTS0039980,1
RTS0039982,1
RTS0039989,2
RTS0039992,1
RTS0039996,1
RTS0039997,1
RTS0039998,1
RTS0039999,1
RTS0040000,1
RTS0040004,1
RTS0040009,2
RTS0040013,1
RTS0040015,1
RTS0040016,1
RTS0040022,1
RTS0040023,1
RTS0040027,1
RTS0040029,1
RTS0040030,1
RTS0040031,1
RTS0040036,2
RTS0040040,1
RTS0040042,3
RTS0040048,1
RTS0040049,1
RTS0040052,1
RTS0040053,1
RTS0040054,1
RTS0040058,1
RTS0040059,2
RTS0040062,1
RTS0040066,2
RTS0040067,1
RTS0040069,2
RTS0040072,1
RTS0040074,1
RTS0040075,1
RTS0040081,1
RTS0040086,2
RTS0040088,1
RTS0040089,1
RTS0040090,1
RTS0040091,2
RTS0040093,2
RTS0040094,1
RTS0040097,1
RTS0040100,3
RTS0040101,1
RTS0040105,3
RTS0040106,1
RTS0040108,1
RTS0040110,1
RTS0040112,1
RTS0040113,1
RTS0040117,1
RTS0040119,1
RTS0040120,1
RTS0040124,1
RTS0040126,1
RTS0040127,1
RTS0040128,1
RTS0040130,1
RTS0040134,1
RTS0040136,2
RTS0040139,2
RTS0040141,1
RTS0040147,1
RTS0040148,1
RTS0040149,1
RTS0040150,3
RTS0040152,1
RTS0040153,1
RTS0040154,1
RTS0040156,1
RTS0040160,1
RTS0040161,1
RTS0040162,1
RTS0040163,2
RTS0040166,2
RTS0040170,1
RTS0040172,1
RTS0040173,1
RTS0040175,1
RTS0040176,1
RTS0040180,1
RTS0040191,1
RTS0040194,3
RTS0040197,1
RTS0040198,1
RTS0040199,1
RTS0040201,2
RTS0040202,1
RTS0040203,1
RTS0040206,1
RTS0040209,2
RTS0040215,1
RTS0040216,2
RTS0040220,1
RTS0040221,1
RTS0040223,3
RTS0040225,1
RTS0040230,3
RTS0040236,1
RTS0040239,1
RTS0040240,1
RTS0040242,1
RTS0040243,2
RTS0040246,2
RTS0040251,1
RTS0040252,1
RTS0040253,1
RTS0040256,1
RTS0040261,1
RTS0040262,1
RTS0040269,1
RTS0040271,1
RTS0040272,2
RTS0040273,1
RTS0040274,1
RTS0040275,2
RTS0040277,1
RTS0040278,1
RTS0040280,1
RTS0040283,1
RTS0040285,1
RTS0040290,1
RTS0040305,2
RTS0040313,2
RTS0040314,2
RTS0040315,1
RTS0040316,1
RTS0040317,1
RTS0040321,1
RTS0040324,1
RTS0040326,2
RTS0040329,1
RTS0040330,1
RTS0040331,1
RTS0040337,1
RTS0040338,1
RTS0040341,1
RTS0040342,1
RTS0040345,1
RTS0040346,1
RTS0040347,1
RTS0040348,3
RTS0040351,2
RTS0040358,1
RTS0040361,1
RTS0040363,1
RTS0040365,1
RTS0040366,2
RTS0040368,1
RTS0040369,1
RTS0040371,1
RTS0040372,1
RTS0040374,1
RTS0040376,1
RTS0040379,1
RTS0040382,1
RTS0040383,2
RTS0040386,1
RTS0040387,1
RTS0040391,1
RTS0040392,1
RTS0040393,2
RTS0040394,1
RTS0040395,1
RTS0040402,1
RTS0040403,1
RTS0040407,1
RTS0040409,1
RTS0040414,1
RTS0040415,2
RTS0040416,1
RTS0040417,1
RTS0040418,1
RTS0040419,2
RTS0040420,3
RTS0040423,1
RTS0040424,2
RTS0040431,1
RTS0040436,2
RTS0040437,1
RTS0040439,1
RTS0040442,1
RTS0040445,1
RTS0040449,1
RTS0040451,1
RTS0040454,1
RTS0040455,1
RTS0040456,1
RTS0040457,1
RTS0040460,1
RTS0040461,1
RTS0040462,1
RTS0040466,1
RTS0040467,1
RTS0040468,2
RTS0040469,1
RTS0040473,1
RTS0040475,1
RTS0040476,2
RTS0040480,1
RTS0040487,1
RTS0040489,1
RTS0040491,2
RTS0040496,1
RTS0040498,1
RTS0040500,1
RTS0040501,1
RTS0040502,1
RTS0040504,2
RTS0040506,1
RTS0040512,1
RTS0040525,1
RTS0040526,2
RTS0040527,1
RTS0040528,1
RTS0040530,1
RTS0040536,1
RTS0040538,1
RTS0040541,1
RTS0040542,1
RTS0040543,2
RTS0040558,1
RTS0040560,1
RTS0040563,1
RTS0040566,1
RTS0040569,1
RTS0040573,3
RTS0040575,1
RTS0040576,1
RTS0040578,1
RTS0040581,1
RTS0040583,2
RTS0040590,1
RTS0040591,1
RTS0040593,2
RTS0040594,1
RTS0040596,3
RTS0040608,1
RTS0040609,1
RTS0040611,1
RTS0040613,1
RTS0040615,1
RTS0040616,2
RTS0040617,1
RTS0040618,1
RTS0040621,1
RTS0040623,1
RTS0040624,3
RTS0040632,1
RTS0040633,1
RTS0040635,1
RTS0040640,1
RTS0040642,1
RTS0040648,1
RTS0040650,1
RTS0040651,1
RTS0040652,1
RTS0040653,1
RTS0040654,1
RTS0040658,1
RTS0040659,1
RTS0040660,1
RTS0040664,1
RTS0040666,1
RTS0040668,1
RTS0040674,1
RTS0040676,8
RTS0040677,3
RTS0040678,4
RTS0040679,7
RTS0040680,6
RTS0040681,3
RTS0040682,1
RTS0040683,6
RTS0040684,2
RTS0040685,3
RTS0040686,1
RTS0040687,1
RTS0040689,1
RTS0040690,1
RTS0040701,1
RTS0040702,5
RTS0040703,3
RTS0040704,7
RTS0040705,5
RTS0040707,1
RTS0040711,1
RTS0040714,2
RTS0040715,1
RTS0040717,2
RTS0040723,1
RTS0040724,1
RTS0040727,1
RTS0040728,1
RTS0040729,1
RTS0040730,1
RTS0040736,5
RTS0040737,1
RTS0040738,2
RTS0040740,3
RTS0040741,2
RTS0040742,2
RTS0040744,2
RTS0040745,2
RTS0040748,1
RTS0040750,1
RTS0040751,1
RTS0040752,1
RTS0040756,1
RTS0040757,1
RTS0040758,1
RTS0040759,1
RTS0040760,1
RTS0040762,2
RTS0040763,1
RTS0040767,2
RTS0040769,2
RTS0040770,2
RTS0040772,1
RTS0040774,1
RTS0040779,1
RTS0040780,1
RTS0040783,3
RTS0040785,1
RTS0040786,2
RTS0040788,1
RTS0040792,1
RTS0040793,1
RTS0040798,1
RTS0040799,1
RTS0040802,1
RTS0040807,2
RTS0040810,3
RTS0040812,1
RTS0040814,1
RTS0040817,2
RTS0040818,1
RTS0040819,1
RTS0040821,1
RTS0040826,1
RTS0040828,1
RTS0040830,2
RTS0040837,2
RTS0040838,1
RTS0040839,1
RTS0040843,1
RTS0040844,1
RTS0040847,1
RTS0040850,1
RTS0040851,1
RTS0040852,1
RTS0040853,1
RTS0040854,1
RTS0040858,1
RTS0040860,2
RTS0040861,2
RTS0040862,1
RTS0040863,1
RTS0040864,2
RTS0040865,1
RTS0040872,1
RTS0040875,1
RTS0040881,2
RTS0040883,1
RTS0040884,1
RTS0040886,1
RTS0040889,2
RTS0040890,1
RTS0040891,1
RTS0040893,2
RTS0040896,1
RTS0040898,2
RTS0040901,4
RTS0040902,2
RTS0040904,1
RTS0040905,1
RTS0040910,2
RTS0040911,1
RTS0040913,1
RTS0040914,1
RTS0040917,1
RTS0040921,1
RTS0040922,1
RTS0040924,1
RTS0040935,1
RTS0040937,1
RTS0040942,1
RTS0040943,2
RTS0040944,1
RTS0040946,1
RTS0040947,3
RTS0040949,1
RTS0040950,5
RTS0040951,1
RTS0040953,1
RTS0040956,1
RTS0040958,1
RTS0040960,1
RTS0040961,1
RTS0040964,1
RTS0040967,1
RTS0040968,1
RTS0040969,1
RTS0040970,1
RTS0040973,1
RTS0040975,2
RTS0040979,1
RTS0040981,1
RTS0040986,1
RTS0040988,1
RTS0040990,1
RTS0040991,1
RTS0040992,1
RTS0040994,1
RTS0040995,1
RTS0040996,1
RTS0040997,1
RTS0041000,1
RTS0041003,1
RTS0041006,1
RTS0041007,1
RTS0041008,1
RTS0041012,1
RTS0041014,1
RTS0041022,1
RTS0041024,1
RTS0041025,1
RTS0041027,1
RTS0041031,1
RTS0041034,1
RTS0041042,1
RTS0041044,1
RTS0041045,1
RTS0041046,2
RTS0041047,1
RTS0041048,2
RTS0041049,2
RTS0041050,1
RTS0041051,1
RTS0041053,1
RTS0041058,2
RTS0041059,2
RTS0041060,1
RTS0041062,2
RTS0041063,1
RTS0041067,4
RTS0041070,2
RTS0041072,1
RTS0041073,1
RTS0041078,1
RTS0041080,1
RTS0041085,1
RTS0041087,3
RTS0041088,3
RTS0041089,2
RTS0041091,1
RTS0041094,1
RTS0041096,1
RTS0041097,1
RTS0041098,1
RTS0041102,1
RTS0041105,2
RTS0041107,1
RTS0041112,1
RTS0041113,2
RTS0041117,2
RTS0041118,1
RTS0041120,4
RTS0041121,1
RTS0041122,1
RTS0041127,1
RTS0041128,2
RTS0041129,1
RTS0041130,1
RTS0041134,1
RTS0041135,2
RTS0041138,1
RTS0041140,1
RTS0041146,1
RTS0041148,1
RTS0041150,1
RTS0041153,1
RTS0041157,1
RTS0041158,1
RTS0041161,1
RTS0041162,1
RTS0041163,1
RTS0041168,2
RTS0041169,4
RTS0041171,2
RTS0041176,1
RTS0041177,1
RTS0041180,1
RTS0041183,1
RTS0041186,4
RTS0041187,1
RTS0041189,2
RTS0041190,2
RTS0041192,1
RTS0041193,3
RTS0041195,1
RTS0041196,3
RTS0041197,1
RTS0041198,1
RTS0041208,1
RTS0041211,1
RTS0041214,1
RTS0041216,1
RTS0041218,1
RTS0041220,1
RTS0041221,2
RTS0041222,1
RTS0041224,1
RTS0041227,1
RTS0041230,1
RTS0041231,1
RTS0041233,1
RTS0041236,1
RTS0041240,3
RTS0041241,1
RTS0041242,1
RTS0041252,1
RTS0041253,2
RTS0041257,1
RTS0041259,1
RTS0041266,2
RTS0041267,1
RTS0041268,2
RTS0041271,1
RTS0041274,1
RTS0041275,2
RTS0041277,1
RTS0041279,1
RTS0041282,1
RTS0041283,1
RTS0041284,1
RTS0041286,1
RTS0041287,1
RTS0041289,1
RTS0041292,1
RTS0041293,1
RTS0041294,1
RTS0041295,1
RTS0041302,1
RTS0041304,1
RTS0041306,1
RTS0041310,1
RTS0041312,2
RTS0041314,1
RTS0041315,1
RTS0041316,1
RTS0041317,1
RTS0041318,2
RTS0041319,1
RTS0041321,1
RTS0041323,1
RTS0041325,1
RTS0041332,1
RTS0041349,2
RTS0041353,4
RTS0041356,1
RTS0041359,2
RTS0041360,1
RTS0041361,2
RTS0041362,1
RTS0041364,1
RTS0041368,1
RTS0041372,1
RTS0041375,1
RTS0041380,1
RTS0041381,2
RTS0041382,1
RTS0041383,1
RTS0041387,1
RTS0041388,1
RTS0041390,1
RTS0041393,1
RTS0041394,1
RTS0041404,1
RTS0041406,1
RTS0041407,1
RTS0041409,2
RTS0041413,1
RTS0041417,1
RTS0041418,1
RTS0041420,1
RTS0041421,1
RTS0041422,1
RTS0041428,1
RTS0041429,2
RTS0041433,1
RTS0041434,1
RTS0041436,1
RTS0041438,1
RTS0041442,1
RTS0041444,1
RTS0041450,1
RTS0041454,1
RTS0041455,1
RTS0041457,2
RTS0041458,1
RTS0041459,1
RTS0041462,1
RTS0041465,2
RTS0041467,1
RTS0041468,1
RTS0041470,1
RTS0041471,2
RTS0041472,1
RTS0041474,1
RTS0041478,1
RTS0041479,1
RTS0041481,2
RTS0041490,2
RTS0041497,4
RTS0041498,1
RTS0041499,2
RTS0041501,1
RTS0041505,1
RTS0041511,1
RTS0041513,1
RTS0041517,1
RTS0041518,1
RTS0041519,1
RTS0041521,1
RTS0041523,2
RTS0041526,3
RTS0041527,2
RTS0041533,1
RTS0041538,1
RTS0041542,2
RTS0041548,1
RTS0041549,2
RTS0041552,1
RTS0041553,1
RTS0041561,2
RTS0041562,1
RTS0041564,1
RTS0041565,1
RTS0041567,2
RTS0041571,1
RTS0041575,1
RTS0041576,1
RTS0041577,1
RTS0041580,1
RTS0041581,1
RTS0041588,1
RTS0041589,1
RTS0041591,2
RTS0041594,2
RTS0041597,1
RTS0041599,1
RTS0041603,1
RTS0041604,1
RTS0041612,1
RTS0041614,1
RTS0041620,2
RTS0041622,1
RTS0041623,1
RTS0041626,1
RTS0041627,1
RTS0041629,1
RTS0041630,1
RTS0041632,1
RTS0041633,1
RTS0041634,3
RTS0041639,1
RTS0041642,1
RTS0041643,1
RTS0041648,1
RTS0041651,2
RTS0041652,1
RTS0041654,1
RTS0041657,1
RTS0041658,2
RTS0041659,1
RTS0041660,1
RTS0041661,1
RTS0041662,1
RTS0041666,1
RTS0041668,3
RTS0041670,1
RTS0041671,1
RTS0041678,1
RTS0041679,2
RTS0041680,1
RTS0041684,1
RTS0041691,1
RTS0041692,1
RTS0041696,1
RTS0041697,1
RTS0041698,2
RTS0041699,1
RTS0041701,1
RTS0041702,1
RTS0041705,1
RTS0041706,1
RTS0041709,2
RTS0041710,2
RTS0041711,1
RTS0041714,1
RTS0041716,2
RTS0041717,1
RTS0041719,1
RTS0041720,4
RTS0041723,1
RTS0041725,1
RTS0041726,2
RTS0041728,2
RTS0041729,1
RTS0041731,1
RTS0041734,1
RTS0041736,1
RTS0041737,1
RTS0041738,4
RTS0041739,4
RTS0041740,3
RTS0041742,1
RTS0041749,1
RTS0041751,1
RTS0041753,1
RTS0041755,2
RTS0041761,1
RTS0041764,1
RTS0041766,1
RTS0041769,2
RTS0041772,1
RTS0041774,2
RTS0041775,1
RTS0041778,1
RTS0041783,1
RTS0041790,1
RTS0041791,2
RTS0041793,2
RTS0041796,1
RTS0041797,1
RTS0041799,1
RTS0041800,1
RTS0041805,1
RTS0041806,2
RTS0041808,1
RTS0041812,1
RTS0041813,1
RTS0041814,1
RTS0041815,1
RTS0041816,2
RTS0041822,1
RTS0041824,1
RTS0041828,1
RTS0041829,1
RTS0041833,1
RTS0041837,3
RTS0041840,2
RTS0041850,1
RTS0041852,1
RTS0041853,1
RTS0041855,3
RTS0041858,2
RTS0041859,1
RTS0041860,1
RTS0041861,1
RTS0041863,1
RTS0041864,1
RTS0041865,1
RTS0041867,1
RTS0041868,1
RTS0041870,1
RTS0041875,1
RTS0041878,3
RTS0041879,1
RTS0041881,1
RTS0041882,1
RTS0041883,2
RTS0041884,1
RTS0041885,1
RTS0041887,3
RTS0041889,1
RTS0041893,1
RTS0041896,2
RTS0041897,1
RTS0041899,1
RTS0041900,1
RTS0041901,1
RTS0041904,2
RTS0041905,1
RTS0041906,4
RTS0041907,1
RTS0041908,2
RTS0041910,2
RTS0041911,2
RTS0041912,1
RTS0041915,3
RTS0041916,2
RTS0041917,1
RTS0041919,4
RTS0041920,3
RTS0041923,1
RTS0041927,5
RTS0041929,1
RTS0041932,1
RTS0041939,2
RTS0041942,1
RTS0041946,1
RTS0041949,1
RTS0041950,1
RTS0041955,2
RTS0041961,1
RTS0041962,3
RTS0041967,1
RTS0041971,1
RTS0041972,1
RTS0041974,2
RTS0041978,1
RTS0041980,1
RTS0041983,1
RTS0041984,2
RTS0041986,1
RTS0041987,1
RTS0041989,1
RTS0041992,1
RTS0041993,1
RTS0041997,2
RTS0041999,1
RTS0042000,1
RTS0042001,2
RTS0042006,1
RTS0042008,1
RTS0042010,2
RTS0042014,1
RTS0042015,1
RTS0042017,1
RTS0042022,1
RTS0042023,1
RTS0042024,1
RTS0042025,2
RTS0042026,1
RTS0042032,2
RTS0042035,1
RTS0042036,1
RTS0042038,1
RTS0042040,1
RTS0042041,1
RTS0042044,1
RTS0042046,2
RTS0042047,2
RTS0042050,1
RTS0042051,2
RTS0042052,3
RTS0042053,1
RTS0042057,1
RTS0042059,2
RTS0042062,1
RTS0042067,1
RTS0042071,1
RTS0042075,1
RTS0042076,1
RTS0042077,1
RTS0042082,1
RTS0042083,1
RTS0042084,1
RTS0042087,2
RTS0042088,1
RTS0042090,1
RTS0042092,1
RTS0042094,2
RTS0042095,2
RTS0042096,1
RTS0042097,1
RTS0042100,3
RTS0042101,2
RTS0042103,1
RTS0042109,3
RTS0042113,1
RTS0042116,1
RTS0042119,1
RTS0042129,1
RTS0042130,1
RTS0042131,1
RTS0042132,1
RTS0042133,1
RTS0042136,1
RTS0042142,1
RTS0042143,1
RTS0042146,2
RTS0042148,1
RTS0042150,1
RTS0042153,1
RTS0042156,2
RTS0042159,3
RTS0042160,1
RTS0042164,1
RTS0042165,2
RTS0042168,2
RTS0042169,1
RTS0042173,2
RTS0042176,1
RTS0042177,1
RTS0042183,1
RTS0042185,1
RTS0042191,2
RTS0042192,1
RTS0042194,2
RTS0042195,1
RTS0042199,2
RTS0042203,2
RTS0042205,1
RTS0042207,1
RTS0042210,2
RTS0042212,1
RTS0042226,1
RTS0042228,1
RTS0042232,1
RTS0042236,2
RTS0042238,1
RTS0042239,1
RTS0042240,1
RTS0042241,1
RTS0042243,2
RTS0042245,1
RTS0042246,3
RTS0042248,1
RTS0042249,1
RTS0042250,1
RTS0042253,1
RTS0042256,2
RTS0042258,1
RTS0042259,1
RTS0042262,1
RTS0042263,1
RTS0042265,1
RTS0042267,1
RTS0042268,2
RTS0042271,1
RTS0042274,1
RTS0042275,1
RTS0042276,1
RTS0042279,2
RTS0042280,1
RTS0042281,2
RTS0042282,2
RTS0042284,1
RTS0042293,1
RTS0042299,1
RTS0042300,1
RTS0042301,1
RTS0042306,1
RTS0042307,4
RTS0042310,1
RTS0042312,1
RTS0042314,1
RTS0042321,1
RTS0042322,3
RTS0042325,1
RTS0042330,1
RTS0042333,1
RTS0042337,1
RTS0042342,2
RTS0042343,1
RTS0042345,1
RTS0042346,1
RTS0042348,1
RTS0042349,1
RTS0042352,2
RTS0042356,1
RTS0042358,1
RTS0042360,1
RTS0042363,1
RTS0042371,1
RTS0042372,1
RTS0042376,1
RTS0042388,1
RTS0042389,1
RTS0042391,1
RTS0042394,1
RTS0042395,1
RTS0042398,1
RTS0042399,1
RTS0042400,1
RTS0042403,1
RTS0042404,1
RTS0042405,1
RTS0042408,2
RTS0042411,1
RTS0042414,1
RTS0042415,2
RTS0042416,1
RTS0042417,1
RTS0042418,1
RTS0042419,2
RTS0042420,1
RTS0042421,1
RTS0042424,1
RTS0042426,1
RTS0042428,1
RTS0042430,1
RTS0042431,1
RTS0042433,1
RTS0042435,1
RTS0042436,1
RTS0042437,1
RTS0042441,1
RTS0042444,1
RTS0042445,2
RTS0042446,1
RTS0042447,2
RTS0042450,1
RTS0042451,2
RTS0042457,1
RTS0042464,3
RTS0042469,1
RTS0042470,2
RTS0042471,1
RTS0042473,2
RTS0042474,1
RTS0042475,2
RTS0042476,1
RTS0042477,1
RTS0042479,1
RTS0042481,2
RTS0042484,1
RTS0042485,1
RTS0042489,2
RTS0042491,1
RTS0042495,1
RTS0042496,1
RTS0042501,1
RTS0042502,1
RTS0042503,1
RTS0042505,1
RTS0042507,1
RTS0042508,1
RTS0042509,1
RTS0042510,3
RTS0042515,1
RTS0042530,1
RTS0042531,1
RTS0042533,1
RTS0042537,1
RTS0042541,1
RTS0042546,1
RTS0042547,1
RTS0042550,1
RTS0042553,1
RTS0042554,1
RTS0042556,1
RTS0042557,2
RTS0042560,1
RTS0042562,1
RTS0042564,1
RTS0042565,1
RTS0042566,1
RTS0042567,1
RTS0042569,1
RTS0042575,1
RTS0042577,1
RTS0042579,2
RTS0042581,1
RTS0042582,1
RTS0042583,1
RTS0042587,1
RTS0042588,2
RTS0042591,2
RTS0042601,1
RTS0042603,1
RTS0042604,1
RTS0042605,1
RTS0042609,1
RTS0042611,1
RTS0042612,1
RTS0042613,1
RTS0042620,2
RTS0042624,3
RTS0042628,1
RTS0042631,1
RTS0042634,1
RTS0042635,1
RTS0042636,1
RTS0042640,1
RTS0042642,1
RTS0042648,1
RTS0042649,2
RTS0042651,3
RTS0042652,1
RTS0042653,1
RTS0042654,1
RTS0042663,1
RTS0042664,1
RTS0042665,1
RTS0042667,1
RTS0042670,2
RTS0042671,1
RTS0042673,1
RTS0042674,1
RTS0042675,1
RTS0042679,1
RTS0042681,1
RTS0042682,1
RTS0042685,3
RTS0042686,1
RTS0042690,2
RTS0042697,1
RTS0042698,2
RTS0042706,1
RTS0042708,1
RTS0042709,2
RTS0042710,1
RTS0042712,1
RTS0042713,1
RTS0042722,1
RTS0042723,1
RTS0042728,1
RTS0042736,2
RTS0042739,1
RTS0042740,1
RTS0042743,1
RTS0042744,2
RTS0042745,2
RTS0042749,1
RTS0042750,1
RTS0042752,1
RTS0042754,1
RTS0042759,1
RTS0042761,1
RTS0042767,1
RTS0042769,1
RTS0042775,1
RTS0042777,1
RTS0042779,2
RTS0042782,1
RTS0042785,3
RTS0042788,1
RTS0042789,2
RTS0042791,2
RTS0042792,1
RTS0042793,1
RTS0042794,1
RTS0042795,1
RTS0042800,2
RTS0042802,2
RTS0042807,1
RTS0042812,2
RTS0042817,1
RTS0042820,1
RTS0042824,2
RTS0042828,1
RTS0042831,2
RTS0042837,1
RTS0042838,1
RTS0042842,1
RTS0042846,1
RTS0042848,1
RTS0042852,3
RTS0042855,1
RTS0042859,3
RTS0042863,2
RTS0042864,1
RTS0042865,1
RTS0042866,1
RTS0042868,1
RTS0042869,3
RTS0042873,1
RTS0042876,1
RTS0042879,1
RTS0042882,1
RTS0042886,1
RTS0042893,1
RTS0042895,2
RTS0042900,1
RTS0042902,1
RTS0042903,1
RTS0042906,1
RTS0042911,2
RTS0042912,1
RTS0042919,1
RTS0042920,1
RTS0042921,1
RTS0042923,1
RTS0042924,3
RTS0042925,1
RTS0042926,1
RTS0042927,2
RTS0042929,1
RTS0042931,1
RTS0042934,1
RTS0042938,1
RTS0042943,1
RTS0042944,1
RTS0042945,2
RTS0042946,1
RTS0042948,1
RTS0042949,1
RTS0042951,1
RTS0042953,2
RTS0042954,1
RTS0042955,2
RTS0042957,1
RTS0042964,2
RTS0042965,1
RTS0042967,1
RTS0042969,1
RTS0042971,2
RTS0042972,1
RTS0042975,2
RTS0042979,1
RTS0042980,1
RTS0042981,1
RTS0042982,1
RTS0042983,2
RTS0042984,1
RTS0042995,1
RTS0042997,1
RTS0042998,1
RTS0043000,2
RTS0043004,1
RTS0043007,1
RTS0043011,1
RTS0043012,1
RTS0043014,1
RTS0043022,1
RTS0043023,2
RTS0043026,1
RTS0043029,1
RTS0043030,1
RTS0043036,1
RTS0043039,2
RTS0043040,1
RTS0043041,1
RTS0043042,1
RTS0043043,1
RTS0043044,1
RTS0043047,1
RTS0043051,1
RTS0043056,1
RTS0043058,2
RTS0043062,2
RTS0043065,1
RTS0043066,1
RTS0043071,2
RTS0043072,3
RTS0043073,6
RTS0043074,5
RTS0043075,4
RTS0043076,2
RTS0043077,1
RTS0043080,1
RTS0043085,2
RTS0043086,2
RTS0043087,1
RTS0043093,1
RTS0043096,1
RTS0043097,1
RTS0043100,1
RTS0043106,1
RTS0043111,2
RTS0043112,1
RTS0043113,1
RTS0043114,1
RTS0043115,1
RTS0043117,1
RTS0043118,1
RTS0043123,1
RTS0043124,1
RTS0043131,1
RTS0043133,1
RTS0043135,1
RTS0043137,1
RTS0043139,1
RTS0043142,1
RTS0043143,1
RTS0043144,1
RTS0043146,1
RTS0043150,1
RTS0043151,1
RTS0043153,1
RTS0043157,1
RTS0043159,1
RTS0043160,1
RTS0043163,2
RTS0043168,2
RTS0043170,1
RTS0043171,2
RTS0043172,1
RTS0043175,1
RTS0043178,1
RTS0043179,1
RTS0043181,1
RTS0043182,1
RTS0043183,1
RTS0043185,1
RTS0043186,1
RTS0043188,1
RTS0043190,1
RTS0043191,1
RTS0043193,1
RTS0043194,1
RTS0043195,1
RTS0043196,1
RTS0043199,1
RTS0043200,1
RTS0043201,1
RTS0043204,1
RTS0043206,1
RTS0043208,3
RTS0043210,1
RTS0043211,1
RTS0043213,1
RTS0043214,1
RTS0043216,1
RTS0043220,1
RTS0043221,1
RTS0043225,2
RTS0043228,1
RTS0043231,1
RTS0043233,1
RTS0043234,1
RTS0043235,2
RTS0043237,1
RTS0043243,1
RTS0043244,1
RTS0043247,1
RTS0043250,1
RTS0043251,1
RTS0043255,2
RTS0043262,2
RTS0043272,1
RTS0043275,1
RTS0043276,1
RTS0043277,1
RTS0043279,2
RTS0043280,1
RTS0043282,1
RTS0043283,2
RTS0043287,1
RTS0043291,1
RTS0043297,2
RTS0043300,1
RTS0043303,1
RTS0043306,1
RTS0043311,1
RTS0043312,1
RTS0043315,1
RTS0043316,1
RTS0043318,2
RTS0043319,1
RTS0043320,2
RTS0043321,1
RTS0043322,1
RTS0043330,1
RTS0043331,1
RTS0043332,2
RTS0043338,2
RTS0043340,1
RTS0043342,1
RTS0043343,1
RTS0043348,1
RTS0043352,1
RTS0043353,1
RTS0043355,1
RTS0043356,1
RTS0043358,1
RTS0043361,1
RTS0043363,1
RTS0043372,1
RTS0043375,1
RTS0043376,2
RTS0043377,1
RTS0043379,2
RTS0043381,2
RTS0043384,1
RTS0043386,2
RTS0043387,1
RTS0043389,2
RTS0043391,1
RTS0043392,1
RTS0043393,2
RTS0043400,2
RTS0043401,2
RTS0043405,1
RTS0043406,2
RTS0043407,1
RTS0043408,1
RTS0043411,2
RTS0043413,2
RTS0043417,1
RTS0043425,2
RTS0043430,1
RTS0043432,1
RTS0043433,1
RTS0043435,2
RTS0043436,1
RTS0043438,3
RTS0043441,1
RTS0043444,2
RTS0043445,1
RTS0043447,2
RTS0043449,4
RTS0043450,1
RTS0043451,1
RTS0043454,2
RTS0043461,1
RTS0043462,1
RTS0043464,1
RTS0043465,1
RTS0043466,1
RTS0043467,1
RTS0043471,1
RTS0043472,2
RTS0043479,1
RTS0043480,1
RTS0043481,2
RTS0043482,1
RTS0043483,1
RTS0043485,1
RTS0043486,3
RTS0043487,1
RTS0043489,1
RTS0043491,2
RTS0043492,2
RTS0043493,1
RTS0043495,2
RTS0043497,1
RTS0043499,2
RTS0043503,1
RTS0043504,1
RTS0043506,1
RTS0043511,1
RTS0043512,2
RTS0043513,1
RTS0043514,1
RTS0043516,2
RTS0043520,2
RTS0043522,1
RTS0043523,1
RTS0043526,1
RTS0043527,1
RTS0043530,1
RTS0043535,2
RTS0043538,1
RTS0043540,1
RTS0043548,2
RTS0043552,1
RTS0043553,1
RTS0043554,3
RTS0043556,1
RTS0043558,1
RTS0043560,1
RTS0043563,2
RTS0043565,1
RTS0043573,1
RTS0043580,1
RTS0043581,1
RTS0043582,2
RTS0043585,1
RTS0043587,2
RTS0043588,1
RTS0043589,1
RTS0043596,1
RTS0043597,1
RTS0043600,1
RTS0043601,1
RTS0043603,1
RTS0043607,2
RTS0043613,1
RTS0043614,1
RTS0043617,1
RTS0043621,2
RTS0043622,1
RTS0043625,1
RTS0043628,1
RTS0043630,2
RTS0043631,2
RTS0043632,1
RTS0043634,2
RTS0043637,1
RTS0043638,1
RTS0043639,1
RTS0043640,1
RTS0043641,1
RTS0043642,1
RTS0043643,2
RTS0043651,1
RTS0043652,1
RTS0043653,1
RTS0043654,1
RTS0043657,1
RTS0043658,1
RTS0043663,1
RTS0043665,2
RTS0043667,1
RTS0043670,1
RTS0043674,2
RTS0043675,3
RTS0043676,1
RTS0043681,1
RTS0043682,1
RTS0043683,1
RTS0043684,1
RTS0043685,2
RTS0043692,1
RTS0043700,3
RTS0043701,1
RTS0043702,1
RTS0043703,1
RTS0043706,1
RTS0043708,1
RTS0043709,1
RTS0043710,2
RTS0043713,1
RTS0043721,1
RTS0043725,1
RTS0043730,2
RTS0043735,2
RTS0043739,1
RTS0043740,1
RTS0043742,1
RTS0043744,1
RTS0043748,1
RTS0043752,1
RTS0043754,1
RTS0043759,2
RTS0043760,1
RTS0043764,1
RTS0043765,1
RTS0043767,1
RTS0043773,1
RTS0043776,1
RTS0043778,1
RTS0043781,1
RTS0043783,1
RTS0043793,1
RTS0043796,1
RTS0043797,1
RTS0043799,1
RTS0043801,2
RTS0043808,2
RTS0043811,1
RTS0043814,1
RTS0043815,1
RTS0043820,1
RTS0043821,1
RTS0043822,1
RTS0043826,1
RTS0043829,1
RTS0043830,1
RTS0043831,1
RTS0043833,1
RTS0043836,1
RTS0043839,1
RTS0043840,1
RTS0043841,1
RTS0043843,1
RTS0043844,1
RTS0043845,1
RTS0043851,1
RTS0043852,2
RTS0043853,2
RTS0043854,1
RTS0043856,1
RTS0043858,1
RTS0043859,1
RTS0043861,3
RTS0043862,2
RTS0043863,2
RTS0043865,1
RTS0043867,2
RTS0043869,2
RTS0043872,1
RTS0043873,1
RTS0043876,2
RTS0043877,1
RTS0043878,1
RTS0043879,1
RTS0043880,2
RTS0043881,1
RTS0043883,1
RTS0043884,2
RTS0043886,1
RTS0043890,1
RTS0043891,1
RTS0043894,2
RTS0043895,1
RTS0043896,1
RTS0043897,1
RTS0043898,1
RTS0043899,1
RTS0043902,2
RTS0043906,1
RTS0043907,1
RTS0043908,1
RTS0043909,1
RTS0043912,1
RTS0043917,1
RTS0043920,1
RTS0043924,1
RTS0043925,1
RTS0043926,1
RTS0043931,1
RTS0043934,1
RTS0043935,1
RTS0043941,1
RTS0043942,1
RTS0043943,1
RTS0043951,1
RTS0043953,1
RTS0043956,1
RTS0043957,1
RTS0043960,1
RTS0043963,1
RTS0043965,1
RTS0043967,1
RTS0043971,1
RTS0043972,1
RTS0043974,1
RTS0043981,1
RTS0043982,1
RTS0043983,1
RTS0043984,1
RTS0043987,1
RTS0043988,1
RTS0043990,1
RTS0043993,1
RTS0043994,1
RTS0043997,2
RTS0043998,1
RTS0043999,1
RTS0044004,1
RTS0044011,1
RTS0044014,2
RTS0044015,1
RTS0044016,1
RTS0044021,2
RTS0044023,1
RTS0044025,1
RTS0044030,1
RTS0044038,1
RTS0044040,1
RTS0044042,2
RTS0044047,2
RTS0044049,1
RTS0044052,1
RTS0044055,1
RTS0044058,1
RTS0044059,1
RTS0044060,1
RTS0044062,1
RTS0044067,1
RTS0044068,1
RTS0044077,2
RTS0044079,1
RTS0044081,1
RTS0044082,1
RTS0044084,1
RTS0044086,1
RTS0044088,1
RTS0044089,2
RTS0044093,1
RTS0044096,1
RTS0044105,2
RTS0044107,1
RTS0044110,2
RTS0044111,2
RTS0044113,1
RTS0044115,3
RTS0044118,2
RTS0044121,1
RTS0044126,2
RTS0044128,1
RTS0044129,1
RTS0044133,2
RTS0044137,1
RTS0044139,2
RTS0044140,2
RTS0044143,1
RTS0044146,2
RTS0044147,1
RTS0044150,1
RTS0044151,1
RTS0044153,1
RTS0044155,3
RTS0044156,1
RTS0044158,1
RTS0044159,2
RTS0044160,1
RTS0044161,1
RTS0044162,1
RTS0044163,3
RTS0044164,1
RTS0044166,2
RTS0044167,1
RTS0044168,1
RTS0044171,1
RTS0044173,2
RTS0044175,1
RTS0044176,1
RTS0044182,1
RTS0044184,1
RTS0044185,2
RTS0044189,1
RTS0044190,1
RTS0044191,2
RTS0044197,2
RTS0044198,2
RTS0044199,1
RTS0044200,1
RTS0044210,1
RTS0044211,2
RTS0044212,3
RTS0044213,1
RTS0044214,1
RTS0044216,1
RTS0044218,1
RTS0044219,1
RTS0044221,3
RTS0044223,1
RTS0044227,2
RTS0044228,1
RTS0044229,1
RTS0044235,2
RTS0044242,1
RTS0044247,1
RTS0044249,2
RTS0044253,1
RTS0044254,1
RTS0044256,1
RTS0044257,1
RTS0044258,1
RTS0044260,2
RTS0044268,1
RTS0044272,1
RTS0044273,2
RTS0044275,1
RTS0044276,1
RTS0044277,1
RTS0044278,2
RTS0044279,1
RTS0044280,2
RTS0044284,2
RTS0044285,2
RTS0044287,1
RTS0044288,1
RTS0044289,2
RTS0044291,1
RTS0044292,1
RTS0044295,1
RTS0044296,3
RTS0044298,1
RTS0044300,2
RTS0044301,1
RTS0044304,2
RTS0044305,2
RTS0044306,2
RTS0044308,1
RTS0044310,2
RTS0044313,1
RTS0044315,1
RTS0044317,1
RTS0044323,1
RTS0044325,1
RTS0044326,1
RTS0044327,1
RTS0044332,1
RTS0044335,2
RTS0044336,3
RTS0044344,3
RTS0044346,2
RTS0044347,2
RTS0044350,2
RTS0044353,1
RTS0044354,1
RTS0044355,4
RTS0044358,2
RTS0044359,1
RTS0044360,1
RTS0044362,1
RTS0044364,1
RTS0044365,1
RTS0044366,1
RTS0044367,2
RTS0044368,1
RTS0044369,2
RTS0044377,1
RTS0044381,1
RTS0044386,1
RTS0044391,1
RTS0044392,1
RTS0044394,1
RTS0044405,2
RTS0044406,1
RTS0044407,2
RTS0044408,1
RTS0044412,2
RTS0044415,1
RTS0044416,4
RTS0044417,1
RTS0044418,1
RTS0044420,2
RTS0044421,1
RTS0044424,1
RTS0044429,1
RTS0044431,3
RTS0044432,2
RTS0044433,1
RTS0044434,1
RTS0044439,1
RTS0044442,3
RTS0044443,1
RTS0044444,1
RTS0044446,1
RTS0044448,1
RTS0044451,1
RTS0044453,1
RTS0044458,1
RTS0044461,1
RTS0044463,1
RTS0044464,1
RTS0044465,1
RTS0044466,1
RTS0044472,1
RTS0044474,3
RTS0044475,1
RTS0044476,1
RTS0044480,1
RTS0044481,1
RTS0044485,1
RTS0044488,1
RTS0044496,2
RTS0044500,2
RTS0044502,1
RTS0044506,1
RTS0044508,1
RTS0044509,1
RTS0044514,1
RTS0044519,1
RTS0044524,2
RTS0044525,1
RTS0044529,2
RTS0044531,2
RTS0044532,1
RTS0044533,1
RTS0044539,1
RTS0044543,1
RTS0044544,1
RTS0044546,1
RTS0044547,2
RTS0044548,2
RTS0044549,1
RTS0044555,1
RTS0044557,1
RTS0044560,1
RTS0044561,1
RTS0044568,1
RTS0044573,2
RTS0044575,2
RTS0044577,2
RTS0044583,1
RTS0044584,2
RTS0044585,1
RTS0044589,1
RTS0044591,1
RTS0044592,1
RTS0044598,1
RTS0044599,1
RTS0044603,1
RTS0044604,1
RTS0044606,1
RTS0044610,2
RTS0044615,1
RTS0044617,1
RTS0044618,2
RTS0044622,1
RTS0044623,1
RTS0044624,1
RTS0044625,2
RTS0044626,1
RTS0044629,4
RTS0044630,2
RTS0044634,1
RTS0044636,1
RTS0044641,2
RTS0044644,1
RTS0044652,2
RTS0044656,4
RTS0044657,2
RTS0044658,6
RTS0044659,5
RTS0044660,5
RTS0044662,1
RTS0044665,1
RTS0044667,2
RTS0044670,1
RTS0044672,2
RTS0044677,2
RTS0044679,1
RTS0044681,1
RTS0044682,1
RTS0044683,1
RTS0044685,1
RTS0044687,1
RTS0044688,1
RTS0044689,1
RTS0044694,1
RTS0044695,1
RTS0044698,1
RTS0044700,2
RTS0044702,2
RTS0044704,1
RTS0044709,1
RTS0044711,1
RTS0044712,1
RTS0044714,1
RTS0044719,1
RTS0044720,1
RTS0044722,1
RTS0044724,1
RTS0044725,1
RTS0044728,1
RTS0044729,1
RTS0044734,1
RTS0044739,1
RTS0044742,2
RTS0044746,1
RTS0044750,3
RTS0044752,1
RTS0044756,1
RTS0044757,2
RTS0044759,3
RTS0044766,2
RTS0044768,1
RTS0044769,2
RTS0044770,3
RTS0044771,1
RTS0044775,1
RTS0044776,1
RTS0044777,1
RTS0044778,2
RTS0044780,1
RTS0044781,2
RTS0044787,2
RTS0044791,2
RTS0044792,1
RTS0044794,1
RTS0044797,1
RTS0044799,2
RTS0044802,1
RTS0044804,1
RTS0044805,1
RTS0044806,2
RTS0044809,3
RTS0044812,1
RTS0044813,1
RTS0044818,1
RTS0044819,1
RTS0044820,2
RTS0044831,1
RTS0044832,1
RTS0044835,2
RTS0044838,1
RTS0044839,1
RTS0044842,2
RTS0044851,1
RTS0044852,1
RTS0044857,1
RTS0044861,1
RTS0044863,1
RTS0044872,1
RTS0044874,1
RTS0044878,1
RTS0044881,1
RTS0044884,2
RTS0044887,1
RTS0044888,3
RTS0044889,1
RTS0044890,1
RTS0044896,1
RTS0044897,2
RTS0044899,1
RTS0044900,2
RTS0044901,3
RTS0044904,1
RTS0044905,1
RTS0044906,1
RTS0044907,1
RTS0044908,3
RTS0044912,1
RTS0044919,1
RTS0044920,4
RTS0044921,1
RTS0044923,1
RTS0044924,2
RTS0044928,1
RTS0044934,2
RTS0044936,1
RTS0044937,1
RTS0044942,1
RTS0044943,1
RTS0044946,1
RTS0044949,1
RTS0044953,1
RTS0044955,2
RTS0044956,2
RTS0044964,1
RTS0044969,1
RTS0044970,3
RTS0044973,1
RTS0044977,2
RTS0044978,1
RTS0044989,1
RTS0044996,2
RTS0044997,2
RTS0044998,1
RTS0045002,1
RTS0045004,1
RTS0045006,1
RTS0045007,1
RTS0045010,1
RTS0045011,1
RTS0045012,1
RTS0045014,1
RTS0045016,1
RTS0045019,1
RTS0045021,3
RTS0045022,1
RTS0045023,1
RTS0045026,1
RTS0045038,1
RTS0045041,2
RTS0045044,1
RTS0045045,2
RTS0045048,2
RTS0045057,1
RTS0045059,2
RTS0045066,1
RTS0045067,2
RTS0045069,1
RTS0045072,1
RTS0045073,1
RTS0045074,2
RTS0045083,2
RTS0045084,1
RTS0045085,3
RTS0045086,1
RTS0045090,1
RTS0045091,1
RTS0045093,2
RTS0045094,1
RTS0045097,1
RTS0045107,2
RTS0045108,1
RTS0045110,2
RTS0045111,3
RTS0045112,1
RTS0045113,1
RTS0045117,1
RTS0045119,4
RTS0045122,2
RTS0045123,1
RTS0045124,1
RTS0045125,1
RTS0045127,1
RTS0045128,1
RTS0045131,1
RTS0045133,1
RTS0045134,1
RTS0045136,2
RTS0045138,1
RTS0045139,1
RTS0045141,1
RTS0045144,1
RTS0045145,3
RTS0045146,1
RTS0045148,1
RTS0045151,1
RTS0045155,1
RTS0045156,1
RTS0045157,1
RTS0045158,1
RTS0045160,1
RTS0045162,2
RTS0045164,1
RTS0045165,2
RTS0045168,1
RTS0045171,3
RTS0045172,1
RTS0045187,1
RTS0045189,2
RTS0045195,1
RTS0045198,5
RTS0045201,1
RTS0045207,1
RTS0045209,1
RTS0045210,2
RTS0045217,1
RTS0045218,3
RTS0045220,2
RTS0045221,1
RTS0045223,1
RTS0045225,1
RTS0045226,1
RTS0045227,1
RTS0045228,2
RTS0045229,1
RTS0045230,2
RTS0045240,5
RTS0045244,1
RTS0045245,1
RTS0045248,1
RTS0045250,2
RTS0045252,1
RTS0045253,1
RTS0045256,1
RTS0045262,2
RTS0045264,1
RTS0045265,1
RTS0045266,1
RTS0045267,2
RTS0045268,1
RTS0045270,1
RTS0045271,1
RTS0045272,2
RTS0045275,1
RTS0045278,2
RTS0045281,2
RTS0045287,1
RTS0045292,1
RTS0045293,1
RTS0045294,1
RTS0045296,1
RTS0045298,1
RTS0045299,3
RTS0045305,1
RTS0045306,1
RTS0045307,1
RTS0045309,1
RTS0045314,2
RTS0045315,1
RTS0045316,1
RTS0045317,1
RTS0045319,1
RTS0045320,1
RTS0045321,1
RTS0045325,1
RTS0045329,1
RTS0045330,1
RTS0045337,1
RTS0045342,4
RTS0045344,1
RTS0045347,1
RTS0045348,1
RTS0045349,1
RTS0045354,1
RTS0045356,1
RTS0045357,1
RTS0045359,1
RTS0045362,1
RTS0045364,1
RTS0045367,1
RTS0045369,1
RTS0045374,1
RTS0045379,1
RTS0045380,2
RTS0045381,1
RTS0045385,2
RTS0045387,1
RTS0045388,1
RTS0045389,1
RTS0045392,2
RTS0045394,1
RTS0045396,1
RTS0045398,2
RTS0045400,2
RTS0045402,1
RTS0045410,1
RTS0045411,1
RTS0045412,2
RTS0045413,1
RTS0045414,1
RTS0045415,3
RTS0045416,1
RTS0045418,1
RTS0045420,1
RTS0045421,11
RTS0045422,6
RTS0045423,8
RTS0045424,16
RTS0045425,7
RTS0045427,1
RTS0045428,1
RTS0045429,1
RTS0045431,1
RTS0045437,1
RTS0045438,1
RTS0045444,1
RTS0045450,2
RTS0045454,5
RTS0045462,1
RTS0045463,2
RTS0045464,1
RTS0045467,4
RTS0045469,2
RTS0045470,1
RTS0045471,1
RTS0045472,1
RTS0045473,1
RTS0045474,1
RTS0045477,2
RTS0045484,1
RTS0045485,2
RTS0045487,1
RTS0045488,1
RTS0045489,1
RTS0045490,2
RTS0045491,2
RTS0045492,1
RTS0045494,3
RTS0045499,1
RTS0045500,2
RTS0045503,2
RTS0045506,7
RTS0045507,7
RTS0045508,8
RTS0045509,4
RTS0045510,5
RTS0045512,1
RTS0045514,2
RTS0045516,1
RTS0045518,1
RTS0045519,2
RTS0045520,3
RTS0045523,1
RTS0045526,1
RTS0045527,2
RTS0045528,1
RTS0045529,2
RTS0045530,1
RTS0045536,1
RTS0045538,2
RTS0045541,3
RTS0045543,1
RTS0045547,1
RTS0045548,1
RTS0045549,2
RTS0045552,2
RTS0045554,3
RTS0045555,1
RTS0045556,1
RTS0045557,2
RTS0045565,1
RTS0045571,2
RTS0045576,2
RTS0045578,1
RTS0045580,1
RTS0045581,1
RTS0045583,2
RTS0045587,1
RTS0045589,1
RTS0045590,2
RTS0045592,1
RTS0045595,1
RTS0045598,2
RTS0045600,1
RTS0045601,1
RTS0045604,1
RTS0045606,1
RTS0045608,1
RTS0045610,2
RTS0045611,1
RTS0045613,3
RTS0045614,1
RTS0045616,2
RTS0045617,2
RTS0045618,1
RTS0045621,1
RTS0045623,1
RTS0045628,1
RTS0045632,1
RTS0045634,1
RTS0045635,1
RTS0045636,4
RTS0045637,1
RTS0045638,1
RTS0045639,2
RTS0045641,2
RTS0045642,1
RTS0045652,1
RTS0045657,1
RTS0045660,2
RTS0045661,1
RTS0045662,1
RTS0045663,1
RTS0045664,2
RTS0045665,1
RTS0045666,3
RTS0045667,1
RTS0045672,1
RTS0045673,1
RTS0045674,1
RTS0045675,2
RTS0045676,3
RTS0045677,2
RTS0045678,1
RTS0045684,1
RTS0045689,1
RTS0045691,2
RTS0045694,2
RTS0045697,1
RTS0045701,2
RTS0045705,2
RTS0045706,1
RTS0045715,1
RTS0045716,1
RTS0045718,1
RTS0045719,1
RTS0045722,1
RTS0045724,2
RTS0045726,1
RTS0045727,1
RTS0045728,2
RTS0045729,1
RTS0045731,2
RTS0045732,2
RTS0045733,1
RTS0045735,2
RTS0045736,2
RTS0045737,1
RTS0045738,1
RTS0045739,1
RTS0045740,1
RTS0045741,1
RTS0045742,1
RTS0045747,2
RTS0045748,1
RTS0045750,2
RTS0045751,2
RTS0045752,1
RTS0045754,1
RTS0045757,1
RTS0045758,1
RTS0045761,1
RTS0045763,1
RTS0045764,3
RTS0045766,1
RTS0045768,2
RTS0045773,1
RTS0045774,2
RTS0045778,1
RTS0045783,2
RTS0045784,1
RTS0045785,2
RTS0045786,3
RTS0045787,2
RTS0045792,1
RTS0045793,1
RTS0045796,2
RTS0045800,1
RTS0045806,3
RTS0045808,2
RTS0045811,1
RTS0045817,1
RTS0045818,1
RTS0045821,1
RTS0045822,3
RTS0045824,1
RTS0045826,1
RTS0045827,2
RTS0045830,1
RTS0045833,1
RTS0045836,1
RTS0045837,2
RTS0045838,4
RTS0045840,1
RTS0045841,2
RTS0045846,4
RTS0045848,4
RTS0045849,1
RTS0045860,1
RTS0045863,2
RTS0045864,1
RTS0045865,1
RTS0045866,4
RTS0045867,1
RTS0045868,1
RTS0045874,1
RTS0045877,1
RTS0045878,1
RTS0045882,1
RTS0045887,4
RTS0045890,1
RTS0045891,1
RTS0045894,1
RTS0045896,1
RTS0045898,1
RTS0045899,1
RTS0045900,2
RTS0045901,1
RTS0045905,1
RTS0045906,1
RTS0045908,1
RTS0045918,1
RTS0045920,1
RTS0045924,1
RTS0045925,1
RTS0045927,1
RTS0045929,2
RTS0045931,3
RTS0045932,1
RTS0045933,1
RTS0045939,3
RTS0045941,1
RTS0045944,1
RTS0045945,1
RTS0045949,1
RTS0045950,1
RTS0045951,1
RTS0045952,1
RTS0045954,1
RTS0045958,1
RTS0045959,1
RTS0045960,2
RTS0045964,1
RTS0045965,1
RTS0045966,1
RTS0045968,1
RTS0045969,1
RTS0045970,1
RTS0045971,1
RTS0045974,1
RTS0045975,1
RTS0045979,1
RTS0045980,1
RTS0045982,1
RTS0045983,1
RTS0045984,1
RTS0045987,1
RTS0045988,2
RTS0045989,1
RTS0045991,1
RTS0045993,1
RTS0045999,1
RTS0046001,1
RTS0046004,1
RTS0046008,1
RTS0046009,1
RTS0046013,1
RTS0046014,1
RTS0046017,1
RTS0046020,1
RTS0046030,1
RTS0046031,1
RTS0046033,1
RTS0046038,1
RTS0046045,1
RTS0046050,3
RTS0046051,1
RTS0046054,2
RTS0046055,1
RTS0046056,1
RTS0046060,1
RTS0046062,1
RTS0046069,1
RTS0046070,1
RTS0046073,1
RTS0046078,2
RTS0046079,1
RTS0046080,1
RTS0046081,1
RTS0046082,2
RTS0046084,1
RTS0046085,1
RTS0046086,2
RTS0046089,1
RTS0046091,1
RTS0046099,1
RTS0046103,1
RTS0046105,1
RTS0046108,1
RTS0046109,1
RTS0046112,1
RTS0046115,1
RTS0046121,3
RTS0046122,1
RTS0046126,1
RTS0046128,1
RTS0046129,1
RTS0046132,1
RTS0046133,1
RTS0046137,2
RTS0046138,1
RTS0046142,1
RTS0046143,1
RTS0046144,2
RTS0046147,2
RTS0046150,2
RTS0046153,1
RTS0046155,1
RTS0046158,1
RTS0046161,1
RTS0046162,1
RTS0046164,1
RTS0046165,1
RTS0046166,2
RTS0046167,1
RTS0046169,4
RTS0046171,1
RTS0046176,3
RTS0046178,1
RTS0046181,1
RTS0046182,1
RTS0046183,2
RTS0046186,1
RTS0046187,1
RTS0046193,1
RTS0046195,1
RTS0046198,2
RTS0046199,1
RTS0046204,2
RTS0046205,1
RTS0046208,1
RTS0046211,2
RTS0046213,1
RTS0046214,3
RTS0046215,1
RTS0046216,2
RTS0046217,3
RTS0046218,1
RTS0046222,1
RTS0046224,1
RTS0046225,4
RTS0046226,1
RTS0046232,1
RTS0046233,1
RTS0046236,2
RTS0046237,1
RTS0046239,1
RTS0046241,2
RTS0046245,1
RTS0046246,1
RTS0046248,1
RTS0046250,1
RTS0046253,1
RTS0046254,2
RTS0046255,1
RTS0046256,2
RTS0046262,1
RTS0046265,1
RTS0046266,3
RTS0046267,1
RTS0046268,1
RTS0046269,1
RTS0046270,2
RTS0046277,1
RTS0046278,1
RTS0046281,1
RTS0046282,2
RTS0046285,1
RTS0046286,1
RTS0046287,1
RTS0046291,1
RTS0046295,1
RTS0046298,3
RTS0046299,2
RTS0046302,1
RTS0046303,1
RTS0046305,1
RTS0046308,1
RTS0046313,2
RTS0046317,1
RTS0046318,1
RTS0046320,2
RTS0046323,1
RTS0046327,1
RTS0046328,3
RTS0046329,1
RTS0046330,3
RTS0046333,2
RTS0046334,1
RTS0046335,1
RTS0046336,1
RTS0046342,1
RTS0046343,2
RTS0046346,1
RTS0046347,3
RTS0046348,4
RTS0046349,7
RTS0046354,1
RTS0046355,2
RTS0046358,2
RTS0046359,2
RTS0046365,1
RTS0046368,3
RTS0046370,1
RTS0046371,1
RTS0046374,1
RTS0046375,1
RTS0046378,1
RTS0046381,1
RTS0046384,1
RTS0046385,1
RTS0046388,2
RTS0046394,1
RTS0046400,1
RTS0046401,2
RTS0046403,2
RTS0046406,2
RTS0046407,1
RTS0046410,1
RTS0046411,1
RTS0046413,1
RTS0046414,6
RTS0046415,2
RTS0046416,1
RTS0046418,1
RTS0046419,1
RTS0046422,1
RTS0046424,1
RTS0046430,1
RTS0046431,2
RTS0046434,1
RTS0046435,3
RTS0046441,1
RTS0046442,1
RTS0046444,1
RTS0046445,1
RTS0046449,1
RTS0046450,1
RTS0046453,1
RTS0046454,1
RTS0046459,1
RTS0046460,1
RTS0046461,2
RTS0046463,1
RTS0046470,1
RTS0046471,1
RTS0046475,1
RTS0046476,1
RTS0046483,3
RTS0046484,1
RTS0046487,1
RTS0046489,1
RTS0046491,1
RTS0046493,1
RTS0046500,1
RTS0046501,2
RTS0046506,1
RTS0046508,1
RTS0046509,1
RTS0046513,1
RTS0046515,1
RTS0046516,1
RTS0046518,1
RTS0046519,1
RTS0046520,4
RTS0046521,2
RTS0046524,1
RTS0046526,1
RTS0046530,1
RTS0046531,1
RTS0046533,2
RTS0046535,1
RTS0046536,1
RTS0046538,2
RTS0046539,1
RTS0046541,2
RTS0046543,1
RTS0046545,2
RTS0046549,2
RTS0046551,1
RTS0046552,1
RTS0046553,3
RTS0046557,3
RTS0046565,3
RTS0046571,1
RTS0046573,1
RTS0046574,1
RTS0046580,1
RTS0046581,1
RTS0046582,1
RTS0046585,1
RTS0046587,1
RTS0046588,1
RTS0046593,1
RTS0046594,1
RTS0046596,1
RTS0046598,1
RTS0046599,1
RTS0046600,2
RTS0046601,1
RTS0046602,1
RTS0046604,1
RTS0046605,1
RTS0046606,2
RTS0046607,1
RTS0046608,1
RTS0046609,1
RTS0046611,1
RTS0046612,1
RTS0046613,1
RTS0046616,1
RTS0046621,1
RTS0046622,1
RTS0046623,1
RTS0046626,2
RTS0046629,1
RTS0046630,1
RTS0046631,1
RTS0046632,2
RTS0046633,2
RTS0046635,1
RTS0046640,2
RTS0046641,1
RTS0046645,1
RTS0046646,1
RTS0046648,1
RTS0046649,1
RTS0046650,1
RTS0046651,1
RTS0046653,2
RTS0046654,1
RTS0046655,2
RTS0046658,1
RTS0046662,1
RTS0046672,1
RTS0046678,1
RTS0046679,1
RTS0046681,2
RTS0046685,1
RTS0046686,2
RTS0046697,1
RTS0046701,1
RTS0046702,2
RTS0046704,5
RTS0046705,4
RTS0046706,2
RTS0046707,2
RTS0046708,3
RTS0046711,2
RTS0046712,1
RTS0046716,2
RTS0046717,1
RTS0046720,1
RTS0046722,2
RTS0046726,1
RTS0046727,2
RTS0046728,1
RTS0046729,1
RTS0046731,1
RTS0046732,1
RTS0046734,1
RTS0046739,1
RTS0046741,1
RTS0046743,1
RTS0046744,1
RTS0046745,1
RTS0046751,1
RTS0046754,1
RTS0046756,1
RTS0046757,1
RTS0046759,3
RTS0046761,1
RTS0046763,1
RTS0046764,1
RTS0046766,1
RTS0046767,1
RTS0046768,2
RTS0046769,1
RTS0046770,1
RTS0046773,1
RTS0046775,2
RTS0046781,1
RTS0046791,1
RTS0046792,1
RTS0046793,1
RTS0046795,1
RTS0046797,4
RTS0046801,4
RTS0046803,1
RTS0046816,1
RTS0046819,1
RTS0046820,1
RTS0046826,1
RTS0046827,1
RTS0046828,2
RTS0046831,1
RTS0046836,4
RTS0046837,1
RTS0046838,1
RTS0046839,1
RTS0046842,3
RTS0046843,2
RTS0046849,1
RTS0046850,1
RTS0046852,1
RTS0046855,1
RTS0046857,1
RTS0046858,1
RTS0046859,1
RTS0046860,2
RTS0046864,1
RTS0046870,1
RTS0046871,2
RTS0046874,1
RTS0046877,1
RTS0046879,1
RTS0046880,1
RTS0046885,1
RTS0046886,1
RTS0046891,2
RTS0046892,1
RTS0046895,1
RTS0046897,1
RTS0046898,2
RTS0046900,2
RTS0046903,1
RTS0046906,1
RTS0046909,2
RTS0046918,4
RTS0046919,4
RTS0046920,1
RTS0046925,1
RTS0046935,1
RTS0046938,3
RTS0046941,1
RTS0046942,2
RTS0046946,1
RTS0046948,1
RTS0046950,1
RTS0046951,3
RTS0046952,1
RTS0046954,3
RTS0046955,1
RTS0046956,1
RTS0046961,1
RTS0046962,10
RTS0046967,1
RTS0047056,1
RTS0047057,1
RTS0047061,1
RTS0047062,1
RTS0047064,1
RTS0047065,1
RTS0047066,1
RTS0047070,2
RTS0047071,1
RTS0047072,1
RTS0047075,1
RTS0047076,1
RTS0047077,1
RTS0047078,1
RTS0047083,1
RTS0047085,2
RTS0047088,1
RTS0047089,1
RTS0047092,1
RTS0047093,1
RTS0047094,2
RTS0047095,1
RTS0047096,1
RTS0047097,2
RTS0047098,2
RTS0047100,1
RTS0047102,1
RTS0047103,1
RTS0047107,2
RTS0047108,1
RTS0047110,1
RTS0047112,1
RTS0047114,3
RTS0047116,1
RTS0047117,2
RTS0047119,1
RTS0047121,1
RTS0047123,1
RTS0047126,1
RTS0047127,2
RTS0047130,1
RTS0047133,1
RTS0047136,1
RTS0047139,1
RTS0047141,1
RTS0047144,1
RTS0047152,2
RTS0047154,2
RTS0047157,1
RTS0047159,1
RTS0047167,6
RTS0047169,1
RTS0047170,2
RTS0047173,1
RTS0047176,2
RTS0047184,1
RTS0047187,1
RTS0047196,1
RTS0047198,1
RTS0047200,2
RTS0047203,1
RTS0047204,2
RTS0047206,1
RTS0047208,3
RTS0047209,3
RTS0047210,9
RTS0047211,7
RTS0047213,1
RTS0047215,1
RTS0047217,2
RTS0047218,3
RTS0047219,1
RTS0047220,1
RTS0047221,1
RTS0047231,2
RTS0047232,2
RTS0047236,1
RTS0047237,1
RTS0047241,2
RTS0047254,1
RTS0047258,2
RTS0047259,3
RTS0047260,1
RTS0047262,1
RTS0047267,1
RTS0047268,2
RTS0047269,1
RTS0047270,1
RTS0047272,2
RTS0047273,1
RTS0047276,1
RTS0047277,1
RTS0047281,1
RTS0047282,1
RTS0047284,2
RTS0047291,2
RTS0047292,1
RTS0047295,1
RTS0047296,2
RTS0047297,1
RTS0047298,1
RTS0047299,1
RTS0047304,2
RTS0047307,1
RTS0047310,1
RTS0047311,5
RTS0047312,2
RTS0047313,1
RTS0047314,1
RTS0047315,1
RTS0047316,3
RTS0047319,2
RTS0047320,1
RTS0047321,1
RTS0047326,1
RTS0047327,1
RTS0047331,1
RTS0047332,1
RTS0047335,2
RTS0047336,1
RTS0047337,2
RTS0047339,1
RTS0047341,1
RTS0047342,1
RTS0047343,1
RTS0047345,1
RTS0047346,1
RTS0047348,1
RTS0047350,2
RTS0047352,1
RTS0047353,1
RTS0047354,1
RTS0047357,1
RTS0047358,1
RTS0047359,2
RTS0047362,1
RTS0047368,2
RTS0047369,1
RTS0047370,1
RTS0047373,2
RTS0047376,1
RTS0047378,1
RTS0047380,1
RTS0047381,1
RTS0047385,1
RTS0047386,2
RTS0047389,3
RTS0047391,1
RTS0047393,2
RTS0047396,1
RTS0047397,1
RTS0047400,1
RTS0047402,1
RTS0047405,1
RTS0047407,1
RTS0047410,3
RTS0047414,1
RTS0047415,1
RTS0047417,1
RTS0047419,1
RTS0047421,1
RTS0047423,1
RTS0047429,1
RTS0047435,2
RTS0047436,1
RTS0047440,2
RTS0047442,1
RTS0047450,1
RTS0047451,1
RTS0047452,2
RTS0047454,1
RTS0047457,1
RTS0047458,1
RTS0047459,1
RTS0047462,1
RTS0047464,3
RTS0047465,1
RTS0047466,1
RTS0047468,2
RTS0047473,1
RTS0047474,1
RTS0047477,1
RTS0047479,3
RTS0047481,1
RTS0047483,5
RTS0047489,1
RTS0047490,1
RTS0047491,1
RTS0047493,1
RTS0047496,1
RTS0047498,2
RTS0047499,1
RTS0047500,1
RTS0047503,1
RTS0047504,1
RTS0047510,1
RTS0047513,2
RTS0047514,1
RTS0047517,3
RTS0047518,5
RTS0047520,1
RTS0047522,1
RTS0047525,1
RTS0047526,1
RTS0047527,1
RTS0047531,1
RTS0047533,1
RTS0047538,2
RTS0047541,4
RTS0047544,1
RTS0047545,2
RTS0047546,1
RTS0047548,1
RTS0047549,1
RTS0047550,1
RTS0047551,1
RTS0047564,1
RTS0047567,1
RTS0047570,1
RTS0047572,2
RTS0047581,1
RTS0047583,1
RTS0047584,1
RTS0047585,2
RTS0047587,1
RTS0047588,2
RTS0047590,1
RTS0047591,1
RTS0047596,1
RTS0047598,1
RTS0047601,3
RTS0047603,1
RTS0047604,1
RTS0047615,1
RTS0047617,1
RTS0047624,1
RTS0047626,1
RTS0047627,1
RTS0047631,1
RTS0047633,1
RTS0047644,2
RTS0047645,1
RTS0047646,1
RTS0047647,1
RTS0047648,1
RTS0047649,1
RTS0047653,2
RTS0047656,1
RTS0047658,1
RTS0047661,1
RTS0047663,2
RTS0047674,1
RTS0047677,1
RTS0047678,1
RTS0047687,2
RTS0047688,1
RTS0047689,1
RTS0047694,2
RTS0047696,2
RTS0047700,1
RTS0047701,2
RTS0047702,1
RTS0047703,1
RTS0047704,1
RTS0047708,3
RTS0047709,5
RTS0047712,3
RTS0047713,1
RTS0047721,1
RTS0047723,1
RTS0047724,1
RTS0047725,2
RTS0047727,1
RTS0047734,1
RTS0047743,1
RTS0047744,1
RTS0047746,1
RTS0047747,1
RTS0047748,1
RTS0047749,3
RTS0047750,1
RTS0047752,2
RTS0047754,1
RTS0047757,1
RTS0047759,1
RTS0047764,2
RTS0047765,1
RTS0047770,1
RTS0047771,1
RTS0047773,1
RTS0047774,1
RTS0047776,2
RTS0047778,1
RTS0047782,2
RTS0047795,1
RTS0047796,1
RTS0047798,1
RTS0047799,1
RTS0047800,1
RTS0047804,1
RTS0047805,1
RTS0047806,1
RTS0047807,1
RTS0047808,3
RTS0047812,2
RTS0047816,1
RTS0047817,1
RTS0047820,1
RTS0047827,1
RTS0047829,1
RTS0047832,1
RTS0047835,1
RTS0047836,2
RTS0047838,1
RTS0047840,2
RTS0047847,1
RTS0047849,1
RTS0047852,1
RTS0047853,3
RTS0047854,1
RTS0047856,1
RTS0047857,1
RTS0047858,2
RTS0047859,1
RTS0047860,1
RTS0047863,1
RTS0047866,1
RTS0047868,1
RTS0047869,1
RTS0047877,1
RTS0047879,1
RTS0047883,3
RTS0047890,2
RTS0047895,1
RTS0047896,2
RTS0047899,2
RTS0047901,3
RTS0047908,1
RTS0047909,3
RTS0047912,2
RTS0047914,1
RTS0047917,3
RTS0047920,2
RTS0047921,2
RTS0047926,1
RTS0047931,1
RTS0047934,1
RTS0047935,1
RTS0047938,1
RTS0047940,3
RTS0047943,2
RTS0047946,1
RTS0047947,2
RTS0047950,1
RTS0047953,2
RTS0047956,1
RTS0047961,1
RTS0047964,3
RTS0047969,1
RTS0047970,1
RTS0047973,2
RTS0047976,1
RTS0047978,1
RTS0047985,2
RTS0047986,1
RTS0047987,1
RTS0047991,4
RTS0047993,2
RTS0047994,1
RTS0047995,1
RTS0047997,1
RTS0047998,2
RTS0047999,1
RTS0048000,1
RTS0048001,2
RTS0048003,3
RTS0048005,2
RTS0048008,2
RTS0048012,1
RTS0048013,1
RTS0048017,2
RTS0048018,1
RTS0048021,2
RTS0048024,1
RTS0048026,2
RTS0048027,1
RTS0048031,1
RTS0048034,3
RTS0048038,1
RTS0048040,1
RTS0048041,2
RTS0048043,1
RTS0048046,1
RTS0048049,1
RTS0048050,2
RTS0048051,2
RTS0048056,1
RTS0048059,1
RTS0048060,1
RTS0048063,1
RTS0048066,1
RTS0048068,2
RTS0048069,1
RTS0048073,1
RTS0048079,1
RTS0048081,1
RTS0048085,1
RTS0048090,2
RTS0048093,1
RTS0048097,1
RTS0048098,12
RTS0048099,14
RTS0048100,17
RTS0048101,18
RTS0048102,9
RTS0048105,1
RTS0048120,1
RTS0048127,1
RTS0048132,2
RTS0048134,1
RTS0048135,1
RTS0048140,1
RTS0048144,3
RTS0048145,2
RTS0048150,2
RTS0048154,1
RTS0048158,1
RTS0048159,2
RTS0048160,19
RTS0048161,31
RTS0048163,3
RTS0048164,1
RTS0048165,2
RTS0048166,1
RTS0048168,1
RTS0048175,1
RTS0048180,1
RTS0048181,1
RTS0048183,1
RTS0048185,1
RTS0048195,1
RTS0048200,2
RTS0048204,1
RTS0048205,1
RTS0048207,2
RTS0048209,1
RTS0048210,1
RTS0048211,1
RTS0048213,1
RTS0048215,1
RTS0048228,2
RTS0048230,1
RTS0048233,1
RTS0048235,1
RTS0048236,1
RTS0048240,2
RTS0048241,1
RTS0048242,1
RTS0048243,1
RTS0048245,1
RTS0048246,1
RTS0049344,1
RTS0049345,1
RTS0049356,1
RTS0049361,1
RTS0049365,2
RTS0049366,1
RTS0049367,1
RTS0049368,3
RTS0049370,1
RTS0049373,4
RTS0049374,3
RTS0049376,3
RTS0049377,2
RTS0049378,2
RTS0049381,1
RTS0049386,1
RTS0049387,1
RTS0049390,4
RTS0049391,2
RTS0049392,1
RTS0049393,4
RTS0049394,1
RTS0049395,1
RTS0049396,6
RTS0049397,5
RTS0049398,5
RTS0049400,1
RTS0049405,1
RTS0049406,1
RTS0049407,1
RTS0049412,1
RTS0049414,1
RTS0049416,1
RTS0049417,1
RTS0049419,1
RTS0049420,1
RTS0049422,1
RTS0049425,1
RTS0049426,1
RTS0049427,2
RTS0049429,1
RTS0049434,1
RTS0049435,1
RTS0049436,1
RTS0049437,1
RTS0049438,2
RTS0049441,2
RTS0049445,1
RTS0049447,2
RTS0049449,2
RTS0049450,1
RTS0049453,2
RTS0049455,1
RTS0049457,1
RTS0049460,2
RTS0049461,3
RTS0049465,1
RTS0049466,2
RTS0049468,1
RTS0049470,1
RTS0049471,1
RTS0049473,1
RTS0049478,1
RTS0049479,17
RTS0049480,2
RTS0049481,1
RTS0049484,1
RTS0997081,1
RTS0997085,1
RTS0997086,1
RTS0997087,1
RTS0997088,24
RTS0997089,7
RTS0997090,5
RTS0997091,4
RTS0997093,1
RTS0997101,1
RTS0997104,1
RTS0997105,2
RTS0997106,2
RTS0997111,1
RTS0997117,1
RTS0997120,1
RTS0997121,1
RTS0997122,4
RTS0997123,1
RTS0997125,2
RTS0997126,1
RTS0997127,2
RTS0997128,2
RTS0997129,1
</Code_Summary>
