# Supplementary material for: Spatial meta-transcriptomics reveal associations of intratumor bacteria burden with lung cancer cells showing a distinct oncogenic signature
Source: J Immunother Cancer. 2022 Jul 6;10(7):e004698. doi: 10.1136/jitc-2022-004698 (PMC9260850; doi:10.1136/jitc-2022-004698)
Supplement: Supplementary data [file jitc-2022-004698supp009.zip › DSP-1001250002848-E-G07.dcc]

<Header>
FileVersion,0.02
SoftwareVersion,"GeoMx_NGS_Pipeline_ 2.0.0"
Date,2020-6-15
</Header>

<Scan_Attributes>
ID,DSP-1001250002848-E-G07
Plate_ID,1001250002848
Well,G07
</Scan_Attributes>

<NGS_Processing_Attributes>
SeqSetId,
tamperedIni,No
Raw,10882354
Trimmed,10827554
Stitched,10763075
Aligned,10565360
umiQ30,0.9919
rtsQ30,0.9915
</NGS_Processing_Attributes>


<Code_Summary>
RTS0039454,345
RTS0039455,262
RTS0039456,247
RTS0039457,656
RTS0039458,164
RTS0039459,132
RTS0039460,87
RTS0039461,162
RTS0039462,110
RTS0039463,124
RTS0039464,109
RTS0039465,125
RTS0039466,128
RTS0039467,174
RTS0039468,106
RTS0039469,92
RTS0039470,129
RTS0039471,124
RTS0039472,133
RTS0039473,96
RTS0039474,136
RTS0039475,147
RTS0039476,153
RTS0039477,188
RTS0039478,186
RTS0039479,109
RTS0039480,91
RTS0039481,90
RTS0039482,114
RTS0039483,102
RTS0039484,111
RTS0039485,120
RTS0039486,91
RTS0039487,79
RTS0039488,110
RTS0039489,99
RTS0039490,112
RTS0039491,116
RTS0039492,80
RTS0039493,131
RTS0039494,177
RTS0039495,118
RTS0039496,153
RTS0039497,113
RTS0039498,145
RTS0039499,424
RTS0039500,236
RTS0039501,364
RTS0039502,404
RTS0039503,333
RTS0039504,120
RTS0039505,136
RTS0039506,104
RTS0039507,193
RTS0039508,101
RTS0039509,98
RTS0039510,141
RTS0039511,1273
RTS0039512,843
RTS0039513,982
RTS0039514,2109
RTS0039515,1788
RTS0039516,104
RTS0039517,66
RTS0039518,100
RTS0039519,86
RTS0039520,97
RTS0039521,121
RTS0039522,126
RTS0039523,116
RTS0039524,155
RTS0039525,178
RTS0039526,186
RTS0039527,275
RTS0039528,163
RTS0039529,203
RTS0039530,168
RTS0039531,152
RTS0039532,141
RTS0039533,174
RTS0039534,100
RTS0039535,141
RTS0039536,96
RTS0039537,95
RTS0039538,97
RTS0039539,82
RTS0039540,105
RTS0039541,109
RTS0039542,128
RTS0039543,116
RTS0039544,81
RTS0039545,107
RTS0039546,87
RTS0039547,116
RTS0039548,128
RTS0039549,128
RTS0039550,99
RTS0039551,103
RTS0039552,67
RTS0039553,127
RTS0039554,129
RTS0039555,115
RTS0039556,109
RTS0039557,102
RTS0039558,85
RTS0039559,114
RTS0039560,88
RTS0039561,194
RTS0039562,311
RTS0039563,206
RTS0039564,224
RTS0039565,475
RTS0039566,113
RTS0039567,86
RTS0039568,91
RTS0039569,75
RTS0039570,104
RTS0039571,88
RTS0039572,95
RTS0039573,103
RTS0039574,101
RTS0039575,90
RTS0039576,98
RTS0039577,127
RTS0039578,85
RTS0039579,105
RTS0039580,125
RTS0039581,148
RTS0039582,154
RTS0039583,199
RTS0039584,119
RTS0039585,121
RTS0039586,90
RTS0039587,99
RTS0039588,116
RTS0039589,143
RTS0039590,107
RTS0039591,174
RTS0039592,144
RTS0039593,115
RTS0039594,183
RTS0039595,150
RTS0039596,108
RTS0039597,110
RTS0039598,98
RTS0039599,93
RTS0039600,122
RTS0039601,84
RTS0039602,92
RTS0039603,86
RTS0039604,93
RTS0039605,94
RTS0039606,83
RTS0039607,107
RTS0039608,115
RTS0039609,85
RTS0039610,86
RTS0039611,119
RTS0039612,97
RTS0039613,118
RTS0039614,75
RTS0039615,68
RTS0039616,73
RTS0039617,79
RTS0039619,90
RTS0039620,96
RTS0039621,96
RTS0039622,85
RTS0039623,97
RTS0039624,91
RTS0039625,97
RTS0039626,111
RTS0039627,95
RTS0039628,90
RTS0039629,117
RTS0039630,93
RTS0039631,76
RTS0039632,155
RTS0039633,170
RTS0039634,153
RTS0039635,148
RTS0039636,266
RTS0039637,257
RTS0039638,356
RTS0039639,286
RTS0039640,193
RTS0039641,129
RTS0039642,141
RTS0039643,141
RTS0039644,93
RTS0039645,97
RTS0039646,113
RTS0039647,96
RTS0039648,100
RTS0039649,96
RTS0039650,95
RTS0039651,184
RTS0039652,243
RTS0039653,181
RTS0039654,121
RTS0039655,173
RTS0039656,739
RTS0039657,587
RTS0039658,443
RTS0039659,783
RTS0039660,418
RTS0039661,105
RTS0039662,73
RTS0039663,109
RTS0039664,136
RTS0039665,118
RTS0039666,114
RTS0039667,77
RTS0039668,96
RTS0039669,134
RTS0039670,100
RTS0039671,155
RTS0039672,209
RTS0039673,129
RTS0039674,164
RTS0039675,120
RTS0039676,99
RTS0039677,79
RTS0039678,98
RTS0039679,101
RTS0039680,80
RTS0039681,231
RTS0039682,173
RTS0039683,105
RTS0039684,161
RTS0039685,221
RTS0039686,494
RTS0039687,660
RTS0039688,473
RTS0039689,385
RTS0039690,360
RTS0039691,124
RTS0039692,111
RTS0039693,108
RTS0039694,176
RTS0039695,100
RTS0039696,88
RTS0039697,99
RTS0039698,87
RTS0039699,114
RTS0039700,98
RTS0039701,156
RTS0039702,213
RTS0039703,192
RTS0039704,233
RTS0039705,180
RTS0039706,98
RTS0039707,116
RTS0039708,139
RTS0039709,110
RTS0039710,110
RTS0039711,94
RTS0039712,161
RTS0039713,159
RTS0039714,137
RTS0039715,137
RTS0039716,105
RTS0039717,113
RTS0039718,105
RTS0039719,110
RTS0039720,218
RTS0039721,138
RTS0039722,104
RTS0039723,151
RTS0039724,116
RTS0039725,139
RTS0039726,129
RTS0039727,106
RTS0039728,126
RTS0039729,156
RTS0039730,148
RTS0039731,114
RTS0039732,116
RTS0039733,111
RTS0039734,107
RTS0039735,116
RTS0039736,122
RTS0039737,119
RTS0039738,108
RTS0039739,131
RTS0039740,112
RTS0039741,113
RTS0039742,107
RTS0039743,100
RTS0039744,127
RTS0039745,162
RTS0039746,144
RTS0039747,198
RTS0039749,140
RTS0039750,143
RTS0039751,102
RTS0039752,110
RTS0039753,124
RTS0039754,80
RTS0039755,94
RTS0039756,96
RTS0039757,76
RTS0039758,107
RTS0039759,99
RTS0039760,106
RTS0039761,121
RTS0039762,132
RTS0039763,109
RTS0039764,102
RTS0039765,100
RTS0039766,126
RTS0039767,126
RTS0039768,135
RTS0039769,104
RTS0039770,181
RTS0039771,117
RTS0039772,139
RTS0039773,137
RTS0039774,94
RTS0039775,124
RTS0039776,112
RTS0039777,104
RTS0039778,93
RTS0039779,92
RTS0039780,100
RTS0039781,200
RTS0039782,131
RTS0039783,116
RTS0039784,147
RTS0039785,273
RTS0039786,112
RTS0039787,89
RTS0039788,110
RTS0039789,113
RTS0039790,132
RTS0039791,132
RTS0039792,141
RTS0039793,122
RTS0039794,144
RTS0039795,117
RTS0039796,119
RTS0039797,140
RTS0039798,123
RTS0039799,148
RTS0039800,121
RTS0039801,135
RTS0039802,97
RTS0039803,149
RTS0039804,157
RTS0039805,135
RTS0039806,109
RTS0039807,94
RTS0039808,109
RTS0039809,108
RTS0039810,105
RTS0039811,92
RTS0039812,117
RTS0039813,122
RTS0039814,183
RTS0039815,141
RTS0039816,102
RTS0039817,133
RTS0039818,112
RTS0039819,112
RTS0039820,91
RTS0039821,146
RTS0039822,101
RTS0039823,150
RTS0039824,130
RTS0039825,147
RTS0039826,82
RTS0039827,156
RTS0039828,98
RTS0039829,108
RTS0039830,106
RTS0039831,91
RTS0039832,124
RTS0039833,89
RTS0039834,111
RTS0039835,132
RTS0039836,156
RTS0039838,102
RTS0039839,120
RTS0039840,101
RTS0039841,219
RTS0039842,248
RTS0039843,212
RTS0039844,234
RTS0039845,139
RTS0039846,136
RTS0039847,115
RTS0039848,82
RTS0039849,91
RTS0039850,90
RTS0039851,147
RTS0039852,128
RTS0039853,128
RTS0039854,101
RTS0039855,132
RTS0039856,94
RTS0039857,106
RTS0039858,98
RTS0039859,109
RTS0039860,94
RTS0039861,101
RTS0039862,106
RTS0039863,82
RTS0039864,111
RTS0039865,108
RTS0039866,146
RTS0039867,221
RTS0039868,100
RTS0039869,170
RTS0039870,153
RTS0039871,87
RTS0039872,78
RTS0039873,94
RTS0039874,89
RTS0039875,99
RTS0039876,73
RTS0039877,66
RTS0039878,86
RTS0039879,113
RTS0039880,86
RTS0039881,94
RTS0039882,80
RTS0039883,92
RTS0039884,89
RTS0039885,118
RTS0039886,83
RTS0039887,88
RTS0039888,94
RTS0039890,88
RTS0039891,181
RTS0039892,180
RTS0039893,255
RTS0039894,108
RTS0039895,197
RTS0039896,104
RTS0039897,96
RTS0039898,142
RTS0039899,107
RTS0039900,112
RTS0039901,109
RTS0039902,124
RTS0039903,90
RTS0039904,116
RTS0039905,124
RTS0039906,141
RTS0039907,202
RTS0039908,116
RTS0039909,121
RTS0039910,130
RTS0039911,85
RTS0039912,95
RTS0039913,90
RTS0039914,79
RTS0039915,118
RTS0039916,97
RTS0039917,102
RTS0039918,91
RTS0039919,91
RTS0039920,83
RTS0039921,116
RTS0039922,99
RTS0039923,97
RTS0039924,82
RTS0039925,85
RTS0039926,142
RTS0039927,171
RTS0039928,140
RTS0039929,141
RTS0039930,237
RTS0039931,106
RTS0039932,88
RTS0039933,99
RTS0039934,108
RTS0039935,99
RTS0039936,100
RTS0039937,92
RTS0039938,94
RTS0039939,84
RTS0039940,83
RTS0039941,84
RTS0039942,84
RTS0039943,76
RTS0039944,113
RTS0039945,79
RTS0039946,168
RTS0039947,211
RTS0039948,249
RTS0039949,233
RTS0039950,203
RTS0039951,108
RTS0039952,101
RTS0039953,94
RTS0039954,102
RTS0039955,119
RTS0039956,236
RTS0039957,248
RTS0039958,261
RTS0039959,204
RTS0039960,294
RTS0039961,92
RTS0039962,75
RTS0039963,74
RTS0039964,91
RTS0039965,108
RTS0039966,104
RTS0039967,74
RTS0039968,105
RTS0039969,102
RTS0039970,96
RTS0039971,117
RTS0039972,103
RTS0039973,92
RTS0039974,90
RTS0039975,112
RTS0039976,104
RTS0039977,81
RTS0039978,99
RTS0039979,102
RTS0039980,76
RTS0039981,146
RTS0039982,189
RTS0039983,133
RTS0039984,107
RTS0039985,173
RTS0039986,321
RTS0039987,238
RTS0039988,236
RTS0039989,259
RTS0039990,179
RTS0039991,126
RTS0039992,130
RTS0039993,144
RTS0039994,97
RTS0039995,184
RTS0039996,525
RTS0039997,393
RTS0039998,528
RTS0039999,549
RTS0040000,449
RTS0040001,82
RTS0040002,91
RTS0040003,95
RTS0040004,111
RTS0040005,108
RTS0040006,307
RTS0040007,278
RTS0040008,168
RTS0040009,275
RTS0040010,275
RTS0040011,108
RTS0040012,103
RTS0040013,104
RTS0040014,92
RTS0040015,90
RTS0040016,150
RTS0040017,150
RTS0040018,158
RTS0040019,148
RTS0040020,221
RTS0040021,99
RTS0040022,82
RTS0040023,81
RTS0040024,92
RTS0040025,93
RTS0040026,120
RTS0040027,163
RTS0040028,135
RTS0040029,155
RTS0040030,182
RTS0040031,99
RTS0040032,101
RTS0040033,90
RTS0040034,112
RTS0040035,61
RTS0040036,104
RTS0040037,117
RTS0040038,108
RTS0040039,90
RTS0040040,241
RTS0040041,75
RTS0040042,96
RTS0040043,91
RTS0040044,107
RTS0040045,115
RTS0040046,141
RTS0040047,139
RTS0040048,115
RTS0040049,101
RTS0040050,103
RTS0040051,137
RTS0040052,115
RTS0040053,133
RTS0040054,118
RTS0040055,112
RTS0040056,119
RTS0040057,82
RTS0040058,97
RTS0040059,83
RTS0040060,107
RTS0040061,88
RTS0040062,91
RTS0040063,79
RTS0040064,114
RTS0040065,89
RTS0040066,130
RTS0040067,116
RTS0040068,136
RTS0040069,115
RTS0040070,127
RTS0040071,77
RTS0040072,92
RTS0040073,74
RTS0040074,122
RTS0040075,102
RTS0040076,113
RTS0040077,156
RTS0040078,105
RTS0040079,123
RTS0040080,112
RTS0040081,108
RTS0040082,85
RTS0040083,97
RTS0040084,95
RTS0040085,94
RTS0040086,80
RTS0040087,98
RTS0040088,99
RTS0040089,105
RTS0040090,80
RTS0040091,120
RTS0040092,84
RTS0040093,102
RTS0040094,91
RTS0040095,110
RTS0040096,120
RTS0040097,94
RTS0040098,75
RTS0040099,95
RTS0040100,117
RTS0040101,80
RTS0040102,65
RTS0040103,69
RTS0040104,81
RTS0040105,87
RTS0040106,110
RTS0040107,101
RTS0040108,103
RTS0040109,99
RTS0040110,107
RTS0040111,88
RTS0040112,93
RTS0040113,64
RTS0040114,70
RTS0040115,108
RTS0040116,421
RTS0040117,281
RTS0040118,188
RTS0040119,309
RTS0040120,390
RTS0040121,85
RTS0040122,93
RTS0040123,88
RTS0040124,105
RTS0040125,105
RTS0040126,115
RTS0040127,156
RTS0040128,128
RTS0040129,113
RTS0040130,131
RTS0040131,97
RTS0040132,86
RTS0040133,84
RTS0040134,84
RTS0040135,96
RTS0040136,92
RTS0040137,73
RTS0040138,110
RTS0040139,101
RTS0040140,72
RTS0040141,125
RTS0040142,151
RTS0040143,127
RTS0040144,108
RTS0040145,136
RTS0040146,123
RTS0040147,134
RTS0040148,106
RTS0040149,111
RTS0040150,112
RTS0040151,89
RTS0040152,97
RTS0040153,87
RTS0040154,108
RTS0040155,110
RTS0040156,126
RTS0040157,106
RTS0040158,115
RTS0040159,148
RTS0040160,135
RTS0040161,94
RTS0040162,68
RTS0040163,98
RTS0040164,100
RTS0040165,91
RTS0040166,84
RTS0040167,137
RTS0040168,96
RTS0040169,166
RTS0040170,120
RTS0040171,43
RTS0040172,75
RTS0040173,69
RTS0040174,69
RTS0040175,89
RTS0040176,70
RTS0040177,78
RTS0040178,94
RTS0040179,54
RTS0040180,100
RTS0040181,97
RTS0040182,103
RTS0040183,89
RTS0040184,96
RTS0040185,75
RTS0040186,76
RTS0040187,78
RTS0040188,63
RTS0040189,109
RTS0040190,82
RTS0040191,106
RTS0040192,60
RTS0040193,100
RTS0040194,100
RTS0040195,94
RTS0040196,92
RTS0040197,69
RTS0040198,101
RTS0040199,99
RTS0040200,67
RTS0040201,142
RTS0040202,123
RTS0040203,132
RTS0040204,102
RTS0040205,121
RTS0040206,138
RTS0040207,78
RTS0040208,140
RTS0040209,170
RTS0040210,199
RTS0040211,123
RTS0040212,89
RTS0040213,96
RTS0040214,105
RTS0040215,139
RTS0040216,104
RTS0040217,110
RTS0040218,81
RTS0040219,98
RTS0040220,88
RTS0040221,130
RTS0040222,106
RTS0040223,154
RTS0040224,95
RTS0040225,128
RTS0040226,133
RTS0040227,79
RTS0040228,97
RTS0040229,89
RTS0040230,109
RTS0040231,93
RTS0040232,80
RTS0040233,73
RTS0040234,107
RTS0040235,67
RTS0040236,101
RTS0040237,101
RTS0040238,112
RTS0040239,110
RTS0040240,104
RTS0040241,87
RTS0040242,88
RTS0040243,106
RTS0040244,106
RTS0040245,101
RTS0040246,96
RTS0040247,92
RTS0040248,80
RTS0040249,85
RTS0040250,87
RTS0040251,84
RTS0040252,91
RTS0040253,103
RTS0040254,87
RTS0040255,93
RTS0040256,71
RTS0040257,69
RTS0040258,86
RTS0040259,81
RTS0040260,102
RTS0040261,74
RTS0040262,72
RTS0040263,113
RTS0040264,121
RTS0040265,75
RTS0040266,77
RTS0040267,82
RTS0040268,99
RTS0040269,81
RTS0040270,132
RTS0040271,228
RTS0040272,210
RTS0040273,193
RTS0040274,180
RTS0040275,225
RTS0040276,106
RTS0040277,142
RTS0040278,273
RTS0040279,246
RTS0040280,165
RTS0040281,85
RTS0040282,78
RTS0040283,99
RTS0040284,88
RTS0040285,110
RTS0040286,118
RTS0040287,77
RTS0040288,85
RTS0040289,78
RTS0040290,91
RTS0040291,82
RTS0040292,73
RTS0040293,93
RTS0040294,97
RTS0040295,92
RTS0040296,110
RTS0040297,97
RTS0040298,83
RTS0040299,89
RTS0040300,68
RTS0040301,95
RTS0040302,78
RTS0040303,83
RTS0040304,74
RTS0040305,95
RTS0040306,92
RTS0040307,70
RTS0040308,86
RTS0040309,115
RTS0040310,92
RTS0040311,93
RTS0040312,100
RTS0040313,99
RTS0040314,96
RTS0040315,101
RTS0040316,81
RTS0040317,79
RTS0040318,91
RTS0040319,128
RTS0040320,83
RTS0040321,99
RTS0040322,109
RTS0040323,99
RTS0040324,104
RTS0040325,77
RTS0040326,88
RTS0040327,94
RTS0040328,98
RTS0040329,145
RTS0040330,122
RTS0040331,102
RTS0040332,108
RTS0040333,103
RTS0040334,65
RTS0040335,98
RTS0040336,89
RTS0040337,105
RTS0040338,63
RTS0040339,105
RTS0040340,108
RTS0040341,142
RTS0040342,84
RTS0040343,86
RTS0040344,121
RTS0040345,140
RTS0040346,81
RTS0040347,126
RTS0040348,82
RTS0040349,126
RTS0040350,101
RTS0040351,114
RTS0040352,130
RTS0040353,92
RTS0040354,92
RTS0040355,87
RTS0040356,200
RTS0040357,223
RTS0040358,140
RTS0040359,154
RTS0040360,211
RTS0040361,177
RTS0040363,79
RTS0040364,159
RTS0040365,121
RTS0040366,157
RTS0040367,160
RTS0040368,180
RTS0040369,149
RTS0040370,145
RTS0040371,130
RTS0040372,120
RTS0040373,136
RTS0040374,84
RTS0040375,84
RTS0040376,147
RTS0040377,106
RTS0040378,119
RTS0040379,119
RTS0040380,90
RTS0040381,117
RTS0040382,107
RTS0040383,93
RTS0040384,88
RTS0040385,76
RTS0040386,118
RTS0040387,110
RTS0040388,137
RTS0040389,105
RTS0040390,110
RTS0040391,134
RTS0040392,137
RTS0040393,131
RTS0040394,112
RTS0040395,106
RTS0040396,187
RTS0040397,187
RTS0040398,203
RTS0040399,192
RTS0040400,188
RTS0040401,322
RTS0040402,396
RTS0040403,300
RTS0040404,357
RTS0040405,99
RTS0040406,186
RTS0040407,209
RTS0040408,250
RTS0040409,182
RTS0040410,248
RTS0040411,100
RTS0040412,77
RTS0040413,119
RTS0040414,123
RTS0040415,124
RTS0040416,756
RTS0040417,297
RTS0040418,209
RTS0040419,821
RTS0040420,882
RTS0040421,118
RTS0040422,132
RTS0040423,137
RTS0040424,106
RTS0040425,85
RTS0040426,97
RTS0040428,121
RTS0040429,107
RTS0040430,105
RTS0040431,114
RTS0040432,78
RTS0040433,105
RTS0040434,93
RTS0040435,110
RTS0040436,483
RTS0040437,631
RTS0040438,970
RTS0040439,1006
RTS0040440,981
RTS0040441,229
RTS0040442,134
RTS0040443,155
RTS0040444,146
RTS0040445,121
RTS0040446,97
RTS0040447,115
RTS0040448,105
RTS0040449,104
RTS0040450,82
RTS0040451,328
RTS0040452,414
RTS0040453,317
RTS0040454,274
RTS0040455,676
RTS0040456,129
RTS0040457,88
RTS0040458,83
RTS0040459,78
RTS0040460,107
RTS0040461,94
RTS0040462,85
RTS0040463,110
RTS0040464,90
RTS0040465,94
RTS0040466,106
RTS0040467,108
RTS0040468,95
RTS0040469,92
RTS0040470,103
RTS0040471,90
RTS0040472,110
RTS0040473,89
RTS0040474,80
RTS0040475,79
RTS0040476,80
RTS0040477,63
RTS0040478,103
RTS0040479,83
RTS0040480,71
RTS0040481,157
RTS0040482,146
RTS0040483,117
RTS0040484,159
RTS0040485,153
RTS0040486,75
RTS0040487,82
RTS0040488,84
RTS0040489,106
RTS0040490,119
RTS0040491,109
RTS0040492,109
RTS0040493,81
RTS0040494,128
RTS0040495,98
RTS0040496,131
RTS0040497,139
RTS0040498,182
RTS0040499,116
RTS0040500,139
RTS0040501,132
RTS0040502,93
RTS0040503,111
RTS0040504,100
RTS0040505,77
RTS0040506,94
RTS0040507,87
RTS0040508,100
RTS0040509,78
RTS0040510,66
RTS0040511,108
RTS0040512,104
RTS0040513,107
RTS0040514,108
RTS0040515,99
RTS0040516,389
RTS0040517,285
RTS0040518,392
RTS0040519,378
RTS0040520,164
RTS0040521,75
RTS0040522,76
RTS0040523,61
RTS0040524,66
RTS0040525,95
RTS0040526,114
RTS0040527,92
RTS0040528,115
RTS0040529,129
RTS0040530,121
RTS0040531,110
RTS0040532,142
RTS0040533,91
RTS0040534,107
RTS0040535,115
RTS0040536,94
RTS0040537,158
RTS0040538,131
RTS0040539,103
RTS0040540,130
RTS0040541,79
RTS0040542,99
RTS0040543,111
RTS0040544,104
RTS0040545,70
RTS0040546,100
RTS0040547,57
RTS0040548,87
RTS0040549,83
RTS0040550,87
RTS0040551,74
RTS0040552,102
RTS0040553,124
RTS0040554,91
RTS0040555,105
RTS0040556,94
RTS0040557,57
RTS0040558,75
RTS0040559,96
RTS0040560,88
RTS0040561,89
RTS0040562,86
RTS0040563,86
RTS0040564,89
RTS0040565,70
RTS0040566,112
RTS0040567,117
RTS0040568,78
RTS0040569,99
RTS0040570,79
RTS0040571,120
RTS0040572,68
RTS0040573,136
RTS0040574,110
RTS0040575,121
RTS0040576,118
RTS0040577,121
RTS0040578,73
RTS0040579,95
RTS0040580,101
RTS0040581,67
RTS0040582,107
RTS0040583,81
RTS0040584,81
RTS0040585,118
RTS0040586,95
RTS0040587,84
RTS0040588,121
RTS0040589,106
RTS0040590,113
RTS0040591,119
RTS0040592,109
RTS0040593,54
RTS0040594,72
RTS0040595,114
RTS0040596,113
RTS0040597,123
RTS0040598,94
RTS0040599,95
RTS0040600,133
RTS0040601,110
RTS0040602,120
RTS0040603,133
RTS0040604,161
RTS0040605,126
RTS0040606,237
RTS0040607,214
RTS0040608,182
RTS0040609,197
RTS0040610,271
RTS0040611,104
RTS0040612,107
RTS0040613,115
RTS0040614,121
RTS0040615,107
RTS0040616,85
RTS0040617,100
RTS0040618,79
RTS0040619,116
RTS0040620,90
RTS0040621,110
RTS0040622,96
RTS0040623,130
RTS0040624,111
RTS0040625,130
RTS0040626,76
RTS0040627,109
RTS0040628,111
RTS0040629,107
RTS0040630,98
RTS0040631,157
RTS0040632,131
RTS0040633,168
RTS0040634,152
RTS0040635,108
RTS0040636,126
RTS0040637,105
RTS0040638,114
RTS0040639,96
RTS0040640,91
RTS0040641,166
RTS0040642,212
RTS0040643,157
RTS0040644,180
RTS0040645,224
RTS0040646,93
RTS0040647,76
RTS0040648,126
RTS0040649,127
RTS0040650,96
RTS0040651,183
RTS0040652,97
RTS0040653,130
RTS0040654,133
RTS0040655,141
RTS0040656,124
RTS0040657,133
RTS0040658,101
RTS0040659,113
RTS0040660,102
RTS0040661,60
RTS0040662,81
RTS0040663,74
RTS0040664,83
RTS0040665,83
RTS0040666,93
RTS0040667,81
RTS0040668,57
RTS0040669,67
RTS0040670,58
RTS0040671,72
RTS0040672,90
RTS0040673,100
RTS0040674,83
RTS0040675,93
RTS0040676,95
RTS0040677,118
RTS0040678,142
RTS0040679,119
RTS0040680,194
RTS0040681,116
RTS0040682,137
RTS0040683,204
RTS0040684,215
RTS0040685,132
RTS0040686,62
RTS0040687,126
RTS0040688,74
RTS0040689,89
RTS0040690,86
RTS0040691,97
RTS0040692,73
RTS0040693,133
RTS0040694,114
RTS0040695,128
RTS0040696,96
RTS0040697,94
RTS0040698,83
RTS0040699,92
RTS0040700,96
RTS0040701,58
RTS0040702,130
RTS0040703,98
RTS0040704,119
RTS0040705,155
RTS0040706,115
RTS0040707,81
RTS0040708,81
RTS0040709,92
RTS0040710,127
RTS0040711,96
RTS0040712,91
RTS0040713,103
RTS0040714,89
RTS0040715,108
RTS0040716,91
RTS0040717,71
RTS0040718,74
RTS0040719,83
RTS0040720,117
RTS0040721,65
RTS0040722,60
RTS0040723,108
RTS0040724,95
RTS0040725,78
RTS0040726,120
RTS0040727,149
RTS0040728,165
RTS0040729,136
RTS0040730,111
RTS0040731,133
RTS0040732,117
RTS0040733,90
RTS0040734,116
RTS0040735,107
RTS0040736,313
RTS0040737,284
RTS0040738,274
RTS0040739,267
RTS0040740,273
RTS0040741,103
RTS0040742,120
RTS0040743,147
RTS0040744,139
RTS0040745,144
RTS0040746,174
RTS0040747,128
RTS0040748,120
RTS0040749,140
RTS0040750,147
RTS0040751,85
RTS0040752,99
RTS0040753,96
RTS0040754,90
RTS0040755,81
RTS0040756,101
RTS0040757,133
RTS0040758,100
RTS0040759,163
RTS0040760,164
RTS0040761,159
RTS0040762,160
RTS0040763,123
RTS0040764,115
RTS0040765,159
RTS0040766,100
RTS0040767,113
RTS0040768,111
RTS0040769,143
RTS0040770,108
RTS0040771,102
RTS0040772,87
RTS0040773,99
RTS0040774,113
RTS0040775,99
RTS0040776,74
RTS0040777,102
RTS0040778,88
RTS0040779,109
RTS0040780,114
RTS0040781,135
RTS0040782,195
RTS0040783,94
RTS0040784,133
RTS0040785,129
RTS0040786,85
RTS0040787,82
RTS0040788,102
RTS0040789,98
RTS0040790,87
RTS0040791,97
RTS0040792,108
RTS0040793,85
RTS0040794,58
RTS0040795,94
RTS0040796,132
RTS0040797,140
RTS0040798,148
RTS0040799,98
RTS0040800,83
RTS0040801,168
RTS0040802,122
RTS0040803,124
RTS0040804,109
RTS0040805,97
RTS0040806,101
RTS0040807,96
RTS0040808,102
RTS0040809,97
RTS0040810,102
RTS0040811,128
RTS0040812,100
RTS0040813,79
RTS0040814,98
RTS0040815,89
RTS0040816,149
RTS0040817,117
RTS0040818,183
RTS0040819,208
RTS0040820,186
RTS0040821,113
RTS0040822,102
RTS0040823,100
RTS0040824,93
RTS0040825,133
RTS0040826,347
RTS0040827,229
RTS0040828,195
RTS0040830,238
RTS0040831,119
RTS0040832,86
RTS0040833,107
RTS0040834,97
RTS0040836,695
RTS0040837,230
RTS0040838,613
RTS0040839,505
RTS0040840,268
RTS0040841,214
RTS0040842,295
RTS0040843,390
RTS0040844,300
RTS0040845,252
RTS0040846,136
RTS0040847,118
RTS0040848,100
RTS0040849,108
RTS0040850,127
RTS0040851,153
RTS0040852,118
RTS0040853,126
RTS0040854,177
RTS0040855,121
RTS0040856,88
RTS0040857,86
RTS0040858,102
RTS0040859,65
RTS0040860,90
RTS0040861,129
RTS0040862,114
RTS0040863,104
RTS0040864,92
RTS0040865,115
RTS0040866,103
RTS0040867,111
RTS0040868,86
RTS0040869,96
RTS0040870,87
RTS0040871,177
RTS0040872,240
RTS0040873,174
RTS0040874,289
RTS0040875,198
RTS0040876,115
RTS0040877,93
RTS0040878,87
RTS0040879,102
RTS0040880,103
RTS0040881,81
RTS0040882,67
RTS0040883,86
RTS0040884,99
RTS0040885,82
RTS0040886,103
RTS0040887,117
RTS0040888,154
RTS0040889,173
RTS0040890,135
RTS0040891,67
RTS0040892,83
RTS0040893,62
RTS0040894,57
RTS0040895,87
RTS0040896,72
RTS0040897,93
RTS0040898,94
RTS0040899,89
RTS0040900,105
RTS0040901,213
RTS0040902,142
RTS0040903,83
RTS0040904,194
RTS0040905,171
RTS0040906,94
RTS0040907,88
RTS0040908,92
RTS0040909,97
RTS0040910,83
RTS0040911,160
RTS0040912,124
RTS0040913,108
RTS0040914,98
RTS0040915,103
RTS0040916,110
RTS0040917,97
RTS0040918,86
RTS0040919,81
RTS0040920,86
RTS0040921,145
RTS0040922,142
RTS0040923,155
RTS0040924,164
RTS0040925,122
RTS0040926,85
RTS0040927,83
RTS0040928,94
RTS0040929,74
RTS0040930,91
RTS0040931,101
RTS0040932,112
RTS0040933,89
RTS0040934,127
RTS0040935,112
RTS0040936,98
RTS0040937,134
RTS0040938,99
RTS0040939,113
RTS0040940,87
RTS0040941,105
RTS0040942,112
RTS0040943,78
RTS0040944,157
RTS0040945,105
RTS0040946,215
RTS0040947,186
RTS0040948,217
RTS0040949,130
RTS0040950,182
RTS0040951,101
RTS0040952,84
RTS0040953,71
RTS0040954,95
RTS0040955,108
RTS0040956,100
RTS0040957,77
RTS0040958,93
RTS0040959,97
RTS0040960,105
RTS0040961,83
RTS0040962,92
RTS0040963,93
RTS0040964,108
RTS0040965,104
RTS0040966,107
RTS0040967,120
RTS0040968,131
RTS0040969,100
RTS0040970,102
RTS0040971,109
RTS0040972,116
RTS0040973,91
RTS0040974,103
RTS0040975,95
RTS0040976,117
RTS0040977,85
RTS0040978,73
RTS0040979,117
RTS0040980,97
RTS0040981,224
RTS0040982,254
RTS0040983,237
RTS0040984,233
RTS0040985,233
RTS0040986,2030
RTS0040987,1898
RTS0040988,617
RTS0040989,1087
RTS0040990,321
RTS0040991,142
RTS0040992,135
RTS0040993,139
RTS0040994,140
RTS0040995,128
RTS0040996,110
RTS0040997,105
RTS0040998,86
RTS0040999,111
RTS0041000,95
RTS0041001,158
RTS0041002,283
RTS0041003,233
RTS0041004,303
RTS0041005,205
RTS0041006,121
RTS0041007,104
RTS0041008,119
RTS0041009,93
RTS0041010,110
RTS0041011,87
RTS0041012,105
RTS0041013,95
RTS0041014,102
RTS0041015,95
RTS0041016,89
RTS0041017,96
RTS0041018,98
RTS0041019,110
RTS0041020,88
RTS0041021,112
RTS0041022,126
RTS0041023,181
RTS0041024,180
RTS0041025,193
RTS0041026,98
RTS0041027,105
RTS0041028,102
RTS0041029,115
RTS0041030,101
RTS0041031,129
RTS0041032,154
RTS0041033,123
RTS0041034,142
RTS0041035,139
RTS0041036,143
RTS0041037,96
RTS0041038,141
RTS0041039,97
RTS0041040,109
RTS0041041,125
RTS0041042,126
RTS0041043,107
RTS0041044,115
RTS0041045,95
RTS0041046,504
RTS0041047,727
RTS0041048,332
RTS0041049,997
RTS0041050,887
RTS0041051,106
RTS0041052,80
RTS0041053,99
RTS0041054,119
RTS0041055,107
RTS0041056,94
RTS0041057,82
RTS0041058,129
RTS0041059,94
RTS0041060,109
RTS0041061,273
RTS0041062,345
RTS0041063,334
RTS0041064,266
RTS0041066,107
RTS0041067,109
RTS0041068,114
RTS0041069,111
RTS0041070,131
RTS0041071,125
RTS0041072,108
RTS0041073,95
RTS0041074,93
RTS0041075,96
RTS0041076,130
RTS0041077,121
RTS0041078,114
RTS0041079,96
RTS0041080,119
RTS0041081,515
RTS0041082,471
RTS0041083,470
RTS0041084,334
RTS0041085,331
RTS0041086,183
RTS0041087,199
RTS0041088,185
RTS0041089,172
RTS0041090,154
RTS0041091,99
RTS0041092,104
RTS0041093,96
RTS0041094,124
RTS0041095,106
RTS0041096,88
RTS0041097,112
RTS0041098,90
RTS0041099,105
RTS0041100,77
RTS0041101,151
RTS0041102,184
RTS0041103,138
RTS0041104,145
RTS0041105,200
RTS0041106,296
RTS0041107,330
RTS0041108,317
RTS0041109,270
RTS0041110,199
RTS0041111,95
RTS0041112,113
RTS0041113,99
RTS0041114,119
RTS0041115,110
RTS0041116,118
RTS0041117,150
RTS0041118,118
RTS0041119,127
RTS0041120,109
RTS0041121,139
RTS0041122,111
RTS0041123,102
RTS0041124,109
RTS0041125,100
RTS0041126,137
RTS0041127,160
RTS0041128,131
RTS0041129,99
RTS0041130,104
RTS0041131,335
RTS0041132,420
RTS0041133,404
RTS0041134,358
RTS0041135,427
RTS0041136,200
RTS0041137,170
RTS0041138,190
RTS0041139,172
RTS0041140,129
RTS0041141,122
RTS0041142,141
RTS0041143,61
RTS0041144,95
RTS0041145,89
RTS0041146,91
RTS0041147,96
RTS0041148,83
RTS0041149,94
RTS0041150,84
RTS0041151,156
RTS0041152,113
RTS0041153,118
RTS0041154,127
RTS0041155,158
RTS0041156,171
RTS0041157,131
RTS0041158,119
RTS0041159,113
RTS0041160,91
RTS0041161,98
RTS0041162,81
RTS0041163,112
RTS0041164,91
RTS0041165,102
RTS0041166,84
RTS0041167,116
RTS0041168,109
RTS0041169,103
RTS0041170,117
RTS0041171,90
RTS0041172,125
RTS0041173,101
RTS0041174,111
RTS0041175,120
RTS0041176,103
RTS0041177,134
RTS0041178,108
RTS0041179,96
RTS0041180,103
RTS0041181,93
RTS0041182,91
RTS0041183,102
RTS0041184,107
RTS0041185,90
RTS0041186,132
RTS0041187,100
RTS0041188,198
RTS0041189,178
RTS0041190,169
RTS0041191,188
RTS0041192,151
RTS0041193,154
RTS0041194,110
RTS0041195,111
RTS0041196,113
RTS0041197,117
RTS0041198,125
RTS0041199,94
RTS0041200,125
RTS0041201,94
RTS0041202,111
RTS0041203,118
RTS0041204,113
RTS0041205,89
RTS0041206,201
RTS0041207,360
RTS0041208,190
RTS0041209,288
RTS0041210,145
RTS0041211,574
RTS0041212,621
RTS0041213,818
RTS0041214,718
RTS0041215,585
RTS0041216,118
RTS0041217,156
RTS0041218,115
RTS0041219,138
RTS0041220,98
RTS0041221,125
RTS0041222,85
RTS0041223,91
RTS0041224,103
RTS0041225,88
RTS0041226,115
RTS0041227,105
RTS0041228,101
RTS0041229,125
RTS0041230,83
RTS0041231,198
RTS0041232,202
RTS0041233,312
RTS0041234,291
RTS0041235,166
RTS0041236,99
RTS0041237,98
RTS0041238,74
RTS0041239,92
RTS0041240,127
RTS0041241,90
RTS0041242,119
RTS0041243,86
RTS0041244,118
RTS0041246,89
RTS0041247,116
RTS0041248,99
RTS0041249,106
RTS0041250,108
RTS0041251,140
RTS0041252,126
RTS0041253,132
RTS0041254,120
RTS0041255,121
RTS0041256,96
RTS0041257,114
RTS0041258,92
RTS0041259,128
RTS0041260,121
RTS0041261,102
RTS0041262,130
RTS0041263,101
RTS0041265,141
RTS0041266,126
RTS0041267,97
RTS0041268,107
RTS0041269,132
RTS0041270,113
RTS0041271,101
RTS0041272,98
RTS0041273,95
RTS0041274,113
RTS0041275,78
RTS0041276,97
RTS0041277,92
RTS0041278,137
RTS0041279,90
RTS0041280,92
RTS0041281,108
RTS0041282,96
RTS0041283,107
RTS0041284,105
RTS0041285,88
RTS0041286,81
RTS0041287,100
RTS0041288,99
RTS0041289,111
RTS0041290,101
RTS0041291,106
RTS0041292,101
RTS0041293,100
RTS0041294,106
RTS0041295,101
RTS0041296,129
RTS0041297,119
RTS0041298,124
RTS0041299,107
RTS0041300,105
RTS0041301,80
RTS0041302,119
RTS0041303,112
RTS0041304,97
RTS0041305,90
RTS0041306,113
RTS0041307,104
RTS0041308,112
RTS0041309,106
RTS0041310,109
RTS0041311,122
RTS0041312,92
RTS0041313,116
RTS0041314,116
RTS0041315,118
RTS0041316,213
RTS0041317,167
RTS0041318,209
RTS0041319,146
RTS0041320,157
RTS0041321,144
RTS0041322,80
RTS0041323,97
RTS0041324,107
RTS0041325,133
RTS0041326,92
RTS0041327,137
RTS0041328,108
RTS0041329,83
RTS0041330,99
RTS0041331,70
RTS0041332,91
RTS0041333,96
RTS0041334,85
RTS0041335,97
RTS0041346,300
RTS0041347,189
RTS0041348,292
RTS0041349,238
RTS0041350,347
RTS0041351,134
RTS0041352,113
RTS0041353,107
RTS0041354,104
RTS0041355,85
RTS0041356,94
RTS0041357,91
RTS0041358,93
RTS0041359,88
RTS0041360,110
RTS0041361,121
RTS0041362,118
RTS0041363,103
RTS0041364,90
RTS0041365,117
RTS0041366,112
RTS0041367,127
RTS0041368,126
RTS0041369,89
RTS0041370,75
RTS0041371,118
RTS0041372,101
RTS0041373,92
RTS0041374,91
RTS0041375,99
RTS0041376,105
RTS0041377,98
RTS0041378,85
RTS0041379,38
RTS0041380,76
RTS0041381,98
RTS0041382,99
RTS0041383,86
RTS0041384,80
RTS0041385,103
RTS0041386,91
RTS0041387,100
RTS0041388,104
RTS0041389,79
RTS0041390,107
RTS0041391,96
RTS0041392,121
RTS0041393,83
RTS0041394,88
RTS0041395,87
RTS0041396,99
RTS0041397,103
RTS0041398,90
RTS0041399,101
RTS0041400,84
RTS0041401,109
RTS0041402,142
RTS0041403,89
RTS0041404,71
RTS0041405,102
RTS0041406,96
RTS0041407,97
RTS0041408,85
RTS0041409,77
RTS0041410,90
RTS0041411,86
RTS0041412,95
RTS0041413,95
RTS0041414,93
RTS0041415,92
RTS0041416,85
RTS0041417,88
RTS0041418,114
RTS0041419,109
RTS0041420,112
RTS0041421,97
RTS0041422,91
RTS0041423,90
RTS0041424,106
RTS0041425,102
RTS0041426,85
RTS0041427,81
RTS0041428,98
RTS0041429,100
RTS0041430,129
RTS0041431,96
RTS0041432,89
RTS0041433,81
RTS0041434,88
RTS0041435,100
RTS0041436,99
RTS0041437,88
RTS0041438,72
RTS0041439,108
RTS0041440,89
RTS0041441,113
RTS0041442,93
RTS0041443,120
RTS0041444,107
RTS0041445,85
RTS0041446,100
RTS0041447,91
RTS0041448,93
RTS0041449,95
RTS0041450,97
RTS0041451,105
RTS0041452,105
RTS0041453,110
RTS0041454,84
RTS0041455,106
RTS0041456,110
RTS0041457,152
RTS0041458,90
RTS0041459,169
RTS0041460,87
RTS0041461,72
RTS0041462,104
RTS0041463,76
RTS0041464,93
RTS0041465,102
RTS0041466,137
RTS0041467,191
RTS0041468,178
RTS0041469,153
RTS0041470,212
RTS0041471,104
RTS0041472,80
RTS0041473,76
RTS0041474,98
RTS0041475,91
RTS0041476,92
RTS0041477,112
RTS0041478,77
RTS0041479,99
RTS0041480,95
RTS0041481,116
RTS0041482,101
RTS0041483,107
RTS0041484,155
RTS0041485,113
RTS0041486,103
RTS0041487,134
RTS0041488,120
RTS0041489,118
RTS0041490,92
RTS0041491,103
RTS0041492,71
RTS0041493,90
RTS0041494,86
RTS0041495,72
RTS0041496,480
RTS0041497,364
RTS0041498,455
RTS0041499,622
RTS0041500,417
RTS0041501,135
RTS0041502,103
RTS0041503,140
RTS0041504,144
RTS0041505,157
RTS0041506,105
RTS0041507,72
RTS0041508,73
RTS0041509,92
RTS0041510,109
RTS0041511,141
RTS0041512,213
RTS0041513,143
RTS0041514,126
RTS0041515,126
RTS0041516,85
RTS0041517,91
RTS0041518,84
RTS0041519,94
RTS0041520,98
RTS0041521,70
RTS0041522,88
RTS0041523,84
RTS0041524,84
RTS0041525,98
RTS0041526,318
RTS0041527,655
RTS0041528,607
RTS0041529,147
RTS0041530,443
RTS0041531,106
RTS0041532,108
RTS0041533,74
RTS0041534,85
RTS0041535,79
RTS0041536,99
RTS0041537,87
RTS0041538,88
RTS0041540,78
RTS0041541,92
RTS0041542,95
RTS0041543,75
RTS0041544,75
RTS0041545,91
RTS0041546,154
RTS0041547,177
RTS0041548,213
RTS0041549,119
RTS0041550,178
RTS0041551,166
RTS0041552,121
RTS0041553,87
RTS0041554,94
RTS0041555,122
RTS0041556,96
RTS0041557,87
RTS0041558,86
RTS0041559,101
RTS0041560,88
RTS0041561,144
RTS0041562,205
RTS0041563,183
RTS0041564,263
RTS0041565,344
RTS0041566,162
RTS0041567,163
RTS0041568,192
RTS0041569,143
RTS0041570,166
RTS0041571,85
RTS0041572,88
RTS0041573,91
RTS0041574,97
RTS0041575,107
RTS0041576,92
RTS0041577,85
RTS0041578,98
RTS0041579,87
RTS0041580,105
RTS0041581,172
RTS0041582,193
RTS0041583,127
RTS0041584,157
RTS0041585,189
RTS0041586,108
RTS0041587,131
RTS0041588,105
RTS0041589,100
RTS0041590,88
RTS0041591,62
RTS0041592,96
RTS0041593,87
RTS0041594,103
RTS0041595,86
RTS0041596,88
RTS0041597,77
RTS0041598,122
RTS0041599,68
RTS0041600,90
RTS0041601,98
RTS0041602,101
RTS0041603,123
RTS0041604,129
RTS0041605,131
RTS0041606,92
RTS0041607,90
RTS0041608,98
RTS0041609,121
RTS0041610,97
RTS0041611,118
RTS0041612,106
RTS0041613,138
RTS0041614,104
RTS0041615,159
RTS0041616,99
RTS0041617,104
RTS0041618,98
RTS0041619,95
RTS0041620,111
RTS0041621,132
RTS0041622,77
RTS0041623,86
RTS0041624,116
RTS0041625,120
RTS0041626,126
RTS0041627,117
RTS0041628,100
RTS0041629,115
RTS0041630,101
RTS0041631,103
RTS0041632,88
RTS0041633,135
RTS0041634,126
RTS0041635,119
RTS0041636,574
RTS0041637,810
RTS0041638,960
RTS0041639,427
RTS0041640,683
RTS0041641,139
RTS0041642,123
RTS0041643,123
RTS0041644,92
RTS0041645,111
RTS0041646,105
RTS0041647,108
RTS0041648,123
RTS0041649,87
RTS0041650,105
RTS0041651,103
RTS0041652,111
RTS0041653,112
RTS0041654,100
RTS0041655,127
RTS0041656,89
RTS0041657,143
RTS0041658,125
RTS0041659,108
RTS0041660,94
RTS0041661,171
RTS0041662,190
RTS0041663,109
RTS0041664,98
RTS0041665,109
RTS0041666,109
RTS0041667,104
RTS0041668,104
RTS0041669,108
RTS0041670,115
RTS0041671,99
RTS0041672,96
RTS0041673,81
RTS0041674,94
RTS0041675,81
RTS0041676,148
RTS0041677,143
RTS0041678,114
RTS0041679,167
RTS0041680,121
RTS0041681,96
RTS0041682,120
RTS0041683,93
RTS0041684,90
RTS0041685,127
RTS0041686,106
RTS0041687,63
RTS0041688,141
RTS0041689,102
RTS0041690,218
RTS0041691,205
RTS0041692,106
RTS0041693,152
RTS0041694,95
RTS0041695,85
RTS0041696,92
RTS0041697,110
RTS0041698,75
RTS0041699,80
RTS0041700,49
RTS0041701,106
RTS0041702,90
RTS0041703,109
RTS0041704,109
RTS0041705,128
RTS0041706,132
RTS0041707,116
RTS0041708,155
RTS0041709,156
RTS0041710,122
RTS0041711,98
RTS0041712,129
RTS0041713,124
RTS0041714,118
RTS0041715,80
RTS0041716,766
RTS0041717,477
RTS0041718,603
RTS0041719,658
RTS0041720,603
RTS0041721,112
RTS0041722,92
RTS0041723,126
RTS0041724,143
RTS0041725,133
RTS0041726,68
RTS0041727,80
RTS0041728,87
RTS0041729,76
RTS0041730,103
RTS0041731,87
RTS0041732,90
RTS0041733,85
RTS0041734,61
RTS0041735,123
RTS0041736,124
RTS0041737,101
RTS0041738,149
RTS0041739,114
RTS0041740,110
RTS0041741,117
RTS0041742,122
RTS0041743,155
RTS0041744,95
RTS0041745,92
RTS0041746,151
RTS0041747,170
RTS0041748,119
RTS0041749,100
RTS0041750,111
RTS0041751,80
RTS0041752,90
RTS0041753,124
RTS0041754,97
RTS0041755,102
RTS0041756,203
RTS0041757,144
RTS0041758,142
RTS0041759,179
RTS0041760,100
RTS0041761,70
RTS0041762,74
RTS0041763,101
RTS0041764,73
RTS0041765,102
RTS0041766,99
RTS0041767,107
RTS0041768,76
RTS0041769,95
RTS0041770,108
RTS0041771,87
RTS0041772,108
RTS0041773,85
RTS0041774,90
RTS0041775,103
RTS0041776,153
RTS0041777,122
RTS0041778,122
RTS0041779,149
RTS0041780,107
RTS0041781,109
RTS0041782,103
RTS0041783,94
RTS0041784,103
RTS0041785,115
RTS0041786,92
RTS0041787,136
RTS0041788,89
RTS0041789,106
RTS0041790,113
RTS0041791,102
RTS0041793,111
RTS0041794,99
RTS0041795,91
RTS0041796,88
RTS0041797,127
RTS0041798,96
RTS0041799,103
RTS0041800,85
RTS0041801,72
RTS0041802,95
RTS0041803,89
RTS0041804,96
RTS0041805,78
RTS0041806,117
RTS0041807,104
RTS0041808,164
RTS0041809,128
RTS0041810,162
RTS0041811,140
RTS0041812,164
RTS0041813,129
RTS0041814,116
RTS0041815,120
RTS0041816,96
RTS0041817,104
RTS0041818,102
RTS0041819,101
RTS0041820,122
RTS0041821,169
RTS0041822,142
RTS0041823,93
RTS0041824,163
RTS0041825,90
RTS0041826,121
RTS0041827,178
RTS0041828,126
RTS0041829,109
RTS0041830,87
RTS0041831,80
RTS0041832,97
RTS0041833,107
RTS0041834,130
RTS0041835,107
RTS0041836,121
RTS0041837,117
RTS0041838,109
RTS0041839,106
RTS0041840,83
RTS0041841,102
RTS0041842,103
RTS0041843,98
RTS0041844,98
RTS0041845,112
RTS0041846,80
RTS0041847,96
RTS0041848,121
RTS0041849,101
RTS0041850,91
RTS0041851,96
RTS0041852,126
RTS0041853,89
RTS0041854,83
RTS0041855,117
RTS0041856,191
RTS0041857,313
RTS0041858,353
RTS0041859,148
RTS0041860,326
RTS0041861,115
RTS0041862,117
RTS0041863,93
RTS0041864,124
RTS0041865,123
RTS0041866,162
RTS0041867,129
RTS0041868,142
RTS0041869,131
RTS0041870,109
RTS0041871,123
RTS0041872,115
RTS0041873,132
RTS0041874,201
RTS0041875,96
RTS0041876,178
RTS0041877,203
RTS0041878,159
RTS0041879,268
RTS0041880,238
RTS0041881,126
RTS0041882,125
RTS0041883,168
RTS0041884,121
RTS0041885,178
RTS0041886,221
RTS0041887,334
RTS0041888,319
RTS0041889,221
RTS0041890,264
RTS0041891,256
RTS0041892,183
RTS0041893,197
RTS0041894,156
RTS0041895,200
RTS0041896,171
RTS0041897,128
RTS0041898,152
RTS0041899,134
RTS0041900,113
RTS0041901,113
RTS0041902,119
RTS0041903,125
RTS0041904,122
RTS0041905,137
RTS0041906,1553
RTS0041907,99
RTS0041908,575
RTS0041909,128
RTS0041910,478
RTS0041911,105
RTS0041912,101
RTS0041913,153
RTS0041914,109
RTS0041915,128
RTS0041916,753
RTS0041917,1219
RTS0041918,1189
RTS0041919,2712
RTS0041920,1603
RTS0041922,92
RTS0041923,107
RTS0041924,108
RTS0041925,112
RTS0041926,96
RTS0041927,86
RTS0041928,103
RTS0041929,99
RTS0041930,104
RTS0041931,118
RTS0041932,152
RTS0041933,92
RTS0041934,91
RTS0041935,82
RTS0041936,96
RTS0041937,137
RTS0041938,85
RTS0041939,119
RTS0041940,114
RTS0041941,83
RTS0041942,112
RTS0041943,69
RTS0041944,95
RTS0041945,98
RTS0041946,167
RTS0041947,187
RTS0041948,149
RTS0041949,129
RTS0041950,145
RTS0041951,115
RTS0041952,129
RTS0041953,96
RTS0041954,121
RTS0041955,137
RTS0041956,133
RTS0041957,137
RTS0041958,133
RTS0041959,151
RTS0041960,103
RTS0041961,81
RTS0041962,124
RTS0041963,94
RTS0041964,131
RTS0041965,113
RTS0041966,94
RTS0041967,124
RTS0041968,96
RTS0041969,85
RTS0041971,120
RTS0041972,127
RTS0041973,82
RTS0041974,90
RTS0041975,141
RTS0041976,98
RTS0041977,164
RTS0041978,132
RTS0041979,115
RTS0041980,114
RTS0041981,400
RTS0041982,303
RTS0041983,408
RTS0041984,242
RTS0041985,443
RTS0041986,103
RTS0041987,182
RTS0041988,122
RTS0041989,89
RTS0041990,146
RTS0041991,110
RTS0041992,120
RTS0041993,107
RTS0041994,125
RTS0041995,104
RTS0041996,85
RTS0041997,96
RTS0041998,87
RTS0041999,120
RTS0042000,113
RTS0042001,98
RTS0042002,85
RTS0042003,89
RTS0042004,81
RTS0042005,95
RTS0042006,94
RTS0042007,127
RTS0042008,120
RTS0042009,134
RTS0042010,117
RTS0042011,145
RTS0042012,182
RTS0042013,170
RTS0042014,138
RTS0042015,181
RTS0042016,60
RTS0042017,97
RTS0042018,81
RTS0042019,97
RTS0042020,82
RTS0042021,215
RTS0042022,158
RTS0042023,277
RTS0042024,210
RTS0042025,226
RTS0042026,107
RTS0042027,89
RTS0042028,83
RTS0042029,116
RTS0042030,77
RTS0042031,148
RTS0042032,135
RTS0042033,120
RTS0042034,111
RTS0042035,135
RTS0042036,173
RTS0042037,213
RTS0042038,168
RTS0042039,133
RTS0042040,111
RTS0042041,79
RTS0042042,93
RTS0042043,86
RTS0042044,79
RTS0042045,80
RTS0042046,173
RTS0042047,158
RTS0042048,104
RTS0042049,114
RTS0042050,131
RTS0042051,116
RTS0042052,93
RTS0042053,96
RTS0042054,90
RTS0042055,91
RTS0042056,109
RTS0042057,93
RTS0042058,89
RTS0042059,86
RTS0042060,108
RTS0042061,108
RTS0042062,184
RTS0042063,158
RTS0042064,126
RTS0042065,147
RTS0042066,92
RTS0042067,123
RTS0042068,122
RTS0042069,81
RTS0042071,103
RTS0042072,70
RTS0042073,86
RTS0042074,116
RTS0042075,119
RTS0042076,113
RTS0042077,59
RTS0042078,67
RTS0042079,111
RTS0042080,78
RTS0042081,184
RTS0042082,167
RTS0042083,90
RTS0042084,161
RTS0042085,121
RTS0042086,85
RTS0042087,93
RTS0042088,95
RTS0042089,72
RTS0042090,91
RTS0042091,204
RTS0042092,173
RTS0042093,124
RTS0042094,135
RTS0042095,107
RTS0042096,120
RTS0042097,106
RTS0042098,133
RTS0042099,94
RTS0042100,82
RTS0042101,98
RTS0042102,91
RTS0042103,100
RTS0042104,95
RTS0042105,113
RTS0042106,111
RTS0042107,108
RTS0042108,90
RTS0042109,104
RTS0042110,107
RTS0042111,95
RTS0042112,121
RTS0042113,123
RTS0042114,104
RTS0042115,129
RTS0042116,78
RTS0042117,90
RTS0042118,76
RTS0042119,107
RTS0042120,101
RTS0042121,115
RTS0042122,118
RTS0042123,118
RTS0042124,63
RTS0042125,109
RTS0042126,129
RTS0042127,114
RTS0042128,118
RTS0042129,92
RTS0042130,127
RTS0042131,138
RTS0042132,108
RTS0042133,147
RTS0042134,103
RTS0042135,131
RTS0042136,113
RTS0042137,107
RTS0042138,92
RTS0042139,123
RTS0042140,87
RTS0042141,110
RTS0042142,105
RTS0042143,128
RTS0042144,112
RTS0042145,94
RTS0042146,324
RTS0042147,203
RTS0042148,308
RTS0042149,213
RTS0042150,306
RTS0042151,117
RTS0042152,109
RTS0042153,114
RTS0042154,144
RTS0042155,108
RTS0042156,102
RTS0042157,107
RTS0042158,80
RTS0042159,92
RTS0042160,81
RTS0042161,138
RTS0042162,120
RTS0042163,152
RTS0042164,222
RTS0042165,179
RTS0042166,123
RTS0042167,117
RTS0042168,107
RTS0042169,118
RTS0042170,107
RTS0042171,128
RTS0042172,102
RTS0042173,116
RTS0042174,108
RTS0042175,106
RTS0042176,130
RTS0042177,127
RTS0042178,158
RTS0042179,122
RTS0042180,99
RTS0042181,100
RTS0042182,84
RTS0042183,82
RTS0042184,121
RTS0042185,94
RTS0042186,118
RTS0042187,106
RTS0042188,103
RTS0042189,112
RTS0042190,101
RTS0042191,127
RTS0042192,127
RTS0042193,123
RTS0042194,135
RTS0042195,89
RTS0042196,88
RTS0042197,85
RTS0042198,68
RTS0042199,108
RTS0042200,90
RTS0042201,108
RTS0042202,77
RTS0042203,77
RTS0042204,87
RTS0042205,63
RTS0042206,84
RTS0042207,87
RTS0042208,84
RTS0042209,94
RTS0042210,94
RTS0042211,78
RTS0042212,97
RTS0042213,91
RTS0042214,82
RTS0042215,88
RTS0042216,98
RTS0042217,99
RTS0042218,93
RTS0042219,88
RTS0042220,105
RTS0042221,94
RTS0042222,94
RTS0042223,98
RTS0042224,90
RTS0042225,74
RTS0042226,115
RTS0042227,98
RTS0042228,107
RTS0042229,95
RTS0042230,106
RTS0042231,91
RTS0042232,95
RTS0042233,131
RTS0042234,114
RTS0042235,100
RTS0042236,122
RTS0042237,123
RTS0042238,94
RTS0042239,122
RTS0042240,130
RTS0042241,107
RTS0042242,65
RTS0042243,90
RTS0042244,83
RTS0042245,96
RTS0042246,316
RTS0042247,363
RTS0042248,689
RTS0042249,256
RTS0042250,373
RTS0042251,120
RTS0042252,120
RTS0042253,110
RTS0042254,106
RTS0042255,139
RTS0042256,177
RTS0042257,113
RTS0042258,113
RTS0042259,132
RTS0042260,151
RTS0042261,379
RTS0042262,259
RTS0042263,359
RTS0042264,358
RTS0042265,266
RTS0042266,103
RTS0042267,87
RTS0042268,83
RTS0042269,65
RTS0042270,88
RTS0042271,107
RTS0042272,77
RTS0042273,90
RTS0042274,88
RTS0042275,111
RTS0042276,153
RTS0042277,135
RTS0042278,115
RTS0042279,167
RTS0042280,117
RTS0042281,82
RTS0042282,70
RTS0042283,95
RTS0042284,79
RTS0042285,99
RTS0042286,109
RTS0042287,161
RTS0042288,164
RTS0042289,181
RTS0042290,169
RTS0042291,248
RTS0042292,307
RTS0042293,200
RTS0042294,159
RTS0042295,208
RTS0042296,101
RTS0042297,95
RTS0042298,102
RTS0042299,106
RTS0042300,98
RTS0042301,95
RTS0042302,90
RTS0042303,93
RTS0042304,110
RTS0042305,87
RTS0042306,106
RTS0042307,135
RTS0042308,119
RTS0042309,152
RTS0042310,157
RTS0042311,109
RTS0042312,119
RTS0042313,116
RTS0042314,108
RTS0042315,99
RTS0042316,166
RTS0042317,145
RTS0042318,127
RTS0042319,182
RTS0042320,152
RTS0042321,109
RTS0042322,107
RTS0042323,93
RTS0042324,104
RTS0042325,99
RTS0042326,115
RTS0042327,153
RTS0042328,131
RTS0042329,116
RTS0042330,155
RTS0042331,82
RTS0042332,99
RTS0042333,98
RTS0042334,118
RTS0042335,101
RTS0042336,75
RTS0042337,106
RTS0042338,82
RTS0042339,81
RTS0042340,82
RTS0042341,134
RTS0042342,116
RTS0042343,186
RTS0042344,152
RTS0042345,142
RTS0042346,105
RTS0042347,77
RTS0042348,87
RTS0042349,85
RTS0042350,83
RTS0042351,103
RTS0042352,111
RTS0042353,129
RTS0042354,103
RTS0042355,86
RTS0042356,98
RTS0042357,122
RTS0042358,94
RTS0042359,105
RTS0042360,97
RTS0042361,92
RTS0042362,156
RTS0042363,165
RTS0042364,122
RTS0042365,102
RTS0042366,116
RTS0042367,142
RTS0042368,178
RTS0042369,115
RTS0042370,204
RTS0042371,258
RTS0042372,108
RTS0042373,188
RTS0042374,191
RTS0042375,155
RTS0042376,93
RTS0042377,78
RTS0042378,87
RTS0042379,101
RTS0042380,63
RTS0042381,170
RTS0042382,218
RTS0042383,213
RTS0042384,165
RTS0042385,219
RTS0042386,190
RTS0042387,229
RTS0042388,350
RTS0042389,378
RTS0042390,394
RTS0042391,87
RTS0042392,90
RTS0042393,88
RTS0042394,84
RTS0042395,92
RTS0042396,87
RTS0042397,109
RTS0042398,120
RTS0042399,132
RTS0042400,142
RTS0042401,108
RTS0042402,121
RTS0042403,86
RTS0042404,92
RTS0042405,90
RTS0042406,87
RTS0042407,91
RTS0042408,104
RTS0042409,84
RTS0042410,96
RTS0042411,107
RTS0042412,79
RTS0042413,96
RTS0042414,122
RTS0042415,110
RTS0042416,327
RTS0042417,533
RTS0042418,491
RTS0042419,500
RTS0042420,328
RTS0042421,104
RTS0042422,117
RTS0042423,122
RTS0042424,126
RTS0042425,93
RTS0042426,95
RTS0042427,85
RTS0042428,90
RTS0042429,108
RTS0042430,108
RTS0042431,179
RTS0042432,235
RTS0042433,137
RTS0042434,304
RTS0042435,170
RTS0042436,144
RTS0042437,92
RTS0042438,121
RTS0042439,122
RTS0042440,102
RTS0042441,112
RTS0042442,105
RTS0042443,87
RTS0042444,114
RTS0042445,106
RTS0042446,127
RTS0042447,94
RTS0042448,125
RTS0042449,116
RTS0042450,96
RTS0042451,116
RTS0042452,94
RTS0042453,127
RTS0042454,106
RTS0042455,91
RTS0042456,98
RTS0042457,125
RTS0042458,110
RTS0042460,99
RTS0042461,223
RTS0042462,175
RTS0042463,172
RTS0042464,232
RTS0042465,221
RTS0042466,116
RTS0042467,125
RTS0042468,116
RTS0042469,126
RTS0042470,103
RTS0042471,110
RTS0042472,129
RTS0042473,156
RTS0042474,126
RTS0042475,144
RTS0042476,157
RTS0042477,113
RTS0042478,105
RTS0042479,118
RTS0042480,108
RTS0042481,181
RTS0042482,242
RTS0042483,617
RTS0042484,469
RTS0042485,224
RTS0042486,82
RTS0042487,100
RTS0042488,78
RTS0042489,104
RTS0042490,73
RTS0042491,84
RTS0042492,78
RTS0042493,100
RTS0042494,76
RTS0042495,81
RTS0042496,95
RTS0042497,84
RTS0042498,98
RTS0042499,96
RTS0042500,93
RTS0042501,91
RTS0042502,121
RTS0042503,115
RTS0042504,122
RTS0042505,166
RTS0042506,76
RTS0042507,105
RTS0042508,75
RTS0042509,96
RTS0042510,82
RTS0042515,76
RTS0042522,71
RTS0042526,113
RTS0042527,107
RTS0042528,101
RTS0042529,90
RTS0042530,90
RTS0042531,93
RTS0042532,86
RTS0042533,83
RTS0042534,81
RTS0042535,69
RTS0042536,100
RTS0042537,109
RTS0042538,115
RTS0042539,165
RTS0042540,141
RTS0042541,85
RTS0042542,81
RTS0042543,106
RTS0042544,103
RTS0042545,82
RTS0042546,102
RTS0042547,73
RTS0042548,100
RTS0042549,92
RTS0042550,86
RTS0042551,86
RTS0042552,66
RTS0042553,86
RTS0042554,104
RTS0042555,89
RTS0042556,99
RTS0042557,110
RTS0042558,89
RTS0042559,91
RTS0042560,88
RTS0042561,87
RTS0042562,83
RTS0042563,119
RTS0042564,76
RTS0042565,103
RTS0042566,158
RTS0042567,123
RTS0042568,154
RTS0042569,186
RTS0042570,118
RTS0042571,212
RTS0042572,142
RTS0042573,181
RTS0042574,197
RTS0042575,139
RTS0042576,119
RTS0042577,124
RTS0042578,107
RTS0042579,149
RTS0042580,106
RTS0042581,112
RTS0042582,105
RTS0042583,151
RTS0042584,93
RTS0042585,71
RTS0042586,169
RTS0042587,257
RTS0042588,240
RTS0042589,167
RTS0042590,177
RTS0042591,108
RTS0042592,83
RTS0042593,72
RTS0042594,81
RTS0042595,79
RTS0042596,118
RTS0042597,143
RTS0042598,141
RTS0042599,100
RTS0042600,109
RTS0042601,88
RTS0042602,93
RTS0042603,100
RTS0042604,79
RTS0042605,81
RTS0042606,144
RTS0042607,111
RTS0042608,112
RTS0042609,125
RTS0042610,108
RTS0042611,209
RTS0042612,230
RTS0042613,149
RTS0042614,196
RTS0042615,211
RTS0042616,154
RTS0042617,210
RTS0042618,241
RTS0042619,125
RTS0042620,227
RTS0042621,73
RTS0042622,84
RTS0042623,96
RTS0042624,79
RTS0042625,72
RTS0042626,187
RTS0042627,203
RTS0042628,107
RTS0042629,134
RTS0042630,143
RTS0042631,127
RTS0042633,91
RTS0042634,144
RTS0042635,137
RTS0042636,274
RTS0042637,213
RTS0042638,284
RTS0042639,227
RTS0042640,212
RTS0042641,79
RTS0042642,86
RTS0042643,47
RTS0042644,86
RTS0042645,89
RTS0042646,225
RTS0042647,244
RTS0042648,411
RTS0042649,303
RTS0042650,142
RTS0042651,112
RTS0042652,102
RTS0042653,109
RTS0042654,112
RTS0042655,114
RTS0042656,95
RTS0042657,92
RTS0042658,90
RTS0042659,67
RTS0042660,98
RTS0042661,119
RTS0042662,109
RTS0042663,140
RTS0042664,100
RTS0042665,111
RTS0042666,98
RTS0042667,89
RTS0042668,89
RTS0042669,91
RTS0042670,94
RTS0042671,173
RTS0042672,124
RTS0042673,142
RTS0042674,112
RTS0042675,168
RTS0042676,94
RTS0042677,2
RTS0042678,93
RTS0042679,129
RTS0042680,101
RTS0042681,191
RTS0042682,180
RTS0042683,177
RTS0042684,120
RTS0042685,203
RTS0042686,130
RTS0042687,99
RTS0042688,96
RTS0042689,75
RTS0042690,103
RTS0042691,72
RTS0042692,75
RTS0042693,107
RTS0042694,2
RTS0042695,86
RTS0042696,92
RTS0042697,78
RTS0042698,77
RTS0042699,89
RTS0042700,98
RTS0042701,114
RTS0042702,127
RTS0042703,102
RTS0042704,128
RTS0042705,135
RTS0042706,93
RTS0042707,74
RTS0042708,126
RTS0042709,76
RTS0042710,113
RTS0042711,194
RTS0042712,225
RTS0042713,157
RTS0042714,148
RTS0042715,190
RTS0042716,77
RTS0042717,96
RTS0042718,85
RTS0042719,69
RTS0042720,88
RTS0042721,156
RTS0042722,134
RTS0042723,130
RTS0042724,148
RTS0042725,157
RTS0042726,90
RTS0042727,84
RTS0042728,87
RTS0042729,79
RTS0042730,95
RTS0042731,95
RTS0042732,122
RTS0042733,139
RTS0042734,85
RTS0042735,87
RTS0042736,199
RTS0042737,252
RTS0042738,250
RTS0042739,199
RTS0042740,270
RTS0042741,86
RTS0042742,88
RTS0042743,78
RTS0042744,84
RTS0042745,84
RTS0042746,109
RTS0042747,115
RTS0042748,115
RTS0042749,97
RTS0042750,95
RTS0042751,108
RTS0042752,101
RTS0042753,107
RTS0042754,82
RTS0042755,70
RTS0042756,223
RTS0042757,289
RTS0042758,125
RTS0042759,252
RTS0042760,326
RTS0042761,82
RTS0042762,69
RTS0042763,70
RTS0042764,89
RTS0042765,73
RTS0042766,181
RTS0042767,139
RTS0042768,142
RTS0042769,187
RTS0042770,133
RTS0042771,98
RTS0042772,115
RTS0042773,91
RTS0042774,123
RTS0042775,93
RTS0042776,88
RTS0042777,116
RTS0042778,115
RTS0042779,97
RTS0042780,113
RTS0042781,107
RTS0042782,114
RTS0042783,108
RTS0042784,100
RTS0042785,110
RTS0042786,195
RTS0042787,137
RTS0042788,173
RTS0042789,138
RTS0042790,160
RTS0042791,1595
RTS0042792,413
RTS0042793,826
RTS0042794,794
RTS0042795,932
RTS0042796,109
RTS0042797,104
RTS0042798,83
RTS0042799,93
RTS0042800,116
RTS0042801,91
RTS0042802,106
RTS0042803,95
RTS0042804,114
RTS0042805,110
RTS0042806,96
RTS0042807,115
RTS0042808,139
RTS0042809,132
RTS0042810,117
RTS0042811,121
RTS0042812,178
RTS0042813,134
RTS0042814,151
RTS0042815,140
RTS0042816,121
RTS0042817,122
RTS0042818,118
RTS0042819,150
RTS0042820,83
RTS0042821,122
RTS0042822,120
RTS0042823,104
RTS0042824,103
RTS0042825,87
RTS0042826,114
RTS0042827,124
RTS0042828,106
RTS0042829,136
RTS0042830,157
RTS0042831,125
RTS0042832,142
RTS0042833,123
RTS0042834,103
RTS0042835,96
RTS0042836,119
RTS0042837,117
RTS0042838,103
RTS0042839,86
RTS0042840,121
RTS0042841,144
RTS0042842,136
RTS0042843,148
RTS0042844,158
RTS0042845,152
RTS0042846,117
RTS0042847,232
RTS0042848,229
RTS0042849,124
RTS0042850,122
RTS0042851,143
RTS0042852,104
RTS0042853,134
RTS0042854,112
RTS0042855,96
RTS0042856,113
RTS0042857,121
RTS0042858,153
RTS0042859,155
RTS0042860,171
RTS0042861,114
RTS0042862,75
RTS0042863,125
RTS0042864,107
RTS0042865,120
RTS0042866,127
RTS0042867,120
RTS0042868,111
RTS0042869,146
RTS0042870,111
RTS0042871,117
RTS0042872,84
RTS0042873,111
RTS0042874,82
RTS0042875,108
RTS0042876,145
RTS0042877,121
RTS0042878,128
RTS0042879,118
RTS0042880,149
RTS0042881,113
RTS0042882,136
RTS0042883,153
RTS0042884,174
RTS0042885,148
RTS0042886,139
RTS0042887,137
RTS0042888,121
RTS0042889,125
RTS0042890,107
RTS0042891,83
RTS0042892,115
RTS0042893,103
RTS0042894,96
RTS0042895,109
RTS0042896,283
RTS0042897,195
RTS0042898,166
RTS0042899,280
RTS0042900,285
RTS0042901,96
RTS0042902,87
RTS0042903,70
RTS0042904,98
RTS0042905,94
RTS0042906,271
RTS0042907,191
RTS0042908,208
RTS0042909,287
RTS0042910,177
RTS0042911,111
RTS0042912,85
RTS0042913,124
RTS0042914,90
RTS0042915,72
RTS0042916,80
RTS0042917,134
RTS0042918,104
RTS0042919,132
RTS0042920,103
RTS0042921,163
RTS0042922,112
RTS0042923,133
RTS0042924,110
RTS0042925,162
RTS0042926,109
RTS0042927,87
RTS0042928,120
RTS0042929,108
RTS0042930,84
RTS0042931,92
RTS0042932,95
RTS0042933,117
RTS0042934,100
RTS0042935,108
RTS0042936,311
RTS0042937,277
RTS0042938,370
RTS0042939,377
RTS0042940,204
RTS0042941,434
RTS0042942,546
RTS0042943,625
RTS0042944,477
RTS0042945,323
RTS0042946,114
RTS0042947,136
RTS0042948,74
RTS0042949,87
RTS0042950,86
RTS0042951,90
RTS0042952,94
RTS0042953,92
RTS0042954,92
RTS0042955,94
RTS0042956,109
RTS0042957,97
RTS0042958,117
RTS0042959,129
RTS0042960,103
RTS0042961,119
RTS0042962,116
RTS0042963,116
RTS0042964,129
RTS0042965,146
RTS0042966,107
RTS0042967,91
RTS0042968,114
RTS0042969,101
RTS0042970,114
RTS0042971,178
RTS0042972,132
RTS0042973,127
RTS0042974,119
RTS0042975,125
RTS0042976,200
RTS0042977,174
RTS0042978,176
RTS0042979,137
RTS0042980,157
RTS0042981,110
RTS0042982,83
RTS0042983,132
RTS0042984,106
RTS0042985,114
RTS0042986,114
RTS0042987,111
RTS0042988,140
RTS0042989,125
RTS0042990,110
RTS0042991,128
RTS0042992,115
RTS0042993,95
RTS0042994,117
RTS0042995,141
RTS0042996,104
RTS0042997,124
RTS0042998,107
RTS0042999,119
RTS0043000,106
RTS0043001,117
RTS0043002,108
RTS0043003,99
RTS0043004,127
RTS0043005,136
RTS0043006,89
RTS0043007,132
RTS0043008,97
RTS0043009,94
RTS0043010,99
RTS0043011,108
RTS0043012,126
RTS0043013,114
RTS0043014,145
RTS0043015,114
RTS0043016,120
RTS0043017,142
RTS0043018,100
RTS0043019,140
RTS0043020,117
RTS0043021,117
RTS0043022,119
RTS0043023,161
RTS0043024,178
RTS0043025,188
RTS0043026,103
RTS0043027,124
RTS0043028,146
RTS0043029,150
RTS0043030,126
RTS0043031,103
RTS0043032,128
RTS0043033,126
RTS0043034,113
RTS0043035,107
RTS0043036,128
RTS0043037,128
RTS0043038,140
RTS0043039,99
RTS0043040,125
RTS0043041,95
RTS0043042,97
RTS0043043,102
RTS0043044,99
RTS0043045,107
RTS0043046,82
RTS0043047,84
RTS0043048,135
RTS0043049,132
RTS0043050,102
RTS0043051,136
RTS0043052,125
RTS0043053,108
RTS0043054,102
RTS0043055,102
RTS0043056,81
RTS0043057,107
RTS0043058,100
RTS0043059,90
RTS0043060,116
RTS0043061,253
RTS0043062,115
RTS0043063,157
RTS0043064,165
RTS0043065,191
RTS0043066,168
RTS0043067,157
RTS0043068,120
RTS0043069,144
RTS0043070,152
RTS0043071,87
RTS0043072,94
RTS0043073,110
RTS0043074,117
RTS0043075,97
RTS0043076,105
RTS0043077,100
RTS0043078,102
RTS0043079,109
RTS0043080,112
RTS0043081,114
RTS0043082,86
RTS0043083,109
RTS0043084,82
RTS0043085,134
RTS0043086,133
RTS0043087,160
RTS0043088,121
RTS0043089,128
RTS0043090,102
RTS0043091,74
RTS0043092,81
RTS0043093,94
RTS0043094,144
RTS0043095,111
RTS0043096,96
RTS0043097,59
RTS0043098,155
RTS0043099,110
RTS0043100,82
RTS0043101,111
RTS0043102,109
RTS0043103,106
RTS0043104,140
RTS0043105,108
RTS0043106,124
RTS0043107,130
RTS0043108,89
RTS0043109,83
RTS0043110,104
RTS0043111,354
RTS0043112,284
RTS0043113,242
RTS0043114,359
RTS0043115,217
RTS0043116,178
RTS0043117,95
RTS0043118,77
RTS0043119,118
RTS0043120,121
RTS0043121,82
RTS0043122,107
RTS0043123,101
RTS0043124,114
RTS0043125,107
RTS0043126,178
RTS0043127,109
RTS0043128,162
RTS0043129,115
RTS0043130,128
RTS0043131,116
RTS0043132,77
RTS0043133,89
RTS0043134,101
RTS0043135,114
RTS0043136,114
RTS0043137,90
RTS0043138,125
RTS0043139,101
RTS0043140,108
RTS0043141,104
RTS0043142,127
RTS0043143,107
RTS0043144,122
RTS0043145,112
RTS0043146,87
RTS0043147,101
RTS0043148,107
RTS0043149,97
RTS0043150,87
RTS0043151,98
RTS0043152,112
RTS0043153,131
RTS0043154,129
RTS0043155,119
RTS0043156,274
RTS0043157,301
RTS0043159,301
RTS0043160,587
RTS0043161,130
RTS0043162,141
RTS0043163,123
RTS0043164,110
RTS0043165,113
RTS0043167,102
RTS0043168,97
RTS0043169,106
RTS0043170,115
RTS0043171,96
RTS0043172,164
RTS0043173,125
RTS0043174,144
RTS0043175,157
RTS0043176,105
RTS0043177,103
RTS0043178,128
RTS0043179,117
RTS0043180,110
RTS0043181,138
RTS0043182,78
RTS0043183,140
RTS0043184,88
RTS0043185,79
RTS0043186,472
RTS0043187,251
RTS0043188,280
RTS0043189,267
RTS0043190,369
RTS0043191,105
RTS0043192,106
RTS0043193,104
RTS0043194,101
RTS0043195,98
RTS0043196,123
RTS0043197,128
RTS0043198,132
RTS0043199,142
RTS0043200,111
RTS0043201,128
RTS0043202,148
RTS0043203,124
RTS0043204,181
RTS0043205,203
RTS0043206,143
RTS0043207,117
RTS0043208,139
RTS0043209,105
RTS0043210,114
RTS0043211,114
RTS0043212,116
RTS0043213,119
RTS0043214,118
RTS0043215,110
RTS0043216,152
RTS0043217,123
RTS0043218,117
RTS0043219,143
RTS0043220,155
RTS0043221,81
RTS0043222,121
RTS0043223,122
RTS0043224,81
RTS0043225,105
RTS0043226,145
RTS0043227,141
RTS0043228,139
RTS0043229,113
RTS0043230,125
RTS0043231,172
RTS0043232,196
RTS0043233,225
RTS0043234,92
RTS0043235,117
RTS0043236,82
RTS0043237,104
RTS0043238,114
RTS0043239,128
RTS0043240,103
RTS0043241,83
RTS0043242,134
RTS0043243,115
RTS0043244,83
RTS0043245,125
RTS0043246,131
RTS0043247,144
RTS0043248,86
RTS0043249,99
RTS0043250,130
RTS0043251,79
RTS0043252,164
RTS0043253,98
RTS0043254,133
RTS0043255,114
RTS0043256,125
RTS0043257,118
RTS0043258,120
RTS0043259,118
RTS0043260,191
RTS0043261,134
RTS0043262,157
RTS0043263,85
RTS0043264,123
RTS0043265,105
RTS0043266,104
RTS0043267,123
RTS0043268,106
RTS0043269,136
RTS0043270,150
RTS0043271,162
RTS0043272,192
RTS0043273,146
RTS0043274,189
RTS0043275,168
RTS0043276,85
RTS0043277,180
RTS0043278,129
RTS0043279,144
RTS0043280,97
RTS0043281,150
RTS0043282,203
RTS0043283,210
RTS0043284,229
RTS0043285,187
RTS0043286,168
RTS0043287,266
RTS0043288,266
RTS0043289,343
RTS0043290,149
RTS0043291,268
RTS0043292,250
RTS0043293,180
RTS0043294,266
RTS0043295,218
RTS0043296,91
RTS0043297,75
RTS0043299,126
RTS0043300,129
RTS0043301,107
RTS0043302,93
RTS0043303,117
RTS0043304,91
RTS0043305,95
RTS0043306,103
RTS0043307,123
RTS0043308,89
RTS0043309,121
RTS0043310,132
RTS0043311,149
RTS0043312,142
RTS0043313,199
RTS0043314,146
RTS0043315,140
RTS0043316,107
RTS0043317,87
RTS0043318,99
RTS0043319,93
RTS0043320,116
RTS0043321,127
RTS0043322,134
RTS0043323,110
RTS0043324,136
RTS0043325,104
RTS0043326,88
RTS0043327,88
RTS0043328,108
RTS0043329,118
RTS0043330,123
RTS0043331,79
RTS0043332,103
RTS0043333,89
RTS0043334,95
RTS0043335,82
RTS0043336,124
RTS0043337,113
RTS0043338,101
RTS0043339,101
RTS0043340,101
RTS0043341,90
RTS0043342,103
RTS0043343,101
RTS0043344,91
RTS0043345,83
RTS0043346,99
RTS0043347,184
RTS0043348,103
RTS0043349,94
RTS0043350,111
RTS0043351,221
RTS0043352,217
RTS0043353,170
RTS0043354,167
RTS0043355,175
RTS0043356,156
RTS0043357,136
RTS0043358,162
RTS0043359,201
RTS0043360,140
RTS0043361,219
RTS0043362,251
RTS0043363,202
RTS0043364,171
RTS0043365,168
RTS0043366,92
RTS0043367,87
RTS0043368,99
RTS0043369,83
RTS0043370,77
RTS0043371,172
RTS0043372,139
RTS0043373,208
RTS0043374,118
RTS0043375,120
RTS0043376,252
RTS0043377,449
RTS0043378,233
RTS0043379,297
RTS0043380,296
RTS0043381,127
RTS0043382,120
RTS0043383,122
RTS0043384,106
RTS0043385,83
RTS0043386,108
RTS0043387,150
RTS0043388,122
RTS0043389,132
RTS0043390,104
RTS0043391,103
RTS0043392,110
RTS0043393,116
RTS0043394,119
RTS0043395,99
RTS0043396,270
RTS0043397,252
RTS0043398,225
RTS0043399,255
RTS0043400,113
RTS0043401,81
RTS0043402,104
RTS0043403,81
RTS0043404,121
RTS0043405,86
RTS0043406,86
RTS0043407,79
RTS0043408,89
RTS0043409,107
RTS0043410,65
RTS0043411,86
RTS0043412,87
RTS0043413,94
RTS0043414,85
RTS0043415,98
RTS0043416,105
RTS0043417,104
RTS0043418,115
RTS0043419,113
RTS0043420,127
RTS0043421,134
RTS0043422,94
RTS0043423,115
RTS0043424,107
RTS0043425,161
RTS0043426,140
RTS0043427,103
RTS0043428,111
RTS0043429,113
RTS0043430,95
RTS0043431,138
RTS0043432,111
RTS0043433,95
RTS0043434,100
RTS0043435,114
RTS0043436,122
RTS0043437,104
RTS0043438,109
RTS0043439,88
RTS0043440,154
RTS0043441,148
RTS0043442,118
RTS0043443,113
RTS0043444,91
RTS0043445,110
RTS0043446,116
RTS0043447,90
RTS0043448,90
RTS0043449,102
RTS0043450,107
RTS0043451,85
RTS0043452,145
RTS0043453,101
RTS0043454,120
RTS0043455,88
RTS0043456,108
RTS0043457,115
RTS0043458,81
RTS0043459,107
RTS0043460,106
RTS0043461,75
RTS0043462,106
RTS0043463,122
RTS0043464,115
RTS0043465,128
RTS0043466,193
RTS0043467,124
RTS0043468,166
RTS0043469,124
RTS0043470,136
RTS0043471,89
RTS0043472,118
RTS0043473,92
RTS0043474,114
RTS0043475,132
RTS0043476,148
RTS0043477,170
RTS0043478,116
RTS0043479,157
RTS0043480,115
RTS0043481,122
RTS0043482,159
RTS0043483,177
RTS0043484,123
RTS0043485,120
RTS0043486,156
RTS0043487,175
RTS0043488,163
RTS0043489,184
RTS0043490,126
RTS0043491,144
RTS0043492,160
RTS0043493,147
RTS0043494,169
RTS0043495,186
RTS0043496,100
RTS0043497,91
RTS0043498,86
RTS0043499,105
RTS0043500,122
RTS0043501,96
RTS0043502,100
RTS0043503,79
RTS0043504,130
RTS0043505,113
RTS0043506,114
RTS0043507,118
RTS0043508,90
RTS0043509,105
RTS0043510,118
RTS0043511,108
RTS0043512,96
RTS0043513,96
RTS0043514,117
RTS0043515,110
RTS0043516,102
RTS0043517,72
RTS0043518,136
RTS0043519,133
RTS0043520,106
RTS0043521,79
RTS0043522,66
RTS0043523,117
RTS0043524,74
RTS0043525,92
RTS0043526,134
RTS0043527,96
RTS0043528,97
RTS0043529,81
RTS0043530,90
RTS0043531,98
RTS0043532,107
RTS0043533,104
RTS0043534,91
RTS0043535,102
RTS0043536,108
RTS0043537,127
RTS0043538,100
RTS0043539,132
RTS0043540,101
RTS0043541,149
RTS0043542,123
RTS0043543,125
RTS0043544,175
RTS0043545,103
RTS0043546,376
RTS0043547,339
RTS0043548,421
RTS0043549,371
RTS0043550,209
RTS0043551,133
RTS0043552,119
RTS0043553,124
RTS0043554,101
RTS0043555,86
RTS0043556,95
RTS0043557,119
RTS0043558,102
RTS0043559,118
RTS0043560,114
RTS0043561,157
RTS0043562,108
RTS0043563,114
RTS0043564,109
RTS0043565,94
RTS0043566,224
RTS0043567,129
RTS0043568,256
RTS0043569,223
RTS0043570,265
RTS0043571,77
RTS0043572,108
RTS0043573,103
RTS0043574,101
RTS0043575,98
RTS0043576,229
RTS0043577,268
RTS0043578,124
RTS0043579,211
RTS0043580,295
RTS0043581,101
RTS0043582,121
RTS0043583,103
RTS0043584,110
RTS0043585,84
RTS0043586,97
RTS0043587,124
RTS0043588,73
RTS0043589,104
RTS0043590,107
RTS0043591,91
RTS0043592,100
RTS0043593,93
RTS0043594,81
RTS0043595,88
RTS0043596,104
RTS0043597,100
RTS0043598,109
RTS0043599,103
RTS0043600,108
RTS0043601,95
RTS0043602,73
RTS0043603,105
RTS0043604,95
RTS0043605,88
RTS0043606,99
RTS0043607,84
RTS0043608,89
RTS0043609,97
RTS0043610,110
RTS0043611,99
RTS0043612,80
RTS0043613,77
RTS0043614,99
RTS0043615,117
RTS0043616,100
RTS0043617,80
RTS0043618,95
RTS0043619,96
RTS0043620,85
RTS0043621,109
RTS0043622,103
RTS0043623,116
RTS0043624,132
RTS0043625,108
RTS0043626,91
RTS0043627,92
RTS0043628,109
RTS0043629,97
RTS0043630,74
RTS0043631,85
RTS0043632,100
RTS0043633,115
RTS0043634,119
RTS0043635,100
RTS0043636,73
RTS0043637,98
RTS0043638,75
RTS0043639,79
RTS0043640,96
RTS0043641,272
RTS0043642,198
RTS0043643,273
RTS0043644,309
RTS0043645,328
RTS0043646,112
RTS0043647,110
RTS0043648,126
RTS0043649,100
RTS0043650,128
RTS0043651,80
RTS0043652,108
RTS0043653,86
RTS0043654,98
RTS0043655,97
RTS0043656,79
RTS0043657,86
RTS0043658,111
RTS0043659,106
RTS0043660,101
RTS0043661,109
RTS0043663,78
RTS0043664,85
RTS0043665,108
RTS0043666,86
RTS0043667,88
RTS0043668,87
RTS0043669,99
RTS0043670,98
RTS0043671,113
RTS0043672,143
RTS0043673,109
RTS0043674,116
RTS0043675,125
RTS0043676,81
RTS0043677,121
RTS0043678,75
RTS0043679,91
RTS0043680,86
RTS0043681,99
RTS0043682,94
RTS0043683,108
RTS0043684,110
RTS0043685,127
RTS0043686,123
RTS0043687,104
RTS0043688,107
RTS0043689,75
RTS0043690,93
RTS0043691,148
RTS0043692,92
RTS0043693,119
RTS0043694,108
RTS0043695,147
RTS0043696,102
RTS0043697,117
RTS0043698,124
RTS0043699,137
RTS0043700,131
RTS0043701,129
RTS0043702,196
RTS0043703,170
RTS0043704,179
RTS0043705,167
RTS0043706,162
RTS0043707,118
RTS0043708,100
RTS0043709,107
RTS0043710,113
RTS0043711,99
RTS0043712,86
RTS0043713,92
RTS0043714,58
RTS0043715,84
RTS0043716,133
RTS0043717,99
RTS0043718,90
RTS0043719,89
RTS0043720,80
RTS0043721,116
RTS0043722,116
RTS0043723,100
RTS0043724,105
RTS0043725,101
RTS0043726,99
RTS0043727,93
RTS0043728,100
RTS0043729,92
RTS0043730,82
RTS0043731,107
RTS0043732,106
RTS0043733,101
RTS0043734,100
RTS0043735,103
RTS0043736,118
RTS0043737,143
RTS0043738,132
RTS0043739,119
RTS0043740,105
RTS0043741,182
RTS0043742,185
RTS0043743,133
RTS0043744,240
RTS0043745,113
RTS0043746,100
RTS0043747,106
RTS0043748,128
RTS0043749,80
RTS0043750,118
RTS0043751,98
RTS0043752,98
RTS0043753,90
RTS0043754,75
RTS0043755,118
RTS0043756,85
RTS0043757,101
RTS0043758,98
RTS0043759,98
RTS0043760,70
RTS0043761,129
RTS0043762,88
RTS0043763,91
RTS0043764,111
RTS0043765,101
RTS0043766,96
RTS0043767,100
RTS0043768,88
RTS0043769,107
RTS0043770,60
RTS0043771,85
RTS0043772,107
RTS0043773,108
RTS0043774,95
RTS0043775,81
RTS0043776,115
RTS0043777,91
RTS0043778,112
RTS0043779,100
RTS0043780,133
RTS0043781,154
RTS0043782,117
RTS0043783,136
RTS0043784,128
RTS0043785,83
RTS0043786,112
RTS0043787,91
RTS0043788,94
RTS0043789,99
RTS0043790,106
RTS0043791,65
RTS0043792,139
RTS0043793,95
RTS0043794,93
RTS0043795,90
RTS0043796,100
RTS0043797,146
RTS0043798,77
RTS0043799,71
RTS0043800,83
RTS0043801,75
RTS0043802,75
RTS0043803,105
RTS0043804,107
RTS0043805,88
RTS0043806,102
RTS0043807,102
RTS0043808,109
RTS0043809,94
RTS0043810,97
RTS0043811,98
RTS0043812,126
RTS0043813,81
RTS0043814,107
RTS0043815,115
RTS0043816,230
RTS0043817,115
RTS0043818,150
RTS0043819,164
RTS0043820,327
RTS0043821,78
RTS0043822,85
RTS0043823,93
RTS0043824,83
RTS0043825,82
RTS0043826,77
RTS0043827,76
RTS0043828,105
RTS0043829,81
RTS0043830,69
RTS0043831,128
RTS0043832,127
RTS0043833,142
RTS0043834,81
RTS0043835,111
RTS0043836,121
RTS0043837,131
RTS0043838,73
RTS0043839,86
RTS0043840,84
RTS0043841,92
RTS0043842,103
RTS0043843,108
RTS0043844,117
RTS0043845,109
RTS0043846,117
RTS0043847,111
RTS0043848,139
RTS0043849,119
RTS0043850,169
RTS0043851,96
RTS0043852,104
RTS0043853,131
RTS0043854,115
RTS0043856,81
RTS0043857,56
RTS0043858,91
RTS0043859,101
RTS0043860,107
RTS0043861,178
RTS0043862,228
RTS0043863,136
RTS0043864,126
RTS0043865,122
RTS0043866,136
RTS0043867,153
RTS0043868,142
RTS0043869,126
RTS0043870,111
RTS0043871,146
RTS0043872,154
RTS0043873,142
RTS0043874,99
RTS0043875,99
RTS0043876,66
RTS0043877,90
RTS0043878,109
RTS0043879,118
RTS0043880,125
RTS0043881,109
RTS0043882,106
RTS0043883,108
RTS0043884,111
RTS0043885,88
RTS0043886,113
RTS0043887,115
RTS0043888,142
RTS0043889,84
RTS0043890,173
RTS0043891,135
RTS0043892,136
RTS0043893,128
RTS0043894,111
RTS0043895,114
RTS0043896,120
RTS0043897,149
RTS0043898,131
RTS0043899,135
RTS0043900,146
RTS0043901,138
RTS0043902,121
RTS0043903,126
RTS0043904,129
RTS0043905,98
RTS0043906,72
RTS0043907,121
RTS0043908,72
RTS0043909,111
RTS0043910,128
RTS0043911,129
RTS0043912,193
RTS0043913,90
RTS0043914,104
RTS0043915,85
RTS0043916,94
RTS0043917,110
RTS0043918,81
RTS0043919,88
RTS0043920,177
RTS0043921,161
RTS0043922,123
RTS0043923,146
RTS0043924,190
RTS0043925,149
RTS0043926,114
RTS0043927,146
RTS0043928,137
RTS0043929,150
RTS0043930,98
RTS0043931,116
RTS0043932,126
RTS0043933,114
RTS0043934,98
RTS0043935,106
RTS0043936,87
RTS0043937,78
RTS0043938,96
RTS0043939,66
RTS0043940,89
RTS0043941,88
RTS0043942,103
RTS0043943,110
RTS0043944,91
RTS0043945,86
RTS0043946,56
RTS0043947,99
RTS0043948,93
RTS0043949,84
RTS0043950,86
RTS0043951,104
RTS0043952,106
RTS0043953,103
RTS0043954,110
RTS0043955,125
RTS0043956,127
RTS0043957,117
RTS0043958,173
RTS0043959,119
RTS0043960,139
RTS0043961,110
RTS0043962,97
RTS0043963,96
RTS0043964,100
RTS0043965,95
RTS0043966,164
RTS0043967,148
RTS0043968,156
RTS0043969,146
RTS0043970,128
RTS0043971,126
RTS0043972,161
RTS0043973,130
RTS0043974,155
RTS0043975,128
RTS0043976,129
RTS0043977,110
RTS0043978,141
RTS0043979,134
RTS0043980,131
RTS0043981,129
RTS0043982,144
RTS0043983,153
RTS0043984,104
RTS0043985,183
RTS0043986,112
RTS0043987,178
RTS0043988,136
RTS0043989,127
RTS0043990,135
RTS0043991,103
RTS0043992,80
RTS0043993,75
RTS0043994,103
RTS0043996,88
RTS0043997,77
RTS0043998,83
RTS0043999,93
RTS0044000,77
RTS0044001,87
RTS0044002,100
RTS0044003,138
RTS0044004,160
RTS0044005,105
RTS0044006,173
RTS0044007,209
RTS0044008,152
RTS0044009,178
RTS0044010,166
RTS0044011,155
RTS0044012,172
RTS0044013,178
RTS0044014,147
RTS0044015,191
RTS0044016,98
RTS0044017,115
RTS0044018,94
RTS0044019,110
RTS0044020,167
RTS0044021,91
RTS0044022,117
RTS0044023,107
RTS0044024,91
RTS0044025,105
RTS0044026,81
RTS0044027,94
RTS0044028,87
RTS0044029,143
RTS0044030,116
RTS0044031,173
RTS0044032,238
RTS0044033,188
RTS0044034,388
RTS0044035,254
RTS0044036,218
RTS0044037,163
RTS0044038,240
RTS0044039,150
RTS0044040,202
RTS0044041,151
RTS0044042,145
RTS0044043,152
RTS0044044,148
RTS0044045,142
RTS0044046,116
RTS0044047,116
RTS0044048,112
RTS0044049,100
RTS0044050,111
RTS0044051,95
RTS0044052,128
RTS0044053,94
RTS0044054,106
RTS0044055,89
RTS0044056,108
RTS0044057,107
RTS0044058,128
RTS0044059,106
RTS0044060,118
RTS0044061,100
RTS0044062,87
RTS0044063,99
RTS0044064,102
RTS0044065,115
RTS0044067,155
RTS0044068,109
RTS0044069,143
RTS0044070,129
RTS0044071,104
RTS0044072,103
RTS0044073,85
RTS0044074,80
RTS0044075,68
RTS0044076,88
RTS0044077,100
RTS0044078,99
RTS0044079,102
RTS0044080,102
RTS0044081,105
RTS0044082,95
RTS0044083,119
RTS0044084,108
RTS0044085,75
RTS0044086,89
RTS0044087,96
RTS0044088,80
RTS0044089,92
RTS0044090,96
RTS0044091,110
RTS0044092,132
RTS0044093,98
RTS0044094,114
RTS0044095,95
RTS0044096,95
RTS0044097,133
RTS0044098,90
RTS0044099,120
RTS0044100,115
RTS0044101,123
RTS0044102,117
RTS0044103,130
RTS0044104,135
RTS0044105,140
RTS0044106,160
RTS0044107,153
RTS0044108,156
RTS0044109,155
RTS0044110,205
RTS0044111,166
RTS0044112,123
RTS0044113,184
RTS0044114,105
RTS0044115,188
RTS0044116,191
RTS0044117,151
RTS0044118,162
RTS0044119,193
RTS0044120,183
RTS0044121,117
RTS0044122,113
RTS0044123,89
RTS0044124,85
RTS0044125,102
RTS0044126,109
RTS0044127,118
RTS0044128,99
RTS0044129,113
RTS0044130,94
RTS0044131,152
RTS0044132,121
RTS0044133,117
RTS0044134,126
RTS0044135,102
RTS0044136,79
RTS0044137,87
RTS0044138,106
RTS0044139,116
RTS0044140,118
RTS0044141,130
RTS0044142,108
RTS0044143,128
RTS0044144,120
RTS0044145,79
RTS0044146,90
RTS0044147,97
RTS0044148,122
RTS0044149,98
RTS0044150,116
RTS0044151,96
RTS0044152,122
RTS0044153,126
RTS0044154,112
RTS0044155,123
RTS0044156,204
RTS0044157,147
RTS0044158,332
RTS0044159,209
RTS0044160,144
RTS0044161,132
RTS0044162,148
RTS0044163,147
RTS0044164,149
RTS0044165,101
RTS0044166,155
RTS0044167,101
RTS0044168,109
RTS0044169,143
RTS0044170,204
RTS0044171,125
RTS0044172,135
RTS0044173,134
RTS0044174,83
RTS0044175,134
RTS0044176,105
RTS0044177,98
RTS0044178,106
RTS0044180,106
RTS0044181,116
RTS0044182,99
RTS0044183,89
RTS0044184,117
RTS0044185,77
RTS0044186,114
RTS0044187,122
RTS0044188,92
RTS0044189,91
RTS0044190,100
RTS0044191,301
RTS0044192,266
RTS0044193,286
RTS0044194,224
RTS0044195,379
RTS0044196,183
RTS0044197,100
RTS0044198,162
RTS0044199,173
RTS0044200,90
RTS0044206,115
RTS0044207,120
RTS0044208,87
RTS0044209,82
RTS0044210,114
RTS0044211,119
RTS0044212,119
RTS0044213,156
RTS0044214,151
RTS0044215,134
RTS0044216,133
RTS0044217,117
RTS0044218,118
RTS0044219,104
RTS0044220,97
RTS0044221,90
RTS0044222,92
RTS0044223,90
RTS0044224,100
RTS0044225,134
RTS0044226,91
RTS0044227,96
RTS0044228,88
RTS0044229,75
RTS0044230,105
RTS0044231,89
RTS0044232,90
RTS0044233,112
RTS0044234,79
RTS0044235,93
RTS0044236,108
RTS0044237,128
RTS0044238,137
RTS0044239,106
RTS0044240,109
RTS0044241,90
RTS0044242,116
RTS0044243,116
RTS0044244,112
RTS0044245,87
RTS0044246,302
RTS0044247,329
RTS0044248,324
RTS0044249,261
RTS0044250,216
RTS0044251,106
RTS0044252,132
RTS0044253,130
RTS0044254,81
RTS0044255,125
RTS0044256,108
RTS0044257,127
RTS0044258,106
RTS0044259,105
RTS0044260,104
RTS0044261,276
RTS0044262,145
RTS0044263,166
RTS0044264,127
RTS0044265,142
RTS0044266,115
RTS0044267,98
RTS0044268,96
RTS0044269,98
RTS0044270,122
RTS0044271,130
RTS0044272,135
RTS0044273,119
RTS0044274,138
RTS0044275,121
RTS0044276,116
RTS0044277,85
RTS0044278,69
RTS0044279,92
RTS0044280,105
RTS0044281,155
RTS0044282,119
RTS0044283,140
RTS0044284,130
RTS0044285,99
RTS0044286,127
RTS0044287,113
RTS0044288,106
RTS0044289,106
RTS0044290,116
RTS0044291,95
RTS0044292,107
RTS0044293,81
RTS0044294,97
RTS0044295,90
RTS0044296,98
RTS0044297,98
RTS0044298,102
RTS0044299,120
RTS0044300,119
RTS0044301,164
RTS0044302,139
RTS0044303,155
RTS0044304,157
RTS0044305,89
RTS0044306,323
RTS0044307,334
RTS0044308,462
RTS0044309,373
RTS0044310,364
RTS0044311,91
RTS0044312,119
RTS0044313,102
RTS0044314,105
RTS0044315,97
RTS0044316,134
RTS0044317,143
RTS0044318,132
RTS0044319,111
RTS0044320,71
RTS0044321,106
RTS0044322,120
RTS0044323,132
RTS0044324,85
RTS0044325,103
RTS0044326,99
RTS0044327,138
RTS0044328,87
RTS0044329,132
RTS0044330,97
RTS0044331,2218
RTS0044332,2363
RTS0044333,2686
RTS0044334,2234
RTS0044335,2117
RTS0044336,100
RTS0044337,97
RTS0044338,107
RTS0044339,115
RTS0044340,87
RTS0044341,97
RTS0044342,112
RTS0044343,97
RTS0044344,118
RTS0044345,102
RTS0044346,466
RTS0044347,672
RTS0044348,591
RTS0044349,674
RTS0044350,711
RTS0044351,213
RTS0044352,193
RTS0044353,320
RTS0044354,172
RTS0044355,271
RTS0044356,106
RTS0044357,125
RTS0044358,123
RTS0044359,172
RTS0044360,99
RTS0044361,131
RTS0044362,150
RTS0044363,113
RTS0044364,139
RTS0044365,110
RTS0044366,257
RTS0044367,169
RTS0044368,312
RTS0044369,263
RTS0044370,227
RTS0044371,104
RTS0044372,76
RTS0044373,84
RTS0044374,106
RTS0044375,91
RTS0044376,103
RTS0044377,91
RTS0044378,111
RTS0044379,114
RTS0044380,124
RTS0044381,121
RTS0044382,106
RTS0044383,106
RTS0044384,99
RTS0044385,107
RTS0044386,130
RTS0044387,134
RTS0044388,146
RTS0044389,87
RTS0044390,121
RTS0044391,329
RTS0044392,503
RTS0044393,397
RTS0044394,215
RTS0044395,282
RTS0044396,103
RTS0044397,101
RTS0044399,93
RTS0044400,97
RTS0044401,127
RTS0044402,127
RTS0044403,139
RTS0044404,131
RTS0044405,132
RTS0044406,104
RTS0044407,106
RTS0044408,137
RTS0044409,113
RTS0044410,101
RTS0044411,99
RTS0044412,92
RTS0044413,110
RTS0044414,104
RTS0044415,127
RTS0044416,255
RTS0044417,206
RTS0044418,147
RTS0044419,137
RTS0044420,245
RTS0044421,92
RTS0044422,101
RTS0044423,100
RTS0044424,105
RTS0044425,112
RTS0044426,127
RTS0044427,94
RTS0044428,95
RTS0044429,103
RTS0044430,113
RTS0044431,120
RTS0044432,135
RTS0044433,121
RTS0044434,134
RTS0044435,110
RTS0044436,133
RTS0044437,132
RTS0044438,151
RTS0044439,164
RTS0044440,170
RTS0044441,150
RTS0044442,152
RTS0044443,223
RTS0044444,115
RTS0044445,147
RTS0044446,118
RTS0044447,120
RTS0044448,112
RTS0044449,107
RTS0044450,94
RTS0044451,115
RTS0044452,123
RTS0044453,88
RTS0044454,115
RTS0044455,85
RTS0044456,113
RTS0044457,162
RTS0044458,98
RTS0044459,101
RTS0044460,107
RTS0044461,148
RTS0044462,75
RTS0044463,99
RTS0044464,118
RTS0044465,141
RTS0044466,112
RTS0044467,153
RTS0044468,105
RTS0044469,118
RTS0044470,110
RTS0044471,128
RTS0044472,137
RTS0044473,116
RTS0044474,135
RTS0044475,137
RTS0044476,106
RTS0044477,145
RTS0044478,88
RTS0044479,121
RTS0044480,115
RTS0044481,254
RTS0044482,208
RTS0044483,222
RTS0044484,193
RTS0044485,251
RTS0044486,159
RTS0044487,158
RTS0044488,147
RTS0044489,127
RTS0044490,121
RTS0044491,115
RTS0044492,94
RTS0044493,106
RTS0044494,121
RTS0044495,117
RTS0044496,253
RTS0044497,228
RTS0044498,210
RTS0044499,354
RTS0044500,227
RTS0044501,157
RTS0044502,152
RTS0044503,136
RTS0044504,133
RTS0044505,108
RTS0044506,140
RTS0044507,103
RTS0044508,135
RTS0044509,155
RTS0044510,116
RTS0044511,105
RTS0044512,133
RTS0044513,122
RTS0044514,92
RTS0044515,151
RTS0044516,133
RTS0044517,146
RTS0044518,144
RTS0044519,123
RTS0044520,148
RTS0044521,142
RTS0044522,165
RTS0044523,154
RTS0044524,94
RTS0044525,111
RTS0044526,139
RTS0044527,128
RTS0044528,112
RTS0044529,147
RTS0044530,96
RTS0044531,100
RTS0044532,120
RTS0044533,86
RTS0044534,99
RTS0044535,99
RTS0044536,87
RTS0044537,103
RTS0044538,104
RTS0044539,111
RTS0044540,89
RTS0044541,113
RTS0044542,130
RTS0044543,115
RTS0044544,91
RTS0044545,104
RTS0044546,169
RTS0044547,144
RTS0044548,133
RTS0044549,171
RTS0044550,173
RTS0044551,136
RTS0044552,139
RTS0044553,127
RTS0044554,120
RTS0044555,139
RTS0044556,114
RTS0044557,90
RTS0044558,73
RTS0044559,106
RTS0044560,110
RTS0044561,109
RTS0044562,96
RTS0044563,125
RTS0044564,138
RTS0044565,124
RTS0044566,94
RTS0044567,78
RTS0044568,108
RTS0044569,77
RTS0044570,99
RTS0044571,72
RTS0044572,78
RTS0044573,56
RTS0044574,104
RTS0044575,103
RTS0044576,107
RTS0044577,75
RTS0044578,141
RTS0044579,129
RTS0044580,89
RTS0044581,94
RTS0044582,107
RTS0044583,101
RTS0044584,112
RTS0044585,64
RTS0044586,90
RTS0044587,132
RTS0044588,87
RTS0044589,88
RTS0044590,91
RTS0044591,252
RTS0044592,157
RTS0044593,119
RTS0044594,192
RTS0044595,102
RTS0044596,92
RTS0044597,106
RTS0044598,110
RTS0044599,126
RTS0044600,77
RTS0044601,93
RTS0044602,82
RTS0044603,93
RTS0044604,139
RTS0044605,139
RTS0044606,88
RTS0044607,110
RTS0044608,89
RTS0044609,66
RTS0044610,81
RTS0044611,100
RTS0044612,117
RTS0044613,110
RTS0044614,89
RTS0044615,82
RTS0044616,84
RTS0044617,88
RTS0044618,79
RTS0044619,89
RTS0044620,98
RTS0044621,137
RTS0044622,140
RTS0044623,191
RTS0044624,144
RTS0044625,120
RTS0044626,104
RTS0044627,86
RTS0044628,55
RTS0044629,112
RTS0044630,119
RTS0044631,107
RTS0044632,84
RTS0044633,102
RTS0044634,106
RTS0044635,105
RTS0044636,89
RTS0044637,95
RTS0044638,124
RTS0044639,110
RTS0044640,99
RTS0044641,101
RTS0044642,115
RTS0044643,93
RTS0044644,148
RTS0044645,119
RTS0044646,90
RTS0044647,100
RTS0044648,74
RTS0044649,111
RTS0044650,74
RTS0044651,113
RTS0044652,133
RTS0044653,112
RTS0044654,142
RTS0044655,149
RTS0044656,129
RTS0044657,93
RTS0044658,106
RTS0044659,104
RTS0044660,108
RTS0044661,154
RTS0044662,152
RTS0044663,133
RTS0044664,237
RTS0044665,177
RTS0044666,103
RTS0044667,103
RTS0044668,120
RTS0044669,130
RTS0044670,121
RTS0044671,116
RTS0044672,133
RTS0044673,129
RTS0044674,135
RTS0044675,149
RTS0044676,197
RTS0044677,173
RTS0044678,190
RTS0044679,261
RTS0044680,202
RTS0044681,71
RTS0044682,107
RTS0044683,108
RTS0044684,106
RTS0044685,132
RTS0044686,124
RTS0044687,149
RTS0044688,154
RTS0044689,136
RTS0044690,173
RTS0044691,132
RTS0044692,157
RTS0044693,167
RTS0044694,168
RTS0044695,95
RTS0044696,142
RTS0044697,99
RTS0044698,133
RTS0044699,124
RTS0044700,119
RTS0044701,176
RTS0044702,165
RTS0044703,143
RTS0044704,140
RTS0044705,117
RTS0044706,84
RTS0044707,118
RTS0044708,82
RTS0044709,99
RTS0044710,121
RTS0044711,110
RTS0044712,161
RTS0044714,139
RTS0044715,133
RTS0044716,173
RTS0044717,137
RTS0044718,204
RTS0044719,114
RTS0044720,243
RTS0044721,152
RTS0044722,124
RTS0044723,107
RTS0044724,118
RTS0044725,109
RTS0044726,143
RTS0044727,166
RTS0044728,98
RTS0044729,141
RTS0044730,149
RTS0044731,109
RTS0044732,126
RTS0044733,104
RTS0044734,102
RTS0044735,112
RTS0044736,132
RTS0044737,91
RTS0044738,108
RTS0044739,95
RTS0044740,82
RTS0044741,100
RTS0044742,92
RTS0044743,97
RTS0044744,105
RTS0044745,95
RTS0044746,101
RTS0044747,102
RTS0044748,101
RTS0044749,108
RTS0044750,109
RTS0044751,87
RTS0044752,110
RTS0044753,105
RTS0044754,106
RTS0044755,116
RTS0044756,139
RTS0044757,81
RTS0044758,128
RTS0044759,121
RTS0044760,110
RTS0044761,129
RTS0044762,112
RTS0044763,122
RTS0044764,101
RTS0044765,71
RTS0044766,86
RTS0044767,105
RTS0044768,133
RTS0044769,105
RTS0044770,101
RTS0044771,141
RTS0044772,90
RTS0044773,108
RTS0044774,105
RTS0044775,154
RTS0044776,123
RTS0044777,133
RTS0044778,133
RTS0044779,113
RTS0044780,141
RTS0044781,221
RTS0044782,209
RTS0044783,206
RTS0044784,219
RTS0044785,178
RTS0044786,193
RTS0044787,199
RTS0044788,153
RTS0044789,217
RTS0044790,106
RTS0044791,397
RTS0044792,373
RTS0044793,137
RTS0044794,129
RTS0044795,120
RTS0044796,119
RTS0044797,153
RTS0044798,107
RTS0044799,124
RTS0044800,103
RTS0044801,73
RTS0044802,103
RTS0044803,97
RTS0044804,107
RTS0044805,111
RTS0044806,115
RTS0044807,108
RTS0044808,105
RTS0044809,96
RTS0044810,135
RTS0044811,111
RTS0044812,108
RTS0044813,171
RTS0044814,139
RTS0044815,161
RTS0044816,116
RTS0044817,107
RTS0044818,127
RTS0044819,115
RTS0044820,124
RTS0044821,151
RTS0044822,178
RTS0044823,136
RTS0044824,90
RTS0044825,153
RTS0044826,112
RTS0044827,125
RTS0044828,91
RTS0044829,106
RTS0044830,94
RTS0044831,94
RTS0044832,97
RTS0044833,85
RTS0044834,103
RTS0044835,100
RTS0044836,129
RTS0044837,98
RTS0044838,130
RTS0044839,114
RTS0044840,119
RTS0044841,94
RTS0044842,105
RTS0044843,90
RTS0044844,86
RTS0044845,87
RTS0044846,81
RTS0044847,57
RTS0044848,142
RTS0044849,126
RTS0044850,109
RTS0044851,113
RTS0044852,82
RTS0044853,77
RTS0044854,102
RTS0044855,82
RTS0044856,118
RTS0044857,94
RTS0044858,81
RTS0044859,92
RTS0044860,96
RTS0044861,121
RTS0044862,110
RTS0044863,127
RTS0044864,82
RTS0044865,116
RTS0044866,136
RTS0044867,132
RTS0044868,128
RTS0044869,146
RTS0044870,136
RTS0044871,124
RTS0044872,119
RTS0044873,127
RTS0044874,145
RTS0044875,159
RTS0044876,131
RTS0044877,210
RTS0044878,176
RTS0044879,169
RTS0044880,208
RTS0044881,72
RTS0044882,100
RTS0044883,90
RTS0044884,131
RTS0044885,96
RTS0044886,120
RTS0044887,94
RTS0044888,115
RTS0044889,90
RTS0044890,90
RTS0044891,159
RTS0044892,150
RTS0044893,98
RTS0044894,122
RTS0044895,125
RTS0044896,342
RTS0044897,287
RTS0044898,230
RTS0044899,228
RTS0044900,175
RTS0044901,177
RTS0044902,161
RTS0044903,362
RTS0044904,196
RTS0044905,292
RTS0044906,2188
RTS0044907,2071
RTS0044908,2030
RTS0044909,2740
RTS0044910,1764
RTS0044911,107
RTS0044912,103
RTS0044913,82
RTS0044914,115
RTS0044915,98
RTS0044916,99
RTS0044917,102
RTS0044918,115
RTS0044919,97
RTS0044920,133
RTS0044921,122
RTS0044922,97
RTS0044923,106
RTS0044924,93
RTS0044925,97
RTS0044926,113
RTS0044927,100
RTS0044928,107
RTS0044929,100
RTS0044930,137
RTS0044931,87
RTS0044932,171
RTS0044933,89
RTS0044934,122
RTS0044935,127
RTS0044936,107
RTS0044937,128
RTS0044938,140
RTS0044939,130
RTS0044940,155
RTS0044941,110
RTS0044942,91
RTS0044943,104
RTS0044944,94
RTS0044945,92
RTS0044946,135
RTS0044947,87
RTS0044948,161
RTS0044949,99
RTS0044950,122
RTS0044951,79
RTS0044952,85
RTS0044953,82
RTS0044954,108
RTS0044955,77
RTS0044956,179
RTS0044957,206
RTS0044958,147
RTS0044959,110
RTS0044960,157
RTS0044961,97
RTS0044962,103
RTS0044963,84
RTS0044964,109
RTS0044965,102
RTS0044966,97
RTS0044967,169
RTS0044968,192
RTS0044969,101
RTS0044970,151
RTS0044971,91
RTS0044972,107
RTS0044973,72
RTS0044974,95
RTS0044975,115
RTS0044976,93
RTS0044977,83
RTS0044978,107
RTS0044979,112
RTS0044980,81
RTS0044981,93
RTS0044982,95
RTS0044983,97
RTS0044984,110
RTS0044985,117
RTS0044986,87
RTS0044987,90
RTS0044988,101
RTS0044989,93
RTS0044990,104
RTS0044991,91
RTS0044992,83
RTS0044993,94
RTS0044994,90
RTS0044995,96
RTS0044996,111
RTS0044997,81
RTS0044998,77
RTS0044999,73
RTS0045000,93
RTS0045001,139
RTS0045002,150
RTS0045003,106
RTS0045004,112
RTS0045005,160
RTS0045006,147
RTS0045007,233
RTS0045008,191
RTS0045009,179
RTS0045010,140
RTS0045011,91
RTS0045012,94
RTS0045013,97
RTS0045014,93
RTS0045015,116
RTS0045016,108
RTS0045017,147
RTS0045018,181
RTS0045019,130
RTS0045020,119
RTS0045021,173
RTS0045022,138
RTS0045023,200
RTS0045024,175
RTS0045025,191
RTS0045026,231
RTS0045027,173
RTS0045028,201
RTS0045029,169
RTS0045030,190
RTS0045031,77
RTS0045032,130
RTS0045033,151
RTS0045034,164
RTS0045035,147
RTS0045036,127
RTS0045038,146
RTS0045039,160
RTS0045040,114
RTS0045041,115
RTS0045042,143
RTS0045043,128
RTS0045044,161
RTS0045045,201
RTS0045046,83
RTS0045047,113
RTS0045048,100
RTS0045049,112
RTS0045050,95
RTS0045051,105
RTS0045052,88
RTS0045053,95
RTS0045054,115
RTS0045055,91
RTS0045056,131
RTS0045057,169
RTS0045058,96
RTS0045059,108
RTS0045060,160
RTS0045061,82
RTS0045063,70
RTS0045064,102
RTS0045065,108
RTS0045066,164
RTS0045067,433
RTS0045068,393
RTS0045069,304
RTS0045070,456
RTS0045071,165
RTS0045072,136
RTS0045073,221
RTS0045074,218
RTS0045075,131
RTS0045076,115
RTS0045077,87
RTS0045078,101
RTS0045079,75
RTS0045080,81
RTS0045081,111
RTS0045082,118
RTS0045083,197
RTS0045084,125
RTS0045085,105
RTS0045086,109
RTS0045087,66
RTS0045088,100
RTS0045089,81
RTS0045090,92
RTS0045091,114
RTS0045092,117
RTS0045093,85
RTS0045094,75
RTS0045095,113
RTS0045096,121
RTS0045097,121
RTS0045098,87
RTS0045099,106
RTS0045100,133
RTS0045101,116
RTS0045102,92
RTS0045103,105
RTS0045104,71
RTS0045105,74
RTS0045106,105
RTS0045107,97
RTS0045108,106
RTS0045109,108
RTS0045110,111
RTS0045111,163
RTS0045112,97
RTS0045113,114
RTS0045114,97
RTS0045115,101
RTS0045116,93
RTS0045117,110
RTS0045118,99
RTS0045119,97
RTS0045120,112
RTS0045121,93
RTS0045122,127
RTS0045123,108
RTS0045124,88
RTS0045125,90
RTS0045126,112
RTS0045127,112
RTS0045128,129
RTS0045129,139
RTS0045130,135
RTS0045131,111
RTS0045132,122
RTS0045133,109
RTS0045134,101
RTS0045135,103
RTS0045136,114
RTS0045137,137
RTS0045138,117
RTS0045139,127
RTS0045140,118
RTS0045141,93
RTS0045142,99
RTS0045143,98
RTS0045144,88
RTS0045145,117
RTS0045146,95
RTS0045147,108
RTS0045148,124
RTS0045149,98
RTS0045150,84
RTS0045151,93
RTS0045152,132
RTS0045153,112
RTS0045154,120
RTS0045155,104
RTS0045156,109
RTS0045157,119
RTS0045158,75
RTS0045159,119
RTS0045160,137
RTS0045161,94
RTS0045162,122
RTS0045163,161
RTS0045164,106
RTS0045165,127
RTS0045166,133
RTS0045167,100
RTS0045168,123
RTS0045169,133
RTS0045170,124
RTS0045171,180
RTS0045172,134
RTS0045173,153
RTS0045174,116
RTS0045175,148
RTS0045176,105
RTS0045177,99
RTS0045178,87
RTS0045179,99
RTS0045180,115
RTS0045181,131
RTS0045182,166
RTS0045183,114
RTS0045184,126
RTS0045185,132
RTS0045186,104
RTS0045187,129
RTS0045188,104
RTS0045189,100
RTS0045190,163
RTS0045191,98
RTS0045192,91
RTS0045193,87
RTS0045194,110
RTS0045195,93
RTS0045196,101
RTS0045197,95
RTS0045198,137
RTS0045199,92
RTS0045200,124
RTS0045201,166
RTS0045202,155
RTS0045203,160
RTS0045204,115
RTS0045205,146
RTS0045206,104
RTS0045207,81
RTS0045208,92
RTS0045209,102
RTS0045210,99
RTS0045211,111
RTS0045212,118
RTS0045213,106
RTS0045214,108
RTS0045215,98
RTS0045216,170
RTS0045217,128
RTS0045218,176
RTS0045219,141
RTS0045220,126
RTS0045221,117
RTS0045222,109
RTS0045223,115
RTS0045224,92
RTS0045225,112
RTS0045226,889
RTS0045227,469
RTS0045228,883
RTS0045229,494
RTS0045230,517
RTS0045231,167
RTS0045232,168
RTS0045233,126
RTS0045234,141
RTS0045235,120
RTS0045236,309
RTS0045237,243
RTS0045238,165
RTS0045239,229
RTS0045240,396
RTS0045241,128
RTS0045242,141
RTS0045243,121
RTS0045244,149
RTS0045245,101
RTS0045246,98
RTS0045247,130
RTS0045248,106
RTS0045249,102
RTS0045250,101
RTS0045251,132
RTS0045252,118
RTS0045253,143
RTS0045254,108
RTS0045255,110
RTS0045256,117
RTS0045257,124
RTS0045258,122
RTS0045259,178
RTS0045260,119
RTS0045261,130
RTS0045262,277
RTS0045263,162
RTS0045264,255
RTS0045265,234
RTS0045266,103
RTS0045267,163
RTS0045268,160
RTS0045269,184
RTS0045270,138
RTS0045271,126
RTS0045272,108
RTS0045273,120
RTS0045274,118
RTS0045275,124
RTS0045276,98
RTS0045277,108
RTS0045278,145
RTS0045279,69
RTS0045280,106
RTS0045281,102
RTS0045282,114
RTS0045283,103
RTS0045284,103
RTS0045285,138
RTS0045286,151
RTS0045287,108
RTS0045288,92
RTS0045289,95
RTS0045290,115
RTS0045291,103
RTS0045292,142
RTS0045293,99
RTS0045294,96
RTS0045295,102
RTS0045296,143
RTS0045297,151
RTS0045298,248
RTS0045299,145
RTS0045300,217
RTS0045301,185
RTS0045302,117
RTS0045303,143
RTS0045304,107
RTS0045305,187
RTS0045306,108
RTS0045307,116
RTS0045308,128
RTS0045309,85
RTS0045310,128
RTS0045311,52
RTS0045312,73
RTS0045313,87
RTS0045314,105
RTS0045315,107
RTS0045316,120
RTS0045317,118
RTS0045318,117
RTS0045319,118
RTS0045320,118
RTS0045321,93
RTS0045322,106
RTS0045323,118
RTS0045324,95
RTS0045325,91
RTS0045326,86
RTS0045327,135
RTS0045328,128
RTS0045329,79
RTS0045330,94
RTS0045331,102
RTS0045332,103
RTS0045333,91
RTS0045334,116
RTS0045335,101
RTS0045336,99
RTS0045337,86
RTS0045338,74
RTS0045339,135
RTS0045340,90
RTS0045341,88
RTS0045342,101
RTS0045343,94
RTS0045344,108
RTS0045345,91
RTS0045346,106
RTS0045347,100
RTS0045348,107
RTS0045349,121
RTS0045350,98
RTS0045351,78
RTS0045352,71
RTS0045353,101
RTS0045354,103
RTS0045355,54
RTS0045356,119
RTS0045357,95
RTS0045358,96
RTS0045359,83
RTS0045360,84
RTS0045361,183
RTS0045362,106
RTS0045363,97
RTS0045364,122
RTS0045365,122
RTS0045366,106
RTS0045367,95
RTS0045368,102
RTS0045369,72
RTS0045370,91
RTS0045371,129
RTS0045372,138
RTS0045373,150
RTS0045374,180
RTS0045375,171
RTS0045376,91
RTS0045377,91
RTS0045378,101
RTS0045379,93
RTS0045380,102
RTS0045381,198
RTS0045382,279
RTS0045383,199
RTS0045384,202
RTS0045385,134
RTS0045386,130
RTS0045387,95
RTS0045388,104
RTS0045389,105
RTS0045390,113
RTS0045391,99
RTS0045392,91
RTS0045393,89
RTS0045394,70
RTS0045395,95
RTS0045396,165
RTS0045397,182
RTS0045398,161
RTS0045399,282
RTS0045400,251
RTS0045401,113
RTS0045402,124
RTS0045403,125
RTS0045404,154
RTS0045405,97
RTS0045406,149
RTS0045407,208
RTS0045408,104
RTS0045409,194
RTS0045410,177
RTS0045411,267
RTS0045412,230
RTS0045413,220
RTS0045414,240
RTS0045415,146
RTS0045416,96
RTS0045417,94
RTS0045418,98
RTS0045419,106
RTS0045420,99
RTS0045421,5034
RTS0045422,4891
RTS0045423,2623
RTS0045424,4437
RTS0045425,4482
RTS0045426,142
RTS0045427,162
RTS0045428,142
RTS0045429,132
RTS0045430,92
RTS0045431,92
RTS0045432,108
RTS0045433,105
RTS0045434,119
RTS0045435,111
RTS0045436,218
RTS0045437,293
RTS0045438,307
RTS0045439,310
RTS0045440,198
RTS0045441,124
RTS0045442,99
RTS0045443,119
RTS0045444,95
RTS0045445,93
RTS0045446,205
RTS0045447,234
RTS0045448,158
RTS0045449,148
RTS0045450,147
RTS0045451,254
RTS0045452,158
RTS0045453,174
RTS0045454,192
RTS0045455,209
RTS0045456,95
RTS0045457,70
RTS0045458,98
RTS0045459,69
RTS0045460,100
RTS0045461,109
RTS0045462,123
RTS0045463,97
RTS0045464,83
RTS0045465,87
RTS0045466,138
RTS0045467,140
RTS0045468,114
RTS0045469,186
RTS0045470,144
RTS0045471,92
RTS0045472,111
RTS0045473,62
RTS0045474,120
RTS0045475,115
RTS0045476,179
RTS0045477,201
RTS0045478,163
RTS0045479,234
RTS0045480,232
RTS0045481,169
RTS0045482,125
RTS0045483,152
RTS0045484,208
RTS0045485,215
RTS0045486,63
RTS0045487,127
RTS0045488,108
RTS0045489,95
RTS0045490,119
RTS0045491,692
RTS0045492,937
RTS0045493,612
RTS0045494,398
RTS0045495,426
RTS0045496,111
RTS0045497,129
RTS0045498,205
RTS0045499,223
RTS0045500,189
RTS0045501,361
RTS0045502,439
RTS0045503,386
RTS0045504,303
RTS0045505,275
RTS0045506,4572
RTS0045507,6227
RTS0045508,4581
RTS0045509,5500
RTS0045510,3814
RTS0045511,138
RTS0045512,115
RTS0045513,84
RTS0045514,150
RTS0045515,103
RTS0045516,84
RTS0045517,68
RTS0045518,98
RTS0045519,94
RTS0045520,74
RTS0045521,133
RTS0045522,123
RTS0045523,135
RTS0045524,139
RTS0045525,107
RTS0045526,193
RTS0045527,169
RTS0045528,148
RTS0045529,211
RTS0045530,205
RTS0045531,107
RTS0045532,111
RTS0045533,105
RTS0045534,109
RTS0045535,77
RTS0045536,378
RTS0045537,327
RTS0045538,189
RTS0045539,380
RTS0045540,395
RTS0045541,103
RTS0045542,89
RTS0045543,94
RTS0045544,73
RTS0045545,113
RTS0045546,119
RTS0045547,102
RTS0045548,69
RTS0045549,78
RTS0045550,67
RTS0045551,79
RTS0045552,89
RTS0045553,77
RTS0045554,112
RTS0045555,92
RTS0045556,195
RTS0045557,113
RTS0045558,189
RTS0045559,151
RTS0045560,164
RTS0045561,131
RTS0045562,113
RTS0045563,112
RTS0045564,146
RTS0045565,96
RTS0045566,107
RTS0045567,96
RTS0045568,94
RTS0045569,100
RTS0045570,99
RTS0045571,82
RTS0045572,79
RTS0045573,84
RTS0045574,68
RTS0045575,95
RTS0045576,111
RTS0045577,90
RTS0045578,86
RTS0045579,101
RTS0045580,104
RTS0045581,115
RTS0045582,113
RTS0045583,128
RTS0045584,137
RTS0045585,96
RTS0045586,118
RTS0045587,298
RTS0045588,168
RTS0045589,157
RTS0045590,216
RTS0045592,1400
RTS0045593,1522
RTS0045594,940
RTS0045595,997
RTS0045596,799
RTS0045597,1178
RTS0045598,1195
RTS0045599,1344
RTS0045600,628
RTS0045601,105
RTS0045602,117
RTS0045603,92
RTS0045604,102
RTS0045606,134
RTS0045607,103
RTS0045608,95
RTS0045609,89
RTS0045610,90
RTS0045611,101
RTS0045612,112
RTS0045613,107
RTS0045614,107
RTS0045615,106
RTS0045616,86
RTS0045617,78
RTS0045618,87
RTS0045619,77
RTS0045620,86
RTS0045621,185
RTS0045622,324
RTS0045623,260
RTS0045624,158
RTS0045625,216
RTS0045626,70
RTS0045627,79
RTS0045628,93
RTS0045629,96
RTS0045630,109
RTS0045631,85
RTS0045632,74
RTS0045633,102
RTS0045634,101
RTS0045635,79
RTS0045636,169
RTS0045637,94
RTS0045638,146
RTS0045639,153
RTS0045640,118
RTS0045641,219
RTS0045642,222
RTS0045643,122
RTS0045644,175
RTS0045645,162
RTS0045646,74
RTS0045647,106
RTS0045648,115
RTS0045649,108
RTS0045650,124
RTS0045651,116
RTS0045652,204
RTS0045653,202
RTS0045654,206
RTS0045655,227
RTS0045656,202
RTS0045657,186
RTS0045658,297
RTS0045659,263
RTS0045660,242
RTS0045661,264
RTS0045662,198
RTS0045663,218
RTS0045664,220
RTS0045665,305
RTS0045666,69
RTS0045667,105
RTS0045668,109
RTS0045669,117
RTS0045670,101
RTS0045671,85
RTS0045672,90
RTS0045673,71
RTS0045674,68
RTS0045675,97
RTS0045676,265
RTS0045677,267
RTS0045678,259
RTS0045679,261
RTS0045680,305
RTS0045681,75
RTS0045682,106
RTS0045683,82
RTS0045684,79
RTS0045685,93
RTS0045687,108
RTS0045688,115
RTS0045689,91
RTS0045690,78
RTS0045691,95
RTS0045692,91
RTS0045693,128
RTS0045694,85
RTS0045695,80
RTS0045696,139
RTS0045697,106
RTS0045698,119
RTS0045699,104
RTS0045700,121
RTS0045701,95
RTS0045702,92
RTS0045703,85
RTS0045704,108
RTS0045705,102
RTS0045706,89
RTS0045707,96
RTS0045708,102
RTS0045709,93
RTS0045710,101
RTS0045711,94
RTS0045712,115
RTS0045713,113
RTS0045714,115
RTS0045715,84
RTS0045716,786
RTS0045717,375
RTS0045718,200
RTS0045719,291
RTS0045720,459
RTS0045721,165
RTS0045722,182
RTS0045723,179
RTS0045724,201
RTS0045725,118
RTS0045726,133
RTS0045727,147
RTS0045728,173
RTS0045729,138
RTS0045730,108
RTS0045731,180
RTS0045732,157
RTS0045733,164
RTS0045734,171
RTS0045735,176
RTS0045736,632
RTS0045737,757
RTS0045738,958
RTS0045739,935
RTS0045740,522
RTS0045741,2206
RTS0045742,1204
RTS0045743,1581
RTS0045744,2084
RTS0045745,1684
RTS0045746,214
RTS0045747,200
RTS0045748,276
RTS0045749,158
RTS0045750,102
RTS0045751,159
RTS0045752,129
RTS0045753,173
RTS0045754,154
RTS0045755,181
RTS0045756,334
RTS0045757,340
RTS0045758,548
RTS0045759,325
RTS0045760,327
RTS0045761,106
RTS0045762,111
RTS0045763,103
RTS0045764,99
RTS0045765,94
RTS0045766,114
RTS0045767,88
RTS0045768,100
RTS0045769,82
RTS0045770,87
RTS0045771,85
RTS0045772,101
RTS0045773,123
RTS0045774,102
RTS0045775,104
RTS0045776,120
RTS0045777,103
RTS0045778,101
RTS0045779,91
RTS0045780,88
RTS0045781,253
RTS0045782,269
RTS0045783,230
RTS0045784,262
RTS0045785,308
RTS0045786,138
RTS0045787,220
RTS0045788,254
RTS0045789,151
RTS0045790,125
RTS0045791,89
RTS0045792,103
RTS0045793,106
RTS0045794,91
RTS0045795,104
RTS0045796,134
RTS0045797,94
RTS0045798,87
RTS0045799,94
RTS0045800,110
RTS0045801,85
RTS0045802,78
RTS0045803,126
RTS0045804,70
RTS0045805,95
RTS0045806,207
RTS0045807,144
RTS0045808,142
RTS0045809,155
RTS0045810,94
RTS0045811,137
RTS0045812,166
RTS0045813,116
RTS0045814,163
RTS0045815,126
RTS0045816,137
RTS0045817,151
RTS0045818,120
RTS0045819,101
RTS0045820,114
RTS0045821,308
RTS0045822,232
RTS0045823,202
RTS0045824,323
RTS0045825,173
RTS0045826,165
RTS0045827,212
RTS0045828,173
RTS0045829,164
RTS0045830,163
RTS0045831,119
RTS0045832,161
RTS0045833,132
RTS0045834,141
RTS0045835,141
RTS0045836,876
RTS0045837,721
RTS0045838,618
RTS0045840,426
RTS0045841,378
RTS0045842,285
RTS0045843,107
RTS0045844,168
RTS0045845,178
RTS0045846,1439
RTS0045848,359
RTS0045849,1817
RTS0045851,99
RTS0045852,94
RTS0045853,83
RTS0045854,114
RTS0045855,97
RTS0045856,86
RTS0045857,95
RTS0045858,90
RTS0045859,109
RTS0045860,96
RTS0045861,103
RTS0045862,136
RTS0045863,336
RTS0045864,506
RTS0045865,311
RTS0045866,542
RTS0045867,81
RTS0045868,97
RTS0045869,71
RTS0045870,87
RTS0045871,64
RTS0045872,113
RTS0045873,106
RTS0045874,134
RTS0045875,111
RTS0045876,81
RTS0045877,109
RTS0045878,78
RTS0045879,121
RTS0045880,87
RTS0045881,113
RTS0045882,85
RTS0045883,105
RTS0045884,101
RTS0045885,8
RTS0045886,76
RTS0045887,94
RTS0045888,87
RTS0045889,84
RTS0045890,90
RTS0045891,114
RTS0045892,118
RTS0045893,109
RTS0045894,114
RTS0045895,99
RTS0045896,142
RTS0045897,138
RTS0045898,107
RTS0045899,266
RTS0045900,344
RTS0045901,159
RTS0045902,199
RTS0045903,234
RTS0045904,266
RTS0045905,104
RTS0045906,111
RTS0045907,102
RTS0045908,105
RTS0045909,94
RTS0045910,69
RTS0045911,104
RTS0045912,128
RTS0045913,72
RTS0045914,69
RTS0045915,84
RTS0045916,119
RTS0045917,94
RTS0045918,81
RTS0045919,127
RTS0045920,81
RTS0045921,80
RTS0045922,88
RTS0045923,65
RTS0045924,96
RTS0045925,96
RTS0045926,135
RTS0045927,100
RTS0045928,128
RTS0045929,88
RTS0045930,233
RTS0045931,249
RTS0045932,133
RTS0045933,114
RTS0045935,111
RTS0045939,116
RTS0045940,64
RTS0045941,82
RTS0045942,80
RTS0045943,117
RTS0045944,69
RTS0045945,193
RTS0045946,124
RTS0045947,159
RTS0045948,94
RTS0045949,113
RTS0045950,154
RTS0045951,132
RTS0045952,138
RTS0045953,122
RTS0045954,167
RTS0045955,106
RTS0045956,92
RTS0045957,105
RTS0045958,74
RTS0045959,114
RTS0045960,88
RTS0045961,89
RTS0045962,86
RTS0045963,93
RTS0045964,103
RTS0045965,82
RTS0045966,70
RTS0045967,75
RTS0045968,109
RTS0045969,218
RTS0045970,222
RTS0045971,293
RTS0045972,112
RTS0045973,75
RTS0045974,77
RTS0045975,111
RTS0045976,79
RTS0045977,97
RTS0045978,107
RTS0045979,132
RTS0045980,141
RTS0045981,142
RTS0045982,147
RTS0045983,114
RTS0045984,149
RTS0045985,113
RTS0045986,76
RTS0045987,196
RTS0045988,143
RTS0045989,137
RTS0045990,119
RTS0045991,176
RTS0045992,144
RTS0045993,160
RTS0045994,125
RTS0045995,110
RTS0045996,115
RTS0045997,117
RTS0045998,85
RTS0045999,73
RTS0046000,51
RTS0046001,88
RTS0046002,98
RTS0046003,101
RTS0046004,98
RTS0046005,210
RTS0046006,167
RTS0046007,201
RTS0046008,157
RTS0046009,238
RTS0046010,86
RTS0046011,85
RTS0046012,91
RTS0046013,127
RTS0046014,76
RTS0046015,75
RTS0046016,120
RTS0046017,97
RTS0046018,100
RTS0046019,105
RTS0046020,97
RTS0046021,116
RTS0046022,108
RTS0046023,122
RTS0046024,132
RTS0046025,102
RTS0046026,88
RTS0046027,111
RTS0046028,89
RTS0046029,93
RTS0046030,107
RTS0046031,132
RTS0046032,93
RTS0046033,75
RTS0046034,88
RTS0046035,93
RTS0046036,101
RTS0046037,92
RTS0046038,89
RTS0046039,98
RTS0046040,92
RTS0046041,93
RTS0046042,69
RTS0046043,82
RTS0046044,83
RTS0046045,113
RTS0046046,135
RTS0046047,91
RTS0046048,149
RTS0046049,180
RTS0046050,150
RTS0046051,219
RTS0046052,237
RTS0046053,287
RTS0046054,260
RTS0046055,230
RTS0046056,104
RTS0046057,98
RTS0046058,115
RTS0046059,138
RTS0046060,210
RTS0046061,589
RTS0046062,294
RTS0046063,516
RTS0046064,832
RTS0046065,737
RTS0046066,1095
RTS0046067,1047
RTS0046068,95
RTS0046069,86
RTS0046070,84
RTS0046071,127
RTS0046072,111
RTS0046073,99
RTS0046074,96
RTS0046075,87
RTS0046076,102
RTS0046077,123
RTS0046078,126
RTS0046079,82
RTS0046080,102
RTS0046081,112
RTS0046082,182
RTS0046083,80
RTS0046084,185
RTS0046085,123
RTS0046086,115
RTS0046087,120
RTS0046088,96
RTS0046089,68
RTS0046090,83
RTS0046091,96
RTS0046092,154
RTS0046093,156
RTS0046094,104
RTS0046095,89
RTS0046096,87
RTS0046097,95
RTS0046098,89
RTS0046099,118
RTS0046100,100
RTS0046101,78
RTS0046102,102
RTS0046103,96
RTS0046104,146
RTS0046105,93
RTS0046106,57
RTS0046107,102
RTS0046108,80
RTS0046109,91
RTS0046110,114
RTS0046111,114
RTS0046112,145
RTS0046113,101
RTS0046114,97
RTS0046115,146
RTS0046116,135
RTS0046117,163
RTS0046119,80
RTS0046121,108
RTS0046122,119
RTS0046123,105
RTS0046124,148
RTS0046125,110
RTS0046126,87
RTS0046127,96
RTS0046128,148
RTS0046129,119
RTS0046130,99
RTS0046131,96
RTS0046132,120
RTS0046133,183
RTS0046134,156
RTS0046135,119
RTS0046136,407
RTS0046137,597
RTS0046138,172
RTS0046140,285
RTS0046141,214
RTS0046142,221
RTS0046143,316
RTS0046144,292
RTS0046145,103
RTS0046146,81
RTS0046147,98
RTS0046148,93
RTS0046149,74
RTS0046150,76
RTS0046152,92
RTS0046153,99
RTS0046154,80
RTS0046155,85
RTS0046156,90
RTS0046157,79
RTS0046158,92
RTS0046159,82
RTS0046160,80
RTS0046161,73
RTS0046162,84
RTS0046163,93
RTS0046164,149
RTS0046165,155
RTS0046166,100
RTS0046167,136
RTS0046168,83
RTS0046169,87
RTS0046170,93
RTS0046171,78
RTS0046172,89
RTS0046173,53
RTS0046174,87
RTS0046175,106
RTS0046176,69
RTS0046177,59
RTS0046178,92
RTS0046179,96
RTS0046180,84
RTS0046181,99
RTS0046182,106
RTS0046183,95
RTS0046184,99
RTS0046185,97
RTS0046186,76
RTS0046187,114
RTS0046188,132
RTS0046191,100
RTS0046193,61
RTS0046194,74
RTS0046195,89
RTS0046196,87
RTS0046197,84
RTS0046198,92
RTS0046199,118
RTS0046200,99
RTS0046201,105
RTS0046202,109
RTS0046203,90
RTS0046204,90
RTS0046205,96
RTS0046206,123
RTS0046207,120
RTS0046208,80
RTS0046209,68
RTS0046210,72
RTS0046211,78
RTS0046212,95
RTS0046213,209
RTS0046214,131
RTS0046215,131
RTS0046216,108
RTS0046217,144
RTS0046218,94
RTS0046219,84
RTS0046220,91
RTS0046221,110
RTS0046222,99
RTS0046223,91
RTS0046224,77
RTS0046225,151
RTS0046226,118
RTS0046227,136
RTS0046228,142
RTS0046229,123
RTS0046230,103
RTS0046231,62
RTS0046232,122
RTS0046233,82
RTS0046234,119
RTS0046235,107
RTS0046236,92
RTS0046237,100
RTS0046238,92
RTS0046239,83
RTS0046240,91
RTS0046241,96
RTS0046242,92
RTS0046243,72
RTS0046244,133
RTS0046245,78
RTS0046246,85
RTS0046247,78
RTS0046248,100
RTS0046249,75
RTS0046250,94
RTS0046251,81
RTS0046252,313
RTS0046253,207
RTS0046254,321
RTS0046255,127
RTS0046256,201
RTS0046257,165
RTS0046258,81
RTS0046259,134
RTS0046260,113
RTS0046261,116
RTS0046262,102
RTS0046263,100
RTS0046264,89
RTS0046265,68
RTS0046266,92
RTS0046267,87
RTS0046268,90
RTS0046269,90
RTS0046270,84
RTS0046271,75
RTS0046272,82
RTS0046273,114
RTS0046274,115
RTS0046275,94
RTS0046276,95
RTS0046277,99
RTS0046278,112
RTS0046279,199
RTS0046280,82
RTS0046281,152
RTS0046282,87
RTS0046283,105
RTS0046284,109
RTS0046285,81
RTS0046286,95
RTS0046287,104
RTS0046288,114
RTS0046289,107
RTS0046290,87
RTS0046291,104
RTS0046292,103
RTS0046293,96
RTS0046294,66
RTS0046295,136
RTS0046296,100
RTS0046297,98
RTS0046298,95
RTS0046299,96
RTS0046300,80
RTS0046301,120
RTS0046302,91
RTS0046303,94
RTS0046304,75
RTS0046305,83
RTS0046306,96
RTS0046307,92
RTS0046308,96
RTS0046309,87
RTS0046310,89
RTS0046311,83
RTS0046312,106
RTS0046313,88
RTS0046314,136
RTS0046315,95
RTS0046316,87
RTS0046317,93
RTS0046318,89
RTS0046319,76
RTS0046320,104
RTS0046321,120
RTS0046322,114
RTS0046323,106
RTS0046324,86
RTS0046325,100
RTS0046326,75
RTS0046327,120
RTS0046328,110
RTS0046329,214
RTS0046330,197
RTS0046331,194
RTS0046332,144
RTS0046333,308
RTS0046334,145
RTS0046335,181
RTS0046336,174
RTS0046342,71
RTS0046343,101
RTS0046344,120
RTS0046345,70
RTS0046346,83
RTS0046347,1220
RTS0046348,1334
RTS0046349,1240
RTS0046350,101
RTS0046351,131
RTS0046352,119
RTS0046353,129
RTS0046354,116
RTS0046355,96
RTS0046356,97
RTS0046357,86
RTS0046358,89
RTS0046359,93
RTS0046360,108
RTS0046361,85
RTS0046362,119
RTS0046363,105
RTS0046364,142
RTS0046365,91
RTS0046366,94
RTS0046367,101
RTS0046368,100
RTS0046369,92
RTS0046370,61
RTS0046371,119
RTS0046372,83
RTS0046373,76
RTS0046374,74
RTS0046375,62
RTS0046376,91
RTS0046377,80
RTS0046378,98
RTS0046379,98
RTS0046380,105
RTS0046381,89
RTS0046382,109
RTS0046383,117
RTS0046384,74
RTS0046385,94
RTS0046386,89
RTS0046387,76
RTS0046388,93
RTS0046389,113
RTS0046390,96
RTS0046391,102
RTS0046392,47
RTS0046393,86
RTS0046394,89
RTS0046395,82
RTS0046396,87
RTS0046397,109
RTS0046398,101
RTS0046399,119
RTS0046400,89
RTS0046401,128
RTS0046402,98
RTS0046403,122
RTS0046404,91
RTS0046405,113
RTS0046406,114
RTS0046407,115
RTS0046408,90
RTS0046409,135
RTS0046410,223
RTS0046411,159
RTS0046412,190
RTS0046413,297
RTS0046414,2518
RTS0046415,636
RTS0046416,108
RTS0046417,105
RTS0046418,119
RTS0046419,92
RTS0046420,142
RTS0046421,122
RTS0046422,117
RTS0046423,87
RTS0046424,96
RTS0046425,123
RTS0046426,81
RTS0046427,118
RTS0046428,109
RTS0046429,88
RTS0046430,115
RTS0046431,69
RTS0046432,154
RTS0046433,144
RTS0046434,131
RTS0046435,320
RTS0046439,185
RTS0046440,325
RTS0046441,214
RTS0046442,157
RTS0046443,206
RTS0046444,123
RTS0046445,74
RTS0046446,76
RTS0046447,84
RTS0046448,116
RTS0046449,209
RTS0046450,355
RTS0046451,126
RTS0046452,252
RTS0046453,172
RTS0046454,211
RTS0046455,186
RTS0046456,116
RTS0046457,146
RTS0046458,154
RTS0046459,615
RTS0046460,661
RTS0046461,108
RTS0046462,122
RTS0046463,84
RTS0046464,80
RTS0046466,66
RTS0046468,110
RTS0046469,86
RTS0046470,92
RTS0046471,80
RTS0046472,98
RTS0046473,77
RTS0046474,57
RTS0046475,116
RTS0046476,88
RTS0046477,94
RTS0046478,123
RTS0046479,96
RTS0046480,83
RTS0046481,75
RTS0046482,112
RTS0046483,86
RTS0046484,90
RTS0046485,88
RTS0046486,105
RTS0046487,99
RTS0046488,94
RTS0046489,79
RTS0046490,93
RTS0046491,99
RTS0046492,71
RTS0046493,77
RTS0046494,99
RTS0046495,96
RTS0046496,162
RTS0046497,110
RTS0046498,109
RTS0046499,531
RTS0046500,588
RTS0046501,554
RTS0046502,122
RTS0046503,143
RTS0046504,127
RTS0046505,56
RTS0046506,100
RTS0046507,87
RTS0046508,106
RTS0046509,88
RTS0046510,82
RTS0046511,81
RTS0046512,140
RTS0046513,113
RTS0046514,87
RTS0046515,83
RTS0046516,96
RTS0046517,104
RTS0046518,66
RTS0046519,85
RTS0046520,80
RTS0046521,87
RTS0046522,93
RTS0046524,125
RTS0046525,96
RTS0046526,219
RTS0046527,173
RTS0046528,110
RTS0046529,99
RTS0046530,76
RTS0046531,93
RTS0046532,90
RTS0046533,100
RTS0046534,105
RTS0046535,88
RTS0046536,100
RTS0046537,129
RTS0046538,101
RTS0046539,127
RTS0046540,106
RTS0046541,100
RTS0046542,144
RTS0046543,139
RTS0046544,108
RTS0046545,151
RTS0046546,116
RTS0046548,98
RTS0046549,153
RTS0046550,83
RTS0046551,164
RTS0046552,86
RTS0046553,144
RTS0046554,88
RTS0046555,108
RTS0046556,117
RTS0046557,93
RTS0046558,82
RTS0046559,101
RTS0046560,99
RTS0046561,105
RTS0046562,108
RTS0046563,90
RTS0046564,117
RTS0046565,79
RTS0046566,115
RTS0046567,133
RTS0046568,110
RTS0046569,123
RTS0046570,156
RTS0046571,125
RTS0046572,96
RTS0046573,96
RTS0046574,99
RTS0046575,115
RTS0046577,89
RTS0046578,105
RTS0046580,148
RTS0046581,114
RTS0046582,141
RTS0046583,100
RTS0046584,116
RTS0046585,130
RTS0046586,117
RTS0046587,108
RTS0046588,81
RTS0046589,90
RTS0046590,87
RTS0046591,97
RTS0046592,124
RTS0046593,103
RTS0046594,154
RTS0046595,133
RTS0046596,105
RTS0046597,84
RTS0046598,110
RTS0046599,103
RTS0046600,688
RTS0046601,917
RTS0046602,361
RTS0046603,512
RTS0046604,139
RTS0046605,86
RTS0046606,94
RTS0046607,117
RTS0046608,183
RTS0046609,162
RTS0046610,74
RTS0046611,100
RTS0046612,115
RTS0046613,104
RTS0046614,113
RTS0046615,74
RTS0046616,98
RTS0046617,112
RTS0046618,100
RTS0046619,100
RTS0046620,93
RTS0046621,138
RTS0046622,133
RTS0046623,110
RTS0046624,112
RTS0046625,105
RTS0046626,125
RTS0046627,122
RTS0046628,139
RTS0046629,113
RTS0046630,133
RTS0046631,118
RTS0046632,141
RTS0046633,122
RTS0046634,123
RTS0046635,103
RTS0046636,137
RTS0046637,160
RTS0046638,121
RTS0046639,136
RTS0046640,140
RTS0046641,109
RTS0046642,118
RTS0046643,108
RTS0046644,107
RTS0046645,84
RTS0046646,65
RTS0046647,97
RTS0046648,96
RTS0046649,112
RTS0046650,99
RTS0046651,175
RTS0046652,151
RTS0046653,245
RTS0046654,169
RTS0046655,287
RTS0046656,111
RTS0046657,104
RTS0046658,132
RTS0046659,118
RTS0046660,97
RTS0046661,101
RTS0046662,105
RTS0046663,126
RTS0046664,88
RTS0046665,82
RTS0046666,118
RTS0046667,115
RTS0046668,77
RTS0046669,89
RTS0046670,79
RTS0046671,70
RTS0046672,74
RTS0046673,87
RTS0046674,75
RTS0046675,103
RTS0046676,73
RTS0046677,97
RTS0046678,101
RTS0046679,87
RTS0046680,90
RTS0046681,98
RTS0046682,72
RTS0046683,73
RTS0046684,88
RTS0046685,59
RTS0046686,105
RTS0046687,111
RTS0046688,101
RTS0046689,96
RTS0046690,91
RTS0046691,83
RTS0046692,93
RTS0046693,86
RTS0046694,81
RTS0046695,91
RTS0046696,105
RTS0046697,95
RTS0046698,115
RTS0046699,105
RTS0046700,106
RTS0046701,182
RTS0046702,118
RTS0046703,862
RTS0046704,1034
RTS0046705,842
RTS0046706,395
RTS0046707,922
RTS0046708,827
RTS0046709,114
RTS0046710,150
RTS0046711,142
RTS0046712,110
RTS0046713,90
RTS0046714,133
RTS0046715,82
RTS0046716,123
RTS0046717,170
RTS0046718,99
RTS0046719,88
RTS0046720,115
RTS0046721,105
RTS0046722,133
RTS0046723,91
RTS0046724,94
RTS0046725,73
RTS0046726,114
RTS0046727,123
RTS0046728,88
RTS0046729,131
RTS0046730,78
RTS0046731,113
RTS0046732,101
RTS0046733,117
RTS0046734,121
RTS0046735,96
RTS0046736,67
RTS0046737,85
RTS0046738,113
RTS0046739,85
RTS0046740,118
RTS0046741,111
RTS0046742,63
RTS0046743,83
RTS0046744,93
RTS0046745,118
RTS0046746,90
RTS0046747,112
RTS0046748,165
RTS0046749,111
RTS0046750,111
RTS0046751,112
RTS0046752,78
RTS0046753,104
RTS0046754,91
RTS0046755,111
RTS0046756,105
RTS0046757,107
RTS0046758,86
RTS0046759,293
RTS0046760,248
RTS0046761,245
RTS0046763,161
RTS0046764,111
RTS0046765,95
RTS0046766,92
RTS0046767,100
RTS0046768,287
RTS0046769,319
RTS0046770,326
RTS0046771,115
RTS0046772,117
RTS0046773,79
RTS0046774,92
RTS0046775,150
RTS0046777,95
RTS0046778,110
RTS0046779,102
RTS0046780,101
RTS0046781,93
RTS0046782,86
RTS0046783,103
RTS0046784,71
RTS0046785,100
RTS0046790,99
RTS0046791,103
RTS0046792,90
RTS0046793,60
RTS0046794,77
RTS0046795,91
RTS0046796,102
RTS0046797,82
RTS0046798,101
RTS0046799,98
RTS0046800,90
RTS0046801,542
RTS0046802,537
RTS0046803,83
RTS0046804,98
RTS0046805,123
RTS0046806,123
RTS0046807,86
RTS0046808,73
RTS0046809,70
RTS0046810,105
RTS0046811,60
RTS0046812,74
RTS0046813,84
RTS0046814,106
RTS0046815,124
RTS0046816,69
RTS0046817,157
RTS0046818,127
RTS0046819,111
RTS0046820,102
RTS0046821,72
RTS0046822,106
RTS0046823,99
RTS0046824,187
RTS0046825,142
RTS0046826,88
RTS0046827,110
RTS0046828,91
RTS0046829,79
RTS0046830,109
RTS0046831,79
RTS0046832,84
RTS0046833,25
RTS0046835,91
RTS0046836,1022
RTS0046837,1547
RTS0046838,74
RTS0046839,1164
RTS0046840,592
RTS0046841,795
RTS0046842,246
RTS0046843,280
RTS0046846,118
RTS0046849,110
RTS0046850,198
RTS0046851,465
RTS0046852,119
RTS0046853,160
RTS0046854,90
RTS0046855,140
RTS0046856,110
RTS0046857,127
RTS0046858,109
RTS0046859,98
RTS0046860,192
RTS0046861,120
RTS0046862,102
RTS0046863,92
RTS0046864,111
RTS0046866,85
RTS0046867,96
RTS0046868,98
RTS0046869,907
RTS0046870,781
RTS0046871,367
RTS0046872,768
RTS0046873,120
RTS0046874,103
RTS0046875,101
RTS0046876,81
RTS0046877,104
RTS0046878,94
RTS0046879,105
RTS0046880,118
RTS0046881,112
RTS0046882,102
RTS0046885,86
RTS0046886,95
RTS0046887,72
RTS0046889,115
RTS0046890,97
RTS0046891,116
RTS0046892,93
RTS0046893,82
RTS0046894,99
RTS0046895,78
RTS0046897,114
RTS0046898,93
RTS0046899,207
RTS0046900,2389
RTS0046902,106
RTS0046903,231
RTS0046904,114
RTS0046905,77
RTS0046906,393
RTS0046907,269
RTS0046908,86
RTS0046909,91
RTS0046910,119
RTS0046911,119
RTS0046912,91
RTS0046913,111
RTS0046914,109
RTS0046915,91
RTS0046916,101
RTS0046918,2563
RTS0046919,3461
RTS0046920,230
RTS0046921,86
RTS0046922,128
RTS0046923,103
RTS0046924,311
RTS0046925,124
RTS0046926,89
RTS0046927,97
RTS0046928,72
RTS0046929,93
RTS0046930,120
RTS0046931,86
RTS0046933,101
RTS0046934,118
RTS0046935,111
RTS0046936,101
RTS0046937,101
RTS0046938,497
RTS0046939,84
RTS0046940,168
RTS0046941,126
RTS0046942,108
RTS0046943,177
RTS0046944,84
RTS0046946,169
RTS0046947,100
RTS0046948,94
RTS0046949,88
RTS0046950,80
RTS0046951,101
RTS0046952,76
RTS0046954,80
RTS0046955,94
RTS0046956,133
RTS0046957,89
RTS0046958,111
RTS0046959,132
RTS0046960,103
RTS0046961,136
RTS0046962,288
RTS0046963,123
RTS0046965,262
RTS0046966,108
RTS0046967,124
RTS0046968,99
RTS0047054,146
RTS0047055,167
RTS0047056,133
RTS0047057,192
RTS0047058,159
RTS0047060,169
RTS0047061,183
RTS0047062,167
RTS0047063,206
RTS0047064,414
RTS0047065,133
RTS0047066,128
RTS0047067,132
RTS0047068,105
RTS0047069,120
RTS0047070,209
RTS0047071,151
RTS0047072,194
RTS0047073,161
RTS0047074,191
RTS0047075,99
RTS0047076,89
RTS0047077,119
RTS0047078,123
RTS0047079,103
RTS0047080,145
RTS0047081,116
RTS0047082,131
RTS0047083,139
RTS0047084,103
RTS0047085,48
RTS0047086,91
RTS0047087,88
RTS0047088,84
RTS0047089,94
RTS0047091,70
RTS0047092,103
RTS0047093,102
RTS0047094,94
RTS0047095,71
RTS0047096,79
RTS0047097,72
RTS0047098,62
RTS0047099,86
RTS0047100,80
RTS0047101,105
RTS0047102,98
RTS0047103,108
RTS0047104,86
RTS0047105,173
RTS0047106,131
RTS0047107,140
RTS0047108,207
RTS0047109,108
RTS0047110,126
RTS0047111,106
RTS0047112,90
RTS0047113,290
RTS0047114,119
RTS0047115,153
RTS0047116,214
RTS0047117,198
RTS0047118,174
RTS0047119,188
RTS0047120,118
RTS0047121,80
RTS0047122,127
RTS0047123,109
RTS0047124,125
RTS0047125,104
RTS0047126,97
RTS0047127,123
RTS0047128,74
RTS0047129,97
RTS0047130,112
RTS0047131,150
RTS0047132,130
RTS0047133,158
RTS0047134,98
RTS0047135,444
RTS0047136,431
RTS0047137,292
RTS0047138,370
RTS0047139,261
RTS0047140,121
RTS0047141,90
RTS0047142,106
RTS0047143,88
RTS0047144,81
RTS0047145,155
RTS0047146,118
RTS0047147,166
RTS0047148,139
RTS0047149,107
RTS0047150,375
RTS0047151,336
RTS0047152,575
RTS0047153,334
RTS0047154,554
RTS0047156,110
RTS0047157,138
RTS0047158,150
RTS0047159,132
RTS0047160,210
RTS0047165,282
RTS0047166,78
RTS0047167,79
RTS0047168,70
RTS0047169,89
RTS0047170,70
RTS0047171,125
RTS0047172,110
RTS0047173,143
RTS0047174,124
RTS0047175,106
RTS0047176,124
RTS0047177,123
RTS0047178,107
RTS0047179,116
RTS0047180,103
RTS0047181,128
RTS0047182,138
RTS0047183,121
RTS0047184,109
RTS0047185,108
RTS0047186,81
RTS0047187,77
RTS0047188,96
RTS0047189,101
RTS0047190,110
RTS0047191,115
RTS0047192,114
RTS0047193,94
RTS0047194,108
RTS0047195,107
RTS0047196,89
RTS0047197,141
RTS0047198,117
RTS0047199,105
RTS0047200,134
RTS0047201,117
RTS0047202,107
RTS0047203,160
RTS0047204,104
RTS0047205,139
RTS0047206,106
RTS0047207,117
RTS0047208,1232
RTS0047209,798
RTS0047210,1695
RTS0047211,1429
RTS0047212,358
RTS0047213,98
RTS0047214,113
RTS0047215,114
RTS0047216,73
RTS0047217,96
RTS0047218,229
RTS0047219,240
RTS0047220,111
RTS0047221,272
RTS0047222,227
RTS0047223,273
RTS0047225,417
RTS0047226,307
RTS0047229,78
RTS0047230,94
RTS0047231,107
RTS0047232,85
RTS0047233,72
RTS0047234,100
RTS0047235,99
RTS0047236,73
RTS0047237,104
RTS0047238,85
RTS0047239,129
RTS0047240,96
RTS0047241,80
RTS0047242,85
RTS0047243,83
RTS0047244,72
RTS0047245,95
RTS0047246,69
RTS0047247,79
RTS0047248,84
RTS0047249,116
RTS0047250,141
RTS0047252,187
RTS0047253,106
RTS0047254,122
RTS0047255,136
RTS0047256,131
RTS0047257,144
RTS0047258,139
RTS0047259,115
RTS0047260,205
RTS0047261,226
RTS0047262,158
RTS0047263,203
RTS0047264,184
RTS0047266,172
RTS0047267,429
RTS0047268,211
RTS0047269,248
RTS0047270,410
RTS0047271,315
RTS0047272,186
RTS0047273,219
RTS0047274,97
RTS0047276,91
RTS0047277,261
RTS0047278,242
RTS0047279,284
RTS0047280,214
RTS0047281,172
RTS0047282,226
RTS0047283,168
RTS0047284,178
RTS0047290,275
RTS0047291,503
RTS0047292,275
RTS0047293,268
RTS0047294,297
RTS0047295,69
RTS0047296,102
RTS0047297,110
RTS0047298,103
RTS0047299,108
RTS0047300,60
RTS0047301,128
RTS0047302,47
RTS0047303,95
RTS0047304,97
RTS0047305,212
RTS0047306,228
RTS0047307,251
RTS0047308,147
RTS0047309,116
RTS0047310,193
RTS0047311,135
RTS0047312,137
RTS0047313,105
RTS0047314,128
RTS0047315,268
RTS0047316,212
RTS0047317,233
RTS0047318,225
RTS0047319,232
RTS0047320,139
RTS0047321,140
RTS0047322,122
RTS0047323,155
RTS0047324,137
RTS0047325,140
RTS0047326,122
RTS0047327,130
RTS0047328,74
RTS0047329,91
RTS0047331,204
RTS0047332,160
RTS0047333,155
RTS0047334,147
RTS0047335,186
RTS0047336,155
RTS0047337,134
RTS0047338,170
RTS0047339,142
RTS0047340,247
RTS0047341,193
RTS0047342,195
RTS0047343,199
RTS0047344,231
RTS0047345,119
RTS0047346,132
RTS0047348,161
RTS0047349,143
RTS0047350,151
RTS0047351,190
RTS0047352,343
RTS0047353,252
RTS0047354,188
RTS0047356,63
RTS0047357,75
RTS0047358,78
RTS0047359,107
RTS0047360,68
RTS0047361,82
RTS0047362,132
RTS0047363,142
RTS0047364,96
RTS0047365,118
RTS0047366,80
RTS0047367,68
RTS0047368,109
RTS0047369,100
RTS0047370,91
RTS0047373,95
RTS0047374,75
RTS0047375,90
RTS0047376,154
RTS0047377,121
RTS0047378,148
RTS0047379,191
RTS0047380,172
RTS0047381,91
RTS0047382,120
RTS0047383,111
RTS0047384,82
RTS0047385,90
RTS0047386,155
RTS0047387,106
RTS0047388,141
RTS0047389,144
RTS0047390,123
RTS0047391,166
RTS0047392,89
RTS0047393,163
RTS0047394,122
RTS0047395,76
RTS0047396,243
RTS0047397,118
RTS0047398,112
RTS0047399,89
RTS0047400,113
RTS0047401,114
RTS0047402,139
RTS0047403,113
RTS0047404,155
RTS0047405,145
RTS0047406,99
RTS0047407,112
RTS0047408,128
RTS0047409,261
RTS0047410,143
RTS0047411,167
RTS0047412,139
RTS0047413,98
RTS0047414,154
RTS0047415,152
RTS0047417,144
RTS0047418,189
RTS0047419,204
RTS0047420,225
RTS0047421,90
RTS0047422,91
RTS0047423,95
RTS0047424,81
RTS0047425,104
RTS0047426,144
RTS0047427,146
RTS0047428,122
RTS0047429,140
RTS0047430,161
RTS0047431,79
RTS0047432,129
RTS0047433,95
RTS0047434,118
RTS0047435,137
RTS0047436,115
RTS0047437,83
RTS0047438,97
RTS0047439,100
RTS0047440,73
RTS0047441,263
RTS0047442,236
RTS0047445,286
RTS0047446,231
RTS0047447,84
RTS0047448,103
RTS0047449,96
RTS0047450,104
RTS0047451,99
RTS0047452,100
RTS0047453,77
RTS0047454,119
RTS0047455,76
RTS0047456,86
RTS0047457,99
RTS0047458,91
RTS0047459,126
RTS0047460,126
RTS0047461,119
RTS0047462,117
RTS0047463,97
RTS0047464,81
RTS0047465,118
RTS0047466,107
RTS0047467,92
RTS0047468,104
RTS0047469,112
RTS0047471,99
RTS0047472,79
RTS0047473,122
RTS0047474,93
RTS0047475,73
RTS0047476,116
RTS0047477,219
RTS0047479,158
RTS0047480,155
RTS0047481,199
RTS0047482,94
RTS0047483,86
RTS0047484,112
RTS0047485,106
RTS0047486,100
RTS0047487,71
RTS0047488,99
RTS0047489,98
RTS0047490,74
RTS0047491,92
RTS0047492,158
RTS0047493,147
RTS0047494,224
RTS0047495,155
RTS0047496,98
RTS0047497,135
RTS0047498,102
RTS0047499,138
RTS0047500,109
RTS0047501,95
RTS0047502,80
RTS0047503,101
RTS0047504,147
RTS0047505,100
RTS0047506,159
RTS0047507,132
RTS0047508,81
RTS0047509,100
RTS0047510,111
RTS0047511,89
RTS0047512,228
RTS0047513,86
RTS0047514,82
RTS0047515,179
RTS0047516,203
RTS0047517,226
RTS0047518,194
RTS0047520,200
RTS0047521,210
RTS0047522,102
RTS0047523,107
RTS0047524,104
RTS0047525,90
RTS0047526,110
RTS0047527,97
RTS0047528,125
RTS0047529,118
RTS0047530,108
RTS0047531,138
RTS0047532,103
RTS0047533,73
RTS0047534,97
RTS0047535,84
RTS0047536,113
RTS0047537,131
RTS0047538,269
RTS0047540,245
RTS0047541,234
RTS0047543,103
RTS0047544,147
RTS0047545,143
RTS0047546,132
RTS0047547,90
RTS0047548,229
RTS0047549,177
RTS0047550,123
RTS0047551,151
RTS0047552,131
RTS0047553,105
RTS0047558,120
RTS0047559,103
RTS0047560,97
RTS0047561,93
RTS0047562,73
RTS0047563,140
RTS0047564,121
RTS0047565,123
RTS0047566,116
RTS0047567,79
RTS0047568,94
RTS0047569,122
RTS0047570,110
RTS0047571,95
RTS0047572,109
RTS0047573,69
RTS0047574,86
RTS0047575,117
RTS0047576,78
RTS0047577,90
RTS0047578,90
RTS0047579,94
RTS0047580,103
RTS0047581,84
RTS0047582,98
RTS0047583,79
RTS0047584,86
RTS0047585,88
RTS0047586,88
RTS0047587,86
RTS0047588,114
RTS0047590,97
RTS0047591,82
RTS0047592,83
RTS0047593,106
RTS0047594,124
RTS0047595,81
RTS0047596,84
RTS0047597,103
RTS0047598,128
RTS0047599,103
RTS0047600,133
RTS0047601,327
RTS0047602,167
RTS0047603,115
RTS0047604,106
RTS0047606,95
RTS0047613,136
RTS0047614,114
RTS0047615,73
RTS0047616,144
RTS0047617,151
RTS0047618,83
RTS0047619,79
RTS0047620,88
RTS0047621,89
RTS0047622,56
RTS0047624,96
RTS0047625,81
RTS0047626,113
RTS0047627,113
RTS0047628,91
RTS0047629,78
RTS0047630,55
RTS0047631,72
RTS0047632,133
RTS0047633,75
RTS0047634,80
RTS0047635,97
RTS0047636,99
RTS0047637,103
RTS0047638,76
RTS0047639,139
RTS0047640,93
RTS0047641,78
RTS0047642,85
RTS0047643,73
RTS0047644,89
RTS0047645,84
RTS0047646,117
RTS0047647,86
RTS0047648,116
RTS0047649,107
RTS0047650,54
RTS0047651,77
RTS0047652,65
RTS0047653,85
RTS0047654,75
RTS0047656,101
RTS0047657,96
RTS0047658,87
RTS0047659,59
RTS0047660,77
RTS0047661,103
RTS0047662,101
RTS0047663,60
RTS0047664,92
RTS0047665,77
RTS0047666,80
RTS0047667,73
RTS0047668,82
RTS0047669,82
RTS0047670,114
RTS0047672,96
RTS0047673,101
RTS0047674,131
RTS0047675,96
RTS0047676,70
RTS0047677,99
RTS0047678,89
RTS0047679,95
RTS0047680,118
RTS0047681,84
RTS0047682,94
RTS0047684,102
RTS0047685,76
RTS0047686,101
RTS0047687,95
RTS0047688,96
RTS0047689,123
RTS0047691,81
RTS0047692,90
RTS0047693,99
RTS0047694,101
RTS0047695,92
RTS0047696,75
RTS0047697,69
RTS0047698,93
RTS0047699,96
RTS0047700,110
RTS0047701,94
RTS0047702,95
RTS0047703,110
RTS0047704,94
RTS0047705,93
RTS0047706,94
RTS0047707,146
RTS0047708,245
RTS0047709,256
RTS0047710,73
RTS0047711,116
RTS0047712,131
RTS0047713,183
RTS0047714,244
RTS0047715,232
RTS0047716,282
RTS0047717,265
RTS0047718,132
RTS0047720,86
RTS0047721,80
RTS0047722,93
RTS0047723,114
RTS0047724,386
RTS0047725,496
RTS0047726,408
RTS0047727,400
RTS0047728,429
RTS0047729,111
RTS0047730,102
RTS0047731,71
RTS0047732,81
RTS0047733,99
RTS0047734,129
RTS0047735,113
RTS0047736,158
RTS0047737,107
RTS0047738,126
RTS0047739,179
RTS0047740,208
RTS0047741,235
RTS0047742,190
RTS0047743,155
RTS0047744,176
RTS0047745,180
RTS0047746,124
RTS0047747,122
RTS0047748,110
RTS0047749,356
RTS0047750,134
RTS0047752,108
RTS0047753,161
RTS0047754,695
RTS0047755,817
RTS0047756,573
RTS0047757,541
RTS0047758,584
RTS0047759,89
RTS0047760,109
RTS0047761,78
RTS0047762,107
RTS0047763,104
RTS0047764,148
RTS0047765,150
RTS0047766,175
RTS0047767,140
RTS0047768,171
RTS0047769,128
RTS0047770,134
RTS0047771,155
RTS0047772,135
RTS0047773,156
RTS0047774,98
RTS0047775,83
RTS0047776,97
RTS0047777,82
RTS0047778,81
RTS0047779,103
RTS0047780,103
RTS0047781,122
RTS0047782,165
RTS0047783,124
RTS0047784,106
RTS0047785,75
RTS0047786,284
RTS0047787,316
RTS0047788,77
RTS0047789,84
RTS0047790,95
RTS0047791,147
RTS0047792,74
RTS0047793,169
RTS0047794,112
RTS0047795,63
RTS0047796,100
RTS0047797,100
RTS0047798,89
RTS0047799,115
RTS0047800,68
RTS0047801,114
RTS0047802,134
RTS0047803,98
RTS0047804,76
RTS0047805,119
RTS0047806,126
RTS0047807,872
RTS0047808,661
RTS0047809,94
RTS0047810,138
RTS0047811,157
RTS0047812,86
RTS0047813,97
RTS0047814,111
RTS0047816,102
RTS0047817,88
RTS0047818,84
RTS0047819,95
RTS0047820,85
RTS0047821,454
RTS0047822,87
RTS0047823,117
RTS0047824,122
RTS0047825,167
RTS0047826,116
RTS0047827,150
RTS0047828,119
RTS0047829,106
RTS0047830,83
RTS0047831,99
RTS0047832,87
RTS0047833,86
RTS0047834,71
RTS0047835,152
RTS0047836,139
RTS0047837,133
RTS0047838,177
RTS0047839,134
RTS0047840,116
RTS0047841,86
RTS0047842,101
RTS0047843,87
RTS0047844,67
RTS0047845,104
RTS0047846,74
RTS0047847,76
RTS0047848,87
RTS0047849,112
RTS0047850,86
RTS0047851,113
RTS0047852,87
RTS0047853,139
RTS0047854,145
RTS0047855,114
RTS0047856,79
RTS0047857,116
RTS0047858,74
RTS0047859,60
RTS0047860,96
RTS0047861,87
RTS0047862,65
RTS0047863,83
RTS0047864,95
RTS0047865,108
RTS0047866,118
RTS0047867,78
RTS0047868,88
RTS0047869,122
RTS0047870,157
RTS0047871,115
RTS0047872,111
RTS0047873,82
RTS0047874,105
RTS0047875,96
RTS0047876,72
RTS0047877,84
RTS0047878,110
RTS0047879,124
RTS0047880,100
RTS0047881,121
RTS0047882,98
RTS0047883,125
RTS0047884,114
RTS0047885,94
RTS0047886,77
RTS0047890,736
RTS0047891,466
RTS0047892,322
RTS0047893,157
RTS0047894,106
RTS0047895,122
RTS0047896,128
RTS0047897,109
RTS0047898,84
RTS0047899,89
RTS0047900,132
RTS0047901,76
RTS0047902,124
RTS0047903,129
RTS0047904,128
RTS0047905,127
RTS0047906,128
RTS0047907,509
RTS0047908,552
RTS0047909,582
RTS0047910,90
RTS0047912,150
RTS0047913,87
RTS0047914,100
RTS0047915,83
RTS0047916,68
RTS0047917,82
RTS0047919,87
RTS0047920,228
RTS0047921,423
RTS0047924,103
RTS0047925,94
RTS0047926,98
RTS0047927,106
RTS0047928,109
RTS0047929,68
RTS0047930,93
RTS0047931,86
RTS0047932,140
RTS0047933,154
RTS0047934,86
RTS0047935,141
RTS0047936,106
RTS0047937,130
RTS0047938,123
RTS0047939,172
RTS0047940,308
RTS0047941,123
RTS0047942,93
RTS0047943,90
RTS0047944,221
RTS0047945,138
RTS0047946,92
RTS0047947,85
RTS0047948,75
RTS0047949,110
RTS0047950,62
RTS0047951,121
RTS0047952,151
RTS0047953,137
RTS0047954,111
RTS0047956,175
RTS0047957,98
RTS0047958,103
RTS0047959,126
RTS0047960,103
RTS0047961,93
RTS0047963,110
RTS0047964,117
RTS0047965,94
RTS0047966,61
RTS0047967,100
RTS0047968,459
RTS0047969,114
RTS0047970,77
RTS0047972,95
RTS0047973,146
RTS0047974,151
RTS0047975,82
RTS0047976,93
RTS0047977,83
RTS0047978,89
RTS0047979,126
RTS0047980,102
RTS0047981,345
RTS0047982,95
RTS0047985,906
RTS0047986,100
RTS0047987,71
RTS0047988,634
RTS0047990,81
RTS0047991,320
RTS0047992,97
RTS0047993,94
RTS0047994,99
RTS0047995,115
RTS0047996,94
RTS0047997,126
RTS0047998,157
RTS0047999,83
RTS0048000,114
RTS0048001,99
RTS0048003,2179
RTS0048005,90
RTS0048006,93
RTS0048008,64
RTS0048009,109
RTS0048012,104
RTS0048013,84
RTS0048014,114
RTS0048015,441
RTS0048016,695
RTS0048017,138
RTS0048018,230
RTS0048019,378
RTS0048020,106
RTS0048021,71
RTS0048022,104
RTS0048023,121
RTS0048024,99
RTS0048026,123
RTS0048027,196
RTS0048028,105
RTS0048029,66
RTS0048030,90
RTS0048031,102
RTS0048032,89
RTS0048033,83
RTS0048034,86
RTS0048035,87
RTS0048036,105
RTS0048037,112
RTS0048038,290
RTS0048040,112
RTS0048041,75
RTS0048042,99
RTS0048043,131
RTS0048044,79
RTS0048045,110
RTS0048046,109
RTS0048047,105
RTS0048048,95
RTS0048049,115
RTS0048050,85
RTS0048051,392
RTS0048052,139
RTS0048053,94
RTS0048054,141
RTS0048055,102
RTS0048056,102
RTS0048057,83
RTS0048058,75
RTS0048059,105
RTS0048060,86
RTS0048061,96
RTS0048062,80
RTS0048063,104
RTS0048064,284
RTS0048065,167
RTS0048066,245
RTS0048067,88
RTS0048068,115
RTS0048069,89
RTS0048070,76
RTS0048071,113
RTS0048072,92
RTS0048073,97
RTS0048074,59
RTS0048076,92
RTS0048077,143
RTS0048078,101
RTS0048079,111
RTS0048080,106
RTS0048081,174
RTS0048082,103
RTS0048084,87
RTS0048085,124
RTS0048086,77
RTS0048087,141
RTS0048088,80
RTS0048089,129
RTS0048090,136
RTS0048091,187
RTS0048092,108
RTS0048093,359
RTS0048094,65
RTS0048096,91
RTS0048097,96
RTS0048098,4209
RTS0048099,4759
RTS0048100,5250
RTS0048101,2759
RTS0048102,4024
RTS0048104,109
RTS0048105,88
RTS0048106,92
RTS0048107,99
RTS0048108,95
RTS0048109,78
RTS0048110,102
RTS0048111,79
RTS0048112,93
RTS0048113,84
RTS0048114,75
RTS0048115,103
RTS0048116,99
RTS0048117,90
RTS0048118,107
RTS0048120,87
RTS0048126,72
RTS0048127,107
RTS0048129,125
RTS0048130,96
RTS0048131,187
RTS0048132,256
RTS0048133,100
RTS0048134,261
RTS0048135,348
RTS0048136,85
RTS0048138,104
RTS0048139,213
RTS0048140,100
RTS0048141,95
RTS0048142,107
RTS0048144,95
RTS0048145,117
RTS0048146,109
RTS0048147,81
RTS0048148,84
RTS0048149,64
RTS0048150,105
RTS0048151,84
RTS0048152,118
RTS0048153,85
RTS0048154,115
RTS0048155,75
RTS0048156,181
RTS0048158,151
RTS0048159,102
RTS0048160,2321
RTS0048161,2356
RTS0048162,141
RTS0048163,119
RTS0048164,1014
RTS0048165,329
RTS0048166,147
RTS0048167,146
RTS0048168,116
RTS0048169,139
RTS0048170,128
RTS0048171,120
RTS0048172,106
RTS0048173,87
RTS0048175,94
RTS0048176,92
RTS0048177,104
RTS0048178,107
RTS0048179,108
RTS0048180,99
RTS0048181,192
RTS0048182,114
RTS0048183,141
RTS0048184,136
RTS0048185,172
RTS0048186,96
RTS0048188,132
RTS0048189,207
RTS0048190,117
RTS0048191,110
RTS0048192,137
RTS0048193,77
RTS0048194,114
RTS0048195,118
RTS0048196,129
RTS0048197,133
RTS0048198,165
RTS0048200,146
RTS0048201,129
RTS0048202,69
RTS0048203,110
RTS0048204,110
RTS0048205,118
RTS0048207,120
RTS0048208,228
RTS0048209,171
RTS0048210,146
RTS0048211,212
RTS0048212,81
RTS0048213,129
RTS0048214,91
RTS0048215,159
RTS0048216,113
RTS0048217,111
RTS0048218,117
RTS0048219,127
RTS0048220,149
RTS0048221,91
RTS0048222,101
RTS0048223,93
RTS0048224,127
RTS0048225,123
RTS0048226,115
RTS0048227,195
RTS0048228,102
RTS0048229,93
RTS0048230,101
RTS0048231,144
RTS0048232,95
RTS0048233,90
RTS0048234,100
RTS0048235,144
RTS0048236,108
RTS0048237,93
RTS0048238,115
RTS0048239,114
RTS0048240,121
RTS0048241,131
RTS0048242,201
RTS0048243,123
RTS0048244,183
RTS0048245,126
RTS0048246,146
RTS0049343,131
RTS0049344,388
RTS0049345,225
RTS0049346,73
RTS0049347,96
RTS0049348,89
RTS0049349,129
RTS0049350,108
RTS0049351,93
RTS0049352,88
RTS0049353,99
RTS0049354,80
RTS0049355,78
RTS0049356,87
RTS0049357,118
RTS0049358,82
RTS0049359,81
RTS0049360,220
RTS0049361,96
RTS0049362,90
RTS0049363,100
RTS0049364,133
RTS0049365,77
RTS0049366,274
RTS0049367,370
RTS0049368,233
RTS0049369,112
RTS0049370,78
RTS0049371,117
RTS0049372,92
RTS0049373,345
RTS0049374,331
RTS0049375,325
RTS0049376,291
RTS0049377,257
RTS0049378,338
RTS0049379,206
RTS0049380,279
RTS0049381,228
RTS0049382,194
RTS0049383,109
RTS0049384,79
RTS0049385,70
RTS0049386,125
RTS0049387,84
RTS0049388,73
RTS0049389,109
RTS0049390,2392
RTS0049391,2112
RTS0049392,1786
RTS0049393,2297
RTS0049394,1295
RTS0049395,604
RTS0049396,380
RTS0049397,363
RTS0049398,471
RTS0049399,297
RTS0049400,101
RTS0049401,81
RTS0049402,119
RTS0049403,72
RTS0049404,104
RTS0049405,77
RTS0049406,74
RTS0049407,88
RTS0049408,99
RTS0049409,79
RTS0049410,77
RTS0049411,122
RTS0049412,96
RTS0049413,92
RTS0049414,87
RTS0049415,105
RTS0049416,82
RTS0049417,118
RTS0049418,114
RTS0049419,87
RTS0049420,71
RTS0049421,93
RTS0049422,75
RTS0049423,130
RTS0049424,125
RTS0049425,121
RTS0049426,185
RTS0049427,169
RTS0049428,80
RTS0049429,179
RTS0049430,172
RTS0049431,143
RTS0049432,122
RTS0049433,99
RTS0049434,77
RTS0049435,64
RTS0049436,79
RTS0049437,246
RTS0049438,88
RTS0049439,158
RTS0049440,146
RTS0049441,185
RTS0049442,216
RTS0049443,126
RTS0049444,233
RTS0049445,78
RTS0049446,112
RTS0049447,134
RTS0049448,72
RTS0049449,137
RTS0049450,111
RTS0049451,82
RTS0049452,78
RTS0049453,163
RTS0049454,88
RTS0049455,104
RTS0049456,97
RTS0049457,217
RTS0049458,130
RTS0049459,241
RTS0049460,314
RTS0049461,354
RTS0049462,423
RTS0049463,131
RTS0049464,98
RTS0049465,103
RTS0049466,95
RTS0049467,115
RTS0049468,156
RTS0049469,114
RTS0049470,154
RTS0049471,206
RTS0049472,139
RTS0049473,593
RTS0049474,118
RTS0049475,97
RTS0049476,111
RTS0049477,93
RTS0049478,101
RTS0049479,9832
RTS0049480,834
RTS0049481,37
RTS0049482,72
RTS0049483,70
RTS0049484,99
RTS0049485,129
RTS0997079,56
RTS0997080,130
RTS0997081,70
RTS0997082,91
RTS0997083,71
RTS0997084,73
RTS0997085,73
RTS0997086,91
RTS0997087,68
RTS0997088,24987
RTS0997089,9491
RTS0997090,85
RTS0997091,64
RTS0997092,66
RTS0997093,68
RTS0997094,16
RTS0997095,47
RTS0997096,66
RTS0997097,34
RTS0997098,78
RTS0997099,56
RTS0997100,70
RTS0997101,59
RTS0997102,56
RTS0997103,49
RTS0997104,69
RTS0997105,43
RTS0997106,71
RTS0997107,52
RTS0997108,67
RTS0997109,36
RTS0997110,70
RTS0997111,55
RTS0997112,43
RTS0997113,44
RTS0997114,50
RTS0997115,54
RTS0997116,32
RTS0997117,63
RTS0997118,57
RTS0997119,54
RTS0997120,31
RTS0997121,135
RTS0997122,197
RTS0997123,187
RTS0997124,106
RTS0997125,260
RTS0997126,440
RTS0997127,487
RTS0997128,359
RTS0997129,625
RTS0997130,123
</Code_Summary>
