# Supplementary material for: Spatial meta-transcriptomics reveal associations of intratumor bacteria burden with lung cancer cells showing a distinct oncogenic signature
Source: J Immunother Cancer. 2022 Jul 6;10(7):e004698. doi: 10.1136/jitc-2022-004698 (PMC9260850; doi:10.1136/jitc-2022-004698)
Supplement: Supplementary data [file jitc-2022-004698supp009.zip › DSP-1001250002726-A-F03.dcc]

<Header>
FileVersion,0.02
SoftwareVersion,"GeoMx_NGS_Pipeline_ 2.0.0"
Date,2020-6-15
</Header>

<Scan_Attributes>
ID,DSP-1001250002726-A-F03
Plate_ID,1001250002726
Well,F03
</Scan_Attributes>

<NGS_Processing_Attributes>
SeqSetId,
tamperedIni,No
Raw,797664
Trimmed,793764
Stitched,788723
Aligned,773888
umiQ30,0.9922
rtsQ30,0.9920
</NGS_Processing_Attributes>


<Code_Summary>
RTS0039454,9
RTS0039455,42
RTS0039456,24
RTS0039457,55
RTS0039458,13
RTS0039459,31
RTS0039460,21
RTS0039461,46
RTS0039462,19
RTS0039463,46
RTS0039464,12
RTS0039465,28
RTS0039466,19
RTS0039467,22
RTS0039468,15
RTS0039469,12
RTS0039470,16
RTS0039471,18
RTS0039472,19
RTS0039473,16
RTS0039474,22
RTS0039475,23
RTS0039476,26
RTS0039477,21
RTS0039478,16
RTS0039479,13
RTS0039480,16
RTS0039481,8
RTS0039482,21
RTS0039483,15
RTS0039484,21
RTS0039485,21
RTS0039486,18
RTS0039487,17
RTS0039488,16
RTS0039489,14
RTS0039490,14
RTS0039491,17
RTS0039492,14
RTS0039493,10
RTS0039494,44
RTS0039495,25
RTS0039496,34
RTS0039497,19
RTS0039498,19
RTS0039499,186
RTS0039500,48
RTS0039501,15
RTS0039502,267
RTS0039503,25
RTS0039504,18
RTS0039505,41
RTS0039506,16
RTS0039507,62
RTS0039508,14
RTS0039509,16
RTS0039510,24
RTS0039511,15
RTS0039512,6
RTS0039513,11
RTS0039514,26
RTS0039515,10
RTS0039516,20
RTS0039517,12
RTS0039518,32
RTS0039519,15
RTS0039520,17
RTS0039521,15
RTS0039522,16
RTS0039523,23
RTS0039524,23
RTS0039525,21
RTS0039526,25
RTS0039527,22
RTS0039528,21
RTS0039529,22
RTS0039530,7
RTS0039531,16
RTS0039532,15
RTS0039533,21
RTS0039534,10
RTS0039535,18
RTS0039536,17
RTS0039537,9
RTS0039538,13
RTS0039539,20
RTS0039540,13
RTS0039541,45
RTS0039542,37
RTS0039543,36
RTS0039544,35
RTS0039545,19
RTS0039546,7
RTS0039547,19
RTS0039548,12
RTS0039549,12
RTS0039550,16
RTS0039551,12
RTS0039552,11
RTS0039553,14
RTS0039554,14
RTS0039555,21
RTS0039556,9
RTS0039557,8
RTS0039558,21
RTS0039559,9
RTS0039560,18
RTS0039561,25
RTS0039562,19
RTS0039563,16
RTS0039564,34
RTS0039565,29
RTS0039566,22
RTS0039567,10
RTS0039568,13
RTS0039569,15
RTS0039570,15
RTS0039571,17
RTS0039572,19
RTS0039573,16
RTS0039574,21
RTS0039575,18
RTS0039576,21
RTS0039577,14
RTS0039578,14
RTS0039579,25
RTS0039580,26
RTS0039581,15
RTS0039582,21
RTS0039583,39
RTS0039584,16
RTS0039585,14
RTS0039586,18
RTS0039587,11
RTS0039588,17
RTS0039589,34
RTS0039590,15
RTS0039591,39
RTS0039592,16
RTS0039593,19
RTS0039594,19
RTS0039595,9
RTS0039596,20
RTS0039597,32
RTS0039598,15
RTS0039599,9
RTS0039600,32
RTS0039601,13
RTS0039602,14
RTS0039603,10
RTS0039604,28
RTS0039605,29
RTS0039606,18
RTS0039607,19
RTS0039608,12
RTS0039609,17
RTS0039610,17
RTS0039611,20
RTS0039612,8
RTS0039613,17
RTS0039614,9
RTS0039615,11
RTS0039616,13
RTS0039617,16
RTS0039619,14
RTS0039620,8
RTS0039621,10
RTS0039622,16
RTS0039623,21
RTS0039624,12
RTS0039625,18
RTS0039626,11
RTS0039627,19
RTS0039628,9
RTS0039629,22
RTS0039630,12
RTS0039631,12
RTS0039632,16
RTS0039633,13
RTS0039634,24
RTS0039635,22
RTS0039636,15
RTS0039637,12
RTS0039638,15
RTS0039639,15
RTS0039640,12
RTS0039641,37
RTS0039642,14
RTS0039643,17
RTS0039644,12
RTS0039645,7
RTS0039646,18
RTS0039647,26
RTS0039648,12
RTS0039649,12
RTS0039650,9
RTS0039651,45
RTS0039652,16
RTS0039653,11
RTS0039654,18
RTS0039655,18
RTS0039656,18
RTS0039657,11
RTS0039658,13
RTS0039659,18
RTS0039660,26
RTS0039661,31
RTS0039662,23
RTS0039663,15
RTS0039664,22
RTS0039665,16
RTS0039666,17
RTS0039667,13
RTS0039668,12
RTS0039669,20
RTS0039670,11
RTS0039671,16
RTS0039672,23
RTS0039673,17
RTS0039674,31
RTS0039675,21
RTS0039676,28
RTS0039677,14
RTS0039678,15
RTS0039679,10
RTS0039680,16
RTS0039681,15
RTS0039682,11
RTS0039683,17
RTS0039684,14
RTS0039685,11
RTS0039686,30
RTS0039687,67
RTS0039688,22
RTS0039689,4
RTS0039690,12
RTS0039691,17
RTS0039692,20
RTS0039693,27
RTS0039694,19
RTS0039695,18
RTS0039696,15
RTS0039697,33
RTS0039698,27
RTS0039699,23
RTS0039700,14
RTS0039701,21
RTS0039702,20
RTS0039703,22
RTS0039704,26
RTS0039705,10
RTS0039706,30
RTS0039707,10
RTS0039708,16
RTS0039709,9
RTS0039710,27
RTS0039711,15
RTS0039712,68
RTS0039713,21
RTS0039714,49
RTS0039715,21
RTS0039716,22
RTS0039717,13
RTS0039718,15
RTS0039719,13
RTS0039720,25
RTS0039721,19
RTS0039722,11
RTS0039723,50
RTS0039724,16
RTS0039725,13
RTS0039726,53
RTS0039727,16
RTS0039728,10
RTS0039729,17
RTS0039730,19
RTS0039731,23
RTS0039732,22
RTS0039733,20
RTS0039734,25
RTS0039735,23
RTS0039736,18
RTS0039737,21
RTS0039738,12
RTS0039739,15
RTS0039740,16
RTS0039741,34
RTS0039742,27
RTS0039743,18
RTS0039744,11
RTS0039745,22
RTS0039746,13
RTS0039747,13
RTS0039749,20
RTS0039750,15
RTS0039751,9
RTS0039752,10
RTS0039753,17
RTS0039754,9
RTS0039755,25
RTS0039756,18
RTS0039757,16
RTS0039758,17
RTS0039759,10
RTS0039760,16
RTS0039761,16
RTS0039762,20
RTS0039763,15
RTS0039764,20
RTS0039765,10
RTS0039766,9
RTS0039767,34
RTS0039768,14
RTS0039769,17
RTS0039770,24
RTS0039771,11
RTS0039772,18
RTS0039773,24
RTS0039774,10
RTS0039775,21
RTS0039776,43
RTS0039777,6
RTS0039778,12
RTS0039779,15
RTS0039780,11
RTS0039781,16
RTS0039782,13
RTS0039783,15
RTS0039784,16
RTS0039785,58
RTS0039786,18
RTS0039787,22
RTS0039788,37
RTS0039789,22
RTS0039790,11
RTS0039791,26
RTS0039792,22
RTS0039793,17
RTS0039794,22
RTS0039795,10
RTS0039796,13
RTS0039797,25
RTS0039798,13
RTS0039799,20
RTS0039800,14
RTS0039801,24
RTS0039802,4
RTS0039803,14
RTS0039804,25
RTS0039805,9
RTS0039806,14
RTS0039807,15
RTS0039808,26
RTS0039809,20
RTS0039810,13
RTS0039811,9
RTS0039812,28
RTS0039813,18
RTS0039814,30
RTS0039815,18
RTS0039816,12
RTS0039817,24
RTS0039818,22
RTS0039819,18
RTS0039820,29
RTS0039821,23
RTS0039822,15
RTS0039823,20
RTS0039824,18
RTS0039825,15
RTS0039826,13
RTS0039827,31
RTS0039828,18
RTS0039829,17
RTS0039830,20
RTS0039831,13
RTS0039832,16
RTS0039833,22
RTS0039834,11
RTS0039835,22
RTS0039836,18
RTS0039838,16
RTS0039839,15
RTS0039840,15
RTS0039841,18
RTS0039842,17
RTS0039843,7
RTS0039844,47
RTS0039845,34
RTS0039846,21
RTS0039847,19
RTS0039848,6
RTS0039849,8
RTS0039850,9
RTS0039851,20
RTS0039852,17
RTS0039853,19
RTS0039854,32
RTS0039855,17
RTS0039856,10
RTS0039857,13
RTS0039858,17
RTS0039859,50
RTS0039860,17
RTS0039861,15
RTS0039862,14
RTS0039863,17
RTS0039864,22
RTS0039865,16
RTS0039866,15
RTS0039867,28
RTS0039868,10
RTS0039869,16
RTS0039870,22
RTS0039871,12
RTS0039872,9
RTS0039873,17
RTS0039874,11
RTS0039875,19
RTS0039876,15
RTS0039877,36
RTS0039878,10
RTS0039879,18
RTS0039880,14
RTS0039881,20
RTS0039882,10
RTS0039883,24
RTS0039884,14
RTS0039885,15
RTS0039886,36
RTS0039887,8
RTS0039888,13
RTS0039890,9
RTS0039891,10
RTS0039892,32
RTS0039893,9
RTS0039894,13
RTS0039895,18
RTS0039896,29
RTS0039897,17
RTS0039898,36
RTS0039899,11
RTS0039900,44
RTS0039901,40
RTS0039902,38
RTS0039903,12
RTS0039904,26
RTS0039905,16
RTS0039906,26
RTS0039907,26
RTS0039908,22
RTS0039909,17
RTS0039910,21
RTS0039911,19
RTS0039912,23
RTS0039913,12
RTS0039914,12
RTS0039915,16
RTS0039916,14
RTS0039917,13
RTS0039918,12
RTS0039919,10
RTS0039920,22
RTS0039921,21
RTS0039922,10
RTS0039923,15
RTS0039924,16
RTS0039925,13
RTS0039926,18
RTS0039927,17
RTS0039928,15
RTS0039929,25
RTS0039930,40
RTS0039931,16
RTS0039932,15
RTS0039933,21
RTS0039934,12
RTS0039935,14
RTS0039936,14
RTS0039937,20
RTS0039938,19
RTS0039939,13
RTS0039940,11
RTS0039941,17
RTS0039942,19
RTS0039943,17
RTS0039944,14
RTS0039945,22
RTS0039946,26
RTS0039947,18
RTS0039948,29
RTS0039949,20
RTS0039950,11
RTS0039951,11
RTS0039952,15
RTS0039953,19
RTS0039954,17
RTS0039955,16
RTS0039956,57
RTS0039957,16
RTS0039958,27
RTS0039959,40
RTS0039960,17
RTS0039961,7
RTS0039962,14
RTS0039963,18
RTS0039964,21
RTS0039965,21
RTS0039966,15
RTS0039967,13
RTS0039968,30
RTS0039969,19
RTS0039970,14
RTS0039971,13
RTS0039972,15
RTS0039973,14
RTS0039974,13
RTS0039975,30
RTS0039976,16
RTS0039977,17
RTS0039978,14
RTS0039979,12
RTS0039980,21
RTS0039981,10
RTS0039982,23
RTS0039983,27
RTS0039984,23
RTS0039985,15
RTS0039986,18
RTS0039987,15
RTS0039988,23
RTS0039989,14
RTS0039990,13
RTS0039991,14
RTS0039992,14
RTS0039993,9
RTS0039994,3
RTS0039995,19
RTS0039996,18
RTS0039997,37
RTS0039998,13
RTS0039999,5
RTS0040000,13
RTS0040001,7
RTS0040002,21
RTS0040003,13
RTS0040004,12
RTS0040005,20
RTS0040006,22
RTS0040007,13
RTS0040008,7
RTS0040009,12
RTS0040010,15
RTS0040011,16
RTS0040012,17
RTS0040013,24
RTS0040014,18
RTS0040015,21
RTS0040016,10
RTS0040017,17
RTS0040018,11
RTS0040019,16
RTS0040020,23
RTS0040021,30
RTS0040022,26
RTS0040023,21
RTS0040024,11
RTS0040025,12
RTS0040026,16
RTS0040027,10
RTS0040028,15
RTS0040029,19
RTS0040030,17
RTS0040031,16
RTS0040032,12
RTS0040033,15
RTS0040034,27
RTS0040035,11
RTS0040036,28
RTS0040037,19
RTS0040038,17
RTS0040039,15
RTS0040040,17
RTS0040041,15
RTS0040042,15
RTS0040043,17
RTS0040044,13
RTS0040045,11
RTS0040046,35
RTS0040047,31
RTS0040048,34
RTS0040049,9
RTS0040050,10
RTS0040051,25
RTS0040052,24
RTS0040053,11
RTS0040054,20
RTS0040055,22
RTS0040056,23
RTS0040057,16
RTS0040058,15
RTS0040059,17
RTS0040060,11
RTS0040061,24
RTS0040062,30
RTS0040063,32
RTS0040064,30
RTS0040065,19
RTS0040066,31
RTS0040067,15
RTS0040068,20
RTS0040069,14
RTS0040070,18
RTS0040071,16
RTS0040072,21
RTS0040073,35
RTS0040074,36
RTS0040075,9
RTS0040076,16
RTS0040077,23
RTS0040078,20
RTS0040079,13
RTS0040080,14
RTS0040081,31
RTS0040082,17
RTS0040083,16
RTS0040084,15
RTS0040085,23
RTS0040086,20
RTS0040087,9
RTS0040088,15
RTS0040089,17
RTS0040090,14
RTS0040091,13
RTS0040092,28
RTS0040093,19
RTS0040094,12
RTS0040095,16
RTS0040096,31
RTS0040097,20
RTS0040098,17
RTS0040099,15
RTS0040100,37
RTS0040101,11
RTS0040102,11
RTS0040103,13
RTS0040104,35
RTS0040105,10
RTS0040106,33
RTS0040107,20
RTS0040108,15
RTS0040109,18
RTS0040110,17
RTS0040111,17
RTS0040112,39
RTS0040113,11
RTS0040114,14
RTS0040115,35
RTS0040116,29
RTS0040117,17
RTS0040118,14
RTS0040119,13
RTS0040120,28
RTS0040121,15
RTS0040122,19
RTS0040123,35
RTS0040124,13
RTS0040125,17
RTS0040126,20
RTS0040127,23
RTS0040128,14
RTS0040129,16
RTS0040130,17
RTS0040131,18
RTS0040132,13
RTS0040133,21
RTS0040134,18
RTS0040135,18
RTS0040136,7
RTS0040137,9
RTS0040138,10
RTS0040139,9
RTS0040140,13
RTS0040141,12
RTS0040142,19
RTS0040143,14
RTS0040144,23
RTS0040145,28
RTS0040146,20
RTS0040147,14
RTS0040148,8
RTS0040149,20
RTS0040150,15
RTS0040151,13
RTS0040152,24
RTS0040153,15
RTS0040154,17
RTS0040155,15
RTS0040156,24
RTS0040157,25
RTS0040158,8
RTS0040159,11
RTS0040160,50
RTS0040161,18
RTS0040162,7
RTS0040163,14
RTS0040164,16
RTS0040165,13
RTS0040166,8
RTS0040167,25
RTS0040168,13
RTS0040169,21
RTS0040170,12
RTS0040171,7
RTS0040172,15
RTS0040173,4
RTS0040174,10
RTS0040175,15
RTS0040176,6
RTS0040177,12
RTS0040178,20
RTS0040179,15
RTS0040180,16
RTS0040181,13
RTS0040182,17
RTS0040183,24
RTS0040184,20
RTS0040185,13
RTS0040186,21
RTS0040187,24
RTS0040188,15
RTS0040189,19
RTS0040190,12
RTS0040191,26
RTS0040192,9
RTS0040193,17
RTS0040194,33
RTS0040195,19
RTS0040196,12
RTS0040197,14
RTS0040198,22
RTS0040199,18
RTS0040200,11
RTS0040201,9
RTS0040202,22
RTS0040203,25
RTS0040204,19
RTS0040205,18
RTS0040206,17
RTS0040207,12
RTS0040208,20
RTS0040209,22
RTS0040210,28
RTS0040211,20
RTS0040212,16
RTS0040213,12
RTS0040214,15
RTS0040215,24
RTS0040216,16
RTS0040217,26
RTS0040218,17
RTS0040219,20
RTS0040220,14
RTS0040221,10
RTS0040222,11
RTS0040223,15
RTS0040224,12
RTS0040225,11
RTS0040226,20
RTS0040227,9
RTS0040228,11
RTS0040229,11
RTS0040230,14
RTS0040231,18
RTS0040232,14
RTS0040233,15
RTS0040234,21
RTS0040235,13
RTS0040236,15
RTS0040237,20
RTS0040238,16
RTS0040239,22
RTS0040240,15
RTS0040241,9
RTS0040242,14
RTS0040243,21
RTS0040244,19
RTS0040245,22
RTS0040246,16
RTS0040247,27
RTS0040248,19
RTS0040249,21
RTS0040250,9
RTS0040251,35
RTS0040252,20
RTS0040253,21
RTS0040254,18
RTS0040255,19
RTS0040256,13
RTS0040257,15
RTS0040258,19
RTS0040259,10
RTS0040260,14
RTS0040261,14
RTS0040262,12
RTS0040263,15
RTS0040264,12
RTS0040265,10
RTS0040266,13
RTS0040267,13
RTS0040268,11
RTS0040269,14
RTS0040270,16
RTS0040271,18
RTS0040272,13
RTS0040273,13
RTS0040274,14
RTS0040275,19
RTS0040276,18
RTS0040277,11
RTS0040278,15
RTS0040279,21
RTS0040280,12
RTS0040281,15
RTS0040282,10
RTS0040283,22
RTS0040284,21
RTS0040285,19
RTS0040286,23
RTS0040287,19
RTS0040288,11
RTS0040289,16
RTS0040290,21
RTS0040291,12
RTS0040292,10
RTS0040293,13
RTS0040294,21
RTS0040295,16
RTS0040296,11
RTS0040297,23
RTS0040298,12
RTS0040299,13
RTS0040300,15
RTS0040301,16
RTS0040302,17
RTS0040303,10
RTS0040304,17
RTS0040305,16
RTS0040306,14
RTS0040307,12
RTS0040308,15
RTS0040309,19
RTS0040310,20
RTS0040311,11
RTS0040312,10
RTS0040313,17
RTS0040314,20
RTS0040315,17
RTS0040316,15
RTS0040317,17
RTS0040318,13
RTS0040319,26
RTS0040320,11
RTS0040321,15
RTS0040322,16
RTS0040323,18
RTS0040324,24
RTS0040325,20
RTS0040326,15
RTS0040327,14
RTS0040328,16
RTS0040329,15
RTS0040330,18
RTS0040331,20
RTS0040332,17
RTS0040333,16
RTS0040334,15
RTS0040335,20
RTS0040336,8
RTS0040337,28
RTS0040338,6
RTS0040339,12
RTS0040340,18
RTS0040341,23
RTS0040342,15
RTS0040343,10
RTS0040344,19
RTS0040345,25
RTS0040346,19
RTS0040347,24
RTS0040348,17
RTS0040349,17
RTS0040350,15
RTS0040351,19
RTS0040352,22
RTS0040353,21
RTS0040354,12
RTS0040355,16
RTS0040356,27
RTS0040357,48
RTS0040358,12
RTS0040359,16
RTS0040360,27
RTS0040361,23
RTS0040363,11
RTS0040364,21
RTS0040365,21
RTS0040366,31
RTS0040367,20
RTS0040368,26
RTS0040369,20
RTS0040370,20
RTS0040371,22
RTS0040372,17
RTS0040373,20
RTS0040374,10
RTS0040375,13
RTS0040376,18
RTS0040377,33
RTS0040378,21
RTS0040379,18
RTS0040380,17
RTS0040381,19
RTS0040382,17
RTS0040383,27
RTS0040384,13
RTS0040385,17
RTS0040386,17
RTS0040387,17
RTS0040388,20
RTS0040389,18
RTS0040390,15
RTS0040391,21
RTS0040392,26
RTS0040393,22
RTS0040394,22
RTS0040395,18
RTS0040396,20
RTS0040397,20
RTS0040398,20
RTS0040399,22
RTS0040400,14
RTS0040401,15
RTS0040402,16
RTS0040403,17
RTS0040404,14
RTS0040405,10
RTS0040406,15
RTS0040407,14
RTS0040408,14
RTS0040409,16
RTS0040410,12
RTS0040411,16
RTS0040412,12
RTS0040413,10
RTS0040414,26
RTS0040415,22
RTS0040416,20
RTS0040417,10
RTS0040418,17
RTS0040419,14
RTS0040420,25
RTS0040421,21
RTS0040422,27
RTS0040423,9
RTS0040424,19
RTS0040425,9
RTS0040426,7
RTS0040428,33
RTS0040429,19
RTS0040430,13
RTS0040431,13
RTS0040432,9
RTS0040433,23
RTS0040434,16
RTS0040435,19
RTS0040436,18
RTS0040437,23
RTS0040438,23
RTS0040439,26
RTS0040440,25
RTS0040441,24
RTS0040442,21
RTS0040443,21
RTS0040444,10
RTS0040445,10
RTS0040446,17
RTS0040447,20
RTS0040448,23
RTS0040449,15
RTS0040450,13
RTS0040451,63
RTS0040452,20
RTS0040453,22
RTS0040454,40
RTS0040455,27
RTS0040456,24
RTS0040457,11
RTS0040458,18
RTS0040459,14
RTS0040460,14
RTS0040461,13
RTS0040462,22
RTS0040463,8
RTS0040464,16
RTS0040465,14
RTS0040466,23
RTS0040467,13
RTS0040468,20
RTS0040469,11
RTS0040470,15
RTS0040471,31
RTS0040472,17
RTS0040473,39
RTS0040474,10
RTS0040475,15
RTS0040476,24
RTS0040477,16
RTS0040478,14
RTS0040479,17
RTS0040480,24
RTS0040481,19
RTS0040482,12
RTS0040483,13
RTS0040484,17
RTS0040485,18
RTS0040486,26
RTS0040487,13
RTS0040488,21
RTS0040489,7
RTS0040490,21
RTS0040491,23
RTS0040492,21
RTS0040493,11
RTS0040494,15
RTS0040495,10
RTS0040496,27
RTS0040497,26
RTS0040498,22
RTS0040499,14
RTS0040500,19
RTS0040501,12
RTS0040502,12
RTS0040503,17
RTS0040504,18
RTS0040505,14
RTS0040506,12
RTS0040507,17
RTS0040508,17
RTS0040509,19
RTS0040510,12
RTS0040511,23
RTS0040512,24
RTS0040513,14
RTS0040514,12
RTS0040515,30
RTS0040516,19
RTS0040517,12
RTS0040518,13
RTS0040519,12
RTS0040520,17
RTS0040521,14
RTS0040522,17
RTS0040523,16
RTS0040524,8
RTS0040525,13
RTS0040526,26
RTS0040527,8
RTS0040528,17
RTS0040529,36
RTS0040530,11
RTS0040531,19
RTS0040532,28
RTS0040533,9
RTS0040534,19
RTS0040535,29
RTS0040536,17
RTS0040537,23
RTS0040538,19
RTS0040539,15
RTS0040540,22
RTS0040541,15
RTS0040542,12
RTS0040543,20
RTS0040544,10
RTS0040545,8
RTS0040546,18
RTS0040547,10
RTS0040548,14
RTS0040549,6
RTS0040550,14
RTS0040551,12
RTS0040552,14
RTS0040553,19
RTS0040554,16
RTS0040555,14
RTS0040556,18
RTS0040557,10
RTS0040558,17
RTS0040559,9
RTS0040560,8
RTS0040561,15
RTS0040562,14
RTS0040563,13
RTS0040564,21
RTS0040565,14
RTS0040566,19
RTS0040567,24
RTS0040568,9
RTS0040569,27
RTS0040570,21
RTS0040571,15
RTS0040572,13
RTS0040573,15
RTS0040574,33
RTS0040575,30
RTS0040576,16
RTS0040577,21
RTS0040578,15
RTS0040579,16
RTS0040580,17
RTS0040581,12
RTS0040582,38
RTS0040583,15
RTS0040584,12
RTS0040585,18
RTS0040586,20
RTS0040587,14
RTS0040588,17
RTS0040589,11
RTS0040590,17
RTS0040591,29
RTS0040592,17
RTS0040593,5
RTS0040594,12
RTS0040595,11
RTS0040596,38
RTS0040597,29
RTS0040598,12
RTS0040599,17
RTS0040600,22
RTS0040601,18
RTS0040602,12
RTS0040603,17
RTS0040604,23
RTS0040605,14
RTS0040606,13
RTS0040607,32
RTS0040608,27
RTS0040609,13
RTS0040610,16
RTS0040611,27
RTS0040612,26
RTS0040613,14
RTS0040614,14
RTS0040615,14
RTS0040616,12
RTS0040617,17
RTS0040618,13
RTS0040619,23
RTS0040620,11
RTS0040621,20
RTS0040622,15
RTS0040623,11
RTS0040624,19
RTS0040625,36
RTS0040626,11
RTS0040627,7
RTS0040628,13
RTS0040629,13
RTS0040630,22
RTS0040631,23
RTS0040632,12
RTS0040633,20
RTS0040634,18
RTS0040635,14
RTS0040636,16
RTS0040637,16
RTS0040638,7
RTS0040639,25
RTS0040640,15
RTS0040641,19
RTS0040642,54
RTS0040643,11
RTS0040644,19
RTS0040645,17
RTS0040646,18
RTS0040647,8
RTS0040648,20
RTS0040649,27
RTS0040650,12
RTS0040651,15
RTS0040652,11
RTS0040653,12
RTS0040654,16
RTS0040655,20
RTS0040656,20
RTS0040657,34
RTS0040658,36
RTS0040659,19
RTS0040660,17
RTS0040661,16
RTS0040662,13
RTS0040663,8
RTS0040664,18
RTS0040665,7
RTS0040666,22
RTS0040667,17
RTS0040668,8
RTS0040669,11
RTS0040670,13
RTS0040671,17
RTS0040672,18
RTS0040673,7
RTS0040674,9
RTS0040675,16
RTS0040676,21
RTS0040677,17
RTS0040678,26
RTS0040679,9
RTS0040680,24
RTS0040681,17
RTS0040682,8
RTS0040683,31
RTS0040684,24
RTS0040685,13
RTS0040686,16
RTS0040687,18
RTS0040688,9
RTS0040689,17
RTS0040690,15
RTS0040691,8
RTS0040692,8
RTS0040693,15
RTS0040694,19
RTS0040695,9
RTS0040696,9
RTS0040697,15
RTS0040698,17
RTS0040699,16
RTS0040700,15
RTS0040701,15
RTS0040702,14
RTS0040703,16
RTS0040704,21
RTS0040705,16
RTS0040706,15
RTS0040707,12
RTS0040708,8
RTS0040709,19
RTS0040710,24
RTS0040711,17
RTS0040712,14
RTS0040713,22
RTS0040714,17
RTS0040715,16
RTS0040716,19
RTS0040717,13
RTS0040718,9
RTS0040719,20
RTS0040720,28
RTS0040721,11
RTS0040722,9
RTS0040723,17
RTS0040724,22
RTS0040725,9
RTS0040726,19
RTS0040727,23
RTS0040728,19
RTS0040729,17
RTS0040730,15
RTS0040731,22
RTS0040732,9
RTS0040733,6
RTS0040734,12
RTS0040735,24
RTS0040736,27
RTS0040737,21
RTS0040738,22
RTS0040739,18
RTS0040740,19
RTS0040741,9
RTS0040742,16
RTS0040743,19
RTS0040744,15
RTS0040745,37
RTS0040746,21
RTS0040747,14
RTS0040748,13
RTS0040749,23
RTS0040750,17
RTS0040751,13
RTS0040752,17
RTS0040753,17
RTS0040754,14
RTS0040755,14
RTS0040756,12
RTS0040757,8
RTS0040758,5
RTS0040759,14
RTS0040760,22
RTS0040761,12
RTS0040762,12
RTS0040763,22
RTS0040764,13
RTS0040765,37
RTS0040766,19
RTS0040767,20
RTS0040768,18
RTS0040769,17
RTS0040770,15
RTS0040771,21
RTS0040772,7
RTS0040773,12
RTS0040774,15
RTS0040775,19
RTS0040776,14
RTS0040777,14
RTS0040778,16
RTS0040779,19
RTS0040780,23
RTS0040781,23
RTS0040782,49
RTS0040783,12
RTS0040784,14
RTS0040785,13
RTS0040786,17
RTS0040787,19
RTS0040788,16
RTS0040789,18
RTS0040790,20
RTS0040791,20
RTS0040792,18
RTS0040793,16
RTS0040794,6
RTS0040795,14
RTS0040796,36
RTS0040797,22
RTS0040798,20
RTS0040799,13
RTS0040800,16
RTS0040801,21
RTS0040802,41
RTS0040803,25
RTS0040804,7
RTS0040805,16
RTS0040806,17
RTS0040807,20
RTS0040808,16
RTS0040809,17
RTS0040810,15
RTS0040811,13
RTS0040812,18
RTS0040813,17
RTS0040814,24
RTS0040815,21
RTS0040816,19
RTS0040817,11
RTS0040818,28
RTS0040819,12
RTS0040820,38
RTS0040821,16
RTS0040822,35
RTS0040823,26
RTS0040824,15
RTS0040825,15
RTS0040826,15
RTS0040827,21
RTS0040828,22
RTS0040830,23
RTS0040831,18
RTS0040832,16
RTS0040833,17
RTS0040834,12
RTS0040836,14
RTS0040837,21
RTS0040838,13
RTS0040839,17
RTS0040840,14
RTS0040841,18
RTS0040842,14
RTS0040843,15
RTS0040844,13
RTS0040845,25
RTS0040846,23
RTS0040847,18
RTS0040848,11
RTS0040849,15
RTS0040850,45
RTS0040851,45
RTS0040852,16
RTS0040853,16
RTS0040854,28
RTS0040855,12
RTS0040856,23
RTS0040857,10
RTS0040858,20
RTS0040859,9
RTS0040860,21
RTS0040861,27
RTS0040862,16
RTS0040863,14
RTS0040864,20
RTS0040865,22
RTS0040866,16
RTS0040867,12
RTS0040868,9
RTS0040869,18
RTS0040870,11
RTS0040871,13
RTS0040872,15
RTS0040873,11
RTS0040874,18
RTS0040875,17
RTS0040876,17
RTS0040877,15
RTS0040878,12
RTS0040879,20
RTS0040880,33
RTS0040881,24
RTS0040882,7
RTS0040883,9
RTS0040884,22
RTS0040885,11
RTS0040886,13
RTS0040887,14
RTS0040888,10
RTS0040889,21
RTS0040890,17
RTS0040891,22
RTS0040892,26
RTS0040893,10
RTS0040894,18
RTS0040895,14
RTS0040896,21
RTS0040897,11
RTS0040898,11
RTS0040899,23
RTS0040900,42
RTS0040901,11
RTS0040902,15
RTS0040903,6
RTS0040904,22
RTS0040905,18
RTS0040906,12
RTS0040907,35
RTS0040908,12
RTS0040909,32
RTS0040910,17
RTS0040911,30
RTS0040912,7
RTS0040913,13
RTS0040914,16
RTS0040915,14
RTS0040916,15
RTS0040917,13
RTS0040918,15
RTS0040919,14
RTS0040920,10
RTS0040921,10
RTS0040922,15
RTS0040923,28
RTS0040924,13
RTS0040925,20
RTS0040926,20
RTS0040927,22
RTS0040928,16
RTS0040929,17
RTS0040930,23
RTS0040931,20
RTS0040932,13
RTS0040933,9
RTS0040934,17
RTS0040935,30
RTS0040936,11
RTS0040937,17
RTS0040938,14
RTS0040939,18
RTS0040940,18
RTS0040941,19
RTS0040942,38
RTS0040943,19
RTS0040944,48
RTS0040945,21
RTS0040946,12
RTS0040947,18
RTS0040948,32
RTS0040949,17
RTS0040950,17
RTS0040951,15
RTS0040952,11
RTS0040953,14
RTS0040954,17
RTS0040955,22
RTS0040956,21
RTS0040957,10
RTS0040958,11
RTS0040959,14
RTS0040960,13
RTS0040961,24
RTS0040962,13
RTS0040963,23
RTS0040964,16
RTS0040965,11
RTS0040966,24
RTS0040967,22
RTS0040968,30
RTS0040969,19
RTS0040970,11
RTS0040971,19
RTS0040972,22
RTS0040973,16
RTS0040974,34
RTS0040975,16
RTS0040976,25
RTS0040977,19
RTS0040978,18
RTS0040979,29
RTS0040980,10
RTS0040981,11
RTS0040982,19
RTS0040983,28
RTS0040984,15
RTS0040985,13
RTS0040986,11
RTS0040987,15
RTS0040988,20
RTS0040989,14
RTS0040990,21
RTS0040991,32
RTS0040992,8
RTS0040993,17
RTS0040994,19
RTS0040995,9
RTS0040996,18
RTS0040997,20
RTS0040998,26
RTS0040999,15
RTS0041000,30
RTS0041001,17
RTS0041002,19
RTS0041003,16
RTS0041004,18
RTS0041005,20
RTS0041006,17
RTS0041007,39
RTS0041008,42
RTS0041009,14
RTS0041010,14
RTS0041011,12
RTS0041012,19
RTS0041013,20
RTS0041014,20
RTS0041015,13
RTS0041016,8
RTS0041017,29
RTS0041018,13
RTS0041019,31
RTS0041020,13
RTS0041021,11
RTS0041022,10
RTS0041023,14
RTS0041024,17
RTS0041025,19
RTS0041026,21
RTS0041027,7
RTS0041028,42
RTS0041029,30
RTS0041030,14
RTS0041031,20
RTS0041032,13
RTS0041033,11
RTS0041034,16
RTS0041035,11
RTS0041036,22
RTS0041037,6
RTS0041038,13
RTS0041039,12
RTS0041040,16
RTS0041041,11
RTS0041042,13
RTS0041043,30
RTS0041044,11
RTS0041045,15
RTS0041046,21
RTS0041047,20
RTS0041048,16
RTS0041049,17
RTS0041050,23
RTS0041051,15
RTS0041052,12
RTS0041053,12
RTS0041054,13
RTS0041055,20
RTS0041056,14
RTS0041057,11
RTS0041058,15
RTS0041059,18
RTS0041060,15
RTS0041061,15
RTS0041062,13
RTS0041063,16
RTS0041064,12
RTS0041066,19
RTS0041067,40
RTS0041068,36
RTS0041069,8
RTS0041070,15
RTS0041071,13
RTS0041072,32
RTS0041073,13
RTS0041074,27
RTS0041075,22
RTS0041076,20
RTS0041077,17
RTS0041078,21
RTS0041079,27
RTS0041080,21
RTS0041081,21
RTS0041082,18
RTS0041083,14
RTS0041084,13
RTS0041085,6
RTS0041086,40
RTS0041087,27
RTS0041088,39
RTS0041089,18
RTS0041090,30
RTS0041091,42
RTS0041092,10
RTS0041093,34
RTS0041094,15
RTS0041095,17
RTS0041096,15
RTS0041097,14
RTS0041098,10
RTS0041099,21
RTS0041100,13
RTS0041101,15
RTS0041102,32
RTS0041103,12
RTS0041104,24
RTS0041105,14
RTS0041106,22
RTS0041107,31
RTS0041108,7
RTS0041109,23
RTS0041110,16
RTS0041111,16
RTS0041112,18
RTS0041113,39
RTS0041114,21
RTS0041115,23
RTS0041116,18
RTS0041117,16
RTS0041118,20
RTS0041119,22
RTS0041120,20
RTS0041121,27
RTS0041122,17
RTS0041123,28
RTS0041124,8
RTS0041125,12
RTS0041126,21
RTS0041127,25
RTS0041128,28
RTS0041129,22
RTS0041130,15
RTS0041131,19
RTS0041132,16
RTS0041133,4
RTS0041134,26
RTS0041135,13
RTS0041136,24
RTS0041137,11
RTS0041138,17
RTS0041139,21
RTS0041140,13
RTS0041141,19
RTS0041142,12
RTS0041143,9
RTS0041144,16
RTS0041145,11
RTS0041146,14
RTS0041147,18
RTS0041148,16
RTS0041149,24
RTS0041150,10
RTS0041151,21
RTS0041152,14
RTS0041153,17
RTS0041154,25
RTS0041155,28
RTS0041156,34
RTS0041157,19
RTS0041158,20
RTS0041159,16
RTS0041160,21
RTS0041161,22
RTS0041162,11
RTS0041163,24
RTS0041164,28
RTS0041165,12
RTS0041166,26
RTS0041167,20
RTS0041168,19
RTS0041169,19
RTS0041170,17
RTS0041171,24
RTS0041172,22
RTS0041173,18
RTS0041174,15
RTS0041175,25
RTS0041176,17
RTS0041177,36
RTS0041178,24
RTS0041179,16
RTS0041180,18
RTS0041181,35
RTS0041182,18
RTS0041183,7
RTS0041184,20
RTS0041185,8
RTS0041186,24
RTS0041187,17
RTS0041188,13
RTS0041189,19
RTS0041190,26
RTS0041191,20
RTS0041192,14
RTS0041193,18
RTS0041194,15
RTS0041195,13
RTS0041196,12
RTS0041197,18
RTS0041198,14
RTS0041199,14
RTS0041200,17
RTS0041201,10
RTS0041202,17
RTS0041203,15
RTS0041204,16
RTS0041205,11
RTS0041206,22
RTS0041207,20
RTS0041208,23
RTS0041209,14
RTS0041210,9
RTS0041211,13
RTS0041212,17
RTS0041213,14
RTS0041214,30
RTS0041215,20
RTS0041216,36
RTS0041217,48
RTS0041218,21
RTS0041219,26
RTS0041220,12
RTS0041221,18
RTS0041222,23
RTS0041223,16
RTS0041224,34
RTS0041225,21
RTS0041226,28
RTS0041227,27
RTS0041228,18
RTS0041229,14
RTS0041230,12
RTS0041231,30
RTS0041232,66
RTS0041233,37
RTS0041234,25
RTS0041235,23
RTS0041236,14
RTS0041237,15
RTS0041238,8
RTS0041239,20
RTS0041240,26
RTS0041241,27
RTS0041242,19
RTS0041243,12
RTS0041244,20
RTS0041246,19
RTS0041247,24
RTS0041248,11
RTS0041249,27
RTS0041250,35
RTS0041251,14
RTS0041252,17
RTS0041253,14
RTS0041254,17
RTS0041255,15
RTS0041256,9
RTS0041257,16
RTS0041258,25
RTS0041259,16
RTS0041260,16
RTS0041261,25
RTS0041262,22
RTS0041263,21
RTS0041265,26
RTS0041266,25
RTS0041267,18
RTS0041268,18
RTS0041269,14
RTS0041270,16
RTS0041271,14
RTS0041272,20
RTS0041273,11
RTS0041274,18
RTS0041275,22
RTS0041276,21
RTS0041277,28
RTS0041278,24
RTS0041279,15
RTS0041280,16
RTS0041281,17
RTS0041282,16
RTS0041283,18
RTS0041284,11
RTS0041285,16
RTS0041286,16
RTS0041287,21
RTS0041288,13
RTS0041289,20
RTS0041290,25
RTS0041291,8
RTS0041292,20
RTS0041293,31
RTS0041294,19
RTS0041295,13
RTS0041296,23
RTS0041297,21
RTS0041298,20
RTS0041299,14
RTS0041300,14
RTS0041301,17
RTS0041302,20
RTS0041303,22
RTS0041304,14
RTS0041305,15
RTS0041306,22
RTS0041307,12
RTS0041308,22
RTS0041309,23
RTS0041310,23
RTS0041311,18
RTS0041312,16
RTS0041313,40
RTS0041314,14
RTS0041315,32
RTS0041316,17
RTS0041317,10
RTS0041318,21
RTS0041319,18
RTS0041320,12
RTS0041321,18
RTS0041322,16
RTS0041323,19
RTS0041324,18
RTS0041325,30
RTS0041326,17
RTS0041327,18
RTS0041328,16
RTS0041329,19
RTS0041330,17
RTS0041331,19
RTS0041332,18
RTS0041333,13
RTS0041334,16
RTS0041335,21
RTS0041346,14
RTS0041347,25
RTS0041348,24
RTS0041349,41
RTS0041350,21
RTS0041351,9
RTS0041352,17
RTS0041353,14
RTS0041354,14
RTS0041355,11
RTS0041356,13
RTS0041357,17
RTS0041358,15
RTS0041359,25
RTS0041360,18
RTS0041361,29
RTS0041362,20
RTS0041363,43
RTS0041364,15
RTS0041365,28
RTS0041366,25
RTS0041367,21
RTS0041368,17
RTS0041369,18
RTS0041370,16
RTS0041371,15
RTS0041372,18
RTS0041373,15
RTS0041374,17
RTS0041375,14
RTS0041376,228
RTS0041377,25
RTS0041378,10
RTS0041379,17
RTS0041380,24
RTS0041381,12
RTS0041382,15
RTS0041383,22
RTS0041384,15
RTS0041385,30
RTS0041386,14
RTS0041387,13
RTS0041388,17
RTS0041389,17
RTS0041390,35
RTS0041391,17
RTS0041392,33
RTS0041393,12
RTS0041394,10
RTS0041395,31
RTS0041396,29
RTS0041397,16
RTS0041398,10
RTS0041399,17
RTS0041400,11
RTS0041401,20
RTS0041402,33
RTS0041403,22
RTS0041404,22
RTS0041405,16
RTS0041406,34
RTS0041407,22
RTS0041408,24
RTS0041409,25
RTS0041410,19
RTS0041411,15
RTS0041412,9
RTS0041413,16
RTS0041414,31
RTS0041415,15
RTS0041416,9
RTS0041417,7
RTS0041418,17
RTS0041419,20
RTS0041420,19
RTS0041421,13
RTS0041422,19
RTS0041423,20
RTS0041424,21
RTS0041425,29
RTS0041426,19
RTS0041427,10
RTS0041428,16
RTS0041429,25
RTS0041430,19
RTS0041431,20
RTS0041432,17
RTS0041433,19
RTS0041434,19
RTS0041435,17
RTS0041436,25
RTS0041437,15
RTS0041438,16
RTS0041439,18
RTS0041440,24
RTS0041441,12
RTS0041442,21
RTS0041443,48
RTS0041444,21
RTS0041445,11
RTS0041446,15
RTS0041447,28
RTS0041448,14
RTS0041449,26
RTS0041450,20
RTS0041451,20
RTS0041452,25
RTS0041453,25
RTS0041454,24
RTS0041455,21
RTS0041456,15
RTS0041457,19
RTS0041458,9
RTS0041459,15
RTS0041460,13
RTS0041461,21
RTS0041462,36
RTS0041463,18
RTS0041464,17
RTS0041465,16
RTS0041466,20
RTS0041467,26
RTS0041468,17
RTS0041469,12
RTS0041470,14
RTS0041471,14
RTS0041472,17
RTS0041473,16
RTS0041474,17
RTS0041475,12
RTS0041476,19
RTS0041477,17
RTS0041478,13
RTS0041479,18
RTS0041480,15
RTS0041481,12
RTS0041482,9
RTS0041483,23
RTS0041484,12
RTS0041485,12
RTS0041486,23
RTS0041487,16
RTS0041488,14
RTS0041489,30
RTS0041490,10
RTS0041491,14
RTS0041492,14
RTS0041493,10
RTS0041494,11
RTS0041495,15
RTS0041496,20
RTS0041497,17
RTS0041498,21
RTS0041499,23
RTS0041500,46
RTS0041501,16
RTS0041502,24
RTS0041503,22
RTS0041504,15
RTS0041505,18
RTS0041506,24
RTS0041507,19
RTS0041508,15
RTS0041509,15
RTS0041510,14
RTS0041511,11
RTS0041512,11
RTS0041513,14
RTS0041514,19
RTS0041515,27
RTS0041516,15
RTS0041517,15
RTS0041518,20
RTS0041519,19
RTS0041520,22
RTS0041521,18
RTS0041522,13
RTS0041523,5
RTS0041524,16
RTS0041525,11
RTS0041526,23
RTS0041527,18
RTS0041528,14
RTS0041529,15
RTS0041530,26
RTS0041531,17
RTS0041532,28
RTS0041533,15
RTS0041534,15
RTS0041535,17
RTS0041536,18
RTS0041537,15
RTS0041538,18
RTS0041540,16
RTS0041541,20
RTS0041542,16
RTS0041543,12
RTS0041544,16
RTS0041545,35
RTS0041546,15
RTS0041547,8
RTS0041548,21
RTS0041549,8
RTS0041550,16
RTS0041551,33
RTS0041552,14
RTS0041553,10
RTS0041554,12
RTS0041555,10
RTS0041556,12
RTS0041557,28
RTS0041558,33
RTS0041559,28
RTS0041560,14
RTS0041561,15
RTS0041562,7
RTS0041563,10
RTS0041564,18
RTS0041565,14
RTS0041566,14
RTS0041567,16
RTS0041568,18
RTS0041569,12
RTS0041570,9
RTS0041571,12
RTS0041572,7
RTS0041573,12
RTS0041574,10
RTS0041575,21
RTS0041576,13
RTS0041577,26
RTS0041578,14
RTS0041579,9
RTS0041580,23
RTS0041581,19
RTS0041582,33
RTS0041583,16
RTS0041584,18
RTS0041585,14
RTS0041586,10
RTS0041587,25
RTS0041588,19
RTS0041589,15
RTS0041590,18
RTS0041591,16
RTS0041592,20
RTS0041593,18
RTS0041594,18
RTS0041595,12
RTS0041596,15
RTS0041597,28
RTS0041598,15
RTS0041599,6
RTS0041600,10
RTS0041601,17
RTS0041602,13
RTS0041603,16
RTS0041604,15
RTS0041605,14
RTS0041606,12
RTS0041607,10
RTS0041608,12
RTS0041609,30
RTS0041610,13
RTS0041611,18
RTS0041612,26
RTS0041613,20
RTS0041614,17
RTS0041615,18
RTS0041616,16
RTS0041617,15
RTS0041618,22
RTS0041619,12
RTS0041620,15
RTS0041621,35
RTS0041622,13
RTS0041623,18
RTS0041624,20
RTS0041625,27
RTS0041626,15
RTS0041627,14
RTS0041628,28
RTS0041629,13
RTS0041630,9
RTS0041631,12
RTS0041632,19
RTS0041633,21
RTS0041634,50
RTS0041635,23
RTS0041636,17
RTS0041637,17
RTS0041638,20
RTS0041639,10
RTS0041640,13
RTS0041641,18
RTS0041642,15
RTS0041643,18
RTS0041644,12
RTS0041645,33
RTS0041646,17
RTS0041647,23
RTS0041648,19
RTS0041649,20
RTS0041650,19
RTS0041651,12
RTS0041652,19
RTS0041653,13
RTS0041654,17
RTS0041655,12
RTS0041656,18
RTS0041657,15
RTS0041658,30
RTS0041659,19
RTS0041660,17
RTS0041661,21
RTS0041662,21
RTS0041663,17
RTS0041664,18
RTS0041665,9
RTS0041666,15
RTS0041667,22
RTS0041668,20
RTS0041669,35
RTS0041670,26
RTS0041671,22
RTS0041672,13
RTS0041673,16
RTS0041674,17
RTS0041675,21
RTS0041676,9
RTS0041677,17
RTS0041678,13
RTS0041679,21
RTS0041680,26
RTS0041681,8
RTS0041682,27
RTS0041683,10
RTS0041684,38
RTS0041685,21
RTS0041686,20
RTS0041687,14
RTS0041688,26
RTS0041689,17
RTS0041690,16
RTS0041691,51
RTS0041692,15
RTS0041693,14
RTS0041694,12
RTS0041695,17
RTS0041696,14
RTS0041697,15
RTS0041698,10
RTS0041699,14
RTS0041700,8
RTS0041701,13
RTS0041702,11
RTS0041703,9
RTS0041704,19
RTS0041705,14
RTS0041706,12
RTS0041707,18
RTS0041708,16
RTS0041709,17
RTS0041710,18
RTS0041711,10
RTS0041712,13
RTS0041713,19
RTS0041714,9
RTS0041715,14
RTS0041716,63
RTS0041717,61
RTS0041718,23
RTS0041719,88
RTS0041720,85
RTS0041721,12
RTS0041722,18
RTS0041723,20
RTS0041724,18
RTS0041725,13
RTS0041726,12
RTS0041727,11
RTS0041728,15
RTS0041729,17
RTS0041730,20
RTS0041731,18
RTS0041732,25
RTS0041733,14
RTS0041734,11
RTS0041735,15
RTS0041736,21
RTS0041737,15
RTS0041738,23
RTS0041739,19
RTS0041740,10
RTS0041741,11
RTS0041742,18
RTS0041743,44
RTS0041744,11
RTS0041745,10
RTS0041746,49
RTS0041747,21
RTS0041748,27
RTS0041749,17
RTS0041750,16
RTS0041751,10
RTS0041752,13
RTS0041753,19
RTS0041754,37
RTS0041755,19
RTS0041756,42
RTS0041757,52
RTS0041758,15
RTS0041759,19
RTS0041760,14
RTS0041761,15
RTS0041762,16
RTS0041763,31
RTS0041764,19
RTS0041765,21
RTS0041766,18
RTS0041767,10
RTS0041768,20
RTS0041769,14
RTS0041770,23
RTS0041771,15
RTS0041772,20
RTS0041773,13
RTS0041774,18
RTS0041775,17
RTS0041776,17
RTS0041777,18
RTS0041778,17
RTS0041779,20
RTS0041780,13
RTS0041781,9
RTS0041782,16
RTS0041783,27
RTS0041784,22
RTS0041785,22
RTS0041786,17
RTS0041787,30
RTS0041788,13
RTS0041789,12
RTS0041790,14
RTS0041791,22
RTS0041793,15
RTS0041794,11
RTS0041795,16
RTS0041796,18
RTS0041797,23
RTS0041798,11
RTS0041799,13
RTS0041800,10
RTS0041801,23
RTS0041802,22
RTS0041803,7
RTS0041804,13
RTS0041805,14
RTS0041806,13
RTS0041807,10
RTS0041808,26
RTS0041809,12
RTS0041810,19
RTS0041811,21
RTS0041812,23
RTS0041813,43
RTS0041814,24
RTS0041815,15
RTS0041816,15
RTS0041817,14
RTS0041818,16
RTS0041819,25
RTS0041820,41
RTS0041821,14
RTS0041822,17
RTS0041823,14
RTS0041824,31
RTS0041825,14
RTS0041826,20
RTS0041827,47
RTS0041828,16
RTS0041829,12
RTS0041830,8
RTS0041831,22
RTS0041832,41
RTS0041833,23
RTS0041834,28
RTS0041835,15
RTS0041836,26
RTS0041837,12
RTS0041838,19
RTS0041839,12
RTS0041840,18
RTS0041841,11
RTS0041842,13
RTS0041843,13
RTS0041844,18
RTS0041845,7
RTS0041846,23
RTS0041847,16
RTS0041848,13
RTS0041849,17
RTS0041850,15
RTS0041851,15
RTS0041852,15
RTS0041853,16
RTS0041854,16
RTS0041855,17
RTS0041856,15
RTS0041857,18
RTS0041858,46
RTS0041859,18
RTS0041860,17
RTS0041861,36
RTS0041862,22
RTS0041863,19
RTS0041864,20
RTS0041865,17
RTS0041866,21
RTS0041867,22
RTS0041868,16
RTS0041869,19
RTS0041870,20
RTS0041871,19
RTS0041872,17
RTS0041873,18
RTS0041874,30
RTS0041875,12
RTS0041876,12
RTS0041877,14
RTS0041878,13
RTS0041879,29
RTS0041880,19
RTS0041881,26
RTS0041882,13
RTS0041883,11
RTS0041884,19
RTS0041885,19
RTS0041886,19
RTS0041887,21
RTS0041888,26
RTS0041889,20
RTS0041890,9
RTS0041891,18
RTS0041892,19
RTS0041893,40
RTS0041894,18
RTS0041895,22
RTS0041896,12
RTS0041897,18
RTS0041898,12
RTS0041899,17
RTS0041900,16
RTS0041901,21
RTS0041902,24
RTS0041903,26
RTS0041904,23
RTS0041905,25
RTS0041906,21
RTS0041907,8
RTS0041908,20
RTS0041909,21
RTS0041910,13
RTS0041911,24
RTS0041912,16
RTS0041913,18
RTS0041914,13
RTS0041915,15
RTS0041916,20
RTS0041917,14
RTS0041918,23
RTS0041919,33
RTS0041920,25
RTS0041922,39
RTS0041923,7
RTS0041924,20
RTS0041925,15
RTS0041926,12
RTS0041927,19
RTS0041928,38
RTS0041929,30
RTS0041930,26
RTS0041931,15
RTS0041932,21
RTS0041933,16
RTS0041934,10
RTS0041935,12
RTS0041936,13
RTS0041937,16
RTS0041938,12
RTS0041939,13
RTS0041940,19
RTS0041941,17
RTS0041942,17
RTS0041943,19
RTS0041944,32
RTS0041945,23
RTS0041946,26
RTS0041947,19
RTS0041948,15
RTS0041949,11
RTS0041950,16
RTS0041951,16
RTS0041952,19
RTS0041953,9
RTS0041954,18
RTS0041955,19
RTS0041956,14
RTS0041957,22
RTS0041958,19
RTS0041959,30
RTS0041960,20
RTS0041961,15
RTS0041962,13
RTS0041963,19
RTS0041964,30
RTS0041965,10
RTS0041966,21
RTS0041967,18
RTS0041968,12
RTS0041969,13
RTS0041971,11
RTS0041972,18
RTS0041973,12
RTS0041974,15
RTS0041975,44
RTS0041976,11
RTS0041977,16
RTS0041978,12
RTS0041979,15
RTS0041980,14
RTS0041981,9
RTS0041982,19
RTS0041983,21
RTS0041984,13
RTS0041985,15
RTS0041986,17
RTS0041987,15
RTS0041988,9
RTS0041989,13
RTS0041990,17
RTS0041991,20
RTS0041992,49
RTS0041993,16
RTS0041994,14
RTS0041995,14
RTS0041996,14
RTS0041997,18
RTS0041998,21
RTS0041999,35
RTS0042000,19
RTS0042001,13
RTS0042002,12
RTS0042003,12
RTS0042004,10
RTS0042005,11
RTS0042006,9
RTS0042007,14
RTS0042008,15
RTS0042009,17
RTS0042010,17
RTS0042011,29
RTS0042012,25
RTS0042013,19
RTS0042014,10
RTS0042015,17
RTS0042016,9
RTS0042017,15
RTS0042018,14
RTS0042019,13
RTS0042020,11
RTS0042021,17
RTS0042022,20
RTS0042023,23
RTS0042024,14
RTS0042025,14
RTS0042026,10
RTS0042027,12
RTS0042028,21
RTS0042029,21
RTS0042030,12
RTS0042031,24
RTS0042032,26
RTS0042033,19
RTS0042034,18
RTS0042035,16
RTS0042036,15
RTS0042037,15
RTS0042038,12
RTS0042039,17
RTS0042040,14
RTS0042041,24
RTS0042042,9
RTS0042043,8
RTS0042044,21
RTS0042045,27
RTS0042046,41
RTS0042047,18
RTS0042048,17
RTS0042049,12
RTS0042050,17
RTS0042051,13
RTS0042052,24
RTS0042053,25
RTS0042054,14
RTS0042055,12
RTS0042056,26
RTS0042057,7
RTS0042058,24
RTS0042059,22
RTS0042060,19
RTS0042061,13
RTS0042062,19
RTS0042063,18
RTS0042064,27
RTS0042065,16
RTS0042066,21
RTS0042067,49
RTS0042068,17
RTS0042069,14
RTS0042071,14
RTS0042072,11
RTS0042073,10
RTS0042074,10
RTS0042075,14
RTS0042076,17
RTS0042077,18
RTS0042078,9
RTS0042079,18
RTS0042080,20
RTS0042081,20
RTS0042082,17
RTS0042083,17
RTS0042084,22
RTS0042085,12
RTS0042086,9
RTS0042087,17
RTS0042088,15
RTS0042089,15
RTS0042090,23
RTS0042091,32
RTS0042092,36
RTS0042093,10
RTS0042094,17
RTS0042095,11
RTS0042096,14
RTS0042097,18
RTS0042098,18
RTS0042099,15
RTS0042100,10
RTS0042101,26
RTS0042102,14
RTS0042103,13
RTS0042104,17
RTS0042105,18
RTS0042106,22
RTS0042107,19
RTS0042108,17
RTS0042109,26
RTS0042110,18
RTS0042111,19
RTS0042112,14
RTS0042113,14
RTS0042114,20
RTS0042115,22
RTS0042116,18
RTS0042117,31
RTS0042118,21
RTS0042119,14
RTS0042120,16
RTS0042121,18
RTS0042122,14
RTS0042123,18
RTS0042124,13
RTS0042125,11
RTS0042126,14
RTS0042127,14
RTS0042128,12
RTS0042129,13
RTS0042130,14
RTS0042131,15
RTS0042132,19
RTS0042133,13
RTS0042134,15
RTS0042135,18
RTS0042136,15
RTS0042137,24
RTS0042138,12
RTS0042139,21
RTS0042140,17
RTS0042141,19
RTS0042142,21
RTS0042143,25
RTS0042144,14
RTS0042145,17
RTS0042146,21
RTS0042147,20
RTS0042148,23
RTS0042149,21
RTS0042150,24
RTS0042151,17
RTS0042152,19
RTS0042153,16
RTS0042154,27
RTS0042155,9
RTS0042156,19
RTS0042157,15
RTS0042158,19
RTS0042159,13
RTS0042160,30
RTS0042161,19
RTS0042162,7
RTS0042163,17
RTS0042164,16
RTS0042165,15
RTS0042166,20
RTS0042167,25
RTS0042168,23
RTS0042169,18
RTS0042170,14
RTS0042171,17
RTS0042172,15
RTS0042173,15
RTS0042174,16
RTS0042175,20
RTS0042176,23
RTS0042177,17
RTS0042178,40
RTS0042179,23
RTS0042180,28
RTS0042181,12
RTS0042182,9
RTS0042183,10
RTS0042184,18
RTS0042185,27
RTS0042186,14
RTS0042187,31
RTS0042188,12
RTS0042189,15
RTS0042190,21
RTS0042191,61
RTS0042192,20
RTS0042193,20
RTS0042194,15
RTS0042195,13
RTS0042196,25
RTS0042197,14
RTS0042198,10
RTS0042199,16
RTS0042200,26
RTS0042201,26
RTS0042202,9
RTS0042203,13
RTS0042204,10
RTS0042205,14
RTS0042206,16
RTS0042207,16
RTS0042208,17
RTS0042209,12
RTS0042210,14
RTS0042211,16
RTS0042212,23
RTS0042213,9
RTS0042214,19
RTS0042215,11
RTS0042216,18
RTS0042217,19
RTS0042218,12
RTS0042219,17
RTS0042220,23
RTS0042221,19
RTS0042222,14
RTS0042223,12
RTS0042224,10
RTS0042225,15
RTS0042226,27
RTS0042227,15
RTS0042228,13
RTS0042229,19
RTS0042230,32
RTS0042231,29
RTS0042232,31
RTS0042233,22
RTS0042234,22
RTS0042235,14
RTS0042236,24
RTS0042237,21
RTS0042238,27
RTS0042239,17
RTS0042240,19
RTS0042241,18
RTS0042242,13
RTS0042243,13
RTS0042244,10
RTS0042245,22
RTS0042246,31
RTS0042247,16
RTS0042248,18
RTS0042249,20
RTS0042250,16
RTS0042251,15
RTS0042252,21
RTS0042253,20
RTS0042254,13
RTS0042255,19
RTS0042256,31
RTS0042257,19
RTS0042258,8
RTS0042259,13
RTS0042260,13
RTS0042261,28
RTS0042262,24
RTS0042263,21
RTS0042264,23
RTS0042265,12
RTS0042266,21
RTS0042267,21
RTS0042268,10
RTS0042269,8
RTS0042270,15
RTS0042271,17
RTS0042272,19
RTS0042273,18
RTS0042274,12
RTS0042275,16
RTS0042276,16
RTS0042277,11
RTS0042278,9
RTS0042279,9
RTS0042280,12
RTS0042281,6
RTS0042282,8
RTS0042283,13
RTS0042284,14
RTS0042285,19
RTS0042286,11
RTS0042287,12
RTS0042288,20
RTS0042289,18
RTS0042290,15
RTS0042291,25
RTS0042292,26
RTS0042293,14
RTS0042294,16
RTS0042295,23
RTS0042296,24
RTS0042297,26
RTS0042298,22
RTS0042299,24
RTS0042300,13
RTS0042301,11
RTS0042302,11
RTS0042303,21
RTS0042304,17
RTS0042305,19
RTS0042306,15
RTS0042307,41
RTS0042308,26
RTS0042309,16
RTS0042310,21
RTS0042311,16
RTS0042312,11
RTS0042313,13
RTS0042314,13
RTS0042315,16
RTS0042316,23
RTS0042317,16
RTS0042318,12
RTS0042319,13
RTS0042320,11
RTS0042321,18
RTS0042322,14
RTS0042323,18
RTS0042324,17
RTS0042325,18
RTS0042326,11
RTS0042327,14
RTS0042328,13
RTS0042329,13
RTS0042330,10
RTS0042331,8
RTS0042332,20
RTS0042333,16
RTS0042334,15
RTS0042335,15
RTS0042336,14
RTS0042337,24
RTS0042338,22
RTS0042339,13
RTS0042340,11
RTS0042341,34
RTS0042342,11
RTS0042343,19
RTS0042344,17
RTS0042345,25
RTS0042346,20
RTS0042347,19
RTS0042348,25
RTS0042349,14
RTS0042350,10
RTS0042351,12
RTS0042352,22
RTS0042353,14
RTS0042354,18
RTS0042355,10
RTS0042356,10
RTS0042357,14
RTS0042358,21
RTS0042359,15
RTS0042360,13
RTS0042361,17
RTS0042362,4
RTS0042363,34
RTS0042364,15
RTS0042365,14
RTS0042366,18
RTS0042367,11
RTS0042368,22
RTS0042369,11
RTS0042370,11
RTS0042371,18
RTS0042372,16
RTS0042373,37
RTS0042374,10
RTS0042375,16
RTS0042376,24
RTS0042377,13
RTS0042378,13
RTS0042379,13
RTS0042380,8
RTS0042381,11
RTS0042382,20
RTS0042383,17
RTS0042384,14
RTS0042385,22
RTS0042386,17
RTS0042387,21
RTS0042388,15
RTS0042389,25
RTS0042390,13
RTS0042391,26
RTS0042392,22
RTS0042393,18
RTS0042394,13
RTS0042395,19
RTS0042396,11
RTS0042397,17
RTS0042398,13
RTS0042399,30
RTS0042400,19
RTS0042401,19
RTS0042402,37
RTS0042403,13
RTS0042404,13
RTS0042405,7
RTS0042406,20
RTS0042407,13
RTS0042408,18
RTS0042409,10
RTS0042410,19
RTS0042411,11
RTS0042412,11
RTS0042413,18
RTS0042414,14
RTS0042415,18
RTS0042416,15
RTS0042417,22
RTS0042418,25
RTS0042419,18
RTS0042420,38
RTS0042421,20
RTS0042422,15
RTS0042423,14
RTS0042424,21
RTS0042425,18
RTS0042426,18
RTS0042427,17
RTS0042428,29
RTS0042429,21
RTS0042430,14
RTS0042431,19
RTS0042432,25
RTS0042433,10
RTS0042434,15
RTS0042435,11
RTS0042436,21
RTS0042437,24
RTS0042438,16
RTS0042439,26
RTS0042440,23
RTS0042441,16
RTS0042442,19
RTS0042443,9
RTS0042444,14
RTS0042445,18
RTS0042446,18
RTS0042447,29
RTS0042448,27
RTS0042449,14
RTS0042450,13
RTS0042451,15
RTS0042452,9
RTS0042453,25
RTS0042454,13
RTS0042455,8
RTS0042456,12
RTS0042457,19
RTS0042458,31
RTS0042460,32
RTS0042461,22
RTS0042462,19
RTS0042463,16
RTS0042464,22
RTS0042465,19
RTS0042466,15
RTS0042467,18
RTS0042468,23
RTS0042469,24
RTS0042470,15
RTS0042471,14
RTS0042472,13
RTS0042473,20
RTS0042474,19
RTS0042475,32
RTS0042476,23
RTS0042477,17
RTS0042478,20
RTS0042479,12
RTS0042480,22
RTS0042481,16
RTS0042482,7
RTS0042483,20
RTS0042484,14
RTS0042485,30
RTS0042486,14
RTS0042487,25
RTS0042488,14
RTS0042489,15
RTS0042490,17
RTS0042491,15
RTS0042492,18
RTS0042493,18
RTS0042494,14
RTS0042495,15
RTS0042496,31
RTS0042497,13
RTS0042498,22
RTS0042499,31
RTS0042500,33
RTS0042501,22
RTS0042502,14
RTS0042503,16
RTS0042504,12
RTS0042505,12
RTS0042506,9
RTS0042507,23
RTS0042508,9
RTS0042509,11
RTS0042510,10
RTS0042515,14
RTS0042522,13
RTS0042526,14
RTS0042527,12
RTS0042528,10
RTS0042529,10
RTS0042530,7
RTS0042531,10
RTS0042532,13
RTS0042533,14
RTS0042534,8
RTS0042535,5
RTS0042536,14
RTS0042537,23
RTS0042538,24
RTS0042539,18
RTS0042540,17
RTS0042541,14
RTS0042542,15
RTS0042543,11
RTS0042544,14
RTS0042545,10
RTS0042546,26
RTS0042547,3
RTS0042548,14
RTS0042549,15
RTS0042550,13
RTS0042551,26
RTS0042552,7
RTS0042553,13
RTS0042554,16
RTS0042555,17
RTS0042556,21
RTS0042557,18
RTS0042558,14
RTS0042559,27
RTS0042560,20
RTS0042561,8
RTS0042562,17
RTS0042563,17
RTS0042564,11
RTS0042565,22
RTS0042566,17
RTS0042567,15
RTS0042568,26
RTS0042569,34
RTS0042570,20
RTS0042571,36
RTS0042572,64
RTS0042573,15
RTS0042574,28
RTS0042575,36
RTS0042576,10
RTS0042577,24
RTS0042578,20
RTS0042579,14
RTS0042580,11
RTS0042581,34
RTS0042582,14
RTS0042583,117
RTS0042584,21
RTS0042585,21
RTS0042586,11
RTS0042587,10
RTS0042588,17
RTS0042589,16
RTS0042590,14
RTS0042591,35
RTS0042592,24
RTS0042593,12
RTS0042594,19
RTS0042595,14
RTS0042596,15
RTS0042597,18
RTS0042598,15
RTS0042599,27
RTS0042600,15
RTS0042601,17
RTS0042602,19
RTS0042603,21
RTS0042604,23
RTS0042605,12
RTS0042606,23
RTS0042607,16
RTS0042608,19
RTS0042609,22
RTS0042610,38
RTS0042611,8
RTS0042612,19
RTS0042613,25
RTS0042614,11
RTS0042615,14
RTS0042616,19
RTS0042617,7
RTS0042618,24
RTS0042619,14
RTS0042620,16
RTS0042621,12
RTS0042622,15
RTS0042623,12
RTS0042624,16
RTS0042625,23
RTS0042626,11
RTS0042627,62
RTS0042628,16
RTS0042629,29
RTS0042630,27
RTS0042631,10
RTS0042633,15
RTS0042634,13
RTS0042635,8
RTS0042636,15
RTS0042637,15
RTS0042638,17
RTS0042639,26
RTS0042640,15
RTS0042641,15
RTS0042642,9
RTS0042643,9
RTS0042644,11
RTS0042645,14
RTS0042646,14
RTS0042647,13
RTS0042648,9
RTS0042649,13
RTS0042650,9
RTS0042651,18
RTS0042652,9
RTS0042653,16
RTS0042654,15
RTS0042655,20
RTS0042656,14
RTS0042657,12
RTS0042658,18
RTS0042659,7
RTS0042660,18
RTS0042661,27
RTS0042662,12
RTS0042663,16
RTS0042664,12
RTS0042665,12
RTS0042666,22
RTS0042667,13
RTS0042668,11
RTS0042669,13
RTS0042670,33
RTS0042671,17
RTS0042672,17
RTS0042673,14
RTS0042674,22
RTS0042675,13
RTS0042676,13
RTS0042678,10
RTS0042679,12
RTS0042680,8
RTS0042681,17
RTS0042682,16
RTS0042683,12
RTS0042684,13
RTS0042685,25
RTS0042686,43
RTS0042687,17
RTS0042688,26
RTS0042689,12
RTS0042690,16
RTS0042691,9
RTS0042692,12
RTS0042693,11
RTS0042695,15
RTS0042696,22
RTS0042697,16
RTS0042698,9
RTS0042699,8
RTS0042700,15
RTS0042701,28
RTS0042702,17
RTS0042703,18
RTS0042704,16
RTS0042705,15
RTS0042706,10
RTS0042707,12
RTS0042708,18
RTS0042709,8
RTS0042710,17
RTS0042711,13
RTS0042712,18
RTS0042713,32
RTS0042714,5
RTS0042715,20
RTS0042716,10
RTS0042717,27
RTS0042718,12
RTS0042719,16
RTS0042720,8
RTS0042721,19
RTS0042722,23
RTS0042723,17
RTS0042724,21
RTS0042725,13
RTS0042726,17
RTS0042727,14
RTS0042728,18
RTS0042729,12
RTS0042730,14
RTS0042731,14
RTS0042732,8
RTS0042733,18
RTS0042734,20
RTS0042735,4
RTS0042736,23
RTS0042737,28
RTS0042738,15
RTS0042739,9
RTS0042740,17
RTS0042741,13
RTS0042742,10
RTS0042743,10
RTS0042744,15
RTS0042745,15
RTS0042746,26
RTS0042747,14
RTS0042748,14
RTS0042749,11
RTS0042750,13
RTS0042751,17
RTS0042752,11
RTS0042753,19
RTS0042754,13
RTS0042755,17
RTS0042756,9
RTS0042757,23
RTS0042758,10
RTS0042759,17
RTS0042760,16
RTS0042761,25
RTS0042762,16
RTS0042763,11
RTS0042764,13
RTS0042765,12
RTS0042766,12
RTS0042767,21
RTS0042768,16
RTS0042769,29
RTS0042770,16
RTS0042771,16
RTS0042772,24
RTS0042773,13
RTS0042774,49
RTS0042775,22
RTS0042776,13
RTS0042777,24
RTS0042778,14
RTS0042779,22
RTS0042780,28
RTS0042781,17
RTS0042782,24
RTS0042783,21
RTS0042784,18
RTS0042785,20
RTS0042786,21
RTS0042787,17
RTS0042788,25
RTS0042789,21
RTS0042790,11
RTS0042791,588
RTS0042792,11
RTS0042793,11
RTS0042794,670
RTS0042795,21
RTS0042796,18
RTS0042797,18
RTS0042798,14
RTS0042799,32
RTS0042800,18
RTS0042801,34
RTS0042802,21
RTS0042803,12
RTS0042804,12
RTS0042805,19
RTS0042806,9
RTS0042807,21
RTS0042808,21
RTS0042809,19
RTS0042810,24
RTS0042811,23
RTS0042812,20
RTS0042813,16
RTS0042814,50
RTS0042815,18
RTS0042816,19
RTS0042817,16
RTS0042818,13
RTS0042819,17
RTS0042820,17
RTS0042821,24
RTS0042822,11
RTS0042823,13
RTS0042824,21
RTS0042825,18
RTS0042826,26
RTS0042827,19
RTS0042828,14
RTS0042829,15
RTS0042830,15
RTS0042831,27
RTS0042832,21
RTS0042833,17
RTS0042834,16
RTS0042835,10
RTS0042836,22
RTS0042837,13
RTS0042838,22
RTS0042839,19
RTS0042840,18
RTS0042841,16
RTS0042842,22
RTS0042843,20
RTS0042844,21
RTS0042845,25
RTS0042846,25
RTS0042847,29
RTS0042848,32
RTS0042849,26
RTS0042850,10
RTS0042851,18
RTS0042852,17
RTS0042853,21
RTS0042854,20
RTS0042855,14
RTS0042856,12
RTS0042857,14
RTS0042858,24
RTS0042859,25
RTS0042860,20
RTS0042861,21
RTS0042862,24
RTS0042863,34
RTS0042864,15
RTS0042865,17
RTS0042866,17
RTS0042867,14
RTS0042868,17
RTS0042869,47
RTS0042870,15
RTS0042871,15
RTS0042872,9
RTS0042873,19
RTS0042874,15
RTS0042875,24
RTS0042876,41
RTS0042877,31
RTS0042878,21
RTS0042879,24
RTS0042880,24
RTS0042881,30
RTS0042882,18
RTS0042883,22
RTS0042884,26
RTS0042885,36
RTS0042886,28
RTS0042887,33
RTS0042888,24
RTS0042889,18
RTS0042890,13
RTS0042891,18
RTS0042892,11
RTS0042893,37
RTS0042894,12
RTS0042895,4
RTS0042896,15
RTS0042897,12
RTS0042898,7
RTS0042899,27
RTS0042900,17
RTS0042901,14
RTS0042902,11
RTS0042903,4
RTS0042904,13
RTS0042905,13
RTS0042906,15
RTS0042907,17
RTS0042908,14
RTS0042909,25
RTS0042910,16
RTS0042911,32
RTS0042912,26
RTS0042913,44
RTS0042914,17
RTS0042915,9
RTS0042916,15
RTS0042917,26
RTS0042918,16
RTS0042919,22
RTS0042920,27
RTS0042921,30
RTS0042922,16
RTS0042923,24
RTS0042924,10
RTS0042925,18
RTS0042926,16
RTS0042927,14
RTS0042928,17
RTS0042929,15
RTS0042930,21
RTS0042931,19
RTS0042932,9
RTS0042933,17
RTS0042934,14
RTS0042935,17
RTS0042936,18
RTS0042937,23
RTS0042938,28
RTS0042939,13
RTS0042940,21
RTS0042941,14
RTS0042942,22
RTS0042943,20
RTS0042944,14
RTS0042945,38
RTS0042946,15
RTS0042947,26
RTS0042948,21
RTS0042949,11
RTS0042950,11
RTS0042951,28
RTS0042952,19
RTS0042953,40
RTS0042954,9
RTS0042955,30
RTS0042956,16
RTS0042957,17
RTS0042958,18
RTS0042959,36
RTS0042960,16
RTS0042961,10
RTS0042962,19
RTS0042963,12
RTS0042964,13
RTS0042965,22
RTS0042966,12
RTS0042967,15
RTS0042968,17
RTS0042969,11
RTS0042970,14
RTS0042971,24
RTS0042972,15
RTS0042973,14
RTS0042974,10
RTS0042975,11
RTS0042976,26
RTS0042977,16
RTS0042978,12
RTS0042979,16
RTS0042980,14
RTS0042981,16
RTS0042982,12
RTS0042983,18
RTS0042984,12
RTS0042985,19
RTS0042986,44
RTS0042987,15
RTS0042988,20
RTS0042989,17
RTS0042990,8
RTS0042991,19
RTS0042992,35
RTS0042993,15
RTS0042994,24
RTS0042995,25
RTS0042996,19
RTS0042997,22
RTS0042998,18
RTS0042999,24
RTS0043000,14
RTS0043001,20
RTS0043002,25
RTS0043003,13
RTS0043004,19
RTS0043005,30
RTS0043006,15
RTS0043007,40
RTS0043008,12
RTS0043009,18
RTS0043010,25
RTS0043011,20
RTS0043012,26
RTS0043013,17
RTS0043014,34
RTS0043015,33
RTS0043016,13
RTS0043017,23
RTS0043018,12
RTS0043019,25
RTS0043020,13
RTS0043021,12
RTS0043022,14
RTS0043023,22
RTS0043024,12
RTS0043025,20
RTS0043026,22
RTS0043027,28
RTS0043028,18
RTS0043029,17
RTS0043030,25
RTS0043031,8
RTS0043032,19
RTS0043033,22
RTS0043034,21
RTS0043035,19
RTS0043036,12
RTS0043037,18
RTS0043038,23
RTS0043039,24
RTS0043040,19
RTS0043041,14
RTS0043042,16
RTS0043043,19
RTS0043044,14
RTS0043045,17
RTS0043046,11
RTS0043047,18
RTS0043048,17
RTS0043049,23
RTS0043050,17
RTS0043051,23
RTS0043052,10
RTS0043053,14
RTS0043054,9
RTS0043055,13
RTS0043056,15
RTS0043057,16
RTS0043058,36
RTS0043059,40
RTS0043060,15
RTS0043061,19
RTS0043062,10
RTS0043063,14
RTS0043064,20
RTS0043065,17
RTS0043066,14
RTS0043067,28
RTS0043068,16
RTS0043069,25
RTS0043070,22
RTS0043071,21
RTS0043072,18
RTS0043073,13
RTS0043074,22
RTS0043075,16
RTS0043076,19
RTS0043077,21
RTS0043078,13
RTS0043079,20
RTS0043080,11
RTS0043081,19
RTS0043082,13
RTS0043083,11
RTS0043084,15
RTS0043085,18
RTS0043086,17
RTS0043087,13
RTS0043088,11
RTS0043089,17
RTS0043090,12
RTS0043091,16
RTS0043092,15
RTS0043093,28
RTS0043094,19
RTS0043095,20
RTS0043096,15
RTS0043097,7
RTS0043098,16
RTS0043099,27
RTS0043100,36
RTS0043101,24
RTS0043102,15
RTS0043103,20
RTS0043104,29
RTS0043105,22
RTS0043106,24
RTS0043107,23
RTS0043108,16
RTS0043109,20
RTS0043110,16
RTS0043111,26
RTS0043112,20
RTS0043113,14
RTS0043114,21
RTS0043115,14
RTS0043116,16
RTS0043117,25
RTS0043118,11
RTS0043119,12
RTS0043120,21
RTS0043121,16
RTS0043122,16
RTS0043123,17
RTS0043124,19
RTS0043125,14
RTS0043126,12
RTS0043127,10
RTS0043128,19
RTS0043129,6
RTS0043130,19
RTS0043131,19
RTS0043132,11
RTS0043133,11
RTS0043134,24
RTS0043135,10
RTS0043136,23
RTS0043137,22
RTS0043138,13
RTS0043139,13
RTS0043140,13
RTS0043141,12
RTS0043142,15
RTS0043143,14
RTS0043144,15
RTS0043145,9
RTS0043146,12
RTS0043147,38
RTS0043148,24
RTS0043149,25
RTS0043150,11
RTS0043151,16
RTS0043152,38
RTS0043153,20
RTS0043154,21
RTS0043155,22
RTS0043156,19
RTS0043157,50
RTS0043159,24
RTS0043160,18
RTS0043161,24
RTS0043162,28
RTS0043163,23
RTS0043164,21
RTS0043165,27
RTS0043167,17
RTS0043168,31
RTS0043169,15
RTS0043170,13
RTS0043171,18
RTS0043172,19
RTS0043173,16
RTS0043174,10
RTS0043175,16
RTS0043176,9
RTS0043177,23
RTS0043178,27
RTS0043179,24
RTS0043180,16
RTS0043181,22
RTS0043182,19
RTS0043183,14
RTS0043184,7
RTS0043185,29
RTS0043186,21
RTS0043187,15
RTS0043188,24
RTS0043189,10
RTS0043190,22
RTS0043191,24
RTS0043192,14
RTS0043193,28
RTS0043194,16
RTS0043195,19
RTS0043196,34
RTS0043197,26
RTS0043198,17
RTS0043199,27
RTS0043200,15
RTS0043201,20
RTS0043202,16
RTS0043203,11
RTS0043204,26
RTS0043205,18
RTS0043206,26
RTS0043207,16
RTS0043208,19
RTS0043209,20
RTS0043210,12
RTS0043211,13
RTS0043212,20
RTS0043213,15
RTS0043214,11
RTS0043215,20
RTS0043216,41
RTS0043217,19
RTS0043218,13
RTS0043219,21
RTS0043220,34
RTS0043221,12
RTS0043222,15
RTS0043223,19
RTS0043224,20
RTS0043225,11
RTS0043226,18
RTS0043227,19
RTS0043228,21
RTS0043229,9
RTS0043230,24
RTS0043231,17
RTS0043232,19
RTS0043233,19
RTS0043234,15
RTS0043235,13
RTS0043236,19
RTS0043237,5
RTS0043238,18
RTS0043239,20
RTS0043240,39
RTS0043241,10
RTS0043242,38
RTS0043243,18
RTS0043244,11
RTS0043245,14
RTS0043246,12
RTS0043247,14
RTS0043248,12
RTS0043249,22
RTS0043250,19
RTS0043251,24
RTS0043252,24
RTS0043253,16
RTS0043254,23
RTS0043255,20
RTS0043256,11
RTS0043257,13
RTS0043258,16
RTS0043259,13
RTS0043260,18
RTS0043261,14
RTS0043262,20
RTS0043263,16
RTS0043264,13
RTS0043265,10
RTS0043266,24
RTS0043267,22
RTS0043268,10
RTS0043269,25
RTS0043270,15
RTS0043271,24
RTS0043272,22
RTS0043273,10
RTS0043274,9
RTS0043275,16
RTS0043276,10
RTS0043277,13
RTS0043278,22
RTS0043279,19
RTS0043280,11
RTS0043281,22
RTS0043282,20
RTS0043283,18
RTS0043284,40
RTS0043285,18
RTS0043286,24
RTS0043287,18
RTS0043288,35
RTS0043289,24
RTS0043290,10
RTS0043291,22
RTS0043292,13
RTS0043293,21
RTS0043294,19
RTS0043295,9
RTS0043296,9
RTS0043297,22
RTS0043299,19
RTS0043300,25
RTS0043301,25
RTS0043302,19
RTS0043303,20
RTS0043304,9
RTS0043305,21
RTS0043306,15
RTS0043307,15
RTS0043308,11
RTS0043309,18
RTS0043310,27
RTS0043311,8
RTS0043312,14
RTS0043313,11
RTS0043314,23
RTS0043315,16
RTS0043316,21
RTS0043317,19
RTS0043318,21
RTS0043319,13
RTS0043320,22
RTS0043321,20
RTS0043322,21
RTS0043323,11
RTS0043324,17
RTS0043325,18
RTS0043326,13
RTS0043327,26
RTS0043328,13
RTS0043329,13
RTS0043330,26
RTS0043331,18
RTS0043332,11
RTS0043333,28
RTS0043334,18
RTS0043335,17
RTS0043336,22
RTS0043337,18
RTS0043338,20
RTS0043339,21
RTS0043340,12
RTS0043341,17
RTS0043342,28
RTS0043343,16
RTS0043344,27
RTS0043345,8
RTS0043346,18
RTS0043347,32
RTS0043348,17
RTS0043349,20
RTS0043350,19
RTS0043351,29
RTS0043352,25
RTS0043353,22
RTS0043354,11
RTS0043355,33
RTS0043356,17
RTS0043357,6
RTS0043358,13
RTS0043359,9
RTS0043360,11
RTS0043361,19
RTS0043362,25
RTS0043363,21
RTS0043364,30
RTS0043365,15
RTS0043366,13
RTS0043367,9
RTS0043368,11
RTS0043369,17
RTS0043370,16
RTS0043371,23
RTS0043372,14
RTS0043373,18
RTS0043374,16
RTS0043375,14
RTS0043376,30
RTS0043377,45
RTS0043378,20
RTS0043379,21
RTS0043380,14
RTS0043381,20
RTS0043382,25
RTS0043383,19
RTS0043384,14
RTS0043385,17
RTS0043386,15
RTS0043387,25
RTS0043388,15
RTS0043389,9
RTS0043390,14
RTS0043391,19
RTS0043392,11
RTS0043393,27
RTS0043394,14
RTS0043395,13
RTS0043396,22
RTS0043397,22
RTS0043398,13
RTS0043399,22
RTS0043400,14
RTS0043401,20
RTS0043402,19
RTS0043403,36
RTS0043404,26
RTS0043405,21
RTS0043406,14
RTS0043407,18
RTS0043408,19
RTS0043409,13
RTS0043410,18
RTS0043411,20
RTS0043412,20
RTS0043413,17
RTS0043414,17
RTS0043415,16
RTS0043416,29
RTS0043417,18
RTS0043418,14
RTS0043419,19
RTS0043420,9
RTS0043421,25
RTS0043422,9
RTS0043423,16
RTS0043424,34
RTS0043425,17
RTS0043426,14
RTS0043427,15
RTS0043428,17
RTS0043429,11
RTS0043430,17
RTS0043431,27
RTS0043432,16
RTS0043433,12
RTS0043434,21
RTS0043435,21
RTS0043436,12
RTS0043437,16
RTS0043438,16
RTS0043439,25
RTS0043440,30
RTS0043441,20
RTS0043442,16
RTS0043443,18
RTS0043444,14
RTS0043445,21
RTS0043446,22
RTS0043447,12
RTS0043448,23
RTS0043449,21
RTS0043450,25
RTS0043451,17
RTS0043452,10
RTS0043453,20
RTS0043454,21
RTS0043455,18
RTS0043456,21
RTS0043457,17
RTS0043458,30
RTS0043459,22
RTS0043460,21
RTS0043461,19
RTS0043462,15
RTS0043463,18
RTS0043464,19
RTS0043465,22
RTS0043466,40
RTS0043467,25
RTS0043468,14
RTS0043469,23
RTS0043470,12
RTS0043471,27
RTS0043472,24
RTS0043473,9
RTS0043474,27
RTS0043475,23
RTS0043476,16
RTS0043477,22
RTS0043478,20
RTS0043479,28
RTS0043480,10
RTS0043481,24
RTS0043482,34
RTS0043483,24
RTS0043484,17
RTS0043485,21
RTS0043486,13
RTS0043487,30
RTS0043488,10
RTS0043489,13
RTS0043490,19
RTS0043491,27
RTS0043492,13
RTS0043493,27
RTS0043494,16
RTS0043495,31
RTS0043496,15
RTS0043497,16
RTS0043498,17
RTS0043499,18
RTS0043500,16
RTS0043501,11
RTS0043502,14
RTS0043503,17
RTS0043504,23
RTS0043505,29
RTS0043506,16
RTS0043507,18
RTS0043508,21
RTS0043509,23
RTS0043510,28
RTS0043511,15
RTS0043512,25
RTS0043513,12
RTS0043514,14
RTS0043515,13
RTS0043516,10
RTS0043517,17
RTS0043518,14
RTS0043519,16
RTS0043520,21
RTS0043521,31
RTS0043522,14
RTS0043523,22
RTS0043524,15
RTS0043525,25
RTS0043526,25
RTS0043527,16
RTS0043528,12
RTS0043529,19
RTS0043530,13
RTS0043531,15
RTS0043532,10
RTS0043533,22
RTS0043534,20
RTS0043535,30
RTS0043536,16
RTS0043537,20
RTS0043538,18
RTS0043539,21
RTS0043540,14
RTS0043541,14
RTS0043542,24
RTS0043543,17
RTS0043544,15
RTS0043545,17
RTS0043546,24
RTS0043547,16
RTS0043548,19
RTS0043549,25
RTS0043550,18
RTS0043551,14
RTS0043552,13
RTS0043553,17
RTS0043554,20
RTS0043555,9
RTS0043556,25
RTS0043557,10
RTS0043558,13
RTS0043559,18
RTS0043560,13
RTS0043561,19
RTS0043562,14
RTS0043563,7
RTS0043564,25
RTS0043565,10
RTS0043566,16
RTS0043567,10
RTS0043568,16
RTS0043569,23
RTS0043570,12
RTS0043571,9
RTS0043572,12
RTS0043573,12
RTS0043574,20
RTS0043575,9
RTS0043576,21
RTS0043577,20
RTS0043578,8
RTS0043579,7
RTS0043580,12
RTS0043581,20
RTS0043582,15
RTS0043583,13
RTS0043584,25
RTS0043585,11
RTS0043586,21
RTS0043587,22
RTS0043588,13
RTS0043589,17
RTS0043590,19
RTS0043591,37
RTS0043592,13
RTS0043593,14
RTS0043594,11
RTS0043595,17
RTS0043596,8
RTS0043597,15
RTS0043598,12
RTS0043599,22
RTS0043600,20
RTS0043601,16
RTS0043602,12
RTS0043603,17
RTS0043604,18
RTS0043605,13
RTS0043606,10
RTS0043607,7
RTS0043608,12
RTS0043609,26
RTS0043610,19
RTS0043611,14
RTS0043612,32
RTS0043613,19
RTS0043614,13
RTS0043615,9
RTS0043616,28
RTS0043617,12
RTS0043618,12
RTS0043619,15
RTS0043620,10
RTS0043621,17
RTS0043622,12
RTS0043623,12
RTS0043624,13
RTS0043625,8
RTS0043626,10
RTS0043627,18
RTS0043628,22
RTS0043629,7
RTS0043630,8
RTS0043631,12
RTS0043632,21
RTS0043633,14
RTS0043634,18
RTS0043635,16
RTS0043636,12
RTS0043637,36
RTS0043638,29
RTS0043639,13
RTS0043640,21
RTS0043641,82
RTS0043642,18
RTS0043643,23
RTS0043644,96
RTS0043645,16
RTS0043646,25
RTS0043647,13
RTS0043648,34
RTS0043649,14
RTS0043650,34
RTS0043651,9
RTS0043652,21
RTS0043653,20
RTS0043654,18
RTS0043655,11
RTS0043656,14
RTS0043657,13
RTS0043658,21
RTS0043659,14
RTS0043660,18
RTS0043661,17
RTS0043663,19
RTS0043664,15
RTS0043665,16
RTS0043666,13
RTS0043667,15
RTS0043668,13
RTS0043669,10
RTS0043670,13
RTS0043671,22
RTS0043672,14
RTS0043673,19
RTS0043674,17
RTS0043675,13
RTS0043676,18
RTS0043677,29
RTS0043678,12
RTS0043679,17
RTS0043680,14
RTS0043681,12
RTS0043682,8
RTS0043683,24
RTS0043684,19
RTS0043685,22
RTS0043686,17
RTS0043687,16
RTS0043688,35
RTS0043689,24
RTS0043690,21
RTS0043691,22
RTS0043692,10
RTS0043693,33
RTS0043694,21
RTS0043695,19
RTS0043696,20
RTS0043697,20
RTS0043698,17
RTS0043699,11
RTS0043700,22
RTS0043701,10
RTS0043702,24
RTS0043703,14
RTS0043704,15
RTS0043705,13
RTS0043706,25
RTS0043707,10
RTS0043708,26
RTS0043709,19
RTS0043710,20
RTS0043711,17
RTS0043712,9
RTS0043713,13
RTS0043714,11
RTS0043715,6
RTS0043716,23
RTS0043717,15
RTS0043718,12
RTS0043719,9
RTS0043720,18
RTS0043721,20
RTS0043722,16
RTS0043723,10
RTS0043724,8
RTS0043725,15
RTS0043726,18
RTS0043727,19
RTS0043728,19
RTS0043729,20
RTS0043730,14
RTS0043731,11
RTS0043732,23
RTS0043733,17
RTS0043734,18
RTS0043735,15
RTS0043736,17
RTS0043737,25
RTS0043738,15
RTS0043739,16
RTS0043740,9
RTS0043741,14
RTS0043742,15
RTS0043743,17
RTS0043744,14
RTS0043745,11
RTS0043746,12
RTS0043747,15
RTS0043748,14
RTS0043749,5
RTS0043750,15
RTS0043751,20
RTS0043752,17
RTS0043753,17
RTS0043754,12
RTS0043755,27
RTS0043756,21
RTS0043757,13
RTS0043758,29
RTS0043759,11
RTS0043760,15
RTS0043761,18
RTS0043762,13
RTS0043763,21
RTS0043764,16
RTS0043765,24
RTS0043766,19
RTS0043767,11
RTS0043768,14
RTS0043769,15
RTS0043770,11
RTS0043771,12
RTS0043772,26
RTS0043773,7
RTS0043774,18
RTS0043775,6
RTS0043776,17
RTS0043777,13
RTS0043778,20
RTS0043779,7
RTS0043780,17
RTS0043781,38
RTS0043782,20
RTS0043783,18
RTS0043784,7
RTS0043785,19
RTS0043786,31
RTS0043787,10
RTS0043788,24
RTS0043789,21
RTS0043790,21
RTS0043791,17
RTS0043792,64
RTS0043793,24
RTS0043794,32
RTS0043795,17
RTS0043796,24
RTS0043797,20
RTS0043798,21
RTS0043799,15
RTS0043800,11
RTS0043801,32
RTS0043802,16
RTS0043803,22
RTS0043804,16
RTS0043805,7
RTS0043806,15
RTS0043807,9
RTS0043808,18
RTS0043809,17
RTS0043810,13
RTS0043811,18
RTS0043812,15
RTS0043813,11
RTS0043814,16
RTS0043815,11
RTS0043816,24
RTS0043817,18
RTS0043818,18
RTS0043819,15
RTS0043820,71
RTS0043821,9
RTS0043822,31
RTS0043823,28
RTS0043824,16
RTS0043825,15
RTS0043826,9
RTS0043827,12
RTS0043828,23
RTS0043829,21
RTS0043830,13
RTS0043831,18
RTS0043832,10
RTS0043833,35
RTS0043834,15
RTS0043835,26
RTS0043836,14
RTS0043837,26
RTS0043838,14
RTS0043839,15
RTS0043840,15
RTS0043841,12
RTS0043842,8
RTS0043843,14
RTS0043844,9
RTS0043845,29
RTS0043846,10
RTS0043847,15
RTS0043848,23
RTS0043849,24
RTS0043850,29
RTS0043851,22
RTS0043852,15
RTS0043853,35
RTS0043854,20
RTS0043856,18
RTS0043857,17
RTS0043858,14
RTS0043859,16
RTS0043860,18
RTS0043861,25
RTS0043862,31
RTS0043863,29
RTS0043864,21
RTS0043865,24
RTS0043866,13
RTS0043867,24
RTS0043868,18
RTS0043869,25
RTS0043870,15
RTS0043871,23
RTS0043872,15
RTS0043873,12
RTS0043874,17
RTS0043875,13
RTS0043876,28
RTS0043877,18
RTS0043878,19
RTS0043879,14
RTS0043880,16
RTS0043881,21
RTS0043882,20
RTS0043883,20
RTS0043884,19
RTS0043885,13
RTS0043886,14
RTS0043887,30
RTS0043888,21
RTS0043889,18
RTS0043890,22
RTS0043891,18
RTS0043892,30
RTS0043893,12
RTS0043894,16
RTS0043895,17
RTS0043896,15
RTS0043897,35
RTS0043898,21
RTS0043899,24
RTS0043900,21
RTS0043901,22
RTS0043902,19
RTS0043903,15
RTS0043904,19
RTS0043905,11
RTS0043906,10
RTS0043907,16
RTS0043908,4
RTS0043909,16
RTS0043910,22
RTS0043911,18
RTS0043912,37
RTS0043913,13
RTS0043914,16
RTS0043915,18
RTS0043916,13
RTS0043917,28
RTS0043918,14
RTS0043919,12
RTS0043920,41
RTS0043921,20
RTS0043922,22
RTS0043923,18
RTS0043924,29
RTS0043925,20
RTS0043926,43
RTS0043927,20
RTS0043928,23
RTS0043929,14
RTS0043930,24
RTS0043931,14
RTS0043932,22
RTS0043933,9
RTS0043934,25
RTS0043935,17
RTS0043936,21
RTS0043937,18
RTS0043938,14
RTS0043939,11
RTS0043940,16
RTS0043941,19
RTS0043942,17
RTS0043943,18
RTS0043944,6
RTS0043945,7
RTS0043946,16
RTS0043947,18
RTS0043948,19
RTS0043949,10
RTS0043950,45
RTS0043951,27
RTS0043952,21
RTS0043953,30
RTS0043954,17
RTS0043955,15
RTS0043956,21
RTS0043957,18
RTS0043958,12
RTS0043959,17
RTS0043960,14
RTS0043961,17
RTS0043962,25
RTS0043963,11
RTS0043964,40
RTS0043965,15
RTS0043966,26
RTS0043967,16
RTS0043968,21
RTS0043969,68
RTS0043970,73
RTS0043971,46
RTS0043972,53
RTS0043973,55
RTS0043974,36
RTS0043975,27
RTS0043976,17
RTS0043977,15
RTS0043978,12
RTS0043979,12
RTS0043980,25
RTS0043981,17
RTS0043982,24
RTS0043983,15
RTS0043984,14
RTS0043985,11
RTS0043986,11
RTS0043987,63
RTS0043988,31
RTS0043989,12
RTS0043990,15
RTS0043991,13
RTS0043992,11
RTS0043993,13
RTS0043994,19
RTS0043996,16
RTS0043997,11
RTS0043998,16
RTS0043999,13
RTS0044000,12
RTS0044001,19
RTS0044002,12
RTS0044003,14
RTS0044004,26
RTS0044005,12
RTS0044006,20
RTS0044007,19
RTS0044008,10
RTS0044009,14
RTS0044010,21
RTS0044011,21
RTS0044012,21
RTS0044013,23
RTS0044014,16
RTS0044015,14
RTS0044016,24
RTS0044017,29
RTS0044018,19
RTS0044019,24
RTS0044020,26
RTS0044021,11
RTS0044022,31
RTS0044023,23
RTS0044024,11
RTS0044025,38
RTS0044026,13
RTS0044027,18
RTS0044028,17
RTS0044029,9
RTS0044030,15
RTS0044031,22
RTS0044032,16
RTS0044033,12
RTS0044034,18
RTS0044035,11
RTS0044036,20
RTS0044037,26
RTS0044038,15
RTS0044039,14
RTS0044040,13
RTS0044041,17
RTS0044042,21
RTS0044043,14
RTS0044044,25
RTS0044045,20
RTS0044046,21
RTS0044047,29
RTS0044048,18
RTS0044049,19
RTS0044050,21
RTS0044051,16
RTS0044052,25
RTS0044053,13
RTS0044054,18
RTS0044055,20
RTS0044056,26
RTS0044057,24
RTS0044058,14
RTS0044059,28
RTS0044060,16
RTS0044061,16
RTS0044062,12
RTS0044063,19
RTS0044064,28
RTS0044065,13
RTS0044067,9
RTS0044068,23
RTS0044069,17
RTS0044070,16
RTS0044071,18
RTS0044072,22
RTS0044073,10
RTS0044074,30
RTS0044075,10
RTS0044076,20
RTS0044077,12
RTS0044078,13
RTS0044079,8
RTS0044080,13
RTS0044081,26
RTS0044082,8
RTS0044083,27
RTS0044084,14
RTS0044085,11
RTS0044086,10
RTS0044087,21
RTS0044088,14
RTS0044089,23
RTS0044090,15
RTS0044091,19
RTS0044092,19
RTS0044093,10
RTS0044094,12
RTS0044095,13
RTS0044096,13
RTS0044097,20
RTS0044098,17
RTS0044099,15
RTS0044100,24
RTS0044101,13
RTS0044102,19
RTS0044103,15
RTS0044104,13
RTS0044105,19
RTS0044106,18
RTS0044107,12
RTS0044108,11
RTS0044109,20
RTS0044110,18
RTS0044111,22
RTS0044112,23
RTS0044113,16
RTS0044114,22
RTS0044115,26
RTS0044116,16
RTS0044117,21
RTS0044118,13
RTS0044119,19
RTS0044120,20
RTS0044121,21
RTS0044122,13
RTS0044123,33
RTS0044124,26
RTS0044125,24
RTS0044126,16
RTS0044127,23
RTS0044128,16
RTS0044129,16
RTS0044130,21
RTS0044131,21
RTS0044132,12
RTS0044133,12
RTS0044134,26
RTS0044135,20
RTS0044136,20
RTS0044137,9
RTS0044138,31
RTS0044139,21
RTS0044140,28
RTS0044141,47
RTS0044142,17
RTS0044143,22
RTS0044144,24
RTS0044145,12
RTS0044146,10
RTS0044147,17
RTS0044148,16
RTS0044149,35
RTS0044150,20
RTS0044151,21
RTS0044152,15
RTS0044153,17
RTS0044154,15
RTS0044155,24
RTS0044156,18
RTS0044157,78
RTS0044158,36
RTS0044159,11
RTS0044160,78
RTS0044161,17
RTS0044162,13
RTS0044163,22
RTS0044164,20
RTS0044165,21
RTS0044166,12
RTS0044167,16
RTS0044168,22
RTS0044169,19
RTS0044170,22
RTS0044171,16
RTS0044172,23
RTS0044173,13
RTS0044174,14
RTS0044175,13
RTS0044176,10
RTS0044177,12
RTS0044178,23
RTS0044180,15
RTS0044181,19
RTS0044182,20
RTS0044183,15
RTS0044184,22
RTS0044185,12
RTS0044186,25
RTS0044187,18
RTS0044188,25
RTS0044189,23
RTS0044190,12
RTS0044191,28
RTS0044192,19
RTS0044193,13
RTS0044194,24
RTS0044195,20
RTS0044196,17
RTS0044197,30
RTS0044198,56
RTS0044199,28
RTS0044200,15
RTS0044206,20
RTS0044207,13
RTS0044208,12
RTS0044209,20
RTS0044210,12
RTS0044211,26
RTS0044212,23
RTS0044213,11
RTS0044214,23
RTS0044215,34
RTS0044216,18
RTS0044217,34
RTS0044218,22
RTS0044219,42
RTS0044220,14
RTS0044221,17
RTS0044222,11
RTS0044223,11
RTS0044224,25
RTS0044225,15
RTS0044226,17
RTS0044227,17
RTS0044228,14
RTS0044229,13
RTS0044230,17
RTS0044231,9
RTS0044232,15
RTS0044233,15
RTS0044234,26
RTS0044235,26
RTS0044236,11
RTS0044237,22
RTS0044238,16
RTS0044239,14
RTS0044240,22
RTS0044241,10
RTS0044242,35
RTS0044243,20
RTS0044244,15
RTS0044245,18
RTS0044246,18
RTS0044247,23
RTS0044248,32
RTS0044249,16
RTS0044250,22
RTS0044251,18
RTS0044252,36
RTS0044253,18
RTS0044254,14
RTS0044255,25
RTS0044256,17
RTS0044257,54
RTS0044258,29
RTS0044259,21
RTS0044260,12
RTS0044261,33
RTS0044262,15
RTS0044263,19
RTS0044264,11
RTS0044265,19
RTS0044266,36
RTS0044267,37
RTS0044268,31
RTS0044269,25
RTS0044270,44
RTS0044271,17
RTS0044272,17
RTS0044273,18
RTS0044274,17
RTS0044275,22
RTS0044276,16
RTS0044277,19
RTS0044278,15
RTS0044279,32
RTS0044280,14
RTS0044281,12
RTS0044282,15
RTS0044283,15
RTS0044284,15
RTS0044285,16
RTS0044286,15
RTS0044287,21
RTS0044288,19
RTS0044289,17
RTS0044290,15
RTS0044291,14
RTS0044292,21
RTS0044293,15
RTS0044294,20
RTS0044295,18
RTS0044296,15
RTS0044297,28
RTS0044298,15
RTS0044299,13
RTS0044300,25
RTS0044301,12
RTS0044302,20
RTS0044303,20
RTS0044304,19
RTS0044305,14
RTS0044306,19
RTS0044307,28
RTS0044308,49
RTS0044309,47
RTS0044310,19
RTS0044311,23
RTS0044312,19
RTS0044313,16
RTS0044314,23
RTS0044315,16
RTS0044316,20
RTS0044317,22
RTS0044318,9
RTS0044319,13
RTS0044320,12
RTS0044321,19
RTS0044322,13
RTS0044323,23
RTS0044324,14
RTS0044325,11
RTS0044326,21
RTS0044327,21
RTS0044328,5
RTS0044329,23
RTS0044330,14
RTS0044331,28
RTS0044332,21
RTS0044333,45
RTS0044334,20
RTS0044335,16
RTS0044336,21
RTS0044337,13
RTS0044338,13
RTS0044339,15
RTS0044340,25
RTS0044341,18
RTS0044342,9
RTS0044343,16
RTS0044344,20
RTS0044345,20
RTS0044346,15
RTS0044347,16
RTS0044348,24
RTS0044349,23
RTS0044350,28
RTS0044351,22
RTS0044352,24
RTS0044353,14
RTS0044354,41
RTS0044355,13
RTS0044356,17
RTS0044357,21
RTS0044358,23
RTS0044359,16
RTS0044360,10
RTS0044361,35
RTS0044362,19
RTS0044363,9
RTS0044364,20
RTS0044365,20
RTS0044366,23
RTS0044367,13
RTS0044368,15
RTS0044369,60
RTS0044370,68
RTS0044371,22
RTS0044372,12
RTS0044373,15
RTS0044374,14
RTS0044375,11
RTS0044376,17
RTS0044377,34
RTS0044378,22
RTS0044379,13
RTS0044380,23
RTS0044381,16
RTS0044382,13
RTS0044383,25
RTS0044384,14
RTS0044385,14
RTS0044386,12
RTS0044387,30
RTS0044388,20
RTS0044389,13
RTS0044390,23
RTS0044391,25
RTS0044392,42
RTS0044393,48
RTS0044394,27
RTS0044395,17
RTS0044396,19
RTS0044397,18
RTS0044399,24
RTS0044400,17
RTS0044401,20
RTS0044402,26
RTS0044403,20
RTS0044404,19
RTS0044405,21
RTS0044406,25
RTS0044407,13
RTS0044408,19
RTS0044409,15
RTS0044410,16
RTS0044411,11
RTS0044412,20
RTS0044413,18
RTS0044414,10
RTS0044415,20
RTS0044416,22
RTS0044417,14
RTS0044418,10
RTS0044419,13
RTS0044420,89
RTS0044421,20
RTS0044422,17
RTS0044423,16
RTS0044424,17
RTS0044425,14
RTS0044426,15
RTS0044427,19
RTS0044428,13
RTS0044429,34
RTS0044430,22
RTS0044431,17
RTS0044432,22
RTS0044433,13
RTS0044434,23
RTS0044435,16
RTS0044436,8
RTS0044437,19
RTS0044438,27
RTS0044439,28
RTS0044440,49
RTS0044441,12
RTS0044442,15
RTS0044443,22
RTS0044444,5
RTS0044445,15
RTS0044446,19
RTS0044447,23
RTS0044448,15
RTS0044449,10
RTS0044450,18
RTS0044451,9
RTS0044452,20
RTS0044453,11
RTS0044454,34
RTS0044455,23
RTS0044456,15
RTS0044457,33
RTS0044458,8
RTS0044459,17
RTS0044460,14
RTS0044461,29
RTS0044462,14
RTS0044463,14
RTS0044464,19
RTS0044465,22
RTS0044466,16
RTS0044467,30
RTS0044468,19
RTS0044469,19
RTS0044470,24
RTS0044471,19
RTS0044472,18
RTS0044473,18
RTS0044474,19
RTS0044475,13
RTS0044476,19
RTS0044477,27
RTS0044478,9
RTS0044479,16
RTS0044480,16
RTS0044481,27
RTS0044482,25
RTS0044483,25
RTS0044484,28
RTS0044485,32
RTS0044486,29
RTS0044487,21
RTS0044488,20
RTS0044489,20
RTS0044490,14
RTS0044491,17
RTS0044492,19
RTS0044493,17
RTS0044494,54
RTS0044495,27
RTS0044496,20
RTS0044497,29
RTS0044498,24
RTS0044499,30
RTS0044500,32
RTS0044501,42
RTS0044502,31
RTS0044503,23
RTS0044504,43
RTS0044505,24
RTS0044506,19
RTS0044507,8
RTS0044508,17
RTS0044509,23
RTS0044510,25
RTS0044511,15
RTS0044512,22
RTS0044513,23
RTS0044514,11
RTS0044515,13
RTS0044516,12
RTS0044517,27
RTS0044518,26
RTS0044519,15
RTS0044520,21
RTS0044521,25
RTS0044522,16
RTS0044523,22
RTS0044524,17
RTS0044525,19
RTS0044526,18
RTS0044527,19
RTS0044528,17
RTS0044529,56
RTS0044530,15
RTS0044531,21
RTS0044532,15
RTS0044533,20
RTS0044534,16
RTS0044535,16
RTS0044536,28
RTS0044537,21
RTS0044538,15
RTS0044539,17
RTS0044540,17
RTS0044541,26
RTS0044542,8
RTS0044543,19
RTS0044544,21
RTS0044545,16
RTS0044546,27
RTS0044547,18
RTS0044548,18
RTS0044549,48
RTS0044550,7
RTS0044551,16
RTS0044552,29
RTS0044553,11
RTS0044554,13
RTS0044555,36
RTS0044556,16
RTS0044557,22
RTS0044558,9
RTS0044559,18
RTS0044560,17
RTS0044561,16
RTS0044562,10
RTS0044563,20
RTS0044564,105
RTS0044565,32
RTS0044566,27
RTS0044567,12
RTS0044568,33
RTS0044569,18
RTS0044570,19
RTS0044571,28
RTS0044572,5
RTS0044573,17
RTS0044574,24
RTS0044575,30
RTS0044576,14
RTS0044577,15
RTS0044578,24
RTS0044579,8
RTS0044580,10
RTS0044581,18
RTS0044582,12
RTS0044583,13
RTS0044584,34
RTS0044585,10
RTS0044586,13
RTS0044587,12
RTS0044588,7
RTS0044589,13
RTS0044590,12
RTS0044591,22
RTS0044592,8
RTS0044593,21
RTS0044594,47
RTS0044595,8
RTS0044596,38
RTS0044597,16
RTS0044598,14
RTS0044599,12
RTS0044600,24
RTS0044601,16
RTS0044602,16
RTS0044603,11
RTS0044604,14
RTS0044605,25
RTS0044606,12
RTS0044607,25
RTS0044608,8
RTS0044609,11
RTS0044610,16
RTS0044611,33
RTS0044612,11
RTS0044613,38
RTS0044614,17
RTS0044615,21
RTS0044616,8
RTS0044617,14
RTS0044618,20
RTS0044619,18
RTS0044620,16
RTS0044621,24
RTS0044622,29
RTS0044623,23
RTS0044624,12
RTS0044625,22
RTS0044626,27
RTS0044627,15
RTS0044628,12
RTS0044629,31
RTS0044630,19
RTS0044631,118
RTS0044632,38
RTS0044633,133
RTS0044634,21
RTS0044635,24
RTS0044636,11
RTS0044637,11
RTS0044638,13
RTS0044639,19
RTS0044640,17
RTS0044641,8
RTS0044642,19
RTS0044643,16
RTS0044644,26
RTS0044645,18
RTS0044646,14
RTS0044647,15
RTS0044648,15
RTS0044649,15
RTS0044650,12
RTS0044651,15
RTS0044652,26
RTS0044653,32
RTS0044654,15
RTS0044655,48
RTS0044656,18
RTS0044657,16
RTS0044658,20
RTS0044659,10
RTS0044660,21
RTS0044661,23
RTS0044662,15
RTS0044663,11
RTS0044664,83
RTS0044665,15
RTS0044666,10
RTS0044667,14
RTS0044668,14
RTS0044669,14
RTS0044670,17
RTS0044671,16
RTS0044672,20
RTS0044673,26
RTS0044674,21
RTS0044675,22
RTS0044676,18
RTS0044677,15
RTS0044678,24
RTS0044679,26
RTS0044680,19
RTS0044681,15
RTS0044682,16
RTS0044683,15
RTS0044684,21
RTS0044685,20
RTS0044686,14
RTS0044687,29
RTS0044688,20
RTS0044689,27
RTS0044690,35
RTS0044691,19
RTS0044692,12
RTS0044693,14
RTS0044694,35
RTS0044695,15
RTS0044696,15
RTS0044697,24
RTS0044698,19
RTS0044699,19
RTS0044700,16
RTS0044701,22
RTS0044702,26
RTS0044703,12
RTS0044704,25
RTS0044705,14
RTS0044706,16
RTS0044707,18
RTS0044708,10
RTS0044709,12
RTS0044710,6
RTS0044711,12
RTS0044712,15
RTS0044714,22
RTS0044715,16
RTS0044716,16
RTS0044717,13
RTS0044718,10
RTS0044719,14
RTS0044720,23
RTS0044721,11
RTS0044722,21
RTS0044723,12
RTS0044724,16
RTS0044725,17
RTS0044726,29
RTS0044727,12
RTS0044728,12
RTS0044729,15
RTS0044730,14
RTS0044731,54
RTS0044732,24
RTS0044733,11
RTS0044734,17
RTS0044735,31
RTS0044736,19
RTS0044737,16
RTS0044738,22
RTS0044739,14
RTS0044740,13
RTS0044741,11
RTS0044742,16
RTS0044743,14
RTS0044744,12
RTS0044745,20
RTS0044746,27
RTS0044747,21
RTS0044748,17
RTS0044749,15
RTS0044750,12
RTS0044751,13
RTS0044752,13
RTS0044753,15
RTS0044754,13
RTS0044755,12
RTS0044756,22
RTS0044757,15
RTS0044758,33
RTS0044759,24
RTS0044760,14
RTS0044761,30
RTS0044762,19
RTS0044763,12
RTS0044764,10
RTS0044765,19
RTS0044766,8
RTS0044767,13
RTS0044768,33
RTS0044769,12
RTS0044770,17
RTS0044771,15
RTS0044772,10
RTS0044773,17
RTS0044774,15
RTS0044775,18
RTS0044776,15
RTS0044777,19
RTS0044778,20
RTS0044779,15
RTS0044780,26
RTS0044781,21
RTS0044782,14
RTS0044783,21
RTS0044784,28
RTS0044785,18
RTS0044786,22
RTS0044787,16
RTS0044788,18
RTS0044789,22
RTS0044790,17
RTS0044791,23
RTS0044792,35
RTS0044793,17
RTS0044794,20
RTS0044795,22
RTS0044796,17
RTS0044797,20
RTS0044798,14
RTS0044799,13
RTS0044800,18
RTS0044801,11
RTS0044802,48
RTS0044803,12
RTS0044804,16
RTS0044805,130
RTS0044806,14
RTS0044807,17
RTS0044808,23
RTS0044809,14
RTS0044810,12
RTS0044811,23
RTS0044812,8
RTS0044813,12
RTS0044814,22
RTS0044815,13
RTS0044816,13
RTS0044817,23
RTS0044818,13
RTS0044819,14
RTS0044820,12
RTS0044821,12
RTS0044822,6
RTS0044823,19
RTS0044824,22
RTS0044825,35
RTS0044826,17
RTS0044827,20
RTS0044828,10
RTS0044829,21
RTS0044830,17
RTS0044831,23
RTS0044832,21
RTS0044833,19
RTS0044834,15
RTS0044835,10
RTS0044836,23
RTS0044837,14
RTS0044838,29
RTS0044839,12
RTS0044840,18
RTS0044841,14
RTS0044842,18
RTS0044843,16
RTS0044844,13
RTS0044845,20
RTS0044846,13
RTS0044847,14
RTS0044848,27
RTS0044849,23
RTS0044850,14
RTS0044851,14
RTS0044852,21
RTS0044853,20
RTS0044854,16
RTS0044855,14
RTS0044856,19
RTS0044857,27
RTS0044858,24
RTS0044859,18
RTS0044860,16
RTS0044861,16
RTS0044862,20
RTS0044863,26
RTS0044864,8
RTS0044865,12
RTS0044866,27
RTS0044867,23
RTS0044868,23
RTS0044869,25
RTS0044870,36
RTS0044871,13
RTS0044872,14
RTS0044873,25
RTS0044874,15
RTS0044875,18
RTS0044876,16
RTS0044877,26
RTS0044878,18
RTS0044879,13
RTS0044880,21
RTS0044881,11
RTS0044882,15
RTS0044883,15
RTS0044884,23
RTS0044885,17
RTS0044886,31
RTS0044887,11
RTS0044888,25
RTS0044889,14
RTS0044890,13
RTS0044891,12
RTS0044892,13
RTS0044893,12
RTS0044894,12
RTS0044895,12
RTS0044896,17
RTS0044897,17
RTS0044898,22
RTS0044899,16
RTS0044900,12
RTS0044901,15
RTS0044902,15
RTS0044903,28
RTS0044904,14
RTS0044905,27
RTS0044906,17
RTS0044907,18
RTS0044908,32
RTS0044909,18
RTS0044910,18
RTS0044911,25
RTS0044912,22
RTS0044913,14
RTS0044914,19
RTS0044915,23
RTS0044916,12
RTS0044917,10
RTS0044918,13
RTS0044919,18
RTS0044920,13
RTS0044921,19
RTS0044922,13
RTS0044923,18
RTS0044924,12
RTS0044925,12
RTS0044926,19
RTS0044927,18
RTS0044928,22
RTS0044929,21
RTS0044930,17
RTS0044931,13
RTS0044932,14
RTS0044933,15
RTS0044934,12
RTS0044935,24
RTS0044936,65
RTS0044937,16
RTS0044938,14
RTS0044939,16
RTS0044940,34
RTS0044941,16
RTS0044942,18
RTS0044943,24
RTS0044944,19
RTS0044945,13
RTS0044946,18
RTS0044947,16
RTS0044948,23
RTS0044949,16
RTS0044950,15
RTS0044951,17
RTS0044952,10
RTS0044953,13
RTS0044954,21
RTS0044955,11
RTS0044956,10
RTS0044957,30
RTS0044958,20
RTS0044959,16
RTS0044960,15
RTS0044961,25
RTS0044962,14
RTS0044963,9
RTS0044964,12
RTS0044965,18
RTS0044966,27
RTS0044967,15
RTS0044968,23
RTS0044969,11
RTS0044970,14
RTS0044971,17
RTS0044972,15
RTS0044973,13
RTS0044974,17
RTS0044975,17
RTS0044976,16
RTS0044977,12
RTS0044978,20
RTS0044979,20
RTS0044980,9
RTS0044981,12
RTS0044982,14
RTS0044983,17
RTS0044984,10
RTS0044985,25
RTS0044986,13
RTS0044987,9
RTS0044988,18
RTS0044989,11
RTS0044990,23
RTS0044991,20
RTS0044992,18
RTS0044993,14
RTS0044994,24
RTS0044995,17
RTS0044996,20
RTS0044997,20
RTS0044998,37
RTS0044999,20
RTS0045000,16
RTS0045001,18
RTS0045002,29
RTS0045003,16
RTS0045004,13
RTS0045005,22
RTS0045006,17
RTS0045007,29
RTS0045008,24
RTS0045009,23
RTS0045010,12
RTS0045011,16
RTS0045012,24
RTS0045013,14
RTS0045014,18
RTS0045015,11
RTS0045016,16
RTS0045017,12
RTS0045018,11
RTS0045019,13
RTS0045020,17
RTS0045021,14
RTS0045022,22
RTS0045023,12
RTS0045024,17
RTS0045025,12
RTS0045026,13
RTS0045027,20
RTS0045028,17
RTS0045029,13
RTS0045030,19
RTS0045031,12
RTS0045032,25
RTS0045033,13
RTS0045034,14
RTS0045035,19
RTS0045036,21
RTS0045038,25
RTS0045039,14
RTS0045040,12
RTS0045041,14
RTS0045042,15
RTS0045043,22
RTS0045044,12
RTS0045045,17
RTS0045046,10
RTS0045047,23
RTS0045048,17
RTS0045049,15
RTS0045050,20
RTS0045051,20
RTS0045052,10
RTS0045053,16
RTS0045054,17
RTS0045055,8
RTS0045056,18
RTS0045057,32
RTS0045058,18
RTS0045059,23
RTS0045060,19
RTS0045061,15
RTS0045063,17
RTS0045064,12
RTS0045065,12
RTS0045066,10
RTS0045067,15
RTS0045068,21
RTS0045069,20
RTS0045070,24
RTS0045071,18
RTS0045072,48
RTS0045073,13
RTS0045074,31
RTS0045075,14
RTS0045076,24
RTS0045077,20
RTS0045078,19
RTS0045079,16
RTS0045080,12
RTS0045081,18
RTS0045082,12
RTS0045083,12
RTS0045084,16
RTS0045085,14
RTS0045086,25
RTS0045087,15
RTS0045088,11
RTS0045089,14
RTS0045090,22
RTS0045091,16
RTS0045092,14
RTS0045093,11
RTS0045094,13
RTS0045095,18
RTS0045096,18
RTS0045097,20
RTS0045098,14
RTS0045099,25
RTS0045100,11
RTS0045101,12
RTS0045102,12
RTS0045103,11
RTS0045104,10
RTS0045105,12
RTS0045106,17
RTS0045107,18
RTS0045108,9
RTS0045109,25
RTS0045110,11
RTS0045111,24
RTS0045112,10
RTS0045113,18
RTS0045114,14
RTS0045115,26
RTS0045116,20
RTS0045117,15
RTS0045118,27
RTS0045119,17
RTS0045120,21
RTS0045121,19
RTS0045122,17
RTS0045123,27
RTS0045124,15
RTS0045125,14
RTS0045126,10
RTS0045127,12
RTS0045128,18
RTS0045129,13
RTS0045130,15
RTS0045131,29
RTS0045132,18
RTS0045133,16
RTS0045134,19
RTS0045135,18
RTS0045136,11
RTS0045137,11
RTS0045138,14
RTS0045139,18
RTS0045140,15
RTS0045141,21
RTS0045142,16
RTS0045143,18
RTS0045144,16
RTS0045145,14
RTS0045146,12
RTS0045147,20
RTS0045148,14
RTS0045149,18
RTS0045150,15
RTS0045151,23
RTS0045152,23
RTS0045153,9
RTS0045154,18
RTS0045155,15
RTS0045156,15
RTS0045157,13
RTS0045158,11
RTS0045159,16
RTS0045160,18
RTS0045161,11
RTS0045162,17
RTS0045163,21
RTS0045164,29
RTS0045165,11
RTS0045166,28
RTS0045167,15
RTS0045168,30
RTS0045169,36
RTS0045170,20
RTS0045171,29
RTS0045172,21
RTS0045173,21
RTS0045174,16
RTS0045175,23
RTS0045176,24
RTS0045177,23
RTS0045178,15
RTS0045179,22
RTS0045180,15
RTS0045181,19
RTS0045182,13
RTS0045183,19
RTS0045184,26
RTS0045185,23
RTS0045186,27
RTS0045187,25
RTS0045188,12
RTS0045189,11
RTS0045190,21
RTS0045191,18
RTS0045192,17
RTS0045193,12
RTS0045194,15
RTS0045195,11
RTS0045196,19
RTS0045197,12
RTS0045198,25
RTS0045199,10
RTS0045200,30
RTS0045201,12
RTS0045202,41
RTS0045203,15
RTS0045204,16
RTS0045205,26
RTS0045206,18
RTS0045207,16
RTS0045208,19
RTS0045209,17
RTS0045210,17
RTS0045211,13
RTS0045212,9
RTS0045213,20
RTS0045214,11
RTS0045215,19
RTS0045216,20
RTS0045217,21
RTS0045218,22
RTS0045219,36
RTS0045220,15
RTS0045221,20
RTS0045222,19
RTS0045223,19
RTS0045224,16
RTS0045225,19
RTS0045226,37
RTS0045227,13
RTS0045228,16
RTS0045229,14
RTS0045230,17
RTS0045231,19
RTS0045232,17
RTS0045233,20
RTS0045234,19
RTS0045235,14
RTS0045236,19
RTS0045237,16
RTS0045238,69
RTS0045239,18
RTS0045240,34
RTS0045241,25
RTS0045242,35
RTS0045243,11
RTS0045244,16
RTS0045245,10
RTS0045246,13
RTS0045247,22
RTS0045248,17
RTS0045249,16
RTS0045250,22
RTS0045251,25
RTS0045252,19
RTS0045253,23
RTS0045254,13
RTS0045255,9
RTS0045256,18
RTS0045257,15
RTS0045258,20
RTS0045259,27
RTS0045260,12
RTS0045261,17
RTS0045262,34
RTS0045263,21
RTS0045264,11
RTS0045265,14
RTS0045266,17
RTS0045267,25
RTS0045268,31
RTS0045269,24
RTS0045270,18
RTS0045271,26
RTS0045272,21
RTS0045273,17
RTS0045274,16
RTS0045275,20
RTS0045276,17
RTS0045277,32
RTS0045278,22
RTS0045279,11
RTS0045280,10
RTS0045281,17
RTS0045282,14
RTS0045283,20
RTS0045284,8
RTS0045285,23
RTS0045286,21
RTS0045287,14
RTS0045288,17
RTS0045289,19
RTS0045290,13
RTS0045291,20
RTS0045292,17
RTS0045293,14
RTS0045294,12
RTS0045295,18
RTS0045296,16
RTS0045297,29
RTS0045298,15
RTS0045299,22
RTS0045300,17
RTS0045301,33
RTS0045302,16
RTS0045303,18
RTS0045304,6
RTS0045305,28
RTS0045306,20
RTS0045307,22
RTS0045308,30
RTS0045309,17
RTS0045310,22
RTS0045311,6
RTS0045312,12
RTS0045313,9
RTS0045314,20
RTS0045315,26
RTS0045316,13
RTS0045317,21
RTS0045318,29
RTS0045319,18
RTS0045320,25
RTS0045321,13
RTS0045322,19
RTS0045323,22
RTS0045324,14
RTS0045325,23
RTS0045326,31
RTS0045327,39
RTS0045328,31
RTS0045329,19
RTS0045330,16
RTS0045331,30
RTS0045332,21
RTS0045333,17
RTS0045334,19
RTS0045335,14
RTS0045336,29
RTS0045337,13
RTS0045338,13
RTS0045339,15
RTS0045340,17
RTS0045341,10
RTS0045342,19
RTS0045343,9
RTS0045344,10
RTS0045345,12
RTS0045346,27
RTS0045347,25
RTS0045348,20
RTS0045349,31
RTS0045350,26
RTS0045351,20
RTS0045352,18
RTS0045353,13
RTS0045354,36
RTS0045355,13
RTS0045356,42
RTS0045357,32
RTS0045358,14
RTS0045359,27
RTS0045360,20
RTS0045361,46
RTS0045362,12
RTS0045363,17
RTS0045364,14
RTS0045365,17
RTS0045366,20
RTS0045367,10
RTS0045368,10
RTS0045369,14
RTS0045370,15
RTS0045371,21
RTS0045372,14
RTS0045373,38
RTS0045374,33
RTS0045375,60
RTS0045376,11
RTS0045377,15
RTS0045378,13
RTS0045379,12
RTS0045380,17
RTS0045381,12
RTS0045382,26
RTS0045383,12
RTS0045384,20
RTS0045385,19
RTS0045386,15
RTS0045387,16
RTS0045388,14
RTS0045389,14
RTS0045390,10
RTS0045391,21
RTS0045392,19
RTS0045393,18
RTS0045394,16
RTS0045395,20
RTS0045396,24
RTS0045397,14
RTS0045398,16
RTS0045399,13
RTS0045400,16
RTS0045401,19
RTS0045402,7
RTS0045403,30
RTS0045404,34
RTS0045405,13
RTS0045406,20
RTS0045407,15
RTS0045408,22
RTS0045409,19
RTS0045410,30
RTS0045411,31
RTS0045412,25
RTS0045413,31
RTS0045414,18
RTS0045415,29
RTS0045416,15
RTS0045417,18
RTS0045418,19
RTS0045419,9
RTS0045420,17
RTS0045421,26
RTS0045422,35
RTS0045423,19
RTS0045424,29
RTS0045425,19
RTS0045426,17
RTS0045427,15
RTS0045428,16
RTS0045429,43
RTS0045430,18
RTS0045431,18
RTS0045432,54
RTS0045433,35
RTS0045434,36
RTS0045435,34
RTS0045436,52
RTS0045437,66
RTS0045438,103
RTS0045439,17
RTS0045440,33
RTS0045441,20
RTS0045442,10
RTS0045443,27
RTS0045444,12
RTS0045445,11
RTS0045446,27
RTS0045447,16
RTS0045448,12
RTS0045449,12
RTS0045450,41
RTS0045451,14
RTS0045452,14
RTS0045453,7
RTS0045454,21
RTS0045455,16
RTS0045456,19
RTS0045457,28
RTS0045458,20
RTS0045459,9
RTS0045460,12
RTS0045461,17
RTS0045462,13
RTS0045463,21
RTS0045464,8
RTS0045465,17
RTS0045466,21
RTS0045467,56
RTS0045468,20
RTS0045469,41
RTS0045470,12
RTS0045471,12
RTS0045472,16
RTS0045473,8
RTS0045474,23
RTS0045475,26
RTS0045476,14
RTS0045477,23
RTS0045478,19
RTS0045479,29
RTS0045480,26
RTS0045481,28
RTS0045482,19
RTS0045483,20
RTS0045484,41
RTS0045485,21
RTS0045486,12
RTS0045487,12
RTS0045488,14
RTS0045489,19
RTS0045490,26
RTS0045491,15
RTS0045492,51
RTS0045493,21
RTS0045494,11
RTS0045495,13
RTS0045496,10
RTS0045497,16
RTS0045498,11
RTS0045499,24
RTS0045500,20
RTS0045501,13
RTS0045502,20
RTS0045503,13
RTS0045504,18
RTS0045505,14
RTS0045506,73
RTS0045507,68
RTS0045508,33
RTS0045509,44
RTS0045510,16
RTS0045511,22
RTS0045512,19
RTS0045513,19
RTS0045514,26
RTS0045515,15
RTS0045516,12
RTS0045517,20
RTS0045518,19
RTS0045519,23
RTS0045520,16
RTS0045521,18
RTS0045522,17
RTS0045523,18
RTS0045524,25
RTS0045525,21
RTS0045526,17
RTS0045527,20
RTS0045528,21
RTS0045529,17
RTS0045530,22
RTS0045531,25
RTS0045532,18
RTS0045533,22
RTS0045534,19
RTS0045535,13
RTS0045536,16
RTS0045537,26
RTS0045538,23
RTS0045539,16
RTS0045540,21
RTS0045541,13
RTS0045542,10
RTS0045543,17
RTS0045544,11
RTS0045545,22
RTS0045546,13
RTS0045547,15
RTS0045548,12
RTS0045549,20
RTS0045550,21
RTS0045551,11
RTS0045552,57
RTS0045553,20
RTS0045554,23
RTS0045555,17
RTS0045556,13
RTS0045557,20
RTS0045558,14
RTS0045559,9
RTS0045560,20
RTS0045561,21
RTS0045562,21
RTS0045563,20
RTS0045564,16
RTS0045565,6
RTS0045566,15
RTS0045567,23
RTS0045568,16
RTS0045569,28
RTS0045570,26
RTS0045571,17
RTS0045572,16
RTS0045573,18
RTS0045574,12
RTS0045575,19
RTS0045576,22
RTS0045577,14
RTS0045578,9
RTS0045579,12
RTS0045580,11
RTS0045581,23
RTS0045582,15
RTS0045583,10
RTS0045584,33
RTS0045585,12
RTS0045586,6
RTS0045587,17
RTS0045588,15
RTS0045589,26
RTS0045590,13
RTS0045592,20
RTS0045593,40
RTS0045594,17
RTS0045595,21
RTS0045596,23
RTS0045597,21
RTS0045598,19
RTS0045599,13
RTS0045600,16
RTS0045601,17
RTS0045602,12
RTS0045603,10
RTS0045604,20
RTS0045606,23
RTS0045607,11
RTS0045608,17
RTS0045609,12
RTS0045610,23
RTS0045611,12
RTS0045612,17
RTS0045613,11
RTS0045614,13
RTS0045615,14
RTS0045616,15
RTS0045617,13
RTS0045618,16
RTS0045619,13
RTS0045620,11
RTS0045621,13
RTS0045622,20
RTS0045623,19
RTS0045624,11
RTS0045625,20
RTS0045626,9
RTS0045627,20
RTS0045628,12
RTS0045629,15
RTS0045630,13
RTS0045631,16
RTS0045632,18
RTS0045633,15
RTS0045634,12
RTS0045635,17
RTS0045636,21
RTS0045637,17
RTS0045638,12
RTS0045639,22
RTS0045640,16
RTS0045641,11
RTS0045642,13
RTS0045643,19
RTS0045644,22
RTS0045645,16
RTS0045646,15
RTS0045647,17
RTS0045648,6
RTS0045649,13
RTS0045650,20
RTS0045651,11
RTS0045652,13
RTS0045653,37
RTS0045654,26
RTS0045655,15
RTS0045656,13
RTS0045657,17
RTS0045658,19
RTS0045659,10
RTS0045660,23
RTS0045661,26
RTS0045662,30
RTS0045663,19
RTS0045664,27
RTS0045665,28
RTS0045666,6
RTS0045667,14
RTS0045668,18
RTS0045669,18
RTS0045670,9
RTS0045671,15
RTS0045672,21
RTS0045673,20
RTS0045674,15
RTS0045675,14
RTS0045676,16
RTS0045677,17
RTS0045678,22
RTS0045679,26
RTS0045680,21
RTS0045681,17
RTS0045682,25
RTS0045683,8
RTS0045684,10
RTS0045685,21
RTS0045687,8
RTS0045688,25
RTS0045689,20
RTS0045690,17
RTS0045691,17
RTS0045692,22
RTS0045693,14
RTS0045694,16
RTS0045695,23
RTS0045696,24
RTS0045697,18
RTS0045698,27
RTS0045699,16
RTS0045700,15
RTS0045701,17
RTS0045702,13
RTS0045703,19
RTS0045704,14
RTS0045705,16
RTS0045706,9
RTS0045707,15
RTS0045708,15
RTS0045709,14
RTS0045710,30
RTS0045711,18
RTS0045712,16
RTS0045713,19
RTS0045714,26
RTS0045715,20
RTS0045716,17
RTS0045717,17
RTS0045718,18
RTS0045719,20
RTS0045720,11
RTS0045721,22
RTS0045722,47
RTS0045723,10
RTS0045724,20
RTS0045725,13
RTS0045726,42
RTS0045727,50
RTS0045728,23
RTS0045729,40
RTS0045730,14
RTS0045731,24
RTS0045732,21
RTS0045733,18
RTS0045734,16
RTS0045735,12
RTS0045736,17
RTS0045737,84
RTS0045738,17
RTS0045739,155
RTS0045740,22
RTS0045741,9
RTS0045742,10
RTS0045743,6
RTS0045744,14
RTS0045745,21
RTS0045746,14
RTS0045747,27
RTS0045748,26
RTS0045749,11
RTS0045750,10
RTS0045751,9
RTS0045752,10
RTS0045753,16
RTS0045754,14
RTS0045755,26
RTS0045756,26
RTS0045757,17
RTS0045758,22
RTS0045759,39
RTS0045760,21
RTS0045761,16
RTS0045762,23
RTS0045763,15
RTS0045764,27
RTS0045765,8
RTS0045766,24
RTS0045767,21
RTS0045768,8
RTS0045769,14
RTS0045770,19
RTS0045771,23
RTS0045772,25
RTS0045773,16
RTS0045774,20
RTS0045775,37
RTS0045776,11
RTS0045777,12
RTS0045778,18
RTS0045779,16
RTS0045780,18
RTS0045781,15
RTS0045782,18
RTS0045783,16
RTS0045784,35
RTS0045785,27
RTS0045786,11
RTS0045787,25
RTS0045788,10
RTS0045789,20
RTS0045790,11
RTS0045791,10
RTS0045792,18
RTS0045793,20
RTS0045794,12
RTS0045795,12
RTS0045796,15
RTS0045797,10
RTS0045798,13
RTS0045799,18
RTS0045800,25
RTS0045801,22
RTS0045802,13
RTS0045803,23
RTS0045804,14
RTS0045805,21
RTS0045806,18
RTS0045807,17
RTS0045808,11
RTS0045809,19
RTS0045810,12
RTS0045811,24
RTS0045812,25
RTS0045813,26
RTS0045814,19
RTS0045815,14
RTS0045816,14
RTS0045817,7
RTS0045818,20
RTS0045819,11
RTS0045820,14
RTS0045821,15
RTS0045822,24
RTS0045823,12
RTS0045824,20
RTS0045825,26
RTS0045826,20
RTS0045827,17
RTS0045828,58
RTS0045829,13
RTS0045830,12
RTS0045831,15
RTS0045832,46
RTS0045833,14
RTS0045834,28
RTS0045835,30
RTS0045836,105
RTS0045837,18
RTS0045838,84
RTS0045840,13
RTS0045841,39
RTS0045842,18
RTS0045843,18
RTS0045844,12
RTS0045845,14
RTS0045846,829
RTS0045848,16
RTS0045849,1139
RTS0045851,15
RTS0045852,10
RTS0045853,19
RTS0045854,18
RTS0045855,24
RTS0045856,24
RTS0045857,16
RTS0045858,16
RTS0045859,17
RTS0045860,16
RTS0045861,10
RTS0045862,48
RTS0045863,18
RTS0045864,30
RTS0045865,21
RTS0045866,21
RTS0045867,21
RTS0045868,18
RTS0045869,23
RTS0045870,18
RTS0045871,11
RTS0045872,27
RTS0045873,26
RTS0045874,15
RTS0045875,23
RTS0045876,17
RTS0045877,22
RTS0045878,12
RTS0045879,19
RTS0045880,20
RTS0045881,12
RTS0045882,14
RTS0045883,26
RTS0045884,18
RTS0045885,1
RTS0045886,37
RTS0045887,18
RTS0045888,19
RTS0045889,14
RTS0045890,16
RTS0045891,12
RTS0045892,13
RTS0045893,22
RTS0045894,24
RTS0045895,12
RTS0045896,28
RTS0045897,9
RTS0045898,11
RTS0045899,23
RTS0045900,23
RTS0045901,14
RTS0045902,21
RTS0045903,13
RTS0045904,14
RTS0045905,15
RTS0045906,18
RTS0045907,41
RTS0045908,11
RTS0045909,12
RTS0045910,13
RTS0045911,24
RTS0045912,19
RTS0045913,18
RTS0045914,18
RTS0045915,19
RTS0045916,29
RTS0045917,14
RTS0045918,9
RTS0045919,30
RTS0045920,17
RTS0045921,18
RTS0045922,18
RTS0045923,5
RTS0045924,9
RTS0045925,27
RTS0045926,13
RTS0045927,10
RTS0045928,14
RTS0045929,27
RTS0045930,18
RTS0045931,51
RTS0045932,26
RTS0045933,19
RTS0045935,12
RTS0045939,28
RTS0045940,9
RTS0045941,30
RTS0045942,15
RTS0045943,62
RTS0045944,15
RTS0045945,19
RTS0045946,17
RTS0045947,29
RTS0045948,17
RTS0045949,31
RTS0045950,12
RTS0045951,15
RTS0045952,16
RTS0045953,22
RTS0045954,28
RTS0045955,16
RTS0045956,18
RTS0045957,16
RTS0045958,23
RTS0045959,21
RTS0045960,15
RTS0045961,20
RTS0045962,8
RTS0045963,33
RTS0045964,19
RTS0045965,21
RTS0045966,27
RTS0045967,13
RTS0045968,27
RTS0045969,33
RTS0045970,15
RTS0045971,19
RTS0045972,24
RTS0045973,17
RTS0045974,17
RTS0045975,22
RTS0045976,23
RTS0045977,15
RTS0045978,19
RTS0045979,25
RTS0045980,14
RTS0045981,37
RTS0045982,21
RTS0045983,18
RTS0045984,12
RTS0045985,22
RTS0045986,17
RTS0045987,34
RTS0045988,16
RTS0045989,18
RTS0045990,18
RTS0045991,19
RTS0045992,13
RTS0045993,23
RTS0045994,13
RTS0045995,11
RTS0045996,21
RTS0045997,25
RTS0045998,16
RTS0045999,22
RTS0046000,15
RTS0046001,18
RTS0046002,21
RTS0046003,13
RTS0046004,12
RTS0046005,38
RTS0046006,30
RTS0046007,25
RTS0046008,15
RTS0046009,20
RTS0046010,17
RTS0046011,12
RTS0046012,8
RTS0046013,11
RTS0046014,10
RTS0046015,15
RTS0046016,17
RTS0046017,18
RTS0046018,13
RTS0046019,19
RTS0046020,15
RTS0046021,20
RTS0046022,16
RTS0046023,26
RTS0046024,16
RTS0046025,14
RTS0046026,25
RTS0046027,26
RTS0046028,11
RTS0046029,11
RTS0046030,12
RTS0046031,11
RTS0046032,12
RTS0046033,17
RTS0046034,15
RTS0046035,15
RTS0046036,12
RTS0046037,18
RTS0046038,18
RTS0046039,13
RTS0046040,7
RTS0046041,10
RTS0046042,24
RTS0046043,12
RTS0046044,16
RTS0046045,13
RTS0046046,9
RTS0046047,16
RTS0046048,74
RTS0046049,43
RTS0046050,17
RTS0046051,24
RTS0046052,48
RTS0046053,64
RTS0046054,26
RTS0046055,10
RTS0046056,25
RTS0046057,10
RTS0046058,17
RTS0046059,21
RTS0046060,7
RTS0046061,26
RTS0046062,22
RTS0046063,20
RTS0046064,16
RTS0046065,14
RTS0046066,17
RTS0046067,13
RTS0046068,13
RTS0046069,23
RTS0046070,26
RTS0046071,36
RTS0046072,15
RTS0046073,24
RTS0046074,11
RTS0046075,8
RTS0046076,16
RTS0046077,20
RTS0046078,11
RTS0046079,16
RTS0046080,15
RTS0046081,15
RTS0046082,19
RTS0046083,16
RTS0046084,24
RTS0046085,14
RTS0046086,37
RTS0046087,9
RTS0046088,19
RTS0046089,14
RTS0046090,16
RTS0046091,11
RTS0046092,95
RTS0046093,19
RTS0046094,17
RTS0046095,23
RTS0046096,8
RTS0046097,26
RTS0046098,21
RTS0046099,12
RTS0046100,12
RTS0046101,18
RTS0046102,17
RTS0046103,10
RTS0046104,26
RTS0046105,17
RTS0046106,21
RTS0046107,19
RTS0046108,20
RTS0046109,14
RTS0046110,26
RTS0046111,23
RTS0046112,18
RTS0046113,17
RTS0046114,20
RTS0046115,14
RTS0046116,48
RTS0046117,37
RTS0046119,15
RTS0046121,21
RTS0046122,43
RTS0046123,11
RTS0046124,5
RTS0046125,13
RTS0046126,11
RTS0046127,13
RTS0046128,22
RTS0046129,11
RTS0046130,16
RTS0046131,16
RTS0046132,24
RTS0046133,16
RTS0046134,23
RTS0046135,11
RTS0046136,12
RTS0046137,16
RTS0046138,16
RTS0046140,16
RTS0046141,23
RTS0046142,39
RTS0046143,8
RTS0046144,22
RTS0046145,20
RTS0046146,34
RTS0046147,20
RTS0046148,23
RTS0046149,11
RTS0046150,13
RTS0046152,18
RTS0046153,9
RTS0046154,10
RTS0046155,26
RTS0046156,14
RTS0046157,12
RTS0046158,11
RTS0046159,9
RTS0046160,16
RTS0046161,12
RTS0046162,15
RTS0046163,10
RTS0046164,16
RTS0046165,19
RTS0046166,14
RTS0046167,18
RTS0046168,15
RTS0046169,14
RTS0046170,25
RTS0046171,10
RTS0046172,14
RTS0046173,10
RTS0046174,9
RTS0046175,13
RTS0046176,14
RTS0046177,18
RTS0046178,13
RTS0046179,13
RTS0046180,20
RTS0046181,14
RTS0046182,16
RTS0046183,65
RTS0046184,18
RTS0046185,12
RTS0046186,15
RTS0046187,14
RTS0046188,27
RTS0046191,11
RTS0046193,12
RTS0046194,14
RTS0046195,13
RTS0046196,17
RTS0046197,18
RTS0046198,15
RTS0046199,8
RTS0046200,15
RTS0046201,14
RTS0046202,17
RTS0046203,14
RTS0046204,17
RTS0046205,14
RTS0046206,20
RTS0046207,23
RTS0046208,17
RTS0046209,15
RTS0046210,10
RTS0046211,19
RTS0046212,15
RTS0046213,27
RTS0046214,16
RTS0046215,19
RTS0046216,14
RTS0046217,16
RTS0046218,32
RTS0046219,19
RTS0046220,21
RTS0046221,18
RTS0046222,22
RTS0046223,16
RTS0046224,15
RTS0046225,17
RTS0046226,14
RTS0046227,29
RTS0046228,25
RTS0046229,24
RTS0046230,14
RTS0046231,5
RTS0046232,15
RTS0046233,17
RTS0046234,14
RTS0046235,21
RTS0046236,18
RTS0046237,18
RTS0046238,18
RTS0046239,15
RTS0046240,19
RTS0046241,27
RTS0046242,18
RTS0046243,20
RTS0046244,26
RTS0046245,15
RTS0046246,42
RTS0046247,19
RTS0046248,13
RTS0046249,17
RTS0046250,20
RTS0046251,8
RTS0046252,18
RTS0046253,13
RTS0046254,14
RTS0046255,13
RTS0046256,24
RTS0046257,11
RTS0046258,11
RTS0046259,15
RTS0046260,17
RTS0046261,20
RTS0046262,17
RTS0046263,14
RTS0046264,12
RTS0046265,13
RTS0046266,9
RTS0046267,13
RTS0046268,29
RTS0046269,12
RTS0046270,18
RTS0046271,19
RTS0046272,15
RTS0046273,7
RTS0046274,19
RTS0046275,10
RTS0046276,16
RTS0046277,14
RTS0046278,10
RTS0046279,17
RTS0046280,12
RTS0046281,12
RTS0046282,17
RTS0046283,27
RTS0046284,13
RTS0046285,17
RTS0046286,17
RTS0046287,30
RTS0046288,14
RTS0046289,25
RTS0046290,14
RTS0046291,19
RTS0046292,16
RTS0046293,17
RTS0046294,15
RTS0046295,151
RTS0046296,8
RTS0046297,80
RTS0046298,14
RTS0046299,20
RTS0046300,15
RTS0046301,25
RTS0046302,9
RTS0046303,15
RTS0046304,11
RTS0046305,31
RTS0046306,24
RTS0046307,16
RTS0046308,16
RTS0046309,9
RTS0046310,16
RTS0046311,16
RTS0046312,17
RTS0046313,16
RTS0046314,33
RTS0046315,16
RTS0046316,37
RTS0046317,14
RTS0046318,21
RTS0046319,27
RTS0046320,13
RTS0046321,19
RTS0046322,14
RTS0046323,10
RTS0046324,11
RTS0046325,22
RTS0046326,20
RTS0046327,24
RTS0046328,23
RTS0046329,17
RTS0046330,16
RTS0046331,17
RTS0046332,12
RTS0046333,16
RTS0046334,39
RTS0046335,26
RTS0046336,19
RTS0046342,9
RTS0046343,30
RTS0046344,19
RTS0046345,11
RTS0046346,10
RTS0046347,18
RTS0046348,16
RTS0046349,23
RTS0046350,17
RTS0046351,3
RTS0046352,25
RTS0046353,24
RTS0046354,23
RTS0046355,15
RTS0046356,16
RTS0046357,24
RTS0046358,11
RTS0046359,21
RTS0046360,19
RTS0046361,17
RTS0046362,27
RTS0046363,31
RTS0046364,19
RTS0046365,11
RTS0046366,12
RTS0046367,12
RTS0046368,28
RTS0046369,15
RTS0046370,20
RTS0046371,16
RTS0046372,27
RTS0046373,13
RTS0046374,17
RTS0046375,15
RTS0046376,8
RTS0046377,15
RTS0046378,32
RTS0046379,18
RTS0046380,19
RTS0046381,15
RTS0046382,10
RTS0046383,16
RTS0046384,18
RTS0046385,17
RTS0046386,21
RTS0046387,11
RTS0046388,17
RTS0046389,33
RTS0046390,8
RTS0046391,23
RTS0046392,14
RTS0046393,9
RTS0046394,19
RTS0046395,38
RTS0046396,11
RTS0046397,13
RTS0046398,20
RTS0046399,15
RTS0046400,17
RTS0046401,28
RTS0046402,19
RTS0046403,13
RTS0046404,16
RTS0046405,13
RTS0046406,16
RTS0046407,10
RTS0046408,14
RTS0046409,29
RTS0046410,18
RTS0046411,13
RTS0046412,15
RTS0046413,14
RTS0046414,31
RTS0046415,18
RTS0046416,19
RTS0046417,48
RTS0046418,36
RTS0046419,22
RTS0046420,30
RTS0046421,17
RTS0046422,38
RTS0046423,7
RTS0046424,16
RTS0046425,16
RTS0046426,13
RTS0046427,19
RTS0046428,19
RTS0046429,19
RTS0046430,11
RTS0046431,26
RTS0046432,17
RTS0046433,49
RTS0046434,16
RTS0046435,30
RTS0046439,15
RTS0046440,16
RTS0046441,27
RTS0046442,22
RTS0046443,28
RTS0046444,29
RTS0046445,14
RTS0046446,5
RTS0046447,16
RTS0046448,19
RTS0046449,20
RTS0046450,26
RTS0046451,22
RTS0046452,12
RTS0046453,10
RTS0046454,12
RTS0046455,15
RTS0046456,13
RTS0046457,16
RTS0046458,20
RTS0046459,40
RTS0046460,23
RTS0046461,14
RTS0046462,20
RTS0046463,13
RTS0046464,16
RTS0046466,15
RTS0046468,13
RTS0046469,16
RTS0046470,22
RTS0046471,20
RTS0046472,23
RTS0046473,10
RTS0046474,12
RTS0046475,21
RTS0046476,19
RTS0046477,18
RTS0046478,18
RTS0046479,12
RTS0046480,18
RTS0046481,19
RTS0046482,18
RTS0046483,17
RTS0046484,12
RTS0046485,14
RTS0046486,13
RTS0046487,25
RTS0046488,25
RTS0046489,16
RTS0046490,23
RTS0046491,13
RTS0046492,23
RTS0046493,16
RTS0046494,18
RTS0046495,16
RTS0046496,18
RTS0046497,17
RTS0046498,15
RTS0046499,12
RTS0046500,36
RTS0046501,16
RTS0046502,27
RTS0046503,15
RTS0046504,17
RTS0046505,10
RTS0046506,15
RTS0046507,11
RTS0046508,15
RTS0046509,12
RTS0046510,26
RTS0046511,12
RTS0046512,24
RTS0046513,15
RTS0046514,11
RTS0046515,29
RTS0046516,10
RTS0046517,20
RTS0046518,14
RTS0046519,14
RTS0046520,16
RTS0046521,22
RTS0046522,14
RTS0046524,20
RTS0046525,13
RTS0046526,14
RTS0046527,16
RTS0046528,19
RTS0046529,14
RTS0046530,9
RTS0046531,13
RTS0046532,18
RTS0046533,19
RTS0046534,10
RTS0046535,15
RTS0046536,25
RTS0046537,21
RTS0046538,19
RTS0046539,17
RTS0046540,11
RTS0046541,10
RTS0046542,37
RTS0046543,18
RTS0046544,13
RTS0046545,13
RTS0046546,18
RTS0046548,21
RTS0046549,14
RTS0046550,14
RTS0046551,23
RTS0046552,15
RTS0046553,108
RTS0046554,17
RTS0046555,13
RTS0046556,19
RTS0046557,21
RTS0046558,16
RTS0046559,23
RTS0046560,15
RTS0046561,21
RTS0046562,13
RTS0046563,16
RTS0046564,21
RTS0046565,37
RTS0046566,41
RTS0046567,24
RTS0046568,20
RTS0046569,33
RTS0046570,20
RTS0046571,27
RTS0046572,10
RTS0046573,16
RTS0046574,24
RTS0046575,17
RTS0046577,26
RTS0046578,16
RTS0046580,34
RTS0046581,18
RTS0046582,18
RTS0046583,15
RTS0046584,14
RTS0046585,15
RTS0046586,14
RTS0046587,18
RTS0046588,13
RTS0046589,15
RTS0046590,15
RTS0046591,14
RTS0046592,15
RTS0046593,25
RTS0046594,13
RTS0046595,24
RTS0046596,26
RTS0046597,15
RTS0046598,32
RTS0046599,20
RTS0046600,17
RTS0046601,17
RTS0046602,18
RTS0046603,24
RTS0046604,24
RTS0046605,29
RTS0046606,26
RTS0046607,8
RTS0046608,15
RTS0046609,10
RTS0046610,9
RTS0046611,17
RTS0046612,18
RTS0046613,28
RTS0046614,35
RTS0046615,16
RTS0046616,13
RTS0046617,29
RTS0046618,14
RTS0046619,43
RTS0046620,16
RTS0046621,21
RTS0046622,25
RTS0046623,14
RTS0046624,13
RTS0046625,18
RTS0046626,26
RTS0046627,20
RTS0046628,34
RTS0046629,16
RTS0046630,14
RTS0046631,16
RTS0046632,21
RTS0046633,29
RTS0046634,17
RTS0046635,13
RTS0046636,20
RTS0046637,13
RTS0046638,14
RTS0046639,14
RTS0046640,17
RTS0046641,15
RTS0046642,21
RTS0046643,17
RTS0046644,27
RTS0046645,27
RTS0046646,12
RTS0046647,16
RTS0046648,29
RTS0046649,13
RTS0046650,29
RTS0046651,14
RTS0046652,11
RTS0046653,46
RTS0046654,22
RTS0046655,15
RTS0046656,20
RTS0046657,17
RTS0046658,22
RTS0046659,30
RTS0046660,14
RTS0046661,16
RTS0046662,15
RTS0046663,14
RTS0046664,18
RTS0046665,17
RTS0046666,24
RTS0046667,19
RTS0046668,21
RTS0046669,7
RTS0046670,10
RTS0046671,9
RTS0046672,14
RTS0046673,16
RTS0046674,19
RTS0046675,13
RTS0046676,10
RTS0046677,11
RTS0046678,18
RTS0046679,8
RTS0046680,13
RTS0046681,10
RTS0046682,17
RTS0046683,7
RTS0046684,24
RTS0046685,11
RTS0046686,20
RTS0046687,17
RTS0046688,18
RTS0046689,22
RTS0046690,13
RTS0046691,16
RTS0046692,16
RTS0046693,14
RTS0046694,13
RTS0046695,20
RTS0046696,34
RTS0046697,26
RTS0046698,23
RTS0046699,15
RTS0046700,12
RTS0046701,20
RTS0046702,29
RTS0046703,20
RTS0046704,74
RTS0046705,61
RTS0046706,24
RTS0046707,16
RTS0046708,116
RTS0046709,19
RTS0046710,24
RTS0046711,27
RTS0046712,9
RTS0046713,25
RTS0046714,22
RTS0046715,10
RTS0046716,19
RTS0046717,23
RTS0046718,17
RTS0046719,13
RTS0046720,23
RTS0046721,22
RTS0046722,30
RTS0046723,9
RTS0046724,13
RTS0046725,12
RTS0046726,12
RTS0046727,39
RTS0046728,15
RTS0046729,21
RTS0046730,20
RTS0046731,14
RTS0046732,22
RTS0046733,19
RTS0046734,13
RTS0046735,9
RTS0046736,12
RTS0046737,29
RTS0046738,8
RTS0046739,10
RTS0046740,29
RTS0046741,40
RTS0046742,8
RTS0046743,14
RTS0046744,24
RTS0046745,32
RTS0046746,16
RTS0046747,19
RTS0046748,34
RTS0046749,38
RTS0046750,20
RTS0046751,12
RTS0046752,19
RTS0046753,16
RTS0046754,23
RTS0046755,16
RTS0046756,14
RTS0046757,23
RTS0046758,12
RTS0046759,130
RTS0046760,128
RTS0046761,52
RTS0046763,39
RTS0046764,9
RTS0046765,14
RTS0046766,12
RTS0046767,20
RTS0046768,14
RTS0046769,20
RTS0046770,28
RTS0046771,21
RTS0046772,20
RTS0046773,13
RTS0046774,16
RTS0046775,14
RTS0046777,35
RTS0046778,15
RTS0046779,19
RTS0046780,19
RTS0046781,28
RTS0046782,5
RTS0046783,23
RTS0046784,15
RTS0046785,32
RTS0046790,12
RTS0046791,21
RTS0046792,32
RTS0046793,20
RTS0046794,19
RTS0046795,13
RTS0046796,19
RTS0046797,25
RTS0046798,35
RTS0046799,12
RTS0046800,19
RTS0046801,50
RTS0046802,20
RTS0046803,23
RTS0046804,14
RTS0046805,14
RTS0046806,10
RTS0046807,41
RTS0046808,10
RTS0046809,10
RTS0046810,15
RTS0046811,7
RTS0046812,16
RTS0046813,18
RTS0046814,12
RTS0046815,19
RTS0046816,9
RTS0046817,12
RTS0046818,10
RTS0046819,13
RTS0046820,32
RTS0046821,18
RTS0046822,16
RTS0046823,18
RTS0046824,45
RTS0046825,20
RTS0046826,16
RTS0046827,15
RTS0046828,36
RTS0046829,44
RTS0046830,11
RTS0046831,13
RTS0046832,22
RTS0046833,6
RTS0046835,13
RTS0046836,96
RTS0046837,16
RTS0046838,21
RTS0046839,23
RTS0046840,14
RTS0046841,25
RTS0046842,19
RTS0046843,22
RTS0046846,31
RTS0046849,19
RTS0046850,29
RTS0046851,17
RTS0046852,12
RTS0046853,9
RTS0046854,15
RTS0046855,12
RTS0046856,17
RTS0046857,12
RTS0046858,50
RTS0046859,16
RTS0046860,41
RTS0046861,22
RTS0046862,15
RTS0046863,42
RTS0046864,14
RTS0046866,27
RTS0046867,14
RTS0046868,15
RTS0046869,26
RTS0046870,23
RTS0046871,10
RTS0046872,25
RTS0046873,7
RTS0046874,15
RTS0046875,17
RTS0046876,16
RTS0046877,25
RTS0046878,13
RTS0046879,11
RTS0046880,26
RTS0046881,27
RTS0046882,30
RTS0046885,17
RTS0046886,14
RTS0046887,15
RTS0046889,20
RTS0046890,14
RTS0046891,17
RTS0046892,31
RTS0046893,12
RTS0046894,23
RTS0046895,16
RTS0046897,56
RTS0046898,16
RTS0046899,32
RTS0046900,22
RTS0046902,22
RTS0046903,17
RTS0046904,13
RTS0046905,14
RTS0046906,24
RTS0046907,22
RTS0046908,9
RTS0046909,36
RTS0046910,10
RTS0046911,27
RTS0046912,13
RTS0046913,15
RTS0046914,14
RTS0046915,22
RTS0046916,21
RTS0046918,39
RTS0046919,51
RTS0046920,19
RTS0046921,31
RTS0046922,17
RTS0046923,18
RTS0046924,20
RTS0046925,9
RTS0046926,10
RTS0046927,12
RTS0046928,14
RTS0046929,15
RTS0046930,17
RTS0046931,15
RTS0046933,15
RTS0046934,14
RTS0046935,19
RTS0046936,17
RTS0046937,12
RTS0046938,32
RTS0046939,15
RTS0046940,20
RTS0046941,20
RTS0046942,27
RTS0046943,30
RTS0046944,11
RTS0046946,20
RTS0046947,14
RTS0046948,14
RTS0046949,14
RTS0046950,11
RTS0046951,14
RTS0046952,19
RTS0046954,10
RTS0046955,12
RTS0046956,15
RTS0046957,19
RTS0046958,17
RTS0046959,20
RTS0046960,17
RTS0046961,45
RTS0046962,16
RTS0046963,17
RTS0046965,6
RTS0046966,21
RTS0046967,11
RTS0046968,20
RTS0047054,16
RTS0047055,19
RTS0047056,14
RTS0047057,19
RTS0047058,20
RTS0047060,23
RTS0047061,9
RTS0047062,10
RTS0047063,16
RTS0047064,28
RTS0047065,15
RTS0047066,16
RTS0047067,40
RTS0047068,10
RTS0047069,8
RTS0047070,10
RTS0047071,25
RTS0047072,29
RTS0047073,16
RTS0047074,21
RTS0047075,14
RTS0047076,18
RTS0047077,17
RTS0047078,18
RTS0047079,12
RTS0047080,27
RTS0047081,22
RTS0047082,35
RTS0047083,30
RTS0047084,15
RTS0047085,12
RTS0047086,21
RTS0047087,13
RTS0047088,18
RTS0047089,22
RTS0047091,15
RTS0047092,15
RTS0047093,12
RTS0047094,8
RTS0047095,10
RTS0047096,15
RTS0047097,8
RTS0047098,16
RTS0047099,17
RTS0047100,9
RTS0047101,20
RTS0047102,23
RTS0047103,15
RTS0047104,7
RTS0047105,24
RTS0047106,18
RTS0047107,28
RTS0047108,34
RTS0047109,22
RTS0047110,16
RTS0047111,21
RTS0047112,17
RTS0047113,44
RTS0047114,19
RTS0047115,21
RTS0047116,33
RTS0047117,24
RTS0047118,15
RTS0047119,22
RTS0047120,19
RTS0047121,18
RTS0047122,23
RTS0047123,11
RTS0047124,42
RTS0047125,22
RTS0047126,21
RTS0047127,24
RTS0047128,9
RTS0047129,18
RTS0047130,14
RTS0047131,28
RTS0047132,21
RTS0047133,80
RTS0047134,19
RTS0047135,82
RTS0047136,45
RTS0047137,23
RTS0047138,36
RTS0047139,21
RTS0047140,15
RTS0047141,13
RTS0047142,13
RTS0047143,16
RTS0047144,19
RTS0047145,35
RTS0047146,34
RTS0047147,18
RTS0047148,21
RTS0047149,14
RTS0047150,29
RTS0047151,18
RTS0047152,38
RTS0047153,7
RTS0047154,51
RTS0047156,15
RTS0047157,27
RTS0047158,16
RTS0047159,11
RTS0047160,23
RTS0047165,21
RTS0047166,9
RTS0047167,10
RTS0047168,16
RTS0047169,15
RTS0047170,12
RTS0047171,21
RTS0047172,5
RTS0047173,29
RTS0047174,16
RTS0047175,8
RTS0047176,20
RTS0047177,28
RTS0047178,20
RTS0047179,24
RTS0047180,15
RTS0047181,21
RTS0047182,16
RTS0047183,21
RTS0047184,17
RTS0047185,10
RTS0047186,16
RTS0047187,23
RTS0047188,18
RTS0047189,18
RTS0047190,17
RTS0047191,21
RTS0047192,19
RTS0047193,14
RTS0047194,20
RTS0047195,22
RTS0047196,18
RTS0047197,38
RTS0047198,18
RTS0047199,19
RTS0047200,18
RTS0047201,23
RTS0047202,12
RTS0047203,20
RTS0047204,16
RTS0047205,16
RTS0047206,20
RTS0047207,38
RTS0047208,98
RTS0047209,47
RTS0047210,305
RTS0047211,238
RTS0047212,15
RTS0047213,18
RTS0047214,25
RTS0047215,21
RTS0047216,15
RTS0047217,13
RTS0047218,73
RTS0047219,18
RTS0047220,8
RTS0047221,34
RTS0047222,13
RTS0047223,26
RTS0047225,31
RTS0047226,11
RTS0047229,14
RTS0047230,16
RTS0047231,25
RTS0047232,20
RTS0047233,12
RTS0047234,16
RTS0047235,10
RTS0047236,12
RTS0047237,25
RTS0047238,22
RTS0047239,47
RTS0047240,15
RTS0047241,21
RTS0047242,17
RTS0047243,41
RTS0047244,16
RTS0047245,14
RTS0047246,15
RTS0047247,15
RTS0047248,9
RTS0047249,12
RTS0047250,22
RTS0047252,13
RTS0047253,27
RTS0047254,36
RTS0047255,16
RTS0047256,42
RTS0047257,18
RTS0047258,21
RTS0047259,10
RTS0047260,21
RTS0047261,13
RTS0047262,11
RTS0047263,16
RTS0047264,47
RTS0047266,13
RTS0047267,48
RTS0047268,17
RTS0047269,13
RTS0047270,60
RTS0047271,34
RTS0047272,21
RTS0047273,21
RTS0047274,14
RTS0047276,12
RTS0047277,21
RTS0047278,15
RTS0047279,47
RTS0047280,15
RTS0047281,26
RTS0047282,83
RTS0047283,22
RTS0047284,18
RTS0047290,24
RTS0047291,67
RTS0047292,16
RTS0047293,38
RTS0047294,27
RTS0047295,18
RTS0047296,39
RTS0047297,23
RTS0047298,16
RTS0047299,25
RTS0047300,12
RTS0047301,32
RTS0047302,11
RTS0047303,19
RTS0047304,11
RTS0047305,16
RTS0047306,17
RTS0047307,18
RTS0047308,31
RTS0047309,22
RTS0047310,35
RTS0047311,16
RTS0047312,19
RTS0047313,16
RTS0047314,22
RTS0047315,16
RTS0047316,17
RTS0047317,24
RTS0047318,15
RTS0047319,10
RTS0047320,32
RTS0047321,44
RTS0047322,15
RTS0047323,12
RTS0047324,11
RTS0047325,46
RTS0047326,21
RTS0047327,17
RTS0047328,23
RTS0047329,21
RTS0047331,33
RTS0047332,17
RTS0047333,6
RTS0047334,11
RTS0047335,21
RTS0047336,25
RTS0047337,6
RTS0047338,18
RTS0047339,20
RTS0047340,22
RTS0047341,21
RTS0047342,23
RTS0047343,18
RTS0047344,21
RTS0047345,15
RTS0047346,5
RTS0047348,14
RTS0047349,15
RTS0047350,31
RTS0047351,29
RTS0047352,49
RTS0047353,19
RTS0047354,26
RTS0047356,9
RTS0047357,14
RTS0047358,3
RTS0047359,23
RTS0047360,9
RTS0047361,13
RTS0047362,12
RTS0047363,20
RTS0047364,10
RTS0047365,14
RTS0047366,11
RTS0047367,10
RTS0047368,18
RTS0047369,25
RTS0047370,13
RTS0047373,12
RTS0047374,10
RTS0047375,14
RTS0047376,41
RTS0047377,33
RTS0047378,22
RTS0047379,24
RTS0047380,27
RTS0047381,20
RTS0047382,10
RTS0047383,16
RTS0047384,19
RTS0047385,12
RTS0047386,36
RTS0047387,17
RTS0047388,20
RTS0047389,18
RTS0047390,19
RTS0047391,16
RTS0047392,32
RTS0047393,18
RTS0047394,17
RTS0047395,14
RTS0047396,73
RTS0047397,23
RTS0047398,14
RTS0047399,15
RTS0047400,9
RTS0047401,12
RTS0047402,14
RTS0047403,13
RTS0047404,33
RTS0047405,23
RTS0047406,16
RTS0047407,25
RTS0047408,17
RTS0047409,23
RTS0047410,39
RTS0047411,18
RTS0047412,11
RTS0047413,15
RTS0047414,17
RTS0047415,23
RTS0047417,25
RTS0047418,16
RTS0047419,30
RTS0047420,16
RTS0047421,18
RTS0047422,16
RTS0047423,12
RTS0047424,20
RTS0047425,9
RTS0047426,38
RTS0047427,20
RTS0047428,25
RTS0047429,21
RTS0047430,14
RTS0047431,17
RTS0047432,22
RTS0047433,8
RTS0047434,24
RTS0047435,43
RTS0047436,32
RTS0047437,15
RTS0047438,28
RTS0047439,12
RTS0047440,13
RTS0047441,17
RTS0047442,11
RTS0047445,32
RTS0047446,30
RTS0047447,16
RTS0047448,15
RTS0047449,23
RTS0047450,23
RTS0047451,16
RTS0047452,26
RTS0047453,6
RTS0047454,20
RTS0047455,14
RTS0047456,12
RTS0047457,18
RTS0047458,11
RTS0047459,20
RTS0047460,16
RTS0047461,19
RTS0047462,28
RTS0047463,17
RTS0047464,29
RTS0047465,19
RTS0047466,12
RTS0047467,18
RTS0047468,20
RTS0047469,15
RTS0047471,15
RTS0047472,13
RTS0047473,19
RTS0047474,12
RTS0047475,16
RTS0047476,24
RTS0047477,20
RTS0047479,19
RTS0047480,12
RTS0047481,20
RTS0047482,9
RTS0047483,18
RTS0047484,19
RTS0047485,12
RTS0047486,21
RTS0047487,9
RTS0047488,26
RTS0047489,21
RTS0047490,10
RTS0047491,13
RTS0047492,26
RTS0047493,21
RTS0047494,25
RTS0047495,26
RTS0047496,12
RTS0047497,19
RTS0047498,8
RTS0047499,12
RTS0047500,21
RTS0047501,15
RTS0047502,10
RTS0047503,12
RTS0047504,24
RTS0047505,7
RTS0047506,31
RTS0047507,14
RTS0047508,8
RTS0047509,15
RTS0047510,27
RTS0047511,18
RTS0047512,19
RTS0047513,10
RTS0047514,13
RTS0047515,20
RTS0047516,9
RTS0047517,98
RTS0047518,19
RTS0047520,16
RTS0047521,15
RTS0047522,12
RTS0047523,23
RTS0047524,14
RTS0047525,23
RTS0047526,9
RTS0047527,12
RTS0047528,14
RTS0047529,14
RTS0047530,35
RTS0047531,16
RTS0047532,15
RTS0047533,7
RTS0047534,9
RTS0047535,14
RTS0047536,18
RTS0047537,35
RTS0047538,23
RTS0047540,16
RTS0047541,22
RTS0047543,18
RTS0047544,20
RTS0047545,18
RTS0047546,18
RTS0047547,27
RTS0047548,27
RTS0047549,17
RTS0047550,16
RTS0047551,17
RTS0047552,12
RTS0047553,12
RTS0047558,14
RTS0047559,15
RTS0047560,12
RTS0047561,19
RTS0047562,16
RTS0047563,16
RTS0047564,15
RTS0047565,21
RTS0047566,13
RTS0047567,18
RTS0047568,13
RTS0047569,39
RTS0047570,19
RTS0047571,18
RTS0047572,29
RTS0047573,13
RTS0047574,11
RTS0047575,12
RTS0047576,11
RTS0047577,16
RTS0047578,16
RTS0047579,17
RTS0047580,11
RTS0047581,16
RTS0047582,17
RTS0047583,8
RTS0047584,12
RTS0047585,16
RTS0047586,18
RTS0047587,19
RTS0047588,40
RTS0047590,19
RTS0047591,6
RTS0047592,16
RTS0047593,16
RTS0047594,25
RTS0047595,15
RTS0047596,23
RTS0047597,25
RTS0047598,16
RTS0047599,19
RTS0047600,27
RTS0047601,29
RTS0047602,16
RTS0047603,12
RTS0047604,14
RTS0047606,19
RTS0047613,17
RTS0047614,14
RTS0047615,19
RTS0047616,15
RTS0047617,15
RTS0047618,16
RTS0047619,12
RTS0047620,7
RTS0047621,14
RTS0047622,15
RTS0047624,13
RTS0047625,10
RTS0047626,21
RTS0047627,9
RTS0047628,14
RTS0047629,13
RTS0047630,6
RTS0047631,10
RTS0047632,19
RTS0047633,7
RTS0047634,13
RTS0047635,16
RTS0047636,18
RTS0047637,16
RTS0047638,18
RTS0047639,20
RTS0047640,16
RTS0047641,10
RTS0047642,14
RTS0047643,11
RTS0047644,10
RTS0047645,12
RTS0047646,20
RTS0047647,16
RTS0047648,18
RTS0047649,16
RTS0047650,8
RTS0047651,12
RTS0047652,13
RTS0047653,13
RTS0047654,8
RTS0047656,23
RTS0047657,16
RTS0047658,18
RTS0047659,12
RTS0047660,8
RTS0047661,14
RTS0047662,18
RTS0047663,7
RTS0047664,16
RTS0047665,12
RTS0047666,9
RTS0047667,12
RTS0047668,12
RTS0047669,18
RTS0047670,25
RTS0047672,11
RTS0047673,22
RTS0047674,21
RTS0047675,14
RTS0047676,14
RTS0047677,22
RTS0047678,15
RTS0047679,20
RTS0047680,17
RTS0047681,14
RTS0047682,17
RTS0047684,17
RTS0047685,13
RTS0047686,12
RTS0047687,20
RTS0047688,17
RTS0047689,22
RTS0047691,14
RTS0047692,15
RTS0047693,17
RTS0047694,22
RTS0047695,19
RTS0047696,16
RTS0047697,19
RTS0047698,21
RTS0047699,28
RTS0047700,16
RTS0047701,12
RTS0047702,24
RTS0047703,28
RTS0047704,12
RTS0047705,18
RTS0047706,15
RTS0047707,16
RTS0047708,24
RTS0047709,8
RTS0047710,17
RTS0047711,21
RTS0047712,14
RTS0047713,32
RTS0047714,46
RTS0047715,14
RTS0047716,20
RTS0047717,26
RTS0047718,33
RTS0047720,18
RTS0047721,17
RTS0047722,16
RTS0047723,17
RTS0047724,13
RTS0047725,13
RTS0047726,17
RTS0047727,26
RTS0047728,23
RTS0047729,6
RTS0047730,13
RTS0047731,11
RTS0047732,17
RTS0047733,19
RTS0047734,12
RTS0047735,22
RTS0047736,25
RTS0047737,25
RTS0047738,17
RTS0047739,28
RTS0047740,18
RTS0047741,16
RTS0047742,17
RTS0047743,16
RTS0047744,22
RTS0047745,16
RTS0047746,26
RTS0047747,23
RTS0047748,18
RTS0047749,27
RTS0047750,23
RTS0047752,11
RTS0047753,20
RTS0047754,49
RTS0047755,37
RTS0047756,18
RTS0047757,9
RTS0047758,21
RTS0047759,22
RTS0047760,18
RTS0047761,17
RTS0047762,22
RTS0047763,34
RTS0047764,13
RTS0047765,32
RTS0047766,87
RTS0047767,16
RTS0047768,16
RTS0047769,12
RTS0047770,12
RTS0047771,10
RTS0047772,16
RTS0047773,21
RTS0047774,32
RTS0047775,16
RTS0047776,17
RTS0047777,14
RTS0047778,23
RTS0047779,11
RTS0047780,14
RTS0047781,7
RTS0047782,17
RTS0047783,19
RTS0047784,16
RTS0047785,15
RTS0047786,24
RTS0047787,42
RTS0047788,13
RTS0047789,14
RTS0047790,12
RTS0047791,12
RTS0047792,9
RTS0047793,17
RTS0047794,12
RTS0047795,12
RTS0047796,18
RTS0047797,16
RTS0047798,16
RTS0047799,20
RTS0047800,10
RTS0047801,19
RTS0047802,17
RTS0047803,28
RTS0047804,11
RTS0047805,18
RTS0047806,19
RTS0047807,24
RTS0047808,21
RTS0047809,17
RTS0047810,17
RTS0047811,14
RTS0047812,9
RTS0047813,19
RTS0047814,15
RTS0047816,14
RTS0047817,25
RTS0047818,15
RTS0047819,7
RTS0047820,16
RTS0047821,29
RTS0047822,26
RTS0047823,27
RTS0047824,12
RTS0047825,27
RTS0047826,17
RTS0047827,19
RTS0047828,17
RTS0047829,35
RTS0047830,9
RTS0047831,9
RTS0047832,9
RTS0047833,24
RTS0047834,10
RTS0047835,17
RTS0047836,11
RTS0047837,14
RTS0047838,14
RTS0047839,12
RTS0047840,23
RTS0047841,12
RTS0047842,35
RTS0047843,14
RTS0047844,6
RTS0047845,18
RTS0047846,13
RTS0047847,16
RTS0047848,40
RTS0047849,27
RTS0047850,15
RTS0047851,18
RTS0047852,15
RTS0047853,16
RTS0047854,14
RTS0047855,18
RTS0047856,19
RTS0047857,39
RTS0047858,14
RTS0047859,9
RTS0047860,16
RTS0047861,15
RTS0047862,10
RTS0047863,16
RTS0047864,22
RTS0047865,18
RTS0047866,34
RTS0047867,16
RTS0047868,21
RTS0047869,18
RTS0047870,19
RTS0047871,22
RTS0047872,19
RTS0047873,73
RTS0047874,16
RTS0047875,15
RTS0047876,20
RTS0047877,8
RTS0047878,20
RTS0047879,21
RTS0047880,15
RTS0047881,15
RTS0047882,12
RTS0047883,12
RTS0047884,19
RTS0047885,22
RTS0047886,16
RTS0047890,15
RTS0047891,17
RTS0047892,13
RTS0047893,19
RTS0047894,23
RTS0047895,21
RTS0047896,28
RTS0047897,19
RTS0047898,15
RTS0047899,23
RTS0047900,30
RTS0047901,16
RTS0047902,70
RTS0047903,20
RTS0047904,18
RTS0047905,22
RTS0047906,21
RTS0047907,19
RTS0047908,90
RTS0047909,18
RTS0047910,22
RTS0047912,25
RTS0047913,18
RTS0047914,11
RTS0047915,10
RTS0047916,17
RTS0047917,13
RTS0047919,18
RTS0047920,16
RTS0047921,13
RTS0047924,16
RTS0047925,14
RTS0047926,13
RTS0047927,20
RTS0047928,11
RTS0047929,13
RTS0047930,14
RTS0047931,17
RTS0047932,13
RTS0047933,17
RTS0047934,13
RTS0047935,10
RTS0047936,16
RTS0047937,19
RTS0047938,6
RTS0047939,25
RTS0047940,60
RTS0047941,17
RTS0047942,11
RTS0047943,15
RTS0047944,16
RTS0047945,16
RTS0047946,13
RTS0047947,11
RTS0047948,13
RTS0047949,22
RTS0047950,20
RTS0047951,10
RTS0047952,40
RTS0047953,18
RTS0047954,6
RTS0047956,24
RTS0047957,16
RTS0047958,10
RTS0047959,11
RTS0047960,10
RTS0047961,10
RTS0047963,16
RTS0047964,11
RTS0047965,17
RTS0047966,7
RTS0047967,19
RTS0047968,32
RTS0047969,19
RTS0047970,16
RTS0047972,18
RTS0047973,13
RTS0047974,27
RTS0047975,15
RTS0047976,12
RTS0047977,13
RTS0047978,23
RTS0047979,17
RTS0047980,16
RTS0047981,16
RTS0047982,17
RTS0047985,26
RTS0047986,24
RTS0047987,20
RTS0047988,19
RTS0047990,12
RTS0047991,12
RTS0047992,15
RTS0047993,9
RTS0047994,15
RTS0047995,16
RTS0047996,11
RTS0047997,22
RTS0047998,61
RTS0047999,17
RTS0048000,25
RTS0048001,20
RTS0048003,24
RTS0048005,14
RTS0048006,11
RTS0048008,17
RTS0048009,10
RTS0048012,12
RTS0048013,23
RTS0048014,14
RTS0048015,21
RTS0048016,16
RTS0048017,17
RTS0048018,15
RTS0048019,10
RTS0048020,52
RTS0048021,16
RTS0048022,24
RTS0048023,16
RTS0048024,13
RTS0048026,22
RTS0048027,25
RTS0048028,14
RTS0048029,12
RTS0048030,8
RTS0048031,14
RTS0048032,16
RTS0048033,15
RTS0048034,18
RTS0048035,20
RTS0048036,15
RTS0048037,18
RTS0048038,827
RTS0048040,11
RTS0048041,14
RTS0048042,12
RTS0048043,14
RTS0048044,19
RTS0048045,29
RTS0048046,11
RTS0048047,12
RTS0048048,22
RTS0048049,16
RTS0048050,19
RTS0048051,9
RTS0048052,20
RTS0048053,21
RTS0048054,18
RTS0048055,15
RTS0048056,19
RTS0048057,11
RTS0048058,10
RTS0048059,44
RTS0048060,17
RTS0048061,19
RTS0048062,12
RTS0048063,17
RTS0048064,30
RTS0048065,13
RTS0048066,15
RTS0048067,14
RTS0048068,22
RTS0048069,22
RTS0048070,15
RTS0048071,37
RTS0048072,21
RTS0048073,13
RTS0048074,10
RTS0048076,24
RTS0048077,25
RTS0048078,10
RTS0048079,16
RTS0048080,20
RTS0048081,32
RTS0048082,34
RTS0048084,9
RTS0048085,17
RTS0048086,9
RTS0048087,31
RTS0048088,16
RTS0048089,10
RTS0048090,18
RTS0048091,16
RTS0048092,21
RTS0048093,22
RTS0048094,10
RTS0048096,17
RTS0048097,18
RTS0048098,225
RTS0048099,360
RTS0048100,395
RTS0048101,32
RTS0048102,31
RTS0048104,24
RTS0048105,25
RTS0048106,13
RTS0048107,12
RTS0048108,60
RTS0048109,12
RTS0048110,13
RTS0048111,10
RTS0048112,18
RTS0048113,20
RTS0048114,7
RTS0048115,11
RTS0048116,16
RTS0048117,9
RTS0048118,15
RTS0048120,7
RTS0048126,13
RTS0048127,30
RTS0048129,43
RTS0048130,8
RTS0048131,25
RTS0048132,20
RTS0048133,9
RTS0048134,8
RTS0048135,107
RTS0048136,13
RTS0048138,16
RTS0048139,16
RTS0048140,12
RTS0048141,16
RTS0048142,10
RTS0048144,10
RTS0048145,23
RTS0048146,36
RTS0048147,8
RTS0048148,16
RTS0048149,6
RTS0048150,12
RTS0048151,16
RTS0048152,13
RTS0048153,22
RTS0048154,17
RTS0048155,16
RTS0048156,46
RTS0048158,20
RTS0048159,20
RTS0048160,37
RTS0048161,52
RTS0048162,24
RTS0048163,22
RTS0048164,56
RTS0048165,37
RTS0048166,20
RTS0048167,23
RTS0048168,25
RTS0048169,22
RTS0048170,16
RTS0048171,22
RTS0048172,16
RTS0048173,12
RTS0048175,17
RTS0048176,22
RTS0048177,17
RTS0048178,36
RTS0048179,24
RTS0048180,19
RTS0048181,31
RTS0048182,33
RTS0048183,25
RTS0048184,47
RTS0048185,46
RTS0048186,8
RTS0048188,18
RTS0048189,28
RTS0048190,14
RTS0048191,14
RTS0048192,40
RTS0048193,10
RTS0048194,46
RTS0048195,32
RTS0048196,25
RTS0048197,34
RTS0048198,11
RTS0048200,52
RTS0048201,14
RTS0048202,8
RTS0048203,17
RTS0048204,17
RTS0048205,25
RTS0048207,19
RTS0048208,13
RTS0048209,22
RTS0048210,12
RTS0048211,21
RTS0048212,16
RTS0048213,12
RTS0048214,13
RTS0048215,45
RTS0048216,12
RTS0048217,20
RTS0048218,24
RTS0048219,19
RTS0048220,21
RTS0048221,20
RTS0048222,13
RTS0048223,12
RTS0048224,26
RTS0048225,19
RTS0048226,12
RTS0048227,58
RTS0048228,16
RTS0048229,16
RTS0048230,19
RTS0048231,40
RTS0048232,16
RTS0048233,20
RTS0048234,18
RTS0048235,14
RTS0048236,30
RTS0048237,18
RTS0048238,24
RTS0048239,17
RTS0048240,16
RTS0048241,26
RTS0048242,36
RTS0048243,17
RTS0048244,45
RTS0048245,29
RTS0048246,18
RTS0049343,87
RTS0049344,16
RTS0049345,18
RTS0049346,20
RTS0049347,14
RTS0049348,74
RTS0049349,23
RTS0049350,17
RTS0049351,11
RTS0049352,12
RTS0049353,18
RTS0049354,12
RTS0049355,14
RTS0049356,26
RTS0049357,19
RTS0049358,12
RTS0049359,8
RTS0049360,28
RTS0049361,18
RTS0049362,13
RTS0049363,8
RTS0049364,21
RTS0049365,22
RTS0049366,32
RTS0049367,12
RTS0049368,22
RTS0049369,13
RTS0049370,14
RTS0049371,31
RTS0049372,16
RTS0049373,45
RTS0049374,18
RTS0049375,13
RTS0049376,18
RTS0049377,16
RTS0049378,22
RTS0049379,27
RTS0049380,28
RTS0049381,13
RTS0049382,11
RTS0049383,11
RTS0049384,12
RTS0049385,20
RTS0049386,23
RTS0049387,28
RTS0049388,19
RTS0049389,24
RTS0049390,19
RTS0049391,24
RTS0049392,84
RTS0049393,63
RTS0049394,24
RTS0049395,14
RTS0049396,87
RTS0049397,21
RTS0049398,25
RTS0049399,17
RTS0049400,14
RTS0049401,13
RTS0049402,31
RTS0049403,11
RTS0049404,26
RTS0049405,15
RTS0049406,8
RTS0049407,17
RTS0049408,15
RTS0049409,17
RTS0049410,20
RTS0049411,18
RTS0049412,11
RTS0049413,15
RTS0049414,21
RTS0049415,18
RTS0049416,10
RTS0049417,18
RTS0049418,22
RTS0049419,17
RTS0049420,10
RTS0049421,17
RTS0049422,20
RTS0049423,17
RTS0049424,26
RTS0049425,22
RTS0049426,16
RTS0049427,12
RTS0049428,10
RTS0049429,13
RTS0049430,27
RTS0049431,20
RTS0049432,25
RTS0049433,11
RTS0049434,14
RTS0049435,16
RTS0049436,19
RTS0049437,16
RTS0049438,18
RTS0049439,15
RTS0049440,17
RTS0049441,37
RTS0049442,17
RTS0049443,23
RTS0049444,27
RTS0049445,18
RTS0049446,10
RTS0049447,22
RTS0049448,18
RTS0049449,14
RTS0049450,17
RTS0049451,18
RTS0049452,24
RTS0049453,10
RTS0049454,14
RTS0049455,12
RTS0049456,19
RTS0049457,19
RTS0049458,27
RTS0049459,32
RTS0049460,11
RTS0049461,16
RTS0049462,18
RTS0049463,16
RTS0049464,15
RTS0049465,15
RTS0049466,12
RTS0049467,16
RTS0049468,14
RTS0049469,13
RTS0049470,24
RTS0049471,76
RTS0049472,37
RTS0049473,31
RTS0049474,11
RTS0049475,15
RTS0049476,20
RTS0049477,15
RTS0049478,18
RTS0049479,931
RTS0049480,15
RTS0049481,11
RTS0049482,11
RTS0049483,15
RTS0049484,21
RTS0049485,15
RTS0997079,17
RTS0997080,37
RTS0997081,14
RTS0997082,26
RTS0997083,26
RTS0997084,27
RTS0997085,23
RTS0997086,27
RTS0997087,11
RTS0997088,773
RTS0997089,627
RTS0997090,22
RTS0997091,18
RTS0997092,12
RTS0997093,15
RTS0997094,3
RTS0997095,10
RTS0997096,16
RTS0997097,14
RTS0997098,9
RTS0997099,8
RTS0997100,11
RTS0997101,13
RTS0997102,11
RTS0997103,11
RTS0997104,11
RTS0997105,8
RTS0997106,14
RTS0997107,18
RTS0997108,6
RTS0997109,7
RTS0997110,14
RTS0997111,5
RTS0997112,10
RTS0997113,10
RTS0997114,7
RTS0997115,12
RTS0997116,5
RTS0997117,5
RTS0997118,5
RTS0997119,7
RTS0997120,3
RTS0997121,9
RTS0997122,10
RTS0997123,19
RTS0997124,10
RTS0997125,15
RTS0997126,51
RTS0997127,11
RTS0997128,15
RTS0997129,56
RTS0997130,11
</Code_Summary>
