# Supplementary material for: Spatial meta-transcriptomics reveal associations of intratumor bacteria burden with lung cancer cells showing a distinct oncogenic signature
Source: J Immunother Cancer. 2022 Jul 6;10(7):e004698. doi: 10.1136/jitc-2022-004698 (PMC9260850; doi:10.1136/jitc-2022-004698)
Supplement: Supplementary data [file jitc-2022-004698supp009.zip › DSP-1001660004186-C-F11.dcc]

<Header>
FileVersion,0.02
SoftwareVersion,"GeoMx_NGS_Pipeline_ 2.0.0"
Date,2020-6-15
</Header>

<Scan_Attributes>
ID,DSP-1001660004186-C-F11
Plate_ID,1001660004186
Well,F11
</Scan_Attributes>

<NGS_Processing_Attributes>
SeqSetId,
tamperedIni,No
Raw,140560
Trimmed,139891
Stitched,139061
Aligned,136382
umiQ30,0.9921
rtsQ30,0.9917
</NGS_Processing_Attributes>


<Code_Summary>
RTS0039454,5
RTS0039455,4
RTS0039456,5
RTS0039457,12
RTS0039458,2
RTS0039459,1
RTS0039460,1
RTS0039461,2
RTS0039462,2
RTS0039463,1
RTS0039464,1
RTS0039465,4
RTS0039466,6
RTS0039467,5
RTS0039468,1
RTS0039469,1
RTS0039470,4
RTS0039471,6
RTS0039472,8
RTS0039473,8
RTS0039474,11
RTS0039475,14
RTS0039476,15
RTS0039477,18
RTS0039478,21
RTS0039479,5
RTS0039480,2
RTS0039481,2
RTS0039482,5
RTS0039483,1
RTS0039484,5
RTS0039485,3
RTS0039486,3
RTS0039487,4
RTS0039488,3
RTS0039489,2
RTS0039490,1
RTS0039492,3
RTS0039493,2
RTS0039494,3
RTS0039495,5
RTS0039496,3
RTS0039497,1
RTS0039498,1
RTS0039499,12
RTS0039500,8
RTS0039501,2
RTS0039502,9
RTS0039503,5
RTS0039504,2
RTS0039505,5
RTS0039506,7
RTS0039507,1
RTS0039508,6
RTS0039509,3
RTS0039510,10
RTS0039511,2
RTS0039512,1
RTS0039513,3
RTS0039514,1
RTS0039515,3
RTS0039516,2
RTS0039517,4
RTS0039518,3
RTS0039519,3
RTS0039520,3
RTS0039521,1
RTS0039522,3
RTS0039523,3
RTS0039524,2
RTS0039525,4
RTS0039526,5
RTS0039527,6
RTS0039528,3
RTS0039529,4
RTS0039530,2
RTS0039531,4
RTS0039532,3
RTS0039533,2
RTS0039534,4
RTS0039535,1
RTS0039536,3
RTS0039537,1
RTS0039538,4
RTS0039539,3
RTS0039540,2
RTS0039541,2
RTS0039542,2
RTS0039543,1
RTS0039545,2
RTS0039546,2
RTS0039548,5
RTS0039549,2
RTS0039550,1
RTS0039551,4
RTS0039552,3
RTS0039553,1
RTS0039554,1
RTS0039555,3
RTS0039556,4
RTS0039557,2
RTS0039559,1
RTS0039560,1
RTS0039561,3
RTS0039562,4
RTS0039563,3
RTS0039564,3
RTS0039565,1
RTS0039566,4
RTS0039567,2
RTS0039568,2
RTS0039569,2
RTS0039570,1
RTS0039572,3
RTS0039573,5
RTS0039574,2
RTS0039575,2
RTS0039576,1
RTS0039577,4
RTS0039578,1
RTS0039579,1
RTS0039580,4
RTS0039581,2
RTS0039582,3
RTS0039583,3
RTS0039584,6
RTS0039585,2
RTS0039586,3
RTS0039587,3
RTS0039588,2
RTS0039589,1
RTS0039590,4
RTS0039591,4
RTS0039592,3
RTS0039593,2
RTS0039594,1
RTS0039595,4
RTS0039596,3
RTS0039597,1
RTS0039598,3
RTS0039599,2
RTS0039600,3
RTS0039601,2
RTS0039602,3
RTS0039603,2
RTS0039604,2
RTS0039605,4
RTS0039606,1
RTS0039607,2
RTS0039608,1
RTS0039609,1
RTS0039610,2
RTS0039611,10
RTS0039612,2
RTS0039613,3
RTS0039614,1
RTS0039615,2
RTS0039616,2
RTS0039617,5
RTS0039619,4
RTS0039622,1
RTS0039623,4
RTS0039625,2
RTS0039626,3
RTS0039627,1
RTS0039628,2
RTS0039629,2
RTS0039630,1
RTS0039631,3
RTS0039632,3
RTS0039633,1
RTS0039634,3
RTS0039635,2
RTS0039637,3
RTS0039638,3
RTS0039639,5
RTS0039640,1
RTS0039641,2
RTS0039642,2
RTS0039643,2
RTS0039644,2
RTS0039645,1
RTS0039646,4
RTS0039647,6
RTS0039648,2
RTS0039649,2
RTS0039650,2
RTS0039651,5
RTS0039652,7
RTS0039653,5
RTS0039654,6
RTS0039655,2
RTS0039656,3
RTS0039657,4
RTS0039658,1
RTS0039659,4
RTS0039660,3
RTS0039661,1
RTS0039662,3
RTS0039663,1
RTS0039664,2
RTS0039665,4
RTS0039666,5
RTS0039668,3
RTS0039669,5
RTS0039670,5
RTS0039671,2
RTS0039672,4
RTS0039673,1
RTS0039674,2
RTS0039675,1
RTS0039676,1
RTS0039677,3
RTS0039678,1
RTS0039679,2
RTS0039680,4
RTS0039681,9
RTS0039682,5
RTS0039684,4
RTS0039685,8
RTS0039686,7
RTS0039687,3
RTS0039688,6
RTS0039689,9
RTS0039690,5
RTS0039691,1
RTS0039692,1
RTS0039693,1
RTS0039694,5
RTS0039695,4
RTS0039696,2
RTS0039697,2
RTS0039698,1
RTS0039699,1
RTS0039700,3
RTS0039701,4
RTS0039702,2
RTS0039703,3
RTS0039704,4
RTS0039705,2
RTS0039706,2
RTS0039707,5
RTS0039708,3
RTS0039709,2
RTS0039710,4
RTS0039712,5
RTS0039713,2
RTS0039714,3
RTS0039715,4
RTS0039716,3
RTS0039717,5
RTS0039718,2
RTS0039720,4
RTS0039721,1
RTS0039722,1
RTS0039724,2
RTS0039725,3
RTS0039726,5
RTS0039727,2
RTS0039729,5
RTS0039730,2
RTS0039731,2
RTS0039732,4
RTS0039733,1
RTS0039734,2
RTS0039735,1
RTS0039736,1
RTS0039738,1
RTS0039739,4
RTS0039740,3
RTS0039741,4
RTS0039742,2
RTS0039743,8
RTS0039744,1
RTS0039746,2
RTS0039747,4
RTS0039749,3
RTS0039750,4
RTS0039751,4
RTS0039752,2
RTS0039753,1
RTS0039754,2
RTS0039755,4
RTS0039757,1
RTS0039758,6
RTS0039759,2
RTS0039760,4
RTS0039761,3
RTS0039762,4
RTS0039763,3
RTS0039764,1
RTS0039766,2
RTS0039767,1
RTS0039768,3
RTS0039769,2
RTS0039770,5
RTS0039771,1
RTS0039772,4
RTS0039773,2
RTS0039774,2
RTS0039775,1
RTS0039776,1
RTS0039777,4
RTS0039778,2
RTS0039779,1
RTS0039780,5
RTS0039781,5
RTS0039782,1
RTS0039783,2
RTS0039785,6
RTS0039786,1
RTS0039788,1
RTS0039789,1
RTS0039790,2
RTS0039791,3
RTS0039792,1
RTS0039793,2
RTS0039794,2
RTS0039795,2
RTS0039797,5
RTS0039798,2
RTS0039799,1
RTS0039801,3
RTS0039802,6
RTS0039803,2
RTS0039804,2
RTS0039805,2
RTS0039806,4
RTS0039807,1
RTS0039808,1
RTS0039809,4
RTS0039810,3
RTS0039811,5
RTS0039812,6
RTS0039813,1
RTS0039814,1
RTS0039815,7
RTS0039816,2
RTS0039817,4
RTS0039818,3
RTS0039819,2
RTS0039820,2
RTS0039821,1
RTS0039822,3
RTS0039823,2
RTS0039824,1
RTS0039825,3
RTS0039826,2
RTS0039827,1
RTS0039828,3
RTS0039829,2
RTS0039831,1
RTS0039832,3
RTS0039833,2
RTS0039834,1
RTS0039835,3
RTS0039836,3
RTS0039838,1
RTS0039839,4
RTS0039840,2
RTS0039841,3
RTS0039842,2
RTS0039844,3
RTS0039845,2
RTS0039846,3
RTS0039847,1
RTS0039848,1
RTS0039849,3
RTS0039850,4
RTS0039851,2
RTS0039852,4
RTS0039853,1
RTS0039855,2
RTS0039856,1
RTS0039857,1
RTS0039858,2
RTS0039859,5
RTS0039860,2
RTS0039861,2
RTS0039862,2
RTS0039863,3
RTS0039865,2
RTS0039866,1
RTS0039867,3
RTS0039868,2
RTS0039869,5
RTS0039870,4
RTS0039871,3
RTS0039872,1
RTS0039873,3
RTS0039874,5
RTS0039875,7
RTS0039876,1
RTS0039878,2
RTS0039879,2
RTS0039880,3
RTS0039881,2
RTS0039882,2
RTS0039883,3
RTS0039884,3
RTS0039885,1
RTS0039886,2
RTS0039887,1
RTS0039890,1
RTS0039891,4
RTS0039892,1
RTS0039893,3
RTS0039894,1
RTS0039895,6
RTS0039896,2
RTS0039897,1
RTS0039898,1
RTS0039900,2
RTS0039901,1
RTS0039902,4
RTS0039904,1
RTS0039905,2
RTS0039906,2
RTS0039907,2
RTS0039909,2
RTS0039910,2
RTS0039914,2
RTS0039915,3
RTS0039916,3
RTS0039917,4
RTS0039918,1
RTS0039919,3
RTS0039920,2
RTS0039921,1
RTS0039922,1
RTS0039924,3
RTS0039925,1
RTS0039926,3
RTS0039927,1
RTS0039928,1
RTS0039929,3
RTS0039930,2
RTS0039932,1
RTS0039933,2
RTS0039934,1
RTS0039935,5
RTS0039936,3
RTS0039937,3
RTS0039938,5
RTS0039939,3
RTS0039940,3
RTS0039942,1
RTS0039943,3
RTS0039944,2
RTS0039945,3
RTS0039946,7
RTS0039947,5
RTS0039948,4
RTS0039949,1
RTS0039950,7
RTS0039951,4
RTS0039952,2
RTS0039953,2
RTS0039954,4
RTS0039955,6
RTS0039956,4
RTS0039957,2
RTS0039958,4
RTS0039959,1
RTS0039960,3
RTS0039962,1
RTS0039963,5
RTS0039965,2
RTS0039966,4
RTS0039967,2
RTS0039968,1
RTS0039969,2
RTS0039970,3
RTS0039971,2
RTS0039974,2
RTS0039975,1
RTS0039976,1
RTS0039977,1
RTS0039978,5
RTS0039979,2
RTS0039980,3
RTS0039981,2
RTS0039982,3
RTS0039983,1
RTS0039984,3
RTS0039986,4
RTS0039987,4
RTS0039988,4
RTS0039989,5
RTS0039990,3
RTS0039992,1
RTS0039994,1
RTS0039995,3
RTS0039996,7
RTS0039997,7
RTS0039998,4
RTS0039999,6
RTS0040000,5
RTS0040001,2
RTS0040002,3
RTS0040003,3
RTS0040004,2
RTS0040005,1
RTS0040006,4
RTS0040007,2
RTS0040008,4
RTS0040009,3
RTS0040010,1
RTS0040011,1
RTS0040012,1
RTS0040013,5
RTS0040014,5
RTS0040015,1
RTS0040016,2
RTS0040017,2
RTS0040018,1
RTS0040019,4
RTS0040020,2
RTS0040022,2
RTS0040023,2
RTS0040024,1
RTS0040025,1
RTS0040026,2
RTS0040027,1
RTS0040028,2
RTS0040029,3
RTS0040030,4
RTS0040031,1
RTS0040033,2
RTS0040034,2
RTS0040035,2
RTS0040036,6
RTS0040037,1
RTS0040038,1
RTS0040039,2
RTS0040040,1
RTS0040042,1
RTS0040043,3
RTS0040044,2
RTS0040045,3
RTS0040046,3
RTS0040047,7
RTS0040048,6
RTS0040049,1
RTS0040050,3
RTS0040051,1
RTS0040052,1
RTS0040053,2
RTS0040054,2
RTS0040055,1
RTS0040056,1
RTS0040057,2
RTS0040058,3
RTS0040059,3
RTS0040061,4
RTS0040062,2
RTS0040063,3
RTS0040064,2
RTS0040065,1
RTS0040066,1
RTS0040067,1
RTS0040068,2
RTS0040069,2
RTS0040070,1
RTS0040071,1
RTS0040072,2
RTS0040073,2
RTS0040074,5
RTS0040075,4
RTS0040076,1
RTS0040077,4
RTS0040078,2
RTS0040079,1
RTS0040080,1
RTS0040081,3
RTS0040082,1
RTS0040083,4
RTS0040084,5
RTS0040085,2
RTS0040086,2
RTS0040087,3
RTS0040088,3
RTS0040089,2
RTS0040090,1
RTS0040091,1
RTS0040092,1
RTS0040094,2
RTS0040095,2
RTS0040096,1
RTS0040097,1
RTS0040098,1
RTS0040099,6
RTS0040100,6
RTS0040101,4
RTS0040102,3
RTS0040103,1
RTS0040104,1
RTS0040105,1
RTS0040106,4
RTS0040107,1
RTS0040109,6
RTS0040110,3
RTS0040111,1
RTS0040114,1
RTS0040115,3
RTS0040116,5
RTS0040117,4
RTS0040118,5
RTS0040119,5
RTS0040120,11
RTS0040121,4
RTS0040122,9
RTS0040123,5
RTS0040124,1
RTS0040125,3
RTS0040127,1
RTS0040128,2
RTS0040129,3
RTS0040130,2
RTS0040131,1
RTS0040132,2
RTS0040133,1
RTS0040134,2
RTS0040136,3
RTS0040138,5
RTS0040140,1
RTS0040141,1
RTS0040142,1
RTS0040143,5
RTS0040144,5
RTS0040145,1
RTS0040146,9
RTS0040147,6
RTS0040148,3
RTS0040149,3
RTS0040150,2
RTS0040151,5
RTS0040152,2
RTS0040153,2
RTS0040154,3
RTS0040155,1
RTS0040156,3
RTS0040157,2
RTS0040158,3
RTS0040160,5
RTS0040161,3
RTS0040162,3
RTS0040163,3
RTS0040165,1
RTS0040166,2
RTS0040167,2
RTS0040168,2
RTS0040169,2
RTS0040170,4
RTS0040171,2
RTS0040172,1
RTS0040173,2
RTS0040174,2
RTS0040175,1
RTS0040176,3
RTS0040177,1
RTS0040178,2
RTS0040179,3
RTS0040180,1
RTS0040181,2
RTS0040182,1
RTS0040184,2
RTS0040186,2
RTS0040187,2
RTS0040188,4
RTS0040189,5
RTS0040190,2
RTS0040191,1
RTS0040192,4
RTS0040193,5
RTS0040194,3
RTS0040195,3
RTS0040196,3
RTS0040197,2
RTS0040198,3
RTS0040200,1
RTS0040201,3
RTS0040202,3
RTS0040204,2
RTS0040205,1
RTS0040206,5
RTS0040207,3
RTS0040208,2
RTS0040209,2
RTS0040210,3
RTS0040211,3
RTS0040212,3
RTS0040213,1
RTS0040214,5
RTS0040215,6
RTS0040216,1
RTS0040217,3
RTS0040218,3
RTS0040219,2
RTS0040220,1
RTS0040221,1
RTS0040222,1
RTS0040223,1
RTS0040224,1
RTS0040225,7
RTS0040226,5
RTS0040227,2
RTS0040229,2
RTS0040230,2
RTS0040231,2
RTS0040232,3
RTS0040233,2
RTS0040234,3
RTS0040235,2
RTS0040236,3
RTS0040238,1
RTS0040239,2
RTS0040240,2
RTS0040241,5
RTS0040242,5
RTS0040243,3
RTS0040244,2
RTS0040245,1
RTS0040246,2
RTS0040247,1
RTS0040248,3
RTS0040249,2
RTS0040250,3
RTS0040251,3
RTS0040252,1
RTS0040253,4
RTS0040254,1
RTS0040255,2
RTS0040256,3
RTS0040257,4
RTS0040258,1
RTS0040259,7
RTS0040260,4
RTS0040261,3
RTS0040262,2
RTS0040263,2
RTS0040265,2
RTS0040267,3
RTS0040268,1
RTS0040270,2
RTS0040271,3
RTS0040272,2
RTS0040273,5
RTS0040274,4
RTS0040275,1
RTS0040277,4
RTS0040278,9
RTS0040279,4
RTS0040280,3
RTS0040281,1
RTS0040282,3
RTS0040283,3
RTS0040284,3
RTS0040285,4
RTS0040286,3
RTS0040287,5
RTS0040288,3
RTS0040289,2
RTS0040290,1
RTS0040291,2
RTS0040292,1
RTS0040293,2
RTS0040294,2
RTS0040295,1
RTS0040296,3
RTS0040297,3
RTS0040298,4
RTS0040299,2
RTS0040300,1
RTS0040301,4
RTS0040302,3
RTS0040303,3
RTS0040304,4
RTS0040305,2
RTS0040306,2
RTS0040307,2
RTS0040308,1
RTS0040309,3
RTS0040311,4
RTS0040312,6
RTS0040313,3
RTS0040314,6
RTS0040315,8
RTS0040317,2
RTS0040318,3
RTS0040319,3
RTS0040320,8
RTS0040321,1
RTS0040322,7
RTS0040323,2
RTS0040324,2
RTS0040325,2
RTS0040326,2
RTS0040328,1
RTS0040329,4
RTS0040330,7
RTS0040331,2
RTS0040332,4
RTS0040333,3
RTS0040334,4
RTS0040335,2
RTS0040336,7
RTS0040337,5
RTS0040338,3
RTS0040339,2
RTS0040340,4
RTS0040341,3
RTS0040342,1
RTS0040344,2
RTS0040345,2
RTS0040346,4
RTS0040347,1
RTS0040348,1
RTS0040349,4
RTS0040350,1
RTS0040352,4
RTS0040353,1
RTS0040354,4
RTS0040355,2
RTS0040356,3
RTS0040357,7
RTS0040358,2
RTS0040361,2
RTS0040363,1
RTS0040364,4
RTS0040365,2
RTS0040366,5
RTS0040367,1
RTS0040368,3
RTS0040369,2
RTS0040370,3
RTS0040371,3
RTS0040372,2
RTS0040373,1
RTS0040374,2
RTS0040375,3
RTS0040376,8
RTS0040377,8
RTS0040378,6
RTS0040379,9
RTS0040380,8
RTS0040381,3
RTS0040382,2
RTS0040383,5
RTS0040384,5
RTS0040385,3
RTS0040386,8
RTS0040387,4
RTS0040388,7
RTS0040389,5
RTS0040390,4
RTS0040391,3
RTS0040392,2
RTS0040393,7
RTS0040394,2
RTS0040395,5
RTS0040396,4
RTS0040397,6
RTS0040398,4
RTS0040399,4
RTS0040400,8
RTS0040401,2
RTS0040402,5
RTS0040403,6
RTS0040404,1
RTS0040405,2
RTS0040406,1
RTS0040407,2
RTS0040408,6
RTS0040410,1
RTS0040411,1
RTS0040412,4
RTS0040413,10
RTS0040414,5
RTS0040415,4
RTS0040416,8
RTS0040417,3
RTS0040418,4
RTS0040419,11
RTS0040420,13
RTS0040421,5
RTS0040422,4
RTS0040423,7
RTS0040424,1
RTS0040425,1
RTS0040426,2
RTS0040428,3
RTS0040429,2
RTS0040430,5
RTS0040432,4
RTS0040433,1
RTS0040434,1
RTS0040435,3
RTS0040436,6
RTS0040437,5
RTS0040438,6
RTS0040439,9
RTS0040440,5
RTS0040441,3
RTS0040442,2
RTS0040443,3
RTS0040444,2
RTS0040445,3
RTS0040446,2
RTS0040447,1
RTS0040448,1
RTS0040449,3
RTS0040451,3
RTS0040452,3
RTS0040453,3
RTS0040454,3
RTS0040455,8
RTS0040456,3
RTS0040457,3
RTS0040458,3
RTS0040459,3
RTS0040460,3
RTS0040461,1
RTS0040462,1
RTS0040463,2
RTS0040464,2
RTS0040465,2
RTS0040466,1
RTS0040467,1
RTS0040468,3
RTS0040469,1
RTS0040470,2
RTS0040471,2
RTS0040472,2
RTS0040473,2
RTS0040474,3
RTS0040475,4
RTS0040476,2
RTS0040477,2
RTS0040478,3
RTS0040480,1
RTS0040481,1
RTS0040483,1
RTS0040484,5
RTS0040485,2
RTS0040487,2
RTS0040489,2
RTS0040490,2
RTS0040492,3
RTS0040493,6
RTS0040494,4
RTS0040495,2
RTS0040496,3
RTS0040498,2
RTS0040499,2
RTS0040500,4
RTS0040501,1
RTS0040502,1
RTS0040503,2
RTS0040504,2
RTS0040505,4
RTS0040506,4
RTS0040507,3
RTS0040508,1
RTS0040509,2
RTS0040511,2
RTS0040512,1
RTS0040513,2
RTS0040514,2
RTS0040515,5
RTS0040516,3
RTS0040517,2
RTS0040518,1
RTS0040519,4
RTS0040520,3
RTS0040521,4
RTS0040522,1
RTS0040523,3
RTS0040524,1
RTS0040525,3
RTS0040526,6
RTS0040527,1
RTS0040529,4
RTS0040530,3
RTS0040532,2
RTS0040533,3
RTS0040534,4
RTS0040535,3
RTS0040536,2
RTS0040537,5
RTS0040538,1
RTS0040539,4
RTS0040540,4
RTS0040542,4
RTS0040543,1
RTS0040544,3
RTS0040545,1
RTS0040546,2
RTS0040549,2
RTS0040550,1
RTS0040551,1
RTS0040553,2
RTS0040555,1
RTS0040557,5
RTS0040558,1
RTS0040559,4
RTS0040560,5
RTS0040561,3
RTS0040563,2
RTS0040564,3
RTS0040565,1
RTS0040566,2
RTS0040567,2
RTS0040568,1
RTS0040569,3
RTS0040570,1
RTS0040571,1
RTS0040573,2
RTS0040574,7
RTS0040575,2
RTS0040576,2
RTS0040578,2
RTS0040579,1
RTS0040580,2
RTS0040582,1
RTS0040583,1
RTS0040584,2
RTS0040585,1
RTS0040586,4
RTS0040587,2
RTS0040588,2
RTS0040590,2
RTS0040591,6
RTS0040592,4
RTS0040594,6
RTS0040595,1
RTS0040596,3
RTS0040597,4
RTS0040599,3
RTS0040600,6
RTS0040601,2
RTS0040602,5
RTS0040603,2
RTS0040604,2
RTS0040605,1
RTS0040606,2
RTS0040607,2
RTS0040608,2
RTS0040609,2
RTS0040610,3
RTS0040612,3
RTS0040613,2
RTS0040614,5
RTS0040615,3
RTS0040616,1
RTS0040617,2
RTS0040618,4
RTS0040619,1
RTS0040620,1
RTS0040621,2
RTS0040622,2
RTS0040623,2
RTS0040624,2
RTS0040625,1
RTS0040626,3
RTS0040627,1
RTS0040628,3
RTS0040629,1
RTS0040630,3
RTS0040631,7
RTS0040632,4
RTS0040633,5
RTS0040634,2
RTS0040635,3
RTS0040636,3
RTS0040637,10
RTS0040638,4
RTS0040639,1
RTS0040640,3
RTS0040641,6
RTS0040642,2
RTS0040644,3
RTS0040645,3
RTS0040646,4
RTS0040647,2
RTS0040648,3
RTS0040650,4
RTS0040651,7
RTS0040653,1
RTS0040654,1
RTS0040655,1
RTS0040657,1
RTS0040658,1
RTS0040659,2
RTS0040660,2
RTS0040661,1
RTS0040662,1
RTS0040663,3
RTS0040664,5
RTS0040665,3
RTS0040666,1
RTS0040667,2
RTS0040669,3
RTS0040670,4
RTS0040671,2
RTS0040672,2
RTS0040675,2
RTS0040676,20
RTS0040677,19
RTS0040678,36
RTS0040679,25
RTS0040680,55
RTS0040681,12
RTS0040682,21
RTS0040683,19
RTS0040684,27
RTS0040685,14
RTS0040686,2
RTS0040687,1
RTS0040688,1
RTS0040689,3
RTS0040690,3
RTS0040691,2
RTS0040692,1
RTS0040693,4
RTS0040694,1
RTS0040695,5
RTS0040696,2
RTS0040697,2
RTS0040699,4
RTS0040700,1
RTS0040701,11
RTS0040702,27
RTS0040703,28
RTS0040704,18
RTS0040705,29
RTS0040706,2
RTS0040708,2
RTS0040709,2
RTS0040710,1
RTS0040711,6
RTS0040712,3
RTS0040713,3
RTS0040714,5
RTS0040715,4
RTS0040716,1
RTS0040719,2
RTS0040720,3
RTS0040722,1
RTS0040723,2
RTS0040724,3
RTS0040726,3
RTS0040727,5
RTS0040728,9
RTS0040729,4
RTS0040730,5
RTS0040731,3
RTS0040732,4
RTS0040733,1
RTS0040734,5
RTS0040735,2
RTS0040736,19
RTS0040737,6
RTS0040738,14
RTS0040739,9
RTS0040740,13
RTS0040741,2
RTS0040742,2
RTS0040743,3
RTS0040744,3
RTS0040745,5
RTS0040746,1
RTS0040748,3
RTS0040749,1
RTS0040750,3
RTS0040751,4
RTS0040752,2
RTS0040753,2
RTS0040754,2
RTS0040755,1
RTS0040756,2
RTS0040757,1
RTS0040758,2
RTS0040759,2
RTS0040760,2
RTS0040761,3
RTS0040762,2
RTS0040763,1
RTS0040764,3
RTS0040765,1
RTS0040766,2
RTS0040767,1
RTS0040768,2
RTS0040769,3
RTS0040770,4
RTS0040771,1
RTS0040773,2
RTS0040774,3
RTS0040775,4
RTS0040776,4
RTS0040777,2
RTS0040778,4
RTS0040779,3
RTS0040780,3
RTS0040782,2
RTS0040783,2
RTS0040784,2
RTS0040785,5
RTS0040786,1
RTS0040787,7
RTS0040788,3
RTS0040789,1
RTS0040790,2
RTS0040791,4
RTS0040792,2
RTS0040793,1
RTS0040794,1
RTS0040795,4
RTS0040796,4
RTS0040797,1
RTS0040798,3
RTS0040799,3
RTS0040800,5
RTS0040801,6
RTS0040802,3
RTS0040803,3
RTS0040804,2
RTS0040805,1
RTS0040806,1
RTS0040811,1
RTS0040812,3
RTS0040813,2
RTS0040816,2
RTS0040817,1
RTS0040818,1
RTS0040819,2
RTS0040820,6
RTS0040821,1
RTS0040822,3
RTS0040823,4
RTS0040824,3
RTS0040825,1
RTS0040826,3
RTS0040827,4
RTS0040828,1
RTS0040830,2
RTS0040831,3
RTS0040832,1
RTS0040833,1
RTS0040834,2
RTS0040836,5
RTS0040837,2
RTS0040838,2
RTS0040839,4
RTS0040840,1
RTS0040841,1
RTS0040842,4
RTS0040843,3
RTS0040844,2
RTS0040845,2
RTS0040846,6
RTS0040847,7
RTS0040848,6
RTS0040849,5
RTS0040850,4
RTS0040851,4
RTS0040852,3
RTS0040853,3
RTS0040854,4
RTS0040855,3
RTS0040856,2
RTS0040857,2
RTS0040858,2
RTS0040859,1
RTS0040860,1
RTS0040861,3
RTS0040863,3
RTS0040864,3
RTS0040865,1
RTS0040866,4
RTS0040867,3
RTS0040868,3
RTS0040869,5
RTS0040870,5
RTS0040873,1
RTS0040874,4
RTS0040875,2
RTS0040876,2
RTS0040877,2
RTS0040878,4
RTS0040879,3
RTS0040880,1
RTS0040882,2
RTS0040883,4
RTS0040884,1
RTS0040885,7
RTS0040886,1
RTS0040887,6
RTS0040888,4
RTS0040889,5
RTS0040890,3
RTS0040891,3
RTS0040892,3
RTS0040893,1
RTS0040894,1
RTS0040895,3
RTS0040896,1
RTS0040897,1
RTS0040898,1
RTS0040899,3
RTS0040900,1
RTS0040901,5
RTS0040902,2
RTS0040903,1
RTS0040904,2
RTS0040905,1
RTS0040906,1
RTS0040907,1
RTS0040908,2
RTS0040909,1
RTS0040910,1
RTS0040911,6
RTS0040912,1
RTS0040913,1
RTS0040914,1
RTS0040917,2
RTS0040919,3
RTS0040920,2
RTS0040921,1
RTS0040922,4
RTS0040923,3
RTS0040925,3
RTS0040926,1
RTS0040927,1
RTS0040928,2
RTS0040930,1
RTS0040931,2
RTS0040932,1
RTS0040934,2
RTS0040935,1
RTS0040936,6
RTS0040937,4
RTS0040938,3
RTS0040939,5
RTS0040940,3
RTS0040941,3
RTS0040942,1
RTS0040943,1
RTS0040944,3
RTS0040945,4
RTS0040946,5
RTS0040947,8
RTS0040948,11
RTS0040949,5
RTS0040950,8
RTS0040951,3
RTS0040952,1
RTS0040953,5
RTS0040955,3
RTS0040956,2
RTS0040957,3
RTS0040958,4
RTS0040959,3
RTS0040960,2
RTS0040962,1
RTS0040963,5
RTS0040964,2
RTS0040965,1
RTS0040966,3
RTS0040967,6
RTS0040968,2
RTS0040969,1
RTS0040970,2
RTS0040971,2
RTS0040972,2
RTS0040973,4
RTS0040974,7
RTS0040976,1
RTS0040977,1
RTS0040978,1
RTS0040979,3
RTS0040980,2
RTS0040981,1
RTS0040982,5
RTS0040983,2
RTS0040984,1
RTS0040985,6
RTS0040986,2
RTS0040987,6
RTS0040988,3
RTS0040989,3
RTS0040990,2
RTS0040991,5
RTS0040993,6
RTS0040994,10
RTS0040995,3
RTS0040996,4
RTS0040997,2
RTS0040998,1
RTS0040999,3
RTS0041000,2
RTS0041001,2
RTS0041002,3
RTS0041003,2
RTS0041005,2
RTS0041006,1
RTS0041007,5
RTS0041008,7
RTS0041009,5
RTS0041010,1
RTS0041011,1
RTS0041012,2
RTS0041013,2
RTS0041014,1
RTS0041015,2
RTS0041016,4
RTS0041017,6
RTS0041018,2
RTS0041019,1
RTS0041020,6
RTS0041021,3
RTS0041022,3
RTS0041023,3
RTS0041024,1
RTS0041025,2
RTS0041026,1
RTS0041027,1
RTS0041028,7
RTS0041029,2
RTS0041030,1
RTS0041031,3
RTS0041032,2
RTS0041033,1
RTS0041034,2
RTS0041035,1
RTS0041036,2
RTS0041037,2
RTS0041038,1
RTS0041040,1
RTS0041042,3
RTS0041043,1
RTS0041044,2
RTS0041045,2
RTS0041046,7
RTS0041047,5
RTS0041048,2
RTS0041049,7
RTS0041050,8
RTS0041051,4
RTS0041052,1
RTS0041054,3
RTS0041055,1
RTS0041056,1
RTS0041057,3
RTS0041058,4
RTS0041059,4
RTS0041060,3
RTS0041061,4
RTS0041062,2
RTS0041063,1
RTS0041064,1
RTS0041066,5
RTS0041067,3
RTS0041068,2
RTS0041069,2
RTS0041070,5
RTS0041071,1
RTS0041072,2
RTS0041073,2
RTS0041074,4
RTS0041075,1
RTS0041076,3
RTS0041077,2
RTS0041078,6
RTS0041079,2
RTS0041081,2
RTS0041082,1
RTS0041083,1
RTS0041085,4
RTS0041086,3
RTS0041087,1
RTS0041088,3
RTS0041089,1
RTS0041090,1
RTS0041091,4
RTS0041093,1
RTS0041094,2
RTS0041095,2
RTS0041097,1
RTS0041098,5
RTS0041099,4
RTS0041100,4
RTS0041101,3
RTS0041102,3
RTS0041103,4
RTS0041104,1
RTS0041105,3
RTS0041106,3
RTS0041107,7
RTS0041108,7
RTS0041109,8
RTS0041110,3
RTS0041111,1
RTS0041112,2
RTS0041113,5
RTS0041114,3
RTS0041115,3
RTS0041116,4
RTS0041117,8
RTS0041118,7
RTS0041119,3
RTS0041120,3
RTS0041121,2
RTS0041122,3
RTS0041123,1
RTS0041125,2
RTS0041126,4
RTS0041127,3
RTS0041128,5
RTS0041129,2
RTS0041130,2
RTS0041131,1
RTS0041132,3
RTS0041133,7
RTS0041134,2
RTS0041135,4
RTS0041136,2
RTS0041137,8
RTS0041138,2
RTS0041139,1
RTS0041140,5
RTS0041141,2
RTS0041142,5
RTS0041143,3
RTS0041144,5
RTS0041145,3
RTS0041148,5
RTS0041150,3
RTS0041151,1
RTS0041152,2
RTS0041153,1
RTS0041157,1
RTS0041158,2
RTS0041159,3
RTS0041160,3
RTS0041161,1
RTS0041162,4
RTS0041163,1
RTS0041164,1
RTS0041165,2
RTS0041167,2
RTS0041168,1
RTS0041169,3
RTS0041170,3
RTS0041171,2
RTS0041172,2
RTS0041173,4
RTS0041174,3
RTS0041175,5
RTS0041176,1
RTS0041177,3
RTS0041178,2
RTS0041179,3
RTS0041180,2
RTS0041182,2
RTS0041183,2
RTS0041184,5
RTS0041185,1
RTS0041186,2
RTS0041187,3
RTS0041188,1
RTS0041189,1
RTS0041190,2
RTS0041191,3
RTS0041193,1
RTS0041194,4
RTS0041195,2
RTS0041196,4
RTS0041197,2
RTS0041199,2
RTS0041200,3
RTS0041202,1
RTS0041203,4
RTS0041204,2
RTS0041205,4
RTS0041206,2
RTS0041207,5
RTS0041208,6
RTS0041209,6
RTS0041210,2
RTS0041211,4
RTS0041212,6
RTS0041213,3
RTS0041214,1
RTS0041215,5
RTS0041216,2
RTS0041217,4
RTS0041218,4
RTS0041219,5
RTS0041220,1
RTS0041221,9
RTS0041222,3
RTS0041223,1
RTS0041224,2
RTS0041225,6
RTS0041226,4
RTS0041227,2
RTS0041229,6
RTS0041230,1
RTS0041231,2
RTS0041232,2
RTS0041233,5
RTS0041234,11
RTS0041235,2
RTS0041236,2
RTS0041238,2
RTS0041239,1
RTS0041240,4
RTS0041241,3
RTS0041242,2
RTS0041243,1
RTS0041244,5
RTS0041246,1
RTS0041247,7
RTS0041248,1
RTS0041249,2
RTS0041250,2
RTS0041251,4
RTS0041252,1
RTS0041253,3
RTS0041254,5
RTS0041255,3
RTS0041256,2
RTS0041257,3
RTS0041258,2
RTS0041259,2
RTS0041260,4
RTS0041261,6
RTS0041262,2
RTS0041263,3
RTS0041265,6
RTS0041266,3
RTS0041267,5
RTS0041268,1
RTS0041269,2
RTS0041270,3
RTS0041271,3
RTS0041272,1
RTS0041273,1
RTS0041274,3
RTS0041275,2
RTS0041276,1
RTS0041277,2
RTS0041278,1
RTS0041279,4
RTS0041280,2
RTS0041281,4
RTS0041283,2
RTS0041284,1
RTS0041285,3
RTS0041286,1
RTS0041287,3
RTS0041288,1
RTS0041289,2
RTS0041290,3
RTS0041291,4
RTS0041292,1
RTS0041293,2
RTS0041294,2
RTS0041296,1
RTS0041297,1
RTS0041298,5
RTS0041299,3
RTS0041300,4
RTS0041301,3
RTS0041303,2
RTS0041304,5
RTS0041305,3
RTS0041306,1
RTS0041307,1
RTS0041309,3
RTS0041310,2
RTS0041311,1
RTS0041312,3
RTS0041314,5
RTS0041315,4
RTS0041316,2
RTS0041317,3
RTS0041318,2
RTS0041319,1
RTS0041320,2
RTS0041321,3
RTS0041322,2
RTS0041323,1
RTS0041324,3
RTS0041325,3
RTS0041326,3
RTS0041327,1
RTS0041328,3
RTS0041329,4
RTS0041330,3
RTS0041331,2
RTS0041332,1
RTS0041333,2
RTS0041334,1
RTS0041335,3
RTS0041346,2
RTS0041347,1
RTS0041348,3
RTS0041349,8
RTS0041350,4
RTS0041351,1
RTS0041352,3
RTS0041353,2
RTS0041354,3
RTS0041355,1
RTS0041356,1
RTS0041357,1
RTS0041358,3
RTS0041360,2
RTS0041361,3
RTS0041362,2
RTS0041363,4
RTS0041365,6
RTS0041366,1
RTS0041367,2
RTS0041368,4
RTS0041369,2
RTS0041370,1
RTS0041371,2
RTS0041372,3
RTS0041373,1
RTS0041374,4
RTS0041376,3
RTS0041378,2
RTS0041379,2
RTS0041380,3
RTS0041381,2
RTS0041382,5
RTS0041383,4
RTS0041384,5
RTS0041385,3
RTS0041386,2
RTS0041387,1
RTS0041388,3
RTS0041389,1
RTS0041390,8
RTS0041391,2
RTS0041392,3
RTS0041393,1
RTS0041394,3
RTS0041395,2
RTS0041396,2
RTS0041397,2
RTS0041398,4
RTS0041400,3
RTS0041401,1
RTS0041402,3
RTS0041403,5
RTS0041404,1
RTS0041405,1
RTS0041406,1
RTS0041407,5
RTS0041408,2
RTS0041409,1
RTS0041410,2
RTS0041411,1
RTS0041412,2
RTS0041413,3
RTS0041414,5
RTS0041415,1
RTS0041416,1
RTS0041417,1
RTS0041418,1
RTS0041419,2
RTS0041420,1
RTS0041422,2
RTS0041424,5
RTS0041425,1
RTS0041426,2
RTS0041427,7
RTS0041428,5
RTS0041429,1
RTS0041430,1
RTS0041431,3
RTS0041432,3
RTS0041433,5
RTS0041434,6
RTS0041435,3
RTS0041439,3
RTS0041440,5
RTS0041442,4
RTS0041443,3
RTS0041444,4
RTS0041445,1
RTS0041446,1
RTS0041447,3
RTS0041448,2
RTS0041449,2
RTS0041450,1
RTS0041451,3
RTS0041452,2
RTS0041453,2
RTS0041454,1
RTS0041455,3
RTS0041457,3
RTS0041459,3
RTS0041460,1
RTS0041461,3
RTS0041462,4
RTS0041464,2
RTS0041465,5
RTS0041466,5
RTS0041467,5
RTS0041468,1
RTS0041469,1
RTS0041470,4
RTS0041471,4
RTS0041472,3
RTS0041473,6
RTS0041474,1
RTS0041475,1
RTS0041476,1
RTS0041477,3
RTS0041478,3
RTS0041479,2
RTS0041480,2
RTS0041481,1
RTS0041482,2
RTS0041483,2
RTS0041484,2
RTS0041486,3
RTS0041487,2
RTS0041488,2
RTS0041489,5
RTS0041490,2
RTS0041491,3
RTS0041492,1
RTS0041493,3
RTS0041494,3
RTS0041496,2
RTS0041497,6
RTS0041498,6
RTS0041499,5
RTS0041500,1
RTS0041501,3
RTS0041502,3
RTS0041503,1
RTS0041505,5
RTS0041506,4
RTS0041507,2
RTS0041509,3
RTS0041510,3
RTS0041511,2
RTS0041512,4
RTS0041513,4
RTS0041514,2
RTS0041515,3
RTS0041516,1
RTS0041517,1
RTS0041518,1
RTS0041519,1
RTS0041520,6
RTS0041521,4
RTS0041522,5
RTS0041523,4
RTS0041524,3
RTS0041525,3
RTS0041526,1
RTS0041527,9
RTS0041528,7
RTS0041530,5
RTS0041531,2
RTS0041532,1
RTS0041533,1
RTS0041534,2
RTS0041535,1
RTS0041536,4
RTS0041537,2
RTS0041538,3
RTS0041540,1
RTS0041541,2
RTS0041542,2
RTS0041544,4
RTS0041545,2
RTS0041546,4
RTS0041547,2
RTS0041548,3
RTS0041550,3
RTS0041551,5
RTS0041552,3
RTS0041553,1
RTS0041554,5
RTS0041555,1
RTS0041556,3
RTS0041557,2
RTS0041558,2
RTS0041559,1
RTS0041560,1
RTS0041561,2
RTS0041562,2
RTS0041563,1
RTS0041564,5
RTS0041565,4
RTS0041566,3
RTS0041567,5
RTS0041568,4
RTS0041569,3
RTS0041570,5
RTS0041571,1
RTS0041572,2
RTS0041573,2
RTS0041574,2
RTS0041575,5
RTS0041576,4
RTS0041577,3
RTS0041578,1
RTS0041579,4
RTS0041580,1
RTS0041581,4
RTS0041582,8
RTS0041583,4
RTS0041584,3
RTS0041585,2
RTS0041586,5
RTS0041587,2
RTS0041588,3
RTS0041590,3
RTS0041591,2
RTS0041592,4
RTS0041595,1
RTS0041596,4
RTS0041598,9
RTS0041599,3
RTS0041600,3
RTS0041601,6
RTS0041602,5
RTS0041604,3
RTS0041605,4
RTS0041606,1
RTS0041607,1
RTS0041608,2
RTS0041609,3
RTS0041610,6
RTS0041611,2
RTS0041612,8
RTS0041613,3
RTS0041614,3
RTS0041615,2
RTS0041616,6
RTS0041617,1
RTS0041618,2
RTS0041620,2
RTS0041621,3
RTS0041622,3
RTS0041623,3
RTS0041624,3
RTS0041625,2
RTS0041626,2
RTS0041627,1
RTS0041628,2
RTS0041629,7
RTS0041632,1
RTS0041633,3
RTS0041634,2
RTS0041635,4
RTS0041636,1
RTS0041637,1
RTS0041638,2
RTS0041639,1
RTS0041640,6
RTS0041641,1
RTS0041642,1
RTS0041643,1
RTS0041644,1
RTS0041645,1
RTS0041646,1
RTS0041647,2
RTS0041648,1
RTS0041649,5
RTS0041650,3
RTS0041651,2
RTS0041652,2
RTS0041653,1
RTS0041654,2
RTS0041655,1
RTS0041656,1
RTS0041657,4
RTS0041658,2
RTS0041659,2
RTS0041660,2
RTS0041661,4
RTS0041662,1
RTS0041663,5
RTS0041664,6
RTS0041665,3
RTS0041666,2
RTS0041667,1
RTS0041668,3
RTS0041669,1
RTS0041670,5
RTS0041671,2
RTS0041672,2
RTS0041673,2
RTS0041675,2
RTS0041676,3
RTS0041677,3
RTS0041678,6
RTS0041679,4
RTS0041680,4
RTS0041681,2
RTS0041682,3
RTS0041683,1
RTS0041684,3
RTS0041685,3
RTS0041686,2
RTS0041689,3
RTS0041690,1
RTS0041691,5
RTS0041692,1
RTS0041694,1
RTS0041695,2
RTS0041696,2
RTS0041697,2
RTS0041698,1
RTS0041700,2
RTS0041701,5
RTS0041702,1
RTS0041703,2
RTS0041704,1
RTS0041705,4
RTS0041706,7
RTS0041707,3
RTS0041708,2
RTS0041709,1
RTS0041710,3
RTS0041711,1
RTS0041712,2
RTS0041713,1
RTS0041714,2
RTS0041715,2
RTS0041716,12
RTS0041717,18
RTS0041718,17
RTS0041719,16
RTS0041720,12
RTS0041721,8
RTS0041722,3
RTS0041723,5
RTS0041724,2
RTS0041725,1
RTS0041726,1
RTS0041727,2
RTS0041728,2
RTS0041730,2
RTS0041732,2
RTS0041733,3
RTS0041734,1
RTS0041735,1
RTS0041736,15
RTS0041737,6
RTS0041738,10
RTS0041739,6
RTS0041740,16
RTS0041742,1
RTS0041744,1
RTS0041745,4
RTS0041746,3
RTS0041747,4
RTS0041748,1
RTS0041749,4
RTS0041750,2
RTS0041751,3
RTS0041752,3
RTS0041753,4
RTS0041754,1
RTS0041755,1
RTS0041756,3
RTS0041757,5
RTS0041758,1
RTS0041759,6
RTS0041760,2
RTS0041761,3
RTS0041762,2
RTS0041763,6
RTS0041764,2
RTS0041765,4
RTS0041766,3
RTS0041767,1
RTS0041768,3
RTS0041769,2
RTS0041770,1
RTS0041772,5
RTS0041774,4
RTS0041775,4
RTS0041776,4
RTS0041777,3
RTS0041778,4
RTS0041779,1
RTS0041780,4
RTS0041781,1
RTS0041782,5
RTS0041784,1
RTS0041785,3
RTS0041786,2
RTS0041787,1
RTS0041788,1
RTS0041789,3
RTS0041790,2
RTS0041791,3
RTS0041793,2
RTS0041794,2
RTS0041795,1
RTS0041796,3
RTS0041797,6
RTS0041798,7
RTS0041799,2
RTS0041800,2
RTS0041802,1
RTS0041803,1
RTS0041805,2
RTS0041806,1
RTS0041807,1
RTS0041808,3
RTS0041809,3
RTS0041810,2
RTS0041811,4
RTS0041812,2
RTS0041813,1
RTS0041814,1
RTS0041815,6
RTS0041816,1
RTS0041817,5
RTS0041818,3
RTS0041819,2
RTS0041820,1
RTS0041821,2
RTS0041822,3
RTS0041823,3
RTS0041824,1
RTS0041825,2
RTS0041826,4
RTS0041827,3
RTS0041828,4
RTS0041829,2
RTS0041831,3
RTS0041832,2
RTS0041833,1
RTS0041834,4
RTS0041835,1
RTS0041836,4
RTS0041837,1
RTS0041838,1
RTS0041840,1
RTS0041841,3
RTS0041843,3
RTS0041844,3
RTS0041845,2
RTS0041846,1
RTS0041847,4
RTS0041848,3
RTS0041850,3
RTS0041851,4
RTS0041852,5
RTS0041853,4
RTS0041854,1
RTS0041855,2
RTS0041856,2
RTS0041857,2
RTS0041858,2
RTS0041860,1
RTS0041861,5
RTS0041862,7
RTS0041863,2
RTS0041864,2
RTS0041865,2
RTS0041866,3
RTS0041867,4
RTS0041868,2
RTS0041869,2
RTS0041870,5
RTS0041871,5
RTS0041872,3
RTS0041873,4
RTS0041874,3
RTS0041875,1
RTS0041876,4
RTS0041877,3
RTS0041878,3
RTS0041879,4
RTS0041880,3
RTS0041881,1
RTS0041882,1
RTS0041883,3
RTS0041884,3
RTS0041885,5
RTS0041886,2
RTS0041887,3
RTS0041888,6
RTS0041889,2
RTS0041890,2
RTS0041891,6
RTS0041892,3
RTS0041893,1
RTS0041894,2
RTS0041895,1
RTS0041896,4
RTS0041897,5
RTS0041898,1
RTS0041899,2
RTS0041902,3
RTS0041903,3
RTS0041904,7
RTS0041905,3
RTS0041906,10
RTS0041907,1
RTS0041908,3
RTS0041909,2
RTS0041910,4
RTS0041911,3
RTS0041912,1
RTS0041913,2
RTS0041914,1
RTS0041915,2
RTS0041916,8
RTS0041917,5
RTS0041918,7
RTS0041919,17
RTS0041920,12
RTS0041922,5
RTS0041923,1
RTS0041924,3
RTS0041925,3
RTS0041926,3
RTS0041927,2
RTS0041928,3
RTS0041929,2
RTS0041930,3
RTS0041931,2
RTS0041932,5
RTS0041933,5
RTS0041934,3
RTS0041935,1
RTS0041936,1
RTS0041937,5
RTS0041938,2
RTS0041939,2
RTS0041940,2
RTS0041941,1
RTS0041942,4
RTS0041943,2
RTS0041944,1
RTS0041945,1
RTS0041946,4
RTS0041947,2
RTS0041948,2
RTS0041949,1
RTS0041951,7
RTS0041952,2
RTS0041953,3
RTS0041954,4
RTS0041955,9
RTS0041956,2
RTS0041958,2
RTS0041959,3
RTS0041962,3
RTS0041963,2
RTS0041964,2
RTS0041965,3
RTS0041967,4
RTS0041968,3
RTS0041969,1
RTS0041971,5
RTS0041972,3
RTS0041973,2
RTS0041974,3
RTS0041975,6
RTS0041976,1
RTS0041977,9
RTS0041978,2
RTS0041979,3
RTS0041980,5
RTS0041981,8
RTS0041982,3
RTS0041983,6
RTS0041984,4
RTS0041985,3
RTS0041986,1
RTS0041987,4
RTS0041988,3
RTS0041989,1
RTS0041990,5
RTS0041991,3
RTS0041992,1
RTS0041993,4
RTS0041994,2
RTS0041995,1
RTS0041997,1
RTS0041998,1
RTS0041999,1
RTS0042000,1
RTS0042001,1
RTS0042002,3
RTS0042003,2
RTS0042004,3
RTS0042005,6
RTS0042006,2
RTS0042007,2
RTS0042008,2
RTS0042009,1
RTS0042010,1
RTS0042011,3
RTS0042012,5
RTS0042013,5
RTS0042014,1
RTS0042015,2
RTS0042016,3
RTS0042018,1
RTS0042019,1
RTS0042020,1
RTS0042021,1
RTS0042022,1
RTS0042023,1
RTS0042024,5
RTS0042025,3
RTS0042026,3
RTS0042027,1
RTS0042028,1
RTS0042029,1
RTS0042030,6
RTS0042031,1
RTS0042032,3
RTS0042033,5
RTS0042034,2
RTS0042035,6
RTS0042036,5
RTS0042037,4
RTS0042038,4
RTS0042039,5
RTS0042040,2
RTS0042041,2
RTS0042042,3
RTS0042043,1
RTS0042044,3
RTS0042045,5
RTS0042046,6
RTS0042047,3
RTS0042048,5
RTS0042049,2
RTS0042050,2
RTS0042051,2
RTS0042052,3
RTS0042053,6
RTS0042054,1
RTS0042055,1
RTS0042056,4
RTS0042057,2
RTS0042058,1
RTS0042059,1
RTS0042060,2
RTS0042061,3
RTS0042062,7
RTS0042063,2
RTS0042064,5
RTS0042065,9
RTS0042066,1
RTS0042067,4
RTS0042068,5
RTS0042069,1
RTS0042071,4
RTS0042074,3
RTS0042075,3
RTS0042076,2
RTS0042077,1
RTS0042078,2
RTS0042079,4
RTS0042080,1
RTS0042081,4
RTS0042082,1
RTS0042083,1
RTS0042084,2
RTS0042085,4
RTS0042086,3
RTS0042087,2
RTS0042088,2
RTS0042089,3
RTS0042090,1
RTS0042091,4
RTS0042092,4
RTS0042093,3
RTS0042094,2
RTS0042095,2
RTS0042096,3
RTS0042097,3
RTS0042098,4
RTS0042099,2
RTS0042100,1
RTS0042101,3
RTS0042102,1
RTS0042103,2
RTS0042104,1
RTS0042105,2
RTS0042107,2
RTS0042108,2
RTS0042109,2
RTS0042110,9
RTS0042111,2
RTS0042112,3
RTS0042113,4
RTS0042114,1
RTS0042115,1
RTS0042116,2
RTS0042117,2
RTS0042118,1
RTS0042119,3
RTS0042120,2
RTS0042122,3
RTS0042123,4
RTS0042125,3
RTS0042127,3
RTS0042128,3
RTS0042129,1
RTS0042130,1
RTS0042132,1
RTS0042133,1
RTS0042134,3
RTS0042135,1
RTS0042136,1
RTS0042137,1
RTS0042140,1
RTS0042141,3
RTS0042142,3
RTS0042143,5
RTS0042144,2
RTS0042145,1
RTS0042146,3
RTS0042147,3
RTS0042148,5
RTS0042149,3
RTS0042150,3
RTS0042151,1
RTS0042152,2
RTS0042153,4
RTS0042155,4
RTS0042157,4
RTS0042159,5
RTS0042160,1
RTS0042161,2
RTS0042162,3
RTS0042163,1
RTS0042164,1
RTS0042165,2
RTS0042166,4
RTS0042167,1
RTS0042168,2
RTS0042169,2
RTS0042170,4
RTS0042171,3
RTS0042172,5
RTS0042173,1
RTS0042174,2
RTS0042175,2
RTS0042176,2
RTS0042177,2
RTS0042179,1
RTS0042180,3
RTS0042181,2
RTS0042182,2
RTS0042183,1
RTS0042184,5
RTS0042186,4
RTS0042189,1
RTS0042190,3
RTS0042191,11
RTS0042192,1
RTS0042193,4
RTS0042194,1
RTS0042195,3
RTS0042196,4
RTS0042198,1
RTS0042199,1
RTS0042200,5
RTS0042201,1
RTS0042202,1
RTS0042203,5
RTS0042204,1
RTS0042205,1
RTS0042206,1
RTS0042207,1
RTS0042210,3
RTS0042212,2
RTS0042213,5
RTS0042214,1
RTS0042215,1
RTS0042216,3
RTS0042217,2
RTS0042218,2
RTS0042220,2
RTS0042221,4
RTS0042222,5
RTS0042223,1
RTS0042226,3
RTS0042227,2
RTS0042228,5
RTS0042229,6
RTS0042230,3
RTS0042231,6
RTS0042232,2
RTS0042233,6
RTS0042234,5
RTS0042235,7
RTS0042236,2
RTS0042237,5
RTS0042238,4
RTS0042239,5
RTS0042240,6
RTS0042241,1
RTS0042242,3
RTS0042243,4
RTS0042244,2
RTS0042245,1
RTS0042246,9
RTS0042247,4
RTS0042248,17
RTS0042249,8
RTS0042250,6
RTS0042251,1
RTS0042252,2
RTS0042253,2
RTS0042254,1
RTS0042255,2
RTS0042256,2
RTS0042257,2
RTS0042258,3
RTS0042259,3
RTS0042260,1
RTS0042261,1
RTS0042262,2
RTS0042263,2
RTS0042264,3
RTS0042265,4
RTS0042266,5
RTS0042267,2
RTS0042268,2
RTS0042270,2
RTS0042271,2
RTS0042272,1
RTS0042273,3
RTS0042274,2
RTS0042275,1
RTS0042276,1
RTS0042277,2
RTS0042278,3
RTS0042279,2
RTS0042280,6
RTS0042281,1
RTS0042283,4
RTS0042286,1
RTS0042287,2
RTS0042288,1
RTS0042289,2
RTS0042290,2
RTS0042291,4
RTS0042292,3
RTS0042293,8
RTS0042294,4
RTS0042295,4
RTS0042296,1
RTS0042297,2
RTS0042299,3
RTS0042300,2
RTS0042301,2
RTS0042303,3
RTS0042304,2
RTS0042305,1
RTS0042306,3
RTS0042307,4
RTS0042308,2
RTS0042309,5
RTS0042310,6
RTS0042311,2
RTS0042313,4
RTS0042314,1
RTS0042315,3
RTS0042316,2
RTS0042318,1
RTS0042319,2
RTS0042321,1
RTS0042322,3
RTS0042323,2
RTS0042324,1
RTS0042325,5
RTS0042326,2
RTS0042327,4
RTS0042328,1
RTS0042329,4
RTS0042331,2
RTS0042332,5
RTS0042333,2
RTS0042334,2
RTS0042335,3
RTS0042336,4
RTS0042337,4
RTS0042338,1
RTS0042339,2
RTS0042340,1
RTS0042342,3
RTS0042343,7
RTS0042344,1
RTS0042345,1
RTS0042346,2
RTS0042348,2
RTS0042349,1
RTS0042350,2
RTS0042351,1
RTS0042352,1
RTS0042353,2
RTS0042354,3
RTS0042355,2
RTS0042356,2
RTS0042357,7
RTS0042358,4
RTS0042359,2
RTS0042360,1
RTS0042362,4
RTS0042363,1
RTS0042364,6
RTS0042365,3
RTS0042366,2
RTS0042367,4
RTS0042368,2
RTS0042369,2
RTS0042370,6
RTS0042371,2
RTS0042374,3
RTS0042375,1
RTS0042376,2
RTS0042378,2
RTS0042379,2
RTS0042381,2
RTS0042382,4
RTS0042383,1
RTS0042384,2
RTS0042385,2
RTS0042386,4
RTS0042387,1
RTS0042388,6
RTS0042389,1
RTS0042390,3
RTS0042391,4
RTS0042392,2
RTS0042393,1
RTS0042394,1
RTS0042395,2
RTS0042396,3
RTS0042398,1
RTS0042399,1
RTS0042400,2
RTS0042401,3
RTS0042403,1
RTS0042404,1
RTS0042405,5
RTS0042406,3
RTS0042407,4
RTS0042408,4
RTS0042409,3
RTS0042410,2
RTS0042411,5
RTS0042412,1
RTS0042413,2
RTS0042414,3
RTS0042415,1
RTS0042416,3
RTS0042417,7
RTS0042418,7
RTS0042419,4
RTS0042420,3
RTS0042421,3
RTS0042422,2
RTS0042423,2
RTS0042424,3
RTS0042425,2
RTS0042427,1
RTS0042428,1
RTS0042429,5
RTS0042430,1
RTS0042431,4
RTS0042432,2
RTS0042433,3
RTS0042434,4
RTS0042435,3
RTS0042436,4
RTS0042437,2
RTS0042438,2
RTS0042439,3
RTS0042440,3
RTS0042441,3
RTS0042442,2
RTS0042443,4
RTS0042444,1
RTS0042445,3
RTS0042446,3
RTS0042447,1
RTS0042448,5
RTS0042449,2
RTS0042450,3
RTS0042451,2
RTS0042452,1
RTS0042453,2
RTS0042455,2
RTS0042456,1
RTS0042457,6
RTS0042458,2
RTS0042460,1
RTS0042461,6
RTS0042462,2
RTS0042463,6
RTS0042464,6
RTS0042465,7
RTS0042467,4
RTS0042468,2
RTS0042469,3
RTS0042470,2
RTS0042471,4
RTS0042472,6
RTS0042473,4
RTS0042474,2
RTS0042475,2
RTS0042476,1
RTS0042477,2
RTS0042478,3
RTS0042480,2
RTS0042481,2
RTS0042482,2
RTS0042483,6
RTS0042484,6
RTS0042485,4
RTS0042486,1
RTS0042487,5
RTS0042488,2
RTS0042489,3
RTS0042491,4
RTS0042492,2
RTS0042493,3
RTS0042494,1
RTS0042495,2
RTS0042496,2
RTS0042498,2
RTS0042499,1
RTS0042500,2
RTS0042501,1
RTS0042502,2
RTS0042503,2
RTS0042504,3
RTS0042505,5
RTS0042506,5
RTS0042507,1
RTS0042508,2
RTS0042510,1
RTS0042515,3
RTS0042522,1
RTS0042526,1
RTS0042528,1
RTS0042529,1
RTS0042530,1
RTS0042531,1
RTS0042533,2
RTS0042534,1
RTS0042535,1
RTS0042536,1
RTS0042537,1
RTS0042538,1
RTS0042539,3
RTS0042541,1
RTS0042542,3
RTS0042543,2
RTS0042544,6
RTS0042545,1
RTS0042546,4
RTS0042547,2
RTS0042548,1
RTS0042549,3
RTS0042550,2
RTS0042551,6
RTS0042553,3
RTS0042554,1
RTS0042555,4
RTS0042556,2
RTS0042557,3
RTS0042558,4
RTS0042559,2
RTS0042561,1
RTS0042562,4
RTS0042563,5
RTS0042564,2
RTS0042565,5
RTS0042566,1
RTS0042567,1
RTS0042568,5
RTS0042569,3
RTS0042570,4
RTS0042571,5
RTS0042573,4
RTS0042574,5
RTS0042575,1
RTS0042576,2
RTS0042577,4
RTS0042579,3
RTS0042580,2
RTS0042581,4
RTS0042582,2
RTS0042583,8
RTS0042584,1
RTS0042585,4
RTS0042586,4
RTS0042587,3
RTS0042588,2
RTS0042589,4
RTS0042590,3
RTS0042591,2
RTS0042592,1
RTS0042593,4
RTS0042594,1
RTS0042597,3
RTS0042598,2
RTS0042599,2
RTS0042600,4
RTS0042602,1
RTS0042603,1
RTS0042604,2
RTS0042606,3
RTS0042607,2
RTS0042608,2
RTS0042609,2
RTS0042610,1
RTS0042611,1
RTS0042612,6
RTS0042613,2
RTS0042614,2
RTS0042615,2
RTS0042616,2
RTS0042617,4
RTS0042618,1
RTS0042620,2
RTS0042621,2
RTS0042622,1
RTS0042623,1
RTS0042624,1
RTS0042625,4
RTS0042626,1
RTS0042627,1
RTS0042628,2
RTS0042629,2
RTS0042630,2
RTS0042633,2
RTS0042634,2
RTS0042636,1
RTS0042637,1
RTS0042638,5
RTS0042639,2
RTS0042640,3
RTS0042642,2
RTS0042644,2
RTS0042645,1
RTS0042646,2
RTS0042647,1
RTS0042648,1
RTS0042649,2
RTS0042650,5
RTS0042651,1
RTS0042654,2
RTS0042655,1
RTS0042656,4
RTS0042657,4
RTS0042658,2
RTS0042659,2
RTS0042661,1
RTS0042662,3
RTS0042663,1
RTS0042664,2
RTS0042665,2
RTS0042666,1
RTS0042667,3
RTS0042670,1
RTS0042671,5
RTS0042672,2
RTS0042673,3
RTS0042674,3
RTS0042675,1
RTS0042678,2
RTS0042679,3
RTS0042680,2
RTS0042681,6
RTS0042682,4
RTS0042683,3
RTS0042684,2
RTS0042685,5
RTS0042686,1
RTS0042687,2
RTS0042688,2
RTS0042689,1
RTS0042690,2
RTS0042691,2
RTS0042692,1
RTS0042693,2
RTS0042695,4
RTS0042696,5
RTS0042697,1
RTS0042698,1
RTS0042699,2
RTS0042700,2
RTS0042701,2
RTS0042702,2
RTS0042703,1
RTS0042704,5
RTS0042705,1
RTS0042706,3
RTS0042707,1
RTS0042708,5
RTS0042709,4
RTS0042710,1
RTS0042711,4
RTS0042712,4
RTS0042713,3
RTS0042714,5
RTS0042715,5
RTS0042718,3
RTS0042720,4
RTS0042721,2
RTS0042722,1
RTS0042723,2
RTS0042724,4
RTS0042725,2
RTS0042727,1
RTS0042728,1
RTS0042730,3
RTS0042731,1
RTS0042732,1
RTS0042734,4
RTS0042735,2
RTS0042736,3
RTS0042737,5
RTS0042738,2
RTS0042739,2
RTS0042740,3
RTS0042741,2
RTS0042742,1
RTS0042743,1
RTS0042744,4
RTS0042746,2
RTS0042747,1
RTS0042748,1
RTS0042749,2
RTS0042751,1
RTS0042752,2
RTS0042753,1
RTS0042755,2
RTS0042756,3
RTS0042757,3
RTS0042758,2
RTS0042760,1
RTS0042761,4
RTS0042762,1
RTS0042763,3
RTS0042766,3
RTS0042767,3
RTS0042768,4
RTS0042769,1
RTS0042770,1
RTS0042771,2
RTS0042772,1
RTS0042773,5
RTS0042774,3
RTS0042775,3
RTS0042776,1
RTS0042777,2
RTS0042778,1
RTS0042779,6
RTS0042780,3
RTS0042781,2
RTS0042782,3
RTS0042784,2
RTS0042785,2
RTS0042787,3
RTS0042788,2
RTS0042789,1
RTS0042790,1
RTS0042791,6
RTS0042792,5
RTS0042793,9
RTS0042794,7
RTS0042795,5
RTS0042797,2
RTS0042798,3
RTS0042799,3
RTS0042800,2
RTS0042802,3
RTS0042803,1
RTS0042805,2
RTS0042806,3
RTS0042807,3
RTS0042808,1
RTS0042809,1
RTS0042810,3
RTS0042811,3
RTS0042812,1
RTS0042813,5
RTS0042814,2
RTS0042815,6
RTS0042816,6
RTS0042818,1
RTS0042819,1
RTS0042820,2
RTS0042821,5
RTS0042822,1
RTS0042824,2
RTS0042825,4
RTS0042826,2
RTS0042827,1
RTS0042828,2
RTS0042829,2
RTS0042830,2
RTS0042831,5
RTS0042832,1
RTS0042833,2
RTS0042834,2
RTS0042835,2
RTS0042836,3
RTS0042837,4
RTS0042839,5
RTS0042840,1
RTS0042841,2
RTS0042842,3
RTS0042843,3
RTS0042844,4
RTS0042845,7
RTS0042846,2
RTS0042847,3
RTS0042848,2
RTS0042849,1
RTS0042851,5
RTS0042852,4
RTS0042854,3
RTS0042855,2
RTS0042856,1
RTS0042857,1
RTS0042858,3
RTS0042859,4
RTS0042860,2
RTS0042861,3
RTS0042864,6
RTS0042865,2
RTS0042866,2
RTS0042867,1
RTS0042868,1
RTS0042869,2
RTS0042870,2
RTS0042871,1
RTS0042872,1
RTS0042873,1
RTS0042874,4
RTS0042875,3
RTS0042876,2
RTS0042877,3
RTS0042878,1
RTS0042879,2
RTS0042880,4
RTS0042881,3
RTS0042882,1
RTS0042883,5
RTS0042884,3
RTS0042885,1
RTS0042886,1
RTS0042888,2
RTS0042889,3
RTS0042890,2
RTS0042891,2
RTS0042892,4
RTS0042893,2
RTS0042894,2
RTS0042895,2
RTS0042896,4
RTS0042897,1
RTS0042899,3
RTS0042900,5
RTS0042901,1
RTS0042902,3
RTS0042903,1
RTS0042904,3
RTS0042905,3
RTS0042906,2
RTS0042907,3
RTS0042908,4
RTS0042909,3
RTS0042910,2
RTS0042911,5
RTS0042912,1
RTS0042913,1
RTS0042914,5
RTS0042915,1
RTS0042916,1
RTS0042917,2
RTS0042918,1
RTS0042919,1
RTS0042920,3
RTS0042921,4
RTS0042922,4
RTS0042925,3
RTS0042926,2
RTS0042927,2
RTS0042928,2
RTS0042929,2
RTS0042930,2
RTS0042931,3
RTS0042932,1
RTS0042933,1
RTS0042934,4
RTS0042935,1
RTS0042936,2
RTS0042937,2
RTS0042938,4
RTS0042939,1
RTS0042940,6
RTS0042941,8
RTS0042942,4
RTS0042943,9
RTS0042944,8
RTS0042945,5
RTS0042946,2
RTS0042947,4
RTS0042948,1
RTS0042949,2
RTS0042950,1
RTS0042951,1
RTS0042954,1
RTS0042955,2
RTS0042956,3
RTS0042957,1
RTS0042958,2
RTS0042959,5
RTS0042960,2
RTS0042961,3
RTS0042962,1
RTS0042963,4
RTS0042965,2
RTS0042966,3
RTS0042967,2
RTS0042968,3
RTS0042970,5
RTS0042971,5
RTS0042972,5
RTS0042973,7
RTS0042974,2
RTS0042976,3
RTS0042977,4
RTS0042978,4
RTS0042979,3
RTS0042980,2
RTS0042981,1
RTS0042982,1
RTS0042983,3
RTS0042984,1
RTS0042985,4
RTS0042987,1
RTS0042988,2
RTS0042989,1
RTS0042990,3
RTS0042991,2
RTS0042992,5
RTS0042993,2
RTS0042995,3
RTS0042996,1
RTS0042997,2
RTS0042998,2
RTS0042999,2
RTS0043000,1
RTS0043001,4
RTS0043002,1
RTS0043004,3
RTS0043005,3
RTS0043006,2
RTS0043007,2
RTS0043008,4
RTS0043010,1
RTS0043011,3
RTS0043012,6
RTS0043013,2
RTS0043014,3
RTS0043015,2
RTS0043016,1
RTS0043017,2
RTS0043018,1
RTS0043020,1
RTS0043021,4
RTS0043022,3
RTS0043023,3
RTS0043024,3
RTS0043025,2
RTS0043026,3
RTS0043027,2
RTS0043028,2
RTS0043029,5
RTS0043030,8
RTS0043031,2
RTS0043032,3
RTS0043033,2
RTS0043034,4
RTS0043035,1
RTS0043036,4
RTS0043037,3
RTS0043039,2
RTS0043040,3
RTS0043041,3
RTS0043042,3
RTS0043043,2
RTS0043044,1
RTS0043046,3
RTS0043047,1
RTS0043048,2
RTS0043049,3
RTS0043050,3
RTS0043051,3
RTS0043052,5
RTS0043053,2
RTS0043054,2
RTS0043056,3
RTS0043057,4
RTS0043058,3
RTS0043059,3
RTS0043060,3
RTS0043061,2
RTS0043062,2
RTS0043063,1
RTS0043064,5
RTS0043065,3
RTS0043066,5
RTS0043067,4
RTS0043068,2
RTS0043069,3
RTS0043070,3
RTS0043071,6
RTS0043072,23
RTS0043073,29
RTS0043074,27
RTS0043075,14
RTS0043077,2
RTS0043079,4
RTS0043080,3
RTS0043081,1
RTS0043082,1
RTS0043083,1
RTS0043084,3
RTS0043085,3
RTS0043086,1
RTS0043087,1
RTS0043088,4
RTS0043089,3
RTS0043090,4
RTS0043092,1
RTS0043094,1
RTS0043096,6
RTS0043098,3
RTS0043099,6
RTS0043100,2
RTS0043101,4
RTS0043102,1
RTS0043103,1
RTS0043104,4
RTS0043105,5
RTS0043106,1
RTS0043107,2
RTS0043109,2
RTS0043110,1
RTS0043111,3
RTS0043112,4
RTS0043113,2
RTS0043114,1
RTS0043115,2
RTS0043116,4
RTS0043117,1
RTS0043119,2
RTS0043120,1
RTS0043121,2
RTS0043122,3
RTS0043123,3
RTS0043124,2
RTS0043125,1
RTS0043126,2
RTS0043127,4
RTS0043129,2
RTS0043130,1
RTS0043131,1
RTS0043132,1
RTS0043133,4
RTS0043134,2
RTS0043135,1
RTS0043136,4
RTS0043137,2
RTS0043138,7
RTS0043139,5
RTS0043140,2
RTS0043141,1
RTS0043142,3
RTS0043143,4
RTS0043144,1
RTS0043145,3
RTS0043146,2
RTS0043147,1
RTS0043148,3
RTS0043149,1
RTS0043151,2
RTS0043152,3
RTS0043153,3
RTS0043154,2
RTS0043155,3
RTS0043156,3
RTS0043157,1
RTS0043159,5
RTS0043160,2
RTS0043161,3
RTS0043162,4
RTS0043163,1
RTS0043164,2
RTS0043165,1
RTS0043167,2
RTS0043168,5
RTS0043169,1
RTS0043170,1
RTS0043172,4
RTS0043173,5
RTS0043174,5
RTS0043175,3
RTS0043177,3
RTS0043178,1
RTS0043179,1
RTS0043180,2
RTS0043181,3
RTS0043182,3
RTS0043183,1
RTS0043184,1
RTS0043185,2
RTS0043186,1
RTS0043187,2
RTS0043188,2
RTS0043189,3
RTS0043191,4
RTS0043192,2
RTS0043193,4
RTS0043195,7
RTS0043197,5
RTS0043198,4
RTS0043199,5
RTS0043200,2
RTS0043201,3
RTS0043202,3
RTS0043203,3
RTS0043204,5
RTS0043205,2
RTS0043206,1
RTS0043207,3
RTS0043208,1
RTS0043209,2
RTS0043210,4
RTS0043211,1
RTS0043212,4
RTS0043213,2
RTS0043214,4
RTS0043215,3
RTS0043216,3
RTS0043219,3
RTS0043220,3
RTS0043222,2
RTS0043223,2
RTS0043226,3
RTS0043227,5
RTS0043228,1
RTS0043229,4
RTS0043230,3
RTS0043231,1
RTS0043232,3
RTS0043233,3
RTS0043234,1
RTS0043235,2
RTS0043237,3
RTS0043238,3
RTS0043239,3
RTS0043240,2
RTS0043241,4
RTS0043242,3
RTS0043243,7
RTS0043244,2
RTS0043245,1
RTS0043246,4
RTS0043247,3
RTS0043249,3
RTS0043250,1
RTS0043251,4
RTS0043252,3
RTS0043253,2
RTS0043254,3
RTS0043255,1
RTS0043256,3
RTS0043257,4
RTS0043258,5
RTS0043259,3
RTS0043260,4
RTS0043261,1
RTS0043262,4
RTS0043263,1
RTS0043264,1
RTS0043265,2
RTS0043266,4
RTS0043267,4
RTS0043268,2
RTS0043269,6
RTS0043270,6
RTS0043271,4
RTS0043272,2
RTS0043273,2
RTS0043274,5
RTS0043275,4
RTS0043276,2
RTS0043277,1
RTS0043278,2
RTS0043279,2
RTS0043280,1
RTS0043281,4
RTS0043282,3
RTS0043283,2
RTS0043284,4
RTS0043285,2
RTS0043286,3
RTS0043287,1
RTS0043288,2
RTS0043289,3
RTS0043290,4
RTS0043291,3
RTS0043292,1
RTS0043293,2
RTS0043294,6
RTS0043295,3
RTS0043299,2
RTS0043300,5
RTS0043302,2
RTS0043303,2
RTS0043304,1
RTS0043305,1
RTS0043306,2
RTS0043307,2
RTS0043308,1
RTS0043309,4
RTS0043310,3
RTS0043311,6
RTS0043312,4
RTS0043313,2
RTS0043314,4
RTS0043315,4
RTS0043316,1
RTS0043317,2
RTS0043318,3
RTS0043319,1
RTS0043320,5
RTS0043321,3
RTS0043322,4
RTS0043323,4
RTS0043324,5
RTS0043326,3
RTS0043327,3
RTS0043328,1
RTS0043329,3
RTS0043330,3
RTS0043331,1
RTS0043334,1
RTS0043335,4
RTS0043336,1
RTS0043337,5
RTS0043338,2
RTS0043339,2
RTS0043340,2
RTS0043341,4
RTS0043342,1
RTS0043343,1
RTS0043344,2
RTS0043345,1
RTS0043346,5
RTS0043347,2
RTS0043348,1
RTS0043349,2
RTS0043350,1
RTS0043351,4
RTS0043352,3
RTS0043353,3
RTS0043354,2
RTS0043355,4
RTS0043356,4
RTS0043357,2
RTS0043358,3
RTS0043359,3
RTS0043360,4
RTS0043361,2
RTS0043362,1
RTS0043363,2
RTS0043364,2
RTS0043365,5
RTS0043366,3
RTS0043367,1
RTS0043368,2
RTS0043369,4
RTS0043370,2
RTS0043371,1
RTS0043372,3
RTS0043373,5
RTS0043374,2
RTS0043375,2
RTS0043376,4
RTS0043377,5
RTS0043378,6
RTS0043379,6
RTS0043380,6
RTS0043381,3
RTS0043382,2
RTS0043383,4
RTS0043384,2
RTS0043385,2
RTS0043386,5
RTS0043387,1
RTS0043388,2
RTS0043390,1
RTS0043392,3
RTS0043393,1
RTS0043395,4
RTS0043396,4
RTS0043397,3
RTS0043398,4
RTS0043399,3
RTS0043402,3
RTS0043403,5
RTS0043404,5
RTS0043408,3
RTS0043409,2
RTS0043410,3
RTS0043411,6
RTS0043412,1
RTS0043414,1
RTS0043415,1
RTS0043416,2
RTS0043417,2
RTS0043418,4
RTS0043419,3
RTS0043420,2
RTS0043421,1
RTS0043422,3
RTS0043423,2
RTS0043424,2
RTS0043425,3
RTS0043426,1
RTS0043427,2
RTS0043428,1
RTS0043429,1
RTS0043430,2
RTS0043431,5
RTS0043432,2
RTS0043433,1
RTS0043434,6
RTS0043435,3
RTS0043436,4
RTS0043437,1
RTS0043438,6
RTS0043439,1
RTS0043440,7
RTS0043441,5
RTS0043442,7
RTS0043443,3
RTS0043444,1
RTS0043445,4
RTS0043446,2
RTS0043447,3
RTS0043448,4
RTS0043449,3
RTS0043450,2
RTS0043451,2
RTS0043452,5
RTS0043453,2
RTS0043456,1
RTS0043457,1
RTS0043458,2
RTS0043459,1
RTS0043461,2
RTS0043462,7
RTS0043463,3
RTS0043464,3
RTS0043465,2
RTS0043466,6
RTS0043467,6
RTS0043468,6
RTS0043469,3
RTS0043470,5
RTS0043471,2
RTS0043472,4
RTS0043473,3
RTS0043474,3
RTS0043475,2
RTS0043476,5
RTS0043477,3
RTS0043478,6
RTS0043479,5
RTS0043480,2
RTS0043481,1
RTS0043482,3
RTS0043483,4
RTS0043485,4
RTS0043486,4
RTS0043487,2
RTS0043488,2
RTS0043489,1
RTS0043490,2
RTS0043491,7
RTS0043492,3
RTS0043493,2
RTS0043494,5
RTS0043495,3
RTS0043496,2
RTS0043497,3
RTS0043498,3
RTS0043499,3
RTS0043500,2
RTS0043501,1
RTS0043502,4
RTS0043504,3
RTS0043506,6
RTS0043507,2
RTS0043509,3
RTS0043510,4
RTS0043511,3
RTS0043512,1
RTS0043513,3
RTS0043514,1
RTS0043515,2
RTS0043516,1
RTS0043517,3
RTS0043518,3
RTS0043519,6
RTS0043520,2
RTS0043522,2
RTS0043523,3
RTS0043524,3
RTS0043525,5
RTS0043526,5
RTS0043527,4
RTS0043528,2
RTS0043529,4
RTS0043530,2
RTS0043531,4
RTS0043532,1
RTS0043533,2
RTS0043534,3
RTS0043535,1
RTS0043536,3
RTS0043538,2
RTS0043539,1
RTS0043541,2
RTS0043543,3
RTS0043544,4
RTS0043545,5
RTS0043547,2
RTS0043548,2
RTS0043549,2
RTS0043550,1
RTS0043551,2
RTS0043552,3
RTS0043553,2
RTS0043554,3
RTS0043555,2
RTS0043556,1
RTS0043559,1
RTS0043560,3
RTS0043562,5
RTS0043563,1
RTS0043564,1
RTS0043565,2
RTS0043566,3
RTS0043567,1
RTS0043568,2
RTS0043569,2
RTS0043570,3
RTS0043571,4
RTS0043572,3
RTS0043573,1
RTS0043574,2
RTS0043575,2
RTS0043576,6
RTS0043577,3
RTS0043578,1
RTS0043579,5
RTS0043580,1
RTS0043581,4
RTS0043582,1
RTS0043583,1
RTS0043584,2
RTS0043585,4
RTS0043586,2
RTS0043587,3
RTS0043588,5
RTS0043590,4
RTS0043591,5
RTS0043592,3
RTS0043593,2
RTS0043594,1
RTS0043595,1
RTS0043596,4
RTS0043597,2
RTS0043598,3
RTS0043599,3
RTS0043600,1
RTS0043601,2
RTS0043602,1
RTS0043603,2
RTS0043604,4
RTS0043605,2
RTS0043606,2
RTS0043608,1
RTS0043609,4
RTS0043610,3
RTS0043611,1
RTS0043612,6
RTS0043613,1
RTS0043614,1
RTS0043615,6
RTS0043616,4
RTS0043617,1
RTS0043618,4
RTS0043619,2
RTS0043620,2
RTS0043621,3
RTS0043622,4
RTS0043623,3
RTS0043624,4
RTS0043626,2
RTS0043627,2
RTS0043628,3
RTS0043629,1
RTS0043631,3
RTS0043632,3
RTS0043633,1
RTS0043634,4
RTS0043635,1
RTS0043636,2
RTS0043637,3
RTS0043638,1
RTS0043639,1
RTS0043640,2
RTS0043641,6
RTS0043642,4
RTS0043643,10
RTS0043644,14
RTS0043645,11
RTS0043646,2
RTS0043647,1
RTS0043648,1
RTS0043649,2
RTS0043650,1
RTS0043651,2
RTS0043652,3
RTS0043653,1
RTS0043654,2
RTS0043656,1
RTS0043657,2
RTS0043658,4
RTS0043659,1
RTS0043660,1
RTS0043661,2
RTS0043663,1
RTS0043664,3
RTS0043665,2
RTS0043666,2
RTS0043667,2
RTS0043668,1
RTS0043669,1
RTS0043670,2
RTS0043671,2
RTS0043672,4
RTS0043673,2
RTS0043674,5
RTS0043675,1
RTS0043677,1
RTS0043678,1
RTS0043679,1
RTS0043680,2
RTS0043681,3
RTS0043682,3
RTS0043683,2
RTS0043685,3
RTS0043686,1
RTS0043689,1
RTS0043690,2
RTS0043691,1
RTS0043692,4
RTS0043693,4
RTS0043694,4
RTS0043695,4
RTS0043696,1
RTS0043697,3
RTS0043698,2
RTS0043699,5
RTS0043700,2
RTS0043701,2
RTS0043702,2
RTS0043703,3
RTS0043704,3
RTS0043705,2
RTS0043706,3
RTS0043707,3
RTS0043709,3
RTS0043710,3
RTS0043711,1
RTS0043712,2
RTS0043714,2
RTS0043715,5
RTS0043716,1
RTS0043717,2
RTS0043718,4
RTS0043719,2
RTS0043720,1
RTS0043721,1
RTS0043722,1
RTS0043725,1
RTS0043726,3
RTS0043728,4
RTS0043729,3
RTS0043730,1
RTS0043731,4
RTS0043732,4
RTS0043733,3
RTS0043734,2
RTS0043735,2
RTS0043736,4
RTS0043737,1
RTS0043738,4
RTS0043739,3
RTS0043741,5
RTS0043742,1
RTS0043743,1
RTS0043744,2
RTS0043745,3
RTS0043747,2
RTS0043748,3
RTS0043749,3
RTS0043750,2
RTS0043751,2
RTS0043752,3
RTS0043753,2
RTS0043754,1
RTS0043755,3
RTS0043756,3
RTS0043757,3
RTS0043758,2
RTS0043759,2
RTS0043760,1
RTS0043761,5
RTS0043762,3
RTS0043763,2
RTS0043764,4
RTS0043765,6
RTS0043766,1
RTS0043767,1
RTS0043768,1
RTS0043769,4
RTS0043770,1
RTS0043771,2
RTS0043773,3
RTS0043774,1
RTS0043775,2
RTS0043776,1
RTS0043777,2
RTS0043778,5
RTS0043780,2
RTS0043781,3
RTS0043782,2
RTS0043783,1
RTS0043784,7
RTS0043786,4
RTS0043787,5
RTS0043788,6
RTS0043789,2
RTS0043790,3
RTS0043791,1
RTS0043792,5
RTS0043793,4
RTS0043796,1
RTS0043798,2
RTS0043799,1
RTS0043800,5
RTS0043802,1
RTS0043803,2
RTS0043804,1
RTS0043808,1
RTS0043809,1
RTS0043810,4
RTS0043811,3
RTS0043812,2
RTS0043813,3
RTS0043814,1
RTS0043815,4
RTS0043816,2
RTS0043817,2
RTS0043818,4
RTS0043819,3
RTS0043820,3
RTS0043821,5
RTS0043822,2
RTS0043823,2
RTS0043825,1
RTS0043827,1
RTS0043829,1
RTS0043830,1
RTS0043831,1
RTS0043832,1
RTS0043833,2
RTS0043834,3
RTS0043835,3
RTS0043836,4
RTS0043837,1
RTS0043838,2
RTS0043839,3
RTS0043840,1
RTS0043841,2
RTS0043842,3
RTS0043843,4
RTS0043844,2
RTS0043846,5
RTS0043848,3
RTS0043849,3
RTS0043850,5
RTS0043852,5
RTS0043853,2
RTS0043854,5
RTS0043856,1
RTS0043857,3
RTS0043858,3
RTS0043859,1
RTS0043860,2
RTS0043861,4
RTS0043862,6
RTS0043863,4
RTS0043864,4
RTS0043865,2
RTS0043866,4
RTS0043867,13
RTS0043868,5
RTS0043869,3
RTS0043870,5
RTS0043871,4
RTS0043872,4
RTS0043873,4
RTS0043874,3
RTS0043875,2
RTS0043876,2
RTS0043877,2
RTS0043878,4
RTS0043879,2
RTS0043880,1
RTS0043881,3
RTS0043882,1
RTS0043883,2
RTS0043884,4
RTS0043886,3
RTS0043887,1
RTS0043889,2
RTS0043890,2
RTS0043891,3
RTS0043892,1
RTS0043893,3
RTS0043894,1
RTS0043895,2
RTS0043896,1
RTS0043897,2
RTS0043898,3
RTS0043899,3
RTS0043900,1
RTS0043901,2
RTS0043903,3
RTS0043904,3
RTS0043905,4
RTS0043907,2
RTS0043908,2
RTS0043909,2
RTS0043910,1
RTS0043911,2
RTS0043912,6
RTS0043914,4
RTS0043915,1
RTS0043916,1
RTS0043917,3
RTS0043918,3
RTS0043919,2
RTS0043920,2
RTS0043921,3
RTS0043922,2
RTS0043923,1
RTS0043924,5
RTS0043925,2
RTS0043926,3
RTS0043927,1
RTS0043928,5
RTS0043929,1
RTS0043930,1
RTS0043931,2
RTS0043932,3
RTS0043933,3
RTS0043934,3
RTS0043935,1
RTS0043938,3
RTS0043940,2
RTS0043941,3
RTS0043942,2
RTS0043943,4
RTS0043945,2
RTS0043946,1
RTS0043948,5
RTS0043950,2
RTS0043951,3
RTS0043952,7
RTS0043953,2
RTS0043954,4
RTS0043955,1
RTS0043956,2
RTS0043957,1
RTS0043958,1
RTS0043959,1
RTS0043960,2
RTS0043962,4
RTS0043963,2
RTS0043964,2
RTS0043965,2
RTS0043966,3
RTS0043967,2
RTS0043968,5
RTS0043969,1
RTS0043970,2
RTS0043971,2
RTS0043972,4
RTS0043973,6
RTS0043974,5
RTS0043975,1
RTS0043976,3
RTS0043977,1
RTS0043978,3
RTS0043979,1
RTS0043980,7
RTS0043981,4
RTS0043982,2
RTS0043983,4
RTS0043984,4
RTS0043985,12
RTS0043986,1
RTS0043987,1
RTS0043988,5
RTS0043989,3
RTS0043990,1
RTS0043991,3
RTS0043992,2
RTS0043993,2
RTS0043994,1
RTS0043996,2
RTS0043997,1
RTS0043998,1
RTS0043999,3
RTS0044000,1
RTS0044001,4
RTS0044002,2
RTS0044003,3
RTS0044004,2
RTS0044005,3
RTS0044007,5
RTS0044008,5
RTS0044009,3
RTS0044010,1
RTS0044011,6
RTS0044012,11
RTS0044013,4
RTS0044014,7
RTS0044015,5
RTS0044016,3
RTS0044017,5
RTS0044018,5
RTS0044019,3
RTS0044020,3
RTS0044021,2
RTS0044022,3
RTS0044023,3
RTS0044024,3
RTS0044025,2
RTS0044026,1
RTS0044027,1
RTS0044028,2
RTS0044029,3
RTS0044030,1
RTS0044031,1
RTS0044034,2
RTS0044035,4
RTS0044036,8
RTS0044037,1
RTS0044038,1
RTS0044039,4
RTS0044040,2
RTS0044041,1
RTS0044042,3
RTS0044043,5
RTS0044044,2
RTS0044045,1
RTS0044046,3
RTS0044047,4
RTS0044048,9
RTS0044049,3
RTS0044050,3
RTS0044051,4
RTS0044052,4
RTS0044053,4
RTS0044054,6
RTS0044055,2
RTS0044056,2
RTS0044057,2
RTS0044058,3
RTS0044059,1
RTS0044060,2
RTS0044061,1
RTS0044062,1
RTS0044063,1
RTS0044064,4
RTS0044065,2
RTS0044067,3
RTS0044068,4
RTS0044069,4
RTS0044070,1
RTS0044071,7
RTS0044072,3
RTS0044075,4
RTS0044076,1
RTS0044077,3
RTS0044078,4
RTS0044079,2
RTS0044080,1
RTS0044081,4
RTS0044082,1
RTS0044083,1
RTS0044084,3
RTS0044085,3
RTS0044086,2
RTS0044087,2
RTS0044089,4
RTS0044090,2
RTS0044091,3
RTS0044092,8
RTS0044093,2
RTS0044094,1
RTS0044095,2
RTS0044096,2
RTS0044097,2
RTS0044098,1
RTS0044099,1
RTS0044102,3
RTS0044103,1
RTS0044105,1
RTS0044106,2
RTS0044107,2
RTS0044108,2
RTS0044109,7
RTS0044110,6
RTS0044111,4
RTS0044112,3
RTS0044113,3
RTS0044114,5
RTS0044116,3
RTS0044117,4
RTS0044118,1
RTS0044119,3
RTS0044120,4
RTS0044121,2
RTS0044122,5
RTS0044123,4
RTS0044124,3
RTS0044125,4
RTS0044126,1
RTS0044127,3
RTS0044128,4
RTS0044129,2
RTS0044130,3
RTS0044131,2
RTS0044132,1
RTS0044133,1
RTS0044134,4
RTS0044135,3
RTS0044137,2
RTS0044138,8
RTS0044139,3
RTS0044140,3
RTS0044141,5
RTS0044142,4
RTS0044143,4
RTS0044144,5
RTS0044146,3
RTS0044147,2
RTS0044148,3
RTS0044149,4
RTS0044150,1
RTS0044151,2
RTS0044153,3
RTS0044154,1
RTS0044155,3
RTS0044156,3
RTS0044157,5
RTS0044158,6
RTS0044159,6
RTS0044160,4
RTS0044161,4
RTS0044162,5
RTS0044163,1
RTS0044164,2
RTS0044165,1
RTS0044166,2
RTS0044167,2
RTS0044168,2
RTS0044170,2
RTS0044171,3
RTS0044172,1
RTS0044173,2
RTS0044174,1
RTS0044175,4
RTS0044176,4
RTS0044177,4
RTS0044178,1
RTS0044180,4
RTS0044181,1
RTS0044182,2
RTS0044183,1
RTS0044184,1
RTS0044186,3
RTS0044187,4
RTS0044188,2
RTS0044189,1
RTS0044190,3
RTS0044191,3
RTS0044192,2
RTS0044193,1
RTS0044194,3
RTS0044195,4
RTS0044196,2
RTS0044197,1
RTS0044198,2
RTS0044200,3
RTS0044206,2
RTS0044207,3
RTS0044208,1
RTS0044209,2
RTS0044210,3
RTS0044211,5
RTS0044212,2
RTS0044213,2
RTS0044214,3
RTS0044215,1
RTS0044217,1
RTS0044218,6
RTS0044219,1
RTS0044220,3
RTS0044221,1
RTS0044222,2
RTS0044223,2
RTS0044224,2
RTS0044226,4
RTS0044227,1
RTS0044228,2
RTS0044229,4
RTS0044230,3
RTS0044231,4
RTS0044232,3
RTS0044233,3
RTS0044234,1
RTS0044235,1
RTS0044236,2
RTS0044237,2
RTS0044238,3
RTS0044239,2
RTS0044240,1
RTS0044241,3
RTS0044242,3
RTS0044244,1
RTS0044246,2
RTS0044247,3
RTS0044248,2
RTS0044250,2
RTS0044251,3
RTS0044252,4
RTS0044253,5
RTS0044254,1
RTS0044255,5
RTS0044256,5
RTS0044258,3
RTS0044259,2
RTS0044260,2
RTS0044261,8
RTS0044262,2
RTS0044263,4
RTS0044264,3
RTS0044265,3
RTS0044266,2
RTS0044267,2
RTS0044268,2
RTS0044269,4
RTS0044270,6
RTS0044271,5
RTS0044272,3
RTS0044273,6
RTS0044274,3
RTS0044275,3
RTS0044276,4
RTS0044277,3
RTS0044278,1
RTS0044279,4
RTS0044280,3
RTS0044281,2
RTS0044282,2
RTS0044283,3
RTS0044284,3
RTS0044286,1
RTS0044287,3
RTS0044288,2
RTS0044289,1
RTS0044291,1
RTS0044292,4
RTS0044293,1
RTS0044294,3
RTS0044295,1
RTS0044296,1
RTS0044297,6
RTS0044299,2
RTS0044300,4
RTS0044301,6
RTS0044302,4
RTS0044303,6
RTS0044304,4
RTS0044305,8
RTS0044306,2
RTS0044307,2
RTS0044308,6
RTS0044309,5
RTS0044310,2
RTS0044311,2
RTS0044312,2
RTS0044313,2
RTS0044314,4
RTS0044316,1
RTS0044317,3
RTS0044319,2
RTS0044320,2
RTS0044321,1
RTS0044322,1
RTS0044323,2
RTS0044324,1
RTS0044325,4
RTS0044326,3
RTS0044327,5
RTS0044328,1
RTS0044329,1
RTS0044330,4
RTS0044331,6
RTS0044332,5
RTS0044333,9
RTS0044334,1
RTS0044335,1
RTS0044336,1
RTS0044337,1
RTS0044338,2
RTS0044339,2
RTS0044340,2
RTS0044341,3
RTS0044342,1
RTS0044344,2
RTS0044345,2
RTS0044346,4
RTS0044347,9
RTS0044348,6
RTS0044349,9
RTS0044350,7
RTS0044351,3
RTS0044352,3
RTS0044353,5
RTS0044354,3
RTS0044355,8
RTS0044356,2
RTS0044357,1
RTS0044359,2
RTS0044360,1
RTS0044361,2
RTS0044362,3
RTS0044363,3
RTS0044364,2
RTS0044365,4
RTS0044366,2
RTS0044367,2
RTS0044368,2
RTS0044369,2
RTS0044370,2
RTS0044371,2
RTS0044372,1
RTS0044373,1
RTS0044374,2
RTS0044375,3
RTS0044376,5
RTS0044377,4
RTS0044378,4
RTS0044379,8
RTS0044380,6
RTS0044381,4
RTS0044382,3
RTS0044383,3
RTS0044384,1
RTS0044385,4
RTS0044386,2
RTS0044387,2
RTS0044388,2
RTS0044389,2
RTS0044390,1
RTS0044391,2
RTS0044392,8
RTS0044393,6
RTS0044394,3
RTS0044395,4
RTS0044396,1
RTS0044397,3
RTS0044400,3
RTS0044401,1
RTS0044403,2
RTS0044404,3
RTS0044405,2
RTS0044406,4
RTS0044407,2
RTS0044408,4
RTS0044410,1
RTS0044411,6
RTS0044412,4
RTS0044413,1
RTS0044414,4
RTS0044415,2
RTS0044416,7
RTS0044417,1
RTS0044418,1
RTS0044419,2
RTS0044420,6
RTS0044421,2
RTS0044422,3
RTS0044423,3
RTS0044424,1
RTS0044426,1
RTS0044427,3
RTS0044428,2
RTS0044429,3
RTS0044430,3
RTS0044431,4
RTS0044432,1
RTS0044433,2
RTS0044434,2
RTS0044435,2
RTS0044436,2
RTS0044437,3
RTS0044438,4
RTS0044439,5
RTS0044440,3
RTS0044441,2
RTS0044442,1
RTS0044443,2
RTS0044444,1
RTS0044445,2
RTS0044446,4
RTS0044447,4
RTS0044448,2
RTS0044450,2
RTS0044451,1
RTS0044452,4
RTS0044453,3
RTS0044454,3
RTS0044455,1
RTS0044456,1
RTS0044457,6
RTS0044459,1
RTS0044460,6
RTS0044461,3
RTS0044462,2
RTS0044463,1
RTS0044464,4
RTS0044465,3
RTS0044466,1
RTS0044467,8
RTS0044468,1
RTS0044469,1
RTS0044470,1
RTS0044472,4
RTS0044473,2
RTS0044474,5
RTS0044475,1
RTS0044476,6
RTS0044477,3
RTS0044478,1
RTS0044479,1
RTS0044480,5
RTS0044481,7
RTS0044482,1
RTS0044483,5
RTS0044484,3
RTS0044485,3
RTS0044486,2
RTS0044487,4
RTS0044488,4
RTS0044489,2
RTS0044490,2
RTS0044491,1
RTS0044492,3
RTS0044493,2
RTS0044494,2
RTS0044495,2
RTS0044496,2
RTS0044497,8
RTS0044498,4
RTS0044499,3
RTS0044500,4
RTS0044502,3
RTS0044503,7
RTS0044505,2
RTS0044506,5
RTS0044508,3
RTS0044509,6
RTS0044510,2
RTS0044511,2
RTS0044512,4
RTS0044513,4
RTS0044514,4
RTS0044515,5
RTS0044516,2
RTS0044518,7
RTS0044519,2
RTS0044520,2
RTS0044521,3
RTS0044522,1
RTS0044523,3
RTS0044524,5
RTS0044525,4
RTS0044526,3
RTS0044527,1
RTS0044530,1
RTS0044531,2
RTS0044532,2
RTS0044534,2
RTS0044535,2
RTS0044536,4
RTS0044537,3
RTS0044538,2
RTS0044539,1
RTS0044540,1
RTS0044541,2
RTS0044543,2
RTS0044544,3
RTS0044545,3
RTS0044547,2
RTS0044548,4
RTS0044549,5
RTS0044550,3
RTS0044551,4
RTS0044552,5
RTS0044553,5
RTS0044554,3
RTS0044555,1
RTS0044556,5
RTS0044557,3
RTS0044558,1
RTS0044559,2
RTS0044560,3
RTS0044561,2
RTS0044562,2
RTS0044563,6
RTS0044564,8
RTS0044565,3
RTS0044566,2
RTS0044567,4
RTS0044569,3
RTS0044570,2
RTS0044571,1
RTS0044572,2
RTS0044573,2
RTS0044574,1
RTS0044575,4
RTS0044576,4
RTS0044577,1
RTS0044578,3
RTS0044579,2
RTS0044580,2
RTS0044581,3
RTS0044582,1
RTS0044583,1
RTS0044584,2
RTS0044585,1
RTS0044586,1
RTS0044587,3
RTS0044589,5
RTS0044590,4
RTS0044591,6
RTS0044592,3
RTS0044593,2
RTS0044594,2
RTS0044595,2
RTS0044596,3
RTS0044597,3
RTS0044598,3
RTS0044599,5
RTS0044600,2
RTS0044601,4
RTS0044602,1
RTS0044603,1
RTS0044604,6
RTS0044605,3
RTS0044606,3
RTS0044608,2
RTS0044609,3
RTS0044610,3
RTS0044611,3
RTS0044612,1
RTS0044613,2
RTS0044614,1
RTS0044615,2
RTS0044617,4
RTS0044618,3
RTS0044619,1
RTS0044620,3
RTS0044621,2
RTS0044622,3
RTS0044623,5
RTS0044624,4
RTS0044625,2
RTS0044626,2
RTS0044628,1
RTS0044629,2
RTS0044630,1
RTS0044631,3
RTS0044632,4
RTS0044633,5
RTS0044634,1
RTS0044635,4
RTS0044636,2
RTS0044637,1
RTS0044638,1
RTS0044639,3
RTS0044640,2
RTS0044641,3
RTS0044642,4
RTS0044643,5
RTS0044644,5
RTS0044645,4
RTS0044646,4
RTS0044648,3
RTS0044649,3
RTS0044650,3
RTS0044652,2
RTS0044653,2
RTS0044654,1
RTS0044655,1
RTS0044656,11
RTS0044657,6
RTS0044658,20
RTS0044659,11
RTS0044660,10
RTS0044661,6
RTS0044663,2
RTS0044664,3
RTS0044665,7
RTS0044666,2
RTS0044667,1
RTS0044668,1
RTS0044669,3
RTS0044670,2
RTS0044671,4
RTS0044672,3
RTS0044674,4
RTS0044675,1
RTS0044676,2
RTS0044677,2
RTS0044678,2
RTS0044679,4
RTS0044680,1
RTS0044682,1
RTS0044683,1
RTS0044684,5
RTS0044685,4
RTS0044686,6
RTS0044687,1
RTS0044688,4
RTS0044689,5
RTS0044690,2
RTS0044691,1
RTS0044692,1
RTS0044693,4
RTS0044694,5
RTS0044695,2
RTS0044696,4
RTS0044697,3
RTS0044698,2
RTS0044699,1
RTS0044700,6
RTS0044701,4
RTS0044702,1
RTS0044703,4
RTS0044704,3
RTS0044705,2
RTS0044706,3
RTS0044708,3
RTS0044709,1
RTS0044710,5
RTS0044711,3
RTS0044712,3
RTS0044715,3
RTS0044716,6
RTS0044717,1
RTS0044718,5
RTS0044719,1
RTS0044720,7
RTS0044721,3
RTS0044722,2
RTS0044723,3
RTS0044724,3
RTS0044725,3
RTS0044727,1
RTS0044728,3
RTS0044729,1
RTS0044730,1
RTS0044731,1
RTS0044732,3
RTS0044734,1
RTS0044735,6
RTS0044736,3
RTS0044739,2
RTS0044740,1
RTS0044741,4
RTS0044742,7
RTS0044743,4
RTS0044744,3
RTS0044745,2
RTS0044746,3
RTS0044747,5
RTS0044749,6
RTS0044750,6
RTS0044751,2
RTS0044752,3
RTS0044754,1
RTS0044755,2
RTS0044757,1
RTS0044758,1
RTS0044759,6
RTS0044760,2
RTS0044761,4
RTS0044762,2
RTS0044763,4
RTS0044764,2
RTS0044765,2
RTS0044766,3
RTS0044767,4
RTS0044769,3
RTS0044770,2
RTS0044771,3
RTS0044772,1
RTS0044773,2
RTS0044774,3
RTS0044775,4
RTS0044776,4
RTS0044777,4
RTS0044778,3
RTS0044780,4
RTS0044781,2
RTS0044782,6
RTS0044783,3
RTS0044784,6
RTS0044785,5
RTS0044786,6
RTS0044787,8
RTS0044788,3
RTS0044789,7
RTS0044790,3
RTS0044791,5
RTS0044792,7
RTS0044793,3
RTS0044794,3
RTS0044795,3
RTS0044796,4
RTS0044798,6
RTS0044799,7
RTS0044800,5
RTS0044801,5
RTS0044802,2
RTS0044803,1
RTS0044804,2
RTS0044805,4
RTS0044806,1
RTS0044807,2
RTS0044808,1
RTS0044809,1
RTS0044810,2
RTS0044811,4
RTS0044812,8
RTS0044813,3
RTS0044814,5
RTS0044815,7
RTS0044816,3
RTS0044818,3
RTS0044819,1
RTS0044820,4
RTS0044821,3
RTS0044822,4
RTS0044823,1
RTS0044824,5
RTS0044825,4
RTS0044826,2
RTS0044827,4
RTS0044828,1
RTS0044829,1
RTS0044830,3
RTS0044831,2
RTS0044832,2
RTS0044833,4
RTS0044834,4
RTS0044835,2
RTS0044836,6
RTS0044837,2
RTS0044838,4
RTS0044839,2
RTS0044840,2
RTS0044841,1
RTS0044842,2
RTS0044843,4
RTS0044844,3
RTS0044845,3
RTS0044846,2
RTS0044847,2
RTS0044848,2
RTS0044849,1
RTS0044850,1
RTS0044852,3
RTS0044853,3
RTS0044854,2
RTS0044855,4
RTS0044856,1
RTS0044857,2
RTS0044858,1
RTS0044859,5
RTS0044860,2
RTS0044861,2
RTS0044862,4
RTS0044863,2
RTS0044864,2
RTS0044865,1
RTS0044866,6
RTS0044867,2
RTS0044869,6
RTS0044870,5
RTS0044871,1
RTS0044872,3
RTS0044873,1
RTS0044875,2
RTS0044876,2
RTS0044877,5
RTS0044878,4
RTS0044879,2
RTS0044880,8
RTS0044881,2
RTS0044882,1
RTS0044883,4
RTS0044884,3
RTS0044885,2
RTS0044886,2
RTS0044887,3
RTS0044888,3
RTS0044889,2
RTS0044890,1
RTS0044891,3
RTS0044892,2
RTS0044893,1
RTS0044894,8
RTS0044895,1
RTS0044896,6
RTS0044897,3
RTS0044898,2
RTS0044899,3
RTS0044900,6
RTS0044901,4
RTS0044904,2
RTS0044905,3
RTS0044906,7
RTS0044907,5
RTS0044908,5
RTS0044909,9
RTS0044910,11
RTS0044911,4
RTS0044912,3
RTS0044913,4
RTS0044914,3
RTS0044915,1
RTS0044916,5
RTS0044917,4
RTS0044918,3
RTS0044919,3
RTS0044921,7
RTS0044922,4
RTS0044924,1
RTS0044925,5
RTS0044926,2
RTS0044927,4
RTS0044928,1
RTS0044929,1
RTS0044930,1
RTS0044931,2
RTS0044932,5
RTS0044933,4
RTS0044934,3
RTS0044935,2
RTS0044936,3
RTS0044937,1
RTS0044938,1
RTS0044939,2
RTS0044940,2
RTS0044941,3
RTS0044942,2
RTS0044943,2
RTS0044944,2
RTS0044945,2
RTS0044946,4
RTS0044947,2
RTS0044948,3
RTS0044949,2
RTS0044950,1
RTS0044951,2
RTS0044952,1
RTS0044953,2
RTS0044954,2
RTS0044955,3
RTS0044956,2
RTS0044958,1
RTS0044959,4
RTS0044960,2
RTS0044961,1
RTS0044962,3
RTS0044963,1
RTS0044964,2
RTS0044965,3
RTS0044966,2
RTS0044967,1
RTS0044968,2
RTS0044969,4
RTS0044970,3
RTS0044971,3
RTS0044972,3
RTS0044973,3
RTS0044976,3
RTS0044977,1
RTS0044978,1
RTS0044980,5
RTS0044981,3
RTS0044982,2
RTS0044983,1
RTS0044984,1
RTS0044985,5
RTS0044986,1
RTS0044987,2
RTS0044989,1
RTS0044991,1
RTS0044992,1
RTS0044993,1
RTS0044995,1
RTS0044996,5
RTS0044997,2
RTS0044998,4
RTS0045000,1
RTS0045001,2
RTS0045002,3
RTS0045003,5
RTS0045004,1
RTS0045005,2
RTS0045006,3
RTS0045007,4
RTS0045009,4
RTS0045010,4
RTS0045012,4
RTS0045013,3
RTS0045014,1
RTS0045015,1
RTS0045016,5
RTS0045017,3
RTS0045018,3
RTS0045019,3
RTS0045020,2
RTS0045021,4
RTS0045022,5
RTS0045023,1
RTS0045024,2
RTS0045025,3
RTS0045026,2
RTS0045027,3
RTS0045028,9
RTS0045029,4
RTS0045030,5
RTS0045031,5
RTS0045032,1
RTS0045033,1
RTS0045034,4
RTS0045035,3
RTS0045036,5
RTS0045038,6
RTS0045040,1
RTS0045041,1
RTS0045042,2
RTS0045044,5
RTS0045045,3
RTS0045046,1
RTS0045047,3
RTS0045048,1
RTS0045050,1
RTS0045051,3
RTS0045052,3
RTS0045053,3
RTS0045054,1
RTS0045056,5
RTS0045057,4
RTS0045058,1
RTS0045059,2
RTS0045060,5
RTS0045061,2
RTS0045063,2
RTS0045064,5
RTS0045065,5
RTS0045066,2
RTS0045067,5
RTS0045068,2
RTS0045069,6
RTS0045070,3
RTS0045071,5
RTS0045072,4
RTS0045073,2
RTS0045074,3
RTS0045076,4
RTS0045077,2
RTS0045078,4
RTS0045079,2
RTS0045080,4
RTS0045081,2
RTS0045082,1
RTS0045083,2
RTS0045084,1
RTS0045085,1
RTS0045086,2
RTS0045087,2
RTS0045088,3
RTS0045091,3
RTS0045092,2
RTS0045093,2
RTS0045094,1
RTS0045095,1
RTS0045096,1
RTS0045097,4
RTS0045098,1
RTS0045099,2
RTS0045101,1
RTS0045102,2
RTS0045103,1
RTS0045104,1
RTS0045105,5
RTS0045107,5
RTS0045108,3
RTS0045109,2
RTS0045110,1
RTS0045111,6
RTS0045112,2
RTS0045113,1
RTS0045114,1
RTS0045115,3
RTS0045116,4
RTS0045117,3
RTS0045118,1
RTS0045119,3
RTS0045120,3
RTS0045122,1
RTS0045123,3
RTS0045124,4
RTS0045125,3
RTS0045126,4
RTS0045127,1
RTS0045128,3
RTS0045129,2
RTS0045131,1
RTS0045132,1
RTS0045133,1
RTS0045134,8
RTS0045135,3
RTS0045137,4
RTS0045138,3
RTS0045139,4
RTS0045140,4
RTS0045141,3
RTS0045142,5
RTS0045143,3
RTS0045144,1
RTS0045145,2
RTS0045146,1
RTS0045147,1
RTS0045148,3
RTS0045149,1
RTS0045150,1
RTS0045151,3
RTS0045152,1
RTS0045153,3
RTS0045154,4
RTS0045155,5
RTS0045156,1
RTS0045157,1
RTS0045158,1
RTS0045159,1
RTS0045160,1
RTS0045161,3
RTS0045162,3
RTS0045163,2
RTS0045164,4
RTS0045165,5
RTS0045166,3
RTS0045167,2
RTS0045168,1
RTS0045169,3
RTS0045170,5
RTS0045171,7
RTS0045172,3
RTS0045173,3
RTS0045174,2
RTS0045175,7
RTS0045176,3
RTS0045177,3
RTS0045178,1
RTS0045179,3
RTS0045180,1
RTS0045182,2
RTS0045183,2
RTS0045184,3
RTS0045185,3
RTS0045186,5
RTS0045187,2
RTS0045188,5
RTS0045189,3
RTS0045190,4
RTS0045191,3
RTS0045193,4
RTS0045194,4
RTS0045195,3
RTS0045196,1
RTS0045197,3
RTS0045198,6
RTS0045200,1
RTS0045203,1
RTS0045204,2
RTS0045205,4
RTS0045206,5
RTS0045207,2
RTS0045208,1
RTS0045209,1
RTS0045210,1
RTS0045211,5
RTS0045212,1
RTS0045213,2
RTS0045214,6
RTS0045215,1
RTS0045216,5
RTS0045217,2
RTS0045218,1
RTS0045219,4
RTS0045220,2
RTS0045221,4
RTS0045223,3
RTS0045224,4
RTS0045225,4
RTS0045226,3
RTS0045227,6
RTS0045228,6
RTS0045229,4
RTS0045230,5
RTS0045231,2
RTS0045232,4
RTS0045233,4
RTS0045234,5
RTS0045235,2
RTS0045236,8
RTS0045237,5
RTS0045239,6
RTS0045240,5
RTS0045241,5
RTS0045242,5
RTS0045243,2
RTS0045244,3
RTS0045245,4
RTS0045246,3
RTS0045247,3
RTS0045248,1
RTS0045249,2
RTS0045250,2
RTS0045251,6
RTS0045252,3
RTS0045255,2
RTS0045256,4
RTS0045257,1
RTS0045258,3
RTS0045259,3
RTS0045260,2
RTS0045261,3
RTS0045262,9
RTS0045263,4
RTS0045264,6
RTS0045265,5
RTS0045266,4
RTS0045267,5
RTS0045268,5
RTS0045269,4
RTS0045270,6
RTS0045271,4
RTS0045272,2
RTS0045273,4
RTS0045274,1
RTS0045275,2
RTS0045276,1
RTS0045277,3
RTS0045278,3
RTS0045279,3
RTS0045280,1
RTS0045281,5
RTS0045282,2
RTS0045283,6
RTS0045284,1
RTS0045286,3
RTS0045287,6
RTS0045288,2
RTS0045289,3
RTS0045290,3
RTS0045291,1
RTS0045292,4
RTS0045293,2
RTS0045294,3
RTS0045295,2
RTS0045296,6
RTS0045297,2
RTS0045299,2
RTS0045301,1
RTS0045303,3
RTS0045304,3
RTS0045305,8
RTS0045306,2
RTS0045307,2
RTS0045308,3
RTS0045309,2
RTS0045310,3
RTS0045312,2
RTS0045313,3
RTS0045314,2
RTS0045316,2
RTS0045318,3
RTS0045319,2
RTS0045320,2
RTS0045322,3
RTS0045323,1
RTS0045324,1
RTS0045325,2
RTS0045326,2
RTS0045327,1
RTS0045328,4
RTS0045329,2
RTS0045330,2
RTS0045331,4
RTS0045332,2
RTS0045333,2
RTS0045334,1
RTS0045335,3
RTS0045336,1
RTS0045337,4
RTS0045338,2
RTS0045339,3
RTS0045340,2
RTS0045342,3
RTS0045343,2
RTS0045344,1
RTS0045345,3
RTS0045346,2
RTS0045347,1
RTS0045348,1
RTS0045349,2
RTS0045350,2
RTS0045351,3
RTS0045352,1
RTS0045353,4
RTS0045354,2
RTS0045355,4
RTS0045356,3
RTS0045357,3
RTS0045358,2
RTS0045359,2
RTS0045360,4
RTS0045361,2
RTS0045363,4
RTS0045364,4
RTS0045365,6
RTS0045368,2
RTS0045369,4
RTS0045370,1
RTS0045371,2
RTS0045372,3
RTS0045373,3
RTS0045374,2
RTS0045375,4
RTS0045376,5
RTS0045377,2
RTS0045378,3
RTS0045379,4
RTS0045380,5
RTS0045381,1
RTS0045382,2
RTS0045383,1
RTS0045385,2
RTS0045386,3
RTS0045387,2
RTS0045388,4
RTS0045391,2
RTS0045392,7
RTS0045393,1
RTS0045395,3
RTS0045396,3
RTS0045397,1
RTS0045398,1
RTS0045399,2
RTS0045400,2
RTS0045401,3
RTS0045402,3
RTS0045403,2
RTS0045404,4
RTS0045405,3
RTS0045406,2
RTS0045408,1
RTS0045409,3
RTS0045410,4
RTS0045411,4
RTS0045412,2
RTS0045413,4
RTS0045414,4
RTS0045415,3
RTS0045416,2
RTS0045417,4
RTS0045418,1
RTS0045419,1
RTS0045420,4
RTS0045421,81
RTS0045422,72
RTS0045423,62
RTS0045424,73
RTS0045425,52
RTS0045426,2
RTS0045427,2
RTS0045428,1
RTS0045429,1
RTS0045430,2
RTS0045431,4
RTS0045432,1
RTS0045433,7
RTS0045434,3
RTS0045435,2
RTS0045436,5
RTS0045437,3
RTS0045438,4
RTS0045439,3
RTS0045440,4
RTS0045441,9
RTS0045442,8
RTS0045443,12
RTS0045444,8
RTS0045445,6
RTS0045446,5
RTS0045447,1
RTS0045448,4
RTS0045449,1
RTS0045450,1
RTS0045451,3
RTS0045452,3
RTS0045453,1
RTS0045454,2
RTS0045455,7
RTS0045456,4
RTS0045457,6
RTS0045458,3
RTS0045459,1
RTS0045460,8
RTS0045461,2
RTS0045462,3
RTS0045464,2
RTS0045465,4
RTS0045466,4
RTS0045467,5
RTS0045468,3
RTS0045469,2
RTS0045470,2
RTS0045471,3
RTS0045472,1
RTS0045474,6
RTS0045475,5
RTS0045476,9
RTS0045477,13
RTS0045478,5
RTS0045479,4
RTS0045480,5
RTS0045481,4
RTS0045482,1
RTS0045484,4
RTS0045485,3
RTS0045487,1
RTS0045488,3
RTS0045489,2
RTS0045490,2
RTS0045491,7
RTS0045492,7
RTS0045493,7
RTS0045494,2
RTS0045495,3
RTS0045497,2
RTS0045498,2
RTS0045499,2
RTS0045500,2
RTS0045501,2
RTS0045502,4
RTS0045503,5
RTS0045504,1
RTS0045505,5
RTS0045506,40
RTS0045507,48
RTS0045508,34
RTS0045509,54
RTS0045510,38
RTS0045511,3
RTS0045513,1
RTS0045514,4
RTS0045515,3
RTS0045516,5
RTS0045517,6
RTS0045518,4
RTS0045519,4
RTS0045520,6
RTS0045521,1
RTS0045522,1
RTS0045523,4
RTS0045524,3
RTS0045525,1
RTS0045526,1
RTS0045527,5
RTS0045528,5
RTS0045529,3
RTS0045530,6
RTS0045531,5
RTS0045532,8
RTS0045533,3
RTS0045534,7
RTS0045535,3
RTS0045536,9
RTS0045537,6
RTS0045538,4
RTS0045539,5
RTS0045540,4
RTS0045541,2
RTS0045542,3
RTS0045543,4
RTS0045544,1
RTS0045545,1
RTS0045546,3
RTS0045548,1
RTS0045549,2
RTS0045550,4
RTS0045551,2
RTS0045552,4
RTS0045553,2
RTS0045554,2
RTS0045555,3
RTS0045556,3
RTS0045557,4
RTS0045558,4
RTS0045559,1
RTS0045560,2
RTS0045561,6
RTS0045562,3
RTS0045563,1
RTS0045564,3
RTS0045565,2
RTS0045566,3
RTS0045567,6
RTS0045568,4
RTS0045569,3
RTS0045570,1
RTS0045571,2
RTS0045572,8
RTS0045573,4
RTS0045574,2
RTS0045575,5
RTS0045576,5
RTS0045577,10
RTS0045578,4
RTS0045579,10
RTS0045580,5
RTS0045581,4
RTS0045582,1
RTS0045583,7
RTS0045584,3
RTS0045585,1
RTS0045587,5
RTS0045588,1
RTS0045590,3
RTS0045592,20
RTS0045593,15
RTS0045594,7
RTS0045595,12
RTS0045596,2
RTS0045597,4
RTS0045598,1
RTS0045600,1
RTS0045601,4
RTS0045602,2
RTS0045603,1
RTS0045604,4
RTS0045606,3
RTS0045607,1
RTS0045608,2
RTS0045609,1
RTS0045610,3
RTS0045611,3
RTS0045612,5
RTS0045615,1
RTS0045616,3
RTS0045617,2
RTS0045618,2
RTS0045619,2
RTS0045620,1
RTS0045621,3
RTS0045622,1
RTS0045623,2
RTS0045624,1
RTS0045625,1
RTS0045626,1
RTS0045627,3
RTS0045628,3
RTS0045629,4
RTS0045630,2
RTS0045631,3
RTS0045633,5
RTS0045634,2
RTS0045635,1
RTS0045636,3
RTS0045637,1
RTS0045638,4
RTS0045639,2
RTS0045640,3
RTS0045641,2
RTS0045642,2
RTS0045643,2
RTS0045645,2
RTS0045646,3
RTS0045649,1
RTS0045650,2
RTS0045651,3
RTS0045653,2
RTS0045654,4
RTS0045655,1
RTS0045656,3
RTS0045658,5
RTS0045659,2
RTS0045660,3
RTS0045661,4
RTS0045662,3
RTS0045663,4
RTS0045664,4
RTS0045665,12
RTS0045666,1
RTS0045667,5
RTS0045668,5
RTS0045669,2
RTS0045670,6
RTS0045671,3
RTS0045672,2
RTS0045673,2
RTS0045674,1
RTS0045675,3
RTS0045676,7
RTS0045677,10
RTS0045678,12
RTS0045679,12
RTS0045680,14
RTS0045681,6
RTS0045682,2
RTS0045683,1
RTS0045684,2
RTS0045685,1
RTS0045687,4
RTS0045688,1
RTS0045689,2
RTS0045690,1
RTS0045691,2
RTS0045692,1
RTS0045693,3
RTS0045694,2
RTS0045695,1
RTS0045696,6
RTS0045697,7
RTS0045698,2
RTS0045699,5
RTS0045700,5
RTS0045701,1
RTS0045702,2
RTS0045704,2
RTS0045705,1
RTS0045706,3
RTS0045707,4
RTS0045708,3
RTS0045709,2
RTS0045710,7
RTS0045711,1
RTS0045712,2
RTS0045713,2
RTS0045714,4
RTS0045715,3
RTS0045716,4
RTS0045717,2
RTS0045718,2
RTS0045719,2
RTS0045720,3
RTS0045721,8
RTS0045722,5
RTS0045723,4
RTS0045724,2
RTS0045725,3
RTS0045726,3
RTS0045727,4
RTS0045728,1
RTS0045729,3
RTS0045730,1
RTS0045731,6
RTS0045732,6
RTS0045733,3
RTS0045734,7
RTS0045735,4
RTS0045736,12
RTS0045737,12
RTS0045738,12
RTS0045739,15
RTS0045740,4
RTS0045742,5
RTS0045743,5
RTS0045744,10
RTS0045745,8
RTS0045746,4
RTS0045747,8
RTS0045748,7
RTS0045749,2
RTS0045750,4
RTS0045751,5
RTS0045752,3
RTS0045753,7
RTS0045754,5
RTS0045755,5
RTS0045756,5
RTS0045757,6
RTS0045758,2
RTS0045759,1
RTS0045760,4
RTS0045761,1
RTS0045762,5
RTS0045763,2
RTS0045764,7
RTS0045766,5
RTS0045767,7
RTS0045768,3
RTS0045769,6
RTS0045770,7
RTS0045771,3
RTS0045772,3
RTS0045773,5
RTS0045774,5
RTS0045775,9
RTS0045776,1
RTS0045777,1
RTS0045779,2
RTS0045781,5
RTS0045782,4
RTS0045783,6
RTS0045784,4
RTS0045785,4
RTS0045786,2
RTS0045787,3
RTS0045788,4
RTS0045789,1
RTS0045790,2
RTS0045791,3
RTS0045792,3
RTS0045793,3
RTS0045794,1
RTS0045795,3
RTS0045796,3
RTS0045798,1
RTS0045799,2
RTS0045800,1
RTS0045801,3
RTS0045802,1
RTS0045803,1
RTS0045804,2
RTS0045806,3
RTS0045807,7
RTS0045808,2
RTS0045809,3
RTS0045811,1
RTS0045812,6
RTS0045813,2
RTS0045814,1
RTS0045815,3
RTS0045816,3
RTS0045817,4
RTS0045818,1
RTS0045819,2
RTS0045820,7
RTS0045821,3
RTS0045822,2
RTS0045823,1
RTS0045824,4
RTS0045825,5
RTS0045826,4
RTS0045827,4
RTS0045828,2
RTS0045829,2
RTS0045830,4
RTS0045831,1
RTS0045832,3
RTS0045833,5
RTS0045834,4
RTS0045835,1
RTS0045836,9
RTS0045837,15
RTS0045838,5
RTS0045840,9
RTS0045841,9
RTS0045842,3
RTS0045843,5
RTS0045844,6
RTS0045845,6
RTS0045846,15
RTS0045848,3
RTS0045849,24
RTS0045851,5
RTS0045852,2
RTS0045853,6
RTS0045854,4
RTS0045855,2
RTS0045856,4
RTS0045857,3
RTS0045858,1
RTS0045859,5
RTS0045860,2
RTS0045861,1
RTS0045862,4
RTS0045863,6
RTS0045864,3
RTS0045865,5
RTS0045866,6
RTS0045868,4
RTS0045869,3
RTS0045870,1
RTS0045871,1
RTS0045872,2
RTS0045873,3
RTS0045874,1
RTS0045875,4
RTS0045877,3
RTS0045878,1
RTS0045879,6
RTS0045881,6
RTS0045882,1
RTS0045883,1
RTS0045884,2
RTS0045886,3
RTS0045887,2
RTS0045888,1
RTS0045889,1
RTS0045890,2
RTS0045891,1
RTS0045892,1
RTS0045893,4
RTS0045894,2
RTS0045896,7
RTS0045899,2
RTS0045900,6
RTS0045901,3
RTS0045902,3
RTS0045903,5
RTS0045904,2
RTS0045905,2
RTS0045906,6
RTS0045907,5
RTS0045908,1
RTS0045909,2
RTS0045910,3
RTS0045911,1
RTS0045912,4
RTS0045913,2
RTS0045914,2
RTS0045916,1
RTS0045917,1
RTS0045918,3
RTS0045919,5
RTS0045920,6
RTS0045921,2
RTS0045922,1
RTS0045923,3
RTS0045926,1
RTS0045928,3
RTS0045930,9
RTS0045931,2
RTS0045932,2
RTS0045933,2
RTS0045935,1
RTS0045939,1
RTS0045940,3
RTS0045941,3
RTS0045942,5
RTS0045943,5
RTS0045945,1
RTS0045946,1
RTS0045947,3
RTS0045948,2
RTS0045949,4
RTS0045950,5
RTS0045952,1
RTS0045953,2
RTS0045954,7
RTS0045956,3
RTS0045957,1
RTS0045958,1
RTS0045961,1
RTS0045962,2
RTS0045963,3
RTS0045964,3
RTS0045965,1
RTS0045966,1
RTS0045967,3
RTS0045968,1
RTS0045969,1
RTS0045971,4
RTS0045972,4
RTS0045973,1
RTS0045974,1
RTS0045975,2
RTS0045976,3
RTS0045977,1
RTS0045978,2
RTS0045979,4
RTS0045980,4
RTS0045981,2
RTS0045982,3
RTS0045983,1
RTS0045984,5
RTS0045985,1
RTS0045988,2
RTS0045989,1
RTS0045990,2
RTS0045991,1
RTS0045992,3
RTS0045993,1
RTS0045995,2
RTS0045996,3
RTS0045997,1
RTS0045999,3
RTS0046001,1
RTS0046002,2
RTS0046003,1
RTS0046004,3
RTS0046005,5
RTS0046006,2
RTS0046007,4
RTS0046008,7
RTS0046009,1
RTS0046010,1
RTS0046011,1
RTS0046012,2
RTS0046013,2
RTS0046014,2
RTS0046015,2
RTS0046016,3
RTS0046017,2
RTS0046018,2
RTS0046020,2
RTS0046021,2
RTS0046022,5
RTS0046023,4
RTS0046024,3
RTS0046026,3
RTS0046027,3
RTS0046028,3
RTS0046029,1
RTS0046030,5
RTS0046031,3
RTS0046032,4
RTS0046034,1
RTS0046035,2
RTS0046036,3
RTS0046038,5
RTS0046039,1
RTS0046040,2
RTS0046041,2
RTS0046042,1
RTS0046043,1
RTS0046044,3
RTS0046045,3
RTS0046046,1
RTS0046048,3
RTS0046049,3
RTS0046050,3
RTS0046051,4
RTS0046052,4
RTS0046053,1
RTS0046054,8
RTS0046055,5
RTS0046056,4
RTS0046057,2
RTS0046058,2
RTS0046060,2
RTS0046061,3
RTS0046063,3
RTS0046064,8
RTS0046065,5
RTS0046066,6
RTS0046067,4
RTS0046068,3
RTS0046069,2
RTS0046070,4
RTS0046071,5
RTS0046072,2
RTS0046073,5
RTS0046074,1
RTS0046075,1
RTS0046076,2
RTS0046077,2
RTS0046081,4
RTS0046082,1
RTS0046083,4
RTS0046084,5
RTS0046085,4
RTS0046086,2
RTS0046087,2
RTS0046088,3
RTS0046089,3
RTS0046090,6
RTS0046091,1
RTS0046092,6
RTS0046093,1
RTS0046094,1
RTS0046095,2
RTS0046096,3
RTS0046097,3
RTS0046098,3
RTS0046099,1
RTS0046100,5
RTS0046102,1
RTS0046103,1
RTS0046104,3
RTS0046105,2
RTS0046107,2
RTS0046108,2
RTS0046109,2
RTS0046110,1
RTS0046111,2
RTS0046112,6
RTS0046113,1
RTS0046114,1
RTS0046115,5
RTS0046117,3
RTS0046119,5
RTS0046121,1
RTS0046122,2
RTS0046123,2
RTS0046125,1
RTS0046128,4
RTS0046129,2
RTS0046131,1
RTS0046132,3
RTS0046133,3
RTS0046134,3
RTS0046135,1
RTS0046136,2
RTS0046137,5
RTS0046138,5
RTS0046140,7
RTS0046141,3
RTS0046142,3
RTS0046143,4
RTS0046144,7
RTS0046145,2
RTS0046147,4
RTS0046148,3
RTS0046149,1
RTS0046150,1
RTS0046152,1
RTS0046153,5
RTS0046154,1
RTS0046155,7
RTS0046156,5
RTS0046157,1
RTS0046158,2
RTS0046159,2
RTS0046160,3
RTS0046161,2
RTS0046162,1
RTS0046163,2
RTS0046164,7
RTS0046165,8
RTS0046166,2
RTS0046167,1
RTS0046168,1
RTS0046169,1
RTS0046170,4
RTS0046172,1
RTS0046173,1
RTS0046174,1
RTS0046175,4
RTS0046176,3
RTS0046177,1
RTS0046178,2
RTS0046179,1
RTS0046180,2
RTS0046181,3
RTS0046182,2
RTS0046183,2
RTS0046184,3
RTS0046185,4
RTS0046186,5
RTS0046187,2
RTS0046188,3
RTS0046191,2
RTS0046193,1
RTS0046194,3
RTS0046195,2
RTS0046196,1
RTS0046197,2
RTS0046198,2
RTS0046200,2
RTS0046201,2
RTS0046202,9
RTS0046203,5
RTS0046204,6
RTS0046205,5
RTS0046206,2
RTS0046207,3
RTS0046208,3
RTS0046209,1
RTS0046210,2
RTS0046211,1
RTS0046212,1
RTS0046213,9
RTS0046214,10
RTS0046216,6
RTS0046217,5
RTS0046218,4
RTS0046220,1
RTS0046221,1
RTS0046222,1
RTS0046223,2
RTS0046225,1
RTS0046226,2
RTS0046227,3
RTS0046228,4
RTS0046229,1
RTS0046230,1
RTS0046231,1
RTS0046232,2
RTS0046233,2
RTS0046234,2
RTS0046235,2
RTS0046236,4
RTS0046237,2
RTS0046239,2
RTS0046240,3
RTS0046241,2
RTS0046242,2
RTS0046243,2
RTS0046246,1
RTS0046247,3
RTS0046248,2
RTS0046249,4
RTS0046250,3
RTS0046252,5
RTS0046254,4
RTS0046255,3
RTS0046256,1
RTS0046257,2
RTS0046258,3
RTS0046259,3
RTS0046260,1
RTS0046261,1
RTS0046262,1
RTS0046263,2
RTS0046264,1
RTS0046265,2
RTS0046266,4
RTS0046267,3
RTS0046268,4
RTS0046269,3
RTS0046270,2
RTS0046271,3
RTS0046272,3
RTS0046273,2
RTS0046274,2
RTS0046275,2
RTS0046276,2
RTS0046277,1
RTS0046278,2
RTS0046279,2
RTS0046280,3
RTS0046281,4
RTS0046282,4
RTS0046283,2
RTS0046284,3
RTS0046285,1
RTS0046286,2
RTS0046287,1
RTS0046289,5
RTS0046290,3
RTS0046292,1
RTS0046293,1
RTS0046294,1
RTS0046295,6
RTS0046296,4
RTS0046297,5
RTS0046298,2
RTS0046299,1
RTS0046301,2
RTS0046302,1
RTS0046303,3
RTS0046304,2
RTS0046305,1
RTS0046306,1
RTS0046307,4
RTS0046308,4
RTS0046309,3
RTS0046310,4
RTS0046311,4
RTS0046312,1
RTS0046313,1
RTS0046314,3
RTS0046316,5
RTS0046317,1
RTS0046318,2
RTS0046319,1
RTS0046320,1
RTS0046321,3
RTS0046322,3
RTS0046323,3
RTS0046324,2
RTS0046325,2
RTS0046326,3
RTS0046327,1
RTS0046328,2
RTS0046329,4
RTS0046330,6
RTS0046331,4
RTS0046332,2
RTS0046333,2
RTS0046334,10
RTS0046335,2
RTS0046336,7
RTS0046342,2
RTS0046343,2
RTS0046344,3
RTS0046345,2
RTS0046346,1
RTS0046347,18
RTS0046348,20
RTS0046349,19
RTS0046350,1
RTS0046352,5
RTS0046353,4
RTS0046354,4
RTS0046355,1
RTS0046356,1
RTS0046357,3
RTS0046358,1
RTS0046359,1
RTS0046360,1
RTS0046362,4
RTS0046363,1
RTS0046364,2
RTS0046365,1
RTS0046366,2
RTS0046367,2
RTS0046368,2
RTS0046369,2
RTS0046370,1
RTS0046371,1
RTS0046372,3
RTS0046373,3
RTS0046374,1
RTS0046375,1
RTS0046378,2
RTS0046379,3
RTS0046380,1
RTS0046381,4
RTS0046382,1
RTS0046383,2
RTS0046384,2
RTS0046385,1
RTS0046387,2
RTS0046388,3
RTS0046389,3
RTS0046390,4
RTS0046391,2
RTS0046393,1
RTS0046394,1
RTS0046395,3
RTS0046396,4
RTS0046397,2
RTS0046398,6
RTS0046399,4
RTS0046400,3
RTS0046401,2
RTS0046402,2
RTS0046404,2
RTS0046405,1
RTS0046407,2
RTS0046408,2
RTS0046410,1
RTS0046411,1
RTS0046412,3
RTS0046413,6
RTS0046414,20
RTS0046415,5
RTS0046416,1
RTS0046417,7
RTS0046418,3
RTS0046419,2
RTS0046420,3
RTS0046421,3
RTS0046422,3
RTS0046424,3
RTS0046425,3
RTS0046427,2
RTS0046428,2
RTS0046431,3
RTS0046432,4
RTS0046433,9
RTS0046434,4
RTS0046435,13
RTS0046439,3
RTS0046440,5
RTS0046441,2
RTS0046442,2
RTS0046443,6
RTS0046444,3
RTS0046445,2
RTS0046446,3
RTS0046447,3
RTS0046448,4
RTS0046449,8
RTS0046450,15
RTS0046451,3
RTS0046452,12
RTS0046453,5
RTS0046454,9
RTS0046455,9
RTS0046457,7
RTS0046458,5
RTS0046459,5
RTS0046460,10
RTS0046461,3
RTS0046462,12
RTS0046463,4
RTS0046464,1
RTS0046466,1
RTS0046468,2
RTS0046469,1
RTS0046470,1
RTS0046471,2
RTS0046472,2
RTS0046473,2
RTS0046475,2
RTS0046476,2
RTS0046479,2
RTS0046480,1
RTS0046481,3
RTS0046482,3
RTS0046483,1
RTS0046484,3
RTS0046485,1
RTS0046486,3
RTS0046487,3
RTS0046488,2
RTS0046489,1
RTS0046490,5
RTS0046491,4
RTS0046492,2
RTS0046493,3
RTS0046494,1
RTS0046495,1
RTS0046496,4
RTS0046497,4
RTS0046498,3
RTS0046499,7
RTS0046500,7
RTS0046501,3
RTS0046503,1
RTS0046504,3
RTS0046505,1
RTS0046506,1
RTS0046507,2
RTS0046508,1
RTS0046509,1
RTS0046510,1
RTS0046511,2
RTS0046512,4
RTS0046513,3
RTS0046514,2
RTS0046515,3
RTS0046516,5
RTS0046517,1
RTS0046518,4
RTS0046519,5
RTS0046520,3
RTS0046521,1
RTS0046524,1
RTS0046525,4
RTS0046526,6
RTS0046527,2
RTS0046528,1
RTS0046529,1
RTS0046530,1
RTS0046531,2
RTS0046532,2
RTS0046533,2
RTS0046534,1
RTS0046535,1
RTS0046537,2
RTS0046538,1
RTS0046539,1
RTS0046540,2
RTS0046541,3
RTS0046542,1
RTS0046544,3
RTS0046545,11
RTS0046548,1
RTS0046549,12
RTS0046550,1
RTS0046551,1
RTS0046552,2
RTS0046553,4
RTS0046554,3
RTS0046555,2
RTS0046556,1
RTS0046557,2
RTS0046558,3
RTS0046559,2
RTS0046560,2
RTS0046561,1
RTS0046562,3
RTS0046563,3
RTS0046564,2
RTS0046565,3
RTS0046566,6
RTS0046567,4
RTS0046568,1
RTS0046570,3
RTS0046571,2
RTS0046572,21
RTS0046573,17
RTS0046574,15
RTS0046575,7
RTS0046577,3
RTS0046578,3
RTS0046580,3
RTS0046581,6
RTS0046582,3
RTS0046583,1
RTS0046584,2
RTS0046585,5
RTS0046587,3
RTS0046588,4
RTS0046589,1
RTS0046590,3
RTS0046591,4
RTS0046592,1
RTS0046594,5
RTS0046595,2
RTS0046596,3
RTS0046597,2
RTS0046598,2
RTS0046599,1
RTS0046600,5
RTS0046601,8
RTS0046602,5
RTS0046603,2
RTS0046605,1
RTS0046606,3
RTS0046607,1
RTS0046608,5
RTS0046609,2
RTS0046611,4
RTS0046612,2
RTS0046613,3
RTS0046614,2
RTS0046615,3
RTS0046616,1
RTS0046617,4
RTS0046619,2
RTS0046620,4
RTS0046621,2
RTS0046622,4
RTS0046623,6
RTS0046624,1
RTS0046625,1
RTS0046626,5
RTS0046627,4
RTS0046628,3
RTS0046629,3
RTS0046630,3
RTS0046631,3
RTS0046632,3
RTS0046633,3
RTS0046634,4
RTS0046635,3
RTS0046636,6
RTS0046637,2
RTS0046638,1
RTS0046640,5
RTS0046641,1
RTS0046642,1
RTS0046643,1
RTS0046644,2
RTS0046645,1
RTS0046646,2
RTS0046647,2
RTS0046648,2
RTS0046649,1
RTS0046650,1
RTS0046651,1
RTS0046652,1
RTS0046653,3
RTS0046654,6
RTS0046655,4
RTS0046656,2
RTS0046657,1
RTS0046658,5
RTS0046659,2
RTS0046660,2
RTS0046661,2
RTS0046663,1
RTS0046664,3
RTS0046665,6
RTS0046666,2
RTS0046667,1
RTS0046668,6
RTS0046669,1
RTS0046670,1
RTS0046671,4
RTS0046672,1
RTS0046673,2
RTS0046674,3
RTS0046675,2
RTS0046676,3
RTS0046677,3
RTS0046678,4
RTS0046682,1
RTS0046683,2
RTS0046686,1
RTS0046687,4
RTS0046688,2
RTS0046689,5
RTS0046690,3
RTS0046691,3
RTS0046693,2
RTS0046694,1
RTS0046695,3
RTS0046696,7
RTS0046697,5
RTS0046698,2
RTS0046699,5
RTS0046700,4
RTS0046701,7
RTS0046702,5
RTS0046703,13
RTS0046704,24
RTS0046705,14
RTS0046706,12
RTS0046707,35
RTS0046708,27
RTS0046709,3
RTS0046710,2
RTS0046711,7
RTS0046713,2
RTS0046714,5
RTS0046715,1
RTS0046716,1
RTS0046717,3
RTS0046718,5
RTS0046720,2
RTS0046721,3
RTS0046722,7
RTS0046723,2
RTS0046724,2
RTS0046725,2
RTS0046726,2
RTS0046727,3
RTS0046728,1
RTS0046729,3
RTS0046730,1
RTS0046731,1
RTS0046732,3
RTS0046733,6
RTS0046734,4
RTS0046735,1
RTS0046736,3
RTS0046737,3
RTS0046740,4
RTS0046741,3
RTS0046742,2
RTS0046743,3
RTS0046744,1
RTS0046745,10
RTS0046746,1
RTS0046747,5
RTS0046748,5
RTS0046749,7
RTS0046750,4
RTS0046752,3
RTS0046753,3
RTS0046754,2
RTS0046755,2
RTS0046756,6
RTS0046759,6
RTS0046760,2
RTS0046761,2
RTS0046763,3
RTS0046764,4
RTS0046765,1
RTS0046766,1
RTS0046767,6
RTS0046768,8
RTS0046769,9
RTS0046770,11
RTS0046771,2
RTS0046772,2
RTS0046773,1
RTS0046774,2
RTS0046775,2
RTS0046777,3
RTS0046778,2
RTS0046779,4
RTS0046782,3
RTS0046784,3
RTS0046785,5
RTS0046790,2
RTS0046791,2
RTS0046792,5
RTS0046794,1
RTS0046795,1
RTS0046796,2
RTS0046797,4
RTS0046798,2
RTS0046801,15
RTS0046802,10
RTS0046803,2
RTS0046805,4
RTS0046806,2
RTS0046807,1
RTS0046808,2
RTS0046809,1
RTS0046810,4
RTS0046811,2
RTS0046814,7
RTS0046815,2
RTS0046816,3
RTS0046817,2
RTS0046818,1
RTS0046819,7
RTS0046820,5
RTS0046821,4
RTS0046822,1
RTS0046824,3
RTS0046825,2
RTS0046826,1
RTS0046827,3
RTS0046828,4
RTS0046830,4
RTS0046831,4
RTS0046832,1
RTS0046833,1
RTS0046835,1
RTS0046836,18
RTS0046837,15
RTS0046838,1
RTS0046841,2
RTS0046842,19
RTS0046843,13
RTS0046846,1
RTS0046849,1
RTS0046850,3
RTS0046851,4
RTS0046852,2
RTS0046853,4
RTS0046854,1
RTS0046855,2
RTS0046856,2
RTS0046857,3
RTS0046858,5
RTS0046859,2
RTS0046860,4
RTS0046862,2
RTS0046863,3
RTS0046864,2
RTS0046866,2
RTS0046867,3
RTS0046868,2
RTS0046869,2
RTS0046870,5
RTS0046871,1
RTS0046872,4
RTS0046873,1
RTS0046874,3
RTS0046875,4
RTS0046876,2
RTS0046877,5
RTS0046878,3
RTS0046879,2
RTS0046880,1
RTS0046881,3
RTS0046882,4
RTS0046885,1
RTS0046886,2
RTS0046889,2
RTS0046890,4
RTS0046891,1
RTS0046892,4
RTS0046893,1
RTS0046894,1
RTS0046895,2
RTS0046897,7
RTS0046899,6
RTS0046900,6
RTS0046903,4
RTS0046904,3
RTS0046905,1
RTS0046906,3
RTS0046907,3
RTS0046908,3
RTS0046909,2
RTS0046910,4
RTS0046911,1
RTS0046912,3
RTS0046913,2
RTS0046914,3
RTS0046915,1
RTS0046916,3
RTS0046918,40
RTS0046919,50
RTS0046920,10
RTS0046921,2
RTS0046922,1
RTS0046923,1
RTS0046924,2
RTS0046926,3
RTS0046928,2
RTS0046929,1
RTS0046930,5
RTS0046931,2
RTS0046933,1
RTS0046934,4
RTS0046935,2
RTS0046936,4
RTS0046937,4
RTS0046938,10
RTS0046939,1
RTS0046940,1
RTS0046943,2
RTS0046944,3
RTS0046946,6
RTS0046947,1
RTS0046948,1
RTS0046949,2
RTS0046950,1
RTS0046951,5
RTS0046952,3
RTS0046954,1
RTS0046956,3
RTS0046957,2
RTS0046958,1
RTS0046959,1
RTS0046960,3
RTS0046961,3
RTS0046962,39
RTS0046963,1
RTS0046965,8
RTS0046966,3
RTS0046968,2
RTS0047054,5
RTS0047055,4
RTS0047057,2
RTS0047058,1
RTS0047060,2
RTS0047061,3
RTS0047063,5
RTS0047064,1
RTS0047065,2
RTS0047066,1
RTS0047067,5
RTS0047068,3
RTS0047069,1
RTS0047070,6
RTS0047071,3
RTS0047072,7
RTS0047073,2
RTS0047074,3
RTS0047075,3
RTS0047076,3
RTS0047077,1
RTS0047078,1
RTS0047079,3
RTS0047080,5
RTS0047081,4
RTS0047082,3
RTS0047083,1
RTS0047084,4
RTS0047085,1
RTS0047086,2
RTS0047087,1
RTS0047088,4
RTS0047089,2
RTS0047091,1
RTS0047092,3
RTS0047093,3
RTS0047094,3
RTS0047095,1
RTS0047096,2
RTS0047098,6
RTS0047100,2
RTS0047101,2
RTS0047102,3
RTS0047103,4
RTS0047104,3
RTS0047105,6
RTS0047106,5
RTS0047107,8
RTS0047108,9
RTS0047109,6
RTS0047110,4
RTS0047111,2
RTS0047112,2
RTS0047113,3
RTS0047114,8
RTS0047116,4
RTS0047117,4
RTS0047118,3
RTS0047119,2
RTS0047120,7
RTS0047121,5
RTS0047122,1
RTS0047123,2
RTS0047124,7
RTS0047125,1
RTS0047126,5
RTS0047127,2
RTS0047128,1
RTS0047129,4
RTS0047131,5
RTS0047132,5
RTS0047133,8
RTS0047134,2
RTS0047135,8
RTS0047136,4
RTS0047137,1
RTS0047138,7
RTS0047139,1
RTS0047140,1
RTS0047141,3
RTS0047142,1
RTS0047143,2
RTS0047144,3
RTS0047145,1
RTS0047146,5
RTS0047147,2
RTS0047148,2
RTS0047149,3
RTS0047150,4
RTS0047151,2
RTS0047152,5
RTS0047153,3
RTS0047154,9
RTS0047156,2
RTS0047157,3
RTS0047159,1
RTS0047160,1
RTS0047165,2
RTS0047166,4
RTS0047167,13
RTS0047168,2
RTS0047169,1
RTS0047170,3
RTS0047171,6
RTS0047172,1
RTS0047173,2
RTS0047174,3
RTS0047175,2
RTS0047176,2
RTS0047179,5
RTS0047180,4
RTS0047181,4
RTS0047182,5
RTS0047183,3
RTS0047184,3
RTS0047185,5
RTS0047186,1
RTS0047187,1
RTS0047188,4
RTS0047189,4
RTS0047191,4
RTS0047192,1
RTS0047193,2
RTS0047194,2
RTS0047195,2
RTS0047196,4
RTS0047197,5
RTS0047198,4
RTS0047199,2
RTS0047200,3
RTS0047201,2
RTS0047202,3
RTS0047203,5
RTS0047204,1
RTS0047205,1
RTS0047207,2
RTS0047208,16
RTS0047209,14
RTS0047210,30
RTS0047211,23
RTS0047212,7
RTS0047214,2
RTS0047215,2
RTS0047216,3
RTS0047217,1
RTS0047218,5
RTS0047219,5
RTS0047220,2
RTS0047221,12
RTS0047222,7
RTS0047223,20
RTS0047225,2
RTS0047226,3
RTS0047229,5
RTS0047230,1
RTS0047231,6
RTS0047232,4
RTS0047233,2
RTS0047235,1
RTS0047237,3
RTS0047238,2
RTS0047239,1
RTS0047240,1
RTS0047242,1
RTS0047243,5
RTS0047244,3
RTS0047245,2
RTS0047246,2
RTS0047247,1
RTS0047248,1
RTS0047249,3
RTS0047250,4
RTS0047252,3
RTS0047253,2
RTS0047254,4
RTS0047255,5
RTS0047256,7
RTS0047257,5
RTS0047258,1
RTS0047259,2
RTS0047260,6
RTS0047261,4
RTS0047262,1
RTS0047263,1
RTS0047264,4
RTS0047266,4
RTS0047267,7
RTS0047268,9
RTS0047269,5
RTS0047270,11
RTS0047271,12
RTS0047272,1
RTS0047273,2
RTS0047274,4
RTS0047277,6
RTS0047278,2
RTS0047279,8
RTS0047280,3
RTS0047281,4
RTS0047282,6
RTS0047283,2
RTS0047284,4
RTS0047290,4
RTS0047291,9
RTS0047292,4
RTS0047293,3
RTS0047294,9
RTS0047295,2
RTS0047296,5
RTS0047297,6
RTS0047299,2
RTS0047300,2
RTS0047301,1
RTS0047302,2
RTS0047303,3
RTS0047304,2
RTS0047305,4
RTS0047307,3
RTS0047308,5
RTS0047309,5
RTS0047310,6
RTS0047311,3
RTS0047312,1
RTS0047314,4
RTS0047315,4
RTS0047316,3
RTS0047317,4
RTS0047318,7
RTS0047319,8
RTS0047320,6
RTS0047321,5
RTS0047322,3
RTS0047323,4
RTS0047325,6
RTS0047326,2
RTS0047327,5
RTS0047328,4
RTS0047329,3
RTS0047331,3
RTS0047332,3
RTS0047333,4
RTS0047334,4
RTS0047335,3
RTS0047336,1
RTS0047337,2
RTS0047338,9
RTS0047339,3
RTS0047340,7
RTS0047341,6
RTS0047342,3
RTS0047343,4
RTS0047344,6
RTS0047345,2
RTS0047346,4
RTS0047348,1
RTS0047349,4
RTS0047350,3
RTS0047351,2
RTS0047352,2
RTS0047353,5
RTS0047354,4
RTS0047356,2
RTS0047357,1
RTS0047358,1
RTS0047359,2
RTS0047360,1
RTS0047361,2
RTS0047362,2
RTS0047363,4
RTS0047364,3
RTS0047365,2
RTS0047366,7
RTS0047367,2
RTS0047368,1
RTS0047369,1
RTS0047370,2
RTS0047373,3
RTS0047374,4
RTS0047376,2
RTS0047377,1
RTS0047378,3
RTS0047379,4
RTS0047380,7
RTS0047381,1
RTS0047382,2
RTS0047383,2
RTS0047384,5
RTS0047385,4
RTS0047386,3
RTS0047387,2
RTS0047388,4
RTS0047389,9
RTS0047390,1
RTS0047391,3
RTS0047392,2
RTS0047393,1
RTS0047394,3
RTS0047395,5
RTS0047396,5
RTS0047397,1
RTS0047399,4
RTS0047400,2
RTS0047401,4
RTS0047402,3
RTS0047403,3
RTS0047404,6
RTS0047405,4
RTS0047407,5
RTS0047408,3
RTS0047409,3
RTS0047410,3
RTS0047411,3
RTS0047412,2
RTS0047413,4
RTS0047414,6
RTS0047415,3
RTS0047417,4
RTS0047418,2
RTS0047419,2
RTS0047420,2
RTS0047421,2
RTS0047422,1
RTS0047423,3
RTS0047424,2
RTS0047425,1
RTS0047426,3
RTS0047427,4
RTS0047428,4
RTS0047429,2
RTS0047430,3
RTS0047431,2
RTS0047432,2
RTS0047433,1
RTS0047434,2
RTS0047435,3
RTS0047436,3
RTS0047437,4
RTS0047438,2
RTS0047439,2
RTS0047440,1
RTS0047441,7
RTS0047442,6
RTS0047446,3
RTS0047447,1
RTS0047448,1
RTS0047449,4
RTS0047450,2
RTS0047451,3
RTS0047452,3
RTS0047453,1
RTS0047454,2
RTS0047455,2
RTS0047456,3
RTS0047458,1
RTS0047459,5
RTS0047461,1
RTS0047462,3
RTS0047463,1
RTS0047464,1
RTS0047465,5
RTS0047466,2
RTS0047467,3
RTS0047468,1
RTS0047469,1
RTS0047471,4
RTS0047472,5
RTS0047473,5
RTS0047474,1
RTS0047476,2
RTS0047477,3
RTS0047479,5
RTS0047480,1
RTS0047481,4
RTS0047482,1
RTS0047483,6
RTS0047484,5
RTS0047485,4
RTS0047486,3
RTS0047488,2
RTS0047489,1
RTS0047490,2
RTS0047491,1
RTS0047492,2
RTS0047493,2
RTS0047494,5
RTS0047495,1
RTS0047496,4
RTS0047497,4
RTS0047499,4
RTS0047500,2
RTS0047502,3
RTS0047503,1
RTS0047504,4
RTS0047506,3
RTS0047507,4
RTS0047509,1
RTS0047510,3
RTS0047511,5
RTS0047512,7
RTS0047513,4
RTS0047514,1
RTS0047515,3
RTS0047516,2
RTS0047517,4
RTS0047518,5
RTS0047520,7
RTS0047521,10
RTS0047522,2
RTS0047523,1
RTS0047524,1
RTS0047527,1
RTS0047528,4
RTS0047529,3
RTS0047530,3
RTS0047531,3
RTS0047532,4
RTS0047533,3
RTS0047534,3
RTS0047535,4
RTS0047536,1
RTS0047537,3
RTS0047538,6
RTS0047540,5
RTS0047541,5
RTS0047543,2
RTS0047544,5
RTS0047545,2
RTS0047546,3
RTS0047547,2
RTS0047548,2
RTS0047549,4
RTS0047550,4
RTS0047551,1
RTS0047552,3
RTS0047553,5
RTS0047558,5
RTS0047559,2
RTS0047561,5
RTS0047563,2
RTS0047564,4
RTS0047565,1
RTS0047566,2
RTS0047567,2
RTS0047568,3
RTS0047569,3
RTS0047570,3
RTS0047571,2
RTS0047573,1
RTS0047574,2
RTS0047575,1
RTS0047576,1
RTS0047577,3
RTS0047578,3
RTS0047579,2
RTS0047580,1
RTS0047581,3
RTS0047582,5
RTS0047583,1
RTS0047584,2
RTS0047586,1
RTS0047587,1
RTS0047588,3
RTS0047590,2
RTS0047591,1
RTS0047592,3
RTS0047593,2
RTS0047594,4
RTS0047595,4
RTS0047596,1
RTS0047597,3
RTS0047598,1
RTS0047599,1
RTS0047600,4
RTS0047601,9
RTS0047602,3
RTS0047603,2
RTS0047606,2
RTS0047613,4
RTS0047614,3
RTS0047616,3
RTS0047617,1
RTS0047618,1
RTS0047619,1
RTS0047620,1
RTS0047621,3
RTS0047622,3
RTS0047624,4
RTS0047625,1
RTS0047626,1
RTS0047627,2
RTS0047628,1
RTS0047629,1
RTS0047632,1
RTS0047633,1
RTS0047634,1
RTS0047636,2
RTS0047637,1
RTS0047640,1
RTS0047641,1
RTS0047643,1
RTS0047644,2
RTS0047646,2
RTS0047647,1
RTS0047648,3
RTS0047649,1
RTS0047651,1
RTS0047653,4
RTS0047654,1
RTS0047656,2
RTS0047657,6
RTS0047658,2
RTS0047660,2
RTS0047661,1
RTS0047662,3
RTS0047663,1
RTS0047664,1
RTS0047665,2
RTS0047667,2
RTS0047668,3
RTS0047669,1
RTS0047670,3
RTS0047672,1
RTS0047674,2
RTS0047675,3
RTS0047677,4
RTS0047679,2
RTS0047682,3
RTS0047684,1
RTS0047685,2
RTS0047686,1
RTS0047688,1
RTS0047689,3
RTS0047691,1
RTS0047692,1
RTS0047693,3
RTS0047694,2
RTS0047695,1
RTS0047696,1
RTS0047697,1
RTS0047700,3
RTS0047701,1
RTS0047702,5
RTS0047703,4
RTS0047704,3
RTS0047705,3
RTS0047706,3
RTS0047707,4
RTS0047708,11
RTS0047709,39
RTS0047710,7
RTS0047711,1
RTS0047712,5
RTS0047713,4
RTS0047714,5
RTS0047715,3
RTS0047716,2
RTS0047717,4
RTS0047718,1
RTS0047720,3
RTS0047721,1
RTS0047722,8
RTS0047723,5
RTS0047724,6
RTS0047725,4
RTS0047726,7
RTS0047727,7
RTS0047728,7
RTS0047729,2
RTS0047730,9
RTS0047731,1
RTS0047732,1
RTS0047733,4
RTS0047734,3
RTS0047735,2
RTS0047736,4
RTS0047737,1
RTS0047738,2
RTS0047739,6
RTS0047742,2
RTS0047743,2
RTS0047744,10
RTS0047745,7
RTS0047746,6
RTS0047747,4
RTS0047748,2
RTS0047749,3
RTS0047752,6
RTS0047753,5
RTS0047754,5
RTS0047755,7
RTS0047756,1
RTS0047757,4
RTS0047758,7
RTS0047762,5
RTS0047765,4
RTS0047766,4
RTS0047767,2
RTS0047768,4
RTS0047769,1
RTS0047770,6
RTS0047771,3
RTS0047772,4
RTS0047773,5
RTS0047774,7
RTS0047775,3
RTS0047776,2
RTS0047777,1
RTS0047778,3
RTS0047780,3
RTS0047781,6
RTS0047782,5
RTS0047783,2
RTS0047784,1
RTS0047785,5
RTS0047786,6
RTS0047787,9
RTS0047788,1
RTS0047789,3
RTS0047790,2
RTS0047791,3
RTS0047792,2
RTS0047793,7
RTS0047794,2
RTS0047795,1
RTS0047796,5
RTS0047797,3
RTS0047798,2
RTS0047799,3
RTS0047800,2
RTS0047801,2
RTS0047802,2
RTS0047803,2
RTS0047804,1
RTS0047805,2
RTS0047806,2
RTS0047807,2
RTS0047808,14
RTS0047809,2
RTS0047810,1
RTS0047811,2
RTS0047812,2
RTS0047813,4
RTS0047814,1
RTS0047816,3
RTS0047817,4
RTS0047818,3
RTS0047820,1
RTS0047821,5
RTS0047822,4
RTS0047824,5
RTS0047825,1
RTS0047826,3
RTS0047827,2
RTS0047828,1
RTS0047829,6
RTS0047830,1
RTS0047832,1
RTS0047833,3
RTS0047834,1
RTS0047835,4
RTS0047836,3
RTS0047837,8
RTS0047838,2
RTS0047841,3
RTS0047843,1
RTS0047844,1
RTS0047845,3
RTS0047846,4
RTS0047847,3
RTS0047848,1
RTS0047849,6
RTS0047850,2
RTS0047852,3
RTS0047853,2
RTS0047854,3
RTS0047855,2
RTS0047856,2
RTS0047857,9
RTS0047858,14
RTS0047859,2
RTS0047860,2
RTS0047861,1
RTS0047863,2
RTS0047865,4
RTS0047866,4
RTS0047867,2
RTS0047868,1
RTS0047869,2
RTS0047870,4
RTS0047871,1
RTS0047873,1
RTS0047874,2
RTS0047875,2
RTS0047877,3
RTS0047878,4
RTS0047879,2
RTS0047880,4
RTS0047881,4
RTS0047882,4
RTS0047883,3
RTS0047884,3
RTS0047885,2
RTS0047886,3
RTS0047890,7
RTS0047891,3
RTS0047892,1
RTS0047893,3
RTS0047894,3
RTS0047895,3
RTS0047896,3
RTS0047897,2
RTS0047898,4
RTS0047899,4
RTS0047900,3
RTS0047901,1
RTS0047902,5
RTS0047903,5
RTS0047905,4
RTS0047906,2
RTS0047907,10
RTS0047908,6
RTS0047909,6
RTS0047912,2
RTS0047913,8
RTS0047914,2
RTS0047915,1
RTS0047916,2
RTS0047917,5
RTS0047919,3
RTS0047920,5
RTS0047921,6
RTS0047924,2
RTS0047926,1
RTS0047927,1
RTS0047929,1
RTS0047930,3
RTS0047931,2
RTS0047932,1
RTS0047933,4
RTS0047934,1
RTS0047935,1
RTS0047936,4
RTS0047937,4
RTS0047939,5
RTS0047940,6
RTS0047941,2
RTS0047942,3
RTS0047943,2
RTS0047944,3
RTS0047945,1
RTS0047946,2
RTS0047948,1
RTS0047949,4
RTS0047950,1
RTS0047951,3
RTS0047952,8
RTS0047953,2
RTS0047956,4
RTS0047957,5
RTS0047958,3
RTS0047959,1
RTS0047960,1
RTS0047963,4
RTS0047964,1
RTS0047965,3
RTS0047966,3
RTS0047967,1
RTS0047969,10
RTS0047970,3
RTS0047972,3
RTS0047974,5
RTS0047975,2
RTS0047976,1
RTS0047977,3
RTS0047978,4
RTS0047979,2
RTS0047981,3
RTS0047982,2
RTS0047985,8
RTS0047986,1
RTS0047987,1
RTS0047988,9
RTS0047990,2
RTS0047991,3
RTS0047992,1
RTS0047994,2
RTS0047995,3
RTS0047996,3
RTS0047997,4
RTS0047998,5
RTS0047999,1
RTS0048001,4
RTS0048003,6
RTS0048005,2
RTS0048006,4
RTS0048008,6
RTS0048009,2
RTS0048012,4
RTS0048013,1
RTS0048014,1
RTS0048015,4
RTS0048016,2
RTS0048017,9
RTS0048018,2
RTS0048019,4
RTS0048020,2
RTS0048022,1
RTS0048023,3
RTS0048024,2
RTS0048026,3
RTS0048027,5
RTS0048028,3
RTS0048029,1
RTS0048030,3
RTS0048031,3
RTS0048032,2
RTS0048033,2
RTS0048034,3
RTS0048035,3
RTS0048036,4
RTS0048037,2
RTS0048038,5
RTS0048040,1
RTS0048042,2
RTS0048043,1
RTS0048044,1
RTS0048045,2
RTS0048046,4
RTS0048047,2
RTS0048048,4
RTS0048050,2
RTS0048051,10
RTS0048052,9
RTS0048053,2
RTS0048054,4
RTS0048055,3
RTS0048056,3
RTS0048057,2
RTS0048058,4
RTS0048059,2
RTS0048060,1
RTS0048061,4
RTS0048062,3
RTS0048063,2
RTS0048065,7
RTS0048066,5
RTS0048067,1
RTS0048069,2
RTS0048070,1
RTS0048071,6
RTS0048072,2
RTS0048073,4
RTS0048076,3
RTS0048077,2
RTS0048079,1
RTS0048080,3
RTS0048081,1
RTS0048082,1
RTS0048084,3
RTS0048085,3
RTS0048086,2
RTS0048087,4
RTS0048088,1
RTS0048089,3
RTS0048090,1
RTS0048091,3
RTS0048092,1
RTS0048093,2
RTS0048096,6
RTS0048097,4
RTS0048098,67
RTS0048099,106
RTS0048100,106
RTS0048101,67
RTS0048102,74
RTS0048104,2
RTS0048105,2
RTS0048106,3
RTS0048107,2
RTS0048108,4
RTS0048109,3
RTS0048110,3
RTS0048112,3
RTS0048113,1
RTS0048114,1
RTS0048115,3
RTS0048116,2
RTS0048117,2
RTS0048118,5
RTS0048120,5
RTS0048126,1
RTS0048127,2
RTS0048129,2
RTS0048132,3
RTS0048134,6
RTS0048135,2
RTS0048136,1
RTS0048138,1
RTS0048139,2
RTS0048140,2
RTS0048141,4
RTS0048142,5
RTS0048144,1
RTS0048145,7
RTS0048146,1
RTS0048147,2
RTS0048148,1
RTS0048149,1
RTS0048150,5
RTS0048151,1
RTS0048152,4
RTS0048153,4
RTS0048154,2
RTS0048155,4
RTS0048156,4
RTS0048158,5
RTS0048159,3
RTS0048160,129
RTS0048161,182
RTS0048162,7
RTS0048164,10
RTS0048165,3
RTS0048166,4
RTS0048167,6
RTS0048168,1
RTS0048169,2
RTS0048170,4
RTS0048171,2
RTS0048172,6
RTS0048173,5
RTS0048175,2
RTS0048176,3
RTS0048177,5
RTS0048178,3
RTS0048179,4
RTS0048180,2
RTS0048181,5
RTS0048182,5
RTS0048183,1
RTS0048184,6
RTS0048185,5
RTS0048186,1
RTS0048188,2
RTS0048189,3
RTS0048190,2
RTS0048191,3
RTS0048192,3
RTS0048193,2
RTS0048194,3
RTS0048195,3
RTS0048196,4
RTS0048197,8
RTS0048198,2
RTS0048201,5
RTS0048202,2
RTS0048203,4
RTS0048205,2
RTS0048207,1
RTS0048208,4
RTS0048209,3
RTS0048210,4
RTS0048211,7
RTS0048212,1
RTS0048213,1
RTS0048214,5
RTS0048215,1
RTS0048216,5
RTS0048217,3
RTS0048218,4
RTS0048219,3
RTS0048220,2
RTS0048222,3
RTS0048223,1
RTS0048224,2
RTS0048225,6
RTS0048227,4
RTS0048228,1
RTS0048229,2
RTS0048230,2
RTS0048231,2
RTS0048232,1
RTS0048233,2
RTS0048234,1
RTS0048235,1
RTS0048236,4
RTS0048237,3
RTS0048238,3
RTS0048239,4
RTS0048240,2
RTS0048241,7
RTS0048242,6
RTS0048243,3
RTS0048244,3
RTS0048245,3
RTS0048246,4
RTS0049343,4
RTS0049344,3
RTS0049346,1
RTS0049347,2
RTS0049348,3
RTS0049349,3
RTS0049351,1
RTS0049352,2
RTS0049353,6
RTS0049355,1
RTS0049356,2
RTS0049357,3
RTS0049358,2
RTS0049359,1
RTS0049360,5
RTS0049361,4
RTS0049362,3
RTS0049363,4
RTS0049364,6
RTS0049365,2
RTS0049366,8
RTS0049367,6
RTS0049368,4
RTS0049369,3
RTS0049371,4
RTS0049373,10
RTS0049374,9
RTS0049375,4
RTS0049376,6
RTS0049377,13
RTS0049378,6
RTS0049379,2
RTS0049380,3
RTS0049381,3
RTS0049382,3
RTS0049383,1
RTS0049384,2
RTS0049385,2
RTS0049386,2
RTS0049387,3
RTS0049388,1
RTS0049389,2
RTS0049390,7
RTS0049391,16
RTS0049392,26
RTS0049393,15
RTS0049394,9
RTS0049395,5
RTS0049396,11
RTS0049397,12
RTS0049398,13
RTS0049399,6
RTS0049400,4
RTS0049401,4
RTS0049402,4
RTS0049403,1
RTS0049404,1
RTS0049405,5
RTS0049406,2
RTS0049407,1
RTS0049408,2
RTS0049409,2
RTS0049410,3
RTS0049411,3
RTS0049412,1
RTS0049415,2
RTS0049416,3
RTS0049417,2
RTS0049418,2
RTS0049419,2
RTS0049420,1
RTS0049421,2
RTS0049422,2
RTS0049423,2
RTS0049424,3
RTS0049425,4
RTS0049426,1
RTS0049427,1
RTS0049428,1
RTS0049429,7
RTS0049430,1
RTS0049431,1
RTS0049432,2
RTS0049433,3
RTS0049434,2
RTS0049435,2
RTS0049436,2
RTS0049437,1
RTS0049438,2
RTS0049441,5
RTS0049442,2
RTS0049443,2
RTS0049444,3
RTS0049446,3
RTS0049447,6
RTS0049448,3
RTS0049449,3
RTS0049450,1
RTS0049451,2
RTS0049452,3
RTS0049453,6
RTS0049454,3
RTS0049455,1
RTS0049456,1
RTS0049457,2
RTS0049458,3
RTS0049459,1
RTS0049460,5
RTS0049461,12
RTS0049462,8
RTS0049463,1
RTS0049464,3
RTS0049465,3
RTS0049466,2
RTS0049468,2
RTS0049469,1
RTS0049470,4
RTS0049471,13
RTS0049472,4
RTS0049473,12
RTS0049474,1
RTS0049475,1
RTS0049476,4
RTS0049477,2
RTS0049478,1
RTS0049479,87
RTS0049480,5
RTS0049481,1
RTS0049482,2
RTS0049484,2
RTS0049485,4
RTS0997079,1
RTS0997080,1
RTS0997081,1
RTS0997082,1
RTS0997084,2
RTS0997085,1
RTS0997088,142
RTS0997089,55
RTS0997090,7
RTS0997091,4
RTS0997092,1
RTS0997094,1
RTS0997096,2
RTS0997097,1
RTS0997098,1
RTS0997100,5
RTS0997101,2
RTS0997102,1
RTS0997105,2
RTS0997106,1
RTS0997107,2
RTS0997108,1
RTS0997109,1
RTS0997111,1
RTS0997113,1
RTS0997115,1
RTS0997116,1
RTS0997117,2
RTS0997119,1
RTS0997120,1
RTS0997121,1
RTS0997122,6
RTS0997123,4
RTS0997124,1
RTS0997125,6
RTS0997126,9
RTS0997127,6
RTS0997128,7
RTS0997129,11
RTS0997130,6
</Code_Summary>
