# Supplementary material for: Spatial meta-transcriptomics reveal associations of intratumor bacteria burden with lung cancer cells showing a distinct oncogenic signature
Source: J Immunother Cancer. 2022 Jul 6;10(7):e004698. doi: 10.1136/jitc-2022-004698 (PMC9260850; doi:10.1136/jitc-2022-004698)
Supplement: Supplementary data [file jitc-2022-004698supp009.zip › DSP-1001660004186-C-E06.dcc]

<Header>
FileVersion,0.02
SoftwareVersion,"GeoMx_NGS_Pipeline_ 2.0.0"
Date,2020-6-15
</Header>

<Scan_Attributes>
ID,DSP-1001660004186-C-E06
Plate_ID,1001660004186
Well,E06
</Scan_Attributes>

<NGS_Processing_Attributes>
SeqSetId,
tamperedIni,No
Raw,197329
Trimmed,196299
Stitched,195185
Aligned,191857
umiQ30,0.9917
rtsQ30,0.9915
</NGS_Processing_Attributes>


<Code_Summary>
RTS0039454,5
RTS0039455,4
RTS0039456,2
RTS0039457,12
RTS0039458,4
RTS0039459,4
RTS0039460,3
RTS0039461,5
RTS0039462,1
RTS0039463,5
RTS0039464,2
RTS0039465,7
RTS0039466,4
RTS0039467,6
RTS0039468,4
RTS0039469,6
RTS0039470,9
RTS0039471,12
RTS0039472,8
RTS0039473,6
RTS0039474,14
RTS0039475,7
RTS0039476,8
RTS0039477,15
RTS0039478,24
RTS0039479,1
RTS0039480,5
RTS0039481,3
RTS0039482,1
RTS0039483,4
RTS0039484,5
RTS0039485,9
RTS0039486,2
RTS0039487,2
RTS0039488,6
RTS0039489,2
RTS0039490,2
RTS0039491,6
RTS0039492,1
RTS0039493,3
RTS0039494,3
RTS0039495,3
RTS0039496,2
RTS0039498,4
RTS0039499,14
RTS0039500,3
RTS0039501,8
RTS0039502,13
RTS0039503,5
RTS0039504,4
RTS0039505,1
RTS0039506,5
RTS0039507,3
RTS0039508,7
RTS0039509,3
RTS0039510,4
RTS0039511,34
RTS0039512,25
RTS0039513,40
RTS0039514,60
RTS0039515,38
RTS0039516,3
RTS0039517,3
RTS0039518,1
RTS0039520,1
RTS0039521,2
RTS0039522,4
RTS0039523,4
RTS0039524,3
RTS0039526,6
RTS0039527,3
RTS0039528,2
RTS0039529,4
RTS0039530,6
RTS0039531,4
RTS0039532,2
RTS0039533,3
RTS0039534,1
RTS0039535,1
RTS0039536,4
RTS0039537,2
RTS0039538,5
RTS0039539,2
RTS0039540,2
RTS0039541,5
RTS0039542,6
RTS0039543,4
RTS0039544,3
RTS0039545,7
RTS0039546,1
RTS0039547,3
RTS0039548,3
RTS0039549,5
RTS0039550,4
RTS0039551,1
RTS0039552,4
RTS0039553,1
RTS0039554,7
RTS0039555,7
RTS0039557,1
RTS0039558,2
RTS0039559,2
RTS0039560,4
RTS0039561,4
RTS0039562,2
RTS0039563,2
RTS0039564,2
RTS0039565,6
RTS0039566,2
RTS0039567,3
RTS0039568,3
RTS0039569,1
RTS0039570,3
RTS0039571,3
RTS0039572,2
RTS0039573,6
RTS0039575,2
RTS0039576,4
RTS0039577,2
RTS0039578,3
RTS0039579,4
RTS0039580,2
RTS0039581,1
RTS0039582,8
RTS0039583,4
RTS0039584,4
RTS0039585,3
RTS0039586,1
RTS0039587,1
RTS0039589,3
RTS0039590,6
RTS0039591,2
RTS0039592,4
RTS0039593,2
RTS0039594,3
RTS0039595,1
RTS0039596,6
RTS0039597,4
RTS0039598,2
RTS0039600,3
RTS0039601,1
RTS0039602,1
RTS0039603,1
RTS0039604,2
RTS0039606,1
RTS0039607,2
RTS0039608,1
RTS0039609,4
RTS0039611,3
RTS0039612,6
RTS0039613,2
RTS0039614,3
RTS0039615,2
RTS0039616,2
RTS0039617,6
RTS0039619,4
RTS0039620,2
RTS0039621,2
RTS0039622,2
RTS0039623,2
RTS0039624,1
RTS0039625,3
RTS0039626,2
RTS0039627,1
RTS0039629,2
RTS0039630,1
RTS0039632,3
RTS0039633,2
RTS0039635,1
RTS0039636,1
RTS0039637,4
RTS0039638,2
RTS0039639,3
RTS0039640,3
RTS0039642,2
RTS0039643,1
RTS0039644,4
RTS0039645,3
RTS0039646,3
RTS0039648,2
RTS0039649,2
RTS0039650,6
RTS0039651,4
RTS0039652,10
RTS0039653,2
RTS0039654,5
RTS0039655,3
RTS0039656,13
RTS0039657,8
RTS0039658,7
RTS0039659,11
RTS0039660,5
RTS0039661,3
RTS0039662,3
RTS0039663,3
RTS0039664,4
RTS0039665,3
RTS0039666,3
RTS0039667,2
RTS0039668,1
RTS0039669,3
RTS0039670,1
RTS0039671,1
RTS0039672,2
RTS0039673,5
RTS0039674,8
RTS0039675,2
RTS0039676,1
RTS0039677,1
RTS0039678,4
RTS0039679,3
RTS0039680,2
RTS0039681,6
RTS0039682,5
RTS0039683,2
RTS0039684,5
RTS0039685,3
RTS0039686,6
RTS0039687,12
RTS0039688,10
RTS0039689,5
RTS0039690,10
RTS0039692,3
RTS0039693,2
RTS0039694,2
RTS0039695,3
RTS0039697,2
RTS0039698,4
RTS0039699,2
RTS0039700,4
RTS0039701,1
RTS0039702,3
RTS0039703,4
RTS0039704,7
RTS0039705,1
RTS0039706,5
RTS0039707,1
RTS0039708,2
RTS0039709,4
RTS0039710,3
RTS0039711,3
RTS0039712,6
RTS0039713,4
RTS0039714,8
RTS0039715,1
RTS0039716,3
RTS0039717,3
RTS0039718,2
RTS0039719,1
RTS0039720,6
RTS0039721,2
RTS0039722,8
RTS0039723,6
RTS0039724,3
RTS0039725,7
RTS0039726,3
RTS0039727,7
RTS0039728,2
RTS0039729,3
RTS0039730,5
RTS0039731,1
RTS0039732,5
RTS0039733,3
RTS0039734,3
RTS0039735,4
RTS0039736,4
RTS0039737,2
RTS0039738,1
RTS0039739,4
RTS0039741,2
RTS0039742,1
RTS0039743,2
RTS0039744,3
RTS0039745,4
RTS0039746,3
RTS0039747,4
RTS0039749,2
RTS0039750,2
RTS0039751,1
RTS0039752,4
RTS0039753,3
RTS0039754,3
RTS0039755,2
RTS0039756,2
RTS0039758,3
RTS0039759,4
RTS0039760,2
RTS0039761,2
RTS0039762,1
RTS0039763,6
RTS0039764,1
RTS0039765,1
RTS0039766,4
RTS0039767,4
RTS0039768,4
RTS0039769,1
RTS0039770,14
RTS0039771,5
RTS0039772,5
RTS0039774,4
RTS0039775,6
RTS0039776,1
RTS0039777,2
RTS0039779,1
RTS0039780,1
RTS0039781,5
RTS0039782,5
RTS0039783,1
RTS0039784,5
RTS0039785,4
RTS0039786,3
RTS0039787,1
RTS0039788,3
RTS0039789,2
RTS0039790,6
RTS0039791,4
RTS0039792,3
RTS0039794,8
RTS0039795,1
RTS0039797,6
RTS0039798,3
RTS0039799,1
RTS0039800,4
RTS0039801,3
RTS0039802,2
RTS0039803,5
RTS0039804,7
RTS0039805,3
RTS0039806,2
RTS0039808,2
RTS0039809,3
RTS0039810,2
RTS0039811,2
RTS0039812,3
RTS0039813,2
RTS0039814,9
RTS0039815,2
RTS0039816,1
RTS0039817,1
RTS0039818,4
RTS0039819,3
RTS0039820,2
RTS0039821,2
RTS0039822,3
RTS0039823,5
RTS0039824,6
RTS0039825,2
RTS0039826,4
RTS0039827,4
RTS0039828,2
RTS0039829,5
RTS0039830,1
RTS0039831,4
RTS0039832,3
RTS0039833,4
RTS0039834,1
RTS0039835,3
RTS0039836,7
RTS0039838,1
RTS0039839,3
RTS0039840,1
RTS0039841,6
RTS0039842,6
RTS0039843,7
RTS0039844,2
RTS0039845,1
RTS0039846,3
RTS0039847,4
RTS0039848,2
RTS0039849,3
RTS0039850,4
RTS0039851,8
RTS0039852,6
RTS0039853,4
RTS0039854,2
RTS0039856,3
RTS0039857,3
RTS0039858,1
RTS0039860,2
RTS0039861,3
RTS0039862,1
RTS0039863,1
RTS0039864,1
RTS0039865,1
RTS0039866,1
RTS0039867,3
RTS0039868,2
RTS0039869,8
RTS0039871,1
RTS0039874,2
RTS0039875,1
RTS0039876,3
RTS0039877,4
RTS0039878,4
RTS0039879,4
RTS0039880,2
RTS0039881,1
RTS0039882,2
RTS0039883,5
RTS0039884,1
RTS0039885,2
RTS0039886,6
RTS0039887,3
RTS0039888,5
RTS0039891,1
RTS0039892,3
RTS0039893,3
RTS0039895,4
RTS0039896,2
RTS0039897,4
RTS0039898,2
RTS0039899,2
RTS0039900,2
RTS0039901,4
RTS0039902,2
RTS0039904,6
RTS0039905,3
RTS0039906,5
RTS0039907,5
RTS0039908,3
RTS0039909,2
RTS0039910,2
RTS0039911,2
RTS0039912,4
RTS0039914,3
RTS0039915,2
RTS0039916,3
RTS0039917,5
RTS0039918,5
RTS0039919,3
RTS0039920,2
RTS0039921,1
RTS0039922,4
RTS0039923,1
RTS0039924,1
RTS0039925,3
RTS0039926,2
RTS0039928,3
RTS0039929,1
RTS0039930,3
RTS0039931,3
RTS0039932,2
RTS0039933,2
RTS0039935,1
RTS0039936,2
RTS0039937,3
RTS0039938,1
RTS0039939,2
RTS0039940,1
RTS0039941,1
RTS0039942,6
RTS0039943,3
RTS0039944,1
RTS0039945,1
RTS0039946,7
RTS0039947,8
RTS0039948,8
RTS0039949,4
RTS0039950,2
RTS0039951,1
RTS0039952,3
RTS0039953,1
RTS0039954,4
RTS0039955,3
RTS0039956,3
RTS0039957,4
RTS0039958,7
RTS0039959,4
RTS0039960,10
RTS0039962,1
RTS0039964,3
RTS0039965,1
RTS0039966,1
RTS0039967,1
RTS0039968,3
RTS0039969,5
RTS0039971,3
RTS0039972,2
RTS0039973,4
RTS0039974,2
RTS0039975,3
RTS0039976,4
RTS0039977,2
RTS0039978,2
RTS0039979,2
RTS0039980,1
RTS0039982,7
RTS0039983,9
RTS0039984,3
RTS0039985,3
RTS0039986,9
RTS0039987,7
RTS0039988,3
RTS0039989,10
RTS0039990,3
RTS0039991,2
RTS0039992,2
RTS0039993,2
RTS0039994,1
RTS0039996,8
RTS0039997,7
RTS0039998,9
RTS0039999,6
RTS0040000,4
RTS0040001,2
RTS0040002,1
RTS0040003,4
RTS0040004,3
RTS0040005,3
RTS0040006,1
RTS0040007,1
RTS0040008,2
RTS0040009,2
RTS0040010,3
RTS0040011,3
RTS0040013,7
RTS0040014,3
RTS0040016,2
RTS0040017,5
RTS0040018,1
RTS0040020,5
RTS0040021,3
RTS0040022,3
RTS0040023,3
RTS0040025,1
RTS0040026,2
RTS0040027,8
RTS0040028,10
RTS0040029,6
RTS0040030,10
RTS0040031,3
RTS0040032,1
RTS0040033,2
RTS0040034,1
RTS0040035,1
RTS0040036,5
RTS0040037,1
RTS0040038,5
RTS0040039,1
RTS0040041,2
RTS0040043,3
RTS0040044,1
RTS0040045,3
RTS0040046,3
RTS0040048,1
RTS0040050,1
RTS0040051,3
RTS0040052,2
RTS0040053,2
RTS0040054,3
RTS0040055,2
RTS0040057,5
RTS0040058,1
RTS0040059,3
RTS0040060,3
RTS0040061,3
RTS0040062,1
RTS0040063,4
RTS0040064,3
RTS0040065,6
RTS0040066,5
RTS0040067,1
RTS0040068,4
RTS0040069,3
RTS0040071,2
RTS0040072,2
RTS0040073,3
RTS0040074,2
RTS0040075,3
RTS0040076,6
RTS0040077,1
RTS0040078,4
RTS0040079,3
RTS0040080,4
RTS0040081,1
RTS0040082,5
RTS0040083,1
RTS0040084,3
RTS0040085,2
RTS0040086,4
RTS0040087,1
RTS0040088,3
RTS0040089,1
RTS0040090,2
RTS0040091,3
RTS0040092,2
RTS0040093,2
RTS0040095,3
RTS0040096,3
RTS0040097,2
RTS0040099,3
RTS0040100,3
RTS0040101,2
RTS0040102,2
RTS0040103,1
RTS0040104,2
RTS0040106,1
RTS0040107,3
RTS0040108,2
RTS0040110,1
RTS0040111,4
RTS0040112,5
RTS0040113,3
RTS0040114,1
RTS0040115,4
RTS0040116,4
RTS0040117,6
RTS0040118,5
RTS0040119,8
RTS0040120,4
RTS0040121,3
RTS0040122,3
RTS0040124,4
RTS0040125,8
RTS0040127,1
RTS0040128,2
RTS0040129,3
RTS0040130,3
RTS0040131,3
RTS0040132,3
RTS0040133,3
RTS0040134,3
RTS0040135,2
RTS0040136,3
RTS0040138,3
RTS0040139,1
RTS0040140,2
RTS0040141,4
RTS0040142,4
RTS0040143,2
RTS0040144,2
RTS0040145,2
RTS0040146,3
RTS0040147,3
RTS0040148,2
RTS0040149,2
RTS0040150,1
RTS0040151,3
RTS0040153,1
RTS0040154,1
RTS0040155,2
RTS0040156,5
RTS0040157,7
RTS0040158,3
RTS0040159,1
RTS0040160,5
RTS0040161,5
RTS0040163,5
RTS0040166,1
RTS0040167,1
RTS0040168,1
RTS0040169,1
RTS0040170,1
RTS0040171,2
RTS0040172,3
RTS0040173,2
RTS0040174,2
RTS0040175,3
RTS0040176,2
RTS0040177,1
RTS0040178,1
RTS0040180,5
RTS0040181,4
RTS0040182,2
RTS0040183,1
RTS0040184,1
RTS0040185,2
RTS0040186,1
RTS0040187,2
RTS0040188,1
RTS0040190,1
RTS0040192,3
RTS0040193,2
RTS0040194,6
RTS0040195,5
RTS0040196,2
RTS0040197,2
RTS0040198,3
RTS0040199,2
RTS0040200,1
RTS0040201,3
RTS0040202,5
RTS0040203,1
RTS0040204,2
RTS0040205,3
RTS0040206,2
RTS0040207,4
RTS0040208,3
RTS0040209,4
RTS0040210,5
RTS0040211,5
RTS0040212,3
RTS0040213,3
RTS0040214,1
RTS0040215,3
RTS0040216,1
RTS0040217,3
RTS0040218,4
RTS0040219,2
RTS0040220,1
RTS0040221,4
RTS0040223,2
RTS0040225,1
RTS0040226,3
RTS0040227,2
RTS0040228,2
RTS0040229,6
RTS0040230,7
RTS0040231,1
RTS0040232,3
RTS0040233,2
RTS0040234,2
RTS0040235,1
RTS0040236,1
RTS0040237,3
RTS0040238,3
RTS0040239,3
RTS0040241,3
RTS0040242,6
RTS0040243,1
RTS0040244,4
RTS0040245,3
RTS0040246,2
RTS0040247,1
RTS0040248,1
RTS0040249,2
RTS0040250,1
RTS0040251,6
RTS0040253,3
RTS0040254,1
RTS0040255,1
RTS0040256,3
RTS0040257,4
RTS0040258,3
RTS0040259,2
RTS0040260,1
RTS0040261,3
RTS0040262,1
RTS0040263,2
RTS0040264,5
RTS0040265,4
RTS0040266,1
RTS0040267,3
RTS0040268,2
RTS0040269,2
RTS0040270,2
RTS0040271,4
RTS0040272,4
RTS0040273,2
RTS0040274,3
RTS0040275,2
RTS0040276,5
RTS0040277,3
RTS0040278,6
RTS0040279,9
RTS0040280,1
RTS0040282,1
RTS0040283,3
RTS0040284,4
RTS0040285,3
RTS0040286,3
RTS0040287,5
RTS0040288,5
RTS0040290,5
RTS0040291,3
RTS0040292,2
RTS0040294,2
RTS0040295,1
RTS0040296,2
RTS0040297,4
RTS0040298,1
RTS0040299,4
RTS0040302,3
RTS0040303,3
RTS0040304,3
RTS0040305,1
RTS0040306,2
RTS0040307,9
RTS0040308,3
RTS0040309,4
RTS0040310,3
RTS0040311,4
RTS0040312,2
RTS0040313,5
RTS0040314,5
RTS0040315,1
RTS0040316,3
RTS0040318,2
RTS0040319,6
RTS0040320,1
RTS0040321,8
RTS0040322,1
RTS0040323,2
RTS0040324,6
RTS0040325,5
RTS0040326,3
RTS0040327,5
RTS0040328,3
RTS0040329,3
RTS0040330,2
RTS0040331,2
RTS0040332,1
RTS0040333,4
RTS0040334,4
RTS0040335,5
RTS0040336,1
RTS0040337,1
RTS0040338,3
RTS0040339,3
RTS0040340,4
RTS0040341,2
RTS0040342,3
RTS0040343,4
RTS0040344,6
RTS0040345,3
RTS0040346,2
RTS0040347,7
RTS0040348,2
RTS0040349,3
RTS0040350,2
RTS0040351,5
RTS0040352,4
RTS0040353,2
RTS0040354,1
RTS0040355,2
RTS0040356,5
RTS0040357,8
RTS0040358,6
RTS0040359,3
RTS0040360,10
RTS0040361,9
RTS0040363,2
RTS0040364,4
RTS0040365,3
RTS0040366,13
RTS0040367,3
RTS0040368,3
RTS0040369,3
RTS0040370,4
RTS0040371,2
RTS0040372,5
RTS0040373,3
RTS0040374,6
RTS0040376,7
RTS0040377,1
RTS0040378,2
RTS0040379,4
RTS0040380,5
RTS0040381,3
RTS0040382,1
RTS0040384,1
RTS0040385,2
RTS0040386,5
RTS0040387,6
RTS0040388,3
RTS0040389,2
RTS0040390,2
RTS0040391,6
RTS0040392,5
RTS0040393,3
RTS0040394,7
RTS0040395,4
RTS0040396,5
RTS0040397,7
RTS0040398,5
RTS0040399,6
RTS0040400,3
RTS0040401,8
RTS0040402,9
RTS0040403,5
RTS0040404,5
RTS0040405,1
RTS0040406,1
RTS0040407,1
RTS0040408,4
RTS0040409,2
RTS0040410,4
RTS0040411,3
RTS0040412,1
RTS0040413,3
RTS0040414,7
RTS0040415,7
RTS0040416,11
RTS0040417,2
RTS0040418,4
RTS0040419,8
RTS0040420,14
RTS0040421,4
RTS0040422,7
RTS0040423,4
RTS0040424,5
RTS0040425,2
RTS0040426,2
RTS0040428,3
RTS0040429,3
RTS0040431,4
RTS0040432,5
RTS0040433,3
RTS0040434,7
RTS0040435,3
RTS0040436,8
RTS0040437,10
RTS0040438,21
RTS0040439,17
RTS0040440,11
RTS0040441,6
RTS0040442,6
RTS0040443,4
RTS0040444,4
RTS0040445,3
RTS0040446,4
RTS0040447,3
RTS0040448,6
RTS0040449,3
RTS0040450,2
RTS0040451,3
RTS0040452,2
RTS0040453,5
RTS0040454,4
RTS0040455,5
RTS0040456,4
RTS0040457,3
RTS0040458,2
RTS0040459,3
RTS0040460,5
RTS0040461,3
RTS0040462,3
RTS0040463,1
RTS0040464,3
RTS0040466,2
RTS0040467,2
RTS0040468,5
RTS0040469,1
RTS0040470,1
RTS0040471,3
RTS0040472,2
RTS0040473,3
RTS0040475,6
RTS0040476,2
RTS0040477,1
RTS0040478,3
RTS0040479,3
RTS0040480,2
RTS0040481,5
RTS0040482,4
RTS0040484,2
RTS0040485,3
RTS0040486,4
RTS0040487,2
RTS0040488,6
RTS0040489,2
RTS0040490,3
RTS0040491,1
RTS0040493,4
RTS0040494,4
RTS0040495,1
RTS0040496,2
RTS0040497,5
RTS0040498,4
RTS0040499,2
RTS0040500,3
RTS0040501,7
RTS0040502,1
RTS0040504,2
RTS0040506,5
RTS0040507,1
RTS0040508,3
RTS0040509,2
RTS0040510,3
RTS0040512,3
RTS0040513,2
RTS0040514,1
RTS0040515,3
RTS0040516,1
RTS0040517,1
RTS0040518,4
RTS0040519,5
RTS0040520,2
RTS0040521,1
RTS0040523,1
RTS0040524,1
RTS0040525,3
RTS0040526,5
RTS0040527,2
RTS0040528,2
RTS0040529,1
RTS0040530,4
RTS0040532,2
RTS0040533,1
RTS0040534,2
RTS0040535,1
RTS0040536,2
RTS0040537,7
RTS0040539,4
RTS0040540,4
RTS0040541,2
RTS0040542,2
RTS0040543,2
RTS0040544,1
RTS0040545,1
RTS0040546,4
RTS0040547,3
RTS0040548,3
RTS0040549,1
RTS0040550,1
RTS0040552,3
RTS0040553,5
RTS0040554,4
RTS0040555,3
RTS0040556,2
RTS0040557,1
RTS0040558,1
RTS0040559,3
RTS0040560,2
RTS0040561,1
RTS0040563,1
RTS0040564,1
RTS0040565,3
RTS0040566,2
RTS0040567,2
RTS0040568,2
RTS0040569,6
RTS0040570,1
RTS0040571,2
RTS0040572,1
RTS0040574,2
RTS0040575,3
RTS0040576,1
RTS0040577,2
RTS0040578,1
RTS0040579,1
RTS0040580,4
RTS0040582,3
RTS0040583,1
RTS0040584,5
RTS0040585,2
RTS0040586,2
RTS0040587,2
RTS0040588,3
RTS0040589,4
RTS0040591,3
RTS0040592,4
RTS0040594,3
RTS0040595,2
RTS0040596,4
RTS0040597,2
RTS0040598,1
RTS0040599,3
RTS0040600,5
RTS0040601,2
RTS0040602,2
RTS0040604,3
RTS0040605,2
RTS0040606,5
RTS0040607,1
RTS0040608,3
RTS0040609,4
RTS0040610,4
RTS0040611,2
RTS0040612,2
RTS0040613,5
RTS0040614,3
RTS0040615,2
RTS0040617,4
RTS0040618,2
RTS0040619,2
RTS0040620,2
RTS0040621,2
RTS0040622,2
RTS0040623,6
RTS0040624,3
RTS0040625,2
RTS0040626,2
RTS0040627,3
RTS0040628,1
RTS0040629,3
RTS0040630,2
RTS0040631,6
RTS0040632,5
RTS0040633,5
RTS0040634,3
RTS0040635,4
RTS0040637,2
RTS0040638,1
RTS0040639,4
RTS0040640,1
RTS0040642,3
RTS0040643,2
RTS0040644,4
RTS0040645,7
RTS0040646,3
RTS0040647,1
RTS0040648,2
RTS0040649,5
RTS0040650,1
RTS0040651,9
RTS0040652,7
RTS0040653,6
RTS0040654,2
RTS0040655,4
RTS0040656,1
RTS0040657,3
RTS0040658,4
RTS0040659,2
RTS0040660,1
RTS0040662,1
RTS0040663,2
RTS0040664,1
RTS0040665,2
RTS0040666,5
RTS0040667,4
RTS0040668,3
RTS0040669,2
RTS0040671,2
RTS0040672,4
RTS0040673,4
RTS0040675,3
RTS0040676,18
RTS0040677,8
RTS0040678,17
RTS0040679,10
RTS0040680,30
RTS0040681,13
RTS0040682,9
RTS0040683,15
RTS0040684,12
RTS0040685,15
RTS0040686,4
RTS0040687,2
RTS0040688,4
RTS0040689,1
RTS0040690,3
RTS0040691,1
RTS0040692,3
RTS0040693,4
RTS0040694,4
RTS0040695,2
RTS0040696,3
RTS0040697,2
RTS0040699,3
RTS0040700,1
RTS0040701,15
RTS0040702,18
RTS0040703,15
RTS0040704,15
RTS0040705,22
RTS0040706,1
RTS0040707,3
RTS0040708,3
RTS0040709,3
RTS0040710,1
RTS0040711,1
RTS0040712,2
RTS0040713,2
RTS0040714,7
RTS0040715,1
RTS0040717,1
RTS0040718,2
RTS0040719,1
RTS0040720,6
RTS0040721,1
RTS0040723,3
RTS0040724,2
RTS0040725,2
RTS0040726,5
RTS0040727,11
RTS0040728,4
RTS0040729,8
RTS0040730,8
RTS0040731,8
RTS0040732,1
RTS0040733,4
RTS0040734,2
RTS0040735,4
RTS0040736,27
RTS0040737,12
RTS0040738,17
RTS0040739,14
RTS0040740,22
RTS0040741,5
RTS0040742,1
RTS0040743,5
RTS0040744,4
RTS0040745,2
RTS0040746,1
RTS0040747,2
RTS0040748,2
RTS0040749,6
RTS0040750,5
RTS0040751,8
RTS0040752,4
RTS0040753,4
RTS0040755,3
RTS0040756,2
RTS0040757,3
RTS0040758,2
RTS0040759,2
RTS0040760,3
RTS0040761,3
RTS0040762,4
RTS0040763,2
RTS0040764,5
RTS0040765,2
RTS0040766,3
RTS0040767,2
RTS0040768,2
RTS0040769,2
RTS0040770,4
RTS0040771,2
RTS0040773,3
RTS0040774,2
RTS0040775,2
RTS0040776,4
RTS0040777,2
RTS0040778,2
RTS0040779,1
RTS0040780,1
RTS0040781,3
RTS0040782,1
RTS0040783,2
RTS0040784,2
RTS0040785,4
RTS0040786,3
RTS0040787,2
RTS0040788,2
RTS0040789,5
RTS0040790,2
RTS0040791,2
RTS0040792,3
RTS0040793,3
RTS0040794,4
RTS0040796,4
RTS0040797,4
RTS0040798,5
RTS0040799,3
RTS0040800,1
RTS0040801,4
RTS0040802,9
RTS0040803,5
RTS0040804,6
RTS0040805,5
RTS0040806,2
RTS0040807,2
RTS0040808,4
RTS0040809,3
RTS0040810,4
RTS0040812,3
RTS0040813,2
RTS0040815,5
RTS0040816,4
RTS0040817,1
RTS0040818,2
RTS0040819,3
RTS0040820,1
RTS0040821,1
RTS0040822,6
RTS0040823,3
RTS0040824,2
RTS0040825,6
RTS0040826,5
RTS0040827,6
RTS0040828,2
RTS0040830,4
RTS0040831,2
RTS0040832,1
RTS0040833,5
RTS0040834,2
RTS0040836,8
RTS0040837,6
RTS0040838,5
RTS0040839,8
RTS0040840,4
RTS0040841,4
RTS0040842,6
RTS0040843,7
RTS0040844,2
RTS0040845,4
RTS0040846,6
RTS0040847,3
RTS0040848,4
RTS0040849,1
RTS0040850,2
RTS0040851,2
RTS0040852,2
RTS0040853,4
RTS0040854,4
RTS0040855,3
RTS0040856,3
RTS0040857,7
RTS0040858,2
RTS0040859,1
RTS0040860,1
RTS0040861,8
RTS0040862,3
RTS0040863,5
RTS0040864,3
RTS0040865,1
RTS0040866,4
RTS0040867,2
RTS0040868,1
RTS0040869,1
RTS0040871,3
RTS0040872,1
RTS0040873,1
RTS0040874,5
RTS0040875,5
RTS0040876,3
RTS0040877,3
RTS0040879,2
RTS0040880,2
RTS0040881,2
RTS0040882,2
RTS0040883,1
RTS0040884,4
RTS0040885,3
RTS0040886,14
RTS0040887,13
RTS0040888,12
RTS0040889,18
RTS0040890,25
RTS0040892,4
RTS0040893,3
RTS0040894,2
RTS0040895,1
RTS0040896,1
RTS0040897,4
RTS0040898,2
RTS0040900,2
RTS0040901,7
RTS0040902,5
RTS0040903,1
RTS0040904,2
RTS0040905,2
RTS0040906,4
RTS0040907,6
RTS0040908,3
RTS0040909,6
RTS0040911,4
RTS0040912,3
RTS0040913,2
RTS0040914,2
RTS0040915,3
RTS0040916,2
RTS0040917,1
RTS0040918,1
RTS0040919,2
RTS0040920,3
RTS0040921,4
RTS0040922,4
RTS0040923,1
RTS0040924,1
RTS0040925,1
RTS0040926,1
RTS0040928,2
RTS0040929,1
RTS0040930,3
RTS0040931,1
RTS0040932,4
RTS0040934,2
RTS0040935,4
RTS0040936,2
RTS0040937,3
RTS0040938,2
RTS0040939,3
RTS0040940,1
RTS0040941,4
RTS0040942,1
RTS0040943,1
RTS0040944,5
RTS0040946,7
RTS0040947,6
RTS0040948,6
RTS0040949,3
RTS0040950,1
RTS0040951,2
RTS0040952,2
RTS0040953,1
RTS0040954,1
RTS0040955,3
RTS0040956,4
RTS0040957,2
RTS0040958,4
RTS0040959,3
RTS0040960,2
RTS0040961,2
RTS0040962,3
RTS0040963,1
RTS0040964,2
RTS0040965,6
RTS0040966,5
RTS0040967,4
RTS0040968,1
RTS0040969,3
RTS0040970,1
RTS0040972,1
RTS0040973,5
RTS0040974,1
RTS0040975,4
RTS0040976,2
RTS0040977,1
RTS0040978,3
RTS0040979,4
RTS0040980,7
RTS0040981,6
RTS0040982,4
RTS0040983,3
RTS0040984,7
RTS0040985,6
RTS0040986,3
RTS0040987,5
RTS0040988,6
RTS0040989,3
RTS0040990,5
RTS0040991,2
RTS0040992,2
RTS0040993,2
RTS0040994,6
RTS0040995,3
RTS0040996,1
RTS0040997,5
RTS0040999,5
RTS0041000,2
RTS0041001,3
RTS0041002,1
RTS0041003,2
RTS0041004,6
RTS0041005,2
RTS0041006,4
RTS0041007,5
RTS0041008,5
RTS0041009,6
RTS0041011,1
RTS0041013,2
RTS0041014,2
RTS0041015,1
RTS0041016,2
RTS0041017,1
RTS0041018,4
RTS0041019,1
RTS0041020,2
RTS0041022,2
RTS0041023,6
RTS0041024,3
RTS0041025,4
RTS0041026,2
RTS0041027,1
RTS0041028,4
RTS0041029,1
RTS0041030,2
RTS0041031,1
RTS0041032,2
RTS0041033,2
RTS0041035,2
RTS0041036,3
RTS0041037,2
RTS0041038,1
RTS0041039,2
RTS0041040,3
RTS0041041,3
RTS0041042,3
RTS0041043,1
RTS0041044,2
RTS0041046,12
RTS0041047,15
RTS0041048,3
RTS0041049,20
RTS0041050,15
RTS0041051,1
RTS0041052,3
RTS0041053,1
RTS0041054,7
RTS0041055,2
RTS0041056,4
RTS0041057,3
RTS0041058,2
RTS0041059,1
RTS0041060,3
RTS0041061,2
RTS0041062,2
RTS0041063,1
RTS0041064,4
RTS0041066,3
RTS0041067,1
RTS0041068,3
RTS0041069,2
RTS0041070,6
RTS0041071,1
RTS0041072,2
RTS0041074,2
RTS0041075,5
RTS0041076,1
RTS0041077,2
RTS0041078,3
RTS0041079,2
RTS0041080,4
RTS0041081,4
RTS0041082,5
RTS0041083,3
RTS0041084,4
RTS0041085,2
RTS0041086,5
RTS0041087,2
RTS0041088,1
RTS0041089,1
RTS0041090,1
RTS0041091,2
RTS0041092,5
RTS0041093,1
RTS0041094,6
RTS0041095,2
RTS0041096,2
RTS0041097,3
RTS0041098,1
RTS0041099,3
RTS0041100,2
RTS0041101,7
RTS0041102,4
RTS0041103,2
RTS0041104,1
RTS0041105,2
RTS0041106,11
RTS0041107,15
RTS0041108,12
RTS0041109,9
RTS0041110,4
RTS0041111,4
RTS0041112,3
RTS0041113,5
RTS0041114,6
RTS0041115,7
RTS0041116,2
RTS0041117,1
RTS0041118,1
RTS0041119,3
RTS0041121,3
RTS0041122,4
RTS0041123,2
RTS0041124,1
RTS0041125,2
RTS0041126,8
RTS0041127,4
RTS0041128,7
RTS0041129,2
RTS0041131,7
RTS0041132,9
RTS0041133,5
RTS0041134,7
RTS0041135,9
RTS0041136,2
RTS0041137,2
RTS0041138,1
RTS0041139,5
RTS0041140,2
RTS0041141,5
RTS0041142,3
RTS0041143,3
RTS0041144,3
RTS0041145,4
RTS0041146,3
RTS0041147,3
RTS0041148,1
RTS0041149,3
RTS0041150,6
RTS0041151,3
RTS0041152,2
RTS0041153,5
RTS0041154,1
RTS0041155,3
RTS0041156,1
RTS0041157,1
RTS0041158,3
RTS0041159,6
RTS0041160,1
RTS0041161,2
RTS0041162,3
RTS0041163,4
RTS0041164,5
RTS0041165,2
RTS0041167,3
RTS0041168,3
RTS0041169,4
RTS0041170,2
RTS0041171,1
RTS0041172,2
RTS0041173,1
RTS0041174,4
RTS0041175,4
RTS0041176,3
RTS0041177,5
RTS0041178,1
RTS0041179,2
RTS0041181,2
RTS0041182,1
RTS0041183,4
RTS0041184,1
RTS0041185,2
RTS0041186,4
RTS0041187,3
RTS0041188,4
RTS0041189,4
RTS0041190,2
RTS0041191,2
RTS0041192,1
RTS0041193,4
RTS0041194,2
RTS0041195,2
RTS0041196,4
RTS0041197,3
RTS0041198,1
RTS0041199,2
RTS0041200,2
RTS0041202,1
RTS0041203,3
RTS0041204,3
RTS0041205,1
RTS0041206,8
RTS0041207,15
RTS0041208,5
RTS0041209,3
RTS0041210,1
RTS0041211,3
RTS0041212,6
RTS0041213,10
RTS0041214,8
RTS0041215,5
RTS0041216,5
RTS0041217,4
RTS0041218,1
RTS0041219,4
RTS0041220,2
RTS0041221,5
RTS0041222,1
RTS0041223,3
RTS0041224,2
RTS0041225,2
RTS0041226,1
RTS0041227,3
RTS0041228,4
RTS0041229,5
RTS0041230,1
RTS0041231,5
RTS0041232,3
RTS0041233,5
RTS0041234,6
RTS0041235,3
RTS0041236,6
RTS0041237,4
RTS0041238,3
RTS0041239,1
RTS0041241,2
RTS0041242,2
RTS0041243,2
RTS0041244,3
RTS0041246,5
RTS0041247,5
RTS0041248,2
RTS0041249,1
RTS0041250,2
RTS0041251,2
RTS0041252,2
RTS0041253,2
RTS0041254,9
RTS0041255,2
RTS0041257,1
RTS0041258,2
RTS0041259,3
RTS0041261,2
RTS0041262,6
RTS0041263,4
RTS0041265,2
RTS0041266,4
RTS0041268,1
RTS0041269,3
RTS0041270,1
RTS0041271,3
RTS0041272,4
RTS0041273,1
RTS0041274,4
RTS0041275,2
RTS0041276,3
RTS0041277,1
RTS0041278,4
RTS0041279,3
RTS0041280,1
RTS0041281,5
RTS0041282,1
RTS0041283,4
RTS0041284,1
RTS0041285,1
RTS0041286,4
RTS0041288,5
RTS0041289,5
RTS0041290,1
RTS0041291,1
RTS0041292,5
RTS0041294,3
RTS0041295,3
RTS0041296,4
RTS0041297,1
RTS0041299,2
RTS0041300,2
RTS0041301,3
RTS0041302,3
RTS0041303,5
RTS0041304,3
RTS0041305,2
RTS0041306,1
RTS0041307,1
RTS0041308,2
RTS0041309,3
RTS0041310,3
RTS0041311,2
RTS0041312,3
RTS0041313,3
RTS0041314,4
RTS0041316,2
RTS0041317,2
RTS0041318,3
RTS0041319,4
RTS0041320,2
RTS0041321,5
RTS0041322,5
RTS0041323,5
RTS0041324,6
RTS0041325,4
RTS0041326,2
RTS0041327,3
RTS0041328,2
RTS0041329,3
RTS0041330,4
RTS0041331,2
RTS0041332,3
RTS0041333,3
RTS0041334,4
RTS0041335,3
RTS0041346,6
RTS0041347,3
RTS0041348,6
RTS0041349,7
RTS0041350,5
RTS0041351,2
RTS0041352,1
RTS0041353,2
RTS0041354,3
RTS0041355,3
RTS0041356,2
RTS0041357,5
RTS0041359,3
RTS0041360,1
RTS0041361,2
RTS0041362,1
RTS0041363,3
RTS0041364,3
RTS0041365,2
RTS0041366,6
RTS0041367,2
RTS0041368,2
RTS0041370,3
RTS0041371,3
RTS0041372,1
RTS0041373,3
RTS0041374,3
RTS0041375,1
RTS0041376,8
RTS0041378,1
RTS0041379,1
RTS0041382,3
RTS0041383,2
RTS0041384,3
RTS0041386,2
RTS0041387,2
RTS0041388,2
RTS0041389,3
RTS0041390,3
RTS0041391,3
RTS0041392,2
RTS0041394,4
RTS0041396,3
RTS0041397,2
RTS0041398,1
RTS0041399,2
RTS0041400,1
RTS0041401,1
RTS0041402,7
RTS0041403,3
RTS0041404,1
RTS0041405,4
RTS0041406,2
RTS0041407,5
RTS0041409,2
RTS0041410,3
RTS0041411,7
RTS0041412,2
RTS0041413,1
RTS0041414,1
RTS0041415,3
RTS0041416,2
RTS0041417,2
RTS0041418,2
RTS0041419,3
RTS0041420,2
RTS0041422,4
RTS0041423,4
RTS0041424,1
RTS0041425,1
RTS0041426,1
RTS0041427,1
RTS0041428,3
RTS0041429,3
RTS0041432,2
RTS0041433,1
RTS0041434,1
RTS0041435,5
RTS0041436,1
RTS0041438,2
RTS0041439,4
RTS0041440,2
RTS0041442,3
RTS0041443,2
RTS0041444,1
RTS0041450,4
RTS0041451,1
RTS0041452,4
RTS0041453,4
RTS0041454,4
RTS0041455,1
RTS0041456,3
RTS0041457,3
RTS0041458,4
RTS0041459,4
RTS0041460,3
RTS0041461,5
RTS0041462,2
RTS0041463,5
RTS0041464,1
RTS0041465,2
RTS0041466,3
RTS0041467,4
RTS0041468,3
RTS0041469,3
RTS0041470,4
RTS0041471,2
RTS0041472,1
RTS0041473,2
RTS0041474,4
RTS0041475,1
RTS0041476,3
RTS0041477,1
RTS0041478,2
RTS0041479,1
RTS0041480,4
RTS0041481,1
RTS0041483,1
RTS0041484,1
RTS0041485,2
RTS0041486,2
RTS0041487,6
RTS0041488,9
RTS0041489,2
RTS0041490,1
RTS0041491,2
RTS0041492,3
RTS0041493,3
RTS0041495,4
RTS0041496,14
RTS0041497,15
RTS0041498,10
RTS0041499,12
RTS0041500,13
RTS0041501,2
RTS0041503,3
RTS0041504,5
RTS0041505,1
RTS0041506,5
RTS0041507,1
RTS0041509,4
RTS0041510,4
RTS0041511,3
RTS0041513,3
RTS0041514,2
RTS0041515,1
RTS0041516,1
RTS0041517,2
RTS0041520,1
RTS0041521,2
RTS0041522,2
RTS0041523,2
RTS0041524,2
RTS0041525,3
RTS0041526,16
RTS0041527,23
RTS0041528,19
RTS0041529,2
RTS0041530,7
RTS0041531,2
RTS0041532,3
RTS0041533,1
RTS0041534,3
RTS0041536,2
RTS0041538,2
RTS0041540,1
RTS0041541,3
RTS0041542,4
RTS0041543,2
RTS0041544,1
RTS0041545,2
RTS0041546,3
RTS0041547,1
RTS0041548,2
RTS0041549,3
RTS0041550,2
RTS0041551,6
RTS0041552,6
RTS0041553,2
RTS0041554,1
RTS0041555,5
RTS0041556,3
RTS0041557,1
RTS0041559,1
RTS0041560,1
RTS0041561,3
RTS0041562,4
RTS0041563,2
RTS0041564,5
RTS0041565,7
RTS0041566,7
RTS0041567,3
RTS0041568,8
RTS0041569,1
RTS0041570,3
RTS0041571,2
RTS0041572,4
RTS0041573,2
RTS0041574,2
RTS0041575,2
RTS0041576,2
RTS0041577,1
RTS0041578,5
RTS0041579,1
RTS0041580,7
RTS0041581,4
RTS0041582,3
RTS0041583,4
RTS0041584,4
RTS0041585,5
RTS0041586,2
RTS0041587,3
RTS0041588,5
RTS0041589,4
RTS0041592,2
RTS0041593,4
RTS0041594,5
RTS0041595,3
RTS0041596,3
RTS0041597,1
RTS0041598,3
RTS0041599,3
RTS0041600,5
RTS0041601,2
RTS0041602,2
RTS0041603,3
RTS0041604,2
RTS0041605,1
RTS0041606,3
RTS0041607,2
RTS0041608,1
RTS0041610,1
RTS0041611,1
RTS0041612,5
RTS0041613,6
RTS0041614,1
RTS0041615,1
RTS0041616,3
RTS0041617,1
RTS0041618,2
RTS0041619,4
RTS0041620,2
RTS0041621,3
RTS0041622,2
RTS0041623,3
RTS0041624,2
RTS0041625,2
RTS0041626,5
RTS0041627,1
RTS0041629,3
RTS0041630,1
RTS0041631,2
RTS0041632,3
RTS0041633,4
RTS0041634,4
RTS0041635,4
RTS0041636,7
RTS0041637,15
RTS0041638,10
RTS0041639,9
RTS0041640,7
RTS0041641,3
RTS0041642,2
RTS0041643,3
RTS0041644,1
RTS0041646,4
RTS0041647,2
RTS0041648,1
RTS0041649,2
RTS0041650,1
RTS0041651,2
RTS0041652,1
RTS0041653,6
RTS0041654,4
RTS0041655,1
RTS0041656,2
RTS0041657,5
RTS0041658,4
RTS0041660,2
RTS0041661,11
RTS0041662,9
RTS0041663,4
RTS0041664,6
RTS0041665,5
RTS0041667,2
RTS0041668,2
RTS0041669,7
RTS0041670,5
RTS0041671,3
RTS0041672,4
RTS0041674,7
RTS0041675,1
RTS0041676,5
RTS0041677,5
RTS0041678,2
RTS0041679,2
RTS0041680,4
RTS0041681,1
RTS0041682,1
RTS0041683,1
RTS0041684,3
RTS0041685,4
RTS0041686,5
RTS0041687,3
RTS0041688,6
RTS0041690,3
RTS0041691,4
RTS0041693,1
RTS0041695,6
RTS0041696,2
RTS0041697,2
RTS0041698,2
RTS0041699,2
RTS0041701,4
RTS0041702,5
RTS0041703,5
RTS0041704,3
RTS0041705,5
RTS0041707,2
RTS0041708,2
RTS0041709,3
RTS0041710,3
RTS0041711,3
RTS0041712,2
RTS0041713,2
RTS0041714,2
RTS0041715,1
RTS0041716,20
RTS0041717,15
RTS0041718,16
RTS0041719,12
RTS0041720,11
RTS0041721,1
RTS0041722,1
RTS0041723,5
RTS0041726,1
RTS0041727,1
RTS0041728,3
RTS0041729,5
RTS0041730,3
RTS0041731,2
RTS0041732,2
RTS0041733,2
RTS0041734,3
RTS0041735,2
RTS0041736,16
RTS0041737,9
RTS0041738,18
RTS0041739,17
RTS0041740,14
RTS0041741,4
RTS0041742,1
RTS0041743,2
RTS0041744,2
RTS0041745,5
RTS0041746,4
RTS0041747,1
RTS0041748,3
RTS0041749,3
RTS0041750,10
RTS0041752,3
RTS0041753,1
RTS0041754,1
RTS0041755,2
RTS0041756,6
RTS0041757,5
RTS0041758,3
RTS0041759,4
RTS0041761,2
RTS0041762,3
RTS0041763,1
RTS0041764,2
RTS0041765,2
RTS0041766,5
RTS0041767,1
RTS0041768,1
RTS0041769,3
RTS0041770,1
RTS0041771,1
RTS0041772,4
RTS0041773,3
RTS0041774,2
RTS0041775,2
RTS0041776,1
RTS0041777,3
RTS0041778,5
RTS0041779,1
RTS0041780,4
RTS0041781,5
RTS0041782,6
RTS0041783,1
RTS0041784,3
RTS0041785,3
RTS0041786,4
RTS0041787,3
RTS0041788,4
RTS0041789,2
RTS0041790,3
RTS0041791,2
RTS0041793,2
RTS0041794,1
RTS0041795,5
RTS0041796,4
RTS0041797,1
RTS0041798,9
RTS0041800,1
RTS0041801,5
RTS0041802,1
RTS0041803,1
RTS0041804,4
RTS0041805,4
RTS0041806,3
RTS0041807,3
RTS0041808,3
RTS0041810,3
RTS0041811,6
RTS0041812,1
RTS0041813,1
RTS0041814,1
RTS0041815,2
RTS0041817,1
RTS0041818,3
RTS0041819,2
RTS0041820,3
RTS0041822,1
RTS0041823,2
RTS0041824,2
RTS0041825,4
RTS0041826,2
RTS0041827,2
RTS0041828,2
RTS0041829,2
RTS0041830,2
RTS0041831,1
RTS0041832,3
RTS0041833,2
RTS0041834,1
RTS0041835,1
RTS0041836,4
RTS0041837,6
RTS0041838,3
RTS0041839,3
RTS0041840,2
RTS0041841,3
RTS0041842,2
RTS0041843,3
RTS0041844,1
RTS0041845,4
RTS0041846,1
RTS0041847,1
RTS0041849,3
RTS0041850,2
RTS0041851,7
RTS0041852,1
RTS0041853,1
RTS0041854,2
RTS0041855,2
RTS0041856,3
RTS0041857,3
RTS0041858,4
RTS0041859,3
RTS0041860,5
RTS0041861,2
RTS0041862,1
RTS0041863,1
RTS0041864,3
RTS0041865,6
RTS0041866,1
RTS0041867,5
RTS0041868,1
RTS0041869,1
RTS0041870,2
RTS0041871,1
RTS0041872,5
RTS0041873,1
RTS0041874,2
RTS0041875,3
RTS0041876,3
RTS0041877,11
RTS0041878,3
RTS0041879,3
RTS0041880,4
RTS0041881,4
RTS0041882,1
RTS0041883,3
RTS0041884,3
RTS0041885,2
RTS0041886,7
RTS0041887,9
RTS0041888,3
RTS0041889,12
RTS0041890,5
RTS0041891,3
RTS0041892,4
RTS0041893,5
RTS0041894,1
RTS0041895,8
RTS0041896,3
RTS0041897,3
RTS0041898,2
RTS0041899,4
RTS0041900,1
RTS0041901,4
RTS0041902,3
RTS0041903,3
RTS0041904,5
RTS0041905,2
RTS0041906,27
RTS0041907,4
RTS0041908,14
RTS0041909,1
RTS0041910,9
RTS0041911,2
RTS0041912,6
RTS0041913,4
RTS0041914,3
RTS0041916,17
RTS0041917,29
RTS0041918,27
RTS0041919,44
RTS0041920,40
RTS0041922,3
RTS0041923,2
RTS0041924,1
RTS0041925,1
RTS0041926,4
RTS0041928,1
RTS0041929,2
RTS0041930,5
RTS0041931,4
RTS0041932,4
RTS0041933,3
RTS0041934,3
RTS0041935,3
RTS0041936,2
RTS0041938,3
RTS0041939,1
RTS0041940,3
RTS0041941,2
RTS0041942,2
RTS0041943,3
RTS0041944,2
RTS0041945,1
RTS0041947,6
RTS0041948,7
RTS0041949,1
RTS0041950,1
RTS0041951,2
RTS0041952,4
RTS0041953,3
RTS0041954,2
RTS0041955,4
RTS0041957,2
RTS0041958,4
RTS0041959,4
RTS0041960,2
RTS0041961,4
RTS0041962,2
RTS0041963,2
RTS0041964,5
RTS0041965,2
RTS0041966,1
RTS0041968,2
RTS0041969,3
RTS0041971,7
RTS0041972,3
RTS0041973,4
RTS0041974,1
RTS0041975,6
RTS0041976,1
RTS0041977,4
RTS0041978,5
RTS0041979,7
RTS0041980,2
RTS0041981,5
RTS0041982,6
RTS0041983,6
RTS0041984,3
RTS0041985,7
RTS0041986,2
RTS0041987,3
RTS0041988,3
RTS0041989,4
RTS0041990,2
RTS0041991,3
RTS0041993,2
RTS0041994,4
RTS0041995,5
RTS0041997,4
RTS0041998,5
RTS0041999,1
RTS0042000,1
RTS0042001,7
RTS0042002,1
RTS0042003,4
RTS0042004,1
RTS0042005,5
RTS0042006,3
RTS0042007,5
RTS0042008,3
RTS0042009,8
RTS0042010,2
RTS0042011,3
RTS0042012,2
RTS0042013,2
RTS0042015,6
RTS0042017,5
RTS0042018,1
RTS0042019,1
RTS0042021,3
RTS0042022,1
RTS0042023,4
RTS0042024,2
RTS0042025,5
RTS0042026,2
RTS0042027,4
RTS0042028,3
RTS0042029,1
RTS0042030,2
RTS0042031,5
RTS0042032,1
RTS0042034,1
RTS0042035,3
RTS0042036,1
RTS0042037,3
RTS0042038,4
RTS0042039,1
RTS0042040,3
RTS0042041,3
RTS0042042,3
RTS0042043,3
RTS0042044,9
RTS0042045,4
RTS0042046,8
RTS0042047,1
RTS0042048,4
RTS0042049,1
RTS0042050,4
RTS0042051,2
RTS0042052,6
RTS0042053,1
RTS0042054,2
RTS0042056,4
RTS0042057,1
RTS0042058,2
RTS0042059,1
RTS0042060,3
RTS0042061,4
RTS0042062,5
RTS0042063,3
RTS0042064,6
RTS0042065,4
RTS0042066,3
RTS0042067,10
RTS0042068,1
RTS0042069,5
RTS0042071,2
RTS0042072,2
RTS0042073,1
RTS0042074,1
RTS0042075,3
RTS0042076,2
RTS0042077,1
RTS0042079,4
RTS0042080,3
RTS0042081,5
RTS0042082,2
RTS0042083,1
RTS0042084,4
RTS0042085,3
RTS0042086,2
RTS0042087,1
RTS0042088,1
RTS0042090,4
RTS0042091,2
RTS0042092,2
RTS0042094,1
RTS0042095,1
RTS0042096,3
RTS0042097,2
RTS0042098,2
RTS0042099,4
RTS0042100,2
RTS0042101,2
RTS0042102,3
RTS0042103,3
RTS0042104,4
RTS0042105,3
RTS0042106,3
RTS0042107,6
RTS0042109,1
RTS0042110,8
RTS0042111,4
RTS0042112,5
RTS0042113,5
RTS0042114,7
RTS0042115,4
RTS0042116,3
RTS0042117,3
RTS0042118,1
RTS0042119,1
RTS0042120,1
RTS0042121,1
RTS0042122,2
RTS0042123,1
RTS0042124,2
RTS0042125,1
RTS0042126,2
RTS0042127,5
RTS0042128,3
RTS0042129,2
RTS0042130,3
RTS0042131,3
RTS0042132,3
RTS0042133,3
RTS0042134,3
RTS0042135,1
RTS0042136,1
RTS0042137,6
RTS0042138,3
RTS0042139,4
RTS0042140,4
RTS0042141,5
RTS0042142,5
RTS0042143,4
RTS0042144,3
RTS0042145,2
RTS0042146,6
RTS0042147,3
RTS0042148,1
RTS0042149,7
RTS0042150,3
RTS0042151,2
RTS0042152,2
RTS0042153,2
RTS0042155,2
RTS0042156,3
RTS0042157,1
RTS0042158,2
RTS0042159,1
RTS0042160,2
RTS0042161,2
RTS0042162,1
RTS0042163,3
RTS0042164,4
RTS0042165,4
RTS0042166,2
RTS0042167,3
RTS0042168,6
RTS0042169,3
RTS0042170,3
RTS0042171,4
RTS0042172,1
RTS0042173,1
RTS0042174,1
RTS0042175,5
RTS0042177,6
RTS0042178,3
RTS0042180,2
RTS0042181,3
RTS0042182,3
RTS0042183,2
RTS0042184,1
RTS0042185,3
RTS0042186,5
RTS0042187,3
RTS0042188,3
RTS0042191,5
RTS0042192,3
RTS0042193,5
RTS0042194,2
RTS0042195,1
RTS0042196,1
RTS0042197,2
RTS0042199,1
RTS0042200,3
RTS0042201,3
RTS0042202,1
RTS0042203,1
RTS0042204,2
RTS0042206,1
RTS0042207,4
RTS0042208,2
RTS0042209,1
RTS0042210,1
RTS0042211,1
RTS0042213,3
RTS0042214,3
RTS0042216,3
RTS0042217,4
RTS0042218,4
RTS0042219,1
RTS0042220,3
RTS0042221,4
RTS0042223,1
RTS0042224,3
RTS0042225,1
RTS0042226,2
RTS0042227,2
RTS0042228,4
RTS0042229,3
RTS0042230,5
RTS0042231,1
RTS0042232,5
RTS0042233,7
RTS0042234,8
RTS0042235,3
RTS0042236,5
RTS0042237,5
RTS0042238,8
RTS0042239,4
RTS0042240,9
RTS0042241,5
RTS0042242,1
RTS0042243,5
RTS0042244,1
RTS0042246,7
RTS0042247,10
RTS0042248,19
RTS0042249,9
RTS0042250,6
RTS0042251,5
RTS0042252,2
RTS0042253,3
RTS0042254,4
RTS0042255,3
RTS0042256,7
RTS0042257,5
RTS0042258,1
RTS0042259,3
RTS0042260,2
RTS0042261,5
RTS0042263,6
RTS0042264,6
RTS0042265,3
RTS0042266,4
RTS0042267,3
RTS0042269,4
RTS0042270,4
RTS0042271,1
RTS0042272,6
RTS0042273,5
RTS0042274,4
RTS0042276,1
RTS0042277,3
RTS0042278,1
RTS0042279,1
RTS0042280,2
RTS0042281,4
RTS0042283,2
RTS0042284,2
RTS0042285,1
RTS0042286,2
RTS0042287,4
RTS0042288,7
RTS0042289,9
RTS0042290,11
RTS0042291,1
RTS0042292,4
RTS0042293,7
RTS0042294,2
RTS0042295,3
RTS0042296,3
RTS0042297,4
RTS0042299,2
RTS0042300,5
RTS0042301,2
RTS0042302,3
RTS0042303,3
RTS0042304,4
RTS0042305,2
RTS0042306,1
RTS0042307,5
RTS0042308,4
RTS0042309,11
RTS0042310,8
RTS0042312,3
RTS0042313,2
RTS0042314,3
RTS0042315,3
RTS0042316,5
RTS0042317,2
RTS0042318,6
RTS0042321,1
RTS0042322,3
RTS0042323,2
RTS0042324,4
RTS0042325,5
RTS0042326,3
RTS0042327,6
RTS0042328,1
RTS0042329,2
RTS0042330,1
RTS0042331,1
RTS0042332,3
RTS0042333,4
RTS0042334,4
RTS0042335,3
RTS0042336,3
RTS0042337,1
RTS0042338,6
RTS0042340,2
RTS0042341,6
RTS0042342,5
RTS0042343,2
RTS0042344,3
RTS0042345,2
RTS0042346,6
RTS0042347,1
RTS0042348,2
RTS0042349,4
RTS0042350,3
RTS0042351,3
RTS0042352,2
RTS0042353,2
RTS0042354,5
RTS0042355,4
RTS0042357,5
RTS0042358,1
RTS0042359,1
RTS0042360,1
RTS0042361,1
RTS0042362,1
RTS0042363,3
RTS0042364,4
RTS0042365,3
RTS0042366,3
RTS0042367,8
RTS0042368,4
RTS0042369,5
RTS0042370,5
RTS0042371,1
RTS0042372,6
RTS0042373,2
RTS0042374,4
RTS0042375,10
RTS0042376,4
RTS0042377,2
RTS0042378,1
RTS0042379,2
RTS0042380,2
RTS0042381,3
RTS0042382,3
RTS0042384,3
RTS0042385,2
RTS0042386,2
RTS0042387,2
RTS0042388,3
RTS0042389,9
RTS0042390,4
RTS0042391,2
RTS0042392,2
RTS0042394,4
RTS0042395,1
RTS0042396,1
RTS0042397,2
RTS0042399,1
RTS0042400,4
RTS0042401,10
RTS0042402,2
RTS0042403,1
RTS0042404,2
RTS0042405,2
RTS0042406,5
RTS0042408,3
RTS0042409,1
RTS0042410,3
RTS0042411,3
RTS0042412,4
RTS0042413,3
RTS0042414,5
RTS0042415,4
RTS0042416,6
RTS0042417,16
RTS0042418,15
RTS0042419,10
RTS0042420,5
RTS0042421,4
RTS0042422,1
RTS0042423,1
RTS0042424,4
RTS0042425,2
RTS0042426,3
RTS0042427,1
RTS0042428,3
RTS0042429,3
RTS0042430,2
RTS0042431,4
RTS0042432,3
RTS0042433,2
RTS0042434,3
RTS0042435,7
RTS0042436,1
RTS0042437,4
RTS0042438,3
RTS0042439,4
RTS0042440,4
RTS0042441,6
RTS0042442,4
RTS0042443,1
RTS0042444,3
RTS0042445,7
RTS0042446,4
RTS0042447,3
RTS0042448,2
RTS0042449,1
RTS0042450,1
RTS0042451,3
RTS0042452,3
RTS0042453,4
RTS0042454,1
RTS0042455,2
RTS0042456,2
RTS0042457,3
RTS0042458,2
RTS0042460,3
RTS0042461,2
RTS0042462,4
RTS0042464,3
RTS0042465,6
RTS0042466,1
RTS0042467,4
RTS0042468,3
RTS0042469,4
RTS0042471,4
RTS0042472,1
RTS0042473,2
RTS0042474,5
RTS0042475,5
RTS0042476,4
RTS0042478,5
RTS0042479,1
RTS0042480,1
RTS0042481,3
RTS0042482,6
RTS0042483,21
RTS0042484,10
RTS0042485,4
RTS0042486,5
RTS0042487,4
RTS0042488,3
RTS0042489,4
RTS0042491,2
RTS0042493,1
RTS0042495,1
RTS0042496,2
RTS0042497,5
RTS0042498,5
RTS0042499,2
RTS0042500,1
RTS0042501,3
RTS0042502,3
RTS0042503,2
RTS0042504,7
RTS0042505,6
RTS0042506,4
RTS0042507,1
RTS0042508,2
RTS0042509,3
RTS0042510,1
RTS0042522,1
RTS0042526,2
RTS0042527,2
RTS0042528,3
RTS0042529,2
RTS0042532,1
RTS0042533,3
RTS0042534,1
RTS0042535,1
RTS0042536,4
RTS0042537,2
RTS0042538,4
RTS0042539,6
RTS0042540,5
RTS0042541,2
RTS0042542,3
RTS0042543,1
RTS0042544,6
RTS0042546,3
RTS0042547,2
RTS0042548,1
RTS0042550,2
RTS0042551,1
RTS0042552,2
RTS0042553,2
RTS0042554,2
RTS0042555,1
RTS0042556,1
RTS0042557,7
RTS0042558,3
RTS0042559,8
RTS0042560,2
RTS0042561,2
RTS0042562,3
RTS0042563,4
RTS0042564,2
RTS0042565,4
RTS0042566,5
RTS0042567,3
RTS0042568,3
RTS0042569,10
RTS0042570,6
RTS0042571,5
RTS0042572,3
RTS0042573,6
RTS0042574,3
RTS0042575,3
RTS0042576,3
RTS0042577,2
RTS0042578,3
RTS0042579,5
RTS0042580,3
RTS0042581,3
RTS0042582,1
RTS0042583,13
RTS0042584,2
RTS0042585,1
RTS0042586,2
RTS0042588,2
RTS0042589,1
RTS0042590,1
RTS0042591,5
RTS0042592,2
RTS0042593,4
RTS0042594,2
RTS0042596,4
RTS0042597,4
RTS0042598,3
RTS0042600,2
RTS0042601,1
RTS0042602,2
RTS0042603,2
RTS0042604,2
RTS0042605,1
RTS0042606,1
RTS0042607,2
RTS0042608,3
RTS0042609,1
RTS0042610,1
RTS0042611,6
RTS0042612,2
RTS0042613,3
RTS0042614,3
RTS0042616,1
RTS0042617,5
RTS0042618,2
RTS0042619,2
RTS0042620,2
RTS0042622,3
RTS0042623,4
RTS0042624,4
RTS0042625,1
RTS0042626,2
RTS0042627,4
RTS0042628,2
RTS0042630,1
RTS0042631,2
RTS0042633,2
RTS0042634,1
RTS0042635,2
RTS0042636,7
RTS0042637,1
RTS0042638,3
RTS0042639,3
RTS0042640,2
RTS0042641,3
RTS0042642,3
RTS0042643,1
RTS0042644,2
RTS0042645,2
RTS0042646,4
RTS0042647,2
RTS0042648,4
RTS0042649,6
RTS0042650,6
RTS0042651,4
RTS0042652,5
RTS0042653,3
RTS0042654,3
RTS0042655,4
RTS0042656,8
RTS0042657,2
RTS0042658,2
RTS0042659,4
RTS0042660,1
RTS0042661,2
RTS0042662,1
RTS0042664,2
RTS0042666,2
RTS0042667,3
RTS0042668,3
RTS0042669,1
RTS0042670,1
RTS0042671,10
RTS0042672,7
RTS0042673,8
RTS0042674,3
RTS0042675,6
RTS0042676,1
RTS0042678,2
RTS0042679,3
RTS0042680,3
RTS0042681,2
RTS0042682,4
RTS0042683,5
RTS0042684,3
RTS0042685,3
RTS0042686,7
RTS0042687,3
RTS0042689,1
RTS0042690,4
RTS0042691,1
RTS0042692,1
RTS0042693,7
RTS0042696,2
RTS0042698,5
RTS0042700,2
RTS0042701,4
RTS0042702,4
RTS0042703,3
RTS0042704,5
RTS0042705,3
RTS0042706,3
RTS0042707,1
RTS0042708,4
RTS0042709,1
RTS0042710,5
RTS0042711,2
RTS0042712,2
RTS0042713,4
RTS0042714,3
RTS0042715,3
RTS0042716,2
RTS0042717,1
RTS0042718,3
RTS0042719,1
RTS0042720,1
RTS0042721,1
RTS0042722,2
RTS0042723,2
RTS0042724,1
RTS0042725,5
RTS0042726,3
RTS0042727,2
RTS0042728,2
RTS0042729,2
RTS0042730,5
RTS0042731,4
RTS0042732,1
RTS0042733,2
RTS0042735,3
RTS0042736,1
RTS0042737,9
RTS0042738,8
RTS0042739,3
RTS0042740,5
RTS0042741,3
RTS0042742,1
RTS0042743,2
RTS0042744,3
RTS0042745,2
RTS0042746,2
RTS0042747,4
RTS0042748,3
RTS0042749,1
RTS0042750,2
RTS0042751,2
RTS0042752,2
RTS0042753,5
RTS0042754,2
RTS0042755,1
RTS0042756,3
RTS0042757,4
RTS0042758,1
RTS0042759,1
RTS0042760,2
RTS0042761,2
RTS0042762,1
RTS0042763,1
RTS0042764,1
RTS0042765,1
RTS0042766,2
RTS0042767,4
RTS0042768,5
RTS0042769,2
RTS0042770,6
RTS0042771,3
RTS0042772,4
RTS0042773,3
RTS0042774,3
RTS0042775,1
RTS0042776,1
RTS0042777,4
RTS0042778,2
RTS0042779,1
RTS0042780,4
RTS0042781,3
RTS0042782,4
RTS0042783,3
RTS0042784,3
RTS0042785,3
RTS0042786,3
RTS0042787,1
RTS0042788,2
RTS0042789,2
RTS0042790,1
RTS0042791,32
RTS0042792,5
RTS0042793,22
RTS0042794,6
RTS0042795,23
RTS0042796,7
RTS0042797,2
RTS0042798,1
RTS0042799,3
RTS0042800,3
RTS0042802,4
RTS0042803,6
RTS0042804,2
RTS0042805,2
RTS0042807,2
RTS0042808,3
RTS0042809,6
RTS0042810,3
RTS0042811,3
RTS0042812,5
RTS0042813,2
RTS0042814,1
RTS0042815,9
RTS0042816,2
RTS0042817,4
RTS0042818,3
RTS0042819,7
RTS0042820,2
RTS0042821,5
RTS0042822,2
RTS0042823,2
RTS0042824,5
RTS0042825,3
RTS0042826,6
RTS0042827,5
RTS0042828,1
RTS0042830,6
RTS0042831,1
RTS0042832,3
RTS0042833,3
RTS0042834,2
RTS0042835,3
RTS0042836,1
RTS0042837,3
RTS0042838,4
RTS0042839,3
RTS0042840,1
RTS0042841,5
RTS0042842,3
RTS0042843,5
RTS0042844,2
RTS0042845,4
RTS0042846,3
RTS0042847,3
RTS0042848,11
RTS0042849,1
RTS0042850,1
RTS0042851,7
RTS0042852,2
RTS0042853,3
RTS0042854,1
RTS0042855,2
RTS0042857,5
RTS0042858,6
RTS0042859,3
RTS0042861,3
RTS0042862,3
RTS0042863,3
RTS0042864,1
RTS0042865,2
RTS0042866,1
RTS0042867,5
RTS0042868,2
RTS0042869,3
RTS0042870,3
RTS0042871,1
RTS0042872,1
RTS0042873,3
RTS0042874,2
RTS0042876,5
RTS0042877,1
RTS0042878,3
RTS0042879,2
RTS0042880,2
RTS0042881,5
RTS0042882,1
RTS0042883,2
RTS0042884,5
RTS0042885,1
RTS0042886,4
RTS0042887,3
RTS0042888,2
RTS0042890,3
RTS0042891,3
RTS0042892,5
RTS0042893,10
RTS0042895,2
RTS0042896,7
RTS0042897,2
RTS0042898,2
RTS0042899,11
RTS0042900,5
RTS0042901,2
RTS0042902,1
RTS0042904,1
RTS0042905,3
RTS0042906,2
RTS0042908,3
RTS0042909,5
RTS0042910,2
RTS0042911,1
RTS0042912,3
RTS0042913,5
RTS0042914,1
RTS0042915,5
RTS0042916,3
RTS0042918,3
RTS0042919,7
RTS0042920,4
RTS0042921,4
RTS0042922,2
RTS0042923,5
RTS0042924,4
RTS0042925,5
RTS0042926,2
RTS0042927,3
RTS0042928,7
RTS0042929,3
RTS0042930,2
RTS0042931,1
RTS0042933,3
RTS0042934,1
RTS0042935,1
RTS0042936,2
RTS0042937,2
RTS0042938,2
RTS0042939,10
RTS0042940,3
RTS0042941,8
RTS0042942,9
RTS0042943,9
RTS0042944,11
RTS0042945,10
RTS0042946,2
RTS0042947,7
RTS0042948,2
RTS0042949,3
RTS0042950,3
RTS0042951,1
RTS0042952,2
RTS0042953,3
RTS0042954,3
RTS0042955,1
RTS0042957,3
RTS0042958,4
RTS0042959,4
RTS0042960,4
RTS0042961,3
RTS0042962,4
RTS0042963,7
RTS0042964,2
RTS0042965,5
RTS0042967,3
RTS0042968,2
RTS0042969,2
RTS0042970,2
RTS0042971,6
RTS0042972,3
RTS0042973,7
RTS0042974,1
RTS0042975,4
RTS0042976,2
RTS0042977,8
RTS0042978,5
RTS0042979,2
RTS0042980,4
RTS0042981,4
RTS0042982,2
RTS0042983,1
RTS0042984,2
RTS0042985,1
RTS0042986,3
RTS0042988,2
RTS0042989,3
RTS0042990,1
RTS0042991,2
RTS0042992,1
RTS0042993,2
RTS0042994,5
RTS0042995,4
RTS0042996,3
RTS0042997,2
RTS0042998,1
RTS0042999,4
RTS0043000,5
RTS0043001,4
RTS0043003,1
RTS0043004,4
RTS0043005,1
RTS0043007,3
RTS0043008,3
RTS0043009,1
RTS0043010,4
RTS0043012,1
RTS0043013,1
RTS0043014,6
RTS0043015,3
RTS0043017,2
RTS0043018,2
RTS0043019,1
RTS0043021,3
RTS0043022,3
RTS0043023,2
RTS0043024,5
RTS0043025,3
RTS0043026,2
RTS0043027,2
RTS0043028,4
RTS0043029,3
RTS0043030,1
RTS0043031,4
RTS0043032,1
RTS0043033,3
RTS0043034,3
RTS0043035,1
RTS0043037,3
RTS0043038,2
RTS0043039,6
RTS0043040,3
RTS0043041,1
RTS0043042,2
RTS0043043,2
RTS0043044,1
RTS0043045,1
RTS0043047,1
RTS0043048,2
RTS0043049,1
RTS0043050,3
RTS0043051,3
RTS0043052,3
RTS0043053,4
RTS0043054,4
RTS0043056,1
RTS0043057,3
RTS0043058,1
RTS0043059,2
RTS0043060,1
RTS0043061,4
RTS0043062,3
RTS0043063,2
RTS0043064,1
RTS0043065,4
RTS0043066,2
RTS0043067,6
RTS0043068,2
RTS0043069,2
RTS0043070,2
RTS0043072,3
RTS0043073,4
RTS0043074,3
RTS0043075,1
RTS0043076,3
RTS0043077,2
RTS0043080,1
RTS0043081,6
RTS0043085,4
RTS0043086,2
RTS0043087,3
RTS0043088,5
RTS0043090,4
RTS0043091,1
RTS0043092,6
RTS0043093,2
RTS0043094,7
RTS0043095,3
RTS0043096,2
RTS0043098,4
RTS0043099,6
RTS0043100,2
RTS0043101,1
RTS0043102,3
RTS0043103,3
RTS0043104,1
RTS0043105,2
RTS0043106,7
RTS0043107,2
RTS0043108,2
RTS0043109,5
RTS0043110,3
RTS0043111,9
RTS0043112,3
RTS0043113,7
RTS0043114,3
RTS0043115,2
RTS0043116,3
RTS0043117,4
RTS0043118,1
RTS0043120,8
RTS0043121,2
RTS0043122,3
RTS0043123,5
RTS0043124,1
RTS0043125,2
RTS0043126,7
RTS0043127,2
RTS0043128,3
RTS0043129,3
RTS0043130,2
RTS0043131,6
RTS0043132,2
RTS0043133,2
RTS0043134,1
RTS0043135,3
RTS0043136,2
RTS0043137,2
RTS0043138,3
RTS0043139,1
RTS0043140,2
RTS0043141,6
RTS0043142,1
RTS0043143,3
RTS0043144,2
RTS0043145,2
RTS0043146,1
RTS0043147,2
RTS0043148,2
RTS0043149,5
RTS0043150,3
RTS0043151,2
RTS0043152,6
RTS0043153,4
RTS0043154,4
RTS0043155,5
RTS0043156,6
RTS0043159,3
RTS0043160,7
RTS0043161,4
RTS0043162,4
RTS0043163,2
RTS0043164,2
RTS0043165,5
RTS0043167,2
RTS0043168,2
RTS0043169,1
RTS0043170,3
RTS0043171,2
RTS0043172,2
RTS0043173,4
RTS0043174,2
RTS0043175,9
RTS0043176,4
RTS0043177,6
RTS0043178,5
RTS0043180,3
RTS0043181,3
RTS0043183,3
RTS0043184,1
RTS0043185,3
RTS0043186,4
RTS0043187,2
RTS0043188,3
RTS0043189,5
RTS0043190,4
RTS0043192,4
RTS0043193,3
RTS0043195,3
RTS0043196,2
RTS0043197,2
RTS0043198,2
RTS0043199,2
RTS0043200,3
RTS0043201,5
RTS0043202,4
RTS0043203,2
RTS0043204,5
RTS0043205,6
RTS0043206,3
RTS0043207,4
RTS0043208,3
RTS0043209,3
RTS0043210,4
RTS0043212,3
RTS0043213,1
RTS0043214,3
RTS0043216,3
RTS0043218,1
RTS0043219,5
RTS0043220,4
RTS0043221,3
RTS0043222,1
RTS0043223,1
RTS0043224,1
RTS0043225,3
RTS0043226,2
RTS0043227,1
RTS0043228,3
RTS0043229,2
RTS0043230,5
RTS0043232,1
RTS0043233,2
RTS0043234,3
RTS0043236,4
RTS0043237,5
RTS0043238,1
RTS0043239,5
RTS0043240,2
RTS0043241,5
RTS0043242,3
RTS0043243,2
RTS0043244,5
RTS0043245,4
RTS0043246,1
RTS0043247,7
RTS0043248,4
RTS0043249,3
RTS0043250,3
RTS0043251,4
RTS0043252,6
RTS0043253,2
RTS0043254,3
RTS0043255,3
RTS0043256,7
RTS0043257,1
RTS0043258,6
RTS0043259,1
RTS0043260,3
RTS0043261,10
RTS0043262,7
RTS0043263,4
RTS0043264,1
RTS0043265,1
RTS0043266,2
RTS0043267,5
RTS0043269,5
RTS0043270,3
RTS0043271,7
RTS0043272,2
RTS0043273,4
RTS0043274,2
RTS0043275,3
RTS0043277,5
RTS0043278,4
RTS0043280,4
RTS0043281,4
RTS0043282,3
RTS0043283,8
RTS0043284,8
RTS0043285,2
RTS0043286,5
RTS0043287,7
RTS0043288,6
RTS0043289,5
RTS0043290,5
RTS0043291,2
RTS0043292,6
RTS0043293,3
RTS0043294,3
RTS0043295,5
RTS0043296,3
RTS0043297,3
RTS0043300,3
RTS0043301,1
RTS0043302,2
RTS0043303,1
RTS0043304,2
RTS0043305,2
RTS0043306,2
RTS0043307,2
RTS0043308,2
RTS0043309,1
RTS0043310,1
RTS0043311,6
RTS0043312,3
RTS0043313,9
RTS0043314,8
RTS0043315,3
RTS0043316,4
RTS0043317,5
RTS0043318,2
RTS0043319,4
RTS0043320,2
RTS0043321,3
RTS0043322,1
RTS0043323,4
RTS0043324,2
RTS0043325,2
RTS0043326,2
RTS0043327,6
RTS0043328,5
RTS0043329,1
RTS0043330,3
RTS0043331,6
RTS0043332,3
RTS0043334,1
RTS0043335,5
RTS0043336,5
RTS0043337,1
RTS0043338,2
RTS0043339,3
RTS0043340,2
RTS0043341,4
RTS0043342,1
RTS0043343,2
RTS0043344,4
RTS0043345,2
RTS0043346,1
RTS0043347,1
RTS0043348,4
RTS0043350,3
RTS0043351,2
RTS0043352,8
RTS0043353,3
RTS0043354,2
RTS0043355,3
RTS0043356,5
RTS0043357,3
RTS0043358,7
RTS0043359,6
RTS0043360,5
RTS0043361,2
RTS0043363,7
RTS0043364,5
RTS0043365,4
RTS0043366,3
RTS0043367,5
RTS0043368,1
RTS0043370,2
RTS0043371,6
RTS0043372,4
RTS0043373,7
RTS0043374,3
RTS0043375,2
RTS0043376,9
RTS0043377,11
RTS0043378,5
RTS0043379,7
RTS0043380,7
RTS0043381,6
RTS0043382,4
RTS0043383,7
RTS0043384,2
RTS0043385,3
RTS0043386,3
RTS0043387,2
RTS0043388,4
RTS0043389,4
RTS0043390,4
RTS0043391,4
RTS0043392,3
RTS0043393,2
RTS0043394,5
RTS0043395,3
RTS0043396,4
RTS0043397,6
RTS0043398,1
RTS0043399,12
RTS0043400,2
RTS0043401,2
RTS0043402,1
RTS0043403,5
RTS0043404,6
RTS0043405,1
RTS0043406,4
RTS0043407,4
RTS0043408,2
RTS0043409,1
RTS0043411,4
RTS0043412,2
RTS0043413,1
RTS0043414,4
RTS0043416,2
RTS0043417,1
RTS0043418,3
RTS0043419,2
RTS0043421,5
RTS0043422,2
RTS0043423,4
RTS0043424,5
RTS0043425,2
RTS0043426,1
RTS0043427,1
RTS0043428,5
RTS0043429,5
RTS0043431,1
RTS0043432,3
RTS0043433,1
RTS0043434,4
RTS0043435,4
RTS0043436,1
RTS0043437,5
RTS0043438,2
RTS0043439,5
RTS0043440,5
RTS0043441,5
RTS0043442,3
RTS0043443,2
RTS0043444,1
RTS0043445,4
RTS0043446,7
RTS0043447,3
RTS0043448,4
RTS0043450,4
RTS0043451,1
RTS0043453,5
RTS0043454,5
RTS0043455,1
RTS0043456,1
RTS0043457,4
RTS0043458,1
RTS0043459,1
RTS0043461,4
RTS0043462,5
RTS0043463,3
RTS0043465,3
RTS0043466,6
RTS0043467,2
RTS0043468,4
RTS0043469,4
RTS0043470,2
RTS0043471,2
RTS0043472,3
RTS0043473,3
RTS0043474,3
RTS0043475,1
RTS0043476,2
RTS0043477,2
RTS0043478,1
RTS0043479,1
RTS0043480,4
RTS0043481,2
RTS0043482,3
RTS0043483,6
RTS0043484,4
RTS0043485,2
RTS0043486,5
RTS0043487,4
RTS0043488,6
RTS0043489,2
RTS0043490,2
RTS0043491,3
RTS0043492,2
RTS0043493,3
RTS0043494,5
RTS0043495,7
RTS0043496,3
RTS0043498,2
RTS0043499,5
RTS0043500,4
RTS0043502,2
RTS0043503,2
RTS0043504,6
RTS0043505,1
RTS0043506,1
RTS0043507,3
RTS0043509,3
RTS0043510,1
RTS0043512,4
RTS0043513,1
RTS0043514,7
RTS0043515,7
RTS0043516,2
RTS0043517,4
RTS0043518,1
RTS0043519,2
RTS0043520,2
RTS0043521,2
RTS0043523,2
RTS0043524,5
RTS0043525,3
RTS0043526,3
RTS0043527,5
RTS0043528,4
RTS0043529,2
RTS0043530,1
RTS0043531,1
RTS0043533,2
RTS0043534,1
RTS0043535,1
RTS0043537,3
RTS0043538,3
RTS0043539,2
RTS0043540,2
RTS0043541,3
RTS0043542,5
RTS0043543,2
RTS0043544,6
RTS0043545,5
RTS0043546,2
RTS0043547,3
RTS0043548,3
RTS0043549,4
RTS0043550,3
RTS0043551,1
RTS0043552,4
RTS0043553,2
RTS0043554,5
RTS0043555,1
RTS0043556,4
RTS0043557,3
RTS0043558,3
RTS0043559,2
RTS0043560,3
RTS0043561,4
RTS0043563,2
RTS0043564,2
RTS0043565,2
RTS0043566,4
RTS0043567,5
RTS0043568,4
RTS0043569,2
RTS0043570,5
RTS0043571,4
RTS0043572,3
RTS0043574,2
RTS0043575,4
RTS0043576,5
RTS0043577,4
RTS0043578,2
RTS0043579,3
RTS0043580,2
RTS0043581,3
RTS0043582,3
RTS0043583,3
RTS0043584,3
RTS0043585,1
RTS0043586,2
RTS0043587,2
RTS0043588,5
RTS0043589,1
RTS0043590,4
RTS0043591,2
RTS0043593,3
RTS0043594,3
RTS0043595,3
RTS0043596,5
RTS0043597,1
RTS0043598,1
RTS0043599,4
RTS0043601,3
RTS0043602,1
RTS0043603,6
RTS0043604,1
RTS0043605,1
RTS0043606,2
RTS0043607,1
RTS0043608,1
RTS0043609,1
RTS0043610,4
RTS0043611,7
RTS0043612,2
RTS0043613,3
RTS0043615,6
RTS0043616,4
RTS0043617,3
RTS0043618,2
RTS0043619,1
RTS0043620,4
RTS0043621,3
RTS0043622,4
RTS0043623,3
RTS0043624,4
RTS0043625,1
RTS0043626,4
RTS0043627,1
RTS0043629,6
RTS0043630,2
RTS0043631,3
RTS0043632,4
RTS0043633,4
RTS0043634,1
RTS0043635,4
RTS0043636,2
RTS0043637,3
RTS0043638,3
RTS0043639,2
RTS0043640,3
RTS0043641,4
RTS0043642,5
RTS0043643,9
RTS0043644,5
RTS0043645,7
RTS0043646,4
RTS0043647,1
RTS0043648,1
RTS0043649,1
RTS0043650,3
RTS0043651,3
RTS0043652,1
RTS0043653,2
RTS0043654,2
RTS0043656,1
RTS0043657,3
RTS0043658,2
RTS0043659,2
RTS0043660,1
RTS0043661,5
RTS0043663,6
RTS0043664,1
RTS0043665,5
RTS0043666,3
RTS0043667,3
RTS0043668,1
RTS0043669,2
RTS0043670,2
RTS0043671,1
RTS0043672,3
RTS0043673,4
RTS0043674,4
RTS0043675,1
RTS0043677,4
RTS0043678,3
RTS0043679,2
RTS0043680,2
RTS0043681,1
RTS0043682,3
RTS0043683,2
RTS0043684,5
RTS0043685,2
RTS0043686,5
RTS0043687,2
RTS0043689,6
RTS0043690,2
RTS0043691,2
RTS0043692,2
RTS0043693,2
RTS0043694,5
RTS0043695,3
RTS0043696,3
RTS0043697,2
RTS0043698,3
RTS0043699,1
RTS0043700,3
RTS0043701,8
RTS0043702,4
RTS0043703,2
RTS0043705,3
RTS0043706,2
RTS0043707,2
RTS0043708,3
RTS0043709,2
RTS0043710,5
RTS0043712,1
RTS0043713,1
RTS0043715,2
RTS0043716,3
RTS0043717,4
RTS0043718,5
RTS0043719,3
RTS0043720,3
RTS0043721,2
RTS0043722,3
RTS0043723,1
RTS0043724,2
RTS0043725,3
RTS0043726,5
RTS0043727,3
RTS0043728,3
RTS0043729,2
RTS0043730,5
RTS0043731,2
RTS0043732,2
RTS0043733,2
RTS0043734,3
RTS0043735,2
RTS0043738,2
RTS0043739,4
RTS0043740,2
RTS0043741,1
RTS0043742,4
RTS0043743,5
RTS0043744,6
RTS0043745,5
RTS0043746,1
RTS0043747,6
RTS0043749,2
RTS0043750,2
RTS0043751,3
RTS0043752,1
RTS0043753,1
RTS0043754,3
RTS0043755,3
RTS0043756,3
RTS0043757,1
RTS0043758,3
RTS0043759,4
RTS0043760,1
RTS0043761,2
RTS0043762,1
RTS0043763,1
RTS0043764,9
RTS0043765,4
RTS0043766,2
RTS0043767,1
RTS0043768,3
RTS0043769,1
RTS0043770,3
RTS0043771,2
RTS0043772,2
RTS0043773,3
RTS0043774,1
RTS0043775,4
RTS0043776,4
RTS0043777,5
RTS0043778,2
RTS0043779,2
RTS0043780,2
RTS0043781,4
RTS0043782,3
RTS0043783,2
RTS0043784,2
RTS0043785,2
RTS0043786,5
RTS0043787,1
RTS0043788,3
RTS0043789,5
RTS0043790,1
RTS0043791,1
RTS0043792,5
RTS0043793,2
RTS0043794,1
RTS0043795,1
RTS0043796,2
RTS0043797,6
RTS0043798,5
RTS0043799,3
RTS0043800,2
RTS0043801,3
RTS0043802,2
RTS0043803,4
RTS0043804,3
RTS0043805,1
RTS0043806,3
RTS0043807,2
RTS0043808,3
RTS0043809,2
RTS0043810,2
RTS0043811,3
RTS0043812,2
RTS0043813,3
RTS0043814,4
RTS0043816,3
RTS0043817,3
RTS0043818,1
RTS0043819,2
RTS0043820,8
RTS0043821,2
RTS0043822,3
RTS0043823,2
RTS0043824,1
RTS0043825,3
RTS0043826,1
RTS0043827,2
RTS0043828,5
RTS0043829,1
RTS0043830,2
RTS0043831,4
RTS0043832,4
RTS0043833,3
RTS0043834,3
RTS0043835,5
RTS0043836,1
RTS0043837,2
RTS0043838,4
RTS0043839,1
RTS0043840,6
RTS0043841,1
RTS0043842,1
RTS0043843,2
RTS0043844,4
RTS0043845,5
RTS0043846,2
RTS0043847,1
RTS0043848,6
RTS0043849,1
RTS0043850,4
RTS0043851,3
RTS0043852,4
RTS0043853,1
RTS0043854,2
RTS0043856,2
RTS0043857,3
RTS0043858,3
RTS0043859,2
RTS0043860,2
RTS0043861,4
RTS0043862,5
RTS0043863,3
RTS0043864,3
RTS0043865,5
RTS0043866,3
RTS0043867,3
RTS0043868,5
RTS0043869,5
RTS0043870,3
RTS0043871,1
RTS0043872,6
RTS0043873,3
RTS0043874,3
RTS0043875,6
RTS0043876,1
RTS0043877,7
RTS0043878,1
RTS0043879,5
RTS0043880,5
RTS0043881,1
RTS0043882,7
RTS0043883,8
RTS0043884,5
RTS0043885,2
RTS0043886,4
RTS0043887,2
RTS0043888,3
RTS0043889,3
RTS0043890,7
RTS0043891,1
RTS0043892,4
RTS0043893,1
RTS0043894,1
RTS0043895,4
RTS0043896,3
RTS0043897,3
RTS0043898,6
RTS0043899,6
RTS0043900,2
RTS0043901,3
RTS0043902,3
RTS0043903,1
RTS0043904,5
RTS0043905,4
RTS0043906,1
RTS0043907,2
RTS0043908,1
RTS0043910,4
RTS0043911,3
RTS0043912,5
RTS0043913,5
RTS0043914,1
RTS0043915,1
RTS0043916,4
RTS0043917,4
RTS0043918,2
RTS0043919,1
RTS0043920,2
RTS0043921,5
RTS0043922,4
RTS0043923,2
RTS0043924,4
RTS0043925,8
RTS0043926,7
RTS0043927,2
RTS0043928,3
RTS0043929,2
RTS0043930,1
RTS0043931,1
RTS0043932,6
RTS0043933,1
RTS0043934,5
RTS0043935,1
RTS0043936,2
RTS0043937,4
RTS0043938,2
RTS0043939,1
RTS0043940,3
RTS0043941,1
RTS0043942,2
RTS0043943,6
RTS0043945,3
RTS0043946,2
RTS0043947,3
RTS0043948,3
RTS0043949,4
RTS0043950,2
RTS0043951,2
RTS0043952,5
RTS0043953,2
RTS0043954,1
RTS0043955,3
RTS0043956,3
RTS0043957,1
RTS0043958,3
RTS0043959,1
RTS0043960,2
RTS0043961,2
RTS0043962,4
RTS0043963,2
RTS0043964,2
RTS0043965,3
RTS0043966,1
RTS0043967,2
RTS0043968,5
RTS0043969,3
RTS0043970,2
RTS0043971,1
RTS0043972,1
RTS0043973,3
RTS0043974,2
RTS0043975,2
RTS0043976,2
RTS0043977,3
RTS0043978,3
RTS0043979,7
RTS0043980,2
RTS0043981,5
RTS0043982,3
RTS0043983,6
RTS0043984,4
RTS0043985,14
RTS0043986,2
RTS0043987,12
RTS0043988,1
RTS0043989,5
RTS0043990,4
RTS0043991,5
RTS0043992,4
RTS0043993,3
RTS0043994,2
RTS0043996,5
RTS0043997,2
RTS0043998,2
RTS0043999,5
RTS0044001,2
RTS0044002,4
RTS0044003,4
RTS0044004,6
RTS0044005,5
RTS0044006,3
RTS0044007,3
RTS0044008,3
RTS0044009,3
RTS0044010,5
RTS0044011,2
RTS0044012,2
RTS0044013,6
RTS0044014,5
RTS0044015,4
RTS0044016,4
RTS0044017,1
RTS0044018,2
RTS0044019,2
RTS0044020,3
RTS0044021,3
RTS0044022,3
RTS0044023,1
RTS0044024,1
RTS0044025,2
RTS0044026,2
RTS0044027,3
RTS0044028,2
RTS0044029,1
RTS0044030,5
RTS0044031,4
RTS0044032,1
RTS0044033,1
RTS0044034,2
RTS0044035,3
RTS0044036,6
RTS0044037,4
RTS0044038,3
RTS0044039,6
RTS0044040,4
RTS0044041,2
RTS0044042,5
RTS0044043,3
RTS0044044,2
RTS0044045,2
RTS0044046,5
RTS0044047,2
RTS0044050,2
RTS0044052,2
RTS0044053,4
RTS0044054,3
RTS0044055,6
RTS0044056,2
RTS0044057,4
RTS0044058,3
RTS0044059,4
RTS0044060,2
RTS0044061,4
RTS0044063,3
RTS0044064,1
RTS0044065,3
RTS0044067,2
RTS0044068,4
RTS0044069,5
RTS0044070,2
RTS0044071,2
RTS0044072,2
RTS0044073,1
RTS0044074,1
RTS0044076,1
RTS0044077,6
RTS0044078,2
RTS0044080,3
RTS0044081,4
RTS0044082,5
RTS0044084,3
RTS0044085,1
RTS0044086,5
RTS0044087,1
RTS0044089,2
RTS0044090,5
RTS0044091,5
RTS0044092,7
RTS0044093,5
RTS0044094,1
RTS0044095,3
RTS0044096,2
RTS0044097,2
RTS0044098,1
RTS0044099,6
RTS0044100,4
RTS0044102,4
RTS0044103,1
RTS0044104,5
RTS0044105,4
RTS0044106,8
RTS0044107,4
RTS0044108,2
RTS0044109,6
RTS0044110,6
RTS0044111,2
RTS0044112,3
RTS0044113,4
RTS0044114,4
RTS0044115,7
RTS0044116,3
RTS0044117,4
RTS0044118,4
RTS0044119,4
RTS0044120,4
RTS0044121,1
RTS0044122,4
RTS0044123,2
RTS0044124,2
RTS0044126,1
RTS0044127,4
RTS0044128,1
RTS0044129,8
RTS0044130,2
RTS0044131,5
RTS0044132,6
RTS0044133,2
RTS0044134,10
RTS0044135,1
RTS0044136,3
RTS0044137,2
RTS0044138,1
RTS0044139,4
RTS0044140,3
RTS0044141,3
RTS0044142,3
RTS0044143,3
RTS0044144,5
RTS0044145,2
RTS0044146,5
RTS0044149,4
RTS0044150,5
RTS0044151,2
RTS0044152,2
RTS0044153,3
RTS0044154,2
RTS0044155,4
RTS0044156,9
RTS0044157,4
RTS0044158,6
RTS0044159,8
RTS0044160,5
RTS0044161,2
RTS0044162,11
RTS0044163,7
RTS0044164,5
RTS0044165,4
RTS0044166,2
RTS0044167,1
RTS0044168,5
RTS0044169,6
RTS0044170,5
RTS0044172,7
RTS0044173,3
RTS0044174,1
RTS0044175,3
RTS0044176,7
RTS0044177,2
RTS0044178,2
RTS0044180,1
RTS0044181,3
RTS0044182,5
RTS0044183,2
RTS0044184,2
RTS0044185,2
RTS0044186,2
RTS0044187,3
RTS0044188,4
RTS0044189,6
RTS0044190,2
RTS0044191,2
RTS0044192,2
RTS0044193,2
RTS0044194,9
RTS0044195,10
RTS0044196,6
RTS0044197,3
RTS0044198,2
RTS0044199,3
RTS0044200,2
RTS0044206,3
RTS0044207,7
RTS0044208,2
RTS0044210,2
RTS0044211,5
RTS0044212,3
RTS0044213,4
RTS0044214,7
RTS0044215,6
RTS0044216,2
RTS0044217,3
RTS0044218,6
RTS0044219,1
RTS0044220,3
RTS0044221,2
RTS0044222,1
RTS0044223,3
RTS0044225,4
RTS0044226,3
RTS0044227,3
RTS0044228,5
RTS0044229,4
RTS0044230,5
RTS0044231,2
RTS0044232,1
RTS0044233,2
RTS0044234,1
RTS0044235,1
RTS0044236,5
RTS0044238,7
RTS0044239,2
RTS0044240,5
RTS0044241,5
RTS0044242,1
RTS0044243,3
RTS0044244,3
RTS0044245,1
RTS0044246,2
RTS0044247,1
RTS0044248,1
RTS0044249,1
RTS0044250,2
RTS0044251,5
RTS0044253,2
RTS0044255,6
RTS0044256,2
RTS0044257,1
RTS0044258,1
RTS0044259,2
RTS0044260,3
RTS0044261,7
RTS0044263,1
RTS0044264,6
RTS0044265,3
RTS0044266,4
RTS0044267,1
RTS0044268,2
RTS0044270,3
RTS0044271,3
RTS0044272,4
RTS0044273,4
RTS0044274,7
RTS0044275,3
RTS0044276,2
RTS0044277,2
RTS0044278,3
RTS0044279,4
RTS0044281,4
RTS0044282,2
RTS0044283,4
RTS0044284,2
RTS0044285,3
RTS0044286,3
RTS0044287,5
RTS0044288,4
RTS0044289,2
RTS0044290,2
RTS0044291,5
RTS0044292,2
RTS0044293,3
RTS0044294,2
RTS0044295,1
RTS0044296,6
RTS0044297,3
RTS0044298,2
RTS0044299,1
RTS0044300,3
RTS0044301,4
RTS0044302,5
RTS0044303,6
RTS0044304,3
RTS0044305,6
RTS0044306,12
RTS0044307,4
RTS0044308,8
RTS0044309,5
RTS0044310,1
RTS0044311,3
RTS0044313,2
RTS0044314,4
RTS0044315,2
RTS0044316,7
RTS0044317,5
RTS0044318,5
RTS0044319,3
RTS0044320,1
RTS0044321,2
RTS0044323,4
RTS0044324,2
RTS0044325,3
RTS0044326,4
RTS0044327,1
RTS0044328,3
RTS0044329,4
RTS0044330,1
RTS0044331,3
RTS0044332,11
RTS0044333,11
RTS0044334,8
RTS0044335,3
RTS0044336,3
RTS0044337,1
RTS0044338,4
RTS0044339,2
RTS0044340,1
RTS0044341,4
RTS0044342,2
RTS0044343,1
RTS0044344,1
RTS0044345,6
RTS0044346,9
RTS0044347,10
RTS0044348,7
RTS0044349,7
RTS0044350,8
RTS0044351,8
RTS0044352,4
RTS0044353,3
RTS0044354,3
RTS0044355,7
RTS0044356,1
RTS0044357,6
RTS0044358,4
RTS0044359,3
RTS0044360,4
RTS0044361,4
RTS0044362,4
RTS0044363,5
RTS0044364,2
RTS0044365,3
RTS0044366,7
RTS0044367,3
RTS0044368,11
RTS0044369,6
RTS0044370,8
RTS0044371,2
RTS0044372,2
RTS0044373,2
RTS0044374,4
RTS0044375,6
RTS0044376,4
RTS0044377,1
RTS0044378,1
RTS0044379,4
RTS0044381,3
RTS0044382,6
RTS0044383,4
RTS0044384,4
RTS0044385,4
RTS0044386,1
RTS0044387,4
RTS0044388,2
RTS0044389,4
RTS0044390,4
RTS0044391,7
RTS0044392,8
RTS0044393,12
RTS0044394,8
RTS0044395,7
RTS0044396,1
RTS0044397,2
RTS0044399,2
RTS0044400,1
RTS0044401,3
RTS0044402,3
RTS0044403,3
RTS0044404,4
RTS0044405,5
RTS0044406,2
RTS0044407,4
RTS0044408,5
RTS0044409,2
RTS0044410,2
RTS0044411,5
RTS0044412,8
RTS0044413,4
RTS0044414,5
RTS0044415,5
RTS0044416,7
RTS0044417,5
RTS0044418,4
RTS0044419,2
RTS0044420,2
RTS0044422,7
RTS0044424,4
RTS0044425,1
RTS0044426,1
RTS0044427,3
RTS0044428,3
RTS0044429,7
RTS0044430,3
RTS0044431,3
RTS0044432,6
RTS0044433,3
RTS0044434,2
RTS0044435,5
RTS0044437,3
RTS0044438,6
RTS0044439,2
RTS0044440,6
RTS0044441,8
RTS0044442,2
RTS0044443,6
RTS0044444,3
RTS0044445,1
RTS0044446,5
RTS0044447,4
RTS0044448,3
RTS0044449,6
RTS0044450,4
RTS0044451,3
RTS0044452,3
RTS0044453,3
RTS0044454,1
RTS0044455,4
RTS0044456,1
RTS0044457,5
RTS0044458,3
RTS0044459,2
RTS0044460,3
RTS0044461,4
RTS0044462,3
RTS0044463,1
RTS0044464,2
RTS0044465,2
RTS0044466,2
RTS0044467,2
RTS0044468,8
RTS0044469,3
RTS0044470,5
RTS0044471,4
RTS0044472,7
RTS0044473,2
RTS0044474,2
RTS0044475,5
RTS0044476,4
RTS0044477,6
RTS0044478,4
RTS0044479,3
RTS0044480,3
RTS0044481,1
RTS0044482,5
RTS0044483,2
RTS0044484,4
RTS0044485,6
RTS0044486,3
RTS0044487,2
RTS0044488,3
RTS0044489,2
RTS0044490,1
RTS0044491,3
RTS0044492,1
RTS0044493,3
RTS0044494,4
RTS0044496,7
RTS0044497,4
RTS0044498,3
RTS0044499,3
RTS0044500,1
RTS0044501,2
RTS0044502,5
RTS0044503,5
RTS0044504,34
RTS0044505,4
RTS0044506,3
RTS0044507,2
RTS0044508,4
RTS0044509,1
RTS0044510,2
RTS0044511,2
RTS0044512,5
RTS0044513,6
RTS0044514,3
RTS0044515,5
RTS0044516,4
RTS0044517,7
RTS0044518,2
RTS0044519,3
RTS0044520,1
RTS0044521,4
RTS0044522,4
RTS0044523,4
RTS0044524,2
RTS0044525,3
RTS0044526,1
RTS0044527,5
RTS0044528,2
RTS0044529,2
RTS0044530,2
RTS0044531,5
RTS0044532,2
RTS0044533,1
RTS0044534,2
RTS0044535,3
RTS0044536,7
RTS0044537,1
RTS0044538,2
RTS0044539,2
RTS0044540,2
RTS0044541,2
RTS0044542,1
RTS0044543,2
RTS0044544,6
RTS0044545,3
RTS0044546,2
RTS0044547,3
RTS0044548,1
RTS0044549,3
RTS0044550,5
RTS0044551,1
RTS0044552,4
RTS0044553,5
RTS0044554,1
RTS0044555,5
RTS0044557,3
RTS0044559,2
RTS0044560,4
RTS0044561,2
RTS0044562,2
RTS0044563,5
RTS0044564,4
RTS0044566,1
RTS0044567,1
RTS0044568,3
RTS0044569,2
RTS0044570,1
RTS0044571,2
RTS0044572,1
RTS0044573,3
RTS0044574,2
RTS0044575,5
RTS0044576,2
RTS0044577,1
RTS0044578,2
RTS0044580,2
RTS0044581,2
RTS0044582,2
RTS0044583,2
RTS0044584,2
RTS0044585,2
RTS0044586,2
RTS0044587,2
RTS0044588,1
RTS0044589,3
RTS0044590,1
RTS0044591,4
RTS0044592,2
RTS0044593,2
RTS0044594,4
RTS0044595,1
RTS0044596,3
RTS0044597,2
RTS0044598,3
RTS0044599,3
RTS0044600,1
RTS0044601,4
RTS0044602,1
RTS0044603,1
RTS0044604,4
RTS0044605,3
RTS0044606,2
RTS0044607,2
RTS0044609,3
RTS0044610,3
RTS0044611,2
RTS0044613,2
RTS0044614,1
RTS0044616,4
RTS0044618,5
RTS0044619,1
RTS0044620,4
RTS0044621,5
RTS0044622,2
RTS0044623,1
RTS0044624,2
RTS0044625,5
RTS0044626,2
RTS0044627,1
RTS0044628,1
RTS0044629,3
RTS0044630,3
RTS0044631,4
RTS0044632,6
RTS0044633,1
RTS0044634,1
RTS0044635,3
RTS0044636,4
RTS0044637,2
RTS0044638,1
RTS0044639,2
RTS0044640,3
RTS0044641,3
RTS0044642,4
RTS0044643,2
RTS0044644,5
RTS0044645,4
RTS0044646,1
RTS0044647,4
RTS0044648,1
RTS0044649,6
RTS0044650,1
RTS0044651,7
RTS0044652,7
RTS0044653,2
RTS0044654,7
RTS0044655,4
RTS0044656,3
RTS0044657,1
RTS0044658,7
RTS0044659,3
RTS0044660,3
RTS0044661,2
RTS0044662,3
RTS0044663,5
RTS0044664,4
RTS0044665,3
RTS0044666,3
RTS0044667,3
RTS0044668,6
RTS0044669,4
RTS0044670,3
RTS0044671,1
RTS0044672,4
RTS0044673,2
RTS0044674,2
RTS0044675,2
RTS0044676,2
RTS0044677,2
RTS0044678,3
RTS0044679,3
RTS0044680,4
RTS0044681,7
RTS0044682,2
RTS0044683,3
RTS0044684,1
RTS0044685,2
RTS0044686,2
RTS0044687,2
RTS0044688,2
RTS0044689,5
RTS0044690,3
RTS0044691,1
RTS0044692,4
RTS0044693,3
RTS0044694,7
RTS0044696,3
RTS0044697,3
RTS0044698,5
RTS0044699,6
RTS0044700,3
RTS0044701,1
RTS0044702,2
RTS0044703,3
RTS0044705,3
RTS0044707,1
RTS0044708,3
RTS0044709,7
RTS0044710,6
RTS0044711,2
RTS0044712,5
RTS0044714,1
RTS0044715,1
RTS0044716,4
RTS0044718,9
RTS0044719,2
RTS0044720,8
RTS0044721,1
RTS0044722,4
RTS0044723,5
RTS0044724,5
RTS0044726,3
RTS0044728,3
RTS0044729,3
RTS0044730,9
RTS0044731,3
RTS0044732,4
RTS0044733,2
RTS0044734,2
RTS0044735,4
RTS0044736,1
RTS0044737,1
RTS0044738,1
RTS0044739,1
RTS0044740,2
RTS0044742,4
RTS0044743,3
RTS0044744,5
RTS0044745,7
RTS0044746,3
RTS0044747,4
RTS0044748,2
RTS0044749,1
RTS0044750,4
RTS0044751,1
RTS0044752,4
RTS0044753,3
RTS0044754,1
RTS0044755,3
RTS0044756,1
RTS0044757,1
RTS0044758,4
RTS0044759,4
RTS0044760,2
RTS0044761,5
RTS0044762,1
RTS0044763,4
RTS0044764,3
RTS0044766,2
RTS0044767,2
RTS0044769,3
RTS0044770,2
RTS0044771,1
RTS0044772,2
RTS0044773,2
RTS0044774,1
RTS0044775,7
RTS0044776,4
RTS0044777,2
RTS0044778,2
RTS0044779,1
RTS0044780,4
RTS0044781,3
RTS0044782,10
RTS0044783,3
RTS0044784,8
RTS0044785,7
RTS0044786,2
RTS0044787,2
RTS0044788,1
RTS0044789,9
RTS0044790,2
RTS0044791,10
RTS0044792,20
RTS0044793,3
RTS0044794,5
RTS0044796,3
RTS0044797,4
RTS0044798,2
RTS0044799,1
RTS0044800,2
RTS0044801,5
RTS0044802,3
RTS0044803,4
RTS0044804,3
RTS0044805,6
RTS0044806,3
RTS0044807,2
RTS0044809,7
RTS0044810,2
RTS0044811,2
RTS0044812,1
RTS0044813,4
RTS0044814,5
RTS0044815,3
RTS0044816,4
RTS0044817,6
RTS0044818,5
RTS0044819,2
RTS0044820,5
RTS0044821,5
RTS0044822,3
RTS0044823,5
RTS0044824,2
RTS0044825,3
RTS0044826,2
RTS0044827,7
RTS0044828,5
RTS0044829,8
RTS0044830,2
RTS0044831,2
RTS0044832,3
RTS0044833,3
RTS0044834,2
RTS0044835,1
RTS0044836,2
RTS0044838,1
RTS0044839,2
RTS0044840,1
RTS0044841,2
RTS0044842,6
RTS0044843,4
RTS0044844,3
RTS0044845,6
RTS0044846,3
RTS0044847,1
RTS0044848,4
RTS0044849,2
RTS0044850,2
RTS0044851,1
RTS0044852,1
RTS0044854,2
RTS0044856,1
RTS0044857,1
RTS0044860,3
RTS0044862,2
RTS0044863,1
RTS0044864,4
RTS0044865,3
RTS0044866,4
RTS0044867,4
RTS0044868,2
RTS0044869,2
RTS0044870,3
RTS0044871,2
RTS0044872,3
RTS0044873,6
RTS0044874,5
RTS0044875,2
RTS0044876,1
RTS0044877,4
RTS0044878,7
RTS0044879,3
RTS0044880,5
RTS0044881,1
RTS0044882,3
RTS0044883,1
RTS0044884,4
RTS0044885,2
RTS0044886,1
RTS0044887,3
RTS0044888,1
RTS0044889,3
RTS0044890,4
RTS0044891,4
RTS0044892,3
RTS0044893,2
RTS0044894,2
RTS0044895,1
RTS0044896,11
RTS0044897,5
RTS0044898,6
RTS0044899,5
RTS0044900,9
RTS0044901,4
RTS0044902,2
RTS0044903,10
RTS0044904,5
RTS0044905,2
RTS0044906,11
RTS0044907,8
RTS0044908,8
RTS0044909,13
RTS0044910,6
RTS0044911,2
RTS0044912,5
RTS0044914,3
RTS0044915,1
RTS0044916,1
RTS0044917,1
RTS0044918,4
RTS0044919,4
RTS0044921,7
RTS0044922,6
RTS0044923,8
RTS0044924,3
RTS0044925,5
RTS0044926,4
RTS0044927,3
RTS0044928,5
RTS0044929,2
RTS0044930,2
RTS0044931,4
RTS0044932,2
RTS0044933,2
RTS0044934,1
RTS0044935,5
RTS0044936,3
RTS0044937,4
RTS0044938,3
RTS0044939,4
RTS0044940,2
RTS0044941,4
RTS0044942,1
RTS0044943,5
RTS0044944,2
RTS0044945,1
RTS0044946,6
RTS0044947,2
RTS0044948,3
RTS0044949,1
RTS0044950,4
RTS0044951,1
RTS0044952,2
RTS0044953,3
RTS0044954,4
RTS0044955,1
RTS0044956,3
RTS0044957,7
RTS0044958,3
RTS0044959,2
RTS0044960,3
RTS0044961,5
RTS0044962,3
RTS0044963,1
RTS0044965,4
RTS0044966,1
RTS0044967,4
RTS0044968,4
RTS0044969,3
RTS0044970,3
RTS0044971,5
RTS0044972,2
RTS0044973,7
RTS0044974,4
RTS0044976,4
RTS0044977,1
RTS0044978,5
RTS0044979,4
RTS0044980,1
RTS0044982,3
RTS0044983,3
RTS0044984,2
RTS0044985,4
RTS0044986,2
RTS0044987,5
RTS0044988,2
RTS0044989,3
RTS0044990,4
RTS0044991,6
RTS0044992,3
RTS0044993,2
RTS0044994,2
RTS0044995,3
RTS0044996,4
RTS0044997,1
RTS0044998,6
RTS0044999,3
RTS0045000,5
RTS0045001,3
RTS0045002,3
RTS0045003,4
RTS0045004,4
RTS0045005,2
RTS0045006,1
RTS0045007,1
RTS0045008,6
RTS0045009,6
RTS0045011,3
RTS0045012,3
RTS0045013,7
RTS0045014,3
RTS0045015,1
RTS0045016,4
RTS0045017,6
RTS0045018,5
RTS0045019,4
RTS0045020,2
RTS0045021,3
RTS0045022,3
RTS0045023,8
RTS0045024,1
RTS0045025,3
RTS0045026,12
RTS0045027,14
RTS0045028,12
RTS0045029,15
RTS0045030,11
RTS0045031,3
RTS0045032,3
RTS0045033,2
RTS0045034,1
RTS0045035,2
RTS0045038,5
RTS0045039,2
RTS0045040,1
RTS0045041,2
RTS0045042,2
RTS0045043,2
RTS0045044,2
RTS0045045,5
RTS0045046,5
RTS0045047,1
RTS0045048,2
RTS0045049,2
RTS0045050,6
RTS0045052,2
RTS0045053,3
RTS0045054,4
RTS0045055,3
RTS0045056,4
RTS0045057,4
RTS0045058,2
RTS0045059,4
RTS0045060,6
RTS0045063,2
RTS0045064,2
RTS0045065,4
RTS0045066,6
RTS0045067,2
RTS0045068,11
RTS0045069,5
RTS0045070,3
RTS0045071,6
RTS0045072,5
RTS0045073,5
RTS0045074,4
RTS0045075,1
RTS0045076,6
RTS0045077,4
RTS0045078,1
RTS0045079,4
RTS0045081,7
RTS0045083,8
RTS0045084,6
RTS0045085,1
RTS0045086,4
RTS0045087,2
RTS0045088,1
RTS0045089,3
RTS0045090,5
RTS0045091,4
RTS0045092,1
RTS0045094,1
RTS0045095,5
RTS0045096,1
RTS0045097,4
RTS0045099,1
RTS0045100,1
RTS0045101,3
RTS0045102,5
RTS0045103,2
RTS0045104,1
RTS0045105,5
RTS0045106,1
RTS0045107,4
RTS0045108,1
RTS0045109,2
RTS0045110,2
RTS0045111,4
RTS0045112,3
RTS0045113,5
RTS0045114,2
RTS0045115,1
RTS0045118,2
RTS0045119,2
RTS0045120,6
RTS0045121,2
RTS0045122,4
RTS0045123,6
RTS0045124,3
RTS0045126,2
RTS0045127,4
RTS0045128,1
RTS0045129,2
RTS0045130,4
RTS0045131,4
RTS0045132,1
RTS0045133,2
RTS0045134,2
RTS0045135,2
RTS0045136,2
RTS0045137,3
RTS0045138,6
RTS0045139,4
RTS0045140,2
RTS0045141,1
RTS0045142,1
RTS0045143,3
RTS0045144,1
RTS0045145,2
RTS0045146,5
RTS0045147,2
RTS0045148,1
RTS0045150,2
RTS0045151,3
RTS0045152,4
RTS0045153,6
RTS0045154,2
RTS0045155,2
RTS0045156,2
RTS0045157,1
RTS0045158,3
RTS0045159,6
RTS0045160,1
RTS0045161,2
RTS0045162,3
RTS0045163,1
RTS0045164,3
RTS0045165,1
RTS0045166,2
RTS0045167,1
RTS0045168,4
RTS0045169,5
RTS0045170,2
RTS0045171,1
RTS0045172,3
RTS0045174,5
RTS0045175,4
RTS0045176,3
RTS0045177,4
RTS0045178,4
RTS0045179,5
RTS0045180,5
RTS0045181,2
RTS0045182,1
RTS0045183,2
RTS0045184,4
RTS0045185,4
RTS0045186,2
RTS0045187,4
RTS0045188,4
RTS0045189,1
RTS0045190,5
RTS0045192,2
RTS0045193,3
RTS0045194,5
RTS0045195,4
RTS0045196,1
RTS0045197,1
RTS0045198,4
RTS0045199,2
RTS0045201,4
RTS0045202,5
RTS0045203,4
RTS0045204,2
RTS0045205,4
RTS0045206,2
RTS0045207,5
RTS0045208,5
RTS0045209,2
RTS0045210,5
RTS0045211,1
RTS0045212,2
RTS0045213,3
RTS0045214,2
RTS0045215,4
RTS0045216,4
RTS0045217,1
RTS0045218,1
RTS0045219,4
RTS0045220,3
RTS0045221,4
RTS0045223,3
RTS0045224,4
RTS0045226,15
RTS0045227,9
RTS0045228,18
RTS0045229,7
RTS0045230,7
RTS0045231,1
RTS0045232,3
RTS0045233,2
RTS0045234,2
RTS0045235,7
RTS0045236,9
RTS0045237,3
RTS0045238,4
RTS0045239,1
RTS0045240,2
RTS0045241,5
RTS0045242,4
RTS0045243,2
RTS0045244,7
RTS0045245,2
RTS0045246,1
RTS0045247,2
RTS0045248,1
RTS0045250,2
RTS0045251,2
RTS0045252,2
RTS0045253,4
RTS0045254,2
RTS0045255,2
RTS0045256,3
RTS0045257,4
RTS0045258,6
RTS0045259,2
RTS0045260,2
RTS0045261,3
RTS0045262,7
RTS0045263,3
RTS0045264,5
RTS0045265,3
RTS0045267,2
RTS0045268,3
RTS0045269,4
RTS0045270,2
RTS0045271,2
RTS0045273,3
RTS0045274,4
RTS0045275,1
RTS0045277,6
RTS0045278,4
RTS0045279,1
RTS0045280,2
RTS0045281,6
RTS0045282,2
RTS0045283,2
RTS0045284,2
RTS0045285,3
RTS0045286,5
RTS0045287,8
RTS0045288,4
RTS0045289,3
RTS0045290,1
RTS0045291,2
RTS0045292,4
RTS0045293,2
RTS0045294,6
RTS0045296,2
RTS0045297,4
RTS0045298,4
RTS0045299,3
RTS0045300,2
RTS0045301,9
RTS0045302,10
RTS0045303,5
RTS0045304,3
RTS0045305,11
RTS0045306,4
RTS0045307,4
RTS0045308,4
RTS0045309,2
RTS0045310,3
RTS0045311,1
RTS0045312,2
RTS0045315,1
RTS0045316,2
RTS0045317,4
RTS0045318,1
RTS0045319,1
RTS0045320,1
RTS0045321,7
RTS0045323,4
RTS0045324,3
RTS0045325,1
RTS0045326,5
RTS0045327,1
RTS0045328,3
RTS0045329,3
RTS0045330,3
RTS0045331,4
RTS0045332,4
RTS0045333,3
RTS0045335,1
RTS0045336,3
RTS0045337,1
RTS0045338,1
RTS0045340,1
RTS0045342,3
RTS0045344,3
RTS0045345,1
RTS0045346,1
RTS0045347,3
RTS0045349,9
RTS0045350,1
RTS0045351,2
RTS0045352,3
RTS0045353,7
RTS0045354,4
RTS0045355,2
RTS0045356,4
RTS0045357,3
RTS0045358,1
RTS0045359,2
RTS0045360,6
RTS0045361,3
RTS0045362,1
RTS0045363,4
RTS0045365,2
RTS0045366,4
RTS0045368,2
RTS0045369,1
RTS0045370,3
RTS0045371,1
RTS0045372,2
RTS0045373,6
RTS0045374,1
RTS0045376,2
RTS0045377,3
RTS0045378,6
RTS0045379,4
RTS0045380,2
RTS0045381,3
RTS0045382,3
RTS0045383,1
RTS0045384,1
RTS0045385,1
RTS0045386,3
RTS0045387,2
RTS0045388,3
RTS0045389,4
RTS0045390,4
RTS0045392,2
RTS0045393,3
RTS0045394,1
RTS0045395,1
RTS0045396,3
RTS0045397,2
RTS0045398,6
RTS0045399,2
RTS0045400,1
RTS0045401,3
RTS0045402,4
RTS0045403,3
RTS0045404,4
RTS0045405,4
RTS0045406,8
RTS0045407,3
RTS0045408,4
RTS0045409,3
RTS0045410,6
RTS0045411,6
RTS0045412,5
RTS0045413,5
RTS0045414,2
RTS0045415,2
RTS0045416,3
RTS0045417,4
RTS0045418,2
RTS0045419,3
RTS0045420,3
RTS0045421,115
RTS0045422,75
RTS0045423,89
RTS0045424,117
RTS0045425,101
RTS0045426,1
RTS0045427,3
RTS0045428,1
RTS0045429,2
RTS0045430,1
RTS0045431,4
RTS0045432,2
RTS0045433,4
RTS0045434,5
RTS0045435,1
RTS0045436,4
RTS0045437,3
RTS0045438,2
RTS0045439,1
RTS0045440,2
RTS0045441,14
RTS0045442,17
RTS0045443,11
RTS0045444,9
RTS0045445,7
RTS0045446,5
RTS0045447,3
RTS0045448,4
RTS0045449,7
RTS0045450,1
RTS0045451,3
RTS0045452,3
RTS0045453,4
RTS0045454,3
RTS0045455,3
RTS0045456,4
RTS0045457,1
RTS0045460,3
RTS0045461,3
RTS0045462,4
RTS0045463,1
RTS0045464,2
RTS0045465,1
RTS0045466,2
RTS0045467,9
RTS0045468,2
RTS0045469,5
RTS0045470,1
RTS0045471,5
RTS0045472,4
RTS0045473,1
RTS0045474,4
RTS0045475,3
RTS0045476,2
RTS0045477,5
RTS0045478,7
RTS0045479,5
RTS0045480,6
RTS0045481,2
RTS0045482,4
RTS0045483,3
RTS0045484,4
RTS0045485,8
RTS0045486,2
RTS0045487,5
RTS0045488,3
RTS0045489,5
RTS0045490,5
RTS0045491,14
RTS0045492,22
RTS0045493,10
RTS0045494,6
RTS0045495,8
RTS0045497,1
RTS0045498,5
RTS0045499,4
RTS0045500,4
RTS0045501,8
RTS0045502,1
RTS0045503,3
RTS0045504,6
RTS0045505,5
RTS0045506,125
RTS0045507,137
RTS0045508,83
RTS0045509,121
RTS0045510,87
RTS0045511,3
RTS0045512,2
RTS0045514,3
RTS0045515,6
RTS0045516,1
RTS0045517,1
RTS0045518,6
RTS0045519,5
RTS0045520,2
RTS0045521,4
RTS0045522,6
RTS0045523,2
RTS0045525,4
RTS0045526,4
RTS0045527,6
RTS0045528,5
RTS0045529,8
RTS0045530,6
RTS0045531,1
RTS0045532,3
RTS0045533,3
RTS0045534,3
RTS0045535,3
RTS0045536,3
RTS0045537,9
RTS0045538,7
RTS0045539,6
RTS0045540,5
RTS0045541,2
RTS0045542,5
RTS0045543,11
RTS0045544,1
RTS0045545,6
RTS0045546,7
RTS0045547,12
RTS0045548,3
RTS0045549,3
RTS0045550,4
RTS0045551,4
RTS0045552,5
RTS0045553,1
RTS0045554,3
RTS0045555,2
RTS0045556,3
RTS0045557,3
RTS0045558,4
RTS0045559,5
RTS0045560,2
RTS0045561,3
RTS0045562,2
RTS0045564,3
RTS0045566,3
RTS0045567,2
RTS0045568,2
RTS0045569,2
RTS0045570,1
RTS0045571,1
RTS0045572,2
RTS0045573,2
RTS0045574,1
RTS0045575,1
RTS0045576,3
RTS0045577,4
RTS0045578,3
RTS0045579,6
RTS0045580,4
RTS0045581,2
RTS0045582,3
RTS0045583,4
RTS0045584,3
RTS0045585,2
RTS0045586,5
RTS0045587,3
RTS0045588,2
RTS0045589,5
RTS0045590,2
RTS0045592,24
RTS0045593,20
RTS0045594,23
RTS0045595,17
RTS0045596,11
RTS0045597,10
RTS0045598,8
RTS0045599,16
RTS0045600,5
RTS0045601,4
RTS0045602,2
RTS0045603,1
RTS0045604,2
RTS0045606,3
RTS0045607,4
RTS0045608,1
RTS0045609,3
RTS0045610,6
RTS0045611,5
RTS0045612,1
RTS0045613,2
RTS0045614,2
RTS0045615,4
RTS0045616,1
RTS0045618,2
RTS0045619,1
RTS0045620,1
RTS0045621,6
RTS0045622,5
RTS0045623,2
RTS0045624,2
RTS0045625,5
RTS0045626,3
RTS0045627,1
RTS0045628,1
RTS0045629,4
RTS0045630,1
RTS0045631,3
RTS0045632,4
RTS0045633,3
RTS0045634,2
RTS0045635,6
RTS0045636,5
RTS0045637,1
RTS0045638,1
RTS0045639,5
RTS0045640,2
RTS0045642,1
RTS0045643,1
RTS0045644,3
RTS0045646,4
RTS0045647,1
RTS0045648,3
RTS0045649,1
RTS0045650,4
RTS0045651,4
RTS0045652,2
RTS0045653,6
RTS0045654,3
RTS0045655,4
RTS0045656,6
RTS0045657,2
RTS0045658,7
RTS0045659,5
RTS0045660,6
RTS0045661,13
RTS0045662,6
RTS0045663,7
RTS0045664,7
RTS0045665,8
RTS0045666,4
RTS0045668,4
RTS0045670,4
RTS0045671,5
RTS0045672,2
RTS0045673,3
RTS0045674,4
RTS0045675,6
RTS0045676,10
RTS0045677,8
RTS0045678,9
RTS0045679,8
RTS0045680,13
RTS0045681,3
RTS0045682,3
RTS0045683,4
RTS0045685,1
RTS0045687,8
RTS0045688,2
RTS0045689,4
RTS0045690,3
RTS0045691,1
RTS0045692,3
RTS0045693,1
RTS0045694,2
RTS0045695,1
RTS0045696,6
RTS0045697,3
RTS0045698,4
RTS0045699,7
RTS0045700,4
RTS0045701,3
RTS0045702,4
RTS0045703,2
RTS0045705,2
RTS0045706,3
RTS0045707,3
RTS0045708,3
RTS0045709,3
RTS0045710,4
RTS0045711,4
RTS0045712,2
RTS0045713,3
RTS0045714,4
RTS0045715,2
RTS0045716,5
RTS0045717,7
RTS0045718,2
RTS0045719,7
RTS0045720,3
RTS0045721,2
RTS0045722,6
RTS0045723,8
RTS0045724,5
RTS0045725,4
RTS0045726,1
RTS0045727,5
RTS0045728,2
RTS0045729,2
RTS0045730,1
RTS0045731,6
RTS0045732,7
RTS0045733,2
RTS0045734,14
RTS0045735,9
RTS0045736,22
RTS0045737,24
RTS0045738,32
RTS0045739,29
RTS0045740,15
RTS0045741,8
RTS0045742,1
RTS0045743,13
RTS0045744,11
RTS0045745,10
RTS0045746,8
RTS0045747,6
RTS0045748,5
RTS0045749,7
RTS0045750,1
RTS0045751,6
RTS0045752,6
RTS0045753,4
RTS0045754,4
RTS0045755,5
RTS0045756,10
RTS0045757,4
RTS0045758,11
RTS0045759,4
RTS0045760,4
RTS0045761,4
RTS0045762,2
RTS0045763,3
RTS0045764,3
RTS0045765,4
RTS0045766,6
RTS0045767,1
RTS0045768,1
RTS0045769,1
RTS0045770,3
RTS0045771,2
RTS0045772,5
RTS0045773,10
RTS0045774,1
RTS0045775,3
RTS0045776,1
RTS0045777,1
RTS0045778,2
RTS0045779,1
RTS0045780,1
RTS0045781,6
RTS0045782,6
RTS0045783,6
RTS0045784,4
RTS0045785,6
RTS0045786,6
RTS0045787,12
RTS0045788,1
RTS0045789,2
RTS0045790,8
RTS0045792,1
RTS0045793,3
RTS0045794,3
RTS0045795,4
RTS0045797,1
RTS0045798,1
RTS0045799,3
RTS0045800,3
RTS0045801,1
RTS0045802,3
RTS0045803,3
RTS0045804,1
RTS0045805,1
RTS0045806,6
RTS0045807,6
RTS0045808,2
RTS0045809,2
RTS0045810,3
RTS0045811,3
RTS0045812,4
RTS0045813,1
RTS0045814,6
RTS0045815,4
RTS0045816,2
RTS0045818,4
RTS0045820,2
RTS0045821,7
RTS0045822,5
RTS0045823,5
RTS0045824,9
RTS0045825,6
RTS0045826,4
RTS0045827,5
RTS0045828,4
RTS0045829,4
RTS0045830,6
RTS0045831,2
RTS0045832,2
RTS0045833,2
RTS0045834,3
RTS0045835,3
RTS0045836,14
RTS0045837,11
RTS0045838,10
RTS0045840,9
RTS0045841,8
RTS0045842,4
RTS0045843,3
RTS0045845,6
RTS0045846,26
RTS0045848,7
RTS0045849,37
RTS0045851,6
RTS0045852,2
RTS0045853,5
RTS0045854,3
RTS0045855,2
RTS0045856,3
RTS0045857,5
RTS0045858,2
RTS0045859,1
RTS0045860,2
RTS0045861,4
RTS0045862,4
RTS0045863,7
RTS0045864,7
RTS0045865,3
RTS0045866,4
RTS0045867,1
RTS0045868,1
RTS0045870,1
RTS0045872,6
RTS0045873,6
RTS0045874,4
RTS0045875,5
RTS0045876,4
RTS0045877,2
RTS0045878,3
RTS0045879,4
RTS0045881,4
RTS0045882,13
RTS0045883,14
RTS0045884,6
RTS0045885,1
RTS0045886,8
RTS0045887,7
RTS0045888,1
RTS0045889,3
RTS0045890,2
RTS0045891,2
RTS0045892,2
RTS0045893,1
RTS0045894,7
RTS0045895,2
RTS0045896,4
RTS0045897,2
RTS0045898,2
RTS0045899,1
RTS0045900,10
RTS0045901,2
RTS0045902,4
RTS0045903,3
RTS0045904,1
RTS0045905,2
RTS0045906,1
RTS0045908,3
RTS0045909,2
RTS0045910,1
RTS0045911,2
RTS0045912,3
RTS0045913,4
RTS0045914,2
RTS0045915,5
RTS0045916,3
RTS0045917,3
RTS0045918,1
RTS0045919,7
RTS0045920,1
RTS0045921,3
RTS0045922,1
RTS0045923,1
RTS0045924,2
RTS0045925,1
RTS0045926,6
RTS0045927,1
RTS0045928,3
RTS0045929,3
RTS0045930,6
RTS0045931,5
RTS0045932,2
RTS0045935,2
RTS0045939,5
RTS0045940,2
RTS0045941,2
RTS0045942,5
RTS0045943,3
RTS0045944,3
RTS0045945,2
RTS0045946,1
RTS0045947,6
RTS0045948,3
RTS0045949,5
RTS0045950,6
RTS0045951,3
RTS0045952,6
RTS0045953,1
RTS0045954,8
RTS0045955,3
RTS0045956,2
RTS0045957,6
RTS0045958,5
RTS0045959,2
RTS0045960,4
RTS0045961,1
RTS0045962,5
RTS0045963,3
RTS0045964,2
RTS0045965,1
RTS0045966,3
RTS0045967,3
RTS0045968,2
RTS0045969,4
RTS0045970,5
RTS0045971,3
RTS0045972,1
RTS0045973,1
RTS0045974,2
RTS0045976,5
RTS0045977,4
RTS0045978,1
RTS0045979,2
RTS0045980,1
RTS0045981,6
RTS0045982,5
RTS0045983,6
RTS0045984,5
RTS0045985,2
RTS0045986,5
RTS0045987,3
RTS0045988,3
RTS0045989,3
RTS0045990,2
RTS0045991,4
RTS0045992,3
RTS0045993,5
RTS0045994,4
RTS0045995,1
RTS0045996,4
RTS0045998,3
RTS0045999,4
RTS0046000,2
RTS0046001,4
RTS0046002,3
RTS0046003,2
RTS0046004,5
RTS0046005,4
RTS0046006,3
RTS0046007,4
RTS0046008,2
RTS0046009,3
RTS0046010,3
RTS0046011,3
RTS0046012,3
RTS0046013,2
RTS0046016,2
RTS0046017,3
RTS0046018,4
RTS0046019,4
RTS0046020,3
RTS0046021,3
RTS0046022,5
RTS0046023,1
RTS0046024,5
RTS0046025,1
RTS0046026,1
RTS0046027,5
RTS0046028,4
RTS0046029,1
RTS0046030,3
RTS0046034,1
RTS0046035,3
RTS0046038,3
RTS0046039,1
RTS0046040,1
RTS0046042,1
RTS0046043,1
RTS0046044,4
RTS0046045,4
RTS0046046,4
RTS0046049,3
RTS0046050,1
RTS0046051,3
RTS0046052,4
RTS0046053,4
RTS0046054,5
RTS0046055,5
RTS0046058,2
RTS0046059,4
RTS0046060,1
RTS0046061,7
RTS0046062,2
RTS0046063,3
RTS0046064,10
RTS0046065,10
RTS0046066,12
RTS0046067,17
RTS0046068,1
RTS0046071,3
RTS0046072,1
RTS0046074,4
RTS0046075,2
RTS0046076,3
RTS0046077,1
RTS0046079,4
RTS0046080,1
RTS0046082,3
RTS0046084,1
RTS0046085,2
RTS0046086,7
RTS0046087,1
RTS0046088,3
RTS0046089,5
RTS0046090,1
RTS0046091,3
RTS0046092,4
RTS0046093,5
RTS0046094,2
RTS0046096,3
RTS0046097,4
RTS0046098,1
RTS0046099,2
RTS0046100,1
RTS0046101,2
RTS0046102,3
RTS0046103,3
RTS0046104,7
RTS0046106,2
RTS0046107,1
RTS0046108,3
RTS0046109,3
RTS0046110,2
RTS0046111,3
RTS0046112,6
RTS0046113,5
RTS0046114,3
RTS0046115,4
RTS0046116,3
RTS0046117,3
RTS0046119,5
RTS0046121,4
RTS0046123,1
RTS0046124,2
RTS0046126,1
RTS0046128,3
RTS0046129,1
RTS0046130,4
RTS0046132,6
RTS0046133,8
RTS0046134,5
RTS0046135,2
RTS0046136,2
RTS0046137,4
RTS0046138,3
RTS0046140,9
RTS0046141,4
RTS0046142,5
RTS0046143,12
RTS0046144,5
RTS0046145,2
RTS0046146,3
RTS0046147,1
RTS0046148,1
RTS0046149,2
RTS0046150,3
RTS0046153,5
RTS0046155,3
RTS0046156,3
RTS0046157,1
RTS0046158,1
RTS0046160,3
RTS0046161,3
RTS0046162,4
RTS0046163,1
RTS0046164,6
RTS0046165,3
RTS0046166,5
RTS0046167,2
RTS0046168,3
RTS0046170,3
RTS0046171,2
RTS0046172,2
RTS0046173,1
RTS0046174,3
RTS0046175,4
RTS0046176,2
RTS0046177,1
RTS0046178,2
RTS0046179,3
RTS0046180,3
RTS0046181,2
RTS0046182,3
RTS0046183,7
RTS0046184,4
RTS0046185,3
RTS0046186,2
RTS0046187,7
RTS0046188,8
RTS0046191,2
RTS0046193,1
RTS0046195,2
RTS0046196,2
RTS0046197,2
RTS0046198,3
RTS0046199,6
RTS0046200,3
RTS0046201,4
RTS0046202,5
RTS0046203,3
RTS0046204,3
RTS0046205,3
RTS0046206,3
RTS0046207,3
RTS0046208,3
RTS0046209,4
RTS0046210,2
RTS0046211,1
RTS0046213,3
RTS0046214,5
RTS0046215,1
RTS0046216,1
RTS0046217,4
RTS0046218,3
RTS0046220,1
RTS0046221,3
RTS0046222,1
RTS0046224,1
RTS0046225,2
RTS0046226,2
RTS0046227,1
RTS0046228,7
RTS0046229,2
RTS0046230,5
RTS0046233,2
RTS0046234,1
RTS0046236,3
RTS0046238,3
RTS0046239,4
RTS0046240,2
RTS0046241,1
RTS0046242,1
RTS0046244,5
RTS0046245,1
RTS0046246,6
RTS0046248,1
RTS0046249,4
RTS0046250,4
RTS0046251,2
RTS0046252,2
RTS0046253,1
RTS0046254,6
RTS0046255,2
RTS0046256,5
RTS0046257,5
RTS0046258,1
RTS0046259,3
RTS0046260,2
RTS0046261,6
RTS0046262,3
RTS0046263,6
RTS0046264,3
RTS0046265,1
RTS0046266,4
RTS0046267,4
RTS0046268,4
RTS0046269,2
RTS0046270,5
RTS0046271,1
RTS0046272,2
RTS0046274,4
RTS0046275,1
RTS0046276,1
RTS0046277,4
RTS0046278,5
RTS0046280,2
RTS0046281,2
RTS0046282,2
RTS0046283,2
RTS0046284,2
RTS0046285,4
RTS0046287,1
RTS0046289,4
RTS0046290,1
RTS0046291,4
RTS0046292,1
RTS0046293,4
RTS0046294,2
RTS0046295,11
RTS0046296,4
RTS0046297,8
RTS0046298,1
RTS0046299,4
RTS0046301,4
RTS0046302,3
RTS0046303,4
RTS0046304,3
RTS0046306,2
RTS0046307,3
RTS0046308,2
RTS0046309,1
RTS0046310,1
RTS0046311,3
RTS0046312,3
RTS0046313,2
RTS0046314,2
RTS0046315,2
RTS0046316,4
RTS0046317,3
RTS0046318,3
RTS0046319,2
RTS0046320,4
RTS0046321,4
RTS0046322,4
RTS0046323,2
RTS0046324,5
RTS0046325,3
RTS0046328,4
RTS0046329,4
RTS0046330,5
RTS0046331,3
RTS0046333,6
RTS0046334,5
RTS0046335,3
RTS0046336,5
RTS0046342,3
RTS0046343,1
RTS0046344,3
RTS0046346,3
RTS0046347,35
RTS0046348,42
RTS0046349,28
RTS0046350,3
RTS0046351,3
RTS0046352,1
RTS0046353,4
RTS0046354,2
RTS0046355,1
RTS0046356,5
RTS0046357,4
RTS0046358,4
RTS0046360,2
RTS0046361,1
RTS0046362,2
RTS0046363,3
RTS0046364,2
RTS0046365,4
RTS0046367,3
RTS0046368,3
RTS0046370,2
RTS0046371,3
RTS0046372,2
RTS0046373,4
RTS0046374,1
RTS0046375,1
RTS0046377,2
RTS0046378,1
RTS0046379,6
RTS0046380,4
RTS0046381,5
RTS0046382,2
RTS0046383,2
RTS0046384,4
RTS0046386,3
RTS0046387,2
RTS0046389,3
RTS0046390,5
RTS0046391,5
RTS0046392,2
RTS0046393,2
RTS0046394,1
RTS0046395,1
RTS0046396,3
RTS0046397,2
RTS0046398,7
RTS0046399,4
RTS0046400,2
RTS0046402,1
RTS0046403,1
RTS0046404,2
RTS0046405,5
RTS0046406,3
RTS0046407,5
RTS0046408,2
RTS0046409,1
RTS0046410,4
RTS0046411,3
RTS0046412,5
RTS0046413,15
RTS0046414,38
RTS0046415,16
RTS0046416,2
RTS0046417,3
RTS0046418,2
RTS0046419,2
RTS0046420,1
RTS0046421,1
RTS0046422,1
RTS0046423,2
RTS0046424,2
RTS0046425,1
RTS0046426,1
RTS0046427,6
RTS0046428,1
RTS0046430,1
RTS0046431,2
RTS0046432,3
RTS0046433,1
RTS0046434,2
RTS0046435,8
RTS0046439,4
RTS0046440,8
RTS0046441,13
RTS0046442,9
RTS0046443,13
RTS0046444,3
RTS0046445,1
RTS0046446,1
RTS0046448,5
RTS0046449,4
RTS0046450,5
RTS0046451,1
RTS0046452,3
RTS0046453,4
RTS0046454,5
RTS0046455,7
RTS0046456,3
RTS0046457,2
RTS0046458,10
RTS0046459,11
RTS0046460,10
RTS0046461,3
RTS0046462,6
RTS0046463,2
RTS0046464,1
RTS0046466,2
RTS0046468,2
RTS0046470,2
RTS0046472,2
RTS0046473,3
RTS0046474,2
RTS0046475,1
RTS0046476,2
RTS0046477,2
RTS0046478,1
RTS0046479,2
RTS0046480,1
RTS0046481,3
RTS0046482,3
RTS0046484,1
RTS0046485,3
RTS0046486,1
RTS0046487,2
RTS0046488,7
RTS0046489,2
RTS0046490,2
RTS0046491,3
RTS0046492,1
RTS0046493,2
RTS0046494,2
RTS0046495,1
RTS0046496,6
RTS0046497,5
RTS0046498,2
RTS0046499,9
RTS0046500,20
RTS0046501,3
RTS0046502,4
RTS0046503,6
RTS0046505,1
RTS0046506,2
RTS0046507,1
RTS0046508,1
RTS0046509,3
RTS0046510,5
RTS0046511,3
RTS0046512,1
RTS0046513,3
RTS0046514,2
RTS0046515,1
RTS0046516,5
RTS0046517,5
RTS0046518,3
RTS0046519,2
RTS0046520,2
RTS0046521,4
RTS0046522,2
RTS0046524,2
RTS0046525,4
RTS0046526,5
RTS0046527,1
RTS0046528,5
RTS0046529,2
RTS0046530,2
RTS0046531,3
RTS0046532,4
RTS0046533,1
RTS0046534,4
RTS0046535,4
RTS0046536,3
RTS0046537,2
RTS0046539,7
RTS0046540,2
RTS0046541,1
RTS0046542,2
RTS0046543,2
RTS0046544,3
RTS0046545,4
RTS0046546,1
RTS0046548,2
RTS0046549,5
RTS0046550,2
RTS0046551,5
RTS0046552,9
RTS0046553,6
RTS0046554,4
RTS0046555,4
RTS0046556,3
RTS0046557,2
RTS0046558,5
RTS0046559,2
RTS0046560,2
RTS0046561,1
RTS0046562,7
RTS0046564,1
RTS0046565,7
RTS0046566,1
RTS0046567,5
RTS0046568,1
RTS0046569,3
RTS0046570,3
RTS0046571,3
RTS0046572,1
RTS0046573,2
RTS0046574,2
RTS0046575,2
RTS0046577,3
RTS0046578,3
RTS0046580,4
RTS0046581,6
RTS0046582,6
RTS0046583,3
RTS0046584,4
RTS0046585,4
RTS0046586,2
RTS0046587,8
RTS0046588,7
RTS0046589,4
RTS0046590,3
RTS0046591,1
RTS0046592,4
RTS0046593,1
RTS0046594,5
RTS0046595,6
RTS0046596,3
RTS0046597,3
RTS0046598,5
RTS0046600,9
RTS0046601,18
RTS0046602,7
RTS0046603,9
RTS0046604,1
RTS0046605,2
RTS0046606,5
RTS0046607,3
RTS0046608,5
RTS0046609,3
RTS0046610,3
RTS0046611,1
RTS0046612,1
RTS0046613,2
RTS0046614,2
RTS0046615,1
RTS0046616,4
RTS0046617,1
RTS0046618,2
RTS0046619,3
RTS0046620,1
RTS0046621,7
RTS0046622,8
RTS0046623,1
RTS0046624,4
RTS0046625,3
RTS0046626,6
RTS0046627,1
RTS0046628,6
RTS0046629,4
RTS0046630,1
RTS0046631,3
RTS0046632,4
RTS0046633,1
RTS0046634,3
RTS0046635,2
RTS0046636,3
RTS0046637,6
RTS0046638,3
RTS0046639,3
RTS0046640,2
RTS0046641,3
RTS0046642,1
RTS0046643,1
RTS0046644,6
RTS0046646,2
RTS0046647,1
RTS0046649,2
RTS0046650,1
RTS0046651,2
RTS0046652,2
RTS0046653,5
RTS0046654,3
RTS0046655,1
RTS0046656,3
RTS0046657,3
RTS0046658,3
RTS0046659,1
RTS0046660,8
RTS0046661,2
RTS0046662,2
RTS0046664,3
RTS0046665,2
RTS0046666,2
RTS0046667,2
RTS0046668,3
RTS0046669,1
RTS0046670,7
RTS0046671,1
RTS0046673,3
RTS0046674,3
RTS0046675,3
RTS0046676,3
RTS0046677,1
RTS0046678,3
RTS0046679,2
RTS0046681,2
RTS0046682,5
RTS0046683,2
RTS0046684,3
RTS0046685,1
RTS0046686,1
RTS0046687,2
RTS0046688,4
RTS0046689,2
RTS0046692,2
RTS0046693,1
RTS0046694,3
RTS0046695,2
RTS0046696,3
RTS0046697,4
RTS0046698,2
RTS0046699,4
RTS0046700,8
RTS0046701,7
RTS0046702,5
RTS0046703,16
RTS0046704,27
RTS0046705,28
RTS0046706,22
RTS0046707,42
RTS0046708,23
RTS0046709,2
RTS0046710,5
RTS0046711,2
RTS0046712,2
RTS0046714,3
RTS0046715,3
RTS0046716,2
RTS0046717,8
RTS0046718,3
RTS0046719,4
RTS0046720,3
RTS0046721,4
RTS0046722,5
RTS0046727,2
RTS0046729,3
RTS0046730,2
RTS0046731,2
RTS0046732,5
RTS0046733,1
RTS0046734,4
RTS0046735,1
RTS0046736,3
RTS0046737,2
RTS0046738,1
RTS0046739,3
RTS0046740,5
RTS0046741,9
RTS0046742,1
RTS0046743,3
RTS0046744,1
RTS0046745,8
RTS0046747,1
RTS0046748,2
RTS0046749,5
RTS0046750,3
RTS0046751,1
RTS0046753,2
RTS0046754,3
RTS0046755,2
RTS0046756,3
RTS0046757,1
RTS0046758,4
RTS0046759,8
RTS0046760,4
RTS0046761,4
RTS0046763,2
RTS0046764,1
RTS0046765,3
RTS0046766,1
RTS0046767,2
RTS0046768,7
RTS0046769,13
RTS0046770,13
RTS0046771,4
RTS0046772,2
RTS0046773,1
RTS0046774,1
RTS0046775,3
RTS0046777,5
RTS0046778,5
RTS0046779,1
RTS0046780,2
RTS0046781,1
RTS0046782,2
RTS0046783,1
RTS0046784,2
RTS0046785,4
RTS0046790,3
RTS0046791,3
RTS0046792,7
RTS0046793,2
RTS0046794,3
RTS0046795,4
RTS0046796,2
RTS0046797,5
RTS0046798,1
RTS0046799,3
RTS0046800,3
RTS0046801,10
RTS0046802,8
RTS0046803,1
RTS0046804,4
RTS0046805,3
RTS0046806,5
RTS0046807,2
RTS0046808,1
RTS0046809,1
RTS0046810,1
RTS0046811,1
RTS0046812,2
RTS0046813,2
RTS0046814,3
RTS0046815,6
RTS0046817,4
RTS0046818,4
RTS0046819,4
RTS0046820,3
RTS0046821,3
RTS0046822,2
RTS0046823,2
RTS0046824,5
RTS0046825,1
RTS0046826,3
RTS0046827,6
RTS0046828,1
RTS0046829,4
RTS0046830,2
RTS0046831,4
RTS0046832,5
RTS0046835,1
RTS0046836,17
RTS0046837,24
RTS0046838,6
RTS0046839,31
RTS0046840,4
RTS0046841,1
RTS0046842,20
RTS0046843,21
RTS0046846,5
RTS0046849,2
RTS0046850,4
RTS0046851,4
RTS0046852,3
RTS0046853,3
RTS0046855,3
RTS0046856,4
RTS0046857,5
RTS0046858,4
RTS0046859,2
RTS0046860,3
RTS0046861,2
RTS0046862,3
RTS0046863,3
RTS0046864,3
RTS0046866,1
RTS0046867,1
RTS0046868,4
RTS0046869,11
RTS0046870,12
RTS0046871,2
RTS0046872,6
RTS0046873,2
RTS0046874,1
RTS0046875,5
RTS0046876,1
RTS0046877,1
RTS0046878,2
RTS0046879,4
RTS0046880,2
RTS0046881,2
RTS0046882,1
RTS0046885,5
RTS0046886,5
RTS0046887,1
RTS0046889,4
RTS0046890,2
RTS0046891,4
RTS0046892,2
RTS0046893,3
RTS0046894,2
RTS0046895,3
RTS0046897,7
RTS0046898,2
RTS0046899,7
RTS0046900,25
RTS0046902,2
RTS0046903,4
RTS0046904,3
RTS0046905,1
RTS0046906,7
RTS0046907,5
RTS0046909,4
RTS0046910,1
RTS0046911,2
RTS0046912,3
RTS0046913,3
RTS0046914,4
RTS0046915,1
RTS0046916,2
RTS0046918,48
RTS0046919,67
RTS0046920,10
RTS0046921,3
RTS0046922,2
RTS0046923,5
RTS0046924,5
RTS0046925,2
RTS0046926,1
RTS0046928,1
RTS0046929,1
RTS0046930,2
RTS0046931,2
RTS0046933,2
RTS0046934,6
RTS0046935,2
RTS0046936,4
RTS0046937,3
RTS0046938,5
RTS0046939,2
RTS0046940,3
RTS0046941,4
RTS0046942,2
RTS0046943,1
RTS0046944,2
RTS0046946,4
RTS0046947,1
RTS0046948,3
RTS0046951,1
RTS0046952,2
RTS0046954,3
RTS0046955,6
RTS0046956,2
RTS0046957,6
RTS0046958,3
RTS0046959,2
RTS0046960,2
RTS0046961,2
RTS0046962,69
RTS0046963,1
RTS0046965,7
RTS0046966,3
RTS0046967,4
RTS0047054,6
RTS0047055,3
RTS0047056,4
RTS0047057,1
RTS0047060,5
RTS0047061,5
RTS0047062,5
RTS0047063,3
RTS0047064,6
RTS0047065,11
RTS0047066,5
RTS0047067,5
RTS0047068,3
RTS0047069,9
RTS0047070,8
RTS0047071,6
RTS0047072,3
RTS0047073,3
RTS0047074,5
RTS0047075,2
RTS0047076,3
RTS0047077,4
RTS0047078,4
RTS0047080,3
RTS0047081,4
RTS0047082,3
RTS0047083,1
RTS0047084,3
RTS0047086,1
RTS0047087,5
RTS0047088,2
RTS0047089,1
RTS0047091,1
RTS0047092,2
RTS0047093,4
RTS0047094,2
RTS0047095,4
RTS0047096,3
RTS0047098,1
RTS0047099,4
RTS0047100,2
RTS0047101,3
RTS0047102,1
RTS0047103,2
RTS0047104,1
RTS0047105,3
RTS0047106,2
RTS0047107,1
RTS0047108,4
RTS0047109,6
RTS0047110,4
RTS0047111,3
RTS0047112,5
RTS0047113,12
RTS0047114,3
RTS0047115,6
RTS0047116,2
RTS0047117,4
RTS0047118,2
RTS0047119,4
RTS0047120,1
RTS0047121,3
RTS0047122,4
RTS0047123,1
RTS0047124,3
RTS0047125,1
RTS0047126,6
RTS0047127,3
RTS0047128,3
RTS0047129,2
RTS0047130,1
RTS0047131,6
RTS0047132,5
RTS0047133,4
RTS0047134,4
RTS0047135,6
RTS0047136,5
RTS0047137,1
RTS0047138,4
RTS0047139,2
RTS0047140,4
RTS0047141,3
RTS0047142,1
RTS0047143,1
RTS0047144,1
RTS0047145,5
RTS0047146,3
RTS0047147,3
RTS0047148,4
RTS0047149,4
RTS0047150,7
RTS0047151,2
RTS0047152,4
RTS0047153,2
RTS0047154,9
RTS0047156,2
RTS0047157,3
RTS0047158,1
RTS0047159,2
RTS0047160,3
RTS0047165,3
RTS0047166,1
RTS0047167,5
RTS0047168,1
RTS0047169,5
RTS0047170,2
RTS0047171,3
RTS0047172,3
RTS0047173,3
RTS0047174,5
RTS0047175,1
RTS0047176,3
RTS0047177,1
RTS0047179,5
RTS0047180,4
RTS0047181,2
RTS0047183,1
RTS0047184,1
RTS0047185,7
RTS0047186,2
RTS0047187,5
RTS0047188,1
RTS0047189,1
RTS0047190,2
RTS0047191,2
RTS0047192,3
RTS0047193,2
RTS0047194,2
RTS0047195,4
RTS0047196,2
RTS0047197,4
RTS0047198,4
RTS0047199,4
RTS0047200,1
RTS0047201,1
RTS0047202,3
RTS0047203,8
RTS0047204,6
RTS0047205,5
RTS0047206,1
RTS0047207,3
RTS0047208,32
RTS0047209,32
RTS0047210,36
RTS0047211,31
RTS0047212,10
RTS0047213,1
RTS0047214,3
RTS0047215,3
RTS0047217,3
RTS0047218,4
RTS0047219,5
RTS0047220,2
RTS0047221,11
RTS0047222,7
RTS0047223,10
RTS0047225,12
RTS0047226,3
RTS0047229,3
RTS0047230,2
RTS0047232,4
RTS0047233,2
RTS0047234,4
RTS0047235,1
RTS0047236,2
RTS0047237,1
RTS0047238,2
RTS0047239,5
RTS0047240,2
RTS0047241,3
RTS0047243,2
RTS0047244,3
RTS0047245,2
RTS0047246,1
RTS0047247,4
RTS0047248,7
RTS0047249,1
RTS0047250,6
RTS0047252,3
RTS0047254,2
RTS0047255,5
RTS0047256,4
RTS0047257,4
RTS0047258,5
RTS0047259,5
RTS0047260,4
RTS0047261,7
RTS0047262,2
RTS0047263,6
RTS0047264,2
RTS0047266,3
RTS0047267,9
RTS0047268,10
RTS0047269,4
RTS0047270,8
RTS0047271,9
RTS0047272,11
RTS0047273,6
RTS0047274,7
RTS0047276,7
RTS0047277,6
RTS0047278,5
RTS0047279,9
RTS0047280,6
RTS0047281,3
RTS0047282,5
RTS0047284,5
RTS0047290,4
RTS0047291,17
RTS0047292,3
RTS0047293,6
RTS0047294,5
RTS0047295,4
RTS0047296,5
RTS0047297,3
RTS0047298,6
RTS0047300,1
RTS0047301,2
RTS0047302,4
RTS0047303,5
RTS0047304,3
RTS0047305,2
RTS0047306,7
RTS0047307,5
RTS0047308,6
RTS0047309,4
RTS0047310,6
RTS0047311,1
RTS0047312,3
RTS0047314,3
RTS0047315,3
RTS0047316,8
RTS0047317,8
RTS0047318,5
RTS0047319,5
RTS0047320,1
RTS0047321,5
RTS0047322,4
RTS0047323,9
RTS0047324,5
RTS0047325,3
RTS0047326,3
RTS0047327,4
RTS0047328,1
RTS0047329,4
RTS0047331,5
RTS0047333,6
RTS0047334,4
RTS0047335,5
RTS0047336,4
RTS0047337,4
RTS0047338,4
RTS0047339,3
RTS0047340,3
RTS0047341,4
RTS0047342,5
RTS0047343,8
RTS0047344,4
RTS0047345,3
RTS0047346,2
RTS0047348,2
RTS0047349,4
RTS0047350,2
RTS0047351,3
RTS0047352,12
RTS0047353,7
RTS0047354,5
RTS0047356,1
RTS0047357,1
RTS0047358,3
RTS0047359,1
RTS0047360,1
RTS0047362,4
RTS0047363,3
RTS0047364,2
RTS0047365,2
RTS0047366,3
RTS0047367,1
RTS0047368,4
RTS0047369,5
RTS0047370,1
RTS0047373,1
RTS0047374,3
RTS0047375,1
RTS0047376,2
RTS0047377,4
RTS0047378,3
RTS0047379,4
RTS0047380,5
RTS0047381,2
RTS0047382,1
RTS0047383,2
RTS0047384,8
RTS0047386,6
RTS0047387,3
RTS0047388,7
RTS0047389,5
RTS0047390,3
RTS0047391,4
RTS0047392,1
RTS0047393,3
RTS0047394,1
RTS0047395,1
RTS0047396,4
RTS0047397,6
RTS0047398,2
RTS0047399,5
RTS0047400,2
RTS0047402,2
RTS0047403,1
RTS0047404,6
RTS0047405,1
RTS0047406,3
RTS0047407,2
RTS0047408,2
RTS0047409,5
RTS0047410,3
RTS0047411,9
RTS0047412,9
RTS0047413,3
RTS0047414,5
RTS0047415,4
RTS0047417,2
RTS0047418,2
RTS0047419,3
RTS0047420,10
RTS0047421,2
RTS0047423,5
RTS0047424,1
RTS0047425,2
RTS0047426,2
RTS0047427,3
RTS0047428,5
RTS0047429,5
RTS0047430,4
RTS0047431,1
RTS0047432,1
RTS0047434,3
RTS0047435,5
RTS0047436,3
RTS0047437,1
RTS0047438,5
RTS0047439,1
RTS0047441,9
RTS0047442,8
RTS0047445,6
RTS0047446,5
RTS0047447,1
RTS0047448,1
RTS0047449,1
RTS0047450,1
RTS0047451,1
RTS0047452,1
RTS0047453,1
RTS0047454,2
RTS0047456,1
RTS0047457,2
RTS0047459,1
RTS0047460,3
RTS0047461,6
RTS0047462,5
RTS0047463,3
RTS0047464,4
RTS0047465,2
RTS0047466,5
RTS0047467,3
RTS0047468,1
RTS0047469,3
RTS0047471,4
RTS0047472,2
RTS0047473,3
RTS0047474,2
RTS0047475,4
RTS0047476,1
RTS0047479,5
RTS0047480,7
RTS0047481,2
RTS0047482,3
RTS0047483,5
RTS0047484,4
RTS0047485,2
RTS0047486,2
RTS0047489,4
RTS0047490,1
RTS0047491,5
RTS0047493,4
RTS0047494,6
RTS0047495,2
RTS0047496,3
RTS0047497,3
RTS0047498,3
RTS0047499,2
RTS0047500,1
RTS0047501,1
RTS0047502,3
RTS0047504,7
RTS0047505,2
RTS0047506,7
RTS0047507,5
RTS0047508,1
RTS0047509,1
RTS0047510,3
RTS0047511,2
RTS0047512,2
RTS0047513,2
RTS0047514,2
RTS0047515,3
RTS0047516,6
RTS0047517,3
RTS0047518,5
RTS0047520,5
RTS0047521,8
RTS0047522,3
RTS0047523,2
RTS0047524,2
RTS0047525,3
RTS0047526,2
RTS0047527,1
RTS0047528,1
RTS0047529,4
RTS0047530,3
RTS0047531,1
RTS0047532,3
RTS0047533,3
RTS0047534,1
RTS0047535,1
RTS0047536,3
RTS0047537,1
RTS0047538,4
RTS0047540,5
RTS0047541,8
RTS0047543,5
RTS0047544,1
RTS0047545,4
RTS0047546,4
RTS0047547,4
RTS0047548,10
RTS0047549,8
RTS0047550,5
RTS0047551,6
RTS0047552,1
RTS0047553,3
RTS0047558,4
RTS0047559,3
RTS0047560,1
RTS0047561,2
RTS0047562,1
RTS0047563,6
RTS0047564,2
RTS0047565,5
RTS0047566,2
RTS0047567,2
RTS0047568,1
RTS0047569,7
RTS0047570,3
RTS0047571,2
RTS0047572,4
RTS0047574,2
RTS0047575,5
RTS0047577,3
RTS0047578,2
RTS0047579,2
RTS0047580,2
RTS0047581,4
RTS0047582,1
RTS0047583,3
RTS0047585,2
RTS0047586,2
RTS0047588,3
RTS0047590,4
RTS0047591,2
RTS0047592,2
RTS0047593,3
RTS0047594,3
RTS0047595,2
RTS0047596,2
RTS0047597,7
RTS0047598,2
RTS0047599,3
RTS0047600,2
RTS0047601,10
RTS0047602,2
RTS0047603,1
RTS0047606,4
RTS0047613,4
RTS0047614,1
RTS0047615,2
RTS0047616,3
RTS0047617,5
RTS0047619,2
RTS0047620,4
RTS0047621,2
RTS0047622,1
RTS0047624,3
RTS0047625,4
RTS0047626,5
RTS0047627,1
RTS0047628,1
RTS0047632,3
RTS0047633,1
RTS0047634,3
RTS0047635,1
RTS0047637,3
RTS0047638,1
RTS0047639,3
RTS0047640,1
RTS0047641,1
RTS0047642,1
RTS0047643,1
RTS0047645,4
RTS0047646,3
RTS0047647,1
RTS0047648,5
RTS0047649,1
RTS0047650,3
RTS0047651,2
RTS0047652,1
RTS0047656,2
RTS0047657,1
RTS0047658,2
RTS0047659,3
RTS0047660,3
RTS0047661,3
RTS0047662,2
RTS0047663,2
RTS0047664,2
RTS0047665,3
RTS0047666,1
RTS0047667,3
RTS0047668,2
RTS0047669,2
RTS0047670,3
RTS0047672,1
RTS0047674,1
RTS0047675,3
RTS0047676,1
RTS0047677,2
RTS0047678,2
RTS0047679,1
RTS0047681,2
RTS0047682,2
RTS0047684,1
RTS0047685,3
RTS0047686,1
RTS0047688,3
RTS0047689,2
RTS0047691,4
RTS0047692,2
RTS0047693,1
RTS0047694,5
RTS0047695,3
RTS0047696,3
RTS0047697,2
RTS0047698,1
RTS0047699,2
RTS0047700,4
RTS0047701,1
RTS0047702,3
RTS0047703,3
RTS0047704,5
RTS0047705,2
RTS0047707,6
RTS0047708,4
RTS0047709,47
RTS0047710,6
RTS0047711,3
RTS0047712,5
RTS0047713,7
RTS0047715,6
RTS0047716,10
RTS0047717,8
RTS0047718,5
RTS0047720,5
RTS0047722,2
RTS0047723,5
RTS0047724,7
RTS0047725,10
RTS0047726,11
RTS0047727,6
RTS0047728,5
RTS0047729,1
RTS0047730,2
RTS0047731,1
RTS0047732,2
RTS0047733,2
RTS0047734,6
RTS0047735,1
RTS0047736,7
RTS0047737,6
RTS0047738,9
RTS0047739,4
RTS0047740,2
RTS0047742,3
RTS0047743,3
RTS0047744,6
RTS0047745,3
RTS0047746,1
RTS0047747,4
RTS0047748,4
RTS0047749,4
RTS0047750,3
RTS0047752,3
RTS0047753,1
RTS0047754,7
RTS0047755,4
RTS0047756,6
RTS0047757,2
RTS0047758,3
RTS0047759,3
RTS0047760,4
RTS0047761,3
RTS0047762,4
RTS0047763,1
RTS0047765,3
RTS0047766,7
RTS0047767,3
RTS0047768,3
RTS0047769,7
RTS0047770,5
RTS0047771,5
RTS0047772,4
RTS0047773,6
RTS0047774,6
RTS0047775,4
RTS0047776,4
RTS0047777,2
RTS0047778,2
RTS0047779,2
RTS0047780,5
RTS0047781,5
RTS0047782,9
RTS0047783,2
RTS0047784,2
RTS0047785,2
RTS0047786,3
RTS0047787,4
RTS0047790,2
RTS0047791,2
RTS0047792,1
RTS0047793,4
RTS0047794,3
RTS0047797,2
RTS0047798,2
RTS0047799,3
RTS0047800,2
RTS0047801,2
RTS0047802,5
RTS0047803,1
RTS0047806,3
RTS0047807,10
RTS0047808,3
RTS0047809,4
RTS0047810,3
RTS0047811,6
RTS0047812,1
RTS0047813,3
RTS0047814,3
RTS0047816,2
RTS0047817,1
RTS0047818,2
RTS0047819,1
RTS0047820,5
RTS0047821,9
RTS0047822,1
RTS0047823,3
RTS0047824,3
RTS0047825,2
RTS0047826,3
RTS0047827,3
RTS0047828,5
RTS0047829,2
RTS0047831,1
RTS0047832,4
RTS0047833,4
RTS0047834,4
RTS0047835,2
RTS0047836,3
RTS0047837,5
RTS0047838,2
RTS0047839,3
RTS0047840,3
RTS0047842,4
RTS0047843,2
RTS0047844,2
RTS0047845,3
RTS0047846,2
RTS0047847,3
RTS0047849,6
RTS0047850,3
RTS0047851,1
RTS0047852,2
RTS0047853,1
RTS0047854,3
RTS0047856,1
RTS0047857,4
RTS0047858,1
RTS0047859,2
RTS0047860,4
RTS0047861,1
RTS0047864,1
RTS0047865,4
RTS0047866,2
RTS0047868,3
RTS0047869,1
RTS0047870,5
RTS0047871,1
RTS0047872,2
RTS0047873,1
RTS0047874,2
RTS0047875,2
RTS0047876,3
RTS0047877,1
RTS0047878,4
RTS0047879,2
RTS0047880,2
RTS0047882,2
RTS0047883,3
RTS0047884,4
RTS0047885,3
RTS0047890,6
RTS0047891,3
RTS0047893,3
RTS0047894,1
RTS0047895,5
RTS0047896,4
RTS0047898,3
RTS0047899,3
RTS0047900,4
RTS0047901,1
RTS0047902,5
RTS0047903,4
RTS0047904,1
RTS0047905,5
RTS0047906,2
RTS0047907,12
RTS0047908,17
RTS0047909,12
RTS0047910,1
RTS0047912,2
RTS0047913,2
RTS0047914,4
RTS0047916,2
RTS0047918,1
RTS0047920,9
RTS0047921,8
RTS0047924,3
RTS0047925,1
RTS0047926,1
RTS0047927,1
RTS0047928,1
RTS0047929,3
RTS0047930,3
RTS0047931,3
RTS0047932,3
RTS0047933,2
RTS0047934,5
RTS0047935,3
RTS0047937,1
RTS0047938,1
RTS0047939,5
RTS0047940,5
RTS0047941,4
RTS0047943,3
RTS0047944,3
RTS0047945,4
RTS0047946,2
RTS0047947,1
RTS0047948,2
RTS0047949,1
RTS0047950,1
RTS0047951,7
RTS0047952,7
RTS0047953,3
RTS0047954,4
RTS0047956,1
RTS0047957,2
RTS0047958,6
RTS0047959,2
RTS0047960,2
RTS0047961,1
RTS0047963,5
RTS0047965,2
RTS0047966,1
RTS0047967,2
RTS0047968,3
RTS0047969,4
RTS0047970,1
RTS0047972,2
RTS0047973,4
RTS0047974,6
RTS0047975,2
RTS0047976,9
RTS0047977,4
RTS0047978,3
RTS0047979,2
RTS0047980,2
RTS0047981,1
RTS0047982,2
RTS0047985,24
RTS0047986,2
RTS0047987,1
RTS0047988,4
RTS0047990,4
RTS0047991,5
RTS0047992,3
RTS0047993,3
RTS0047994,4
RTS0047995,1
RTS0047997,3
RTS0047998,3
RTS0047999,5
RTS0048000,3
RTS0048001,1
RTS0048003,21
RTS0048005,1
RTS0048006,2
RTS0048008,1
RTS0048009,5
RTS0048012,5
RTS0048013,3
RTS0048014,1
RTS0048015,3
RTS0048016,1
RTS0048017,4
RTS0048018,5
RTS0048019,4
RTS0048020,3
RTS0048021,1
RTS0048022,5
RTS0048023,3
RTS0048024,2
RTS0048026,4
RTS0048027,6
RTS0048028,3
RTS0048029,1
RTS0048030,1
RTS0048031,3
RTS0048032,11
RTS0048033,2
RTS0048034,2
RTS0048035,2
RTS0048036,3
RTS0048037,1
RTS0048038,8
RTS0048040,3
RTS0048041,2
RTS0048042,7
RTS0048043,5
RTS0048044,3
RTS0048045,2
RTS0048046,1
RTS0048047,3
RTS0048048,2
RTS0048050,2
RTS0048051,8
RTS0048052,4
RTS0048053,6
RTS0048054,1
RTS0048055,1
RTS0048056,1
RTS0048057,1
RTS0048058,2
RTS0048060,3
RTS0048061,7
RTS0048062,4
RTS0048063,2
RTS0048064,1
RTS0048065,4
RTS0048066,5
RTS0048067,2
RTS0048068,1
RTS0048070,1
RTS0048071,4
RTS0048072,1
RTS0048073,1
RTS0048076,8
RTS0048077,1
RTS0048078,4
RTS0048079,6
RTS0048080,5
RTS0048081,4
RTS0048082,1
RTS0048084,6
RTS0048085,4
RTS0048086,1
RTS0048087,5
RTS0048088,1
RTS0048089,2
RTS0048090,7
RTS0048091,1
RTS0048092,4
RTS0048093,4
RTS0048094,4
RTS0048096,4
RTS0048097,1
RTS0048098,80
RTS0048099,150
RTS0048100,148
RTS0048101,108
RTS0048102,114
RTS0048104,1
RTS0048105,3
RTS0048106,1
RTS0048107,3
RTS0048108,3
RTS0048109,3
RTS0048110,2
RTS0048111,1
RTS0048112,2
RTS0048114,2
RTS0048115,2
RTS0048116,2
RTS0048117,2
RTS0048118,5
RTS0048120,3
RTS0048126,2
RTS0048127,2
RTS0048129,2
RTS0048130,1
RTS0048131,6
RTS0048132,4
RTS0048133,4
RTS0048134,3
RTS0048135,4
RTS0048136,2
RTS0048138,4
RTS0048139,4
RTS0048140,6
RTS0048141,2
RTS0048142,6
RTS0048144,2
RTS0048145,8
RTS0048146,3
RTS0048147,2
RTS0048148,7
RTS0048149,3
RTS0048150,5
RTS0048151,4
RTS0048152,3
RTS0048153,6
RTS0048154,4
RTS0048155,1
RTS0048156,8
RTS0048158,2
RTS0048159,1
RTS0048160,144
RTS0048161,190
RTS0048162,5
RTS0048163,2
RTS0048164,21
RTS0048165,3
RTS0048166,1
RTS0048167,1
RTS0048168,1
RTS0048169,4
RTS0048171,2
RTS0048172,2
RTS0048175,2
RTS0048177,2
RTS0048178,1
RTS0048179,5
RTS0048180,2
RTS0048181,6
RTS0048182,3
RTS0048183,6
RTS0048184,5
RTS0048185,9
RTS0048186,4
RTS0048188,3
RTS0048189,6
RTS0048191,4
RTS0048192,1
RTS0048193,1
RTS0048194,3
RTS0048195,5
RTS0048196,1
RTS0048197,1
RTS0048198,3
RTS0048200,2
RTS0048201,2
RTS0048202,3
RTS0048203,4
RTS0048204,5
RTS0048205,3
RTS0048207,1
RTS0048208,5
RTS0048209,2
RTS0048210,3
RTS0048211,3
RTS0048212,3
RTS0048213,1
RTS0048214,1
RTS0048215,2
RTS0048216,6
RTS0048217,5
RTS0048218,3
RTS0048220,3
RTS0048221,2
RTS0048222,2
RTS0048223,2
RTS0048224,1
RTS0048225,3
RTS0048226,3
RTS0048227,6
RTS0048228,5
RTS0048229,1
RTS0048230,2
RTS0048231,4
RTS0048232,4
RTS0048233,1
RTS0048234,3
RTS0048235,2
RTS0048236,5
RTS0048237,2
RTS0048238,3
RTS0048239,4
RTS0048240,3
RTS0048241,4
RTS0048242,6
RTS0048243,1
RTS0048244,3
RTS0048245,1
RTS0048246,8
RTS0049343,4
RTS0049344,11
RTS0049345,2
RTS0049346,1
RTS0049347,3
RTS0049348,1
RTS0049349,1
RTS0049350,4
RTS0049351,1
RTS0049353,2
RTS0049354,3
RTS0049355,1
RTS0049356,8
RTS0049357,1
RTS0049358,4
RTS0049359,1
RTS0049361,3
RTS0049362,2
RTS0049364,1
RTS0049366,9
RTS0049367,9
RTS0049368,3
RTS0049369,4
RTS0049370,2
RTS0049371,2
RTS0049372,3
RTS0049373,10
RTS0049374,9
RTS0049375,5
RTS0049376,10
RTS0049377,8
RTS0049378,17
RTS0049379,3
RTS0049380,4
RTS0049381,8
RTS0049382,6
RTS0049383,1
RTS0049384,3
RTS0049385,4
RTS0049386,1
RTS0049387,2
RTS0049388,2
RTS0049389,1
RTS0049390,35
RTS0049391,45
RTS0049392,32
RTS0049393,49
RTS0049394,18
RTS0049395,11
RTS0049396,10
RTS0049397,8
RTS0049398,12
RTS0049399,7
RTS0049400,4
RTS0049401,4
RTS0049402,3
RTS0049403,1
RTS0049404,3
RTS0049405,5
RTS0049406,6
RTS0049407,2
RTS0049408,2
RTS0049409,4
RTS0049410,5
RTS0049411,4
RTS0049412,3
RTS0049413,3
RTS0049414,3
RTS0049415,2
RTS0049416,5
RTS0049417,1
RTS0049418,2
RTS0049419,1
RTS0049420,2
RTS0049423,2
RTS0049424,10
RTS0049426,1
RTS0049427,2
RTS0049428,4
RTS0049429,3
RTS0049430,4
RTS0049431,2
RTS0049432,3
RTS0049433,3
RTS0049435,4
RTS0049436,2
RTS0049437,4
RTS0049438,2
RTS0049439,2
RTS0049440,5
RTS0049441,3
RTS0049442,6
RTS0049443,1
RTS0049444,6
RTS0049445,3
RTS0049447,2
RTS0049448,2
RTS0049449,3
RTS0049450,1
RTS0049451,5
RTS0049452,3
RTS0049453,3
RTS0049454,3
RTS0049455,1
RTS0049456,2
RTS0049457,4
RTS0049458,1
RTS0049459,7
RTS0049460,6
RTS0049461,3
RTS0049462,8
RTS0049463,3
RTS0049465,3
RTS0049466,3
RTS0049467,1
RTS0049468,3
RTS0049469,1
RTS0049470,3
RTS0049471,7
RTS0049472,1
RTS0049473,12
RTS0049474,3
RTS0049475,4
RTS0049476,7
RTS0049477,1
RTS0049478,2
RTS0049479,127
RTS0049480,12
RTS0049481,3
RTS0049482,1
RTS0049483,2
RTS0049484,3
RTS0049485,4
RTS0997079,3
RTS0997080,2
RTS0997081,1
RTS0997082,6
RTS0997084,4
RTS0997085,5
RTS0997086,8
RTS0997087,1
RTS0997088,278
RTS0997089,78
RTS0997090,11
RTS0997091,5
RTS0997092,3
RTS0997097,1
RTS0997098,3
RTS0997099,2
RTS0997101,2
RTS0997102,1
RTS0997103,1
RTS0997104,5
RTS0997105,3
RTS0997106,3
RTS0997107,4
RTS0997108,4
RTS0997111,1
RTS0997112,1
RTS0997113,2
RTS0997114,2
RTS0997115,1
RTS0997117,2
RTS0997118,1
RTS0997120,1
RTS0997121,2
RTS0997122,7
RTS0997123,5
RTS0997124,3
RTS0997125,8
RTS0997126,15
RTS0997127,12
RTS0997128,11
RTS0997129,18
RTS0997130,3
</Code_Summary>
