# Supplementary material for: Spatial meta-transcriptomics reveal associations of intratumor bacteria burden with lung cancer cells showing a distinct oncogenic signature
Source: J Immunother Cancer. 2022 Jul 6;10(7):e004698. doi: 10.1136/jitc-2022-004698 (PMC9260850; doi:10.1136/jitc-2022-004698)
Supplement: Supplementary data [file jitc-2022-004698supp009.zip › DSP-1001660004185-D-E11.dcc]

<Header>
FileVersion,0.02
SoftwareVersion,"GeoMx_NGS_Pipeline_ 2.0.0"
Date,2020-6-15
</Header>

<Scan_Attributes>
ID,DSP-1001660004185-D-E11
Plate_ID,1001660004185
Well,E11
</Scan_Attributes>

<NGS_Processing_Attributes>
SeqSetId,
tamperedIni,No
Raw,1971682
Trimmed,1959841
Stitched,1946406
Aligned,1914361
umiQ30,0.9912
rtsQ30,0.9905
</NGS_Processing_Attributes>


<Code_Summary>
RTS0039454,52
RTS0039455,35
RTS0039456,22
RTS0039457,80
RTS0039458,30
RTS0039459,12
RTS0039460,10
RTS0039461,28
RTS0039462,19
RTS0039463,11
RTS0039464,26
RTS0039465,33
RTS0039466,27
RTS0039467,62
RTS0039468,11
RTS0039469,75
RTS0039470,107
RTS0039471,81
RTS0039472,132
RTS0039473,81
RTS0039474,171
RTS0039475,130
RTS0039476,175
RTS0039477,249
RTS0039478,256
RTS0039479,19
RTS0039480,15
RTS0039481,19
RTS0039482,21
RTS0039483,28
RTS0039484,19
RTS0039485,33
RTS0039486,14
RTS0039487,12
RTS0039488,23
RTS0039489,28
RTS0039490,25
RTS0039491,24
RTS0039492,14
RTS0039493,46
RTS0039494,30
RTS0039495,25
RTS0039496,24
RTS0039497,13
RTS0039498,20
RTS0039499,104
RTS0039500,84
RTS0039501,78
RTS0039502,96
RTS0039503,137
RTS0039504,19
RTS0039505,17
RTS0039506,7
RTS0039507,60
RTS0039508,27
RTS0039509,25
RTS0039510,54
RTS0039511,366
RTS0039512,242
RTS0039513,305
RTS0039514,369
RTS0039515,390
RTS0039516,25
RTS0039517,18
RTS0039518,19
RTS0039519,15
RTS0039520,15
RTS0039521,23
RTS0039522,18
RTS0039523,23
RTS0039524,22
RTS0039525,31
RTS0039526,24
RTS0039527,32
RTS0039528,23
RTS0039529,25
RTS0039530,30
RTS0039531,16
RTS0039532,17
RTS0039533,29
RTS0039534,21
RTS0039535,23
RTS0039536,22
RTS0039537,15
RTS0039538,12
RTS0039539,17
RTS0039540,15
RTS0039541,32
RTS0039542,20
RTS0039543,15
RTS0039544,28
RTS0039545,24
RTS0039546,12
RTS0039547,15
RTS0039548,21
RTS0039549,28
RTS0039550,19
RTS0039551,23
RTS0039552,18
RTS0039553,21
RTS0039554,30
RTS0039555,16
RTS0039556,19
RTS0039557,16
RTS0039558,20
RTS0039559,14
RTS0039560,18
RTS0039561,11
RTS0039562,16
RTS0039563,17
RTS0039564,22
RTS0039565,28
RTS0039566,13
RTS0039567,18
RTS0039568,13
RTS0039569,25
RTS0039570,15
RTS0039571,13
RTS0039572,16
RTS0039573,11
RTS0039574,15
RTS0039575,15
RTS0039576,13
RTS0039577,25
RTS0039578,21
RTS0039579,22
RTS0039580,34
RTS0039581,26
RTS0039582,49
RTS0039583,43
RTS0039584,35
RTS0039585,35
RTS0039586,25
RTS0039587,28
RTS0039588,16
RTS0039589,36
RTS0039590,26
RTS0039591,22
RTS0039592,23
RTS0039593,19
RTS0039594,29
RTS0039595,18
RTS0039596,11
RTS0039597,17
RTS0039598,17
RTS0039599,19
RTS0039600,16
RTS0039601,13
RTS0039602,13
RTS0039603,19
RTS0039604,12
RTS0039605,15
RTS0039606,16
RTS0039607,29
RTS0039608,13
RTS0039609,13
RTS0039610,13
RTS0039611,32
RTS0039612,17
RTS0039613,20
RTS0039614,13
RTS0039615,9
RTS0039616,12
RTS0039617,9
RTS0039619,17
RTS0039620,12
RTS0039621,20
RTS0039622,12
RTS0039623,17
RTS0039624,12
RTS0039625,16
RTS0039626,20
RTS0039627,15
RTS0039628,12
RTS0039629,14
RTS0039630,22
RTS0039631,13
RTS0039632,20
RTS0039633,21
RTS0039634,23
RTS0039635,15
RTS0039636,15
RTS0039637,14
RTS0039638,20
RTS0039639,17
RTS0039640,10
RTS0039641,29
RTS0039642,32
RTS0039643,18
RTS0039644,19
RTS0039645,18
RTS0039646,18
RTS0039647,12
RTS0039648,21
RTS0039649,18
RTS0039650,15
RTS0039651,77
RTS0039652,83
RTS0039653,68
RTS0039654,51
RTS0039655,66
RTS0039656,39
RTS0039657,51
RTS0039658,25
RTS0039659,37
RTS0039660,26
RTS0039661,20
RTS0039662,17
RTS0039663,25
RTS0039664,25
RTS0039665,31
RTS0039666,17
RTS0039667,18
RTS0039668,21
RTS0039669,39
RTS0039670,18
RTS0039671,34
RTS0039672,41
RTS0039673,41
RTS0039674,31
RTS0039675,34
RTS0039676,19
RTS0039677,15
RTS0039678,8
RTS0039679,16
RTS0039680,24
RTS0039681,45
RTS0039682,30
RTS0039683,26
RTS0039684,26
RTS0039685,25
RTS0039686,39
RTS0039687,60
RTS0039688,41
RTS0039689,27
RTS0039690,41
RTS0039691,13
RTS0039692,16
RTS0039693,12
RTS0039694,22
RTS0039695,23
RTS0039696,13
RTS0039697,15
RTS0039698,15
RTS0039699,11
RTS0039700,18
RTS0039701,16
RTS0039702,43
RTS0039703,33
RTS0039704,37
RTS0039705,32
RTS0039706,23
RTS0039707,18
RTS0039708,15
RTS0039709,22
RTS0039710,17
RTS0039711,31
RTS0039712,49
RTS0039713,40
RTS0039714,24
RTS0039715,31
RTS0039716,22
RTS0039717,32
RTS0039718,23
RTS0039719,29
RTS0039720,79
RTS0039721,29
RTS0039722,30
RTS0039723,53
RTS0039724,28
RTS0039725,33
RTS0039726,20
RTS0039727,23
RTS0039728,29
RTS0039729,28
RTS0039730,19
RTS0039731,17
RTS0039732,14
RTS0039733,24
RTS0039734,22
RTS0039735,10
RTS0039736,23
RTS0039737,26
RTS0039738,22
RTS0039739,26
RTS0039740,16
RTS0039741,27
RTS0039742,31
RTS0039743,20
RTS0039744,26
RTS0039745,25
RTS0039746,10
RTS0039747,16
RTS0039749,22
RTS0039750,18
RTS0039751,20
RTS0039752,16
RTS0039753,28
RTS0039754,12
RTS0039755,25
RTS0039756,25
RTS0039757,17
RTS0039758,29
RTS0039759,17
RTS0039760,22
RTS0039761,27
RTS0039762,19
RTS0039763,22
RTS0039764,19
RTS0039765,31
RTS0039766,22
RTS0039767,26
RTS0039768,16
RTS0039769,25
RTS0039770,26
RTS0039771,40
RTS0039772,66
RTS0039773,68
RTS0039774,64
RTS0039775,65
RTS0039776,33
RTS0039777,22
RTS0039778,16
RTS0039779,17
RTS0039780,18
RTS0039781,30
RTS0039782,22
RTS0039783,32
RTS0039784,27
RTS0039785,36
RTS0039786,20
RTS0039787,19
RTS0039788,15
RTS0039789,22
RTS0039790,24
RTS0039791,34
RTS0039792,37
RTS0039793,39
RTS0039794,52
RTS0039795,27
RTS0039796,16
RTS0039797,26
RTS0039798,21
RTS0039799,19
RTS0039800,25
RTS0039801,27
RTS0039802,34
RTS0039803,22
RTS0039804,10
RTS0039805,39
RTS0039806,21
RTS0039807,22
RTS0039808,23
RTS0039809,13
RTS0039810,22
RTS0039811,15
RTS0039812,20
RTS0039813,26
RTS0039814,24
RTS0039815,23
RTS0039816,17
RTS0039817,19
RTS0039818,9
RTS0039819,22
RTS0039820,13
RTS0039821,23
RTS0039822,29
RTS0039823,36
RTS0039824,30
RTS0039825,19
RTS0039826,17
RTS0039827,21
RTS0039828,19
RTS0039829,29
RTS0039830,18
RTS0039831,30
RTS0039832,34
RTS0039833,27
RTS0039834,32
RTS0039835,37
RTS0039836,22
RTS0039838,13
RTS0039839,20
RTS0039840,10
RTS0039841,25
RTS0039842,32
RTS0039843,31
RTS0039844,33
RTS0039845,35
RTS0039846,24
RTS0039847,15
RTS0039848,10
RTS0039849,12
RTS0039850,13
RTS0039851,23
RTS0039852,22
RTS0039853,21
RTS0039854,16
RTS0039855,13
RTS0039856,16
RTS0039857,9
RTS0039858,9
RTS0039859,18
RTS0039860,20
RTS0039861,14
RTS0039862,15
RTS0039863,12
RTS0039864,16
RTS0039865,9
RTS0039866,55
RTS0039867,55
RTS0039868,24
RTS0039869,65
RTS0039870,59
RTS0039871,19
RTS0039872,24
RTS0039873,16
RTS0039874,22
RTS0039875,16
RTS0039876,37
RTS0039877,28
RTS0039878,31
RTS0039879,35
RTS0039880,34
RTS0039881,20
RTS0039882,11
RTS0039883,18
RTS0039884,16
RTS0039885,26
RTS0039886,24
RTS0039887,18
RTS0039888,21
RTS0039890,13
RTS0039891,14
RTS0039892,13
RTS0039893,22
RTS0039894,14
RTS0039895,19
RTS0039896,21
RTS0039897,17
RTS0039898,26
RTS0039899,22
RTS0039900,29
RTS0039901,29
RTS0039902,30
RTS0039903,16
RTS0039904,27
RTS0039905,24
RTS0039906,14
RTS0039907,19
RTS0039908,20
RTS0039909,14
RTS0039910,23
RTS0039911,20
RTS0039912,22
RTS0039913,17
RTS0039914,19
RTS0039915,18
RTS0039916,19
RTS0039917,19
RTS0039918,21
RTS0039919,19
RTS0039920,12
RTS0039921,21
RTS0039922,20
RTS0039923,16
RTS0039924,18
RTS0039925,13
RTS0039926,47
RTS0039927,38
RTS0039928,42
RTS0039929,28
RTS0039930,33
RTS0039931,14
RTS0039932,9
RTS0039933,26
RTS0039934,17
RTS0039935,14
RTS0039936,15
RTS0039937,16
RTS0039938,14
RTS0039939,18
RTS0039940,26
RTS0039941,10
RTS0039942,21
RTS0039943,10
RTS0039944,17
RTS0039945,28
RTS0039946,30
RTS0039947,43
RTS0039948,56
RTS0039949,48
RTS0039950,46
RTS0039951,27
RTS0039952,20
RTS0039953,15
RTS0039954,17
RTS0039955,25
RTS0039956,46
RTS0039957,40
RTS0039958,44
RTS0039959,45
RTS0039960,48
RTS0039961,13
RTS0039962,16
RTS0039963,12
RTS0039964,21
RTS0039965,19
RTS0039966,19
RTS0039967,18
RTS0039968,11
RTS0039969,19
RTS0039970,18
RTS0039971,33
RTS0039972,11
RTS0039973,23
RTS0039974,15
RTS0039975,15
RTS0039976,26
RTS0039977,18
RTS0039978,27
RTS0039979,20
RTS0039980,24
RTS0039981,32
RTS0039982,26
RTS0039983,25
RTS0039984,25
RTS0039985,22
RTS0039986,102
RTS0039987,62
RTS0039988,66
RTS0039989,82
RTS0039990,85
RTS0039991,26
RTS0039992,19
RTS0039993,19
RTS0039994,19
RTS0039995,23
RTS0039996,149
RTS0039997,114
RTS0039998,117
RTS0039999,163
RTS0040000,166
RTS0040001,18
RTS0040002,16
RTS0040003,17
RTS0040004,19
RTS0040005,22
RTS0040006,22
RTS0040007,31
RTS0040008,15
RTS0040009,18
RTS0040010,28
RTS0040011,20
RTS0040012,14
RTS0040013,19
RTS0040014,12
RTS0040015,22
RTS0040016,12
RTS0040017,14
RTS0040018,18
RTS0040019,21
RTS0040020,19
RTS0040021,11
RTS0040022,21
RTS0040023,23
RTS0040024,21
RTS0040025,16
RTS0040026,44
RTS0040027,108
RTS0040028,89
RTS0040029,71
RTS0040030,84
RTS0040031,14
RTS0040032,13
RTS0040033,10
RTS0040034,14
RTS0040035,12
RTS0040036,13
RTS0040037,18
RTS0040038,13
RTS0040039,16
RTS0040040,19
RTS0040041,19
RTS0040042,18
RTS0040043,21
RTS0040044,16
RTS0040045,15
RTS0040046,20
RTS0040047,24
RTS0040048,34
RTS0040049,17
RTS0040050,9
RTS0040051,14
RTS0040052,24
RTS0040053,14
RTS0040054,18
RTS0040055,26
RTS0040056,24
RTS0040057,9
RTS0040058,16
RTS0040059,9
RTS0040060,16
RTS0040061,15
RTS0040062,22
RTS0040063,13
RTS0040064,22
RTS0040065,20
RTS0040066,14
RTS0040067,19
RTS0040068,17
RTS0040069,14
RTS0040070,17
RTS0040071,24
RTS0040072,25
RTS0040073,19
RTS0040074,18
RTS0040075,19
RTS0040076,16
RTS0040077,20
RTS0040078,16
RTS0040079,16
RTS0040080,13
RTS0040081,12
RTS0040082,14
RTS0040083,20
RTS0040084,19
RTS0040085,21
RTS0040086,15
RTS0040087,13
RTS0040088,17
RTS0040089,19
RTS0040090,21
RTS0040091,16
RTS0040092,16
RTS0040093,15
RTS0040094,18
RTS0040095,24
RTS0040096,20
RTS0040097,16
RTS0040098,15
RTS0040099,23
RTS0040100,15
RTS0040101,13
RTS0040102,12
RTS0040103,18
RTS0040104,16
RTS0040105,19
RTS0040106,8
RTS0040107,15
RTS0040108,17
RTS0040109,13
RTS0040110,15
RTS0040111,7
RTS0040112,18
RTS0040113,11
RTS0040114,7
RTS0040115,14
RTS0040116,51
RTS0040117,39
RTS0040118,41
RTS0040119,41
RTS0040120,40
RTS0040121,47
RTS0040122,40
RTS0040123,45
RTS0040124,47
RTS0040125,35
RTS0040126,24
RTS0040127,24
RTS0040128,22
RTS0040129,27
RTS0040130,21
RTS0040131,16
RTS0040132,18
RTS0040133,20
RTS0040134,23
RTS0040135,28
RTS0040136,15
RTS0040137,17
RTS0040138,23
RTS0040139,21
RTS0040140,23
RTS0040141,10
RTS0040142,36
RTS0040143,18
RTS0040144,24
RTS0040145,28
RTS0040146,39
RTS0040147,41
RTS0040148,48
RTS0040149,44
RTS0040150,52
RTS0040151,26
RTS0040152,15
RTS0040153,21
RTS0040154,22
RTS0040155,19
RTS0040156,34
RTS0040157,30
RTS0040158,25
RTS0040159,27
RTS0040160,32
RTS0040161,8
RTS0040162,19
RTS0040163,10
RTS0040164,18
RTS0040165,9
RTS0040166,9
RTS0040167,14
RTS0040168,10
RTS0040169,26
RTS0040170,15
RTS0040171,6
RTS0040172,27
RTS0040173,10
RTS0040174,17
RTS0040175,20
RTS0040176,11
RTS0040177,10
RTS0040178,13
RTS0040179,10
RTS0040180,13
RTS0040181,15
RTS0040182,23
RTS0040183,13
RTS0040184,16
RTS0040185,12
RTS0040186,19
RTS0040187,18
RTS0040188,8
RTS0040189,15
RTS0040190,10
RTS0040191,8
RTS0040192,7
RTS0040193,21
RTS0040194,18
RTS0040195,22
RTS0040196,13
RTS0040197,11
RTS0040198,9
RTS0040199,14
RTS0040200,14
RTS0040201,39
RTS0040202,30
RTS0040203,28
RTS0040204,38
RTS0040205,50
RTS0040206,46
RTS0040207,35
RTS0040208,45
RTS0040209,48
RTS0040210,57
RTS0040211,15
RTS0040212,16
RTS0040213,6
RTS0040214,16
RTS0040215,27
RTS0040216,21
RTS0040217,22
RTS0040218,13
RTS0040219,18
RTS0040220,11
RTS0040221,16
RTS0040222,11
RTS0040223,13
RTS0040224,16
RTS0040225,20
RTS0040226,25
RTS0040227,12
RTS0040228,12
RTS0040229,19
RTS0040230,18
RTS0040231,17
RTS0040232,16
RTS0040233,14
RTS0040234,15
RTS0040235,16
RTS0040236,30
RTS0040237,41
RTS0040238,39
RTS0040239,35
RTS0040240,24
RTS0040241,18
RTS0040242,21
RTS0040243,18
RTS0040244,19
RTS0040245,25
RTS0040246,20
RTS0040247,21
RTS0040248,24
RTS0040249,23
RTS0040250,14
RTS0040251,38
RTS0040252,36
RTS0040253,31
RTS0040254,33
RTS0040255,27
RTS0040256,13
RTS0040257,7
RTS0040258,20
RTS0040259,17
RTS0040260,16
RTS0040261,9
RTS0040262,12
RTS0040263,16
RTS0040264,13
RTS0040265,17
RTS0040266,9
RTS0040267,13
RTS0040268,15
RTS0040269,12
RTS0040270,14
RTS0040271,35
RTS0040272,33
RTS0040273,28
RTS0040274,32
RTS0040275,38
RTS0040276,26
RTS0040277,41
RTS0040278,47
RTS0040279,51
RTS0040280,55
RTS0040281,17
RTS0040282,20
RTS0040283,25
RTS0040284,24
RTS0040285,20
RTS0040286,25
RTS0040287,15
RTS0040288,16
RTS0040289,15
RTS0040290,20
RTS0040291,9
RTS0040292,12
RTS0040293,15
RTS0040294,19
RTS0040295,14
RTS0040296,9
RTS0040297,15
RTS0040298,15
RTS0040299,17
RTS0040300,16
RTS0040301,14
RTS0040302,9
RTS0040303,11
RTS0040304,11
RTS0040305,6
RTS0040306,15
RTS0040307,9
RTS0040308,11
RTS0040309,15
RTS0040310,11
RTS0040311,46
RTS0040312,50
RTS0040313,52
RTS0040314,40
RTS0040315,63
RTS0040316,15
RTS0040317,14
RTS0040318,8
RTS0040319,14
RTS0040320,13
RTS0040321,20
RTS0040322,24
RTS0040323,25
RTS0040324,20
RTS0040325,21
RTS0040326,15
RTS0040327,20
RTS0040328,27
RTS0040329,31
RTS0040330,23
RTS0040331,19
RTS0040332,17
RTS0040333,20
RTS0040334,17
RTS0040335,19
RTS0040336,44
RTS0040337,36
RTS0040338,23
RTS0040339,36
RTS0040340,28
RTS0040341,32
RTS0040342,19
RTS0040343,37
RTS0040344,46
RTS0040345,36
RTS0040346,15
RTS0040347,24
RTS0040348,14
RTS0040349,29
RTS0040350,10
RTS0040351,19
RTS0040352,17
RTS0040353,28
RTS0040354,14
RTS0040355,23
RTS0040356,30
RTS0040357,28
RTS0040358,23
RTS0040359,32
RTS0040360,30
RTS0040361,18
RTS0040363,17
RTS0040364,20
RTS0040365,24
RTS0040366,99
RTS0040367,68
RTS0040368,118
RTS0040369,70
RTS0040370,97
RTS0040371,22
RTS0040372,23
RTS0040373,26
RTS0040374,16
RTS0040375,13
RTS0040376,53
RTS0040377,46
RTS0040378,66
RTS0040379,65
RTS0040380,34
RTS0040381,24
RTS0040382,26
RTS0040383,12
RTS0040384,20
RTS0040385,11
RTS0040386,45
RTS0040387,57
RTS0040388,71
RTS0040389,55
RTS0040390,52
RTS0040391,37
RTS0040392,29
RTS0040393,38
RTS0040394,35
RTS0040395,33
RTS0040396,84
RTS0040397,63
RTS0040398,87
RTS0040399,87
RTS0040400,80
RTS0040401,27
RTS0040402,49
RTS0040403,30
RTS0040404,30
RTS0040405,16
RTS0040406,24
RTS0040407,23
RTS0040408,23
RTS0040409,28
RTS0040410,30
RTS0040411,36
RTS0040412,28
RTS0040413,35
RTS0040414,55
RTS0040415,42
RTS0040416,89
RTS0040417,36
RTS0040418,42
RTS0040419,75
RTS0040420,110
RTS0040421,52
RTS0040422,91
RTS0040423,72
RTS0040424,53
RTS0040425,30
RTS0040426,13
RTS0040428,38
RTS0040429,15
RTS0040430,28
RTS0040431,23
RTS0040432,10
RTS0040433,22
RTS0040434,23
RTS0040435,11
RTS0040436,60
RTS0040437,108
RTS0040438,124
RTS0040439,109
RTS0040440,122
RTS0040441,23
RTS0040442,13
RTS0040443,19
RTS0040444,22
RTS0040445,22
RTS0040446,38
RTS0040447,32
RTS0040448,30
RTS0040449,52
RTS0040450,30
RTS0040451,23
RTS0040452,27
RTS0040453,19
RTS0040454,9
RTS0040455,33
RTS0040456,53
RTS0040457,18
RTS0040458,13
RTS0040459,29
RTS0040460,36
RTS0040461,26
RTS0040462,24
RTS0040463,22
RTS0040464,17
RTS0040465,21
RTS0040466,25
RTS0040467,15
RTS0040468,15
RTS0040469,21
RTS0040470,16
RTS0040471,23
RTS0040472,21
RTS0040473,19
RTS0040474,7
RTS0040475,13
RTS0040476,16
RTS0040477,25
RTS0040478,8
RTS0040479,13
RTS0040480,10
RTS0040481,30
RTS0040482,28
RTS0040483,25
RTS0040484,40
RTS0040485,29
RTS0040486,15
RTS0040487,14
RTS0040488,17
RTS0040489,10
RTS0040490,16
RTS0040491,10
RTS0040492,14
RTS0040493,17
RTS0040494,8
RTS0040495,11
RTS0040496,24
RTS0040497,13
RTS0040498,11
RTS0040499,12
RTS0040500,25
RTS0040501,33
RTS0040502,10
RTS0040503,13
RTS0040504,18
RTS0040505,12
RTS0040506,11
RTS0040507,16
RTS0040508,14
RTS0040509,9
RTS0040510,9
RTS0040511,16
RTS0040512,16
RTS0040513,16
RTS0040514,18
RTS0040515,19
RTS0040516,21
RTS0040517,9
RTS0040518,16
RTS0040519,18
RTS0040520,15
RTS0040521,8
RTS0040522,5
RTS0040523,12
RTS0040524,5
RTS0040525,12
RTS0040526,31
RTS0040527,17
RTS0040528,21
RTS0040529,26
RTS0040530,14
RTS0040531,14
RTS0040532,28
RTS0040533,17
RTS0040534,11
RTS0040535,12
RTS0040536,32
RTS0040537,82
RTS0040538,42
RTS0040539,51
RTS0040540,38
RTS0040541,14
RTS0040542,14
RTS0040543,17
RTS0040544,19
RTS0040545,13
RTS0040546,20
RTS0040547,8
RTS0040548,13
RTS0040549,16
RTS0040550,12
RTS0040551,10
RTS0040552,14
RTS0040553,12
RTS0040554,14
RTS0040555,17
RTS0040556,11
RTS0040557,8
RTS0040558,10
RTS0040559,12
RTS0040560,14
RTS0040561,9
RTS0040562,18
RTS0040563,13
RTS0040564,10
RTS0040565,21
RTS0040566,12
RTS0040567,9
RTS0040568,16
RTS0040569,26
RTS0040570,24
RTS0040571,11
RTS0040572,18
RTS0040573,13
RTS0040574,17
RTS0040575,11
RTS0040576,18
RTS0040577,20
RTS0040578,18
RTS0040579,21
RTS0040580,26
RTS0040581,14
RTS0040582,25
RTS0040583,12
RTS0040584,18
RTS0040585,21
RTS0040586,10
RTS0040587,11
RTS0040588,18
RTS0040589,9
RTS0040590,18
RTS0040591,21
RTS0040592,19
RTS0040593,10
RTS0040594,10
RTS0040595,11
RTS0040596,20
RTS0040597,21
RTS0040598,18
RTS0040599,22
RTS0040600,22
RTS0040601,16
RTS0040602,27
RTS0040603,18
RTS0040604,21
RTS0040605,16
RTS0040606,13
RTS0040607,12
RTS0040608,13
RTS0040609,16
RTS0040610,20
RTS0040611,28
RTS0040612,14
RTS0040613,11
RTS0040614,17
RTS0040615,26
RTS0040616,16
RTS0040617,19
RTS0040618,24
RTS0040619,15
RTS0040620,24
RTS0040621,14
RTS0040622,22
RTS0040623,19
RTS0040624,16
RTS0040625,26
RTS0040626,10
RTS0040627,18
RTS0040628,16
RTS0040629,24
RTS0040630,17
RTS0040631,28
RTS0040632,16
RTS0040633,30
RTS0040634,26
RTS0040635,24
RTS0040636,16
RTS0040637,23
RTS0040638,17
RTS0040639,23
RTS0040640,13
RTS0040641,41
RTS0040642,64
RTS0040643,30
RTS0040644,58
RTS0040645,79
RTS0040646,17
RTS0040647,8
RTS0040648,16
RTS0040649,25
RTS0040650,10
RTS0040651,37
RTS0040652,21
RTS0040653,20
RTS0040654,38
RTS0040655,27
RTS0040656,39
RTS0040657,35
RTS0040658,17
RTS0040659,19
RTS0040660,31
RTS0040661,15
RTS0040662,7
RTS0040663,9
RTS0040664,16
RTS0040665,6
RTS0040666,16
RTS0040667,27
RTS0040668,8
RTS0040669,7
RTS0040670,9
RTS0040671,18
RTS0040672,10
RTS0040673,14
RTS0040674,14
RTS0040675,19
RTS0040676,33
RTS0040677,34
RTS0040678,54
RTS0040679,18
RTS0040680,52
RTS0040681,63
RTS0040682,49
RTS0040683,57
RTS0040684,79
RTS0040685,63
RTS0040686,13
RTS0040687,27
RTS0040688,11
RTS0040689,20
RTS0040690,9
RTS0040691,19
RTS0040692,12
RTS0040693,20
RTS0040694,17
RTS0040695,10
RTS0040696,11
RTS0040697,20
RTS0040698,20
RTS0040699,10
RTS0040700,13
RTS0040701,39
RTS0040702,55
RTS0040703,29
RTS0040704,48
RTS0040705,66
RTS0040706,17
RTS0040707,10
RTS0040708,17
RTS0040709,12
RTS0040710,16
RTS0040711,12
RTS0040712,11
RTS0040713,28
RTS0040714,19
RTS0040715,13
RTS0040716,10
RTS0040717,12
RTS0040718,13
RTS0040719,11
RTS0040720,13
RTS0040721,15
RTS0040722,10
RTS0040723,19
RTS0040724,17
RTS0040725,18
RTS0040726,32
RTS0040727,43
RTS0040728,34
RTS0040729,38
RTS0040730,31
RTS0040731,23
RTS0040732,22
RTS0040733,14
RTS0040734,21
RTS0040735,17
RTS0040736,123
RTS0040737,122
RTS0040738,81
RTS0040739,90
RTS0040740,97
RTS0040741,28
RTS0040742,19
RTS0040743,23
RTS0040744,14
RTS0040745,22
RTS0040746,25
RTS0040747,11
RTS0040748,32
RTS0040749,29
RTS0040750,36
RTS0040751,19
RTS0040752,23
RTS0040753,29
RTS0040754,18
RTS0040755,16
RTS0040756,24
RTS0040757,22
RTS0040758,26
RTS0040759,25
RTS0040760,41
RTS0040761,38
RTS0040762,31
RTS0040763,14
RTS0040764,19
RTS0040765,33
RTS0040766,15
RTS0040767,27
RTS0040768,36
RTS0040769,33
RTS0040770,14
RTS0040771,16
RTS0040772,17
RTS0040773,20
RTS0040774,18
RTS0040775,14
RTS0040776,17
RTS0040777,12
RTS0040778,18
RTS0040779,10
RTS0040780,16
RTS0040781,21
RTS0040782,43
RTS0040783,23
RTS0040784,45
RTS0040785,36
RTS0040786,20
RTS0040787,16
RTS0040788,20
RTS0040789,17
RTS0040790,21
RTS0040791,19
RTS0040792,21
RTS0040793,13
RTS0040794,15
RTS0040795,6
RTS0040796,29
RTS0040797,8
RTS0040798,13
RTS0040799,19
RTS0040800,10
RTS0040801,20
RTS0040802,21
RTS0040803,43
RTS0040804,24
RTS0040805,29
RTS0040806,17
RTS0040807,26
RTS0040808,23
RTS0040809,19
RTS0040810,26
RTS0040811,14
RTS0040812,25
RTS0040813,11
RTS0040814,14
RTS0040815,19
RTS0040816,14
RTS0040817,14
RTS0040818,37
RTS0040819,18
RTS0040820,26
RTS0040821,32
RTS0040822,28
RTS0040823,15
RTS0040824,31
RTS0040825,22
RTS0040826,26
RTS0040827,11
RTS0040828,16
RTS0040830,16
RTS0040831,18
RTS0040832,20
RTS0040833,17
RTS0040834,24
RTS0040836,75
RTS0040837,42
RTS0040838,77
RTS0040839,59
RTS0040840,49
RTS0040841,42
RTS0040842,38
RTS0040843,47
RTS0040844,42
RTS0040845,46
RTS0040846,29
RTS0040847,28
RTS0040848,19
RTS0040849,29
RTS0040850,29
RTS0040851,33
RTS0040852,23
RTS0040853,43
RTS0040854,35
RTS0040855,28
RTS0040856,16
RTS0040857,13
RTS0040858,19
RTS0040859,9
RTS0040860,15
RTS0040861,36
RTS0040862,24
RTS0040863,14
RTS0040864,16
RTS0040865,20
RTS0040866,38
RTS0040867,38
RTS0040868,36
RTS0040869,30
RTS0040870,34
RTS0040871,15
RTS0040872,23
RTS0040873,19
RTS0040874,13
RTS0040875,20
RTS0040876,23
RTS0040877,11
RTS0040878,14
RTS0040879,15
RTS0040880,10
RTS0040881,17
RTS0040882,22
RTS0040883,9
RTS0040884,21
RTS0040885,15
RTS0040886,97
RTS0040887,151
RTS0040888,175
RTS0040889,221
RTS0040890,179
RTS0040891,17
RTS0040892,25
RTS0040893,12
RTS0040894,22
RTS0040895,18
RTS0040896,10
RTS0040897,15
RTS0040898,13
RTS0040899,4
RTS0040900,11
RTS0040901,23
RTS0040902,32
RTS0040903,17
RTS0040904,39
RTS0040905,30
RTS0040906,26
RTS0040907,34
RTS0040908,41
RTS0040909,37
RTS0040910,40
RTS0040911,39
RTS0040912,50
RTS0040913,40
RTS0040914,41
RTS0040915,43
RTS0040916,14
RTS0040917,13
RTS0040918,16
RTS0040919,12
RTS0040920,8
RTS0040921,29
RTS0040922,28
RTS0040923,30
RTS0040924,25
RTS0040925,35
RTS0040926,11
RTS0040927,10
RTS0040928,11
RTS0040929,13
RTS0040930,16
RTS0040931,25
RTS0040932,13
RTS0040933,19
RTS0040934,16
RTS0040935,32
RTS0040936,42
RTS0040937,25
RTS0040938,33
RTS0040939,32
RTS0040940,27
RTS0040941,19
RTS0040942,12
RTS0040943,10
RTS0040944,34
RTS0040945,17
RTS0040946,63
RTS0040947,79
RTS0040948,88
RTS0040949,60
RTS0040950,60
RTS0040951,24
RTS0040952,9
RTS0040953,9
RTS0040954,10
RTS0040955,8
RTS0040956,27
RTS0040957,9
RTS0040958,16
RTS0040959,25
RTS0040960,25
RTS0040961,7
RTS0040962,18
RTS0040963,17
RTS0040964,20
RTS0040965,22
RTS0040966,22
RTS0040967,23
RTS0040968,11
RTS0040969,22
RTS0040970,26
RTS0040971,12
RTS0040972,16
RTS0040973,12
RTS0040974,15
RTS0040975,13
RTS0040976,17
RTS0040977,23
RTS0040978,18
RTS0040979,24
RTS0040980,11
RTS0040981,17
RTS0040982,18
RTS0040983,26
RTS0040984,16
RTS0040985,17
RTS0040986,21
RTS0040987,23
RTS0040988,28
RTS0040989,17
RTS0040990,18
RTS0040991,39
RTS0040992,18
RTS0040993,21
RTS0040994,36
RTS0040995,31
RTS0040996,27
RTS0040997,23
RTS0040998,16
RTS0040999,30
RTS0041000,29
RTS0041001,15
RTS0041002,34
RTS0041003,35
RTS0041004,31
RTS0041005,18
RTS0041006,28
RTS0041007,23
RTS0041008,28
RTS0041009,22
RTS0041010,23
RTS0041011,14
RTS0041012,5
RTS0041013,14
RTS0041014,17
RTS0041015,16
RTS0041016,14
RTS0041017,20
RTS0041018,18
RTS0041019,10
RTS0041020,21
RTS0041021,25
RTS0041022,24
RTS0041023,38
RTS0041024,35
RTS0041025,29
RTS0041026,12
RTS0041027,23
RTS0041028,18
RTS0041029,19
RTS0041030,23
RTS0041031,19
RTS0041032,22
RTS0041033,16
RTS0041034,21
RTS0041035,15
RTS0041036,27
RTS0041037,14
RTS0041038,17
RTS0041039,15
RTS0041040,16
RTS0041041,13
RTS0041042,15
RTS0041043,17
RTS0041044,18
RTS0041045,19
RTS0041046,101
RTS0041047,73
RTS0041048,64
RTS0041049,103
RTS0041050,98
RTS0041051,24
RTS0041052,13
RTS0041053,12
RTS0041054,27
RTS0041055,15
RTS0041056,17
RTS0041057,16
RTS0041058,23
RTS0041059,14
RTS0041060,27
RTS0041061,21
RTS0041062,23
RTS0041063,23
RTS0041064,17
RTS0041066,14
RTS0041067,20
RTS0041068,26
RTS0041069,20
RTS0041070,40
RTS0041071,16
RTS0041072,19
RTS0041073,18
RTS0041074,25
RTS0041075,23
RTS0041076,29
RTS0041077,14
RTS0041078,26
RTS0041079,20
RTS0041080,27
RTS0041081,27
RTS0041082,21
RTS0041083,16
RTS0041084,15
RTS0041085,13
RTS0041086,28
RTS0041087,31
RTS0041088,23
RTS0041089,19
RTS0041090,17
RTS0041091,17
RTS0041092,26
RTS0041093,17
RTS0041094,16
RTS0041095,19
RTS0041096,8
RTS0041097,10
RTS0041098,10
RTS0041099,13
RTS0041100,9
RTS0041101,28
RTS0041102,16
RTS0041103,16
RTS0041104,12
RTS0041105,22
RTS0041106,32
RTS0041107,23
RTS0041108,17
RTS0041109,18
RTS0041110,20
RTS0041111,23
RTS0041112,28
RTS0041113,11
RTS0041114,15
RTS0041115,28
RTS0041116,30
RTS0041117,33
RTS0041118,32
RTS0041119,23
RTS0041120,30
RTS0041121,21
RTS0041122,27
RTS0041123,30
RTS0041124,11
RTS0041125,19
RTS0041126,27
RTS0041127,48
RTS0041128,28
RTS0041129,27
RTS0041130,24
RTS0041131,40
RTS0041132,38
RTS0041133,54
RTS0041134,37
RTS0041135,39
RTS0041136,22
RTS0041137,19
RTS0041138,30
RTS0041139,30
RTS0041140,17
RTS0041141,34
RTS0041142,42
RTS0041143,13
RTS0041144,26
RTS0041145,20
RTS0041146,14
RTS0041147,15
RTS0041148,25
RTS0041149,25
RTS0041150,28
RTS0041151,26
RTS0041152,11
RTS0041153,27
RTS0041154,22
RTS0041155,22
RTS0041156,45
RTS0041157,38
RTS0041158,37
RTS0041159,22
RTS0041160,29
RTS0041161,17
RTS0041162,16
RTS0041163,10
RTS0041164,17
RTS0041165,18
RTS0041166,19
RTS0041167,18
RTS0041168,13
RTS0041169,19
RTS0041170,21
RTS0041171,22
RTS0041172,20
RTS0041173,22
RTS0041174,22
RTS0041175,25
RTS0041176,19
RTS0041177,25
RTS0041178,19
RTS0041179,14
RTS0041180,16
RTS0041181,23
RTS0041182,16
RTS0041183,23
RTS0041184,23
RTS0041185,15
RTS0041186,18
RTS0041187,19
RTS0041188,16
RTS0041189,14
RTS0041190,19
RTS0041191,39
RTS0041192,30
RTS0041193,40
RTS0041194,19
RTS0041195,23
RTS0041196,15
RTS0041197,21
RTS0041198,18
RTS0041199,15
RTS0041200,18
RTS0041201,18
RTS0041202,18
RTS0041203,22
RTS0041204,9
RTS0041205,23
RTS0041206,74
RTS0041207,145
RTS0041208,105
RTS0041209,127
RTS0041210,45
RTS0041211,47
RTS0041212,32
RTS0041213,59
RTS0041214,54
RTS0041215,35
RTS0041216,15
RTS0041217,17
RTS0041218,23
RTS0041219,23
RTS0041220,21
RTS0041221,13
RTS0041222,19
RTS0041223,14
RTS0041224,12
RTS0041225,9
RTS0041226,15
RTS0041227,18
RTS0041228,12
RTS0041229,25
RTS0041230,18
RTS0041231,67
RTS0041232,38
RTS0041233,66
RTS0041234,60
RTS0041235,52
RTS0041236,26
RTS0041237,9
RTS0041238,13
RTS0041239,18
RTS0041240,18
RTS0041241,19
RTS0041242,18
RTS0041243,25
RTS0041244,10
RTS0041246,17
RTS0041247,22
RTS0041248,17
RTS0041249,16
RTS0041250,22
RTS0041251,29
RTS0041252,48
RTS0041253,48
RTS0041254,44
RTS0041255,49
RTS0041256,12
RTS0041257,12
RTS0041258,19
RTS0041259,16
RTS0041260,17
RTS0041261,23
RTS0041262,29
RTS0041263,20
RTS0041265,31
RTS0041266,16
RTS0041267,23
RTS0041268,20
RTS0041269,16
RTS0041270,21
RTS0041271,36
RTS0041272,22
RTS0041273,25
RTS0041274,20
RTS0041275,30
RTS0041276,14
RTS0041277,16
RTS0041278,25
RTS0041279,21
RTS0041280,17
RTS0041281,14
RTS0041282,12
RTS0041283,21
RTS0041284,13
RTS0041285,10
RTS0041286,27
RTS0041287,15
RTS0041288,23
RTS0041289,14
RTS0041290,17
RTS0041291,11
RTS0041292,29
RTS0041293,17
RTS0041294,11
RTS0041295,13
RTS0041296,25
RTS0041297,25
RTS0041298,25
RTS0041299,28
RTS0041300,24
RTS0041301,18
RTS0041302,19
RTS0041303,15
RTS0041304,24
RTS0041305,15
RTS0041306,16
RTS0041307,11
RTS0041308,10
RTS0041309,22
RTS0041310,21
RTS0041311,21
RTS0041312,12
RTS0041313,24
RTS0041314,20
RTS0041315,26
RTS0041316,20
RTS0041317,19
RTS0041318,21
RTS0041319,13
RTS0041320,13
RTS0041321,27
RTS0041322,23
RTS0041323,18
RTS0041324,17
RTS0041325,27
RTS0041326,12
RTS0041327,19
RTS0041328,15
RTS0041329,11
RTS0041330,22
RTS0041331,18
RTS0041332,12
RTS0041333,15
RTS0041334,18
RTS0041335,23
RTS0041346,23
RTS0041347,36
RTS0041348,42
RTS0041349,62
RTS0041350,59
RTS0041351,22
RTS0041352,28
RTS0041353,20
RTS0041354,20
RTS0041355,16
RTS0041356,22
RTS0041357,23
RTS0041358,16
RTS0041359,24
RTS0041360,24
RTS0041361,20
RTS0041362,11
RTS0041363,27
RTS0041364,25
RTS0041365,17
RTS0041366,24
RTS0041367,20
RTS0041368,22
RTS0041369,19
RTS0041370,16
RTS0041371,20
RTS0041372,19
RTS0041373,11
RTS0041374,19
RTS0041375,19
RTS0041376,27
RTS0041377,13
RTS0041378,11
RTS0041379,8
RTS0041380,14
RTS0041381,22
RTS0041382,19
RTS0041383,12
RTS0041384,11
RTS0041385,20
RTS0041386,13
RTS0041387,16
RTS0041388,15
RTS0041389,14
RTS0041390,17
RTS0041391,14
RTS0041392,22
RTS0041393,10
RTS0041394,14
RTS0041395,11
RTS0041396,28
RTS0041397,18
RTS0041398,21
RTS0041399,22
RTS0041400,18
RTS0041401,17
RTS0041402,20
RTS0041403,13
RTS0041404,15
RTS0041405,16
RTS0041406,16
RTS0041407,16
RTS0041408,18
RTS0041409,22
RTS0041410,18
RTS0041411,16
RTS0041412,19
RTS0041413,24
RTS0041414,26
RTS0041415,16
RTS0041416,13
RTS0041417,15
RTS0041418,15
RTS0041419,20
RTS0041420,21
RTS0041421,12
RTS0041422,14
RTS0041423,13
RTS0041424,28
RTS0041425,20
RTS0041426,16
RTS0041427,13
RTS0041428,14
RTS0041429,22
RTS0041430,20
RTS0041431,16
RTS0041432,18
RTS0041433,23
RTS0041434,18
RTS0041435,18
RTS0041436,16
RTS0041437,11
RTS0041438,16
RTS0041439,17
RTS0041440,18
RTS0041441,21
RTS0041442,12
RTS0041443,28
RTS0041444,13
RTS0041445,17
RTS0041446,17
RTS0041447,24
RTS0041448,14
RTS0041449,20
RTS0041450,18
RTS0041451,20
RTS0041452,15
RTS0041453,16
RTS0041454,19
RTS0041455,16
RTS0041456,23
RTS0041457,33
RTS0041458,32
RTS0041459,32
RTS0041460,27
RTS0041461,14
RTS0041462,13
RTS0041463,14
RTS0041464,7
RTS0041465,21
RTS0041466,34
RTS0041467,25
RTS0041468,30
RTS0041469,16
RTS0041470,33
RTS0041471,12
RTS0041472,9
RTS0041473,23
RTS0041474,16
RTS0041475,14
RTS0041476,11
RTS0041477,12
RTS0041478,15
RTS0041479,11
RTS0041480,12
RTS0041481,11
RTS0041482,15
RTS0041483,13
RTS0041484,21
RTS0041485,25
RTS0041486,22
RTS0041487,32
RTS0041488,24
RTS0041489,24
RTS0041490,20
RTS0041491,29
RTS0041492,17
RTS0041493,8
RTS0041494,11
RTS0041495,16
RTS0041496,72
RTS0041497,74
RTS0041498,75
RTS0041499,89
RTS0041500,88
RTS0041501,30
RTS0041502,14
RTS0041503,22
RTS0041504,24
RTS0041505,22
RTS0041506,8
RTS0041507,11
RTS0041508,14
RTS0041509,9
RTS0041510,12
RTS0041511,15
RTS0041512,13
RTS0041513,17
RTS0041514,26
RTS0041515,16
RTS0041516,18
RTS0041517,20
RTS0041518,10
RTS0041519,22
RTS0041520,16
RTS0041521,10
RTS0041522,10
RTS0041523,14
RTS0041524,14
RTS0041525,14
RTS0041526,25
RTS0041527,36
RTS0041528,47
RTS0041529,22
RTS0041530,43
RTS0041531,20
RTS0041532,13
RTS0041533,6
RTS0041534,19
RTS0041535,15
RTS0041536,26
RTS0041537,16
RTS0041538,14
RTS0041540,11
RTS0041541,12
RTS0041542,19
RTS0041543,7
RTS0041544,15
RTS0041545,15
RTS0041546,19
RTS0041547,17
RTS0041548,12
RTS0041549,13
RTS0041550,13
RTS0041551,15
RTS0041552,17
RTS0041553,21
RTS0041554,18
RTS0041555,20
RTS0041556,10
RTS0041557,12
RTS0041558,20
RTS0041559,14
RTS0041560,18
RTS0041561,12
RTS0041562,26
RTS0041563,21
RTS0041564,27
RTS0041565,25
RTS0041566,34
RTS0041567,36
RTS0041568,45
RTS0041569,40
RTS0041570,42
RTS0041571,17
RTS0041572,16
RTS0041573,15
RTS0041574,11
RTS0041575,14
RTS0041576,25
RTS0041577,24
RTS0041578,17
RTS0041579,17
RTS0041580,17
RTS0041581,47
RTS0041582,63
RTS0041583,48
RTS0041584,47
RTS0041585,71
RTS0041586,19
RTS0041587,28
RTS0041588,10
RTS0041589,22
RTS0041590,16
RTS0041591,8
RTS0041592,13
RTS0041593,20
RTS0041594,16
RTS0041595,8
RTS0041596,13
RTS0041597,18
RTS0041598,20
RTS0041599,11
RTS0041600,16
RTS0041601,13
RTS0041602,20
RTS0041603,16
RTS0041604,19
RTS0041605,15
RTS0041606,14
RTS0041607,18
RTS0041608,17
RTS0041609,24
RTS0041610,17
RTS0041611,13
RTS0041612,19
RTS0041613,24
RTS0041614,13
RTS0041615,14
RTS0041616,20
RTS0041617,21
RTS0041618,12
RTS0041619,18
RTS0041620,27
RTS0041621,20
RTS0041622,21
RTS0041623,17
RTS0041624,13
RTS0041625,15
RTS0041626,15
RTS0041627,22
RTS0041628,12
RTS0041629,19
RTS0041630,21
RTS0041631,31
RTS0041632,24
RTS0041633,30
RTS0041634,41
RTS0041635,23
RTS0041636,21
RTS0041637,36
RTS0041638,28
RTS0041639,16
RTS0041640,29
RTS0041641,17
RTS0041642,12
RTS0041643,18
RTS0041644,19
RTS0041645,11
RTS0041646,19
RTS0041647,23
RTS0041648,20
RTS0041649,21
RTS0041650,23
RTS0041651,23
RTS0041652,21
RTS0041653,27
RTS0041654,22
RTS0041655,16
RTS0041656,15
RTS0041657,23
RTS0041658,27
RTS0041659,25
RTS0041660,15
RTS0041661,35
RTS0041662,26
RTS0041663,17
RTS0041664,18
RTS0041665,18
RTS0041666,21
RTS0041667,16
RTS0041668,16
RTS0041669,18
RTS0041670,24
RTS0041671,14
RTS0041672,14
RTS0041673,18
RTS0041674,14
RTS0041675,14
RTS0041676,35
RTS0041677,23
RTS0041678,36
RTS0041679,40
RTS0041680,23
RTS0041681,16
RTS0041682,22
RTS0041683,16
RTS0041684,10
RTS0041685,23
RTS0041686,39
RTS0041687,15
RTS0041688,24
RTS0041689,31
RTS0041690,39
RTS0041691,42
RTS0041692,18
RTS0041693,33
RTS0041694,17
RTS0041695,24
RTS0041696,12
RTS0041697,18
RTS0041698,14
RTS0041699,13
RTS0041700,10
RTS0041701,33
RTS0041702,22
RTS0041703,37
RTS0041704,31
RTS0041705,44
RTS0041706,12
RTS0041707,9
RTS0041708,19
RTS0041709,25
RTS0041710,15
RTS0041711,18
RTS0041712,16
RTS0041713,18
RTS0041714,18
RTS0041715,15
RTS0041716,116
RTS0041717,141
RTS0041718,169
RTS0041719,139
RTS0041720,110
RTS0041721,24
RTS0041722,20
RTS0041723,17
RTS0041724,31
RTS0041725,25
RTS0041726,8
RTS0041727,19
RTS0041728,19
RTS0041729,15
RTS0041730,15
RTS0041731,28
RTS0041732,13
RTS0041733,13
RTS0041734,8
RTS0041735,28
RTS0041736,28
RTS0041737,18
RTS0041738,31
RTS0041739,41
RTS0041740,20
RTS0041741,21
RTS0041742,22
RTS0041743,10
RTS0041744,11
RTS0041745,10
RTS0041746,42
RTS0041747,34
RTS0041748,30
RTS0041749,16
RTS0041750,24
RTS0041751,23
RTS0041752,5
RTS0041753,9
RTS0041754,14
RTS0041755,23
RTS0041756,28
RTS0041757,26
RTS0041758,25
RTS0041759,38
RTS0041760,30
RTS0041761,24
RTS0041762,9
RTS0041763,23
RTS0041764,11
RTS0041765,7
RTS0041766,18
RTS0041767,15
RTS0041768,10
RTS0041769,17
RTS0041770,16
RTS0041771,26
RTS0041772,18
RTS0041773,12
RTS0041774,19
RTS0041775,12
RTS0041776,34
RTS0041777,11
RTS0041778,23
RTS0041779,30
RTS0041780,21
RTS0041781,14
RTS0041782,16
RTS0041783,17
RTS0041784,18
RTS0041785,22
RTS0041786,18
RTS0041787,29
RTS0041788,22
RTS0041789,12
RTS0041790,21
RTS0041791,19
RTS0041793,31
RTS0041794,20
RTS0041795,15
RTS0041796,20
RTS0041797,23
RTS0041798,23
RTS0041799,19
RTS0041800,20
RTS0041801,18
RTS0041802,30
RTS0041803,26
RTS0041804,37
RTS0041805,20
RTS0041806,16
RTS0041807,10
RTS0041808,23
RTS0041809,16
RTS0041810,24
RTS0041811,29
RTS0041812,33
RTS0041813,42
RTS0041814,28
RTS0041815,39
RTS0041816,12
RTS0041817,11
RTS0041818,12
RTS0041819,9
RTS0041820,17
RTS0041821,29
RTS0041822,36
RTS0041823,16
RTS0041824,42
RTS0041825,9
RTS0041826,23
RTS0041827,30
RTS0041828,18
RTS0041829,14
RTS0041830,19
RTS0041831,15
RTS0041832,24
RTS0041833,19
RTS0041834,22
RTS0041835,22
RTS0041836,30
RTS0041837,18
RTS0041838,15
RTS0041839,24
RTS0041840,13
RTS0041841,18
RTS0041842,13
RTS0041843,12
RTS0041844,11
RTS0041845,15
RTS0041846,17
RTS0041847,23
RTS0041848,20
RTS0041849,23
RTS0041850,20
RTS0041851,12
RTS0041852,19
RTS0041853,15
RTS0041854,16
RTS0041855,18
RTS0041856,15
RTS0041857,23
RTS0041858,25
RTS0041859,10
RTS0041860,12
RTS0041861,22
RTS0041862,10
RTS0041863,11
RTS0041864,15
RTS0041865,14
RTS0041866,29
RTS0041867,22
RTS0041868,22
RTS0041869,22
RTS0041870,21
RTS0041871,11
RTS0041872,11
RTS0041873,22
RTS0041874,30
RTS0041875,17
RTS0041876,26
RTS0041877,30
RTS0041878,24
RTS0041879,37
RTS0041880,45
RTS0041881,20
RTS0041882,13
RTS0041883,19
RTS0041884,16
RTS0041885,33
RTS0041886,47
RTS0041887,64
RTS0041888,60
RTS0041889,53
RTS0041890,52
RTS0041891,38
RTS0041892,47
RTS0041893,48
RTS0041894,37
RTS0041895,52
RTS0041896,34
RTS0041897,38
RTS0041898,41
RTS0041899,16
RTS0041900,22
RTS0041901,28
RTS0041902,22
RTS0041903,28
RTS0041904,24
RTS0041905,29
RTS0041906,201
RTS0041907,16
RTS0041908,106
RTS0041909,26
RTS0041910,71
RTS0041911,21
RTS0041912,16
RTS0041913,21
RTS0041914,28
RTS0041915,19
RTS0041916,202
RTS0041917,169
RTS0041918,142
RTS0041919,272
RTS0041920,278
RTS0041922,36
RTS0041923,16
RTS0041924,17
RTS0041925,14
RTS0041926,12
RTS0041927,11
RTS0041928,21
RTS0041929,15
RTS0041930,22
RTS0041931,20
RTS0041932,27
RTS0041933,17
RTS0041934,12
RTS0041935,15
RTS0041936,8
RTS0041937,19
RTS0041938,17
RTS0041939,22
RTS0041940,21
RTS0041941,19
RTS0041942,17
RTS0041943,17
RTS0041944,13
RTS0041945,13
RTS0041946,32
RTS0041947,28
RTS0041948,21
RTS0041949,19
RTS0041950,28
RTS0041951,14
RTS0041952,30
RTS0041953,40
RTS0041954,45
RTS0041955,42
RTS0041956,25
RTS0041957,23
RTS0041958,18
RTS0041959,25
RTS0041960,15
RTS0041961,11
RTS0041962,18
RTS0041963,15
RTS0041964,23
RTS0041965,20
RTS0041966,15
RTS0041967,32
RTS0041968,27
RTS0041969,18
RTS0041971,29
RTS0041972,29
RTS0041973,14
RTS0041974,25
RTS0041975,17
RTS0041976,25
RTS0041977,33
RTS0041978,36
RTS0041979,30
RTS0041980,38
RTS0041981,17
RTS0041982,21
RTS0041983,33
RTS0041984,23
RTS0041985,24
RTS0041986,19
RTS0041987,30
RTS0041988,17
RTS0041989,26
RTS0041990,27
RTS0041991,21
RTS0041992,17
RTS0041993,25
RTS0041994,17
RTS0041995,16
RTS0041996,11
RTS0041997,20
RTS0041998,9
RTS0041999,17
RTS0042000,17
RTS0042001,12
RTS0042002,15
RTS0042003,13
RTS0042004,18
RTS0042005,18
RTS0042006,19
RTS0042007,22
RTS0042008,12
RTS0042009,21
RTS0042010,19
RTS0042011,43
RTS0042012,37
RTS0042013,55
RTS0042014,28
RTS0042015,54
RTS0042016,9
RTS0042017,21
RTS0042018,14
RTS0042019,21
RTS0042020,10
RTS0042021,25
RTS0042022,30
RTS0042023,34
RTS0042024,28
RTS0042025,33
RTS0042026,25
RTS0042027,21
RTS0042028,18
RTS0042029,17
RTS0042030,12
RTS0042031,21
RTS0042032,23
RTS0042033,16
RTS0042034,16
RTS0042035,24
RTS0042036,28
RTS0042037,44
RTS0042038,25
RTS0042039,23
RTS0042040,24
RTS0042041,21
RTS0042042,11
RTS0042043,15
RTS0042044,14
RTS0042045,11
RTS0042046,38
RTS0042047,36
RTS0042048,21
RTS0042049,26
RTS0042050,23
RTS0042051,23
RTS0042052,29
RTS0042053,27
RTS0042054,15
RTS0042055,18
RTS0042056,27
RTS0042057,27
RTS0042058,25
RTS0042059,9
RTS0042060,36
RTS0042061,38
RTS0042062,79
RTS0042063,81
RTS0042064,56
RTS0042065,47
RTS0042066,24
RTS0042067,27
RTS0042068,34
RTS0042069,28
RTS0042071,26
RTS0042072,17
RTS0042073,10
RTS0042074,17
RTS0042075,14
RTS0042076,19
RTS0042077,13
RTS0042078,12
RTS0042079,17
RTS0042080,14
RTS0042081,32
RTS0042082,21
RTS0042083,18
RTS0042084,26
RTS0042085,15
RTS0042086,10
RTS0042087,15
RTS0042088,7
RTS0042089,17
RTS0042090,13
RTS0042091,21
RTS0042092,21
RTS0042093,19
RTS0042094,21
RTS0042095,20
RTS0042096,29
RTS0042097,19
RTS0042098,19
RTS0042099,19
RTS0042100,29
RTS0042101,21
RTS0042102,14
RTS0042103,15
RTS0042104,15
RTS0042105,18
RTS0042106,19
RTS0042107,15
RTS0042108,9
RTS0042109,24
RTS0042110,18
RTS0042111,19
RTS0042112,19
RTS0042113,21
RTS0042114,20
RTS0042115,17
RTS0042116,10
RTS0042117,12
RTS0042118,7
RTS0042119,12
RTS0042120,23
RTS0042121,18
RTS0042122,20
RTS0042123,24
RTS0042124,15
RTS0042125,20
RTS0042126,32
RTS0042127,30
RTS0042128,31
RTS0042129,26
RTS0042130,26
RTS0042131,20
RTS0042132,22
RTS0042133,23
RTS0042134,20
RTS0042135,28
RTS0042136,22
RTS0042137,18
RTS0042138,13
RTS0042139,19
RTS0042140,14
RTS0042141,28
RTS0042142,16
RTS0042143,27
RTS0042144,18
RTS0042145,12
RTS0042146,40
RTS0042147,44
RTS0042148,35
RTS0042149,35
RTS0042150,43
RTS0042151,13
RTS0042152,15
RTS0042153,14
RTS0042154,11
RTS0042155,18
RTS0042156,10
RTS0042157,12
RTS0042158,14
RTS0042159,14
RTS0042160,11
RTS0042161,17
RTS0042162,22
RTS0042163,26
RTS0042164,30
RTS0042165,28
RTS0042166,22
RTS0042167,29
RTS0042168,21
RTS0042169,22
RTS0042170,16
RTS0042171,24
RTS0042172,16
RTS0042173,18
RTS0042174,14
RTS0042175,13
RTS0042176,19
RTS0042177,18
RTS0042178,30
RTS0042179,27
RTS0042180,13
RTS0042181,10
RTS0042182,22
RTS0042183,19
RTS0042184,22
RTS0042185,12
RTS0042186,16
RTS0042187,14
RTS0042188,21
RTS0042189,14
RTS0042190,16
RTS0042191,22
RTS0042192,16
RTS0042193,21
RTS0042194,38
RTS0042195,14
RTS0042196,18
RTS0042197,23
RTS0042198,9
RTS0042199,22
RTS0042200,13
RTS0042201,18
RTS0042202,15
RTS0042203,12
RTS0042204,12
RTS0042205,12
RTS0042206,8
RTS0042207,16
RTS0042208,10
RTS0042209,17
RTS0042210,16
RTS0042211,7
RTS0042212,11
RTS0042213,11
RTS0042214,13
RTS0042215,18
RTS0042216,17
RTS0042217,13
RTS0042218,16
RTS0042219,15
RTS0042220,30
RTS0042221,11
RTS0042222,14
RTS0042223,13
RTS0042224,17
RTS0042225,25
RTS0042226,25
RTS0042227,20
RTS0042228,28
RTS0042229,19
RTS0042230,38
RTS0042231,21
RTS0042232,26
RTS0042233,35
RTS0042234,31
RTS0042235,28
RTS0042236,34
RTS0042237,43
RTS0042238,37
RTS0042239,28
RTS0042240,56
RTS0042241,17
RTS0042242,15
RTS0042243,16
RTS0042244,13
RTS0042245,12
RTS0042246,41
RTS0042247,54
RTS0042248,111
RTS0042249,66
RTS0042250,54
RTS0042251,18
RTS0042252,30
RTS0042253,15
RTS0042254,28
RTS0042255,22
RTS0042256,34
RTS0042257,23
RTS0042258,21
RTS0042259,12
RTS0042260,27
RTS0042261,26
RTS0042262,24
RTS0042263,26
RTS0042264,23
RTS0042265,35
RTS0042266,10
RTS0042267,16
RTS0042268,10
RTS0042269,12
RTS0042270,12
RTS0042271,18
RTS0042272,11
RTS0042273,21
RTS0042274,13
RTS0042275,12
RTS0042276,30
RTS0042277,30
RTS0042278,13
RTS0042279,25
RTS0042280,21
RTS0042281,18
RTS0042282,13
RTS0042283,14
RTS0042284,17
RTS0042285,15
RTS0042286,71
RTS0042287,137
RTS0042288,128
RTS0042289,119
RTS0042290,151
RTS0042291,47
RTS0042292,63
RTS0042293,54
RTS0042294,49
RTS0042295,46
RTS0042296,14
RTS0042297,22
RTS0042298,15
RTS0042299,21
RTS0042300,9
RTS0042301,12
RTS0042302,9
RTS0042303,24
RTS0042304,26
RTS0042305,16
RTS0042306,46
RTS0042307,46
RTS0042308,52
RTS0042309,68
RTS0042310,58
RTS0042311,14
RTS0042312,18
RTS0042313,11
RTS0042314,10
RTS0042315,24
RTS0042316,14
RTS0042317,18
RTS0042318,21
RTS0042319,13
RTS0042320,17
RTS0042321,21
RTS0042322,17
RTS0042323,24
RTS0042324,30
RTS0042325,25
RTS0042326,16
RTS0042327,17
RTS0042328,16
RTS0042329,20
RTS0042330,17
RTS0042331,19
RTS0042332,26
RTS0042333,30
RTS0042334,22
RTS0042335,14
RTS0042336,18
RTS0042337,26
RTS0042338,25
RTS0042339,18
RTS0042340,18
RTS0042341,34
RTS0042342,21
RTS0042343,28
RTS0042344,22
RTS0042345,15
RTS0042346,17
RTS0042347,17
RTS0042348,10
RTS0042349,18
RTS0042350,15
RTS0042351,21
RTS0042352,20
RTS0042353,20
RTS0042354,18
RTS0042355,15
RTS0042356,22
RTS0042357,29
RTS0042358,24
RTS0042359,17
RTS0042360,21
RTS0042361,31
RTS0042362,19
RTS0042363,24
RTS0042364,24
RTS0042365,27
RTS0042366,26
RTS0042367,35
RTS0042368,19
RTS0042369,17
RTS0042370,30
RTS0042371,20
RTS0042372,16
RTS0042373,18
RTS0042374,14
RTS0042375,20
RTS0042376,14
RTS0042377,8
RTS0042378,12
RTS0042379,22
RTS0042380,10
RTS0042381,29
RTS0042382,21
RTS0042383,12
RTS0042384,17
RTS0042385,23
RTS0042386,29
RTS0042387,16
RTS0042388,31
RTS0042389,31
RTS0042390,18
RTS0042391,13
RTS0042392,20
RTS0042393,13
RTS0042394,10
RTS0042395,23
RTS0042396,16
RTS0042397,20
RTS0042398,22
RTS0042399,18
RTS0042400,21
RTS0042401,21
RTS0042402,25
RTS0042403,21
RTS0042404,17
RTS0042405,23
RTS0042406,19
RTS0042407,12
RTS0042408,24
RTS0042409,16
RTS0042410,24
RTS0042411,41
RTS0042412,34
RTS0042413,51
RTS0042414,42
RTS0042415,44
RTS0042416,58
RTS0042417,77
RTS0042418,83
RTS0042419,70
RTS0042420,81
RTS0042421,15
RTS0042422,15
RTS0042423,11
RTS0042424,14
RTS0042425,19
RTS0042426,22
RTS0042427,19
RTS0042428,29
RTS0042429,23
RTS0042430,16
RTS0042431,19
RTS0042432,18
RTS0042433,9
RTS0042434,20
RTS0042435,20
RTS0042436,27
RTS0042437,27
RTS0042438,20
RTS0042439,33
RTS0042440,27
RTS0042441,46
RTS0042442,49
RTS0042443,53
RTS0042444,45
RTS0042445,36
RTS0042446,30
RTS0042447,22
RTS0042448,22
RTS0042449,19
RTS0042450,20
RTS0042451,18
RTS0042452,17
RTS0042453,22
RTS0042454,12
RTS0042455,13
RTS0042456,11
RTS0042457,22
RTS0042458,19
RTS0042460,27
RTS0042461,61
RTS0042462,55
RTS0042463,50
RTS0042464,64
RTS0042465,49
RTS0042466,20
RTS0042467,22
RTS0042468,20
RTS0042469,21
RTS0042470,14
RTS0042471,43
RTS0042472,47
RTS0042473,69
RTS0042474,44
RTS0042475,73
RTS0042476,19
RTS0042477,27
RTS0042478,21
RTS0042479,11
RTS0042480,13
RTS0042481,17
RTS0042482,28
RTS0042483,48
RTS0042484,45
RTS0042485,18
RTS0042486,19
RTS0042487,23
RTS0042488,21
RTS0042489,20
RTS0042490,22
RTS0042491,12
RTS0042492,18
RTS0042493,17
RTS0042494,14
RTS0042495,13
RTS0042496,21
RTS0042497,19
RTS0042498,15
RTS0042499,24
RTS0042500,16
RTS0042501,18
RTS0042502,21
RTS0042503,8
RTS0042504,21
RTS0042505,25
RTS0042506,20
RTS0042507,21
RTS0042508,9
RTS0042509,18
RTS0042510,14
RTS0042515,21
RTS0042522,14
RTS0042526,20
RTS0042527,22
RTS0042528,25
RTS0042529,16
RTS0042530,21
RTS0042531,18
RTS0042532,14
RTS0042533,16
RTS0042534,18
RTS0042535,19
RTS0042536,21
RTS0042537,12
RTS0042538,15
RTS0042539,29
RTS0042540,19
RTS0042541,12
RTS0042542,18
RTS0042543,15
RTS0042544,10
RTS0042545,8
RTS0042546,14
RTS0042547,28
RTS0042548,12
RTS0042549,10
RTS0042550,19
RTS0042551,20
RTS0042552,12
RTS0042553,13
RTS0042554,16
RTS0042555,6
RTS0042556,22
RTS0042557,25
RTS0042558,22
RTS0042559,28
RTS0042560,30
RTS0042561,27
RTS0042562,27
RTS0042563,32
RTS0042564,27
RTS0042565,33
RTS0042566,36
RTS0042567,28
RTS0042568,35
RTS0042569,43
RTS0042570,24
RTS0042571,44
RTS0042572,33
RTS0042573,42
RTS0042574,31
RTS0042575,23
RTS0042576,12
RTS0042577,24
RTS0042578,32
RTS0042579,32
RTS0042580,13
RTS0042581,21
RTS0042582,20
RTS0042583,67
RTS0042584,17
RTS0042585,22
RTS0042586,12
RTS0042587,13
RTS0042588,23
RTS0042589,15
RTS0042590,12
RTS0042591,11
RTS0042592,21
RTS0042593,15
RTS0042594,8
RTS0042595,11
RTS0042596,20
RTS0042597,23
RTS0042598,36
RTS0042599,24
RTS0042600,14
RTS0042601,13
RTS0042602,15
RTS0042603,17
RTS0042604,15
RTS0042605,22
RTS0042606,18
RTS0042607,15
RTS0042608,17
RTS0042609,14
RTS0042610,11
RTS0042611,17
RTS0042612,15
RTS0042613,25
RTS0042614,23
RTS0042615,21
RTS0042616,20
RTS0042617,11
RTS0042618,14
RTS0042619,27
RTS0042620,15
RTS0042621,9
RTS0042622,5
RTS0042623,16
RTS0042624,15
RTS0042625,9
RTS0042626,20
RTS0042627,19
RTS0042628,14
RTS0042629,9
RTS0042630,12
RTS0042631,13
RTS0042633,12
RTS0042634,14
RTS0042635,19
RTS0042636,56
RTS0042637,31
RTS0042638,50
RTS0042639,29
RTS0042640,32
RTS0042641,11
RTS0042642,13
RTS0042643,4
RTS0042644,13
RTS0042645,21
RTS0042646,14
RTS0042647,13
RTS0042648,25
RTS0042649,23
RTS0042650,20
RTS0042651,12
RTS0042652,16
RTS0042653,6
RTS0042654,16
RTS0042655,11
RTS0042656,28
RTS0042657,14
RTS0042658,34
RTS0042659,37
RTS0042660,27
RTS0042661,25
RTS0042662,13
RTS0042663,13
RTS0042664,5
RTS0042665,11
RTS0042666,21
RTS0042667,17
RTS0042668,11
RTS0042669,21
RTS0042670,20
RTS0042671,84
RTS0042672,53
RTS0042673,67
RTS0042674,47
RTS0042675,63
RTS0042676,9
RTS0042678,13
RTS0042679,16
RTS0042680,14
RTS0042681,89
RTS0042682,108
RTS0042683,72
RTS0042684,44
RTS0042685,83
RTS0042686,50
RTS0042687,44
RTS0042688,25
RTS0042689,32
RTS0042690,24
RTS0042691,12
RTS0042692,11
RTS0042693,19
RTS0042694,1
RTS0042695,20
RTS0042696,17
RTS0042697,11
RTS0042698,13
RTS0042699,7
RTS0042700,17
RTS0042701,18
RTS0042702,21
RTS0042703,16
RTS0042704,19
RTS0042705,11
RTS0042706,24
RTS0042707,27
RTS0042708,26
RTS0042709,15
RTS0042710,31
RTS0042711,35
RTS0042712,35
RTS0042713,23
RTS0042714,32
RTS0042715,31
RTS0042716,14
RTS0042717,10
RTS0042718,19
RTS0042719,11
RTS0042720,15
RTS0042721,22
RTS0042722,19
RTS0042723,20
RTS0042724,21
RTS0042725,21
RTS0042726,19
RTS0042727,9
RTS0042728,14
RTS0042729,12
RTS0042730,15
RTS0042731,12
RTS0042732,10
RTS0042733,12
RTS0042734,14
RTS0042735,16
RTS0042736,43
RTS0042737,52
RTS0042738,35
RTS0042739,36
RTS0042740,39
RTS0042741,11
RTS0042742,12
RTS0042743,10
RTS0042744,16
RTS0042745,10
RTS0042746,17
RTS0042747,10
RTS0042748,11
RTS0042749,14
RTS0042750,11
RTS0042751,15
RTS0042752,22
RTS0042753,11
RTS0042754,8
RTS0042755,18
RTS0042756,21
RTS0042757,20
RTS0042758,12
RTS0042759,11
RTS0042760,16
RTS0042761,12
RTS0042762,9
RTS0042763,8
RTS0042764,18
RTS0042765,17
RTS0042766,35
RTS0042767,29
RTS0042768,38
RTS0042769,46
RTS0042770,22
RTS0042771,24
RTS0042772,16
RTS0042773,23
RTS0042774,32
RTS0042775,11
RTS0042776,22
RTS0042777,23
RTS0042778,20
RTS0042779,20
RTS0042780,20
RTS0042781,34
RTS0042782,23
RTS0042783,35
RTS0042784,28
RTS0042785,24
RTS0042786,22
RTS0042787,25
RTS0042788,20
RTS0042789,30
RTS0042790,27
RTS0042791,119
RTS0042792,61
RTS0042793,80
RTS0042794,87
RTS0042795,82
RTS0042796,20
RTS0042797,54
RTS0042798,12
RTS0042799,26
RTS0042800,14
RTS0042801,16
RTS0042802,18
RTS0042803,14
RTS0042804,23
RTS0042805,19
RTS0042806,25
RTS0042807,18
RTS0042808,32
RTS0042809,19
RTS0042810,16
RTS0042811,21
RTS0042812,27
RTS0042813,30
RTS0042814,28
RTS0042815,25
RTS0042816,26
RTS0042817,28
RTS0042818,24
RTS0042819,30
RTS0042820,18
RTS0042821,20
RTS0042822,17
RTS0042823,20
RTS0042824,27
RTS0042825,18
RTS0042826,31
RTS0042827,32
RTS0042828,31
RTS0042829,32
RTS0042830,26
RTS0042831,24
RTS0042832,31
RTS0042833,22
RTS0042834,24
RTS0042835,19
RTS0042836,18
RTS0042837,8
RTS0042838,14
RTS0042839,11
RTS0042840,14
RTS0042841,29
RTS0042842,26
RTS0042843,28
RTS0042844,13
RTS0042845,37
RTS0042846,19
RTS0042847,39
RTS0042848,40
RTS0042849,24
RTS0042850,26
RTS0042851,24
RTS0042852,15
RTS0042853,21
RTS0042854,19
RTS0042855,19
RTS0042856,19
RTS0042857,20
RTS0042858,16
RTS0042859,36
RTS0042860,17
RTS0042861,22
RTS0042862,23
RTS0042863,25
RTS0042864,19
RTS0042865,30
RTS0042866,22
RTS0042867,29
RTS0042868,14
RTS0042869,32
RTS0042870,25
RTS0042871,24
RTS0042872,15
RTS0042873,17
RTS0042874,14
RTS0042875,22
RTS0042876,38
RTS0042877,34
RTS0042878,33
RTS0042879,25
RTS0042880,23
RTS0042881,12
RTS0042882,14
RTS0042883,29
RTS0042884,41
RTS0042885,27
RTS0042886,20
RTS0042887,27
RTS0042888,27
RTS0042889,9
RTS0042890,20
RTS0042891,19
RTS0042892,18
RTS0042893,21
RTS0042894,16
RTS0042895,17
RTS0042896,48
RTS0042897,25
RTS0042898,34
RTS0042899,44
RTS0042900,54
RTS0042901,22
RTS0042902,10
RTS0042903,17
RTS0042904,13
RTS0042905,20
RTS0042906,19
RTS0042907,12
RTS0042908,23
RTS0042909,17
RTS0042910,15
RTS0042911,21
RTS0042912,17
RTS0042913,19
RTS0042914,15
RTS0042915,12
RTS0042916,17
RTS0042917,17
RTS0042918,20
RTS0042919,19
RTS0042920,23
RTS0042921,21
RTS0042922,28
RTS0042923,24
RTS0042924,22
RTS0042925,29
RTS0042926,16
RTS0042927,13
RTS0042928,12
RTS0042929,20
RTS0042930,19
RTS0042931,16
RTS0042932,21
RTS0042933,24
RTS0042934,22
RTS0042935,15
RTS0042936,33
RTS0042937,20
RTS0042938,34
RTS0042939,34
RTS0042940,32
RTS0042941,103
RTS0042942,100
RTS0042943,99
RTS0042944,77
RTS0042945,76
RTS0042946,18
RTS0042947,20
RTS0042948,15
RTS0042949,11
RTS0042950,10
RTS0042951,19
RTS0042952,22
RTS0042953,15
RTS0042954,15
RTS0042955,18
RTS0042956,16
RTS0042957,28
RTS0042958,25
RTS0042959,23
RTS0042960,23
RTS0042961,36
RTS0042962,24
RTS0042963,21
RTS0042964,32
RTS0042965,34
RTS0042966,19
RTS0042967,22
RTS0042968,20
RTS0042969,22
RTS0042970,29
RTS0042971,38
RTS0042972,24
RTS0042973,42
RTS0042974,20
RTS0042975,29
RTS0042976,52
RTS0042977,45
RTS0042978,35
RTS0042979,39
RTS0042980,35
RTS0042981,23
RTS0042982,17
RTS0042983,22
RTS0042984,19
RTS0042985,22
RTS0042986,24
RTS0042987,14
RTS0042988,14
RTS0042989,20
RTS0042990,11
RTS0042991,19
RTS0042992,20
RTS0042993,19
RTS0042994,26
RTS0042995,33
RTS0042996,16
RTS0042997,19
RTS0042998,24
RTS0042999,17
RTS0043000,20
RTS0043001,13
RTS0043002,17
RTS0043003,18
RTS0043004,19
RTS0043005,18
RTS0043006,18
RTS0043007,23
RTS0043008,18
RTS0043009,19
RTS0043010,17
RTS0043011,27
RTS0043012,21
RTS0043013,28
RTS0043014,36
RTS0043015,32
RTS0043016,16
RTS0043017,12
RTS0043018,24
RTS0043019,21
RTS0043020,17
RTS0043021,25
RTS0043022,19
RTS0043023,30
RTS0043024,26
RTS0043025,24
RTS0043026,22
RTS0043027,31
RTS0043028,31
RTS0043029,31
RTS0043030,24
RTS0043031,94
RTS0043032,23
RTS0043033,24
RTS0043034,23
RTS0043035,14
RTS0043036,20
RTS0043037,24
RTS0043038,27
RTS0043039,18
RTS0043040,34
RTS0043041,15
RTS0043042,11
RTS0043043,14
RTS0043044,19
RTS0043045,18
RTS0043046,13
RTS0043047,14
RTS0043048,16
RTS0043049,15
RTS0043050,12
RTS0043051,28
RTS0043052,28
RTS0043053,24
RTS0043054,18
RTS0043055,19
RTS0043056,18
RTS0043057,18
RTS0043058,25
RTS0043059,20
RTS0043060,19
RTS0043061,40
RTS0043062,29
RTS0043063,25
RTS0043064,23
RTS0043065,31
RTS0043066,17
RTS0043067,16
RTS0043068,16
RTS0043069,10
RTS0043070,13
RTS0043071,16
RTS0043072,16
RTS0043073,20
RTS0043074,17
RTS0043075,17
RTS0043076,11
RTS0043077,16
RTS0043078,15
RTS0043079,16
RTS0043080,14
RTS0043081,30
RTS0043082,26
RTS0043083,25
RTS0043084,18
RTS0043085,22
RTS0043086,19
RTS0043087,16
RTS0043088,16
RTS0043089,20
RTS0043090,15
RTS0043091,16
RTS0043092,17
RTS0043093,18
RTS0043094,28
RTS0043095,22
RTS0043096,20
RTS0043097,16
RTS0043098,18
RTS0043099,17
RTS0043100,18
RTS0043101,20
RTS0043102,15
RTS0043103,21
RTS0043104,23
RTS0043105,15
RTS0043106,34
RTS0043107,18
RTS0043108,17
RTS0043109,21
RTS0043110,35
RTS0043111,43
RTS0043112,34
RTS0043113,39
RTS0043114,35
RTS0043115,39
RTS0043116,24
RTS0043117,29
RTS0043118,17
RTS0043119,17
RTS0043120,22
RTS0043121,11
RTS0043122,19
RTS0043123,13
RTS0043124,21
RTS0043125,26
RTS0043126,42
RTS0043127,27
RTS0043128,26
RTS0043129,40
RTS0043130,35
RTS0043131,22
RTS0043132,16
RTS0043133,14
RTS0043134,18
RTS0043135,22
RTS0043136,20
RTS0043137,16
RTS0043138,24
RTS0043139,13
RTS0043140,13
RTS0043141,13
RTS0043142,20
RTS0043143,12
RTS0043144,9
RTS0043145,11
RTS0043146,20
RTS0043147,18
RTS0043148,19
RTS0043149,21
RTS0043150,20
RTS0043151,23
RTS0043152,24
RTS0043153,17
RTS0043154,24
RTS0043155,26
RTS0043156,40
RTS0043157,33
RTS0043159,33
RTS0043160,54
RTS0043161,23
RTS0043162,31
RTS0043163,22
RTS0043164,20
RTS0043165,22
RTS0043167,16
RTS0043168,23
RTS0043169,13
RTS0043170,15
RTS0043171,18
RTS0043172,36
RTS0043173,20
RTS0043174,19
RTS0043175,13
RTS0043176,16
RTS0043177,24
RTS0043178,59
RTS0043179,22
RTS0043180,12
RTS0043181,21
RTS0043182,28
RTS0043183,24
RTS0043184,17
RTS0043185,13
RTS0043186,41
RTS0043187,17
RTS0043188,37
RTS0043189,27
RTS0043190,31
RTS0043191,11
RTS0043192,13
RTS0043193,18
RTS0043194,17
RTS0043195,24
RTS0043196,29
RTS0043197,15
RTS0043198,12
RTS0043199,17
RTS0043200,18
RTS0043201,22
RTS0043202,25
RTS0043203,33
RTS0043204,36
RTS0043205,40
RTS0043206,34
RTS0043207,21
RTS0043208,20
RTS0043209,28
RTS0043210,15
RTS0043211,28
RTS0043212,20
RTS0043213,16
RTS0043214,21
RTS0043215,19
RTS0043216,35
RTS0043217,30
RTS0043218,23
RTS0043219,24
RTS0043220,33
RTS0043221,16
RTS0043222,18
RTS0043223,16
RTS0043224,13
RTS0043225,16
RTS0043226,23
RTS0043227,24
RTS0043228,11
RTS0043229,23
RTS0043230,23
RTS0043231,9
RTS0043232,26
RTS0043233,18
RTS0043234,11
RTS0043235,20
RTS0043236,18
RTS0043237,16
RTS0043238,23
RTS0043239,9
RTS0043240,12
RTS0043241,19
RTS0043242,26
RTS0043243,24
RTS0043244,27
RTS0043245,21
RTS0043246,29
RTS0043247,27
RTS0043248,30
RTS0043249,29
RTS0043250,30
RTS0043251,20
RTS0043252,19
RTS0043253,26
RTS0043254,27
RTS0043255,14
RTS0043256,17
RTS0043257,14
RTS0043258,14
RTS0043259,25
RTS0043260,31
RTS0043261,30
RTS0043262,26
RTS0043263,21
RTS0043264,31
RTS0043265,27
RTS0043266,27
RTS0043267,32
RTS0043268,29
RTS0043269,36
RTS0043270,53
RTS0043271,31
RTS0043272,30
RTS0043273,31
RTS0043274,25
RTS0043275,44
RTS0043276,11
RTS0043277,25
RTS0043278,24
RTS0043279,24
RTS0043280,16
RTS0043281,25
RTS0043282,29
RTS0043283,24
RTS0043284,30
RTS0043285,25
RTS0043286,43
RTS0043287,27
RTS0043288,31
RTS0043289,37
RTS0043290,25
RTS0043291,41
RTS0043292,39
RTS0043293,22
RTS0043294,31
RTS0043295,28
RTS0043296,20
RTS0043297,12
RTS0043299,23
RTS0043300,26
RTS0043301,25
RTS0043302,21
RTS0043303,13
RTS0043304,13
RTS0043305,20
RTS0043306,20
RTS0043307,21
RTS0043308,10
RTS0043309,17
RTS0043310,17
RTS0043311,52
RTS0043312,40
RTS0043313,73
RTS0043314,50
RTS0043315,25
RTS0043316,17
RTS0043317,13
RTS0043318,15
RTS0043319,17
RTS0043320,22
RTS0043321,20
RTS0043322,20
RTS0043323,17
RTS0043324,20
RTS0043325,27
RTS0043326,28
RTS0043327,17
RTS0043328,13
RTS0043329,13
RTS0043330,25
RTS0043331,19
RTS0043332,22
RTS0043333,17
RTS0043334,12
RTS0043335,22
RTS0043336,26
RTS0043337,18
RTS0043338,21
RTS0043339,18
RTS0043340,17
RTS0043341,17
RTS0043342,13
RTS0043343,14
RTS0043344,19
RTS0043345,12
RTS0043346,14
RTS0043347,28
RTS0043348,16
RTS0043349,16
RTS0043350,19
RTS0043351,36
RTS0043352,34
RTS0043353,23
RTS0043354,24
RTS0043355,28
RTS0043356,30
RTS0043357,27
RTS0043358,37
RTS0043359,26
RTS0043360,36
RTS0043361,30
RTS0043362,30
RTS0043363,17
RTS0043364,28
RTS0043365,23
RTS0043366,16
RTS0043367,15
RTS0043368,16
RTS0043369,8
RTS0043370,15
RTS0043371,50
RTS0043372,47
RTS0043373,52
RTS0043374,43
RTS0043375,35
RTS0043376,24
RTS0043377,41
RTS0043378,21
RTS0043379,23
RTS0043380,15
RTS0043381,18
RTS0043382,22
RTS0043383,18
RTS0043384,25
RTS0043385,14
RTS0043386,15
RTS0043387,43
RTS0043388,21
RTS0043389,18
RTS0043390,20
RTS0043391,20
RTS0043392,24
RTS0043393,29
RTS0043394,11
RTS0043395,20
RTS0043396,23
RTS0043397,35
RTS0043398,41
RTS0043399,45
RTS0043400,21
RTS0043401,17
RTS0043402,16
RTS0043403,15
RTS0043404,17
RTS0043405,13
RTS0043406,18
RTS0043407,18
RTS0043408,20
RTS0043409,18
RTS0043410,22
RTS0043411,19
RTS0043412,25
RTS0043413,11
RTS0043414,18
RTS0043415,21
RTS0043416,25
RTS0043417,15
RTS0043418,17
RTS0043419,17
RTS0043420,17
RTS0043421,30
RTS0043422,14
RTS0043423,16
RTS0043424,15
RTS0043425,23
RTS0043426,28
RTS0043427,18
RTS0043428,20
RTS0043429,22
RTS0043430,14
RTS0043431,37
RTS0043432,21
RTS0043433,15
RTS0043434,21
RTS0043435,13
RTS0043436,33
RTS0043437,24
RTS0043438,14
RTS0043439,10
RTS0043440,38
RTS0043441,13
RTS0043442,16
RTS0043443,17
RTS0043444,25
RTS0043445,18
RTS0043446,18
RTS0043447,13
RTS0043448,27
RTS0043449,14
RTS0043450,16
RTS0043451,11
RTS0043452,21
RTS0043453,15
RTS0043454,16
RTS0043455,21
RTS0043456,12
RTS0043457,14
RTS0043458,17
RTS0043459,9
RTS0043460,19
RTS0043461,14
RTS0043462,19
RTS0043463,23
RTS0043464,24
RTS0043465,23
RTS0043466,26
RTS0043467,25
RTS0043468,32
RTS0043469,21
RTS0043470,19
RTS0043471,6
RTS0043472,18
RTS0043473,13
RTS0043474,15
RTS0043475,10
RTS0043476,20
RTS0043477,14
RTS0043478,21
RTS0043479,17
RTS0043480,21
RTS0043481,20
RTS0043482,28
RTS0043483,34
RTS0043484,24
RTS0043485,22
RTS0043486,43
RTS0043487,31
RTS0043488,46
RTS0043489,37
RTS0043490,23
RTS0043491,21
RTS0043492,23
RTS0043493,19
RTS0043494,41
RTS0043495,36
RTS0043496,21
RTS0043497,15
RTS0043498,22
RTS0043499,18
RTS0043500,22
RTS0043501,9
RTS0043502,15
RTS0043503,13
RTS0043504,11
RTS0043505,17
RTS0043506,24
RTS0043507,17
RTS0043508,20
RTS0043509,19
RTS0043510,30
RTS0043511,7
RTS0043512,16
RTS0043513,17
RTS0043514,19
RTS0043515,12
RTS0043516,25
RTS0043517,15
RTS0043518,20
RTS0043519,26
RTS0043520,22
RTS0043521,14
RTS0043522,14
RTS0043523,26
RTS0043524,20
RTS0043525,19
RTS0043526,22
RTS0043527,16
RTS0043528,14
RTS0043529,17
RTS0043530,16
RTS0043531,25
RTS0043532,17
RTS0043533,21
RTS0043534,14
RTS0043535,20
RTS0043536,17
RTS0043537,18
RTS0043538,24
RTS0043539,32
RTS0043540,20
RTS0043541,22
RTS0043542,24
RTS0043543,21
RTS0043544,18
RTS0043545,16
RTS0043546,19
RTS0043547,20
RTS0043548,21
RTS0043549,20
RTS0043550,16
RTS0043551,25
RTS0043552,15
RTS0043553,15
RTS0043554,20
RTS0043555,10
RTS0043556,15
RTS0043557,13
RTS0043558,15
RTS0043559,15
RTS0043560,19
RTS0043561,35
RTS0043562,30
RTS0043563,26
RTS0043564,21
RTS0043565,20
RTS0043566,32
RTS0043567,31
RTS0043568,27
RTS0043569,32
RTS0043570,38
RTS0043571,24
RTS0043572,31
RTS0043573,41
RTS0043574,25
RTS0043575,28
RTS0043576,32
RTS0043577,31
RTS0043578,17
RTS0043579,30
RTS0043580,28
RTS0043581,15
RTS0043582,19
RTS0043583,25
RTS0043584,19
RTS0043585,16
RTS0043586,12
RTS0043587,14
RTS0043588,8
RTS0043589,18
RTS0043590,17
RTS0043591,11
RTS0043592,17
RTS0043593,16
RTS0043594,12
RTS0043595,18
RTS0043596,14
RTS0043597,14
RTS0043598,19
RTS0043599,17
RTS0043600,20
RTS0043601,16
RTS0043602,25
RTS0043603,19
RTS0043604,22
RTS0043605,19
RTS0043606,19
RTS0043607,17
RTS0043608,38
RTS0043609,21
RTS0043610,22
RTS0043611,34
RTS0043612,33
RTS0043613,33
RTS0043614,35
RTS0043615,39
RTS0043616,27
RTS0043617,18
RTS0043618,29
RTS0043619,26
RTS0043620,21
RTS0043621,29
RTS0043622,38
RTS0043623,36
RTS0043624,38
RTS0043625,40
RTS0043626,16
RTS0043627,18
RTS0043628,21
RTS0043629,20
RTS0043630,24
RTS0043631,20
RTS0043632,29
RTS0043633,31
RTS0043634,24
RTS0043635,23
RTS0043636,18
RTS0043637,15
RTS0043638,16
RTS0043639,16
RTS0043640,17
RTS0043641,67
RTS0043642,46
RTS0043643,51
RTS0043644,54
RTS0043645,53
RTS0043646,17
RTS0043647,14
RTS0043648,17
RTS0043649,18
RTS0043650,19
RTS0043651,11
RTS0043652,12
RTS0043653,14
RTS0043654,14
RTS0043655,23
RTS0043656,15
RTS0043657,20
RTS0043658,30
RTS0043659,11
RTS0043660,18
RTS0043661,13
RTS0043663,10
RTS0043664,26
RTS0043665,15
RTS0043666,16
RTS0043667,13
RTS0043668,11
RTS0043669,15
RTS0043670,11
RTS0043671,19
RTS0043672,11
RTS0043673,18
RTS0043674,13
RTS0043675,18
RTS0043676,15
RTS0043677,16
RTS0043678,16
RTS0043679,12
RTS0043680,23
RTS0043681,17
RTS0043682,9
RTS0043683,18
RTS0043684,19
RTS0043685,23
RTS0043686,18
RTS0043687,28
RTS0043688,16
RTS0043689,24
RTS0043690,14
RTS0043691,13
RTS0043692,15
RTS0043693,23
RTS0043694,21
RTS0043695,31
RTS0043696,18
RTS0043697,22
RTS0043698,18
RTS0043699,29
RTS0043700,10
RTS0043701,11
RTS0043702,22
RTS0043703,15
RTS0043704,20
RTS0043705,10
RTS0043706,29
RTS0043707,20
RTS0043708,11
RTS0043709,13
RTS0043710,16
RTS0043711,18
RTS0043712,13
RTS0043713,8
RTS0043714,10
RTS0043715,7
RTS0043716,19
RTS0043717,14
RTS0043718,14
RTS0043719,11
RTS0043720,14
RTS0043721,35
RTS0043722,20
RTS0043723,28
RTS0043724,27
RTS0043725,32
RTS0043726,12
RTS0043727,12
RTS0043728,6
RTS0043729,14
RTS0043730,21
RTS0043731,11
RTS0043732,12
RTS0043733,19
RTS0043734,18
RTS0043735,12
RTS0043736,18
RTS0043737,17
RTS0043738,18
RTS0043739,15
RTS0043740,22
RTS0043741,28
RTS0043742,21
RTS0043743,24
RTS0043744,31
RTS0043745,18
RTS0043746,24
RTS0043747,27
RTS0043748,26
RTS0043749,27
RTS0043750,13
RTS0043751,13
RTS0043752,22
RTS0043753,21
RTS0043754,24
RTS0043755,34
RTS0043756,14
RTS0043757,11
RTS0043758,23
RTS0043759,15
RTS0043760,18
RTS0043761,30
RTS0043762,10
RTS0043763,15
RTS0043764,13
RTS0043765,17
RTS0043766,17
RTS0043767,13
RTS0043768,12
RTS0043769,16
RTS0043770,9
RTS0043771,8
RTS0043772,13
RTS0043773,15
RTS0043774,11
RTS0043775,13
RTS0043776,15
RTS0043777,18
RTS0043778,23
RTS0043779,20
RTS0043780,21
RTS0043781,20
RTS0043782,17
RTS0043783,15
RTS0043784,22
RTS0043785,19
RTS0043786,57
RTS0043787,43
RTS0043788,53
RTS0043789,47
RTS0043790,41
RTS0043791,23
RTS0043792,44
RTS0043793,24
RTS0043794,22
RTS0043795,19
RTS0043796,11
RTS0043797,19
RTS0043798,10
RTS0043799,20
RTS0043800,15
RTS0043801,13
RTS0043802,10
RTS0043803,14
RTS0043804,6
RTS0043805,19
RTS0043806,13
RTS0043807,18
RTS0043808,20
RTS0043809,14
RTS0043810,12
RTS0043811,11
RTS0043812,18
RTS0043813,20
RTS0043814,14
RTS0043815,17
RTS0043816,34
RTS0043817,17
RTS0043818,31
RTS0043819,21
RTS0043820,19
RTS0043821,14
RTS0043822,15
RTS0043823,12
RTS0043824,25
RTS0043825,14
RTS0043826,12
RTS0043827,12
RTS0043828,17
RTS0043829,18
RTS0043830,22
RTS0043831,29
RTS0043832,30
RTS0043833,28
RTS0043834,21
RTS0043835,24
RTS0043836,21
RTS0043837,30
RTS0043838,20
RTS0043839,23
RTS0043840,14
RTS0043841,24
RTS0043842,21
RTS0043843,31
RTS0043844,23
RTS0043845,22
RTS0043846,24
RTS0043847,40
RTS0043848,32
RTS0043849,26
RTS0043850,27
RTS0043851,20
RTS0043852,20
RTS0043853,32
RTS0043854,20
RTS0043856,12
RTS0043857,19
RTS0043858,11
RTS0043859,12
RTS0043860,20
RTS0043861,15
RTS0043862,53
RTS0043863,15
RTS0043864,24
RTS0043865,14
RTS0043866,29
RTS0043867,57
RTS0043868,43
RTS0043869,51
RTS0043870,28
RTS0043871,31
RTS0043872,24
RTS0043873,18
RTS0043874,23
RTS0043875,13
RTS0043876,14
RTS0043877,17
RTS0043878,25
RTS0043879,25
RTS0043880,14
RTS0043881,15
RTS0043882,21
RTS0043883,15
RTS0043884,16
RTS0043885,9
RTS0043886,22
RTS0043887,21
RTS0043888,19
RTS0043889,9
RTS0043890,26
RTS0043891,34
RTS0043892,23
RTS0043893,32
RTS0043894,25
RTS0043895,31
RTS0043896,18
RTS0043897,23
RTS0043898,27
RTS0043899,26
RTS0043900,22
RTS0043901,13
RTS0043902,22
RTS0043903,18
RTS0043904,24
RTS0043905,21
RTS0043906,11
RTS0043907,22
RTS0043908,8
RTS0043909,22
RTS0043910,16
RTS0043911,21
RTS0043912,37
RTS0043913,18
RTS0043914,16
RTS0043915,14
RTS0043916,20
RTS0043917,24
RTS0043918,21
RTS0043919,25
RTS0043920,29
RTS0043921,20
RTS0043922,17
RTS0043923,21
RTS0043924,22
RTS0043925,18
RTS0043926,24
RTS0043927,12
RTS0043928,15
RTS0043929,22
RTS0043930,22
RTS0043931,21
RTS0043932,28
RTS0043933,25
RTS0043934,26
RTS0043935,20
RTS0043936,14
RTS0043937,9
RTS0043938,15
RTS0043939,12
RTS0043940,15
RTS0043941,9
RTS0043942,9
RTS0043943,19
RTS0043944,14
RTS0043945,21
RTS0043946,7
RTS0043947,17
RTS0043948,22
RTS0043949,15
RTS0043950,22
RTS0043951,24
RTS0043952,17
RTS0043953,25
RTS0043954,18
RTS0043955,18
RTS0043956,32
RTS0043957,25
RTS0043958,28
RTS0043959,23
RTS0043960,32
RTS0043961,17
RTS0043962,11
RTS0043963,13
RTS0043964,20
RTS0043965,7
RTS0043966,19
RTS0043967,23
RTS0043968,28
RTS0043969,19
RTS0043970,33
RTS0043971,26
RTS0043972,28
RTS0043973,36
RTS0043974,23
RTS0043975,15
RTS0043976,20
RTS0043977,33
RTS0043978,40
RTS0043979,29
RTS0043980,31
RTS0043981,29
RTS0043982,51
RTS0043983,37
RTS0043984,15
RTS0043985,52
RTS0043986,14
RTS0043987,32
RTS0043988,31
RTS0043989,27
RTS0043990,31
RTS0043991,17
RTS0043992,14
RTS0043993,16
RTS0043994,22
RTS0043996,18
RTS0043997,16
RTS0043998,20
RTS0043999,16
RTS0044000,15
RTS0044001,21
RTS0044002,22
RTS0044003,37
RTS0044004,35
RTS0044005,32
RTS0044006,16
RTS0044007,7
RTS0044008,17
RTS0044009,14
RTS0044010,13
RTS0044011,38
RTS0044012,41
RTS0044013,40
RTS0044014,41
RTS0044015,28
RTS0044016,24
RTS0044017,20
RTS0044018,12
RTS0044019,17
RTS0044020,62
RTS0044021,17
RTS0044022,22
RTS0044023,16
RTS0044024,11
RTS0044025,14
RTS0044026,21
RTS0044027,23
RTS0044028,14
RTS0044029,27
RTS0044030,23
RTS0044031,10
RTS0044032,21
RTS0044033,12
RTS0044034,19
RTS0044035,15
RTS0044036,47
RTS0044037,28
RTS0044038,42
RTS0044039,30
RTS0044040,21
RTS0044041,29
RTS0044042,27
RTS0044043,38
RTS0044044,38
RTS0044045,23
RTS0044046,26
RTS0044047,16
RTS0044048,20
RTS0044049,13
RTS0044050,26
RTS0044051,11
RTS0044052,12
RTS0044053,14
RTS0044054,13
RTS0044055,17
RTS0044056,20
RTS0044057,25
RTS0044058,13
RTS0044059,19
RTS0044060,17
RTS0044061,22
RTS0044062,21
RTS0044063,23
RTS0044064,24
RTS0044065,15
RTS0044067,20
RTS0044068,27
RTS0044069,25
RTS0044070,23
RTS0044071,18
RTS0044072,18
RTS0044073,19
RTS0044074,10
RTS0044075,16
RTS0044076,12
RTS0044077,18
RTS0044078,18
RTS0044079,20
RTS0044080,15
RTS0044081,19
RTS0044082,21
RTS0044083,19
RTS0044084,25
RTS0044085,15
RTS0044086,16
RTS0044087,13
RTS0044088,20
RTS0044089,23
RTS0044090,27
RTS0044091,37
RTS0044092,32
RTS0044093,24
RTS0044094,27
RTS0044095,19
RTS0044096,29
RTS0044097,43
RTS0044098,23
RTS0044099,41
RTS0044100,31
RTS0044101,16
RTS0044102,13
RTS0044103,15
RTS0044104,25
RTS0044105,21
RTS0044106,64
RTS0044107,54
RTS0044108,51
RTS0044109,56
RTS0044110,61
RTS0044111,45
RTS0044112,19
RTS0044113,43
RTS0044114,31
RTS0044115,35
RTS0044116,35
RTS0044117,25
RTS0044118,23
RTS0044119,19
RTS0044120,30
RTS0044121,18
RTS0044122,19
RTS0044123,12
RTS0044124,11
RTS0044125,21
RTS0044126,15
RTS0044127,24
RTS0044128,15
RTS0044129,18
RTS0044130,13
RTS0044131,38
RTS0044132,38
RTS0044133,28
RTS0044134,39
RTS0044135,21
RTS0044136,27
RTS0044137,23
RTS0044138,19
RTS0044139,26
RTS0044140,25
RTS0044141,22
RTS0044142,12
RTS0044143,21
RTS0044144,27
RTS0044145,13
RTS0044146,23
RTS0044147,17
RTS0044148,24
RTS0044149,10
RTS0044150,16
RTS0044151,20
RTS0044152,19
RTS0044153,22
RTS0044154,22
RTS0044155,28
RTS0044156,39
RTS0044157,70
RTS0044158,71
RTS0044159,53
RTS0044160,53
RTS0044161,26
RTS0044162,42
RTS0044163,36
RTS0044164,40
RTS0044165,24
RTS0044166,25
RTS0044167,20
RTS0044168,27
RTS0044169,29
RTS0044170,19
RTS0044171,19
RTS0044172,20
RTS0044173,20
RTS0044174,10
RTS0044175,23
RTS0044176,15
RTS0044177,23
RTS0044178,22
RTS0044180,16
RTS0044181,17
RTS0044182,14
RTS0044183,18
RTS0044184,15
RTS0044185,20
RTS0044186,32
RTS0044187,14
RTS0044188,20
RTS0044189,18
RTS0044190,22
RTS0044191,21
RTS0044192,21
RTS0044193,20
RTS0044194,15
RTS0044195,27
RTS0044196,48
RTS0044197,21
RTS0044198,53
RTS0044199,55
RTS0044200,24
RTS0044206,18
RTS0044207,16
RTS0044208,30
RTS0044209,12
RTS0044210,16
RTS0044211,56
RTS0044212,38
RTS0044213,41
RTS0044214,61
RTS0044215,48
RTS0044216,21
RTS0044217,27
RTS0044218,22
RTS0044219,17
RTS0044220,18
RTS0044221,8
RTS0044222,11
RTS0044223,20
RTS0044224,20
RTS0044225,10
RTS0044226,19
RTS0044227,29
RTS0044228,22
RTS0044229,25
RTS0044230,17
RTS0044231,14
RTS0044232,17
RTS0044233,19
RTS0044234,27
RTS0044235,19
RTS0044236,31
RTS0044237,43
RTS0044238,27
RTS0044239,27
RTS0044240,33
RTS0044241,21
RTS0044242,22
RTS0044243,19
RTS0044244,24
RTS0044245,16
RTS0044246,21
RTS0044247,21
RTS0044248,31
RTS0044249,16
RTS0044250,11
RTS0044251,23
RTS0044252,18
RTS0044253,11
RTS0044254,24
RTS0044255,24
RTS0044256,20
RTS0044257,14
RTS0044258,22
RTS0044259,22
RTS0044260,19
RTS0044261,42
RTS0044262,34
RTS0044263,43
RTS0044264,35
RTS0044265,21
RTS0044266,22
RTS0044267,17
RTS0044268,25
RTS0044269,24
RTS0044270,17
RTS0044271,33
RTS0044272,45
RTS0044273,33
RTS0044274,29
RTS0044275,34
RTS0044276,19
RTS0044277,19
RTS0044278,11
RTS0044279,12
RTS0044280,5
RTS0044281,29
RTS0044282,21
RTS0044283,21
RTS0044284,25
RTS0044285,19
RTS0044286,15
RTS0044287,14
RTS0044288,13
RTS0044289,14
RTS0044290,11
RTS0044291,19
RTS0044292,21
RTS0044293,15
RTS0044294,17
RTS0044295,22
RTS0044296,21
RTS0044297,21
RTS0044298,25
RTS0044299,25
RTS0044300,21
RTS0044301,37
RTS0044302,37
RTS0044303,33
RTS0044304,40
RTS0044305,25
RTS0044306,41
RTS0044307,32
RTS0044308,51
RTS0044309,52
RTS0044310,51
RTS0044311,20
RTS0044312,21
RTS0044313,19
RTS0044314,24
RTS0044315,12
RTS0044316,47
RTS0044317,64
RTS0044318,51
RTS0044319,37
RTS0044320,28
RTS0044321,15
RTS0044322,18
RTS0044323,26
RTS0044324,19
RTS0044325,22
RTS0044326,20
RTS0044327,19
RTS0044328,9
RTS0044329,32
RTS0044330,16
RTS0044331,29
RTS0044332,34
RTS0044333,45
RTS0044334,38
RTS0044335,35
RTS0044336,26
RTS0044337,19
RTS0044338,14
RTS0044339,11
RTS0044340,16
RTS0044341,21
RTS0044342,17
RTS0044343,16
RTS0044344,18
RTS0044345,20
RTS0044346,92
RTS0044347,115
RTS0044348,107
RTS0044349,132
RTS0044350,82
RTS0044351,28
RTS0044352,19
RTS0044353,34
RTS0044354,16
RTS0044355,31
RTS0044356,18
RTS0044357,28
RTS0044358,21
RTS0044359,43
RTS0044360,19
RTS0044361,31
RTS0044362,43
RTS0044363,31
RTS0044364,28
RTS0044365,30
RTS0044366,57
RTS0044367,46
RTS0044368,106
RTS0044369,70
RTS0044370,63
RTS0044371,16
RTS0044372,21
RTS0044373,15
RTS0044374,19
RTS0044375,19
RTS0044376,20
RTS0044377,43
RTS0044378,29
RTS0044379,33
RTS0044380,31
RTS0044381,26
RTS0044382,20
RTS0044383,30
RTS0044384,12
RTS0044385,25
RTS0044386,22
RTS0044387,29
RTS0044388,37
RTS0044389,20
RTS0044390,19
RTS0044391,19
RTS0044392,36
RTS0044393,33
RTS0044394,17
RTS0044395,19
RTS0044396,14
RTS0044397,28
RTS0044399,15
RTS0044400,14
RTS0044401,26
RTS0044402,17
RTS0044403,20
RTS0044404,33
RTS0044405,28
RTS0044406,24
RTS0044407,28
RTS0044408,25
RTS0044409,22
RTS0044410,29
RTS0044411,17
RTS0044412,17
RTS0044413,14
RTS0044414,11
RTS0044415,23
RTS0044416,31
RTS0044417,38
RTS0044418,22
RTS0044419,36
RTS0044420,43
RTS0044421,12
RTS0044422,14
RTS0044423,18
RTS0044424,20
RTS0044425,16
RTS0044426,15
RTS0044427,14
RTS0044428,12
RTS0044429,17
RTS0044430,15
RTS0044431,20
RTS0044432,21
RTS0044433,21
RTS0044434,21
RTS0044435,18
RTS0044436,38
RTS0044437,22
RTS0044438,27
RTS0044439,39
RTS0044440,31
RTS0044441,17
RTS0044442,29
RTS0044443,21
RTS0044444,18
RTS0044445,18
RTS0044446,23
RTS0044447,24
RTS0044448,23
RTS0044449,11
RTS0044450,18
RTS0044451,22
RTS0044452,22
RTS0044453,13
RTS0044454,18
RTS0044455,16
RTS0044456,16
RTS0044457,21
RTS0044458,17
RTS0044459,14
RTS0044460,26
RTS0044461,30
RTS0044462,16
RTS0044463,18
RTS0044464,24
RTS0044465,26
RTS0044466,33
RTS0044467,21
RTS0044468,17
RTS0044469,26
RTS0044470,29
RTS0044471,51
RTS0044472,47
RTS0044473,33
RTS0044474,49
RTS0044475,35
RTS0044476,32
RTS0044477,42
RTS0044478,24
RTS0044479,32
RTS0044480,32
RTS0044481,23
RTS0044482,24
RTS0044483,16
RTS0044484,24
RTS0044485,19
RTS0044486,20
RTS0044487,22
RTS0044488,27
RTS0044489,21
RTS0044490,11
RTS0044491,18
RTS0044492,11
RTS0044493,20
RTS0044494,10
RTS0044495,17
RTS0044496,36
RTS0044497,30
RTS0044498,39
RTS0044499,33
RTS0044500,31
RTS0044501,26
RTS0044502,20
RTS0044503,30
RTS0044504,32
RTS0044505,20
RTS0044506,32
RTS0044507,16
RTS0044508,17
RTS0044509,26
RTS0044510,21
RTS0044511,26
RTS0044512,22
RTS0044513,19
RTS0044514,20
RTS0044515,36
RTS0044516,23
RTS0044517,27
RTS0044518,23
RTS0044519,21
RTS0044520,16
RTS0044521,37
RTS0044522,34
RTS0044523,24
RTS0044524,22
RTS0044525,22
RTS0044526,27
RTS0044527,32
RTS0044528,27
RTS0044529,27
RTS0044530,22
RTS0044531,19
RTS0044532,17
RTS0044533,24
RTS0044534,24
RTS0044535,20
RTS0044536,21
RTS0044537,25
RTS0044538,14
RTS0044539,21
RTS0044540,13
RTS0044541,18
RTS0044542,18
RTS0044543,24
RTS0044544,25
RTS0044545,25
RTS0044546,32
RTS0044547,27
RTS0044548,17
RTS0044549,36
RTS0044550,27
RTS0044551,27
RTS0044552,25
RTS0044553,23
RTS0044554,16
RTS0044555,23
RTS0044556,22
RTS0044557,22
RTS0044558,10
RTS0044559,13
RTS0044560,17
RTS0044561,19
RTS0044562,15
RTS0044563,26
RTS0044564,26
RTS0044565,33
RTS0044566,14
RTS0044567,15
RTS0044568,15
RTS0044569,17
RTS0044570,15
RTS0044571,14
RTS0044572,15
RTS0044573,18
RTS0044574,22
RTS0044575,20
RTS0044576,11
RTS0044577,14
RTS0044578,21
RTS0044579,21
RTS0044580,13
RTS0044581,16
RTS0044582,22
RTS0044583,21
RTS0044584,25
RTS0044585,11
RTS0044586,13
RTS0044587,16
RTS0044588,13
RTS0044589,26
RTS0044590,10
RTS0044591,24
RTS0044592,22
RTS0044593,22
RTS0044594,21
RTS0044595,18
RTS0044596,38
RTS0044597,22
RTS0044598,40
RTS0044599,25
RTS0044600,33
RTS0044601,20
RTS0044602,28
RTS0044603,15
RTS0044604,31
RTS0044605,21
RTS0044606,28
RTS0044607,22
RTS0044608,15
RTS0044609,13
RTS0044610,13
RTS0044611,22
RTS0044612,14
RTS0044613,15
RTS0044614,16
RTS0044615,10
RTS0044616,15
RTS0044617,9
RTS0044618,9
RTS0044619,15
RTS0044620,17
RTS0044621,29
RTS0044622,30
RTS0044623,44
RTS0044624,30
RTS0044625,20
RTS0044626,16
RTS0044627,17
RTS0044628,19
RTS0044629,21
RTS0044630,13
RTS0044631,16
RTS0044632,33
RTS0044633,19
RTS0044634,20
RTS0044635,23
RTS0044636,13
RTS0044637,17
RTS0044638,20
RTS0044639,17
RTS0044640,8
RTS0044641,24
RTS0044642,25
RTS0044643,25
RTS0044644,37
RTS0044645,35
RTS0044646,9
RTS0044647,10
RTS0044648,16
RTS0044649,16
RTS0044650,16
RTS0044651,20
RTS0044652,38
RTS0044653,16
RTS0044654,23
RTS0044655,30
RTS0044656,15
RTS0044657,9
RTS0044658,20
RTS0044659,13
RTS0044660,11
RTS0044661,25
RTS0044662,18
RTS0044663,20
RTS0044664,30
RTS0044665,17
RTS0044666,16
RTS0044667,20
RTS0044668,28
RTS0044669,43
RTS0044670,39
RTS0044671,17
RTS0044672,24
RTS0044673,16
RTS0044674,15
RTS0044675,17
RTS0044676,22
RTS0044677,22
RTS0044678,20
RTS0044679,25
RTS0044680,21
RTS0044681,15
RTS0044682,18
RTS0044683,24
RTS0044684,21
RTS0044685,22
RTS0044686,21
RTS0044687,23
RTS0044688,30
RTS0044689,35
RTS0044690,24
RTS0044691,34
RTS0044692,43
RTS0044693,37
RTS0044694,37
RTS0044695,27
RTS0044696,42
RTS0044697,39
RTS0044698,41
RTS0044699,47
RTS0044700,37
RTS0044701,41
RTS0044702,30
RTS0044703,24
RTS0044704,35
RTS0044705,21
RTS0044706,10
RTS0044707,35
RTS0044708,31
RTS0044709,36
RTS0044710,47
RTS0044711,24
RTS0044712,35
RTS0044714,36
RTS0044715,30
RTS0044716,51
RTS0044717,23
RTS0044718,46
RTS0044719,29
RTS0044720,59
RTS0044721,12
RTS0044722,17
RTS0044723,14
RTS0044724,27
RTS0044725,17
RTS0044726,29
RTS0044727,40
RTS0044728,27
RTS0044729,35
RTS0044730,45
RTS0044731,20
RTS0044732,23
RTS0044733,18
RTS0044734,15
RTS0044735,31
RTS0044736,22
RTS0044737,22
RTS0044738,15
RTS0044739,19
RTS0044740,22
RTS0044741,26
RTS0044742,15
RTS0044743,21
RTS0044744,20
RTS0044745,14
RTS0044746,24
RTS0044747,13
RTS0044748,7
RTS0044749,15
RTS0044750,19
RTS0044751,23
RTS0044752,21
RTS0044753,28
RTS0044754,22
RTS0044755,27
RTS0044756,10
RTS0044757,11
RTS0044758,24
RTS0044759,25
RTS0044760,16
RTS0044761,18
RTS0044762,21
RTS0044763,20
RTS0044764,23
RTS0044765,19
RTS0044766,19
RTS0044767,22
RTS0044768,16
RTS0044769,19
RTS0044770,22
RTS0044771,16
RTS0044772,16
RTS0044773,12
RTS0044774,27
RTS0044775,29
RTS0044776,30
RTS0044777,38
RTS0044778,35
RTS0044779,26
RTS0044780,31
RTS0044781,39
RTS0044782,46
RTS0044783,47
RTS0044784,31
RTS0044785,31
RTS0044786,37
RTS0044787,27
RTS0044788,41
RTS0044789,27
RTS0044790,27
RTS0044791,61
RTS0044792,217
RTS0044793,25
RTS0044794,28
RTS0044795,28
RTS0044796,15
RTS0044797,30
RTS0044798,23
RTS0044799,23
RTS0044800,20
RTS0044801,15
RTS0044802,23
RTS0044803,31
RTS0044804,25
RTS0044805,25
RTS0044806,22
RTS0044807,23
RTS0044808,17
RTS0044809,22
RTS0044810,18
RTS0044811,22
RTS0044812,32
RTS0044813,43
RTS0044814,44
RTS0044815,33
RTS0044816,17
RTS0044817,16
RTS0044818,36
RTS0044819,17
RTS0044820,25
RTS0044821,31
RTS0044822,22
RTS0044823,29
RTS0044824,23
RTS0044825,31
RTS0044826,23
RTS0044827,27
RTS0044828,22
RTS0044829,18
RTS0044830,15
RTS0044831,34
RTS0044832,43
RTS0044833,59
RTS0044834,57
RTS0044835,46
RTS0044836,22
RTS0044837,16
RTS0044838,19
RTS0044839,14
RTS0044840,23
RTS0044841,23
RTS0044842,11
RTS0044843,23
RTS0044844,15
RTS0044845,19
RTS0044846,15
RTS0044847,15
RTS0044848,23
RTS0044849,27
RTS0044850,14
RTS0044851,19
RTS0044852,19
RTS0044853,16
RTS0044854,16
RTS0044855,17
RTS0044856,11
RTS0044857,19
RTS0044858,12
RTS0044859,11
RTS0044860,21
RTS0044861,27
RTS0044862,27
RTS0044863,25
RTS0044864,18
RTS0044865,24
RTS0044866,26
RTS0044867,35
RTS0044868,17
RTS0044869,34
RTS0044870,27
RTS0044871,20
RTS0044872,16
RTS0044873,17
RTS0044874,17
RTS0044875,18
RTS0044876,22
RTS0044877,37
RTS0044878,34
RTS0044879,41
RTS0044880,52
RTS0044881,20
RTS0044882,14
RTS0044883,10
RTS0044884,12
RTS0044885,5
RTS0044886,20
RTS0044887,17
RTS0044888,32
RTS0044889,16
RTS0044890,27
RTS0044891,27
RTS0044892,26
RTS0044893,14
RTS0044894,19
RTS0044895,18
RTS0044896,68
RTS0044897,46
RTS0044898,47
RTS0044899,58
RTS0044900,31
RTS0044901,28
RTS0044902,18
RTS0044903,26
RTS0044904,22
RTS0044905,32
RTS0044906,46
RTS0044907,44
RTS0044908,47
RTS0044909,45
RTS0044910,33
RTS0044911,21
RTS0044912,14
RTS0044913,16
RTS0044914,22
RTS0044915,13
RTS0044916,18
RTS0044917,25
RTS0044918,23
RTS0044919,28
RTS0044920,31
RTS0044921,38
RTS0044922,46
RTS0044923,36
RTS0044924,25
RTS0044925,42
RTS0044926,16
RTS0044927,35
RTS0044928,17
RTS0044929,21
RTS0044930,29
RTS0044931,20
RTS0044932,10
RTS0044933,18
RTS0044934,23
RTS0044935,27
RTS0044936,22
RTS0044937,17
RTS0044938,12
RTS0044939,13
RTS0044940,23
RTS0044941,18
RTS0044942,16
RTS0044943,20
RTS0044944,33
RTS0044945,7
RTS0044946,12
RTS0044947,24
RTS0044948,23
RTS0044949,20
RTS0044950,18
RTS0044951,14
RTS0044952,25
RTS0044953,12
RTS0044954,22
RTS0044955,15
RTS0044956,19
RTS0044957,53
RTS0044958,22
RTS0044959,23
RTS0044960,18
RTS0044961,30
RTS0044962,21
RTS0044963,14
RTS0044964,9
RTS0044965,15
RTS0044966,15
RTS0044967,15
RTS0044968,29
RTS0044969,16
RTS0044970,30
RTS0044971,16
RTS0044972,13
RTS0044973,19
RTS0044974,12
RTS0044975,17
RTS0044976,30
RTS0044977,19
RTS0044978,13
RTS0044979,24
RTS0044980,14
RTS0044981,21
RTS0044982,14
RTS0044983,13
RTS0044984,15
RTS0044985,25
RTS0044986,11
RTS0044987,13
RTS0044988,7
RTS0044989,8
RTS0044990,20
RTS0044991,16
RTS0044992,22
RTS0044993,11
RTS0044994,23
RTS0044995,18
RTS0044996,16
RTS0044997,16
RTS0044998,17
RTS0044999,17
RTS0045000,24
RTS0045001,24
RTS0045002,20
RTS0045003,19
RTS0045004,30
RTS0045005,18
RTS0045006,30
RTS0045007,44
RTS0045008,42
RTS0045009,23
RTS0045010,30
RTS0045011,3
RTS0045012,17
RTS0045013,8
RTS0045014,18
RTS0045015,17
RTS0045016,13
RTS0045017,15
RTS0045018,17
RTS0045019,21
RTS0045020,18
RTS0045021,19
RTS0045022,13
RTS0045023,18
RTS0045024,16
RTS0045025,23
RTS0045026,74
RTS0045027,44
RTS0045028,59
RTS0045029,46
RTS0045030,45
RTS0045031,8
RTS0045032,14
RTS0045033,15
RTS0045034,19
RTS0045035,18
RTS0045036,19
RTS0045038,24
RTS0045039,23
RTS0045040,13
RTS0045041,12
RTS0045042,22
RTS0045043,27
RTS0045044,14
RTS0045045,29
RTS0045046,19
RTS0045047,17
RTS0045048,16
RTS0045049,12
RTS0045050,14
RTS0045051,26
RTS0045052,16
RTS0045053,19
RTS0045054,19
RTS0045055,8
RTS0045056,36
RTS0045057,47
RTS0045058,14
RTS0045059,26
RTS0045060,33
RTS0045061,25
RTS0045063,15
RTS0045064,22
RTS0045065,31
RTS0045066,21
RTS0045067,36
RTS0045068,49
RTS0045069,37
RTS0045070,51
RTS0045071,33
RTS0045072,30
RTS0045073,30
RTS0045074,38
RTS0045075,35
RTS0045076,22
RTS0045077,14
RTS0045078,22
RTS0045079,16
RTS0045080,18
RTS0045081,24
RTS0045082,29
RTS0045083,30
RTS0045084,22
RTS0045085,21
RTS0045086,15
RTS0045087,14
RTS0045088,9
RTS0045089,10
RTS0045090,15
RTS0045091,19
RTS0045092,23
RTS0045093,21
RTS0045094,19
RTS0045095,23
RTS0045096,26
RTS0045097,19
RTS0045098,20
RTS0045099,22
RTS0045100,27
RTS0045101,15
RTS0045102,11
RTS0045103,26
RTS0045104,15
RTS0045105,17
RTS0045106,21
RTS0045107,21
RTS0045108,29
RTS0045109,27
RTS0045110,18
RTS0045111,24
RTS0045112,26
RTS0045113,20
RTS0045114,12
RTS0045115,23
RTS0045116,13
RTS0045117,15
RTS0045118,16
RTS0045119,22
RTS0045120,17
RTS0045121,9
RTS0045122,17
RTS0045123,28
RTS0045124,18
RTS0045125,14
RTS0045126,19
RTS0045127,29
RTS0045128,21
RTS0045129,29
RTS0045130,27
RTS0045131,21
RTS0045132,19
RTS0045133,22
RTS0045134,16
RTS0045135,17
RTS0045136,19
RTS0045137,25
RTS0045138,28
RTS0045139,19
RTS0045140,23
RTS0045141,24
RTS0045142,15
RTS0045143,18
RTS0045144,18
RTS0045145,16
RTS0045146,26
RTS0045147,17
RTS0045148,12
RTS0045149,16
RTS0045150,10
RTS0045151,32
RTS0045152,39
RTS0045153,37
RTS0045154,48
RTS0045155,36
RTS0045156,16
RTS0045157,17
RTS0045158,11
RTS0045159,28
RTS0045160,25
RTS0045161,24
RTS0045162,14
RTS0045163,29
RTS0045164,25
RTS0045165,28
RTS0045166,28
RTS0045167,20
RTS0045168,16
RTS0045169,31
RTS0045170,30
RTS0045171,37
RTS0045172,30
RTS0045173,24
RTS0045174,23
RTS0045175,24
RTS0045176,29
RTS0045177,38
RTS0045178,28
RTS0045179,22
RTS0045180,29
RTS0045181,10
RTS0045182,22
RTS0045183,9
RTS0045184,19
RTS0045185,25
RTS0045186,17
RTS0045187,26
RTS0045188,18
RTS0045189,15
RTS0045190,27
RTS0045191,18
RTS0045192,22
RTS0045193,13
RTS0045194,30
RTS0045195,24
RTS0045196,12
RTS0045197,15
RTS0045198,18
RTS0045199,16
RTS0045200,13
RTS0045201,20
RTS0045202,29
RTS0045203,21
RTS0045204,17
RTS0045205,22
RTS0045206,11
RTS0045207,20
RTS0045208,27
RTS0045209,23
RTS0045210,24
RTS0045211,13
RTS0045212,24
RTS0045213,19
RTS0045214,26
RTS0045215,17
RTS0045216,27
RTS0045217,22
RTS0045218,26
RTS0045219,18
RTS0045220,27
RTS0045221,29
RTS0045222,19
RTS0045223,41
RTS0045224,41
RTS0045225,20
RTS0045226,421
RTS0045227,273
RTS0045228,443
RTS0045229,319
RTS0045230,302
RTS0045231,40
RTS0045232,52
RTS0045233,39
RTS0045234,31
RTS0045235,37
RTS0045236,56
RTS0045237,45
RTS0045238,23
RTS0045239,33
RTS0045240,55
RTS0045241,42
RTS0045242,30
RTS0045243,33
RTS0045244,36
RTS0045245,34
RTS0045246,17
RTS0045247,11
RTS0045248,11
RTS0045249,12
RTS0045250,9
RTS0045251,34
RTS0045252,30
RTS0045253,31
RTS0045254,20
RTS0045255,24
RTS0045256,19
RTS0045257,27
RTS0045258,28
RTS0045259,26
RTS0045260,21
RTS0045261,18
RTS0045262,30
RTS0045263,29
RTS0045264,21
RTS0045265,26
RTS0045266,23
RTS0045267,20
RTS0045268,36
RTS0045269,27
RTS0045270,34
RTS0045271,14
RTS0045272,13
RTS0045273,15
RTS0045274,18
RTS0045275,17
RTS0045276,20
RTS0045277,25
RTS0045278,26
RTS0045279,12
RTS0045280,17
RTS0045281,14
RTS0045282,18
RTS0045283,28
RTS0045284,18
RTS0045285,20
RTS0045286,23
RTS0045287,24
RTS0045288,21
RTS0045289,14
RTS0045290,15
RTS0045291,21
RTS0045292,20
RTS0045293,32
RTS0045294,20
RTS0045295,18
RTS0045296,19
RTS0045297,20
RTS0045298,25
RTS0045299,22
RTS0045300,19
RTS0045301,76
RTS0045302,46
RTS0045303,103
RTS0045304,51
RTS0045305,95
RTS0045306,21
RTS0045307,20
RTS0045308,17
RTS0045309,20
RTS0045310,24
RTS0045311,7
RTS0045312,10
RTS0045313,21
RTS0045314,18
RTS0045315,19
RTS0045316,16
RTS0045317,22
RTS0045318,26
RTS0045319,13
RTS0045320,19
RTS0045321,21
RTS0045322,19
RTS0045323,20
RTS0045324,24
RTS0045325,14
RTS0045326,7
RTS0045327,15
RTS0045328,27
RTS0045329,19
RTS0045330,8
RTS0045331,9
RTS0045332,16
RTS0045333,20
RTS0045334,10
RTS0045335,17
RTS0045336,16
RTS0045337,25
RTS0045338,14
RTS0045339,23
RTS0045340,13
RTS0045341,18
RTS0045342,16
RTS0045343,7
RTS0045344,14
RTS0045345,20
RTS0045346,19
RTS0045347,15
RTS0045348,21
RTS0045349,18
RTS0045350,17
RTS0045351,17
RTS0045352,17
RTS0045353,14
RTS0045354,16
RTS0045355,10
RTS0045356,15
RTS0045357,20
RTS0045358,22
RTS0045359,11
RTS0045360,19
RTS0045361,26
RTS0045362,20
RTS0045363,13
RTS0045364,27
RTS0045365,25
RTS0045366,25
RTS0045367,22
RTS0045368,16
RTS0045369,13
RTS0045370,9
RTS0045371,24
RTS0045372,16
RTS0045373,32
RTS0045374,35
RTS0045375,26
RTS0045376,47
RTS0045377,36
RTS0045378,52
RTS0045379,62
RTS0045380,54
RTS0045381,38
RTS0045382,38
RTS0045383,27
RTS0045384,35
RTS0045385,29
RTS0045386,33
RTS0045387,26
RTS0045388,22
RTS0045389,11
RTS0045390,23
RTS0045391,20
RTS0045392,23
RTS0045393,10
RTS0045394,19
RTS0045395,19
RTS0045396,19
RTS0045397,26
RTS0045398,15
RTS0045399,27
RTS0045400,21
RTS0045401,20
RTS0045402,24
RTS0045403,35
RTS0045404,18
RTS0045405,27
RTS0045406,30
RTS0045407,40
RTS0045408,26
RTS0045409,35
RTS0045410,42
RTS0045411,42
RTS0045412,50
RTS0045413,35
RTS0045414,41
RTS0045415,26
RTS0045416,15
RTS0045417,15
RTS0045418,13
RTS0045419,17
RTS0045420,22
RTS0045421,935
RTS0045422,767
RTS0045423,744
RTS0045424,1037
RTS0045425,1056
RTS0045426,23
RTS0045427,23
RTS0045428,18
RTS0045429,18
RTS0045430,14
RTS0045431,57
RTS0045432,35
RTS0045433,36
RTS0045434,55
RTS0045435,27
RTS0045436,31
RTS0045437,33
RTS0045438,51
RTS0045439,36
RTS0045440,30
RTS0045441,58
RTS0045442,56
RTS0045443,61
RTS0045444,47
RTS0045445,56
RTS0045446,24
RTS0045447,25
RTS0045448,23
RTS0045449,13
RTS0045450,18
RTS0045451,35
RTS0045452,31
RTS0045453,32
RTS0045454,27
RTS0045455,32
RTS0045456,41
RTS0045457,36
RTS0045458,32
RTS0045459,26
RTS0045460,45
RTS0045461,17
RTS0045462,29
RTS0045463,8
RTS0045464,9
RTS0045465,10
RTS0045466,23
RTS0045467,31
RTS0045468,14
RTS0045469,21
RTS0045470,24
RTS0045471,58
RTS0045472,61
RTS0045473,25
RTS0045474,56
RTS0045475,55
RTS0045476,48
RTS0045477,52
RTS0045478,44
RTS0045479,55
RTS0045480,52
RTS0045481,17
RTS0045482,28
RTS0045483,35
RTS0045484,35
RTS0045485,30
RTS0045486,17
RTS0045487,20
RTS0045488,26
RTS0045489,31
RTS0045490,28
RTS0045491,95
RTS0045492,152
RTS0045493,112
RTS0045494,45
RTS0045495,54
RTS0045496,28
RTS0045497,45
RTS0045498,65
RTS0045499,73
RTS0045500,66
RTS0045501,48
RTS0045502,35
RTS0045503,35
RTS0045504,22
RTS0045505,42
RTS0045506,893
RTS0045507,965
RTS0045508,637
RTS0045509,778
RTS0045510,687
RTS0045511,18
RTS0045512,22
RTS0045513,13
RTS0045514,12
RTS0045515,13
RTS0045516,27
RTS0045517,22
RTS0045518,29
RTS0045519,34
RTS0045520,27
RTS0045521,18
RTS0045522,17
RTS0045523,23
RTS0045524,33
RTS0045525,17
RTS0045526,21
RTS0045527,30
RTS0045528,26
RTS0045529,24
RTS0045530,24
RTS0045531,29
RTS0045532,41
RTS0045533,36
RTS0045534,34
RTS0045535,37
RTS0045536,55
RTS0045537,61
RTS0045538,36
RTS0045539,56
RTS0045540,42
RTS0045541,10
RTS0045542,16
RTS0045543,8
RTS0045544,11
RTS0045545,24
RTS0045546,22
RTS0045547,17
RTS0045548,14
RTS0045549,11
RTS0045550,17
RTS0045551,18
RTS0045552,18
RTS0045553,12
RTS0045554,21
RTS0045555,12
RTS0045556,20
RTS0045557,10
RTS0045558,23
RTS0045559,9
RTS0045560,18
RTS0045561,31
RTS0045562,28
RTS0045563,17
RTS0045564,33
RTS0045565,30
RTS0045566,22
RTS0045567,17
RTS0045568,11
RTS0045569,16
RTS0045570,12
RTS0045571,17
RTS0045572,23
RTS0045573,16
RTS0045574,17
RTS0045575,17
RTS0045576,30
RTS0045577,25
RTS0045578,18
RTS0045579,29
RTS0045580,21
RTS0045581,25
RTS0045582,24
RTS0045583,23
RTS0045584,21
RTS0045585,16
RTS0045586,24
RTS0045587,44
RTS0045588,37
RTS0045589,40
RTS0045590,45
RTS0045592,187
RTS0045593,253
RTS0045594,215
RTS0045595,221
RTS0045596,24
RTS0045597,26
RTS0045598,32
RTS0045599,16
RTS0045600,27
RTS0045601,19
RTS0045602,24
RTS0045603,6
RTS0045604,16
RTS0045606,29
RTS0045607,19
RTS0045608,24
RTS0045609,10
RTS0045610,20
RTS0045611,19
RTS0045612,20
RTS0045613,19
RTS0045614,25
RTS0045615,18
RTS0045616,19
RTS0045617,12
RTS0045618,17
RTS0045619,18
RTS0045620,13
RTS0045621,28
RTS0045622,30
RTS0045623,43
RTS0045624,25
RTS0045625,37
RTS0045626,11
RTS0045627,16
RTS0045628,19
RTS0045629,22
RTS0045630,15
RTS0045631,18
RTS0045632,12
RTS0045633,16
RTS0045634,17
RTS0045635,24
RTS0045636,18
RTS0045637,17
RTS0045638,10
RTS0045639,16
RTS0045640,13
RTS0045641,21
RTS0045642,26
RTS0045643,18
RTS0045644,21
RTS0045645,18
RTS0045646,16
RTS0045647,16
RTS0045648,9
RTS0045649,17
RTS0045650,13
RTS0045651,23
RTS0045652,29
RTS0045653,22
RTS0045654,26
RTS0045655,28
RTS0045656,19
RTS0045657,19
RTS0045658,26
RTS0045659,17
RTS0045660,33
RTS0045661,73
RTS0045662,54
RTS0045663,31
RTS0045664,47
RTS0045665,71
RTS0045666,14
RTS0045667,9
RTS0045668,24
RTS0045669,18
RTS0045670,17
RTS0045671,16
RTS0045672,21
RTS0045673,17
RTS0045674,20
RTS0045675,26
RTS0045676,26
RTS0045677,46
RTS0045678,45
RTS0045679,37
RTS0045680,44
RTS0045681,19
RTS0045682,24
RTS0045683,16
RTS0045684,24
RTS0045685,18
RTS0045687,42
RTS0045688,47
RTS0045689,34
RTS0045690,30
RTS0045691,13
RTS0045692,13
RTS0045693,13
RTS0045694,13
RTS0045695,21
RTS0045696,33
RTS0045697,19
RTS0045698,29
RTS0045699,28
RTS0045700,29
RTS0045701,13
RTS0045702,16
RTS0045703,15
RTS0045704,17
RTS0045705,18
RTS0045706,25
RTS0045707,20
RTS0045708,29
RTS0045709,16
RTS0045710,18
RTS0045711,22
RTS0045712,21
RTS0045713,22
RTS0045714,13
RTS0045715,12
RTS0045716,62
RTS0045717,28
RTS0045718,23
RTS0045719,34
RTS0045720,41
RTS0045721,37
RTS0045722,42
RTS0045723,47
RTS0045724,38
RTS0045725,21
RTS0045726,38
RTS0045727,55
RTS0045728,36
RTS0045729,32
RTS0045730,34
RTS0045731,103
RTS0045732,95
RTS0045733,73
RTS0045734,122
RTS0045735,95
RTS0045736,340
RTS0045737,559
RTS0045738,653
RTS0045739,638
RTS0045740,406
RTS0045741,48
RTS0045742,33
RTS0045743,52
RTS0045744,60
RTS0045745,69
RTS0045746,29
RTS0045747,30
RTS0045748,52
RTS0045749,23
RTS0045750,32
RTS0045751,43
RTS0045752,25
RTS0045753,31
RTS0045754,38
RTS0045755,40
RTS0045756,47
RTS0045757,51
RTS0045758,53
RTS0045759,51
RTS0045760,51
RTS0045761,18
RTS0045762,15
RTS0045763,23
RTS0045764,22
RTS0045765,14
RTS0045766,41
RTS0045767,28
RTS0045768,38
RTS0045769,36
RTS0045770,45
RTS0045771,31
RTS0045772,24
RTS0045773,30
RTS0045774,14
RTS0045775,36
RTS0045776,19
RTS0045777,17
RTS0045778,16
RTS0045779,18
RTS0045780,16
RTS0045781,31
RTS0045782,34
RTS0045783,32
RTS0045784,24
RTS0045785,45
RTS0045786,26
RTS0045787,42
RTS0045788,43
RTS0045789,26
RTS0045790,31
RTS0045791,17
RTS0045792,25
RTS0045793,24
RTS0045794,19
RTS0045795,12
RTS0045796,21
RTS0045797,11
RTS0045798,12
RTS0045799,13
RTS0045800,17
RTS0045801,25
RTS0045802,21
RTS0045803,18
RTS0045804,10
RTS0045805,17
RTS0045806,47
RTS0045807,27
RTS0045808,33
RTS0045809,33
RTS0045810,23
RTS0045811,17
RTS0045812,32
RTS0045813,34
RTS0045814,38
RTS0045815,19
RTS0045816,15
RTS0045817,22
RTS0045818,23
RTS0045819,25
RTS0045820,25
RTS0045821,43
RTS0045822,38
RTS0045823,35
RTS0045824,50
RTS0045825,45
RTS0045826,47
RTS0045827,66
RTS0045828,45
RTS0045829,62
RTS0045830,62
RTS0045831,17
RTS0045832,26
RTS0045833,26
RTS0045834,32
RTS0045835,37
RTS0045836,86
RTS0045837,89
RTS0045838,83
RTS0045840,73
RTS0045841,77
RTS0045842,54
RTS0045843,30
RTS0045844,45
RTS0045845,48
RTS0045846,346
RTS0045848,71
RTS0045849,267
RTS0045851,22
RTS0045852,14
RTS0045853,26
RTS0045854,17
RTS0045855,25
RTS0045856,17
RTS0045857,13
RTS0045858,9
RTS0045859,16
RTS0045860,24
RTS0045861,33
RTS0045862,36
RTS0045863,45
RTS0045864,70
RTS0045865,76
RTS0045866,75
RTS0045867,17
RTS0045868,8
RTS0045869,10
RTS0045870,11
RTS0045871,11
RTS0045872,21
RTS0045873,13
RTS0045874,11
RTS0045875,18
RTS0045876,14
RTS0045877,18
RTS0045878,11
RTS0045879,24
RTS0045880,18
RTS0045881,31
RTS0045882,95
RTS0045883,66
RTS0045884,53
RTS0045885,4
RTS0045886,73
RTS0045887,66
RTS0045888,22
RTS0045889,9
RTS0045890,14
RTS0045891,18
RTS0045892,14
RTS0045893,25
RTS0045894,20
RTS0045895,19
RTS0045896,34
RTS0045897,28
RTS0045898,26
RTS0045899,45
RTS0045900,61
RTS0045901,16
RTS0045902,24
RTS0045903,24
RTS0045904,21
RTS0045905,14
RTS0045906,16
RTS0045907,15
RTS0045908,10
RTS0045909,15
RTS0045910,13
RTS0045911,24
RTS0045912,14
RTS0045913,12
RTS0045914,8
RTS0045915,14
RTS0045916,12
RTS0045917,14
RTS0045918,17
RTS0045919,17
RTS0045920,15
RTS0045921,20
RTS0045922,9
RTS0045923,10
RTS0045924,30
RTS0045925,18
RTS0045926,34
RTS0045927,18
RTS0045928,23
RTS0045929,17
RTS0045930,44
RTS0045931,47
RTS0045932,22
RTS0045933,17
RTS0045935,17
RTS0045939,19
RTS0045940,8
RTS0045941,15
RTS0045942,9
RTS0045943,24
RTS0045944,16
RTS0045945,32
RTS0045946,24
RTS0045947,34
RTS0045948,23
RTS0045949,16
RTS0045950,18
RTS0045951,18
RTS0045952,21
RTS0045953,26
RTS0045954,71
RTS0045955,35
RTS0045956,8
RTS0045957,10
RTS0045958,27
RTS0045959,11
RTS0045960,13
RTS0045961,21
RTS0045962,21
RTS0045963,13
RTS0045964,22
RTS0045965,15
RTS0045966,15
RTS0045967,6
RTS0045968,16
RTS0045969,30
RTS0045970,22
RTS0045971,27
RTS0045972,21
RTS0045973,13
RTS0045974,14
RTS0045975,31
RTS0045976,19
RTS0045977,6
RTS0045978,14
RTS0045979,19
RTS0045980,24
RTS0045981,37
RTS0045982,25
RTS0045983,56
RTS0045984,49
RTS0045985,26
RTS0045986,16
RTS0045987,31
RTS0045988,23
RTS0045989,30
RTS0045990,30
RTS0045991,19
RTS0045992,17
RTS0045993,15
RTS0045994,19
RTS0045995,18
RTS0045996,22
RTS0045997,19
RTS0045998,16
RTS0045999,17
RTS0046000,12
RTS0046001,18
RTS0046002,22
RTS0046003,13
RTS0046004,19
RTS0046005,23
RTS0046006,16
RTS0046007,25
RTS0046008,22
RTS0046009,21
RTS0046010,9
RTS0046011,15
RTS0046012,9
RTS0046013,14
RTS0046014,15
RTS0046015,14
RTS0046016,18
RTS0046017,24
RTS0046018,13
RTS0046019,23
RTS0046020,23
RTS0046021,21
RTS0046022,17
RTS0046023,23
RTS0046024,10
RTS0046025,11
RTS0046026,13
RTS0046027,26
RTS0046028,21
RTS0046029,15
RTS0046030,20
RTS0046031,22
RTS0046032,19
RTS0046033,14
RTS0046034,9
RTS0046035,15
RTS0046036,16
RTS0046037,12
RTS0046038,14
RTS0046039,17
RTS0046040,5
RTS0046041,26
RTS0046042,16
RTS0046043,15
RTS0046044,14
RTS0046045,18
RTS0046046,13
RTS0046047,11
RTS0046048,23
RTS0046049,32
RTS0046050,35
RTS0046051,49
RTS0046052,28
RTS0046053,44
RTS0046054,37
RTS0046055,44
RTS0046056,24
RTS0046057,29
RTS0046058,16
RTS0046059,21
RTS0046060,15
RTS0046061,30
RTS0046062,15
RTS0046063,19
RTS0046064,32
RTS0046065,27
RTS0046066,48
RTS0046067,33
RTS0046068,17
RTS0046069,18
RTS0046070,25
RTS0046071,16
RTS0046072,11
RTS0046073,13
RTS0046074,15
RTS0046075,17
RTS0046076,15
RTS0046077,9
RTS0046078,17
RTS0046079,10
RTS0046080,11
RTS0046081,21
RTS0046082,23
RTS0046083,17
RTS0046084,20
RTS0046085,30
RTS0046086,30
RTS0046087,14
RTS0046088,27
RTS0046089,9
RTS0046090,24
RTS0046091,14
RTS0046092,34
RTS0046093,18
RTS0046094,20
RTS0046095,17
RTS0046096,13
RTS0046097,12
RTS0046098,6
RTS0046099,28
RTS0046100,19
RTS0046101,11
RTS0046102,24
RTS0046103,13
RTS0046104,20
RTS0046105,18
RTS0046106,7
RTS0046107,21
RTS0046108,18
RTS0046109,21
RTS0046110,19
RTS0046111,19
RTS0046112,27
RTS0046113,26
RTS0046114,26
RTS0046115,28
RTS0046116,33
RTS0046117,42
RTS0046119,17
RTS0046121,19
RTS0046122,21
RTS0046123,18
RTS0046124,15
RTS0046125,24
RTS0046126,13
RTS0046127,15
RTS0046128,22
RTS0046129,28
RTS0046130,22
RTS0046131,17
RTS0046132,31
RTS0046133,39
RTS0046134,22
RTS0046135,14
RTS0046136,44
RTS0046137,91
RTS0046138,26
RTS0046140,67
RTS0046141,39
RTS0046142,67
RTS0046143,62
RTS0046144,94
RTS0046145,17
RTS0046146,11
RTS0046147,28
RTS0046148,13
RTS0046149,13
RTS0046150,10
RTS0046152,13
RTS0046153,15
RTS0046154,17
RTS0046155,18
RTS0046156,10
RTS0046157,17
RTS0046158,13
RTS0046159,13
RTS0046160,17
RTS0046161,18
RTS0046162,14
RTS0046163,17
RTS0046164,42
RTS0046165,37
RTS0046166,29
RTS0046167,24
RTS0046168,17
RTS0046169,15
RTS0046170,15
RTS0046171,7
RTS0046172,16
RTS0046173,10
RTS0046174,20
RTS0046175,10
RTS0046176,10
RTS0046177,14
RTS0046178,17
RTS0046179,16
RTS0046180,10
RTS0046181,14
RTS0046182,14
RTS0046183,30
RTS0046184,29
RTS0046185,24
RTS0046186,28
RTS0046187,35
RTS0046188,30
RTS0046191,25
RTS0046193,11
RTS0046194,16
RTS0046195,21
RTS0046196,28
RTS0046197,24
RTS0046198,16
RTS0046199,26
RTS0046200,21
RTS0046201,19
RTS0046202,36
RTS0046203,40
RTS0046204,30
RTS0046205,33
RTS0046206,39
RTS0046207,39
RTS0046208,16
RTS0046209,32
RTS0046210,15
RTS0046211,15
RTS0046212,24
RTS0046213,53
RTS0046214,29
RTS0046215,29
RTS0046216,30
RTS0046217,42
RTS0046218,10
RTS0046219,13
RTS0046220,15
RTS0046221,14
RTS0046222,20
RTS0046223,16
RTS0046224,16
RTS0046225,29
RTS0046226,24
RTS0046227,29
RTS0046228,21
RTS0046229,30
RTS0046230,20
RTS0046231,6
RTS0046232,27
RTS0046233,16
RTS0046234,17
RTS0046235,14
RTS0046236,10
RTS0046237,21
RTS0046238,9
RTS0046239,11
RTS0046240,12
RTS0046241,19
RTS0046242,11
RTS0046243,12
RTS0046244,28
RTS0046245,9
RTS0046246,17
RTS0046247,6
RTS0046248,12
RTS0046249,20
RTS0046250,13
RTS0046251,11
RTS0046252,26
RTS0046253,21
RTS0046254,25
RTS0046255,14
RTS0046256,10
RTS0046257,13
RTS0046258,13
RTS0046259,17
RTS0046260,20
RTS0046261,17
RTS0046262,23
RTS0046263,6
RTS0046264,18
RTS0046265,17
RTS0046266,24
RTS0046267,11
RTS0046268,48
RTS0046269,45
RTS0046270,41
RTS0046271,44
RTS0046272,41
RTS0046273,15
RTS0046274,13
RTS0046275,12
RTS0046276,13
RTS0046277,14
RTS0046278,15
RTS0046279,24
RTS0046280,11
RTS0046281,15
RTS0046282,21
RTS0046283,21
RTS0046284,9
RTS0046285,18
RTS0046286,13
RTS0046287,20
RTS0046288,11
RTS0046289,26
RTS0046290,20
RTS0046291,18
RTS0046292,22
RTS0046293,36
RTS0046294,17
RTS0046295,76
RTS0046296,19
RTS0046297,17
RTS0046298,19
RTS0046299,14
RTS0046300,4
RTS0046301,20
RTS0046302,15
RTS0046303,15
RTS0046304,13
RTS0046305,18
RTS0046306,25
RTS0046307,18
RTS0046308,21
RTS0046309,18
RTS0046310,18
RTS0046311,13
RTS0046312,11
RTS0046313,14
RTS0046314,27
RTS0046315,20
RTS0046316,15
RTS0046317,18
RTS0046318,14
RTS0046319,14
RTS0046320,22
RTS0046321,18
RTS0046322,25
RTS0046323,15
RTS0046324,19
RTS0046325,15
RTS0046326,15
RTS0046327,17
RTS0046328,20
RTS0046329,24
RTS0046330,23
RTS0046331,25
RTS0046332,17
RTS0046333,20
RTS0046334,31
RTS0046335,30
RTS0046336,33
RTS0046342,11
RTS0046343,6
RTS0046344,15
RTS0046345,13
RTS0046346,8
RTS0046347,126
RTS0046348,146
RTS0046349,147
RTS0046350,18
RTS0046351,11
RTS0046352,24
RTS0046353,16
RTS0046354,21
RTS0046355,15
RTS0046356,22
RTS0046357,14
RTS0046358,10
RTS0046359,14
RTS0046360,20
RTS0046361,12
RTS0046362,22
RTS0046363,19
RTS0046364,23
RTS0046365,16
RTS0046366,6
RTS0046367,13
RTS0046368,21
RTS0046369,10
RTS0046370,14
RTS0046371,27
RTS0046372,18
RTS0046373,14
RTS0046374,13
RTS0046375,14
RTS0046376,18
RTS0046377,14
RTS0046378,10
RTS0046379,17
RTS0046380,16
RTS0046381,14
RTS0046382,15
RTS0046383,22
RTS0046384,18
RTS0046385,10
RTS0046386,13
RTS0046387,16
RTS0046388,19
RTS0046389,24
RTS0046390,18
RTS0046391,16
RTS0046392,14
RTS0046393,10
RTS0046394,16
RTS0046395,13
RTS0046396,12
RTS0046397,14
RTS0046398,15
RTS0046399,20
RTS0046400,15
RTS0046401,21
RTS0046402,22
RTS0046403,22
RTS0046404,27
RTS0046405,23
RTS0046406,15
RTS0046407,22
RTS0046408,11
RTS0046409,18
RTS0046410,42
RTS0046411,37
RTS0046412,52
RTS0046413,109
RTS0046414,494
RTS0046415,172
RTS0046416,16
RTS0046417,40
RTS0046418,26
RTS0046419,36
RTS0046420,27
RTS0046421,29
RTS0046422,25
RTS0046423,6
RTS0046424,19
RTS0046425,25
RTS0046426,16
RTS0046427,17
RTS0046428,22
RTS0046429,14
RTS0046430,14
RTS0046431,16
RTS0046432,29
RTS0046433,27
RTS0046434,18
RTS0046435,31
RTS0046439,33
RTS0046440,68
RTS0046441,39
RTS0046442,41
RTS0046443,35
RTS0046444,15
RTS0046445,16
RTS0046446,6
RTS0046447,12
RTS0046448,30
RTS0046449,20
RTS0046450,36
RTS0046451,20
RTS0046452,24
RTS0046453,17
RTS0046454,54
RTS0046455,49
RTS0046456,22
RTS0046457,48
RTS0046458,26
RTS0046459,97
RTS0046460,114
RTS0046461,28
RTS0046462,41
RTS0046463,22
RTS0046464,14
RTS0046466,8
RTS0046468,7
RTS0046469,17
RTS0046470,12
RTS0046471,11
RTS0046472,14
RTS0046473,13
RTS0046474,12
RTS0046475,21
RTS0046476,16
RTS0046477,21
RTS0046478,13
RTS0046479,19
RTS0046480,17
RTS0046481,16
RTS0046482,15
RTS0046483,16
RTS0046484,11
RTS0046485,14
RTS0046486,12
RTS0046487,24
RTS0046488,16
RTS0046489,14
RTS0046490,18
RTS0046491,17
RTS0046492,9
RTS0046493,17
RTS0046494,10
RTS0046495,17
RTS0046496,49
RTS0046497,39
RTS0046498,21
RTS0046499,64
RTS0046500,69
RTS0046501,54
RTS0046502,13
RTS0046503,29
RTS0046504,25
RTS0046505,7
RTS0046506,10
RTS0046507,23
RTS0046508,26
RTS0046509,12
RTS0046510,29
RTS0046511,33
RTS0046512,31
RTS0046513,19
RTS0046514,12
RTS0046515,21
RTS0046516,23
RTS0046517,23
RTS0046518,19
RTS0046519,8
RTS0046520,15
RTS0046521,20
RTS0046522,13
RTS0046524,25
RTS0046525,18
RTS0046526,25
RTS0046527,27
RTS0046528,13
RTS0046529,17
RTS0046530,15
RTS0046531,23
RTS0046532,28
RTS0046533,14
RTS0046534,15
RTS0046535,18
RTS0046536,15
RTS0046537,16
RTS0046538,19
RTS0046539,24
RTS0046540,19
RTS0046541,11
RTS0046542,26
RTS0046543,30
RTS0046544,10
RTS0046545,67
RTS0046546,23
RTS0046548,24
RTS0046549,79
RTS0046550,16
RTS0046551,39
RTS0046552,16
RTS0046553,26
RTS0046554,19
RTS0046555,16
RTS0046556,52
RTS0046557,25
RTS0046558,5
RTS0046559,21
RTS0046560,15
RTS0046561,23
RTS0046562,14
RTS0046563,15
RTS0046564,19
RTS0046565,20
RTS0046566,15
RTS0046567,25
RTS0046568,22
RTS0046569,14
RTS0046570,27
RTS0046571,15
RTS0046572,12
RTS0046573,23
RTS0046574,17
RTS0046575,16
RTS0046577,16
RTS0046578,12
RTS0046580,31
RTS0046581,18
RTS0046582,22
RTS0046583,20
RTS0046584,14
RTS0046585,29
RTS0046586,19
RTS0046587,21
RTS0046588,15
RTS0046589,15
RTS0046590,20
RTS0046591,21
RTS0046592,25
RTS0046593,23
RTS0046594,32
RTS0046595,29
RTS0046596,22
RTS0046597,11
RTS0046598,25
RTS0046599,24
RTS0046600,41
RTS0046601,77
RTS0046602,56
RTS0046603,61
RTS0046604,18
RTS0046605,19
RTS0046606,25
RTS0046607,26
RTS0046608,39
RTS0046609,27
RTS0046610,11
RTS0046611,22
RTS0046612,20
RTS0046613,24
RTS0046614,28
RTS0046615,10
RTS0046616,15
RTS0046617,21
RTS0046618,14
RTS0046619,13
RTS0046620,20
RTS0046621,35
RTS0046622,23
RTS0046623,23
RTS0046624,24
RTS0046625,19
RTS0046626,19
RTS0046627,11
RTS0046628,37
RTS0046629,18
RTS0046630,24
RTS0046631,13
RTS0046632,21
RTS0046633,14
RTS0046634,22
RTS0046635,21
RTS0046636,21
RTS0046637,39
RTS0046638,20
RTS0046639,12
RTS0046640,14
RTS0046641,18
RTS0046642,17
RTS0046643,14
RTS0046644,21
RTS0046645,18
RTS0046646,15
RTS0046647,17
RTS0046648,13
RTS0046649,13
RTS0046650,11
RTS0046651,24
RTS0046652,13
RTS0046653,37
RTS0046654,36
RTS0046655,36
RTS0046656,19
RTS0046657,12
RTS0046658,17
RTS0046659,10
RTS0046660,13
RTS0046661,24
RTS0046662,14
RTS0046663,20
RTS0046664,9
RTS0046665,16
RTS0046666,12
RTS0046667,19
RTS0046668,12
RTS0046669,14
RTS0046670,18
RTS0046671,9
RTS0046672,8
RTS0046673,14
RTS0046674,15
RTS0046675,11
RTS0046676,13
RTS0046677,12
RTS0046678,20
RTS0046679,11
RTS0046680,7
RTS0046681,11
RTS0046682,17
RTS0046683,13
RTS0046684,28
RTS0046685,7
RTS0046686,16
RTS0046687,18
RTS0046688,15
RTS0046689,15
RTS0046690,19
RTS0046691,23
RTS0046692,27
RTS0046693,23
RTS0046694,16
RTS0046695,26
RTS0046696,24
RTS0046697,23
RTS0046698,23
RTS0046699,46
RTS0046700,51
RTS0046701,58
RTS0046702,38
RTS0046703,406
RTS0046704,539
RTS0046705,473
RTS0046706,304
RTS0046707,577
RTS0046708,445
RTS0046709,17
RTS0046710,23
RTS0046711,21
RTS0046712,22
RTS0046713,23
RTS0046714,40
RTS0046715,24
RTS0046716,42
RTS0046717,48
RTS0046718,11
RTS0046719,15
RTS0046720,17
RTS0046721,19
RTS0046722,19
RTS0046723,14
RTS0046724,12
RTS0046725,14
RTS0046726,13
RTS0046727,23
RTS0046728,24
RTS0046729,16
RTS0046730,17
RTS0046731,16
RTS0046732,15
RTS0046733,16
RTS0046734,16
RTS0046735,16
RTS0046736,13
RTS0046737,15
RTS0046738,11
RTS0046739,20
RTS0046740,28
RTS0046741,21
RTS0046742,16
RTS0046743,41
RTS0046744,20
RTS0046745,47
RTS0046746,18
RTS0046747,16
RTS0046748,35
RTS0046749,26
RTS0046750,18
RTS0046751,15
RTS0046752,9
RTS0046753,16
RTS0046754,19
RTS0046755,11
RTS0046756,23
RTS0046757,16
RTS0046758,16
RTS0046759,50
RTS0046760,39
RTS0046761,42
RTS0046763,14
RTS0046764,16
RTS0046765,17
RTS0046766,13
RTS0046767,11
RTS0046768,31
RTS0046769,45
RTS0046770,46
RTS0046771,19
RTS0046772,12
RTS0046773,19
RTS0046774,10
RTS0046775,22
RTS0046777,28
RTS0046778,17
RTS0046779,25
RTS0046780,21
RTS0046781,16
RTS0046782,11
RTS0046783,15
RTS0046784,18
RTS0046785,10
RTS0046790,31
RTS0046791,25
RTS0046792,26
RTS0046793,16
RTS0046794,11
RTS0046795,23
RTS0046796,17
RTS0046797,13
RTS0046798,20
RTS0046799,19
RTS0046800,13
RTS0046801,121
RTS0046802,74
RTS0046803,12
RTS0046804,24
RTS0046805,37
RTS0046806,27
RTS0046807,18
RTS0046808,13
RTS0046809,14
RTS0046810,22
RTS0046811,9
RTS0046812,13
RTS0046813,15
RTS0046814,23
RTS0046815,16
RTS0046816,9
RTS0046817,13
RTS0046818,11
RTS0046819,20
RTS0046820,27
RTS0046821,11
RTS0046822,16
RTS0046823,22
RTS0046824,26
RTS0046825,27
RTS0046826,8
RTS0046827,16
RTS0046828,16
RTS0046829,12
RTS0046830,20
RTS0046831,24
RTS0046832,20
RTS0046833,6
RTS0046835,8
RTS0046836,189
RTS0046837,299
RTS0046838,56
RTS0046839,103
RTS0046840,21
RTS0046841,15
RTS0046842,35
RTS0046843,31
RTS0046846,44
RTS0046849,24
RTS0046850,22
RTS0046851,17
RTS0046852,17
RTS0046853,28
RTS0046854,15
RTS0046855,11
RTS0046856,11
RTS0046857,20
RTS0046858,44
RTS0046859,9
RTS0046860,44
RTS0046861,19
RTS0046862,16
RTS0046863,12
RTS0046864,19
RTS0046866,17
RTS0046867,10
RTS0046868,12
RTS0046869,72
RTS0046870,72
RTS0046871,14
RTS0046872,24
RTS0046873,11
RTS0046874,13
RTS0046875,43
RTS0046876,34
RTS0046877,29
RTS0046878,25
RTS0046879,10
RTS0046880,16
RTS0046881,20
RTS0046882,26
RTS0046885,9
RTS0046886,21
RTS0046887,10
RTS0046889,17
RTS0046890,25
RTS0046891,18
RTS0046892,13
RTS0046893,22
RTS0046894,19
RTS0046895,9
RTS0046897,29
RTS0046898,9
RTS0046899,46
RTS0046900,28
RTS0046902,19
RTS0046903,40
RTS0046904,21
RTS0046905,16
RTS0046906,36
RTS0046907,52
RTS0046908,21
RTS0046909,19
RTS0046910,14
RTS0046911,37
RTS0046912,7
RTS0046913,11
RTS0046914,17
RTS0046915,14
RTS0046916,17
RTS0046918,422
RTS0046919,511
RTS0046920,63
RTS0046921,21
RTS0046922,20
RTS0046923,40
RTS0046924,360
RTS0046925,17
RTS0046926,21
RTS0046927,16
RTS0046928,18
RTS0046929,7
RTS0046930,26
RTS0046931,12
RTS0046933,18
RTS0046934,37
RTS0046935,9
RTS0046936,19
RTS0046937,21
RTS0046938,29
RTS0046939,19
RTS0046940,22
RTS0046941,13
RTS0046942,16
RTS0046943,36
RTS0046944,18
RTS0046946,38
RTS0046947,11
RTS0046948,13
RTS0046949,10
RTS0046950,12
RTS0046951,20
RTS0046952,14
RTS0046954,14
RTS0046955,8
RTS0046956,17
RTS0046957,15
RTS0046958,15
RTS0046959,16
RTS0046960,19
RTS0046961,33
RTS0046962,152
RTS0046963,11
RTS0046965,94
RTS0046966,25
RTS0046967,39
RTS0046968,16
RTS0047054,15
RTS0047055,17
RTS0047056,16
RTS0047057,19
RTS0047058,21
RTS0047060,37
RTS0047061,56
RTS0047062,60
RTS0047063,56
RTS0047064,67
RTS0047065,66
RTS0047066,63
RTS0047067,67
RTS0047068,49
RTS0047069,43
RTS0047070,32
RTS0047071,32
RTS0047072,33
RTS0047073,37
RTS0047074,47
RTS0047075,21
RTS0047076,26
RTS0047077,33
RTS0047078,20
RTS0047079,14
RTS0047080,20
RTS0047081,38
RTS0047082,39
RTS0047083,19
RTS0047084,26
RTS0047085,6
RTS0047086,20
RTS0047087,17
RTS0047088,14
RTS0047089,20
RTS0047091,10
RTS0047092,21
RTS0047093,19
RTS0047094,24
RTS0047095,15
RTS0047096,13
RTS0047097,15
RTS0047098,24
RTS0047099,18
RTS0047100,14
RTS0047101,27
RTS0047102,16
RTS0047103,19
RTS0047104,16
RTS0047105,78
RTS0047106,59
RTS0047107,53
RTS0047108,72
RTS0047109,40
RTS0047110,23
RTS0047111,17
RTS0047112,26
RTS0047113,400
RTS0047114,20
RTS0047115,34
RTS0047116,51
RTS0047117,48
RTS0047118,43
RTS0047119,59
RTS0047120,33
RTS0047121,10
RTS0047122,29
RTS0047123,18
RTS0047124,22
RTS0047125,15
RTS0047126,18
RTS0047127,28
RTS0047128,16
RTS0047129,24
RTS0047130,19
RTS0047131,23
RTS0047132,20
RTS0047133,19
RTS0047134,10
RTS0047135,36
RTS0047136,26
RTS0047137,26
RTS0047138,39
RTS0047139,33
RTS0047140,15
RTS0047141,9
RTS0047142,9
RTS0047143,15
RTS0047144,19
RTS0047145,22
RTS0047146,20
RTS0047147,19
RTS0047148,24
RTS0047149,25
RTS0047150,19
RTS0047151,22
RTS0047152,29
RTS0047153,15
RTS0047154,37
RTS0047156,17
RTS0047157,20
RTS0047158,21
RTS0047159,13
RTS0047160,20
RTS0047165,75
RTS0047166,16
RTS0047167,11
RTS0047168,10
RTS0047169,16
RTS0047170,12
RTS0047171,35
RTS0047172,32
RTS0047173,47
RTS0047174,40
RTS0047175,29
RTS0047176,17
RTS0047177,19
RTS0047178,17
RTS0047179,20
RTS0047180,14
RTS0047181,29
RTS0047182,23
RTS0047183,13
RTS0047184,29
RTS0047185,15
RTS0047186,19
RTS0047187,17
RTS0047188,18
RTS0047189,14
RTS0047190,11
RTS0047191,13
RTS0047192,24
RTS0047193,26
RTS0047194,26
RTS0047195,29
RTS0047196,18
RTS0047197,25
RTS0047198,41
RTS0047199,27
RTS0047200,34
RTS0047201,18
RTS0047202,24
RTS0047203,18
RTS0047204,19
RTS0047205,28
RTS0047206,29
RTS0047207,17
RTS0047208,468
RTS0047209,571
RTS0047210,716
RTS0047211,579
RTS0047212,280
RTS0047213,22
RTS0047214,16
RTS0047215,12
RTS0047216,25
RTS0047217,12
RTS0047218,45
RTS0047219,46
RTS0047220,25
RTS0047221,51
RTS0047222,52
RTS0047223,119
RTS0047225,89
RTS0047226,101
RTS0047229,16
RTS0047230,15
RTS0047231,16
RTS0047232,18
RTS0047233,11
RTS0047234,15
RTS0047235,13
RTS0047236,21
RTS0047237,15
RTS0047238,13
RTS0047239,22
RTS0047240,18
RTS0047241,16
RTS0047242,11
RTS0047243,18
RTS0047244,18
RTS0047245,13
RTS0047246,12
RTS0047247,10
RTS0047248,7
RTS0047249,20
RTS0047250,31
RTS0047252,32
RTS0047253,20
RTS0047254,33
RTS0047255,35
RTS0047256,37
RTS0047257,31
RTS0047258,25
RTS0047259,32
RTS0047260,60
RTS0047261,47
RTS0047262,38
RTS0047263,44
RTS0047264,37
RTS0047266,26
RTS0047267,79
RTS0047268,45
RTS0047269,66
RTS0047270,67
RTS0047271,69
RTS0047272,44
RTS0047273,31
RTS0047274,36
RTS0047276,13
RTS0047277,49
RTS0047278,55
RTS0047279,68
RTS0047280,46
RTS0047281,46
RTS0047282,55
RTS0047283,47
RTS0047284,40
RTS0047290,57
RTS0047291,100
RTS0047292,61
RTS0047293,53
RTS0047294,101
RTS0047295,7
RTS0047296,23
RTS0047297,19
RTS0047298,20
RTS0047299,12
RTS0047300,12
RTS0047301,20
RTS0047302,9
RTS0047303,15
RTS0047304,13
RTS0047305,35
RTS0047306,40
RTS0047307,60
RTS0047308,29
RTS0047309,34
RTS0047310,34
RTS0047311,28
RTS0047312,39
RTS0047313,22
RTS0047314,20
RTS0047315,42
RTS0047316,50
RTS0047317,39
RTS0047318,46
RTS0047319,38
RTS0047320,16
RTS0047321,26
RTS0047322,14
RTS0047323,42
RTS0047324,34
RTS0047325,31
RTS0047326,22
RTS0047327,25
RTS0047328,23
RTS0047329,24
RTS0047331,40
RTS0047332,30
RTS0047333,39
RTS0047334,21
RTS0047335,29
RTS0047336,50
RTS0047337,21
RTS0047338,43
RTS0047339,26
RTS0047340,51
RTS0047341,49
RTS0047342,43
RTS0047343,35
RTS0047344,60
RTS0047345,17
RTS0047346,23
RTS0047348,33
RTS0047349,28
RTS0047350,36
RTS0047351,24
RTS0047352,57
RTS0047353,32
RTS0047354,35
RTS0047356,22
RTS0047357,11
RTS0047358,12
RTS0047359,34
RTS0047360,16
RTS0047361,8
RTS0047362,18
RTS0047363,23
RTS0047364,24
RTS0047365,17
RTS0047366,22
RTS0047367,14
RTS0047368,19
RTS0047369,27
RTS0047370,14
RTS0047373,29
RTS0047374,17
RTS0047375,21
RTS0047376,27
RTS0047377,30
RTS0047378,41
RTS0047379,44
RTS0047380,41
RTS0047381,16
RTS0047382,17
RTS0047383,14
RTS0047384,20
RTS0047385,18
RTS0047386,57
RTS0047387,28
RTS0047388,38
RTS0047389,31
RTS0047390,35
RTS0047391,36
RTS0047392,17
RTS0047393,39
RTS0047394,22
RTS0047395,15
RTS0047396,55
RTS0047397,30
RTS0047398,27
RTS0047399,26
RTS0047400,22
RTS0047401,24
RTS0047402,25
RTS0047403,19
RTS0047404,17
RTS0047405,26
RTS0047406,21
RTS0047407,26
RTS0047408,28
RTS0047409,49
RTS0047410,44
RTS0047411,52
RTS0047412,47
RTS0047413,36
RTS0047414,37
RTS0047415,46
RTS0047417,27
RTS0047418,47
RTS0047419,42
RTS0047420,40
RTS0047421,19
RTS0047422,13
RTS0047423,14
RTS0047424,15
RTS0047425,13
RTS0047426,28
RTS0047427,25
RTS0047428,30
RTS0047429,30
RTS0047430,31
RTS0047431,17
RTS0047432,22
RTS0047433,16
RTS0047434,12
RTS0047435,16
RTS0047436,13
RTS0047437,8
RTS0047438,12
RTS0047439,17
RTS0047440,10
RTS0047441,46
RTS0047442,49
RTS0047445,40
RTS0047446,46
RTS0047447,13
RTS0047448,12
RTS0047449,16
RTS0047450,15
RTS0047451,7
RTS0047452,17
RTS0047453,8
RTS0047454,12
RTS0047455,17
RTS0047456,13
RTS0047457,24
RTS0047458,21
RTS0047459,15
RTS0047460,17
RTS0047461,14
RTS0047462,25
RTS0047463,16
RTS0047464,29
RTS0047465,14
RTS0047466,11
RTS0047467,15
RTS0047468,20
RTS0047469,19
RTS0047471,24
RTS0047472,17
RTS0047473,14
RTS0047474,14
RTS0047475,9
RTS0047476,15
RTS0047477,33
RTS0047479,30
RTS0047480,41
RTS0047481,40
RTS0047482,14
RTS0047483,16
RTS0047484,17
RTS0047485,20
RTS0047486,15
RTS0047487,13
RTS0047488,12
RTS0047489,19
RTS0047490,20
RTS0047491,17
RTS0047492,43
RTS0047493,22
RTS0047494,29
RTS0047495,26
RTS0047496,19
RTS0047497,31
RTS0047498,28
RTS0047499,29
RTS0047500,29
RTS0047501,20
RTS0047502,16
RTS0047503,17
RTS0047504,28
RTS0047505,29
RTS0047506,29
RTS0047507,21
RTS0047508,18
RTS0047509,12
RTS0047510,18
RTS0047511,13
RTS0047512,27
RTS0047513,10
RTS0047514,12
RTS0047515,32
RTS0047516,47
RTS0047517,43
RTS0047518,48
RTS0047520,44
RTS0047521,34
RTS0047522,34
RTS0047523,31
RTS0047524,19
RTS0047525,10
RTS0047526,24
RTS0047527,16
RTS0047528,28
RTS0047529,20
RTS0047530,16
RTS0047531,18
RTS0047532,13
RTS0047533,11
RTS0047534,21
RTS0047535,23
RTS0047536,22
RTS0047537,25
RTS0047538,83
RTS0047540,61
RTS0047541,89
RTS0047543,18
RTS0047544,12
RTS0047545,33
RTS0047546,38
RTS0047547,18
RTS0047548,55
RTS0047549,38
RTS0047550,31
RTS0047551,36
RTS0047552,34
RTS0047553,20
RTS0047558,15
RTS0047559,20
RTS0047560,13
RTS0047561,18
RTS0047562,13
RTS0047563,34
RTS0047564,31
RTS0047565,24
RTS0047566,25
RTS0047567,16
RTS0047568,27
RTS0047569,15
RTS0047570,22
RTS0047571,18
RTS0047572,12
RTS0047573,12
RTS0047574,18
RTS0047575,18
RTS0047576,12
RTS0047577,20
RTS0047578,14
RTS0047579,20
RTS0047580,16
RTS0047581,15
RTS0047582,14
RTS0047583,16
RTS0047584,10
RTS0047585,13
RTS0047586,10
RTS0047587,8
RTS0047588,15
RTS0047590,22
RTS0047591,15
RTS0047592,11
RTS0047593,14
RTS0047594,13
RTS0047595,19
RTS0047596,20
RTS0047597,18
RTS0047598,34
RTS0047599,20
RTS0047600,15
RTS0047601,70
RTS0047602,20
RTS0047603,11
RTS0047604,18
RTS0047606,16
RTS0047613,24
RTS0047614,31
RTS0047615,17
RTS0047616,46
RTS0047617,35
RTS0047618,14
RTS0047619,16
RTS0047620,10
RTS0047621,14
RTS0047622,11
RTS0047624,15
RTS0047625,8
RTS0047626,15
RTS0047627,14
RTS0047628,14
RTS0047629,14
RTS0047630,6
RTS0047631,11
RTS0047632,17
RTS0047633,3
RTS0047634,7
RTS0047635,10
RTS0047636,12
RTS0047637,12
RTS0047638,14
RTS0047639,12
RTS0047640,15
RTS0047641,7
RTS0047642,13
RTS0047643,8
RTS0047644,9
RTS0047645,14
RTS0047646,11
RTS0047647,17
RTS0047648,10
RTS0047649,12
RTS0047650,14
RTS0047651,12
RTS0047652,15
RTS0047653,8
RTS0047654,8
RTS0047656,9
RTS0047657,16
RTS0047658,9
RTS0047659,7
RTS0047660,8
RTS0047661,11
RTS0047662,20
RTS0047663,7
RTS0047664,16
RTS0047665,15
RTS0047666,15
RTS0047667,11
RTS0047668,17
RTS0047669,12
RTS0047670,17
RTS0047672,7
RTS0047673,13
RTS0047674,8
RTS0047675,18
RTS0047676,21
RTS0047677,5
RTS0047678,16
RTS0047679,11
RTS0047680,14
RTS0047681,12
RTS0047682,13
RTS0047684,14
RTS0047685,12
RTS0047686,12
RTS0047687,2
RTS0047688,11
RTS0047689,14
RTS0047691,8
RTS0047692,15
RTS0047693,17
RTS0047694,12
RTS0047695,12
RTS0047696,14
RTS0047697,15
RTS0047698,16
RTS0047699,18
RTS0047700,34
RTS0047701,19
RTS0047702,15
RTS0047703,25
RTS0047704,21
RTS0047705,23
RTS0047706,17
RTS0047707,22
RTS0047708,182
RTS0047709,123
RTS0047710,17
RTS0047711,18
RTS0047712,44
RTS0047713,45
RTS0047714,60
RTS0047715,29
RTS0047716,46
RTS0047717,57
RTS0047718,29
RTS0047720,13
RTS0047721,21
RTS0047722,17
RTS0047723,18
RTS0047724,39
RTS0047725,37
RTS0047726,50
RTS0047727,40
RTS0047728,59
RTS0047729,13
RTS0047730,14
RTS0047731,12
RTS0047732,14
RTS0047733,17
RTS0047734,25
RTS0047735,18
RTS0047736,93
RTS0047737,25
RTS0047738,13
RTS0047739,25
RTS0047740,23
RTS0047741,26
RTS0047742,24
RTS0047743,13
RTS0047744,46
RTS0047745,53
RTS0047746,34
RTS0047747,38
RTS0047748,28
RTS0047749,28
RTS0047750,12
RTS0047752,20
RTS0047753,15
RTS0047754,30
RTS0047755,39
RTS0047756,18
RTS0047757,17
RTS0047758,21
RTS0047759,11
RTS0047760,20
RTS0047761,16
RTS0047762,9
RTS0047763,21
RTS0047764,25
RTS0047765,17
RTS0047766,32
RTS0047767,24
RTS0047768,20
RTS0047769,41
RTS0047770,61
RTS0047771,68
RTS0047772,52
RTS0047773,55
RTS0047774,31
RTS0047775,16
RTS0047776,23
RTS0047777,13
RTS0047778,13
RTS0047779,35
RTS0047780,39
RTS0047781,48
RTS0047782,58
RTS0047783,31
RTS0047784,13
RTS0047785,16
RTS0047786,34
RTS0047787,37
RTS0047788,22
RTS0047789,18
RTS0047790,17
RTS0047791,30
RTS0047792,15
RTS0047793,55
RTS0047794,12
RTS0047795,7
RTS0047796,36
RTS0047797,28
RTS0047798,21
RTS0047799,15
RTS0047800,13
RTS0047801,30
RTS0047802,16
RTS0047803,24
RTS0047804,6
RTS0047805,19
RTS0047806,19
RTS0047807,38
RTS0047808,68
RTS0047809,22
RTS0047810,25
RTS0047811,15
RTS0047812,26
RTS0047813,16
RTS0047814,27
RTS0047816,22
RTS0047817,20
RTS0047818,8
RTS0047819,8
RTS0047820,16
RTS0047821,39
RTS0047822,8
RTS0047823,19
RTS0047824,12
RTS0047825,14
RTS0047826,16
RTS0047827,19
RTS0047828,20
RTS0047829,26
RTS0047830,13
RTS0047831,17
RTS0047832,11
RTS0047833,11
RTS0047834,13
RTS0047835,27
RTS0047836,38
RTS0047837,38
RTS0047838,10
RTS0047839,23
RTS0047840,25
RTS0047841,18
RTS0047842,7
RTS0047843,14
RTS0047844,15
RTS0047845,18
RTS0047846,10
RTS0047847,25
RTS0047848,11
RTS0047849,28
RTS0047850,11
RTS0047851,16
RTS0047852,12
RTS0047853,21
RTS0047854,25
RTS0047855,10
RTS0047856,21
RTS0047857,13
RTS0047858,18
RTS0047859,8
RTS0047860,26
RTS0047861,21
RTS0047862,13
RTS0047863,13
RTS0047864,15
RTS0047865,20
RTS0047866,26
RTS0047867,11
RTS0047868,17
RTS0047869,35
RTS0047870,26
RTS0047871,26
RTS0047872,21
RTS0047873,16
RTS0047874,17
RTS0047875,12
RTS0047876,14
RTS0047877,8
RTS0047878,13
RTS0047879,21
RTS0047880,20
RTS0047881,22
RTS0047882,15
RTS0047883,30
RTS0047884,16
RTS0047885,20
RTS0047886,13
RTS0047890,77
RTS0047891,90
RTS0047892,32
RTS0047893,31
RTS0047894,17
RTS0047895,18
RTS0047896,16
RTS0047897,16
RTS0047898,14
RTS0047899,24
RTS0047900,56
RTS0047901,18
RTS0047902,39
RTS0047903,20
RTS0047904,22
RTS0047905,28
RTS0047906,41
RTS0047907,164
RTS0047908,141
RTS0047909,152
RTS0047910,20
RTS0047912,16
RTS0047913,19
RTS0047914,21
RTS0047915,9
RTS0047916,17
RTS0047917,20
RTS0047919,6
RTS0047920,90
RTS0047921,164
RTS0047924,24
RTS0047925,14
RTS0047926,14
RTS0047927,19
RTS0047928,22
RTS0047929,15
RTS0047930,20
RTS0047931,15
RTS0047932,15
RTS0047933,23
RTS0047934,13
RTS0047935,22
RTS0047936,10
RTS0047937,12
RTS0047938,22
RTS0047939,57
RTS0047940,103
RTS0047941,16
RTS0047942,8
RTS0047943,9
RTS0047944,36
RTS0047945,19
RTS0047946,22
RTS0047947,10
RTS0047948,10
RTS0047949,12
RTS0047950,9
RTS0047951,16
RTS0047952,27
RTS0047953,21
RTS0047954,6
RTS0047956,15
RTS0047957,14
RTS0047958,15
RTS0047959,15
RTS0047960,16
RTS0047961,19
RTS0047963,25
RTS0047964,18
RTS0047965,21
RTS0047966,30
RTS0047967,15
RTS0047968,21
RTS0047969,24
RTS0047970,19
RTS0047972,17
RTS0047973,11
RTS0047974,16
RTS0047975,19
RTS0047976,54
RTS0047977,7
RTS0047978,15
RTS0047979,24
RTS0047980,10
RTS0047981,18
RTS0047982,18
RTS0047985,94
RTS0047986,10
RTS0047987,13
RTS0047988,71
RTS0047990,21
RTS0047991,42
RTS0047992,12
RTS0047993,18
RTS0047994,15
RTS0047995,16
RTS0047996,15
RTS0047997,24
RTS0047998,18
RTS0047999,13
RTS0048000,14
RTS0048001,29
RTS0048003,26
RTS0048005,15
RTS0048006,13
RTS0048008,24
RTS0048009,15
RTS0048012,18
RTS0048013,15
RTS0048014,22
RTS0048015,20
RTS0048016,21
RTS0048017,30
RTS0048018,23
RTS0048019,19
RTS0048020,18
RTS0048021,10
RTS0048022,18
RTS0048023,28
RTS0048024,18
RTS0048026,28
RTS0048027,35
RTS0048028,24
RTS0048029,4
RTS0048030,18
RTS0048031,14
RTS0048032,95
RTS0048033,13
RTS0048034,21
RTS0048035,16
RTS0048036,19
RTS0048037,21
RTS0048038,60
RTS0048040,12
RTS0048041,14
RTS0048042,33
RTS0048043,40
RTS0048044,11
RTS0048045,21
RTS0048046,14
RTS0048047,16
RTS0048048,19
RTS0048049,11
RTS0048050,11
RTS0048051,45
RTS0048052,25
RTS0048053,20
RTS0048054,13
RTS0048055,12
RTS0048056,18
RTS0048057,8
RTS0048058,16
RTS0048059,14
RTS0048060,24
RTS0048061,14
RTS0048062,20
RTS0048063,17
RTS0048064,23
RTS0048065,25
RTS0048066,23
RTS0048067,16
RTS0048068,19
RTS0048069,17
RTS0048070,17
RTS0048071,20
RTS0048072,11
RTS0048073,12
RTS0048074,10
RTS0048076,14
RTS0048077,39
RTS0048078,27
RTS0048079,24
RTS0048080,44
RTS0048081,31
RTS0048082,25
RTS0048084,13
RTS0048085,19
RTS0048086,15
RTS0048087,24
RTS0048088,19
RTS0048089,20
RTS0048090,30
RTS0048091,29
RTS0048092,15
RTS0048093,42
RTS0048094,16
RTS0048096,13
RTS0048097,19
RTS0048098,958
RTS0048099,880
RTS0048100,683
RTS0048101,946
RTS0048102,993
RTS0048104,12
RTS0048105,15
RTS0048106,14
RTS0048107,19
RTS0048108,23
RTS0048109,10
RTS0048110,14
RTS0048111,13
RTS0048112,13
RTS0048113,17
RTS0048114,12
RTS0048115,11
RTS0048116,17
RTS0048117,18
RTS0048118,12
RTS0048120,20
RTS0048126,14
RTS0048127,21
RTS0048129,76
RTS0048130,14
RTS0048131,45
RTS0048132,66
RTS0048133,21
RTS0048134,40
RTS0048135,58
RTS0048136,19
RTS0048138,18
RTS0048139,33
RTS0048140,9
RTS0048141,32
RTS0048142,23
RTS0048144,20
RTS0048145,26
RTS0048146,22
RTS0048147,12
RTS0048148,18
RTS0048149,13
RTS0048150,17
RTS0048151,15
RTS0048152,15
RTS0048153,19
RTS0048154,15
RTS0048155,24
RTS0048156,55
RTS0048158,26
RTS0048159,14
RTS0048160,1499
RTS0048161,1553
RTS0048162,33
RTS0048163,21
RTS0048164,1526
RTS0048165,81
RTS0048166,23
RTS0048167,30
RTS0048168,20
RTS0048169,33
RTS0048170,20
RTS0048171,22
RTS0048172,15
RTS0048173,14
RTS0048175,22
RTS0048176,15
RTS0048177,17
RTS0048178,17
RTS0048179,15
RTS0048180,15
RTS0048181,36
RTS0048182,14
RTS0048183,36
RTS0048184,38
RTS0048185,42
RTS0048186,26
RTS0048188,25
RTS0048189,25
RTS0048190,17
RTS0048191,17
RTS0048192,24
RTS0048193,21
RTS0048194,21
RTS0048195,19
RTS0048196,24
RTS0048197,36
RTS0048198,28
RTS0048200,19
RTS0048201,31
RTS0048202,20
RTS0048203,23
RTS0048204,25
RTS0048205,23
RTS0048207,26
RTS0048208,35
RTS0048209,38
RTS0048210,28
RTS0048211,39
RTS0048212,16
RTS0048213,31
RTS0048214,16
RTS0048215,20
RTS0048216,12
RTS0048217,27
RTS0048218,23
RTS0048219,20
RTS0048220,25
RTS0048221,18
RTS0048222,22
RTS0048223,19
RTS0048224,24
RTS0048225,19
RTS0048226,31
RTS0048227,24
RTS0048228,13
RTS0048229,16
RTS0048230,20
RTS0048231,22
RTS0048232,20
RTS0048233,33
RTS0048234,14
RTS0048235,21
RTS0048236,18
RTS0048237,25
RTS0048238,31
RTS0048239,25
RTS0048240,24
RTS0048241,22
RTS0048242,45
RTS0048243,31
RTS0048244,45
RTS0048245,30
RTS0048246,36
RTS0049343,32
RTS0049344,115
RTS0049345,49
RTS0049346,12
RTS0049347,21
RTS0049348,26
RTS0049349,26
RTS0049350,16
RTS0049351,25
RTS0049352,16
RTS0049353,13
RTS0049354,13
RTS0049355,5
RTS0049356,28
RTS0049357,23
RTS0049358,11
RTS0049359,10
RTS0049360,22
RTS0049361,20
RTS0049362,14
RTS0049363,12
RTS0049364,25
RTS0049365,29
RTS0049366,84
RTS0049367,57
RTS0049368,23
RTS0049369,23
RTS0049370,15
RTS0049371,28
RTS0049372,13
RTS0049373,51
RTS0049374,58
RTS0049375,41
RTS0049376,37
RTS0049377,46
RTS0049378,24
RTS0049379,15
RTS0049380,28
RTS0049381,22
RTS0049382,16
RTS0049383,20
RTS0049384,15
RTS0049385,10
RTS0049386,22
RTS0049387,22
RTS0049388,16
RTS0049389,12
RTS0049390,225
RTS0049391,152
RTS0049392,204
RTS0049393,247
RTS0049394,105
RTS0049395,101
RTS0049396,47
RTS0049397,71
RTS0049398,85
RTS0049399,38
RTS0049400,22
RTS0049401,18
RTS0049402,13
RTS0049403,13
RTS0049404,18
RTS0049405,24
RTS0049406,21
RTS0049407,17
RTS0049408,28
RTS0049409,13
RTS0049410,17
RTS0049411,23
RTS0049412,7
RTS0049413,8
RTS0049414,17
RTS0049415,24
RTS0049416,31
RTS0049417,15
RTS0049418,18
RTS0049419,22
RTS0049420,14
RTS0049421,17
RTS0049422,11
RTS0049423,13
RTS0049424,74
RTS0049425,23
RTS0049426,37
RTS0049427,31
RTS0049428,14
RTS0049429,36
RTS0049430,35
RTS0049431,29
RTS0049432,19
RTS0049433,21
RTS0049434,8
RTS0049435,17
RTS0049436,11
RTS0049437,57
RTS0049438,16
RTS0049439,34
RTS0049440,32
RTS0049441,42
RTS0049442,30
RTS0049443,24
RTS0049444,33
RTS0049445,20
RTS0049446,20
RTS0049447,23
RTS0049448,16
RTS0049449,24
RTS0049450,24
RTS0049451,28
RTS0049452,15
RTS0049453,26
RTS0049454,15
RTS0049455,21
RTS0049456,21
RTS0049457,30
RTS0049458,29
RTS0049459,31
RTS0049460,36
RTS0049461,52
RTS0049462,73
RTS0049463,35
RTS0049464,21
RTS0049465,17
RTS0049466,18
RTS0049467,26
RTS0049468,38
RTS0049469,33
RTS0049470,33
RTS0049471,53
RTS0049472,27
RTS0049473,84
RTS0049474,18
RTS0049475,21
RTS0049476,15
RTS0049477,14
RTS0049478,17
RTS0049479,1258
RTS0049480,113
RTS0049481,4
RTS0049482,14
RTS0049483,12
RTS0049484,20
RTS0049485,27
RTS0997079,29
RTS0997080,52
RTS0997081,16
RTS0997082,39
RTS0997083,29
RTS0997084,30
RTS0997085,28
RTS0997086,28
RTS0997087,12
RTS0997088,58224
RTS0997089,5978
RTS0997090,29
RTS0997091,15
RTS0997092,10
RTS0997093,8
RTS0997094,5
RTS0997095,14
RTS0997096,6
RTS0997097,7
RTS0997098,9
RTS0997099,8
RTS0997100,17
RTS0997101,13
RTS0997102,5
RTS0997103,4
RTS0997104,10
RTS0997105,5
RTS0997106,6
RTS0997107,7
RTS0997108,8
RTS0997109,7
RTS0997110,5
RTS0997111,8
RTS0997112,14
RTS0997113,6
RTS0997114,8
RTS0997115,8
RTS0997116,4
RTS0997117,7
RTS0997118,9
RTS0997119,7
RTS0997120,9
RTS0997121,29
RTS0997122,37
RTS0997123,58
RTS0997124,22
RTS0997125,114
RTS0997126,118
RTS0997127,134
RTS0997128,117
RTS0997129,137
RTS0997130,30
</Code_Summary>
