# Supplementary material for: Spatial meta-transcriptomics reveal associations of intratumor bacteria burden with lung cancer cells showing a distinct oncogenic signature
Source: J Immunother Cancer. 2022 Jul 6;10(7):e004698. doi: 10.1136/jitc-2022-004698 (PMC9260850; doi:10.1136/jitc-2022-004698)
Supplement: Supplementary data [file jitc-2022-004698supp009.zip › DSP-1001660004187-B-G06.dcc]

<Header>
FileVersion,0.02
SoftwareVersion,"GeoMx_NGS_Pipeline_ 2.0.0"
Date,2020-6-15
</Header>

<Scan_Attributes>
ID,DSP-1001660004187-B-G06
Plate_ID,1001660004187
Well,G06
</Scan_Attributes>

<NGS_Processing_Attributes>
SeqSetId,
tamperedIni,No
Raw,10620158
Trimmed,10571781
Stitched,10510198
Aligned,10324354
umiQ30,0.9921
rtsQ30,0.9918
</NGS_Processing_Attributes>


<Code_Summary>
RTS0039454,179
RTS0039455,151
RTS0039456,134
RTS0039457,255
RTS0039458,103
RTS0039459,114
RTS0039460,69
RTS0039461,102
RTS0039462,78
RTS0039463,84
RTS0039464,79
RTS0039465,127
RTS0039466,73
RTS0039467,124
RTS0039468,68
RTS0039469,90
RTS0039470,107
RTS0039471,106
RTS0039472,120
RTS0039473,79
RTS0039474,114
RTS0039475,129
RTS0039476,159
RTS0039477,153
RTS0039478,162
RTS0039479,105
RTS0039480,91
RTS0039481,77
RTS0039482,100
RTS0039483,94
RTS0039484,97
RTS0039485,83
RTS0039486,91
RTS0039487,58
RTS0039488,71
RTS0039489,97
RTS0039490,95
RTS0039491,104
RTS0039492,77
RTS0039493,89
RTS0039494,105
RTS0039495,101
RTS0039496,125
RTS0039497,74
RTS0039498,90
RTS0039499,289
RTS0039500,179
RTS0039501,226
RTS0039502,301
RTS0039503,227
RTS0039504,73
RTS0039505,97
RTS0039506,82
RTS0039507,128
RTS0039508,74
RTS0039509,75
RTS0039510,115
RTS0039511,1398
RTS0039512,930
RTS0039513,1192
RTS0039514,2061
RTS0039515,1638
RTS0039516,91
RTS0039517,78
RTS0039518,93
RTS0039519,80
RTS0039520,86
RTS0039521,81
RTS0039522,85
RTS0039523,98
RTS0039524,111
RTS0039525,109
RTS0039526,109
RTS0039527,138
RTS0039528,99
RTS0039529,125
RTS0039530,86
RTS0039531,107
RTS0039532,90
RTS0039533,127
RTS0039534,63
RTS0039535,84
RTS0039536,106
RTS0039537,68
RTS0039538,81
RTS0039539,87
RTS0039540,65
RTS0039541,64
RTS0039542,78
RTS0039543,80
RTS0039544,76
RTS0039545,69
RTS0039546,79
RTS0039547,78
RTS0039548,88
RTS0039549,99
RTS0039550,87
RTS0039551,75
RTS0039552,43
RTS0039553,102
RTS0039554,79
RTS0039555,90
RTS0039556,72
RTS0039557,84
RTS0039558,78
RTS0039559,80
RTS0039560,74
RTS0039561,97
RTS0039562,115
RTS0039563,109
RTS0039564,109
RTS0039565,144
RTS0039566,111
RTS0039567,90
RTS0039568,78
RTS0039569,51
RTS0039570,77
RTS0039571,80
RTS0039572,87
RTS0039573,101
RTS0039574,78
RTS0039575,76
RTS0039576,66
RTS0039577,92
RTS0039578,80
RTS0039579,89
RTS0039580,121
RTS0039581,93
RTS0039582,133
RTS0039583,127
RTS0039584,100
RTS0039585,126
RTS0039586,78
RTS0039587,74
RTS0039588,78
RTS0039589,99
RTS0039590,72
RTS0039591,122
RTS0039592,104
RTS0039593,96
RTS0039594,111
RTS0039595,100
RTS0039596,94
RTS0039597,117
RTS0039598,108
RTS0039599,85
RTS0039600,84
RTS0039601,67
RTS0039602,74
RTS0039603,57
RTS0039604,103
RTS0039605,86
RTS0039606,57
RTS0039607,93
RTS0039608,65
RTS0039609,91
RTS0039610,75
RTS0039611,109
RTS0039612,82
RTS0039613,93
RTS0039614,58
RTS0039615,61
RTS0039616,72
RTS0039617,61
RTS0039619,71
RTS0039620,51
RTS0039621,81
RTS0039622,79
RTS0039623,87
RTS0039624,88
RTS0039625,68
RTS0039626,89
RTS0039627,79
RTS0039628,79
RTS0039629,105
RTS0039630,79
RTS0039631,65
RTS0039632,92
RTS0039633,94
RTS0039634,73
RTS0039635,84
RTS0039636,182
RTS0039637,173
RTS0039638,283
RTS0039639,252
RTS0039640,122
RTS0039641,119
RTS0039642,101
RTS0039643,120
RTS0039644,83
RTS0039645,100
RTS0039646,92
RTS0039647,78
RTS0039648,77
RTS0039649,102
RTS0039650,86
RTS0039651,138
RTS0039652,157
RTS0039653,96
RTS0039654,87
RTS0039655,119
RTS0039656,300
RTS0039657,289
RTS0039658,205
RTS0039659,333
RTS0039660,209
RTS0039661,106
RTS0039662,56
RTS0039663,96
RTS0039664,105
RTS0039665,91
RTS0039666,102
RTS0039667,52
RTS0039668,69
RTS0039669,108
RTS0039670,98
RTS0039671,91
RTS0039672,132
RTS0039673,102
RTS0039674,121
RTS0039675,122
RTS0039676,81
RTS0039677,84
RTS0039678,72
RTS0039679,82
RTS0039680,65
RTS0039681,128
RTS0039682,89
RTS0039683,66
RTS0039684,107
RTS0039685,79
RTS0039686,227
RTS0039687,271
RTS0039688,252
RTS0039689,202
RTS0039690,180
RTS0039691,87
RTS0039692,93
RTS0039693,77
RTS0039694,103
RTS0039695,73
RTS0039696,99
RTS0039697,79
RTS0039698,73
RTS0039699,102
RTS0039700,75
RTS0039701,115
RTS0039702,156
RTS0039703,153
RTS0039704,167
RTS0039705,164
RTS0039706,103
RTS0039707,88
RTS0039708,82
RTS0039709,93
RTS0039710,109
RTS0039711,92
RTS0039712,126
RTS0039713,122
RTS0039714,87
RTS0039715,85
RTS0039716,95
RTS0039717,96
RTS0039718,79
RTS0039719,101
RTS0039720,170
RTS0039721,106
RTS0039722,104
RTS0039723,131
RTS0039724,90
RTS0039725,117
RTS0039726,108
RTS0039727,100
RTS0039728,110
RTS0039729,123
RTS0039730,102
RTS0039731,94
RTS0039732,119
RTS0039733,110
RTS0039734,111
RTS0039735,110
RTS0039736,113
RTS0039737,107
RTS0039738,77
RTS0039739,125
RTS0039740,91
RTS0039741,100
RTS0039742,81
RTS0039743,95
RTS0039744,82
RTS0039745,117
RTS0039746,153
RTS0039747,220
RTS0039749,165
RTS0039750,142
RTS0039751,67
RTS0039752,77
RTS0039753,74
RTS0039754,65
RTS0039755,104
RTS0039756,67
RTS0039757,100
RTS0039758,71
RTS0039759,77
RTS0039760,78
RTS0039761,84
RTS0039762,100
RTS0039763,73
RTS0039764,73
RTS0039765,75
RTS0039766,100
RTS0039767,78
RTS0039768,101
RTS0039769,90
RTS0039770,142
RTS0039771,78
RTS0039772,107
RTS0039773,103
RTS0039774,76
RTS0039775,101
RTS0039776,105
RTS0039777,86
RTS0039778,65
RTS0039779,79
RTS0039780,63
RTS0039781,125
RTS0039782,72
RTS0039783,98
RTS0039784,101
RTS0039785,149
RTS0039786,72
RTS0039787,67
RTS0039788,64
RTS0039789,86
RTS0039790,92
RTS0039791,123
RTS0039792,80
RTS0039793,96
RTS0039794,113
RTS0039795,79
RTS0039796,83
RTS0039797,111
RTS0039798,95
RTS0039799,78
RTS0039800,87
RTS0039801,84
RTS0039802,74
RTS0039803,83
RTS0039804,112
RTS0039805,69
RTS0039806,76
RTS0039807,86
RTS0039808,85
RTS0039809,87
RTS0039810,98
RTS0039811,70
RTS0039812,92
RTS0039813,101
RTS0039814,122
RTS0039815,77
RTS0039816,81
RTS0039817,95
RTS0039818,89
RTS0039819,89
RTS0039820,131
RTS0039821,95
RTS0039822,102
RTS0039823,119
RTS0039824,81
RTS0039825,100
RTS0039826,78
RTS0039827,112
RTS0039828,77
RTS0039829,113
RTS0039830,89
RTS0039831,98
RTS0039832,182
RTS0039833,114
RTS0039834,143
RTS0039835,134
RTS0039836,79
RTS0039838,67
RTS0039839,83
RTS0039840,56
RTS0039841,158
RTS0039842,140
RTS0039843,115
RTS0039844,138
RTS0039845,128
RTS0039846,87
RTS0039847,83
RTS0039848,62
RTS0039849,68
RTS0039850,67
RTS0039851,95
RTS0039852,111
RTS0039853,81
RTS0039854,91
RTS0039855,99
RTS0039856,67
RTS0039857,80
RTS0039858,72
RTS0039859,95
RTS0039860,79
RTS0039861,76
RTS0039862,79
RTS0039863,92
RTS0039864,95
RTS0039865,76
RTS0039866,77
RTS0039867,109
RTS0039868,66
RTS0039869,104
RTS0039870,101
RTS0039871,74
RTS0039872,76
RTS0039873,71
RTS0039874,83
RTS0039875,76
RTS0039876,70
RTS0039877,76
RTS0039878,76
RTS0039879,69
RTS0039880,65
RTS0039881,84
RTS0039882,60
RTS0039883,71
RTS0039884,87
RTS0039885,82
RTS0039886,63
RTS0039887,93
RTS0039888,98
RTS0039890,81
RTS0039891,106
RTS0039892,104
RTS0039893,118
RTS0039894,67
RTS0039895,82
RTS0039896,99
RTS0039897,78
RTS0039898,106
RTS0039899,92
RTS0039900,116
RTS0039901,102
RTS0039902,101
RTS0039903,69
RTS0039904,91
RTS0039905,110
RTS0039906,79
RTS0039907,97
RTS0039908,86
RTS0039909,73
RTS0039910,88
RTS0039911,74
RTS0039912,76
RTS0039913,77
RTS0039914,72
RTS0039915,104
RTS0039916,90
RTS0039917,87
RTS0039918,81
RTS0039919,105
RTS0039920,70
RTS0039921,79
RTS0039922,105
RTS0039923,78
RTS0039924,89
RTS0039925,71
RTS0039926,131
RTS0039927,133
RTS0039928,125
RTS0039929,117
RTS0039930,163
RTS0039931,81
RTS0039932,72
RTS0039933,86
RTS0039934,87
RTS0039935,77
RTS0039936,63
RTS0039937,83
RTS0039938,79
RTS0039939,82
RTS0039940,83
RTS0039941,78
RTS0039942,84
RTS0039943,67
RTS0039944,88
RTS0039945,78
RTS0039946,103
RTS0039947,130
RTS0039948,169
RTS0039949,160
RTS0039950,138
RTS0039951,70
RTS0039952,88
RTS0039953,76
RTS0039954,101
RTS0039955,95
RTS0039956,107
RTS0039957,147
RTS0039958,121
RTS0039959,133
RTS0039960,142
RTS0039961,66
RTS0039962,67
RTS0039963,65
RTS0039964,111
RTS0039965,80
RTS0039966,73
RTS0039967,72
RTS0039968,92
RTS0039969,112
RTS0039970,78
RTS0039971,88
RTS0039972,71
RTS0039973,82
RTS0039974,77
RTS0039975,63
RTS0039976,83
RTS0039977,87
RTS0039978,90
RTS0039979,91
RTS0039980,77
RTS0039981,80
RTS0039982,95
RTS0039983,114
RTS0039984,75
RTS0039985,105
RTS0039986,342
RTS0039987,243
RTS0039988,214
RTS0039989,220
RTS0039990,181
RTS0039991,94
RTS0039992,90
RTS0039993,112
RTS0039994,82
RTS0039995,117
RTS0039996,530
RTS0039997,370
RTS0039998,464
RTS0039999,558
RTS0040000,563
RTS0040001,104
RTS0040002,84
RTS0040003,91
RTS0040004,89
RTS0040005,105
RTS0040006,371
RTS0040007,309
RTS0040008,217
RTS0040009,336
RTS0040010,295
RTS0040011,98
RTS0040012,88
RTS0040013,120
RTS0040014,88
RTS0040015,103
RTS0040016,77
RTS0040017,86
RTS0040018,79
RTS0040019,122
RTS0040020,109
RTS0040021,84
RTS0040022,110
RTS0040023,120
RTS0040024,80
RTS0040025,71
RTS0040026,133
RTS0040027,175
RTS0040028,137
RTS0040029,121
RTS0040030,185
RTS0040031,95
RTS0040032,97
RTS0040033,75
RTS0040034,81
RTS0040035,47
RTS0040036,78
RTS0040037,80
RTS0040038,87
RTS0040039,68
RTS0040040,105
RTS0040041,73
RTS0040042,78
RTS0040043,73
RTS0040044,69
RTS0040045,85
RTS0040046,96
RTS0040047,123
RTS0040048,116
RTS0040049,91
RTS0040050,92
RTS0040051,67
RTS0040052,90
RTS0040053,90
RTS0040054,102
RTS0040055,78
RTS0040056,72
RTS0040057,76
RTS0040058,50
RTS0040059,76
RTS0040060,84
RTS0040061,87
RTS0040062,69
RTS0040063,70
RTS0040064,96
RTS0040065,102
RTS0040066,95
RTS0040067,78
RTS0040068,95
RTS0040069,76
RTS0040070,112
RTS0040071,68
RTS0040072,90
RTS0040073,89
RTS0040074,93
RTS0040075,97
RTS0040076,107
RTS0040077,165
RTS0040078,129
RTS0040079,121
RTS0040080,128
RTS0040081,95
RTS0040082,84
RTS0040083,87
RTS0040084,78
RTS0040085,66
RTS0040086,69
RTS0040087,69
RTS0040088,94
RTS0040089,91
RTS0040090,96
RTS0040091,73
RTS0040092,75
RTS0040093,81
RTS0040094,70
RTS0040095,80
RTS0040096,94
RTS0040097,102
RTS0040098,63
RTS0040099,80
RTS0040100,96
RTS0040101,80
RTS0040102,61
RTS0040103,63
RTS0040104,91
RTS0040105,61
RTS0040106,91
RTS0040107,80
RTS0040108,73
RTS0040109,95
RTS0040110,84
RTS0040111,80
RTS0040112,83
RTS0040113,60
RTS0040114,64
RTS0040115,116
RTS0040116,226
RTS0040117,173
RTS0040118,122
RTS0040119,176
RTS0040120,209
RTS0040121,85
RTS0040122,99
RTS0040123,62
RTS0040124,75
RTS0040125,77
RTS0040126,98
RTS0040127,112
RTS0040128,108
RTS0040129,108
RTS0040130,117
RTS0040131,98
RTS0040132,83
RTS0040133,78
RTS0040134,90
RTS0040135,109
RTS0040136,68
RTS0040137,53
RTS0040138,90
RTS0040139,74
RTS0040140,68
RTS0040141,83
RTS0040142,99
RTS0040143,102
RTS0040144,87
RTS0040145,98
RTS0040146,101
RTS0040147,106
RTS0040148,88
RTS0040149,89
RTS0040150,80
RTS0040151,95
RTS0040152,84
RTS0040153,88
RTS0040154,84
RTS0040155,82
RTS0040156,93
RTS0040157,96
RTS0040158,84
RTS0040159,100
RTS0040160,92
RTS0040161,82
RTS0040162,82
RTS0040163,84
RTS0040164,86
RTS0040165,70
RTS0040166,54
RTS0040167,97
RTS0040168,73
RTS0040169,78
RTS0040170,71
RTS0040171,44
RTS0040172,64
RTS0040173,54
RTS0040174,61
RTS0040175,82
RTS0040176,47
RTS0040177,67
RTS0040178,83
RTS0040179,45
RTS0040180,112
RTS0040181,77
RTS0040182,78
RTS0040183,72
RTS0040184,76
RTS0040185,63
RTS0040186,91
RTS0040187,87
RTS0040188,46
RTS0040189,82
RTS0040190,78
RTS0040191,78
RTS0040192,46
RTS0040193,87
RTS0040194,82
RTS0040195,85
RTS0040196,69
RTS0040197,61
RTS0040198,77
RTS0040199,109
RTS0040200,70
RTS0040201,139
RTS0040202,120
RTS0040203,108
RTS0040204,110
RTS0040205,109
RTS0040206,103
RTS0040207,81
RTS0040208,104
RTS0040209,109
RTS0040210,140
RTS0040211,104
RTS0040212,82
RTS0040213,51
RTS0040214,89
RTS0040215,124
RTS0040216,72
RTS0040217,83
RTS0040218,67
RTS0040219,61
RTS0040220,84
RTS0040221,86
RTS0040222,64
RTS0040223,66
RTS0040224,40
RTS0040225,74
RTS0040226,99
RTS0040227,47
RTS0040228,79
RTS0040229,64
RTS0040230,87
RTS0040231,54
RTS0040232,76
RTS0040233,81
RTS0040234,83
RTS0040235,67
RTS0040236,68
RTS0040237,69
RTS0040238,81
RTS0040239,90
RTS0040240,57
RTS0040241,64
RTS0040242,72
RTS0040243,101
RTS0040244,76
RTS0040245,110
RTS0040246,65
RTS0040247,85
RTS0040248,87
RTS0040249,90
RTS0040250,77
RTS0040251,75
RTS0040252,70
RTS0040253,61
RTS0040254,87
RTS0040255,90
RTS0040256,58
RTS0040257,60
RTS0040258,63
RTS0040259,72
RTS0040260,83
RTS0040261,55
RTS0040262,69
RTS0040263,108
RTS0040264,100
RTS0040265,79
RTS0040266,77
RTS0040267,86
RTS0040268,81
RTS0040269,67
RTS0040270,107
RTS0040271,116
RTS0040272,131
RTS0040273,113
RTS0040274,101
RTS0040275,120
RTS0040276,81
RTS0040277,111
RTS0040278,186
RTS0040279,154
RTS0040280,108
RTS0040281,70
RTS0040282,67
RTS0040283,97
RTS0040284,70
RTS0040285,70
RTS0040286,93
RTS0040287,55
RTS0040288,63
RTS0040289,76
RTS0040290,89
RTS0040291,79
RTS0040292,64
RTS0040293,71
RTS0040294,92
RTS0040295,70
RTS0040296,78
RTS0040297,84
RTS0040298,54
RTS0040299,65
RTS0040300,90
RTS0040301,53
RTS0040302,66
RTS0040303,64
RTS0040304,55
RTS0040305,88
RTS0040306,69
RTS0040307,71
RTS0040308,77
RTS0040309,82
RTS0040310,85
RTS0040311,96
RTS0040312,110
RTS0040313,84
RTS0040314,78
RTS0040315,76
RTS0040316,71
RTS0040317,82
RTS0040318,75
RTS0040319,105
RTS0040320,65
RTS0040321,80
RTS0040322,90
RTS0040323,89
RTS0040324,88
RTS0040325,57
RTS0040326,76
RTS0040327,76
RTS0040328,77
RTS0040329,115
RTS0040330,96
RTS0040331,91
RTS0040332,87
RTS0040333,84
RTS0040334,77
RTS0040335,85
RTS0040336,74
RTS0040337,81
RTS0040338,66
RTS0040339,58
RTS0040340,69
RTS0040341,118
RTS0040342,49
RTS0040343,57
RTS0040344,106
RTS0040345,125
RTS0040346,72
RTS0040347,123
RTS0040348,92
RTS0040349,131
RTS0040350,62
RTS0040351,82
RTS0040352,99
RTS0040353,95
RTS0040354,69
RTS0040355,76
RTS0040356,116
RTS0040357,146
RTS0040358,130
RTS0040359,113
RTS0040360,116
RTS0040361,122
RTS0040363,65
RTS0040364,99
RTS0040365,113
RTS0040366,89
RTS0040367,106
RTS0040368,112
RTS0040369,104
RTS0040370,93
RTS0040371,128
RTS0040372,110
RTS0040373,120
RTS0040374,96
RTS0040375,72
RTS0040376,132
RTS0040377,120
RTS0040378,115
RTS0040379,116
RTS0040380,97
RTS0040381,90
RTS0040382,91
RTS0040383,76
RTS0040384,82
RTS0040385,100
RTS0040386,107
RTS0040387,66
RTS0040388,95
RTS0040389,109
RTS0040390,99
RTS0040391,103
RTS0040392,128
RTS0040393,95
RTS0040394,101
RTS0040395,98
RTS0040396,109
RTS0040397,112
RTS0040398,119
RTS0040399,93
RTS0040400,105
RTS0040401,156
RTS0040402,179
RTS0040403,139
RTS0040404,166
RTS0040405,91
RTS0040406,114
RTS0040407,115
RTS0040408,118
RTS0040409,108
RTS0040410,141
RTS0040411,89
RTS0040412,64
RTS0040413,94
RTS0040414,107
RTS0040415,96
RTS0040416,496
RTS0040417,278
RTS0040418,224
RTS0040419,422
RTS0040420,608
RTS0040421,83
RTS0040422,88
RTS0040423,95
RTS0040424,85
RTS0040425,66
RTS0040426,56
RTS0040428,88
RTS0040429,106
RTS0040430,92
RTS0040431,90
RTS0040432,53
RTS0040433,96
RTS0040434,79
RTS0040435,109
RTS0040436,310
RTS0040437,355
RTS0040438,561
RTS0040439,570
RTS0040440,560
RTS0040441,133
RTS0040442,90
RTS0040443,116
RTS0040444,69
RTS0040445,77
RTS0040446,74
RTS0040447,99
RTS0040448,100
RTS0040449,109
RTS0040450,77
RTS0040451,198
RTS0040452,244
RTS0040453,276
RTS0040454,189
RTS0040455,419
RTS0040456,113
RTS0040457,76
RTS0040458,57
RTS0040459,66
RTS0040460,90
RTS0040461,70
RTS0040462,86
RTS0040463,75
RTS0040464,69
RTS0040465,80
RTS0040466,100
RTS0040467,89
RTS0040468,88
RTS0040469,80
RTS0040470,77
RTS0040471,93
RTS0040472,69
RTS0040473,84
RTS0040474,52
RTS0040475,60
RTS0040476,76
RTS0040477,87
RTS0040478,87
RTS0040479,68
RTS0040480,69
RTS0040481,99
RTS0040482,95
RTS0040483,96
RTS0040484,94
RTS0040485,106
RTS0040486,92
RTS0040487,60
RTS0040488,66
RTS0040489,79
RTS0040490,84
RTS0040491,88
RTS0040492,93
RTS0040493,79
RTS0040494,89
RTS0040495,105
RTS0040496,110
RTS0040497,117
RTS0040498,113
RTS0040499,103
RTS0040500,115
RTS0040501,112
RTS0040502,78
RTS0040503,94
RTS0040504,93
RTS0040505,71
RTS0040506,64
RTS0040507,86
RTS0040508,76
RTS0040509,70
RTS0040510,56
RTS0040511,94
RTS0040512,91
RTS0040513,95
RTS0040514,86
RTS0040515,107
RTS0040516,112
RTS0040517,83
RTS0040518,114
RTS0040519,96
RTS0040520,95
RTS0040521,76
RTS0040522,69
RTS0040523,75
RTS0040524,56
RTS0040525,59
RTS0040526,103
RTS0040527,77
RTS0040528,101
RTS0040529,96
RTS0040530,79
RTS0040531,89
RTS0040532,126
RTS0040533,83
RTS0040534,80
RTS0040535,92
RTS0040536,67
RTS0040537,117
RTS0040538,99
RTS0040539,91
RTS0040540,76
RTS0040541,60
RTS0040542,76
RTS0040543,96
RTS0040544,95
RTS0040545,84
RTS0040546,67
RTS0040547,60
RTS0040548,65
RTS0040549,64
RTS0040550,64
RTS0040551,60
RTS0040552,75
RTS0040553,84
RTS0040554,68
RTS0040555,74
RTS0040556,88
RTS0040557,64
RTS0040558,68
RTS0040559,69
RTS0040560,74
RTS0040561,66
RTS0040562,69
RTS0040563,70
RTS0040564,87
RTS0040565,76
RTS0040566,103
RTS0040567,87
RTS0040568,57
RTS0040569,106
RTS0040570,69
RTS0040571,107
RTS0040572,60
RTS0040573,103
RTS0040574,121
RTS0040575,98
RTS0040576,116
RTS0040577,103
RTS0040578,110
RTS0040579,90
RTS0040580,144
RTS0040581,64
RTS0040582,96
RTS0040583,83
RTS0040584,72
RTS0040585,109
RTS0040586,81
RTS0040587,71
RTS0040588,89
RTS0040589,69
RTS0040590,86
RTS0040591,99
RTS0040592,81
RTS0040593,48
RTS0040594,54
RTS0040595,84
RTS0040596,105
RTS0040597,115
RTS0040598,65
RTS0040599,72
RTS0040600,96
RTS0040601,100
RTS0040602,81
RTS0040603,92
RTS0040604,93
RTS0040605,87
RTS0040606,95
RTS0040607,136
RTS0040608,129
RTS0040609,83
RTS0040610,120
RTS0040611,82
RTS0040612,78
RTS0040613,65
RTS0040614,81
RTS0040615,82
RTS0040616,90
RTS0040617,87
RTS0040618,71
RTS0040619,113
RTS0040620,73
RTS0040621,98
RTS0040622,87
RTS0040623,94
RTS0040624,99
RTS0040625,72
RTS0040626,54
RTS0040627,72
RTS0040628,93
RTS0040629,87
RTS0040630,75
RTS0040631,109
RTS0040632,85
RTS0040633,86
RTS0040634,101
RTS0040635,68
RTS0040636,92
RTS0040637,99
RTS0040638,65
RTS0040639,87
RTS0040640,80
RTS0040641,147
RTS0040642,163
RTS0040643,131
RTS0040644,155
RTS0040645,176
RTS0040646,79
RTS0040647,78
RTS0040648,138
RTS0040649,96
RTS0040650,63
RTS0040651,111
RTS0040652,59
RTS0040653,82
RTS0040654,111
RTS0040655,100
RTS0040656,95
RTS0040657,108
RTS0040658,82
RTS0040659,90
RTS0040660,85
RTS0040661,67
RTS0040662,68
RTS0040663,75
RTS0040664,91
RTS0040665,57
RTS0040666,83
RTS0040667,64
RTS0040668,61
RTS0040669,62
RTS0040670,73
RTS0040671,68
RTS0040672,90
RTS0040673,89
RTS0040674,85
RTS0040675,82
RTS0040676,495
RTS0040677,319
RTS0040678,900
RTS0040679,349
RTS0040680,1000
RTS0040681,379
RTS0040682,410
RTS0040683,587
RTS0040684,719
RTS0040685,411
RTS0040686,61
RTS0040687,90
RTS0040688,50
RTS0040689,69
RTS0040690,72
RTS0040691,79
RTS0040692,54
RTS0040693,99
RTS0040694,98
RTS0040695,96
RTS0040696,71
RTS0040697,69
RTS0040698,69
RTS0040699,84
RTS0040700,64
RTS0040701,498
RTS0040702,854
RTS0040703,619
RTS0040704,684
RTS0040705,929
RTS0040706,116
RTS0040707,84
RTS0040708,63
RTS0040709,87
RTS0040710,93
RTS0040711,63
RTS0040712,83
RTS0040713,106
RTS0040714,81
RTS0040715,85
RTS0040716,91
RTS0040717,80
RTS0040718,63
RTS0040719,66
RTS0040720,86
RTS0040721,61
RTS0040722,43
RTS0040723,89
RTS0040724,70
RTS0040725,66
RTS0040726,195
RTS0040727,262
RTS0040728,238
RTS0040729,201
RTS0040730,215
RTS0040731,166
RTS0040732,142
RTS0040733,102
RTS0040734,117
RTS0040735,106
RTS0040736,693
RTS0040737,533
RTS0040738,468
RTS0040739,583
RTS0040740,660
RTS0040741,82
RTS0040742,98
RTS0040743,103
RTS0040744,100
RTS0040745,112
RTS0040746,136
RTS0040747,131
RTS0040748,133
RTS0040749,148
RTS0040750,161
RTS0040751,75
RTS0040752,107
RTS0040753,89
RTS0040754,65
RTS0040755,72
RTS0040756,76
RTS0040757,62
RTS0040758,85
RTS0040759,76
RTS0040760,95
RTS0040761,100
RTS0040762,114
RTS0040763,104
RTS0040764,80
RTS0040765,125
RTS0040766,82
RTS0040767,82
RTS0040768,93
RTS0040769,102
RTS0040770,77
RTS0040771,60
RTS0040772,75
RTS0040773,83
RTS0040774,89
RTS0040775,82
RTS0040776,51
RTS0040777,96
RTS0040778,86
RTS0040779,84
RTS0040780,76
RTS0040781,102
RTS0040782,108
RTS0040783,86
RTS0040784,87
RTS0040785,110
RTS0040786,96
RTS0040787,66
RTS0040788,87
RTS0040789,86
RTS0040790,92
RTS0040791,87
RTS0040792,81
RTS0040793,80
RTS0040794,79
RTS0040795,80
RTS0040796,119
RTS0040797,88
RTS0040798,100
RTS0040799,75
RTS0040800,72
RTS0040801,116
RTS0040802,118
RTS0040803,100
RTS0040804,80
RTS0040805,81
RTS0040806,64
RTS0040807,88
RTS0040808,72
RTS0040809,92
RTS0040810,97
RTS0040811,85
RTS0040812,71
RTS0040813,78
RTS0040814,104
RTS0040815,83
RTS0040816,81
RTS0040817,77
RTS0040818,116
RTS0040819,93
RTS0040820,125
RTS0040821,93
RTS0040822,90
RTS0040823,68
RTS0040824,70
RTS0040825,83
RTS0040826,175
RTS0040827,132
RTS0040828,146
RTS0040830,142
RTS0040831,66
RTS0040832,87
RTS0040833,95
RTS0040834,80
RTS0040836,483
RTS0040837,246
RTS0040838,374
RTS0040839,364
RTS0040840,209
RTS0040841,130
RTS0040842,143
RTS0040843,165
RTS0040844,140
RTS0040845,140
RTS0040846,86
RTS0040847,111
RTS0040848,98
RTS0040849,83
RTS0040850,89
RTS0040851,87
RTS0040852,76
RTS0040853,104
RTS0040854,95
RTS0040855,95
RTS0040856,81
RTS0040857,84
RTS0040858,75
RTS0040859,68
RTS0040860,68
RTS0040861,139
RTS0040862,87
RTS0040863,83
RTS0040864,91
RTS0040865,79
RTS0040866,89
RTS0040867,75
RTS0040868,75
RTS0040869,102
RTS0040870,94
RTS0040871,68
RTS0040872,110
RTS0040873,95
RTS0040874,129
RTS0040875,116
RTS0040876,77
RTS0040877,68
RTS0040878,69
RTS0040879,81
RTS0040880,116
RTS0040881,85
RTS0040882,58
RTS0040883,76
RTS0040884,95
RTS0040885,95
RTS0040886,101
RTS0040887,132
RTS0040888,178
RTS0040889,166
RTS0040890,122
RTS0040891,78
RTS0040892,82
RTS0040893,55
RTS0040894,71
RTS0040895,61
RTS0040896,56
RTS0040897,76
RTS0040898,78
RTS0040899,62
RTS0040900,79
RTS0040901,93
RTS0040902,105
RTS0040903,91
RTS0040904,107
RTS0040905,93
RTS0040906,91
RTS0040907,92
RTS0040908,88
RTS0040909,89
RTS0040910,70
RTS0040911,99
RTS0040912,75
RTS0040913,94
RTS0040914,69
RTS0040915,84
RTS0040916,82
RTS0040917,74
RTS0040918,98
RTS0040919,65
RTS0040920,60
RTS0040921,103
RTS0040922,85
RTS0040923,107
RTS0040924,121
RTS0040925,98
RTS0040926,78
RTS0040927,63
RTS0040928,74
RTS0040929,60
RTS0040930,72
RTS0040931,83
RTS0040932,97
RTS0040933,72
RTS0040934,79
RTS0040935,96
RTS0040936,86
RTS0040937,96
RTS0040938,99
RTS0040939,96
RTS0040940,69
RTS0040941,115
RTS0040942,87
RTS0040943,68
RTS0040944,104
RTS0040945,82
RTS0040946,139
RTS0040947,158
RTS0040948,208
RTS0040949,122
RTS0040950,143
RTS0040951,74
RTS0040952,63
RTS0040953,67
RTS0040954,82
RTS0040955,76
RTS0040956,92
RTS0040957,86
RTS0040958,75
RTS0040959,94
RTS0040960,96
RTS0040961,76
RTS0040962,70
RTS0040963,112
RTS0040964,76
RTS0040965,79
RTS0040966,108
RTS0040967,98
RTS0040968,107
RTS0040969,80
RTS0040970,90
RTS0040971,99
RTS0040972,86
RTS0040973,101
RTS0040974,75
RTS0040975,80
RTS0040976,96
RTS0040977,93
RTS0040978,68
RTS0040979,113
RTS0040980,96
RTS0040981,70
RTS0040982,77
RTS0040983,113
RTS0040984,87
RTS0040985,81
RTS0040986,937
RTS0040987,929
RTS0040988,423
RTS0040989,386
RTS0040990,326
RTS0040991,128
RTS0040992,79
RTS0040993,114
RTS0040994,136
RTS0040995,69
RTS0040996,76
RTS0040997,107
RTS0040998,67
RTS0040999,93
RTS0041000,79
RTS0041001,87
RTS0041002,111
RTS0041003,126
RTS0041004,120
RTS0041005,92
RTS0041006,126
RTS0041007,100
RTS0041008,135
RTS0041009,107
RTS0041010,86
RTS0041011,67
RTS0041012,72
RTS0041013,86
RTS0041014,84
RTS0041015,73
RTS0041016,77
RTS0041017,84
RTS0041018,90
RTS0041019,80
RTS0041020,79
RTS0041021,80
RTS0041022,81
RTS0041023,114
RTS0041024,103
RTS0041025,101
RTS0041026,94
RTS0041027,73
RTS0041028,93
RTS0041029,88
RTS0041030,94
RTS0041031,116
RTS0041032,83
RTS0041033,74
RTS0041034,104
RTS0041035,98
RTS0041036,108
RTS0041037,89
RTS0041038,99
RTS0041039,86
RTS0041040,73
RTS0041041,165
RTS0041042,148
RTS0041043,159
RTS0041044,108
RTS0041045,97
RTS0041046,390
RTS0041047,362
RTS0041048,200
RTS0041049,509
RTS0041050,481
RTS0041051,88
RTS0041052,75
RTS0041053,75
RTS0041054,106
RTS0041055,99
RTS0041056,83
RTS0041057,76
RTS0041058,89
RTS0041059,83
RTS0041060,106
RTS0041061,240
RTS0041062,266
RTS0041063,249
RTS0041064,233
RTS0041066,75
RTS0041067,82
RTS0041068,92
RTS0041069,84
RTS0041070,105
RTS0041071,80
RTS0041072,101
RTS0041073,66
RTS0041074,50
RTS0041075,74
RTS0041076,85
RTS0041077,85
RTS0041078,105
RTS0041079,81
RTS0041080,83
RTS0041081,94
RTS0041082,71
RTS0041083,92
RTS0041084,74
RTS0041085,66
RTS0041086,137
RTS0041087,162
RTS0041088,153
RTS0041089,137
RTS0041090,101
RTS0041091,103
RTS0041092,111
RTS0041093,84
RTS0041094,106
RTS0041095,103
RTS0041096,60
RTS0041097,90
RTS0041098,88
RTS0041099,74
RTS0041100,55
RTS0041101,96
RTS0041102,81
RTS0041103,87
RTS0041104,129
RTS0041105,119
RTS0041106,490
RTS0041107,507
RTS0041108,446
RTS0041109,388
RTS0041110,281
RTS0041111,84
RTS0041112,115
RTS0041113,95
RTS0041114,105
RTS0041115,107
RTS0041116,89
RTS0041117,105
RTS0041118,89
RTS0041119,82
RTS0041120,106
RTS0041121,125
RTS0041122,92
RTS0041123,86
RTS0041124,72
RTS0041125,83
RTS0041126,98
RTS0041127,119
RTS0041128,140
RTS0041129,91
RTS0041130,97
RTS0041131,129
RTS0041132,102
RTS0041133,129
RTS0041134,141
RTS0041135,124
RTS0041136,145
RTS0041137,136
RTS0041138,131
RTS0041139,153
RTS0041140,122
RTS0041141,107
RTS0041142,93
RTS0041143,65
RTS0041144,78
RTS0041145,97
RTS0041146,55
RTS0041147,68
RTS0041148,73
RTS0041149,91
RTS0041150,71
RTS0041151,143
RTS0041152,109
RTS0041153,93
RTS0041154,120
RTS0041155,99
RTS0041156,109
RTS0041157,105
RTS0041158,79
RTS0041159,112
RTS0041160,79
RTS0041161,94
RTS0041162,78
RTS0041163,72
RTS0041164,71
RTS0041165,87
RTS0041166,66
RTS0041167,99
RTS0041168,80
RTS0041169,72
RTS0041170,86
RTS0041171,85
RTS0041172,127
RTS0041173,90
RTS0041174,118
RTS0041175,101
RTS0041176,87
RTS0041177,120
RTS0041178,101
RTS0041179,82
RTS0041180,89
RTS0041181,89
RTS0041182,92
RTS0041183,87
RTS0041184,74
RTS0041185,71
RTS0041186,82
RTS0041187,81
RTS0041188,93
RTS0041189,88
RTS0041190,191
RTS0041191,146
RTS0041192,105
RTS0041193,123
RTS0041194,86
RTS0041195,76
RTS0041196,97
RTS0041197,80
RTS0041198,94
RTS0041199,92
RTS0041200,92
RTS0041201,82
RTS0041202,112
RTS0041203,110
RTS0041204,83
RTS0041205,77
RTS0041206,102
RTS0041207,167
RTS0041208,141
RTS0041209,144
RTS0041210,84
RTS0041211,255
RTS0041212,230
RTS0041213,299
RTS0041214,253
RTS0041215,242
RTS0041216,134
RTS0041217,127
RTS0041218,84
RTS0041219,124
RTS0041220,101
RTS0041221,103
RTS0041222,59
RTS0041223,97
RTS0041224,76
RTS0041225,64
RTS0041226,86
RTS0041227,99
RTS0041228,81
RTS0041229,100
RTS0041230,77
RTS0041231,151
RTS0041232,142
RTS0041233,151
RTS0041234,171
RTS0041235,136
RTS0041236,92
RTS0041237,62
RTS0041238,66
RTS0041239,81
RTS0041240,110
RTS0041241,92
RTS0041242,114
RTS0041243,84
RTS0041244,100
RTS0041246,85
RTS0041247,101
RTS0041248,72
RTS0041249,73
RTS0041250,95
RTS0041251,145
RTS0041252,133
RTS0041253,141
RTS0041254,139
RTS0041255,151
RTS0041256,89
RTS0041257,95
RTS0041258,96
RTS0041259,85
RTS0041260,115
RTS0041261,109
RTS0041262,93
RTS0041263,95
RTS0041265,135
RTS0041266,134
RTS0041267,83
RTS0041268,92
RTS0041269,102
RTS0041270,111
RTS0041271,122
RTS0041272,114
RTS0041273,63
RTS0041274,85
RTS0041275,99
RTS0041276,91
RTS0041277,83
RTS0041278,82
RTS0041279,83
RTS0041280,104
RTS0041281,83
RTS0041282,94
RTS0041283,99
RTS0041284,75
RTS0041285,80
RTS0041286,86
RTS0041287,75
RTS0041288,83
RTS0041289,79
RTS0041290,87
RTS0041291,97
RTS0041292,83
RTS0041293,81
RTS0041294,81
RTS0041295,82
RTS0041296,86
RTS0041297,75
RTS0041298,100
RTS0041299,79
RTS0041300,67
RTS0041301,91
RTS0041302,101
RTS0041303,96
RTS0041304,95
RTS0041305,88
RTS0041306,67
RTS0041307,72
RTS0041308,99
RTS0041309,99
RTS0041310,95
RTS0041311,77
RTS0041312,88
RTS0041313,105
RTS0041314,96
RTS0041315,81
RTS0041316,94
RTS0041317,91
RTS0041318,142
RTS0041319,104
RTS0041320,77
RTS0041321,78
RTS0041322,90
RTS0041323,100
RTS0041324,103
RTS0041325,123
RTS0041326,68
RTS0041327,111
RTS0041328,93
RTS0041329,94
RTS0041330,75
RTS0041331,74
RTS0041332,88
RTS0041333,82
RTS0041334,78
RTS0041335,75
RTS0041346,141
RTS0041347,132
RTS0041348,141
RTS0041349,159
RTS0041350,216
RTS0041351,83
RTS0041352,93
RTS0041353,86
RTS0041354,72
RTS0041355,92
RTS0041356,74
RTS0041357,79
RTS0041358,83
RTS0041359,97
RTS0041360,85
RTS0041361,78
RTS0041362,77
RTS0041363,111
RTS0041364,88
RTS0041365,72
RTS0041366,92
RTS0041367,85
RTS0041368,101
RTS0041369,57
RTS0041370,72
RTS0041371,78
RTS0041372,89
RTS0041373,71
RTS0041374,70
RTS0041375,91
RTS0041376,121
RTS0041377,94
RTS0041378,75
RTS0041379,53
RTS0041380,73
RTS0041381,89
RTS0041382,91
RTS0041383,82
RTS0041384,98
RTS0041385,92
RTS0041386,97
RTS0041387,69
RTS0041388,83
RTS0041389,79
RTS0041390,83
RTS0041391,73
RTS0041392,83
RTS0041393,66
RTS0041394,72
RTS0041395,78
RTS0041396,95
RTS0041397,64
RTS0041398,89
RTS0041399,64
RTS0041400,95
RTS0041401,87
RTS0041402,119
RTS0041403,80
RTS0041404,66
RTS0041405,100
RTS0041406,75
RTS0041407,90
RTS0041408,73
RTS0041409,71
RTS0041410,88
RTS0041411,70
RTS0041412,82
RTS0041413,75
RTS0041414,77
RTS0041415,72
RTS0041416,66
RTS0041417,73
RTS0041418,88
RTS0041419,98
RTS0041420,64
RTS0041421,86
RTS0041422,81
RTS0041423,71
RTS0041424,84
RTS0041425,101
RTS0041426,94
RTS0041427,66
RTS0041428,94
RTS0041429,93
RTS0041430,97
RTS0041431,90
RTS0041432,63
RTS0041433,59
RTS0041434,84
RTS0041435,77
RTS0041436,78
RTS0041437,92
RTS0041438,69
RTS0041439,107
RTS0041440,77
RTS0041441,86
RTS0041442,75
RTS0041443,106
RTS0041444,91
RTS0041445,71
RTS0041446,121
RTS0041447,90
RTS0041448,63
RTS0041449,99
RTS0041450,95
RTS0041451,101
RTS0041452,76
RTS0041453,102
RTS0041454,87
RTS0041455,106
RTS0041456,80
RTS0041457,101
RTS0041458,83
RTS0041459,113
RTS0041460,70
RTS0041461,56
RTS0041462,102
RTS0041463,76
RTS0041464,64
RTS0041465,88
RTS0041466,88
RTS0041467,132
RTS0041468,114
RTS0041469,110
RTS0041470,136
RTS0041471,92
RTS0041472,80
RTS0041473,69
RTS0041474,76
RTS0041475,103
RTS0041476,91
RTS0041477,88
RTS0041478,83
RTS0041479,93
RTS0041480,77
RTS0041481,79
RTS0041482,72
RTS0041483,83
RTS0041484,86
RTS0041485,89
RTS0041486,73
RTS0041487,91
RTS0041488,83
RTS0041489,90
RTS0041490,89
RTS0041491,59
RTS0041492,52
RTS0041493,66
RTS0041494,65
RTS0041495,68
RTS0041496,244
RTS0041497,279
RTS0041498,249
RTS0041499,295
RTS0041500,214
RTS0041501,115
RTS0041502,101
RTS0041503,96
RTS0041504,111
RTS0041505,129
RTS0041506,90
RTS0041507,91
RTS0041508,74
RTS0041509,98
RTS0041510,99
RTS0041511,78
RTS0041512,89
RTS0041513,96
RTS0041514,97
RTS0041515,96
RTS0041516,67
RTS0041517,84
RTS0041518,78
RTS0041519,68
RTS0041520,88
RTS0041521,79
RTS0041522,73
RTS0041523,97
RTS0041524,71
RTS0041525,78
RTS0041526,251
RTS0041527,440
RTS0041528,452
RTS0041529,108
RTS0041530,399
RTS0041531,79
RTS0041532,74
RTS0041533,58
RTS0041534,77
RTS0041535,65
RTS0041536,78
RTS0041537,71
RTS0041538,72
RTS0041540,56
RTS0041541,58
RTS0041542,82
RTS0041543,53
RTS0041544,79
RTS0041545,90
RTS0041546,66
RTS0041547,104
RTS0041548,80
RTS0041549,91
RTS0041550,92
RTS0041551,101
RTS0041552,94
RTS0041553,80
RTS0041554,89
RTS0041555,101
RTS0041556,66
RTS0041557,56
RTS0041558,83
RTS0041559,74
RTS0041560,69
RTS0041561,98
RTS0041562,92
RTS0041563,107
RTS0041564,129
RTS0041565,127
RTS0041566,91
RTS0041567,109
RTS0041568,126
RTS0041569,67
RTS0041570,108
RTS0041571,66
RTS0041572,64
RTS0041573,65
RTS0041574,64
RTS0041575,104
RTS0041576,74
RTS0041577,85
RTS0041578,94
RTS0041579,68
RTS0041580,90
RTS0041581,111
RTS0041582,120
RTS0041583,98
RTS0041584,101
RTS0041585,91
RTS0041586,105
RTS0041587,122
RTS0041588,85
RTS0041589,100
RTS0041590,90
RTS0041591,63
RTS0041592,80
RTS0041593,64
RTS0041594,70
RTS0041595,75
RTS0041596,94
RTS0041597,67
RTS0041598,108
RTS0041599,64
RTS0041600,78
RTS0041601,80
RTS0041602,79
RTS0041603,93
RTS0041604,109
RTS0041605,100
RTS0041606,65
RTS0041607,68
RTS0041608,59
RTS0041609,114
RTS0041610,79
RTS0041611,90
RTS0041612,87
RTS0041613,93
RTS0041614,87
RTS0041615,108
RTS0041616,93
RTS0041617,79
RTS0041618,80
RTS0041619,69
RTS0041620,112
RTS0041621,90
RTS0041622,46
RTS0041623,74
RTS0041624,79
RTS0041625,92
RTS0041626,85
RTS0041627,107
RTS0041628,90
RTS0041629,77
RTS0041630,85
RTS0041631,88
RTS0041632,91
RTS0041633,105
RTS0041634,108
RTS0041635,103
RTS0041636,267
RTS0041637,350
RTS0041638,310
RTS0041639,229
RTS0041640,344
RTS0041641,90
RTS0041642,90
RTS0041643,91
RTS0041644,91
RTS0041645,118
RTS0041646,86
RTS0041647,99
RTS0041648,100
RTS0041649,77
RTS0041650,88
RTS0041651,79
RTS0041652,100
RTS0041653,79
RTS0041654,80
RTS0041655,92
RTS0041656,73
RTS0041657,91
RTS0041658,105
RTS0041659,86
RTS0041660,84
RTS0041661,94
RTS0041662,115
RTS0041663,86
RTS0041664,93
RTS0041665,80
RTS0041666,98
RTS0041667,76
RTS0041668,82
RTS0041669,82
RTS0041670,105
RTS0041671,74
RTS0041672,84
RTS0041673,60
RTS0041674,76
RTS0041675,102
RTS0041676,82
RTS0041677,84
RTS0041678,81
RTS0041679,95
RTS0041680,101
RTS0041681,74
RTS0041682,86
RTS0041683,82
RTS0041684,102
RTS0041685,109
RTS0041686,126
RTS0041687,72
RTS0041688,125
RTS0041689,94
RTS0041690,179
RTS0041691,96
RTS0041692,72
RTS0041693,106
RTS0041694,71
RTS0041695,74
RTS0041696,74
RTS0041697,76
RTS0041698,74
RTS0041699,71
RTS0041700,59
RTS0041701,70
RTS0041702,70
RTS0041703,90
RTS0041704,92
RTS0041705,88
RTS0041706,106
RTS0041707,85
RTS0041708,140
RTS0041709,75
RTS0041710,72
RTS0041711,90
RTS0041712,108
RTS0041713,72
RTS0041714,78
RTS0041715,69
RTS0041716,415
RTS0041717,373
RTS0041718,461
RTS0041719,412
RTS0041720,365
RTS0041721,111
RTS0041722,92
RTS0041723,108
RTS0041724,128
RTS0041725,102
RTS0041726,71
RTS0041727,70
RTS0041728,87
RTS0041729,61
RTS0041730,67
RTS0041731,76
RTS0041732,82
RTS0041733,87
RTS0041734,61
RTS0041735,118
RTS0041736,80
RTS0041737,66
RTS0041738,101
RTS0041739,95
RTS0041740,73
RTS0041741,105
RTS0041742,105
RTS0041743,102
RTS0041744,68
RTS0041745,73
RTS0041746,120
RTS0041747,119
RTS0041748,79
RTS0041749,85
RTS0041750,113
RTS0041751,87
RTS0041752,73
RTS0041753,111
RTS0041754,107
RTS0041755,98
RTS0041756,113
RTS0041757,98
RTS0041758,109
RTS0041759,145
RTS0041760,81
RTS0041761,61
RTS0041762,68
RTS0041763,107
RTS0041764,83
RTS0041765,81
RTS0041766,81
RTS0041767,66
RTS0041768,61
RTS0041769,73
RTS0041770,107
RTS0041771,76
RTS0041772,97
RTS0041773,54
RTS0041774,83
RTS0041775,95
RTS0041776,90
RTS0041777,100
RTS0041778,98
RTS0041779,93
RTS0041780,99
RTS0041781,61
RTS0041782,62
RTS0041783,76
RTS0041784,99
RTS0041785,103
RTS0041786,80
RTS0041787,110
RTS0041788,79
RTS0041789,87
RTS0041790,111
RTS0041791,102
RTS0041793,88
RTS0041794,80
RTS0041795,98
RTS0041796,103
RTS0041797,113
RTS0041798,76
RTS0041799,83
RTS0041800,63
RTS0041801,86
RTS0041802,81
RTS0041803,74
RTS0041804,78
RTS0041805,101
RTS0041806,86
RTS0041807,94
RTS0041808,86
RTS0041809,65
RTS0041810,84
RTS0041811,100
RTS0041812,115
RTS0041813,118
RTS0041814,81
RTS0041815,109
RTS0041816,82
RTS0041817,91
RTS0041818,80
RTS0041819,121
RTS0041820,112
RTS0041821,119
RTS0041822,110
RTS0041823,58
RTS0041824,105
RTS0041825,69
RTS0041826,99
RTS0041827,121
RTS0041828,79
RTS0041829,83
RTS0041830,54
RTS0041831,66
RTS0041832,91
RTS0041833,83
RTS0041834,95
RTS0041835,84
RTS0041836,112
RTS0041837,100
RTS0041838,89
RTS0041839,89
RTS0041840,83
RTS0041841,78
RTS0041842,84
RTS0041843,84
RTS0041844,75
RTS0041845,75
RTS0041846,72
RTS0041847,72
RTS0041848,74
RTS0041849,85
RTS0041850,66
RTS0041851,78
RTS0041852,94
RTS0041853,76
RTS0041854,79
RTS0041855,95
RTS0041856,85
RTS0041857,133
RTS0041858,136
RTS0041859,76
RTS0041860,134
RTS0041861,88
RTS0041862,63
RTS0041863,79
RTS0041864,85
RTS0041865,85
RTS0041866,115
RTS0041867,116
RTS0041868,108
RTS0041869,97
RTS0041870,98
RTS0041871,88
RTS0041872,78
RTS0041873,103
RTS0041874,151
RTS0041875,74
RTS0041876,92
RTS0041877,129
RTS0041878,112
RTS0041879,147
RTS0041880,160
RTS0041881,101
RTS0041882,116
RTS0041883,117
RTS0041884,95
RTS0041885,118
RTS0041886,126
RTS0041887,179
RTS0041888,152
RTS0041889,143
RTS0041890,148
RTS0041891,139
RTS0041892,122
RTS0041893,120
RTS0041894,108
RTS0041895,120
RTS0041896,102
RTS0041897,106
RTS0041898,132
RTS0041899,121
RTS0041900,107
RTS0041901,96
RTS0041902,98
RTS0041903,128
RTS0041904,121
RTS0041905,118
RTS0041906,549
RTS0041907,86
RTS0041908,314
RTS0041909,151
RTS0041910,250
RTS0041911,107
RTS0041912,113
RTS0041913,97
RTS0041914,89
RTS0041915,90
RTS0041916,431
RTS0041917,494
RTS0041918,402
RTS0041919,722
RTS0041920,595
RTS0041922,97
RTS0041923,74
RTS0041924,89
RTS0041925,79
RTS0041926,68
RTS0041927,55
RTS0041928,62
RTS0041929,67
RTS0041930,89
RTS0041931,58
RTS0041932,95
RTS0041933,83
RTS0041934,69
RTS0041935,78
RTS0041936,81
RTS0041937,109
RTS0041938,91
RTS0041939,71
RTS0041940,77
RTS0041941,76
RTS0041942,79
RTS0041943,66
RTS0041944,84
RTS0041945,94
RTS0041946,127
RTS0041947,107
RTS0041948,74
RTS0041949,77
RTS0041950,77
RTS0041951,75
RTS0041952,95
RTS0041953,81
RTS0041954,110
RTS0041955,95
RTS0041956,99
RTS0041957,102
RTS0041958,97
RTS0041959,130
RTS0041960,126
RTS0041961,88
RTS0041962,105
RTS0041963,104
RTS0041964,113
RTS0041965,85
RTS0041966,68
RTS0041967,88
RTS0041968,91
RTS0041969,67
RTS0041971,87
RTS0041972,106
RTS0041973,98
RTS0041974,85
RTS0041975,128
RTS0041976,84
RTS0041977,116
RTS0041978,90
RTS0041979,116
RTS0041980,108
RTS0041981,158
RTS0041982,156
RTS0041983,184
RTS0041984,98
RTS0041985,149
RTS0041986,96
RTS0041987,130
RTS0041988,87
RTS0041989,79
RTS0041990,114
RTS0041991,99
RTS0041992,89
RTS0041993,91
RTS0041994,89
RTS0041995,92
RTS0041996,58
RTS0041997,96
RTS0041998,92
RTS0041999,91
RTS0042000,75
RTS0042001,80
RTS0042002,68
RTS0042003,61
RTS0042004,68
RTS0042005,86
RTS0042006,66
RTS0042007,92
RTS0042008,99
RTS0042009,97
RTS0042010,83
RTS0042011,116
RTS0042012,100
RTS0042013,104
RTS0042014,108
RTS0042015,113
RTS0042016,53
RTS0042017,69
RTS0042018,54
RTS0042019,73
RTS0042020,79
RTS0042021,124
RTS0042022,95
RTS0042023,108
RTS0042024,134
RTS0042025,121
RTS0042026,92
RTS0042027,92
RTS0042028,79
RTS0042029,97
RTS0042030,64
RTS0042031,106
RTS0042032,105
RTS0042033,99
RTS0042034,114
RTS0042035,134
RTS0042036,113
RTS0042037,122
RTS0042038,119
RTS0042039,136
RTS0042040,111
RTS0042041,108
RTS0042042,102
RTS0042043,70
RTS0042044,104
RTS0042045,103
RTS0042046,105
RTS0042047,88
RTS0042048,90
RTS0042049,80
RTS0042050,85
RTS0042051,100
RTS0042052,103
RTS0042053,86
RTS0042054,79
RTS0042055,77
RTS0042056,87
RTS0042057,75
RTS0042058,81
RTS0042059,74
RTS0042060,77
RTS0042061,94
RTS0042062,116
RTS0042063,117
RTS0042064,84
RTS0042065,93
RTS0042066,76
RTS0042067,100
RTS0042068,72
RTS0042069,74
RTS0042071,87
RTS0042072,62
RTS0042073,69
RTS0042074,74
RTS0042075,74
RTS0042076,76
RTS0042077,60
RTS0042078,56
RTS0042079,57
RTS0042080,71
RTS0042081,123
RTS0042082,120
RTS0042083,92
RTS0042084,113
RTS0042085,78
RTS0042086,61
RTS0042087,89
RTS0042088,80
RTS0042089,82
RTS0042090,101
RTS0042091,98
RTS0042092,109
RTS0042093,78
RTS0042094,76
RTS0042095,87
RTS0042096,101
RTS0042097,72
RTS0042098,89
RTS0042099,92
RTS0042100,88
RTS0042101,122
RTS0042102,93
RTS0042103,77
RTS0042104,63
RTS0042105,70
RTS0042106,101
RTS0042107,95
RTS0042108,72
RTS0042109,102
RTS0042110,98
RTS0042111,98
RTS0042112,75
RTS0042113,118
RTS0042114,79
RTS0042115,81
RTS0042116,90
RTS0042117,78
RTS0042118,89
RTS0042119,83
RTS0042120,76
RTS0042121,102
RTS0042122,79
RTS0042123,97
RTS0042124,84
RTS0042125,84
RTS0042126,87
RTS0042127,75
RTS0042128,100
RTS0042129,90
RTS0042130,81
RTS0042131,119
RTS0042132,78
RTS0042133,110
RTS0042134,97
RTS0042135,99
RTS0042136,99
RTS0042137,80
RTS0042138,70
RTS0042139,93
RTS0042140,91
RTS0042141,82
RTS0042142,84
RTS0042143,112
RTS0042144,91
RTS0042145,77
RTS0042146,223
RTS0042147,178
RTS0042148,210
RTS0042149,191
RTS0042150,154
RTS0042151,79
RTS0042152,87
RTS0042153,83
RTS0042154,93
RTS0042155,88
RTS0042156,93
RTS0042157,66
RTS0042158,63
RTS0042159,60
RTS0042160,58
RTS0042161,80
RTS0042162,74
RTS0042163,83
RTS0042164,119
RTS0042165,96
RTS0042166,106
RTS0042167,91
RTS0042168,104
RTS0042169,86
RTS0042170,87
RTS0042171,104
RTS0042172,62
RTS0042173,109
RTS0042174,73
RTS0042175,73
RTS0042176,83
RTS0042177,97
RTS0042178,126
RTS0042179,117
RTS0042180,106
RTS0042181,74
RTS0042182,79
RTS0042183,59
RTS0042184,100
RTS0042185,77
RTS0042186,100
RTS0042187,98
RTS0042188,93
RTS0042189,91
RTS0042190,96
RTS0042191,129
RTS0042192,90
RTS0042193,88
RTS0042194,98
RTS0042195,72
RTS0042196,68
RTS0042197,92
RTS0042198,75
RTS0042199,116
RTS0042200,82
RTS0042201,82
RTS0042202,59
RTS0042203,86
RTS0042204,72
RTS0042205,71
RTS0042206,77
RTS0042207,80
RTS0042208,75
RTS0042209,76
RTS0042210,71
RTS0042211,72
RTS0042212,94
RTS0042213,65
RTS0042214,76
RTS0042215,73
RTS0042216,86
RTS0042217,91
RTS0042218,82
RTS0042219,73
RTS0042220,110
RTS0042221,72
RTS0042222,93
RTS0042223,90
RTS0042224,84
RTS0042225,75
RTS0042226,102
RTS0042227,108
RTS0042228,98
RTS0042229,84
RTS0042230,100
RTS0042231,80
RTS0042232,67
RTS0042233,111
RTS0042234,101
RTS0042235,92
RTS0042236,79
RTS0042237,120
RTS0042238,89
RTS0042239,86
RTS0042240,95
RTS0042241,89
RTS0042242,59
RTS0042243,67
RTS0042244,88
RTS0042245,101
RTS0042246,178
RTS0042247,168
RTS0042248,296
RTS0042249,182
RTS0042250,165
RTS0042251,80
RTS0042252,103
RTS0042253,68
RTS0042254,89
RTS0042255,102
RTS0042256,111
RTS0042257,88
RTS0042258,78
RTS0042259,74
RTS0042260,79
RTS0042261,110
RTS0042262,110
RTS0042263,114
RTS0042264,139
RTS0042265,134
RTS0042266,109
RTS0042267,101
RTS0042268,73
RTS0042269,45
RTS0042270,69
RTS0042271,85
RTS0042272,84
RTS0042273,92
RTS0042274,83
RTS0042275,75
RTS0042276,111
RTS0042277,95
RTS0042278,98
RTS0042279,123
RTS0042280,85
RTS0042281,49
RTS0042282,64
RTS0042283,73
RTS0042284,66
RTS0042285,68
RTS0042286,74
RTS0042287,95
RTS0042288,119
RTS0042289,125
RTS0042290,113
RTS0042291,154
RTS0042292,164
RTS0042293,114
RTS0042294,122
RTS0042295,112
RTS0042296,88
RTS0042297,95
RTS0042298,72
RTS0042299,89
RTS0042300,87
RTS0042301,67
RTS0042302,59
RTS0042303,79
RTS0042304,101
RTS0042305,72
RTS0042306,79
RTS0042307,118
RTS0042308,92
RTS0042309,92
RTS0042310,108
RTS0042311,72
RTS0042312,76
RTS0042313,86
RTS0042314,93
RTS0042315,76
RTS0042316,97
RTS0042317,92
RTS0042318,96
RTS0042319,72
RTS0042320,62
RTS0042321,97
RTS0042322,66
RTS0042323,90
RTS0042324,93
RTS0042325,68
RTS0042326,96
RTS0042327,82
RTS0042328,76
RTS0042329,101
RTS0042330,102
RTS0042331,65
RTS0042332,79
RTS0042333,89
RTS0042334,77
RTS0042335,95
RTS0042336,92
RTS0042337,82
RTS0042338,74
RTS0042339,69
RTS0042340,64
RTS0042341,84
RTS0042342,79
RTS0042343,110
RTS0042344,91
RTS0042345,79
RTS0042346,82
RTS0042347,86
RTS0042348,75
RTS0042349,71
RTS0042350,76
RTS0042351,70
RTS0042352,80
RTS0042353,100
RTS0042354,90
RTS0042355,63
RTS0042356,76
RTS0042357,102
RTS0042358,103
RTS0042359,79
RTS0042360,82
RTS0042361,73
RTS0042362,129
RTS0042363,123
RTS0042364,104
RTS0042365,97
RTS0042366,88
RTS0042367,98
RTS0042368,84
RTS0042369,90
RTS0042370,107
RTS0042371,99
RTS0042372,71
RTS0042373,107
RTS0042374,90
RTS0042375,93
RTS0042376,59
RTS0042377,51
RTS0042378,63
RTS0042379,95
RTS0042380,43
RTS0042381,139
RTS0042382,161
RTS0042383,124
RTS0042384,148
RTS0042385,148
RTS0042386,113
RTS0042387,91
RTS0042388,125
RTS0042389,118
RTS0042390,107
RTS0042391,61
RTS0042392,116
RTS0042393,88
RTS0042394,70
RTS0042395,94
RTS0042396,80
RTS0042397,81
RTS0042398,81
RTS0042399,126
RTS0042400,101
RTS0042401,110
RTS0042402,94
RTS0042403,88
RTS0042404,68
RTS0042405,77
RTS0042406,76
RTS0042407,62
RTS0042408,84
RTS0042409,70
RTS0042410,84
RTS0042411,79
RTS0042412,73
RTS0042413,76
RTS0042414,77
RTS0042415,79
RTS0042416,216
RTS0042417,277
RTS0042418,297
RTS0042419,230
RTS0042420,249
RTS0042421,95
RTS0042422,70
RTS0042423,70
RTS0042424,89
RTS0042425,60
RTS0042426,83
RTS0042427,91
RTS0042428,95
RTS0042429,93
RTS0042430,89
RTS0042431,190
RTS0042432,268
RTS0042433,125
RTS0042434,235
RTS0042435,162
RTS0042436,104
RTS0042437,58
RTS0042438,115
RTS0042439,101
RTS0042440,84
RTS0042441,91
RTS0042442,78
RTS0042443,82
RTS0042444,102
RTS0042445,105
RTS0042446,101
RTS0042447,78
RTS0042448,102
RTS0042449,85
RTS0042450,85
RTS0042451,84
RTS0042452,77
RTS0042453,89
RTS0042454,98
RTS0042455,85
RTS0042456,106
RTS0042457,93
RTS0042458,115
RTS0042460,111
RTS0042461,165
RTS0042462,126
RTS0042463,124
RTS0042464,152
RTS0042465,125
RTS0042466,116
RTS0042467,69
RTS0042468,82
RTS0042469,91
RTS0042470,78
RTS0042471,95
RTS0042472,90
RTS0042473,94
RTS0042474,90
RTS0042475,92
RTS0042476,135
RTS0042477,67
RTS0042478,104
RTS0042479,81
RTS0042480,73
RTS0042481,145
RTS0042482,213
RTS0042483,432
RTS0042484,358
RTS0042485,193
RTS0042486,73
RTS0042487,62
RTS0042488,65
RTS0042489,88
RTS0042490,70
RTS0042491,66
RTS0042492,84
RTS0042493,65
RTS0042494,63
RTS0042495,63
RTS0042496,75
RTS0042497,60
RTS0042498,78
RTS0042499,82
RTS0042500,98
RTS0042501,69
RTS0042502,92
RTS0042503,69
RTS0042504,70
RTS0042505,98
RTS0042506,85
RTS0042507,98
RTS0042508,63
RTS0042509,80
RTS0042510,71
RTS0042515,79
RTS0042522,74
RTS0042526,76
RTS0042527,86
RTS0042528,64
RTS0042529,84
RTS0042530,68
RTS0042531,81
RTS0042532,66
RTS0042533,75
RTS0042534,80
RTS0042535,63
RTS0042536,119
RTS0042537,97
RTS0042538,85
RTS0042539,98
RTS0042540,108
RTS0042541,77
RTS0042542,58
RTS0042543,85
RTS0042544,60
RTS0042545,46
RTS0042546,69
RTS0042547,68
RTS0042548,75
RTS0042549,67
RTS0042550,77
RTS0042551,82
RTS0042552,77
RTS0042553,64
RTS0042554,87
RTS0042555,71
RTS0042556,81
RTS0042557,82
RTS0042558,85
RTS0042559,89
RTS0042560,72
RTS0042561,65
RTS0042562,77
RTS0042563,99
RTS0042564,80
RTS0042565,76
RTS0042566,121
RTS0042567,82
RTS0042568,120
RTS0042569,154
RTS0042570,81
RTS0042571,114
RTS0042572,83
RTS0042573,98
RTS0042574,120
RTS0042575,87
RTS0042576,76
RTS0042577,104
RTS0042578,78
RTS0042579,99
RTS0042580,66
RTS0042581,113
RTS0042582,72
RTS0042583,162
RTS0042584,95
RTS0042585,88
RTS0042586,162
RTS0042587,190
RTS0042588,224
RTS0042589,149
RTS0042590,225
RTS0042591,103
RTS0042592,77
RTS0042593,75
RTS0042594,65
RTS0042595,51
RTS0042596,80
RTS0042597,84
RTS0042598,109
RTS0042599,75
RTS0042600,80
RTS0042601,76
RTS0042602,80
RTS0042603,84
RTS0042604,91
RTS0042605,74
RTS0042606,101
RTS0042607,82
RTS0042608,99
RTS0042609,66
RTS0042610,96
RTS0042611,89
RTS0042612,113
RTS0042613,106
RTS0042614,105
RTS0042615,130
RTS0042616,98
RTS0042617,139
RTS0042618,146
RTS0042619,108
RTS0042620,108
RTS0042621,48
RTS0042622,70
RTS0042623,85
RTS0042624,70
RTS0042625,65
RTS0042626,94
RTS0042627,127
RTS0042628,56
RTS0042629,87
RTS0042630,82
RTS0042631,64
RTS0042633,62
RTS0042634,95
RTS0042635,88
RTS0042636,169
RTS0042637,163
RTS0042638,176
RTS0042639,131
RTS0042640,184
RTS0042641,78
RTS0042642,63
RTS0042643,47
RTS0042644,75
RTS0042645,75
RTS0042646,184
RTS0042647,156
RTS0042648,242
RTS0042649,163
RTS0042650,143
RTS0042651,73
RTS0042652,65
RTS0042653,60
RTS0042654,74
RTS0042655,86
RTS0042656,95
RTS0042657,50
RTS0042658,78
RTS0042659,80
RTS0042660,89
RTS0042661,64
RTS0042662,52
RTS0042663,72
RTS0042664,62
RTS0042665,53
RTS0042666,81
RTS0042667,61
RTS0042668,65
RTS0042669,74
RTS0042670,81
RTS0042671,122
RTS0042672,84
RTS0042673,83
RTS0042674,92
RTS0042675,95
RTS0042676,61
RTS0042678,91
RTS0042679,89
RTS0042680,68
RTS0042681,191
RTS0042682,146
RTS0042683,159
RTS0042684,115
RTS0042685,211
RTS0042686,126
RTS0042687,88
RTS0042688,74
RTS0042689,67
RTS0042690,69
RTS0042691,81
RTS0042692,78
RTS0042693,72
RTS0042694,2
RTS0042695,62
RTS0042696,78
RTS0042697,61
RTS0042698,67
RTS0042699,70
RTS0042700,62
RTS0042701,83
RTS0042702,59
RTS0042703,90
RTS0042704,95
RTS0042705,74
RTS0042706,57
RTS0042707,66
RTS0042708,59
RTS0042709,69
RTS0042710,75
RTS0042711,172
RTS0042712,184
RTS0042713,110
RTS0042714,141
RTS0042715,108
RTS0042716,52
RTS0042717,68
RTS0042718,94
RTS0042719,63
RTS0042720,74
RTS0042721,204
RTS0042722,138
RTS0042723,175
RTS0042724,178
RTS0042725,153
RTS0042726,67
RTS0042727,74
RTS0042728,75
RTS0042729,65
RTS0042730,83
RTS0042731,74
RTS0042732,91
RTS0042733,99
RTS0042734,89
RTS0042735,92
RTS0042736,160
RTS0042737,211
RTS0042738,165
RTS0042739,137
RTS0042740,180
RTS0042741,87
RTS0042742,90
RTS0042743,66
RTS0042744,81
RTS0042745,78
RTS0042746,100
RTS0042747,79
RTS0042748,94
RTS0042749,61
RTS0042750,78
RTS0042751,82
RTS0042752,87
RTS0042753,89
RTS0042754,54
RTS0042755,52
RTS0042756,75
RTS0042757,136
RTS0042758,63
RTS0042759,66
RTS0042760,86
RTS0042761,84
RTS0042762,69
RTS0042763,68
RTS0042764,100
RTS0042765,67
RTS0042766,140
RTS0042767,117
RTS0042768,128
RTS0042769,128
RTS0042770,95
RTS0042771,181
RTS0042772,198
RTS0042773,202
RTS0042774,160
RTS0042775,173
RTS0042776,67
RTS0042777,134
RTS0042778,101
RTS0042779,82
RTS0042780,86
RTS0042781,88
RTS0042782,100
RTS0042783,105
RTS0042784,98
RTS0042785,95
RTS0042786,114
RTS0042787,107
RTS0042788,116
RTS0042789,73
RTS0042790,126
RTS0042791,428
RTS0042792,265
RTS0042793,289
RTS0042794,260
RTS0042795,324
RTS0042796,90
RTS0042797,104
RTS0042798,73
RTS0042799,101
RTS0042800,95
RTS0042801,102
RTS0042802,93
RTS0042803,75
RTS0042804,80
RTS0042805,105
RTS0042806,79
RTS0042807,108
RTS0042808,93
RTS0042809,118
RTS0042810,87
RTS0042811,99
RTS0042812,105
RTS0042813,108
RTS0042814,147
RTS0042815,107
RTS0042816,100
RTS0042817,90
RTS0042818,85
RTS0042819,110
RTS0042820,91
RTS0042821,99
RTS0042822,81
RTS0042823,76
RTS0042824,91
RTS0042825,82
RTS0042826,66
RTS0042827,88
RTS0042828,87
RTS0042829,95
RTS0042830,96
RTS0042831,99
RTS0042832,116
RTS0042833,85
RTS0042834,97
RTS0042835,93
RTS0042836,97
RTS0042837,105
RTS0042838,105
RTS0042839,88
RTS0042840,96
RTS0042841,120
RTS0042842,133
RTS0042843,94
RTS0042844,104
RTS0042845,120
RTS0042846,88
RTS0042847,126
RTS0042848,135
RTS0042849,98
RTS0042850,86
RTS0042851,129
RTS0042852,100
RTS0042853,87
RTS0042854,105
RTS0042855,87
RTS0042856,76
RTS0042857,101
RTS0042858,117
RTS0042859,107
RTS0042860,91
RTS0042861,87
RTS0042862,61
RTS0042863,87
RTS0042864,80
RTS0042865,73
RTS0042866,97
RTS0042867,98
RTS0042868,108
RTS0042869,124
RTS0042870,89
RTS0042871,109
RTS0042872,65
RTS0042873,84
RTS0042874,76
RTS0042875,91
RTS0042876,132
RTS0042877,113
RTS0042878,98
RTS0042879,96
RTS0042880,114
RTS0042881,70
RTS0042882,90
RTS0042883,99
RTS0042884,136
RTS0042885,101
RTS0042886,79
RTS0042887,69
RTS0042888,69
RTS0042889,105
RTS0042890,112
RTS0042891,76
RTS0042892,89
RTS0042893,88
RTS0042894,75
RTS0042895,78
RTS0042896,160
RTS0042897,138
RTS0042898,75
RTS0042899,140
RTS0042900,159
RTS0042901,83
RTS0042902,66
RTS0042903,55
RTS0042904,83
RTS0042905,85
RTS0042906,111
RTS0042907,65
RTS0042908,78
RTS0042909,91
RTS0042910,86
RTS0042911,92
RTS0042912,90
RTS0042913,72
RTS0042914,62
RTS0042915,72
RTS0042916,80
RTS0042917,93
RTS0042918,89
RTS0042919,104
RTS0042920,70
RTS0042921,85
RTS0042922,82
RTS0042923,98
RTS0042924,65
RTS0042925,133
RTS0042926,68
RTS0042927,90
RTS0042928,88
RTS0042929,98
RTS0042930,66
RTS0042931,72
RTS0042932,70
RTS0042933,82
RTS0042934,94
RTS0042935,81
RTS0042936,101
RTS0042937,86
RTS0042938,148
RTS0042939,135
RTS0042940,123
RTS0042941,302
RTS0042942,349
RTS0042943,389
RTS0042944,400
RTS0042945,300
RTS0042946,83
RTS0042947,128
RTS0042948,56
RTS0042949,88
RTS0042950,89
RTS0042951,67
RTS0042952,86
RTS0042953,85
RTS0042954,65
RTS0042955,97
RTS0042956,92
RTS0042957,74
RTS0042958,95
RTS0042959,119
RTS0042960,120
RTS0042961,72
RTS0042962,89
RTS0042963,75
RTS0042964,97
RTS0042965,95
RTS0042966,77
RTS0042967,89
RTS0042968,77
RTS0042969,88
RTS0042970,88
RTS0042971,135
RTS0042972,101
RTS0042973,108
RTS0042974,82
RTS0042975,93
RTS0042976,102
RTS0042977,117
RTS0042978,96
RTS0042979,90
RTS0042980,102
RTS0042981,74
RTS0042982,82
RTS0042983,86
RTS0042984,73
RTS0042985,74
RTS0042986,98
RTS0042987,96
RTS0042988,93
RTS0042989,107
RTS0042990,103
RTS0042991,91
RTS0042992,83
RTS0042993,81
RTS0042994,100
RTS0042995,136
RTS0042996,63
RTS0042997,90
RTS0042998,79
RTS0042999,88
RTS0043000,96
RTS0043001,87
RTS0043002,101
RTS0043003,89
RTS0043004,94
RTS0043005,80
RTS0043006,77
RTS0043007,85
RTS0043008,90
RTS0043009,104
RTS0043010,88
RTS0043011,89
RTS0043012,95
RTS0043013,102
RTS0043014,103
RTS0043015,103
RTS0043016,104
RTS0043017,94
RTS0043018,88
RTS0043019,102
RTS0043020,76
RTS0043021,104
RTS0043022,101
RTS0043023,131
RTS0043024,108
RTS0043025,141
RTS0043026,87
RTS0043027,116
RTS0043028,142
RTS0043029,106
RTS0043030,112
RTS0043031,88
RTS0043032,98
RTS0043033,98
RTS0043034,85
RTS0043035,81
RTS0043036,99
RTS0043037,94
RTS0043038,93
RTS0043039,83
RTS0043040,121
RTS0043041,74
RTS0043042,87
RTS0043043,93
RTS0043044,71
RTS0043045,76
RTS0043046,58
RTS0043047,74
RTS0043048,87
RTS0043049,78
RTS0043050,70
RTS0043051,116
RTS0043052,78
RTS0043053,81
RTS0043054,83
RTS0043055,89
RTS0043056,78
RTS0043057,83
RTS0043058,99
RTS0043059,107
RTS0043060,102
RTS0043061,290
RTS0043062,127
RTS0043063,169
RTS0043064,164
RTS0043065,166
RTS0043066,92
RTS0043067,90
RTS0043068,100
RTS0043069,100
RTS0043070,111
RTS0043071,70
RTS0043072,92
RTS0043073,101
RTS0043074,110
RTS0043075,90
RTS0043076,88
RTS0043077,119
RTS0043078,100
RTS0043079,148
RTS0043080,115
RTS0043081,101
RTS0043082,98
RTS0043083,82
RTS0043084,84
RTS0043085,104
RTS0043086,89
RTS0043087,73
RTS0043088,99
RTS0043089,83
RTS0043090,85
RTS0043091,68
RTS0043092,83
RTS0043093,72
RTS0043094,107
RTS0043095,104
RTS0043096,73
RTS0043097,61
RTS0043098,107
RTS0043099,96
RTS0043100,92
RTS0043101,94
RTS0043102,81
RTS0043103,97
RTS0043104,121
RTS0043105,96
RTS0043106,116
RTS0043107,94
RTS0043108,86
RTS0043109,75
RTS0043110,92
RTS0043111,117
RTS0043112,115
RTS0043113,108
RTS0043114,110
RTS0043115,135
RTS0043116,94
RTS0043117,84
RTS0043118,66
RTS0043119,82
RTS0043120,90
RTS0043121,77
RTS0043122,83
RTS0043123,90
RTS0043124,110
RTS0043125,72
RTS0043126,112
RTS0043127,90
RTS0043128,93
RTS0043129,92
RTS0043130,117
RTS0043131,85
RTS0043132,70
RTS0043133,68
RTS0043134,87
RTS0043135,68
RTS0043136,105
RTS0043137,80
RTS0043138,110
RTS0043139,100
RTS0043140,90
RTS0043141,87
RTS0043142,92
RTS0043143,95
RTS0043144,85
RTS0043145,69
RTS0043146,97
RTS0043147,89
RTS0043148,91
RTS0043149,75
RTS0043150,63
RTS0043151,104
RTS0043152,116
RTS0043153,123
RTS0043154,90
RTS0043155,94
RTS0043156,277
RTS0043157,290
RTS0043159,328
RTS0043160,636
RTS0043161,124
RTS0043162,102
RTS0043163,102
RTS0043164,94
RTS0043165,115
RTS0043167,73
RTS0043168,96
RTS0043169,76
RTS0043170,78
RTS0043171,74
RTS0043172,118
RTS0043173,89
RTS0043174,73
RTS0043175,66
RTS0043176,73
RTS0043177,82
RTS0043178,113
RTS0043179,90
RTS0043180,82
RTS0043181,88
RTS0043182,67
RTS0043183,86
RTS0043184,60
RTS0043185,87
RTS0043186,259
RTS0043187,123
RTS0043188,158
RTS0043189,165
RTS0043190,191
RTS0043191,89
RTS0043192,79
RTS0043193,100
RTS0043194,72
RTS0043195,109
RTS0043196,98
RTS0043197,114
RTS0043198,93
RTS0043199,89
RTS0043200,89
RTS0043201,97
RTS0043202,104
RTS0043203,98
RTS0043204,159
RTS0043205,155
RTS0043206,88
RTS0043207,101
RTS0043208,109
RTS0043209,71
RTS0043210,93
RTS0043211,78
RTS0043212,105
RTS0043213,82
RTS0043214,96
RTS0043215,84
RTS0043216,96
RTS0043217,96
RTS0043218,92
RTS0043219,126
RTS0043220,97
RTS0043221,69
RTS0043222,80
RTS0043223,99
RTS0043224,80
RTS0043225,67
RTS0043226,102
RTS0043227,100
RTS0043228,112
RTS0043229,102
RTS0043230,110
RTS0043231,134
RTS0043232,116
RTS0043233,156
RTS0043234,88
RTS0043235,106
RTS0043236,69
RTS0043237,79
RTS0043238,95
RTS0043239,78
RTS0043240,110
RTS0043241,93
RTS0043242,108
RTS0043243,86
RTS0043244,73
RTS0043245,95
RTS0043246,99
RTS0043247,98
RTS0043248,66
RTS0043249,94
RTS0043250,102
RTS0043251,61
RTS0043252,102
RTS0043253,89
RTS0043254,89
RTS0043255,80
RTS0043256,110
RTS0043257,94
RTS0043258,97
RTS0043259,93
RTS0043260,106
RTS0043261,104
RTS0043262,110
RTS0043263,89
RTS0043264,85
RTS0043265,66
RTS0043266,102
RTS0043267,109
RTS0043268,74
RTS0043269,117
RTS0043270,129
RTS0043271,138
RTS0043272,115
RTS0043273,117
RTS0043274,130
RTS0043275,127
RTS0043276,85
RTS0043277,109
RTS0043278,117
RTS0043279,146
RTS0043280,86
RTS0043281,79
RTS0043282,105
RTS0043283,109
RTS0043284,120
RTS0043285,93
RTS0043286,103
RTS0043287,105
RTS0043288,131
RTS0043289,132
RTS0043290,83
RTS0043291,148
RTS0043292,111
RTS0043293,109
RTS0043294,131
RTS0043295,122
RTS0043296,66
RTS0043297,62
RTS0043299,90
RTS0043300,108
RTS0043301,94
RTS0043302,92
RTS0043303,82
RTS0043304,74
RTS0043305,76
RTS0043306,101
RTS0043307,90
RTS0043308,69
RTS0043309,90
RTS0043310,134
RTS0043311,73
RTS0043312,94
RTS0043313,116
RTS0043314,119
RTS0043315,90
RTS0043316,104
RTS0043317,103
RTS0043318,89
RTS0043319,75
RTS0043320,110
RTS0043321,95
RTS0043322,91
RTS0043323,92
RTS0043324,83
RTS0043325,94
RTS0043326,76
RTS0043327,109
RTS0043328,76
RTS0043329,72
RTS0043330,99
RTS0043331,81
RTS0043332,91
RTS0043333,78
RTS0043334,71
RTS0043335,62
RTS0043336,125
RTS0043337,95
RTS0043338,93
RTS0043339,79
RTS0043340,98
RTS0043341,87
RTS0043342,96
RTS0043343,80
RTS0043344,82
RTS0043345,68
RTS0043346,70
RTS0043347,123
RTS0043348,105
RTS0043349,80
RTS0043350,98
RTS0043351,95
RTS0043352,125
RTS0043353,106
RTS0043354,85
RTS0043355,118
RTS0043356,135
RTS0043357,93
RTS0043358,118
RTS0043359,124
RTS0043360,103
RTS0043361,204
RTS0043362,145
RTS0043363,123
RTS0043364,180
RTS0043365,146
RTS0043366,77
RTS0043367,83
RTS0043368,84
RTS0043369,70
RTS0043370,70
RTS0043371,119
RTS0043372,98
RTS0043373,125
RTS0043374,97
RTS0043375,105
RTS0043376,332
RTS0043377,610
RTS0043378,318
RTS0043379,389
RTS0043380,451
RTS0043381,144
RTS0043382,129
RTS0043383,113
RTS0043384,104
RTS0043385,115
RTS0043386,89
RTS0043387,114
RTS0043388,93
RTS0043389,112
RTS0043390,77
RTS0043391,102
RTS0043392,114
RTS0043393,107
RTS0043394,100
RTS0043395,84
RTS0043396,178
RTS0043397,134
RTS0043398,149
RTS0043399,144
RTS0043400,65
RTS0043401,103
RTS0043402,80
RTS0043403,79
RTS0043404,110
RTS0043405,85
RTS0043406,61
RTS0043407,63
RTS0043408,63
RTS0043409,62
RTS0043410,85
RTS0043411,77
RTS0043412,84
RTS0043413,80
RTS0043414,100
RTS0043415,86
RTS0043416,125
RTS0043417,74
RTS0043418,70
RTS0043419,91
RTS0043420,78
RTS0043421,123
RTS0043422,72
RTS0043423,105
RTS0043424,85
RTS0043425,120
RTS0043426,91
RTS0043427,95
RTS0043428,95
RTS0043429,80
RTS0043430,86
RTS0043431,86
RTS0043432,69
RTS0043433,82
RTS0043434,104
RTS0043435,100
RTS0043436,87
RTS0043437,88
RTS0043438,66
RTS0043439,94
RTS0043440,101
RTS0043441,87
RTS0043442,87
RTS0043443,78
RTS0043444,96
RTS0043445,97
RTS0043446,77
RTS0043447,56
RTS0043448,91
RTS0043449,61
RTS0043450,88
RTS0043451,81
RTS0043452,98
RTS0043453,102
RTS0043454,113
RTS0043455,75
RTS0043456,88
RTS0043457,93
RTS0043458,96
RTS0043459,88
RTS0043460,88
RTS0043461,78
RTS0043462,95
RTS0043463,109
RTS0043464,97
RTS0043465,116
RTS0043466,164
RTS0043467,125
RTS0043468,124
RTS0043469,96
RTS0043470,132
RTS0043471,68
RTS0043472,101
RTS0043473,80
RTS0043474,94
RTS0043475,100
RTS0043476,75
RTS0043477,108
RTS0043478,100
RTS0043479,94
RTS0043480,87
RTS0043481,114
RTS0043482,113
RTS0043483,104
RTS0043484,82
RTS0043485,108
RTS0043486,123
RTS0043487,119
RTS0043488,116
RTS0043489,106
RTS0043490,98
RTS0043491,111
RTS0043492,106
RTS0043493,140
RTS0043494,117
RTS0043495,155
RTS0043496,98
RTS0043497,101
RTS0043498,84
RTS0043499,103
RTS0043500,79
RTS0043501,70
RTS0043502,77
RTS0043503,67
RTS0043504,97
RTS0043505,120
RTS0043506,89
RTS0043507,108
RTS0043508,98
RTS0043509,93
RTS0043510,85
RTS0043511,92
RTS0043512,97
RTS0043513,105
RTS0043514,97
RTS0043515,88
RTS0043516,81
RTS0043517,82
RTS0043518,95
RTS0043519,94
RTS0043520,92
RTS0043521,64
RTS0043522,71
RTS0043523,117
RTS0043524,62
RTS0043525,98
RTS0043526,81
RTS0043527,96
RTS0043528,74
RTS0043529,81
RTS0043530,67
RTS0043531,92
RTS0043532,74
RTS0043533,66
RTS0043534,87
RTS0043535,88
RTS0043536,86
RTS0043537,75
RTS0043538,76
RTS0043539,93
RTS0043540,72
RTS0043541,117
RTS0043542,122
RTS0043543,110
RTS0043544,135
RTS0043545,108
RTS0043546,86
RTS0043547,84
RTS0043548,96
RTS0043549,93
RTS0043550,97
RTS0043551,102
RTS0043552,75
RTS0043553,74
RTS0043554,86
RTS0043555,83
RTS0043556,64
RTS0043557,72
RTS0043558,82
RTS0043559,87
RTS0043560,66
RTS0043561,96
RTS0043562,98
RTS0043563,89
RTS0043564,90
RTS0043565,93
RTS0043566,164
RTS0043567,105
RTS0043568,172
RTS0043569,126
RTS0043570,154
RTS0043571,79
RTS0043572,96
RTS0043573,89
RTS0043574,90
RTS0043575,83
RTS0043576,179
RTS0043577,168
RTS0043578,84
RTS0043579,167
RTS0043580,147
RTS0043581,103
RTS0043582,87
RTS0043583,66
RTS0043584,89
RTS0043585,74
RTS0043586,78
RTS0043587,111
RTS0043588,64
RTS0043589,77
RTS0043590,91
RTS0043591,66
RTS0043592,66
RTS0043593,66
RTS0043594,70
RTS0043595,84
RTS0043596,62
RTS0043597,81
RTS0043598,97
RTS0043599,81
RTS0043600,70
RTS0043601,60
RTS0043602,76
RTS0043603,86
RTS0043604,86
RTS0043605,57
RTS0043606,79
RTS0043607,81
RTS0043608,73
RTS0043609,82
RTS0043610,80
RTS0043611,65
RTS0043612,84
RTS0043613,83
RTS0043614,76
RTS0043615,77
RTS0043616,89
RTS0043617,70
RTS0043618,83
RTS0043619,71
RTS0043620,71
RTS0043621,81
RTS0043622,82
RTS0043623,103
RTS0043624,110
RTS0043625,78
RTS0043626,75
RTS0043627,78
RTS0043628,95
RTS0043629,89
RTS0043630,86
RTS0043631,68
RTS0043632,99
RTS0043633,107
RTS0043634,86
RTS0043635,89
RTS0043636,53
RTS0043637,109
RTS0043638,76
RTS0043639,94
RTS0043640,70
RTS0043641,233
RTS0043642,180
RTS0043643,201
RTS0043644,223
RTS0043645,225
RTS0043646,96
RTS0043647,90
RTS0043648,96
RTS0043649,81
RTS0043650,88
RTS0043651,64
RTS0043652,82
RTS0043653,84
RTS0043654,63
RTS0043655,71
RTS0043656,76
RTS0043657,109
RTS0043658,109
RTS0043659,102
RTS0043660,103
RTS0043661,90
RTS0043663,84
RTS0043664,67
RTS0043665,82
RTS0043666,100
RTS0043667,74
RTS0043668,77
RTS0043669,70
RTS0043670,58
RTS0043671,76
RTS0043672,106
RTS0043673,83
RTS0043674,86
RTS0043675,67
RTS0043676,82
RTS0043677,87
RTS0043678,74
RTS0043679,86
RTS0043680,58
RTS0043681,91
RTS0043682,82
RTS0043683,87
RTS0043684,90
RTS0043685,113
RTS0043686,103
RTS0043687,100
RTS0043688,64
RTS0043689,72
RTS0043690,81
RTS0043691,121
RTS0043692,103
RTS0043693,108
RTS0043694,95
RTS0043695,108
RTS0043696,97
RTS0043697,103
RTS0043698,106
RTS0043699,145
RTS0043700,101
RTS0043701,96
RTS0043702,123
RTS0043703,124
RTS0043704,134
RTS0043705,92
RTS0043706,120
RTS0043707,95
RTS0043708,60
RTS0043709,76
RTS0043710,91
RTS0043711,92
RTS0043712,77
RTS0043713,64
RTS0043714,50
RTS0043715,66
RTS0043716,101
RTS0043717,73
RTS0043718,85
RTS0043719,93
RTS0043720,69
RTS0043721,73
RTS0043722,80
RTS0043723,93
RTS0043724,81
RTS0043725,83
RTS0043726,77
RTS0043727,59
RTS0043728,68
RTS0043729,73
RTS0043730,73
RTS0043731,77
RTS0043732,77
RTS0043733,100
RTS0043734,76
RTS0043735,84
RTS0043736,93
RTS0043737,133
RTS0043738,131
RTS0043739,106
RTS0043740,111
RTS0043741,113
RTS0043742,117
RTS0043743,70
RTS0043744,113
RTS0043745,88
RTS0043746,79
RTS0043747,91
RTS0043748,92
RTS0043749,69
RTS0043750,71
RTS0043751,83
RTS0043752,83
RTS0043753,90
RTS0043754,81
RTS0043755,121
RTS0043756,69
RTS0043757,74
RTS0043758,79
RTS0043759,78
RTS0043760,71
RTS0043761,132
RTS0043762,71
RTS0043763,69
RTS0043764,88
RTS0043765,109
RTS0043766,77
RTS0043767,74
RTS0043768,61
RTS0043769,85
RTS0043770,63
RTS0043771,67
RTS0043772,74
RTS0043773,73
RTS0043774,75
RTS0043775,59
RTS0043776,81
RTS0043777,72
RTS0043778,95
RTS0043779,83
RTS0043780,88
RTS0043781,96
RTS0043782,99
RTS0043783,78
RTS0043784,70
RTS0043785,77
RTS0043786,118
RTS0043787,103
RTS0043788,89
RTS0043789,105
RTS0043790,97
RTS0043791,74
RTS0043792,91
RTS0043793,65
RTS0043794,78
RTS0043795,81
RTS0043796,72
RTS0043797,101
RTS0043798,73
RTS0043799,65
RTS0043800,57
RTS0043801,68
RTS0043802,82
RTS0043803,103
RTS0043804,85
RTS0043805,81
RTS0043806,75
RTS0043807,56
RTS0043808,112
RTS0043809,77
RTS0043810,72
RTS0043811,92
RTS0043812,91
RTS0043813,82
RTS0043814,99
RTS0043815,77
RTS0043816,141
RTS0043817,77
RTS0043818,121
RTS0043819,140
RTS0043820,171
RTS0043821,86
RTS0043822,75
RTS0043823,73
RTS0043824,85
RTS0043825,64
RTS0043826,69
RTS0043827,57
RTS0043828,87
RTS0043829,58
RTS0043830,84
RTS0043831,88
RTS0043832,85
RTS0043833,85
RTS0043834,73
RTS0043835,97
RTS0043836,88
RTS0043837,80
RTS0043838,59
RTS0043839,78
RTS0043840,54
RTS0043841,69
RTS0043842,74
RTS0043843,98
RTS0043844,88
RTS0043845,69
RTS0043846,87
RTS0043847,91
RTS0043848,118
RTS0043849,103
RTS0043850,141
RTS0043851,111
RTS0043852,87
RTS0043853,116
RTS0043854,85
RTS0043856,54
RTS0043857,73
RTS0043858,81
RTS0043859,91
RTS0043860,104
RTS0043861,147
RTS0043862,181
RTS0043863,129
RTS0043864,111
RTS0043865,85
RTS0043866,105
RTS0043867,103
RTS0043868,110
RTS0043869,93
RTS0043870,75
RTS0043871,98
RTS0043872,101
RTS0043873,99
RTS0043874,68
RTS0043875,87
RTS0043876,82
RTS0043877,75
RTS0043878,88
RTS0043879,96
RTS0043880,91
RTS0043881,93
RTS0043882,97
RTS0043883,80
RTS0043884,98
RTS0043885,75
RTS0043886,88
RTS0043887,105
RTS0043888,102
RTS0043889,54
RTS0043890,115
RTS0043891,109
RTS0043892,105
RTS0043893,93
RTS0043894,86
RTS0043895,104
RTS0043896,105
RTS0043897,132
RTS0043898,124
RTS0043899,110
RTS0043900,120
RTS0043901,115
RTS0043902,90
RTS0043903,109
RTS0043904,91
RTS0043905,83
RTS0043906,58
RTS0043907,80
RTS0043908,43
RTS0043909,93
RTS0043910,141
RTS0043911,105
RTS0043912,184
RTS0043913,90
RTS0043914,97
RTS0043915,72
RTS0043916,78
RTS0043917,90
RTS0043918,67
RTS0043919,98
RTS0043920,224
RTS0043921,124
RTS0043922,88
RTS0043923,112
RTS0043924,160
RTS0043925,104
RTS0043926,83
RTS0043927,105
RTS0043928,92
RTS0043929,91
RTS0043930,52
RTS0043931,94
RTS0043932,121
RTS0043933,68
RTS0043934,90
RTS0043935,96
RTS0043936,72
RTS0043937,61
RTS0043938,83
RTS0043939,69
RTS0043940,89
RTS0043941,67
RTS0043942,80
RTS0043943,110
RTS0043944,72
RTS0043945,71
RTS0043946,57
RTS0043947,101
RTS0043948,95
RTS0043949,80
RTS0043950,78
RTS0043951,93
RTS0043952,92
RTS0043953,82
RTS0043954,77
RTS0043955,100
RTS0043956,119
RTS0043957,98
RTS0043958,113
RTS0043959,80
RTS0043960,90
RTS0043961,89
RTS0043962,95
RTS0043963,94
RTS0043964,96
RTS0043965,68
RTS0043966,111
RTS0043967,116
RTS0043968,102
RTS0043969,103
RTS0043970,125
RTS0043971,94
RTS0043972,141
RTS0043973,107
RTS0043974,109
RTS0043975,94
RTS0043976,69
RTS0043977,88
RTS0043978,114
RTS0043979,88
RTS0043980,103
RTS0043981,77
RTS0043982,98
RTS0043983,116
RTS0043984,77
RTS0043985,94
RTS0043986,76
RTS0043987,115
RTS0043988,78
RTS0043989,97
RTS0043990,95
RTS0043991,75
RTS0043992,71
RTS0043993,69
RTS0043994,103
RTS0043996,79
RTS0043997,56
RTS0043998,66
RTS0043999,70
RTS0044000,68
RTS0044001,65
RTS0044002,91
RTS0044003,120
RTS0044004,133
RTS0044005,104
RTS0044006,133
RTS0044007,184
RTS0044008,137
RTS0044009,166
RTS0044010,152
RTS0044011,136
RTS0044012,135
RTS0044013,111
RTS0044014,111
RTS0044015,123
RTS0044016,89
RTS0044017,87
RTS0044018,74
RTS0044019,89
RTS0044020,96
RTS0044021,115
RTS0044022,108
RTS0044023,89
RTS0044024,71
RTS0044025,97
RTS0044026,83
RTS0044027,84
RTS0044028,80
RTS0044029,79
RTS0044030,91
RTS0044031,107
RTS0044032,92
RTS0044033,77
RTS0044034,112
RTS0044035,60
RTS0044036,142
RTS0044037,92
RTS0044038,149
RTS0044039,91
RTS0044040,103
RTS0044041,85
RTS0044042,166
RTS0044043,114
RTS0044044,146
RTS0044045,110
RTS0044046,91
RTS0044047,98
RTS0044048,85
RTS0044049,71
RTS0044050,74
RTS0044051,75
RTS0044052,100
RTS0044053,85
RTS0044054,99
RTS0044055,94
RTS0044056,89
RTS0044057,76
RTS0044058,82
RTS0044059,101
RTS0044060,86
RTS0044061,92
RTS0044062,80
RTS0044063,100
RTS0044064,84
RTS0044065,93
RTS0044067,108
RTS0044068,123
RTS0044069,107
RTS0044070,84
RTS0044071,83
RTS0044072,70
RTS0044073,72
RTS0044074,74
RTS0044075,74
RTS0044076,61
RTS0044077,75
RTS0044078,67
RTS0044079,78
RTS0044080,98
RTS0044081,102
RTS0044082,94
RTS0044083,118
RTS0044084,77
RTS0044085,86
RTS0044086,83
RTS0044087,90
RTS0044088,77
RTS0044089,100
RTS0044090,85
RTS0044091,96
RTS0044092,104
RTS0044093,84
RTS0044094,82
RTS0044095,65
RTS0044096,82
RTS0044097,94
RTS0044098,78
RTS0044099,86
RTS0044100,85
RTS0044101,76
RTS0044102,107
RTS0044103,79
RTS0044104,91
RTS0044105,90
RTS0044106,111
RTS0044107,98
RTS0044108,110
RTS0044109,136
RTS0044110,140
RTS0044111,128
RTS0044112,107
RTS0044113,112
RTS0044114,107
RTS0044115,151
RTS0044116,99
RTS0044117,89
RTS0044118,92
RTS0044119,131
RTS0044120,87
RTS0044121,94
RTS0044122,107
RTS0044123,65
RTS0044124,93
RTS0044125,90
RTS0044126,112
RTS0044127,112
RTS0044128,71
RTS0044129,102
RTS0044130,77
RTS0044131,118
RTS0044132,108
RTS0044133,98
RTS0044134,124
RTS0044135,106
RTS0044136,80
RTS0044137,79
RTS0044138,99
RTS0044139,115
RTS0044140,101
RTS0044141,88
RTS0044142,90
RTS0044143,111
RTS0044144,100
RTS0044145,70
RTS0044146,86
RTS0044147,81
RTS0044148,86
RTS0044149,89
RTS0044150,75
RTS0044151,92
RTS0044152,90
RTS0044153,118
RTS0044154,96
RTS0044155,129
RTS0044156,149
RTS0044157,131
RTS0044158,185
RTS0044159,158
RTS0044160,102
RTS0044161,95
RTS0044162,125
RTS0044163,132
RTS0044164,139
RTS0044165,91
RTS0044166,83
RTS0044167,85
RTS0044168,79
RTS0044169,108
RTS0044170,91
RTS0044171,77
RTS0044172,103
RTS0044173,84
RTS0044174,84
RTS0044175,155
RTS0044176,82
RTS0044177,79
RTS0044178,95
RTS0044180,78
RTS0044181,100
RTS0044182,91
RTS0044183,70
RTS0044184,91
RTS0044185,80
RTS0044186,122
RTS0044187,101
RTS0044188,84
RTS0044189,81
RTS0044190,88
RTS0044191,94
RTS0044192,110
RTS0044193,88
RTS0044194,102
RTS0044195,117
RTS0044196,105
RTS0044197,82
RTS0044198,122
RTS0044199,108
RTS0044200,60
RTS0044206,98
RTS0044207,83
RTS0044208,93
RTS0044209,62
RTS0044210,68
RTS0044211,122
RTS0044212,99
RTS0044213,107
RTS0044214,113
RTS0044215,110
RTS0044216,113
RTS0044217,102
RTS0044218,129
RTS0044219,106
RTS0044220,89
RTS0044221,83
RTS0044222,83
RTS0044223,78
RTS0044224,101
RTS0044225,73
RTS0044226,79
RTS0044227,75
RTS0044228,69
RTS0044229,57
RTS0044230,72
RTS0044231,70
RTS0044232,97
RTS0044233,86
RTS0044234,84
RTS0044235,75
RTS0044236,93
RTS0044237,108
RTS0044238,97
RTS0044239,92
RTS0044240,105
RTS0044241,77
RTS0044242,101
RTS0044243,86
RTS0044244,71
RTS0044245,88
RTS0044246,272
RTS0044247,219
RTS0044248,241
RTS0044249,210
RTS0044250,143
RTS0044251,103
RTS0044252,93
RTS0044253,93
RTS0044254,59
RTS0044255,93
RTS0044256,95
RTS0044257,105
RTS0044258,96
RTS0044259,82
RTS0044260,92
RTS0044261,178
RTS0044262,115
RTS0044263,112
RTS0044264,119
RTS0044265,115
RTS0044266,114
RTS0044267,62
RTS0044268,87
RTS0044269,93
RTS0044270,109
RTS0044271,89
RTS0044272,73
RTS0044273,123
RTS0044274,92
RTS0044275,116
RTS0044276,95
RTS0044277,85
RTS0044278,68
RTS0044279,72
RTS0044280,85
RTS0044281,121
RTS0044282,91
RTS0044283,119
RTS0044284,79
RTS0044285,69
RTS0044286,83
RTS0044287,99
RTS0044288,76
RTS0044289,94
RTS0044290,92
RTS0044291,88
RTS0044292,91
RTS0044293,73
RTS0044294,87
RTS0044295,73
RTS0044296,91
RTS0044297,99
RTS0044298,87
RTS0044299,96
RTS0044300,89
RTS0044301,120
RTS0044302,91
RTS0044303,107
RTS0044304,89
RTS0044305,106
RTS0044306,185
RTS0044307,116
RTS0044308,191
RTS0044309,189
RTS0044310,196
RTS0044311,90
RTS0044312,101
RTS0044313,63
RTS0044314,91
RTS0044315,95
RTS0044316,104
RTS0044317,118
RTS0044318,94
RTS0044319,91
RTS0044320,48
RTS0044321,82
RTS0044322,83
RTS0044323,101
RTS0044324,77
RTS0044325,86
RTS0044326,92
RTS0044327,81
RTS0044328,59
RTS0044329,97
RTS0044330,63
RTS0044331,1038
RTS0044332,994
RTS0044333,1347
RTS0044334,1218
RTS0044335,1051
RTS0044336,91
RTS0044337,99
RTS0044338,81
RTS0044339,111
RTS0044340,85
RTS0044341,95
RTS0044342,111
RTS0044343,72
RTS0044344,84
RTS0044345,79
RTS0044346,288
RTS0044347,331
RTS0044348,304
RTS0044349,373
RTS0044350,335
RTS0044351,171
RTS0044352,115
RTS0044353,242
RTS0044354,138
RTS0044355,184
RTS0044356,85
RTS0044357,104
RTS0044358,99
RTS0044359,96
RTS0044360,92
RTS0044361,96
RTS0044362,113
RTS0044363,106
RTS0044364,123
RTS0044365,86
RTS0044366,159
RTS0044367,132
RTS0044368,146
RTS0044369,161
RTS0044370,135
RTS0044371,77
RTS0044372,84
RTS0044373,61
RTS0044374,85
RTS0044375,85
RTS0044376,155
RTS0044377,353
RTS0044378,294
RTS0044379,367
RTS0044380,274
RTS0044381,131
RTS0044382,81
RTS0044383,103
RTS0044384,98
RTS0044385,106
RTS0044386,104
RTS0044387,108
RTS0044388,94
RTS0044389,74
RTS0044390,116
RTS0044391,266
RTS0044392,302
RTS0044393,294
RTS0044394,195
RTS0044395,191
RTS0044396,91
RTS0044397,75
RTS0044399,83
RTS0044400,73
RTS0044401,86
RTS0044402,95
RTS0044403,115
RTS0044404,123
RTS0044405,103
RTS0044406,86
RTS0044407,90
RTS0044408,73
RTS0044409,89
RTS0044410,69
RTS0044411,72
RTS0044412,92
RTS0044413,83
RTS0044414,81
RTS0044415,89
RTS0044416,173
RTS0044417,140
RTS0044418,127
RTS0044419,103
RTS0044420,176
RTS0044421,87
RTS0044422,81
RTS0044423,101
RTS0044424,96
RTS0044425,97
RTS0044426,83
RTS0044427,78
RTS0044428,66
RTS0044429,79
RTS0044430,73
RTS0044431,102
RTS0044432,101
RTS0044433,85
RTS0044434,111
RTS0044435,117
RTS0044436,74
RTS0044437,73
RTS0044438,111
RTS0044439,104
RTS0044440,107
RTS0044441,112
RTS0044442,121
RTS0044443,114
RTS0044444,88
RTS0044445,124
RTS0044446,98
RTS0044447,113
RTS0044448,90
RTS0044449,86
RTS0044450,71
RTS0044451,95
RTS0044452,116
RTS0044453,68
RTS0044454,111
RTS0044455,78
RTS0044456,76
RTS0044457,128
RTS0044458,71
RTS0044459,100
RTS0044460,105
RTS0044461,134
RTS0044462,80
RTS0044463,67
RTS0044464,98
RTS0044465,115
RTS0044466,111
RTS0044467,102
RTS0044468,114
RTS0044469,80
RTS0044470,99
RTS0044471,103
RTS0044472,108
RTS0044473,106
RTS0044474,119
RTS0044475,108
RTS0044476,95
RTS0044477,120
RTS0044478,96
RTS0044479,124
RTS0044480,91
RTS0044481,123
RTS0044482,132
RTS0044483,100
RTS0044484,108
RTS0044485,105
RTS0044486,93
RTS0044487,110
RTS0044488,104
RTS0044489,101
RTS0044490,76
RTS0044491,107
RTS0044492,85
RTS0044493,130
RTS0044494,109
RTS0044495,111
RTS0044496,128
RTS0044497,150
RTS0044498,143
RTS0044499,155
RTS0044500,154
RTS0044501,104
RTS0044502,123
RTS0044503,115
RTS0044504,127
RTS0044505,133
RTS0044506,138
RTS0044507,68
RTS0044508,107
RTS0044509,131
RTS0044510,107
RTS0044511,83
RTS0044512,112
RTS0044513,105
RTS0044514,99
RTS0044515,131
RTS0044516,107
RTS0044517,139
RTS0044518,132
RTS0044519,125
RTS0044520,110
RTS0044521,119
RTS0044522,108
RTS0044523,94
RTS0044524,72
RTS0044525,108
RTS0044526,85
RTS0044527,106
RTS0044528,102
RTS0044529,119
RTS0044530,82
RTS0044531,80
RTS0044532,79
RTS0044533,71
RTS0044534,106
RTS0044535,83
RTS0044536,80
RTS0044537,102
RTS0044538,100
RTS0044539,84
RTS0044540,79
RTS0044541,72
RTS0044542,66
RTS0044543,92
RTS0044544,96
RTS0044545,79
RTS0044546,123
RTS0044547,103
RTS0044548,101
RTS0044549,139
RTS0044550,100
RTS0044551,117
RTS0044552,91
RTS0044553,101
RTS0044554,92
RTS0044555,98
RTS0044556,92
RTS0044557,91
RTS0044558,62
RTS0044559,89
RTS0044560,91
RTS0044561,83
RTS0044562,102
RTS0044563,96
RTS0044564,101
RTS0044565,96
RTS0044566,89
RTS0044567,72
RTS0044568,99
RTS0044569,104
RTS0044570,80
RTS0044571,78
RTS0044572,52
RTS0044573,90
RTS0044574,89
RTS0044575,80
RTS0044576,64
RTS0044577,87
RTS0044578,117
RTS0044579,78
RTS0044580,80
RTS0044581,85
RTS0044582,94
RTS0044583,87
RTS0044584,101
RTS0044585,66
RTS0044586,81
RTS0044587,79
RTS0044588,64
RTS0044589,90
RTS0044590,66
RTS0044591,145
RTS0044592,106
RTS0044593,94
RTS0044594,141
RTS0044595,74
RTS0044596,99
RTS0044597,105
RTS0044598,108
RTS0044599,102
RTS0044600,85
RTS0044601,63
RTS0044602,67
RTS0044603,71
RTS0044604,92
RTS0044605,100
RTS0044606,75
RTS0044607,92
RTS0044608,71
RTS0044609,69
RTS0044610,76
RTS0044611,92
RTS0044612,82
RTS0044613,81
RTS0044614,94
RTS0044615,63
RTS0044616,70
RTS0044617,86
RTS0044618,79
RTS0044619,48
RTS0044620,91
RTS0044621,118
RTS0044622,125
RTS0044623,123
RTS0044624,111
RTS0044625,88
RTS0044626,83
RTS0044627,76
RTS0044628,63
RTS0044629,79
RTS0044630,96
RTS0044631,108
RTS0044632,85
RTS0044633,113
RTS0044634,122
RTS0044635,91
RTS0044636,64
RTS0044637,81
RTS0044638,88
RTS0044639,76
RTS0044640,78
RTS0044641,76
RTS0044642,73
RTS0044643,72
RTS0044644,109
RTS0044645,73
RTS0044646,65
RTS0044647,61
RTS0044648,77
RTS0044649,98
RTS0044650,74
RTS0044651,92
RTS0044652,90
RTS0044653,91
RTS0044654,110
RTS0044655,115
RTS0044656,85
RTS0044657,72
RTS0044658,104
RTS0044659,60
RTS0044660,104
RTS0044661,120
RTS0044662,103
RTS0044663,93
RTS0044664,128
RTS0044665,100
RTS0044666,86
RTS0044667,66
RTS0044668,103
RTS0044669,122
RTS0044670,116
RTS0044671,113
RTS0044672,105
RTS0044673,119
RTS0044674,140
RTS0044675,134
RTS0044676,108
RTS0044677,102
RTS0044678,115
RTS0044679,129
RTS0044680,120
RTS0044681,68
RTS0044682,91
RTS0044683,72
RTS0044684,99
RTS0044685,97
RTS0044686,94
RTS0044687,145
RTS0044688,143
RTS0044689,174
RTS0044690,181
RTS0044691,98
RTS0044692,106
RTS0044693,123
RTS0044694,157
RTS0044695,92
RTS0044696,121
RTS0044697,114
RTS0044698,109
RTS0044699,107
RTS0044700,125
RTS0044701,115
RTS0044702,100
RTS0044703,125
RTS0044704,104
RTS0044705,81
RTS0044706,70
RTS0044707,94
RTS0044708,88
RTS0044709,84
RTS0044710,83
RTS0044711,63
RTS0044712,116
RTS0044714,92
RTS0044715,81
RTS0044716,129
RTS0044717,94
RTS0044718,120
RTS0044719,79
RTS0044720,167
RTS0044721,110
RTS0044722,86
RTS0044723,68
RTS0044724,87
RTS0044725,91
RTS0044726,106
RTS0044727,115
RTS0044728,90
RTS0044729,104
RTS0044730,108
RTS0044731,84
RTS0044732,111
RTS0044733,64
RTS0044734,75
RTS0044735,125
RTS0044736,87
RTS0044737,74
RTS0044738,96
RTS0044739,67
RTS0044740,78
RTS0044741,77
RTS0044742,66
RTS0044743,81
RTS0044744,75
RTS0044745,79
RTS0044746,93
RTS0044747,82
RTS0044748,64
RTS0044749,76
RTS0044750,92
RTS0044751,62
RTS0044752,90
RTS0044753,82
RTS0044754,79
RTS0044755,120
RTS0044756,117
RTS0044757,97
RTS0044758,105
RTS0044759,106
RTS0044760,77
RTS0044761,103
RTS0044762,91
RTS0044763,108
RTS0044764,78
RTS0044765,62
RTS0044766,80
RTS0044767,98
RTS0044768,73
RTS0044769,88
RTS0044770,72
RTS0044771,70
RTS0044772,66
RTS0044773,78
RTS0044774,77
RTS0044775,99
RTS0044776,84
RTS0044777,127
RTS0044778,122
RTS0044779,106
RTS0044780,113
RTS0044781,118
RTS0044782,100
RTS0044783,141
RTS0044784,97
RTS0044785,123
RTS0044786,122
RTS0044787,94
RTS0044788,120
RTS0044789,136
RTS0044790,84
RTS0044791,196
RTS0044792,224
RTS0044793,83
RTS0044794,95
RTS0044795,67
RTS0044796,103
RTS0044797,127
RTS0044798,109
RTS0044799,76
RTS0044800,64
RTS0044801,80
RTS0044802,81
RTS0044803,78
RTS0044804,85
RTS0044805,99
RTS0044806,94
RTS0044807,87
RTS0044808,71
RTS0044809,84
RTS0044810,95
RTS0044811,66
RTS0044812,97
RTS0044813,113
RTS0044814,107
RTS0044815,108
RTS0044816,99
RTS0044817,77
RTS0044818,97
RTS0044819,95
RTS0044820,82
RTS0044821,101
RTS0044822,71
RTS0044823,101
RTS0044824,79
RTS0044825,94
RTS0044826,93
RTS0044827,106
RTS0044828,98
RTS0044829,99
RTS0044830,75
RTS0044831,89
RTS0044832,87
RTS0044833,112
RTS0044834,94
RTS0044835,103
RTS0044836,108
RTS0044837,84
RTS0044838,142
RTS0044839,90
RTS0044840,92
RTS0044841,83
RTS0044842,65
RTS0044843,84
RTS0044844,92
RTS0044845,79
RTS0044846,63
RTS0044847,64
RTS0044848,99
RTS0044849,74
RTS0044850,97
RTS0044851,80
RTS0044852,78
RTS0044853,102
RTS0044854,82
RTS0044855,88
RTS0044856,93
RTS0044857,89
RTS0044858,81
RTS0044859,72
RTS0044860,66
RTS0044861,94
RTS0044862,76
RTS0044863,102
RTS0044864,73
RTS0044865,106
RTS0044866,105
RTS0044867,88
RTS0044868,75
RTS0044869,109
RTS0044870,101
RTS0044871,103
RTS0044872,97
RTS0044873,83
RTS0044874,97
RTS0044875,119
RTS0044876,89
RTS0044877,160
RTS0044878,146
RTS0044879,123
RTS0044880,153
RTS0044881,78
RTS0044882,97
RTS0044883,74
RTS0044884,103
RTS0044885,65
RTS0044886,104
RTS0044887,78
RTS0044888,120
RTS0044889,86
RTS0044890,94
RTS0044891,91
RTS0044892,115
RTS0044893,86
RTS0044894,97
RTS0044895,74
RTS0044896,191
RTS0044897,165
RTS0044898,144
RTS0044899,175
RTS0044900,123
RTS0044901,96
RTS0044902,102
RTS0044903,153
RTS0044904,94
RTS0044905,124
RTS0044906,702
RTS0044907,582
RTS0044908,654
RTS0044909,875
RTS0044910,573
RTS0044911,101
RTS0044912,106
RTS0044913,94
RTS0044914,94
RTS0044915,103
RTS0044916,98
RTS0044917,86
RTS0044918,86
RTS0044919,113
RTS0044920,73
RTS0044921,150
RTS0044922,175
RTS0044923,197
RTS0044924,148
RTS0044925,173
RTS0044926,86
RTS0044927,104
RTS0044928,102
RTS0044929,83
RTS0044930,80
RTS0044931,76
RTS0044932,99
RTS0044933,64
RTS0044934,87
RTS0044935,122
RTS0044936,103
RTS0044937,71
RTS0044938,99
RTS0044939,109
RTS0044940,80
RTS0044941,79
RTS0044942,86
RTS0044943,79
RTS0044944,73
RTS0044945,74
RTS0044946,109
RTS0044947,82
RTS0044948,96
RTS0044949,77
RTS0044950,76
RTS0044951,53
RTS0044952,72
RTS0044953,61
RTS0044954,83
RTS0044955,59
RTS0044956,106
RTS0044957,133
RTS0044958,104
RTS0044959,106
RTS0044960,107
RTS0044961,85
RTS0044962,80
RTS0044963,72
RTS0044964,72
RTS0044965,87
RTS0044966,83
RTS0044967,97
RTS0044968,99
RTS0044969,87
RTS0044970,91
RTS0044971,88
RTS0044972,101
RTS0044973,76
RTS0044974,90
RTS0044975,68
RTS0044976,99
RTS0044977,82
RTS0044978,70
RTS0044979,98
RTS0044980,63
RTS0044981,63
RTS0044982,84
RTS0044983,80
RTS0044984,81
RTS0044985,121
RTS0044986,62
RTS0044987,91
RTS0044988,97
RTS0044989,69
RTS0044990,99
RTS0044991,64
RTS0044992,80
RTS0044993,71
RTS0044994,70
RTS0044995,78
RTS0044996,72
RTS0044997,85
RTS0044998,84
RTS0044999,61
RTS0045000,88
RTS0045001,134
RTS0045002,123
RTS0045003,109
RTS0045004,114
RTS0045005,130
RTS0045006,94
RTS0045007,125
RTS0045008,138
RTS0045009,88
RTS0045010,90
RTS0045011,73
RTS0045012,89
RTS0045013,69
RTS0045014,90
RTS0045015,97
RTS0045016,101
RTS0045017,113
RTS0045018,185
RTS0045019,150
RTS0045020,135
RTS0045021,121
RTS0045022,121
RTS0045023,132
RTS0045024,114
RTS0045025,150
RTS0045026,117
RTS0045027,95
RTS0045028,110
RTS0045029,107
RTS0045030,151
RTS0045031,68
RTS0045032,94
RTS0045033,85
RTS0045034,85
RTS0045035,121
RTS0045036,87
RTS0045038,95
RTS0045039,97
RTS0045040,71
RTS0045041,107
RTS0045042,113
RTS0045043,78
RTS0045044,99
RTS0045045,158
RTS0045046,80
RTS0045047,96
RTS0045048,90
RTS0045049,99
RTS0045050,77
RTS0045051,90
RTS0045052,92
RTS0045053,82
RTS0045054,78
RTS0045055,74
RTS0045056,106
RTS0045057,109
RTS0045058,57
RTS0045059,77
RTS0045060,89
RTS0045061,72
RTS0045063,60
RTS0045064,75
RTS0045065,94
RTS0045066,90
RTS0045067,174
RTS0045068,162
RTS0045069,155
RTS0045070,166
RTS0045071,125
RTS0045072,100
RTS0045073,117
RTS0045074,130
RTS0045075,84
RTS0045076,91
RTS0045077,76
RTS0045078,79
RTS0045079,88
RTS0045080,71
RTS0045081,66
RTS0045082,89
RTS0045083,102
RTS0045084,91
RTS0045085,85
RTS0045086,81
RTS0045087,63
RTS0045088,72
RTS0045089,70
RTS0045090,88
RTS0045091,77
RTS0045092,74
RTS0045093,55
RTS0045094,79
RTS0045095,63
RTS0045096,75
RTS0045097,84
RTS0045098,80
RTS0045099,98
RTS0045100,108
RTS0045101,91
RTS0045102,71
RTS0045103,81
RTS0045104,87
RTS0045105,65
RTS0045106,94
RTS0045107,96
RTS0045108,88
RTS0045109,82
RTS0045110,93
RTS0045111,111
RTS0045112,83
RTS0045113,109
RTS0045114,90
RTS0045115,98
RTS0045116,77
RTS0045117,90
RTS0045118,80
RTS0045119,70
RTS0045120,75
RTS0045121,123
RTS0045122,85
RTS0045123,122
RTS0045124,75
RTS0045125,69
RTS0045126,74
RTS0045127,113
RTS0045128,88
RTS0045129,96
RTS0045130,79
RTS0045131,101
RTS0045132,74
RTS0045133,71
RTS0045134,71
RTS0045135,73
RTS0045136,88
RTS0045137,110
RTS0045138,87
RTS0045139,103
RTS0045140,78
RTS0045141,84
RTS0045142,99
RTS0045143,88
RTS0045144,90
RTS0045145,82
RTS0045146,68
RTS0045147,81
RTS0045148,87
RTS0045149,84
RTS0045150,73
RTS0045151,104
RTS0045152,78
RTS0045153,64
RTS0045154,80
RTS0045155,94
RTS0045156,67
RTS0045157,114
RTS0045158,60
RTS0045159,127
RTS0045160,100
RTS0045161,97
RTS0045162,102
RTS0045163,92
RTS0045164,94
RTS0045165,106
RTS0045166,110
RTS0045167,89
RTS0045168,94
RTS0045169,111
RTS0045170,103
RTS0045171,97
RTS0045172,104
RTS0045173,85
RTS0045174,109
RTS0045175,128
RTS0045176,77
RTS0045177,82
RTS0045178,84
RTS0045179,91
RTS0045180,95
RTS0045181,113
RTS0045182,86
RTS0045183,90
RTS0045184,107
RTS0045185,113
RTS0045186,84
RTS0045187,97
RTS0045188,94
RTS0045189,92
RTS0045190,130
RTS0045191,102
RTS0045192,87
RTS0045193,66
RTS0045194,75
RTS0045195,53
RTS0045196,81
RTS0045197,78
RTS0045198,127
RTS0045199,77
RTS0045200,92
RTS0045201,93
RTS0045202,97
RTS0045203,95
RTS0045204,89
RTS0045205,108
RTS0045206,80
RTS0045207,80
RTS0045208,93
RTS0045209,79
RTS0045210,80
RTS0045211,93
RTS0045212,89
RTS0045213,77
RTS0045214,82
RTS0045215,98
RTS0045216,105
RTS0045217,105
RTS0045218,122
RTS0045219,109
RTS0045220,90
RTS0045221,92
RTS0045222,78
RTS0045223,96
RTS0045224,90
RTS0045225,75
RTS0045226,199
RTS0045227,113
RTS0045228,207
RTS0045229,137
RTS0045230,161
RTS0045231,89
RTS0045232,125
RTS0045233,103
RTS0045234,84
RTS0045235,112
RTS0045236,160
RTS0045237,135
RTS0045238,103
RTS0045239,100
RTS0045240,169
RTS0045241,105
RTS0045242,125
RTS0045243,113
RTS0045244,95
RTS0045245,66
RTS0045246,87
RTS0045247,97
RTS0045248,93
RTS0045249,99
RTS0045250,71
RTS0045251,119
RTS0045252,89
RTS0045253,134
RTS0045254,91
RTS0045255,84
RTS0045256,82
RTS0045257,78
RTS0045258,97
RTS0045259,92
RTS0045260,94
RTS0045261,92
RTS0045262,155
RTS0045263,133
RTS0045264,112
RTS0045265,147
RTS0045266,93
RTS0045267,128
RTS0045268,138
RTS0045269,120
RTS0045270,117
RTS0045271,71
RTS0045272,79
RTS0045273,89
RTS0045274,89
RTS0045275,96
RTS0045276,66
RTS0045277,93
RTS0045278,104
RTS0045279,59
RTS0045280,95
RTS0045281,87
RTS0045282,99
RTS0045283,99
RTS0045284,76
RTS0045285,84
RTS0045286,127
RTS0045287,102
RTS0045288,83
RTS0045289,83
RTS0045290,89
RTS0045291,85
RTS0045292,136
RTS0045293,85
RTS0045294,89
RTS0045295,65
RTS0045296,133
RTS0045297,124
RTS0045298,122
RTS0045299,125
RTS0045300,144
RTS0045301,130
RTS0045302,105
RTS0045303,118
RTS0045304,55
RTS0045305,108
RTS0045306,89
RTS0045307,92
RTS0045308,108
RTS0045309,80
RTS0045310,139
RTS0045311,46
RTS0045312,75
RTS0045313,72
RTS0045314,75
RTS0045315,65
RTS0045316,112
RTS0045317,85
RTS0045318,110
RTS0045319,69
RTS0045320,94
RTS0045321,76
RTS0045322,93
RTS0045323,96
RTS0045324,71
RTS0045325,88
RTS0045326,83
RTS0045327,123
RTS0045328,100
RTS0045329,81
RTS0045330,85
RTS0045331,77
RTS0045332,77
RTS0045333,87
RTS0045334,87
RTS0045335,81
RTS0045336,95
RTS0045337,73
RTS0045338,76
RTS0045339,92
RTS0045340,85
RTS0045341,58
RTS0045342,95
RTS0045343,87
RTS0045344,82
RTS0045345,73
RTS0045346,91
RTS0045347,84
RTS0045348,76
RTS0045349,102
RTS0045350,84
RTS0045351,61
RTS0045352,67
RTS0045353,94
RTS0045354,90
RTS0045355,40
RTS0045356,97
RTS0045357,81
RTS0045358,71
RTS0045359,79
RTS0045360,86
RTS0045361,120
RTS0045362,75
RTS0045363,74
RTS0045364,106
RTS0045365,93
RTS0045366,104
RTS0045367,57
RTS0045368,78
RTS0045369,67
RTS0045370,81
RTS0045371,96
RTS0045372,79
RTS0045373,110
RTS0045374,115
RTS0045375,94
RTS0045376,82
RTS0045377,53
RTS0045378,85
RTS0045379,86
RTS0045380,83
RTS0045381,115
RTS0045382,94
RTS0045383,100
RTS0045384,97
RTS0045385,104
RTS0045386,101
RTS0045387,95
RTS0045388,80
RTS0045389,80
RTS0045390,106
RTS0045391,82
RTS0045392,89
RTS0045393,59
RTS0045394,54
RTS0045395,83
RTS0045396,97
RTS0045397,103
RTS0045398,98
RTS0045399,139
RTS0045400,107
RTS0045401,119
RTS0045402,79
RTS0045403,91
RTS0045404,106
RTS0045405,108
RTS0045406,114
RTS0045407,128
RTS0045408,92
RTS0045409,128
RTS0045410,107
RTS0045411,150
RTS0045412,137
RTS0045413,155
RTS0045414,161
RTS0045415,100
RTS0045416,92
RTS0045417,77
RTS0045418,67
RTS0045419,97
RTS0045420,113
RTS0045421,1835
RTS0045422,1666
RTS0045423,1285
RTS0045424,1969
RTS0045425,1650
RTS0045426,106
RTS0045427,98
RTS0045428,90
RTS0045429,72
RTS0045430,77
RTS0045431,95
RTS0045432,85
RTS0045433,93
RTS0045434,102
RTS0045435,92
RTS0045436,171
RTS0045437,178
RTS0045438,249
RTS0045439,186
RTS0045440,142
RTS0045441,95
RTS0045442,110
RTS0045443,106
RTS0045444,74
RTS0045445,110
RTS0045446,186
RTS0045447,182
RTS0045448,179
RTS0045449,126
RTS0045450,109
RTS0045451,135
RTS0045452,99
RTS0045453,82
RTS0045454,127
RTS0045455,91
RTS0045456,71
RTS0045457,88
RTS0045458,87
RTS0045459,70
RTS0045460,74
RTS0045461,81
RTS0045462,81
RTS0045463,75
RTS0045464,57
RTS0045465,70
RTS0045466,88
RTS0045467,107
RTS0045468,69
RTS0045469,160
RTS0045470,100
RTS0045471,81
RTS0045472,112
RTS0045473,43
RTS0045474,100
RTS0045475,95
RTS0045476,118
RTS0045477,142
RTS0045478,103
RTS0045479,171
RTS0045480,135
RTS0045481,105
RTS0045482,124
RTS0045483,108
RTS0045484,142
RTS0045485,133
RTS0045486,53
RTS0045487,89
RTS0045488,104
RTS0045489,88
RTS0045490,117
RTS0045491,283
RTS0045492,371
RTS0045493,229
RTS0045494,133
RTS0045495,184
RTS0045496,97
RTS0045497,101
RTS0045498,148
RTS0045499,156
RTS0045500,162
RTS0045501,151
RTS0045502,168
RTS0045503,114
RTS0045504,119
RTS0045505,134
RTS0045506,2140
RTS0045507,2277
RTS0045508,1638
RTS0045509,2101
RTS0045510,1562
RTS0045511,101
RTS0045512,117
RTS0045513,57
RTS0045514,98
RTS0045515,85
RTS0045516,71
RTS0045517,99
RTS0045518,87
RTS0045519,88
RTS0045520,71
RTS0045521,103
RTS0045522,105
RTS0045523,82
RTS0045524,86
RTS0045525,63
RTS0045526,105
RTS0045527,115
RTS0045528,115
RTS0045529,109
RTS0045530,114
RTS0045531,83
RTS0045532,113
RTS0045533,73
RTS0045534,78
RTS0045535,72
RTS0045536,215
RTS0045537,210
RTS0045538,137
RTS0045539,215
RTS0045540,213
RTS0045541,65
RTS0045542,90
RTS0045543,99
RTS0045544,60
RTS0045545,71
RTS0045546,78
RTS0045547,65
RTS0045548,53
RTS0045549,70
RTS0045550,58
RTS0045551,77
RTS0045552,78
RTS0045553,52
RTS0045554,98
RTS0045555,76
RTS0045556,125
RTS0045557,88
RTS0045558,109
RTS0045559,97
RTS0045560,126
RTS0045561,94
RTS0045562,118
RTS0045563,75
RTS0045564,118
RTS0045565,80
RTS0045566,122
RTS0045567,84
RTS0045568,87
RTS0045569,78
RTS0045570,93
RTS0045571,79
RTS0045572,78
RTS0045573,69
RTS0045574,63
RTS0045575,77
RTS0045576,75
RTS0045577,84
RTS0045578,65
RTS0045579,94
RTS0045580,80
RTS0045581,97
RTS0045582,68
RTS0045583,101
RTS0045584,76
RTS0045585,80
RTS0045586,100
RTS0045587,169
RTS0045588,146
RTS0045589,146
RTS0045590,153
RTS0045592,369
RTS0045593,425
RTS0045594,371
RTS0045595,366
RTS0045596,294
RTS0045597,377
RTS0045598,426
RTS0045599,386
RTS0045600,272
RTS0045601,66
RTS0045602,75
RTS0045603,64
RTS0045604,127
RTS0045606,88
RTS0045607,62
RTS0045608,84
RTS0045609,68
RTS0045610,86
RTS0045611,60
RTS0045612,79
RTS0045613,89
RTS0045614,72
RTS0045615,76
RTS0045616,72
RTS0045617,63
RTS0045618,70
RTS0045619,51
RTS0045620,72
RTS0045621,90
RTS0045622,128
RTS0045623,116
RTS0045624,85
RTS0045625,90
RTS0045626,29
RTS0045627,71
RTS0045628,75
RTS0045629,73
RTS0045630,76
RTS0045631,67
RTS0045632,55
RTS0045633,96
RTS0045634,71
RTS0045635,72
RTS0045636,85
RTS0045637,77
RTS0045638,102
RTS0045639,127
RTS0045640,94
RTS0045641,156
RTS0045642,185
RTS0045643,107
RTS0045644,146
RTS0045645,174
RTS0045646,75
RTS0045647,76
RTS0045648,78
RTS0045649,81
RTS0045650,101
RTS0045651,67
RTS0045652,111
RTS0045653,118
RTS0045654,110
RTS0045655,129
RTS0045656,76
RTS0045657,72
RTS0045658,104
RTS0045659,89
RTS0045660,96
RTS0045661,124
RTS0045662,103
RTS0045663,116
RTS0045664,111
RTS0045665,127
RTS0045666,60
RTS0045667,70
RTS0045668,87
RTS0045669,84
RTS0045670,83
RTS0045671,76
RTS0045672,82
RTS0045673,57
RTS0045674,63
RTS0045675,79
RTS0045676,172
RTS0045677,164
RTS0045678,171
RTS0045679,160
RTS0045680,186
RTS0045681,81
RTS0045682,93
RTS0045683,44
RTS0045684,62
RTS0045685,81
RTS0045687,109
RTS0045688,118
RTS0045689,73
RTS0045690,86
RTS0045691,74
RTS0045692,78
RTS0045693,101
RTS0045694,79
RTS0045695,81
RTS0045696,101
RTS0045697,84
RTS0045698,119
RTS0045699,103
RTS0045700,80
RTS0045701,97
RTS0045702,87
RTS0045703,83
RTS0045704,80
RTS0045705,71
RTS0045706,69
RTS0045707,72
RTS0045708,78
RTS0045709,61
RTS0045710,82
RTS0045711,94
RTS0045712,79
RTS0045713,92
RTS0045714,78
RTS0045715,70
RTS0045716,184
RTS0045717,121
RTS0045718,95
RTS0045719,114
RTS0045720,135
RTS0045721,113
RTS0045722,125
RTS0045723,103
RTS0045724,88
RTS0045725,78
RTS0045726,100
RTS0045727,119
RTS0045728,117
RTS0045729,98
RTS0045730,92
RTS0045731,100
RTS0045732,123
RTS0045733,107
RTS0045734,128
RTS0045735,104
RTS0045736,418
RTS0045737,683
RTS0045738,721
RTS0045739,674
RTS0045740,498
RTS0045741,399
RTS0045742,270
RTS0045743,362
RTS0045744,444
RTS0045745,378
RTS0045746,136
RTS0045747,103
RTS0045748,175
RTS0045749,86
RTS0045750,81
RTS0045751,110
RTS0045752,125
RTS0045753,118
RTS0045754,117
RTS0045755,144
RTS0045756,184
RTS0045757,198
RTS0045758,246
RTS0045759,219
RTS0045760,208
RTS0045761,92
RTS0045762,106
RTS0045763,75
RTS0045764,69
RTS0045765,64
RTS0045766,105
RTS0045767,60
RTS0045768,100
RTS0045769,75
RTS0045770,94
RTS0045771,74
RTS0045772,112
RTS0045773,110
RTS0045774,75
RTS0045775,97
RTS0045776,103
RTS0045777,82
RTS0045778,59
RTS0045779,64
RTS0045780,94
RTS0045781,235
RTS0045782,254
RTS0045783,264
RTS0045784,249
RTS0045785,319
RTS0045786,74
RTS0045787,113
RTS0045788,98
RTS0045789,99
RTS0045790,68
RTS0045791,67
RTS0045792,89
RTS0045793,87
RTS0045794,76
RTS0045795,69
RTS0045796,90
RTS0045797,74
RTS0045798,69
RTS0045799,71
RTS0045800,77
RTS0045801,84
RTS0045802,90
RTS0045803,68
RTS0045804,61
RTS0045805,76
RTS0045806,145
RTS0045807,115
RTS0045808,93
RTS0045809,127
RTS0045810,79
RTS0045811,110
RTS0045812,107
RTS0045813,89
RTS0045814,129
RTS0045815,104
RTS0045816,91
RTS0045817,95
RTS0045818,80
RTS0045819,92
RTS0045820,99
RTS0045821,176
RTS0045822,150
RTS0045823,147
RTS0045824,195
RTS0045825,112
RTS0045826,155
RTS0045827,166
RTS0045828,111
RTS0045829,119
RTS0045830,118
RTS0045831,99
RTS0045832,104
RTS0045833,93
RTS0045834,88
RTS0045835,92
RTS0045836,399
RTS0045837,407
RTS0045838,313
RTS0045840,202
RTS0045841,185
RTS0045842,169
RTS0045843,110
RTS0045844,109
RTS0045845,119
RTS0045846,596
RTS0045848,216
RTS0045849,690
RTS0045851,79
RTS0045852,66
RTS0045853,75
RTS0045854,103
RTS0045855,62
RTS0045856,74
RTS0045857,88
RTS0045858,64
RTS0045859,85
RTS0045860,67
RTS0045861,91
RTS0045862,104
RTS0045863,156
RTS0045864,189
RTS0045865,175
RTS0045866,253
RTS0045867,89
RTS0045868,84
RTS0045869,78
RTS0045870,74
RTS0045871,58
RTS0045872,113
RTS0045873,104
RTS0045874,72
RTS0045875,94
RTS0045876,53
RTS0045877,84
RTS0045878,60
RTS0045879,106
RTS0045880,70
RTS0045881,79
RTS0045882,88
RTS0045883,69
RTS0045884,95
RTS0045885,21
RTS0045886,143
RTS0045887,171
RTS0045888,129
RTS0045889,89
RTS0045890,74
RTS0045891,93
RTS0045892,89
RTS0045893,84
RTS0045894,96
RTS0045895,74
RTS0045896,85
RTS0045897,77
RTS0045898,66
RTS0045899,159
RTS0045900,171
RTS0045901,89
RTS0045902,166
RTS0045903,210
RTS0045904,214
RTS0045905,92
RTS0045906,100
RTS0045907,95
RTS0045908,73
RTS0045909,57
RTS0045910,68
RTS0045911,88
RTS0045912,54
RTS0045913,69
RTS0045914,56
RTS0045915,90
RTS0045916,105
RTS0045917,61
RTS0045918,64
RTS0045919,84
RTS0045920,77
RTS0045921,90
RTS0045922,81
RTS0045923,72
RTS0045924,78
RTS0045925,88
RTS0045926,98
RTS0045927,93
RTS0045928,100
RTS0045929,89
RTS0045930,153
RTS0045931,160
RTS0045932,110
RTS0045933,71
RTS0045935,73
RTS0045939,85
RTS0045940,66
RTS0045941,78
RTS0045942,92
RTS0045943,101
RTS0045944,76
RTS0045945,142
RTS0045946,97
RTS0045947,165
RTS0045948,94
RTS0045949,78
RTS0045950,75
RTS0045951,92
RTS0045952,87
RTS0045953,93
RTS0045954,103
RTS0045955,68
RTS0045956,79
RTS0045957,65
RTS0045958,91
RTS0045959,83
RTS0045960,54
RTS0045961,84
RTS0045962,74
RTS0045963,90
RTS0045964,77
RTS0045965,96
RTS0045966,81
RTS0045967,70
RTS0045968,81
RTS0045969,128
RTS0045970,184
RTS0045971,222
RTS0045972,95
RTS0045973,76
RTS0045974,80
RTS0045975,81
RTS0045976,88
RTS0045977,71
RTS0045978,100
RTS0045979,104
RTS0045980,75
RTS0045981,125
RTS0045982,117
RTS0045983,93
RTS0045984,94
RTS0045985,95
RTS0045986,77
RTS0045987,120
RTS0045988,110
RTS0045989,71
RTS0045990,80
RTS0045991,111
RTS0045992,89
RTS0045993,114
RTS0045994,77
RTS0045995,74
RTS0045996,69
RTS0045997,79
RTS0045998,67
RTS0045999,68
RTS0046000,40
RTS0046001,65
RTS0046002,78
RTS0046003,79
RTS0046004,86
RTS0046005,145
RTS0046006,117
RTS0046007,157
RTS0046008,123
RTS0046009,112
RTS0046010,76
RTS0046011,60
RTS0046012,76
RTS0046013,94
RTS0046014,69
RTS0046015,67
RTS0046016,105
RTS0046017,90
RTS0046018,70
RTS0046019,86
RTS0046020,113
RTS0046021,92
RTS0046022,89
RTS0046023,84
RTS0046024,102
RTS0046025,67
RTS0046026,75
RTS0046027,88
RTS0046028,70
RTS0046029,77
RTS0046030,86
RTS0046031,67
RTS0046032,69
RTS0046033,71
RTS0046034,85
RTS0046035,68
RTS0046036,88
RTS0046037,80
RTS0046038,88
RTS0046039,97
RTS0046040,61
RTS0046041,72
RTS0046042,71
RTS0046043,87
RTS0046044,88
RTS0046045,73
RTS0046046,61
RTS0046047,60
RTS0046048,93
RTS0046049,108
RTS0046050,116
RTS0046051,176
RTS0046052,133
RTS0046053,135
RTS0046054,152
RTS0046055,133
RTS0046056,114
RTS0046057,93
RTS0046058,103
RTS0046059,102
RTS0046060,60
RTS0046061,141
RTS0046062,99
RTS0046063,113
RTS0046064,420
RTS0046065,379
RTS0046066,507
RTS0046067,471
RTS0046068,62
RTS0046069,65
RTS0046070,89
RTS0046071,103
RTS0046072,91
RTS0046073,92
RTS0046074,88
RTS0046075,81
RTS0046076,91
RTS0046077,83
RTS0046078,87
RTS0046079,80
RTS0046080,94
RTS0046081,81
RTS0046082,130
RTS0046083,81
RTS0046084,136
RTS0046085,92
RTS0046086,97
RTS0046087,98
RTS0046088,73
RTS0046089,65
RTS0046090,81
RTS0046091,65
RTS0046092,125
RTS0046093,132
RTS0046094,63
RTS0046095,85
RTS0046096,87
RTS0046097,81
RTS0046098,85
RTS0046099,92
RTS0046100,85
RTS0046101,72
RTS0046102,63
RTS0046103,65
RTS0046104,115
RTS0046105,95
RTS0046106,44
RTS0046107,87
RTS0046108,75
RTS0046109,75
RTS0046110,78
RTS0046111,80
RTS0046112,119
RTS0046113,78
RTS0046114,91
RTS0046115,139
RTS0046116,91
RTS0046117,130
RTS0046119,64
RTS0046121,77
RTS0046122,80
RTS0046123,78
RTS0046124,97
RTS0046125,73
RTS0046126,57
RTS0046127,92
RTS0046128,114
RTS0046129,85
RTS0046130,90
RTS0046131,72
RTS0046132,91
RTS0046133,108
RTS0046134,119
RTS0046135,75
RTS0046136,128
RTS0046137,226
RTS0046138,96
RTS0046140,351
RTS0046141,199
RTS0046142,266
RTS0046143,362
RTS0046144,385
RTS0046145,94
RTS0046146,74
RTS0046147,71
RTS0046148,59
RTS0046149,71
RTS0046150,62
RTS0046152,81
RTS0046153,83
RTS0046154,86
RTS0046155,79
RTS0046156,65
RTS0046157,66
RTS0046158,75
RTS0046159,64
RTS0046160,81
RTS0046161,63
RTS0046162,79
RTS0046163,87
RTS0046164,119
RTS0046165,93
RTS0046166,85
RTS0046167,91
RTS0046168,69
RTS0046169,68
RTS0046170,90
RTS0046171,60
RTS0046172,65
RTS0046173,46
RTS0046174,79
RTS0046175,81
RTS0046176,75
RTS0046177,56
RTS0046178,68
RTS0046179,56
RTS0046180,71
RTS0046181,82
RTS0046182,87
RTS0046183,87
RTS0046184,86
RTS0046185,82
RTS0046186,65
RTS0046187,88
RTS0046188,92
RTS0046191,62
RTS0046193,37
RTS0046194,60
RTS0046195,71
RTS0046196,73
RTS0046197,74
RTS0046198,72
RTS0046199,108
RTS0046200,84
RTS0046201,91
RTS0046202,74
RTS0046203,69
RTS0046204,95
RTS0046205,69
RTS0046206,135
RTS0046207,109
RTS0046208,82
RTS0046209,121
RTS0046210,57
RTS0046211,66
RTS0046212,98
RTS0046213,240
RTS0046214,196
RTS0046215,157
RTS0046216,180
RTS0046217,149
RTS0046218,75
RTS0046219,61
RTS0046220,89
RTS0046221,81
RTS0046222,79
RTS0046223,66
RTS0046224,68
RTS0046225,112
RTS0046226,90
RTS0046227,96
RTS0046228,99
RTS0046229,82
RTS0046230,78
RTS0046231,50
RTS0046232,122
RTS0046233,82
RTS0046234,90
RTS0046235,90
RTS0046236,79
RTS0046237,81
RTS0046238,79
RTS0046239,61
RTS0046240,66
RTS0046241,102
RTS0046242,98
RTS0046243,89
RTS0046244,120
RTS0046245,72
RTS0046246,115
RTS0046247,69
RTS0046248,93
RTS0046249,89
RTS0046250,72
RTS0046251,63
RTS0046252,161
RTS0046253,136
RTS0046254,162
RTS0046255,72
RTS0046256,90
RTS0046257,96
RTS0046258,76
RTS0046259,79
RTS0046260,101
RTS0046261,84
RTS0046262,83
RTS0046263,91
RTS0046264,79
RTS0046265,76
RTS0046266,88
RTS0046267,62
RTS0046268,106
RTS0046269,120
RTS0046270,107
RTS0046271,93
RTS0046272,141
RTS0046273,105
RTS0046274,86
RTS0046275,66
RTS0046276,64
RTS0046277,77
RTS0046278,69
RTS0046279,82
RTS0046280,79
RTS0046281,94
RTS0046282,75
RTS0046283,72
RTS0046284,66
RTS0046285,99
RTS0046286,114
RTS0046287,87
RTS0046288,102
RTS0046289,122
RTS0046290,96
RTS0046291,78
RTS0046292,107
RTS0046293,85
RTS0046294,59
RTS0046295,132
RTS0046296,79
RTS0046297,86
RTS0046298,91
RTS0046299,71
RTS0046300,72
RTS0046301,75
RTS0046302,55
RTS0046303,85
RTS0046304,69
RTS0046305,87
RTS0046306,93
RTS0046307,70
RTS0046308,85
RTS0046309,74
RTS0046310,74
RTS0046311,108
RTS0046312,80
RTS0046313,80
RTS0046314,96
RTS0046315,83
RTS0046316,68
RTS0046317,96
RTS0046318,68
RTS0046319,83
RTS0046320,84
RTS0046321,87
RTS0046322,102
RTS0046323,73
RTS0046324,62
RTS0046325,81
RTS0046326,75
RTS0046327,90
RTS0046328,96
RTS0046329,127
RTS0046330,110
RTS0046331,113
RTS0046332,95
RTS0046333,117
RTS0046334,92
RTS0046335,109
RTS0046336,127
RTS0046342,73
RTS0046343,91
RTS0046344,112
RTS0046345,55
RTS0046346,54
RTS0046347,582
RTS0046348,626
RTS0046349,613
RTS0046350,79
RTS0046351,81
RTS0046352,115
RTS0046353,110
RTS0046354,90
RTS0046355,72
RTS0046356,96
RTS0046357,88
RTS0046358,81
RTS0046359,114
RTS0046360,93
RTS0046361,81
RTS0046362,127
RTS0046363,74
RTS0046364,77
RTS0046365,80
RTS0046366,73
RTS0046367,68
RTS0046368,84
RTS0046369,85
RTS0046370,63
RTS0046371,86
RTS0046372,80
RTS0046373,61
RTS0046374,65
RTS0046375,45
RTS0046376,88
RTS0046377,91
RTS0046378,93
RTS0046379,85
RTS0046380,102
RTS0046381,75
RTS0046382,72
RTS0046383,75
RTS0046384,76
RTS0046385,65
RTS0046386,82
RTS0046387,63
RTS0046388,111
RTS0046389,83
RTS0046390,84
RTS0046391,113
RTS0046392,63
RTS0046393,75
RTS0046394,67
RTS0046395,76
RTS0046396,64
RTS0046397,77
RTS0046398,107
RTS0046399,87
RTS0046400,61
RTS0046401,85
RTS0046402,76
RTS0046403,83
RTS0046404,81
RTS0046405,84
RTS0046406,106
RTS0046407,94
RTS0046408,74
RTS0046409,119
RTS0046410,114
RTS0046411,117
RTS0046412,108
RTS0046413,143
RTS0046414,673
RTS0046415,134
RTS0046416,93
RTS0046417,103
RTS0046418,75
RTS0046419,82
RTS0046420,107
RTS0046421,87
RTS0046422,100
RTS0046423,69
RTS0046424,85
RTS0046425,83
RTS0046426,87
RTS0046427,97
RTS0046428,96
RTS0046429,61
RTS0046430,80
RTS0046431,84
RTS0046432,89
RTS0046433,114
RTS0046434,103
RTS0046435,209
RTS0046439,112
RTS0046440,129
RTS0046441,114
RTS0046442,104
RTS0046443,107
RTS0046444,98
RTS0046445,75
RTS0046446,58
RTS0046447,55
RTS0046448,81
RTS0046449,101
RTS0046450,136
RTS0046451,102
RTS0046452,99
RTS0046453,68
RTS0046454,158
RTS0046455,127
RTS0046456,100
RTS0046457,121
RTS0046458,128
RTS0046459,398
RTS0046460,334
RTS0046461,96
RTS0046462,119
RTS0046463,80
RTS0046464,71
RTS0046466,58
RTS0046468,75
RTS0046469,79
RTS0046470,77
RTS0046471,70
RTS0046472,98
RTS0046473,67
RTS0046474,48
RTS0046475,126
RTS0046476,88
RTS0046477,69
RTS0046478,83
RTS0046479,103
RTS0046480,68
RTS0046481,94
RTS0046482,85
RTS0046483,68
RTS0046484,63
RTS0046485,86
RTS0046486,96
RTS0046487,83
RTS0046488,91
RTS0046489,83
RTS0046490,104
RTS0046491,82
RTS0046492,88
RTS0046493,68
RTS0046494,72
RTS0046495,88
RTS0046496,91
RTS0046497,101
RTS0046498,83
RTS0046499,356
RTS0046500,423
RTS0046501,250
RTS0046502,91
RTS0046503,92
RTS0046504,81
RTS0046505,58
RTS0046506,79
RTS0046507,61
RTS0046508,76
RTS0046509,65
RTS0046510,83
RTS0046511,60
RTS0046512,69
RTS0046513,81
RTS0046514,53
RTS0046515,87
RTS0046516,79
RTS0046517,114
RTS0046518,53
RTS0046519,72
RTS0046520,90
RTS0046521,86
RTS0046522,85
RTS0046524,70
RTS0046525,64
RTS0046526,112
RTS0046527,71
RTS0046528,98
RTS0046529,86
RTS0046530,59
RTS0046531,74
RTS0046532,103
RTS0046533,74
RTS0046534,77
RTS0046535,76
RTS0046536,82
RTS0046537,86
RTS0046538,94
RTS0046539,76
RTS0046540,66
RTS0046541,70
RTS0046542,97
RTS0046543,104
RTS0046544,80
RTS0046545,145
RTS0046546,91
RTS0046548,84
RTS0046549,184
RTS0046550,104
RTS0046551,114
RTS0046552,93
RTS0046553,143
RTS0046554,78
RTS0046555,109
RTS0046556,99
RTS0046557,78
RTS0046558,67
RTS0046559,99
RTS0046560,71
RTS0046561,99
RTS0046562,77
RTS0046563,95
RTS0046564,107
RTS0046565,105
RTS0046566,94
RTS0046567,90
RTS0046568,62
RTS0046569,92
RTS0046570,84
RTS0046571,95
RTS0046572,67
RTS0046573,76
RTS0046574,92
RTS0046575,99
RTS0046577,79
RTS0046578,105
RTS0046580,104
RTS0046581,116
RTS0046582,98
RTS0046583,77
RTS0046584,106
RTS0046585,110
RTS0046586,94
RTS0046587,72
RTS0046588,68
RTS0046589,85
RTS0046590,70
RTS0046591,96
RTS0046592,84
RTS0046593,110
RTS0046594,119
RTS0046595,117
RTS0046596,91
RTS0046597,99
RTS0046598,106
RTS0046599,95
RTS0046600,286
RTS0046601,389
RTS0046602,210
RTS0046603,302
RTS0046604,127
RTS0046605,98
RTS0046606,104
RTS0046607,127
RTS0046608,194
RTS0046609,160
RTS0046610,84
RTS0046611,125
RTS0046612,113
RTS0046613,89
RTS0046614,83
RTS0046615,65
RTS0046616,90
RTS0046617,104
RTS0046618,76
RTS0046619,100
RTS0046620,94
RTS0046621,116
RTS0046622,115
RTS0046623,69
RTS0046624,76
RTS0046625,80
RTS0046626,100
RTS0046627,111
RTS0046628,126
RTS0046629,87
RTS0046630,90
RTS0046631,96
RTS0046632,115
RTS0046633,112
RTS0046634,128
RTS0046635,84
RTS0046636,96
RTS0046637,100
RTS0046638,96
RTS0046639,106
RTS0046640,113
RTS0046641,102
RTS0046642,93
RTS0046643,85
RTS0046644,101
RTS0046645,65
RTS0046646,76
RTS0046647,96
RTS0046648,66
RTS0046649,70
RTS0046650,73
RTS0046651,108
RTS0046652,115
RTS0046653,185
RTS0046654,176
RTS0046655,170
RTS0046656,121
RTS0046657,99
RTS0046658,141
RTS0046659,111
RTS0046660,109
RTS0046661,90
RTS0046662,85
RTS0046663,94
RTS0046664,76
RTS0046665,87
RTS0046666,118
RTS0046667,80
RTS0046668,70
RTS0046669,70
RTS0046670,62
RTS0046671,75
RTS0046672,66
RTS0046673,88
RTS0046674,83
RTS0046675,92
RTS0046676,69
RTS0046677,79
RTS0046678,75
RTS0046679,64
RTS0046680,58
RTS0046681,70
RTS0046682,69
RTS0046683,76
RTS0046684,83
RTS0046685,49
RTS0046686,98
RTS0046687,89
RTS0046688,81
RTS0046689,81
RTS0046690,62
RTS0046691,73
RTS0046692,75
RTS0046693,97
RTS0046694,71
RTS0046695,96
RTS0046696,97
RTS0046697,100
RTS0046698,110
RTS0046699,85
RTS0046700,138
RTS0046701,131
RTS0046702,121
RTS0046703,596
RTS0046704,796
RTS0046705,680
RTS0046706,309
RTS0046707,588
RTS0046708,483
RTS0046709,93
RTS0046710,118
RTS0046711,153
RTS0046712,87
RTS0046713,71
RTS0046714,107
RTS0046715,75
RTS0046716,115
RTS0046717,133
RTS0046718,58
RTS0046719,50
RTS0046720,76
RTS0046721,105
RTS0046722,106
RTS0046723,74
RTS0046724,81
RTS0046725,56
RTS0046726,84
RTS0046727,116
RTS0046728,72
RTS0046729,86
RTS0046730,96
RTS0046731,79
RTS0046732,71
RTS0046733,76
RTS0046734,92
RTS0046735,71
RTS0046736,78
RTS0046737,85
RTS0046738,67
RTS0046739,48
RTS0046740,110
RTS0046741,77
RTS0046742,58
RTS0046743,75
RTS0046744,72
RTS0046745,111
RTS0046746,75
RTS0046747,103
RTS0046748,138
RTS0046749,108
RTS0046750,87
RTS0046751,94
RTS0046752,94
RTS0046753,102
RTS0046754,78
RTS0046755,84
RTS0046756,118
RTS0046757,111
RTS0046758,65
RTS0046759,169
RTS0046760,168
RTS0046761,142
RTS0046763,130
RTS0046764,74
RTS0046765,72
RTS0046766,89
RTS0046767,75
RTS0046768,144
RTS0046769,160
RTS0046770,160
RTS0046771,86
RTS0046772,80
RTS0046773,74
RTS0046774,82
RTS0046775,100
RTS0046777,90
RTS0046778,82
RTS0046779,74
RTS0046780,81
RTS0046781,82
RTS0046782,53
RTS0046783,83
RTS0046784,50
RTS0046785,73
RTS0046790,76
RTS0046791,60
RTS0046792,66
RTS0046793,92
RTS0046794,87
RTS0046795,82
RTS0046796,83
RTS0046797,79
RTS0046798,85
RTS0046799,75
RTS0046800,68
RTS0046801,471
RTS0046802,312
RTS0046803,67
RTS0046804,82
RTS0046805,100
RTS0046806,65
RTS0046807,63
RTS0046808,67
RTS0046809,68
RTS0046810,102
RTS0046811,51
RTS0046812,67
RTS0046813,63
RTS0046814,73
RTS0046815,124
RTS0046816,69
RTS0046817,90
RTS0046818,59
RTS0046819,103
RTS0046820,77
RTS0046821,66
RTS0046822,84
RTS0046823,99
RTS0046824,104
RTS0046825,94
RTS0046826,92
RTS0046827,82
RTS0046828,92
RTS0046829,80
RTS0046830,76
RTS0046831,83
RTS0046832,233
RTS0046833,112
RTS0046835,53
RTS0046836,344
RTS0046837,479
RTS0046838,192
RTS0046839,484
RTS0046840,242
RTS0046841,159
RTS0046842,187
RTS0046843,172
RTS0046846,107
RTS0046849,94
RTS0046850,150
RTS0046851,284
RTS0046852,68
RTS0046853,79
RTS0046854,67
RTS0046855,71
RTS0046856,65
RTS0046857,88
RTS0046858,76
RTS0046859,75
RTS0046860,100
RTS0046861,82
RTS0046862,86
RTS0046863,79
RTS0046864,97
RTS0046866,97
RTS0046867,80
RTS0046868,78
RTS0046869,342
RTS0046870,326
RTS0046871,120
RTS0046872,152
RTS0046873,67
RTS0046874,68
RTS0046875,80
RTS0046876,69
RTS0046877,109
RTS0046878,85
RTS0046879,66
RTS0046880,119
RTS0046881,101
RTS0046882,94
RTS0046885,64
RTS0046886,66
RTS0046887,62
RTS0046889,90
RTS0046890,94
RTS0046891,99
RTS0046892,66
RTS0046893,74
RTS0046894,82
RTS0046895,74
RTS0046897,109
RTS0046898,65
RTS0046899,215
RTS0046900,328
RTS0046902,90
RTS0046903,148
RTS0046904,86
RTS0046905,72
RTS0046906,221
RTS0046907,299
RTS0046908,85
RTS0046909,83
RTS0046910,72
RTS0046911,131
RTS0046912,61
RTS0046913,91
RTS0046914,93
RTS0046915,84
RTS0046916,83
RTS0046918,851
RTS0046919,1066
RTS0046920,159
RTS0046921,79
RTS0046922,91
RTS0046923,111
RTS0046924,151
RTS0046925,96
RTS0046926,78
RTS0046927,71
RTS0046928,85
RTS0046929,66
RTS0046930,81
RTS0046931,67
RTS0046933,75
RTS0046934,102
RTS0046935,54
RTS0046936,100
RTS0046937,99
RTS0046938,360
RTS0046939,75
RTS0046940,77
RTS0046941,63
RTS0046942,107
RTS0046943,103
RTS0046944,80
RTS0046946,123
RTS0046947,65
RTS0046948,86
RTS0046949,58
RTS0046950,67
RTS0046951,86
RTS0046952,74
RTS0046954,81
RTS0046955,74
RTS0046956,99
RTS0046957,68
RTS0046958,90
RTS0046959,101
RTS0046960,83
RTS0046961,96
RTS0046962,310
RTS0046963,77
RTS0046965,139
RTS0046966,72
RTS0046967,87
RTS0046968,74
RTS0047054,78
RTS0047055,99
RTS0047056,70
RTS0047057,99
RTS0047058,99
RTS0047060,141
RTS0047061,139
RTS0047062,108
RTS0047063,124
RTS0047064,173
RTS0047065,101
RTS0047066,100
RTS0047067,110
RTS0047068,88
RTS0047069,90
RTS0047070,113
RTS0047071,100
RTS0047072,103
RTS0047073,143
RTS0047074,131
RTS0047075,98
RTS0047076,112
RTS0047077,116
RTS0047078,111
RTS0047079,89
RTS0047080,126
RTS0047081,113
RTS0047082,85
RTS0047083,112
RTS0047084,83
RTS0047085,50
RTS0047086,73
RTS0047087,68
RTS0047088,51
RTS0047089,70
RTS0047091,67
RTS0047092,100
RTS0047093,80
RTS0047094,81
RTS0047095,85
RTS0047096,67
RTS0047097,70
RTS0047098,57
RTS0047099,59
RTS0047100,57
RTS0047101,109
RTS0047102,80
RTS0047103,114
RTS0047104,82
RTS0047105,115
RTS0047106,84
RTS0047107,109
RTS0047108,114
RTS0047109,82
RTS0047110,105
RTS0047111,71
RTS0047112,77
RTS0047113,128
RTS0047114,97
RTS0047115,102
RTS0047116,134
RTS0047117,125
RTS0047118,87
RTS0047119,111
RTS0047120,73
RTS0047121,59
RTS0047122,93
RTS0047123,86
RTS0047124,95
RTS0047125,80
RTS0047126,100
RTS0047127,125
RTS0047128,62
RTS0047129,78
RTS0047130,71
RTS0047131,169
RTS0047132,104
RTS0047133,111
RTS0047134,67
RTS0047135,397
RTS0047136,448
RTS0047137,403
RTS0047138,380
RTS0047139,258
RTS0047140,70
RTS0047141,89
RTS0047142,97
RTS0047143,82
RTS0047144,79
RTS0047145,79
RTS0047146,86
RTS0047147,109
RTS0047148,80
RTS0047149,80
RTS0047150,150
RTS0047151,126
RTS0047152,195
RTS0047153,147
RTS0047154,225
RTS0047156,69
RTS0047157,109
RTS0047158,98
RTS0047159,105
RTS0047160,121
RTS0047165,234
RTS0047166,67
RTS0047167,89
RTS0047168,62
RTS0047169,82
RTS0047170,51
RTS0047171,77
RTS0047172,64
RTS0047173,104
RTS0047174,83
RTS0047175,64
RTS0047176,68
RTS0047177,112
RTS0047178,98
RTS0047179,70
RTS0047180,87
RTS0047181,116
RTS0047182,79
RTS0047183,100
RTS0047184,96
RTS0047185,80
RTS0047186,84
RTS0047187,70
RTS0047188,99
RTS0047189,93
RTS0047190,77
RTS0047191,87
RTS0047192,104
RTS0047193,79
RTS0047194,89
RTS0047195,74
RTS0047196,80
RTS0047197,99
RTS0047198,90
RTS0047199,83
RTS0047200,105
RTS0047201,94
RTS0047202,105
RTS0047203,112
RTS0047204,97
RTS0047205,105
RTS0047206,106
RTS0047207,96
RTS0047208,735
RTS0047209,740
RTS0047210,1011
RTS0047211,842
RTS0047212,324
RTS0047213,86
RTS0047214,113
RTS0047215,87
RTS0047216,60
RTS0047217,60
RTS0047218,194
RTS0047219,207
RTS0047220,96
RTS0047221,300
RTS0047222,230
RTS0047223,166
RTS0047225,315
RTS0047226,329
RTS0047229,59
RTS0047230,78
RTS0047231,95
RTS0047232,85
RTS0047233,78
RTS0047234,72
RTS0047235,68
RTS0047236,71
RTS0047237,78
RTS0047238,67
RTS0047239,98
RTS0047240,83
RTS0047241,71
RTS0047242,71
RTS0047243,97
RTS0047244,60
RTS0047245,84
RTS0047246,61
RTS0047247,54
RTS0047248,65
RTS0047249,84
RTS0047250,85
RTS0047252,133
RTS0047253,75
RTS0047254,93
RTS0047255,110
RTS0047256,90
RTS0047257,105
RTS0047258,95
RTS0047259,119
RTS0047260,159
RTS0047261,144
RTS0047262,117
RTS0047263,160
RTS0047264,104
RTS0047266,121
RTS0047267,258
RTS0047268,160
RTS0047269,139
RTS0047270,232
RTS0047271,250
RTS0047272,162
RTS0047273,150
RTS0047274,119
RTS0047276,52
RTS0047277,195
RTS0047278,180
RTS0047279,223
RTS0047280,139
RTS0047281,122
RTS0047282,181
RTS0047283,137
RTS0047284,126
RTS0047290,193
RTS0047291,356
RTS0047292,214
RTS0047293,171
RTS0047294,252
RTS0047295,64
RTS0047296,86
RTS0047297,116
RTS0047298,83
RTS0047299,82
RTS0047300,67
RTS0047301,83
RTS0047302,53
RTS0047303,89
RTS0047304,67
RTS0047305,139
RTS0047306,151
RTS0047307,174
RTS0047308,109
RTS0047309,131
RTS0047310,110
RTS0047311,103
RTS0047312,106
RTS0047313,103
RTS0047314,96
RTS0047315,169
RTS0047316,184
RTS0047317,176
RTS0047318,158
RTS0047319,147
RTS0047320,91
RTS0047321,134
RTS0047322,77
RTS0047323,146
RTS0047324,96
RTS0047325,112
RTS0047326,97
RTS0047327,115
RTS0047328,94
RTS0047329,84
RTS0047331,130
RTS0047332,123
RTS0047333,127
RTS0047334,93
RTS0047335,127
RTS0047336,124
RTS0047337,82
RTS0047338,124
RTS0047339,110
RTS0047340,143
RTS0047341,151
RTS0047342,161
RTS0047343,139
RTS0047344,136
RTS0047345,94
RTS0047346,83
RTS0047348,115
RTS0047349,113
RTS0047350,163
RTS0047351,143
RTS0047352,280
RTS0047353,194
RTS0047354,180
RTS0047356,62
RTS0047357,57
RTS0047358,64
RTS0047359,94
RTS0047360,81
RTS0047361,50
RTS0047362,89
RTS0047363,90
RTS0047364,59
RTS0047365,84
RTS0047366,87
RTS0047367,69
RTS0047368,91
RTS0047369,80
RTS0047370,76
RTS0047373,92
RTS0047374,72
RTS0047375,93
RTS0047376,137
RTS0047377,137
RTS0047378,114
RTS0047379,159
RTS0047380,140
RTS0047381,64
RTS0047382,79
RTS0047383,98
RTS0047384,85
RTS0047385,86
RTS0047386,153
RTS0047387,94
RTS0047388,94
RTS0047389,115
RTS0047390,109
RTS0047391,133
RTS0047392,78
RTS0047393,125
RTS0047394,88
RTS0047395,74
RTS0047396,189
RTS0047397,113
RTS0047398,76
RTS0047399,86
RTS0047400,80
RTS0047401,83
RTS0047402,111
RTS0047403,86
RTS0047404,103
RTS0047405,139
RTS0047406,77
RTS0047407,104
RTS0047408,106
RTS0047409,169
RTS0047410,151
RTS0047411,133
RTS0047412,122
RTS0047413,90
RTS0047414,130
RTS0047415,131
RTS0047417,80
RTS0047418,131
RTS0047419,136
RTS0047420,123
RTS0047421,101
RTS0047422,99
RTS0047423,91
RTS0047424,72
RTS0047425,75
RTS0047426,117
RTS0047427,125
RTS0047428,114
RTS0047429,132
RTS0047430,139
RTS0047431,84
RTS0047432,107
RTS0047433,86
RTS0047434,82
RTS0047435,124
RTS0047436,85
RTS0047437,66
RTS0047438,77
RTS0047439,93
RTS0047440,68
RTS0047441,196
RTS0047442,124
RTS0047445,199
RTS0047446,123
RTS0047447,95
RTS0047448,66
RTS0047449,79
RTS0047450,78
RTS0047451,89
RTS0047452,79
RTS0047453,66
RTS0047454,68
RTS0047455,65
RTS0047456,66
RTS0047457,91
RTS0047458,77
RTS0047459,92
RTS0047460,91
RTS0047461,108
RTS0047462,119
RTS0047463,85
RTS0047464,110
RTS0047465,74
RTS0047466,104
RTS0047467,96
RTS0047468,78
RTS0047469,69
RTS0047471,80
RTS0047472,82
RTS0047473,104
RTS0047474,74
RTS0047475,68
RTS0047476,100
RTS0047477,124
RTS0047479,175
RTS0047480,105
RTS0047481,125
RTS0047482,67
RTS0047483,84
RTS0047484,91
RTS0047485,78
RTS0047486,75
RTS0047487,63
RTS0047488,103
RTS0047489,76
RTS0047490,54
RTS0047491,54
RTS0047492,103
RTS0047493,117
RTS0047494,126
RTS0047495,109
RTS0047496,81
RTS0047497,109
RTS0047498,72
RTS0047499,86
RTS0047500,96
RTS0047501,79
RTS0047502,79
RTS0047503,91
RTS0047504,124
RTS0047505,78
RTS0047506,145
RTS0047507,133
RTS0047508,66
RTS0047509,82
RTS0047510,77
RTS0047511,57
RTS0047512,117
RTS0047513,70
RTS0047514,58
RTS0047515,166
RTS0047516,169
RTS0047517,147
RTS0047518,130
RTS0047520,127
RTS0047521,162
RTS0047522,81
RTS0047523,110
RTS0047524,97
RTS0047525,83
RTS0047526,73
RTS0047527,100
RTS0047528,85
RTS0047529,88
RTS0047530,75
RTS0047531,91
RTS0047532,90
RTS0047533,75
RTS0047534,64
RTS0047535,69
RTS0047536,84
RTS0047537,117
RTS0047538,193
RTS0047540,191
RTS0047541,215
RTS0047543,86
RTS0047544,89
RTS0047545,119
RTS0047546,111
RTS0047547,84
RTS0047548,149
RTS0047549,127
RTS0047550,93
RTS0047551,114
RTS0047552,108
RTS0047553,88
RTS0047558,82
RTS0047559,87
RTS0047560,85
RTS0047561,108
RTS0047562,76
RTS0047563,114
RTS0047564,80
RTS0047565,97
RTS0047566,94
RTS0047567,78
RTS0047568,89
RTS0047569,74
RTS0047570,92
RTS0047571,79
RTS0047572,91
RTS0047573,80
RTS0047574,102
RTS0047575,85
RTS0047576,86
RTS0047577,88
RTS0047578,80
RTS0047579,82
RTS0047580,84
RTS0047581,81
RTS0047582,99
RTS0047583,48
RTS0047584,72
RTS0047585,55
RTS0047586,66
RTS0047587,61
RTS0047588,108
RTS0047590,96
RTS0047591,67
RTS0047592,69
RTS0047593,95
RTS0047594,100
RTS0047595,84
RTS0047596,120
RTS0047597,119
RTS0047598,95
RTS0047599,78
RTS0047600,109
RTS0047601,210
RTS0047602,134
RTS0047603,83
RTS0047604,114
RTS0047606,71
RTS0047613,104
RTS0047614,118
RTS0047615,68
RTS0047616,97
RTS0047617,107
RTS0047618,83
RTS0047619,84
RTS0047620,55
RTS0047621,66
RTS0047622,49
RTS0047624,80
RTS0047625,66
RTS0047626,79
RTS0047627,78
RTS0047628,83
RTS0047629,62
RTS0047630,56
RTS0047631,62
RTS0047632,130
RTS0047633,55
RTS0047634,76
RTS0047635,63
RTS0047636,89
RTS0047637,68
RTS0047638,71
RTS0047639,81
RTS0047640,74
RTS0047641,68
RTS0047642,76
RTS0047643,53
RTS0047644,69
RTS0047645,65
RTS0047646,106
RTS0047647,69
RTS0047648,119
RTS0047649,76
RTS0047650,49
RTS0047651,57
RTS0047652,59
RTS0047653,67
RTS0047654,73
RTS0047656,112
RTS0047657,93
RTS0047658,70
RTS0047659,55
RTS0047660,61
RTS0047661,92
RTS0047662,96
RTS0047663,48
RTS0047664,86
RTS0047665,71
RTS0047666,61
RTS0047667,93
RTS0047668,71
RTS0047669,62
RTS0047670,93
RTS0047672,74
RTS0047673,85
RTS0047674,97
RTS0047675,74
RTS0047676,69
RTS0047677,92
RTS0047678,84
RTS0047679,93
RTS0047680,97
RTS0047681,52
RTS0047682,83
RTS0047684,97
RTS0047685,54
RTS0047686,81
RTS0047687,87
RTS0047688,65
RTS0047689,97
RTS0047691,75
RTS0047692,71
RTS0047693,83
RTS0047694,101
RTS0047695,81
RTS0047696,61
RTS0047697,71
RTS0047698,81
RTS0047699,82
RTS0047700,61
RTS0047701,86
RTS0047702,64
RTS0047703,100
RTS0047704,66
RTS0047705,64
RTS0047706,78
RTS0047707,86
RTS0047708,148
RTS0047709,225
RTS0047710,74
RTS0047711,83
RTS0047712,101
RTS0047713,184
RTS0047714,241
RTS0047715,197
RTS0047716,262
RTS0047717,242
RTS0047718,95
RTS0047720,76
RTS0047721,79
RTS0047722,78
RTS0047723,105
RTS0047724,154
RTS0047725,184
RTS0047726,149
RTS0047727,134
RTS0047728,191
RTS0047729,79
RTS0047730,109
RTS0047731,63
RTS0047732,71
RTS0047733,91
RTS0047734,85
RTS0047735,79
RTS0047736,113
RTS0047737,100
RTS0047738,74
RTS0047739,85
RTS0047740,103
RTS0047741,95
RTS0047742,74
RTS0047743,73
RTS0047744,95
RTS0047745,109
RTS0047746,86
RTS0047747,92
RTS0047748,80
RTS0047749,142
RTS0047750,74
RTS0047752,82
RTS0047753,104
RTS0047754,405
RTS0047755,369
RTS0047756,328
RTS0047757,226
RTS0047758,262
RTS0047759,70
RTS0047760,80
RTS0047761,79
RTS0047762,69
RTS0047763,99
RTS0047764,69
RTS0047765,114
RTS0047766,126
RTS0047767,76
RTS0047768,90
RTS0047769,75
RTS0047770,82
RTS0047771,84
RTS0047772,82
RTS0047773,110
RTS0047774,108
RTS0047775,80
RTS0047776,79
RTS0047777,73
RTS0047778,67
RTS0047779,85
RTS0047780,86
RTS0047781,98
RTS0047782,115
RTS0047783,91
RTS0047784,84
RTS0047785,86
RTS0047786,152
RTS0047787,214
RTS0047788,77
RTS0047789,90
RTS0047790,78
RTS0047791,96
RTS0047792,69
RTS0047793,123
RTS0047794,73
RTS0047795,64
RTS0047796,77
RTS0047797,92
RTS0047798,81
RTS0047799,89
RTS0047800,53
RTS0047801,435
RTS0047802,383
RTS0047803,118
RTS0047804,79
RTS0047805,86
RTS0047806,97
RTS0047807,485
RTS0047808,279
RTS0047809,83
RTS0047810,118
RTS0047811,86
RTS0047812,62
RTS0047813,71
RTS0047814,78
RTS0047816,76
RTS0047817,86
RTS0047818,80
RTS0047819,76
RTS0047820,61
RTS0047821,236
RTS0047822,49
RTS0047823,93
RTS0047824,73
RTS0047825,97
RTS0047826,70
RTS0047827,106
RTS0047828,88
RTS0047829,83
RTS0047830,74
RTS0047831,69
RTS0047832,78
RTS0047833,86
RTS0047834,69
RTS0047835,100
RTS0047836,97
RTS0047837,99
RTS0047838,163
RTS0047839,100
RTS0047840,102
RTS0047841,64
RTS0047842,96
RTS0047843,72
RTS0047844,61
RTS0047845,93
RTS0047846,80
RTS0047847,96
RTS0047848,74
RTS0047849,122
RTS0047850,68
RTS0047851,95
RTS0047852,75
RTS0047853,65
RTS0047854,78
RTS0047855,85
RTS0047856,90
RTS0047857,62
RTS0047858,61
RTS0047859,60
RTS0047860,96
RTS0047861,55
RTS0047862,66
RTS0047863,61
RTS0047864,70
RTS0047865,94
RTS0047866,97
RTS0047867,99
RTS0047868,81
RTS0047869,92
RTS0047870,111
RTS0047871,127
RTS0047872,92
RTS0047873,69
RTS0047874,88
RTS0047875,93
RTS0047876,79
RTS0047877,62
RTS0047878,63
RTS0047879,104
RTS0047880,96
RTS0047881,94
RTS0047882,94
RTS0047883,97
RTS0047884,120
RTS0047885,94
RTS0047886,52
RTS0047890,287
RTS0047891,269
RTS0047892,124
RTS0047893,99
RTS0047894,104
RTS0047895,118
RTS0047896,95
RTS0047897,93
RTS0047898,77
RTS0047899,73
RTS0047900,108
RTS0047901,85
RTS0047902,113
RTS0047903,126
RTS0047904,91
RTS0047905,114
RTS0047906,97
RTS0047907,350
RTS0047908,303
RTS0047909,355
RTS0047910,78
RTS0047912,99
RTS0047913,79
RTS0047914,82
RTS0047915,59
RTS0047916,69
RTS0047917,66
RTS0047919,75
RTS0047920,210
RTS0047921,346
RTS0047924,81
RTS0047925,78
RTS0047926,69
RTS0047927,104
RTS0047928,89
RTS0047929,55
RTS0047930,85
RTS0047931,92
RTS0047932,106
RTS0047933,123
RTS0047934,94
RTS0047935,150
RTS0047936,81
RTS0047937,101
RTS0047938,94
RTS0047939,99
RTS0047940,167
RTS0047941,96
RTS0047942,82
RTS0047943,64
RTS0047944,124
RTS0047945,84
RTS0047946,99
RTS0047947,72
RTS0047948,63
RTS0047949,75
RTS0047950,62
RTS0047951,63
RTS0047952,113
RTS0047953,251
RTS0047954,62
RTS0047956,87
RTS0047957,75
RTS0047958,83
RTS0047959,90
RTS0047960,76
RTS0047961,49
RTS0047963,103
RTS0047964,79
RTS0047965,73
RTS0047966,69
RTS0047967,76
RTS0047968,205
RTS0047969,89
RTS0047970,72
RTS0047972,84
RTS0047973,101
RTS0047974,133
RTS0047975,73
RTS0047976,155
RTS0047977,60
RTS0047978,83
RTS0047979,81
RTS0047980,81
RTS0047981,244
RTS0047982,69
RTS0047985,650
RTS0047986,70
RTS0047987,80
RTS0047988,279
RTS0047990,96
RTS0047991,164
RTS0047992,89
RTS0047993,96
RTS0047994,66
RTS0047995,80
RTS0047996,70
RTS0047997,96
RTS0047998,116
RTS0047999,82
RTS0048000,104
RTS0048001,76
RTS0048003,394
RTS0048005,81
RTS0048006,77
RTS0048008,75
RTS0048009,100
RTS0048012,95
RTS0048013,75
RTS0048014,70
RTS0048015,130
RTS0048016,151
RTS0048017,117
RTS0048018,154
RTS0048019,277
RTS0048020,81
RTS0048021,80
RTS0048022,81
RTS0048023,86
RTS0048024,105
RTS0048026,85
RTS0048027,122
RTS0048028,76
RTS0048029,62
RTS0048030,74
RTS0048031,62
RTS0048032,66
RTS0048033,67
RTS0048034,79
RTS0048035,58
RTS0048036,87
RTS0048037,88
RTS0048038,91
RTS0048040,84
RTS0048041,64
RTS0048042,72
RTS0048043,80
RTS0048044,66
RTS0048045,82
RTS0048046,97
RTS0048047,89
RTS0048048,79
RTS0048049,89
RTS0048050,83
RTS0048051,267
RTS0048052,104
RTS0048053,82
RTS0048054,109
RTS0048055,85
RTS0048056,101
RTS0048057,65
RTS0048058,50
RTS0048059,89
RTS0048060,71
RTS0048061,92
RTS0048062,69
RTS0048063,76
RTS0048064,128
RTS0048065,111
RTS0048066,152
RTS0048067,49
RTS0048068,66
RTS0048069,74
RTS0048070,70
RTS0048071,100
RTS0048072,68
RTS0048073,80
RTS0048074,54
RTS0048076,91
RTS0048077,95
RTS0048078,102
RTS0048079,72
RTS0048080,82
RTS0048081,141
RTS0048082,53
RTS0048084,90
RTS0048085,105
RTS0048086,86
RTS0048087,78
RTS0048088,60
RTS0048089,83
RTS0048090,71
RTS0048091,162
RTS0048092,73
RTS0048093,246
RTS0048094,75
RTS0048096,84
RTS0048097,92
RTS0048098,1874
RTS0048099,2310
RTS0048100,2287
RTS0048101,1588
RTS0048102,1594
RTS0048104,88
RTS0048105,82
RTS0048106,85
RTS0048107,61
RTS0048108,97
RTS0048109,60
RTS0048110,81
RTS0048111,53
RTS0048112,73
RTS0048113,73
RTS0048114,52
RTS0048115,74
RTS0048116,85
RTS0048117,87
RTS0048118,91
RTS0048120,79
RTS0048126,68
RTS0048127,118
RTS0048129,99
RTS0048130,66
RTS0048131,133
RTS0048132,168
RTS0048133,65
RTS0048134,125
RTS0048135,183
RTS0048136,60
RTS0048138,79
RTS0048139,111
RTS0048140,93
RTS0048141,68
RTS0048142,95
RTS0048144,73
RTS0048145,94
RTS0048146,112
RTS0048147,65
RTS0048148,85
RTS0048149,70
RTS0048150,94
RTS0048151,60
RTS0048152,84
RTS0048153,89
RTS0048154,76
RTS0048155,66
RTS0048156,157
RTS0048158,141
RTS0048159,106
RTS0048160,1191
RTS0048161,1640
RTS0048162,120
RTS0048163,94
RTS0048164,468
RTS0048165,150
RTS0048166,108
RTS0048167,134
RTS0048168,69
RTS0048169,97
RTS0048170,84
RTS0048171,89
RTS0048172,87
RTS0048173,75
RTS0048175,76
RTS0048176,80
RTS0048177,72
RTS0048178,72
RTS0048179,101
RTS0048180,80
RTS0048181,160
RTS0048182,97
RTS0048183,133
RTS0048184,104
RTS0048185,156
RTS0048186,81
RTS0048188,89
RTS0048189,151
RTS0048190,91
RTS0048191,88
RTS0048192,102
RTS0048193,73
RTS0048194,98
RTS0048195,114
RTS0048196,109
RTS0048197,94
RTS0048198,100
RTS0048200,88
RTS0048201,82
RTS0048202,78
RTS0048203,92
RTS0048204,95
RTS0048205,97
RTS0048207,108
RTS0048208,154
RTS0048209,128
RTS0048210,120
RTS0048211,177
RTS0048212,85
RTS0048213,90
RTS0048214,75
RTS0048215,127
RTS0048216,93
RTS0048217,82
RTS0048218,99
RTS0048219,116
RTS0048220,88
RTS0048221,105
RTS0048222,94
RTS0048223,75
RTS0048224,75
RTS0048225,74
RTS0048226,91
RTS0048227,114
RTS0048228,86
RTS0048229,74
RTS0048230,76
RTS0048231,92
RTS0048232,68
RTS0048233,76
RTS0048234,87
RTS0048235,99
RTS0048236,70
RTS0048237,72
RTS0048238,96
RTS0048239,88
RTS0048240,87
RTS0048241,113
RTS0048242,146
RTS0048243,142
RTS0048244,107
RTS0048245,119
RTS0048246,112
RTS0049343,88
RTS0049344,248
RTS0049345,167
RTS0049346,74
RTS0049347,81
RTS0049348,63
RTS0049349,90
RTS0049350,84
RTS0049351,65
RTS0049352,71
RTS0049353,58
RTS0049354,73
RTS0049355,63
RTS0049356,71
RTS0049357,80
RTS0049358,62
RTS0049359,58
RTS0049360,131
RTS0049361,80
RTS0049362,74
RTS0049363,103
RTS0049364,95
RTS0049365,77
RTS0049366,204
RTS0049367,223
RTS0049368,147
RTS0049369,71
RTS0049370,75
RTS0049371,99
RTS0049372,76
RTS0049373,219
RTS0049374,212
RTS0049375,172
RTS0049376,168
RTS0049377,159
RTS0049378,182
RTS0049379,141
RTS0049380,144
RTS0049381,145
RTS0049382,131
RTS0049383,87
RTS0049384,67
RTS0049385,61
RTS0049386,95
RTS0049387,89
RTS0049388,74
RTS0049389,75
RTS0049390,808
RTS0049391,735
RTS0049392,769
RTS0049393,801
RTS0049394,443
RTS0049395,200
RTS0049396,305
RTS0049397,322
RTS0049398,383
RTS0049399,235
RTS0049400,96
RTS0049401,84
RTS0049402,95
RTS0049403,61
RTS0049404,90
RTS0049405,53
RTS0049406,68
RTS0049407,99
RTS0049408,91
RTS0049409,89
RTS0049410,72
RTS0049411,91
RTS0049412,64
RTS0049413,60
RTS0049414,58
RTS0049415,85
RTS0049416,74
RTS0049417,72
RTS0049418,93
RTS0049419,62
RTS0049420,65
RTS0049421,84
RTS0049422,61
RTS0049423,91
RTS0049424,163
RTS0049425,93
RTS0049426,104
RTS0049427,105
RTS0049428,63
RTS0049429,129
RTS0049430,120
RTS0049431,94
RTS0049432,88
RTS0049433,92
RTS0049434,68
RTS0049435,86
RTS0049436,59
RTS0049437,185
RTS0049438,73
RTS0049439,110
RTS0049440,109
RTS0049441,133
RTS0049442,155
RTS0049443,93
RTS0049444,141
RTS0049445,78
RTS0049446,97
RTS0049447,115
RTS0049448,79
RTS0049449,94
RTS0049450,93
RTS0049451,100
RTS0049452,102
RTS0049453,96
RTS0049454,63
RTS0049455,65
RTS0049456,82
RTS0049457,122
RTS0049458,115
RTS0049459,111
RTS0049460,143
RTS0049461,158
RTS0049462,217
RTS0049463,85
RTS0049464,89
RTS0049465,78
RTS0049466,78
RTS0049467,76
RTS0049468,99
RTS0049469,75
RTS0049470,115
RTS0049471,125
RTS0049472,98
RTS0049473,316
RTS0049474,82
RTS0049475,59
RTS0049476,78
RTS0049477,96
RTS0049478,92
RTS0049479,5918
RTS0049480,610
RTS0049481,34
RTS0049482,49
RTS0049483,56
RTS0049484,92
RTS0049485,120
RTS0997079,40
RTS0997080,97
RTS0997081,72
RTS0997082,69
RTS0997083,62
RTS0997084,64
RTS0997085,68
RTS0997086,78
RTS0997087,53
RTS0997088,15368
RTS0997089,3293
RTS0997090,124
RTS0997091,114
RTS0997092,70
RTS0997093,63
RTS0997094,15
RTS0997095,46
RTS0997096,57
RTS0997097,30
RTS0997098,84
RTS0997099,54
RTS0997100,57
RTS0997101,56
RTS0997102,42
RTS0997103,54
RTS0997104,62
RTS0997105,46
RTS0997106,59
RTS0997107,45
RTS0997108,94
RTS0997109,26
RTS0997110,62
RTS0997111,49
RTS0997112,59
RTS0997113,46
RTS0997114,58
RTS0997115,42
RTS0997116,45
RTS0997117,55
RTS0997118,46
RTS0997119,67
RTS0997120,39
RTS0997121,86
RTS0997122,129
RTS0997123,128
RTS0997124,71
RTS0997125,196
RTS0997126,243
RTS0997127,257
RTS0997128,347
RTS0997129,336
RTS0997130,97
</Code_Summary>
