# Supplementary material for: Spatial meta-transcriptomics reveal associations of intratumor bacteria burden with lung cancer cells showing a distinct oncogenic signature
Source: J Immunother Cancer. 2022 Jul 6;10(7):e004698. doi: 10.1136/jitc-2022-004698 (PMC9260850; doi:10.1136/jitc-2022-004698)
Supplement: Supplementary data [file jitc-2022-004698supp009.zip › DSP-1001250002726-A-C11.dcc]

<Header>
FileVersion,0.02
SoftwareVersion,"GeoMx_NGS_Pipeline_ 2.0.0"
Date,2020-6-15
</Header>

<Scan_Attributes>
ID,DSP-1001250002726-A-C11
Plate_ID,1001250002726
Well,C11
</Scan_Attributes>

<NGS_Processing_Attributes>
SeqSetId,
tamperedIni,No
Raw,9718012
Trimmed,9673584
Stitched,9625208
Aligned,9453520
umiQ30,0.9926
rtsQ30,0.9921
</NGS_Processing_Attributes>


<Code_Summary>
RTS0039454,228
RTS0039455,221
RTS0039456,151
RTS0039457,364
RTS0039458,164
RTS0039459,137
RTS0039460,132
RTS0039461,247
RTS0039462,191
RTS0039463,201
RTS0039464,127
RTS0039465,192
RTS0039466,111
RTS0039467,209
RTS0039468,124
RTS0039469,107
RTS0039470,125
RTS0039471,130
RTS0039472,117
RTS0039473,87
RTS0039474,160
RTS0039475,154
RTS0039476,175
RTS0039477,160
RTS0039478,176
RTS0039479,139
RTS0039480,116
RTS0039481,109
RTS0039482,110
RTS0039483,110
RTS0039484,136
RTS0039485,150
RTS0039486,130
RTS0039487,75
RTS0039488,125
RTS0039489,118
RTS0039490,113
RTS0039491,145
RTS0039492,82
RTS0039493,148
RTS0039494,163
RTS0039495,127
RTS0039496,136
RTS0039497,136
RTS0039498,103
RTS0039499,881
RTS0039500,822
RTS0039501,855
RTS0039502,1082
RTS0039503,1058
RTS0039504,103
RTS0039505,110
RTS0039506,103
RTS0039507,341
RTS0039508,140
RTS0039509,105
RTS0039510,198
RTS0039511,2277
RTS0039512,1885
RTS0039513,2225
RTS0039514,3056
RTS0039515,2836
RTS0039516,96
RTS0039517,76
RTS0039518,127
RTS0039519,88
RTS0039520,99
RTS0039521,155
RTS0039522,184
RTS0039523,112
RTS0039524,199
RTS0039525,223
RTS0039526,161
RTS0039527,228
RTS0039528,157
RTS0039529,195
RTS0039530,165
RTS0039531,197
RTS0039532,153
RTS0039533,206
RTS0039534,115
RTS0039535,179
RTS0039536,100
RTS0039537,87
RTS0039538,102
RTS0039539,106
RTS0039540,87
RTS0039541,153
RTS0039542,141
RTS0039543,157
RTS0039544,103
RTS0039545,162
RTS0039546,82
RTS0039547,84
RTS0039548,107
RTS0039549,112
RTS0039550,94
RTS0039551,115
RTS0039552,79
RTS0039553,121
RTS0039554,94
RTS0039555,100
RTS0039556,106
RTS0039557,126
RTS0039558,101
RTS0039559,105
RTS0039560,116
RTS0039561,82
RTS0039562,121
RTS0039563,93
RTS0039564,120
RTS0039565,144
RTS0039566,85
RTS0039567,102
RTS0039568,111
RTS0039569,84
RTS0039570,103
RTS0039571,83
RTS0039572,119
RTS0039573,107
RTS0039574,86
RTS0039575,86
RTS0039576,154
RTS0039577,196
RTS0039578,160
RTS0039579,202
RTS0039580,199
RTS0039581,236
RTS0039582,246
RTS0039583,264
RTS0039584,266
RTS0039585,205
RTS0039586,124
RTS0039587,115
RTS0039588,133
RTS0039589,184
RTS0039590,145
RTS0039591,387
RTS0039592,311
RTS0039593,263
RTS0039594,417
RTS0039595,320
RTS0039596,144
RTS0039597,137
RTS0039598,115
RTS0039599,110
RTS0039600,114
RTS0039601,87
RTS0039602,85
RTS0039603,78
RTS0039604,98
RTS0039605,95
RTS0039606,87
RTS0039607,113
RTS0039608,103
RTS0039609,103
RTS0039610,124
RTS0039611,164
RTS0039612,118
RTS0039613,110
RTS0039614,99
RTS0039615,75
RTS0039616,101
RTS0039617,94
RTS0039619,88
RTS0039620,92
RTS0039621,115
RTS0039622,93
RTS0039623,105
RTS0039624,95
RTS0039625,111
RTS0039626,147
RTS0039627,149
RTS0039628,100
RTS0039629,129
RTS0039630,120
RTS0039631,68
RTS0039632,92
RTS0039633,91
RTS0039634,95
RTS0039635,86
RTS0039636,77
RTS0039637,80
RTS0039638,108
RTS0039639,120
RTS0039640,72
RTS0039641,166
RTS0039642,148
RTS0039643,176
RTS0039644,131
RTS0039645,111
RTS0039646,121
RTS0039647,107
RTS0039648,107
RTS0039649,124
RTS0039650,101
RTS0039651,402
RTS0039652,408
RTS0039653,349
RTS0039654,273
RTS0039655,346
RTS0039656,788
RTS0039657,725
RTS0039658,517
RTS0039659,785
RTS0039660,539
RTS0039661,154
RTS0039662,115
RTS0039663,133
RTS0039664,160
RTS0039665,189
RTS0039666,146
RTS0039667,92
RTS0039668,116
RTS0039669,185
RTS0039670,129
RTS0039671,247
RTS0039672,305
RTS0039673,207
RTS0039674,233
RTS0039675,239
RTS0039676,113
RTS0039677,139
RTS0039678,125
RTS0039679,138
RTS0039680,116
RTS0039681,351
RTS0039682,240
RTS0039683,178
RTS0039684,291
RTS0039685,294
RTS0039686,772
RTS0039687,881
RTS0039688,834
RTS0039689,715
RTS0039690,662
RTS0039691,223
RTS0039692,184
RTS0039693,141
RTS0039694,225
RTS0039695,130
RTS0039696,105
RTS0039697,104
RTS0039698,97
RTS0039699,115
RTS0039700,104
RTS0039701,102
RTS0039702,123
RTS0039703,90
RTS0039704,124
RTS0039705,103
RTS0039706,103
RTS0039707,103
RTS0039708,122
RTS0039709,97
RTS0039710,119
RTS0039711,197
RTS0039712,264
RTS0039713,261
RTS0039714,188
RTS0039715,204
RTS0039716,148
RTS0039717,242
RTS0039718,109
RTS0039719,219
RTS0039720,391
RTS0039721,198
RTS0039722,144
RTS0039723,243
RTS0039724,165
RTS0039725,196
RTS0039726,246
RTS0039727,180
RTS0039728,188
RTS0039729,245
RTS0039730,220
RTS0039731,115
RTS0039732,151
RTS0039733,131
RTS0039734,123
RTS0039735,110
RTS0039736,170
RTS0039737,175
RTS0039738,132
RTS0039739,191
RTS0039740,112
RTS0039741,176
RTS0039742,190
RTS0039743,180
RTS0039744,158
RTS0039745,210
RTS0039746,110
RTS0039747,111
RTS0039749,101
RTS0039750,92
RTS0039751,100
RTS0039752,100
RTS0039753,159
RTS0039754,86
RTS0039755,118
RTS0039756,149
RTS0039757,113
RTS0039758,104
RTS0039759,104
RTS0039760,122
RTS0039761,189
RTS0039762,196
RTS0039763,202
RTS0039764,145
RTS0039765,177
RTS0039766,229
RTS0039767,239
RTS0039768,255
RTS0039769,172
RTS0039770,312
RTS0039771,166
RTS0039772,223
RTS0039773,251
RTS0039774,186
RTS0039775,242
RTS0039776,130
RTS0039777,97
RTS0039778,73
RTS0039779,105
RTS0039780,93
RTS0039781,352
RTS0039782,214
RTS0039783,257
RTS0039784,224
RTS0039785,383
RTS0039786,134
RTS0039787,118
RTS0039788,147
RTS0039789,112
RTS0039790,172
RTS0039791,258
RTS0039792,193
RTS0039793,189
RTS0039794,274
RTS0039795,166
RTS0039796,131
RTS0039797,132
RTS0039798,154
RTS0039799,161
RTS0039800,143
RTS0039801,250
RTS0039802,243
RTS0039803,379
RTS0039804,386
RTS0039805,302
RTS0039806,140
RTS0039807,140
RTS0039808,115
RTS0039809,107
RTS0039810,140
RTS0039811,91
RTS0039812,128
RTS0039813,105
RTS0039814,182
RTS0039815,124
RTS0039816,143
RTS0039817,125
RTS0039818,148
RTS0039819,128
RTS0039820,116
RTS0039821,201
RTS0039822,162
RTS0039823,166
RTS0039824,183
RTS0039825,209
RTS0039826,134
RTS0039827,167
RTS0039828,126
RTS0039829,170
RTS0039830,126
RTS0039831,130
RTS0039832,202
RTS0039833,152
RTS0039834,185
RTS0039835,215
RTS0039836,331
RTS0039838,243
RTS0039839,270
RTS0039840,167
RTS0039841,200
RTS0039842,189
RTS0039843,134
RTS0039844,210
RTS0039845,162
RTS0039846,148
RTS0039847,142
RTS0039848,132
RTS0039849,134
RTS0039850,135
RTS0039851,175
RTS0039852,192
RTS0039853,167
RTS0039854,136
RTS0039855,159
RTS0039856,113
RTS0039857,118
RTS0039858,95
RTS0039859,124
RTS0039860,97
RTS0039861,132
RTS0039862,116
RTS0039863,110
RTS0039864,141
RTS0039865,109
RTS0039866,100
RTS0039867,128
RTS0039868,95
RTS0039869,125
RTS0039870,114
RTS0039871,111
RTS0039872,86
RTS0039873,95
RTS0039874,93
RTS0039875,103
RTS0039876,100
RTS0039877,101
RTS0039878,101
RTS0039879,111
RTS0039880,74
RTS0039881,85
RTS0039882,72
RTS0039883,104
RTS0039884,83
RTS0039885,97
RTS0039886,112
RTS0039887,95
RTS0039888,110
RTS0039890,106
RTS0039891,144
RTS0039892,121
RTS0039893,177
RTS0039894,124
RTS0039895,156
RTS0039896,115
RTS0039897,124
RTS0039898,169
RTS0039899,129
RTS0039900,151
RTS0039901,186
RTS0039902,156
RTS0039903,145
RTS0039904,180
RTS0039905,193
RTS0039906,122
RTS0039907,130
RTS0039908,99
RTS0039909,108
RTS0039910,113
RTS0039911,81
RTS0039912,122
RTS0039913,107
RTS0039914,94
RTS0039915,114
RTS0039916,85
RTS0039917,115
RTS0039918,109
RTS0039919,95
RTS0039920,106
RTS0039921,108
RTS0039922,120
RTS0039923,97
RTS0039924,107
RTS0039925,97
RTS0039926,332
RTS0039927,310
RTS0039928,331
RTS0039929,267
RTS0039930,357
RTS0039931,109
RTS0039932,108
RTS0039933,113
RTS0039934,94
RTS0039935,125
RTS0039936,107
RTS0039937,123
RTS0039938,106
RTS0039939,105
RTS0039940,86
RTS0039941,91
RTS0039942,98
RTS0039943,81
RTS0039944,93
RTS0039945,98
RTS0039946,319
RTS0039947,365
RTS0039948,472
RTS0039949,350
RTS0039950,370
RTS0039951,172
RTS0039952,169
RTS0039953,130
RTS0039954,132
RTS0039955,171
RTS0039956,303
RTS0039957,301
RTS0039958,300
RTS0039959,275
RTS0039960,358
RTS0039961,91
RTS0039962,114
RTS0039963,95
RTS0039964,119
RTS0039965,78
RTS0039966,111
RTS0039967,67
RTS0039968,132
RTS0039969,136
RTS0039970,111
RTS0039971,249
RTS0039972,151
RTS0039973,201
RTS0039974,200
RTS0039975,182
RTS0039976,95
RTS0039977,152
RTS0039978,104
RTS0039979,113
RTS0039980,90
RTS0039981,161
RTS0039982,186
RTS0039983,199
RTS0039984,163
RTS0039985,223
RTS0039986,343
RTS0039987,290
RTS0039988,292
RTS0039989,283
RTS0039990,214
RTS0039991,177
RTS0039992,238
RTS0039993,273
RTS0039994,156
RTS0039995,298
RTS0039996,520
RTS0039997,422
RTS0039998,480
RTS0039999,546
RTS0040000,586
RTS0040001,112
RTS0040002,130
RTS0040003,138
RTS0040004,98
RTS0040005,167
RTS0040006,844
RTS0040007,869
RTS0040008,562
RTS0040009,848
RTS0040010,847
RTS0040011,132
RTS0040012,107
RTS0040013,121
RTS0040014,103
RTS0040015,104
RTS0040016,183
RTS0040017,241
RTS0040018,196
RTS0040019,270
RTS0040020,299
RTS0040021,116
RTS0040022,97
RTS0040023,116
RTS0040024,112
RTS0040025,81
RTS0040026,176
RTS0040027,262
RTS0040028,202
RTS0040029,185
RTS0040030,207
RTS0040031,102
RTS0040032,91
RTS0040033,82
RTS0040034,106
RTS0040035,118
RTS0040036,133
RTS0040037,98
RTS0040038,114
RTS0040039,111
RTS0040040,91
RTS0040041,99
RTS0040042,99
RTS0040043,101
RTS0040044,107
RTS0040045,82
RTS0040046,149
RTS0040047,143
RTS0040048,160
RTS0040049,107
RTS0040050,101
RTS0040051,144
RTS0040052,103
RTS0040053,164
RTS0040054,148
RTS0040055,126
RTS0040056,116
RTS0040057,85
RTS0040058,85
RTS0040059,84
RTS0040060,97
RTS0040061,106
RTS0040062,93
RTS0040063,95
RTS0040064,101
RTS0040065,112
RTS0040066,117
RTS0040067,101
RTS0040068,129
RTS0040069,87
RTS0040070,118
RTS0040071,97
RTS0040072,134
RTS0040073,106
RTS0040074,144
RTS0040075,104
RTS0040076,252
RTS0040077,381
RTS0040078,225
RTS0040079,224
RTS0040080,260
RTS0040081,128
RTS0040082,118
RTS0040083,89
RTS0040084,86
RTS0040085,106
RTS0040086,101
RTS0040087,110
RTS0040088,110
RTS0040089,98
RTS0040090,115
RTS0040091,112
RTS0040092,79
RTS0040093,117
RTS0040094,82
RTS0040095,99
RTS0040096,155
RTS0040097,143
RTS0040098,110
RTS0040099,135
RTS0040100,138
RTS0040101,106
RTS0040102,94
RTS0040103,79
RTS0040104,123
RTS0040105,81
RTS0040106,139
RTS0040107,152
RTS0040108,133
RTS0040109,129
RTS0040110,129
RTS0040111,93
RTS0040112,102
RTS0040113,73
RTS0040114,56
RTS0040115,118
RTS0040116,859
RTS0040117,738
RTS0040118,525
RTS0040119,652
RTS0040120,714
RTS0040121,86
RTS0040122,102
RTS0040123,92
RTS0040124,114
RTS0040125,118
RTS0040126,159
RTS0040127,194
RTS0040128,124
RTS0040129,164
RTS0040130,164
RTS0040131,97
RTS0040132,104
RTS0040133,119
RTS0040134,101
RTS0040135,124
RTS0040136,107
RTS0040137,138
RTS0040138,140
RTS0040139,117
RTS0040140,104
RTS0040141,133
RTS0040142,176
RTS0040143,172
RTS0040144,166
RTS0040145,196
RTS0040146,164
RTS0040147,190
RTS0040148,152
RTS0040149,167
RTS0040150,137
RTS0040151,126
RTS0040152,132
RTS0040153,140
RTS0040154,118
RTS0040155,131
RTS0040156,234
RTS0040157,174
RTS0040158,191
RTS0040159,259
RTS0040160,217
RTS0040161,96
RTS0040162,82
RTS0040163,107
RTS0040164,108
RTS0040165,89
RTS0040166,58
RTS0040167,122
RTS0040168,97
RTS0040169,101
RTS0040170,91
RTS0040171,59
RTS0040172,88
RTS0040173,76
RTS0040174,82
RTS0040175,80
RTS0040176,71
RTS0040177,79
RTS0040178,95
RTS0040179,53
RTS0040180,114
RTS0040181,76
RTS0040182,130
RTS0040183,90
RTS0040184,88
RTS0040185,90
RTS0040186,103
RTS0040187,99
RTS0040188,78
RTS0040189,113
RTS0040190,95
RTS0040191,100
RTS0040192,81
RTS0040193,86
RTS0040194,125
RTS0040195,100
RTS0040196,88
RTS0040197,63
RTS0040198,92
RTS0040199,112
RTS0040200,84
RTS0040201,194
RTS0040202,182
RTS0040203,194
RTS0040204,153
RTS0040205,200
RTS0040206,268
RTS0040207,126
RTS0040208,303
RTS0040209,327
RTS0040210,385
RTS0040211,124
RTS0040212,82
RTS0040213,89
RTS0040214,97
RTS0040215,132
RTS0040216,93
RTS0040217,94
RTS0040218,84
RTS0040219,111
RTS0040220,95
RTS0040221,185
RTS0040222,142
RTS0040223,163
RTS0040224,110
RTS0040225,158
RTS0040226,128
RTS0040227,87
RTS0040228,116
RTS0040229,90
RTS0040230,120
RTS0040231,82
RTS0040232,100
RTS0040233,70
RTS0040234,92
RTS0040235,107
RTS0040236,89
RTS0040237,95
RTS0040238,115
RTS0040239,106
RTS0040240,88
RTS0040241,83
RTS0040242,134
RTS0040243,124
RTS0040244,121
RTS0040245,115
RTS0040246,103
RTS0040247,98
RTS0040248,101
RTS0040249,104
RTS0040250,74
RTS0040251,94
RTS0040252,81
RTS0040253,95
RTS0040254,106
RTS0040255,82
RTS0040256,81
RTS0040257,75
RTS0040258,103
RTS0040259,68
RTS0040260,107
RTS0040261,142
RTS0040262,128
RTS0040263,161
RTS0040264,146
RTS0040265,151
RTS0040266,87
RTS0040267,84
RTS0040268,72
RTS0040269,68
RTS0040270,119
RTS0040271,506
RTS0040272,447
RTS0040273,365
RTS0040274,438
RTS0040275,456
RTS0040276,323
RTS0040277,471
RTS0040278,758
RTS0040279,718
RTS0040280,555
RTS0040281,100
RTS0040282,100
RTS0040283,131
RTS0040284,84
RTS0040285,118
RTS0040286,103
RTS0040287,100
RTS0040288,111
RTS0040289,103
RTS0040290,114
RTS0040291,93
RTS0040292,70
RTS0040293,113
RTS0040294,88
RTS0040295,70
RTS0040296,118
RTS0040297,128
RTS0040298,87
RTS0040299,98
RTS0040300,80
RTS0040301,86
RTS0040302,74
RTS0040303,94
RTS0040304,84
RTS0040305,104
RTS0040306,95
RTS0040307,114
RTS0040308,93
RTS0040309,102
RTS0040310,93
RTS0040311,95
RTS0040312,122
RTS0040313,81
RTS0040314,96
RTS0040315,90
RTS0040316,95
RTS0040317,124
RTS0040318,113
RTS0040319,155
RTS0040320,127
RTS0040321,121
RTS0040322,138
RTS0040323,136
RTS0040324,132
RTS0040325,111
RTS0040326,120
RTS0040327,122
RTS0040328,164
RTS0040329,212
RTS0040330,151
RTS0040331,106
RTS0040332,110
RTS0040333,121
RTS0040334,93
RTS0040335,104
RTS0040336,123
RTS0040337,142
RTS0040338,76
RTS0040339,103
RTS0040340,93
RTS0040341,153
RTS0040342,74
RTS0040343,67
RTS0040344,122
RTS0040345,132
RTS0040346,85
RTS0040347,131
RTS0040348,87
RTS0040349,149
RTS0040350,117
RTS0040351,136
RTS0040352,166
RTS0040353,191
RTS0040354,122
RTS0040355,101
RTS0040356,277
RTS0040357,320
RTS0040358,256
RTS0040359,213
RTS0040360,314
RTS0040361,371
RTS0040363,138
RTS0040364,349
RTS0040365,286
RTS0040366,420
RTS0040367,290
RTS0040368,493
RTS0040369,297
RTS0040370,442
RTS0040371,112
RTS0040372,109
RTS0040373,146
RTS0040374,94
RTS0040375,72
RTS0040376,144
RTS0040377,109
RTS0040378,117
RTS0040379,128
RTS0040380,107
RTS0040381,101
RTS0040382,99
RTS0040383,116
RTS0040384,78
RTS0040385,105
RTS0040386,135
RTS0040387,99
RTS0040388,156
RTS0040389,109
RTS0040390,121
RTS0040391,150
RTS0040392,149
RTS0040393,131
RTS0040394,114
RTS0040395,110
RTS0040396,392
RTS0040397,423
RTS0040398,444
RTS0040399,498
RTS0040400,436
RTS0040401,693
RTS0040402,839
RTS0040403,511
RTS0040404,688
RTS0040405,310
RTS0040406,210
RTS0040407,224
RTS0040408,258
RTS0040409,227
RTS0040410,280
RTS0040411,114
RTS0040412,92
RTS0040413,119
RTS0040414,117
RTS0040415,126
RTS0040416,1848
RTS0040417,1125
RTS0040418,944
RTS0040419,1706
RTS0040420,1892
RTS0040421,109
RTS0040422,115
RTS0040423,106
RTS0040424,106
RTS0040425,81
RTS0040426,81
RTS0040428,118
RTS0040429,100
RTS0040430,112
RTS0040431,129
RTS0040432,116
RTS0040433,145
RTS0040434,145
RTS0040435,154
RTS0040436,1665
RTS0040437,2017
RTS0040438,2525
RTS0040439,2307
RTS0040440,2483
RTS0040441,250
RTS0040442,191
RTS0040443,240
RTS0040444,237
RTS0040445,209
RTS0040446,145
RTS0040447,172
RTS0040448,130
RTS0040449,178
RTS0040450,125
RTS0040451,685
RTS0040452,873
RTS0040453,888
RTS0040454,617
RTS0040455,1542
RTS0040456,135
RTS0040457,101
RTS0040458,78
RTS0040459,92
RTS0040460,111
RTS0040461,118
RTS0040462,108
RTS0040463,136
RTS0040464,132
RTS0040465,115
RTS0040466,133
RTS0040467,88
RTS0040468,110
RTS0040469,137
RTS0040470,106
RTS0040471,127
RTS0040472,84
RTS0040473,111
RTS0040474,75
RTS0040475,81
RTS0040476,72
RTS0040477,84
RTS0040478,78
RTS0040479,78
RTS0040480,81
RTS0040481,238
RTS0040482,212
RTS0040483,187
RTS0040484,245
RTS0040485,236
RTS0040486,90
RTS0040487,83
RTS0040488,99
RTS0040489,92
RTS0040490,89
RTS0040491,103
RTS0040492,88
RTS0040493,86
RTS0040494,106
RTS0040495,113
RTS0040496,165
RTS0040497,128
RTS0040498,175
RTS0040499,130
RTS0040500,165
RTS0040501,179
RTS0040502,78
RTS0040503,117
RTS0040504,110
RTS0040505,88
RTS0040506,85
RTS0040507,89
RTS0040508,85
RTS0040509,75
RTS0040510,65
RTS0040511,105
RTS0040512,99
RTS0040513,112
RTS0040514,92
RTS0040515,100
RTS0040516,301
RTS0040517,270
RTS0040518,302
RTS0040519,288
RTS0040520,206
RTS0040521,67
RTS0040522,64
RTS0040523,81
RTS0040524,73
RTS0040525,83
RTS0040526,146
RTS0040527,89
RTS0040528,124
RTS0040529,132
RTS0040530,97
RTS0040531,131
RTS0040532,206
RTS0040533,116
RTS0040534,112
RTS0040535,132
RTS0040536,129
RTS0040537,267
RTS0040538,194
RTS0040539,193
RTS0040540,184
RTS0040541,94
RTS0040542,101
RTS0040543,120
RTS0040544,130
RTS0040545,100
RTS0040546,88
RTS0040547,81
RTS0040548,75
RTS0040549,105
RTS0040550,96
RTS0040551,85
RTS0040552,88
RTS0040553,147
RTS0040554,100
RTS0040555,99
RTS0040556,83
RTS0040557,77
RTS0040558,88
RTS0040559,83
RTS0040560,85
RTS0040561,86
RTS0040562,89
RTS0040563,80
RTS0040564,108
RTS0040565,86
RTS0040566,87
RTS0040567,98
RTS0040568,82
RTS0040569,114
RTS0040570,96
RTS0040571,138
RTS0040572,87
RTS0040573,139
RTS0040574,168
RTS0040575,127
RTS0040576,156
RTS0040577,134
RTS0040578,120
RTS0040579,137
RTS0040580,193
RTS0040581,67
RTS0040582,133
RTS0040583,87
RTS0040584,100
RTS0040585,92
RTS0040586,107
RTS0040587,75
RTS0040588,107
RTS0040589,96
RTS0040590,115
RTS0040591,139
RTS0040592,79
RTS0040593,67
RTS0040594,96
RTS0040595,114
RTS0040596,138
RTS0040597,171
RTS0040598,146
RTS0040599,126
RTS0040600,143
RTS0040601,102
RTS0040602,125
RTS0040603,86
RTS0040604,114
RTS0040605,102
RTS0040606,226
RTS0040607,208
RTS0040608,259
RTS0040609,197
RTS0040610,385
RTS0040611,146
RTS0040612,133
RTS0040613,141
RTS0040614,171
RTS0040615,147
RTS0040616,104
RTS0040617,99
RTS0040618,83
RTS0040619,115
RTS0040620,98
RTS0040621,114
RTS0040622,126
RTS0040623,131
RTS0040624,114
RTS0040625,93
RTS0040626,98
RTS0040627,106
RTS0040628,154
RTS0040629,148
RTS0040630,144
RTS0040631,390
RTS0040632,234
RTS0040633,368
RTS0040634,368
RTS0040635,233
RTS0040636,127
RTS0040637,105
RTS0040638,96
RTS0040639,92
RTS0040640,113
RTS0040641,171
RTS0040642,207
RTS0040643,156
RTS0040644,207
RTS0040645,265
RTS0040646,158
RTS0040647,96
RTS0040648,161
RTS0040649,162
RTS0040650,102
RTS0040651,267
RTS0040652,144
RTS0040653,231
RTS0040654,231
RTS0040655,212
RTS0040656,176
RTS0040657,192
RTS0040658,144
RTS0040659,191
RTS0040660,130
RTS0040661,97
RTS0040662,94
RTS0040663,86
RTS0040664,84
RTS0040665,84
RTS0040666,93
RTS0040667,78
RTS0040668,66
RTS0040669,84
RTS0040670,73
RTS0040671,62
RTS0040672,90
RTS0040673,98
RTS0040674,93
RTS0040675,84
RTS0040676,132
RTS0040677,100
RTS0040678,157
RTS0040679,106
RTS0040680,195
RTS0040681,271
RTS0040682,261
RTS0040683,333
RTS0040684,394
RTS0040685,286
RTS0040686,74
RTS0040687,117
RTS0040688,94
RTS0040689,87
RTS0040690,71
RTS0040691,121
RTS0040692,100
RTS0040693,132
RTS0040694,120
RTS0040695,139
RTS0040696,84
RTS0040697,84
RTS0040698,81
RTS0040699,92
RTS0040700,81
RTS0040701,102
RTS0040702,186
RTS0040703,106
RTS0040704,144
RTS0040705,211
RTS0040706,120
RTS0040707,113
RTS0040708,110
RTS0040709,133
RTS0040710,139
RTS0040711,119
RTS0040712,98
RTS0040713,153
RTS0040714,127
RTS0040715,108
RTS0040716,104
RTS0040717,100
RTS0040718,94
RTS0040719,113
RTS0040720,137
RTS0040721,71
RTS0040722,65
RTS0040723,99
RTS0040724,89
RTS0040725,77
RTS0040726,118
RTS0040727,195
RTS0040728,178
RTS0040729,173
RTS0040730,145
RTS0040731,131
RTS0040732,130
RTS0040733,94
RTS0040734,121
RTS0040735,93
RTS0040736,357
RTS0040737,299
RTS0040738,262
RTS0040739,319
RTS0040740,342
RTS0040741,214
RTS0040742,160
RTS0040743,192
RTS0040744,202
RTS0040745,217
RTS0040746,423
RTS0040747,402
RTS0040748,322
RTS0040749,434
RTS0040750,412
RTS0040751,100
RTS0040752,147
RTS0040753,92
RTS0040754,84
RTS0040755,99
RTS0040756,148
RTS0040757,143
RTS0040758,131
RTS0040759,169
RTS0040760,196
RTS0040761,242
RTS0040762,211
RTS0040763,187
RTS0040764,193
RTS0040765,243
RTS0040766,136
RTS0040767,164
RTS0040768,160
RTS0040769,196
RTS0040770,115
RTS0040771,98
RTS0040772,89
RTS0040773,92
RTS0040774,99
RTS0040775,112
RTS0040776,66
RTS0040777,102
RTS0040778,94
RTS0040779,95
RTS0040780,108
RTS0040781,209
RTS0040782,279
RTS0040783,136
RTS0040784,187
RTS0040785,207
RTS0040786,90
RTS0040787,96
RTS0040788,94
RTS0040789,94
RTS0040790,73
RTS0040791,97
RTS0040792,101
RTS0040793,85
RTS0040794,75
RTS0040795,110
RTS0040796,142
RTS0040797,120
RTS0040798,122
RTS0040799,102
RTS0040800,128
RTS0040801,259
RTS0040802,227
RTS0040803,227
RTS0040804,159
RTS0040805,166
RTS0040806,97
RTS0040807,102
RTS0040808,108
RTS0040809,92
RTS0040810,109
RTS0040811,109
RTS0040812,91
RTS0040813,104
RTS0040814,118
RTS0040815,115
RTS0040816,199
RTS0040817,200
RTS0040818,237
RTS0040819,231
RTS0040820,258
RTS0040821,199
RTS0040822,148
RTS0040823,109
RTS0040824,156
RTS0040825,180
RTS0040826,483
RTS0040827,309
RTS0040828,343
RTS0040830,334
RTS0040831,101
RTS0040832,83
RTS0040833,118
RTS0040834,99
RTS0040836,1692
RTS0040837,843
RTS0040838,1415
RTS0040839,1316
RTS0040840,814
RTS0040841,768
RTS0040842,949
RTS0040843,1105
RTS0040844,956
RTS0040845,944
RTS0040846,162
RTS0040847,169
RTS0040848,144
RTS0040849,146
RTS0040850,145
RTS0040851,204
RTS0040852,164
RTS0040853,206
RTS0040854,231
RTS0040855,227
RTS0040856,117
RTS0040857,104
RTS0040858,116
RTS0040859,90
RTS0040860,91
RTS0040861,175
RTS0040862,141
RTS0040863,120
RTS0040864,104
RTS0040865,107
RTS0040866,94
RTS0040867,97
RTS0040868,94
RTS0040869,105
RTS0040870,117
RTS0040871,415
RTS0040872,685
RTS0040873,682
RTS0040874,726
RTS0040875,506
RTS0040876,106
RTS0040877,97
RTS0040878,98
RTS0040879,95
RTS0040880,111
RTS0040881,81
RTS0040882,78
RTS0040883,74
RTS0040884,96
RTS0040885,93
RTS0040886,108
RTS0040887,100
RTS0040888,123
RTS0040889,119
RTS0040890,123
RTS0040891,86
RTS0040892,109
RTS0040893,76
RTS0040894,80
RTS0040895,100
RTS0040896,80
RTS0040897,100
RTS0040898,103
RTS0040899,79
RTS0040900,79
RTS0040901,1115
RTS0040902,988
RTS0040903,547
RTS0040904,1287
RTS0040905,1466
RTS0040906,107
RTS0040907,133
RTS0040908,112
RTS0040909,121
RTS0040910,109
RTS0040911,154
RTS0040912,175
RTS0040913,150
RTS0040914,131
RTS0040915,138
RTS0040916,121
RTS0040917,102
RTS0040918,94
RTS0040919,92
RTS0040920,69
RTS0040921,421
RTS0040922,379
RTS0040923,492
RTS0040924,492
RTS0040925,482
RTS0040926,107
RTS0040927,79
RTS0040928,90
RTS0040929,62
RTS0040930,88
RTS0040931,134
RTS0040932,143
RTS0040933,108
RTS0040934,137
RTS0040935,150
RTS0040936,142
RTS0040937,167
RTS0040938,155
RTS0040939,137
RTS0040940,135
RTS0040941,147
RTS0040942,137
RTS0040943,90
RTS0040944,200
RTS0040945,148
RTS0040946,135
RTS0040947,171
RTS0040948,178
RTS0040949,139
RTS0040950,142
RTS0040951,109
RTS0040952,86
RTS0040953,85
RTS0040954,112
RTS0040955,81
RTS0040956,168
RTS0040957,105
RTS0040958,144
RTS0040959,155
RTS0040960,143
RTS0040961,86
RTS0040962,92
RTS0040963,100
RTS0040964,112
RTS0040965,99
RTS0040966,110
RTS0040967,110
RTS0040968,154
RTS0040969,108
RTS0040970,124
RTS0040971,103
RTS0040972,115
RTS0040973,106
RTS0040974,100
RTS0040975,84
RTS0040976,107
RTS0040977,119
RTS0040978,100
RTS0040979,163
RTS0040980,104
RTS0040981,204
RTS0040982,170
RTS0040983,195
RTS0040984,165
RTS0040985,200
RTS0040986,711
RTS0040987,767
RTS0040988,362
RTS0040989,587
RTS0040990,301
RTS0040991,202
RTS0040992,146
RTS0040993,179
RTS0040994,198
RTS0040995,161
RTS0040996,173
RTS0040997,208
RTS0040998,164
RTS0040999,199
RTS0041000,171
RTS0041001,198
RTS0041002,272
RTS0041003,269
RTS0041004,277
RTS0041005,222
RTS0041006,145
RTS0041007,146
RTS0041008,162
RTS0041009,151
RTS0041010,141
RTS0041011,72
RTS0041012,99
RTS0041013,75
RTS0041014,103
RTS0041015,91
RTS0041016,142
RTS0041017,103
RTS0041018,102
RTS0041019,98
RTS0041020,98
RTS0041021,283
RTS0041022,279
RTS0041023,345
RTS0041024,339
RTS0041025,417
RTS0041026,134
RTS0041027,150
RTS0041028,146
RTS0041029,115
RTS0041030,102
RTS0041031,190
RTS0041032,211
RTS0041033,159
RTS0041034,215
RTS0041035,200
RTS0041036,254
RTS0041037,178
RTS0041038,267
RTS0041039,153
RTS0041040,239
RTS0041041,238
RTS0041042,216
RTS0041043,220
RTS0041044,169
RTS0041045,141
RTS0041046,831
RTS0041047,836
RTS0041048,504
RTS0041049,1093
RTS0041050,1027
RTS0041051,124
RTS0041052,98
RTS0041053,136
RTS0041054,117
RTS0041055,115
RTS0041056,105
RTS0041057,102
RTS0041058,134
RTS0041059,105
RTS0041060,132
RTS0041061,257
RTS0041062,255
RTS0041063,237
RTS0041064,233
RTS0041066,144
RTS0041067,112
RTS0041068,121
RTS0041069,124
RTS0041070,172
RTS0041071,109
RTS0041072,120
RTS0041073,121
RTS0041074,114
RTS0041075,149
RTS0041076,123
RTS0041077,160
RTS0041078,153
RTS0041079,94
RTS0041080,123
RTS0041081,182
RTS0041082,130
RTS0041083,171
RTS0041084,127
RTS0041085,120
RTS0041086,293
RTS0041087,350
RTS0041088,233
RTS0041089,349
RTS0041090,198
RTS0041091,104
RTS0041092,113
RTS0041093,92
RTS0041094,145
RTS0041095,114
RTS0041096,77
RTS0041097,98
RTS0041098,95
RTS0041099,102
RTS0041100,89
RTS0041101,190
RTS0041102,226
RTS0041103,213
RTS0041104,221
RTS0041105,233
RTS0041106,214
RTS0041107,237
RTS0041108,261
RTS0041109,219
RTS0041110,200
RTS0041111,182
RTS0041112,172
RTS0041113,177
RTS0041114,181
RTS0041115,199
RTS0041116,236
RTS0041117,269
RTS0041118,213
RTS0041119,197
RTS0041120,259
RTS0041121,139
RTS0041122,136
RTS0041123,141
RTS0041124,73
RTS0041125,111
RTS0041126,192
RTS0041127,273
RTS0041128,185
RTS0041129,173
RTS0041130,170
RTS0041131,589
RTS0041132,622
RTS0041133,634
RTS0041134,701
RTS0041135,660
RTS0041136,162
RTS0041137,143
RTS0041138,170
RTS0041139,171
RTS0041140,128
RTS0041141,182
RTS0041142,167
RTS0041143,94
RTS0041144,155
RTS0041145,149
RTS0041146,88
RTS0041147,84
RTS0041148,106
RTS0041149,113
RTS0041150,96
RTS0041151,129
RTS0041152,111
RTS0041153,94
RTS0041154,104
RTS0041155,100
RTS0041156,221
RTS0041157,180
RTS0041158,161
RTS0041159,175
RTS0041160,138
RTS0041161,117
RTS0041162,98
RTS0041163,133
RTS0041164,92
RTS0041165,78
RTS0041166,100
RTS0041167,145
RTS0041168,164
RTS0041169,128
RTS0041170,142
RTS0041171,209
RTS0041172,230
RTS0041173,155
RTS0041174,201
RTS0041175,244
RTS0041176,126
RTS0041177,119
RTS0041178,125
RTS0041179,114
RTS0041180,123
RTS0041181,120
RTS0041182,127
RTS0041183,100
RTS0041184,121
RTS0041185,135
RTS0041186,152
RTS0041187,119
RTS0041188,182
RTS0041189,151
RTS0041190,199
RTS0041191,215
RTS0041192,172
RTS0041193,200
RTS0041194,131
RTS0041195,142
RTS0041196,125
RTS0041197,114
RTS0041198,97
RTS0041199,115
RTS0041200,89
RTS0041201,76
RTS0041202,108
RTS0041203,113
RTS0041204,117
RTS0041205,99
RTS0041206,198
RTS0041207,383
RTS0041208,265
RTS0041209,308
RTS0041210,190
RTS0041211,412
RTS0041212,342
RTS0041213,461
RTS0041214,394
RTS0041215,394
RTS0041216,256
RTS0041217,222
RTS0041218,162
RTS0041219,254
RTS0041220,154
RTS0041221,122
RTS0041222,68
RTS0041223,93
RTS0041224,96
RTS0041225,108
RTS0041226,109
RTS0041227,123
RTS0041228,92
RTS0041229,122
RTS0041230,106
RTS0041231,439
RTS0041232,314
RTS0041233,398
RTS0041234,475
RTS0041235,336
RTS0041236,90
RTS0041237,100
RTS0041238,86
RTS0041239,79
RTS0041240,146
RTS0041241,107
RTS0041242,110
RTS0041243,103
RTS0041244,119
RTS0041246,114
RTS0041247,148
RTS0041248,105
RTS0041249,104
RTS0041250,133
RTS0041251,129
RTS0041252,130
RTS0041253,157
RTS0041254,165
RTS0041255,142
RTS0041256,85
RTS0041257,126
RTS0041258,72
RTS0041259,112
RTS0041260,108
RTS0041261,172
RTS0041262,165
RTS0041263,145
RTS0041265,180
RTS0041266,126
RTS0041267,89
RTS0041268,101
RTS0041269,140
RTS0041270,148
RTS0041271,124
RTS0041272,118
RTS0041273,83
RTS0041274,104
RTS0041275,117
RTS0041276,101
RTS0041277,105
RTS0041278,118
RTS0041279,120
RTS0041280,109
RTS0041281,82
RTS0041282,120
RTS0041283,112
RTS0041284,110
RTS0041285,71
RTS0041286,87
RTS0041287,111
RTS0041288,120
RTS0041289,112
RTS0041290,134
RTS0041291,109
RTS0041292,117
RTS0041293,115
RTS0041294,89
RTS0041295,123
RTS0041296,147
RTS0041297,108
RTS0041298,126
RTS0041299,126
RTS0041300,139
RTS0041301,107
RTS0041302,128
RTS0041303,143
RTS0041304,128
RTS0041305,103
RTS0041306,147
RTS0041307,97
RTS0041308,149
RTS0041309,124
RTS0041310,135
RTS0041311,94
RTS0041312,89
RTS0041313,127
RTS0041314,121
RTS0041315,96
RTS0041316,1462
RTS0041317,1298
RTS0041318,1851
RTS0041319,1144
RTS0041320,1260
RTS0041321,145
RTS0041322,97
RTS0041323,135
RTS0041324,132
RTS0041325,148
RTS0041326,130
RTS0041327,158
RTS0041328,177
RTS0041329,89
RTS0041330,125
RTS0041331,90
RTS0041332,107
RTS0041333,128
RTS0041334,123
RTS0041335,101
RTS0041346,642
RTS0041347,441
RTS0041348,609
RTS0041349,560
RTS0041350,844
RTS0041351,131
RTS0041352,130
RTS0041353,116
RTS0041354,127
RTS0041355,119
RTS0041356,93
RTS0041357,73
RTS0041358,101
RTS0041359,112
RTS0041360,541
RTS0041361,115
RTS0041362,108
RTS0041363,122
RTS0041364,116
RTS0041365,144
RTS0041366,128
RTS0041367,114
RTS0041368,103
RTS0041369,84
RTS0041370,106
RTS0041371,122
RTS0041372,114
RTS0041373,90
RTS0041374,105
RTS0041375,97
RTS0041376,148
RTS0041377,105
RTS0041378,81
RTS0041379,78
RTS0041380,100
RTS0041381,106
RTS0041382,101
RTS0041383,102
RTS0041384,97
RTS0041385,109
RTS0041386,91
RTS0041387,81
RTS0041388,107
RTS0041389,103
RTS0041390,68
RTS0041391,87
RTS0041392,93
RTS0041393,77
RTS0041394,88
RTS0041395,70
RTS0041396,100
RTS0041397,94
RTS0041398,106
RTS0041399,91
RTS0041400,103
RTS0041401,101
RTS0041402,129
RTS0041403,89
RTS0041404,57
RTS0041405,116
RTS0041406,93
RTS0041407,106
RTS0041408,88
RTS0041409,92
RTS0041410,91
RTS0041411,81
RTS0041412,107
RTS0041413,94
RTS0041414,77
RTS0041415,77
RTS0041416,90
RTS0041417,105
RTS0041418,113
RTS0041419,110
RTS0041420,101
RTS0041421,87
RTS0041422,108
RTS0041423,79
RTS0041424,110
RTS0041425,103
RTS0041426,95
RTS0041427,93
RTS0041428,88
RTS0041429,108
RTS0041430,104
RTS0041431,115
RTS0041432,93
RTS0041433,90
RTS0041434,105
RTS0041435,97
RTS0041436,94
RTS0041437,83
RTS0041438,78
RTS0041439,133
RTS0041440,106
RTS0041441,95
RTS0041442,83
RTS0041443,125
RTS0041444,114
RTS0041445,78
RTS0041446,93
RTS0041447,109
RTS0041448,99
RTS0041449,95
RTS0041450,115
RTS0041451,106
RTS0041452,98
RTS0041453,120
RTS0041454,79
RTS0041455,94
RTS0041456,112
RTS0041457,117
RTS0041458,115
RTS0041459,147
RTS0041460,96
RTS0041461,85
RTS0041462,110
RTS0041463,97
RTS0041464,110
RTS0041465,95
RTS0041466,174
RTS0041467,173
RTS0041468,195
RTS0041469,137
RTS0041470,197
RTS0041471,184
RTS0041472,145
RTS0041473,113
RTS0041474,97
RTS0041475,135
RTS0041476,138
RTS0041477,123
RTS0041478,105
RTS0041479,114
RTS0041480,139
RTS0041481,153
RTS0041482,154
RTS0041483,119
RTS0041484,176
RTS0041485,174
RTS0041486,137
RTS0041487,174
RTS0041488,157
RTS0041489,156
RTS0041490,149
RTS0041491,132
RTS0041492,73
RTS0041493,71
RTS0041494,81
RTS0041495,93
RTS0041496,1025
RTS0041497,1010
RTS0041498,1068
RTS0041499,1105
RTS0041500,965
RTS0041501,169
RTS0041502,140
RTS0041503,157
RTS0041504,132
RTS0041505,174
RTS0041506,102
RTS0041507,70
RTS0041508,77
RTS0041509,93
RTS0041510,105
RTS0041511,100
RTS0041512,144
RTS0041513,135
RTS0041514,101
RTS0041515,121
RTS0041516,90
RTS0041517,101
RTS0041518,88
RTS0041519,91
RTS0041520,84
RTS0041521,84
RTS0041522,98
RTS0041523,108
RTS0041524,94
RTS0041525,108
RTS0041526,663
RTS0041527,906
RTS0041528,933
RTS0041529,132
RTS0041530,734
RTS0041531,90
RTS0041532,84
RTS0041533,67
RTS0041534,90
RTS0041535,89
RTS0041536,89
RTS0041537,99
RTS0041538,109
RTS0041540,82
RTS0041541,114
RTS0041542,114
RTS0041543,71
RTS0041544,91
RTS0041545,127
RTS0041546,75
RTS0041547,106
RTS0041548,105
RTS0041549,89
RTS0041550,94
RTS0041551,230
RTS0041552,217
RTS0041553,127
RTS0041554,156
RTS0041555,203
RTS0041556,83
RTS0041557,78
RTS0041558,87
RTS0041559,86
RTS0041560,84
RTS0041561,95
RTS0041562,140
RTS0041563,115
RTS0041564,146
RTS0041565,198
RTS0041566,224
RTS0041567,311
RTS0041568,269
RTS0041569,226
RTS0041570,250
RTS0041571,84
RTS0041572,85
RTS0041573,96
RTS0041574,119
RTS0041575,93
RTS0041576,90
RTS0041577,94
RTS0041578,139
RTS0041579,102
RTS0041580,108
RTS0041581,144
RTS0041582,199
RTS0041583,152
RTS0041584,128
RTS0041585,175
RTS0041586,181
RTS0041587,232
RTS0041588,180
RTS0041589,178
RTS0041590,164
RTS0041591,79
RTS0041592,81
RTS0041593,111
RTS0041594,105
RTS0041595,98
RTS0041596,116
RTS0041597,77
RTS0041598,128
RTS0041599,74
RTS0041600,87
RTS0041601,132
RTS0041602,139
RTS0041603,157
RTS0041604,162
RTS0041605,175
RTS0041606,107
RTS0041607,79
RTS0041608,101
RTS0041609,178
RTS0041610,117
RTS0041611,176
RTS0041612,168
RTS0041613,140
RTS0041614,135
RTS0041615,173
RTS0041616,125
RTS0041617,117
RTS0041618,99
RTS0041619,110
RTS0041620,141
RTS0041621,157
RTS0041622,77
RTS0041623,123
RTS0041624,148
RTS0041625,162
RTS0041626,270
RTS0041627,226
RTS0041628,213
RTS0041629,228
RTS0041630,257
RTS0041631,161
RTS0041632,134
RTS0041633,189
RTS0041634,179
RTS0041635,182
RTS0041636,171
RTS0041637,218
RTS0041638,209
RTS0041639,136
RTS0041640,213
RTS0041641,121
RTS0041642,120
RTS0041643,107
RTS0041644,100
RTS0041645,108
RTS0041646,108
RTS0041647,150
RTS0041648,137
RTS0041649,121
RTS0041650,127
RTS0041651,122
RTS0041652,110
RTS0041653,108
RTS0041654,122
RTS0041655,106
RTS0041656,102
RTS0041657,131
RTS0041658,134
RTS0041659,118
RTS0041660,94
RTS0041661,280
RTS0041662,202
RTS0041663,132
RTS0041664,186
RTS0041665,174
RTS0041666,169
RTS0041667,96
RTS0041668,92
RTS0041669,104
RTS0041670,119
RTS0041671,129
RTS0041672,129
RTS0041673,91
RTS0041674,104
RTS0041675,92
RTS0041676,195
RTS0041677,202
RTS0041678,175
RTS0041679,283
RTS0041680,215
RTS0041681,133
RTS0041682,124
RTS0041683,112
RTS0041684,138
RTS0041685,161
RTS0041686,189
RTS0041687,117
RTS0041688,222
RTS0041689,170
RTS0041690,348
RTS0041691,318
RTS0041692,115
RTS0041693,274
RTS0041694,94
RTS0041695,113
RTS0041696,105
RTS0041697,102
RTS0041698,98
RTS0041699,82
RTS0041700,83
RTS0041701,181
RTS0041702,147
RTS0041703,195
RTS0041704,171
RTS0041705,194
RTS0041706,223
RTS0041707,166
RTS0041708,252
RTS0041709,193
RTS0041710,199
RTS0041711,165
RTS0041712,218
RTS0041713,167
RTS0041714,240
RTS0041715,122
RTS0041716,1495
RTS0041717,1220
RTS0041718,1592
RTS0041719,1509
RTS0041720,1260
RTS0041721,179
RTS0041722,145
RTS0041723,159
RTS0041724,185
RTS0041725,154
RTS0041726,82
RTS0041727,103
RTS0041728,103
RTS0041729,74
RTS0041730,88
RTS0041731,105
RTS0041732,1634
RTS0041733,125
RTS0041734,87
RTS0041735,143
RTS0041736,168
RTS0041737,134
RTS0041738,193
RTS0041739,177
RTS0041740,141
RTS0041741,118
RTS0041742,132
RTS0041743,154
RTS0041744,90
RTS0041745,124
RTS0041746,247
RTS0041747,211
RTS0041748,160
RTS0041749,171
RTS0041750,151
RTS0041751,126
RTS0041752,104
RTS0041753,149
RTS0041754,135
RTS0041755,134
RTS0041756,521
RTS0041757,276
RTS0041758,403
RTS0041759,625
RTS0041760,434
RTS0041761,74
RTS0041762,71
RTS0041763,121
RTS0041764,74
RTS0041765,87
RTS0041766,94
RTS0041767,89
RTS0041768,72
RTS0041769,106
RTS0041770,120
RTS0041771,79
RTS0041772,101
RTS0041773,88
RTS0041774,121
RTS0041775,89
RTS0041776,211
RTS0041777,176
RTS0041778,158
RTS0041779,210
RTS0041780,164
RTS0041781,118
RTS0041782,110
RTS0041783,100
RTS0041784,137
RTS0041785,123
RTS0041786,131
RTS0041787,202
RTS0041788,139
RTS0041789,124
RTS0041790,156
RTS0041791,250
RTS0041793,233
RTS0041794,187
RTS0041795,221
RTS0041796,96
RTS0041797,98
RTS0041798,114
RTS0041799,94
RTS0041800,89
RTS0041801,97
RTS0041802,107
RTS0041803,83
RTS0041804,117
RTS0041805,90
RTS0041806,164
RTS0041807,156
RTS0041808,291
RTS0041809,274
RTS0041810,304
RTS0041811,199
RTS0041812,222
RTS0041813,239
RTS0041814,144
RTS0041815,180
RTS0041816,154
RTS0041817,130
RTS0041818,135
RTS0041819,160
RTS0041820,161
RTS0041821,217
RTS0041822,219
RTS0041823,116
RTS0041824,214
RTS0041825,117
RTS0041826,134
RTS0041827,181
RTS0041828,159
RTS0041829,128
RTS0041830,119
RTS0041831,131
RTS0041832,166
RTS0041833,209
RTS0041834,215
RTS0041835,182
RTS0041836,213
RTS0041837,153
RTS0041838,167
RTS0041839,162
RTS0041840,134
RTS0041841,88
RTS0041842,108
RTS0041843,96
RTS0041844,91
RTS0041845,78
RTS0041846,78
RTS0041847,84
RTS0041848,95
RTS0041849,90
RTS0041850,88
RTS0041851,94
RTS0041852,124
RTS0041853,104
RTS0041854,120
RTS0041855,117
RTS0041856,119
RTS0041857,161
RTS0041858,153
RTS0041859,123
RTS0041860,158
RTS0041861,162
RTS0041862,173
RTS0041863,142
RTS0041864,157
RTS0041865,171
RTS0041866,142
RTS0041867,155
RTS0041868,145
RTS0041869,110
RTS0041870,140
RTS0041871,186
RTS0041872,146
RTS0041873,230
RTS0041874,247
RTS0041875,164
RTS0041876,208
RTS0041877,275
RTS0041878,223
RTS0041879,293
RTS0041880,304
RTS0041881,227
RTS0041882,233
RTS0041883,317
RTS0041884,192
RTS0041885,256
RTS0041886,631
RTS0041887,1128
RTS0041888,809
RTS0041889,664
RTS0041890,774
RTS0041891,622
RTS0041892,591
RTS0041893,556
RTS0041894,356
RTS0041895,508
RTS0041896,250
RTS0041897,250
RTS0041898,236
RTS0041899,211
RTS0041900,140
RTS0041901,123
RTS0041902,111
RTS0041903,118
RTS0041904,122
RTS0041905,124
RTS0041906,3148
RTS0041907,102
RTS0041908,1657
RTS0041909,111
RTS0041910,1224
RTS0041911,116
RTS0041912,116
RTS0041913,143
RTS0041914,93
RTS0041915,143
RTS0041916,2464
RTS0041917,3979
RTS0041918,2677
RTS0041919,5324
RTS0041920,5102
RTS0041922,113
RTS0041923,81
RTS0041924,89
RTS0041925,110
RTS0041926,96
RTS0041927,83
RTS0041928,84
RTS0041929,103
RTS0041930,99
RTS0041931,254
RTS0041932,368
RTS0041933,159
RTS0041934,192
RTS0041935,163
RTS0041936,99
RTS0041937,126
RTS0041938,132
RTS0041939,126
RTS0041940,141
RTS0041941,77
RTS0041942,92
RTS0041943,78
RTS0041944,96
RTS0041945,79
RTS0041946,186
RTS0041947,192
RTS0041948,128
RTS0041949,118
RTS0041950,151
RTS0041951,95
RTS0041952,106
RTS0041953,89
RTS0041954,121
RTS0041955,122
RTS0041956,123
RTS0041957,108
RTS0041958,134
RTS0041959,140
RTS0041960,125
RTS0041961,124
RTS0041962,117
RTS0041963,116
RTS0041964,168
RTS0041965,141
RTS0041966,85
RTS0041967,107
RTS0041968,97
RTS0041969,83
RTS0041971,354
RTS0041972,475
RTS0041973,326
RTS0041974,280
RTS0041975,390
RTS0041976,144
RTS0041977,321
RTS0041978,225
RTS0041979,207
RTS0041980,198
RTS0041981,697
RTS0041982,805
RTS0041983,793
RTS0041984,399
RTS0041985,858
RTS0041986,154
RTS0041987,233
RTS0041988,185
RTS0041989,126
RTS0041990,230
RTS0041991,152
RTS0041992,139
RTS0041993,143
RTS0041994,161
RTS0041995,145
RTS0041996,72
RTS0041997,133
RTS0041998,81
RTS0041999,117
RTS0042000,122
RTS0042001,178
RTS0042002,158
RTS0042003,159
RTS0042004,157
RTS0042005,189
RTS0042006,270
RTS0042007,325
RTS0042008,287
RTS0042009,320
RTS0042010,275
RTS0042011,203
RTS0042012,185
RTS0042013,222
RTS0042014,155
RTS0042015,207
RTS0042016,70
RTS0042017,92
RTS0042018,58
RTS0042019,85
RTS0042020,77
RTS0042021,299
RTS0042022,230
RTS0042023,306
RTS0042024,283
RTS0042025,346
RTS0042026,110
RTS0042027,114
RTS0042028,120
RTS0042029,91
RTS0042030,86
RTS0042031,213
RTS0042032,208
RTS0042033,150
RTS0042034,172
RTS0042035,225
RTS0042036,371
RTS0042037,386
RTS0042038,351
RTS0042039,346
RTS0042040,250
RTS0042041,96
RTS0042042,100
RTS0042043,86
RTS0042044,112
RTS0042045,94
RTS0042046,225
RTS0042047,210
RTS0042048,150
RTS0042049,157
RTS0042050,170
RTS0042051,116
RTS0042052,149
RTS0042053,102
RTS0042054,88
RTS0042055,102
RTS0042056,157
RTS0042057,181
RTS0042058,139
RTS0042059,158
RTS0042060,169
RTS0042061,161
RTS0042062,222
RTS0042063,229
RTS0042064,164
RTS0042065,199
RTS0042066,142
RTS0042067,177
RTS0042068,145
RTS0042069,133
RTS0042071,106
RTS0042072,81
RTS0042073,83
RTS0042074,102
RTS0042075,110
RTS0042076,103
RTS0042077,71
RTS0042078,73
RTS0042079,88
RTS0042080,89
RTS0042081,293
RTS0042082,259
RTS0042083,209
RTS0042084,193
RTS0042085,192
RTS0042086,86
RTS0042087,71
RTS0042088,61
RTS0042089,89
RTS0042090,90
RTS0042091,179
RTS0042092,146
RTS0042093,109
RTS0042094,127
RTS0042095,131
RTS0042096,142
RTS0042097,99
RTS0042098,128
RTS0042099,132
RTS0042100,128
RTS0042101,129
RTS0042102,87
RTS0042103,91
RTS0042104,80
RTS0042105,119
RTS0042106,107
RTS0042107,102
RTS0042108,79
RTS0042109,103
RTS0042110,99
RTS0042111,179
RTS0042112,219
RTS0042113,236
RTS0042114,164
RTS0042115,183
RTS0042116,99
RTS0042117,112
RTS0042118,88
RTS0042119,125
RTS0042120,136
RTS0042121,204
RTS0042122,150
RTS0042123,246
RTS0042124,120
RTS0042125,202
RTS0042126,105
RTS0042127,111
RTS0042128,104
RTS0042129,90
RTS0042130,93
RTS0042131,135
RTS0042132,101
RTS0042133,126
RTS0042134,118
RTS0042135,137
RTS0042136,125
RTS0042137,114
RTS0042138,83
RTS0042139,114
RTS0042140,117
RTS0042141,161
RTS0042142,132
RTS0042143,141
RTS0042144,134
RTS0042145,97
RTS0042146,263
RTS0042147,266
RTS0042148,291
RTS0042149,221
RTS0042150,311
RTS0042151,106
RTS0042152,116
RTS0042153,105
RTS0042154,138
RTS0042155,97
RTS0042156,76
RTS0042157,104
RTS0042158,99
RTS0042159,93
RTS0042160,94
RTS0042161,89
RTS0042162,107
RTS0042163,127
RTS0042164,117
RTS0042165,113
RTS0042166,126
RTS0042167,107
RTS0042168,120
RTS0042169,127
RTS0042170,101
RTS0042171,119
RTS0042172,118
RTS0042173,150
RTS0042174,115
RTS0042175,157
RTS0042176,102
RTS0042177,105
RTS0042178,124
RTS0042179,86
RTS0042180,109
RTS0042181,104
RTS0042182,97
RTS0042183,84
RTS0042184,106
RTS0042185,94
RTS0042186,91
RTS0042187,94
RTS0042188,86
RTS0042189,87
RTS0042190,106
RTS0042191,131
RTS0042192,131
RTS0042193,108
RTS0042194,149
RTS0042195,106
RTS0042196,80
RTS0042197,98
RTS0042198,70
RTS0042199,120
RTS0042200,82
RTS0042201,152
RTS0042202,63
RTS0042203,83
RTS0042204,82
RTS0042205,95
RTS0042206,88
RTS0042207,124
RTS0042208,101
RTS0042209,96
RTS0042210,90
RTS0042211,75
RTS0042212,98
RTS0042213,108
RTS0042214,82
RTS0042215,98
RTS0042216,106
RTS0042217,104
RTS0042218,125
RTS0042219,104
RTS0042220,113
RTS0042221,91
RTS0042222,107
RTS0042223,79
RTS0042224,95
RTS0042225,104
RTS0042226,126
RTS0042227,102
RTS0042228,101
RTS0042229,86
RTS0042230,101
RTS0042231,109
RTS0042232,147
RTS0042233,138
RTS0042234,145
RTS0042235,132
RTS0042236,140
RTS0042237,143
RTS0042238,161
RTS0042239,121
RTS0042240,143
RTS0042241,114
RTS0042242,78
RTS0042243,126
RTS0042244,89
RTS0042245,108
RTS0042246,225
RTS0042247,196
RTS0042248,403
RTS0042249,277
RTS0042250,230
RTS0042251,136
RTS0042252,160
RTS0042253,118
RTS0042254,157
RTS0042255,172
RTS0042256,258
RTS0042257,204
RTS0042258,233
RTS0042259,232
RTS0042260,281
RTS0042261,231
RTS0042262,212
RTS0042263,212
RTS0042264,237
RTS0042265,249
RTS0042266,111
RTS0042267,115
RTS0042268,88
RTS0042269,71
RTS0042270,88
RTS0042271,100
RTS0042272,92
RTS0042273,109
RTS0042274,85
RTS0042275,72
RTS0042276,160
RTS0042277,116
RTS0042278,126
RTS0042279,178
RTS0042280,149
RTS0042281,70
RTS0042282,88
RTS0042283,92
RTS0042284,84
RTS0042285,85
RTS0042286,185
RTS0042287,396
RTS0042288,425
RTS0042289,440
RTS0042290,455
RTS0042291,301
RTS0042292,386
RTS0042293,304
RTS0042294,310
RTS0042295,296
RTS0042296,120
RTS0042297,165
RTS0042298,135
RTS0042299,175
RTS0042300,165
RTS0042301,84
RTS0042302,77
RTS0042303,97
RTS0042304,115
RTS0042305,106
RTS0042306,138
RTS0042307,164
RTS0042308,153
RTS0042309,179
RTS0042310,155
RTS0042311,84
RTS0042312,103
RTS0042313,117
RTS0042314,111
RTS0042315,109
RTS0042316,193
RTS0042317,166
RTS0042318,141
RTS0042319,149
RTS0042320,149
RTS0042321,135
RTS0042322,138
RTS0042323,129
RTS0042324,143
RTS0042325,125
RTS0042326,130
RTS0042327,122
RTS0042328,96
RTS0042329,140
RTS0042330,164
RTS0042331,126
RTS0042332,193
RTS0042333,208
RTS0042334,177
RTS0042335,137
RTS0042336,117
RTS0042337,116
RTS0042338,76
RTS0042339,98
RTS0042340,91
RTS0042341,260
RTS0042342,177
RTS0042343,292
RTS0042344,226
RTS0042345,158
RTS0042346,111
RTS0042347,101
RTS0042348,97
RTS0042349,92
RTS0042350,95
RTS0042351,125
RTS0042352,134
RTS0042353,138
RTS0042354,104
RTS0042355,78
RTS0042356,110
RTS0042357,106
RTS0042358,108
RTS0042359,112
RTS0042360,120
RTS0042361,149
RTS0042362,224
RTS0042363,259
RTS0042364,185
RTS0042365,187
RTS0042366,197
RTS0042367,221
RTS0042368,230
RTS0042369,174
RTS0042370,306
RTS0042371,125
RTS0042372,97
RTS0042373,113
RTS0042374,91
RTS0042375,99
RTS0042376,70
RTS0042377,76
RTS0042378,84
RTS0042379,109
RTS0042380,55
RTS0042381,340
RTS0042382,433
RTS0042383,395
RTS0042384,366
RTS0042385,379
RTS0042386,192
RTS0042387,179
RTS0042388,266
RTS0042389,268
RTS0042390,220
RTS0042391,80
RTS0042392,91
RTS0042393,95
RTS0042394,81
RTS0042395,109
RTS0042396,125
RTS0042397,114
RTS0042398,146
RTS0042399,167
RTS0042400,147
RTS0042401,94
RTS0042402,112
RTS0042403,98
RTS0042404,87
RTS0042405,114
RTS0042406,130
RTS0042407,104
RTS0042408,128
RTS0042409,105
RTS0042410,113
RTS0042411,192
RTS0042412,196
RTS0042413,227
RTS0042414,235
RTS0042415,211
RTS0042416,538
RTS0042417,691
RTS0042418,693
RTS0042419,570
RTS0042420,596
RTS0042421,97
RTS0042422,105
RTS0042423,104
RTS0042424,103
RTS0042425,85
RTS0042426,128
RTS0042427,118
RTS0042428,146
RTS0042429,134
RTS0042430,127
RTS0042431,179
RTS0042432,258
RTS0042433,191
RTS0042434,259
RTS0042435,241
RTS0042436,100
RTS0042437,101
RTS0042438,110
RTS0042439,151
RTS0042440,118
RTS0042441,122
RTS0042442,81
RTS0042443,98
RTS0042444,138
RTS0042445,94
RTS0042446,139
RTS0042447,119
RTS0042448,149
RTS0042449,127
RTS0042450,103
RTS0042451,117
RTS0042452,132
RTS0042453,149
RTS0042454,124
RTS0042455,111
RTS0042456,105
RTS0042457,136
RTS0042458,130
RTS0042460,159
RTS0042461,341
RTS0042462,281
RTS0042463,253
RTS0042464,336
RTS0042465,275
RTS0042466,147
RTS0042467,167
RTS0042468,159
RTS0042469,189
RTS0042470,138
RTS0042471,98
RTS0042472,107
RTS0042473,125
RTS0042474,96
RTS0042475,142
RTS0042476,158
RTS0042477,127
RTS0042478,117
RTS0042479,152
RTS0042480,132
RTS0042481,215
RTS0042482,353
RTS0042483,605
RTS0042484,497
RTS0042485,312
RTS0042486,136
RTS0042487,150
RTS0042488,91
RTS0042489,130
RTS0042490,115
RTS0042491,100
RTS0042492,85
RTS0042493,97
RTS0042494,90
RTS0042495,96
RTS0042496,105
RTS0042497,123
RTS0042498,111
RTS0042499,125
RTS0042500,117
RTS0042501,173
RTS0042502,229
RTS0042503,210
RTS0042504,180
RTS0042505,243
RTS0042506,110
RTS0042507,119
RTS0042508,68
RTS0042509,94
RTS0042510,86
RTS0042515,97
RTS0042522,88
RTS0042526,142
RTS0042527,101
RTS0042528,128
RTS0042529,106
RTS0042530,102
RTS0042531,156
RTS0042532,129
RTS0042533,172
RTS0042534,168
RTS0042535,124
RTS0042536,208
RTS0042537,175
RTS0042538,132
RTS0042539,223
RTS0042540,228
RTS0042541,76
RTS0042542,95
RTS0042543,88
RTS0042544,99
RTS0042545,70
RTS0042546,88
RTS0042547,80
RTS0042548,105
RTS0042549,90
RTS0042550,83
RTS0042551,101
RTS0042552,88
RTS0042553,88
RTS0042554,97
RTS0042555,91
RTS0042556,113
RTS0042557,121
RTS0042558,90
RTS0042559,108
RTS0042560,103
RTS0042561,86
RTS0042562,95
RTS0042563,124
RTS0042564,100
RTS0042565,123
RTS0042566,215
RTS0042567,237
RTS0042568,250
RTS0042569,294
RTS0042570,195
RTS0042571,248
RTS0042572,194
RTS0042573,256
RTS0042574,267
RTS0042575,212
RTS0042576,118
RTS0042577,179
RTS0042578,143
RTS0042579,191
RTS0042580,140
RTS0042581,128
RTS0042582,110
RTS0042583,217
RTS0042584,81
RTS0042585,80
RTS0042586,204
RTS0042587,280
RTS0042588,335
RTS0042589,240
RTS0042590,276
RTS0042591,94
RTS0042592,96
RTS0042593,97
RTS0042594,90
RTS0042595,79
RTS0042596,246
RTS0042597,291
RTS0042598,456
RTS0042599,197
RTS0042600,246
RTS0042601,76
RTS0042602,123
RTS0042603,82
RTS0042604,127
RTS0042605,102
RTS0042606,214
RTS0042607,170
RTS0042608,178
RTS0042609,175
RTS0042610,189
RTS0042611,283
RTS0042612,316
RTS0042613,278
RTS0042614,262
RTS0042615,288
RTS0042616,150
RTS0042617,150
RTS0042618,232
RTS0042619,142
RTS0042620,169
RTS0042621,71
RTS0042622,88
RTS0042623,92
RTS0042624,105
RTS0042625,94
RTS0042626,163
RTS0042627,181
RTS0042628,123
RTS0042629,156
RTS0042630,157
RTS0042631,101
RTS0042633,88
RTS0042634,134
RTS0042635,171
RTS0042636,860
RTS0042637,817
RTS0042638,950
RTS0042639,691
RTS0042640,769
RTS0042641,113
RTS0042642,109
RTS0042643,58
RTS0042644,94
RTS0042645,103
RTS0042646,441
RTS0042647,399
RTS0042648,594
RTS0042649,514
RTS0042650,357
RTS0042651,77
RTS0042652,72
RTS0042653,73
RTS0042654,94
RTS0042655,103
RTS0042656,94
RTS0042657,83
RTS0042658,95
RTS0042659,98
RTS0042660,98
RTS0042661,108
RTS0042662,113
RTS0042663,116
RTS0042664,84
RTS0042665,102
RTS0042666,117
RTS0042667,89
RTS0042668,92
RTS0042669,104
RTS0042670,108
RTS0042671,240
RTS0042672,96
RTS0042673,62
RTS0042674,71
RTS0042675,80
RTS0042676,79
RTS0042678,111
RTS0042679,121
RTS0042680,103
RTS0042681,390
RTS0042682,373
RTS0042683,332
RTS0042684,245
RTS0042685,382
RTS0042686,161
RTS0042687,92
RTS0042688,92
RTS0042689,93
RTS0042690,97
RTS0042691,94
RTS0042692,109
RTS0042693,89
RTS0042694,4
RTS0042695,107
RTS0042696,89
RTS0042697,87
RTS0042698,58
RTS0042699,72
RTS0042700,86
RTS0042701,113
RTS0042702,138
RTS0042703,133
RTS0042704,168
RTS0042705,169
RTS0042706,145
RTS0042707,105
RTS0042708,146
RTS0042709,113
RTS0042710,149
RTS0042711,1086
RTS0042712,1158
RTS0042713,603
RTS0042714,823
RTS0042715,559
RTS0042716,86
RTS0042717,90
RTS0042718,100
RTS0042719,90
RTS0042720,87
RTS0042721,93
RTS0042722,101
RTS0042723,93
RTS0042724,94
RTS0042725,96
RTS0042726,99
RTS0042727,69
RTS0042728,105
RTS0042729,102
RTS0042730,109
RTS0042731,66
RTS0042732,100
RTS0042733,88
RTS0042734,95
RTS0042735,96
RTS0042736,605
RTS0042737,802
RTS0042738,712
RTS0042739,486
RTS0042740,658
RTS0042741,103
RTS0042742,103
RTS0042743,70
RTS0042744,88
RTS0042745,98
RTS0042746,195
RTS0042747,162
RTS0042748,122
RTS0042749,142
RTS0042750,137
RTS0042751,124
RTS0042752,132
RTS0042753,167
RTS0042754,122
RTS0042755,95
RTS0042756,147
RTS0042757,206
RTS0042758,102
RTS0042759,97
RTS0042760,159
RTS0042761,94
RTS0042762,95
RTS0042763,96
RTS0042764,110
RTS0042765,97
RTS0042766,152
RTS0042767,124
RTS0042768,146
RTS0042769,152
RTS0042770,147
RTS0042771,115
RTS0042772,162
RTS0042773,122
RTS0042774,168
RTS0042775,128
RTS0042776,131
RTS0042777,182
RTS0042778,184
RTS0042779,154
RTS0042780,174
RTS0042781,113
RTS0042782,103
RTS0042783,117
RTS0042784,140
RTS0042785,103
RTS0042786,204
RTS0042787,230
RTS0042788,232
RTS0042789,245
RTS0042790,233
RTS0042791,3017
RTS0042792,1669
RTS0042793,2218
RTS0042794,2175
RTS0042795,2502
RTS0042796,105
RTS0042797,102
RTS0042798,81
RTS0042799,98
RTS0042800,112
RTS0042801,115
RTS0042802,96
RTS0042803,88
RTS0042804,87
RTS0042805,92
RTS0042806,154
RTS0042807,180
RTS0042808,240
RTS0042809,210
RTS0042810,154
RTS0042811,194
RTS0042812,276
RTS0042813,207
RTS0042814,211
RTS0042815,234
RTS0042816,116
RTS0042817,150
RTS0042818,157
RTS0042819,160
RTS0042820,98
RTS0042821,126
RTS0042822,112
RTS0042823,90
RTS0042824,115
RTS0042825,120
RTS0042826,152
RTS0042827,158
RTS0042828,166
RTS0042829,177
RTS0042830,179
RTS0042831,173
RTS0042832,160
RTS0042833,120
RTS0042834,136
RTS0042835,116
RTS0042836,107
RTS0042837,117
RTS0042838,139
RTS0042839,88
RTS0042840,131
RTS0042841,172
RTS0042842,123
RTS0042843,125
RTS0042844,120
RTS0042845,172
RTS0042846,134
RTS0042847,205
RTS0042848,236
RTS0042849,127
RTS0042850,156
RTS0042851,172
RTS0042852,126
RTS0042853,168
RTS0042854,158
RTS0042855,117
RTS0042856,108
RTS0042857,107
RTS0042858,151
RTS0042859,204
RTS0042860,146
RTS0042861,135
RTS0042862,102
RTS0042863,171
RTS0042864,131
RTS0042865,167
RTS0042866,180
RTS0042867,227
RTS0042868,135
RTS0042869,287
RTS0042870,212
RTS0042871,149
RTS0042872,77
RTS0042873,114
RTS0042874,108
RTS0042875,132
RTS0042876,257
RTS0042877,180
RTS0042878,191
RTS0042879,201
RTS0042880,243
RTS0042881,230
RTS0042882,219
RTS0042883,301
RTS0042884,310
RTS0042885,286
RTS0042886,152
RTS0042887,144
RTS0042888,139
RTS0042889,127
RTS0042890,123
RTS0042891,85
RTS0042892,118
RTS0042893,125
RTS0042894,102
RTS0042895,108
RTS0042896,257
RTS0042897,167
RTS0042898,193
RTS0042899,280
RTS0042900,235
RTS0042901,104
RTS0042902,111
RTS0042903,85
RTS0042904,87
RTS0042905,115
RTS0042906,1725
RTS0042907,1260
RTS0042908,1884
RTS0042909,1799
RTS0042910,995
RTS0042911,100
RTS0042912,94
RTS0042913,141
RTS0042914,108
RTS0042915,81
RTS0042916,95
RTS0042917,136
RTS0042918,124
RTS0042919,117
RTS0042920,98
RTS0042921,237
RTS0042922,222
RTS0042923,228
RTS0042924,150
RTS0042925,240
RTS0042926,108
RTS0042927,83
RTS0042928,105
RTS0042929,111
RTS0042930,88
RTS0042931,108
RTS0042932,111
RTS0042933,143
RTS0042934,117
RTS0042935,105
RTS0042936,153
RTS0042937,173
RTS0042938,228
RTS0042939,205
RTS0042940,168
RTS0042941,567
RTS0042942,549
RTS0042943,620
RTS0042944,549
RTS0042945,488
RTS0042946,104
RTS0042947,144
RTS0042948,91
RTS0042949,101
RTS0042950,93
RTS0042951,117
RTS0042952,147
RTS0042953,104
RTS0042954,95
RTS0042955,131
RTS0042956,153
RTS0042957,162
RTS0042958,173
RTS0042959,145
RTS0042960,170
RTS0042961,161
RTS0042962,144
RTS0042963,189
RTS0042964,180
RTS0042965,229
RTS0042966,117
RTS0042967,117
RTS0042968,119
RTS0042969,137
RTS0042970,141
RTS0042971,301
RTS0042972,193
RTS0042973,216
RTS0042974,182
RTS0042975,204
RTS0042976,218
RTS0042977,254
RTS0042978,228
RTS0042979,194
RTS0042980,198
RTS0042981,173
RTS0042982,154
RTS0042983,186
RTS0042984,181
RTS0042985,184
RTS0042986,147
RTS0042987,141
RTS0042988,164
RTS0042989,137
RTS0042990,136
RTS0042991,161
RTS0042992,163
RTS0042993,135
RTS0042994,177
RTS0042995,199
RTS0042996,112
RTS0042997,115
RTS0042998,122
RTS0042999,124
RTS0043000,117
RTS0043001,105
RTS0043002,118
RTS0043003,122
RTS0043004,111
RTS0043005,113
RTS0043006,109
RTS0043007,151
RTS0043008,152
RTS0043009,158
RTS0043010,129
RTS0043011,113
RTS0043012,139
RTS0043013,121
RTS0043014,152
RTS0043015,136
RTS0043016,150
RTS0043017,181
RTS0043018,117
RTS0043019,205
RTS0043020,132
RTS0043021,126
RTS0043022,144
RTS0043023,190
RTS0043024,161
RTS0043025,183
RTS0043026,159
RTS0043027,222
RTS0043028,223
RTS0043029,242
RTS0043030,194
RTS0043031,127
RTS0043032,174
RTS0043033,160
RTS0043034,143
RTS0043035,117
RTS0043036,186
RTS0043037,117
RTS0043038,172
RTS0043039,150
RTS0043040,168
RTS0043041,109
RTS0043042,102
RTS0043043,110
RTS0043044,82
RTS0043045,79
RTS0043046,102
RTS0043047,111
RTS0043048,122
RTS0043049,127
RTS0043050,105
RTS0043051,192
RTS0043052,153
RTS0043053,150
RTS0043054,135
RTS0043055,126
RTS0043056,117
RTS0043057,124
RTS0043058,140
RTS0043059,138
RTS0043060,140
RTS0043061,814
RTS0043062,459
RTS0043063,478
RTS0043064,393
RTS0043065,461
RTS0043066,206
RTS0043067,245
RTS0043068,191
RTS0043069,226
RTS0043070,258
RTS0043071,86
RTS0043072,71
RTS0043073,104
RTS0043074,99
RTS0043075,100
RTS0043076,100
RTS0043077,105
RTS0043078,90
RTS0043079,92
RTS0043080,114
RTS0043081,93
RTS0043082,99
RTS0043083,107
RTS0043084,85
RTS0043085,107
RTS0043086,138
RTS0043087,170
RTS0043088,155
RTS0043089,153
RTS0043090,136
RTS0043091,99
RTS0043092,71
RTS0043093,95
RTS0043094,130
RTS0043095,128
RTS0043096,84
RTS0043097,57
RTS0043098,131
RTS0043099,149
RTS0043100,108
RTS0043101,115
RTS0043102,102
RTS0043103,114
RTS0043104,110
RTS0043105,105
RTS0043106,179
RTS0043107,185
RTS0043108,108
RTS0043109,173
RTS0043110,145
RTS0043111,1208
RTS0043112,1326
RTS0043113,1084
RTS0043114,1290
RTS0043115,1077
RTS0043116,192
RTS0043117,149
RTS0043118,87
RTS0043119,126
RTS0043120,135
RTS0043121,72
RTS0043122,120
RTS0043123,111
RTS0043124,125
RTS0043125,122
RTS0043126,275
RTS0043127,143
RTS0043128,238
RTS0043129,153
RTS0043130,197
RTS0043131,140
RTS0043132,124
RTS0043133,99
RTS0043134,115
RTS0043135,119
RTS0043136,169
RTS0043137,168
RTS0043138,151
RTS0043139,141
RTS0043140,136
RTS0043141,133
RTS0043142,139
RTS0043143,154
RTS0043144,128
RTS0043145,121
RTS0043146,120
RTS0043147,130
RTS0043148,153
RTS0043149,134
RTS0043150,90
RTS0043151,180
RTS0043152,173
RTS0043153,188
RTS0043154,148
RTS0043155,153
RTS0043156,690
RTS0043157,723
RTS0043159,689
RTS0043160,1398
RTS0043161,144
RTS0043162,140
RTS0043163,153
RTS0043164,111
RTS0043165,146
RTS0043167,109
RTS0043168,107
RTS0043169,120
RTS0043170,138
RTS0043171,223
RTS0043172,264
RTS0043173,228
RTS0043174,196
RTS0043175,199
RTS0043176,142
RTS0043177,166
RTS0043178,240
RTS0043179,166
RTS0043180,181
RTS0043181,138
RTS0043182,91
RTS0043183,138
RTS0043184,95
RTS0043185,101
RTS0043186,171
RTS0043187,102
RTS0043188,139
RTS0043189,136
RTS0043190,120
RTS0043191,111
RTS0043192,111
RTS0043193,121
RTS0043194,77
RTS0043195,105
RTS0043196,184
RTS0043197,136
RTS0043198,169
RTS0043199,171
RTS0043200,135
RTS0043201,153
RTS0043202,186
RTS0043203,162
RTS0043204,244
RTS0043205,237
RTS0043206,205
RTS0043207,148
RTS0043208,184
RTS0043209,141
RTS0043210,127
RTS0043211,182
RTS0043212,250
RTS0043213,189
RTS0043214,187
RTS0043215,215
RTS0043216,198
RTS0043217,170
RTS0043218,172
RTS0043219,222
RTS0043220,281
RTS0043221,95
RTS0043222,100
RTS0043223,116
RTS0043224,80
RTS0043225,98
RTS0043226,135
RTS0043227,115
RTS0043228,127
RTS0043229,116
RTS0043230,153
RTS0043231,215
RTS0043232,215
RTS0043233,217
RTS0043234,112
RTS0043235,141
RTS0043236,78
RTS0043237,110
RTS0043238,98
RTS0043239,112
RTS0043240,128
RTS0043241,148
RTS0043242,141
RTS0043243,158
RTS0043244,141
RTS0043245,131
RTS0043246,175
RTS0043247,181
RTS0043248,123
RTS0043249,185
RTS0043250,178
RTS0043251,102
RTS0043252,124
RTS0043253,113
RTS0043254,111
RTS0043255,115
RTS0043256,136
RTS0043257,109
RTS0043258,129
RTS0043259,126
RTS0043260,134
RTS0043261,117
RTS0043262,145
RTS0043263,91
RTS0043264,104
RTS0043265,118
RTS0043266,182
RTS0043267,268
RTS0043268,176
RTS0043269,256
RTS0043270,317
RTS0043271,321
RTS0043272,302
RTS0043273,248
RTS0043274,341
RTS0043275,278
RTS0043276,101
RTS0043277,118
RTS0043278,139
RTS0043279,147
RTS0043280,121
RTS0043281,183
RTS0043282,193
RTS0043283,197
RTS0043284,217
RTS0043285,181
RTS0043286,168
RTS0043287,179
RTS0043288,177
RTS0043289,167
RTS0043290,123
RTS0043291,236
RTS0043292,145
RTS0043293,140
RTS0043294,181
RTS0043295,220
RTS0043296,112
RTS0043297,75
RTS0043299,123
RTS0043300,138
RTS0043301,100
RTS0043302,102
RTS0043303,144
RTS0043304,94
RTS0043305,115
RTS0043306,151
RTS0043307,126
RTS0043308,127
RTS0043309,148
RTS0043310,173
RTS0043311,150
RTS0043312,176
RTS0043313,226
RTS0043314,177
RTS0043315,141
RTS0043316,110
RTS0043317,84
RTS0043318,101
RTS0043319,125
RTS0043320,110
RTS0043321,157
RTS0043322,136
RTS0043323,157
RTS0043324,166
RTS0043325,131
RTS0043326,128
RTS0043327,117
RTS0043328,129
RTS0043329,136
RTS0043330,124
RTS0043331,104
RTS0043332,95
RTS0043333,80
RTS0043334,77
RTS0043335,82
RTS0043336,113
RTS0043337,120
RTS0043338,131
RTS0043339,103
RTS0043340,103
RTS0043341,104
RTS0043342,96
RTS0043343,93
RTS0043344,93
RTS0043345,87
RTS0043346,90
RTS0043347,145
RTS0043348,125
RTS0043349,120
RTS0043350,121
RTS0043351,316
RTS0043352,320
RTS0043353,294
RTS0043354,286
RTS0043355,281
RTS0043356,262
RTS0043357,180
RTS0043358,222
RTS0043359,259
RTS0043360,259
RTS0043361,270
RTS0043362,262
RTS0043363,196
RTS0043364,217
RTS0043365,195
RTS0043366,96
RTS0043367,83
RTS0043368,90
RTS0043369,88
RTS0043370,76
RTS0043371,394
RTS0043372,330
RTS0043373,376
RTS0043374,275
RTS0043375,251
RTS0043376,164
RTS0043377,266
RTS0043378,155
RTS0043379,220
RTS0043380,186
RTS0043381,98
RTS0043382,91
RTS0043383,113
RTS0043384,100
RTS0043385,84
RTS0043386,133
RTS0043387,206
RTS0043388,140
RTS0043389,175
RTS0043390,137
RTS0043391,149
RTS0043392,130
RTS0043393,121
RTS0043394,158
RTS0043395,132
RTS0043396,500
RTS0043397,427
RTS0043398,434
RTS0043399,465
RTS0043400,178
RTS0043401,90
RTS0043402,106
RTS0043403,101
RTS0043404,127
RTS0043405,88
RTS0043406,76
RTS0043407,71
RTS0043408,116
RTS0043409,94
RTS0043410,106
RTS0043411,117
RTS0043412,91
RTS0043413,74
RTS0043414,125
RTS0043415,169
RTS0043416,121
RTS0043417,80
RTS0043418,90
RTS0043419,104
RTS0043420,95
RTS0043421,175
RTS0043422,120
RTS0043423,125
RTS0043424,112
RTS0043425,128
RTS0043426,163
RTS0043427,143
RTS0043428,148
RTS0043429,142
RTS0043430,114
RTS0043431,232
RTS0043432,122
RTS0043433,159
RTS0043434,221
RTS0043435,213
RTS0043436,244
RTS0043437,192
RTS0043438,234
RTS0043439,120
RTS0043440,305
RTS0043441,281
RTS0043442,182
RTS0043443,205
RTS0043444,180
RTS0043445,182
RTS0043446,132
RTS0043447,107
RTS0043448,107
RTS0043449,126
RTS0043450,115
RTS0043451,95
RTS0043452,152
RTS0043453,131
RTS0043454,117
RTS0043455,102
RTS0043456,99
RTS0043457,117
RTS0043458,106
RTS0043459,90
RTS0043460,109
RTS0043461,99
RTS0043462,133
RTS0043463,132
RTS0043464,132
RTS0043465,142
RTS0043466,254
RTS0043467,208
RTS0043468,229
RTS0043469,184
RTS0043470,215
RTS0043471,82
RTS0043472,92
RTS0043473,96
RTS0043474,109
RTS0043475,124
RTS0043476,137
RTS0043477,128
RTS0043478,120
RTS0043479,134
RTS0043480,117
RTS0043481,258
RTS0043482,243
RTS0043483,336
RTS0043484,186
RTS0043485,253
RTS0043486,366
RTS0043487,311
RTS0043488,311
RTS0043489,319
RTS0043490,254
RTS0043491,241
RTS0043492,231
RTS0043493,236
RTS0043494,264
RTS0043495,315
RTS0043496,123
RTS0043497,109
RTS0043498,113
RTS0043499,122
RTS0043500,99
RTS0043501,80
RTS0043502,119
RTS0043503,78
RTS0043504,114
RTS0043505,114
RTS0043506,97
RTS0043507,101
RTS0043508,84
RTS0043509,124
RTS0043510,129
RTS0043511,97
RTS0043512,99
RTS0043513,110
RTS0043514,116
RTS0043515,113
RTS0043516,128
RTS0043517,87
RTS0043518,153
RTS0043519,173
RTS0043520,161
RTS0043521,101
RTS0043522,114
RTS0043523,188
RTS0043524,118
RTS0043525,192
RTS0043526,139
RTS0043527,110
RTS0043528,95
RTS0043529,111
RTS0043530,89
RTS0043531,101
RTS0043532,102
RTS0043533,99
RTS0043534,119
RTS0043535,98
RTS0043536,223
RTS0043537,183
RTS0043538,263
RTS0043539,212
RTS0043540,157
RTS0043541,178
RTS0043542,200
RTS0043543,146
RTS0043544,201
RTS0043545,130
RTS0043546,240
RTS0043547,187
RTS0043548,199
RTS0043549,204
RTS0043550,155
RTS0043551,144
RTS0043552,122
RTS0043553,133
RTS0043554,153
RTS0043555,96
RTS0043556,112
RTS0043557,101
RTS0043558,102
RTS0043559,106
RTS0043560,101
RTS0043561,181
RTS0043562,159
RTS0043563,144
RTS0043564,117
RTS0043565,144
RTS0043566,244
RTS0043567,224
RTS0043568,257
RTS0043569,206
RTS0043570,274
RTS0043571,116
RTS0043572,127
RTS0043573,114
RTS0043574,105
RTS0043575,95
RTS0043576,265
RTS0043577,194
RTS0043578,132
RTS0043579,193
RTS0043580,194
RTS0043581,158
RTS0043582,192
RTS0043583,122
RTS0043584,136
RTS0043585,126
RTS0043586,94
RTS0043587,107
RTS0043588,84
RTS0043589,100
RTS0043590,125
RTS0043591,95
RTS0043592,111
RTS0043593,123
RTS0043594,108
RTS0043595,112
RTS0043596,109
RTS0043597,106
RTS0043598,133
RTS0043599,138
RTS0043600,122
RTS0043601,116
RTS0043602,108
RTS0043603,145
RTS0043604,138
RTS0043605,121
RTS0043606,148
RTS0043607,131
RTS0043608,127
RTS0043609,122
RTS0043610,147
RTS0043611,129
RTS0043612,117
RTS0043613,157
RTS0043614,119
RTS0043615,129
RTS0043616,141
RTS0043617,107
RTS0043618,131
RTS0043619,136
RTS0043620,83
RTS0043621,200
RTS0043622,168
RTS0043623,178
RTS0043624,244
RTS0043625,172
RTS0043626,121
RTS0043627,103
RTS0043628,170
RTS0043629,120
RTS0043630,111
RTS0043631,117
RTS0043632,134
RTS0043633,155
RTS0043634,133
RTS0043635,134
RTS0043636,91
RTS0043637,96
RTS0043638,102
RTS0043639,125
RTS0043640,77
RTS0043641,736
RTS0043642,697
RTS0043643,773
RTS0043644,587
RTS0043645,695
RTS0043646,113
RTS0043647,113
RTS0043648,116
RTS0043649,113
RTS0043650,124
RTS0043651,73
RTS0043652,122
RTS0043653,109
RTS0043654,104
RTS0043655,87
RTS0043656,67
RTS0043657,104
RTS0043658,137
RTS0043659,93
RTS0043660,92
RTS0043661,123
RTS0043663,106
RTS0043664,86
RTS0043665,113
RTS0043666,94
RTS0043667,93
RTS0043668,87
RTS0043669,95
RTS0043670,80
RTS0043671,116
RTS0043672,143
RTS0043673,124
RTS0043674,145
RTS0043675,135
RTS0043676,118
RTS0043677,135
RTS0043678,76
RTS0043679,142
RTS0043680,108
RTS0043681,144
RTS0043682,121
RTS0043683,176
RTS0043684,180
RTS0043685,192
RTS0043686,165
RTS0043687,140
RTS0043688,127
RTS0043689,140
RTS0043690,138
RTS0043691,142
RTS0043692,123
RTS0043693,127
RTS0043694,119
RTS0043695,133
RTS0043696,143
RTS0043697,177
RTS0043698,203
RTS0043699,203
RTS0043700,162
RTS0043701,208
RTS0043702,281
RTS0043703,228
RTS0043704,259
RTS0043705,186
RTS0043706,142
RTS0043707,136
RTS0043708,95
RTS0043709,97
RTS0043710,114
RTS0043711,126
RTS0043712,85
RTS0043713,91
RTS0043714,64
RTS0043715,104
RTS0043716,164
RTS0043717,138
RTS0043718,120
RTS0043719,123
RTS0043720,116
RTS0043721,147
RTS0043722,172
RTS0043723,159
RTS0043724,130
RTS0043725,164
RTS0043726,137
RTS0043727,124
RTS0043728,112
RTS0043729,121
RTS0043730,103
RTS0043731,104
RTS0043732,117
RTS0043733,113
RTS0043734,88
RTS0043735,111
RTS0043736,114
RTS0043737,137
RTS0043738,132
RTS0043739,134
RTS0043740,123
RTS0043741,177
RTS0043742,210
RTS0043743,154
RTS0043744,224
RTS0043745,126
RTS0043746,117
RTS0043747,141
RTS0043748,126
RTS0043749,119
RTS0043750,145
RTS0043751,122
RTS0043752,99
RTS0043753,124
RTS0043754,117
RTS0043755,146
RTS0043756,115
RTS0043757,90
RTS0043758,121
RTS0043759,112
RTS0043760,88
RTS0043761,290
RTS0043762,73
RTS0043763,97
RTS0043764,128
RTS0043765,130
RTS0043766,71
RTS0043767,110
RTS0043768,88
RTS0043769,104
RTS0043770,87
RTS0043771,114
RTS0043772,87
RTS0043773,104
RTS0043774,104
RTS0043775,106
RTS0043776,121
RTS0043777,122
RTS0043778,150
RTS0043779,131
RTS0043780,137
RTS0043781,152
RTS0043782,161
RTS0043783,129
RTS0043784,153
RTS0043785,109
RTS0043786,108
RTS0043787,97
RTS0043788,104
RTS0043789,88
RTS0043790,98
RTS0043791,94
RTS0043792,161
RTS0043793,95
RTS0043794,87
RTS0043795,81
RTS0043796,180
RTS0043797,203
RTS0043798,114
RTS0043799,129
RTS0043800,104
RTS0043801,99
RTS0043802,87
RTS0043803,112
RTS0043804,107
RTS0043805,93
RTS0043806,108
RTS0043807,119
RTS0043808,109
RTS0043809,94
RTS0043810,111
RTS0043811,162
RTS0043812,196
RTS0043813,155
RTS0043814,149
RTS0043815,173
RTS0043816,346
RTS0043817,225
RTS0043818,275
RTS0043819,279
RTS0043820,378
RTS0043821,89
RTS0043822,97
RTS0043823,85
RTS0043824,86
RTS0043825,64
RTS0043826,87
RTS0043827,105
RTS0043828,151
RTS0043829,87
RTS0043830,117
RTS0043831,181
RTS0043832,150
RTS0043833,164
RTS0043834,170
RTS0043835,172
RTS0043836,187
RTS0043837,173
RTS0043838,118
RTS0043839,159
RTS0043840,124
RTS0043841,128
RTS0043842,104
RTS0043843,151
RTS0043844,147
RTS0043845,126
RTS0043846,193
RTS0043847,205
RTS0043848,229
RTS0043849,185
RTS0043850,250
RTS0043851,124
RTS0043852,115
RTS0043853,123
RTS0043854,98
RTS0043856,93
RTS0043857,69
RTS0043858,114
RTS0043859,96
RTS0043860,124
RTS0043861,193
RTS0043862,243
RTS0043863,129
RTS0043864,154
RTS0043865,117
RTS0043866,99
RTS0043867,147
RTS0043868,139
RTS0043869,120
RTS0043870,107
RTS0043871,142
RTS0043872,161
RTS0043873,149
RTS0043874,111
RTS0043875,119
RTS0043876,98
RTS0043877,73
RTS0043878,107
RTS0043879,124
RTS0043880,130
RTS0043881,112
RTS0043882,112
RTS0043883,115
RTS0043884,77
RTS0043885,87
RTS0043886,219
RTS0043887,211
RTS0043888,224
RTS0043889,79
RTS0043890,246
RTS0043891,203
RTS0043892,162
RTS0043893,137
RTS0043894,166
RTS0043895,143
RTS0043896,112
RTS0043897,193
RTS0043898,153
RTS0043899,142
RTS0043900,186
RTS0043901,141
RTS0043902,142
RTS0043903,174
RTS0043904,166
RTS0043905,150
RTS0043906,80
RTS0043907,140
RTS0043908,66
RTS0043909,102
RTS0043910,133
RTS0043911,104
RTS0043912,247
RTS0043913,116
RTS0043914,111
RTS0043915,113
RTS0043916,111
RTS0043917,100
RTS0043918,94
RTS0043919,116
RTS0043920,230
RTS0043921,204
RTS0043922,248
RTS0043923,211
RTS0043924,289
RTS0043925,199
RTS0043926,171
RTS0043927,127
RTS0043928,143
RTS0043929,157
RTS0043930,151
RTS0043931,157
RTS0043932,221
RTS0043933,185
RTS0043934,151
RTS0043935,192
RTS0043936,88
RTS0043937,81
RTS0043938,90
RTS0043939,74
RTS0043940,98
RTS0043941,96
RTS0043942,93
RTS0043943,111
RTS0043944,78
RTS0043945,109
RTS0043946,100
RTS0043947,114
RTS0043948,116
RTS0043949,99
RTS0043950,92
RTS0043951,119
RTS0043952,114
RTS0043953,111
RTS0043954,95
RTS0043955,130
RTS0043956,242
RTS0043957,203
RTS0043958,251
RTS0043959,235
RTS0043960,233
RTS0043961,196
RTS0043962,172
RTS0043963,179
RTS0043964,185
RTS0043965,161
RTS0043966,224
RTS0043967,186
RTS0043968,226
RTS0043969,188
RTS0043970,272
RTS0043971,256
RTS0043972,248
RTS0043973,254
RTS0043974,226
RTS0043975,199
RTS0043976,215
RTS0043977,161
RTS0043978,238
RTS0043979,190
RTS0043980,205
RTS0043981,172
RTS0043982,219
RTS0043983,227
RTS0043984,101
RTS0043985,230
RTS0043986,120
RTS0043987,278
RTS0043988,194
RTS0043989,198
RTS0043990,213
RTS0043991,105
RTS0043992,97
RTS0043993,96
RTS0043994,136
RTS0043996,107
RTS0043997,84
RTS0043998,77
RTS0043999,104
RTS0044000,94
RTS0044001,122
RTS0044002,181
RTS0044003,227
RTS0044004,232
RTS0044005,180
RTS0044006,99
RTS0044007,124
RTS0044008,82
RTS0044009,129
RTS0044010,134
RTS0044011,210
RTS0044012,305
RTS0044013,233
RTS0044014,229
RTS0044015,235
RTS0044016,147
RTS0044017,104
RTS0044018,87
RTS0044019,98
RTS0044020,169
RTS0044021,100
RTS0044022,102
RTS0044023,94
RTS0044024,91
RTS0044025,104
RTS0044026,168
RTS0044027,158
RTS0044028,150
RTS0044029,220
RTS0044030,178
RTS0044031,153
RTS0044032,147
RTS0044033,100
RTS0044034,180
RTS0044035,149
RTS0044036,475
RTS0044037,351
RTS0044038,494
RTS0044039,269
RTS0044040,422
RTS0044041,247
RTS0044042,272
RTS0044043,306
RTS0044044,291
RTS0044045,220
RTS0044046,168
RTS0044047,167
RTS0044048,174
RTS0044049,101
RTS0044050,144
RTS0044051,77
RTS0044052,96
RTS0044053,83
RTS0044054,111
RTS0044055,93
RTS0044056,126
RTS0044057,105
RTS0044058,133
RTS0044059,151
RTS0044060,119
RTS0044061,122
RTS0044062,117
RTS0044063,129
RTS0044064,151
RTS0044065,108
RTS0044067,177
RTS0044068,197
RTS0044069,200
RTS0044070,170
RTS0044071,107
RTS0044072,109
RTS0044073,83
RTS0044074,106
RTS0044075,82
RTS0044076,92
RTS0044077,93
RTS0044078,83
RTS0044079,81
RTS0044080,114
RTS0044081,193
RTS0044082,150
RTS0044083,204
RTS0044084,203
RTS0044085,151
RTS0044086,104
RTS0044087,103
RTS0044088,92
RTS0044089,102
RTS0044090,107
RTS0044091,89
RTS0044092,126
RTS0044093,74
RTS0044094,105
RTS0044095,98
RTS0044096,128
RTS0044097,160
RTS0044098,91
RTS0044099,151
RTS0044100,130
RTS0044101,181
RTS0044102,194
RTS0044103,181
RTS0044104,167
RTS0044105,253
RTS0044106,305
RTS0044107,285
RTS0044108,255
RTS0044109,288
RTS0044110,368
RTS0044111,202
RTS0044112,158
RTS0044113,196
RTS0044114,131
RTS0044115,222
RTS0044116,109
RTS0044117,113
RTS0044118,111
RTS0044119,146
RTS0044120,136
RTS0044121,121
RTS0044122,98
RTS0044123,97
RTS0044124,107
RTS0044125,105
RTS0044126,102
RTS0044127,141
RTS0044128,106
RTS0044129,115
RTS0044130,93
RTS0044131,204
RTS0044132,184
RTS0044133,193
RTS0044134,201
RTS0044135,155
RTS0044136,88
RTS0044137,111
RTS0044138,119
RTS0044139,107
RTS0044140,130
RTS0044141,128
RTS0044142,127
RTS0044143,158
RTS0044144,126
RTS0044145,104
RTS0044146,103
RTS0044147,118
RTS0044148,127
RTS0044149,141
RTS0044150,113
RTS0044151,162
RTS0044152,172
RTS0044153,165
RTS0044154,134
RTS0044155,175
RTS0044156,564
RTS0044157,557
RTS0044158,1051
RTS0044159,591
RTS0044160,628
RTS0044161,176
RTS0044162,216
RTS0044163,236
RTS0044164,237
RTS0044165,121
RTS0044166,161
RTS0044167,155
RTS0044168,153
RTS0044169,176
RTS0044170,176
RTS0044171,152
RTS0044172,115
RTS0044173,154
RTS0044174,114
RTS0044175,138
RTS0044176,160
RTS0044177,188
RTS0044178,182
RTS0044180,113
RTS0044181,139
RTS0044182,156
RTS0044183,93
RTS0044184,114
RTS0044185,123
RTS0044186,162
RTS0044187,133
RTS0044188,124
RTS0044189,112
RTS0044190,116
RTS0044191,245
RTS0044192,287
RTS0044193,284
RTS0044194,266
RTS0044195,340
RTS0044196,272
RTS0044197,189
RTS0044198,276
RTS0044199,268
RTS0044200,148
RTS0044206,117
RTS0044207,134
RTS0044208,129
RTS0044209,85
RTS0044210,87
RTS0044211,193
RTS0044212,136
RTS0044213,163
RTS0044214,166
RTS0044215,158
RTS0044216,150
RTS0044217,163
RTS0044218,184
RTS0044219,156
RTS0044220,127
RTS0044221,93
RTS0044222,97
RTS0044223,120
RTS0044224,156
RTS0044225,98
RTS0044226,120
RTS0044227,129
RTS0044228,125
RTS0044229,112
RTS0044230,110
RTS0044231,84
RTS0044232,133
RTS0044233,119
RTS0044234,93
RTS0044235,93
RTS0044236,130
RTS0044237,159
RTS0044238,158
RTS0044239,128
RTS0044240,142
RTS0044241,140
RTS0044242,162
RTS0044243,135
RTS0044244,131
RTS0044245,118
RTS0044246,152
RTS0044247,139
RTS0044248,174
RTS0044249,111
RTS0044250,88
RTS0044251,144
RTS0044252,117
RTS0044253,127
RTS0044254,101
RTS0044255,146
RTS0044256,165
RTS0044257,169
RTS0044258,183
RTS0044259,135
RTS0044260,146
RTS0044261,330
RTS0044262,234
RTS0044263,226
RTS0044264,216
RTS0044265,213
RTS0044266,152
RTS0044267,127
RTS0044268,141
RTS0044269,125
RTS0044270,163
RTS0044271,127
RTS0044272,133
RTS0044273,151
RTS0044274,147
RTS0044275,143
RTS0044276,122
RTS0044277,110
RTS0044278,99
RTS0044279,106
RTS0044280,91
RTS0044281,216
RTS0044282,146
RTS0044283,186
RTS0044284,165
RTS0044285,142
RTS0044286,111
RTS0044287,108
RTS0044288,85
RTS0044289,114
RTS0044290,108
RTS0044291,134
RTS0044292,145
RTS0044293,111
RTS0044294,123
RTS0044295,92
RTS0044296,158
RTS0044297,151
RTS0044298,151
RTS0044299,140
RTS0044300,140
RTS0044301,137
RTS0044302,125
RTS0044303,128
RTS0044304,130
RTS0044305,91
RTS0044306,201
RTS0044307,150
RTS0044308,226
RTS0044309,237
RTS0044310,224
RTS0044311,103
RTS0044312,131
RTS0044313,99
RTS0044314,102
RTS0044315,88
RTS0044316,116
RTS0044317,150
RTS0044318,116
RTS0044319,112
RTS0044320,27
RTS0044321,110
RTS0044322,112
RTS0044323,146
RTS0044324,106
RTS0044325,98
RTS0044326,130
RTS0044327,192
RTS0044328,122
RTS0044329,223
RTS0044330,106
RTS0044331,1919
RTS0044332,1655
RTS0044333,2315
RTS0044334,2162
RTS0044335,2008
RTS0044336,113
RTS0044337,97
RTS0044338,114
RTS0044339,115
RTS0044340,100
RTS0044341,107
RTS0044342,103
RTS0044343,80
RTS0044344,106
RTS0044345,112
RTS0044346,962
RTS0044347,1171
RTS0044348,1101
RTS0044349,1243
RTS0044350,1067
RTS0044351,255
RTS0044352,169
RTS0044353,341
RTS0044354,195
RTS0044355,256
RTS0044356,79
RTS0044357,101
RTS0044358,115
RTS0044359,173
RTS0044360,103
RTS0044361,196
RTS0044362,220
RTS0044363,180
RTS0044364,203
RTS0044365,138
RTS0044366,427
RTS0044367,353
RTS0044368,537
RTS0044369,453
RTS0044370,352
RTS0044371,110
RTS0044372,79
RTS0044373,93
RTS0044374,96
RTS0044375,111
RTS0044376,95
RTS0044377,100
RTS0044378,105
RTS0044379,109
RTS0044380,121
RTS0044381,119
RTS0044382,106
RTS0044383,128
RTS0044384,95
RTS0044385,115
RTS0044386,118
RTS0044387,126
RTS0044388,127
RTS0044389,102
RTS0044390,117
RTS0044391,553
RTS0044392,548
RTS0044393,449
RTS0044394,419
RTS0044395,391
RTS0044396,134
RTS0044397,114
RTS0044399,108
RTS0044400,102
RTS0044401,123
RTS0044402,155
RTS0044403,169
RTS0044404,130
RTS0044405,178
RTS0044406,102
RTS0044407,102
RTS0044408,112
RTS0044409,91
RTS0044410,98
RTS0044411,101
RTS0044412,109
RTS0044413,99
RTS0044414,125
RTS0044415,113
RTS0044416,286
RTS0044417,268
RTS0044418,200
RTS0044419,204
RTS0044420,301
RTS0044421,102
RTS0044422,123
RTS0044423,131
RTS0044424,120
RTS0044425,126
RTS0044426,103
RTS0044427,92
RTS0044428,103
RTS0044429,100
RTS0044430,121
RTS0044431,269
RTS0044432,321
RTS0044433,308
RTS0044434,314
RTS0044435,329
RTS0044436,162
RTS0044437,164
RTS0044438,167
RTS0044439,181
RTS0044440,196
RTS0044441,385
RTS0044442,461
RTS0044443,619
RTS0044444,429
RTS0044445,428
RTS0044446,184
RTS0044447,158
RTS0044448,175
RTS0044449,150
RTS0044450,132
RTS0044451,138
RTS0044452,145
RTS0044453,92
RTS0044454,143
RTS0044455,108
RTS0044456,124
RTS0044457,139
RTS0044458,131
RTS0044459,126
RTS0044460,155
RTS0044461,163
RTS0044462,122
RTS0044463,117
RTS0044464,128
RTS0044465,169
RTS0044466,124
RTS0044467,109
RTS0044468,103
RTS0044469,144
RTS0044470,142
RTS0044471,112
RTS0044472,117
RTS0044473,112
RTS0044474,144
RTS0044475,131
RTS0044476,125
RTS0044477,137
RTS0044478,104
RTS0044479,119
RTS0044480,141
RTS0044481,844
RTS0044482,620
RTS0044483,683
RTS0044484,474
RTS0044485,771
RTS0044486,148
RTS0044487,141
RTS0044488,145
RTS0044489,127
RTS0044490,103
RTS0044491,117
RTS0044492,98
RTS0044493,150
RTS0044494,123
RTS0044495,117
RTS0044496,273
RTS0044497,238
RTS0044498,225
RTS0044499,347
RTS0044500,301
RTS0044501,114
RTS0044502,138
RTS0044503,142
RTS0044504,151
RTS0044505,127
RTS0044506,182
RTS0044507,127
RTS0044508,172
RTS0044509,200
RTS0044510,157
RTS0044511,81
RTS0044512,108
RTS0044513,126
RTS0044514,87
RTS0044515,138
RTS0044516,184
RTS0044517,205
RTS0044518,179
RTS0044519,205
RTS0044520,200
RTS0044521,180
RTS0044522,157
RTS0044523,167
RTS0044524,111
RTS0044525,124
RTS0044526,150
RTS0044527,200
RTS0044528,152
RTS0044529,244
RTS0044530,175
RTS0044531,130
RTS0044532,142
RTS0044533,137
RTS0044534,138
RTS0044535,187
RTS0044536,130
RTS0044537,115
RTS0044538,122
RTS0044539,119
RTS0044540,93
RTS0044541,141
RTS0044542,137
RTS0044543,146
RTS0044544,138
RTS0044545,130
RTS0044546,230
RTS0044547,205
RTS0044548,173
RTS0044549,224
RTS0044550,240
RTS0044551,144
RTS0044552,192
RTS0044553,165
RTS0044554,142
RTS0044555,182
RTS0044556,92
RTS0044557,111
RTS0044558,74
RTS0044559,87
RTS0044560,96
RTS0044561,120
RTS0044562,125
RTS0044563,175
RTS0044564,174
RTS0044565,190
RTS0044566,112
RTS0044567,107
RTS0044568,132
RTS0044569,92
RTS0044570,86
RTS0044571,103
RTS0044572,103
RTS0044573,94
RTS0044574,126
RTS0044575,124
RTS0044576,81
RTS0044577,68
RTS0044578,135
RTS0044579,101
RTS0044580,95
RTS0044581,91
RTS0044582,118
RTS0044583,104
RTS0044584,132
RTS0044585,99
RTS0044586,98
RTS0044587,91
RTS0044588,77
RTS0044589,88
RTS0044590,96
RTS0044591,154
RTS0044592,137
RTS0044593,122
RTS0044594,136
RTS0044595,115
RTS0044596,164
RTS0044597,165
RTS0044598,182
RTS0044599,174
RTS0044600,142
RTS0044601,173
RTS0044602,168
RTS0044603,138
RTS0044604,191
RTS0044605,187
RTS0044606,98
RTS0044607,115
RTS0044608,82
RTS0044609,80
RTS0044610,76
RTS0044611,126
RTS0044612,101
RTS0044613,107
RTS0044614,119
RTS0044615,80
RTS0044616,64
RTS0044617,92
RTS0044618,103
RTS0044619,85
RTS0044620,86
RTS0044621,243
RTS0044622,249
RTS0044623,291
RTS0044624,249
RTS0044625,207
RTS0044626,95
RTS0044627,73
RTS0044628,82
RTS0044629,87
RTS0044630,104
RTS0044631,83
RTS0044632,102
RTS0044633,109
RTS0044634,102
RTS0044635,128
RTS0044636,88
RTS0044637,92
RTS0044638,123
RTS0044639,103
RTS0044640,75
RTS0044641,297
RTS0044642,249
RTS0044643,248
RTS0044644,376
RTS0044645,356
RTS0044646,107
RTS0044647,86
RTS0044648,99
RTS0044649,90
RTS0044650,92
RTS0044651,160
RTS0044652,208
RTS0044653,180
RTS0044654,236
RTS0044655,205
RTS0044656,150
RTS0044657,109
RTS0044658,163
RTS0044659,136
RTS0044660,146
RTS0044661,272
RTS0044662,244
RTS0044663,227
RTS0044664,326
RTS0044665,267
RTS0044666,140
RTS0044667,123
RTS0044668,181
RTS0044669,183
RTS0044670,164
RTS0044671,162
RTS0044672,154
RTS0044673,168
RTS0044674,206
RTS0044675,193
RTS0044676,163
RTS0044677,163
RTS0044678,144
RTS0044679,186
RTS0044680,164
RTS0044681,91
RTS0044682,97
RTS0044683,106
RTS0044684,111
RTS0044685,103
RTS0044686,222
RTS0044687,236
RTS0044688,232
RTS0044689,292
RTS0044690,304
RTS0044691,173
RTS0044692,233
RTS0044693,215
RTS0044694,253
RTS0044695,142
RTS0044696,179
RTS0044697,145
RTS0044698,153
RTS0044699,159
RTS0044700,173
RTS0044701,256
RTS0044702,204
RTS0044703,232
RTS0044704,223
RTS0044705,180
RTS0044706,74
RTS0044707,99
RTS0044708,102
RTS0044709,87
RTS0044710,107
RTS0044711,141
RTS0044712,145
RTS0044714,163
RTS0044715,166
RTS0044716,429
RTS0044717,304
RTS0044718,396
RTS0044719,234
RTS0044720,511
RTS0044721,99
RTS0044722,107
RTS0044723,74
RTS0044724,98
RTS0044725,93
RTS0044726,196
RTS0044727,205
RTS0044728,146
RTS0044729,171
RTS0044730,232
RTS0044731,145
RTS0044732,123
RTS0044733,128
RTS0044734,111
RTS0044735,160
RTS0044736,179
RTS0044737,196
RTS0044738,152
RTS0044739,144
RTS0044740,112
RTS0044741,98
RTS0044742,90
RTS0044743,127
RTS0044744,110
RTS0044745,85
RTS0044746,109
RTS0044747,105
RTS0044748,76
RTS0044749,112
RTS0044750,111
RTS0044751,231
RTS0044752,216
RTS0044753,257
RTS0044754,206
RTS0044755,272
RTS0044756,165
RTS0044757,189
RTS0044758,174
RTS0044759,181
RTS0044760,133
RTS0044761,168
RTS0044762,169
RTS0044763,175
RTS0044764,103
RTS0044765,129
RTS0044766,125
RTS0044767,121
RTS0044768,142
RTS0044769,134
RTS0044770,118
RTS0044771,115
RTS0044772,88
RTS0044773,112
RTS0044774,93
RTS0044775,143
RTS0044776,201
RTS0044777,201
RTS0044778,182
RTS0044779,196
RTS0044780,207
RTS0044781,205
RTS0044782,225
RTS0044783,240
RTS0044784,218
RTS0044785,162
RTS0044786,253
RTS0044787,226
RTS0044788,212
RTS0044789,243
RTS0044790,129
RTS0044791,704
RTS0044792,594
RTS0044793,168
RTS0044794,158
RTS0044795,157
RTS0044796,175
RTS0044797,218
RTS0044798,152
RTS0044799,184
RTS0044800,143
RTS0044801,111
RTS0044802,101
RTS0044803,108
RTS0044804,125
RTS0044805,133
RTS0044806,153
RTS0044807,143
RTS0044808,138
RTS0044809,132
RTS0044810,133
RTS0044811,193
RTS0044812,226
RTS0044813,299
RTS0044814,274
RTS0044815,278
RTS0044816,179
RTS0044817,120
RTS0044818,157
RTS0044819,160
RTS0044820,154
RTS0044821,237
RTS0044822,257
RTS0044823,218
RTS0044824,154
RTS0044825,243
RTS0044826,114
RTS0044827,157
RTS0044828,158
RTS0044829,133
RTS0044830,101
RTS0044831,124
RTS0044832,123
RTS0044833,168
RTS0044834,131
RTS0044835,125
RTS0044836,138
RTS0044837,124
RTS0044838,178
RTS0044839,128
RTS0044840,133
RTS0044841,96
RTS0044842,96
RTS0044843,88
RTS0044844,98
RTS0044845,100
RTS0044846,103
RTS0044847,84
RTS0044848,125
RTS0044849,161
RTS0044850,119
RTS0044851,84
RTS0044852,100
RTS0044853,93
RTS0044854,101
RTS0044855,101
RTS0044856,123
RTS0044857,115
RTS0044858,91
RTS0044859,84
RTS0044860,103
RTS0044861,184
RTS0044862,144
RTS0044863,180
RTS0044864,130
RTS0044865,164
RTS0044866,193
RTS0044867,194
RTS0044868,209
RTS0044869,193
RTS0044870,203
RTS0044871,207
RTS0044872,142
RTS0044873,158
RTS0044874,179
RTS0044875,214
RTS0044876,190
RTS0044877,402
RTS0044878,307
RTS0044879,322
RTS0044880,457
RTS0044881,107
RTS0044882,151
RTS0044883,148
RTS0044884,154
RTS0044885,127
RTS0044886,118
RTS0044887,92
RTS0044888,137
RTS0044889,78
RTS0044890,91
RTS0044891,235
RTS0044892,277
RTS0044893,196
RTS0044894,238
RTS0044895,255
RTS0044896,629
RTS0044897,571
RTS0044898,580
RTS0044899,579
RTS0044900,456
RTS0044901,250
RTS0044902,260
RTS0044903,295
RTS0044904,231
RTS0044905,306
RTS0044906,212
RTS0044907,188
RTS0044908,193
RTS0044909,230
RTS0044910,176
RTS0044911,111
RTS0044912,105
RTS0044913,95
RTS0044914,135
RTS0044915,84
RTS0044916,124
RTS0044917,132
RTS0044918,121
RTS0044919,141
RTS0044920,137
RTS0044921,111
RTS0044922,105
RTS0044923,116
RTS0044924,81
RTS0044925,104
RTS0044926,156
RTS0044927,153
RTS0044928,147
RTS0044929,171
RTS0044930,158
RTS0044931,125
RTS0044932,149
RTS0044933,125
RTS0044934,111
RTS0044935,140
RTS0044936,143
RTS0044937,190
RTS0044938,172
RTS0044939,211
RTS0044940,263
RTS0044941,145
RTS0044942,132
RTS0044943,152
RTS0044944,126
RTS0044945,114
RTS0044946,165
RTS0044947,119
RTS0044948,156
RTS0044949,140
RTS0044950,122
RTS0044951,79
RTS0044952,104
RTS0044953,106
RTS0044954,88
RTS0044955,82
RTS0044956,254
RTS0044957,243
RTS0044958,156
RTS0044959,170
RTS0044960,239
RTS0044961,165
RTS0044962,125
RTS0044963,109
RTS0044964,109
RTS0044965,122
RTS0044966,114
RTS0044967,185
RTS0044968,238
RTS0044969,143
RTS0044970,179
RTS0044971,124
RTS0044972,123
RTS0044973,87
RTS0044974,95
RTS0044975,114
RTS0044976,101
RTS0044977,103
RTS0044978,108
RTS0044979,117
RTS0044980,104
RTS0044981,101
RTS0044982,114
RTS0044983,93
RTS0044984,103
RTS0044985,133
RTS0044986,98
RTS0044987,162
RTS0044988,111
RTS0044989,131
RTS0044990,137
RTS0044991,106
RTS0044992,75
RTS0044993,88
RTS0044994,108
RTS0044995,105
RTS0044996,112
RTS0044997,89
RTS0044998,108
RTS0044999,84
RTS0045000,69
RTS0045001,170
RTS0045002,168
RTS0045003,133
RTS0045004,137
RTS0045005,149
RTS0045006,253
RTS0045007,300
RTS0045008,381
RTS0045009,242
RTS0045010,229
RTS0045011,117
RTS0045012,98
RTS0045013,89
RTS0045014,103
RTS0045015,104
RTS0045016,158
RTS0045017,185
RTS0045018,194
RTS0045019,168
RTS0045020,149
RTS0045021,98
RTS0045022,101
RTS0045023,103
RTS0045024,86
RTS0045025,102
RTS0045026,142
RTS0045027,125
RTS0045028,127
RTS0045029,147
RTS0045030,167
RTS0045031,83
RTS0045032,97
RTS0045033,108
RTS0045034,129
RTS0045035,100
RTS0045036,117
RTS0045038,146
RTS0045039,132
RTS0045040,111
RTS0045041,158
RTS0045042,137
RTS0045043,151
RTS0045044,156
RTS0045045,202
RTS0045046,83
RTS0045047,104
RTS0045048,97
RTS0045049,106
RTS0045050,108
RTS0045051,120
RTS0045052,118
RTS0045053,110
RTS0045054,123
RTS0045055,94
RTS0045056,248
RTS0045057,344
RTS0045058,120
RTS0045059,198
RTS0045060,337
RTS0045061,92
RTS0045063,68
RTS0045064,113
RTS0045065,120
RTS0045066,188
RTS0045067,335
RTS0045068,391
RTS0045069,320
RTS0045070,333
RTS0045071,192
RTS0045072,188
RTS0045073,144
RTS0045074,174
RTS0045075,119
RTS0045076,120
RTS0045077,81
RTS0045078,86
RTS0045079,88
RTS0045080,101
RTS0045081,398
RTS0045082,492
RTS0045083,684
RTS0045084,556
RTS0045085,390
RTS0045086,87
RTS0045087,82
RTS0045088,87
RTS0045089,94
RTS0045090,105
RTS0045091,115
RTS0045092,129
RTS0045093,125
RTS0045094,100
RTS0045095,149
RTS0045096,90
RTS0045097,88
RTS0045098,76
RTS0045099,106
RTS0045100,106
RTS0045101,117
RTS0045102,89
RTS0045103,112
RTS0045104,84
RTS0045105,101
RTS0045106,99
RTS0045107,95
RTS0045108,90
RTS0045109,118
RTS0045110,101
RTS0045111,160
RTS0045112,139
RTS0045113,154
RTS0045114,120
RTS0045115,106
RTS0045116,103
RTS0045117,97
RTS0045118,98
RTS0045119,101
RTS0045120,103
RTS0045121,102
RTS0045122,167
RTS0045123,160
RTS0045124,121
RTS0045125,120
RTS0045126,162
RTS0045127,224
RTS0045128,203
RTS0045129,215
RTS0045130,180
RTS0045131,104
RTS0045132,121
RTS0045133,103
RTS0045134,108
RTS0045135,114
RTS0045136,176
RTS0045137,190
RTS0045138,166
RTS0045139,144
RTS0045140,157
RTS0045141,87
RTS0045142,115
RTS0045143,100
RTS0045144,106
RTS0045145,102
RTS0045146,91
RTS0045147,116
RTS0045148,123
RTS0045149,97
RTS0045150,90
RTS0045151,117
RTS0045152,118
RTS0045153,93
RTS0045154,116
RTS0045155,107
RTS0045156,95
RTS0045157,157
RTS0045158,93
RTS0045159,139
RTS0045160,158
RTS0045161,98
RTS0045162,127
RTS0045163,143
RTS0045164,141
RTS0045165,139
RTS0045166,144
RTS0045167,123
RTS0045168,171
RTS0045169,147
RTS0045170,206
RTS0045171,258
RTS0045172,230
RTS0045173,228
RTS0045174,230
RTS0045175,207
RTS0045176,115
RTS0045177,113
RTS0045178,89
RTS0045179,96
RTS0045180,95
RTS0045181,216
RTS0045182,442
RTS0045183,217
RTS0045184,209
RTS0045185,208
RTS0045186,187
RTS0045187,203
RTS0045188,159
RTS0045189,136
RTS0045190,187
RTS0045191,108
RTS0045192,117
RTS0045193,98
RTS0045194,107
RTS0045195,101
RTS0045196,99
RTS0045197,112
RTS0045198,133
RTS0045199,92
RTS0045200,109
RTS0045201,245
RTS0045202,197
RTS0045203,232
RTS0045204,198
RTS0045205,228
RTS0045206,116
RTS0045207,99
RTS0045208,121
RTS0045209,115
RTS0045210,102
RTS0045211,101
RTS0045212,113
RTS0045213,118
RTS0045214,101
RTS0045215,99
RTS0045216,174
RTS0045217,176
RTS0045218,228
RTS0045219,174
RTS0045220,160
RTS0045221,116
RTS0045222,82
RTS0045223,123
RTS0045224,121
RTS0045225,112
RTS0045226,2039
RTS0045227,1429
RTS0045228,2318
RTS0045229,1484
RTS0045230,1484
RTS0045231,213
RTS0045232,261
RTS0045233,230
RTS0045234,214
RTS0045235,210
RTS0045236,331
RTS0045237,239
RTS0045238,229
RTS0045239,189
RTS0045240,351
RTS0045241,295
RTS0045242,254
RTS0045243,265
RTS0045244,267
RTS0045245,243
RTS0045246,101
RTS0045247,115
RTS0045248,101
RTS0045249,91
RTS0045250,99
RTS0045251,224
RTS0045252,164
RTS0045253,195
RTS0045254,148
RTS0045255,146
RTS0045256,92
RTS0045257,77
RTS0045258,138
RTS0045259,119
RTS0045260,95
RTS0045261,167
RTS0045262,229
RTS0045263,233
RTS0045264,180
RTS0045265,211
RTS0045266,208
RTS0045267,294
RTS0045268,436
RTS0045269,312
RTS0045270,247
RTS0045271,137
RTS0045272,91
RTS0045273,115
RTS0045274,146
RTS0045275,115
RTS0045276,134
RTS0045277,143
RTS0045278,185
RTS0045279,74
RTS0045280,117
RTS0045281,90
RTS0045282,125
RTS0045283,113
RTS0045284,90
RTS0045285,152
RTS0045286,141
RTS0045287,150
RTS0045288,87
RTS0045289,110
RTS0045290,124
RTS0045291,119
RTS0045292,128
RTS0045293,94
RTS0045294,109
RTS0045295,90
RTS0045296,126
RTS0045297,125
RTS0045298,140
RTS0045299,113
RTS0045300,120
RTS0045301,229
RTS0045302,178
RTS0045303,262
RTS0045304,173
RTS0045305,266
RTS0045306,100
RTS0045307,112
RTS0045308,138
RTS0045309,96
RTS0045310,118
RTS0045311,54
RTS0045312,79
RTS0045313,102
RTS0045314,76
RTS0045315,85
RTS0045316,113
RTS0045317,118
RTS0045318,124
RTS0045319,99
RTS0045320,120
RTS0045321,106
RTS0045322,115
RTS0045323,113
RTS0045324,117
RTS0045325,105
RTS0045326,99
RTS0045327,143
RTS0045328,95
RTS0045329,81
RTS0045330,109
RTS0045331,114
RTS0045332,110
RTS0045333,121
RTS0045334,96
RTS0045335,102
RTS0045336,115
RTS0045337,122
RTS0045338,94
RTS0045339,104
RTS0045340,101
RTS0045341,109
RTS0045342,120
RTS0045343,73
RTS0045344,91
RTS0045345,95
RTS0045346,133
RTS0045347,111
RTS0045348,103
RTS0045349,122
RTS0045350,109
RTS0045351,78
RTS0045352,81
RTS0045353,91
RTS0045354,98
RTS0045355,64
RTS0045356,95
RTS0045357,104
RTS0045358,100
RTS0045359,100
RTS0045360,100
RTS0045361,181
RTS0045362,135
RTS0045363,111
RTS0045364,164
RTS0045365,169
RTS0045366,132
RTS0045367,104
RTS0045368,99
RTS0045369,102
RTS0045370,90
RTS0045371,167
RTS0045372,173
RTS0045373,196
RTS0045374,258
RTS0045375,208
RTS0045376,112
RTS0045377,80
RTS0045378,105
RTS0045379,103
RTS0045380,111
RTS0045381,164
RTS0045382,145
RTS0045383,140
RTS0045384,102
RTS0045385,142
RTS0045386,151
RTS0045387,160
RTS0045388,151
RTS0045389,139
RTS0045390,148
RTS0045391,101
RTS0045392,126
RTS0045393,64
RTS0045394,91
RTS0045395,100
RTS0045396,139
RTS0045397,122
RTS0045398,102
RTS0045399,133
RTS0045400,111
RTS0045401,164
RTS0045402,153
RTS0045403,173
RTS0045404,158
RTS0045405,173
RTS0045406,317
RTS0045407,430
RTS0045408,205
RTS0045409,387
RTS0045410,352
RTS0045411,362
RTS0045412,343
RTS0045413,368
RTS0045414,371
RTS0045415,278
RTS0045416,92
RTS0045417,91
RTS0045418,89
RTS0045419,107
RTS0045420,102
RTS0045421,8279
RTS0045422,7239
RTS0045423,6810
RTS0045424,8758
RTS0045425,7310
RTS0045426,136
RTS0045427,130
RTS0045428,112
RTS0045429,113
RTS0045430,79
RTS0045431,126
RTS0045432,108
RTS0045433,133
RTS0045434,131
RTS0045435,113
RTS0045436,234
RTS0045437,281
RTS0045438,306
RTS0045439,245
RTS0045440,228
RTS0045441,121
RTS0045442,136
RTS0045443,124
RTS0045444,110
RTS0045445,127
RTS0045446,368
RTS0045447,389
RTS0045448,358
RTS0045449,282
RTS0045450,201
RTS0045451,338
RTS0045452,246
RTS0045453,256
RTS0045454,327
RTS0045455,301
RTS0045456,70
RTS0045457,70
RTS0045458,109
RTS0045459,59
RTS0045460,102
RTS0045461,108
RTS0045462,99
RTS0045463,100
RTS0045464,86
RTS0045465,94
RTS0045466,316
RTS0045467,272
RTS0045468,174
RTS0045469,357
RTS0045470,200
RTS0045471,91
RTS0045472,119
RTS0045473,59
RTS0045474,142
RTS0045475,99
RTS0045476,265
RTS0045477,358
RTS0045478,280
RTS0045479,349
RTS0045480,341
RTS0045481,196
RTS0045482,178
RTS0045483,179
RTS0045484,237
RTS0045485,293
RTS0045486,65
RTS0045487,133
RTS0045488,118
RTS0045489,95
RTS0045490,117
RTS0045491,1312
RTS0045492,1604
RTS0045493,1264
RTS0045494,588
RTS0045495,997
RTS0045496,165
RTS0045497,300
RTS0045498,455
RTS0045499,484
RTS0045500,462
RTS0045501,2247
RTS0045502,2434
RTS0045503,2041
RTS0045504,1677
RTS0045505,1621
RTS0045506,12549
RTS0045507,12967
RTS0045508,10637
RTS0045509,12206
RTS0045510,9628
RTS0045511,153
RTS0045512,133
RTS0045513,128
RTS0045514,122
RTS0045515,126
RTS0045516,89
RTS0045517,93
RTS0045518,118
RTS0045519,110
RTS0045520,88
RTS0045521,166
RTS0045522,146
RTS0045523,140
RTS0045524,153
RTS0045525,128
RTS0045526,283
RTS0045527,274
RTS0045528,224
RTS0045529,260
RTS0045530,298
RTS0045531,105
RTS0045532,107
RTS0045533,100
RTS0045534,97
RTS0045535,79
RTS0045536,670
RTS0045537,666
RTS0045538,452
RTS0045539,591
RTS0045540,658
RTS0045541,97
RTS0045542,106
RTS0045543,79
RTS0045544,66
RTS0045545,95
RTS0045546,82
RTS0045547,59
RTS0045548,84
RTS0045549,73
RTS0045550,70
RTS0045551,98
RTS0045552,104
RTS0045553,74
RTS0045554,87
RTS0045555,84
RTS0045556,214
RTS0045557,234
RTS0045558,246
RTS0045559,218
RTS0045560,178
RTS0045561,125
RTS0045562,157
RTS0045563,119
RTS0045564,131
RTS0045565,106
RTS0045566,110
RTS0045567,104
RTS0045568,98
RTS0045569,98
RTS0045570,128
RTS0045571,54
RTS0045572,65
RTS0045573,79
RTS0045574,61
RTS0045575,105
RTS0045576,85
RTS0045577,92
RTS0045578,78
RTS0045579,105
RTS0045580,110
RTS0045581,163
RTS0045582,182
RTS0045583,232
RTS0045584,198
RTS0045585,146
RTS0045586,88
RTS0045587,186
RTS0045588,174
RTS0045589,145
RTS0045590,192
RTS0045592,2350
RTS0045593,2610
RTS0045594,2437
RTS0045595,2709
RTS0045596,253
RTS0045597,330
RTS0045598,324
RTS0045599,285
RTS0045600,289
RTS0045601,100
RTS0045602,111
RTS0045603,87
RTS0045604,128
RTS0045606,119
RTS0045607,103
RTS0045608,108
RTS0045609,100
RTS0045610,129
RTS0045611,86
RTS0045612,128
RTS0045613,140
RTS0045614,132
RTS0045615,164
RTS0045616,82
RTS0045617,88
RTS0045618,98
RTS0045619,71
RTS0045620,80
RTS0045621,265
RTS0045622,427
RTS0045623,439
RTS0045624,252
RTS0045625,389
RTS0045626,58
RTS0045627,86
RTS0045628,99
RTS0045629,120
RTS0045630,111
RTS0045631,87
RTS0045632,88
RTS0045633,115
RTS0045634,77
RTS0045635,81
RTS0045636,130
RTS0045637,113
RTS0045638,136
RTS0045639,177
RTS0045640,117
RTS0045641,90
RTS0045642,96
RTS0045643,80
RTS0045644,74
RTS0045645,88
RTS0045646,144
RTS0045647,211
RTS0045648,193
RTS0045649,210
RTS0045650,221
RTS0045651,139
RTS0045652,180
RTS0045653,187
RTS0045654,172
RTS0045655,186
RTS0045656,390
RTS0045657,503
RTS0045658,615
RTS0045659,509
RTS0045660,604
RTS0045661,772
RTS0045662,526
RTS0045663,538
RTS0045664,609
RTS0045665,729
RTS0045666,75
RTS0045667,105
RTS0045668,120
RTS0045669,98
RTS0045670,95
RTS0045671,80
RTS0045672,110
RTS0045673,95
RTS0045674,93
RTS0045675,113
RTS0045676,891
RTS0045677,945
RTS0045678,1079
RTS0045679,809
RTS0045680,1110
RTS0045681,86
RTS0045682,107
RTS0045683,79
RTS0045684,104
RTS0045685,121
RTS0045687,130
RTS0045688,115
RTS0045689,100
RTS0045690,102
RTS0045691,118
RTS0045692,100
RTS0045693,122
RTS0045694,85
RTS0045695,99
RTS0045696,176
RTS0045697,137
RTS0045698,142
RTS0045699,125
RTS0045700,137
RTS0045701,107
RTS0045702,118
RTS0045703,111
RTS0045704,112
RTS0045705,110
RTS0045706,110
RTS0045707,112
RTS0045708,104
RTS0045709,95
RTS0045710,105
RTS0045711,123
RTS0045712,87
RTS0045713,127
RTS0045714,112
RTS0045715,100
RTS0045716,934
RTS0045717,656
RTS0045718,461
RTS0045719,539
RTS0045720,619
RTS0045721,245
RTS0045722,330
RTS0045723,360
RTS0045724,214
RTS0045725,219
RTS0045726,246
RTS0045727,291
RTS0045728,258
RTS0045729,242
RTS0045730,182
RTS0045731,281
RTS0045732,300
RTS0045733,315
RTS0045734,378
RTS0045735,351
RTS0045736,1298
RTS0045737,2066
RTS0045738,2189
RTS0045739,2187
RTS0045740,1484
RTS0045741,438
RTS0045742,317
RTS0045743,408
RTS0045744,484
RTS0045745,450
RTS0045746,355
RTS0045747,342
RTS0045748,402
RTS0045749,222
RTS0045750,211
RTS0045751,307
RTS0045752,238
RTS0045753,352
RTS0045754,325
RTS0045755,310
RTS0045756,374
RTS0045757,434
RTS0045758,429
RTS0045759,388
RTS0045760,403
RTS0045761,93
RTS0045762,121
RTS0045763,111
RTS0045764,131
RTS0045765,106
RTS0045766,123
RTS0045767,77
RTS0045768,99
RTS0045769,86
RTS0045770,94
RTS0045771,107
RTS0045772,105
RTS0045773,130
RTS0045774,102
RTS0045775,125
RTS0045776,102
RTS0045777,105
RTS0045778,86
RTS0045779,94
RTS0045780,84
RTS0045781,455
RTS0045782,647
RTS0045783,670
RTS0045784,601
RTS0045785,738
RTS0045786,165
RTS0045787,251
RTS0045788,265
RTS0045789,158
RTS0045790,187
RTS0045791,67
RTS0045792,93
RTS0045793,103
RTS0045794,113
RTS0045795,102
RTS0045796,107
RTS0045797,98
RTS0045798,112
RTS0045799,118
RTS0045800,90
RTS0045801,128
RTS0045802,82
RTS0045803,110
RTS0045804,67
RTS0045805,117
RTS0045806,381
RTS0045807,306
RTS0045808,269
RTS0045809,326
RTS0045810,201
RTS0045811,294
RTS0045812,286
RTS0045813,213
RTS0045814,309
RTS0045815,228
RTS0045816,181
RTS0045817,205
RTS0045818,147
RTS0045819,157
RTS0045820,168
RTS0045821,644
RTS0045822,538
RTS0045823,524
RTS0045824,601
RTS0045825,383
RTS0045826,410
RTS0045827,545
RTS0045828,277
RTS0045829,430
RTS0045830,315
RTS0045831,158
RTS0045832,180
RTS0045833,175
RTS0045834,174
RTS0045835,171
RTS0045836,994
RTS0045837,993
RTS0045838,790
RTS0045840,602
RTS0045841,641
RTS0045842,620
RTS0045843,343
RTS0045844,341
RTS0045845,600
RTS0045846,4569
RTS0045848,1629
RTS0045849,5489
RTS0045851,106
RTS0045852,99
RTS0045853,127
RTS0045854,115
RTS0045855,116
RTS0045856,118
RTS0045857,109
RTS0045858,86
RTS0045859,157
RTS0045860,115
RTS0045861,177
RTS0045862,255
RTS0045863,1433
RTS0045864,1657
RTS0045865,1864
RTS0045866,2186
RTS0045867,91
RTS0045868,92
RTS0045869,76
RTS0045870,97
RTS0045871,68
RTS0045872,100
RTS0045873,106
RTS0045874,74
RTS0045875,97
RTS0045876,77
RTS0045877,75
RTS0045878,61
RTS0045879,102
RTS0045880,81
RTS0045881,95
RTS0045882,100
RTS0045883,102
RTS0045884,105
RTS0045885,11
RTS0045886,97
RTS0045887,82
RTS0045888,98
RTS0045889,105
RTS0045890,107
RTS0045891,104
RTS0045892,113
RTS0045893,119
RTS0045894,111
RTS0045895,141
RTS0045896,257
RTS0045897,191
RTS0045898,187
RTS0045899,325
RTS0045900,376
RTS0045901,212
RTS0045902,158
RTS0045903,124
RTS0045904,122
RTS0045905,322
RTS0045906,275
RTS0045907,337
RTS0045908,91
RTS0045909,103
RTS0045910,109
RTS0045911,119
RTS0045912,87
RTS0045913,90
RTS0045914,84
RTS0045915,89
RTS0045916,120
RTS0045917,76
RTS0045918,94
RTS0045919,102
RTS0045920,109
RTS0045921,101
RTS0045922,100
RTS0045923,86
RTS0045924,104
RTS0045925,91
RTS0045926,147
RTS0045927,78
RTS0045928,102
RTS0045929,115
RTS0045930,589
RTS0045931,484
RTS0045932,235
RTS0045933,92
RTS0045935,89
RTS0045939,114
RTS0045940,97
RTS0045941,98
RTS0045942,108
RTS0045943,134
RTS0045944,104
RTS0045945,143
RTS0045946,102
RTS0045947,126
RTS0045948,102
RTS0045949,112
RTS0045950,192
RTS0045951,177
RTS0045952,132
RTS0045953,171
RTS0045954,325
RTS0045955,142
RTS0045956,99
RTS0045957,80
RTS0045958,89
RTS0045959,83
RTS0045960,96
RTS0045961,90
RTS0045962,101
RTS0045963,94
RTS0045964,111
RTS0045965,91
RTS0045966,102
RTS0045967,78
RTS0045968,105
RTS0045969,103
RTS0045970,144
RTS0045971,153
RTS0045972,120
RTS0045973,107
RTS0045974,67
RTS0045975,111
RTS0045976,99
RTS0045977,93
RTS0045978,113
RTS0045979,221
RTS0045980,241
RTS0045981,231
RTS0045982,207
RTS0045983,169
RTS0045984,141
RTS0045985,94
RTS0045986,71
RTS0045987,218
RTS0045988,184
RTS0045989,137
RTS0045990,163
RTS0045991,283
RTS0045992,240
RTS0045993,234
RTS0045994,150
RTS0045995,136
RTS0045996,138
RTS0045997,183
RTS0045998,97
RTS0045999,78
RTS0046000,90
RTS0046001,107
RTS0046002,103
RTS0046003,107
RTS0046004,109
RTS0046005,273
RTS0046006,213
RTS0046007,234
RTS0046008,230
RTS0046009,1581
RTS0046010,131
RTS0046011,160
RTS0046012,83
RTS0046013,118
RTS0046014,81
RTS0046015,82
RTS0046016,123
RTS0046017,114
RTS0046018,85
RTS0046019,107
RTS0046020,214
RTS0046021,182
RTS0046022,169
RTS0046023,148
RTS0046024,140
RTS0046025,114
RTS0046026,100
RTS0046027,117
RTS0046028,119
RTS0046029,89
RTS0046030,79
RTS0046031,118
RTS0046032,115
RTS0046033,82
RTS0046034,121
RTS0046035,90
RTS0046036,93
RTS0046037,94
RTS0046038,91
RTS0046039,79
RTS0046040,87
RTS0046041,96
RTS0046042,80
RTS0046043,97
RTS0046044,115
RTS0046045,129
RTS0046046,128
RTS0046047,87
RTS0046048,250
RTS0046049,336
RTS0046050,241
RTS0046051,413
RTS0046052,248
RTS0046053,327
RTS0046054,307
RTS0046055,333
RTS0046056,114
RTS0046057,153
RTS0046058,129
RTS0046059,155
RTS0046060,173
RTS0046061,413
RTS0046062,319
RTS0046063,442
RTS0046064,197
RTS0046065,190
RTS0046066,218
RTS0046067,188
RTS0046068,104
RTS0046069,97
RTS0046070,113
RTS0046071,119
RTS0046072,88
RTS0046073,107
RTS0046074,101
RTS0046075,82
RTS0046076,108
RTS0046077,133
RTS0046078,99
RTS0046079,84
RTS0046080,106
RTS0046081,90
RTS0046082,279
RTS0046083,154
RTS0046084,264
RTS0046085,223
RTS0046086,199
RTS0046087,147
RTS0046088,109
RTS0046089,73
RTS0046090,99
RTS0046091,69
RTS0046092,148
RTS0046093,123
RTS0046094,104
RTS0046095,94
RTS0046096,85
RTS0046097,97
RTS0046098,90
RTS0046099,116
RTS0046100,121
RTS0046101,83
RTS0046102,125
RTS0046103,106
RTS0046104,141
RTS0046105,117
RTS0046106,77
RTS0046107,113
RTS0046108,72
RTS0046109,111
RTS0046110,112
RTS0046111,116
RTS0046112,232
RTS0046113,192
RTS0046114,114
RTS0046115,357
RTS0046116,251
RTS0046117,327
RTS0046119,96
RTS0046121,166
RTS0046122,181
RTS0046123,125
RTS0046124,101
RTS0046125,122
RTS0046126,97
RTS0046127,105
RTS0046128,305
RTS0046129,227
RTS0046130,217
RTS0046131,148
RTS0046132,283
RTS0046133,431
RTS0046134,295
RTS0046135,225
RTS0046136,1806
RTS0046137,3505
RTS0046138,492
RTS0046140,296
RTS0046141,186
RTS0046142,257
RTS0046143,303
RTS0046144,335
RTS0046145,113
RTS0046146,108
RTS0046147,111
RTS0046148,94
RTS0046149,89
RTS0046150,80
RTS0046152,84
RTS0046153,127
RTS0046154,83
RTS0046155,113
RTS0046156,89
RTS0046157,90
RTS0046158,98
RTS0046159,104
RTS0046160,141
RTS0046161,94
RTS0046162,123
RTS0046163,111
RTS0046164,309
RTS0046165,329
RTS0046166,271
RTS0046167,307
RTS0046168,97
RTS0046169,75
RTS0046170,95
RTS0046171,90
RTS0046172,72
RTS0046173,58
RTS0046174,108
RTS0046175,113
RTS0046176,69
RTS0046177,72
RTS0046178,103
RTS0046179,91
RTS0046180,88
RTS0046181,96
RTS0046182,105
RTS0046183,120
RTS0046184,129
RTS0046185,130
RTS0046186,81
RTS0046187,113
RTS0046188,140
RTS0046191,100
RTS0046193,48
RTS0046194,81
RTS0046195,93
RTS0046196,100
RTS0046197,105
RTS0046198,88
RTS0046199,140
RTS0046200,132
RTS0046201,107
RTS0046202,106
RTS0046203,83
RTS0046204,98
RTS0046205,100
RTS0046206,129
RTS0046207,107
RTS0046208,84
RTS0046209,117
RTS0046210,84
RTS0046211,79
RTS0046212,113
RTS0046213,351
RTS0046214,288
RTS0046215,228
RTS0046216,281
RTS0046217,344
RTS0046218,93
RTS0046219,69
RTS0046220,109
RTS0046221,98
RTS0046222,87
RTS0046223,70
RTS0046224,81
RTS0046225,190
RTS0046226,171
RTS0046227,182
RTS0046228,159
RTS0046229,140
RTS0046230,118
RTS0046231,56
RTS0046232,155
RTS0046233,129
RTS0046234,106
RTS0046235,102
RTS0046236,99
RTS0046237,103
RTS0046238,68
RTS0046239,76
RTS0046240,95
RTS0046241,104
RTS0046242,95
RTS0046243,75
RTS0046244,153
RTS0046245,91
RTS0046246,166
RTS0046247,95
RTS0046248,88
RTS0046249,103
RTS0046250,109
RTS0046251,91
RTS0046252,528
RTS0046253,412
RTS0046254,484
RTS0046255,109
RTS0046256,151
RTS0046257,138
RTS0046258,100
RTS0046259,132
RTS0046260,98
RTS0046261,157
RTS0046262,155
RTS0046263,110
RTS0046264,83
RTS0046265,82
RTS0046266,129
RTS0046267,97
RTS0046268,77
RTS0046269,95
RTS0046270,71
RTS0046271,104
RTS0046272,101
RTS0046273,130
RTS0046274,121
RTS0046275,103
RTS0046276,132
RTS0046277,85
RTS0046278,83
RTS0046279,96
RTS0046280,96
RTS0046281,103
RTS0046282,129
RTS0046283,158
RTS0046284,106
RTS0046285,72
RTS0046286,85
RTS0046287,96
RTS0046288,129
RTS0046289,121
RTS0046290,84
RTS0046291,112
RTS0046292,88
RTS0046293,85
RTS0046294,65
RTS0046295,136
RTS0046296,85
RTS0046297,109
RTS0046298,113
RTS0046299,90
RTS0046300,93
RTS0046301,132
RTS0046302,76
RTS0046303,90
RTS0046304,83
RTS0046305,102
RTS0046306,94
RTS0046307,79
RTS0046308,91
RTS0046309,95
RTS0046310,95
RTS0046311,96
RTS0046312,92
RTS0046313,79
RTS0046314,114
RTS0046315,106
RTS0046316,105
RTS0046317,92
RTS0046318,99
RTS0046319,114
RTS0046320,111
RTS0046321,135
RTS0046322,119
RTS0046323,100
RTS0046324,108
RTS0046325,103
RTS0046326,101
RTS0046327,118
RTS0046328,101
RTS0046329,1064
RTS0046330,719
RTS0046331,915
RTS0046332,428
RTS0046333,1066
RTS0046334,337
RTS0046335,442
RTS0046336,402
RTS0046342,78
RTS0046343,100
RTS0046344,91
RTS0046345,63
RTS0046346,72
RTS0046347,5028
RTS0046348,5055
RTS0046349,4950
RTS0046350,108
RTS0046351,93
RTS0046352,126
RTS0046353,109
RTS0046354,111
RTS0046355,124
RTS0046356,151
RTS0046357,99
RTS0046358,74
RTS0046359,117
RTS0046360,105
RTS0046361,91
RTS0046362,134
RTS0046363,101
RTS0046364,114
RTS0046365,111
RTS0046366,79
RTS0046367,88
RTS0046368,86
RTS0046369,80
RTS0046370,85
RTS0046371,120
RTS0046372,102
RTS0046373,75
RTS0046374,82
RTS0046375,57
RTS0046376,81
RTS0046377,104
RTS0046378,106
RTS0046379,107
RTS0046380,111
RTS0046381,102
RTS0046382,116
RTS0046383,139
RTS0046384,113
RTS0046385,119
RTS0046386,136
RTS0046387,92
RTS0046388,129
RTS0046389,151
RTS0046390,152
RTS0046391,153
RTS0046392,79
RTS0046393,87
RTS0046394,83
RTS0046395,88
RTS0046396,74
RTS0046397,89
RTS0046398,104
RTS0046399,119
RTS0046400,86
RTS0046401,155
RTS0046402,129
RTS0046403,125
RTS0046404,160
RTS0046405,153
RTS0046406,194
RTS0046407,153
RTS0046408,117
RTS0046409,186
RTS0046410,348
RTS0046411,241
RTS0046412,490
RTS0046413,437
RTS0046414,3270
RTS0046415,503
RTS0046416,121
RTS0046417,138
RTS0046418,111
RTS0046419,119
RTS0046420,177
RTS0046421,149
RTS0046422,130
RTS0046423,98
RTS0046424,97
RTS0046425,115
RTS0046426,86
RTS0046427,107
RTS0046428,116
RTS0046429,82
RTS0046430,83
RTS0046431,95
RTS0046432,173
RTS0046433,159
RTS0046434,170
RTS0046435,724
RTS0046439,261
RTS0046440,464
RTS0046441,311
RTS0046442,248
RTS0046443,330
RTS0046444,192
RTS0046445,101
RTS0046446,90
RTS0046447,128
RTS0046448,228
RTS0046449,513
RTS0046450,847
RTS0046451,236
RTS0046452,491
RTS0046453,436
RTS0046454,200
RTS0046455,191
RTS0046456,109
RTS0046457,172
RTS0046458,264
RTS0046459,632
RTS0046460,611
RTS0046461,124
RTS0046462,129
RTS0046463,107
RTS0046464,86
RTS0046466,60
RTS0046468,120
RTS0046469,79
RTS0046470,105
RTS0046471,85
RTS0046472,128
RTS0046473,68
RTS0046474,77
RTS0046475,118
RTS0046476,108
RTS0046477,111
RTS0046478,103
RTS0046479,100
RTS0046480,112
RTS0046481,82
RTS0046482,109
RTS0046483,93
RTS0046484,69
RTS0046485,110
RTS0046486,97
RTS0046487,105
RTS0046488,94
RTS0046489,118
RTS0046490,107
RTS0046491,120
RTS0046492,84
RTS0046493,80
RTS0046494,91
RTS0046495,108
RTS0046496,229
RTS0046497,239
RTS0046498,101
RTS0046499,285
RTS0046500,298
RTS0046501,247
RTS0046502,137
RTS0046503,243
RTS0046504,189
RTS0046505,58
RTS0046506,79
RTS0046507,68
RTS0046508,105
RTS0046509,82
RTS0046510,101
RTS0046511,77
RTS0046512,252
RTS0046513,215
RTS0046514,60
RTS0046515,82
RTS0046516,127
RTS0046517,135
RTS0046518,103
RTS0046519,100
RTS0046520,75
RTS0046521,117
RTS0046522,67
RTS0046524,143
RTS0046525,114
RTS0046526,289
RTS0046527,196
RTS0046528,135
RTS0046529,100
RTS0046530,71
RTS0046531,72
RTS0046532,108
RTS0046533,107
RTS0046534,175
RTS0046535,108
RTS0046536,119
RTS0046537,188
RTS0046538,174
RTS0046539,173
RTS0046540,163
RTS0046541,118
RTS0046542,154
RTS0046543,140
RTS0046544,99
RTS0046545,294
RTS0046546,115
RTS0046548,115
RTS0046549,320
RTS0046550,102
RTS0046551,163
RTS0046552,112
RTS0046553,147
RTS0046554,78
RTS0046555,120
RTS0046556,101
RTS0046557,111
RTS0046558,96
RTS0046559,108
RTS0046560,101
RTS0046561,100
RTS0046562,103
RTS0046563,113
RTS0046564,112
RTS0046565,122
RTS0046566,148
RTS0046567,169
RTS0046568,97
RTS0046569,128
RTS0046570,132
RTS0046571,106
RTS0046572,78
RTS0046573,108
RTS0046574,115
RTS0046575,118
RTS0046577,113
RTS0046578,95
RTS0046580,353
RTS0046581,250
RTS0046582,255
RTS0046583,86
RTS0046584,129
RTS0046585,114
RTS0046586,133
RTS0046587,108
RTS0046588,104
RTS0046589,102
RTS0046590,109
RTS0046591,141
RTS0046592,154
RTS0046593,127
RTS0046594,197
RTS0046595,165
RTS0046596,130
RTS0046597,94
RTS0046598,143
RTS0046599,103
RTS0046600,331
RTS0046601,420
RTS0046602,312
RTS0046603,337
RTS0046604,121
RTS0046605,133
RTS0046606,117
RTS0046607,367
RTS0046608,781
RTS0046609,549
RTS0046610,78
RTS0046611,112
RTS0046612,127
RTS0046613,86
RTS0046614,126
RTS0046615,60
RTS0046616,97
RTS0046617,107
RTS0046618,103
RTS0046619,120
RTS0046620,99
RTS0046621,228
RTS0046622,184
RTS0046623,153
RTS0046624,177
RTS0046625,163
RTS0046626,178
RTS0046627,169
RTS0046628,249
RTS0046629,84
RTS0046630,114
RTS0046631,133
RTS0046632,267
RTS0046633,184
RTS0046634,238
RTS0046635,175
RTS0046636,178
RTS0046637,248
RTS0046638,142
RTS0046639,132
RTS0046640,176
RTS0046641,134
RTS0046642,149
RTS0046643,101
RTS0046644,80
RTS0046645,94
RTS0046646,86
RTS0046647,140
RTS0046648,117
RTS0046649,117
RTS0046650,101
RTS0046651,161
RTS0046652,164
RTS0046653,206
RTS0046654,177
RTS0046655,211
RTS0046656,189
RTS0046657,112
RTS0046658,140
RTS0046659,149
RTS0046660,115
RTS0046661,98
RTS0046662,85
RTS0046663,113
RTS0046664,88
RTS0046665,100
RTS0046666,96
RTS0046667,126
RTS0046668,129
RTS0046669,112
RTS0046670,95
RTS0046671,84
RTS0046672,78
RTS0046673,98
RTS0046674,116
RTS0046675,162
RTS0046676,80
RTS0046677,79
RTS0046678,102
RTS0046679,69
RTS0046680,73
RTS0046681,94
RTS0046682,63
RTS0046683,66
RTS0046684,88
RTS0046685,60
RTS0046686,102
RTS0046687,87
RTS0046688,112
RTS0046689,110
RTS0046690,105
RTS0046691,93
RTS0046692,112
RTS0046693,158
RTS0046694,121
RTS0046695,123
RTS0046696,113
RTS0046697,136
RTS0046698,107
RTS0046699,291
RTS0046700,390
RTS0046701,440
RTS0046702,318
RTS0046703,1638
RTS0046704,2527
RTS0046705,2159
RTS0046706,1103
RTS0046707,2074
RTS0046708,1561
RTS0046709,112
RTS0046710,215
RTS0046711,204
RTS0046712,136
RTS0046713,145
RTS0046714,188
RTS0046715,91
RTS0046716,220
RTS0046717,267
RTS0046718,95
RTS0046719,85
RTS0046720,100
RTS0046721,125
RTS0046722,159
RTS0046723,93
RTS0046724,116
RTS0046725,114
RTS0046726,103
RTS0046727,141
RTS0046728,102
RTS0046729,125
RTS0046730,102
RTS0046731,124
RTS0046732,116
RTS0046733,117
RTS0046734,126
RTS0046735,115
RTS0046736,78
RTS0046737,113
RTS0046738,83
RTS0046739,71
RTS0046740,116
RTS0046741,97
RTS0046742,61
RTS0046743,101
RTS0046744,111
RTS0046745,144
RTS0046746,86
RTS0046747,111
RTS0046748,292
RTS0046749,140
RTS0046750,112
RTS0046751,105
RTS0046752,96
RTS0046753,89
RTS0046754,100
RTS0046755,119
RTS0046756,122
RTS0046757,115
RTS0046758,120
RTS0046759,275
RTS0046760,273
RTS0046761,206
RTS0046763,356
RTS0046764,318
RTS0046765,94
RTS0046766,95
RTS0046767,92
RTS0046768,343
RTS0046769,472
RTS0046770,474
RTS0046771,102
RTS0046772,110
RTS0046773,78
RTS0046774,103
RTS0046775,138
RTS0046777,108
RTS0046778,97
RTS0046779,92
RTS0046780,106
RTS0046781,108
RTS0046782,64
RTS0046783,96
RTS0046784,78
RTS0046785,104
RTS0046790,99
RTS0046791,99
RTS0046792,101
RTS0046793,90
RTS0046794,78
RTS0046795,102
RTS0046796,105
RTS0046797,87
RTS0046798,98
RTS0046799,115
RTS0046800,84
RTS0046801,2015
RTS0046802,1345
RTS0046803,92
RTS0046804,79
RTS0046805,116
RTS0046806,110
RTS0046807,113
RTS0046808,101
RTS0046809,86
RTS0046810,104
RTS0046811,57
RTS0046812,88
RTS0046813,98
RTS0046814,90
RTS0046815,114
RTS0046816,71
RTS0046817,112
RTS0046818,81
RTS0046819,131
RTS0046820,86
RTS0046821,66
RTS0046822,96
RTS0046823,84
RTS0046824,241
RTS0046825,204
RTS0046826,91
RTS0046827,78
RTS0046828,91
RTS0046829,86
RTS0046830,104
RTS0046831,126
RTS0046832,115
RTS0046833,36
RTS0046835,89
RTS0046836,2235
RTS0046837,3462
RTS0046838,879
RTS0046839,2512
RTS0046840,94
RTS0046841,98
RTS0046842,674
RTS0046843,664
RTS0046846,143
RTS0046849,156
RTS0046850,139
RTS0046851,325
RTS0046852,375
RTS0046853,459
RTS0046854,88
RTS0046855,126
RTS0046856,108
RTS0046857,78
RTS0046858,102
RTS0046859,85
RTS0046860,198
RTS0046861,133
RTS0046862,118
RTS0046863,93
RTS0046864,116
RTS0046866,117
RTS0046867,74
RTS0046868,88
RTS0046869,538
RTS0046870,578
RTS0046871,443
RTS0046872,1314
RTS0046873,105
RTS0046874,84
RTS0046875,104
RTS0046876,78
RTS0046877,96
RTS0046878,71
RTS0046879,107
RTS0046880,142
RTS0046881,191
RTS0046882,149
RTS0046885,113
RTS0046886,94
RTS0046887,75
RTS0046889,98
RTS0046890,125
RTS0046891,173
RTS0046892,119
RTS0046893,95
RTS0046894,188
RTS0046895,84
RTS0046897,133
RTS0046898,92
RTS0046899,977
RTS0046900,230
RTS0046902,127
RTS0046903,431
RTS0046904,140
RTS0046905,74
RTS0046906,749
RTS0046907,443
RTS0046908,122
RTS0046909,119
RTS0046910,116
RTS0046911,194
RTS0046912,110
RTS0046913,100
RTS0046914,142
RTS0046915,93
RTS0046916,90
RTS0046918,2395
RTS0046919,4545
RTS0046920,622
RTS0046921,116
RTS0046922,94
RTS0046923,378
RTS0046924,387
RTS0046925,104
RTS0046926,104
RTS0046927,71
RTS0046928,100
RTS0046929,105
RTS0046930,99
RTS0046931,89
RTS0046933,112
RTS0046934,187
RTS0046935,172
RTS0046936,254
RTS0046937,106
RTS0046938,453
RTS0046939,103
RTS0046940,134
RTS0046941,173
RTS0046942,107
RTS0046943,208
RTS0046944,110
RTS0046946,226
RTS0046947,75
RTS0046948,136
RTS0046949,92
RTS0046950,85
RTS0046951,122
RTS0046952,94
RTS0046954,92
RTS0046955,102
RTS0046956,285
RTS0046957,112
RTS0046958,104
RTS0046959,104
RTS0046960,122
RTS0046961,208
RTS0046962,283
RTS0046963,105
RTS0046965,303
RTS0046966,115
RTS0046967,127
RTS0046968,79
RTS0047054,119
RTS0047055,124
RTS0047056,120
RTS0047057,115
RTS0047058,160
RTS0047060,256
RTS0047061,296
RTS0047062,278
RTS0047063,331
RTS0047064,427
RTS0047065,245
RTS0047066,246
RTS0047067,288
RTS0047068,225
RTS0047069,227
RTS0047070,250
RTS0047071,256
RTS0047072,290
RTS0047073,275
RTS0047074,306
RTS0047075,144
RTS0047076,183
RTS0047077,193
RTS0047078,171
RTS0047079,119
RTS0047080,146
RTS0047081,136
RTS0047082,106
RTS0047083,151
RTS0047084,98
RTS0047085,56
RTS0047086,104
RTS0047087,94
RTS0047088,85
RTS0047089,104
RTS0047091,58
RTS0047092,244
RTS0047093,227
RTS0047094,214
RTS0047095,99
RTS0047096,76
RTS0047097,83
RTS0047098,65
RTS0047099,88
RTS0047100,75
RTS0047101,133
RTS0047102,104
RTS0047103,123
RTS0047104,103
RTS0047105,193
RTS0047106,222
RTS0047107,181
RTS0047108,273
RTS0047109,160
RTS0047110,132
RTS0047111,104
RTS0047112,92
RTS0047113,225
RTS0047114,141
RTS0047115,242
RTS0047116,345
RTS0047117,342
RTS0047118,298
RTS0047119,352
RTS0047120,125
RTS0047121,86
RTS0047122,142
RTS0047123,132
RTS0047124,139
RTS0047125,116
RTS0047126,128
RTS0047127,116
RTS0047128,60
RTS0047129,106
RTS0047130,97
RTS0047131,144
RTS0047132,147
RTS0047133,128
RTS0047134,104
RTS0047135,199
RTS0047136,188
RTS0047137,180
RTS0047138,212
RTS0047139,148
RTS0047140,86
RTS0047141,105
RTS0047142,97
RTS0047143,104
RTS0047144,109
RTS0047145,177
RTS0047146,168
RTS0047147,182
RTS0047148,139
RTS0047149,153
RTS0047150,117
RTS0047151,101
RTS0047152,118
RTS0047153,87
RTS0047154,165
RTS0047156,160
RTS0047157,223
RTS0047158,238
RTS0047159,213
RTS0047160,221
RTS0047165,632
RTS0047166,72
RTS0047167,179
RTS0047168,82
RTS0047169,105
RTS0047170,76
RTS0047171,252
RTS0047172,233
RTS0047173,294
RTS0047174,270
RTS0047175,166
RTS0047176,98
RTS0047177,124
RTS0047178,123
RTS0047179,94
RTS0047180,106
RTS0047181,154
RTS0047182,126
RTS0047183,159
RTS0047184,117
RTS0047185,111
RTS0047186,104
RTS0047187,102
RTS0047188,93
RTS0047189,93
RTS0047190,130
RTS0047191,89
RTS0047192,108
RTS0047193,142
RTS0047194,152
RTS0047195,151
RTS0047196,147
RTS0047197,201
RTS0047198,149
RTS0047199,150
RTS0047200,173
RTS0047201,143
RTS0047202,151
RTS0047203,184
RTS0047204,152
RTS0047205,166
RTS0047206,134
RTS0047207,160
RTS0047208,2515
RTS0047209,2930
RTS0047210,3758
RTS0047211,3045
RTS0047212,1460
RTS0047213,137
RTS0047214,117
RTS0047215,131
RTS0047216,103
RTS0047217,115
RTS0047218,335
RTS0047219,304
RTS0047220,141
RTS0047221,496
RTS0047222,380
RTS0047223,504
RTS0047225,898
RTS0047226,1019
RTS0047229,92
RTS0047230,85
RTS0047231,126
RTS0047232,112
RTS0047233,92
RTS0047234,86
RTS0047235,80
RTS0047236,78
RTS0047237,88
RTS0047238,81
RTS0047239,114
RTS0047240,100
RTS0047241,114
RTS0047242,89
RTS0047243,102
RTS0047244,83
RTS0047245,95
RTS0047246,69
RTS0047247,74
RTS0047248,92
RTS0047249,95
RTS0047250,121
RTS0047252,176
RTS0047253,92
RTS0047254,133
RTS0047255,254
RTS0047256,263
RTS0047257,257
RTS0047258,266
RTS0047259,281
RTS0047260,322
RTS0047261,336
RTS0047262,244
RTS0047263,366
RTS0047264,247
RTS0047266,330
RTS0047267,663
RTS0047268,438
RTS0047269,494
RTS0047270,614
RTS0047271,649
RTS0047272,420
RTS0047273,443
RTS0047274,256
RTS0047276,97
RTS0047277,671
RTS0047278,704
RTS0047279,703
RTS0047280,446
RTS0047281,397
RTS0047282,529
RTS0047283,388
RTS0047284,303
RTS0047290,996
RTS0047291,1613
RTS0047292,1042
RTS0047293,989
RTS0047294,1507
RTS0047295,75
RTS0047296,132
RTS0047297,156
RTS0047298,118
RTS0047299,151
RTS0047300,75
RTS0047301,127
RTS0047302,72
RTS0047303,102
RTS0047304,83
RTS0047305,343
RTS0047306,386
RTS0047307,477
RTS0047308,302
RTS0047309,330
RTS0047310,263
RTS0047311,211
RTS0047312,266
RTS0047313,203
RTS0047314,203
RTS0047315,477
RTS0047316,456
RTS0047317,431
RTS0047318,425
RTS0047319,407
RTS0047320,173
RTS0047321,239
RTS0047322,210
RTS0047323,313
RTS0047324,303
RTS0047325,226
RTS0047326,185
RTS0047327,230
RTS0047328,207
RTS0047329,163
RTS0047331,303
RTS0047332,319
RTS0047333,296
RTS0047334,262
RTS0047335,271
RTS0047336,278
RTS0047337,162
RTS0047338,291
RTS0047339,213
RTS0047340,383
RTS0047341,377
RTS0047342,420
RTS0047343,353
RTS0047344,363
RTS0047345,191
RTS0047346,216
RTS0047348,245
RTS0047349,199
RTS0047350,227
RTS0047351,242
RTS0047352,713
RTS0047353,492
RTS0047354,522
RTS0047356,78
RTS0047357,84
RTS0047358,75
RTS0047359,100
RTS0047360,85
RTS0047361,99
RTS0047362,206
RTS0047363,202
RTS0047364,144
RTS0047365,182
RTS0047366,97
RTS0047367,85
RTS0047368,91
RTS0047369,120
RTS0047370,102
RTS0047373,147
RTS0047374,101
RTS0047375,124
RTS0047376,244
RTS0047377,232
RTS0047378,281
RTS0047379,380
RTS0047380,294
RTS0047381,81
RTS0047382,93
RTS0047383,97
RTS0047384,85
RTS0047385,99
RTS0047386,238
RTS0047387,192
RTS0047388,248
RTS0047389,222
RTS0047390,176
RTS0047391,334
RTS0047392,210
RTS0047393,410
RTS0047394,114
RTS0047395,80
RTS0047396,497
RTS0047397,200
RTS0047398,114
RTS0047399,101
RTS0047400,117
RTS0047401,140
RTS0047402,251
RTS0047403,145
RTS0047404,208
RTS0047405,235
RTS0047406,139
RTS0047407,134
RTS0047408,192
RTS0047409,392
RTS0047410,304
RTS0047411,312
RTS0047412,246
RTS0047413,181
RTS0047414,285
RTS0047415,288
RTS0047417,270
RTS0047418,489
RTS0047419,375
RTS0047420,436
RTS0047421,84
RTS0047422,104
RTS0047423,110
RTS0047424,75
RTS0047425,71
RTS0047426,210
RTS0047427,201
RTS0047428,204
RTS0047429,157
RTS0047430,232
RTS0047431,82
RTS0047432,208
RTS0047433,158
RTS0047434,159
RTS0047435,223
RTS0047436,119
RTS0047437,79
RTS0047438,102
RTS0047439,79
RTS0047440,84
RTS0047441,647
RTS0047442,652
RTS0047445,553
RTS0047446,545
RTS0047447,117
RTS0047448,135
RTS0047449,123
RTS0047450,117
RTS0047451,132
RTS0047452,113
RTS0047453,69
RTS0047454,90
RTS0047455,82
RTS0047456,94
RTS0047457,113
RTS0047458,103
RTS0047459,147
RTS0047460,159
RTS0047461,116
RTS0047462,135
RTS0047463,139
RTS0047464,132
RTS0047465,117
RTS0047466,120
RTS0047467,99
RTS0047468,119
RTS0047469,121
RTS0047471,126
RTS0047472,82
RTS0047473,135
RTS0047474,83
RTS0047475,94
RTS0047476,124
RTS0047477,326
RTS0047479,355
RTS0047480,278
RTS0047481,339
RTS0047482,117
RTS0047483,124
RTS0047484,126
RTS0047485,103
RTS0047486,102
RTS0047487,66
RTS0047488,128
RTS0047489,111
RTS0047490,93
RTS0047491,103
RTS0047492,211
RTS0047493,205
RTS0047494,252
RTS0047495,215
RTS0047496,128
RTS0047497,200
RTS0047498,149
RTS0047499,263
RTS0047500,244
RTS0047501,192
RTS0047502,82
RTS0047503,80
RTS0047504,282
RTS0047505,228
RTS0047506,259
RTS0047507,129
RTS0047508,72
RTS0047509,101
RTS0047510,88
RTS0047511,89
RTS0047512,342
RTS0047513,100
RTS0047514,84
RTS0047515,362
RTS0047516,411
RTS0047517,436
RTS0047518,355
RTS0047520,351
RTS0047521,441
RTS0047522,155
RTS0047523,169
RTS0047524,149
RTS0047525,99
RTS0047526,155
RTS0047527,94
RTS0047528,120
RTS0047529,132
RTS0047530,143
RTS0047531,157
RTS0047532,129
RTS0047533,78
RTS0047534,99
RTS0047535,114
RTS0047536,108
RTS0047537,161
RTS0047538,687
RTS0047540,700
RTS0047541,636
RTS0047543,124
RTS0047544,171
RTS0047545,207
RTS0047546,190
RTS0047547,132
RTS0047548,458
RTS0047549,293
RTS0047550,268
RTS0047551,336
RTS0047552,231
RTS0047553,94
RTS0047558,124
RTS0047559,112
RTS0047560,123
RTS0047561,107
RTS0047562,113
RTS0047563,197
RTS0047564,187
RTS0047565,162
RTS0047566,176
RTS0047567,91
RTS0047568,109
RTS0047569,154
RTS0047570,135
RTS0047571,119
RTS0047572,137
RTS0047573,102
RTS0047574,138
RTS0047575,153
RTS0047576,112
RTS0047577,125
RTS0047578,102
RTS0047579,91
RTS0047580,114
RTS0047581,105
RTS0047582,109
RTS0047583,68
RTS0047584,94
RTS0047585,81
RTS0047586,96
RTS0047587,79
RTS0047588,87
RTS0047590,92
RTS0047591,90
RTS0047592,84
RTS0047593,130
RTS0047594,112
RTS0047595,91
RTS0047596,103
RTS0047597,114
RTS0047598,169
RTS0047599,137
RTS0047600,176
RTS0047601,451
RTS0047602,238
RTS0047603,116
RTS0047604,111
RTS0047606,84
RTS0047613,196
RTS0047614,181
RTS0047615,135
RTS0047616,257
RTS0047617,241
RTS0047618,95
RTS0047619,67
RTS0047620,68
RTS0047621,87
RTS0047622,69
RTS0047624,84
RTS0047625,78
RTS0047626,94
RTS0047627,89
RTS0047628,84
RTS0047629,71
RTS0047630,56
RTS0047631,78
RTS0047632,114
RTS0047633,73
RTS0047634,71
RTS0047635,64
RTS0047636,102
RTS0047637,106
RTS0047638,79
RTS0047639,101
RTS0047640,81
RTS0047641,90
RTS0047642,70
RTS0047643,114
RTS0047644,77
RTS0047645,73
RTS0047646,97
RTS0047647,78
RTS0047648,107
RTS0047649,67
RTS0047650,51
RTS0047651,95
RTS0047652,72
RTS0047653,79
RTS0047654,85
RTS0047656,118
RTS0047657,122
RTS0047658,94
RTS0047659,69
RTS0047660,68
RTS0047661,90
RTS0047662,92
RTS0047663,59
RTS0047664,78
RTS0047665,79
RTS0047666,68
RTS0047667,89
RTS0047668,86
RTS0047669,76
RTS0047670,92
RTS0047672,95
RTS0047673,106
RTS0047674,98
RTS0047675,92
RTS0047676,94
RTS0047677,95
RTS0047678,78
RTS0047679,92
RTS0047680,111
RTS0047681,79
RTS0047682,122
RTS0047684,94
RTS0047685,70
RTS0047686,84
RTS0047687,88
RTS0047688,88
RTS0047689,99
RTS0047691,92
RTS0047692,109
RTS0047693,90
RTS0047694,103
RTS0047695,69
RTS0047696,96
RTS0047697,67
RTS0047698,91
RTS0047699,110
RTS0047700,112
RTS0047701,90
RTS0047702,100
RTS0047703,162
RTS0047704,117
RTS0047705,104
RTS0047706,108
RTS0047707,154
RTS0047708,301
RTS0047709,220
RTS0047710,86
RTS0047711,101
RTS0047712,138
RTS0047713,205
RTS0047714,326
RTS0047715,225
RTS0047716,308
RTS0047717,270
RTS0047718,140
RTS0047720,79
RTS0047721,64
RTS0047722,99
RTS0047723,119
RTS0047724,568
RTS0047725,619
RTS0047726,566
RTS0047727,533
RTS0047728,597
RTS0047729,87
RTS0047730,111
RTS0047731,83
RTS0047732,78
RTS0047733,102
RTS0047734,147
RTS0047735,133
RTS0047736,215
RTS0047737,168
RTS0047738,156
RTS0047739,95
RTS0047740,134
RTS0047741,130
RTS0047742,117
RTS0047743,86
RTS0047744,325
RTS0047745,352
RTS0047746,179
RTS0047747,196
RTS0047748,238
RTS0047749,192
RTS0047750,82
RTS0047752,74
RTS0047753,91
RTS0047754,180
RTS0047755,212
RTS0047756,174
RTS0047757,160
RTS0047758,161
RTS0047759,71
RTS0047760,99
RTS0047761,98
RTS0047762,93
RTS0047763,98
RTS0047764,213
RTS0047765,240
RTS0047766,255
RTS0047767,211
RTS0047768,234
RTS0047769,236
RTS0047770,271
RTS0047771,308
RTS0047772,261
RTS0047773,267
RTS0047774,106
RTS0047775,87
RTS0047776,108
RTS0047777,96
RTS0047778,84
RTS0047779,171
RTS0047780,209
RTS0047781,232
RTS0047782,260
RTS0047783,150
RTS0047784,100
RTS0047785,95
RTS0047786,315
RTS0047787,156
RTS0047788,92
RTS0047789,104
RTS0047790,107
RTS0047791,169
RTS0047792,161
RTS0047793,197
RTS0047794,82
RTS0047795,75
RTS0047796,99
RTS0047797,175
RTS0047798,142
RTS0047799,118
RTS0047800,88
RTS0047801,139
RTS0047802,155
RTS0047803,114
RTS0047804,78
RTS0047805,108
RTS0047806,120
RTS0047807,177
RTS0047808,2051
RTS0047809,98
RTS0047810,151
RTS0047811,221
RTS0047812,115
RTS0047813,121
RTS0047814,121
RTS0047816,101
RTS0047817,116
RTS0047818,92
RTS0047819,85
RTS0047820,94
RTS0047821,232
RTS0047822,72
RTS0047823,124
RTS0047824,98
RTS0047825,176
RTS0047826,92
RTS0047827,250
RTS0047828,96
RTS0047829,170
RTS0047830,83
RTS0047831,101
RTS0047832,93
RTS0047833,112
RTS0047834,100
RTS0047835,273
RTS0047836,215
RTS0047837,261
RTS0047838,235
RTS0047839,219
RTS0047840,112
RTS0047841,102
RTS0047842,93
RTS0047843,106
RTS0047844,90
RTS0047845,110
RTS0047846,96
RTS0047847,110
RTS0047848,93
RTS0047849,111
RTS0047850,91
RTS0047851,114
RTS0047852,106
RTS0047853,133
RTS0047854,198
RTS0047855,111
RTS0047856,104
RTS0047857,94
RTS0047858,71
RTS0047859,119
RTS0047860,110
RTS0047861,72
RTS0047862,109
RTS0047863,106
RTS0047864,90
RTS0047865,159
RTS0047866,177
RTS0047867,94
RTS0047868,100
RTS0047869,201
RTS0047870,347
RTS0047871,165
RTS0047872,314
RTS0047873,193
RTS0047874,102
RTS0047875,120
RTS0047876,116
RTS0047877,70
RTS0047878,128
RTS0047879,172
RTS0047880,102
RTS0047881,130
RTS0047882,87
RTS0047883,336
RTS0047884,213
RTS0047885,154
RTS0047886,72
RTS0047890,912
RTS0047891,873
RTS0047892,486
RTS0047893,194
RTS0047894,130
RTS0047895,108
RTS0047896,124
RTS0047897,113
RTS0047898,79
RTS0047899,92
RTS0047900,149
RTS0047901,88
RTS0047902,137
RTS0047903,155
RTS0047904,178
RTS0047905,188
RTS0047906,196
RTS0047907,1979
RTS0047908,1732
RTS0047909,1859
RTS0047910,109
RTS0047912,130
RTS0047913,93
RTS0047914,125
RTS0047915,86
RTS0047916,92
RTS0047917,93
RTS0047919,74
RTS0047920,931
RTS0047921,1833
RTS0047924,97
RTS0047925,103
RTS0047926,75
RTS0047927,124
RTS0047928,112
RTS0047929,74
RTS0047930,108
RTS0047931,97
RTS0047932,111
RTS0047933,114
RTS0047934,88
RTS0047935,472
RTS0047936,84
RTS0047937,121
RTS0047938,175
RTS0047939,268
RTS0047940,460
RTS0047941,118
RTS0047942,88
RTS0047943,65
RTS0047944,354
RTS0047945,141
RTS0047946,101
RTS0047947,103
RTS0047948,68
RTS0047949,101
RTS0047950,81
RTS0047951,109
RTS0047952,98
RTS0047953,97
RTS0047954,135
RTS0047956,116
RTS0047957,98
RTS0047958,126
RTS0047959,164
RTS0047960,112
RTS0047961,87
RTS0047963,118
RTS0047964,116
RTS0047965,108
RTS0047966,99
RTS0047967,91
RTS0047968,587
RTS0047969,110
RTS0047970,82
RTS0047972,103
RTS0047973,234
RTS0047974,154
RTS0047975,89
RTS0047976,119
RTS0047977,81
RTS0047978,100
RTS0047979,212
RTS0047980,106
RTS0047981,329
RTS0047982,100
RTS0047985,1411
RTS0047986,98
RTS0047987,112
RTS0047988,495
RTS0047990,132
RTS0047991,309
RTS0047992,83
RTS0047993,103
RTS0047994,90
RTS0047995,109
RTS0047996,103
RTS0047997,184
RTS0047998,257
RTS0047999,116
RTS0048000,112
RTS0048001,85
RTS0048003,244
RTS0048005,118
RTS0048006,110
RTS0048008,83
RTS0048009,112
RTS0048012,124
RTS0048013,95
RTS0048014,103
RTS0048015,731
RTS0048016,990
RTS0048017,129
RTS0048018,163
RTS0048019,167
RTS0048020,108
RTS0048021,71
RTS0048022,121
RTS0048023,137
RTS0048024,128
RTS0048026,165
RTS0048027,236
RTS0048028,91
RTS0048029,53
RTS0048030,106
RTS0048031,89
RTS0048032,75
RTS0048033,80
RTS0048034,102
RTS0048035,90
RTS0048036,116
RTS0048037,97
RTS0048038,176
RTS0048040,117
RTS0048041,82
RTS0048042,139
RTS0048043,244
RTS0048044,88
RTS0048045,112
RTS0048046,112
RTS0048047,96
RTS0048048,83
RTS0048049,104
RTS0048050,154
RTS0048051,222
RTS0048052,327
RTS0048053,126
RTS0048054,175
RTS0048055,109
RTS0048056,122
RTS0048057,68
RTS0048058,75
RTS0048059,104
RTS0048060,86
RTS0048061,110
RTS0048062,67
RTS0048063,132
RTS0048064,434
RTS0048065,503
RTS0048066,610
RTS0048067,99
RTS0048068,115
RTS0048069,108
RTS0048070,90
RTS0048071,139
RTS0048072,86
RTS0048073,124
RTS0048074,42
RTS0048076,173
RTS0048077,169
RTS0048078,158
RTS0048079,193
RTS0048080,236
RTS0048081,250
RTS0048082,117
RTS0048084,83
RTS0048085,145
RTS0048086,82
RTS0048087,156
RTS0048088,101
RTS0048089,152
RTS0048090,162
RTS0048091,204
RTS0048092,93
RTS0048093,232
RTS0048094,72
RTS0048096,106
RTS0048097,133
RTS0048098,8534
RTS0048099,11359
RTS0048100,10750
RTS0048101,10505
RTS0048102,10673
RTS0048104,119
RTS0048105,122
RTS0048106,79
RTS0048107,119
RTS0048108,142
RTS0048109,64
RTS0048110,100
RTS0048111,72
RTS0048112,114
RTS0048113,88
RTS0048114,483
RTS0048115,497
RTS0048116,522
RTS0048117,444
RTS0048118,493
RTS0048120,81
RTS0048126,95
RTS0048127,110
RTS0048129,165
RTS0048130,88
RTS0048131,513
RTS0048132,680
RTS0048133,181
RTS0048134,672
RTS0048135,826
RTS0048136,98
RTS0048138,113
RTS0048139,184
RTS0048140,102
RTS0048141,105
RTS0048142,154
RTS0048144,103
RTS0048145,168
RTS0048146,122
RTS0048147,83
RTS0048148,104
RTS0048149,83
RTS0048150,103
RTS0048151,123
RTS0048152,133
RTS0048153,122
RTS0048154,113
RTS0048155,120
RTS0048156,339
RTS0048158,276
RTS0048159,115
RTS0048160,3087
RTS0048161,3555
RTS0048162,288
RTS0048163,254
RTS0048164,1122
RTS0048165,423
RTS0048166,205
RTS0048167,291
RTS0048168,188
RTS0048169,211
RTS0048170,177
RTS0048171,129
RTS0048172,158
RTS0048173,82
RTS0048175,126
RTS0048176,99
RTS0048177,101
RTS0048178,145
RTS0048179,106
RTS0048180,117
RTS0048181,297
RTS0048182,184
RTS0048183,258
RTS0048184,296
RTS0048185,299
RTS0048186,129
RTS0048188,152
RTS0048189,230
RTS0048190,153
RTS0048191,159
RTS0048192,178
RTS0048193,128
RTS0048194,195
RTS0048195,189
RTS0048196,186
RTS0048197,236
RTS0048198,242
RTS0048200,221
RTS0048201,201
RTS0048202,157
RTS0048203,140
RTS0048204,167
RTS0048205,179
RTS0048207,293
RTS0048208,476
RTS0048209,412
RTS0048210,376
RTS0048211,507
RTS0048212,122
RTS0048213,195
RTS0048214,93
RTS0048215,205
RTS0048216,194
RTS0048217,142
RTS0048218,212
RTS0048219,151
RTS0048220,159
RTS0048221,141
RTS0048222,128
RTS0048223,106
RTS0048224,188
RTS0048225,154
RTS0048226,160
RTS0048227,250
RTS0048228,111
RTS0048229,99
RTS0048230,162
RTS0048231,168
RTS0048232,165
RTS0048233,186
RTS0048234,159
RTS0048235,256
RTS0048236,174
RTS0048237,131
RTS0048238,142
RTS0048239,159
RTS0048240,141
RTS0048241,178
RTS0048242,302
RTS0048243,288
RTS0048244,283
RTS0048245,175
RTS0048246,283
RTS0049343,160
RTS0049344,909
RTS0049345,494
RTS0049346,69
RTS0049347,128
RTS0049348,126
RTS0049349,361
RTS0049350,107
RTS0049351,91
RTS0049352,92
RTS0049353,85
RTS0049354,100
RTS0049355,97
RTS0049356,104
RTS0049357,102
RTS0049358,82
RTS0049359,71
RTS0049360,363
RTS0049361,111
RTS0049362,91
RTS0049363,95
RTS0049364,110
RTS0049365,103
RTS0049366,702
RTS0049367,655
RTS0049368,445
RTS0049369,91
RTS0049370,89
RTS0049371,133
RTS0049372,103
RTS0049373,607
RTS0049374,614
RTS0049375,494
RTS0049376,562
RTS0049377,564
RTS0049378,545
RTS0049379,390
RTS0049380,546
RTS0049381,469
RTS0049382,384
RTS0049383,88
RTS0049384,124
RTS0049385,79
RTS0049386,146
RTS0049387,99
RTS0049388,72
RTS0049389,79
RTS0049390,4106
RTS0049391,4336
RTS0049392,3951
RTS0049393,4851
RTS0049394,1464
RTS0049395,1421
RTS0049396,1085
RTS0049397,1159
RTS0049398,1356
RTS0049399,764
RTS0049400,111
RTS0049401,124
RTS0049402,99
RTS0049403,70
RTS0049404,126
RTS0049405,81
RTS0049406,84
RTS0049407,119
RTS0049408,141
RTS0049409,94
RTS0049410,83
RTS0049411,151
RTS0049412,76
RTS0049413,82
RTS0049414,115
RTS0049415,115
RTS0049416,141
RTS0049417,93
RTS0049418,114
RTS0049419,99
RTS0049420,86
RTS0049421,113
RTS0049422,67
RTS0049423,125
RTS0049424,245
RTS0049425,166
RTS0049426,258
RTS0049427,209
RTS0049428,96
RTS0049429,325
RTS0049430,278
RTS0049431,227
RTS0049432,103
RTS0049433,102
RTS0049434,98
RTS0049435,85
RTS0049436,70
RTS0049437,754
RTS0049438,135
RTS0049439,353
RTS0049440,257
RTS0049441,387
RTS0049442,361
RTS0049443,243
RTS0049444,357
RTS0049445,96
RTS0049446,170
RTS0049447,193
RTS0049448,89
RTS0049449,144
RTS0049450,118
RTS0049451,118
RTS0049452,101
RTS0049453,169
RTS0049454,84
RTS0049455,95
RTS0049456,100
RTS0049457,402
RTS0049458,132
RTS0049459,272
RTS0049460,307
RTS0049461,405
RTS0049462,448
RTS0049463,169
RTS0049464,198
RTS0049465,155
RTS0049466,93
RTS0049467,99
RTS0049468,273
RTS0049469,305
RTS0049470,223
RTS0049471,327
RTS0049472,243
RTS0049473,708
RTS0049474,210
RTS0049475,303
RTS0049476,321
RTS0049477,97
RTS0049478,124
RTS0049479,14280
RTS0049480,1503
RTS0049481,58
RTS0049482,93
RTS0049483,117
RTS0049484,119
RTS0049485,127
RTS0997079,132
RTS0997080,233
RTS0997081,94
RTS0997082,176
RTS0997083,153
RTS0997084,186
RTS0997085,163
RTS0997086,207
RTS0997087,73
RTS0997088,76887
RTS0997089,7371
RTS0997090,103
RTS0997091,72
RTS0997092,78
RTS0997093,63
RTS0997094,13
RTS0997095,57
RTS0997096,104
RTS0997097,31
RTS0997098,84
RTS0997099,72
RTS0997100,62
RTS0997101,71
RTS0997102,45
RTS0997103,36
RTS0997104,68
RTS0997105,54
RTS0997106,67
RTS0997107,55
RTS0997108,83
RTS0997109,38
RTS0997110,57
RTS0997111,63
RTS0997112,50
RTS0997113,60
RTS0997114,54
RTS0997115,60
RTS0997116,44
RTS0997117,59
RTS0997118,54
RTS0997119,58
RTS0997120,85
RTS0997121,292
RTS0997122,484
RTS0997123,448
RTS0997124,251
RTS0997125,800
RTS0997126,947
RTS0997127,956
RTS0997128,803
RTS0997129,951
RTS0997130,362
</Code_Summary>
