# Supplementary material for: Spatial meta-transcriptomics reveal associations of intratumor bacteria burden with lung cancer cells showing a distinct oncogenic signature
Source: J Immunother Cancer. 2022 Jul 6;10(7):e004698. doi: 10.1136/jitc-2022-004698 (PMC9260850; doi:10.1136/jitc-2022-004698)
Supplement: Supplementary data [file jitc-2022-004698supp009.zip › DSP-1001250002848-E-A12.dcc]

<Header>
FileVersion,0.02
SoftwareVersion,"GeoMx_NGS_Pipeline_ 2.0.0"
Date,2020-6-15
</Header>

<Scan_Attributes>
ID,DSP-1001250002848-E-A12
Plate_ID,1001250002848
Well,A12
</Scan_Attributes>

<NGS_Processing_Attributes>
SeqSetId,
tamperedIni,No
Raw,3111320
Trimmed,3095534
Stitched,3078801
Aligned,3022810
umiQ30,0.9920
rtsQ30,0.9913
</NGS_Processing_Attributes>


<Code_Summary>
RTS0039454,141
RTS0039455,126
RTS0039456,125
RTS0039457,213
RTS0039458,101
RTS0039459,39
RTS0039460,35
RTS0039461,39
RTS0039462,34
RTS0039463,56
RTS0039464,48
RTS0039465,95
RTS0039466,62
RTS0039467,145
RTS0039468,61
RTS0039469,178
RTS0039470,220
RTS0039471,280
RTS0039472,277
RTS0039473,223
RTS0039474,533
RTS0039475,421
RTS0039476,382
RTS0039477,646
RTS0039478,621
RTS0039479,63
RTS0039480,45
RTS0039481,43
RTS0039482,54
RTS0039483,65
RTS0039484,64
RTS0039485,87
RTS0039486,65
RTS0039487,40
RTS0039488,78
RTS0039489,52
RTS0039490,57
RTS0039491,48
RTS0039492,47
RTS0039493,66
RTS0039494,66
RTS0039495,58
RTS0039496,51
RTS0039497,27
RTS0039498,46
RTS0039499,277
RTS0039500,155
RTS0039501,257
RTS0039502,330
RTS0039503,213
RTS0039504,32
RTS0039505,66
RTS0039506,31
RTS0039507,103
RTS0039508,66
RTS0039509,47
RTS0039510,188
RTS0039511,480
RTS0039512,380
RTS0039513,430
RTS0039514,691
RTS0039515,573
RTS0039516,43
RTS0039517,44
RTS0039518,57
RTS0039519,37
RTS0039520,37
RTS0039521,31
RTS0039522,47
RTS0039523,40
RTS0039524,55
RTS0039525,78
RTS0039526,45
RTS0039527,61
RTS0039528,51
RTS0039529,72
RTS0039530,48
RTS0039531,48
RTS0039532,48
RTS0039533,50
RTS0039534,31
RTS0039535,50
RTS0039536,39
RTS0039537,39
RTS0039538,45
RTS0039539,36
RTS0039540,25
RTS0039541,50
RTS0039542,42
RTS0039543,44
RTS0039544,33
RTS0039545,44
RTS0039546,32
RTS0039547,41
RTS0039548,54
RTS0039549,45
RTS0039550,59
RTS0039551,67
RTS0039552,38
RTS0039553,56
RTS0039554,66
RTS0039555,69
RTS0039556,30
RTS0039557,36
RTS0039558,26
RTS0039559,38
RTS0039560,43
RTS0039561,27
RTS0039562,30
RTS0039563,45
RTS0039564,85
RTS0039565,51
RTS0039566,28
RTS0039567,36
RTS0039568,32
RTS0039569,33
RTS0039570,33
RTS0039571,34
RTS0039572,37
RTS0039573,24
RTS0039574,30
RTS0039575,25
RTS0039576,30
RTS0039577,45
RTS0039578,37
RTS0039579,43
RTS0039580,56
RTS0039581,68
RTS0039582,79
RTS0039583,92
RTS0039584,53
RTS0039585,75
RTS0039586,37
RTS0039587,29
RTS0039588,51
RTS0039589,41
RTS0039590,44
RTS0039591,56
RTS0039592,41
RTS0039593,34
RTS0039594,38
RTS0039595,37
RTS0039596,56
RTS0039597,48
RTS0039598,31
RTS0039599,29
RTS0039600,31
RTS0039601,25
RTS0039602,37
RTS0039603,22
RTS0039604,44
RTS0039605,33
RTS0039606,27
RTS0039607,39
RTS0039608,36
RTS0039609,23
RTS0039610,30
RTS0039611,43
RTS0039612,43
RTS0039613,34
RTS0039614,37
RTS0039615,34
RTS0039616,26
RTS0039617,24
RTS0039619,42
RTS0039620,20
RTS0039621,40
RTS0039622,55
RTS0039623,45
RTS0039624,35
RTS0039625,32
RTS0039626,35
RTS0039627,39
RTS0039628,30
RTS0039629,42
RTS0039630,36
RTS0039631,37
RTS0039632,32
RTS0039633,31
RTS0039634,38
RTS0039635,21
RTS0039636,24
RTS0039637,25
RTS0039638,46
RTS0039639,32
RTS0039640,30
RTS0039641,51
RTS0039642,47
RTS0039643,34
RTS0039644,29
RTS0039645,27
RTS0039646,37
RTS0039647,40
RTS0039648,42
RTS0039649,40
RTS0039650,43
RTS0039651,96
RTS0039652,116
RTS0039653,88
RTS0039654,111
RTS0039655,87
RTS0039656,115
RTS0039657,117
RTS0039658,114
RTS0039659,133
RTS0039660,99
RTS0039661,39
RTS0039662,35
RTS0039663,35
RTS0039664,40
RTS0039665,41
RTS0039666,38
RTS0039667,27
RTS0039668,26
RTS0039669,54
RTS0039670,38
RTS0039671,75
RTS0039672,100
RTS0039673,77
RTS0039674,72
RTS0039675,81
RTS0039676,37
RTS0039677,29
RTS0039678,31
RTS0039679,41
RTS0039680,40
RTS0039681,162
RTS0039682,128
RTS0039683,84
RTS0039684,148
RTS0039685,165
RTS0039686,123
RTS0039687,117
RTS0039688,121
RTS0039689,112
RTS0039690,87
RTS0039691,31
RTS0039692,27
RTS0039693,24
RTS0039694,47
RTS0039695,32
RTS0039696,47
RTS0039697,68
RTS0039698,41
RTS0039699,35
RTS0039700,40
RTS0039701,23
RTS0039702,43
RTS0039703,33
RTS0039704,44
RTS0039705,32
RTS0039706,35
RTS0039707,44
RTS0039708,48
RTS0039709,45
RTS0039710,34
RTS0039711,52
RTS0039712,69
RTS0039713,91
RTS0039714,55
RTS0039715,58
RTS0039716,30
RTS0039717,75
RTS0039718,40
RTS0039719,33
RTS0039720,111
RTS0039721,58
RTS0039722,57
RTS0039723,88
RTS0039724,46
RTS0039725,68
RTS0039726,58
RTS0039727,49
RTS0039728,40
RTS0039729,54
RTS0039730,48
RTS0039731,41
RTS0039732,40
RTS0039733,53
RTS0039734,58
RTS0039735,59
RTS0039736,56
RTS0039737,52
RTS0039738,37
RTS0039739,59
RTS0039740,37
RTS0039741,46
RTS0039742,55
RTS0039743,57
RTS0039744,41
RTS0039745,52
RTS0039746,57
RTS0039747,91
RTS0039749,62
RTS0039750,56
RTS0039751,40
RTS0039752,38
RTS0039753,52
RTS0039754,44
RTS0039755,52
RTS0039756,65
RTS0039757,35
RTS0039758,42
RTS0039759,32
RTS0039760,39
RTS0039761,52
RTS0039762,52
RTS0039763,55
RTS0039764,52
RTS0039765,46
RTS0039766,60
RTS0039767,43
RTS0039768,62
RTS0039769,61
RTS0039770,138
RTS0039771,72
RTS0039772,110
RTS0039773,91
RTS0039774,85
RTS0039775,92
RTS0039776,50
RTS0039777,42
RTS0039778,34
RTS0039779,37
RTS0039780,34
RTS0039781,73
RTS0039782,61
RTS0039783,62
RTS0039784,60
RTS0039785,88
RTS0039786,67
RTS0039787,44
RTS0039788,62
RTS0039789,27
RTS0039790,57
RTS0039791,93
RTS0039792,72
RTS0039793,69
RTS0039794,83
RTS0039795,55
RTS0039796,46
RTS0039797,41
RTS0039798,55
RTS0039799,39
RTS0039800,49
RTS0039801,51
RTS0039802,50
RTS0039803,46
RTS0039804,62
RTS0039805,57
RTS0039806,36
RTS0039807,30
RTS0039808,54
RTS0039809,29
RTS0039810,47
RTS0039811,39
RTS0039812,50
RTS0039813,30
RTS0039814,47
RTS0039815,49
RTS0039816,46
RTS0039817,52
RTS0039818,43
RTS0039819,58
RTS0039820,27
RTS0039821,53
RTS0039822,51
RTS0039823,64
RTS0039824,50
RTS0039825,49
RTS0039826,53
RTS0039827,48
RTS0039828,48
RTS0039829,59
RTS0039830,44
RTS0039831,31
RTS0039832,65
RTS0039833,30
RTS0039834,53
RTS0039835,51
RTS0039836,43
RTS0039838,38
RTS0039839,53
RTS0039840,40
RTS0039841,53
RTS0039842,57
RTS0039843,38
RTS0039844,55
RTS0039845,51
RTS0039846,41
RTS0039847,29
RTS0039848,28
RTS0039849,25
RTS0039850,28
RTS0039851,47
RTS0039852,49
RTS0039853,59
RTS0039854,45
RTS0039855,49
RTS0039856,29
RTS0039857,23
RTS0039858,29
RTS0039859,97
RTS0039860,40
RTS0039861,45
RTS0039862,39
RTS0039863,37
RTS0039864,32
RTS0039865,39
RTS0039866,59
RTS0039867,110
RTS0039868,53
RTS0039869,103
RTS0039870,82
RTS0039871,37
RTS0039872,34
RTS0039873,39
RTS0039874,54
RTS0039875,40
RTS0039876,50
RTS0039877,49
RTS0039878,32
RTS0039879,47
RTS0039880,32
RTS0039881,39
RTS0039882,32
RTS0039883,36
RTS0039884,34
RTS0039885,44
RTS0039886,37
RTS0039887,34
RTS0039888,45
RTS0039890,41
RTS0039891,36
RTS0039892,34
RTS0039893,49
RTS0039894,39
RTS0039895,36
RTS0039896,36
RTS0039897,27
RTS0039898,45
RTS0039899,38
RTS0039900,51
RTS0039901,35
RTS0039902,43
RTS0039903,37
RTS0039904,59
RTS0039905,49
RTS0039906,32
RTS0039907,50
RTS0039908,38
RTS0039909,40
RTS0039910,33
RTS0039911,38
RTS0039912,39
RTS0039913,23
RTS0039914,38
RTS0039915,37
RTS0039916,32
RTS0039917,45
RTS0039918,42
RTS0039919,31
RTS0039920,26
RTS0039921,32
RTS0039922,47
RTS0039923,32
RTS0039924,33
RTS0039925,32
RTS0039926,55
RTS0039927,58
RTS0039928,51
RTS0039929,41
RTS0039930,80
RTS0039931,32
RTS0039932,56
RTS0039933,43
RTS0039934,33
RTS0039935,40
RTS0039936,39
RTS0039937,36
RTS0039938,49
RTS0039939,32
RTS0039940,39
RTS0039941,43
RTS0039942,35
RTS0039943,28
RTS0039944,50
RTS0039945,52
RTS0039946,64
RTS0039947,93
RTS0039948,102
RTS0039949,89
RTS0039950,88
RTS0039951,55
RTS0039952,52
RTS0039953,31
RTS0039954,34
RTS0039955,46
RTS0039956,66
RTS0039957,97
RTS0039958,83
RTS0039959,94
RTS0039960,99
RTS0039961,30
RTS0039962,27
RTS0039963,35
RTS0039964,52
RTS0039965,30
RTS0039966,41
RTS0039967,15
RTS0039968,31
RTS0039969,40
RTS0039970,39
RTS0039971,43
RTS0039972,39
RTS0039973,32
RTS0039974,36
RTS0039975,44
RTS0039976,51
RTS0039977,47
RTS0039978,50
RTS0039979,52
RTS0039980,48
RTS0039981,47
RTS0039982,62
RTS0039983,78
RTS0039984,59
RTS0039985,64
RTS0039986,235
RTS0039987,142
RTS0039988,217
RTS0039989,200
RTS0039990,127
RTS0039991,40
RTS0039992,31
RTS0039993,53
RTS0039994,39
RTS0039995,61
RTS0039996,434
RTS0039997,273
RTS0039998,466
RTS0039999,423
RTS0040000,351
RTS0040001,49
RTS0040002,48
RTS0040003,46
RTS0040004,39
RTS0040005,53
RTS0040006,48
RTS0040007,57
RTS0040008,50
RTS0040009,72
RTS0040010,53
RTS0040011,41
RTS0040012,35
RTS0040013,37
RTS0040014,34
RTS0040015,35
RTS0040016,25
RTS0040017,35
RTS0040018,30
RTS0040019,46
RTS0040020,43
RTS0040021,34
RTS0040022,40
RTS0040023,42
RTS0040024,27
RTS0040025,27
RTS0040026,75
RTS0040027,101
RTS0040028,57
RTS0040029,75
RTS0040030,90
RTS0040031,35
RTS0040032,29
RTS0040033,43
RTS0040034,36
RTS0040035,30
RTS0040036,45
RTS0040037,34
RTS0040038,49
RTS0040039,31
RTS0040040,31
RTS0040041,36
RTS0040042,29
RTS0040043,36
RTS0040044,32
RTS0040045,31
RTS0040046,36
RTS0040047,66
RTS0040048,75
RTS0040049,42
RTS0040050,32
RTS0040051,36
RTS0040052,31
RTS0040053,42
RTS0040054,41
RTS0040055,36
RTS0040056,42
RTS0040057,37
RTS0040058,35
RTS0040059,30
RTS0040060,19
RTS0040061,37
RTS0040062,45
RTS0040063,29
RTS0040064,42
RTS0040065,44
RTS0040066,57
RTS0040067,38
RTS0040068,43
RTS0040069,31
RTS0040070,33
RTS0040071,40
RTS0040072,55
RTS0040073,69
RTS0040074,54
RTS0040075,39
RTS0040076,28
RTS0040077,37
RTS0040078,39
RTS0040079,31
RTS0040080,27
RTS0040081,32
RTS0040082,33
RTS0040083,24
RTS0040084,44
RTS0040085,43
RTS0040086,28
RTS0040087,35
RTS0040088,40
RTS0040089,39
RTS0040090,35
RTS0040091,30
RTS0040092,21
RTS0040093,36
RTS0040094,29
RTS0040095,37
RTS0040096,45
RTS0040097,37
RTS0040098,44
RTS0040099,41
RTS0040100,34
RTS0040101,31
RTS0040102,29
RTS0040103,27
RTS0040104,33
RTS0040105,32
RTS0040106,39
RTS0040107,24
RTS0040108,35
RTS0040109,45
RTS0040110,27
RTS0040111,39
RTS0040112,35
RTS0040113,25
RTS0040114,25
RTS0040115,62
RTS0040116,146
RTS0040117,100
RTS0040118,65
RTS0040119,104
RTS0040120,104
RTS0040121,89
RTS0040122,80
RTS0040123,96
RTS0040124,64
RTS0040125,83
RTS0040126,41
RTS0040127,55
RTS0040128,40
RTS0040129,63
RTS0040130,60
RTS0040131,55
RTS0040132,35
RTS0040133,39
RTS0040134,45
RTS0040135,42
RTS0040136,44
RTS0040137,32
RTS0040138,44
RTS0040139,42
RTS0040140,45
RTS0040141,33
RTS0040142,58
RTS0040143,47
RTS0040144,59
RTS0040145,53
RTS0040146,107
RTS0040147,117
RTS0040148,94
RTS0040149,72
RTS0040150,76
RTS0040151,33
RTS0040152,48
RTS0040153,37
RTS0040154,46
RTS0040155,34
RTS0040156,57
RTS0040157,61
RTS0040158,55
RTS0040159,69
RTS0040160,52
RTS0040161,28
RTS0040162,19
RTS0040163,39
RTS0040164,32
RTS0040165,31
RTS0040166,15
RTS0040167,30
RTS0040168,29
RTS0040169,55
RTS0040170,35
RTS0040171,19
RTS0040172,52
RTS0040173,47
RTS0040174,40
RTS0040175,45
RTS0040176,26
RTS0040177,28
RTS0040178,30
RTS0040179,22
RTS0040180,27
RTS0040181,45
RTS0040182,36
RTS0040183,32
RTS0040184,32
RTS0040185,29
RTS0040186,39
RTS0040187,31
RTS0040188,31
RTS0040189,39
RTS0040190,14
RTS0040191,36
RTS0040192,25
RTS0040193,22
RTS0040194,43
RTS0040195,45
RTS0040196,37
RTS0040197,24
RTS0040198,37
RTS0040199,37
RTS0040200,22
RTS0040201,90
RTS0040202,68
RTS0040203,77
RTS0040204,74
RTS0040205,78
RTS0040206,41
RTS0040207,38
RTS0040208,53
RTS0040209,64
RTS0040210,77
RTS0040211,49
RTS0040212,24
RTS0040213,27
RTS0040214,53
RTS0040215,48
RTS0040216,34
RTS0040217,34
RTS0040218,27
RTS0040219,36
RTS0040220,24
RTS0040221,41
RTS0040222,38
RTS0040223,52
RTS0040224,29
RTS0040225,53
RTS0040226,68
RTS0040227,30
RTS0040228,43
RTS0040229,41
RTS0040230,58
RTS0040231,17
RTS0040232,37
RTS0040233,27
RTS0040234,31
RTS0040235,31
RTS0040236,43
RTS0040237,63
RTS0040238,60
RTS0040239,71
RTS0040240,70
RTS0040241,55
RTS0040242,91
RTS0040243,70
RTS0040244,95
RTS0040245,78
RTS0040246,34
RTS0040247,49
RTS0040248,44
RTS0040249,52
RTS0040250,45
RTS0040251,77
RTS0040252,74
RTS0040253,76
RTS0040254,61
RTS0040255,65
RTS0040256,25
RTS0040257,37
RTS0040258,39
RTS0040259,26
RTS0040260,47
RTS0040261,27
RTS0040262,28
RTS0040263,42
RTS0040264,38
RTS0040265,34
RTS0040266,36
RTS0040267,37
RTS0040268,37
RTS0040269,34
RTS0040270,48
RTS0040271,63
RTS0040272,89
RTS0040273,59
RTS0040274,59
RTS0040275,74
RTS0040276,69
RTS0040277,58
RTS0040278,161
RTS0040279,127
RTS0040280,81
RTS0040281,30
RTS0040282,38
RTS0040283,39
RTS0040284,47
RTS0040285,56
RTS0040286,37
RTS0040287,40
RTS0040288,19
RTS0040289,30
RTS0040290,50
RTS0040291,27
RTS0040292,34
RTS0040293,23
RTS0040294,28
RTS0040295,28
RTS0040296,26
RTS0040297,36
RTS0040298,32
RTS0040299,25
RTS0040300,24
RTS0040301,38
RTS0040302,31
RTS0040303,15
RTS0040304,26
RTS0040305,49
RTS0040306,31
RTS0040307,39
RTS0040308,35
RTS0040309,40
RTS0040310,23
RTS0040311,145
RTS0040312,103
RTS0040313,128
RTS0040314,119
RTS0040315,168
RTS0040316,25
RTS0040317,52
RTS0040318,25
RTS0040319,34
RTS0040320,30
RTS0040321,47
RTS0040322,44
RTS0040323,34
RTS0040324,50
RTS0040325,28
RTS0040326,41
RTS0040327,41
RTS0040328,46
RTS0040329,60
RTS0040330,43
RTS0040331,38
RTS0040332,51
RTS0040333,43
RTS0040334,50
RTS0040335,39
RTS0040336,74
RTS0040337,82
RTS0040338,56
RTS0040339,48
RTS0040340,62
RTS0040341,60
RTS0040342,36
RTS0040343,63
RTS0040344,68
RTS0040345,63
RTS0040346,38
RTS0040347,55
RTS0040348,27
RTS0040349,59
RTS0040350,29
RTS0040351,26
RTS0040352,47
RTS0040353,70
RTS0040354,29
RTS0040355,31
RTS0040356,55
RTS0040357,44
RTS0040358,46
RTS0040359,52
RTS0040360,53
RTS0040361,46
RTS0040363,30
RTS0040364,44
RTS0040365,43
RTS0040366,134
RTS0040367,82
RTS0040368,122
RTS0040369,93
RTS0040370,116
RTS0040371,53
RTS0040372,55
RTS0040373,48
RTS0040374,65
RTS0040375,33
RTS0040376,142
RTS0040377,135
RTS0040378,127
RTS0040379,130
RTS0040380,94
RTS0040381,52
RTS0040382,71
RTS0040383,30
RTS0040384,40
RTS0040385,26
RTS0040386,115
RTS0040387,100
RTS0040388,109
RTS0040389,110
RTS0040390,78
RTS0040391,70
RTS0040392,79
RTS0040393,85
RTS0040394,86
RTS0040395,69
RTS0040396,140
RTS0040397,144
RTS0040398,150
RTS0040399,168
RTS0040400,135
RTS0040401,57
RTS0040402,70
RTS0040403,41
RTS0040404,56
RTS0040405,35
RTS0040406,33
RTS0040407,36
RTS0040408,36
RTS0040409,39
RTS0040410,54
RTS0040411,98
RTS0040412,101
RTS0040413,105
RTS0040414,162
RTS0040415,108
RTS0040416,234
RTS0040417,168
RTS0040418,136
RTS0040419,227
RTS0040420,294
RTS0040421,67
RTS0040422,106
RTS0040423,118
RTS0040424,62
RTS0040425,50
RTS0040426,36
RTS0040428,56
RTS0040429,24
RTS0040430,51
RTS0040431,62
RTS0040432,39
RTS0040433,44
RTS0040434,69
RTS0040435,44
RTS0040436,200
RTS0040437,187
RTS0040438,314
RTS0040439,233
RTS0040440,263
RTS0040441,99
RTS0040442,60
RTS0040443,83
RTS0040444,60
RTS0040445,61
RTS0040446,51
RTS0040447,71
RTS0040448,64
RTS0040449,88
RTS0040450,50
RTS0040451,66
RTS0040452,64
RTS0040453,60
RTS0040454,55
RTS0040455,80
RTS0040456,95
RTS0040457,55
RTS0040458,52
RTS0040459,57
RTS0040460,87
RTS0040461,37
RTS0040462,45
RTS0040463,39
RTS0040464,39
RTS0040465,44
RTS0040466,34
RTS0040467,29
RTS0040468,42
RTS0040469,40
RTS0040470,24
RTS0040471,52
RTS0040472,39
RTS0040473,24
RTS0040474,31
RTS0040475,28
RTS0040476,24
RTS0040477,49
RTS0040478,37
RTS0040479,27
RTS0040480,32
RTS0040481,84
RTS0040482,54
RTS0040483,43
RTS0040484,71
RTS0040485,70
RTS0040486,36
RTS0040487,24
RTS0040488,26
RTS0040489,28
RTS0040490,25
RTS0040491,29
RTS0040492,29
RTS0040493,30
RTS0040494,37
RTS0040495,27
RTS0040496,43
RTS0040497,37
RTS0040498,40
RTS0040499,32
RTS0040500,42
RTS0040501,72
RTS0040502,25
RTS0040503,35
RTS0040504,33
RTS0040505,24
RTS0040506,34
RTS0040507,38
RTS0040508,35
RTS0040509,36
RTS0040510,30
RTS0040511,37
RTS0040512,26
RTS0040513,37
RTS0040514,33
RTS0040515,40
RTS0040516,38
RTS0040517,29
RTS0040518,27
RTS0040519,31
RTS0040520,28
RTS0040521,33
RTS0040522,35
RTS0040523,34
RTS0040524,23
RTS0040525,37
RTS0040526,59
RTS0040527,28
RTS0040528,40
RTS0040529,37
RTS0040530,45
RTS0040531,24
RTS0040532,62
RTS0040533,39
RTS0040534,39
RTS0040535,25
RTS0040536,71
RTS0040537,198
RTS0040538,90
RTS0040539,102
RTS0040540,119
RTS0040541,24
RTS0040542,26
RTS0040543,34
RTS0040544,39
RTS0040545,23
RTS0040546,30
RTS0040547,34
RTS0040548,28
RTS0040549,34
RTS0040550,29
RTS0040551,27
RTS0040552,17
RTS0040553,33
RTS0040554,40
RTS0040555,32
RTS0040556,35
RTS0040557,19
RTS0040558,24
RTS0040559,31
RTS0040560,17
RTS0040561,29
RTS0040562,41
RTS0040563,30
RTS0040564,36
RTS0040565,34
RTS0040566,39
RTS0040567,38
RTS0040568,31
RTS0040569,40
RTS0040570,46
RTS0040571,41
RTS0040572,31
RTS0040573,47
RTS0040574,66
RTS0040575,45
RTS0040576,40
RTS0040577,32
RTS0040578,44
RTS0040579,31
RTS0040580,60
RTS0040581,14
RTS0040582,38
RTS0040583,42
RTS0040584,26
RTS0040585,45
RTS0040586,43
RTS0040587,29
RTS0040588,37
RTS0040589,32
RTS0040590,40
RTS0040591,50
RTS0040592,39
RTS0040593,19
RTS0040594,35
RTS0040595,39
RTS0040596,28
RTS0040597,36
RTS0040598,39
RTS0040599,37
RTS0040600,40
RTS0040601,36
RTS0040602,43
RTS0040603,30
RTS0040604,53
RTS0040605,34
RTS0040606,26
RTS0040607,57
RTS0040608,49
RTS0040609,42
RTS0040610,48
RTS0040611,49
RTS0040612,39
RTS0040613,42
RTS0040614,54
RTS0040615,39
RTS0040616,22
RTS0040617,29
RTS0040618,25
RTS0040619,33
RTS0040620,33
RTS0040621,35
RTS0040622,40
RTS0040623,27
RTS0040624,36
RTS0040625,44
RTS0040626,20
RTS0040627,29
RTS0040628,34
RTS0040629,40
RTS0040630,41
RTS0040631,58
RTS0040632,46
RTS0040633,45
RTS0040634,58
RTS0040635,39
RTS0040636,38
RTS0040637,38
RTS0040638,42
RTS0040639,33
RTS0040640,28
RTS0040641,60
RTS0040642,90
RTS0040643,41
RTS0040644,84
RTS0040645,94
RTS0040646,37
RTS0040647,20
RTS0040648,41
RTS0040649,40
RTS0040650,18
RTS0040651,66
RTS0040652,23
RTS0040653,50
RTS0040654,72
RTS0040655,48
RTS0040656,47
RTS0040657,59
RTS0040658,46
RTS0040659,45
RTS0040660,47
RTS0040661,32
RTS0040662,26
RTS0040663,24
RTS0040664,28
RTS0040665,28
RTS0040666,31
RTS0040667,46
RTS0040668,21
RTS0040669,28
RTS0040670,24
RTS0040671,18
RTS0040672,25
RTS0040673,33
RTS0040674,41
RTS0040675,25
RTS0040676,364
RTS0040677,211
RTS0040678,619
RTS0040679,271
RTS0040680,845
RTS0040681,328
RTS0040682,281
RTS0040683,420
RTS0040684,421
RTS0040685,310
RTS0040686,44
RTS0040687,41
RTS0040688,30
RTS0040689,34
RTS0040690,33
RTS0040691,30
RTS0040692,29
RTS0040693,48
RTS0040694,43
RTS0040695,47
RTS0040696,40
RTS0040697,22
RTS0040698,32
RTS0040699,26
RTS0040700,24
RTS0040701,422
RTS0040702,736
RTS0040703,500
RTS0040704,515
RTS0040705,708
RTS0040706,37
RTS0040707,27
RTS0040708,21
RTS0040709,23
RTS0040710,33
RTS0040711,20
RTS0040712,23
RTS0040713,34
RTS0040714,41
RTS0040715,33
RTS0040716,28
RTS0040717,34
RTS0040718,31
RTS0040719,28
RTS0040720,27
RTS0040721,27
RTS0040722,20
RTS0040723,32
RTS0040724,48
RTS0040725,46
RTS0040726,124
RTS0040727,150
RTS0040728,147
RTS0040729,128
RTS0040730,117
RTS0040731,66
RTS0040732,82
RTS0040733,59
RTS0040734,54
RTS0040735,68
RTS0040736,565
RTS0040737,286
RTS0040738,353
RTS0040739,378
RTS0040740,543
RTS0040741,34
RTS0040742,46
RTS0040743,35
RTS0040744,52
RTS0040745,50
RTS0040746,55
RTS0040747,40
RTS0040748,38
RTS0040749,48
RTS0040750,38
RTS0040751,46
RTS0040752,62
RTS0040753,40
RTS0040754,34
RTS0040755,29
RTS0040756,40
RTS0040757,41
RTS0040758,38
RTS0040759,36
RTS0040760,40
RTS0040761,62
RTS0040762,70
RTS0040763,55
RTS0040764,61
RTS0040765,85
RTS0040766,28
RTS0040767,47
RTS0040768,46
RTS0040769,53
RTS0040770,38
RTS0040771,33
RTS0040772,34
RTS0040773,33
RTS0040774,43
RTS0040775,49
RTS0040776,34
RTS0040777,39
RTS0040778,35
RTS0040779,42
RTS0040780,40
RTS0040781,67
RTS0040782,84
RTS0040783,33
RTS0040784,53
RTS0040785,50
RTS0040786,39
RTS0040787,40
RTS0040788,34
RTS0040789,39
RTS0040790,26
RTS0040791,26
RTS0040792,44
RTS0040793,29
RTS0040794,33
RTS0040795,33
RTS0040796,99
RTS0040797,56
RTS0040798,29
RTS0040799,40
RTS0040800,34
RTS0040801,74
RTS0040802,57
RTS0040803,67
RTS0040804,33
RTS0040805,50
RTS0040806,22
RTS0040807,34
RTS0040808,37
RTS0040809,37
RTS0040810,44
RTS0040811,45
RTS0040812,38
RTS0040813,28
RTS0040814,36
RTS0040815,31
RTS0040816,45
RTS0040817,39
RTS0040818,78
RTS0040819,76
RTS0040820,68
RTS0040821,59
RTS0040822,53
RTS0040823,41
RTS0040824,52
RTS0040825,74
RTS0040826,64
RTS0040827,40
RTS0040828,39
RTS0040830,55
RTS0040831,32
RTS0040832,41
RTS0040833,30
RTS0040834,37
RTS0040836,124
RTS0040837,61
RTS0040838,96
RTS0040839,89
RTS0040840,48
RTS0040841,113
RTS0040842,106
RTS0040843,135
RTS0040844,114
RTS0040845,104
RTS0040846,83
RTS0040847,70
RTS0040848,70
RTS0040849,96
RTS0040850,99
RTS0040851,68
RTS0040852,46
RTS0040853,61
RTS0040854,70
RTS0040855,65
RTS0040856,37
RTS0040857,35
RTS0040858,45
RTS0040859,29
RTS0040860,27
RTS0040861,65
RTS0040862,40
RTS0040863,44
RTS0040864,36
RTS0040865,51
RTS0040866,173
RTS0040867,189
RTS0040868,222
RTS0040869,219
RTS0040870,272
RTS0040871,39
RTS0040872,55
RTS0040873,50
RTS0040874,61
RTS0040875,43
RTS0040876,46
RTS0040877,40
RTS0040878,29
RTS0040879,39
RTS0040880,44
RTS0040881,57
RTS0040882,41
RTS0040883,31
RTS0040884,46
RTS0040885,53
RTS0040886,118
RTS0040887,183
RTS0040888,195
RTS0040889,244
RTS0040890,208
RTS0040891,31
RTS0040892,52
RTS0040893,23
RTS0040894,35
RTS0040895,36
RTS0040896,25
RTS0040897,43
RTS0040898,31
RTS0040899,23
RTS0040900,29
RTS0040901,84
RTS0040902,60
RTS0040903,53
RTS0040904,81
RTS0040905,49
RTS0040906,53
RTS0040907,58
RTS0040908,81
RTS0040909,83
RTS0040910,61
RTS0040911,76
RTS0040912,76
RTS0040913,68
RTS0040914,58
RTS0040915,83
RTS0040916,42
RTS0040917,35
RTS0040918,33
RTS0040919,34
RTS0040920,20
RTS0040921,39
RTS0040922,51
RTS0040923,74
RTS0040924,42
RTS0040925,61
RTS0040926,38
RTS0040927,33
RTS0040928,18
RTS0040929,34
RTS0040930,29
RTS0040931,49
RTS0040932,55
RTS0040933,47
RTS0040934,43
RTS0040935,53
RTS0040936,49
RTS0040937,54
RTS0040938,42
RTS0040939,61
RTS0040940,47
RTS0040941,50
RTS0040942,26
RTS0040943,28
RTS0040944,52
RTS0040945,31
RTS0040946,78
RTS0040947,99
RTS0040948,87
RTS0040949,61
RTS0040950,78
RTS0040951,37
RTS0040952,23
RTS0040953,29
RTS0040954,41
RTS0040955,42
RTS0040956,89
RTS0040957,76
RTS0040958,81
RTS0040959,87
RTS0040960,66
RTS0040961,35
RTS0040962,38
RTS0040963,46
RTS0040964,35
RTS0040965,35
RTS0040966,34
RTS0040967,52
RTS0040968,39
RTS0040969,24
RTS0040970,56
RTS0040971,33
RTS0040972,43
RTS0040973,36
RTS0040974,29
RTS0040975,33
RTS0040976,34
RTS0040977,37
RTS0040978,27
RTS0040979,51
RTS0040980,43
RTS0040981,35
RTS0040982,41
RTS0040983,53
RTS0040984,29
RTS0040985,42
RTS0040986,79
RTS0040987,66
RTS0040988,37
RTS0040989,62
RTS0040990,34
RTS0040991,79
RTS0040992,46
RTS0040993,67
RTS0040994,63
RTS0040995,51
RTS0040996,43
RTS0040997,60
RTS0040998,42
RTS0040999,59
RTS0041000,64
RTS0041001,47
RTS0041002,52
RTS0041003,62
RTS0041004,59
RTS0041005,37
RTS0041006,46
RTS0041007,51
RTS0041008,43
RTS0041009,36
RTS0041010,48
RTS0041011,28
RTS0041012,35
RTS0041013,36
RTS0041014,35
RTS0041015,44
RTS0041016,31
RTS0041017,29
RTS0041018,47
RTS0041019,39
RTS0041020,31
RTS0041021,45
RTS0041022,42
RTS0041023,42
RTS0041024,49
RTS0041025,55
RTS0041026,45
RTS0041027,36
RTS0041028,45
RTS0041029,33
RTS0041030,39
RTS0041031,71
RTS0041032,86
RTS0041033,66
RTS0041034,113
RTS0041035,103
RTS0041036,58
RTS0041037,34
RTS0041038,46
RTS0041039,32
RTS0041040,42
RTS0041041,31
RTS0041042,40
RTS0041043,39
RTS0041044,33
RTS0041045,35
RTS0041046,145
RTS0041047,128
RTS0041048,68
RTS0041049,190
RTS0041050,178
RTS0041051,45
RTS0041052,28
RTS0041053,40
RTS0041054,50
RTS0041055,43
RTS0041056,58
RTS0041057,53
RTS0041058,67
RTS0041059,46
RTS0041060,61
RTS0041061,38
RTS0041062,41
RTS0041063,47
RTS0041064,47
RTS0041066,43
RTS0041067,58
RTS0041068,60
RTS0041069,52
RTS0041070,91
RTS0041071,53
RTS0041072,66
RTS0041073,48
RTS0041074,37
RTS0041075,44
RTS0041076,38
RTS0041077,28
RTS0041078,41
RTS0041079,37
RTS0041080,36
RTS0041081,37
RTS0041082,28
RTS0041083,32
RTS0041084,37
RTS0041085,37
RTS0041086,46
RTS0041087,39
RTS0041088,44
RTS0041089,40
RTS0041090,29
RTS0041091,45
RTS0041092,38
RTS0041093,34
RTS0041094,43
RTS0041095,40
RTS0041096,33
RTS0041097,41
RTS0041098,35
RTS0041099,33
RTS0041100,21
RTS0041101,41
RTS0041102,40
RTS0041103,29
RTS0041104,40
RTS0041105,42
RTS0041106,150
RTS0041107,195
RTS0041108,166
RTS0041109,175
RTS0041110,125
RTS0041111,41
RTS0041112,48
RTS0041113,45
RTS0041114,52
RTS0041115,50
RTS0041116,116
RTS0041117,132
RTS0041118,139
RTS0041119,89
RTS0041120,98
RTS0041121,61
RTS0041122,55
RTS0041123,71
RTS0041124,34
RTS0041125,43
RTS0041126,75
RTS0041127,101
RTS0041128,51
RTS0041129,51
RTS0041130,45
RTS0041131,75
RTS0041132,79
RTS0041133,57
RTS0041134,78
RTS0041135,77
RTS0041136,69
RTS0041137,60
RTS0041138,46
RTS0041139,59
RTS0041140,37
RTS0041141,45
RTS0041142,51
RTS0041143,34
RTS0041144,50
RTS0041145,39
RTS0041146,33
RTS0041147,39
RTS0041148,37
RTS0041149,59
RTS0041150,38
RTS0041151,44
RTS0041152,35
RTS0041153,35
RTS0041154,33
RTS0041155,36
RTS0041156,70
RTS0041157,59
RTS0041158,64
RTS0041159,42
RTS0041160,35
RTS0041161,42
RTS0041162,34
RTS0041163,42
RTS0041164,38
RTS0041165,22
RTS0041166,26
RTS0041167,34
RTS0041168,39
RTS0041169,33
RTS0041170,36
RTS0041171,36
RTS0041172,35
RTS0041173,32
RTS0041174,34
RTS0041175,49
RTS0041176,32
RTS0041177,38
RTS0041178,37
RTS0041179,40
RTS0041180,43
RTS0041181,40
RTS0041182,48
RTS0041183,33
RTS0041184,36
RTS0041185,42
RTS0041186,33
RTS0041187,39
RTS0041188,33
RTS0041189,40
RTS0041190,52
RTS0041191,80
RTS0041192,62
RTS0041193,58
RTS0041194,39
RTS0041195,44
RTS0041196,38
RTS0041197,49
RTS0041198,33
RTS0041199,41
RTS0041200,33
RTS0041201,35
RTS0041202,42
RTS0041203,46
RTS0041204,44
RTS0041205,29
RTS0041206,98
RTS0041207,179
RTS0041208,162
RTS0041209,200
RTS0041210,86
RTS0041211,68
RTS0041212,51
RTS0041213,86
RTS0041214,84
RTS0041215,59
RTS0041216,46
RTS0041217,39
RTS0041218,40
RTS0041219,47
RTS0041220,26
RTS0041221,34
RTS0041222,28
RTS0041223,40
RTS0041224,33
RTS0041225,40
RTS0041226,42
RTS0041227,61
RTS0041228,25
RTS0041229,58
RTS0041230,46
RTS0041231,106
RTS0041232,102
RTS0041233,151
RTS0041234,187
RTS0041235,122
RTS0041236,39
RTS0041237,25
RTS0041238,35
RTS0041239,37
RTS0041240,47
RTS0041241,45
RTS0041242,39
RTS0041243,43
RTS0041244,43
RTS0041246,42
RTS0041247,48
RTS0041248,37
RTS0041249,53
RTS0041250,48
RTS0041251,40
RTS0041252,45
RTS0041253,52
RTS0041254,61
RTS0041255,59
RTS0041256,32
RTS0041257,57
RTS0041258,41
RTS0041259,37
RTS0041260,44
RTS0041261,64
RTS0041262,53
RTS0041263,60
RTS0041265,56
RTS0041266,50
RTS0041267,30
RTS0041268,45
RTS0041269,45
RTS0041270,50
RTS0041271,79
RTS0041272,33
RTS0041273,35
RTS0041274,37
RTS0041275,51
RTS0041276,31
RTS0041277,42
RTS0041278,42
RTS0041279,29
RTS0041280,40
RTS0041281,41
RTS0041282,21
RTS0041283,35
RTS0041284,44
RTS0041285,25
RTS0041286,33
RTS0041287,40
RTS0041288,22
RTS0041289,40
RTS0041290,40
RTS0041291,35
RTS0041292,41
RTS0041293,31
RTS0041294,26
RTS0041295,35
RTS0041296,43
RTS0041297,44
RTS0041298,52
RTS0041299,44
RTS0041300,51
RTS0041301,36
RTS0041302,28
RTS0041303,42
RTS0041304,59
RTS0041305,42
RTS0041306,51
RTS0041307,38
RTS0041308,30
RTS0041309,40
RTS0041310,38
RTS0041311,33
RTS0041312,58
RTS0041313,40
RTS0041314,50
RTS0041315,30
RTS0041316,50
RTS0041317,55
RTS0041318,39
RTS0041319,35
RTS0041320,47
RTS0041321,70
RTS0041322,36
RTS0041323,37
RTS0041324,55
RTS0041325,67
RTS0041326,32
RTS0041327,32
RTS0041328,39
RTS0041329,41
RTS0041330,37
RTS0041331,32
RTS0041332,27
RTS0041333,29
RTS0041334,32
RTS0041335,43
RTS0041346,78
RTS0041347,58
RTS0041348,101
RTS0041349,103
RTS0041350,112
RTS0041351,40
RTS0041352,40
RTS0041353,34
RTS0041354,38
RTS0041355,51
RTS0041356,32
RTS0041357,22
RTS0041358,49
RTS0041359,50
RTS0041360,29
RTS0041361,55
RTS0041362,40
RTS0041363,50
RTS0041364,64
RTS0041365,30
RTS0041366,40
RTS0041367,33
RTS0041368,33
RTS0041369,32
RTS0041370,28
RTS0041371,38
RTS0041372,36
RTS0041373,35
RTS0041374,37
RTS0041375,29
RTS0041376,96
RTS0041377,36
RTS0041378,27
RTS0041379,21
RTS0041380,31
RTS0041381,44
RTS0041382,33
RTS0041383,33
RTS0041384,35
RTS0041385,41
RTS0041386,33
RTS0041387,20
RTS0041388,43
RTS0041389,48
RTS0041390,28
RTS0041391,40
RTS0041392,32
RTS0041393,31
RTS0041394,24
RTS0041395,33
RTS0041396,29
RTS0041397,28
RTS0041398,49
RTS0041399,35
RTS0041400,30
RTS0041401,35
RTS0041402,31
RTS0041403,29
RTS0041404,16
RTS0041405,24
RTS0041406,51
RTS0041407,40
RTS0041408,24
RTS0041409,27
RTS0041410,27
RTS0041411,39
RTS0041412,35
RTS0041413,28
RTS0041414,50
RTS0041415,27
RTS0041416,31
RTS0041417,33
RTS0041418,33
RTS0041419,47
RTS0041420,40
RTS0041421,35
RTS0041422,41
RTS0041423,37
RTS0041424,48
RTS0041425,27
RTS0041426,36
RTS0041427,31
RTS0041428,42
RTS0041429,40
RTS0041430,28
RTS0041431,32
RTS0041432,40
RTS0041433,27
RTS0041434,46
RTS0041435,40
RTS0041436,24
RTS0041437,26
RTS0041438,33
RTS0041439,34
RTS0041440,49
RTS0041441,38
RTS0041442,27
RTS0041443,73
RTS0041444,47
RTS0041445,24
RTS0041446,45
RTS0041447,44
RTS0041448,35
RTS0041449,39
RTS0041450,42
RTS0041451,46
RTS0041452,41
RTS0041453,35
RTS0041454,34
RTS0041455,30
RTS0041456,44
RTS0041457,48
RTS0041458,38
RTS0041459,57
RTS0041460,35
RTS0041461,31
RTS0041462,39
RTS0041463,29
RTS0041464,27
RTS0041465,34
RTS0041466,53
RTS0041467,69
RTS0041468,61
RTS0041469,40
RTS0041470,65
RTS0041471,48
RTS0041472,23
RTS0041473,35
RTS0041474,38
RTS0041475,37
RTS0041476,22
RTS0041477,25
RTS0041478,25
RTS0041479,26
RTS0041480,33
RTS0041481,32
RTS0041482,40
RTS0041483,29
RTS0041484,30
RTS0041485,31
RTS0041486,35
RTS0041487,49
RTS0041488,41
RTS0041489,55
RTS0041490,33
RTS0041491,63
RTS0041492,23
RTS0041493,36
RTS0041494,39
RTS0041495,32
RTS0041496,184
RTS0041497,214
RTS0041498,187
RTS0041499,201
RTS0041500,147
RTS0041501,49
RTS0041502,35
RTS0041503,41
RTS0041504,56
RTS0041505,39
RTS0041506,43
RTS0041507,32
RTS0041508,31
RTS0041509,26
RTS0041510,37
RTS0041511,28
RTS0041512,45
RTS0041513,28
RTS0041514,19
RTS0041515,40
RTS0041516,37
RTS0041517,35
RTS0041518,30
RTS0041519,35
RTS0041520,41
RTS0041521,37
RTS0041522,34
RTS0041523,32
RTS0041524,37
RTS0041525,40
RTS0041526,103
RTS0041527,186
RTS0041528,155
RTS0041529,36
RTS0041530,193
RTS0041531,36
RTS0041532,25
RTS0041533,19
RTS0041534,29
RTS0041535,31
RTS0041536,30
RTS0041537,34
RTS0041538,38
RTS0041540,27
RTS0041541,31
RTS0041542,36
RTS0041543,27
RTS0041544,38
RTS0041545,47
RTS0041546,33
RTS0041547,49
RTS0041548,34
RTS0041549,41
RTS0041550,30
RTS0041551,56
RTS0041552,30
RTS0041553,42
RTS0041554,40
RTS0041555,58
RTS0041556,14
RTS0041557,22
RTS0041558,36
RTS0041559,28
RTS0041560,33
RTS0041561,27
RTS0041562,49
RTS0041563,46
RTS0041564,50
RTS0041565,50
RTS0041566,72
RTS0041567,108
RTS0041568,92
RTS0041569,80
RTS0041570,91
RTS0041571,28
RTS0041572,38
RTS0041573,34
RTS0041574,36
RTS0041575,31
RTS0041576,43
RTS0041577,45
RTS0041578,41
RTS0041579,43
RTS0041580,44
RTS0041581,118
RTS0041582,122
RTS0041583,76
RTS0041584,86
RTS0041585,89
RTS0041586,29
RTS0041587,45
RTS0041588,34
RTS0041589,42
RTS0041590,41
RTS0041591,22
RTS0041592,28
RTS0041593,29
RTS0041594,24
RTS0041595,29
RTS0041596,36
RTS0041597,36
RTS0041598,46
RTS0041599,35
RTS0041600,21
RTS0041601,26
RTS0041602,26
RTS0041603,26
RTS0041604,27
RTS0041605,38
RTS0041606,22
RTS0041607,24
RTS0041608,33
RTS0041609,45
RTS0041610,31
RTS0041611,48
RTS0041612,34
RTS0041613,43
RTS0041614,36
RTS0041615,53
RTS0041616,55
RTS0041617,43
RTS0041618,34
RTS0041619,39
RTS0041620,57
RTS0041621,40
RTS0041622,20
RTS0041623,33
RTS0041624,33
RTS0041625,37
RTS0041626,40
RTS0041627,49
RTS0041628,46
RTS0041629,50
RTS0041630,34
RTS0041631,44
RTS0041632,57
RTS0041633,66
RTS0041634,62
RTS0041635,66
RTS0041636,52
RTS0041637,82
RTS0041638,78
RTS0041639,54
RTS0041640,78
RTS0041641,34
RTS0041642,40
RTS0041643,35
RTS0041644,26
RTS0041645,34
RTS0041646,20
RTS0041647,52
RTS0041648,36
RTS0041649,38
RTS0041650,39
RTS0041651,54
RTS0041652,52
RTS0041653,80
RTS0041654,48
RTS0041655,42
RTS0041656,63
RTS0041657,53
RTS0041658,65
RTS0041659,37
RTS0041660,52
RTS0041661,108
RTS0041662,123
RTS0041663,41
RTS0041664,70
RTS0041665,55
RTS0041666,39
RTS0041667,23
RTS0041668,39
RTS0041669,47
RTS0041670,44
RTS0041671,38
RTS0041672,36
RTS0041673,31
RTS0041674,25
RTS0041675,43
RTS0041676,73
RTS0041677,45
RTS0041678,64
RTS0041679,67
RTS0041680,78
RTS0041681,38
RTS0041682,61
RTS0041683,36
RTS0041684,34
RTS0041685,54
RTS0041686,60
RTS0041687,26
RTS0041688,67
RTS0041689,52
RTS0041690,81
RTS0041691,89
RTS0041692,29
RTS0041693,40
RTS0041694,31
RTS0041695,46
RTS0041696,36
RTS0041697,35
RTS0041698,36
RTS0041699,27
RTS0041700,20
RTS0041701,63
RTS0041702,62
RTS0041703,64
RTS0041704,67
RTS0041705,80
RTS0041706,25
RTS0041707,38
RTS0041708,48
RTS0041709,43
RTS0041710,39
RTS0041711,33
RTS0041712,36
RTS0041713,39
RTS0041714,32
RTS0041715,29
RTS0041716,248
RTS0041717,249
RTS0041718,352
RTS0041719,309
RTS0041720,265
RTS0041721,36
RTS0041722,37
RTS0041723,52
RTS0041724,48
RTS0041725,50
RTS0041726,31
RTS0041727,23
RTS0041728,42
RTS0041729,31
RTS0041730,35
RTS0041731,41
RTS0041732,29
RTS0041733,35
RTS0041734,17
RTS0041735,52
RTS0041736,105
RTS0041737,66
RTS0041738,118
RTS0041739,127
RTS0041740,83
RTS0041741,37
RTS0041742,53
RTS0041743,47
RTS0041744,44
RTS0041745,14
RTS0041746,96
RTS0041747,75
RTS0041748,73
RTS0041749,48
RTS0041750,46
RTS0041751,24
RTS0041752,29
RTS0041753,29
RTS0041754,31
RTS0041755,41
RTS0041756,105
RTS0041757,71
RTS0041758,75
RTS0041759,91
RTS0041760,69
RTS0041761,25
RTS0041762,26
RTS0041763,56
RTS0041764,36
RTS0041765,35
RTS0041766,27
RTS0041767,25
RTS0041768,33
RTS0041769,36
RTS0041770,31
RTS0041771,33
RTS0041772,36
RTS0041773,23
RTS0041774,38
RTS0041775,32
RTS0041776,40
RTS0041777,38
RTS0041778,33
RTS0041779,51
RTS0041780,47
RTS0041781,34
RTS0041782,39
RTS0041783,34
RTS0041784,44
RTS0041785,47
RTS0041786,43
RTS0041787,52
RTS0041788,47
RTS0041789,40
RTS0041790,57
RTS0041791,42
RTS0041793,39
RTS0041794,45
RTS0041795,45
RTS0041796,63
RTS0041797,94
RTS0041798,100
RTS0041799,81
RTS0041800,56
RTS0041801,45
RTS0041802,84
RTS0041803,59
RTS0041804,79
RTS0041805,63
RTS0041806,41
RTS0041807,20
RTS0041808,42
RTS0041809,38
RTS0041810,59
RTS0041811,75
RTS0041812,53
RTS0041813,76
RTS0041814,49
RTS0041815,62
RTS0041816,52
RTS0041817,29
RTS0041818,35
RTS0041819,40
RTS0041820,56
RTS0041821,62
RTS0041822,74
RTS0041823,32
RTS0041824,63
RTS0041825,17
RTS0041826,42
RTS0041827,62
RTS0041828,61
RTS0041829,35
RTS0041830,42
RTS0041831,24
RTS0041832,49
RTS0041833,44
RTS0041834,42
RTS0041835,38
RTS0041836,51
RTS0041837,48
RTS0041838,44
RTS0041839,45
RTS0041840,25
RTS0041841,23
RTS0041842,29
RTS0041843,25
RTS0041844,39
RTS0041845,34
RTS0041846,52
RTS0041847,36
RTS0041848,48
RTS0041849,37
RTS0041850,48
RTS0041851,89
RTS0041852,60
RTS0041853,61
RTS0041854,69
RTS0041855,43
RTS0041856,31
RTS0041857,53
RTS0041858,44
RTS0041859,27
RTS0041860,34
RTS0041861,36
RTS0041862,36
RTS0041863,40
RTS0041864,49
RTS0041865,39
RTS0041866,48
RTS0041867,49
RTS0041868,65
RTS0041869,42
RTS0041870,41
RTS0041871,31
RTS0041872,28
RTS0041873,35
RTS0041874,45
RTS0041875,37
RTS0041876,62
RTS0041877,73
RTS0041878,42
RTS0041879,82
RTS0041880,91
RTS0041881,32
RTS0041882,50
RTS0041883,53
RTS0041884,39
RTS0041885,63
RTS0041886,78
RTS0041887,119
RTS0041888,106
RTS0041889,109
RTS0041890,100
RTS0041891,110
RTS0041892,84
RTS0041893,85
RTS0041894,63
RTS0041895,93
RTS0041896,63
RTS0041897,54
RTS0041898,53
RTS0041899,40
RTS0041900,35
RTS0041901,52
RTS0041902,55
RTS0041903,66
RTS0041904,57
RTS0041905,50
RTS0041906,626
RTS0041907,35
RTS0041908,249
RTS0041909,30
RTS0041910,207
RTS0041911,42
RTS0041912,37
RTS0041913,44
RTS0041914,41
RTS0041915,41
RTS0041916,334
RTS0041917,480
RTS0041918,389
RTS0041919,790
RTS0041920,591
RTS0041922,60
RTS0041923,30
RTS0041924,29
RTS0041925,36
RTS0041926,25
RTS0041927,30
RTS0041928,37
RTS0041929,32
RTS0041930,67
RTS0041931,38
RTS0041932,48
RTS0041933,31
RTS0041934,28
RTS0041935,20
RTS0041936,32
RTS0041937,47
RTS0041938,43
RTS0041939,46
RTS0041940,37
RTS0041941,27
RTS0041942,27
RTS0041943,24
RTS0041944,39
RTS0041945,40
RTS0041946,59
RTS0041947,58
RTS0041948,50
RTS0041949,37
RTS0041950,41
RTS0041951,52
RTS0041952,104
RTS0041953,54
RTS0041954,73
RTS0041955,99
RTS0041956,39
RTS0041957,41
RTS0041958,40
RTS0041959,37
RTS0041960,32
RTS0041961,20
RTS0041962,30
RTS0041963,40
RTS0041964,55
RTS0041965,37
RTS0041966,62
RTS0041967,85
RTS0041968,40
RTS0041969,44
RTS0041971,33
RTS0041972,62
RTS0041973,55
RTS0041974,51
RTS0041975,74
RTS0041976,31
RTS0041977,111
RTS0041978,75
RTS0041979,69
RTS0041980,79
RTS0041981,135
RTS0041982,124
RTS0041983,129
RTS0041984,77
RTS0041985,158
RTS0041986,83
RTS0041987,162
RTS0041988,102
RTS0041989,59
RTS0041990,150
RTS0041991,54
RTS0041992,88
RTS0041993,77
RTS0041994,92
RTS0041995,72
RTS0041996,35
RTS0041997,42
RTS0041998,24
RTS0041999,78
RTS0042000,39
RTS0042001,56
RTS0042002,53
RTS0042003,47
RTS0042004,47
RTS0042005,44
RTS0042006,97
RTS0042007,134
RTS0042008,103
RTS0042009,123
RTS0042010,97
RTS0042011,75
RTS0042012,73
RTS0042013,78
RTS0042014,40
RTS0042015,70
RTS0042016,34
RTS0042017,38
RTS0042018,30
RTS0042019,41
RTS0042020,24
RTS0042021,66
RTS0042022,47
RTS0042023,75
RTS0042024,65
RTS0042025,73
RTS0042026,47
RTS0042027,29
RTS0042028,28
RTS0042029,46
RTS0042030,25
RTS0042031,37
RTS0042032,45
RTS0042033,41
RTS0042034,44
RTS0042035,56
RTS0042036,73
RTS0042037,57
RTS0042038,64
RTS0042039,51
RTS0042040,34
RTS0042041,41
RTS0042042,35
RTS0042043,27
RTS0042044,46
RTS0042045,33
RTS0042046,80
RTS0042047,59
RTS0042048,48
RTS0042049,58
RTS0042050,58
RTS0042051,56
RTS0042052,84
RTS0042053,54
RTS0042054,35
RTS0042055,54
RTS0042056,67
RTS0042057,66
RTS0042058,49
RTS0042059,44
RTS0042060,53
RTS0042061,89
RTS0042062,137
RTS0042063,131
RTS0042064,85
RTS0042065,126
RTS0042066,52
RTS0042067,84
RTS0042068,64
RTS0042069,39
RTS0042071,40
RTS0042072,34
RTS0042073,20
RTS0042074,28
RTS0042075,38
RTS0042076,38
RTS0042077,33
RTS0042078,38
RTS0042079,55
RTS0042080,19
RTS0042081,65
RTS0042082,52
RTS0042083,40
RTS0042084,50
RTS0042085,36
RTS0042086,26
RTS0042087,30
RTS0042088,25
RTS0042089,31
RTS0042090,41
RTS0042091,56
RTS0042092,65
RTS0042093,34
RTS0042094,43
RTS0042095,40
RTS0042096,39
RTS0042097,41
RTS0042098,36
RTS0042099,47
RTS0042100,42
RTS0042101,50
RTS0042102,35
RTS0042103,26
RTS0042104,61
RTS0042105,30
RTS0042106,45
RTS0042107,27
RTS0042108,37
RTS0042109,37
RTS0042110,25
RTS0042111,47
RTS0042112,68
RTS0042113,48
RTS0042114,39
RTS0042115,54
RTS0042116,34
RTS0042117,38
RTS0042118,29
RTS0042119,33
RTS0042120,45
RTS0042121,54
RTS0042122,41
RTS0042123,35
RTS0042124,35
RTS0042125,34
RTS0042126,65
RTS0042127,51
RTS0042128,82
RTS0042129,54
RTS0042130,60
RTS0042131,82
RTS0042132,77
RTS0042133,86
RTS0042134,80
RTS0042135,83
RTS0042136,26
RTS0042137,47
RTS0042138,27
RTS0042139,42
RTS0042140,36
RTS0042141,31
RTS0042142,38
RTS0042143,43
RTS0042144,40
RTS0042145,44
RTS0042146,72
RTS0042147,63
RTS0042148,64
RTS0042149,71
RTS0042150,76
RTS0042151,21
RTS0042152,39
RTS0042153,42
RTS0042154,39
RTS0042155,30
RTS0042156,43
RTS0042157,30
RTS0042158,35
RTS0042159,34
RTS0042160,36
RTS0042161,43
RTS0042162,32
RTS0042163,36
RTS0042164,36
RTS0042165,36
RTS0042166,46
RTS0042167,48
RTS0042168,43
RTS0042169,30
RTS0042170,56
RTS0042171,39
RTS0042172,37
RTS0042173,44
RTS0042174,37
RTS0042175,56
RTS0042176,33
RTS0042177,31
RTS0042178,59
RTS0042179,32
RTS0042180,40
RTS0042181,23
RTS0042182,34
RTS0042183,31
RTS0042184,42
RTS0042185,33
RTS0042186,34
RTS0042187,30
RTS0042188,28
RTS0042189,26
RTS0042190,30
RTS0042191,106
RTS0042192,71
RTS0042193,55
RTS0042194,78
RTS0042195,51
RTS0042196,29
RTS0042197,38
RTS0042198,28
RTS0042199,41
RTS0042200,21
RTS0042201,40
RTS0042202,27
RTS0042203,37
RTS0042204,26
RTS0042205,26
RTS0042206,27
RTS0042207,32
RTS0042208,33
RTS0042209,21
RTS0042210,28
RTS0042211,23
RTS0042212,34
RTS0042213,31
RTS0042214,30
RTS0042215,22
RTS0042216,41
RTS0042217,49
RTS0042218,39
RTS0042219,30
RTS0042220,45
RTS0042221,30
RTS0042222,37
RTS0042223,15
RTS0042224,27
RTS0042225,27
RTS0042226,55
RTS0042227,44
RTS0042228,42
RTS0042229,20
RTS0042230,68
RTS0042231,97
RTS0042232,123
RTS0042233,106
RTS0042234,107
RTS0042235,107
RTS0042236,155
RTS0042237,152
RTS0042238,142
RTS0042239,103
RTS0042240,140
RTS0042241,39
RTS0042242,18
RTS0042243,39
RTS0042244,23
RTS0042245,22
RTS0042246,125
RTS0042247,173
RTS0042248,424
RTS0042249,260
RTS0042250,181
RTS0042251,32
RTS0042252,48
RTS0042253,40
RTS0042254,43
RTS0042255,43
RTS0042256,49
RTS0042257,32
RTS0042258,32
RTS0042259,33
RTS0042260,44
RTS0042261,57
RTS0042262,62
RTS0042263,59
RTS0042264,66
RTS0042265,62
RTS0042266,30
RTS0042267,36
RTS0042268,27
RTS0042269,24
RTS0042270,37
RTS0042271,34
RTS0042272,23
RTS0042273,37
RTS0042274,30
RTS0042275,24
RTS0042276,41
RTS0042277,39
RTS0042278,33
RTS0042279,59
RTS0042280,41
RTS0042281,11
RTS0042282,30
RTS0042283,24
RTS0042284,28
RTS0042285,32
RTS0042286,78
RTS0042287,176
RTS0042288,185
RTS0042289,117
RTS0042290,171
RTS0042291,150
RTS0042292,131
RTS0042293,103
RTS0042294,105
RTS0042295,88
RTS0042296,36
RTS0042297,40
RTS0042298,43
RTS0042299,32
RTS0042300,41
RTS0042301,28
RTS0042302,32
RTS0042303,32
RTS0042304,45
RTS0042305,37
RTS0042306,57
RTS0042307,76
RTS0042308,94
RTS0042309,95
RTS0042310,85
RTS0042311,44
RTS0042312,39
RTS0042313,45
RTS0042314,47
RTS0042315,57
RTS0042316,33
RTS0042317,36
RTS0042318,39
RTS0042319,37
RTS0042320,29
RTS0042321,61
RTS0042322,32
RTS0042323,51
RTS0042324,51
RTS0042325,48
RTS0042326,45
RTS0042327,60
RTS0042328,33
RTS0042329,33
RTS0042330,51
RTS0042331,32
RTS0042332,63
RTS0042333,68
RTS0042334,43
RTS0042335,31
RTS0042336,61
RTS0042337,81
RTS0042338,74
RTS0042339,73
RTS0042340,45
RTS0042341,108
RTS0042342,70
RTS0042343,125
RTS0042344,99
RTS0042345,57
RTS0042346,36
RTS0042347,38
RTS0042348,28
RTS0042349,35
RTS0042350,33
RTS0042351,32
RTS0042352,52
RTS0042353,42
RTS0042354,45
RTS0042355,33
RTS0042356,40
RTS0042357,62
RTS0042358,56
RTS0042359,62
RTS0042360,35
RTS0042361,34
RTS0042362,61
RTS0042363,78
RTS0042364,55
RTS0042365,41
RTS0042366,57
RTS0042367,57
RTS0042368,38
RTS0042369,40
RTS0042370,63
RTS0042371,57
RTS0042372,27
RTS0042373,51
RTS0042374,51
RTS0042375,34
RTS0042376,28
RTS0042377,12
RTS0042378,29
RTS0042379,50
RTS0042380,15
RTS0042381,41
RTS0042382,47
RTS0042383,40
RTS0042384,43
RTS0042385,55
RTS0042386,42
RTS0042387,45
RTS0042388,59
RTS0042389,56
RTS0042390,39
RTS0042391,38
RTS0042392,29
RTS0042393,27
RTS0042394,21
RTS0042395,20
RTS0042396,32
RTS0042397,31
RTS0042398,38
RTS0042399,43
RTS0042400,39
RTS0042401,49
RTS0042402,46
RTS0042403,30
RTS0042404,34
RTS0042405,46
RTS0042406,62
RTS0042407,60
RTS0042408,68
RTS0042409,45
RTS0042410,51
RTS0042411,105
RTS0042412,66
RTS0042413,124
RTS0042414,118
RTS0042415,129
RTS0042416,115
RTS0042417,179
RTS0042418,147
RTS0042419,136
RTS0042420,130
RTS0042421,40
RTS0042422,35
RTS0042423,32
RTS0042424,46
RTS0042425,36
RTS0042426,26
RTS0042427,22
RTS0042428,30
RTS0042429,30
RTS0042430,38
RTS0042431,45
RTS0042432,48
RTS0042433,42
RTS0042434,62
RTS0042435,51
RTS0042436,80
RTS0042437,63
RTS0042438,65
RTS0042439,80
RTS0042440,62
RTS0042441,66
RTS0042442,72
RTS0042443,63
RTS0042444,57
RTS0042445,75
RTS0042446,50
RTS0042447,40
RTS0042448,57
RTS0042449,37
RTS0042450,41
RTS0042451,38
RTS0042452,38
RTS0042453,34
RTS0042454,34
RTS0042455,32
RTS0042456,29
RTS0042457,36
RTS0042458,42
RTS0042460,51
RTS0042461,102
RTS0042462,120
RTS0042463,78
RTS0042464,100
RTS0042465,109
RTS0042466,69
RTS0042467,52
RTS0042468,47
RTS0042469,67
RTS0042470,43
RTS0042471,92
RTS0042472,117
RTS0042473,184
RTS0042474,106
RTS0042475,150
RTS0042476,55
RTS0042477,42
RTS0042478,36
RTS0042479,30
RTS0042480,30
RTS0042481,49
RTS0042482,81
RTS0042483,168
RTS0042484,121
RTS0042485,82
RTS0042486,34
RTS0042487,43
RTS0042488,31
RTS0042489,43
RTS0042490,48
RTS0042491,40
RTS0042492,28
RTS0042493,29
RTS0042494,23
RTS0042495,28
RTS0042496,42
RTS0042497,42
RTS0042498,44
RTS0042499,48
RTS0042500,42
RTS0042501,44
RTS0042502,39
RTS0042503,37
RTS0042504,32
RTS0042505,39
RTS0042506,28
RTS0042507,33
RTS0042508,28
RTS0042509,35
RTS0042510,33
RTS0042515,43
RTS0042522,29
RTS0042526,35
RTS0042527,35
RTS0042528,22
RTS0042529,22
RTS0042530,22
RTS0042531,24
RTS0042532,27
RTS0042533,27
RTS0042534,20
RTS0042535,20
RTS0042536,38
RTS0042537,47
RTS0042538,28
RTS0042539,41
RTS0042540,46
RTS0042541,20
RTS0042542,34
RTS0042543,27
RTS0042544,33
RTS0042545,15
RTS0042546,41
RTS0042547,45
RTS0042548,49
RTS0042549,28
RTS0042550,26
RTS0042551,59
RTS0042552,26
RTS0042553,18
RTS0042554,30
RTS0042555,30
RTS0042556,51
RTS0042557,78
RTS0042558,66
RTS0042559,89
RTS0042560,66
RTS0042561,55
RTS0042562,81
RTS0042563,79
RTS0042564,67
RTS0042565,56
RTS0042566,70
RTS0042567,61
RTS0042568,61
RTS0042569,71
RTS0042570,57
RTS0042571,77
RTS0042572,81
RTS0042573,67
RTS0042574,71
RTS0042575,54
RTS0042576,42
RTS0042577,53
RTS0042578,59
RTS0042579,49
RTS0042580,41
RTS0042581,62
RTS0042582,36
RTS0042583,234
RTS0042584,35
RTS0042585,32
RTS0042586,23
RTS0042587,47
RTS0042588,49
RTS0042589,38
RTS0042590,36
RTS0042591,37
RTS0042592,46
RTS0042593,41
RTS0042594,30
RTS0042595,29
RTS0042596,52
RTS0042597,35
RTS0042598,60
RTS0042599,45
RTS0042600,33
RTS0042601,13
RTS0042602,43
RTS0042603,48
RTS0042604,50
RTS0042605,31
RTS0042606,33
RTS0042607,25
RTS0042608,31
RTS0042609,32
RTS0042610,33
RTS0042611,43
RTS0042612,51
RTS0042613,34
RTS0042614,34
RTS0042615,26
RTS0042616,34
RTS0042617,44
RTS0042618,51
RTS0042619,37
RTS0042620,29
RTS0042621,22
RTS0042622,30
RTS0042623,37
RTS0042624,15
RTS0042625,23
RTS0042626,34
RTS0042627,38
RTS0042628,27
RTS0042629,27
RTS0042630,33
RTS0042631,16
RTS0042633,32
RTS0042634,31
RTS0042635,27
RTS0042636,90
RTS0042637,113
RTS0042638,92
RTS0042639,89
RTS0042640,86
RTS0042641,27
RTS0042642,24
RTS0042643,25
RTS0042644,37
RTS0042645,28
RTS0042646,79
RTS0042647,47
RTS0042648,84
RTS0042649,48
RTS0042650,40
RTS0042651,30
RTS0042652,19
RTS0042653,19
RTS0042654,28
RTS0042655,26
RTS0042656,112
RTS0042657,69
RTS0042658,65
RTS0042659,65
RTS0042660,53
RTS0042661,37
RTS0042662,32
RTS0042663,23
RTS0042664,20
RTS0042665,18
RTS0042666,38
RTS0042667,39
RTS0042668,33
RTS0042669,19
RTS0042670,39
RTS0042671,201
RTS0042672,99
RTS0042673,166
RTS0042674,163
RTS0042675,185
RTS0042676,29
RTS0042678,36
RTS0042679,44
RTS0042680,44
RTS0042681,93
RTS0042682,105
RTS0042683,79
RTS0042684,66
RTS0042685,94
RTS0042686,83
RTS0042687,52
RTS0042688,29
RTS0042689,29
RTS0042690,52
RTS0042691,26
RTS0042692,24
RTS0042693,31
RTS0042694,4
RTS0042695,28
RTS0042696,23
RTS0042697,29
RTS0042698,25
RTS0042699,37
RTS0042700,42
RTS0042701,29
RTS0042702,40
RTS0042703,27
RTS0042704,39
RTS0042705,44
RTS0042706,29
RTS0042707,33
RTS0042708,68
RTS0042709,38
RTS0042710,53
RTS0042711,73
RTS0042712,89
RTS0042713,61
RTS0042714,67
RTS0042715,53
RTS0042716,32
RTS0042717,25
RTS0042718,32
RTS0042719,36
RTS0042720,39
RTS0042721,49
RTS0042722,48
RTS0042723,47
RTS0042724,57
RTS0042725,50
RTS0042726,27
RTS0042727,21
RTS0042728,38
RTS0042729,30
RTS0042730,36
RTS0042731,26
RTS0042732,32
RTS0042733,43
RTS0042734,30
RTS0042735,41
RTS0042736,64
RTS0042737,104
RTS0042738,93
RTS0042739,77
RTS0042740,88
RTS0042741,28
RTS0042742,41
RTS0042743,21
RTS0042744,28
RTS0042745,27
RTS0042746,38
RTS0042747,26
RTS0042748,28
RTS0042749,31
RTS0042750,41
RTS0042751,25
RTS0042752,46
RTS0042753,31
RTS0042754,22
RTS0042755,40
RTS0042756,32
RTS0042757,50
RTS0042758,23
RTS0042759,27
RTS0042760,28
RTS0042761,38
RTS0042762,26
RTS0042763,31
RTS0042764,49
RTS0042765,28
RTS0042766,68
RTS0042767,52
RTS0042768,52
RTS0042769,60
RTS0042770,72
RTS0042771,61
RTS0042772,76
RTS0042773,56
RTS0042774,82
RTS0042775,41
RTS0042776,34
RTS0042777,61
RTS0042778,52
RTS0042779,40
RTS0042780,52
RTS0042781,43
RTS0042782,59
RTS0042783,62
RTS0042784,60
RTS0042785,71
RTS0042786,68
RTS0042787,43
RTS0042788,54
RTS0042789,57
RTS0042790,58
RTS0042791,245
RTS0042792,127
RTS0042793,242
RTS0042794,185
RTS0042795,170
RTS0042796,29
RTS0042797,46
RTS0042798,31
RTS0042799,51
RTS0042800,41
RTS0042801,62
RTS0042802,61
RTS0042803,32
RTS0042804,38
RTS0042805,39
RTS0042806,29
RTS0042807,44
RTS0042808,70
RTS0042809,46
RTS0042810,47
RTS0042811,57
RTS0042812,74
RTS0042813,66
RTS0042814,71
RTS0042815,64
RTS0042816,47
RTS0042817,78
RTS0042818,37
RTS0042819,46
RTS0042820,35
RTS0042821,46
RTS0042822,36
RTS0042823,30
RTS0042824,48
RTS0042825,48
RTS0042826,58
RTS0042827,37
RTS0042828,42
RTS0042829,46
RTS0042830,63
RTS0042831,80
RTS0042832,57
RTS0042833,60
RTS0042834,53
RTS0042835,62
RTS0042836,38
RTS0042837,41
RTS0042838,42
RTS0042839,26
RTS0042840,42
RTS0042841,52
RTS0042842,72
RTS0042843,60
RTS0042844,74
RTS0042845,322
RTS0042846,45
RTS0042847,75
RTS0042848,131
RTS0042849,63
RTS0042850,56
RTS0042851,62
RTS0042852,59
RTS0042853,54
RTS0042854,46
RTS0042855,36
RTS0042856,26
RTS0042857,38
RTS0042858,54
RTS0042859,42
RTS0042860,53
RTS0042861,37
RTS0042862,40
RTS0042863,51
RTS0042864,45
RTS0042865,47
RTS0042866,42
RTS0042867,65
RTS0042868,45
RTS0042869,77
RTS0042870,48
RTS0042871,50
RTS0042872,29
RTS0042873,26
RTS0042874,24
RTS0042875,51
RTS0042876,69
RTS0042877,59
RTS0042878,41
RTS0042879,45
RTS0042880,61
RTS0042881,36
RTS0042882,33
RTS0042883,34
RTS0042884,47
RTS0042885,57
RTS0042886,51
RTS0042887,41
RTS0042888,64
RTS0042889,21
RTS0042890,36
RTS0042891,39
RTS0042892,41
RTS0042893,89
RTS0042894,29
RTS0042895,31
RTS0042896,103
RTS0042897,44
RTS0042898,68
RTS0042899,81
RTS0042900,108
RTS0042901,38
RTS0042902,28
RTS0042903,34
RTS0042904,43
RTS0042905,38
RTS0042906,38
RTS0042907,31
RTS0042908,46
RTS0042909,42
RTS0042910,44
RTS0042911,31
RTS0042912,40
RTS0042913,52
RTS0042914,28
RTS0042915,22
RTS0042916,35
RTS0042917,51
RTS0042918,31
RTS0042919,57
RTS0042920,38
RTS0042921,71
RTS0042922,39
RTS0042923,60
RTS0042924,58
RTS0042925,53
RTS0042926,34
RTS0042927,23
RTS0042928,32
RTS0042929,38
RTS0042930,20
RTS0042931,41
RTS0042932,27
RTS0042933,41
RTS0042934,45
RTS0042935,27
RTS0042936,49
RTS0042937,33
RTS0042938,188
RTS0042939,54
RTS0042940,46
RTS0042941,235
RTS0042942,172
RTS0042943,210
RTS0042944,304
RTS0042945,216
RTS0042946,38
RTS0042947,57
RTS0042948,32
RTS0042949,38
RTS0042950,39
RTS0042951,47
RTS0042952,33
RTS0042953,36
RTS0042954,34
RTS0042955,58
RTS0042956,48
RTS0042957,64
RTS0042958,58
RTS0042959,51
RTS0042960,67
RTS0042961,49
RTS0042962,55
RTS0042963,48
RTS0042964,60
RTS0042965,79
RTS0042966,40
RTS0042967,50
RTS0042968,37
RTS0042969,41
RTS0042970,46
RTS0042971,70
RTS0042972,42
RTS0042973,61
RTS0042974,48
RTS0042975,66
RTS0042976,97
RTS0042977,107
RTS0042978,98
RTS0042979,75
RTS0042980,65
RTS0042981,47
RTS0042982,46
RTS0042983,55
RTS0042984,53
RTS0042985,52
RTS0042986,26
RTS0042987,28
RTS0042988,33
RTS0042989,36
RTS0042990,33
RTS0042991,53
RTS0042992,64
RTS0042993,52
RTS0042994,51
RTS0042995,67
RTS0042996,26
RTS0042997,34
RTS0042998,32
RTS0042999,53
RTS0043000,52
RTS0043001,40
RTS0043002,30
RTS0043003,41
RTS0043004,42
RTS0043005,44
RTS0043006,47
RTS0043007,44
RTS0043008,43
RTS0043009,34
RTS0043010,40
RTS0043011,50
RTS0043012,41
RTS0043013,42
RTS0043014,41
RTS0043015,50
RTS0043016,42
RTS0043017,51
RTS0043018,36
RTS0043019,31
RTS0043020,25
RTS0043021,53
RTS0043022,48
RTS0043023,46
RTS0043024,62
RTS0043025,55
RTS0043026,56
RTS0043027,63
RTS0043028,81
RTS0043029,63
RTS0043030,79
RTS0043031,34
RTS0043032,33
RTS0043033,56
RTS0043034,55
RTS0043035,41
RTS0043036,59
RTS0043037,54
RTS0043038,54
RTS0043039,42
RTS0043040,49
RTS0043041,34
RTS0043042,22
RTS0043043,29
RTS0043044,27
RTS0043045,29
RTS0043046,32
RTS0043047,28
RTS0043048,35
RTS0043049,32
RTS0043050,26
RTS0043051,56
RTS0043052,45
RTS0043053,48
RTS0043054,37
RTS0043055,36
RTS0043056,57
RTS0043057,55
RTS0043058,49
RTS0043059,50
RTS0043060,45
RTS0043061,51
RTS0043062,36
RTS0043063,40
RTS0043064,34
RTS0043065,31
RTS0043066,50
RTS0043067,26
RTS0043068,35
RTS0043069,33
RTS0043070,37
RTS0043071,27
RTS0043072,35
RTS0043073,34
RTS0043074,39
RTS0043075,34
RTS0043076,33
RTS0043077,42
RTS0043078,29
RTS0043079,60
RTS0043080,39
RTS0043081,67
RTS0043082,63
RTS0043083,44
RTS0043084,68
RTS0043085,63
RTS0043086,26
RTS0043087,42
RTS0043088,38
RTS0043089,36
RTS0043090,43
RTS0043091,22
RTS0043092,40
RTS0043093,46
RTS0043094,51
RTS0043095,37
RTS0043096,32
RTS0043097,20
RTS0043098,45
RTS0043099,50
RTS0043100,40
RTS0043101,47
RTS0043102,42
RTS0043103,40
RTS0043104,56
RTS0043105,30
RTS0043106,62
RTS0043107,60
RTS0043108,39
RTS0043109,41
RTS0043110,47
RTS0043111,63
RTS0043112,55
RTS0043113,55
RTS0043114,65
RTS0043115,39
RTS0043116,71
RTS0043117,41
RTS0043118,29
RTS0043119,30
RTS0043120,56
RTS0043121,28
RTS0043122,27
RTS0043123,33
RTS0043124,35
RTS0043125,35
RTS0043126,84
RTS0043127,49
RTS0043128,65
RTS0043129,51
RTS0043130,71
RTS0043131,46
RTS0043132,39
RTS0043133,34
RTS0043134,24
RTS0043135,33
RTS0043136,58
RTS0043137,35
RTS0043138,41
RTS0043139,52
RTS0043140,51
RTS0043141,38
RTS0043142,37
RTS0043143,35
RTS0043144,37
RTS0043145,39
RTS0043146,39
RTS0043147,53
RTS0043148,50
RTS0043149,36
RTS0043150,28
RTS0043151,56
RTS0043152,62
RTS0043153,67
RTS0043154,39
RTS0043155,50
RTS0043156,48
RTS0043157,58
RTS0043159,54
RTS0043160,93
RTS0043161,55
RTS0043162,51
RTS0043163,40
RTS0043164,41
RTS0043165,62
RTS0043167,50
RTS0043168,51
RTS0043169,47
RTS0043170,46
RTS0043171,253
RTS0043172,351
RTS0043173,229
RTS0043174,258
RTS0043175,340
RTS0043176,42
RTS0043177,41
RTS0043178,75
RTS0043179,45
RTS0043180,40
RTS0043181,47
RTS0043182,41
RTS0043183,40
RTS0043184,29
RTS0043185,32
RTS0043186,73
RTS0043187,43
RTS0043188,80
RTS0043189,78
RTS0043190,57
RTS0043191,48
RTS0043192,37
RTS0043193,28
RTS0043194,27
RTS0043195,35
RTS0043196,72
RTS0043197,37
RTS0043198,44
RTS0043199,49
RTS0043200,35
RTS0043201,61
RTS0043202,71
RTS0043203,55
RTS0043204,78
RTS0043205,73
RTS0043206,60
RTS0043207,53
RTS0043208,77
RTS0043209,45
RTS0043210,36
RTS0043211,59
RTS0043212,66
RTS0043213,53
RTS0043214,59
RTS0043215,65
RTS0043216,52
RTS0043217,49
RTS0043218,39
RTS0043219,54
RTS0043220,71
RTS0043221,36
RTS0043222,56
RTS0043223,33
RTS0043224,36
RTS0043225,29
RTS0043226,45
RTS0043227,29
RTS0043228,47
RTS0043229,41
RTS0043230,52
RTS0043231,49
RTS0043232,68
RTS0043233,51
RTS0043234,34
RTS0043235,43
RTS0043236,31
RTS0043237,33
RTS0043238,38
RTS0043239,34
RTS0043240,38
RTS0043241,37
RTS0043242,52
RTS0043243,47
RTS0043244,35
RTS0043245,38
RTS0043246,42
RTS0043247,44
RTS0043248,60
RTS0043249,47
RTS0043250,59
RTS0043251,41
RTS0043252,65
RTS0043253,41
RTS0043254,64
RTS0043255,34
RTS0043256,54
RTS0043257,36
RTS0043258,50
RTS0043259,32
RTS0043260,52
RTS0043261,63
RTS0043262,63
RTS0043263,45
RTS0043264,53
RTS0043265,46
RTS0043266,54
RTS0043267,64
RTS0043268,63
RTS0043269,46
RTS0043270,101
RTS0043271,55
RTS0043272,74
RTS0043273,50
RTS0043274,70
RTS0043275,47
RTS0043276,40
RTS0043277,42
RTS0043278,34
RTS0043279,36
RTS0043280,44
RTS0043281,43
RTS0043282,72
RTS0043283,53
RTS0043284,70
RTS0043285,61
RTS0043286,93
RTS0043287,118
RTS0043288,97
RTS0043289,119
RTS0043290,58
RTS0043291,92
RTS0043292,44
RTS0043293,56
RTS0043294,65
RTS0043295,62
RTS0043296,39
RTS0043297,28
RTS0043299,37
RTS0043300,39
RTS0043301,38
RTS0043302,25
RTS0043303,35
RTS0043304,25
RTS0043305,41
RTS0043306,49
RTS0043307,42
RTS0043308,41
RTS0043309,28
RTS0043310,44
RTS0043311,181
RTS0043312,131
RTS0043313,250
RTS0043314,172
RTS0043315,89
RTS0043316,43
RTS0043317,36
RTS0043318,39
RTS0043319,39
RTS0043320,50
RTS0043321,40
RTS0043322,49
RTS0043323,39
RTS0043324,40
RTS0043325,42
RTS0043326,37
RTS0043327,34
RTS0043328,27
RTS0043329,41
RTS0043330,51
RTS0043331,42
RTS0043332,41
RTS0043333,25
RTS0043334,31
RTS0043335,35
RTS0043336,48
RTS0043337,38
RTS0043338,45
RTS0043339,26
RTS0043340,37
RTS0043341,34
RTS0043342,41
RTS0043343,37
RTS0043344,29
RTS0043345,25
RTS0043346,27
RTS0043347,42
RTS0043348,34
RTS0043349,44
RTS0043350,31
RTS0043351,79
RTS0043352,79
RTS0043353,76
RTS0043354,73
RTS0043355,68
RTS0043356,57
RTS0043357,49
RTS0043358,53
RTS0043359,75
RTS0043360,51
RTS0043361,42
RTS0043362,44
RTS0043363,46
RTS0043364,43
RTS0043365,37
RTS0043366,37
RTS0043367,23
RTS0043368,38
RTS0043369,25
RTS0043370,24
RTS0043371,104
RTS0043372,90
RTS0043373,86
RTS0043374,100
RTS0043375,82
RTS0043376,68
RTS0043377,130
RTS0043378,74
RTS0043379,84
RTS0043380,106
RTS0043381,40
RTS0043382,51
RTS0043383,51
RTS0043384,39
RTS0043385,39
RTS0043386,38
RTS0043387,52
RTS0043388,41
RTS0043389,61
RTS0043390,45
RTS0043391,44
RTS0043392,34
RTS0043393,45
RTS0043394,47
RTS0043395,37
RTS0043396,62
RTS0043397,56
RTS0043398,59
RTS0043399,63
RTS0043400,34
RTS0043401,35
RTS0043402,27
RTS0043403,44
RTS0043404,34
RTS0043405,32
RTS0043406,17
RTS0043407,38
RTS0043408,31
RTS0043409,28
RTS0043410,52
RTS0043411,39
RTS0043412,33
RTS0043413,29
RTS0043414,31
RTS0043415,32
RTS0043416,37
RTS0043417,28
RTS0043418,46
RTS0043419,47
RTS0043420,33
RTS0043421,54
RTS0043422,30
RTS0043423,54
RTS0043424,38
RTS0043425,42
RTS0043426,34
RTS0043427,50
RTS0043428,48
RTS0043429,45
RTS0043430,41
RTS0043431,93
RTS0043432,86
RTS0043433,90
RTS0043434,117
RTS0043435,129
RTS0043436,168
RTS0043437,91
RTS0043438,140
RTS0043439,63
RTS0043440,185
RTS0043441,275
RTS0043442,146
RTS0043443,136
RTS0043444,126
RTS0043445,107
RTS0043446,69
RTS0043447,57
RTS0043448,71
RTS0043449,80
RTS0043450,66
RTS0043451,32
RTS0043452,42
RTS0043453,54
RTS0043454,46
RTS0043455,43
RTS0043456,32
RTS0043457,28
RTS0043458,37
RTS0043459,21
RTS0043460,45
RTS0043461,25
RTS0043462,40
RTS0043463,25
RTS0043464,36
RTS0043465,52
RTS0043466,65
RTS0043467,51
RTS0043468,59
RTS0043469,47
RTS0043470,56
RTS0043471,32
RTS0043472,50
RTS0043473,29
RTS0043474,46
RTS0043475,30
RTS0043476,37
RTS0043477,46
RTS0043478,31
RTS0043479,26
RTS0043480,25
RTS0043481,82
RTS0043482,91
RTS0043483,122
RTS0043484,69
RTS0043485,114
RTS0043486,91
RTS0043487,55
RTS0043488,86
RTS0043489,90
RTS0043490,65
RTS0043491,82
RTS0043492,111
RTS0043493,81
RTS0043494,132
RTS0043495,170
RTS0043496,31
RTS0043497,36
RTS0043498,36
RTS0043499,40
RTS0043500,54
RTS0043501,34
RTS0043502,36
RTS0043503,18
RTS0043504,29
RTS0043505,35
RTS0043506,36
RTS0043507,33
RTS0043508,42
RTS0043509,43
RTS0043510,38
RTS0043511,32
RTS0043512,30
RTS0043513,36
RTS0043514,44
RTS0043515,36
RTS0043516,36
RTS0043517,38
RTS0043518,34
RTS0043519,49
RTS0043520,56
RTS0043521,35
RTS0043522,25
RTS0043523,122
RTS0043524,38
RTS0043525,42
RTS0043526,47
RTS0043527,37
RTS0043528,27
RTS0043529,33
RTS0043530,21
RTS0043531,31
RTS0043532,36
RTS0043533,43
RTS0043534,26
RTS0043535,34
RTS0043536,50
RTS0043537,50
RTS0043538,48
RTS0043539,47
RTS0043540,51
RTS0043541,48
RTS0043542,33
RTS0043543,38
RTS0043544,56
RTS0043545,52
RTS0043546,43
RTS0043547,38
RTS0043548,33
RTS0043549,33
RTS0043550,43
RTS0043551,32
RTS0043552,37
RTS0043553,34
RTS0043554,50
RTS0043555,31
RTS0043556,45
RTS0043557,32
RTS0043558,37
RTS0043559,35
RTS0043560,31
RTS0043561,44
RTS0043562,26
RTS0043563,46
RTS0043564,26
RTS0043565,49
RTS0043566,51
RTS0043567,43
RTS0043568,51
RTS0043569,45
RTS0043570,51
RTS0043571,47
RTS0043572,62
RTS0043573,44
RTS0043574,44
RTS0043575,51
RTS0043576,87
RTS0043577,74
RTS0043578,27
RTS0043579,69
RTS0043580,74
RTS0043581,53
RTS0043582,42
RTS0043583,38
RTS0043584,55
RTS0043585,37
RTS0043586,31
RTS0043587,38
RTS0043588,26
RTS0043589,43
RTS0043590,41
RTS0043591,30
RTS0043592,29
RTS0043593,34
RTS0043594,32
RTS0043595,33
RTS0043596,42
RTS0043597,35
RTS0043598,42
RTS0043599,51
RTS0043600,37
RTS0043601,37
RTS0043602,39
RTS0043603,28
RTS0043604,41
RTS0043605,30
RTS0043606,41
RTS0043607,34
RTS0043608,42
RTS0043609,40
RTS0043610,46
RTS0043611,78
RTS0043612,74
RTS0043613,79
RTS0043614,75
RTS0043615,105
RTS0043616,55
RTS0043617,32
RTS0043618,57
RTS0043619,47
RTS0043620,48
RTS0043621,58
RTS0043622,52
RTS0043623,45
RTS0043624,71
RTS0043625,51
RTS0043626,39
RTS0043627,23
RTS0043628,48
RTS0043629,30
RTS0043630,37
RTS0043631,39
RTS0043632,61
RTS0043633,53
RTS0043634,50
RTS0043635,38
RTS0043636,30
RTS0043637,34
RTS0043638,31
RTS0043639,31
RTS0043640,34
RTS0043641,203
RTS0043642,132
RTS0043643,136
RTS0043644,130
RTS0043645,126
RTS0043646,33
RTS0043647,29
RTS0043648,29
RTS0043649,29
RTS0043650,40
RTS0043651,26
RTS0043652,42
RTS0043653,29
RTS0043654,29
RTS0043655,30
RTS0043656,27
RTS0043657,46
RTS0043658,63
RTS0043659,40
RTS0043660,56
RTS0043661,35
RTS0043663,24
RTS0043664,23
RTS0043665,52
RTS0043666,19
RTS0043667,25
RTS0043668,34
RTS0043669,30
RTS0043670,23
RTS0043671,39
RTS0043672,37
RTS0043673,38
RTS0043674,38
RTS0043675,36
RTS0043676,34
RTS0043677,41
RTS0043678,37
RTS0043679,35
RTS0043680,24
RTS0043681,46
RTS0043682,33
RTS0043683,42
RTS0043684,42
RTS0043685,43
RTS0043686,53
RTS0043687,35
RTS0043688,47
RTS0043689,35
RTS0043690,40
RTS0043691,52
RTS0043692,33
RTS0043693,44
RTS0043694,41
RTS0043695,71
RTS0043696,52
RTS0043697,42
RTS0043698,58
RTS0043699,67
RTS0043700,51
RTS0043701,39
RTS0043702,57
RTS0043703,42
RTS0043704,39
RTS0043705,36
RTS0043706,45
RTS0043707,44
RTS0043708,29
RTS0043709,31
RTS0043710,45
RTS0043711,35
RTS0043712,33
RTS0043713,32
RTS0043714,19
RTS0043715,24
RTS0043716,38
RTS0043717,46
RTS0043718,42
RTS0043719,44
RTS0043720,34
RTS0043721,54
RTS0043722,44
RTS0043723,59
RTS0043724,34
RTS0043725,42
RTS0043726,52
RTS0043727,33
RTS0043728,35
RTS0043729,31
RTS0043730,35
RTS0043731,32
RTS0043732,35
RTS0043733,40
RTS0043734,44
RTS0043735,42
RTS0043736,31
RTS0043737,43
RTS0043738,38
RTS0043739,45
RTS0043740,31
RTS0043741,73
RTS0043742,89
RTS0043743,63
RTS0043744,107
RTS0043745,52
RTS0043746,23
RTS0043747,43
RTS0043748,53
RTS0043749,30
RTS0043750,49
RTS0043751,41
RTS0043752,25
RTS0043753,34
RTS0043754,32
RTS0043755,70
RTS0043756,42
RTS0043757,36
RTS0043758,32
RTS0043759,28
RTS0043760,29
RTS0043761,88
RTS0043762,34
RTS0043763,25
RTS0043764,28
RTS0043765,38
RTS0043766,36
RTS0043767,28
RTS0043768,26
RTS0043769,47
RTS0043770,25
RTS0043771,34
RTS0043772,32
RTS0043773,45
RTS0043774,35
RTS0043775,37
RTS0043776,35
RTS0043777,45
RTS0043778,35
RTS0043779,41
RTS0043780,41
RTS0043781,47
RTS0043782,42
RTS0043783,36
RTS0043784,51
RTS0043785,30
RTS0043786,76
RTS0043787,57
RTS0043788,72
RTS0043789,61
RTS0043790,51
RTS0043791,49
RTS0043792,67
RTS0043793,35
RTS0043794,53
RTS0043795,31
RTS0043796,30
RTS0043797,49
RTS0043798,26
RTS0043799,32
RTS0043800,35
RTS0043801,29
RTS0043802,24
RTS0043803,38
RTS0043804,36
RTS0043805,32
RTS0043806,29
RTS0043807,31
RTS0043808,44
RTS0043809,26
RTS0043810,35
RTS0043811,33
RTS0043812,40
RTS0043813,28
RTS0043814,33
RTS0043815,25
RTS0043816,67
RTS0043817,27
RTS0043818,49
RTS0043819,44
RTS0043820,76
RTS0043821,48
RTS0043822,41
RTS0043823,33
RTS0043824,38
RTS0043825,27
RTS0043826,24
RTS0043827,26
RTS0043828,45
RTS0043829,26
RTS0043830,36
RTS0043831,34
RTS0043832,40
RTS0043833,41
RTS0043834,31
RTS0043835,47
RTS0043836,54
RTS0043837,52
RTS0043838,29
RTS0043839,52
RTS0043840,30
RTS0043841,43
RTS0043842,44
RTS0043843,53
RTS0043844,64
RTS0043845,58
RTS0043846,56
RTS0043847,50
RTS0043848,59
RTS0043849,49
RTS0043850,62
RTS0043851,46
RTS0043852,37
RTS0043853,62
RTS0043854,41
RTS0043856,28
RTS0043857,30
RTS0043858,31
RTS0043859,41
RTS0043860,43
RTS0043861,68
RTS0043862,81
RTS0043863,42
RTS0043864,38
RTS0043865,42
RTS0043866,58
RTS0043867,88
RTS0043868,112
RTS0043869,80
RTS0043870,61
RTS0043871,62
RTS0043872,79
RTS0043873,74
RTS0043874,79
RTS0043875,65
RTS0043876,37
RTS0043877,23
RTS0043878,44
RTS0043879,49
RTS0043880,42
RTS0043881,38
RTS0043882,47
RTS0043883,54
RTS0043884,35
RTS0043885,23
RTS0043886,48
RTS0043887,45
RTS0043888,35
RTS0043889,27
RTS0043890,57
RTS0043891,59
RTS0043892,52
RTS0043893,50
RTS0043894,57
RTS0043895,56
RTS0043896,36
RTS0043897,67
RTS0043898,53
RTS0043899,57
RTS0043900,49
RTS0043901,44
RTS0043902,36
RTS0043903,36
RTS0043904,46
RTS0043905,39
RTS0043906,33
RTS0043907,37
RTS0043908,23
RTS0043909,25
RTS0043910,49
RTS0043911,34
RTS0043912,71
RTS0043913,38
RTS0043914,36
RTS0043915,34
RTS0043916,52
RTS0043917,46
RTS0043918,39
RTS0043919,51
RTS0043920,83
RTS0043921,43
RTS0043922,33
RTS0043923,39
RTS0043924,59
RTS0043925,53
RTS0043926,43
RTS0043927,45
RTS0043928,36
RTS0043929,35
RTS0043930,43
RTS0043931,44
RTS0043932,70
RTS0043933,48
RTS0043934,59
RTS0043935,50
RTS0043936,30
RTS0043937,22
RTS0043938,29
RTS0043939,27
RTS0043940,42
RTS0043941,16
RTS0043942,38
RTS0043943,47
RTS0043944,28
RTS0043945,30
RTS0043946,20
RTS0043947,41
RTS0043948,38
RTS0043949,28
RTS0043950,41
RTS0043951,38
RTS0043952,53
RTS0043953,41
RTS0043954,49
RTS0043955,48
RTS0043956,47
RTS0043957,47
RTS0043958,56
RTS0043959,46
RTS0043960,46
RTS0043961,40
RTS0043962,40
RTS0043963,34
RTS0043964,48
RTS0043965,40
RTS0043966,58
RTS0043967,55
RTS0043968,50
RTS0043969,38
RTS0043970,57
RTS0043971,53
RTS0043972,65
RTS0043973,71
RTS0043974,55
RTS0043975,50
RTS0043976,59
RTS0043977,82
RTS0043978,98
RTS0043979,80
RTS0043980,100
RTS0043981,146
RTS0043982,157
RTS0043983,148
RTS0043984,62
RTS0043985,200
RTS0043986,30
RTS0043987,75
RTS0043988,52
RTS0043989,44
RTS0043990,63
RTS0043991,23
RTS0043992,33
RTS0043993,23
RTS0043994,30
RTS0043996,37
RTS0043997,20
RTS0043998,29
RTS0043999,29
RTS0044000,36
RTS0044001,30
RTS0044002,48
RTS0044003,86
RTS0044004,73
RTS0044005,47
RTS0044006,42
RTS0044007,47
RTS0044008,48
RTS0044009,54
RTS0044010,51
RTS0044011,90
RTS0044012,100
RTS0044013,75
RTS0044014,86
RTS0044015,82
RTS0044016,37
RTS0044017,36
RTS0044018,23
RTS0044019,31
RTS0044020,69
RTS0044021,29
RTS0044022,38
RTS0044023,45
RTS0044024,37
RTS0044025,43
RTS0044026,40
RTS0044027,54
RTS0044028,45
RTS0044029,32
RTS0044030,41
RTS0044031,41
RTS0044032,36
RTS0044033,25
RTS0044034,33
RTS0044035,37
RTS0044036,91
RTS0044037,55
RTS0044038,69
RTS0044039,54
RTS0044040,73
RTS0044041,65
RTS0044042,80
RTS0044043,73
RTS0044044,89
RTS0044045,59
RTS0044046,48
RTS0044047,46
RTS0044048,37
RTS0044049,19
RTS0044050,57
RTS0044051,35
RTS0044052,34
RTS0044053,35
RTS0044054,48
RTS0044055,23
RTS0044056,51
RTS0044057,46
RTS0044058,33
RTS0044059,35
RTS0044060,32
RTS0044061,46
RTS0044062,39
RTS0044063,45
RTS0044064,61
RTS0044065,50
RTS0044067,41
RTS0044068,48
RTS0044069,68
RTS0044070,46
RTS0044071,27
RTS0044072,50
RTS0044073,29
RTS0044074,34
RTS0044075,32
RTS0044076,32
RTS0044077,35
RTS0044078,33
RTS0044079,31
RTS0044080,36
RTS0044081,30
RTS0044082,47
RTS0044083,38
RTS0044084,36
RTS0044085,34
RTS0044086,35
RTS0044087,33
RTS0044088,51
RTS0044089,41
RTS0044090,53
RTS0044091,91
RTS0044092,83
RTS0044093,58
RTS0044094,55
RTS0044095,46
RTS0044096,34
RTS0044097,51
RTS0044098,35
RTS0044099,65
RTS0044100,48
RTS0044101,45
RTS0044102,48
RTS0044103,46
RTS0044104,37
RTS0044105,44
RTS0044106,107
RTS0044107,67
RTS0044108,94
RTS0044109,115
RTS0044110,114
RTS0044111,71
RTS0044112,54
RTS0044113,78
RTS0044114,52
RTS0044115,79
RTS0044116,54
RTS0044117,58
RTS0044118,55
RTS0044119,56
RTS0044120,54
RTS0044121,48
RTS0044122,43
RTS0044123,37
RTS0044124,41
RTS0044125,39
RTS0044126,44
RTS0044127,51
RTS0044128,47
RTS0044129,43
RTS0044130,45
RTS0044131,62
RTS0044132,50
RTS0044133,51
RTS0044134,58
RTS0044135,50
RTS0044136,36
RTS0044137,30
RTS0044138,63
RTS0044139,52
RTS0044140,48
RTS0044141,59
RTS0044142,53
RTS0044143,60
RTS0044144,61
RTS0044145,43
RTS0044146,55
RTS0044147,38
RTS0044148,57
RTS0044149,35
RTS0044150,42
RTS0044151,45
RTS0044152,47
RTS0044153,49
RTS0044154,44
RTS0044155,52
RTS0044156,91
RTS0044157,94
RTS0044158,152
RTS0044159,88
RTS0044160,94
RTS0044161,53
RTS0044162,83
RTS0044163,67
RTS0044164,81
RTS0044165,58
RTS0044166,68
RTS0044167,43
RTS0044168,68
RTS0044169,63
RTS0044170,64
RTS0044171,47
RTS0044172,53
RTS0044173,51
RTS0044174,43
RTS0044175,52
RTS0044176,61
RTS0044177,65
RTS0044178,66
RTS0044180,33
RTS0044181,40
RTS0044182,52
RTS0044183,39
RTS0044184,50
RTS0044185,39
RTS0044186,51
RTS0044187,49
RTS0044188,50
RTS0044189,51
RTS0044190,40
RTS0044191,45
RTS0044192,54
RTS0044193,41
RTS0044194,53
RTS0044195,46
RTS0044196,70
RTS0044197,41
RTS0044198,77
RTS0044199,52
RTS0044200,48
RTS0044206,42
RTS0044207,39
RTS0044208,46
RTS0044209,30
RTS0044210,37
RTS0044211,73
RTS0044212,67
RTS0044213,77
RTS0044214,83
RTS0044215,68
RTS0044216,38
RTS0044217,55
RTS0044218,70
RTS0044219,40
RTS0044220,48
RTS0044221,25
RTS0044222,31
RTS0044223,44
RTS0044224,47
RTS0044225,21
RTS0044226,54
RTS0044227,40
RTS0044228,46
RTS0044229,37
RTS0044230,53
RTS0044231,32
RTS0044232,40
RTS0044233,41
RTS0044234,18
RTS0044235,40
RTS0044236,58
RTS0044237,79
RTS0044238,50
RTS0044239,37
RTS0044240,55
RTS0044241,43
RTS0044242,33
RTS0044243,56
RTS0044244,36
RTS0044245,26
RTS0044246,72
RTS0044247,51
RTS0044248,91
RTS0044249,48
RTS0044250,40
RTS0044251,68
RTS0044252,78
RTS0044253,53
RTS0044254,41
RTS0044255,62
RTS0044256,77
RTS0044257,121
RTS0044258,88
RTS0044259,82
RTS0044260,78
RTS0044261,115
RTS0044262,66
RTS0044263,66
RTS0044264,75
RTS0044265,70
RTS0044266,42
RTS0044267,31
RTS0044268,48
RTS0044269,41
RTS0044270,54
RTS0044271,52
RTS0044272,97
RTS0044273,71
RTS0044274,63
RTS0044275,60
RTS0044276,27
RTS0044277,28
RTS0044278,32
RTS0044279,22
RTS0044280,30
RTS0044281,43
RTS0044282,44
RTS0044283,42
RTS0044284,41
RTS0044285,36
RTS0044286,35
RTS0044287,59
RTS0044288,29
RTS0044289,30
RTS0044290,46
RTS0044291,34
RTS0044292,57
RTS0044293,24
RTS0044294,37
RTS0044295,29
RTS0044296,71
RTS0044297,100
RTS0044298,91
RTS0044299,125
RTS0044300,88
RTS0044301,72
RTS0044302,80
RTS0044303,72
RTS0044304,89
RTS0044305,66
RTS0044306,101
RTS0044307,82
RTS0044308,144
RTS0044309,130
RTS0044310,115
RTS0044311,43
RTS0044312,46
RTS0044313,41
RTS0044314,47
RTS0044315,36
RTS0044316,81
RTS0044317,75
RTS0044318,96
RTS0044319,59
RTS0044320,35
RTS0044321,35
RTS0044322,45
RTS0044323,34
RTS0044324,44
RTS0044325,34
RTS0044326,57
RTS0044327,63
RTS0044328,30
RTS0044329,80
RTS0044330,44
RTS0044331,142
RTS0044332,121
RTS0044333,169
RTS0044334,143
RTS0044335,153
RTS0044336,33
RTS0044337,39
RTS0044338,41
RTS0044339,53
RTS0044340,27
RTS0044341,37
RTS0044342,40
RTS0044343,27
RTS0044344,40
RTS0044345,36
RTS0044346,168
RTS0044347,256
RTS0044348,243
RTS0044349,267
RTS0044350,207
RTS0044351,73
RTS0044352,56
RTS0044353,106
RTS0044354,66
RTS0044355,93
RTS0044356,41
RTS0044357,46
RTS0044358,46
RTS0044359,56
RTS0044360,47
RTS0044361,79
RTS0044362,77
RTS0044363,42
RTS0044364,54
RTS0044365,59
RTS0044366,138
RTS0044367,115
RTS0044368,145
RTS0044369,123
RTS0044370,102
RTS0044371,40
RTS0044372,31
RTS0044373,37
RTS0044374,30
RTS0044375,40
RTS0044376,80
RTS0044377,137
RTS0044378,103
RTS0044379,151
RTS0044380,106
RTS0044381,106
RTS0044382,82
RTS0044383,142
RTS0044384,68
RTS0044385,65
RTS0044386,60
RTS0044387,66
RTS0044388,74
RTS0044389,55
RTS0044390,52
RTS0044391,101
RTS0044392,113
RTS0044393,100
RTS0044394,67
RTS0044395,72
RTS0044396,48
RTS0044397,47
RTS0044399,34
RTS0044400,31
RTS0044401,20
RTS0044402,40
RTS0044403,56
RTS0044404,71
RTS0044405,31
RTS0044406,73
RTS0044407,68
RTS0044408,63
RTS0044409,73
RTS0044410,59
RTS0044411,37
RTS0044412,37
RTS0044413,32
RTS0044414,39
RTS0044415,35
RTS0044416,67
RTS0044417,98
RTS0044418,66
RTS0044419,57
RTS0044420,113
RTS0044421,28
RTS0044422,33
RTS0044423,36
RTS0044424,35
RTS0044425,39
RTS0044426,39
RTS0044427,34
RTS0044428,33
RTS0044429,33
RTS0044430,31
RTS0044431,66
RTS0044432,62
RTS0044433,71
RTS0044434,62
RTS0044435,72
RTS0044436,56
RTS0044437,60
RTS0044438,75
RTS0044439,65
RTS0044440,72
RTS0044441,55
RTS0044442,72
RTS0044443,86
RTS0044444,52
RTS0044445,70
RTS0044446,49
RTS0044447,46
RTS0044448,36
RTS0044449,41
RTS0044450,38
RTS0044451,20
RTS0044452,45
RTS0044453,29
RTS0044454,48
RTS0044455,30
RTS0044456,37
RTS0044457,58
RTS0044458,36
RTS0044459,53
RTS0044460,49
RTS0044461,71
RTS0044462,64
RTS0044463,38
RTS0044464,51
RTS0044465,57
RTS0044466,50
RTS0044467,27
RTS0044468,46
RTS0044469,44
RTS0044470,48
RTS0044471,66
RTS0044472,74
RTS0044473,65
RTS0044474,76
RTS0044475,68
RTS0044476,105
RTS0044477,91
RTS0044478,56
RTS0044479,62
RTS0044480,99
RTS0044481,36
RTS0044482,48
RTS0044483,47
RTS0044484,41
RTS0044485,44
RTS0044486,63
RTS0044487,63
RTS0044488,59
RTS0044489,44
RTS0044490,38
RTS0044491,42
RTS0044492,43
RTS0044493,55
RTS0044494,50
RTS0044495,54
RTS0044496,47
RTS0044497,58
RTS0044498,60
RTS0044499,77
RTS0044500,71
RTS0044501,63
RTS0044502,44
RTS0044503,68
RTS0044504,54
RTS0044505,48
RTS0044506,54
RTS0044507,31
RTS0044508,52
RTS0044509,65
RTS0044510,42
RTS0044511,63
RTS0044512,51
RTS0044513,66
RTS0044514,38
RTS0044515,81
RTS0044516,41
RTS0044517,75
RTS0044518,50
RTS0044519,50
RTS0044520,48
RTS0044521,46
RTS0044522,60
RTS0044523,59
RTS0044524,26
RTS0044525,34
RTS0044526,40
RTS0044527,57
RTS0044528,53
RTS0044529,72
RTS0044530,50
RTS0044531,35
RTS0044532,41
RTS0044533,41
RTS0044534,35
RTS0044535,32
RTS0044536,33
RTS0044537,49
RTS0044538,43
RTS0044539,30
RTS0044540,31
RTS0044541,34
RTS0044542,34
RTS0044543,44
RTS0044544,45
RTS0044545,37
RTS0044546,66
RTS0044547,47
RTS0044548,60
RTS0044549,55
RTS0044550,58
RTS0044551,63
RTS0044552,64
RTS0044553,62
RTS0044554,32
RTS0044555,74
RTS0044556,37
RTS0044557,34
RTS0044558,20
RTS0044559,43
RTS0044560,34
RTS0044561,43
RTS0044562,52
RTS0044563,52
RTS0044564,47
RTS0044565,59
RTS0044566,35
RTS0044567,30
RTS0044568,36
RTS0044569,25
RTS0044570,33
RTS0044571,38
RTS0044572,34
RTS0044573,39
RTS0044574,43
RTS0044575,34
RTS0044576,34
RTS0044577,25
RTS0044578,61
RTS0044579,46
RTS0044580,35
RTS0044581,33
RTS0044582,31
RTS0044583,30
RTS0044584,55
RTS0044585,30
RTS0044586,35
RTS0044587,30
RTS0044588,30
RTS0044589,45
RTS0044590,24
RTS0044591,50
RTS0044592,35
RTS0044593,29
RTS0044594,33
RTS0044595,36
RTS0044596,57
RTS0044597,44
RTS0044598,54
RTS0044599,61
RTS0044600,49
RTS0044601,41
RTS0044602,41
RTS0044603,25
RTS0044604,55
RTS0044605,38
RTS0044606,46
RTS0044607,64
RTS0044608,25
RTS0044609,30
RTS0044610,29
RTS0044611,41
RTS0044612,29
RTS0044613,34
RTS0044614,44
RTS0044615,17
RTS0044616,27
RTS0044617,42
RTS0044618,40
RTS0044619,33
RTS0044620,36
RTS0044621,56
RTS0044622,60
RTS0044623,75
RTS0044624,68
RTS0044625,43
RTS0044626,43
RTS0044627,32
RTS0044628,21
RTS0044629,37
RTS0044630,34
RTS0044631,40
RTS0044632,65
RTS0044633,39
RTS0044634,50
RTS0044635,48
RTS0044636,29
RTS0044637,32
RTS0044638,33
RTS0044639,40
RTS0044640,28
RTS0044641,61
RTS0044642,51
RTS0044643,76
RTS0044644,90
RTS0044645,76
RTS0044646,28
RTS0044647,26
RTS0044648,21
RTS0044649,37
RTS0044650,30
RTS0044651,53
RTS0044652,45
RTS0044653,51
RTS0044654,47
RTS0044655,54
RTS0044656,104
RTS0044657,84
RTS0044658,178
RTS0044659,130
RTS0044660,117
RTS0044661,48
RTS0044662,46
RTS0044663,41
RTS0044664,70
RTS0044665,54
RTS0044666,38
RTS0044667,36
RTS0044668,50
RTS0044669,54
RTS0044670,33
RTS0044671,52
RTS0044672,45
RTS0044673,48
RTS0044674,34
RTS0044675,46
RTS0044676,41
RTS0044677,40
RTS0044678,38
RTS0044679,42
RTS0044680,47
RTS0044681,38
RTS0044682,39
RTS0044683,32
RTS0044684,37
RTS0044685,33
RTS0044686,28
RTS0044687,67
RTS0044688,69
RTS0044689,74
RTS0044690,85
RTS0044691,66
RTS0044692,77
RTS0044693,71
RTS0044694,68
RTS0044695,41
RTS0044696,70
RTS0044697,73
RTS0044698,55
RTS0044699,51
RTS0044700,69
RTS0044701,80
RTS0044702,44
RTS0044703,53
RTS0044704,66
RTS0044705,39
RTS0044706,36
RTS0044707,73
RTS0044708,57
RTS0044709,62
RTS0044710,81
RTS0044711,50
RTS0044712,64
RTS0044714,56
RTS0044715,56
RTS0044716,114
RTS0044717,48
RTS0044718,96
RTS0044719,55
RTS0044720,124
RTS0044721,37
RTS0044722,43
RTS0044723,27
RTS0044724,46
RTS0044725,27
RTS0044726,55
RTS0044727,75
RTS0044728,59
RTS0044729,62
RTS0044730,82
RTS0044731,77
RTS0044732,62
RTS0044733,37
RTS0044734,27
RTS0044735,74
RTS0044736,67
RTS0044737,36
RTS0044738,28
RTS0044739,32
RTS0044740,30
RTS0044741,35
RTS0044742,38
RTS0044743,64
RTS0044744,29
RTS0044745,29
RTS0044746,83
RTS0044747,31
RTS0044748,25
RTS0044749,37
RTS0044750,43
RTS0044751,42
RTS0044752,52
RTS0044753,56
RTS0044754,41
RTS0044755,53
RTS0044756,37
RTS0044757,36
RTS0044758,38
RTS0044759,39
RTS0044760,30
RTS0044761,51
RTS0044762,48
RTS0044763,58
RTS0044764,38
RTS0044765,37
RTS0044766,52
RTS0044767,38
RTS0044768,46
RTS0044769,28
RTS0044770,48
RTS0044771,38
RTS0044772,35
RTS0044773,33
RTS0044774,37
RTS0044775,52
RTS0044776,70
RTS0044777,74
RTS0044778,59
RTS0044779,61
RTS0044780,69
RTS0044781,173
RTS0044782,158
RTS0044783,175
RTS0044784,153
RTS0044785,125
RTS0044786,166
RTS0044787,159
RTS0044788,128
RTS0044789,168
RTS0044790,48
RTS0044791,213
RTS0044792,298
RTS0044793,65
RTS0044794,58
RTS0044795,50
RTS0044796,58
RTS0044797,64
RTS0044798,46
RTS0044799,80
RTS0044800,43
RTS0044801,61
RTS0044802,50
RTS0044803,63
RTS0044804,60
RTS0044805,56
RTS0044806,48
RTS0044807,42
RTS0044808,68
RTS0044809,39
RTS0044810,41
RTS0044811,67
RTS0044812,59
RTS0044813,73
RTS0044814,76
RTS0044815,67
RTS0044816,44
RTS0044817,43
RTS0044818,53
RTS0044819,49
RTS0044820,40
RTS0044821,42
RTS0044822,53
RTS0044823,53
RTS0044824,31
RTS0044825,39
RTS0044826,41
RTS0044827,51
RTS0044828,40
RTS0044829,59
RTS0044830,45
RTS0044831,53
RTS0044832,52
RTS0044833,91
RTS0044834,77
RTS0044835,69
RTS0044836,41
RTS0044837,24
RTS0044838,48
RTS0044839,50
RTS0044840,39
RTS0044841,27
RTS0044842,30
RTS0044843,32
RTS0044844,26
RTS0044845,34
RTS0044846,32
RTS0044847,27
RTS0044848,48
RTS0044849,54
RTS0044850,28
RTS0044851,37
RTS0044852,39
RTS0044853,54
RTS0044854,28
RTS0044855,37
RTS0044856,45
RTS0044857,32
RTS0044858,42
RTS0044859,39
RTS0044860,44
RTS0044861,48
RTS0044862,44
RTS0044863,39
RTS0044864,33
RTS0044865,47
RTS0044866,74
RTS0044867,96
RTS0044868,53
RTS0044869,54
RTS0044870,77
RTS0044871,50
RTS0044872,59
RTS0044873,51
RTS0044874,35
RTS0044875,49
RTS0044876,47
RTS0044877,95
RTS0044878,88
RTS0044879,81
RTS0044880,140
RTS0044881,29
RTS0044882,33
RTS0044883,25
RTS0044884,42
RTS0044885,39
RTS0044886,58
RTS0044887,27
RTS0044888,54
RTS0044889,43
RTS0044890,37
RTS0044891,51
RTS0044892,81
RTS0044893,41
RTS0044894,54
RTS0044895,61
RTS0044896,89
RTS0044897,85
RTS0044898,62
RTS0044899,114
RTS0044900,89
RTS0044901,40
RTS0044902,38
RTS0044903,42
RTS0044904,35
RTS0044905,38
RTS0044906,260
RTS0044907,236
RTS0044908,207
RTS0044909,311
RTS0044910,173
RTS0044911,35
RTS0044912,36
RTS0044913,33
RTS0044914,40
RTS0044915,22
RTS0044916,53
RTS0044917,40
RTS0044918,42
RTS0044919,61
RTS0044920,63
RTS0044921,76
RTS0044922,85
RTS0044923,87
RTS0044924,80
RTS0044925,72
RTS0044926,51
RTS0044927,41
RTS0044928,46
RTS0044929,45
RTS0044930,52
RTS0044931,28
RTS0044932,33
RTS0044933,42
RTS0044934,21
RTS0044935,49
RTS0044936,94
RTS0044937,30
RTS0044938,39
RTS0044939,47
RTS0044940,44
RTS0044941,43
RTS0044942,42
RTS0044943,36
RTS0044944,44
RTS0044945,29
RTS0044946,42
RTS0044947,41
RTS0044948,55
RTS0044949,36
RTS0044950,40
RTS0044951,31
RTS0044952,44
RTS0044953,24
RTS0044954,46
RTS0044955,25
RTS0044956,46
RTS0044957,64
RTS0044958,40
RTS0044959,40
RTS0044960,59
RTS0044961,38
RTS0044962,27
RTS0044963,24
RTS0044964,35
RTS0044965,39
RTS0044966,42
RTS0044967,40
RTS0044968,56
RTS0044969,40
RTS0044970,35
RTS0044971,40
RTS0044972,46
RTS0044973,33
RTS0044974,45
RTS0044975,35
RTS0044976,39
RTS0044977,38
RTS0044978,38
RTS0044979,40
RTS0044980,29
RTS0044981,25
RTS0044982,34
RTS0044983,43
RTS0044984,25
RTS0044985,98
RTS0044986,28
RTS0044987,35
RTS0044988,29
RTS0044989,34
RTS0044990,51
RTS0044991,36
RTS0044992,30
RTS0044993,40
RTS0044994,36
RTS0044995,42
RTS0044996,25
RTS0044997,37
RTS0044998,39
RTS0044999,31
RTS0045000,24
RTS0045001,25
RTS0045002,28
RTS0045003,44
RTS0045004,41
RTS0045005,50
RTS0045006,72
RTS0045007,97
RTS0045008,105
RTS0045009,73
RTS0045010,67
RTS0045011,38
RTS0045012,34
RTS0045013,25
RTS0045014,39
RTS0045015,24
RTS0045016,22
RTS0045017,34
RTS0045018,35
RTS0045019,32
RTS0045020,31
RTS0045021,25
RTS0045022,41
RTS0045023,49
RTS0045024,40
RTS0045025,49
RTS0045026,153
RTS0045027,111
RTS0045028,139
RTS0045029,146
RTS0045030,163
RTS0045031,30
RTS0045032,39
RTS0045033,50
RTS0045034,47
RTS0045035,32
RTS0045036,56
RTS0045038,54
RTS0045039,50
RTS0045040,33
RTS0045041,50
RTS0045042,39
RTS0045043,45
RTS0045044,55
RTS0045045,70
RTS0045046,35
RTS0045047,31
RTS0045048,27
RTS0045049,35
RTS0045050,37
RTS0045051,39
RTS0045052,57
RTS0045053,29
RTS0045054,31
RTS0045055,38
RTS0045056,67
RTS0045057,131
RTS0045058,33
RTS0045059,51
RTS0045060,83
RTS0045061,33
RTS0045063,20
RTS0045064,43
RTS0045065,48
RTS0045066,45
RTS0045067,95
RTS0045068,87
RTS0045069,73
RTS0045070,105
RTS0045071,81
RTS0045072,72
RTS0045073,90
RTS0045074,111
RTS0045075,52
RTS0045076,45
RTS0045077,15
RTS0045078,35
RTS0045079,29
RTS0045080,32
RTS0045081,60
RTS0045082,51
RTS0045083,94
RTS0045084,89
RTS0045085,52
RTS0045086,32
RTS0045087,24
RTS0045088,32
RTS0045089,28
RTS0045090,26
RTS0045091,41
RTS0045092,66
RTS0045093,57
RTS0045094,48
RTS0045095,61
RTS0045096,42
RTS0045097,45
RTS0045098,37
RTS0045099,40
RTS0045100,39
RTS0045101,29
RTS0045102,23
RTS0045103,42
RTS0045104,32
RTS0045105,35
RTS0045106,49
RTS0045107,53
RTS0045108,61
RTS0045109,31
RTS0045110,36
RTS0045111,60
RTS0045112,45
RTS0045113,50
RTS0045114,33
RTS0045115,42
RTS0045116,39
RTS0045117,45
RTS0045118,44
RTS0045119,30
RTS0045120,40
RTS0045121,32
RTS0045122,27
RTS0045123,44
RTS0045124,31
RTS0045125,31
RTS0045126,40
RTS0045127,47
RTS0045128,45
RTS0045129,47
RTS0045130,46
RTS0045131,40
RTS0045132,38
RTS0045133,53
RTS0045134,39
RTS0045135,51
RTS0045136,44
RTS0045137,43
RTS0045138,54
RTS0045139,62
RTS0045140,48
RTS0045141,41
RTS0045142,34
RTS0045143,49
RTS0045144,42
RTS0045145,40
RTS0045146,34
RTS0045147,42
RTS0045148,32
RTS0045149,35
RTS0045150,20
RTS0045151,99
RTS0045152,114
RTS0045153,117
RTS0045154,89
RTS0045155,99
RTS0045156,39
RTS0045157,65
RTS0045158,36
RTS0045159,62
RTS0045160,51
RTS0045161,50
RTS0045162,54
RTS0045163,60
RTS0045164,66
RTS0045165,46
RTS0045166,57
RTS0045167,40
RTS0045168,77
RTS0045169,55
RTS0045170,55
RTS0045171,56
RTS0045172,45
RTS0045173,58
RTS0045174,49
RTS0045175,65
RTS0045176,56
RTS0045177,55
RTS0045178,67
RTS0045179,61
RTS0045180,53
RTS0045181,29
RTS0045182,23
RTS0045183,38
RTS0045184,41
RTS0045185,37
RTS0045186,71
RTS0045187,79
RTS0045188,52
RTS0045189,54
RTS0045190,73
RTS0045191,31
RTS0045192,45
RTS0045193,33
RTS0045194,34
RTS0045195,34
RTS0045196,34
RTS0045197,30
RTS0045198,48
RTS0045199,35
RTS0045200,28
RTS0045201,42
RTS0045202,50
RTS0045203,40
RTS0045204,38
RTS0045205,50
RTS0045206,33
RTS0045207,34
RTS0045208,40
RTS0045209,51
RTS0045210,43
RTS0045211,22
RTS0045212,36
RTS0045213,40
RTS0045214,45
RTS0045215,38
RTS0045216,64
RTS0045217,69
RTS0045218,77
RTS0045219,51
RTS0045220,30
RTS0045221,44
RTS0045222,38
RTS0045223,46
RTS0045224,37
RTS0045225,41
RTS0045226,200
RTS0045227,125
RTS0045228,275
RTS0045229,153
RTS0045230,128
RTS0045231,82
RTS0045232,112
RTS0045233,71
RTS0045234,75
RTS0045235,66
RTS0045236,110
RTS0045237,74
RTS0045238,84
RTS0045239,62
RTS0045240,116
RTS0045241,123
RTS0045242,144
RTS0045243,97
RTS0045244,80
RTS0045245,73
RTS0045246,32
RTS0045247,40
RTS0045248,40
RTS0045249,34
RTS0045250,40
RTS0045251,50
RTS0045252,36
RTS0045253,34
RTS0045254,13
RTS0045255,15
RTS0045256,41
RTS0045257,63
RTS0045258,70
RTS0045259,74
RTS0045260,56
RTS0045261,61
RTS0045262,82
RTS0045263,68
RTS0045264,87
RTS0045265,80
RTS0045266,50
RTS0045267,64
RTS0045268,82
RTS0045269,43
RTS0045270,46
RTS0045271,38
RTS0045272,24
RTS0045273,27
RTS0045274,40
RTS0045275,38
RTS0045276,34
RTS0045277,38
RTS0045278,55
RTS0045279,24
RTS0045280,28
RTS0045281,40
RTS0045282,43
RTS0045283,50
RTS0045284,32
RTS0045285,57
RTS0045286,51
RTS0045287,52
RTS0045288,46
RTS0045289,41
RTS0045290,34
RTS0045291,41
RTS0045292,51
RTS0045293,40
RTS0045294,34
RTS0045295,36
RTS0045296,36
RTS0045297,35
RTS0045298,31
RTS0045299,31
RTS0045300,40
RTS0045301,176
RTS0045302,121
RTS0045303,222
RTS0045304,144
RTS0045305,187
RTS0045306,50
RTS0045307,44
RTS0045308,43
RTS0045309,47
RTS0045310,50
RTS0045311,23
RTS0045312,24
RTS0045313,27
RTS0045314,26
RTS0045315,41
RTS0045316,43
RTS0045317,37
RTS0045318,31
RTS0045319,26
RTS0045320,42
RTS0045321,30
RTS0045322,41
RTS0045323,34
RTS0045324,38
RTS0045325,34
RTS0045326,57
RTS0045327,54
RTS0045328,33
RTS0045329,43
RTS0045330,37
RTS0045331,30
RTS0045332,30
RTS0045333,42
RTS0045334,27
RTS0045335,28
RTS0045336,40
RTS0045337,22
RTS0045338,28
RTS0045339,42
RTS0045340,32
RTS0045341,30
RTS0045342,39
RTS0045343,34
RTS0045344,33
RTS0045345,36
RTS0045346,32
RTS0045347,38
RTS0045348,35
RTS0045349,40
RTS0045350,31
RTS0045351,43
RTS0045352,32
RTS0045353,33
RTS0045354,32
RTS0045355,22
RTS0045356,50
RTS0045357,80
RTS0045358,32
RTS0045359,37
RTS0045360,35
RTS0045361,73
RTS0045362,51
RTS0045363,32
RTS0045364,39
RTS0045365,44
RTS0045366,49
RTS0045367,35
RTS0045368,45
RTS0045369,23
RTS0045370,41
RTS0045371,51
RTS0045372,43
RTS0045373,71
RTS0045374,80
RTS0045375,60
RTS0045376,109
RTS0045377,102
RTS0045378,155
RTS0045379,158
RTS0045380,93
RTS0045381,52
RTS0045382,33
RTS0045383,33
RTS0045384,21
RTS0045385,43
RTS0045386,48
RTS0045387,51
RTS0045388,39
RTS0045389,30
RTS0045390,46
RTS0045391,34
RTS0045392,45
RTS0045393,30
RTS0045394,31
RTS0045395,26
RTS0045396,33
RTS0045397,60
RTS0045398,46
RTS0045399,56
RTS0045400,53
RTS0045401,47
RTS0045402,55
RTS0045403,50
RTS0045404,48
RTS0045405,37
RTS0045406,59
RTS0045407,74
RTS0045408,41
RTS0045409,66
RTS0045410,59
RTS0045411,80
RTS0045412,82
RTS0045413,98
RTS0045414,82
RTS0045415,107
RTS0045416,34
RTS0045417,36
RTS0045418,28
RTS0045419,33
RTS0045420,38
RTS0045421,3429
RTS0045422,2625
RTS0045423,2874
RTS0045424,3644
RTS0045425,1807
RTS0045426,59
RTS0045427,55
RTS0045428,44
RTS0045429,60
RTS0045430,35
RTS0045431,84
RTS0045432,83
RTS0045433,89
RTS0045434,94
RTS0045435,55
RTS0045436,64
RTS0045437,90
RTS0045438,111
RTS0045439,70
RTS0045440,70
RTS0045441,255
RTS0045442,259
RTS0045443,195
RTS0045444,169
RTS0045445,162
RTS0045446,87
RTS0045447,74
RTS0045448,65
RTS0045449,51
RTS0045450,43
RTS0045451,91
RTS0045452,58
RTS0045453,57
RTS0045454,76
RTS0045455,85
RTS0045456,54
RTS0045457,81
RTS0045458,71
RTS0045459,37
RTS0045460,69
RTS0045461,37
RTS0045462,52
RTS0045463,28
RTS0045464,37
RTS0045465,57
RTS0045466,81
RTS0045467,103
RTS0045468,40
RTS0045469,73
RTS0045470,50
RTS0045471,90
RTS0045472,132
RTS0045473,88
RTS0045474,152
RTS0045475,165
RTS0045476,143
RTS0045477,180
RTS0045478,126
RTS0045479,128
RTS0045480,150
RTS0045481,62
RTS0045482,55
RTS0045483,54
RTS0045484,91
RTS0045485,80
RTS0045486,30
RTS0045487,36
RTS0045488,54
RTS0045489,56
RTS0045490,54
RTS0045491,268
RTS0045492,320
RTS0045493,279
RTS0045494,120
RTS0045495,142
RTS0045496,69
RTS0045497,62
RTS0045498,102
RTS0045499,87
RTS0045500,113
RTS0045501,177
RTS0045502,169
RTS0045503,155
RTS0045504,110
RTS0045505,129
RTS0045506,2372
RTS0045507,2398
RTS0045508,1834
RTS0045509,2334
RTS0045510,2002
RTS0045511,46
RTS0045512,53
RTS0045513,38
RTS0045514,57
RTS0045515,28
RTS0045516,73
RTS0045517,66
RTS0045518,110
RTS0045519,105
RTS0045520,107
RTS0045521,52
RTS0045522,50
RTS0045523,52
RTS0045524,46
RTS0045525,43
RTS0045526,69
RTS0045527,78
RTS0045528,61
RTS0045529,72
RTS0045530,79
RTS0045531,94
RTS0045532,98
RTS0045533,91
RTS0045534,81
RTS0045535,61
RTS0045536,112
RTS0045537,117
RTS0045538,97
RTS0045539,123
RTS0045540,114
RTS0045541,99
RTS0045542,124
RTS0045543,141
RTS0045544,58
RTS0045545,96
RTS0045546,113
RTS0045547,113
RTS0045548,104
RTS0045549,79
RTS0045550,56
RTS0045551,60
RTS0045552,59
RTS0045553,38
RTS0045554,71
RTS0045555,34
RTS0045556,27
RTS0045557,35
RTS0045558,36
RTS0045559,25
RTS0045560,45
RTS0045561,54
RTS0045562,66
RTS0045563,36
RTS0045564,78
RTS0045565,44
RTS0045566,48
RTS0045567,42
RTS0045568,46
RTS0045569,55
RTS0045570,39
RTS0045571,44
RTS0045572,74
RTS0045573,45
RTS0045574,60
RTS0045575,47
RTS0045576,43
RTS0045577,61
RTS0045578,32
RTS0045579,44
RTS0045580,63
RTS0045581,62
RTS0045582,36
RTS0045583,69
RTS0045584,81
RTS0045585,38
RTS0045586,54
RTS0045587,85
RTS0045588,77
RTS0045589,70
RTS0045590,80
RTS0045592,743
RTS0045593,599
RTS0045594,522
RTS0045595,535
RTS0045596,111
RTS0045597,105
RTS0045598,127
RTS0045599,95
RTS0045600,66
RTS0045601,32
RTS0045602,39
RTS0045603,27
RTS0045604,52
RTS0045606,62
RTS0045607,35
RTS0045608,60
RTS0045609,32
RTS0045610,73
RTS0045611,32
RTS0045612,45
RTS0045613,47
RTS0045614,33
RTS0045615,32
RTS0045616,29
RTS0045617,29
RTS0045618,40
RTS0045619,33
RTS0045620,33
RTS0045621,48
RTS0045622,68
RTS0045623,62
RTS0045624,34
RTS0045625,60
RTS0045626,21
RTS0045627,39
RTS0045628,36
RTS0045629,34
RTS0045630,36
RTS0045631,30
RTS0045632,43
RTS0045633,55
RTS0045634,49
RTS0045635,44
RTS0045636,51
RTS0045637,25
RTS0045638,37
RTS0045639,54
RTS0045640,33
RTS0045641,54
RTS0045642,45
RTS0045643,34
RTS0045644,29
RTS0045645,45
RTS0045646,31
RTS0045647,32
RTS0045648,33
RTS0045649,53
RTS0045650,45
RTS0045651,55
RTS0045652,47
RTS0045653,75
RTS0045654,52
RTS0045655,82
RTS0045656,45
RTS0045657,63
RTS0045658,90
RTS0045659,50
RTS0045660,67
RTS0045661,160
RTS0045662,121
RTS0045663,138
RTS0045664,158
RTS0045665,178
RTS0045666,34
RTS0045667,37
RTS0045668,40
RTS0045669,25
RTS0045670,35
RTS0045671,72
RTS0045672,67
RTS0045673,51
RTS0045674,56
RTS0045675,98
RTS0045676,257
RTS0045677,295
RTS0045678,307
RTS0045679,287
RTS0045680,341
RTS0045681,31
RTS0045682,89
RTS0045683,33
RTS0045684,39
RTS0045685,50
RTS0045687,51
RTS0045688,60
RTS0045689,56
RTS0045690,48
RTS0045691,39
RTS0045692,38
RTS0045693,42
RTS0045694,32
RTS0045695,37
RTS0045696,93
RTS0045697,70
RTS0045698,104
RTS0045699,87
RTS0045700,100
RTS0045701,47
RTS0045702,34
RTS0045703,38
RTS0045704,36
RTS0045705,33
RTS0045706,46
RTS0045707,70
RTS0045708,51
RTS0045709,59
RTS0045710,63
RTS0045711,50
RTS0045712,52
RTS0045713,45
RTS0045714,56
RTS0045715,29
RTS0045716,77
RTS0045717,36
RTS0045718,54
RTS0045719,63
RTS0045720,64
RTS0045721,114
RTS0045722,141
RTS0045723,170
RTS0045724,102
RTS0045725,70
RTS0045726,67
RTS0045727,77
RTS0045728,71
RTS0045729,58
RTS0045730,43
RTS0045731,194
RTS0045732,226
RTS0045733,170
RTS0045734,239
RTS0045735,207
RTS0045736,378
RTS0045737,521
RTS0045738,587
RTS0045739,648
RTS0045740,470
RTS0045741,193
RTS0045742,150
RTS0045743,168
RTS0045744,193
RTS0045745,169
RTS0045746,429
RTS0045747,372
RTS0045748,492
RTS0045749,255
RTS0045750,265
RTS0045751,202
RTS0045752,118
RTS0045753,204
RTS0045754,192
RTS0045755,172
RTS0045756,144
RTS0045757,155
RTS0045758,151
RTS0045759,145
RTS0045760,139
RTS0045761,44
RTS0045762,64
RTS0045763,54
RTS0045764,57
RTS0045765,22
RTS0045766,88
RTS0045767,62
RTS0045768,85
RTS0045769,98
RTS0045770,83
RTS0045771,57
RTS0045772,55
RTS0045773,97
RTS0045774,35
RTS0045775,68
RTS0045776,41
RTS0045777,38
RTS0045778,30
RTS0045779,28
RTS0045780,30
RTS0045781,70
RTS0045782,89
RTS0045783,85
RTS0045784,77
RTS0045785,87
RTS0045786,69
RTS0045787,94
RTS0045788,74
RTS0045789,49
RTS0045790,44
RTS0045791,35
RTS0045792,43
RTS0045793,49
RTS0045794,47
RTS0045795,23
RTS0045796,41
RTS0045797,22
RTS0045798,35
RTS0045799,28
RTS0045800,44
RTS0045801,32
RTS0045802,21
RTS0045803,44
RTS0045804,17
RTS0045805,34
RTS0045806,86
RTS0045807,76
RTS0045808,83
RTS0045809,70
RTS0045810,54
RTS0045811,65
RTS0045812,84
RTS0045813,55
RTS0045814,92
RTS0045815,58
RTS0045816,36
RTS0045817,61
RTS0045818,38
RTS0045819,53
RTS0045820,46
RTS0045821,126
RTS0045822,116
RTS0045823,80
RTS0045824,127
RTS0045825,83
RTS0045826,84
RTS0045827,121
RTS0045828,96
RTS0045829,120
RTS0045830,94
RTS0045831,63
RTS0045832,59
RTS0045833,49
RTS0045834,47
RTS0045835,41
RTS0045836,316
RTS0045837,314
RTS0045838,195
RTS0045840,119
RTS0045841,169
RTS0045842,161
RTS0045843,86
RTS0045844,66
RTS0045845,144
RTS0045846,755
RTS0045848,185
RTS0045849,767
RTS0045851,32
RTS0045852,47
RTS0045853,50
RTS0045854,42
RTS0045855,35
RTS0045856,45
RTS0045857,38
RTS0045858,31
RTS0045859,53
RTS0045860,29
RTS0045861,59
RTS0045862,89
RTS0045863,158
RTS0045864,222
RTS0045865,213
RTS0045866,248
RTS0045867,35
RTS0045868,43
RTS0045869,21
RTS0045870,37
RTS0045871,31
RTS0045872,47
RTS0045873,64
RTS0045874,25
RTS0045875,48
RTS0045876,15
RTS0045877,34
RTS0045878,22
RTS0045879,62
RTS0045880,26
RTS0045881,38
RTS0045882,138
RTS0045883,74
RTS0045884,71
RTS0045885,7
RTS0045886,98
RTS0045887,128
RTS0045888,44
RTS0045889,28
RTS0045890,44
RTS0045891,38
RTS0045892,39
RTS0045893,31
RTS0045894,64
RTS0045895,42
RTS0045896,70
RTS0045897,34
RTS0045898,48
RTS0045899,90
RTS0045900,195
RTS0045901,49
RTS0045902,57
RTS0045903,68
RTS0045904,61
RTS0045905,37
RTS0045906,49
RTS0045907,25
RTS0045908,30
RTS0045909,36
RTS0045910,34
RTS0045911,41
RTS0045912,34
RTS0045913,32
RTS0045914,28
RTS0045915,24
RTS0045916,57
RTS0045917,42
RTS0045918,31
RTS0045919,63
RTS0045920,29
RTS0045921,32
RTS0045922,17
RTS0045923,31
RTS0045924,29
RTS0045925,46
RTS0045926,71
RTS0045927,42
RTS0045928,29
RTS0045929,31
RTS0045930,111
RTS0045931,95
RTS0045932,43
RTS0045933,22
RTS0045935,32
RTS0045939,47
RTS0045940,23
RTS0045941,42
RTS0045942,35
RTS0045943,63
RTS0045944,28
RTS0045945,63
RTS0045946,34
RTS0045947,58
RTS0045948,21
RTS0045949,80
RTS0045950,103
RTS0045951,95
RTS0045952,79
RTS0045953,62
RTS0045954,147
RTS0045955,32
RTS0045956,31
RTS0045957,26
RTS0045958,50
RTS0045959,28
RTS0045960,24
RTS0045961,28
RTS0045962,40
RTS0045963,38
RTS0045964,38
RTS0045965,32
RTS0045966,40
RTS0045967,25
RTS0045968,28
RTS0045969,61
RTS0045970,160
RTS0045971,64
RTS0045972,43
RTS0045973,48
RTS0045974,28
RTS0045975,42
RTS0045976,46
RTS0045977,24
RTS0045978,24
RTS0045979,54
RTS0045980,66
RTS0045981,122
RTS0045982,66
RTS0045983,137
RTS0045984,123
RTS0045985,46
RTS0045986,43
RTS0045987,52
RTS0045988,44
RTS0045989,39
RTS0045990,38
RTS0045991,44
RTS0045992,43
RTS0045993,39
RTS0045994,40
RTS0045995,35
RTS0045996,44
RTS0045997,43
RTS0045998,35
RTS0045999,27
RTS0046000,15
RTS0046001,44
RTS0046002,50
RTS0046003,24
RTS0046004,28
RTS0046005,64
RTS0046006,48
RTS0046007,63
RTS0046008,50
RTS0046009,59
RTS0046010,29
RTS0046011,40
RTS0046012,23
RTS0046013,53
RTS0046014,37
RTS0046015,42
RTS0046016,48
RTS0046017,56
RTS0046018,20
RTS0046019,29
RTS0046020,69
RTS0046021,67
RTS0046022,62
RTS0046023,48
RTS0046024,32
RTS0046025,38
RTS0046026,39
RTS0046027,102
RTS0046028,34
RTS0046029,33
RTS0046030,35
RTS0046031,39
RTS0046032,38
RTS0046033,37
RTS0046034,31
RTS0046035,30
RTS0046036,25
RTS0046037,30
RTS0046038,26
RTS0046039,28
RTS0046040,21
RTS0046041,30
RTS0046042,30
RTS0046043,35
RTS0046044,37
RTS0046045,62
RTS0046046,46
RTS0046047,30
RTS0046048,57
RTS0046049,111
RTS0046050,59
RTS0046051,114
RTS0046052,101
RTS0046053,106
RTS0046054,85
RTS0046055,95
RTS0046056,46
RTS0046057,37
RTS0046058,42
RTS0046059,56
RTS0046060,27
RTS0046061,49
RTS0046062,36
RTS0046063,52
RTS0046064,121
RTS0046065,117
RTS0046066,145
RTS0046067,124
RTS0046068,39
RTS0046069,39
RTS0046070,60
RTS0046071,47
RTS0046072,32
RTS0046073,33
RTS0046074,39
RTS0046075,21
RTS0046076,26
RTS0046077,42
RTS0046078,34
RTS0046079,36
RTS0046080,35
RTS0046081,25
RTS0046082,45
RTS0046083,21
RTS0046084,59
RTS0046085,79
RTS0046086,62
RTS0046087,51
RTS0046088,57
RTS0046089,28
RTS0046090,60
RTS0046091,36
RTS0046092,108
RTS0046093,54
RTS0046094,43
RTS0046095,35
RTS0046096,33
RTS0046097,34
RTS0046098,35
RTS0046099,29
RTS0046100,21
RTS0046101,18
RTS0046102,16
RTS0046103,24
RTS0046104,55
RTS0046105,33
RTS0046106,25
RTS0046107,49
RTS0046108,22
RTS0046109,40
RTS0046110,41
RTS0046111,35
RTS0046112,62
RTS0046113,37
RTS0046114,25
RTS0046115,88
RTS0046116,64
RTS0046117,85
RTS0046119,38
RTS0046121,50
RTS0046122,44
RTS0046123,49
RTS0046124,39
RTS0046125,29
RTS0046126,20
RTS0046127,34
RTS0046128,67
RTS0046129,63
RTS0046130,45
RTS0046131,31
RTS0046132,157
RTS0046133,207
RTS0046134,122
RTS0046135,112
RTS0046136,207
RTS0046137,270
RTS0046138,50
RTS0046140,225
RTS0046141,148
RTS0046142,199
RTS0046143,250
RTS0046144,248
RTS0046145,36
RTS0046146,43
RTS0046147,29
RTS0046148,44
RTS0046149,20
RTS0046150,22
RTS0046152,29
RTS0046153,48
RTS0046154,25
RTS0046155,44
RTS0046156,24
RTS0046157,34
RTS0046158,30
RTS0046159,27
RTS0046160,27
RTS0046161,36
RTS0046162,35
RTS0046163,31
RTS0046164,113
RTS0046165,84
RTS0046166,55
RTS0046167,86
RTS0046168,21
RTS0046169,35
RTS0046170,47
RTS0046171,21
RTS0046172,22
RTS0046173,22
RTS0046174,30
RTS0046175,46
RTS0046176,30
RTS0046177,25
RTS0046178,25
RTS0046179,30
RTS0046180,34
RTS0046181,23
RTS0046182,22
RTS0046183,93
RTS0046184,59
RTS0046185,52
RTS0046186,56
RTS0046187,72
RTS0046188,73
RTS0046191,32
RTS0046193,22
RTS0046194,26
RTS0046195,43
RTS0046196,39
RTS0046197,45
RTS0046198,35
RTS0046199,55
RTS0046200,50
RTS0046201,47
RTS0046202,72
RTS0046203,70
RTS0046204,68
RTS0046205,61
RTS0046206,61
RTS0046207,63
RTS0046208,64
RTS0046209,62
RTS0046210,26
RTS0046211,34
RTS0046212,41
RTS0046213,69
RTS0046214,35
RTS0046215,34
RTS0046216,23
RTS0046217,42
RTS0046218,38
RTS0046219,22
RTS0046220,32
RTS0046221,43
RTS0046222,40
RTS0046223,34
RTS0046224,27
RTS0046225,62
RTS0046226,47
RTS0046227,48
RTS0046228,50
RTS0046229,46
RTS0046230,40
RTS0046231,15
RTS0046232,44
RTS0046233,39
RTS0046234,46
RTS0046235,39
RTS0046236,27
RTS0046237,42
RTS0046238,38
RTS0046239,17
RTS0046240,30
RTS0046241,35
RTS0046242,24
RTS0046243,28
RTS0046244,32
RTS0046245,25
RTS0046246,23
RTS0046247,31
RTS0046248,24
RTS0046249,33
RTS0046250,31
RTS0046251,40
RTS0046252,95
RTS0046253,64
RTS0046254,85
RTS0046255,27
RTS0046256,37
RTS0046257,22
RTS0046258,20
RTS0046259,44
RTS0046260,41
RTS0046261,63
RTS0046262,47
RTS0046263,62
RTS0046264,50
RTS0046265,28
RTS0046266,49
RTS0046267,40
RTS0046268,34
RTS0046269,30
RTS0046270,29
RTS0046271,23
RTS0046272,47
RTS0046273,35
RTS0046274,32
RTS0046275,22
RTS0046276,24
RTS0046277,28
RTS0046278,39
RTS0046279,30
RTS0046280,40
RTS0046281,28
RTS0046282,32
RTS0046283,53
RTS0046284,31
RTS0046285,28
RTS0046286,40
RTS0046287,39
RTS0046288,38
RTS0046289,46
RTS0046290,43
RTS0046291,36
RTS0046292,39
RTS0046293,66
RTS0046294,52
RTS0046295,213
RTS0046296,46
RTS0046297,66
RTS0046298,42
RTS0046299,37
RTS0046300,23
RTS0046301,47
RTS0046302,31
RTS0046303,22
RTS0046304,27
RTS0046305,20
RTS0046306,44
RTS0046307,46
RTS0046308,31
RTS0046309,35
RTS0046310,29
RTS0046311,30
RTS0046312,33
RTS0046313,24
RTS0046314,48
RTS0046315,39
RTS0046316,28
RTS0046317,42
RTS0046318,41
RTS0046319,26
RTS0046320,35
RTS0046321,66
RTS0046322,49
RTS0046323,41
RTS0046324,38
RTS0046325,33
RTS0046326,28
RTS0046327,35
RTS0046328,30
RTS0046329,98
RTS0046330,77
RTS0046331,72
RTS0046332,54
RTS0046333,120
RTS0046334,56
RTS0046335,63
RTS0046336,82
RTS0046342,28
RTS0046343,32
RTS0046344,43
RTS0046345,26
RTS0046346,25
RTS0046347,428
RTS0046348,394
RTS0046349,457
RTS0046350,38
RTS0046351,38
RTS0046352,49
RTS0046353,27
RTS0046354,30
RTS0046355,22
RTS0046356,37
RTS0046357,28
RTS0046358,31
RTS0046359,19
RTS0046360,41
RTS0046361,28
RTS0046362,60
RTS0046363,42
RTS0046364,40
RTS0046365,33
RTS0046366,27
RTS0046367,29
RTS0046368,42
RTS0046369,42
RTS0046370,30
RTS0046371,45
RTS0046372,38
RTS0046373,21
RTS0046374,29
RTS0046375,22
RTS0046376,32
RTS0046377,27
RTS0046378,29
RTS0046379,28
RTS0046380,36
RTS0046381,34
RTS0046382,26
RTS0046383,36
RTS0046384,37
RTS0046385,29
RTS0046386,26
RTS0046387,25
RTS0046388,29
RTS0046389,42
RTS0046390,30
RTS0046391,30
RTS0046392,25
RTS0046393,31
RTS0046394,27
RTS0046395,81
RTS0046396,34
RTS0046397,31
RTS0046398,65
RTS0046399,41
RTS0046400,42
RTS0046401,52
RTS0046402,35
RTS0046403,34
RTS0046404,36
RTS0046405,51
RTS0046406,42
RTS0046407,45
RTS0046408,30
RTS0046409,45
RTS0046410,73
RTS0046411,41
RTS0046412,67
RTS0046413,322
RTS0046414,1826
RTS0046415,685
RTS0046416,30
RTS0046417,67
RTS0046418,55
RTS0046419,49
RTS0046420,71
RTS0046421,61
RTS0046422,51
RTS0046423,19
RTS0046424,41
RTS0046425,38
RTS0046426,28
RTS0046427,43
RTS0046428,43
RTS0046429,21
RTS0046430,33
RTS0046431,41
RTS0046432,74
RTS0046433,66
RTS0046434,80
RTS0046435,108
RTS0046439,79
RTS0046440,121
RTS0046441,104
RTS0046442,67
RTS0046443,90
RTS0046444,71
RTS0046445,32
RTS0046446,21
RTS0046447,23
RTS0046448,43
RTS0046449,233
RTS0046450,454
RTS0046451,121
RTS0046452,344
RTS0046453,201
RTS0046454,368
RTS0046455,275
RTS0046456,105
RTS0046457,310
RTS0046458,64
RTS0046459,169
RTS0046460,161
RTS0046461,64
RTS0046462,91
RTS0046463,61
RTS0046464,25
RTS0046466,33
RTS0046468,40
RTS0046469,44
RTS0046470,32
RTS0046471,39
RTS0046472,42
RTS0046473,30
RTS0046474,19
RTS0046475,54
RTS0046476,34
RTS0046477,25
RTS0046478,27
RTS0046479,25
RTS0046480,39
RTS0046481,47
RTS0046482,25
RTS0046483,36
RTS0046484,18
RTS0046485,36
RTS0046486,35
RTS0046487,38
RTS0046488,40
RTS0046489,51
RTS0046490,45
RTS0046491,38
RTS0046492,29
RTS0046493,19
RTS0046494,34
RTS0046495,38
RTS0046496,86
RTS0046497,93
RTS0046498,51
RTS0046499,241
RTS0046500,293
RTS0046501,136
RTS0046502,67
RTS0046503,59
RTS0046504,51
RTS0046505,18
RTS0046506,27
RTS0046507,39
RTS0046508,50
RTS0046509,23
RTS0046510,50
RTS0046511,45
RTS0046512,50
RTS0046513,67
RTS0046514,25
RTS0046515,77
RTS0046516,61
RTS0046517,69
RTS0046518,33
RTS0046519,40
RTS0046520,36
RTS0046521,44
RTS0046522,26
RTS0046524,33
RTS0046525,43
RTS0046526,105
RTS0046527,69
RTS0046528,49
RTS0046529,38
RTS0046530,23
RTS0046531,32
RTS0046532,38
RTS0046533,33
RTS0046534,37
RTS0046535,32
RTS0046536,36
RTS0046537,42
RTS0046538,51
RTS0046539,43
RTS0046540,39
RTS0046541,44
RTS0046542,45
RTS0046543,61
RTS0046544,41
RTS0046545,206
RTS0046546,26
RTS0046548,28
RTS0046549,179
RTS0046550,49
RTS0046551,54
RTS0046552,59
RTS0046553,108
RTS0046554,28
RTS0046555,37
RTS0046556,49
RTS0046557,42
RTS0046558,33
RTS0046559,28
RTS0046560,16
RTS0046561,30
RTS0046562,35
RTS0046563,42
RTS0046564,43
RTS0046565,31
RTS0046566,54
RTS0046567,56
RTS0046568,36
RTS0046569,46
RTS0046570,47
RTS0046571,37
RTS0046572,42
RTS0046573,43
RTS0046574,34
RTS0046575,44
RTS0046577,48
RTS0046578,38
RTS0046580,65
RTS0046581,59
RTS0046582,44
RTS0046583,19
RTS0046584,40
RTS0046585,43
RTS0046586,28
RTS0046587,51
RTS0046588,40
RTS0046589,32
RTS0046590,38
RTS0046591,31
RTS0046592,46
RTS0046593,48
RTS0046594,69
RTS0046595,52
RTS0046596,51
RTS0046597,29
RTS0046598,42
RTS0046599,28
RTS0046600,106
RTS0046601,199
RTS0046602,113
RTS0046603,105
RTS0046604,33
RTS0046605,34
RTS0046606,40
RTS0046607,36
RTS0046608,52
RTS0046609,52
RTS0046610,23
RTS0046611,48
RTS0046612,33
RTS0046613,37
RTS0046614,51
RTS0046615,31
RTS0046616,20
RTS0046617,38
RTS0046618,23
RTS0046619,38
RTS0046620,41
RTS0046621,59
RTS0046622,69
RTS0046623,41
RTS0046624,44
RTS0046625,27
RTS0046626,34
RTS0046627,39
RTS0046628,57
RTS0046629,37
RTS0046630,47
RTS0046631,33
RTS0046632,46
RTS0046633,34
RTS0046634,62
RTS0046635,50
RTS0046636,53
RTS0046637,52
RTS0046638,37
RTS0046639,44
RTS0046640,53
RTS0046641,29
RTS0046642,42
RTS0046643,39
RTS0046644,39
RTS0046645,32
RTS0046646,26
RTS0046647,35
RTS0046648,33
RTS0046649,34
RTS0046650,32
RTS0046651,70
RTS0046652,74
RTS0046653,112
RTS0046654,101
RTS0046655,112
RTS0046656,37
RTS0046657,29
RTS0046658,37
RTS0046659,33
RTS0046660,34
RTS0046661,43
RTS0046662,32
RTS0046663,46
RTS0046664,27
RTS0046665,31
RTS0046666,21
RTS0046667,51
RTS0046668,49
RTS0046669,31
RTS0046670,33
RTS0046671,32
RTS0046672,26
RTS0046673,36
RTS0046674,22
RTS0046675,24
RTS0046676,31
RTS0046677,34
RTS0046678,28
RTS0046679,25
RTS0046680,35
RTS0046681,32
RTS0046682,38
RTS0046683,23
RTS0046684,37
RTS0046685,24
RTS0046686,32
RTS0046687,41
RTS0046688,28
RTS0046689,37
RTS0046690,41
RTS0046691,30
RTS0046692,21
RTS0046693,43
RTS0046694,35
RTS0046695,36
RTS0046696,50
RTS0046697,59
RTS0046698,39
RTS0046699,95
RTS0046700,135
RTS0046701,252
RTS0046702,82
RTS0046703,432
RTS0046704,835
RTS0046705,630
RTS0046706,389
RTS0046707,699
RTS0046708,559
RTS0046709,32
RTS0046710,51
RTS0046711,57
RTS0046712,30
RTS0046713,40
RTS0046714,81
RTS0046715,44
RTS0046716,54
RTS0046717,118
RTS0046718,32
RTS0046719,18
RTS0046720,37
RTS0046721,37
RTS0046722,53
RTS0046723,23
RTS0046724,32
RTS0046725,26
RTS0046726,34
RTS0046727,51
RTS0046728,36
RTS0046729,42
RTS0046730,41
RTS0046731,38
RTS0046732,30
RTS0046733,47
RTS0046734,41
RTS0046735,30
RTS0046736,21
RTS0046737,30
RTS0046738,28
RTS0046739,32
RTS0046740,58
RTS0046741,52
RTS0046742,19
RTS0046743,88
RTS0046744,60
RTS0046745,147
RTS0046746,39
RTS0046747,26
RTS0046748,80
RTS0046749,55
RTS0046750,26
RTS0046751,33
RTS0046752,36
RTS0046753,31
RTS0046754,29
RTS0046755,43
RTS0046756,47
RTS0046757,37
RTS0046758,40
RTS0046759,152
RTS0046760,110
RTS0046761,109
RTS0046763,64
RTS0046764,42
RTS0046765,39
RTS0046766,24
RTS0046767,39
RTS0046768,244
RTS0046769,274
RTS0046770,282
RTS0046771,21
RTS0046772,68
RTS0046773,53
RTS0046774,29
RTS0046775,62
RTS0046776,1
RTS0046777,40
RTS0046778,41
RTS0046779,44
RTS0046780,30
RTS0046781,45
RTS0046782,18
RTS0046783,25
RTS0046784,20
RTS0046785,35
RTS0046790,60
RTS0046791,52
RTS0046792,65
RTS0046793,32
RTS0046794,28
RTS0046795,42
RTS0046796,32
RTS0046797,33
RTS0046798,35
RTS0046799,37
RTS0046800,32
RTS0046801,268
RTS0046802,184
RTS0046803,31
RTS0046804,40
RTS0046805,53
RTS0046806,74
RTS0046807,43
RTS0046808,26
RTS0046809,19
RTS0046810,33
RTS0046811,18
RTS0046812,24
RTS0046813,32
RTS0046814,33
RTS0046815,40
RTS0046816,30
RTS0046817,18
RTS0046818,33
RTS0046819,63
RTS0046820,67
RTS0046821,28
RTS0046822,28
RTS0046823,32
RTS0046824,96
RTS0046825,63
RTS0046826,29
RTS0046827,33
RTS0046828,43
RTS0046829,36
RTS0046830,43
RTS0046831,85
RTS0046832,39
RTS0046833,14
RTS0046835,14
RTS0046836,522
RTS0046837,838
RTS0046838,64
RTS0046839,507
RTS0046840,38
RTS0046841,24
RTS0046842,82
RTS0046843,70
RTS0046846,78
RTS0046849,53
RTS0046850,52
RTS0046851,82
RTS0046852,99
RTS0046853,132
RTS0046854,28
RTS0046855,34
RTS0046856,33
RTS0046857,71
RTS0046858,103
RTS0046859,28
RTS0046860,52
RTS0046861,34
RTS0046862,33
RTS0046863,33
RTS0046864,51
RTS0046866,31
RTS0046867,18
RTS0046868,28
RTS0046869,83
RTS0046870,113
RTS0046871,45
RTS0046872,83
RTS0046873,23
RTS0046874,30
RTS0046875,50
RTS0046876,42
RTS0046877,77
RTS0046878,59
RTS0046879,42
RTS0046880,54
RTS0046881,38
RTS0046882,32
RTS0046885,29
RTS0046886,27
RTS0046887,20
RTS0046889,25
RTS0046890,42
RTS0046891,42
RTS0046892,31
RTS0046893,38
RTS0046894,42
RTS0046895,25
RTS0046897,127
RTS0046898,21
RTS0046899,61
RTS0046900,184
RTS0046902,43
RTS0046903,57
RTS0046904,49
RTS0046905,32
RTS0046906,81
RTS0046907,86
RTS0046908,42
RTS0046909,82
RTS0046910,31
RTS0046911,57
RTS0046912,40
RTS0046913,40
RTS0046914,28
RTS0046915,37
RTS0046916,61
RTS0046918,2094
RTS0046919,1896
RTS0046920,164
RTS0046921,44
RTS0046922,37
RTS0046923,110
RTS0046924,101
RTS0046925,65
RTS0046926,41
RTS0046927,23
RTS0046928,31
RTS0046929,26
RTS0046930,54
RTS0046931,27
RTS0046933,39
RTS0046934,143
RTS0046935,216
RTS0046936,62
RTS0046937,78
RTS0046938,66
RTS0046939,27
RTS0046940,35
RTS0046941,45
RTS0046942,28
RTS0046943,44
RTS0046944,28
RTS0046946,86
RTS0046947,13
RTS0046948,30
RTS0046949,39
RTS0046950,17
RTS0046951,37
RTS0046952,22
RTS0046954,32
RTS0046955,22
RTS0046956,49
RTS0046957,44
RTS0046958,45
RTS0046959,68
RTS0046960,29
RTS0046961,70
RTS0046962,1101
RTS0046963,38
RTS0046965,58
RTS0046966,62
RTS0046967,44
RTS0046968,24
RTS0047054,35
RTS0047055,43
RTS0047056,26
RTS0047057,38
RTS0047058,46
RTS0047060,64
RTS0047061,77
RTS0047062,49
RTS0047063,72
RTS0047064,90
RTS0047065,103
RTS0047066,95
RTS0047067,104
RTS0047068,86
RTS0047069,88
RTS0047070,82
RTS0047071,81
RTS0047072,89
RTS0047073,103
RTS0047074,98
RTS0047075,42
RTS0047076,45
RTS0047077,49
RTS0047078,55
RTS0047079,22
RTS0047080,62
RTS0047081,50
RTS0047082,47
RTS0047083,43
RTS0047084,45
RTS0047085,20
RTS0047086,35
RTS0047087,25
RTS0047088,42
RTS0047089,37
RTS0047091,15
RTS0047092,54
RTS0047093,50
RTS0047094,35
RTS0047095,43
RTS0047096,31
RTS0047097,23
RTS0047098,30
RTS0047099,32
RTS0047100,34
RTS0047101,38
RTS0047102,29
RTS0047103,55
RTS0047104,35
RTS0047105,117
RTS0047106,111
RTS0047107,107
RTS0047108,180
RTS0047109,96
RTS0047110,43
RTS0047111,48
RTS0047112,70
RTS0047113,91
RTS0047114,58
RTS0047115,42
RTS0047116,124
RTS0047117,113
RTS0047118,84
RTS0047119,82
RTS0047120,50
RTS0047121,35
RTS0047122,67
RTS0047123,44
RTS0047124,79
RTS0047125,31
RTS0047126,63
RTS0047127,51
RTS0047128,17
RTS0047129,53
RTS0047130,62
RTS0047131,51
RTS0047132,54
RTS0047133,67
RTS0047134,23
RTS0047135,63
RTS0047136,54
RTS0047137,40
RTS0047138,83
RTS0047139,41
RTS0047140,23
RTS0047141,30
RTS0047142,19
RTS0047143,37
RTS0047144,46
RTS0047145,53
RTS0047146,56
RTS0047147,63
RTS0047148,59
RTS0047149,63
RTS0047150,77
RTS0047151,36
RTS0047152,55
RTS0047153,37
RTS0047154,93
RTS0047156,47
RTS0047157,37
RTS0047158,41
RTS0047159,37
RTS0047160,43
RTS0047165,120
RTS0047166,20
RTS0047167,19
RTS0047168,33
RTS0047169,32
RTS0047170,25
RTS0047171,59
RTS0047172,71
RTS0047173,76
RTS0047174,57
RTS0047175,49
RTS0047176,29
RTS0047177,43
RTS0047178,42
RTS0047179,39
RTS0047180,44
RTS0047181,61
RTS0047182,58
RTS0047183,50
RTS0047184,45
RTS0047185,50
RTS0047186,50
RTS0047187,30
RTS0047188,35
RTS0047189,26
RTS0047190,35
RTS0047191,38
RTS0047192,44
RTS0047193,47
RTS0047194,50
RTS0047195,53
RTS0047196,55
RTS0047197,55
RTS0047198,41
RTS0047199,59
RTS0047200,53
RTS0047201,43
RTS0047202,57
RTS0047203,37
RTS0047204,32
RTS0047205,40
RTS0047206,39
RTS0047207,35
RTS0047208,467
RTS0047209,544
RTS0047210,702
RTS0047211,649
RTS0047212,323
RTS0047213,34
RTS0047214,41
RTS0047215,44
RTS0047216,34
RTS0047217,29
RTS0047218,105
RTS0047219,99
RTS0047220,39
RTS0047221,149
RTS0047222,141
RTS0047223,130
RTS0047225,168
RTS0047226,150
RTS0047229,42
RTS0047230,39
RTS0047231,33
RTS0047232,43
RTS0047233,36
RTS0047234,37
RTS0047235,26
RTS0047236,31
RTS0047237,39
RTS0047238,29
RTS0047239,98
RTS0047240,39
RTS0047241,25
RTS0047242,30
RTS0047243,65
RTS0047244,39
RTS0047245,32
RTS0047246,28
RTS0047247,36
RTS0047248,23
RTS0047249,44
RTS0047250,63
RTS0047252,76
RTS0047253,55
RTS0047254,85
RTS0047255,83
RTS0047256,95
RTS0047257,72
RTS0047258,77
RTS0047259,91
RTS0047260,108
RTS0047261,85
RTS0047262,64
RTS0047263,86
RTS0047264,56
RTS0047266,81
RTS0047267,174
RTS0047268,95
RTS0047269,124
RTS0047270,154
RTS0047271,155
RTS0047272,127
RTS0047273,79
RTS0047274,64
RTS0047276,47
RTS0047277,131
RTS0047278,134
RTS0047279,133
RTS0047280,83
RTS0047281,95
RTS0047282,105
RTS0047283,83
RTS0047284,89
RTS0047290,105
RTS0047291,258
RTS0047292,157
RTS0047293,99
RTS0047294,214
RTS0047295,10
RTS0047296,44
RTS0047297,59
RTS0047298,26
RTS0047299,33
RTS0047300,21
RTS0047301,39
RTS0047302,16
RTS0047303,47
RTS0047304,30
RTS0047305,73
RTS0047306,91
RTS0047307,102
RTS0047308,67
RTS0047309,75
RTS0047310,55
RTS0047311,76
RTS0047312,75
RTS0047313,49
RTS0047314,50
RTS0047315,106
RTS0047316,114
RTS0047317,108
RTS0047318,109
RTS0047319,104
RTS0047320,37
RTS0047321,71
RTS0047322,39
RTS0047323,76
RTS0047324,65
RTS0047325,82
RTS0047326,60
RTS0047327,61
RTS0047328,46
RTS0047329,42
RTS0047331,84
RTS0047332,75
RTS0047333,61
RTS0047334,55
RTS0047335,74
RTS0047336,73
RTS0047337,45
RTS0047338,68
RTS0047339,55
RTS0047340,101
RTS0047341,93
RTS0047342,99
RTS0047343,96
RTS0047344,112
RTS0047345,39
RTS0047346,53
RTS0047348,80
RTS0047349,63
RTS0047350,70
RTS0047351,65
RTS0047352,124
RTS0047353,71
RTS0047354,82
RTS0047356,31
RTS0047357,25
RTS0047358,20
RTS0047359,34
RTS0047360,33
RTS0047361,26
RTS0047362,40
RTS0047363,48
RTS0047364,41
RTS0047365,54
RTS0047366,36
RTS0047367,30
RTS0047368,45
RTS0047369,38
RTS0047370,36
RTS0047373,58
RTS0047374,34
RTS0047375,41
RTS0047376,58
RTS0047377,53
RTS0047378,72
RTS0047379,97
RTS0047380,124
RTS0047381,25
RTS0047382,39
RTS0047383,45
RTS0047384,33
RTS0047385,41
RTS0047386,96
RTS0047387,69
RTS0047388,77
RTS0047389,66
RTS0047390,51
RTS0047391,68
RTS0047392,38
RTS0047393,79
RTS0047394,44
RTS0047395,32
RTS0047396,100
RTS0047397,59
RTS0047398,41
RTS0047399,38
RTS0047400,46
RTS0047401,56
RTS0047402,56
RTS0047403,50
RTS0047404,47
RTS0047405,63
RTS0047406,51
RTS0047407,46
RTS0047408,45
RTS0047409,135
RTS0047410,85
RTS0047411,71
RTS0047412,75
RTS0047413,68
RTS0047414,67
RTS0047415,90
RTS0047417,61
RTS0047418,77
RTS0047419,82
RTS0047420,77
RTS0047421,16
RTS0047422,43
RTS0047423,35
RTS0047424,27
RTS0047425,33
RTS0047426,69
RTS0047427,69
RTS0047428,92
RTS0047429,47
RTS0047430,57
RTS0047431,52
RTS0047432,56
RTS0047433,39
RTS0047434,42
RTS0047435,55
RTS0047436,42
RTS0047437,31
RTS0047438,20
RTS0047439,32
RTS0047440,33
RTS0047441,119
RTS0047442,81
RTS0047445,89
RTS0047446,102
RTS0047447,20
RTS0047448,44
RTS0047449,30
RTS0047450,41
RTS0047451,41
RTS0047452,30
RTS0047453,35
RTS0047454,29
RTS0047455,27
RTS0047456,36
RTS0047457,34
RTS0047458,24
RTS0047459,37
RTS0047460,40
RTS0047461,46
RTS0047462,43
RTS0047463,28
RTS0047464,49
RTS0047465,28
RTS0047466,29
RTS0047467,42
RTS0047468,36
RTS0047469,37
RTS0047471,39
RTS0047472,24
RTS0047473,26
RTS0047474,23
RTS0047475,30
RTS0047476,36
RTS0047477,81
RTS0047479,68
RTS0047480,84
RTS0047481,95
RTS0047482,35
RTS0047483,36
RTS0047484,44
RTS0047485,44
RTS0047486,42
RTS0047487,30
RTS0047488,59
RTS0047489,51
RTS0047490,36
RTS0047491,38
RTS0047492,71
RTS0047493,27
RTS0047494,64
RTS0047495,53
RTS0047496,35
RTS0047497,68
RTS0047498,69
RTS0047499,85
RTS0047500,78
RTS0047501,61
RTS0047502,38
RTS0047503,32
RTS0047504,74
RTS0047505,37
RTS0047506,91
RTS0047507,73
RTS0047508,37
RTS0047509,38
RTS0047510,44
RTS0047511,38
RTS0047512,64
RTS0047513,29
RTS0047514,42
RTS0047515,78
RTS0047516,84
RTS0047517,110
RTS0047518,91
RTS0047520,103
RTS0047521,117
RTS0047522,64
RTS0047523,47
RTS0047524,51
RTS0047525,43
RTS0047526,63
RTS0047527,29
RTS0047528,34
RTS0047529,34
RTS0047530,39
RTS0047531,53
RTS0047532,45
RTS0047533,31
RTS0047534,31
RTS0047535,36
RTS0047536,46
RTS0047537,86
RTS0047538,169
RTS0047540,137
RTS0047541,120
RTS0047543,47
RTS0047544,61
RTS0047545,60
RTS0047546,42
RTS0047547,48
RTS0047548,94
RTS0047549,56
RTS0047550,53
RTS0047551,70
RTS0047552,52
RTS0047553,31
RTS0047558,35
RTS0047559,39
RTS0047560,28
RTS0047561,43
RTS0047562,36
RTS0047563,57
RTS0047564,32
RTS0047565,43
RTS0047566,36
RTS0047567,46
RTS0047568,47
RTS0047569,54
RTS0047570,38
RTS0047571,37
RTS0047572,37
RTS0047573,25
RTS0047574,34
RTS0047575,42
RTS0047576,46
RTS0047577,28
RTS0047578,38
RTS0047579,35
RTS0047580,45
RTS0047581,36
RTS0047582,50
RTS0047583,20
RTS0047584,19
RTS0047585,29
RTS0047586,32
RTS0047587,33
RTS0047588,46
RTS0047590,41
RTS0047591,33
RTS0047592,33
RTS0047593,30
RTS0047594,43
RTS0047595,28
RTS0047596,41
RTS0047597,44
RTS0047598,49
RTS0047599,27
RTS0047600,47
RTS0047601,151
RTS0047602,53
RTS0047603,35
RTS0047604,51
RTS0047606,27
RTS0047613,64
RTS0047614,61
RTS0047615,29
RTS0047616,64
RTS0047617,72
RTS0047618,29
RTS0047619,18
RTS0047620,12
RTS0047621,22
RTS0047622,11
RTS0047624,23
RTS0047625,22
RTS0047626,21
RTS0047627,28
RTS0047628,20
RTS0047629,22
RTS0047630,13
RTS0047631,10
RTS0047632,41
RTS0047633,18
RTS0047634,15
RTS0047635,28
RTS0047636,19
RTS0047637,16
RTS0047638,16
RTS0047639,29
RTS0047640,21
RTS0047641,21
RTS0047642,18
RTS0047643,26
RTS0047644,28
RTS0047645,26
RTS0047646,17
RTS0047647,21
RTS0047648,35
RTS0047649,18
RTS0047650,22
RTS0047651,26
RTS0047652,34
RTS0047653,24
RTS0047654,23
RTS0047656,26
RTS0047657,21
RTS0047658,18
RTS0047659,25
RTS0047660,19
RTS0047661,24
RTS0047662,38
RTS0047663,14
RTS0047664,25
RTS0047665,18
RTS0047666,9
RTS0047667,17
RTS0047668,31
RTS0047669,30
RTS0047670,33
RTS0047672,17
RTS0047673,20
RTS0047674,24
RTS0047675,27
RTS0047676,22
RTS0047677,31
RTS0047678,19
RTS0047679,21
RTS0047680,24
RTS0047681,16
RTS0047682,30
RTS0047684,20
RTS0047685,9
RTS0047686,25
RTS0047687,16
RTS0047688,24
RTS0047689,27
RTS0047691,18
RTS0047692,16
RTS0047693,22
RTS0047694,35
RTS0047695,32
RTS0047696,17
RTS0047697,10
RTS0047698,27
RTS0047699,40
RTS0047700,50
RTS0047701,41
RTS0047702,78
RTS0047703,88
RTS0047704,52
RTS0047705,64
RTS0047706,45
RTS0047707,57
RTS0047708,203
RTS0047709,753
RTS0047710,69
RTS0047711,75
RTS0047712,121
RTS0047713,88
RTS0047714,120
RTS0047715,96
RTS0047716,124
RTS0047717,104
RTS0047718,70
RTS0047720,44
RTS0047721,45
RTS0047722,66
RTS0047723,87
RTS0047724,151
RTS0047725,136
RTS0047726,110
RTS0047727,119
RTS0047728,116
RTS0047729,34
RTS0047730,52
RTS0047731,24
RTS0047732,24
RTS0047733,44
RTS0047734,48
RTS0047735,42
RTS0047736,76
RTS0047737,58
RTS0047738,29
RTS0047739,63
RTS0047740,59
RTS0047741,55
RTS0047742,54
RTS0047743,42
RTS0047744,97
RTS0047745,91
RTS0047746,55
RTS0047747,75
RTS0047748,58
RTS0047749,93
RTS0047750,34
RTS0047752,34
RTS0047753,54
RTS0047754,97
RTS0047755,94
RTS0047756,61
RTS0047757,31
RTS0047758,63
RTS0047759,36
RTS0047760,29
RTS0047761,39
RTS0047762,40
RTS0047763,45
RTS0047764,37
RTS0047765,32
RTS0047766,130
RTS0047767,29
RTS0047768,45
RTS0047769,95
RTS0047770,133
RTS0047771,145
RTS0047772,133
RTS0047773,150
RTS0047774,98
RTS0047775,27
RTS0047776,40
RTS0047777,48
RTS0047778,20
RTS0047779,61
RTS0047780,64
RTS0047781,74
RTS0047782,80
RTS0047783,45
RTS0047784,42
RTS0047785,29
RTS0047786,60
RTS0047787,78
RTS0047788,32
RTS0047789,31
RTS0047790,35
RTS0047791,48
RTS0047792,28
RTS0047793,315
RTS0047794,25
RTS0047795,21
RTS0047796,96
RTS0047797,49
RTS0047798,30
RTS0047799,55
RTS0047800,26
RTS0047801,45
RTS0047802,55
RTS0047803,37
RTS0047804,32
RTS0047805,46
RTS0047806,54
RTS0047807,112
RTS0047808,342
RTS0047809,29
RTS0047810,48
RTS0047811,82
RTS0047812,62
RTS0047813,69
RTS0047814,38
RTS0047816,29
RTS0047817,29
RTS0047818,32
RTS0047819,32
RTS0047820,32
RTS0047821,86
RTS0047822,27
RTS0047823,34
RTS0047824,64
RTS0047825,23
RTS0047826,24
RTS0047827,60
RTS0047828,46
RTS0047829,45
RTS0047830,26
RTS0047831,43
RTS0047832,45
RTS0047833,37
RTS0047834,30
RTS0047835,60
RTS0047836,90
RTS0047837,83
RTS0047838,32
RTS0047839,33
RTS0047840,44
RTS0047841,30
RTS0047842,29
RTS0047843,32
RTS0047844,34
RTS0047845,53
RTS0047846,29
RTS0047847,25
RTS0047848,26
RTS0047849,78
RTS0047850,37
RTS0047851,38
RTS0047852,34
RTS0047853,35
RTS0047854,42
RTS0047855,39
RTS0047856,33
RTS0047857,26
RTS0047858,37
RTS0047859,22
RTS0047860,38
RTS0047861,30
RTS0047862,30
RTS0047863,28
RTS0047864,40
RTS0047865,30
RTS0047866,51
RTS0047867,30
RTS0047868,34
RTS0047869,48
RTS0047870,71
RTS0047871,20
RTS0047872,54
RTS0047873,40
RTS0047874,30
RTS0047875,32
RTS0047876,29
RTS0047877,21
RTS0047878,36
RTS0047879,59
RTS0047880,33
RTS0047881,49
RTS0047882,26
RTS0047883,84
RTS0047884,39
RTS0047885,35
RTS0047886,29
RTS0047890,221
RTS0047891,257
RTS0047892,88
RTS0047893,39
RTS0047894,42
RTS0047895,54
RTS0047896,39
RTS0047897,41
RTS0047898,41
RTS0047899,53
RTS0047900,106
RTS0047901,29
RTS0047902,103
RTS0047903,39
RTS0047904,55
RTS0047905,44
RTS0047906,50
RTS0047907,251
RTS0047908,207
RTS0047909,236
RTS0047910,24
RTS0047912,39
RTS0047913,43
RTS0047914,72
RTS0047915,25
RTS0047916,40
RTS0047917,25
RTS0047919,24
RTS0047920,148
RTS0047921,240
RTS0047924,46
RTS0047925,44
RTS0047926,31
RTS0047927,33
RTS0047928,34
RTS0047929,29
RTS0047930,35
RTS0047931,28
RTS0047932,35
RTS0047933,51
RTS0047934,44
RTS0047935,34
RTS0047936,37
RTS0047937,30
RTS0047938,46
RTS0047939,87
RTS0047940,138
RTS0047941,36
RTS0047942,22
RTS0047943,27
RTS0047944,80
RTS0047945,37
RTS0047946,39
RTS0047947,28
RTS0047948,23
RTS0047949,38
RTS0047950,39
RTS0047951,50
RTS0047952,76
RTS0047953,40
RTS0047954,24
RTS0047956,44
RTS0047957,36
RTS0047958,48
RTS0047959,50
RTS0047960,31
RTS0047961,32
RTS0047963,64
RTS0047964,36
RTS0047965,20
RTS0047966,51
RTS0047967,24
RTS0047968,55
RTS0047969,61
RTS0047970,32
RTS0047972,28
RTS0047973,51
RTS0047974,48
RTS0047975,33
RTS0047976,114
RTS0047977,31
RTS0047978,25
RTS0047979,48
RTS0047980,17
RTS0047981,82
RTS0047982,29
RTS0047985,281
RTS0047986,27
RTS0047987,36
RTS0047988,62
RTS0047990,38
RTS0047991,129
RTS0047992,43
RTS0047993,46
RTS0047994,58
RTS0047995,49
RTS0047996,38
RTS0047997,44
RTS0047998,65
RTS0047999,24
RTS0048000,31
RTS0048001,42
RTS0048003,193
RTS0048005,41
RTS0048006,30
RTS0048008,72
RTS0048009,50
RTS0048012,35
RTS0048013,30
RTS0048014,41
RTS0048015,47
RTS0048016,68
RTS0048017,83
RTS0048018,56
RTS0048019,59
RTS0048020,41
RTS0048021,35
RTS0048022,40
RTS0048023,61
RTS0048024,41
RTS0048026,46
RTS0048027,73
RTS0048028,35
RTS0048029,21
RTS0048030,36
RTS0048031,33
RTS0048032,157
RTS0048033,37
RTS0048034,49
RTS0048035,28
RTS0048036,31
RTS0048037,30
RTS0048038,98
RTS0048040,32
RTS0048041,24
RTS0048042,54
RTS0048043,68
RTS0048044,32
RTS0048045,49
RTS0048046,35
RTS0048047,25
RTS0048048,34
RTS0048049,37
RTS0048050,30
RTS0048051,173
RTS0048052,58
RTS0048053,28
RTS0048054,38
RTS0048055,47
RTS0048056,38
RTS0048057,23
RTS0048058,34
RTS0048059,46
RTS0048060,52
RTS0048061,44
RTS0048062,34
RTS0048063,34
RTS0048064,45
RTS0048065,64
RTS0048066,62
RTS0048067,30
RTS0048068,41
RTS0048069,24
RTS0048070,27
RTS0048071,48
RTS0048072,26
RTS0048073,44
RTS0048074,20
RTS0048076,38
RTS0048077,59
RTS0048078,50
RTS0048079,68
RTS0048080,58
RTS0048081,61
RTS0048082,53
RTS0048084,32
RTS0048085,46
RTS0048086,33
RTS0048087,57
RTS0048088,32
RTS0048089,55
RTS0048090,63
RTS0048091,58
RTS0048092,38
RTS0048093,98
RTS0048094,42
RTS0048096,39
RTS0048097,37
RTS0048098,1815
RTS0048099,3422
RTS0048100,3398
RTS0048101,2315
RTS0048102,2047
RTS0048104,42
RTS0048105,77
RTS0048106,24
RTS0048107,29
RTS0048108,43
RTS0048109,41
RTS0048110,34
RTS0048111,26
RTS0048112,50
RTS0048113,25
RTS0048114,41
RTS0048115,40
RTS0048116,34
RTS0048117,29
RTS0048118,57
RTS0048120,42
RTS0048126,32
RTS0048127,51
RTS0048129,79
RTS0048130,30
RTS0048131,69
RTS0048132,96
RTS0048133,31
RTS0048134,78
RTS0048135,94
RTS0048136,13
RTS0048138,33
RTS0048139,53
RTS0048140,43
RTS0048141,64
RTS0048142,84
RTS0048144,51
RTS0048145,99
RTS0048146,59
RTS0048147,24
RTS0048148,41
RTS0048149,52
RTS0048150,66
RTS0048151,33
RTS0048152,28
RTS0048153,60
RTS0048154,31
RTS0048155,36
RTS0048156,99
RTS0048158,66
RTS0048159,31
RTS0048160,3311
RTS0048161,4057
RTS0048162,64
RTS0048163,42
RTS0048164,607
RTS0048165,120
RTS0048166,76
RTS0048167,80
RTS0048168,53
RTS0048169,61
RTS0048170,38
RTS0048171,51
RTS0048172,28
RTS0048173,32
RTS0048175,46
RTS0048176,28
RTS0048177,33
RTS0048178,39
RTS0048179,47
RTS0048180,28
RTS0048181,62
RTS0048182,46
RTS0048183,65
RTS0048184,102
RTS0048185,80
RTS0048186,31
RTS0048188,43
RTS0048189,45
RTS0048190,36
RTS0048191,41
RTS0048192,55
RTS0048193,28
RTS0048194,64
RTS0048195,45
RTS0048196,47
RTS0048197,55
RTS0048198,60
RTS0048200,76
RTS0048201,39
RTS0048202,48
RTS0048203,43
RTS0048204,52
RTS0048205,53
RTS0048207,54
RTS0048208,68
RTS0048209,62
RTS0048210,73
RTS0048211,81
RTS0048212,34
RTS0048213,48
RTS0048214,32
RTS0048215,72
RTS0048216,48
RTS0048217,47
RTS0048218,51
RTS0048219,42
RTS0048220,48
RTS0048221,47
RTS0048222,45
RTS0048223,44
RTS0048224,44
RTS0048225,45
RTS0048226,47
RTS0048227,62
RTS0048228,35
RTS0048229,30
RTS0048230,54
RTS0048231,50
RTS0048232,42
RTS0048233,52
RTS0048234,47
RTS0048235,47
RTS0048236,47
RTS0048237,39
RTS0048238,49
RTS0048239,47
RTS0048240,29
RTS0048241,52
RTS0048242,95
RTS0048243,77
RTS0048244,73
RTS0048245,54
RTS0048246,64
RTS0049343,87
RTS0049344,161
RTS0049345,72
RTS0049346,29
RTS0049347,37
RTS0049348,40
RTS0049349,39
RTS0049350,29
RTS0049351,24
RTS0049352,30
RTS0049353,33
RTS0049354,32
RTS0049355,22
RTS0049356,48
RTS0049357,37
RTS0049358,24
RTS0049359,26
RTS0049360,44
RTS0049361,33
RTS0049362,27
RTS0049363,49
RTS0049364,46
RTS0049365,48
RTS0049366,147
RTS0049367,141
RTS0049368,42
RTS0049369,30
RTS0049370,27
RTS0049371,79
RTS0049372,34
RTS0049373,213
RTS0049374,156
RTS0049375,122
RTS0049376,142
RTS0049377,133
RTS0049378,121
RTS0049379,76
RTS0049380,131
RTS0049381,118
RTS0049382,87
RTS0049383,36
RTS0049384,21
RTS0049385,40
RTS0049386,49
RTS0049387,33
RTS0049388,28
RTS0049389,35
RTS0049390,619
RTS0049391,830
RTS0049392,823
RTS0049393,767
RTS0049394,560
RTS0049395,353
RTS0049396,167
RTS0049397,180
RTS0049398,238
RTS0049399,120
RTS0049400,53
RTS0049401,34
RTS0049402,35
RTS0049403,30
RTS0049404,60
RTS0049405,49
RTS0049406,52
RTS0049407,32
RTS0049408,60
RTS0049409,48
RTS0049410,34
RTS0049411,30
RTS0049412,22
RTS0049413,11
RTS0049414,26
RTS0049415,72
RTS0049416,65
RTS0049417,32
RTS0049418,42
RTS0049419,50
RTS0049420,21
RTS0049421,38
RTS0049422,26
RTS0049423,20
RTS0049424,131
RTS0049425,37
RTS0049426,57
RTS0049427,52
RTS0049428,31
RTS0049429,76
RTS0049430,60
RTS0049431,42
RTS0049432,44
RTS0049433,37
RTS0049434,41
RTS0049435,29
RTS0049436,19
RTS0049437,121
RTS0049438,27
RTS0049439,54
RTS0049440,71
RTS0049441,65
RTS0049442,91
RTS0049443,52
RTS0049444,68
RTS0049445,28
RTS0049446,44
RTS0049447,62
RTS0049448,38
RTS0049449,46
RTS0049450,73
RTS0049451,57
RTS0049452,36
RTS0049453,49
RTS0049454,33
RTS0049455,36
RTS0049456,43
RTS0049457,91
RTS0049458,35
RTS0049459,102
RTS0049460,110
RTS0049461,165
RTS0049462,190
RTS0049463,62
RTS0049464,56
RTS0049465,45
RTS0049466,34
RTS0049467,28
RTS0049468,46
RTS0049469,56
RTS0049470,64
RTS0049471,130
RTS0049472,59
RTS0049473,225
RTS0049474,43
RTS0049475,51
RTS0049476,49
RTS0049477,25
RTS0049478,56
RTS0049479,3236
RTS0049480,291
RTS0049481,23
RTS0049482,30
RTS0049483,18
RTS0049484,38
RTS0049485,62
RTS0997079,19
RTS0997080,53
RTS0997081,20
RTS0997082,31
RTS0997083,31
RTS0997084,38
RTS0997085,32
RTS0997086,49
RTS0997087,18
RTS0997088,40500
RTS0997089,4229
RTS0997090,274
RTS0997091,50
RTS0997092,20
RTS0997093,22
RTS0997094,4
RTS0997095,15
RTS0997096,18
RTS0997097,8
RTS0997098,23
RTS0997099,15
RTS0997100,15
RTS0997101,15
RTS0997102,11
RTS0997103,11
RTS0997104,25
RTS0997105,15
RTS0997106,23
RTS0997107,17
RTS0997108,13
RTS0997109,9
RTS0997110,22
RTS0997111,9
RTS0997112,21
RTS0997113,15
RTS0997114,12
RTS0997115,8
RTS0997116,15
RTS0997117,9
RTS0997118,10
RTS0997119,10
RTS0997120,13
RTS0997121,52
RTS0997122,70
RTS0997123,76
RTS0997124,47
RTS0997125,204
RTS0997126,259
RTS0997127,261
RTS0997128,219
RTS0997129,240
RTS0997130,53
</Code_Summary>
