# Supplementary material for: Spatial meta-transcriptomics reveal associations of intratumor bacteria burden with lung cancer cells showing a distinct oncogenic signature
Source: J Immunother Cancer. 2022 Jul 6;10(7):e004698. doi: 10.1136/jitc-2022-004698 (PMC9260850; doi:10.1136/jitc-2022-004698)
Supplement: Supplementary data [file jitc-2022-004698supp009.zip › DSP-1001250002849-F-A05.dcc]

<Header>
FileVersion,0.02
SoftwareVersion,"GeoMx_NGS_Pipeline_ 2.0.0"
Date,2020-6-15
</Header>

<Scan_Attributes>
ID,DSP-1001250002849-F-A05
Plate_ID,1001250002849
Well,A05
</Scan_Attributes>

<NGS_Processing_Attributes>
SeqSetId,
tamperedIni,No
Raw,242953
Trimmed,240622
Stitched,238780
Aligned,234000
umiQ30,0.9918
rtsQ30,0.9914
</NGS_Processing_Attributes>


<Code_Summary>
RTS0039454,8
RTS0039455,4
RTS0039456,6
RTS0039457,12
RTS0039458,2
RTS0039459,2
RTS0039460,1
RTS0039461,2
RTS0039463,3
RTS0039464,3
RTS0039465,2
RTS0039466,2
RTS0039467,3
RTS0039468,3
RTS0039469,2
RTS0039470,7
RTS0039471,4
RTS0039472,5
RTS0039473,3
RTS0039474,6
RTS0039475,12
RTS0039476,13
RTS0039477,13
RTS0039478,10
RTS0039479,3
RTS0039480,2
RTS0039481,2
RTS0039482,3
RTS0039483,2
RTS0039484,3
RTS0039485,2
RTS0039487,2
RTS0039488,2
RTS0039489,2
RTS0039490,3
RTS0039491,1
RTS0039493,2
RTS0039494,1
RTS0039495,3
RTS0039496,4
RTS0039497,4
RTS0039499,13
RTS0039500,3
RTS0039501,7
RTS0039502,7
RTS0039503,7
RTS0039504,2
RTS0039505,4
RTS0039506,2
RTS0039507,4
RTS0039508,1
RTS0039509,1
RTS0039510,1
RTS0039511,18
RTS0039512,10
RTS0039513,9
RTS0039514,9
RTS0039515,24
RTS0039516,1
RTS0039517,3
RTS0039518,1
RTS0039519,1
RTS0039520,3
RTS0039521,3
RTS0039522,2
RTS0039523,5
RTS0039524,2
RTS0039525,3
RTS0039526,3
RTS0039527,2
RTS0039528,5
RTS0039529,4
RTS0039530,4
RTS0039531,2
RTS0039532,3
RTS0039533,4
RTS0039534,3
RTS0039535,3
RTS0039536,3
RTS0039537,2
RTS0039538,1
RTS0039539,1
RTS0039540,1
RTS0039541,1
RTS0039542,3
RTS0039543,1
RTS0039544,2
RTS0039545,1
RTS0039546,1
RTS0039547,4
RTS0039548,2
RTS0039549,3
RTS0039550,3
RTS0039551,3
RTS0039552,1
RTS0039553,1
RTS0039554,4
RTS0039557,3
RTS0039558,2
RTS0039559,5
RTS0039560,2
RTS0039561,2
RTS0039563,1
RTS0039564,4
RTS0039565,3
RTS0039566,1
RTS0039567,3
RTS0039568,3
RTS0039570,2
RTS0039571,2
RTS0039572,3
RTS0039573,3
RTS0039574,2
RTS0039575,1
RTS0039576,6
RTS0039577,1
RTS0039578,5
RTS0039579,1
RTS0039580,2
RTS0039581,1
RTS0039582,2
RTS0039583,3
RTS0039586,1
RTS0039588,2
RTS0039589,6
RTS0039590,3
RTS0039591,2
RTS0039592,1
RTS0039593,3
RTS0039594,4
RTS0039595,2
RTS0039596,2
RTS0039597,1
RTS0039600,2
RTS0039601,1
RTS0039602,3
RTS0039604,2
RTS0039605,2
RTS0039606,2
RTS0039607,3
RTS0039608,1
RTS0039609,1
RTS0039610,3
RTS0039611,3
RTS0039613,2
RTS0039614,2
RTS0039616,2
RTS0039617,4
RTS0039619,1
RTS0039620,1
RTS0039621,1
RTS0039623,2
RTS0039625,2
RTS0039626,1
RTS0039628,1
RTS0039629,1
RTS0039630,4
RTS0039631,3
RTS0039632,2
RTS0039633,3
RTS0039634,1
RTS0039637,3
RTS0039638,2
RTS0039639,5
RTS0039641,3
RTS0039642,2
RTS0039643,2
RTS0039644,1
RTS0039645,4
RTS0039646,2
RTS0039647,4
RTS0039649,2
RTS0039650,1
RTS0039651,2
RTS0039652,3
RTS0039653,2
RTS0039654,5
RTS0039655,8
RTS0039656,7
RTS0039657,6
RTS0039658,6
RTS0039659,8
RTS0039660,6
RTS0039661,2
RTS0039662,1
RTS0039663,3
RTS0039664,2
RTS0039665,2
RTS0039666,1
RTS0039668,2
RTS0039669,1
RTS0039670,1
RTS0039671,3
RTS0039672,4
RTS0039673,1
RTS0039675,6
RTS0039676,3
RTS0039677,1
RTS0039678,1
RTS0039679,6
RTS0039680,3
RTS0039681,4
RTS0039682,8
RTS0039684,1
RTS0039685,1
RTS0039686,22
RTS0039687,18
RTS0039688,14
RTS0039689,11
RTS0039690,7
RTS0039691,5
RTS0039692,1
RTS0039694,1
RTS0039695,2
RTS0039696,1
RTS0039697,2
RTS0039699,1
RTS0039700,1
RTS0039701,2
RTS0039702,1
RTS0039703,3
RTS0039704,2
RTS0039705,2
RTS0039707,2
RTS0039708,1
RTS0039709,2
RTS0039710,2
RTS0039711,2
RTS0039712,5
RTS0039713,6
RTS0039715,3
RTS0039716,4
RTS0039718,4
RTS0039719,2
RTS0039720,1
RTS0039721,3
RTS0039722,4
RTS0039723,1
RTS0039725,3
RTS0039726,2
RTS0039727,2
RTS0039728,4
RTS0039731,1
RTS0039732,5
RTS0039733,1
RTS0039734,1
RTS0039735,2
RTS0039738,3
RTS0039739,4
RTS0039740,6
RTS0039741,4
RTS0039742,4
RTS0039744,2
RTS0039745,1
RTS0039746,3
RTS0039747,7
RTS0039749,5
RTS0039750,5
RTS0039751,3
RTS0039752,2
RTS0039753,2
RTS0039754,2
RTS0039755,1
RTS0039756,2
RTS0039757,2
RTS0039758,5
RTS0039760,1
RTS0039761,2
RTS0039762,2
RTS0039763,1
RTS0039764,1
RTS0039765,4
RTS0039766,3
RTS0039768,1
RTS0039769,4
RTS0039770,1
RTS0039771,4
RTS0039772,2
RTS0039773,5
RTS0039774,1
RTS0039775,4
RTS0039776,6
RTS0039777,4
RTS0039778,3
RTS0039780,3
RTS0039781,5
RTS0039782,2
RTS0039783,3
RTS0039784,1
RTS0039785,5
RTS0039786,3
RTS0039787,2
RTS0039789,3
RTS0039790,3
RTS0039791,1
RTS0039792,6
RTS0039793,4
RTS0039794,5
RTS0039795,1
RTS0039796,3
RTS0039797,1
RTS0039798,3
RTS0039799,3
RTS0039800,4
RTS0039801,5
RTS0039802,2
RTS0039803,3
RTS0039804,3
RTS0039805,5
RTS0039806,4
RTS0039807,2
RTS0039810,2
RTS0039812,1
RTS0039813,4
RTS0039814,3
RTS0039815,5
RTS0039816,1
RTS0039817,3
RTS0039818,1
RTS0039820,2
RTS0039821,4
RTS0039823,2
RTS0039824,5
RTS0039825,2
RTS0039827,4
RTS0039828,3
RTS0039829,4
RTS0039830,4
RTS0039832,3
RTS0039834,6
RTS0039835,1
RTS0039836,4
RTS0039838,1
RTS0039839,2
RTS0039840,5
RTS0039841,2
RTS0039842,1
RTS0039843,2
RTS0039844,4
RTS0039845,2
RTS0039846,4
RTS0039847,1
RTS0039849,1
RTS0039850,3
RTS0039851,3
RTS0039852,2
RTS0039853,2
RTS0039854,1
RTS0039855,2
RTS0039856,2
RTS0039857,1
RTS0039858,4
RTS0039859,1
RTS0039860,2
RTS0039861,2
RTS0039862,4
RTS0039863,2
RTS0039864,1
RTS0039865,3
RTS0039866,1
RTS0039867,2
RTS0039868,1
RTS0039869,4
RTS0039870,2
RTS0039871,2
RTS0039872,4
RTS0039873,1
RTS0039874,1
RTS0039875,1
RTS0039876,2
RTS0039877,3
RTS0039878,5
RTS0039879,2
RTS0039880,1
RTS0039881,1
RTS0039882,3
RTS0039883,1
RTS0039884,1
RTS0039885,2
RTS0039886,1
RTS0039887,2
RTS0039888,3
RTS0039890,4
RTS0039891,2
RTS0039892,1
RTS0039893,1
RTS0039894,2
RTS0039895,1
RTS0039896,1
RTS0039897,3
RTS0039898,4
RTS0039899,3
RTS0039900,2
RTS0039901,4
RTS0039902,3
RTS0039903,1
RTS0039904,6
RTS0039906,3
RTS0039907,1
RTS0039908,1
RTS0039909,1
RTS0039910,2
RTS0039911,3
RTS0039913,2
RTS0039915,1
RTS0039916,4
RTS0039917,2
RTS0039918,3
RTS0039919,1
RTS0039920,2
RTS0039921,3
RTS0039922,3
RTS0039923,3
RTS0039924,2
RTS0039925,1
RTS0039926,3
RTS0039927,3
RTS0039928,5
RTS0039929,3
RTS0039930,3
RTS0039931,1
RTS0039932,4
RTS0039933,3
RTS0039934,4
RTS0039935,2
RTS0039936,1
RTS0039938,1
RTS0039939,2
RTS0039940,1
RTS0039942,1
RTS0039943,2
RTS0039946,1
RTS0039947,5
RTS0039948,2
RTS0039949,4
RTS0039950,3
RTS0039951,2
RTS0039952,5
RTS0039954,3
RTS0039955,6
RTS0039956,3
RTS0039957,4
RTS0039958,2
RTS0039959,4
RTS0039960,4
RTS0039961,5
RTS0039962,1
RTS0039963,2
RTS0039964,4
RTS0039965,7
RTS0039966,5
RTS0039968,4
RTS0039969,1
RTS0039971,2
RTS0039972,1
RTS0039973,1
RTS0039974,1
RTS0039975,2
RTS0039976,2
RTS0039977,2
RTS0039978,1
RTS0039979,2
RTS0039980,4
RTS0039981,5
RTS0039982,4
RTS0039983,4
RTS0039984,1
RTS0039985,4
RTS0039986,5
RTS0039987,5
RTS0039988,3
RTS0039989,4
RTS0039990,1
RTS0039991,2
RTS0039992,4
RTS0039993,5
RTS0039994,2
RTS0039995,6
RTS0039996,4
RTS0039997,4
RTS0039998,3
RTS0039999,8
RTS0040000,7
RTS0040001,3
RTS0040002,2
RTS0040003,1
RTS0040004,1
RTS0040006,5
RTS0040007,4
RTS0040009,4
RTS0040010,2
RTS0040011,4
RTS0040013,2
RTS0040014,3
RTS0040015,1
RTS0040016,2
RTS0040017,2
RTS0040018,1
RTS0040019,2
RTS0040020,3
RTS0040021,4
RTS0040022,4
RTS0040023,1
RTS0040024,4
RTS0040025,3
RTS0040026,2
RTS0040028,2
RTS0040030,5
RTS0040033,3
RTS0040034,3
RTS0040036,1
RTS0040037,1
RTS0040039,1
RTS0040040,2
RTS0040041,2
RTS0040042,2
RTS0040044,3
RTS0040045,1
RTS0040046,2
RTS0040047,1
RTS0040049,1
RTS0040050,1
RTS0040052,4
RTS0040053,1
RTS0040054,2
RTS0040055,1
RTS0040056,1
RTS0040057,1
RTS0040058,1
RTS0040059,2
RTS0040060,1
RTS0040061,1
RTS0040062,2
RTS0040063,3
RTS0040064,1
RTS0040065,3
RTS0040066,3
RTS0040067,2
RTS0040068,1
RTS0040069,3
RTS0040070,2
RTS0040072,1
RTS0040073,3
RTS0040074,1
RTS0040075,2
RTS0040076,2
RTS0040077,1
RTS0040078,1
RTS0040079,2
RTS0040081,2
RTS0040082,1
RTS0040083,2
RTS0040085,1
RTS0040087,2
RTS0040088,2
RTS0040091,4
RTS0040092,4
RTS0040093,6
RTS0040094,2
RTS0040095,4
RTS0040097,1
RTS0040099,2
RTS0040100,2
RTS0040101,1
RTS0040102,1
RTS0040103,1
RTS0040104,3
RTS0040106,2
RTS0040107,1
RTS0040108,1
RTS0040109,1
RTS0040111,2
RTS0040112,3
RTS0040113,3
RTS0040114,1
RTS0040115,3
RTS0040116,6
RTS0040117,3
RTS0040119,4
RTS0040120,7
RTS0040121,5
RTS0040122,3
RTS0040123,3
RTS0040124,5
RTS0040125,2
RTS0040126,3
RTS0040127,9
RTS0040128,2
RTS0040130,3
RTS0040131,8
RTS0040132,1
RTS0040133,4
RTS0040134,1
RTS0040135,2
RTS0040137,1
RTS0040138,2
RTS0040140,4
RTS0040141,1
RTS0040142,3
RTS0040143,1
RTS0040144,1
RTS0040145,1
RTS0040146,3
RTS0040147,5
RTS0040148,1
RTS0040149,3
RTS0040150,1
RTS0040151,1
RTS0040152,1
RTS0040153,1
RTS0040154,1
RTS0040155,3
RTS0040156,2
RTS0040158,2
RTS0040159,1
RTS0040160,1
RTS0040161,2
RTS0040162,1
RTS0040163,4
RTS0040164,4
RTS0040165,2
RTS0040166,1
RTS0040167,2
RTS0040168,2
RTS0040169,5
RTS0040170,1
RTS0040172,1
RTS0040173,2
RTS0040174,1
RTS0040175,2
RTS0040177,1
RTS0040180,6
RTS0040181,1
RTS0040182,2
RTS0040184,2
RTS0040185,1
RTS0040187,1
RTS0040188,2
RTS0040189,2
RTS0040190,2
RTS0040191,2
RTS0040192,4
RTS0040193,2
RTS0040194,4
RTS0040195,3
RTS0040196,2
RTS0040197,1
RTS0040198,1
RTS0040199,3
RTS0040200,1
RTS0040201,3
RTS0040202,6
RTS0040203,2
RTS0040204,4
RTS0040205,1
RTS0040207,2
RTS0040208,8
RTS0040209,8
RTS0040210,4
RTS0040211,5
RTS0040212,4
RTS0040213,1
RTS0040214,1
RTS0040215,4
RTS0040216,2
RTS0040218,3
RTS0040221,3
RTS0040222,1
RTS0040223,7
RTS0040225,4
RTS0040226,3
RTS0040227,2
RTS0040228,1
RTS0040230,5
RTS0040231,3
RTS0040232,1
RTS0040233,1
RTS0040234,1
RTS0040235,3
RTS0040236,1
RTS0040238,1
RTS0040239,1
RTS0040240,1
RTS0040242,3
RTS0040243,3
RTS0040244,3
RTS0040246,3
RTS0040247,1
RTS0040248,1
RTS0040249,1
RTS0040250,3
RTS0040252,4
RTS0040253,1
RTS0040255,4
RTS0040256,1
RTS0040257,3
RTS0040258,2
RTS0040259,1
RTS0040260,3
RTS0040261,2
RTS0040263,3
RTS0040264,1
RTS0040265,1
RTS0040266,2
RTS0040268,1
RTS0040269,1
RTS0040270,5
RTS0040271,4
RTS0040272,6
RTS0040273,2
RTS0040274,3
RTS0040275,2
RTS0040276,3
RTS0040277,2
RTS0040278,9
RTS0040279,6
RTS0040280,5
RTS0040281,4
RTS0040284,1
RTS0040285,2
RTS0040286,1
RTS0040289,3
RTS0040290,1
RTS0040291,1
RTS0040292,2
RTS0040293,1
RTS0040294,3
RTS0040295,1
RTS0040296,3
RTS0040297,1
RTS0040298,2
RTS0040299,1
RTS0040301,2
RTS0040302,2
RTS0040304,2
RTS0040305,3
RTS0040306,1
RTS0040308,1
RTS0040309,1
RTS0040310,1
RTS0040311,3
RTS0040313,4
RTS0040314,4
RTS0040315,5
RTS0040316,3
RTS0040317,1
RTS0040318,1
RTS0040319,1
RTS0040320,2
RTS0040321,2
RTS0040322,3
RTS0040323,2
RTS0040325,1
RTS0040326,2
RTS0040327,5
RTS0040328,2
RTS0040329,3
RTS0040330,8
RTS0040331,2
RTS0040332,4
RTS0040333,4
RTS0040334,1
RTS0040335,2
RTS0040336,1
RTS0040337,2
RTS0040338,5
RTS0040339,3
RTS0040340,2
RTS0040341,3
RTS0040342,2
RTS0040343,3
RTS0040344,4
RTS0040346,1
RTS0040347,3
RTS0040348,2
RTS0040349,3
RTS0040350,3
RTS0040352,4
RTS0040353,7
RTS0040354,1
RTS0040355,2
RTS0040356,5
RTS0040357,3
RTS0040358,1
RTS0040359,1
RTS0040360,2
RTS0040361,1
RTS0040363,2
RTS0040364,3
RTS0040365,3
RTS0040366,11
RTS0040367,3
RTS0040368,9
RTS0040369,2
RTS0040370,3
RTS0040371,2
RTS0040372,1
RTS0040376,3
RTS0040377,1
RTS0040378,6
RTS0040379,3
RTS0040380,2
RTS0040381,3
RTS0040382,2
RTS0040383,2
RTS0040384,1
RTS0040385,4
RTS0040386,4
RTS0040387,3
RTS0040388,6
RTS0040389,3
RTS0040390,2
RTS0040391,4
RTS0040392,4
RTS0040393,6
RTS0040394,3
RTS0040395,3
RTS0040396,4
RTS0040397,5
RTS0040398,8
RTS0040399,1
RTS0040400,4
RTS0040401,8
RTS0040402,6
RTS0040403,6
RTS0040404,5
RTS0040405,1
RTS0040406,5
RTS0040407,4
RTS0040408,2
RTS0040409,4
RTS0040410,1
RTS0040411,3
RTS0040412,1
RTS0040413,7
RTS0040414,4
RTS0040415,5
RTS0040416,14
RTS0040417,6
RTS0040418,5
RTS0040419,21
RTS0040420,17
RTS0040421,2
RTS0040422,5
RTS0040423,2
RTS0040424,2
RTS0040425,2
RTS0040426,3
RTS0040428,1
RTS0040429,3
RTS0040431,1
RTS0040432,2
RTS0040433,2
RTS0040434,2
RTS0040435,1
RTS0040436,4
RTS0040437,7
RTS0040438,16
RTS0040439,19
RTS0040440,16
RTS0040441,3
RTS0040442,3
RTS0040443,2
RTS0040444,1
RTS0040445,5
RTS0040446,3
RTS0040447,4
RTS0040449,2
RTS0040450,5
RTS0040451,10
RTS0040452,8
RTS0040453,5
RTS0040454,8
RTS0040455,23
RTS0040456,3
RTS0040457,2
RTS0040458,2
RTS0040459,3
RTS0040460,5
RTS0040461,3
RTS0040462,2
RTS0040464,1
RTS0040467,1
RTS0040468,2
RTS0040469,1
RTS0040471,1
RTS0040474,2
RTS0040475,1
RTS0040476,1
RTS0040477,1
RTS0040478,3
RTS0040479,4
RTS0040481,4
RTS0040482,4
RTS0040483,2
RTS0040484,2
RTS0040485,2
RTS0040486,3
RTS0040487,2
RTS0040488,2
RTS0040489,6
RTS0040491,2
RTS0040492,1
RTS0040494,6
RTS0040495,1
RTS0040496,4
RTS0040497,2
RTS0040498,1
RTS0040499,3
RTS0040500,5
RTS0040501,4
RTS0040502,3
RTS0040506,2
RTS0040507,4
RTS0040508,3
RTS0040510,2
RTS0040511,3
RTS0040512,1
RTS0040513,1
RTS0040514,3
RTS0040515,2
RTS0040517,2
RTS0040518,1
RTS0040519,1
RTS0040520,3
RTS0040521,1
RTS0040522,3
RTS0040523,1
RTS0040524,2
RTS0040526,2
RTS0040527,1
RTS0040528,1
RTS0040529,2
RTS0040530,4
RTS0040531,2
RTS0040532,1
RTS0040535,6
RTS0040537,5
RTS0040538,4
RTS0040539,3
RTS0040540,5
RTS0040541,3
RTS0040542,2
RTS0040544,2
RTS0040545,2
RTS0040546,1
RTS0040547,3
RTS0040548,2
RTS0040549,2
RTS0040550,2
RTS0040551,1
RTS0040552,2
RTS0040553,4
RTS0040554,2
RTS0040557,1
RTS0040559,2
RTS0040560,4
RTS0040561,1
RTS0040562,1
RTS0040564,3
RTS0040565,1
RTS0040566,3
RTS0040567,3
RTS0040568,1
RTS0040569,2
RTS0040570,1
RTS0040571,2
RTS0040572,3
RTS0040573,4
RTS0040574,1
RTS0040575,3
RTS0040576,3
RTS0040577,2
RTS0040578,2
RTS0040579,3
RTS0040580,3
RTS0040581,1
RTS0040582,1
RTS0040583,1
RTS0040584,2
RTS0040585,1
RTS0040586,3
RTS0040587,1
RTS0040589,1
RTS0040590,1
RTS0040591,1
RTS0040592,4
RTS0040593,1
RTS0040595,2
RTS0040596,3
RTS0040597,6
RTS0040598,2
RTS0040599,4
RTS0040600,2
RTS0040602,2
RTS0040603,1
RTS0040604,3
RTS0040605,1
RTS0040606,6
RTS0040607,4
RTS0040608,3
RTS0040609,4
RTS0040610,8
RTS0040612,2
RTS0040613,2
RTS0040616,3
RTS0040617,2
RTS0040618,1
RTS0040619,5
RTS0040620,2
RTS0040621,2
RTS0040622,1
RTS0040623,1
RTS0040624,1
RTS0040625,4
RTS0040626,2
RTS0040628,2
RTS0040629,3
RTS0040631,7
RTS0040632,1
RTS0040633,3
RTS0040634,2
RTS0040635,1
RTS0040636,4
RTS0040637,2
RTS0040638,2
RTS0040639,3
RTS0040640,4
RTS0040641,2
RTS0040642,1
RTS0040643,1
RTS0040644,3
RTS0040645,6
RTS0040646,2
RTS0040647,1
RTS0040649,5
RTS0040650,2
RTS0040651,3
RTS0040652,2
RTS0040653,1
RTS0040655,1
RTS0040656,4
RTS0040657,2
RTS0040659,3
RTS0040660,1
RTS0040661,1
RTS0040662,3
RTS0040664,3
RTS0040665,2
RTS0040666,3
RTS0040667,1
RTS0040668,1
RTS0040669,3
RTS0040670,3
RTS0040671,1
RTS0040672,2
RTS0040673,1
RTS0040674,4
RTS0040675,2
RTS0040676,9
RTS0040677,8
RTS0040678,23
RTS0040679,14
RTS0040680,28
RTS0040681,4
RTS0040682,1
RTS0040683,10
RTS0040684,15
RTS0040685,6
RTS0040686,2
RTS0040687,2
RTS0040689,1
RTS0040690,2
RTS0040691,1
RTS0040692,1
RTS0040693,2
RTS0040694,3
RTS0040695,3
RTS0040696,2
RTS0040697,3
RTS0040699,1
RTS0040700,4
RTS0040701,8
RTS0040702,13
RTS0040703,9
RTS0040704,8
RTS0040705,20
RTS0040706,3
RTS0040707,2
RTS0040708,1
RTS0040709,1
RTS0040710,1
RTS0040711,1
RTS0040712,3
RTS0040714,1
RTS0040715,1
RTS0040717,1
RTS0040718,2
RTS0040720,2
RTS0040721,1
RTS0040723,2
RTS0040726,6
RTS0040727,3
RTS0040728,8
RTS0040729,2
RTS0040730,3
RTS0040731,8
RTS0040732,3
RTS0040734,2
RTS0040736,16
RTS0040737,17
RTS0040738,9
RTS0040739,11
RTS0040740,8
RTS0040741,1
RTS0040742,5
RTS0040743,3
RTS0040744,3
RTS0040746,1
RTS0040747,1
RTS0040749,1
RTS0040750,2
RTS0040751,1
RTS0040752,3
RTS0040753,1
RTS0040754,3
RTS0040756,3
RTS0040757,6
RTS0040758,5
RTS0040759,7
RTS0040760,8
RTS0040761,3
RTS0040762,1
RTS0040763,3
RTS0040764,1
RTS0040765,2
RTS0040766,6
RTS0040767,2
RTS0040768,1
RTS0040769,7
RTS0040770,2
RTS0040771,1
RTS0040772,3
RTS0040773,2
RTS0040774,2
RTS0040776,3
RTS0040777,2
RTS0040778,2
RTS0040779,6
RTS0040780,4
RTS0040781,2
RTS0040782,2
RTS0040783,3
RTS0040784,2
RTS0040785,1
RTS0040786,1
RTS0040787,1
RTS0040788,1
RTS0040789,2
RTS0040790,1
RTS0040794,1
RTS0040795,1
RTS0040796,1
RTS0040797,3
RTS0040799,3
RTS0040800,2
RTS0040801,3
RTS0040802,3
RTS0040803,6
RTS0040804,2
RTS0040805,3
RTS0040806,1
RTS0040810,3
RTS0040812,1
RTS0040814,1
RTS0040815,1
RTS0040816,1
RTS0040817,1
RTS0040818,2
RTS0040819,1
RTS0040820,1
RTS0040821,3
RTS0040822,2
RTS0040823,3
RTS0040824,1
RTS0040825,4
RTS0040827,2
RTS0040828,2
RTS0040830,3
RTS0040831,1
RTS0040832,1
RTS0040833,2
RTS0040834,1
RTS0040836,6
RTS0040837,5
RTS0040838,6
RTS0040839,5
RTS0040840,5
RTS0040841,7
RTS0040842,8
RTS0040843,6
RTS0040844,5
RTS0040845,4
RTS0040846,4
RTS0040848,2
RTS0040849,8
RTS0040850,3
RTS0040851,2
RTS0040852,2
RTS0040853,2
RTS0040854,2
RTS0040855,2
RTS0040858,3
RTS0040859,1
RTS0040860,1
RTS0040861,1
RTS0040862,2
RTS0040863,2
RTS0040864,3
RTS0040865,3
RTS0040866,3
RTS0040867,3
RTS0040871,1
RTS0040872,2
RTS0040873,2
RTS0040874,7
RTS0040875,6
RTS0040876,2
RTS0040879,2
RTS0040880,3
RTS0040881,2
RTS0040882,1
RTS0040883,1
RTS0040884,1
RTS0040885,5
RTS0040886,8
RTS0040887,13
RTS0040888,17
RTS0040889,23
RTS0040890,15
RTS0040893,1
RTS0040894,1
RTS0040895,1
RTS0040896,2
RTS0040897,2
RTS0040898,6
RTS0040900,4
RTS0040901,7
RTS0040902,4
RTS0040903,1
RTS0040904,11
RTS0040905,4
RTS0040906,3
RTS0040908,4
RTS0040909,2
RTS0040910,2
RTS0040911,8
RTS0040912,3
RTS0040913,5
RTS0040914,4
RTS0040915,3
RTS0040916,2
RTS0040917,2
RTS0040918,1
RTS0040919,2
RTS0040920,1
RTS0040921,8
RTS0040922,1
RTS0040923,2
RTS0040924,3
RTS0040925,1
RTS0040926,2
RTS0040927,3
RTS0040928,1
RTS0040929,2
RTS0040930,2
RTS0040931,1
RTS0040934,1
RTS0040935,2
RTS0040936,3
RTS0040937,1
RTS0040938,1
RTS0040939,2
RTS0040940,3
RTS0040941,2
RTS0040942,3
RTS0040943,4
RTS0040944,3
RTS0040946,9
RTS0040947,10
RTS0040948,16
RTS0040949,7
RTS0040950,8
RTS0040951,2
RTS0040953,1
RTS0040954,1
RTS0040955,2
RTS0040956,2
RTS0040959,3
RTS0040961,1
RTS0040962,2
RTS0040963,1
RTS0040964,1
RTS0040966,2
RTS0040967,1
RTS0040968,2
RTS0040969,1
RTS0040970,1
RTS0040973,1
RTS0040975,3
RTS0040976,3
RTS0040977,1
RTS0040978,5
RTS0040979,1
RTS0040980,1
RTS0040982,2
RTS0040983,4
RTS0040984,2
RTS0040985,1
RTS0040986,2
RTS0040987,3
RTS0040988,2
RTS0040989,1
RTS0040991,3
RTS0040992,3
RTS0040993,1
RTS0040994,4
RTS0040995,2
RTS0040996,2
RTS0040998,1
RTS0040999,5
RTS0041000,1
RTS0041001,1
RTS0041002,4
RTS0041003,8
RTS0041004,2
RTS0041005,1
RTS0041007,3
RTS0041008,7
RTS0041009,3
RTS0041010,2
RTS0041011,1
RTS0041012,2
RTS0041013,5
RTS0041015,4
RTS0041016,1
RTS0041018,4
RTS0041020,2
RTS0041021,3
RTS0041022,5
RTS0041023,3
RTS0041025,3
RTS0041026,2
RTS0041027,4
RTS0041028,2
RTS0041029,3
RTS0041030,4
RTS0041031,3
RTS0041032,6
RTS0041033,2
RTS0041034,4
RTS0041035,4
RTS0041036,5
RTS0041037,1
RTS0041038,1
RTS0041039,2
RTS0041040,1
RTS0041041,2
RTS0041042,2
RTS0041043,1
RTS0041045,3
RTS0041046,7
RTS0041047,7
RTS0041048,6
RTS0041049,22
RTS0041050,19
RTS0041051,3
RTS0041052,2
RTS0041053,4
RTS0041054,4
RTS0041055,3
RTS0041056,2
RTS0041057,2
RTS0041058,1
RTS0041059,2
RTS0041060,2
RTS0041061,5
RTS0041062,5
RTS0041063,9
RTS0041064,3
RTS0041066,5
RTS0041068,2
RTS0041070,2
RTS0041071,5
RTS0041072,1
RTS0041073,3
RTS0041074,4
RTS0041075,3
RTS0041076,3
RTS0041077,2
RTS0041078,5
RTS0041079,1
RTS0041081,1
RTS0041082,2
RTS0041084,1
RTS0041085,2
RTS0041086,4
RTS0041087,5
RTS0041088,4
RTS0041089,1
RTS0041090,2
RTS0041091,1
RTS0041092,2
RTS0041093,1
RTS0041094,6
RTS0041095,4
RTS0041096,2
RTS0041097,1
RTS0041098,2
RTS0041099,2
RTS0041100,2
RTS0041101,3
RTS0041102,2
RTS0041103,4
RTS0041104,2
RTS0041105,2
RTS0041106,6
RTS0041107,6
RTS0041108,1
RTS0041109,6
RTS0041110,2
RTS0041111,2
RTS0041112,2
RTS0041113,3
RTS0041114,1
RTS0041115,2
RTS0041116,4
RTS0041117,3
RTS0041118,4
RTS0041119,1
RTS0041120,4
RTS0041121,2
RTS0041122,3
RTS0041123,2
RTS0041124,1
RTS0041125,1
RTS0041127,4
RTS0041128,2
RTS0041129,2
RTS0041130,3
RTS0041131,6
RTS0041132,6
RTS0041133,10
RTS0041134,7
RTS0041135,3
RTS0041136,1
RTS0041137,1
RTS0041138,2
RTS0041139,4
RTS0041140,3
RTS0041141,3
RTS0041142,4
RTS0041144,2
RTS0041145,2
RTS0041146,3
RTS0041147,1
RTS0041148,3
RTS0041150,2
RTS0041151,1
RTS0041153,3
RTS0041154,1
RTS0041155,5
RTS0041156,4
RTS0041157,3
RTS0041161,2
RTS0041163,1
RTS0041164,1
RTS0041165,2
RTS0041166,1
RTS0041169,1
RTS0041170,1
RTS0041171,3
RTS0041172,3
RTS0041173,4
RTS0041174,7
RTS0041175,2
RTS0041176,1
RTS0041177,2
RTS0041178,6
RTS0041179,2
RTS0041180,1
RTS0041181,3
RTS0041182,2
RTS0041183,1
RTS0041184,1
RTS0041185,1
RTS0041186,2
RTS0041187,2
RTS0041188,1
RTS0041189,4
RTS0041190,1
RTS0041191,4
RTS0041192,7
RTS0041193,3
RTS0041194,4
RTS0041195,2
RTS0041196,2
RTS0041197,1
RTS0041200,1
RTS0041201,2
RTS0041203,2
RTS0041204,3
RTS0041205,1
RTS0041206,1
RTS0041207,13
RTS0041208,5
RTS0041209,8
RTS0041210,7
RTS0041211,2
RTS0041212,3
RTS0041213,8
RTS0041214,5
RTS0041215,8
RTS0041216,3
RTS0041217,1
RTS0041218,5
RTS0041219,1
RTS0041220,1
RTS0041222,2
RTS0041223,3
RTS0041224,1
RTS0041225,2
RTS0041226,9
RTS0041227,1
RTS0041228,1
RTS0041229,2
RTS0041230,3
RTS0041231,4
RTS0041232,4
RTS0041233,4
RTS0041234,8
RTS0041235,3
RTS0041236,2
RTS0041237,3
RTS0041238,1
RTS0041239,3
RTS0041240,1
RTS0041241,4
RTS0041242,4
RTS0041244,2
RTS0041246,3
RTS0041248,3
RTS0041249,1
RTS0041250,3
RTS0041252,3
RTS0041253,6
RTS0041254,4
RTS0041255,8
RTS0041256,2
RTS0041257,1
RTS0041258,1
RTS0041259,1
RTS0041260,1
RTS0041261,3
RTS0041262,1
RTS0041263,2
RTS0041266,4
RTS0041268,3
RTS0041269,2
RTS0041270,1
RTS0041271,4
RTS0041272,2
RTS0041273,3
RTS0041275,1
RTS0041276,1
RTS0041277,1
RTS0041278,5
RTS0041279,2
RTS0041280,2
RTS0041281,2
RTS0041282,1
RTS0041284,1
RTS0041285,1
RTS0041286,1
RTS0041287,3
RTS0041288,2
RTS0041289,4
RTS0041291,1
RTS0041292,1
RTS0041293,4
RTS0041294,2
RTS0041296,2
RTS0041297,3
RTS0041298,1
RTS0041299,1
RTS0041300,4
RTS0041301,2
RTS0041302,1
RTS0041303,3
RTS0041304,3
RTS0041305,4
RTS0041306,2
RTS0041307,2
RTS0041308,5
RTS0041309,1
RTS0041311,1
RTS0041312,1
RTS0041314,1
RTS0041316,2
RTS0041317,1
RTS0041318,1
RTS0041319,1
RTS0041320,2
RTS0041321,3
RTS0041323,2
RTS0041324,3
RTS0041325,3
RTS0041326,3
RTS0041327,2
RTS0041328,1
RTS0041329,1
RTS0041330,1
RTS0041331,1
RTS0041332,1
RTS0041333,3
RTS0041334,5
RTS0041335,3
RTS0041346,5
RTS0041347,5
RTS0041348,9
RTS0041349,5
RTS0041350,2
RTS0041351,1
RTS0041352,3
RTS0041354,4
RTS0041355,4
RTS0041356,1
RTS0041357,3
RTS0041358,2
RTS0041359,3
RTS0041360,6
RTS0041361,4
RTS0041362,1
RTS0041363,1
RTS0041364,2
RTS0041366,1
RTS0041367,1
RTS0041368,2
RTS0041370,1
RTS0041371,2
RTS0041372,1
RTS0041373,2
RTS0041374,3
RTS0041375,2
RTS0041376,6
RTS0041380,2
RTS0041381,1
RTS0041382,1
RTS0041383,1
RTS0041384,1
RTS0041385,6
RTS0041386,2
RTS0041387,1
RTS0041388,1
RTS0041389,3
RTS0041390,1
RTS0041391,1
RTS0041392,2
RTS0041393,2
RTS0041394,2
RTS0041396,10
RTS0041398,3
RTS0041399,1
RTS0041401,1
RTS0041402,5
RTS0041403,1
RTS0041404,2
RTS0041405,2
RTS0041407,3
RTS0041408,3
RTS0041411,2
RTS0041412,1
RTS0041413,4
RTS0041414,1
RTS0041415,2
RTS0041417,3
RTS0041418,5
RTS0041419,3
RTS0041420,4
RTS0041421,3
RTS0041423,1
RTS0041424,3
RTS0041426,4
RTS0041427,2
RTS0041429,1
RTS0041430,1
RTS0041431,6
RTS0041432,3
RTS0041433,2
RTS0041434,3
RTS0041435,3
RTS0041436,1
RTS0041437,4
RTS0041438,1
RTS0041439,1
RTS0041441,3
RTS0041442,1
RTS0041444,1
RTS0041445,2
RTS0041447,2
RTS0041448,1
RTS0041451,2
RTS0041452,2
RTS0041453,5
RTS0041454,2
RTS0041455,1
RTS0041457,4
RTS0041458,2
RTS0041459,2
RTS0041460,1
RTS0041461,3
RTS0041462,4
RTS0041463,1
RTS0041464,1
RTS0041466,3
RTS0041467,3
RTS0041468,2
RTS0041469,2
RTS0041470,6
RTS0041471,3
RTS0041472,2
RTS0041473,1
RTS0041475,1
RTS0041476,2
RTS0041477,2
RTS0041478,2
RTS0041479,2
RTS0041480,2
RTS0041481,1
RTS0041482,1
RTS0041483,1
RTS0041484,1
RTS0041486,4
RTS0041487,1
RTS0041488,2
RTS0041489,4
RTS0041490,2
RTS0041491,2
RTS0041495,2
RTS0041496,6
RTS0041497,6
RTS0041498,6
RTS0041499,9
RTS0041500,9
RTS0041501,3
RTS0041502,2
RTS0041503,3
RTS0041504,2
RTS0041505,5
RTS0041506,3
RTS0041507,1
RTS0041509,3
RTS0041510,5
RTS0041511,4
RTS0041512,5
RTS0041513,4
RTS0041514,6
RTS0041516,2
RTS0041517,4
RTS0041518,1
RTS0041520,3
RTS0041523,3
RTS0041524,1
RTS0041525,5
RTS0041526,7
RTS0041527,6
RTS0041528,8
RTS0041529,6
RTS0041530,9
RTS0041532,1
RTS0041533,3
RTS0041534,2
RTS0041535,2
RTS0041536,1
RTS0041537,1
RTS0041541,1
RTS0041542,1
RTS0041543,3
RTS0041545,2
RTS0041546,4
RTS0041547,1
RTS0041548,3
RTS0041551,4
RTS0041552,2
RTS0041553,1
RTS0041554,4
RTS0041555,3
RTS0041556,6
RTS0041557,2
RTS0041558,1
RTS0041559,1
RTS0041560,1
RTS0041562,1
RTS0041563,2
RTS0041564,5
RTS0041565,2
RTS0041566,2
RTS0041567,3
RTS0041568,5
RTS0041569,2
RTS0041570,5
RTS0041571,1
RTS0041574,2
RTS0041575,1
RTS0041576,1
RTS0041577,1
RTS0041579,2
RTS0041580,2
RTS0041581,2
RTS0041582,5
RTS0041583,1
RTS0041584,5
RTS0041585,4
RTS0041586,2
RTS0041587,2
RTS0041588,3
RTS0041589,3
RTS0041592,5
RTS0041593,1
RTS0041594,2
RTS0041595,1
RTS0041596,2
RTS0041597,1
RTS0041598,3
RTS0041599,1
RTS0041600,3
RTS0041601,1
RTS0041603,4
RTS0041604,3
RTS0041605,1
RTS0041607,3
RTS0041608,3
RTS0041609,1
RTS0041610,1
RTS0041611,3
RTS0041612,3
RTS0041614,1
RTS0041619,2
RTS0041620,1
RTS0041621,1
RTS0041623,1
RTS0041624,1
RTS0041625,1
RTS0041626,6
RTS0041627,8
RTS0041628,6
RTS0041629,8
RTS0041630,11
RTS0041632,2
RTS0041633,3
RTS0041634,4
RTS0041635,1
RTS0041636,2
RTS0041637,6
RTS0041638,5
RTS0041639,4
RTS0041640,2
RTS0041641,1
RTS0041642,2
RTS0041643,2
RTS0041645,4
RTS0041646,1
RTS0041647,3
RTS0041648,1
RTS0041649,2
RTS0041651,1
RTS0041652,2
RTS0041653,2
RTS0041654,2
RTS0041656,2
RTS0041657,4
RTS0041658,1
RTS0041659,4
RTS0041660,3
RTS0041661,3
RTS0041662,2
RTS0041663,2
RTS0041665,2
RTS0041666,4
RTS0041668,2
RTS0041669,4
RTS0041670,1
RTS0041672,3
RTS0041673,2
RTS0041675,3
RTS0041676,3
RTS0041677,4
RTS0041678,2
RTS0041680,2
RTS0041682,1
RTS0041683,2
RTS0041684,2
RTS0041686,1
RTS0041687,1
RTS0041688,2
RTS0041689,3
RTS0041690,7
RTS0041691,2
RTS0041692,1
RTS0041693,5
RTS0041694,1
RTS0041695,4
RTS0041696,3
RTS0041699,2
RTS0041700,2
RTS0041701,3
RTS0041702,1
RTS0041703,4
RTS0041704,3
RTS0041705,1
RTS0041707,1
RTS0041708,3
RTS0041710,2
RTS0041711,1
RTS0041712,3
RTS0041713,3
RTS0041714,4
RTS0041716,29
RTS0041717,22
RTS0041718,12
RTS0041719,17
RTS0041720,13
RTS0041721,3
RTS0041722,3
RTS0041723,2
RTS0041724,3
RTS0041725,3
RTS0041726,3
RTS0041727,1
RTS0041728,2
RTS0041730,2
RTS0041731,2
RTS0041732,4
RTS0041733,1
RTS0041735,2
RTS0041736,2
RTS0041737,4
RTS0041738,4
RTS0041739,1
RTS0041740,3
RTS0041741,3
RTS0041743,3
RTS0041744,2
RTS0041745,3
RTS0041746,1
RTS0041747,3
RTS0041748,1
RTS0041749,7
RTS0041750,2
RTS0041753,4
RTS0041754,1
RTS0041755,1
RTS0041756,4
RTS0041757,4
RTS0041758,4
RTS0041759,4
RTS0041761,3
RTS0041762,1
RTS0041764,2
RTS0041766,1
RTS0041767,3
RTS0041768,4
RTS0041770,2
RTS0041771,2
RTS0041772,2
RTS0041773,1
RTS0041775,3
RTS0041776,2
RTS0041777,4
RTS0041778,5
RTS0041779,2
RTS0041780,2
RTS0041781,1
RTS0041782,3
RTS0041783,1
RTS0041784,4
RTS0041785,6
RTS0041786,1
RTS0041787,6
RTS0041788,3
RTS0041789,1
RTS0041790,3
RTS0041791,2
RTS0041793,2
RTS0041794,3
RTS0041795,7
RTS0041796,3
RTS0041797,3
RTS0041798,3
RTS0041799,1
RTS0041801,1
RTS0041802,4
RTS0041803,4
RTS0041804,5
RTS0041805,1
RTS0041806,4
RTS0041808,1
RTS0041809,1
RTS0041810,3
RTS0041811,3
RTS0041812,1
RTS0041813,3
RTS0041814,3
RTS0041815,4
RTS0041816,2
RTS0041817,2
RTS0041818,4
RTS0041819,1
RTS0041820,1
RTS0041821,4
RTS0041822,5
RTS0041823,1
RTS0041824,3
RTS0041825,3
RTS0041826,2
RTS0041827,1
RTS0041828,2
RTS0041829,1
RTS0041831,3
RTS0041832,3
RTS0041833,2
RTS0041834,2
RTS0041835,4
RTS0041836,1
RTS0041837,4
RTS0041838,2
RTS0041839,2
RTS0041840,2
RTS0041841,2
RTS0041842,1
RTS0041843,2
RTS0041844,1
RTS0041845,1
RTS0041846,4
RTS0041847,3
RTS0041848,2
RTS0041849,4
RTS0041850,3
RTS0041851,2
RTS0041852,4
RTS0041853,2
RTS0041854,3
RTS0041855,4
RTS0041856,2
RTS0041857,2
RTS0041858,1
RTS0041859,1
RTS0041860,2
RTS0041861,3
RTS0041862,6
RTS0041863,2
RTS0041864,3
RTS0041865,2
RTS0041867,2
RTS0041868,2
RTS0041870,3
RTS0041871,1
RTS0041872,5
RTS0041873,2
RTS0041874,1
RTS0041875,3
RTS0041876,7
RTS0041877,9
RTS0041878,1
RTS0041879,4
RTS0041880,3
RTS0041881,2
RTS0041882,3
RTS0041884,2
RTS0041886,4
RTS0041887,4
RTS0041888,9
RTS0041889,2
RTS0041890,5
RTS0041891,9
RTS0041892,2
RTS0041893,4
RTS0041894,1
RTS0041895,4
RTS0041896,6
RTS0041897,2
RTS0041898,5
RTS0041899,3
RTS0041900,3
RTS0041902,4
RTS0041903,2
RTS0041904,1
RTS0041905,2
RTS0041906,35
RTS0041907,3
RTS0041908,15
RTS0041910,9
RTS0041911,3
RTS0041912,2
RTS0041913,1
RTS0041915,1
RTS0041916,27
RTS0041917,24
RTS0041918,20
RTS0041919,56
RTS0041920,44
RTS0041922,2
RTS0041923,1
RTS0041925,2
RTS0041927,1
RTS0041928,2
RTS0041929,2
RTS0041930,1
RTS0041931,5
RTS0041932,9
RTS0041933,3
RTS0041934,2
RTS0041935,5
RTS0041937,1
RTS0041939,3
RTS0041940,3
RTS0041941,2
RTS0041943,1
RTS0041945,1
RTS0041946,3
RTS0041947,1
RTS0041948,2
RTS0041949,2
RTS0041951,1
RTS0041952,8
RTS0041954,1
RTS0041955,2
RTS0041957,3
RTS0041958,1
RTS0041959,3
RTS0041960,3
RTS0041962,2
RTS0041963,1
RTS0041964,2
RTS0041966,1
RTS0041967,4
RTS0041969,1
RTS0041971,2
RTS0041972,5
RTS0041973,5
RTS0041974,4
RTS0041975,2
RTS0041976,2
RTS0041977,1
RTS0041978,3
RTS0041979,3
RTS0041981,13
RTS0041982,12
RTS0041983,17
RTS0041984,6
RTS0041985,26
RTS0041986,1
RTS0041987,7
RTS0041989,1
RTS0041990,2
RTS0041991,1
RTS0041993,2
RTS0041994,5
RTS0041995,1
RTS0041996,3
RTS0041997,2
RTS0041999,3
RTS0042000,2
RTS0042002,3
RTS0042003,2
RTS0042004,3
RTS0042005,1
RTS0042006,1
RTS0042007,5
RTS0042008,3
RTS0042009,3
RTS0042010,1
RTS0042011,2
RTS0042012,1
RTS0042013,2
RTS0042014,3
RTS0042015,2
RTS0042016,1
RTS0042017,2
RTS0042018,2
RTS0042019,2
RTS0042020,2
RTS0042021,2
RTS0042022,1
RTS0042023,2
RTS0042024,3
RTS0042025,2
RTS0042026,1
RTS0042027,1
RTS0042028,2
RTS0042029,2
RTS0042031,3
RTS0042032,2
RTS0042033,4
RTS0042034,2
RTS0042035,3
RTS0042036,2
RTS0042037,3
RTS0042038,2
RTS0042039,2
RTS0042040,4
RTS0042041,4
RTS0042042,1
RTS0042043,1
RTS0042044,4
RTS0042045,1
RTS0042046,3
RTS0042047,3
RTS0042048,6
RTS0042049,4
RTS0042050,1
RTS0042051,1
RTS0042052,1
RTS0042053,1
RTS0042054,2
RTS0042055,3
RTS0042056,1
RTS0042057,1
RTS0042058,3
RTS0042059,2
RTS0042060,2
RTS0042061,9
RTS0042062,1
RTS0042063,6
RTS0042064,3
RTS0042065,12
RTS0042066,3
RTS0042067,1
RTS0042068,2
RTS0042069,2
RTS0042071,7
RTS0042072,2
RTS0042073,2
RTS0042074,2
RTS0042075,3
RTS0042076,1
RTS0042078,1
RTS0042079,2
RTS0042080,3
RTS0042081,3
RTS0042082,5
RTS0042083,1
RTS0042084,4
RTS0042085,1
RTS0042088,1
RTS0042089,2
RTS0042090,2
RTS0042091,2
RTS0042094,1
RTS0042096,2
RTS0042097,2
RTS0042098,1
RTS0042099,3
RTS0042100,5
RTS0042101,3
RTS0042104,1
RTS0042105,2
RTS0042106,1
RTS0042107,1
RTS0042108,3
RTS0042109,1
RTS0042110,3
RTS0042111,1
RTS0042112,3
RTS0042114,3
RTS0042115,2
RTS0042117,1
RTS0042118,5
RTS0042120,1
RTS0042121,1
RTS0042122,1
RTS0042123,3
RTS0042125,2
RTS0042126,2
RTS0042127,1
RTS0042128,2
RTS0042129,1
RTS0042131,3
RTS0042132,1
RTS0042133,2
RTS0042134,2
RTS0042135,1
RTS0042136,1
RTS0042137,2
RTS0042138,1
RTS0042139,1
RTS0042140,3
RTS0042141,2
RTS0042142,1
RTS0042144,4
RTS0042145,2
RTS0042146,5
RTS0042147,2
RTS0042148,4
RTS0042149,1
RTS0042150,4
RTS0042151,1
RTS0042152,2
RTS0042153,2
RTS0042154,2
RTS0042155,2
RTS0042156,1
RTS0042157,3
RTS0042158,3
RTS0042159,2
RTS0042160,1
RTS0042161,2
RTS0042162,4
RTS0042163,1
RTS0042164,3
RTS0042165,3
RTS0042166,6
RTS0042167,2
RTS0042168,4
RTS0042169,7
RTS0042171,4
RTS0042172,3
RTS0042173,3
RTS0042174,3
RTS0042176,2
RTS0042177,2
RTS0042178,5
RTS0042179,2
RTS0042180,3
RTS0042181,5
RTS0042182,3
RTS0042183,2
RTS0042184,4
RTS0042185,2
RTS0042186,2
RTS0042187,1
RTS0042188,5
RTS0042189,3
RTS0042190,1
RTS0042191,2
RTS0042192,3
RTS0042193,5
RTS0042194,2
RTS0042195,1
RTS0042196,1
RTS0042197,1
RTS0042199,2
RTS0042200,3
RTS0042201,2
RTS0042202,4
RTS0042205,3
RTS0042206,2
RTS0042207,3
RTS0042208,1
RTS0042209,2
RTS0042210,2
RTS0042212,2
RTS0042213,2
RTS0042214,3
RTS0042215,2
RTS0042216,4
RTS0042217,5
RTS0042218,3
RTS0042220,4
RTS0042221,1
RTS0042222,1
RTS0042223,1
RTS0042224,2
RTS0042225,1
RTS0042226,4
RTS0042227,2
RTS0042228,2
RTS0042229,1
RTS0042230,6
RTS0042231,7
RTS0042232,4
RTS0042234,1
RTS0042235,4
RTS0042236,8
RTS0042237,2
RTS0042238,2
RTS0042239,3
RTS0042240,4
RTS0042241,4
RTS0042242,2
RTS0042243,2
RTS0042244,2
RTS0042245,1
RTS0042246,4
RTS0042247,4
RTS0042248,12
RTS0042249,2
RTS0042250,8
RTS0042251,2
RTS0042252,2
RTS0042253,1
RTS0042254,4
RTS0042255,2
RTS0042256,8
RTS0042257,1
RTS0042258,1
RTS0042259,3
RTS0042260,4
RTS0042261,1
RTS0042262,4
RTS0042263,1
RTS0042264,2
RTS0042265,3
RTS0042266,1
RTS0042267,3
RTS0042271,2
RTS0042272,1
RTS0042273,4
RTS0042274,1
RTS0042276,4
RTS0042278,1
RTS0042279,3
RTS0042280,1
RTS0042281,2
RTS0042282,2
RTS0042283,1
RTS0042284,1
RTS0042286,2
RTS0042287,11
RTS0042288,3
RTS0042289,6
RTS0042290,10
RTS0042291,6
RTS0042292,8
RTS0042293,2
RTS0042294,1
RTS0042295,2
RTS0042297,4
RTS0042298,1
RTS0042299,3
RTS0042300,1
RTS0042301,6
RTS0042303,4
RTS0042304,1
RTS0042305,1
RTS0042306,5
RTS0042307,2
RTS0042308,2
RTS0042309,2
RTS0042310,1
RTS0042311,3
RTS0042312,2
RTS0042313,1
RTS0042314,2
RTS0042315,2
RTS0042317,2
RTS0042318,1
RTS0042319,5
RTS0042320,5
RTS0042321,2
RTS0042323,5
RTS0042326,4
RTS0042327,1
RTS0042328,2
RTS0042329,2
RTS0042330,5
RTS0042331,1
RTS0042332,2
RTS0042333,5
RTS0042334,3
RTS0042335,1
RTS0042336,1
RTS0042337,1
RTS0042338,6
RTS0042339,3
RTS0042340,3
RTS0042341,3
RTS0042342,1
RTS0042343,1
RTS0042344,1
RTS0042345,1
RTS0042346,1
RTS0042347,3
RTS0042348,2
RTS0042349,3
RTS0042350,1
RTS0042352,3
RTS0042353,2
RTS0042354,3
RTS0042355,2
RTS0042356,1
RTS0042357,4
RTS0042358,3
RTS0042359,2
RTS0042360,1
RTS0042362,1
RTS0042363,2
RTS0042364,3
RTS0042365,3
RTS0042366,4
RTS0042367,2
RTS0042368,4
RTS0042369,1
RTS0042370,5
RTS0042371,2
RTS0042372,1
RTS0042373,4
RTS0042374,5
RTS0042375,1
RTS0042376,1
RTS0042377,3
RTS0042378,2
RTS0042379,1
RTS0042382,6
RTS0042383,1
RTS0042384,3
RTS0042385,3
RTS0042386,3
RTS0042387,3
RTS0042388,3
RTS0042389,5
RTS0042390,4
RTS0042391,3
RTS0042393,1
RTS0042394,1
RTS0042396,2
RTS0042397,3
RTS0042398,1
RTS0042399,2
RTS0042400,3
RTS0042401,1
RTS0042402,5
RTS0042405,3
RTS0042407,1
RTS0042408,3
RTS0042409,2
RTS0042410,3
RTS0042411,1
RTS0042412,2
RTS0042413,6
RTS0042414,3
RTS0042415,1
RTS0042416,2
RTS0042417,10
RTS0042418,9
RTS0042419,13
RTS0042420,3
RTS0042421,3
RTS0042422,1
RTS0042423,1
RTS0042424,1
RTS0042425,2
RTS0042426,1
RTS0042427,1
RTS0042428,2
RTS0042429,2
RTS0042431,2
RTS0042432,3
RTS0042433,1
RTS0042434,3
RTS0042435,2
RTS0042436,3
RTS0042437,6
RTS0042438,5
RTS0042439,2
RTS0042440,1
RTS0042442,4
RTS0042443,2
RTS0042444,1
RTS0042445,2
RTS0042446,3
RTS0042447,4
RTS0042449,1
RTS0042450,3
RTS0042452,1
RTS0042453,1
RTS0042455,2
RTS0042456,1
RTS0042457,3
RTS0042460,2
RTS0042461,4
RTS0042462,6
RTS0042463,4
RTS0042464,4
RTS0042465,5
RTS0042466,4
RTS0042467,3
RTS0042468,4
RTS0042470,3
RTS0042471,2
RTS0042473,1
RTS0042474,1
RTS0042475,4
RTS0042476,4
RTS0042477,1
RTS0042478,2
RTS0042479,4
RTS0042480,2
RTS0042481,3
RTS0042482,1
RTS0042483,3
RTS0042484,5
RTS0042485,3
RTS0042487,4
RTS0042488,2
RTS0042489,2
RTS0042490,2
RTS0042491,3
RTS0042493,6
RTS0042494,1
RTS0042495,1
RTS0042496,2
RTS0042499,1
RTS0042500,5
RTS0042501,3
RTS0042502,1
RTS0042503,1
RTS0042504,2
RTS0042505,3
RTS0042506,2
RTS0042507,2
RTS0042508,2
RTS0042509,1
RTS0042510,1
RTS0042526,1
RTS0042529,3
RTS0042530,2
RTS0042532,4
RTS0042533,1
RTS0042534,2
RTS0042535,1
RTS0042536,3
RTS0042537,2
RTS0042539,7
RTS0042540,2
RTS0042542,3
RTS0042544,4
RTS0042545,2
RTS0042546,1
RTS0042547,4
RTS0042548,1
RTS0042549,1
RTS0042550,3
RTS0042552,2
RTS0042553,5
RTS0042554,1
RTS0042555,2
RTS0042556,2
RTS0042557,3
RTS0042558,2
RTS0042559,3
RTS0042561,2
RTS0042562,1
RTS0042563,3
RTS0042564,3
RTS0042565,1
RTS0042566,5
RTS0042567,2
RTS0042568,3
RTS0042569,1
RTS0042570,1
RTS0042571,1
RTS0042572,3
RTS0042573,5
RTS0042574,4
RTS0042576,2
RTS0042577,1
RTS0042578,1
RTS0042579,2
RTS0042580,4
RTS0042581,6
RTS0042582,4
RTS0042583,2
RTS0042584,1
RTS0042586,6
RTS0042587,4
RTS0042588,3
RTS0042589,1
RTS0042590,2
RTS0042591,1
RTS0042592,2
RTS0042594,3
RTS0042595,2
RTS0042596,5
RTS0042597,2
RTS0042598,3
RTS0042599,3
RTS0042600,1
RTS0042601,2
RTS0042602,1
RTS0042603,4
RTS0042604,6
RTS0042606,4
RTS0042607,5
RTS0042608,2
RTS0042609,4
RTS0042610,4
RTS0042611,1
RTS0042612,2
RTS0042613,1
RTS0042614,2
RTS0042615,6
RTS0042616,3
RTS0042617,1
RTS0042618,1
RTS0042619,4
RTS0042620,1
RTS0042621,2
RTS0042622,1
RTS0042623,1
RTS0042624,2
RTS0042625,1
RTS0042626,2
RTS0042627,3
RTS0042628,3
RTS0042629,1
RTS0042630,2
RTS0042631,4
RTS0042633,2
RTS0042635,3
RTS0042636,6
RTS0042637,8
RTS0042638,8
RTS0042639,6
RTS0042640,3
RTS0042641,1
RTS0042642,3
RTS0042643,1
RTS0042644,5
RTS0042645,2
RTS0042646,4
RTS0042647,1
RTS0042648,6
RTS0042649,3
RTS0042651,2
RTS0042652,2
RTS0042653,3
RTS0042654,3
RTS0042655,2
RTS0042656,1
RTS0042657,2
RTS0042658,1
RTS0042659,1
RTS0042660,1
RTS0042661,1
RTS0042662,2
RTS0042663,3
RTS0042664,1
RTS0042665,1
RTS0042666,4
RTS0042669,2
RTS0042671,3
RTS0042672,5
RTS0042673,3
RTS0042674,1
RTS0042675,4
RTS0042676,2
RTS0042679,3
RTS0042680,2
RTS0042681,5
RTS0042682,7
RTS0042683,4
RTS0042684,6
RTS0042685,10
RTS0042687,2
RTS0042688,2
RTS0042689,2
RTS0042690,2
RTS0042691,1
RTS0042692,1
RTS0042693,1
RTS0042696,3
RTS0042699,1
RTS0042701,2
RTS0042703,3
RTS0042704,4
RTS0042705,3
RTS0042706,1
RTS0042708,1
RTS0042709,3
RTS0042710,3
RTS0042711,4
RTS0042712,7
RTS0042713,2
RTS0042714,3
RTS0042715,3
RTS0042716,1
RTS0042717,2
RTS0042718,2
RTS0042719,3
RTS0042720,5
RTS0042721,1
RTS0042722,3
RTS0042723,1
RTS0042724,2
RTS0042725,3
RTS0042726,3
RTS0042727,5
RTS0042728,5
RTS0042729,3
RTS0042731,2
RTS0042733,2
RTS0042734,3
RTS0042735,1
RTS0042736,3
RTS0042737,5
RTS0042738,5
RTS0042739,1
RTS0042740,3
RTS0042741,2
RTS0042742,3
RTS0042744,4
RTS0042745,2
RTS0042746,7
RTS0042747,1
RTS0042749,4
RTS0042750,3
RTS0042753,5
RTS0042754,4
RTS0042755,2
RTS0042756,2
RTS0042757,2
RTS0042758,6
RTS0042759,3
RTS0042760,6
RTS0042762,1
RTS0042764,3
RTS0042766,3
RTS0042767,8
RTS0042768,4
RTS0042769,4
RTS0042770,3
RTS0042771,1
RTS0042773,4
RTS0042774,3
RTS0042775,3
RTS0042776,2
RTS0042777,2
RTS0042778,3
RTS0042779,1
RTS0042780,3
RTS0042782,4
RTS0042783,2
RTS0042784,3
RTS0042785,2
RTS0042786,3
RTS0042787,2
RTS0042788,2
RTS0042789,3
RTS0042790,3
RTS0042791,96
RTS0042792,23
RTS0042793,41
RTS0042794,32
RTS0042795,33
RTS0042796,2
RTS0042797,10
RTS0042798,2
RTS0042799,3
RTS0042801,1
RTS0042802,3
RTS0042803,2
RTS0042804,2
RTS0042805,3
RTS0042806,1
RTS0042807,4
RTS0042808,1
RTS0042809,4
RTS0042810,1
RTS0042811,3
RTS0042812,5
RTS0042813,2
RTS0042814,2
RTS0042815,1
RTS0042816,2
RTS0042818,4
RTS0042819,3
RTS0042820,1
RTS0042821,4
RTS0042822,4
RTS0042824,3
RTS0042825,2
RTS0042826,3
RTS0042827,1
RTS0042828,3
RTS0042829,2
RTS0042831,1
RTS0042833,1
RTS0042835,1
RTS0042836,5
RTS0042837,5
RTS0042838,1
RTS0042839,1
RTS0042840,2
RTS0042841,5
RTS0042842,4
RTS0042843,3
RTS0042844,5
RTS0042845,1
RTS0042846,3
RTS0042847,4
RTS0042848,3
RTS0042849,1
RTS0042850,1
RTS0042852,1
RTS0042853,2
RTS0042854,3
RTS0042855,1
RTS0042856,1
RTS0042857,1
RTS0042858,1
RTS0042859,1
RTS0042860,1
RTS0042861,1
RTS0042862,2
RTS0042863,1
RTS0042864,2
RTS0042865,3
RTS0042866,1
RTS0042867,2
RTS0042868,5
RTS0042870,1
RTS0042871,1
RTS0042872,1
RTS0042873,1
RTS0042874,4
RTS0042875,2
RTS0042877,3
RTS0042878,1
RTS0042879,1
RTS0042880,5
RTS0042881,2
RTS0042882,2
RTS0042883,3
RTS0042884,1
RTS0042885,3
RTS0042886,2
RTS0042887,3
RTS0042888,3
RTS0042890,1
RTS0042891,1
RTS0042892,5
RTS0042893,2
RTS0042894,2
RTS0042895,3
RTS0042896,8
RTS0042897,6
RTS0042898,5
RTS0042899,3
RTS0042900,3
RTS0042901,1
RTS0042903,2
RTS0042905,1
RTS0042906,3
RTS0042907,1
RTS0042908,4
RTS0042909,2
RTS0042910,4
RTS0042911,3
RTS0042912,1
RTS0042914,2
RTS0042915,1
RTS0042916,2
RTS0042917,2
RTS0042918,1
RTS0042919,1
RTS0042920,4
RTS0042921,3
RTS0042922,1
RTS0042923,3
RTS0042924,2
RTS0042925,2
RTS0042926,5
RTS0042927,2
RTS0042928,1
RTS0042929,2
RTS0042930,1
RTS0042932,5
RTS0042934,4
RTS0042935,2
RTS0042936,2
RTS0042937,4
RTS0042938,3
RTS0042939,2
RTS0042940,5
RTS0042941,13
RTS0042942,7
RTS0042943,19
RTS0042944,3
RTS0042945,10
RTS0042946,3
RTS0042948,3
RTS0042949,2
RTS0042950,2
RTS0042951,3
RTS0042952,3
RTS0042954,3
RTS0042956,5
RTS0042957,3
RTS0042958,3
RTS0042959,4
RTS0042960,2
RTS0042961,3
RTS0042962,4
RTS0042963,1
RTS0042964,3
RTS0042965,1
RTS0042966,1
RTS0042967,6
RTS0042968,2
RTS0042969,3
RTS0042970,3
RTS0042971,6
RTS0042972,3
RTS0042975,1
RTS0042976,10
RTS0042977,1
RTS0042978,3
RTS0042979,2
RTS0042980,4
RTS0042982,1
RTS0042983,2
RTS0042984,2
RTS0042985,1
RTS0042986,4
RTS0042987,2
RTS0042988,4
RTS0042989,3
RTS0042990,1
RTS0042991,2
RTS0042992,2
RTS0042993,2
RTS0042995,2
RTS0042996,2
RTS0042997,5
RTS0042998,2
RTS0042999,5
RTS0043000,2
RTS0043001,2
RTS0043002,2
RTS0043003,2
RTS0043004,3
RTS0043005,2
RTS0043006,1
RTS0043007,1
RTS0043009,3
RTS0043010,2
RTS0043011,6
RTS0043012,3
RTS0043013,1
RTS0043015,2
RTS0043016,1
RTS0043017,4
RTS0043018,3
RTS0043019,3
RTS0043021,1
RTS0043022,4
RTS0043023,3
RTS0043024,3
RTS0043025,3
RTS0043027,2
RTS0043028,2
RTS0043029,4
RTS0043030,1
RTS0043031,3
RTS0043032,1
RTS0043033,2
RTS0043034,1
RTS0043035,1
RTS0043036,2
RTS0043037,3
RTS0043038,4
RTS0043039,2
RTS0043040,4
RTS0043043,2
RTS0043044,4
RTS0043045,3
RTS0043047,2
RTS0043048,5
RTS0043049,2
RTS0043050,2
RTS0043051,3
RTS0043052,3
RTS0043053,3
RTS0043054,1
RTS0043055,5
RTS0043056,3
RTS0043057,2
RTS0043058,1
RTS0043059,2
RTS0043060,1
RTS0043061,5
RTS0043062,2
RTS0043063,4
RTS0043064,3
RTS0043065,1
RTS0043067,2
RTS0043068,3
RTS0043069,1
RTS0043070,1
RTS0043071,3
RTS0043072,5
RTS0043073,1
RTS0043074,2
RTS0043075,1
RTS0043076,2
RTS0043077,2
RTS0043078,2
RTS0043079,3
RTS0043080,2
RTS0043081,2
RTS0043082,4
RTS0043084,1
RTS0043085,4
RTS0043086,3
RTS0043087,1
RTS0043088,6
RTS0043089,10
RTS0043090,6
RTS0043091,1
RTS0043092,2
RTS0043093,3
RTS0043094,3
RTS0043095,1
RTS0043098,2
RTS0043099,3
RTS0043100,1
RTS0043101,1
RTS0043102,4
RTS0043103,1
RTS0043104,1
RTS0043105,3
RTS0043106,5
RTS0043107,3
RTS0043108,2
RTS0043109,4
RTS0043110,2
RTS0043111,5
RTS0043112,4
RTS0043113,4
RTS0043114,4
RTS0043115,2
RTS0043116,3
RTS0043117,3
RTS0043118,3
RTS0043119,1
RTS0043121,3
RTS0043122,2
RTS0043123,2
RTS0043124,1
RTS0043125,3
RTS0043126,6
RTS0043127,2
RTS0043128,7
RTS0043129,2
RTS0043130,4
RTS0043131,2
RTS0043132,2
RTS0043133,2
RTS0043134,1
RTS0043135,1
RTS0043136,1
RTS0043137,2
RTS0043138,7
RTS0043139,1
RTS0043140,3
RTS0043141,1
RTS0043142,3
RTS0043144,2
RTS0043145,2
RTS0043146,3
RTS0043147,2
RTS0043148,1
RTS0043149,1
RTS0043153,4
RTS0043154,1
RTS0043155,1
RTS0043156,2
RTS0043157,5
RTS0043159,6
RTS0043160,6
RTS0043161,3
RTS0043162,5
RTS0043163,5
RTS0043164,1
RTS0043165,3
RTS0043167,2
RTS0043168,2
RTS0043169,4
RTS0043170,3
RTS0043171,2
RTS0043172,4
RTS0043173,5
RTS0043174,3
RTS0043175,7
RTS0043176,2
RTS0043177,2
RTS0043178,3
RTS0043179,2
RTS0043180,1
RTS0043181,1
RTS0043182,4
RTS0043183,3
RTS0043184,1
RTS0043186,3
RTS0043187,4
RTS0043188,3
RTS0043189,1
RTS0043190,5
RTS0043191,2
RTS0043192,4
RTS0043193,2
RTS0043196,5
RTS0043197,2
RTS0043198,1
RTS0043199,5
RTS0043200,2
RTS0043201,4
RTS0043202,2
RTS0043203,2
RTS0043204,3
RTS0043205,3
RTS0043206,1
RTS0043207,2
RTS0043208,2
RTS0043209,2
RTS0043210,1
RTS0043211,1
RTS0043213,1
RTS0043214,3
RTS0043215,1
RTS0043216,4
RTS0043218,3
RTS0043219,1
RTS0043220,2
RTS0043221,2
RTS0043222,1
RTS0043223,1
RTS0043224,1
RTS0043225,2
RTS0043226,2
RTS0043229,1
RTS0043230,2
RTS0043232,3
RTS0043233,2
RTS0043235,5
RTS0043236,1
RTS0043237,2
RTS0043238,2
RTS0043239,2
RTS0043240,3
RTS0043241,2
RTS0043242,1
RTS0043243,1
RTS0043244,1
RTS0043245,1
RTS0043246,1
RTS0043247,1
RTS0043248,2
RTS0043249,3
RTS0043250,2
RTS0043251,2
RTS0043252,4
RTS0043253,1
RTS0043254,1
RTS0043255,1
RTS0043256,1
RTS0043257,1
RTS0043259,2
RTS0043260,5
RTS0043261,3
RTS0043262,3
RTS0043263,2
RTS0043264,3
RTS0043265,5
RTS0043267,1
RTS0043269,6
RTS0043270,5
RTS0043271,3
RTS0043272,1
RTS0043274,2
RTS0043275,5
RTS0043276,1
RTS0043277,9
RTS0043278,3
RTS0043279,2
RTS0043281,3
RTS0043282,5
RTS0043283,3
RTS0043284,2
RTS0043285,2
RTS0043286,2
RTS0043287,4
RTS0043288,1
RTS0043289,5
RTS0043290,1
RTS0043291,4
RTS0043292,3
RTS0043293,3
RTS0043294,4
RTS0043295,2
RTS0043296,1
RTS0043300,1
RTS0043303,5
RTS0043304,4
RTS0043305,2
RTS0043307,1
RTS0043308,1
RTS0043309,1
RTS0043310,4
RTS0043311,3
RTS0043312,2
RTS0043313,8
RTS0043314,4
RTS0043316,2
RTS0043317,1
RTS0043319,2
RTS0043320,1
RTS0043321,3
RTS0043322,2
RTS0043323,2
RTS0043324,1
RTS0043325,3
RTS0043326,4
RTS0043327,2
RTS0043328,3
RTS0043329,3
RTS0043330,4
RTS0043331,3
RTS0043332,3
RTS0043333,2
RTS0043334,4
RTS0043335,2
RTS0043336,3
RTS0043338,3
RTS0043339,3
RTS0043341,2
RTS0043342,2
RTS0043343,1
RTS0043344,1
RTS0043345,1
RTS0043346,4
RTS0043347,8
RTS0043348,4
RTS0043350,2
RTS0043352,6
RTS0043353,5
RTS0043354,3
RTS0043355,8
RTS0043356,3
RTS0043357,1
RTS0043358,5
RTS0043359,5
RTS0043360,3
RTS0043361,6
RTS0043362,7
RTS0043363,2
RTS0043364,2
RTS0043366,4
RTS0043367,2
RTS0043368,1
RTS0043369,3
RTS0043371,6
RTS0043372,2
RTS0043373,3
RTS0043374,2
RTS0043375,1
RTS0043376,1
RTS0043377,5
RTS0043378,2
RTS0043379,2
RTS0043380,5
RTS0043381,4
RTS0043382,3
RTS0043383,2
RTS0043384,1
RTS0043385,1
RTS0043386,1
RTS0043387,1
RTS0043388,1
RTS0043389,4
RTS0043390,2
RTS0043391,2
RTS0043392,1
RTS0043393,4
RTS0043394,2
RTS0043396,3
RTS0043397,6
RTS0043398,4
RTS0043399,5
RTS0043400,3
RTS0043402,2
RTS0043403,1
RTS0043405,3
RTS0043406,1
RTS0043407,3
RTS0043408,2
RTS0043409,1
RTS0043410,3
RTS0043412,1
RTS0043413,1
RTS0043414,3
RTS0043415,2
RTS0043416,2
RTS0043417,1
RTS0043418,3
RTS0043420,3
RTS0043421,3
RTS0043422,1
RTS0043423,4
RTS0043424,2
RTS0043425,4
RTS0043426,2
RTS0043427,4
RTS0043428,1
RTS0043429,4
RTS0043430,2
RTS0043431,6
RTS0043432,2
RTS0043433,2
RTS0043434,5
RTS0043435,2
RTS0043436,2
RTS0043437,1
RTS0043438,2
RTS0043440,6
RTS0043441,5
RTS0043442,1
RTS0043443,4
RTS0043444,2
RTS0043445,5
RTS0043446,2
RTS0043447,1
RTS0043448,3
RTS0043449,4
RTS0043450,2
RTS0043451,3
RTS0043453,2
RTS0043455,1
RTS0043457,3
RTS0043459,1
RTS0043460,3
RTS0043461,3
RTS0043462,1
RTS0043463,1
RTS0043464,7
RTS0043465,1
RTS0043466,6
RTS0043467,3
RTS0043468,8
RTS0043470,1
RTS0043471,1
RTS0043472,3
RTS0043473,3
RTS0043474,1
RTS0043475,2
RTS0043476,2
RTS0043477,3
RTS0043478,1
RTS0043479,3
RTS0043480,5
RTS0043481,1
RTS0043482,2
RTS0043483,2
RTS0043484,4
RTS0043485,6
RTS0043487,6
RTS0043488,1
RTS0043489,3
RTS0043490,5
RTS0043491,5
RTS0043492,5
RTS0043493,2
RTS0043494,7
RTS0043495,3
RTS0043497,2
RTS0043498,2
RTS0043499,2
RTS0043500,1
RTS0043501,1
RTS0043502,5
RTS0043503,1
RTS0043504,1
RTS0043505,1
RTS0043506,4
RTS0043507,3
RTS0043508,1
RTS0043509,4
RTS0043510,2
RTS0043511,1
RTS0043512,2
RTS0043513,1
RTS0043514,7
RTS0043515,1
RTS0043516,2
RTS0043517,2
RTS0043518,1
RTS0043520,4
RTS0043521,3
RTS0043523,1
RTS0043524,3
RTS0043525,2
RTS0043526,3
RTS0043528,3
RTS0043530,1
RTS0043531,3
RTS0043533,2
RTS0043534,3
RTS0043535,1
RTS0043536,7
RTS0043537,2
RTS0043538,2
RTS0043540,1
RTS0043541,2
RTS0043543,3
RTS0043544,4
RTS0043545,2
RTS0043546,2
RTS0043547,2
RTS0043548,3
RTS0043549,1
RTS0043550,1
RTS0043551,3
RTS0043553,4
RTS0043554,1
RTS0043555,5
RTS0043556,2
RTS0043557,1
RTS0043558,4
RTS0043559,3
RTS0043560,2
RTS0043561,2
RTS0043563,1
RTS0043565,1
RTS0043566,4
RTS0043567,4
RTS0043568,4
RTS0043569,3
RTS0043570,6
RTS0043571,7
RTS0043572,3
RTS0043573,3
RTS0043574,1
RTS0043575,4
RTS0043576,7
RTS0043577,3
RTS0043579,9
RTS0043580,1
RTS0043582,3
RTS0043583,4
RTS0043585,1
RTS0043586,1
RTS0043588,1
RTS0043589,2
RTS0043591,2
RTS0043592,4
RTS0043593,2
RTS0043594,2
RTS0043595,2
RTS0043597,2
RTS0043598,1
RTS0043599,3
RTS0043600,1
RTS0043602,2
RTS0043603,1
RTS0043604,2
RTS0043605,1
RTS0043606,3
RTS0043607,3
RTS0043608,4
RTS0043609,2
RTS0043612,3
RTS0043613,2
RTS0043614,2
RTS0043615,2
RTS0043618,2
RTS0043620,1
RTS0043621,2
RTS0043622,3
RTS0043623,3
RTS0043624,5
RTS0043625,2
RTS0043626,1
RTS0043627,2
RTS0043628,2
RTS0043629,1
RTS0043630,2
RTS0043631,2
RTS0043632,4
RTS0043633,2
RTS0043634,1
RTS0043635,2
RTS0043636,2
RTS0043638,1
RTS0043639,4
RTS0043641,2
RTS0043642,6
RTS0043643,7
RTS0043644,12
RTS0043645,7
RTS0043648,2
RTS0043649,4
RTS0043651,2
RTS0043652,4
RTS0043653,2
RTS0043654,2
RTS0043655,3
RTS0043656,1
RTS0043657,2
RTS0043658,1
RTS0043659,1
RTS0043660,2
RTS0043661,4
RTS0043663,2
RTS0043664,1
RTS0043665,1
RTS0043666,2
RTS0043667,1
RTS0043668,1
RTS0043669,6
RTS0043670,4
RTS0043672,6
RTS0043674,1
RTS0043675,2
RTS0043676,2
RTS0043680,1
RTS0043681,1
RTS0043682,3
RTS0043683,1
RTS0043684,2
RTS0043685,1
RTS0043686,1
RTS0043687,3
RTS0043689,2
RTS0043690,1
RTS0043692,2
RTS0043694,2
RTS0043695,6
RTS0043696,3
RTS0043697,2
RTS0043698,7
RTS0043699,1
RTS0043700,1
RTS0043701,3
RTS0043702,4
RTS0043703,1
RTS0043704,4
RTS0043705,3
RTS0043706,5
RTS0043707,3
RTS0043709,1
RTS0043710,2
RTS0043711,1
RTS0043712,2
RTS0043713,1
RTS0043714,3
RTS0043715,2
RTS0043716,3
RTS0043717,3
RTS0043718,1
RTS0043719,1
RTS0043720,3
RTS0043721,2
RTS0043722,3
RTS0043723,5
RTS0043724,2
RTS0043725,1
RTS0043726,1
RTS0043729,1
RTS0043730,1
RTS0043731,2
RTS0043732,5
RTS0043733,4
RTS0043734,1
RTS0043735,3
RTS0043736,3
RTS0043737,6
RTS0043738,1
RTS0043739,1
RTS0043740,6
RTS0043741,2
RTS0043742,2
RTS0043743,1
RTS0043744,3
RTS0043745,2
RTS0043747,3
RTS0043748,2
RTS0043749,1
RTS0043750,1
RTS0043751,1
RTS0043752,3
RTS0043753,5
RTS0043754,1
RTS0043755,5
RTS0043756,4
RTS0043757,2
RTS0043758,4
RTS0043759,3
RTS0043761,2
RTS0043763,2
RTS0043764,1
RTS0043765,3
RTS0043766,4
RTS0043767,3
RTS0043768,2
RTS0043769,1
RTS0043770,2
RTS0043772,1
RTS0043774,2
RTS0043776,2
RTS0043777,3
RTS0043778,1
RTS0043779,1
RTS0043780,3
RTS0043781,1
RTS0043782,3
RTS0043783,4
RTS0043784,1
RTS0043785,1
RTS0043786,2
RTS0043787,2
RTS0043788,3
RTS0043789,2
RTS0043790,3
RTS0043791,1
RTS0043792,3
RTS0043793,2
RTS0043796,2
RTS0043797,4
RTS0043798,1
RTS0043799,4
RTS0043800,1
RTS0043801,1
RTS0043803,2
RTS0043804,2
RTS0043805,3
RTS0043806,1
RTS0043809,3
RTS0043810,2
RTS0043811,2
RTS0043812,1
RTS0043813,3
RTS0043814,6
RTS0043815,5
RTS0043816,5
RTS0043817,1
RTS0043818,1
RTS0043819,2
RTS0043820,2
RTS0043821,1
RTS0043822,1
RTS0043823,2
RTS0043824,2
RTS0043825,2
RTS0043826,1
RTS0043827,1
RTS0043828,1
RTS0043829,1
RTS0043830,3
RTS0043831,4
RTS0043832,1
RTS0043833,3
RTS0043834,1
RTS0043836,4
RTS0043837,2
RTS0043838,1
RTS0043839,3
RTS0043840,4
RTS0043841,2
RTS0043842,1
RTS0043844,1
RTS0043846,3
RTS0043847,3
RTS0043848,2
RTS0043849,5
RTS0043850,8
RTS0043851,1
RTS0043852,5
RTS0043853,2
RTS0043856,2
RTS0043857,2
RTS0043858,1
RTS0043859,1
RTS0043861,3
RTS0043862,4
RTS0043863,2
RTS0043864,1
RTS0043866,3
RTS0043867,2
RTS0043868,4
RTS0043869,2
RTS0043870,1
RTS0043871,2
RTS0043872,2
RTS0043873,3
RTS0043874,2
RTS0043875,1
RTS0043876,1
RTS0043877,1
RTS0043878,5
RTS0043879,3
RTS0043880,1
RTS0043881,1
RTS0043882,1
RTS0043883,3
RTS0043884,2
RTS0043885,1
RTS0043886,9
RTS0043887,5
RTS0043888,2
RTS0043889,1
RTS0043890,4
RTS0043891,1
RTS0043892,4
RTS0043893,4
RTS0043895,5
RTS0043896,6
RTS0043897,3
RTS0043898,3
RTS0043899,5
RTS0043900,1
RTS0043901,3
RTS0043902,3
RTS0043903,7
RTS0043904,4
RTS0043908,5
RTS0043909,3
RTS0043910,3
RTS0043911,1
RTS0043913,1
RTS0043916,1
RTS0043917,1
RTS0043918,4
RTS0043919,1
RTS0043920,4
RTS0043921,1
RTS0043922,4
RTS0043923,4
RTS0043924,5
RTS0043925,3
RTS0043927,2
RTS0043928,3
RTS0043930,4
RTS0043931,3
RTS0043932,4
RTS0043933,3
RTS0043934,1
RTS0043935,3
RTS0043936,2
RTS0043937,1
RTS0043938,1
RTS0043941,4
RTS0043942,1
RTS0043943,1
RTS0043944,2
RTS0043945,5
RTS0043946,3
RTS0043947,2
RTS0043948,1
RTS0043949,1
RTS0043950,2
RTS0043951,1
RTS0043952,2
RTS0043953,1
RTS0043954,2
RTS0043955,1
RTS0043956,4
RTS0043957,3
RTS0043958,4
RTS0043959,2
RTS0043960,2
RTS0043961,2
RTS0043962,1
RTS0043963,4
RTS0043964,4
RTS0043965,3
RTS0043966,3
RTS0043967,2
RTS0043968,5
RTS0043969,8
RTS0043970,5
RTS0043971,5
RTS0043972,2
RTS0043973,3
RTS0043974,5
RTS0043975,3
RTS0043977,3
RTS0043978,5
RTS0043979,3
RTS0043980,2
RTS0043981,5
RTS0043982,2
RTS0043983,2
RTS0043984,3
RTS0043985,8
RTS0043987,7
RTS0043988,2
RTS0043989,2
RTS0043990,4
RTS0043991,3
RTS0043994,3
RTS0043996,2
RTS0043997,1
RTS0044000,2
RTS0044001,2
RTS0044002,3
RTS0044003,2
RTS0044004,1
RTS0044005,3
RTS0044006,2
RTS0044007,2
RTS0044008,1
RTS0044009,4
RTS0044010,6
RTS0044011,5
RTS0044012,1
RTS0044013,2
RTS0044014,2
RTS0044015,1
RTS0044016,3
RTS0044017,4
RTS0044018,3
RTS0044019,1
RTS0044020,4
RTS0044021,1
RTS0044022,4
RTS0044024,2
RTS0044025,1
RTS0044026,1
RTS0044027,2
RTS0044028,3
RTS0044029,4
RTS0044030,1
RTS0044031,3
RTS0044032,1
RTS0044033,4
RTS0044034,2
RTS0044035,1
RTS0044036,5
RTS0044037,1
RTS0044038,4
RTS0044039,2
RTS0044040,5
RTS0044041,2
RTS0044042,3
RTS0044043,3
RTS0044044,4
RTS0044045,3
RTS0044046,3
RTS0044047,2
RTS0044048,3
RTS0044050,1
RTS0044051,2
RTS0044053,5
RTS0044054,2
RTS0044056,4
RTS0044057,1
RTS0044058,1
RTS0044059,2
RTS0044060,1
RTS0044061,2
RTS0044062,2
RTS0044063,1
RTS0044064,1
RTS0044065,1
RTS0044067,2
RTS0044068,3
RTS0044069,7
RTS0044070,2
RTS0044071,2
RTS0044072,1
RTS0044073,7
RTS0044074,2
RTS0044075,4
RTS0044076,4
RTS0044077,1
RTS0044081,2
RTS0044082,3
RTS0044083,3
RTS0044084,2
RTS0044085,1
RTS0044086,2
RTS0044087,1
RTS0044089,1
RTS0044090,5
RTS0044091,2
RTS0044092,3
RTS0044093,4
RTS0044094,2
RTS0044095,2
RTS0044096,2
RTS0044097,1
RTS0044099,2
RTS0044101,3
RTS0044102,5
RTS0044103,3
RTS0044104,1
RTS0044106,5
RTS0044107,5
RTS0044108,6
RTS0044109,10
RTS0044110,10
RTS0044111,1
RTS0044112,2
RTS0044113,7
RTS0044114,3
RTS0044115,3
RTS0044116,3
RTS0044117,2
RTS0044118,2
RTS0044119,3
RTS0044120,5
RTS0044121,1
RTS0044122,1
RTS0044123,1
RTS0044124,1
RTS0044125,1
RTS0044126,5
RTS0044127,1
RTS0044128,5
RTS0044129,1
RTS0044130,2
RTS0044131,2
RTS0044133,2
RTS0044134,3
RTS0044135,1
RTS0044136,2
RTS0044137,2
RTS0044138,3
RTS0044139,2
RTS0044140,2
RTS0044141,2
RTS0044142,3
RTS0044143,1
RTS0044144,2
RTS0044145,1
RTS0044146,1
RTS0044147,1
RTS0044148,2
RTS0044150,3
RTS0044153,2
RTS0044155,2
RTS0044156,5
RTS0044157,3
RTS0044158,7
RTS0044159,5
RTS0044160,3
RTS0044161,1
RTS0044162,1
RTS0044163,2
RTS0044164,6
RTS0044166,2
RTS0044167,2
RTS0044168,2
RTS0044169,2
RTS0044171,1
RTS0044172,2
RTS0044173,1
RTS0044174,6
RTS0044175,2
RTS0044176,3
RTS0044177,2
RTS0044178,4
RTS0044180,2
RTS0044181,2
RTS0044182,2
RTS0044183,2
RTS0044184,3
RTS0044185,2
RTS0044187,4
RTS0044188,3
RTS0044190,1
RTS0044191,2
RTS0044192,2
RTS0044193,2
RTS0044194,2
RTS0044195,3
RTS0044196,4
RTS0044197,3
RTS0044198,3
RTS0044199,4
RTS0044200,2
RTS0044206,2
RTS0044207,3
RTS0044208,1
RTS0044209,2
RTS0044210,2
RTS0044211,2
RTS0044212,2
RTS0044213,4
RTS0044214,3
RTS0044215,2
RTS0044216,2
RTS0044217,4
RTS0044218,2
RTS0044219,1
RTS0044220,1
RTS0044221,3
RTS0044223,1
RTS0044224,4
RTS0044226,2
RTS0044227,1
RTS0044228,2
RTS0044229,1
RTS0044230,3
RTS0044231,1
RTS0044232,2
RTS0044233,3
RTS0044234,2
RTS0044235,4
RTS0044236,2
RTS0044237,1
RTS0044238,4
RTS0044239,1
RTS0044240,2
RTS0044242,2
RTS0044243,1
RTS0044244,1
RTS0044245,1
RTS0044246,1
RTS0044248,4
RTS0044249,5
RTS0044250,2
RTS0044251,1
RTS0044252,1
RTS0044253,1
RTS0044255,3
RTS0044256,4
RTS0044258,3
RTS0044259,3
RTS0044260,1
RTS0044261,3
RTS0044262,1
RTS0044263,4
RTS0044266,1
RTS0044267,2
RTS0044268,1
RTS0044269,4
RTS0044270,3
RTS0044271,6
RTS0044272,6
RTS0044273,2
RTS0044274,5
RTS0044275,5
RTS0044276,2
RTS0044277,1
RTS0044278,1
RTS0044279,1
RTS0044280,1
RTS0044281,3
RTS0044282,6
RTS0044283,1
RTS0044284,1
RTS0044286,1
RTS0044287,4
RTS0044288,1
RTS0044290,2
RTS0044291,1
RTS0044292,1
RTS0044293,2
RTS0044294,3
RTS0044295,1
RTS0044296,3
RTS0044297,4
RTS0044298,1
RTS0044299,4
RTS0044300,2
RTS0044301,5
RTS0044302,2
RTS0044303,7
RTS0044304,6
RTS0044305,3
RTS0044306,5
RTS0044307,4
RTS0044308,3
RTS0044309,5
RTS0044310,2
RTS0044312,4
RTS0044313,3
RTS0044314,2
RTS0044315,2
RTS0044316,7
RTS0044317,5
RTS0044318,2
RTS0044319,1
RTS0044320,1
RTS0044321,5
RTS0044322,3
RTS0044323,4
RTS0044324,1
RTS0044325,4
RTS0044326,2
RTS0044327,2
RTS0044328,2
RTS0044329,4
RTS0044331,4
RTS0044332,2
RTS0044333,3
RTS0044334,3
RTS0044335,2
RTS0044336,2
RTS0044337,1
RTS0044338,3
RTS0044339,2
RTS0044340,3
RTS0044341,1
RTS0044342,1
RTS0044343,1
RTS0044344,3
RTS0044345,1
RTS0044346,9
RTS0044347,7
RTS0044348,7
RTS0044349,6
RTS0044350,5
RTS0044351,3
RTS0044352,4
RTS0044353,9
RTS0044354,6
RTS0044355,7
RTS0044356,3
RTS0044357,4
RTS0044358,4
RTS0044359,1
RTS0044360,1
RTS0044361,6
RTS0044362,3
RTS0044363,1
RTS0044364,1
RTS0044365,2
RTS0044366,5
RTS0044367,2
RTS0044368,7
RTS0044369,5
RTS0044370,1
RTS0044371,1
RTS0044372,2
RTS0044373,2
RTS0044374,2
RTS0044376,1
RTS0044377,3
RTS0044378,3
RTS0044379,6
RTS0044381,4
RTS0044382,1
RTS0044383,2
RTS0044384,5
RTS0044385,2
RTS0044386,2
RTS0044387,2
RTS0044388,2
RTS0044389,2
RTS0044390,2
RTS0044391,6
RTS0044392,10
RTS0044393,6
RTS0044394,5
RTS0044395,8
RTS0044396,5
RTS0044397,3
RTS0044399,1
RTS0044400,1
RTS0044401,2
RTS0044402,1
RTS0044403,3
RTS0044404,2
RTS0044406,2
RTS0044407,1
RTS0044408,3
RTS0044409,3
RTS0044410,1
RTS0044412,1
RTS0044413,2
RTS0044414,2
RTS0044415,1
RTS0044416,4
RTS0044417,5
RTS0044418,5
RTS0044419,2
RTS0044420,6
RTS0044421,1
RTS0044422,2
RTS0044423,1
RTS0044424,2
RTS0044429,3
RTS0044430,6
RTS0044431,2
RTS0044432,6
RTS0044434,2
RTS0044435,3
RTS0044436,2
RTS0044437,3
RTS0044438,4
RTS0044439,4
RTS0044440,2
RTS0044441,2
RTS0044442,2
RTS0044443,3
RTS0044444,1
RTS0044445,5
RTS0044446,2
RTS0044447,2
RTS0044448,4
RTS0044449,2
RTS0044450,1
RTS0044451,3
RTS0044452,1
RTS0044453,1
RTS0044454,2
RTS0044455,2
RTS0044456,1
RTS0044457,1
RTS0044458,1
RTS0044460,5
RTS0044461,4
RTS0044462,2
RTS0044463,1
RTS0044464,4
RTS0044465,4
RTS0044467,2
RTS0044468,4
RTS0044469,3
RTS0044470,1
RTS0044471,2
RTS0044472,3
RTS0044473,1
RTS0044474,4
RTS0044475,1
RTS0044476,4
RTS0044477,2
RTS0044478,3
RTS0044479,2
RTS0044480,2
RTS0044481,7
RTS0044482,6
RTS0044483,6
RTS0044484,3
RTS0044485,2
RTS0044486,2
RTS0044488,3
RTS0044489,3
RTS0044490,3
RTS0044491,1
RTS0044492,2
RTS0044493,6
RTS0044494,2
RTS0044495,5
RTS0044496,1
RTS0044497,1
RTS0044499,2
RTS0044500,2
RTS0044501,2
RTS0044502,2
RTS0044503,6
RTS0044504,3
RTS0044505,2
RTS0044506,1
RTS0044507,4
RTS0044508,1
RTS0044509,2
RTS0044510,1
RTS0044511,9
RTS0044512,2
RTS0044513,4
RTS0044514,1
RTS0044515,3
RTS0044516,3
RTS0044517,1
RTS0044518,5
RTS0044519,5
RTS0044520,2
RTS0044521,2
RTS0044522,3
RTS0044523,2
RTS0044524,2
RTS0044525,1
RTS0044526,2
RTS0044527,4
RTS0044529,2
RTS0044530,1
RTS0044532,3
RTS0044533,4
RTS0044534,1
RTS0044535,4
RTS0044536,1
RTS0044537,4
RTS0044538,3
RTS0044539,1
RTS0044540,2
RTS0044542,3
RTS0044543,5
RTS0044544,1
RTS0044545,1
RTS0044546,2
RTS0044547,2
RTS0044548,4
RTS0044549,4
RTS0044550,3
RTS0044551,3
RTS0044552,4
RTS0044553,4
RTS0044554,3
RTS0044555,1
RTS0044556,2
RTS0044557,8
RTS0044558,3
RTS0044559,1
RTS0044560,2
RTS0044561,3
RTS0044562,1
RTS0044563,3
RTS0044564,4
RTS0044565,3
RTS0044567,1
RTS0044568,1
RTS0044569,1
RTS0044570,1
RTS0044571,6
RTS0044573,1
RTS0044574,8
RTS0044576,2
RTS0044577,1
RTS0044578,3
RTS0044579,3
RTS0044580,1
RTS0044584,4
RTS0044585,1
RTS0044588,1
RTS0044589,2
RTS0044590,2
RTS0044591,5
RTS0044592,3
RTS0044593,3
RTS0044594,2
RTS0044596,2
RTS0044598,3
RTS0044599,2
RTS0044600,1
RTS0044601,3
RTS0044602,2
RTS0044604,3
RTS0044605,5
RTS0044606,1
RTS0044607,2
RTS0044609,1
RTS0044611,2
RTS0044613,1
RTS0044614,2
RTS0044615,3
RTS0044617,1
RTS0044618,1
RTS0044619,2
RTS0044620,3
RTS0044621,3
RTS0044622,3
RTS0044623,6
RTS0044624,3
RTS0044625,2
RTS0044626,1
RTS0044627,1
RTS0044628,2
RTS0044629,1
RTS0044630,3
RTS0044631,2
RTS0044632,2
RTS0044633,2
RTS0044634,2
RTS0044635,1
RTS0044636,2
RTS0044637,4
RTS0044638,2
RTS0044639,1
RTS0044640,2
RTS0044641,3
RTS0044642,3
RTS0044643,1
RTS0044644,2
RTS0044647,1
RTS0044648,1
RTS0044649,2
RTS0044651,4
RTS0044652,3
RTS0044654,2
RTS0044655,1
RTS0044656,8
RTS0044657,2
RTS0044658,5
RTS0044659,1
RTS0044660,6
RTS0044661,3
RTS0044662,4
RTS0044663,1
RTS0044664,3
RTS0044665,1
RTS0044666,1
RTS0044667,1
RTS0044668,1
RTS0044669,3
RTS0044670,3
RTS0044672,1
RTS0044673,2
RTS0044674,3
RTS0044676,3
RTS0044677,1
RTS0044678,1
RTS0044679,1
RTS0044680,2
RTS0044681,2
RTS0044683,2
RTS0044684,2
RTS0044685,1
RTS0044686,2
RTS0044687,2
RTS0044689,3
RTS0044690,3
RTS0044691,3
RTS0044692,3
RTS0044693,1
RTS0044695,1
RTS0044696,3
RTS0044697,3
RTS0044698,3
RTS0044699,3
RTS0044700,2
RTS0044701,3
RTS0044702,2
RTS0044703,2
RTS0044705,2
RTS0044706,1
RTS0044707,1
RTS0044709,3
RTS0044710,5
RTS0044711,3
RTS0044712,4
RTS0044714,2
RTS0044715,3
RTS0044716,3
RTS0044717,1
RTS0044718,2
RTS0044719,2
RTS0044720,3
RTS0044721,8
RTS0044722,5
RTS0044723,4
RTS0044724,2
RTS0044725,1
RTS0044726,4
RTS0044727,2
RTS0044728,1
RTS0044729,3
RTS0044730,2
RTS0044731,5
RTS0044732,3
RTS0044733,1
RTS0044735,2
RTS0044736,1
RTS0044738,3
RTS0044739,1
RTS0044740,1
RTS0044742,1
RTS0044743,2
RTS0044744,1
RTS0044746,1
RTS0044747,1
RTS0044748,3
RTS0044749,2
RTS0044751,2
RTS0044752,4
RTS0044753,4
RTS0044754,2
RTS0044755,3
RTS0044756,4
RTS0044757,1
RTS0044758,2
RTS0044759,1
RTS0044760,1
RTS0044761,4
RTS0044762,3
RTS0044763,1
RTS0044765,4
RTS0044766,1
RTS0044767,2
RTS0044768,3
RTS0044769,1
RTS0044772,1
RTS0044773,7
RTS0044776,3
RTS0044777,3
RTS0044778,5
RTS0044779,2
RTS0044780,5
RTS0044781,5
RTS0044782,4
RTS0044783,4
RTS0044784,6
RTS0044785,4
RTS0044786,4
RTS0044787,3
RTS0044788,4
RTS0044789,5
RTS0044790,4
RTS0044791,9
RTS0044792,9
RTS0044793,2
RTS0044794,2
RTS0044795,1
RTS0044796,3
RTS0044797,1
RTS0044798,1
RTS0044799,4
RTS0044800,1
RTS0044801,6
RTS0044802,3
RTS0044803,1
RTS0044804,3
RTS0044805,1
RTS0044806,1
RTS0044807,2
RTS0044808,1
RTS0044809,1
RTS0044810,3
RTS0044811,3
RTS0044812,2
RTS0044813,3
RTS0044814,1
RTS0044815,2
RTS0044816,3
RTS0044819,2
RTS0044820,4
RTS0044821,3
RTS0044822,5
RTS0044823,3
RTS0044824,1
RTS0044825,4
RTS0044827,3
RTS0044828,3
RTS0044829,4
RTS0044830,1
RTS0044831,1
RTS0044832,2
RTS0044833,1
RTS0044834,1
RTS0044835,1
RTS0044836,2
RTS0044837,2
RTS0044838,3
RTS0044839,1
RTS0044841,2
RTS0044842,2
RTS0044843,7
RTS0044844,1
RTS0044845,9
RTS0044846,1
RTS0044849,1
RTS0044850,6
RTS0044852,1
RTS0044853,2
RTS0044854,3
RTS0044855,3
RTS0044856,3
RTS0044857,2
RTS0044860,3
RTS0044861,1
RTS0044862,4
RTS0044864,1
RTS0044865,3
RTS0044866,4
RTS0044867,6
RTS0044868,4
RTS0044869,2
RTS0044870,2
RTS0044871,1
RTS0044872,3
RTS0044873,4
RTS0044874,3
RTS0044875,3
RTS0044876,5
RTS0044877,7
RTS0044878,4
RTS0044879,9
RTS0044880,9
RTS0044882,4
RTS0044883,1
RTS0044884,1
RTS0044885,4
RTS0044886,2
RTS0044888,2
RTS0044889,3
RTS0044891,2
RTS0044892,1
RTS0044893,2
RTS0044894,3
RTS0044895,3
RTS0044896,7
RTS0044897,5
RTS0044898,2
RTS0044899,5
RTS0044900,3
RTS0044901,6
RTS0044902,4
RTS0044903,9
RTS0044904,7
RTS0044905,3
RTS0044906,7
RTS0044907,7
RTS0044908,7
RTS0044909,16
RTS0044910,10
RTS0044911,1
RTS0044912,1
RTS0044913,3
RTS0044914,3
RTS0044915,3
RTS0044916,1
RTS0044917,1
RTS0044918,3
RTS0044919,3
RTS0044920,1
RTS0044921,6
RTS0044922,2
RTS0044923,5
RTS0044924,4
RTS0044925,5
RTS0044926,1
RTS0044927,1
RTS0044928,1
RTS0044929,1
RTS0044930,3
RTS0044931,1
RTS0044932,3
RTS0044933,2
RTS0044934,4
RTS0044935,1
RTS0044936,3
RTS0044937,1
RTS0044938,3
RTS0044939,2
RTS0044940,3
RTS0044941,2
RTS0044942,6
RTS0044943,2
RTS0044944,3
RTS0044945,2
RTS0044946,3
RTS0044947,1
RTS0044948,2
RTS0044949,3
RTS0044951,2
RTS0044953,1
RTS0044955,2
RTS0044956,2
RTS0044957,2
RTS0044958,6
RTS0044960,3
RTS0044961,1
RTS0044962,3
RTS0044963,5
RTS0044964,3
RTS0044965,2
RTS0044966,2
RTS0044967,2
RTS0044968,3
RTS0044969,1
RTS0044970,3
RTS0044971,4
RTS0044972,2
RTS0044973,1
RTS0044974,2
RTS0044975,4
RTS0044976,2
RTS0044977,1
RTS0044978,5
RTS0044982,1
RTS0044983,1
RTS0044984,3
RTS0044985,4
RTS0044986,3
RTS0044988,1
RTS0044989,1
RTS0044990,4
RTS0044991,2
RTS0044994,2
RTS0044995,2
RTS0044997,2
RTS0044998,2
RTS0044999,1
RTS0045000,1
RTS0045001,3
RTS0045002,3
RTS0045003,1
RTS0045004,1
RTS0045005,4
RTS0045006,1
RTS0045007,4
RTS0045008,4
RTS0045009,1
RTS0045010,1
RTS0045011,2
RTS0045012,2
RTS0045013,3
RTS0045014,1
RTS0045015,1
RTS0045017,4
RTS0045018,3
RTS0045019,3
RTS0045020,1
RTS0045023,2
RTS0045024,4
RTS0045025,4
RTS0045026,7
RTS0045027,4
RTS0045028,7
RTS0045029,5
RTS0045030,7
RTS0045031,3
RTS0045032,2
RTS0045033,2
RTS0045034,1
RTS0045035,3
RTS0045038,1
RTS0045039,3
RTS0045040,1
RTS0045041,3
RTS0045044,2
RTS0045045,2
RTS0045047,4
RTS0045049,2
RTS0045050,1
RTS0045051,4
RTS0045052,5
RTS0045053,4
RTS0045054,3
RTS0045055,1
RTS0045056,2
RTS0045059,3
RTS0045063,5
RTS0045064,3
RTS0045065,4
RTS0045066,1
RTS0045067,4
RTS0045068,2
RTS0045069,4
RTS0045070,8
RTS0045071,3
RTS0045072,4
RTS0045073,5
RTS0045074,6
RTS0045075,7
RTS0045078,1
RTS0045079,3
RTS0045080,1
RTS0045081,3
RTS0045082,2
RTS0045083,2
RTS0045084,2
RTS0045085,1
RTS0045087,1
RTS0045088,2
RTS0045090,3
RTS0045091,4
RTS0045092,1
RTS0045093,2
RTS0045096,4
RTS0045097,2
RTS0045099,4
RTS0045100,2
RTS0045101,1
RTS0045102,1
RTS0045103,1
RTS0045104,1
RTS0045105,1
RTS0045106,2
RTS0045108,2
RTS0045109,3
RTS0045111,2
RTS0045112,1
RTS0045113,5
RTS0045114,1
RTS0045115,2
RTS0045116,2
RTS0045117,2
RTS0045118,4
RTS0045119,1
RTS0045120,1
RTS0045121,2
RTS0045122,2
RTS0045123,2
RTS0045124,3
RTS0045127,5
RTS0045130,1
RTS0045131,3
RTS0045132,1
RTS0045133,2
RTS0045134,1
RTS0045135,2
RTS0045136,2
RTS0045137,3
RTS0045138,3
RTS0045139,2
RTS0045140,3
RTS0045141,3
RTS0045142,5
RTS0045143,1
RTS0045144,2
RTS0045145,2
RTS0045146,4
RTS0045147,3
RTS0045148,1
RTS0045149,7
RTS0045150,1
RTS0045151,5
RTS0045152,1
RTS0045153,2
RTS0045154,2
RTS0045155,5
RTS0045156,2
RTS0045157,1
RTS0045159,1
RTS0045160,1
RTS0045161,4
RTS0045162,3
RTS0045163,1
RTS0045164,2
RTS0045165,3
RTS0045166,5
RTS0045167,1
RTS0045168,1
RTS0045169,4
RTS0045170,3
RTS0045171,1
RTS0045173,2
RTS0045174,3
RTS0045175,4
RTS0045176,3
RTS0045177,2
RTS0045178,2
RTS0045179,1
RTS0045180,2
RTS0045181,1
RTS0045182,2
RTS0045183,1
RTS0045184,2
RTS0045186,1
RTS0045188,1
RTS0045189,1
RTS0045190,4
RTS0045191,2
RTS0045192,4
RTS0045193,4
RTS0045194,3
RTS0045195,1
RTS0045196,2
RTS0045197,2
RTS0045198,1
RTS0045199,1
RTS0045200,2
RTS0045201,4
RTS0045202,4
RTS0045203,2
RTS0045204,3
RTS0045205,4
RTS0045206,2
RTS0045207,2
RTS0045208,3
RTS0045209,2
RTS0045211,1
RTS0045212,2
RTS0045213,2
RTS0045214,1
RTS0045215,1
RTS0045216,1
RTS0045217,1
RTS0045218,5
RTS0045219,4
RTS0045220,4
RTS0045221,3
RTS0045222,1
RTS0045223,3
RTS0045224,2
RTS0045225,1
RTS0045226,18
RTS0045227,4
RTS0045228,15
RTS0045229,11
RTS0045230,9
RTS0045231,1
RTS0045232,2
RTS0045233,3
RTS0045234,2
RTS0045236,7
RTS0045237,5
RTS0045238,3
RTS0045239,5
RTS0045240,10
RTS0045241,3
RTS0045242,5
RTS0045243,7
RTS0045244,3
RTS0045245,1
RTS0045246,2
RTS0045247,2
RTS0045248,3
RTS0045251,6
RTS0045252,2
RTS0045253,4
RTS0045254,3
RTS0045255,1
RTS0045256,6
RTS0045257,6
RTS0045258,4
RTS0045259,4
RTS0045260,2
RTS0045261,3
RTS0045262,7
RTS0045263,4
RTS0045264,5
RTS0045265,2
RTS0045266,2
RTS0045267,5
RTS0045268,4
RTS0045269,5
RTS0045270,3
RTS0045271,2
RTS0045272,2
RTS0045273,3
RTS0045274,3
RTS0045277,3
RTS0045278,2
RTS0045279,1
RTS0045280,2
RTS0045281,2
RTS0045282,2
RTS0045285,1
RTS0045286,5
RTS0045288,1
RTS0045289,4
RTS0045290,2
RTS0045291,1
RTS0045292,3
RTS0045293,2
RTS0045294,4
RTS0045295,3
RTS0045296,3
RTS0045297,3
RTS0045300,1
RTS0045301,5
RTS0045302,4
RTS0045303,8
RTS0045304,6
RTS0045305,3
RTS0045306,4
RTS0045308,4
RTS0045309,2
RTS0045310,5
RTS0045312,1
RTS0045313,3
RTS0045315,1
RTS0045316,7
RTS0045317,2
RTS0045318,2
RTS0045319,3
RTS0045320,4
RTS0045321,3
RTS0045322,2
RTS0045323,1
RTS0045324,1
RTS0045325,4
RTS0045326,2
RTS0045327,1
RTS0045328,5
RTS0045330,1
RTS0045331,1
RTS0045332,1
RTS0045333,3
RTS0045334,2
RTS0045335,1
RTS0045336,2
RTS0045337,1
RTS0045338,2
RTS0045339,5
RTS0045340,1
RTS0045341,1
RTS0045342,1
RTS0045343,2
RTS0045344,2
RTS0045345,3
RTS0045347,3
RTS0045348,3
RTS0045349,2
RTS0045350,2
RTS0045351,1
RTS0045352,2
RTS0045353,3
RTS0045354,1
RTS0045356,2
RTS0045357,2
RTS0045358,4
RTS0045359,1
RTS0045360,4
RTS0045361,3
RTS0045362,1
RTS0045363,3
RTS0045364,5
RTS0045365,2
RTS0045367,4
RTS0045370,1
RTS0045371,3
RTS0045372,7
RTS0045373,2
RTS0045374,3
RTS0045376,3
RTS0045377,4
RTS0045378,3
RTS0045379,4
RTS0045380,1
RTS0045381,2
RTS0045382,2
RTS0045384,2
RTS0045385,3
RTS0045386,2
RTS0045387,5
RTS0045388,2
RTS0045389,1
RTS0045390,4
RTS0045391,2
RTS0045392,2
RTS0045393,4
RTS0045394,1
RTS0045395,2
RTS0045396,1
RTS0045397,3
RTS0045398,2
RTS0045399,4
RTS0045400,3
RTS0045401,3
RTS0045402,1
RTS0045403,3
RTS0045404,4
RTS0045406,6
RTS0045407,2
RTS0045408,1
RTS0045409,3
RTS0045410,4
RTS0045411,3
RTS0045412,4
RTS0045413,4
RTS0045414,4
RTS0045415,8
RTS0045417,5
RTS0045418,1
RTS0045419,2
RTS0045420,5
RTS0045421,115
RTS0045422,124
RTS0045423,73
RTS0045424,100
RTS0045425,137
RTS0045426,3
RTS0045427,2
RTS0045428,2
RTS0045429,4
RTS0045431,3
RTS0045432,2
RTS0045433,2
RTS0045434,2
RTS0045435,4
RTS0045436,6
RTS0045437,3
RTS0045438,4
RTS0045439,4
RTS0045440,4
RTS0045441,3
RTS0045442,9
RTS0045443,7
RTS0045444,4
RTS0045445,6
RTS0045446,2
RTS0045447,5
RTS0045448,2
RTS0045449,3
RTS0045450,6
RTS0045451,6
RTS0045452,5
RTS0045453,5
RTS0045454,3
RTS0045455,5
RTS0045456,1
RTS0045457,2
RTS0045458,4
RTS0045459,3
RTS0045460,3
RTS0045461,1
RTS0045462,3
RTS0045463,2
RTS0045464,2
RTS0045465,1
RTS0045466,1
RTS0045467,6
RTS0045468,2
RTS0045469,4
RTS0045470,1
RTS0045471,3
RTS0045472,3
RTS0045474,6
RTS0045475,4
RTS0045476,4
RTS0045477,3
RTS0045478,4
RTS0045479,5
RTS0045480,7
RTS0045481,2
RTS0045482,6
RTS0045483,4
RTS0045484,3
RTS0045485,3
RTS0045486,1
RTS0045487,5
RTS0045488,1
RTS0045489,2
RTS0045491,18
RTS0045492,15
RTS0045493,6
RTS0045494,7
RTS0045495,3
RTS0045496,2
RTS0045497,2
RTS0045498,4
RTS0045499,3
RTS0045500,6
RTS0045501,10
RTS0045502,8
RTS0045503,6
RTS0045504,11
RTS0045505,3
RTS0045506,116
RTS0045507,159
RTS0045508,114
RTS0045509,111
RTS0045510,97
RTS0045511,3
RTS0045512,3
RTS0045513,1
RTS0045514,2
RTS0045515,1
RTS0045516,2
RTS0045517,4
RTS0045518,1
RTS0045519,1
RTS0045520,5
RTS0045521,2
RTS0045522,2
RTS0045523,1
RTS0045524,1
RTS0045525,1
RTS0045526,6
RTS0045527,3
RTS0045528,2
RTS0045529,8
RTS0045530,4
RTS0045531,2
RTS0045532,1
RTS0045533,2
RTS0045534,4
RTS0045535,5
RTS0045536,5
RTS0045537,6
RTS0045538,2
RTS0045539,8
RTS0045540,4
RTS0045541,1
RTS0045542,2
RTS0045545,2
RTS0045546,3
RTS0045548,1
RTS0045549,1
RTS0045550,2
RTS0045551,1
RTS0045552,1
RTS0045554,3
RTS0045555,1
RTS0045556,7
RTS0045557,7
RTS0045558,5
RTS0045559,7
RTS0045561,2
RTS0045562,1
RTS0045564,1
RTS0045565,3
RTS0045566,3
RTS0045567,1
RTS0045568,3
RTS0045570,3
RTS0045572,1
RTS0045573,1
RTS0045574,6
RTS0045575,1
RTS0045576,5
RTS0045578,4
RTS0045579,7
RTS0045580,3
RTS0045581,3
RTS0045582,3
RTS0045583,2
RTS0045584,3
RTS0045585,1
RTS0045586,1
RTS0045587,8
RTS0045588,4
RTS0045589,3
RTS0045590,6
RTS0045592,24
RTS0045593,36
RTS0045594,20
RTS0045595,22
RTS0045596,5
RTS0045597,7
RTS0045598,5
RTS0045599,4
RTS0045600,6
RTS0045601,1
RTS0045602,2
RTS0045604,4
RTS0045606,1
RTS0045607,1
RTS0045608,1
RTS0045609,2
RTS0045610,1
RTS0045611,3
RTS0045612,1
RTS0045613,2
RTS0045614,2
RTS0045615,2
RTS0045616,1
RTS0045617,2
RTS0045619,2
RTS0045620,2
RTS0045621,5
RTS0045622,4
RTS0045623,4
RTS0045624,3
RTS0045625,6
RTS0045626,3
RTS0045627,1
RTS0045628,1
RTS0045629,3
RTS0045631,2
RTS0045633,3
RTS0045634,3
RTS0045635,3
RTS0045636,2
RTS0045637,2
RTS0045638,2
RTS0045640,2
RTS0045641,5
RTS0045642,3
RTS0045643,2
RTS0045644,1
RTS0045645,3
RTS0045647,1
RTS0045648,1
RTS0045649,2
RTS0045650,4
RTS0045652,2
RTS0045653,2
RTS0045654,7
RTS0045655,4
RTS0045656,1
RTS0045657,3
RTS0045658,3
RTS0045659,2
RTS0045660,3
RTS0045661,5
RTS0045662,4
RTS0045663,6
RTS0045664,5
RTS0045665,5
RTS0045666,3
RTS0045667,2
RTS0045669,4
RTS0045671,2
RTS0045673,4
RTS0045674,1
RTS0045675,2
RTS0045676,15
RTS0045677,8
RTS0045678,8
RTS0045679,11
RTS0045680,15
RTS0045681,3
RTS0045683,3
RTS0045684,1
RTS0045685,3
RTS0045687,1
RTS0045688,1
RTS0045690,1
RTS0045691,1
RTS0045692,3
RTS0045694,1
RTS0045696,3
RTS0045698,5
RTS0045700,3
RTS0045701,2
RTS0045702,3
RTS0045703,1
RTS0045704,2
RTS0045705,8
RTS0045706,1
RTS0045708,1
RTS0045709,1
RTS0045710,1
RTS0045711,2
RTS0045712,1
RTS0045713,3
RTS0045714,1
RTS0045715,1
RTS0045716,16
RTS0045717,6
RTS0045718,6
RTS0045719,5
RTS0045720,3
RTS0045721,4
RTS0045722,6
RTS0045723,2
RTS0045724,3
RTS0045725,2
RTS0045728,2
RTS0045729,1
RTS0045730,1
RTS0045731,5
RTS0045732,4
RTS0045733,5
RTS0045734,11
RTS0045735,3
RTS0045736,20
RTS0045737,21
RTS0045738,39
RTS0045739,29
RTS0045740,21
RTS0045741,8
RTS0045742,2
RTS0045743,4
RTS0045744,4
RTS0045745,10
RTS0045746,10
RTS0045747,13
RTS0045748,6
RTS0045749,4
RTS0045750,2
RTS0045751,6
RTS0045752,2
RTS0045753,2
RTS0045754,4
RTS0045755,5
RTS0045756,5
RTS0045757,9
RTS0045758,6
RTS0045759,4
RTS0045760,3
RTS0045761,2
RTS0045762,2
RTS0045763,1
RTS0045764,2
RTS0045765,2
RTS0045766,2
RTS0045768,3
RTS0045769,3
RTS0045770,1
RTS0045771,3
RTS0045772,2
RTS0045773,3
RTS0045774,1
RTS0045775,2
RTS0045776,1
RTS0045777,2
RTS0045778,3
RTS0045779,1
RTS0045781,3
RTS0045782,1
RTS0045783,5
RTS0045784,2
RTS0045785,2
RTS0045786,3
RTS0045787,1
RTS0045788,3
RTS0045789,5
RTS0045790,5
RTS0045793,4
RTS0045794,1
RTS0045795,1
RTS0045796,1
RTS0045797,2
RTS0045798,1
RTS0045799,1
RTS0045800,2
RTS0045801,1
RTS0045802,1
RTS0045803,2
RTS0045804,1
RTS0045805,1
RTS0045806,8
RTS0045807,4
RTS0045808,2
RTS0045809,4
RTS0045810,2
RTS0045811,3
RTS0045812,5
RTS0045813,2
RTS0045814,3
RTS0045815,2
RTS0045816,4
RTS0045817,1
RTS0045818,3
RTS0045819,1
RTS0045820,2
RTS0045821,3
RTS0045822,7
RTS0045823,3
RTS0045824,5
RTS0045825,2
RTS0045826,2
RTS0045827,3
RTS0045828,1
RTS0045829,3
RTS0045830,2
RTS0045831,2
RTS0045832,3
RTS0045833,3
RTS0045835,2
RTS0045836,15
RTS0045837,12
RTS0045838,10
RTS0045840,9
RTS0045841,9
RTS0045842,3
RTS0045843,3
RTS0045844,3
RTS0045845,5
RTS0045846,40
RTS0045848,6
RTS0045849,43
RTS0045851,2
RTS0045852,2
RTS0045854,2
RTS0045855,3
RTS0045856,2
RTS0045858,5
RTS0045860,5
RTS0045861,2
RTS0045862,3
RTS0045863,10
RTS0045864,20
RTS0045865,7
RTS0045866,16
RTS0045868,2
RTS0045869,1
RTS0045870,1
RTS0045872,1
RTS0045874,3
RTS0045875,3
RTS0045877,3
RTS0045878,1
RTS0045879,1
RTS0045880,2
RTS0045881,4
RTS0045883,1
RTS0045884,1
RTS0045886,2
RTS0045887,5
RTS0045888,2
RTS0045889,1
RTS0045890,1
RTS0045891,4
RTS0045892,6
RTS0045893,3
RTS0045894,2
RTS0045895,2
RTS0045896,4
RTS0045897,3
RTS0045898,1
RTS0045899,8
RTS0045900,6
RTS0045901,2
RTS0045902,3
RTS0045903,3
RTS0045904,3
RTS0045905,1
RTS0045907,2
RTS0045908,2
RTS0045909,2
RTS0045911,3
RTS0045912,1
RTS0045913,1
RTS0045914,1
RTS0045915,4
RTS0045916,1
RTS0045918,1
RTS0045919,3
RTS0045922,4
RTS0045923,3
RTS0045924,1
RTS0045925,4
RTS0045926,3
RTS0045927,1
RTS0045928,4
RTS0045930,6
RTS0045931,2
RTS0045932,3
RTS0045933,1
RTS0045935,2
RTS0045939,3
RTS0045940,1
RTS0045941,2
RTS0045942,4
RTS0045943,3
RTS0045944,2
RTS0045945,1
RTS0045946,3
RTS0045947,1
RTS0045948,3
RTS0045949,4
RTS0045950,3
RTS0045951,1
RTS0045952,3
RTS0045953,1
RTS0045955,1
RTS0045956,4
RTS0045957,2
RTS0045958,1
RTS0045959,4
RTS0045960,5
RTS0045961,1
RTS0045962,3
RTS0045963,1
RTS0045964,1
RTS0045965,3
RTS0045966,1
RTS0045967,2
RTS0045968,2
RTS0045969,1
RTS0045970,1
RTS0045971,1
RTS0045972,3
RTS0045973,1
RTS0045974,2
RTS0045975,4
RTS0045976,1
RTS0045977,2
RTS0045978,2
RTS0045979,5
RTS0045981,2
RTS0045982,5
RTS0045983,5
RTS0045984,5
RTS0045985,2
RTS0045986,1
RTS0045987,2
RTS0045988,1
RTS0045989,5
RTS0045990,4
RTS0045991,3
RTS0045992,1
RTS0045993,5
RTS0045994,3
RTS0045995,2
RTS0045996,4
RTS0045997,1
RTS0045998,3
RTS0045999,2
RTS0046000,2
RTS0046001,3
RTS0046002,1
RTS0046003,2
RTS0046004,2
RTS0046005,6
RTS0046006,7
RTS0046007,1
RTS0046008,3
RTS0046009,3
RTS0046010,3
RTS0046011,3
RTS0046012,4
RTS0046013,2
RTS0046014,2
RTS0046015,1
RTS0046016,3
RTS0046017,2
RTS0046018,4
RTS0046019,1
RTS0046020,4
RTS0046021,1
RTS0046023,1
RTS0046025,1
RTS0046026,1
RTS0046028,5
RTS0046029,2
RTS0046031,1
RTS0046032,2
RTS0046033,1
RTS0046034,3
RTS0046036,1
RTS0046037,1
RTS0046038,3
RTS0046040,1
RTS0046041,1
RTS0046045,3
RTS0046046,2
RTS0046048,1
RTS0046049,3
RTS0046050,3
RTS0046051,6
RTS0046052,2
RTS0046053,10
RTS0046054,3
RTS0046055,3
RTS0046056,1
RTS0046057,3
RTS0046058,4
RTS0046059,1
RTS0046060,3
RTS0046061,2
RTS0046063,4
RTS0046064,4
RTS0046065,3
RTS0046066,7
RTS0046067,4
RTS0046068,4
RTS0046069,1
RTS0046070,2
RTS0046071,4
RTS0046073,3
RTS0046074,1
RTS0046075,1
RTS0046076,2
RTS0046077,3
RTS0046078,3
RTS0046079,1
RTS0046080,3
RTS0046081,1
RTS0046082,6
RTS0046083,3
RTS0046084,4
RTS0046085,4
RTS0046086,1
RTS0046087,2
RTS0046088,2
RTS0046089,1
RTS0046090,1
RTS0046091,3
RTS0046093,5
RTS0046095,2
RTS0046096,1
RTS0046097,2
RTS0046098,1
RTS0046099,4
RTS0046100,1
RTS0046101,1
RTS0046102,3
RTS0046104,1
RTS0046106,2
RTS0046108,1
RTS0046109,1
RTS0046110,2
RTS0046111,3
RTS0046112,1
RTS0046113,1
RTS0046114,6
RTS0046115,2
RTS0046116,2
RTS0046117,2
RTS0046119,2
RTS0046121,1
RTS0046122,2
RTS0046123,2
RTS0046124,1
RTS0046125,4
RTS0046126,2
RTS0046127,5
RTS0046128,3
RTS0046129,6
RTS0046130,1
RTS0046131,3
RTS0046132,7
RTS0046133,15
RTS0046134,16
RTS0046135,6
RTS0046136,12
RTS0046137,12
RTS0046138,1
RTS0046140,7
RTS0046141,3
RTS0046142,3
RTS0046143,4
RTS0046144,8
RTS0046145,3
RTS0046146,1
RTS0046147,1
RTS0046148,2
RTS0046149,2
RTS0046150,3
RTS0046152,3
RTS0046155,2
RTS0046157,1
RTS0046158,1
RTS0046160,1
RTS0046161,1
RTS0046162,1
RTS0046163,1
RTS0046164,6
RTS0046165,2
RTS0046166,3
RTS0046167,3
RTS0046168,1
RTS0046171,1
RTS0046172,2
RTS0046174,2
RTS0046175,2
RTS0046176,4
RTS0046177,3
RTS0046178,1
RTS0046179,1
RTS0046181,4
RTS0046182,3
RTS0046183,1
RTS0046186,3
RTS0046187,4
RTS0046188,2
RTS0046194,3
RTS0046195,2
RTS0046197,1
RTS0046198,1
RTS0046199,2
RTS0046200,1
RTS0046201,7
RTS0046202,2
RTS0046203,4
RTS0046205,2
RTS0046206,6
RTS0046207,2
RTS0046208,2
RTS0046209,2
RTS0046210,1
RTS0046211,1
RTS0046212,4
RTS0046213,12
RTS0046214,5
RTS0046215,10
RTS0046216,10
RTS0046217,10
RTS0046219,5
RTS0046220,2
RTS0046221,2
RTS0046223,4
RTS0046224,1
RTS0046225,3
RTS0046226,1
RTS0046227,2
RTS0046228,3
RTS0046229,2
RTS0046230,1
RTS0046231,1
RTS0046232,4
RTS0046234,2
RTS0046235,2
RTS0046236,2
RTS0046237,4
RTS0046238,1
RTS0046239,1
RTS0046240,1
RTS0046241,1
RTS0046244,5
RTS0046245,3
RTS0046246,2
RTS0046247,3
RTS0046248,1
RTS0046249,1
RTS0046250,1
RTS0046251,1
RTS0046252,7
RTS0046253,2
RTS0046254,9
RTS0046256,3
RTS0046258,1
RTS0046259,3
RTS0046260,1
RTS0046261,5
RTS0046263,2
RTS0046265,3
RTS0046266,3
RTS0046267,1
RTS0046268,3
RTS0046269,3
RTS0046270,3
RTS0046271,5
RTS0046272,1
RTS0046273,1
RTS0046274,3
RTS0046275,1
RTS0046276,2
RTS0046277,1
RTS0046278,3
RTS0046279,1
RTS0046281,1
RTS0046282,3
RTS0046283,1
RTS0046286,1
RTS0046288,3
RTS0046289,1
RTS0046291,1
RTS0046292,1
RTS0046293,4
RTS0046294,2
RTS0046295,6
RTS0046296,1
RTS0046297,3
RTS0046298,1
RTS0046301,2
RTS0046303,1
RTS0046304,1
RTS0046305,3
RTS0046306,2
RTS0046307,1
RTS0046308,3
RTS0046309,3
RTS0046310,2
RTS0046312,1
RTS0046313,1
RTS0046314,1
RTS0046315,1
RTS0046316,1
RTS0046317,2
RTS0046319,1
RTS0046320,6
RTS0046323,2
RTS0046324,1
RTS0046325,1
RTS0046326,4
RTS0046327,2
RTS0046328,3
RTS0046329,2
RTS0046330,5
RTS0046331,5
RTS0046332,2
RTS0046333,3
RTS0046335,1
RTS0046336,4
RTS0046342,2
RTS0046343,4
RTS0046344,4
RTS0046345,2
RTS0046346,1
RTS0046347,21
RTS0046348,19
RTS0046349,20
RTS0046350,1
RTS0046352,1
RTS0046354,2
RTS0046355,2
RTS0046356,1
RTS0046357,2
RTS0046358,1
RTS0046359,3
RTS0046360,6
RTS0046361,1
RTS0046362,3
RTS0046363,2
RTS0046365,2
RTS0046366,3
RTS0046367,1
RTS0046368,1
RTS0046369,2
RTS0046370,1
RTS0046371,3
RTS0046372,2
RTS0046373,1
RTS0046374,1
RTS0046375,1
RTS0046376,1
RTS0046379,1
RTS0046380,1
RTS0046381,1
RTS0046384,2
RTS0046385,3
RTS0046386,1
RTS0046387,1
RTS0046388,3
RTS0046389,1
RTS0046393,4
RTS0046396,3
RTS0046397,1
RTS0046398,4
RTS0046399,3
RTS0046400,3
RTS0046401,6
RTS0046402,1
RTS0046403,1
RTS0046406,1
RTS0046407,1
RTS0046408,1
RTS0046409,3
RTS0046410,3
RTS0046411,1
RTS0046412,5
RTS0046413,5
RTS0046414,57
RTS0046415,26
RTS0046416,3
RTS0046417,3
RTS0046418,1
RTS0046419,1
RTS0046420,2
RTS0046421,1
RTS0046422,1
RTS0046423,2
RTS0046424,4
RTS0046425,3
RTS0046426,3
RTS0046427,1
RTS0046428,1
RTS0046429,1
RTS0046430,1
RTS0046431,1
RTS0046432,3
RTS0046433,4
RTS0046434,3
RTS0046435,13
RTS0046439,3
RTS0046440,1
RTS0046441,4
RTS0046442,1
RTS0046443,3
RTS0046444,2
RTS0046445,1
RTS0046446,2
RTS0046447,2
RTS0046448,2
RTS0046449,17
RTS0046450,38
RTS0046451,7
RTS0046452,24
RTS0046453,6
RTS0046454,6
RTS0046455,14
RTS0046456,7
RTS0046457,7
RTS0046458,1
RTS0046459,6
RTS0046460,8
RTS0046461,3
RTS0046462,2
RTS0046463,1
RTS0046464,2
RTS0046466,1
RTS0046468,1
RTS0046470,1
RTS0046471,3
RTS0046472,1
RTS0046473,2
RTS0046474,2
RTS0046476,2
RTS0046477,2
RTS0046478,1
RTS0046480,2
RTS0046482,2
RTS0046483,2
RTS0046485,1
RTS0046486,1
RTS0046488,3
RTS0046489,2
RTS0046490,2
RTS0046491,5
RTS0046492,1
RTS0046493,1
RTS0046494,1
RTS0046496,2
RTS0046497,4
RTS0046498,1
RTS0046499,7
RTS0046500,3
RTS0046501,11
RTS0046503,4
RTS0046504,4
RTS0046505,2
RTS0046506,1
RTS0046508,4
RTS0046510,5
RTS0046512,2
RTS0046513,2
RTS0046514,2
RTS0046515,1
RTS0046517,2
RTS0046519,1
RTS0046520,1
RTS0046521,4
RTS0046522,1
RTS0046524,2
RTS0046525,2
RTS0046526,5
RTS0046527,5
RTS0046528,2
RTS0046529,5
RTS0046531,2
RTS0046533,1
RTS0046534,1
RTS0046535,1
RTS0046536,2
RTS0046537,2
RTS0046538,4
RTS0046539,1
RTS0046540,1
RTS0046541,1
RTS0046542,4
RTS0046543,5
RTS0046544,1
RTS0046545,7
RTS0046546,1
RTS0046548,1
RTS0046549,4
RTS0046550,1
RTS0046551,4
RTS0046552,2
RTS0046554,1
RTS0046555,1
RTS0046556,3
RTS0046557,2
RTS0046558,2
RTS0046559,5
RTS0046560,3
RTS0046561,2
RTS0046562,1
RTS0046563,2
RTS0046564,1
RTS0046565,2
RTS0046566,2
RTS0046567,2
RTS0046568,1
RTS0046569,1
RTS0046570,2
RTS0046571,3
RTS0046572,3
RTS0046573,4
RTS0046574,3
RTS0046575,1
RTS0046578,3
RTS0046580,3
RTS0046581,1
RTS0046583,1
RTS0046584,1
RTS0046585,2
RTS0046586,1
RTS0046588,1
RTS0046589,1
RTS0046591,1
RTS0046593,1
RTS0046594,3
RTS0046595,1
RTS0046596,3
RTS0046598,2
RTS0046599,4
RTS0046600,7
RTS0046601,5
RTS0046602,4
RTS0046603,11
RTS0046604,2
RTS0046605,2
RTS0046606,2
RTS0046608,1
RTS0046610,2
RTS0046611,3
RTS0046612,1
RTS0046613,3
RTS0046614,5
RTS0046616,2
RTS0046617,2
RTS0046618,2
RTS0046619,3
RTS0046620,2
RTS0046621,3
RTS0046622,2
RTS0046623,3
RTS0046624,6
RTS0046625,1
RTS0046626,4
RTS0046628,2
RTS0046629,1
RTS0046630,2
RTS0046631,3
RTS0046632,1
RTS0046633,1
RTS0046634,4
RTS0046635,2
RTS0046636,1
RTS0046637,1
RTS0046639,2
RTS0046640,2
RTS0046643,2
RTS0046644,2
RTS0046645,4
RTS0046646,1
RTS0046647,1
RTS0046648,2
RTS0046649,1
RTS0046650,3
RTS0046651,4
RTS0046652,5
RTS0046653,3
RTS0046654,2
RTS0046655,3
RTS0046656,4
RTS0046657,2
RTS0046658,3
RTS0046659,2
RTS0046660,1
RTS0046661,2
RTS0046664,2
RTS0046665,1
RTS0046669,1
RTS0046670,2
RTS0046671,1
RTS0046672,1
RTS0046673,2
RTS0046674,2
RTS0046676,2
RTS0046678,1
RTS0046680,3
RTS0046681,1
RTS0046682,2
RTS0046683,2
RTS0046685,3
RTS0046686,1
RTS0046688,2
RTS0046689,1
RTS0046690,1
RTS0046691,4
RTS0046692,3
RTS0046693,1
RTS0046695,1
RTS0046696,3
RTS0046697,2
RTS0046698,1
RTS0046699,4
RTS0046701,4
RTS0046702,2
RTS0046703,21
RTS0046704,22
RTS0046705,18
RTS0046706,11
RTS0046707,24
RTS0046708,18
RTS0046709,1
RTS0046710,2
RTS0046711,3
RTS0046712,2
RTS0046713,4
RTS0046714,4
RTS0046715,1
RTS0046716,3
RTS0046717,4
RTS0046718,1
RTS0046719,3
RTS0046720,2
RTS0046721,1
RTS0046722,4
RTS0046723,1
RTS0046724,3
RTS0046725,6
RTS0046727,2
RTS0046731,1
RTS0046732,2
RTS0046733,2
RTS0046735,3
RTS0046737,2
RTS0046738,3
RTS0046740,2
RTS0046741,2
RTS0046743,2
RTS0046744,3
RTS0046745,4
RTS0046747,2
RTS0046748,1
RTS0046749,1
RTS0046750,1
RTS0046751,1
RTS0046752,1
RTS0046753,2
RTS0046755,3
RTS0046756,2
RTS0046758,3
RTS0046759,9
RTS0046760,9
RTS0046761,8
RTS0046763,1
RTS0046764,3
RTS0046765,1
RTS0046766,2
RTS0046768,3
RTS0046769,4
RTS0046770,5
RTS0046771,2
RTS0046772,2
RTS0046773,3
RTS0046774,1
RTS0046775,3
RTS0046777,1
RTS0046778,3
RTS0046779,2
RTS0046780,3
RTS0046781,2
RTS0046783,1
RTS0046785,3
RTS0046790,3
RTS0046793,1
RTS0046794,3
RTS0046795,1
RTS0046797,3
RTS0046798,1
RTS0046800,1
RTS0046801,18
RTS0046802,16
RTS0046804,4
RTS0046805,3
RTS0046806,3
RTS0046807,3
RTS0046808,2
RTS0046809,3
RTS0046810,1
RTS0046811,1
RTS0046812,1
RTS0046813,2
RTS0046814,2
RTS0046816,1
RTS0046818,1
RTS0046819,3
RTS0046820,3
RTS0046821,2
RTS0046822,4
RTS0046823,5
RTS0046824,6
RTS0046825,2
RTS0046826,4
RTS0046827,2
RTS0046828,1
RTS0046830,2
RTS0046832,2
RTS0046833,1
RTS0046835,1
RTS0046836,21
RTS0046837,37
RTS0046838,1
RTS0046839,15
RTS0046840,8
RTS0046841,7
RTS0046842,4
RTS0046843,9
RTS0046846,2
RTS0046849,3
RTS0046850,3
RTS0046851,6
RTS0046853,6
RTS0046854,2
RTS0046855,1
RTS0046856,4
RTS0046857,3
RTS0046858,3
RTS0046859,3
RTS0046860,2
RTS0046861,1
RTS0046862,2
RTS0046863,3
RTS0046864,2
RTS0046866,5
RTS0046867,2
RTS0046868,3
RTS0046869,10
RTS0046870,6
RTS0046871,3
RTS0046872,7
RTS0046876,2
RTS0046877,2
RTS0046878,3
RTS0046879,3
RTS0046880,1
RTS0046881,4
RTS0046882,1
RTS0046885,4
RTS0046886,5
RTS0046887,1
RTS0046889,1
RTS0046890,1
RTS0046891,1
RTS0046892,1
RTS0046893,2
RTS0046894,3
RTS0046895,1
RTS0046897,6
RTS0046898,2
RTS0046899,4
RTS0046900,9
RTS0046902,2
RTS0046903,3
RTS0046904,1
RTS0046905,4
RTS0046906,4
RTS0046907,5
RTS0046908,2
RTS0046909,1
RTS0046910,3
RTS0046911,4
RTS0046912,2
RTS0046913,5
RTS0046914,4
RTS0046915,3
RTS0046916,2
RTS0046918,71
RTS0046919,97
RTS0046920,8
RTS0046921,3
RTS0046922,1
RTS0046923,3
RTS0046924,6
RTS0046925,1
RTS0046926,4
RTS0046927,2
RTS0046928,3
RTS0046931,3
RTS0046933,4
RTS0046934,7
RTS0046935,6
RTS0046936,3
RTS0046937,2
RTS0046938,10
RTS0046940,3
RTS0046941,1
RTS0046942,1
RTS0046943,4
RTS0046944,1
RTS0046947,1
RTS0046948,1
RTS0046949,1
RTS0046951,1
RTS0046954,1
RTS0046955,2
RTS0046956,5
RTS0046957,3
RTS0046958,4
RTS0046959,1
RTS0046960,3
RTS0046961,3
RTS0046962,7
RTS0046965,15
RTS0046967,3
RTS0047054,3
RTS0047055,4
RTS0047056,3
RTS0047057,2
RTS0047058,2
RTS0047060,5
RTS0047061,1
RTS0047062,2
RTS0047063,1
RTS0047064,3
RTS0047065,12
RTS0047066,13
RTS0047067,7
RTS0047068,5
RTS0047069,3
RTS0047070,3
RTS0047071,1
RTS0047072,2
RTS0047073,2
RTS0047074,5
RTS0047075,4
RTS0047076,6
RTS0047077,4
RTS0047078,3
RTS0047079,4
RTS0047080,3
RTS0047081,2
RTS0047082,1
RTS0047083,1
RTS0047084,3
RTS0047087,1
RTS0047089,1
RTS0047092,2
RTS0047093,2
RTS0047094,2
RTS0047095,1
RTS0047096,1
RTS0047098,1
RTS0047099,1
RTS0047101,1
RTS0047102,3
RTS0047103,1
RTS0047105,3
RTS0047106,4
RTS0047108,6
RTS0047109,4
RTS0047110,4
RTS0047111,2
RTS0047112,2
RTS0047113,8
RTS0047114,1
RTS0047115,3
RTS0047116,5
RTS0047117,5
RTS0047118,9
RTS0047119,5
RTS0047120,5
RTS0047121,1
RTS0047122,5
RTS0047123,1
RTS0047124,3
RTS0047126,3
RTS0047127,4
RTS0047128,1
RTS0047129,3
RTS0047130,6
RTS0047131,2
RTS0047134,1
RTS0047135,2
RTS0047136,4
RTS0047138,1
RTS0047139,2
RTS0047140,3
RTS0047141,1
RTS0047142,2
RTS0047143,2
RTS0047144,6
RTS0047145,1
RTS0047147,3
RTS0047148,2
RTS0047149,2
RTS0047150,1
RTS0047151,3
RTS0047152,8
RTS0047153,1
RTS0047154,4
RTS0047156,3
RTS0047157,5
RTS0047158,2
RTS0047159,2
RTS0047160,4
RTS0047165,4
RTS0047166,2
RTS0047167,4
RTS0047168,4
RTS0047169,2
RTS0047170,1
RTS0047171,2
RTS0047172,3
RTS0047173,3
RTS0047174,3
RTS0047175,2
RTS0047176,3
RTS0047177,2
RTS0047178,3
RTS0047179,1
RTS0047180,1
RTS0047181,3
RTS0047182,4
RTS0047183,2
RTS0047184,2
RTS0047185,1
RTS0047186,1
RTS0047187,1
RTS0047188,5
RTS0047189,5
RTS0047190,2
RTS0047191,4
RTS0047192,2
RTS0047193,3
RTS0047194,4
RTS0047195,4
RTS0047196,2
RTS0047197,1
RTS0047198,4
RTS0047200,2
RTS0047201,1
RTS0047202,2
RTS0047203,4
RTS0047205,2
RTS0047207,2
RTS0047208,31
RTS0047209,19
RTS0047210,36
RTS0047211,39
RTS0047212,8
RTS0047213,1
RTS0047214,3
RTS0047215,3
RTS0047216,1
RTS0047217,2
RTS0047218,6
RTS0047219,1
RTS0047220,3
RTS0047221,4
RTS0047222,7
RTS0047223,9
RTS0047225,2
RTS0047226,2
RTS0047230,3
RTS0047232,2
RTS0047234,2
RTS0047237,3
RTS0047238,2
RTS0047239,3
RTS0047240,1
RTS0047241,1
RTS0047242,2
RTS0047245,2
RTS0047246,2
RTS0047247,1
RTS0047248,2
RTS0047249,3
RTS0047250,1
RTS0047252,2
RTS0047254,2
RTS0047255,4
RTS0047256,2
RTS0047257,2
RTS0047258,4
RTS0047259,8
RTS0047260,8
RTS0047261,3
RTS0047262,7
RTS0047263,3
RTS0047264,4
RTS0047266,1
RTS0047267,7
RTS0047268,10
RTS0047269,2
RTS0047270,13
RTS0047271,8
RTS0047272,3
RTS0047273,6
RTS0047274,2
RTS0047277,5
RTS0047278,11
RTS0047279,5
RTS0047280,7
RTS0047281,3
RTS0047282,13
RTS0047283,3
RTS0047284,7
RTS0047290,6
RTS0047291,18
RTS0047292,11
RTS0047293,7
RTS0047294,20
RTS0047295,2
RTS0047297,2
RTS0047298,4
RTS0047299,3
RTS0047300,1
RTS0047301,3
RTS0047302,2
RTS0047303,5
RTS0047304,5
RTS0047305,5
RTS0047306,8
RTS0047307,2
RTS0047308,4
RTS0047309,3
RTS0047310,1
RTS0047311,3
RTS0047312,3
RTS0047313,3
RTS0047314,6
RTS0047315,8
RTS0047316,10
RTS0047317,3
RTS0047318,5
RTS0047319,4
RTS0047321,3
RTS0047322,2
RTS0047323,2
RTS0047324,1
RTS0047325,3
RTS0047326,2
RTS0047327,1
RTS0047328,2
RTS0047329,2
RTS0047331,6
RTS0047332,3
RTS0047333,3
RTS0047334,4
RTS0047335,7
RTS0047336,2
RTS0047337,5
RTS0047338,2
RTS0047339,5
RTS0047340,7
RTS0047341,2
RTS0047342,3
RTS0047343,4
RTS0047344,5
RTS0047345,2
RTS0047346,4
RTS0047348,6
RTS0047349,5
RTS0047350,1
RTS0047351,4
RTS0047352,5
RTS0047353,3
RTS0047354,7
RTS0047356,1
RTS0047357,1
RTS0047358,2
RTS0047360,2
RTS0047361,1
RTS0047362,1
RTS0047363,1
RTS0047365,2
RTS0047366,3
RTS0047367,2
RTS0047368,3
RTS0047369,1
RTS0047370,1
RTS0047373,3
RTS0047374,2
RTS0047375,3
RTS0047376,3
RTS0047377,4
RTS0047379,3
RTS0047380,3
RTS0047382,2
RTS0047383,1
RTS0047384,1
RTS0047385,3
RTS0047386,2
RTS0047387,2
RTS0047388,2
RTS0047390,5
RTS0047391,2
RTS0047392,2
RTS0047393,4
RTS0047394,2
RTS0047396,3
RTS0047397,2
RTS0047398,3
RTS0047400,3
RTS0047401,5
RTS0047402,2
RTS0047403,3
RTS0047404,3
RTS0047405,4
RTS0047406,1
RTS0047407,3
RTS0047408,2
RTS0047409,7
RTS0047410,3
RTS0047411,7
RTS0047412,3
RTS0047413,3
RTS0047414,4
RTS0047415,2
RTS0047417,3
RTS0047418,4
RTS0047419,1
RTS0047420,4
RTS0047421,3
RTS0047422,3
RTS0047423,1
RTS0047424,4
RTS0047425,1
RTS0047426,3
RTS0047427,2
RTS0047428,1
RTS0047429,2
RTS0047430,2
RTS0047431,1
RTS0047432,3
RTS0047433,2
RTS0047434,2
RTS0047435,3
RTS0047436,1
RTS0047437,3
RTS0047438,3
RTS0047439,1
RTS0047440,5
RTS0047441,5
RTS0047442,7
RTS0047445,4
RTS0047446,5
RTS0047447,2
RTS0047448,5
RTS0047450,1
RTS0047451,3
RTS0047453,1
RTS0047454,4
RTS0047456,3
RTS0047457,4
RTS0047458,2
RTS0047460,2
RTS0047461,1
RTS0047462,1
RTS0047464,6
RTS0047465,1
RTS0047467,1
RTS0047468,2
RTS0047469,3
RTS0047471,2
RTS0047472,1
RTS0047473,4
RTS0047474,2
RTS0047475,2
RTS0047476,2
RTS0047477,4
RTS0047479,1
RTS0047480,2
RTS0047481,2
RTS0047482,1
RTS0047483,3
RTS0047484,4
RTS0047487,1
RTS0047488,2
RTS0047489,1
RTS0047490,3
RTS0047491,1
RTS0047492,5
RTS0047493,3
RTS0047494,5
RTS0047495,6
RTS0047496,2
RTS0047498,2
RTS0047499,4
RTS0047500,4
RTS0047501,1
RTS0047502,1
RTS0047503,1
RTS0047504,3
RTS0047505,3
RTS0047506,6
RTS0047507,2
RTS0047509,1
RTS0047510,1
RTS0047512,7
RTS0047513,2
RTS0047514,2
RTS0047515,2
RTS0047516,2
RTS0047517,7
RTS0047518,2
RTS0047520,5
RTS0047521,4
RTS0047522,1
RTS0047523,2
RTS0047524,3
RTS0047525,4
RTS0047526,1
RTS0047527,1
RTS0047528,2
RTS0047529,2
RTS0047530,6
RTS0047531,3
RTS0047532,1
RTS0047534,3
RTS0047535,2
RTS0047536,3
RTS0047537,3
RTS0047538,6
RTS0047540,7
RTS0047541,6
RTS0047543,2
RTS0047544,3
RTS0047545,4
RTS0047546,2
RTS0047547,1
RTS0047548,5
RTS0047549,2
RTS0047550,2
RTS0047551,5
RTS0047553,2
RTS0047558,2
RTS0047559,2
RTS0047560,1
RTS0047561,4
RTS0047562,1
RTS0047563,2
RTS0047564,2
RTS0047565,3
RTS0047566,2
RTS0047567,1
RTS0047568,2
RTS0047569,3
RTS0047570,4
RTS0047571,3
RTS0047572,4
RTS0047573,1
RTS0047574,1
RTS0047575,4
RTS0047576,3
RTS0047577,3
RTS0047578,1
RTS0047579,2
RTS0047580,1
RTS0047581,2
RTS0047583,3
RTS0047585,1
RTS0047586,1
RTS0047587,2
RTS0047588,3
RTS0047590,2
RTS0047591,2
RTS0047593,2
RTS0047594,2
RTS0047595,2
RTS0047596,5
RTS0047597,2
RTS0047598,1
RTS0047599,4
RTS0047600,1
RTS0047601,12
RTS0047602,1
RTS0047604,2
RTS0047606,2
RTS0047614,3
RTS0047615,3
RTS0047616,2
RTS0047617,6
RTS0047618,1
RTS0047619,3
RTS0047620,1
RTS0047621,3
RTS0047622,2
RTS0047624,1
RTS0047625,2
RTS0047628,3
RTS0047629,1
RTS0047631,1
RTS0047632,1
RTS0047634,1
RTS0047636,2
RTS0047637,3
RTS0047638,4
RTS0047639,2
RTS0047640,1
RTS0047641,2
RTS0047643,1
RTS0047644,2
RTS0047645,2
RTS0047646,4
RTS0047647,1
RTS0047648,2
RTS0047649,1
RTS0047650,1
RTS0047651,2
RTS0047652,2
RTS0047653,1
RTS0047654,2
RTS0047656,1
RTS0047657,1
RTS0047658,1
RTS0047659,1
RTS0047660,3
RTS0047661,1
RTS0047662,3
RTS0047663,2
RTS0047666,1
RTS0047667,2
RTS0047668,1
RTS0047669,3
RTS0047670,2
RTS0047672,1
RTS0047673,1
RTS0047674,4
RTS0047675,3
RTS0047676,1
RTS0047677,4
RTS0047679,2
RTS0047680,2
RTS0047682,3
RTS0047684,1
RTS0047685,2
RTS0047686,4
RTS0047688,2
RTS0047689,3
RTS0047691,4
RTS0047692,4
RTS0047693,3
RTS0047695,2
RTS0047696,3
RTS0047697,2
RTS0047700,3
RTS0047701,2
RTS0047702,4
RTS0047703,2
RTS0047705,3
RTS0047707,3
RTS0047708,4
RTS0047709,2
RTS0047710,1
RTS0047711,2
RTS0047712,1
RTS0047713,3
RTS0047714,3
RTS0047715,2
RTS0047716,3
RTS0047718,2
RTS0047720,1
RTS0047721,1
RTS0047722,1
RTS0047723,2
RTS0047724,5
RTS0047725,5
RTS0047726,5
RTS0047727,5
RTS0047729,3
RTS0047730,4
RTS0047731,1
RTS0047732,1
RTS0047733,1
RTS0047734,2
RTS0047735,4
RTS0047736,4
RTS0047737,3
RTS0047738,5
RTS0047739,2
RTS0047740,4
RTS0047741,5
RTS0047742,2
RTS0047743,1
RTS0047744,2
RTS0047745,6
RTS0047747,5
RTS0047748,1
RTS0047749,2
RTS0047750,1
RTS0047752,1
RTS0047753,3
RTS0047754,3
RTS0047755,1
RTS0047756,3
RTS0047757,2
RTS0047758,2
RTS0047759,1
RTS0047760,5
RTS0047761,2
RTS0047763,4
RTS0047764,4
RTS0047765,3
RTS0047766,2
RTS0047767,2
RTS0047768,5
RTS0047769,1
RTS0047770,4
RTS0047771,3
RTS0047772,4
RTS0047773,2
RTS0047774,2
RTS0047775,3
RTS0047776,4
RTS0047777,2
RTS0047778,1
RTS0047779,4
RTS0047781,3
RTS0047782,2
RTS0047783,1
RTS0047784,3
RTS0047786,2
RTS0047787,1
RTS0047788,5
RTS0047789,1
RTS0047791,1
RTS0047792,2
RTS0047793,6
RTS0047794,1
RTS0047797,1
RTS0047798,1
RTS0047799,2
RTS0047800,2
RTS0047801,5
RTS0047802,4
RTS0047803,1
RTS0047805,2
RTS0047806,2
RTS0047807,4
RTS0047808,16
RTS0047809,4
RTS0047810,1
RTS0047811,8
RTS0047812,1
RTS0047813,1
RTS0047814,5
RTS0047816,2
RTS0047818,5
RTS0047819,1
RTS0047820,2
RTS0047821,5
RTS0047823,4
RTS0047824,3
RTS0047825,2
RTS0047826,3
RTS0047827,4
RTS0047828,2
RTS0047829,1
RTS0047830,4
RTS0047831,2
RTS0047832,3
RTS0047834,1
RTS0047835,2
RTS0047836,4
RTS0047837,4
RTS0047838,2
RTS0047839,1
RTS0047841,2
RTS0047842,2
RTS0047843,2
RTS0047844,3
RTS0047845,2
RTS0047846,1
RTS0047847,1
RTS0047848,1
RTS0047849,2
RTS0047850,1
RTS0047851,2
RTS0047854,2
RTS0047855,3
RTS0047856,1
RTS0047857,3
RTS0047858,4
RTS0047859,4
RTS0047860,2
RTS0047864,3
RTS0047865,1
RTS0047866,2
RTS0047867,2
RTS0047868,2
RTS0047869,3
RTS0047870,3
RTS0047871,3
RTS0047872,1
RTS0047873,1
RTS0047875,3
RTS0047877,6
RTS0047878,1
RTS0047879,2
RTS0047880,3
RTS0047881,4
RTS0047883,2
RTS0047884,1
RTS0047886,4
RTS0047890,8
RTS0047891,7
RTS0047892,11
RTS0047893,10
RTS0047894,2
RTS0047895,2
RTS0047896,2
RTS0047897,5
RTS0047898,2
RTS0047899,3
RTS0047900,2
RTS0047901,4
RTS0047902,5
RTS0047903,2
RTS0047904,2
RTS0047905,2
RTS0047906,4
RTS0047907,16
RTS0047908,14
RTS0047909,14
RTS0047910,1
RTS0047912,1
RTS0047913,1
RTS0047914,2
RTS0047915,1
RTS0047916,3
RTS0047917,2
RTS0047919,1
RTS0047920,3
RTS0047921,8
RTS0047924,6
RTS0047925,4
RTS0047926,2
RTS0047927,1
RTS0047928,1
RTS0047929,3
RTS0047930,1
RTS0047931,1
RTS0047935,1
RTS0047936,2
RTS0047937,3
RTS0047938,4
RTS0047939,5
RTS0047940,19
RTS0047941,2
RTS0047942,1
RTS0047943,3
RTS0047944,4
RTS0047945,3
RTS0047947,3
RTS0047948,1
RTS0047949,4
RTS0047952,1
RTS0047953,5
RTS0047954,1
RTS0047956,2
RTS0047957,3
RTS0047958,4
RTS0047959,1
RTS0047960,2
RTS0047961,2
RTS0047963,3
RTS0047965,1
RTS0047966,4
RTS0047967,4
RTS0047968,6
RTS0047969,3
RTS0047970,1
RTS0047972,2
RTS0047973,1
RTS0047974,2
RTS0047976,1
RTS0047977,1
RTS0047978,2
RTS0047980,1
RTS0047981,6
RTS0047982,1
RTS0047985,11
RTS0047986,5
RTS0047987,2
RTS0047988,9
RTS0047991,4
RTS0047992,1
RTS0047993,4
RTS0047994,2
RTS0047995,2
RTS0047996,1
RTS0047997,5
RTS0047998,6
RTS0047999,1
RTS0048000,2
RTS0048001,2
RTS0048003,5
RTS0048005,3
RTS0048006,5
RTS0048008,1
RTS0048009,2
RTS0048012,2
RTS0048013,3
RTS0048014,2
RTS0048015,4
RTS0048016,7
RTS0048017,3
RTS0048019,3
RTS0048020,2
RTS0048021,4
RTS0048022,1
RTS0048023,5
RTS0048024,1
RTS0048026,1
RTS0048027,1
RTS0048028,3
RTS0048030,2
RTS0048031,6
RTS0048032,2
RTS0048033,4
RTS0048034,3
RTS0048035,2
RTS0048036,2
RTS0048037,1
RTS0048038,2
RTS0048041,3
RTS0048043,2
RTS0048044,1
RTS0048045,5
RTS0048046,4
RTS0048047,1
RTS0048048,2
RTS0048049,2
RTS0048051,4
RTS0048052,3
RTS0048053,1
RTS0048054,1
RTS0048055,2
RTS0048056,3
RTS0048058,4
RTS0048059,3
RTS0048062,3
RTS0048063,3
RTS0048064,1
RTS0048065,2
RTS0048066,1
RTS0048067,2
RTS0048068,2
RTS0048070,2
RTS0048071,1
RTS0048073,2
RTS0048074,1
RTS0048076,3
RTS0048077,6
RTS0048078,2
RTS0048079,2
RTS0048080,1
RTS0048081,1
RTS0048082,2
RTS0048084,2
RTS0048085,1
RTS0048087,3
RTS0048088,2
RTS0048089,2
RTS0048090,3
RTS0048091,4
RTS0048093,1
RTS0048096,4
RTS0048097,3
RTS0048098,84
RTS0048099,112
RTS0048100,122
RTS0048101,76
RTS0048102,118
RTS0048104,2
RTS0048105,2
RTS0048106,3
RTS0048107,2
RTS0048109,1
RTS0048110,1
RTS0048111,1
RTS0048112,2
RTS0048113,2
RTS0048114,3
RTS0048115,3
RTS0048116,3
RTS0048118,5
RTS0048120,4
RTS0048126,2
RTS0048127,3
RTS0048129,3
RTS0048130,1
RTS0048131,3
RTS0048132,1
RTS0048133,1
RTS0048134,7
RTS0048135,2
RTS0048136,3
RTS0048139,2
RTS0048140,2
RTS0048141,1
RTS0048142,2
RTS0048145,3
RTS0048146,1
RTS0048147,2
RTS0048148,1
RTS0048149,3
RTS0048150,3
RTS0048151,2
RTS0048152,1
RTS0048153,1
RTS0048154,1
RTS0048155,2
RTS0048156,5
RTS0048158,2
RTS0048159,1
RTS0048160,35
RTS0048161,39
RTS0048162,1
RTS0048163,1
RTS0048164,18
RTS0048165,7
RTS0048166,7
RTS0048167,1
RTS0048168,13
RTS0048169,2
RTS0048170,3
RTS0048171,1
RTS0048172,2
RTS0048175,1
RTS0048176,4
RTS0048178,3
RTS0048179,4
RTS0048180,1
RTS0048181,3
RTS0048182,3
RTS0048183,3
RTS0048184,3
RTS0048185,5
RTS0048186,6
RTS0048188,3
RTS0048189,5
RTS0048190,3
RTS0048191,3
RTS0048192,1
RTS0048193,2
RTS0048194,2
RTS0048195,3
RTS0048196,3
RTS0048197,2
RTS0048198,1
RTS0048201,2
RTS0048202,3
RTS0048203,2
RTS0048204,3
RTS0048205,6
RTS0048207,2
RTS0048208,5
RTS0048209,1
RTS0048210,4
RTS0048211,2
RTS0048212,3
RTS0048213,2
RTS0048214,2
RTS0048215,3
RTS0048216,4
RTS0048217,2
RTS0048218,6
RTS0048219,4
RTS0048220,1
RTS0048221,3
RTS0048222,4
RTS0048223,1
RTS0048224,1
RTS0048225,1
RTS0048226,6
RTS0048227,6
RTS0048228,1
RTS0048229,4
RTS0048230,7
RTS0048231,3
RTS0048232,3
RTS0048233,1
RTS0048234,3
RTS0048235,4
RTS0048236,3
RTS0048237,4
RTS0048239,1
RTS0048241,1
RTS0048242,4
RTS0048243,6
RTS0048244,3
RTS0048245,1
RTS0049343,1
RTS0049344,2
RTS0049345,3
RTS0049346,3
RTS0049347,3
RTS0049348,3
RTS0049350,2
RTS0049351,4
RTS0049352,2
RTS0049354,2
RTS0049355,1
RTS0049356,3
RTS0049357,1
RTS0049358,1
RTS0049359,1
RTS0049360,3
RTS0049362,2
RTS0049363,2
RTS0049364,4
RTS0049366,10
RTS0049367,9
RTS0049368,5
RTS0049369,1
RTS0049371,3
RTS0049372,2
RTS0049373,6
RTS0049374,2
RTS0049375,6
RTS0049376,5
RTS0049377,4
RTS0049378,8
RTS0049379,3
RTS0049380,4
RTS0049381,8
RTS0049382,2
RTS0049383,1
RTS0049384,2
RTS0049385,1
RTS0049386,4
RTS0049388,1
RTS0049389,1
RTS0049390,40
RTS0049391,38
RTS0049392,36
RTS0049393,51
RTS0049394,24
RTS0049395,10
RTS0049396,8
RTS0049397,16
RTS0049398,15
RTS0049399,7
RTS0049400,4
RTS0049401,1
RTS0049402,1
RTS0049403,3
RTS0049404,1
RTS0049405,2
RTS0049406,1
RTS0049407,2
RTS0049408,2
RTS0049409,1
RTS0049411,1
RTS0049412,4
RTS0049414,4
RTS0049415,2
RTS0049416,1
RTS0049417,2
RTS0049418,2
RTS0049419,1
RTS0049421,1
RTS0049422,2
RTS0049423,1
RTS0049424,4
RTS0049425,6
RTS0049426,4
RTS0049427,2
RTS0049429,4
RTS0049430,4
RTS0049431,2
RTS0049432,3
RTS0049433,2
RTS0049434,1
RTS0049435,1
RTS0049436,3
RTS0049437,6
RTS0049438,3
RTS0049439,5
RTS0049440,2
RTS0049441,6
RTS0049442,2
RTS0049443,3
RTS0049444,3
RTS0049445,1
RTS0049446,2
RTS0049447,2
RTS0049448,2
RTS0049449,3
RTS0049451,5
RTS0049452,3
RTS0049453,3
RTS0049454,2
RTS0049455,1
RTS0049456,1
RTS0049457,4
RTS0049459,2
RTS0049460,7
RTS0049461,6
RTS0049462,5
RTS0049463,2
RTS0049464,5
RTS0049465,1
RTS0049468,3
RTS0049469,4
RTS0049470,3
RTS0049471,3
RTS0049473,10
RTS0049474,1
RTS0049475,3
RTS0049476,2
RTS0049477,3
RTS0049478,2
RTS0049479,174
RTS0049480,14
RTS0049482,2
RTS0049483,2
RTS0049484,2
RTS0049485,1
RTS0997084,2
RTS0997085,1
RTS0997088,523
RTS0997089,204
RTS0997090,3
RTS0997091,3
RTS0997092,1
RTS0997093,1
RTS0997094,1
RTS0997097,1
RTS0997099,1
RTS0997100,1
RTS0997101,1
RTS0997103,4
RTS0997105,1
RTS0997106,1
RTS0997108,1
RTS0997110,1
RTS0997111,1
RTS0997113,1
RTS0997115,1
RTS0997117,1
RTS0997119,1
RTS0997120,2
RTS0997121,2
RTS0997122,6
RTS0997123,5
RTS0997124,2
RTS0997125,7
RTS0997126,10
RTS0997127,12
RTS0997128,6
RTS0997129,12
RTS0997130,3
</Code_Summary>
