# Supplementary material for: Spatial meta-transcriptomics reveal associations of intratumor bacteria burden with lung cancer cells showing a distinct oncogenic signature
Source: J Immunother Cancer. 2022 Jul 6;10(7):e004698. doi: 10.1136/jitc-2022-004698 (PMC9260850; doi:10.1136/jitc-2022-004698)
Supplement: Supplementary data [file jitc-2022-004698supp009.zip › DSP-1001660004185-D-B10.dcc]

<Header>
FileVersion,0.02
SoftwareVersion,"GeoMx_NGS_Pipeline_ 2.0.0"
Date,2020-6-15
</Header>

<Scan_Attributes>
ID,DSP-1001660004185-D-B10
Plate_ID,1001660004185
Well,B10
</Scan_Attributes>

<NGS_Processing_Attributes>
SeqSetId,
tamperedIni,No
Raw,244404
Trimmed,243343
Stitched,242059
Aligned,238138
umiQ30,0.9925
rtsQ30,0.9918
</NGS_Processing_Attributes>


<Code_Summary>
RTS0039454,1
RTS0039455,2
RTS0039457,3
RTS0039458,3
RTS0039460,1
RTS0039461,3
RTS0039462,1
RTS0039463,2
RTS0039464,1
RTS0039465,3
RTS0039466,1
RTS0039467,3
RTS0039468,1
RTS0039469,5
RTS0039471,1
RTS0039472,1
RTS0039473,1
RTS0039474,2
RTS0039475,3
RTS0039476,4
RTS0039477,7
RTS0039478,9
RTS0039479,1
RTS0039480,5
RTS0039481,3
RTS0039482,3
RTS0039483,2
RTS0039484,1
RTS0039485,3
RTS0039488,2
RTS0039489,3
RTS0039490,4
RTS0039491,1
RTS0039492,1
RTS0039493,2
RTS0039494,4
RTS0039495,1
RTS0039497,1
RTS0039498,3
RTS0039499,7
RTS0039500,13
RTS0039501,16
RTS0039502,7
RTS0039503,15
RTS0039504,4
RTS0039505,1
RTS0039506,2
RTS0039507,5
RTS0039509,2
RTS0039510,2
RTS0039511,12
RTS0039512,7
RTS0039513,8
RTS0039514,15
RTS0039515,12
RTS0039516,1
RTS0039517,1
RTS0039519,2
RTS0039520,2
RTS0039521,2
RTS0039522,3
RTS0039523,3
RTS0039524,1
RTS0039526,2
RTS0039527,1
RTS0039529,3
RTS0039530,4
RTS0039532,2
RTS0039533,5
RTS0039534,1
RTS0039535,2
RTS0039536,3
RTS0039537,1
RTS0039538,1
RTS0039539,1
RTS0039541,1
RTS0039542,1
RTS0039543,2
RTS0039545,1
RTS0039549,2
RTS0039550,4
RTS0039551,2
RTS0039553,2
RTS0039556,1
RTS0039557,2
RTS0039558,1
RTS0039559,4
RTS0039560,1
RTS0039562,2
RTS0039563,1
RTS0039564,1
RTS0039565,2
RTS0039566,1
RTS0039567,3
RTS0039568,1
RTS0039569,5
RTS0039572,1
RTS0039573,1
RTS0039574,2
RTS0039575,3
RTS0039576,1
RTS0039577,3
RTS0039578,4
RTS0039579,1
RTS0039580,3
RTS0039581,4
RTS0039582,2
RTS0039583,2
RTS0039584,1
RTS0039585,2
RTS0039586,1
RTS0039587,3
RTS0039588,3
RTS0039589,1
RTS0039591,2
RTS0039592,3
RTS0039593,3
RTS0039594,3
RTS0039595,3
RTS0039596,4
RTS0039597,1
RTS0039598,2
RTS0039599,2
RTS0039600,1
RTS0039602,1
RTS0039604,3
RTS0039605,2
RTS0039607,1
RTS0039608,1
RTS0039609,1
RTS0039610,1
RTS0039611,1
RTS0039613,3
RTS0039615,2
RTS0039616,1
RTS0039617,1
RTS0039619,1
RTS0039620,1
RTS0039622,1
RTS0039623,2
RTS0039624,2
RTS0039625,3
RTS0039626,1
RTS0039628,1
RTS0039629,1
RTS0039631,1
RTS0039632,2
RTS0039633,4
RTS0039634,1
RTS0039635,3
RTS0039636,4
RTS0039638,6
RTS0039639,2
RTS0039640,2
RTS0039641,5
RTS0039642,1
RTS0039643,4
RTS0039645,3
RTS0039646,3
RTS0039647,1
RTS0039648,1
RTS0039649,4
RTS0039650,3
RTS0039651,6
RTS0039652,5
RTS0039653,4
RTS0039654,3
RTS0039655,2
RTS0039656,4
RTS0039657,6
RTS0039658,5
RTS0039659,7
RTS0039660,4
RTS0039662,1
RTS0039663,2
RTS0039664,2
RTS0039665,1
RTS0039666,3
RTS0039668,1
RTS0039669,5
RTS0039670,2
RTS0039671,2
RTS0039672,6
RTS0039673,3
RTS0039674,2
RTS0039675,1
RTS0039676,3
RTS0039681,5
RTS0039682,4
RTS0039683,3
RTS0039684,3
RTS0039685,5
RTS0039686,4
RTS0039687,5
RTS0039688,4
RTS0039689,3
RTS0039690,4
RTS0039691,4
RTS0039692,1
RTS0039693,5
RTS0039694,3
RTS0039696,1
RTS0039697,3
RTS0039698,3
RTS0039699,2
RTS0039700,1
RTS0039701,1
RTS0039702,5
RTS0039703,2
RTS0039704,6
RTS0039705,2
RTS0039706,2
RTS0039707,2
RTS0039708,1
RTS0039709,3
RTS0039711,4
RTS0039712,1
RTS0039713,2
RTS0039714,2
RTS0039715,1
RTS0039718,3
RTS0039719,2
RTS0039720,5
RTS0039721,3
RTS0039722,4
RTS0039725,2
RTS0039726,3
RTS0039727,4
RTS0039729,3
RTS0039730,2
RTS0039731,2
RTS0039732,2
RTS0039733,1
RTS0039734,3
RTS0039735,2
RTS0039736,3
RTS0039737,2
RTS0039739,2
RTS0039740,2
RTS0039741,1
RTS0039742,3
RTS0039743,1
RTS0039744,2
RTS0039745,3
RTS0039747,1
RTS0039749,3
RTS0039750,3
RTS0039751,2
RTS0039752,2
RTS0039753,2
RTS0039754,2
RTS0039755,2
RTS0039756,1
RTS0039758,2
RTS0039759,2
RTS0039760,2
RTS0039761,2
RTS0039762,4
RTS0039763,3
RTS0039764,5
RTS0039765,7
RTS0039766,3
RTS0039767,4
RTS0039768,1
RTS0039769,3
RTS0039770,2
RTS0039771,1
RTS0039772,3
RTS0039773,2
RTS0039774,2
RTS0039776,1
RTS0039777,3
RTS0039778,2
RTS0039779,3
RTS0039780,2
RTS0039781,5
RTS0039782,15
RTS0039783,4
RTS0039784,2
RTS0039785,5
RTS0039786,1
RTS0039787,2
RTS0039788,1
RTS0039789,1
RTS0039790,3
RTS0039791,3
RTS0039792,2
RTS0039793,4
RTS0039794,4
RTS0039796,1
RTS0039797,2
RTS0039798,1
RTS0039799,4
RTS0039800,1
RTS0039801,4
RTS0039802,6
RTS0039803,4
RTS0039804,4
RTS0039805,7
RTS0039807,2
RTS0039808,2
RTS0039810,3
RTS0039811,2
RTS0039812,1
RTS0039813,2
RTS0039814,3
RTS0039817,3
RTS0039819,4
RTS0039820,3
RTS0039821,1
RTS0039822,3
RTS0039823,1
RTS0039824,1
RTS0039825,5
RTS0039827,2
RTS0039828,1
RTS0039829,4
RTS0039830,1
RTS0039831,1
RTS0039832,7
RTS0039833,6
RTS0039834,5
RTS0039835,8
RTS0039836,2
RTS0039838,2
RTS0039839,3
RTS0039840,3
RTS0039841,1
RTS0039842,4
RTS0039843,1
RTS0039845,2
RTS0039846,1
RTS0039847,2
RTS0039848,1
RTS0039849,2
RTS0039850,1
RTS0039851,3
RTS0039852,1
RTS0039853,2
RTS0039854,1
RTS0039856,1
RTS0039857,3
RTS0039858,2
RTS0039859,1
RTS0039861,2
RTS0039862,1
RTS0039863,2
RTS0039866,2
RTS0039867,7
RTS0039868,1
RTS0039869,2
RTS0039870,4
RTS0039871,1
RTS0039872,2
RTS0039873,1
RTS0039874,1
RTS0039876,3
RTS0039877,2
RTS0039878,3
RTS0039880,1
RTS0039882,2
RTS0039883,1
RTS0039884,1
RTS0039885,3
RTS0039887,1
RTS0039888,1
RTS0039892,3
RTS0039893,3
RTS0039894,1
RTS0039895,1
RTS0039898,2
RTS0039899,1
RTS0039900,1
RTS0039902,1
RTS0039903,4
RTS0039904,3
RTS0039905,2
RTS0039907,1
RTS0039908,1
RTS0039909,1
RTS0039910,2
RTS0039911,2
RTS0039913,2
RTS0039915,3
RTS0039916,1
RTS0039917,1
RTS0039918,1
RTS0039919,3
RTS0039920,2
RTS0039921,2
RTS0039922,5
RTS0039923,1
RTS0039924,1
RTS0039925,4
RTS0039927,1
RTS0039928,2
RTS0039929,5
RTS0039930,2
RTS0039931,2
RTS0039933,3
RTS0039934,1
RTS0039935,3
RTS0039936,2
RTS0039937,2
RTS0039938,3
RTS0039940,2
RTS0039941,2
RTS0039943,2
RTS0039944,3
RTS0039945,5
RTS0039946,1
RTS0039947,3
RTS0039948,1
RTS0039949,1
RTS0039950,2
RTS0039951,2
RTS0039952,3
RTS0039953,1
RTS0039954,3
RTS0039955,2
RTS0039956,5
RTS0039957,5
RTS0039958,3
RTS0039959,8
RTS0039960,2
RTS0039961,2
RTS0039962,2
RTS0039964,3
RTS0039966,1
RTS0039967,2
RTS0039968,1
RTS0039969,2
RTS0039970,2
RTS0039971,3
RTS0039972,1
RTS0039973,1
RTS0039974,2
RTS0039975,3
RTS0039976,4
RTS0039978,4
RTS0039979,4
RTS0039980,1
RTS0039981,2
RTS0039982,2
RTS0039983,4
RTS0039984,1
RTS0039985,3
RTS0039986,5
RTS0039987,4
RTS0039988,5
RTS0039989,4
RTS0039990,3
RTS0039991,3
RTS0039992,7
RTS0039993,4
RTS0039994,6
RTS0039995,1
RTS0039996,15
RTS0039997,7
RTS0039998,7
RTS0039999,14
RTS0040000,13
RTS0040001,4
RTS0040002,2
RTS0040003,3
RTS0040004,1
RTS0040005,1
RTS0040006,2
RTS0040007,1
RTS0040008,1
RTS0040009,1
RTS0040010,4
RTS0040011,2
RTS0040012,1
RTS0040014,1
RTS0040015,3
RTS0040016,4
RTS0040017,15
RTS0040018,6
RTS0040019,10
RTS0040020,3
RTS0040021,1
RTS0040022,6
RTS0040023,3
RTS0040024,4
RTS0040025,2
RTS0040026,1
RTS0040027,4
RTS0040029,6
RTS0040030,3
RTS0040031,2
RTS0040032,3
RTS0040033,2
RTS0040034,3
RTS0040035,1
RTS0040036,2
RTS0040039,2
RTS0040040,2
RTS0040043,2
RTS0040044,1
RTS0040046,2
RTS0040047,1
RTS0040048,1
RTS0040049,3
RTS0040050,1
RTS0040052,3
RTS0040053,1
RTS0040054,1
RTS0040055,2
RTS0040056,3
RTS0040058,1
RTS0040060,5
RTS0040062,2
RTS0040063,1
RTS0040064,1
RTS0040065,2
RTS0040067,1
RTS0040068,1
RTS0040069,2
RTS0040072,1
RTS0040073,3
RTS0040076,1
RTS0040077,1
RTS0040078,1
RTS0040081,1
RTS0040083,4
RTS0040086,1
RTS0040087,1
RTS0040089,5
RTS0040090,4
RTS0040091,2
RTS0040092,1
RTS0040093,1
RTS0040094,1
RTS0040095,2
RTS0040096,1
RTS0040097,1
RTS0040098,1
RTS0040099,2
RTS0040100,4
RTS0040101,3
RTS0040102,1
RTS0040104,1
RTS0040105,1
RTS0040106,2
RTS0040107,5
RTS0040108,1
RTS0040109,2
RTS0040110,1
RTS0040111,2
RTS0040112,2
RTS0040113,3
RTS0040115,3
RTS0040116,2
RTS0040117,1
RTS0040118,4
RTS0040119,4
RTS0040120,4
RTS0040121,2
RTS0040122,1
RTS0040123,1
RTS0040124,1
RTS0040125,4
RTS0040126,2
RTS0040127,1
RTS0040128,2
RTS0040129,3
RTS0040130,2
RTS0040131,3
RTS0040132,3
RTS0040133,1
RTS0040134,3
RTS0040135,4
RTS0040136,1
RTS0040140,2
RTS0040141,2
RTS0040142,4
RTS0040143,3
RTS0040144,1
RTS0040145,4
RTS0040146,2
RTS0040147,1
RTS0040148,3
RTS0040149,3
RTS0040150,2
RTS0040152,2
RTS0040153,1
RTS0040154,2
RTS0040156,3
RTS0040157,2
RTS0040158,1
RTS0040159,5
RTS0040160,1
RTS0040161,1
RTS0040162,1
RTS0040163,1
RTS0040164,2
RTS0040165,2
RTS0040167,1
RTS0040170,2
RTS0040172,3
RTS0040173,1
RTS0040174,1
RTS0040175,1
RTS0040176,1
RTS0040177,2
RTS0040180,2
RTS0040181,1
RTS0040182,2
RTS0040183,2
RTS0040185,1
RTS0040186,2
RTS0040187,2
RTS0040188,3
RTS0040190,1
RTS0040191,2
RTS0040194,2
RTS0040195,3
RTS0040196,1
RTS0040197,1
RTS0040198,1
RTS0040199,1
RTS0040202,2
RTS0040203,2
RTS0040204,3
RTS0040206,4
RTS0040208,3
RTS0040209,3
RTS0040210,4
RTS0040211,4
RTS0040212,1
RTS0040213,2
RTS0040214,3
RTS0040215,3
RTS0040216,1
RTS0040217,2
RTS0040219,1
RTS0040220,3
RTS0040221,2
RTS0040222,2
RTS0040223,2
RTS0040225,2
RTS0040226,1
RTS0040227,2
RTS0040228,2
RTS0040229,3
RTS0040230,1
RTS0040231,1
RTS0040233,1
RTS0040234,1
RTS0040235,1
RTS0040236,1
RTS0040237,4
RTS0040238,1
RTS0040239,3
RTS0040241,4
RTS0040242,2
RTS0040243,3
RTS0040244,2
RTS0040245,3
RTS0040247,2
RTS0040248,3
RTS0040249,1
RTS0040250,1
RTS0040252,2
RTS0040254,1
RTS0040255,2
RTS0040257,1
RTS0040258,2
RTS0040259,2
RTS0040260,4
RTS0040261,3
RTS0040262,4
RTS0040263,3
RTS0040264,3
RTS0040265,2
RTS0040269,2
RTS0040271,13
RTS0040272,5
RTS0040273,8
RTS0040274,5
RTS0040275,9
RTS0040276,11
RTS0040277,5
RTS0040278,4
RTS0040279,6
RTS0040280,8
RTS0040281,1
RTS0040283,2
RTS0040284,5
RTS0040285,2
RTS0040286,1
RTS0040287,2
RTS0040288,6
RTS0040289,1
RTS0040290,2
RTS0040292,2
RTS0040294,3
RTS0040295,3
RTS0040297,1
RTS0040298,2
RTS0040299,1
RTS0040300,1
RTS0040301,1
RTS0040302,2
RTS0040303,1
RTS0040304,1
RTS0040305,1
RTS0040306,3
RTS0040307,1
RTS0040310,2
RTS0040312,1
RTS0040314,2
RTS0040315,1
RTS0040316,1
RTS0040319,1
RTS0040320,2
RTS0040321,3
RTS0040322,3
RTS0040323,2
RTS0040324,1
RTS0040325,2
RTS0040326,1
RTS0040327,2
RTS0040328,1
RTS0040329,5
RTS0040330,1
RTS0040331,1
RTS0040332,1
RTS0040333,1
RTS0040336,2
RTS0040337,3
RTS0040338,1
RTS0040339,4
RTS0040340,2
RTS0040341,4
RTS0040342,1
RTS0040343,2
RTS0040344,4
RTS0040345,3
RTS0040346,3
RTS0040347,3
RTS0040348,2
RTS0040349,4
RTS0040350,1
RTS0040351,3
RTS0040352,5
RTS0040353,5
RTS0040354,2
RTS0040356,1
RTS0040357,7
RTS0040359,2
RTS0040360,2
RTS0040361,2
RTS0040364,1
RTS0040365,2
RTS0040366,8
RTS0040367,6
RTS0040368,9
RTS0040369,3
RTS0040370,10
RTS0040371,2
RTS0040373,3
RTS0040375,1
RTS0040376,4
RTS0040377,2
RTS0040378,1
RTS0040379,4
RTS0040380,1
RTS0040382,1
RTS0040385,1
RTS0040386,2
RTS0040387,3
RTS0040388,2
RTS0040389,1
RTS0040390,4
RTS0040391,3
RTS0040394,2
RTS0040395,2
RTS0040396,7
RTS0040397,7
RTS0040398,4
RTS0040399,10
RTS0040400,6
RTS0040401,5
RTS0040402,7
RTS0040403,1
RTS0040404,6
RTS0040405,3
RTS0040406,1
RTS0040407,1
RTS0040408,3
RTS0040409,1
RTS0040410,1
RTS0040411,2
RTS0040412,2
RTS0040413,4
RTS0040414,1
RTS0040416,22
RTS0040417,8
RTS0040418,17
RTS0040419,21
RTS0040420,29
RTS0040421,1
RTS0040422,3
RTS0040423,2
RTS0040424,2
RTS0040425,2
RTS0040426,2
RTS0040428,2
RTS0040429,2
RTS0040431,3
RTS0040432,2
RTS0040435,2
RTS0040436,22
RTS0040437,19
RTS0040438,31
RTS0040439,20
RTS0040440,27
RTS0040441,5
RTS0040442,3
RTS0040443,4
RTS0040444,1
RTS0040445,6
RTS0040446,4
RTS0040447,3
RTS0040448,2
RTS0040449,3
RTS0040450,2
RTS0040451,2
RTS0040452,4
RTS0040453,2
RTS0040454,3
RTS0040455,5
RTS0040456,1
RTS0040457,1
RTS0040460,1
RTS0040461,2
RTS0040462,1
RTS0040463,3
RTS0040464,2
RTS0040465,3
RTS0040466,1
RTS0040468,4
RTS0040469,2
RTS0040470,2
RTS0040471,2
RTS0040473,3
RTS0040474,2
RTS0040475,1
RTS0040479,1
RTS0040482,4
RTS0040485,3
RTS0040486,3
RTS0040488,2
RTS0040489,3
RTS0040490,1
RTS0040491,3
RTS0040492,3
RTS0040493,3
RTS0040494,1
RTS0040496,2
RTS0040497,1
RTS0040498,1
RTS0040499,2
RTS0040500,2
RTS0040501,2
RTS0040502,1
RTS0040503,1
RTS0040504,1
RTS0040506,1
RTS0040507,2
RTS0040508,2
RTS0040509,1
RTS0040510,1
RTS0040512,1
RTS0040513,1
RTS0040515,2
RTS0040517,3
RTS0040519,1
RTS0040521,1
RTS0040522,1
RTS0040523,1
RTS0040524,2
RTS0040525,1
RTS0040526,1
RTS0040528,4
RTS0040529,2
RTS0040530,1
RTS0040531,1
RTS0040532,3
RTS0040533,2
RTS0040534,1
RTS0040536,4
RTS0040538,5
RTS0040539,3
RTS0040540,4
RTS0040542,2
RTS0040543,2
RTS0040544,3
RTS0040545,1
RTS0040548,2
RTS0040550,2
RTS0040551,1
RTS0040552,2
RTS0040553,3
RTS0040555,1
RTS0040556,3
RTS0040558,2
RTS0040559,3
RTS0040560,3
RTS0040561,1
RTS0040563,1
RTS0040565,1
RTS0040566,2
RTS0040567,2
RTS0040568,2
RTS0040569,2
RTS0040570,1
RTS0040571,2
RTS0040572,2
RTS0040573,2
RTS0040574,2
RTS0040575,2
RTS0040576,2
RTS0040577,2
RTS0040578,2
RTS0040579,2
RTS0040580,3
RTS0040581,6
RTS0040582,2
RTS0040583,2
RTS0040584,2
RTS0040585,1
RTS0040586,3
RTS0040588,3
RTS0040591,2
RTS0040592,1
RTS0040593,4
RTS0040596,3
RTS0040597,3
RTS0040599,1
RTS0040600,3
RTS0040601,1
RTS0040602,1
RTS0040605,4
RTS0040606,2
RTS0040607,1
RTS0040608,1
RTS0040609,2
RTS0040610,2
RTS0040611,1
RTS0040612,1
RTS0040613,2
RTS0040614,1
RTS0040615,2
RTS0040616,4
RTS0040618,3
RTS0040619,2
RTS0040620,2
RTS0040621,5
RTS0040622,1
RTS0040623,1
RTS0040625,1
RTS0040626,1
RTS0040628,3
RTS0040629,1
RTS0040630,5
RTS0040631,8
RTS0040632,6
RTS0040633,7
RTS0040634,9
RTS0040635,5
RTS0040636,1
RTS0040637,2
RTS0040638,3
RTS0040641,3
RTS0040642,3
RTS0040643,3
RTS0040644,2
RTS0040645,4
RTS0040647,4
RTS0040648,1
RTS0040649,2
RTS0040650,2
RTS0040651,3
RTS0040652,1
RTS0040653,4
RTS0040654,6
RTS0040655,1
RTS0040656,4
RTS0040657,3
RTS0040658,5
RTS0040659,2
RTS0040661,1
RTS0040662,2
RTS0040664,2
RTS0040667,2
RTS0040668,2
RTS0040669,1
RTS0040670,2
RTS0040674,1
RTS0040676,4
RTS0040677,3
RTS0040678,6
RTS0040679,3
RTS0040680,4
RTS0040681,4
RTS0040682,3
RTS0040683,2
RTS0040684,4
RTS0040685,3
RTS0040687,1
RTS0040688,3
RTS0040690,2
RTS0040691,1
RTS0040693,1
RTS0040695,2
RTS0040698,3
RTS0040699,1
RTS0040700,2
RTS0040701,4
RTS0040702,2
RTS0040703,8
RTS0040704,9
RTS0040705,10
RTS0040706,4
RTS0040707,2
RTS0040708,1
RTS0040710,1
RTS0040712,1
RTS0040713,4
RTS0040714,2
RTS0040715,3
RTS0040717,2
RTS0040718,2
RTS0040719,2
RTS0040720,2
RTS0040722,1
RTS0040723,1
RTS0040724,1
RTS0040725,1
RTS0040727,3
RTS0040729,4
RTS0040730,5
RTS0040731,1
RTS0040732,2
RTS0040733,1
RTS0040735,2
RTS0040736,10
RTS0040737,7
RTS0040738,6
RTS0040739,3
RTS0040740,4
RTS0040741,2
RTS0040742,2
RTS0040743,1
RTS0040744,5
RTS0040745,2
RTS0040746,5
RTS0040747,1
RTS0040749,4
RTS0040750,6
RTS0040751,1
RTS0040752,2
RTS0040753,2
RTS0040756,3
RTS0040757,4
RTS0040758,1
RTS0040759,2
RTS0040760,7
RTS0040761,1
RTS0040762,3
RTS0040763,6
RTS0040764,3
RTS0040765,2
RTS0040766,1
RTS0040767,2
RTS0040768,3
RTS0040769,2
RTS0040770,1
RTS0040773,1
RTS0040774,1
RTS0040775,3
RTS0040776,2
RTS0040777,2
RTS0040779,2
RTS0040780,1
RTS0040782,6
RTS0040783,2
RTS0040784,6
RTS0040785,4
RTS0040786,2
RTS0040787,1
RTS0040788,2
RTS0040790,1
RTS0040792,1
RTS0040793,2
RTS0040795,1
RTS0040796,4
RTS0040797,1
RTS0040798,1
RTS0040799,3
RTS0040800,1
RTS0040801,2
RTS0040802,6
RTS0040803,3
RTS0040804,1
RTS0040805,4
RTS0040807,2
RTS0040808,2
RTS0040810,4
RTS0040811,4
RTS0040812,2
RTS0040813,2
RTS0040814,1
RTS0040815,2
RTS0040816,1
RTS0040820,3
RTS0040821,2
RTS0040822,4
RTS0040823,5
RTS0040824,6
RTS0040825,2
RTS0040826,3
RTS0040827,4
RTS0040828,5
RTS0040830,1
RTS0040832,3
RTS0040833,2
RTS0040834,2
RTS0040836,23
RTS0040837,16
RTS0040838,17
RTS0040839,18
RTS0040840,14
RTS0040841,16
RTS0040842,15
RTS0040843,20
RTS0040844,4
RTS0040845,20
RTS0040846,4
RTS0040847,2
RTS0040848,3
RTS0040849,2
RTS0040850,2
RTS0040851,5
RTS0040852,3
RTS0040853,3
RTS0040854,3
RTS0040855,1
RTS0040856,1
RTS0040863,1
RTS0040864,1
RTS0040865,3
RTS0040866,2
RTS0040868,1
RTS0040869,1
RTS0040870,3
RTS0040871,1
RTS0040872,7
RTS0040873,8
RTS0040874,5
RTS0040875,8
RTS0040876,1
RTS0040877,2
RTS0040878,2
RTS0040880,2
RTS0040881,2
RTS0040883,3
RTS0040884,1
RTS0040885,1
RTS0040886,3
RTS0040887,7
RTS0040888,10
RTS0040889,10
RTS0040890,5
RTS0040892,1
RTS0040894,3
RTS0040896,2
RTS0040897,2
RTS0040898,2
RTS0040900,2
RTS0040901,4
RTS0040902,16
RTS0040903,5
RTS0040904,10
RTS0040905,15
RTS0040906,5
RTS0040907,1
RTS0040909,3
RTS0040910,5
RTS0040911,5
RTS0040912,7
RTS0040914,1
RTS0040915,2
RTS0040917,1
RTS0040918,1
RTS0040920,1
RTS0040921,2
RTS0040922,3
RTS0040923,5
RTS0040924,5
RTS0040925,8
RTS0040927,2
RTS0040928,1
RTS0040929,2
RTS0040930,2
RTS0040931,4
RTS0040932,6
RTS0040933,1
RTS0040934,1
RTS0040937,2
RTS0040938,3
RTS0040939,2
RTS0040940,3
RTS0040941,2
RTS0040944,3
RTS0040945,3
RTS0040946,4
RTS0040947,7
RTS0040948,4
RTS0040949,4
RTS0040950,3
RTS0040951,3
RTS0040952,2
RTS0040953,1
RTS0040954,2
RTS0040957,1
RTS0040958,2
RTS0040959,1
RTS0040960,1
RTS0040961,4
RTS0040962,1
RTS0040963,3
RTS0040964,1
RTS0040965,2
RTS0040966,1
RTS0040967,2
RTS0040968,3
RTS0040969,1
RTS0040970,3
RTS0040971,2
RTS0040972,3
RTS0040973,1
RTS0040974,2
RTS0040975,3
RTS0040977,1
RTS0040978,2
RTS0040980,3
RTS0040981,1
RTS0040982,1
RTS0040985,4
RTS0040986,3
RTS0040987,2
RTS0040988,1
RTS0040989,2
RTS0040990,1
RTS0040991,3
RTS0040992,1
RTS0040993,3
RTS0040994,5
RTS0040995,1
RTS0040997,1
RTS0040998,1
RTS0040999,4
RTS0041000,2
RTS0041002,3
RTS0041003,2
RTS0041004,2
RTS0041005,5
RTS0041006,2
RTS0041007,3
RTS0041008,3
RTS0041009,2
RTS0041010,4
RTS0041011,2
RTS0041012,1
RTS0041013,1
RTS0041014,3
RTS0041015,2
RTS0041016,2
RTS0041018,3
RTS0041020,1
RTS0041021,4
RTS0041022,4
RTS0041023,2
RTS0041024,2
RTS0041025,1
RTS0041029,3
RTS0041030,1
RTS0041031,3
RTS0041032,8
RTS0041033,2
RTS0041034,3
RTS0041035,1
RTS0041036,1
RTS0041037,1
RTS0041038,1
RTS0041039,4
RTS0041043,2
RTS0041044,1
RTS0041045,1
RTS0041046,5
RTS0041047,1
RTS0041048,5
RTS0041049,16
RTS0041050,9
RTS0041051,4
RTS0041052,3
RTS0041053,2
RTS0041054,2
RTS0041056,1
RTS0041058,1
RTS0041060,2
RTS0041061,2
RTS0041062,4
RTS0041063,3
RTS0041064,7
RTS0041066,1
RTS0041067,1
RTS0041069,1
RTS0041070,1
RTS0041071,3
RTS0041072,1
RTS0041073,5
RTS0041075,1
RTS0041077,1
RTS0041078,4
RTS0041080,4
RTS0041082,2
RTS0041083,1
RTS0041084,1
RTS0041085,3
RTS0041086,8
RTS0041087,1
RTS0041088,1
RTS0041089,2
RTS0041090,1
RTS0041092,1
RTS0041093,3
RTS0041094,1
RTS0041095,1
RTS0041096,1
RTS0041097,3
RTS0041099,2
RTS0041100,1
RTS0041101,1
RTS0041102,3
RTS0041103,1
RTS0041104,2
RTS0041105,4
RTS0041106,5
RTS0041107,3
RTS0041108,3
RTS0041109,6
RTS0041110,1
RTS0041111,2
RTS0041112,8
RTS0041113,1
RTS0041114,2
RTS0041115,1
RTS0041116,3
RTS0041117,5
RTS0041118,2
RTS0041119,4
RTS0041120,2
RTS0041121,5
RTS0041122,5
RTS0041123,1
RTS0041124,1
RTS0041126,4
RTS0041127,4
RTS0041128,3
RTS0041129,3
RTS0041130,1
RTS0041131,4
RTS0041132,1
RTS0041133,1
RTS0041134,8
RTS0041135,5
RTS0041136,4
RTS0041137,3
RTS0041138,1
RTS0041139,2
RTS0041140,2
RTS0041141,3
RTS0041142,2
RTS0041143,2
RTS0041144,4
RTS0041145,3
RTS0041147,7
RTS0041149,3
RTS0041150,1
RTS0041151,3
RTS0041153,1
RTS0041155,2
RTS0041156,1
RTS0041157,3
RTS0041158,7
RTS0041160,1
RTS0041161,2
RTS0041162,2
RTS0041163,2
RTS0041164,4
RTS0041165,3
RTS0041166,1
RTS0041168,3
RTS0041169,1
RTS0041170,1
RTS0041171,1
RTS0041172,2
RTS0041173,2
RTS0041174,4
RTS0041175,1
RTS0041177,3
RTS0041178,1
RTS0041179,3
RTS0041182,1
RTS0041183,1
RTS0041184,1
RTS0041185,3
RTS0041186,3
RTS0041187,1
RTS0041188,2
RTS0041189,2
RTS0041191,3
RTS0041192,3
RTS0041193,2
RTS0041195,3
RTS0041197,2
RTS0041199,2
RTS0041200,3
RTS0041202,1
RTS0041203,3
RTS0041204,3
RTS0041205,4
RTS0041206,2
RTS0041207,5
RTS0041208,1
RTS0041209,4
RTS0041211,6
RTS0041212,2
RTS0041213,10
RTS0041214,3
RTS0041215,3
RTS0041217,2
RTS0041218,1
RTS0041219,2
RTS0041220,1
RTS0041221,3
RTS0041222,1
RTS0041223,2
RTS0041225,1
RTS0041226,1
RTS0041228,1
RTS0041229,2
RTS0041230,5
RTS0041231,3
RTS0041232,5
RTS0041233,3
RTS0041234,7
RTS0041235,2
RTS0041236,3
RTS0041237,2
RTS0041239,3
RTS0041240,2
RTS0041241,1
RTS0041242,1
RTS0041243,1
RTS0041244,1
RTS0041247,1
RTS0041248,1
RTS0041249,2
RTS0041250,1
RTS0041251,4
RTS0041252,4
RTS0041253,7
RTS0041254,7
RTS0041255,8
RTS0041257,3
RTS0041258,4
RTS0041259,2
RTS0041260,2
RTS0041262,2
RTS0041263,2
RTS0041265,3
RTS0041267,3
RTS0041268,3
RTS0041269,1
RTS0041270,1
RTS0041271,2
RTS0041272,2
RTS0041273,2
RTS0041274,2
RTS0041275,2
RTS0041276,1
RTS0041277,1
RTS0041278,2
RTS0041280,1
RTS0041281,3
RTS0041282,1
RTS0041283,1
RTS0041284,2
RTS0041285,1
RTS0041286,1
RTS0041288,2
RTS0041289,3
RTS0041290,1
RTS0041291,2
RTS0041292,2
RTS0041293,3
RTS0041294,3
RTS0041295,3
RTS0041296,3
RTS0041298,1
RTS0041299,2
RTS0041300,4
RTS0041301,1
RTS0041302,1
RTS0041303,5
RTS0041304,2
RTS0041305,2
RTS0041306,3
RTS0041307,3
RTS0041308,4
RTS0041309,1
RTS0041310,1
RTS0041312,1
RTS0041313,3
RTS0041316,6
RTS0041317,4
RTS0041318,9
RTS0041319,10
RTS0041320,8
RTS0041321,2
RTS0041323,2
RTS0041325,1
RTS0041326,2
RTS0041327,2
RTS0041328,2
RTS0041329,1
RTS0041330,2
RTS0041331,3
RTS0041333,2
RTS0041334,1
RTS0041335,4
RTS0041346,9
RTS0041347,6
RTS0041348,5
RTS0041349,11
RTS0041350,15
RTS0041351,7
RTS0041352,1
RTS0041353,2
RTS0041355,1
RTS0041357,2
RTS0041358,2
RTS0041359,4
RTS0041360,2
RTS0041361,3
RTS0041362,3
RTS0041365,1
RTS0041366,2
RTS0041367,2
RTS0041370,1
RTS0041371,4
RTS0041372,2
RTS0041373,1
RTS0041374,1
RTS0041376,1
RTS0041378,1
RTS0041380,1
RTS0041381,2
RTS0041382,2
RTS0041385,1
RTS0041386,1
RTS0041388,1
RTS0041391,1
RTS0041392,1
RTS0041393,1
RTS0041395,1
RTS0041397,1
RTS0041398,1
RTS0041399,2
RTS0041400,1
RTS0041401,1
RTS0041402,2
RTS0041403,2
RTS0041404,2
RTS0041405,2
RTS0041406,2
RTS0041407,2
RTS0041408,4
RTS0041409,3
RTS0041410,1
RTS0041411,2
RTS0041412,3
RTS0041414,2
RTS0041415,3
RTS0041417,1
RTS0041419,1
RTS0041420,3
RTS0041423,1
RTS0041424,2
RTS0041425,3
RTS0041426,2
RTS0041427,1
RTS0041429,1
RTS0041430,2
RTS0041431,1
RTS0041433,1
RTS0041434,1
RTS0041435,1
RTS0041436,1
RTS0041437,1
RTS0041438,1
RTS0041439,1
RTS0041441,3
RTS0041443,1
RTS0041445,2
RTS0041446,1
RTS0041448,3
RTS0041449,2
RTS0041452,1
RTS0041454,1
RTS0041455,2
RTS0041456,1
RTS0041458,1
RTS0041459,4
RTS0041460,1
RTS0041461,1
RTS0041462,1
RTS0041463,2
RTS0041464,1
RTS0041466,2
RTS0041467,1
RTS0041468,4
RTS0041469,2
RTS0041470,4
RTS0041471,2
RTS0041472,2
RTS0041474,2
RTS0041475,2
RTS0041476,1
RTS0041477,3
RTS0041478,2
RTS0041479,2
RTS0041481,2
RTS0041486,2
RTS0041487,4
RTS0041488,3
RTS0041490,2
RTS0041491,1
RTS0041492,1
RTS0041495,1
RTS0041496,12
RTS0041497,11
RTS0041498,15
RTS0041499,6
RTS0041500,10
RTS0041501,4
RTS0041503,2
RTS0041504,3
RTS0041505,8
RTS0041506,2
RTS0041509,1
RTS0041510,2
RTS0041511,2
RTS0041513,1
RTS0041515,2
RTS0041516,2
RTS0041517,2
RTS0041518,2
RTS0041520,1
RTS0041521,2
RTS0041523,4
RTS0041526,5
RTS0041527,2
RTS0041528,4
RTS0041529,5
RTS0041530,6
RTS0041532,1
RTS0041533,1
RTS0041536,2
RTS0041538,3
RTS0041540,2
RTS0041541,1
RTS0041542,3
RTS0041543,3
RTS0041544,1
RTS0041545,1
RTS0041546,2
RTS0041547,1
RTS0041549,1
RTS0041550,1
RTS0041552,10
RTS0041553,2
RTS0041554,3
RTS0041555,1
RTS0041556,2
RTS0041557,2
RTS0041559,1
RTS0041560,1
RTS0041561,1
RTS0041562,2
RTS0041563,2
RTS0041564,2
RTS0041565,2
RTS0041566,1
RTS0041567,1
RTS0041568,4
RTS0041569,3
RTS0041570,1
RTS0041571,1
RTS0041572,1
RTS0041575,2
RTS0041577,2
RTS0041579,3
RTS0041580,1
RTS0041581,2
RTS0041582,4
RTS0041583,1
RTS0041584,1
RTS0041585,1
RTS0041587,2
RTS0041588,1
RTS0041589,2
RTS0041591,1
RTS0041592,3
RTS0041593,2
RTS0041594,1
RTS0041595,2
RTS0041596,2
RTS0041598,2
RTS0041599,3
RTS0041601,2
RTS0041602,1
RTS0041603,1
RTS0041604,3
RTS0041607,1
RTS0041609,2
RTS0041610,2
RTS0041612,2
RTS0041613,1
RTS0041614,1
RTS0041615,1
RTS0041616,3
RTS0041617,2
RTS0041619,3
RTS0041621,1
RTS0041623,2
RTS0041624,1
RTS0041625,2
RTS0041626,3
RTS0041627,3
RTS0041628,1
RTS0041629,3
RTS0041630,2
RTS0041631,3
RTS0041633,1
RTS0041634,1
RTS0041635,2
RTS0041636,4
RTS0041637,4
RTS0041638,2
RTS0041640,6
RTS0041641,1
RTS0041643,2
RTS0041644,1
RTS0041645,3
RTS0041646,2
RTS0041647,1
RTS0041648,1
RTS0041649,1
RTS0041651,4
RTS0041652,1
RTS0041653,1
RTS0041654,1
RTS0041656,3
RTS0041657,3
RTS0041658,1
RTS0041659,1
RTS0041661,2
RTS0041662,3
RTS0041663,1
RTS0041665,3
RTS0041666,1
RTS0041667,2
RTS0041668,1
RTS0041669,1
RTS0041670,2
RTS0041671,2
RTS0041672,1
RTS0041674,1
RTS0041675,2
RTS0041676,2
RTS0041678,1
RTS0041680,1
RTS0041681,1
RTS0041682,3
RTS0041683,1
RTS0041684,3
RTS0041685,4
RTS0041686,1
RTS0041687,2
RTS0041688,4
RTS0041689,1
RTS0041690,5
RTS0041691,3
RTS0041692,4
RTS0041693,4
RTS0041694,1
RTS0041695,1
RTS0041696,3
RTS0041697,1
RTS0041698,4
RTS0041700,2
RTS0041701,3
RTS0041702,3
RTS0041703,4
RTS0041704,1
RTS0041705,7
RTS0041706,2
RTS0041707,5
RTS0041709,1
RTS0041710,2
RTS0041711,2
RTS0041712,1
RTS0041713,3
RTS0041714,3
RTS0041715,3
RTS0041716,15
RTS0041717,7
RTS0041718,28
RTS0041719,11
RTS0041720,14
RTS0041721,5
RTS0041722,3
RTS0041723,5
RTS0041724,2
RTS0041725,3
RTS0041727,3
RTS0041728,1
RTS0041729,1
RTS0041730,3
RTS0041731,2
RTS0041734,2
RTS0041735,2
RTS0041736,1
RTS0041737,1
RTS0041738,1
RTS0041739,2
RTS0041740,4
RTS0041741,2
RTS0041742,2
RTS0041743,3
RTS0041744,1
RTS0041746,2
RTS0041747,2
RTS0041748,3
RTS0041750,1
RTS0041751,2
RTS0041752,1
RTS0041753,4
RTS0041754,5
RTS0041755,1
RTS0041756,6
RTS0041757,1
RTS0041758,2
RTS0041759,4
RTS0041760,4
RTS0041761,2
RTS0041762,1
RTS0041763,1
RTS0041764,2
RTS0041766,3
RTS0041768,2
RTS0041769,4
RTS0041772,2
RTS0041773,1
RTS0041774,1
RTS0041776,4
RTS0041777,3
RTS0041778,4
RTS0041779,1
RTS0041780,1
RTS0041781,1
RTS0041782,2
RTS0041783,3
RTS0041784,3
RTS0041785,2
RTS0041786,3
RTS0041787,2
RTS0041788,2
RTS0041789,2
RTS0041791,3
RTS0041793,2
RTS0041794,1
RTS0041795,4
RTS0041796,3
RTS0041797,2
RTS0041800,1
RTS0041801,2
RTS0041802,2
RTS0041803,2
RTS0041804,5
RTS0041805,1
RTS0041806,4
RTS0041807,1
RTS0041808,6
RTS0041809,5
RTS0041810,1
RTS0041811,4
RTS0041812,3
RTS0041814,4
RTS0041815,3
RTS0041816,1
RTS0041818,2
RTS0041819,3
RTS0041820,2
RTS0041821,1
RTS0041822,4
RTS0041824,2
RTS0041825,1
RTS0041826,3
RTS0041827,4
RTS0041828,4
RTS0041829,3
RTS0041830,1
RTS0041835,4
RTS0041836,6
RTS0041837,2
RTS0041838,1
RTS0041839,3
RTS0041840,1
RTS0041842,3
RTS0041843,6
RTS0041844,3
RTS0041845,2
RTS0041846,2
RTS0041848,2
RTS0041849,2
RTS0041851,1
RTS0041852,4
RTS0041853,3
RTS0041854,2
RTS0041855,1
RTS0041860,3
RTS0041862,2
RTS0041863,1
RTS0041864,1
RTS0041866,5
RTS0041867,2
RTS0041868,1
RTS0041872,2
RTS0041875,2
RTS0041876,3
RTS0041877,5
RTS0041878,1
RTS0041879,3
RTS0041880,1
RTS0041882,1
RTS0041883,1
RTS0041884,4
RTS0041885,4
RTS0041886,15
RTS0041887,14
RTS0041888,23
RTS0041889,8
RTS0041890,13
RTS0041891,12
RTS0041892,15
RTS0041893,10
RTS0041894,10
RTS0041895,4
RTS0041896,10
RTS0041897,5
RTS0041898,7
RTS0041899,1
RTS0041900,1
RTS0041901,5
RTS0041902,3
RTS0041903,5
RTS0041904,2
RTS0041905,2
RTS0041906,55
RTS0041907,1
RTS0041908,44
RTS0041909,1
RTS0041910,15
RTS0041911,3
RTS0041912,1
RTS0041913,4
RTS0041914,2
RTS0041916,95
RTS0041917,65
RTS0041918,59
RTS0041919,100
RTS0041920,137
RTS0041922,2
RTS0041923,1
RTS0041924,2
RTS0041925,3
RTS0041926,4
RTS0041928,3
RTS0041930,3
RTS0041931,3
RTS0041932,4
RTS0041933,2
RTS0041936,1
RTS0041938,1
RTS0041939,3
RTS0041940,2
RTS0041941,1
RTS0041943,4
RTS0041944,1
RTS0041945,3
RTS0041946,3
RTS0041947,1
RTS0041949,2
RTS0041950,1
RTS0041951,2
RTS0041952,6
RTS0041953,6
RTS0041954,2
RTS0041955,4
RTS0041956,1
RTS0041958,2
RTS0041959,2
RTS0041961,2
RTS0041964,3
RTS0041965,3
RTS0041967,1
RTS0041968,1
RTS0041969,2
RTS0041971,1
RTS0041972,6
RTS0041973,2
RTS0041974,4
RTS0041975,3
RTS0041977,3
RTS0041978,2
RTS0041979,5
RTS0041980,4
RTS0041981,8
RTS0041982,6
RTS0041983,9
RTS0041984,3
RTS0041985,3
RTS0041986,2
RTS0041989,1
RTS0041990,2
RTS0041991,1
RTS0041992,2
RTS0041993,1
RTS0041994,2
RTS0041995,3
RTS0041996,3
RTS0041997,4
RTS0041998,3
RTS0042000,2
RTS0042001,2
RTS0042002,3
RTS0042003,2
RTS0042004,2
RTS0042005,3
RTS0042007,4
RTS0042008,1
RTS0042009,2
RTS0042010,2
RTS0042011,3
RTS0042012,2
RTS0042013,3
RTS0042014,1
RTS0042015,3
RTS0042018,1
RTS0042019,1
RTS0042021,8
RTS0042022,7
RTS0042023,5
RTS0042024,4
RTS0042025,4
RTS0042026,1
RTS0042027,2
RTS0042029,1
RTS0042031,5
RTS0042032,1
RTS0042033,2
RTS0042034,3
RTS0042035,2
RTS0042036,6
RTS0042037,5
RTS0042038,8
RTS0042039,5
RTS0042040,2
RTS0042041,1
RTS0042042,2
RTS0042043,1
RTS0042045,1
RTS0042046,2
RTS0042047,2
RTS0042048,2
RTS0042049,2
RTS0042050,2
RTS0042051,3
RTS0042052,1
RTS0042053,3
RTS0042054,1
RTS0042055,2
RTS0042056,2
RTS0042057,3
RTS0042058,2
RTS0042059,4
RTS0042060,4
RTS0042061,9
RTS0042062,3
RTS0042063,2
RTS0042064,2
RTS0042065,6
RTS0042066,2
RTS0042067,1
RTS0042068,2
RTS0042071,1
RTS0042072,1
RTS0042074,1
RTS0042075,1
RTS0042076,2
RTS0042079,6
RTS0042080,1
RTS0042081,5
RTS0042082,8
RTS0042083,2
RTS0042084,3
RTS0042085,1
RTS0042087,4
RTS0042088,1
RTS0042090,1
RTS0042092,5
RTS0042093,2
RTS0042095,1
RTS0042096,2
RTS0042098,1
RTS0042100,3
RTS0042101,5
RTS0042102,1
RTS0042103,1
RTS0042104,1
RTS0042105,5
RTS0042106,1
RTS0042109,3
RTS0042111,3
RTS0042112,2
RTS0042113,5
RTS0042114,1
RTS0042115,5
RTS0042116,1
RTS0042117,1
RTS0042118,2
RTS0042120,4
RTS0042121,2
RTS0042122,2
RTS0042123,1
RTS0042124,2
RTS0042125,1
RTS0042126,1
RTS0042127,1
RTS0042128,3
RTS0042129,1
RTS0042130,2
RTS0042131,5
RTS0042132,2
RTS0042133,1
RTS0042135,3
RTS0042136,1
RTS0042137,3
RTS0042138,2
RTS0042142,1
RTS0042143,2
RTS0042145,1
RTS0042146,2
RTS0042147,4
RTS0042148,4
RTS0042149,3
RTS0042150,2
RTS0042151,3
RTS0042152,2
RTS0042153,1
RTS0042155,2
RTS0042156,2
RTS0042157,3
RTS0042158,1
RTS0042160,1
RTS0042161,4
RTS0042162,2
RTS0042163,2
RTS0042164,5
RTS0042165,9
RTS0042166,2
RTS0042167,3
RTS0042168,2
RTS0042169,1
RTS0042170,2
RTS0042171,4
RTS0042173,4
RTS0042175,3
RTS0042176,3
RTS0042177,1
RTS0042178,3
RTS0042180,1
RTS0042181,1
RTS0042182,1
RTS0042183,1
RTS0042185,1
RTS0042186,1
RTS0042187,1
RTS0042188,1
RTS0042189,2
RTS0042191,3
RTS0042192,5
RTS0042193,1
RTS0042194,3
RTS0042195,1
RTS0042197,2
RTS0042198,2
RTS0042199,3
RTS0042200,3
RTS0042201,2
RTS0042203,2
RTS0042204,2
RTS0042205,2
RTS0042207,1
RTS0042209,4
RTS0042210,3
RTS0042214,3
RTS0042215,2
RTS0042217,1
RTS0042220,2
RTS0042221,1
RTS0042222,3
RTS0042223,1
RTS0042224,3
RTS0042225,1
RTS0042226,3
RTS0042227,4
RTS0042228,3
RTS0042229,4
RTS0042230,3
RTS0042231,2
RTS0042232,2
RTS0042233,3
RTS0042234,3
RTS0042235,2
RTS0042236,6
RTS0042237,4
RTS0042238,1
RTS0042239,2
RTS0042240,4
RTS0042242,1
RTS0042244,1
RTS0042245,6
RTS0042246,2
RTS0042247,1
RTS0042248,2
RTS0042249,4
RTS0042250,2
RTS0042251,2
RTS0042252,3
RTS0042253,2
RTS0042254,4
RTS0042255,1
RTS0042256,1
RTS0042257,3
RTS0042258,3
RTS0042259,1
RTS0042260,5
RTS0042261,1
RTS0042263,1
RTS0042264,1
RTS0042265,1
RTS0042266,2
RTS0042267,3
RTS0042268,1
RTS0042269,2
RTS0042270,1
RTS0042272,1
RTS0042273,4
RTS0042274,6
RTS0042275,1
RTS0042276,2
RTS0042277,1
RTS0042279,2
RTS0042281,1
RTS0042282,2
RTS0042283,1
RTS0042284,2
RTS0042287,4
RTS0042288,5
RTS0042289,2
RTS0042290,6
RTS0042291,1
RTS0042292,6
RTS0042293,4
RTS0042294,3
RTS0042295,7
RTS0042296,1
RTS0042297,3
RTS0042298,1
RTS0042299,1
RTS0042300,1
RTS0042301,1
RTS0042303,1
RTS0042304,2
RTS0042305,1
RTS0042306,3
RTS0042307,2
RTS0042308,2
RTS0042309,4
RTS0042310,2
RTS0042311,3
RTS0042313,2
RTS0042314,2
RTS0042315,1
RTS0042316,2
RTS0042317,4
RTS0042318,3
RTS0042319,1
RTS0042320,3
RTS0042321,4
RTS0042322,3
RTS0042323,2
RTS0042324,3
RTS0042326,1
RTS0042327,2
RTS0042328,1
RTS0042329,1
RTS0042330,2
RTS0042331,1
RTS0042332,3
RTS0042333,1
RTS0042334,2
RTS0042335,2
RTS0042336,3
RTS0042337,2
RTS0042338,3
RTS0042339,2
RTS0042340,1
RTS0042341,7
RTS0042342,1
RTS0042343,5
RTS0042344,1
RTS0042345,3
RTS0042346,1
RTS0042348,2
RTS0042349,1
RTS0042350,2
RTS0042351,3
RTS0042352,2
RTS0042354,2
RTS0042355,4
RTS0042357,2
RTS0042358,1
RTS0042359,3
RTS0042360,1
RTS0042361,1
RTS0042362,5
RTS0042363,7
RTS0042364,1
RTS0042365,1
RTS0042366,1
RTS0042367,1
RTS0042368,3
RTS0042371,4
RTS0042373,4
RTS0042374,2
RTS0042375,3
RTS0042376,3
RTS0042379,1
RTS0042380,1
RTS0042381,1
RTS0042382,6
RTS0042383,2
RTS0042384,5
RTS0042385,3
RTS0042386,1
RTS0042387,2
RTS0042388,3
RTS0042389,3
RTS0042390,3
RTS0042391,1
RTS0042392,2
RTS0042393,1
RTS0042394,2
RTS0042396,1
RTS0042398,2
RTS0042400,1
RTS0042401,3
RTS0042402,1
RTS0042403,2
RTS0042404,3
RTS0042406,1
RTS0042408,3
RTS0042409,1
RTS0042410,2
RTS0042411,2
RTS0042412,3
RTS0042413,4
RTS0042414,2
RTS0042415,1
RTS0042416,3
RTS0042417,5
RTS0042418,5
RTS0042419,9
RTS0042420,4
RTS0042421,1
RTS0042422,1
RTS0042423,1
RTS0042425,1
RTS0042426,2
RTS0042427,2
RTS0042429,2
RTS0042430,1
RTS0042431,5
RTS0042432,5
RTS0042433,3
RTS0042434,5
RTS0042435,4
RTS0042436,3
RTS0042437,1
RTS0042438,2
RTS0042439,4
RTS0042440,2
RTS0042441,1
RTS0042442,2
RTS0042443,2
RTS0042444,4
RTS0042448,3
RTS0042450,3
RTS0042451,2
RTS0042452,1
RTS0042454,1
RTS0042455,5
RTS0042456,2
RTS0042457,2
RTS0042458,2
RTS0042460,2
RTS0042461,2
RTS0042462,6
RTS0042463,5
RTS0042464,3
RTS0042465,5
RTS0042466,3
RTS0042467,4
RTS0042468,2
RTS0042469,3
RTS0042470,3
RTS0042471,4
RTS0042472,2
RTS0042474,1
RTS0042475,2
RTS0042476,2
RTS0042478,2
RTS0042480,3
RTS0042481,5
RTS0042482,3
RTS0042483,2
RTS0042484,5
RTS0042485,3
RTS0042486,4
RTS0042487,1
RTS0042488,1
RTS0042489,4
RTS0042490,1
RTS0042491,1
RTS0042492,4
RTS0042493,3
RTS0042496,1
RTS0042497,3
RTS0042498,1
RTS0042499,1
RTS0042500,1
RTS0042501,1
RTS0042502,1
RTS0042503,2
RTS0042504,3
RTS0042505,1
RTS0042506,2
RTS0042508,2
RTS0042510,1
RTS0042515,2
RTS0042522,1
RTS0042526,4
RTS0042527,2
RTS0042528,1
RTS0042529,4
RTS0042530,2
RTS0042532,1
RTS0042533,1
RTS0042534,5
RTS0042535,5
RTS0042536,2
RTS0042538,2
RTS0042539,2
RTS0042540,3
RTS0042541,4
RTS0042542,5
RTS0042543,2
RTS0042544,1
RTS0042545,2
RTS0042546,2
RTS0042547,1
RTS0042548,1
RTS0042549,2
RTS0042551,4
RTS0042552,1
RTS0042553,1
RTS0042554,2
RTS0042555,1
RTS0042556,2
RTS0042557,2
RTS0042558,2
RTS0042559,2
RTS0042560,3
RTS0042561,1
RTS0042562,1
RTS0042564,2
RTS0042566,2
RTS0042568,8
RTS0042569,3
RTS0042570,2
RTS0042571,4
RTS0042572,1
RTS0042573,1
RTS0042574,2
RTS0042575,2
RTS0042576,2
RTS0042577,3
RTS0042578,6
RTS0042579,4
RTS0042580,2
RTS0042581,1
RTS0042583,2
RTS0042584,4
RTS0042585,1
RTS0042586,3
RTS0042587,3
RTS0042588,1
RTS0042589,2
RTS0042590,2
RTS0042592,1
RTS0042593,2
RTS0042594,4
RTS0042595,3
RTS0042596,4
RTS0042597,2
RTS0042598,9
RTS0042599,3
RTS0042600,1
RTS0042601,2
RTS0042602,2
RTS0042603,2
RTS0042604,1
RTS0042606,2
RTS0042607,2
RTS0042608,1
RTS0042609,1
RTS0042611,3
RTS0042612,3
RTS0042616,3
RTS0042617,1
RTS0042618,1
RTS0042619,1
RTS0042620,2
RTS0042621,2
RTS0042622,4
RTS0042623,1
RTS0042624,1
RTS0042625,1
RTS0042626,1
RTS0042627,3
RTS0042628,2
RTS0042629,1
RTS0042630,1
RTS0042633,1
RTS0042634,1
RTS0042635,1
RTS0042636,6
RTS0042637,10
RTS0042638,11
RTS0042639,5
RTS0042640,9
RTS0042641,1
RTS0042642,1
RTS0042643,2
RTS0042644,1
RTS0042646,3
RTS0042647,1
RTS0042648,1
RTS0042650,1
RTS0042651,1
RTS0042653,4
RTS0042654,3
RTS0042656,2
RTS0042658,3
RTS0042659,1
RTS0042660,2
RTS0042662,2
RTS0042663,1
RTS0042664,1
RTS0042666,6
RTS0042667,3
RTS0042668,5
RTS0042669,1
RTS0042670,2
RTS0042671,7
RTS0042672,3
RTS0042673,7
RTS0042674,7
RTS0042675,7
RTS0042677,1
RTS0042678,1
RTS0042679,3
RTS0042681,26
RTS0042682,35
RTS0042683,20
RTS0042684,17
RTS0042685,29
RTS0042686,1
RTS0042687,1
RTS0042688,2
RTS0042689,1
RTS0042690,1
RTS0042691,2
RTS0042693,1
RTS0042695,1
RTS0042696,1
RTS0042698,1
RTS0042700,1
RTS0042701,1
RTS0042702,1
RTS0042704,1
RTS0042706,1
RTS0042707,2
RTS0042708,2
RTS0042709,3
RTS0042710,1
RTS0042711,13
RTS0042712,17
RTS0042713,8
RTS0042714,14
RTS0042715,11
RTS0042716,1
RTS0042717,2
RTS0042718,2
RTS0042719,1
RTS0042722,2
RTS0042723,1
RTS0042724,2
RTS0042725,2
RTS0042726,3
RTS0042727,4
RTS0042728,2
RTS0042729,3
RTS0042731,1
RTS0042732,1
RTS0042734,1
RTS0042735,2
RTS0042736,6
RTS0042737,11
RTS0042738,8
RTS0042739,3
RTS0042740,4
RTS0042741,3
RTS0042742,1
RTS0042743,1
RTS0042744,1
RTS0042745,2
RTS0042746,2
RTS0042749,1
RTS0042750,3
RTS0042751,3
RTS0042752,3
RTS0042753,3
RTS0042755,1
RTS0042756,3
RTS0042757,2
RTS0042758,1
RTS0042760,2
RTS0042761,1
RTS0042762,2
RTS0042764,2
RTS0042765,3
RTS0042766,2
RTS0042768,5
RTS0042769,1
RTS0042770,1
RTS0042771,2
RTS0042772,2
RTS0042773,2
RTS0042774,5
RTS0042775,2
RTS0042776,2
RTS0042777,4
RTS0042778,1
RTS0042779,1
RTS0042780,6
RTS0042781,2
RTS0042782,2
RTS0042783,1
RTS0042784,4
RTS0042785,3
RTS0042786,4
RTS0042787,3
RTS0042788,6
RTS0042789,3
RTS0042790,7
RTS0042791,234
RTS0042792,73
RTS0042793,190
RTS0042794,174
RTS0042795,159
RTS0042797,2
RTS0042798,1
RTS0042799,1
RTS0042800,1
RTS0042801,1
RTS0042802,2
RTS0042803,1
RTS0042804,1
RTS0042806,4
RTS0042807,1
RTS0042808,6
RTS0042809,1
RTS0042810,2
RTS0042811,2
RTS0042812,3
RTS0042813,2
RTS0042814,3
RTS0042815,2
RTS0042816,1
RTS0042817,1
RTS0042818,2
RTS0042819,2
RTS0042820,1
RTS0042822,1
RTS0042825,1
RTS0042826,3
RTS0042827,2
RTS0042828,2
RTS0042829,1
RTS0042830,4
RTS0042832,1
RTS0042833,1
RTS0042834,1
RTS0042836,2
RTS0042837,1
RTS0042839,1
RTS0042840,4
RTS0042843,4
RTS0042844,1
RTS0042845,2
RTS0042846,6
RTS0042847,4
RTS0042848,2
RTS0042849,2
RTS0042851,3
RTS0042852,3
RTS0042854,2
RTS0042855,2
RTS0042856,2
RTS0042857,3
RTS0042858,6
RTS0042859,4
RTS0042860,3
RTS0042861,3
RTS0042862,2
RTS0042863,3
RTS0042865,1
RTS0042866,3
RTS0042867,2
RTS0042868,3
RTS0042869,3
RTS0042870,1
RTS0042871,3
RTS0042874,1
RTS0042876,6
RTS0042878,3
RTS0042879,1
RTS0042880,2
RTS0042881,1
RTS0042882,3
RTS0042883,3
RTS0042884,3
RTS0042885,2
RTS0042886,1
RTS0042887,1
RTS0042889,3
RTS0042891,1
RTS0042892,1
RTS0042893,1
RTS0042894,3
RTS0042895,2
RTS0042896,4
RTS0042897,3
RTS0042899,2
RTS0042900,2
RTS0042901,2
RTS0042903,2
RTS0042904,3
RTS0042905,1
RTS0042906,12
RTS0042907,4
RTS0042908,15
RTS0042909,13
RTS0042910,16
RTS0042913,2
RTS0042914,3
RTS0042915,1
RTS0042916,1
RTS0042917,1
RTS0042918,2
RTS0042920,3
RTS0042921,2
RTS0042924,2
RTS0042925,2
RTS0042927,2
RTS0042928,3
RTS0042930,2
RTS0042931,1
RTS0042932,1
RTS0042933,1
RTS0042935,1
RTS0042936,3
RTS0042937,1
RTS0042938,1
RTS0042939,1
RTS0042940,1
RTS0042941,7
RTS0042942,12
RTS0042943,12
RTS0042944,9
RTS0042945,9
RTS0042946,1
RTS0042947,4
RTS0042948,2
RTS0042950,1
RTS0042951,1
RTS0042952,3
RTS0042953,3
RTS0042954,2
RTS0042955,2
RTS0042956,3
RTS0042958,3
RTS0042959,2
RTS0042960,4
RTS0042961,2
RTS0042962,4
RTS0042964,3
RTS0042965,2
RTS0042967,1
RTS0042968,1
RTS0042969,4
RTS0042970,2
RTS0042971,9
RTS0042972,5
RTS0042973,6
RTS0042974,4
RTS0042975,4
RTS0042976,2
RTS0042977,2
RTS0042978,2
RTS0042979,1
RTS0042980,2
RTS0042981,3
RTS0042982,1
RTS0042983,7
RTS0042984,3
RTS0042985,1
RTS0042987,1
RTS0042988,3
RTS0042990,2
RTS0042991,1
RTS0042992,4
RTS0042993,2
RTS0042994,4
RTS0042995,1
RTS0042996,1
RTS0042998,3
RTS0042999,2
RTS0043000,1
RTS0043001,2
RTS0043002,2
RTS0043003,1
RTS0043004,2
RTS0043005,3
RTS0043006,1
RTS0043007,1
RTS0043008,2
RTS0043009,1
RTS0043010,3
RTS0043011,8
RTS0043012,1
RTS0043013,4
RTS0043014,5
RTS0043015,1
RTS0043016,1
RTS0043017,2
RTS0043018,1
RTS0043020,3
RTS0043021,2
RTS0043022,1
RTS0043024,1
RTS0043025,1
RTS0043026,3
RTS0043028,3
RTS0043029,2
RTS0043030,2
RTS0043031,2
RTS0043032,1
RTS0043033,3
RTS0043034,1
RTS0043035,1
RTS0043036,5
RTS0043037,1
RTS0043038,2
RTS0043039,3
RTS0043040,2
RTS0043041,3
RTS0043042,4
RTS0043043,1
RTS0043044,1
RTS0043045,1
RTS0043046,2
RTS0043047,1
RTS0043048,1
RTS0043049,2
RTS0043050,1
RTS0043051,2
RTS0043052,2
RTS0043053,5
RTS0043054,1
RTS0043055,2
RTS0043056,3
RTS0043057,2
RTS0043058,4
RTS0043059,2
RTS0043060,1
RTS0043061,9
RTS0043062,3
RTS0043063,5
RTS0043064,4
RTS0043065,8
RTS0043067,5
RTS0043068,3
RTS0043069,4
RTS0043070,3
RTS0043071,1
RTS0043072,3
RTS0043073,1
RTS0043074,3
RTS0043075,2
RTS0043076,1
RTS0043078,1
RTS0043079,1
RTS0043080,1
RTS0043082,3
RTS0043083,3
RTS0043084,2
RTS0043085,1
RTS0043087,1
RTS0043088,2
RTS0043089,1
RTS0043090,3
RTS0043091,1
RTS0043092,1
RTS0043094,1
RTS0043095,4
RTS0043096,2
RTS0043097,3
RTS0043099,1
RTS0043100,3
RTS0043101,1
RTS0043103,2
RTS0043104,1
RTS0043105,1
RTS0043106,3
RTS0043107,4
RTS0043108,1
RTS0043109,1
RTS0043111,27
RTS0043112,13
RTS0043113,12
RTS0043114,22
RTS0043115,20
RTS0043116,1
RTS0043118,1
RTS0043119,1
RTS0043120,1
RTS0043121,3
RTS0043122,2
RTS0043123,2
RTS0043125,6
RTS0043126,11
RTS0043127,8
RTS0043128,5
RTS0043129,6
RTS0043130,7
RTS0043132,1
RTS0043133,3
RTS0043134,3
RTS0043135,2
RTS0043136,4
RTS0043137,3
RTS0043141,1
RTS0043142,3
RTS0043143,1
RTS0043144,1
RTS0043146,2
RTS0043148,2
RTS0043149,1
RTS0043150,2
RTS0043151,2
RTS0043152,1
RTS0043153,3
RTS0043154,3
RTS0043155,1
RTS0043156,3
RTS0043157,4
RTS0043159,4
RTS0043160,8
RTS0043161,2
RTS0043162,2
RTS0043165,4
RTS0043167,2
RTS0043168,1
RTS0043169,1
RTS0043170,1
RTS0043171,1
RTS0043172,3
RTS0043173,4
RTS0043174,2
RTS0043175,5
RTS0043176,3
RTS0043177,4
RTS0043178,4
RTS0043179,3
RTS0043180,3
RTS0043181,4
RTS0043182,1
RTS0043183,2
RTS0043184,2
RTS0043185,2
RTS0043186,2
RTS0043187,1
RTS0043188,4
RTS0043189,2
RTS0043190,1
RTS0043191,2
RTS0043192,3
RTS0043194,1
RTS0043195,1
RTS0043196,7
RTS0043198,3
RTS0043199,3
RTS0043200,1
RTS0043201,1
RTS0043202,2
RTS0043203,3
RTS0043204,2
RTS0043205,7
RTS0043206,2
RTS0043207,2
RTS0043208,1
RTS0043210,2
RTS0043212,5
RTS0043213,3
RTS0043214,3
RTS0043215,8
RTS0043216,2
RTS0043217,2
RTS0043218,1
RTS0043219,2
RTS0043220,3
RTS0043221,1
RTS0043222,2
RTS0043223,1
RTS0043224,1
RTS0043225,2
RTS0043226,1
RTS0043227,2
RTS0043228,1
RTS0043229,2
RTS0043230,1
RTS0043231,3
RTS0043232,1
RTS0043233,1
RTS0043234,1
RTS0043235,1
RTS0043239,2
RTS0043240,3
RTS0043241,1
RTS0043242,2
RTS0043243,1
RTS0043245,2
RTS0043246,4
RTS0043247,4
RTS0043248,2
RTS0043249,2
RTS0043250,1
RTS0043251,1
RTS0043252,2
RTS0043254,3
RTS0043255,3
RTS0043256,3
RTS0043260,1
RTS0043261,3
RTS0043262,4
RTS0043263,1
RTS0043264,1
RTS0043265,3
RTS0043266,3
RTS0043267,2
RTS0043268,2
RTS0043270,2
RTS0043271,3
RTS0043272,6
RTS0043273,1
RTS0043274,2
RTS0043275,2
RTS0043276,2
RTS0043277,3
RTS0043278,2
RTS0043279,1
RTS0043280,2
RTS0043282,2
RTS0043283,3
RTS0043284,2
RTS0043285,2
RTS0043286,2
RTS0043287,3
RTS0043289,3
RTS0043290,2
RTS0043291,4
RTS0043292,6
RTS0043293,2
RTS0043294,3
RTS0043295,8
RTS0043296,2
RTS0043297,2
RTS0043299,2
RTS0043300,3
RTS0043301,2
RTS0043302,1
RTS0043304,1
RTS0043305,2
RTS0043306,1
RTS0043307,1
RTS0043308,2
RTS0043309,2
RTS0043310,2
RTS0043311,3
RTS0043312,2
RTS0043313,1
RTS0043314,5
RTS0043316,2
RTS0043317,2
RTS0043318,1
RTS0043319,1
RTS0043320,2
RTS0043322,2
RTS0043323,2
RTS0043324,3
RTS0043325,3
RTS0043326,2
RTS0043327,2
RTS0043328,1
RTS0043329,1
RTS0043331,3
RTS0043332,1
RTS0043333,1
RTS0043334,1
RTS0043336,3
RTS0043339,1
RTS0043340,2
RTS0043341,2
RTS0043342,2
RTS0043343,1
RTS0043344,2
RTS0043345,2
RTS0043347,4
RTS0043349,2
RTS0043350,5
RTS0043351,3
RTS0043352,3
RTS0043353,2
RTS0043354,4
RTS0043355,2
RTS0043356,5
RTS0043357,2
RTS0043358,2
RTS0043359,2
RTS0043360,5
RTS0043362,2
RTS0043363,1
RTS0043365,1
RTS0043367,1
RTS0043368,1
RTS0043369,1
RTS0043370,2
RTS0043371,4
RTS0043372,2
RTS0043373,4
RTS0043374,1
RTS0043375,6
RTS0043376,1
RTS0043377,3
RTS0043378,4
RTS0043379,3
RTS0043381,3
RTS0043382,1
RTS0043383,1
RTS0043385,3
RTS0043386,2
RTS0043387,3
RTS0043388,1
RTS0043389,1
RTS0043390,3
RTS0043391,2
RTS0043392,3
RTS0043393,3
RTS0043394,1
RTS0043395,3
RTS0043396,2
RTS0043397,5
RTS0043398,3
RTS0043399,3
RTS0043400,3
RTS0043401,1
RTS0043402,2
RTS0043404,1
RTS0043405,1
RTS0043406,2
RTS0043408,1
RTS0043409,1
RTS0043410,2
RTS0043411,2
RTS0043412,1
RTS0043413,2
RTS0043415,2
RTS0043416,2
RTS0043418,2
RTS0043422,2
RTS0043423,1
RTS0043426,4
RTS0043427,3
RTS0043428,3
RTS0043429,4
RTS0043430,4
RTS0043431,2
RTS0043435,1
RTS0043436,1
RTS0043437,2
RTS0043438,3
RTS0043439,4
RTS0043440,4
RTS0043441,2
RTS0043442,1
RTS0043443,4
RTS0043444,5
RTS0043445,3
RTS0043446,3
RTS0043448,3
RTS0043449,2
RTS0043450,3
RTS0043452,2
RTS0043454,1
RTS0043456,1
RTS0043458,2
RTS0043460,2
RTS0043461,1
RTS0043462,4
RTS0043463,4
RTS0043464,3
RTS0043465,4
RTS0043466,1
RTS0043467,3
RTS0043468,1
RTS0043470,3
RTS0043471,2
RTS0043472,2
RTS0043474,1
RTS0043475,3
RTS0043476,1
RTS0043477,2
RTS0043479,3
RTS0043480,1
RTS0043481,1
RTS0043482,3
RTS0043483,4
RTS0043485,5
RTS0043486,7
RTS0043487,1
RTS0043488,4
RTS0043489,4
RTS0043490,2
RTS0043491,6
RTS0043492,1
RTS0043493,2
RTS0043494,2
RTS0043495,6
RTS0043496,1
RTS0043498,2
RTS0043499,1
RTS0043500,4
RTS0043502,1
RTS0043503,2
RTS0043504,1
RTS0043506,1
RTS0043508,2
RTS0043510,1
RTS0043512,1
RTS0043513,1
RTS0043514,2
RTS0043515,4
RTS0043516,1
RTS0043518,1
RTS0043519,1
RTS0043520,1
RTS0043521,4
RTS0043522,2
RTS0043523,5
RTS0043525,2
RTS0043526,3
RTS0043528,3
RTS0043530,2
RTS0043531,1
RTS0043534,1
RTS0043535,1
RTS0043536,2
RTS0043537,3
RTS0043538,1
RTS0043539,1
RTS0043541,4
RTS0043542,1
RTS0043543,2
RTS0043544,2
RTS0043545,2
RTS0043546,1
RTS0043547,2
RTS0043549,1
RTS0043550,1
RTS0043551,4
RTS0043552,4
RTS0043553,3
RTS0043554,2
RTS0043555,3
RTS0043557,3
RTS0043558,1
RTS0043559,7
RTS0043560,4
RTS0043561,2
RTS0043563,1
RTS0043564,1
RTS0043565,1
RTS0043566,3
RTS0043568,1
RTS0043569,3
RTS0043570,2
RTS0043571,1
RTS0043572,1
RTS0043573,4
RTS0043574,2
RTS0043575,1
RTS0043576,8
RTS0043577,6
RTS0043578,1
RTS0043579,5
RTS0043580,2
RTS0043582,3
RTS0043583,4
RTS0043584,2
RTS0043585,1
RTS0043586,1
RTS0043587,2
RTS0043589,3
RTS0043590,2
RTS0043591,5
RTS0043597,1
RTS0043599,1
RTS0043600,1
RTS0043601,2
RTS0043603,5
RTS0043604,3
RTS0043605,2
RTS0043606,1
RTS0043607,2
RTS0043608,1
RTS0043610,2
RTS0043611,1
RTS0043612,2
RTS0043614,1
RTS0043615,2
RTS0043616,3
RTS0043617,2
RTS0043618,1
RTS0043620,1
RTS0043621,4
RTS0043622,2
RTS0043624,1
RTS0043625,2
RTS0043626,1
RTS0043627,2
RTS0043628,3
RTS0043629,2
RTS0043630,1
RTS0043632,2
RTS0043633,2
RTS0043634,6
RTS0043635,2
RTS0043636,2
RTS0043637,1
RTS0043638,2
RTS0043639,1
RTS0043640,3
RTS0043641,9
RTS0043642,8
RTS0043643,5
RTS0043644,5
RTS0043645,6
RTS0043646,2
RTS0043648,2
RTS0043651,1
RTS0043652,4
RTS0043654,1
RTS0043655,1
RTS0043656,1
RTS0043657,2
RTS0043658,2
RTS0043659,1
RTS0043660,1
RTS0043661,2
RTS0043663,2
RTS0043665,3
RTS0043666,4
RTS0043668,1
RTS0043670,2
RTS0043672,1
RTS0043674,2
RTS0043675,2
RTS0043676,1
RTS0043677,2
RTS0043678,1
RTS0043679,3
RTS0043680,2
RTS0043681,2
RTS0043683,1
RTS0043685,5
RTS0043686,3
RTS0043687,3
RTS0043688,1
RTS0043690,3
RTS0043691,1
RTS0043693,2
RTS0043694,1
RTS0043696,2
RTS0043697,6
RTS0043698,5
RTS0043699,8
RTS0043700,1
RTS0043701,4
RTS0043702,3
RTS0043703,8
RTS0043704,4
RTS0043706,3
RTS0043707,1
RTS0043709,3
RTS0043710,3
RTS0043711,3
RTS0043712,2
RTS0043714,1
RTS0043716,1
RTS0043717,3
RTS0043718,2
RTS0043719,1
RTS0043720,2
RTS0043722,2
RTS0043723,1
RTS0043724,1
RTS0043725,4
RTS0043726,2
RTS0043727,2
RTS0043728,1
RTS0043729,4
RTS0043730,1
RTS0043731,1
RTS0043732,2
RTS0043733,2
RTS0043734,2
RTS0043735,1
RTS0043738,3
RTS0043740,6
RTS0043742,1
RTS0043743,2
RTS0043745,1
RTS0043746,3
RTS0043747,1
RTS0043748,2
RTS0043749,1
RTS0043750,1
RTS0043751,2
RTS0043752,1
RTS0043753,2
RTS0043754,2
RTS0043755,1
RTS0043757,4
RTS0043758,1
RTS0043760,2
RTS0043761,4
RTS0043765,2
RTS0043766,2
RTS0043768,2
RTS0043769,2
RTS0043770,1
RTS0043771,1
RTS0043772,3
RTS0043773,1
RTS0043774,1
RTS0043775,1
RTS0043776,1
RTS0043777,3
RTS0043778,5
RTS0043779,3
RTS0043780,1
RTS0043781,2
RTS0043782,1
RTS0043783,4
RTS0043784,2
RTS0043785,1
RTS0043786,5
RTS0043787,2
RTS0043790,1
RTS0043791,1
RTS0043792,3
RTS0043794,3
RTS0043795,1
RTS0043796,5
RTS0043797,4
RTS0043799,1
RTS0043800,2
RTS0043801,2
RTS0043802,1
RTS0043805,2
RTS0043806,1
RTS0043807,1
RTS0043808,2
RTS0043809,2
RTS0043811,2
RTS0043812,4
RTS0043813,2
RTS0043814,1
RTS0043816,1
RTS0043817,4
RTS0043818,4
RTS0043819,5
RTS0043820,2
RTS0043824,3
RTS0043826,1
RTS0043827,4
RTS0043828,3
RTS0043830,1
RTS0043831,3
RTS0043832,2
RTS0043833,3
RTS0043834,4
RTS0043835,3
RTS0043836,2
RTS0043838,1
RTS0043839,2
RTS0043841,1
RTS0043842,2
RTS0043843,2
RTS0043844,1
RTS0043845,3
RTS0043846,2
RTS0043847,4
RTS0043848,2
RTS0043849,3
RTS0043852,2
RTS0043853,2
RTS0043854,4
RTS0043857,2
RTS0043858,1
RTS0043859,4
RTS0043860,2
RTS0043861,5
RTS0043862,3
RTS0043864,4
RTS0043866,2
RTS0043868,4
RTS0043869,2
RTS0043870,2
RTS0043871,2
RTS0043872,3
RTS0043873,2
RTS0043874,3
RTS0043875,3
RTS0043876,1
RTS0043877,2
RTS0043878,3
RTS0043879,1
RTS0043880,1
RTS0043881,2
RTS0043882,2
RTS0043883,1
RTS0043884,1
RTS0043885,1
RTS0043886,2
RTS0043887,1
RTS0043888,5
RTS0043890,2
RTS0043891,1
RTS0043892,2
RTS0043894,5
RTS0043895,4
RTS0043896,3
RTS0043897,2
RTS0043898,6
RTS0043899,3
RTS0043900,3
RTS0043901,4
RTS0043902,1
RTS0043903,3
RTS0043904,2
RTS0043905,1
RTS0043906,1
RTS0043907,1
RTS0043908,2
RTS0043909,3
RTS0043910,5
RTS0043911,4
RTS0043912,1
RTS0043913,1
RTS0043914,2
RTS0043915,2
RTS0043916,1
RTS0043918,3
RTS0043919,1
RTS0043920,4
RTS0043921,4
RTS0043922,2
RTS0043923,2
RTS0043924,5
RTS0043925,2
RTS0043926,1
RTS0043927,2
RTS0043929,1
RTS0043930,2
RTS0043931,3
RTS0043932,4
RTS0043934,3
RTS0043935,2
RTS0043936,1
RTS0043938,2
RTS0043939,1
RTS0043940,1
RTS0043941,2
RTS0043942,1
RTS0043943,3
RTS0043944,2
RTS0043945,2
RTS0043950,4
RTS0043952,3
RTS0043953,3
RTS0043954,2
RTS0043955,3
RTS0043956,4
RTS0043957,1
RTS0043958,3
RTS0043959,1
RTS0043960,2
RTS0043961,3
RTS0043963,4
RTS0043964,1
RTS0043965,3
RTS0043966,1
RTS0043967,4
RTS0043968,2
RTS0043969,1
RTS0043971,4
RTS0043972,2
RTS0043973,3
RTS0043974,3
RTS0043975,2
RTS0043976,2
RTS0043977,3
RTS0043978,2
RTS0043979,4
RTS0043981,4
RTS0043982,6
RTS0043983,1
RTS0043984,3
RTS0043985,4
RTS0043986,3
RTS0043987,2
RTS0043988,1
RTS0043989,3
RTS0043990,2
RTS0043991,2
RTS0043994,1
RTS0043996,3
RTS0043997,1
RTS0043998,2
RTS0043999,1
RTS0044000,1
RTS0044001,3
RTS0044002,5
RTS0044003,7
RTS0044004,7
RTS0044005,3
RTS0044006,2
RTS0044007,1
RTS0044008,2
RTS0044009,2
RTS0044010,1
RTS0044011,3
RTS0044012,3
RTS0044013,3
RTS0044014,1
RTS0044015,2
RTS0044016,2
RTS0044018,1
RTS0044019,3
RTS0044020,7
RTS0044022,2
RTS0044023,1
RTS0044024,2
RTS0044025,2
RTS0044026,4
RTS0044027,4
RTS0044028,2
RTS0044029,1
RTS0044030,1
RTS0044031,2
RTS0044032,2
RTS0044034,6
RTS0044035,1
RTS0044036,3
RTS0044037,3
RTS0044038,5
RTS0044039,7
RTS0044040,7
RTS0044041,3
RTS0044042,3
RTS0044043,1
RTS0044044,1
RTS0044045,4
RTS0044046,1
RTS0044047,1
RTS0044048,2
RTS0044049,1
RTS0044050,4
RTS0044051,1
RTS0044052,1
RTS0044053,2
RTS0044054,1
RTS0044055,2
RTS0044057,1
RTS0044058,1
RTS0044059,1
RTS0044061,1
RTS0044062,1
RTS0044063,1
RTS0044064,3
RTS0044067,1
RTS0044068,5
RTS0044069,1
RTS0044070,3
RTS0044071,1
RTS0044073,2
RTS0044074,1
RTS0044075,2
RTS0044076,1
RTS0044077,1
RTS0044078,2
RTS0044080,2
RTS0044081,2
RTS0044082,1
RTS0044085,1
RTS0044087,1
RTS0044088,2
RTS0044089,2
RTS0044090,2
RTS0044091,3
RTS0044092,3
RTS0044093,2
RTS0044094,1
RTS0044095,1
RTS0044096,1
RTS0044097,3
RTS0044098,2
RTS0044099,1
RTS0044100,2
RTS0044101,2
RTS0044103,3
RTS0044104,1
RTS0044105,2
RTS0044106,3
RTS0044107,1
RTS0044108,4
RTS0044109,1
RTS0044110,2
RTS0044111,9
RTS0044112,2
RTS0044113,5
RTS0044114,2
RTS0044115,4
RTS0044117,2
RTS0044118,1
RTS0044119,2
RTS0044120,1
RTS0044122,1
RTS0044125,1
RTS0044126,4
RTS0044127,3
RTS0044128,2
RTS0044129,1
RTS0044130,3
RTS0044131,2
RTS0044132,4
RTS0044133,5
RTS0044135,2
RTS0044136,1
RTS0044137,1
RTS0044138,1
RTS0044139,1
RTS0044141,1
RTS0044142,1
RTS0044145,2
RTS0044147,1
RTS0044148,1
RTS0044150,3
RTS0044151,2
RTS0044152,4
RTS0044153,5
RTS0044155,1
RTS0044156,7
RTS0044157,6
RTS0044158,12
RTS0044159,6
RTS0044160,9
RTS0044161,1
RTS0044162,3
RTS0044163,2
RTS0044164,2
RTS0044165,1
RTS0044166,4
RTS0044167,2
RTS0044168,3
RTS0044170,5
RTS0044172,3
RTS0044174,1
RTS0044175,2
RTS0044176,2
RTS0044177,2
RTS0044178,4
RTS0044181,1
RTS0044182,1
RTS0044183,1
RTS0044184,1
RTS0044186,3
RTS0044187,2
RTS0044188,2
RTS0044189,4
RTS0044192,2
RTS0044194,1
RTS0044195,2
RTS0044197,1
RTS0044198,2
RTS0044199,3
RTS0044200,2
RTS0044206,1
RTS0044207,1
RTS0044208,1
RTS0044209,1
RTS0044211,2
RTS0044212,1
RTS0044213,2
RTS0044214,4
RTS0044215,3
RTS0044216,1
RTS0044217,2
RTS0044218,1
RTS0044219,1
RTS0044220,1
RTS0044221,1
RTS0044223,1
RTS0044224,1
RTS0044225,1
RTS0044226,3
RTS0044227,2
RTS0044229,1
RTS0044230,3
RTS0044231,1
RTS0044232,1
RTS0044234,4
RTS0044235,1
RTS0044236,7
RTS0044237,2
RTS0044239,2
RTS0044243,2
RTS0044244,2
RTS0044246,1
RTS0044247,1
RTS0044248,3
RTS0044249,1
RTS0044250,1
RTS0044251,1
RTS0044252,1
RTS0044253,2
RTS0044254,1
RTS0044255,1
RTS0044256,4
RTS0044257,1
RTS0044258,1
RTS0044259,5
RTS0044260,2
RTS0044261,4
RTS0044262,3
RTS0044263,4
RTS0044264,3
RTS0044265,4
RTS0044266,1
RTS0044267,1
RTS0044268,3
RTS0044270,1
RTS0044272,3
RTS0044273,3
RTS0044274,1
RTS0044276,2
RTS0044277,2
RTS0044280,1
RTS0044281,3
RTS0044283,2
RTS0044284,2
RTS0044285,2
RTS0044286,1
RTS0044287,3
RTS0044288,2
RTS0044289,2
RTS0044290,3
RTS0044293,1
RTS0044295,2
RTS0044296,1
RTS0044298,4
RTS0044300,2
RTS0044301,3
RTS0044302,3
RTS0044303,7
RTS0044304,7
RTS0044305,6
RTS0044306,3
RTS0044307,3
RTS0044308,3
RTS0044310,2
RTS0044313,1
RTS0044314,2
RTS0044316,2
RTS0044317,3
RTS0044318,4
RTS0044319,1
RTS0044322,2
RTS0044323,1
RTS0044324,5
RTS0044325,2
RTS0044326,3
RTS0044327,2
RTS0044328,1
RTS0044329,2
RTS0044330,3
RTS0044331,61
RTS0044332,34
RTS0044333,64
RTS0044334,57
RTS0044335,60
RTS0044336,4
RTS0044338,1
RTS0044339,4
RTS0044340,2
RTS0044341,3
RTS0044343,1
RTS0044344,2
RTS0044346,13
RTS0044347,20
RTS0044348,20
RTS0044349,9
RTS0044350,6
RTS0044351,4
RTS0044352,4
RTS0044353,3
RTS0044354,2
RTS0044355,2
RTS0044356,2
RTS0044357,6
RTS0044359,3
RTS0044360,2
RTS0044361,3
RTS0044362,3
RTS0044363,3
RTS0044364,5
RTS0044365,1
RTS0044366,3
RTS0044367,3
RTS0044368,6
RTS0044369,5
RTS0044370,2
RTS0044371,2
RTS0044372,2
RTS0044374,2
RTS0044375,1
RTS0044376,2
RTS0044377,1
RTS0044378,3
RTS0044379,4
RTS0044380,2
RTS0044381,2
RTS0044382,1
RTS0044383,2
RTS0044385,1
RTS0044386,2
RTS0044387,2
RTS0044388,5
RTS0044389,1
RTS0044390,2
RTS0044391,6
RTS0044392,8
RTS0044393,11
RTS0044394,3
RTS0044395,7
RTS0044396,1
RTS0044399,2
RTS0044401,2
RTS0044402,1
RTS0044404,1
RTS0044405,4
RTS0044406,1
RTS0044407,4
RTS0044408,2
RTS0044409,2
RTS0044410,2
RTS0044411,1
RTS0044413,3
RTS0044414,1
RTS0044415,2
RTS0044416,3
RTS0044417,1
RTS0044418,3
RTS0044419,2
RTS0044420,4
RTS0044421,2
RTS0044422,2
RTS0044423,2
RTS0044424,2
RTS0044425,2
RTS0044427,2
RTS0044428,1
RTS0044430,2
RTS0044431,3
RTS0044432,5
RTS0044433,4
RTS0044434,5
RTS0044435,6
RTS0044436,2
RTS0044437,1
RTS0044438,4
RTS0044439,2
RTS0044440,3
RTS0044441,8
RTS0044442,3
RTS0044443,1
RTS0044444,9
RTS0044445,2
RTS0044446,4
RTS0044447,4
RTS0044448,3
RTS0044449,3
RTS0044450,2
RTS0044452,1
RTS0044453,1
RTS0044454,3
RTS0044455,1
RTS0044456,3
RTS0044457,1
RTS0044458,3
RTS0044460,2
RTS0044461,6
RTS0044463,1
RTS0044464,1
RTS0044465,1
RTS0044466,3
RTS0044467,2
RTS0044468,2
RTS0044469,4
RTS0044470,1
RTS0044471,2
RTS0044473,1
RTS0044474,1
RTS0044475,2
RTS0044476,4
RTS0044477,1
RTS0044478,5
RTS0044479,6
RTS0044480,3
RTS0044481,10
RTS0044482,6
RTS0044483,10
RTS0044484,4
RTS0044485,11
RTS0044486,1
RTS0044487,1
RTS0044488,3
RTS0044489,2
RTS0044490,2
RTS0044491,3
RTS0044492,3
RTS0044494,3
RTS0044495,3
RTS0044496,2
RTS0044497,2
RTS0044498,2
RTS0044499,4
RTS0044500,3
RTS0044501,1
RTS0044502,1
RTS0044503,2
RTS0044504,3
RTS0044505,3
RTS0044507,1
RTS0044508,4
RTS0044509,4
RTS0044510,3
RTS0044511,3
RTS0044512,1
RTS0044513,4
RTS0044514,3
RTS0044515,3
RTS0044516,2
RTS0044517,2
RTS0044518,3
RTS0044519,2
RTS0044520,6
RTS0044521,1
RTS0044523,2
RTS0044524,3
RTS0044525,1
RTS0044526,2
RTS0044527,3
RTS0044528,1
RTS0044529,3
RTS0044530,2
RTS0044531,3
RTS0044532,1
RTS0044533,2
RTS0044536,1
RTS0044537,2
RTS0044538,2
RTS0044539,1
RTS0044540,3
RTS0044541,4
RTS0044542,2
RTS0044543,3
RTS0044544,2
RTS0044546,3
RTS0044547,2
RTS0044549,4
RTS0044550,3
RTS0044552,2
RTS0044553,1
RTS0044555,3
RTS0044556,2
RTS0044557,1
RTS0044558,2
RTS0044560,3
RTS0044562,4
RTS0044563,1
RTS0044564,1
RTS0044565,2
RTS0044566,4
RTS0044568,1
RTS0044569,1
RTS0044571,1
RTS0044572,3
RTS0044574,2
RTS0044575,4
RTS0044576,1
RTS0044577,2
RTS0044578,2
RTS0044579,3
RTS0044580,2
RTS0044584,2
RTS0044585,2
RTS0044587,3
RTS0044588,3
RTS0044589,2
RTS0044590,1
RTS0044592,2
RTS0044593,2
RTS0044597,3
RTS0044598,5
RTS0044601,1
RTS0044603,1
RTS0044604,3
RTS0044605,6
RTS0044606,4
RTS0044608,1
RTS0044611,6
RTS0044612,3
RTS0044613,2
RTS0044614,3
RTS0044616,2
RTS0044617,2
RTS0044619,1
RTS0044620,1
RTS0044622,4
RTS0044624,2
RTS0044625,3
RTS0044626,4
RTS0044627,1
RTS0044629,3
RTS0044632,3
RTS0044634,4
RTS0044635,1
RTS0044637,1
RTS0044638,5
RTS0044640,5
RTS0044641,3
RTS0044642,2
RTS0044643,1
RTS0044644,7
RTS0044645,4
RTS0044648,1
RTS0044651,2
RTS0044652,1
RTS0044653,3
RTS0044654,1
RTS0044655,1
RTS0044656,10
RTS0044657,2
RTS0044658,3
RTS0044659,3
RTS0044660,5
RTS0044661,2
RTS0044662,3
RTS0044664,4
RTS0044665,4
RTS0044666,1
RTS0044667,3
RTS0044668,2
RTS0044669,1
RTS0044670,1
RTS0044672,2
RTS0044673,1
RTS0044675,1
RTS0044676,3
RTS0044678,1
RTS0044680,6
RTS0044682,4
RTS0044683,2
RTS0044684,2
RTS0044685,2
RTS0044687,4
RTS0044688,1
RTS0044689,1
RTS0044690,7
RTS0044691,3
RTS0044692,5
RTS0044693,3
RTS0044694,7
RTS0044695,1
RTS0044696,2
RTS0044697,1
RTS0044698,3
RTS0044699,3
RTS0044700,2
RTS0044701,3
RTS0044702,4
RTS0044703,4
RTS0044704,3
RTS0044705,2
RTS0044706,2
RTS0044707,2
RTS0044708,3
RTS0044709,3
RTS0044711,3
RTS0044712,2
RTS0044714,2
RTS0044716,4
RTS0044717,2
RTS0044718,6
RTS0044719,5
RTS0044720,6
RTS0044721,1
RTS0044722,1
RTS0044723,6
RTS0044725,2
RTS0044726,1
RTS0044727,5
RTS0044728,1
RTS0044729,4
RTS0044730,4
RTS0044731,3
RTS0044732,3
RTS0044733,3
RTS0044734,2
RTS0044735,4
RTS0044736,3
RTS0044737,4
RTS0044738,2
RTS0044739,4
RTS0044740,1
RTS0044741,4
RTS0044742,3
RTS0044743,1
RTS0044744,2
RTS0044745,1
RTS0044746,2
RTS0044747,3
RTS0044748,2
RTS0044749,1
RTS0044750,4
RTS0044751,2
RTS0044752,2
RTS0044753,2
RTS0044754,3
RTS0044755,6
RTS0044756,2
RTS0044758,2
RTS0044759,5
RTS0044760,1
RTS0044761,1
RTS0044763,1
RTS0044765,1
RTS0044767,1
RTS0044768,3
RTS0044770,1
RTS0044771,2
RTS0044773,2
RTS0044774,3
RTS0044775,1
RTS0044776,1
RTS0044777,2
RTS0044778,3
RTS0044779,4
RTS0044780,2
RTS0044781,5
RTS0044782,3
RTS0044783,2
RTS0044784,2
RTS0044785,1
RTS0044786,2
RTS0044787,2
RTS0044788,6
RTS0044789,3
RTS0044791,6
RTS0044792,8
RTS0044793,2
RTS0044794,2
RTS0044795,1
RTS0044796,4
RTS0044797,3
RTS0044799,1
RTS0044800,2
RTS0044801,1
RTS0044802,1
RTS0044803,2
RTS0044804,2
RTS0044805,3
RTS0044806,5
RTS0044807,2
RTS0044808,5
RTS0044809,1
RTS0044810,3
RTS0044811,1
RTS0044812,1
RTS0044813,5
RTS0044814,4
RTS0044816,4
RTS0044817,2
RTS0044818,2
RTS0044819,2
RTS0044820,1
RTS0044821,6
RTS0044822,5
RTS0044823,3
RTS0044825,2
RTS0044826,2
RTS0044827,1
RTS0044828,1
RTS0044829,1
RTS0044830,4
RTS0044832,1
RTS0044833,2
RTS0044834,2
RTS0044836,5
RTS0044837,4
RTS0044838,3
RTS0044839,1
RTS0044840,1
RTS0044841,1
RTS0044842,4
RTS0044844,1
RTS0044845,4
RTS0044846,3
RTS0044848,1
RTS0044849,3
RTS0044850,1
RTS0044851,1
RTS0044852,1
RTS0044853,2
RTS0044854,1
RTS0044855,1
RTS0044856,1
RTS0044857,3
RTS0044858,1
RTS0044861,4
RTS0044862,2
RTS0044863,1
RTS0044864,3
RTS0044865,2
RTS0044866,5
RTS0044867,3
RTS0044868,1
RTS0044869,4
RTS0044870,5
RTS0044871,1
RTS0044872,3
RTS0044873,6
RTS0044874,2
RTS0044875,3
RTS0044876,1
RTS0044878,5
RTS0044879,2
RTS0044880,4
RTS0044881,1
RTS0044882,3
RTS0044883,1
RTS0044884,2
RTS0044885,1
RTS0044887,3
RTS0044888,2
RTS0044890,1
RTS0044891,1
RTS0044892,2
RTS0044893,3
RTS0044894,3
RTS0044895,4
RTS0044896,2
RTS0044897,6
RTS0044898,8
RTS0044899,10
RTS0044900,4
RTS0044901,2
RTS0044902,1
RTS0044903,5
RTS0044904,1
RTS0044905,2
RTS0044906,10
RTS0044907,11
RTS0044908,15
RTS0044909,7
RTS0044910,5
RTS0044911,1
RTS0044912,1
RTS0044914,1
RTS0044915,3
RTS0044916,5
RTS0044917,2
RTS0044918,1
RTS0044919,2
RTS0044921,2
RTS0044922,1
RTS0044923,1
RTS0044924,1
RTS0044925,2
RTS0044926,1
RTS0044927,3
RTS0044928,2
RTS0044931,2
RTS0044933,2
RTS0044934,1
RTS0044935,3
RTS0044936,6
RTS0044939,2
RTS0044941,3
RTS0044943,1
RTS0044945,2
RTS0044946,1
RTS0044947,2
RTS0044948,3
RTS0044949,5
RTS0044950,2
RTS0044951,1
RTS0044952,3
RTS0044953,1
RTS0044955,1
RTS0044956,5
RTS0044957,4
RTS0044958,4
RTS0044959,1
RTS0044960,4
RTS0044961,4
RTS0044962,1
RTS0044964,3
RTS0044965,2
RTS0044966,1
RTS0044968,3
RTS0044969,3
RTS0044970,2
RTS0044971,2
RTS0044972,2
RTS0044973,2
RTS0044974,1
RTS0044975,1
RTS0044976,4
RTS0044977,1
RTS0044978,1
RTS0044982,3
RTS0044983,2
RTS0044984,2
RTS0044985,1
RTS0044987,3
RTS0044988,2
RTS0044989,3
RTS0044990,3
RTS0044991,1
RTS0044992,1
RTS0044995,2
RTS0044996,1
RTS0044997,1
RTS0044999,1
RTS0045001,1
RTS0045002,4
RTS0045004,4
RTS0045005,2
RTS0045006,1
RTS0045007,4
RTS0045008,3
RTS0045010,3
RTS0045011,1
RTS0045012,1
RTS0045013,1
RTS0045015,1
RTS0045016,1
RTS0045017,3
RTS0045018,3
RTS0045019,1
RTS0045020,1
RTS0045021,2
RTS0045022,1
RTS0045023,4
RTS0045024,7
RTS0045025,3
RTS0045026,6
RTS0045027,2
RTS0045028,2
RTS0045029,2
RTS0045030,4
RTS0045032,1
RTS0045033,1
RTS0045034,1
RTS0045038,1
RTS0045039,1
RTS0045041,2
RTS0045042,2
RTS0045043,4
RTS0045044,2
RTS0045045,3
RTS0045046,2
RTS0045047,1
RTS0045048,1
RTS0045049,4
RTS0045050,1
RTS0045051,3
RTS0045052,2
RTS0045053,1
RTS0045055,1
RTS0045056,2
RTS0045057,3
RTS0045058,5
RTS0045059,3
RTS0045060,1
RTS0045061,2
RTS0045064,1
RTS0045065,1
RTS0045066,4
RTS0045067,4
RTS0045068,2
RTS0045069,2
RTS0045070,5
RTS0045071,4
RTS0045072,1
RTS0045073,4
RTS0045074,3
RTS0045075,4
RTS0045076,1
RTS0045078,3
RTS0045082,7
RTS0045083,6
RTS0045084,2
RTS0045085,3
RTS0045088,2
RTS0045089,1
RTS0045090,3
RTS0045091,2
RTS0045092,2
RTS0045093,3
RTS0045094,2
RTS0045095,2
RTS0045096,1
RTS0045099,3
RTS0045101,2
RTS0045102,1
RTS0045103,1
RTS0045105,2
RTS0045108,1
RTS0045110,2
RTS0045111,1
RTS0045112,3
RTS0045115,1
RTS0045119,5
RTS0045120,2
RTS0045121,1
RTS0045123,4
RTS0045125,1
RTS0045126,2
RTS0045127,3
RTS0045128,1
RTS0045130,3
RTS0045131,1
RTS0045132,3
RTS0045133,4
RTS0045134,5
RTS0045135,5
RTS0045136,2
RTS0045137,4
RTS0045138,1
RTS0045139,5
RTS0045140,1
RTS0045141,2
RTS0045143,1
RTS0045144,2
RTS0045145,3
RTS0045146,1
RTS0045147,1
RTS0045149,2
RTS0045150,1
RTS0045151,4
RTS0045152,1
RTS0045153,3
RTS0045154,2
RTS0045156,5
RTS0045157,1
RTS0045159,1
RTS0045160,4
RTS0045161,2
RTS0045162,1
RTS0045163,4
RTS0045164,4
RTS0045165,2
RTS0045166,1
RTS0045167,2
RTS0045168,1
RTS0045169,1
RTS0045170,4
RTS0045171,2
RTS0045172,1
RTS0045173,3
RTS0045174,2
RTS0045175,1
RTS0045176,1
RTS0045178,1
RTS0045181,2
RTS0045182,7
RTS0045183,3
RTS0045184,3
RTS0045185,4
RTS0045186,5
RTS0045187,3
RTS0045188,2
RTS0045189,1
RTS0045190,1
RTS0045192,2
RTS0045193,2
RTS0045194,1
RTS0045197,2
RTS0045198,2
RTS0045199,3
RTS0045200,1
RTS0045202,2
RTS0045204,1
RTS0045205,3
RTS0045206,1
RTS0045208,4
RTS0045209,1
RTS0045210,2
RTS0045214,2
RTS0045215,3
RTS0045216,1
RTS0045217,3
RTS0045218,1
RTS0045219,4
RTS0045220,1
RTS0045221,1
RTS0045222,2
RTS0045223,1
RTS0045224,1
RTS0045225,2
RTS0045226,25
RTS0045227,22
RTS0045228,28
RTS0045229,32
RTS0045230,25
RTS0045231,7
RTS0045232,3
RTS0045233,2
RTS0045234,1
RTS0045235,1
RTS0045236,9
RTS0045237,1
RTS0045238,5
RTS0045239,2
RTS0045240,4
RTS0045241,6
RTS0045242,8
RTS0045243,3
RTS0045244,4
RTS0045245,2
RTS0045247,2
RTS0045248,1
RTS0045249,2
RTS0045250,2
RTS0045251,3
RTS0045252,1
RTS0045253,6
RTS0045254,3
RTS0045255,1
RTS0045256,2
RTS0045258,3
RTS0045259,1
RTS0045260,1
RTS0045261,2
RTS0045262,5
RTS0045263,1
RTS0045264,1
RTS0045265,3
RTS0045266,2
RTS0045267,4
RTS0045268,7
RTS0045269,3
RTS0045270,3
RTS0045272,2
RTS0045273,1
RTS0045276,1
RTS0045277,3
RTS0045279,1
RTS0045282,2
RTS0045283,2
RTS0045284,1
RTS0045285,3
RTS0045286,2
RTS0045287,5
RTS0045288,3
RTS0045289,3
RTS0045290,4
RTS0045291,1
RTS0045292,3
RTS0045293,1
RTS0045294,3
RTS0045295,1
RTS0045296,2
RTS0045297,4
RTS0045299,1
RTS0045300,3
RTS0045301,1
RTS0045302,5
RTS0045303,9
RTS0045304,3
RTS0045308,3
RTS0045309,3
RTS0045310,2
RTS0045311,1
RTS0045312,3
RTS0045313,2
RTS0045315,1
RTS0045316,1
RTS0045317,4
RTS0045318,3
RTS0045319,1
RTS0045321,3
RTS0045322,6
RTS0045324,2
RTS0045325,1
RTS0045326,3
RTS0045327,2
RTS0045328,1
RTS0045329,1
RTS0045330,1
RTS0045331,1
RTS0045332,2
RTS0045333,1
RTS0045335,2
RTS0045336,3
RTS0045337,1
RTS0045338,2
RTS0045339,1
RTS0045340,3
RTS0045341,1
RTS0045342,2
RTS0045344,1
RTS0045345,3
RTS0045346,1
RTS0045347,1
RTS0045348,1
RTS0045349,1
RTS0045351,1
RTS0045352,3
RTS0045353,1
RTS0045354,1
RTS0045356,1
RTS0045357,1
RTS0045358,1
RTS0045361,1
RTS0045362,5
RTS0045363,2
RTS0045364,2
RTS0045365,1
RTS0045366,3
RTS0045367,1
RTS0045368,2
RTS0045369,2
RTS0045370,2
RTS0045371,5
RTS0045372,3
RTS0045374,5
RTS0045375,2
RTS0045376,1
RTS0045377,2
RTS0045379,1
RTS0045380,3
RTS0045381,2
RTS0045382,1
RTS0045383,1
RTS0045384,1
RTS0045385,3
RTS0045386,4
RTS0045387,3
RTS0045388,1
RTS0045390,3
RTS0045391,1
RTS0045393,3
RTS0045394,1
RTS0045395,1
RTS0045396,2
RTS0045398,2
RTS0045400,1
RTS0045401,3
RTS0045402,1
RTS0045403,4
RTS0045404,2
RTS0045405,3
RTS0045406,3
RTS0045407,7
RTS0045408,2
RTS0045409,4
RTS0045410,2
RTS0045411,8
RTS0045412,5
RTS0045413,7
RTS0045414,3
RTS0045415,3
RTS0045417,1
RTS0045418,3
RTS0045419,4
RTS0045420,3
RTS0045421,140
RTS0045422,97
RTS0045423,155
RTS0045424,153
RTS0045425,175
RTS0045426,1
RTS0045427,2
RTS0045428,2
RTS0045429,1
RTS0045430,1
RTS0045431,2
RTS0045432,2
RTS0045433,4
RTS0045434,2
RTS0045435,1
RTS0045436,5
RTS0045437,5
RTS0045438,3
RTS0045439,6
RTS0045440,2
RTS0045441,1
RTS0045442,1
RTS0045443,3
RTS0045444,2
RTS0045445,2
RTS0045446,2
RTS0045447,1
RTS0045448,3
RTS0045449,1
RTS0045450,1
RTS0045451,14
RTS0045452,6
RTS0045453,14
RTS0045454,9
RTS0045455,12
RTS0045456,3
RTS0045457,3
RTS0045458,1
RTS0045460,2
RTS0045461,1
RTS0045462,3
RTS0045463,1
RTS0045464,4
RTS0045466,1
RTS0045467,4
RTS0045468,2
RTS0045469,5
RTS0045470,2
RTS0045471,5
RTS0045472,4
RTS0045475,3
RTS0045476,7
RTS0045477,5
RTS0045478,8
RTS0045479,4
RTS0045480,5
RTS0045483,1
RTS0045484,3
RTS0045485,4
RTS0045486,2
RTS0045488,1
RTS0045489,3
RTS0045491,15
RTS0045492,12
RTS0045493,12
RTS0045494,5
RTS0045495,13
RTS0045496,4
RTS0045497,3
RTS0045498,5
RTS0045499,5
RTS0045500,1
RTS0045501,39
RTS0045502,41
RTS0045503,28
RTS0045504,20
RTS0045505,18
RTS0045506,331
RTS0045507,273
RTS0045508,197
RTS0045509,260
RTS0045510,190
RTS0045511,2
RTS0045512,4
RTS0045514,1
RTS0045515,5
RTS0045516,1
RTS0045517,3
RTS0045518,4
RTS0045519,5
RTS0045520,1
RTS0045521,4
RTS0045523,1
RTS0045524,2
RTS0045525,1
RTS0045526,6
RTS0045527,8
RTS0045528,8
RTS0045529,7
RTS0045530,8
RTS0045531,3
RTS0045532,4
RTS0045533,1
RTS0045535,1
RTS0045536,5
RTS0045537,10
RTS0045538,6
RTS0045539,12
RTS0045540,7
RTS0045541,1
RTS0045543,3
RTS0045546,2
RTS0045547,2
RTS0045548,4
RTS0045549,2
RTS0045550,3
RTS0045551,1
RTS0045552,1
RTS0045553,1
RTS0045554,1
RTS0045556,4
RTS0045557,1
RTS0045558,2
RTS0045559,3
RTS0045560,3
RTS0045561,1
RTS0045562,3
RTS0045563,1
RTS0045564,2
RTS0045565,1
RTS0045568,3
RTS0045570,1
RTS0045571,2
RTS0045572,2
RTS0045573,1
RTS0045577,4
RTS0045579,2
RTS0045580,1
RTS0045581,4
RTS0045582,2
RTS0045583,4
RTS0045584,1
RTS0045585,5
RTS0045586,1
RTS0045587,4
RTS0045588,5
RTS0045589,10
RTS0045590,8
RTS0045592,22
RTS0045593,23
RTS0045594,16
RTS0045595,19
RTS0045596,5
RTS0045597,6
RTS0045598,6
RTS0045599,13
RTS0045600,5
RTS0045601,1
RTS0045602,3
RTS0045603,1
RTS0045606,2
RTS0045609,2
RTS0045610,2
RTS0045611,2
RTS0045612,4
RTS0045613,1
RTS0045614,4
RTS0045615,4
RTS0045616,2
RTS0045617,2
RTS0045618,2
RTS0045620,2
RTS0045621,5
RTS0045622,2
RTS0045623,4
RTS0045624,3
RTS0045625,6
RTS0045626,1
RTS0045627,1
RTS0045630,1
RTS0045631,3
RTS0045632,1
RTS0045633,2
RTS0045634,2
RTS0045636,4
RTS0045637,1
RTS0045638,1
RTS0045639,1
RTS0045641,3
RTS0045642,1
RTS0045643,1
RTS0045644,2
RTS0045646,3
RTS0045647,2
RTS0045648,4
RTS0045649,6
RTS0045650,3
RTS0045651,2
RTS0045652,2
RTS0045653,5
RTS0045654,7
RTS0045655,4
RTS0045656,1
RTS0045657,4
RTS0045658,2
RTS0045659,2
RTS0045660,4
RTS0045661,10
RTS0045662,9
RTS0045663,2
RTS0045664,8
RTS0045665,11
RTS0045666,3
RTS0045667,3
RTS0045668,1
RTS0045669,4
RTS0045670,1
RTS0045672,4
RTS0045674,3
RTS0045675,1
RTS0045676,8
RTS0045677,10
RTS0045678,7
RTS0045679,1
RTS0045680,2
RTS0045681,1
RTS0045682,1
RTS0045683,3
RTS0045685,3
RTS0045687,2
RTS0045689,4
RTS0045690,1
RTS0045691,1
RTS0045692,1
RTS0045693,2
RTS0045695,2
RTS0045696,1
RTS0045698,1
RTS0045699,1
RTS0045700,1
RTS0045701,1
RTS0045702,4
RTS0045704,3
RTS0045706,1
RTS0045707,2
RTS0045709,2
RTS0045710,3
RTS0045711,3
RTS0045712,1
RTS0045713,1
RTS0045714,2
RTS0045715,2
RTS0045716,10
RTS0045717,12
RTS0045718,6
RTS0045719,9
RTS0045720,5
RTS0045721,2
RTS0045722,6
RTS0045723,6
RTS0045724,6
RTS0045725,1
RTS0045726,5
RTS0045727,1
RTS0045728,2
RTS0045729,5
RTS0045730,3
RTS0045731,12
RTS0045732,9
RTS0045733,9
RTS0045734,9
RTS0045735,6
RTS0045736,23
RTS0045737,36
RTS0045738,34
RTS0045739,33
RTS0045740,24
RTS0045741,13
RTS0045742,5
RTS0045743,10
RTS0045744,7
RTS0045745,7
RTS0045746,5
RTS0045747,2
RTS0045748,6
RTS0045749,3
RTS0045750,5
RTS0045751,1
RTS0045752,5
RTS0045753,3
RTS0045754,4
RTS0045755,1
RTS0045756,2
RTS0045757,8
RTS0045758,3
RTS0045759,7
RTS0045760,10
RTS0045761,1
RTS0045762,2
RTS0045764,1
RTS0045768,5
RTS0045769,3
RTS0045770,1
RTS0045771,1
RTS0045772,3
RTS0045773,2
RTS0045774,1
RTS0045775,3
RTS0045776,4
RTS0045778,2
RTS0045779,2
RTS0045780,1
RTS0045781,4
RTS0045782,3
RTS0045783,2
RTS0045784,3
RTS0045785,4
RTS0045786,1
RTS0045787,1
RTS0045788,4
RTS0045789,4
RTS0045790,5
RTS0045791,4
RTS0045792,2
RTS0045793,1
RTS0045796,1
RTS0045797,2
RTS0045798,1
RTS0045799,1
RTS0045800,1
RTS0045801,3
RTS0045802,4
RTS0045803,1
RTS0045804,2
RTS0045805,2
RTS0045806,6
RTS0045807,6
RTS0045808,3
RTS0045809,8
RTS0045810,8
RTS0045812,1
RTS0045813,1
RTS0045814,3
RTS0045815,1
RTS0045817,2
RTS0045818,3
RTS0045820,4
RTS0045821,6
RTS0045822,5
RTS0045823,4
RTS0045824,6
RTS0045825,4
RTS0045826,6
RTS0045827,4
RTS0045828,1
RTS0045829,4
RTS0045831,3
RTS0045832,1
RTS0045833,2
RTS0045834,2
RTS0045835,1
RTS0045836,9
RTS0045837,6
RTS0045838,3
RTS0045840,6
RTS0045841,6
RTS0045842,8
RTS0045843,7
RTS0045844,4
RTS0045845,2
RTS0045846,55
RTS0045848,12
RTS0045849,48
RTS0045852,4
RTS0045853,1
RTS0045854,1
RTS0045855,2
RTS0045856,6
RTS0045857,2
RTS0045858,3
RTS0045859,3
RTS0045860,1
RTS0045861,3
RTS0045862,2
RTS0045863,40
RTS0045864,44
RTS0045865,65
RTS0045866,63
RTS0045867,1
RTS0045868,2
RTS0045869,1
RTS0045870,2
RTS0045874,1
RTS0045875,1
RTS0045876,2
RTS0045878,3
RTS0045879,1
RTS0045880,8
RTS0045881,3
RTS0045882,9
RTS0045883,5
RTS0045884,2
RTS0045886,1
RTS0045889,1
RTS0045891,1
RTS0045892,1
RTS0045893,1
RTS0045894,2
RTS0045895,2
RTS0045896,1
RTS0045897,2
RTS0045898,4
RTS0045899,1
RTS0045900,4
RTS0045901,1
RTS0045902,3
RTS0045903,2
RTS0045904,1
RTS0045905,3
RTS0045906,3
RTS0045907,5
RTS0045908,1
RTS0045909,3
RTS0045910,1
RTS0045911,1
RTS0045915,1
RTS0045916,2
RTS0045917,1
RTS0045918,1
RTS0045920,3
RTS0045921,1
RTS0045922,1
RTS0045923,2
RTS0045926,2
RTS0045927,2
RTS0045928,2
RTS0045929,2
RTS0045930,5
RTS0045931,2
RTS0045932,6
RTS0045933,2
RTS0045935,3
RTS0045939,1
RTS0045940,2
RTS0045941,2
RTS0045942,2
RTS0045943,2
RTS0045944,1
RTS0045945,1
RTS0045946,2
RTS0045947,8
RTS0045949,2
RTS0045950,3
RTS0045951,2
RTS0045953,5
RTS0045954,3
RTS0045955,1
RTS0045956,1
RTS0045957,1
RTS0045962,1
RTS0045963,1
RTS0045964,2
RTS0045966,3
RTS0045967,1
RTS0045968,2
RTS0045969,4
RTS0045970,7
RTS0045971,2
RTS0045973,3
RTS0045975,3
RTS0045976,3
RTS0045977,1
RTS0045978,3
RTS0045979,5
RTS0045981,5
RTS0045982,2
RTS0045983,2
RTS0045984,3
RTS0045985,6
RTS0045986,1
RTS0045987,3
RTS0045988,4
RTS0045989,4
RTS0045990,2
RTS0045993,4
RTS0045994,1
RTS0045996,1
RTS0045997,2
RTS0045998,3
RTS0045999,3
RTS0046000,1
RTS0046001,5
RTS0046002,1
RTS0046003,1
RTS0046005,2
RTS0046006,2
RTS0046007,2
RTS0046008,1
RTS0046009,11
RTS0046010,2
RTS0046011,1
RTS0046012,2
RTS0046013,2
RTS0046014,1
RTS0046015,1
RTS0046017,3
RTS0046018,3
RTS0046019,1
RTS0046020,2
RTS0046021,6
RTS0046023,2
RTS0046024,1
RTS0046025,1
RTS0046026,1
RTS0046027,2
RTS0046028,2
RTS0046029,3
RTS0046030,1
RTS0046031,3
RTS0046032,2
RTS0046033,1
RTS0046034,3
RTS0046035,4
RTS0046036,1
RTS0046037,1
RTS0046041,2
RTS0046043,1
RTS0046044,3
RTS0046045,4
RTS0046046,1
RTS0046048,5
RTS0046049,6
RTS0046050,6
RTS0046051,5
RTS0046052,1
RTS0046054,4
RTS0046055,6
RTS0046056,2
RTS0046057,4
RTS0046058,1
RTS0046059,3
RTS0046060,4
RTS0046061,4
RTS0046062,4
RTS0046063,11
RTS0046064,3
RTS0046065,2
RTS0046066,6
RTS0046067,4
RTS0046068,2
RTS0046069,2
RTS0046070,2
RTS0046071,3
RTS0046073,2
RTS0046077,1
RTS0046078,4
RTS0046079,7
RTS0046080,14
RTS0046081,9
RTS0046083,1
RTS0046084,4
RTS0046085,5
RTS0046086,3
RTS0046087,1
RTS0046088,3
RTS0046089,1
RTS0046092,2
RTS0046093,2
RTS0046094,3
RTS0046095,1
RTS0046096,3
RTS0046097,1
RTS0046100,2
RTS0046101,2
RTS0046102,5
RTS0046103,1
RTS0046104,5
RTS0046106,2
RTS0046107,2
RTS0046108,3
RTS0046110,2
RTS0046112,2
RTS0046114,1
RTS0046115,7
RTS0046116,4
RTS0046117,3
RTS0046121,1
RTS0046122,1
RTS0046123,7
RTS0046124,4
RTS0046125,2
RTS0046126,1
RTS0046127,2
RTS0046128,3
RTS0046129,1
RTS0046130,2
RTS0046131,2
RTS0046132,1
RTS0046133,5
RTS0046134,1
RTS0046135,1
RTS0046136,53
RTS0046137,93
RTS0046138,8
RTS0046140,5
RTS0046141,4
RTS0046142,5
RTS0046143,4
RTS0046144,2
RTS0046145,3
RTS0046146,1
RTS0046149,3
RTS0046150,2
RTS0046152,1
RTS0046153,1
RTS0046155,2
RTS0046158,2
RTS0046160,1
RTS0046161,1
RTS0046162,2
RTS0046163,4
RTS0046164,3
RTS0046165,5
RTS0046166,2
RTS0046167,2
RTS0046171,2
RTS0046172,1
RTS0046173,1
RTS0046174,4
RTS0046175,4
RTS0046177,2
RTS0046179,2
RTS0046180,2
RTS0046181,1
RTS0046182,2
RTS0046183,4
RTS0046184,2
RTS0046186,2
RTS0046187,1
RTS0046188,1
RTS0046191,2
RTS0046194,1
RTS0046195,2
RTS0046196,3
RTS0046197,1
RTS0046198,2
RTS0046199,1
RTS0046200,3
RTS0046201,1
RTS0046202,2
RTS0046204,1
RTS0046205,1
RTS0046207,1
RTS0046208,3
RTS0046209,1
RTS0046210,2
RTS0046212,1
RTS0046213,14
RTS0046214,9
RTS0046215,3
RTS0046216,2
RTS0046217,5
RTS0046218,3
RTS0046219,1
RTS0046221,4
RTS0046222,2
RTS0046223,4
RTS0046225,3
RTS0046227,2
RTS0046228,2
RTS0046230,2
RTS0046231,3
RTS0046233,3
RTS0046234,1
RTS0046237,1
RTS0046238,1
RTS0046239,2
RTS0046240,1
RTS0046241,3
RTS0046242,1
RTS0046243,1
RTS0046244,3
RTS0046245,2
RTS0046246,1
RTS0046247,1
RTS0046248,2
RTS0046249,3
RTS0046251,1
RTS0046252,8
RTS0046253,5
RTS0046254,9
RTS0046255,2
RTS0046256,1
RTS0046258,1
RTS0046259,2
RTS0046262,1
RTS0046263,1
RTS0046264,4
RTS0046265,6
RTS0046266,2
RTS0046270,2
RTS0046271,1
RTS0046272,2
RTS0046273,1
RTS0046274,4
RTS0046275,1
RTS0046276,2
RTS0046277,4
RTS0046278,3
RTS0046279,1
RTS0046280,1
RTS0046282,1
RTS0046283,3
RTS0046284,2
RTS0046286,1
RTS0046287,3
RTS0046288,1
RTS0046289,2
RTS0046290,1
RTS0046291,2
RTS0046293,7
RTS0046294,3
RTS0046295,4
RTS0046296,3
RTS0046297,3
RTS0046298,2
RTS0046299,3
RTS0046300,2
RTS0046302,2
RTS0046303,1
RTS0046304,1
RTS0046306,1
RTS0046307,2
RTS0046308,1
RTS0046309,2
RTS0046310,1
RTS0046311,3
RTS0046312,2
RTS0046313,2
RTS0046314,4
RTS0046315,1
RTS0046317,1
RTS0046318,2
RTS0046319,2
RTS0046320,2
RTS0046322,1
RTS0046324,1
RTS0046325,1
RTS0046326,2
RTS0046327,3
RTS0046328,2
RTS0046329,14
RTS0046330,8
RTS0046331,13
RTS0046332,10
RTS0046333,13
RTS0046334,4
RTS0046335,6
RTS0046336,6
RTS0046342,3
RTS0046343,3
RTS0046344,1
RTS0046346,1
RTS0046347,6
RTS0046348,9
RTS0046349,6
RTS0046350,1
RTS0046351,2
RTS0046352,1
RTS0046353,1
RTS0046354,3
RTS0046355,1
RTS0046356,2
RTS0046357,1
RTS0046359,4
RTS0046360,1
RTS0046361,1
RTS0046362,2
RTS0046363,3
RTS0046364,3
RTS0046365,3
RTS0046366,5
RTS0046367,1
RTS0046368,2
RTS0046369,1
RTS0046370,1
RTS0046371,1
RTS0046376,1
RTS0046377,3
RTS0046379,3
RTS0046381,4
RTS0046382,1
RTS0046383,2
RTS0046384,3
RTS0046386,1
RTS0046387,1
RTS0046388,1
RTS0046389,2
RTS0046390,3
RTS0046391,3
RTS0046392,2
RTS0046393,3
RTS0046394,2
RTS0046395,1
RTS0046397,3
RTS0046398,4
RTS0046399,2
RTS0046400,3
RTS0046401,2
RTS0046402,1
RTS0046403,3
RTS0046404,1
RTS0046405,1
RTS0046406,3
RTS0046407,1
RTS0046409,1
RTS0046410,7
RTS0046411,4
RTS0046412,7
RTS0046413,8
RTS0046414,52
RTS0046415,5
RTS0046416,4
RTS0046418,4
RTS0046419,4
RTS0046420,5
RTS0046421,3
RTS0046422,2
RTS0046423,1
RTS0046424,3
RTS0046425,1
RTS0046427,5
RTS0046428,1
RTS0046429,1
RTS0046430,1
RTS0046432,5
RTS0046433,3
RTS0046434,2
RTS0046435,7
RTS0046439,2
RTS0046440,9
RTS0046441,2
RTS0046442,2
RTS0046443,1
RTS0046444,3
RTS0046445,4
RTS0046447,2
RTS0046448,1
RTS0046449,4
RTS0046450,4
RTS0046451,3
RTS0046452,6
RTS0046453,6
RTS0046454,4
RTS0046455,3
RTS0046457,3
RTS0046458,1
RTS0046459,5
RTS0046460,7
RTS0046461,1
RTS0046462,1
RTS0046463,2
RTS0046464,3
RTS0046469,4
RTS0046470,1
RTS0046472,1
RTS0046473,2
RTS0046474,1
RTS0046475,5
RTS0046476,2
RTS0046477,1
RTS0046478,3
RTS0046479,2
RTS0046481,2
RTS0046483,2
RTS0046484,1
RTS0046485,2
RTS0046486,2
RTS0046487,1
RTS0046493,1
RTS0046495,3
RTS0046496,3
RTS0046497,2
RTS0046499,6
RTS0046500,13
RTS0046501,4
RTS0046502,2
RTS0046503,3
RTS0046504,2
RTS0046505,1
RTS0046506,1
RTS0046507,3
RTS0046508,1
RTS0046509,3
RTS0046510,2
RTS0046511,1
RTS0046512,6
RTS0046513,2
RTS0046514,2
RTS0046515,1
RTS0046516,1
RTS0046520,2
RTS0046521,1
RTS0046522,1
RTS0046524,4
RTS0046525,1
RTS0046526,4
RTS0046527,5
RTS0046528,5
RTS0046529,3
RTS0046530,1
RTS0046531,2
RTS0046532,4
RTS0046533,1
RTS0046534,2
RTS0046536,2
RTS0046537,3
RTS0046538,3
RTS0046539,3
RTS0046540,2
RTS0046541,2
RTS0046542,1
RTS0046543,3
RTS0046544,3
RTS0046545,4
RTS0046546,2
RTS0046548,4
RTS0046549,4
RTS0046550,2
RTS0046551,6
RTS0046552,1
RTS0046553,1
RTS0046554,2
RTS0046555,3
RTS0046556,4
RTS0046557,2
RTS0046559,3
RTS0046560,3
RTS0046561,2
RTS0046563,3
RTS0046565,1
RTS0046567,2
RTS0046568,2
RTS0046569,1
RTS0046570,3
RTS0046571,2
RTS0046572,1
RTS0046573,1
RTS0046574,4
RTS0046578,1
RTS0046580,5
RTS0046581,5
RTS0046582,2
RTS0046583,1
RTS0046584,1
RTS0046585,1
RTS0046586,2
RTS0046588,1
RTS0046589,2
RTS0046590,1
RTS0046591,2
RTS0046592,1
RTS0046594,1
RTS0046595,3
RTS0046597,2
RTS0046598,1
RTS0046599,1
RTS0046600,6
RTS0046601,9
RTS0046602,7
RTS0046603,5
RTS0046606,1
RTS0046607,6
RTS0046608,1
RTS0046609,5
RTS0046610,1
RTS0046611,1
RTS0046612,2
RTS0046613,1
RTS0046614,2
RTS0046615,1
RTS0046616,1
RTS0046617,1
RTS0046619,3
RTS0046620,1
RTS0046621,3
RTS0046622,1
RTS0046623,3
RTS0046624,2
RTS0046625,1
RTS0046626,2
RTS0046627,3
RTS0046628,4
RTS0046629,5
RTS0046630,1
RTS0046631,3
RTS0046634,1
RTS0046635,4
RTS0046636,2
RTS0046637,5
RTS0046638,1
RTS0046639,3
RTS0046640,4
RTS0046641,3
RTS0046642,4
RTS0046644,2
RTS0046645,1
RTS0046647,3
RTS0046648,1
RTS0046650,1
RTS0046652,3
RTS0046653,2
RTS0046654,2
RTS0046655,3
RTS0046656,1
RTS0046657,3
RTS0046658,2
RTS0046660,1
RTS0046661,1
RTS0046662,2
RTS0046663,1
RTS0046664,1
RTS0046666,4
RTS0046667,3
RTS0046668,4
RTS0046669,2
RTS0046670,1
RTS0046671,1
RTS0046672,1
RTS0046673,2
RTS0046675,1
RTS0046678,2
RTS0046679,1
RTS0046680,2
RTS0046681,2
RTS0046684,1
RTS0046685,1
RTS0046686,1
RTS0046687,3
RTS0046688,2
RTS0046689,4
RTS0046690,1
RTS0046691,1
RTS0046692,1
RTS0046693,3
RTS0046694,3
RTS0046696,1
RTS0046697,1
RTS0046698,1
RTS0046699,2
RTS0046700,1
RTS0046701,5
RTS0046702,5
RTS0046703,21
RTS0046704,34
RTS0046705,18
RTS0046706,11
RTS0046707,32
RTS0046708,20
RTS0046709,2
RTS0046710,1
RTS0046712,2
RTS0046713,3
RTS0046714,2
RTS0046715,2
RTS0046716,2
RTS0046717,3
RTS0046718,3
RTS0046719,1
RTS0046720,1
RTS0046721,4
RTS0046722,3
RTS0046723,1
RTS0046724,1
RTS0046727,3
RTS0046728,1
RTS0046729,3
RTS0046730,1
RTS0046732,2
RTS0046733,4
RTS0046738,1
RTS0046740,3
RTS0046741,1
RTS0046742,2
RTS0046743,1
RTS0046745,3
RTS0046748,1
RTS0046750,1
RTS0046751,1
RTS0046752,3
RTS0046753,2
RTS0046754,1
RTS0046755,3
RTS0046756,1
RTS0046757,3
RTS0046758,1
RTS0046759,3
RTS0046760,1
RTS0046761,3
RTS0046763,8
RTS0046764,4
RTS0046768,11
RTS0046769,8
RTS0046770,13
RTS0046771,2
RTS0046772,5
RTS0046773,1
RTS0046774,4
RTS0046775,1
RTS0046777,3
RTS0046779,2
RTS0046781,1
RTS0046782,1
RTS0046783,3
RTS0046784,1
RTS0046785,1
RTS0046790,3
RTS0046791,4
RTS0046793,2
RTS0046795,2
RTS0046796,1
RTS0046797,1
RTS0046799,2
RTS0046800,2
RTS0046801,31
RTS0046802,17
RTS0046803,2
RTS0046804,2
RTS0046807,2
RTS0046811,2
RTS0046812,1
RTS0046814,1
RTS0046815,2
RTS0046816,2
RTS0046817,1
RTS0046818,1
RTS0046819,1
RTS0046821,1
RTS0046822,2
RTS0046823,3
RTS0046824,1
RTS0046825,1
RTS0046827,1
RTS0046831,2
RTS0046832,8
RTS0046835,2
RTS0046836,17
RTS0046837,49
RTS0046838,27
RTS0046839,60
RTS0046840,2
RTS0046841,1
RTS0046842,3
RTS0046843,5
RTS0046846,2
RTS0046849,1
RTS0046850,1
RTS0046852,4
RTS0046853,2
RTS0046854,1
RTS0046855,1
RTS0046856,1
RTS0046857,1
RTS0046859,1
RTS0046860,1
RTS0046861,3
RTS0046862,2
RTS0046863,3
RTS0046867,1
RTS0046869,8
RTS0046870,4
RTS0046871,3
RTS0046872,7
RTS0046873,1
RTS0046875,2
RTS0046878,2
RTS0046879,1
RTS0046880,1
RTS0046881,1
RTS0046882,1
RTS0046886,2
RTS0046889,3
RTS0046890,2
RTS0046891,3
RTS0046895,2
RTS0046897,3
RTS0046899,2
RTS0046900,1
RTS0046902,3
RTS0046903,9
RTS0046904,1
RTS0046905,1
RTS0046906,8
RTS0046907,5
RTS0046908,3
RTS0046909,1
RTS0046911,2
RTS0046912,1
RTS0046913,2
RTS0046914,4
RTS0046915,1
RTS0046916,1
RTS0046918,42
RTS0046919,72
RTS0046920,31
RTS0046921,2
RTS0046922,1
RTS0046923,3
RTS0046924,14
RTS0046925,2
RTS0046929,3
RTS0046930,4
RTS0046931,1
RTS0046933,3
RTS0046934,4
RTS0046935,1
RTS0046936,5
RTS0046937,1
RTS0046938,7
RTS0046939,1
RTS0046940,2
RTS0046941,1
RTS0046942,2
RTS0046943,2
RTS0046944,1
RTS0046946,4
RTS0046947,1
RTS0046948,7
RTS0046949,4
RTS0046950,3
RTS0046951,2
RTS0046952,2
RTS0046954,2
RTS0046955,1
RTS0046956,1
RTS0046957,1
RTS0046958,2
RTS0046961,3
RTS0046962,7
RTS0046963,2
RTS0046965,13
RTS0046966,3
RTS0046967,2
RTS0046968,1
RTS0047054,2
RTS0047055,1
RTS0047056,1
RTS0047058,2
RTS0047060,4
RTS0047061,3
RTS0047062,2
RTS0047063,3
RTS0047064,6
RTS0047065,6
RTS0047066,3
RTS0047067,7
RTS0047068,2
RTS0047069,7
RTS0047070,5
RTS0047071,4
RTS0047072,4
RTS0047073,1
RTS0047074,3
RTS0047075,3
RTS0047076,2
RTS0047077,2
RTS0047078,1
RTS0047079,1
RTS0047080,2
RTS0047081,1
RTS0047082,2
RTS0047083,2
RTS0047084,4
RTS0047085,1
RTS0047087,1
RTS0047088,6
RTS0047089,1
RTS0047092,9
RTS0047093,7
RTS0047094,4
RTS0047099,2
RTS0047101,2
RTS0047104,2
RTS0047105,4
RTS0047106,3
RTS0047107,1
RTS0047110,1
RTS0047112,2
RTS0047113,34
RTS0047114,5
RTS0047115,2
RTS0047116,3
RTS0047119,3
RTS0047120,2
RTS0047122,4
RTS0047123,1
RTS0047124,1
RTS0047125,2
RTS0047126,2
RTS0047127,1
RTS0047128,1
RTS0047130,3
RTS0047131,4
RTS0047133,2
RTS0047134,3
RTS0047136,2
RTS0047137,5
RTS0047138,4
RTS0047139,7
RTS0047140,4
RTS0047141,2
RTS0047142,4
RTS0047143,1
RTS0047144,1
RTS0047145,3
RTS0047146,2
RTS0047147,1
RTS0047148,2
RTS0047149,3
RTS0047150,1
RTS0047152,1
RTS0047153,4
RTS0047157,4
RTS0047158,2
RTS0047159,1
RTS0047165,1
RTS0047166,1
RTS0047167,3
RTS0047168,1
RTS0047169,1
RTS0047170,1
RTS0047171,2
RTS0047172,2
RTS0047173,6
RTS0047174,4
RTS0047175,1
RTS0047178,2
RTS0047180,3
RTS0047181,3
RTS0047182,2
RTS0047183,2
RTS0047184,2
RTS0047185,2
RTS0047186,1
RTS0047188,4
RTS0047189,3
RTS0047190,1
RTS0047191,1
RTS0047192,1
RTS0047193,2
RTS0047194,3
RTS0047195,2
RTS0047196,2
RTS0047197,2
RTS0047198,3
RTS0047199,1
RTS0047200,2
RTS0047202,1
RTS0047203,3
RTS0047205,2
RTS0047206,2
RTS0047207,2
RTS0047208,36
RTS0047209,44
RTS0047210,47
RTS0047211,36
RTS0047212,24
RTS0047215,2
RTS0047216,2
RTS0047217,1
RTS0047218,4
RTS0047219,6
RTS0047220,6
RTS0047221,7
RTS0047223,26
RTS0047225,1
RTS0047226,2
RTS0047229,1
RTS0047231,1
RTS0047234,2
RTS0047235,1
RTS0047236,1
RTS0047237,1
RTS0047239,3
RTS0047241,2
RTS0047242,3
RTS0047243,3
RTS0047244,1
RTS0047245,1
RTS0047247,2
RTS0047248,1
RTS0047249,2
RTS0047250,1
RTS0047252,3
RTS0047254,1
RTS0047255,2
RTS0047256,5
RTS0047257,3
RTS0047258,3
RTS0047259,4
RTS0047260,2
RTS0047261,2
RTS0047263,2
RTS0047264,4
RTS0047266,1
RTS0047267,7
RTS0047268,5
RTS0047269,11
RTS0047270,7
RTS0047271,7
RTS0047272,3
RTS0047273,5
RTS0047274,2
RTS0047276,2
RTS0047277,5
RTS0047278,7
RTS0047279,7
RTS0047280,3
RTS0047281,4
RTS0047282,8
RTS0047283,9
RTS0047284,2
RTS0047290,9
RTS0047291,18
RTS0047292,16
RTS0047293,13
RTS0047294,23
RTS0047295,1
RTS0047297,3
RTS0047299,3
RTS0047300,2
RTS0047301,3
RTS0047303,1
RTS0047304,2
RTS0047305,3
RTS0047306,7
RTS0047307,5
RTS0047308,4
RTS0047309,7
RTS0047310,2
RTS0047311,5
RTS0047312,1
RTS0047313,2
RTS0047314,1
RTS0047315,3
RTS0047316,7
RTS0047317,6
RTS0047318,3
RTS0047319,3
RTS0047320,2
RTS0047321,3
RTS0047322,4
RTS0047323,3
RTS0047324,4
RTS0047325,3
RTS0047326,2
RTS0047327,2
RTS0047328,1
RTS0047329,2
RTS0047331,7
RTS0047332,2
RTS0047333,4
RTS0047334,3
RTS0047335,3
RTS0047337,1
RTS0047338,1
RTS0047339,2
RTS0047340,5
RTS0047341,2
RTS0047342,5
RTS0047343,3
RTS0047344,3
RTS0047345,2
RTS0047346,4
RTS0047348,1
RTS0047350,4
RTS0047352,4
RTS0047353,4
RTS0047354,2
RTS0047356,2
RTS0047357,2
RTS0047358,3
RTS0047359,1
RTS0047361,3
RTS0047362,2
RTS0047364,1
RTS0047365,2
RTS0047366,1
RTS0047367,1
RTS0047368,1
RTS0047369,2
RTS0047370,2
RTS0047373,2
RTS0047375,1
RTS0047376,1
RTS0047378,4
RTS0047379,1
RTS0047380,1
RTS0047381,2
RTS0047382,1
RTS0047383,2
RTS0047384,2
RTS0047385,1
RTS0047386,4
RTS0047387,1
RTS0047388,5
RTS0047389,3
RTS0047391,2
RTS0047392,3
RTS0047393,8
RTS0047395,4
RTS0047396,6
RTS0047397,2
RTS0047398,1
RTS0047399,1
RTS0047400,1
RTS0047401,1
RTS0047402,3
RTS0047403,1
RTS0047404,4
RTS0047405,3
RTS0047406,4
RTS0047407,5
RTS0047409,4
RTS0047410,2
RTS0047411,5
RTS0047412,3
RTS0047413,3
RTS0047414,4
RTS0047415,3
RTS0047417,6
RTS0047418,2
RTS0047419,4
RTS0047420,1
RTS0047421,1
RTS0047425,1
RTS0047426,3
RTS0047427,3
RTS0047428,4
RTS0047429,3
RTS0047430,3
RTS0047431,3
RTS0047433,1
RTS0047435,2
RTS0047436,2
RTS0047440,1
RTS0047441,2
RTS0047442,6
RTS0047445,4
RTS0047446,3
RTS0047447,3
RTS0047448,3
RTS0047450,1
RTS0047452,1
RTS0047453,4
RTS0047454,3
RTS0047455,2
RTS0047456,2
RTS0047457,2
RTS0047459,1
RTS0047460,2
RTS0047461,3
RTS0047462,2
RTS0047463,3
RTS0047467,1
RTS0047468,1
RTS0047469,1
RTS0047471,3
RTS0047474,3
RTS0047476,6
RTS0047477,3
RTS0047479,1
RTS0047480,1
RTS0047481,1
RTS0047482,4
RTS0047483,1
RTS0047484,2
RTS0047485,1
RTS0047486,1
RTS0047487,2
RTS0047488,1
RTS0047489,3
RTS0047492,6
RTS0047493,2
RTS0047494,2
RTS0047495,2
RTS0047496,3
RTS0047497,3
RTS0047498,1
RTS0047499,2
RTS0047501,3
RTS0047504,2
RTS0047505,1
RTS0047510,1
RTS0047511,1
RTS0047512,2
RTS0047513,6
RTS0047514,1
RTS0047515,6
RTS0047516,4
RTS0047517,4
RTS0047518,7
RTS0047520,3
RTS0047521,7
RTS0047522,1
RTS0047523,4
RTS0047524,4
RTS0047525,2
RTS0047526,1
RTS0047527,1
RTS0047528,1
RTS0047529,4
RTS0047530,1
RTS0047531,3
RTS0047533,2
RTS0047534,1
RTS0047535,1
RTS0047536,2
RTS0047537,3
RTS0047538,8
RTS0047540,9
RTS0047541,4
RTS0047543,1
RTS0047544,2
RTS0047545,1
RTS0047546,4
RTS0047547,2
RTS0047548,5
RTS0047549,3
RTS0047550,5
RTS0047551,3
RTS0047552,3
RTS0047558,1
RTS0047559,4
RTS0047561,2
RTS0047562,1
RTS0047563,3
RTS0047564,5
RTS0047565,3
RTS0047566,2
RTS0047567,1
RTS0047569,3
RTS0047570,5
RTS0047571,3
RTS0047572,2
RTS0047573,2
RTS0047574,5
RTS0047575,4
RTS0047576,1
RTS0047577,5
RTS0047578,1
RTS0047579,2
RTS0047581,1
RTS0047583,1
RTS0047584,1
RTS0047585,1
RTS0047586,1
RTS0047588,1
RTS0047590,3
RTS0047591,1
RTS0047595,1
RTS0047596,1
RTS0047597,2
RTS0047598,5
RTS0047599,4
RTS0047600,4
RTS0047601,8
RTS0047602,7
RTS0047603,3
RTS0047604,1
RTS0047606,3
RTS0047613,5
RTS0047614,2
RTS0047615,2
RTS0047616,5
RTS0047617,7
RTS0047618,1
RTS0047619,1
RTS0047620,1
RTS0047622,1
RTS0047624,2
RTS0047626,1
RTS0047627,2
RTS0047628,1
RTS0047629,1
RTS0047630,1
RTS0047632,1
RTS0047633,1
RTS0047634,1
RTS0047635,1
RTS0047636,4
RTS0047637,2
RTS0047638,1
RTS0047640,1
RTS0047641,1
RTS0047642,2
RTS0047646,4
RTS0047649,2
RTS0047652,2
RTS0047653,1
RTS0047656,3
RTS0047657,2
RTS0047658,1
RTS0047659,1
RTS0047660,1
RTS0047661,2
RTS0047662,2
RTS0047663,1
RTS0047664,2
RTS0047665,2
RTS0047667,1
RTS0047669,1
RTS0047670,3
RTS0047672,2
RTS0047673,2
RTS0047674,1
RTS0047675,3
RTS0047676,1
RTS0047677,1
RTS0047678,1
RTS0047679,1
RTS0047680,2
RTS0047681,2
RTS0047682,3
RTS0047684,1
RTS0047686,2
RTS0047689,1
RTS0047692,3
RTS0047693,1
RTS0047697,3
RTS0047698,1
RTS0047699,1
RTS0047700,7
RTS0047701,1
RTS0047703,1
RTS0047704,2
RTS0047705,2
RTS0047706,3
RTS0047707,1
RTS0047708,8
RTS0047709,2
RTS0047711,5
RTS0047713,1
RTS0047715,3
RTS0047716,4
RTS0047717,2
RTS0047718,1
RTS0047720,3
RTS0047722,3
RTS0047723,3
RTS0047724,12
RTS0047725,5
RTS0047726,3
RTS0047727,11
RTS0047728,9
RTS0047729,1
RTS0047730,3
RTS0047731,1
RTS0047733,1
RTS0047735,5
RTS0047736,3
RTS0047737,1
RTS0047738,3
RTS0047739,2
RTS0047740,3
RTS0047741,4
RTS0047742,2
RTS0047744,7
RTS0047745,5
RTS0047746,3
RTS0047747,5
RTS0047749,3
RTS0047754,4
RTS0047755,2
RTS0047756,5
RTS0047757,4
RTS0047759,3
RTS0047760,5
RTS0047761,1
RTS0047762,1
RTS0047764,2
RTS0047765,1
RTS0047766,2
RTS0047767,2
RTS0047768,3
RTS0047769,1
RTS0047770,5
RTS0047771,4
RTS0047772,1
RTS0047773,4
RTS0047774,1
RTS0047775,2
RTS0047778,1
RTS0047780,1
RTS0047781,3
RTS0047782,2
RTS0047783,3
RTS0047786,3
RTS0047787,2
RTS0047788,2
RTS0047789,1
RTS0047790,3
RTS0047791,2
RTS0047793,3
RTS0047797,2
RTS0047799,2
RTS0047800,1
RTS0047801,4
RTS0047802,5
RTS0047804,3
RTS0047806,5
RTS0047808,42
RTS0047810,6
RTS0047811,3
RTS0047813,3
RTS0047814,4
RTS0047816,2
RTS0047817,5
RTS0047819,3
RTS0047821,5
RTS0047823,1
RTS0047824,3
RTS0047826,2
RTS0047827,3
RTS0047828,1
RTS0047829,2
RTS0047830,1
RTS0047831,1
RTS0047832,2
RTS0047834,1
RTS0047835,4
RTS0047836,3
RTS0047837,2
RTS0047839,1
RTS0047840,1
RTS0047842,2
RTS0047843,3
RTS0047844,1
RTS0047846,1
RTS0047848,3
RTS0047849,3
RTS0047850,1
RTS0047851,4
RTS0047852,3
RTS0047853,1
RTS0047854,5
RTS0047855,4
RTS0047856,1
RTS0047858,2
RTS0047860,1
RTS0047861,3
RTS0047862,2
RTS0047863,1
RTS0047864,1
RTS0047865,3
RTS0047868,2
RTS0047869,3
RTS0047870,3
RTS0047871,1
RTS0047872,2
RTS0047873,2
RTS0047874,1
RTS0047875,1
RTS0047876,1
RTS0047877,3
RTS0047878,2
RTS0047879,5
RTS0047880,2
RTS0047881,2
RTS0047883,4
RTS0047884,4
RTS0047886,1
RTS0047890,34
RTS0047891,33
RTS0047892,7
RTS0047893,8
RTS0047894,3
RTS0047895,3
RTS0047896,5
RTS0047897,2
RTS0047898,3
RTS0047899,1
RTS0047900,3
RTS0047901,2
RTS0047902,3
RTS0047904,2
RTS0047905,1
RTS0047906,1
RTS0047907,28
RTS0047908,20
RTS0047909,18
RTS0047910,2
RTS0047912,2
RTS0047913,4
RTS0047914,2
RTS0047916,1
RTS0047917,1
RTS0047919,1
RTS0047920,14
RTS0047921,20
RTS0047925,1
RTS0047927,1
RTS0047928,3
RTS0047929,1
RTS0047930,4
RTS0047934,1
RTS0047935,3
RTS0047936,3
RTS0047937,3
RTS0047938,3
RTS0047939,3
RTS0047940,7
RTS0047944,12
RTS0047945,1
RTS0047946,1
RTS0047947,2
RTS0047948,1
RTS0047949,2
RTS0047950,1
RTS0047951,2
RTS0047953,6
RTS0047956,1
RTS0047957,3
RTS0047958,3
RTS0047960,3
RTS0047961,1
RTS0047963,3
RTS0047964,1
RTS0047965,1
RTS0047966,3
RTS0047967,1
RTS0047969,4
RTS0047970,2
RTS0047972,1
RTS0047973,2
RTS0047974,7
RTS0047976,2
RTS0047978,1
RTS0047979,5
RTS0047981,2
RTS0047985,15
RTS0047986,1
RTS0047988,9
RTS0047990,1
RTS0047991,5
RTS0047993,2
RTS0047994,1
RTS0047995,2
RTS0047996,2
RTS0047997,3
RTS0047998,4
RTS0048000,2
RTS0048001,2
RTS0048003,4
RTS0048005,1
RTS0048006,1
RTS0048008,3
RTS0048009,1
RTS0048012,1
RTS0048013,3
RTS0048014,1
RTS0048015,10
RTS0048016,5
RTS0048017,3
RTS0048018,1
RTS0048020,5
RTS0048021,2
RTS0048022,1
RTS0048024,1
RTS0048026,3
RTS0048028,1
RTS0048029,1
RTS0048030,3
RTS0048032,1
RTS0048033,3
RTS0048034,2
RTS0048037,1
RTS0048038,3
RTS0048040,4
RTS0048041,2
RTS0048042,2
RTS0048043,4
RTS0048044,1
RTS0048045,7
RTS0048046,1
RTS0048047,1
RTS0048048,2
RTS0048049,1
RTS0048050,1
RTS0048051,4
RTS0048052,8
RTS0048053,2
RTS0048054,1
RTS0048055,1
RTS0048056,2
RTS0048057,1
RTS0048059,1
RTS0048061,1
RTS0048064,9
RTS0048065,4
RTS0048066,4
RTS0048068,2
RTS0048070,1
RTS0048072,1
RTS0048076,3
RTS0048077,3
RTS0048078,1
RTS0048079,1
RTS0048080,2
RTS0048081,3
RTS0048085,2
RTS0048086,3
RTS0048087,2
RTS0048088,3
RTS0048089,2
RTS0048090,4
RTS0048091,1
RTS0048092,2
RTS0048093,4
RTS0048094,1
RTS0048096,1
RTS0048097,1
RTS0048098,83
RTS0048099,169
RTS0048100,125
RTS0048101,171
RTS0048102,134
RTS0048104,2
RTS0048105,1
RTS0048107,2
RTS0048108,3
RTS0048109,3
RTS0048110,1
RTS0048111,3
RTS0048112,1
RTS0048114,1
RTS0048116,2
RTS0048117,1
RTS0048118,2
RTS0048120,1
RTS0048127,1
RTS0048129,3
RTS0048130,2
RTS0048131,4
RTS0048132,9
RTS0048133,5
RTS0048134,8
RTS0048135,11
RTS0048136,2
RTS0048139,11
RTS0048140,1
RTS0048141,3
RTS0048142,1
RTS0048144,2
RTS0048145,4
RTS0048147,1
RTS0048149,4
RTS0048150,2
RTS0048151,1
RTS0048152,2
RTS0048153,2
RTS0048155,1
RTS0048156,4
RTS0048158,4
RTS0048160,63
RTS0048161,68
RTS0048162,2
RTS0048163,2
RTS0048164,87
RTS0048165,5
RTS0048166,5
RTS0048167,1
RTS0048168,2
RTS0048169,1
RTS0048170,1
RTS0048171,2
RTS0048176,6
RTS0048177,4
RTS0048178,9
RTS0048179,8
RTS0048180,5
RTS0048181,7
RTS0048182,2
RTS0048183,3
RTS0048184,1
RTS0048185,11
RTS0048186,5
RTS0048189,5
RTS0048190,1
RTS0048191,2
RTS0048192,3
RTS0048193,2
RTS0048194,2
RTS0048196,1
RTS0048197,2
RTS0048198,2
RTS0048200,3
RTS0048203,1
RTS0048205,1
RTS0048207,8
RTS0048208,13
RTS0048209,4
RTS0048210,8
RTS0048211,9
RTS0048213,1
RTS0048214,2
RTS0048215,2
RTS0048216,1
RTS0048217,2
RTS0048218,3
RTS0048219,4
RTS0048220,1
RTS0048221,2
RTS0048222,2
RTS0048223,2
RTS0048224,2
RTS0048226,2
RTS0048227,3
RTS0048228,1
RTS0048229,2
RTS0048231,6
RTS0048232,3
RTS0048233,1
RTS0048234,3
RTS0048235,2
RTS0048236,1
RTS0048238,2
RTS0048239,1
RTS0048240,4
RTS0048241,4
RTS0048242,2
RTS0048243,3
RTS0048244,3
RTS0048245,1
RTS0048246,5
RTS0049343,1
RTS0049345,1
RTS0049346,1
RTS0049347,2
RTS0049348,1
RTS0049349,1
RTS0049350,1
RTS0049351,2
RTS0049354,3
RTS0049356,3
RTS0049357,1
RTS0049358,1
RTS0049359,1
RTS0049360,1
RTS0049361,3
RTS0049362,3
RTS0049363,2
RTS0049364,5
RTS0049365,1
RTS0049366,6
RTS0049367,4
RTS0049368,6
RTS0049369,1
RTS0049370,1
RTS0049371,3
RTS0049373,10
RTS0049374,16
RTS0049375,21
RTS0049376,18
RTS0049377,8
RTS0049378,10
RTS0049379,18
RTS0049380,12
RTS0049381,15
RTS0049382,12
RTS0049385,4
RTS0049386,2
RTS0049387,1
RTS0049389,1
RTS0049390,96
RTS0049391,89
RTS0049392,127
RTS0049393,90
RTS0049394,33
RTS0049395,10
RTS0049396,13
RTS0049397,13
RTS0049398,11
RTS0049399,5
RTS0049400,2
RTS0049401,1
RTS0049402,2
RTS0049403,1
RTS0049404,1
RTS0049405,3
RTS0049408,1
RTS0049409,2
RTS0049411,1
RTS0049412,1
RTS0049415,2
RTS0049416,2
RTS0049417,1
RTS0049421,1
RTS0049422,1
RTS0049423,2
RTS0049424,2
RTS0049425,2
RTS0049426,2
RTS0049427,2
RTS0049428,1
RTS0049429,1
RTS0049430,2
RTS0049431,4
RTS0049432,4
RTS0049433,1
RTS0049434,2
RTS0049435,1
RTS0049436,1
RTS0049437,5
RTS0049439,4
RTS0049440,2
RTS0049441,2
RTS0049442,4
RTS0049443,1
RTS0049444,3
RTS0049446,2
RTS0049447,6
RTS0049448,2
RTS0049449,2
RTS0049451,3
RTS0049452,1
RTS0049453,3
RTS0049454,2
RTS0049455,2
RTS0049456,2
RTS0049457,3
RTS0049458,3
RTS0049459,3
RTS0049460,3
RTS0049461,3
RTS0049462,10
RTS0049464,1
RTS0049465,2
RTS0049466,1
RTS0049467,2
RTS0049468,1
RTS0049469,5
RTS0049470,1
RTS0049471,2
RTS0049472,3
RTS0049473,4
RTS0049475,4
RTS0049476,1
RTS0049478,1
RTS0049479,194
RTS0049480,13
RTS0049482,1
RTS0049483,2
RTS0049484,1
RTS0049485,4
RTS0997079,1
RTS0997080,3
RTS0997081,3
RTS0997082,3
RTS0997083,2
RTS0997084,1
RTS0997085,1
RTS0997086,2
RTS0997087,1
RTS0997088,9206
RTS0997089,709
RTS0997090,2
RTS0997091,2
RTS0997092,3
RTS0997093,1
RTS0997095,1
RTS0997096,2
RTS0997099,2
RTS0997102,1
RTS0997103,1
RTS0997104,2
RTS0997105,1
RTS0997106,2
RTS0997108,2
RTS0997110,2
RTS0997111,2
RTS0997112,2
RTS0997114,1
RTS0997115,1
RTS0997116,1
RTS0997118,1
RTS0997121,4
RTS0997122,6
RTS0997123,8
RTS0997124,2
RTS0997125,14
RTS0997126,10
RTS0997127,7
RTS0997128,14
RTS0997129,12
RTS0997130,5
</Code_Summary>
