# Supplementary material for: Spatial meta-transcriptomics reveal associations of intratumor bacteria burden with lung cancer cells showing a distinct oncogenic signature
Source: J Immunother Cancer. 2022 Jul 6;10(7):e004698. doi: 10.1136/jitc-2022-004698 (PMC9260850; doi:10.1136/jitc-2022-004698)
Supplement: Supplementary data [file jitc-2022-004698supp009.zip › DSP-1001250002848-E-A01.dcc]

<Header>
FileVersion,0.02
SoftwareVersion,"GeoMx_NGS_Pipeline_ 2.0.0"
Date,2020-6-15
</Header>

<Scan_Attributes>
ID,DSP-1001250002848-E-A01
Plate_ID,1001250002848
Well,A01
</Scan_Attributes>

<NGS_Processing_Attributes>
SeqSetId,
tamperedIni,No
Raw,13519
Trimmed,12877
Stitched,2380
Aligned,109
umiQ30,0.9942
rtsQ30,0.9955
</NGS_Processing_Attributes>


<Code_Summary>
RTS0039881,1
RTS0040000,1
RTS0040166,1
RTS0040271,1
RTS0041769,1
RTS0041827,1
RTS0041880,1
RTS0043129,1
RTS0044350,1
RTS0044486,1
RTS0045146,1
RTS0045479,1
RTS0045647,1
RTS0047697,1
RTS0049471,1
</Code_Summary>
