# Supplementary material for: Spatial meta-transcriptomics reveal associations of intratumor bacteria burden with lung cancer cells showing a distinct oncogenic signature
Source: J Immunother Cancer. 2022 Jul 6;10(7):e004698. doi: 10.1136/jitc-2022-004698 (PMC9260850; doi:10.1136/jitc-2022-004698)
Supplement: Supplementary data [file jitc-2022-004698supp009.zip › DSP-1001660004186-C-G05.dcc]

<Header>
FileVersion,0.02
SoftwareVersion,"GeoMx_NGS_Pipeline_ 2.0.0"
Date,2020-6-15
</Header>

<Scan_Attributes>
ID,DSP-1001660004186-C-G05
Plate_ID,1001660004186
Well,G05
</Scan_Attributes>

<NGS_Processing_Attributes>
SeqSetId,
tamperedIni,No
Raw,211055
Trimmed,210039
Stitched,208965
Aligned,204892
umiQ30,0.9921
rtsQ30,0.9916
</NGS_Processing_Attributes>


<Code_Summary>
RTS0039454,4
RTS0039455,11
RTS0039456,6
RTS0039457,14
RTS0039458,6
RTS0039459,5
RTS0039460,1
RTS0039461,3
RTS0039462,2
RTS0039463,5
RTS0039464,3
RTS0039465,6
RTS0039466,2
RTS0039467,5
RTS0039468,1
RTS0039469,4
RTS0039470,1
RTS0039471,2
RTS0039472,3
RTS0039473,4
RTS0039474,5
RTS0039475,7
RTS0039476,5
RTS0039477,7
RTS0039478,2
RTS0039479,4
RTS0039480,2
RTS0039481,5
RTS0039482,4
RTS0039483,1
RTS0039484,4
RTS0039485,6
RTS0039486,2
RTS0039487,3
RTS0039488,3
RTS0039489,5
RTS0039490,7
RTS0039491,4
RTS0039492,2
RTS0039493,2
RTS0039494,6
RTS0039495,3
RTS0039496,2
RTS0039498,3
RTS0039499,9
RTS0039500,12
RTS0039501,15
RTS0039502,11
RTS0039503,13
RTS0039504,3
RTS0039505,4
RTS0039506,8
RTS0039507,5
RTS0039508,1
RTS0039509,6
RTS0039510,4
RTS0039511,8
RTS0039512,1
RTS0039513,3
RTS0039514,4
RTS0039515,6
RTS0039516,3
RTS0039517,2
RTS0039518,3
RTS0039519,5
RTS0039520,1
RTS0039521,3
RTS0039522,4
RTS0039523,6
RTS0039524,5
RTS0039525,1
RTS0039526,7
RTS0039527,4
RTS0039528,4
RTS0039529,3
RTS0039530,3
RTS0039531,4
RTS0039532,2
RTS0039533,7
RTS0039534,5
RTS0039535,4
RTS0039536,1
RTS0039537,1
RTS0039538,2
RTS0039539,3
RTS0039540,2
RTS0039541,3
RTS0039542,4
RTS0039543,4
RTS0039544,2
RTS0039545,1
RTS0039546,6
RTS0039547,4
RTS0039548,6
RTS0039549,6
RTS0039550,6
RTS0039551,5
RTS0039552,3
RTS0039553,4
RTS0039554,5
RTS0039555,4
RTS0039556,1
RTS0039557,2
RTS0039558,4
RTS0039559,3
RTS0039560,2
RTS0039561,4
RTS0039562,1
RTS0039563,5
RTS0039564,7
RTS0039565,5
RTS0039566,4
RTS0039568,2
RTS0039569,3
RTS0039570,6
RTS0039571,2
RTS0039572,4
RTS0039573,6
RTS0039574,6
RTS0039575,2
RTS0039576,2
RTS0039577,5
RTS0039578,1
RTS0039579,4
RTS0039580,3
RTS0039581,4
RTS0039582,1
RTS0039583,4
RTS0039584,4
RTS0039585,5
RTS0039586,4
RTS0039587,1
RTS0039588,4
RTS0039589,6
RTS0039590,1
RTS0039591,5
RTS0039592,5
RTS0039593,3
RTS0039594,3
RTS0039595,5
RTS0039596,2
RTS0039597,7
RTS0039598,1
RTS0039599,4
RTS0039600,4
RTS0039601,2
RTS0039602,3
RTS0039603,1
RTS0039604,1
RTS0039605,3
RTS0039606,2
RTS0039607,5
RTS0039608,4
RTS0039609,5
RTS0039610,2
RTS0039611,4
RTS0039612,5
RTS0039613,5
RTS0039614,1
RTS0039615,1
RTS0039616,1
RTS0039617,3
RTS0039620,7
RTS0039621,4
RTS0039622,11
RTS0039623,4
RTS0039624,1
RTS0039625,4
RTS0039626,5
RTS0039627,1
RTS0039628,2
RTS0039629,5
RTS0039630,1
RTS0039631,2
RTS0039633,6
RTS0039634,5
RTS0039635,9
RTS0039636,2
RTS0039637,4
RTS0039638,6
RTS0039639,5
RTS0039640,3
RTS0039641,2
RTS0039642,3
RTS0039643,3
RTS0039644,1
RTS0039645,2
RTS0039647,2
RTS0039649,3
RTS0039650,8
RTS0039651,7
RTS0039652,16
RTS0039653,7
RTS0039654,5
RTS0039655,3
RTS0039656,3
RTS0039657,1
RTS0039658,5
RTS0039659,5
RTS0039660,2
RTS0039661,6
RTS0039662,2
RTS0039663,4
RTS0039664,2
RTS0039665,3
RTS0039666,4
RTS0039667,6
RTS0039669,4
RTS0039670,4
RTS0039671,5
RTS0039672,5
RTS0039673,5
RTS0039674,5
RTS0039675,3
RTS0039676,5
RTS0039677,4
RTS0039678,5
RTS0039679,2
RTS0039680,3
RTS0039681,6
RTS0039682,2
RTS0039683,5
RTS0039684,5
RTS0039685,6
RTS0039686,10
RTS0039687,11
RTS0039688,11
RTS0039689,12
RTS0039690,4
RTS0039691,1
RTS0039692,3
RTS0039693,4
RTS0039694,5
RTS0039695,3
RTS0039696,6
RTS0039697,6
RTS0039698,2
RTS0039699,4
RTS0039700,2
RTS0039701,1
RTS0039702,4
RTS0039703,2
RTS0039704,6
RTS0039705,4
RTS0039706,4
RTS0039707,2
RTS0039708,2
RTS0039709,2
RTS0039710,3
RTS0039711,2
RTS0039713,2
RTS0039714,3
RTS0039715,5
RTS0039716,1
RTS0039717,6
RTS0039718,3
RTS0039719,2
RTS0039720,4
RTS0039721,3
RTS0039722,4
RTS0039723,6
RTS0039724,4
RTS0039725,3
RTS0039726,5
RTS0039727,3
RTS0039728,6
RTS0039729,5
RTS0039730,2
RTS0039731,3
RTS0039732,4
RTS0039733,2
RTS0039734,5
RTS0039735,5
RTS0039736,1
RTS0039737,1
RTS0039738,4
RTS0039739,4
RTS0039740,5
RTS0039741,5
RTS0039742,2
RTS0039743,1
RTS0039744,2
RTS0039745,2
RTS0039747,6
RTS0039749,6
RTS0039750,3
RTS0039751,2
RTS0039752,1
RTS0039753,7
RTS0039755,7
RTS0039756,1
RTS0039757,1
RTS0039758,3
RTS0039759,1
RTS0039760,4
RTS0039761,2
RTS0039762,1
RTS0039763,5
RTS0039764,1
RTS0039765,2
RTS0039766,2
RTS0039767,3
RTS0039768,3
RTS0039769,2
RTS0039770,9
RTS0039771,5
RTS0039772,4
RTS0039773,2
RTS0039774,2
RTS0039775,4
RTS0039776,2
RTS0039777,2
RTS0039779,2
RTS0039780,1
RTS0039781,6
RTS0039782,4
RTS0039783,5
RTS0039784,9
RTS0039785,8
RTS0039786,2
RTS0039787,1
RTS0039788,1
RTS0039789,1
RTS0039790,3
RTS0039791,4
RTS0039792,5
RTS0039793,2
RTS0039794,5
RTS0039795,3
RTS0039796,6
RTS0039797,4
RTS0039798,2
RTS0039799,3
RTS0039800,3
RTS0039801,7
RTS0039802,2
RTS0039803,4
RTS0039804,1
RTS0039805,1
RTS0039807,4
RTS0039808,4
RTS0039809,5
RTS0039810,1
RTS0039811,4
RTS0039812,4
RTS0039813,2
RTS0039814,4
RTS0039815,3
RTS0039816,2
RTS0039817,2
RTS0039818,2
RTS0039819,2
RTS0039820,1
RTS0039821,1
RTS0039822,2
RTS0039823,4
RTS0039824,2
RTS0039825,4
RTS0039826,6
RTS0039827,2
RTS0039828,1
RTS0039829,3
RTS0039830,2
RTS0039831,4
RTS0039832,2
RTS0039833,3
RTS0039834,4
RTS0039835,5
RTS0039836,6
RTS0039838,3
RTS0039839,4
RTS0039840,1
RTS0039841,5
RTS0039842,4
RTS0039843,5
RTS0039844,4
RTS0039845,4
RTS0039846,1
RTS0039847,1
RTS0039848,1
RTS0039849,2
RTS0039850,4
RTS0039851,1
RTS0039852,4
RTS0039853,4
RTS0039854,2
RTS0039855,5
RTS0039856,4
RTS0039857,1
RTS0039858,3
RTS0039859,3
RTS0039860,4
RTS0039861,2
RTS0039862,1
RTS0039863,3
RTS0039864,1
RTS0039865,4
RTS0039866,2
RTS0039867,6
RTS0039868,5
RTS0039869,3
RTS0039870,2
RTS0039871,6
RTS0039872,5
RTS0039874,3
RTS0039875,6
RTS0039876,2
RTS0039877,2
RTS0039878,3
RTS0039879,4
RTS0039881,4
RTS0039882,2
RTS0039883,6
RTS0039884,4
RTS0039885,6
RTS0039886,1
RTS0039887,4
RTS0039888,4
RTS0039891,3
RTS0039892,1
RTS0039893,3
RTS0039894,1
RTS0039895,4
RTS0039896,4
RTS0039897,1
RTS0039898,3
RTS0039899,6
RTS0039900,3
RTS0039901,5
RTS0039902,3
RTS0039903,12
RTS0039904,3
RTS0039905,1
RTS0039906,3
RTS0039907,2
RTS0039908,1
RTS0039909,2
RTS0039910,3
RTS0039911,2
RTS0039912,5
RTS0039913,4
RTS0039914,5
RTS0039915,3
RTS0039916,1
RTS0039917,3
RTS0039918,2
RTS0039919,3
RTS0039920,1
RTS0039921,4
RTS0039923,1
RTS0039924,4
RTS0039925,1
RTS0039926,3
RTS0039927,2
RTS0039929,2
RTS0039930,3
RTS0039931,2
RTS0039932,3
RTS0039933,2
RTS0039934,2
RTS0039935,3
RTS0039936,2
RTS0039937,5
RTS0039938,4
RTS0039939,2
RTS0039940,3
RTS0039941,5
RTS0039942,5
RTS0039943,1
RTS0039944,1
RTS0039945,1
RTS0039946,2
RTS0039947,4
RTS0039948,5
RTS0039949,1
RTS0039950,5
RTS0039951,4
RTS0039952,3
RTS0039953,3
RTS0039954,2
RTS0039955,2
RTS0039956,6
RTS0039957,4
RTS0039958,5
RTS0039959,5
RTS0039960,2
RTS0039961,2
RTS0039962,1
RTS0039963,3
RTS0039964,6
RTS0039965,6
RTS0039966,2
RTS0039967,2
RTS0039969,3
RTS0039970,4
RTS0039971,4
RTS0039972,3
RTS0039973,3
RTS0039974,6
RTS0039975,3
RTS0039976,3
RTS0039977,4
RTS0039978,1
RTS0039980,3
RTS0039981,1
RTS0039982,5
RTS0039983,4
RTS0039984,5
RTS0039985,7
RTS0039986,11
RTS0039987,9
RTS0039988,6
RTS0039989,9
RTS0039990,5
RTS0039991,3
RTS0039993,3
RTS0039994,2
RTS0039995,4
RTS0039996,6
RTS0039997,2
RTS0039998,5
RTS0039999,5
RTS0040000,5
RTS0040002,6
RTS0040003,3
RTS0040004,4
RTS0040005,2
RTS0040006,2
RTS0040008,3
RTS0040009,2
RTS0040010,4
RTS0040011,5
RTS0040012,3
RTS0040013,3
RTS0040014,1
RTS0040015,1
RTS0040016,5
RTS0040017,3
RTS0040018,1
RTS0040019,3
RTS0040020,6
RTS0040021,5
RTS0040022,3
RTS0040023,3
RTS0040024,1
RTS0040025,2
RTS0040026,2
RTS0040027,2
RTS0040028,2
RTS0040029,4
RTS0040030,3
RTS0040031,4
RTS0040032,2
RTS0040033,6
RTS0040034,2
RTS0040035,3
RTS0040036,5
RTS0040037,5
RTS0040038,8
RTS0040039,2
RTS0040040,4
RTS0040041,3
RTS0040042,4
RTS0040043,2
RTS0040044,2
RTS0040046,3
RTS0040047,3
RTS0040048,5
RTS0040049,4
RTS0040050,1
RTS0040051,4
RTS0040052,1
RTS0040053,3
RTS0040055,3
RTS0040056,4
RTS0040057,2
RTS0040058,3
RTS0040059,4
RTS0040060,4
RTS0040061,2
RTS0040062,4
RTS0040063,4
RTS0040064,1
RTS0040065,8
RTS0040066,4
RTS0040067,1
RTS0040068,4
RTS0040069,3
RTS0040070,1
RTS0040071,2
RTS0040072,3
RTS0040073,4
RTS0040074,3
RTS0040075,3
RTS0040077,3
RTS0040078,2
RTS0040079,3
RTS0040080,4
RTS0040081,1
RTS0040082,3
RTS0040083,3
RTS0040084,3
RTS0040085,3
RTS0040086,2
RTS0040087,1
RTS0040088,1
RTS0040089,4
RTS0040090,2
RTS0040091,2
RTS0040093,6
RTS0040094,2
RTS0040095,3
RTS0040096,2
RTS0040097,1
RTS0040098,5
RTS0040099,5
RTS0040100,1
RTS0040101,4
RTS0040102,2
RTS0040103,3
RTS0040104,5
RTS0040105,4
RTS0040106,5
RTS0040107,3
RTS0040108,3
RTS0040109,6
RTS0040110,12
RTS0040111,4
RTS0040112,3
RTS0040113,1
RTS0040115,7
RTS0040116,13
RTS0040117,3
RTS0040118,1
RTS0040119,6
RTS0040120,8
RTS0040121,6
RTS0040122,3
RTS0040123,6
RTS0040124,3
RTS0040125,3
RTS0040126,2
RTS0040127,3
RTS0040128,2
RTS0040129,1
RTS0040130,5
RTS0040131,4
RTS0040132,1
RTS0040133,4
RTS0040134,3
RTS0040135,1
RTS0040136,3
RTS0040137,6
RTS0040138,7
RTS0040139,3
RTS0040140,2
RTS0040141,1
RTS0040142,3
RTS0040143,6
RTS0040144,5
RTS0040145,3
RTS0040146,1
RTS0040147,6
RTS0040148,3
RTS0040149,7
RTS0040150,4
RTS0040151,4
RTS0040152,2
RTS0040153,4
RTS0040154,2
RTS0040155,4
RTS0040156,2
RTS0040157,4
RTS0040158,8
RTS0040159,4
RTS0040160,5
RTS0040161,7
RTS0040162,4
RTS0040163,4
RTS0040164,2
RTS0040165,5
RTS0040167,5
RTS0040168,1
RTS0040169,2
RTS0040170,4
RTS0040171,2
RTS0040172,3
RTS0040173,7
RTS0040174,2
RTS0040175,3
RTS0040176,3
RTS0040177,3
RTS0040178,2
RTS0040180,1
RTS0040181,4
RTS0040182,1
RTS0040183,3
RTS0040184,5
RTS0040185,3
RTS0040186,4
RTS0040187,2
RTS0040188,2
RTS0040189,2
RTS0040190,3
RTS0040191,5
RTS0040192,5
RTS0040193,3
RTS0040194,3
RTS0040195,7
RTS0040196,3
RTS0040197,2
RTS0040198,1
RTS0040199,3
RTS0040201,5
RTS0040202,5
RTS0040203,2
RTS0040204,5
RTS0040205,4
RTS0040206,3
RTS0040207,4
RTS0040208,3
RTS0040209,3
RTS0040210,4
RTS0040211,5
RTS0040212,3
RTS0040213,3
RTS0040214,5
RTS0040215,6
RTS0040216,4
RTS0040217,4
RTS0040218,4
RTS0040219,2
RTS0040220,2
RTS0040221,6
RTS0040222,3
RTS0040223,3
RTS0040224,1
RTS0040225,3
RTS0040226,2
RTS0040227,4
RTS0040228,2
RTS0040229,1
RTS0040230,2
RTS0040231,2
RTS0040233,4
RTS0040234,1
RTS0040235,3
RTS0040236,6
RTS0040237,1
RTS0040238,3
RTS0040239,1
RTS0040240,2
RTS0040241,2
RTS0040242,3
RTS0040243,2
RTS0040244,1
RTS0040245,4
RTS0040246,5
RTS0040247,7
RTS0040248,3
RTS0040249,3
RTS0040250,5
RTS0040251,3
RTS0040252,5
RTS0040253,2
RTS0040254,1
RTS0040255,2
RTS0040256,3
RTS0040257,3
RTS0040258,2
RTS0040259,3
RTS0040260,3
RTS0040261,1
RTS0040263,3
RTS0040264,8
RTS0040265,3
RTS0040266,2
RTS0040267,3
RTS0040268,2
RTS0040269,1
RTS0040270,3
RTS0040271,7
RTS0040272,3
RTS0040273,4
RTS0040274,5
RTS0040275,5
RTS0040276,5
RTS0040277,2
RTS0040278,5
RTS0040279,6
RTS0040280,3
RTS0040281,2
RTS0040282,1
RTS0040283,2
RTS0040284,4
RTS0040285,5
RTS0040286,3
RTS0040287,3
RTS0040288,2
RTS0040290,5
RTS0040291,1
RTS0040292,2
RTS0040293,2
RTS0040294,3
RTS0040295,7
RTS0040296,3
RTS0040297,8
RTS0040298,1
RTS0040299,1
RTS0040300,3
RTS0040301,1
RTS0040302,2
RTS0040303,1
RTS0040304,1
RTS0040305,5
RTS0040306,2
RTS0040307,2
RTS0040308,5
RTS0040309,4
RTS0040310,1
RTS0040311,1
RTS0040312,1
RTS0040313,3
RTS0040314,5
RTS0040315,4
RTS0040316,4
RTS0040317,2
RTS0040318,1
RTS0040319,3
RTS0040320,5
RTS0040321,3
RTS0040322,2
RTS0040323,4
RTS0040324,2
RTS0040325,6
RTS0040326,1
RTS0040327,6
RTS0040328,4
RTS0040329,4
RTS0040330,4
RTS0040331,2
RTS0040332,2
RTS0040333,6
RTS0040334,4
RTS0040335,2
RTS0040336,4
RTS0040337,5
RTS0040338,2
RTS0040339,2
RTS0040340,2
RTS0040341,9
RTS0040342,8
RTS0040343,3
RTS0040344,4
RTS0040345,3
RTS0040346,3
RTS0040347,6
RTS0040348,4
RTS0040349,3
RTS0040350,3
RTS0040351,5
RTS0040352,3
RTS0040353,2
RTS0040354,4
RTS0040355,2
RTS0040356,5
RTS0040357,3
RTS0040358,5
RTS0040359,2
RTS0040360,1
RTS0040361,3
RTS0040363,2
RTS0040364,3
RTS0040365,4
RTS0040366,2
RTS0040367,2
RTS0040368,2
RTS0040369,5
RTS0040370,6
RTS0040371,3
RTS0040372,1
RTS0040373,3
RTS0040374,2
RTS0040375,2
RTS0040376,4
RTS0040377,3
RTS0040378,7
RTS0040379,4
RTS0040380,2
RTS0040381,1
RTS0040382,1
RTS0040383,3
RTS0040385,2
RTS0040386,7
RTS0040387,3
RTS0040388,6
RTS0040389,2
RTS0040390,2
RTS0040391,7
RTS0040392,4
RTS0040393,3
RTS0040394,2
RTS0040395,2
RTS0040396,4
RTS0040397,5
RTS0040399,2
RTS0040400,4
RTS0040401,3
RTS0040402,2
RTS0040403,4
RTS0040404,3
RTS0040405,3
RTS0040406,1
RTS0040407,6
RTS0040408,4
RTS0040409,3
RTS0040410,8
RTS0040411,2
RTS0040412,1
RTS0040413,2
RTS0040414,5
RTS0040415,3
RTS0040416,15
RTS0040417,3
RTS0040418,5
RTS0040419,7
RTS0040420,8
RTS0040421,4
RTS0040422,4
RTS0040423,4
RTS0040424,2
RTS0040425,4
RTS0040426,1
RTS0040428,7
RTS0040429,3
RTS0040430,3
RTS0040431,3
RTS0040432,4
RTS0040433,6
RTS0040434,5
RTS0040435,3
RTS0040436,4
RTS0040437,5
RTS0040438,4
RTS0040439,7
RTS0040440,13
RTS0040441,6
RTS0040442,4
RTS0040443,4
RTS0040444,3
RTS0040445,2
RTS0040446,2
RTS0040447,3
RTS0040448,2
RTS0040449,3
RTS0040450,2
RTS0040451,7
RTS0040452,6
RTS0040453,6
RTS0040454,7
RTS0040455,13
RTS0040456,6
RTS0040457,10
RTS0040458,4
RTS0040459,1
RTS0040460,1
RTS0040461,2
RTS0040462,3
RTS0040463,1
RTS0040464,2
RTS0040465,2
RTS0040466,4
RTS0040467,1
RTS0040468,3
RTS0040469,2
RTS0040470,2
RTS0040471,4
RTS0040472,4
RTS0040473,4
RTS0040474,4
RTS0040475,3
RTS0040476,2
RTS0040477,2
RTS0040478,2
RTS0040479,3
RTS0040480,3
RTS0040481,5
RTS0040482,2
RTS0040483,4
RTS0040484,1
RTS0040485,1
RTS0040486,4
RTS0040487,6
RTS0040488,1
RTS0040489,3
RTS0040490,8
RTS0040491,4
RTS0040492,2
RTS0040493,3
RTS0040494,1
RTS0040495,3
RTS0040496,2
RTS0040497,2
RTS0040498,2
RTS0040499,6
RTS0040500,2
RTS0040501,5
RTS0040502,3
RTS0040503,2
RTS0040504,7
RTS0040505,3
RTS0040506,1
RTS0040507,4
RTS0040508,3
RTS0040509,3
RTS0040510,1
RTS0040511,2
RTS0040512,1
RTS0040513,1
RTS0040514,3
RTS0040515,5
RTS0040516,1
RTS0040517,1
RTS0040518,2
RTS0040519,3
RTS0040520,4
RTS0040521,1
RTS0040522,7
RTS0040523,2
RTS0040524,2
RTS0040525,3
RTS0040526,9
RTS0040527,1
RTS0040528,1
RTS0040529,4
RTS0040530,6
RTS0040531,2
RTS0040532,5
RTS0040533,4
RTS0040534,1
RTS0040535,5
RTS0040536,3
RTS0040537,6
RTS0040538,4
RTS0040539,2
RTS0040540,3
RTS0040541,4
RTS0040542,5
RTS0040543,5
RTS0040546,3
RTS0040550,3
RTS0040551,1
RTS0040552,3
RTS0040553,2
RTS0040554,1
RTS0040555,3
RTS0040556,4
RTS0040557,3
RTS0040558,4
RTS0040559,2
RTS0040560,1
RTS0040561,2
RTS0040562,3
RTS0040563,3
RTS0040564,1
RTS0040565,6
RTS0040566,4
RTS0040567,4
RTS0040568,2
RTS0040569,4
RTS0040570,2
RTS0040571,4
RTS0040572,1
RTS0040573,2
RTS0040574,2
RTS0040576,3
RTS0040577,1
RTS0040578,2
RTS0040580,6
RTS0040581,1
RTS0040582,2
RTS0040583,4
RTS0040584,4
RTS0040585,2
RTS0040587,3
RTS0040588,4
RTS0040589,3
RTS0040590,4
RTS0040591,3
RTS0040592,3
RTS0040593,1
RTS0040594,2
RTS0040595,4
RTS0040596,4
RTS0040597,4
RTS0040598,2
RTS0040600,1
RTS0040601,6
RTS0040602,3
RTS0040603,7
RTS0040604,4
RTS0040605,2
RTS0040606,1
RTS0040607,2
RTS0040608,3
RTS0040609,2
RTS0040610,1
RTS0040611,3
RTS0040612,5
RTS0040613,3
RTS0040614,3
RTS0040615,2
RTS0040616,3
RTS0040617,1
RTS0040618,2
RTS0040619,4
RTS0040620,3
RTS0040621,6
RTS0040622,9
RTS0040623,5
RTS0040624,2
RTS0040625,4
RTS0040626,4
RTS0040627,3
RTS0040628,8
RTS0040629,1
RTS0040630,3
RTS0040631,14
RTS0040632,1
RTS0040633,4
RTS0040634,6
RTS0040635,6
RTS0040636,5
RTS0040637,4
RTS0040638,3
RTS0040639,3
RTS0040640,1
RTS0040641,4
RTS0040642,3
RTS0040643,2
RTS0040644,6
RTS0040645,3
RTS0040646,1
RTS0040647,2
RTS0040648,2
RTS0040649,3
RTS0040650,1
RTS0040651,7
RTS0040652,5
RTS0040653,4
RTS0040654,2
RTS0040655,3
RTS0040656,5
RTS0040657,1
RTS0040658,2
RTS0040659,5
RTS0040660,2
RTS0040661,3
RTS0040662,1
RTS0040663,2
RTS0040664,2
RTS0040665,4
RTS0040666,3
RTS0040667,4
RTS0040668,1
RTS0040669,3
RTS0040670,3
RTS0040671,1
RTS0040672,2
RTS0040673,4
RTS0040674,1
RTS0040675,4
RTS0040676,20
RTS0040677,16
RTS0040678,50
RTS0040679,23
RTS0040680,46
RTS0040681,17
RTS0040682,9
RTS0040683,20
RTS0040684,18
RTS0040685,6
RTS0040686,1
RTS0040687,2
RTS0040688,3
RTS0040690,3
RTS0040691,3
RTS0040693,5
RTS0040694,2
RTS0040695,7
RTS0040696,4
RTS0040697,3
RTS0040698,3
RTS0040699,1
RTS0040700,7
RTS0040701,12
RTS0040702,28
RTS0040703,24
RTS0040704,20
RTS0040705,33
RTS0040706,4
RTS0040707,5
RTS0040708,4
RTS0040709,4
RTS0040710,3
RTS0040711,6
RTS0040712,1
RTS0040713,4
RTS0040714,3
RTS0040715,9
RTS0040716,1
RTS0040717,5
RTS0040718,1
RTS0040719,2
RTS0040720,2
RTS0040721,1
RTS0040722,3
RTS0040723,2
RTS0040724,2
RTS0040725,1
RTS0040726,3
RTS0040727,8
RTS0040728,7
RTS0040729,7
RTS0040730,4
RTS0040731,10
RTS0040732,7
RTS0040733,4
RTS0040734,5
RTS0040735,5
RTS0040736,16
RTS0040737,11
RTS0040738,10
RTS0040739,8
RTS0040740,17
RTS0040741,3
RTS0040742,8
RTS0040743,4
RTS0040744,3
RTS0040745,5
RTS0040746,3
RTS0040748,3
RTS0040749,4
RTS0040750,4
RTS0040751,5
RTS0040752,1
RTS0040753,5
RTS0040755,2
RTS0040756,1
RTS0040757,3
RTS0040758,3
RTS0040760,3
RTS0040761,5
RTS0040762,7
RTS0040763,4
RTS0040764,3
RTS0040765,5
RTS0040766,3
RTS0040767,7
RTS0040768,2
RTS0040769,2
RTS0040770,1
RTS0040771,4
RTS0040772,7
RTS0040773,5
RTS0040774,6
RTS0040775,5
RTS0040776,1
RTS0040777,7
RTS0040778,3
RTS0040779,9
RTS0040780,5
RTS0040781,2
RTS0040782,1
RTS0040783,2
RTS0040784,2
RTS0040785,5
RTS0040786,2
RTS0040787,3
RTS0040788,4
RTS0040789,2
RTS0040790,1
RTS0040791,1
RTS0040792,1
RTS0040794,4
RTS0040795,4
RTS0040796,4
RTS0040797,2
RTS0040798,3
RTS0040799,7
RTS0040800,2
RTS0040801,7
RTS0040802,3
RTS0040803,7
RTS0040804,4
RTS0040805,3
RTS0040806,5
RTS0040807,1
RTS0040808,5
RTS0040809,2
RTS0040810,1
RTS0040811,1
RTS0040812,3
RTS0040813,2
RTS0040814,7
RTS0040815,6
RTS0040816,5
RTS0040817,2
RTS0040818,7
RTS0040819,8
RTS0040820,1
RTS0040821,2
RTS0040822,1
RTS0040823,2
RTS0040824,6
RTS0040825,6
RTS0040826,8
RTS0040827,1
RTS0040828,1
RTS0040830,5
RTS0040831,2
RTS0040832,2
RTS0040833,5
RTS0040834,1
RTS0040836,3
RTS0040837,4
RTS0040838,6
RTS0040839,1
RTS0040840,4
RTS0040841,4
RTS0040842,11
RTS0040843,5
RTS0040844,4
RTS0040845,6
RTS0040846,3
RTS0040847,4
RTS0040848,4
RTS0040849,4
RTS0040850,8
RTS0040851,4
RTS0040852,3
RTS0040853,2
RTS0040854,3
RTS0040855,3
RTS0040856,4
RTS0040857,6
RTS0040858,2
RTS0040859,4
RTS0040860,8
RTS0040861,4
RTS0040862,3
RTS0040863,3
RTS0040864,6
RTS0040865,3
RTS0040866,3
RTS0040867,5
RTS0040868,1
RTS0040869,4
RTS0040870,1
RTS0040871,1
RTS0040873,8
RTS0040874,7
RTS0040875,1
RTS0040876,5
RTS0040877,2
RTS0040878,6
RTS0040880,2
RTS0040881,3
RTS0040882,1
RTS0040883,1
RTS0040884,5
RTS0040885,2
RTS0040886,3
RTS0040887,2
RTS0040888,1
RTS0040889,5
RTS0040890,3
RTS0040891,2
RTS0040892,6
RTS0040893,2
RTS0040895,1
RTS0040896,1
RTS0040898,4
RTS0040899,2
RTS0040900,3
RTS0040901,4
RTS0040902,1
RTS0040903,4
RTS0040904,3
RTS0040905,1
RTS0040906,1
RTS0040907,1
RTS0040908,2
RTS0040909,4
RTS0040910,2
RTS0040911,6
RTS0040912,4
RTS0040913,4
RTS0040914,4
RTS0040915,3
RTS0040916,5
RTS0040917,2
RTS0040918,1
RTS0040919,2
RTS0040920,1
RTS0040921,1
RTS0040922,1
RTS0040923,5
RTS0040924,3
RTS0040925,5
RTS0040926,2
RTS0040927,3
RTS0040928,2
RTS0040929,3
RTS0040930,2
RTS0040931,2
RTS0040932,3
RTS0040933,2
RTS0040934,4
RTS0040935,2
RTS0040936,4
RTS0040937,1
RTS0040938,6
RTS0040939,2
RTS0040940,1
RTS0040941,5
RTS0040942,5
RTS0040943,5
RTS0040944,3
RTS0040945,4
RTS0040946,7
RTS0040947,7
RTS0040948,9
RTS0040949,5
RTS0040950,5
RTS0040951,1
RTS0040952,3
RTS0040953,1
RTS0040954,3
RTS0040955,5
RTS0040956,3
RTS0040957,5
RTS0040958,3
RTS0040959,2
RTS0040960,3
RTS0040961,1
RTS0040962,2
RTS0040963,3
RTS0040964,1
RTS0040965,2
RTS0040966,2
RTS0040967,4
RTS0040968,6
RTS0040969,1
RTS0040970,3
RTS0040971,5
RTS0040972,7
RTS0040973,2
RTS0040974,2
RTS0040975,5
RTS0040976,2
RTS0040977,6
RTS0040978,1
RTS0040979,1
RTS0040980,7
RTS0040981,5
RTS0040982,5
RTS0040983,2
RTS0040984,6
RTS0040985,5
RTS0040986,3
RTS0040987,7
RTS0040988,3
RTS0040989,2
RTS0040990,2
RTS0040991,4
RTS0040992,1
RTS0040993,1
RTS0040994,2
RTS0040995,4
RTS0040996,5
RTS0040997,2
RTS0040998,4
RTS0040999,5
RTS0041000,5
RTS0041002,3
RTS0041003,2
RTS0041004,7
RTS0041005,4
RTS0041006,3
RTS0041007,2
RTS0041008,4
RTS0041009,3
RTS0041010,2
RTS0041011,6
RTS0041012,1
RTS0041013,1
RTS0041014,2
RTS0041015,3
RTS0041016,4
RTS0041017,3
RTS0041018,5
RTS0041019,4
RTS0041021,4
RTS0041022,2
RTS0041023,4
RTS0041024,3
RTS0041025,5
RTS0041026,6
RTS0041027,3
RTS0041028,5
RTS0041029,3
RTS0041030,3
RTS0041032,4
RTS0041033,2
RTS0041034,5
RTS0041035,1
RTS0041036,3
RTS0041038,5
RTS0041039,2
RTS0041040,2
RTS0041041,2
RTS0041042,2
RTS0041043,3
RTS0041044,2
RTS0041045,3
RTS0041046,12
RTS0041047,9
RTS0041048,10
RTS0041049,11
RTS0041050,13
RTS0041051,5
RTS0041052,1
RTS0041053,4
RTS0041054,5
RTS0041055,3
RTS0041056,1
RTS0041057,4
RTS0041058,4
RTS0041060,2
RTS0041061,3
RTS0041062,2
RTS0041063,1
RTS0041064,5
RTS0041066,3
RTS0041067,4
RTS0041069,4
RTS0041070,3
RTS0041071,6
RTS0041072,4
RTS0041073,1
RTS0041074,2
RTS0041075,4
RTS0041076,3
RTS0041077,2
RTS0041078,5
RTS0041079,5
RTS0041080,6
RTS0041081,7
RTS0041082,1
RTS0041083,1
RTS0041084,2
RTS0041085,5
RTS0041086,5
RTS0041087,3
RTS0041088,2
RTS0041089,2
RTS0041090,2
RTS0041091,1
RTS0041092,3
RTS0041093,2
RTS0041094,3
RTS0041095,3
RTS0041096,4
RTS0041097,3
RTS0041098,3
RTS0041099,3
RTS0041100,1
RTS0041101,5
RTS0041102,2
RTS0041103,2
RTS0041104,4
RTS0041105,4
RTS0041106,2
RTS0041107,11
RTS0041108,2
RTS0041109,8
RTS0041110,1
RTS0041111,2
RTS0041112,3
RTS0041113,6
RTS0041114,4
RTS0041115,7
RTS0041116,1
RTS0041117,4
RTS0041118,4
RTS0041119,3
RTS0041120,2
RTS0041121,2
RTS0041122,2
RTS0041123,4
RTS0041125,3
RTS0041126,3
RTS0041127,1
RTS0041128,3
RTS0041129,4
RTS0041130,6
RTS0041131,5
RTS0041132,5
RTS0041133,3
RTS0041134,10
RTS0041135,7
RTS0041136,5
RTS0041137,5
RTS0041138,1
RTS0041139,7
RTS0041140,3
RTS0041141,3
RTS0041142,4
RTS0041143,3
RTS0041144,1
RTS0041145,2
RTS0041146,1
RTS0041147,4
RTS0041148,4
RTS0041149,1
RTS0041150,5
RTS0041152,5
RTS0041153,1
RTS0041154,5
RTS0041155,4
RTS0041156,3
RTS0041157,4
RTS0041158,2
RTS0041159,2
RTS0041160,2
RTS0041161,4
RTS0041162,1
RTS0041163,5
RTS0041164,2
RTS0041165,3
RTS0041166,4
RTS0041167,3
RTS0041168,2
RTS0041169,1
RTS0041170,7
RTS0041171,4
RTS0041172,3
RTS0041174,3
RTS0041175,1
RTS0041176,2
RTS0041177,1
RTS0041178,2
RTS0041179,3
RTS0041180,3
RTS0041181,6
RTS0041182,5
RTS0041183,2
RTS0041184,2
RTS0041185,3
RTS0041186,2
RTS0041187,3
RTS0041189,5
RTS0041190,5
RTS0041191,5
RTS0041192,3
RTS0041193,5
RTS0041194,2
RTS0041195,5
RTS0041196,2
RTS0041197,3
RTS0041198,3
RTS0041199,3
RTS0041200,6
RTS0041201,4
RTS0041202,1
RTS0041203,5
RTS0041204,5
RTS0041205,7
RTS0041206,1
RTS0041207,6
RTS0041208,5
RTS0041209,8
RTS0041210,1
RTS0041211,6
RTS0041212,5
RTS0041213,7
RTS0041214,4
RTS0041215,5
RTS0041216,2
RTS0041217,3
RTS0041218,4
RTS0041219,3
RTS0041220,6
RTS0041221,5
RTS0041222,3
RTS0041223,2
RTS0041224,1
RTS0041225,5
RTS0041226,4
RTS0041227,3
RTS0041228,6
RTS0041229,2
RTS0041230,1
RTS0041231,3
RTS0041232,1
RTS0041233,5
RTS0041234,6
RTS0041235,6
RTS0041236,5
RTS0041237,1
RTS0041238,2
RTS0041239,5
RTS0041240,3
RTS0041241,5
RTS0041242,5
RTS0041244,7
RTS0041246,3
RTS0041247,1
RTS0041248,3
RTS0041249,3
RTS0041250,3
RTS0041252,1
RTS0041253,4
RTS0041254,1
RTS0041255,2
RTS0041256,3
RTS0041257,2
RTS0041258,3
RTS0041259,2
RTS0041260,3
RTS0041261,5
RTS0041262,5
RTS0041263,4
RTS0041265,4
RTS0041266,3
RTS0041267,1
RTS0041268,2
RTS0041269,4
RTS0041270,4
RTS0041271,3
RTS0041272,2
RTS0041273,1
RTS0041274,2
RTS0041275,3
RTS0041276,3
RTS0041278,7
RTS0041279,5
RTS0041280,5
RTS0041281,2
RTS0041282,3
RTS0041283,2
RTS0041284,2
RTS0041285,4
RTS0041286,4
RTS0041287,6
RTS0041288,4
RTS0041289,4
RTS0041290,9
RTS0041291,2
RTS0041292,2
RTS0041293,5
RTS0041294,3
RTS0041295,3
RTS0041296,3
RTS0041297,1
RTS0041298,2
RTS0041299,1
RTS0041300,3
RTS0041301,6
RTS0041302,5
RTS0041303,2
RTS0041304,4
RTS0041305,3
RTS0041306,3
RTS0041307,1
RTS0041308,3
RTS0041309,3
RTS0041310,4
RTS0041311,2
RTS0041312,3
RTS0041313,1
RTS0041314,2
RTS0041315,6
RTS0041316,6
RTS0041317,1
RTS0041318,2
RTS0041319,1
RTS0041320,3
RTS0041322,3
RTS0041323,2
RTS0041324,3
RTS0041325,4
RTS0041326,1
RTS0041327,7
RTS0041328,7
RTS0041329,4
RTS0041330,4
RTS0041331,5
RTS0041332,2
RTS0041333,2
RTS0041334,1
RTS0041335,5
RTS0041346,4
RTS0041347,1
RTS0041348,4
RTS0041349,9
RTS0041350,10
RTS0041351,2
RTS0041352,3
RTS0041353,5
RTS0041354,2
RTS0041355,1
RTS0041357,5
RTS0041358,5
RTS0041359,2
RTS0041361,5
RTS0041362,4
RTS0041363,1
RTS0041364,4
RTS0041365,1
RTS0041366,4
RTS0041367,2
RTS0041368,6
RTS0041369,6
RTS0041370,4
RTS0041371,3
RTS0041372,3
RTS0041373,3
RTS0041375,4
RTS0041376,7
RTS0041377,2
RTS0041378,2
RTS0041379,3
RTS0041380,7
RTS0041381,3
RTS0041382,2
RTS0041383,4
RTS0041384,4
RTS0041385,3
RTS0041386,5
RTS0041387,5
RTS0041388,7
RTS0041389,7
RTS0041390,1
RTS0041391,4
RTS0041392,9
RTS0041393,2
RTS0041394,2
RTS0041395,1
RTS0041396,1
RTS0041397,4
RTS0041398,4
RTS0041399,1
RTS0041400,4
RTS0041401,1
RTS0041402,3
RTS0041403,4
RTS0041404,1
RTS0041405,3
RTS0041406,5
RTS0041407,4
RTS0041408,1
RTS0041409,7
RTS0041410,4
RTS0041411,7
RTS0041412,4
RTS0041413,6
RTS0041414,2
RTS0041416,1
RTS0041417,3
RTS0041418,2
RTS0041419,1
RTS0041420,3
RTS0041422,7
RTS0041423,1
RTS0041424,6
RTS0041425,2
RTS0041426,5
RTS0041427,1
RTS0041428,3
RTS0041429,5
RTS0041430,3
RTS0041431,3
RTS0041432,2
RTS0041433,2
RTS0041434,1
RTS0041435,2
RTS0041436,1
RTS0041437,4
RTS0041438,2
RTS0041439,2
RTS0041440,3
RTS0041441,6
RTS0041442,3
RTS0041443,4
RTS0041444,3
RTS0041446,2
RTS0041447,7
RTS0041449,4
RTS0041450,7
RTS0041451,3
RTS0041452,4
RTS0041453,3
RTS0041454,4
RTS0041455,5
RTS0041456,2
RTS0041457,2
RTS0041458,5
RTS0041459,2
RTS0041460,3
RTS0041461,3
RTS0041462,3
RTS0041463,2
RTS0041464,6
RTS0041465,3
RTS0041466,6
RTS0041467,5
RTS0041468,3
RTS0041469,3
RTS0041470,2
RTS0041471,5
RTS0041472,4
RTS0041473,4
RTS0041474,1
RTS0041475,3
RTS0041476,5
RTS0041477,3
RTS0041478,1
RTS0041479,3
RTS0041480,5
RTS0041481,1
RTS0041482,3
RTS0041483,1
RTS0041484,1
RTS0041485,1
RTS0041486,5
RTS0041487,5
RTS0041488,6
RTS0041489,3
RTS0041490,3
RTS0041491,3
RTS0041492,6
RTS0041493,3
RTS0041494,1
RTS0041495,1
RTS0041496,11
RTS0041497,10
RTS0041498,6
RTS0041499,10
RTS0041500,11
RTS0041501,2
RTS0041502,2
RTS0041503,5
RTS0041504,3
RTS0041505,4
RTS0041506,5
RTS0041507,1
RTS0041508,1
RTS0041509,4
RTS0041510,3
RTS0041511,2
RTS0041512,5
RTS0041513,4
RTS0041514,2
RTS0041515,1
RTS0041516,7
RTS0041517,3
RTS0041518,2
RTS0041519,1
RTS0041520,5
RTS0041521,2
RTS0041522,4
RTS0041523,2
RTS0041524,3
RTS0041526,3
RTS0041527,11
RTS0041528,7
RTS0041529,3
RTS0041530,11
RTS0041531,1
RTS0041532,2
RTS0041533,3
RTS0041534,6
RTS0041535,3
RTS0041536,4
RTS0041537,2
RTS0041538,3
RTS0041540,2
RTS0041541,2
RTS0041542,3
RTS0041543,3
RTS0041544,4
RTS0041545,3
RTS0041546,2
RTS0041547,4
RTS0041548,3
RTS0041549,3
RTS0041550,4
RTS0041551,6
RTS0041552,6
RTS0041553,3
RTS0041554,4
RTS0041555,2
RTS0041559,2
RTS0041560,2
RTS0041561,2
RTS0041562,4
RTS0041563,3
RTS0041564,6
RTS0041566,4
RTS0041567,2
RTS0041568,6
RTS0041569,7
RTS0041570,8
RTS0041572,1
RTS0041573,3
RTS0041574,2
RTS0041575,4
RTS0041576,2
RTS0041577,3
RTS0041578,2
RTS0041579,2
RTS0041580,4
RTS0041581,2
RTS0041582,5
RTS0041583,3
RTS0041584,3
RTS0041585,6
RTS0041586,3
RTS0041587,4
RTS0041588,7
RTS0041589,6
RTS0041590,2
RTS0041591,1
RTS0041592,2
RTS0041593,2
RTS0041594,3
RTS0041595,3
RTS0041596,3
RTS0041597,2
RTS0041598,6
RTS0041599,4
RTS0041600,1
RTS0041601,4
RTS0041602,3
RTS0041603,2
RTS0041604,2
RTS0041605,5
RTS0041607,3
RTS0041608,3
RTS0041609,8
RTS0041610,1
RTS0041611,4
RTS0041612,3
RTS0041613,6
RTS0041614,4
RTS0041615,2
RTS0041616,4
RTS0041617,1
RTS0041618,4
RTS0041619,2
RTS0041620,5
RTS0041621,7
RTS0041622,1
RTS0041623,1
RTS0041624,3
RTS0041625,3
RTS0041626,8
RTS0041627,10
RTS0041628,7
RTS0041629,8
RTS0041630,8
RTS0041631,1
RTS0041632,5
RTS0041633,5
RTS0041634,4
RTS0041635,3
RTS0041636,4
RTS0041637,5
RTS0041638,4
RTS0041639,5
RTS0041640,7
RTS0041641,3
RTS0041642,5
RTS0041643,6
RTS0041645,3
RTS0041647,5
RTS0041648,7
RTS0041649,4
RTS0041650,3
RTS0041651,4
RTS0041652,2
RTS0041653,4
RTS0041655,4
RTS0041656,6
RTS0041657,5
RTS0041658,4
RTS0041659,6
RTS0041660,1
RTS0041661,2
RTS0041662,1
RTS0041663,3
RTS0041664,6
RTS0041665,5
RTS0041666,4
RTS0041667,6
RTS0041668,4
RTS0041669,7
RTS0041670,6
RTS0041671,3
RTS0041672,2
RTS0041674,1
RTS0041675,2
RTS0041676,1
RTS0041677,5
RTS0041678,3
RTS0041679,5
RTS0041680,10
RTS0041681,3
RTS0041682,2
RTS0041683,1
RTS0041684,2
RTS0041685,4
RTS0041687,1
RTS0041688,3
RTS0041689,2
RTS0041690,2
RTS0041691,6
RTS0041692,2
RTS0041693,3
RTS0041694,2
RTS0041695,2
RTS0041696,2
RTS0041697,4
RTS0041698,2
RTS0041699,1
RTS0041700,2
RTS0041701,4
RTS0041702,1
RTS0041703,4
RTS0041704,1
RTS0041705,1
RTS0041706,4
RTS0041707,1
RTS0041708,5
RTS0041709,3
RTS0041710,1
RTS0041712,1
RTS0041713,4
RTS0041714,1
RTS0041715,3
RTS0041716,14
RTS0041717,14
RTS0041718,25
RTS0041719,26
RTS0041720,21
RTS0041721,2
RTS0041722,3
RTS0041723,4
RTS0041724,5
RTS0041725,1
RTS0041726,1
RTS0041727,1
RTS0041728,2
RTS0041729,7
RTS0041730,2
RTS0041731,2
RTS0041732,1
RTS0041733,3
RTS0041734,2
RTS0041735,4
RTS0041736,13
RTS0041737,4
RTS0041738,8
RTS0041739,13
RTS0041740,13
RTS0041741,4
RTS0041742,3
RTS0041743,2
RTS0041744,6
RTS0041745,5
RTS0041746,6
RTS0041747,5
RTS0041748,4
RTS0041749,2
RTS0041750,4
RTS0041751,3
RTS0041752,4
RTS0041753,4
RTS0041754,4
RTS0041755,3
RTS0041756,5
RTS0041757,8
RTS0041758,3
RTS0041759,4
RTS0041760,5
RTS0041761,1
RTS0041763,5
RTS0041764,3
RTS0041765,3
RTS0041766,2
RTS0041767,2
RTS0041768,3
RTS0041769,5
RTS0041770,3
RTS0041771,2
RTS0041772,1
RTS0041773,4
RTS0041774,5
RTS0041775,1
RTS0041776,6
RTS0041777,2
RTS0041778,3
RTS0041779,3
RTS0041780,3
RTS0041781,3
RTS0041782,1
RTS0041783,5
RTS0041784,2
RTS0041785,2
RTS0041786,2
RTS0041787,4
RTS0041788,3
RTS0041789,2
RTS0041790,2
RTS0041791,4
RTS0041793,3
RTS0041794,3
RTS0041795,1
RTS0041796,3
RTS0041797,5
RTS0041798,3
RTS0041799,5
RTS0041800,5
RTS0041801,5
RTS0041802,2
RTS0041803,3
RTS0041804,1
RTS0041805,1
RTS0041806,2
RTS0041807,2
RTS0041808,4
RTS0041809,2
RTS0041810,4
RTS0041811,4
RTS0041812,7
RTS0041813,2
RTS0041814,5
RTS0041815,4
RTS0041816,4
RTS0041817,2
RTS0041818,5
RTS0041819,5
RTS0041820,5
RTS0041821,6
RTS0041822,1
RTS0041824,3
RTS0041825,4
RTS0041826,5
RTS0041827,4
RTS0041828,5
RTS0041829,1
RTS0041830,6
RTS0041831,4
RTS0041832,2
RTS0041833,4
RTS0041834,5
RTS0041835,1
RTS0041836,6
RTS0041837,2
RTS0041838,1
RTS0041839,3
RTS0041840,2
RTS0041841,3
RTS0041842,3
RTS0041843,4
RTS0041844,4
RTS0041845,2
RTS0041846,2
RTS0041847,3
RTS0041848,2
RTS0041849,2
RTS0041850,1
RTS0041851,2
RTS0041852,3
RTS0041853,5
RTS0041854,2
RTS0041855,5
RTS0041857,5
RTS0041858,3
RTS0041859,2
RTS0041860,1
RTS0041861,4
RTS0041862,4
RTS0041863,5
RTS0041864,3
RTS0041865,6
RTS0041866,4
RTS0041867,4
RTS0041868,5
RTS0041869,1
RTS0041870,1
RTS0041871,6
RTS0041872,4
RTS0041873,6
RTS0041874,6
RTS0041875,2
RTS0041876,1
RTS0041877,4
RTS0041878,3
RTS0041879,5
RTS0041880,8
RTS0041881,2
RTS0041882,4
RTS0041883,3
RTS0041884,5
RTS0041885,2
RTS0041886,1
RTS0041887,2
RTS0041888,5
RTS0041889,2
RTS0041890,9
RTS0041891,4
RTS0041892,5
RTS0041893,6
RTS0041894,2
RTS0041895,5
RTS0041896,3
RTS0041897,2
RTS0041898,5
RTS0041899,1
RTS0041900,6
RTS0041901,4
RTS0041902,6
RTS0041903,2
RTS0041904,2
RTS0041906,14
RTS0041907,2
RTS0041908,8
RTS0041909,1
RTS0041910,6
RTS0041911,5
RTS0041912,2
RTS0041913,2
RTS0041914,1
RTS0041915,1
RTS0041916,10
RTS0041917,8
RTS0041918,15
RTS0041919,20
RTS0041920,15
RTS0041922,5
RTS0041923,3
RTS0041924,2
RTS0041925,4
RTS0041926,6
RTS0041927,2
RTS0041928,2
RTS0041929,1
RTS0041930,5
RTS0041931,2
RTS0041932,3
RTS0041933,1
RTS0041934,2
RTS0041935,3
RTS0041936,3
RTS0041937,6
RTS0041938,4
RTS0041939,2
RTS0041940,1
RTS0041941,3
RTS0041943,4
RTS0041944,5
RTS0041945,4
RTS0041946,6
RTS0041947,4
RTS0041948,2
RTS0041949,3
RTS0041950,4
RTS0041951,2
RTS0041952,3
RTS0041953,3
RTS0041954,2
RTS0041955,1
RTS0041957,2
RTS0041958,3
RTS0041959,4
RTS0041960,1
RTS0041961,2
RTS0041962,2
RTS0041963,4
RTS0041964,2
RTS0041965,6
RTS0041966,2
RTS0041967,5
RTS0041968,3
RTS0041971,1
RTS0041972,5
RTS0041973,2
RTS0041974,3
RTS0041975,7
RTS0041976,7
RTS0041977,7
RTS0041978,6
RTS0041979,6
RTS0041980,5
RTS0041981,5
RTS0041982,7
RTS0041983,5
RTS0041984,4
RTS0041985,4
RTS0041986,7
RTS0041987,2
RTS0041988,3
RTS0041989,4
RTS0041990,4
RTS0041991,4
RTS0041992,2
RTS0041993,3
RTS0041994,4
RTS0041995,5
RTS0041996,4
RTS0041997,4
RTS0041998,2
RTS0041999,3
RTS0042000,2
RTS0042001,5
RTS0042002,2
RTS0042003,1
RTS0042004,5
RTS0042005,1
RTS0042006,5
RTS0042007,3
RTS0042008,2
RTS0042009,8
RTS0042010,4
RTS0042011,4
RTS0042012,5
RTS0042013,3
RTS0042014,1
RTS0042015,6
RTS0042016,5
RTS0042017,1
RTS0042018,7
RTS0042019,5
RTS0042020,5
RTS0042021,3
RTS0042022,5
RTS0042023,3
RTS0042024,2
RTS0042025,6
RTS0042027,1
RTS0042029,3
RTS0042030,2
RTS0042031,3
RTS0042032,7
RTS0042033,3
RTS0042034,2
RTS0042035,3
RTS0042036,4
RTS0042037,4
RTS0042038,3
RTS0042039,1
RTS0042040,5
RTS0042041,5
RTS0042042,4
RTS0042043,2
RTS0042044,6
RTS0042045,7
RTS0042046,2
RTS0042047,3
RTS0042048,5
RTS0042049,1
RTS0042050,3
RTS0042051,4
RTS0042052,4
RTS0042053,3
RTS0042054,1
RTS0042055,1
RTS0042056,2
RTS0042057,2
RTS0042058,1
RTS0042059,3
RTS0042060,10
RTS0042061,5
RTS0042062,7
RTS0042063,3
RTS0042064,3
RTS0042065,1
RTS0042066,4
RTS0042067,4
RTS0042068,3
RTS0042069,3
RTS0042071,3
RTS0042072,2
RTS0042073,7
RTS0042074,5
RTS0042075,6
RTS0042076,8
RTS0042077,1
RTS0042078,2
RTS0042079,2
RTS0042080,2
RTS0042081,5
RTS0042082,5
RTS0042083,2
RTS0042084,3
RTS0042085,1
RTS0042086,3
RTS0042088,5
RTS0042089,3
RTS0042090,4
RTS0042091,2
RTS0042092,2
RTS0042093,4
RTS0042094,1
RTS0042095,4
RTS0042096,7
RTS0042097,2
RTS0042099,2
RTS0042100,2
RTS0042102,4
RTS0042103,2
RTS0042104,4
RTS0042105,1
RTS0042106,1
RTS0042107,5
RTS0042108,3
RTS0042109,4
RTS0042110,4
RTS0042111,1
RTS0042112,2
RTS0042113,2
RTS0042114,1
RTS0042115,4
RTS0042116,2
RTS0042117,3
RTS0042118,2
RTS0042119,5
RTS0042120,2
RTS0042121,2
RTS0042122,1
RTS0042123,1
RTS0042125,2
RTS0042126,5
RTS0042127,1
RTS0042128,1
RTS0042129,4
RTS0042130,2
RTS0042131,4
RTS0042132,3
RTS0042133,2
RTS0042134,6
RTS0042135,5
RTS0042136,7
RTS0042137,5
RTS0042138,1
RTS0042139,4
RTS0042140,3
RTS0042141,2
RTS0042142,5
RTS0042143,3
RTS0042144,2
RTS0042145,6
RTS0042146,6
RTS0042147,4
RTS0042148,3
RTS0042149,4
RTS0042150,7
RTS0042151,4
RTS0042152,1
RTS0042153,4
RTS0042154,5
RTS0042155,3
RTS0042156,1
RTS0042157,1
RTS0042158,2
RTS0042159,3
RTS0042160,2
RTS0042161,3
RTS0042162,4
RTS0042163,2
RTS0042164,4
RTS0042165,3
RTS0042166,3
RTS0042167,1
RTS0042168,3
RTS0042169,4
RTS0042170,5
RTS0042171,5
RTS0042172,4
RTS0042173,1
RTS0042174,5
RTS0042175,3
RTS0042176,3
RTS0042177,4
RTS0042178,3
RTS0042179,5
RTS0042180,5
RTS0042181,2
RTS0042182,6
RTS0042183,5
RTS0042184,6
RTS0042185,2
RTS0042186,2
RTS0042187,4
RTS0042188,2
RTS0042189,4
RTS0042190,1
RTS0042191,2
RTS0042192,2
RTS0042193,4
RTS0042194,4
RTS0042195,1
RTS0042196,3
RTS0042197,1
RTS0042198,2
RTS0042199,5
RTS0042200,5
RTS0042201,3
RTS0042202,6
RTS0042203,5
RTS0042204,1
RTS0042205,2
RTS0042206,1
RTS0042207,3
RTS0042208,1
RTS0042209,4
RTS0042210,2
RTS0042211,1
RTS0042212,3
RTS0042213,2
RTS0042214,4
RTS0042215,2
RTS0042216,1
RTS0042217,1
RTS0042218,3
RTS0042219,2
RTS0042220,1
RTS0042221,5
RTS0042223,1
RTS0042225,1
RTS0042226,2
RTS0042227,4
RTS0042228,5
RTS0042229,4
RTS0042230,5
RTS0042231,3
RTS0042232,2
RTS0042233,4
RTS0042234,4
RTS0042235,4
RTS0042236,4
RTS0042237,2
RTS0042238,2
RTS0042239,3
RTS0042240,1
RTS0042241,2
RTS0042243,1
RTS0042244,3
RTS0042245,2
RTS0042246,6
RTS0042247,3
RTS0042248,7
RTS0042249,9
RTS0042250,3
RTS0042251,1
RTS0042252,3
RTS0042253,3
RTS0042254,1
RTS0042255,3
RTS0042256,5
RTS0042257,4
RTS0042258,6
RTS0042259,3
RTS0042260,2
RTS0042261,4
RTS0042262,6
RTS0042263,5
RTS0042264,4
RTS0042265,1
RTS0042266,4
RTS0042267,3
RTS0042268,3
RTS0042269,3
RTS0042270,3
RTS0042272,4
RTS0042273,3
RTS0042275,2
RTS0042276,1
RTS0042277,6
RTS0042278,2
RTS0042279,4
RTS0042280,1
RTS0042281,1
RTS0042282,3
RTS0042283,2
RTS0042284,5
RTS0042285,1
RTS0042286,3
RTS0042287,3
RTS0042288,2
RTS0042289,2
RTS0042290,1
RTS0042291,8
RTS0042292,6
RTS0042293,3
RTS0042294,6
RTS0042295,9
RTS0042296,1
RTS0042297,1
RTS0042298,1
RTS0042299,2
RTS0042300,2
RTS0042301,6
RTS0042302,3
RTS0042303,1
RTS0042304,7
RTS0042306,2
RTS0042307,6
RTS0042308,7
RTS0042309,6
RTS0042310,5
RTS0042312,3
RTS0042313,3
RTS0042314,3
RTS0042315,7
RTS0042316,5
RTS0042317,1
RTS0042318,5
RTS0042319,3
RTS0042320,5
RTS0042321,5
RTS0042322,1
RTS0042323,3
RTS0042324,5
RTS0042325,3
RTS0042326,2
RTS0042328,1
RTS0042329,3
RTS0042330,2
RTS0042331,3
RTS0042332,4
RTS0042333,4
RTS0042334,4
RTS0042335,3
RTS0042336,5
RTS0042337,6
RTS0042339,1
RTS0042340,4
RTS0042341,3
RTS0042342,3
RTS0042343,6
RTS0042345,3
RTS0042346,5
RTS0042347,3
RTS0042348,4
RTS0042349,6
RTS0042350,9
RTS0042351,4
RTS0042352,1
RTS0042353,2
RTS0042354,5
RTS0042355,4
RTS0042356,4
RTS0042357,4
RTS0042358,2
RTS0042359,8
RTS0042360,4
RTS0042361,10
RTS0042362,3
RTS0042363,5
RTS0042365,3
RTS0042366,3
RTS0042367,3
RTS0042368,1
RTS0042370,1
RTS0042371,2
RTS0042372,2
RTS0042373,2
RTS0042374,1
RTS0042375,1
RTS0042376,1
RTS0042377,2
RTS0042378,2
RTS0042379,4
RTS0042380,4
RTS0042381,4
RTS0042382,1
RTS0042383,3
RTS0042384,7
RTS0042385,1
RTS0042386,1
RTS0042387,3
RTS0042388,8
RTS0042389,5
RTS0042390,6
RTS0042391,1
RTS0042392,1
RTS0042393,7
RTS0042394,2
RTS0042395,9
RTS0042396,2
RTS0042397,4
RTS0042398,4
RTS0042399,3
RTS0042400,3
RTS0042401,1
RTS0042402,2
RTS0042405,4
RTS0042406,3
RTS0042407,3
RTS0042408,6
RTS0042409,2
RTS0042410,2
RTS0042411,4
RTS0042412,6
RTS0042413,4
RTS0042414,1
RTS0042415,3
RTS0042416,5
RTS0042417,11
RTS0042418,16
RTS0042419,12
RTS0042420,5
RTS0042421,3
RTS0042422,2
RTS0042423,7
RTS0042424,3
RTS0042425,1
RTS0042426,1
RTS0042427,4
RTS0042428,4
RTS0042429,3
RTS0042430,7
RTS0042431,4
RTS0042432,4
RTS0042433,3
RTS0042434,2
RTS0042435,3
RTS0042436,2
RTS0042437,4
RTS0042438,4
RTS0042439,4
RTS0042440,2
RTS0042441,2
RTS0042442,2
RTS0042443,5
RTS0042444,1
RTS0042445,3
RTS0042446,1
RTS0042447,2
RTS0042448,2
RTS0042449,4
RTS0042450,9
RTS0042451,2
RTS0042452,2
RTS0042453,4
RTS0042454,2
RTS0042455,1
RTS0042457,2
RTS0042458,4
RTS0042460,7
RTS0042461,3
RTS0042462,6
RTS0042463,4
RTS0042464,1
RTS0042465,5
RTS0042466,1
RTS0042467,1
RTS0042468,5
RTS0042469,4
RTS0042470,5
RTS0042471,3
RTS0042472,5
RTS0042473,2
RTS0042474,6
RTS0042475,6
RTS0042476,2
RTS0042477,2
RTS0042478,4
RTS0042479,1
RTS0042481,2
RTS0042482,4
RTS0042483,16
RTS0042484,4
RTS0042485,5
RTS0042487,3
RTS0042488,2
RTS0042489,1
RTS0042490,2
RTS0042491,2
RTS0042493,3
RTS0042494,2
RTS0042495,3
RTS0042496,3
RTS0042497,3
RTS0042498,1
RTS0042499,4
RTS0042500,3
RTS0042501,2
RTS0042502,2
RTS0042503,3
RTS0042504,5
RTS0042505,4
RTS0042506,4
RTS0042507,5
RTS0042508,1
RTS0042509,2
RTS0042515,3
RTS0042522,6
RTS0042526,4
RTS0042527,3
RTS0042528,2
RTS0042529,2
RTS0042530,3
RTS0042531,1
RTS0042532,7
RTS0042533,1
RTS0042534,2
RTS0042535,2
RTS0042536,3
RTS0042537,2
RTS0042538,1
RTS0042539,2
RTS0042540,1
RTS0042541,4
RTS0042542,4
RTS0042543,3
RTS0042544,5
RTS0042545,5
RTS0042546,1
RTS0042547,2
RTS0042548,3
RTS0042550,3
RTS0042551,1
RTS0042552,2
RTS0042553,1
RTS0042554,2
RTS0042555,2
RTS0042556,4
RTS0042557,1
RTS0042558,2
RTS0042559,6
RTS0042560,1
RTS0042561,5
RTS0042562,2
RTS0042563,1
RTS0042564,1
RTS0042565,3
RTS0042566,2
RTS0042567,1
RTS0042568,3
RTS0042569,7
RTS0042570,4
RTS0042571,7
RTS0042572,3
RTS0042573,1
RTS0042574,7
RTS0042575,7
RTS0042576,5
RTS0042577,6
RTS0042578,5
RTS0042579,5
RTS0042580,1
RTS0042581,5
RTS0042582,6
RTS0042583,14
RTS0042584,3
RTS0042585,6
RTS0042586,8
RTS0042587,6
RTS0042588,8
RTS0042589,8
RTS0042590,5
RTS0042591,3
RTS0042592,4
RTS0042593,2
RTS0042594,3
RTS0042595,1
RTS0042596,5
RTS0042597,4
RTS0042598,2
RTS0042599,2
RTS0042600,1
RTS0042601,2
RTS0042602,3
RTS0042604,4
RTS0042605,2
RTS0042606,3
RTS0042607,2
RTS0042608,2
RTS0042609,1
RTS0042610,1
RTS0042611,4
RTS0042612,6
RTS0042613,4
RTS0042614,3
RTS0042615,4
RTS0042616,2
RTS0042617,1
RTS0042618,4
RTS0042619,2
RTS0042620,2
RTS0042621,4
RTS0042622,2
RTS0042625,5
RTS0042626,3
RTS0042627,3
RTS0042628,2
RTS0042629,3
RTS0042630,1
RTS0042631,2
RTS0042633,4
RTS0042634,5
RTS0042635,1
RTS0042636,4
RTS0042637,7
RTS0042638,1
RTS0042639,6
RTS0042640,5
RTS0042641,1
RTS0042642,2
RTS0042643,1
RTS0042644,2
RTS0042645,3
RTS0042647,2
RTS0042648,1
RTS0042649,2
RTS0042650,3
RTS0042651,3
RTS0042652,1
RTS0042653,2
RTS0042654,1
RTS0042655,2
RTS0042656,2
RTS0042657,2
RTS0042658,3
RTS0042659,4
RTS0042660,3
RTS0042661,2
RTS0042662,6
RTS0042664,3
RTS0042665,2
RTS0042666,3
RTS0042668,1
RTS0042669,1
RTS0042670,1
RTS0042671,5
RTS0042672,2
RTS0042673,9
RTS0042674,4
RTS0042675,5
RTS0042678,6
RTS0042679,3
RTS0042680,2
RTS0042681,1
RTS0042682,5
RTS0042683,3
RTS0042684,3
RTS0042685,8
RTS0042686,2
RTS0042687,3
RTS0042688,4
RTS0042689,6
RTS0042690,5
RTS0042691,2
RTS0042692,2
RTS0042693,4
RTS0042694,1
RTS0042695,7
RTS0042696,6
RTS0042698,4
RTS0042699,2
RTS0042700,2
RTS0042701,1
RTS0042702,3
RTS0042703,3
RTS0042704,2
RTS0042705,2
RTS0042706,5
RTS0042707,1
RTS0042708,5
RTS0042709,3
RTS0042710,7
RTS0042711,3
RTS0042712,10
RTS0042713,4
RTS0042714,2
RTS0042715,9
RTS0042716,3
RTS0042717,4
RTS0042718,2
RTS0042719,3
RTS0042720,4
RTS0042721,4
RTS0042722,6
RTS0042724,2
RTS0042725,6
RTS0042726,1
RTS0042727,4
RTS0042728,6
RTS0042729,5
RTS0042730,2
RTS0042731,4
RTS0042732,2
RTS0042733,5
RTS0042734,2
RTS0042735,2
RTS0042736,4
RTS0042737,3
RTS0042738,6
RTS0042739,4
RTS0042740,10
RTS0042741,1
RTS0042743,4
RTS0042744,3
RTS0042745,2
RTS0042746,2
RTS0042747,3
RTS0042748,2
RTS0042749,3
RTS0042750,3
RTS0042751,5
RTS0042752,2
RTS0042753,5
RTS0042754,4
RTS0042755,4
RTS0042756,4
RTS0042757,4
RTS0042758,3
RTS0042759,7
RTS0042760,4
RTS0042761,1
RTS0042762,2
RTS0042764,2
RTS0042765,2
RTS0042766,2
RTS0042767,2
RTS0042768,8
RTS0042769,4
RTS0042770,5
RTS0042771,7
RTS0042772,3
RTS0042773,3
RTS0042774,4
RTS0042776,3
RTS0042777,11
RTS0042778,4
RTS0042779,5
RTS0042780,8
RTS0042781,4
RTS0042782,2
RTS0042783,4
RTS0042784,4
RTS0042785,3
RTS0042786,2
RTS0042787,2
RTS0042788,7
RTS0042789,2
RTS0042790,7
RTS0042791,21
RTS0042792,14
RTS0042793,8
RTS0042794,6
RTS0042795,9
RTS0042796,6
RTS0042797,3
RTS0042798,3
RTS0042799,6
RTS0042800,4
RTS0042801,3
RTS0042802,2
RTS0042803,1
RTS0042804,4
RTS0042805,2
RTS0042806,4
RTS0042807,3
RTS0042808,5
RTS0042809,2
RTS0042810,4
RTS0042811,6
RTS0042812,2
RTS0042813,5
RTS0042814,2
RTS0042815,4
RTS0042816,2
RTS0042817,6
RTS0042818,7
RTS0042819,1
RTS0042820,3
RTS0042821,2
RTS0042822,3
RTS0042823,4
RTS0042824,2
RTS0042825,3
RTS0042826,4
RTS0042827,5
RTS0042828,4
RTS0042829,4
RTS0042830,1
RTS0042831,2
RTS0042832,3
RTS0042833,6
RTS0042834,4
RTS0042835,4
RTS0042836,1
RTS0042837,5
RTS0042838,5
RTS0042840,4
RTS0042841,2
RTS0042842,7
RTS0042843,4
RTS0042844,5
RTS0042845,5
RTS0042846,4
RTS0042847,6
RTS0042848,2
RTS0042849,3
RTS0042850,1
RTS0042851,3
RTS0042852,3
RTS0042853,4
RTS0042854,5
RTS0042855,3
RTS0042856,2
RTS0042858,3
RTS0042859,7
RTS0042860,4
RTS0042861,3
RTS0042862,3
RTS0042863,4
RTS0042864,5
RTS0042865,7
RTS0042866,3
RTS0042867,1
RTS0042868,2
RTS0042869,5
RTS0042870,5
RTS0042871,6
RTS0042873,5
RTS0042874,4
RTS0042875,4
RTS0042876,5
RTS0042877,3
RTS0042878,4
RTS0042879,1
RTS0042880,8
RTS0042881,4
RTS0042882,1
RTS0042883,5
RTS0042884,6
RTS0042885,6
RTS0042886,4
RTS0042887,6
RTS0042888,4
RTS0042889,1
RTS0042890,4
RTS0042891,3
RTS0042892,6
RTS0042893,8
RTS0042894,5
RTS0042895,2
RTS0042896,6
RTS0042897,2
RTS0042898,1
RTS0042899,9
RTS0042900,4
RTS0042901,2
RTS0042902,5
RTS0042903,2
RTS0042904,2
RTS0042905,2
RTS0042906,4
RTS0042907,2
RTS0042908,5
RTS0042909,8
RTS0042910,4
RTS0042911,4
RTS0042912,2
RTS0042913,5
RTS0042914,1
RTS0042915,5
RTS0042916,4
RTS0042917,3
RTS0042918,3
RTS0042919,1
RTS0042921,2
RTS0042922,4
RTS0042923,3
RTS0042924,3
RTS0042925,2
RTS0042926,3
RTS0042927,1
RTS0042928,4
RTS0042929,3
RTS0042930,6
RTS0042931,5
RTS0042932,3
RTS0042933,1
RTS0042934,4
RTS0042935,3
RTS0042936,4
RTS0042937,2
RTS0042938,4
RTS0042939,1
RTS0042940,6
RTS0042941,8
RTS0042942,2
RTS0042943,15
RTS0042944,7
RTS0042945,3
RTS0042946,5
RTS0042947,7
RTS0042948,2
RTS0042949,4
RTS0042950,2
RTS0042951,5
RTS0042952,4
RTS0042953,3
RTS0042954,3
RTS0042955,4
RTS0042956,2
RTS0042957,2
RTS0042958,7
RTS0042959,3
RTS0042960,3
RTS0042961,5
RTS0042962,1
RTS0042963,3
RTS0042964,3
RTS0042965,7
RTS0042966,5
RTS0042967,5
RTS0042968,2
RTS0042969,5
RTS0042970,3
RTS0042972,3
RTS0042973,3
RTS0042974,3
RTS0042975,5
RTS0042976,7
RTS0042977,5
RTS0042978,3
RTS0042979,6
RTS0042980,3
RTS0042981,4
RTS0042982,2
RTS0042983,4
RTS0042984,5
RTS0042985,3
RTS0042986,2
RTS0042987,2
RTS0042988,5
RTS0042990,3
RTS0042991,1
RTS0042992,3
RTS0042993,2
RTS0042994,1
RTS0042995,2
RTS0042996,4
RTS0042997,2
RTS0042998,6
RTS0042999,6
RTS0043000,6
RTS0043001,4
RTS0043002,4
RTS0043003,4
RTS0043004,4
RTS0043005,2
RTS0043006,1
RTS0043007,3
RTS0043008,7
RTS0043009,2
RTS0043010,4
RTS0043011,3
RTS0043012,4
RTS0043013,6
RTS0043014,3
RTS0043015,2
RTS0043016,2
RTS0043017,1
RTS0043018,2
RTS0043019,5
RTS0043020,3
RTS0043021,6
RTS0043022,6
RTS0043023,11
RTS0043024,6
RTS0043025,5
RTS0043027,1
RTS0043028,4
RTS0043029,5
RTS0043030,4
RTS0043031,2
RTS0043032,5
RTS0043033,1
RTS0043034,5
RTS0043035,3
RTS0043036,2
RTS0043037,3
RTS0043038,1
RTS0043039,3
RTS0043040,5
RTS0043041,4
RTS0043042,1
RTS0043043,3
RTS0043044,1
RTS0043045,2
RTS0043047,7
RTS0043048,4
RTS0043049,4
RTS0043050,1
RTS0043051,1
RTS0043052,2
RTS0043053,1
RTS0043054,2
RTS0043055,2
RTS0043056,2
RTS0043057,4
RTS0043058,3
RTS0043059,3
RTS0043060,3
RTS0043061,6
RTS0043062,4
RTS0043064,7
RTS0043065,5
RTS0043066,2
RTS0043067,4
RTS0043068,4
RTS0043069,3
RTS0043071,13
RTS0043072,17
RTS0043073,23
RTS0043074,32
RTS0043075,15
RTS0043076,2
RTS0043077,1
RTS0043078,1
RTS0043079,3
RTS0043080,2
RTS0043081,4
RTS0043082,4
RTS0043083,2
RTS0043084,2
RTS0043085,1
RTS0043086,2
RTS0043087,4
RTS0043088,3
RTS0043089,1
RTS0043090,5
RTS0043092,2
RTS0043093,4
RTS0043094,11
RTS0043095,3
RTS0043096,2
RTS0043097,1
RTS0043098,1
RTS0043099,4
RTS0043100,5
RTS0043101,4
RTS0043102,3
RTS0043103,1
RTS0043104,3
RTS0043105,1
RTS0043106,6
RTS0043107,3
RTS0043108,4
RTS0043109,5
RTS0043110,4
RTS0043112,2
RTS0043113,2
RTS0043114,8
RTS0043116,5
RTS0043117,3
RTS0043119,3
RTS0043120,2
RTS0043121,1
RTS0043122,4
RTS0043123,3
RTS0043124,4
RTS0043125,1
RTS0043126,2
RTS0043127,1
RTS0043128,5
RTS0043129,2
RTS0043130,2
RTS0043131,7
RTS0043132,5
RTS0043133,1
RTS0043134,2
RTS0043135,3
RTS0043136,3
RTS0043137,2
RTS0043138,4
RTS0043139,1
RTS0043140,2
RTS0043141,3
RTS0043142,5
RTS0043143,4
RTS0043144,4
RTS0043145,3
RTS0043146,1
RTS0043147,3
RTS0043148,8
RTS0043151,3
RTS0043152,2
RTS0043153,3
RTS0043154,1
RTS0043155,2
RTS0043156,4
RTS0043157,2
RTS0043159,4
RTS0043160,2
RTS0043161,2
RTS0043162,3
RTS0043163,2
RTS0043164,3
RTS0043165,4
RTS0043167,5
RTS0043168,1
RTS0043169,4
RTS0043170,1
RTS0043172,3
RTS0043173,3
RTS0043174,10
RTS0043175,6
RTS0043176,6
RTS0043177,2
RTS0043178,5
RTS0043179,3
RTS0043180,5
RTS0043181,3
RTS0043182,3
RTS0043183,6
RTS0043184,1
RTS0043185,5
RTS0043186,8
RTS0043187,2
RTS0043188,3
RTS0043189,5
RTS0043190,6
RTS0043191,2
RTS0043192,4
RTS0043193,5
RTS0043194,5
RTS0043195,3
RTS0043196,5
RTS0043197,3
RTS0043198,3
RTS0043199,2
RTS0043200,4
RTS0043201,2
RTS0043202,2
RTS0043203,4
RTS0043204,2
RTS0043205,5
RTS0043206,4
RTS0043207,5
RTS0043208,6
RTS0043209,2
RTS0043210,1
RTS0043211,4
RTS0043212,5
RTS0043213,2
RTS0043214,3
RTS0043215,7
RTS0043216,2
RTS0043217,4
RTS0043218,2
RTS0043219,3
RTS0043221,6
RTS0043222,7
RTS0043223,3
RTS0043224,1
RTS0043225,1
RTS0043226,4
RTS0043227,6
RTS0043228,3
RTS0043229,2
RTS0043230,3
RTS0043231,2
RTS0043232,2
RTS0043233,4
RTS0043234,1
RTS0043235,4
RTS0043236,1
RTS0043237,2
RTS0043239,2
RTS0043240,7
RTS0043241,5
RTS0043242,2
RTS0043243,3
RTS0043244,7
RTS0043245,6
RTS0043246,4
RTS0043247,2
RTS0043248,2
RTS0043249,2
RTS0043250,7
RTS0043251,4
RTS0043252,7
RTS0043253,4
RTS0043254,4
RTS0043256,3
RTS0043258,3
RTS0043259,3
RTS0043260,2
RTS0043261,2
RTS0043262,4
RTS0043263,3
RTS0043264,1
RTS0043265,5
RTS0043266,4
RTS0043267,9
RTS0043268,2
RTS0043269,7
RTS0043270,3
RTS0043271,5
RTS0043273,8
RTS0043274,5
RTS0043275,1
RTS0043276,1
RTS0043277,4
RTS0043278,1
RTS0043279,3
RTS0043280,4
RTS0043281,4
RTS0043282,5
RTS0043283,6
RTS0043284,7
RTS0043285,3
RTS0043286,3
RTS0043287,5
RTS0043288,5
RTS0043289,4
RTS0043290,6
RTS0043291,5
RTS0043292,2
RTS0043293,3
RTS0043294,3
RTS0043295,3
RTS0043296,6
RTS0043297,3
RTS0043299,6
RTS0043300,2
RTS0043301,1
RTS0043302,5
RTS0043303,4
RTS0043304,1
RTS0043305,3
RTS0043306,2
RTS0043307,5
RTS0043308,3
RTS0043309,2
RTS0043310,3
RTS0043311,4
RTS0043312,4
RTS0043313,7
RTS0043314,4
RTS0043315,4
RTS0043316,4
RTS0043317,4
RTS0043318,2
RTS0043319,3
RTS0043320,2
RTS0043321,4
RTS0043322,3
RTS0043323,2
RTS0043324,5
RTS0043325,2
RTS0043326,5
RTS0043327,1
RTS0043328,4
RTS0043329,1
RTS0043330,1
RTS0043331,2
RTS0043332,3
RTS0043333,4
RTS0043334,2
RTS0043335,3
RTS0043336,2
RTS0043337,3
RTS0043338,9
RTS0043339,2
RTS0043340,3
RTS0043341,2
RTS0043342,2
RTS0043343,2
RTS0043344,1
RTS0043345,4
RTS0043346,4
RTS0043347,5
RTS0043348,4
RTS0043349,4
RTS0043350,1
RTS0043351,4
RTS0043352,4
RTS0043353,2
RTS0043354,4
RTS0043355,7
RTS0043356,3
RTS0043357,7
RTS0043358,8
RTS0043359,6
RTS0043360,3
RTS0043361,6
RTS0043362,4
RTS0043363,4
RTS0043364,6
RTS0043365,3
RTS0043366,2
RTS0043367,1
RTS0043368,6
RTS0043369,1
RTS0043370,3
RTS0043371,1
RTS0043372,3
RTS0043373,6
RTS0043374,4
RTS0043375,3
RTS0043376,9
RTS0043377,17
RTS0043378,5
RTS0043379,9
RTS0043380,9
RTS0043381,2
RTS0043382,2
RTS0043383,3
RTS0043384,6
RTS0043385,2
RTS0043386,4
RTS0043387,5
RTS0043388,3
RTS0043389,5
RTS0043390,5
RTS0043391,1
RTS0043392,7
RTS0043393,4
RTS0043394,1
RTS0043395,6
RTS0043396,8
RTS0043397,4
RTS0043398,9
RTS0043399,4
RTS0043400,3
RTS0043402,1
RTS0043403,4
RTS0043404,3
RTS0043405,5
RTS0043406,2
RTS0043407,4
RTS0043408,1
RTS0043409,3
RTS0043410,1
RTS0043411,3
RTS0043412,5
RTS0043413,3
RTS0043414,3
RTS0043415,5
RTS0043416,4
RTS0043417,4
RTS0043418,3
RTS0043419,6
RTS0043420,2
RTS0043421,5
RTS0043422,7
RTS0043423,5
RTS0043424,3
RTS0043425,4
RTS0043426,3
RTS0043427,1
RTS0043428,4
RTS0043429,1
RTS0043430,1
RTS0043431,4
RTS0043432,1
RTS0043433,1
RTS0043434,6
RTS0043435,2
RTS0043436,4
RTS0043437,3
RTS0043438,5
RTS0043439,5
RTS0043440,6
RTS0043441,4
RTS0043442,3
RTS0043443,7
RTS0043444,5
RTS0043445,3
RTS0043446,5
RTS0043447,2
RTS0043448,6
RTS0043449,2
RTS0043450,6
RTS0043451,7
RTS0043452,3
RTS0043453,6
RTS0043454,1
RTS0043455,5
RTS0043456,2
RTS0043457,5
RTS0043458,2
RTS0043459,2
RTS0043460,7
RTS0043462,2
RTS0043463,4
RTS0043464,4
RTS0043465,1
RTS0043466,5
RTS0043467,4
RTS0043468,4
RTS0043469,2
RTS0043470,3
RTS0043472,2
RTS0043473,2
RTS0043474,4
RTS0043475,1
RTS0043476,1
RTS0043477,1
RTS0043478,2
RTS0043479,4
RTS0043481,2
RTS0043482,2
RTS0043483,6
RTS0043484,4
RTS0043485,3
RTS0043486,3
RTS0043487,3
RTS0043488,5
RTS0043489,3
RTS0043490,2
RTS0043491,6
RTS0043492,3
RTS0043493,3
RTS0043494,4
RTS0043495,4
RTS0043496,1
RTS0043497,1
RTS0043498,6
RTS0043499,2
RTS0043500,5
RTS0043501,3
RTS0043502,2
RTS0043503,2
RTS0043504,2
RTS0043505,1
RTS0043506,1
RTS0043507,3
RTS0043508,3
RTS0043509,4
RTS0043510,5
RTS0043511,2
RTS0043512,1
RTS0043513,3
RTS0043514,5
RTS0043515,2
RTS0043516,1
RTS0043517,2
RTS0043518,3
RTS0043519,3
RTS0043520,7
RTS0043521,6
RTS0043522,5
RTS0043523,4
RTS0043525,2
RTS0043526,4
RTS0043527,2
RTS0043528,4
RTS0043529,6
RTS0043530,1
RTS0043531,9
RTS0043532,1
RTS0043533,3
RTS0043534,3
RTS0043535,5
RTS0043537,6
RTS0043538,2
RTS0043539,2
RTS0043540,2
RTS0043541,3
RTS0043542,3
RTS0043543,5
RTS0043544,6
RTS0043545,7
RTS0043546,4
RTS0043547,6
RTS0043548,4
RTS0043549,5
RTS0043550,1
RTS0043551,2
RTS0043552,3
RTS0043553,5
RTS0043554,3
RTS0043555,1
RTS0043556,3
RTS0043557,5
RTS0043558,1
RTS0043559,2
RTS0043560,2
RTS0043561,6
RTS0043562,6
RTS0043563,4
RTS0043564,3
RTS0043565,6
RTS0043566,6
RTS0043567,3
RTS0043569,2
RTS0043570,3
RTS0043571,6
RTS0043572,1
RTS0043574,2
RTS0043575,2
RTS0043576,6
RTS0043577,5
RTS0043578,3
RTS0043579,4
RTS0043580,7
RTS0043581,3
RTS0043582,7
RTS0043583,5
RTS0043584,1
RTS0043585,2
RTS0043586,2
RTS0043587,2
RTS0043589,7
RTS0043590,3
RTS0043591,2
RTS0043592,2
RTS0043593,2
RTS0043594,5
RTS0043595,1
RTS0043596,6
RTS0043597,1
RTS0043598,3
RTS0043599,5
RTS0043600,1
RTS0043601,2
RTS0043602,3
RTS0043603,2
RTS0043604,1
RTS0043605,5
RTS0043606,1
RTS0043607,1
RTS0043608,6
RTS0043609,2
RTS0043610,3
RTS0043611,2
RTS0043612,3
RTS0043614,3
RTS0043615,3
RTS0043616,3
RTS0043617,3
RTS0043618,1
RTS0043619,3
RTS0043620,1
RTS0043621,5
RTS0043622,1
RTS0043623,1
RTS0043624,2
RTS0043625,2
RTS0043626,1
RTS0043627,1
RTS0043628,4
RTS0043629,4
RTS0043630,1
RTS0043631,1
RTS0043632,3
RTS0043633,5
RTS0043634,4
RTS0043635,2
RTS0043636,2
RTS0043637,4
RTS0043638,3
RTS0043639,1
RTS0043640,4
RTS0043641,11
RTS0043642,15
RTS0043643,7
RTS0043644,7
RTS0043645,11
RTS0043646,4
RTS0043648,3
RTS0043649,3
RTS0043650,5
RTS0043651,1
RTS0043652,3
RTS0043653,4
RTS0043654,5
RTS0043655,6
RTS0043656,2
RTS0043657,2
RTS0043658,1
RTS0043659,3
RTS0043660,4
RTS0043661,7
RTS0043663,1
RTS0043664,1
RTS0043665,5
RTS0043666,2
RTS0043667,1
RTS0043668,3
RTS0043669,3
RTS0043670,3
RTS0043671,3
RTS0043672,4
RTS0043673,2
RTS0043674,7
RTS0043675,4
RTS0043676,4
RTS0043677,2
RTS0043679,4
RTS0043680,3
RTS0043681,3
RTS0043682,1
RTS0043683,4
RTS0043684,5
RTS0043685,2
RTS0043686,3
RTS0043687,4
RTS0043688,4
RTS0043689,2
RTS0043690,6
RTS0043691,4
RTS0043692,4
RTS0043693,3
RTS0043694,5
RTS0043695,6
RTS0043697,4
RTS0043698,6
RTS0043699,3
RTS0043700,3
RTS0043701,4
RTS0043702,5
RTS0043703,3
RTS0043704,5
RTS0043705,5
RTS0043706,3
RTS0043707,5
RTS0043708,2
RTS0043709,5
RTS0043710,3
RTS0043712,2
RTS0043713,1
RTS0043714,3
RTS0043715,2
RTS0043716,1
RTS0043717,7
RTS0043718,7
RTS0043719,3
RTS0043720,3
RTS0043721,3
RTS0043722,2
RTS0043723,3
RTS0043724,4
RTS0043725,4
RTS0043726,5
RTS0043727,3
RTS0043728,3
RTS0043729,3
RTS0043730,2
RTS0043731,3
RTS0043732,5
RTS0043733,2
RTS0043734,4
RTS0043735,2
RTS0043736,3
RTS0043737,1
RTS0043738,3
RTS0043739,6
RTS0043740,6
RTS0043741,4
RTS0043742,3
RTS0043743,4
RTS0043744,5
RTS0043745,1
RTS0043746,6
RTS0043747,6
RTS0043748,5
RTS0043749,3
RTS0043750,4
RTS0043751,3
RTS0043752,4
RTS0043753,1
RTS0043754,2
RTS0043755,5
RTS0043756,6
RTS0043757,3
RTS0043758,1
RTS0043759,7
RTS0043760,5
RTS0043761,3
RTS0043762,2
RTS0043763,5
RTS0043764,5
RTS0043765,5
RTS0043766,3
RTS0043767,2
RTS0043768,4
RTS0043770,1
RTS0043771,1
RTS0043772,3
RTS0043773,5
RTS0043774,4
RTS0043775,5
RTS0043776,2
RTS0043777,4
RTS0043778,3
RTS0043779,4
RTS0043780,6
RTS0043781,4
RTS0043782,3
RTS0043783,2
RTS0043784,5
RTS0043785,2
RTS0043786,4
RTS0043787,4
RTS0043788,3
RTS0043789,1
RTS0043790,4
RTS0043791,2
RTS0043792,2
RTS0043793,1
RTS0043794,6
RTS0043795,1
RTS0043796,2
RTS0043797,3
RTS0043798,6
RTS0043799,2
RTS0043801,5
RTS0043802,2
RTS0043803,6
RTS0043804,4
RTS0043805,3
RTS0043806,7
RTS0043807,2
RTS0043808,3
RTS0043810,1
RTS0043811,3
RTS0043812,3
RTS0043813,3
RTS0043814,1
RTS0043815,3
RTS0043816,5
RTS0043817,4
RTS0043818,2
RTS0043819,3
RTS0043820,5
RTS0043821,8
RTS0043822,4
RTS0043823,2
RTS0043824,2
RTS0043825,5
RTS0043826,4
RTS0043827,3
RTS0043828,3
RTS0043829,2
RTS0043830,4
RTS0043831,4
RTS0043832,5
RTS0043833,3
RTS0043834,2
RTS0043835,1
RTS0043836,3
RTS0043837,2
RTS0043838,1
RTS0043839,2
RTS0043840,3
RTS0043842,4
RTS0043843,3
RTS0043844,1
RTS0043845,2
RTS0043846,2
RTS0043847,3
RTS0043848,3
RTS0043849,5
RTS0043850,7
RTS0043851,3
RTS0043852,1
RTS0043853,5
RTS0043854,3
RTS0043857,3
RTS0043858,5
RTS0043859,5
RTS0043860,1
RTS0043861,3
RTS0043862,6
RTS0043863,5
RTS0043864,5
RTS0043865,4
RTS0043866,2
RTS0043867,4
RTS0043868,5
RTS0043869,2
RTS0043870,5
RTS0043871,4
RTS0043872,2
RTS0043873,3
RTS0043874,5
RTS0043875,3
RTS0043876,2
RTS0043877,6
RTS0043878,3
RTS0043879,3
RTS0043880,2
RTS0043881,3
RTS0043882,4
RTS0043883,5
RTS0043884,1
RTS0043885,4
RTS0043886,4
RTS0043887,3
RTS0043888,3
RTS0043889,5
RTS0043890,7
RTS0043891,6
RTS0043892,3
RTS0043893,4
RTS0043894,4
RTS0043895,3
RTS0043896,1
RTS0043897,5
RTS0043898,1
RTS0043899,2
RTS0043900,4
RTS0043901,6
RTS0043902,4
RTS0043903,3
RTS0043904,3
RTS0043905,1
RTS0043906,2
RTS0043907,2
RTS0043909,3
RTS0043910,3
RTS0043911,2
RTS0043912,5
RTS0043913,6
RTS0043914,3
RTS0043915,5
RTS0043916,5
RTS0043917,4
RTS0043918,1
RTS0043919,2
RTS0043920,8
RTS0043921,3
RTS0043922,2
RTS0043923,7
RTS0043924,5
RTS0043925,5
RTS0043926,2
RTS0043927,2
RTS0043928,3
RTS0043929,3
RTS0043930,3
RTS0043931,2
RTS0043932,5
RTS0043933,7
RTS0043934,2
RTS0043935,6
RTS0043936,3
RTS0043937,3
RTS0043938,2
RTS0043939,2
RTS0043940,5
RTS0043941,4
RTS0043942,3
RTS0043943,2
RTS0043944,1
RTS0043945,3
RTS0043946,4
RTS0043947,5
RTS0043948,2
RTS0043949,4
RTS0043950,3
RTS0043951,4
RTS0043952,6
RTS0043953,3
RTS0043956,4
RTS0043957,2
RTS0043958,2
RTS0043959,5
RTS0043960,1
RTS0043961,3
RTS0043963,2
RTS0043964,3
RTS0043965,4
RTS0043966,4
RTS0043967,5
RTS0043968,6
RTS0043969,3
RTS0043970,5
RTS0043971,4
RTS0043972,3
RTS0043973,3
RTS0043974,5
RTS0043975,1
RTS0043976,3
RTS0043977,3
RTS0043978,8
RTS0043979,4
RTS0043980,5
RTS0043981,8
RTS0043982,10
RTS0043983,8
RTS0043984,2
RTS0043985,4
RTS0043986,2
RTS0043987,6
RTS0043988,6
RTS0043989,5
RTS0043990,4
RTS0043992,4
RTS0043993,1
RTS0043994,3
RTS0043996,4
RTS0043997,4
RTS0043998,4
RTS0043999,4
RTS0044000,3
RTS0044001,2
RTS0044002,5
RTS0044003,6
RTS0044004,5
RTS0044005,4
RTS0044006,4
RTS0044007,2
RTS0044008,2
RTS0044009,4
RTS0044010,3
RTS0044011,6
RTS0044012,7
RTS0044013,5
RTS0044014,6
RTS0044015,5
RTS0044016,7
RTS0044017,4
RTS0044018,1
RTS0044019,2
RTS0044020,9
RTS0044021,4
RTS0044022,3
RTS0044023,8
RTS0044024,5
RTS0044025,4
RTS0044026,3
RTS0044027,1
RTS0044028,3
RTS0044030,2
RTS0044031,6
RTS0044032,3
RTS0044033,1
RTS0044034,2
RTS0044035,5
RTS0044036,5
RTS0044037,8
RTS0044038,7
RTS0044039,3
RTS0044040,6
RTS0044041,3
RTS0044042,5
RTS0044043,6
RTS0044044,2
RTS0044045,3
RTS0044046,4
RTS0044047,3
RTS0044048,5
RTS0044049,2
RTS0044050,4
RTS0044051,2
RTS0044052,4
RTS0044053,4
RTS0044054,6
RTS0044055,1
RTS0044056,6
RTS0044057,2
RTS0044059,4
RTS0044060,6
RTS0044061,4
RTS0044062,3
RTS0044063,5
RTS0044064,1
RTS0044065,3
RTS0044067,3
RTS0044068,7
RTS0044069,4
RTS0044070,5
RTS0044071,3
RTS0044072,4
RTS0044073,3
RTS0044074,6
RTS0044075,3
RTS0044077,1
RTS0044078,1
RTS0044079,4
RTS0044080,3
RTS0044081,3
RTS0044082,2
RTS0044083,1
RTS0044084,3
RTS0044085,2
RTS0044086,7
RTS0044087,1
RTS0044088,3
RTS0044089,4
RTS0044090,2
RTS0044091,4
RTS0044092,2
RTS0044093,3
RTS0044094,5
RTS0044095,3
RTS0044096,1
RTS0044097,2
RTS0044098,1
RTS0044099,3
RTS0044100,1
RTS0044101,3
RTS0044102,1
RTS0044103,2
RTS0044104,2
RTS0044105,5
RTS0044106,2
RTS0044107,3
RTS0044108,3
RTS0044109,1
RTS0044110,8
RTS0044111,3
RTS0044112,3
RTS0044113,4
RTS0044114,5
RTS0044115,3
RTS0044116,4
RTS0044117,3
RTS0044119,7
RTS0044120,7
RTS0044121,1
RTS0044122,4
RTS0044124,5
RTS0044125,5
RTS0044126,3
RTS0044127,4
RTS0044128,3
RTS0044129,1
RTS0044130,4
RTS0044131,4
RTS0044132,4
RTS0044133,3
RTS0044134,7
RTS0044135,2
RTS0044136,2
RTS0044137,7
RTS0044138,3
RTS0044139,2
RTS0044140,2
RTS0044141,6
RTS0044142,3
RTS0044143,4
RTS0044144,1
RTS0044145,1
RTS0044146,4
RTS0044147,4
RTS0044148,6
RTS0044149,7
RTS0044150,4
RTS0044151,2
RTS0044152,2
RTS0044153,5
RTS0044154,4
RTS0044155,4
RTS0044156,7
RTS0044157,3
RTS0044158,5
RTS0044159,6
RTS0044160,5
RTS0044161,1
RTS0044162,4
RTS0044163,3
RTS0044164,2
RTS0044165,4
RTS0044166,1
RTS0044167,2
RTS0044168,6
RTS0044169,1
RTS0044170,2
RTS0044171,3
RTS0044173,6
RTS0044174,4
RTS0044175,7
RTS0044176,4
RTS0044177,2
RTS0044178,4
RTS0044180,6
RTS0044181,5
RTS0044182,3
RTS0044184,5
RTS0044185,2
RTS0044186,1
RTS0044187,2
RTS0044188,2
RTS0044189,3
RTS0044190,5
RTS0044191,4
RTS0044192,3
RTS0044193,4
RTS0044194,7
RTS0044195,1
RTS0044196,4
RTS0044197,5
RTS0044198,5
RTS0044199,4
RTS0044200,1
RTS0044206,7
RTS0044207,3
RTS0044208,3
RTS0044209,2
RTS0044210,3
RTS0044211,2
RTS0044212,2
RTS0044213,4
RTS0044214,5
RTS0044216,1
RTS0044217,5
RTS0044218,3
RTS0044219,4
RTS0044220,2
RTS0044222,2
RTS0044223,4
RTS0044224,2
RTS0044226,3
RTS0044227,4
RTS0044228,1
RTS0044229,3
RTS0044230,4
RTS0044231,3
RTS0044232,3
RTS0044233,3
RTS0044234,3
RTS0044235,4
RTS0044236,2
RTS0044237,6
RTS0044238,8
RTS0044239,8
RTS0044240,6
RTS0044241,3
RTS0044242,2
RTS0044243,7
RTS0044244,2
RTS0044245,2
RTS0044246,5
RTS0044247,5
RTS0044248,3
RTS0044249,5
RTS0044250,3
RTS0044251,2
RTS0044252,5
RTS0044253,2
RTS0044254,1
RTS0044255,3
RTS0044256,2
RTS0044257,5
RTS0044258,3
RTS0044259,6
RTS0044260,6
RTS0044261,4
RTS0044262,3
RTS0044263,7
RTS0044264,5
RTS0044265,6
RTS0044266,2
RTS0044267,4
RTS0044268,1
RTS0044269,3
RTS0044270,5
RTS0044271,8
RTS0044272,2
RTS0044273,4
RTS0044274,4
RTS0044275,2
RTS0044276,3
RTS0044277,2
RTS0044278,4
RTS0044279,1
RTS0044280,1
RTS0044281,3
RTS0044282,1
RTS0044283,3
RTS0044284,3
RTS0044285,5
RTS0044286,5
RTS0044287,5
RTS0044288,2
RTS0044289,2
RTS0044291,2
RTS0044293,2
RTS0044294,4
RTS0044295,3
RTS0044296,5
RTS0044297,2
RTS0044298,2
RTS0044299,4
RTS0044300,3
RTS0044301,3
RTS0044302,2
RTS0044303,2
RTS0044304,3
RTS0044305,1
RTS0044306,2
RTS0044307,1
RTS0044308,7
RTS0044309,2
RTS0044310,4
RTS0044311,4
RTS0044312,4
RTS0044313,4
RTS0044314,2
RTS0044315,5
RTS0044316,6
RTS0044317,8
RTS0044318,5
RTS0044319,3
RTS0044321,1
RTS0044322,2
RTS0044323,2
RTS0044324,3
RTS0044325,5
RTS0044326,5
RTS0044327,5
RTS0044328,3
RTS0044329,4
RTS0044330,3
RTS0044331,8
RTS0044332,5
RTS0044333,6
RTS0044334,9
RTS0044335,11
RTS0044336,1
RTS0044337,1
RTS0044338,3
RTS0044341,2
RTS0044342,5
RTS0044343,3
RTS0044344,7
RTS0044345,4
RTS0044346,2
RTS0044347,8
RTS0044348,5
RTS0044349,6
RTS0044350,9
RTS0044351,8
RTS0044352,4
RTS0044353,4
RTS0044354,4
RTS0044355,3
RTS0044356,8
RTS0044357,6
RTS0044358,3
RTS0044359,4
RTS0044360,4
RTS0044361,7
RTS0044362,2
RTS0044363,3
RTS0044364,6
RTS0044365,6
RTS0044366,4
RTS0044367,4
RTS0044368,5
RTS0044369,1
RTS0044370,9
RTS0044371,3
RTS0044372,1
RTS0044373,5
RTS0044374,2
RTS0044375,2
RTS0044376,4
RTS0044377,7
RTS0044378,6
RTS0044379,11
RTS0044380,4
RTS0044381,5
RTS0044383,10
RTS0044384,3
RTS0044385,6
RTS0044386,9
RTS0044387,1
RTS0044388,7
RTS0044389,2
RTS0044390,8
RTS0044391,2
RTS0044392,8
RTS0044393,11
RTS0044394,3
RTS0044395,7
RTS0044396,2
RTS0044399,2
RTS0044400,3
RTS0044401,2
RTS0044402,7
RTS0044403,2
RTS0044404,1
RTS0044405,7
RTS0044406,1
RTS0044407,4
RTS0044408,1
RTS0044409,5
RTS0044410,2
RTS0044411,2
RTS0044412,3
RTS0044413,1
RTS0044414,5
RTS0044415,4
RTS0044416,10
RTS0044417,5
RTS0044418,5
RTS0044419,5
RTS0044420,3
RTS0044421,3
RTS0044422,2
RTS0044423,3
RTS0044424,3
RTS0044425,6
RTS0044426,7
RTS0044427,5
RTS0044428,2
RTS0044429,3
RTS0044430,2
RTS0044431,7
RTS0044432,4
RTS0044434,3
RTS0044435,6
RTS0044436,1
RTS0044437,1
RTS0044438,5
RTS0044439,6
RTS0044440,7
RTS0044441,7
RTS0044442,5
RTS0044443,11
RTS0044444,4
RTS0044445,7
RTS0044446,6
RTS0044447,5
RTS0044448,6
RTS0044449,3
RTS0044450,3
RTS0044451,5
RTS0044452,1
RTS0044453,1
RTS0044454,2
RTS0044455,4
RTS0044456,5
RTS0044457,5
RTS0044458,4
RTS0044459,3
RTS0044460,2
RTS0044461,5
RTS0044463,4
RTS0044464,6
RTS0044465,4
RTS0044466,4
RTS0044467,6
RTS0044468,1
RTS0044469,3
RTS0044470,5
RTS0044471,1
RTS0044472,6
RTS0044473,2
RTS0044474,3
RTS0044475,8
RTS0044476,6
RTS0044477,6
RTS0044478,4
RTS0044479,8
RTS0044480,6
RTS0044481,6
RTS0044482,9
RTS0044483,6
RTS0044484,6
RTS0044485,9
RTS0044486,2
RTS0044487,4
RTS0044488,1
RTS0044489,3
RTS0044490,4
RTS0044491,5
RTS0044492,1
RTS0044493,4
RTS0044494,3
RTS0044495,2
RTS0044496,9
RTS0044497,14
RTS0044498,5
RTS0044499,12
RTS0044500,3
RTS0044501,5
RTS0044502,4
RTS0044503,2
RTS0044504,5
RTS0044505,3
RTS0044506,5
RTS0044507,2
RTS0044508,7
RTS0044509,10
RTS0044510,7
RTS0044511,7
RTS0044512,1
RTS0044513,8
RTS0044514,5
RTS0044515,8
RTS0044516,2
RTS0044517,2
RTS0044519,3
RTS0044520,2
RTS0044521,4
RTS0044522,1
RTS0044523,6
RTS0044524,2
RTS0044525,3
RTS0044526,2
RTS0044527,1
RTS0044528,5
RTS0044529,1
RTS0044530,3
RTS0044531,3
RTS0044532,2
RTS0044533,3
RTS0044534,1
RTS0044535,3
RTS0044536,4
RTS0044537,8
RTS0044538,3
RTS0044539,2
RTS0044540,5
RTS0044541,1
RTS0044542,1
RTS0044543,1
RTS0044544,1
RTS0044545,1
RTS0044546,5
RTS0044547,5
RTS0044548,4
RTS0044549,7
RTS0044550,1
RTS0044551,5
RTS0044552,4
RTS0044553,3
RTS0044554,3
RTS0044555,3
RTS0044556,4
RTS0044557,1
RTS0044558,2
RTS0044559,3
RTS0044560,3
RTS0044562,2
RTS0044563,4
RTS0044564,3
RTS0044565,2
RTS0044566,2
RTS0044568,2
RTS0044569,2
RTS0044570,5
RTS0044571,4
RTS0044572,3
RTS0044573,3
RTS0044574,4
RTS0044575,3
RTS0044576,2
RTS0044577,3
RTS0044578,9
RTS0044579,3
RTS0044580,4
RTS0044583,1
RTS0044584,3
RTS0044585,2
RTS0044586,3
RTS0044587,5
RTS0044588,2
RTS0044590,5
RTS0044591,6
RTS0044592,2
RTS0044593,6
RTS0044594,5
RTS0044595,1
RTS0044596,2
RTS0044597,3
RTS0044598,4
RTS0044599,3
RTS0044600,2
RTS0044601,2
RTS0044602,1
RTS0044603,3
RTS0044604,2
RTS0044605,3
RTS0044606,6
RTS0044607,4
RTS0044608,1
RTS0044609,3
RTS0044610,3
RTS0044611,8
RTS0044612,3
RTS0044613,5
RTS0044614,2
RTS0044615,3
RTS0044616,2
RTS0044617,3
RTS0044618,4
RTS0044619,6
RTS0044620,4
RTS0044621,6
RTS0044622,6
RTS0044623,2
RTS0044624,6
RTS0044625,4
RTS0044626,5
RTS0044627,2
RTS0044628,4
RTS0044629,3
RTS0044630,1
RTS0044631,3
RTS0044632,2
RTS0044633,4
RTS0044634,4
RTS0044635,2
RTS0044636,5
RTS0044637,2
RTS0044638,3
RTS0044639,3
RTS0044640,6
RTS0044641,2
RTS0044642,5
RTS0044643,5
RTS0044644,8
RTS0044645,3
RTS0044646,4
RTS0044647,1
RTS0044648,5
RTS0044649,2
RTS0044650,3
RTS0044652,5
RTS0044653,2
RTS0044654,5
RTS0044655,3
RTS0044656,13
RTS0044657,14
RTS0044658,37
RTS0044659,16
RTS0044660,21
RTS0044661,1
RTS0044662,3
RTS0044663,2
RTS0044664,3
RTS0044665,3
RTS0044666,1
RTS0044667,3
RTS0044668,9
RTS0044669,4
RTS0044671,2
RTS0044672,4
RTS0044673,1
RTS0044674,1
RTS0044675,6
RTS0044676,8
RTS0044677,1
RTS0044678,3
RTS0044679,3
RTS0044680,2
RTS0044681,4
RTS0044682,5
RTS0044683,3
RTS0044684,4
RTS0044685,1
RTS0044687,6
RTS0044688,9
RTS0044689,5
RTS0044690,2
RTS0044691,3
RTS0044692,4
RTS0044693,2
RTS0044694,6
RTS0044695,1
RTS0044696,4
RTS0044697,1
RTS0044698,6
RTS0044699,4
RTS0044700,5
RTS0044701,2
RTS0044702,7
RTS0044703,4
RTS0044704,1
RTS0044705,3
RTS0044706,5
RTS0044707,3
RTS0044708,4
RTS0044709,1
RTS0044710,1
RTS0044711,5
RTS0044712,2
RTS0044714,3
RTS0044715,2
RTS0044716,4
RTS0044717,1
RTS0044718,6
RTS0044719,4
RTS0044720,9
RTS0044721,2
RTS0044722,3
RTS0044723,2
RTS0044724,4
RTS0044725,4
RTS0044726,8
RTS0044727,3
RTS0044728,1
RTS0044729,3
RTS0044730,1
RTS0044731,5
RTS0044732,2
RTS0044733,1
RTS0044734,2
RTS0044735,7
RTS0044736,2
RTS0044737,6
RTS0044738,7
RTS0044739,3
RTS0044740,5
RTS0044741,1
RTS0044742,2
RTS0044743,2
RTS0044744,5
RTS0044745,3
RTS0044746,4
RTS0044747,2
RTS0044748,3
RTS0044749,4
RTS0044750,2
RTS0044751,2
RTS0044752,4
RTS0044753,5
RTS0044754,5
RTS0044755,5
RTS0044756,2
RTS0044757,2
RTS0044758,1
RTS0044759,7
RTS0044760,2
RTS0044761,2
RTS0044762,4
RTS0044763,3
RTS0044764,1
RTS0044765,1
RTS0044766,3
RTS0044767,2
RTS0044768,8
RTS0044769,3
RTS0044770,2
RTS0044771,1
RTS0044772,2
RTS0044773,7
RTS0044774,5
RTS0044775,9
RTS0044776,4
RTS0044777,7
RTS0044778,2
RTS0044779,3
RTS0044780,4
RTS0044781,6
RTS0044782,2
RTS0044783,5
RTS0044784,2
RTS0044785,9
RTS0044786,6
RTS0044787,11
RTS0044788,4
RTS0044789,5
RTS0044790,7
RTS0044791,7
RTS0044792,7
RTS0044793,2
RTS0044794,1
RTS0044795,3
RTS0044796,6
RTS0044797,4
RTS0044798,4
RTS0044799,4
RTS0044800,1
RTS0044801,2
RTS0044802,2
RTS0044803,2
RTS0044804,3
RTS0044805,3
RTS0044806,3
RTS0044807,4
RTS0044808,3
RTS0044809,4
RTS0044810,4
RTS0044811,1
RTS0044812,2
RTS0044813,7
RTS0044814,4
RTS0044815,2
RTS0044816,4
RTS0044817,1
RTS0044818,4
RTS0044819,5
RTS0044820,5
RTS0044821,5
RTS0044822,3
RTS0044823,3
RTS0044824,3
RTS0044825,4
RTS0044826,2
RTS0044827,3
RTS0044828,9
RTS0044829,4
RTS0044830,2
RTS0044831,4
RTS0044832,6
RTS0044833,2
RTS0044834,3
RTS0044835,2
RTS0044836,2
RTS0044837,1
RTS0044838,4
RTS0044839,5
RTS0044840,3
RTS0044841,5
RTS0044842,1
RTS0044843,3
RTS0044844,3
RTS0044845,2
RTS0044846,3
RTS0044847,4
RTS0044848,4
RTS0044849,5
RTS0044850,2
RTS0044851,2
RTS0044852,3
RTS0044853,2
RTS0044854,1
RTS0044855,1
RTS0044856,5
RTS0044857,3
RTS0044858,3
RTS0044859,2
RTS0044860,8
RTS0044861,4
RTS0044862,7
RTS0044863,5
RTS0044864,4
RTS0044865,4
RTS0044866,6
RTS0044867,8
RTS0044868,3
RTS0044869,3
RTS0044870,1
RTS0044871,6
RTS0044872,3
RTS0044873,5
RTS0044874,3
RTS0044875,3
RTS0044876,4
RTS0044877,7
RTS0044878,5
RTS0044879,1
RTS0044881,2
RTS0044882,7
RTS0044883,6
RTS0044884,1
RTS0044885,2
RTS0044886,4
RTS0044887,3
RTS0044888,1
RTS0044889,6
RTS0044890,2
RTS0044891,4
RTS0044892,1
RTS0044893,6
RTS0044894,4
RTS0044895,2
RTS0044896,6
RTS0044897,3
RTS0044898,4
RTS0044899,9
RTS0044900,4
RTS0044901,1
RTS0044902,2
RTS0044903,6
RTS0044904,4
RTS0044905,3
RTS0044906,7
RTS0044907,6
RTS0044908,8
RTS0044909,9
RTS0044910,3
RTS0044911,3
RTS0044912,3
RTS0044913,5
RTS0044914,5
RTS0044915,1
RTS0044916,7
RTS0044917,1
RTS0044918,1
RTS0044919,5
RTS0044920,2
RTS0044921,5
RTS0044922,2
RTS0044923,4
RTS0044924,5
RTS0044925,4
RTS0044926,3
RTS0044927,1
RTS0044928,2
RTS0044929,1
RTS0044931,5
RTS0044932,2
RTS0044933,4
RTS0044934,2
RTS0044935,4
RTS0044936,7
RTS0044937,5
RTS0044938,2
RTS0044939,9
RTS0044941,1
RTS0044942,5
RTS0044943,4
RTS0044944,3
RTS0044945,2
RTS0044946,2
RTS0044948,6
RTS0044949,2
RTS0044950,2
RTS0044951,3
RTS0044952,4
RTS0044953,2
RTS0044954,1
RTS0044955,2
RTS0044956,5
RTS0044957,3
RTS0044958,2
RTS0044960,4
RTS0044961,1
RTS0044962,3
RTS0044963,4
RTS0044965,6
RTS0044966,6
RTS0044967,3
RTS0044968,4
RTS0044969,4
RTS0044970,1
RTS0044971,5
RTS0044972,4
RTS0044973,6
RTS0044974,6
RTS0044975,3
RTS0044977,4
RTS0044978,2
RTS0044979,8
RTS0044980,3
RTS0044981,6
RTS0044982,2
RTS0044983,1
RTS0044984,7
RTS0044985,7
RTS0044986,1
RTS0044987,5
RTS0044988,1
RTS0044989,3
RTS0044990,3
RTS0044991,3
RTS0044992,2
RTS0044993,3
RTS0044994,2
RTS0044995,2
RTS0044996,3
RTS0044997,5
RTS0044998,3
RTS0044999,2
RTS0045000,2
RTS0045001,2
RTS0045003,2
RTS0045004,3
RTS0045005,5
RTS0045006,5
RTS0045007,4
RTS0045008,2
RTS0045009,3
RTS0045010,1
RTS0045011,1
RTS0045012,3
RTS0045013,2
RTS0045014,6
RTS0045015,3
RTS0045016,1
RTS0045017,2
RTS0045018,2
RTS0045019,6
RTS0045020,3
RTS0045021,3
RTS0045022,5
RTS0045023,11
RTS0045024,5
RTS0045025,4
RTS0045026,7
RTS0045027,4
RTS0045028,3
RTS0045029,8
RTS0045030,6
RTS0045031,3
RTS0045032,3
RTS0045033,4
RTS0045034,4
RTS0045035,2
RTS0045036,2
RTS0045038,3
RTS0045039,1
RTS0045040,3
RTS0045041,1
RTS0045042,2
RTS0045043,4
RTS0045044,1
RTS0045045,5
RTS0045046,3
RTS0045047,3
RTS0045048,3
RTS0045049,2
RTS0045050,5
RTS0045051,2
RTS0045052,1
RTS0045053,1
RTS0045054,4
RTS0045055,5
RTS0045056,7
RTS0045057,3
RTS0045058,3
RTS0045059,3
RTS0045060,3
RTS0045063,2
RTS0045064,6
RTS0045065,3
RTS0045066,1
RTS0045067,5
RTS0045068,3
RTS0045069,10
RTS0045070,3
RTS0045071,4
RTS0045072,5
RTS0045073,5
RTS0045074,9
RTS0045075,3
RTS0045076,3
RTS0045077,2
RTS0045078,1
RTS0045079,3
RTS0045080,9
RTS0045081,5
RTS0045082,2
RTS0045083,3
RTS0045084,1
RTS0045085,4
RTS0045086,3
RTS0045087,3
RTS0045088,1
RTS0045089,2
RTS0045090,6
RTS0045091,3
RTS0045092,4
RTS0045093,1
RTS0045094,2
RTS0045095,3
RTS0045096,4
RTS0045097,1
RTS0045098,4
RTS0045099,5
RTS0045100,6
RTS0045101,2
RTS0045102,2
RTS0045103,1
RTS0045104,2
RTS0045105,3
RTS0045106,4
RTS0045107,2
RTS0045108,3
RTS0045109,1
RTS0045110,1
RTS0045111,7
RTS0045112,1
RTS0045113,3
RTS0045114,2
RTS0045115,1
RTS0045116,5
RTS0045117,1
RTS0045118,2
RTS0045119,2
RTS0045120,5
RTS0045121,8
RTS0045122,5
RTS0045123,10
RTS0045124,1
RTS0045125,3
RTS0045126,4
RTS0045127,5
RTS0045128,3
RTS0045129,4
RTS0045130,2
RTS0045131,5
RTS0045132,2
RTS0045133,1
RTS0045134,3
RTS0045135,4
RTS0045136,4
RTS0045137,4
RTS0045138,5
RTS0045139,6
RTS0045141,4
RTS0045142,2
RTS0045143,5
RTS0045144,3
RTS0045145,6
RTS0045146,2
RTS0045147,4
RTS0045148,3
RTS0045149,6
RTS0045150,3
RTS0045151,7
RTS0045152,4
RTS0045153,5
RTS0045154,2
RTS0045155,2
RTS0045156,2
RTS0045157,4
RTS0045158,1
RTS0045159,6
RTS0045160,4
RTS0045161,2
RTS0045162,5
RTS0045163,3
RTS0045164,5
RTS0045165,2
RTS0045166,4
RTS0045167,2
RTS0045168,6
RTS0045169,9
RTS0045170,4
RTS0045171,3
RTS0045172,5
RTS0045173,7
RTS0045174,5
RTS0045175,2
RTS0045176,5
RTS0045177,3
RTS0045178,4
RTS0045180,1
RTS0045181,3
RTS0045182,4
RTS0045183,3
RTS0045184,1
RTS0045185,5
RTS0045186,6
RTS0045188,1
RTS0045189,3
RTS0045190,4
RTS0045191,2
RTS0045192,4
RTS0045193,2
RTS0045194,5
RTS0045195,5
RTS0045196,4
RTS0045197,2
RTS0045198,5
RTS0045200,1
RTS0045201,5
RTS0045202,3
RTS0045203,5
RTS0045204,4
RTS0045205,5
RTS0045206,4
RTS0045207,2
RTS0045208,3
RTS0045209,4
RTS0045210,9
RTS0045211,8
RTS0045212,4
RTS0045213,2
RTS0045214,2
RTS0045215,5
RTS0045216,5
RTS0045217,2
RTS0045218,10
RTS0045219,4
RTS0045220,3
RTS0045221,3
RTS0045222,1
RTS0045223,4
RTS0045224,1
RTS0045225,4
RTS0045226,6
RTS0045227,5
RTS0045228,9
RTS0045229,6
RTS0045230,4
RTS0045231,5
RTS0045232,3
RTS0045233,2
RTS0045234,2
RTS0045235,6
RTS0045236,8
RTS0045237,3
RTS0045238,2
RTS0045239,6
RTS0045240,7
RTS0045241,3
RTS0045242,4
RTS0045243,1
RTS0045244,4
RTS0045245,4
RTS0045246,2
RTS0045247,2
RTS0045248,5
RTS0045249,1
RTS0045250,3
RTS0045251,5
RTS0045252,3
RTS0045253,4
RTS0045254,2
RTS0045255,2
RTS0045256,4
RTS0045257,6
RTS0045258,6
RTS0045259,1
RTS0045260,11
RTS0045261,3
RTS0045262,8
RTS0045263,8
RTS0045264,8
RTS0045265,9
RTS0045266,1
RTS0045267,6
RTS0045268,3
RTS0045269,7
RTS0045270,4
RTS0045271,2
RTS0045272,2
RTS0045273,1
RTS0045274,2
RTS0045275,5
RTS0045276,1
RTS0045277,1
RTS0045278,3
RTS0045279,1
RTS0045280,4
RTS0045281,5
RTS0045282,3
RTS0045284,3
RTS0045285,6
RTS0045286,3
RTS0045287,6
RTS0045288,5
RTS0045289,1
RTS0045290,5
RTS0045291,3
RTS0045292,6
RTS0045293,4
RTS0045294,2
RTS0045295,2
RTS0045296,7
RTS0045297,5
RTS0045298,1
RTS0045299,2
RTS0045300,2
RTS0045301,5
RTS0045302,5
RTS0045303,5
RTS0045304,3
RTS0045305,10
RTS0045306,5
RTS0045307,1
RTS0045308,6
RTS0045309,3
RTS0045310,3
RTS0045311,3
RTS0045312,4
RTS0045313,6
RTS0045314,2
RTS0045315,3
RTS0045316,7
RTS0045317,2
RTS0045318,8
RTS0045319,4
RTS0045320,3
RTS0045321,5
RTS0045322,4
RTS0045323,4
RTS0045324,4
RTS0045325,3
RTS0045326,4
RTS0045327,4
RTS0045328,3
RTS0045329,4
RTS0045330,4
RTS0045331,3
RTS0045332,1
RTS0045333,3
RTS0045334,4
RTS0045335,3
RTS0045336,4
RTS0045338,3
RTS0045339,5
RTS0045340,5
RTS0045341,2
RTS0045342,5
RTS0045343,5
RTS0045344,2
RTS0045345,1
RTS0045346,4
RTS0045347,5
RTS0045349,5
RTS0045350,1
RTS0045351,5
RTS0045352,3
RTS0045353,4
RTS0045354,4
RTS0045355,3
RTS0045356,1
RTS0045357,6
RTS0045358,4
RTS0045360,1
RTS0045361,5
RTS0045362,4
RTS0045363,1
RTS0045364,6
RTS0045365,3
RTS0045366,2
RTS0045367,5
RTS0045368,3
RTS0045369,1
RTS0045370,3
RTS0045371,3
RTS0045372,2
RTS0045373,3
RTS0045374,4
RTS0045375,5
RTS0045376,5
RTS0045377,1
RTS0045378,6
RTS0045379,2
RTS0045380,2
RTS0045381,2
RTS0045382,4
RTS0045383,5
RTS0045384,4
RTS0045385,3
RTS0045386,6
RTS0045387,1
RTS0045388,4
RTS0045390,3
RTS0045391,6
RTS0045392,1
RTS0045393,7
RTS0045395,1
RTS0045396,3
RTS0045397,4
RTS0045398,3
RTS0045399,7
RTS0045400,4
RTS0045401,2
RTS0045402,2
RTS0045403,4
RTS0045404,3
RTS0045405,3
RTS0045406,6
RTS0045407,3
RTS0045408,2
RTS0045409,2
RTS0045410,3
RTS0045411,7
RTS0045412,9
RTS0045413,4
RTS0045414,3
RTS0045415,3
RTS0045416,1
RTS0045417,5
RTS0045418,3
RTS0045419,1
RTS0045420,2
RTS0045421,56
RTS0045422,59
RTS0045423,41
RTS0045424,77
RTS0045425,71
RTS0045426,8
RTS0045427,6
RTS0045428,4
RTS0045429,7
RTS0045430,2
RTS0045432,1
RTS0045433,6
RTS0045434,2
RTS0045435,3
RTS0045436,4
RTS0045437,4
RTS0045438,4
RTS0045439,3
RTS0045440,7
RTS0045441,5
RTS0045442,7
RTS0045443,5
RTS0045445,6
RTS0045446,17
RTS0045447,8
RTS0045448,9
RTS0045449,5
RTS0045450,6
RTS0045451,6
RTS0045452,9
RTS0045453,5
RTS0045454,3
RTS0045455,3
RTS0045456,2
RTS0045457,4
RTS0045458,2
RTS0045459,5
RTS0045460,3
RTS0045462,5
RTS0045463,5
RTS0045464,3
RTS0045465,4
RTS0045466,1
RTS0045467,2
RTS0045468,2
RTS0045469,9
RTS0045470,5
RTS0045471,2
RTS0045472,3
RTS0045474,2
RTS0045475,7
RTS0045476,1
RTS0045477,4
RTS0045478,4
RTS0045479,10
RTS0045480,4
RTS0045481,6
RTS0045482,4
RTS0045483,5
RTS0045484,10
RTS0045485,8
RTS0045487,7
RTS0045488,3
RTS0045489,7
RTS0045490,3
RTS0045491,15
RTS0045492,15
RTS0045493,9
RTS0045494,3
RTS0045495,8
RTS0045496,1
RTS0045497,4
RTS0045498,4
RTS0045499,5
RTS0045500,8
RTS0045501,8
RTS0045502,4
RTS0045503,6
RTS0045504,4
RTS0045505,6
RTS0045506,38
RTS0045507,57
RTS0045508,34
RTS0045509,49
RTS0045510,27
RTS0045511,4
RTS0045512,5
RTS0045513,2
RTS0045514,6
RTS0045515,5
RTS0045516,5
RTS0045517,2
RTS0045518,1
RTS0045519,9
RTS0045520,3
RTS0045521,5
RTS0045522,4
RTS0045523,5
RTS0045524,4
RTS0045525,2
RTS0045526,6
RTS0045527,3
RTS0045528,4
RTS0045529,4
RTS0045530,3
RTS0045531,4
RTS0045532,2
RTS0045533,3
RTS0045534,4
RTS0045535,1
RTS0045536,10
RTS0045537,3
RTS0045538,3
RTS0045539,4
RTS0045540,7
RTS0045541,6
RTS0045542,3
RTS0045543,8
RTS0045544,5
RTS0045545,6
RTS0045546,6
RTS0045547,2
RTS0045548,3
RTS0045549,6
RTS0045550,1
RTS0045551,3
RTS0045552,6
RTS0045553,3
RTS0045554,3
RTS0045555,1
RTS0045556,10
RTS0045557,5
RTS0045558,6
RTS0045559,6
RTS0045560,2
RTS0045561,7
RTS0045562,1
RTS0045563,2
RTS0045564,7
RTS0045565,5
RTS0045566,5
RTS0045567,2
RTS0045568,5
RTS0045569,2
RTS0045570,1
RTS0045571,1
RTS0045572,4
RTS0045573,6
RTS0045574,4
RTS0045575,1
RTS0045576,3
RTS0045577,7
RTS0045578,2
RTS0045579,1
RTS0045580,4
RTS0045581,3
RTS0045582,4
RTS0045583,7
RTS0045584,13
RTS0045585,3
RTS0045586,4
RTS0045587,5
RTS0045589,4
RTS0045590,6
RTS0045592,13
RTS0045593,12
RTS0045594,15
RTS0045595,15
RTS0045596,2
RTS0045597,3
RTS0045598,2
RTS0045599,2
RTS0045600,5
RTS0045601,5
RTS0045603,3
RTS0045604,6
RTS0045606,3
RTS0045607,4
RTS0045608,3
RTS0045609,3
RTS0045610,4
RTS0045611,2
RTS0045612,2
RTS0045613,2
RTS0045614,2
RTS0045615,4
RTS0045616,2
RTS0045617,3
RTS0045618,4
RTS0045619,2
RTS0045620,2
RTS0045621,2
RTS0045622,4
RTS0045623,7
RTS0045624,2
RTS0045625,5
RTS0045626,1
RTS0045627,6
RTS0045628,4
RTS0045629,8
RTS0045630,2
RTS0045631,2
RTS0045632,5
RTS0045633,4
RTS0045634,2
RTS0045636,1
RTS0045637,2
RTS0045638,1
RTS0045639,1
RTS0045640,1
RTS0045641,5
RTS0045642,8
RTS0045643,2
RTS0045644,2
RTS0045645,2
RTS0045646,5
RTS0045647,2
RTS0045648,1
RTS0045649,3
RTS0045650,4
RTS0045651,5
RTS0045652,5
RTS0045653,4
RTS0045654,6
RTS0045655,4
RTS0045656,3
RTS0045657,3
RTS0045658,4
RTS0045659,4
RTS0045660,7
RTS0045661,9
RTS0045662,4
RTS0045663,5
RTS0045664,4
RTS0045665,7
RTS0045666,2
RTS0045667,1
RTS0045668,6
RTS0045669,4
RTS0045670,4
RTS0045671,2
RTS0045672,1
RTS0045673,4
RTS0045675,3
RTS0045676,12
RTS0045677,14
RTS0045678,13
RTS0045679,11
RTS0045680,10
RTS0045681,6
RTS0045683,4
RTS0045684,6
RTS0045685,3
RTS0045688,7
RTS0045689,4
RTS0045690,3
RTS0045691,2
RTS0045692,3
RTS0045693,2
RTS0045694,3
RTS0045695,5
RTS0045696,4
RTS0045697,7
RTS0045698,4
RTS0045699,1
RTS0045701,4
RTS0045702,2
RTS0045703,3
RTS0045704,6
RTS0045705,5
RTS0045706,2
RTS0045707,1
RTS0045708,4
RTS0045709,1
RTS0045710,2
RTS0045711,2
RTS0045712,1
RTS0045713,1
RTS0045714,5
RTS0045715,1
RTS0045716,4
RTS0045717,4
RTS0045718,4
RTS0045719,5
RTS0045720,5
RTS0045721,6
RTS0045722,2
RTS0045723,4
RTS0045724,5
RTS0045725,2
RTS0045726,4
RTS0045727,1
RTS0045728,3
RTS0045729,4
RTS0045730,6
RTS0045731,2
RTS0045732,5
RTS0045733,1
RTS0045734,4
RTS0045735,2
RTS0045736,8
RTS0045737,14
RTS0045738,17
RTS0045739,16
RTS0045740,7
RTS0045741,11
RTS0045742,5
RTS0045743,6
RTS0045744,11
RTS0045745,9
RTS0045746,4
RTS0045747,4
RTS0045748,6
RTS0045749,6
RTS0045750,3
RTS0045751,7
RTS0045752,9
RTS0045753,2
RTS0045754,6
RTS0045755,2
RTS0045756,5
RTS0045757,8
RTS0045758,8
RTS0045759,4
RTS0045760,1
RTS0045761,2
RTS0045762,4
RTS0045763,3
RTS0045764,4
RTS0045765,4
RTS0045766,6
RTS0045767,2
RTS0045768,5
RTS0045769,2
RTS0045770,6
RTS0045771,2
RTS0045772,5
RTS0045773,5
RTS0045774,4
RTS0045775,4
RTS0045776,3
RTS0045777,2
RTS0045778,1
RTS0045779,2
RTS0045780,1
RTS0045781,12
RTS0045782,6
RTS0045783,5
RTS0045784,5
RTS0045785,8
RTS0045786,2
RTS0045787,7
RTS0045788,4
RTS0045789,1
RTS0045790,1
RTS0045791,2
RTS0045792,2
RTS0045793,5
RTS0045794,4
RTS0045795,2
RTS0045796,1
RTS0045797,3
RTS0045798,1
RTS0045799,1
RTS0045800,4
RTS0045801,1
RTS0045802,2
RTS0045803,2
RTS0045804,2
RTS0045805,6
RTS0045806,2
RTS0045807,8
RTS0045808,4
RTS0045809,8
RTS0045810,2
RTS0045811,1
RTS0045812,4
RTS0045813,4
RTS0045814,3
RTS0045815,2
RTS0045816,4
RTS0045817,2
RTS0045818,2
RTS0045819,2
RTS0045820,2
RTS0045821,5
RTS0045822,6
RTS0045823,3
RTS0045824,5
RTS0045825,9
RTS0045826,8
RTS0045827,4
RTS0045828,4
RTS0045829,5
RTS0045830,1
RTS0045831,8
RTS0045832,6
RTS0045834,3
RTS0045835,3
RTS0045836,18
RTS0045837,11
RTS0045838,12
RTS0045840,8
RTS0045841,9
RTS0045842,4
RTS0045843,4
RTS0045844,7
RTS0045845,8
RTS0045846,15
RTS0045848,7
RTS0045849,21
RTS0045851,6
RTS0045852,1
RTS0045853,5
RTS0045854,9
RTS0045855,6
RTS0045856,2
RTS0045857,1
RTS0045858,2
RTS0045859,2
RTS0045860,6
RTS0045861,2
RTS0045862,6
RTS0045863,5
RTS0045864,3
RTS0045865,5
RTS0045866,4
RTS0045867,3
RTS0045868,3
RTS0045869,2
RTS0045870,1
RTS0045871,2
RTS0045872,6
RTS0045873,3
RTS0045874,1
RTS0045875,1
RTS0045876,1
RTS0045877,5
RTS0045879,5
RTS0045880,4
RTS0045881,2
RTS0045882,5
RTS0045883,4
RTS0045884,3
RTS0045886,6
RTS0045887,2
RTS0045888,3
RTS0045889,2
RTS0045890,5
RTS0045891,2
RTS0045892,3
RTS0045893,2
RTS0045894,3
RTS0045895,5
RTS0045896,2
RTS0045899,11
RTS0045900,7
RTS0045902,6
RTS0045903,2
RTS0045904,2
RTS0045905,3
RTS0045906,5
RTS0045907,1
RTS0045908,5
RTS0045909,1
RTS0045910,5
RTS0045911,2
RTS0045912,3
RTS0045913,1
RTS0045914,2
RTS0045915,2
RTS0045916,2
RTS0045917,1
RTS0045918,3
RTS0045919,5
RTS0045920,4
RTS0045921,4
RTS0045922,5
RTS0045923,2
RTS0045924,1
RTS0045925,4
RTS0045926,4
RTS0045927,3
RTS0045928,3
RTS0045929,2
RTS0045930,5
RTS0045931,11
RTS0045932,3
RTS0045933,2
RTS0045939,4
RTS0045940,1
RTS0045941,4
RTS0045942,3
RTS0045943,5
RTS0045944,5
RTS0045945,6
RTS0045946,3
RTS0045947,3
RTS0045948,1
RTS0045949,2
RTS0045950,7
RTS0045951,4
RTS0045952,7
RTS0045953,4
RTS0045954,6
RTS0045955,3
RTS0045956,2
RTS0045957,5
RTS0045958,1
RTS0045959,4
RTS0045960,2
RTS0045961,3
RTS0045962,5
RTS0045963,8
RTS0045964,3
RTS0045965,3
RTS0045967,2
RTS0045968,1
RTS0045969,5
RTS0045970,12
RTS0045971,6
RTS0045972,3
RTS0045973,1
RTS0045974,1
RTS0045975,1
RTS0045976,4
RTS0045977,1
RTS0045978,3
RTS0045979,8
RTS0045980,3
RTS0045981,8
RTS0045982,4
RTS0045983,2
RTS0045984,3
RTS0045985,3
RTS0045987,5
RTS0045988,5
RTS0045989,2
RTS0045990,3
RTS0045991,2
RTS0045992,3
RTS0045993,4
RTS0045994,4
RTS0045996,1
RTS0045997,4
RTS0045998,2
RTS0045999,3
RTS0046000,1
RTS0046001,4
RTS0046002,2
RTS0046003,2
RTS0046004,8
RTS0046005,7
RTS0046006,6
RTS0046007,9
RTS0046008,2
RTS0046009,6
RTS0046010,2
RTS0046011,1
RTS0046012,1
RTS0046013,3
RTS0046014,3
RTS0046015,3
RTS0046016,5
RTS0046017,2
RTS0046018,2
RTS0046019,2
RTS0046020,3
RTS0046021,3
RTS0046022,2
RTS0046023,3
RTS0046024,5
RTS0046025,3
RTS0046026,3
RTS0046027,5
RTS0046028,5
RTS0046029,2
RTS0046030,3
RTS0046031,4
RTS0046032,1
RTS0046033,2
RTS0046034,3
RTS0046035,3
RTS0046036,3
RTS0046038,1
RTS0046039,1
RTS0046040,1
RTS0046041,3
RTS0046042,2
RTS0046043,1
RTS0046044,2
RTS0046045,3
RTS0046046,1
RTS0046047,2
RTS0046048,3
RTS0046049,8
RTS0046050,3
RTS0046051,7
RTS0046052,8
RTS0046053,3
RTS0046054,4
RTS0046055,6
RTS0046056,2
RTS0046057,4
RTS0046058,3
RTS0046059,5
RTS0046060,3
RTS0046061,4
RTS0046062,6
RTS0046063,6
RTS0046064,7
RTS0046065,7
RTS0046066,8
RTS0046067,11
RTS0046068,5
RTS0046069,7
RTS0046070,6
RTS0046071,2
RTS0046072,4
RTS0046073,6
RTS0046074,4
RTS0046075,1
RTS0046076,2
RTS0046077,2
RTS0046078,1
RTS0046079,2
RTS0046080,3
RTS0046081,1
RTS0046082,5
RTS0046083,2
RTS0046084,5
RTS0046085,6
RTS0046086,4
RTS0046087,5
RTS0046088,4
RTS0046090,4
RTS0046091,1
RTS0046092,9
RTS0046093,2
RTS0046094,3
RTS0046096,1
RTS0046097,1
RTS0046098,3
RTS0046099,1
RTS0046100,1
RTS0046101,2
RTS0046102,1
RTS0046103,5
RTS0046104,5
RTS0046105,4
RTS0046106,1
RTS0046107,2
RTS0046108,3
RTS0046109,3
RTS0046110,4
RTS0046111,7
RTS0046112,6
RTS0046113,3
RTS0046114,10
RTS0046115,4
RTS0046116,4
RTS0046117,4
RTS0046119,2
RTS0046121,1
RTS0046122,7
RTS0046123,2
RTS0046124,1
RTS0046125,3
RTS0046126,2
RTS0046127,4
RTS0046128,2
RTS0046129,3
RTS0046130,2
RTS0046131,5
RTS0046132,4
RTS0046133,8
RTS0046134,6
RTS0046135,9
RTS0046136,4
RTS0046137,6
RTS0046138,3
RTS0046140,5
RTS0046141,7
RTS0046142,6
RTS0046143,5
RTS0046144,4
RTS0046145,8
RTS0046146,5
RTS0046147,2
RTS0046148,1
RTS0046149,2
RTS0046150,1
RTS0046152,4
RTS0046153,3
RTS0046154,1
RTS0046155,2
RTS0046156,2
RTS0046157,2
RTS0046158,4
RTS0046159,6
RTS0046160,2
RTS0046162,2
RTS0046163,2
RTS0046164,7
RTS0046165,3
RTS0046166,4
RTS0046167,2
RTS0046168,3
RTS0046169,5
RTS0046170,11
RTS0046171,3
RTS0046172,2
RTS0046173,1
RTS0046174,1
RTS0046175,1
RTS0046176,2
RTS0046177,2
RTS0046178,1
RTS0046179,3
RTS0046180,3
RTS0046181,2
RTS0046182,1
RTS0046183,4
RTS0046184,2
RTS0046185,1
RTS0046186,1
RTS0046187,3
RTS0046188,4
RTS0046191,3
RTS0046193,4
RTS0046195,2
RTS0046196,3
RTS0046197,4
RTS0046198,1
RTS0046199,2
RTS0046200,4
RTS0046201,3
RTS0046202,1
RTS0046203,4
RTS0046204,3
RTS0046205,5
RTS0046206,3
RTS0046208,2
RTS0046209,2
RTS0046210,1
RTS0046211,3
RTS0046212,4
RTS0046213,23
RTS0046214,23
RTS0046215,9
RTS0046216,19
RTS0046217,11
RTS0046218,5
RTS0046220,3
RTS0046221,2
RTS0046222,7
RTS0046223,2
RTS0046225,5
RTS0046226,7
RTS0046227,7
RTS0046228,4
RTS0046229,2
RTS0046230,2
RTS0046231,1
RTS0046232,7
RTS0046233,4
RTS0046234,8
RTS0046235,3
RTS0046236,5
RTS0046237,4
RTS0046238,5
RTS0046239,1
RTS0046240,2
RTS0046241,4
RTS0046242,1
RTS0046243,1
RTS0046244,4
RTS0046245,1
RTS0046246,6
RTS0046247,6
RTS0046248,5
RTS0046249,4
RTS0046250,5
RTS0046251,2
RTS0046252,13
RTS0046254,1
RTS0046255,4
RTS0046257,2
RTS0046258,3
RTS0046259,1
RTS0046260,5
RTS0046261,4
RTS0046262,4
RTS0046263,2
RTS0046264,2
RTS0046266,1
RTS0046267,4
RTS0046268,2
RTS0046269,6
RTS0046272,2
RTS0046273,3
RTS0046274,1
RTS0046275,3
RTS0046276,1
RTS0046278,3
RTS0046279,12
RTS0046280,3
RTS0046281,4
RTS0046282,3
RTS0046283,4
RTS0046284,1
RTS0046285,2
RTS0046286,1
RTS0046287,5
RTS0046288,2
RTS0046289,6
RTS0046290,5
RTS0046291,4
RTS0046292,5
RTS0046293,9
RTS0046294,3
RTS0046295,8
RTS0046296,3
RTS0046297,7
RTS0046298,5
RTS0046299,1
RTS0046300,4
RTS0046301,4
RTS0046302,2
RTS0046303,4
RTS0046304,1
RTS0046305,2
RTS0046307,4
RTS0046308,4
RTS0046309,2
RTS0046310,2
RTS0046311,3
RTS0046312,5
RTS0046313,7
RTS0046314,4
RTS0046315,2
RTS0046317,8
RTS0046318,2
RTS0046319,3
RTS0046321,5
RTS0046322,4
RTS0046323,4
RTS0046324,5
RTS0046325,6
RTS0046326,2
RTS0046327,5
RTS0046328,6
RTS0046329,10
RTS0046330,6
RTS0046331,8
RTS0046332,7
RTS0046333,7
RTS0046334,8
RTS0046335,5
RTS0046336,9
RTS0046342,5
RTS0046343,1
RTS0046344,4
RTS0046345,4
RTS0046346,5
RTS0046347,25
RTS0046348,24
RTS0046349,30
RTS0046350,2
RTS0046351,6
RTS0046353,2
RTS0046355,2
RTS0046356,1
RTS0046357,2
RTS0046358,4
RTS0046359,8
RTS0046360,2
RTS0046361,1
RTS0046362,3
RTS0046363,2
RTS0046364,1
RTS0046365,5
RTS0046366,3
RTS0046367,2
RTS0046368,6
RTS0046369,6
RTS0046370,2
RTS0046371,3
RTS0046372,5
RTS0046373,1
RTS0046374,2
RTS0046375,2
RTS0046376,3
RTS0046377,1
RTS0046378,2
RTS0046379,2
RTS0046380,5
RTS0046381,3
RTS0046382,3
RTS0046383,4
RTS0046384,1
RTS0046385,2
RTS0046386,6
RTS0046387,3
RTS0046388,2
RTS0046389,2
RTS0046390,4
RTS0046391,4
RTS0046392,4
RTS0046393,1
RTS0046394,2
RTS0046395,1
RTS0046396,3
RTS0046397,2
RTS0046398,1
RTS0046399,1
RTS0046400,6
RTS0046401,2
RTS0046402,4
RTS0046403,5
RTS0046404,2
RTS0046405,4
RTS0046406,2
RTS0046407,2
RTS0046408,2
RTS0046409,5
RTS0046410,3
RTS0046411,8
RTS0046412,1
RTS0046413,14
RTS0046414,18
RTS0046415,7
RTS0046416,2
RTS0046417,4
RTS0046418,3
RTS0046419,6
RTS0046420,4
RTS0046421,2
RTS0046422,3
RTS0046423,4
RTS0046424,2
RTS0046425,4
RTS0046426,1
RTS0046427,4
RTS0046428,2
RTS0046429,4
RTS0046430,1
RTS0046431,2
RTS0046432,5
RTS0046433,7
RTS0046434,7
RTS0046435,18
RTS0046439,6
RTS0046440,4
RTS0046441,5
RTS0046442,1
RTS0046443,4
RTS0046444,2
RTS0046445,3
RTS0046446,2
RTS0046447,5
RTS0046448,3
RTS0046449,4
RTS0046450,13
RTS0046451,7
RTS0046452,11
RTS0046453,8
RTS0046454,12
RTS0046455,7
RTS0046456,9
RTS0046457,6
RTS0046458,3
RTS0046459,7
RTS0046460,5
RTS0046461,3
RTS0046463,5
RTS0046464,7
RTS0046466,2
RTS0046468,4
RTS0046469,6
RTS0046470,3
RTS0046471,4
RTS0046472,7
RTS0046474,3
RTS0046475,6
RTS0046476,3
RTS0046477,1
RTS0046478,2
RTS0046479,3
RTS0046480,5
RTS0046481,2
RTS0046482,4
RTS0046483,5
RTS0046484,4
RTS0046485,4
RTS0046486,4
RTS0046487,3
RTS0046488,4
RTS0046489,6
RTS0046490,3
RTS0046491,2
RTS0046493,2
RTS0046494,2
RTS0046495,2
RTS0046496,6
RTS0046497,8
RTS0046498,4
RTS0046499,15
RTS0046500,10
RTS0046501,15
RTS0046502,3
RTS0046503,3
RTS0046504,2
RTS0046505,2
RTS0046506,1
RTS0046507,2
RTS0046508,2
RTS0046509,2
RTS0046510,3
RTS0046511,3
RTS0046512,8
RTS0046513,6
RTS0046514,2
RTS0046515,2
RTS0046516,2
RTS0046517,5
RTS0046518,2
RTS0046519,2
RTS0046520,6
RTS0046521,5
RTS0046524,2
RTS0046525,2
RTS0046526,5
RTS0046527,5
RTS0046528,4
RTS0046529,2
RTS0046530,5
RTS0046531,3
RTS0046532,3
RTS0046533,2
RTS0046534,2
RTS0046535,5
RTS0046536,5
RTS0046537,2
RTS0046538,4
RTS0046539,2
RTS0046540,3
RTS0046541,2
RTS0046542,3
RTS0046543,4
RTS0046544,1
RTS0046545,3
RTS0046546,1
RTS0046548,3
RTS0046549,6
RTS0046550,5
RTS0046551,7
RTS0046552,5
RTS0046553,13
RTS0046554,2
RTS0046555,3
RTS0046556,2
RTS0046557,2
RTS0046558,4
RTS0046559,3
RTS0046560,3
RTS0046561,2
RTS0046562,3
RTS0046563,3
RTS0046564,6
RTS0046565,3
RTS0046566,5
RTS0046567,8
RTS0046568,4
RTS0046569,1
RTS0046570,2
RTS0046571,2
RTS0046572,10
RTS0046573,19
RTS0046574,12
RTS0046575,4
RTS0046577,4
RTS0046578,1
RTS0046580,9
RTS0046581,3
RTS0046582,1
RTS0046583,2
RTS0046584,6
RTS0046585,3
RTS0046586,2
RTS0046587,6
RTS0046589,2
RTS0046590,2
RTS0046591,4
RTS0046592,2
RTS0046593,7
RTS0046594,5
RTS0046595,8
RTS0046596,5
RTS0046598,7
RTS0046599,8
RTS0046600,8
RTS0046601,11
RTS0046602,6
RTS0046603,6
RTS0046604,3
RTS0046605,3
RTS0046606,6
RTS0046607,4
RTS0046608,3
RTS0046609,3
RTS0046610,4
RTS0046611,3
RTS0046612,4
RTS0046613,2
RTS0046614,2
RTS0046615,2
RTS0046616,2
RTS0046617,3
RTS0046618,2
RTS0046619,1
RTS0046620,3
RTS0046621,4
RTS0046622,5
RTS0046623,3
RTS0046625,2
RTS0046626,5
RTS0046627,4
RTS0046628,2
RTS0046629,2
RTS0046630,2
RTS0046631,10
RTS0046632,4
RTS0046633,2
RTS0046634,1
RTS0046635,3
RTS0046636,4
RTS0046637,3
RTS0046638,3
RTS0046639,3
RTS0046640,4
RTS0046641,3
RTS0046642,2
RTS0046643,4
RTS0046644,1
RTS0046645,1
RTS0046646,4
RTS0046647,2
RTS0046648,4
RTS0046649,2
RTS0046650,4
RTS0046651,3
RTS0046652,6
RTS0046653,1
RTS0046654,9
RTS0046655,5
RTS0046656,6
RTS0046657,5
RTS0046658,6
RTS0046659,3
RTS0046660,2
RTS0046661,3
RTS0046662,6
RTS0046663,5
RTS0046664,4
RTS0046665,4
RTS0046666,3
RTS0046667,1
RTS0046668,4
RTS0046669,2
RTS0046670,2
RTS0046671,2
RTS0046672,2
RTS0046673,3
RTS0046674,3
RTS0046675,2
RTS0046676,2
RTS0046678,5
RTS0046679,1
RTS0046682,1
RTS0046683,1
RTS0046684,7
RTS0046685,4
RTS0046686,5
RTS0046687,5
RTS0046688,1
RTS0046689,1
RTS0046690,1
RTS0046691,2
RTS0046692,4
RTS0046693,3
RTS0046694,3
RTS0046695,4
RTS0046696,3
RTS0046697,3
RTS0046698,4
RTS0046699,3
RTS0046700,7
RTS0046701,4
RTS0046702,4
RTS0046703,18
RTS0046704,31
RTS0046705,16
RTS0046706,11
RTS0046707,32
RTS0046708,21
RTS0046709,4
RTS0046710,3
RTS0046711,3
RTS0046713,3
RTS0046714,3
RTS0046716,3
RTS0046717,3
RTS0046718,2
RTS0046720,7
RTS0046721,5
RTS0046723,3
RTS0046725,5
RTS0046726,1
RTS0046727,2
RTS0046728,3
RTS0046729,2
RTS0046730,1
RTS0046731,4
RTS0046732,2
RTS0046733,8
RTS0046734,3
RTS0046735,1
RTS0046736,2
RTS0046737,3
RTS0046738,6
RTS0046739,3
RTS0046740,4
RTS0046741,6
RTS0046742,3
RTS0046743,3
RTS0046744,3
RTS0046745,3
RTS0046746,3
RTS0046747,4
RTS0046748,9
RTS0046749,5
RTS0046750,3
RTS0046751,7
RTS0046752,3
RTS0046753,5
RTS0046754,3
RTS0046755,6
RTS0046756,4
RTS0046757,5
RTS0046758,4
RTS0046759,16
RTS0046760,6
RTS0046761,9
RTS0046763,2
RTS0046764,2
RTS0046765,3
RTS0046766,3
RTS0046767,7
RTS0046768,9
RTS0046769,9
RTS0046770,12
RTS0046771,5
RTS0046772,2
RTS0046773,2
RTS0046774,3
RTS0046775,4
RTS0046777,2
RTS0046778,2
RTS0046779,1
RTS0046780,2
RTS0046781,1
RTS0046782,2
RTS0046783,2
RTS0046784,2
RTS0046785,4
RTS0046790,3
RTS0046791,5
RTS0046792,6
RTS0046793,2
RTS0046794,1
RTS0046795,5
RTS0046796,3
RTS0046797,2
RTS0046798,6
RTS0046799,7
RTS0046801,23
RTS0046802,11
RTS0046803,1
RTS0046804,3
RTS0046805,6
RTS0046806,3
RTS0046808,4
RTS0046809,1
RTS0046810,3
RTS0046812,1
RTS0046813,3
RTS0046814,3
RTS0046815,5
RTS0046816,2
RTS0046817,1
RTS0046819,3
RTS0046820,7
RTS0046821,3
RTS0046822,4
RTS0046823,3
RTS0046824,3
RTS0046825,2
RTS0046826,4
RTS0046828,1
RTS0046829,3
RTS0046830,2
RTS0046831,3
RTS0046832,1
RTS0046833,2
RTS0046835,2
RTS0046836,13
RTS0046837,18
RTS0046838,3
RTS0046839,4
RTS0046840,3
RTS0046841,5
RTS0046842,20
RTS0046843,25
RTS0046846,3
RTS0046849,2
RTS0046850,1
RTS0046851,1
RTS0046852,4
RTS0046853,5
RTS0046854,3
RTS0046855,2
RTS0046856,6
RTS0046857,2
RTS0046858,2
RTS0046859,4
RTS0046860,7
RTS0046861,4
RTS0046862,2
RTS0046863,2
RTS0046864,5
RTS0046866,1
RTS0046868,2
RTS0046869,21
RTS0046870,12
RTS0046871,4
RTS0046872,9
RTS0046873,3
RTS0046874,2
RTS0046875,3
RTS0046876,2
RTS0046877,4
RTS0046878,6
RTS0046879,6
RTS0046880,7
RTS0046881,1
RTS0046882,1
RTS0046885,2
RTS0046886,5
RTS0046887,2
RTS0046889,3
RTS0046890,4
RTS0046891,4
RTS0046892,4
RTS0046893,3
RTS0046894,2
RTS0046895,4
RTS0046897,5
RTS0046898,2
RTS0046899,3
RTS0046900,7
RTS0046903,5
RTS0046905,4
RTS0046906,5
RTS0046907,4
RTS0046908,5
RTS0046909,3
RTS0046910,3
RTS0046911,7
RTS0046912,5
RTS0046913,3
RTS0046914,2
RTS0046915,3
RTS0046916,4
RTS0046918,25
RTS0046919,35
RTS0046920,7
RTS0046921,4
RTS0046922,3
RTS0046923,7
RTS0046924,7
RTS0046925,2
RTS0046926,2
RTS0046927,7
RTS0046928,3
RTS0046929,2
RTS0046930,4
RTS0046931,1
RTS0046933,2
RTS0046934,3
RTS0046935,4
RTS0046936,3
RTS0046937,1
RTS0046938,6
RTS0046939,2
RTS0046940,3
RTS0046941,5
RTS0046942,7
RTS0046943,3
RTS0046944,1
RTS0046946,6
RTS0046947,5
RTS0046948,4
RTS0046949,3
RTS0046950,2
RTS0046951,5
RTS0046954,4
RTS0046956,2
RTS0046957,3
RTS0046958,6
RTS0046959,2
RTS0046960,5
RTS0046961,7
RTS0046962,50
RTS0046963,2
RTS0046965,4
RTS0046966,3
RTS0046967,2
RTS0046968,4
RTS0047054,1
RTS0047055,3
RTS0047056,3
RTS0047057,4
RTS0047058,7
RTS0047060,2
RTS0047061,1
RTS0047062,1
RTS0047063,4
RTS0047064,3
RTS0047065,4
RTS0047066,5
RTS0047067,4
RTS0047068,2
RTS0047070,4
RTS0047071,2
RTS0047072,5
RTS0047073,13
RTS0047074,7
RTS0047075,2
RTS0047076,4
RTS0047077,6
RTS0047078,3
RTS0047080,7
RTS0047081,4
RTS0047082,2
RTS0047083,8
RTS0047084,1
RTS0047085,1
RTS0047086,5
RTS0047087,2
RTS0047088,3
RTS0047089,6
RTS0047092,3
RTS0047093,4
RTS0047094,3
RTS0047095,5
RTS0047096,1
RTS0047097,1
RTS0047098,4
RTS0047099,3
RTS0047101,5
RTS0047102,3
RTS0047103,5
RTS0047104,5
RTS0047105,3
RTS0047106,4
RTS0047107,4
RTS0047108,8
RTS0047109,4
RTS0047110,2
RTS0047111,3
RTS0047113,8
RTS0047114,1
RTS0047115,2
RTS0047116,8
RTS0047117,8
RTS0047118,2
RTS0047119,4
RTS0047120,3
RTS0047121,2
RTS0047122,4
RTS0047123,2
RTS0047124,7
RTS0047125,2
RTS0047126,3
RTS0047127,2
RTS0047128,2
RTS0047129,7
RTS0047130,4
RTS0047131,7
RTS0047132,5
RTS0047133,3
RTS0047134,1
RTS0047135,8
RTS0047136,10
RTS0047137,3
RTS0047138,7
RTS0047139,4
RTS0047140,3
RTS0047141,10
RTS0047142,1
RTS0047143,3
RTS0047144,1
RTS0047145,4
RTS0047146,4
RTS0047147,6
RTS0047148,7
RTS0047149,6
RTS0047150,7
RTS0047151,4
RTS0047152,6
RTS0047153,11
RTS0047154,10
RTS0047156,5
RTS0047157,6
RTS0047159,2
RTS0047160,2
RTS0047165,3
RTS0047167,22
RTS0047168,5
RTS0047169,2
RTS0047170,1
RTS0047171,5
RTS0047172,2
RTS0047173,4
RTS0047174,2
RTS0047175,4
RTS0047176,3
RTS0047177,2
RTS0047178,5
RTS0047179,5
RTS0047180,1
RTS0047181,9
RTS0047182,2
RTS0047183,9
RTS0047184,2
RTS0047185,3
RTS0047186,1
RTS0047187,4
RTS0047188,1
RTS0047189,7
RTS0047190,2
RTS0047191,6
RTS0047192,2
RTS0047193,3
RTS0047194,1
RTS0047195,3
RTS0047196,2
RTS0047197,11
RTS0047198,3
RTS0047199,3
RTS0047200,3
RTS0047201,2
RTS0047202,1
RTS0047203,4
RTS0047204,6
RTS0047205,2
RTS0047206,3
RTS0047207,1
RTS0047208,26
RTS0047209,17
RTS0047210,33
RTS0047211,29
RTS0047212,8
RTS0047213,4
RTS0047214,5
RTS0047215,2
RTS0047216,3
RTS0047217,4
RTS0047218,10
RTS0047219,8
RTS0047220,1
RTS0047221,14
RTS0047222,5
RTS0047223,6
RTS0047225,9
RTS0047226,4
RTS0047229,3
RTS0047230,3
RTS0047231,1
RTS0047232,1
RTS0047233,1
RTS0047234,2
RTS0047235,4
RTS0047236,3
RTS0047237,3
RTS0047238,3
RTS0047239,7
RTS0047240,4
RTS0047241,4
RTS0047242,3
RTS0047243,4
RTS0047244,3
RTS0047246,3
RTS0047247,4
RTS0047248,1
RTS0047249,4
RTS0047250,6
RTS0047252,4
RTS0047253,1
RTS0047254,4
RTS0047255,3
RTS0047256,6
RTS0047257,4
RTS0047258,4
RTS0047259,4
RTS0047260,6
RTS0047261,5
RTS0047262,2
RTS0047263,6
RTS0047264,2
RTS0047266,7
RTS0047267,10
RTS0047268,9
RTS0047269,9
RTS0047270,15
RTS0047271,6
RTS0047272,1
RTS0047273,2
RTS0047274,3
RTS0047276,3
RTS0047277,8
RTS0047278,8
RTS0047279,13
RTS0047280,6
RTS0047281,7
RTS0047282,6
RTS0047283,7
RTS0047284,2
RTS0047290,7
RTS0047291,14
RTS0047292,8
RTS0047293,2
RTS0047294,10
RTS0047295,4
RTS0047296,6
RTS0047297,4
RTS0047298,2
RTS0047299,3
RTS0047300,1
RTS0047301,11
RTS0047303,1
RTS0047304,1
RTS0047305,9
RTS0047306,8
RTS0047307,7
RTS0047308,7
RTS0047309,3
RTS0047310,4
RTS0047311,4
RTS0047312,6
RTS0047313,5
RTS0047314,2
RTS0047315,6
RTS0047316,3
RTS0047317,5
RTS0047318,2
RTS0047319,8
RTS0047320,7
RTS0047321,5
RTS0047322,6
RTS0047323,7
RTS0047324,2
RTS0047325,4
RTS0047326,2
RTS0047327,4
RTS0047328,2
RTS0047329,1
RTS0047331,7
RTS0047333,4
RTS0047334,1
RTS0047335,2
RTS0047336,2
RTS0047338,3
RTS0047339,5
RTS0047340,7
RTS0047341,11
RTS0047342,10
RTS0047343,4
RTS0047344,7
RTS0047345,3
RTS0047346,3
RTS0047348,2
RTS0047349,5
RTS0047350,9
RTS0047351,5
RTS0047352,13
RTS0047353,1
RTS0047354,4
RTS0047356,1
RTS0047357,7
RTS0047358,1
RTS0047359,4
RTS0047360,4
RTS0047361,2
RTS0047362,5
RTS0047363,4
RTS0047364,2
RTS0047365,3
RTS0047366,2
RTS0047367,1
RTS0047368,5
RTS0047369,7
RTS0047370,5
RTS0047373,1
RTS0047374,4
RTS0047375,2
RTS0047376,2
RTS0047377,4
RTS0047378,2
RTS0047379,7
RTS0047381,2
RTS0047382,2
RTS0047383,2
RTS0047384,3
RTS0047385,2
RTS0047386,8
RTS0047387,6
RTS0047388,7
RTS0047389,3
RTS0047390,8
RTS0047391,4
RTS0047392,4
RTS0047393,6
RTS0047394,2
RTS0047395,1
RTS0047396,7
RTS0047397,2
RTS0047398,2
RTS0047399,1
RTS0047400,1
RTS0047401,4
RTS0047402,7
RTS0047403,2
RTS0047404,5
RTS0047405,7
RTS0047406,1
RTS0047407,4
RTS0047408,6
RTS0047409,10
RTS0047410,5
RTS0047411,4
RTS0047412,7
RTS0047413,3
RTS0047414,3
RTS0047415,3
RTS0047417,1
RTS0047418,3
RTS0047419,1
RTS0047420,1
RTS0047421,1
RTS0047422,5
RTS0047423,3
RTS0047424,2
RTS0047425,4
RTS0047426,8
RTS0047427,6
RTS0047428,5
RTS0047429,6
RTS0047430,8
RTS0047431,3
RTS0047432,4
RTS0047433,5
RTS0047434,5
RTS0047435,5
RTS0047436,4
RTS0047438,4
RTS0047439,3
RTS0047440,2
RTS0047441,3
RTS0047442,5
RTS0047445,4
RTS0047447,1
RTS0047448,4
RTS0047449,4
RTS0047450,5
RTS0047451,3
RTS0047452,5
RTS0047453,3
RTS0047454,4
RTS0047455,3
RTS0047456,5
RTS0047457,4
RTS0047458,3
RTS0047459,3
RTS0047460,5
RTS0047461,6
RTS0047463,3
RTS0047464,5
RTS0047465,4
RTS0047466,3
RTS0047467,3
RTS0047469,4
RTS0047471,6
RTS0047472,3
RTS0047473,1
RTS0047474,3
RTS0047475,1
RTS0047476,1
RTS0047477,10
RTS0047479,5
RTS0047480,6
RTS0047481,2
RTS0047482,4
RTS0047483,1
RTS0047484,2
RTS0047485,1
RTS0047486,5
RTS0047487,1
RTS0047488,3
RTS0047489,2
RTS0047490,3
RTS0047491,4
RTS0047492,7
RTS0047493,5
RTS0047494,3
RTS0047495,3
RTS0047496,4
RTS0047497,3
RTS0047498,6
RTS0047499,5
RTS0047500,2
RTS0047501,1
RTS0047502,1
RTS0047503,4
RTS0047504,3
RTS0047505,2
RTS0047506,4
RTS0047507,12
RTS0047508,4
RTS0047509,1
RTS0047510,3
RTS0047511,1
RTS0047512,5
RTS0047513,3
RTS0047514,4
RTS0047515,2
RTS0047516,3
RTS0047517,8
RTS0047518,4
RTS0047520,3
RTS0047521,10
RTS0047522,6
RTS0047523,6
RTS0047524,2
RTS0047525,1
RTS0047526,4
RTS0047527,4
RTS0047528,1
RTS0047529,2
RTS0047530,3
RTS0047531,5
RTS0047532,3
RTS0047533,5
RTS0047534,3
RTS0047535,2
RTS0047536,4
RTS0047537,6
RTS0047538,8
RTS0047540,10
RTS0047541,8
RTS0047543,6
RTS0047544,4
RTS0047545,6
RTS0047546,3
RTS0047547,6
RTS0047548,10
RTS0047549,2
RTS0047550,2
RTS0047551,2
RTS0047552,2
RTS0047553,5
RTS0047558,4
RTS0047559,3
RTS0047560,3
RTS0047561,3
RTS0047562,4
RTS0047563,5
RTS0047564,6
RTS0047565,2
RTS0047566,3
RTS0047567,5
RTS0047568,4
RTS0047569,1
RTS0047570,7
RTS0047571,4
RTS0047572,4
RTS0047573,1
RTS0047574,4
RTS0047575,1
RTS0047576,3
RTS0047577,2
RTS0047578,3
RTS0047579,4
RTS0047580,5
RTS0047581,5
RTS0047582,4
RTS0047583,3
RTS0047584,2
RTS0047585,3
RTS0047587,2
RTS0047588,4
RTS0047590,2
RTS0047591,1
RTS0047592,1
RTS0047593,4
RTS0047594,1
RTS0047595,4
RTS0047596,3
RTS0047597,1
RTS0047598,3
RTS0047599,3
RTS0047600,5
RTS0047601,8
RTS0047602,3
RTS0047603,9
RTS0047604,1
RTS0047606,3
RTS0047613,4
RTS0047614,4
RTS0047615,4
RTS0047616,2
RTS0047617,5
RTS0047618,4
RTS0047620,1
RTS0047621,4
RTS0047624,5
RTS0047625,2
RTS0047626,4
RTS0047627,4
RTS0047628,1
RTS0047630,1
RTS0047631,5
RTS0047632,5
RTS0047633,1
RTS0047634,2
RTS0047635,3
RTS0047636,2
RTS0047637,1
RTS0047638,3
RTS0047640,1
RTS0047643,1
RTS0047644,6
RTS0047645,3
RTS0047646,2
RTS0047647,4
RTS0047648,1
RTS0047649,3
RTS0047650,1
RTS0047651,2
RTS0047652,1
RTS0047653,2
RTS0047654,3
RTS0047656,1
RTS0047657,3
RTS0047658,2
RTS0047659,1
RTS0047660,3
RTS0047661,1
RTS0047662,3
RTS0047663,1
RTS0047664,1
RTS0047665,3
RTS0047667,3
RTS0047668,1
RTS0047669,4
RTS0047670,2
RTS0047672,3
RTS0047673,5
RTS0047674,3
RTS0047675,1
RTS0047676,2
RTS0047677,2
RTS0047678,5
RTS0047679,2
RTS0047681,5
RTS0047682,3
RTS0047684,2
RTS0047685,1
RTS0047686,3
RTS0047687,2
RTS0047688,3
RTS0047689,1
RTS0047691,2
RTS0047692,1
RTS0047693,1
RTS0047694,3
RTS0047695,4
RTS0047696,2
RTS0047697,2
RTS0047698,5
RTS0047699,3
RTS0047701,6
RTS0047702,5
RTS0047703,4
RTS0047704,2
RTS0047706,4
RTS0047707,3
RTS0047708,10
RTS0047709,34
RTS0047710,5
RTS0047711,5
RTS0047712,6
RTS0047713,7
RTS0047714,4
RTS0047715,4
RTS0047716,8
RTS0047717,5
RTS0047718,4
RTS0047720,2
RTS0047721,2
RTS0047722,3
RTS0047723,4
RTS0047724,3
RTS0047725,5
RTS0047726,7
RTS0047727,1
RTS0047728,3
RTS0047729,1
RTS0047730,3
RTS0047731,6
RTS0047732,1
RTS0047733,1
RTS0047734,4
RTS0047735,1
RTS0047736,6
RTS0047737,7
RTS0047738,3
RTS0047739,5
RTS0047740,2
RTS0047741,1
RTS0047742,2
RTS0047743,5
RTS0047744,5
RTS0047745,7
RTS0047746,1
RTS0047747,3
RTS0047748,4
RTS0047749,10
RTS0047750,4
RTS0047752,4
RTS0047753,2
RTS0047754,9
RTS0047755,6
RTS0047756,5
RTS0047757,1
RTS0047758,4
RTS0047759,1
RTS0047760,3
RTS0047761,4
RTS0047762,2
RTS0047763,3
RTS0047764,1
RTS0047765,3
RTS0047766,6
RTS0047767,4
RTS0047768,1
RTS0047769,5
RTS0047770,6
RTS0047771,5
RTS0047772,5
RTS0047773,2
RTS0047774,6
RTS0047775,3
RTS0047776,1
RTS0047777,3
RTS0047778,6
RTS0047779,2
RTS0047780,1
RTS0047781,8
RTS0047782,8
RTS0047783,2
RTS0047784,2
RTS0047785,1
RTS0047786,5
RTS0047787,7
RTS0047788,1
RTS0047789,3
RTS0047790,2
RTS0047791,1
RTS0047792,3
RTS0047793,7
RTS0047794,1
RTS0047795,2
RTS0047796,4
RTS0047797,5
RTS0047798,3
RTS0047799,5
RTS0047800,1
RTS0047801,6
RTS0047802,7
RTS0047803,4
RTS0047804,5
RTS0047805,6
RTS0047806,4
RTS0047807,3
RTS0047808,11
RTS0047809,1
RTS0047811,4
RTS0047812,3
RTS0047813,2
RTS0047814,7
RTS0047816,3
RTS0047818,3
RTS0047819,3
RTS0047820,4
RTS0047821,8
RTS0047822,3
RTS0047823,2
RTS0047824,2
RTS0047825,6
RTS0047826,5
RTS0047827,5
RTS0047828,1
RTS0047829,1
RTS0047830,3
RTS0047831,1
RTS0047832,3
RTS0047833,8
RTS0047834,9
RTS0047835,6
RTS0047836,5
RTS0047837,3
RTS0047838,5
RTS0047839,6
RTS0047840,6
RTS0047841,4
RTS0047842,4
RTS0047843,1
RTS0047844,2
RTS0047845,1
RTS0047846,2
RTS0047848,3
RTS0047849,4
RTS0047850,3
RTS0047851,2
RTS0047852,2
RTS0047853,2
RTS0047854,6
RTS0047855,3
RTS0047856,3
RTS0047857,8
RTS0047858,12
RTS0047859,9
RTS0047860,7
RTS0047861,1
RTS0047862,3
RTS0047863,4
RTS0047864,4
RTS0047865,5
RTS0047866,7
RTS0047867,2
RTS0047868,3
RTS0047869,3
RTS0047870,7
RTS0047871,5
RTS0047872,5
RTS0047873,2
RTS0047874,3
RTS0047875,2
RTS0047876,3
RTS0047877,2
RTS0047878,3
RTS0047879,5
RTS0047880,3
RTS0047881,2
RTS0047882,5
RTS0047883,2
RTS0047884,4
RTS0047885,4
RTS0047886,4
RTS0047891,2
RTS0047893,2
RTS0047894,4
RTS0047895,4
RTS0047896,1
RTS0047897,4
RTS0047898,3
RTS0047899,6
RTS0047900,6
RTS0047901,1
RTS0047902,5
RTS0047903,5
RTS0047904,11
RTS0047906,4
RTS0047907,14
RTS0047908,6
RTS0047909,7
RTS0047910,2
RTS0047912,4
RTS0047913,1
RTS0047915,7
RTS0047916,2
RTS0047917,1
RTS0047920,5
RTS0047921,7
RTS0047924,2
RTS0047925,2
RTS0047926,3
RTS0047927,3
RTS0047928,2
RTS0047929,2
RTS0047930,4
RTS0047931,2
RTS0047932,4
RTS0047933,2
RTS0047934,2
RTS0047935,1
RTS0047936,3
RTS0047937,4
RTS0047938,3
RTS0047939,5
RTS0047940,14
RTS0047941,2
RTS0047942,5
RTS0047943,2
RTS0047944,5
RTS0047945,1
RTS0047946,1
RTS0047947,3
RTS0047948,2
RTS0047949,3
RTS0047951,6
RTS0047952,5
RTS0047953,3
RTS0047954,4
RTS0047956,2
RTS0047957,2
RTS0047958,7
RTS0047959,3
RTS0047960,5
RTS0047961,4
RTS0047963,4
RTS0047964,1
RTS0047966,2
RTS0047967,3
RTS0047968,2
RTS0047969,6
RTS0047970,1
RTS0047972,2
RTS0047973,5
RTS0047974,6
RTS0047975,3
RTS0047976,1
RTS0047979,2
RTS0047980,2
RTS0047981,2
RTS0047982,1
RTS0047985,16
RTS0047986,1
RTS0047987,3
RTS0047988,9
RTS0047990,5
RTS0047991,4
RTS0047992,4
RTS0047993,1
RTS0047994,1
RTS0047995,2
RTS0047996,3
RTS0047997,5
RTS0047998,5
RTS0047999,3
RTS0048000,5
RTS0048001,2
RTS0048003,9
RTS0048005,1
RTS0048006,2
RTS0048008,2
RTS0048009,4
RTS0048012,4
RTS0048013,2
RTS0048014,5
RTS0048015,3
RTS0048016,3
RTS0048017,5
RTS0048018,2
RTS0048019,2
RTS0048020,4
RTS0048021,6
RTS0048022,2
RTS0048023,4
RTS0048026,2
RTS0048027,1
RTS0048028,4
RTS0048029,1
RTS0048030,6
RTS0048032,4
RTS0048033,3
RTS0048034,3
RTS0048035,4
RTS0048036,3
RTS0048037,3
RTS0048038,4
RTS0048040,2
RTS0048041,3
RTS0048042,3
RTS0048043,2
RTS0048044,2
RTS0048045,5
RTS0048046,1
RTS0048047,4
RTS0048048,2
RTS0048049,3
RTS0048050,5
RTS0048051,9
RTS0048052,3
RTS0048053,1
RTS0048054,5
RTS0048055,4
RTS0048056,5
RTS0048057,1
RTS0048058,6
RTS0048059,2
RTS0048060,3
RTS0048061,4
RTS0048062,4
RTS0048063,3
RTS0048064,7
RTS0048065,4
RTS0048066,6
RTS0048067,1
RTS0048068,2
RTS0048069,3
RTS0048070,4
RTS0048071,8
RTS0048072,4
RTS0048073,4
RTS0048076,5
RTS0048077,4
RTS0048078,2
RTS0048079,2
RTS0048080,3
RTS0048081,1
RTS0048082,3
RTS0048084,2
RTS0048085,6
RTS0048086,3
RTS0048087,2
RTS0048088,1
RTS0048089,2
RTS0048090,4
RTS0048091,4
RTS0048092,3
RTS0048093,6
RTS0048094,1
RTS0048096,4
RTS0048097,2
RTS0048098,100
RTS0048099,96
RTS0048100,112
RTS0048101,54
RTS0048102,68
RTS0048104,4
RTS0048105,5
RTS0048106,3
RTS0048107,1
RTS0048108,4
RTS0048109,1
RTS0048110,5
RTS0048111,3
RTS0048112,5
RTS0048113,1
RTS0048114,4
RTS0048115,4
RTS0048116,7
RTS0048117,5
RTS0048118,7
RTS0048120,4
RTS0048126,2
RTS0048127,4
RTS0048129,6
RTS0048130,3
RTS0048131,3
RTS0048132,4
RTS0048133,1
RTS0048134,2
RTS0048135,7
RTS0048136,3
RTS0048138,6
RTS0048139,3
RTS0048140,4
RTS0048141,1
RTS0048142,6
RTS0048144,3
RTS0048145,7
RTS0048146,5
RTS0048147,2
RTS0048148,7
RTS0048149,6
RTS0048150,4
RTS0048151,2
RTS0048152,3
RTS0048153,3
RTS0048154,1
RTS0048155,3
RTS0048156,5
RTS0048158,6
RTS0048159,2
RTS0048160,117
RTS0048161,184
RTS0048162,4
RTS0048163,5
RTS0048164,13
RTS0048165,5
RTS0048166,5
RTS0048167,3
RTS0048168,6
RTS0048169,1
RTS0048170,4
RTS0048171,1
RTS0048172,8
RTS0048173,2
RTS0048175,2
RTS0048176,1
RTS0048178,3
RTS0048179,2
RTS0048180,3
RTS0048181,3
RTS0048182,2
RTS0048183,4
RTS0048184,7
RTS0048185,11
RTS0048186,5
RTS0048188,7
RTS0048189,10
RTS0048190,5
RTS0048191,3
RTS0048192,4
RTS0048193,4
RTS0048194,1
RTS0048195,4
RTS0048196,1
RTS0048197,2
RTS0048198,3
RTS0048200,2
RTS0048201,2
RTS0048202,4
RTS0048203,5
RTS0048204,3
RTS0048205,5
RTS0048207,5
RTS0048208,6
RTS0048209,4
RTS0048210,8
RTS0048211,7
RTS0048212,1
RTS0048213,6
RTS0048214,4
RTS0048216,5
RTS0048217,4
RTS0048218,4
RTS0048219,1
RTS0048220,6
RTS0048221,2
RTS0048222,3
RTS0048223,4
RTS0048224,5
RTS0048225,1
RTS0048226,6
RTS0048227,6
RTS0048228,3
RTS0048229,1
RTS0048230,3
RTS0048231,6
RTS0048232,4
RTS0048233,8
RTS0048234,3
RTS0048235,3
RTS0048236,6
RTS0048237,5
RTS0048238,3
RTS0048239,4
RTS0048240,3
RTS0048241,3
RTS0048242,4
RTS0048243,2
RTS0048244,2
RTS0048245,2
RTS0048246,4
RTS0049343,3
RTS0049344,1
RTS0049345,3
RTS0049346,1
RTS0049347,3
RTS0049348,1
RTS0049349,9
RTS0049350,3
RTS0049351,5
RTS0049352,1
RTS0049353,3
RTS0049354,4
RTS0049355,2
RTS0049356,2
RTS0049357,3
RTS0049358,3
RTS0049359,3
RTS0049360,3
RTS0049361,3
RTS0049362,4
RTS0049363,4
RTS0049364,6
RTS0049365,4
RTS0049366,9
RTS0049367,11
RTS0049368,4
RTS0049369,1
RTS0049370,3
RTS0049371,5
RTS0049372,5
RTS0049373,14
RTS0049374,10
RTS0049375,5
RTS0049376,3
RTS0049377,7
RTS0049378,7
RTS0049379,3
RTS0049380,11
RTS0049381,11
RTS0049382,8
RTS0049383,4
RTS0049384,1
RTS0049385,4
RTS0049386,4
RTS0049387,5
RTS0049388,1
RTS0049389,4
RTS0049390,16
RTS0049391,20
RTS0049392,21
RTS0049393,17
RTS0049394,9
RTS0049395,7
RTS0049396,27
RTS0049397,27
RTS0049398,35
RTS0049399,17
RTS0049400,7
RTS0049401,4
RTS0049402,7
RTS0049404,1
RTS0049405,1
RTS0049406,1
RTS0049407,4
RTS0049408,2
RTS0049409,6
RTS0049410,2
RTS0049411,7
RTS0049412,2
RTS0049413,1
RTS0049414,3
RTS0049415,3
RTS0049416,1
RTS0049417,5
RTS0049418,1
RTS0049419,1
RTS0049421,1
RTS0049422,2
RTS0049423,1
RTS0049424,3
RTS0049425,2
RTS0049426,3
RTS0049427,8
RTS0049428,1
RTS0049429,4
RTS0049430,3
RTS0049431,5
RTS0049432,5
RTS0049433,4
RTS0049435,5
RTS0049436,6
RTS0049437,2
RTS0049440,3
RTS0049441,7
RTS0049442,5
RTS0049443,6
RTS0049444,4
RTS0049445,3
RTS0049446,1
RTS0049447,3
RTS0049448,1
RTS0049449,6
RTS0049450,2
RTS0049451,5
RTS0049452,1
RTS0049453,9
RTS0049454,2
RTS0049455,7
RTS0049456,3
RTS0049457,1
RTS0049458,5
RTS0049459,4
RTS0049460,8
RTS0049461,8
RTS0049462,9
RTS0049463,5
RTS0049464,2
RTS0049465,3
RTS0049466,4
RTS0049467,3
RTS0049468,2
RTS0049469,5
RTS0049470,2
RTS0049471,5
RTS0049472,4
RTS0049473,12
RTS0049474,3
RTS0049475,1
RTS0049476,9
RTS0049477,3
RTS0049478,3
RTS0049479,158
RTS0049480,12
RTS0049482,2
RTS0049483,4
RTS0049484,1
RTS0049485,2
RTS0997079,3
RTS0997080,1
RTS0997081,3
RTS0997082,3
RTS0997083,2
RTS0997084,4
RTS0997085,1
RTS0997086,2
RTS0997088,179
RTS0997089,81
RTS0997090,12
RTS0997091,5
RTS0997092,3
RTS0997093,1
RTS0997096,2
RTS0997097,1
RTS0997098,1
RTS0997099,2
RTS0997100,1
RTS0997101,2
RTS0997103,1
RTS0997105,1
RTS0997106,6
RTS0997107,1
RTS0997108,1
RTS0997109,1
RTS0997110,2
RTS0997111,3
RTS0997112,3
RTS0997113,1
RTS0997114,2
RTS0997115,1
RTS0997116,1
RTS0997118,3
RTS0997121,1
RTS0997122,10
RTS0997123,11
RTS0997124,2
RTS0997125,4
RTS0997126,16
RTS0997127,12
RTS0997128,7
RTS0997129,7
RTS0997130,5
</Code_Summary>
