# Supplementary material for: Spatial meta-transcriptomics reveal associations of intratumor bacteria burden with lung cancer cells showing a distinct oncogenic signature
Source: J Immunother Cancer. 2022 Jul 6;10(7):e004698. doi: 10.1136/jitc-2022-004698 (PMC9260850; doi:10.1136/jitc-2022-004698)
Supplement: Supplementary data [file jitc-2022-004698supp009.zip › DSP-1001250002726-A-F02.dcc]

<Header>
FileVersion,0.02
SoftwareVersion,"GeoMx_NGS_Pipeline_ 2.0.0"
Date,2020-6-15
</Header>

<Scan_Attributes>
ID,DSP-1001250002726-A-F02
Plate_ID,1001250002726
Well,F02
</Scan_Attributes>

<NGS_Processing_Attributes>
SeqSetId,
tamperedIni,No
Raw,7082341
Trimmed,6924204
Stitched,6883483
Aligned,6758276
umiQ30,0.9919
rtsQ30,0.9909
</NGS_Processing_Attributes>


<Code_Summary>
RTS0039454,686
RTS0039455,601
RTS0039456,489
RTS0039457,1092
RTS0039458,481
RTS0039459,117
RTS0039460,81
RTS0039461,140
RTS0039462,91
RTS0039463,108
RTS0039464,92
RTS0039465,144
RTS0039466,103
RTS0039467,176
RTS0039468,84
RTS0039469,93
RTS0039470,116
RTS0039471,129
RTS0039472,127
RTS0039473,81
RTS0039474,176
RTS0039475,149
RTS0039476,195
RTS0039477,212
RTS0039478,208
RTS0039479,108
RTS0039480,76
RTS0039481,60
RTS0039482,101
RTS0039483,91
RTS0039484,100
RTS0039485,110
RTS0039486,74
RTS0039487,47
RTS0039488,118
RTS0039489,106
RTS0039490,120
RTS0039491,105
RTS0039492,77
RTS0039493,128
RTS0039494,250
RTS0039495,130
RTS0039496,162
RTS0039497,140
RTS0039498,137
RTS0039499,959
RTS0039500,802
RTS0039501,818
RTS0039502,1115
RTS0039503,997
RTS0039504,161
RTS0039505,144
RTS0039506,118
RTS0039507,348
RTS0039508,235
RTS0039509,97
RTS0039510,343
RTS0039511,4104
RTS0039512,3334
RTS0039513,4308
RTS0039514,5585
RTS0039515,4876
RTS0039516,78
RTS0039517,84
RTS0039518,101
RTS0039519,59
RTS0039520,70
RTS0039521,128
RTS0039522,167
RTS0039523,92
RTS0039524,189
RTS0039525,242
RTS0039526,187
RTS0039527,262
RTS0039528,176
RTS0039529,218
RTS0039530,186
RTS0039531,137
RTS0039532,121
RTS0039533,147
RTS0039534,89
RTS0039535,121
RTS0039536,64
RTS0039537,58
RTS0039538,68
RTS0039539,79
RTS0039540,51
RTS0039541,114
RTS0039542,120
RTS0039543,118
RTS0039544,78
RTS0039545,132
RTS0039546,74
RTS0039547,76
RTS0039548,135
RTS0039549,119
RTS0039550,108
RTS0039551,127
RTS0039552,93
RTS0039553,126
RTS0039554,153
RTS0039555,149
RTS0039556,53
RTS0039557,92
RTS0039558,65
RTS0039559,71
RTS0039560,81
RTS0039561,84
RTS0039562,131
RTS0039563,88
RTS0039564,120
RTS0039565,168
RTS0039566,65
RTS0039567,66
RTS0039568,68
RTS0039569,76
RTS0039570,61
RTS0039571,59
RTS0039572,64
RTS0039573,79
RTS0039574,70
RTS0039575,69
RTS0039576,83
RTS0039577,175
RTS0039578,141
RTS0039579,133
RTS0039580,159
RTS0039581,259
RTS0039582,260
RTS0039583,317
RTS0039584,229
RTS0039585,209
RTS0039586,90
RTS0039587,123
RTS0039588,147
RTS0039589,154
RTS0039590,136
RTS0039591,222
RTS0039592,198
RTS0039593,144
RTS0039594,213
RTS0039595,183
RTS0039596,140
RTS0039597,96
RTS0039598,103
RTS0039599,98
RTS0039600,115
RTS0039601,65
RTS0039602,64
RTS0039603,55
RTS0039604,81
RTS0039605,65
RTS0039606,62
RTS0039607,82
RTS0039608,75
RTS0039609,88
RTS0039610,74
RTS0039611,118
RTS0039612,71
RTS0039613,92
RTS0039614,75
RTS0039615,59
RTS0039616,64
RTS0039617,74
RTS0039619,81
RTS0039620,75
RTS0039621,86
RTS0039622,74
RTS0039623,72
RTS0039624,64
RTS0039625,81
RTS0039626,97
RTS0039627,73
RTS0039628,80
RTS0039629,78
RTS0039630,77
RTS0039631,88
RTS0039632,208
RTS0039633,193
RTS0039634,217
RTS0039635,176
RTS0039636,73
RTS0039637,74
RTS0039638,84
RTS0039639,90
RTS0039640,63
RTS0039641,115
RTS0039642,89
RTS0039643,96
RTS0039644,106
RTS0039645,94
RTS0039646,110
RTS0039647,83
RTS0039648,78
RTS0039649,78
RTS0039650,88
RTS0039651,335
RTS0039652,373
RTS0039653,285
RTS0039654,214
RTS0039655,296
RTS0039656,353
RTS0039657,365
RTS0039658,239
RTS0039659,344
RTS0039660,249
RTS0039661,112
RTS0039662,100
RTS0039663,134
RTS0039664,130
RTS0039665,136
RTS0039666,94
RTS0039667,52
RTS0039668,73
RTS0039669,131
RTS0039670,89
RTS0039671,172
RTS0039672,248
RTS0039673,187
RTS0039674,224
RTS0039675,213
RTS0039676,105
RTS0039677,118
RTS0039678,98
RTS0039679,125
RTS0039680,98
RTS0039681,336
RTS0039682,249
RTS0039683,162
RTS0039684,241
RTS0039685,237
RTS0039686,1357
RTS0039687,1627
RTS0039688,1568
RTS0039689,1312
RTS0039690,1178
RTS0039691,85
RTS0039692,66
RTS0039693,60
RTS0039694,83
RTS0039695,65
RTS0039696,87
RTS0039697,86
RTS0039698,77
RTS0039699,89
RTS0039700,87
RTS0039701,86
RTS0039702,119
RTS0039703,109
RTS0039704,136
RTS0039705,96
RTS0039706,80
RTS0039707,95
RTS0039708,96
RTS0039709,90
RTS0039710,95
RTS0039711,184
RTS0039712,218
RTS0039713,261
RTS0039714,192
RTS0039715,234
RTS0039716,99
RTS0039717,230
RTS0039718,68
RTS0039719,132
RTS0039720,358
RTS0039721,157
RTS0039722,121
RTS0039723,279
RTS0039724,148
RTS0039725,175
RTS0039726,188
RTS0039727,145
RTS0039728,170
RTS0039729,190
RTS0039730,195
RTS0039731,101
RTS0039732,72
RTS0039733,95
RTS0039734,96
RTS0039735,107
RTS0039736,132
RTS0039737,126
RTS0039738,129
RTS0039739,138
RTS0039740,85
RTS0039741,178
RTS0039742,182
RTS0039743,165
RTS0039744,178
RTS0039745,180
RTS0039746,117
RTS0039747,164
RTS0039749,117
RTS0039750,122
RTS0039751,89
RTS0039752,66
RTS0039753,103
RTS0039754,61
RTS0039755,96
RTS0039756,109
RTS0039757,73
RTS0039758,114
RTS0039759,95
RTS0039760,115
RTS0039761,141
RTS0039762,161
RTS0039763,140
RTS0039764,105
RTS0039765,115
RTS0039766,183
RTS0039767,159
RTS0039768,187
RTS0039769,144
RTS0039770,221
RTS0039771,151
RTS0039772,198
RTS0039773,199
RTS0039774,153
RTS0039775,218
RTS0039776,110
RTS0039777,104
RTS0039778,89
RTS0039779,109
RTS0039780,104
RTS0039781,419
RTS0039782,288
RTS0039783,273
RTS0039784,245
RTS0039785,410
RTS0039786,129
RTS0039787,90
RTS0039788,93
RTS0039789,113
RTS0039790,170
RTS0039791,248
RTS0039792,197
RTS0039793,170
RTS0039794,255
RTS0039795,142
RTS0039796,107
RTS0039797,157
RTS0039798,135
RTS0039799,153
RTS0039800,100
RTS0039801,195
RTS0039802,180
RTS0039803,312
RTS0039804,272
RTS0039805,167
RTS0039806,79
RTS0039807,80
RTS0039808,78
RTS0039809,79
RTS0039810,95
RTS0039811,87
RTS0039812,99
RTS0039813,82
RTS0039814,110
RTS0039815,103
RTS0039816,123
RTS0039817,110
RTS0039818,134
RTS0039819,120
RTS0039820,117
RTS0039821,163
RTS0039822,170
RTS0039823,202
RTS0039824,158
RTS0039825,203
RTS0039826,99
RTS0039827,145
RTS0039828,114
RTS0039829,163
RTS0039830,125
RTS0039831,100
RTS0039832,130
RTS0039833,113
RTS0039834,125
RTS0039835,144
RTS0039836,116
RTS0039838,118
RTS0039839,104
RTS0039840,62
RTS0039841,199
RTS0039842,250
RTS0039843,141
RTS0039844,233
RTS0039845,153
RTS0039846,239
RTS0039847,196
RTS0039848,164
RTS0039849,184
RTS0039850,253
RTS0039851,149
RTS0039852,126
RTS0039853,82
RTS0039854,116
RTS0039855,99
RTS0039856,80
RTS0039857,62
RTS0039858,68
RTS0039859,88
RTS0039860,75
RTS0039861,95
RTS0039862,96
RTS0039863,79
RTS0039864,109
RTS0039865,80
RTS0039866,135
RTS0039867,159
RTS0039868,89
RTS0039869,137
RTS0039870,124
RTS0039871,115
RTS0039872,113
RTS0039873,100
RTS0039874,114
RTS0039875,110
RTS0039876,52
RTS0039877,54
RTS0039878,73
RTS0039879,76
RTS0039880,50
RTS0039881,67
RTS0039882,73
RTS0039883,66
RTS0039884,63
RTS0039885,87
RTS0039886,103
RTS0039887,74
RTS0039888,100
RTS0039890,86
RTS0039891,237
RTS0039892,172
RTS0039893,300
RTS0039894,89
RTS0039895,229
RTS0039896,82
RTS0039897,127
RTS0039898,131
RTS0039899,104
RTS0039900,117
RTS0039901,134
RTS0039902,126
RTS0039903,85
RTS0039904,136
RTS0039905,132
RTS0039906,76
RTS0039907,78
RTS0039908,73
RTS0039909,69
RTS0039910,85
RTS0039911,55
RTS0039912,91
RTS0039913,87
RTS0039914,74
RTS0039915,72
RTS0039916,87
RTS0039917,97
RTS0039918,103
RTS0039919,106
RTS0039920,68
RTS0039921,72
RTS0039922,84
RTS0039923,56
RTS0039924,80
RTS0039925,74
RTS0039926,295
RTS0039927,285
RTS0039928,287
RTS0039929,253
RTS0039930,350
RTS0039931,86
RTS0039932,73
RTS0039933,93
RTS0039934,71
RTS0039935,90
RTS0039936,81
RTS0039937,89
RTS0039938,83
RTS0039939,66
RTS0039940,65
RTS0039941,92
RTS0039942,58
RTS0039943,59
RTS0039944,99
RTS0039945,92
RTS0039946,361
RTS0039947,391
RTS0039948,455
RTS0039949,425
RTS0039950,419
RTS0039951,161
RTS0039952,131
RTS0039953,104
RTS0039954,108
RTS0039955,119
RTS0039956,282
RTS0039957,248
RTS0039958,310
RTS0039959,286
RTS0039960,341
RTS0039961,63
RTS0039962,63
RTS0039963,75
RTS0039964,95
RTS0039965,89
RTS0039966,72
RTS0039967,54
RTS0039968,83
RTS0039969,112
RTS0039970,76
RTS0039971,98
RTS0039972,61
RTS0039973,101
RTS0039974,104
RTS0039975,91
RTS0039976,95
RTS0039977,76
RTS0039978,69
RTS0039979,78
RTS0039980,62
RTS0039981,176
RTS0039982,211
RTS0039983,241
RTS0039984,154
RTS0039985,237
RTS0039986,787
RTS0039987,646
RTS0039988,641
RTS0039989,630
RTS0039990,484
RTS0039991,140
RTS0039992,180
RTS0039993,201
RTS0039994,126
RTS0039995,276
RTS0039996,1198
RTS0039997,918
RTS0039998,1102
RTS0039999,1131
RTS0040000,1192
RTS0040001,84
RTS0040002,125
RTS0040003,109
RTS0040004,79
RTS0040005,151
RTS0040006,826
RTS0040007,790
RTS0040008,524
RTS0040009,804
RTS0040010,820
RTS0040011,94
RTS0040012,73
RTS0040013,106
RTS0040014,83
RTS0040015,82
RTS0040016,82
RTS0040017,103
RTS0040018,102
RTS0040019,133
RTS0040020,114
RTS0040021,90
RTS0040022,81
RTS0040023,75
RTS0040024,72
RTS0040025,56
RTS0040026,169
RTS0040027,278
RTS0040028,216
RTS0040029,196
RTS0040030,262
RTS0040031,86
RTS0040032,67
RTS0040033,63
RTS0040034,88
RTS0040035,50
RTS0040036,70
RTS0040037,75
RTS0040038,54
RTS0040039,58
RTS0040040,61
RTS0040041,60
RTS0040042,63
RTS0040043,67
RTS0040044,87
RTS0040045,64
RTS0040046,148
RTS0040047,162
RTS0040048,180
RTS0040049,89
RTS0040050,67
RTS0040051,93
RTS0040052,75
RTS0040053,97
RTS0040054,77
RTS0040055,84
RTS0040056,57
RTS0040057,57
RTS0040058,74
RTS0040059,71
RTS0040060,66
RTS0040061,75
RTS0040062,71
RTS0040063,64
RTS0040064,87
RTS0040065,67
RTS0040066,136
RTS0040067,123
RTS0040068,140
RTS0040069,109
RTS0040070,149
RTS0040071,85
RTS0040072,102
RTS0040073,93
RTS0040074,76
RTS0040075,101
RTS0040076,159
RTS0040077,253
RTS0040078,164
RTS0040079,141
RTS0040080,166
RTS0040081,79
RTS0040082,58
RTS0040083,71
RTS0040084,74
RTS0040085,85
RTS0040086,61
RTS0040087,66
RTS0040088,84
RTS0040089,61
RTS0040090,63
RTS0040091,85
RTS0040092,59
RTS0040093,91
RTS0040094,82
RTS0040095,79
RTS0040096,130
RTS0040097,117
RTS0040098,94
RTS0040099,128
RTS0040100,115
RTS0040101,59
RTS0040102,71
RTS0040103,53
RTS0040104,82
RTS0040105,72
RTS0040106,87
RTS0040107,86
RTS0040108,88
RTS0040109,97
RTS0040110,90
RTS0040111,67
RTS0040112,73
RTS0040113,49
RTS0040114,51
RTS0040115,83
RTS0040116,613
RTS0040117,489
RTS0040118,342
RTS0040119,481
RTS0040120,516
RTS0040121,101
RTS0040122,97
RTS0040123,79
RTS0040124,82
RTS0040125,109
RTS0040126,164
RTS0040127,216
RTS0040128,189
RTS0040129,150
RTS0040130,215
RTS0040131,73
RTS0040132,79
RTS0040133,77
RTS0040134,73
RTS0040135,92
RTS0040136,80
RTS0040137,103
RTS0040138,118
RTS0040139,102
RTS0040140,94
RTS0040141,121
RTS0040142,153
RTS0040143,154
RTS0040144,178
RTS0040145,132
RTS0040146,128
RTS0040147,140
RTS0040148,101
RTS0040149,123
RTS0040150,98
RTS0040151,117
RTS0040152,93
RTS0040153,93
RTS0040154,124
RTS0040155,91
RTS0040156,189
RTS0040157,149
RTS0040158,172
RTS0040159,201
RTS0040160,181
RTS0040161,73
RTS0040162,55
RTS0040163,67
RTS0040164,79
RTS0040165,60
RTS0040166,43
RTS0040167,79
RTS0040168,61
RTS0040169,68
RTS0040170,58
RTS0040171,39
RTS0040172,65
RTS0040173,61
RTS0040174,54
RTS0040175,57
RTS0040176,49
RTS0040177,69
RTS0040178,66
RTS0040179,39
RTS0040180,83
RTS0040181,72
RTS0040182,74
RTS0040183,47
RTS0040184,63
RTS0040185,60
RTS0040186,78
RTS0040187,63
RTS0040188,49
RTS0040189,75
RTS0040190,86
RTS0040191,96
RTS0040192,78
RTS0040193,81
RTS0040194,119
RTS0040195,112
RTS0040196,61
RTS0040197,48
RTS0040198,62
RTS0040199,72
RTS0040200,74
RTS0040201,230
RTS0040202,198
RTS0040203,191
RTS0040204,172
RTS0040205,203
RTS0040206,188
RTS0040207,88
RTS0040208,181
RTS0040209,191
RTS0040210,205
RTS0040211,84
RTS0040212,83
RTS0040213,58
RTS0040214,77
RTS0040215,106
RTS0040216,68
RTS0040217,68
RTS0040218,58
RTS0040219,64
RTS0040220,59
RTS0040221,111
RTS0040222,100
RTS0040223,92
RTS0040224,73
RTS0040225,82
RTS0040226,94
RTS0040227,51
RTS0040228,70
RTS0040229,51
RTS0040230,113
RTS0040231,52
RTS0040232,69
RTS0040233,60
RTS0040234,63
RTS0040235,73
RTS0040236,95
RTS0040237,73
RTS0040238,75
RTS0040239,65
RTS0040240,72
RTS0040241,78
RTS0040242,108
RTS0040243,87
RTS0040244,92
RTS0040245,83
RTS0040246,59
RTS0040247,89
RTS0040248,62
RTS0040249,100
RTS0040250,80
RTS0040251,68
RTS0040252,57
RTS0040253,68
RTS0040254,69
RTS0040255,59
RTS0040256,59
RTS0040257,36
RTS0040258,66
RTS0040259,66
RTS0040260,79
RTS0040261,72
RTS0040262,90
RTS0040263,94
RTS0040264,92
RTS0040265,103
RTS0040266,68
RTS0040267,70
RTS0040268,69
RTS0040269,59
RTS0040270,74
RTS0040271,195
RTS0040272,201
RTS0040273,153
RTS0040274,172
RTS0040275,169
RTS0040276,210
RTS0040277,288
RTS0040278,450
RTS0040279,437
RTS0040280,311
RTS0040281,74
RTS0040282,74
RTS0040283,82
RTS0040284,80
RTS0040285,107
RTS0040286,72
RTS0040287,78
RTS0040288,73
RTS0040289,64
RTS0040290,87
RTS0040291,55
RTS0040292,47
RTS0040293,75
RTS0040294,68
RTS0040295,88
RTS0040296,66
RTS0040297,92
RTS0040298,54
RTS0040299,65
RTS0040300,78
RTS0040301,48
RTS0040302,58
RTS0040303,50
RTS0040304,71
RTS0040305,88
RTS0040306,77
RTS0040307,64
RTS0040308,62
RTS0040309,71
RTS0040310,61
RTS0040311,103
RTS0040312,99
RTS0040313,83
RTS0040314,93
RTS0040315,102
RTS0040316,70
RTS0040317,69
RTS0040318,63
RTS0040319,93
RTS0040320,77
RTS0040321,90
RTS0040322,100
RTS0040323,95
RTS0040324,91
RTS0040325,64
RTS0040326,124
RTS0040327,124
RTS0040328,185
RTS0040329,242
RTS0040330,184
RTS0040331,80
RTS0040332,53
RTS0040333,81
RTS0040334,72
RTS0040335,72
RTS0040336,70
RTS0040337,92
RTS0040338,38
RTS0040339,65
RTS0040340,63
RTS0040341,93
RTS0040342,53
RTS0040343,74
RTS0040344,101
RTS0040345,105
RTS0040346,57
RTS0040347,108
RTS0040348,71
RTS0040349,125
RTS0040350,83
RTS0040351,100
RTS0040352,127
RTS0040353,103
RTS0040354,91
RTS0040355,67
RTS0040356,422
RTS0040357,423
RTS0040358,307
RTS0040359,321
RTS0040360,485
RTS0040361,167
RTS0040363,87
RTS0040364,185
RTS0040365,125
RTS0040366,134
RTS0040367,138
RTS0040368,186
RTS0040369,133
RTS0040370,141
RTS0040371,83
RTS0040372,104
RTS0040373,109
RTS0040374,53
RTS0040375,56
RTS0040376,135
RTS0040377,103
RTS0040378,100
RTS0040379,118
RTS0040380,74
RTS0040381,75
RTS0040382,71
RTS0040383,77
RTS0040384,60
RTS0040385,57
RTS0040386,141
RTS0040387,106
RTS0040388,115
RTS0040389,108
RTS0040390,108
RTS0040391,84
RTS0040392,95
RTS0040393,97
RTS0040394,88
RTS0040395,85
RTS0040396,190
RTS0040397,188
RTS0040398,208
RTS0040399,220
RTS0040400,178
RTS0040401,408
RTS0040402,397
RTS0040403,287
RTS0040404,317
RTS0040405,143
RTS0040406,206
RTS0040407,206
RTS0040408,260
RTS0040409,201
RTS0040410,260
RTS0040411,90
RTS0040412,49
RTS0040413,107
RTS0040414,90
RTS0040415,71
RTS0040416,1939
RTS0040417,1215
RTS0040418,1028
RTS0040419,1744
RTS0040420,2070
RTS0040421,91
RTS0040422,116
RTS0040423,101
RTS0040424,85
RTS0040425,77
RTS0040426,68
RTS0040428,89
RTS0040429,67
RTS0040430,85
RTS0040431,102
RTS0040432,75
RTS0040433,95
RTS0040434,89
RTS0040435,134
RTS0040436,1246
RTS0040437,1376
RTS0040438,1825
RTS0040439,1636
RTS0040440,1877
RTS0040441,163
RTS0040442,105
RTS0040443,115
RTS0040444,140
RTS0040445,131
RTS0040446,109
RTS0040447,124
RTS0040448,112
RTS0040449,126
RTS0040450,87
RTS0040451,414
RTS0040452,537
RTS0040453,546
RTS0040454,333
RTS0040455,1003
RTS0040456,93
RTS0040457,65
RTS0040458,61
RTS0040459,63
RTS0040460,84
RTS0040461,84
RTS0040462,93
RTS0040463,78
RTS0040464,86
RTS0040465,92
RTS0040466,92
RTS0040467,73
RTS0040468,89
RTS0040469,115
RTS0040470,105
RTS0040471,140
RTS0040472,90
RTS0040473,89
RTS0040474,72
RTS0040475,78
RTS0040476,56
RTS0040477,81
RTS0040478,60
RTS0040479,56
RTS0040480,55
RTS0040481,225
RTS0040482,224
RTS0040483,158
RTS0040484,259
RTS0040485,228
RTS0040486,78
RTS0040487,45
RTS0040488,63
RTS0040489,78
RTS0040490,80
RTS0040491,94
RTS0040492,91
RTS0040493,82
RTS0040494,99
RTS0040495,97
RTS0040496,151
RTS0040497,141
RTS0040498,187
RTS0040499,176
RTS0040500,142
RTS0040501,226
RTS0040502,65
RTS0040503,101
RTS0040504,85
RTS0040505,66
RTS0040506,73
RTS0040507,72
RTS0040508,52
RTS0040509,68
RTS0040510,53
RTS0040511,110
RTS0040512,96
RTS0040513,114
RTS0040514,94
RTS0040515,116
RTS0040516,348
RTS0040517,326
RTS0040518,363
RTS0040519,327
RTS0040520,228
RTS0040521,79
RTS0040522,66
RTS0040523,61
RTS0040524,36
RTS0040525,66
RTS0040526,108
RTS0040527,73
RTS0040528,104
RTS0040529,112
RTS0040530,128
RTS0040531,120
RTS0040532,236
RTS0040533,165
RTS0040534,132
RTS0040535,111
RTS0040536,94
RTS0040537,210
RTS0040538,171
RTS0040539,181
RTS0040540,157
RTS0040541,76
RTS0040542,71
RTS0040543,149
RTS0040544,124
RTS0040545,64
RTS0040546,57
RTS0040547,63
RTS0040548,81
RTS0040549,70
RTS0040550,93
RTS0040551,77
RTS0040552,71
RTS0040553,108
RTS0040554,81
RTS0040555,78
RTS0040556,86
RTS0040557,71
RTS0040558,73
RTS0040559,72
RTS0040560,64
RTS0040561,53
RTS0040562,59
RTS0040563,66
RTS0040564,76
RTS0040565,65
RTS0040566,73
RTS0040567,69
RTS0040568,54
RTS0040569,76
RTS0040570,74
RTS0040571,189
RTS0040572,136
RTS0040573,210
RTS0040574,271
RTS0040575,195
RTS0040576,239
RTS0040577,200
RTS0040578,168
RTS0040579,144
RTS0040580,271
RTS0040581,55
RTS0040582,96
RTS0040583,83
RTS0040584,76
RTS0040585,66
RTS0040586,65
RTS0040587,55
RTS0040588,75
RTS0040589,55
RTS0040590,80
RTS0040591,104
RTS0040592,84
RTS0040593,53
RTS0040594,80
RTS0040595,97
RTS0040596,100
RTS0040597,145
RTS0040598,81
RTS0040599,94
RTS0040600,113
RTS0040601,82
RTS0040602,100
RTS0040603,73
RTS0040604,100
RTS0040605,99
RTS0040606,388
RTS0040607,268
RTS0040608,304
RTS0040609,309
RTS0040610,589
RTS0040611,100
RTS0040612,83
RTS0040613,87
RTS0040614,98
RTS0040615,86
RTS0040616,80
RTS0040617,64
RTS0040618,66
RTS0040619,87
RTS0040620,74
RTS0040621,79
RTS0040622,66
RTS0040623,78
RTS0040624,74
RTS0040625,82
RTS0040626,78
RTS0040627,71
RTS0040628,92
RTS0040629,85
RTS0040630,83
RTS0040631,222
RTS0040632,152
RTS0040633,196
RTS0040634,204
RTS0040635,142
RTS0040636,90
RTS0040637,76
RTS0040638,83
RTS0040639,76
RTS0040640,64
RTS0040641,245
RTS0040642,331
RTS0040643,184
RTS0040644,297
RTS0040645,395
RTS0040646,149
RTS0040647,73
RTS0040648,152
RTS0040649,120
RTS0040650,99
RTS0040651,217
RTS0040652,129
RTS0040653,175
RTS0040654,195
RTS0040655,140
RTS0040656,170
RTS0040657,152
RTS0040658,150
RTS0040659,138
RTS0040660,127
RTS0040661,44
RTS0040662,55
RTS0040663,59
RTS0040664,64
RTS0040665,55
RTS0040666,57
RTS0040667,110
RTS0040668,64
RTS0040669,70
RTS0040670,51
RTS0040671,54
RTS0040672,66
RTS0040673,58
RTS0040674,44
RTS0040675,72
RTS0040676,2818
RTS0040677,2255
RTS0040678,4102
RTS0040679,1654
RTS0040680,5466
RTS0040681,2886
RTS0040682,2652
RTS0040683,3529
RTS0040684,4379
RTS0040685,2643
RTS0040686,69
RTS0040687,107
RTS0040688,58
RTS0040689,82
RTS0040690,91
RTS0040691,98
RTS0040692,99
RTS0040693,145
RTS0040694,116
RTS0040695,148
RTS0040696,67
RTS0040697,67
RTS0040698,62
RTS0040699,68
RTS0040700,53
RTS0040701,2886
RTS0040702,3728
RTS0040703,2608
RTS0040704,3675
RTS0040705,4663
RTS0040706,128
RTS0040707,103
RTS0040708,81
RTS0040709,116
RTS0040710,120
RTS0040711,82
RTS0040712,76
RTS0040713,113
RTS0040714,89
RTS0040715,103
RTS0040716,75
RTS0040717,65
RTS0040718,49
RTS0040719,94
RTS0040720,84
RTS0040721,39
RTS0040722,53
RTS0040723,60
RTS0040724,71
RTS0040725,47
RTS0040726,791
RTS0040727,1294
RTS0040728,1033
RTS0040729,798
RTS0040730,832
RTS0040731,504
RTS0040732,463
RTS0040733,245
RTS0040734,404
RTS0040735,380
RTS0040736,3569
RTS0040737,3039
RTS0040738,2817
RTS0040739,2811
RTS0040740,3393
RTS0040741,171
RTS0040742,109
RTS0040743,156
RTS0040744,139
RTS0040745,163
RTS0040746,224
RTS0040747,208
RTS0040748,188
RTS0040749,261
RTS0040750,167
RTS0040751,82
RTS0040752,85
RTS0040753,68
RTS0040754,69
RTS0040755,75
RTS0040756,128
RTS0040757,96
RTS0040758,102
RTS0040759,134
RTS0040760,162
RTS0040761,196
RTS0040762,187
RTS0040763,188
RTS0040764,160
RTS0040765,214
RTS0040766,84
RTS0040767,93
RTS0040768,99
RTS0040769,123
RTS0040770,65
RTS0040771,67
RTS0040772,57
RTS0040773,74
RTS0040774,85
RTS0040775,69
RTS0040776,55
RTS0040777,82
RTS0040778,78
RTS0040779,82
RTS0040780,67
RTS0040781,176
RTS0040782,262
RTS0040783,107
RTS0040784,187
RTS0040785,141
RTS0040786,58
RTS0040787,88
RTS0040788,70
RTS0040789,69
RTS0040790,57
RTS0040791,78
RTS0040792,96
RTS0040793,65
RTS0040794,70
RTS0040795,67
RTS0040796,100
RTS0040797,92
RTS0040798,81
RTS0040799,77
RTS0040800,70
RTS0040801,238
RTS0040802,197
RTS0040803,204
RTS0040804,141
RTS0040805,141
RTS0040806,69
RTS0040807,66
RTS0040808,60
RTS0040809,80
RTS0040810,78
RTS0040811,55
RTS0040812,90
RTS0040813,63
RTS0040814,91
RTS0040815,79
RTS0040816,127
RTS0040817,120
RTS0040818,164
RTS0040819,160
RTS0040820,165
RTS0040821,125
RTS0040822,88
RTS0040823,83
RTS0040824,116
RTS0040825,125
RTS0040826,524
RTS0040827,318
RTS0040828,387
RTS0040830,344
RTS0040831,90
RTS0040832,82
RTS0040833,94
RTS0040834,74
RTS0040836,1103
RTS0040837,621
RTS0040838,1007
RTS0040839,981
RTS0040840,590
RTS0040841,322
RTS0040842,426
RTS0040843,522
RTS0040844,452
RTS0040845,440
RTS0040846,112
RTS0040847,100
RTS0040848,89
RTS0040849,101
RTS0040850,99
RTS0040851,191
RTS0040852,154
RTS0040853,181
RTS0040854,183
RTS0040855,176
RTS0040856,83
RTS0040857,91
RTS0040858,72
RTS0040859,68
RTS0040860,70
RTS0040861,163
RTS0040862,83
RTS0040863,87
RTS0040864,84
RTS0040865,89
RTS0040866,66
RTS0040867,81
RTS0040868,71
RTS0040869,72
RTS0040870,81
RTS0040871,125
RTS0040872,205
RTS0040873,196
RTS0040874,243
RTS0040875,171
RTS0040876,63
RTS0040877,75
RTS0040878,64
RTS0040879,64
RTS0040880,84
RTS0040881,76
RTS0040882,61
RTS0040883,48
RTS0040884,96
RTS0040885,77
RTS0040886,278
RTS0040887,274
RTS0040888,414
RTS0040889,495
RTS0040890,335
RTS0040891,62
RTS0040892,81
RTS0040893,67
RTS0040894,49
RTS0040895,66
RTS0040896,42
RTS0040897,67
RTS0040898,61
RTS0040899,53
RTS0040900,72
RTS0040901,306
RTS0040902,199
RTS0040903,162
RTS0040904,307
RTS0040905,318
RTS0040906,89
RTS0040907,94
RTS0040908,107
RTS0040909,98
RTS0040910,91
RTS0040911,166
RTS0040912,127
RTS0040913,99
RTS0040914,103
RTS0040915,155
RTS0040916,81
RTS0040917,71
RTS0040918,84
RTS0040919,58
RTS0040920,51
RTS0040921,225
RTS0040922,265
RTS0040923,295
RTS0040924,296
RTS0040925,259
RTS0040926,74
RTS0040927,49
RTS0040928,58
RTS0040929,61
RTS0040930,74
RTS0040931,117
RTS0040932,136
RTS0040933,92
RTS0040934,104
RTS0040935,145
RTS0040936,121
RTS0040937,132
RTS0040938,128
RTS0040939,133
RTS0040940,127
RTS0040941,107
RTS0040942,95
RTS0040943,75
RTS0040944,179
RTS0040945,109
RTS0040946,149
RTS0040947,151
RTS0040948,157
RTS0040949,125
RTS0040950,183
RTS0040951,81
RTS0040952,63
RTS0040953,51
RTS0040954,62
RTS0040955,62
RTS0040956,189
RTS0040957,134
RTS0040958,140
RTS0040959,168
RTS0040960,170
RTS0040961,53
RTS0040962,46
RTS0040963,86
RTS0040964,82
RTS0040965,71
RTS0040966,98
RTS0040967,121
RTS0040968,97
RTS0040969,94
RTS0040970,120
RTS0040971,74
RTS0040972,83
RTS0040973,59
RTS0040974,79
RTS0040975,66
RTS0040976,81
RTS0040977,108
RTS0040978,84
RTS0040979,123
RTS0040980,106
RTS0040981,410
RTS0040982,491
RTS0040983,442
RTS0040984,408
RTS0040985,436
RTS0040986,2537
RTS0040987,2340
RTS0040988,1054
RTS0040989,1663
RTS0040990,834
RTS0040991,208
RTS0040992,144
RTS0040993,161
RTS0040994,213
RTS0040995,199
RTS0040996,156
RTS0040997,188
RTS0040998,143
RTS0040999,169
RTS0041000,149
RTS0041001,149
RTS0041002,243
RTS0041003,214
RTS0041004,259
RTS0041005,208
RTS0041006,146
RTS0041007,146
RTS0041008,162
RTS0041009,134
RTS0041010,115
RTS0041011,68
RTS0041012,56
RTS0041013,52
RTS0041014,60
RTS0041015,56
RTS0041016,182
RTS0041017,129
RTS0041018,153
RTS0041019,146
RTS0041020,148
RTS0041021,209
RTS0041022,181
RTS0041023,281
RTS0041024,243
RTS0041025,255
RTS0041026,133
RTS0041027,133
RTS0041028,149
RTS0041029,128
RTS0041030,121
RTS0041031,238
RTS0041032,268
RTS0041033,162
RTS0041034,235
RTS0041035,264
RTS0041036,164
RTS0041037,114
RTS0041038,161
RTS0041039,113
RTS0041040,159
RTS0041041,147
RTS0041042,130
RTS0041043,143
RTS0041044,120
RTS0041045,85
RTS0041046,1186
RTS0041047,1192
RTS0041048,706
RTS0041049,1408
RTS0041050,1453
RTS0041051,110
RTS0041052,89
RTS0041053,88
RTS0041054,108
RTS0041055,86
RTS0041056,121
RTS0041057,128
RTS0041058,149
RTS0041059,80
RTS0041060,126
RTS0041061,551
RTS0041062,572
RTS0041063,493
RTS0041064,475
RTS0041066,115
RTS0041067,101
RTS0041068,117
RTS0041069,119
RTS0041070,116
RTS0041071,102
RTS0041072,109
RTS0041073,116
RTS0041074,116
RTS0041075,136
RTS0041076,85
RTS0041077,91
RTS0041078,117
RTS0041079,86
RTS0041080,101
RTS0041081,128
RTS0041082,84
RTS0041083,123
RTS0041084,113
RTS0041085,94
RTS0041086,347
RTS0041087,429
RTS0041088,275
RTS0041089,330
RTS0041090,223
RTS0041091,95
RTS0041092,138
RTS0041093,94
RTS0041094,115
RTS0041095,110
RTS0041096,55
RTS0041097,64
RTS0041098,61
RTS0041099,70
RTS0041100,78
RTS0041101,188
RTS0041102,155
RTS0041103,155
RTS0041104,177
RTS0041105,179
RTS0041106,998
RTS0041107,855
RTS0041108,1045
RTS0041109,1077
RTS0041110,838
RTS0041111,155
RTS0041112,134
RTS0041113,156
RTS0041114,153
RTS0041115,182
RTS0041116,208
RTS0041117,257
RTS0041118,200
RTS0041119,174
RTS0041120,212
RTS0041121,128
RTS0041122,128
RTS0041123,141
RTS0041124,66
RTS0041125,113
RTS0041126,147
RTS0041127,181
RTS0041128,133
RTS0041129,91
RTS0041130,114
RTS0041131,531
RTS0041132,591
RTS0041133,552
RTS0041134,640
RTS0041135,620
RTS0041136,192
RTS0041137,181
RTS0041138,171
RTS0041139,191
RTS0041140,138
RTS0041141,173
RTS0041142,230
RTS0041143,95
RTS0041144,83
RTS0041145,119
RTS0041146,54
RTS0041147,72
RTS0041148,75
RTS0041149,86
RTS0041150,61
RTS0041151,122
RTS0041152,125
RTS0041153,100
RTS0041154,104
RTS0041155,143
RTS0041156,190
RTS0041157,142
RTS0041158,144
RTS0041159,132
RTS0041160,120
RTS0041161,75
RTS0041162,75
RTS0041163,65
RTS0041164,63
RTS0041165,73
RTS0041166,77
RTS0041167,114
RTS0041168,127
RTS0041169,118
RTS0041170,121
RTS0041171,190
RTS0041172,249
RTS0041173,152
RTS0041174,223
RTS0041175,223
RTS0041176,125
RTS0041177,115
RTS0041178,103
RTS0041179,124
RTS0041180,79
RTS0041181,109
RTS0041182,119
RTS0041183,75
RTS0041184,91
RTS0041185,101
RTS0041186,150
RTS0041187,102
RTS0041188,230
RTS0041189,141
RTS0041190,217
RTS0041191,345
RTS0041192,232
RTS0041193,272
RTS0041194,152
RTS0041195,183
RTS0041196,91
RTS0041197,77
RTS0041198,70
RTS0041199,66
RTS0041200,64
RTS0041201,45
RTS0041202,89
RTS0041203,84
RTS0041204,56
RTS0041205,62
RTS0041206,287
RTS0041207,581
RTS0041208,440
RTS0041209,558
RTS0041210,224
RTS0041211,344
RTS0041212,291
RTS0041213,368
RTS0041214,354
RTS0041215,388
RTS0041216,247
RTS0041217,236
RTS0041218,130
RTS0041219,275
RTS0041220,150
RTS0041221,108
RTS0041222,67
RTS0041223,71
RTS0041224,91
RTS0041225,83
RTS0041226,91
RTS0041227,89
RTS0041228,69
RTS0041229,116
RTS0041230,104
RTS0041231,407
RTS0041232,366
RTS0041233,486
RTS0041234,503
RTS0041235,360
RTS0041236,69
RTS0041237,62
RTS0041238,67
RTS0041239,83
RTS0041240,105
RTS0041241,103
RTS0041242,106
RTS0041243,54
RTS0041244,93
RTS0041246,113
RTS0041247,123
RTS0041248,96
RTS0041249,121
RTS0041250,129
RTS0041251,200
RTS0041252,203
RTS0041253,193
RTS0041254,299
RTS0041255,320
RTS0041256,78
RTS0041257,123
RTS0041258,95
RTS0041259,131
RTS0041260,122
RTS0041261,132
RTS0041262,157
RTS0041263,119
RTS0041265,172
RTS0041266,99
RTS0041267,90
RTS0041268,95
RTS0041269,108
RTS0041270,102
RTS0041271,112
RTS0041272,66
RTS0041273,55
RTS0041274,91
RTS0041275,77
RTS0041276,88
RTS0041277,95
RTS0041278,105
RTS0041279,105
RTS0041280,99
RTS0041281,63
RTS0041282,73
RTS0041283,79
RTS0041284,81
RTS0041285,61
RTS0041286,89
RTS0041287,94
RTS0041288,92
RTS0041289,96
RTS0041290,101
RTS0041291,95
RTS0041292,93
RTS0041293,78
RTS0041294,74
RTS0041295,81
RTS0041296,86
RTS0041297,100
RTS0041298,93
RTS0041299,96
RTS0041300,96
RTS0041301,86
RTS0041302,123
RTS0041303,101
RTS0041304,110
RTS0041305,95
RTS0041306,126
RTS0041307,97
RTS0041308,122
RTS0041309,118
RTS0041310,111
RTS0041311,98
RTS0041312,190
RTS0041313,195
RTS0041314,211
RTS0041315,153
RTS0041316,200
RTS0041317,189
RTS0041318,267
RTS0041319,155
RTS0041320,175
RTS0041321,128
RTS0041322,96
RTS0041323,86
RTS0041324,108
RTS0041325,107
RTS0041326,63
RTS0041327,119
RTS0041328,113
RTS0041329,77
RTS0041330,84
RTS0041331,67
RTS0041332,69
RTS0041333,70
RTS0041334,66
RTS0041335,75
RTS0041346,510
RTS0041347,375
RTS0041348,548
RTS0041349,512
RTS0041350,750
RTS0041351,95
RTS0041352,89
RTS0041353,85
RTS0041354,70
RTS0041355,85
RTS0041356,62
RTS0041357,59
RTS0041358,72
RTS0041359,75
RTS0041360,71
RTS0041361,103
RTS0041362,97
RTS0041363,105
RTS0041364,117
RTS0041365,100
RTS0041366,125
RTS0041367,93
RTS0041368,112
RTS0041369,64
RTS0041370,57
RTS0041371,87
RTS0041372,81
RTS0041373,78
RTS0041374,75
RTS0041375,70
RTS0041376,98
RTS0041377,59
RTS0041378,58
RTS0041379,62
RTS0041380,56
RTS0041381,77
RTS0041382,82
RTS0041383,73
RTS0041384,89
RTS0041385,78
RTS0041386,67
RTS0041387,63
RTS0041388,86
RTS0041389,73
RTS0041390,89
RTS0041391,69
RTS0041392,72
RTS0041393,67
RTS0041394,65
RTS0041395,62
RTS0041396,88
RTS0041397,69
RTS0041398,70
RTS0041399,64
RTS0041400,70
RTS0041401,81
RTS0041402,90
RTS0041403,62
RTS0041404,57
RTS0041405,87
RTS0041406,67
RTS0041407,102
RTS0041408,54
RTS0041409,63
RTS0041410,96
RTS0041411,58
RTS0041412,80
RTS0041413,66
RTS0041414,64
RTS0041415,86
RTS0041416,46
RTS0041417,60
RTS0041418,78
RTS0041419,96
RTS0041420,70
RTS0041421,70
RTS0041422,69
RTS0041423,56
RTS0041424,72
RTS0041425,73
RTS0041426,75
RTS0041427,92
RTS0041428,62
RTS0041429,76
RTS0041430,89
RTS0041431,83
RTS0041432,60
RTS0041433,54
RTS0041434,74
RTS0041435,87
RTS0041436,54
RTS0041437,45
RTS0041438,71
RTS0041439,87
RTS0041440,81
RTS0041441,67
RTS0041442,69
RTS0041443,82
RTS0041444,102
RTS0041445,58
RTS0041446,69
RTS0041447,67
RTS0041448,70
RTS0041449,81
RTS0041450,75
RTS0041451,86
RTS0041452,76
RTS0041453,83
RTS0041454,60
RTS0041455,72
RTS0041456,118
RTS0041457,111
RTS0041458,91
RTS0041459,134
RTS0041460,82
RTS0041461,60
RTS0041462,72
RTS0041463,59
RTS0041464,56
RTS0041465,71
RTS0041466,154
RTS0041467,214
RTS0041468,201
RTS0041469,190
RTS0041470,232
RTS0041471,80
RTS0041472,91
RTS0041473,84
RTS0041474,83
RTS0041475,88
RTS0041476,184
RTS0041477,260
RTS0041478,217
RTS0041479,235
RTS0041480,227
RTS0041481,61
RTS0041482,68
RTS0041483,77
RTS0041484,71
RTS0041485,89
RTS0041486,116
RTS0041487,137
RTS0041488,133
RTS0041489,106
RTS0041490,118
RTS0041491,72
RTS0041492,54
RTS0041493,56
RTS0041494,62
RTS0041495,68
RTS0041496,779
RTS0041497,898
RTS0041498,955
RTS0041499,947
RTS0041500,859
RTS0041501,174
RTS0041502,130
RTS0041503,152
RTS0041504,155
RTS0041505,195
RTS0041506,85
RTS0041507,63
RTS0041508,55
RTS0041509,68
RTS0041510,72
RTS0041511,362
RTS0041512,662
RTS0041513,583
RTS0041514,425
RTS0041515,285
RTS0041516,58
RTS0041517,71
RTS0041518,66
RTS0041519,77
RTS0041520,80
RTS0041521,54
RTS0041522,66
RTS0041523,74
RTS0041524,72
RTS0041525,62
RTS0041526,1721
RTS0041527,2265
RTS0041528,2267
RTS0041529,314
RTS0041530,1755
RTS0041531,60
RTS0041532,64
RTS0041533,51
RTS0041534,48
RTS0041535,54
RTS0041536,86
RTS0041537,92
RTS0041538,80
RTS0041540,76
RTS0041541,69
RTS0041542,66
RTS0041543,52
RTS0041544,63
RTS0041545,88
RTS0041546,51
RTS0041547,78
RTS0041548,63
RTS0041549,70
RTS0041550,92
RTS0041551,190
RTS0041552,155
RTS0041553,94
RTS0041554,127
RTS0041555,154
RTS0041556,67
RTS0041557,51
RTS0041558,68
RTS0041559,58
RTS0041560,58
RTS0041561,105
RTS0041562,102
RTS0041563,111
RTS0041564,174
RTS0041565,186
RTS0041566,233
RTS0041567,266
RTS0041568,303
RTS0041569,186
RTS0041570,245
RTS0041571,79
RTS0041572,62
RTS0041573,72
RTS0041574,63
RTS0041575,74
RTS0041576,108
RTS0041577,133
RTS0041578,160
RTS0041579,119
RTS0041580,140
RTS0041581,185
RTS0041582,219
RTS0041583,176
RTS0041584,188
RTS0041585,189
RTS0041586,149
RTS0041587,151
RTS0041588,156
RTS0041589,162
RTS0041590,161
RTS0041591,50
RTS0041592,61
RTS0041593,75
RTS0041594,66
RTS0041595,79
RTS0041596,75
RTS0041597,65
RTS0041598,92
RTS0041599,69
RTS0041600,60
RTS0041601,97
RTS0041602,120
RTS0041603,110
RTS0041604,156
RTS0041605,119
RTS0041606,100
RTS0041607,65
RTS0041608,107
RTS0041609,138
RTS0041610,94
RTS0041611,135
RTS0041612,127
RTS0041613,118
RTS0041614,108
RTS0041615,142
RTS0041616,120
RTS0041617,104
RTS0041618,97
RTS0041619,99
RTS0041620,128
RTS0041621,119
RTS0041622,66
RTS0041623,88
RTS0041624,130
RTS0041625,125
RTS0041626,208
RTS0041627,182
RTS0041628,164
RTS0041629,208
RTS0041630,169
RTS0041631,141
RTS0041632,116
RTS0041633,165
RTS0041634,152
RTS0041635,152
RTS0041636,247
RTS0041637,336
RTS0041638,363
RTS0041639,201
RTS0041640,322
RTS0041641,150
RTS0041642,101
RTS0041643,112
RTS0041644,79
RTS0041645,113
RTS0041646,78
RTS0041647,95
RTS0041648,94
RTS0041649,94
RTS0041650,85
RTS0041651,77
RTS0041652,87
RTS0041653,84
RTS0041654,87
RTS0041655,79
RTS0041656,110
RTS0041657,107
RTS0041658,121
RTS0041659,109
RTS0041660,94
RTS0041661,218
RTS0041662,185
RTS0041663,100
RTS0041664,128
RTS0041665,144
RTS0041666,83
RTS0041667,60
RTS0041668,72
RTS0041669,87
RTS0041670,76
RTS0041671,89
RTS0041672,76
RTS0041673,85
RTS0041674,79
RTS0041675,84
RTS0041676,137
RTS0041677,143
RTS0041678,131
RTS0041679,167
RTS0041680,157
RTS0041681,111
RTS0041682,116
RTS0041683,104
RTS0041684,135
RTS0041685,147
RTS0041686,151
RTS0041687,112
RTS0041688,185
RTS0041689,162
RTS0041690,310
RTS0041691,250
RTS0041692,69
RTS0041693,197
RTS0041694,67
RTS0041695,82
RTS0041696,98
RTS0041697,67
RTS0041698,93
RTS0041699,72
RTS0041700,60
RTS0041701,115
RTS0041702,75
RTS0041703,133
RTS0041704,121
RTS0041705,145
RTS0041706,163
RTS0041707,133
RTS0041708,199
RTS0041709,180
RTS0041710,193
RTS0041711,122
RTS0041712,147
RTS0041713,139
RTS0041714,159
RTS0041715,92
RTS0041716,1780
RTS0041717,1454
RTS0041718,1754
RTS0041719,1772
RTS0041720,1487
RTS0041721,180
RTS0041722,144
RTS0041723,162
RTS0041724,211
RTS0041725,156
RTS0041726,55
RTS0041727,59
RTS0041728,81
RTS0041729,55
RTS0041730,57
RTS0041731,67
RTS0041732,71
RTS0041733,71
RTS0041734,51
RTS0041735,93
RTS0041736,96
RTS0041737,96
RTS0041738,108
RTS0041739,106
RTS0041740,95
RTS0041741,107
RTS0041742,115
RTS0041743,123
RTS0041744,104
RTS0041745,65
RTS0041746,232
RTS0041747,188
RTS0041748,148
RTS0041749,157
RTS0041750,160
RTS0041751,125
RTS0041752,88
RTS0041753,194
RTS0041754,163
RTS0041755,154
RTS0041756,299
RTS0041757,213
RTS0041758,256
RTS0041759,335
RTS0041760,244
RTS0041761,63
RTS0041762,62
RTS0041763,84
RTS0041764,69
RTS0041765,61
RTS0041766,75
RTS0041767,53
RTS0041768,52
RTS0041769,58
RTS0041770,80
RTS0041771,76
RTS0041772,83
RTS0041773,54
RTS0041774,59
RTS0041775,64
RTS0041776,183
RTS0041777,135
RTS0041778,156
RTS0041779,176
RTS0041780,151
RTS0041781,76
RTS0041782,99
RTS0041783,91
RTS0041784,117
RTS0041785,103
RTS0041786,142
RTS0041787,208
RTS0041788,151
RTS0041789,128
RTS0041790,194
RTS0041791,130
RTS0041793,134
RTS0041794,179
RTS0041795,126
RTS0041796,55
RTS0041797,82
RTS0041798,91
RTS0041799,76
RTS0041800,65
RTS0041801,56
RTS0041802,88
RTS0041803,81
RTS0041804,88
RTS0041805,70
RTS0041806,99
RTS0041807,81
RTS0041808,162
RTS0041809,158
RTS0041810,146
RTS0041811,214
RTS0041812,255
RTS0041813,247
RTS0041814,196
RTS0041815,237
RTS0041816,123
RTS0041817,109
RTS0041818,67
RTS0041819,111
RTS0041820,102
RTS0041821,214
RTS0041822,255
RTS0041823,107
RTS0041824,189
RTS0041825,114
RTS0041826,123
RTS0041827,153
RTS0041828,117
RTS0041829,89
RTS0041830,66
RTS0041831,86
RTS0041832,153
RTS0041833,164
RTS0041834,197
RTS0041835,155
RTS0041836,184
RTS0041837,143
RTS0041838,114
RTS0041839,160
RTS0041840,111
RTS0041841,73
RTS0041842,82
RTS0041843,91
RTS0041844,67
RTS0041845,88
RTS0041846,76
RTS0041847,85
RTS0041848,84
RTS0041849,82
RTS0041850,80
RTS0041851,116
RTS0041852,120
RTS0041853,99
RTS0041854,84
RTS0041855,85
RTS0041856,119
RTS0041857,298
RTS0041858,288
RTS0041859,149
RTS0041860,270
RTS0041861,155
RTS0041862,140
RTS0041863,131
RTS0041864,172
RTS0041865,163
RTS0041866,156
RTS0041867,173
RTS0041868,167
RTS0041869,126
RTS0041870,122
RTS0041871,187
RTS0041872,131
RTS0041873,232
RTS0041874,261
RTS0041875,148
RTS0041876,250
RTS0041877,263
RTS0041878,201
RTS0041879,319
RTS0041880,299
RTS0041881,91
RTS0041882,118
RTS0041883,157
RTS0041884,109
RTS0041885,144
RTS0041886,376
RTS0041887,655
RTS0041888,442
RTS0041889,367
RTS0041890,426
RTS0041891,390
RTS0041892,378
RTS0041893,383
RTS0041894,243
RTS0041895,327
RTS0041896,188
RTS0041897,157
RTS0041898,230
RTS0041899,155
RTS0041900,101
RTS0041901,118
RTS0041902,82
RTS0041903,109
RTS0041904,109
RTS0041905,119
RTS0041906,2489
RTS0041907,79
RTS0041908,1173
RTS0041909,84
RTS0041910,849
RTS0041911,67
RTS0041912,87
RTS0041913,117
RTS0041914,73
RTS0041915,109
RTS0041916,1326
RTS0041917,2413
RTS0041918,1536
RTS0041919,3190
RTS0041920,2439
RTS0041922,78
RTS0041923,72
RTS0041924,59
RTS0041925,80
RTS0041926,59
RTS0041927,58
RTS0041928,78
RTS0041929,64
RTS0041930,85
RTS0041931,213
RTS0041932,292
RTS0041933,126
RTS0041934,134
RTS0041935,113
RTS0041936,77
RTS0041937,110
RTS0041938,83
RTS0041939,95
RTS0041940,73
RTS0041941,67
RTS0041942,79
RTS0041943,54
RTS0041944,77
RTS0041945,60
RTS0041946,158
RTS0041947,164
RTS0041948,122
RTS0041949,101
RTS0041950,150
RTS0041951,61
RTS0041952,95
RTS0041953,79
RTS0041954,118
RTS0041955,132
RTS0041956,87
RTS0041957,100
RTS0041958,102
RTS0041959,106
RTS0041960,92
RTS0041961,74
RTS0041962,97
RTS0041963,95
RTS0041964,141
RTS0041965,100
RTS0041966,63
RTS0041967,80
RTS0041968,66
RTS0041969,77
RTS0041971,219
RTS0041972,302
RTS0041973,246
RTS0041974,247
RTS0041975,264
RTS0041976,167
RTS0041977,354
RTS0041978,284
RTS0041979,259
RTS0041980,233
RTS0041981,742
RTS0041982,788
RTS0041983,788
RTS0041984,407
RTS0041985,882
RTS0041986,131
RTS0041987,259
RTS0041988,218
RTS0041989,116
RTS0041990,211
RTS0041991,97
RTS0041992,183
RTS0041993,146
RTS0041994,167
RTS0041995,148
RTS0041996,62
RTS0041997,78
RTS0041998,49
RTS0041999,91
RTS0042000,63
RTS0042001,139
RTS0042002,138
RTS0042003,130
RTS0042004,154
RTS0042005,132
RTS0042006,216
RTS0042007,247
RTS0042008,214
RTS0042009,323
RTS0042010,211
RTS0042011,175
RTS0042012,207
RTS0042013,214
RTS0042014,141
RTS0042015,200
RTS0042016,44
RTS0042017,78
RTS0042018,51
RTS0042019,64
RTS0042020,69
RTS0042021,233
RTS0042022,182
RTS0042023,243
RTS0042024,268
RTS0042025,328
RTS0042026,73
RTS0042027,79
RTS0042028,69
RTS0042029,58
RTS0042030,61
RTS0042031,195
RTS0042032,152
RTS0042033,119
RTS0042034,163
RTS0042035,183
RTS0042036,283
RTS0042037,316
RTS0042038,321
RTS0042039,308
RTS0042040,212
RTS0042041,366
RTS0042042,247
RTS0042043,131
RTS0042044,471
RTS0042045,251
RTS0042046,243
RTS0042047,204
RTS0042048,172
RTS0042049,162
RTS0042050,156
RTS0042051,92
RTS0042052,121
RTS0042053,115
RTS0042054,72
RTS0042055,82
RTS0042056,118
RTS0042057,144
RTS0042058,113
RTS0042059,132
RTS0042060,135
RTS0042061,116
RTS0042062,153
RTS0042063,152
RTS0042064,111
RTS0042065,139
RTS0042066,109
RTS0042067,122
RTS0042068,103
RTS0042069,93
RTS0042071,88
RTS0042072,57
RTS0042073,75
RTS0042074,92
RTS0042075,87
RTS0042076,67
RTS0042077,37
RTS0042078,39
RTS0042079,67
RTS0042080,65
RTS0042081,291
RTS0042082,261
RTS0042083,200
RTS0042084,230
RTS0042085,185
RTS0042086,46
RTS0042087,77
RTS0042088,50
RTS0042089,56
RTS0042090,74
RTS0042091,193
RTS0042092,154
RTS0042093,126
RTS0042094,126
RTS0042095,146
RTS0042096,95
RTS0042097,84
RTS0042098,92
RTS0042099,84
RTS0042100,81
RTS0042101,84
RTS0042102,84
RTS0042103,76
RTS0042104,60
RTS0042105,72
RTS0042106,80
RTS0042107,81
RTS0042108,59
RTS0042109,88
RTS0042110,70
RTS0042111,117
RTS0042112,169
RTS0042113,128
RTS0042114,114
RTS0042115,115
RTS0042116,59
RTS0042117,83
RTS0042118,68
RTS0042119,64
RTS0042120,67
RTS0042121,117
RTS0042122,80
RTS0042123,123
RTS0042124,57
RTS0042125,114
RTS0042126,80
RTS0042127,72
RTS0042128,105
RTS0042129,84
RTS0042130,86
RTS0042131,96
RTS0042132,68
RTS0042133,87
RTS0042134,80
RTS0042135,78
RTS0042136,92
RTS0042137,79
RTS0042138,51
RTS0042139,99
RTS0042140,73
RTS0042141,82
RTS0042142,92
RTS0042143,105
RTS0042144,80
RTS0042145,64
RTS0042146,514
RTS0042147,413
RTS0042148,443
RTS0042149,385
RTS0042150,441
RTS0042151,69
RTS0042152,72
RTS0042153,71
RTS0042154,77
RTS0042155,81
RTS0042156,68
RTS0042157,67
RTS0042158,64
RTS0042159,60
RTS0042160,61
RTS0042161,77
RTS0042162,65
RTS0042163,72
RTS0042164,85
RTS0042165,76
RTS0042166,92
RTS0042167,88
RTS0042168,94
RTS0042169,89
RTS0042170,71
RTS0042171,96
RTS0042172,80
RTS0042173,98
RTS0042174,70
RTS0042175,85
RTS0042176,88
RTS0042177,78
RTS0042178,99
RTS0042179,87
RTS0042180,80
RTS0042181,81
RTS0042182,73
RTS0042183,53
RTS0042184,81
RTS0042185,83
RTS0042186,78
RTS0042187,65
RTS0042188,76
RTS0042189,77
RTS0042190,68
RTS0042191,102
RTS0042192,101
RTS0042193,88
RTS0042194,126
RTS0042195,73
RTS0042196,40
RTS0042197,79
RTS0042198,48
RTS0042199,92
RTS0042200,56
RTS0042201,78
RTS0042202,58
RTS0042203,53
RTS0042204,50
RTS0042205,57
RTS0042206,51
RTS0042207,79
RTS0042208,73
RTS0042209,67
RTS0042210,56
RTS0042211,55
RTS0042212,65
RTS0042213,64
RTS0042214,60
RTS0042215,70
RTS0042216,77
RTS0042217,83
RTS0042218,59
RTS0042219,66
RTS0042220,73
RTS0042221,71
RTS0042222,59
RTS0042223,62
RTS0042224,76
RTS0042225,69
RTS0042226,77
RTS0042227,71
RTS0042228,89
RTS0042229,82
RTS0042230,73
RTS0042231,93
RTS0042232,100
RTS0042233,129
RTS0042234,92
RTS0042235,112
RTS0042236,98
RTS0042237,108
RTS0042238,115
RTS0042239,74
RTS0042240,131
RTS0042241,61
RTS0042242,59
RTS0042243,56
RTS0042244,69
RTS0042245,73
RTS0042246,320
RTS0042247,326
RTS0042248,691
RTS0042249,407
RTS0042250,421
RTS0042251,184
RTS0042252,251
RTS0042253,179
RTS0042254,223
RTS0042255,207
RTS0042256,154
RTS0042257,117
RTS0042258,126
RTS0042259,137
RTS0042260,161
RTS0042261,251
RTS0042262,245
RTS0042263,252
RTS0042264,295
RTS0042265,267
RTS0042266,65
RTS0042267,72
RTS0042268,68
RTS0042269,45
RTS0042270,68
RTS0042271,77
RTS0042272,49
RTS0042273,66
RTS0042274,67
RTS0042275,66
RTS0042276,128
RTS0042277,108
RTS0042278,90
RTS0042279,109
RTS0042280,90
RTS0042281,44
RTS0042282,53
RTS0042283,54
RTS0042284,71
RTS0042285,68
RTS0042286,86
RTS0042287,93
RTS0042288,86
RTS0042289,98
RTS0042290,79
RTS0042291,297
RTS0042292,420
RTS0042293,340
RTS0042294,386
RTS0042295,383
RTS0042296,103
RTS0042297,145
RTS0042298,100
RTS0042299,117
RTS0042300,110
RTS0042301,116
RTS0042302,89
RTS0042303,89
RTS0042304,120
RTS0042305,105
RTS0042306,102
RTS0042307,149
RTS0042308,120
RTS0042309,150
RTS0042310,160
RTS0042311,78
RTS0042312,75
RTS0042313,78
RTS0042314,108
RTS0042315,107
RTS0042316,134
RTS0042317,112
RTS0042318,96
RTS0042319,112
RTS0042320,87
RTS0042321,122
RTS0042322,102
RTS0042323,119
RTS0042324,155
RTS0042325,106
RTS0042326,123
RTS0042327,128
RTS0042328,100
RTS0042329,132
RTS0042330,159
RTS0042331,104
RTS0042332,147
RTS0042333,156
RTS0042334,177
RTS0042335,119
RTS0042336,53
RTS0042337,91
RTS0042338,48
RTS0042339,73
RTS0042340,70
RTS0042341,264
RTS0042342,161
RTS0042343,342
RTS0042344,267
RTS0042345,131
RTS0042346,81
RTS0042347,74
RTS0042348,72
RTS0042349,51
RTS0042350,68
RTS0042351,171
RTS0042352,176
RTS0042353,196
RTS0042354,176
RTS0042355,136
RTS0042356,69
RTS0042357,90
RTS0042358,80
RTS0042359,85
RTS0042360,86
RTS0042361,120
RTS0042362,189
RTS0042363,218
RTS0042364,156
RTS0042365,174
RTS0042366,407
RTS0042367,524
RTS0042368,460
RTS0042369,333
RTS0042370,582
RTS0042371,132
RTS0042372,118
RTS0042373,147
RTS0042374,113
RTS0042375,129
RTS0042376,53
RTS0042377,43
RTS0042378,57
RTS0042379,97
RTS0042380,46
RTS0042381,387
RTS0042382,507
RTS0042383,461
RTS0042384,419
RTS0042385,361
RTS0042386,219
RTS0042387,200
RTS0042388,341
RTS0042389,354
RTS0042390,252
RTS0042391,86
RTS0042392,96
RTS0042393,82
RTS0042394,66
RTS0042395,105
RTS0042396,95
RTS0042397,108
RTS0042398,133
RTS0042399,169
RTS0042400,143
RTS0042401,104
RTS0042402,125
RTS0042403,83
RTS0042404,81
RTS0042405,116
RTS0042406,99
RTS0042407,67
RTS0042408,95
RTS0042409,68
RTS0042410,84
RTS0042411,94
RTS0042412,94
RTS0042413,116
RTS0042414,139
RTS0042415,124
RTS0042416,918
RTS0042417,1087
RTS0042418,1037
RTS0042419,894
RTS0042420,946
RTS0042421,100
RTS0042422,94
RTS0042423,120
RTS0042424,98
RTS0042425,70
RTS0042426,130
RTS0042427,122
RTS0042428,172
RTS0042429,150
RTS0042430,139
RTS0042431,191
RTS0042432,300
RTS0042433,214
RTS0042434,363
RTS0042435,235
RTS0042436,102
RTS0042437,92
RTS0042438,96
RTS0042439,126
RTS0042440,98
RTS0042441,84
RTS0042442,92
RTS0042443,78
RTS0042444,99
RTS0042445,85
RTS0042446,98
RTS0042447,83
RTS0042448,132
RTS0042449,73
RTS0042450,81
RTS0042451,118
RTS0042452,113
RTS0042453,193
RTS0042454,119
RTS0042455,106
RTS0042456,158
RTS0042457,152
RTS0042458,156
RTS0042460,152
RTS0042461,419
RTS0042462,310
RTS0042463,275
RTS0042464,369
RTS0042465,362
RTS0042466,135
RTS0042467,120
RTS0042468,118
RTS0042469,151
RTS0042470,107
RTS0042471,153
RTS0042472,150
RTS0042473,179
RTS0042474,145
RTS0042475,208
RTS0042476,174
RTS0042477,155
RTS0042478,151
RTS0042479,163
RTS0042480,160
RTS0042481,332
RTS0042482,652
RTS0042483,1200
RTS0042484,803
RTS0042485,527
RTS0042486,80
RTS0042487,105
RTS0042488,66
RTS0042489,97
RTS0042490,78
RTS0042491,68
RTS0042492,52
RTS0042493,65
RTS0042494,64
RTS0042495,48
RTS0042496,74
RTS0042497,93
RTS0042498,86
RTS0042499,106
RTS0042500,89
RTS0042501,163
RTS0042502,262
RTS0042503,248
RTS0042504,186
RTS0042505,312
RTS0042506,64
RTS0042507,99
RTS0042508,68
RTS0042509,87
RTS0042510,66
RTS0042515,90
RTS0042522,53
RTS0042526,104
RTS0042527,88
RTS0042528,106
RTS0042529,84
RTS0042530,63
RTS0042531,198
RTS0042532,129
RTS0042533,206
RTS0042534,213
RTS0042535,153
RTS0042536,150
RTS0042537,103
RTS0042538,86
RTS0042539,165
RTS0042540,166
RTS0042541,50
RTS0042542,75
RTS0042543,59
RTS0042544,59
RTS0042545,52
RTS0042546,76
RTS0042547,69
RTS0042548,68
RTS0042549,68
RTS0042550,59
RTS0042551,56
RTS0042552,63
RTS0042553,63
RTS0042554,82
RTS0042555,51
RTS0042556,92
RTS0042557,75
RTS0042558,83
RTS0042559,74
RTS0042560,69
RTS0042561,54
RTS0042562,75
RTS0042563,90
RTS0042564,68
RTS0042565,84
RTS0042566,210
RTS0042567,207
RTS0042568,191
RTS0042569,239
RTS0042570,177
RTS0042571,262
RTS0042572,200
RTS0042573,274
RTS0042574,281
RTS0042575,197
RTS0042576,102
RTS0042577,140
RTS0042578,115
RTS0042579,156
RTS0042580,79
RTS0042581,92
RTS0042582,78
RTS0042583,158
RTS0042584,67
RTS0042585,50
RTS0042586,273
RTS0042587,390
RTS0042588,476
RTS0042589,265
RTS0042590,378
RTS0042591,87
RTS0042592,54
RTS0042593,59
RTS0042594,69
RTS0042595,65
RTS0042596,110
RTS0042597,118
RTS0042598,184
RTS0042599,100
RTS0042600,125
RTS0042601,91
RTS0042602,62
RTS0042603,70
RTS0042604,70
RTS0042605,79
RTS0042606,108
RTS0042607,128
RTS0042608,110
RTS0042609,82
RTS0042610,78
RTS0042611,293
RTS0042612,384
RTS0042613,300
RTS0042614,302
RTS0042615,332
RTS0042616,122
RTS0042617,128
RTS0042618,196
RTS0042619,143
RTS0042620,132
RTS0042621,50
RTS0042622,74
RTS0042623,61
RTS0042624,47
RTS0042625,53
RTS0042626,110
RTS0042627,124
RTS0042628,92
RTS0042629,95
RTS0042630,86
RTS0042631,266
RTS0042633,125
RTS0042634,349
RTS0042635,358
RTS0042636,534
RTS0042637,453
RTS0042638,489
RTS0042639,357
RTS0042640,429
RTS0042641,72
RTS0042642,68
RTS0042643,40
RTS0042644,59
RTS0042645,87
RTS0042646,384
RTS0042647,336
RTS0042648,548
RTS0042649,431
RTS0042650,342
RTS0042651,54
RTS0042652,69
RTS0042653,56
RTS0042654,80
RTS0042655,59
RTS0042656,86
RTS0042657,68
RTS0042658,71
RTS0042659,75
RTS0042660,99
RTS0042661,149
RTS0042662,130
RTS0042663,158
RTS0042664,60
RTS0042665,110
RTS0042666,81
RTS0042667,84
RTS0042668,68
RTS0042669,80
RTS0042670,66
RTS0042671,181
RTS0042672,50
RTS0042673,55
RTS0042674,44
RTS0042675,52
RTS0042676,60
RTS0042678,102
RTS0042679,108
RTS0042680,108
RTS0042681,382
RTS0042682,432
RTS0042683,341
RTS0042684,261
RTS0042685,425
RTS0042686,200
RTS0042687,152
RTS0042688,115
RTS0042689,137
RTS0042690,142
RTS0042691,63
RTS0042692,46
RTS0042693,68
RTS0042694,5
RTS0042695,48
RTS0042696,57
RTS0042697,62
RTS0042698,49
RTS0042699,53
RTS0042700,54
RTS0042701,108
RTS0042702,93
RTS0042703,97
RTS0042704,120
RTS0042705,108
RTS0042706,82
RTS0042707,68
RTS0042708,121
RTS0042709,77
RTS0042710,117
RTS0042711,449
RTS0042712,475
RTS0042713,273
RTS0042714,320
RTS0042715,240
RTS0042716,55
RTS0042717,54
RTS0042718,60
RTS0042719,42
RTS0042720,49
RTS0042721,71
RTS0042722,86
RTS0042723,97
RTS0042724,116
RTS0042725,93
RTS0042726,72
RTS0042727,57
RTS0042728,77
RTS0042729,57
RTS0042730,71
RTS0042731,143
RTS0042732,227
RTS0042733,206
RTS0042734,185
RTS0042735,172
RTS0042736,385
RTS0042737,516
RTS0042738,450
RTS0042739,275
RTS0042740,399
RTS0042741,91
RTS0042742,91
RTS0042743,78
RTS0042744,72
RTS0042745,77
RTS0042746,147
RTS0042747,129
RTS0042748,107
RTS0042749,107
RTS0042750,101
RTS0042751,101
RTS0042752,108
RTS0042753,143
RTS0042754,112
RTS0042755,97
RTS0042756,174
RTS0042757,232
RTS0042758,131
RTS0042759,125
RTS0042760,207
RTS0042761,66
RTS0042762,61
RTS0042763,66
RTS0042764,89
RTS0042765,54
RTS0042766,165
RTS0042767,161
RTS0042768,191
RTS0042769,217
RTS0042770,131
RTS0042771,331
RTS0042772,337
RTS0042773,343
RTS0042774,291
RTS0042775,296
RTS0042776,91
RTS0042777,93
RTS0042778,97
RTS0042779,100
RTS0042780,100
RTS0042781,80
RTS0042782,75
RTS0042783,94
RTS0042784,95
RTS0042785,72
RTS0042786,210
RTS0042787,177
RTS0042788,188
RTS0042789,182
RTS0042790,213
RTS0042791,2328
RTS0042792,1211
RTS0042793,1808
RTS0042794,1702
RTS0042795,1909
RTS0042796,78
RTS0042797,95
RTS0042798,49
RTS0042799,65
RTS0042800,78
RTS0042801,77
RTS0042802,90
RTS0042803,60
RTS0042804,66
RTS0042805,85
RTS0042806,89
RTS0042807,103
RTS0042808,151
RTS0042809,110
RTS0042810,99
RTS0042811,156
RTS0042812,198
RTS0042813,132
RTS0042814,170
RTS0042815,183
RTS0042816,94
RTS0042817,144
RTS0042818,111
RTS0042819,130
RTS0042820,95
RTS0042821,109
RTS0042822,91
RTS0042823,61
RTS0042824,88
RTS0042825,86
RTS0042826,142
RTS0042827,148
RTS0042828,131
RTS0042829,141
RTS0042830,175
RTS0042831,190
RTS0042832,167
RTS0042833,136
RTS0042834,173
RTS0042835,135
RTS0042836,116
RTS0042837,106
RTS0042838,93
RTS0042839,96
RTS0042840,128
RTS0042841,132
RTS0042842,107
RTS0042843,125
RTS0042844,124
RTS0042845,116
RTS0042846,84
RTS0042847,175
RTS0042848,212
RTS0042849,75
RTS0042850,139
RTS0042851,143
RTS0042852,100
RTS0042853,127
RTS0042854,121
RTS0042855,108
RTS0042856,89
RTS0042857,89
RTS0042858,125
RTS0042859,136
RTS0042860,113
RTS0042861,112
RTS0042862,69
RTS0042863,123
RTS0042864,99
RTS0042865,109
RTS0042866,136
RTS0042867,171
RTS0042868,105
RTS0042869,244
RTS0042870,160
RTS0042871,180
RTS0042872,93
RTS0042873,89
RTS0042874,113
RTS0042875,137
RTS0042876,176
RTS0042877,172
RTS0042878,165
RTS0042879,123
RTS0042880,221
RTS0042881,184
RTS0042882,193
RTS0042883,254
RTS0042884,273
RTS0042885,262
RTS0042886,137
RTS0042887,104
RTS0042888,124
RTS0042889,129
RTS0042890,141
RTS0042891,56
RTS0042892,89
RTS0042893,79
RTS0042894,91
RTS0042895,82
RTS0042896,311
RTS0042897,164
RTS0042898,193
RTS0042899,300
RTS0042900,267
RTS0042901,88
RTS0042902,67
RTS0042903,56
RTS0042904,61
RTS0042905,78
RTS0042906,196
RTS0042907,157
RTS0042908,158
RTS0042909,210
RTS0042910,129
RTS0042911,90
RTS0042912,85
RTS0042913,111
RTS0042914,64
RTS0042915,61
RTS0042916,64
RTS0042917,92
RTS0042918,77
RTS0042919,82
RTS0042920,62
RTS0042921,249
RTS0042922,186
RTS0042923,220
RTS0042924,140
RTS0042925,223
RTS0042926,75
RTS0042927,78
RTS0042928,89
RTS0042929,79
RTS0042930,58
RTS0042931,79
RTS0042932,102
RTS0042933,86
RTS0042934,96
RTS0042935,83
RTS0042936,569
RTS0042937,526
RTS0042938,640
RTS0042939,649
RTS0042940,526
RTS0042941,839
RTS0042942,758
RTS0042943,956
RTS0042944,839
RTS0042945,743
RTS0042946,88
RTS0042947,139
RTS0042948,87
RTS0042949,79
RTS0042950,87
RTS0042951,103
RTS0042952,98
RTS0042953,92
RTS0042954,91
RTS0042955,120
RTS0042956,124
RTS0042957,147
RTS0042958,123
RTS0042959,151
RTS0042960,142
RTS0042961,171
RTS0042962,150
RTS0042963,182
RTS0042964,197
RTS0042965,257
RTS0042966,100
RTS0042967,99
RTS0042968,94
RTS0042969,96
RTS0042970,146
RTS0042971,254
RTS0042972,163
RTS0042973,231
RTS0042974,155
RTS0042975,203
RTS0042976,255
RTS0042977,237
RTS0042978,222
RTS0042979,198
RTS0042980,183
RTS0042981,122
RTS0042982,117
RTS0042983,153
RTS0042984,113
RTS0042985,121
RTS0042986,171
RTS0042987,183
RTS0042988,183
RTS0042989,162
RTS0042990,150
RTS0042991,111
RTS0042992,165
RTS0042993,107
RTS0042994,162
RTS0042995,154
RTS0042996,88
RTS0042997,100
RTS0042998,71
RTS0042999,70
RTS0043000,78
RTS0043001,105
RTS0043002,102
RTS0043003,93
RTS0043004,132
RTS0043005,110
RTS0043006,100
RTS0043007,122
RTS0043008,144
RTS0043009,110
RTS0043010,105
RTS0043011,138
RTS0043012,147
RTS0043013,155
RTS0043014,179
RTS0043015,152
RTS0043016,100
RTS0043017,151
RTS0043018,110
RTS0043019,141
RTS0043020,94
RTS0043021,196
RTS0043022,166
RTS0043023,287
RTS0043024,314
RTS0043025,288
RTS0043026,108
RTS0043027,169
RTS0043028,170
RTS0043029,164
RTS0043030,136
RTS0043031,85
RTS0043032,116
RTS0043033,115
RTS0043034,140
RTS0043035,79
RTS0043036,175
RTS0043037,116
RTS0043038,136
RTS0043039,167
RTS0043040,199
RTS0043041,75
RTS0043042,66
RTS0043043,71
RTS0043044,65
RTS0043045,76
RTS0043046,60
RTS0043047,69
RTS0043048,97
RTS0043049,99
RTS0043050,75
RTS0043051,160
RTS0043052,119
RTS0043053,120
RTS0043054,86
RTS0043055,116
RTS0043056,95
RTS0043057,125
RTS0043058,114
RTS0043059,129
RTS0043060,111
RTS0043061,479
RTS0043062,257
RTS0043063,292
RTS0043064,244
RTS0043065,284
RTS0043066,84
RTS0043067,91
RTS0043068,77
RTS0043069,85
RTS0043070,89
RTS0043071,117
RTS0043072,138
RTS0043073,180
RTS0043074,162
RTS0043075,153
RTS0043076,102
RTS0043077,121
RTS0043078,83
RTS0043079,105
RTS0043080,121
RTS0043081,225
RTS0043082,187
RTS0043083,192
RTS0043084,187
RTS0043085,194
RTS0043086,163
RTS0043087,181
RTS0043088,198
RTS0043089,187
RTS0043090,160
RTS0043091,72
RTS0043092,71
RTS0043093,98
RTS0043094,152
RTS0043095,120
RTS0043096,74
RTS0043097,61
RTS0043098,71
RTS0043099,85
RTS0043100,65
RTS0043101,88
RTS0043102,76
RTS0043103,95
RTS0043104,91
RTS0043105,59
RTS0043106,113
RTS0043107,114
RTS0043108,71
RTS0043109,97
RTS0043110,118
RTS0043111,200
RTS0043112,193
RTS0043113,185
RTS0043114,218
RTS0043115,176
RTS0043116,184
RTS0043117,118
RTS0043118,88
RTS0043119,96
RTS0043120,132
RTS0043121,73
RTS0043122,88
RTS0043123,84
RTS0043124,90
RTS0043125,79
RTS0043126,366
RTS0043127,192
RTS0043128,330
RTS0043129,207
RTS0043130,241
RTS0043131,128
RTS0043132,78
RTS0043133,86
RTS0043134,81
RTS0043135,115
RTS0043136,154
RTS0043137,127
RTS0043138,146
RTS0043139,109
RTS0043140,97
RTS0043141,102
RTS0043142,119
RTS0043143,111
RTS0043144,100
RTS0043145,108
RTS0043146,100
RTS0043147,137
RTS0043148,139
RTS0043149,112
RTS0043150,84
RTS0043151,127
RTS0043152,153
RTS0043153,164
RTS0043154,117
RTS0043155,139
RTS0043156,996
RTS0043157,851
RTS0043159,912
RTS0043160,1822
RTS0043161,127
RTS0043162,121
RTS0043163,107
RTS0043164,101
RTS0043165,106
RTS0043167,83
RTS0043168,127
RTS0043169,98
RTS0043170,86
RTS0043171,195
RTS0043172,254
RTS0043173,216
RTS0043174,220
RTS0043175,223
RTS0043176,111
RTS0043177,107
RTS0043178,226
RTS0043179,134
RTS0043180,99
RTS0043181,86
RTS0043182,67
RTS0043183,88
RTS0043184,59
RTS0043185,53
RTS0043186,244
RTS0043187,145
RTS0043188,192
RTS0043189,172
RTS0043190,205
RTS0043191,99
RTS0043192,95
RTS0043193,57
RTS0043194,92
RTS0043195,75
RTS0043196,191
RTS0043197,145
RTS0043198,138
RTS0043199,139
RTS0043200,128
RTS0043201,197
RTS0043202,232
RTS0043203,181
RTS0043204,275
RTS0043205,247
RTS0043206,153
RTS0043207,119
RTS0043208,152
RTS0043209,113
RTS0043210,71
RTS0043211,120
RTS0043212,182
RTS0043213,121
RTS0043214,142
RTS0043215,149
RTS0043216,206
RTS0043217,160
RTS0043218,152
RTS0043219,176
RTS0043220,222
RTS0043221,69
RTS0043222,103
RTS0043223,88
RTS0043224,69
RTS0043225,79
RTS0043226,132
RTS0043227,97
RTS0043228,126
RTS0043229,110
RTS0043230,123
RTS0043231,321
RTS0043232,265
RTS0043233,346
RTS0043234,144
RTS0043235,179
RTS0043236,65
RTS0043237,79
RTS0043238,87
RTS0043239,73
RTS0043240,74
RTS0043241,115
RTS0043242,120
RTS0043243,164
RTS0043244,85
RTS0043245,132
RTS0043246,171
RTS0043247,209
RTS0043248,109
RTS0043249,162
RTS0043250,152
RTS0043251,75
RTS0043252,98
RTS0043253,83
RTS0043254,108
RTS0043255,91
RTS0043256,99
RTS0043257,87
RTS0043258,95
RTS0043259,83
RTS0043260,105
RTS0043261,89
RTS0043262,120
RTS0043263,72
RTS0043264,83
RTS0043265,82
RTS0043266,128
RTS0043267,222
RTS0043268,135
RTS0043269,218
RTS0043270,270
RTS0043271,312
RTS0043272,263
RTS0043273,254
RTS0043274,298
RTS0043275,236
RTS0043276,91
RTS0043277,144
RTS0043278,141
RTS0043279,130
RTS0043280,116
RTS0043281,150
RTS0043282,165
RTS0043283,191
RTS0043284,225
RTS0043285,179
RTS0043286,185
RTS0043287,191
RTS0043288,235
RTS0043289,243
RTS0043290,116
RTS0043291,418
RTS0043292,329
RTS0043293,203
RTS0043294,372
RTS0043295,409
RTS0043296,75
RTS0043297,42
RTS0043299,89
RTS0043300,85
RTS0043301,191
RTS0043302,158
RTS0043303,220
RTS0043304,153
RTS0043305,192
RTS0043306,142
RTS0043307,122
RTS0043308,97
RTS0043309,126
RTS0043310,129
RTS0043311,194
RTS0043312,231
RTS0043313,279
RTS0043314,187
RTS0043315,137
RTS0043316,76
RTS0043317,67
RTS0043318,66
RTS0043319,99
RTS0043320,91
RTS0043321,132
RTS0043322,151
RTS0043323,153
RTS0043324,133
RTS0043325,138
RTS0043326,76
RTS0043327,63
RTS0043328,92
RTS0043329,77
RTS0043330,113
RTS0043331,87
RTS0043332,76
RTS0043333,69
RTS0043334,60
RTS0043335,51
RTS0043336,79
RTS0043337,92
RTS0043338,93
RTS0043339,80
RTS0043340,63
RTS0043341,80
RTS0043342,94
RTS0043343,77
RTS0043344,80
RTS0043345,70
RTS0043346,131
RTS0043347,180
RTS0043348,119
RTS0043349,85
RTS0043350,90
RTS0043351,367
RTS0043352,437
RTS0043353,431
RTS0043354,386
RTS0043355,338
RTS0043356,264
RTS0043357,188
RTS0043358,239
RTS0043359,296
RTS0043360,261
RTS0043361,712
RTS0043362,786
RTS0043363,549
RTS0043364,606
RTS0043365,583
RTS0043366,57
RTS0043367,46
RTS0043368,73
RTS0043369,64
RTS0043370,53
RTS0043371,331
RTS0043372,255
RTS0043373,260
RTS0043374,200
RTS0043375,222
RTS0043376,324
RTS0043377,580
RTS0043378,333
RTS0043379,405
RTS0043380,426
RTS0043381,64
RTS0043382,82
RTS0043383,83
RTS0043384,76
RTS0043385,87
RTS0043386,130
RTS0043387,205
RTS0043388,140
RTS0043389,186
RTS0043390,138
RTS0043391,118
RTS0043392,121
RTS0043393,118
RTS0043394,122
RTS0043395,100
RTS0043396,529
RTS0043397,518
RTS0043398,440
RTS0043399,470
RTS0043400,131
RTS0043401,63
RTS0043402,111
RTS0043403,89
RTS0043404,74
RTS0043405,70
RTS0043406,61
RTS0043407,71
RTS0043408,78
RTS0043409,74
RTS0043410,78
RTS0043411,74
RTS0043412,53
RTS0043413,61
RTS0043414,71
RTS0043415,87
RTS0043416,74
RTS0043417,75
RTS0043418,95
RTS0043419,93
RTS0043420,62
RTS0043421,138
RTS0043422,86
RTS0043423,123
RTS0043424,108
RTS0043425,145
RTS0043426,129
RTS0043427,114
RTS0043428,147
RTS0043429,132
RTS0043430,111
RTS0043431,187
RTS0043432,118
RTS0043433,133
RTS0043434,160
RTS0043435,192
RTS0043436,261
RTS0043437,145
RTS0043438,207
RTS0043439,80
RTS0043440,210
RTS0043441,317
RTS0043442,217
RTS0043443,220
RTS0043444,209
RTS0043445,233
RTS0043446,86
RTS0043447,73
RTS0043448,72
RTS0043449,84
RTS0043450,71
RTS0043451,60
RTS0043452,176
RTS0043453,187
RTS0043454,164
RTS0043455,80
RTS0043456,74
RTS0043457,78
RTS0043458,69
RTS0043459,66
RTS0043460,82
RTS0043461,81
RTS0043462,81
RTS0043463,92
RTS0043464,90
RTS0043465,105
RTS0043466,214
RTS0043467,190
RTS0043468,240
RTS0043469,162
RTS0043470,205
RTS0043471,69
RTS0043472,86
RTS0043473,56
RTS0043474,71
RTS0043475,78
RTS0043476,114
RTS0043477,149
RTS0043478,99
RTS0043479,117
RTS0043480,102
RTS0043481,189
RTS0043482,217
RTS0043483,223
RTS0043484,171
RTS0043485,190
RTS0043486,241
RTS0043487,194
RTS0043488,234
RTS0043489,251
RTS0043490,180
RTS0043491,251
RTS0043492,233
RTS0043493,220
RTS0043494,303
RTS0043495,338
RTS0043496,88
RTS0043497,85
RTS0043498,77
RTS0043499,86
RTS0043500,87
RTS0043501,64
RTS0043502,57
RTS0043503,59
RTS0043504,94
RTS0043505,87
RTS0043506,80
RTS0043507,80
RTS0043508,70
RTS0043509,68
RTS0043510,121
RTS0043511,93
RTS0043512,64
RTS0043513,58
RTS0043514,77
RTS0043515,68
RTS0043516,93
RTS0043517,74
RTS0043518,121
RTS0043519,332
RTS0043520,139
RTS0043521,82
RTS0043522,90
RTS0043523,158
RTS0043524,91
RTS0043525,122
RTS0043526,93
RTS0043527,58
RTS0043528,76
RTS0043529,81
RTS0043530,90
RTS0043531,70
RTS0043532,72
RTS0043533,60
RTS0043534,61
RTS0043535,63
RTS0043536,108
RTS0043537,111
RTS0043538,127
RTS0043539,157
RTS0043540,94
RTS0043541,273
RTS0043542,244
RTS0043543,208
RTS0043544,309
RTS0043545,183
RTS0043546,445
RTS0043547,365
RTS0043548,350
RTS0043549,350
RTS0043550,276
RTS0043551,106
RTS0043552,100
RTS0043553,107
RTS0043554,103
RTS0043555,74
RTS0043556,87
RTS0043557,66
RTS0043558,73
RTS0043559,62
RTS0043560,67
RTS0043561,147
RTS0043562,108
RTS0043563,137
RTS0043564,96
RTS0043565,84
RTS0043566,757
RTS0043567,658
RTS0043568,820
RTS0043569,656
RTS0043570,889
RTS0043571,85
RTS0043572,113
RTS0043573,99
RTS0043574,113
RTS0043575,70
RTS0043576,243
RTS0043577,224
RTS0043578,111
RTS0043579,222
RTS0043580,194
RTS0043581,147
RTS0043582,127
RTS0043583,117
RTS0043584,104
RTS0043585,113
RTS0043586,62
RTS0043587,96
RTS0043588,66
RTS0043589,59
RTS0043590,82
RTS0043591,79
RTS0043592,103
RTS0043593,93
RTS0043594,98
RTS0043595,85
RTS0043596,101
RTS0043597,89
RTS0043598,127
RTS0043599,117
RTS0043600,120
RTS0043601,82
RTS0043602,97
RTS0043603,127
RTS0043604,125
RTS0043605,100
RTS0043606,111
RTS0043607,95
RTS0043608,102
RTS0043609,110
RTS0043610,111
RTS0043611,125
RTS0043612,108
RTS0043613,109
RTS0043614,99
RTS0043615,100
RTS0043616,89
RTS0043617,64
RTS0043618,98
RTS0043619,89
RTS0043620,60
RTS0043621,121
RTS0043622,106
RTS0043623,135
RTS0043624,168
RTS0043625,125
RTS0043626,139
RTS0043627,111
RTS0043628,131
RTS0043629,119
RTS0043630,134
RTS0043631,61
RTS0043632,92
RTS0043633,102
RTS0043634,77
RTS0043635,88
RTS0043636,53
RTS0043637,82
RTS0043638,79
RTS0043639,76
RTS0043640,62
RTS0043641,860
RTS0043642,754
RTS0043643,865
RTS0043644,726
RTS0043645,801
RTS0043646,125
RTS0043647,113
RTS0043648,89
RTS0043649,99
RTS0043650,118
RTS0043651,60
RTS0043652,74
RTS0043653,61
RTS0043654,52
RTS0043655,61
RTS0043656,76
RTS0043657,103
RTS0043658,93
RTS0043659,82
RTS0043660,90
RTS0043661,85
RTS0043663,60
RTS0043664,73
RTS0043665,91
RTS0043666,85
RTS0043667,65
RTS0043668,101
RTS0043669,82
RTS0043670,71
RTS0043671,82
RTS0043672,135
RTS0043673,108
RTS0043674,102
RTS0043675,95
RTS0043676,110
RTS0043677,170
RTS0043678,121
RTS0043679,200
RTS0043680,151
RTS0043681,107
RTS0043682,103
RTS0043683,120
RTS0043684,114
RTS0043685,121
RTS0043686,90
RTS0043687,101
RTS0043688,90
RTS0043689,92
RTS0043690,98
RTS0043691,709
RTS0043692,512
RTS0043693,502
RTS0043694,523
RTS0043695,863
RTS0043696,189
RTS0043697,196
RTS0043698,285
RTS0043699,266
RTS0043700,249
RTS0043701,133
RTS0043702,178
RTS0043703,162
RTS0043704,169
RTS0043705,122
RTS0043706,136
RTS0043707,133
RTS0043708,84
RTS0043709,104
RTS0043710,142
RTS0043711,81
RTS0043712,77
RTS0043713,61
RTS0043714,57
RTS0043715,55
RTS0043716,179
RTS0043717,162
RTS0043718,137
RTS0043719,139
RTS0043720,96
RTS0043721,95
RTS0043722,118
RTS0043723,78
RTS0043724,102
RTS0043725,104
RTS0043726,94
RTS0043727,100
RTS0043728,59
RTS0043729,83
RTS0043730,72
RTS0043731,68
RTS0043732,98
RTS0043733,102
RTS0043734,102
RTS0043735,93
RTS0043736,125
RTS0043737,176
RTS0043738,160
RTS0043739,162
RTS0043740,138
RTS0043741,220
RTS0043742,225
RTS0043743,160
RTS0043744,290
RTS0043745,125
RTS0043746,106
RTS0043747,97
RTS0043748,112
RTS0043749,83
RTS0043750,110
RTS0043751,113
RTS0043752,113
RTS0043753,95
RTS0043754,83
RTS0043755,138
RTS0043756,99
RTS0043757,84
RTS0043758,97
RTS0043759,92
RTS0043760,76
RTS0043761,203
RTS0043762,66
RTS0043763,67
RTS0043764,94
RTS0043765,83
RTS0043766,84
RTS0043767,58
RTS0043768,64
RTS0043769,89
RTS0043770,60
RTS0043771,71
RTS0043772,86
RTS0043773,89
RTS0043774,73
RTS0043775,85
RTS0043776,89
RTS0043777,106
RTS0043778,117
RTS0043779,107
RTS0043780,147
RTS0043781,224
RTS0043782,131
RTS0043783,143
RTS0043784,161
RTS0043785,126
RTS0043786,86
RTS0043787,59
RTS0043788,70
RTS0043789,52
RTS0043790,62
RTS0043791,65
RTS0043792,114
RTS0043793,70
RTS0043794,76
RTS0043795,75
RTS0043796,70
RTS0043797,96
RTS0043798,48
RTS0043799,55
RTS0043800,57
RTS0043801,51
RTS0043802,64
RTS0043803,74
RTS0043804,79
RTS0043805,76
RTS0043806,100
RTS0043807,91
RTS0043808,86
RTS0043809,87
RTS0043810,82
RTS0043811,123
RTS0043812,166
RTS0043813,103
RTS0043814,146
RTS0043815,141
RTS0043816,312
RTS0043817,219
RTS0043818,251
RTS0043819,235
RTS0043820,368
RTS0043821,63
RTS0043822,65
RTS0043823,69
RTS0043824,54
RTS0043825,52
RTS0043826,64
RTS0043827,76
RTS0043828,116
RTS0043829,56
RTS0043830,96
RTS0043831,163
RTS0043832,162
RTS0043833,192
RTS0043834,125
RTS0043835,142
RTS0043836,144
RTS0043837,148
RTS0043838,116
RTS0043839,96
RTS0043840,122
RTS0043841,99
RTS0043842,68
RTS0043843,109
RTS0043844,128
RTS0043845,98
RTS0043846,215
RTS0043847,161
RTS0043848,158
RTS0043849,170
RTS0043850,220
RTS0043851,82
RTS0043852,80
RTS0043853,101
RTS0043854,65
RTS0043856,51
RTS0043857,51
RTS0043858,60
RTS0043859,76
RTS0043860,74
RTS0043861,145
RTS0043862,173
RTS0043863,114
RTS0043864,99
RTS0043865,111
RTS0043866,140
RTS0043867,146
RTS0043868,185
RTS0043869,198
RTS0043870,149
RTS0043871,91
RTS0043872,72
RTS0043873,74
RTS0043874,71
RTS0043875,61
RTS0043876,68
RTS0043877,46
RTS0043878,61
RTS0043879,86
RTS0043880,82
RTS0043881,75
RTS0043882,90
RTS0043883,84
RTS0043884,68
RTS0043885,65
RTS0043886,194
RTS0043887,194
RTS0043888,203
RTS0043889,86
RTS0043890,230
RTS0043891,129
RTS0043892,107
RTS0043893,106
RTS0043894,99
RTS0043895,103
RTS0043896,129
RTS0043897,136
RTS0043898,139
RTS0043899,148
RTS0043900,141
RTS0043901,118
RTS0043902,125
RTS0043903,145
RTS0043904,158
RTS0043905,144
RTS0043906,82
RTS0043907,104
RTS0043908,56
RTS0043909,89
RTS0043910,97
RTS0043911,87
RTS0043912,174
RTS0043913,105
RTS0043914,98
RTS0043915,75
RTS0043916,103
RTS0043917,85
RTS0043918,75
RTS0043919,67
RTS0043920,147
RTS0043921,121
RTS0043922,104
RTS0043923,137
RTS0043924,153
RTS0043925,116
RTS0043926,129
RTS0043927,84
RTS0043928,106
RTS0043929,96
RTS0043930,104
RTS0043931,126
RTS0043932,192
RTS0043933,191
RTS0043934,203
RTS0043935,141
RTS0043936,58
RTS0043937,57
RTS0043938,60
RTS0043939,37
RTS0043940,80
RTS0043941,74
RTS0043942,95
RTS0043943,101
RTS0043944,65
RTS0043945,97
RTS0043946,47
RTS0043947,87
RTS0043948,74
RTS0043949,74
RTS0043950,60
RTS0043951,122
RTS0043952,99
RTS0043953,94
RTS0043954,80
RTS0043955,87
RTS0043956,143
RTS0043957,158
RTS0043958,203
RTS0043959,178
RTS0043960,164
RTS0043961,147
RTS0043962,130
RTS0043963,140
RTS0043964,167
RTS0043965,101
RTS0043966,244
RTS0043967,214
RTS0043968,208
RTS0043969,207
RTS0043970,264
RTS0043971,228
RTS0043972,213
RTS0043973,259
RTS0043974,238
RTS0043975,186
RTS0043976,206
RTS0043977,187
RTS0043978,260
RTS0043979,234
RTS0043980,206
RTS0043981,205
RTS0043982,224
RTS0043983,228
RTS0043984,93
RTS0043985,274
RTS0043986,122
RTS0043987,251
RTS0043988,169
RTS0043989,166
RTS0043990,166
RTS0043991,56
RTS0043992,83
RTS0043993,59
RTS0043994,81
RTS0043996,71
RTS0043997,73
RTS0043998,75
RTS0043999,79
RTS0044000,55
RTS0044001,111
RTS0044002,135
RTS0044003,212
RTS0044004,178
RTS0044005,132
RTS0044006,135
RTS0044007,198
RTS0044008,142
RTS0044009,171
RTS0044010,169
RTS0044011,200
RTS0044012,282
RTS0044013,240
RTS0044014,199
RTS0044015,260
RTS0044016,95
RTS0044017,81
RTS0044018,74
RTS0044019,58
RTS0044020,108
RTS0044021,58
RTS0044022,88
RTS0044023,77
RTS0044024,79
RTS0044025,85
RTS0044026,119
RTS0044027,135
RTS0044028,141
RTS0044029,162
RTS0044030,135
RTS0044031,131
RTS0044032,142
RTS0044033,99
RTS0044034,149
RTS0044035,124
RTS0044036,447
RTS0044037,334
RTS0044038,498
RTS0044039,298
RTS0044040,477
RTS0044041,185
RTS0044042,243
RTS0044043,234
RTS0044044,265
RTS0044045,184
RTS0044046,150
RTS0044047,132
RTS0044048,109
RTS0044049,94
RTS0044050,119
RTS0044051,59
RTS0044052,77
RTS0044053,62
RTS0044054,98
RTS0044055,94
RTS0044056,105
RTS0044057,115
RTS0044058,95
RTS0044059,137
RTS0044060,89
RTS0044061,107
RTS0044062,99
RTS0044063,104
RTS0044064,122
RTS0044065,97
RTS0044067,151
RTS0044068,153
RTS0044069,171
RTS0044070,124
RTS0044071,77
RTS0044072,88
RTS0044073,57
RTS0044074,72
RTS0044075,59
RTS0044076,70
RTS0044077,80
RTS0044078,85
RTS0044079,59
RTS0044080,81
RTS0044081,151
RTS0044082,136
RTS0044083,174
RTS0044084,160
RTS0044085,123
RTS0044086,98
RTS0044087,93
RTS0044088,114
RTS0044089,91
RTS0044090,140
RTS0044091,79
RTS0044092,72
RTS0044093,63
RTS0044094,89
RTS0044095,59
RTS0044096,82
RTS0044097,88
RTS0044098,57
RTS0044099,84
RTS0044100,87
RTS0044101,211
RTS0044102,184
RTS0044103,187
RTS0044104,173
RTS0044105,215
RTS0044106,205
RTS0044107,216
RTS0044108,222
RTS0044109,240
RTS0044110,294
RTS0044111,170
RTS0044112,102
RTS0044113,157
RTS0044114,102
RTS0044115,179
RTS0044116,144
RTS0044117,109
RTS0044118,125
RTS0044119,184
RTS0044120,143
RTS0044121,83
RTS0044122,83
RTS0044123,78
RTS0044124,96
RTS0044125,89
RTS0044126,86
RTS0044127,73
RTS0044128,68
RTS0044129,87
RTS0044130,54
RTS0044131,170
RTS0044132,143
RTS0044133,147
RTS0044134,139
RTS0044135,127
RTS0044136,73
RTS0044137,78
RTS0044138,76
RTS0044139,78
RTS0044140,90
RTS0044141,127
RTS0044142,107
RTS0044143,122
RTS0044144,93
RTS0044145,75
RTS0044146,95
RTS0044147,96
RTS0044148,117
RTS0044149,97
RTS0044150,92
RTS0044151,127
RTS0044152,129
RTS0044153,130
RTS0044154,96
RTS0044155,154
RTS0044156,428
RTS0044157,445
RTS0044158,825
RTS0044159,438
RTS0044160,472
RTS0044161,118
RTS0044162,196
RTS0044163,175
RTS0044164,188
RTS0044165,96
RTS0044166,191
RTS0044167,104
RTS0044168,129
RTS0044169,175
RTS0044170,170
RTS0044171,131
RTS0044172,141
RTS0044173,120
RTS0044174,102
RTS0044175,142
RTS0044176,141
RTS0044177,113
RTS0044178,96
RTS0044180,73
RTS0044181,121
RTS0044182,113
RTS0044183,75
RTS0044184,125
RTS0044185,118
RTS0044186,104
RTS0044187,102
RTS0044188,70
RTS0044189,76
RTS0044190,90
RTS0044191,264
RTS0044192,377
RTS0044193,249
RTS0044194,245
RTS0044195,407
RTS0044196,228
RTS0044197,136
RTS0044198,274
RTS0044199,241
RTS0044200,120
RTS0044206,116
RTS0044207,118
RTS0044208,107
RTS0044209,71
RTS0044210,97
RTS0044211,146
RTS0044212,133
RTS0044213,108
RTS0044214,153
RTS0044215,110
RTS0044216,136
RTS0044217,140
RTS0044218,128
RTS0044219,120
RTS0044220,116
RTS0044221,60
RTS0044222,76
RTS0044223,70
RTS0044224,91
RTS0044225,67
RTS0044226,95
RTS0044227,71
RTS0044228,71
RTS0044229,74
RTS0044230,101
RTS0044231,61
RTS0044232,67
RTS0044233,81
RTS0044234,76
RTS0044235,65
RTS0044236,108
RTS0044237,131
RTS0044238,111
RTS0044239,97
RTS0044240,114
RTS0044241,112
RTS0044242,161
RTS0044243,135
RTS0044244,125
RTS0044245,108
RTS0044246,138
RTS0044247,131
RTS0044248,151
RTS0044249,100
RTS0044250,106
RTS0044251,181
RTS0044252,180
RTS0044253,146
RTS0044254,118
RTS0044255,173
RTS0044256,145
RTS0044257,174
RTS0044258,173
RTS0044259,140
RTS0044260,146
RTS0044261,523
RTS0044262,270
RTS0044263,259
RTS0044264,285
RTS0044265,257
RTS0044266,115
RTS0044267,106
RTS0044268,131
RTS0044269,108
RTS0044270,109
RTS0044271,111
RTS0044272,142
RTS0044273,130
RTS0044274,106
RTS0044275,129
RTS0044276,85
RTS0044277,73
RTS0044278,87
RTS0044279,65
RTS0044280,88
RTS0044281,176
RTS0044282,123
RTS0044283,128
RTS0044284,149
RTS0044285,124
RTS0044286,73
RTS0044287,83
RTS0044288,68
RTS0044289,62
RTS0044290,94
RTS0044291,91
RTS0044292,139
RTS0044293,85
RTS0044294,87
RTS0044295,94
RTS0044296,125
RTS0044297,148
RTS0044298,140
RTS0044299,156
RTS0044300,133
RTS0044301,140
RTS0044302,125
RTS0044303,122
RTS0044304,112
RTS0044305,99
RTS0044306,380
RTS0044307,299
RTS0044308,454
RTS0044309,451
RTS0044310,422
RTS0044311,73
RTS0044312,81
RTS0044313,82
RTS0044314,72
RTS0044315,87
RTS0044316,79
RTS0044317,131
RTS0044318,98
RTS0044319,86
RTS0044320,30
RTS0044321,74
RTS0044322,88
RTS0044323,126
RTS0044324,102
RTS0044325,82
RTS0044326,74
RTS0044327,111
RTS0044328,77
RTS0044329,123
RTS0044330,76
RTS0044331,1922
RTS0044332,1726
RTS0044333,2295
RTS0044334,2173
RTS0044335,1932
RTS0044336,60
RTS0044337,75
RTS0044338,101
RTS0044339,98
RTS0044340,54
RTS0044341,71
RTS0044342,80
RTS0044343,71
RTS0044344,80
RTS0044345,78
RTS0044346,1103
RTS0044347,1299
RTS0044348,1221
RTS0044349,1470
RTS0044350,1147
RTS0044351,805
RTS0044352,468
RTS0044353,1215
RTS0044354,661
RTS0044355,955
RTS0044356,85
RTS0044357,119
RTS0044358,106
RTS0044359,224
RTS0044360,107
RTS0044361,185
RTS0044362,213
RTS0044363,135
RTS0044364,189
RTS0044365,116
RTS0044366,481
RTS0044367,369
RTS0044368,559
RTS0044369,501
RTS0044370,423
RTS0044371,71
RTS0044372,63
RTS0044373,66
RTS0044374,67
RTS0044375,91
RTS0044376,326
RTS0044377,535
RTS0044378,346
RTS0044379,675
RTS0044380,576
RTS0044381,143
RTS0044382,124
RTS0044383,157
RTS0044384,127
RTS0044385,151
RTS0044386,114
RTS0044387,130
RTS0044388,147
RTS0044389,94
RTS0044390,107
RTS0044391,480
RTS0044392,573
RTS0044393,449
RTS0044394,400
RTS0044395,407
RTS0044396,73
RTS0044397,78
RTS0044399,60
RTS0044400,50
RTS0044401,76
RTS0044402,94
RTS0044403,99
RTS0044404,116
RTS0044405,97
RTS0044406,56
RTS0044407,62
RTS0044408,83
RTS0044409,74
RTS0044410,70
RTS0044411,73
RTS0044412,62
RTS0044413,71
RTS0044414,58
RTS0044415,80
RTS0044416,417
RTS0044417,362
RTS0044418,313
RTS0044419,287
RTS0044420,492
RTS0044421,68
RTS0044422,76
RTS0044423,88
RTS0044424,86
RTS0044425,81
RTS0044426,105
RTS0044427,70
RTS0044428,62
RTS0044429,88
RTS0044430,78
RTS0044431,166
RTS0044432,146
RTS0044433,174
RTS0044434,190
RTS0044435,188
RTS0044436,137
RTS0044437,134
RTS0044438,143
RTS0044439,177
RTS0044440,180
RTS0044441,209
RTS0044442,210
RTS0044443,294
RTS0044444,192
RTS0044445,192
RTS0044446,107
RTS0044447,98
RTS0044448,84
RTS0044449,105
RTS0044450,87
RTS0044451,95
RTS0044452,82
RTS0044453,69
RTS0044454,107
RTS0044455,71
RTS0044456,87
RTS0044457,124
RTS0044458,102
RTS0044459,84
RTS0044460,109
RTS0044461,135
RTS0044462,119
RTS0044463,98
RTS0044464,105
RTS0044465,121
RTS0044466,84
RTS0044467,90
RTS0044468,88
RTS0044469,82
RTS0044470,64
RTS0044471,109
RTS0044472,103
RTS0044473,78
RTS0044474,119
RTS0044475,92
RTS0044476,125
RTS0044477,175
RTS0044478,97
RTS0044479,122
RTS0044480,128
RTS0044481,157
RTS0044482,139
RTS0044483,135
RTS0044484,123
RTS0044485,145
RTS0044486,136
RTS0044487,139
RTS0044488,120
RTS0044489,139
RTS0044490,99
RTS0044491,105
RTS0044492,104
RTS0044493,133
RTS0044494,99
RTS0044495,108
RTS0044496,243
RTS0044497,226
RTS0044498,191
RTS0044499,265
RTS0044500,254
RTS0044501,130
RTS0044502,113
RTS0044503,158
RTS0044504,150
RTS0044505,121
RTS0044506,159
RTS0044507,88
RTS0044508,165
RTS0044509,164
RTS0044510,149
RTS0044511,66
RTS0044512,88
RTS0044513,91
RTS0044514,79
RTS0044515,105
RTS0044516,146
RTS0044517,151
RTS0044518,162
RTS0044519,132
RTS0044520,130
RTS0044521,202
RTS0044522,163
RTS0044523,153
RTS0044524,92
RTS0044525,116
RTS0044526,126
RTS0044527,165
RTS0044528,186
RTS0044529,207
RTS0044530,143
RTS0044531,149
RTS0044532,118
RTS0044533,137
RTS0044534,137
RTS0044535,160
RTS0044536,92
RTS0044537,68
RTS0044538,84
RTS0044539,102
RTS0044540,81
RTS0044541,108
RTS0044542,110
RTS0044543,122
RTS0044544,125
RTS0044545,112
RTS0044546,252
RTS0044547,247
RTS0044548,232
RTS0044549,283
RTS0044550,296
RTS0044551,158
RTS0044552,171
RTS0044553,148
RTS0044554,118
RTS0044555,173
RTS0044556,57
RTS0044557,72
RTS0044558,55
RTS0044559,70
RTS0044560,61
RTS0044561,95
RTS0044562,108
RTS0044563,121
RTS0044564,144
RTS0044565,115
RTS0044566,88
RTS0044567,94
RTS0044568,106
RTS0044569,72
RTS0044570,96
RTS0044571,78
RTS0044572,69
RTS0044573,52
RTS0044574,78
RTS0044575,82
RTS0044576,67
RTS0044577,78
RTS0044578,121
RTS0044579,108
RTS0044580,70
RTS0044581,83
RTS0044582,150
RTS0044583,120
RTS0044584,173
RTS0044585,76
RTS0044586,75
RTS0044587,50
RTS0044588,75
RTS0044589,72
RTS0044590,70
RTS0044591,200
RTS0044592,139
RTS0044593,155
RTS0044594,165
RTS0044595,123
RTS0044596,148
RTS0044597,144
RTS0044598,179
RTS0044599,167
RTS0044600,110
RTS0044601,134
RTS0044602,136
RTS0044603,102
RTS0044604,173
RTS0044605,129
RTS0044606,69
RTS0044607,71
RTS0044608,41
RTS0044609,52
RTS0044610,82
RTS0044611,93
RTS0044612,66
RTS0044613,72
RTS0044614,95
RTS0044615,46
RTS0044616,76
RTS0044617,70
RTS0044618,81
RTS0044619,67
RTS0044620,95
RTS0044621,206
RTS0044622,232
RTS0044623,223
RTS0044624,238
RTS0044625,183
RTS0044626,71
RTS0044627,60
RTS0044628,60
RTS0044629,81
RTS0044630,81
RTS0044631,66
RTS0044632,81
RTS0044633,74
RTS0044634,80
RTS0044635,79
RTS0044636,64
RTS0044637,82
RTS0044638,87
RTS0044639,88
RTS0044640,67
RTS0044641,87
RTS0044642,79
RTS0044643,77
RTS0044644,129
RTS0044645,94
RTS0044646,71
RTS0044647,78
RTS0044648,57
RTS0044649,75
RTS0044650,42
RTS0044651,160
RTS0044652,180
RTS0044653,144
RTS0044654,184
RTS0044655,179
RTS0044656,177
RTS0044657,172
RTS0044658,269
RTS0044659,231
RTS0044660,223
RTS0044661,284
RTS0044662,275
RTS0044663,210
RTS0044664,469
RTS0044665,284
RTS0044666,170
RTS0044667,152
RTS0044668,239
RTS0044669,216
RTS0044670,175
RTS0044671,139
RTS0044672,132
RTS0044673,131
RTS0044674,162
RTS0044675,180
RTS0044676,325
RTS0044677,302
RTS0044678,357
RTS0044679,448
RTS0044680,378
RTS0044681,59
RTS0044682,81
RTS0044683,73
RTS0044684,62
RTS0044685,67
RTS0044686,216
RTS0044687,285
RTS0044688,288
RTS0044689,313
RTS0044690,338
RTS0044691,161
RTS0044692,205
RTS0044693,196
RTS0044694,268
RTS0044695,137
RTS0044696,156
RTS0044697,143
RTS0044698,146
RTS0044699,148
RTS0044700,165
RTS0044701,207
RTS0044702,156
RTS0044703,201
RTS0044704,176
RTS0044705,144
RTS0044706,52
RTS0044707,77
RTS0044708,68
RTS0044709,82
RTS0044710,75
RTS0044711,114
RTS0044712,151
RTS0044714,136
RTS0044715,148
RTS0044716,358
RTS0044717,243
RTS0044718,393
RTS0044719,218
RTS0044720,453
RTS0044721,298
RTS0044722,252
RTS0044723,261
RTS0044724,251
RTS0044725,221
RTS0044726,159
RTS0044727,172
RTS0044728,143
RTS0044729,193
RTS0044730,184
RTS0044731,115
RTS0044732,109
RTS0044733,86
RTS0044734,90
RTS0044735,113
RTS0044736,159
RTS0044737,146
RTS0044738,129
RTS0044739,111
RTS0044740,75
RTS0044741,65
RTS0044742,57
RTS0044743,89
RTS0044744,77
RTS0044745,62
RTS0044746,81
RTS0044747,67
RTS0044748,58
RTS0044749,65
RTS0044750,77
RTS0044751,121
RTS0044752,150
RTS0044753,118
RTS0044754,119
RTS0044755,127
RTS0044756,127
RTS0044757,114
RTS0044758,131
RTS0044759,102
RTS0044760,120
RTS0044761,130
RTS0044762,135
RTS0044763,140
RTS0044764,100
RTS0044765,124
RTS0044766,102
RTS0044767,100
RTS0044768,115
RTS0044769,73
RTS0044770,83
RTS0044771,118
RTS0044772,77
RTS0044773,100
RTS0044774,73
RTS0044775,125
RTS0044776,163
RTS0044777,211
RTS0044778,173
RTS0044779,182
RTS0044780,170
RTS0044781,351
RTS0044782,319
RTS0044783,352
RTS0044784,324
RTS0044785,249
RTS0044786,266
RTS0044787,255
RTS0044788,211
RTS0044789,283
RTS0044790,132
RTS0044791,733
RTS0044792,630
RTS0044793,134
RTS0044794,138
RTS0044795,146
RTS0044796,118
RTS0044797,144
RTS0044798,108
RTS0044799,147
RTS0044800,77
RTS0044801,84
RTS0044802,89
RTS0044803,60
RTS0044804,100
RTS0044805,91
RTS0044806,114
RTS0044807,117
RTS0044808,136
RTS0044809,132
RTS0044810,132
RTS0044811,215
RTS0044812,198
RTS0044813,264
RTS0044814,311
RTS0044815,286
RTS0044816,137
RTS0044817,126
RTS0044818,126
RTS0044819,102
RTS0044820,117
RTS0044821,155
RTS0044822,169
RTS0044823,167
RTS0044824,96
RTS0044825,168
RTS0044826,90
RTS0044827,141
RTS0044828,125
RTS0044829,121
RTS0044830,98
RTS0044831,105
RTS0044832,83
RTS0044833,99
RTS0044834,97
RTS0044835,94
RTS0044836,158
RTS0044837,146
RTS0044838,162
RTS0044839,145
RTS0044840,155
RTS0044841,59
RTS0044842,56
RTS0044843,66
RTS0044844,63
RTS0044845,63
RTS0044846,72
RTS0044847,44
RTS0044848,110
RTS0044849,131
RTS0044850,80
RTS0044851,103
RTS0044852,109
RTS0044853,149
RTS0044854,118
RTS0044855,111
RTS0044856,78
RTS0044857,82
RTS0044858,78
RTS0044859,80
RTS0044860,65
RTS0044861,151
RTS0044862,130
RTS0044863,120
RTS0044864,102
RTS0044865,162
RTS0044866,159
RTS0044867,212
RTS0044868,197
RTS0044869,198
RTS0044870,190
RTS0044871,172
RTS0044872,128
RTS0044873,153
RTS0044874,179
RTS0044875,230
RTS0044876,177
RTS0044877,410
RTS0044878,327
RTS0044879,321
RTS0044880,465
RTS0044881,60
RTS0044882,103
RTS0044883,101
RTS0044884,114
RTS0044885,102
RTS0044886,134
RTS0044887,123
RTS0044888,154
RTS0044889,125
RTS0044890,130
RTS0044891,182
RTS0044892,203
RTS0044893,154
RTS0044894,185
RTS0044895,186
RTS0044896,472
RTS0044897,443
RTS0044898,397
RTS0044899,467
RTS0044900,351
RTS0044901,170
RTS0044902,181
RTS0044903,179
RTS0044904,169
RTS0044905,184
RTS0044906,845
RTS0044907,689
RTS0044908,710
RTS0044909,817
RTS0044910,559
RTS0044911,92
RTS0044912,77
RTS0044913,76
RTS0044914,93
RTS0044915,72
RTS0044916,109
RTS0044917,106
RTS0044918,115
RTS0044919,107
RTS0044920,123
RTS0044921,575
RTS0044922,528
RTS0044923,574
RTS0044924,419
RTS0044925,439
RTS0044926,90
RTS0044927,83
RTS0044928,92
RTS0044929,77
RTS0044930,79
RTS0044931,84
RTS0044932,120
RTS0044933,109
RTS0044934,73
RTS0044935,109
RTS0044936,190
RTS0044937,239
RTS0044938,214
RTS0044939,244
RTS0044940,317
RTS0044941,98
RTS0044942,99
RTS0044943,114
RTS0044944,108
RTS0044945,59
RTS0044946,124
RTS0044947,83
RTS0044948,127
RTS0044949,111
RTS0044950,82
RTS0044951,70
RTS0044952,74
RTS0044953,68
RTS0044954,78
RTS0044955,69
RTS0044956,257
RTS0044957,277
RTS0044958,201
RTS0044959,166
RTS0044960,229
RTS0044961,102
RTS0044962,103
RTS0044963,71
RTS0044964,95
RTS0044965,78
RTS0044966,72
RTS0044967,110
RTS0044968,141
RTS0044969,78
RTS0044970,113
RTS0044971,82
RTS0044972,80
RTS0044973,80
RTS0044974,70
RTS0044975,83
RTS0044976,67
RTS0044977,85
RTS0044978,58
RTS0044979,83
RTS0044980,77
RTS0044981,77
RTS0044982,89
RTS0044983,77
RTS0044984,82
RTS0044985,111
RTS0044986,62
RTS0044987,53
RTS0044988,60
RTS0044989,67
RTS0044990,87
RTS0044991,77
RTS0044992,68
RTS0044993,64
RTS0044994,62
RTS0044995,73
RTS0044996,64
RTS0044997,72
RTS0044998,78
RTS0044999,65
RTS0045000,51
RTS0045001,116
RTS0045002,102
RTS0045003,118
RTS0045004,102
RTS0045005,104
RTS0045006,241
RTS0045007,316
RTS0045008,372
RTS0045009,231
RTS0045010,234
RTS0045011,107
RTS0045012,63
RTS0045013,65
RTS0045014,116
RTS0045015,98
RTS0045016,145
RTS0045017,145
RTS0045018,148
RTS0045019,140
RTS0045020,137
RTS0045021,176
RTS0045022,210
RTS0045023,211
RTS0045024,215
RTS0045025,210
RTS0045026,148
RTS0045027,165
RTS0045028,160
RTS0045029,148
RTS0045030,175
RTS0045031,97
RTS0045032,145
RTS0045033,148
RTS0045034,124
RTS0045035,170
RTS0045036,117
RTS0045038,121
RTS0045039,123
RTS0045040,86
RTS0045041,172
RTS0045042,158
RTS0045043,132
RTS0045044,142
RTS0045045,198
RTS0045046,76
RTS0045047,73
RTS0045048,72
RTS0045049,79
RTS0045050,88
RTS0045051,88
RTS0045052,91
RTS0045053,75
RTS0045054,63
RTS0045055,69
RTS0045056,188
RTS0045057,295
RTS0045058,73
RTS0045059,171
RTS0045060,263
RTS0045061,76
RTS0045063,64
RTS0045064,88
RTS0045065,79
RTS0045066,222
RTS0045067,422
RTS0045068,431
RTS0045069,338
RTS0045070,450
RTS0045071,169
RTS0045072,148
RTS0045073,151
RTS0045074,190
RTS0045075,116
RTS0045076,81
RTS0045077,73
RTS0045078,78
RTS0045079,65
RTS0045080,67
RTS0045081,225
RTS0045082,272
RTS0045083,402
RTS0045084,376
RTS0045085,208
RTS0045086,59
RTS0045087,68
RTS0045088,75
RTS0045089,59
RTS0045090,59
RTS0045091,79
RTS0045092,99
RTS0045093,111
RTS0045094,100
RTS0045095,98
RTS0045096,84
RTS0045097,65
RTS0045098,52
RTS0045099,78
RTS0045100,92
RTS0045101,90
RTS0045102,62
RTS0045103,70
RTS0045104,67
RTS0045105,68
RTS0045106,78
RTS0045107,85
RTS0045108,79
RTS0045109,75
RTS0045110,67
RTS0045111,136
RTS0045112,108
RTS0045113,149
RTS0045114,129
RTS0045115,84
RTS0045116,56
RTS0045117,68
RTS0045118,77
RTS0045119,79
RTS0045120,98
RTS0045121,65
RTS0045122,91
RTS0045123,83
RTS0045124,64
RTS0045125,66
RTS0045126,117
RTS0045127,135
RTS0045128,117
RTS0045129,152
RTS0045130,125
RTS0045131,152
RTS0045132,102
RTS0045133,96
RTS0045134,121
RTS0045135,147
RTS0045136,152
RTS0045137,167
RTS0045138,155
RTS0045139,154
RTS0045140,179
RTS0045141,76
RTS0045142,87
RTS0045143,83
RTS0045144,91
RTS0045145,79
RTS0045146,73
RTS0045147,81
RTS0045148,83
RTS0045149,71
RTS0045150,47
RTS0045151,104
RTS0045152,119
RTS0045153,99
RTS0045154,97
RTS0045155,96
RTS0045156,69
RTS0045157,125
RTS0045158,81
RTS0045159,130
RTS0045160,132
RTS0045161,102
RTS0045162,121
RTS0045163,132
RTS0045164,137
RTS0045165,140
RTS0045166,143
RTS0045167,96
RTS0045168,109
RTS0045169,144
RTS0045170,126
RTS0045171,276
RTS0045172,240
RTS0045173,266
RTS0045174,190
RTS0045175,187
RTS0045176,77
RTS0045177,59
RTS0045178,74
RTS0045179,65
RTS0045180,64
RTS0045181,110
RTS0045182,134
RTS0045183,76
RTS0045184,93
RTS0045185,103
RTS0045186,139
RTS0045187,131
RTS0045188,110
RTS0045189,103
RTS0045190,146
RTS0045191,66
RTS0045192,60
RTS0045193,69
RTS0045194,63
RTS0045195,59
RTS0045196,88
RTS0045197,68
RTS0045198,100
RTS0045199,63
RTS0045200,73
RTS0045201,158
RTS0045202,135
RTS0045203,160
RTS0045204,138
RTS0045205,157
RTS0045206,71
RTS0045207,83
RTS0045208,86
RTS0045209,58
RTS0045210,68
RTS0045211,75
RTS0045212,88
RTS0045213,65
RTS0045214,92
RTS0045215,66
RTS0045216,168
RTS0045217,169
RTS0045218,242
RTS0045219,207
RTS0045220,135
RTS0045221,99
RTS0045222,75
RTS0045223,89
RTS0045224,84
RTS0045225,79
RTS0045226,990
RTS0045227,689
RTS0045228,1159
RTS0045229,658
RTS0045230,705
RTS0045231,232
RTS0045232,264
RTS0045233,217
RTS0045234,220
RTS0045235,230
RTS0045236,354
RTS0045237,278
RTS0045238,203
RTS0045239,257
RTS0045240,390
RTS0045241,206
RTS0045242,219
RTS0045243,245
RTS0045244,211
RTS0045245,197
RTS0045246,90
RTS0045247,113
RTS0045248,69
RTS0045249,88
RTS0045250,84
RTS0045251,212
RTS0045252,122
RTS0045253,151
RTS0045254,120
RTS0045255,128
RTS0045256,112
RTS0045257,153
RTS0045258,147
RTS0045259,190
RTS0045260,131
RTS0045261,283
RTS0045262,400
RTS0045263,319
RTS0045264,348
RTS0045265,392
RTS0045266,110
RTS0045267,195
RTS0045268,320
RTS0045269,162
RTS0045270,160
RTS0045271,108
RTS0045272,87
RTS0045273,111
RTS0045274,100
RTS0045275,107
RTS0045276,116
RTS0045277,148
RTS0045278,161
RTS0045279,71
RTS0045280,92
RTS0045281,77
RTS0045282,89
RTS0045283,88
RTS0045284,66
RTS0045285,128
RTS0045286,135
RTS0045287,104
RTS0045288,76
RTS0045289,80
RTS0045290,75
RTS0045291,86
RTS0045292,135
RTS0045293,80
RTS0045294,70
RTS0045295,70
RTS0045296,83
RTS0045297,68
RTS0045298,75
RTS0045299,90
RTS0045300,79
RTS0045301,200
RTS0045302,128
RTS0045303,248
RTS0045304,111
RTS0045305,262
RTS0045306,68
RTS0045307,70
RTS0045308,98
RTS0045309,63
RTS0045310,93
RTS0045311,36
RTS0045312,65
RTS0045313,58
RTS0045314,65
RTS0045315,63
RTS0045316,82
RTS0045317,89
RTS0045318,93
RTS0045319,68
RTS0045320,79
RTS0045321,69
RTS0045322,65
RTS0045323,85
RTS0045324,74
RTS0045325,87
RTS0045326,63
RTS0045327,111
RTS0045328,89
RTS0045329,69
RTS0045330,56
RTS0045331,76
RTS0045332,83
RTS0045333,87
RTS0045334,90
RTS0045335,60
RTS0045336,109
RTS0045337,90
RTS0045338,108
RTS0045339,104
RTS0045340,94
RTS0045341,55
RTS0045342,85
RTS0045343,55
RTS0045344,79
RTS0045345,75
RTS0045346,59
RTS0045347,75
RTS0045348,75
RTS0045349,84
RTS0045350,88
RTS0045351,66
RTS0045352,59
RTS0045353,71
RTS0045354,83
RTS0045355,43
RTS0045356,72
RTS0045357,97
RTS0045358,92
RTS0045359,86
RTS0045360,96
RTS0045361,158
RTS0045362,89
RTS0045363,73
RTS0045364,111
RTS0045365,109
RTS0045366,100
RTS0045367,76
RTS0045368,89
RTS0045369,60
RTS0045370,84
RTS0045371,197
RTS0045372,172
RTS0045373,203
RTS0045374,275
RTS0045375,233
RTS0045376,82
RTS0045377,56
RTS0045378,86
RTS0045379,71
RTS0045380,61
RTS0045381,87
RTS0045382,81
RTS0045383,93
RTS0045384,72
RTS0045385,67
RTS0045386,143
RTS0045387,100
RTS0045388,140
RTS0045389,125
RTS0045390,130
RTS0045391,81
RTS0045392,81
RTS0045393,42
RTS0045394,63
RTS0045395,66
RTS0045396,105
RTS0045397,128
RTS0045398,94
RTS0045399,125
RTS0045400,111
RTS0045401,181
RTS0045402,175
RTS0045403,220
RTS0045404,199
RTS0045405,203
RTS0045406,209
RTS0045407,337
RTS0045408,154
RTS0045409,305
RTS0045410,256
RTS0045411,375
RTS0045412,378
RTS0045413,402
RTS0045414,373
RTS0045415,267
RTS0045416,78
RTS0045417,87
RTS0045418,66
RTS0045419,82
RTS0045420,90
RTS0045421,8300
RTS0045422,7273
RTS0045423,6741
RTS0045424,8437
RTS0045425,6367
RTS0045426,139
RTS0045427,119
RTS0045428,93
RTS0045429,131
RTS0045430,95
RTS0045431,107
RTS0045432,100
RTS0045433,123
RTS0045434,124
RTS0045435,77
RTS0045436,296
RTS0045437,292
RTS0045438,322
RTS0045439,252
RTS0045440,252
RTS0045441,140
RTS0045442,106
RTS0045443,116
RTS0045444,95
RTS0045445,110
RTS0045446,484
RTS0045447,505
RTS0045448,457
RTS0045449,397
RTS0045450,237
RTS0045451,413
RTS0045452,290
RTS0045453,305
RTS0045454,372
RTS0045455,338
RTS0045456,68
RTS0045457,69
RTS0045458,88
RTS0045459,64
RTS0045460,80
RTS0045461,81
RTS0045462,94
RTS0045463,68
RTS0045464,76
RTS0045465,64
RTS0045466,410
RTS0045467,366
RTS0045468,173
RTS0045469,397
RTS0045470,249
RTS0045471,91
RTS0045472,104
RTS0045473,51
RTS0045474,120
RTS0045475,93
RTS0045476,304
RTS0045477,349
RTS0045478,293
RTS0045479,396
RTS0045480,306
RTS0045481,169
RTS0045482,148
RTS0045483,128
RTS0045484,225
RTS0045485,218
RTS0045486,41
RTS0045487,99
RTS0045488,66
RTS0045489,71
RTS0045490,91
RTS0045491,551
RTS0045492,713
RTS0045493,568
RTS0045494,282
RTS0045495,357
RTS0045496,141
RTS0045497,235
RTS0045498,365
RTS0045499,348
RTS0045500,399
RTS0045501,599
RTS0045502,612
RTS0045503,528
RTS0045504,369
RTS0045505,411
RTS0045506,8870
RTS0045507,9695
RTS0045508,8402
RTS0045509,9162
RTS0045510,7725
RTS0045511,106
RTS0045512,109
RTS0045513,64
RTS0045514,107
RTS0045515,89
RTS0045516,87
RTS0045517,70
RTS0045518,92
RTS0045519,77
RTS0045520,71
RTS0045521,135
RTS0045522,118
RTS0045523,115
RTS0045524,133
RTS0045525,115
RTS0045526,301
RTS0045527,291
RTS0045528,245
RTS0045529,325
RTS0045530,293
RTS0045531,72
RTS0045532,72
RTS0045533,66
RTS0045534,64
RTS0045535,53
RTS0045536,747
RTS0045537,734
RTS0045538,538
RTS0045539,664
RTS0045540,733
RTS0045541,200
RTS0045542,220
RTS0045543,324
RTS0045544,152
RTS0045545,234
RTS0045546,196
RTS0045547,175
RTS0045548,145
RTS0045549,147
RTS0045550,123
RTS0045551,70
RTS0045552,77
RTS0045553,48
RTS0045554,64
RTS0045555,54
RTS0045556,290
RTS0045557,233
RTS0045558,287
RTS0045559,261
RTS0045560,200
RTS0045561,148
RTS0045562,111
RTS0045563,89
RTS0045564,128
RTS0045565,75
RTS0045566,79
RTS0045567,74
RTS0045568,83
RTS0045569,86
RTS0045570,80
RTS0045571,53
RTS0045572,68
RTS0045573,59
RTS0045574,47
RTS0045575,75
RTS0045576,83
RTS0045577,60
RTS0045578,63
RTS0045579,87
RTS0045580,85
RTS0045581,132
RTS0045582,114
RTS0045583,128
RTS0045584,95
RTS0045585,110
RTS0045586,171
RTS0045587,276
RTS0045588,328
RTS0045589,243
RTS0045590,242
RTS0045592,1819
RTS0045593,1938
RTS0045594,1726
RTS0045595,1926
RTS0045596,639
RTS0045597,697
RTS0045598,805
RTS0045599,706
RTS0045600,568
RTS0045601,107
RTS0045602,86
RTS0045603,72
RTS0045604,111
RTS0045606,149
RTS0045607,114
RTS0045608,91
RTS0045609,87
RTS0045610,111
RTS0045611,81
RTS0045612,132
RTS0045613,91
RTS0045614,143
RTS0045615,137
RTS0045616,55
RTS0045617,60
RTS0045618,56
RTS0045619,51
RTS0045620,58
RTS0045621,213
RTS0045622,345
RTS0045623,330
RTS0045624,226
RTS0045625,338
RTS0045626,35
RTS0045627,71
RTS0045628,96
RTS0045629,83
RTS0045630,80
RTS0045631,59
RTS0045632,64
RTS0045633,75
RTS0045634,47
RTS0045635,80
RTS0045636,123
RTS0045637,88
RTS0045638,117
RTS0045639,150
RTS0045640,111
RTS0045641,102
RTS0045642,70
RTS0045643,63
RTS0045644,61
RTS0045645,81
RTS0045646,75
RTS0045647,94
RTS0045648,82
RTS0045649,85
RTS0045650,88
RTS0045651,216
RTS0045652,299
RTS0045653,276
RTS0045654,322
RTS0045655,339
RTS0045656,150
RTS0045657,157
RTS0045658,198
RTS0045659,152
RTS0045660,206
RTS0045661,396
RTS0045662,288
RTS0045663,289
RTS0045664,336
RTS0045665,402
RTS0045666,61
RTS0045667,80
RTS0045668,100
RTS0045669,63
RTS0045670,76
RTS0045671,81
RTS0045672,97
RTS0045673,82
RTS0045674,77
RTS0045675,102
RTS0045676,630
RTS0045677,647
RTS0045678,807
RTS0045679,585
RTS0045680,764
RTS0045681,98
RTS0045682,76
RTS0045683,79
RTS0045684,73
RTS0045685,116
RTS0045687,93
RTS0045688,64
RTS0045689,77
RTS0045690,78
RTS0045691,77
RTS0045692,51
RTS0045693,87
RTS0045694,78
RTS0045695,58
RTS0045696,109
RTS0045697,91
RTS0045698,89
RTS0045699,98
RTS0045700,86
RTS0045701,91
RTS0045702,96
RTS0045703,82
RTS0045704,77
RTS0045705,84
RTS0045706,70
RTS0045707,82
RTS0045708,85
RTS0045709,53
RTS0045710,73
RTS0045711,87
RTS0045712,86
RTS0045713,76
RTS0045714,97
RTS0045715,66
RTS0045716,1121
RTS0045717,693
RTS0045718,538
RTS0045719,600
RTS0045720,807
RTS0045721,286
RTS0045722,295
RTS0045723,338
RTS0045724,224
RTS0045725,199
RTS0045726,283
RTS0045727,338
RTS0045728,302
RTS0045729,280
RTS0045730,177
RTS0045731,178
RTS0045732,195
RTS0045733,174
RTS0045734,193
RTS0045735,174
RTS0045736,1559
RTS0045737,2427
RTS0045738,2713
RTS0045739,2610
RTS0045740,1978
RTS0045741,813
RTS0045742,629
RTS0045743,789
RTS0045744,839
RTS0045745,871
RTS0045746,563
RTS0045747,563
RTS0045748,714
RTS0045749,352
RTS0045750,337
RTS0045751,491
RTS0045752,292
RTS0045753,483
RTS0045754,436
RTS0045755,491
RTS0045756,493
RTS0045757,516
RTS0045758,564
RTS0045759,583
RTS0045760,479
RTS0045761,86
RTS0045762,88
RTS0045763,94
RTS0045764,73
RTS0045765,61
RTS0045766,89
RTS0045767,80
RTS0045768,98
RTS0045769,89
RTS0045770,87
RTS0045771,94
RTS0045772,120
RTS0045773,140
RTS0045774,260
RTS0045775,98
RTS0045776,81
RTS0045777,60
RTS0045778,69
RTS0045779,126
RTS0045780,69
RTS0045781,451
RTS0045782,563
RTS0045783,653
RTS0045784,555
RTS0045785,612
RTS0045786,137
RTS0045787,193
RTS0045788,238
RTS0045789,149
RTS0045790,164
RTS0045791,59
RTS0045792,84
RTS0045793,98
RTS0045794,60
RTS0045795,68
RTS0045796,92
RTS0045797,65
RTS0045798,60
RTS0045799,78
RTS0045800,72
RTS0045801,120
RTS0045802,143
RTS0045803,146
RTS0045804,98
RTS0045805,128
RTS0045806,445
RTS0045807,393
RTS0045808,287
RTS0045809,367
RTS0045810,212
RTS0045811,221
RTS0045812,273
RTS0045813,202
RTS0045814,316
RTS0045815,230
RTS0045816,183
RTS0045817,211
RTS0045818,159
RTS0045819,141
RTS0045820,146
RTS0045821,510
RTS0045822,389
RTS0045823,389
RTS0045824,495
RTS0045825,372
RTS0045826,362
RTS0045827,481
RTS0045828,226
RTS0045829,401
RTS0045830,307
RTS0045831,171
RTS0045832,148
RTS0045833,163
RTS0045834,147
RTS0045835,153
RTS0045836,1548
RTS0045837,1493
RTS0045838,1204
RTS0045840,819
RTS0045841,924
RTS0045842,757
RTS0045843,382
RTS0045844,387
RTS0045845,638
RTS0045846,3212
RTS0045848,1085
RTS0045849,3740
RTS0045851,82
RTS0045852,86
RTS0045853,111
RTS0045854,106
RTS0045855,97
RTS0045856,99
RTS0045857,97
RTS0045858,70
RTS0045859,124
RTS0045860,77
RTS0045861,135
RTS0045862,184
RTS0045863,639
RTS0045864,716
RTS0045865,792
RTS0045866,908
RTS0045867,51
RTS0045868,60
RTS0045869,46
RTS0045870,71
RTS0045871,46
RTS0045872,63
RTS0045873,75
RTS0045874,65
RTS0045875,68
RTS0045876,40
RTS0045877,71
RTS0045878,57
RTS0045879,134
RTS0045880,95
RTS0045881,99
RTS0045882,85
RTS0045883,70
RTS0045884,79
RTS0045885,23
RTS0045886,264
RTS0045887,414
RTS0045888,145
RTS0045889,69
RTS0045890,67
RTS0045891,79
RTS0045892,111
RTS0045893,108
RTS0045894,114
RTS0045895,114
RTS0045896,157
RTS0045897,121
RTS0045898,113
RTS0045899,429
RTS0045900,476
RTS0045901,211
RTS0045902,245
RTS0045903,170
RTS0045904,211
RTS0045905,196
RTS0045906,186
RTS0045907,223
RTS0045908,53
RTS0045909,65
RTS0045910,64
RTS0045911,99
RTS0045912,68
RTS0045913,59
RTS0045914,49
RTS0045915,58
RTS0045916,88
RTS0045917,62
RTS0045918,71
RTS0045919,83
RTS0045920,65
RTS0045921,72
RTS0045922,76
RTS0045923,71
RTS0045924,100
RTS0045925,96
RTS0045926,148
RTS0045927,111
RTS0045928,90
RTS0045929,109
RTS0045930,507
RTS0045931,429
RTS0045932,170
RTS0045933,69
RTS0045935,70
RTS0045939,110
RTS0045940,72
RTS0045941,77
RTS0045942,58
RTS0045943,97
RTS0045944,78
RTS0045945,173
RTS0045946,92
RTS0045947,178
RTS0045948,96
RTS0045949,160
RTS0045950,254
RTS0045951,182
RTS0045952,194
RTS0045953,99
RTS0045954,237
RTS0045955,101
RTS0045956,59
RTS0045957,58
RTS0045958,87
RTS0045959,50
RTS0045960,47
RTS0045961,64
RTS0045962,62
RTS0045963,78
RTS0045964,69
RTS0045965,63
RTS0045966,63
RTS0045967,63
RTS0045968,76
RTS0045969,214
RTS0045970,362
RTS0045971,481
RTS0045972,63
RTS0045973,68
RTS0045974,43
RTS0045975,73
RTS0045976,71
RTS0045977,57
RTS0045978,82
RTS0045979,189
RTS0045980,195
RTS0045981,200
RTS0045982,249
RTS0045983,223
RTS0045984,212
RTS0045985,94
RTS0045986,89
RTS0045987,197
RTS0045988,179
RTS0045989,136
RTS0045990,174
RTS0045991,371
RTS0045992,271
RTS0045993,304
RTS0045994,140
RTS0045995,115
RTS0045996,109
RTS0045997,162
RTS0045998,54
RTS0045999,70
RTS0046000,48
RTS0046001,62
RTS0046002,98
RTS0046003,64
RTS0046004,76
RTS0046005,300
RTS0046006,207
RTS0046007,317
RTS0046008,283
RTS0046009,243
RTS0046010,73
RTS0046011,62
RTS0046012,77
RTS0046013,110
RTS0046014,59
RTS0046015,80
RTS0046016,117
RTS0046017,118
RTS0046018,73
RTS0046019,101
RTS0046020,170
RTS0046021,206
RTS0046022,170
RTS0046023,162
RTS0046024,138
RTS0046025,121
RTS0046026,58
RTS0046027,62
RTS0046028,67
RTS0046029,70
RTS0046030,81
RTS0046031,81
RTS0046032,87
RTS0046033,77
RTS0046034,95
RTS0046035,58
RTS0046036,64
RTS0046037,55
RTS0046038,56
RTS0046039,59
RTS0046040,47
RTS0046041,61
RTS0046042,63
RTS0046043,79
RTS0046044,74
RTS0046045,106
RTS0046046,91
RTS0046047,50
RTS0046048,217
RTS0046049,265
RTS0046050,216
RTS0046051,408
RTS0046052,280
RTS0046053,333
RTS0046054,258
RTS0046055,300
RTS0046056,103
RTS0046057,94
RTS0046058,105
RTS0046059,134
RTS0046060,111
RTS0046061,211
RTS0046062,151
RTS0046063,217
RTS0046064,750
RTS0046065,782
RTS0046066,909
RTS0046067,841
RTS0046068,58
RTS0046069,74
RTS0046070,69
RTS0046071,95
RTS0046072,83
RTS0046073,68
RTS0046074,102
RTS0046075,60
RTS0046076,82
RTS0046077,87
RTS0046078,81
RTS0046079,70
RTS0046080,73
RTS0046081,64
RTS0046082,229
RTS0046083,109
RTS0046084,247
RTS0046085,187
RTS0046086,188
RTS0046087,120
RTS0046088,179
RTS0046089,112
RTS0046090,189
RTS0046091,99
RTS0046092,155
RTS0046093,133
RTS0046094,72
RTS0046095,88
RTS0046096,57
RTS0046097,68
RTS0046098,76
RTS0046099,74
RTS0046100,73
RTS0046101,75
RTS0046102,94
RTS0046103,96
RTS0046104,126
RTS0046105,81
RTS0046106,66
RTS0046107,78
RTS0046108,68
RTS0046109,71
RTS0046110,75
RTS0046111,83
RTS0046112,221
RTS0046113,151
RTS0046114,93
RTS0046115,348
RTS0046116,237
RTS0046117,334
RTS0046119,53
RTS0046121,148
RTS0046122,163
RTS0046123,99
RTS0046124,94
RTS0046125,92
RTS0046126,81
RTS0046127,79
RTS0046128,197
RTS0046129,152
RTS0046130,136
RTS0046131,111
RTS0046132,266
RTS0046133,356
RTS0046134,233
RTS0046135,154
RTS0046136,822
RTS0046137,1340
RTS0046138,195
RTS0046140,880
RTS0046141,435
RTS0046142,693
RTS0046143,837
RTS0046144,978
RTS0046145,89
RTS0046146,67
RTS0046147,69
RTS0046148,71
RTS0046149,48
RTS0046150,58
RTS0046152,73
RTS0046153,71
RTS0046154,66
RTS0046155,78
RTS0046156,45
RTS0046157,67
RTS0046158,61
RTS0046159,81
RTS0046160,90
RTS0046161,86
RTS0046162,75
RTS0046163,88
RTS0046164,203
RTS0046165,195
RTS0046166,158
RTS0046167,192
RTS0046168,74
RTS0046169,79
RTS0046170,65
RTS0046171,58
RTS0046172,71
RTS0046173,45
RTS0046174,66
RTS0046175,58
RTS0046176,49
RTS0046177,33
RTS0046178,50
RTS0046179,58
RTS0046180,79
RTS0046181,90
RTS0046182,75
RTS0046183,190
RTS0046184,221
RTS0046185,246
RTS0046186,138
RTS0046187,204
RTS0046188,200
RTS0046191,77
RTS0046193,43
RTS0046194,64
RTS0046195,59
RTS0046196,56
RTS0046197,73
RTS0046198,67
RTS0046199,134
RTS0046200,128
RTS0046201,123
RTS0046202,91
RTS0046203,82
RTS0046204,91
RTS0046205,81
RTS0046206,83
RTS0046207,81
RTS0046208,60
RTS0046209,54
RTS0046210,61
RTS0046211,62
RTS0046212,80
RTS0046213,627
RTS0046214,504
RTS0046215,342
RTS0046216,506
RTS0046217,541
RTS0046218,84
RTS0046219,47
RTS0046220,59
RTS0046221,70
RTS0046222,79
RTS0046223,73
RTS0046224,60
RTS0046225,198
RTS0046226,164
RTS0046227,164
RTS0046228,156
RTS0046229,152
RTS0046230,64
RTS0046231,37
RTS0046232,75
RTS0046233,71
RTS0046234,91
RTS0046235,82
RTS0046236,68
RTS0046237,78
RTS0046238,57
RTS0046239,60
RTS0046240,69
RTS0046241,80
RTS0046242,58
RTS0046243,60
RTS0046244,196
RTS0046245,108
RTS0046246,176
RTS0046247,116
RTS0046248,77
RTS0046249,68
RTS0046250,73
RTS0046251,54
RTS0046252,330
RTS0046253,268
RTS0046254,306
RTS0046255,95
RTS0046256,135
RTS0046257,121
RTS0046258,81
RTS0046259,126
RTS0046260,87
RTS0046261,74
RTS0046262,102
RTS0046263,63
RTS0046264,78
RTS0046265,86
RTS0046266,109
RTS0046267,62
RTS0046268,235
RTS0046269,251
RTS0046270,201
RTS0046271,177
RTS0046272,212
RTS0046273,85
RTS0046274,97
RTS0046275,61
RTS0046276,67
RTS0046277,60
RTS0046278,81
RTS0046279,87
RTS0046280,65
RTS0046281,95
RTS0046282,96
RTS0046283,157
RTS0046284,102
RTS0046285,63
RTS0046286,65
RTS0046287,78
RTS0046288,78
RTS0046289,63
RTS0046290,67
RTS0046291,82
RTS0046292,76
RTS0046293,74
RTS0046294,63
RTS0046295,120
RTS0046296,63
RTS0046297,84
RTS0046298,94
RTS0046299,58
RTS0046300,66
RTS0046301,112
RTS0046302,78
RTS0046303,70
RTS0046304,64
RTS0046305,61
RTS0046306,85
RTS0046307,83
RTS0046308,66
RTS0046309,78
RTS0046310,59
RTS0046311,67
RTS0046312,61
RTS0046313,67
RTS0046314,82
RTS0046315,67
RTS0046316,62
RTS0046317,76
RTS0046318,75
RTS0046319,62
RTS0046320,65
RTS0046321,105
RTS0046322,85
RTS0046323,79
RTS0046324,98
RTS0046325,92
RTS0046326,70
RTS0046327,81
RTS0046328,97
RTS0046329,410
RTS0046330,301
RTS0046331,331
RTS0046332,160
RTS0046333,394
RTS0046334,163
RTS0046335,197
RTS0046336,175
RTS0046342,40
RTS0046343,86
RTS0046344,78
RTS0046345,34
RTS0046346,64
RTS0046347,4655
RTS0046348,4534
RTS0046349,4624
RTS0046350,74
RTS0046351,69
RTS0046352,96
RTS0046353,80
RTS0046354,68
RTS0046355,78
RTS0046356,142
RTS0046357,97
RTS0046358,97
RTS0046359,117
RTS0046360,63
RTS0046361,65
RTS0046362,86
RTS0046363,87
RTS0046364,71
RTS0046365,63
RTS0046366,58
RTS0046367,61
RTS0046368,85
RTS0046369,68
RTS0046370,54
RTS0046371,85
RTS0046372,69
RTS0046373,55
RTS0046374,50
RTS0046375,46
RTS0046376,68
RTS0046377,66
RTS0046378,72
RTS0046379,59
RTS0046380,70
RTS0046381,58
RTS0046382,68
RTS0046383,103
RTS0046384,91
RTS0046385,59
RTS0046386,99
RTS0046387,75
RTS0046388,120
RTS0046389,128
RTS0046390,125
RTS0046391,127
RTS0046392,55
RTS0046393,40
RTS0046394,57
RTS0046395,59
RTS0046396,62
RTS0046397,64
RTS0046398,73
RTS0046399,81
RTS0046400,74
RTS0046401,120
RTS0046402,94
RTS0046403,105
RTS0046404,121
RTS0046405,109
RTS0046406,108
RTS0046407,93
RTS0046408,70
RTS0046409,133
RTS0046410,264
RTS0046411,155
RTS0046412,262
RTS0046413,472
RTS0046414,3119
RTS0046415,533
RTS0046416,65
RTS0046417,100
RTS0046418,95
RTS0046419,57
RTS0046420,165
RTS0046421,112
RTS0046422,96
RTS0046423,69
RTS0046424,104
RTS0046425,102
RTS0046426,53
RTS0046427,96
RTS0046428,100
RTS0046429,66
RTS0046430,93
RTS0046431,69
RTS0046432,156
RTS0046433,135
RTS0046434,176
RTS0046435,780
RTS0046439,186
RTS0046440,308
RTS0046441,220
RTS0046442,208
RTS0046443,251
RTS0046444,143
RTS0046445,75
RTS0046446,90
RTS0046447,85
RTS0046448,149
RTS0046449,371
RTS0046450,725
RTS0046451,126
RTS0046452,423
RTS0046453,354
RTS0046454,618
RTS0046455,500
RTS0046456,220
RTS0046457,494
RTS0046458,355
RTS0046459,1294
RTS0046460,1251
RTS0046461,71
RTS0046462,108
RTS0046463,77
RTS0046464,58
RTS0046466,55
RTS0046468,79
RTS0046469,53
RTS0046470,73
RTS0046471,73
RTS0046472,77
RTS0046473,53
RTS0046474,47
RTS0046475,72
RTS0046476,80
RTS0046477,60
RTS0046478,74
RTS0046479,64
RTS0046480,63
RTS0046481,69
RTS0046482,62
RTS0046483,62
RTS0046484,63
RTS0046485,60
RTS0046486,56
RTS0046487,91
RTS0046488,85
RTS0046489,78
RTS0046490,78
RTS0046491,84
RTS0046492,58
RTS0046493,52
RTS0046494,65
RTS0046495,79
RTS0046496,221
RTS0046497,226
RTS0046498,93
RTS0046499,1272
RTS0046500,1353
RTS0046501,884
RTS0046502,150
RTS0046503,242
RTS0046504,159
RTS0046505,44
RTS0046506,72
RTS0046507,63
RTS0046508,73
RTS0046509,52
RTS0046510,72
RTS0046511,60
RTS0046512,115
RTS0046513,109
RTS0046514,56
RTS0046515,73
RTS0046516,97
RTS0046517,97
RTS0046518,62
RTS0046519,55
RTS0046520,61
RTS0046521,73
RTS0046522,62
RTS0046524,87
RTS0046525,81
RTS0046526,175
RTS0046527,149
RTS0046528,129
RTS0046529,88
RTS0046530,53
RTS0046531,49
RTS0046532,70
RTS0046533,64
RTS0046534,81
RTS0046535,62
RTS0046536,81
RTS0046537,88
RTS0046538,134
RTS0046539,123
RTS0046540,97
RTS0046541,96
RTS0046542,141
RTS0046543,136
RTS0046544,94
RTS0046545,408
RTS0046546,95
RTS0046548,83
RTS0046549,430
RTS0046550,69
RTS0046551,142
RTS0046552,86
RTS0046553,111
RTS0046554,53
RTS0046555,59
RTS0046556,76
RTS0046557,63
RTS0046558,65
RTS0046559,91
RTS0046560,68
RTS0046561,74
RTS0046562,67
RTS0046563,82
RTS0046564,94
RTS0046565,77
RTS0046566,114
RTS0046567,127
RTS0046568,111
RTS0046569,143
RTS0046570,139
RTS0046571,96
RTS0046572,434
RTS0046573,442
RTS0046574,373
RTS0046575,89
RTS0046577,80
RTS0046578,75
RTS0046580,164
RTS0046581,170
RTS0046582,121
RTS0046583,68
RTS0046584,86
RTS0046585,90
RTS0046586,94
RTS0046587,89
RTS0046588,69
RTS0046589,74
RTS0046590,68
RTS0046591,252
RTS0046592,265
RTS0046593,100
RTS0046594,174
RTS0046595,140
RTS0046596,126
RTS0046597,125
RTS0046598,143
RTS0046599,108
RTS0046600,316
RTS0046601,477
RTS0046602,290
RTS0046603,368
RTS0046604,88
RTS0046605,93
RTS0046606,79
RTS0046607,290
RTS0046608,613
RTS0046609,487
RTS0046610,72
RTS0046611,88
RTS0046612,83
RTS0046613,75
RTS0046614,107
RTS0046615,65
RTS0046616,71
RTS0046617,92
RTS0046618,59
RTS0046619,82
RTS0046620,86
RTS0046621,180
RTS0046622,160
RTS0046623,131
RTS0046624,130
RTS0046625,99
RTS0046626,100
RTS0046627,95
RTS0046628,140
RTS0046629,89
RTS0046630,119
RTS0046631,90
RTS0046632,244
RTS0046633,137
RTS0046634,194
RTS0046635,123
RTS0046636,154
RTS0046637,191
RTS0046638,144
RTS0046639,127
RTS0046640,173
RTS0046641,97
RTS0046642,109
RTS0046643,110
RTS0046644,100
RTS0046645,81
RTS0046646,87
RTS0046647,149
RTS0046648,111
RTS0046649,76
RTS0046650,114
RTS0046651,122
RTS0046652,106
RTS0046653,186
RTS0046654,146
RTS0046655,170
RTS0046656,103
RTS0046657,79
RTS0046658,107
RTS0046659,103
RTS0046660,92
RTS0046661,107
RTS0046662,100
RTS0046663,92
RTS0046664,45
RTS0046665,76
RTS0046666,55
RTS0046667,116
RTS0046668,92
RTS0046669,92
RTS0046670,77
RTS0046671,70
RTS0046672,72
RTS0046673,60
RTS0046674,60
RTS0046675,62
RTS0046676,46
RTS0046677,75
RTS0046678,57
RTS0046679,72
RTS0046680,65
RTS0046681,66
RTS0046682,59
RTS0046683,66
RTS0046684,57
RTS0046685,56
RTS0046686,67
RTS0046687,60
RTS0046688,52
RTS0046689,83
RTS0046690,87
RTS0046691,74
RTS0046692,54
RTS0046693,115
RTS0046694,66
RTS0046695,91
RTS0046696,90
RTS0046697,88
RTS0046698,92
RTS0046699,108
RTS0046700,145
RTS0046701,175
RTS0046702,152
RTS0046703,1863
RTS0046704,2977
RTS0046705,2490
RTS0046706,1161
RTS0046707,2125
RTS0046708,1776
RTS0046709,114
RTS0046710,209
RTS0046711,202
RTS0046712,153
RTS0046713,118
RTS0046714,136
RTS0046715,75
RTS0046716,129
RTS0046717,221
RTS0046718,79
RTS0046719,60
RTS0046720,71
RTS0046721,77
RTS0046722,86
RTS0046723,61
RTS0046724,100
RTS0046725,100
RTS0046726,98
RTS0046727,105
RTS0046728,76
RTS0046729,81
RTS0046730,85
RTS0046731,98
RTS0046732,91
RTS0046733,102
RTS0046734,102
RTS0046735,95
RTS0046736,57
RTS0046737,85
RTS0046738,80
RTS0046739,53
RTS0046740,74
RTS0046741,57
RTS0046742,59
RTS0046743,141
RTS0046744,88
RTS0046745,182
RTS0046746,84
RTS0046747,91
RTS0046748,142
RTS0046749,101
RTS0046750,71
RTS0046751,76
RTS0046752,78
RTS0046753,83
RTS0046754,75
RTS0046755,86
RTS0046756,70
RTS0046757,94
RTS0046758,65
RTS0046759,511
RTS0046760,463
RTS0046761,444
RTS0046763,152
RTS0046764,142
RTS0046765,83
RTS0046766,85
RTS0046767,87
RTS0046768,406
RTS0046769,550
RTS0046770,583
RTS0046771,101
RTS0046772,154
RTS0046773,86
RTS0046774,67
RTS0046775,126
RTS0046777,76
RTS0046778,72
RTS0046779,63
RTS0046780,89
RTS0046781,89
RTS0046782,47
RTS0046783,69
RTS0046784,70
RTS0046785,74
RTS0046790,87
RTS0046791,82
RTS0046792,67
RTS0046793,54
RTS0046794,68
RTS0046795,98
RTS0046796,42
RTS0046797,57
RTS0046798,97
RTS0046799,86
RTS0046800,74
RTS0046801,2101
RTS0046802,1403
RTS0046803,56
RTS0046804,68
RTS0046805,82
RTS0046806,89
RTS0046807,88
RTS0046808,54
RTS0046809,45
RTS0046810,77
RTS0046811,42
RTS0046812,60
RTS0046813,73
RTS0046814,89
RTS0046815,90
RTS0046816,82
RTS0046817,53
RTS0046818,62
RTS0046819,149
RTS0046820,80
RTS0046821,55
RTS0046822,63
RTS0046823,85
RTS0046824,242
RTS0046825,217
RTS0046826,73
RTS0046827,83
RTS0046828,61
RTS0046829,60
RTS0046830,77
RTS0046831,109
RTS0046832,137
RTS0046833,60
RTS0046835,68
RTS0046836,1537
RTS0046837,2487
RTS0046838,421
RTS0046839,1542
RTS0046840,60
RTS0046841,74
RTS0046842,478
RTS0046843,489
RTS0046846,129
RTS0046849,134
RTS0046850,176
RTS0046851,373
RTS0046852,199
RTS0046853,281
RTS0046854,65
RTS0046855,92
RTS0046856,87
RTS0046857,70
RTS0046858,100
RTS0046859,101
RTS0046860,170
RTS0046861,88
RTS0046862,61
RTS0046863,82
RTS0046864,78
RTS0046866,87
RTS0046867,69
RTS0046868,66
RTS0046869,718
RTS0046870,740
RTS0046871,413
RTS0046872,1373
RTS0046873,83
RTS0046874,69
RTS0046875,83
RTS0046876,91
RTS0046877,101
RTS0046878,61
RTS0046879,85
RTS0046880,85
RTS0046881,143
RTS0046882,92
RTS0046885,71
RTS0046886,91
RTS0046887,51
RTS0046889,79
RTS0046890,117
RTS0046891,162
RTS0046892,70
RTS0046893,67
RTS0046894,140
RTS0046895,69
RTS0046897,100
RTS0046898,52
RTS0046899,270
RTS0046900,393
RTS0046902,84
RTS0046903,436
RTS0046904,139
RTS0046905,52
RTS0046906,371
RTS0046907,234
RTS0046908,66
RTS0046909,80
RTS0046910,64
RTS0046911,173
RTS0046912,79
RTS0046913,82
RTS0046914,124
RTS0046915,66
RTS0046916,102
RTS0046918,2994
RTS0046919,4252
RTS0046920,367
RTS0046921,80
RTS0046922,105
RTS0046923,404
RTS0046924,288
RTS0046925,76
RTS0046926,65
RTS0046927,45
RTS0046928,65
RTS0046929,66
RTS0046930,75
RTS0046931,58
RTS0046933,70
RTS0046934,213
RTS0046935,270
RTS0046936,141
RTS0046937,77
RTS0046938,738
RTS0046939,69
RTS0046940,133
RTS0046941,119
RTS0046942,86
RTS0046943,175
RTS0046944,72
RTS0046946,187
RTS0046947,64
RTS0046948,83
RTS0046949,72
RTS0046950,51
RTS0046951,89
RTS0046952,53
RTS0046954,45
RTS0046955,67
RTS0046956,156
RTS0046957,96
RTS0046958,75
RTS0046959,114
RTS0046960,71
RTS0046961,231
RTS0046962,175
RTS0046963,84
RTS0046965,372
RTS0046966,131
RTS0046967,79
RTS0046968,55
RTS0047054,82
RTS0047055,118
RTS0047056,110
RTS0047057,114
RTS0047058,105
RTS0047060,297
RTS0047061,286
RTS0047062,283
RTS0047063,332
RTS0047064,392
RTS0047065,245
RTS0047066,238
RTS0047067,222
RTS0047068,205
RTS0047069,233
RTS0047070,240
RTS0047071,248
RTS0047072,318
RTS0047073,306
RTS0047074,334
RTS0047075,153
RTS0047076,180
RTS0047077,186
RTS0047078,165
RTS0047079,95
RTS0047080,116
RTS0047081,97
RTS0047082,109
RTS0047083,116
RTS0047084,83
RTS0047085,37
RTS0047086,67
RTS0047087,68
RTS0047088,71
RTS0047089,63
RTS0047091,55
RTS0047092,145
RTS0047093,117
RTS0047094,93
RTS0047095,71
RTS0047096,57
RTS0047097,64
RTS0047098,53
RTS0047099,58
RTS0047100,46
RTS0047101,89
RTS0047102,75
RTS0047103,86
RTS0047104,67
RTS0047105,186
RTS0047106,267
RTS0047107,178
RTS0047108,311
RTS0047109,126
RTS0047110,99
RTS0047111,97
RTS0047112,63
RTS0047113,190
RTS0047114,126
RTS0047115,230
RTS0047116,404
RTS0047117,368
RTS0047118,348
RTS0047119,340
RTS0047120,94
RTS0047121,63
RTS0047122,120
RTS0047123,104
RTS0047124,106
RTS0047125,75
RTS0047126,104
RTS0047127,82
RTS0047128,53
RTS0047129,86
RTS0047130,84
RTS0047131,83
RTS0047132,86
RTS0047133,120
RTS0047134,74
RTS0047135,298
RTS0047136,350
RTS0047137,278
RTS0047138,345
RTS0047139,236
RTS0047140,51
RTS0047141,85
RTS0047142,73
RTS0047143,87
RTS0047144,85
RTS0047145,247
RTS0047146,183
RTS0047147,206
RTS0047148,212
RTS0047149,193
RTS0047150,177
RTS0047151,158
RTS0047152,259
RTS0047153,168
RTS0047154,245
RTS0047156,100
RTS0047157,105
RTS0047158,111
RTS0047159,99
RTS0047160,148
RTS0047165,308
RTS0047166,50
RTS0047167,66
RTS0047168,53
RTS0047169,86
RTS0047170,68
RTS0047171,92
RTS0047172,130
RTS0047173,130
RTS0047174,124
RTS0047175,88
RTS0047176,96
RTS0047177,96
RTS0047178,92
RTS0047179,81
RTS0047180,96
RTS0047181,130
RTS0047182,119
RTS0047183,125
RTS0047184,120
RTS0047185,107
RTS0047186,89
RTS0047187,82
RTS0047188,74
RTS0047189,77
RTS0047190,95
RTS0047191,83
RTS0047192,92
RTS0047193,125
RTS0047194,144
RTS0047195,161
RTS0047196,88
RTS0047197,200
RTS0047198,119
RTS0047199,154
RTS0047200,147
RTS0047201,121
RTS0047202,169
RTS0047203,192
RTS0047204,130
RTS0047205,168
RTS0047206,155
RTS0047207,141
RTS0047208,2683
RTS0047209,2894
RTS0047210,3687
RTS0047211,3024
RTS0047212,1495
RTS0047213,91
RTS0047214,117
RTS0047215,97
RTS0047216,76
RTS0047217,79
RTS0047218,545
RTS0047219,588
RTS0047220,269
RTS0047221,849
RTS0047222,764
RTS0047223,583
RTS0047225,420
RTS0047226,429
RTS0047229,60
RTS0047230,52
RTS0047231,66
RTS0047232,80
RTS0047233,63
RTS0047234,60
RTS0047235,54
RTS0047236,56
RTS0047237,60
RTS0047238,55
RTS0047239,92
RTS0047240,66
RTS0047241,64
RTS0047242,56
RTS0047243,74
RTS0047244,57
RTS0047245,65
RTS0047246,52
RTS0047247,59
RTS0047248,61
RTS0047249,102
RTS0047250,106
RTS0047252,163
RTS0047253,96
RTS0047254,95
RTS0047255,298
RTS0047256,245
RTS0047257,287
RTS0047258,291
RTS0047259,337
RTS0047260,291
RTS0047261,342
RTS0047262,250
RTS0047263,334
RTS0047264,199
RTS0047266,304
RTS0047267,673
RTS0047268,456
RTS0047269,510
RTS0047270,624
RTS0047271,713
RTS0047272,405
RTS0047273,453
RTS0047274,222
RTS0047276,88
RTS0047277,628
RTS0047278,638
RTS0047279,635
RTS0047280,416
RTS0047281,373
RTS0047282,543
RTS0047283,361
RTS0047284,291
RTS0047290,872
RTS0047291,1392
RTS0047292,964
RTS0047293,836
RTS0047294,1194
RTS0047295,47
RTS0047296,110
RTS0047297,95
RTS0047298,67
RTS0047299,108
RTS0047300,43
RTS0047301,78
RTS0047302,45
RTS0047303,62
RTS0047304,60
RTS0047305,303
RTS0047306,380
RTS0047307,427
RTS0047308,275
RTS0047309,307
RTS0047310,249
RTS0047311,223
RTS0047312,211
RTS0047313,194
RTS0047314,207
RTS0047315,438
RTS0047316,451
RTS0047317,460
RTS0047318,456
RTS0047319,440
RTS0047320,116
RTS0047321,217
RTS0047322,179
RTS0047323,317
RTS0047324,232
RTS0047325,165
RTS0047326,181
RTS0047327,167
RTS0047328,133
RTS0047329,147
RTS0047331,250
RTS0047332,263
RTS0047333,257
RTS0047334,235
RTS0047335,290
RTS0047336,315
RTS0047337,141
RTS0047338,284
RTS0047339,223
RTS0047340,522
RTS0047341,435
RTS0047342,448
RTS0047343,397
RTS0047344,368
RTS0047345,228
RTS0047346,237
RTS0047348,240
RTS0047349,193
RTS0047350,247
RTS0047351,259
RTS0047352,678
RTS0047353,476
RTS0047354,461
RTS0047356,121
RTS0047357,115
RTS0047358,86
RTS0047359,139
RTS0047360,104
RTS0047361,79
RTS0047362,145
RTS0047363,190
RTS0047364,147
RTS0047365,153
RTS0047366,96
RTS0047367,69
RTS0047368,101
RTS0047369,99
RTS0047370,77
RTS0047373,129
RTS0047374,80
RTS0047375,78
RTS0047376,170
RTS0047377,205
RTS0047378,225
RTS0047379,284
RTS0047380,244
RTS0047381,64
RTS0047382,60
RTS0047383,67
RTS0047384,65
RTS0047385,70
RTS0047386,194
RTS0047387,174
RTS0047388,219
RTS0047389,203
RTS0047390,154
RTS0047391,251
RTS0047392,143
RTS0047393,331
RTS0047394,83
RTS0047395,69
RTS0047396,428
RTS0047397,209
RTS0047398,98
RTS0047399,79
RTS0047400,93
RTS0047401,120
RTS0047402,185
RTS0047403,128
RTS0047404,185
RTS0047405,217
RTS0047406,100
RTS0047407,105
RTS0047408,144
RTS0047409,348
RTS0047410,289
RTS0047411,281
RTS0047412,217
RTS0047413,150
RTS0047414,249
RTS0047415,246
RTS0047417,201
RTS0047418,331
RTS0047419,264
RTS0047420,321
RTS0047421,56
RTS0047422,64
RTS0047423,81
RTS0047424,75
RTS0047425,58
RTS0047426,172
RTS0047427,217
RTS0047428,210
RTS0047429,132
RTS0047430,239
RTS0047431,74
RTS0047432,221
RTS0047433,178
RTS0047434,145
RTS0047435,259
RTS0047436,75
RTS0047437,61
RTS0047438,72
RTS0047439,63
RTS0047440,62
RTS0047441,379
RTS0047442,354
RTS0047445,345
RTS0047446,332
RTS0047447,67
RTS0047448,89
RTS0047449,85
RTS0047450,74
RTS0047451,78
RTS0047452,80
RTS0047453,57
RTS0047454,68
RTS0047455,63
RTS0047456,49
RTS0047457,94
RTS0047458,72
RTS0047459,98
RTS0047460,91
RTS0047461,72
RTS0047462,122
RTS0047463,107
RTS0047464,110
RTS0047465,92
RTS0047466,105
RTS0047467,66
RTS0047468,86
RTS0047469,88
RTS0047471,92
RTS0047472,56
RTS0047473,91
RTS0047474,58
RTS0047475,66
RTS0047476,78
RTS0047477,358
RTS0047479,337
RTS0047480,263
RTS0047481,404
RTS0047482,91
RTS0047483,87
RTS0047484,94
RTS0047485,93
RTS0047486,87
RTS0047487,49
RTS0047488,94
RTS0047489,74
RTS0047490,76
RTS0047491,83
RTS0047492,216
RTS0047493,215
RTS0047494,254
RTS0047495,188
RTS0047496,147
RTS0047497,164
RTS0047498,140
RTS0047499,170
RTS0047500,178
RTS0047501,142
RTS0047502,74
RTS0047503,76
RTS0047504,305
RTS0047505,194
RTS0047506,280
RTS0047507,113
RTS0047508,72
RTS0047509,73
RTS0047510,73
RTS0047511,73
RTS0047512,369
RTS0047513,82
RTS0047514,64
RTS0047515,428
RTS0047516,487
RTS0047517,348
RTS0047518,286
RTS0047520,246
RTS0047521,324
RTS0047522,149
RTS0047523,165
RTS0047524,128
RTS0047525,86
RTS0047526,143
RTS0047527,75
RTS0047528,114
RTS0047529,113
RTS0047530,103
RTS0047531,141
RTS0047532,72
RTS0047533,55
RTS0047534,70
RTS0047535,84
RTS0047536,96
RTS0047537,95
RTS0047538,571
RTS0047540,598
RTS0047541,634
RTS0047543,121
RTS0047544,160
RTS0047545,180
RTS0047546,154
RTS0047547,108
RTS0047548,373
RTS0047549,262
RTS0047550,216
RTS0047551,300
RTS0047552,178
RTS0047553,84
RTS0047558,110
RTS0047559,107
RTS0047560,62
RTS0047561,74
RTS0047562,80
RTS0047563,165
RTS0047564,156
RTS0047565,125
RTS0047566,156
RTS0047567,66
RTS0047568,96
RTS0047569,93
RTS0047570,84
RTS0047571,71
RTS0047572,111
RTS0047573,52
RTS0047574,116
RTS0047575,153
RTS0047576,90
RTS0047577,91
RTS0047578,67
RTS0047579,91
RTS0047580,82
RTS0047581,79
RTS0047582,73
RTS0047583,61
RTS0047584,44
RTS0047585,56
RTS0047586,55
RTS0047587,43
RTS0047588,79
RTS0047590,91
RTS0047591,50
RTS0047592,59
RTS0047593,71
RTS0047594,78
RTS0047595,75
RTS0047596,86
RTS0047597,86
RTS0047598,149
RTS0047599,107
RTS0047600,155
RTS0047601,442
RTS0047602,192
RTS0047603,65
RTS0047604,76
RTS0047606,63
RTS0047613,168
RTS0047614,187
RTS0047615,97
RTS0047616,255
RTS0047617,224
RTS0047618,54
RTS0047619,59
RTS0047620,52
RTS0047621,64
RTS0047622,44
RTS0047624,62
RTS0047625,50
RTS0047626,68
RTS0047627,55
RTS0047628,75
RTS0047629,61
RTS0047630,34
RTS0047631,81
RTS0047632,89
RTS0047633,52
RTS0047634,50
RTS0047635,48
RTS0047636,46
RTS0047637,67
RTS0047638,58
RTS0047639,63
RTS0047640,55
RTS0047641,50
RTS0047642,50
RTS0047643,45
RTS0047644,61
RTS0047645,49
RTS0047646,104
RTS0047647,48
RTS0047648,87
RTS0047649,65
RTS0047650,51
RTS0047651,48
RTS0047652,50
RTS0047653,51
RTS0047654,50
RTS0047656,63
RTS0047657,68
RTS0047658,63
RTS0047659,37
RTS0047660,45
RTS0047661,64
RTS0047662,81
RTS0047663,42
RTS0047664,66
RTS0047665,57
RTS0047666,40
RTS0047667,49
RTS0047668,71
RTS0047669,47
RTS0047670,72
RTS0047672,46
RTS0047673,54
RTS0047674,76
RTS0047675,49
RTS0047676,42
RTS0047677,54
RTS0047678,60
RTS0047679,70
RTS0047680,74
RTS0047681,62
RTS0047682,91
RTS0047684,62
RTS0047685,28
RTS0047686,64
RTS0047687,71
RTS0047688,66
RTS0047689,72
RTS0047691,54
RTS0047692,76
RTS0047693,69
RTS0047694,70
RTS0047695,64
RTS0047696,62
RTS0047697,54
RTS0047698,81
RTS0047699,67
RTS0047700,88
RTS0047701,66
RTS0047702,85
RTS0047703,164
RTS0047704,134
RTS0047705,107
RTS0047706,103
RTS0047707,107
RTS0047708,331
RTS0047709,151
RTS0047710,73
RTS0047711,65
RTS0047712,99
RTS0047713,371
RTS0047714,520
RTS0047715,438
RTS0047716,601
RTS0047717,533
RTS0047718,91
RTS0047720,66
RTS0047721,55
RTS0047722,67
RTS0047723,93
RTS0047724,253
RTS0047725,277
RTS0047726,225
RTS0047727,216
RTS0047728,239
RTS0047729,70
RTS0047730,88
RTS0047731,76
RTS0047732,72
RTS0047733,88
RTS0047734,100
RTS0047735,70
RTS0047736,161
RTS0047737,127
RTS0047738,111
RTS0047739,162
RTS0047740,205
RTS0047741,237
RTS0047742,180
RTS0047743,147
RTS0047744,214
RTS0047745,284
RTS0047746,150
RTS0047747,214
RTS0047748,196
RTS0047749,232
RTS0047750,97
RTS0047752,63
RTS0047753,119
RTS0047754,268
RTS0047755,271
RTS0047756,231
RTS0047757,185
RTS0047758,261
RTS0047759,78
RTS0047760,78
RTS0047761,62
RTS0047762,78
RTS0047763,73
RTS0047764,141
RTS0047765,151
RTS0047766,163
RTS0047767,146
RTS0047768,163
RTS0047769,127
RTS0047770,180
RTS0047771,190
RTS0047772,167
RTS0047773,213
RTS0047774,62
RTS0047775,79
RTS0047776,78
RTS0047777,80
RTS0047778,56
RTS0047779,128
RTS0047780,179
RTS0047781,244
RTS0047782,260
RTS0047783,107
RTS0047784,69
RTS0047785,71
RTS0047786,352
RTS0047787,203
RTS0047788,58
RTS0047789,83
RTS0047790,83
RTS0047791,187
RTS0047792,138
RTS0047793,572
RTS0047794,61
RTS0047795,47
RTS0047796,129
RTS0047797,119
RTS0047798,61
RTS0047799,100
RTS0047800,63
RTS0047801,214
RTS0047802,211
RTS0047803,78
RTS0047804,62
RTS0047805,114
RTS0047806,166
RTS0047807,717
RTS0047808,926
RTS0047809,75
RTS0047810,145
RTS0047811,188
RTS0047812,86
RTS0047813,97
RTS0047814,75
RTS0047816,74
RTS0047817,79
RTS0047818,60
RTS0047819,68
RTS0047820,118
RTS0047821,222
RTS0047822,56
RTS0047823,104
RTS0047824,105
RTS0047825,177
RTS0047826,69
RTS0047827,314
RTS0047828,109
RTS0047829,127
RTS0047830,59
RTS0047831,63
RTS0047832,63
RTS0047833,65
RTS0047834,47
RTS0047835,189
RTS0047836,230
RTS0047837,224
RTS0047838,240
RTS0047839,135
RTS0047840,86
RTS0047841,66
RTS0047842,67
RTS0047843,66
RTS0047844,68
RTS0047845,93
RTS0047846,84
RTS0047847,78
RTS0047848,70
RTS0047849,63
RTS0047850,68
RTS0047851,81
RTS0047852,77
RTS0047853,89
RTS0047854,137
RTS0047855,80
RTS0047856,64
RTS0047857,230
RTS0047858,367
RTS0047859,51
RTS0047860,75
RTS0047861,56
RTS0047862,81
RTS0047863,61
RTS0047864,68
RTS0047865,128
RTS0047866,190
RTS0047867,64
RTS0047868,90
RTS0047869,142
RTS0047870,370
RTS0047871,127
RTS0047872,239
RTS0047873,127
RTS0047874,71
RTS0047875,91
RTS0047876,82
RTS0047877,55
RTS0047878,128
RTS0047879,217
RTS0047880,74
RTS0047881,183
RTS0047882,85
RTS0047883,194
RTS0047884,209
RTS0047885,83
RTS0047886,43
RTS0047890,823
RTS0047891,654
RTS0047892,326
RTS0047893,147
RTS0047894,99
RTS0047895,94
RTS0047896,79
RTS0047897,100
RTS0047898,69
RTS0047899,71
RTS0047900,125
RTS0047901,70
RTS0047902,116
RTS0047903,169
RTS0047904,150
RTS0047905,149
RTS0047906,166
RTS0047907,1174
RTS0047908,981
RTS0047909,1202
RTS0047910,65
RTS0047912,69
RTS0047913,122
RTS0047914,121
RTS0047915,53
RTS0047916,79
RTS0047917,59
RTS0047918,1
RTS0047919,47
RTS0047920,607
RTS0047921,1095
RTS0047924,74
RTS0047925,81
RTS0047926,74
RTS0047927,86
RTS0047928,110
RTS0047929,55
RTS0047930,80
RTS0047931,52
RTS0047932,86
RTS0047933,124
RTS0047934,76
RTS0047935,383
RTS0047936,83
RTS0047937,124
RTS0047938,132
RTS0047939,202
RTS0047940,362
RTS0047941,74
RTS0047942,69
RTS0047943,52
RTS0047944,239
RTS0047945,149
RTS0047946,81
RTS0047947,42
RTS0047948,54
RTS0047949,161
RTS0047950,63
RTS0047951,111
RTS0047952,120
RTS0047953,105
RTS0047954,61
RTS0047956,75
RTS0047957,80
RTS0047958,78
RTS0047959,141
RTS0047960,74
RTS0047961,81
RTS0047963,82
RTS0047964,90
RTS0047965,76
RTS0047966,120
RTS0047967,80
RTS0047968,628
RTS0047969,97
RTS0047970,72
RTS0047972,117
RTS0047973,309
RTS0047974,116
RTS0047975,83
RTS0047976,354
RTS0047977,41
RTS0047978,64
RTS0047979,132
RTS0047980,71
RTS0047981,366
RTS0047982,75
RTS0047985,1538
RTS0047986,103
RTS0047987,61
RTS0047988,624
RTS0047990,83
RTS0047991,388
RTS0047992,69
RTS0047993,59
RTS0047994,81
RTS0047995,80
RTS0047996,51
RTS0047997,146
RTS0047998,189
RTS0047999,65
RTS0048000,72
RTS0048001,62
RTS0048003,458
RTS0048005,87
RTS0048006,71
RTS0048008,79
RTS0048009,78
RTS0048012,87
RTS0048013,61
RTS0048014,91
RTS0048015,717
RTS0048016,943
RTS0048017,172
RTS0048018,244
RTS0048019,288
RTS0048020,67
RTS0048021,58
RTS0048022,99
RTS0048023,101
RTS0048024,82
RTS0048026,114
RTS0048027,246
RTS0048028,81
RTS0048029,41
RTS0048030,87
RTS0048031,64
RTS0048032,74
RTS0048033,73
RTS0048034,85
RTS0048035,51
RTS0048036,75
RTS0048037,94
RTS0048038,168
RTS0048040,84
RTS0048041,75
RTS0048042,133
RTS0048043,151
RTS0048044,84
RTS0048045,71
RTS0048046,77
RTS0048047,80
RTS0048048,80
RTS0048049,89
RTS0048050,82
RTS0048051,862
RTS0048052,284
RTS0048053,110
RTS0048054,166
RTS0048055,77
RTS0048056,111
RTS0048057,60
RTS0048058,79
RTS0048059,92
RTS0048060,69
RTS0048061,102
RTS0048062,104
RTS0048063,87
RTS0048064,241
RTS0048065,236
RTS0048066,323
RTS0048067,66
RTS0048068,83
RTS0048069,69
RTS0048070,80
RTS0048071,90
RTS0048072,63
RTS0048073,81
RTS0048074,43
RTS0048076,85
RTS0048077,284
RTS0048078,128
RTS0048079,194
RTS0048080,117
RTS0048081,211
RTS0048082,100
RTS0048084,55
RTS0048085,105
RTS0048086,57
RTS0048087,90
RTS0048088,53
RTS0048089,177
RTS0048090,187
RTS0048091,119
RTS0048092,70
RTS0048093,621
RTS0048094,61
RTS0048096,69
RTS0048097,82
RTS0048098,7863
RTS0048099,11019
RTS0048100,11477
RTS0048101,10135
RTS0048102,10147
RTS0048104,88
RTS0048105,80
RTS0048106,81
RTS0048107,121
RTS0048108,135
RTS0048109,59
RTS0048110,72
RTS0048111,56
RTS0048112,54
RTS0048113,67
RTS0048114,178
RTS0048115,187
RTS0048116,166
RTS0048117,151
RTS0048118,198
RTS0048120,72
RTS0048126,66
RTS0048127,87
RTS0048129,121
RTS0048130,66
RTS0048131,356
RTS0048132,516
RTS0048133,124
RTS0048134,459
RTS0048135,613
RTS0048136,49
RTS0048138,84
RTS0048139,130
RTS0048140,77
RTS0048141,83
RTS0048142,122
RTS0048144,75
RTS0048145,123
RTS0048146,118
RTS0048147,59
RTS0048148,85
RTS0048149,76
RTS0048150,127
RTS0048151,78
RTS0048152,106
RTS0048153,108
RTS0048154,69
RTS0048155,93
RTS0048156,314
RTS0048158,270
RTS0048159,95
RTS0048160,3073
RTS0048161,3266
RTS0048162,259
RTS0048163,253
RTS0048164,1010
RTS0048165,424
RTS0048166,176
RTS0048167,231
RTS0048168,143
RTS0048169,194
RTS0048170,153
RTS0048171,119
RTS0048172,109
RTS0048173,72
RTS0048175,88
RTS0048176,68
RTS0048177,77
RTS0048178,91
RTS0048179,77
RTS0048180,86
RTS0048181,225
RTS0048182,143
RTS0048183,228
RTS0048184,219
RTS0048185,211
RTS0048186,119
RTS0048187,1
RTS0048188,146
RTS0048189,194
RTS0048190,118
RTS0048191,147
RTS0048192,166
RTS0048193,129
RTS0048194,180
RTS0048195,149
RTS0048196,165
RTS0048197,241
RTS0048198,236
RTS0048200,226
RTS0048201,154
RTS0048202,107
RTS0048203,140
RTS0048204,139
RTS0048205,137
RTS0048207,143
RTS0048208,204
RTS0048209,161
RTS0048210,185
RTS0048211,183
RTS0048212,94
RTS0048213,134
RTS0048214,88
RTS0048215,171
RTS0048216,164
RTS0048217,126
RTS0048218,165
RTS0048219,107
RTS0048220,142
RTS0048221,109
RTS0048222,84
RTS0048223,67
RTS0048224,163
RTS0048225,115
RTS0048226,123
RTS0048227,245
RTS0048228,87
RTS0048229,90
RTS0048230,151
RTS0048231,162
RTS0048232,112
RTS0048233,107
RTS0048234,135
RTS0048235,173
RTS0048236,143
RTS0048237,116
RTS0048238,125
RTS0048239,111
RTS0048240,148
RTS0048241,166
RTS0048242,271
RTS0048243,240
RTS0048244,240
RTS0048245,110
RTS0048246,204
RTS0049343,131
RTS0049344,378
RTS0049345,221
RTS0049346,60
RTS0049347,106
RTS0049348,88
RTS0049349,108
RTS0049350,80
RTS0049351,89
RTS0049352,103
RTS0049353,96
RTS0049354,52
RTS0049355,72
RTS0049356,271
RTS0049357,168
RTS0049358,98
RTS0049359,94
RTS0049360,198
RTS0049361,74
RTS0049362,75
RTS0049363,73
RTS0049364,95
RTS0049365,75
RTS0049366,665
RTS0049367,674
RTS0049368,444
RTS0049369,77
RTS0049370,64
RTS0049371,101
RTS0049372,88
RTS0049373,490
RTS0049374,531
RTS0049375,422
RTS0049376,444
RTS0049377,408
RTS0049378,351
RTS0049379,256
RTS0049380,366
RTS0049381,321
RTS0049382,262
RTS0049383,87
RTS0049384,85
RTS0049385,68
RTS0049386,100
RTS0049387,76
RTS0049388,70
RTS0049389,73
RTS0049390,2605
RTS0049391,2548
RTS0049392,2379
RTS0049393,3004
RTS0049394,922
RTS0049395,1160
RTS0049396,1038
RTS0049397,1254
RTS0049398,1426
RTS0049399,786
RTS0049400,69
RTS0049401,108
RTS0049402,76
RTS0049403,56
RTS0049404,82
RTS0049405,77
RTS0049406,80
RTS0049407,94
RTS0049408,106
RTS0049409,82
RTS0049410,60
RTS0049411,87
RTS0049412,56
RTS0049413,50
RTS0049414,147
RTS0049415,92
RTS0049416,88
RTS0049417,89
RTS0049418,86
RTS0049419,52
RTS0049420,49
RTS0049421,72
RTS0049422,60
RTS0049423,272
RTS0049424,344
RTS0049425,122
RTS0049426,184
RTS0049427,185
RTS0049428,81
RTS0049429,338
RTS0049430,281
RTS0049431,200
RTS0049432,70
RTS0049433,82
RTS0049434,63
RTS0049435,52
RTS0049436,50
RTS0049437,396
RTS0049438,133
RTS0049439,338
RTS0049440,240
RTS0049441,406
RTS0049442,344
RTS0049443,257
RTS0049444,332
RTS0049445,83
RTS0049446,142
RTS0049447,133
RTS0049448,66
RTS0049449,89
RTS0049450,89
RTS0049451,97
RTS0049452,88
RTS0049453,163
RTS0049454,62
RTS0049455,71
RTS0049456,80
RTS0049457,272
RTS0049458,77
RTS0049459,331
RTS0049460,399
RTS0049461,468
RTS0049462,541
RTS0049463,105
RTS0049464,162
RTS0049465,130
RTS0049466,83
RTS0049467,58
RTS0049468,177
RTS0049469,175
RTS0049470,154
RTS0049471,194
RTS0049472,173
RTS0049473,1119
RTS0049474,90
RTS0049475,114
RTS0049476,127
RTS0049477,67
RTS0049478,80
RTS0049479,15975
RTS0049480,1585
RTS0049481,36
RTS0049482,61
RTS0049483,78
RTS0049484,78
RTS0049485,105
RTS0997079,51
RTS0997080,131
RTS0997081,51
RTS0997082,67
RTS0997083,52
RTS0997084,66
RTS0997085,55
RTS0997086,72
RTS0997087,43
RTS0997088,74687
RTS0997089,6388
RTS0997090,74
RTS0997091,47
RTS0997092,40
RTS0997093,43
RTS0997094,13
RTS0997095,43
RTS0997096,55
RTS0997097,31
RTS0997098,46
RTS0997099,46
RTS0997100,41
RTS0997101,41
RTS0997102,39
RTS0997103,45
RTS0997104,43
RTS0997105,33
RTS0997106,46
RTS0997107,45
RTS0997108,48
RTS0997109,29
RTS0997110,40
RTS0997111,30
RTS0997112,46
RTS0997113,45
RTS0997114,33
RTS0997115,36
RTS0997116,40
RTS0997117,46
RTS0997118,47
RTS0997119,43
RTS0997120,33
RTS0997121,291
RTS0997122,419
RTS0997123,359
RTS0997124,180
RTS0997125,938
RTS0997126,1180
RTS0997127,1120
RTS0997128,1044
RTS0997129,1258
RTS0997130,281
</Code_Summary>
