# Supplementary material for: Spatial meta-transcriptomics reveal associations of intratumor bacteria burden with lung cancer cells showing a distinct oncogenic signature
Source: J Immunother Cancer. 2022 Jul 6;10(7):e004698. doi: 10.1136/jitc-2022-004698 (PMC9260850; doi:10.1136/jitc-2022-004698)
Supplement: Supplementary data [file jitc-2022-004698supp009.zip › DSP-1001660004185-D-D03.dcc]

<Header>
FileVersion,0.02
SoftwareVersion,"GeoMx_NGS_Pipeline_ 2.0.0"
Date,2020-6-15
</Header>

<Scan_Attributes>
ID,DSP-1001660004185-D-D03
Plate_ID,1001660004185
Well,D03
</Scan_Attributes>

<NGS_Processing_Attributes>
SeqSetId,
tamperedIni,No
Raw,12633913
Trimmed,12580691
Stitched,12515385
Aligned,12331479
umiQ30,0.9920
rtsQ30,0.9914
</NGS_Processing_Attributes>


<Code_Summary>
RTS0039454,95
RTS0039455,71
RTS0039456,60
RTS0039457,220
RTS0039458,64
RTS0039459,67
RTS0039460,54
RTS0039461,141
RTS0039462,74
RTS0039463,94
RTS0039464,56
RTS0039465,95
RTS0039466,63
RTS0039467,123
RTS0039468,49
RTS0039469,64
RTS0039470,62
RTS0039471,68
RTS0039472,58
RTS0039473,33
RTS0039474,67
RTS0039475,67
RTS0039476,108
RTS0039477,75
RTS0039478,80
RTS0039479,45
RTS0039480,50
RTS0039481,43
RTS0039482,45
RTS0039483,50
RTS0039484,63
RTS0039485,49
RTS0039486,48
RTS0039487,35
RTS0039488,54
RTS0039489,100
RTS0039490,107
RTS0039491,102
RTS0039492,55
RTS0039493,131
RTS0039494,51
RTS0039495,39
RTS0039496,49
RTS0039497,43
RTS0039498,57
RTS0039499,508
RTS0039500,631
RTS0039501,449
RTS0039502,497
RTS0039503,878
RTS0039504,51
RTS0039505,74
RTS0039506,74
RTS0039507,278
RTS0039508,62
RTS0039509,56
RTS0039510,98
RTS0039511,301
RTS0039512,243
RTS0039513,279
RTS0039514,381
RTS0039515,365
RTS0039516,45
RTS0039517,34
RTS0039518,44
RTS0039519,38
RTS0039520,43
RTS0039521,66
RTS0039522,75
RTS0039523,80
RTS0039524,122
RTS0039525,131
RTS0039526,88
RTS0039527,155
RTS0039528,94
RTS0039529,134
RTS0039530,100
RTS0039531,129
RTS0039532,117
RTS0039533,129
RTS0039534,75
RTS0039535,133
RTS0039536,60
RTS0039537,44
RTS0039538,47
RTS0039539,46
RTS0039540,29
RTS0039541,81
RTS0039542,63
RTS0039543,57
RTS0039544,48
RTS0039545,84
RTS0039546,40
RTS0039547,42
RTS0039548,45
RTS0039549,47
RTS0039550,40
RTS0039551,52
RTS0039552,45
RTS0039553,42
RTS0039554,47
RTS0039555,43
RTS0039556,42
RTS0039557,51
RTS0039558,48
RTS0039559,40
RTS0039560,44
RTS0039561,41
RTS0039562,54
RTS0039563,56
RTS0039564,39
RTS0039565,70
RTS0039566,34
RTS0039567,39
RTS0039568,52
RTS0039569,31
RTS0039570,45
RTS0039571,48
RTS0039572,40
RTS0039573,46
RTS0039574,52
RTS0039575,37
RTS0039576,110
RTS0039577,201
RTS0039578,166
RTS0039579,159
RTS0039580,158
RTS0039581,134
RTS0039582,187
RTS0039583,206
RTS0039584,135
RTS0039585,158
RTS0039586,36
RTS0039587,44
RTS0039588,57
RTS0039589,53
RTS0039590,36
RTS0039591,329
RTS0039592,253
RTS0039593,195
RTS0039594,310
RTS0039595,305
RTS0039596,62
RTS0039597,58
RTS0039598,72
RTS0039599,64
RTS0039600,68
RTS0039601,28
RTS0039602,36
RTS0039603,30
RTS0039604,63
RTS0039605,43
RTS0039606,44
RTS0039607,74
RTS0039608,55
RTS0039609,50
RTS0039610,54
RTS0039611,85
RTS0039612,63
RTS0039613,92
RTS0039614,46
RTS0039615,49
RTS0039616,44
RTS0039617,35
RTS0039619,45
RTS0039620,42
RTS0039621,51
RTS0039622,65
RTS0039623,71
RTS0039624,62
RTS0039625,52
RTS0039626,51
RTS0039627,39
RTS0039628,37
RTS0039629,53
RTS0039630,44
RTS0039631,28
RTS0039632,40
RTS0039633,43
RTS0039634,39
RTS0039635,50
RTS0039636,62
RTS0039637,46
RTS0039638,63
RTS0039639,80
RTS0039640,59
RTS0039641,147
RTS0039642,110
RTS0039643,125
RTS0039644,100
RTS0039645,75
RTS0039646,54
RTS0039647,43
RTS0039648,54
RTS0039649,72
RTS0039650,61
RTS0039651,243
RTS0039652,176
RTS0039653,181
RTS0039654,164
RTS0039655,168
RTS0039656,245
RTS0039657,196
RTS0039658,165
RTS0039659,245
RTS0039660,172
RTS0039661,59
RTS0039662,58
RTS0039663,73
RTS0039664,71
RTS0039665,82
RTS0039666,74
RTS0039667,42
RTS0039668,49
RTS0039669,104
RTS0039670,55
RTS0039671,178
RTS0039672,220
RTS0039673,155
RTS0039674,165
RTS0039675,187
RTS0039676,49
RTS0039677,43
RTS0039678,38
RTS0039679,37
RTS0039680,36
RTS0039681,196
RTS0039682,143
RTS0039683,113
RTS0039684,147
RTS0039685,127
RTS0039686,358
RTS0039687,508
RTS0039688,455
RTS0039689,312
RTS0039690,422
RTS0039691,50
RTS0039692,39
RTS0039693,44
RTS0039694,39
RTS0039695,44
RTS0039696,43
RTS0039697,48
RTS0039698,45
RTS0039699,41
RTS0039700,37
RTS0039701,606
RTS0039702,800
RTS0039703,612
RTS0039704,704
RTS0039705,708
RTS0039706,53
RTS0039707,56
RTS0039708,40
RTS0039709,58
RTS0039710,62
RTS0039711,113
RTS0039712,164
RTS0039713,130
RTS0039714,109
RTS0039715,124
RTS0039716,72
RTS0039717,103
RTS0039718,72
RTS0039719,100
RTS0039720,205
RTS0039721,75
RTS0039722,71
RTS0039723,108
RTS0039724,85
RTS0039725,82
RTS0039726,130
RTS0039727,99
RTS0039728,106
RTS0039729,123
RTS0039730,112
RTS0039731,56
RTS0039732,63
RTS0039733,48
RTS0039734,70
RTS0039735,53
RTS0039736,74
RTS0039737,81
RTS0039738,84
RTS0039739,86
RTS0039740,73
RTS0039741,113
RTS0039742,103
RTS0039743,99
RTS0039744,91
RTS0039745,116
RTS0039746,56
RTS0039747,67
RTS0039749,58
RTS0039750,81
RTS0039751,44
RTS0039752,50
RTS0039753,83
RTS0039754,58
RTS0039755,60
RTS0039756,90
RTS0039757,61
RTS0039758,90
RTS0039759,63
RTS0039760,104
RTS0039761,102
RTS0039762,99
RTS0039763,95
RTS0039764,89
RTS0039765,110
RTS0039766,79
RTS0039767,76
RTS0039768,80
RTS0039769,63
RTS0039770,86
RTS0039771,79
RTS0039772,103
RTS0039773,93
RTS0039774,77
RTS0039775,132
RTS0039776,73
RTS0039777,83
RTS0039778,53
RTS0039779,53
RTS0039780,65
RTS0039781,177
RTS0039782,108
RTS0039783,158
RTS0039784,109
RTS0039785,188
RTS0039786,97
RTS0039787,72
RTS0039788,80
RTS0039789,66
RTS0039790,109
RTS0039791,180
RTS0039792,126
RTS0039793,134
RTS0039794,189
RTS0039795,107
RTS0039796,97
RTS0039797,113
RTS0039798,112
RTS0039799,109
RTS0039800,99
RTS0039801,64
RTS0039802,67
RTS0039803,66
RTS0039804,65
RTS0039805,57
RTS0039806,66
RTS0039807,64
RTS0039808,70
RTS0039809,46
RTS0039810,73
RTS0039811,52
RTS0039812,59
RTS0039813,59
RTS0039814,78
RTS0039815,77
RTS0039816,50
RTS0039817,56
RTS0039818,62
RTS0039819,59
RTS0039820,59
RTS0039821,116
RTS0039822,135
RTS0039823,125
RTS0039824,97
RTS0039825,109
RTS0039826,75
RTS0039827,114
RTS0039828,90
RTS0039829,114
RTS0039830,93
RTS0039831,598
RTS0039832,873
RTS0039833,677
RTS0039834,730
RTS0039835,1157
RTS0039836,55
RTS0039838,33
RTS0039839,52
RTS0039840,40
RTS0039841,206
RTS0039842,234
RTS0039843,186
RTS0039844,286
RTS0039845,223
RTS0039846,57
RTS0039847,40
RTS0039848,24
RTS0039849,27
RTS0039850,32
RTS0039851,90
RTS0039852,112
RTS0039853,83
RTS0039854,92
RTS0039855,88
RTS0039856,47
RTS0039857,42
RTS0039858,39
RTS0039859,54
RTS0039860,38
RTS0039861,65
RTS0039862,58
RTS0039863,54
RTS0039864,45
RTS0039865,60
RTS0039866,115
RTS0039867,148
RTS0039868,80
RTS0039869,118
RTS0039870,116
RTS0039871,56
RTS0039872,42
RTS0039873,52
RTS0039874,62
RTS0039875,64
RTS0039876,48
RTS0039877,40
RTS0039878,37
RTS0039879,46
RTS0039880,35
RTS0039881,62
RTS0039882,50
RTS0039883,46
RTS0039884,52
RTS0039885,48
RTS0039886,44
RTS0039887,51
RTS0039888,73
RTS0039890,55
RTS0039891,169
RTS0039892,81
RTS0039893,141
RTS0039894,91
RTS0039895,151
RTS0039896,56
RTS0039897,44
RTS0039898,63
RTS0039899,49
RTS0039900,53
RTS0039901,77
RTS0039902,68
RTS0039903,57
RTS0039904,86
RTS0039905,89
RTS0039906,61
RTS0039907,54
RTS0039908,57
RTS0039909,39
RTS0039910,59
RTS0039911,33
RTS0039912,40
RTS0039913,52
RTS0039914,51
RTS0039915,45
RTS0039916,39
RTS0039917,44
RTS0039918,54
RTS0039919,39
RTS0039920,45
RTS0039921,54
RTS0039922,60
RTS0039923,54
RTS0039924,55
RTS0039925,48
RTS0039926,210
RTS0039927,187
RTS0039928,214
RTS0039929,189
RTS0039930,201
RTS0039931,75
RTS0039932,95
RTS0039933,83
RTS0039934,89
RTS0039935,87
RTS0039936,48
RTS0039937,52
RTS0039938,59
RTS0039939,40
RTS0039940,33
RTS0039941,53
RTS0039942,40
RTS0039943,31
RTS0039944,50
RTS0039945,47
RTS0039946,184
RTS0039947,178
RTS0039948,249
RTS0039949,183
RTS0039950,245
RTS0039951,87
RTS0039952,62
RTS0039953,67
RTS0039954,65
RTS0039955,93
RTS0039956,174
RTS0039957,176
RTS0039958,182
RTS0039959,153
RTS0039960,199
RTS0039961,45
RTS0039962,34
RTS0039963,46
RTS0039964,47
RTS0039965,47
RTS0039966,49
RTS0039967,38
RTS0039968,45
RTS0039969,48
RTS0039970,54
RTS0039971,57
RTS0039972,44
RTS0039973,35
RTS0039974,50
RTS0039975,44
RTS0039976,40
RTS0039977,47
RTS0039978,43
RTS0039979,51
RTS0039980,42
RTS0039981,126
RTS0039982,105
RTS0039983,168
RTS0039984,113
RTS0039985,156
RTS0039986,112
RTS0039987,129
RTS0039988,129
RTS0039989,117
RTS0039990,108
RTS0039991,102
RTS0039992,107
RTS0039993,115
RTS0039994,89
RTS0039995,155
RTS0039996,883
RTS0039997,662
RTS0039998,628
RTS0039999,793
RTS0040000,837
RTS0040001,52
RTS0040002,31
RTS0040003,43
RTS0040004,36
RTS0040005,44
RTS0040006,481
RTS0040007,544
RTS0040008,344
RTS0040009,500
RTS0040010,476
RTS0040011,309
RTS0040012,243
RTS0040013,348
RTS0040014,152
RTS0040015,273
RTS0040016,43
RTS0040017,55
RTS0040018,45
RTS0040019,56
RTS0040020,41
RTS0040021,68
RTS0040022,55
RTS0040023,51
RTS0040024,46
RTS0040025,30
RTS0040026,82
RTS0040027,130
RTS0040028,132
RTS0040029,98
RTS0040030,110
RTS0040031,48
RTS0040032,56
RTS0040033,46
RTS0040034,51
RTS0040035,33
RTS0040036,49
RTS0040037,52
RTS0040038,50
RTS0040039,45
RTS0040040,48
RTS0040041,49
RTS0040042,43
RTS0040043,46
RTS0040044,60
RTS0040045,46
RTS0040046,40
RTS0040047,51
RTS0040048,51
RTS0040049,42
RTS0040050,48
RTS0040051,113
RTS0040052,67
RTS0040053,109
RTS0040054,88
RTS0040055,71
RTS0040056,62
RTS0040057,41
RTS0040058,42
RTS0040059,42
RTS0040060,56
RTS0040061,44
RTS0040062,33
RTS0040063,48
RTS0040064,72
RTS0040065,41
RTS0040066,53
RTS0040067,47
RTS0040068,57
RTS0040069,45
RTS0040070,39
RTS0040071,52
RTS0040072,58
RTS0040073,70
RTS0040074,62
RTS0040075,51
RTS0040076,122
RTS0040077,201
RTS0040078,100
RTS0040079,136
RTS0040080,120
RTS0040081,62
RTS0040082,58
RTS0040083,65
RTS0040084,63
RTS0040085,40
RTS0040086,40
RTS0040087,37
RTS0040088,45
RTS0040089,45
RTS0040090,47
RTS0040091,38
RTS0040092,38
RTS0040093,52
RTS0040094,34
RTS0040095,34
RTS0040096,67
RTS0040097,69
RTS0040098,47
RTS0040099,60
RTS0040100,60
RTS0040101,39
RTS0040102,46
RTS0040103,45
RTS0040104,35
RTS0040105,35
RTS0040106,59
RTS0040107,39
RTS0040108,48
RTS0040109,42
RTS0040110,50
RTS0040111,54
RTS0040112,46
RTS0040113,29
RTS0040114,36
RTS0040115,59
RTS0040116,489
RTS0040117,405
RTS0040118,403
RTS0040119,376
RTS0040120,385
RTS0040121,64
RTS0040122,56
RTS0040123,46
RTS0040124,61
RTS0040125,60
RTS0040126,81
RTS0040127,121
RTS0040128,95
RTS0040129,104
RTS0040130,101
RTS0040131,50
RTS0040132,36
RTS0040133,51
RTS0040134,49
RTS0040135,46
RTS0040136,70
RTS0040137,61
RTS0040138,54
RTS0040139,53
RTS0040140,43
RTS0040141,85
RTS0040142,78
RTS0040143,73
RTS0040144,82
RTS0040145,79
RTS0040146,104
RTS0040147,112
RTS0040148,100
RTS0040149,100
RTS0040150,86
RTS0040151,62
RTS0040152,68
RTS0040153,51
RTS0040154,72
RTS0040155,66
RTS0040156,83
RTS0040157,80
RTS0040158,57
RTS0040159,92
RTS0040160,65
RTS0040161,44
RTS0040162,29
RTS0040163,40
RTS0040164,33
RTS0040165,40
RTS0040166,31
RTS0040167,57
RTS0040168,42
RTS0040169,51
RTS0040170,44
RTS0040171,16
RTS0040172,40
RTS0040173,34
RTS0040174,45
RTS0040175,50
RTS0040176,42
RTS0040177,30
RTS0040178,41
RTS0040179,28
RTS0040180,67
RTS0040181,45
RTS0040182,33
RTS0040183,27
RTS0040184,51
RTS0040185,43
RTS0040186,61
RTS0040187,58
RTS0040188,28
RTS0040189,63
RTS0040190,39
RTS0040191,51
RTS0040192,33
RTS0040193,47
RTS0040194,53
RTS0040195,53
RTS0040196,41
RTS0040197,36
RTS0040198,35
RTS0040199,63
RTS0040200,37
RTS0040201,147
RTS0040202,148
RTS0040203,146
RTS0040204,124
RTS0040205,167
RTS0040206,206
RTS0040207,95
RTS0040208,198
RTS0040209,202
RTS0040210,221
RTS0040211,59
RTS0040212,41
RTS0040213,42
RTS0040214,49
RTS0040215,79
RTS0040216,46
RTS0040217,42
RTS0040218,41
RTS0040219,38
RTS0040220,53
RTS0040221,50
RTS0040222,33
RTS0040223,45
RTS0040224,32
RTS0040225,33
RTS0040226,60
RTS0040227,33
RTS0040228,45
RTS0040229,33
RTS0040230,50
RTS0040231,17
RTS0040232,43
RTS0040233,50
RTS0040234,48
RTS0040235,43
RTS0040236,32
RTS0040237,41
RTS0040238,54
RTS0040239,48
RTS0040240,40
RTS0040241,45
RTS0040242,40
RTS0040243,39
RTS0040244,55
RTS0040245,51
RTS0040246,46
RTS0040247,42
RTS0040248,45
RTS0040249,34
RTS0040250,47
RTS0040251,47
RTS0040252,43
RTS0040253,40
RTS0040254,41
RTS0040255,48
RTS0040256,34
RTS0040257,34
RTS0040258,40
RTS0040259,43
RTS0040260,41
RTS0040261,73
RTS0040262,60
RTS0040263,77
RTS0040264,67
RTS0040265,50
RTS0040266,40
RTS0040267,40
RTS0040268,41
RTS0040269,46
RTS0040270,55
RTS0040271,37
RTS0040272,48
RTS0040273,59
RTS0040274,58
RTS0040275,42
RTS0040276,132
RTS0040277,266
RTS0040278,234
RTS0040279,267
RTS0040280,269
RTS0040281,49
RTS0040282,28
RTS0040283,55
RTS0040284,44
RTS0040285,42
RTS0040286,36
RTS0040287,41
RTS0040288,51
RTS0040289,49
RTS0040290,45
RTS0040291,34
RTS0040292,51
RTS0040293,41
RTS0040294,44
RTS0040295,51
RTS0040296,41
RTS0040297,45
RTS0040298,38
RTS0040299,37
RTS0040300,38
RTS0040301,48
RTS0040302,32
RTS0040303,31
RTS0040304,32
RTS0040305,34
RTS0040306,49
RTS0040307,52
RTS0040308,45
RTS0040309,35
RTS0040310,63
RTS0040311,54
RTS0040312,62
RTS0040313,52
RTS0040314,55
RTS0040315,51
RTS0040316,39
RTS0040317,54
RTS0040318,38
RTS0040319,65
RTS0040320,54
RTS0040321,47
RTS0040322,47
RTS0040323,60
RTS0040324,52
RTS0040325,41
RTS0040326,227
RTS0040327,157
RTS0040328,341
RTS0040329,452
RTS0040330,277
RTS0040331,37
RTS0040332,59
RTS0040333,48
RTS0040334,41
RTS0040335,36
RTS0040336,45
RTS0040337,54
RTS0040338,31
RTS0040339,58
RTS0040340,44
RTS0040341,60
RTS0040342,39
RTS0040343,40
RTS0040344,52
RTS0040345,79
RTS0040346,33
RTS0040347,64
RTS0040348,48
RTS0040349,64
RTS0040350,43
RTS0040351,56
RTS0040352,49
RTS0040353,63
RTS0040354,57
RTS0040355,39
RTS0040356,69
RTS0040357,66
RTS0040358,55
RTS0040359,43
RTS0040360,55
RTS0040361,61
RTS0040363,37
RTS0040364,67
RTS0040365,55
RTS0040366,57
RTS0040367,56
RTS0040368,107
RTS0040369,62
RTS0040370,50
RTS0040371,109
RTS0040372,82
RTS0040373,80
RTS0040374,91
RTS0040375,70
RTS0040376,59
RTS0040377,78
RTS0040378,54
RTS0040379,64
RTS0040380,45
RTS0040381,54
RTS0040382,48
RTS0040383,44
RTS0040384,42
RTS0040385,31
RTS0040386,56
RTS0040387,47
RTS0040388,66
RTS0040389,34
RTS0040390,68
RTS0040391,60
RTS0040392,71
RTS0040393,49
RTS0040394,61
RTS0040395,65
RTS0040396,60
RTS0040397,57
RTS0040398,60
RTS0040399,76
RTS0040400,71
RTS0040401,373
RTS0040402,466
RTS0040403,275
RTS0040404,384
RTS0040405,216
RTS0040406,150
RTS0040407,167
RTS0040408,199
RTS0040409,190
RTS0040410,193
RTS0040411,43
RTS0040412,38
RTS0040413,59
RTS0040414,54
RTS0040415,56
RTS0040416,1064
RTS0040417,661
RTS0040418,545
RTS0040419,997
RTS0040420,1024
RTS0040421,46
RTS0040422,48
RTS0040423,58
RTS0040424,41
RTS0040425,50
RTS0040426,31
RTS0040428,60
RTS0040429,30
RTS0040430,49
RTS0040431,38
RTS0040432,42
RTS0040433,41
RTS0040434,51
RTS0040435,44
RTS0040436,265
RTS0040437,465
RTS0040438,653
RTS0040439,518
RTS0040440,590
RTS0040441,66
RTS0040442,62
RTS0040443,76
RTS0040444,65
RTS0040445,56
RTS0040446,51
RTS0040447,59
RTS0040448,50
RTS0040449,49
RTS0040450,43
RTS0040451,223
RTS0040452,226
RTS0040453,207
RTS0040454,176
RTS0040455,459
RTS0040456,62
RTS0040457,52
RTS0040458,47
RTS0040459,44
RTS0040460,31
RTS0040461,38
RTS0040462,39
RTS0040463,44
RTS0040464,39
RTS0040465,39
RTS0040466,83
RTS0040467,57
RTS0040468,85
RTS0040469,60
RTS0040470,47
RTS0040471,60
RTS0040472,48
RTS0040473,48
RTS0040474,36
RTS0040475,41
RTS0040476,35
RTS0040477,36
RTS0040478,57
RTS0040479,45
RTS0040480,34
RTS0040481,142
RTS0040482,156
RTS0040483,102
RTS0040484,174
RTS0040485,139
RTS0040486,52
RTS0040487,40
RTS0040488,51
RTS0040489,47
RTS0040490,57
RTS0040491,61
RTS0040492,60
RTS0040493,45
RTS0040494,73
RTS0040495,59
RTS0040496,210
RTS0040497,174
RTS0040498,197
RTS0040499,144
RTS0040500,257
RTS0040501,50
RTS0040502,51
RTS0040503,52
RTS0040504,52
RTS0040505,37
RTS0040506,32
RTS0040507,43
RTS0040508,32
RTS0040509,41
RTS0040510,24
RTS0040511,72
RTS0040512,80
RTS0040513,79
RTS0040514,76
RTS0040515,94
RTS0040516,39
RTS0040517,40
RTS0040518,41
RTS0040519,48
RTS0040520,36
RTS0040521,43
RTS0040522,30
RTS0040523,34
RTS0040524,40
RTS0040525,31
RTS0040526,54
RTS0040527,49
RTS0040528,62
RTS0040529,60
RTS0040530,44
RTS0040531,77
RTS0040532,104
RTS0040533,65
RTS0040534,80
RTS0040535,64
RTS0040536,53
RTS0040537,134
RTS0040538,70
RTS0040539,80
RTS0040540,77
RTS0040541,39
RTS0040542,30
RTS0040543,52
RTS0040544,45
RTS0040545,38
RTS0040546,45
RTS0040547,43
RTS0040548,34
RTS0040549,36
RTS0040550,41
RTS0040551,76
RTS0040552,85
RTS0040553,109
RTS0040554,84
RTS0040555,122
RTS0040556,39
RTS0040557,34
RTS0040558,32
RTS0040559,50
RTS0040560,32
RTS0040561,42
RTS0040562,38
RTS0040563,43
RTS0040564,44
RTS0040565,42
RTS0040566,34
RTS0040567,44
RTS0040568,41
RTS0040569,44
RTS0040570,53
RTS0040571,66
RTS0040572,39
RTS0040573,53
RTS0040574,84
RTS0040575,56
RTS0040576,190
RTS0040577,169
RTS0040578,164
RTS0040579,165
RTS0040580,297
RTS0040581,30
RTS0040582,49
RTS0040583,33
RTS0040584,46
RTS0040585,47
RTS0040586,55
RTS0040587,45
RTS0040588,53
RTS0040589,45
RTS0040590,74
RTS0040591,92
RTS0040592,43
RTS0040593,21
RTS0040594,36
RTS0040595,64
RTS0040596,71
RTS0040597,115
RTS0040598,51
RTS0040599,58
RTS0040600,72
RTS0040601,56
RTS0040602,55
RTS0040603,52
RTS0040604,71
RTS0040605,57
RTS0040606,54
RTS0040607,63
RTS0040608,58
RTS0040609,38
RTS0040610,50
RTS0040611,43
RTS0040612,48
RTS0040613,57
RTS0040614,51
RTS0040615,62
RTS0040616,51
RTS0040617,43
RTS0040618,31
RTS0040619,53
RTS0040620,36
RTS0040621,59
RTS0040622,38
RTS0040623,60
RTS0040624,43
RTS0040625,44
RTS0040626,45
RTS0040627,45
RTS0040628,48
RTS0040629,48
RTS0040630,50
RTS0040631,79
RTS0040632,68
RTS0040633,75
RTS0040634,74
RTS0040635,49
RTS0040636,43
RTS0040637,61
RTS0040638,37
RTS0040639,43
RTS0040640,45
RTS0040641,123
RTS0040642,154
RTS0040643,121
RTS0040644,179
RTS0040645,204
RTS0040646,85
RTS0040647,69
RTS0040648,129
RTS0040649,102
RTS0040650,73
RTS0040651,135
RTS0040652,77
RTS0040653,110
RTS0040654,102
RTS0040655,107
RTS0040656,135
RTS0040657,149
RTS0040658,129
RTS0040659,107
RTS0040660,109
RTS0040661,37
RTS0040662,41
RTS0040663,28
RTS0040664,29
RTS0040665,32
RTS0040666,45
RTS0040667,55
RTS0040668,32
RTS0040669,33
RTS0040670,37
RTS0040671,33
RTS0040672,46
RTS0040673,48
RTS0040674,53
RTS0040675,49
RTS0040676,183
RTS0040677,119
RTS0040678,234
RTS0040679,101
RTS0040680,278
RTS0040681,158
RTS0040682,132
RTS0040683,166
RTS0040684,209
RTS0040685,146
RTS0040686,51
RTS0040687,64
RTS0040688,33
RTS0040689,32
RTS0040690,42
RTS0040691,72
RTS0040692,68
RTS0040693,119
RTS0040694,89
RTS0040695,80
RTS0040696,40
RTS0040697,34
RTS0040698,35
RTS0040699,44
RTS0040700,27
RTS0040701,159
RTS0040702,186
RTS0040703,123
RTS0040704,177
RTS0040705,251
RTS0040706,108
RTS0040707,136
RTS0040708,90
RTS0040709,102
RTS0040710,126
RTS0040711,58
RTS0040712,49
RTS0040713,104
RTS0040714,70
RTS0040715,57
RTS0040716,40
RTS0040717,49
RTS0040718,35
RTS0040719,52
RTS0040720,62
RTS0040721,37
RTS0040722,45
RTS0040723,40
RTS0040724,39
RTS0040725,48
RTS0040726,92
RTS0040727,138
RTS0040728,102
RTS0040729,100
RTS0040730,99
RTS0040731,60
RTS0040732,62
RTS0040733,45
RTS0040734,61
RTS0040735,57
RTS0040736,164
RTS0040737,170
RTS0040738,116
RTS0040739,142
RTS0040740,161
RTS0040741,43
RTS0040742,42
RTS0040743,48
RTS0040744,59
RTS0040745,49
RTS0040746,154
RTS0040747,160
RTS0040748,108
RTS0040749,183
RTS0040750,169
RTS0040751,44
RTS0040752,57
RTS0040753,50
RTS0040754,40
RTS0040755,37
RTS0040756,32
RTS0040757,40
RTS0040758,48
RTS0040759,56
RTS0040760,55
RTS0040761,154
RTS0040762,138
RTS0040763,131
RTS0040764,144
RTS0040765,200
RTS0040766,53
RTS0040767,61
RTS0040768,50
RTS0040769,58
RTS0040770,43
RTS0040771,41
RTS0040772,39
RTS0040773,51
RTS0040774,46
RTS0040775,51
RTS0040776,58
RTS0040777,96
RTS0040778,95
RTS0040779,113
RTS0040780,83
RTS0040781,87
RTS0040782,134
RTS0040783,56
RTS0040784,92
RTS0040785,78
RTS0040786,54
RTS0040787,48
RTS0040788,33
RTS0040789,55
RTS0040790,36
RTS0040791,60
RTS0040792,53
RTS0040793,47
RTS0040794,46
RTS0040795,45
RTS0040796,99
RTS0040797,79
RTS0040798,86
RTS0040799,56
RTS0040800,68
RTS0040801,114
RTS0040802,112
RTS0040803,116
RTS0040804,79
RTS0040805,96
RTS0040806,50
RTS0040807,46
RTS0040808,55
RTS0040809,43
RTS0040810,41
RTS0040811,66
RTS0040812,55
RTS0040813,46
RTS0040814,59
RTS0040815,38
RTS0040816,46
RTS0040817,53
RTS0040818,79
RTS0040819,77
RTS0040820,79
RTS0040821,40
RTS0040822,57
RTS0040823,53
RTS0040824,64
RTS0040825,56
RTS0040826,152
RTS0040827,105
RTS0040828,107
RTS0040830,124
RTS0040831,52
RTS0040832,50
RTS0040833,58
RTS0040834,28
RTS0040836,3768
RTS0040837,2578
RTS0040838,2975
RTS0040839,3235
RTS0040840,2381
RTS0040841,157
RTS0040842,125
RTS0040843,138
RTS0040844,123
RTS0040845,112
RTS0040846,48
RTS0040847,62
RTS0040848,45
RTS0040849,50
RTS0040850,104
RTS0040851,111
RTS0040852,80
RTS0040853,104
RTS0040854,111
RTS0040855,96
RTS0040856,48
RTS0040857,35
RTS0040858,48
RTS0040859,39
RTS0040860,46
RTS0040861,55
RTS0040862,55
RTS0040863,43
RTS0040864,47
RTS0040865,59
RTS0040866,51
RTS0040867,48
RTS0040868,51
RTS0040869,48
RTS0040870,59
RTS0040871,75
RTS0040872,101
RTS0040873,115
RTS0040874,118
RTS0040875,92
RTS0040876,42
RTS0040877,41
RTS0040878,44
RTS0040879,49
RTS0040880,38
RTS0040881,53
RTS0040882,41
RTS0040883,25
RTS0040884,56
RTS0040885,30
RTS0040886,62
RTS0040887,57
RTS0040888,78
RTS0040889,84
RTS0040890,76
RTS0040891,43
RTS0040892,45
RTS0040893,33
RTS0040894,29
RTS0040895,39
RTS0040896,35
RTS0040897,59
RTS0040898,39
RTS0040899,45
RTS0040900,40
RTS0040901,52
RTS0040902,54
RTS0040903,40
RTS0040904,43
RTS0040905,71
RTS0040906,89
RTS0040907,95
RTS0040908,98
RTS0040909,111
RTS0040910,88
RTS0040911,74
RTS0040912,65
RTS0040913,39
RTS0040914,62
RTS0040915,59
RTS0040916,49
RTS0040917,37
RTS0040918,47
RTS0040919,33
RTS0040920,40
RTS0040921,95
RTS0040922,99
RTS0040923,155
RTS0040924,126
RTS0040925,144
RTS0040926,36
RTS0040927,26
RTS0040928,50
RTS0040929,27
RTS0040930,49
RTS0040931,67
RTS0040932,87
RTS0040933,63
RTS0040934,76
RTS0040935,82
RTS0040936,81
RTS0040937,79
RTS0040938,55
RTS0040939,69
RTS0040940,44
RTS0040941,69
RTS0040942,69
RTS0040943,46
RTS0040944,98
RTS0040945,68
RTS0040946,218
RTS0040947,270
RTS0040948,248
RTS0040949,227
RTS0040950,272
RTS0040951,52
RTS0040952,45
RTS0040953,31
RTS0040954,48
RTS0040955,47
RTS0040956,58
RTS0040957,56
RTS0040958,57
RTS0040959,68
RTS0040960,59
RTS0040961,43
RTS0040962,34
RTS0040963,47
RTS0040964,41
RTS0040965,39
RTS0040966,105
RTS0040967,137
RTS0040968,119
RTS0040969,98
RTS0040970,101
RTS0040971,60
RTS0040972,60
RTS0040973,48
RTS0040974,59
RTS0040975,64
RTS0040976,51
RTS0040977,45
RTS0040978,30
RTS0040979,53
RTS0040980,61
RTS0040981,43
RTS0040982,53
RTS0040983,64
RTS0040984,57
RTS0040985,38
RTS0040986,580
RTS0040987,646
RTS0040988,331
RTS0040989,559
RTS0040990,282
RTS0040991,128
RTS0040992,62
RTS0040993,82
RTS0040994,82
RTS0040995,80
RTS0040996,71
RTS0040997,92
RTS0040998,64
RTS0040999,88
RTS0041000,64
RTS0041001,98
RTS0041002,158
RTS0041003,138
RTS0041004,170
RTS0041005,114
RTS0041006,445
RTS0041007,452
RTS0041008,368
RTS0041009,330
RTS0041010,252
RTS0041011,28
RTS0041012,31
RTS0041013,38
RTS0041014,40
RTS0041015,47
RTS0041016,86
RTS0041017,74
RTS0041018,72
RTS0041019,75
RTS0041020,82
RTS0041021,129
RTS0041022,101
RTS0041023,122
RTS0041024,164
RTS0041025,133
RTS0041026,51
RTS0041027,46
RTS0041028,66
RTS0041029,62
RTS0041030,47
RTS0041031,125
RTS0041032,113
RTS0041033,99
RTS0041034,128
RTS0041035,135
RTS0041036,88
RTS0041037,68
RTS0041038,81
RTS0041039,73
RTS0041040,85
RTS0041041,327
RTS0041042,327
RTS0041043,277
RTS0041044,221
RTS0041045,217
RTS0041046,577
RTS0041047,625
RTS0041048,436
RTS0041049,752
RTS0041050,680
RTS0041051,65
RTS0041052,59
RTS0041053,54
RTS0041054,79
RTS0041055,55
RTS0041056,53
RTS0041057,43
RTS0041058,61
RTS0041059,42
RTS0041060,56
RTS0041061,439
RTS0041062,362
RTS0041063,313
RTS0041064,375
RTS0041066,98
RTS0041067,65
RTS0041068,110
RTS0041069,123
RTS0041070,114
RTS0041071,66
RTS0041072,79
RTS0041073,69
RTS0041074,76
RTS0041075,92
RTS0041076,115
RTS0041077,58
RTS0041078,92
RTS0041079,56
RTS0041080,70
RTS0041081,72
RTS0041082,62
RTS0041083,62
RTS0041084,71
RTS0041085,60
RTS0041086,336
RTS0041087,474
RTS0041088,252
RTS0041089,334
RTS0041090,218
RTS0041091,54
RTS0041092,69
RTS0041093,54
RTS0041094,71
RTS0041095,70
RTS0041096,31
RTS0041097,65
RTS0041098,53
RTS0041099,58
RTS0041100,45
RTS0041101,220
RTS0041102,230
RTS0041103,221
RTS0041104,245
RTS0041105,228
RTS0041106,162
RTS0041107,203
RTS0041108,160
RTS0041109,182
RTS0041110,130
RTS0041111,55
RTS0041112,36
RTS0041113,51
RTS0041114,50
RTS0041115,52
RTS0041116,117
RTS0041117,149
RTS0041118,103
RTS0041119,112
RTS0041120,122
RTS0041121,69
RTS0041122,74
RTS0041123,66
RTS0041124,46
RTS0041125,70
RTS0041126,52
RTS0041127,73
RTS0041128,61
RTS0041129,56
RTS0041130,50
RTS0041131,79
RTS0041132,92
RTS0041133,90
RTS0041134,101
RTS0041135,100
RTS0041136,171
RTS0041137,212
RTS0041138,188
RTS0041139,187
RTS0041140,136
RTS0041141,50
RTS0041142,41
RTS0041143,26
RTS0041144,48
RTS0041145,66
RTS0041146,38
RTS0041147,32
RTS0041148,40
RTS0041149,48
RTS0041150,45
RTS0041151,129
RTS0041152,104
RTS0041153,109
RTS0041154,149
RTS0041155,153
RTS0041156,154
RTS0041157,163
RTS0041158,121
RTS0041159,78
RTS0041160,94
RTS0041161,47
RTS0041162,33
RTS0041163,39
RTS0041164,47
RTS0041165,34
RTS0041166,47
RTS0041167,93
RTS0041168,112
RTS0041169,57
RTS0041170,135
RTS0041171,157
RTS0041172,178
RTS0041173,134
RTS0041174,201
RTS0041175,202
RTS0041176,61
RTS0041177,75
RTS0041178,67
RTS0041179,62
RTS0041180,54
RTS0041181,57
RTS0041182,91
RTS0041183,65
RTS0041184,67
RTS0041185,53
RTS0041186,41
RTS0041187,44
RTS0041188,49
RTS0041189,40
RTS0041190,55
RTS0041191,282
RTS0041192,197
RTS0041193,205
RTS0041194,140
RTS0041195,144
RTS0041196,46
RTS0041197,41
RTS0041198,45
RTS0041199,43
RTS0041200,42
RTS0041201,29
RTS0041202,39
RTS0041203,54
RTS0041204,43
RTS0041205,60
RTS0041206,55
RTS0041207,94
RTS0041208,77
RTS0041209,77
RTS0041210,48
RTS0041211,283
RTS0041212,225
RTS0041213,346
RTS0041214,286
RTS0041215,304
RTS0041216,97
RTS0041217,147
RTS0041218,101
RTS0041219,140
RTS0041220,97
RTS0041221,142
RTS0041222,50
RTS0041223,75
RTS0041224,73
RTS0041225,86
RTS0041226,64
RTS0041227,47
RTS0041228,48
RTS0041229,78
RTS0041230,43
RTS0041231,284
RTS0041232,219
RTS0041233,286
RTS0041234,289
RTS0041235,262
RTS0041236,62
RTS0041237,31
RTS0041238,37
RTS0041239,46
RTS0041240,51
RTS0041241,50
RTS0041242,55
RTS0041243,47
RTS0041244,55
RTS0041246,45
RTS0041247,67
RTS0041248,57
RTS0041249,51
RTS0041250,77
RTS0041251,63
RTS0041252,68
RTS0041253,58
RTS0041254,69
RTS0041255,61
RTS0041256,60
RTS0041257,92
RTS0041258,85
RTS0041259,80
RTS0041260,89
RTS0041261,85
RTS0041262,71
RTS0041263,65
RTS0041265,78
RTS0041266,64
RTS0041267,41
RTS0041268,49
RTS0041269,46
RTS0041270,51
RTS0041271,74
RTS0041272,50
RTS0041273,40
RTS0041274,53
RTS0041275,49
RTS0041276,47
RTS0041277,38
RTS0041278,58
RTS0041279,50
RTS0041280,56
RTS0041281,46
RTS0041282,36
RTS0041283,41
RTS0041284,57
RTS0041285,49
RTS0041286,49
RTS0041287,50
RTS0041288,44
RTS0041289,58
RTS0041290,65
RTS0041291,39
RTS0041292,42
RTS0041293,59
RTS0041294,43
RTS0041295,66
RTS0041296,63
RTS0041297,68
RTS0041298,60
RTS0041299,57
RTS0041300,63
RTS0041301,66
RTS0041302,60
RTS0041303,59
RTS0041304,65
RTS0041305,61
RTS0041306,81
RTS0041307,67
RTS0041308,80
RTS0041309,76
RTS0041310,68
RTS0041311,42
RTS0041312,57
RTS0041313,65
RTS0041314,65
RTS0041315,57
RTS0041316,91
RTS0041317,94
RTS0041318,146
RTS0041319,85
RTS0041320,81
RTS0041321,61
RTS0041322,63
RTS0041323,71
RTS0041324,61
RTS0041325,84
RTS0041326,41
RTS0041327,52
RTS0041328,52
RTS0041329,50
RTS0041330,41
RTS0041331,45
RTS0041332,56
RTS0041333,75
RTS0041334,49
RTS0041335,50
RTS0041346,209
RTS0041347,199
RTS0041348,243
RTS0041349,212
RTS0041350,326
RTS0041351,43
RTS0041352,50
RTS0041353,35
RTS0041354,44
RTS0041355,38
RTS0041356,47
RTS0041357,33
RTS0041358,52
RTS0041359,36
RTS0041360,40
RTS0041361,61
RTS0041362,57
RTS0041363,70
RTS0041364,60
RTS0041365,57
RTS0041366,68
RTS0041367,45
RTS0041368,47
RTS0041369,37
RTS0041370,38
RTS0041371,53
RTS0041372,49
RTS0041373,48
RTS0041374,49
RTS0041375,42
RTS0041376,86
RTS0041377,39
RTS0041378,37
RTS0041379,31
RTS0041380,45
RTS0041381,37
RTS0041382,46
RTS0041383,49
RTS0041384,53
RTS0041385,52
RTS0041386,45
RTS0041387,34
RTS0041388,53
RTS0041389,34
RTS0041390,33
RTS0041391,43
RTS0041392,42
RTS0041393,29
RTS0041394,45
RTS0041395,27
RTS0041396,55
RTS0041397,34
RTS0041398,55
RTS0041399,31
RTS0041400,48
RTS0041401,42
RTS0041402,53
RTS0041403,57
RTS0041404,38
RTS0041405,54
RTS0041406,60
RTS0041407,47
RTS0041408,31
RTS0041409,27
RTS0041410,42
RTS0041411,47
RTS0041412,49
RTS0041413,58
RTS0041414,50
RTS0041415,47
RTS0041416,33
RTS0041417,40
RTS0041418,61
RTS0041419,56
RTS0041420,41
RTS0041421,41
RTS0041422,47
RTS0041423,48
RTS0041424,45
RTS0041425,47
RTS0041426,47
RTS0041427,47
RTS0041428,48
RTS0041429,47
RTS0041430,55
RTS0041431,57
RTS0041432,41
RTS0041433,29
RTS0041434,39
RTS0041435,35
RTS0041436,44
RTS0041437,44
RTS0041438,36
RTS0041439,53
RTS0041440,53
RTS0041441,48
RTS0041442,51
RTS0041443,58
RTS0041444,48
RTS0041445,52
RTS0041446,43
RTS0041447,54
RTS0041448,37
RTS0041449,47
RTS0041450,44
RTS0041451,53
RTS0041452,53
RTS0041453,59
RTS0041454,42
RTS0041455,53
RTS0041456,51
RTS0041457,57
RTS0041458,55
RTS0041459,61
RTS0041460,52
RTS0041461,50
RTS0041462,48
RTS0041463,60
RTS0041464,40
RTS0041465,44
RTS0041466,128
RTS0041467,155
RTS0041468,135
RTS0041469,93
RTS0041470,148
RTS0041471,127
RTS0041472,133
RTS0041473,109
RTS0041474,105
RTS0041475,117
RTS0041476,130
RTS0041477,142
RTS0041478,124
RTS0041479,109
RTS0041480,115
RTS0041481,41
RTS0041482,48
RTS0041483,23
RTS0041484,48
RTS0041485,44
RTS0041486,89
RTS0041487,98
RTS0041488,98
RTS0041489,70
RTS0041490,60
RTS0041491,61
RTS0041492,37
RTS0041493,42
RTS0041494,41
RTS0041495,42
RTS0041496,394
RTS0041497,408
RTS0041498,459
RTS0041499,402
RTS0041500,339
RTS0041501,239
RTS0041502,178
RTS0041503,237
RTS0041504,201
RTS0041505,285
RTS0041506,31
RTS0041507,37
RTS0041508,27
RTS0041509,48
RTS0041510,48
RTS0041511,55
RTS0041512,42
RTS0041513,56
RTS0041514,43
RTS0041515,46
RTS0041516,40
RTS0041517,34
RTS0041518,37
RTS0041519,46
RTS0041520,44
RTS0041521,39
RTS0041522,44
RTS0041523,31
RTS0041524,51
RTS0041525,45
RTS0041526,143
RTS0041527,198
RTS0041528,198
RTS0041529,81
RTS0041530,232
RTS0041531,32
RTS0041532,40
RTS0041533,33
RTS0041534,35
RTS0041535,37
RTS0041536,45
RTS0041537,37
RTS0041538,49
RTS0041540,36
RTS0041541,59
RTS0041542,44
RTS0041543,28
RTS0041544,49
RTS0041545,55
RTS0041546,37
RTS0041547,47
RTS0041548,43
RTS0041549,42
RTS0041550,43
RTS0041551,51
RTS0041552,33
RTS0041553,50
RTS0041554,38
RTS0041555,51
RTS0041556,28
RTS0041557,38
RTS0041558,40
RTS0041559,34
RTS0041560,28
RTS0041561,60
RTS0041562,87
RTS0041563,95
RTS0041564,127
RTS0041565,158
RTS0041566,164
RTS0041567,160
RTS0041568,197
RTS0041569,125
RTS0041570,163
RTS0041571,55
RTS0041572,37
RTS0041573,50
RTS0041574,68
RTS0041575,44
RTS0041576,49
RTS0041577,66
RTS0041578,68
RTS0041579,56
RTS0041580,63
RTS0041581,50
RTS0041582,64
RTS0041583,46
RTS0041584,44
RTS0041585,47
RTS0041586,65
RTS0041587,78
RTS0041588,63
RTS0041589,61
RTS0041590,62
RTS0041591,35
RTS0041592,33
RTS0041593,40
RTS0041594,42
RTS0041595,31
RTS0041596,51
RTS0041597,56
RTS0041598,77
RTS0041599,41
RTS0041600,39
RTS0041601,39
RTS0041602,51
RTS0041603,59
RTS0041604,52
RTS0041605,37
RTS0041606,120
RTS0041607,64
RTS0041608,75
RTS0041609,108
RTS0041610,82
RTS0041611,91
RTS0041612,86
RTS0041613,70
RTS0041614,77
RTS0041615,84
RTS0041616,63
RTS0041617,64
RTS0041618,52
RTS0041619,43
RTS0041620,64
RTS0041621,72
RTS0041622,39
RTS0041623,46
RTS0041624,44
RTS0041625,59
RTS0041626,75
RTS0041627,99
RTS0041628,89
RTS0041629,85
RTS0041630,81
RTS0041631,82
RTS0041632,72
RTS0041633,98
RTS0041634,96
RTS0041635,99
RTS0041636,148
RTS0041637,190
RTS0041638,147
RTS0041639,108
RTS0041640,186
RTS0041641,98
RTS0041642,77
RTS0041643,82
RTS0041644,55
RTS0041645,68
RTS0041646,37
RTS0041647,44
RTS0041648,37
RTS0041649,51
RTS0041650,52
RTS0041651,38
RTS0041652,39
RTS0041653,42
RTS0041654,43
RTS0041655,43
RTS0041656,51
RTS0041657,66
RTS0041658,67
RTS0041659,61
RTS0041660,41
RTS0041661,80
RTS0041662,74
RTS0041663,48
RTS0041664,47
RTS0041665,53
RTS0041666,64
RTS0041667,41
RTS0041668,41
RTS0041669,48
RTS0041670,49
RTS0041671,43
RTS0041672,67
RTS0041673,33
RTS0041674,44
RTS0041675,34
RTS0041676,47
RTS0041677,44
RTS0041678,35
RTS0041679,56
RTS0041680,61
RTS0041681,56
RTS0041682,62
RTS0041683,68
RTS0041684,69
RTS0041685,69
RTS0041686,147
RTS0041687,86
RTS0041688,161
RTS0041689,138
RTS0041690,240
RTS0041691,109
RTS0041692,57
RTS0041693,102
RTS0041694,50
RTS0041695,56
RTS0041696,29
RTS0041697,41
RTS0041698,37
RTS0041699,30
RTS0041700,33
RTS0041701,63
RTS0041702,34
RTS0041703,51
RTS0041704,52
RTS0041705,59
RTS0041706,81
RTS0041707,64
RTS0041708,111
RTS0041709,84
RTS0041710,97
RTS0041711,68
RTS0041712,97
RTS0041713,106
RTS0041714,94
RTS0041715,62
RTS0041716,872
RTS0041717,860
RTS0041718,1024
RTS0041719,919
RTS0041720,786
RTS0041721,140
RTS0041722,129
RTS0041723,124
RTS0041724,149
RTS0041725,102
RTS0041726,33
RTS0041727,35
RTS0041728,57
RTS0041729,31
RTS0041730,55
RTS0041731,38
RTS0041732,44
RTS0041733,52
RTS0041734,34
RTS0041735,66
RTS0041736,47
RTS0041737,33
RTS0041738,44
RTS0041739,58
RTS0041740,39
RTS0041741,96
RTS0041742,131
RTS0041743,113
RTS0041744,76
RTS0041745,70
RTS0041746,120
RTS0041747,130
RTS0041748,103
RTS0041749,73
RTS0041750,102
RTS0041751,199
RTS0041752,141
RTS0041753,191
RTS0041754,248
RTS0041755,166
RTS0041756,124
RTS0041757,106
RTS0041758,103
RTS0041759,131
RTS0041760,110
RTS0041761,29
RTS0041762,40
RTS0041763,61
RTS0041764,49
RTS0041765,40
RTS0041766,33
RTS0041767,31
RTS0041768,37
RTS0041769,37
RTS0041770,68
RTS0041771,43
RTS0041772,62
RTS0041773,44
RTS0041774,54
RTS0041775,48
RTS0041776,147
RTS0041777,76
RTS0041778,66
RTS0041779,69
RTS0041780,83
RTS0041781,66
RTS0041782,55
RTS0041783,49
RTS0041784,73
RTS0041785,84
RTS0041786,73
RTS0041787,109
RTS0041788,74
RTS0041789,86
RTS0041790,99
RTS0041791,95
RTS0041793,89
RTS0041794,71
RTS0041795,88
RTS0041796,34
RTS0041797,57
RTS0041798,39
RTS0041799,38
RTS0041800,34
RTS0041801,36
RTS0041802,50
RTS0041803,43
RTS0041804,55
RTS0041805,45
RTS0041806,45
RTS0041807,34
RTS0041808,41
RTS0041809,41
RTS0041810,57
RTS0041811,118
RTS0041812,140
RTS0041813,124
RTS0041814,68
RTS0041815,105
RTS0041816,65
RTS0041817,64
RTS0041818,53
RTS0041819,83
RTS0041820,101
RTS0041821,173
RTS0041822,130
RTS0041823,69
RTS0041824,125
RTS0041825,69
RTS0041826,64
RTS0041827,89
RTS0041828,78
RTS0041829,53
RTS0041830,45
RTS0041831,54
RTS0041832,76
RTS0041833,72
RTS0041834,84
RTS0041835,63
RTS0041836,125
RTS0041837,82
RTS0041838,75
RTS0041839,94
RTS0041840,82
RTS0041841,40
RTS0041842,39
RTS0041843,43
RTS0041844,28
RTS0041845,29
RTS0041846,39
RTS0041847,50
RTS0041848,55
RTS0041849,49
RTS0041850,45
RTS0041851,49
RTS0041852,59
RTS0041853,68
RTS0041854,57
RTS0041855,65
RTS0041856,87
RTS0041857,122
RTS0041858,139
RTS0041859,94
RTS0041860,181
RTS0041861,66
RTS0041862,49
RTS0041863,49
RTS0041864,53
RTS0041865,53
RTS0041866,44
RTS0041867,57
RTS0041868,45
RTS0041869,33
RTS0041870,50
RTS0041871,66
RTS0041872,77
RTS0041873,93
RTS0041874,88
RTS0041875,75
RTS0041876,124
RTS0041877,131
RTS0041878,111
RTS0041879,155
RTS0041880,205
RTS0041881,125
RTS0041882,124
RTS0041883,143
RTS0041884,95
RTS0041885,157
RTS0041886,293
RTS0041887,457
RTS0041888,417
RTS0041889,302
RTS0041890,329
RTS0041891,154
RTS0041892,170
RTS0041893,151
RTS0041894,90
RTS0041895,153
RTS0041896,212
RTS0041897,177
RTS0041898,188
RTS0041899,126
RTS0041900,123
RTS0041901,63
RTS0041902,68
RTS0041903,84
RTS0041904,78
RTS0041905,81
RTS0041906,1047
RTS0041907,53
RTS0041908,668
RTS0041909,56
RTS0041910,429
RTS0041911,58
RTS0041912,50
RTS0041913,64
RTS0041914,49
RTS0041915,57
RTS0041916,1188
RTS0041917,1021
RTS0041918,782
RTS0041919,1254
RTS0041920,1473
RTS0041922,57
RTS0041923,52
RTS0041924,49
RTS0041925,56
RTS0041926,47
RTS0041927,34
RTS0041928,53
RTS0041929,36
RTS0041930,48
RTS0041931,125
RTS0041932,116
RTS0041933,75
RTS0041934,57
RTS0041935,91
RTS0041936,40
RTS0041937,56
RTS0041938,43
RTS0041939,39
RTS0041940,34
RTS0041941,45
RTS0041942,49
RTS0041943,31
RTS0041944,35
RTS0041945,39
RTS0041946,58
RTS0041947,58
RTS0041948,56
RTS0041949,47
RTS0041950,46
RTS0041951,55
RTS0041952,52
RTS0041953,59
RTS0041954,67
RTS0041955,58
RTS0041956,75
RTS0041957,58
RTS0041958,62
RTS0041959,58
RTS0041960,52
RTS0041961,58
RTS0041962,77
RTS0041963,88
RTS0041964,113
RTS0041965,85
RTS0041966,39
RTS0041967,64
RTS0041968,50
RTS0041969,39
RTS0041971,143
RTS0041972,170
RTS0041973,120
RTS0041974,104
RTS0041975,147
RTS0041976,89
RTS0041977,192
RTS0041978,144
RTS0041979,153
RTS0041980,108
RTS0041981,122
RTS0041982,207
RTS0041983,171
RTS0041984,105
RTS0041985,157
RTS0041986,73
RTS0041987,121
RTS0041988,83
RTS0041989,65
RTS0041990,79
RTS0041991,72
RTS0041992,92
RTS0041993,58
RTS0041994,76
RTS0041995,69
RTS0041996,46
RTS0041997,48
RTS0041998,40
RTS0041999,54
RTS0042000,40
RTS0042001,48
RTS0042002,38
RTS0042003,32
RTS0042004,56
RTS0042005,48
RTS0042006,60
RTS0042007,65
RTS0042008,53
RTS0042009,80
RTS0042010,66
RTS0042011,98
RTS0042012,89
RTS0042013,129
RTS0042014,88
RTS0042015,110
RTS0042016,45
RTS0042017,46
RTS0042018,35
RTS0042019,37
RTS0042020,39
RTS0042021,138
RTS0042022,118
RTS0042023,136
RTS0042024,132
RTS0042025,153
RTS0042026,49
RTS0042027,57
RTS0042028,33
RTS0042029,43
RTS0042030,34
RTS0042031,108
RTS0042032,81
RTS0042033,75
RTS0042034,95
RTS0042035,108
RTS0042036,183
RTS0042037,179
RTS0042038,149
RTS0042039,165
RTS0042040,118
RTS0042041,49
RTS0042042,50
RTS0042043,47
RTS0042044,47
RTS0042045,55
RTS0042046,165
RTS0042047,123
RTS0042048,121
RTS0042049,115
RTS0042050,141
RTS0042051,49
RTS0042052,70
RTS0042053,46
RTS0042054,49
RTS0042055,46
RTS0042056,74
RTS0042057,67
RTS0042058,54
RTS0042059,58
RTS0042060,66
RTS0042061,54
RTS0042062,61
RTS0042063,53
RTS0042064,37
RTS0042065,50
RTS0042066,77
RTS0042067,96
RTS0042068,84
RTS0042069,73
RTS0042071,44
RTS0042072,39
RTS0042073,35
RTS0042074,50
RTS0042075,57
RTS0042076,35
RTS0042077,32
RTS0042078,34
RTS0042079,35
RTS0042080,37
RTS0042081,179
RTS0042082,194
RTS0042083,151
RTS0042084,113
RTS0042085,119
RTS0042086,34
RTS0042087,48
RTS0042088,39
RTS0042089,45
RTS0042090,46
RTS0042091,63
RTS0042092,62
RTS0042093,40
RTS0042094,60
RTS0042095,35
RTS0042096,59
RTS0042097,50
RTS0042098,53
RTS0042099,39
RTS0042100,45
RTS0042101,55
RTS0042102,53
RTS0042103,44
RTS0042104,39
RTS0042105,56
RTS0042106,63
RTS0042107,59
RTS0042108,36
RTS0042109,35
RTS0042110,48
RTS0042111,59
RTS0042112,67
RTS0042113,66
RTS0042114,63
RTS0042115,56
RTS0042116,45
RTS0042117,63
RTS0042118,54
RTS0042119,39
RTS0042120,62
RTS0042121,109
RTS0042122,77
RTS0042123,109
RTS0042124,66
RTS0042125,98
RTS0042126,42
RTS0042127,55
RTS0042128,52
RTS0042129,36
RTS0042130,54
RTS0042131,48
RTS0042132,37
RTS0042133,47
RTS0042134,45
RTS0042135,52
RTS0042136,89
RTS0042137,39
RTS0042138,47
RTS0042139,86
RTS0042140,33
RTS0042141,49
RTS0042142,38
RTS0042143,56
RTS0042144,53
RTS0042145,27
RTS0042146,219
RTS0042147,241
RTS0042148,203
RTS0042149,154
RTS0042150,180
RTS0042151,47
RTS0042152,60
RTS0042153,46
RTS0042154,44
RTS0042155,48
RTS0042156,50
RTS0042157,39
RTS0042158,38
RTS0042159,43
RTS0042160,40
RTS0042161,36
RTS0042162,43
RTS0042163,54
RTS0042164,56
RTS0042165,41
RTS0042166,57
RTS0042167,58
RTS0042168,66
RTS0042169,38
RTS0042170,44
RTS0042171,56
RTS0042172,66
RTS0042173,57
RTS0042174,45
RTS0042175,37
RTS0042176,47
RTS0042177,55
RTS0042178,73
RTS0042179,52
RTS0042180,42
RTS0042181,51
RTS0042182,53
RTS0042183,50
RTS0042184,53
RTS0042185,43
RTS0042186,51
RTS0042187,51
RTS0042188,31
RTS0042189,48
RTS0042190,51
RTS0042191,62
RTS0042192,50
RTS0042193,56
RTS0042194,74
RTS0042195,40
RTS0042196,51
RTS0042197,54
RTS0042198,31
RTS0042199,93
RTS0042200,50
RTS0042201,54
RTS0042202,39
RTS0042203,37
RTS0042204,36
RTS0042205,40
RTS0042206,42
RTS0042207,45
RTS0042208,47
RTS0042209,50
RTS0042210,53
RTS0042211,35
RTS0042212,54
RTS0042213,55
RTS0042214,27
RTS0042215,43
RTS0042216,43
RTS0042217,50
RTS0042218,41
RTS0042219,34
RTS0042220,56
RTS0042221,37
RTS0042222,53
RTS0042223,48
RTS0042224,57
RTS0042225,46
RTS0042226,42
RTS0042227,40
RTS0042228,62
RTS0042229,36
RTS0042230,59
RTS0042231,32
RTS0042232,37
RTS0042233,58
RTS0042234,46
RTS0042235,54
RTS0042236,57
RTS0042237,52
RTS0042238,37
RTS0042239,53
RTS0042240,44
RTS0042241,50
RTS0042242,47
RTS0042243,55
RTS0042244,46
RTS0042245,44
RTS0042246,100
RTS0042247,105
RTS0042248,200
RTS0042249,176
RTS0042250,125
RTS0042251,36
RTS0042252,31
RTS0042253,41
RTS0042254,49
RTS0042255,60
RTS0042256,131
RTS0042257,47
RTS0042258,33
RTS0042259,52
RTS0042260,40
RTS0042261,116
RTS0042262,110
RTS0042263,141
RTS0042264,117
RTS0042265,154
RTS0042266,47
RTS0042267,61
RTS0042268,33
RTS0042269,32
RTS0042270,37
RTS0042271,42
RTS0042272,38
RTS0042273,52
RTS0042274,34
RTS0042275,25
RTS0042276,123
RTS0042277,102
RTS0042278,79
RTS0042279,142
RTS0042280,120
RTS0042281,40
RTS0042282,44
RTS0042283,50
RTS0042284,59
RTS0042285,59
RTS0042286,61
RTS0042287,46
RTS0042288,68
RTS0042289,65
RTS0042290,61
RTS0042291,229
RTS0042292,258
RTS0042293,230
RTS0042294,289
RTS0042295,227
RTS0042296,41
RTS0042297,53
RTS0042298,44
RTS0042299,60
RTS0042300,49
RTS0042301,57
RTS0042302,58
RTS0042303,66
RTS0042304,69
RTS0042305,60
RTS0042306,42
RTS0042307,42
RTS0042308,58
RTS0042309,61
RTS0042310,71
RTS0042311,31
RTS0042312,38
RTS0042313,36
RTS0042314,47
RTS0042315,70
RTS0042316,64
RTS0042317,52
RTS0042318,51
RTS0042319,49
RTS0042320,37
RTS0042321,57
RTS0042322,56
RTS0042323,71
RTS0042324,68
RTS0042325,57
RTS0042326,54
RTS0042327,41
RTS0042328,50
RTS0042329,81
RTS0042330,67
RTS0042331,41
RTS0042332,80
RTS0042333,68
RTS0042334,71
RTS0042335,41
RTS0042336,49
RTS0042337,68
RTS0042338,50
RTS0042339,52
RTS0042340,48
RTS0042341,82
RTS0042342,52
RTS0042343,112
RTS0042344,72
RTS0042345,60
RTS0042346,49
RTS0042347,41
RTS0042348,43
RTS0042349,33
RTS0042350,37
RTS0042351,63
RTS0042352,68
RTS0042353,70
RTS0042354,61
RTS0042355,38
RTS0042356,51
RTS0042357,70
RTS0042358,42
RTS0042359,66
RTS0042360,47
RTS0042361,89
RTS0042362,132
RTS0042363,121
RTS0042364,117
RTS0042365,91
RTS0042366,62
RTS0042367,63
RTS0042368,65
RTS0042369,44
RTS0042370,83
RTS0042371,169
RTS0042372,143
RTS0042373,184
RTS0042374,121
RTS0042375,162
RTS0042376,58
RTS0042377,35
RTS0042378,29
RTS0042379,63
RTS0042380,30
RTS0042381,217
RTS0042382,223
RTS0042383,174
RTS0042384,194
RTS0042385,171
RTS0042386,38
RTS0042387,30
RTS0042388,45
RTS0042389,41
RTS0042390,33
RTS0042391,36
RTS0042392,48
RTS0042393,26
RTS0042394,50
RTS0042395,44
RTS0042396,35
RTS0042397,43
RTS0042398,50
RTS0042399,55
RTS0042400,51
RTS0042401,86
RTS0042402,73
RTS0042403,63
RTS0042404,66
RTS0042405,92
RTS0042406,49
RTS0042407,45
RTS0042408,39
RTS0042409,36
RTS0042410,50
RTS0042411,46
RTS0042412,39
RTS0042413,37
RTS0042414,46
RTS0042415,43
RTS0042416,176
RTS0042417,237
RTS0042418,247
RTS0042419,165
RTS0042420,203
RTS0042421,59
RTS0042422,52
RTS0042423,54
RTS0042424,73
RTS0042425,48
RTS0042426,99
RTS0042427,72
RTS0042428,105
RTS0042429,108
RTS0042430,97
RTS0042431,346
RTS0042432,410
RTS0042433,372
RTS0042434,467
RTS0042435,434
RTS0042436,40
RTS0042437,37
RTS0042438,51
RTS0042439,50
RTS0042440,42
RTS0042441,49
RTS0042442,47
RTS0042443,49
RTS0042444,55
RTS0042445,46
RTS0042446,69
RTS0042447,54
RTS0042448,66
RTS0042449,38
RTS0042450,48
RTS0042451,56
RTS0042452,49
RTS0042453,74
RTS0042454,56
RTS0042455,49
RTS0042456,62
RTS0042457,55
RTS0042458,59
RTS0042460,68
RTS0042461,156
RTS0042462,129
RTS0042463,138
RTS0042464,139
RTS0042465,145
RTS0042466,102
RTS0042467,53
RTS0042468,74
RTS0042469,85
RTS0042470,48
RTS0042471,65
RTS0042472,53
RTS0042473,51
RTS0042474,51
RTS0042475,57
RTS0042476,41
RTS0042477,50
RTS0042478,47
RTS0042479,38
RTS0042480,45
RTS0042481,161
RTS0042482,195
RTS0042483,317
RTS0042484,354
RTS0042485,201
RTS0042486,49
RTS0042487,60
RTS0042488,46
RTS0042489,52
RTS0042490,54
RTS0042491,44
RTS0042492,34
RTS0042493,41
RTS0042494,29
RTS0042495,41
RTS0042496,47
RTS0042497,69
RTS0042498,61
RTS0042499,66
RTS0042500,66
RTS0042501,42
RTS0042502,45
RTS0042503,38
RTS0042504,44
RTS0042505,62
RTS0042506,41
RTS0042507,43
RTS0042508,37
RTS0042509,49
RTS0042510,29
RTS0042515,31
RTS0042522,44
RTS0042526,56
RTS0042527,51
RTS0042528,35
RTS0042529,43
RTS0042530,47
RTS0042531,82
RTS0042532,82
RTS0042533,86
RTS0042534,75
RTS0042535,66
RTS0042536,35
RTS0042537,47
RTS0042538,45
RTS0042539,53
RTS0042540,47
RTS0042541,38
RTS0042542,48
RTS0042543,43
RTS0042544,42
RTS0042545,41
RTS0042546,36
RTS0042547,33
RTS0042548,39
RTS0042549,28
RTS0042550,42
RTS0042551,42
RTS0042552,29
RTS0042553,29
RTS0042554,44
RTS0042555,38
RTS0042556,37
RTS0042557,46
RTS0042558,52
RTS0042559,46
RTS0042560,47
RTS0042561,33
RTS0042562,34
RTS0042563,57
RTS0042564,39
RTS0042565,46
RTS0042566,134
RTS0042567,139
RTS0042568,118
RTS0042569,237
RTS0042570,147
RTS0042571,125
RTS0042572,68
RTS0042573,126
RTS0042574,94
RTS0042575,83
RTS0042576,229
RTS0042577,315
RTS0042578,259
RTS0042579,277
RTS0042580,216
RTS0042581,57
RTS0042582,54
RTS0042583,170
RTS0042584,42
RTS0042585,42
RTS0042586,255
RTS0042587,245
RTS0042588,291
RTS0042589,228
RTS0042590,315
RTS0042591,36
RTS0042592,49
RTS0042593,44
RTS0042594,34
RTS0042595,37
RTS0042596,44
RTS0042597,39
RTS0042598,60
RTS0042599,50
RTS0042600,33
RTS0042601,32
RTS0042602,43
RTS0042603,38
RTS0042604,59
RTS0042605,53
RTS0042606,81
RTS0042607,63
RTS0042608,64
RTS0042609,59
RTS0042610,51
RTS0042611,97
RTS0042612,126
RTS0042613,113
RTS0042614,111
RTS0042615,133
RTS0042616,50
RTS0042617,56
RTS0042618,73
RTS0042619,38
RTS0042620,72
RTS0042621,23
RTS0042622,47
RTS0042623,45
RTS0042624,35
RTS0042625,25
RTS0042626,50
RTS0042627,76
RTS0042628,58
RTS0042629,63
RTS0042630,61
RTS0042631,42
RTS0042633,37
RTS0042634,47
RTS0042635,46
RTS0042636,262
RTS0042637,233
RTS0042638,266
RTS0042639,200
RTS0042640,150
RTS0042641,63
RTS0042642,67
RTS0042643,46
RTS0042644,62
RTS0042645,62
RTS0042646,228
RTS0042647,191
RTS0042648,336
RTS0042649,351
RTS0042650,225
RTS0042651,40
RTS0042652,45
RTS0042653,37
RTS0042654,42
RTS0042655,49
RTS0042656,62
RTS0042657,26
RTS0042658,49
RTS0042659,30
RTS0042660,47
RTS0042661,84
RTS0042662,89
RTS0042663,91
RTS0042664,64
RTS0042665,88
RTS0042666,59
RTS0042667,57
RTS0042668,45
RTS0042669,47
RTS0042670,54
RTS0042671,73
RTS0042672,56
RTS0042673,55
RTS0042674,43
RTS0042675,66
RTS0042676,50
RTS0042677,2
RTS0042678,76
RTS0042679,99
RTS0042680,60
RTS0042681,2479
RTS0042682,2803
RTS0042683,2295
RTS0042684,1713
RTS0042685,2729
RTS0042686,63
RTS0042687,54
RTS0042688,42
RTS0042689,40
RTS0042690,30
RTS0042691,47
RTS0042692,30
RTS0042693,40
RTS0042694,7
RTS0042695,27
RTS0042696,48
RTS0042697,39
RTS0042698,47
RTS0042699,29
RTS0042700,42
RTS0042701,42
RTS0042702,55
RTS0042703,41
RTS0042704,36
RTS0042705,52
RTS0042706,35
RTS0042707,36
RTS0042708,57
RTS0042709,47
RTS0042710,56
RTS0042711,551
RTS0042712,546
RTS0042713,329
RTS0042714,511
RTS0042715,349
RTS0042716,45
RTS0042717,36
RTS0042718,55
RTS0042719,25
RTS0042720,42
RTS0042721,89
RTS0042722,76
RTS0042723,81
RTS0042724,76
RTS0042725,73
RTS0042726,49
RTS0042727,50
RTS0042728,63
RTS0042729,31
RTS0042730,67
RTS0042731,33
RTS0042732,42
RTS0042733,40
RTS0042734,43
RTS0042735,35
RTS0042736,70
RTS0042737,124
RTS0042738,73
RTS0042739,77
RTS0042740,71
RTS0042741,125
RTS0042742,176
RTS0042743,103
RTS0042744,143
RTS0042745,79
RTS0042746,112
RTS0042747,99
RTS0042748,83
RTS0042749,70
RTS0042750,78
RTS0042751,70
RTS0042752,84
RTS0042753,99
RTS0042754,69
RTS0042755,44
RTS0042756,39
RTS0042757,57
RTS0042758,40
RTS0042759,34
RTS0042760,65
RTS0042761,37
RTS0042762,26
RTS0042763,40
RTS0042764,39
RTS0042765,39
RTS0042766,56
RTS0042767,48
RTS0042768,56
RTS0042769,76
RTS0042770,46
RTS0042771,79
RTS0042772,97
RTS0042773,90
RTS0042774,75
RTS0042775,71
RTS0042776,38
RTS0042777,72
RTS0042778,56
RTS0042779,43
RTS0042780,56
RTS0042781,58
RTS0042782,61
RTS0042783,57
RTS0042784,58
RTS0042785,40
RTS0042786,150
RTS0042787,143
RTS0042788,135
RTS0042789,124
RTS0042790,144
RTS0042791,312
RTS0042792,176
RTS0042793,252
RTS0042794,235
RTS0042795,231
RTS0042796,50
RTS0042797,100
RTS0042798,30
RTS0042799,44
RTS0042800,54
RTS0042801,69
RTS0042802,68
RTS0042803,39
RTS0042804,38
RTS0042805,55
RTS0042806,60
RTS0042807,64
RTS0042808,88
RTS0042809,78
RTS0042810,61
RTS0042811,90
RTS0042812,128
RTS0042813,115
RTS0042814,95
RTS0042815,103
RTS0042816,61
RTS0042817,79
RTS0042818,89
RTS0042819,96
RTS0042820,60
RTS0042821,55
RTS0042822,57
RTS0042823,39
RTS0042824,53
RTS0042825,53
RTS0042826,66
RTS0042827,72
RTS0042828,55
RTS0042829,73
RTS0042830,92
RTS0042831,55
RTS0042832,89
RTS0042833,62
RTS0042834,73
RTS0042835,64
RTS0042836,97
RTS0042837,81
RTS0042838,79
RTS0042839,63
RTS0042840,98
RTS0042841,86
RTS0042842,95
RTS0042843,71
RTS0042844,83
RTS0042845,94
RTS0042846,73
RTS0042847,95
RTS0042848,132
RTS0042849,103
RTS0042850,74
RTS0042851,99
RTS0042852,79
RTS0042853,89
RTS0042854,91
RTS0042855,103
RTS0042856,59
RTS0042857,58
RTS0042858,75
RTS0042859,95
RTS0042860,64
RTS0042861,44
RTS0042862,43
RTS0042863,67
RTS0042864,58
RTS0042865,45
RTS0042866,96
RTS0042867,129
RTS0042868,78
RTS0042869,134
RTS0042870,128
RTS0042871,81
RTS0042872,44
RTS0042873,27
RTS0042874,56
RTS0042875,58
RTS0042876,150
RTS0042877,137
RTS0042878,100
RTS0042879,108
RTS0042880,135
RTS0042881,72
RTS0042882,86
RTS0042883,98
RTS0042884,100
RTS0042885,97
RTS0042886,87
RTS0042887,65
RTS0042888,84
RTS0042889,69
RTS0042890,85
RTS0042891,36
RTS0042892,63
RTS0042893,63
RTS0042894,44
RTS0042895,49
RTS0042896,165
RTS0042897,115
RTS0042898,119
RTS0042899,206
RTS0042900,157
RTS0042901,52
RTS0042902,49
RTS0042903,53
RTS0042904,38
RTS0042905,43
RTS0042906,61
RTS0042907,41
RTS0042908,48
RTS0042909,61
RTS0042910,50
RTS0042911,51
RTS0042912,35
RTS0042913,63
RTS0042914,45
RTS0042915,37
RTS0042916,52
RTS0042917,54
RTS0042918,62
RTS0042919,49
RTS0042920,54
RTS0042921,188
RTS0042922,135
RTS0042923,128
RTS0042924,109
RTS0042925,142
RTS0042926,47
RTS0042927,39
RTS0042928,60
RTS0042929,48
RTS0042930,38
RTS0042931,62
RTS0042932,74
RTS0042933,51
RTS0042934,65
RTS0042935,71
RTS0042936,56
RTS0042937,58
RTS0042938,82
RTS0042939,63
RTS0042940,57
RTS0042941,498
RTS0042942,453
RTS0042943,483
RTS0042944,415
RTS0042945,391
RTS0042946,63
RTS0042947,67
RTS0042948,48
RTS0042949,49
RTS0042950,54
RTS0042951,63
RTS0042952,62
RTS0042953,56
RTS0042954,41
RTS0042955,62
RTS0042956,61
RTS0042957,57
RTS0042958,83
RTS0042959,72
RTS0042960,78
RTS0042961,84
RTS0042962,91
RTS0042963,93
RTS0042964,91
RTS0042965,117
RTS0042966,64
RTS0042967,80
RTS0042968,69
RTS0042969,69
RTS0042970,76
RTS0042971,574
RTS0042972,375
RTS0042973,352
RTS0042974,322
RTS0042975,389
RTS0042976,159
RTS0042977,198
RTS0042978,162
RTS0042979,128
RTS0042980,128
RTS0042981,77
RTS0042982,64
RTS0042983,72
RTS0042984,61
RTS0042985,70
RTS0042986,85
RTS0042987,85
RTS0042988,111
RTS0042989,75
RTS0042990,99
RTS0042991,68
RTS0042992,77
RTS0042993,47
RTS0042994,80
RTS0042995,59
RTS0042996,50
RTS0042997,49
RTS0042998,53
RTS0042999,45
RTS0043000,48
RTS0043001,45
RTS0043002,54
RTS0043003,50
RTS0043004,58
RTS0043005,60
RTS0043006,71
RTS0043007,88
RTS0043008,90
RTS0043009,66
RTS0043010,71
RTS0043011,70
RTS0043012,53
RTS0043013,60
RTS0043014,76
RTS0043015,80
RTS0043016,147
RTS0043017,171
RTS0043018,116
RTS0043019,191
RTS0043020,126
RTS0043021,61
RTS0043022,66
RTS0043023,88
RTS0043024,86
RTS0043025,90
RTS0043026,37
RTS0043027,66
RTS0043028,57
RTS0043029,64
RTS0043030,70
RTS0043031,54
RTS0043032,73
RTS0043033,97
RTS0043034,71
RTS0043035,56
RTS0043036,76
RTS0043037,67
RTS0043038,62
RTS0043039,50
RTS0043040,78
RTS0043041,53
RTS0043042,48
RTS0043043,43
RTS0043044,38
RTS0043045,50
RTS0043046,52
RTS0043047,56
RTS0043048,84
RTS0043049,62
RTS0043050,68
RTS0043051,122
RTS0043052,89
RTS0043053,80
RTS0043054,76
RTS0043055,75
RTS0043056,69
RTS0043057,76
RTS0043058,78
RTS0043059,68
RTS0043060,63
RTS0043061,1492
RTS0043062,890
RTS0043063,764
RTS0043064,650
RTS0043065,822
RTS0043066,70
RTS0043067,40
RTS0043068,44
RTS0043069,62
RTS0043070,57
RTS0043071,51
RTS0043072,58
RTS0043073,66
RTS0043074,84
RTS0043075,88
RTS0043076,68
RTS0043077,89
RTS0043078,81
RTS0043079,90
RTS0043080,86
RTS0043081,45
RTS0043082,51
RTS0043083,57
RTS0043084,43
RTS0043085,48
RTS0043086,49
RTS0043087,45
RTS0043088,39
RTS0043089,47
RTS0043090,34
RTS0043091,58
RTS0043092,76
RTS0043093,87
RTS0043094,102
RTS0043095,86
RTS0043096,30
RTS0043097,46
RTS0043098,58
RTS0043099,69
RTS0043100,44
RTS0043101,47
RTS0043102,60
RTS0043103,51
RTS0043104,61
RTS0043105,48
RTS0043106,100
RTS0043107,60
RTS0043108,44
RTS0043109,58
RTS0043110,74
RTS0043111,78
RTS0043112,68
RTS0043113,65
RTS0043114,54
RTS0043115,49
RTS0043116,106
RTS0043117,62
RTS0043118,56
RTS0043119,62
RTS0043120,57
RTS0043121,25
RTS0043122,65
RTS0043123,40
RTS0043124,38
RTS0043125,49
RTS0043126,58
RTS0043127,59
RTS0043128,60
RTS0043129,55
RTS0043130,82
RTS0043131,67
RTS0043132,64
RTS0043133,48
RTS0043134,71
RTS0043135,62
RTS0043136,104
RTS0043137,85
RTS0043138,94
RTS0043139,71
RTS0043140,78
RTS0043141,78
RTS0043142,126
RTS0043143,98
RTS0043144,123
RTS0043145,96
RTS0043146,71
RTS0043147,112
RTS0043148,96
RTS0043149,86
RTS0043150,63
RTS0043151,76
RTS0043152,73
RTS0043153,93
RTS0043154,81
RTS0043155,88
RTS0043156,1460
RTS0043157,1562
RTS0043159,1409
RTS0043160,3542
RTS0043161,139
RTS0043162,153
RTS0043163,150
RTS0043164,102
RTS0043165,144
RTS0043167,65
RTS0043168,64
RTS0043169,48
RTS0043170,55
RTS0043171,78
RTS0043172,97
RTS0043173,68
RTS0043174,67
RTS0043175,68
RTS0043176,63
RTS0043177,87
RTS0043178,201
RTS0043179,71
RTS0043180,70
RTS0043181,64
RTS0043182,41
RTS0043183,54
RTS0043184,39
RTS0043185,37
RTS0043186,130
RTS0043187,53
RTS0043188,75
RTS0043189,79
RTS0043190,102
RTS0043191,49
RTS0043192,49
RTS0043193,57
RTS0043194,49
RTS0043195,44
RTS0043196,54
RTS0043197,49
RTS0043198,56
RTS0043199,41
RTS0043200,54
RTS0043201,102
RTS0043202,111
RTS0043203,108
RTS0043204,166
RTS0043205,154
RTS0043206,99
RTS0043207,61
RTS0043208,92
RTS0043209,72
RTS0043210,71
RTS0043211,69
RTS0043212,65
RTS0043213,57
RTS0043214,76
RTS0043215,74
RTS0043216,134
RTS0043217,125
RTS0043218,97
RTS0043219,154
RTS0043220,172
RTS0043221,36
RTS0043222,57
RTS0043223,57
RTS0043224,46
RTS0043225,36
RTS0043226,67
RTS0043227,65
RTS0043228,58
RTS0043229,66
RTS0043230,62
RTS0043231,143
RTS0043232,119
RTS0043233,185
RTS0043234,84
RTS0043235,88
RTS0043236,30
RTS0043237,53
RTS0043238,52
RTS0043239,46
RTS0043240,51
RTS0043241,119
RTS0043242,79
RTS0043243,122
RTS0043244,74
RTS0043245,79
RTS0043246,104
RTS0043247,132
RTS0043248,85
RTS0043249,86
RTS0043250,106
RTS0043251,44
RTS0043252,64
RTS0043253,47
RTS0043254,56
RTS0043255,47
RTS0043256,60
RTS0043257,50
RTS0043258,49
RTS0043259,55
RTS0043260,53
RTS0043261,66
RTS0043262,42
RTS0043263,35
RTS0043264,50
RTS0043265,48
RTS0043266,70
RTS0043267,130
RTS0043268,87
RTS0043269,121
RTS0043270,183
RTS0043271,182
RTS0043272,162
RTS0043273,151
RTS0043274,158
RTS0043275,125
RTS0043276,59
RTS0043277,92
RTS0043278,93
RTS0043279,87
RTS0043280,74
RTS0043281,89
RTS0043282,122
RTS0043283,95
RTS0043284,105
RTS0043285,91
RTS0043286,79
RTS0043287,70
RTS0043288,112
RTS0043289,81
RTS0043290,53
RTS0043291,191
RTS0043292,147
RTS0043293,112
RTS0043294,162
RTS0043295,203
RTS0043296,54
RTS0043297,27
RTS0043299,49
RTS0043300,72
RTS0043301,39
RTS0043302,65
RTS0043303,58
RTS0043304,26
RTS0043305,44
RTS0043306,51
RTS0043307,44
RTS0043308,40
RTS0043309,60
RTS0043310,36
RTS0043311,61
RTS0043312,79
RTS0043313,90
RTS0043314,70
RTS0043315,34
RTS0043316,43
RTS0043317,52
RTS0043318,44
RTS0043319,38
RTS0043320,61
RTS0043321,104
RTS0043322,95
RTS0043323,105
RTS0043324,87
RTS0043325,118
RTS0043326,41
RTS0043327,35
RTS0043328,51
RTS0043329,40
RTS0043330,44
RTS0043331,43
RTS0043332,64
RTS0043333,47
RTS0043334,47
RTS0043335,37
RTS0043336,45
RTS0043337,72
RTS0043338,56
RTS0043339,29
RTS0043340,49
RTS0043341,48
RTS0043342,45
RTS0043343,39
RTS0043344,45
RTS0043345,33
RTS0043346,35
RTS0043347,46
RTS0043348,60
RTS0043349,53
RTS0043350,60
RTS0043351,132
RTS0043352,195
RTS0043353,146
RTS0043354,127
RTS0043355,120
RTS0043356,138
RTS0043357,74
RTS0043358,101
RTS0043359,127
RTS0043360,123
RTS0043361,101
RTS0043362,99
RTS0043363,70
RTS0043364,68
RTS0043365,87
RTS0043366,45
RTS0043367,59
RTS0043368,56
RTS0043369,49
RTS0043370,37
RTS0043371,151
RTS0043372,123
RTS0043373,113
RTS0043374,145
RTS0043375,101
RTS0043376,65
RTS0043377,113
RTS0043378,76
RTS0043379,74
RTS0043380,52
RTS0043381,59
RTS0043382,43
RTS0043383,48
RTS0043384,46
RTS0043385,47
RTS0043386,128
RTS0043387,117
RTS0043388,89
RTS0043389,123
RTS0043390,72
RTS0043391,65
RTS0043392,87
RTS0043393,66
RTS0043394,54
RTS0043395,50
RTS0043396,120
RTS0043397,109
RTS0043398,111
RTS0043399,115
RTS0043400,69
RTS0043401,40
RTS0043402,50
RTS0043403,45
RTS0043404,56
RTS0043405,61
RTS0043406,53
RTS0043407,34
RTS0043408,56
RTS0043409,38
RTS0043410,49
RTS0043411,65
RTS0043412,51
RTS0043413,37
RTS0043414,44
RTS0043415,43
RTS0043416,55
RTS0043417,39
RTS0043418,58
RTS0043419,57
RTS0043420,43
RTS0043421,71
RTS0043422,56
RTS0043423,57
RTS0043424,59
RTS0043425,66
RTS0043426,152
RTS0043427,135
RTS0043428,155
RTS0043429,154
RTS0043430,128
RTS0043431,59
RTS0043432,36
RTS0043433,46
RTS0043434,52
RTS0043435,56
RTS0043436,51
RTS0043437,51
RTS0043438,47
RTS0043439,51
RTS0043440,69
RTS0043441,75
RTS0043442,53
RTS0043443,61
RTS0043444,60
RTS0043445,83
RTS0043446,53
RTS0043447,41
RTS0043448,44
RTS0043449,45
RTS0043450,53
RTS0043451,52
RTS0043452,49
RTS0043453,52
RTS0043454,44
RTS0043455,50
RTS0043456,42
RTS0043457,55
RTS0043458,60
RTS0043459,60
RTS0043460,47
RTS0043461,43
RTS0043462,47
RTS0043463,57
RTS0043464,51
RTS0043465,69
RTS0043466,184
RTS0043467,113
RTS0043468,140
RTS0043469,106
RTS0043470,139
RTS0043471,36
RTS0043472,144
RTS0043473,41
RTS0043474,58
RTS0043475,50
RTS0043476,47
RTS0043477,55
RTS0043478,52
RTS0043479,41
RTS0043480,51
RTS0043481,69
RTS0043482,72
RTS0043483,113
RTS0043484,64
RTS0043485,113
RTS0043486,134
RTS0043487,124
RTS0043488,126
RTS0043489,114
RTS0043490,118
RTS0043491,133
RTS0043492,120
RTS0043493,128
RTS0043494,172
RTS0043495,206
RTS0043496,47
RTS0043497,46
RTS0043498,40
RTS0043499,59
RTS0043500,57
RTS0043501,36
RTS0043502,51
RTS0043503,33
RTS0043504,61
RTS0043505,42
RTS0043506,51
RTS0043507,43
RTS0043508,46
RTS0043509,63
RTS0043510,58
RTS0043511,39
RTS0043512,43
RTS0043513,51
RTS0043514,53
RTS0043515,50
RTS0043516,51
RTS0043517,50
RTS0043518,52
RTS0043519,68
RTS0043520,72
RTS0043521,61
RTS0043522,46
RTS0043523,98
RTS0043524,59
RTS0043525,83
RTS0043526,75
RTS0043527,46
RTS0043528,43
RTS0043529,54
RTS0043530,52
RTS0043531,46
RTS0043532,43
RTS0043533,43
RTS0043534,53
RTS0043535,34
RTS0043536,58
RTS0043537,64
RTS0043538,63
RTS0043539,78
RTS0043540,43
RTS0043541,162
RTS0043542,154
RTS0043543,148
RTS0043544,180
RTS0043545,147
RTS0043546,62
RTS0043547,44
RTS0043548,55
RTS0043549,68
RTS0043550,59
RTS0043551,92
RTS0043552,66
RTS0043553,84
RTS0043554,77
RTS0043555,69
RTS0043556,54
RTS0043557,53
RTS0043558,56
RTS0043559,46
RTS0043560,55
RTS0043561,63
RTS0043562,63
RTS0043563,50
RTS0043564,43
RTS0043565,51
RTS0043566,49
RTS0043567,54
RTS0043568,53
RTS0043569,62
RTS0043570,66
RTS0043571,69
RTS0043572,73
RTS0043573,90
RTS0043574,65
RTS0043575,50
RTS0043576,117
RTS0043577,77
RTS0043578,66
RTS0043579,128
RTS0043580,79
RTS0043581,88
RTS0043582,111
RTS0043583,94
RTS0043584,100
RTS0043585,68
RTS0043586,48
RTS0043587,60
RTS0043588,50
RTS0043589,47
RTS0043590,50
RTS0043591,46
RTS0043592,55
RTS0043593,54
RTS0043594,64
RTS0043595,51
RTS0043596,47
RTS0043597,68
RTS0043598,80
RTS0043599,73
RTS0043600,68
RTS0043601,53
RTS0043602,43
RTS0043603,74
RTS0043604,77
RTS0043605,46
RTS0043606,88
RTS0043607,90
RTS0043608,98
RTS0043609,91
RTS0043610,105
RTS0043611,49
RTS0043612,47
RTS0043613,38
RTS0043614,55
RTS0043615,59
RTS0043616,40
RTS0043617,41
RTS0043618,59
RTS0043619,40
RTS0043620,30
RTS0043621,76
RTS0043622,61
RTS0043623,85
RTS0043624,103
RTS0043625,71
RTS0043626,83
RTS0043627,71
RTS0043628,108
RTS0043629,95
RTS0043630,83
RTS0043631,34
RTS0043632,36
RTS0043633,56
RTS0043634,39
RTS0043635,32
RTS0043636,43
RTS0043637,51
RTS0043638,40
RTS0043639,40
RTS0043640,48
RTS0043641,387
RTS0043642,311
RTS0043643,320
RTS0043644,229
RTS0043645,287
RTS0043646,128
RTS0043647,114
RTS0043648,110
RTS0043649,93
RTS0043650,120
RTS0043651,40
RTS0043652,41
RTS0043653,35
RTS0043654,47
RTS0043655,32
RTS0043656,45
RTS0043657,44
RTS0043658,66
RTS0043659,53
RTS0043660,45
RTS0043661,53
RTS0043663,38
RTS0043664,52
RTS0043665,70
RTS0043666,35
RTS0043667,46
RTS0043668,44
RTS0043669,42
RTS0043670,37
RTS0043671,47
RTS0043672,48
RTS0043673,40
RTS0043674,44
RTS0043675,54
RTS0043676,33
RTS0043677,68
RTS0043678,39
RTS0043679,62
RTS0043680,50
RTS0043681,92
RTS0043682,94
RTS0043683,123
RTS0043684,131
RTS0043685,124
RTS0043686,68
RTS0043687,68
RTS0043688,52
RTS0043689,59
RTS0043690,57
RTS0043691,38
RTS0043692,51
RTS0043693,65
RTS0043694,59
RTS0043695,60
RTS0043696,37
RTS0043697,40
RTS0043698,62
RTS0043699,60
RTS0043700,39
RTS0043701,62
RTS0043702,76
RTS0043703,47
RTS0043704,81
RTS0043705,45
RTS0043706,75
RTS0043707,74
RTS0043708,41
RTS0043709,56
RTS0043710,69
RTS0043711,34
RTS0043712,49
RTS0043713,30
RTS0043714,31
RTS0043715,33
RTS0043716,58
RTS0043717,41
RTS0043718,51
RTS0043719,42
RTS0043720,47
RTS0043721,51
RTS0043722,67
RTS0043723,61
RTS0043724,41
RTS0043725,62
RTS0043726,49
RTS0043727,33
RTS0043728,56
RTS0043729,60
RTS0043730,53
RTS0043731,35
RTS0043732,38
RTS0043733,39
RTS0043734,43
RTS0043735,36
RTS0043736,58
RTS0043737,50
RTS0043738,73
RTS0043739,46
RTS0043740,47
RTS0043741,105
RTS0043742,90
RTS0043743,71
RTS0043744,120
RTS0043745,80
RTS0043746,50
RTS0043747,55
RTS0043748,59
RTS0043749,52
RTS0043750,55
RTS0043751,64
RTS0043752,87
RTS0043753,85
RTS0043754,54
RTS0043755,103
RTS0043756,56
RTS0043757,59
RTS0043758,43
RTS0043759,62
RTS0043760,32
RTS0043761,156
RTS0043762,41
RTS0043763,32
RTS0043764,45
RTS0043765,54
RTS0043766,44
RTS0043767,43
RTS0043768,38
RTS0043769,53
RTS0043770,34
RTS0043771,50
RTS0043772,59
RTS0043773,65
RTS0043774,44
RTS0043775,71
RTS0043776,74
RTS0043777,63
RTS0043778,78
RTS0043779,82
RTS0043780,56
RTS0043781,127
RTS0043782,110
RTS0043783,111
RTS0043784,123
RTS0043785,73
RTS0043786,65
RTS0043787,60
RTS0043788,92
RTS0043789,60
RTS0043790,66
RTS0043791,37
RTS0043792,74
RTS0043793,40
RTS0043794,38
RTS0043795,43
RTS0043796,40
RTS0043797,56
RTS0043798,58
RTS0043799,33
RTS0043800,40
RTS0043801,34
RTS0043802,32
RTS0043803,42
RTS0043804,45
RTS0043805,54
RTS0043806,36
RTS0043807,39
RTS0043808,60
RTS0043809,51
RTS0043810,59
RTS0043811,105
RTS0043812,207
RTS0043813,129
RTS0043814,165
RTS0043815,165
RTS0043816,225
RTS0043817,162
RTS0043818,230
RTS0043819,180
RTS0043820,243
RTS0043821,49
RTS0043822,40
RTS0043823,33
RTS0043824,34
RTS0043825,27
RTS0043826,57
RTS0043827,69
RTS0043828,67
RTS0043829,58
RTS0043830,65
RTS0043831,148
RTS0043832,106
RTS0043833,130
RTS0043834,107
RTS0043835,106
RTS0043836,80
RTS0043837,71
RTS0043838,77
RTS0043839,62
RTS0043840,81
RTS0043841,49
RTS0043842,51
RTS0043843,71
RTS0043844,63
RTS0043845,50
RTS0043846,84
RTS0043847,111
RTS0043848,108
RTS0043849,102
RTS0043850,134
RTS0043851,57
RTS0043852,62
RTS0043853,73
RTS0043854,61
RTS0043856,41
RTS0043857,29
RTS0043858,44
RTS0043859,60
RTS0043860,47
RTS0043861,68
RTS0043862,106
RTS0043863,72
RTS0043864,67
RTS0043865,59
RTS0043866,56
RTS0043867,60
RTS0043868,47
RTS0043869,60
RTS0043870,36
RTS0043871,48
RTS0043872,60
RTS0043873,63
RTS0043874,60
RTS0043875,32
RTS0043876,47
RTS0043877,41
RTS0043878,56
RTS0043879,54
RTS0043880,50
RTS0043881,66
RTS0043882,55
RTS0043883,71
RTS0043884,48
RTS0043885,49
RTS0043886,99
RTS0043887,80
RTS0043888,77
RTS0043889,41
RTS0043890,93
RTS0043891,83
RTS0043892,64
RTS0043893,50
RTS0043894,64
RTS0043895,56
RTS0043896,91
RTS0043897,91
RTS0043898,108
RTS0043899,85
RTS0043900,105
RTS0043901,77
RTS0043902,83
RTS0043903,110
RTS0043904,115
RTS0043905,83
RTS0043906,52
RTS0043907,46
RTS0043908,26
RTS0043909,49
RTS0043910,56
RTS0043911,66
RTS0043912,107
RTS0043913,47
RTS0043914,58
RTS0043915,52
RTS0043916,46
RTS0043917,56
RTS0043918,41
RTS0043919,46
RTS0043920,89
RTS0043921,115
RTS0043922,100
RTS0043923,113
RTS0043924,151
RTS0043925,120
RTS0043926,93
RTS0043927,62
RTS0043928,62
RTS0043929,48
RTS0043930,68
RTS0043931,97
RTS0043932,104
RTS0043933,140
RTS0043934,86
RTS0043935,105
RTS0043936,36
RTS0043937,36
RTS0043938,44
RTS0043939,29
RTS0043940,41
RTS0043941,39
RTS0043942,58
RTS0043943,59
RTS0043944,45
RTS0043945,38
RTS0043946,51
RTS0043947,53
RTS0043948,37
RTS0043949,43
RTS0043950,55
RTS0043951,64
RTS0043952,58
RTS0043953,54
RTS0043954,52
RTS0043955,79
RTS0043956,94
RTS0043957,81
RTS0043958,106
RTS0043959,77
RTS0043960,88
RTS0043961,58
RTS0043962,73
RTS0043963,60
RTS0043964,58
RTS0043965,47
RTS0043966,105
RTS0043967,91
RTS0043968,99
RTS0043969,92
RTS0043970,116
RTS0043971,123
RTS0043972,134
RTS0043973,128
RTS0043974,137
RTS0043975,146
RTS0043976,109
RTS0043977,115
RTS0043978,134
RTS0043979,122
RTS0043980,85
RTS0043981,74
RTS0043982,113
RTS0043983,116
RTS0043984,44
RTS0043985,106
RTS0043986,57
RTS0043987,128
RTS0043988,92
RTS0043989,126
RTS0043990,112
RTS0043991,41
RTS0043992,51
RTS0043993,32
RTS0043994,53
RTS0043996,50
RTS0043997,35
RTS0043998,37
RTS0043999,40
RTS0044000,54
RTS0044001,50
RTS0044002,43
RTS0044003,42
RTS0044004,72
RTS0044005,43
RTS0044006,64
RTS0044007,67
RTS0044008,66
RTS0044009,64
RTS0044010,73
RTS0044011,117
RTS0044012,158
RTS0044013,139
RTS0044014,118
RTS0044015,126
RTS0044016,48
RTS0044017,58
RTS0044018,45
RTS0044019,35
RTS0044020,251
RTS0044021,40
RTS0044022,52
RTS0044023,41
RTS0044024,38
RTS0044025,43
RTS0044026,68
RTS0044027,99
RTS0044028,93
RTS0044029,111
RTS0044030,78
RTS0044031,102
RTS0044032,100
RTS0044033,78
RTS0044034,111
RTS0044035,102
RTS0044036,418
RTS0044037,257
RTS0044038,329
RTS0044039,270
RTS0044040,333
RTS0044041,146
RTS0044042,173
RTS0044043,173
RTS0044044,142
RTS0044045,131
RTS0044046,112
RTS0044047,110
RTS0044048,104
RTS0044049,66
RTS0044050,111
RTS0044051,29
RTS0044052,47
RTS0044053,44
RTS0044054,45
RTS0044055,47
RTS0044056,74
RTS0044057,51
RTS0044058,63
RTS0044059,70
RTS0044060,58
RTS0044061,69
RTS0044062,49
RTS0044063,40
RTS0044064,56
RTS0044065,52
RTS0044067,114
RTS0044068,121
RTS0044069,118
RTS0044070,95
RTS0044071,43
RTS0044072,51
RTS0044073,39
RTS0044074,30
RTS0044075,36
RTS0044076,42
RTS0044077,47
RTS0044078,40
RTS0044079,34
RTS0044080,39
RTS0044081,119
RTS0044082,108
RTS0044083,108
RTS0044084,89
RTS0044085,86
RTS0044086,53
RTS0044087,46
RTS0044088,48
RTS0044089,48
RTS0044090,57
RTS0044091,97
RTS0044092,71
RTS0044093,94
RTS0044094,81
RTS0044095,77
RTS0044096,34
RTS0044097,48
RTS0044098,30
RTS0044099,40
RTS0044100,37
RTS0044101,69
RTS0044102,63
RTS0044103,52
RTS0044104,49
RTS0044105,87
RTS0044106,155
RTS0044107,173
RTS0044108,164
RTS0044109,175
RTS0044110,207
RTS0044111,147
RTS0044112,99
RTS0044113,139
RTS0044114,120
RTS0044115,145
RTS0044116,76
RTS0044117,57
RTS0044118,46
RTS0044119,84
RTS0044120,51
RTS0044121,49
RTS0044122,52
RTS0044123,47
RTS0044124,48
RTS0044125,42
RTS0044126,58
RTS0044127,46
RTS0044128,53
RTS0044129,55
RTS0044130,37
RTS0044131,140
RTS0044132,109
RTS0044133,105
RTS0044134,114
RTS0044135,97
RTS0044136,36
RTS0044137,50
RTS0044138,52
RTS0044139,56
RTS0044140,48
RTS0044141,65
RTS0044142,58
RTS0044143,52
RTS0044144,67
RTS0044145,46
RTS0044146,47
RTS0044147,61
RTS0044148,82
RTS0044149,66
RTS0044150,63
RTS0044151,85
RTS0044152,86
RTS0044153,108
RTS0044154,92
RTS0044155,105
RTS0044156,284
RTS0044157,357
RTS0044158,408
RTS0044159,293
RTS0044160,331
RTS0044161,117
RTS0044162,123
RTS0044163,109
RTS0044164,125
RTS0044165,78
RTS0044166,114
RTS0044167,76
RTS0044168,74
RTS0044169,98
RTS0044170,87
RTS0044171,51
RTS0044172,82
RTS0044173,68
RTS0044174,60
RTS0044175,73
RTS0044176,49
RTS0044177,64
RTS0044178,69
RTS0044180,48
RTS0044181,79
RTS0044182,93
RTS0044183,83
RTS0044184,91
RTS0044185,96
RTS0044186,64
RTS0044187,49
RTS0044188,42
RTS0044189,60
RTS0044190,47
RTS0044191,54
RTS0044192,50
RTS0044193,42
RTS0044194,41
RTS0044195,53
RTS0044196,103
RTS0044197,72
RTS0044198,132
RTS0044199,107
RTS0044200,72
RTS0044206,51
RTS0044207,52
RTS0044208,48
RTS0044209,41
RTS0044210,46
RTS0044211,137
RTS0044212,90
RTS0044213,90
RTS0044214,119
RTS0044215,96
RTS0044216,137
RTS0044217,134
RTS0044218,157
RTS0044219,158
RTS0044220,93
RTS0044221,53
RTS0044222,41
RTS0044223,51
RTS0044224,50
RTS0044225,54
RTS0044226,39
RTS0044227,51
RTS0044228,47
RTS0044229,48
RTS0044230,44
RTS0044231,47
RTS0044232,43
RTS0044233,52
RTS0044234,61
RTS0044235,50
RTS0044236,98
RTS0044237,104
RTS0044238,81
RTS0044239,75
RTS0044240,85
RTS0044241,73
RTS0044242,82
RTS0044243,71
RTS0044244,71
RTS0044245,57
RTS0044246,188
RTS0044247,160
RTS0044248,159
RTS0044249,120
RTS0044250,113
RTS0044251,73
RTS0044252,65
RTS0044253,61
RTS0044254,54
RTS0044255,70
RTS0044256,59
RTS0044257,57
RTS0044258,73
RTS0044259,54
RTS0044260,49
RTS0044261,218
RTS0044262,156
RTS0044263,161
RTS0044264,145
RTS0044265,138
RTS0044266,56
RTS0044267,32
RTS0044268,38
RTS0044269,49
RTS0044270,57
RTS0044271,58
RTS0044272,50
RTS0044273,53
RTS0044274,53
RTS0044275,63
RTS0044276,53
RTS0044277,53
RTS0044278,44
RTS0044279,42
RTS0044280,51
RTS0044281,108
RTS0044282,110
RTS0044283,101
RTS0044284,104
RTS0044285,76
RTS0044286,58
RTS0044287,54
RTS0044288,29
RTS0044289,46
RTS0044290,56
RTS0044291,48
RTS0044292,53
RTS0044293,54
RTS0044294,54
RTS0044295,52
RTS0044296,54
RTS0044297,47
RTS0044298,55
RTS0044299,68
RTS0044300,64
RTS0044301,61
RTS0044302,44
RTS0044303,62
RTS0044304,55
RTS0044305,33
RTS0044306,202
RTS0044307,187
RTS0044308,198
RTS0044309,240
RTS0044310,242
RTS0044311,42
RTS0044312,66
RTS0044313,41
RTS0044314,46
RTS0044315,57
RTS0044316,54
RTS0044317,69
RTS0044318,51
RTS0044319,50
RTS0044320,12
RTS0044321,37
RTS0044322,46
RTS0044323,53
RTS0044324,42
RTS0044325,37
RTS0044326,61
RTS0044327,55
RTS0044328,37
RTS0044329,61
RTS0044330,34
RTS0044331,2873
RTS0044332,2494
RTS0044333,3900
RTS0044334,3575
RTS0044335,3049
RTS0044336,55
RTS0044337,49
RTS0044338,47
RTS0044339,45
RTS0044340,39
RTS0044341,40
RTS0044342,38
RTS0044343,38
RTS0044344,39
RTS0044345,52
RTS0044346,198
RTS0044347,234
RTS0044348,222
RTS0044349,252
RTS0044350,204
RTS0044351,181
RTS0044352,105
RTS0044353,166
RTS0044354,107
RTS0044355,147
RTS0044356,40
RTS0044357,52
RTS0044358,46
RTS0044359,54
RTS0044360,48
RTS0044361,99
RTS0044362,115
RTS0044363,103
RTS0044364,86
RTS0044365,70
RTS0044366,257
RTS0044367,222
RTS0044368,305
RTS0044369,266
RTS0044370,183
RTS0044371,50
RTS0044372,60
RTS0044373,37
RTS0044374,64
RTS0044375,53
RTS0044376,62
RTS0044377,59
RTS0044378,66
RTS0044379,74
RTS0044380,60
RTS0044381,81
RTS0044382,56
RTS0044383,74
RTS0044384,62
RTS0044385,83
RTS0044386,100
RTS0044387,94
RTS0044388,115
RTS0044389,82
RTS0044390,97
RTS0044391,123
RTS0044392,109
RTS0044393,120
RTS0044394,112
RTS0044395,85
RTS0044396,46
RTS0044397,59
RTS0044399,36
RTS0044400,48
RTS0044401,55
RTS0044402,58
RTS0044403,63
RTS0044404,82
RTS0044405,66
RTS0044406,59
RTS0044407,43
RTS0044408,50
RTS0044409,40
RTS0044410,40
RTS0044411,40
RTS0044412,43
RTS0044413,48
RTS0044414,57
RTS0044415,58
RTS0044416,151
RTS0044417,159
RTS0044418,120
RTS0044419,134
RTS0044420,167
RTS0044421,47
RTS0044422,58
RTS0044423,55
RTS0044424,59
RTS0044425,57
RTS0044426,40
RTS0044427,42
RTS0044428,50
RTS0044429,58
RTS0044430,36
RTS0044431,53
RTS0044432,56
RTS0044433,48
RTS0044434,61
RTS0044435,50
RTS0044436,81
RTS0044437,80
RTS0044438,98
RTS0044439,110
RTS0044440,137
RTS0044441,60
RTS0044442,51
RTS0044443,68
RTS0044444,51
RTS0044445,62
RTS0044446,51
RTS0044447,69
RTS0044448,42
RTS0044449,42
RTS0044450,31
RTS0044451,46
RTS0044452,60
RTS0044453,43
RTS0044454,54
RTS0044455,51
RTS0044456,54
RTS0044457,91
RTS0044458,63
RTS0044459,56
RTS0044460,74
RTS0044461,76
RTS0044462,62
RTS0044463,53
RTS0044464,68
RTS0044465,68
RTS0044466,48
RTS0044467,67
RTS0044468,55
RTS0044469,60
RTS0044470,69
RTS0044471,43
RTS0044472,68
RTS0044473,63
RTS0044474,60
RTS0044475,69
RTS0044476,61
RTS0044477,88
RTS0044478,51
RTS0044479,55
RTS0044480,67
RTS0044481,53
RTS0044482,76
RTS0044483,53
RTS0044484,63
RTS0044485,53
RTS0044486,66
RTS0044487,46
RTS0044488,58
RTS0044489,63
RTS0044490,49
RTS0044491,70
RTS0044492,54
RTS0044493,59
RTS0044494,46
RTS0044495,75
RTS0044496,200
RTS0044497,233
RTS0044498,220
RTS0044499,268
RTS0044500,244
RTS0044501,67
RTS0044502,63
RTS0044503,86
RTS0044504,88
RTS0044505,80
RTS0044506,85
RTS0044507,44
RTS0044508,66
RTS0044509,90
RTS0044510,73
RTS0044511,63
RTS0044512,71
RTS0044513,81
RTS0044514,45
RTS0044515,70
RTS0044516,119
RTS0044517,114
RTS0044518,98
RTS0044519,87
RTS0044520,74
RTS0044521,111
RTS0044522,71
RTS0044523,75
RTS0044524,53
RTS0044525,63
RTS0044526,72
RTS0044527,83
RTS0044528,98
RTS0044529,126
RTS0044530,59
RTS0044531,113
RTS0044532,120
RTS0044533,82
RTS0044534,111
RTS0044535,137
RTS0044536,61
RTS0044537,65
RTS0044538,61
RTS0044539,43
RTS0044540,50
RTS0044541,92
RTS0044542,82
RTS0044543,82
RTS0044544,82
RTS0044545,88
RTS0044546,202
RTS0044547,185
RTS0044548,169
RTS0044549,214
RTS0044550,159
RTS0044551,78
RTS0044552,75
RTS0044553,89
RTS0044554,70
RTS0044555,90
RTS0044556,41
RTS0044557,42
RTS0044558,41
RTS0044559,32
RTS0044560,66
RTS0044561,44
RTS0044562,59
RTS0044563,72
RTS0044564,75
RTS0044565,79
RTS0044566,51
RTS0044567,55
RTS0044568,47
RTS0044569,39
RTS0044570,43
RTS0044571,33
RTS0044572,41
RTS0044573,38
RTS0044574,44
RTS0044575,37
RTS0044576,29
RTS0044577,39
RTS0044578,76
RTS0044579,31
RTS0044580,27
RTS0044581,45
RTS0044582,48
RTS0044583,41
RTS0044584,45
RTS0044585,32
RTS0044586,36
RTS0044587,49
RTS0044588,25
RTS0044589,52
RTS0044590,31
RTS0044591,96
RTS0044592,76
RTS0044593,70
RTS0044594,64
RTS0044595,62
RTS0044596,98
RTS0044597,93
RTS0044598,101
RTS0044599,75
RTS0044600,88
RTS0044601,97
RTS0044602,70
RTS0044603,66
RTS0044604,112
RTS0044605,83
RTS0044606,80
RTS0044607,41
RTS0044608,32
RTS0044609,40
RTS0044610,49
RTS0044611,64
RTS0044612,50
RTS0044613,40
RTS0044614,52
RTS0044615,30
RTS0044616,38
RTS0044617,31
RTS0044618,43
RTS0044619,36
RTS0044620,61
RTS0044621,104
RTS0044622,111
RTS0044623,140
RTS0044624,106
RTS0044625,60
RTS0044626,52
RTS0044627,37
RTS0044628,45
RTS0044629,43
RTS0044630,61
RTS0044631,56
RTS0044632,71
RTS0044633,39
RTS0044634,48
RTS0044635,46
RTS0044636,53
RTS0044637,69
RTS0044638,788
RTS0044639,104
RTS0044640,73
RTS0044641,41
RTS0044642,42
RTS0044643,47
RTS0044644,64
RTS0044645,43
RTS0044646,49
RTS0044647,53
RTS0044648,35
RTS0044649,45
RTS0044650,51
RTS0044651,102
RTS0044652,120
RTS0044653,90
RTS0044654,93
RTS0044655,106
RTS0044656,62
RTS0044657,43
RTS0044658,40
RTS0044659,46
RTS0044660,50
RTS0044661,151
RTS0044662,105
RTS0044663,106
RTS0044664,152
RTS0044665,115
RTS0044666,50
RTS0044667,63
RTS0044668,84
RTS0044669,90
RTS0044670,55
RTS0044671,116
RTS0044672,120
RTS0044673,130
RTS0044674,128
RTS0044675,133
RTS0044676,227
RTS0044677,161
RTS0044678,201
RTS0044679,260
RTS0044680,199
RTS0044681,42
RTS0044682,54
RTS0044683,45
RTS0044684,54
RTS0044685,53
RTS0044686,165
RTS0044687,209
RTS0044688,206
RTS0044689,254
RTS0044690,266
RTS0044691,308
RTS0044692,369
RTS0044693,380
RTS0044694,432
RTS0044695,262
RTS0044696,194
RTS0044697,192
RTS0044698,166
RTS0044699,163
RTS0044700,202
RTS0044701,141
RTS0044702,103
RTS0044703,151
RTS0044704,109
RTS0044705,87
RTS0044706,32
RTS0044707,42
RTS0044708,38
RTS0044709,47
RTS0044710,47
RTS0044711,58
RTS0044712,93
RTS0044714,85
RTS0044715,54
RTS0044716,193
RTS0044717,138
RTS0044718,189
RTS0044719,126
RTS0044720,268
RTS0044721,44
RTS0044722,55
RTS0044723,27
RTS0044724,39
RTS0044725,37
RTS0044726,105
RTS0044727,118
RTS0044728,93
RTS0044729,137
RTS0044730,111
RTS0044731,61
RTS0044732,80
RTS0044733,47
RTS0044734,51
RTS0044735,67
RTS0044736,76
RTS0044737,84
RTS0044738,68
RTS0044739,71
RTS0044740,42
RTS0044741,46
RTS0044742,43
RTS0044743,51
RTS0044744,53
RTS0044745,44
RTS0044746,48
RTS0044747,40
RTS0044748,32
RTS0044749,48
RTS0044750,46
RTS0044751,58
RTS0044752,79
RTS0044753,86
RTS0044754,60
RTS0044755,93
RTS0044756,78
RTS0044757,62
RTS0044758,118
RTS0044759,105
RTS0044760,68
RTS0044761,92
RTS0044762,74
RTS0044763,94
RTS0044764,51
RTS0044765,54
RTS0044766,44
RTS0044767,69
RTS0044768,60
RTS0044769,44
RTS0044770,62
RTS0044771,42
RTS0044772,28
RTS0044773,39
RTS0044774,44
RTS0044775,53
RTS0044776,79
RTS0044777,102
RTS0044778,81
RTS0044779,94
RTS0044780,112
RTS0044781,139
RTS0044782,127
RTS0044783,146
RTS0044784,157
RTS0044785,107
RTS0044786,119
RTS0044787,107
RTS0044788,104
RTS0044789,127
RTS0044790,62
RTS0044791,302
RTS0044792,315
RTS0044793,108
RTS0044794,122
RTS0044795,79
RTS0044796,64
RTS0044797,81
RTS0044798,72
RTS0044799,77
RTS0044800,63
RTS0044801,34
RTS0044802,50
RTS0044803,41
RTS0044804,51
RTS0044805,56
RTS0044806,63
RTS0044807,58
RTS0044808,83
RTS0044809,73
RTS0044810,68
RTS0044811,95
RTS0044812,149
RTS0044813,157
RTS0044814,153
RTS0044815,148
RTS0044816,70
RTS0044817,57
RTS0044818,73
RTS0044819,69
RTS0044820,82
RTS0044821,37
RTS0044822,60
RTS0044823,70
RTS0044824,59
RTS0044825,48
RTS0044826,84
RTS0044827,84
RTS0044828,87
RTS0044829,63
RTS0044830,73
RTS0044831,47
RTS0044832,55
RTS0044833,64
RTS0044834,48
RTS0044835,48
RTS0044836,145
RTS0044837,109
RTS0044838,186
RTS0044839,139
RTS0044840,152
RTS0044841,37
RTS0044842,44
RTS0044843,53
RTS0044844,51
RTS0044845,40
RTS0044846,47
RTS0044847,43
RTS0044848,52
RTS0044849,59
RTS0044850,59
RTS0044851,40
RTS0044852,39
RTS0044853,50
RTS0044854,52
RTS0044855,47
RTS0044856,41
RTS0044857,69
RTS0044858,38
RTS0044859,45
RTS0044860,49
RTS0044861,91
RTS0044862,59
RTS0044863,69
RTS0044864,71
RTS0044865,62
RTS0044866,128
RTS0044867,130
RTS0044868,129
RTS0044869,120
RTS0044870,129
RTS0044871,107
RTS0044872,99
RTS0044873,83
RTS0044874,94
RTS0044875,119
RTS0044876,60
RTS0044877,97
RTS0044878,96
RTS0044879,99
RTS0044880,111
RTS0044881,44
RTS0044882,52
RTS0044883,43
RTS0044884,64
RTS0044885,42
RTS0044886,62
RTS0044887,37
RTS0044888,48
RTS0044889,37
RTS0044890,40
RTS0044891,80
RTS0044892,74
RTS0044893,82
RTS0044894,92
RTS0044895,98
RTS0044896,239
RTS0044897,176
RTS0044898,192
RTS0044899,256
RTS0044900,170
RTS0044901,71
RTS0044902,55
RTS0044903,69
RTS0044904,57
RTS0044905,78
RTS0044906,147
RTS0044907,130
RTS0044908,154
RTS0044909,144
RTS0044910,153
RTS0044911,39
RTS0044912,57
RTS0044913,44
RTS0044914,88
RTS0044915,66
RTS0044916,82
RTS0044917,87
RTS0044918,74
RTS0044919,100
RTS0044920,102
RTS0044921,85
RTS0044922,63
RTS0044923,72
RTS0044924,47
RTS0044925,73
RTS0044926,40
RTS0044927,41
RTS0044928,52
RTS0044929,44
RTS0044930,46
RTS0044931,55
RTS0044932,71
RTS0044933,53
RTS0044934,49
RTS0044935,70
RTS0044936,52
RTS0044937,35
RTS0044938,45
RTS0044939,49
RTS0044940,51
RTS0044941,58
RTS0044942,59
RTS0044943,73
RTS0044944,47
RTS0044945,48
RTS0044946,47
RTS0044947,34
RTS0044948,65
RTS0044949,49
RTS0044950,30
RTS0044951,43
RTS0044952,48
RTS0044953,43
RTS0044954,46
RTS0044955,33
RTS0044956,135
RTS0044957,142
RTS0044958,118
RTS0044959,112
RTS0044960,138
RTS0044961,77
RTS0044962,75
RTS0044963,73
RTS0044964,77
RTS0044965,79
RTS0044966,41
RTS0044967,40
RTS0044968,54
RTS0044969,48
RTS0044970,44
RTS0044971,45
RTS0044972,67
RTS0044973,49
RTS0044974,58
RTS0044975,58
RTS0044976,52
RTS0044977,38
RTS0044978,26
RTS0044979,43
RTS0044980,41
RTS0044981,56
RTS0044982,39
RTS0044983,43
RTS0044984,35
RTS0044985,66
RTS0044986,34
RTS0044987,45
RTS0044988,29
RTS0044989,44
RTS0044990,56
RTS0044991,31
RTS0044992,39
RTS0044993,41
RTS0044994,53
RTS0044995,39
RTS0044996,46
RTS0044997,48
RTS0044998,39
RTS0044999,38
RTS0045000,41
RTS0045001,201
RTS0045002,187
RTS0045003,189
RTS0045004,209
RTS0045005,222
RTS0045006,139
RTS0045007,179
RTS0045008,218
RTS0045009,144
RTS0045010,118
RTS0045011,53
RTS0045012,65
RTS0045013,61
RTS0045014,79
RTS0045015,81
RTS0045016,236
RTS0045017,267
RTS0045018,277
RTS0045019,295
RTS0045020,224
RTS0045021,164
RTS0045022,199
RTS0045023,183
RTS0045024,220
RTS0045025,261
RTS0045026,69
RTS0045027,69
RTS0045028,56
RTS0045029,62
RTS0045030,58
RTS0045031,37
RTS0045032,30
RTS0045033,51
RTS0045034,59
RTS0045035,51
RTS0045036,55
RTS0045038,70
RTS0045039,78
RTS0045040,58
RTS0045041,111
RTS0045042,114
RTS0045043,93
RTS0045044,100
RTS0045045,170
RTS0045046,44
RTS0045047,43
RTS0045048,42
RTS0045049,37
RTS0045050,41
RTS0045051,49
RTS0045052,30
RTS0045053,51
RTS0045054,45
RTS0045055,44
RTS0045056,116
RTS0045057,148
RTS0045058,47
RTS0045059,93
RTS0045060,140
RTS0045061,32
RTS0045063,35
RTS0045064,42
RTS0045065,47
RTS0045066,101
RTS0045067,203
RTS0045068,214
RTS0045069,123
RTS0045070,211
RTS0045071,46
RTS0045072,49
RTS0045073,44
RTS0045074,56
RTS0045075,37
RTS0045076,46
RTS0045077,34
RTS0045078,53
RTS0045079,51
RTS0045080,57
RTS0045081,115
RTS0045082,149
RTS0045083,153
RTS0045084,151
RTS0045085,116
RTS0045086,61
RTS0045087,25
RTS0045088,41
RTS0045089,32
RTS0045090,45
RTS0045091,36
RTS0045092,35
RTS0045093,34
RTS0045094,61
RTS0045095,60
RTS0045096,41
RTS0045097,29
RTS0045098,34
RTS0045099,56
RTS0045100,69
RTS0045101,59
RTS0045102,56
RTS0045103,62
RTS0045104,43
RTS0045105,56
RTS0045106,42
RTS0045107,42
RTS0045108,48
RTS0045109,61
RTS0045110,71
RTS0045111,95
RTS0045112,86
RTS0045113,92
RTS0045114,78
RTS0045115,58
RTS0045116,43
RTS0045117,41
RTS0045118,51
RTS0045119,46
RTS0045120,47
RTS0045121,43
RTS0045122,43
RTS0045123,43
RTS0045124,45
RTS0045125,42
RTS0045126,104
RTS0045127,112
RTS0045128,94
RTS0045129,126
RTS0045130,79
RTS0045131,75
RTS0045132,65
RTS0045133,53
RTS0045134,77
RTS0045135,65
RTS0045136,100
RTS0045137,117
RTS0045138,94
RTS0045139,110
RTS0045140,98
RTS0045141,46
RTS0045142,46
RTS0045143,52
RTS0045144,36
RTS0045145,56
RTS0045146,38
RTS0045147,70
RTS0045148,55
RTS0045149,38
RTS0045150,34
RTS0045151,55
RTS0045152,79
RTS0045153,71
RTS0045154,72
RTS0045155,63
RTS0045156,48
RTS0045157,83
RTS0045158,48
RTS0045159,70
RTS0045160,85
RTS0045161,51
RTS0045162,74
RTS0045163,74
RTS0045164,75
RTS0045165,78
RTS0045166,72
RTS0045167,50
RTS0045168,59
RTS0045169,72
RTS0045170,83
RTS0045171,152
RTS0045172,128
RTS0045173,124
RTS0045174,115
RTS0045175,96
RTS0045176,40
RTS0045177,48
RTS0045178,39
RTS0045179,53
RTS0045180,58
RTS0045181,47
RTS0045182,36
RTS0045183,60
RTS0045184,64
RTS0045185,62
RTS0045186,58
RTS0045187,75
RTS0045188,59
RTS0045189,43
RTS0045190,78
RTS0045191,47
RTS0045192,37
RTS0045193,44
RTS0045194,42
RTS0045195,38
RTS0045196,40
RTS0045197,45
RTS0045198,61
RTS0045199,45
RTS0045200,49
RTS0045201,68
RTS0045202,57
RTS0045203,47
RTS0045204,46
RTS0045205,56
RTS0045206,54
RTS0045207,57
RTS0045208,52
RTS0045209,43
RTS0045210,56
RTS0045211,58
RTS0045212,47
RTS0045213,47
RTS0045214,58
RTS0045215,56
RTS0045216,110
RTS0045217,99
RTS0045218,128
RTS0045219,120
RTS0045220,72
RTS0045221,55
RTS0045222,51
RTS0045223,61
RTS0045224,42
RTS0045225,44
RTS0045226,371
RTS0045227,305
RTS0045228,419
RTS0045229,290
RTS0045230,349
RTS0045231,100
RTS0045232,120
RTS0045233,91
RTS0045234,93
RTS0045235,124
RTS0045236,204
RTS0045237,148
RTS0045238,120
RTS0045239,99
RTS0045240,196
RTS0045241,121
RTS0045242,128
RTS0045243,113
RTS0045244,111
RTS0045245,65
RTS0045246,55
RTS0045247,51
RTS0045248,42
RTS0045249,54
RTS0045250,45
RTS0045251,140
RTS0045252,77
RTS0045253,120
RTS0045254,77
RTS0045255,98
RTS0045256,45
RTS0045257,37
RTS0045258,58
RTS0045259,70
RTS0045260,51
RTS0045261,50
RTS0045262,88
RTS0045263,74
RTS0045264,58
RTS0045265,73
RTS0045266,127
RTS0045267,151
RTS0045268,246
RTS0045269,166
RTS0045270,139
RTS0045271,28
RTS0045272,37
RTS0045273,48
RTS0045274,39
RTS0045275,54
RTS0045276,55
RTS0045277,87
RTS0045278,114
RTS0045279,31
RTS0045280,58
RTS0045281,41
RTS0045282,61
RTS0045283,52
RTS0045284,53
RTS0045285,59
RTS0045286,70
RTS0045287,65
RTS0045288,57
RTS0045289,33
RTS0045290,42
RTS0045291,83
RTS0045292,120
RTS0045293,72
RTS0045294,83
RTS0045295,77
RTS0045296,113
RTS0045297,154
RTS0045298,185
RTS0045299,100
RTS0045300,194
RTS0045301,54
RTS0045302,54
RTS0045303,60
RTS0045304,25
RTS0045305,60
RTS0045306,46
RTS0045307,52
RTS0045308,56
RTS0045309,42
RTS0045310,51
RTS0045311,16
RTS0045312,43
RTS0045313,27
RTS0045314,48
RTS0045315,44
RTS0045316,45
RTS0045317,48
RTS0045318,49
RTS0045319,51
RTS0045320,45
RTS0045321,46
RTS0045322,44
RTS0045323,57
RTS0045324,52
RTS0045325,57
RTS0045326,54
RTS0045327,63
RTS0045328,55
RTS0045329,53
RTS0045330,59
RTS0045331,50
RTS0045332,43
RTS0045333,59
RTS0045334,54
RTS0045335,52
RTS0045336,54
RTS0045337,41
RTS0045338,56
RTS0045339,55
RTS0045340,52
RTS0045341,52
RTS0045342,42
RTS0045343,43
RTS0045344,35
RTS0045345,41
RTS0045346,34
RTS0045347,56
RTS0045348,47
RTS0045349,50
RTS0045350,47
RTS0045351,45
RTS0045352,34
RTS0045353,33
RTS0045354,44
RTS0045355,24
RTS0045356,53
RTS0045357,44
RTS0045358,47
RTS0045359,54
RTS0045360,43
RTS0045361,107
RTS0045362,56
RTS0045363,62
RTS0045364,74
RTS0045365,99
RTS0045366,75
RTS0045367,64
RTS0045368,54
RTS0045369,58
RTS0045370,55
RTS0045371,108
RTS0045372,120
RTS0045373,163
RTS0045374,191
RTS0045375,171
RTS0045376,49
RTS0045377,29
RTS0045378,43
RTS0045379,41
RTS0045380,43
RTS0045381,279
RTS0045382,181
RTS0045383,124
RTS0045384,158
RTS0045385,144
RTS0045386,76
RTS0045387,103
RTS0045388,108
RTS0045389,76
RTS0045390,85
RTS0045391,39
RTS0045392,37
RTS0045393,36
RTS0045394,43
RTS0045395,33
RTS0045396,60
RTS0045397,91
RTS0045398,52
RTS0045399,102
RTS0045400,97
RTS0045401,51
RTS0045402,44
RTS0045403,47
RTS0045404,57
RTS0045405,54
RTS0045406,41
RTS0045407,72
RTS0045408,40
RTS0045409,63
RTS0045410,58
RTS0045411,363
RTS0045412,285
RTS0045413,243
RTS0045414,214
RTS0045415,192
RTS0045416,55
RTS0045417,49
RTS0045418,51
RTS0045419,53
RTS0045420,47
RTS0045421,2673
RTS0045422,2073
RTS0045423,2623
RTS0045424,3440
RTS0045425,3577
RTS0045426,51
RTS0045427,56
RTS0045428,58
RTS0045429,40
RTS0045430,46
RTS0045431,66
RTS0045432,53
RTS0045433,43
RTS0045434,63
RTS0045435,46
RTS0045436,401
RTS0045437,356
RTS0045438,404
RTS0045439,339
RTS0045440,317
RTS0045441,43
RTS0045442,51
RTS0045443,49
RTS0045444,55
RTS0045445,46
RTS0045446,323
RTS0045447,359
RTS0045448,300
RTS0045449,274
RTS0045450,212
RTS0045451,42
RTS0045452,42
RTS0045453,35
RTS0045454,49
RTS0045455,48
RTS0045456,38
RTS0045457,40
RTS0045458,41
RTS0045459,28
RTS0045460,48
RTS0045461,39
RTS0045462,33
RTS0045463,31
RTS0045464,36
RTS0045465,34
RTS0045466,119
RTS0045467,119
RTS0045468,74
RTS0045469,156
RTS0045470,86
RTS0045471,39
RTS0045472,36
RTS0045473,41
RTS0045474,63
RTS0045475,60
RTS0045476,61
RTS0045477,75
RTS0045478,56
RTS0045479,61
RTS0045480,64
RTS0045481,69
RTS0045482,90
RTS0045483,70
RTS0045484,97
RTS0045485,95
RTS0045486,20
RTS0045487,59
RTS0045488,59
RTS0045489,49
RTS0045490,55
RTS0045491,353
RTS0045492,465
RTS0045493,445
RTS0045494,199
RTS0045495,309
RTS0045496,184
RTS0045497,244
RTS0045498,460
RTS0045499,466
RTS0045500,402
RTS0045501,93
RTS0045502,109
RTS0045503,85
RTS0045504,58
RTS0045505,85
RTS0045506,6861
RTS0045507,7168
RTS0045508,4853
RTS0045509,5712
RTS0045510,4782
RTS0045511,48
RTS0045512,58
RTS0045513,37
RTS0045514,51
RTS0045515,37
RTS0045516,43
RTS0045517,41
RTS0045518,34
RTS0045519,42
RTS0045520,53
RTS0045521,46
RTS0045522,43
RTS0045523,51
RTS0045524,54
RTS0045525,41
RTS0045526,49
RTS0045527,74
RTS0045528,57
RTS0045529,60
RTS0045530,61
RTS0045531,55
RTS0045532,32
RTS0045533,49
RTS0045534,32
RTS0045535,46
RTS0045536,482
RTS0045537,525
RTS0045538,386
RTS0045539,495
RTS0045540,479
RTS0045541,39
RTS0045542,41
RTS0045543,41
RTS0045544,40
RTS0045545,53
RTS0045546,64
RTS0045547,50
RTS0045548,52
RTS0045549,72
RTS0045550,49
RTS0045551,40
RTS0045552,37
RTS0045553,38
RTS0045554,46
RTS0045555,39
RTS0045556,439
RTS0045557,382
RTS0045558,374
RTS0045559,360
RTS0045560,378
RTS0045561,63
RTS0045562,58
RTS0045563,50
RTS0045564,60
RTS0045565,67
RTS0045566,48
RTS0045567,42
RTS0045568,42
RTS0045569,48
RTS0045570,60
RTS0045571,32
RTS0045572,53
RTS0045573,35
RTS0045574,30
RTS0045575,48
RTS0045576,35
RTS0045577,30
RTS0045578,32
RTS0045579,78
RTS0045580,49
RTS0045581,32
RTS0045582,37
RTS0045583,62
RTS0045584,57
RTS0045585,23
RTS0045586,70
RTS0045587,144
RTS0045588,170
RTS0045589,173
RTS0045590,131
RTS0045592,601
RTS0045593,813
RTS0045594,766
RTS0045595,719
RTS0045596,547
RTS0045597,681
RTS0045598,825
RTS0045599,666
RTS0045600,696
RTS0045601,37
RTS0045602,46
RTS0045603,45
RTS0045604,75
RTS0045606,57
RTS0045607,48
RTS0045608,50
RTS0045609,39
RTS0045610,54
RTS0045611,57
RTS0045612,88
RTS0045613,53
RTS0045614,85
RTS0045615,66
RTS0045616,49
RTS0045617,54
RTS0045618,62
RTS0045619,47
RTS0045620,36
RTS0045621,117
RTS0045622,205
RTS0045623,150
RTS0045624,126
RTS0045625,167
RTS0045626,20
RTS0045627,57
RTS0045628,56
RTS0045629,57
RTS0045630,54
RTS0045631,42
RTS0045632,50
RTS0045633,53
RTS0045634,54
RTS0045635,52
RTS0045636,57
RTS0045637,51
RTS0045638,44
RTS0045639,63
RTS0045640,48
RTS0045641,49
RTS0045642,52
RTS0045643,38
RTS0045644,37
RTS0045645,46
RTS0045646,27
RTS0045647,35
RTS0045648,41
RTS0045649,45
RTS0045650,41
RTS0045651,87
RTS0045652,110
RTS0045653,106
RTS0045654,139
RTS0045655,113
RTS0045656,43
RTS0045657,46
RTS0045658,89
RTS0045659,45
RTS0045660,60
RTS0045661,99
RTS0045662,78
RTS0045663,63
RTS0045664,57
RTS0045665,80
RTS0045666,57
RTS0045667,57
RTS0045668,42
RTS0045669,59
RTS0045670,66
RTS0045671,63
RTS0045672,37
RTS0045673,35
RTS0045674,45
RTS0045675,56
RTS0045676,419
RTS0045677,406
RTS0045678,506
RTS0045679,331
RTS0045680,469
RTS0045681,47
RTS0045682,57
RTS0045683,39
RTS0045684,49
RTS0045685,71
RTS0045687,52
RTS0045688,35
RTS0045689,43
RTS0045690,53
RTS0045691,52
RTS0045692,36
RTS0045693,61
RTS0045694,32
RTS0045695,44
RTS0045696,64
RTS0045697,63
RTS0045698,47
RTS0045699,27
RTS0045700,46
RTS0045701,70
RTS0045702,75
RTS0045703,43
RTS0045704,78
RTS0045705,67
RTS0045706,63
RTS0045707,60
RTS0045708,39
RTS0045709,56
RTS0045710,48
RTS0045711,43
RTS0045712,44
RTS0045713,31
RTS0045714,42
RTS0045715,39
RTS0045716,79
RTS0045717,61
RTS0045718,61
RTS0045719,69
RTS0045720,63
RTS0045721,96
RTS0045722,103
RTS0045723,129
RTS0045724,121
RTS0045725,85
RTS0045726,103
RTS0045727,128
RTS0045728,136
RTS0045729,94
RTS0045730,104
RTS0045731,79
RTS0045732,64
RTS0045733,51
RTS0045734,76
RTS0045735,52
RTS0045736,1235
RTS0045737,1940
RTS0045738,2185
RTS0045739,2293
RTS0045740,1241
RTS0045741,361
RTS0045742,275
RTS0045743,433
RTS0045744,443
RTS0045745,436
RTS0045746,221
RTS0045747,165
RTS0045748,273
RTS0045749,108
RTS0045750,136
RTS0045751,116
RTS0045752,81
RTS0045753,143
RTS0045754,116
RTS0045755,132
RTS0045756,444
RTS0045757,470
RTS0045758,467
RTS0045759,503
RTS0045760,448
RTS0045761,59
RTS0045762,51
RTS0045763,46
RTS0045764,27
RTS0045765,38
RTS0045766,42
RTS0045767,38
RTS0045768,53
RTS0045769,52
RTS0045770,38
RTS0045771,76
RTS0045772,60
RTS0045773,67
RTS0045774,51
RTS0045775,66
RTS0045776,58
RTS0045777,45
RTS0045778,48
RTS0045779,42
RTS0045780,39
RTS0045781,211
RTS0045782,319
RTS0045783,324
RTS0045784,351
RTS0045785,375
RTS0045786,39
RTS0045787,56
RTS0045788,71
RTS0045789,47
RTS0045790,51
RTS0045791,36
RTS0045792,52
RTS0045793,49
RTS0045794,48
RTS0045795,47
RTS0045796,73
RTS0045797,33
RTS0045798,38
RTS0045799,38
RTS0045800,47
RTS0045801,33
RTS0045802,41
RTS0045803,45
RTS0045804,30
RTS0045805,63
RTS0045806,197
RTS0045807,190
RTS0045808,163
RTS0045809,159
RTS0045810,109
RTS0045811,85
RTS0045812,132
RTS0045813,101
RTS0045814,123
RTS0045815,118
RTS0045816,75
RTS0045817,132
RTS0045818,91
RTS0045819,110
RTS0045820,118
RTS0045821,279
RTS0045822,196
RTS0045823,215
RTS0045824,258
RTS0045825,191
RTS0045826,326
RTS0045827,399
RTS0045828,118
RTS0045829,361
RTS0045830,369
RTS0045831,77
RTS0045832,73
RTS0045833,99
RTS0045834,79
RTS0045835,88
RTS0045836,315
RTS0045837,290
RTS0045838,302
RTS0045840,263
RTS0045841,252
RTS0045842,215
RTS0045843,169
RTS0045844,173
RTS0045845,209
RTS0045846,2217
RTS0045848,601
RTS0045849,1820
RTS0045851,45
RTS0045852,53
RTS0045853,59
RTS0045854,67
RTS0045855,53
RTS0045856,55
RTS0045857,55
RTS0045858,49
RTS0045859,90
RTS0045860,72
RTS0045861,101
RTS0045862,108
RTS0045863,88
RTS0045864,85
RTS0045865,106
RTS0045866,88
RTS0045867,39
RTS0045868,45
RTS0045869,32
RTS0045870,30
RTS0045871,22
RTS0045872,45
RTS0045873,51
RTS0045874,46
RTS0045875,41
RTS0045876,31
RTS0045877,45
RTS0045878,33
RTS0045879,46
RTS0045880,35
RTS0045881,40
RTS0045882,67
RTS0045883,63
RTS0045884,61
RTS0045885,7
RTS0045886,63
RTS0045887,45
RTS0045888,43
RTS0045889,35
RTS0045890,65
RTS0045891,62
RTS0045892,52
RTS0045893,45
RTS0045894,60
RTS0045895,57
RTS0045896,86
RTS0045897,62
RTS0045898,59
RTS0045899,90
RTS0045900,163
RTS0045901,76
RTS0045902,107
RTS0045903,65
RTS0045904,78
RTS0045905,149
RTS0045906,140
RTS0045907,119
RTS0045908,46
RTS0045909,43
RTS0045910,25
RTS0045911,49
RTS0045912,45
RTS0045913,37
RTS0045914,33
RTS0045915,37
RTS0045916,65
RTS0045917,45
RTS0045918,42
RTS0045919,53
RTS0045920,46
RTS0045921,54
RTS0045922,54
RTS0045923,34
RTS0045924,39
RTS0045925,42
RTS0045926,112
RTS0045927,55
RTS0045928,87
RTS0045929,48
RTS0045930,252
RTS0045931,212
RTS0045932,112
RTS0045933,31
RTS0045935,42
RTS0045939,68
RTS0045940,31
RTS0045941,46
RTS0045942,48
RTS0045943,70
RTS0045944,48
RTS0045945,95
RTS0045946,61
RTS0045947,95
RTS0045948,64
RTS0045949,59
RTS0045950,67
RTS0045951,79
RTS0045952,57
RTS0045953,57
RTS0045954,67
RTS0045955,36
RTS0045956,39
RTS0045957,39
RTS0045958,77
RTS0045959,42
RTS0045960,43
RTS0045961,40
RTS0045962,44
RTS0045963,49
RTS0045964,86
RTS0045965,59
RTS0045966,42
RTS0045967,37
RTS0045968,41
RTS0045969,170
RTS0045970,237
RTS0045971,253
RTS0045972,63
RTS0045973,45
RTS0045974,34
RTS0045975,45
RTS0045976,45
RTS0045977,37
RTS0045978,47
RTS0045979,91
RTS0045980,138
RTS0045981,146
RTS0045982,128
RTS0045983,35
RTS0045984,40
RTS0045985,43
RTS0045986,37
RTS0045987,72
RTS0045988,75
RTS0045989,62
RTS0045990,75
RTS0045991,137
RTS0045992,99
RTS0045993,125
RTS0045994,67
RTS0045995,68
RTS0045996,62
RTS0045997,68
RTS0045998,48
RTS0045999,46
RTS0046000,29
RTS0046001,39
RTS0046002,48
RTS0046003,45
RTS0046004,55
RTS0046005,139
RTS0046006,131
RTS0046007,145
RTS0046008,148
RTS0046009,65
RTS0046010,35
RTS0046011,49
RTS0046012,47
RTS0046013,56
RTS0046014,31
RTS0046015,45
RTS0046016,87
RTS0046017,40
RTS0046018,42
RTS0046019,50
RTS0046020,120
RTS0046021,123
RTS0046022,77
RTS0046023,90
RTS0046024,94
RTS0046025,64
RTS0046026,44
RTS0046027,60
RTS0046028,49
RTS0046029,48
RTS0046030,65
RTS0046031,59
RTS0046032,50
RTS0046033,62
RTS0046034,46
RTS0046035,55
RTS0046036,42
RTS0046037,53
RTS0046038,40
RTS0046039,32
RTS0046040,31
RTS0046041,94
RTS0046042,48
RTS0046043,46
RTS0046044,40
RTS0046045,50
RTS0046046,51
RTS0046047,40
RTS0046048,155
RTS0046049,176
RTS0046050,140
RTS0046051,267
RTS0046052,136
RTS0046053,526
RTS0046054,208
RTS0046055,202
RTS0046056,88
RTS0046057,157
RTS0046058,100
RTS0046059,191
RTS0046060,48
RTS0046061,64
RTS0046062,50
RTS0046063,72
RTS0046064,156
RTS0046065,145
RTS0046066,214
RTS0046067,155
RTS0046068,62
RTS0046069,63
RTS0046070,41
RTS0046071,77
RTS0046072,107
RTS0046073,79
RTS0046074,57
RTS0046075,49
RTS0046076,56
RTS0046077,63
RTS0046078,350
RTS0046079,435
RTS0046080,636
RTS0046081,488
RTS0046082,282
RTS0046083,122
RTS0046084,239
RTS0046085,57
RTS0046086,58
RTS0046087,51
RTS0046088,36
RTS0046089,23
RTS0046090,49
RTS0046091,23
RTS0046092,135
RTS0046093,99
RTS0046094,51
RTS0046095,40
RTS0046096,48
RTS0046097,39
RTS0046098,41
RTS0046099,78
RTS0046100,61
RTS0046101,41
RTS0046102,79
RTS0046103,69
RTS0046104,124
RTS0046105,87
RTS0046106,65
RTS0046107,36
RTS0046108,49
RTS0046109,46
RTS0046110,35
RTS0046111,41
RTS0046112,160
RTS0046113,119
RTS0046114,70
RTS0046115,164
RTS0046116,106
RTS0046117,193
RTS0046119,48
RTS0046121,74
RTS0046122,73
RTS0046123,75
RTS0046124,59
RTS0046125,51
RTS0046126,55
RTS0046127,54
RTS0046128,203
RTS0046129,184
RTS0046130,193
RTS0046131,99
RTS0046132,69
RTS0046133,100
RTS0046134,82
RTS0046135,48
RTS0046136,72
RTS0046137,146
RTS0046138,57
RTS0046140,179
RTS0046141,122
RTS0046142,163
RTS0046143,139
RTS0046144,205
RTS0046145,43
RTS0046146,36
RTS0046147,55
RTS0046148,48
RTS0046149,35
RTS0046150,32
RTS0046152,41
RTS0046153,46
RTS0046154,43
RTS0046155,40
RTS0046156,39
RTS0046157,42
RTS0046158,38
RTS0046159,46
RTS0046160,51
RTS0046161,38
RTS0046162,25
RTS0046163,36
RTS0046164,88
RTS0046165,73
RTS0046166,72
RTS0046167,80
RTS0046168,30
RTS0046169,44
RTS0046170,37
RTS0046171,39
RTS0046172,31
RTS0046173,29
RTS0046174,43
RTS0046175,33
RTS0046176,45
RTS0046177,26
RTS0046178,62
RTS0046179,81
RTS0046180,72
RTS0046181,64
RTS0046182,55
RTS0046183,53
RTS0046184,53
RTS0046185,57
RTS0046186,33
RTS0046187,36
RTS0046188,41
RTS0046191,38
RTS0046193,27
RTS0046194,37
RTS0046195,42
RTS0046196,48
RTS0046197,35
RTS0046198,39
RTS0046199,63
RTS0046200,50
RTS0046201,38
RTS0046202,45
RTS0046203,35
RTS0046204,44
RTS0046205,56
RTS0046206,53
RTS0046207,52
RTS0046208,35
RTS0046209,40
RTS0046210,36
RTS0046211,31
RTS0046212,57
RTS0046213,1225
RTS0046214,1274
RTS0046215,778
RTS0046216,1025
RTS0046217,1715
RTS0046218,41
RTS0046219,30
RTS0046220,49
RTS0046221,40
RTS0046222,87
RTS0046223,46
RTS0046224,39
RTS0046225,124
RTS0046226,111
RTS0046227,119
RTS0046228,100
RTS0046229,76
RTS0046230,36
RTS0046231,22
RTS0046232,64
RTS0046233,48
RTS0046234,51
RTS0046235,39
RTS0046236,42
RTS0046237,32
RTS0046238,45
RTS0046239,32
RTS0046240,45
RTS0046241,36
RTS0046242,43
RTS0046243,48
RTS0046244,200
RTS0046245,129
RTS0046246,144
RTS0046247,155
RTS0046248,40
RTS0046249,45
RTS0046250,50
RTS0046251,47
RTS0046252,105
RTS0046253,72
RTS0046254,94
RTS0046255,44
RTS0046256,124
RTS0046257,78
RTS0046258,60
RTS0046259,77
RTS0046260,68
RTS0046261,117
RTS0046262,89
RTS0046263,48
RTS0046264,41
RTS0046265,44
RTS0046266,57
RTS0046267,44
RTS0046268,103
RTS0046269,133
RTS0046270,119
RTS0046271,94
RTS0046272,113
RTS0046273,44
RTS0046274,74
RTS0046275,30
RTS0046276,38
RTS0046277,54
RTS0046278,46
RTS0046279,74
RTS0046280,52
RTS0046281,52
RTS0046282,99
RTS0046283,123
RTS0046284,61
RTS0046285,44
RTS0046286,49
RTS0046287,48
RTS0046288,53
RTS0046289,50
RTS0046290,50
RTS0046291,63
RTS0046292,52
RTS0046293,46
RTS0046294,38
RTS0046295,57
RTS0046296,48
RTS0046297,72
RTS0046298,55
RTS0046299,47
RTS0046300,43
RTS0046301,59
RTS0046302,57
RTS0046303,54
RTS0046304,47
RTS0046305,49
RTS0046306,48
RTS0046307,40
RTS0046308,36
RTS0046309,45
RTS0046310,53
RTS0046311,35
RTS0046312,42
RTS0046313,42
RTS0046314,40
RTS0046315,43
RTS0046316,55
RTS0046317,48
RTS0046318,46
RTS0046319,47
RTS0046320,42
RTS0046321,69
RTS0046322,51
RTS0046323,40
RTS0046324,46
RTS0046325,37
RTS0046326,35
RTS0046327,52
RTS0046328,52
RTS0046329,82
RTS0046330,59
RTS0046331,83
RTS0046332,46
RTS0046333,81
RTS0046334,68
RTS0046335,57
RTS0046336,79
RTS0046342,38
RTS0046343,48
RTS0046344,43
RTS0046345,36
RTS0046346,47
RTS0046347,220
RTS0046348,230
RTS0046349,223
RTS0046350,35
RTS0046351,42
RTS0046352,64
RTS0046353,54
RTS0046354,51
RTS0046355,74
RTS0046356,126
RTS0046357,117
RTS0046358,78
RTS0046359,90
RTS0046360,67
RTS0046361,59
RTS0046362,57
RTS0046363,83
RTS0046364,35
RTS0046365,27
RTS0046366,47
RTS0046367,32
RTS0046368,39
RTS0046369,44
RTS0046370,38
RTS0046371,51
RTS0046372,48
RTS0046373,31
RTS0046374,34
RTS0046375,28
RTS0046376,76
RTS0046377,35
RTS0046378,43
RTS0046379,39
RTS0046380,53
RTS0046381,51
RTS0046382,34
RTS0046383,129
RTS0046384,128
RTS0046385,110
RTS0046386,99
RTS0046387,84
RTS0046388,86
RTS0046389,105
RTS0046390,94
RTS0046391,114
RTS0046392,45
RTS0046393,34
RTS0046394,45
RTS0046395,41
RTS0046396,34
RTS0046397,42
RTS0046398,43
RTS0046399,53
RTS0046400,41
RTS0046401,72
RTS0046402,78
RTS0046403,53
RTS0046404,83
RTS0046405,72
RTS0046406,43
RTS0046407,43
RTS0046408,42
RTS0046409,53
RTS0046410,343
RTS0046411,198
RTS0046412,246
RTS0046413,270
RTS0046414,2249
RTS0046415,495
RTS0046416,52
RTS0046417,83
RTS0046418,111
RTS0046419,53
RTS0046420,160
RTS0046421,138
RTS0046422,73
RTS0046423,36
RTS0046424,67
RTS0046425,69
RTS0046426,39
RTS0046427,42
RTS0046428,56
RTS0046429,35
RTS0046430,42
RTS0046431,35
RTS0046432,49
RTS0046433,49
RTS0046434,53
RTS0046435,287
RTS0046439,60
RTS0046440,98
RTS0046441,51
RTS0046442,53
RTS0046443,73
RTS0046444,82
RTS0046445,62
RTS0046446,39
RTS0046447,51
RTS0046448,72
RTS0046449,84
RTS0046450,153
RTS0046451,69
RTS0046452,86
RTS0046453,76
RTS0046454,194
RTS0046455,146
RTS0046456,83
RTS0046457,132
RTS0046458,161
RTS0046459,586
RTS0046460,599
RTS0046461,52
RTS0046462,66
RTS0046463,49
RTS0046464,64
RTS0046466,39
RTS0046468,50
RTS0046469,47
RTS0046470,50
RTS0046471,45
RTS0046472,49
RTS0046473,44
RTS0046474,23
RTS0046475,53
RTS0046476,47
RTS0046477,37
RTS0046478,62
RTS0046479,35
RTS0046480,44
RTS0046481,45
RTS0046482,39
RTS0046483,44
RTS0046484,36
RTS0046485,37
RTS0046486,44
RTS0046487,58
RTS0046488,56
RTS0046489,60
RTS0046490,43
RTS0046491,53
RTS0046492,40
RTS0046493,37
RTS0046494,53
RTS0046495,57
RTS0046496,146
RTS0046497,154
RTS0046498,80
RTS0046499,235
RTS0046500,265
RTS0046501,125
RTS0046502,102
RTS0046503,138
RTS0046504,90
RTS0046505,34
RTS0046506,36
RTS0046507,46
RTS0046508,37
RTS0046509,39
RTS0046510,48
RTS0046511,30
RTS0046512,76
RTS0046513,49
RTS0046514,34
RTS0046515,48
RTS0046516,47
RTS0046517,45
RTS0046518,25
RTS0046519,31
RTS0046520,38
RTS0046521,61
RTS0046522,37
RTS0046524,37
RTS0046525,70
RTS0046526,54
RTS0046527,44
RTS0046528,55
RTS0046529,33
RTS0046530,17
RTS0046531,39
RTS0046532,55
RTS0046533,53
RTS0046534,60
RTS0046535,38
RTS0046536,30
RTS0046537,45
RTS0046538,60
RTS0046539,65
RTS0046540,66
RTS0046541,60
RTS0046542,71
RTS0046543,86
RTS0046544,60
RTS0046545,82
RTS0046546,40
RTS0046548,41
RTS0046549,85
RTS0046550,44
RTS0046551,282
RTS0046552,46
RTS0046553,57
RTS0046554,43
RTS0046555,37
RTS0046556,144
RTS0046557,47
RTS0046558,47
RTS0046559,43
RTS0046560,36
RTS0046561,46
RTS0046562,40
RTS0046563,48
RTS0046564,105
RTS0046565,94
RTS0046566,86
RTS0046567,54
RTS0046568,43
RTS0046569,64
RTS0046570,43
RTS0046571,43
RTS0046572,38
RTS0046573,53
RTS0046574,53
RTS0046575,48
RTS0046577,57
RTS0046578,48
RTS0046580,77
RTS0046581,70
RTS0046582,70
RTS0046583,35
RTS0046584,64
RTS0046585,52
RTS0046586,45
RTS0046587,56
RTS0046588,44
RTS0046589,41
RTS0046590,40
RTS0046591,41
RTS0046592,42
RTS0046593,69
RTS0046594,121
RTS0046595,94
RTS0046596,64
RTS0046597,68
RTS0046598,103
RTS0046599,61
RTS0046600,555
RTS0046601,729
RTS0046602,568
RTS0046603,519
RTS0046604,65
RTS0046605,60
RTS0046606,42
RTS0046607,698
RTS0046608,1204
RTS0046609,1044
RTS0046610,32
RTS0046611,45
RTS0046612,56
RTS0046613,40
RTS0046614,49
RTS0046615,42
RTS0046616,48
RTS0046617,47
RTS0046618,31
RTS0046619,56
RTS0046620,54
RTS0046621,85
RTS0046622,99
RTS0046623,68
RTS0046624,69
RTS0046625,39
RTS0046626,57
RTS0046627,65
RTS0046628,79
RTS0046629,51
RTS0046630,65
RTS0046631,48
RTS0046632,104
RTS0046633,80
RTS0046634,120
RTS0046635,78
RTS0046636,97
RTS0046637,125
RTS0046638,53
RTS0046639,41
RTS0046640,39
RTS0046641,43
RTS0046642,35
RTS0046643,66
RTS0046644,48
RTS0046645,38
RTS0046646,37
RTS0046647,72
RTS0046648,52
RTS0046649,51
RTS0046650,39
RTS0046651,41
RTS0046652,62
RTS0046653,60
RTS0046654,57
RTS0046655,62
RTS0046656,130
RTS0046657,86
RTS0046658,100
RTS0046659,96
RTS0046660,106
RTS0046661,37
RTS0046662,49
RTS0046663,39
RTS0046664,38
RTS0046665,43
RTS0046666,41
RTS0046667,73
RTS0046668,77
RTS0046669,49
RTS0046670,45
RTS0046671,46
RTS0046672,50
RTS0046673,42
RTS0046674,155
RTS0046675,153
RTS0046676,153
RTS0046677,29
RTS0046678,33
RTS0046679,32
RTS0046680,38
RTS0046681,50
RTS0046682,29
RTS0046683,41
RTS0046684,86
RTS0046685,32
RTS0046686,63
RTS0046687,69
RTS0046688,44
RTS0046689,64
RTS0046690,46
RTS0046691,55
RTS0046692,47
RTS0046693,49
RTS0046694,58
RTS0046695,65
RTS0046696,52
RTS0046697,53
RTS0046698,51
RTS0046699,49
RTS0046700,83
RTS0046701,71
RTS0046702,69
RTS0046703,1662
RTS0046704,2400
RTS0046705,1844
RTS0046706,1006
RTS0046707,1781
RTS0046708,1283
RTS0046709,60
RTS0046710,98
RTS0046711,88
RTS0046712,85
RTS0046713,85
RTS0046714,111
RTS0046715,62
RTS0046716,100
RTS0046717,145
RTS0046718,36
RTS0046719,41
RTS0046720,48
RTS0046721,60
RTS0046722,63
RTS0046723,49
RTS0046724,50
RTS0046725,46
RTS0046726,44
RTS0046727,79
RTS0046728,35
RTS0046729,55
RTS0046730,52
RTS0046731,77
RTS0046732,62
RTS0046733,66
RTS0046734,62
RTS0046735,61
RTS0046736,43
RTS0046737,45
RTS0046738,48
RTS0046739,29
RTS0046740,67
RTS0046741,53
RTS0046742,27
RTS0046743,49
RTS0046744,46
RTS0046745,72
RTS0046746,46
RTS0046747,51
RTS0046748,114
RTS0046749,65
RTS0046750,60
RTS0046751,51
RTS0046752,57
RTS0046753,52
RTS0046754,48
RTS0046755,52
RTS0046756,46
RTS0046757,64
RTS0046758,40
RTS0046759,138
RTS0046760,113
RTS0046761,92
RTS0046763,72
RTS0046764,42
RTS0046765,56
RTS0046766,29
RTS0046767,45
RTS0046768,153
RTS0046769,234
RTS0046770,250
RTS0046771,62
RTS0046772,84
RTS0046773,55
RTS0046774,48
RTS0046775,79
RTS0046777,51
RTS0046778,57
RTS0046779,39
RTS0046780,48
RTS0046781,49
RTS0046782,37
RTS0046783,43
RTS0046784,27
RTS0046785,33
RTS0046790,45
RTS0046791,61
RTS0046792,52
RTS0046793,32
RTS0046794,44
RTS0046795,53
RTS0046796,49
RTS0046797,39
RTS0046798,52
RTS0046799,53
RTS0046800,32
RTS0046801,972
RTS0046802,481
RTS0046803,36
RTS0046804,54
RTS0046805,71
RTS0046806,59
RTS0046807,53
RTS0046808,25
RTS0046809,40
RTS0046810,54
RTS0046811,28
RTS0046812,33
RTS0046813,35
RTS0046814,29
RTS0046815,55
RTS0046816,33
RTS0046817,43
RTS0046818,65
RTS0046819,61
RTS0046820,59
RTS0046821,49
RTS0046822,54
RTS0046823,65
RTS0046824,108
RTS0046825,128
RTS0046826,51
RTS0046827,44
RTS0046828,37
RTS0046829,47
RTS0046830,45
RTS0046831,57
RTS0046832,416
RTS0046833,87
RTS0046835,42
RTS0046836,765
RTS0046837,1318
RTS0046838,446
RTS0046839,920
RTS0046840,74
RTS0046841,40
RTS0046842,137
RTS0046843,141
RTS0046846,112
RTS0046849,87
RTS0046850,157
RTS0046851,453
RTS0046852,38
RTS0046853,63
RTS0046854,30
RTS0046855,32
RTS0046856,38
RTS0046857,36
RTS0046858,43
RTS0046859,51
RTS0046860,219
RTS0046861,49
RTS0046862,51
RTS0046863,44
RTS0046864,63
RTS0046866,58
RTS0046867,33
RTS0046868,46
RTS0046869,618
RTS0046870,719
RTS0046871,47
RTS0046872,95
RTS0046873,64
RTS0046874,58
RTS0046875,50
RTS0046876,37
RTS0046877,53
RTS0046878,26
RTS0046879,52
RTS0046880,51
RTS0046881,123
RTS0046882,91
RTS0046885,35
RTS0046886,43
RTS0046887,31
RTS0046889,51
RTS0046890,59
RTS0046891,98
RTS0046892,37
RTS0046893,55
RTS0046894,63
RTS0046895,49
RTS0046897,86
RTS0046898,29
RTS0046899,45
RTS0046900,95
RTS0046902,69
RTS0046903,515
RTS0046904,41
RTS0046905,32
RTS0046906,161
RTS0046907,89
RTS0046908,56
RTS0046909,55
RTS0046910,49
RTS0046911,57
RTS0046912,50
RTS0046913,73
RTS0046914,85
RTS0046915,38
RTS0046916,50
RTS0046918,1792
RTS0046919,2219
RTS0046920,573
RTS0046921,44
RTS0046922,56
RTS0046923,214
RTS0046924,1246
RTS0046925,54
RTS0046926,34
RTS0046927,46
RTS0046928,50
RTS0046929,28
RTS0046930,66
RTS0046931,52
RTS0046933,45
RTS0046934,91
RTS0046935,61
RTS0046936,75
RTS0046937,47
RTS0046938,676
RTS0046939,32
RTS0046940,54
RTS0046941,28
RTS0046942,45
RTS0046943,133
RTS0046944,43
RTS0046946,217
RTS0046947,36
RTS0046948,42
RTS0046949,44
RTS0046950,38
RTS0046951,104
RTS0046952,32
RTS0046954,66
RTS0046955,39
RTS0046956,70
RTS0046957,47
RTS0046958,54
RTS0046959,58
RTS0046960,58
RTS0046961,147
RTS0046962,294
RTS0046963,43
RTS0046965,54
RTS0046966,61
RTS0046967,42
RTS0046968,42
RTS0047054,79
RTS0047055,82
RTS0047056,68
RTS0047057,70
RTS0047058,80
RTS0047060,265
RTS0047061,299
RTS0047062,306
RTS0047063,329
RTS0047064,411
RTS0047065,72
RTS0047066,55
RTS0047067,56
RTS0047068,59
RTS0047069,51
RTS0047070,144
RTS0047071,146
RTS0047072,133
RTS0047073,148
RTS0047074,171
RTS0047075,104
RTS0047076,140
RTS0047077,123
RTS0047078,118
RTS0047079,85
RTS0047080,66
RTS0047081,151
RTS0047082,135
RTS0047083,89
RTS0047084,54
RTS0047085,26
RTS0047086,45
RTS0047087,41
RTS0047088,36
RTS0047089,42
RTS0047091,36
RTS0047092,50
RTS0047093,37
RTS0047094,27
RTS0047095,48
RTS0047096,45
RTS0047097,43
RTS0047098,38
RTS0047099,43
RTS0047100,44
RTS0047101,44
RTS0047102,39
RTS0047103,65
RTS0047104,35
RTS0047105,229
RTS0047106,202
RTS0047107,166
RTS0047108,290
RTS0047109,140
RTS0047110,80
RTS0047111,79
RTS0047112,60
RTS0047113,2318
RTS0047114,86
RTS0047115,70
RTS0047116,103
RTS0047117,82
RTS0047118,61
RTS0047119,88
RTS0047120,81
RTS0047121,52
RTS0047122,70
RTS0047123,70
RTS0047124,77
RTS0047125,41
RTS0047126,54
RTS0047127,66
RTS0047128,33
RTS0047129,55
RTS0047130,44
RTS0047131,62
RTS0047132,69
RTS0047133,56
RTS0047134,47
RTS0047135,384
RTS0047136,382
RTS0047137,287
RTS0047138,339
RTS0047139,266
RTS0047140,44
RTS0047141,45
RTS0047142,39
RTS0047143,43
RTS0047144,43
RTS0047145,116
RTS0047146,105
RTS0047147,123
RTS0047148,111
RTS0047149,120
RTS0047150,116
RTS0047151,99
RTS0047152,211
RTS0047153,136
RTS0047154,205
RTS0047156,39
RTS0047157,52
RTS0047158,58
RTS0047159,48
RTS0047160,54
RTS0047165,95
RTS0047166,39
RTS0047167,61
RTS0047168,33
RTS0047169,40
RTS0047170,33
RTS0047171,48
RTS0047172,39
RTS0047173,48
RTS0047174,51
RTS0047175,32
RTS0047176,46
RTS0047177,63
RTS0047178,57
RTS0047179,53
RTS0047180,52
RTS0047181,75
RTS0047182,64
RTS0047183,58
RTS0047184,52
RTS0047185,51
RTS0047186,62
RTS0047187,72
RTS0047188,46
RTS0047189,51
RTS0047190,59
RTS0047191,51
RTS0047192,38
RTS0047193,103
RTS0047194,115
RTS0047195,103
RTS0047196,105
RTS0047197,142
RTS0047198,68
RTS0047199,62
RTS0047200,84
RTS0047201,82
RTS0047202,93
RTS0047203,116
RTS0047204,78
RTS0047205,92
RTS0047206,104
RTS0047207,98
RTS0047208,2114
RTS0047209,2829
RTS0047210,3492
RTS0047211,3050
RTS0047212,1780
RTS0047213,55
RTS0047214,90
RTS0047215,53
RTS0047216,39
RTS0047217,53
RTS0047218,288
RTS0047219,273
RTS0047220,135
RTS0047221,681
RTS0047222,555
RTS0047223,131
RTS0047225,153
RTS0047226,157
RTS0047229,48
RTS0047230,46
RTS0047231,44
RTS0047232,49
RTS0047233,33
RTS0047234,39
RTS0047235,37
RTS0047236,32
RTS0047237,42
RTS0047238,51
RTS0047239,55
RTS0047240,40
RTS0047241,42
RTS0047242,40
RTS0047243,49
RTS0047244,56
RTS0047245,44
RTS0047246,27
RTS0047247,44
RTS0047248,36
RTS0047249,65
RTS0047250,83
RTS0047252,99
RTS0047253,59
RTS0047254,79
RTS0047255,125
RTS0047256,122
RTS0047257,141
RTS0047258,107
RTS0047259,137
RTS0047260,218
RTS0047261,168
RTS0047262,151
RTS0047263,176
RTS0047264,163
RTS0047266,146
RTS0047267,594
RTS0047268,316
RTS0047269,371
RTS0047270,339
RTS0047271,407
RTS0047272,251
RTS0047273,262
RTS0047274,174
RTS0047276,44
RTS0047277,343
RTS0047278,388
RTS0047279,410
RTS0047280,232
RTS0047281,205
RTS0047282,299
RTS0047283,226
RTS0047284,162
RTS0047290,273
RTS0047291,579
RTS0047292,370
RTS0047293,347
RTS0047294,580
RTS0047295,37
RTS0047296,72
RTS0047297,83
RTS0047298,67
RTS0047299,54
RTS0047300,29
RTS0047301,78
RTS0047302,22
RTS0047303,39
RTS0047304,46
RTS0047305,182
RTS0047306,242
RTS0047307,303
RTS0047308,176
RTS0047309,218
RTS0047310,86
RTS0047311,85
RTS0047312,87
RTS0047313,81
RTS0047314,80
RTS0047315,194
RTS0047316,241
RTS0047317,265
RTS0047318,213
RTS0047319,239
RTS0047320,67
RTS0047321,151
RTS0047322,97
RTS0047323,236
RTS0047324,213
RTS0047325,140
RTS0047326,104
RTS0047327,117
RTS0047328,100
RTS0047329,99
RTS0047331,87
RTS0047332,134
RTS0047333,147
RTS0047334,138
RTS0047335,181
RTS0047336,147
RTS0047337,79
RTS0047338,156
RTS0047339,133
RTS0047340,243
RTS0047341,260
RTS0047342,283
RTS0047343,207
RTS0047344,267
RTS0047345,152
RTS0047346,167
RTS0047348,157
RTS0047349,117
RTS0047350,194
RTS0047351,176
RTS0047352,553
RTS0047353,439
RTS0047354,390
RTS0047356,88
RTS0047357,99
RTS0047358,60
RTS0047359,177
RTS0047360,97
RTS0047361,41
RTS0047362,84
RTS0047363,93
RTS0047364,71
RTS0047365,103
RTS0047366,51
RTS0047367,44
RTS0047368,57
RTS0047369,51
RTS0047370,36
RTS0047373,92
RTS0047374,59
RTS0047375,59
RTS0047376,104
RTS0047377,122
RTS0047378,123
RTS0047379,191
RTS0047380,148
RTS0047381,55
RTS0047382,43
RTS0047383,48
RTS0047384,42
RTS0047385,33
RTS0047386,222
RTS0047387,127
RTS0047388,142
RTS0047389,149
RTS0047390,97
RTS0047391,289
RTS0047392,155
RTS0047393,444
RTS0047394,60
RTS0047395,82
RTS0047396,295
RTS0047397,158
RTS0047398,87
RTS0047399,66
RTS0047400,43
RTS0047401,67
RTS0047402,149
RTS0047403,74
RTS0047404,106
RTS0047405,150
RTS0047406,76
RTS0047407,74
RTS0047408,88
RTS0047409,208
RTS0047410,121
RTS0047411,161
RTS0047412,134
RTS0047413,116
RTS0047414,173
RTS0047415,175
RTS0047417,87
RTS0047418,233
RTS0047419,152
RTS0047420,149
RTS0047421,52
RTS0047422,52
RTS0047423,56
RTS0047424,39
RTS0047425,44
RTS0047426,150
RTS0047427,150
RTS0047428,145
RTS0047429,129
RTS0047430,140
RTS0047431,65
RTS0047432,212
RTS0047433,136
RTS0047434,131
RTS0047435,224
RTS0047436,51
RTS0047437,38
RTS0047438,44
RTS0047439,31
RTS0047440,34
RTS0047441,266
RTS0047442,314
RTS0047445,297
RTS0047446,293
RTS0047447,48
RTS0047448,40
RTS0047449,40
RTS0047450,46
RTS0047451,47
RTS0047452,67
RTS0047453,42
RTS0047454,40
RTS0047455,35
RTS0047456,30
RTS0047457,46
RTS0047458,44
RTS0047459,61
RTS0047460,51
RTS0047461,48
RTS0047462,49
RTS0047463,45
RTS0047464,93
RTS0047465,50
RTS0047466,61
RTS0047467,59
RTS0047468,43
RTS0047469,59
RTS0047471,49
RTS0047472,43
RTS0047473,46
RTS0047474,41
RTS0047475,31
RTS0047476,56
RTS0047477,163
RTS0047479,172
RTS0047480,154
RTS0047481,198
RTS0047482,51
RTS0047483,53
RTS0047484,70
RTS0047485,63
RTS0047486,77
RTS0047487,32
RTS0047488,56
RTS0047489,44
RTS0047490,44
RTS0047491,35
RTS0047492,183
RTS0047493,131
RTS0047494,157
RTS0047495,115
RTS0047496,78
RTS0047497,92
RTS0047498,98
RTS0047499,103
RTS0047500,102
RTS0047501,82
RTS0047502,44
RTS0047503,42
RTS0047504,178
RTS0047505,120
RTS0047506,173
RTS0047507,98
RTS0047508,84
RTS0047509,100
RTS0047510,64
RTS0047511,74
RTS0047512,243
RTS0047513,40
RTS0047514,37
RTS0047515,261
RTS0047516,384
RTS0047517,213
RTS0047518,169
RTS0047520,160
RTS0047521,240
RTS0047522,76
RTS0047523,72
RTS0047524,73
RTS0047525,47
RTS0047526,67
RTS0047527,47
RTS0047528,54
RTS0047529,60
RTS0047530,47
RTS0047531,54
RTS0047532,51
RTS0047533,32
RTS0047534,50
RTS0047535,47
RTS0047536,60
RTS0047537,84
RTS0047538,272
RTS0047540,271
RTS0047541,265
RTS0047543,92
RTS0047544,109
RTS0047545,92
RTS0047546,79
RTS0047547,61
RTS0047548,163
RTS0047549,131
RTS0047550,131
RTS0047551,132
RTS0047552,98
RTS0047553,45
RTS0047558,77
RTS0047559,75
RTS0047560,60
RTS0047561,43
RTS0047562,73
RTS0047563,103
RTS0047564,81
RTS0047565,92
RTS0047566,82
RTS0047567,50
RTS0047568,67
RTS0047569,64
RTS0047570,56
RTS0047571,50
RTS0047572,52
RTS0047573,35
RTS0047574,78
RTS0047575,90
RTS0047576,67
RTS0047577,75
RTS0047578,43
RTS0047579,62
RTS0047580,41
RTS0047581,46
RTS0047582,50
RTS0047583,24
RTS0047584,44
RTS0047585,49
RTS0047586,47
RTS0047587,34
RTS0047588,39
RTS0047590,45
RTS0047591,45
RTS0047592,47
RTS0047593,59
RTS0047594,46
RTS0047595,46
RTS0047596,58
RTS0047597,50
RTS0047598,121
RTS0047599,75
RTS0047600,88
RTS0047601,367
RTS0047602,147
RTS0047603,42
RTS0047604,55
RTS0047606,41
RTS0047613,110
RTS0047614,107
RTS0047615,76
RTS0047616,149
RTS0047617,113
RTS0047618,43
RTS0047619,45
RTS0047620,39
RTS0047621,51
RTS0047622,29
RTS0047624,39
RTS0047625,37
RTS0047626,45
RTS0047627,35
RTS0047628,46
RTS0047629,33
RTS0047630,11
RTS0047631,39
RTS0047632,57
RTS0047633,31
RTS0047634,38
RTS0047635,32
RTS0047636,39
RTS0047637,50
RTS0047638,42
RTS0047639,37
RTS0047640,46
RTS0047641,30
RTS0047642,31
RTS0047643,25
RTS0047644,40
RTS0047645,38
RTS0047646,45
RTS0047647,35
RTS0047648,44
RTS0047649,48
RTS0047650,34
RTS0047651,28
RTS0047652,27
RTS0047653,37
RTS0047654,26
RTS0047656,38
RTS0047657,65
RTS0047658,30
RTS0047659,35
RTS0047660,27
RTS0047661,39
RTS0047662,48
RTS0047663,30
RTS0047664,48
RTS0047665,40
RTS0047666,29
RTS0047667,29
RTS0047668,30
RTS0047669,37
RTS0047670,50
RTS0047672,37
RTS0047673,45
RTS0047674,50
RTS0047675,47
RTS0047676,36
RTS0047677,48
RTS0047678,41
RTS0047679,37
RTS0047680,46
RTS0047681,36
RTS0047682,49
RTS0047684,45
RTS0047685,34
RTS0047686,51
RTS0047687,45
RTS0047688,37
RTS0047689,50
RTS0047691,24
RTS0047692,32
RTS0047693,46
RTS0047694,36
RTS0047695,32
RTS0047696,38
RTS0047697,35
RTS0047698,47
RTS0047699,41
RTS0047700,138
RTS0047701,42
RTS0047702,61
RTS0047703,100
RTS0047704,76
RTS0047705,78
RTS0047706,78
RTS0047707,78
RTS0047708,512
RTS0047709,193
RTS0047710,46
RTS0047711,53
RTS0047712,72
RTS0047713,248
RTS0047714,308
RTS0047715,279
RTS0047716,377
RTS0047717,377
RTS0047718,63
RTS0047720,26
RTS0047721,45
RTS0047722,48
RTS0047723,61
RTS0047724,197
RTS0047725,203
RTS0047726,197
RTS0047727,175
RTS0047728,182
RTS0047729,36
RTS0047730,49
RTS0047731,41
RTS0047732,44
RTS0047733,54
RTS0047734,76
RTS0047735,42
RTS0047736,280
RTS0047737,61
RTS0047738,48
RTS0047739,51
RTS0047740,56
RTS0047741,57
RTS0047742,46
RTS0047743,34
RTS0047744,113
RTS0047745,161
RTS0047746,77
RTS0047747,96
RTS0047748,105
RTS0047749,157
RTS0047750,50
RTS0047752,45
RTS0047753,54
RTS0047754,130
RTS0047755,158
RTS0047756,160
RTS0047757,92
RTS0047758,140
RTS0047759,32
RTS0047760,75
RTS0047761,50
RTS0047762,48
RTS0047763,49
RTS0047764,49
RTS0047765,50
RTS0047766,80
RTS0047767,57
RTS0047768,40
RTS0047769,39
RTS0047770,43
RTS0047771,33
RTS0047772,44
RTS0047773,59
RTS0047774,67
RTS0047775,37
RTS0047776,52
RTS0047777,38
RTS0047778,44
RTS0047779,130
RTS0047780,157
RTS0047781,140
RTS0047782,178
RTS0047783,96
RTS0047784,55
RTS0047785,42
RTS0047786,180
RTS0047787,107
RTS0047788,47
RTS0047789,59
RTS0047790,39
RTS0047791,118
RTS0047792,65
RTS0047793,154
RTS0047794,41
RTS0047795,39
RTS0047796,66
RTS0047797,53
RTS0047798,62
RTS0047799,94
RTS0047800,55
RTS0047801,777
RTS0047802,776
RTS0047803,50
RTS0047804,41
RTS0047805,70
RTS0047806,95
RTS0047807,152
RTS0047808,109
RTS0047809,44
RTS0047810,185
RTS0047811,78
RTS0047812,41
RTS0047813,43
RTS0047814,59
RTS0047816,73
RTS0047817,65
RTS0047818,42
RTS0047819,37
RTS0047820,35
RTS0047821,406
RTS0047822,37
RTS0047823,55
RTS0047824,63
RTS0047825,101
RTS0047826,46
RTS0047827,125
RTS0047828,60
RTS0047829,90
RTS0047830,36
RTS0047831,34
RTS0047832,41
RTS0047833,42
RTS0047834,37
RTS0047835,216
RTS0047836,148
RTS0047837,148
RTS0047838,168
RTS0047839,192
RTS0047840,58
RTS0047841,44
RTS0047842,49
RTS0047843,32
RTS0047844,38
RTS0047845,64
RTS0047846,45
RTS0047847,34
RTS0047848,48
RTS0047849,43
RTS0047850,43
RTS0047851,48
RTS0047852,59
RTS0047853,45
RTS0047854,62
RTS0047855,55
RTS0047856,39
RTS0047857,32
RTS0047858,48
RTS0047859,35
RTS0047860,58
RTS0047861,45
RTS0047862,52
RTS0047863,37
RTS0047864,54
RTS0047865,104
RTS0047866,155
RTS0047867,32
RTS0047868,45
RTS0047869,65
RTS0047870,153
RTS0047871,134
RTS0047872,130
RTS0047873,79
RTS0047874,44
RTS0047875,64
RTS0047876,39
RTS0047877,325
RTS0047878,95
RTS0047879,144
RTS0047880,54
RTS0047881,116
RTS0047882,37
RTS0047883,61
RTS0047884,321
RTS0047885,63
RTS0047886,33
RTS0047890,239
RTS0047891,306
RTS0047892,111
RTS0047893,100
RTS0047894,56
RTS0047895,50
RTS0047896,93
RTS0047897,51
RTS0047898,37
RTS0047899,24
RTS0047900,124
RTS0047901,44
RTS0047902,138
RTS0047903,92
RTS0047904,95
RTS0047905,112
RTS0047906,133
RTS0047907,867
RTS0047908,586
RTS0047909,753
RTS0047910,34
RTS0047912,42
RTS0047913,56
RTS0047914,67
RTS0047915,44
RTS0047916,51
RTS0047917,37
RTS0047918,1
RTS0047919,32
RTS0047920,504
RTS0047921,780
RTS0047924,66
RTS0047925,49
RTS0047926,54
RTS0047927,57
RTS0047928,61
RTS0047929,38
RTS0047930,37
RTS0047931,35
RTS0047932,80
RTS0047933,112
RTS0047934,31
RTS0047935,585
RTS0047936,43
RTS0047937,70
RTS0047938,113
RTS0047939,119
RTS0047940,326
RTS0047941,42
RTS0047942,39
RTS0047943,36
RTS0047944,70
RTS0047945,116
RTS0047946,108
RTS0047947,65
RTS0047948,42
RTS0047949,46
RTS0047950,35
RTS0047951,42
RTS0047952,36
RTS0047953,389
RTS0047954,58
RTS0047956,40
RTS0047957,48
RTS0047958,52
RTS0047959,72
RTS0047960,61
RTS0047961,42
RTS0047963,61
RTS0047964,45
RTS0047965,40
RTS0047966,31
RTS0047967,41
RTS0047968,308
RTS0047969,42
RTS0047970,50
RTS0047972,38
RTS0047973,123
RTS0047974,60
RTS0047975,31
RTS0047976,45
RTS0047977,28
RTS0047978,57
RTS0047979,58
RTS0047980,35
RTS0047981,489
RTS0047982,46
RTS0047985,684
RTS0047986,55
RTS0047987,33
RTS0047988,635
RTS0047990,88
RTS0047991,159
RTS0047992,37
RTS0047993,44
RTS0047994,34
RTS0047995,32
RTS0047996,58
RTS0047997,65
RTS0047998,78
RTS0047999,46
RTS0048000,57
RTS0048001,40
RTS0048003,94
RTS0048005,64
RTS0048006,55
RTS0048008,42
RTS0048009,69
RTS0048012,55
RTS0048013,33
RTS0048014,36
RTS0048015,67
RTS0048016,71
RTS0048017,50
RTS0048018,96
RTS0048019,90
RTS0048020,56
RTS0048021,34
RTS0048022,54
RTS0048023,59
RTS0048024,44
RTS0048026,101
RTS0048027,170
RTS0048028,58
RTS0048029,25
RTS0048030,32
RTS0048031,32
RTS0048032,76
RTS0048033,39
RTS0048034,53
RTS0048035,32
RTS0048036,63
RTS0048037,68
RTS0048038,154
RTS0048040,115
RTS0048041,49
RTS0048042,57
RTS0048043,65
RTS0048044,44
RTS0048045,65
RTS0048046,49
RTS0048047,67
RTS0048048,33
RTS0048049,51
RTS0048050,34
RTS0048051,176
RTS0048052,137
RTS0048053,63
RTS0048054,118
RTS0048055,43
RTS0048056,56
RTS0048057,28
RTS0048058,42
RTS0048059,68
RTS0048060,61
RTS0048061,50
RTS0048062,34
RTS0048063,63
RTS0048064,176
RTS0048065,150
RTS0048066,135
RTS0048067,39
RTS0048068,34
RTS0048069,35
RTS0048070,35
RTS0048071,76
RTS0048072,39
RTS0048073,54
RTS0048074,17
RTS0048076,53
RTS0048077,124
RTS0048078,64
RTS0048079,96
RTS0048080,58
RTS0048081,340
RTS0048082,56
RTS0048084,133
RTS0048085,63
RTS0048086,39
RTS0048087,64
RTS0048088,38
RTS0048089,75
RTS0048090,89
RTS0048091,85
RTS0048092,45
RTS0048093,345
RTS0048094,35
RTS0048096,43
RTS0048097,47
RTS0048098,2880
RTS0048099,4535
RTS0048100,3519
RTS0048101,5356
RTS0048102,4584
RTS0048104,57
RTS0048105,75
RTS0048106,63
RTS0048107,85
RTS0048108,90
RTS0048109,31
RTS0048110,46
RTS0048111,44
RTS0048112,51
RTS0048113,35
RTS0048114,36
RTS0048115,34
RTS0048116,39
RTS0048117,42
RTS0048118,69
RTS0048120,51
RTS0048126,58
RTS0048127,55
RTS0048129,214
RTS0048130,56
RTS0048131,381
RTS0048132,488
RTS0048133,102
RTS0048134,398
RTS0048135,636
RTS0048136,25
RTS0048138,56
RTS0048139,135
RTS0048140,43
RTS0048141,61
RTS0048142,59
RTS0048144,52
RTS0048145,65
RTS0048146,47
RTS0048147,35
RTS0048148,44
RTS0048149,34
RTS0048150,49
RTS0048151,61
RTS0048152,57
RTS0048153,89
RTS0048154,57
RTS0048155,67
RTS0048156,122
RTS0048158,171
RTS0048159,71
RTS0048160,6090
RTS0048161,4733
RTS0048162,137
RTS0048163,126
RTS0048164,5502
RTS0048165,310
RTS0048166,94
RTS0048167,147
RTS0048168,87
RTS0048169,99
RTS0048170,71
RTS0048171,94
RTS0048172,77
RTS0048173,51
RTS0048175,71
RTS0048176,32
RTS0048177,44
RTS0048178,47
RTS0048179,53
RTS0048180,39
RTS0048181,190
RTS0048182,141
RTS0048183,213
RTS0048184,210
RTS0048185,266
RTS0048186,92
RTS0048188,100
RTS0048189,122
RTS0048190,59
RTS0048191,82
RTS0048192,86
RTS0048193,70
RTS0048194,111
RTS0048195,106
RTS0048196,124
RTS0048197,149
RTS0048198,146
RTS0048200,127
RTS0048201,88
RTS0048202,75
RTS0048203,88
RTS0048204,75
RTS0048205,78
RTS0048207,77
RTS0048208,127
RTS0048209,130
RTS0048210,115
RTS0048211,115
RTS0048212,68
RTS0048213,93
RTS0048214,49
RTS0048215,84
RTS0048216,67
RTS0048217,102
RTS0048218,92
RTS0048219,82
RTS0048220,84
RTS0048221,77
RTS0048222,58
RTS0048223,68
RTS0048224,96
RTS0048225,80
RTS0048226,77
RTS0048227,127
RTS0048228,76
RTS0048229,58
RTS0048230,66
RTS0048231,81
RTS0048232,81
RTS0048233,56
RTS0048234,67
RTS0048235,116
RTS0048236,92
RTS0048237,72
RTS0048238,135
RTS0048239,76
RTS0048240,64
RTS0048241,64
RTS0048242,209
RTS0048243,142
RTS0048244,168
RTS0048245,83
RTS0048246,142
RTS0049343,96
RTS0049344,133
RTS0049345,74
RTS0049346,29
RTS0049347,63
RTS0049348,78
RTS0049349,42
RTS0049350,44
RTS0049351,78
RTS0049352,90
RTS0049353,68
RTS0049354,67
RTS0049355,61
RTS0049356,49
RTS0049357,33
RTS0049358,39
RTS0049359,34
RTS0049360,80
RTS0049361,50
RTS0049362,34
RTS0049363,42
RTS0049364,62
RTS0049365,59
RTS0049366,319
RTS0049367,353
RTS0049368,149
RTS0049369,46
RTS0049370,34
RTS0049371,82
RTS0049372,55
RTS0049373,106
RTS0049374,91
RTS0049375,80
RTS0049376,105
RTS0049377,86
RTS0049378,74
RTS0049379,60
RTS0049380,83
RTS0049381,43
RTS0049382,51
RTS0049383,66
RTS0049384,33
RTS0049385,38
RTS0049386,100
RTS0049387,42
RTS0049388,29
RTS0049389,41
RTS0049390,2058
RTS0049391,1818
RTS0049392,1788
RTS0049393,1719
RTS0049394,772
RTS0049395,279
RTS0049396,361
RTS0049397,423
RTS0049398,610
RTS0049399,254
RTS0049400,57
RTS0049401,46
RTS0049402,57
RTS0049403,32
RTS0049404,32
RTS0049405,50
RTS0049406,46
RTS0049407,55
RTS0049408,63
RTS0049409,48
RTS0049410,33
RTS0049411,73
RTS0049412,44
RTS0049413,40
RTS0049414,55
RTS0049415,55
RTS0049416,41
RTS0049417,68
RTS0049418,58
RTS0049419,42
RTS0049420,35
RTS0049421,40
RTS0049422,35
RTS0049423,44
RTS0049424,77
RTS0049425,94
RTS0049426,159
RTS0049427,165
RTS0049428,60
RTS0049429,162
RTS0049430,126
RTS0049431,99
RTS0049432,51
RTS0049433,53
RTS0049434,38
RTS0049435,44
RTS0049436,29
RTS0049437,275
RTS0049438,44
RTS0049439,148
RTS0049440,168
RTS0049441,153
RTS0049442,146
RTS0049443,119
RTS0049444,232
RTS0049445,43
RTS0049446,82
RTS0049447,63
RTS0049448,42
RTS0049449,55
RTS0049450,54
RTS0049451,55
RTS0049452,55
RTS0049453,78
RTS0049454,40
RTS0049455,44
RTS0049456,48
RTS0049457,155
RTS0049458,57
RTS0049459,121
RTS0049460,203
RTS0049461,272
RTS0049462,330
RTS0049463,67
RTS0049464,63
RTS0049465,40
RTS0049466,47
RTS0049467,36
RTS0049468,81
RTS0049469,65
RTS0049470,67
RTS0049471,157
RTS0049472,53
RTS0049473,230
RTS0049474,36
RTS0049475,55
RTS0049476,51
RTS0049477,53
RTS0049478,65
RTS0049479,8483
RTS0049480,928
RTS0049481,22
RTS0049482,42
RTS0049483,47
RTS0049484,45
RTS0049485,58
RTS0997079,78
RTS0997080,273
RTS0997081,60
RTS0997082,107
RTS0997083,88
RTS0997084,112
RTS0997085,97
RTS0997086,78
RTS0997087,30
RTS0997088,602453
RTS0997089,36576
RTS0997090,182
RTS0997091,51
RTS0997092,35
RTS0997093,43
RTS0997094,3
RTS0997095,48
RTS0997096,34
RTS0997097,18
RTS0997098,30
RTS0997099,27
RTS0997100,34
RTS0997101,22
RTS0997102,22
RTS0997103,22
RTS0997104,23
RTS0997105,19
RTS0997106,37
RTS0997107,22
RTS0997108,30
RTS0997109,13
RTS0997110,30
RTS0997111,26
RTS0997112,23
RTS0997113,49
RTS0997114,23
RTS0997115,21
RTS0997116,16
RTS0997117,23
RTS0997118,28
RTS0997119,23
RTS0997120,21
RTS0997121,206
RTS0997122,337
RTS0997123,311
RTS0997124,197
RTS0997125,628
RTS0997126,739
RTS0997127,690
RTS0997128,628
RTS0997129,555
RTS0997130,239
</Code_Summary>
