# Supplementary material for: Spatial meta-transcriptomics reveal associations of intratumor bacteria burden with lung cancer cells showing a distinct oncogenic signature
Source: J Immunother Cancer. 2022 Jul 6;10(7):e004698. doi: 10.1136/jitc-2022-004698 (PMC9260850; doi:10.1136/jitc-2022-004698)
Supplement: Supplementary data [file jitc-2022-004698supp009.zip › DSP-1001660004186-C-G04.dcc]

<Header>
FileVersion,0.02
SoftwareVersion,"GeoMx_NGS_Pipeline_ 2.0.0"
Date,2020-6-15
</Header>

<Scan_Attributes>
ID,DSP-1001660004186-C-G04
Plate_ID,1001660004186
Well,G04
</Scan_Attributes>

<NGS_Processing_Attributes>
SeqSetId,
tamperedIni,No
Raw,268572
Trimmed,267414
Stitched,265903
Aligned,261100
umiQ30,0.9923
rtsQ30,0.9918
</NGS_Processing_Attributes>


<Code_Summary>
RTS0039454,5
RTS0039455,6
RTS0039456,10
RTS0039457,10
RTS0039458,4
RTS0039459,4
RTS0039460,2
RTS0039461,4
RTS0039463,4
RTS0039464,6
RTS0039465,6
RTS0039466,8
RTS0039467,11
RTS0039468,1
RTS0039469,3
RTS0039470,7
RTS0039471,15
RTS0039472,11
RTS0039473,8
RTS0039474,15
RTS0039475,18
RTS0039476,17
RTS0039477,28
RTS0039478,19
RTS0039479,1
RTS0039480,1
RTS0039481,4
RTS0039482,1
RTS0039483,3
RTS0039484,5
RTS0039485,3
RTS0039486,3
RTS0039487,5
RTS0039488,5
RTS0039489,3
RTS0039490,4
RTS0039491,5
RTS0039492,4
RTS0039493,5
RTS0039494,3
RTS0039495,6
RTS0039496,5
RTS0039497,2
RTS0039498,3
RTS0039499,12
RTS0039500,11
RTS0039501,12
RTS0039502,10
RTS0039503,6
RTS0039504,2
RTS0039505,7
RTS0039506,4
RTS0039507,6
RTS0039508,2
RTS0039509,10
RTS0039510,10
RTS0039511,7
RTS0039512,3
RTS0039513,4
RTS0039514,5
RTS0039515,3
RTS0039516,4
RTS0039517,3
RTS0039518,5
RTS0039519,6
RTS0039520,3
RTS0039522,2
RTS0039523,4
RTS0039524,1
RTS0039525,11
RTS0039526,1
RTS0039527,2
RTS0039528,5
RTS0039529,7
RTS0039530,5
RTS0039531,2
RTS0039532,7
RTS0039533,4
RTS0039534,1
RTS0039535,3
RTS0039536,1
RTS0039537,5
RTS0039538,1
RTS0039539,3
RTS0039540,4
RTS0039541,6
RTS0039542,7
RTS0039544,4
RTS0039545,8
RTS0039546,5
RTS0039548,1
RTS0039549,4
RTS0039550,4
RTS0039551,7
RTS0039552,5
RTS0039553,10
RTS0039554,5
RTS0039555,5
RTS0039556,4
RTS0039557,1
RTS0039558,8
RTS0039559,2
RTS0039560,6
RTS0039561,3
RTS0039562,2
RTS0039563,5
RTS0039564,6
RTS0039565,5
RTS0039566,4
RTS0039567,4
RTS0039568,7
RTS0039569,6
RTS0039570,2
RTS0039571,2
RTS0039572,5
RTS0039573,4
RTS0039574,2
RTS0039575,3
RTS0039576,1
RTS0039577,8
RTS0039578,5
RTS0039579,7
RTS0039580,9
RTS0039581,1
RTS0039582,4
RTS0039583,10
RTS0039584,3
RTS0039585,2
RTS0039586,3
RTS0039587,5
RTS0039588,2
RTS0039589,8
RTS0039590,2
RTS0039591,5
RTS0039592,4
RTS0039593,3
RTS0039594,9
RTS0039595,1
RTS0039596,2
RTS0039597,5
RTS0039598,3
RTS0039599,3
RTS0039600,7
RTS0039601,2
RTS0039603,1
RTS0039604,3
RTS0039605,7
RTS0039606,5
RTS0039607,3
RTS0039608,3
RTS0039609,4
RTS0039610,5
RTS0039611,4
RTS0039612,6
RTS0039613,3
RTS0039614,5
RTS0039615,5
RTS0039616,2
RTS0039617,2
RTS0039619,1
RTS0039620,2
RTS0039621,3
RTS0039622,3
RTS0039623,2
RTS0039624,1
RTS0039625,1
RTS0039626,3
RTS0039627,3
RTS0039628,2
RTS0039630,4
RTS0039632,2
RTS0039633,4
RTS0039634,2
RTS0039635,1
RTS0039636,2
RTS0039637,2
RTS0039638,4
RTS0039639,4
RTS0039640,3
RTS0039641,6
RTS0039642,1
RTS0039643,3
RTS0039644,3
RTS0039645,3
RTS0039646,2
RTS0039647,7
RTS0039648,2
RTS0039649,3
RTS0039650,5
RTS0039651,11
RTS0039652,9
RTS0039653,8
RTS0039654,7
RTS0039655,7
RTS0039656,10
RTS0039657,3
RTS0039658,7
RTS0039659,3
RTS0039660,5
RTS0039661,3
RTS0039662,1
RTS0039663,5
RTS0039664,1
RTS0039665,4
RTS0039666,3
RTS0039667,5
RTS0039668,1
RTS0039669,6
RTS0039670,1
RTS0039671,1
RTS0039672,5
RTS0039673,6
RTS0039674,12
RTS0039675,4
RTS0039676,3
RTS0039677,4
RTS0039678,4
RTS0039679,1
RTS0039680,3
RTS0039681,12
RTS0039682,5
RTS0039683,4
RTS0039684,11
RTS0039685,3
RTS0039686,5
RTS0039687,8
RTS0039688,8
RTS0039689,8
RTS0039690,7
RTS0039691,8
RTS0039692,1
RTS0039693,1
RTS0039694,2
RTS0039695,3
RTS0039696,2
RTS0039697,3
RTS0039698,1
RTS0039699,5
RTS0039700,5
RTS0039701,4
RTS0039702,4
RTS0039703,1
RTS0039704,5
RTS0039705,3
RTS0039706,3
RTS0039707,2
RTS0039708,2
RTS0039709,2
RTS0039710,6
RTS0039711,1
RTS0039712,7
RTS0039713,2
RTS0039714,1
RTS0039716,3
RTS0039717,3
RTS0039719,2
RTS0039720,9
RTS0039721,6
RTS0039722,5
RTS0039723,10
RTS0039724,2
RTS0039725,7
RTS0039726,5
RTS0039727,3
RTS0039728,3
RTS0039729,7
RTS0039730,2
RTS0039731,2
RTS0039732,2
RTS0039733,5
RTS0039734,3
RTS0039735,7
RTS0039736,9
RTS0039737,4
RTS0039738,2
RTS0039739,4
RTS0039741,2
RTS0039742,2
RTS0039743,5
RTS0039744,4
RTS0039745,2
RTS0039746,7
RTS0039747,4
RTS0039749,7
RTS0039751,1
RTS0039752,2
RTS0039753,9
RTS0039754,3
RTS0039755,4
RTS0039756,3
RTS0039757,1
RTS0039758,1
RTS0039760,2
RTS0039761,5
RTS0039762,6
RTS0039763,4
RTS0039764,4
RTS0039765,3
RTS0039766,3
RTS0039767,2
RTS0039768,3
RTS0039769,4
RTS0039770,5
RTS0039771,1
RTS0039772,4
RTS0039773,6
RTS0039774,2
RTS0039775,7
RTS0039777,4
RTS0039779,3
RTS0039780,5
RTS0039781,5
RTS0039782,3
RTS0039783,5
RTS0039784,2
RTS0039785,9
RTS0039786,7
RTS0039787,3
RTS0039788,3
RTS0039789,3
RTS0039790,3
RTS0039791,2
RTS0039792,3
RTS0039793,1
RTS0039794,4
RTS0039795,2
RTS0039796,3
RTS0039797,6
RTS0039798,2
RTS0039799,4
RTS0039800,4
RTS0039802,2
RTS0039803,3
RTS0039804,2
RTS0039805,5
RTS0039806,5
RTS0039807,5
RTS0039808,9
RTS0039809,2
RTS0039810,1
RTS0039812,3
RTS0039813,3
RTS0039814,6
RTS0039815,1
RTS0039816,2
RTS0039817,4
RTS0039818,3
RTS0039819,3
RTS0039820,3
RTS0039821,5
RTS0039822,5
RTS0039823,7
RTS0039824,5
RTS0039825,1
RTS0039826,9
RTS0039827,5
RTS0039828,2
RTS0039829,11
RTS0039830,8
RTS0039831,4
RTS0039832,11
RTS0039833,1
RTS0039834,2
RTS0039835,3
RTS0039836,3
RTS0039838,1
RTS0039839,4
RTS0039840,4
RTS0039841,6
RTS0039842,4
RTS0039843,5
RTS0039844,4
RTS0039845,1
RTS0039846,1
RTS0039847,8
RTS0039848,6
RTS0039849,5
RTS0039850,2
RTS0039851,5
RTS0039852,3
RTS0039853,4
RTS0039854,4
RTS0039855,2
RTS0039856,1
RTS0039857,6
RTS0039858,2
RTS0039859,5
RTS0039860,3
RTS0039861,2
RTS0039862,9
RTS0039863,2
RTS0039864,5
RTS0039865,4
RTS0039866,2
RTS0039867,6
RTS0039868,6
RTS0039869,3
RTS0039870,2
RTS0039871,6
RTS0039872,6
RTS0039873,5
RTS0039874,7
RTS0039875,4
RTS0039876,1
RTS0039878,3
RTS0039879,5
RTS0039880,5
RTS0039881,2
RTS0039882,4
RTS0039883,2
RTS0039884,5
RTS0039885,6
RTS0039886,1
RTS0039887,3
RTS0039888,3
RTS0039890,1
RTS0039891,1
RTS0039892,3
RTS0039893,3
RTS0039894,1
RTS0039895,3
RTS0039896,2
RTS0039897,8
RTS0039898,6
RTS0039899,3
RTS0039900,9
RTS0039901,2
RTS0039902,5
RTS0039903,1
RTS0039904,6
RTS0039905,2
RTS0039906,4
RTS0039907,8
RTS0039908,3
RTS0039909,5
RTS0039911,1
RTS0039912,2
RTS0039913,3
RTS0039914,2
RTS0039915,2
RTS0039916,4
RTS0039917,8
RTS0039918,7
RTS0039919,5
RTS0039920,6
RTS0039921,7
RTS0039922,8
RTS0039923,2
RTS0039924,5
RTS0039925,3
RTS0039926,4
RTS0039927,4
RTS0039928,1
RTS0039929,6
RTS0039930,4
RTS0039931,2
RTS0039932,6
RTS0039933,2
RTS0039934,5
RTS0039935,1
RTS0039936,5
RTS0039937,4
RTS0039938,8
RTS0039939,2
RTS0039940,2
RTS0039941,4
RTS0039942,6
RTS0039943,1
RTS0039944,5
RTS0039945,6
RTS0039946,2
RTS0039947,4
RTS0039948,6
RTS0039949,7
RTS0039950,3
RTS0039951,1
RTS0039952,6
RTS0039953,5
RTS0039954,2
RTS0039955,5
RTS0039956,6
RTS0039957,3
RTS0039958,5
RTS0039959,7
RTS0039960,3
RTS0039961,1
RTS0039962,3
RTS0039963,4
RTS0039964,6
RTS0039965,5
RTS0039966,4
RTS0039967,4
RTS0039968,5
RTS0039969,3
RTS0039970,4
RTS0039971,5
RTS0039972,3
RTS0039973,4
RTS0039974,3
RTS0039975,2
RTS0039976,5
RTS0039978,6
RTS0039979,3
RTS0039980,1
RTS0039981,2
RTS0039982,4
RTS0039983,5
RTS0039984,5
RTS0039985,1
RTS0039986,14
RTS0039987,9
RTS0039988,9
RTS0039989,9
RTS0039990,5
RTS0039991,3
RTS0039992,4
RTS0039994,1
RTS0039995,4
RTS0039996,4
RTS0039997,4
RTS0039998,4
RTS0039999,2
RTS0040000,7
RTS0040001,3
RTS0040002,4
RTS0040003,3
RTS0040004,8
RTS0040005,6
RTS0040006,5
RTS0040009,3
RTS0040010,3
RTS0040011,2
RTS0040012,1
RTS0040013,1
RTS0040014,5
RTS0040015,4
RTS0040016,4
RTS0040017,6
RTS0040018,2
RTS0040020,3
RTS0040021,1
RTS0040022,3
RTS0040023,6
RTS0040024,2
RTS0040025,4
RTS0040026,1
RTS0040027,4
RTS0040028,2
RTS0040029,9
RTS0040030,5
RTS0040031,3
RTS0040033,3
RTS0040034,2
RTS0040035,3
RTS0040036,10
RTS0040037,2
RTS0040038,5
RTS0040039,2
RTS0040040,4
RTS0040041,6
RTS0040042,2
RTS0040043,5
RTS0040044,3
RTS0040045,1
RTS0040046,3
RTS0040047,4
RTS0040048,6
RTS0040049,3
RTS0040050,4
RTS0040051,2
RTS0040052,2
RTS0040053,5
RTS0040054,4
RTS0040055,2
RTS0040056,5
RTS0040057,4
RTS0040058,8
RTS0040059,5
RTS0040061,2
RTS0040062,3
RTS0040063,2
RTS0040064,1
RTS0040065,5
RTS0040066,5
RTS0040067,2
RTS0040068,9
RTS0040069,7
RTS0040071,1
RTS0040072,6
RTS0040073,3
RTS0040074,7
RTS0040075,4
RTS0040076,3
RTS0040077,5
RTS0040078,1
RTS0040079,7
RTS0040080,4
RTS0040081,5
RTS0040082,4
RTS0040084,4
RTS0040085,4
RTS0040086,3
RTS0040087,2
RTS0040088,3
RTS0040089,4
RTS0040090,7
RTS0040091,4
RTS0040092,3
RTS0040093,1
RTS0040094,5
RTS0040095,3
RTS0040096,2
RTS0040097,2
RTS0040098,4
RTS0040099,4
RTS0040100,5
RTS0040101,3
RTS0040102,4
RTS0040103,3
RTS0040104,1
RTS0040105,1
RTS0040106,6
RTS0040107,9
RTS0040108,7
RTS0040109,4
RTS0040110,6
RTS0040111,3
RTS0040112,4
RTS0040113,4
RTS0040114,3
RTS0040115,7
RTS0040116,11
RTS0040117,4
RTS0040118,6
RTS0040119,6
RTS0040120,5
RTS0040121,6
RTS0040122,6
RTS0040123,6
RTS0040124,8
RTS0040125,11
RTS0040126,3
RTS0040127,2
RTS0040128,4
RTS0040129,6
RTS0040130,8
RTS0040131,4
RTS0040132,4
RTS0040133,4
RTS0040134,4
RTS0040135,4
RTS0040136,4
RTS0040137,1
RTS0040138,5
RTS0040139,7
RTS0040140,3
RTS0040141,4
RTS0040142,5
RTS0040143,4
RTS0040144,4
RTS0040145,7
RTS0040146,7
RTS0040147,10
RTS0040148,2
RTS0040149,2
RTS0040150,4
RTS0040151,4
RTS0040152,2
RTS0040153,5
RTS0040154,4
RTS0040155,2
RTS0040156,3
RTS0040157,6
RTS0040158,1
RTS0040159,2
RTS0040160,5
RTS0040161,4
RTS0040163,6
RTS0040164,3
RTS0040165,5
RTS0040166,1
RTS0040167,1
RTS0040168,3
RTS0040169,3
RTS0040170,1
RTS0040171,2
RTS0040172,4
RTS0040173,5
RTS0040174,1
RTS0040175,2
RTS0040176,3
RTS0040177,2
RTS0040178,2
RTS0040179,2
RTS0040180,1
RTS0040181,4
RTS0040182,2
RTS0040183,2
RTS0040184,5
RTS0040185,4
RTS0040186,5
RTS0040187,1
RTS0040188,6
RTS0040189,3
RTS0040190,2
RTS0040191,1
RTS0040192,2
RTS0040193,4
RTS0040194,6
RTS0040195,6
RTS0040196,2
RTS0040197,2
RTS0040198,2
RTS0040199,3
RTS0040200,3
RTS0040201,3
RTS0040202,6
RTS0040203,10
RTS0040204,3
RTS0040205,7
RTS0040206,3
RTS0040207,3
RTS0040208,5
RTS0040209,5
RTS0040210,4
RTS0040211,5
RTS0040212,3
RTS0040213,2
RTS0040214,6
RTS0040215,2
RTS0040216,3
RTS0040217,2
RTS0040218,5
RTS0040219,5
RTS0040220,1
RTS0040221,5
RTS0040222,5
RTS0040223,1
RTS0040224,3
RTS0040225,4
RTS0040226,4
RTS0040227,2
RTS0040228,2
RTS0040229,4
RTS0040230,5
RTS0040231,1
RTS0040232,3
RTS0040233,1
RTS0040234,3
RTS0040235,2
RTS0040236,4
RTS0040237,3
RTS0040238,6
RTS0040239,8
RTS0040240,4
RTS0040241,4
RTS0040242,8
RTS0040243,6
RTS0040244,7
RTS0040245,8
RTS0040246,2
RTS0040247,6
RTS0040248,4
RTS0040249,4
RTS0040250,8
RTS0040251,7
RTS0040252,1
RTS0040253,5
RTS0040254,4
RTS0040255,4
RTS0040256,2
RTS0040257,4
RTS0040258,4
RTS0040259,4
RTS0040260,3
RTS0040261,4
RTS0040262,2
RTS0040263,3
RTS0040264,6
RTS0040265,5
RTS0040266,7
RTS0040267,1
RTS0040268,3
RTS0040269,3
RTS0040270,6
RTS0040271,6
RTS0040273,5
RTS0040274,3
RTS0040275,6
RTS0040276,3
RTS0040277,6
RTS0040278,6
RTS0040279,6
RTS0040280,3
RTS0040281,3
RTS0040282,5
RTS0040283,4
RTS0040284,3
RTS0040285,6
RTS0040286,2
RTS0040287,6
RTS0040288,2
RTS0040289,4
RTS0040290,7
RTS0040291,5
RTS0040292,3
RTS0040293,3
RTS0040294,3
RTS0040295,4
RTS0040296,1
RTS0040297,3
RTS0040298,2
RTS0040299,5
RTS0040300,1
RTS0040301,2
RTS0040302,1
RTS0040303,6
RTS0040304,3
RTS0040305,2
RTS0040306,2
RTS0040307,4
RTS0040308,6
RTS0040309,4
RTS0040310,1
RTS0040311,3
RTS0040312,6
RTS0040313,4
RTS0040314,6
RTS0040315,9
RTS0040316,5
RTS0040317,3
RTS0040318,3
RTS0040319,8
RTS0040320,4
RTS0040321,3
RTS0040322,7
RTS0040323,3
RTS0040324,4
RTS0040325,1
RTS0040326,2
RTS0040327,2
RTS0040328,7
RTS0040329,4
RTS0040330,3
RTS0040331,3
RTS0040332,9
RTS0040333,4
RTS0040334,3
RTS0040335,5
RTS0040336,7
RTS0040337,4
RTS0040338,3
RTS0040339,7
RTS0040340,5
RTS0040341,5
RTS0040342,3
RTS0040343,5
RTS0040344,5
RTS0040346,6
RTS0040347,3
RTS0040348,3
RTS0040349,1
RTS0040350,4
RTS0040351,5
RTS0040352,5
RTS0040353,4
RTS0040354,1
RTS0040355,3
RTS0040356,4
RTS0040357,7
RTS0040358,2
RTS0040359,7
RTS0040360,2
RTS0040361,6
RTS0040363,2
RTS0040364,5
RTS0040365,1
RTS0040366,8
RTS0040367,5
RTS0040368,5
RTS0040369,5
RTS0040370,9
RTS0040371,5
RTS0040372,8
RTS0040373,3
RTS0040374,3
RTS0040375,1
RTS0040376,4
RTS0040377,9
RTS0040378,7
RTS0040379,8
RTS0040380,6
RTS0040381,3
RTS0040382,9
RTS0040383,1
RTS0040384,1
RTS0040385,1
RTS0040386,6
RTS0040387,7
RTS0040388,2
RTS0040389,3
RTS0040390,5
RTS0040391,8
RTS0040392,2
RTS0040393,9
RTS0040394,4
RTS0040395,5
RTS0040396,9
RTS0040397,6
RTS0040398,13
RTS0040399,4
RTS0040400,9
RTS0040401,4
RTS0040402,4
RTS0040403,1
RTS0040404,3
RTS0040405,4
RTS0040406,4
RTS0040407,2
RTS0040408,1
RTS0040409,9
RTS0040410,2
RTS0040411,3
RTS0040412,2
RTS0040413,6
RTS0040414,5
RTS0040415,5
RTS0040416,9
RTS0040417,4
RTS0040418,5
RTS0040419,8
RTS0040420,13
RTS0040421,7
RTS0040422,6
RTS0040423,6
RTS0040424,4
RTS0040425,2
RTS0040426,4
RTS0040428,7
RTS0040429,4
RTS0040430,2
RTS0040431,3
RTS0040432,4
RTS0040433,4
RTS0040434,6
RTS0040435,6
RTS0040436,6
RTS0040437,8
RTS0040438,6
RTS0040439,8
RTS0040440,11
RTS0040441,4
RTS0040442,3
RTS0040443,5
RTS0040444,6
RTS0040445,4
RTS0040446,4
RTS0040447,3
RTS0040448,3
RTS0040449,6
RTS0040450,6
RTS0040451,4
RTS0040452,5
RTS0040453,3
RTS0040454,6
RTS0040455,14
RTS0040456,9
RTS0040457,1
RTS0040458,4
RTS0040459,4
RTS0040460,3
RTS0040461,3
RTS0040462,3
RTS0040463,1
RTS0040464,3
RTS0040465,7
RTS0040466,5
RTS0040467,2
RTS0040468,4
RTS0040469,3
RTS0040470,2
RTS0040471,4
RTS0040472,4
RTS0040473,3
RTS0040474,3
RTS0040476,3
RTS0040477,2
RTS0040478,3
RTS0040479,2
RTS0040480,6
RTS0040481,3
RTS0040482,8
RTS0040483,4
RTS0040484,5
RTS0040485,8
RTS0040486,5
RTS0040487,4
RTS0040488,4
RTS0040489,3
RTS0040490,2
RTS0040491,3
RTS0040492,4
RTS0040493,5
RTS0040494,4
RTS0040495,7
RTS0040496,6
RTS0040497,4
RTS0040498,2
RTS0040499,4
RTS0040500,6
RTS0040501,5
RTS0040502,1
RTS0040503,3
RTS0040504,3
RTS0040505,4
RTS0040506,1
RTS0040507,3
RTS0040508,1
RTS0040509,5
RTS0040510,1
RTS0040511,5
RTS0040512,1
RTS0040513,3
RTS0040514,4
RTS0040515,3
RTS0040516,2
RTS0040517,4
RTS0040518,5
RTS0040519,7
RTS0040520,2
RTS0040521,4
RTS0040522,1
RTS0040523,2
RTS0040524,1
RTS0040525,2
RTS0040526,8
RTS0040527,3
RTS0040528,2
RTS0040529,2
RTS0040530,7
RTS0040531,2
RTS0040532,6
RTS0040533,4
RTS0040534,1
RTS0040535,2
RTS0040536,5
RTS0040537,10
RTS0040538,3
RTS0040539,6
RTS0040540,6
RTS0040541,1
RTS0040542,1
RTS0040543,4
RTS0040544,4
RTS0040545,4
RTS0040546,2
RTS0040548,5
RTS0040549,1
RTS0040550,1
RTS0040551,2
RTS0040552,4
RTS0040553,5
RTS0040554,1
RTS0040555,4
RTS0040556,1
RTS0040557,4
RTS0040558,2
RTS0040559,1
RTS0040560,3
RTS0040561,1
RTS0040562,3
RTS0040563,4
RTS0040564,3
RTS0040565,7
RTS0040566,3
RTS0040567,7
RTS0040568,3
RTS0040569,3
RTS0040570,5
RTS0040571,4
RTS0040572,1
RTS0040573,4
RTS0040574,5
RTS0040575,3
RTS0040576,4
RTS0040577,7
RTS0040578,5
RTS0040579,3
RTS0040580,5
RTS0040582,7
RTS0040583,3
RTS0040584,7
RTS0040585,8
RTS0040586,9
RTS0040587,1
RTS0040588,3
RTS0040589,2
RTS0040590,6
RTS0040591,5
RTS0040592,7
RTS0040593,3
RTS0040594,5
RTS0040595,4
RTS0040596,3
RTS0040597,3
RTS0040599,7
RTS0040600,5
RTS0040601,6
RTS0040602,4
RTS0040603,2
RTS0040604,3
RTS0040605,4
RTS0040606,6
RTS0040607,3
RTS0040608,2
RTS0040609,4
RTS0040610,7
RTS0040611,6
RTS0040612,3
RTS0040613,6
RTS0040615,3
RTS0040616,1
RTS0040617,6
RTS0040618,2
RTS0040619,4
RTS0040620,2
RTS0040621,4
RTS0040622,5
RTS0040623,3
RTS0040624,6
RTS0040625,3
RTS0040626,1
RTS0040627,2
RTS0040628,4
RTS0040629,3
RTS0040630,3
RTS0040631,11
RTS0040632,5
RTS0040633,5
RTS0040634,6
RTS0040635,4
RTS0040636,7
RTS0040637,8
RTS0040638,3
RTS0040639,3
RTS0040640,5
RTS0040641,4
RTS0040642,5
RTS0040643,4
RTS0040644,3
RTS0040645,4
RTS0040646,1
RTS0040647,3
RTS0040648,2
RTS0040649,1
RTS0040650,4
RTS0040651,4
RTS0040652,2
RTS0040653,1
RTS0040654,5
RTS0040655,10
RTS0040656,5
RTS0040657,6
RTS0040658,4
RTS0040659,4
RTS0040660,6
RTS0040661,7
RTS0040662,1
RTS0040663,5
RTS0040664,5
RTS0040665,4
RTS0040666,4
RTS0040667,2
RTS0040668,3
RTS0040669,2
RTS0040670,3
RTS0040671,3
RTS0040672,4
RTS0040673,3
RTS0040674,6
RTS0040675,2
RTS0040676,29
RTS0040677,22
RTS0040678,77
RTS0040679,33
RTS0040680,66
RTS0040681,11
RTS0040682,14
RTS0040683,22
RTS0040684,18
RTS0040685,18
RTS0040686,1
RTS0040687,5
RTS0040689,1
RTS0040690,3
RTS0040691,3
RTS0040692,2
RTS0040693,3
RTS0040694,5
RTS0040695,3
RTS0040696,4
RTS0040697,1
RTS0040698,2
RTS0040699,6
RTS0040700,1
RTS0040701,15
RTS0040702,35
RTS0040703,42
RTS0040704,32
RTS0040705,47
RTS0040706,4
RTS0040707,3
RTS0040709,8
RTS0040710,5
RTS0040711,6
RTS0040712,2
RTS0040713,5
RTS0040714,8
RTS0040715,1
RTS0040716,2
RTS0040717,4
RTS0040718,3
RTS0040719,2
RTS0040720,4
RTS0040721,3
RTS0040722,5
RTS0040723,2
RTS0040724,6
RTS0040725,2
RTS0040726,6
RTS0040727,11
RTS0040728,7
RTS0040729,9
RTS0040730,5
RTS0040731,8
RTS0040732,5
RTS0040733,6
RTS0040734,5
RTS0040735,6
RTS0040736,34
RTS0040737,12
RTS0040738,16
RTS0040739,18
RTS0040740,30
RTS0040741,3
RTS0040742,8
RTS0040743,6
RTS0040744,3
RTS0040745,2
RTS0040746,6
RTS0040747,7
RTS0040748,2
RTS0040749,4
RTS0040750,5
RTS0040751,4
RTS0040752,3
RTS0040753,5
RTS0040754,5
RTS0040755,5
RTS0040756,4
RTS0040757,2
RTS0040758,1
RTS0040760,6
RTS0040761,9
RTS0040762,6
RTS0040763,1
RTS0040764,4
RTS0040765,3
RTS0040766,4
RTS0040767,7
RTS0040768,3
RTS0040769,5
RTS0040770,2
RTS0040771,1
RTS0040772,1
RTS0040773,8
RTS0040774,5
RTS0040775,3
RTS0040776,3
RTS0040777,5
RTS0040778,10
RTS0040779,10
RTS0040780,3
RTS0040781,6
RTS0040782,7
RTS0040783,5
RTS0040784,5
RTS0040785,5
RTS0040786,5
RTS0040787,3
RTS0040788,1
RTS0040789,2
RTS0040790,1
RTS0040791,2
RTS0040792,6
RTS0040793,2
RTS0040794,4
RTS0040795,2
RTS0040796,7
RTS0040797,5
RTS0040798,7
RTS0040799,7
RTS0040800,4
RTS0040801,4
RTS0040802,7
RTS0040803,2
RTS0040804,5
RTS0040805,4
RTS0040806,6
RTS0040807,3
RTS0040808,3
RTS0040809,3
RTS0040810,3
RTS0040811,3
RTS0040812,4
RTS0040813,3
RTS0040814,1
RTS0040815,5
RTS0040816,5
RTS0040817,1
RTS0040818,9
RTS0040819,4
RTS0040820,6
RTS0040821,2
RTS0040822,2
RTS0040823,2
RTS0040824,2
RTS0040825,6
RTS0040826,9
RTS0040827,3
RTS0040830,5
RTS0040831,4
RTS0040832,3
RTS0040833,4
RTS0040834,4
RTS0040836,5
RTS0040837,3
RTS0040838,7
RTS0040839,7
RTS0040840,4
RTS0040841,5
RTS0040842,4
RTS0040843,9
RTS0040844,5
RTS0040845,7
RTS0040846,9
RTS0040847,7
RTS0040848,4
RTS0040849,6
RTS0040850,7
RTS0040851,4
RTS0040853,6
RTS0040854,6
RTS0040855,5
RTS0040856,5
RTS0040857,6
RTS0040858,6
RTS0040859,2
RTS0040860,5
RTS0040861,5
RTS0040862,6
RTS0040863,4
RTS0040864,2
RTS0040865,5
RTS0040866,5
RTS0040867,5
RTS0040868,5
RTS0040869,6
RTS0040870,2
RTS0040871,1
RTS0040872,6
RTS0040873,3
RTS0040874,6
RTS0040875,4
RTS0040876,3
RTS0040877,4
RTS0040878,1
RTS0040879,2
RTS0040880,5
RTS0040881,2
RTS0040882,3
RTS0040883,3
RTS0040884,3
RTS0040885,3
RTS0040886,7
RTS0040887,6
RTS0040888,10
RTS0040889,13
RTS0040890,10
RTS0040891,3
RTS0040892,5
RTS0040894,3
RTS0040895,4
RTS0040896,1
RTS0040897,5
RTS0040898,3
RTS0040899,1
RTS0040900,3
RTS0040901,2
RTS0040902,4
RTS0040903,3
RTS0040904,5
RTS0040905,2
RTS0040906,4
RTS0040907,4
RTS0040908,5
RTS0040909,6
RTS0040910,3
RTS0040911,3
RTS0040912,3
RTS0040913,8
RTS0040914,2
RTS0040915,1
RTS0040916,8
RTS0040917,1
RTS0040919,3
RTS0040920,5
RTS0040921,5
RTS0040923,1
RTS0040924,4
RTS0040925,4
RTS0040927,1
RTS0040928,3
RTS0040929,1
RTS0040930,2
RTS0040931,3
RTS0040932,6
RTS0040933,1
RTS0040934,4
RTS0040935,7
RTS0040936,9
RTS0040937,1
RTS0040938,4
RTS0040939,2
RTS0040940,2
RTS0040941,3
RTS0040942,3
RTS0040943,2
RTS0040944,2
RTS0040945,5
RTS0040946,7
RTS0040947,6
RTS0040948,10
RTS0040949,2
RTS0040950,4
RTS0040951,1
RTS0040952,2
RTS0040953,1
RTS0040954,4
RTS0040955,2
RTS0040956,2
RTS0040957,2
RTS0040958,3
RTS0040959,2
RTS0040960,4
RTS0040961,6
RTS0040962,1
RTS0040963,6
RTS0040964,3
RTS0040965,4
RTS0040966,3
RTS0040967,2
RTS0040968,3
RTS0040969,3
RTS0040970,1
RTS0040971,7
RTS0040972,2
RTS0040973,4
RTS0040974,3
RTS0040975,2
RTS0040976,6
RTS0040977,1
RTS0040979,5
RTS0040980,5
RTS0040981,3
RTS0040982,4
RTS0040983,8
RTS0040984,3
RTS0040985,8
RTS0040986,7
RTS0040987,10
RTS0040988,3
RTS0040989,4
RTS0040990,3
RTS0040991,4
RTS0040992,2
RTS0040993,3
RTS0040994,4
RTS0040995,2
RTS0040996,4
RTS0040997,6
RTS0040998,2
RTS0040999,8
RTS0041000,2
RTS0041002,7
RTS0041003,7
RTS0041004,4
RTS0041005,8
RTS0041006,3
RTS0041007,3
RTS0041008,2
RTS0041009,3
RTS0041010,2
RTS0041011,4
RTS0041012,1
RTS0041013,1
RTS0041014,5
RTS0041015,6
RTS0041016,2
RTS0041017,2
RTS0041018,4
RTS0041019,2
RTS0041020,4
RTS0041021,6
RTS0041022,8
RTS0041023,5
RTS0041024,3
RTS0041026,3
RTS0041027,4
RTS0041028,3
RTS0041030,8
RTS0041031,3
RTS0041032,5
RTS0041033,2
RTS0041034,11
RTS0041035,5
RTS0041036,5
RTS0041037,8
RTS0041038,2
RTS0041039,3
RTS0041040,5
RTS0041041,4
RTS0041042,5
RTS0041043,4
RTS0041044,1
RTS0041045,3
RTS0041046,14
RTS0041047,12
RTS0041048,7
RTS0041049,11
RTS0041050,14
RTS0041051,4
RTS0041052,4
RTS0041053,4
RTS0041054,7
RTS0041055,9
RTS0041056,4
RTS0041057,3
RTS0041058,3
RTS0041059,1
RTS0041060,2
RTS0041061,5
RTS0041062,8
RTS0041063,3
RTS0041064,2
RTS0041066,7
RTS0041067,4
RTS0041068,3
RTS0041069,3
RTS0041070,6
RTS0041071,4
RTS0041072,5
RTS0041073,6
RTS0041074,5
RTS0041075,2
RTS0041076,2
RTS0041077,2
RTS0041078,5
RTS0041079,1
RTS0041080,3
RTS0041081,2
RTS0041082,3
RTS0041083,7
RTS0041084,3
RTS0041085,1
RTS0041086,2
RTS0041087,2
RTS0041088,3
RTS0041089,3
RTS0041090,2
RTS0041091,6
RTS0041092,2
RTS0041093,4
RTS0041094,2
RTS0041095,2
RTS0041096,2
RTS0041097,3
RTS0041098,3
RTS0041099,6
RTS0041100,2
RTS0041101,4
RTS0041102,5
RTS0041103,4
RTS0041104,4
RTS0041105,4
RTS0041106,8
RTS0041107,4
RTS0041108,11
RTS0041109,4
RTS0041110,5
RTS0041111,3
RTS0041112,6
RTS0041113,5
RTS0041114,5
RTS0041115,4
RTS0041116,3
RTS0041117,2
RTS0041118,4
RTS0041119,4
RTS0041120,4
RTS0041121,4
RTS0041122,2
RTS0041123,1
RTS0041124,1
RTS0041125,4
RTS0041126,6
RTS0041127,4
RTS0041128,4
RTS0041130,1
RTS0041131,2
RTS0041132,7
RTS0041133,6
RTS0041134,2
RTS0041135,6
RTS0041136,5
RTS0041137,7
RTS0041138,2
RTS0041139,4
RTS0041140,3
RTS0041141,5
RTS0041142,4
RTS0041143,6
RTS0041144,1
RTS0041145,10
RTS0041146,4
RTS0041147,3
RTS0041148,8
RTS0041149,3
RTS0041150,2
RTS0041151,1
RTS0041152,3
RTS0041153,6
RTS0041154,4
RTS0041155,3
RTS0041156,10
RTS0041157,6
RTS0041158,6
RTS0041159,2
RTS0041161,2
RTS0041162,1
RTS0041163,2
RTS0041165,2
RTS0041166,4
RTS0041167,2
RTS0041168,3
RTS0041169,6
RTS0041170,2
RTS0041171,7
RTS0041172,4
RTS0041173,2
RTS0041174,4
RTS0041175,10
RTS0041176,3
RTS0041177,5
RTS0041178,7
RTS0041179,1
RTS0041180,3
RTS0041181,5
RTS0041182,4
RTS0041183,4
RTS0041184,2
RTS0041185,1
RTS0041186,2
RTS0041187,6
RTS0041188,4
RTS0041189,4
RTS0041190,3
RTS0041191,6
RTS0041192,4
RTS0041193,7
RTS0041194,7
RTS0041195,1
RTS0041196,1
RTS0041197,3
RTS0041198,4
RTS0041199,11
RTS0041200,2
RTS0041201,5
RTS0041202,5
RTS0041203,1
RTS0041204,5
RTS0041205,3
RTS0041206,2
RTS0041207,10
RTS0041208,6
RTS0041209,10
RTS0041210,3
RTS0041211,3
RTS0041212,7
RTS0041213,7
RTS0041214,10
RTS0041215,7
RTS0041216,1
RTS0041217,8
RTS0041218,6
RTS0041219,5
RTS0041220,5
RTS0041221,2
RTS0041222,1
RTS0041223,6
RTS0041224,3
RTS0041225,3
RTS0041226,1
RTS0041227,3
RTS0041228,2
RTS0041229,2
RTS0041231,5
RTS0041232,10
RTS0041233,6
RTS0041234,5
RTS0041235,3
RTS0041236,2
RTS0041237,2
RTS0041238,5
RTS0041239,4
RTS0041240,8
RTS0041241,3
RTS0041242,6
RTS0041243,5
RTS0041244,2
RTS0041246,6
RTS0041247,2
RTS0041249,5
RTS0041250,5
RTS0041251,5
RTS0041252,5
RTS0041253,1
RTS0041254,5
RTS0041255,4
RTS0041256,3
RTS0041257,3
RTS0041258,2
RTS0041259,7
RTS0041260,6
RTS0041261,6
RTS0041262,10
RTS0041263,2
RTS0041265,7
RTS0041266,7
RTS0041267,5
RTS0041268,2
RTS0041269,3
RTS0041270,5
RTS0041271,3
RTS0041272,4
RTS0041273,3
RTS0041274,5
RTS0041275,4
RTS0041276,5
RTS0041277,2
RTS0041278,7
RTS0041279,7
RTS0041280,3
RTS0041281,5
RTS0041282,3
RTS0041283,3
RTS0041285,4
RTS0041286,2
RTS0041287,4
RTS0041288,3
RTS0041289,5
RTS0041290,5
RTS0041291,4
RTS0041292,7
RTS0041293,2
RTS0041295,3
RTS0041296,2
RTS0041297,3
RTS0041298,4
RTS0041299,4
RTS0041300,5
RTS0041301,2
RTS0041302,4
RTS0041303,3
RTS0041304,3
RTS0041305,3
RTS0041306,4
RTS0041307,2
RTS0041308,3
RTS0041309,8
RTS0041310,3
RTS0041311,4
RTS0041312,3
RTS0041313,6
RTS0041314,6
RTS0041315,3
RTS0041316,4
RTS0041317,2
RTS0041318,9
RTS0041320,3
RTS0041321,2
RTS0041322,3
RTS0041323,4
RTS0041324,5
RTS0041325,2
RTS0041326,2
RTS0041327,1
RTS0041328,10
RTS0041329,1
RTS0041330,4
RTS0041331,5
RTS0041332,3
RTS0041333,1
RTS0041334,1
RTS0041335,2
RTS0041346,5
RTS0041347,3
RTS0041348,3
RTS0041349,4
RTS0041350,11
RTS0041351,3
RTS0041352,5
RTS0041353,6
RTS0041354,2
RTS0041355,1
RTS0041356,3
RTS0041357,5
RTS0041358,1
RTS0041359,2
RTS0041360,3
RTS0041361,7
RTS0041362,5
RTS0041363,5
RTS0041364,4
RTS0041365,5
RTS0041366,4
RTS0041367,2
RTS0041368,4
RTS0041369,2
RTS0041370,2
RTS0041371,6
RTS0041372,2
RTS0041373,3
RTS0041374,7
RTS0041376,12
RTS0041377,5
RTS0041378,7
RTS0041379,3
RTS0041380,4
RTS0041381,3
RTS0041382,6
RTS0041383,3
RTS0041384,6
RTS0041385,6
RTS0041386,3
RTS0041387,5
RTS0041388,7
RTS0041389,5
RTS0041390,3
RTS0041391,3
RTS0041392,1
RTS0041393,3
RTS0041394,2
RTS0041395,2
RTS0041396,1
RTS0041398,8
RTS0041399,2
RTS0041400,1
RTS0041401,4
RTS0041402,2
RTS0041404,1
RTS0041405,5
RTS0041406,3
RTS0041407,1
RTS0041408,1
RTS0041409,2
RTS0041410,4
RTS0041411,3
RTS0041412,4
RTS0041413,6
RTS0041414,5
RTS0041415,4
RTS0041416,3
RTS0041417,1
RTS0041418,7
RTS0041419,2
RTS0041420,8
RTS0041421,1
RTS0041422,5
RTS0041423,1
RTS0041424,3
RTS0041425,6
RTS0041426,3
RTS0041427,3
RTS0041428,3
RTS0041429,8
RTS0041430,6
RTS0041431,3
RTS0041432,5
RTS0041433,3
RTS0041434,5
RTS0041435,6
RTS0041436,6
RTS0041437,1
RTS0041438,4
RTS0041439,3
RTS0041440,3
RTS0041441,3
RTS0041443,5
RTS0041444,3
RTS0041445,2
RTS0041446,9
RTS0041447,4
RTS0041448,1
RTS0041449,2
RTS0041450,5
RTS0041451,4
RTS0041452,4
RTS0041453,6
RTS0041454,4
RTS0041455,1
RTS0041456,1
RTS0041457,3
RTS0041458,8
RTS0041459,3
RTS0041460,3
RTS0041461,4
RTS0041462,8
RTS0041463,5
RTS0041464,3
RTS0041465,4
RTS0041466,5
RTS0041467,10
RTS0041468,5
RTS0041469,2
RTS0041470,5
RTS0041471,5
RTS0041472,2
RTS0041473,6
RTS0041474,6
RTS0041475,4
RTS0041476,3
RTS0041477,4
RTS0041478,1
RTS0041479,6
RTS0041480,4
RTS0041481,2
RTS0041482,2
RTS0041483,3
RTS0041484,3
RTS0041485,3
RTS0041486,1
RTS0041487,5
RTS0041488,6
RTS0041489,5
RTS0041490,4
RTS0041491,6
RTS0041492,2
RTS0041493,3
RTS0041494,2
RTS0041495,3
RTS0041496,12
RTS0041497,13
RTS0041498,13
RTS0041499,5
RTS0041500,6
RTS0041501,1
RTS0041502,6
RTS0041503,3
RTS0041504,4
RTS0041505,2
RTS0041506,2
RTS0041507,3
RTS0041508,3
RTS0041509,2
RTS0041510,4
RTS0041511,4
RTS0041512,3
RTS0041513,3
RTS0041514,4
RTS0041515,3
RTS0041516,4
RTS0041517,3
RTS0041518,4
RTS0041519,2
RTS0041520,3
RTS0041521,2
RTS0041522,1
RTS0041523,4
RTS0041524,2
RTS0041525,4
RTS0041526,5
RTS0041527,9
RTS0041528,11
RTS0041529,3
RTS0041530,14
RTS0041531,1
RTS0041532,4
RTS0041533,3
RTS0041534,2
RTS0041535,5
RTS0041536,1
RTS0041537,3
RTS0041538,4
RTS0041540,1
RTS0041541,3
RTS0041542,3
RTS0041543,5
RTS0041544,5
RTS0041545,3
RTS0041546,1
RTS0041547,2
RTS0041548,6
RTS0041549,1
RTS0041550,3
RTS0041551,4
RTS0041552,3
RTS0041553,6
RTS0041554,2
RTS0041555,4
RTS0041556,4
RTS0041557,6
RTS0041558,3
RTS0041559,5
RTS0041560,4
RTS0041561,1
RTS0041562,4
RTS0041563,3
RTS0041564,3
RTS0041565,3
RTS0041566,6
RTS0041567,5
RTS0041568,3
RTS0041569,3
RTS0041570,5
RTS0041571,1
RTS0041572,2
RTS0041573,3
RTS0041574,3
RTS0041576,5
RTS0041577,3
RTS0041578,5
RTS0041579,7
RTS0041580,3
RTS0041581,3
RTS0041582,6
RTS0041583,7
RTS0041584,3
RTS0041585,7
RTS0041586,8
RTS0041587,5
RTS0041588,2
RTS0041589,5
RTS0041590,4
RTS0041591,1
RTS0041592,5
RTS0041593,1
RTS0041594,1
RTS0041595,3
RTS0041596,3
RTS0041598,10
RTS0041599,2
RTS0041600,7
RTS0041601,1
RTS0041602,4
RTS0041603,4
RTS0041604,5
RTS0041605,3
RTS0041606,3
RTS0041607,2
RTS0041608,4
RTS0041609,2
RTS0041610,3
RTS0041611,5
RTS0041612,2
RTS0041613,5
RTS0041614,4
RTS0041616,7
RTS0041617,4
RTS0041618,8
RTS0041619,3
RTS0041620,7
RTS0041621,4
RTS0041622,2
RTS0041623,3
RTS0041624,2
RTS0041625,6
RTS0041626,2
RTS0041627,4
RTS0041628,7
RTS0041629,7
RTS0041630,14
RTS0041632,2
RTS0041633,3
RTS0041634,4
RTS0041635,3
RTS0041636,4
RTS0041637,2
RTS0041638,3
RTS0041639,7
RTS0041640,3
RTS0041641,3
RTS0041642,5
RTS0041643,6
RTS0041645,5
RTS0041646,5
RTS0041647,5
RTS0041648,10
RTS0041649,3
RTS0041650,6
RTS0041652,5
RTS0041653,3
RTS0041654,3
RTS0041655,3
RTS0041656,5
RTS0041657,6
RTS0041658,2
RTS0041659,3
RTS0041660,2
RTS0041661,4
RTS0041662,5
RTS0041663,3
RTS0041664,4
RTS0041665,4
RTS0041666,5
RTS0041667,1
RTS0041668,2
RTS0041669,6
RTS0041670,4
RTS0041671,3
RTS0041672,4
RTS0041673,2
RTS0041674,4
RTS0041675,2
RTS0041676,7
RTS0041677,5
RTS0041678,4
RTS0041679,4
RTS0041680,5
RTS0041681,3
RTS0041682,7
RTS0041683,3
RTS0041684,4
RTS0041685,5
RTS0041686,3
RTS0041687,1
RTS0041688,6
RTS0041689,2
RTS0041690,3
RTS0041691,8
RTS0041692,2
RTS0041693,3
RTS0041694,4
RTS0041695,4
RTS0041696,1
RTS0041697,4
RTS0041698,1
RTS0041699,2
RTS0041700,8
RTS0041701,7
RTS0041702,4
RTS0041703,7
RTS0041704,3
RTS0041705,6
RTS0041706,8
RTS0041707,1
RTS0041708,5
RTS0041709,6
RTS0041710,2
RTS0041711,2
RTS0041712,1
RTS0041713,6
RTS0041714,4
RTS0041715,1
RTS0041716,14
RTS0041717,17
RTS0041718,22
RTS0041719,21
RTS0041720,13
RTS0041721,5
RTS0041722,1
RTS0041723,5
RTS0041724,2
RTS0041725,3
RTS0041726,2
RTS0041727,3
RTS0041728,4
RTS0041729,2
RTS0041730,3
RTS0041731,2
RTS0041732,1
RTS0041733,3
RTS0041734,1
RTS0041735,8
RTS0041736,10
RTS0041737,7
RTS0041738,14
RTS0041739,8
RTS0041740,4
RTS0041741,3
RTS0041742,4
RTS0041743,4
RTS0041744,2
RTS0041745,2
RTS0041746,5
RTS0041747,6
RTS0041748,7
RTS0041749,1
RTS0041750,6
RTS0041751,2
RTS0041752,2
RTS0041753,3
RTS0041754,2
RTS0041755,4
RTS0041756,8
RTS0041757,6
RTS0041758,4
RTS0041759,7
RTS0041760,1
RTS0041761,3
RTS0041762,2
RTS0041763,6
RTS0041764,3
RTS0041765,4
RTS0041766,3
RTS0041767,3
RTS0041768,1
RTS0041769,1
RTS0041770,10
RTS0041771,4
RTS0041772,1
RTS0041773,1
RTS0041774,3
RTS0041775,1
RTS0041776,5
RTS0041777,2
RTS0041778,3
RTS0041779,5
RTS0041780,1
RTS0041781,5
RTS0041782,2
RTS0041783,5
RTS0041784,2
RTS0041785,2
RTS0041786,3
RTS0041787,8
RTS0041788,5
RTS0041789,2
RTS0041790,3
RTS0041791,8
RTS0041793,4
RTS0041794,6
RTS0041795,2
RTS0041796,4
RTS0041797,4
RTS0041798,7
RTS0041799,4
RTS0041800,4
RTS0041801,5
RTS0041802,1
RTS0041804,4
RTS0041805,3
RTS0041806,2
RTS0041807,6
RTS0041808,4
RTS0041809,2
RTS0041810,1
RTS0041811,5
RTS0041812,5
RTS0041813,7
RTS0041814,3
RTS0041815,5
RTS0041816,6
RTS0041817,6
RTS0041818,2
RTS0041819,9
RTS0041820,8
RTS0041821,4
RTS0041824,4
RTS0041825,4
RTS0041826,3
RTS0041827,4
RTS0041828,5
RTS0041829,1
RTS0041830,2
RTS0041831,2
RTS0041832,4
RTS0041833,3
RTS0041834,4
RTS0041835,3
RTS0041836,6
RTS0041837,3
RTS0041838,5
RTS0041839,3
RTS0041840,4
RTS0041841,4
RTS0041842,1
RTS0041843,5
RTS0041844,2
RTS0041845,4
RTS0041846,1
RTS0041847,2
RTS0041848,4
RTS0041849,4
RTS0041850,2
RTS0041851,5
RTS0041852,3
RTS0041853,3
RTS0041854,2
RTS0041855,3
RTS0041856,3
RTS0041857,2
RTS0041858,4
RTS0041859,1
RTS0041860,2
RTS0041861,2
RTS0041862,3
RTS0041863,4
RTS0041864,6
RTS0041865,11
RTS0041866,3
RTS0041867,4
RTS0041868,3
RTS0041869,4
RTS0041870,4
RTS0041871,6
RTS0041872,8
RTS0041873,2
RTS0041874,8
RTS0041875,1
RTS0041876,5
RTS0041877,5
RTS0041878,2
RTS0041879,4
RTS0041880,6
RTS0041881,8
RTS0041882,2
RTS0041883,4
RTS0041884,4
RTS0041885,3
RTS0041886,2
RTS0041887,4
RTS0041888,4
RTS0041889,11
RTS0041890,2
RTS0041891,11
RTS0041892,5
RTS0041893,5
RTS0041894,3
RTS0041895,6
RTS0041896,7
RTS0041897,2
RTS0041898,8
RTS0041899,3
RTS0041900,1
RTS0041901,3
RTS0041902,5
RTS0041903,7
RTS0041904,8
RTS0041905,4
RTS0041906,19
RTS0041907,2
RTS0041908,9
RTS0041909,7
RTS0041910,2
RTS0041911,3
RTS0041912,2
RTS0041913,4
RTS0041914,5
RTS0041915,6
RTS0041916,5
RTS0041917,13
RTS0041918,11
RTS0041919,26
RTS0041920,16
RTS0041922,3
RTS0041923,2
RTS0041924,2
RTS0041925,3
RTS0041927,5
RTS0041928,3
RTS0041929,3
RTS0041930,10
RTS0041931,3
RTS0041932,1
RTS0041933,2
RTS0041935,2
RTS0041936,1
RTS0041937,7
RTS0041938,3
RTS0041939,2
RTS0041940,4
RTS0041941,5
RTS0041942,1
RTS0041943,3
RTS0041944,4
RTS0041945,2
RTS0041946,3
RTS0041947,4
RTS0041948,3
RTS0041949,4
RTS0041950,5
RTS0041951,2
RTS0041952,4
RTS0041953,2
RTS0041954,6
RTS0041955,7
RTS0041956,2
RTS0041957,1
RTS0041958,1
RTS0041959,7
RTS0041962,2
RTS0041965,1
RTS0041966,3
RTS0041967,10
RTS0041968,2
RTS0041969,4
RTS0041971,5
RTS0041972,8
RTS0041973,4
RTS0041974,2
RTS0041975,6
RTS0041976,3
RTS0041977,7
RTS0041978,8
RTS0041979,4
RTS0041980,3
RTS0041981,4
RTS0041982,1
RTS0041983,10
RTS0041984,4
RTS0041985,7
RTS0041986,4
RTS0041987,9
RTS0041988,4
RTS0041989,2
RTS0041990,10
RTS0041991,4
RTS0041992,4
RTS0041993,4
RTS0041994,4
RTS0041995,5
RTS0041996,3
RTS0041997,4
RTS0041998,3
RTS0041999,6
RTS0042001,6
RTS0042002,2
RTS0042003,2
RTS0042004,3
RTS0042005,3
RTS0042006,5
RTS0042007,6
RTS0042008,6
RTS0042009,3
RTS0042010,2
RTS0042011,4
RTS0042012,9
RTS0042013,2
RTS0042014,3
RTS0042015,8
RTS0042016,1
RTS0042018,2
RTS0042019,5
RTS0042020,4
RTS0042021,5
RTS0042022,3
RTS0042023,1
RTS0042024,5
RTS0042025,4
RTS0042026,3
RTS0042027,3
RTS0042028,1
RTS0042029,5
RTS0042030,2
RTS0042031,3
RTS0042032,5
RTS0042033,6
RTS0042034,4
RTS0042035,6
RTS0042036,4
RTS0042037,2
RTS0042038,8
RTS0042039,9
RTS0042040,6
RTS0042041,4
RTS0042042,4
RTS0042043,4
RTS0042044,8
RTS0042045,3
RTS0042046,7
RTS0042047,2
RTS0042048,1
RTS0042049,6
RTS0042050,2
RTS0042051,6
RTS0042052,7
RTS0042053,4
RTS0042054,4
RTS0042055,2
RTS0042056,8
RTS0042057,3
RTS0042058,2
RTS0042059,2
RTS0042060,4
RTS0042061,5
RTS0042062,10
RTS0042063,9
RTS0042064,5
RTS0042065,1
RTS0042066,4
RTS0042067,2
RTS0042068,2
RTS0042069,2
RTS0042072,2
RTS0042073,3
RTS0042074,2
RTS0042075,2
RTS0042076,1
RTS0042077,1
RTS0042078,3
RTS0042079,3
RTS0042080,5
RTS0042081,5
RTS0042082,4
RTS0042083,4
RTS0042084,7
RTS0042085,3
RTS0042087,2
RTS0042088,2
RTS0042089,5
RTS0042090,3
RTS0042091,5
RTS0042092,6
RTS0042093,3
RTS0042094,1
RTS0042095,4
RTS0042096,4
RTS0042097,2
RTS0042098,6
RTS0042099,4
RTS0042100,5
RTS0042101,5
RTS0042102,5
RTS0042103,1
RTS0042104,2
RTS0042105,5
RTS0042106,4
RTS0042107,2
RTS0042108,3
RTS0042109,4
RTS0042110,5
RTS0042111,3
RTS0042112,7
RTS0042115,4
RTS0042116,3
RTS0042117,4
RTS0042118,2
RTS0042119,4
RTS0042121,3
RTS0042122,2
RTS0042123,6
RTS0042124,4
RTS0042125,5
RTS0042126,3
RTS0042127,3
RTS0042128,6
RTS0042129,3
RTS0042130,2
RTS0042131,6
RTS0042132,3
RTS0042133,2
RTS0042134,5
RTS0042135,5
RTS0042136,1
RTS0042137,8
RTS0042138,1
RTS0042139,3
RTS0042140,5
RTS0042141,9
RTS0042142,4
RTS0042143,1
RTS0042144,5
RTS0042145,5
RTS0042146,6
RTS0042147,4
RTS0042148,6
RTS0042149,3
RTS0042150,7
RTS0042151,4
RTS0042152,4
RTS0042153,4
RTS0042154,6
RTS0042155,6
RTS0042156,5
RTS0042157,5
RTS0042158,3
RTS0042159,3
RTS0042160,2
RTS0042161,1
RTS0042162,3
RTS0042163,3
RTS0042164,5
RTS0042165,5
RTS0042166,6
RTS0042167,1
RTS0042169,4
RTS0042170,5
RTS0042171,6
RTS0042172,5
RTS0042173,3
RTS0042174,3
RTS0042175,4
RTS0042176,1
RTS0042177,5
RTS0042178,4
RTS0042179,8
RTS0042180,5
RTS0042181,4
RTS0042182,1
RTS0042183,4
RTS0042184,9
RTS0042185,7
RTS0042186,3
RTS0042187,3
RTS0042188,3
RTS0042189,2
RTS0042190,4
RTS0042191,10
RTS0042192,3
RTS0042193,4
RTS0042194,10
RTS0042195,3
RTS0042196,1
RTS0042197,3
RTS0042198,4
RTS0042199,2
RTS0042200,4
RTS0042201,6
RTS0042202,2
RTS0042203,1
RTS0042204,1
RTS0042205,3
RTS0042206,1
RTS0042207,6
RTS0042208,1
RTS0042209,4
RTS0042210,5
RTS0042211,5
RTS0042212,3
RTS0042213,3
RTS0042214,4
RTS0042215,4
RTS0042216,6
RTS0042217,5
RTS0042218,7
RTS0042219,3
RTS0042220,5
RTS0042221,3
RTS0042222,7
RTS0042223,2
RTS0042224,3
RTS0042225,3
RTS0042226,6
RTS0042227,3
RTS0042228,8
RTS0042229,5
RTS0042230,7
RTS0042231,8
RTS0042232,8
RTS0042233,13
RTS0042234,7
RTS0042235,3
RTS0042236,2
RTS0042237,8
RTS0042238,5
RTS0042239,5
RTS0042240,6
RTS0042241,1
RTS0042242,4
RTS0042243,4
RTS0042244,4
RTS0042245,2
RTS0042246,17
RTS0042247,7
RTS0042248,20
RTS0042249,11
RTS0042250,4
RTS0042251,2
RTS0042252,1
RTS0042253,4
RTS0042254,3
RTS0042255,6
RTS0042256,5
RTS0042257,5
RTS0042258,1
RTS0042259,2
RTS0042260,3
RTS0042261,5
RTS0042262,3
RTS0042263,2
RTS0042264,3
RTS0042265,5
RTS0042266,3
RTS0042267,2
RTS0042268,3
RTS0042269,1
RTS0042270,5
RTS0042271,8
RTS0042272,3
RTS0042273,5
RTS0042274,3
RTS0042275,3
RTS0042276,2
RTS0042277,2
RTS0042278,4
RTS0042279,1
RTS0042280,4
RTS0042281,2
RTS0042282,3
RTS0042283,2
RTS0042284,3
RTS0042285,6
RTS0042286,5
RTS0042287,8
RTS0042288,6
RTS0042289,5
RTS0042290,6
RTS0042291,10
RTS0042292,4
RTS0042293,4
RTS0042294,5
RTS0042295,6
RTS0042296,5
RTS0042297,3
RTS0042298,2
RTS0042299,2
RTS0042300,2
RTS0042301,5
RTS0042302,2
RTS0042303,2
RTS0042304,3
RTS0042305,1
RTS0042306,4
RTS0042307,7
RTS0042308,5
RTS0042309,1
RTS0042310,7
RTS0042311,3
RTS0042312,1
RTS0042313,4
RTS0042314,6
RTS0042315,4
RTS0042316,3
RTS0042317,1
RTS0042318,2
RTS0042319,4
RTS0042320,1
RTS0042321,1
RTS0042322,4
RTS0042323,5
RTS0042324,4
RTS0042325,4
RTS0042326,2
RTS0042327,3
RTS0042328,2
RTS0042329,6
RTS0042330,2
RTS0042331,6
RTS0042332,4
RTS0042333,2
RTS0042334,6
RTS0042335,3
RTS0042336,3
RTS0042337,2
RTS0042338,4
RTS0042339,2
RTS0042340,5
RTS0042341,8
RTS0042342,4
RTS0042343,4
RTS0042344,9
RTS0042345,2
RTS0042346,7
RTS0042347,4
RTS0042348,4
RTS0042349,7
RTS0042350,4
RTS0042351,1
RTS0042352,4
RTS0042353,2
RTS0042354,4
RTS0042355,1
RTS0042356,2
RTS0042357,4
RTS0042358,1
RTS0042359,5
RTS0042360,3
RTS0042361,4
RTS0042362,3
RTS0042363,4
RTS0042364,7
RTS0042365,2
RTS0042366,4
RTS0042367,4
RTS0042368,5
RTS0042369,4
RTS0042370,5
RTS0042371,2
RTS0042372,4
RTS0042373,9
RTS0042374,3
RTS0042375,6
RTS0042376,2
RTS0042377,1
RTS0042378,3
RTS0042379,4
RTS0042380,2
RTS0042381,2
RTS0042382,5
RTS0042383,5
RTS0042384,2
RTS0042385,4
RTS0042386,2
RTS0042387,3
RTS0042388,7
RTS0042389,3
RTS0042390,2
RTS0042391,5
RTS0042392,3
RTS0042393,1
RTS0042395,5
RTS0042397,3
RTS0042398,3
RTS0042399,3
RTS0042400,2
RTS0042401,3
RTS0042402,2
RTS0042403,2
RTS0042404,2
RTS0042405,4
RTS0042406,7
RTS0042407,5
RTS0042408,10
RTS0042409,4
RTS0042410,8
RTS0042411,5
RTS0042412,6
RTS0042413,2
RTS0042414,1
RTS0042415,5
RTS0042416,7
RTS0042417,9
RTS0042418,7
RTS0042419,8
RTS0042420,9
RTS0042421,4
RTS0042422,2
RTS0042423,4
RTS0042424,5
RTS0042425,2
RTS0042426,4
RTS0042427,1
RTS0042428,2
RTS0042429,1
RTS0042430,6
RTS0042432,3
RTS0042433,3
RTS0042434,4
RTS0042435,5
RTS0042436,1
RTS0042437,7
RTS0042438,6
RTS0042439,9
RTS0042440,1
RTS0042441,4
RTS0042442,7
RTS0042443,9
RTS0042444,7
RTS0042445,1
RTS0042446,6
RTS0042447,4
RTS0042448,2
RTS0042449,4
RTS0042450,4
RTS0042451,2
RTS0042452,5
RTS0042453,1
RTS0042454,6
RTS0042455,3
RTS0042456,3
RTS0042457,3
RTS0042458,3
RTS0042460,2
RTS0042461,5
RTS0042462,7
RTS0042463,7
RTS0042464,2
RTS0042465,2
RTS0042466,3
RTS0042467,4
RTS0042468,4
RTS0042469,5
RTS0042470,2
RTS0042471,4
RTS0042472,5
RTS0042473,1
RTS0042474,4
RTS0042475,8
RTS0042476,4
RTS0042477,1
RTS0042478,6
RTS0042479,3
RTS0042480,1
RTS0042481,3
RTS0042482,3
RTS0042483,15
RTS0042484,7
RTS0042485,3
RTS0042486,5
RTS0042487,4
RTS0042488,4
RTS0042489,1
RTS0042490,4
RTS0042491,2
RTS0042492,3
RTS0042493,4
RTS0042494,1
RTS0042495,3
RTS0042496,4
RTS0042497,3
RTS0042498,2
RTS0042499,1
RTS0042501,3
RTS0042502,4
RTS0042503,4
RTS0042504,1
RTS0042505,5
RTS0042506,5
RTS0042507,3
RTS0042508,4
RTS0042509,5
RTS0042510,1
RTS0042515,7
RTS0042522,3
RTS0042526,1
RTS0042527,7
RTS0042528,1
RTS0042529,5
RTS0042530,2
RTS0042531,3
RTS0042532,5
RTS0042533,3
RTS0042534,3
RTS0042535,2
RTS0042536,3
RTS0042537,4
RTS0042539,2
RTS0042540,2
RTS0042542,2
RTS0042543,4
RTS0042544,4
RTS0042545,1
RTS0042546,4
RTS0042547,3
RTS0042548,6
RTS0042549,2
RTS0042550,1
RTS0042551,7
RTS0042552,3
RTS0042553,4
RTS0042554,6
RTS0042555,2
RTS0042556,1
RTS0042557,4
RTS0042558,2
RTS0042559,6
RTS0042560,1
RTS0042561,4
RTS0042562,7
RTS0042563,8
RTS0042564,2
RTS0042565,3
RTS0042566,6
RTS0042567,6
RTS0042568,5
RTS0042569,5
RTS0042570,4
RTS0042571,7
RTS0042572,8
RTS0042573,5
RTS0042574,6
RTS0042575,4
RTS0042576,3
RTS0042577,3
RTS0042578,3
RTS0042579,7
RTS0042580,1
RTS0042581,6
RTS0042582,4
RTS0042583,27
RTS0042584,2
RTS0042585,6
RTS0042586,8
RTS0042587,6
RTS0042588,15
RTS0042589,9
RTS0042590,5
RTS0042591,5
RTS0042592,5
RTS0042593,6
RTS0042594,2
RTS0042595,1
RTS0042596,3
RTS0042597,8
RTS0042599,3
RTS0042600,5
RTS0042601,5
RTS0042602,6
RTS0042603,6
RTS0042604,5
RTS0042605,9
RTS0042606,7
RTS0042607,5
RTS0042608,3
RTS0042609,3
RTS0042610,5
RTS0042611,3
RTS0042612,2
RTS0042613,7
RTS0042614,1
RTS0042615,7
RTS0042616,5
RTS0042617,3
RTS0042618,3
RTS0042619,5
RTS0042620,3
RTS0042621,5
RTS0042623,1
RTS0042624,1
RTS0042625,1
RTS0042626,5
RTS0042627,4
RTS0042628,2
RTS0042629,5
RTS0042630,2
RTS0042631,5
RTS0042633,1
RTS0042634,4
RTS0042635,9
RTS0042636,4
RTS0042637,5
RTS0042638,2
RTS0042639,6
RTS0042640,5
RTS0042641,4
RTS0042642,4
RTS0042643,1
RTS0042644,3
RTS0042645,2
RTS0042646,1
RTS0042647,4
RTS0042648,2
RTS0042649,6
RTS0042650,2
RTS0042651,5
RTS0042652,4
RTS0042653,1
RTS0042654,4
RTS0042655,5
RTS0042656,6
RTS0042657,4
RTS0042658,2
RTS0042659,6
RTS0042660,6
RTS0042661,2
RTS0042662,3
RTS0042663,6
RTS0042664,2
RTS0042665,5
RTS0042666,2
RTS0042667,9
RTS0042668,5
RTS0042669,1
RTS0042670,4
RTS0042671,9
RTS0042672,2
RTS0042673,5
RTS0042674,4
RTS0042675,7
RTS0042676,5
RTS0042678,3
RTS0042679,4
RTS0042680,4
RTS0042681,6
RTS0042682,4
RTS0042683,5
RTS0042684,1
RTS0042685,6
RTS0042686,9
RTS0042687,4
RTS0042688,3
RTS0042689,2
RTS0042690,2
RTS0042691,3
RTS0042692,4
RTS0042693,4
RTS0042695,6
RTS0042696,3
RTS0042697,6
RTS0042698,4
RTS0042699,1
RTS0042700,3
RTS0042701,4
RTS0042702,2
RTS0042703,2
RTS0042705,2
RTS0042706,2
RTS0042707,5
RTS0042708,2
RTS0042709,4
RTS0042710,6
RTS0042711,4
RTS0042712,3
RTS0042713,2
RTS0042714,5
RTS0042715,1
RTS0042716,4
RTS0042718,4
RTS0042719,6
RTS0042720,5
RTS0042721,1
RTS0042722,2
RTS0042723,2
RTS0042724,5
RTS0042725,4
RTS0042726,2
RTS0042727,4
RTS0042728,2
RTS0042729,1
RTS0042730,2
RTS0042731,2
RTS0042733,6
RTS0042734,3
RTS0042735,6
RTS0042736,6
RTS0042737,9
RTS0042738,5
RTS0042739,9
RTS0042741,4
RTS0042742,3
RTS0042743,2
RTS0042744,1
RTS0042746,3
RTS0042747,6
RTS0042748,2
RTS0042749,3
RTS0042750,1
RTS0042751,2
RTS0042752,3
RTS0042753,6
RTS0042754,1
RTS0042755,5
RTS0042756,4
RTS0042757,6
RTS0042758,2
RTS0042759,2
RTS0042760,3
RTS0042761,3
RTS0042762,2
RTS0042763,6
RTS0042764,3
RTS0042765,5
RTS0042766,4
RTS0042767,3
RTS0042768,5
RTS0042769,2
RTS0042770,5
RTS0042771,3
RTS0042772,7
RTS0042773,7
RTS0042774,2
RTS0042775,6
RTS0042776,2
RTS0042777,4
RTS0042778,7
RTS0042779,2
RTS0042780,4
RTS0042781,9
RTS0042782,2
RTS0042783,7
RTS0042784,8
RTS0042785,7
RTS0042786,3
RTS0042787,1
RTS0042788,1
RTS0042789,5
RTS0042790,5
RTS0042791,12
RTS0042792,9
RTS0042793,8
RTS0042794,8
RTS0042795,12
RTS0042796,3
RTS0042797,7
RTS0042798,1
RTS0042799,6
RTS0042800,5
RTS0042801,8
RTS0042802,3
RTS0042804,4
RTS0042805,4
RTS0042806,5
RTS0042807,4
RTS0042808,5
RTS0042809,5
RTS0042811,7
RTS0042812,8
RTS0042813,4
RTS0042814,4
RTS0042815,1
RTS0042816,6
RTS0042817,6
RTS0042818,4
RTS0042819,4
RTS0042821,4
RTS0042822,2
RTS0042823,3
RTS0042824,8
RTS0042825,2
RTS0042826,1
RTS0042827,2
RTS0042828,2
RTS0042829,2
RTS0042830,6
RTS0042831,9
RTS0042832,4
RTS0042833,6
RTS0042834,6
RTS0042835,3
RTS0042836,6
RTS0042837,5
RTS0042838,4
RTS0042841,5
RTS0042842,9
RTS0042843,5
RTS0042844,4
RTS0042845,8
RTS0042846,4
RTS0042847,4
RTS0042848,4
RTS0042849,5
RTS0042850,5
RTS0042851,5
RTS0042852,2
RTS0042853,1
RTS0042854,6
RTS0042855,3
RTS0042856,5
RTS0042857,1
RTS0042858,9
RTS0042859,7
RTS0042860,2
RTS0042861,2
RTS0042862,7
RTS0042863,3
RTS0042864,4
RTS0042865,4
RTS0042866,3
RTS0042867,5
RTS0042868,3
RTS0042869,4
RTS0042870,5
RTS0042871,4
RTS0042872,2
RTS0042873,2
RTS0042874,4
RTS0042875,6
RTS0042876,3
RTS0042877,3
RTS0042878,1
RTS0042879,4
RTS0042880,8
RTS0042881,1
RTS0042882,5
RTS0042883,3
RTS0042884,5
RTS0042885,3
RTS0042886,5
RTS0042887,2
RTS0042888,2
RTS0042889,6
RTS0042890,4
RTS0042891,2
RTS0042892,5
RTS0042893,8
RTS0042894,4
RTS0042895,1
RTS0042896,5
RTS0042897,5
RTS0042898,2
RTS0042899,4
RTS0042900,5
RTS0042901,6
RTS0042902,7
RTS0042903,3
RTS0042904,5
RTS0042905,9
RTS0042906,4
RTS0042907,4
RTS0042908,2
RTS0042909,5
RTS0042910,4
RTS0042911,1
RTS0042912,4
RTS0042913,8
RTS0042914,5
RTS0042915,3
RTS0042916,3
RTS0042917,6
RTS0042918,2
RTS0042919,4
RTS0042920,3
RTS0042921,2
RTS0042922,2
RTS0042923,3
RTS0042924,1
RTS0042925,3
RTS0042926,2
RTS0042927,3
RTS0042928,6
RTS0042929,5
RTS0042930,2
RTS0042931,5
RTS0042932,1
RTS0042933,3
RTS0042935,1
RTS0042936,6
RTS0042937,4
RTS0042938,6
RTS0042939,7
RTS0042940,8
RTS0042941,11
RTS0042942,9
RTS0042943,4
RTS0042944,12
RTS0042945,8
RTS0042946,8
RTS0042947,6
RTS0042948,1
RTS0042949,4
RTS0042950,4
RTS0042951,3
RTS0042952,7
RTS0042953,3
RTS0042954,3
RTS0042955,4
RTS0042956,4
RTS0042957,5
RTS0042958,4
RTS0042959,8
RTS0042960,2
RTS0042961,7
RTS0042962,2
RTS0042963,7
RTS0042964,4
RTS0042965,10
RTS0042966,2
RTS0042967,6
RTS0042968,1
RTS0042969,5
RTS0042970,5
RTS0042971,5
RTS0042972,1
RTS0042973,4
RTS0042974,1
RTS0042975,5
RTS0042976,6
RTS0042977,9
RTS0042978,1
RTS0042979,1
RTS0042980,4
RTS0042981,6
RTS0042982,6
RTS0042983,11
RTS0042984,6
RTS0042985,4
RTS0042986,2
RTS0042987,1
RTS0042988,4
RTS0042989,3
RTS0042991,2
RTS0042992,2
RTS0042993,1
RTS0042994,2
RTS0042995,7
RTS0042996,6
RTS0042997,3
RTS0042998,9
RTS0042999,4
RTS0043000,7
RTS0043001,5
RTS0043002,8
RTS0043003,5
RTS0043004,4
RTS0043005,5
RTS0043006,1
RTS0043007,2
RTS0043008,3
RTS0043009,3
RTS0043010,3
RTS0043011,1
RTS0043012,8
RTS0043013,3
RTS0043014,4
RTS0043015,5
RTS0043016,5
RTS0043017,3
RTS0043018,3
RTS0043019,2
RTS0043020,6
RTS0043021,5
RTS0043022,5
RTS0043023,6
RTS0043024,4
RTS0043025,8
RTS0043026,4
RTS0043027,1
RTS0043028,6
RTS0043029,4
RTS0043030,3
RTS0043031,5
RTS0043032,4
RTS0043033,5
RTS0043034,3
RTS0043035,6
RTS0043036,4
RTS0043037,6
RTS0043038,4
RTS0043039,7
RTS0043040,6
RTS0043041,2
RTS0043042,4
RTS0043043,4
RTS0043044,3
RTS0043045,5
RTS0043046,2
RTS0043047,1
RTS0043048,9
RTS0043049,4
RTS0043050,1
RTS0043051,2
RTS0043052,3
RTS0043053,3
RTS0043054,2
RTS0043055,7
RTS0043056,4
RTS0043057,1
RTS0043058,3
RTS0043059,6
RTS0043060,3
RTS0043061,4
RTS0043062,3
RTS0043063,6
RTS0043064,3
RTS0043065,1
RTS0043066,4
RTS0043067,2
RTS0043068,3
RTS0043069,3
RTS0043070,8
RTS0043071,21
RTS0043072,36
RTS0043073,19
RTS0043074,55
RTS0043075,26
RTS0043077,4
RTS0043078,4
RTS0043079,1
RTS0043080,3
RTS0043081,3
RTS0043082,1
RTS0043083,3
RTS0043084,4
RTS0043085,4
RTS0043086,3
RTS0043087,5
RTS0043088,2
RTS0043089,4
RTS0043090,5
RTS0043091,2
RTS0043092,1
RTS0043093,4
RTS0043094,5
RTS0043095,6
RTS0043097,2
RTS0043098,4
RTS0043099,7
RTS0043100,3
RTS0043101,5
RTS0043102,2
RTS0043103,6
RTS0043104,6
RTS0043105,3
RTS0043106,10
RTS0043107,4
RTS0043108,2
RTS0043109,7
RTS0043110,5
RTS0043111,6
RTS0043112,5
RTS0043113,1
RTS0043114,1
RTS0043115,4
RTS0043116,2
RTS0043117,4
RTS0043118,2
RTS0043119,2
RTS0043120,5
RTS0043121,1
RTS0043122,6
RTS0043123,5
RTS0043124,3
RTS0043125,3
RTS0043126,7
RTS0043127,5
RTS0043128,10
RTS0043129,5
RTS0043130,7
RTS0043131,4
RTS0043132,5
RTS0043133,2
RTS0043134,7
RTS0043135,5
RTS0043136,5
RTS0043137,1
RTS0043138,7
RTS0043139,3
RTS0043140,5
RTS0043141,4
RTS0043142,6
RTS0043143,3
RTS0043144,6
RTS0043145,11
RTS0043146,1
RTS0043147,2
RTS0043148,5
RTS0043149,6
RTS0043150,3
RTS0043151,1
RTS0043152,10
RTS0043153,2
RTS0043154,2
RTS0043155,4
RTS0043156,4
RTS0043157,5
RTS0043159,5
RTS0043160,4
RTS0043161,3
RTS0043162,4
RTS0043163,1
RTS0043164,2
RTS0043165,1
RTS0043167,6
RTS0043168,6
RTS0043169,2
RTS0043170,4
RTS0043171,3
RTS0043172,12
RTS0043173,6
RTS0043174,10
RTS0043175,9
RTS0043176,2
RTS0043177,3
RTS0043178,6
RTS0043179,2
RTS0043180,3
RTS0043181,5
RTS0043182,7
RTS0043183,7
RTS0043184,4
RTS0043185,5
RTS0043186,8
RTS0043187,3
RTS0043188,3
RTS0043189,5
RTS0043190,9
RTS0043191,2
RTS0043192,10
RTS0043193,1
RTS0043194,2
RTS0043195,4
RTS0043196,5
RTS0043197,3
RTS0043198,1
RTS0043199,6
RTS0043200,2
RTS0043201,2
RTS0043202,4
RTS0043203,8
RTS0043204,8
RTS0043205,8
RTS0043206,3
RTS0043207,1
RTS0043208,6
RTS0043209,3
RTS0043210,5
RTS0043211,2
RTS0043212,7
RTS0043214,1
RTS0043215,8
RTS0043216,3
RTS0043217,4
RTS0043218,6
RTS0043219,8
RTS0043220,2
RTS0043221,7
RTS0043222,5
RTS0043223,10
RTS0043224,2
RTS0043225,3
RTS0043226,3
RTS0043227,4
RTS0043228,2
RTS0043229,9
RTS0043230,5
RTS0043231,3
RTS0043232,3
RTS0043233,5
RTS0043234,4
RTS0043235,9
RTS0043237,3
RTS0043238,1
RTS0043239,6
RTS0043240,3
RTS0043241,3
RTS0043242,3
RTS0043243,4
RTS0043244,5
RTS0043245,3
RTS0043246,4
RTS0043247,7
RTS0043248,1
RTS0043249,4
RTS0043250,4
RTS0043251,3
RTS0043252,4
RTS0043253,3
RTS0043254,8
RTS0043255,1
RTS0043256,8
RTS0043257,4
RTS0043258,4
RTS0043259,2
RTS0043260,1
RTS0043261,6
RTS0043262,4
RTS0043263,4
RTS0043264,2
RTS0043265,3
RTS0043266,5
RTS0043267,4
RTS0043268,1
RTS0043269,6
RTS0043270,4
RTS0043271,5
RTS0043272,7
RTS0043273,2
RTS0043274,4
RTS0043275,7
RTS0043276,2
RTS0043277,5
RTS0043278,7
RTS0043279,3
RTS0043280,4
RTS0043281,4
RTS0043282,5
RTS0043283,2
RTS0043284,6
RTS0043285,2
RTS0043286,2
RTS0043287,4
RTS0043288,7
RTS0043289,8
RTS0043290,2
RTS0043291,8
RTS0043292,7
RTS0043293,5
RTS0043294,5
RTS0043295,4
RTS0043296,6
RTS0043297,3
RTS0043299,3
RTS0043300,5
RTS0043301,7
RTS0043302,3
RTS0043303,6
RTS0043304,7
RTS0043305,4
RTS0043306,5
RTS0043307,2
RTS0043308,4
RTS0043309,3
RTS0043310,6
RTS0043311,5
RTS0043312,6
RTS0043313,9
RTS0043314,18
RTS0043315,3
RTS0043316,4
RTS0043317,1
RTS0043318,2
RTS0043319,5
RTS0043320,3
RTS0043321,4
RTS0043322,4
RTS0043323,5
RTS0043324,3
RTS0043325,1
RTS0043326,4
RTS0043327,5
RTS0043328,9
RTS0043329,10
RTS0043330,2
RTS0043331,5
RTS0043332,5
RTS0043333,1
RTS0043334,1
RTS0043335,4
RTS0043336,4
RTS0043337,2
RTS0043338,10
RTS0043339,2
RTS0043340,2
RTS0043341,3
RTS0043342,6
RTS0043343,4
RTS0043344,6
RTS0043345,3
RTS0043346,4
RTS0043347,9
RTS0043348,5
RTS0043349,2
RTS0043350,4
RTS0043351,6
RTS0043352,5
RTS0043353,7
RTS0043354,1
RTS0043355,6
RTS0043356,2
RTS0043357,3
RTS0043358,3
RTS0043359,6
RTS0043360,5
RTS0043361,4
RTS0043362,4
RTS0043363,8
RTS0043364,8
RTS0043365,3
RTS0043366,5
RTS0043367,1
RTS0043368,3
RTS0043369,3
RTS0043370,2
RTS0043371,4
RTS0043372,8
RTS0043373,7
RTS0043374,9
RTS0043375,7
RTS0043376,4
RTS0043377,9
RTS0043378,6
RTS0043379,12
RTS0043380,6
RTS0043381,4
RTS0043382,3
RTS0043383,6
RTS0043384,3
RTS0043385,3
RTS0043386,5
RTS0043387,5
RTS0043388,5
RTS0043389,2
RTS0043390,3
RTS0043391,1
RTS0043392,2
RTS0043393,2
RTS0043394,2
RTS0043395,3
RTS0043396,5
RTS0043397,3
RTS0043398,3
RTS0043399,4
RTS0043400,3
RTS0043401,4
RTS0043402,4
RTS0043403,11
RTS0043404,5
RTS0043405,4
RTS0043406,2
RTS0043407,4
RTS0043408,3
RTS0043409,2
RTS0043410,7
RTS0043411,1
RTS0043412,5
RTS0043413,5
RTS0043414,2
RTS0043415,6
RTS0043417,5
RTS0043418,6
RTS0043419,1
RTS0043420,4
RTS0043421,5
RTS0043422,1
RTS0043423,4
RTS0043424,5
RTS0043425,2
RTS0043426,6
RTS0043427,1
RTS0043428,1
RTS0043429,7
RTS0043430,8
RTS0043431,3
RTS0043432,6
RTS0043433,4
RTS0043434,5
RTS0043435,7
RTS0043436,8
RTS0043437,3
RTS0043438,6
RTS0043439,3
RTS0043440,9
RTS0043441,5
RTS0043442,4
RTS0043443,4
RTS0043444,5
RTS0043445,5
RTS0043446,6
RTS0043447,3
RTS0043448,2
RTS0043449,6
RTS0043450,5
RTS0043451,4
RTS0043452,5
RTS0043453,2
RTS0043454,2
RTS0043455,2
RTS0043456,5
RTS0043457,3
RTS0043458,4
RTS0043459,4
RTS0043460,3
RTS0043461,1
RTS0043462,2
RTS0043463,4
RTS0043464,5
RTS0043465,7
RTS0043466,4
RTS0043467,7
RTS0043468,4
RTS0043469,4
RTS0043470,4
RTS0043471,3
RTS0043472,3
RTS0043473,2
RTS0043474,5
RTS0043475,2
RTS0043476,9
RTS0043477,4
RTS0043478,3
RTS0043479,4
RTS0043480,2
RTS0043481,4
RTS0043482,5
RTS0043483,6
RTS0043484,7
RTS0043485,5
RTS0043486,6
RTS0043487,3
RTS0043488,4
RTS0043489,2
RTS0043490,2
RTS0043491,7
RTS0043492,6
RTS0043493,7
RTS0043494,5
RTS0043495,10
RTS0043496,6
RTS0043497,3
RTS0043498,3
RTS0043499,4
RTS0043500,2
RTS0043501,2
RTS0043502,5
RTS0043503,2
RTS0043504,3
RTS0043505,5
RTS0043506,3
RTS0043507,5
RTS0043508,4
RTS0043509,4
RTS0043510,4
RTS0043513,5
RTS0043514,4
RTS0043515,5
RTS0043516,2
RTS0043517,3
RTS0043518,8
RTS0043519,3
RTS0043520,3
RTS0043521,5
RTS0043522,5
RTS0043523,4
RTS0043524,3
RTS0043525,4
RTS0043526,5
RTS0043527,3
RTS0043528,3
RTS0043529,1
RTS0043530,5
RTS0043531,6
RTS0043533,3
RTS0043534,2
RTS0043535,2
RTS0043536,4
RTS0043537,1
RTS0043538,3
RTS0043539,10
RTS0043540,2
RTS0043541,4
RTS0043542,5
RTS0043544,8
RTS0043545,3
RTS0043546,4
RTS0043547,3
RTS0043548,6
RTS0043549,1
RTS0043550,6
RTS0043551,2
RTS0043552,3
RTS0043553,4
RTS0043554,6
RTS0043555,2
RTS0043556,7
RTS0043557,6
RTS0043558,6
RTS0043559,2
RTS0043560,4
RTS0043561,4
RTS0043562,6
RTS0043563,5
RTS0043564,5
RTS0043565,3
RTS0043566,7
RTS0043567,10
RTS0043568,3
RTS0043569,4
RTS0043570,4
RTS0043571,1
RTS0043572,6
RTS0043573,5
RTS0043574,3
RTS0043575,6
RTS0043576,6
RTS0043577,6
RTS0043578,2
RTS0043579,10
RTS0043580,6
RTS0043581,5
RTS0043582,4
RTS0043583,3
RTS0043584,3
RTS0043585,3
RTS0043586,5
RTS0043587,5
RTS0043588,5
RTS0043589,2
RTS0043590,3
RTS0043591,2
RTS0043593,1
RTS0043594,4
RTS0043595,2
RTS0043596,2
RTS0043598,2
RTS0043599,5
RTS0043600,3
RTS0043601,6
RTS0043602,3
RTS0043603,4
RTS0043604,3
RTS0043605,2
RTS0043606,3
RTS0043607,4
RTS0043608,3
RTS0043609,4
RTS0043610,3
RTS0043611,7
RTS0043612,3
RTS0043613,5
RTS0043614,6
RTS0043615,5
RTS0043616,3
RTS0043617,3
RTS0043618,4
RTS0043619,6
RTS0043620,3
RTS0043621,1
RTS0043622,6
RTS0043623,4
RTS0043624,7
RTS0043625,3
RTS0043626,2
RTS0043627,3
RTS0043628,7
RTS0043629,3
RTS0043630,4
RTS0043631,6
RTS0043632,5
RTS0043633,7
RTS0043634,1
RTS0043635,4
RTS0043636,2
RTS0043637,1
RTS0043638,1
RTS0043639,2
RTS0043640,4
RTS0043641,21
RTS0043642,8
RTS0043643,12
RTS0043644,11
RTS0043645,11
RTS0043646,2
RTS0043648,1
RTS0043649,6
RTS0043650,3
RTS0043651,2
RTS0043652,1
RTS0043653,1
RTS0043655,2
RTS0043656,3
RTS0043657,10
RTS0043658,6
RTS0043659,1
RTS0043660,2
RTS0043663,6
RTS0043664,2
RTS0043665,2
RTS0043666,1
RTS0043667,3
RTS0043668,2
RTS0043669,5
RTS0043670,2
RTS0043671,2
RTS0043672,3
RTS0043673,5
RTS0043674,5
RTS0043675,6
RTS0043676,3
RTS0043677,1
RTS0043678,1
RTS0043679,4
RTS0043680,2
RTS0043681,3
RTS0043682,2
RTS0043683,2
RTS0043684,5
RTS0043685,9
RTS0043686,4
RTS0043687,4
RTS0043688,1
RTS0043689,3
RTS0043690,9
RTS0043691,5
RTS0043692,4
RTS0043693,5
RTS0043694,3
RTS0043695,5
RTS0043696,3
RTS0043697,4
RTS0043698,2
RTS0043699,11
RTS0043700,5
RTS0043701,5
RTS0043702,8
RTS0043703,6
RTS0043704,3
RTS0043705,2
RTS0043706,4
RTS0043707,3
RTS0043708,4
RTS0043709,4
RTS0043710,4
RTS0043711,2
RTS0043712,1
RTS0043714,1
RTS0043715,1
RTS0043716,6
RTS0043717,5
RTS0043718,5
RTS0043719,1
RTS0043720,1
RTS0043721,3
RTS0043722,4
RTS0043723,4
RTS0043724,4
RTS0043725,3
RTS0043726,5
RTS0043727,3
RTS0043728,5
RTS0043729,3
RTS0043730,3
RTS0043731,3
RTS0043732,4
RTS0043733,4
RTS0043734,5
RTS0043735,4
RTS0043736,2
RTS0043737,2
RTS0043738,4
RTS0043739,2
RTS0043740,2
RTS0043741,4
RTS0043742,4
RTS0043743,3
RTS0043744,2
RTS0043745,3
RTS0043747,4
RTS0043748,7
RTS0043749,5
RTS0043750,4
RTS0043751,4
RTS0043752,5
RTS0043753,7
RTS0043754,2
RTS0043755,7
RTS0043756,1
RTS0043757,3
RTS0043758,3
RTS0043759,2
RTS0043760,2
RTS0043761,8
RTS0043762,2
RTS0043763,3
RTS0043764,5
RTS0043765,6
RTS0043766,2
RTS0043768,1
RTS0043769,3
RTS0043770,5
RTS0043771,1
RTS0043772,2
RTS0043773,4
RTS0043774,1
RTS0043776,2
RTS0043777,11
RTS0043778,6
RTS0043779,7
RTS0043780,3
RTS0043782,3
RTS0043783,3
RTS0043784,5
RTS0043785,1
RTS0043786,4
RTS0043787,2
RTS0043788,6
RTS0043789,3
RTS0043790,8
RTS0043791,6
RTS0043792,6
RTS0043793,3
RTS0043794,3
RTS0043795,2
RTS0043796,10
RTS0043797,5
RTS0043798,3
RTS0043799,2
RTS0043800,3
RTS0043801,1
RTS0043802,2
RTS0043803,3
RTS0043804,7
RTS0043805,2
RTS0043806,2
RTS0043808,2
RTS0043809,4
RTS0043810,3
RTS0043811,1
RTS0043812,9
RTS0043813,7
RTS0043814,3
RTS0043815,4
RTS0043816,2
RTS0043817,1
RTS0043818,2
RTS0043819,5
RTS0043820,2
RTS0043821,4
RTS0043822,3
RTS0043823,2
RTS0043824,1
RTS0043826,2
RTS0043827,2
RTS0043828,1
RTS0043829,2
RTS0043830,5
RTS0043831,7
RTS0043832,1
RTS0043833,2
RTS0043834,2
RTS0043835,4
RTS0043836,3
RTS0043837,1
RTS0043838,3
RTS0043839,5
RTS0043840,5
RTS0043841,2
RTS0043842,1
RTS0043843,2
RTS0043844,3
RTS0043845,5
RTS0043846,4
RTS0043847,2
RTS0043848,3
RTS0043849,1
RTS0043850,8
RTS0043851,2
RTS0043852,3
RTS0043853,9
RTS0043854,3
RTS0043856,1
RTS0043857,5
RTS0043858,4
RTS0043859,3
RTS0043860,4
RTS0043861,9
RTS0043862,12
RTS0043863,2
RTS0043864,4
RTS0043865,4
RTS0043866,3
RTS0043867,8
RTS0043868,4
RTS0043869,8
RTS0043870,7
RTS0043871,4
RTS0043872,7
RTS0043873,4
RTS0043874,8
RTS0043875,4
RTS0043876,2
RTS0043877,1
RTS0043878,10
RTS0043879,4
RTS0043880,4
RTS0043881,5
RTS0043882,6
RTS0043883,2
RTS0043884,5
RTS0043885,6
RTS0043886,4
RTS0043887,3
RTS0043888,2
RTS0043889,6
RTS0043890,3
RTS0043891,5
RTS0043892,6
RTS0043893,5
RTS0043894,4
RTS0043896,3
RTS0043897,3
RTS0043898,8
RTS0043899,9
RTS0043900,8
RTS0043901,5
RTS0043902,3
RTS0043903,3
RTS0043904,5
RTS0043905,5
RTS0043906,2
RTS0043907,3
RTS0043908,2
RTS0043909,2
RTS0043910,5
RTS0043911,2
RTS0043912,6
RTS0043913,1
RTS0043914,1
RTS0043915,4
RTS0043916,5
RTS0043917,3
RTS0043918,3
RTS0043919,9
RTS0043920,7
RTS0043921,1
RTS0043922,2
RTS0043923,3
RTS0043924,6
RTS0043925,4
RTS0043926,4
RTS0043928,3
RTS0043929,2
RTS0043930,2
RTS0043931,5
RTS0043932,6
RTS0043933,3
RTS0043934,4
RTS0043935,3
RTS0043936,3
RTS0043937,4
RTS0043938,6
RTS0043939,2
RTS0043940,3
RTS0043941,2
RTS0043942,1
RTS0043943,2
RTS0043944,6
RTS0043945,6
RTS0043946,9
RTS0043947,10
RTS0043948,5
RTS0043949,2
RTS0043950,2
RTS0043951,7
RTS0043952,4
RTS0043953,5
RTS0043954,8
RTS0043955,1
RTS0043956,7
RTS0043957,3
RTS0043958,5
RTS0043959,6
RTS0043960,8
RTS0043961,6
RTS0043962,3
RTS0043963,8
RTS0043964,6
RTS0043965,4
RTS0043966,1
RTS0043967,4
RTS0043968,6
RTS0043969,1
RTS0043970,2
RTS0043971,3
RTS0043972,6
RTS0043973,3
RTS0043974,5
RTS0043975,4
RTS0043976,2
RTS0043977,6
RTS0043978,1
RTS0043979,10
RTS0043980,1
RTS0043981,2
RTS0043982,9
RTS0043983,6
RTS0043984,5
RTS0043985,7
RTS0043986,3
RTS0043987,5
RTS0043988,3
RTS0043989,2
RTS0043990,2
RTS0043991,3
RTS0043992,7
RTS0043993,4
RTS0043994,7
RTS0043996,4
RTS0043997,4
RTS0043998,4
RTS0043999,1
RTS0044000,4
RTS0044001,3
RTS0044002,3
RTS0044003,4
RTS0044004,6
RTS0044005,3
RTS0044006,5
RTS0044007,4
RTS0044008,5
RTS0044009,1
RTS0044010,1
RTS0044011,5
RTS0044012,10
RTS0044013,9
RTS0044014,7
RTS0044015,9
RTS0044016,4
RTS0044017,3
RTS0044018,3
RTS0044019,6
RTS0044020,8
RTS0044021,1
RTS0044022,2
RTS0044023,4
RTS0044024,4
RTS0044025,3
RTS0044026,4
RTS0044027,7
RTS0044028,2
RTS0044029,4
RTS0044030,2
RTS0044031,4
RTS0044032,6
RTS0044033,3
RTS0044034,3
RTS0044035,4
RTS0044036,5
RTS0044037,9
RTS0044038,5
RTS0044039,7
RTS0044040,4
RTS0044041,8
RTS0044042,7
RTS0044043,3
RTS0044044,7
RTS0044045,8
RTS0044046,5
RTS0044047,5
RTS0044048,3
RTS0044049,1
RTS0044050,3
RTS0044051,1
RTS0044052,4
RTS0044053,3
RTS0044054,3
RTS0044055,3
RTS0044056,3
RTS0044057,4
RTS0044058,1
RTS0044059,5
RTS0044060,6
RTS0044061,5
RTS0044062,3
RTS0044063,3
RTS0044065,3
RTS0044067,7
RTS0044068,3
RTS0044069,1
RTS0044070,2
RTS0044071,3
RTS0044072,3
RTS0044073,2
RTS0044074,1
RTS0044075,3
RTS0044076,3
RTS0044077,3
RTS0044078,2
RTS0044079,4
RTS0044080,2
RTS0044081,2
RTS0044082,3
RTS0044083,4
RTS0044084,1
RTS0044085,2
RTS0044086,3
RTS0044087,3
RTS0044088,2
RTS0044089,8
RTS0044090,6
RTS0044091,1
RTS0044092,2
RTS0044093,2
RTS0044094,2
RTS0044095,4
RTS0044096,4
RTS0044097,4
RTS0044099,4
RTS0044101,4
RTS0044102,4
RTS0044103,4
RTS0044104,3
RTS0044105,4
RTS0044106,3
RTS0044107,1
RTS0044108,1
RTS0044109,4
RTS0044110,3
RTS0044111,3
RTS0044112,5
RTS0044113,4
RTS0044114,5
RTS0044115,10
RTS0044116,8
RTS0044117,2
RTS0044118,7
RTS0044119,7
RTS0044120,7
RTS0044122,2
RTS0044123,4
RTS0044124,5
RTS0044125,3
RTS0044126,4
RTS0044127,10
RTS0044128,1
RTS0044129,5
RTS0044130,4
RTS0044131,5
RTS0044132,2
RTS0044133,3
RTS0044134,8
RTS0044135,2
RTS0044136,6
RTS0044137,2
RTS0044138,5
RTS0044139,11
RTS0044140,7
RTS0044141,12
RTS0044143,5
RTS0044144,4
RTS0044145,2
RTS0044146,1
RTS0044147,1
RTS0044148,3
RTS0044149,5
RTS0044150,8
RTS0044151,7
RTS0044152,1
RTS0044153,6
RTS0044154,5
RTS0044155,3
RTS0044156,5
RTS0044157,2
RTS0044158,2
RTS0044159,5
RTS0044160,2
RTS0044161,2
RTS0044162,5
RTS0044163,7
RTS0044164,6
RTS0044165,2
RTS0044166,1
RTS0044167,5
RTS0044168,3
RTS0044169,4
RTS0044170,8
RTS0044171,5
RTS0044172,6
RTS0044173,6
RTS0044174,4
RTS0044175,6
RTS0044176,4
RTS0044177,9
RTS0044178,5
RTS0044180,7
RTS0044181,4
RTS0044182,6
RTS0044183,5
RTS0044184,10
RTS0044185,4
RTS0044186,5
RTS0044187,2
RTS0044188,4
RTS0044189,7
RTS0044190,4
RTS0044191,4
RTS0044192,5
RTS0044193,3
RTS0044194,3
RTS0044195,2
RTS0044196,4
RTS0044197,3
RTS0044198,4
RTS0044199,5
RTS0044200,6
RTS0044206,7
RTS0044207,5
RTS0044208,1
RTS0044209,2
RTS0044210,5
RTS0044211,7
RTS0044212,4
RTS0044213,6
RTS0044214,9
RTS0044215,5
RTS0044216,6
RTS0044217,8
RTS0044218,4
RTS0044219,3
RTS0044220,2
RTS0044221,1
RTS0044222,4
RTS0044223,7
RTS0044224,6
RTS0044225,5
RTS0044226,4
RTS0044227,2
RTS0044228,2
RTS0044229,1
RTS0044230,2
RTS0044231,1
RTS0044232,1
RTS0044233,3
RTS0044234,2
RTS0044235,2
RTS0044236,9
RTS0044237,8
RTS0044238,3
RTS0044239,2
RTS0044240,7
RTS0044241,2
RTS0044242,8
RTS0044243,8
RTS0044244,1
RTS0044245,1
RTS0044246,6
RTS0044247,5
RTS0044248,5
RTS0044249,3
RTS0044250,5
RTS0044251,4
RTS0044252,4
RTS0044253,4
RTS0044254,1
RTS0044255,6
RTS0044256,5
RTS0044257,2
RTS0044258,6
RTS0044259,9
RTS0044260,7
RTS0044261,8
RTS0044262,3
RTS0044263,4
RTS0044264,8
RTS0044265,3
RTS0044266,3
RTS0044267,1
RTS0044268,6
RTS0044269,2
RTS0044270,7
RTS0044271,4
RTS0044272,5
RTS0044273,6
RTS0044274,4
RTS0044275,6
RTS0044276,5
RTS0044278,2
RTS0044279,3
RTS0044280,2
RTS0044281,6
RTS0044282,5
RTS0044283,9
RTS0044284,1
RTS0044285,3
RTS0044286,3
RTS0044287,7
RTS0044288,6
RTS0044289,4
RTS0044290,3
RTS0044291,4
RTS0044292,5
RTS0044294,1
RTS0044295,4
RTS0044296,3
RTS0044297,5
RTS0044298,5
RTS0044299,4
RTS0044300,8
RTS0044301,9
RTS0044302,4
RTS0044303,9
RTS0044304,3
RTS0044305,3
RTS0044306,5
RTS0044307,4
RTS0044308,6
RTS0044309,7
RTS0044310,5
RTS0044311,8
RTS0044312,3
RTS0044313,10
RTS0044314,1
RTS0044315,4
RTS0044316,5
RTS0044317,1
RTS0044318,6
RTS0044319,4
RTS0044321,9
RTS0044322,6
RTS0044323,5
RTS0044324,4
RTS0044325,5
RTS0044326,8
RTS0044327,3
RTS0044328,3
RTS0044329,5
RTS0044330,4
RTS0044331,2
RTS0044332,4
RTS0044333,5
RTS0044334,9
RTS0044335,9
RTS0044336,2
RTS0044337,4
RTS0044338,2
RTS0044339,6
RTS0044340,4
RTS0044341,4
RTS0044342,3
RTS0044343,3
RTS0044344,9
RTS0044345,2
RTS0044346,12
RTS0044347,10
RTS0044348,5
RTS0044349,7
RTS0044350,7
RTS0044351,12
RTS0044352,7
RTS0044353,8
RTS0044354,7
RTS0044355,11
RTS0044356,8
RTS0044357,9
RTS0044358,5
RTS0044359,4
RTS0044360,2
RTS0044361,2
RTS0044362,6
RTS0044363,4
RTS0044364,1
RTS0044365,5
RTS0044366,4
RTS0044367,4
RTS0044368,6
RTS0044369,12
RTS0044370,10
RTS0044371,3
RTS0044372,1
RTS0044373,2
RTS0044374,4
RTS0044375,3
RTS0044376,6
RTS0044377,6
RTS0044378,5
RTS0044379,9
RTS0044380,7
RTS0044381,6
RTS0044382,4
RTS0044383,8
RTS0044384,8
RTS0044385,3
RTS0044386,2
RTS0044387,7
RTS0044388,4
RTS0044389,2
RTS0044390,4
RTS0044391,4
RTS0044392,4
RTS0044393,11
RTS0044394,6
RTS0044396,1
RTS0044397,3
RTS0044399,1
RTS0044400,4
RTS0044401,2
RTS0044402,3
RTS0044403,4
RTS0044404,9
RTS0044405,6
RTS0044406,5
RTS0044407,4
RTS0044408,7
RTS0044409,3
RTS0044410,4
RTS0044411,5
RTS0044412,8
RTS0044413,4
RTS0044414,5
RTS0044415,4
RTS0044416,8
RTS0044417,7
RTS0044418,6
RTS0044419,6
RTS0044420,9
RTS0044421,6
RTS0044422,4
RTS0044423,3
RTS0044424,1
RTS0044425,6
RTS0044426,4
RTS0044427,4
RTS0044428,3
RTS0044429,7
RTS0044430,6
RTS0044431,3
RTS0044432,4
RTS0044433,4
RTS0044434,9
RTS0044435,7
RTS0044436,5
RTS0044437,4
RTS0044438,5
RTS0044439,1
RTS0044440,4
RTS0044441,4
RTS0044442,5
RTS0044443,5
RTS0044444,3
RTS0044445,5
RTS0044446,5
RTS0044447,7
RTS0044448,2
RTS0044449,8
RTS0044450,4
RTS0044451,3
RTS0044452,6
RTS0044453,3
RTS0044454,5
RTS0044455,3
RTS0044456,1
RTS0044457,4
RTS0044458,4
RTS0044459,4
RTS0044460,4
RTS0044461,4
RTS0044462,8
RTS0044463,5
RTS0044464,2
RTS0044465,6
RTS0044466,5
RTS0044467,4
RTS0044468,6
RTS0044469,6
RTS0044470,5
RTS0044471,5
RTS0044472,10
RTS0044473,5
RTS0044474,9
RTS0044475,8
RTS0044476,5
RTS0044477,5
RTS0044478,8
RTS0044479,6
RTS0044480,7
RTS0044481,7
RTS0044482,2
RTS0044483,4
RTS0044484,7
RTS0044485,8
RTS0044486,4
RTS0044487,6
RTS0044488,7
RTS0044489,2
RTS0044490,4
RTS0044491,5
RTS0044492,5
RTS0044493,5
RTS0044494,3
RTS0044495,4
RTS0044496,6
RTS0044497,3
RTS0044498,7
RTS0044499,6
RTS0044500,7
RTS0044501,4
RTS0044502,5
RTS0044503,5
RTS0044504,3
RTS0044505,3
RTS0044506,5
RTS0044507,2
RTS0044508,9
RTS0044509,5
RTS0044510,5
RTS0044511,3
RTS0044512,4
RTS0044513,4
RTS0044514,2
RTS0044515,5
RTS0044516,2
RTS0044517,5
RTS0044518,4
RTS0044519,7
RTS0044520,1
RTS0044521,4
RTS0044522,4
RTS0044523,6
RTS0044524,1
RTS0044525,4
RTS0044526,3
RTS0044527,5
RTS0044528,8
RTS0044529,6
RTS0044530,3
RTS0044531,3
RTS0044532,2
RTS0044533,1
RTS0044534,2
RTS0044535,2
RTS0044536,6
RTS0044537,3
RTS0044538,2
RTS0044539,2
RTS0044540,2
RTS0044541,7
RTS0044542,5
RTS0044543,7
RTS0044544,3
RTS0044545,1
RTS0044546,5
RTS0044547,7
RTS0044548,4
RTS0044549,6
RTS0044550,2
RTS0044551,6
RTS0044552,3
RTS0044553,3
RTS0044554,5
RTS0044555,8
RTS0044556,7
RTS0044557,7
RTS0044558,1
RTS0044559,7
RTS0044560,4
RTS0044561,4
RTS0044562,2
RTS0044563,5
RTS0044564,2
RTS0044565,5
RTS0044566,1
RTS0044567,3
RTS0044568,3
RTS0044569,1
RTS0044570,3
RTS0044571,3
RTS0044572,5
RTS0044573,4
RTS0044574,8
RTS0044575,5
RTS0044576,1
RTS0044577,2
RTS0044578,8
RTS0044579,4
RTS0044580,3
RTS0044581,4
RTS0044582,5
RTS0044583,4
RTS0044584,2
RTS0044585,3
RTS0044586,5
RTS0044587,3
RTS0044588,3
RTS0044589,5
RTS0044590,3
RTS0044591,7
RTS0044592,1
RTS0044593,3
RTS0044594,3
RTS0044595,3
RTS0044596,4
RTS0044597,6
RTS0044598,7
RTS0044599,2
RTS0044600,3
RTS0044601,3
RTS0044602,1
RTS0044603,3
RTS0044604,5
RTS0044605,2
RTS0044606,4
RTS0044607,4
RTS0044608,4
RTS0044609,1
RTS0044610,5
RTS0044612,6
RTS0044613,1
RTS0044614,8
RTS0044616,3
RTS0044617,1
RTS0044618,3
RTS0044619,1
RTS0044620,2
RTS0044621,8
RTS0044622,3
RTS0044623,9
RTS0044624,3
RTS0044625,5
RTS0044626,2
RTS0044627,2
RTS0044628,2
RTS0044629,5
RTS0044630,8
RTS0044631,2
RTS0044632,3
RTS0044633,5
RTS0044634,4
RTS0044635,4
RTS0044636,4
RTS0044637,1
RTS0044638,4
RTS0044640,3
RTS0044641,3
RTS0044642,4
RTS0044643,9
RTS0044644,6
RTS0044645,8
RTS0044646,3
RTS0044647,1
RTS0044648,1
RTS0044649,5
RTS0044650,2
RTS0044651,4
RTS0044652,3
RTS0044653,4
RTS0044654,2
RTS0044655,4
RTS0044656,10
RTS0044657,11
RTS0044658,22
RTS0044659,22
RTS0044660,14
RTS0044661,7
RTS0044662,4
RTS0044663,3
RTS0044664,5
RTS0044665,6
RTS0044666,1
RTS0044667,5
RTS0044668,4
RTS0044669,6
RTS0044670,4
RTS0044671,2
RTS0044672,4
RTS0044673,5
RTS0044674,3
RTS0044676,4
RTS0044677,4
RTS0044678,2
RTS0044679,5
RTS0044680,5
RTS0044681,2
RTS0044682,3
RTS0044684,2
RTS0044685,4
RTS0044686,1
RTS0044687,6
RTS0044688,4
RTS0044689,8
RTS0044690,8
RTS0044691,3
RTS0044692,7
RTS0044693,7
RTS0044694,3
RTS0044695,7
RTS0044696,7
RTS0044697,5
RTS0044698,4
RTS0044699,4
RTS0044700,3
RTS0044701,8
RTS0044702,3
RTS0044703,2
RTS0044704,4
RTS0044706,2
RTS0044707,8
RTS0044708,2
RTS0044709,5
RTS0044710,1
RTS0044711,4
RTS0044712,6
RTS0044714,4
RTS0044715,6
RTS0044716,10
RTS0044717,4
RTS0044718,6
RTS0044719,2
RTS0044720,8
RTS0044721,5
RTS0044722,2
RTS0044723,4
RTS0044724,5
RTS0044725,3
RTS0044726,6
RTS0044727,6
RTS0044728,1
RTS0044729,4
RTS0044730,10
RTS0044731,5
RTS0044732,3
RTS0044733,2
RTS0044734,2
RTS0044735,9
RTS0044736,4
RTS0044737,3
RTS0044739,2
RTS0044740,3
RTS0044741,3
RTS0044742,1
RTS0044743,6
RTS0044744,7
RTS0044746,8
RTS0044747,2
RTS0044748,4
RTS0044749,2
RTS0044750,7
RTS0044751,1
RTS0044752,5
RTS0044753,5
RTS0044754,1
RTS0044755,8
RTS0044756,8
RTS0044757,2
RTS0044758,4
RTS0044759,3
RTS0044761,9
RTS0044762,4
RTS0044763,4
RTS0044764,2
RTS0044765,3
RTS0044766,1
RTS0044767,5
RTS0044768,7
RTS0044769,2
RTS0044770,5
RTS0044771,1
RTS0044772,2
RTS0044773,3
RTS0044774,5
RTS0044775,4
RTS0044776,3
RTS0044777,2
RTS0044778,5
RTS0044779,2
RTS0044780,9
RTS0044781,5
RTS0044782,6
RTS0044783,6
RTS0044784,10
RTS0044785,4
RTS0044786,7
RTS0044787,4
RTS0044788,9
RTS0044789,5
RTS0044790,4
RTS0044791,13
RTS0044792,8
RTS0044793,6
RTS0044794,3
RTS0044795,5
RTS0044796,2
RTS0044797,1
RTS0044798,3
RTS0044799,3
RTS0044800,4
RTS0044801,6
RTS0044802,2
RTS0044803,2
RTS0044804,6
RTS0044805,6
RTS0044806,9
RTS0044807,2
RTS0044809,2
RTS0044810,1
RTS0044811,7
RTS0044812,7
RTS0044813,5
RTS0044814,8
RTS0044815,3
RTS0044816,5
RTS0044817,2
RTS0044818,2
RTS0044819,9
RTS0044820,5
RTS0044822,2
RTS0044823,4
RTS0044824,4
RTS0044825,7
RTS0044826,6
RTS0044827,7
RTS0044828,1
RTS0044829,6
RTS0044830,2
RTS0044831,1
RTS0044832,4
RTS0044833,4
RTS0044834,5
RTS0044835,5
RTS0044836,6
RTS0044837,2
RTS0044838,5
RTS0044839,6
RTS0044840,3
RTS0044841,5
RTS0044842,2
RTS0044843,4
RTS0044844,3
RTS0044845,2
RTS0044847,6
RTS0044848,3
RTS0044849,5
RTS0044850,7
RTS0044851,5
RTS0044852,1
RTS0044853,2
RTS0044854,1
RTS0044855,4
RTS0044857,5
RTS0044858,3
RTS0044859,5
RTS0044860,2
RTS0044861,2
RTS0044862,5
RTS0044863,5
RTS0044864,3
RTS0044865,3
RTS0044866,4
RTS0044867,5
RTS0044868,4
RTS0044869,3
RTS0044870,5
RTS0044871,2
RTS0044872,2
RTS0044873,3
RTS0044874,2
RTS0044875,1
RTS0044876,2
RTS0044877,8
RTS0044878,2
RTS0044879,3
RTS0044880,4
RTS0044881,1
RTS0044882,2
RTS0044883,2
RTS0044884,5
RTS0044885,2
RTS0044886,3
RTS0044887,1
RTS0044888,6
RTS0044889,4
RTS0044890,2
RTS0044891,1
RTS0044892,6
RTS0044893,4
RTS0044894,1
RTS0044895,5
RTS0044896,2
RTS0044897,5
RTS0044898,9
RTS0044899,4
RTS0044900,2
RTS0044901,1
RTS0044902,3
RTS0044903,7
RTS0044904,4
RTS0044905,3
RTS0044906,17
RTS0044907,12
RTS0044908,6
RTS0044909,15
RTS0044910,6
RTS0044911,4
RTS0044912,2
RTS0044913,5
RTS0044914,3
RTS0044916,7
RTS0044917,1
RTS0044918,3
RTS0044919,6
RTS0044920,5
RTS0044921,3
RTS0044922,4
RTS0044923,4
RTS0044924,8
RTS0044925,7
RTS0044926,5
RTS0044927,4
RTS0044928,5
RTS0044929,2
RTS0044930,5
RTS0044931,4
RTS0044932,4
RTS0044933,7
RTS0044934,3
RTS0044935,3
RTS0044936,10
RTS0044937,1
RTS0044938,1
RTS0044939,4
RTS0044940,3
RTS0044941,5
RTS0044942,1
RTS0044943,4
RTS0044944,3
RTS0044945,4
RTS0044946,5
RTS0044947,6
RTS0044948,8
RTS0044949,4
RTS0044950,2
RTS0044951,3
RTS0044952,2
RTS0044953,1
RTS0044954,6
RTS0044955,3
RTS0044957,3
RTS0044958,3
RTS0044959,7
RTS0044960,2
RTS0044961,8
RTS0044962,3
RTS0044963,4
RTS0044964,2
RTS0044965,2
RTS0044966,9
RTS0044967,2
RTS0044968,7
RTS0044969,5
RTS0044970,2
RTS0044971,3
RTS0044972,4
RTS0044973,4
RTS0044974,4
RTS0044976,3
RTS0044977,3
RTS0044979,2
RTS0044980,6
RTS0044981,2
RTS0044982,1
RTS0044983,4
RTS0044984,2
RTS0044985,9
RTS0044986,1
RTS0044987,3
RTS0044988,2
RTS0044989,3
RTS0044990,5
RTS0044991,2
RTS0044992,3
RTS0044993,2
RTS0044996,2
RTS0044997,4
RTS0044998,4
RTS0044999,2
RTS0045000,4
RTS0045001,5
RTS0045002,1
RTS0045003,5
RTS0045004,4
RTS0045005,4
RTS0045006,4
RTS0045007,5
RTS0045008,2
RTS0045009,4
RTS0045010,7
RTS0045011,3
RTS0045012,2
RTS0045013,2
RTS0045014,9
RTS0045015,5
RTS0045016,7
RTS0045017,6
RTS0045018,3
RTS0045019,3
RTS0045020,5
RTS0045021,4
RTS0045023,9
RTS0045024,8
RTS0045025,4
RTS0045026,12
RTS0045027,9
RTS0045028,6
RTS0045029,2
RTS0045030,5
RTS0045031,2
RTS0045032,4
RTS0045033,5
RTS0045034,8
RTS0045035,9
RTS0045036,3
RTS0045038,7
RTS0045039,6
RTS0045040,3
RTS0045041,6
RTS0045042,2
RTS0045043,2
RTS0045044,2
RTS0045045,6
RTS0045046,5
RTS0045047,5
RTS0045048,1
RTS0045049,2
RTS0045050,8
RTS0045051,3
RTS0045052,2
RTS0045053,5
RTS0045054,7
RTS0045055,1
RTS0045056,3
RTS0045057,7
RTS0045058,3
RTS0045059,4
RTS0045060,6
RTS0045061,1
RTS0045063,2
RTS0045064,1
RTS0045065,6
RTS0045066,3
RTS0045067,7
RTS0045068,7
RTS0045069,3
RTS0045070,5
RTS0045071,4
RTS0045072,5
RTS0045073,10
RTS0045074,9
RTS0045075,8
RTS0045076,2
RTS0045077,3
RTS0045078,2
RTS0045079,7
RTS0045080,3
RTS0045081,3
RTS0045082,4
RTS0045083,6
RTS0045084,5
RTS0045085,3
RTS0045086,3
RTS0045087,2
RTS0045088,1
RTS0045089,6
RTS0045090,4
RTS0045091,3
RTS0045092,2
RTS0045093,2
RTS0045094,2
RTS0045095,1
RTS0045096,3
RTS0045097,2
RTS0045098,4
RTS0045099,1
RTS0045100,3
RTS0045101,3
RTS0045102,3
RTS0045103,4
RTS0045104,6
RTS0045105,3
RTS0045106,3
RTS0045107,8
RTS0045108,4
RTS0045109,3
RTS0045110,3
RTS0045111,10
RTS0045112,6
RTS0045113,4
RTS0045114,3
RTS0045115,1
RTS0045116,3
RTS0045117,3
RTS0045118,3
RTS0045119,2
RTS0045120,1
RTS0045121,5
RTS0045122,2
RTS0045123,2
RTS0045124,6
RTS0045125,2
RTS0045126,4
RTS0045127,6
RTS0045128,9
RTS0045129,3
RTS0045130,4
RTS0045131,4
RTS0045132,5
RTS0045133,2
RTS0045134,4
RTS0045135,3
RTS0045136,5
RTS0045137,4
RTS0045138,4
RTS0045139,2
RTS0045140,2
RTS0045142,5
RTS0045143,7
RTS0045144,8
RTS0045145,3
RTS0045146,4
RTS0045147,5
RTS0045148,1
RTS0045149,2
RTS0045150,4
RTS0045151,5
RTS0045152,6
RTS0045153,5
RTS0045154,8
RTS0045155,6
RTS0045156,6
RTS0045157,5
RTS0045158,1
RTS0045159,7
RTS0045160,2
RTS0045161,3
RTS0045162,1
RTS0045163,5
RTS0045164,4
RTS0045165,6
RTS0045166,2
RTS0045167,1
RTS0045168,4
RTS0045169,4
RTS0045170,4
RTS0045171,4
RTS0045172,2
RTS0045173,7
RTS0045174,6
RTS0045175,7
RTS0045176,3
RTS0045177,4
RTS0045178,2
RTS0045179,5
RTS0045180,1
RTS0045181,5
RTS0045182,3
RTS0045183,4
RTS0045184,7
RTS0045185,4
RTS0045186,6
RTS0045187,2
RTS0045188,1
RTS0045189,4
RTS0045190,7
RTS0045191,3
RTS0045192,3
RTS0045193,4
RTS0045194,3
RTS0045195,4
RTS0045196,4
RTS0045197,6
RTS0045198,9
RTS0045199,8
RTS0045200,2
RTS0045201,4
RTS0045202,6
RTS0045203,6
RTS0045204,3
RTS0045205,2
RTS0045206,4
RTS0045207,5
RTS0045208,3
RTS0045209,6
RTS0045210,9
RTS0045211,4
RTS0045212,6
RTS0045214,3
RTS0045215,4
RTS0045216,4
RTS0045217,3
RTS0045218,6
RTS0045219,8
RTS0045220,4
RTS0045221,2
RTS0045222,3
RTS0045223,6
RTS0045224,4
RTS0045225,5
RTS0045226,15
RTS0045227,9
RTS0045228,8
RTS0045229,4
RTS0045230,2
RTS0045231,2
RTS0045232,8
RTS0045233,8
RTS0045234,3
RTS0045235,8
RTS0045236,7
RTS0045237,7
RTS0045238,7
RTS0045239,2
RTS0045240,9
RTS0045241,2
RTS0045242,6
RTS0045243,5
RTS0045244,3
RTS0045245,4
RTS0045246,5
RTS0045247,7
RTS0045248,4
RTS0045249,8
RTS0045250,4
RTS0045251,3
RTS0045252,2
RTS0045253,4
RTS0045254,2
RTS0045255,2
RTS0045256,5
RTS0045257,4
RTS0045258,5
RTS0045259,8
RTS0045260,4
RTS0045261,4
RTS0045262,9
RTS0045263,6
RTS0045264,5
RTS0045265,10
RTS0045266,4
RTS0045267,3
RTS0045268,3
RTS0045269,4
RTS0045270,3
RTS0045271,3
RTS0045272,1
RTS0045273,3
RTS0045274,2
RTS0045275,5
RTS0045276,2
RTS0045277,11
RTS0045278,4
RTS0045280,1
RTS0045281,6
RTS0045282,3
RTS0045283,4
RTS0045284,1
RTS0045285,8
RTS0045286,6
RTS0045287,6
RTS0045288,2
RTS0045289,4
RTS0045290,1
RTS0045291,2
RTS0045292,5
RTS0045293,5
RTS0045294,2
RTS0045295,2
RTS0045296,4
RTS0045297,2
RTS0045298,4
RTS0045299,4
RTS0045300,3
RTS0045301,9
RTS0045302,3
RTS0045303,8
RTS0045304,4
RTS0045305,6
RTS0045307,3
RTS0045308,6
RTS0045309,4
RTS0045310,6
RTS0045311,1
RTS0045312,7
RTS0045314,2
RTS0045315,3
RTS0045316,11
RTS0045317,3
RTS0045318,6
RTS0045319,4
RTS0045320,4
RTS0045321,4
RTS0045322,3
RTS0045323,2
RTS0045324,3
RTS0045325,3
RTS0045326,4
RTS0045327,4
RTS0045328,1
RTS0045329,2
RTS0045330,5
RTS0045331,5
RTS0045332,4
RTS0045333,4
RTS0045334,1
RTS0045335,2
RTS0045336,3
RTS0045337,1
RTS0045338,5
RTS0045339,4
RTS0045340,2
RTS0045341,1
RTS0045342,8
RTS0045343,9
RTS0045344,4
RTS0045345,4
RTS0045346,3
RTS0045347,2
RTS0045348,2
RTS0045349,2
RTS0045350,1
RTS0045351,6
RTS0045352,3
RTS0045353,4
RTS0045354,5
RTS0045355,1
RTS0045356,7
RTS0045357,9
RTS0045358,6
RTS0045359,1
RTS0045360,3
RTS0045361,7
RTS0045362,1
RTS0045363,7
RTS0045364,4
RTS0045365,3
RTS0045366,6
RTS0045367,2
RTS0045368,3
RTS0045369,2
RTS0045371,5
RTS0045372,8
RTS0045373,7
RTS0045374,7
RTS0045375,5
RTS0045376,7
RTS0045377,5
RTS0045378,7
RTS0045379,10
RTS0045380,10
RTS0045381,3
RTS0045382,2
RTS0045383,4
RTS0045384,1
RTS0045385,2
RTS0045386,3
RTS0045387,5
RTS0045389,8
RTS0045390,3
RTS0045391,9
RTS0045392,3
RTS0045393,5
RTS0045394,6
RTS0045395,1
RTS0045396,4
RTS0045397,6
RTS0045398,2
RTS0045399,2
RTS0045400,2
RTS0045401,6
RTS0045402,3
RTS0045403,5
RTS0045404,3
RTS0045405,2
RTS0045406,4
RTS0045407,2
RTS0045408,5
RTS0045409,3
RTS0045410,4
RTS0045411,2
RTS0045412,8
RTS0045413,3
RTS0045414,2
RTS0045415,3
RTS0045416,4
RTS0045417,1
RTS0045418,2
RTS0045419,4
RTS0045420,4
RTS0045421,83
RTS0045422,86
RTS0045423,54
RTS0045424,93
RTS0045425,67
RTS0045426,2
RTS0045427,6
RTS0045428,6
RTS0045429,4
RTS0045430,5
RTS0045431,3
RTS0045432,2
RTS0045433,4
RTS0045434,9
RTS0045435,4
RTS0045436,5
RTS0045437,2
RTS0045438,6
RTS0045439,3
RTS0045440,7
RTS0045441,8
RTS0045442,9
RTS0045443,15
RTS0045444,7
RTS0045445,13
RTS0045446,7
RTS0045447,7
RTS0045448,9
RTS0045449,2
RTS0045450,3
RTS0045451,9
RTS0045452,5
RTS0045453,6
RTS0045454,2
RTS0045455,4
RTS0045456,4
RTS0045457,2
RTS0045458,6
RTS0045459,3
RTS0045460,7
RTS0045461,3
RTS0045462,6
RTS0045463,5
RTS0045464,2
RTS0045465,4
RTS0045466,10
RTS0045467,8
RTS0045469,8
RTS0045470,4
RTS0045471,3
RTS0045472,10
RTS0045473,7
RTS0045474,9
RTS0045475,7
RTS0045476,5
RTS0045477,3
RTS0045478,4
RTS0045479,6
RTS0045480,4
RTS0045481,3
RTS0045482,6
RTS0045483,3
RTS0045484,5
RTS0045485,3
RTS0045486,3
RTS0045487,3
RTS0045488,3
RTS0045489,2
RTS0045490,5
RTS0045491,14
RTS0045492,13
RTS0045493,13
RTS0045494,2
RTS0045495,5
RTS0045497,2
RTS0045498,11
RTS0045499,2
RTS0045500,4
RTS0045501,6
RTS0045502,4
RTS0045503,4
RTS0045504,7
RTS0045505,7
RTS0045506,58
RTS0045507,48
RTS0045508,41
RTS0045509,56
RTS0045510,37
RTS0045511,5
RTS0045512,2
RTS0045513,3
RTS0045514,7
RTS0045516,6
RTS0045517,11
RTS0045518,9
RTS0045519,3
RTS0045520,5
RTS0045521,4
RTS0045522,2
RTS0045524,3
RTS0045525,4
RTS0045526,6
RTS0045527,6
RTS0045528,6
RTS0045529,6
RTS0045530,4
RTS0045531,15
RTS0045532,4
RTS0045533,5
RTS0045534,9
RTS0045535,3
RTS0045536,7
RTS0045537,8
RTS0045538,3
RTS0045539,4
RTS0045540,7
RTS0045541,3
RTS0045542,3
RTS0045543,7
RTS0045544,1
RTS0045545,2
RTS0045546,6
RTS0045547,3
RTS0045548,3
RTS0045549,1
RTS0045550,6
RTS0045551,4
RTS0045552,4
RTS0045553,4
RTS0045554,3
RTS0045555,2
RTS0045556,3
RTS0045557,4
RTS0045558,7
RTS0045559,10
RTS0045561,3
RTS0045562,6
RTS0045563,1
RTS0045564,9
RTS0045565,5
RTS0045566,5
RTS0045567,2
RTS0045568,4
RTS0045569,3
RTS0045570,1
RTS0045571,8
RTS0045572,8
RTS0045573,4
RTS0045574,4
RTS0045575,6
RTS0045576,7
RTS0045577,11
RTS0045578,5
RTS0045579,10
RTS0045580,14
RTS0045581,7
RTS0045582,4
RTS0045583,4
RTS0045584,8
RTS0045585,3
RTS0045587,9
RTS0045588,3
RTS0045589,7
RTS0045590,5
RTS0045592,24
RTS0045593,21
RTS0045594,8
RTS0045595,16
RTS0045596,4
RTS0045597,2
RTS0045598,7
RTS0045599,4
RTS0045600,9
RTS0045601,2
RTS0045602,6
RTS0045603,2
RTS0045604,10
RTS0045606,4
RTS0045607,3
RTS0045608,3
RTS0045609,2
RTS0045610,3
RTS0045611,4
RTS0045612,2
RTS0045613,1
RTS0045614,5
RTS0045615,2
RTS0045616,4
RTS0045617,3
RTS0045618,2
RTS0045621,2
RTS0045622,6
RTS0045623,5
RTS0045624,3
RTS0045625,4
RTS0045626,4
RTS0045627,1
RTS0045628,4
RTS0045629,5
RTS0045630,4
RTS0045631,5
RTS0045632,3
RTS0045633,3
RTS0045634,3
RTS0045635,6
RTS0045636,9
RTS0045637,4
RTS0045638,5
RTS0045639,4
RTS0045640,5
RTS0045641,4
RTS0045642,2
RTS0045643,2
RTS0045644,2
RTS0045645,4
RTS0045646,2
RTS0045647,2
RTS0045648,4
RTS0045649,5
RTS0045650,6
RTS0045651,5
RTS0045652,6
RTS0045653,3
RTS0045654,5
RTS0045655,3
RTS0045656,2
RTS0045657,4
RTS0045658,3
RTS0045659,3
RTS0045660,6
RTS0045661,13
RTS0045662,6
RTS0045663,6
RTS0045664,5
RTS0045665,9
RTS0045666,5
RTS0045667,4
RTS0045668,1
RTS0045669,1
RTS0045670,5
RTS0045671,4
RTS0045672,3
RTS0045673,3
RTS0045674,5
RTS0045675,4
RTS0045676,8
RTS0045677,13
RTS0045678,18
RTS0045679,12
RTS0045680,17
RTS0045681,4
RTS0045682,6
RTS0045683,2
RTS0045684,4
RTS0045685,4
RTS0045687,3
RTS0045688,2
RTS0045689,5
RTS0045690,5
RTS0045691,5
RTS0045692,6
RTS0045693,4
RTS0045694,7
RTS0045695,3
RTS0045696,12
RTS0045697,9
RTS0045698,10
RTS0045699,5
RTS0045700,2
RTS0045701,4
RTS0045702,1
RTS0045703,7
RTS0045704,1
RTS0045705,2
RTS0045706,5
RTS0045707,6
RTS0045708,6
RTS0045709,3
RTS0045710,5
RTS0045712,5
RTS0045713,1
RTS0045714,6
RTS0045715,2
RTS0045716,6
RTS0045717,5
RTS0045718,3
RTS0045719,4
RTS0045720,6
RTS0045721,4
RTS0045722,6
RTS0045723,6
RTS0045724,6
RTS0045725,8
RTS0045726,7
RTS0045727,10
RTS0045728,1
RTS0045729,3
RTS0045730,3
RTS0045731,4
RTS0045732,6
RTS0045733,7
RTS0045734,6
RTS0045735,13
RTS0045736,16
RTS0045737,16
RTS0045738,19
RTS0045739,16
RTS0045740,12
RTS0045741,9
RTS0045742,5
RTS0045743,10
RTS0045744,12
RTS0045745,8
RTS0045746,6
RTS0045747,9
RTS0045748,6
RTS0045749,6
RTS0045750,7
RTS0045751,12
RTS0045752,4
RTS0045753,5
RTS0045754,8
RTS0045755,10
RTS0045756,8
RTS0045757,2
RTS0045758,12
RTS0045759,6
RTS0045760,7
RTS0045761,3
RTS0045762,4
RTS0045763,4
RTS0045764,4
RTS0045765,1
RTS0045766,10
RTS0045767,4
RTS0045768,16
RTS0045769,10
RTS0045770,8
RTS0045771,6
RTS0045772,3
RTS0045773,12
RTS0045774,5
RTS0045775,7
RTS0045776,3
RTS0045777,4
RTS0045778,2
RTS0045779,3
RTS0045780,2
RTS0045781,6
RTS0045782,6
RTS0045783,8
RTS0045784,5
RTS0045785,7
RTS0045786,5
RTS0045787,7
RTS0045788,4
RTS0045789,5
RTS0045790,2
RTS0045791,2
RTS0045792,3
RTS0045793,3
RTS0045794,3
RTS0045795,4
RTS0045796,3
RTS0045797,1
RTS0045798,3
RTS0045799,2
RTS0045800,2
RTS0045801,3
RTS0045802,4
RTS0045803,2
RTS0045804,4
RTS0045805,3
RTS0045806,6
RTS0045807,4
RTS0045808,2
RTS0045809,7
RTS0045810,3
RTS0045811,1
RTS0045812,2
RTS0045813,6
RTS0045814,2
RTS0045815,3
RTS0045816,4
RTS0045817,4
RTS0045818,1
RTS0045819,1
RTS0045820,3
RTS0045821,4
RTS0045822,10
RTS0045823,4
RTS0045824,11
RTS0045825,4
RTS0045826,5
RTS0045827,10
RTS0045828,12
RTS0045829,3
RTS0045830,8
RTS0045831,5
RTS0045832,6
RTS0045833,5
RTS0045834,1
RTS0045835,7
RTS0045836,24
RTS0045837,19
RTS0045838,13
RTS0045840,6
RTS0045841,16
RTS0045842,8
RTS0045843,6
RTS0045844,10
RTS0045845,6
RTS0045846,19
RTS0045848,7
RTS0045849,33
RTS0045851,2
RTS0045852,6
RTS0045853,7
RTS0045854,3
RTS0045855,5
RTS0045856,2
RTS0045857,5
RTS0045858,4
RTS0045859,2
RTS0045860,1
RTS0045861,1
RTS0045862,7
RTS0045863,1
RTS0045864,4
RTS0045865,7
RTS0045866,7
RTS0045867,7
RTS0045868,6
RTS0045869,2
RTS0045870,3
RTS0045871,6
RTS0045872,5
RTS0045873,5
RTS0045874,3
RTS0045875,5
RTS0045876,6
RTS0045877,3
RTS0045878,5
RTS0045879,3
RTS0045880,2
RTS0045881,4
RTS0045882,2
RTS0045883,3
RTS0045884,2
RTS0045886,8
RTS0045887,4
RTS0045888,1
RTS0045889,2
RTS0045890,8
RTS0045891,2
RTS0045893,3
RTS0045894,5
RTS0045895,2
RTS0045896,2
RTS0045897,3
RTS0045898,3
RTS0045899,10
RTS0045900,3
RTS0045901,1
RTS0045902,3
RTS0045903,11
RTS0045904,9
RTS0045905,5
RTS0045906,3
RTS0045907,4
RTS0045908,3
RTS0045909,2
RTS0045910,2
RTS0045911,3
RTS0045912,2
RTS0045913,4
RTS0045914,2
RTS0045915,1
RTS0045916,6
RTS0045917,1
RTS0045918,7
RTS0045919,3
RTS0045920,4
RTS0045921,1
RTS0045922,4
RTS0045923,1
RTS0045924,3
RTS0045925,2
RTS0045926,4
RTS0045927,6
RTS0045928,3
RTS0045929,2
RTS0045930,5
RTS0045931,9
RTS0045932,2
RTS0045933,1
RTS0045935,7
RTS0045939,5
RTS0045940,4
RTS0045941,3
RTS0045942,8
RTS0045943,14
RTS0045944,3
RTS0045945,9
RTS0045946,2
RTS0045947,2
RTS0045948,3
RTS0045949,4
RTS0045950,8
RTS0045951,1
RTS0045952,1
RTS0045953,5
RTS0045954,6
RTS0045955,3
RTS0045956,2
RTS0045957,1
RTS0045958,7
RTS0045959,3
RTS0045960,3
RTS0045961,3
RTS0045962,2
RTS0045963,2
RTS0045964,4
RTS0045965,5
RTS0045966,2
RTS0045967,3
RTS0045968,1
RTS0045969,5
RTS0045970,7
RTS0045971,4
RTS0045972,1
RTS0045974,4
RTS0045975,7
RTS0045976,6
RTS0045977,3
RTS0045978,1
RTS0045979,3
RTS0045980,4
RTS0045981,5
RTS0045982,9
RTS0045983,11
RTS0045984,4
RTS0045985,5
RTS0045986,4
RTS0045987,6
RTS0045988,3
RTS0045989,3
RTS0045990,4
RTS0045991,4
RTS0045992,4
RTS0045993,3
RTS0045994,4
RTS0045995,1
RTS0045996,2
RTS0045997,3
RTS0045998,1
RTS0045999,3
RTS0046000,1
RTS0046001,8
RTS0046002,5
RTS0046003,4
RTS0046004,3
RTS0046005,5
RTS0046006,3
RTS0046007,4
RTS0046008,1
RTS0046009,5
RTS0046010,2
RTS0046011,3
RTS0046012,1
RTS0046013,4
RTS0046014,3
RTS0046015,3
RTS0046016,1
RTS0046017,6
RTS0046018,1
RTS0046019,2
RTS0046020,4
RTS0046021,1
RTS0046022,7
RTS0046023,3
RTS0046024,6
RTS0046025,1
RTS0046026,1
RTS0046027,2
RTS0046028,4
RTS0046030,5
RTS0046031,3
RTS0046032,2
RTS0046034,4
RTS0046035,2
RTS0046036,6
RTS0046037,3
RTS0046038,7
RTS0046039,2
RTS0046041,2
RTS0046042,4
RTS0046043,1
RTS0046044,3
RTS0046045,3
RTS0046047,1
RTS0046048,3
RTS0046049,7
RTS0046050,3
RTS0046051,6
RTS0046052,6
RTS0046053,4
RTS0046054,7
RTS0046055,10
RTS0046056,8
RTS0046057,5
RTS0046058,10
RTS0046059,8
RTS0046060,4
RTS0046061,1
RTS0046062,4
RTS0046063,5
RTS0046064,6
RTS0046065,7
RTS0046066,5
RTS0046067,6
RTS0046068,4
RTS0046069,5
RTS0046070,3
RTS0046071,9
RTS0046072,5
RTS0046073,7
RTS0046074,1
RTS0046075,4
RTS0046076,3
RTS0046078,2
RTS0046079,2
RTS0046080,3
RTS0046081,3
RTS0046082,5
RTS0046083,4
RTS0046084,4
RTS0046085,3
RTS0046086,8
RTS0046087,5
RTS0046088,5
RTS0046089,1
RTS0046090,4
RTS0046091,4
RTS0046092,14
RTS0046093,3
RTS0046094,2
RTS0046095,7
RTS0046096,4
RTS0046097,3
RTS0046098,1
RTS0046099,5
RTS0046100,4
RTS0046101,1
RTS0046102,1
RTS0046103,5
RTS0046104,6
RTS0046105,3
RTS0046106,4
RTS0046107,4
RTS0046108,3
RTS0046109,2
RTS0046110,4
RTS0046111,6
RTS0046112,8
RTS0046113,10
RTS0046114,3
RTS0046115,6
RTS0046116,6
RTS0046117,7
RTS0046119,4
RTS0046121,7
RTS0046122,2
RTS0046123,4
RTS0046124,2
RTS0046125,5
RTS0046126,6
RTS0046127,2
RTS0046129,7
RTS0046130,5
RTS0046131,4
RTS0046132,6
RTS0046133,5
RTS0046134,6
RTS0046135,3
RTS0046136,4
RTS0046137,6
RTS0046138,1
RTS0046140,9
RTS0046141,7
RTS0046142,8
RTS0046143,13
RTS0046144,7
RTS0046145,8
RTS0046146,3
RTS0046147,5
RTS0046148,2
RTS0046149,3
RTS0046150,6
RTS0046152,1
RTS0046153,3
RTS0046154,3
RTS0046155,4
RTS0046156,3
RTS0046157,2
RTS0046158,1
RTS0046159,5
RTS0046160,1
RTS0046161,3
RTS0046162,4
RTS0046163,6
RTS0046164,3
RTS0046165,6
RTS0046166,4
RTS0046167,6
RTS0046168,1
RTS0046169,4
RTS0046170,4
RTS0046171,3
RTS0046172,2
RTS0046173,3
RTS0046175,5
RTS0046176,3
RTS0046177,3
RTS0046178,1
RTS0046179,1
RTS0046180,5
RTS0046181,1
RTS0046182,4
RTS0046183,2
RTS0046184,3
RTS0046185,3
RTS0046186,2
RTS0046187,5
RTS0046188,16
RTS0046191,4
RTS0046193,1
RTS0046194,3
RTS0046195,5
RTS0046196,3
RTS0046197,1
RTS0046198,1
RTS0046199,7
RTS0046200,3
RTS0046201,3
RTS0046202,4
RTS0046203,6
RTS0046204,2
RTS0046205,9
RTS0046206,5
RTS0046207,6
RTS0046208,1
RTS0046209,6
RTS0046210,2
RTS0046211,2
RTS0046212,2
RTS0046213,13
RTS0046214,13
RTS0046215,8
RTS0046216,13
RTS0046217,7
RTS0046218,5
RTS0046219,2
RTS0046220,2
RTS0046221,1
RTS0046222,1
RTS0046224,2
RTS0046225,6
RTS0046226,1
RTS0046227,4
RTS0046228,2
RTS0046229,5
RTS0046230,6
RTS0046232,5
RTS0046233,4
RTS0046234,6
RTS0046235,9
RTS0046236,4
RTS0046237,6
RTS0046238,3
RTS0046239,1
RTS0046240,2
RTS0046241,1
RTS0046243,1
RTS0046245,2
RTS0046246,5
RTS0046247,5
RTS0046249,3
RTS0046250,6
RTS0046251,4
RTS0046252,18
RTS0046253,8
RTS0046254,3
RTS0046255,4
RTS0046256,5
RTS0046257,1
RTS0046258,1
RTS0046259,6
RTS0046260,3
RTS0046262,6
RTS0046263,7
RTS0046264,3
RTS0046265,2
RTS0046266,5
RTS0046267,5
RTS0046268,7
RTS0046269,5
RTS0046270,2
RTS0046271,4
RTS0046272,1
RTS0046273,6
RTS0046274,5
RTS0046275,1
RTS0046276,4
RTS0046277,8
RTS0046278,7
RTS0046279,8
RTS0046280,4
RTS0046281,4
RTS0046282,4
RTS0046283,1
RTS0046284,1
RTS0046285,2
RTS0046286,4
RTS0046288,4
RTS0046289,7
RTS0046290,3
RTS0046291,2
RTS0046292,1
RTS0046293,7
RTS0046294,2
RTS0046295,17
RTS0046296,3
RTS0046297,15
RTS0046298,4
RTS0046299,3
RTS0046301,3
RTS0046302,6
RTS0046303,3
RTS0046304,1
RTS0046305,3
RTS0046306,2
RTS0046307,2
RTS0046308,5
RTS0046310,5
RTS0046311,8
RTS0046312,5
RTS0046313,4
RTS0046314,2
RTS0046315,4
RTS0046316,3
RTS0046317,2
RTS0046318,2
RTS0046319,4
RTS0046320,5
RTS0046321,4
RTS0046322,3
RTS0046323,4
RTS0046325,3
RTS0046326,3
RTS0046327,2
RTS0046328,6
RTS0046329,6
RTS0046330,3
RTS0046331,8
RTS0046332,5
RTS0046333,4
RTS0046334,8
RTS0046335,5
RTS0046336,9
RTS0046342,2
RTS0046343,5
RTS0046344,1
RTS0046345,1
RTS0046346,3
RTS0046347,30
RTS0046348,24
RTS0046349,27
RTS0046350,6
RTS0046351,4
RTS0046352,3
RTS0046353,4
RTS0046354,1
RTS0046355,3
RTS0046356,6
RTS0046357,6
RTS0046358,3
RTS0046359,4
RTS0046360,3
RTS0046361,3
RTS0046362,4
RTS0046363,5
RTS0046364,3
RTS0046365,7
RTS0046366,5
RTS0046367,2
RTS0046368,7
RTS0046369,7
RTS0046370,3
RTS0046371,1
RTS0046372,4
RTS0046374,2
RTS0046375,2
RTS0046376,2
RTS0046378,1
RTS0046379,4
RTS0046380,3
RTS0046381,3
RTS0046382,3
RTS0046383,4
RTS0046384,3
RTS0046385,4
RTS0046387,4
RTS0046388,5
RTS0046389,2
RTS0046390,2
RTS0046392,2
RTS0046393,2
RTS0046394,4
RTS0046395,4
RTS0046396,1
RTS0046397,4
RTS0046398,2
RTS0046399,5
RTS0046400,1
RTS0046401,6
RTS0046402,3
RTS0046403,1
RTS0046404,2
RTS0046405,4
RTS0046406,2
RTS0046407,7
RTS0046408,3
RTS0046409,3
RTS0046410,6
RTS0046411,2
RTS0046412,6
RTS0046413,18
RTS0046414,36
RTS0046415,17
RTS0046416,1
RTS0046417,8
RTS0046418,13
RTS0046419,6
RTS0046420,6
RTS0046421,8
RTS0046422,3
RTS0046423,2
RTS0046424,7
RTS0046425,3
RTS0046426,1
RTS0046427,8
RTS0046428,2
RTS0046429,3
RTS0046430,2
RTS0046431,4
RTS0046432,9
RTS0046433,5
RTS0046434,9
RTS0046435,8
RTS0046439,3
RTS0046440,6
RTS0046441,6
RTS0046442,4
RTS0046443,5
RTS0046444,2
RTS0046445,2
RTS0046447,3
RTS0046448,1
RTS0046449,6
RTS0046450,12
RTS0046451,5
RTS0046452,8
RTS0046453,10
RTS0046454,8
RTS0046455,8
RTS0046456,2
RTS0046457,6
RTS0046458,4
RTS0046459,13
RTS0046460,8
RTS0046461,6
RTS0046462,5
RTS0046463,4
RTS0046464,2
RTS0046466,3
RTS0046468,2
RTS0046469,4
RTS0046470,4
RTS0046471,4
RTS0046472,2
RTS0046473,4
RTS0046474,2
RTS0046475,5
RTS0046476,3
RTS0046477,4
RTS0046478,3
RTS0046479,2
RTS0046480,3
RTS0046481,3
RTS0046482,4
RTS0046483,3
RTS0046484,7
RTS0046485,3
RTS0046486,1
RTS0046487,5
RTS0046488,1
RTS0046489,4
RTS0046490,2
RTS0046491,5
RTS0046492,3
RTS0046493,9
RTS0046494,5
RTS0046495,2
RTS0046496,6
RTS0046497,2
RTS0046498,5
RTS0046499,12
RTS0046500,12
RTS0046501,8
RTS0046502,1
RTS0046503,2
RTS0046504,3
RTS0046505,2
RTS0046506,3
RTS0046507,3
RTS0046508,3
RTS0046509,4
RTS0046510,1
RTS0046511,1
RTS0046512,3
RTS0046513,8
RTS0046514,2
RTS0046515,6
RTS0046516,5
RTS0046517,5
RTS0046518,3
RTS0046519,5
RTS0046520,1
RTS0046521,2
RTS0046522,3
RTS0046524,3
RTS0046525,3
RTS0046526,2
RTS0046527,3
RTS0046528,3
RTS0046529,3
RTS0046530,2
RTS0046531,5
RTS0046532,2
RTS0046533,4
RTS0046534,2
RTS0046535,1
RTS0046536,4
RTS0046537,3
RTS0046538,3
RTS0046539,1
RTS0046540,4
RTS0046541,3
RTS0046542,6
RTS0046543,6
RTS0046544,2
RTS0046545,11
RTS0046546,2
RTS0046548,4
RTS0046549,5
RTS0046550,3
RTS0046551,3
RTS0046552,5
RTS0046553,16
RTS0046554,4
RTS0046555,8
RTS0046556,10
RTS0046557,2
RTS0046558,3
RTS0046559,6
RTS0046560,5
RTS0046561,4
RTS0046562,5
RTS0046563,2
RTS0046564,2
RTS0046565,4
RTS0046566,7
RTS0046567,9
RTS0046568,5
RTS0046569,2
RTS0046570,2
RTS0046571,2
RTS0046572,11
RTS0046573,21
RTS0046574,18
RTS0046575,1
RTS0046577,3
RTS0046578,6
RTS0046580,4
RTS0046581,5
RTS0046582,4
RTS0046583,3
RTS0046584,3
RTS0046585,4
RTS0046586,3
RTS0046587,3
RTS0046588,3
RTS0046589,3
RTS0046590,5
RTS0046591,6
RTS0046592,2
RTS0046593,4
RTS0046594,6
RTS0046595,5
RTS0046596,3
RTS0046598,5
RTS0046599,8
RTS0046600,9
RTS0046601,12
RTS0046602,7
RTS0046603,3
RTS0046604,5
RTS0046605,4
RTS0046606,7
RTS0046607,7
RTS0046608,2
RTS0046609,5
RTS0046610,2
RTS0046611,2
RTS0046612,3
RTS0046613,1
RTS0046614,8
RTS0046615,3
RTS0046616,3
RTS0046617,5
RTS0046618,2
RTS0046619,4
RTS0046620,9
RTS0046621,2
RTS0046622,7
RTS0046623,1
RTS0046624,3
RTS0046625,1
RTS0046626,7
RTS0046627,1
RTS0046628,4
RTS0046629,6
RTS0046630,4
RTS0046631,5
RTS0046632,6
RTS0046633,6
RTS0046634,8
RTS0046635,3
RTS0046636,3
RTS0046637,6
RTS0046638,7
RTS0046639,2
RTS0046640,5
RTS0046641,3
RTS0046642,3
RTS0046643,3
RTS0046644,7
RTS0046645,7
RTS0046646,3
RTS0046647,1
RTS0046648,3
RTS0046649,1
RTS0046650,1
RTS0046652,6
RTS0046653,11
RTS0046654,6
RTS0046655,4
RTS0046656,5
RTS0046657,2
RTS0046658,9
RTS0046659,5
RTS0046660,3
RTS0046661,4
RTS0046662,4
RTS0046663,4
RTS0046664,1
RTS0046665,5
RTS0046666,2
RTS0046667,6
RTS0046668,6
RTS0046669,3
RTS0046670,4
RTS0046671,2
RTS0046672,6
RTS0046673,3
RTS0046674,7
RTS0046675,3
RTS0046676,2
RTS0046677,4
RTS0046678,1
RTS0046679,3
RTS0046680,2
RTS0046681,1
RTS0046682,2
RTS0046683,1
RTS0046684,3
RTS0046685,4
RTS0046686,4
RTS0046687,5
RTS0046688,4
RTS0046689,1
RTS0046690,5
RTS0046691,3
RTS0046692,4
RTS0046693,4
RTS0046694,2
RTS0046695,3
RTS0046696,5
RTS0046697,8
RTS0046698,6
RTS0046699,2
RTS0046700,4
RTS0046701,8
RTS0046702,9
RTS0046703,17
RTS0046704,40
RTS0046705,32
RTS0046706,15
RTS0046707,33
RTS0046708,26
RTS0046709,8
RTS0046710,5
RTS0046711,5
RTS0046712,1
RTS0046713,5
RTS0046714,13
RTS0046715,2
RTS0046716,5
RTS0046717,5
RTS0046718,2
RTS0046719,2
RTS0046720,7
RTS0046721,6
RTS0046722,7
RTS0046723,3
RTS0046724,3
RTS0046725,3
RTS0046726,4
RTS0046727,8
RTS0046728,3
RTS0046729,2
RTS0046730,5
RTS0046731,5
RTS0046732,2
RTS0046733,2
RTS0046734,4
RTS0046735,1
RTS0046736,2
RTS0046737,3
RTS0046738,5
RTS0046739,2
RTS0046740,3
RTS0046741,2
RTS0046742,4
RTS0046743,5
RTS0046744,1
RTS0046745,10
RTS0046746,4
RTS0046747,7
RTS0046748,11
RTS0046749,2
RTS0046750,1
RTS0046751,3
RTS0046752,1
RTS0046753,5
RTS0046754,3
RTS0046755,1
RTS0046756,5
RTS0046757,3
RTS0046758,4
RTS0046759,11
RTS0046760,6
RTS0046761,5
RTS0046763,8
RTS0046764,4
RTS0046765,1
RTS0046766,4
RTS0046767,3
RTS0046768,11
RTS0046769,9
RTS0046770,13
RTS0046771,4
RTS0046772,4
RTS0046773,3
RTS0046774,4
RTS0046775,5
RTS0046777,7
RTS0046778,2
RTS0046779,4
RTS0046780,3
RTS0046781,7
RTS0046782,1
RTS0046783,3
RTS0046784,1
RTS0046785,3
RTS0046790,8
RTS0046791,8
RTS0046792,6
RTS0046794,2
RTS0046795,1
RTS0046796,2
RTS0046797,3
RTS0046798,1
RTS0046799,5
RTS0046800,3
RTS0046801,18
RTS0046802,20
RTS0046803,2
RTS0046804,1
RTS0046805,4
RTS0046806,3
RTS0046807,2
RTS0046808,2
RTS0046809,2
RTS0046810,3
RTS0046811,2
RTS0046812,2
RTS0046813,5
RTS0046814,6
RTS0046815,8
RTS0046816,4
RTS0046817,4
RTS0046818,5
RTS0046819,3
RTS0046820,4
RTS0046821,4
RTS0046822,5
RTS0046823,5
RTS0046824,5
RTS0046825,5
RTS0046826,1
RTS0046827,7
RTS0046828,2
RTS0046829,2
RTS0046830,4
RTS0046831,4
RTS0046833,3
RTS0046835,3
RTS0046836,17
RTS0046837,20
RTS0046838,3
RTS0046839,3
RTS0046840,4
RTS0046841,3
RTS0046842,9
RTS0046843,19
RTS0046846,5
RTS0046849,3
RTS0046850,5
RTS0046851,1
RTS0046853,6
RTS0046854,3
RTS0046855,4
RTS0046856,2
RTS0046857,2
RTS0046858,4
RTS0046859,2
RTS0046860,7
RTS0046861,7
RTS0046862,7
RTS0046863,8
RTS0046864,5
RTS0046866,2
RTS0046867,4
RTS0046868,3
RTS0046869,11
RTS0046870,8
RTS0046871,4
RTS0046872,4
RTS0046873,1
RTS0046874,5
RTS0046875,5
RTS0046876,7
RTS0046877,7
RTS0046878,4
RTS0046879,8
RTS0046880,7
RTS0046881,7
RTS0046882,3
RTS0046885,4
RTS0046886,5
RTS0046887,1
RTS0046889,3
RTS0046890,8
RTS0046891,4
RTS0046892,4
RTS0046893,2
RTS0046894,1
RTS0046895,3
RTS0046897,11
RTS0046899,7
RTS0046900,10
RTS0046902,5
RTS0046903,2
RTS0046904,4
RTS0046905,6
RTS0046906,4
RTS0046907,3
RTS0046908,3
RTS0046909,11
RTS0046910,2
RTS0046911,5
RTS0046912,3
RTS0046913,4
RTS0046915,5
RTS0046916,2
RTS0046918,73
RTS0046919,62
RTS0046920,9
RTS0046921,5
RTS0046922,3
RTS0046923,1
RTS0046924,8
RTS0046925,3
RTS0046926,5
RTS0046927,3
RTS0046928,1
RTS0046929,4
RTS0046930,6
RTS0046931,1
RTS0046933,2
RTS0046934,6
RTS0046935,4
RTS0046936,4
RTS0046937,3
RTS0046938,6
RTS0046939,5
RTS0046940,3
RTS0046942,5
RTS0046943,3
RTS0046944,4
RTS0046946,8
RTS0046948,2
RTS0046949,2
RTS0046950,2
RTS0046951,7
RTS0046952,2
RTS0046954,3
RTS0046955,4
RTS0046956,3
RTS0046957,5
RTS0046958,4
RTS0046959,2
RTS0046960,6
RTS0046961,10
RTS0046962,65
RTS0046963,3
RTS0046965,6
RTS0046966,7
RTS0046967,3
RTS0046968,2
RTS0047054,3
RTS0047055,1
RTS0047056,3
RTS0047057,2
RTS0047058,6
RTS0047060,4
RTS0047061,3
RTS0047062,4
RTS0047063,3
RTS0047064,6
RTS0047065,8
RTS0047066,4
RTS0047067,1
RTS0047068,3
RTS0047069,6
RTS0047070,5
RTS0047071,4
RTS0047072,5
RTS0047073,6
RTS0047074,8
RTS0047075,2
RTS0047076,5
RTS0047077,6
RTS0047078,1
RTS0047079,4
RTS0047080,8
RTS0047081,2
RTS0047082,5
RTS0047083,2
RTS0047084,6
RTS0047085,1
RTS0047086,4
RTS0047087,4
RTS0047088,4
RTS0047089,7
RTS0047091,3
RTS0047092,1
RTS0047093,3
RTS0047094,4
RTS0047095,6
RTS0047096,2
RTS0047097,2
RTS0047098,2
RTS0047099,5
RTS0047100,2
RTS0047101,6
RTS0047102,5
RTS0047103,8
RTS0047104,1
RTS0047105,9
RTS0047106,10
RTS0047107,11
RTS0047108,9
RTS0047109,7
RTS0047110,6
RTS0047111,4
RTS0047112,4
RTS0047113,4
RTS0047114,5
RTS0047115,4
RTS0047116,5
RTS0047117,11
RTS0047118,5
RTS0047119,4
RTS0047120,3
RTS0047121,5
RTS0047122,7
RTS0047123,5
RTS0047124,3
RTS0047125,3
RTS0047126,4
RTS0047127,4
RTS0047128,3
RTS0047129,12
RTS0047130,7
RTS0047131,3
RTS0047132,7
RTS0047133,5
RTS0047134,4
RTS0047135,9
RTS0047136,10
RTS0047137,5
RTS0047138,4
RTS0047139,3
RTS0047140,2
RTS0047141,2
RTS0047142,3
RTS0047144,6
RTS0047145,1
RTS0047146,4
RTS0047147,2
RTS0047148,5
RTS0047149,8
RTS0047150,9
RTS0047151,4
RTS0047152,5
RTS0047153,4
RTS0047154,10
RTS0047156,1
RTS0047157,3
RTS0047158,4
RTS0047160,6
RTS0047165,2
RTS0047166,3
RTS0047167,14
RTS0047169,3
RTS0047170,6
RTS0047171,1
RTS0047172,4
RTS0047173,4
RTS0047174,3
RTS0047175,2
RTS0047176,8
RTS0047177,4
RTS0047178,1
RTS0047179,2
RTS0047180,2
RTS0047181,3
RTS0047182,5
RTS0047183,6
RTS0047184,5
RTS0047185,7
RTS0047186,3
RTS0047187,5
RTS0047188,7
RTS0047189,7
RTS0047190,2
RTS0047191,4
RTS0047192,4
RTS0047193,7
RTS0047194,3
RTS0047195,4
RTS0047196,6
RTS0047197,4
RTS0047198,6
RTS0047199,2
RTS0047200,3
RTS0047201,6
RTS0047202,3
RTS0047203,3
RTS0047204,3
RTS0047205,2
RTS0047206,2
RTS0047207,3
RTS0047208,30
RTS0047209,19
RTS0047210,23
RTS0047211,31
RTS0047212,6
RTS0047213,3
RTS0047214,1
RTS0047215,4
RTS0047216,5
RTS0047217,5
RTS0047218,4
RTS0047219,10
RTS0047220,2
RTS0047221,6
RTS0047222,5
RTS0047223,5
RTS0047225,5
RTS0047226,7
RTS0047229,3
RTS0047230,1
RTS0047231,8
RTS0047232,5
RTS0047233,1
RTS0047234,2
RTS0047235,1
RTS0047236,3
RTS0047237,6
RTS0047238,6
RTS0047239,14
RTS0047240,4
RTS0047241,1
RTS0047242,5
RTS0047243,7
RTS0047244,3
RTS0047245,3
RTS0047246,5
RTS0047247,2
RTS0047248,5
RTS0047249,5
RTS0047250,9
RTS0047252,4
RTS0047253,4
RTS0047254,6
RTS0047255,3
RTS0047256,2
RTS0047257,7
RTS0047258,10
RTS0047259,3
RTS0047260,7
RTS0047261,2
RTS0047262,8
RTS0047263,7
RTS0047264,7
RTS0047266,2
RTS0047267,13
RTS0047268,5
RTS0047269,10
RTS0047270,13
RTS0047271,8
RTS0047272,5
RTS0047273,5
RTS0047274,1
RTS0047276,4
RTS0047277,8
RTS0047278,7
RTS0047279,6
RTS0047280,5
RTS0047281,4
RTS0047282,7
RTS0047283,2
RTS0047284,5
RTS0047290,11
RTS0047291,16
RTS0047292,5
RTS0047293,5
RTS0047294,13
RTS0047295,2
RTS0047296,10
RTS0047297,4
RTS0047298,1
RTS0047299,3
RTS0047300,4
RTS0047301,5
RTS0047302,1
RTS0047303,9
RTS0047304,3
RTS0047305,9
RTS0047306,3
RTS0047307,6
RTS0047308,7
RTS0047309,3
RTS0047310,5
RTS0047311,3
RTS0047312,4
RTS0047313,6
RTS0047314,7
RTS0047315,7
RTS0047316,5
RTS0047317,4
RTS0047318,10
RTS0047319,6
RTS0047320,9
RTS0047321,8
RTS0047322,6
RTS0047323,3
RTS0047324,3
RTS0047325,1
RTS0047326,6
RTS0047327,5
RTS0047328,6
RTS0047329,1
RTS0047331,7
RTS0047332,4
RTS0047333,2
RTS0047334,3
RTS0047335,8
RTS0047336,3
RTS0047337,1
RTS0047338,4
RTS0047339,1
RTS0047340,13
RTS0047341,7
RTS0047342,6
RTS0047343,7
RTS0047344,6
RTS0047345,2
RTS0047346,4
RTS0047348,5
RTS0047349,9
RTS0047350,5
RTS0047351,2
RTS0047352,9
RTS0047353,4
RTS0047354,9
RTS0047357,1
RTS0047358,3
RTS0047359,1
RTS0047360,5
RTS0047361,2
RTS0047362,4
RTS0047363,4
RTS0047364,5
RTS0047365,2
RTS0047366,2
RTS0047367,3
RTS0047368,4
RTS0047369,5
RTS0047373,4
RTS0047374,2
RTS0047375,4
RTS0047376,2
RTS0047377,4
RTS0047378,2
RTS0047379,3
RTS0047380,10
RTS0047381,3
RTS0047382,4
RTS0047383,4
RTS0047384,1
RTS0047385,1
RTS0047386,1
RTS0047387,3
RTS0047388,3
RTS0047389,7
RTS0047390,1
RTS0047391,7
RTS0047392,3
RTS0047393,9
RTS0047394,2
RTS0047395,5
RTS0047396,12
RTS0047397,4
RTS0047398,3
RTS0047399,5
RTS0047400,3
RTS0047401,3
RTS0047402,4
RTS0047403,5
RTS0047404,2
RTS0047405,5
RTS0047406,3
RTS0047407,6
RTS0047408,2
RTS0047409,7
RTS0047410,6
RTS0047411,12
RTS0047412,5
RTS0047413,7
RTS0047414,8
RTS0047415,7
RTS0047417,3
RTS0047418,7
RTS0047419,3
RTS0047420,6
RTS0047421,2
RTS0047422,4
RTS0047423,3
RTS0047424,2
RTS0047425,4
RTS0047426,5
RTS0047427,7
RTS0047428,6
RTS0047429,6
RTS0047430,3
RTS0047431,1
RTS0047432,4
RTS0047433,2
RTS0047434,5
RTS0047435,6
RTS0047436,4
RTS0047437,4
RTS0047438,6
RTS0047439,2
RTS0047440,2
RTS0047441,8
RTS0047442,1
RTS0047445,8
RTS0047446,3
RTS0047447,4
RTS0047448,3
RTS0047449,5
RTS0047450,2
RTS0047451,3
RTS0047452,4
RTS0047453,1
RTS0047454,2
RTS0047455,2
RTS0047456,3
RTS0047457,7
RTS0047458,3
RTS0047459,4
RTS0047460,3
RTS0047461,3
RTS0047462,3
RTS0047463,6
RTS0047464,5
RTS0047465,4
RTS0047466,5
RTS0047467,1
RTS0047468,5
RTS0047469,1
RTS0047471,2
RTS0047472,3
RTS0047473,3
RTS0047474,2
RTS0047475,1
RTS0047476,3
RTS0047477,12
RTS0047479,4
RTS0047480,4
RTS0047481,3
RTS0047482,4
RTS0047483,3
RTS0047484,7
RTS0047485,2
RTS0047486,3
RTS0047487,3
RTS0047488,8
RTS0047489,7
RTS0047490,1
RTS0047493,3
RTS0047494,9
RTS0047495,4
RTS0047496,3
RTS0047497,4
RTS0047498,2
RTS0047499,3
RTS0047500,1
RTS0047501,3
RTS0047502,5
RTS0047503,1
RTS0047504,5
RTS0047505,5
RTS0047506,5
RTS0047507,8
RTS0047508,3
RTS0047509,5
RTS0047510,6
RTS0047511,4
RTS0047512,4
RTS0047513,1
RTS0047514,3
RTS0047515,2
RTS0047516,4
RTS0047517,4
RTS0047518,9
RTS0047520,7
RTS0047521,7
RTS0047522,5
RTS0047523,3
RTS0047524,3
RTS0047525,3
RTS0047526,5
RTS0047527,5
RTS0047528,2
RTS0047529,6
RTS0047530,4
RTS0047531,4
RTS0047532,3
RTS0047533,1
RTS0047534,3
RTS0047535,5
RTS0047536,3
RTS0047537,5
RTS0047538,9
RTS0047540,8
RTS0047541,11
RTS0047543,5
RTS0047544,3
RTS0047545,4
RTS0047546,6
RTS0047547,4
RTS0047548,5
RTS0047549,4
RTS0047550,5
RTS0047551,5
RTS0047552,2
RTS0047553,4
RTS0047558,4
RTS0047559,9
RTS0047560,5
RTS0047562,3
RTS0047563,3
RTS0047564,6
RTS0047565,1
RTS0047566,4
RTS0047567,6
RTS0047568,3
RTS0047569,6
RTS0047570,3
RTS0047571,6
RTS0047572,8
RTS0047573,3
RTS0047574,1
RTS0047575,4
RTS0047576,3
RTS0047577,3
RTS0047578,3
RTS0047579,5
RTS0047580,6
RTS0047581,5
RTS0047582,2
RTS0047583,1
RTS0047584,2
RTS0047585,3
RTS0047586,1
RTS0047587,5
RTS0047588,3
RTS0047590,3
RTS0047591,2
RTS0047592,4
RTS0047593,3
RTS0047594,2
RTS0047595,2
RTS0047596,3
RTS0047597,2
RTS0047598,3
RTS0047599,1
RTS0047600,3
RTS0047601,7
RTS0047602,4
RTS0047603,4
RTS0047604,3
RTS0047606,4
RTS0047613,8
RTS0047614,2
RTS0047616,2
RTS0047617,8
RTS0047618,4
RTS0047620,2
RTS0047622,2
RTS0047624,1
RTS0047625,3
RTS0047626,4
RTS0047627,3
RTS0047628,1
RTS0047629,5
RTS0047630,1
RTS0047631,1
RTS0047632,6
RTS0047633,3
RTS0047634,2
RTS0047635,2
RTS0047636,3
RTS0047637,4
RTS0047638,2
RTS0047639,1
RTS0047640,2
RTS0047641,3
RTS0047642,2
RTS0047643,1
RTS0047644,2
RTS0047645,3
RTS0047646,1
RTS0047647,4
RTS0047650,2
RTS0047651,1
RTS0047652,3
RTS0047653,1
RTS0047654,4
RTS0047656,2
RTS0047658,2
RTS0047659,2
RTS0047660,2
RTS0047661,4
RTS0047662,2
RTS0047663,1
RTS0047664,3
RTS0047665,2
RTS0047666,4
RTS0047667,2
RTS0047668,6
RTS0047669,2
RTS0047670,4
RTS0047672,2
RTS0047673,5
RTS0047674,1
RTS0047675,2
RTS0047676,1
RTS0047677,2
RTS0047678,1
RTS0047680,4
RTS0047681,1
RTS0047682,2
RTS0047684,2
RTS0047685,2
RTS0047686,1
RTS0047687,4
RTS0047688,1
RTS0047689,4
RTS0047691,3
RTS0047692,4
RTS0047693,4
RTS0047694,1
RTS0047695,1
RTS0047696,1
RTS0047697,2
RTS0047698,2
RTS0047699,3
RTS0047700,2
RTS0047701,3
RTS0047702,7
RTS0047703,5
RTS0047704,5
RTS0047705,2
RTS0047706,1
RTS0047707,6
RTS0047708,10
RTS0047709,59
RTS0047710,9
RTS0047711,4
RTS0047712,14
RTS0047713,4
RTS0047714,8
RTS0047715,3
RTS0047716,7
RTS0047717,3
RTS0047718,5
RTS0047720,2
RTS0047721,6
RTS0047722,8
RTS0047723,8
RTS0047724,5
RTS0047725,3
RTS0047726,12
RTS0047727,10
RTS0047728,2
RTS0047729,1
RTS0047730,2
RTS0047731,1
RTS0047732,3
RTS0047733,6
RTS0047734,5
RTS0047735,4
RTS0047736,2
RTS0047737,8
RTS0047738,5
RTS0047739,3
RTS0047740,4
RTS0047741,7
RTS0047742,8
RTS0047743,3
RTS0047744,8
RTS0047745,9
RTS0047746,4
RTS0047747,3
RTS0047748,6
RTS0047749,5
RTS0047750,3
RTS0047752,2
RTS0047753,6
RTS0047754,9
RTS0047755,7
RTS0047756,5
RTS0047757,3
RTS0047758,6
RTS0047759,5
RTS0047760,2
RTS0047761,6
RTS0047762,4
RTS0047763,4
RTS0047764,4
RTS0047765,5
RTS0047766,9
RTS0047767,5
RTS0047768,4
RTS0047769,1
RTS0047770,7
RTS0047771,6
RTS0047772,6
RTS0047773,4
RTS0047774,4
RTS0047775,1
RTS0047776,4
RTS0047777,3
RTS0047778,4
RTS0047779,3
RTS0047780,2
RTS0047781,7
RTS0047782,8
RTS0047783,4
RTS0047784,1
RTS0047785,1
RTS0047786,10
RTS0047787,10
RTS0047788,1
RTS0047789,2
RTS0047790,3
RTS0047791,4
RTS0047793,7
RTS0047794,7
RTS0047795,5
RTS0047796,3
RTS0047797,4
RTS0047798,3
RTS0047799,5
RTS0047800,2
RTS0047801,9
RTS0047802,7
RTS0047803,2
RTS0047804,2
RTS0047805,2
RTS0047806,9
RTS0047807,6
RTS0047808,9
RTS0047809,4
RTS0047810,4
RTS0047811,2
RTS0047812,3
RTS0047813,1
RTS0047814,3
RTS0047816,8
RTS0047817,4
RTS0047818,3
RTS0047819,4
RTS0047820,3
RTS0047821,3
RTS0047822,4
RTS0047823,4
RTS0047824,2
RTS0047825,3
RTS0047826,2
RTS0047827,4
RTS0047828,5
RTS0047829,4
RTS0047830,1
RTS0047831,3
RTS0047832,4
RTS0047833,4
RTS0047834,2
RTS0047835,2
RTS0047836,5
RTS0047837,7
RTS0047838,5
RTS0047839,4
RTS0047840,5
RTS0047841,4
RTS0047842,3
RTS0047843,2
RTS0047844,3
RTS0047845,3
RTS0047846,7
RTS0047847,6
RTS0047848,3
RTS0047849,3
RTS0047850,6
RTS0047851,2
RTS0047852,3
RTS0047853,5
RTS0047854,5
RTS0047855,2
RTS0047856,3
RTS0047857,3
RTS0047858,10
RTS0047859,1
RTS0047860,2
RTS0047861,6
RTS0047862,4
RTS0047863,2
RTS0047864,4
RTS0047865,3
RTS0047866,1
RTS0047867,5
RTS0047868,6
RTS0047869,6
RTS0047870,3
RTS0047871,6
RTS0047872,10
RTS0047873,5
RTS0047874,6
RTS0047875,2
RTS0047876,1
RTS0047877,1
RTS0047878,3
RTS0047879,1
RTS0047880,1
RTS0047881,4
RTS0047882,3
RTS0047883,4
RTS0047884,4
RTS0047885,2
RTS0047886,4
RTS0047890,4
RTS0047891,7
RTS0047893,1
RTS0047894,2
RTS0047895,1
RTS0047896,2
RTS0047897,5
RTS0047898,4
RTS0047899,7
RTS0047900,8
RTS0047901,3
RTS0047902,14
RTS0047903,2
RTS0047904,4
RTS0047905,3
RTS0047906,8
RTS0047907,12
RTS0047908,6
RTS0047909,7
RTS0047910,2
RTS0047912,3
RTS0047913,4
RTS0047914,9
RTS0047915,4
RTS0047916,6
RTS0047917,2
RTS0047919,2
RTS0047920,5
RTS0047921,12
RTS0047924,4
RTS0047925,2
RTS0047926,3
RTS0047927,2
RTS0047928,6
RTS0047929,2
RTS0047930,2
RTS0047931,3
RTS0047932,2
RTS0047933,7
RTS0047934,4
RTS0047935,2
RTS0047936,5
RTS0047937,4
RTS0047938,2
RTS0047939,4
RTS0047940,3
RTS0047941,2
RTS0047942,4
RTS0047943,6
RTS0047944,7
RTS0047945,4
RTS0047946,4
RTS0047947,2
RTS0047948,7
RTS0047949,2
RTS0047951,4
RTS0047952,8
RTS0047953,1
RTS0047954,1
RTS0047956,4
RTS0047957,1
RTS0047959,7
RTS0047960,3
RTS0047961,4
RTS0047963,6
RTS0047964,2
RTS0047965,6
RTS0047966,2
RTS0047967,6
RTS0047968,10
RTS0047969,4
RTS0047970,1
RTS0047972,1
RTS0047973,5
RTS0047974,4
RTS0047975,4
RTS0047976,4
RTS0047977,1
RTS0047978,3
RTS0047979,3
RTS0047980,1
RTS0047982,5
RTS0047985,12
RTS0047987,3
RTS0047988,6
RTS0047990,8
RTS0047991,7
RTS0047992,4
RTS0047993,2
RTS0047994,3
RTS0047995,4
RTS0047996,3
RTS0047997,5
RTS0047998,9
RTS0047999,3
RTS0048000,1
RTS0048001,7
RTS0048003,8
RTS0048005,1
RTS0048006,2
RTS0048008,4
RTS0048009,4
RTS0048012,2
RTS0048013,2
RTS0048014,2
RTS0048015,9
RTS0048016,2
RTS0048017,3
RTS0048018,4
RTS0048019,5
RTS0048020,2
RTS0048021,4
RTS0048022,5
RTS0048024,1
RTS0048026,1
RTS0048027,4
RTS0048028,7
RTS0048029,1
RTS0048030,5
RTS0048031,2
RTS0048032,1
RTS0048033,2
RTS0048034,3
RTS0048035,2
RTS0048036,4
RTS0048037,3
RTS0048038,14
RTS0048040,1
RTS0048041,1
RTS0048042,4
RTS0048043,7
RTS0048044,1
RTS0048045,4
RTS0048047,2
RTS0048048,6
RTS0048049,6
RTS0048050,4
RTS0048051,5
RTS0048052,4
RTS0048053,5
RTS0048054,2
RTS0048055,5
RTS0048056,3
RTS0048058,4
RTS0048059,5
RTS0048060,4
RTS0048061,7
RTS0048062,2
RTS0048063,3
RTS0048064,4
RTS0048065,3
RTS0048066,2
RTS0048067,2
RTS0048068,7
RTS0048069,2
RTS0048070,2
RTS0048071,3
RTS0048072,2
RTS0048073,5
RTS0048074,5
RTS0048077,1
RTS0048078,3
RTS0048079,4
RTS0048080,3
RTS0048082,1
RTS0048084,3
RTS0048085,3
RTS0048086,1
RTS0048087,5
RTS0048088,2
RTS0048089,2
RTS0048090,4
RTS0048091,3
RTS0048092,5
RTS0048093,5
RTS0048094,4
RTS0048096,1
RTS0048097,4
RTS0048098,102
RTS0048099,122
RTS0048100,134
RTS0048101,68
RTS0048102,104
RTS0048104,2
RTS0048105,7
RTS0048106,2
RTS0048107,4
RTS0048108,3
RTS0048109,3
RTS0048110,4
RTS0048111,2
RTS0048113,5
RTS0048114,2
RTS0048115,5
RTS0048116,5
RTS0048117,2
RTS0048118,2
RTS0048120,2
RTS0048127,7
RTS0048129,4
RTS0048130,6
RTS0048131,1
RTS0048132,6
RTS0048133,4
RTS0048134,2
RTS0048135,4
RTS0048138,3
RTS0048139,5
RTS0048140,5
RTS0048141,4
RTS0048142,11
RTS0048144,3
RTS0048145,5
RTS0048146,2
RTS0048147,2
RTS0048148,1
RTS0048149,3
RTS0048150,7
RTS0048151,2
RTS0048152,1
RTS0048153,8
RTS0048154,5
RTS0048155,4
RTS0048156,12
RTS0048158,2
RTS0048159,6
RTS0048160,192
RTS0048161,334
RTS0048162,6
RTS0048163,5
RTS0048164,17
RTS0048165,5
RTS0048166,7
RTS0048167,5
RTS0048168,2
RTS0048169,4
RTS0048170,6
RTS0048171,4
RTS0048172,3
RTS0048173,2
RTS0048175,7
RTS0048176,1
RTS0048177,3
RTS0048178,3
RTS0048179,1
RTS0048180,3
RTS0048181,7
RTS0048182,2
RTS0048183,11
RTS0048184,9
RTS0048185,8
RTS0048186,3
RTS0048188,1
RTS0048189,2
RTS0048190,3
RTS0048191,3
RTS0048192,3
RTS0048194,2
RTS0048195,10
RTS0048197,4
RTS0048198,6
RTS0048200,2
RTS0048201,3
RTS0048202,3
RTS0048203,3
RTS0048204,4
RTS0048205,6
RTS0048207,1
RTS0048208,7
RTS0048209,8
RTS0048210,4
RTS0048211,8
RTS0048212,3
RTS0048213,1
RTS0048214,8
RTS0048215,6
RTS0048216,1
RTS0048217,2
RTS0048218,3
RTS0048219,5
RTS0048220,5
RTS0048221,6
RTS0048222,11
RTS0048223,5
RTS0048224,8
RTS0048225,3
RTS0048226,4
RTS0048227,3
RTS0048228,1
RTS0048229,4
RTS0048230,8
RTS0048231,9
RTS0048232,5
RTS0048234,1
RTS0048235,3
RTS0048236,3
RTS0048237,7
RTS0048238,4
RTS0048239,7
RTS0048240,4
RTS0048241,3
RTS0048242,7
RTS0048243,5
RTS0048244,5
RTS0048245,5
RTS0048246,5
RTS0049343,7
RTS0049344,4
RTS0049345,3
RTS0049346,4
RTS0049347,6
RTS0049348,3
RTS0049349,3
RTS0049350,2
RTS0049351,10
RTS0049352,4
RTS0049353,6
RTS0049354,5
RTS0049355,1
RTS0049356,2
RTS0049357,2
RTS0049358,4
RTS0049359,4
RTS0049360,7
RTS0049361,4
RTS0049362,6
RTS0049363,4
RTS0049364,6
RTS0049365,2
RTS0049366,10
RTS0049367,14
RTS0049368,5
RTS0049369,4
RTS0049370,3
RTS0049371,3
RTS0049372,4
RTS0049373,11
RTS0049374,16
RTS0049375,10
RTS0049376,3
RTS0049377,15
RTS0049378,11
RTS0049379,6
RTS0049380,6
RTS0049381,7
RTS0049382,8
RTS0049383,5
RTS0049384,3
RTS0049385,4
RTS0049387,1
RTS0049388,2
RTS0049389,7
RTS0049390,12
RTS0049391,25
RTS0049392,29
RTS0049393,23
RTS0049394,7
RTS0049395,5
RTS0049396,26
RTS0049397,23
RTS0049398,28
RTS0049399,16
RTS0049400,4
RTS0049401,4
RTS0049402,4
RTS0049403,5
RTS0049404,7
RTS0049405,6
RTS0049406,2
RTS0049407,4
RTS0049408,4
RTS0049409,5
RTS0049410,7
RTS0049411,2
RTS0049413,2
RTS0049414,2
RTS0049415,7
RTS0049416,4
RTS0049417,2
RTS0049418,7
RTS0049419,3
RTS0049420,6
RTS0049421,9
RTS0049422,4
RTS0049423,3
RTS0049424,14
RTS0049425,8
RTS0049426,4
RTS0049427,6
RTS0049429,8
RTS0049430,6
RTS0049431,2
RTS0049432,6
RTS0049433,1
RTS0049434,2
RTS0049435,4
RTS0049436,2
RTS0049437,7
RTS0049438,3
RTS0049439,1
RTS0049440,8
RTS0049441,7
RTS0049442,9
RTS0049443,3
RTS0049444,12
RTS0049445,5
RTS0049446,4
RTS0049447,2
RTS0049448,1
RTS0049449,7
RTS0049450,4
RTS0049451,4
RTS0049452,3
RTS0049453,3
RTS0049454,4
RTS0049455,3
RTS0049456,4
RTS0049457,4
RTS0049458,7
RTS0049459,5
RTS0049460,7
RTS0049461,10
RTS0049462,16
RTS0049463,5
RTS0049464,3
RTS0049466,2
RTS0049467,1
RTS0049468,1
RTS0049469,3
RTS0049470,7
RTS0049471,11
RTS0049472,5
RTS0049473,22
RTS0049475,5
RTS0049476,2
RTS0049477,2
RTS0049478,4
RTS0049479,139
RTS0049480,13
RTS0049481,2
RTS0049482,4
RTS0049483,2
RTS0049484,2
RTS0049485,9
RTS0997080,6
RTS0997081,3
RTS0997082,1
RTS0997083,1
RTS0997084,2
RTS0997085,1
RTS0997086,3
RTS0997087,1
RTS0997088,141
RTS0997089,64
RTS0997090,6
RTS0997091,5
RTS0997092,1
RTS0997094,2
RTS0997095,1
RTS0997097,1
RTS0997098,1
RTS0997099,2
RTS0997100,1
RTS0997101,2
RTS0997102,1
RTS0997103,3
RTS0997104,2
RTS0997105,2
RTS0997106,1
RTS0997107,1
RTS0997108,2
RTS0997109,2
RTS0997110,3
RTS0997111,1
RTS0997114,1
RTS0997115,2
RTS0997116,1
RTS0997117,1
RTS0997118,4
RTS0997119,1
RTS0997121,2
RTS0997122,8
RTS0997123,3
RTS0997124,1
RTS0997125,9
RTS0997126,6
RTS0997127,11
RTS0997128,16
RTS0997129,16
RTS0997130,8
</Code_Summary>
