# Supplementary material for: Spatial meta-transcriptomics reveal associations of intratumor bacteria burden with lung cancer cells showing a distinct oncogenic signature
Source: J Immunother Cancer. 2022 Jul 6;10(7):e004698. doi: 10.1136/jitc-2022-004698 (PMC9260850; doi:10.1136/jitc-2022-004698)
Supplement: Supplementary data [file jitc-2022-004698supp009.zip › DSP-1001250002726-A-D11.dcc]

<Header>
FileVersion,0.02
SoftwareVersion,"GeoMx_NGS_Pipeline_ 2.0.0"
Date,2020-6-15
</Header>

<Scan_Attributes>
ID,DSP-1001250002726-A-D11
Plate_ID,1001250002726
Well,D11
</Scan_Attributes>

<NGS_Processing_Attributes>
SeqSetId,
tamperedIni,No
Raw,6820310
Trimmed,6785942
Stitched,6737351
Aligned,6611539
umiQ30,0.9922
rtsQ30,0.9916
</NGS_Processing_Attributes>


<Code_Summary>
RTS0039454,282
RTS0039455,267
RTS0039456,260
RTS0039457,504
RTS0039458,203
RTS0039459,77
RTS0039460,66
RTS0039461,117
RTS0039462,90
RTS0039463,88
RTS0039464,72
RTS0039465,105
RTS0039466,65
RTS0039467,110
RTS0039468,52
RTS0039469,89
RTS0039470,86
RTS0039471,112
RTS0039472,120
RTS0039473,73
RTS0039474,164
RTS0039475,156
RTS0039476,180
RTS0039477,182
RTS0039478,194
RTS0039479,69
RTS0039480,64
RTS0039481,60
RTS0039482,67
RTS0039483,66
RTS0039484,73
RTS0039485,67
RTS0039486,63
RTS0039487,53
RTS0039488,89
RTS0039489,76
RTS0039490,90
RTS0039491,76
RTS0039492,54
RTS0039493,92
RTS0039494,168
RTS0039495,89
RTS0039496,115
RTS0039497,80
RTS0039498,95
RTS0039499,596
RTS0039500,584
RTS0039501,626
RTS0039502,782
RTS0039503,733
RTS0039504,96
RTS0039505,90
RTS0039506,97
RTS0039507,277
RTS0039508,191
RTS0039509,95
RTS0039510,316
RTS0039511,2529
RTS0039512,2238
RTS0039513,2594
RTS0039514,3488
RTS0039515,3034
RTS0039516,71
RTS0039517,58
RTS0039518,75
RTS0039519,55
RTS0039520,54
RTS0039521,97
RTS0039522,114
RTS0039523,76
RTS0039524,135
RTS0039525,149
RTS0039526,128
RTS0039527,205
RTS0039528,155
RTS0039529,161
RTS0039530,130
RTS0039531,89
RTS0039532,102
RTS0039533,131
RTS0039534,71
RTS0039535,94
RTS0039536,69
RTS0039537,41
RTS0039538,44
RTS0039539,61
RTS0039540,62
RTS0039541,95
RTS0039542,91
RTS0039543,88
RTS0039544,62
RTS0039545,93
RTS0039546,60
RTS0039547,55
RTS0039548,91
RTS0039549,91
RTS0039550,67
RTS0039551,70
RTS0039552,55
RTS0039553,82
RTS0039554,71
RTS0039555,74
RTS0039556,38
RTS0039557,74
RTS0039558,50
RTS0039559,51
RTS0039560,50
RTS0039561,46
RTS0039562,97
RTS0039563,91
RTS0039564,71
RTS0039565,96
RTS0039566,57
RTS0039567,39
RTS0039568,44
RTS0039569,44
RTS0039570,56
RTS0039571,58
RTS0039572,52
RTS0039573,53
RTS0039574,42
RTS0039575,42
RTS0039576,81
RTS0039577,140
RTS0039578,122
RTS0039579,113
RTS0039580,159
RTS0039581,172
RTS0039582,183
RTS0039583,191
RTS0039584,159
RTS0039585,138
RTS0039586,61
RTS0039587,84
RTS0039588,88
RTS0039589,101
RTS0039590,94
RTS0039591,197
RTS0039592,151
RTS0039593,110
RTS0039594,173
RTS0039595,155
RTS0039596,75
RTS0039597,65
RTS0039598,79
RTS0039599,71
RTS0039600,79
RTS0039601,45
RTS0039602,48
RTS0039603,31
RTS0039604,49
RTS0039605,54
RTS0039606,45
RTS0039607,67
RTS0039608,66
RTS0039609,73
RTS0039610,67
RTS0039611,87
RTS0039612,50
RTS0039613,80
RTS0039614,56
RTS0039615,45
RTS0039616,53
RTS0039617,41
RTS0039619,64
RTS0039620,44
RTS0039621,42
RTS0039622,66
RTS0039623,59
RTS0039624,57
RTS0039625,51
RTS0039626,75
RTS0039627,54
RTS0039628,45
RTS0039629,66
RTS0039630,59
RTS0039631,68
RTS0039632,99
RTS0039633,115
RTS0039634,108
RTS0039635,97
RTS0039636,37
RTS0039637,50
RTS0039638,66
RTS0039639,54
RTS0039640,40
RTS0039641,75
RTS0039642,72
RTS0039643,86
RTS0039644,72
RTS0039645,78
RTS0039646,87
RTS0039647,87
RTS0039648,83
RTS0039649,80
RTS0039650,69
RTS0039651,258
RTS0039652,286
RTS0039653,215
RTS0039654,178
RTS0039655,236
RTS0039656,248
RTS0039657,222
RTS0039658,188
RTS0039659,246
RTS0039660,166
RTS0039661,88
RTS0039662,65
RTS0039663,92
RTS0039664,102
RTS0039665,116
RTS0039666,75
RTS0039667,67
RTS0039668,74
RTS0039669,105
RTS0039670,75
RTS0039671,129
RTS0039672,201
RTS0039673,124
RTS0039674,141
RTS0039675,152
RTS0039676,76
RTS0039677,75
RTS0039678,73
RTS0039679,81
RTS0039680,76
RTS0039681,248
RTS0039682,194
RTS0039683,147
RTS0039684,213
RTS0039685,218
RTS0039686,681
RTS0039687,898
RTS0039688,818
RTS0039689,690
RTS0039690,678
RTS0039691,59
RTS0039692,54
RTS0039693,55
RTS0039694,60
RTS0039695,50
RTS0039696,55
RTS0039697,79
RTS0039698,45
RTS0039699,50
RTS0039700,54
RTS0039701,56
RTS0039702,65
RTS0039703,80
RTS0039704,100
RTS0039705,66
RTS0039706,60
RTS0039707,59
RTS0039708,46
RTS0039709,49
RTS0039710,69
RTS0039711,142
RTS0039712,159
RTS0039713,185
RTS0039714,134
RTS0039715,182
RTS0039716,95
RTS0039717,153
RTS0039718,64
RTS0039719,106
RTS0039720,271
RTS0039721,118
RTS0039722,88
RTS0039723,196
RTS0039724,130
RTS0039725,138
RTS0039726,147
RTS0039727,110
RTS0039728,132
RTS0039729,147
RTS0039730,118
RTS0039731,84
RTS0039732,91
RTS0039733,80
RTS0039734,95
RTS0039735,69
RTS0039736,89
RTS0039737,104
RTS0039738,89
RTS0039739,98
RTS0039740,83
RTS0039741,109
RTS0039742,122
RTS0039743,116
RTS0039744,100
RTS0039745,139
RTS0039746,75
RTS0039747,124
RTS0039749,91
RTS0039750,106
RTS0039751,53
RTS0039752,52
RTS0039753,78
RTS0039754,58
RTS0039755,85
RTS0039756,101
RTS0039757,67
RTS0039758,111
RTS0039759,56
RTS0039760,80
RTS0039761,103
RTS0039762,110
RTS0039763,131
RTS0039764,77
RTS0039765,108
RTS0039766,111
RTS0039767,126
RTS0039768,140
RTS0039769,113
RTS0039770,147
RTS0039771,108
RTS0039772,140
RTS0039773,138
RTS0039774,121
RTS0039775,171
RTS0039776,81
RTS0039777,83
RTS0039778,62
RTS0039779,56
RTS0039780,86
RTS0039781,296
RTS0039782,166
RTS0039783,216
RTS0039784,183
RTS0039785,327
RTS0039786,92
RTS0039787,81
RTS0039788,95
RTS0039789,97
RTS0039790,118
RTS0039791,187
RTS0039792,161
RTS0039793,123
RTS0039794,175
RTS0039795,110
RTS0039796,76
RTS0039797,100
RTS0039798,100
RTS0039799,106
RTS0039800,89
RTS0039801,159
RTS0039802,146
RTS0039803,206
RTS0039804,205
RTS0039805,150
RTS0039806,64
RTS0039807,55
RTS0039808,71
RTS0039809,57
RTS0039810,75
RTS0039811,62
RTS0039812,65
RTS0039813,61
RTS0039814,90
RTS0039815,63
RTS0039816,93
RTS0039817,80
RTS0039818,104
RTS0039819,103
RTS0039820,90
RTS0039821,129
RTS0039822,119
RTS0039823,136
RTS0039824,102
RTS0039825,125
RTS0039826,63
RTS0039827,103
RTS0039828,83
RTS0039829,94
RTS0039830,81
RTS0039831,74
RTS0039832,111
RTS0039833,67
RTS0039834,106
RTS0039835,101
RTS0039836,83
RTS0039838,66
RTS0039839,85
RTS0039840,59
RTS0039841,136
RTS0039842,156
RTS0039843,111
RTS0039844,150
RTS0039845,117
RTS0039846,151
RTS0039847,160
RTS0039848,110
RTS0039849,100
RTS0039850,135
RTS0039851,99
RTS0039852,99
RTS0039853,96
RTS0039854,76
RTS0039855,82
RTS0039856,51
RTS0039857,48
RTS0039858,53
RTS0039859,74
RTS0039860,45
RTS0039861,66
RTS0039862,72
RTS0039863,68
RTS0039864,72
RTS0039865,52
RTS0039866,103
RTS0039867,168
RTS0039868,85
RTS0039869,138
RTS0039870,116
RTS0039871,90
RTS0039872,76
RTS0039873,71
RTS0039874,92
RTS0039875,99
RTS0039876,46
RTS0039877,49
RTS0039878,48
RTS0039879,47
RTS0039880,47
RTS0039881,54
RTS0039882,52
RTS0039883,40
RTS0039884,52
RTS0039885,59
RTS0039886,69
RTS0039887,60
RTS0039888,95
RTS0039890,69
RTS0039891,97
RTS0039892,93
RTS0039893,144
RTS0039894,59
RTS0039895,105
RTS0039896,61
RTS0039897,66
RTS0039898,90
RTS0039899,72
RTS0039900,101
RTS0039901,98
RTS0039902,99
RTS0039903,79
RTS0039904,97
RTS0039905,92
RTS0039906,47
RTS0039907,59
RTS0039908,52
RTS0039909,61
RTS0039910,41
RTS0039911,54
RTS0039912,66
RTS0039913,61
RTS0039914,45
RTS0039915,53
RTS0039916,54
RTS0039917,54
RTS0039918,73
RTS0039919,67
RTS0039920,47
RTS0039921,61
RTS0039922,51
RTS0039923,42
RTS0039924,49
RTS0039925,41
RTS0039926,183
RTS0039927,208
RTS0039928,220
RTS0039929,162
RTS0039930,242
RTS0039931,69
RTS0039932,75
RTS0039933,63
RTS0039934,59
RTS0039935,68
RTS0039936,72
RTS0039937,56
RTS0039938,74
RTS0039939,50
RTS0039940,62
RTS0039941,48
RTS0039942,56
RTS0039943,50
RTS0039944,65
RTS0039945,60
RTS0039946,234
RTS0039947,289
RTS0039948,318
RTS0039949,255
RTS0039950,270
RTS0039951,113
RTS0039952,111
RTS0039953,87
RTS0039954,66
RTS0039955,113
RTS0039956,217
RTS0039957,208
RTS0039958,195
RTS0039959,198
RTS0039960,240
RTS0039961,61
RTS0039962,57
RTS0039963,54
RTS0039964,72
RTS0039965,64
RTS0039966,61
RTS0039967,42
RTS0039968,54
RTS0039969,67
RTS0039970,77
RTS0039971,72
RTS0039972,51
RTS0039973,65
RTS0039974,64
RTS0039975,65
RTS0039976,65
RTS0039977,56
RTS0039978,49
RTS0039979,52
RTS0039980,45
RTS0039981,120
RTS0039982,129
RTS0039983,174
RTS0039984,120
RTS0039985,177
RTS0039986,492
RTS0039987,463
RTS0039988,421
RTS0039989,401
RTS0039990,335
RTS0039991,126
RTS0039992,140
RTS0039993,178
RTS0039994,91
RTS0039995,212
RTS0039996,983
RTS0039997,810
RTS0039998,811
RTS0039999,942
RTS0040000,982
RTS0040001,61
RTS0040002,101
RTS0040003,84
RTS0040004,66
RTS0040005,117
RTS0040006,698
RTS0040007,723
RTS0040008,490
RTS0040009,719
RTS0040010,700
RTS0040011,77
RTS0040012,51
RTS0040013,61
RTS0040014,61
RTS0040015,64
RTS0040016,53
RTS0040017,91
RTS0040018,76
RTS0040019,100
RTS0040020,100
RTS0040021,69
RTS0040022,58
RTS0040023,61
RTS0040024,45
RTS0040025,59
RTS0040026,116
RTS0040027,213
RTS0040028,173
RTS0040029,143
RTS0040030,182
RTS0040031,57
RTS0040032,44
RTS0040033,38
RTS0040034,59
RTS0040035,36
RTS0040036,52
RTS0040037,57
RTS0040038,45
RTS0040039,52
RTS0040040,47
RTS0040041,41
RTS0040042,40
RTS0040043,58
RTS0040044,36
RTS0040045,47
RTS0040046,89
RTS0040047,91
RTS0040048,93
RTS0040049,57
RTS0040050,68
RTS0040051,79
RTS0040052,60
RTS0040053,68
RTS0040054,80
RTS0040055,47
RTS0040056,57
RTS0040057,42
RTS0040058,50
RTS0040059,38
RTS0040060,49
RTS0040061,52
RTS0040062,56
RTS0040063,49
RTS0040064,68
RTS0040065,53
RTS0040066,84
RTS0040067,77
RTS0040068,86
RTS0040069,66
RTS0040070,112
RTS0040071,56
RTS0040072,67
RTS0040073,77
RTS0040074,71
RTS0040075,55
RTS0040076,117
RTS0040077,175
RTS0040078,100
RTS0040079,110
RTS0040080,107
RTS0040081,56
RTS0040082,62
RTS0040083,38
RTS0040084,56
RTS0040085,49
RTS0040086,49
RTS0040087,56
RTS0040088,70
RTS0040089,57
RTS0040090,53
RTS0040091,70
RTS0040092,48
RTS0040093,63
RTS0040094,43
RTS0040095,48
RTS0040096,84
RTS0040097,74
RTS0040098,82
RTS0040099,71
RTS0040100,75
RTS0040101,54
RTS0040102,54
RTS0040103,46
RTS0040104,53
RTS0040105,46
RTS0040106,89
RTS0040107,56
RTS0040108,69
RTS0040109,71
RTS0040110,77
RTS0040111,60
RTS0040112,49
RTS0040113,45
RTS0040114,42
RTS0040115,80
RTS0040116,453
RTS0040117,376
RTS0040118,275
RTS0040119,333
RTS0040120,375
RTS0040121,63
RTS0040122,90
RTS0040123,76
RTS0040124,61
RTS0040125,67
RTS0040126,131
RTS0040127,168
RTS0040128,139
RTS0040129,139
RTS0040130,148
RTS0040131,63
RTS0040132,58
RTS0040133,65
RTS0040134,67
RTS0040135,42
RTS0040136,48
RTS0040137,75
RTS0040138,85
RTS0040139,64
RTS0040140,78
RTS0040141,94
RTS0040142,112
RTS0040143,106
RTS0040144,102
RTS0040145,94
RTS0040146,101
RTS0040147,126
RTS0040148,82
RTS0040149,88
RTS0040150,90
RTS0040151,74
RTS0040152,68
RTS0040153,64
RTS0040154,70
RTS0040155,79
RTS0040156,135
RTS0040157,123
RTS0040158,107
RTS0040159,140
RTS0040160,122
RTS0040161,80
RTS0040162,35
RTS0040163,62
RTS0040164,67
RTS0040165,54
RTS0040166,37
RTS0040167,74
RTS0040168,50
RTS0040169,57
RTS0040170,48
RTS0040171,32
RTS0040172,44
RTS0040173,45
RTS0040174,38
RTS0040175,54
RTS0040176,50
RTS0040177,42
RTS0040178,34
RTS0040179,37
RTS0040180,57
RTS0040181,48
RTS0040182,61
RTS0040183,38
RTS0040184,37
RTS0040185,45
RTS0040186,69
RTS0040187,43
RTS0040188,36
RTS0040189,70
RTS0040190,63
RTS0040191,67
RTS0040192,81
RTS0040193,122
RTS0040194,88
RTS0040195,90
RTS0040196,47
RTS0040197,27
RTS0040198,40
RTS0040199,68
RTS0040200,50
RTS0040201,171
RTS0040202,145
RTS0040203,145
RTS0040204,126
RTS0040205,179
RTS0040206,138
RTS0040207,48
RTS0040208,107
RTS0040209,156
RTS0040210,143
RTS0040211,53
RTS0040212,43
RTS0040213,54
RTS0040214,59
RTS0040215,97
RTS0040216,43
RTS0040217,57
RTS0040218,51
RTS0040219,42
RTS0040220,46
RTS0040221,72
RTS0040222,67
RTS0040223,85
RTS0040224,44
RTS0040225,67
RTS0040226,73
RTS0040227,52
RTS0040228,43
RTS0040229,33
RTS0040230,62
RTS0040231,39
RTS0040232,52
RTS0040233,44
RTS0040234,50
RTS0040235,36
RTS0040236,49
RTS0040237,55
RTS0040238,41
RTS0040239,47
RTS0040240,53
RTS0040241,60
RTS0040242,69
RTS0040243,89
RTS0040244,84
RTS0040245,74
RTS0040246,48
RTS0040247,50
RTS0040248,61
RTS0040249,62
RTS0040250,43
RTS0040251,60
RTS0040252,41
RTS0040253,57
RTS0040254,52
RTS0040255,50
RTS0040256,40
RTS0040257,49
RTS0040258,44
RTS0040259,41
RTS0040260,61
RTS0040261,53
RTS0040262,70
RTS0040263,68
RTS0040264,67
RTS0040265,52
RTS0040266,47
RTS0040267,45
RTS0040268,66
RTS0040269,42
RTS0040270,70
RTS0040271,127
RTS0040272,155
RTS0040273,89
RTS0040274,143
RTS0040275,128
RTS0040276,143
RTS0040277,195
RTS0040278,324
RTS0040279,271
RTS0040280,234
RTS0040281,49
RTS0040282,47
RTS0040283,56
RTS0040284,53
RTS0040285,61
RTS0040286,48
RTS0040287,49
RTS0040288,68
RTS0040289,63
RTS0040290,89
RTS0040291,47
RTS0040292,52
RTS0040293,61
RTS0040294,50
RTS0040295,62
RTS0040296,53
RTS0040297,68
RTS0040298,55
RTS0040299,50
RTS0040300,58
RTS0040301,42
RTS0040302,29
RTS0040303,43
RTS0040304,51
RTS0040305,50
RTS0040306,60
RTS0040307,55
RTS0040308,71
RTS0040309,50
RTS0040310,67
RTS0040311,64
RTS0040312,71
RTS0040313,71
RTS0040314,80
RTS0040315,81
RTS0040316,54
RTS0040317,43
RTS0040318,39
RTS0040319,56
RTS0040320,56
RTS0040321,59
RTS0040322,53
RTS0040323,60
RTS0040324,72
RTS0040325,35
RTS0040326,117
RTS0040327,96
RTS0040328,175
RTS0040329,247
RTS0040330,162
RTS0040331,60
RTS0040332,46
RTS0040333,62
RTS0040334,51
RTS0040335,55
RTS0040336,67
RTS0040337,70
RTS0040338,35
RTS0040339,52
RTS0040340,46
RTS0040341,81
RTS0040342,52
RTS0040343,38
RTS0040344,47
RTS0040345,76
RTS0040346,52
RTS0040347,90
RTS0040348,47
RTS0040349,119
RTS0040350,58
RTS0040351,68
RTS0040352,86
RTS0040353,77
RTS0040354,49
RTS0040355,44
RTS0040356,320
RTS0040357,286
RTS0040358,172
RTS0040359,240
RTS0040360,310
RTS0040361,95
RTS0040363,57
RTS0040364,115
RTS0040365,93
RTS0040366,113
RTS0040367,105
RTS0040368,132
RTS0040369,106
RTS0040370,119
RTS0040371,71
RTS0040372,63
RTS0040373,70
RTS0040374,41
RTS0040375,39
RTS0040376,77
RTS0040377,92
RTS0040378,86
RTS0040379,90
RTS0040380,68
RTS0040381,47
RTS0040382,52
RTS0040383,48
RTS0040384,46
RTS0040385,52
RTS0040386,92
RTS0040387,92
RTS0040388,109
RTS0040389,86
RTS0040390,76
RTS0040391,70
RTS0040392,73
RTS0040393,61
RTS0040394,70
RTS0040395,58
RTS0040396,156
RTS0040397,148
RTS0040398,166
RTS0040399,182
RTS0040400,160
RTS0040401,239
RTS0040402,343
RTS0040403,193
RTS0040404,292
RTS0040405,132
RTS0040406,141
RTS0040407,172
RTS0040408,169
RTS0040409,168
RTS0040410,168
RTS0040411,62
RTS0040412,50
RTS0040413,82
RTS0040414,79
RTS0040415,59
RTS0040416,1324
RTS0040417,742
RTS0040418,667
RTS0040419,1103
RTS0040420,1311
RTS0040421,65
RTS0040422,94
RTS0040423,73
RTS0040424,58
RTS0040425,59
RTS0040426,42
RTS0040428,76
RTS0040429,52
RTS0040430,50
RTS0040431,77
RTS0040432,68
RTS0040433,71
RTS0040434,75
RTS0040435,79
RTS0040436,810
RTS0040437,1061
RTS0040438,1280
RTS0040439,1054
RTS0040440,1192
RTS0040441,124
RTS0040442,91
RTS0040443,122
RTS0040444,129
RTS0040445,109
RTS0040446,94
RTS0040447,110
RTS0040448,84
RTS0040449,124
RTS0040450,63
RTS0040451,316
RTS0040452,416
RTS0040453,374
RTS0040454,267
RTS0040455,702
RTS0040456,87
RTS0040457,42
RTS0040458,44
RTS0040459,56
RTS0040460,64
RTS0040461,60
RTS0040462,63
RTS0040463,68
RTS0040464,73
RTS0040465,61
RTS0040466,67
RTS0040467,57
RTS0040468,80
RTS0040469,76
RTS0040470,54
RTS0040471,90
RTS0040472,94
RTS0040473,64
RTS0040474,60
RTS0040475,61
RTS0040476,45
RTS0040477,48
RTS0040478,62
RTS0040479,52
RTS0040480,62
RTS0040481,186
RTS0040482,174
RTS0040483,134
RTS0040484,219
RTS0040485,183
RTS0040486,66
RTS0040487,46
RTS0040488,50
RTS0040489,70
RTS0040490,61
RTS0040491,68
RTS0040492,65
RTS0040493,60
RTS0040494,86
RTS0040495,57
RTS0040496,134
RTS0040497,118
RTS0040498,143
RTS0040499,128
RTS0040500,141
RTS0040501,158
RTS0040502,66
RTS0040503,71
RTS0040504,64
RTS0040505,55
RTS0040506,71
RTS0040507,50
RTS0040508,38
RTS0040509,46
RTS0040510,37
RTS0040511,83
RTS0040512,77
RTS0040513,95
RTS0040514,82
RTS0040515,90
RTS0040516,229
RTS0040517,185
RTS0040518,221
RTS0040519,172
RTS0040520,156
RTS0040521,58
RTS0040522,71
RTS0040523,49
RTS0040524,35
RTS0040525,57
RTS0040526,65
RTS0040527,76
RTS0040528,94
RTS0040529,92
RTS0040530,91
RTS0040531,93
RTS0040532,151
RTS0040533,108
RTS0040534,105
RTS0040535,89
RTS0040536,63
RTS0040537,162
RTS0040538,82
RTS0040539,107
RTS0040540,99
RTS0040541,67
RTS0040542,51
RTS0040543,82
RTS0040544,87
RTS0040545,64
RTS0040546,59
RTS0040547,54
RTS0040548,57
RTS0040549,51
RTS0040550,50
RTS0040551,46
RTS0040552,54
RTS0040553,70
RTS0040554,68
RTS0040555,52
RTS0040556,58
RTS0040557,42
RTS0040558,48
RTS0040559,71
RTS0040560,62
RTS0040561,59
RTS0040562,41
RTS0040563,65
RTS0040564,54
RTS0040565,62
RTS0040566,48
RTS0040567,64
RTS0040568,34
RTS0040569,51
RTS0040570,41
RTS0040571,142
RTS0040572,125
RTS0040573,168
RTS0040574,216
RTS0040575,170
RTS0040576,170
RTS0040577,133
RTS0040578,121
RTS0040579,106
RTS0040580,170
RTS0040581,38
RTS0040582,66
RTS0040583,58
RTS0040584,50
RTS0040585,56
RTS0040586,77
RTS0040587,50
RTS0040588,76
RTS0040589,60
RTS0040590,62
RTS0040591,84
RTS0040592,55
RTS0040593,37
RTS0040594,52
RTS0040595,71
RTS0040596,82
RTS0040597,80
RTS0040598,72
RTS0040599,71
RTS0040600,77
RTS0040601,61
RTS0040602,68
RTS0040603,63
RTS0040604,72
RTS0040605,67
RTS0040606,269
RTS0040607,203
RTS0040608,228
RTS0040609,216
RTS0040610,461
RTS0040611,84
RTS0040612,58
RTS0040613,74
RTS0040614,93
RTS0040615,53
RTS0040616,59
RTS0040617,63
RTS0040618,46
RTS0040619,69
RTS0040620,61
RTS0040621,62
RTS0040622,48
RTS0040623,81
RTS0040624,50
RTS0040625,70
RTS0040626,57
RTS0040627,65
RTS0040628,78
RTS0040629,90
RTS0040630,99
RTS0040631,178
RTS0040632,118
RTS0040633,163
RTS0040634,141
RTS0040635,96
RTS0040636,54
RTS0040637,66
RTS0040638,48
RTS0040639,61
RTS0040640,62
RTS0040641,161
RTS0040642,212
RTS0040643,147
RTS0040644,209
RTS0040645,265
RTS0040646,118
RTS0040647,62
RTS0040648,113
RTS0040649,107
RTS0040650,82
RTS0040651,167
RTS0040652,90
RTS0040653,120
RTS0040654,141
RTS0040655,139
RTS0040656,112
RTS0040657,143
RTS0040658,111
RTS0040659,92
RTS0040660,97
RTS0040661,46
RTS0040662,39
RTS0040663,39
RTS0040664,54
RTS0040665,46
RTS0040666,55
RTS0040667,71
RTS0040668,41
RTS0040669,43
RTS0040670,36
RTS0040671,39
RTS0040672,44
RTS0040673,55
RTS0040674,43
RTS0040675,57
RTS0040676,1172
RTS0040677,866
RTS0040678,1634
RTS0040679,653
RTS0040680,2238
RTS0040681,1140
RTS0040682,1099
RTS0040683,1473
RTS0040684,1705
RTS0040685,1186
RTS0040686,41
RTS0040687,75
RTS0040688,53
RTS0040689,37
RTS0040690,42
RTS0040691,75
RTS0040692,68
RTS0040693,94
RTS0040694,95
RTS0040695,94
RTS0040696,44
RTS0040697,52
RTS0040698,41
RTS0040699,43
RTS0040700,49
RTS0040701,1090
RTS0040702,1370
RTS0040703,882
RTS0040704,1425
RTS0040705,1700
RTS0040706,78
RTS0040707,73
RTS0040708,55
RTS0040709,71
RTS0040710,90
RTS0040711,52
RTS0040712,57
RTS0040713,81
RTS0040714,61
RTS0040715,69
RTS0040716,59
RTS0040717,46
RTS0040718,48
RTS0040719,48
RTS0040720,59
RTS0040721,26
RTS0040722,41
RTS0040723,64
RTS0040724,46
RTS0040725,39
RTS0040726,333
RTS0040727,521
RTS0040728,424
RTS0040729,390
RTS0040730,354
RTS0040731,221
RTS0040732,213
RTS0040733,116
RTS0040734,192
RTS0040735,132
RTS0040736,1628
RTS0040737,1463
RTS0040738,1154
RTS0040739,1200
RTS0040740,1570
RTS0040741,123
RTS0040742,74
RTS0040743,83
RTS0040744,101
RTS0040745,96
RTS0040746,149
RTS0040747,129
RTS0040748,101
RTS0040749,147
RTS0040750,140
RTS0040751,49
RTS0040752,62
RTS0040753,67
RTS0040754,51
RTS0040755,59
RTS0040756,83
RTS0040757,65
RTS0040758,72
RTS0040759,79
RTS0040760,116
RTS0040761,144
RTS0040762,146
RTS0040763,127
RTS0040764,120
RTS0040765,136
RTS0040766,58
RTS0040767,95
RTS0040768,68
RTS0040769,83
RTS0040770,44
RTS0040771,55
RTS0040772,40
RTS0040773,56
RTS0040774,48
RTS0040775,46
RTS0040776,31
RTS0040777,62
RTS0040778,39
RTS0040779,52
RTS0040780,56
RTS0040781,124
RTS0040782,196
RTS0040783,85
RTS0040784,113
RTS0040785,109
RTS0040786,55
RTS0040787,42
RTS0040788,32
RTS0040789,43
RTS0040790,42
RTS0040791,59
RTS0040792,56
RTS0040793,42
RTS0040794,59
RTS0040795,44
RTS0040796,96
RTS0040797,77
RTS0040798,66
RTS0040799,48
RTS0040800,52
RTS0040801,171
RTS0040802,136
RTS0040803,154
RTS0040804,92
RTS0040805,102
RTS0040806,42
RTS0040807,42
RTS0040808,47
RTS0040809,57
RTS0040810,56
RTS0040811,57
RTS0040812,53
RTS0040813,36
RTS0040814,49
RTS0040815,47
RTS0040816,112
RTS0040817,96
RTS0040818,130
RTS0040819,129
RTS0040820,120
RTS0040821,101
RTS0040822,67
RTS0040823,64
RTS0040824,86
RTS0040825,94
RTS0040826,405
RTS0040827,235
RTS0040828,280
RTS0040830,253
RTS0040831,58
RTS0040832,46
RTS0040833,64
RTS0040834,51
RTS0040836,1023
RTS0040837,567
RTS0040838,902
RTS0040839,921
RTS0040840,570
RTS0040841,294
RTS0040842,312
RTS0040843,363
RTS0040844,349
RTS0040845,358
RTS0040846,73
RTS0040847,61
RTS0040848,69
RTS0040849,82
RTS0040850,86
RTS0040851,132
RTS0040852,104
RTS0040853,131
RTS0040854,121
RTS0040855,138
RTS0040856,69
RTS0040857,52
RTS0040858,64
RTS0040859,41
RTS0040860,57
RTS0040861,145
RTS0040862,88
RTS0040863,57
RTS0040864,77
RTS0040865,68
RTS0040866,75
RTS0040867,60
RTS0040868,78
RTS0040869,85
RTS0040870,84
RTS0040871,102
RTS0040872,161
RTS0040873,164
RTS0040874,187
RTS0040875,125
RTS0040876,56
RTS0040877,46
RTS0040878,51
RTS0040879,55
RTS0040880,55
RTS0040881,51
RTS0040882,46
RTS0040883,41
RTS0040884,39
RTS0040885,57
RTS0040886,177
RTS0040887,234
RTS0040888,284
RTS0040889,327
RTS0040890,259
RTS0040891,49
RTS0040892,48
RTS0040893,39
RTS0040894,46
RTS0040895,49
RTS0040896,37
RTS0040897,53
RTS0040898,37
RTS0040899,46
RTS0040900,37
RTS0040901,261
RTS0040902,210
RTS0040903,152
RTS0040904,263
RTS0040905,299
RTS0040906,69
RTS0040907,85
RTS0040908,77
RTS0040909,80
RTS0040910,74
RTS0040911,94
RTS0040912,107
RTS0040913,81
RTS0040914,81
RTS0040915,91
RTS0040916,55
RTS0040917,59
RTS0040918,52
RTS0040919,30
RTS0040920,43
RTS0040921,152
RTS0040922,161
RTS0040923,194
RTS0040924,201
RTS0040925,188
RTS0040926,53
RTS0040927,31
RTS0040928,48
RTS0040929,42
RTS0040930,34
RTS0040931,85
RTS0040932,108
RTS0040933,98
RTS0040934,108
RTS0040935,121
RTS0040936,92
RTS0040937,115
RTS0040938,108
RTS0040939,98
RTS0040940,80
RTS0040941,88
RTS0040942,77
RTS0040943,47
RTS0040944,118
RTS0040945,73
RTS0040946,99
RTS0040947,146
RTS0040948,132
RTS0040949,133
RTS0040950,126
RTS0040951,59
RTS0040952,43
RTS0040953,37
RTS0040954,49
RTS0040955,35
RTS0040956,118
RTS0040957,85
RTS0040958,80
RTS0040959,102
RTS0040960,106
RTS0040961,54
RTS0040962,57
RTS0040963,52
RTS0040964,61
RTS0040965,49
RTS0040966,85
RTS0040967,79
RTS0040968,86
RTS0040969,63
RTS0040970,91
RTS0040971,63
RTS0040972,59
RTS0040973,41
RTS0040974,52
RTS0040975,56
RTS0040976,55
RTS0040977,79
RTS0040978,56
RTS0040979,89
RTS0040980,69
RTS0040981,268
RTS0040982,346
RTS0040983,320
RTS0040984,260
RTS0040985,325
RTS0040986,1014
RTS0040987,1032
RTS0040988,478
RTS0040989,761
RTS0040990,385
RTS0040991,171
RTS0040992,106
RTS0040993,136
RTS0040994,158
RTS0040995,151
RTS0040996,121
RTS0040997,106
RTS0040998,90
RTS0040999,128
RTS0041000,124
RTS0041001,123
RTS0041002,165
RTS0041003,135
RTS0041004,169
RTS0041005,153
RTS0041006,133
RTS0041007,101
RTS0041008,107
RTS0041009,101
RTS0041010,83
RTS0041011,51
RTS0041012,44
RTS0041013,48
RTS0041014,44
RTS0041015,45
RTS0041016,165
RTS0041017,127
RTS0041018,147
RTS0041019,132
RTS0041020,114
RTS0041021,153
RTS0041022,127
RTS0041023,167
RTS0041024,179
RTS0041025,191
RTS0041026,89
RTS0041027,90
RTS0041028,101
RTS0041029,72
RTS0041030,100
RTS0041031,147
RTS0041032,194
RTS0041033,138
RTS0041034,149
RTS0041035,204
RTS0041036,127
RTS0041037,104
RTS0041038,144
RTS0041039,81
RTS0041040,111
RTS0041041,134
RTS0041042,141
RTS0041043,132
RTS0041044,81
RTS0041045,80
RTS0041046,963
RTS0041047,873
RTS0041048,582
RTS0041049,1254
RTS0041050,1199
RTS0041051,105
RTS0041052,60
RTS0041053,70
RTS0041054,88
RTS0041055,75
RTS0041056,88
RTS0041057,81
RTS0041058,98
RTS0041059,63
RTS0041060,121
RTS0041061,452
RTS0041062,428
RTS0041063,390
RTS0041064,384
RTS0041066,75
RTS0041067,80
RTS0041068,91
RTS0041069,73
RTS0041070,101
RTS0041071,72
RTS0041072,76
RTS0041073,74
RTS0041074,60
RTS0041075,69
RTS0041076,62
RTS0041077,61
RTS0041078,93
RTS0041079,62
RTS0041080,69
RTS0041081,110
RTS0041082,50
RTS0041083,83
RTS0041084,78
RTS0041085,66
RTS0041086,266
RTS0041087,300
RTS0041088,225
RTS0041089,219
RTS0041090,156
RTS0041091,91
RTS0041092,107
RTS0041093,74
RTS0041094,71
RTS0041095,105
RTS0041096,47
RTS0041097,57
RTS0041098,51
RTS0041099,62
RTS0041100,54
RTS0041101,141
RTS0041102,146
RTS0041103,121
RTS0041104,137
RTS0041105,145
RTS0041106,800
RTS0041107,598
RTS0041108,836
RTS0041109,795
RTS0041110,702
RTS0041111,105
RTS0041112,126
RTS0041113,120
RTS0041114,141
RTS0041115,114
RTS0041116,136
RTS0041117,167
RTS0041118,159
RTS0041119,129
RTS0041120,123
RTS0041121,121
RTS0041122,81
RTS0041123,98
RTS0041124,47
RTS0041125,98
RTS0041126,103
RTS0041127,174
RTS0041128,107
RTS0041129,69
RTS0041130,89
RTS0041131,340
RTS0041132,388
RTS0041133,359
RTS0041134,433
RTS0041135,355
RTS0041136,154
RTS0041137,146
RTS0041138,150
RTS0041139,144
RTS0041140,114
RTS0041141,118
RTS0041142,159
RTS0041143,75
RTS0041144,65
RTS0041145,87
RTS0041146,48
RTS0041147,40
RTS0041148,47
RTS0041149,57
RTS0041150,38
RTS0041151,77
RTS0041152,89
RTS0041153,102
RTS0041154,92
RTS0041155,128
RTS0041156,142
RTS0041157,102
RTS0041158,87
RTS0041159,87
RTS0041160,86
RTS0041161,54
RTS0041162,41
RTS0041163,53
RTS0041164,47
RTS0041165,49
RTS0041166,47
RTS0041167,91
RTS0041168,104
RTS0041169,60
RTS0041170,101
RTS0041171,133
RTS0041172,165
RTS0041173,129
RTS0041174,200
RTS0041175,177
RTS0041176,77
RTS0041177,92
RTS0041178,76
RTS0041179,74
RTS0041180,68
RTS0041181,88
RTS0041182,78
RTS0041183,62
RTS0041184,69
RTS0041185,55
RTS0041186,101
RTS0041187,70
RTS0041188,125
RTS0041189,101
RTS0041190,121
RTS0041191,236
RTS0041192,225
RTS0041193,197
RTS0041194,136
RTS0041195,130
RTS0041196,68
RTS0041197,56
RTS0041198,70
RTS0041199,54
RTS0041200,47
RTS0041201,40
RTS0041202,58
RTS0041203,73
RTS0041204,58
RTS0041205,49
RTS0041206,198
RTS0041207,339
RTS0041208,255
RTS0041209,329
RTS0041210,149
RTS0041211,283
RTS0041212,236
RTS0041213,294
RTS0041214,250
RTS0041215,254
RTS0041216,181
RTS0041217,147
RTS0041218,74
RTS0041219,192
RTS0041220,95
RTS0041221,84
RTS0041222,52
RTS0041223,68
RTS0041224,60
RTS0041225,65
RTS0041226,78
RTS0041227,78
RTS0041228,44
RTS0041229,71
RTS0041230,69
RTS0041231,335
RTS0041232,239
RTS0041233,340
RTS0041234,359
RTS0041235,245
RTS0041236,54
RTS0041237,48
RTS0041238,53
RTS0041239,46
RTS0041240,69
RTS0041241,77
RTS0041242,46
RTS0041243,53
RTS0041244,55
RTS0041246,92
RTS0041247,125
RTS0041248,67
RTS0041249,90
RTS0041250,109
RTS0041251,125
RTS0041252,133
RTS0041253,126
RTS0041254,220
RTS0041255,224
RTS0041256,67
RTS0041257,84
RTS0041258,71
RTS0041259,91
RTS0041260,95
RTS0041261,99
RTS0041262,81
RTS0041263,81
RTS0041265,103
RTS0041266,86
RTS0041267,47
RTS0041268,68
RTS0041269,89
RTS0041270,82
RTS0041271,103
RTS0041272,79
RTS0041273,52
RTS0041274,58
RTS0041275,60
RTS0041276,78
RTS0041277,82
RTS0041278,70
RTS0041279,64
RTS0041280,77
RTS0041281,54
RTS0041282,60
RTS0041283,68
RTS0041284,55
RTS0041285,39
RTS0041286,72
RTS0041287,62
RTS0041288,65
RTS0041289,81
RTS0041290,63
RTS0041291,57
RTS0041292,75
RTS0041293,55
RTS0041294,55
RTS0041295,69
RTS0041296,63
RTS0041297,69
RTS0041298,74
RTS0041299,57
RTS0041300,84
RTS0041301,81
RTS0041302,84
RTS0041303,78
RTS0041304,78
RTS0041305,92
RTS0041306,99
RTS0041307,59
RTS0041308,92
RTS0041309,83
RTS0041310,77
RTS0041311,66
RTS0041312,126
RTS0041313,95
RTS0041314,113
RTS0041315,97
RTS0041316,147
RTS0041317,159
RTS0041318,207
RTS0041319,143
RTS0041320,175
RTS0041321,88
RTS0041322,69
RTS0041323,79
RTS0041324,75
RTS0041325,79
RTS0041326,56
RTS0041327,69
RTS0041328,89
RTS0041329,42
RTS0041330,66
RTS0041331,41
RTS0041332,38
RTS0041333,53
RTS0041334,50
RTS0041335,40
RTS0041346,386
RTS0041347,248
RTS0041348,432
RTS0041349,320
RTS0041350,528
RTS0041351,50
RTS0041352,61
RTS0041353,60
RTS0041354,63
RTS0041355,58
RTS0041356,42
RTS0041357,46
RTS0041358,55
RTS0041359,49
RTS0041360,42
RTS0041361,76
RTS0041362,83
RTS0041363,92
RTS0041364,72
RTS0041365,62
RTS0041366,73
RTS0041367,82
RTS0041368,85
RTS0041369,45
RTS0041370,54
RTS0041371,67
RTS0041372,65
RTS0041373,45
RTS0041374,47
RTS0041375,61
RTS0041376,67
RTS0041377,44
RTS0041378,47
RTS0041379,32
RTS0041380,52
RTS0041381,49
RTS0041382,51
RTS0041383,57
RTS0041384,63
RTS0041385,69
RTS0041386,51
RTS0041387,52
RTS0041388,65
RTS0041389,45
RTS0041390,62
RTS0041391,40
RTS0041392,57
RTS0041393,50
RTS0041394,49
RTS0041395,51
RTS0041396,50
RTS0041397,56
RTS0041398,53
RTS0041399,48
RTS0041400,57
RTS0041401,45
RTS0041402,70
RTS0041403,39
RTS0041404,49
RTS0041405,52
RTS0041406,60
RTS0041407,78
RTS0041408,47
RTS0041409,50
RTS0041410,55
RTS0041411,35
RTS0041412,62
RTS0041413,50
RTS0041414,60
RTS0041415,67
RTS0041416,49
RTS0041417,48
RTS0041418,50
RTS0041419,54
RTS0041420,65
RTS0041421,50
RTS0041422,57
RTS0041423,46
RTS0041424,51
RTS0041425,58
RTS0041426,50
RTS0041427,45
RTS0041428,57
RTS0041429,44
RTS0041430,75
RTS0041431,70
RTS0041432,42
RTS0041433,57
RTS0041434,55
RTS0041435,62
RTS0041436,54
RTS0041437,29
RTS0041438,33
RTS0041439,53
RTS0041440,62
RTS0041441,55
RTS0041442,50
RTS0041443,60
RTS0041444,46
RTS0041445,37
RTS0041446,49
RTS0041447,60
RTS0041448,47
RTS0041449,64
RTS0041450,53
RTS0041451,55
RTS0041452,63
RTS0041453,72
RTS0041454,63
RTS0041455,57
RTS0041456,70
RTS0041457,71
RTS0041458,63
RTS0041459,91
RTS0041460,56
RTS0041461,55
RTS0041462,66
RTS0041463,51
RTS0041464,49
RTS0041465,60
RTS0041466,113
RTS0041467,124
RTS0041468,131
RTS0041469,95
RTS0041470,135
RTS0041471,88
RTS0041472,70
RTS0041473,65
RTS0041474,66
RTS0041475,68
RTS0041476,155
RTS0041477,206
RTS0041478,161
RTS0041479,200
RTS0041480,181
RTS0041481,60
RTS0041482,57
RTS0041483,43
RTS0041484,71
RTS0041485,69
RTS0041486,81
RTS0041487,121
RTS0041488,109
RTS0041489,102
RTS0041490,99
RTS0041491,78
RTS0041492,48
RTS0041493,28
RTS0041494,51
RTS0041495,43
RTS0041496,587
RTS0041497,559
RTS0041498,559
RTS0041499,663
RTS0041500,563
RTS0041501,156
RTS0041502,112
RTS0041503,123
RTS0041504,134
RTS0041505,135
RTS0041506,52
RTS0041507,40
RTS0041508,45
RTS0041509,52
RTS0041510,51
RTS0041511,158
RTS0041512,332
RTS0041513,303
RTS0041514,231
RTS0041515,142
RTS0041516,66
RTS0041517,69
RTS0041518,48
RTS0041519,45
RTS0041520,62
RTS0041521,44
RTS0041522,53
RTS0041523,51
RTS0041524,64
RTS0041525,56
RTS0041526,1448
RTS0041527,1854
RTS0041528,1806
RTS0041529,255
RTS0041530,1407
RTS0041531,63
RTS0041532,54
RTS0041533,49
RTS0041534,46
RTS0041535,61
RTS0041536,61
RTS0041537,76
RTS0041538,77
RTS0041540,70
RTS0041541,56
RTS0041542,52
RTS0041543,44
RTS0041544,69
RTS0041545,63
RTS0041546,45
RTS0041547,58
RTS0041548,51
RTS0041549,60
RTS0041550,66
RTS0041551,154
RTS0041552,115
RTS0041553,78
RTS0041554,135
RTS0041555,154
RTS0041556,34
RTS0041557,44
RTS0041558,40
RTS0041559,43
RTS0041560,45
RTS0041561,61
RTS0041562,93
RTS0041563,81
RTS0041564,108
RTS0041565,120
RTS0041566,145
RTS0041567,214
RTS0041568,229
RTS0041569,130
RTS0041570,193
RTS0041571,45
RTS0041572,58
RTS0041573,48
RTS0041574,63
RTS0041575,56
RTS0041576,73
RTS0041577,101
RTS0041578,114
RTS0041579,97
RTS0041580,112
RTS0041581,138
RTS0041582,160
RTS0041583,114
RTS0041584,114
RTS0041585,137
RTS0041586,107
RTS0041587,122
RTS0041588,95
RTS0041589,97
RTS0041590,113
RTS0041591,37
RTS0041592,54
RTS0041593,46
RTS0041594,66
RTS0041595,40
RTS0041596,66
RTS0041597,68
RTS0041598,99
RTS0041599,46
RTS0041600,41
RTS0041601,75
RTS0041602,86
RTS0041603,103
RTS0041604,94
RTS0041605,105
RTS0041606,63
RTS0041607,58
RTS0041608,87
RTS0041609,98
RTS0041610,84
RTS0041611,90
RTS0041612,99
RTS0041613,73
RTS0041614,62
RTS0041615,109
RTS0041616,81
RTS0041617,84
RTS0041618,62
RTS0041619,64
RTS0041620,102
RTS0041621,81
RTS0041622,48
RTS0041623,58
RTS0041624,76
RTS0041625,92
RTS0041626,146
RTS0041627,159
RTS0041628,140
RTS0041629,129
RTS0041630,132
RTS0041631,102
RTS0041632,69
RTS0041633,88
RTS0041634,119
RTS0041635,82
RTS0041636,188
RTS0041637,284
RTS0041638,289
RTS0041639,176
RTS0041640,301
RTS0041641,96
RTS0041642,72
RTS0041643,99
RTS0041644,68
RTS0041645,151
RTS0041646,71
RTS0041647,69
RTS0041648,75
RTS0041649,64
RTS0041650,64
RTS0041651,56
RTS0041652,55
RTS0041653,65
RTS0041654,59
RTS0041655,68
RTS0041656,76
RTS0041657,68
RTS0041658,80
RTS0041659,83
RTS0041660,62
RTS0041661,168
RTS0041662,164
RTS0041663,80
RTS0041664,132
RTS0041665,106
RTS0041666,61
RTS0041667,51
RTS0041668,54
RTS0041669,69
RTS0041670,69
RTS0041671,78
RTS0041672,51
RTS0041673,40
RTS0041674,48
RTS0041675,57
RTS0041676,107
RTS0041677,102
RTS0041678,105
RTS0041679,114
RTS0041680,124
RTS0041681,83
RTS0041682,89
RTS0041683,55
RTS0041684,103
RTS0041685,107
RTS0041686,116
RTS0041687,76
RTS0041688,130
RTS0041689,118
RTS0041690,215
RTS0041691,166
RTS0041692,41
RTS0041693,130
RTS0041694,58
RTS0041695,47
RTS0041696,83
RTS0041697,51
RTS0041698,69
RTS0041699,52
RTS0041700,41
RTS0041701,93
RTS0041702,59
RTS0041703,91
RTS0041704,97
RTS0041705,129
RTS0041706,127
RTS0041707,131
RTS0041708,151
RTS0041709,120
RTS0041710,146
RTS0041711,98
RTS0041712,110
RTS0041713,108
RTS0041714,113
RTS0041715,76
RTS0041716,1154
RTS0041717,1028
RTS0041718,1260
RTS0041719,1167
RTS0041720,1019
RTS0041721,122
RTS0041722,101
RTS0041723,131
RTS0041724,137
RTS0041725,109
RTS0041726,52
RTS0041727,50
RTS0041728,65
RTS0041729,53
RTS0041730,34
RTS0041731,62
RTS0041732,50
RTS0041733,51
RTS0041734,47
RTS0041735,83
RTS0041736,102
RTS0041737,96
RTS0041738,108
RTS0041739,101
RTS0041740,87
RTS0041741,88
RTS0041742,63
RTS0041743,79
RTS0041744,67
RTS0041745,50
RTS0041746,176
RTS0041747,136
RTS0041748,103
RTS0041749,115
RTS0041750,114
RTS0041751,90
RTS0041752,77
RTS0041753,134
RTS0041754,120
RTS0041755,96
RTS0041756,207
RTS0041757,135
RTS0041758,154
RTS0041759,274
RTS0041760,167
RTS0041761,33
RTS0041762,49
RTS0041763,56
RTS0041764,52
RTS0041765,47
RTS0041766,56
RTS0041767,40
RTS0041768,43
RTS0041769,37
RTS0041770,78
RTS0041771,51
RTS0041772,61
RTS0041773,41
RTS0041774,54
RTS0041775,44
RTS0041776,142
RTS0041777,101
RTS0041778,102
RTS0041779,104
RTS0041780,122
RTS0041781,68
RTS0041782,73
RTS0041783,65
RTS0041784,90
RTS0041785,86
RTS0041786,113
RTS0041787,109
RTS0041788,82
RTS0041789,117
RTS0041790,106
RTS0041791,119
RTS0041793,103
RTS0041794,86
RTS0041795,109
RTS0041796,56
RTS0041797,54
RTS0041798,75
RTS0041799,65
RTS0041800,44
RTS0041801,40
RTS0041802,58
RTS0041803,49
RTS0041804,65
RTS0041805,58
RTS0041806,65
RTS0041807,64
RTS0041808,113
RTS0041809,115
RTS0041810,123
RTS0041811,169
RTS0041812,163
RTS0041813,195
RTS0041814,148
RTS0041815,190
RTS0041816,75
RTS0041817,74
RTS0041818,51
RTS0041819,83
RTS0041820,78
RTS0041821,159
RTS0041822,159
RTS0041823,83
RTS0041824,133
RTS0041825,73
RTS0041826,76
RTS0041827,128
RTS0041828,90
RTS0041829,67
RTS0041830,61
RTS0041831,62
RTS0041832,91
RTS0041833,103
RTS0041834,112
RTS0041835,104
RTS0041836,122
RTS0041837,101
RTS0041838,80
RTS0041839,118
RTS0041840,86
RTS0041841,65
RTS0041842,59
RTS0041843,49
RTS0041844,58
RTS0041845,40
RTS0041846,49
RTS0041847,68
RTS0041848,63
RTS0041849,79
RTS0041850,53
RTS0041851,86
RTS0041852,75
RTS0041853,51
RTS0041854,40
RTS0041855,60
RTS0041856,100
RTS0041857,170
RTS0041858,169
RTS0041859,90
RTS0041860,147
RTS0041861,116
RTS0041862,107
RTS0041863,105
RTS0041864,109
RTS0041865,126
RTS0041866,114
RTS0041867,103
RTS0041868,108
RTS0041869,110
RTS0041870,101
RTS0041871,100
RTS0041872,80
RTS0041873,113
RTS0041874,110
RTS0041875,76
RTS0041876,135
RTS0041877,215
RTS0041878,160
RTS0041879,197
RTS0041880,223
RTS0041881,108
RTS0041882,126
RTS0041883,144
RTS0041884,83
RTS0041885,139
RTS0041886,277
RTS0041887,517
RTS0041888,376
RTS0041889,354
RTS0041890,341
RTS0041891,344
RTS0041892,284
RTS0041893,319
RTS0041894,216
RTS0041895,271
RTS0041896,177
RTS0041897,139
RTS0041898,181
RTS0041899,115
RTS0041900,75
RTS0041901,71
RTS0041902,62
RTS0041903,86
RTS0041904,75
RTS0041905,76
RTS0041906,1890
RTS0041907,55
RTS0041908,1032
RTS0041909,69
RTS0041910,743
RTS0041911,63
RTS0041912,74
RTS0041913,109
RTS0041914,53
RTS0041915,88
RTS0041916,1296
RTS0041917,1917
RTS0041918,1317
RTS0041919,2315
RTS0041920,2389
RTS0041922,67
RTS0041923,48
RTS0041924,55
RTS0041925,50
RTS0041926,43
RTS0041927,43
RTS0041928,45
RTS0041929,42
RTS0041930,69
RTS0041931,117
RTS0041932,134
RTS0041933,79
RTS0041934,72
RTS0041935,100
RTS0041936,81
RTS0041937,84
RTS0041938,75
RTS0041939,73
RTS0041940,68
RTS0041941,37
RTS0041942,44
RTS0041943,34
RTS0041944,34
RTS0041945,50
RTS0041946,111
RTS0041947,133
RTS0041948,94
RTS0041949,71
RTS0041950,105
RTS0041951,63
RTS0041952,78
RTS0041953,48
RTS0041954,95
RTS0041955,85
RTS0041956,77
RTS0041957,65
RTS0041958,86
RTS0041959,77
RTS0041960,62
RTS0041961,64
RTS0041962,88
RTS0041963,79
RTS0041964,118
RTS0041965,102
RTS0041966,51
RTS0041967,70
RTS0041968,49
RTS0041969,47
RTS0041971,174
RTS0041972,245
RTS0041973,187
RTS0041974,149
RTS0041975,224
RTS0041976,119
RTS0041977,251
RTS0041978,158
RTS0041979,182
RTS0041980,146
RTS0041981,522
RTS0041982,532
RTS0041983,547
RTS0041984,272
RTS0041985,652
RTS0041986,102
RTS0041987,168
RTS0041988,136
RTS0041989,77
RTS0041990,140
RTS0041991,79
RTS0041992,126
RTS0041993,98
RTS0041994,116
RTS0041995,85
RTS0041996,45
RTS0041997,63
RTS0041998,53
RTS0041999,54
RTS0042000,65
RTS0042001,73
RTS0042002,80
RTS0042003,60
RTS0042004,70
RTS0042005,86
RTS0042006,120
RTS0042007,128
RTS0042008,129
RTS0042009,136
RTS0042010,104
RTS0042011,136
RTS0042012,141
RTS0042013,136
RTS0042014,93
RTS0042015,148
RTS0042016,49
RTS0042017,50
RTS0042018,37
RTS0042019,42
RTS0042020,40
RTS0042021,220
RTS0042022,147
RTS0042023,228
RTS0042024,231
RTS0042025,200
RTS0042026,65
RTS0042027,62
RTS0042028,60
RTS0042029,56
RTS0042030,39
RTS0042031,132
RTS0042032,137
RTS0042033,83
RTS0042034,94
RTS0042035,142
RTS0042036,166
RTS0042037,225
RTS0042038,202
RTS0042039,196
RTS0042040,143
RTS0042041,224
RTS0042042,180
RTS0042043,74
RTS0042044,305
RTS0042045,233
RTS0042046,163
RTS0042047,143
RTS0042048,122
RTS0042049,116
RTS0042050,114
RTS0042051,74
RTS0042052,93
RTS0042053,81
RTS0042054,71
RTS0042055,54
RTS0042056,70
RTS0042057,98
RTS0042058,107
RTS0042059,100
RTS0042060,100
RTS0042061,92
RTS0042062,103
RTS0042063,127
RTS0042064,95
RTS0042065,110
RTS0042066,73
RTS0042067,76
RTS0042068,71
RTS0042069,84
RTS0042071,55
RTS0042072,42
RTS0042073,55
RTS0042074,63
RTS0042075,64
RTS0042076,45
RTS0042077,34
RTS0042078,48
RTS0042079,41
RTS0042080,43
RTS0042081,227
RTS0042082,201
RTS0042083,178
RTS0042084,166
RTS0042085,148
RTS0042086,29
RTS0042087,33
RTS0042088,34
RTS0042089,39
RTS0042090,51
RTS0042091,119
RTS0042092,104
RTS0042093,82
RTS0042094,92
RTS0042095,85
RTS0042096,66
RTS0042097,69
RTS0042098,50
RTS0042099,69
RTS0042100,86
RTS0042101,62
RTS0042102,56
RTS0042103,50
RTS0042104,44
RTS0042105,75
RTS0042106,63
RTS0042107,66
RTS0042108,50
RTS0042109,60
RTS0042110,56
RTS0042111,91
RTS0042112,111
RTS0042113,100
RTS0042114,87
RTS0042115,98
RTS0042116,58
RTS0042117,77
RTS0042118,44
RTS0042119,46
RTS0042120,50
RTS0042121,87
RTS0042122,79
RTS0042123,106
RTS0042124,58
RTS0042125,92
RTS0042126,48
RTS0042127,51
RTS0042128,66
RTS0042129,71
RTS0042130,53
RTS0042131,62
RTS0042132,54
RTS0042133,62
RTS0042134,49
RTS0042135,66
RTS0042136,58
RTS0042137,58
RTS0042138,56
RTS0042139,66
RTS0042140,60
RTS0042141,54
RTS0042142,63
RTS0042143,68
RTS0042144,53
RTS0042145,42
RTS0042146,366
RTS0042147,331
RTS0042148,335
RTS0042149,275
RTS0042150,361
RTS0042151,57
RTS0042152,70
RTS0042153,55
RTS0042154,64
RTS0042155,59
RTS0042156,57
RTS0042157,32
RTS0042158,52
RTS0042159,60
RTS0042160,56
RTS0042161,44
RTS0042162,45
RTS0042163,51
RTS0042164,50
RTS0042165,51
RTS0042166,57
RTS0042167,65
RTS0042168,56
RTS0042169,66
RTS0042170,56
RTS0042171,82
RTS0042172,64
RTS0042173,84
RTS0042174,46
RTS0042175,73
RTS0042176,56
RTS0042177,69
RTS0042178,56
RTS0042179,56
RTS0042180,65
RTS0042181,53
RTS0042182,42
RTS0042183,55
RTS0042184,57
RTS0042185,42
RTS0042186,58
RTS0042187,55
RTS0042188,49
RTS0042189,55
RTS0042190,47
RTS0042191,96
RTS0042192,99
RTS0042193,99
RTS0042194,102
RTS0042195,74
RTS0042196,55
RTS0042197,60
RTS0042198,40
RTS0042199,47
RTS0042200,53
RTS0042201,60
RTS0042202,31
RTS0042203,45
RTS0042204,42
RTS0042205,53
RTS0042206,37
RTS0042207,57
RTS0042208,50
RTS0042209,57
RTS0042210,52
RTS0042211,42
RTS0042212,55
RTS0042213,51
RTS0042214,51
RTS0042215,60
RTS0042216,61
RTS0042217,59
RTS0042218,48
RTS0042219,45
RTS0042220,67
RTS0042221,48
RTS0042222,44
RTS0042223,51
RTS0042224,39
RTS0042225,51
RTS0042226,55
RTS0042227,60
RTS0042228,62
RTS0042229,54
RTS0042230,65
RTS0042231,81
RTS0042232,82
RTS0042233,90
RTS0042234,84
RTS0042235,89
RTS0042236,100
RTS0042237,104
RTS0042238,110
RTS0042239,80
RTS0042240,93
RTS0042241,59
RTS0042242,39
RTS0042243,60
RTS0042244,58
RTS0042245,52
RTS0042246,194
RTS0042247,257
RTS0042248,477
RTS0042249,333
RTS0042250,254
RTS0042251,172
RTS0042252,182
RTS0042253,124
RTS0042254,170
RTS0042255,131
RTS0042256,102
RTS0042257,68
RTS0042258,84
RTS0042259,114
RTS0042260,109
RTS0042261,181
RTS0042262,163
RTS0042263,186
RTS0042264,188
RTS0042265,175
RTS0042266,110
RTS0042267,43
RTS0042268,40
RTS0042269,36
RTS0042270,56
RTS0042271,64
RTS0042272,41
RTS0042273,45
RTS0042274,42
RTS0042275,44
RTS0042276,95
RTS0042277,83
RTS0042278,67
RTS0042279,104
RTS0042280,69
RTS0042281,31
RTS0042282,40
RTS0042283,51
RTS0042284,43
RTS0042285,42
RTS0042286,52
RTS0042287,58
RTS0042288,79
RTS0042289,79
RTS0042290,77
RTS0042291,244
RTS0042292,315
RTS0042293,246
RTS0042294,271
RTS0042295,248
RTS0042296,65
RTS0042297,83
RTS0042298,68
RTS0042299,81
RTS0042300,64
RTS0042301,88
RTS0042302,89
RTS0042303,91
RTS0042304,121
RTS0042305,86
RTS0042306,71
RTS0042307,144
RTS0042308,98
RTS0042309,131
RTS0042310,130
RTS0042311,61
RTS0042312,62
RTS0042313,55
RTS0042314,79
RTS0042315,69
RTS0042316,81
RTS0042317,81
RTS0042318,82
RTS0042319,80
RTS0042320,64
RTS0042321,101
RTS0042322,77
RTS0042323,107
RTS0042324,101
RTS0042325,83
RTS0042326,93
RTS0042327,95
RTS0042328,77
RTS0042329,102
RTS0042330,110
RTS0042331,68
RTS0042332,107
RTS0042333,116
RTS0042334,114
RTS0042335,74
RTS0042336,61
RTS0042337,61
RTS0042338,53
RTS0042339,45
RTS0042340,51
RTS0042341,203
RTS0042342,138
RTS0042343,208
RTS0042344,169
RTS0042345,104
RTS0042346,62
RTS0042347,45
RTS0042348,47
RTS0042349,55
RTS0042350,47
RTS0042351,101
RTS0042352,130
RTS0042353,140
RTS0042354,142
RTS0042355,89
RTS0042356,64
RTS0042357,58
RTS0042358,72
RTS0042359,61
RTS0042360,51
RTS0042361,92
RTS0042362,118
RTS0042363,163
RTS0042364,105
RTS0042365,120
RTS0042366,201
RTS0042367,243
RTS0042368,232
RTS0042369,172
RTS0042370,294
RTS0042371,98
RTS0042372,82
RTS0042373,101
RTS0042374,80
RTS0042375,78
RTS0042376,47
RTS0042377,33
RTS0042378,39
RTS0042379,47
RTS0042380,34
RTS0042381,299
RTS0042382,364
RTS0042383,310
RTS0042384,301
RTS0042385,293
RTS0042386,132
RTS0042387,120
RTS0042388,212
RTS0042389,201
RTS0042390,180
RTS0042391,59
RTS0042392,56
RTS0042393,52
RTS0042394,55
RTS0042395,64
RTS0042396,66
RTS0042397,86
RTS0042398,103
RTS0042399,103
RTS0042400,79
RTS0042401,84
RTS0042402,78
RTS0042403,57
RTS0042404,55
RTS0042405,77
RTS0042406,74
RTS0042407,59
RTS0042408,49
RTS0042409,53
RTS0042410,47
RTS0042411,110
RTS0042412,74
RTS0042413,108
RTS0042414,88
RTS0042415,92
RTS0042416,489
RTS0042417,583
RTS0042418,598
RTS0042419,471
RTS0042420,544
RTS0042421,67
RTS0042422,74
RTS0042423,69
RTS0042424,62
RTS0042425,59
RTS0042426,108
RTS0042427,92
RTS0042428,127
RTS0042429,130
RTS0042430,128
RTS0042431,137
RTS0042432,237
RTS0042433,154
RTS0042434,254
RTS0042435,176
RTS0042436,83
RTS0042437,78
RTS0042438,80
RTS0042439,95
RTS0042440,93
RTS0042441,59
RTS0042442,62
RTS0042443,50
RTS0042444,52
RTS0042445,45
RTS0042446,89
RTS0042447,65
RTS0042448,75
RTS0042449,55
RTS0042450,61
RTS0042451,88
RTS0042452,76
RTS0042453,130
RTS0042454,86
RTS0042455,78
RTS0042456,88
RTS0042457,125
RTS0042458,125
RTS0042460,117
RTS0042461,281
RTS0042462,219
RTS0042463,212
RTS0042464,232
RTS0042465,207
RTS0042466,89
RTS0042467,92
RTS0042468,86
RTS0042469,109
RTS0042470,90
RTS0042471,115
RTS0042472,96
RTS0042473,112
RTS0042474,95
RTS0042475,129
RTS0042476,131
RTS0042477,119
RTS0042478,82
RTS0042479,98
RTS0042480,92
RTS0042481,232
RTS0042482,419
RTS0042483,772
RTS0042484,570
RTS0042485,355
RTS0042486,57
RTS0042487,79
RTS0042488,49
RTS0042489,80
RTS0042490,67
RTS0042491,42
RTS0042492,46
RTS0042493,49
RTS0042494,51
RTS0042495,48
RTS0042496,55
RTS0042497,59
RTS0042498,51
RTS0042499,76
RTS0042500,73
RTS0042501,117
RTS0042502,158
RTS0042503,139
RTS0042504,123
RTS0042505,151
RTS0042506,58
RTS0042507,55
RTS0042508,45
RTS0042509,55
RTS0042510,50
RTS0042515,69
RTS0042522,44
RTS0042526,89
RTS0042527,78
RTS0042528,82
RTS0042529,77
RTS0042530,46
RTS0042531,134
RTS0042532,98
RTS0042533,158
RTS0042534,121
RTS0042535,126
RTS0042536,100
RTS0042537,63
RTS0042538,80
RTS0042539,132
RTS0042540,128
RTS0042541,41
RTS0042542,52
RTS0042543,44
RTS0042544,56
RTS0042545,46
RTS0042546,43
RTS0042547,57
RTS0042548,47
RTS0042549,38
RTS0042550,39
RTS0042551,56
RTS0042552,32
RTS0042553,34
RTS0042554,58
RTS0042555,41
RTS0042556,61
RTS0042557,60
RTS0042558,47
RTS0042559,76
RTS0042560,69
RTS0042561,61
RTS0042562,49
RTS0042563,95
RTS0042564,49
RTS0042565,75
RTS0042566,154
RTS0042567,149
RTS0042568,145
RTS0042569,229
RTS0042570,146
RTS0042571,177
RTS0042572,140
RTS0042573,166
RTS0042574,213
RTS0042575,151
RTS0042576,87
RTS0042577,83
RTS0042578,103
RTS0042579,114
RTS0042580,77
RTS0042581,67
RTS0042582,51
RTS0042583,127
RTS0042584,56
RTS0042585,64
RTS0042586,221
RTS0042587,342
RTS0042588,355
RTS0042589,197
RTS0042590,310
RTS0042591,56
RTS0042592,44
RTS0042593,52
RTS0042594,54
RTS0042595,37
RTS0042596,92
RTS0042597,103
RTS0042598,176
RTS0042599,82
RTS0042600,92
RTS0042601,43
RTS0042602,60
RTS0042603,57
RTS0042604,64
RTS0042605,56
RTS0042606,93
RTS0042607,85
RTS0042608,75
RTS0042609,68
RTS0042610,79
RTS0042611,231
RTS0042612,264
RTS0042613,194
RTS0042614,210
RTS0042615,230
RTS0042616,79
RTS0042617,115
RTS0042618,136
RTS0042619,108
RTS0042620,94
RTS0042621,26
RTS0042622,42
RTS0042623,57
RTS0042624,40
RTS0042625,58
RTS0042626,89
RTS0042627,100
RTS0042628,53
RTS0042629,90
RTS0042630,54
RTS0042631,121
RTS0042633,76
RTS0042634,164
RTS0042635,188
RTS0042636,390
RTS0042637,304
RTS0042638,363
RTS0042639,272
RTS0042640,272
RTS0042641,62
RTS0042642,49
RTS0042643,31
RTS0042644,43
RTS0042645,51
RTS0042646,296
RTS0042647,246
RTS0042648,382
RTS0042649,351
RTS0042650,264
RTS0042651,31
RTS0042652,54
RTS0042653,37
RTS0042654,47
RTS0042655,76
RTS0042656,65
RTS0042657,54
RTS0042658,67
RTS0042659,55
RTS0042660,67
RTS0042661,82
RTS0042662,71
RTS0042663,96
RTS0042664,60
RTS0042665,116
RTS0042666,52
RTS0042667,66
RTS0042668,51
RTS0042669,71
RTS0042670,47
RTS0042671,110
RTS0042672,44
RTS0042673,46
RTS0042674,52
RTS0042675,44
RTS0042676,44
RTS0042677,1
RTS0042678,75
RTS0042679,80
RTS0042680,85
RTS0042681,297
RTS0042682,300
RTS0042683,238
RTS0042684,160
RTS0042685,282
RTS0042686,113
RTS0042687,85
RTS0042688,60
RTS0042689,68
RTS0042690,83
RTS0042691,37
RTS0042692,36
RTS0042693,49
RTS0042694,2
RTS0042695,43
RTS0042696,42
RTS0042697,42
RTS0042698,33
RTS0042699,55
RTS0042700,54
RTS0042701,55
RTS0042702,65
RTS0042703,72
RTS0042704,71
RTS0042705,94
RTS0042706,69
RTS0042707,61
RTS0042708,111
RTS0042709,59
RTS0042710,110
RTS0042711,328
RTS0042712,318
RTS0042713,195
RTS0042714,239
RTS0042715,155
RTS0042716,52
RTS0042717,81
RTS0042718,53
RTS0042719,36
RTS0042720,40
RTS0042721,71
RTS0042722,61
RTS0042723,129
RTS0042724,65
RTS0042725,72
RTS0042726,53
RTS0042727,41
RTS0042728,51
RTS0042729,42
RTS0042730,66
RTS0042731,95
RTS0042732,127
RTS0042733,98
RTS0042734,99
RTS0042735,104
RTS0042736,254
RTS0042737,302
RTS0042738,283
RTS0042739,209
RTS0042740,239
RTS0042741,64
RTS0042742,64
RTS0042743,59
RTS0042744,66
RTS0042745,48
RTS0042746,125
RTS0042747,103
RTS0042748,74
RTS0042749,80
RTS0042750,77
RTS0042751,72
RTS0042752,79
RTS0042753,97
RTS0042754,84
RTS0042755,67
RTS0042756,111
RTS0042757,129
RTS0042758,88
RTS0042759,82
RTS0042760,122
RTS0042761,57
RTS0042762,43
RTS0042763,45
RTS0042764,52
RTS0042765,60
RTS0042766,93
RTS0042767,105
RTS0042768,119
RTS0042769,121
RTS0042770,98
RTS0042771,116
RTS0042772,126
RTS0042773,124
RTS0042774,108
RTS0042775,117
RTS0042776,67
RTS0042777,81
RTS0042778,88
RTS0042779,73
RTS0042780,67
RTS0042781,47
RTS0042782,50
RTS0042783,56
RTS0042784,78
RTS0042785,49
RTS0042786,173
RTS0042787,146
RTS0042788,155
RTS0042789,132
RTS0042790,139
RTS0042791,1566
RTS0042792,920
RTS0042793,1091
RTS0042794,1195
RTS0042795,1244
RTS0042796,50
RTS0042797,86
RTS0042798,39
RTS0042799,53
RTS0042800,57
RTS0042801,64
RTS0042802,67
RTS0042803,39
RTS0042804,50
RTS0042805,57
RTS0042806,68
RTS0042807,85
RTS0042808,106
RTS0042809,91
RTS0042810,84
RTS0042811,101
RTS0042812,132
RTS0042813,106
RTS0042814,139
RTS0042815,114
RTS0042816,67
RTS0042817,96
RTS0042818,83
RTS0042819,85
RTS0042820,49
RTS0042821,54
RTS0042822,56
RTS0042823,41
RTS0042824,73
RTS0042825,63
RTS0042826,92
RTS0042827,89
RTS0042828,101
RTS0042829,114
RTS0042830,105
RTS0042831,124
RTS0042832,124
RTS0042833,100
RTS0042834,104
RTS0042835,104
RTS0042836,82
RTS0042837,68
RTS0042838,77
RTS0042839,79
RTS0042840,93
RTS0042841,101
RTS0042842,101
RTS0042843,91
RTS0042844,82
RTS0042845,94
RTS0042846,71
RTS0042847,131
RTS0042848,175
RTS0042849,93
RTS0042850,101
RTS0042851,116
RTS0042852,80
RTS0042853,96
RTS0042854,97
RTS0042855,83
RTS0042856,62
RTS0042857,64
RTS0042858,75
RTS0042859,94
RTS0042860,76
RTS0042861,64
RTS0042862,42
RTS0042863,87
RTS0042864,69
RTS0042865,89
RTS0042866,95
RTS0042867,132
RTS0042868,88
RTS0042869,165
RTS0042870,115
RTS0042871,102
RTS0042872,71
RTS0042873,61
RTS0042874,61
RTS0042875,76
RTS0042876,141
RTS0042877,132
RTS0042878,112
RTS0042879,99
RTS0042880,146
RTS0042881,130
RTS0042882,134
RTS0042883,143
RTS0042884,182
RTS0042885,197
RTS0042886,78
RTS0042887,96
RTS0042888,86
RTS0042889,78
RTS0042890,76
RTS0042891,42
RTS0042892,67
RTS0042893,64
RTS0042894,46
RTS0042895,60
RTS0042896,215
RTS0042897,106
RTS0042898,129
RTS0042899,194
RTS0042900,187
RTS0042901,57
RTS0042902,54
RTS0042903,47
RTS0042904,56
RTS0042905,49
RTS0042906,106
RTS0042907,77
RTS0042908,104
RTS0042909,103
RTS0042910,69
RTS0042911,65
RTS0042912,53
RTS0042913,80
RTS0042914,54
RTS0042915,49
RTS0042916,66
RTS0042917,76
RTS0042918,46
RTS0042919,60
RTS0042920,43
RTS0042921,146
RTS0042922,156
RTS0042923,153
RTS0042924,134
RTS0042925,162
RTS0042926,37
RTS0042927,50
RTS0042928,68
RTS0042929,47
RTS0042930,65
RTS0042931,70
RTS0042932,65
RTS0042933,64
RTS0042934,64
RTS0042935,70
RTS0042936,313
RTS0042937,285
RTS0042938,358
RTS0042939,363
RTS0042940,265
RTS0042941,626
RTS0042942,566
RTS0042943,673
RTS0042944,613
RTS0042945,556
RTS0042946,81
RTS0042947,100
RTS0042948,64
RTS0042949,66
RTS0042950,64
RTS0042951,81
RTS0042952,92
RTS0042953,72
RTS0042954,82
RTS0042955,89
RTS0042956,97
RTS0042957,102
RTS0042958,103
RTS0042959,91
RTS0042960,106
RTS0042961,139
RTS0042962,135
RTS0042963,154
RTS0042964,143
RTS0042965,194
RTS0042966,75
RTS0042967,85
RTS0042968,80
RTS0042969,78
RTS0042970,100
RTS0042971,167
RTS0042972,133
RTS0042973,162
RTS0042974,128
RTS0042975,135
RTS0042976,155
RTS0042977,173
RTS0042978,162
RTS0042979,126
RTS0042980,141
RTS0042981,102
RTS0042982,89
RTS0042983,92
RTS0042984,76
RTS0042985,89
RTS0042986,120
RTS0042987,129
RTS0042988,140
RTS0042989,149
RTS0042990,142
RTS0042991,95
RTS0042992,121
RTS0042993,95
RTS0042994,109
RTS0042995,112
RTS0042996,64
RTS0042997,44
RTS0042998,44
RTS0042999,70
RTS0043000,52
RTS0043001,78
RTS0043002,87
RTS0043003,90
RTS0043004,89
RTS0043005,86
RTS0043006,62
RTS0043007,97
RTS0043008,102
RTS0043009,62
RTS0043010,90
RTS0043011,127
RTS0043012,110
RTS0043013,110
RTS0043014,118
RTS0043015,122
RTS0043016,112
RTS0043017,111
RTS0043018,101
RTS0043019,142
RTS0043020,90
RTS0043021,128
RTS0043022,116
RTS0043023,157
RTS0043024,208
RTS0043025,183
RTS0043026,57
RTS0043027,111
RTS0043028,119
RTS0043029,123
RTS0043030,124
RTS0043031,66
RTS0043032,97
RTS0043033,77
RTS0043034,91
RTS0043035,66
RTS0043036,120
RTS0043037,102
RTS0043038,108
RTS0043039,118
RTS0043040,126
RTS0043041,49
RTS0043042,56
RTS0043043,57
RTS0043044,47
RTS0043045,48
RTS0043046,42
RTS0043047,55
RTS0043048,68
RTS0043049,54
RTS0043050,60
RTS0043051,118
RTS0043052,109
RTS0043053,95
RTS0043054,81
RTS0043055,71
RTS0043056,59
RTS0043057,80
RTS0043058,99
RTS0043059,90
RTS0043060,63
RTS0043061,531
RTS0043062,282
RTS0043063,292
RTS0043064,251
RTS0043065,349
RTS0043066,81
RTS0043067,77
RTS0043068,46
RTS0043069,83
RTS0043070,68
RTS0043071,64
RTS0043072,82
RTS0043073,88
RTS0043074,101
RTS0043075,82
RTS0043076,38
RTS0043077,82
RTS0043078,57
RTS0043079,83
RTS0043080,62
RTS0043081,308
RTS0043082,257
RTS0043083,239
RTS0043084,270
RTS0043085,243
RTS0043086,110
RTS0043087,158
RTS0043088,112
RTS0043089,125
RTS0043090,111
RTS0043091,48
RTS0043092,57
RTS0043093,63
RTS0043094,103
RTS0043095,91
RTS0043096,58
RTS0043097,40
RTS0043098,57
RTS0043099,78
RTS0043100,50
RTS0043101,73
RTS0043102,51
RTS0043103,70
RTS0043104,77
RTS0043105,54
RTS0043106,116
RTS0043107,89
RTS0043108,56
RTS0043109,72
RTS0043110,55
RTS0043111,127
RTS0043112,109
RTS0043113,119
RTS0043114,133
RTS0043115,130
RTS0043116,124
RTS0043117,95
RTS0043118,54
RTS0043119,60
RTS0043120,91
RTS0043121,31
RTS0043122,58
RTS0043123,45
RTS0043124,62
RTS0043125,44
RTS0043126,329
RTS0043127,162
RTS0043128,276
RTS0043129,169
RTS0043130,207
RTS0043131,87
RTS0043132,56
RTS0043133,57
RTS0043134,72
RTS0043135,91
RTS0043136,85
RTS0043137,99
RTS0043138,112
RTS0043139,77
RTS0043140,71
RTS0043141,83
RTS0043142,97
RTS0043143,91
RTS0043144,86
RTS0043145,80
RTS0043146,71
RTS0043147,108
RTS0043148,99
RTS0043149,79
RTS0043150,57
RTS0043151,109
RTS0043152,92
RTS0043153,133
RTS0043154,102
RTS0043155,106
RTS0043156,839
RTS0043157,650
RTS0043159,692
RTS0043160,1553
RTS0043161,99
RTS0043162,86
RTS0043163,122
RTS0043164,71
RTS0043165,96
RTS0043167,88
RTS0043168,77
RTS0043169,76
RTS0043170,69
RTS0043171,104
RTS0043172,129
RTS0043173,113
RTS0043174,121
RTS0043175,116
RTS0043176,70
RTS0043177,72
RTS0043178,126
RTS0043179,103
RTS0043180,78
RTS0043181,47
RTS0043182,50
RTS0043183,70
RTS0043184,44
RTS0043185,59
RTS0043186,172
RTS0043187,80
RTS0043188,105
RTS0043189,119
RTS0043190,132
RTS0043191,53
RTS0043192,79
RTS0043193,53
RTS0043194,48
RTS0043195,59
RTS0043196,112
RTS0043197,98
RTS0043198,76
RTS0043199,93
RTS0043200,99
RTS0043201,143
RTS0043202,147
RTS0043203,139
RTS0043204,190
RTS0043205,199
RTS0043206,127
RTS0043207,86
RTS0043208,146
RTS0043209,94
RTS0043210,75
RTS0043211,103
RTS0043212,124
RTS0043213,83
RTS0043214,113
RTS0043215,106
RTS0043216,154
RTS0043217,101
RTS0043218,100
RTS0043219,116
RTS0043220,155
RTS0043221,63
RTS0043222,69
RTS0043223,67
RTS0043224,50
RTS0043225,55
RTS0043226,93
RTS0043227,75
RTS0043228,83
RTS0043229,81
RTS0043230,83
RTS0043231,192
RTS0043232,160
RTS0043233,197
RTS0043234,97
RTS0043235,138
RTS0043236,48
RTS0043237,59
RTS0043238,60
RTS0043239,58
RTS0043240,65
RTS0043241,100
RTS0043242,92
RTS0043243,115
RTS0043244,88
RTS0043245,80
RTS0043246,126
RTS0043247,160
RTS0043248,103
RTS0043249,113
RTS0043250,121
RTS0043251,63
RTS0043252,91
RTS0043253,49
RTS0043254,78
RTS0043255,63
RTS0043256,63
RTS0043257,75
RTS0043258,79
RTS0043259,71
RTS0043260,77
RTS0043261,71
RTS0043262,72
RTS0043263,71
RTS0043264,68
RTS0043265,81
RTS0043266,87
RTS0043267,158
RTS0043268,88
RTS0043269,139
RTS0043270,199
RTS0043271,224
RTS0043272,202
RTS0043273,208
RTS0043274,236
RTS0043275,188
RTS0043276,75
RTS0043277,85
RTS0043278,81
RTS0043279,93
RTS0043280,62
RTS0043281,104
RTS0043282,127
RTS0043283,140
RTS0043284,144
RTS0043285,126
RTS0043286,151
RTS0043287,153
RTS0043288,140
RTS0043289,161
RTS0043290,89
RTS0043291,352
RTS0043292,269
RTS0043293,196
RTS0043294,330
RTS0043295,316
RTS0043296,53
RTS0043297,44
RTS0043299,52
RTS0043300,63
RTS0043301,103
RTS0043302,88
RTS0043303,107
RTS0043304,99
RTS0043305,106
RTS0043306,90
RTS0043307,84
RTS0043308,67
RTS0043309,91
RTS0043310,83
RTS0043311,173
RTS0043312,153
RTS0043313,254
RTS0043314,163
RTS0043315,110
RTS0043316,65
RTS0043317,59
RTS0043318,58
RTS0043319,73
RTS0043320,78
RTS0043321,81
RTS0043322,99
RTS0043323,108
RTS0043324,98
RTS0043325,89
RTS0043326,68
RTS0043327,75
RTS0043328,56
RTS0043329,60
RTS0043330,79
RTS0043331,65
RTS0043332,40
RTS0043333,53
RTS0043334,48
RTS0043335,40
RTS0043336,75
RTS0043337,59
RTS0043338,66
RTS0043339,53
RTS0043340,62
RTS0043341,55
RTS0043342,69
RTS0043343,40
RTS0043344,58
RTS0043345,51
RTS0043346,90
RTS0043347,140
RTS0043348,80
RTS0043349,72
RTS0043350,75
RTS0043351,256
RTS0043352,292
RTS0043353,240
RTS0043354,254
RTS0043355,228
RTS0043356,197
RTS0043357,121
RTS0043358,154
RTS0043359,178
RTS0043360,202
RTS0043361,389
RTS0043362,416
RTS0043363,265
RTS0043364,319
RTS0043365,298
RTS0043366,52
RTS0043367,38
RTS0043368,57
RTS0043369,46
RTS0043370,32
RTS0043371,216
RTS0043372,164
RTS0043373,201
RTS0043374,159
RTS0043375,136
RTS0043376,304
RTS0043377,484
RTS0043378,244
RTS0043379,348
RTS0043380,352
RTS0043381,57
RTS0043382,56
RTS0043383,63
RTS0043384,64
RTS0043385,52
RTS0043386,99
RTS0043387,132
RTS0043388,92
RTS0043389,154
RTS0043390,97
RTS0043391,75
RTS0043392,78
RTS0043393,90
RTS0043394,91
RTS0043395,87
RTS0043396,320
RTS0043397,283
RTS0043398,287
RTS0043399,316
RTS0043400,95
RTS0043401,47
RTS0043402,53
RTS0043403,55
RTS0043404,56
RTS0043405,64
RTS0043406,49
RTS0043407,47
RTS0043408,52
RTS0043409,47
RTS0043410,36
RTS0043411,47
RTS0043412,45
RTS0043413,41
RTS0043414,62
RTS0043415,57
RTS0043416,65
RTS0043417,57
RTS0043418,56
RTS0043419,73
RTS0043420,56
RTS0043421,110
RTS0043422,78
RTS0043423,113
RTS0043424,70
RTS0043425,113
RTS0043426,108
RTS0043427,67
RTS0043428,102
RTS0043429,100
RTS0043430,88
RTS0043431,120
RTS0043432,86
RTS0043433,81
RTS0043434,137
RTS0043435,148
RTS0043436,132
RTS0043437,99
RTS0043438,129
RTS0043439,70
RTS0043440,161
RTS0043441,229
RTS0043442,131
RTS0043443,161
RTS0043444,151
RTS0043445,144
RTS0043446,62
RTS0043447,51
RTS0043448,82
RTS0043449,70
RTS0043450,60
RTS0043451,56
RTS0043452,107
RTS0043453,103
RTS0043454,107
RTS0043455,54
RTS0043456,65
RTS0043457,58
RTS0043458,59
RTS0043459,50
RTS0043460,64
RTS0043461,41
RTS0043462,46
RTS0043463,79
RTS0043464,72
RTS0043465,80
RTS0043466,161
RTS0043467,137
RTS0043468,125
RTS0043469,115
RTS0043470,140
RTS0043471,49
RTS0043472,53
RTS0043473,46
RTS0043474,53
RTS0043475,54
RTS0043476,86
RTS0043477,80
RTS0043478,89
RTS0043479,98
RTS0043480,82
RTS0043481,146
RTS0043482,149
RTS0043483,162
RTS0043484,113
RTS0043485,143
RTS0043486,169
RTS0043487,148
RTS0043488,166
RTS0043489,159
RTS0043490,144
RTS0043491,172
RTS0043492,202
RTS0043493,174
RTS0043494,229
RTS0043495,229
RTS0043496,73
RTS0043497,60
RTS0043498,62
RTS0043499,77
RTS0043500,71
RTS0043501,53
RTS0043502,57
RTS0043503,26
RTS0043504,68
RTS0043505,63
RTS0043506,69
RTS0043507,51
RTS0043508,45
RTS0043509,77
RTS0043510,67
RTS0043511,50
RTS0043512,60
RTS0043513,41
RTS0043514,53
RTS0043515,55
RTS0043516,74
RTS0043517,73
RTS0043518,94
RTS0043519,81
RTS0043520,86
RTS0043521,63
RTS0043522,56
RTS0043523,94
RTS0043524,75
RTS0043525,93
RTS0043526,61
RTS0043527,54
RTS0043528,52
RTS0043529,41
RTS0043530,56
RTS0043531,52
RTS0043532,51
RTS0043533,30
RTS0043534,63
RTS0043535,66
RTS0043536,92
RTS0043537,95
RTS0043538,106
RTS0043539,81
RTS0043540,82
RTS0043541,137
RTS0043542,156
RTS0043543,134
RTS0043544,199
RTS0043545,109
RTS0043546,219
RTS0043547,172
RTS0043548,186
RTS0043549,188
RTS0043550,139
RTS0043551,72
RTS0043552,92
RTS0043553,59
RTS0043554,76
RTS0043555,55
RTS0043556,62
RTS0043557,55
RTS0043558,72
RTS0043559,53
RTS0043560,79
RTS0043561,98
RTS0043562,84
RTS0043563,97
RTS0043564,67
RTS0043565,88
RTS0043566,392
RTS0043567,310
RTS0043568,405
RTS0043569,288
RTS0043570,425
RTS0043571,77
RTS0043572,93
RTS0043573,79
RTS0043574,77
RTS0043575,66
RTS0043576,138
RTS0043577,147
RTS0043578,87
RTS0043579,136
RTS0043580,115
RTS0043581,93
RTS0043582,121
RTS0043583,72
RTS0043584,104
RTS0043585,97
RTS0043586,51
RTS0043587,57
RTS0043588,46
RTS0043589,63
RTS0043590,57
RTS0043591,65
RTS0043592,66
RTS0043593,83
RTS0043594,66
RTS0043595,66
RTS0043596,78
RTS0043597,70
RTS0043598,79
RTS0043599,76
RTS0043600,85
RTS0043601,68
RTS0043602,81
RTS0043603,81
RTS0043604,97
RTS0043605,65
RTS0043606,77
RTS0043607,55
RTS0043608,91
RTS0043609,82
RTS0043610,90
RTS0043611,80
RTS0043612,83
RTS0043613,70
RTS0043614,74
RTS0043615,82
RTS0043616,85
RTS0043617,56
RTS0043618,84
RTS0043619,51
RTS0043620,69
RTS0043621,98
RTS0043622,74
RTS0043623,87
RTS0043624,121
RTS0043625,58
RTS0043626,98
RTS0043627,75
RTS0043628,91
RTS0043629,82
RTS0043630,87
RTS0043631,56
RTS0043632,77
RTS0043633,68
RTS0043634,44
RTS0043635,84
RTS0043636,42
RTS0043637,71
RTS0043638,52
RTS0043639,45
RTS0043640,42
RTS0043641,652
RTS0043642,617
RTS0043643,716
RTS0043644,577
RTS0043645,589
RTS0043646,99
RTS0043647,86
RTS0043648,80
RTS0043649,79
RTS0043650,109
RTS0043651,51
RTS0043652,73
RTS0043653,44
RTS0043654,52
RTS0043655,49
RTS0043656,49
RTS0043657,45
RTS0043658,71
RTS0043659,52
RTS0043660,58
RTS0043661,73
RTS0043663,60
RTS0043664,57
RTS0043665,60
RTS0043666,51
RTS0043667,63
RTS0043668,53
RTS0043669,69
RTS0043670,52
RTS0043671,62
RTS0043672,93
RTS0043673,76
RTS0043674,70
RTS0043675,78
RTS0043676,108
RTS0043677,104
RTS0043678,64
RTS0043679,139
RTS0043680,107
RTS0043681,58
RTS0043682,64
RTS0043683,86
RTS0043684,75
RTS0043685,90
RTS0043686,84
RTS0043687,80
RTS0043688,70
RTS0043689,64
RTS0043690,62
RTS0043691,346
RTS0043692,297
RTS0043693,324
RTS0043694,313
RTS0043695,448
RTS0043696,115
RTS0043697,128
RTS0043698,165
RTS0043699,161
RTS0043700,139
RTS0043701,102
RTS0043702,123
RTS0043703,104
RTS0043704,129
RTS0043705,102
RTS0043706,85
RTS0043707,105
RTS0043708,49
RTS0043709,76
RTS0043710,91
RTS0043711,82
RTS0043712,60
RTS0043713,50
RTS0043714,42
RTS0043715,40
RTS0043716,82
RTS0043717,85
RTS0043718,82
RTS0043719,71
RTS0043720,78
RTS0043721,87
RTS0043722,86
RTS0043723,90
RTS0043724,79
RTS0043725,79
RTS0043726,64
RTS0043727,70
RTS0043728,67
RTS0043729,79
RTS0043730,60
RTS0043731,58
RTS0043732,69
RTS0043733,76
RTS0043734,73
RTS0043735,90
RTS0043736,72
RTS0043737,116
RTS0043738,103
RTS0043739,107
RTS0043740,90
RTS0043741,150
RTS0043742,158
RTS0043743,91
RTS0043744,214
RTS0043745,80
RTS0043746,86
RTS0043747,68
RTS0043748,79
RTS0043749,76
RTS0043750,78
RTS0043751,72
RTS0043752,88
RTS0043753,81
RTS0043754,73
RTS0043755,97
RTS0043756,63
RTS0043757,70
RTS0043758,94
RTS0043759,82
RTS0043760,59
RTS0043761,163
RTS0043762,48
RTS0043763,49
RTS0043764,68
RTS0043765,67
RTS0043766,51
RTS0043767,36
RTS0043768,57
RTS0043769,61
RTS0043770,42
RTS0043771,64
RTS0043772,68
RTS0043773,63
RTS0043774,56
RTS0043775,62
RTS0043776,82
RTS0043777,94
RTS0043778,89
RTS0043779,90
RTS0043780,97
RTS0043781,178
RTS0043782,111
RTS0043783,120
RTS0043784,133
RTS0043785,83
RTS0043786,61
RTS0043787,44
RTS0043788,54
RTS0043789,62
RTS0043790,59
RTS0043791,53
RTS0043792,92
RTS0043793,64
RTS0043794,55
RTS0043795,46
RTS0043796,50
RTS0043797,71
RTS0043798,47
RTS0043799,42
RTS0043800,53
RTS0043801,50
RTS0043802,65
RTS0043803,84
RTS0043804,72
RTS0043805,51
RTS0043806,76
RTS0043807,64
RTS0043808,70
RTS0043809,68
RTS0043810,57
RTS0043811,70
RTS0043812,120
RTS0043813,111
RTS0043814,123
RTS0043815,121
RTS0043816,219
RTS0043817,168
RTS0043818,178
RTS0043819,201
RTS0043820,257
RTS0043821,62
RTS0043822,52
RTS0043823,49
RTS0043824,43
RTS0043825,31
RTS0043826,56
RTS0043827,51
RTS0043828,72
RTS0043829,48
RTS0043830,75
RTS0043831,133
RTS0043832,125
RTS0043833,125
RTS0043834,105
RTS0043835,109
RTS0043836,123
RTS0043837,96
RTS0043838,56
RTS0043839,84
RTS0043840,67
RTS0043841,67
RTS0043842,82
RTS0043843,88
RTS0043844,85
RTS0043845,65
RTS0043846,148
RTS0043847,125
RTS0043848,126
RTS0043849,104
RTS0043850,162
RTS0043851,62
RTS0043852,46
RTS0043853,72
RTS0043854,61
RTS0043856,43
RTS0043857,30
RTS0043858,42
RTS0043859,61
RTS0043860,57
RTS0043861,112
RTS0043862,164
RTS0043863,90
RTS0043864,92
RTS0043865,77
RTS0043866,110
RTS0043867,100
RTS0043868,105
RTS0043869,121
RTS0043870,86
RTS0043871,64
RTS0043872,59
RTS0043873,76
RTS0043874,51
RTS0043875,43
RTS0043876,42
RTS0043877,48
RTS0043878,49
RTS0043879,66
RTS0043880,59
RTS0043881,60
RTS0043882,60
RTS0043883,65
RTS0043884,53
RTS0043885,57
RTS0043886,118
RTS0043887,142
RTS0043888,140
RTS0043889,45
RTS0043890,142
RTS0043891,93
RTS0043892,66
RTS0043893,83
RTS0043894,85
RTS0043895,86
RTS0043896,80
RTS0043897,109
RTS0043898,108
RTS0043899,128
RTS0043900,197
RTS0043901,109
RTS0043902,88
RTS0043903,90
RTS0043904,99
RTS0043905,99
RTS0043906,57
RTS0043907,61
RTS0043908,42
RTS0043909,63
RTS0043910,60
RTS0043911,64
RTS0043912,120
RTS0043913,82
RTS0043914,67
RTS0043915,58
RTS0043916,74
RTS0043917,48
RTS0043918,57
RTS0043919,66
RTS0043920,124
RTS0043921,95
RTS0043922,91
RTS0043923,111
RTS0043924,146
RTS0043925,91
RTS0043926,95
RTS0043927,76
RTS0043928,68
RTS0043929,79
RTS0043930,56
RTS0043931,115
RTS0043932,145
RTS0043933,128
RTS0043934,131
RTS0043935,115
RTS0043936,43
RTS0043937,42
RTS0043938,47
RTS0043939,34
RTS0043940,52
RTS0043941,55
RTS0043942,69
RTS0043943,65
RTS0043944,53
RTS0043945,51
RTS0043946,39
RTS0043947,60
RTS0043948,55
RTS0043949,48
RTS0043950,46
RTS0043951,55
RTS0043952,69
RTS0043953,59
RTS0043954,36
RTS0043955,118
RTS0043956,116
RTS0043957,103
RTS0043958,156
RTS0043959,134
RTS0043960,115
RTS0043961,102
RTS0043962,90
RTS0043963,84
RTS0043964,107
RTS0043965,98
RTS0043966,158
RTS0043967,148
RTS0043968,127
RTS0043969,128
RTS0043970,210
RTS0043971,159
RTS0043972,187
RTS0043973,182
RTS0043974,163
RTS0043975,134
RTS0043976,182
RTS0043977,159
RTS0043978,200
RTS0043979,175
RTS0043980,184
RTS0043981,255
RTS0043982,187
RTS0043983,165
RTS0043984,60
RTS0043985,213
RTS0043986,63
RTS0043987,162
RTS0043988,121
RTS0043989,118
RTS0043990,126
RTS0043991,62
RTS0043992,64
RTS0043993,46
RTS0043994,50
RTS0043996,57
RTS0043997,46
RTS0043998,48
RTS0043999,71
RTS0044000,50
RTS0044001,76
RTS0044002,71
RTS0044003,129
RTS0044004,134
RTS0044005,106
RTS0044006,114
RTS0044007,97
RTS0044008,95
RTS0044009,109
RTS0044010,121
RTS0044011,151
RTS0044012,221
RTS0044013,164
RTS0044014,182
RTS0044015,174
RTS0044016,72
RTS0044017,58
RTS0044018,52
RTS0044019,45
RTS0044020,79
RTS0044021,34
RTS0044022,52
RTS0044023,47
RTS0044024,48
RTS0044025,57
RTS0044026,78
RTS0044027,118
RTS0044028,93
RTS0044029,133
RTS0044030,113
RTS0044031,82
RTS0044032,114
RTS0044033,69
RTS0044034,121
RTS0044035,91
RTS0044036,362
RTS0044037,281
RTS0044038,328
RTS0044039,209
RTS0044040,347
RTS0044041,159
RTS0044042,186
RTS0044043,176
RTS0044044,176
RTS0044045,148
RTS0044046,92
RTS0044047,106
RTS0044048,96
RTS0044049,60
RTS0044050,110
RTS0044051,47
RTS0044052,80
RTS0044053,45
RTS0044054,79
RTS0044055,61
RTS0044056,75
RTS0044057,60
RTS0044058,65
RTS0044059,83
RTS0044060,69
RTS0044061,84
RTS0044062,65
RTS0044063,67
RTS0044064,79
RTS0044065,64
RTS0044067,81
RTS0044068,116
RTS0044069,127
RTS0044070,83
RTS0044071,48
RTS0044072,52
RTS0044073,44
RTS0044074,48
RTS0044075,53
RTS0044076,44
RTS0044077,56
RTS0044078,43
RTS0044079,38
RTS0044080,55
RTS0044081,123
RTS0044082,106
RTS0044083,102
RTS0044084,125
RTS0044085,103
RTS0044086,75
RTS0044087,64
RTS0044088,69
RTS0044089,55
RTS0044090,90
RTS0044091,51
RTS0044092,64
RTS0044093,50
RTS0044094,66
RTS0044095,47
RTS0044096,48
RTS0044097,82
RTS0044098,56
RTS0044099,82
RTS0044100,47
RTS0044101,134
RTS0044102,141
RTS0044103,113
RTS0044104,104
RTS0044105,114
RTS0044106,199
RTS0044107,171
RTS0044108,140
RTS0044109,187
RTS0044110,256
RTS0044111,124
RTS0044112,95
RTS0044113,136
RTS0044114,82
RTS0044115,133
RTS0044116,91
RTS0044117,83
RTS0044118,76
RTS0044119,102
RTS0044120,99
RTS0044121,70
RTS0044122,57
RTS0044123,42
RTS0044124,68
RTS0044125,54
RTS0044126,67
RTS0044127,83
RTS0044128,61
RTS0044129,55
RTS0044130,46
RTS0044131,119
RTS0044132,95
RTS0044133,107
RTS0044134,88
RTS0044135,76
RTS0044136,58
RTS0044137,43
RTS0044138,62
RTS0044139,83
RTS0044140,55
RTS0044141,85
RTS0044142,90
RTS0044143,101
RTS0044144,72
RTS0044145,73
RTS0044146,78
RTS0044147,83
RTS0044148,90
RTS0044149,73
RTS0044150,64
RTS0044151,90
RTS0044152,78
RTS0044153,108
RTS0044154,85
RTS0044155,98
RTS0044156,332
RTS0044157,335
RTS0044158,585
RTS0044159,321
RTS0044160,337
RTS0044161,95
RTS0044162,115
RTS0044163,143
RTS0044164,120
RTS0044165,60
RTS0044166,139
RTS0044167,97
RTS0044168,89
RTS0044169,114
RTS0044170,110
RTS0044171,92
RTS0044172,102
RTS0044173,107
RTS0044174,82
RTS0044175,82
RTS0044176,85
RTS0044177,96
RTS0044178,96
RTS0044180,49
RTS0044181,93
RTS0044182,102
RTS0044183,76
RTS0044184,84
RTS0044185,83
RTS0044186,79
RTS0044187,81
RTS0044188,61
RTS0044189,61
RTS0044190,60
RTS0044191,145
RTS0044192,190
RTS0044193,164
RTS0044194,149
RTS0044195,211
RTS0044196,189
RTS0044197,98
RTS0044198,177
RTS0044199,145
RTS0044200,92
RTS0044206,80
RTS0044207,81
RTS0044208,55
RTS0044209,52
RTS0044210,64
RTS0044211,103
RTS0044212,89
RTS0044213,92
RTS0044214,97
RTS0044215,94
RTS0044216,91
RTS0044217,99
RTS0044218,93
RTS0044219,92
RTS0044220,68
RTS0044221,56
RTS0044222,52
RTS0044223,46
RTS0044224,77
RTS0044225,38
RTS0044226,57
RTS0044227,65
RTS0044228,68
RTS0044229,52
RTS0044230,68
RTS0044231,50
RTS0044232,61
RTS0044233,65
RTS0044234,41
RTS0044235,55
RTS0044236,82
RTS0044237,82
RTS0044238,82
RTS0044239,84
RTS0044240,70
RTS0044241,85
RTS0044242,99
RTS0044243,91
RTS0044244,113
RTS0044245,70
RTS0044246,128
RTS0044247,106
RTS0044248,110
RTS0044249,94
RTS0044250,70
RTS0044251,146
RTS0044252,157
RTS0044253,109
RTS0044254,88
RTS0044255,119
RTS0044256,94
RTS0044257,105
RTS0044258,98
RTS0044259,97
RTS0044260,92
RTS0044261,260
RTS0044262,175
RTS0044263,139
RTS0044264,158
RTS0044265,153
RTS0044266,87
RTS0044267,75
RTS0044268,82
RTS0044269,87
RTS0044270,81
RTS0044271,75
RTS0044272,119
RTS0044273,107
RTS0044274,97
RTS0044275,87
RTS0044276,60
RTS0044277,47
RTS0044278,43
RTS0044279,49
RTS0044280,59
RTS0044281,134
RTS0044282,105
RTS0044283,116
RTS0044284,93
RTS0044285,76
RTS0044286,62
RTS0044287,51
RTS0044288,48
RTS0044289,54
RTS0044290,68
RTS0044291,85
RTS0044292,97
RTS0044293,50
RTS0044294,75
RTS0044295,65
RTS0044296,85
RTS0044297,91
RTS0044298,106
RTS0044299,103
RTS0044300,100
RTS0044301,109
RTS0044302,99
RTS0044303,109
RTS0044304,100
RTS0044305,78
RTS0044306,239
RTS0044307,222
RTS0044308,280
RTS0044309,267
RTS0044310,289
RTS0044311,78
RTS0044312,54
RTS0044313,64
RTS0044314,68
RTS0044315,68
RTS0044316,65
RTS0044317,71
RTS0044318,56
RTS0044319,82
RTS0044320,16
RTS0044321,71
RTS0044322,76
RTS0044323,92
RTS0044324,66
RTS0044325,84
RTS0044326,71
RTS0044327,98
RTS0044328,37
RTS0044329,88
RTS0044330,48
RTS0044331,1753
RTS0044332,1471
RTS0044333,2102
RTS0044334,2006
RTS0044335,1693
RTS0044336,48
RTS0044337,51
RTS0044338,57
RTS0044339,49
RTS0044340,36
RTS0044341,51
RTS0044342,43
RTS0044343,50
RTS0044344,46
RTS0044345,56
RTS0044346,815
RTS0044347,861
RTS0044348,802
RTS0044349,893
RTS0044350,764
RTS0044351,358
RTS0044352,210
RTS0044353,597
RTS0044354,293
RTS0044355,428
RTS0044356,49
RTS0044357,59
RTS0044358,64
RTS0044359,124
RTS0044360,81
RTS0044361,141
RTS0044362,141
RTS0044363,108
RTS0044364,125
RTS0044365,76
RTS0044366,314
RTS0044367,308
RTS0044368,411
RTS0044369,374
RTS0044370,265
RTS0044371,60
RTS0044372,46
RTS0044373,56
RTS0044374,46
RTS0044375,61
RTS0044376,160
RTS0044377,272
RTS0044378,186
RTS0044379,309
RTS0044380,271
RTS0044381,86
RTS0044382,75
RTS0044383,88
RTS0044384,64
RTS0044385,73
RTS0044386,71
RTS0044387,99
RTS0044388,104
RTS0044389,80
RTS0044390,98
RTS0044391,367
RTS0044392,391
RTS0044393,307
RTS0044394,270
RTS0044395,277
RTS0044396,62
RTS0044397,52
RTS0044399,56
RTS0044400,53
RTS0044401,50
RTS0044402,95
RTS0044403,84
RTS0044404,77
RTS0044405,76
RTS0044406,55
RTS0044407,39
RTS0044408,76
RTS0044409,66
RTS0044410,60
RTS0044411,65
RTS0044412,58
RTS0044413,63
RTS0044414,54
RTS0044415,81
RTS0044416,246
RTS0044417,250
RTS0044418,149
RTS0044419,201
RTS0044420,283
RTS0044421,60
RTS0044422,61
RTS0044423,66
RTS0044424,56
RTS0044425,71
RTS0044426,59
RTS0044427,50
RTS0044428,49
RTS0044429,77
RTS0044430,48
RTS0044431,114
RTS0044432,112
RTS0044433,129
RTS0044434,140
RTS0044435,122
RTS0044436,113
RTS0044437,94
RTS0044438,124
RTS0044439,134
RTS0044440,142
RTS0044441,142
RTS0044442,166
RTS0044443,200
RTS0044444,146
RTS0044445,145
RTS0044446,101
RTS0044447,83
RTS0044448,69
RTS0044449,79
RTS0044450,74
RTS0044451,60
RTS0044452,61
RTS0044453,58
RTS0044454,65
RTS0044455,57
RTS0044456,57
RTS0044457,97
RTS0044458,66
RTS0044459,65
RTS0044460,94
RTS0044461,92
RTS0044462,83
RTS0044463,82
RTS0044464,89
RTS0044465,102
RTS0044466,64
RTS0044467,80
RTS0044468,73
RTS0044469,68
RTS0044470,64
RTS0044471,70
RTS0044472,83
RTS0044473,75
RTS0044474,79
RTS0044475,61
RTS0044476,146
RTS0044477,173
RTS0044478,92
RTS0044479,110
RTS0044480,106
RTS0044481,110
RTS0044482,102
RTS0044483,87
RTS0044484,81
RTS0044485,90
RTS0044486,108
RTS0044487,85
RTS0044488,92
RTS0044489,71
RTS0044490,66
RTS0044491,69
RTS0044492,77
RTS0044493,66
RTS0044494,81
RTS0044495,72
RTS0044496,175
RTS0044497,194
RTS0044498,140
RTS0044499,236
RTS0044500,181
RTS0044501,91
RTS0044502,79
RTS0044503,87
RTS0044504,90
RTS0044505,89
RTS0044506,112
RTS0044507,81
RTS0044508,122
RTS0044509,135
RTS0044510,87
RTS0044511,49
RTS0044512,68
RTS0044513,79
RTS0044514,64
RTS0044515,80
RTS0044516,123
RTS0044517,133
RTS0044518,122
RTS0044519,116
RTS0044520,105
RTS0044521,118
RTS0044522,96
RTS0044523,111
RTS0044524,64
RTS0044525,83
RTS0044526,105
RTS0044527,133
RTS0044528,103
RTS0044529,165
RTS0044530,112
RTS0044531,85
RTS0044532,95
RTS0044533,98
RTS0044534,89
RTS0044535,111
RTS0044536,71
RTS0044537,61
RTS0044538,74
RTS0044539,59
RTS0044540,50
RTS0044541,91
RTS0044542,67
RTS0044543,95
RTS0044544,83
RTS0044545,81
RTS0044546,210
RTS0044547,169
RTS0044548,164
RTS0044549,216
RTS0044550,219
RTS0044551,112
RTS0044552,100
RTS0044553,114
RTS0044554,107
RTS0044555,115
RTS0044556,53
RTS0044557,41
RTS0044558,47
RTS0044559,38
RTS0044560,45
RTS0044561,65
RTS0044562,82
RTS0044563,125
RTS0044564,109
RTS0044565,111
RTS0044566,59
RTS0044567,45
RTS0044568,52
RTS0044569,66
RTS0044570,47
RTS0044571,53
RTS0044572,46
RTS0044573,44
RTS0044574,62
RTS0044575,59
RTS0044576,58
RTS0044577,51
RTS0044578,86
RTS0044579,65
RTS0044580,58
RTS0044581,70
RTS0044582,112
RTS0044583,86
RTS0044584,100
RTS0044585,53
RTS0044586,54
RTS0044587,36
RTS0044588,27
RTS0044589,41
RTS0044590,51
RTS0044591,148
RTS0044592,118
RTS0044593,100
RTS0044594,105
RTS0044595,93
RTS0044596,104
RTS0044597,124
RTS0044598,131
RTS0044599,119
RTS0044600,74
RTS0044601,117
RTS0044602,86
RTS0044603,72
RTS0044604,121
RTS0044605,95
RTS0044606,58
RTS0044607,61
RTS0044608,39
RTS0044609,40
RTS0044610,47
RTS0044611,60
RTS0044612,57
RTS0044613,50
RTS0044614,66
RTS0044615,32
RTS0044616,56
RTS0044617,48
RTS0044618,54
RTS0044619,48
RTS0044620,65
RTS0044621,154
RTS0044622,142
RTS0044623,178
RTS0044624,201
RTS0044625,115
RTS0044626,60
RTS0044627,54
RTS0044628,38
RTS0044629,53
RTS0044630,56
RTS0044631,63
RTS0044632,62
RTS0044633,67
RTS0044634,74
RTS0044635,69
RTS0044636,57
RTS0044637,46
RTS0044638,90
RTS0044639,60
RTS0044640,42
RTS0044641,70
RTS0044642,68
RTS0044643,68
RTS0044644,83
RTS0044645,69
RTS0044646,51
RTS0044647,48
RTS0044648,35
RTS0044649,58
RTS0044650,45
RTS0044651,120
RTS0044652,134
RTS0044653,110
RTS0044654,127
RTS0044655,113
RTS0044656,231
RTS0044657,228
RTS0044658,370
RTS0044659,287
RTS0044660,266
RTS0044661,233
RTS0044662,198
RTS0044663,204
RTS0044664,338
RTS0044665,201
RTS0044666,103
RTS0044667,100
RTS0044668,162
RTS0044669,169
RTS0044670,113
RTS0044671,103
RTS0044672,122
RTS0044673,120
RTS0044674,140
RTS0044675,144
RTS0044676,148
RTS0044677,159
RTS0044678,165
RTS0044679,224
RTS0044680,218
RTS0044681,41
RTS0044682,65
RTS0044683,53
RTS0044684,57
RTS0044685,71
RTS0044686,188
RTS0044687,233
RTS0044688,219
RTS0044689,260
RTS0044690,281
RTS0044691,121
RTS0044692,160
RTS0044693,152
RTS0044694,170
RTS0044695,97
RTS0044696,122
RTS0044697,118
RTS0044698,96
RTS0044699,117
RTS0044700,104
RTS0044701,170
RTS0044702,106
RTS0044703,144
RTS0044704,130
RTS0044705,98
RTS0044706,44
RTS0044707,52
RTS0044708,47
RTS0044709,69
RTS0044710,49
RTS0044711,77
RTS0044712,112
RTS0044714,108
RTS0044715,108
RTS0044716,282
RTS0044717,190
RTS0044718,280
RTS0044719,154
RTS0044720,361
RTS0044721,175
RTS0044722,131
RTS0044723,174
RTS0044724,141
RTS0044725,125
RTS0044726,142
RTS0044727,144
RTS0044728,108
RTS0044729,105
RTS0044730,143
RTS0044731,76
RTS0044732,70
RTS0044733,61
RTS0044734,57
RTS0044735,104
RTS0044736,138
RTS0044737,106
RTS0044738,73
RTS0044739,107
RTS0044740,63
RTS0044741,54
RTS0044742,58
RTS0044743,77
RTS0044744,57
RTS0044745,53
RTS0044746,56
RTS0044747,49
RTS0044748,41
RTS0044749,47
RTS0044750,54
RTS0044751,91
RTS0044752,94
RTS0044753,119
RTS0044754,93
RTS0044755,109
RTS0044756,97
RTS0044757,99
RTS0044758,98
RTS0044759,71
RTS0044760,86
RTS0044761,86
RTS0044762,107
RTS0044763,107
RTS0044764,63
RTS0044765,69
RTS0044766,75
RTS0044767,83
RTS0044768,91
RTS0044769,58
RTS0044770,73
RTS0044771,77
RTS0044772,51
RTS0044773,60
RTS0044774,63
RTS0044775,88
RTS0044776,134
RTS0044777,128
RTS0044778,109
RTS0044779,128
RTS0044780,115
RTS0044781,213
RTS0044782,268
RTS0044783,293
RTS0044784,246
RTS0044785,202
RTS0044786,231
RTS0044787,212
RTS0044788,204
RTS0044789,209
RTS0044790,76
RTS0044791,544
RTS0044792,491
RTS0044793,108
RTS0044794,126
RTS0044795,134
RTS0044796,90
RTS0044797,129
RTS0044798,67
RTS0044799,85
RTS0044800,75
RTS0044801,67
RTS0044802,65
RTS0044803,63
RTS0044804,75
RTS0044805,89
RTS0044806,89
RTS0044807,105
RTS0044808,83
RTS0044809,86
RTS0044810,88
RTS0044811,139
RTS0044812,164
RTS0044813,211
RTS0044814,224
RTS0044815,184
RTS0044816,96
RTS0044817,72
RTS0044818,86
RTS0044819,75
RTS0044820,93
RTS0044821,116
RTS0044822,116
RTS0044823,108
RTS0044824,71
RTS0044825,102
RTS0044826,63
RTS0044827,121
RTS0044828,83
RTS0044829,86
RTS0044830,76
RTS0044831,53
RTS0044832,64
RTS0044833,82
RTS0044834,71
RTS0044835,70
RTS0044836,100
RTS0044837,88
RTS0044838,138
RTS0044839,80
RTS0044840,101
RTS0044841,45
RTS0044842,39
RTS0044843,49
RTS0044844,45
RTS0044845,56
RTS0044846,58
RTS0044847,52
RTS0044848,93
RTS0044849,86
RTS0044850,55
RTS0044851,74
RTS0044852,52
RTS0044853,78
RTS0044854,70
RTS0044855,78
RTS0044856,45
RTS0044857,70
RTS0044858,64
RTS0044859,57
RTS0044860,51
RTS0044861,114
RTS0044862,91
RTS0044863,119
RTS0044864,68
RTS0044865,111
RTS0044866,134
RTS0044867,165
RTS0044868,142
RTS0044869,142
RTS0044870,135
RTS0044871,141
RTS0044872,137
RTS0044873,118
RTS0044874,122
RTS0044875,154
RTS0044876,110
RTS0044877,278
RTS0044878,217
RTS0044879,221
RTS0044880,282
RTS0044881,58
RTS0044882,64
RTS0044883,80
RTS0044884,96
RTS0044885,76
RTS0044886,106
RTS0044887,100
RTS0044888,104
RTS0044889,74
RTS0044890,79
RTS0044891,119
RTS0044892,145
RTS0044893,110
RTS0044894,134
RTS0044895,140
RTS0044896,384
RTS0044897,324
RTS0044898,307
RTS0044899,332
RTS0044900,284
RTS0044901,96
RTS0044902,104
RTS0044903,135
RTS0044904,91
RTS0044905,157
RTS0044906,409
RTS0044907,398
RTS0044908,374
RTS0044909,470
RTS0044910,282
RTS0044911,71
RTS0044912,64
RTS0044913,64
RTS0044914,72
RTS0044915,48
RTS0044916,87
RTS0044917,76
RTS0044918,91
RTS0044919,74
RTS0044920,98
RTS0044921,286
RTS0044922,246
RTS0044923,315
RTS0044924,174
RTS0044925,259
RTS0044926,64
RTS0044927,66
RTS0044928,65
RTS0044929,57
RTS0044930,63
RTS0044931,49
RTS0044932,79
RTS0044933,64
RTS0044934,49
RTS0044935,83
RTS0044936,125
RTS0044937,166
RTS0044938,128
RTS0044939,158
RTS0044940,182
RTS0044941,81
RTS0044942,50
RTS0044943,54
RTS0044944,73
RTS0044945,56
RTS0044946,117
RTS0044947,59
RTS0044948,86
RTS0044949,71
RTS0044950,81
RTS0044951,41
RTS0044952,44
RTS0044953,60
RTS0044954,46
RTS0044955,50
RTS0044956,233
RTS0044957,207
RTS0044958,159
RTS0044959,150
RTS0044960,200
RTS0044961,87
RTS0044962,78
RTS0044963,46
RTS0044964,57
RTS0044965,77
RTS0044966,70
RTS0044967,79
RTS0044968,129
RTS0044969,60
RTS0044970,87
RTS0044971,66
RTS0044972,69
RTS0044973,48
RTS0044974,59
RTS0044975,73
RTS0044976,58
RTS0044977,50
RTS0044978,62
RTS0044979,58
RTS0044980,67
RTS0044981,60
RTS0044982,75
RTS0044983,84
RTS0044984,57
RTS0044985,71
RTS0044986,43
RTS0044987,51
RTS0044988,67
RTS0044989,51
RTS0044990,60
RTS0044991,59
RTS0044992,52
RTS0044993,42
RTS0044994,44
RTS0044995,60
RTS0044996,56
RTS0044997,64
RTS0044998,61
RTS0044999,42
RTS0045000,32
RTS0045001,82
RTS0045002,100
RTS0045003,75
RTS0045004,81
RTS0045005,105
RTS0045006,179
RTS0045007,220
RTS0045008,280
RTS0045009,165
RTS0045010,139
RTS0045011,76
RTS0045012,62
RTS0045013,65
RTS0045014,102
RTS0045015,74
RTS0045016,106
RTS0045017,116
RTS0045018,120
RTS0045019,98
RTS0045020,126
RTS0045021,122
RTS0045022,156
RTS0045023,113
RTS0045024,144
RTS0045025,138
RTS0045026,114
RTS0045027,111
RTS0045028,121
RTS0045029,132
RTS0045030,129
RTS0045031,47
RTS0045032,70
RTS0045033,75
RTS0045034,71
RTS0045035,79
RTS0045036,65
RTS0045038,103
RTS0045039,94
RTS0045040,57
RTS0045041,134
RTS0045042,130
RTS0045043,90
RTS0045044,104
RTS0045045,168
RTS0045046,54
RTS0045047,70
RTS0045048,51
RTS0045049,70
RTS0045050,58
RTS0045051,63
RTS0045052,66
RTS0045053,45
RTS0045054,55
RTS0045055,51
RTS0045056,153
RTS0045057,223
RTS0045058,59
RTS0045059,129
RTS0045060,223
RTS0045061,47
RTS0045063,40
RTS0045064,64
RTS0045065,66
RTS0045066,184
RTS0045067,281
RTS0045068,312
RTS0045069,257
RTS0045070,292
RTS0045071,129
RTS0045072,119
RTS0045073,128
RTS0045074,138
RTS0045075,96
RTS0045076,73
RTS0045077,51
RTS0045078,47
RTS0045079,43
RTS0045080,43
RTS0045081,177
RTS0045082,232
RTS0045083,312
RTS0045084,307
RTS0045085,203
RTS0045086,64
RTS0045087,34
RTS0045088,54
RTS0045089,48
RTS0045090,47
RTS0045091,67
RTS0045092,87
RTS0045093,97
RTS0045094,96
RTS0045095,75
RTS0045096,59
RTS0045097,52
RTS0045098,49
RTS0045099,56
RTS0045100,57
RTS0045101,68
RTS0045102,55
RTS0045103,70
RTS0045104,71
RTS0045105,60
RTS0045106,61
RTS0045107,80
RTS0045108,57
RTS0045109,58
RTS0045110,41
RTS0045111,91
RTS0045112,98
RTS0045113,130
RTS0045114,104
RTS0045115,95
RTS0045116,50
RTS0045117,73
RTS0045118,56
RTS0045119,46
RTS0045120,56
RTS0045121,50
RTS0045122,39
RTS0045123,65
RTS0045124,42
RTS0045125,44
RTS0045126,102
RTS0045127,98
RTS0045128,105
RTS0045129,99
RTS0045130,84
RTS0045131,98
RTS0045132,79
RTS0045133,90
RTS0045134,108
RTS0045135,87
RTS0045136,130
RTS0045137,128
RTS0045138,112
RTS0045139,110
RTS0045140,119
RTS0045141,49
RTS0045142,83
RTS0045143,36
RTS0045144,51
RTS0045145,64
RTS0045146,55
RTS0045147,48
RTS0045148,46
RTS0045149,50
RTS0045150,43
RTS0045151,72
RTS0045152,94
RTS0045153,80
RTS0045154,89
RTS0045155,97
RTS0045156,49
RTS0045157,92
RTS0045158,71
RTS0045159,101
RTS0045160,104
RTS0045161,84
RTS0045162,101
RTS0045163,121
RTS0045164,95
RTS0045165,102
RTS0045166,83
RTS0045167,78
RTS0045168,80
RTS0045169,103
RTS0045170,110
RTS0045171,169
RTS0045172,168
RTS0045173,172
RTS0045174,157
RTS0045175,151
RTS0045176,67
RTS0045177,54
RTS0045178,52
RTS0045179,47
RTS0045180,53
RTS0045181,65
RTS0045182,88
RTS0045183,54
RTS0045184,64
RTS0045185,85
RTS0045186,105
RTS0045187,106
RTS0045188,87
RTS0045189,69
RTS0045190,89
RTS0045191,49
RTS0045192,39
RTS0045193,42
RTS0045194,59
RTS0045195,57
RTS0045196,96
RTS0045197,51
RTS0045198,81
RTS0045199,51
RTS0045200,60
RTS0045201,124
RTS0045202,126
RTS0045203,120
RTS0045204,113
RTS0045205,138
RTS0045206,68
RTS0045207,54
RTS0045208,58
RTS0045209,54
RTS0045210,68
RTS0045211,65
RTS0045212,68
RTS0045213,52
RTS0045214,56
RTS0045215,48
RTS0045216,138
RTS0045217,120
RTS0045218,176
RTS0045219,149
RTS0045220,102
RTS0045221,53
RTS0045222,43
RTS0045223,73
RTS0045224,58
RTS0045225,46
RTS0045226,614
RTS0045227,453
RTS0045228,760
RTS0045229,490
RTS0045230,513
RTS0045231,167
RTS0045232,201
RTS0045233,144
RTS0045234,149
RTS0045235,154
RTS0045236,251
RTS0045237,198
RTS0045238,162
RTS0045239,166
RTS0045240,262
RTS0045241,182
RTS0045242,158
RTS0045243,162
RTS0045244,164
RTS0045245,143
RTS0045246,72
RTS0045247,82
RTS0045248,46
RTS0045249,64
RTS0045250,76
RTS0045251,141
RTS0045252,77
RTS0045253,88
RTS0045254,71
RTS0045255,87
RTS0045256,70
RTS0045257,97
RTS0045258,111
RTS0045259,105
RTS0045260,86
RTS0045261,118
RTS0045262,231
RTS0045263,173
RTS0045264,158
RTS0045265,190
RTS0045266,98
RTS0045267,145
RTS0045268,204
RTS0045269,127
RTS0045270,135
RTS0045271,73
RTS0045272,66
RTS0045273,66
RTS0045274,81
RTS0045275,93
RTS0045276,98
RTS0045277,85
RTS0045278,107
RTS0045279,32
RTS0045280,63
RTS0045281,56
RTS0045282,75
RTS0045283,62
RTS0045284,60
RTS0045285,67
RTS0045286,84
RTS0045287,80
RTS0045288,59
RTS0045289,59
RTS0045290,54
RTS0045291,67
RTS0045292,89
RTS0045293,66
RTS0045294,56
RTS0045295,49
RTS0045296,63
RTS0045297,51
RTS0045298,56
RTS0045299,46
RTS0045300,48
RTS0045301,148
RTS0045302,94
RTS0045303,178
RTS0045304,94
RTS0045305,177
RTS0045306,48
RTS0045307,58
RTS0045308,60
RTS0045309,66
RTS0045310,67
RTS0045311,23
RTS0045312,47
RTS0045313,55
RTS0045314,45
RTS0045315,49
RTS0045316,57
RTS0045317,59
RTS0045318,48
RTS0045319,33
RTS0045320,52
RTS0045321,46
RTS0045322,68
RTS0045323,68
RTS0045324,62
RTS0045325,66
RTS0045326,59
RTS0045327,84
RTS0045328,68
RTS0045329,54
RTS0045330,60
RTS0045331,59
RTS0045332,46
RTS0045333,63
RTS0045334,56
RTS0045335,55
RTS0045336,71
RTS0045337,85
RTS0045338,75
RTS0045339,74
RTS0045340,73
RTS0045341,51
RTS0045342,60
RTS0045343,47
RTS0045344,55
RTS0045345,48
RTS0045346,54
RTS0045347,46
RTS0045348,70
RTS0045349,67
RTS0045350,58
RTS0045351,45
RTS0045352,50
RTS0045353,58
RTS0045354,48
RTS0045355,34
RTS0045356,69
RTS0045357,49
RTS0045358,58
RTS0045359,57
RTS0045360,71
RTS0045361,111
RTS0045362,70
RTS0045363,54
RTS0045364,91
RTS0045365,99
RTS0045366,79
RTS0045367,61
RTS0045368,75
RTS0045369,55
RTS0045370,58
RTS0045371,137
RTS0045372,120
RTS0045373,131
RTS0045374,188
RTS0045375,133
RTS0045376,62
RTS0045377,53
RTS0045378,75
RTS0045379,65
RTS0045380,68
RTS0045381,76
RTS0045382,57
RTS0045383,60
RTS0045384,47
RTS0045385,62
RTS0045386,110
RTS0045387,93
RTS0045388,97
RTS0045389,98
RTS0045390,87
RTS0045391,57
RTS0045392,55
RTS0045393,31
RTS0045394,52
RTS0045395,46
RTS0045396,57
RTS0045397,89
RTS0045398,62
RTS0045399,103
RTS0045400,99
RTS0045401,112
RTS0045402,122
RTS0045403,117
RTS0045404,126
RTS0045405,138
RTS0045406,161
RTS0045407,255
RTS0045408,111
RTS0045409,193
RTS0045410,198
RTS0045411,283
RTS0045412,284
RTS0045413,317
RTS0045414,254
RTS0045415,186
RTS0045416,51
RTS0045417,56
RTS0045418,53
RTS0045419,51
RTS0045420,59
RTS0045421,6347
RTS0045422,5290
RTS0045423,5340
RTS0045424,6558
RTS0045425,5461
RTS0045426,76
RTS0045427,77
RTS0045428,63
RTS0045429,63
RTS0045430,54
RTS0045431,92
RTS0045432,80
RTS0045433,110
RTS0045434,102
RTS0045435,65
RTS0045436,178
RTS0045437,230
RTS0045438,218
RTS0045439,200
RTS0045440,185
RTS0045441,105
RTS0045442,114
RTS0045443,106
RTS0045444,94
RTS0045445,101
RTS0045446,414
RTS0045447,407
RTS0045448,343
RTS0045449,259
RTS0045450,192
RTS0045451,325
RTS0045452,231
RTS0045453,275
RTS0045454,310
RTS0045455,297
RTS0045456,51
RTS0045457,55
RTS0045458,68
RTS0045459,30
RTS0045460,68
RTS0045461,56
RTS0045462,82
RTS0045463,39
RTS0045464,62
RTS0045465,58
RTS0045466,205
RTS0045467,221
RTS0045468,107
RTS0045469,237
RTS0045470,167
RTS0045471,64
RTS0045472,64
RTS0045473,33
RTS0045474,91
RTS0045475,87
RTS0045476,210
RTS0045477,262
RTS0045478,217
RTS0045479,296
RTS0045480,257
RTS0045481,147
RTS0045482,125
RTS0045483,100
RTS0045484,205
RTS0045485,212
RTS0045486,28
RTS0045487,56
RTS0045488,45
RTS0045489,69
RTS0045490,60
RTS0045491,440
RTS0045492,584
RTS0045493,390
RTS0045494,202
RTS0045495,283
RTS0045496,132
RTS0045497,170
RTS0045498,308
RTS0045499,305
RTS0045500,302
RTS0045501,364
RTS0045502,422
RTS0045503,347
RTS0045504,283
RTS0045505,336
RTS0045506,8396
RTS0045507,8643
RTS0045508,6759
RTS0045509,7867
RTS0045510,6293
RTS0045511,101
RTS0045512,77
RTS0045513,45
RTS0045514,77
RTS0045515,62
RTS0045516,58
RTS0045517,69
RTS0045518,86
RTS0045519,59
RTS0045520,56
RTS0045521,107
RTS0045522,118
RTS0045523,113
RTS0045524,108
RTS0045525,81
RTS0045526,293
RTS0045527,250
RTS0045528,199
RTS0045529,229
RTS0045530,282
RTS0045531,68
RTS0045532,42
RTS0045533,39
RTS0045534,49
RTS0045535,38
RTS0045536,482
RTS0045537,480
RTS0045538,324
RTS0045539,401
RTS0045540,489
RTS0045541,164
RTS0045542,172
RTS0045543,235
RTS0045544,114
RTS0045545,174
RTS0045546,323
RTS0045547,318
RTS0045548,294
RTS0045549,321
RTS0045550,211
RTS0045551,61
RTS0045552,43
RTS0045553,46
RTS0045554,52
RTS0045555,31
RTS0045556,233
RTS0045557,192
RTS0045558,241
RTS0045559,216
RTS0045560,174
RTS0045561,91
RTS0045562,95
RTS0045563,66
RTS0045564,91
RTS0045565,54
RTS0045566,51
RTS0045567,67
RTS0045568,55
RTS0045569,67
RTS0045570,60
RTS0045571,47
RTS0045572,46
RTS0045573,55
RTS0045574,33
RTS0045575,65
RTS0045576,64
RTS0045577,43
RTS0045578,52
RTS0045579,70
RTS0045580,61
RTS0045581,108
RTS0045582,95
RTS0045583,99
RTS0045584,103
RTS0045585,75
RTS0045586,108
RTS0045587,183
RTS0045588,207
RTS0045589,154
RTS0045590,167
RTS0045592,1216
RTS0045593,1296
RTS0045594,1273
RTS0045595,1354
RTS0045596,434
RTS0045597,520
RTS0045598,553
RTS0045599,491
RTS0045600,408
RTS0045601,79
RTS0045602,81
RTS0045603,50
RTS0045604,93
RTS0045606,107
RTS0045607,95
RTS0045608,78
RTS0045609,80
RTS0045610,104
RTS0045611,60
RTS0045612,78
RTS0045613,74
RTS0045614,97
RTS0045615,103
RTS0045616,50
RTS0045617,42
RTS0045618,58
RTS0045619,47
RTS0045620,44
RTS0045621,181
RTS0045622,271
RTS0045623,253
RTS0045624,181
RTS0045625,232
RTS0045626,30
RTS0045627,38
RTS0045628,51
RTS0045629,53
RTS0045630,63
RTS0045631,48
RTS0045632,36
RTS0045633,57
RTS0045634,37
RTS0045635,43
RTS0045636,101
RTS0045637,45
RTS0045638,87
RTS0045639,125
RTS0045640,92
RTS0045641,65
RTS0045642,68
RTS0045643,52
RTS0045644,62
RTS0045645,69
RTS0045646,47
RTS0045647,63
RTS0045648,61
RTS0045649,64
RTS0045650,61
RTS0045651,136
RTS0045652,203
RTS0045653,210
RTS0045654,197
RTS0045655,185
RTS0045656,99
RTS0045657,136
RTS0045658,170
RTS0045659,133
RTS0045660,154
RTS0045661,413
RTS0045662,242
RTS0045663,251
RTS0045664,256
RTS0045665,366
RTS0045666,45
RTS0045667,58
RTS0045668,75
RTS0045669,69
RTS0045670,55
RTS0045671,54
RTS0045672,63
RTS0045673,68
RTS0045674,52
RTS0045675,64
RTS0045676,488
RTS0045677,509
RTS0045678,569
RTS0045679,431
RTS0045680,638
RTS0045681,86
RTS0045682,58
RTS0045683,68
RTS0045684,80
RTS0045685,91
RTS0045687,55
RTS0045688,61
RTS0045689,59
RTS0045690,41
RTS0045691,63
RTS0045692,54
RTS0045693,51
RTS0045694,59
RTS0045695,64
RTS0045696,98
RTS0045697,87
RTS0045698,85
RTS0045699,74
RTS0045700,95
RTS0045701,77
RTS0045702,60
RTS0045703,64
RTS0045704,53
RTS0045705,55
RTS0045706,65
RTS0045707,77
RTS0045708,55
RTS0045709,55
RTS0045710,63
RTS0045711,71
RTS0045712,61
RTS0045713,63
RTS0045714,69
RTS0045715,42
RTS0045716,697
RTS0045717,412
RTS0045718,336
RTS0045719,355
RTS0045720,457
RTS0045721,196
RTS0045722,229
RTS0045723,246
RTS0045724,185
RTS0045725,161
RTS0045726,176
RTS0045727,224
RTS0045728,214
RTS0045729,204
RTS0045730,124
RTS0045731,160
RTS0045732,153
RTS0045733,136
RTS0045734,198
RTS0045735,136
RTS0045736,1160
RTS0045737,1781
RTS0045738,1862
RTS0045739,1938
RTS0045740,1388
RTS0045741,679
RTS0045742,518
RTS0045743,619
RTS0045744,705
RTS0045745,757
RTS0045746,534
RTS0045747,444
RTS0045748,542
RTS0045749,334
RTS0045750,329
RTS0045751,306
RTS0045752,167
RTS0045753,286
RTS0045754,309
RTS0045755,347
RTS0045756,358
RTS0045757,346
RTS0045758,442
RTS0045759,390
RTS0045760,361
RTS0045761,58
RTS0045762,72
RTS0045763,62
RTS0045764,64
RTS0045765,46
RTS0045766,51
RTS0045767,52
RTS0045768,70
RTS0045769,75
RTS0045770,70
RTS0045771,64
RTS0045772,94
RTS0045773,82
RTS0045774,71
RTS0045775,72
RTS0045776,64
RTS0045777,50
RTS0045778,38
RTS0045779,48
RTS0045780,53
RTS0045781,273
RTS0045782,448
RTS0045783,396
RTS0045784,373
RTS0045785,419
RTS0045786,123
RTS0045787,143
RTS0045788,182
RTS0045789,118
RTS0045790,152
RTS0045791,41
RTS0045792,63
RTS0045793,57
RTS0045794,47
RTS0045795,41
RTS0045796,72
RTS0045797,42
RTS0045798,56
RTS0045799,60
RTS0045800,62
RTS0045801,67
RTS0045802,70
RTS0045803,96
RTS0045804,50
RTS0045805,81
RTS0045806,349
RTS0045807,242
RTS0045808,237
RTS0045809,271
RTS0045810,166
RTS0045811,158
RTS0045812,204
RTS0045813,117
RTS0045814,195
RTS0045815,183
RTS0045816,143
RTS0045817,142
RTS0045818,92
RTS0045819,113
RTS0045820,107
RTS0045821,342
RTS0045822,305
RTS0045823,288
RTS0045824,385
RTS0045825,212
RTS0045826,298
RTS0045827,344
RTS0045828,151
RTS0045829,291
RTS0045830,190
RTS0045831,106
RTS0045832,134
RTS0045833,129
RTS0045834,107
RTS0045835,94
RTS0045836,915
RTS0045837,901
RTS0045838,684
RTS0045840,483
RTS0045841,597
RTS0045842,481
RTS0045843,270
RTS0045844,332
RTS0045845,429
RTS0045846,2093
RTS0045848,760
RTS0045849,2344
RTS0045851,56
RTS0045852,59
RTS0045853,79
RTS0045854,73
RTS0045855,79
RTS0045856,74
RTS0045857,87
RTS0045858,54
RTS0045859,85
RTS0045860,70
RTS0045861,119
RTS0045862,147
RTS0045863,475
RTS0045864,614
RTS0045865,687
RTS0045866,773
RTS0045867,49
RTS0045868,49
RTS0045869,45
RTS0045870,56
RTS0045871,42
RTS0045872,59
RTS0045873,56
RTS0045874,67
RTS0045875,45
RTS0045876,46
RTS0045877,47
RTS0045878,50
RTS0045879,88
RTS0045880,56
RTS0045881,65
RTS0045882,145
RTS0045883,83
RTS0045884,89
RTS0045885,9
RTS0045886,125
RTS0045887,133
RTS0045888,65
RTS0045889,42
RTS0045890,46
RTS0045891,46
RTS0045892,77
RTS0045893,88
RTS0045894,89
RTS0045895,83
RTS0045896,128
RTS0045897,85
RTS0045898,82
RTS0045899,280
RTS0045900,280
RTS0045901,149
RTS0045902,152
RTS0045903,136
RTS0045904,149
RTS0045905,159
RTS0045906,150
RTS0045907,209
RTS0045908,57
RTS0045909,57
RTS0045910,50
RTS0045911,58
RTS0045912,54
RTS0045913,49
RTS0045914,36
RTS0045915,35
RTS0045916,51
RTS0045917,39
RTS0045918,53
RTS0045919,45
RTS0045920,54
RTS0045921,59
RTS0045922,37
RTS0045923,57
RTS0045924,62
RTS0045925,70
RTS0045926,120
RTS0045927,75
RTS0045928,60
RTS0045929,67
RTS0045930,347
RTS0045931,299
RTS0045932,132
RTS0045933,49
RTS0045935,56
RTS0045939,58
RTS0045940,56
RTS0045941,58
RTS0045942,50
RTS0045943,89
RTS0045944,53
RTS0045945,108
RTS0045946,82
RTS0045947,109
RTS0045948,65
RTS0045949,95
RTS0045950,195
RTS0045951,172
RTS0045952,132
RTS0045953,96
RTS0045954,158
RTS0045955,80
RTS0045956,47
RTS0045957,37
RTS0045958,60
RTS0045959,51
RTS0045960,62
RTS0045961,47
RTS0045962,68
RTS0045963,58
RTS0045964,58
RTS0045965,61
RTS0045966,37
RTS0045967,49
RTS0045968,58
RTS0045969,166
RTS0045970,241
RTS0045971,305
RTS0045972,56
RTS0045973,41
RTS0045974,41
RTS0045975,62
RTS0045976,48
RTS0045977,41
RTS0045978,55
RTS0045979,132
RTS0045980,173
RTS0045981,161
RTS0045982,151
RTS0045983,160
RTS0045984,128
RTS0045985,73
RTS0045986,44
RTS0045987,151
RTS0045988,148
RTS0045989,90
RTS0045990,99
RTS0045991,263
RTS0045992,173
RTS0045993,191
RTS0045994,90
RTS0045995,104
RTS0045996,92
RTS0045997,105
RTS0045998,38
RTS0045999,56
RTS0046000,36
RTS0046001,42
RTS0046002,46
RTS0046003,49
RTS0046004,70
RTS0046005,229
RTS0046006,162
RTS0046007,177
RTS0046008,201
RTS0046009,185
RTS0046010,63
RTS0046011,39
RTS0046012,66
RTS0046013,81
RTS0046014,64
RTS0046015,65
RTS0046016,91
RTS0046017,74
RTS0046018,55
RTS0046019,64
RTS0046020,162
RTS0046021,151
RTS0046022,118
RTS0046023,105
RTS0046024,105
RTS0046025,69
RTS0046026,36
RTS0046027,58
RTS0046028,45
RTS0046029,44
RTS0046030,68
RTS0046031,60
RTS0046032,67
RTS0046033,50
RTS0046034,68
RTS0046035,36
RTS0046036,49
RTS0046037,36
RTS0046038,46
RTS0046039,41
RTS0046040,48
RTS0046041,52
RTS0046042,54
RTS0046043,65
RTS0046044,49
RTS0046045,92
RTS0046046,59
RTS0046047,60
RTS0046048,158
RTS0046049,204
RTS0046050,149
RTS0046051,253
RTS0046052,211
RTS0046053,198
RTS0046054,175
RTS0046055,220
RTS0046056,62
RTS0046057,89
RTS0046058,72
RTS0046059,83
RTS0046060,54
RTS0046061,130
RTS0046062,84
RTS0046063,124
RTS0046064,566
RTS0046065,585
RTS0046066,663
RTS0046067,589
RTS0046068,61
RTS0046069,48
RTS0046070,55
RTS0046071,63
RTS0046072,56
RTS0046073,63
RTS0046074,60
RTS0046075,66
RTS0046076,68
RTS0046077,54
RTS0046078,54
RTS0046079,54
RTS0046080,47
RTS0046081,39
RTS0046082,188
RTS0046083,102
RTS0046084,192
RTS0046085,90
RTS0046086,126
RTS0046087,84
RTS0046088,101
RTS0046089,74
RTS0046090,104
RTS0046091,59
RTS0046092,116
RTS0046093,95
RTS0046094,51
RTS0046095,54
RTS0046096,44
RTS0046097,55
RTS0046098,50
RTS0046099,64
RTS0046100,57
RTS0046101,56
RTS0046102,54
RTS0046103,61
RTS0046104,83
RTS0046105,59
RTS0046106,36
RTS0046107,57
RTS0046108,48
RTS0046109,64
RTS0046110,42
RTS0046111,59
RTS0046112,153
RTS0046113,133
RTS0046114,79
RTS0046115,240
RTS0046116,167
RTS0046117,223
RTS0046119,49
RTS0046121,86
RTS0046122,124
RTS0046123,78
RTS0046124,90
RTS0046125,57
RTS0046126,49
RTS0046127,63
RTS0046128,152
RTS0046129,110
RTS0046130,113
RTS0046131,61
RTS0046132,183
RTS0046133,249
RTS0046134,169
RTS0046135,147
RTS0046136,587
RTS0046137,1030
RTS0046138,172
RTS0046140,513
RTS0046141,295
RTS0046142,465
RTS0046143,544
RTS0046144,629
RTS0046145,65
RTS0046146,52
RTS0046147,66
RTS0046148,64
RTS0046149,42
RTS0046150,41
RTS0046152,40
RTS0046153,41
RTS0046154,33
RTS0046155,50
RTS0046156,47
RTS0046157,41
RTS0046158,48
RTS0046159,52
RTS0046160,65
RTS0046161,70
RTS0046162,67
RTS0046163,65
RTS0046164,171
RTS0046165,153
RTS0046166,102
RTS0046167,163
RTS0046168,47
RTS0046169,41
RTS0046170,57
RTS0046171,45
RTS0046172,39
RTS0046173,30
RTS0046174,66
RTS0046175,58
RTS0046176,48
RTS0046177,45
RTS0046178,37
RTS0046179,39
RTS0046180,65
RTS0046181,66
RTS0046182,48
RTS0046183,188
RTS0046184,232
RTS0046185,198
RTS0046186,102
RTS0046187,154
RTS0046188,159
RTS0046191,66
RTS0046193,34
RTS0046194,54
RTS0046195,53
RTS0046196,64
RTS0046197,38
RTS0046198,35
RTS0046199,127
RTS0046200,78
RTS0046201,78
RTS0046202,71
RTS0046203,60
RTS0046204,85
RTS0046205,75
RTS0046206,55
RTS0046207,66
RTS0046208,55
RTS0046209,52
RTS0046210,55
RTS0046211,51
RTS0046212,62
RTS0046213,554
RTS0046214,446
RTS0046215,316
RTS0046216,412
RTS0046217,519
RTS0046218,56
RTS0046219,47
RTS0046220,54
RTS0046221,48
RTS0046222,55
RTS0046223,59
RTS0046224,24
RTS0046225,153
RTS0046226,109
RTS0046227,134
RTS0046228,117
RTS0046229,116
RTS0046230,67
RTS0046231,30
RTS0046232,73
RTS0046233,49
RTS0046234,61
RTS0046235,66
RTS0046236,58
RTS0046237,62
RTS0046238,50
RTS0046239,40
RTS0046240,62
RTS0046241,58
RTS0046242,46
RTS0046243,41
RTS0046244,103
RTS0046245,81
RTS0046246,115
RTS0046247,92
RTS0046248,46
RTS0046249,58
RTS0046250,42
RTS0046251,47
RTS0046252,250
RTS0046253,184
RTS0046254,207
RTS0046255,56
RTS0046256,112
RTS0046257,90
RTS0046258,44
RTS0046259,98
RTS0046260,54
RTS0046261,97
RTS0046262,79
RTS0046263,66
RTS0046264,63
RTS0046265,64
RTS0046266,67
RTS0046267,54
RTS0046268,143
RTS0046269,126
RTS0046270,142
RTS0046271,108
RTS0046272,123
RTS0046273,65
RTS0046274,53
RTS0046275,49
RTS0046276,42
RTS0046277,60
RTS0046278,66
RTS0046279,86
RTS0046280,61
RTS0046281,74
RTS0046282,73
RTS0046283,105
RTS0046284,57
RTS0046285,47
RTS0046286,33
RTS0046287,61
RTS0046288,50
RTS0046289,65
RTS0046290,48
RTS0046291,52
RTS0046292,44
RTS0046293,68
RTS0046294,45
RTS0046295,90
RTS0046296,42
RTS0046297,62
RTS0046298,62
RTS0046299,56
RTS0046300,62
RTS0046301,98
RTS0046302,55
RTS0046303,48
RTS0046304,45
RTS0046305,45
RTS0046306,45
RTS0046307,57
RTS0046308,61
RTS0046309,53
RTS0046310,57
RTS0046311,68
RTS0046312,64
RTS0046313,80
RTS0046314,61
RTS0046315,34
RTS0046316,52
RTS0046317,64
RTS0046318,52
RTS0046319,56
RTS0046320,45
RTS0046321,79
RTS0046322,60
RTS0046323,64
RTS0046324,53
RTS0046325,59
RTS0046326,61
RTS0046327,53
RTS0046328,61
RTS0046329,324
RTS0046330,258
RTS0046331,270
RTS0046332,154
RTS0046333,313
RTS0046334,134
RTS0046335,170
RTS0046336,134
RTS0046342,26
RTS0046343,60
RTS0046344,62
RTS0046345,43
RTS0046346,39
RTS0046347,1738
RTS0046348,1573
RTS0046349,1774
RTS0046350,70
RTS0046351,79
RTS0046352,63
RTS0046353,69
RTS0046354,43
RTS0046355,77
RTS0046356,104
RTS0046357,108
RTS0046358,76
RTS0046359,104
RTS0046360,47
RTS0046361,42
RTS0046362,78
RTS0046363,55
RTS0046364,58
RTS0046365,45
RTS0046366,38
RTS0046367,39
RTS0046368,63
RTS0046369,37
RTS0046370,56
RTS0046371,79
RTS0046372,52
RTS0046373,38
RTS0046374,25
RTS0046375,32
RTS0046376,49
RTS0046377,45
RTS0046378,55
RTS0046379,42
RTS0046380,56
RTS0046381,36
RTS0046382,47
RTS0046383,79
RTS0046384,65
RTS0046385,65
RTS0046386,81
RTS0046387,54
RTS0046388,89
RTS0046389,102
RTS0046390,91
RTS0046391,104
RTS0046392,58
RTS0046393,49
RTS0046394,39
RTS0046395,40
RTS0046396,41
RTS0046397,40
RTS0046398,61
RTS0046399,58
RTS0046400,63
RTS0046401,80
RTS0046402,68
RTS0046403,78
RTS0046404,77
RTS0046405,73
RTS0046406,72
RTS0046407,81
RTS0046408,80
RTS0046409,109
RTS0046410,217
RTS0046411,147
RTS0046412,262
RTS0046413,425
RTS0046414,2435
RTS0046415,449
RTS0046416,61
RTS0046417,81
RTS0046418,69
RTS0046419,61
RTS0046420,105
RTS0046421,133
RTS0046422,80
RTS0046423,50
RTS0046424,75
RTS0046425,77
RTS0046426,55
RTS0046427,66
RTS0046428,79
RTS0046429,56
RTS0046430,54
RTS0046431,67
RTS0046432,124
RTS0046433,109
RTS0046434,141
RTS0046435,489
RTS0046439,152
RTS0046440,284
RTS0046441,213
RTS0046442,169
RTS0046443,160
RTS0046444,100
RTS0046445,55
RTS0046446,53
RTS0046447,41
RTS0046448,102
RTS0046449,230
RTS0046450,401
RTS0046451,90
RTS0046452,230
RTS0046453,206
RTS0046454,378
RTS0046455,305
RTS0046456,123
RTS0046457,292
RTS0046458,214
RTS0046459,755
RTS0046460,812
RTS0046461,82
RTS0046462,79
RTS0046463,82
RTS0046464,51
RTS0046466,38
RTS0046468,63
RTS0046469,51
RTS0046470,58
RTS0046471,43
RTS0046472,63
RTS0046473,54
RTS0046474,34
RTS0046475,56
RTS0046476,54
RTS0046477,37
RTS0046478,56
RTS0046479,57
RTS0046480,50
RTS0046481,52
RTS0046482,58
RTS0046483,49
RTS0046484,39
RTS0046485,41
RTS0046486,43
RTS0046487,56
RTS0046488,64
RTS0046489,49
RTS0046490,51
RTS0046491,62
RTS0046492,48
RTS0046493,36
RTS0046494,50
RTS0046495,58
RTS0046496,164
RTS0046497,179
RTS0046498,70
RTS0046499,881
RTS0046500,977
RTS0046501,684
RTS0046502,124
RTS0046503,167
RTS0046504,143
RTS0046505,29
RTS0046506,48
RTS0046507,45
RTS0046508,46
RTS0046509,31
RTS0046510,63
RTS0046511,30
RTS0046512,98
RTS0046513,95
RTS0046514,31
RTS0046515,53
RTS0046516,53
RTS0046517,75
RTS0046518,35
RTS0046519,36
RTS0046520,45
RTS0046521,72
RTS0046522,47
RTS0046524,89
RTS0046525,64
RTS0046526,146
RTS0046527,128
RTS0046528,105
RTS0046529,91
RTS0046530,45
RTS0046531,56
RTS0046532,66
RTS0046533,55
RTS0046534,58
RTS0046535,51
RTS0046536,51
RTS0046537,77
RTS0046538,78
RTS0046539,78
RTS0046540,73
RTS0046541,69
RTS0046542,86
RTS0046543,93
RTS0046544,68
RTS0046545,265
RTS0046546,70
RTS0046548,75
RTS0046549,271
RTS0046550,63
RTS0046551,120
RTS0046552,70
RTS0046553,89
RTS0046554,45
RTS0046555,56
RTS0046556,195
RTS0046557,55
RTS0046558,48
RTS0046559,58
RTS0046560,46
RTS0046561,44
RTS0046562,69
RTS0046563,61
RTS0046564,81
RTS0046565,69
RTS0046566,98
RTS0046567,106
RTS0046568,91
RTS0046569,82
RTS0046570,94
RTS0046571,43
RTS0046572,168
RTS0046573,208
RTS0046574,170
RTS0046575,60
RTS0046577,47
RTS0046578,51
RTS0046580,137
RTS0046581,99
RTS0046582,93
RTS0046583,68
RTS0046584,91
RTS0046585,71
RTS0046586,66
RTS0046587,76
RTS0046588,39
RTS0046589,59
RTS0046590,82
RTS0046591,154
RTS0046592,183
RTS0046593,54
RTS0046594,128
RTS0046595,104
RTS0046596,78
RTS0046597,94
RTS0046598,117
RTS0046599,69
RTS0046600,238
RTS0046601,391
RTS0046602,276
RTS0046603,284
RTS0046604,64
RTS0046605,57
RTS0046606,49
RTS0046607,246
RTS0046608,519
RTS0046609,346
RTS0046610,41
RTS0046611,69
RTS0046612,68
RTS0046613,55
RTS0046614,60
RTS0046615,48
RTS0046616,45
RTS0046617,61
RTS0046618,56
RTS0046619,58
RTS0046620,76
RTS0046621,118
RTS0046622,118
RTS0046623,95
RTS0046624,101
RTS0046625,58
RTS0046626,72
RTS0046627,71
RTS0046628,124
RTS0046629,60
RTS0046630,60
RTS0046631,70
RTS0046632,139
RTS0046633,126
RTS0046634,130
RTS0046635,88
RTS0046636,102
RTS0046637,139
RTS0046638,72
RTS0046639,80
RTS0046640,95
RTS0046641,65
RTS0046642,81
RTS0046643,101
RTS0046644,102
RTS0046645,53
RTS0046646,76
RTS0046647,117
RTS0046648,99
RTS0046649,82
RTS0046650,76
RTS0046651,88
RTS0046652,66
RTS0046653,113
RTS0046654,97
RTS0046655,144
RTS0046656,82
RTS0046657,65
RTS0046658,70
RTS0046659,74
RTS0046660,70
RTS0046661,73
RTS0046662,66
RTS0046663,74
RTS0046664,39
RTS0046665,44
RTS0046666,44
RTS0046667,72
RTS0046668,77
RTS0046669,43
RTS0046670,45
RTS0046671,40
RTS0046672,35
RTS0046673,58
RTS0046674,45
RTS0046675,53
RTS0046676,54
RTS0046677,51
RTS0046678,45
RTS0046679,27
RTS0046680,43
RTS0046681,40
RTS0046682,43
RTS0046683,46
RTS0046684,62
RTS0046685,42
RTS0046686,59
RTS0046687,63
RTS0046688,52
RTS0046689,64
RTS0046690,52
RTS0046691,58
RTS0046692,54
RTS0046693,71
RTS0046694,56
RTS0046695,76
RTS0046696,61
RTS0046697,67
RTS0046698,67
RTS0046699,94
RTS0046700,130
RTS0046701,138
RTS0046702,99
RTS0046703,1271
RTS0046704,2017
RTS0046705,1649
RTS0046706,899
RTS0046707,1586
RTS0046708,1200
RTS0046709,78
RTS0046710,128
RTS0046711,156
RTS0046712,106
RTS0046713,75
RTS0046714,107
RTS0046715,50
RTS0046716,108
RTS0046717,188
RTS0046718,55
RTS0046719,46
RTS0046720,57
RTS0046721,63
RTS0046722,69
RTS0046723,51
RTS0046724,88
RTS0046725,94
RTS0046726,87
RTS0046727,72
RTS0046728,48
RTS0046729,70
RTS0046730,55
RTS0046731,82
RTS0046732,72
RTS0046733,68
RTS0046734,93
RTS0046735,59
RTS0046736,55
RTS0046737,50
RTS0046738,53
RTS0046739,32
RTS0046740,66
RTS0046741,43
RTS0046742,46
RTS0046743,99
RTS0046744,62
RTS0046745,127
RTS0046746,65
RTS0046747,53
RTS0046748,120
RTS0046749,89
RTS0046750,40
RTS0046751,61
RTS0046752,63
RTS0046753,60
RTS0046754,38
RTS0046755,64
RTS0046756,74
RTS0046757,66
RTS0046758,60
RTS0046759,244
RTS0046760,259
RTS0046761,239
RTS0046763,129
RTS0046764,93
RTS0046765,50
RTS0046766,56
RTS0046767,66
RTS0046768,346
RTS0046769,489
RTS0046770,509
RTS0046771,95
RTS0046772,112
RTS0046773,87
RTS0046774,74
RTS0046775,116
RTS0046777,44
RTS0046778,54
RTS0046779,59
RTS0046780,42
RTS0046781,55
RTS0046782,32
RTS0046783,56
RTS0046784,38
RTS0046785,54
RTS0046790,79
RTS0046791,51
RTS0046792,68
RTS0046793,42
RTS0046794,47
RTS0046795,43
RTS0046796,45
RTS0046797,45
RTS0046798,61
RTS0046799,69
RTS0046800,41
RTS0046801,1532
RTS0046802,940
RTS0046803,44
RTS0046804,58
RTS0046805,76
RTS0046806,59
RTS0046807,63
RTS0046808,32
RTS0046809,45
RTS0046810,62
RTS0046811,32
RTS0046812,32
RTS0046813,47
RTS0046814,54
RTS0046815,80
RTS0046816,59
RTS0046817,31
RTS0046818,44
RTS0046819,81
RTS0046820,55
RTS0046821,35
RTS0046822,43
RTS0046823,49
RTS0046824,159
RTS0046825,146
RTS0046826,37
RTS0046827,49
RTS0046828,118
RTS0046829,40
RTS0046830,61
RTS0046831,80
RTS0046832,129
RTS0046833,54
RTS0046835,40
RTS0046836,1202
RTS0046837,2025
RTS0046838,361
RTS0046839,1313
RTS0046840,50
RTS0046841,45
RTS0046842,355
RTS0046843,332
RTS0046846,88
RTS0046849,83
RTS0046850,122
RTS0046851,288
RTS0046852,145
RTS0046853,209
RTS0046854,54
RTS0046855,56
RTS0046856,56
RTS0046857,60
RTS0046858,81
RTS0046859,51
RTS0046860,142
RTS0046861,65
RTS0046862,70
RTS0046863,34
RTS0046864,68
RTS0046866,64
RTS0046867,62
RTS0046868,54
RTS0046869,475
RTS0046870,435
RTS0046871,307
RTS0046872,957
RTS0046873,49
RTS0046874,53
RTS0046875,60
RTS0046876,45
RTS0046877,80
RTS0046878,51
RTS0046879,61
RTS0046880,59
RTS0046881,101
RTS0046882,92
RTS0046885,49
RTS0046886,71
RTS0046887,45
RTS0046889,59
RTS0046890,91
RTS0046891,130
RTS0046892,58
RTS0046893,67
RTS0046894,92
RTS0046895,45
RTS0046897,74
RTS0046898,49
RTS0046899,103
RTS0046900,263
RTS0046902,56
RTS0046903,322
RTS0046904,98
RTS0046905,39
RTS0046906,251
RTS0046907,157
RTS0046908,37
RTS0046909,82
RTS0046910,36
RTS0046911,104
RTS0046912,47
RTS0046913,60
RTS0046914,90
RTS0046915,65
RTS0046916,64
RTS0046918,2328
RTS0046919,4007
RTS0046920,291
RTS0046921,59
RTS0046922,65
RTS0046923,274
RTS0046924,202
RTS0046925,81
RTS0046926,42
RTS0046927,36
RTS0046928,59
RTS0046929,53
RTS0046930,62
RTS0046931,42
RTS0046933,53
RTS0046934,157
RTS0046935,135
RTS0046936,113
RTS0046937,75
RTS0046938,547
RTS0046939,56
RTS0046940,93
RTS0046941,76
RTS0046942,53
RTS0046943,130
RTS0046944,47
RTS0046946,148
RTS0046947,48
RTS0046948,53
RTS0046949,52
RTS0046950,35
RTS0046951,74
RTS0046952,47
RTS0046954,49
RTS0046955,49
RTS0046956,123
RTS0046957,51
RTS0046958,61
RTS0046959,91
RTS0046960,47
RTS0046961,174
RTS0046962,125
RTS0046963,57
RTS0046965,196
RTS0046966,108
RTS0046967,79
RTS0046968,44
RTS0047054,99
RTS0047055,96
RTS0047056,76
RTS0047057,84
RTS0047058,89
RTS0047060,214
RTS0047061,244
RTS0047062,176
RTS0047063,242
RTS0047064,290
RTS0047065,161
RTS0047066,161
RTS0047067,132
RTS0047068,146
RTS0047069,134
RTS0047070,177
RTS0047071,217
RTS0047072,226
RTS0047073,194
RTS0047074,216
RTS0047075,102
RTS0047076,138
RTS0047077,142
RTS0047078,152
RTS0047079,87
RTS0047080,86
RTS0047081,68
RTS0047082,69
RTS0047083,83
RTS0047084,64
RTS0047085,35
RTS0047086,48
RTS0047087,56
RTS0047088,60
RTS0047089,43
RTS0047090,1
RTS0047091,52
RTS0047092,90
RTS0047093,93
RTS0047094,54
RTS0047095,61
RTS0047096,50
RTS0047097,45
RTS0047098,37
RTS0047099,39
RTS0047100,36
RTS0047101,57
RTS0047102,54
RTS0047103,60
RTS0047104,44
RTS0047105,148
RTS0047106,193
RTS0047107,137
RTS0047108,225
RTS0047109,116
RTS0047110,57
RTS0047111,54
RTS0047112,63
RTS0047113,145
RTS0047114,80
RTS0047115,196
RTS0047116,320
RTS0047117,318
RTS0047118,269
RTS0047119,250
RTS0047120,75
RTS0047121,53
RTS0047122,87
RTS0047123,85
RTS0047124,91
RTS0047125,49
RTS0047126,60
RTS0047127,76
RTS0047128,32
RTS0047129,59
RTS0047130,54
RTS0047131,63
RTS0047132,72
RTS0047133,80
RTS0047134,37
RTS0047135,231
RTS0047136,269
RTS0047137,201
RTS0047138,256
RTS0047139,198
RTS0047140,41
RTS0047141,71
RTS0047142,48
RTS0047143,55
RTS0047144,49
RTS0047145,148
RTS0047146,129
RTS0047147,150
RTS0047148,123
RTS0047149,110
RTS0047150,109
RTS0047151,103
RTS0047152,174
RTS0047153,123
RTS0047154,156
RTS0047156,60
RTS0047157,105
RTS0047158,85
RTS0047159,78
RTS0047160,96
RTS0047165,232
RTS0047166,34
RTS0047167,44
RTS0047168,46
RTS0047169,39
RTS0047170,39
RTS0047171,97
RTS0047172,66
RTS0047173,105
RTS0047174,91
RTS0047175,57
RTS0047176,46
RTS0047177,53
RTS0047178,61
RTS0047179,60
RTS0047180,56
RTS0047181,101
RTS0047182,109
RTS0047183,86
RTS0047184,89
RTS0047185,80
RTS0047186,86
RTS0047187,65
RTS0047188,48
RTS0047189,63
RTS0047190,55
RTS0047191,57
RTS0047192,52
RTS0047193,114
RTS0047194,114
RTS0047195,97
RTS0047196,80
RTS0047197,153
RTS0047198,86
RTS0047199,114
RTS0047200,129
RTS0047201,91
RTS0047202,125
RTS0047203,124
RTS0047204,107
RTS0047205,88
RTS0047206,92
RTS0047207,120
RTS0047208,1760
RTS0047209,2089
RTS0047210,2470
RTS0047211,2037
RTS0047212,1030
RTS0047213,77
RTS0047214,71
RTS0047215,75
RTS0047216,48
RTS0047217,50
RTS0047218,360
RTS0047219,385
RTS0047220,170
RTS0047221,551
RTS0047222,503
RTS0047223,281
RTS0047225,315
RTS0047226,330
RTS0047229,49
RTS0047230,62
RTS0047231,60
RTS0047232,60
RTS0047233,41
RTS0047234,54
RTS0047235,42
RTS0047236,52
RTS0047237,46
RTS0047238,45
RTS0047239,76
RTS0047240,52
RTS0047241,50
RTS0047242,57
RTS0047243,53
RTS0047244,35
RTS0047245,46
RTS0047246,33
RTS0047247,47
RTS0047248,44
RTS0047249,78
RTS0047250,92
RTS0047252,88
RTS0047253,57
RTS0047254,89
RTS0047255,217
RTS0047256,205
RTS0047257,192
RTS0047258,206
RTS0047259,236
RTS0047260,234
RTS0047261,255
RTS0047262,173
RTS0047263,239
RTS0047264,147
RTS0047266,182
RTS0047267,446
RTS0047268,309
RTS0047269,308
RTS0047270,380
RTS0047271,465
RTS0047272,270
RTS0047273,295
RTS0047274,186
RTS0047276,66
RTS0047277,433
RTS0047278,458
RTS0047279,522
RTS0047280,338
RTS0047281,239
RTS0047282,393
RTS0047283,265
RTS0047284,254
RTS0047290,642
RTS0047291,1017
RTS0047292,701
RTS0047293,657
RTS0047294,942
RTS0047295,33
RTS0047296,65
RTS0047297,90
RTS0047298,52
RTS0047299,73
RTS0047300,43
RTS0047301,60
RTS0047302,41
RTS0047303,57
RTS0047304,41
RTS0047305,234
RTS0047306,258
RTS0047307,303
RTS0047308,187
RTS0047309,192
RTS0047310,227
RTS0047311,179
RTS0047312,151
RTS0047313,155
RTS0047314,139
RTS0047315,299
RTS0047316,308
RTS0047317,326
RTS0047318,332
RTS0047319,284
RTS0047320,97
RTS0047321,153
RTS0047322,125
RTS0047323,218
RTS0047324,179
RTS0047325,114
RTS0047326,130
RTS0047327,133
RTS0047328,111
RTS0047329,94
RTS0047331,184
RTS0047332,187
RTS0047333,183
RTS0047334,173
RTS0047335,201
RTS0047336,220
RTS0047337,124
RTS0047338,198
RTS0047339,150
RTS0047340,310
RTS0047341,278
RTS0047342,288
RTS0047343,286
RTS0047344,260
RTS0047345,139
RTS0047346,142
RTS0047348,156
RTS0047349,127
RTS0047350,183
RTS0047351,187
RTS0047352,459
RTS0047353,356
RTS0047354,317
RTS0047356,73
RTS0047357,101
RTS0047358,58
RTS0047359,80
RTS0047360,90
RTS0047361,69
RTS0047362,124
RTS0047363,147
RTS0047364,70
RTS0047365,119
RTS0047366,72
RTS0047367,57
RTS0047368,82
RTS0047369,56
RTS0047370,58
RTS0047373,92
RTS0047374,61
RTS0047375,44
RTS0047376,134
RTS0047377,119
RTS0047378,152
RTS0047379,192
RTS0047380,156
RTS0047381,59
RTS0047382,45
RTS0047383,57
RTS0047384,52
RTS0047385,52
RTS0047386,149
RTS0047387,129
RTS0047388,187
RTS0047389,160
RTS0047390,138
RTS0047391,187
RTS0047392,116
RTS0047393,264
RTS0047394,53
RTS0047395,44
RTS0047396,330
RTS0047397,129
RTS0047398,58
RTS0047399,68
RTS0047400,63
RTS0047401,90
RTS0047402,149
RTS0047403,142
RTS0047404,143
RTS0047405,169
RTS0047406,82
RTS0047407,75
RTS0047408,121
RTS0047409,271
RTS0047410,200
RTS0047411,191
RTS0047412,181
RTS0047413,128
RTS0047414,181
RTS0047415,175
RTS0047417,131
RTS0047418,245
RTS0047419,170
RTS0047420,200
RTS0047421,40
RTS0047422,42
RTS0047423,53
RTS0047424,48
RTS0047425,49
RTS0047426,140
RTS0047427,117
RTS0047428,124
RTS0047429,94
RTS0047430,120
RTS0047431,73
RTS0047432,166
RTS0047433,144
RTS0047434,109
RTS0047435,180
RTS0047436,67
RTS0047437,33
RTS0047438,49
RTS0047439,48
RTS0047440,44
RTS0047441,247
RTS0047442,240
RTS0047445,278
RTS0047446,264
RTS0047447,64
RTS0047448,73
RTS0047449,49
RTS0047450,62
RTS0047451,54
RTS0047452,52
RTS0047453,50
RTS0047454,55
RTS0047455,36
RTS0047456,55
RTS0047457,71
RTS0047458,54
RTS0047459,76
RTS0047460,54
RTS0047461,55
RTS0047462,76
RTS0047463,88
RTS0047464,94
RTS0047465,71
RTS0047466,68
RTS0047467,50
RTS0047468,79
RTS0047469,56
RTS0047471,77
RTS0047472,45
RTS0047473,60
RTS0047474,52
RTS0047475,30
RTS0047476,66
RTS0047477,218
RTS0047479,230
RTS0047480,193
RTS0047481,271
RTS0047482,54
RTS0047483,60
RTS0047484,72
RTS0047485,69
RTS0047486,88
RTS0047487,65
RTS0047488,75
RTS0047489,65
RTS0047490,50
RTS0047491,61
RTS0047492,174
RTS0047493,149
RTS0047494,229
RTS0047495,145
RTS0047496,102
RTS0047497,111
RTS0047498,105
RTS0047499,114
RTS0047500,144
RTS0047501,112
RTS0047502,48
RTS0047503,67
RTS0047504,193
RTS0047505,163
RTS0047506,209
RTS0047507,89
RTS0047508,43
RTS0047509,61
RTS0047510,63
RTS0047511,42
RTS0047512,262
RTS0047513,62
RTS0047514,47
RTS0047515,283
RTS0047516,348
RTS0047517,258
RTS0047518,192
RTS0047520,204
RTS0047521,243
RTS0047522,93
RTS0047523,126
RTS0047524,89
RTS0047525,67
RTS0047526,103
RTS0047527,56
RTS0047528,79
RTS0047529,90
RTS0047530,63
RTS0047531,84
RTS0047532,57
RTS0047533,45
RTS0047534,56
RTS0047535,55
RTS0047536,79
RTS0047537,75
RTS0047538,423
RTS0047540,459
RTS0047541,435
RTS0047543,87
RTS0047544,121
RTS0047545,122
RTS0047546,124
RTS0047547,88
RTS0047548,260
RTS0047549,174
RTS0047550,153
RTS0047551,236
RTS0047552,141
RTS0047553,56
RTS0047558,67
RTS0047559,70
RTS0047560,43
RTS0047561,67
RTS0047562,62
RTS0047563,135
RTS0047564,112
RTS0047565,120
RTS0047566,87
RTS0047567,46
RTS0047568,60
RTS0047569,72
RTS0047570,71
RTS0047571,68
RTS0047572,62
RTS0047573,41
RTS0047574,93
RTS0047575,91
RTS0047576,71
RTS0047577,84
RTS0047578,50
RTS0047579,61
RTS0047580,38
RTS0047581,59
RTS0047582,64
RTS0047583,39
RTS0047584,43
RTS0047585,48
RTS0047586,36
RTS0047587,43
RTS0047588,57
RTS0047590,110
RTS0047591,48
RTS0047592,43
RTS0047593,52
RTS0047594,67
RTS0047595,43
RTS0047596,57
RTS0047597,66
RTS0047598,120
RTS0047599,105
RTS0047600,102
RTS0047601,330
RTS0047602,165
RTS0047603,49
RTS0047604,45
RTS0047606,44
RTS0047613,131
RTS0047614,117
RTS0047615,83
RTS0047616,158
RTS0047617,181
RTS0047618,38
RTS0047619,39
RTS0047620,31
RTS0047621,44
RTS0047622,31
RTS0047624,47
RTS0047625,43
RTS0047626,55
RTS0047627,51
RTS0047628,38
RTS0047629,33
RTS0047630,23
RTS0047631,40
RTS0047632,49
RTS0047633,25
RTS0047634,43
RTS0047635,45
RTS0047636,48
RTS0047637,38
RTS0047638,35
RTS0047639,46
RTS0047640,27
RTS0047641,42
RTS0047642,31
RTS0047643,40
RTS0047644,45
RTS0047645,47
RTS0047646,61
RTS0047647,39
RTS0047648,45
RTS0047649,40
RTS0047650,27
RTS0047651,30
RTS0047652,51
RTS0047653,33
RTS0047654,41
RTS0047656,42
RTS0047657,60
RTS0047658,45
RTS0047659,58
RTS0047660,32
RTS0047661,51
RTS0047662,59
RTS0047663,35
RTS0047664,50
RTS0047665,51
RTS0047666,34
RTS0047667,35
RTS0047668,33
RTS0047669,42
RTS0047670,52
RTS0047672,42
RTS0047673,94
RTS0047674,62
RTS0047675,41
RTS0047676,37
RTS0047677,49
RTS0047678,36
RTS0047679,41
RTS0047680,50
RTS0047681,41
RTS0047682,51
RTS0047684,52
RTS0047685,38
RTS0047686,49
RTS0047687,32
RTS0047688,40
RTS0047689,40
RTS0047691,40
RTS0047692,43
RTS0047693,54
RTS0047694,41
RTS0047695,33
RTS0047696,41
RTS0047697,40
RTS0047698,68
RTS0047699,48
RTS0047700,70
RTS0047701,58
RTS0047702,60
RTS0047703,90
RTS0047704,113
RTS0047705,84
RTS0047706,85
RTS0047707,104
RTS0047708,320
RTS0047709,108
RTS0047710,54
RTS0047711,53
RTS0047712,70
RTS0047713,266
RTS0047714,408
RTS0047715,315
RTS0047716,449
RTS0047717,364
RTS0047718,71
RTS0047720,64
RTS0047721,50
RTS0047722,62
RTS0047723,61
RTS0047724,161
RTS0047725,182
RTS0047726,162
RTS0047727,175
RTS0047728,158
RTS0047729,55
RTS0047730,67
RTS0047731,46
RTS0047732,33
RTS0047733,56
RTS0047734,92
RTS0047735,64
RTS0047736,98
RTS0047737,94
RTS0047738,82
RTS0047739,70
RTS0047740,65
RTS0047741,83
RTS0047742,77
RTS0047743,60
RTS0047744,181
RTS0047745,200
RTS0047746,114
RTS0047747,153
RTS0047748,151
RTS0047749,130
RTS0047750,68
RTS0047752,48
RTS0047753,74
RTS0047754,208
RTS0047755,223
RTS0047756,177
RTS0047757,173
RTS0047758,197
RTS0047759,49
RTS0047760,48
RTS0047761,45
RTS0047762,54
RTS0047763,48
RTS0047764,92
RTS0047765,130
RTS0047766,154
RTS0047767,111
RTS0047768,112
RTS0047769,111
RTS0047770,149
RTS0047771,146
RTS0047772,155
RTS0047773,175
RTS0047774,66
RTS0047775,60
RTS0047776,56
RTS0047777,45
RTS0047778,40
RTS0047779,106
RTS0047780,142
RTS0047781,168
RTS0047782,160
RTS0047783,71
RTS0047784,72
RTS0047785,52
RTS0047786,250
RTS0047787,166
RTS0047788,59
RTS0047789,49
RTS0047790,59
RTS0047791,121
RTS0047792,97
RTS0047793,361
RTS0047794,49
RTS0047795,31
RTS0047796,99
RTS0047797,82
RTS0047798,66
RTS0047799,69
RTS0047800,63
RTS0047801,220
RTS0047802,190
RTS0047803,61
RTS0047804,53
RTS0047805,92
RTS0047806,134
RTS0047807,549
RTS0047808,668
RTS0047809,54
RTS0047810,102
RTS0047811,130
RTS0047812,65
RTS0047813,62
RTS0047814,47
RTS0047816,59
RTS0047817,60
RTS0047818,53
RTS0047819,49
RTS0047820,76
RTS0047821,174
RTS0047822,37
RTS0047823,78
RTS0047824,72
RTS0047825,135
RTS0047826,51
RTS0047827,188
RTS0047828,67
RTS0047829,99
RTS0047830,44
RTS0047831,50
RTS0047832,43
RTS0047833,64
RTS0047834,43
RTS0047835,151
RTS0047836,181
RTS0047837,198
RTS0047838,143
RTS0047839,118
RTS0047840,69
RTS0047841,48
RTS0047842,56
RTS0047843,75
RTS0047844,54
RTS0047845,57
RTS0047846,41
RTS0047847,53
RTS0047848,45
RTS0047849,53
RTS0047850,47
RTS0047851,57
RTS0047852,61
RTS0047853,52
RTS0047854,84
RTS0047855,59
RTS0047856,73
RTS0047857,104
RTS0047858,155
RTS0047859,59
RTS0047860,59
RTS0047861,41
RTS0047862,88
RTS0047863,48
RTS0047864,51
RTS0047865,96
RTS0047866,146
RTS0047867,54
RTS0047868,69
RTS0047869,124
RTS0047870,206
RTS0047871,94
RTS0047872,178
RTS0047873,126
RTS0047874,54
RTS0047875,75
RTS0047876,76
RTS0047877,37
RTS0047878,87
RTS0047879,130
RTS0047880,59
RTS0047881,99
RTS0047882,41
RTS0047883,151
RTS0047884,142
RTS0047885,50
RTS0047886,34
RTS0047890,719
RTS0047891,582
RTS0047892,247
RTS0047893,158
RTS0047894,78
RTS0047895,76
RTS0047896,60
RTS0047897,62
RTS0047898,48
RTS0047899,41
RTS0047900,83
RTS0047901,38
RTS0047902,90
RTS0047903,116
RTS0047904,116
RTS0047905,133
RTS0047906,100
RTS0047907,903
RTS0047908,803
RTS0047909,876
RTS0047910,54
RTS0047912,72
RTS0047913,85
RTS0047914,111
RTS0047915,29
RTS0047916,57
RTS0047917,39
RTS0047919,23
RTS0047920,472
RTS0047921,857
RTS0047924,46
RTS0047925,63
RTS0047926,62
RTS0047927,59
RTS0047928,86
RTS0047929,36
RTS0047930,54
RTS0047931,41
RTS0047932,74
RTS0047933,64
RTS0047934,59
RTS0047935,305
RTS0047936,55
RTS0047937,82
RTS0047938,103
RTS0047939,143
RTS0047940,279
RTS0047941,53
RTS0047942,56
RTS0047943,44
RTS0047944,168
RTS0047945,115
RTS0047946,66
RTS0047947,50
RTS0047948,49
RTS0047949,83
RTS0047950,42
RTS0047951,73
RTS0047952,78
RTS0047953,121
RTS0047954,50
RTS0047956,52
RTS0047957,60
RTS0047958,66
RTS0047959,102
RTS0047960,70
RTS0047961,47
RTS0047963,79
RTS0047964,53
RTS0047965,53
RTS0047966,59
RTS0047967,51
RTS0047968,449
RTS0047969,73
RTS0047970,40
RTS0047972,73
RTS0047973,187
RTS0047974,77
RTS0047975,64
RTS0047976,121
RTS0047977,40
RTS0047978,61
RTS0047979,97
RTS0047980,49
RTS0047981,284
RTS0047982,51
RTS0047985,1063
RTS0047986,65
RTS0047987,60
RTS0047988,369
RTS0047990,78
RTS0047991,276
RTS0047992,44
RTS0047993,53
RTS0047994,64
RTS0047995,50
RTS0047996,40
RTS0047997,104
RTS0047998,139
RTS0047999,48
RTS0048000,60
RTS0048001,44
RTS0048003,316
RTS0048005,66
RTS0048006,62
RTS0048008,63
RTS0048009,60
RTS0048012,64
RTS0048013,65
RTS0048014,68
RTS0048015,480
RTS0048016,743
RTS0048017,127
RTS0048018,149
RTS0048019,200
RTS0048020,56
RTS0048021,39
RTS0048022,45
RTS0048023,64
RTS0048024,55
RTS0048026,90
RTS0048027,183
RTS0048028,66
RTS0048029,36
RTS0048030,83
RTS0048031,44
RTS0048032,144
RTS0048033,52
RTS0048034,59
RTS0048035,49
RTS0048036,60
RTS0048037,67
RTS0048038,117
RTS0048040,71
RTS0048041,58
RTS0048042,78
RTS0048043,149
RTS0048044,43
RTS0048045,64
RTS0048046,65
RTS0048047,58
RTS0048048,62
RTS0048049,39
RTS0048050,48
RTS0048051,664
RTS0048052,209
RTS0048053,74
RTS0048054,115
RTS0048055,55
RTS0048056,62
RTS0048057,48
RTS0048058,44
RTS0048059,45
RTS0048060,58
RTS0048061,73
RTS0048062,83
RTS0048063,48
RTS0048064,159
RTS0048065,161
RTS0048066,215
RTS0048067,53
RTS0048068,63
RTS0048069,56
RTS0048070,43
RTS0048071,75
RTS0048072,43
RTS0048073,60
RTS0048074,43
RTS0048076,84
RTS0048077,173
RTS0048078,118
RTS0048079,149
RTS0048080,90
RTS0048081,149
RTS0048082,64
RTS0048084,36
RTS0048085,59
RTS0048086,55
RTS0048087,59
RTS0048088,42
RTS0048089,116
RTS0048090,126
RTS0048091,101
RTS0048092,54
RTS0048093,443
RTS0048094,25
RTS0048096,54
RTS0048097,62
RTS0048098,5524
RTS0048099,7472
RTS0048100,7295
RTS0048101,7270
RTS0048102,7190
RTS0048104,79
RTS0048105,78
RTS0048106,67
RTS0048107,74
RTS0048108,100
RTS0048109,52
RTS0048110,64
RTS0048111,30
RTS0048112,60
RTS0048113,59
RTS0048114,147
RTS0048115,156
RTS0048116,167
RTS0048117,112
RTS0048118,164
RTS0048120,49
RTS0048126,43
RTS0048127,76
RTS0048129,86
RTS0048130,41
RTS0048131,270
RTS0048132,401
RTS0048133,84
RTS0048134,352
RTS0048135,474
RTS0048136,40
RTS0048138,62
RTS0048139,104
RTS0048140,56
RTS0048141,78
RTS0048142,72
RTS0048144,61
RTS0048145,75
RTS0048146,87
RTS0048147,37
RTS0048148,52
RTS0048149,60
RTS0048150,83
RTS0048151,59
RTS0048152,76
RTS0048153,72
RTS0048154,69
RTS0048155,51
RTS0048156,204
RTS0048158,196
RTS0048159,79
RTS0048160,2233
RTS0048161,2454
RTS0048162,188
RTS0048163,146
RTS0048164,760
RTS0048165,292
RTS0048166,94
RTS0048167,154
RTS0048168,120
RTS0048169,120
RTS0048170,123
RTS0048171,89
RTS0048172,64
RTS0048173,50
RTS0048175,64
RTS0048176,52
RTS0048177,43
RTS0048178,57
RTS0048179,49
RTS0048180,60
RTS0048181,154
RTS0048182,104
RTS0048183,151
RTS0048184,150
RTS0048185,188
RTS0048186,99
RTS0048188,113
RTS0048189,127
RTS0048190,98
RTS0048191,109
RTS0048192,125
RTS0048193,97
RTS0048194,123
RTS0048195,139
RTS0048196,121
RTS0048197,150
RTS0048198,182
RTS0048200,156
RTS0048201,119
RTS0048202,83
RTS0048203,92
RTS0048204,112
RTS0048205,120
RTS0048207,93
RTS0048208,133
RTS0048209,108
RTS0048210,114
RTS0048211,120
RTS0048212,77
RTS0048213,121
RTS0048214,56
RTS0048215,137
RTS0048216,99
RTS0048217,114
RTS0048218,131
RTS0048219,96
RTS0048220,96
RTS0048221,101
RTS0048222,79
RTS0048223,66
RTS0048224,95
RTS0048225,104
RTS0048226,104
RTS0048227,152
RTS0048228,69
RTS0048229,63
RTS0048230,132
RTS0048231,108
RTS0048232,94
RTS0048233,101
RTS0048234,79
RTS0048235,119
RTS0048236,121
RTS0048237,109
RTS0048238,81
RTS0048239,87
RTS0048240,89
RTS0048241,93
RTS0048242,217
RTS0048243,178
RTS0048244,188
RTS0048245,101
RTS0048246,153
RTS0049343,95
RTS0049344,303
RTS0049345,187
RTS0049346,40
RTS0049347,73
RTS0049348,64
RTS0049349,81
RTS0049350,73
RTS0049351,79
RTS0049352,82
RTS0049353,89
RTS0049354,58
RTS0049355,79
RTS0049356,217
RTS0049357,138
RTS0049358,62
RTS0049359,73
RTS0049360,122
RTS0049361,64
RTS0049362,63
RTS0049363,54
RTS0049364,70
RTS0049365,55
RTS0049366,468
RTS0049367,485
RTS0049368,305
RTS0049369,40
RTS0049370,42
RTS0049371,88
RTS0049372,70
RTS0049373,430
RTS0049374,455
RTS0049375,334
RTS0049376,442
RTS0049377,422
RTS0049378,243
RTS0049379,179
RTS0049380,275
RTS0049381,216
RTS0049382,194
RTS0049383,57
RTS0049384,52
RTS0049385,49
RTS0049386,69
RTS0049387,51
RTS0049388,47
RTS0049389,47
RTS0049390,2127
RTS0049391,2140
RTS0049392,1930
RTS0049393,2423
RTS0049394,792
RTS0049395,787
RTS0049396,645
RTS0049397,798
RTS0049398,981
RTS0049399,470
RTS0049400,77
RTS0049401,65
RTS0049402,59
RTS0049403,52
RTS0049404,41
RTS0049405,52
RTS0049406,50
RTS0049407,59
RTS0049408,76
RTS0049409,64
RTS0049410,47
RTS0049411,67
RTS0049412,37
RTS0049413,37
RTS0049414,85
RTS0049415,75
RTS0049416,73
RTS0049417,46
RTS0049418,61
RTS0049419,65
RTS0049420,39
RTS0049421,51
RTS0049422,32
RTS0049423,139
RTS0049424,238
RTS0049425,91
RTS0049426,132
RTS0049427,150
RTS0049428,59
RTS0049429,221
RTS0049430,221
RTS0049431,152
RTS0049432,57
RTS0049433,65
RTS0049434,46
RTS0049435,45
RTS0049436,51
RTS0049437,309
RTS0049438,70
RTS0049439,209
RTS0049440,170
RTS0049441,264
RTS0049442,213
RTS0049443,190
RTS0049444,272
RTS0049445,47
RTS0049446,90
RTS0049447,111
RTS0049448,45
RTS0049449,74
RTS0049450,72
RTS0049451,76
RTS0049452,48
RTS0049453,107
RTS0049454,23
RTS0049455,41
RTS0049456,64
RTS0049457,184
RTS0049458,71
RTS0049459,251
RTS0049460,289
RTS0049461,333
RTS0049462,420
RTS0049463,95
RTS0049464,91
RTS0049465,82
RTS0049466,57
RTS0049467,45
RTS0049468,123
RTS0049469,113
RTS0049470,123
RTS0049471,173
RTS0049472,98
RTS0049473,632
RTS0049474,76
RTS0049475,78
RTS0049476,88
RTS0049477,36
RTS0049478,52
RTS0049479,11799
RTS0049480,1231
RTS0049481,21
RTS0049482,50
RTS0049483,68
RTS0049484,55
RTS0049485,74
RTS0997079,71
RTS0997080,116
RTS0997081,44
RTS0997082,101
RTS0997083,72
RTS0997084,88
RTS0997085,92
RTS0997086,107
RTS0997087,30
RTS0997088,52507
RTS0997089,4793
RTS0997090,60
RTS0997091,35
RTS0997092,31
RTS0997093,35
RTS0997094,6
RTS0997095,29
RTS0997096,25
RTS0997097,16
RTS0997098,34
RTS0997099,32
RTS0997100,97
RTS0997101,31
RTS0997102,34
RTS0997103,32
RTS0997104,29
RTS0997105,32
RTS0997106,37
RTS0997107,33
RTS0997108,34
RTS0997109,19
RTS0997110,27
RTS0997111,34
RTS0997112,40
RTS0997113,30
RTS0997114,19
RTS0997115,28
RTS0997116,32
RTS0997117,18
RTS0997118,26
RTS0997119,30
RTS0997120,20
RTS0997121,174
RTS0997122,342
RTS0997123,303
RTS0997124,157
RTS0997125,665
RTS0997126,813
RTS0997127,795
RTS0997128,734
RTS0997129,839
RTS0997130,209
</Code_Summary>
