# Supplementary material for: Spatial meta-transcriptomics reveal associations of intratumor bacteria burden with lung cancer cells showing a distinct oncogenic signature
Source: J Immunother Cancer. 2022 Jul 6;10(7):e004698. doi: 10.1136/jitc-2022-004698 (PMC9260850; doi:10.1136/jitc-2022-004698)
Supplement: Supplementary data [file jitc-2022-004698supp009.zip › DSP-1001660004187-B-D09.dcc]

<Header>
FileVersion,0.02
SoftwareVersion,"GeoMx_NGS_Pipeline_ 2.0.0"
Date,2020-6-15
</Header>

<Scan_Attributes>
ID,DSP-1001660004187-B-D09
Plate_ID,1001660004187
Well,D09
</Scan_Attributes>

<NGS_Processing_Attributes>
SeqSetId,
tamperedIni,No
Raw,12908245
Trimmed,12856102
Stitched,12770057
Aligned,12534904
umiQ30,0.9921
rtsQ30,0.9922
</NGS_Processing_Attributes>


<Code_Summary>
RTS0039454,345
RTS0039455,303
RTS0039456,258
RTS0039457,608
RTS0039458,251
RTS0039459,176
RTS0039460,125
RTS0039461,208
RTS0039462,147
RTS0039463,190
RTS0039464,164
RTS0039465,215
RTS0039466,173
RTS0039467,309
RTS0039468,134
RTS0039469,158
RTS0039470,166
RTS0039471,163
RTS0039472,153
RTS0039473,91
RTS0039474,134
RTS0039475,151
RTS0039476,192
RTS0039477,180
RTS0039478,204
RTS0039479,187
RTS0039480,116
RTS0039481,107
RTS0039482,145
RTS0039483,129
RTS0039484,151
RTS0039485,168
RTS0039486,139
RTS0039487,104
RTS0039488,130
RTS0039489,186
RTS0039490,198
RTS0039491,189
RTS0039492,113
RTS0039493,189
RTS0039494,151
RTS0039495,106
RTS0039496,158
RTS0039497,97
RTS0039498,123
RTS0039499,2606
RTS0039500,1797
RTS0039501,2219
RTS0039502,2873
RTS0039503,2311
RTS0039504,300
RTS0039505,312
RTS0039506,223
RTS0039507,555
RTS0039508,277
RTS0039509,231
RTS0039510,677
RTS0039511,446
RTS0039512,298
RTS0039513,371
RTS0039514,601
RTS0039515,530
RTS0039516,164
RTS0039517,140
RTS0039518,173
RTS0039519,114
RTS0039520,117
RTS0039521,351
RTS0039522,473
RTS0039523,283
RTS0039524,578
RTS0039525,653
RTS0039526,191
RTS0039527,273
RTS0039528,192
RTS0039529,227
RTS0039530,188
RTS0039531,755
RTS0039532,564
RTS0039533,719
RTS0039534,376
RTS0039535,720
RTS0039536,142
RTS0039537,122
RTS0039538,143
RTS0039539,131
RTS0039540,137
RTS0039541,225
RTS0039542,212
RTS0039543,199
RTS0039544,136
RTS0039545,230
RTS0039546,104
RTS0039547,127
RTS0039548,138
RTS0039549,138
RTS0039550,121
RTS0039551,112
RTS0039552,97
RTS0039553,119
RTS0039554,135
RTS0039555,159
RTS0039556,99
RTS0039557,108
RTS0039558,96
RTS0039559,143
RTS0039560,137
RTS0039561,145
RTS0039562,218
RTS0039563,189
RTS0039564,201
RTS0039565,266
RTS0039566,136
RTS0039567,134
RTS0039568,124
RTS0039569,119
RTS0039570,144
RTS0039571,101
RTS0039572,122
RTS0039573,134
RTS0039574,138
RTS0039575,112
RTS0039576,322
RTS0039577,588
RTS0039578,351
RTS0039579,451
RTS0039580,429
RTS0039581,299
RTS0039582,404
RTS0039583,418
RTS0039584,337
RTS0039585,279
RTS0039586,104
RTS0039587,118
RTS0039588,138
RTS0039589,118
RTS0039590,127
RTS0039591,618
RTS0039592,444
RTS0039593,347
RTS0039594,539
RTS0039595,468
RTS0039596,304
RTS0039597,207
RTS0039598,293
RTS0039599,231
RTS0039600,218
RTS0039601,108
RTS0039602,111
RTS0039603,115
RTS0039604,133
RTS0039605,111
RTS0039606,105
RTS0039607,164
RTS0039608,160
RTS0039609,123
RTS0039610,138
RTS0039611,275
RTS0039612,244
RTS0039613,203
RTS0039614,203
RTS0039615,161
RTS0039616,207
RTS0039617,151
RTS0039619,187
RTS0039620,186
RTS0039621,238
RTS0039622,182
RTS0039623,191
RTS0039624,172
RTS0039625,195
RTS0039626,171
RTS0039627,137
RTS0039628,130
RTS0039629,171
RTS0039630,133
RTS0039631,88
RTS0039632,110
RTS0039633,126
RTS0039634,133
RTS0039635,129
RTS0039636,154
RTS0039637,130
RTS0039638,180
RTS0039639,153
RTS0039640,126
RTS0039641,200
RTS0039642,208
RTS0039643,276
RTS0039644,182
RTS0039645,155
RTS0039646,277
RTS0039647,283
RTS0039648,243
RTS0039649,282
RTS0039650,244
RTS0039651,706
RTS0039652,746
RTS0039653,507
RTS0039654,464
RTS0039655,541
RTS0039656,859
RTS0039657,671
RTS0039658,482
RTS0039659,804
RTS0039660,539
RTS0039661,267
RTS0039662,231
RTS0039663,315
RTS0039664,418
RTS0039665,401
RTS0039666,162
RTS0039667,102
RTS0039668,125
RTS0039669,168
RTS0039670,153
RTS0039671,611
RTS0039672,877
RTS0039673,596
RTS0039674,655
RTS0039675,644
RTS0039676,164
RTS0039677,99
RTS0039678,99
RTS0039679,144
RTS0039680,82
RTS0039681,376
RTS0039682,302
RTS0039683,212
RTS0039684,285
RTS0039685,320
RTS0039686,1350
RTS0039687,1715
RTS0039688,1609
RTS0039689,1137
RTS0039690,1269
RTS0039691,112
RTS0039692,132
RTS0039693,107
RTS0039694,130
RTS0039695,106
RTS0039696,105
RTS0039697,114
RTS0039698,106
RTS0039699,124
RTS0039700,107
RTS0039701,159
RTS0039702,222
RTS0039703,191
RTS0039704,230
RTS0039705,191
RTS0039706,132
RTS0039707,137
RTS0039708,168
RTS0039709,154
RTS0039710,164
RTS0039711,274
RTS0039712,433
RTS0039713,497
RTS0039714,318
RTS0039715,391
RTS0039716,209
RTS0039717,326
RTS0039718,157
RTS0039719,215
RTS0039720,620
RTS0039721,319
RTS0039722,221
RTS0039723,447
RTS0039724,260
RTS0039725,312
RTS0039726,339
RTS0039727,211
RTS0039728,279
RTS0039729,330
RTS0039730,285
RTS0039731,136
RTS0039732,146
RTS0039733,130
RTS0039734,141
RTS0039735,167
RTS0039736,310
RTS0039737,270
RTS0039738,252
RTS0039739,317
RTS0039740,223
RTS0039741,330
RTS0039742,313
RTS0039743,287
RTS0039744,270
RTS0039745,329
RTS0039746,138
RTS0039747,147
RTS0039749,178
RTS0039750,150
RTS0039751,165
RTS0039752,147
RTS0039753,302
RTS0039754,151
RTS0039755,210
RTS0039756,329
RTS0039757,150
RTS0039758,296
RTS0039759,148
RTS0039760,279
RTS0039761,376
RTS0039762,346
RTS0039763,311
RTS0039764,206
RTS0039765,314
RTS0039766,187
RTS0039767,200
RTS0039768,181
RTS0039769,146
RTS0039770,300
RTS0039771,188
RTS0039772,221
RTS0039773,241
RTS0039774,160
RTS0039775,238
RTS0039776,207
RTS0039777,183
RTS0039778,132
RTS0039779,165
RTS0039780,157
RTS0039781,1481
RTS0039782,775
RTS0039783,864
RTS0039784,805
RTS0039785,1748
RTS0039786,251
RTS0039787,176
RTS0039788,210
RTS0039789,207
RTS0039790,341
RTS0039791,637
RTS0039792,540
RTS0039793,394
RTS0039794,712
RTS0039795,375
RTS0039796,458
RTS0039797,409
RTS0039798,346
RTS0039799,485
RTS0039800,374
RTS0039801,134
RTS0039802,108
RTS0039803,143
RTS0039804,140
RTS0039805,140
RTS0039806,150
RTS0039807,108
RTS0039808,129
RTS0039809,132
RTS0039810,147
RTS0039811,393
RTS0039812,492
RTS0039813,380
RTS0039814,425
RTS0039815,380
RTS0039816,2225
RTS0039817,1414
RTS0039818,2404
RTS0039819,2426
RTS0039820,2425
RTS0039821,242
RTS0039822,226
RTS0039823,288
RTS0039824,201
RTS0039825,290
RTS0039826,245
RTS0039827,324
RTS0039828,295
RTS0039829,371
RTS0039830,297
RTS0039831,126
RTS0039832,183
RTS0039833,145
RTS0039834,146
RTS0039835,203
RTS0039836,127
RTS0039838,119
RTS0039839,105
RTS0039840,103
RTS0039841,342
RTS0039842,398
RTS0039843,276
RTS0039844,372
RTS0039845,237
RTS0039846,134
RTS0039847,133
RTS0039848,89
RTS0039849,93
RTS0039850,91
RTS0039851,385
RTS0039852,447
RTS0039853,365
RTS0039854,376
RTS0039855,417
RTS0039856,116
RTS0039857,145
RTS0039858,112
RTS0039859,156
RTS0039860,131
RTS0039861,100
RTS0039862,110
RTS0039863,148
RTS0039864,141
RTS0039865,100
RTS0039866,206
RTS0039867,293
RTS0039868,147
RTS0039869,229
RTS0039870,212
RTS0039871,162
RTS0039872,161
RTS0039873,156
RTS0039874,157
RTS0039875,181
RTS0039876,106
RTS0039877,100
RTS0039878,109
RTS0039879,120
RTS0039880,93
RTS0039881,99
RTS0039882,122
RTS0039883,99
RTS0039884,109
RTS0039885,160
RTS0039886,147
RTS0039887,140
RTS0039888,157
RTS0039890,154
RTS0039891,180
RTS0039892,132
RTS0039893,185
RTS0039894,118
RTS0039895,154
RTS0039896,157
RTS0039897,101
RTS0039898,173
RTS0039899,157
RTS0039900,187
RTS0039901,133
RTS0039902,122
RTS0039903,115
RTS0039904,161
RTS0039905,132
RTS0039906,147
RTS0039907,156
RTS0039908,111
RTS0039909,137
RTS0039910,120
RTS0039911,93
RTS0039912,151
RTS0039913,131
RTS0039914,99
RTS0039915,134
RTS0039916,127
RTS0039917,128
RTS0039918,132
RTS0039919,132
RTS0039920,110
RTS0039921,133
RTS0039922,145
RTS0039923,131
RTS0039924,118
RTS0039925,117
RTS0039926,220
RTS0039927,234
RTS0039928,195
RTS0039929,215
RTS0039930,299
RTS0039931,151
RTS0039932,182
RTS0039933,159
RTS0039934,136
RTS0039935,168
RTS0039936,141
RTS0039937,153
RTS0039938,155
RTS0039939,111
RTS0039940,148
RTS0039941,123
RTS0039942,127
RTS0039943,86
RTS0039944,145
RTS0039945,134
RTS0039946,506
RTS0039947,720
RTS0039948,781
RTS0039949,647
RTS0039950,705
RTS0039951,256
RTS0039952,202
RTS0039953,170
RTS0039954,185
RTS0039955,237
RTS0039956,338
RTS0039957,388
RTS0039958,388
RTS0039959,329
RTS0039960,456
RTS0039961,97
RTS0039962,123
RTS0039963,118
RTS0039964,130
RTS0039965,147
RTS0039966,127
RTS0039967,94
RTS0039968,132
RTS0039969,131
RTS0039970,127
RTS0039971,150
RTS0039972,114
RTS0039973,143
RTS0039974,175
RTS0039975,111
RTS0039976,161
RTS0039977,155
RTS0039978,143
RTS0039979,153
RTS0039980,157
RTS0039981,365
RTS0039982,535
RTS0039983,577
RTS0039984,362
RTS0039985,623
RTS0039986,228
RTS0039987,212
RTS0039988,197
RTS0039989,186
RTS0039990,154
RTS0039991,312
RTS0039992,353
RTS0039993,508
RTS0039994,256
RTS0039995,566
RTS0039996,238
RTS0039997,195
RTS0039998,215
RTS0039999,219
RTS0040000,225
RTS0040001,117
RTS0040002,127
RTS0040003,111
RTS0040004,147
RTS0040005,136
RTS0040006,1821
RTS0040007,1785
RTS0040008,1195
RTS0040009,1880
RTS0040010,1833
RTS0040011,170
RTS0040012,99
RTS0040013,173
RTS0040014,130
RTS0040015,146
RTS0040016,104
RTS0040017,95
RTS0040018,119
RTS0040019,141
RTS0040020,160
RTS0040021,118
RTS0040022,131
RTS0040023,184
RTS0040024,122
RTS0040025,116
RTS0040026,111
RTS0040027,147
RTS0040028,142
RTS0040029,141
RTS0040030,129
RTS0040031,148
RTS0040032,151
RTS0040033,115
RTS0040034,135
RTS0040035,77
RTS0040036,153
RTS0040037,148
RTS0040038,190
RTS0040039,151
RTS0040040,177
RTS0040041,107
RTS0040042,121
RTS0040043,124
RTS0040044,155
RTS0040045,119
RTS0040046,130
RTS0040047,142
RTS0040048,142
RTS0040049,140
RTS0040050,126
RTS0040051,169
RTS0040052,133
RTS0040053,196
RTS0040054,174
RTS0040055,135
RTS0040056,130
RTS0040057,131
RTS0040058,103
RTS0040059,109
RTS0040060,131
RTS0040061,110
RTS0040062,137
RTS0040063,118
RTS0040064,150
RTS0040065,137
RTS0040066,136
RTS0040067,150
RTS0040068,128
RTS0040069,132
RTS0040070,116
RTS0040071,156
RTS0040072,160
RTS0040073,169
RTS0040074,163
RTS0040075,157
RTS0040076,458
RTS0040077,831
RTS0040078,380
RTS0040079,439
RTS0040080,502
RTS0040081,131
RTS0040082,109
RTS0040083,109
RTS0040084,122
RTS0040085,107
RTS0040086,95
RTS0040087,107
RTS0040088,148
RTS0040089,128
RTS0040090,124
RTS0040091,108
RTS0040092,97
RTS0040093,142
RTS0040094,111
RTS0040095,122
RTS0040096,232
RTS0040097,192
RTS0040098,149
RTS0040099,196
RTS0040100,183
RTS0040101,117
RTS0040102,106
RTS0040103,105
RTS0040104,143
RTS0040105,135
RTS0040106,188
RTS0040107,168
RTS0040108,132
RTS0040109,132
RTS0040110,133
RTS0040111,155
RTS0040112,159
RTS0040113,118
RTS0040114,91
RTS0040115,223
RTS0040116,1771
RTS0040117,1179
RTS0040118,670
RTS0040119,1113
RTS0040120,1480
RTS0040121,144
RTS0040122,168
RTS0040123,174
RTS0040124,164
RTS0040125,181
RTS0040126,230
RTS0040127,294
RTS0040128,229
RTS0040129,218
RTS0040130,268
RTS0040131,163
RTS0040132,103
RTS0040133,133
RTS0040134,138
RTS0040135,132
RTS0040136,125
RTS0040137,169
RTS0040138,219
RTS0040139,157
RTS0040140,181
RTS0040141,201
RTS0040142,332
RTS0040143,255
RTS0040144,286
RTS0040145,291
RTS0040146,316
RTS0040147,429
RTS0040148,312
RTS0040149,322
RTS0040150,264
RTS0040151,249
RTS0040152,248
RTS0040153,254
RTS0040154,264
RTS0040155,192
RTS0040156,237
RTS0040157,217
RTS0040158,223
RTS0040159,280
RTS0040160,219
RTS0040161,131
RTS0040162,96
RTS0040163,128
RTS0040164,120
RTS0040165,110
RTS0040166,93
RTS0040167,135
RTS0040168,128
RTS0040169,108
RTS0040170,113
RTS0040171,62
RTS0040172,106
RTS0040173,130
RTS0040174,100
RTS0040175,148
RTS0040176,86
RTS0040177,92
RTS0040178,120
RTS0040179,58
RTS0040180,132
RTS0040181,100
RTS0040182,120
RTS0040183,95
RTS0040184,97
RTS0040185,91
RTS0040186,152
RTS0040187,123
RTS0040188,97
RTS0040189,142
RTS0040190,114
RTS0040191,167
RTS0040192,221
RTS0040193,177
RTS0040194,286
RTS0040195,310
RTS0040196,125
RTS0040197,97
RTS0040198,106
RTS0040199,162
RTS0040200,96
RTS0040201,134
RTS0040202,159
RTS0040203,145
RTS0040204,131
RTS0040205,154
RTS0040206,828
RTS0040207,311
RTS0040208,745
RTS0040209,1074
RTS0040210,1155
RTS0040211,148
RTS0040212,129
RTS0040213,109
RTS0040214,156
RTS0040215,155
RTS0040216,125
RTS0040217,138
RTS0040218,123
RTS0040219,135
RTS0040220,98
RTS0040221,140
RTS0040222,114
RTS0040223,123
RTS0040224,89
RTS0040225,117
RTS0040226,174
RTS0040227,74
RTS0040228,113
RTS0040229,88
RTS0040230,152
RTS0040231,108
RTS0040232,131
RTS0040233,104
RTS0040234,137
RTS0040235,112
RTS0040236,113
RTS0040237,113
RTS0040238,134
RTS0040239,152
RTS0040240,121
RTS0040241,77
RTS0040242,127
RTS0040243,137
RTS0040244,124
RTS0040245,144
RTS0040246,116
RTS0040247,120
RTS0040248,134
RTS0040249,124
RTS0040250,122
RTS0040251,124
RTS0040252,102
RTS0040253,111
RTS0040254,101
RTS0040255,122
RTS0040256,106
RTS0040257,90
RTS0040258,120
RTS0040259,121
RTS0040260,136
RTS0040261,109
RTS0040262,119
RTS0040263,143
RTS0040264,145
RTS0040265,108
RTS0040266,81
RTS0040267,115
RTS0040268,124
RTS0040269,115
RTS0040270,186
RTS0040271,178
RTS0040272,158
RTS0040273,108
RTS0040274,146
RTS0040275,163
RTS0040276,549
RTS0040277,628
RTS0040278,1635
RTS0040279,1417
RTS0040280,902
RTS0040281,131
RTS0040282,111
RTS0040283,160
RTS0040284,123
RTS0040285,157
RTS0040286,121
RTS0040287,115
RTS0040288,121
RTS0040289,87
RTS0040290,171
RTS0040291,125
RTS0040292,97
RTS0040293,122
RTS0040294,114
RTS0040295,126
RTS0040296,118
RTS0040297,140
RTS0040298,117
RTS0040299,103
RTS0040300,103
RTS0040301,100
RTS0040302,95
RTS0040303,101
RTS0040304,113
RTS0040305,136
RTS0040306,126
RTS0040307,122
RTS0040308,143
RTS0040309,118
RTS0040310,129
RTS0040311,110
RTS0040312,141
RTS0040313,120
RTS0040314,136
RTS0040315,117
RTS0040316,100
RTS0040317,147
RTS0040318,98
RTS0040319,137
RTS0040320,99
RTS0040321,120
RTS0040322,134
RTS0040323,127
RTS0040324,143
RTS0040325,97
RTS0040326,623
RTS0040327,449
RTS0040328,1166
RTS0040329,1247
RTS0040330,905
RTS0040331,117
RTS0040332,142
RTS0040333,147
RTS0040334,122
RTS0040335,142
RTS0040336,104
RTS0040337,155
RTS0040338,82
RTS0040339,119
RTS0040340,142
RTS0040341,163
RTS0040342,91
RTS0040343,104
RTS0040344,141
RTS0040345,156
RTS0040346,110
RTS0040347,140
RTS0040348,123
RTS0040349,186
RTS0040350,143
RTS0040351,144
RTS0040352,154
RTS0040353,154
RTS0040354,112
RTS0040355,99
RTS0040356,178
RTS0040357,236
RTS0040358,138
RTS0040359,162
RTS0040360,206
RTS0040361,181
RTS0040363,120
RTS0040364,158
RTS0040365,172
RTS0040366,137
RTS0040367,159
RTS0040368,186
RTS0040369,146
RTS0040370,135
RTS0040371,189
RTS0040372,178
RTS0040373,159
RTS0040374,134
RTS0040375,104
RTS0040376,178
RTS0040377,176
RTS0040378,148
RTS0040379,150
RTS0040380,158
RTS0040381,173
RTS0040382,160
RTS0040383,134
RTS0040384,122
RTS0040385,115
RTS0040386,139
RTS0040387,118
RTS0040388,175
RTS0040389,141
RTS0040390,156
RTS0040391,156
RTS0040392,186
RTS0040393,163
RTS0040394,127
RTS0040395,152
RTS0040396,112
RTS0040397,179
RTS0040398,144
RTS0040399,168
RTS0040400,149
RTS0040401,848
RTS0040402,1050
RTS0040403,696
RTS0040404,936
RTS0040405,214
RTS0040406,308
RTS0040407,297
RTS0040408,333
RTS0040409,265
RTS0040410,338
RTS0040411,127
RTS0040412,97
RTS0040413,135
RTS0040414,142
RTS0040415,141
RTS0040416,7495
RTS0040417,3899
RTS0040418,3177
RTS0040419,6505
RTS0040420,8389
RTS0040421,128
RTS0040422,130
RTS0040423,146
RTS0040424,122
RTS0040425,100
RTS0040426,113
RTS0040428,136
RTS0040429,125
RTS0040430,126
RTS0040431,152
RTS0040432,105
RTS0040433,112
RTS0040434,131
RTS0040435,121
RTS0040436,2305
RTS0040437,3015
RTS0040438,4752
RTS0040439,4037
RTS0040440,4301
RTS0040441,335
RTS0040442,235
RTS0040443,275
RTS0040444,264
RTS0040445,285
RTS0040446,162
RTS0040447,146
RTS0040448,129
RTS0040449,151
RTS0040450,131
RTS0040451,1671
RTS0040452,2117
RTS0040453,2264
RTS0040454,1428
RTS0040455,3921
RTS0040456,176
RTS0040457,142
RTS0040458,103
RTS0040459,118
RTS0040460,117
RTS0040461,143
RTS0040462,153
RTS0040463,157
RTS0040464,128
RTS0040465,143
RTS0040466,177
RTS0040467,122
RTS0040468,172
RTS0040469,158
RTS0040470,126
RTS0040471,234
RTS0040472,168
RTS0040473,169
RTS0040474,163
RTS0040475,175
RTS0040476,111
RTS0040477,130
RTS0040478,112
RTS0040479,100
RTS0040480,124
RTS0040481,162
RTS0040482,198
RTS0040483,140
RTS0040484,181
RTS0040485,193
RTS0040486,151
RTS0040487,126
RTS0040488,108
RTS0040489,139
RTS0040490,137
RTS0040491,147
RTS0040492,143
RTS0040493,125
RTS0040494,190
RTS0040495,158
RTS0040496,975
RTS0040497,930
RTS0040498,1093
RTS0040499,783
RTS0040500,681
RTS0040501,163
RTS0040502,103
RTS0040503,158
RTS0040504,114
RTS0040505,97
RTS0040506,134
RTS0040507,101
RTS0040508,107
RTS0040509,87
RTS0040510,81
RTS0040511,150
RTS0040512,146
RTS0040513,134
RTS0040514,125
RTS0040515,153
RTS0040516,113
RTS0040517,108
RTS0040518,135
RTS0040519,97
RTS0040520,111
RTS0040521,120
RTS0040522,138
RTS0040523,130
RTS0040524,108
RTS0040525,127
RTS0040526,179
RTS0040527,147
RTS0040528,173
RTS0040529,213
RTS0040530,222
RTS0040531,279
RTS0040532,601
RTS0040533,322
RTS0040534,333
RTS0040535,266
RTS0040536,198
RTS0040537,459
RTS0040538,306
RTS0040539,333
RTS0040540,348
RTS0040541,94
RTS0040542,86
RTS0040543,134
RTS0040544,112
RTS0040545,98
RTS0040546,100
RTS0040547,115
RTS0040548,106
RTS0040549,109
RTS0040550,128
RTS0040551,219
RTS0040552,165
RTS0040553,224
RTS0040554,289
RTS0040555,213
RTS0040556,167
RTS0040557,122
RTS0040558,133
RTS0040559,153
RTS0040560,124
RTS0040561,140
RTS0040562,122
RTS0040563,113
RTS0040564,153
RTS0040565,139
RTS0040566,123
RTS0040567,149
RTS0040568,95
RTS0040569,168
RTS0040570,130
RTS0040571,316
RTS0040572,294
RTS0040573,462
RTS0040574,504
RTS0040575,396
RTS0040576,371
RTS0040577,265
RTS0040578,263
RTS0040579,273
RTS0040580,398
RTS0040581,104
RTS0040582,160
RTS0040583,128
RTS0040584,142
RTS0040585,136
RTS0040586,144
RTS0040587,132
RTS0040588,175
RTS0040589,119
RTS0040590,157
RTS0040591,178
RTS0040592,126
RTS0040593,73
RTS0040594,101
RTS0040595,138
RTS0040596,220
RTS0040597,269
RTS0040598,158
RTS0040599,188
RTS0040600,254
RTS0040601,117
RTS0040602,123
RTS0040603,145
RTS0040604,163
RTS0040605,145
RTS0040606,121
RTS0040607,131
RTS0040608,175
RTS0040609,139
RTS0040610,166
RTS0040611,134
RTS0040612,148
RTS0040613,148
RTS0040614,159
RTS0040615,129
RTS0040616,105
RTS0040617,134
RTS0040618,121
RTS0040619,163
RTS0040620,118
RTS0040621,133
RTS0040622,131
RTS0040623,135
RTS0040624,154
RTS0040625,127
RTS0040626,102
RTS0040627,120
RTS0040628,120
RTS0040629,163
RTS0040630,110
RTS0040631,255
RTS0040632,193
RTS0040633,225
RTS0040634,248
RTS0040635,193
RTS0040636,138
RTS0040637,122
RTS0040638,137
RTS0040639,117
RTS0040640,146
RTS0040641,697
RTS0040642,1105
RTS0040643,837
RTS0040644,1118
RTS0040645,1427
RTS0040646,264
RTS0040647,184
RTS0040648,276
RTS0040649,299
RTS0040650,207
RTS0040651,345
RTS0040652,172
RTS0040653,255
RTS0040654,249
RTS0040655,248
RTS0040656,255
RTS0040657,349
RTS0040658,270
RTS0040659,265
RTS0040660,222
RTS0040661,107
RTS0040662,117
RTS0040663,121
RTS0040664,96
RTS0040665,106
RTS0040666,145
RTS0040667,103
RTS0040668,74
RTS0040669,118
RTS0040670,84
RTS0040671,284
RTS0040672,315
RTS0040673,335
RTS0040674,184
RTS0040675,306
RTS0040676,213
RTS0040677,149
RTS0040678,331
RTS0040679,191
RTS0040680,441
RTS0040681,219
RTS0040682,171
RTS0040683,285
RTS0040684,323
RTS0040685,200
RTS0040686,114
RTS0040687,161
RTS0040688,110
RTS0040689,90
RTS0040690,132
RTS0040691,175
RTS0040692,129
RTS0040693,218
RTS0040694,203
RTS0040695,182
RTS0040696,125
RTS0040697,111
RTS0040698,116
RTS0040699,128
RTS0040700,101
RTS0040701,208
RTS0040702,329
RTS0040703,257
RTS0040704,296
RTS0040705,385
RTS0040706,472
RTS0040707,486
RTS0040708,340
RTS0040709,342
RTS0040710,492
RTS0040711,179
RTS0040712,163
RTS0040713,434
RTS0040714,363
RTS0040715,375
RTS0040716,125
RTS0040717,111
RTS0040718,101
RTS0040719,120
RTS0040720,156
RTS0040721,89
RTS0040722,80
RTS0040723,149
RTS0040724,102
RTS0040725,99
RTS0040726,225
RTS0040727,299
RTS0040728,257
RTS0040729,254
RTS0040730,213
RTS0040731,163
RTS0040732,162
RTS0040733,125
RTS0040734,136
RTS0040735,129
RTS0040736,289
RTS0040737,284
RTS0040738,253
RTS0040739,245
RTS0040740,276
RTS0040741,102
RTS0040742,92
RTS0040743,120
RTS0040744,116
RTS0040745,141
RTS0040746,184
RTS0040747,170
RTS0040748,134
RTS0040749,176
RTS0040750,170
RTS0040751,181
RTS0040752,162
RTS0040753,163
RTS0040754,112
RTS0040755,137
RTS0040756,120
RTS0040757,111
RTS0040758,111
RTS0040759,130
RTS0040760,160
RTS0040761,473
RTS0040762,430
RTS0040763,355
RTS0040764,387
RTS0040765,541
RTS0040766,138
RTS0040767,141
RTS0040768,137
RTS0040769,183
RTS0040770,106
RTS0040771,129
RTS0040772,128
RTS0040773,138
RTS0040774,146
RTS0040775,131
RTS0040776,825
RTS0040777,1466
RTS0040778,1701
RTS0040779,1673
RTS0040780,1852
RTS0040781,359
RTS0040782,444
RTS0040783,201
RTS0040784,296
RTS0040785,241
RTS0040786,110
RTS0040787,103
RTS0040788,121
RTS0040789,119
RTS0040790,84
RTS0040791,260
RTS0040792,228
RTS0040793,189
RTS0040794,222
RTS0040795,219
RTS0040796,212
RTS0040797,233
RTS0040798,189
RTS0040799,131
RTS0040800,138
RTS0040801,530
RTS0040802,468
RTS0040803,579
RTS0040804,288
RTS0040805,432
RTS0040806,88
RTS0040807,111
RTS0040808,126
RTS0040809,155
RTS0040810,126
RTS0040811,141
RTS0040812,105
RTS0040813,114
RTS0040814,146
RTS0040815,146
RTS0040816,144
RTS0040817,120
RTS0040818,203
RTS0040819,174
RTS0040820,200
RTS0040821,120
RTS0040822,143
RTS0040823,86
RTS0040824,123
RTS0040825,124
RTS0040826,386
RTS0040827,287
RTS0040828,343
RTS0040830,302
RTS0040831,112
RTS0040832,115
RTS0040833,125
RTS0040834,108
RTS0040836,11259
RTS0040837,5954
RTS0040838,9870
RTS0040839,9472
RTS0040840,5332
RTS0040841,452
RTS0040842,588
RTS0040843,602
RTS0040844,597
RTS0040845,592
RTS0040846,282
RTS0040847,277
RTS0040848,265
RTS0040849,264
RTS0040850,242
RTS0040851,223
RTS0040852,157
RTS0040853,195
RTS0040854,249
RTS0040855,226
RTS0040856,132
RTS0040857,121
RTS0040858,110
RTS0040859,96
RTS0040860,112
RTS0040861,123
RTS0040862,128
RTS0040863,130
RTS0040864,111
RTS0040865,118
RTS0040866,112
RTS0040867,117
RTS0040868,102
RTS0040869,136
RTS0040870,106
RTS0040871,282
RTS0040872,427
RTS0040873,362
RTS0040874,456
RTS0040875,360
RTS0040876,117
RTS0040877,116
RTS0040878,138
RTS0040879,108
RTS0040880,149
RTS0040881,115
RTS0040882,76
RTS0040883,102
RTS0040884,127
RTS0040885,123
RTS0040886,136
RTS0040887,131
RTS0040888,170
RTS0040889,150
RTS0040890,160
RTS0040891,130
RTS0040892,150
RTS0040893,105
RTS0040894,103
RTS0040895,128
RTS0040896,110
RTS0040897,128
RTS0040898,134
RTS0040899,108
RTS0040900,147
RTS0040901,175
RTS0040902,160
RTS0040903,113
RTS0040904,170
RTS0040905,174
RTS0040906,302
RTS0040907,306
RTS0040908,364
RTS0040909,337
RTS0040910,331
RTS0040911,353
RTS0040912,277
RTS0040913,246
RTS0040914,292
RTS0040915,296
RTS0040916,140
RTS0040917,118
RTS0040918,134
RTS0040919,96
RTS0040920,88
RTS0040921,119
RTS0040922,105
RTS0040923,119
RTS0040924,161
RTS0040925,151
RTS0040926,119
RTS0040927,105
RTS0040928,100
RTS0040929,115
RTS0040930,127
RTS0040931,305
RTS0040932,311
RTS0040933,257
RTS0040934,262
RTS0040935,356
RTS0040936,183
RTS0040937,191
RTS0040938,185
RTS0040939,187
RTS0040940,164
RTS0040941,731
RTS0040942,626
RTS0040943,258
RTS0040944,755
RTS0040945,556
RTS0040946,1079
RTS0040947,1375
RTS0040948,1563
RTS0040949,824
RTS0040950,1311
RTS0040951,114
RTS0040952,81
RTS0040953,118
RTS0040954,123
RTS0040955,124
RTS0040956,286
RTS0040957,195
RTS0040958,182
RTS0040959,237
RTS0040960,213
RTS0040961,108
RTS0040962,82
RTS0040963,138
RTS0040964,162
RTS0040965,88
RTS0040966,295
RTS0040967,256
RTS0040968,294
RTS0040969,263
RTS0040970,241
RTS0040971,142
RTS0040972,154
RTS0040973,136
RTS0040974,145
RTS0040975,123
RTS0040976,118
RTS0040977,124
RTS0040978,118
RTS0040979,153
RTS0040980,117
RTS0040981,161
RTS0040982,168
RTS0040983,179
RTS0040984,179
RTS0040985,136
RTS0040986,137
RTS0040987,142
RTS0040988,110
RTS0040989,122
RTS0040990,132
RTS0040991,295
RTS0040992,235
RTS0040993,226
RTS0040994,258
RTS0040995,228
RTS0040996,228
RTS0040997,244
RTS0040998,184
RTS0040999,206
RTS0041000,222
RTS0041001,221
RTS0041002,239
RTS0041003,263
RTS0041004,250
RTS0041005,197
RTS0041006,1010
RTS0041007,906
RTS0041008,1000
RTS0041009,759
RTS0041010,690
RTS0041011,94
RTS0041012,116
RTS0041013,114
RTS0041014,121
RTS0041015,108
RTS0041016,237
RTS0041017,172
RTS0041018,187
RTS0041019,163
RTS0041020,167
RTS0041021,203
RTS0041022,215
RTS0041023,255
RTS0041024,245
RTS0041025,253
RTS0041026,200
RTS0041027,234
RTS0041028,251
RTS0041029,235
RTS0041030,192
RTS0041031,411
RTS0041032,515
RTS0041033,363
RTS0041034,535
RTS0041035,487
RTS0041036,412
RTS0041037,250
RTS0041038,469
RTS0041039,185
RTS0041040,412
RTS0041041,115
RTS0041042,110
RTS0041043,99
RTS0041044,105
RTS0041045,104
RTS0041046,441
RTS0041047,434
RTS0041048,258
RTS0041049,562
RTS0041050,528
RTS0041051,150
RTS0041052,110
RTS0041053,133
RTS0041054,144
RTS0041055,133
RTS0041056,131
RTS0041057,123
RTS0041058,136
RTS0041059,137
RTS0041060,150
RTS0041061,2056
RTS0041062,2412
RTS0041063,2334
RTS0041064,2147
RTS0041066,200
RTS0041067,179
RTS0041068,226
RTS0041069,213
RTS0041070,211
RTS0041071,168
RTS0041072,172
RTS0041073,158
RTS0041074,166
RTS0041075,232
RTS0041076,151
RTS0041077,113
RTS0041078,175
RTS0041079,132
RTS0041080,161
RTS0041081,290
RTS0041082,219
RTS0041083,258
RTS0041084,243
RTS0041085,216
RTS0041086,931
RTS0041087,1096
RTS0041088,759
RTS0041089,803
RTS0041090,515
RTS0041091,398
RTS0041092,484
RTS0041093,305
RTS0041094,395
RTS0041095,540
RTS0041096,158
RTS0041097,163
RTS0041098,146
RTS0041099,167
RTS0041100,124
RTS0041101,1374
RTS0041102,1340
RTS0041103,1227
RTS0041104,1544
RTS0041105,1509
RTS0041106,223
RTS0041107,320
RTS0041108,232
RTS0041109,246
RTS0041110,228
RTS0041111,120
RTS0041112,119
RTS0041113,139
RTS0041114,139
RTS0041115,164
RTS0041116,395
RTS0041117,565
RTS0041118,472
RTS0041119,353
RTS0041120,455
RTS0041121,237
RTS0041122,208
RTS0041123,219
RTS0041124,128
RTS0041125,199
RTS0041126,166
RTS0041127,205
RTS0041128,194
RTS0041129,150
RTS0041130,140
RTS0041131,231
RTS0041132,248
RTS0041133,266
RTS0041134,256
RTS0041135,273
RTS0041136,375
RTS0041137,346
RTS0041138,383
RTS0041139,325
RTS0041140,218
RTS0041141,156
RTS0041142,141
RTS0041143,81
RTS0041144,118
RTS0041145,113
RTS0041146,92
RTS0041147,108
RTS0041148,110
RTS0041149,153
RTS0041150,112
RTS0041151,169
RTS0041152,148
RTS0041153,148
RTS0041154,175
RTS0041155,167
RTS0041156,354
RTS0041157,273
RTS0041158,225
RTS0041159,200
RTS0041160,219
RTS0041161,136
RTS0041162,96
RTS0041163,118
RTS0041164,128
RTS0041165,104
RTS0041166,123
RTS0041167,223
RTS0041168,204
RTS0041169,132
RTS0041170,195
RTS0041171,337
RTS0041172,421
RTS0041173,414
RTS0041174,477
RTS0041175,460
RTS0041176,218
RTS0041177,200
RTS0041178,209
RTS0041179,183
RTS0041180,157
RTS0041181,205
RTS0041182,183
RTS0041183,160
RTS0041184,182
RTS0041185,128
RTS0041186,126
RTS0041187,136
RTS0041188,130
RTS0041189,139
RTS0041190,154
RTS0041191,635
RTS0041192,455
RTS0041193,525
RTS0041194,243
RTS0041195,288
RTS0041196,148
RTS0041197,143
RTS0041198,150
RTS0041199,119
RTS0041200,133
RTS0041201,155
RTS0041202,170
RTS0041203,165
RTS0041204,142
RTS0041205,126
RTS0041206,147
RTS0041207,174
RTS0041208,169
RTS0041209,169
RTS0041210,128
RTS0041211,338
RTS0041212,345
RTS0041213,386
RTS0041214,361
RTS0041215,306
RTS0041216,253
RTS0041217,296
RTS0041218,142
RTS0041219,262
RTS0041220,184
RTS0041221,395
RTS0041222,182
RTS0041223,266
RTS0041224,235
RTS0041225,357
RTS0041226,198
RTS0041227,196
RTS0041228,153
RTS0041229,218
RTS0041230,211
RTS0041231,630
RTS0041232,697
RTS0041233,890
RTS0041234,982
RTS0041235,589
RTS0041236,157
RTS0041237,115
RTS0041238,127
RTS0041239,121
RTS0041240,220
RTS0041241,164
RTS0041242,156
RTS0041243,144
RTS0041244,163
RTS0041246,145
RTS0041247,179
RTS0041248,142
RTS0041249,123
RTS0041250,219
RTS0041251,112
RTS0041252,160
RTS0041253,163
RTS0041254,155
RTS0041255,157
RTS0041256,146
RTS0041257,217
RTS0041258,188
RTS0041259,196
RTS0041260,267
RTS0041261,345
RTS0041262,288
RTS0041263,272
RTS0041265,355
RTS0041266,158
RTS0041267,122
RTS0041268,132
RTS0041269,153
RTS0041270,156
RTS0041271,144
RTS0041272,137
RTS0041273,126
RTS0041274,156
RTS0041275,110
RTS0041276,135
RTS0041277,193
RTS0041278,173
RTS0041279,141
RTS0041280,193
RTS0041281,128
RTS0041282,106
RTS0041283,160
RTS0041284,143
RTS0041285,132
RTS0041286,140
RTS0041287,124
RTS0041288,126
RTS0041289,161
RTS0041290,168
RTS0041291,230
RTS0041292,219
RTS0041293,174
RTS0041294,173
RTS0041295,221
RTS0041296,253
RTS0041297,230
RTS0041298,293
RTS0041299,262
RTS0041300,242
RTS0041301,163
RTS0041302,157
RTS0041303,156
RTS0041304,165
RTS0041305,152
RTS0041306,219
RTS0041307,191
RTS0041308,181
RTS0041309,182
RTS0041310,178
RTS0041311,184
RTS0041312,206
RTS0041313,301
RTS0041314,353
RTS0041315,252
RTS0041316,352
RTS0041317,338
RTS0041318,519
RTS0041319,285
RTS0041320,326
RTS0041321,224
RTS0041322,189
RTS0041323,164
RTS0041324,216
RTS0041325,216
RTS0041326,128
RTS0041327,111
RTS0041328,179
RTS0041329,140
RTS0041330,172
RTS0041331,123
RTS0041332,121
RTS0041333,141
RTS0041334,128
RTS0041335,132
RTS0041346,504
RTS0041347,435
RTS0041348,609
RTS0041349,561
RTS0041350,755
RTS0041351,127
RTS0041352,126
RTS0041353,144
RTS0041354,144
RTS0041355,119
RTS0041356,121
RTS0041357,104
RTS0041358,137
RTS0041359,131
RTS0041360,145
RTS0041361,232
RTS0041362,244
RTS0041363,305
RTS0041364,266
RTS0041365,234
RTS0041366,135
RTS0041367,129
RTS0041368,168
RTS0041369,116
RTS0041370,124
RTS0041371,154
RTS0041372,151
RTS0041373,147
RTS0041374,131
RTS0041375,146
RTS0041376,193
RTS0041377,120
RTS0041378,109
RTS0041379,101
RTS0041380,121
RTS0041381,156
RTS0041382,146
RTS0041383,136
RTS0041384,134
RTS0041385,135
RTS0041386,102
RTS0041387,123
RTS0041388,129
RTS0041389,138
RTS0041390,114
RTS0041391,248
RTS0041392,231
RTS0041393,170
RTS0041394,146
RTS0041395,231
RTS0041396,121
RTS0041397,108
RTS0041398,134
RTS0041399,115
RTS0041400,132
RTS0041401,158
RTS0041402,184
RTS0041403,137
RTS0041404,103
RTS0041405,145
RTS0041406,158
RTS0041407,162
RTS0041408,111
RTS0041409,122
RTS0041410,124
RTS0041411,130
RTS0041412,138
RTS0041413,130
RTS0041414,149
RTS0041415,145
RTS0041416,85
RTS0041417,123
RTS0041418,130
RTS0041419,155
RTS0041420,120
RTS0041421,105
RTS0041422,116
RTS0041423,97
RTS0041424,114
RTS0041425,116
RTS0041426,138
RTS0041427,117
RTS0041428,127
RTS0041429,133
RTS0041430,154
RTS0041431,121
RTS0041432,116
RTS0041433,115
RTS0041434,119
RTS0041435,131
RTS0041436,144
RTS0041437,87
RTS0041438,102
RTS0041439,172
RTS0041440,127
RTS0041441,117
RTS0041442,116
RTS0041443,174
RTS0041444,151
RTS0041445,105
RTS0041446,149
RTS0041447,142
RTS0041448,117
RTS0041449,143
RTS0041450,131
RTS0041451,152
RTS0041452,157
RTS0041453,148
RTS0041454,111
RTS0041455,156
RTS0041456,106
RTS0041457,122
RTS0041458,118
RTS0041459,135
RTS0041460,87
RTS0041461,124
RTS0041462,153
RTS0041463,164
RTS0041464,134
RTS0041465,157
RTS0041466,383
RTS0041467,500
RTS0041468,538
RTS0041469,373
RTS0041470,648
RTS0041471,173
RTS0041472,134
RTS0041473,150
RTS0041474,133
RTS0041475,137
RTS0041476,456
RTS0041477,476
RTS0041478,422
RTS0041479,353
RTS0041480,354
RTS0041481,141
RTS0041482,128
RTS0041483,111
RTS0041484,143
RTS0041485,142
RTS0041486,312
RTS0041487,480
RTS0041488,452
RTS0041489,370
RTS0041490,342
RTS0041491,156
RTS0041492,96
RTS0041493,106
RTS0041494,99
RTS0041495,104
RTS0041496,905
RTS0041497,826
RTS0041498,862
RTS0041499,941
RTS0041500,690
RTS0041501,511
RTS0041502,392
RTS0041503,471
RTS0041504,484
RTS0041505,557
RTS0041506,138
RTS0041507,100
RTS0041508,94
RTS0041509,105
RTS0041510,126
RTS0041511,108
RTS0041512,135
RTS0041513,142
RTS0041514,131
RTS0041515,139
RTS0041516,121
RTS0041517,142
RTS0041518,129
RTS0041519,88
RTS0041520,149
RTS0041521,99
RTS0041522,127
RTS0041523,134
RTS0041524,152
RTS0041525,125
RTS0041526,252
RTS0041527,330
RTS0041528,324
RTS0041529,134
RTS0041530,328
RTS0041531,102
RTS0041532,123
RTS0041533,89
RTS0041534,136
RTS0041535,106
RTS0041536,155
RTS0041537,155
RTS0041538,165
RTS0041540,138
RTS0041541,115
RTS0041542,151
RTS0041543,102
RTS0041544,102
RTS0041545,162
RTS0041546,109
RTS0041547,132
RTS0041548,120
RTS0041549,142
RTS0041550,105
RTS0041551,125
RTS0041552,135
RTS0041553,131
RTS0041554,108
RTS0041555,134
RTS0041556,109
RTS0041557,102
RTS0041558,135
RTS0041559,133
RTS0041560,107
RTS0041561,140
RTS0041562,148
RTS0041563,166
RTS0041564,161
RTS0041565,176
RTS0041566,634
RTS0041567,871
RTS0041568,841
RTS0041569,544
RTS0041570,733
RTS0041571,116
RTS0041572,94
RTS0041573,111
RTS0041574,143
RTS0041575,142
RTS0041576,148
RTS0041577,172
RTS0041578,163
RTS0041579,147
RTS0041580,161
RTS0041581,144
RTS0041582,140
RTS0041583,150
RTS0041584,139
RTS0041585,144
RTS0041586,355
RTS0041587,446
RTS0041588,336
RTS0041589,392
RTS0041590,421
RTS0041591,87
RTS0041592,130
RTS0041593,139
RTS0041594,114
RTS0041595,128
RTS0041596,166
RTS0041597,134
RTS0041598,146
RTS0041599,103
RTS0041600,121
RTS0041601,133
RTS0041602,126
RTS0041603,134
RTS0041604,142
RTS0041605,137
RTS0041606,196
RTS0041607,162
RTS0041608,150
RTS0041609,345
RTS0041610,158
RTS0041611,229
RTS0041612,279
RTS0041613,217
RTS0041614,187
RTS0041615,304
RTS0041616,171
RTS0041617,161
RTS0041618,156
RTS0041619,127
RTS0041620,184
RTS0041621,229
RTS0041622,97
RTS0041623,135
RTS0041624,227
RTS0041625,256
RTS0041626,758
RTS0041627,851
RTS0041628,747
RTS0041629,799
RTS0041630,817
RTS0041631,244
RTS0041632,204
RTS0041633,341
RTS0041634,341
RTS0041635,282
RTS0041636,259
RTS0041637,328
RTS0041638,301
RTS0041639,182
RTS0041640,263
RTS0041641,326
RTS0041642,254
RTS0041643,291
RTS0041644,240
RTS0041645,308
RTS0041646,128
RTS0041647,122
RTS0041648,152
RTS0041649,117
RTS0041650,143
RTS0041651,144
RTS0041652,141
RTS0041653,150
RTS0041654,113
RTS0041655,137
RTS0041656,134
RTS0041657,184
RTS0041658,188
RTS0041659,162
RTS0041660,134
RTS0041661,192
RTS0041662,131
RTS0041663,141
RTS0041664,115
RTS0041665,123
RTS0041666,159
RTS0041667,148
RTS0041668,154
RTS0041669,166
RTS0041670,143
RTS0041671,168
RTS0041672,131
RTS0041673,112
RTS0041674,123
RTS0041675,118
RTS0041676,156
RTS0041677,131
RTS0041678,113
RTS0041679,155
RTS0041680,112
RTS0041681,134
RTS0041682,148
RTS0041683,122
RTS0041684,146
RTS0041685,182
RTS0041686,257
RTS0041687,207
RTS0041688,290
RTS0041689,292
RTS0041690,451
RTS0041691,358
RTS0041692,113
RTS0041693,286
RTS0041694,137
RTS0041695,134
RTS0041696,144
RTS0041697,155
RTS0041698,120
RTS0041699,148
RTS0041700,111
RTS0041701,155
RTS0041702,106
RTS0041703,172
RTS0041704,190
RTS0041705,164
RTS0041706,298
RTS0041707,221
RTS0041708,310
RTS0041709,317
RTS0041710,261
RTS0041711,163
RTS0041712,186
RTS0041713,146
RTS0041714,149
RTS0041715,98
RTS0041716,1845
RTS0041717,1623
RTS0041718,2004
RTS0041719,2013
RTS0041720,1633
RTS0041721,322
RTS0041722,258
RTS0041723,317
RTS0041724,411
RTS0041725,342
RTS0041726,115
RTS0041727,126
RTS0041728,126
RTS0041729,108
RTS0041730,122
RTS0041731,131
RTS0041732,118
RTS0041733,123
RTS0041734,98
RTS0041735,162
RTS0041736,95
RTS0041737,101
RTS0041738,108
RTS0041739,142
RTS0041740,96
RTS0041741,243
RTS0041742,303
RTS0041743,331
RTS0041744,288
RTS0041745,210
RTS0041746,546
RTS0041747,649
RTS0041748,430
RTS0041749,434
RTS0041750,476
RTS0041751,456
RTS0041752,536
RTS0041753,960
RTS0041754,943
RTS0041755,755
RTS0041756,445
RTS0041757,266
RTS0041758,443
RTS0041759,568
RTS0041760,264
RTS0041761,103
RTS0041762,105
RTS0041763,154
RTS0041764,126
RTS0041765,141
RTS0041766,136
RTS0041767,161
RTS0041768,128
RTS0041769,144
RTS0041770,160
RTS0041771,124
RTS0041772,153
RTS0041773,92
RTS0041774,139
RTS0041775,121
RTS0041776,259
RTS0041777,219
RTS0041778,172
RTS0041779,230
RTS0041780,190
RTS0041781,169
RTS0041782,264
RTS0041783,200
RTS0041784,263
RTS0041785,271
RTS0041786,501
RTS0041787,625
RTS0041788,478
RTS0041789,417
RTS0041790,564
RTS0041791,690
RTS0041793,614
RTS0041794,565
RTS0041795,733
RTS0041796,132
RTS0041797,159
RTS0041798,134
RTS0041799,122
RTS0041800,98
RTS0041801,111
RTS0041802,137
RTS0041803,147
RTS0041804,145
RTS0041805,130
RTS0041806,117
RTS0041807,111
RTS0041808,134
RTS0041809,121
RTS0041810,162
RTS0041811,448
RTS0041812,447
RTS0041813,472
RTS0041814,339
RTS0041815,471
RTS0041816,227
RTS0041817,170
RTS0041818,140
RTS0041819,196
RTS0041820,244
RTS0041821,519
RTS0041822,494
RTS0041823,198
RTS0041824,429
RTS0041825,221
RTS0041826,154
RTS0041827,210
RTS0041828,207
RTS0041829,131
RTS0041830,103
RTS0041831,150
RTS0041832,235
RTS0041833,231
RTS0041834,275
RTS0041835,214
RTS0041836,410
RTS0041837,295
RTS0041838,223
RTS0041839,252
RTS0041840,246
RTS0041841,87
RTS0041842,104
RTS0041843,118
RTS0041844,105
RTS0041845,113
RTS0041846,110
RTS0041847,114
RTS0041848,170
RTS0041849,179
RTS0041850,132
RTS0041851,259
RTS0041852,270
RTS0041853,214
RTS0041854,212
RTS0041855,197
RTS0041856,233
RTS0041857,398
RTS0041858,527
RTS0041859,224
RTS0041860,555
RTS0041861,187
RTS0041862,161
RTS0041863,160
RTS0041864,188
RTS0041865,198
RTS0041866,151
RTS0041867,160
RTS0041868,175
RTS0041869,121
RTS0041870,128
RTS0041871,132
RTS0041872,118
RTS0041873,119
RTS0041874,156
RTS0041875,107
RTS0041876,302
RTS0041877,426
RTS0041878,346
RTS0041879,499
RTS0041880,580
RTS0041881,206
RTS0041882,233
RTS0041883,292
RTS0041884,194
RTS0041885,274
RTS0041886,1904
RTS0041887,3599
RTS0041888,2367
RTS0041889,2307
RTS0041890,2404
RTS0041891,2671
RTS0041892,2560
RTS0041893,2228
RTS0041894,670
RTS0041895,2229
RTS0041896,467
RTS0041897,311
RTS0041898,451
RTS0041899,371
RTS0041900,151
RTS0041901,215
RTS0041902,185
RTS0041903,248
RTS0041904,231
RTS0041905,231
RTS0041906,5127
RTS0041907,132
RTS0041908,2522
RTS0041909,159
RTS0041910,1769
RTS0041911,138
RTS0041912,144
RTS0041913,156
RTS0041914,142
RTS0041915,157
RTS0041916,4588
RTS0041917,4460
RTS0041918,3573
RTS0041919,7503
RTS0041920,7055
RTS0041922,141
RTS0041923,122
RTS0041924,107
RTS0041925,136
RTS0041926,114
RTS0041927,138
RTS0041928,141
RTS0041929,155
RTS0041930,183
RTS0041931,418
RTS0041932,460
RTS0041933,206
RTS0041934,205
RTS0041935,198
RTS0041936,125
RTS0041937,146
RTS0041938,121
RTS0041939,136
RTS0041940,144
RTS0041941,119
RTS0041942,101
RTS0041943,101
RTS0041944,125
RTS0041945,124
RTS0041946,182
RTS0041947,166
RTS0041948,146
RTS0041949,138
RTS0041950,171
RTS0041951,135
RTS0041952,157
RTS0041953,124
RTS0041954,219
RTS0041955,202
RTS0041956,197
RTS0041957,158
RTS0041958,176
RTS0041959,182
RTS0041960,159
RTS0041961,190
RTS0041962,198
RTS0041963,239
RTS0041964,328
RTS0041965,232
RTS0041966,108
RTS0041967,143
RTS0041968,125
RTS0041969,115
RTS0041971,566
RTS0041972,895
RTS0041973,588
RTS0041974,521
RTS0041975,730
RTS0041976,425
RTS0041977,937
RTS0041978,681
RTS0041979,622
RTS0041980,534
RTS0041981,3538
RTS0041982,3469
RTS0041983,3552
RTS0041984,1511
RTS0041985,4410
RTS0041986,409
RTS0041987,728
RTS0041988,509
RTS0041989,295
RTS0041990,615
RTS0041991,272
RTS0041992,412
RTS0041993,380
RTS0041994,361
RTS0041995,311
RTS0041996,113
RTS0041997,151
RTS0041998,117
RTS0041999,142
RTS0042000,157
RTS0042001,230
RTS0042002,229
RTS0042003,159
RTS0042004,274
RTS0042005,213
RTS0042006,321
RTS0042007,500
RTS0042008,389
RTS0042009,506
RTS0042010,407
RTS0042011,725
RTS0042012,708
RTS0042013,938
RTS0042014,418
RTS0042015,821
RTS0042016,101
RTS0042017,129
RTS0042018,91
RTS0042019,122
RTS0042020,121
RTS0042021,1107
RTS0042022,823
RTS0042023,1185
RTS0042024,1081
RTS0042025,1090
RTS0042026,135
RTS0042027,130
RTS0042028,140
RTS0042029,127
RTS0042030,92
RTS0042031,262
RTS0042032,229
RTS0042033,157
RTS0042034,179
RTS0042035,254
RTS0042036,580
RTS0042037,593
RTS0042038,556
RTS0042039,510
RTS0042040,323
RTS0042041,611
RTS0042042,433
RTS0042043,137
RTS0042044,695
RTS0042045,386
RTS0042046,412
RTS0042047,297
RTS0042048,270
RTS0042049,288
RTS0042050,243
RTS0042051,187
RTS0042052,208
RTS0042053,187
RTS0042054,119
RTS0042055,160
RTS0042056,343
RTS0042057,382
RTS0042058,301
RTS0042059,366
RTS0042060,328
RTS0042061,149
RTS0042062,189
RTS0042063,177
RTS0042064,133
RTS0042065,148
RTS0042066,140
RTS0042067,221
RTS0042068,168
RTS0042069,157
RTS0042071,128
RTS0042072,99
RTS0042073,103
RTS0042074,149
RTS0042075,148
RTS0042076,140
RTS0042077,102
RTS0042078,105
RTS0042079,124
RTS0042080,98
RTS0042081,592
RTS0042082,517
RTS0042083,394
RTS0042084,562
RTS0042085,356
RTS0042086,107
RTS0042087,152
RTS0042088,108
RTS0042089,121
RTS0042090,159
RTS0042091,165
RTS0042092,144
RTS0042093,96
RTS0042094,95
RTS0042095,120
RTS0042096,172
RTS0042097,121
RTS0042098,116
RTS0042099,126
RTS0042100,115
RTS0042101,165
RTS0042102,137
RTS0042103,119
RTS0042104,115
RTS0042105,152
RTS0042106,155
RTS0042107,142
RTS0042108,107
RTS0042109,136
RTS0042110,165
RTS0042111,135
RTS0042112,157
RTS0042113,161
RTS0042114,142
RTS0042115,159
RTS0042116,118
RTS0042117,120
RTS0042118,115
RTS0042119,114
RTS0042120,139
RTS0042121,159
RTS0042122,133
RTS0042123,168
RTS0042124,90
RTS0042125,140
RTS0042126,135
RTS0042127,108
RTS0042128,146
RTS0042129,128
RTS0042130,109
RTS0042131,150
RTS0042132,123
RTS0042133,172
RTS0042134,133
RTS0042135,142
RTS0042136,139
RTS0042137,174
RTS0042138,130
RTS0042139,161
RTS0042140,151
RTS0042141,127
RTS0042142,160
RTS0042143,135
RTS0042144,132
RTS0042145,127
RTS0042146,232
RTS0042147,194
RTS0042148,220
RTS0042149,201
RTS0042150,179
RTS0042151,156
RTS0042152,123
RTS0042153,127
RTS0042154,179
RTS0042155,135
RTS0042156,129
RTS0042157,113
RTS0042158,127
RTS0042159,125
RTS0042160,112
RTS0042161,100
RTS0042162,118
RTS0042163,133
RTS0042164,152
RTS0042165,143
RTS0042166,170
RTS0042167,181
RTS0042168,181
RTS0042169,173
RTS0042170,166
RTS0042171,163
RTS0042172,164
RTS0042173,189
RTS0042174,121
RTS0042175,151
RTS0042176,144
RTS0042177,152
RTS0042178,156
RTS0042179,145
RTS0042180,137
RTS0042181,139
RTS0042182,136
RTS0042183,110
RTS0042184,164
RTS0042185,119
RTS0042186,118
RTS0042187,140
RTS0042188,122
RTS0042189,135
RTS0042190,138
RTS0042191,195
RTS0042192,166
RTS0042193,170
RTS0042194,200
RTS0042195,129
RTS0042196,109
RTS0042197,117
RTS0042198,87
RTS0042199,169
RTS0042200,119
RTS0042201,153
RTS0042202,101
RTS0042203,112
RTS0042204,89
RTS0042205,129
RTS0042206,109
RTS0042207,129
RTS0042208,120
RTS0042209,112
RTS0042210,104
RTS0042211,107
RTS0042212,145
RTS0042213,106
RTS0042214,117
RTS0042215,137
RTS0042216,136
RTS0042217,124
RTS0042218,155
RTS0042219,95
RTS0042220,164
RTS0042221,116
RTS0042222,135
RTS0042223,108
RTS0042224,115
RTS0042225,120
RTS0042226,149
RTS0042227,139
RTS0042228,129
RTS0042229,134
RTS0042230,144
RTS0042231,134
RTS0042232,135
RTS0042233,139
RTS0042234,139
RTS0042235,141
RTS0042236,148
RTS0042237,159
RTS0042238,122
RTS0042239,128
RTS0042240,113
RTS0042241,122
RTS0042242,147
RTS0042243,141
RTS0042244,141
RTS0042245,152
RTS0042246,210
RTS0042247,182
RTS0042248,327
RTS0042249,210
RTS0042250,170
RTS0042251,118
RTS0042252,122
RTS0042253,113
RTS0042254,114
RTS0042255,140
RTS0042256,222
RTS0042257,125
RTS0042258,133
RTS0042259,134
RTS0042260,160
RTS0042261,449
RTS0042262,398
RTS0042263,483
RTS0042264,475
RTS0042265,494
RTS0042266,152
RTS0042267,145
RTS0042268,118
RTS0042269,94
RTS0042270,119
RTS0042271,131
RTS0042272,120
RTS0042273,127
RTS0042274,89
RTS0042275,108
RTS0042276,383
RTS0042277,290
RTS0042278,226
RTS0042279,424
RTS0042280,220
RTS0042281,87
RTS0042282,131
RTS0042283,117
RTS0042284,127
RTS0042285,117
RTS0042286,138
RTS0042287,138
RTS0042288,161
RTS0042289,137
RTS0042290,144
RTS0042291,602
RTS0042292,813
RTS0042293,525
RTS0042294,572
RTS0042295,522
RTS0042296,148
RTS0042297,156
RTS0042298,112
RTS0042299,150
RTS0042300,141
RTS0042301,114
RTS0042302,114
RTS0042303,104
RTS0042304,149
RTS0042305,110
RTS0042306,128
RTS0042307,168
RTS0042308,152
RTS0042309,176
RTS0042310,177
RTS0042311,155
RTS0042312,182
RTS0042313,202
RTS0042314,213
RTS0042315,173
RTS0042316,133
RTS0042317,123
RTS0042318,133
RTS0042319,126
RTS0042320,107
RTS0042321,231
RTS0042322,166
RTS0042323,225
RTS0042324,239
RTS0042325,187
RTS0042326,132
RTS0042327,149
RTS0042328,137
RTS0042329,143
RTS0042330,143
RTS0042331,145
RTS0042332,241
RTS0042333,260
RTS0042334,277
RTS0042335,137
RTS0042336,130
RTS0042337,139
RTS0042338,110
RTS0042339,127
RTS0042340,126
RTS0042341,1036
RTS0042342,764
RTS0042343,1135
RTS0042344,1122
RTS0042345,561
RTS0042346,151
RTS0042347,150
RTS0042348,132
RTS0042349,116
RTS0042350,129
RTS0042351,197
RTS0042352,258
RTS0042353,259
RTS0042354,229
RTS0042355,136
RTS0042356,122
RTS0042357,136
RTS0042358,136
RTS0042359,140
RTS0042360,109
RTS0042361,243
RTS0042362,391
RTS0042363,495
RTS0042364,310
RTS0042365,379
RTS0042366,207
RTS0042367,271
RTS0042368,252
RTS0042369,197
RTS0042370,303
RTS0042371,413
RTS0042372,245
RTS0042373,392
RTS0042374,323
RTS0042375,274
RTS0042376,117
RTS0042377,96
RTS0042378,128
RTS0042379,189
RTS0042380,75
RTS0042381,498
RTS0042382,668
RTS0042383,576
RTS0042384,539
RTS0042385,578
RTS0042386,162
RTS0042387,140
RTS0042388,167
RTS0042389,151
RTS0042390,110
RTS0042391,144
RTS0042392,166
RTS0042393,147
RTS0042394,178
RTS0042395,188
RTS0042396,101
RTS0042397,112
RTS0042398,111
RTS0042399,159
RTS0042400,120
RTS0042401,159
RTS0042402,165
RTS0042403,111
RTS0042404,110
RTS0042405,103
RTS0042406,148
RTS0042407,108
RTS0042408,132
RTS0042409,86
RTS0042410,133
RTS0042411,183
RTS0042412,140
RTS0042413,178
RTS0042414,195
RTS0042415,167
RTS0042416,507
RTS0042417,736
RTS0042418,711
RTS0042419,537
RTS0042420,546
RTS0042421,150
RTS0042422,133
RTS0042423,135
RTS0042424,144
RTS0042425,107
RTS0042426,169
RTS0042427,107
RTS0042428,158
RTS0042429,154
RTS0042430,157
RTS0042431,441
RTS0042432,669
RTS0042433,381
RTS0042434,724
RTS0042435,495
RTS0042436,170
RTS0042437,118
RTS0042438,170
RTS0042439,192
RTS0042440,154
RTS0042441,177
RTS0042442,126
RTS0042443,138
RTS0042444,122
RTS0042445,154
RTS0042446,225
RTS0042447,161
RTS0042448,207
RTS0042449,138
RTS0042450,135
RTS0042451,126
RTS0042452,139
RTS0042453,178
RTS0042454,134
RTS0042455,117
RTS0042456,156
RTS0042457,181
RTS0042458,147
RTS0042460,176
RTS0042461,603
RTS0042462,478
RTS0042463,384
RTS0042464,552
RTS0042465,555
RTS0042466,136
RTS0042467,123
RTS0042468,131
RTS0042469,146
RTS0042470,113
RTS0042471,160
RTS0042472,127
RTS0042473,173
RTS0042474,147
RTS0042475,191
RTS0042476,157
RTS0042477,125
RTS0042478,131
RTS0042479,122
RTS0042480,125
RTS0042481,204
RTS0042482,313
RTS0042483,659
RTS0042484,514
RTS0042485,278
RTS0042486,108
RTS0042487,144
RTS0042488,124
RTS0042489,160
RTS0042490,122
RTS0042491,97
RTS0042492,117
RTS0042493,104
RTS0042494,93
RTS0042495,83
RTS0042496,152
RTS0042497,170
RTS0042498,145
RTS0042499,204
RTS0042500,171
RTS0042501,115
RTS0042502,116
RTS0042503,108
RTS0042504,107
RTS0042505,119
RTS0042506,131
RTS0042507,151
RTS0042508,110
RTS0042509,181
RTS0042510,136
RTS0042515,86
RTS0042522,90
RTS0042526,134
RTS0042527,167
RTS0042528,144
RTS0042529,138
RTS0042530,105
RTS0042531,121
RTS0042532,108
RTS0042533,137
RTS0042534,109
RTS0042535,110
RTS0042536,107
RTS0042537,128
RTS0042538,105
RTS0042539,128
RTS0042540,126
RTS0042541,117
RTS0042542,111
RTS0042543,118
RTS0042544,122
RTS0042545,82
RTS0042546,134
RTS0042547,113
RTS0042548,138
RTS0042549,133
RTS0042550,125
RTS0042551,91
RTS0042552,133
RTS0042553,117
RTS0042554,144
RTS0042555,98
RTS0042556,114
RTS0042557,127
RTS0042558,119
RTS0042559,123
RTS0042560,116
RTS0042561,89
RTS0042562,110
RTS0042563,135
RTS0042564,125
RTS0042565,129
RTS0042566,280
RTS0042567,243
RTS0042568,315
RTS0042569,430
RTS0042570,251
RTS0042571,488
RTS0042572,345
RTS0042573,460
RTS0042574,562
RTS0042575,408
RTS0042576,355
RTS0042577,383
RTS0042578,415
RTS0042579,435
RTS0042580,290
RTS0042581,180
RTS0042582,140
RTS0042583,310
RTS0042584,147
RTS0042585,127
RTS0042586,1038
RTS0042587,1065
RTS0042588,1302
RTS0042589,1022
RTS0042590,1476
RTS0042591,139
RTS0042592,133
RTS0042593,127
RTS0042594,138
RTS0042595,98
RTS0042596,144
RTS0042597,139
RTS0042598,132
RTS0042599,125
RTS0042600,112
RTS0042601,109
RTS0042602,120
RTS0042603,134
RTS0042604,118
RTS0042605,117
RTS0042606,822
RTS0042607,714
RTS0042608,740
RTS0042609,758
RTS0042610,811
RTS0042611,188
RTS0042612,313
RTS0042613,214
RTS0042614,249
RTS0042615,240
RTS0042616,769
RTS0042617,1177
RTS0042618,1562
RTS0042619,931
RTS0042620,1044
RTS0042621,78
RTS0042622,118
RTS0042623,153
RTS0042624,131
RTS0042625,95
RTS0042626,241
RTS0042627,257
RTS0042628,153
RTS0042629,214
RTS0042630,197
RTS0042631,66
RTS0042633,99
RTS0042634,126
RTS0042635,100
RTS0042636,1023
RTS0042637,1014
RTS0042638,974
RTS0042639,851
RTS0042640,857
RTS0042641,172
RTS0042642,135
RTS0042643,83
RTS0042644,174
RTS0042645,152
RTS0042646,318
RTS0042647,311
RTS0042648,427
RTS0042649,345
RTS0042650,264
RTS0042651,119
RTS0042652,117
RTS0042653,110
RTS0042654,129
RTS0042655,117
RTS0042656,155
RTS0042657,79
RTS0042658,129
RTS0042659,106
RTS0042660,127
RTS0042661,239
RTS0042662,210
RTS0042663,246
RTS0042664,128
RTS0042665,216
RTS0042666,130
RTS0042667,116
RTS0042668,93
RTS0042669,108
RTS0042670,131
RTS0042671,225
RTS0042672,167
RTS0042673,158
RTS0042674,163
RTS0042675,192
RTS0042676,112
RTS0042677,2
RTS0042678,212
RTS0042679,265
RTS0042680,210
RTS0042681,772
RTS0042682,722
RTS0042683,751
RTS0042684,463
RTS0042685,752
RTS0042686,145
RTS0042687,114
RTS0042688,99
RTS0042689,109
RTS0042690,115
RTS0042691,138
RTS0042692,113
RTS0042693,115
RTS0042694,7
RTS0042695,113
RTS0042696,102
RTS0042697,106
RTS0042698,108
RTS0042699,99
RTS0042700,115
RTS0042701,138
RTS0042702,129
RTS0042703,144
RTS0042704,147
RTS0042705,144
RTS0042706,190
RTS0042707,130
RTS0042708,214
RTS0042709,163
RTS0042710,230
RTS0042711,995
RTS0042712,1019
RTS0042713,527
RTS0042714,705
RTS0042715,486
RTS0042716,95
RTS0042717,99
RTS0042718,100
RTS0042719,123
RTS0042720,129
RTS0042721,101
RTS0042722,134
RTS0042723,131
RTS0042724,137
RTS0042725,130
RTS0042726,109
RTS0042727,98
RTS0042728,124
RTS0042729,118
RTS0042730,125
RTS0042731,84
RTS0042732,105
RTS0042733,125
RTS0042734,125
RTS0042735,95
RTS0042736,166
RTS0042737,243
RTS0042738,194
RTS0042739,155
RTS0042740,188
RTS0042741,113
RTS0042742,131
RTS0042743,126
RTS0042744,120
RTS0042745,115
RTS0042746,429
RTS0042747,353
RTS0042748,311
RTS0042749,290
RTS0042750,240
RTS0042751,225
RTS0042752,344
RTS0042753,340
RTS0042754,216
RTS0042755,257
RTS0042756,104
RTS0042757,197
RTS0042758,99
RTS0042759,76
RTS0042760,124
RTS0042761,105
RTS0042762,93
RTS0042763,97
RTS0042764,113
RTS0042765,111
RTS0042766,221
RTS0042767,215
RTS0042768,198
RTS0042769,259
RTS0042770,204
RTS0042771,133
RTS0042772,146
RTS0042773,136
RTS0042774,168
RTS0042775,155
RTS0042776,128
RTS0042777,180
RTS0042778,149
RTS0042779,142
RTS0042780,150
RTS0042781,158
RTS0042782,116
RTS0042783,169
RTS0042784,149
RTS0042785,140
RTS0042786,263
RTS0042787,228
RTS0042788,249
RTS0042789,227
RTS0042790,263
RTS0042791,475
RTS0042792,250
RTS0042793,356
RTS0042794,314
RTS0042795,387
RTS0042796,142
RTS0042797,165
RTS0042798,102
RTS0042799,140
RTS0042800,134
RTS0042801,175
RTS0042802,193
RTS0042803,134
RTS0042804,139
RTS0042805,149
RTS0042806,146
RTS0042807,221
RTS0042808,280
RTS0042809,242
RTS0042810,238
RTS0042811,234
RTS0042812,297
RTS0042813,235
RTS0042814,234
RTS0042815,282
RTS0042816,170
RTS0042817,204
RTS0042818,192
RTS0042819,210
RTS0042820,147
RTS0042821,141
RTS0042822,101
RTS0042823,107
RTS0042824,128
RTS0042825,146
RTS0042826,341
RTS0042827,257
RTS0042828,333
RTS0042829,291
RTS0042830,466
RTS0042831,220
RTS0042832,192
RTS0042833,203
RTS0042834,161
RTS0042835,155
RTS0042836,306
RTS0042837,247
RTS0042838,324
RTS0042839,270
RTS0042840,304
RTS0042841,176
RTS0042842,169
RTS0042843,148
RTS0042844,151
RTS0042845,160
RTS0042846,140
RTS0042847,200
RTS0042848,242
RTS0042849,144
RTS0042850,145
RTS0042851,298
RTS0042852,233
RTS0042853,260
RTS0042854,210
RTS0042855,239
RTS0042856,114
RTS0042857,119
RTS0042858,156
RTS0042859,201
RTS0042860,166
RTS0042861,174
RTS0042862,147
RTS0042863,194
RTS0042864,169
RTS0042865,172
RTS0042866,235
RTS0042867,346
RTS0042868,206
RTS0042869,438
RTS0042870,294
RTS0042871,101
RTS0042872,85
RTS0042873,117
RTS0042874,95
RTS0042875,142
RTS0042876,756
RTS0042877,568
RTS0042878,559
RTS0042879,493
RTS0042880,708
RTS0042881,426
RTS0042882,490
RTS0042883,591
RTS0042884,658
RTS0042885,583
RTS0042886,237
RTS0042887,219
RTS0042888,205
RTS0042889,171
RTS0042890,192
RTS0042891,116
RTS0042892,126
RTS0042893,143
RTS0042894,106
RTS0042895,117
RTS0042896,621
RTS0042897,368
RTS0042898,366
RTS0042899,714
RTS0042900,612
RTS0042901,112
RTS0042902,133
RTS0042903,101
RTS0042904,109
RTS0042905,153
RTS0042906,150
RTS0042907,103
RTS0042908,138
RTS0042909,149
RTS0042910,111
RTS0042911,136
RTS0042912,130
RTS0042913,163
RTS0042914,127
RTS0042915,97
RTS0042916,115
RTS0042917,146
RTS0042918,173
RTS0042919,160
RTS0042920,148
RTS0042921,213
RTS0042922,196
RTS0042923,235
RTS0042924,180
RTS0042925,224
RTS0042926,116
RTS0042927,107
RTS0042928,171
RTS0042929,130
RTS0042930,94
RTS0042931,154
RTS0042932,158
RTS0042933,188
RTS0042934,163
RTS0042935,180
RTS0042936,135
RTS0042937,139
RTS0042938,207
RTS0042939,155
RTS0042940,157
RTS0042941,830
RTS0042942,759
RTS0042943,928
RTS0042944,976
RTS0042945,645
RTS0042946,189
RTS0042947,243
RTS0042948,185
RTS0042949,157
RTS0042950,146
RTS0042951,301
RTS0042952,291
RTS0042953,267
RTS0042954,156
RTS0042955,301
RTS0042956,183
RTS0042957,168
RTS0042958,203
RTS0042959,211
RTS0042960,196
RTS0042961,253
RTS0042962,233
RTS0042963,241
RTS0042964,227
RTS0042965,383
RTS0042966,192
RTS0042967,174
RTS0042968,226
RTS0042969,227
RTS0042970,255
RTS0042971,406
RTS0042972,250
RTS0042973,306
RTS0042974,234
RTS0042975,281
RTS0042976,365
RTS0042977,326
RTS0042978,349
RTS0042979,253
RTS0042980,246
RTS0042981,153
RTS0042982,169
RTS0042983,152
RTS0042984,128
RTS0042985,159
RTS0042986,348
RTS0042987,382
RTS0042988,301
RTS0042989,354
RTS0042990,338
RTS0042991,216
RTS0042992,255
RTS0042993,209
RTS0042994,217
RTS0042995,255
RTS0042996,162
RTS0042997,154
RTS0042998,132
RTS0042999,165
RTS0043000,142
RTS0043001,141
RTS0043002,156
RTS0043003,180
RTS0043004,149
RTS0043005,160
RTS0043006,210
RTS0043007,251
RTS0043008,263
RTS0043009,215
RTS0043010,265
RTS0043011,254
RTS0043012,231
RTS0043013,260
RTS0043014,285
RTS0043015,281
RTS0043016,217
RTS0043017,346
RTS0043018,223
RTS0043019,377
RTS0043020,233
RTS0043021,293
RTS0043022,242
RTS0043023,407
RTS0043024,438
RTS0043025,469
RTS0043026,128
RTS0043027,170
RTS0043028,205
RTS0043029,161
RTS0043030,167
RTS0043031,190
RTS0043032,302
RTS0043033,251
RTS0043034,255
RTS0043035,187
RTS0043036,408
RTS0043037,303
RTS0043038,365
RTS0043039,318
RTS0043040,430
RTS0043041,125
RTS0043042,112
RTS0043043,125
RTS0043044,113
RTS0043045,106
RTS0043046,189
RTS0043047,137
RTS0043048,283
RTS0043049,230
RTS0043050,210
RTS0043051,287
RTS0043052,194
RTS0043053,214
RTS0043054,171
RTS0043055,168
RTS0043056,152
RTS0043057,164
RTS0043058,211
RTS0043059,198
RTS0043060,203
RTS0043061,521
RTS0043062,239
RTS0043063,331
RTS0043064,277
RTS0043065,358
RTS0043066,153
RTS0043067,164
RTS0043068,166
RTS0043069,156
RTS0043070,182
RTS0043071,140
RTS0043072,112
RTS0043073,154
RTS0043074,126
RTS0043075,127
RTS0043076,109
RTS0043077,135
RTS0043078,143
RTS0043079,119
RTS0043080,125
RTS0043081,132
RTS0043082,122
RTS0043083,124
RTS0043084,122
RTS0043085,151
RTS0043086,144
RTS0043087,152
RTS0043088,107
RTS0043089,142
RTS0043090,126
RTS0043091,139
RTS0043092,121
RTS0043093,153
RTS0043094,249
RTS0043095,169
RTS0043096,112
RTS0043097,100
RTS0043098,190
RTS0043099,182
RTS0043100,132
RTS0043101,161
RTS0043102,120
RTS0043103,176
RTS0043104,169
RTS0043105,123
RTS0043106,361
RTS0043107,339
RTS0043108,176
RTS0043109,239
RTS0043110,297
RTS0043111,209
RTS0043112,173
RTS0043113,175
RTS0043114,202
RTS0043115,193
RTS0043116,276
RTS0043117,183
RTS0043118,114
RTS0043119,142
RTS0043120,190
RTS0043121,94
RTS0043122,117
RTS0043123,123
RTS0043124,141
RTS0043125,120
RTS0043126,175
RTS0043127,103
RTS0043128,152
RTS0043129,141
RTS0043130,189
RTS0043131,251
RTS0043132,225
RTS0043133,221
RTS0043134,194
RTS0043135,240
RTS0043136,334
RTS0043137,264
RTS0043138,351
RTS0043139,348
RTS0043140,316
RTS0043141,155
RTS0043142,195
RTS0043143,165
RTS0043144,222
RTS0043145,192
RTS0043146,164
RTS0043147,299
RTS0043148,233
RTS0043149,220
RTS0043150,162
RTS0043151,288
RTS0043152,283
RTS0043153,287
RTS0043154,247
RTS0043155,295
RTS0043156,3698
RTS0043157,3638
RTS0043159,3514
RTS0043160,9002
RTS0043161,152
RTS0043162,164
RTS0043163,157
RTS0043164,130
RTS0043165,157
RTS0043167,176
RTS0043168,291
RTS0043169,288
RTS0043170,303
RTS0043171,799
RTS0043172,1102
RTS0043173,790
RTS0043174,852
RTS0043175,1067
RTS0043176,305
RTS0043177,445
RTS0043178,489
RTS0043179,413
RTS0043180,376
RTS0043181,166
RTS0043182,134
RTS0043183,146
RTS0043184,108
RTS0043185,140
RTS0043186,435
RTS0043187,230
RTS0043188,272
RTS0043189,247
RTS0043190,321
RTS0043191,143
RTS0043192,147
RTS0043193,155
RTS0043194,109
RTS0043195,135
RTS0043196,145
RTS0043197,149
RTS0043198,151
RTS0043199,132
RTS0043200,150
RTS0043201,515
RTS0043202,571
RTS0043203,464
RTS0043204,674
RTS0043205,733
RTS0043206,354
RTS0043207,244
RTS0043208,303
RTS0043209,166
RTS0043210,188
RTS0043211,142
RTS0043212,147
RTS0043213,107
RTS0043214,131
RTS0043215,145
RTS0043216,229
RTS0043217,184
RTS0043218,157
RTS0043219,273
RTS0043220,231
RTS0043221,162
RTS0043222,183
RTS0043223,188
RTS0043224,154
RTS0043225,152
RTS0043226,231
RTS0043227,183
RTS0043228,188
RTS0043229,201
RTS0043230,188
RTS0043231,715
RTS0043232,584
RTS0043233,890
RTS0043234,272
RTS0043235,343
RTS0043236,91
RTS0043237,139
RTS0043238,141
RTS0043239,103
RTS0043240,133
RTS0043241,119
RTS0043242,115
RTS0043243,153
RTS0043244,126
RTS0043245,144
RTS0043246,263
RTS0043247,389
RTS0043248,194
RTS0043249,234
RTS0043250,287
RTS0043251,113
RTS0043252,161
RTS0043253,129
RTS0043254,137
RTS0043255,131
RTS0043256,130
RTS0043257,116
RTS0043258,142
RTS0043259,141
RTS0043260,133
RTS0043261,151
RTS0043262,176
RTS0043263,128
RTS0043264,136
RTS0043265,149
RTS0043266,220
RTS0043267,226
RTS0043268,163
RTS0043269,268
RTS0043270,302
RTS0043271,384
RTS0043272,441
RTS0043273,384
RTS0043274,461
RTS0043275,380
RTS0043276,135
RTS0043277,158
RTS0043278,142
RTS0043279,171
RTS0043280,136
RTS0043281,211
RTS0043282,269
RTS0043283,240
RTS0043284,267
RTS0043285,155
RTS0043286,197
RTS0043287,206
RTS0043288,222
RTS0043289,242
RTS0043290,141
RTS0043291,287
RTS0043292,238
RTS0043293,182
RTS0043294,279
RTS0043295,307
RTS0043296,217
RTS0043297,154
RTS0043299,191
RTS0043300,238
RTS0043301,121
RTS0043302,114
RTS0043303,158
RTS0043304,88
RTS0043305,139
RTS0043306,142
RTS0043307,144
RTS0043308,100
RTS0043309,166
RTS0043310,171
RTS0043311,296
RTS0043312,257
RTS0043313,407
RTS0043314,248
RTS0043315,196
RTS0043316,135
RTS0043317,118
RTS0043318,125
RTS0043319,141
RTS0043320,165
RTS0043321,551
RTS0043322,584
RTS0043323,582
RTS0043324,533
RTS0043325,454
RTS0043326,156
RTS0043327,159
RTS0043328,196
RTS0043329,143
RTS0043330,202
RTS0043331,131
RTS0043332,128
RTS0043333,121
RTS0043334,110
RTS0043335,110
RTS0043336,170
RTS0043337,145
RTS0043338,158
RTS0043339,143
RTS0043340,128
RTS0043341,125
RTS0043342,137
RTS0043343,114
RTS0043344,138
RTS0043345,100
RTS0043346,159
RTS0043347,249
RTS0043348,162
RTS0043349,158
RTS0043350,137
RTS0043351,286
RTS0043352,291
RTS0043353,286
RTS0043354,227
RTS0043355,232
RTS0043356,422
RTS0043357,357
RTS0043358,486
RTS0043359,636
RTS0043360,540
RTS0043361,195
RTS0043362,230
RTS0043363,180
RTS0043364,184
RTS0043365,173
RTS0043366,125
RTS0043367,100
RTS0043368,137
RTS0043369,124
RTS0043370,82
RTS0043371,517
RTS0043372,395
RTS0043373,469
RTS0043374,330
RTS0043375,304
RTS0043376,154
RTS0043377,218
RTS0043378,165
RTS0043379,190
RTS0043380,172
RTS0043381,125
RTS0043382,119
RTS0043383,139
RTS0043384,106
RTS0043385,108
RTS0043386,257
RTS0043387,460
RTS0043388,292
RTS0043389,419
RTS0043390,314
RTS0043391,185
RTS0043392,178
RTS0043393,221
RTS0043394,188
RTS0043395,156
RTS0043396,607
RTS0043397,494
RTS0043398,471
RTS0043399,508
RTS0043400,138
RTS0043401,126
RTS0043402,138
RTS0043403,140
RTS0043404,164
RTS0043405,132
RTS0043406,140
RTS0043407,109
RTS0043408,121
RTS0043409,113
RTS0043410,152
RTS0043411,104
RTS0043412,116
RTS0043413,101
RTS0043414,119
RTS0043415,140
RTS0043416,159
RTS0043417,151
RTS0043418,167
RTS0043419,146
RTS0043420,147
RTS0043421,177
RTS0043422,111
RTS0043423,145
RTS0043424,143
RTS0043425,161
RTS0043426,334
RTS0043427,276
RTS0043428,322
RTS0043429,302
RTS0043430,206
RTS0043431,478
RTS0043432,337
RTS0043433,342
RTS0043434,543
RTS0043435,513
RTS0043436,466
RTS0043437,248
RTS0043438,379
RTS0043439,217
RTS0043440,493
RTS0043441,626
RTS0043442,417
RTS0043443,398
RTS0043444,398
RTS0043445,412
RTS0043446,155
RTS0043447,162
RTS0043448,149
RTS0043449,149
RTS0043450,150
RTS0043451,118
RTS0043452,188
RTS0043453,141
RTS0043454,157
RTS0043455,138
RTS0043456,143
RTS0043457,163
RTS0043458,159
RTS0043459,113
RTS0043460,160
RTS0043461,116
RTS0043462,125
RTS0043463,157
RTS0043464,144
RTS0043465,186
RTS0043466,1172
RTS0043467,856
RTS0043468,1127
RTS0043469,661
RTS0043470,1039
RTS0043471,123
RTS0043472,179
RTS0043473,136
RTS0043474,159
RTS0043475,156
RTS0043476,130
RTS0043477,160
RTS0043478,128
RTS0043479,129
RTS0043480,149
RTS0043481,241
RTS0043482,245
RTS0043483,282
RTS0043484,191
RTS0043485,194
RTS0043486,458
RTS0043487,402
RTS0043488,453
RTS0043489,487
RTS0043490,291
RTS0043491,479
RTS0043492,493
RTS0043493,453
RTS0043494,716
RTS0043495,704
RTS0043496,133
RTS0043497,143
RTS0043498,136
RTS0043499,165
RTS0043500,138
RTS0043501,85
RTS0043502,135
RTS0043503,99
RTS0043504,159
RTS0043505,166
RTS0043506,154
RTS0043507,123
RTS0043508,141
RTS0043509,117
RTS0043510,145
RTS0043511,145
RTS0043512,141
RTS0043513,143
RTS0043514,149
RTS0043515,126
RTS0043516,194
RTS0043517,148
RTS0043518,277
RTS0043519,226
RTS0043520,277
RTS0043521,96
RTS0043522,102
RTS0043523,158
RTS0043524,110
RTS0043525,152
RTS0043526,230
RTS0043527,196
RTS0043528,168
RTS0043529,177
RTS0043530,162
RTS0043531,123
RTS0043532,128
RTS0043533,141
RTS0043534,123
RTS0043535,117
RTS0043536,371
RTS0043537,384
RTS0043538,334
RTS0043539,408
RTS0043540,298
RTS0043541,640
RTS0043542,458
RTS0043543,494
RTS0043544,766
RTS0043545,400
RTS0043546,146
RTS0043547,107
RTS0043548,153
RTS0043549,134
RTS0043550,129
RTS0043551,201
RTS0043552,206
RTS0043553,175
RTS0043554,195
RTS0043555,178
RTS0043556,149
RTS0043557,139
RTS0043558,132
RTS0043559,137
RTS0043560,148
RTS0043561,187
RTS0043562,149
RTS0043563,151
RTS0043564,144
RTS0043565,147
RTS0043566,167
RTS0043567,138
RTS0043568,174
RTS0043569,174
RTS0043570,170
RTS0043571,147
RTS0043572,142
RTS0043573,170
RTS0043574,180
RTS0043575,135
RTS0043576,418
RTS0043577,409
RTS0043578,153
RTS0043579,367
RTS0043580,354
RTS0043581,169
RTS0043582,228
RTS0043583,141
RTS0043584,150
RTS0043585,130
RTS0043586,119
RTS0043587,165
RTS0043588,107
RTS0043589,137
RTS0043590,132
RTS0043591,174
RTS0043592,193
RTS0043593,286
RTS0043594,265
RTS0043595,224
RTS0043596,177
RTS0043597,191
RTS0043598,240
RTS0043599,172
RTS0043600,181
RTS0043601,133
RTS0043602,180
RTS0043603,244
RTS0043604,247
RTS0043605,142
RTS0043606,275
RTS0043607,237
RTS0043608,279
RTS0043609,289
RTS0043610,281
RTS0043611,150
RTS0043612,157
RTS0043613,121
RTS0043614,124
RTS0043615,141
RTS0043616,121
RTS0043617,114
RTS0043618,142
RTS0043619,112
RTS0043620,92
RTS0043621,184
RTS0043622,183
RTS0043623,192
RTS0043624,292
RTS0043625,206
RTS0043626,218
RTS0043627,229
RTS0043628,268
RTS0043629,223
RTS0043630,225
RTS0043631,98
RTS0043632,99
RTS0043633,141
RTS0043634,139
RTS0043635,111
RTS0043636,109
RTS0043637,138
RTS0043638,126
RTS0043639,128
RTS0043640,101
RTS0043641,2963
RTS0043642,2562
RTS0043643,3084
RTS0043644,2463
RTS0043645,2576
RTS0043646,565
RTS0043647,501
RTS0043648,533
RTS0043649,502
RTS0043650,646
RTS0043651,111
RTS0043652,135
RTS0043653,133
RTS0043654,140
RTS0043655,137
RTS0043656,91
RTS0043657,139
RTS0043658,148
RTS0043659,136
RTS0043660,140
RTS0043661,131
RTS0043663,108
RTS0043664,105
RTS0043665,140
RTS0043666,321
RTS0043667,284
RTS0043668,266
RTS0043669,377
RTS0043670,283
RTS0043671,122
RTS0043672,143
RTS0043673,122
RTS0043674,134
RTS0043675,122
RTS0043676,118
RTS0043677,130
RTS0043678,94
RTS0043679,124
RTS0043680,101
RTS0043681,154
RTS0043682,117
RTS0043683,162
RTS0043684,169
RTS0043685,169
RTS0043686,180
RTS0043687,157
RTS0043688,147
RTS0043689,160
RTS0043690,160
RTS0043691,147
RTS0043692,128
RTS0043693,181
RTS0043694,146
RTS0043695,193
RTS0043696,111
RTS0043697,140
RTS0043698,149
RTS0043699,182
RTS0043700,137
RTS0043701,123
RTS0043702,154
RTS0043703,149
RTS0043704,153
RTS0043705,124
RTS0043706,282
RTS0043707,266
RTS0043708,124
RTS0043709,169
RTS0043710,292
RTS0043711,115
RTS0043712,100
RTS0043713,91
RTS0043714,84
RTS0043715,106
RTS0043716,195
RTS0043717,202
RTS0043718,163
RTS0043719,174
RTS0043720,148
RTS0043721,149
RTS0043722,166
RTS0043723,128
RTS0043724,144
RTS0043725,131
RTS0043726,154
RTS0043727,178
RTS0043728,167
RTS0043729,165
RTS0043730,137
RTS0043731,200
RTS0043732,219
RTS0043733,254
RTS0043734,239
RTS0043735,261
RTS0043736,535
RTS0043737,758
RTS0043738,602
RTS0043739,656
RTS0043740,685
RTS0043741,233
RTS0043742,225
RTS0043743,178
RTS0043744,270
RTS0043745,106
RTS0043746,176
RTS0043747,191
RTS0043748,203
RTS0043749,139
RTS0043750,178
RTS0043751,298
RTS0043752,284
RTS0043753,276
RTS0043754,187
RTS0043755,286
RTS0043756,147
RTS0043757,116
RTS0043758,159
RTS0043759,144
RTS0043760,143
RTS0043761,562
RTS0043762,103
RTS0043763,127
RTS0043764,173
RTS0043765,174
RTS0043766,135
RTS0043767,95
RTS0043768,121
RTS0043769,133
RTS0043770,108
RTS0043771,139
RTS0043772,159
RTS0043773,169
RTS0043774,170
RTS0043775,174
RTS0043776,188
RTS0043777,219
RTS0043778,290
RTS0043779,257
RTS0043780,256
RTS0043781,409
RTS0043782,285
RTS0043783,267
RTS0043784,277
RTS0043785,226
RTS0043786,159
RTS0043787,129
RTS0043788,134
RTS0043789,130
RTS0043790,133
RTS0043791,114
RTS0043792,217
RTS0043793,101
RTS0043794,112
RTS0043795,108
RTS0043796,115
RTS0043797,132
RTS0043798,136
RTS0043799,92
RTS0043800,88
RTS0043801,100
RTS0043802,129
RTS0043803,151
RTS0043804,170
RTS0043805,145
RTS0043806,159
RTS0043807,173
RTS0043808,182
RTS0043809,170
RTS0043810,157
RTS0043811,486
RTS0043812,724
RTS0043813,331
RTS0043814,588
RTS0043815,631
RTS0043816,281
RTS0043817,218
RTS0043818,203
RTS0043819,251
RTS0043820,367
RTS0043821,133
RTS0043822,115
RTS0043823,109
RTS0043824,110
RTS0043825,97
RTS0043826,186
RTS0043827,214
RTS0043828,327
RTS0043829,165
RTS0043830,220
RTS0043831,301
RTS0043832,282
RTS0043833,349
RTS0043834,239
RTS0043835,242
RTS0043836,259
RTS0043837,264
RTS0043838,181
RTS0043839,198
RTS0043840,186
RTS0043841,112
RTS0043842,133
RTS0043843,155
RTS0043844,176
RTS0043845,140
RTS0043846,393
RTS0043847,309
RTS0043848,387
RTS0043849,293
RTS0043850,438
RTS0043851,123
RTS0043852,150
RTS0043853,176
RTS0043854,170
RTS0043856,102
RTS0043857,104
RTS0043858,128
RTS0043859,153
RTS0043860,151
RTS0043861,260
RTS0043862,316
RTS0043863,147
RTS0043864,197
RTS0043865,153
RTS0043866,171
RTS0043867,161
RTS0043868,152
RTS0043869,137
RTS0043870,86
RTS0043871,170
RTS0043872,151
RTS0043873,133
RTS0043874,119
RTS0043875,138
RTS0043876,123
RTS0043877,111
RTS0043878,152
RTS0043879,170
RTS0043880,128
RTS0043881,148
RTS0043882,149
RTS0043883,128
RTS0043884,125
RTS0043885,118
RTS0043886,235
RTS0043887,262
RTS0043888,209
RTS0043889,99
RTS0043890,284
RTS0043891,164
RTS0043892,153
RTS0043893,161
RTS0043894,119
RTS0043895,121
RTS0043896,226
RTS0043897,251
RTS0043898,292
RTS0043899,229
RTS0043900,241
RTS0043901,309
RTS0043902,288
RTS0043903,299
RTS0043904,379
RTS0043905,287
RTS0043906,113
RTS0043907,129
RTS0043908,90
RTS0043909,154
RTS0043910,154
RTS0043911,197
RTS0043912,283
RTS0043913,158
RTS0043914,233
RTS0043915,158
RTS0043916,135
RTS0043917,110
RTS0043918,99
RTS0043919,155
RTS0043920,275
RTS0043921,408
RTS0043922,290
RTS0043923,386
RTS0043924,442
RTS0043925,399
RTS0043926,200
RTS0043927,146
RTS0043928,158
RTS0043929,143
RTS0043930,140
RTS0043931,721
RTS0043932,788
RTS0043933,724
RTS0043934,570
RTS0043935,567
RTS0043936,106
RTS0043937,119
RTS0043938,117
RTS0043939,95
RTS0043940,150
RTS0043941,176
RTS0043942,201
RTS0043943,204
RTS0043944,144
RTS0043945,159
RTS0043946,96
RTS0043947,145
RTS0043948,160
RTS0043949,102
RTS0043950,150
RTS0043951,242
RTS0043952,205
RTS0043953,221
RTS0043954,160
RTS0043955,235
RTS0043956,264
RTS0043957,259
RTS0043958,335
RTS0043959,266
RTS0043960,259
RTS0043961,286
RTS0043962,250
RTS0043963,206
RTS0043964,252
RTS0043965,218
RTS0043966,983
RTS0043967,683
RTS0043968,922
RTS0043969,863
RTS0043970,1124
RTS0043971,346
RTS0043972,447
RTS0043973,395
RTS0043974,408
RTS0043975,314
RTS0043976,572
RTS0043977,552
RTS0043978,715
RTS0043979,610
RTS0043980,665
RTS0043981,697
RTS0043982,773
RTS0043983,716
RTS0043984,150
RTS0043985,838
RTS0043986,243
RTS0043987,921
RTS0043988,563
RTS0043989,699
RTS0043990,663
RTS0043991,192
RTS0043992,199
RTS0043993,139
RTS0043994,195
RTS0043996,126
RTS0043997,107
RTS0043998,118
RTS0043999,152
RTS0044000,142
RTS0044001,145
RTS0044002,148
RTS0044003,183
RTS0044004,195
RTS0044005,134
RTS0044006,341
RTS0044007,344
RTS0044008,294
RTS0044009,331
RTS0044010,365
RTS0044011,391
RTS0044012,653
RTS0044013,497
RTS0044014,432
RTS0044015,506
RTS0044016,163
RTS0044017,116
RTS0044018,137
RTS0044019,136
RTS0044020,162
RTS0044021,118
RTS0044022,161
RTS0044023,144
RTS0044024,120
RTS0044025,162
RTS0044026,220
RTS0044027,282
RTS0044028,253
RTS0044029,335
RTS0044030,277
RTS0044031,193
RTS0044032,208
RTS0044033,142
RTS0044034,269
RTS0044035,187
RTS0044036,1818
RTS0044037,1397
RTS0044038,2109
RTS0044039,860
RTS0044040,1591
RTS0044041,798
RTS0044042,986
RTS0044043,920
RTS0044044,1018
RTS0044045,663
RTS0044046,461
RTS0044047,390
RTS0044048,365
RTS0044049,279
RTS0044050,495
RTS0044051,113
RTS0044052,153
RTS0044053,113
RTS0044054,151
RTS0044055,139
RTS0044056,216
RTS0044057,171
RTS0044058,163
RTS0044059,229
RTS0044060,130
RTS0044061,189
RTS0044062,162
RTS0044063,156
RTS0044064,215
RTS0044065,155
RTS0044067,331
RTS0044068,359
RTS0044069,371
RTS0044070,238
RTS0044071,145
RTS0044072,143
RTS0044073,119
RTS0044074,149
RTS0044075,128
RTS0044076,139
RTS0044077,138
RTS0044078,144
RTS0044079,126
RTS0044080,159
RTS0044081,158
RTS0044082,140
RTS0044083,160
RTS0044084,141
RTS0044085,110
RTS0044086,118
RTS0044087,119
RTS0044088,130
RTS0044089,139
RTS0044090,119
RTS0044091,133
RTS0044092,161
RTS0044093,115
RTS0044094,162
RTS0044095,123
RTS0044096,111
RTS0044097,154
RTS0044098,90
RTS0044099,125
RTS0044100,117
RTS0044101,142
RTS0044102,159
RTS0044103,147
RTS0044104,122
RTS0044105,165
RTS0044106,979
RTS0044107,668
RTS0044108,793
RTS0044109,994
RTS0044110,1348
RTS0044111,232
RTS0044112,180
RTS0044113,284
RTS0044114,184
RTS0044115,256
RTS0044116,169
RTS0044117,152
RTS0044118,146
RTS0044119,165
RTS0044120,143
RTS0044121,139
RTS0044122,162
RTS0044123,113
RTS0044124,151
RTS0044125,151
RTS0044126,167
RTS0044127,161
RTS0044128,146
RTS0044129,143
RTS0044130,121
RTS0044131,351
RTS0044132,261
RTS0044133,230
RTS0044134,318
RTS0044135,274
RTS0044136,133
RTS0044137,121
RTS0044138,128
RTS0044139,158
RTS0044140,191
RTS0044141,159
RTS0044142,184
RTS0044143,176
RTS0044144,169
RTS0044145,120
RTS0044146,150
RTS0044147,176
RTS0044148,212
RTS0044149,149
RTS0044150,202
RTS0044151,271
RTS0044152,329
RTS0044153,350
RTS0044154,264
RTS0044155,483
RTS0044156,586
RTS0044157,550
RTS0044158,978
RTS0044159,629
RTS0044160,580
RTS0044161,348
RTS0044162,564
RTS0044163,597
RTS0044164,607
RTS0044165,291
RTS0044166,287
RTS0044167,210
RTS0044168,225
RTS0044169,291
RTS0044170,302
RTS0044171,189
RTS0044172,224
RTS0044173,220
RTS0044174,205
RTS0044175,227
RTS0044176,377
RTS0044177,377
RTS0044178,357
RTS0044180,272
RTS0044181,274
RTS0044182,312
RTS0044183,180
RTS0044184,271
RTS0044185,305
RTS0044186,202
RTS0044187,218
RTS0044188,174
RTS0044189,210
RTS0044190,195
RTS0044191,139
RTS0044192,175
RTS0044193,127
RTS0044194,136
RTS0044195,149
RTS0044196,574
RTS0044197,275
RTS0044198,520
RTS0044199,497
RTS0044200,272
RTS0044206,141
RTS0044207,143
RTS0044208,141
RTS0044209,101
RTS0044210,107
RTS0044211,163
RTS0044212,166
RTS0044213,145
RTS0044214,164
RTS0044215,157
RTS0044216,333
RTS0044217,365
RTS0044218,406
RTS0044219,389
RTS0044220,237
RTS0044221,103
RTS0044222,161
RTS0044223,170
RTS0044224,222
RTS0044225,115
RTS0044226,166
RTS0044227,155
RTS0044228,179
RTS0044229,121
RTS0044230,187
RTS0044231,116
RTS0044232,109
RTS0044233,112
RTS0044234,112
RTS0044235,164
RTS0044236,214
RTS0044237,236
RTS0044238,232
RTS0044239,183
RTS0044240,197
RTS0044241,166
RTS0044242,221
RTS0044243,191
RTS0044244,197
RTS0044245,157
RTS0044246,466
RTS0044247,435
RTS0044248,450
RTS0044249,314
RTS0044250,315
RTS0044251,265
RTS0044252,257
RTS0044253,180
RTS0044254,137
RTS0044255,193
RTS0044256,223
RTS0044257,280
RTS0044258,206
RTS0044259,185
RTS0044260,203
RTS0044261,898
RTS0044262,393
RTS0044263,376
RTS0044264,362
RTS0044265,354
RTS0044266,198
RTS0044267,126
RTS0044268,140
RTS0044269,122
RTS0044270,165
RTS0044271,143
RTS0044272,137
RTS0044273,176
RTS0044274,154
RTS0044275,175
RTS0044276,180
RTS0044277,133
RTS0044278,121
RTS0044279,123
RTS0044280,132
RTS0044281,247
RTS0044282,164
RTS0044283,185
RTS0044284,177
RTS0044285,166
RTS0044286,139
RTS0044287,162
RTS0044288,117
RTS0044289,131
RTS0044290,140
RTS0044291,113
RTS0044292,175
RTS0044293,98
RTS0044294,151
RTS0044295,154
RTS0044296,135
RTS0044297,141
RTS0044298,163
RTS0044299,169
RTS0044300,166
RTS0044301,153
RTS0044302,157
RTS0044303,125
RTS0044304,143
RTS0044305,122
RTS0044306,238
RTS0044307,218
RTS0044308,297
RTS0044309,344
RTS0044310,309
RTS0044311,150
RTS0044312,162
RTS0044313,130
RTS0044314,150
RTS0044315,127
RTS0044316,184
RTS0044317,246
RTS0044318,220
RTS0044319,181
RTS0044320,109
RTS0044321,115
RTS0044322,142
RTS0044323,153
RTS0044324,130
RTS0044325,138
RTS0044326,153
RTS0044327,170
RTS0044328,95
RTS0044329,170
RTS0044330,129
RTS0044331,314
RTS0044332,317
RTS0044333,440
RTS0044334,368
RTS0044335,415
RTS0044336,118
RTS0044337,116
RTS0044338,99
RTS0044339,123
RTS0044340,106
RTS0044341,132
RTS0044342,141
RTS0044343,134
RTS0044344,126
RTS0044345,113
RTS0044346,271
RTS0044347,314
RTS0044348,371
RTS0044349,379
RTS0044350,333
RTS0044351,783
RTS0044352,510
RTS0044353,1238
RTS0044354,622
RTS0044355,997
RTS0044356,127
RTS0044357,152
RTS0044358,152
RTS0044359,144
RTS0044360,125
RTS0044361,323
RTS0044362,405
RTS0044363,234
RTS0044364,311
RTS0044365,199
RTS0044366,801
RTS0044367,626
RTS0044368,922
RTS0044369,849
RTS0044370,572
RTS0044371,137
RTS0044372,111
RTS0044373,125
RTS0044374,152
RTS0044375,147
RTS0044376,132
RTS0044377,150
RTS0044378,140
RTS0044379,140
RTS0044380,158
RTS0044381,272
RTS0044382,241
RTS0044383,304
RTS0044384,226
RTS0044385,213
RTS0044386,352
RTS0044387,443
RTS0044388,456
RTS0044389,282
RTS0044390,386
RTS0044391,240
RTS0044392,317
RTS0044393,283
RTS0044394,268
RTS0044395,203
RTS0044396,156
RTS0044397,180
RTS0044399,170
RTS0044400,135
RTS0044401,138
RTS0044402,164
RTS0044403,162
RTS0044404,190
RTS0044405,141
RTS0044406,123
RTS0044407,137
RTS0044408,143
RTS0044409,128
RTS0044410,133
RTS0044411,140
RTS0044412,138
RTS0044413,136
RTS0044414,145
RTS0044415,145
RTS0044416,673
RTS0044417,680
RTS0044418,414
RTS0044419,422
RTS0044420,815
RTS0044421,135
RTS0044422,143
RTS0044423,142
RTS0044424,143
RTS0044425,140
RTS0044426,139
RTS0044427,113
RTS0044428,113
RTS0044429,141
RTS0044430,136
RTS0044431,137
RTS0044432,180
RTS0044433,117
RTS0044434,148
RTS0044435,131
RTS0044436,242
RTS0044437,231
RTS0044438,276
RTS0044439,363
RTS0044440,333
RTS0044441,141
RTS0044442,163
RTS0044443,209
RTS0044444,115
RTS0044445,149
RTS0044446,179
RTS0044447,179
RTS0044448,144
RTS0044449,126
RTS0044450,113
RTS0044451,121
RTS0044452,205
RTS0044453,147
RTS0044454,229
RTS0044455,165
RTS0044456,185
RTS0044457,255
RTS0044458,165
RTS0044459,162
RTS0044460,222
RTS0044461,318
RTS0044462,255
RTS0044463,216
RTS0044464,261
RTS0044465,313
RTS0044466,203
RTS0044467,134
RTS0044468,162
RTS0044469,169
RTS0044470,168
RTS0044471,162
RTS0044472,177
RTS0044473,127
RTS0044474,177
RTS0044475,176
RTS0044476,142
RTS0044477,213
RTS0044478,119
RTS0044479,150
RTS0044480,158
RTS0044481,194
RTS0044482,214
RTS0044483,157
RTS0044484,168
RTS0044485,170
RTS0044486,166
RTS0044487,175
RTS0044488,181
RTS0044489,149
RTS0044490,99
RTS0044491,148
RTS0044492,122
RTS0044493,155
RTS0044494,169
RTS0044495,160
RTS0044496,726
RTS0044497,698
RTS0044498,529
RTS0044499,919
RTS0044500,708
RTS0044501,427
RTS0044502,442
RTS0044503,383
RTS0044504,516
RTS0044505,276
RTS0044506,226
RTS0044507,157
RTS0044508,200
RTS0044509,265
RTS0044510,194
RTS0044511,269
RTS0044512,254
RTS0044513,306
RTS0044514,216
RTS0044515,316
RTS0044516,158
RTS0044517,168
RTS0044518,185
RTS0044519,154
RTS0044520,185
RTS0044521,222
RTS0044522,184
RTS0044523,187
RTS0044524,118
RTS0044525,123
RTS0044526,154
RTS0044527,191
RTS0044528,189
RTS0044529,200
RTS0044530,149
RTS0044531,314
RTS0044532,343
RTS0044533,312
RTS0044534,364
RTS0044535,387
RTS0044536,138
RTS0044537,127
RTS0044538,155
RTS0044539,152
RTS0044540,132
RTS0044541,243
RTS0044542,230
RTS0044543,212
RTS0044544,200
RTS0044545,229
RTS0044546,636
RTS0044547,512
RTS0044548,531
RTS0044549,585
RTS0044550,596
RTS0044551,378
RTS0044552,374
RTS0044553,326
RTS0044554,268
RTS0044555,440
RTS0044556,131
RTS0044557,130
RTS0044558,114
RTS0044559,115
RTS0044560,150
RTS0044561,200
RTS0044562,189
RTS0044563,325
RTS0044564,277
RTS0044565,283
RTS0044566,149
RTS0044567,130
RTS0044568,156
RTS0044569,127
RTS0044570,122
RTS0044571,137
RTS0044572,168
RTS0044573,154
RTS0044574,166
RTS0044575,170
RTS0044576,115
RTS0044577,115
RTS0044578,152
RTS0044579,114
RTS0044580,97
RTS0044581,103
RTS0044582,133
RTS0044583,128
RTS0044584,140
RTS0044585,105
RTS0044586,127
RTS0044587,113
RTS0044588,78
RTS0044589,121
RTS0044590,123
RTS0044591,143
RTS0044592,135
RTS0044593,134
RTS0044594,127
RTS0044595,104
RTS0044596,219
RTS0044597,254
RTS0044598,252
RTS0044599,221
RTS0044600,193
RTS0044601,177
RTS0044602,175
RTS0044603,147
RTS0044604,246
RTS0044605,187
RTS0044606,134
RTS0044607,158
RTS0044608,88
RTS0044609,104
RTS0044610,124
RTS0044611,135
RTS0044612,128
RTS0044613,120
RTS0044614,133
RTS0044615,97
RTS0044616,100
RTS0044617,146
RTS0044618,119
RTS0044619,121
RTS0044620,131
RTS0044621,294
RTS0044622,333
RTS0044623,393
RTS0044624,347
RTS0044625,257
RTS0044626,151
RTS0044627,129
RTS0044628,120
RTS0044629,137
RTS0044630,125
RTS0044631,128
RTS0044632,150
RTS0044633,135
RTS0044634,139
RTS0044635,128
RTS0044636,197
RTS0044637,200
RTS0044638,248
RTS0044639,383
RTS0044640,173
RTS0044641,159
RTS0044642,139
RTS0044643,160
RTS0044644,190
RTS0044645,138
RTS0044646,136
RTS0044647,91
RTS0044648,114
RTS0044649,130
RTS0044650,110
RTS0044651,291
RTS0044652,347
RTS0044653,308
RTS0044654,324
RTS0044655,357
RTS0044656,2339
RTS0044657,1894
RTS0044658,3453
RTS0044659,2357
RTS0044660,2244
RTS0044661,323
RTS0044662,330
RTS0044663,250
RTS0044664,447
RTS0044665,343
RTS0044666,153
RTS0044667,166
RTS0044668,188
RTS0044669,208
RTS0044670,181
RTS0044671,261
RTS0044672,185
RTS0044673,281
RTS0044674,325
RTS0044675,343
RTS0044676,419
RTS0044677,298
RTS0044678,391
RTS0044679,434
RTS0044680,351
RTS0044681,122
RTS0044682,129
RTS0044683,115
RTS0044684,129
RTS0044685,153
RTS0044686,321
RTS0044687,457
RTS0044688,437
RTS0044689,451
RTS0044690,574
RTS0044691,638
RTS0044692,938
RTS0044693,865
RTS0044694,967
RTS0044695,530
RTS0044696,261
RTS0044697,217
RTS0044698,228
RTS0044699,250
RTS0044700,253
RTS0044701,730
RTS0044702,530
RTS0044703,655
RTS0044704,542
RTS0044705,439
RTS0044706,85
RTS0044707,154
RTS0044708,109
RTS0044709,118
RTS0044710,165
RTS0044711,169
RTS0044712,242
RTS0044714,211
RTS0044715,160
RTS0044716,764
RTS0044717,578
RTS0044718,760
RTS0044719,252
RTS0044720,937
RTS0044721,125
RTS0044722,119
RTS0044723,81
RTS0044724,122
RTS0044725,125
RTS0044726,318
RTS0044727,360
RTS0044728,274
RTS0044729,311
RTS0044730,398
RTS0044731,255
RTS0044732,196
RTS0044733,173
RTS0044734,191
RTS0044735,266
RTS0044736,375
RTS0044737,260
RTS0044738,245
RTS0044739,208
RTS0044740,143
RTS0044741,121
RTS0044742,121
RTS0044743,170
RTS0044744,173
RTS0044745,134
RTS0044746,128
RTS0044747,136
RTS0044748,114
RTS0044749,139
RTS0044750,137
RTS0044751,172
RTS0044752,175
RTS0044753,195
RTS0044754,148
RTS0044755,174
RTS0044756,443
RTS0044757,389
RTS0044758,443
RTS0044759,399
RTS0044760,313
RTS0044761,235
RTS0044762,185
RTS0044763,201
RTS0044764,151
RTS0044765,181
RTS0044766,168
RTS0044767,179
RTS0044768,233
RTS0044769,159
RTS0044770,179
RTS0044771,113
RTS0044772,99
RTS0044773,94
RTS0044774,113
RTS0044775,161
RTS0044776,334
RTS0044777,367
RTS0044778,336
RTS0044779,381
RTS0044780,388
RTS0044781,506
RTS0044782,585
RTS0044783,671
RTS0044784,552
RTS0044785,461
RTS0044786,396
RTS0044787,338
RTS0044788,355
RTS0044789,372
RTS0044790,150
RTS0044791,1329
RTS0044792,1275
RTS0044793,250
RTS0044794,219
RTS0044795,192
RTS0044796,322
RTS0044797,402
RTS0044798,292
RTS0044799,314
RTS0044800,218
RTS0044801,132
RTS0044802,162
RTS0044803,125
RTS0044804,154
RTS0044805,167
RTS0044806,247
RTS0044807,206
RTS0044808,247
RTS0044809,208
RTS0044810,243
RTS0044811,314
RTS0044812,305
RTS0044813,456
RTS0044814,504
RTS0044815,497
RTS0044816,183
RTS0044817,175
RTS0044818,198
RTS0044819,186
RTS0044820,183
RTS0044821,143
RTS0044822,145
RTS0044823,155
RTS0044824,135
RTS0044825,166
RTS0044826,188
RTS0044827,175
RTS0044828,136
RTS0044829,168
RTS0044830,155
RTS0044831,171
RTS0044832,150
RTS0044833,209
RTS0044834,170
RTS0044835,148
RTS0044836,155
RTS0044837,113
RTS0044838,138
RTS0044839,120
RTS0044840,122
RTS0044841,124
RTS0044842,118
RTS0044843,111
RTS0044844,143
RTS0044845,134
RTS0044846,116
RTS0044847,133
RTS0044848,204
RTS0044849,226
RTS0044850,136
RTS0044851,142
RTS0044852,121
RTS0044853,141
RTS0044854,131
RTS0044855,106
RTS0044856,150
RTS0044857,124
RTS0044858,137
RTS0044859,109
RTS0044860,156
RTS0044861,180
RTS0044862,144
RTS0044863,118
RTS0044864,131
RTS0044865,159
RTS0044866,237
RTS0044867,256
RTS0044868,274
RTS0044869,267
RTS0044870,277
RTS0044871,312
RTS0044872,291
RTS0044873,371
RTS0044874,324
RTS0044875,415
RTS0044876,116
RTS0044877,200
RTS0044878,146
RTS0044879,158
RTS0044880,188
RTS0044881,138
RTS0044882,159
RTS0044883,158
RTS0044884,151
RTS0044885,149
RTS0044886,137
RTS0044887,114
RTS0044888,156
RTS0044889,90
RTS0044890,106
RTS0044891,152
RTS0044892,207
RTS0044893,140
RTS0044894,177
RTS0044895,176
RTS0044896,518
RTS0044897,497
RTS0044898,436
RTS0044899,501
RTS0044900,375
RTS0044901,132
RTS0044902,128
RTS0044903,149
RTS0044904,90
RTS0044905,135
RTS0044906,216
RTS0044907,193
RTS0044908,233
RTS0044909,258
RTS0044910,207
RTS0044911,166
RTS0044912,176
RTS0044913,183
RTS0044914,174
RTS0044915,166
RTS0044916,224
RTS0044917,197
RTS0044918,233
RTS0044919,208
RTS0044920,247
RTS0044921,154
RTS0044922,141
RTS0044923,163
RTS0044924,125
RTS0044925,153
RTS0044926,163
RTS0044927,144
RTS0044928,137
RTS0044929,122
RTS0044930,121
RTS0044931,131
RTS0044932,183
RTS0044933,154
RTS0044934,129
RTS0044935,212
RTS0044936,139
RTS0044937,109
RTS0044938,139
RTS0044939,138
RTS0044940,117
RTS0044941,164
RTS0044942,191
RTS0044943,157
RTS0044944,164
RTS0044945,133
RTS0044946,185
RTS0044947,133
RTS0044948,200
RTS0044949,167
RTS0044950,154
RTS0044951,124
RTS0044952,119
RTS0044953,118
RTS0044954,117
RTS0044955,105
RTS0044956,157
RTS0044957,204
RTS0044958,133
RTS0044959,120
RTS0044960,133
RTS0044961,236
RTS0044962,145
RTS0044963,172
RTS0044964,179
RTS0044965,163
RTS0044966,102
RTS0044967,125
RTS0044968,139
RTS0044969,104
RTS0044970,150
RTS0044971,161
RTS0044972,175
RTS0044973,142
RTS0044974,139
RTS0044975,138
RTS0044976,158
RTS0044977,127
RTS0044978,127
RTS0044979,150
RTS0044980,136
RTS0044981,120
RTS0044982,137
RTS0044983,125
RTS0044984,128
RTS0044985,166
RTS0044986,97
RTS0044987,134
RTS0044988,93
RTS0044989,109
RTS0044990,126
RTS0044991,130
RTS0044992,133
RTS0044993,122
RTS0044994,127
RTS0044995,139
RTS0044996,129
RTS0044997,132
RTS0044998,146
RTS0044999,94
RTS0045000,109
RTS0045001,177
RTS0045002,136
RTS0045003,184
RTS0045004,147
RTS0045005,178
RTS0045006,415
RTS0045007,561
RTS0045008,709
RTS0045009,550
RTS0045010,431
RTS0045011,539
RTS0045012,361
RTS0045013,243
RTS0045014,657
RTS0045015,576
RTS0045016,416
RTS0045017,597
RTS0045018,648
RTS0045019,622
RTS0045020,580
RTS0045021,119
RTS0045022,126
RTS0045023,138
RTS0045024,117
RTS0045025,122
RTS0045026,189
RTS0045027,132
RTS0045028,125
RTS0045029,147
RTS0045030,143
RTS0045031,118
RTS0045032,107
RTS0045033,137
RTS0045034,154
RTS0045035,117
RTS0045036,158
RTS0045038,190
RTS0045039,157
RTS0045040,123
RTS0045041,173
RTS0045042,159
RTS0045043,171
RTS0045044,190
RTS0045045,214
RTS0045046,111
RTS0045047,146
RTS0045048,96
RTS0045049,135
RTS0045050,124
RTS0045051,138
RTS0045052,135
RTS0045053,139
RTS0045054,132
RTS0045055,127
RTS0045056,224
RTS0045057,274
RTS0045058,139
RTS0045059,208
RTS0045060,230
RTS0045061,133
RTS0045063,116
RTS0045064,167
RTS0045065,151
RTS0045066,289
RTS0045067,594
RTS0045068,663
RTS0045069,406
RTS0045070,692
RTS0045071,126
RTS0045072,116
RTS0045073,136
RTS0045074,155
RTS0045075,116
RTS0045076,157
RTS0045077,93
RTS0045078,141
RTS0045079,111
RTS0045080,117
RTS0045081,198
RTS0045082,271
RTS0045083,414
RTS0045084,329
RTS0045085,213
RTS0045086,109
RTS0045087,86
RTS0045088,118
RTS0045089,110
RTS0045090,101
RTS0045091,99
RTS0045092,99
RTS0045093,110
RTS0045094,114
RTS0045095,136
RTS0045096,116
RTS0045097,93
RTS0045098,102
RTS0045099,124
RTS0045100,120
RTS0045101,175
RTS0045102,103
RTS0045103,166
RTS0045104,110
RTS0045105,150
RTS0045106,122
RTS0045107,141
RTS0045108,112
RTS0045109,126
RTS0045110,140
RTS0045111,180
RTS0045112,136
RTS0045113,173
RTS0045114,131
RTS0045115,100
RTS0045116,110
RTS0045117,159
RTS0045118,136
RTS0045119,138
RTS0045120,124
RTS0045121,109
RTS0045122,139
RTS0045123,135
RTS0045124,129
RTS0045125,129
RTS0045126,358
RTS0045127,370
RTS0045128,361
RTS0045129,437
RTS0045130,355
RTS0045131,322
RTS0045132,188
RTS0045133,219
RTS0045134,337
RTS0045135,302
RTS0045136,161
RTS0045137,199
RTS0045138,172
RTS0045139,145
RTS0045140,143
RTS0045141,137
RTS0045142,167
RTS0045143,145
RTS0045144,140
RTS0045145,140
RTS0045146,121
RTS0045147,160
RTS0045148,132
RTS0045149,113
RTS0045150,105
RTS0045151,130
RTS0045152,125
RTS0045153,98
RTS0045154,142
RTS0045155,133
RTS0045156,137
RTS0045157,207
RTS0045158,120
RTS0045159,173
RTS0045160,239
RTS0045161,154
RTS0045162,130
RTS0045163,167
RTS0045164,157
RTS0045165,158
RTS0045166,260
RTS0045167,168
RTS0045168,229
RTS0045169,240
RTS0045170,221
RTS0045171,803
RTS0045172,726
RTS0045173,623
RTS0045174,592
RTS0045175,602
RTS0045176,129
RTS0045177,128
RTS0045178,129
RTS0045179,129
RTS0045180,174
RTS0045181,342
RTS0045182,797
RTS0045183,311
RTS0045184,343
RTS0045185,343
RTS0045186,263
RTS0045187,304
RTS0045188,251
RTS0045189,187
RTS0045190,306
RTS0045191,132
RTS0045192,150
RTS0045193,110
RTS0045194,112
RTS0045195,94
RTS0045196,129
RTS0045197,99
RTS0045198,202
RTS0045199,127
RTS0045200,136
RTS0045201,221
RTS0045202,188
RTS0045203,185
RTS0045204,190
RTS0045205,233
RTS0045206,145
RTS0045207,137
RTS0045208,199
RTS0045209,143
RTS0045210,125
RTS0045211,132
RTS0045212,154
RTS0045213,140
RTS0045214,173
RTS0045215,137
RTS0045216,623
RTS0045217,543
RTS0045218,733
RTS0045219,567
RTS0045220,418
RTS0045221,138
RTS0045222,124
RTS0045223,168
RTS0045224,123
RTS0045225,138
RTS0045226,6306
RTS0045227,4208
RTS0045228,7597
RTS0045229,4343
RTS0045230,4330
RTS0045231,313
RTS0045232,297
RTS0045233,265
RTS0045234,221
RTS0045235,246
RTS0045236,980
RTS0045237,787
RTS0045238,594
RTS0045239,636
RTS0045240,1113
RTS0045241,322
RTS0045242,320
RTS0045243,239
RTS0045244,298
RTS0045245,194
RTS0045246,259
RTS0045247,241
RTS0045248,144
RTS0045249,235
RTS0045250,184
RTS0045251,262
RTS0045252,148
RTS0045253,228
RTS0045254,134
RTS0045255,155
RTS0045256,120
RTS0045257,112
RTS0045258,134
RTS0045259,179
RTS0045260,126
RTS0045261,160
RTS0045262,258
RTS0045263,214
RTS0045264,158
RTS0045265,214
RTS0045266,247
RTS0045267,466
RTS0045268,723
RTS0045269,479
RTS0045270,369
RTS0045271,133
RTS0045272,111
RTS0045273,136
RTS0045274,135
RTS0045275,136
RTS0045276,164
RTS0045277,270
RTS0045278,343
RTS0045279,80
RTS0045280,188
RTS0045281,124
RTS0045282,166
RTS0045283,170
RTS0045284,125
RTS0045285,160
RTS0045286,177
RTS0045287,183
RTS0045288,145
RTS0045289,132
RTS0045290,144
RTS0045291,256
RTS0045292,482
RTS0045293,256
RTS0045294,244
RTS0045295,300
RTS0045296,142
RTS0045297,121
RTS0045298,120
RTS0045299,139
RTS0045300,119
RTS0045301,160
RTS0045302,131
RTS0045303,156
RTS0045304,80
RTS0045305,170
RTS0045306,147
RTS0045307,140
RTS0045308,166
RTS0045309,141
RTS0045310,198
RTS0045311,54
RTS0045312,94
RTS0045313,123
RTS0045314,114
RTS0045315,114
RTS0045316,153
RTS0045317,111
RTS0045318,138
RTS0045319,133
RTS0045320,124
RTS0045321,110
RTS0045322,144
RTS0045323,144
RTS0045324,155
RTS0045325,131
RTS0045326,117
RTS0045327,229
RTS0045328,172
RTS0045329,117
RTS0045330,118
RTS0045331,126
RTS0045332,117
RTS0045333,148
RTS0045334,159
RTS0045335,129
RTS0045336,146
RTS0045337,124
RTS0045338,157
RTS0045339,137
RTS0045340,109
RTS0045341,112
RTS0045342,145
RTS0045343,83
RTS0045344,113
RTS0045345,133
RTS0045346,115
RTS0045347,125
RTS0045348,129
RTS0045349,142
RTS0045350,117
RTS0045351,111
RTS0045352,108
RTS0045353,139
RTS0045354,142
RTS0045355,80
RTS0045356,146
RTS0045357,140
RTS0045358,121
RTS0045359,116
RTS0045360,109
RTS0045361,244
RTS0045362,183
RTS0045363,151
RTS0045364,201
RTS0045365,197
RTS0045366,323
RTS0045367,220
RTS0045368,236
RTS0045369,137
RTS0045370,171
RTS0045371,329
RTS0045372,343
RTS0045373,503
RTS0045374,542
RTS0045375,507
RTS0045376,120
RTS0045377,91
RTS0045378,142
RTS0045379,112
RTS0045380,124
RTS0045381,557
RTS0045382,557
RTS0045383,183
RTS0045384,213
RTS0045385,161
RTS0045386,503
RTS0045387,322
RTS0045388,532
RTS0045389,368
RTS0045390,440
RTS0045391,121
RTS0045392,123
RTS0045393,94
RTS0045394,104
RTS0045395,134
RTS0045396,134
RTS0045397,197
RTS0045398,150
RTS0045399,233
RTS0045400,198
RTS0045401,150
RTS0045402,146
RTS0045403,148
RTS0045404,185
RTS0045405,135
RTS0045406,132
RTS0045407,140
RTS0045408,137
RTS0045409,146
RTS0045410,151
RTS0045411,898
RTS0045412,1043
RTS0045413,966
RTS0045414,878
RTS0045415,620
RTS0045416,129
RTS0045417,118
RTS0045418,85
RTS0045419,142
RTS0045420,159
RTS0045421,12129
RTS0045422,9432
RTS0045423,8603
RTS0045424,11971
RTS0045425,7327
RTS0045426,186
RTS0045427,175
RTS0045428,133
RTS0045429,182
RTS0045430,123
RTS0045431,112
RTS0045432,131
RTS0045433,113
RTS0045434,137
RTS0045435,113
RTS0045436,269
RTS0045437,298
RTS0045438,348
RTS0045439,258
RTS0045440,254
RTS0045441,119
RTS0045442,106
RTS0045443,97
RTS0045444,104
RTS0045445,97
RTS0045446,732
RTS0045447,818
RTS0045448,648
RTS0045449,548
RTS0045450,403
RTS0045451,176
RTS0045452,157
RTS0045453,140
RTS0045454,154
RTS0045455,162
RTS0045456,112
RTS0045457,105
RTS0045458,142
RTS0045459,82
RTS0045460,130
RTS0045461,115
RTS0045462,130
RTS0045463,101
RTS0045464,89
RTS0045465,102
RTS0045466,282
RTS0045467,295
RTS0045468,165
RTS0045469,339
RTS0045470,214
RTS0045471,98
RTS0045472,157
RTS0045473,62
RTS0045474,134
RTS0045475,150
RTS0045476,138
RTS0045477,168
RTS0045478,142
RTS0045479,170
RTS0045480,176
RTS0045481,169
RTS0045482,166
RTS0045483,144
RTS0045484,210
RTS0045485,214
RTS0045486,93
RTS0045487,138
RTS0045488,142
RTS0045489,156
RTS0045490,151
RTS0045491,861
RTS0045492,1043
RTS0045493,836
RTS0045494,448
RTS0045495,597
RTS0045496,372
RTS0045497,470
RTS0045498,1033
RTS0045499,968
RTS0045500,943
RTS0045501,275
RTS0045502,348
RTS0045503,207
RTS0045504,208
RTS0045505,246
RTS0045506,23100
RTS0045507,24143
RTS0045508,18818
RTS0045509,23520
RTS0045510,18782
RTS0045511,150
RTS0045512,164
RTS0045513,104
RTS0045514,134
RTS0045515,131
RTS0045516,101
RTS0045517,102
RTS0045518,109
RTS0045519,100
RTS0045520,114
RTS0045521,148
RTS0045522,150
RTS0045523,148
RTS0045524,137
RTS0045525,123
RTS0045526,161
RTS0045527,161
RTS0045528,155
RTS0045529,146
RTS0045530,167
RTS0045531,146
RTS0045532,117
RTS0045533,119
RTS0045534,135
RTS0045535,115
RTS0045536,1448
RTS0045537,1427
RTS0045538,882
RTS0045539,1313
RTS0045540,1515
RTS0045541,126
RTS0045542,126
RTS0045543,147
RTS0045544,94
RTS0045545,130
RTS0045546,140
RTS0045547,86
RTS0045548,95
RTS0045549,108
RTS0045550,82
RTS0045551,104
RTS0045552,120
RTS0045553,86
RTS0045554,157
RTS0045555,96
RTS0045556,3382
RTS0045557,1926
RTS0045558,2913
RTS0045559,2918
RTS0045560,1493
RTS0045561,137
RTS0045562,165
RTS0045563,100
RTS0045564,152
RTS0045565,99
RTS0045566,117
RTS0045567,127
RTS0045568,143
RTS0045569,148
RTS0045570,134
RTS0045571,93
RTS0045572,109
RTS0045573,115
RTS0045574,107
RTS0045575,122
RTS0045576,119
RTS0045577,110
RTS0045578,107
RTS0045579,118
RTS0045580,131
RTS0045581,137
RTS0045582,127
RTS0045583,131
RTS0045584,136
RTS0045585,116
RTS0045586,144
RTS0045587,198
RTS0045588,233
RTS0045589,208
RTS0045590,196
RTS0045592,4469
RTS0045593,4720
RTS0045594,4068
RTS0045595,4329
RTS0045596,831
RTS0045597,1124
RTS0045598,1227
RTS0045599,1042
RTS0045600,774
RTS0045601,134
RTS0045602,127
RTS0045603,79
RTS0045604,159
RTS0045606,161
RTS0045607,116
RTS0045608,114
RTS0045609,117
RTS0045610,137
RTS0045611,165
RTS0045612,228
RTS0045613,198
RTS0045614,249
RTS0045615,262
RTS0045616,121
RTS0045617,116
RTS0045618,112
RTS0045619,106
RTS0045620,91
RTS0045621,239
RTS0045622,352
RTS0045623,330
RTS0045624,212
RTS0045625,307
RTS0045626,62
RTS0045627,124
RTS0045628,115
RTS0045629,131
RTS0045630,127
RTS0045631,118
RTS0045632,124
RTS0045633,167
RTS0045634,126
RTS0045635,119
RTS0045636,153
RTS0045637,100
RTS0045638,153
RTS0045639,149
RTS0045640,106
RTS0045641,125
RTS0045642,132
RTS0045643,116
RTS0045644,91
RTS0045645,122
RTS0045646,144
RTS0045647,151
RTS0045648,133
RTS0045649,125
RTS0045650,155
RTS0045651,218
RTS0045652,343
RTS0045653,364
RTS0045654,312
RTS0045655,371
RTS0045656,149
RTS0045657,141
RTS0045658,192
RTS0045659,150
RTS0045660,180
RTS0045661,295
RTS0045662,190
RTS0045663,215
RTS0045664,226
RTS0045665,281
RTS0045666,131
RTS0045667,137
RTS0045668,135
RTS0045669,126
RTS0045670,137
RTS0045671,104
RTS0045672,155
RTS0045673,132
RTS0045674,103
RTS0045675,111
RTS0045676,3381
RTS0045677,3760
RTS0045678,4184
RTS0045679,3748
RTS0045680,4964
RTS0045681,150
RTS0045682,160
RTS0045683,112
RTS0045684,136
RTS0045685,194
RTS0045687,159
RTS0045688,140
RTS0045689,115
RTS0045690,145
RTS0045691,152
RTS0045692,125
RTS0045693,146
RTS0045694,104
RTS0045695,135
RTS0045696,130
RTS0045697,132
RTS0045698,159
RTS0045699,98
RTS0045700,108
RTS0045701,220
RTS0045702,201
RTS0045703,195
RTS0045704,204
RTS0045705,174
RTS0045706,118
RTS0045707,163
RTS0045708,126
RTS0045709,93
RTS0045710,134
RTS0045711,139
RTS0045712,137
RTS0045713,137
RTS0045714,102
RTS0045715,104
RTS0045716,219
RTS0045717,156
RTS0045718,150
RTS0045719,136
RTS0045720,177
RTS0045721,395
RTS0045722,517
RTS0045723,502
RTS0045724,301
RTS0045725,281
RTS0045726,452
RTS0045727,498
RTS0045728,540
RTS0045729,379
RTS0045730,274
RTS0045731,159
RTS0045732,145
RTS0045733,127
RTS0045734,152
RTS0045735,130
RTS0045736,1068
RTS0045737,1642
RTS0045738,1812
RTS0045739,1785
RTS0045740,1156
RTS0045741,604
RTS0045742,475
RTS0045743,554
RTS0045744,675
RTS0045745,663
RTS0045746,973
RTS0045747,873
RTS0045748,1219
RTS0045749,653
RTS0045750,543
RTS0045751,531
RTS0045752,418
RTS0045753,535
RTS0045754,532
RTS0045755,523
RTS0045756,887
RTS0045757,937
RTS0045758,1096
RTS0045759,931
RTS0045760,857
RTS0045761,123
RTS0045762,141
RTS0045763,149
RTS0045764,112
RTS0045765,107
RTS0045766,134
RTS0045767,117
RTS0045768,145
RTS0045769,127
RTS0045770,151
RTS0045771,133
RTS0045772,144
RTS0045773,193
RTS0045774,145
RTS0045775,154
RTS0045776,132
RTS0045777,125
RTS0045778,122
RTS0045779,124
RTS0045780,134
RTS0045781,1554
RTS0045782,1846
RTS0045783,2062
RTS0045784,1744
RTS0045785,2333
RTS0045786,126
RTS0045787,197
RTS0045788,184
RTS0045789,138
RTS0045790,146
RTS0045791,96
RTS0045792,153
RTS0045793,151
RTS0045794,121
RTS0045795,114
RTS0045796,121
RTS0045797,117
RTS0045798,94
RTS0045799,129
RTS0045800,100
RTS0045801,142
RTS0045802,89
RTS0045803,153
RTS0045804,77
RTS0045805,147
RTS0045806,764
RTS0045807,544
RTS0045808,466
RTS0045809,522
RTS0045810,263
RTS0045811,702
RTS0045812,825
RTS0045813,592
RTS0045814,893
RTS0045815,686
RTS0045816,564
RTS0045817,825
RTS0045818,304
RTS0045819,394
RTS0045820,412
RTS0045821,1410
RTS0045822,1096
RTS0045823,988
RTS0045824,1451
RTS0045825,762
RTS0045826,1079
RTS0045827,1100
RTS0045828,681
RTS0045829,845
RTS0045830,848
RTS0045831,393
RTS0045832,509
RTS0045833,427
RTS0045834,378
RTS0045835,355
RTS0045836,450
RTS0045837,450
RTS0045838,380
RTS0045840,296
RTS0045841,1159
RTS0045842,1093
RTS0045843,347
RTS0045844,383
RTS0045845,571
RTS0045846,7069
RTS0045848,1393
RTS0045849,8220
RTS0045851,108
RTS0045852,161
RTS0045853,146
RTS0045854,163
RTS0045855,152
RTS0045856,192
RTS0045857,149
RTS0045858,124
RTS0045859,357
RTS0045860,233
RTS0045861,572
RTS0045862,684
RTS0045863,184
RTS0045864,225
RTS0045865,190
RTS0045866,242
RTS0045867,124
RTS0045868,108
RTS0045869,108
RTS0045870,144
RTS0045871,81
RTS0045872,141
RTS0045873,119
RTS0045874,111
RTS0045875,137
RTS0045876,97
RTS0045877,116
RTS0045878,97
RTS0045879,138
RTS0045880,113
RTS0045881,114
RTS0045882,97
RTS0045883,127
RTS0045884,129
RTS0045885,24
RTS0045886,126
RTS0045887,118
RTS0045888,106
RTS0045889,121
RTS0045890,120
RTS0045891,147
RTS0045892,108
RTS0045893,128
RTS0045894,145
RTS0045895,199
RTS0045896,312
RTS0045897,242
RTS0045898,194
RTS0045899,375
RTS0045900,383
RTS0045901,207
RTS0045902,181
RTS0045903,177
RTS0045904,193
RTS0045905,416
RTS0045906,338
RTS0045907,368
RTS0045908,128
RTS0045909,119
RTS0045910,106
RTS0045911,142
RTS0045912,119
RTS0045913,100
RTS0045914,100
RTS0045915,133
RTS0045916,136
RTS0045917,105
RTS0045918,100
RTS0045919,133
RTS0045920,115
RTS0045921,130
RTS0045922,129
RTS0045923,97
RTS0045924,118
RTS0045925,106
RTS0045926,151
RTS0045927,105
RTS0045928,122
RTS0045929,185
RTS0045930,3004
RTS0045931,2337
RTS0045932,1059
RTS0045933,106
RTS0045935,109
RTS0045939,144
RTS0045940,112
RTS0045941,136
RTS0045942,136
RTS0045943,163
RTS0045944,123
RTS0045945,179
RTS0045946,102
RTS0045947,198
RTS0045948,130
RTS0045949,163
RTS0045950,207
RTS0045951,157
RTS0045952,163
RTS0045953,296
RTS0045954,646
RTS0045955,227
RTS0045956,119
RTS0045957,122
RTS0045958,128
RTS0045959,147
RTS0045960,238
RTS0045961,161
RTS0045962,114
RTS0045963,147
RTS0045964,169
RTS0045965,154
RTS0045966,137
RTS0045967,122
RTS0045968,138
RTS0045969,376
RTS0045970,670
RTS0045971,784
RTS0045972,156
RTS0045973,140
RTS0045974,127
RTS0045975,141
RTS0045976,141
RTS0045977,134
RTS0045978,165
RTS0045979,416
RTS0045980,460
RTS0045981,550
RTS0045982,469
RTS0045983,124
RTS0045984,144
RTS0045985,128
RTS0045986,116
RTS0045987,176
RTS0045988,160
RTS0045989,116
RTS0045990,113
RTS0045991,655
RTS0045992,433
RTS0045993,535
RTS0045994,231
RTS0045995,190
RTS0045996,183
RTS0045997,263
RTS0045998,128
RTS0045999,113
RTS0046000,89
RTS0046001,122
RTS0046002,122
RTS0046003,118
RTS0046004,132
RTS0046005,481
RTS0046006,412
RTS0046007,489
RTS0046008,375
RTS0046009,156
RTS0046010,100
RTS0046011,95
RTS0046012,118
RTS0046013,175
RTS0046014,103
RTS0046015,129
RTS0046016,200
RTS0046017,137
RTS0046018,130
RTS0046019,165
RTS0046020,297
RTS0046021,295
RTS0046022,294
RTS0046023,250
RTS0046024,282
RTS0046025,176
RTS0046026,136
RTS0046027,146
RTS0046028,149
RTS0046029,123
RTS0046030,425
RTS0046031,350
RTS0046032,319
RTS0046033,285
RTS0046034,102
RTS0046035,115
RTS0046036,114
RTS0046037,108
RTS0046038,113
RTS0046039,123
RTS0046040,83
RTS0046041,124
RTS0046042,99
RTS0046043,118
RTS0046044,105
RTS0046045,110
RTS0046046,92
RTS0046047,86
RTS0046048,419
RTS0046049,559
RTS0046050,387
RTS0046051,736
RTS0046052,672
RTS0046053,891
RTS0046054,778
RTS0046055,740
RTS0046056,258
RTS0046057,243
RTS0046058,205
RTS0046059,483
RTS0046060,125
RTS0046061,152
RTS0046062,129
RTS0046063,141
RTS0046064,119
RTS0046065,141
RTS0046066,166
RTS0046067,164
RTS0046068,189
RTS0046069,194
RTS0046070,139
RTS0046071,131
RTS0046072,138
RTS0046073,116
RTS0046074,236
RTS0046075,181
RTS0046076,228
RTS0046077,254
RTS0046078,6030
RTS0046079,9841
RTS0046080,13565
RTS0046081,11878
RTS0046082,1106
RTS0046083,406
RTS0046084,1110
RTS0046085,147
RTS0046086,155
RTS0046087,124
RTS0046088,136
RTS0046089,92
RTS0046090,134
RTS0046091,100
RTS0046092,263
RTS0046093,234
RTS0046094,166
RTS0046095,113
RTS0046096,124
RTS0046097,113
RTS0046098,106
RTS0046099,161
RTS0046100,134
RTS0046101,112
RTS0046102,152
RTS0046103,123
RTS0046104,168
RTS0046105,137
RTS0046106,98
RTS0046107,105
RTS0046108,119
RTS0046109,117
RTS0046110,137
RTS0046111,139
RTS0046112,564
RTS0046113,394
RTS0046114,220
RTS0046115,371
RTS0046116,273
RTS0046117,371
RTS0046119,88
RTS0046121,203
RTS0046122,173
RTS0046123,215
RTS0046124,287
RTS0046125,164
RTS0046126,139
RTS0046127,166
RTS0046128,1205
RTS0046129,745
RTS0046130,585
RTS0046131,452
RTS0046132,1603
RTS0046133,2903
RTS0046134,1811
RTS0046135,1433
RTS0046136,191
RTS0046137,337
RTS0046138,160
RTS0046140,210
RTS0046141,160
RTS0046142,202
RTS0046143,213
RTS0046144,225
RTS0046145,127
RTS0046146,127
RTS0046147,130
RTS0046148,152
RTS0046149,94
RTS0046150,110
RTS0046152,141
RTS0046153,135
RTS0046154,116
RTS0046155,162
RTS0046156,105
RTS0046157,112
RTS0046158,138
RTS0046159,103
RTS0046160,127
RTS0046161,120
RTS0046162,121
RTS0046163,111
RTS0046164,250
RTS0046165,233
RTS0046166,183
RTS0046167,208
RTS0046168,120
RTS0046169,95
RTS0046170,134
RTS0046171,76
RTS0046172,110
RTS0046173,48
RTS0046174,101
RTS0046175,139
RTS0046176,126
RTS0046177,90
RTS0046178,238
RTS0046179,250
RTS0046180,519
RTS0046181,320
RTS0046182,171
RTS0046183,166
RTS0046184,142
RTS0046185,132
RTS0046186,91
RTS0046187,97
RTS0046188,170
RTS0046191,137
RTS0046193,113
RTS0046194,230
RTS0046195,204
RTS0046196,133
RTS0046197,142
RTS0046198,149
RTS0046199,140
RTS0046200,130
RTS0046201,122
RTS0046202,125
RTS0046203,109
RTS0046204,107
RTS0046205,124
RTS0046206,164
RTS0046207,150
RTS0046208,117
RTS0046209,117
RTS0046210,111
RTS0046211,118
RTS0046212,137
RTS0046213,2672
RTS0046214,2477
RTS0046215,1727
RTS0046216,2285
RTS0046217,2214
RTS0046218,119
RTS0046219,87
RTS0046220,120
RTS0046221,122
RTS0046222,137
RTS0046223,127
RTS0046224,126
RTS0046225,228
RTS0046226,178
RTS0046227,205
RTS0046228,218
RTS0046229,169
RTS0046230,119
RTS0046231,69
RTS0046232,162
RTS0046233,113
RTS0046234,153
RTS0046235,119
RTS0046236,132
RTS0046237,160
RTS0046238,122
RTS0046239,96
RTS0046240,142
RTS0046241,125
RTS0046242,124
RTS0046243,98
RTS0046244,371
RTS0046245,197
RTS0046246,313
RTS0046247,259
RTS0046248,129
RTS0046249,133
RTS0046250,143
RTS0046251,95
RTS0046252,453
RTS0046253,365
RTS0046254,414
RTS0046255,217
RTS0046256,379
RTS0046257,239
RTS0046258,168
RTS0046259,242
RTS0046260,200
RTS0046261,375
RTS0046262,341
RTS0046263,120
RTS0046264,116
RTS0046265,105
RTS0046266,126
RTS0046267,86
RTS0046268,494
RTS0046269,388
RTS0046270,474
RTS0046271,368
RTS0046272,361
RTS0046273,122
RTS0046274,106
RTS0046275,108
RTS0046276,101
RTS0046277,119
RTS0046278,119
RTS0046279,147
RTS0046280,114
RTS0046281,138
RTS0046282,309
RTS0046283,827
RTS0046284,390
RTS0046285,108
RTS0046286,120
RTS0046287,124
RTS0046288,156
RTS0046289,161
RTS0046290,150
RTS0046291,149
RTS0046292,142
RTS0046293,119
RTS0046294,104
RTS0046295,167
RTS0046296,99
RTS0046297,158
RTS0046298,153
RTS0046299,162
RTS0046300,132
RTS0046301,198
RTS0046302,125
RTS0046303,131
RTS0046304,136
RTS0046305,139
RTS0046306,141
RTS0046307,116
RTS0046308,118
RTS0046309,127
RTS0046310,116
RTS0046311,123
RTS0046312,117
RTS0046313,114
RTS0046314,133
RTS0046315,117
RTS0046316,233
RTS0046317,233
RTS0046318,221
RTS0046319,223
RTS0046320,131
RTS0046321,172
RTS0046322,150
RTS0046323,129
RTS0046324,93
RTS0046325,142
RTS0046326,169
RTS0046327,168
RTS0046328,211
RTS0046329,225
RTS0046330,175
RTS0046331,178
RTS0046332,152
RTS0046333,215
RTS0046334,175
RTS0046335,202
RTS0046336,223
RTS0046342,127
RTS0046343,128
RTS0046344,152
RTS0046345,95
RTS0046346,102
RTS0046347,532
RTS0046348,570
RTS0046349,574
RTS0046350,122
RTS0046351,122
RTS0046352,172
RTS0046353,129
RTS0046354,112
RTS0046355,296
RTS0046356,785
RTS0046357,566
RTS0046358,328
RTS0046359,473
RTS0046360,243
RTS0046361,315
RTS0046362,298
RTS0046363,304
RTS0046364,118
RTS0046365,129
RTS0046366,94
RTS0046367,105
RTS0046368,119
RTS0046369,126
RTS0046370,90
RTS0046371,158
RTS0046372,134
RTS0046373,159
RTS0046374,144
RTS0046375,99
RTS0046376,198
RTS0046377,136
RTS0046378,135
RTS0046379,150
RTS0046380,138
RTS0046381,133
RTS0046382,141
RTS0046383,528
RTS0046384,455
RTS0046385,677
RTS0046386,776
RTS0046387,426
RTS0046388,291
RTS0046389,346
RTS0046390,363
RTS0046391,368
RTS0046392,142
RTS0046393,90
RTS0046394,108
RTS0046395,135
RTS0046396,125
RTS0046397,122
RTS0046398,155
RTS0046399,149
RTS0046400,133
RTS0046401,190
RTS0046402,161
RTS0046403,162
RTS0046404,190
RTS0046405,163
RTS0046406,150
RTS0046407,133
RTS0046408,101
RTS0046409,171
RTS0046410,465
RTS0046411,417
RTS0046412,377
RTS0046413,1356
RTS0046414,10745
RTS0046415,3330
RTS0046416,132
RTS0046417,206
RTS0046418,459
RTS0046419,383
RTS0046420,793
RTS0046421,495
RTS0046422,262
RTS0046423,159
RTS0046424,251
RTS0046425,328
RTS0046426,171
RTS0046427,185
RTS0046428,158
RTS0046429,112
RTS0046430,128
RTS0046431,131
RTS0046432,160
RTS0046433,178
RTS0046434,172
RTS0046435,8672
RTS0046439,122
RTS0046440,184
RTS0046441,145
RTS0046442,164
RTS0046443,156
RTS0046444,163
RTS0046445,117
RTS0046446,83
RTS0046447,94
RTS0046448,184
RTS0046449,4579
RTS0046450,9106
RTS0046451,1318
RTS0046452,5647
RTS0046453,3440
RTS0046454,668
RTS0046455,653
RTS0046456,257
RTS0046457,499
RTS0046458,366
RTS0046459,608
RTS0046460,495
RTS0046461,124
RTS0046462,139
RTS0046463,118
RTS0046464,117
RTS0046466,108
RTS0046468,137
RTS0046469,143
RTS0046470,139
RTS0046471,99
RTS0046472,125
RTS0046473,116
RTS0046474,67
RTS0046475,157
RTS0046476,138
RTS0046477,101
RTS0046478,127
RTS0046479,139
RTS0046480,137
RTS0046481,117
RTS0046482,124
RTS0046483,135
RTS0046484,97
RTS0046485,119
RTS0046486,130
RTS0046487,149
RTS0046488,171
RTS0046489,159
RTS0046490,202
RTS0046491,165
RTS0046492,139
RTS0046493,92
RTS0046494,117
RTS0046495,134
RTS0046496,478
RTS0046497,519
RTS0046498,209
RTS0046499,316
RTS0046500,326
RTS0046501,181
RTS0046502,317
RTS0046503,429
RTS0046504,335
RTS0046505,83
RTS0046506,113
RTS0046507,111
RTS0046508,123
RTS0046509,117
RTS0046510,130
RTS0046511,104
RTS0046512,153
RTS0046513,122
RTS0046514,102
RTS0046515,125
RTS0046516,173
RTS0046517,126
RTS0046518,117
RTS0046519,140
RTS0046520,115
RTS0046521,129
RTS0046522,129
RTS0046524,135
RTS0046525,130
RTS0046526,150
RTS0046527,87
RTS0046528,146
RTS0046529,102
RTS0046530,65
RTS0046531,119
RTS0046532,164
RTS0046533,148
RTS0046534,127
RTS0046535,98
RTS0046536,126
RTS0046537,135
RTS0046538,216
RTS0046539,268
RTS0046540,223
RTS0046541,175
RTS0046542,258
RTS0046543,323
RTS0046544,187
RTS0046545,191
RTS0046546,113
RTS0046548,136
RTS0046549,176
RTS0046550,601
RTS0046551,804
RTS0046552,645
RTS0046553,200
RTS0046554,119
RTS0046555,144
RTS0046556,160
RTS0046557,119
RTS0046558,107
RTS0046559,130
RTS0046560,108
RTS0046561,264
RTS0046562,439
RTS0046563,239
RTS0046564,152
RTS0046565,174
RTS0046566,173
RTS0046567,154
RTS0046568,91
RTS0046569,126
RTS0046570,170
RTS0046571,116
RTS0046572,204
RTS0046573,249
RTS0046574,233
RTS0046575,150
RTS0046577,125
RTS0046578,141
RTS0046580,274
RTS0046581,206
RTS0046582,193
RTS0046583,116
RTS0046584,165
RTS0046585,167
RTS0046586,131
RTS0046587,155
RTS0046588,113
RTS0046589,104
RTS0046590,130
RTS0046591,118
RTS0046592,145
RTS0046593,135
RTS0046594,221
RTS0046595,185
RTS0046596,317
RTS0046597,234
RTS0046598,434
RTS0046599,255
RTS0046600,1500
RTS0046601,2210
RTS0046602,1162
RTS0046603,1384
RTS0046604,164
RTS0046605,172
RTS0046606,111
RTS0046607,1077
RTS0046608,3241
RTS0046609,2189
RTS0046610,115
RTS0046611,128
RTS0046612,137
RTS0046613,136
RTS0046614,147
RTS0046615,91
RTS0046616,133
RTS0046617,160
RTS0046618,136
RTS0046619,158
RTS0046620,125
RTS0046621,330
RTS0046622,307
RTS0046623,182
RTS0046624,235
RTS0046625,179
RTS0046626,180
RTS0046627,197
RTS0046628,304
RTS0046629,138
RTS0046630,160
RTS0046631,129
RTS0046632,1309
RTS0046633,792
RTS0046634,1125
RTS0046635,216
RTS0046636,254
RTS0046637,292
RTS0046638,254
RTS0046639,283
RTS0046640,327
RTS0046641,209
RTS0046642,248
RTS0046643,127
RTS0046644,167
RTS0046645,130
RTS0046646,148
RTS0046647,218
RTS0046648,185
RTS0046649,171
RTS0046650,166
RTS0046651,141
RTS0046652,177
RTS0046653,250
RTS0046654,152
RTS0046655,268
RTS0046656,2845
RTS0046657,1752
RTS0046658,2424
RTS0046659,2459
RTS0046660,2525
RTS0046661,110
RTS0046662,135
RTS0046663,124
RTS0046664,144
RTS0046665,137
RTS0046666,135
RTS0046667,312
RTS0046668,259
RTS0046669,181
RTS0046670,120
RTS0046671,122
RTS0046672,119
RTS0046673,144
RTS0046674,260
RTS0046675,231
RTS0046676,266
RTS0046677,128
RTS0046678,138
RTS0046679,83
RTS0046680,106
RTS0046681,114
RTS0046682,84
RTS0046683,108
RTS0046684,124
RTS0046685,85
RTS0046686,128
RTS0046687,120
RTS0046688,119
RTS0046689,119
RTS0046690,128
RTS0046691,139
RTS0046692,129
RTS0046693,168
RTS0046694,134
RTS0046695,186
RTS0046696,144
RTS0046697,159
RTS0046698,157
RTS0046699,162
RTS0046700,173
RTS0046701,185
RTS0046702,185
RTS0046703,1904
RTS0046704,2940
RTS0046705,2235
RTS0046706,1275
RTS0046707,2299
RTS0046708,1968
RTS0046709,160
RTS0046710,213
RTS0046711,203
RTS0046712,158
RTS0046713,400
RTS0046714,477
RTS0046715,273
RTS0046716,433
RTS0046717,689
RTS0046718,113
RTS0046719,90
RTS0046720,127
RTS0046721,255
RTS0046722,197
RTS0046723,128
RTS0046724,151
RTS0046725,96
RTS0046726,147
RTS0046727,200
RTS0046728,119
RTS0046729,158
RTS0046730,147
RTS0046731,165
RTS0046732,172
RTS0046733,189
RTS0046734,202
RTS0046735,156
RTS0046736,114
RTS0046737,103
RTS0046738,122
RTS0046739,94
RTS0046740,161
RTS0046741,139
RTS0046742,74
RTS0046743,168
RTS0046744,141
RTS0046745,218
RTS0046746,155
RTS0046747,167
RTS0046748,362
RTS0046749,211
RTS0046750,141
RTS0046751,141
RTS0046752,164
RTS0046753,131
RTS0046754,132
RTS0046755,158
RTS0046756,130
RTS0046757,167
RTS0046758,120
RTS0046759,1021
RTS0046760,663
RTS0046761,787
RTS0046763,169
RTS0046764,153
RTS0046765,133
RTS0046766,116
RTS0046767,162
RTS0046768,319
RTS0046769,379
RTS0046770,379
RTS0046771,209
RTS0046772,278
RTS0046773,205
RTS0046774,165
RTS0046775,292
RTS0046776,2
RTS0046777,143
RTS0046778,126
RTS0046779,123
RTS0046780,150
RTS0046781,136
RTS0046782,82
RTS0046783,118
RTS0046784,95
RTS0046785,121
RTS0046790,146
RTS0046791,140
RTS0046792,138
RTS0046793,114
RTS0046794,128
RTS0046795,128
RTS0046796,141
RTS0046797,110
RTS0046798,284
RTS0046799,223
RTS0046800,192
RTS0046801,20346
RTS0046802,11792
RTS0046803,132
RTS0046804,104
RTS0046805,192
RTS0046806,205
RTS0046807,139
RTS0046808,87
RTS0046809,98
RTS0046810,143
RTS0046811,70
RTS0046812,95
RTS0046813,103
RTS0046814,122
RTS0046815,148
RTS0046816,105
RTS0046817,96
RTS0046818,83
RTS0046819,186
RTS0046820,157
RTS0046821,100
RTS0046822,145
RTS0046823,106
RTS0046824,416
RTS0046825,284
RTS0046826,133
RTS0046827,120
RTS0046828,140
RTS0046829,116
RTS0046830,128
RTS0046831,116
RTS0046832,254
RTS0046833,49
RTS0046835,81
RTS0046836,6315
RTS0046837,10070
RTS0046838,1242
RTS0046839,6005
RTS0046840,130
RTS0046841,112
RTS0046842,716
RTS0046843,827
RTS0046846,164
RTS0046849,323
RTS0046850,377
RTS0046851,1108
RTS0046852,218
RTS0046853,230
RTS0046854,107
RTS0046855,116
RTS0046856,103
RTS0046857,98
RTS0046858,132
RTS0046859,336
RTS0046860,458
RTS0046861,203
RTS0046862,208
RTS0046863,162
RTS0046864,196
RTS0046866,381
RTS0046867,127
RTS0046868,154
RTS0046869,883
RTS0046870,869
RTS0046871,170
RTS0046872,296
RTS0046873,131
RTS0046874,115
RTS0046875,131
RTS0046876,104
RTS0046877,170
RTS0046878,132
RTS0046879,209
RTS0046880,285
RTS0046881,214
RTS0046882,152
RTS0046885,123
RTS0046886,123
RTS0046887,102
RTS0046889,135
RTS0046890,166
RTS0046891,215
RTS0046892,117
RTS0046893,168
RTS0046894,178
RTS0046895,115
RTS0046897,198
RTS0046898,129
RTS0046899,140
RTS0046900,166
RTS0046902,141
RTS0046903,1250
RTS0046904,172
RTS0046905,94
RTS0046906,329
RTS0046907,296
RTS0046908,137
RTS0046909,123
RTS0046910,104
RTS0046911,332
RTS0046912,111
RTS0046913,195
RTS0046914,201
RTS0046915,125
RTS0046916,143
RTS0046918,11424
RTS0046919,16103
RTS0046920,2100
RTS0046921,152
RTS0046922,183
RTS0046923,1473
RTS0046924,241
RTS0046925,149
RTS0046926,119
RTS0046927,117
RTS0046928,133
RTS0046929,109
RTS0046930,143
RTS0046931,137
RTS0046933,118
RTS0046934,1232
RTS0046935,480
RTS0046936,246
RTS0046937,102
RTS0046938,4315
RTS0046939,120
RTS0046940,117
RTS0046941,122
RTS0046942,165
RTS0046943,454
RTS0046944,134
RTS0046946,1067
RTS0046947,108
RTS0046948,119
RTS0046949,117
RTS0046950,121
RTS0046951,206
RTS0046952,126
RTS0046954,117
RTS0046955,111
RTS0046956,193
RTS0046957,144
RTS0046958,126
RTS0046959,207
RTS0046960,130
RTS0046961,299
RTS0046962,791
RTS0046963,107
RTS0046965,151
RTS0046966,214
RTS0046967,167
RTS0046968,90
RTS0047054,225
RTS0047055,234
RTS0047056,168
RTS0047057,186
RTS0047058,204
RTS0047060,449
RTS0047061,448
RTS0047062,415
RTS0047063,459
RTS0047064,789
RTS0047065,151
RTS0047066,108
RTS0047067,161
RTS0047068,102
RTS0047069,140
RTS0047070,479
RTS0047071,438
RTS0047072,516
RTS0047073,543
RTS0047074,563
RTS0047075,272
RTS0047076,417
RTS0047077,386
RTS0047078,371
RTS0047079,192
RTS0047080,179
RTS0047081,202
RTS0047082,146
RTS0047083,152
RTS0047084,143
RTS0047085,74
RTS0047086,127
RTS0047087,99
RTS0047088,119
RTS0047089,133
RTS0047091,93
RTS0047092,136
RTS0047093,134
RTS0047094,134
RTS0047095,122
RTS0047096,118
RTS0047097,94
RTS0047098,101
RTS0047099,98
RTS0047100,120
RTS0047101,185
RTS0047102,154
RTS0047103,178
RTS0047104,136
RTS0047105,222
RTS0047106,247
RTS0047107,224
RTS0047108,401
RTS0047109,148
RTS0047110,220
RTS0047111,182
RTS0047112,176
RTS0047113,851
RTS0047114,225
RTS0047115,182
RTS0047116,392
RTS0047117,383
RTS0047118,285
RTS0047119,331
RTS0047120,133
RTS0047121,120
RTS0047122,150
RTS0047123,128
RTS0047124,189
RTS0047125,129
RTS0047126,158
RTS0047127,202
RTS0047128,101
RTS0047129,149
RTS0047130,157
RTS0047131,178
RTS0047132,188
RTS0047133,190
RTS0047134,132
RTS0047135,619
RTS0047136,689
RTS0047137,474
RTS0047138,603
RTS0047139,450
RTS0047140,119
RTS0047141,134
RTS0047142,105
RTS0047143,98
RTS0047144,132
RTS0047145,360
RTS0047146,273
RTS0047147,341
RTS0047148,297
RTS0047149,309
RTS0047150,1290
RTS0047151,1086
RTS0047152,2732
RTS0047153,1608
RTS0047154,2771
RTS0047156,128
RTS0047157,140
RTS0047158,110
RTS0047159,112
RTS0047160,138
RTS0047165,158
RTS0047166,115
RTS0047167,611
RTS0047168,97
RTS0047169,111
RTS0047170,92
RTS0047171,117
RTS0047172,109
RTS0047173,160
RTS0047174,137
RTS0047175,97
RTS0047176,133
RTS0047177,156
RTS0047178,173
RTS0047179,137
RTS0047180,137
RTS0047181,170
RTS0047182,143
RTS0047183,190
RTS0047184,152
RTS0047185,139
RTS0047186,233
RTS0047187,231
RTS0047188,132
RTS0047189,127
RTS0047190,162
RTS0047191,121
RTS0047192,172
RTS0047193,376
RTS0047194,325
RTS0047195,335
RTS0047196,315
RTS0047197,571
RTS0047198,271
RTS0047199,249
RTS0047200,284
RTS0047201,168
RTS0047202,359
RTS0047203,188
RTS0047204,165
RTS0047205,152
RTS0047206,203
RTS0047207,193
RTS0047208,4989
RTS0047209,5196
RTS0047210,7537
RTS0047211,6692
RTS0047212,2327
RTS0047213,149
RTS0047214,187
RTS0047215,176
RTS0047216,129
RTS0047217,105
RTS0047218,886
RTS0047219,977
RTS0047220,367
RTS0047221,1722
RTS0047222,1474
RTS0047223,236
RTS0047225,186
RTS0047226,141
RTS0047229,110
RTS0047230,122
RTS0047231,121
RTS0047232,148
RTS0047233,114
RTS0047234,145
RTS0047235,100
RTS0047236,122
RTS0047237,147
RTS0047238,106
RTS0047239,164
RTS0047240,113
RTS0047241,119
RTS0047242,114
RTS0047243,157
RTS0047244,130
RTS0047245,119
RTS0047246,96
RTS0047247,110
RTS0047248,116
RTS0047249,246
RTS0047250,273
RTS0047252,360
RTS0047253,231
RTS0047254,267
RTS0047255,975
RTS0047256,959
RTS0047257,895
RTS0047258,993
RTS0047259,1146
RTS0047260,523
RTS0047261,481
RTS0047262,422
RTS0047263,519
RTS0047264,305
RTS0047266,557
RTS0047267,1535
RTS0047268,1109
RTS0047269,1089
RTS0047270,1892
RTS0047271,2230
RTS0047272,1170
RTS0047273,1383
RTS0047274,470
RTS0047276,234
RTS0047277,2580
RTS0047278,2724
RTS0047279,2954
RTS0047280,927
RTS0047281,890
RTS0047282,1365
RTS0047283,929
RTS0047284,703
RTS0047290,1181
RTS0047291,2369
RTS0047292,1546
RTS0047293,1276
RTS0047294,1917
RTS0047295,148
RTS0047296,503
RTS0047297,488
RTS0047298,358
RTS0047299,462
RTS0047300,103
RTS0047301,152
RTS0047302,81
RTS0047303,153
RTS0047304,109
RTS0047305,1521
RTS0047306,2178
RTS0047307,2454
RTS0047308,1248
RTS0047309,1440
RTS0047310,674
RTS0047311,560
RTS0047312,501
RTS0047313,419
RTS0047314,520
RTS0047315,980
RTS0047316,990
RTS0047317,1055
RTS0047318,1061
RTS0047319,1151
RTS0047320,246
RTS0047321,830
RTS0047322,723
RTS0047323,1621
RTS0047324,1355
RTS0047325,343
RTS0047326,357
RTS0047327,362
RTS0047328,261
RTS0047329,262
RTS0047331,577
RTS0047332,656
RTS0047333,634
RTS0047334,589
RTS0047335,1775
RTS0047336,2006
RTS0047337,756
RTS0047338,1732
RTS0047339,1194
RTS0047340,1242
RTS0047341,1146
RTS0047342,1123
RTS0047343,1153
RTS0047344,937
RTS0047345,751
RTS0047346,892
RTS0047348,883
RTS0047349,620
RTS0047350,930
RTS0047351,1435
RTS0047352,3654
RTS0047353,3358
RTS0047354,2843
RTS0047356,387
RTS0047357,635
RTS0047358,390
RTS0047359,765
RTS0047360,554
RTS0047361,208
RTS0047362,708
RTS0047363,866
RTS0047364,392
RTS0047365,743
RTS0047366,270
RTS0047367,191
RTS0047368,273
RTS0047369,208
RTS0047370,138
RTS0047373,194
RTS0047374,100
RTS0047375,140
RTS0047376,507
RTS0047377,491
RTS0047378,628
RTS0047379,894
RTS0047380,706
RTS0047381,91
RTS0047382,126
RTS0047383,135
RTS0047384,134
RTS0047385,116
RTS0047386,466
RTS0047387,334
RTS0047388,368
RTS0047389,370
RTS0047390,301
RTS0047391,472
RTS0047392,272
RTS0047393,605
RTS0047394,118
RTS0047395,117
RTS0047396,809
RTS0047397,275
RTS0047398,162
RTS0047399,165
RTS0047400,125
RTS0047401,212
RTS0047402,431
RTS0047403,232
RTS0047404,460
RTS0047405,495
RTS0047406,197
RTS0047407,154
RTS0047408,337
RTS0047409,919
RTS0047410,666
RTS0047411,1018
RTS0047412,1017
RTS0047413,524
RTS0047414,1145
RTS0047415,1104
RTS0047417,403
RTS0047418,664
RTS0047419,630
RTS0047420,662
RTS0047421,115
RTS0047422,140
RTS0047423,140
RTS0047424,132
RTS0047425,134
RTS0047426,387
RTS0047427,432
RTS0047428,339
RTS0047429,280
RTS0047430,426
RTS0047431,215
RTS0047432,1262
RTS0047433,831
RTS0047434,717
RTS0047435,1360
RTS0047436,147
RTS0047437,101
RTS0047438,134
RTS0047439,126
RTS0047440,89
RTS0047441,1203
RTS0047442,1385
RTS0047445,1344
RTS0047446,1178
RTS0047447,136
RTS0047448,154
RTS0047449,130
RTS0047450,128
RTS0047451,139
RTS0047452,122
RTS0047453,89
RTS0047454,131
RTS0047455,135
RTS0047456,100
RTS0047457,143
RTS0047458,126
RTS0047459,126
RTS0047460,133
RTS0047461,138
RTS0047462,249
RTS0047463,227
RTS0047464,294
RTS0047465,198
RTS0047466,217
RTS0047467,149
RTS0047468,225
RTS0047469,179
RTS0047471,245
RTS0047472,117
RTS0047473,138
RTS0047474,116
RTS0047475,110
RTS0047476,151
RTS0047477,529
RTS0047479,524
RTS0047480,411
RTS0047481,614
RTS0047482,104
RTS0047483,138
RTS0047484,128
RTS0047485,102
RTS0047486,134
RTS0047487,153
RTS0047488,142
RTS0047489,146
RTS0047490,155
RTS0047491,142
RTS0047492,519
RTS0047493,494
RTS0047494,606
RTS0047495,459
RTS0047496,285
RTS0047497,367
RTS0047498,341
RTS0047499,440
RTS0047500,340
RTS0047501,274
RTS0047502,139
RTS0047503,103
RTS0047504,1118
RTS0047505,807
RTS0047506,1092
RTS0047507,351
RTS0047508,229
RTS0047509,287
RTS0047510,257
RTS0047511,199
RTS0047512,1849
RTS0047513,175
RTS0047514,132
RTS0047515,2227
RTS0047516,2967
RTS0047517,2267
RTS0047518,1965
RTS0047520,1767
RTS0047521,2361
RTS0047522,168
RTS0047523,156
RTS0047524,190
RTS0047525,118
RTS0047526,207
RTS0047527,116
RTS0047528,153
RTS0047529,179
RTS0047530,123
RTS0047531,194
RTS0047532,129
RTS0047533,107
RTS0047534,120
RTS0047535,127
RTS0047536,145
RTS0047537,190
RTS0047538,1115
RTS0047540,1289
RTS0047541,1124
RTS0047543,273
RTS0047544,431
RTS0047545,421
RTS0047546,422
RTS0047547,236
RTS0047548,493
RTS0047549,315
RTS0047550,270
RTS0047551,421
RTS0047552,217
RTS0047553,293
RTS0047558,195
RTS0047559,187
RTS0047560,145
RTS0047561,146
RTS0047562,184
RTS0047563,369
RTS0047564,318
RTS0047565,278
RTS0047566,298
RTS0047567,126
RTS0047568,141
RTS0047569,170
RTS0047570,156
RTS0047571,126
RTS0047572,145
RTS0047573,124
RTS0047574,261
RTS0047575,312
RTS0047576,290
RTS0047577,236
RTS0047578,111
RTS0047579,131
RTS0047580,149
RTS0047581,129
RTS0047582,125
RTS0047583,66
RTS0047584,115
RTS0047585,96
RTS0047586,127
RTS0047587,105
RTS0047588,136
RTS0047590,150
RTS0047591,129
RTS0047592,133
RTS0047593,145
RTS0047594,166
RTS0047595,128
RTS0047596,157
RTS0047597,142
RTS0047598,316
RTS0047599,247
RTS0047600,306
RTS0047601,969
RTS0047602,456
RTS0047603,338
RTS0047604,338
RTS0047606,275
RTS0047613,355
RTS0047614,378
RTS0047615,188
RTS0047616,494
RTS0047617,542
RTS0047618,110
RTS0047619,104
RTS0047620,100
RTS0047621,100
RTS0047622,100
RTS0047624,120
RTS0047625,93
RTS0047626,119
RTS0047627,96
RTS0047628,105
RTS0047629,103
RTS0047630,62
RTS0047631,88
RTS0047632,174
RTS0047633,81
RTS0047634,101
RTS0047635,92
RTS0047636,111
RTS0047637,121
RTS0047638,99
RTS0047639,120
RTS0047640,118
RTS0047641,109
RTS0047642,103
RTS0047643,65
RTS0047644,115
RTS0047645,105
RTS0047646,150
RTS0047647,92
RTS0047648,147
RTS0047649,77
RTS0047650,76
RTS0047651,121
RTS0047652,74
RTS0047653,95
RTS0047654,102
RTS0047656,138
RTS0047657,125
RTS0047658,128
RTS0047659,79
RTS0047660,84
RTS0047661,125
RTS0047662,152
RTS0047663,66
RTS0047664,103
RTS0047665,101
RTS0047666,79
RTS0047667,102
RTS0047668,117
RTS0047669,113
RTS0047670,143
RTS0047672,120
RTS0047673,109
RTS0047674,115
RTS0047675,113
RTS0047676,114
RTS0047677,128
RTS0047678,96
RTS0047679,130
RTS0047680,156
RTS0047681,104
RTS0047682,142
RTS0047684,116
RTS0047685,91
RTS0047686,127
RTS0047687,106
RTS0047688,123
RTS0047689,138
RTS0047691,90
RTS0047692,136
RTS0047693,139
RTS0047694,92
RTS0047695,107
RTS0047696,119
RTS0047697,106
RTS0047698,117
RTS0047699,111
RTS0047700,73
RTS0047701,146
RTS0047702,144
RTS0047703,264
RTS0047704,192
RTS0047705,182
RTS0047706,185
RTS0047707,201
RTS0047708,648
RTS0047709,571
RTS0047710,126
RTS0047711,113
RTS0047712,150
RTS0047713,806
RTS0047714,1015
RTS0047715,965
RTS0047716,1238
RTS0047717,1155
RTS0047718,158
RTS0047720,122
RTS0047721,113
RTS0047722,124
RTS0047723,161
RTS0047724,196
RTS0047725,185
RTS0047726,161
RTS0047727,190
RTS0047728,229
RTS0047729,157
RTS0047730,185
RTS0047731,136
RTS0047732,139
RTS0047733,161
RTS0047734,258
RTS0047735,209
RTS0047736,329
RTS0047737,276
RTS0047738,239
RTS0047739,133
RTS0047740,163
RTS0047741,163
RTS0047742,124
RTS0047743,97
RTS0047744,276
RTS0047745,320
RTS0047746,176
RTS0047747,239
RTS0047748,234
RTS0047749,205
RTS0047750,120
RTS0047752,115
RTS0047753,121
RTS0047754,170
RTS0047755,190
RTS0047756,145
RTS0047757,116
RTS0047758,144
RTS0047759,115
RTS0047760,121
RTS0047761,113
RTS0047762,126
RTS0047763,153
RTS0047764,141
RTS0047765,162
RTS0047766,188
RTS0047767,109
RTS0047768,137
RTS0047769,137
RTS0047770,121
RTS0047771,127
RTS0047772,123
RTS0047773,118
RTS0047774,160
RTS0047775,118
RTS0047776,137
RTS0047777,113
RTS0047778,103
RTS0047779,166
RTS0047780,187
RTS0047781,280
RTS0047782,272
RTS0047783,138
RTS0047784,166
RTS0047785,105
RTS0047786,563
RTS0047787,225
RTS0047788,163
RTS0047789,191
RTS0047790,138
RTS0047791,357
RTS0047792,238
RTS0047793,616
RTS0047794,108
RTS0047795,93
RTS0047796,189
RTS0047797,219
RTS0047798,239
RTS0047799,266
RTS0047800,163
RTS0047801,321
RTS0047802,348
RTS0047803,143
RTS0047804,119
RTS0047805,223
RTS0047806,384
RTS0047807,136
RTS0047808,224
RTS0047809,128
RTS0047810,457
RTS0047811,1286
RTS0047812,143
RTS0047813,158
RTS0047814,123
RTS0047816,159
RTS0047817,152
RTS0047818,225
RTS0047819,149
RTS0047820,107
RTS0047821,1103
RTS0047822,88
RTS0047823,160
RTS0047824,158
RTS0047825,289
RTS0047826,125
RTS0047827,573
RTS0047828,127
RTS0047829,179
RTS0047830,113
RTS0047831,117
RTS0047832,108
RTS0047833,133
RTS0047834,113
RTS0047835,1257
RTS0047836,467
RTS0047837,543
RTS0047838,1182
RTS0047839,549
RTS0047840,169
RTS0047841,119
RTS0047842,111
RTS0047843,141
RTS0047844,106
RTS0047845,132
RTS0047846,118
RTS0047847,116
RTS0047848,137
RTS0047849,130
RTS0047850,119
RTS0047851,213
RTS0047852,212
RTS0047853,126
RTS0047854,116
RTS0047855,142
RTS0047856,109
RTS0047857,178
RTS0047858,212
RTS0047859,78
RTS0047860,137
RTS0047861,135
RTS0047862,161
RTS0047863,112
RTS0047864,121
RTS0047865,684
RTS0047866,1139
RTS0047867,111
RTS0047868,159
RTS0047869,271
RTS0047870,390
RTS0047871,184
RTS0047872,383
RTS0047873,262
RTS0047874,113
RTS0047875,150
RTS0047876,145
RTS0047877,7059
RTS0047878,338
RTS0047879,594
RTS0047880,122
RTS0047881,407
RTS0047882,137
RTS0047883,196
RTS0047884,407
RTS0047885,162
RTS0047886,120
RTS0047890,1512
RTS0047891,1808
RTS0047892,645
RTS0047893,138
RTS0047894,127
RTS0047895,156
RTS0047896,165
RTS0047897,142
RTS0047898,120
RTS0047899,113
RTS0047900,126
RTS0047901,123
RTS0047902,187
RTS0047903,324
RTS0047904,290
RTS0047905,376
RTS0047906,363
RTS0047907,2572
RTS0047908,2120
RTS0047909,2390
RTS0047910,154
RTS0047912,150
RTS0047913,339
RTS0047914,399
RTS0047915,99
RTS0047916,139
RTS0047917,125
RTS0047918,1
RTS0047919,84
RTS0047920,951
RTS0047921,2144
RTS0047924,124
RTS0047925,169
RTS0047926,132
RTS0047927,167
RTS0047928,124
RTS0047929,113
RTS0047930,112
RTS0047931,126
RTS0047932,196
RTS0047933,220
RTS0047934,119
RTS0047935,1619
RTS0047936,128
RTS0047937,160
RTS0047938,160
RTS0047939,432
RTS0047940,937
RTS0047941,150
RTS0047942,101
RTS0047943,109
RTS0047944,333
RTS0047945,204
RTS0047946,327
RTS0047947,170
RTS0047948,102
RTS0047949,120
RTS0047950,85
RTS0047951,219
RTS0047952,241
RTS0047953,262
RTS0047954,128
RTS0047956,116
RTS0047957,346
RTS0047958,101
RTS0047959,769
RTS0047960,429
RTS0047961,234
RTS0047963,202
RTS0047964,115
RTS0047965,172
RTS0047966,80
RTS0047967,150
RTS0047968,142
RTS0047969,151
RTS0047970,95
RTS0047972,146
RTS0047973,553
RTS0047974,181
RTS0047975,104
RTS0047976,114
RTS0047977,99
RTS0047978,101
RTS0047979,203
RTS0047980,103
RTS0047981,1060
RTS0047982,113
RTS0047985,3192
RTS0047986,198
RTS0047987,122
RTS0047988,632
RTS0047990,183
RTS0047991,388
RTS0047992,107
RTS0047993,92
RTS0047994,143
RTS0047995,126
RTS0047996,106
RTS0047997,319
RTS0047998,458
RTS0047999,120
RTS0048000,132
RTS0048001,122
RTS0048003,224
RTS0048005,124
RTS0048006,124
RTS0048008,87
RTS0048009,172
RTS0048012,135
RTS0048013,120
RTS0048014,120
RTS0048015,258
RTS0048016,258
RTS0048017,155
RTS0048018,192
RTS0048019,221
RTS0048020,150
RTS0048021,116
RTS0048022,146
RTS0048023,109
RTS0048024,133
RTS0048026,237
RTS0048027,385
RTS0048028,133
RTS0048029,80
RTS0048030,111
RTS0048031,137
RTS0048032,108
RTS0048033,108
RTS0048034,139
RTS0048035,91
RTS0048036,160
RTS0048037,167
RTS0048038,314
RTS0048040,151
RTS0048041,115
RTS0048042,279
RTS0048043,391
RTS0048044,116
RTS0048045,150
RTS0048046,208
RTS0048047,186
RTS0048048,130
RTS0048049,147
RTS0048050,93
RTS0048051,217
RTS0048052,339
RTS0048053,223
RTS0048054,450
RTS0048055,141
RTS0048056,135
RTS0048057,99
RTS0048058,83
RTS0048059,183
RTS0048060,169
RTS0048061,143
RTS0048062,125
RTS0048063,131
RTS0048064,241
RTS0048065,209
RTS0048066,221
RTS0048067,100
RTS0048068,160
RTS0048069,124
RTS0048070,105
RTS0048071,228
RTS0048072,113
RTS0048073,112
RTS0048074,81
RTS0048076,146
RTS0048077,175
RTS0048078,219
RTS0048079,326
RTS0048080,129
RTS0048081,681
RTS0048082,155
RTS0048084,193
RTS0048085,189
RTS0048086,123
RTS0048087,192
RTS0048088,81
RTS0048089,261
RTS0048090,271
RTS0048091,170
RTS0048092,111
RTS0048093,987
RTS0048094,109
RTS0048096,120
RTS0048097,142
RTS0048098,17359
RTS0048099,31790
RTS0048100,29048
RTS0048101,24621
RTS0048102,23949
RTS0048104,209
RTS0048105,236
RTS0048106,220
RTS0048107,226
RTS0048108,254
RTS0048109,103
RTS0048110,128
RTS0048111,117
RTS0048112,125
RTS0048113,133
RTS0048114,89
RTS0048115,113
RTS0048116,135
RTS0048117,124
RTS0048118,136
RTS0048120,125
RTS0048126,102
RTS0048127,155
RTS0048129,209
RTS0048130,133
RTS0048131,952
RTS0048132,1382
RTS0048133,272
RTS0048134,1357
RTS0048135,1643
RTS0048136,107
RTS0048138,157
RTS0048139,293
RTS0048140,164
RTS0048141,112
RTS0048142,121
RTS0048144,137
RTS0048145,148
RTS0048146,184
RTS0048147,91
RTS0048148,136
RTS0048149,113
RTS0048150,171
RTS0048151,161
RTS0048152,182
RTS0048153,191
RTS0048154,177
RTS0048155,180
RTS0048156,508
RTS0048158,440
RTS0048159,163
RTS0048160,5293
RTS0048161,6605
RTS0048162,492
RTS0048163,404
RTS0048164,1333
RTS0048165,706
RTS0048166,302
RTS0048167,486
RTS0048168,272
RTS0048169,350
RTS0048170,256
RTS0048171,277
RTS0048172,284
RTS0048173,111
RTS0048175,198
RTS0048176,100
RTS0048177,98
RTS0048178,132
RTS0048179,122
RTS0048180,117
RTS0048181,362
RTS0048182,288
RTS0048183,394
RTS0048184,423
RTS0048185,414
RTS0048186,318
RTS0048188,469
RTS0048189,555
RTS0048190,377
RTS0048191,447
RTS0048192,527
RTS0048193,360
RTS0048194,558
RTS0048195,484
RTS0048196,521
RTS0048197,671
RTS0048198,638
RTS0048200,561
RTS0048201,407
RTS0048202,234
RTS0048203,249
RTS0048204,309
RTS0048205,292
RTS0048207,234
RTS0048208,308
RTS0048209,263
RTS0048210,231
RTS0048211,308
RTS0048212,170
RTS0048213,271
RTS0048214,135
RTS0048215,311
RTS0048216,274
RTS0048217,281
RTS0048218,336
RTS0048219,252
RTS0048220,275
RTS0048221,296
RTS0048222,159
RTS0048223,136
RTS0048224,244
RTS0048225,214
RTS0048226,196
RTS0048227,595
RTS0048228,146
RTS0048229,110
RTS0048230,351
RTS0048231,342
RTS0048232,231
RTS0048233,203
RTS0048234,195
RTS0048235,378
RTS0048236,218
RTS0048237,309
RTS0048238,309
RTS0048239,301
RTS0048240,288
RTS0048241,347
RTS0048242,553
RTS0048243,524
RTS0048244,571
RTS0048245,203
RTS0048246,369
RTS0049343,227
RTS0049344,136
RTS0049345,102
RTS0049346,100
RTS0049347,118
RTS0049348,132
RTS0049349,135
RTS0049350,136
RTS0049351,148
RTS0049352,162
RTS0049353,140
RTS0049354,133
RTS0049355,129
RTS0049356,124
RTS0049357,102
RTS0049358,74
RTS0049359,75
RTS0049360,203
RTS0049361,152
RTS0049362,107
RTS0049363,148
RTS0049364,184
RTS0049365,116
RTS0049366,1352
RTS0049367,3149
RTS0049368,354
RTS0049369,112
RTS0049370,97
RTS0049371,165
RTS0049372,274
RTS0049373,335
RTS0049374,353
RTS0049375,239
RTS0049376,269
RTS0049377,299
RTS0049378,199
RTS0049379,164
RTS0049380,223
RTS0049381,208
RTS0049382,153
RTS0049383,118
RTS0049384,241
RTS0049385,101
RTS0049386,152
RTS0049387,125
RTS0049388,94
RTS0049389,129
RTS0049390,8337
RTS0049391,9184
RTS0049392,8349
RTS0049393,9105
RTS0049394,3196
RTS0049395,2559
RTS0049396,12748
RTS0049397,14450
RTS0049398,17680
RTS0049399,8354
RTS0049400,146
RTS0049401,133
RTS0049402,156
RTS0049403,102
RTS0049404,130
RTS0049405,105
RTS0049406,91
RTS0049407,158
RTS0049408,138
RTS0049409,142
RTS0049410,138
RTS0049411,175
RTS0049412,122
RTS0049413,87
RTS0049414,123
RTS0049415,139
RTS0049416,118
RTS0049417,130
RTS0049418,142
RTS0049419,100
RTS0049420,67
RTS0049421,130
RTS0049422,88
RTS0049423,109
RTS0049424,186
RTS0049425,223
RTS0049426,376
RTS0049427,349
RTS0049428,119
RTS0049429,559
RTS0049430,477
RTS0049431,491
RTS0049432,197
RTS0049433,123
RTS0049434,95
RTS0049435,96
RTS0049436,99
RTS0049437,1454
RTS0049438,297
RTS0049439,562
RTS0049440,407
RTS0049441,578
RTS0049442,643
RTS0049443,409
RTS0049444,1994
RTS0049445,190
RTS0049446,245
RTS0049447,420
RTS0049448,126
RTS0049449,184
RTS0049450,135
RTS0049451,155
RTS0049452,124
RTS0049453,268
RTS0049454,90
RTS0049455,104
RTS0049456,125
RTS0049457,634
RTS0049458,185
RTS0049459,557
RTS0049460,728
RTS0049461,1014
RTS0049462,1233
RTS0049463,216
RTS0049464,115
RTS0049465,117
RTS0049466,106
RTS0049467,113
RTS0049468,148
RTS0049469,147
RTS0049470,155
RTS0049471,188
RTS0049472,136
RTS0049473,407
RTS0049474,131
RTS0049475,128
RTS0049476,141
RTS0049477,256
RTS0049478,293
RTS0049479,38486
RTS0049480,3755
RTS0049481,50
RTS0049482,108
RTS0049483,101
RTS0049484,153
RTS0049485,183
RTS0997079,78
RTS0997080,241
RTS0997081,99
RTS0997082,110
RTS0997083,94
RTS0997084,87
RTS0997085,71
RTS0997086,98
RTS0997087,83
RTS0997088,132899
RTS0997089,9836
RTS0997090,364
RTS0997091,138
RTS0997092,81
RTS0997093,102
RTS0997094,19
RTS0997095,91
RTS0997096,95
RTS0997097,37
RTS0997098,99
RTS0997099,76
RTS0997100,82
RTS0997101,84
RTS0997102,72
RTS0997103,56
RTS0997104,93
RTS0997105,62
RTS0997106,87
RTS0997107,64
RTS0997108,106
RTS0997109,50
RTS0997110,89
RTS0997111,58
RTS0997112,77
RTS0997113,65
RTS0997114,76
RTS0997115,67
RTS0997116,67
RTS0997117,74
RTS0997118,78
RTS0997119,69
RTS0997120,69
RTS0997121,944
RTS0997122,1561
RTS0997123,1517
RTS0997124,933
RTS0997125,1822
RTS0997126,2614
RTS0997127,2454
RTS0997128,2071
RTS0997129,2854
RTS0997130,998
</Code_Summary>
