# Supplementary material for: Spatial meta-transcriptomics reveal associations of intratumor bacteria burden with lung cancer cells showing a distinct oncogenic signature
Source: J Immunother Cancer. 2022 Jul 6;10(7):e004698. doi: 10.1136/jitc-2022-004698 (PMC9260850; doi:10.1136/jitc-2022-004698)
Supplement: Supplementary data [file jitc-2022-004698supp009.zip › DSP-1001250002849-F-B11.dcc]

<Header>
FileVersion,0.02
SoftwareVersion,"GeoMx_NGS_Pipeline_ 2.0.0"
Date,2020-6-15
</Header>

<Scan_Attributes>
ID,DSP-1001250002849-F-B11
Plate_ID,1001250002849
Well,B11
</Scan_Attributes>

<NGS_Processing_Attributes>
SeqSetId,
tamperedIni,No
Raw,1113449
Trimmed,1108630
Stitched,1102501
Aligned,1083693
umiQ30,0.9925
rtsQ30,0.9920
</NGS_Processing_Attributes>


<Code_Summary>
RTS0039454,28
RTS0039455,28
RTS0039456,27
RTS0039457,69
RTS0039458,16
RTS0039459,8
RTS0039460,6
RTS0039461,9
RTS0039462,6
RTS0039463,11
RTS0039464,8
RTS0039465,10
RTS0039466,9
RTS0039467,6
RTS0039468,6
RTS0039469,25
RTS0039470,59
RTS0039471,51
RTS0039472,82
RTS0039473,54
RTS0039474,124
RTS0039475,79
RTS0039476,107
RTS0039477,164
RTS0039478,124
RTS0039479,9
RTS0039480,11
RTS0039481,19
RTS0039482,7
RTS0039483,3
RTS0039484,10
RTS0039485,6
RTS0039486,9
RTS0039487,11
RTS0039488,11
RTS0039489,10
RTS0039490,11
RTS0039491,10
RTS0039492,8
RTS0039493,13
RTS0039494,13
RTS0039495,6
RTS0039496,12
RTS0039497,3
RTS0039498,8
RTS0039499,65
RTS0039500,38
RTS0039501,43
RTS0039502,59
RTS0039503,46
RTS0039504,11
RTS0039505,12
RTS0039506,21
RTS0039507,21
RTS0039508,33
RTS0039509,30
RTS0039510,80
RTS0039511,136
RTS0039512,88
RTS0039513,80
RTS0039514,226
RTS0039515,196
RTS0039516,12
RTS0039517,7
RTS0039518,12
RTS0039519,4
RTS0039520,11
RTS0039521,12
RTS0039522,11
RTS0039523,13
RTS0039524,13
RTS0039525,18
RTS0039526,20
RTS0039527,29
RTS0039528,9
RTS0039529,24
RTS0039530,16
RTS0039531,11
RTS0039532,10
RTS0039533,11
RTS0039534,7
RTS0039535,16
RTS0039536,7
RTS0039537,7
RTS0039538,10
RTS0039539,6
RTS0039540,7
RTS0039541,9
RTS0039542,19
RTS0039543,9
RTS0039544,12
RTS0039545,13
RTS0039546,15
RTS0039547,7
RTS0039548,12
RTS0039549,11
RTS0039550,12
RTS0039551,13
RTS0039552,6
RTS0039553,9
RTS0039554,13
RTS0039555,8
RTS0039556,8
RTS0039557,5
RTS0039558,9
RTS0039559,7
RTS0039560,12
RTS0039561,11
RTS0039562,28
RTS0039563,9
RTS0039564,22
RTS0039565,33
RTS0039566,7
RTS0039567,10
RTS0039568,6
RTS0039569,7
RTS0039570,10
RTS0039571,6
RTS0039572,9
RTS0039573,8
RTS0039574,5
RTS0039575,6
RTS0039576,7
RTS0039577,6
RTS0039578,17
RTS0039579,12
RTS0039580,7
RTS0039581,15
RTS0039582,19
RTS0039583,20
RTS0039584,18
RTS0039585,16
RTS0039586,9
RTS0039587,7
RTS0039588,13
RTS0039589,11
RTS0039590,12
RTS0039591,11
RTS0039592,13
RTS0039593,9
RTS0039594,13
RTS0039595,10
RTS0039596,15
RTS0039597,6
RTS0039598,8
RTS0039599,7
RTS0039600,13
RTS0039601,8
RTS0039602,3
RTS0039603,4
RTS0039604,7
RTS0039605,5
RTS0039606,3
RTS0039607,12
RTS0039608,9
RTS0039609,9
RTS0039610,5
RTS0039611,3
RTS0039612,12
RTS0039613,6
RTS0039614,7
RTS0039615,6
RTS0039616,6
RTS0039617,8
RTS0039619,8
RTS0039620,8
RTS0039621,6
RTS0039622,12
RTS0039623,4
RTS0039624,6
RTS0039625,10
RTS0039626,13
RTS0039627,9
RTS0039628,10
RTS0039629,6
RTS0039630,9
RTS0039631,9
RTS0039632,9
RTS0039633,15
RTS0039634,9
RTS0039635,14
RTS0039636,11
RTS0039637,7
RTS0039638,20
RTS0039639,16
RTS0039640,8
RTS0039641,13
RTS0039642,13
RTS0039643,19
RTS0039644,7
RTS0039645,9
RTS0039646,11
RTS0039647,13
RTS0039648,7
RTS0039649,10
RTS0039650,9
RTS0039651,27
RTS0039652,41
RTS0039653,19
RTS0039654,15
RTS0039655,25
RTS0039656,74
RTS0039657,84
RTS0039658,46
RTS0039659,91
RTS0039660,41
RTS0039661,6
RTS0039662,8
RTS0039663,14
RTS0039664,12
RTS0039665,10
RTS0039666,10
RTS0039667,8
RTS0039668,8
RTS0039669,10
RTS0039670,4
RTS0039671,18
RTS0039672,20
RTS0039673,11
RTS0039674,17
RTS0039675,15
RTS0039676,10
RTS0039677,8
RTS0039678,6
RTS0039679,8
RTS0039680,5
RTS0039681,23
RTS0039682,12
RTS0039683,8
RTS0039684,11
RTS0039685,24
RTS0039686,42
RTS0039687,48
RTS0039688,42
RTS0039689,31
RTS0039690,34
RTS0039691,8
RTS0039692,6
RTS0039693,9
RTS0039694,11
RTS0039695,9
RTS0039696,9
RTS0039697,4
RTS0039698,5
RTS0039699,8
RTS0039700,7
RTS0039701,20
RTS0039702,26
RTS0039703,34
RTS0039704,32
RTS0039705,22
RTS0039706,7
RTS0039707,14
RTS0039708,8
RTS0039709,11
RTS0039710,7
RTS0039711,8
RTS0039712,21
RTS0039713,22
RTS0039714,16
RTS0039715,15
RTS0039716,13
RTS0039717,15
RTS0039718,5
RTS0039719,11
RTS0039720,24
RTS0039721,15
RTS0039722,11
RTS0039723,15
RTS0039724,12
RTS0039725,17
RTS0039726,7
RTS0039727,10
RTS0039728,9
RTS0039729,13
RTS0039730,15
RTS0039731,4
RTS0039732,17
RTS0039733,8
RTS0039734,14
RTS0039735,8
RTS0039736,11
RTS0039737,9
RTS0039738,13
RTS0039739,14
RTS0039740,15
RTS0039741,9
RTS0039742,10
RTS0039743,8
RTS0039744,6
RTS0039745,18
RTS0039746,17
RTS0039747,23
RTS0039749,26
RTS0039750,13
RTS0039751,12
RTS0039752,4
RTS0039753,13
RTS0039754,6
RTS0039755,5
RTS0039756,7
RTS0039757,10
RTS0039758,17
RTS0039759,6
RTS0039760,7
RTS0039761,21
RTS0039762,15
RTS0039763,8
RTS0039764,8
RTS0039765,17
RTS0039766,15
RTS0039767,6
RTS0039768,15
RTS0039769,4
RTS0039770,12
RTS0039771,10
RTS0039772,17
RTS0039773,18
RTS0039774,17
RTS0039775,22
RTS0039776,12
RTS0039777,12
RTS0039778,8
RTS0039779,7
RTS0039780,6
RTS0039781,17
RTS0039782,3
RTS0039783,2
RTS0039784,13
RTS0039785,34
RTS0039786,9
RTS0039787,7
RTS0039788,12
RTS0039789,9
RTS0039790,20
RTS0039791,22
RTS0039792,17
RTS0039793,9
RTS0039794,23
RTS0039795,13
RTS0039796,8
RTS0039797,15
RTS0039798,11
RTS0039799,12
RTS0039800,8
RTS0039801,10
RTS0039802,8
RTS0039803,5
RTS0039804,14
RTS0039805,10
RTS0039806,11
RTS0039807,12
RTS0039808,9
RTS0039809,10
RTS0039810,10
RTS0039811,6
RTS0039812,14
RTS0039813,4
RTS0039814,11
RTS0039815,9
RTS0039816,15
RTS0039817,7
RTS0039818,17
RTS0039819,19
RTS0039820,6
RTS0039821,13
RTS0039822,15
RTS0039823,9
RTS0039824,8
RTS0039825,10
RTS0039826,9
RTS0039827,13
RTS0039828,7
RTS0039829,8
RTS0039830,6
RTS0039831,3
RTS0039832,6
RTS0039833,4
RTS0039834,10
RTS0039835,7
RTS0039836,7
RTS0039838,7
RTS0039839,10
RTS0039840,6
RTS0039841,18
RTS0039842,18
RTS0039843,13
RTS0039844,22
RTS0039845,18
RTS0039846,12
RTS0039847,6
RTS0039848,8
RTS0039849,11
RTS0039850,11
RTS0039851,24
RTS0039852,11
RTS0039853,10
RTS0039854,9
RTS0039855,13
RTS0039856,4
RTS0039857,8
RTS0039858,7
RTS0039859,11
RTS0039860,5
RTS0039861,9
RTS0039862,9
RTS0039863,8
RTS0039864,11
RTS0039865,5
RTS0039866,25
RTS0039867,52
RTS0039868,18
RTS0039869,44
RTS0039870,22
RTS0039871,13
RTS0039872,10
RTS0039873,9
RTS0039874,8
RTS0039875,15
RTS0039876,8
RTS0039877,5
RTS0039878,10
RTS0039879,12
RTS0039880,11
RTS0039881,5
RTS0039882,6
RTS0039883,4
RTS0039884,6
RTS0039885,10
RTS0039886,6
RTS0039887,10
RTS0039888,10
RTS0039890,6
RTS0039891,9
RTS0039892,13
RTS0039893,11
RTS0039894,8
RTS0039895,21
RTS0039896,6
RTS0039897,9
RTS0039898,10
RTS0039899,10
RTS0039900,14
RTS0039901,14
RTS0039902,7
RTS0039903,8
RTS0039904,10
RTS0039905,5
RTS0039906,11
RTS0039907,9
RTS0039908,5
RTS0039909,13
RTS0039910,9
RTS0039911,8
RTS0039912,11
RTS0039913,8
RTS0039914,6
RTS0039915,7
RTS0039916,8
RTS0039917,3
RTS0039918,10
RTS0039919,8
RTS0039920,11
RTS0039921,7
RTS0039922,12
RTS0039923,7
RTS0039924,11
RTS0039925,6
RTS0039926,18
RTS0039927,24
RTS0039928,20
RTS0039929,14
RTS0039930,26
RTS0039931,14
RTS0039932,7
RTS0039933,9
RTS0039934,4
RTS0039935,6
RTS0039936,13
RTS0039937,4
RTS0039938,9
RTS0039939,5
RTS0039940,10
RTS0039941,4
RTS0039942,8
RTS0039943,6
RTS0039944,10
RTS0039945,10
RTS0039946,17
RTS0039947,23
RTS0039948,28
RTS0039949,28
RTS0039950,20
RTS0039951,14
RTS0039952,14
RTS0039953,15
RTS0039954,2
RTS0039955,9
RTS0039956,17
RTS0039957,20
RTS0039958,23
RTS0039959,18
RTS0039960,21
RTS0039961,12
RTS0039962,12
RTS0039963,4
RTS0039964,8
RTS0039965,11
RTS0039966,15
RTS0039967,5
RTS0039968,12
RTS0039969,13
RTS0039970,10
RTS0039971,14
RTS0039972,3
RTS0039973,5
RTS0039974,6
RTS0039975,8
RTS0039976,11
RTS0039977,8
RTS0039978,9
RTS0039979,9
RTS0039980,12
RTS0039981,13
RTS0039982,17
RTS0039983,23
RTS0039984,14
RTS0039985,27
RTS0039986,56
RTS0039987,44
RTS0039988,25
RTS0039989,38
RTS0039990,19
RTS0039991,8
RTS0039992,13
RTS0039993,6
RTS0039994,8
RTS0039995,14
RTS0039996,54
RTS0039997,31
RTS0039998,58
RTS0039999,48
RTS0040000,58
RTS0040001,9
RTS0040002,6
RTS0040003,7
RTS0040004,9
RTS0040005,12
RTS0040006,11
RTS0040007,12
RTS0040008,11
RTS0040009,14
RTS0040010,10
RTS0040011,6
RTS0040012,6
RTS0040013,9
RTS0040014,10
RTS0040015,9
RTS0040016,13
RTS0040017,15
RTS0040018,9
RTS0040019,10
RTS0040020,14
RTS0040021,12
RTS0040022,7
RTS0040023,9
RTS0040024,3
RTS0040025,15
RTS0040026,5
RTS0040027,24
RTS0040028,13
RTS0040029,12
RTS0040030,20
RTS0040031,8
RTS0040032,8
RTS0040033,10
RTS0040034,5
RTS0040035,4
RTS0040036,7
RTS0040037,7
RTS0040038,11
RTS0040039,6
RTS0040040,9
RTS0040041,7
RTS0040042,9
RTS0040043,9
RTS0040044,9
RTS0040045,4
RTS0040046,10
RTS0040047,14
RTS0040048,8
RTS0040049,9
RTS0040050,2
RTS0040051,8
RTS0040052,6
RTS0040053,11
RTS0040054,9
RTS0040055,13
RTS0040056,7
RTS0040057,8
RTS0040058,10
RTS0040059,13
RTS0040060,6
RTS0040061,5
RTS0040062,6
RTS0040063,5
RTS0040064,7
RTS0040065,9
RTS0040066,10
RTS0040067,9
RTS0040068,8
RTS0040069,9
RTS0040070,7
RTS0040071,5
RTS0040072,12
RTS0040073,11
RTS0040074,12
RTS0040075,14
RTS0040076,9
RTS0040077,10
RTS0040078,9
RTS0040079,9
RTS0040080,10
RTS0040081,11
RTS0040082,6
RTS0040083,7
RTS0040084,7
RTS0040085,4
RTS0040086,10
RTS0040087,7
RTS0040088,8
RTS0040089,9
RTS0040090,9
RTS0040091,9
RTS0040092,8
RTS0040093,7
RTS0040094,5
RTS0040095,7
RTS0040096,10
RTS0040097,13
RTS0040098,8
RTS0040099,6
RTS0040100,9
RTS0040101,9
RTS0040102,4
RTS0040103,8
RTS0040104,4
RTS0040105,8
RTS0040106,11
RTS0040107,6
RTS0040108,12
RTS0040109,9
RTS0040110,12
RTS0040111,12
RTS0040112,14
RTS0040113,5
RTS0040114,4
RTS0040115,10
RTS0040116,37
RTS0040117,22
RTS0040118,15
RTS0040119,21
RTS0040120,38
RTS0040121,21
RTS0040122,15
RTS0040123,15
RTS0040124,14
RTS0040125,12
RTS0040126,7
RTS0040127,11
RTS0040128,12
RTS0040129,10
RTS0040130,12
RTS0040131,8
RTS0040132,8
RTS0040133,8
RTS0040134,5
RTS0040135,8
RTS0040136,10
RTS0040137,8
RTS0040138,13
RTS0040139,17
RTS0040140,11
RTS0040141,9
RTS0040142,15
RTS0040143,11
RTS0040144,13
RTS0040145,16
RTS0040146,22
RTS0040147,22
RTS0040148,13
RTS0040149,23
RTS0040150,24
RTS0040151,10
RTS0040152,13
RTS0040153,11
RTS0040154,11
RTS0040155,16
RTS0040156,11
RTS0040157,13
RTS0040158,14
RTS0040159,16
RTS0040160,12
RTS0040161,6
RTS0040162,7
RTS0040163,7
RTS0040164,8
RTS0040165,9
RTS0040166,4
RTS0040167,9
RTS0040168,4
RTS0040169,11
RTS0040170,9
RTS0040172,5
RTS0040173,8
RTS0040174,11
RTS0040175,12
RTS0040176,4
RTS0040177,9
RTS0040178,6
RTS0040179,4
RTS0040180,7
RTS0040181,10
RTS0040182,6
RTS0040183,1
RTS0040184,8
RTS0040185,12
RTS0040186,5
RTS0040187,7
RTS0040188,7
RTS0040189,13
RTS0040190,11
RTS0040191,12
RTS0040192,6
RTS0040193,4
RTS0040194,16
RTS0040195,13
RTS0040196,11
RTS0040197,9
RTS0040198,3
RTS0040199,14
RTS0040200,4
RTS0040201,32
RTS0040202,23
RTS0040203,24
RTS0040204,21
RTS0040205,33
RTS0040206,19
RTS0040207,3
RTS0040208,14
RTS0040209,20
RTS0040210,18
RTS0040211,8
RTS0040212,9
RTS0040213,11
RTS0040214,8
RTS0040215,11
RTS0040216,7
RTS0040217,6
RTS0040218,10
RTS0040219,6
RTS0040220,9
RTS0040221,4
RTS0040222,12
RTS0040223,7
RTS0040224,5
RTS0040225,7
RTS0040226,5
RTS0040227,7
RTS0040228,11
RTS0040229,8
RTS0040230,16
RTS0040231,6
RTS0040232,8
RTS0040233,2
RTS0040234,9
RTS0040235,7
RTS0040236,40
RTS0040237,47
RTS0040238,53
RTS0040239,46
RTS0040240,39
RTS0040241,8
RTS0040242,13
RTS0040243,10
RTS0040244,22
RTS0040245,13
RTS0040246,18
RTS0040247,14
RTS0040248,10
RTS0040249,18
RTS0040250,14
RTS0040251,16
RTS0040252,18
RTS0040253,18
RTS0040254,8
RTS0040255,13
RTS0040256,3
RTS0040257,1
RTS0040258,5
RTS0040259,4
RTS0040260,10
RTS0040261,7
RTS0040262,9
RTS0040263,14
RTS0040264,2
RTS0040265,3
RTS0040266,5
RTS0040267,8
RTS0040268,9
RTS0040269,8
RTS0040270,8
RTS0040271,8
RTS0040272,14
RTS0040273,9
RTS0040274,8
RTS0040275,10
RTS0040276,12
RTS0040277,14
RTS0040278,43
RTS0040279,30
RTS0040280,20
RTS0040281,6
RTS0040282,10
RTS0040283,9
RTS0040284,6
RTS0040285,11
RTS0040286,7
RTS0040287,5
RTS0040288,8
RTS0040289,8
RTS0040290,13
RTS0040291,7
RTS0040292,10
RTS0040293,8
RTS0040294,10
RTS0040295,7
RTS0040296,9
RTS0040297,7
RTS0040298,15
RTS0040299,12
RTS0040300,3
RTS0040301,7
RTS0040302,7
RTS0040303,6
RTS0040304,7
RTS0040305,7
RTS0040306,6
RTS0040307,12
RTS0040308,7
RTS0040309,11
RTS0040310,5
RTS0040311,14
RTS0040312,27
RTS0040313,33
RTS0040314,22
RTS0040315,29
RTS0040316,9
RTS0040317,8
RTS0040318,12
RTS0040319,11
RTS0040320,4
RTS0040321,8
RTS0040322,12
RTS0040323,12
RTS0040324,13
RTS0040325,8
RTS0040326,5
RTS0040327,7
RTS0040328,10
RTS0040329,19
RTS0040330,14
RTS0040331,7
RTS0040332,9
RTS0040333,15
RTS0040334,5
RTS0040335,11
RTS0040336,21
RTS0040337,23
RTS0040338,13
RTS0040339,26
RTS0040340,23
RTS0040341,13
RTS0040342,5
RTS0040343,24
RTS0040344,22
RTS0040345,24
RTS0040346,10
RTS0040347,10
RTS0040348,10
RTS0040349,12
RTS0040350,11
RTS0040351,14
RTS0040352,13
RTS0040353,18
RTS0040354,13
RTS0040355,9
RTS0040356,13
RTS0040357,15
RTS0040358,16
RTS0040359,6
RTS0040360,16
RTS0040361,13
RTS0040363,4
RTS0040364,14
RTS0040365,12
RTS0040366,25
RTS0040367,27
RTS0040368,43
RTS0040369,31
RTS0040370,34
RTS0040371,10
RTS0040372,10
RTS0040373,18
RTS0040374,10
RTS0040375,6
RTS0040376,22
RTS0040377,27
RTS0040378,27
RTS0040379,45
RTS0040380,29
RTS0040381,7
RTS0040382,15
RTS0040383,11
RTS0040384,9
RTS0040385,10
RTS0040386,21
RTS0040387,28
RTS0040388,23
RTS0040389,29
RTS0040390,23
RTS0040391,41
RTS0040392,25
RTS0040393,12
RTS0040394,32
RTS0040395,27
RTS0040396,38
RTS0040397,30
RTS0040398,43
RTS0040399,38
RTS0040400,38
RTS0040401,33
RTS0040402,50
RTS0040403,24
RTS0040404,41
RTS0040405,13
RTS0040406,19
RTS0040407,20
RTS0040408,22
RTS0040409,13
RTS0040410,21
RTS0040411,38
RTS0040412,12
RTS0040413,29
RTS0040414,60
RTS0040415,42
RTS0040416,84
RTS0040417,31
RTS0040418,21
RTS0040419,67
RTS0040420,84
RTS0040421,15
RTS0040422,36
RTS0040423,41
RTS0040424,35
RTS0040425,14
RTS0040426,8
RTS0040428,14
RTS0040429,11
RTS0040430,7
RTS0040431,7
RTS0040432,11
RTS0040433,12
RTS0040434,10
RTS0040435,11
RTS0040436,49
RTS0040437,70
RTS0040438,94
RTS0040439,103
RTS0040440,78
RTS0040441,16
RTS0040442,16
RTS0040443,16
RTS0040444,9
RTS0040445,10
RTS0040446,9
RTS0040447,16
RTS0040448,16
RTS0040449,16
RTS0040450,16
RTS0040451,34
RTS0040452,40
RTS0040453,17
RTS0040454,25
RTS0040455,76
RTS0040456,27
RTS0040457,16
RTS0040458,8
RTS0040459,11
RTS0040460,24
RTS0040461,13
RTS0040462,8
RTS0040463,11
RTS0040464,15
RTS0040465,10
RTS0040466,14
RTS0040467,10
RTS0040468,9
RTS0040469,7
RTS0040470,1
RTS0040471,10
RTS0040472,7
RTS0040473,8
RTS0040474,9
RTS0040475,3
RTS0040476,6
RTS0040477,8
RTS0040478,12
RTS0040479,8
RTS0040480,10
RTS0040481,21
RTS0040482,23
RTS0040483,10
RTS0040484,26
RTS0040485,13
RTS0040486,7
RTS0040487,6
RTS0040488,7
RTS0040489,3
RTS0040490,3
RTS0040491,6
RTS0040492,15
RTS0040493,10
RTS0040494,13
RTS0040495,7
RTS0040496,17
RTS0040497,15
RTS0040498,8
RTS0040499,10
RTS0040500,12
RTS0040501,14
RTS0040502,6
RTS0040503,15
RTS0040504,6
RTS0040505,4
RTS0040506,4
RTS0040507,11
RTS0040508,9
RTS0040509,11
RTS0040510,4
RTS0040511,12
RTS0040512,10
RTS0040513,9
RTS0040514,7
RTS0040515,10
RTS0040516,15
RTS0040517,13
RTS0040518,14
RTS0040519,8
RTS0040520,7
RTS0040521,2
RTS0040522,4
RTS0040523,7
RTS0040524,3
RTS0040525,3
RTS0040526,16
RTS0040527,8
RTS0040528,10
RTS0040529,17
RTS0040530,7
RTS0040531,7
RTS0040532,19
RTS0040533,3
RTS0040534,13
RTS0040535,14
RTS0040536,12
RTS0040537,57
RTS0040538,26
RTS0040539,33
RTS0040540,36
RTS0040541,6
RTS0040542,7
RTS0040543,12
RTS0040544,4
RTS0040545,7
RTS0040546,5
RTS0040547,8
RTS0040548,7
RTS0040549,13
RTS0040550,13
RTS0040551,8
RTS0040552,10
RTS0040553,16
RTS0040554,11
RTS0040555,4
RTS0040556,14
RTS0040557,11
RTS0040558,7
RTS0040559,6
RTS0040560,12
RTS0040561,8
RTS0040562,6
RTS0040563,8
RTS0040564,19
RTS0040565,10
RTS0040566,11
RTS0040567,5
RTS0040568,14
RTS0040569,10
RTS0040570,9
RTS0040571,8
RTS0040572,3
RTS0040573,9
RTS0040574,11
RTS0040575,7
RTS0040576,9
RTS0040577,10
RTS0040578,8
RTS0040579,9
RTS0040580,15
RTS0040581,7
RTS0040582,11
RTS0040583,8
RTS0040584,4
RTS0040585,10
RTS0040586,11
RTS0040587,7
RTS0040588,14
RTS0040589,9
RTS0040590,13
RTS0040591,8
RTS0040592,7
RTS0040593,3
RTS0040594,13
RTS0040595,10
RTS0040596,15
RTS0040597,13
RTS0040598,9
RTS0040599,4
RTS0040600,15
RTS0040601,3
RTS0040602,6
RTS0040603,8
RTS0040604,13
RTS0040605,6
RTS0040606,6
RTS0040607,15
RTS0040608,14
RTS0040609,16
RTS0040610,10
RTS0040611,8
RTS0040612,10
RTS0040613,11
RTS0040614,8
RTS0040615,9
RTS0040616,11
RTS0040617,13
RTS0040618,6
RTS0040619,15
RTS0040620,10
RTS0040621,8
RTS0040622,9
RTS0040623,11
RTS0040624,14
RTS0040625,7
RTS0040626,7
RTS0040627,6
RTS0040628,12
RTS0040629,17
RTS0040630,11
RTS0040631,10
RTS0040632,17
RTS0040633,13
RTS0040634,21
RTS0040635,9
RTS0040636,11
RTS0040637,11
RTS0040638,7
RTS0040639,4
RTS0040640,7
RTS0040641,13
RTS0040642,17
RTS0040643,13
RTS0040644,15
RTS0040645,16
RTS0040646,13
RTS0040647,2
RTS0040648,13
RTS0040649,5
RTS0040650,10
RTS0040651,30
RTS0040652,6
RTS0040653,11
RTS0040654,12
RTS0040655,17
RTS0040656,9
RTS0040657,6
RTS0040658,7
RTS0040659,5
RTS0040660,15
RTS0040661,6
RTS0040662,6
RTS0040663,5
RTS0040664,5
RTS0040665,4
RTS0040666,7
RTS0040667,10
RTS0040668,5
RTS0040669,6
RTS0040670,9
RTS0040671,8
RTS0040672,10
RTS0040673,13
RTS0040674,10
RTS0040675,7
RTS0040676,26
RTS0040677,6
RTS0040678,53
RTS0040679,31
RTS0040680,51
RTS0040681,32
RTS0040682,27
RTS0040683,47
RTS0040684,83
RTS0040685,32
RTS0040686,7
RTS0040687,8
RTS0040688,7
RTS0040689,5
RTS0040690,9
RTS0040691,8
RTS0040692,8
RTS0040693,7
RTS0040694,8
RTS0040695,3
RTS0040696,7
RTS0040697,5
RTS0040698,11
RTS0040699,5
RTS0040700,8
RTS0040701,21
RTS0040702,49
RTS0040703,38
RTS0040704,43
RTS0040705,68
RTS0040706,5
RTS0040707,4
RTS0040708,6
RTS0040709,11
RTS0040710,6
RTS0040711,4
RTS0040712,7
RTS0040713,12
RTS0040714,11
RTS0040715,10
RTS0040716,5
RTS0040717,9
RTS0040718,5
RTS0040719,8
RTS0040720,10
RTS0040721,7
RTS0040722,8
RTS0040723,9
RTS0040724,8
RTS0040725,8
RTS0040726,25
RTS0040727,27
RTS0040728,29
RTS0040729,27
RTS0040730,24
RTS0040731,16
RTS0040732,13
RTS0040733,12
RTS0040734,20
RTS0040735,12
RTS0040736,104
RTS0040737,73
RTS0040738,46
RTS0040739,70
RTS0040740,87
RTS0040741,12
RTS0040742,9
RTS0040743,8
RTS0040744,13
RTS0040745,5
RTS0040746,13
RTS0040747,12
RTS0040748,13
RTS0040749,10
RTS0040750,22
RTS0040751,6
RTS0040752,12
RTS0040753,8
RTS0040754,3
RTS0040755,6
RTS0040756,10
RTS0040757,16
RTS0040758,7
RTS0040759,18
RTS0040760,17
RTS0040761,15
RTS0040762,14
RTS0040763,14
RTS0040764,16
RTS0040765,14
RTS0040766,9
RTS0040767,6
RTS0040768,11
RTS0040769,7
RTS0040770,12
RTS0040771,6
RTS0040772,9
RTS0040773,9
RTS0040774,9
RTS0040775,8
RTS0040776,14
RTS0040777,12
RTS0040778,24
RTS0040779,7
RTS0040780,15
RTS0040781,10
RTS0040782,28
RTS0040783,12
RTS0040784,9
RTS0040785,13
RTS0040786,3
RTS0040787,7
RTS0040788,7
RTS0040789,8
RTS0040790,10
RTS0040791,9
RTS0040792,14
RTS0040793,7
RTS0040794,4
RTS0040795,12
RTS0040796,12
RTS0040797,11
RTS0040798,12
RTS0040799,9
RTS0040800,6
RTS0040801,16
RTS0040802,18
RTS0040803,17
RTS0040804,12
RTS0040805,13
RTS0040806,6
RTS0040807,8
RTS0040808,11
RTS0040809,7
RTS0040810,8
RTS0040811,7
RTS0040812,11
RTS0040813,8
RTS0040814,8
RTS0040815,10
RTS0040816,13
RTS0040817,9
RTS0040818,16
RTS0040819,9
RTS0040820,22
RTS0040821,10
RTS0040822,8
RTS0040823,4
RTS0040824,19
RTS0040825,21
RTS0040826,11
RTS0040827,13
RTS0040828,11
RTS0040830,9
RTS0040831,7
RTS0040832,2
RTS0040833,5
RTS0040834,4
RTS0040836,34
RTS0040837,10
RTS0040838,34
RTS0040839,27
RTS0040840,21
RTS0040841,12
RTS0040842,27
RTS0040843,27
RTS0040844,19
RTS0040845,30
RTS0040846,10
RTS0040847,17
RTS0040848,9
RTS0040849,18
RTS0040850,22
RTS0040851,11
RTS0040852,16
RTS0040853,15
RTS0040854,11
RTS0040855,14
RTS0040856,8
RTS0040857,9
RTS0040858,7
RTS0040859,7
RTS0040860,10
RTS0040861,9
RTS0040862,10
RTS0040863,13
RTS0040864,13
RTS0040865,9
RTS0040866,6
RTS0040867,9
RTS0040868,8
RTS0040869,12
RTS0040870,6
RTS0040871,11
RTS0040872,18
RTS0040873,16
RTS0040874,22
RTS0040875,15
RTS0040876,17
RTS0040877,9
RTS0040878,7
RTS0040879,8
RTS0040880,9
RTS0040881,13
RTS0040882,8
RTS0040883,6
RTS0040884,8
RTS0040885,7
RTS0040886,92
RTS0040887,117
RTS0040888,95
RTS0040889,174
RTS0040890,109
RTS0040891,10
RTS0040892,11
RTS0040893,6
RTS0040894,6
RTS0040895,7
RTS0040896,5
RTS0040897,4
RTS0040898,9
RTS0040899,9
RTS0040900,9
RTS0040901,14
RTS0040902,9
RTS0040903,11
RTS0040904,16
RTS0040905,9
RTS0040906,16
RTS0040907,9
RTS0040908,13
RTS0040909,19
RTS0040910,10
RTS0040911,27
RTS0040912,26
RTS0040913,13
RTS0040914,26
RTS0040915,28
RTS0040916,7
RTS0040917,4
RTS0040918,14
RTS0040919,6
RTS0040920,4
RTS0040921,5
RTS0040922,17
RTS0040923,21
RTS0040924,6
RTS0040925,18
RTS0040926,6
RTS0040927,5
RTS0040928,4
RTS0040929,6
RTS0040930,5
RTS0040931,14
RTS0040932,11
RTS0040933,6
RTS0040934,14
RTS0040935,12
RTS0040936,11
RTS0040937,14
RTS0040938,10
RTS0040939,7
RTS0040940,12
RTS0040941,8
RTS0040942,7
RTS0040943,5
RTS0040944,13
RTS0040945,6
RTS0040946,44
RTS0040947,41
RTS0040948,64
RTS0040949,34
RTS0040950,40
RTS0040951,9
RTS0040952,7
RTS0040953,3
RTS0040954,11
RTS0040955,8
RTS0040956,17
RTS0040957,10
RTS0040958,10
RTS0040959,6
RTS0040960,10
RTS0040961,7
RTS0040962,7
RTS0040963,9
RTS0040964,9
RTS0040965,13
RTS0040966,15
RTS0040967,9
RTS0040968,10
RTS0040969,14
RTS0040970,6
RTS0040971,8
RTS0040972,10
RTS0040973,9
RTS0040974,5
RTS0040975,9
RTS0040976,6
RTS0040977,11
RTS0040978,4
RTS0040979,10
RTS0040980,9
RTS0040981,7
RTS0040982,8
RTS0040983,7
RTS0040984,16
RTS0040985,12
RTS0040986,17
RTS0040987,22
RTS0040988,10
RTS0040989,12
RTS0040990,7
RTS0040991,16
RTS0040992,11
RTS0040993,20
RTS0040994,19
RTS0040995,15
RTS0040996,9
RTS0040997,14
RTS0040998,9
RTS0040999,4
RTS0041000,9
RTS0041001,10
RTS0041002,12
RTS0041003,19
RTS0041004,17
RTS0041005,12
RTS0041006,27
RTS0041007,10
RTS0041008,19
RTS0041009,5
RTS0041010,7
RTS0041011,3
RTS0041012,7
RTS0041013,6
RTS0041014,10
RTS0041015,3
RTS0041016,10
RTS0041017,10
RTS0041018,11
RTS0041019,10
RTS0041020,7
RTS0041021,5
RTS0041022,9
RTS0041023,10
RTS0041024,16
RTS0041025,11
RTS0041026,16
RTS0041027,5
RTS0041028,9
RTS0041029,10
RTS0041030,8
RTS0041031,9
RTS0041032,18
RTS0041033,10
RTS0041034,18
RTS0041035,21
RTS0041036,7
RTS0041037,7
RTS0041038,17
RTS0041039,4
RTS0041040,5
RTS0041041,9
RTS0041042,11
RTS0041043,8
RTS0041044,5
RTS0041045,4
RTS0041046,81
RTS0041047,104
RTS0041048,58
RTS0041049,162
RTS0041050,186
RTS0041051,6
RTS0041052,13
RTS0041053,11
RTS0041054,18
RTS0041055,10
RTS0041056,10
RTS0041057,3
RTS0041058,23
RTS0041059,15
RTS0041060,24
RTS0041061,23
RTS0041062,9
RTS0041063,22
RTS0041064,16
RTS0041066,11
RTS0041067,9
RTS0041068,11
RTS0041069,7
RTS0041070,13
RTS0041071,6
RTS0041072,13
RTS0041073,6
RTS0041074,7
RTS0041075,10
RTS0041076,10
RTS0041077,10
RTS0041078,10
RTS0041079,5
RTS0041080,12
RTS0041081,16
RTS0041082,11
RTS0041083,11
RTS0041084,7
RTS0041085,10
RTS0041086,15
RTS0041087,12
RTS0041088,13
RTS0041089,5
RTS0041090,18
RTS0041091,4
RTS0041092,13
RTS0041093,8
RTS0041094,9
RTS0041095,10
RTS0041096,3
RTS0041097,9
RTS0041098,7
RTS0041099,7
RTS0041100,8
RTS0041101,11
RTS0041102,15
RTS0041103,7
RTS0041104,15
RTS0041105,12
RTS0041106,19
RTS0041107,22
RTS0041108,18
RTS0041109,14
RTS0041110,15
RTS0041111,11
RTS0041112,10
RTS0041113,13
RTS0041114,7
RTS0041115,8
RTS0041116,12
RTS0041117,15
RTS0041118,12
RTS0041119,12
RTS0041120,16
RTS0041121,15
RTS0041122,18
RTS0041123,6
RTS0041124,6
RTS0041125,14
RTS0041126,14
RTS0041127,14
RTS0041128,14
RTS0041129,12
RTS0041130,6
RTS0041131,22
RTS0041132,21
RTS0041133,16
RTS0041134,16
RTS0041135,28
RTS0041136,19
RTS0041137,10
RTS0041138,16
RTS0041139,18
RTS0041140,8
RTS0041141,13
RTS0041142,10
RTS0041143,4
RTS0041144,8
RTS0041145,10
RTS0041146,6
RTS0041147,9
RTS0041148,8
RTS0041149,14
RTS0041150,7
RTS0041151,11
RTS0041152,5
RTS0041153,9
RTS0041154,7
RTS0041155,11
RTS0041156,25
RTS0041157,13
RTS0041158,17
RTS0041159,16
RTS0041160,10
RTS0041161,9
RTS0041162,6
RTS0041163,5
RTS0041164,4
RTS0041165,7
RTS0041166,14
RTS0041167,6
RTS0041168,10
RTS0041169,7
RTS0041170,8
RTS0041171,4
RTS0041172,15
RTS0041173,7
RTS0041174,9
RTS0041175,9
RTS0041176,7
RTS0041177,13
RTS0041178,15
RTS0041179,6
RTS0041180,9
RTS0041181,11
RTS0041182,12
RTS0041183,6
RTS0041184,7
RTS0041185,8
RTS0041186,9
RTS0041187,7
RTS0041188,9
RTS0041189,11
RTS0041190,16
RTS0041191,22
RTS0041192,18
RTS0041193,36
RTS0041194,10
RTS0041195,14
RTS0041196,14
RTS0041197,7
RTS0041198,3
RTS0041199,10
RTS0041200,12
RTS0041201,6
RTS0041202,8
RTS0041203,8
RTS0041204,9
RTS0041205,3
RTS0041206,33
RTS0041207,89
RTS0041208,43
RTS0041209,86
RTS0041210,34
RTS0041211,41
RTS0041212,36
RTS0041213,58
RTS0041214,36
RTS0041215,28
RTS0041216,10
RTS0041217,13
RTS0041218,10
RTS0041219,12
RTS0041220,13
RTS0041221,9
RTS0041222,8
RTS0041223,10
RTS0041224,5
RTS0041225,9
RTS0041226,13
RTS0041227,13
RTS0041228,7
RTS0041229,14
RTS0041230,7
RTS0041231,19
RTS0041232,21
RTS0041233,33
RTS0041234,31
RTS0041235,19
RTS0041236,6
RTS0041237,5
RTS0041238,4
RTS0041239,6
RTS0041240,15
RTS0041241,7
RTS0041242,10
RTS0041243,8
RTS0041244,10
RTS0041246,10
RTS0041247,17
RTS0041248,8
RTS0041249,8
RTS0041250,12
RTS0041251,12
RTS0041252,12
RTS0041253,20
RTS0041254,21
RTS0041255,24
RTS0041256,8
RTS0041257,13
RTS0041258,10
RTS0041259,12
RTS0041260,11
RTS0041261,13
RTS0041262,8
RTS0041263,8
RTS0041265,11
RTS0041266,9
RTS0041267,7
RTS0041268,10
RTS0041269,16
RTS0041270,7
RTS0041271,10
RTS0041272,4
RTS0041273,10
RTS0041274,12
RTS0041275,8
RTS0041276,6
RTS0041277,10
RTS0041278,13
RTS0041279,15
RTS0041280,9
RTS0041281,10
RTS0041282,9
RTS0041283,11
RTS0041284,16
RTS0041285,4
RTS0041286,7
RTS0041287,9
RTS0041288,4
RTS0041289,7
RTS0041290,7
RTS0041291,9
RTS0041292,12
RTS0041293,12
RTS0041294,7
RTS0041295,7
RTS0041296,9
RTS0041297,9
RTS0041298,9
RTS0041299,13
RTS0041300,15
RTS0041301,4
RTS0041302,8
RTS0041303,9
RTS0041304,6
RTS0041305,8
RTS0041306,14
RTS0041307,7
RTS0041308,11
RTS0041309,9
RTS0041310,8
RTS0041311,9
RTS0041312,13
RTS0041313,12
RTS0041314,13
RTS0041315,8
RTS0041316,8
RTS0041317,4
RTS0041318,9
RTS0041319,2
RTS0041320,9
RTS0041321,10
RTS0041322,1
RTS0041323,11
RTS0041324,9
RTS0041325,9
RTS0041326,8
RTS0041327,5
RTS0041328,11
RTS0041329,11
RTS0041330,13
RTS0041331,8
RTS0041332,12
RTS0041333,3
RTS0041334,7
RTS0041335,3
RTS0041346,17
RTS0041347,24
RTS0041348,25
RTS0041349,21
RTS0041350,34
RTS0041351,8
RTS0041352,10
RTS0041353,15
RTS0041354,8
RTS0041355,6
RTS0041356,7
RTS0041357,11
RTS0041358,11
RTS0041359,7
RTS0041360,9
RTS0041361,7
RTS0041362,6
RTS0041363,12
RTS0041364,7
RTS0041365,9
RTS0041366,9
RTS0041367,7
RTS0041368,6
RTS0041369,6
RTS0041370,8
RTS0041371,7
RTS0041372,6
RTS0041373,7
RTS0041374,10
RTS0041375,8
RTS0041376,12
RTS0041377,6
RTS0041378,8
RTS0041379,4
RTS0041380,10
RTS0041381,11
RTS0041382,9
RTS0041383,9
RTS0041384,10
RTS0041385,8
RTS0041386,6
RTS0041387,8
RTS0041388,8
RTS0041389,9
RTS0041390,8
RTS0041391,6
RTS0041392,6
RTS0041393,6
RTS0041394,3
RTS0041395,8
RTS0041396,6
RTS0041397,10
RTS0041398,11
RTS0041399,1
RTS0041400,7
RTS0041401,5
RTS0041402,16
RTS0041403,2
RTS0041404,4
RTS0041405,8
RTS0041406,9
RTS0041407,15
RTS0041408,4
RTS0041409,4
RTS0041410,6
RTS0041411,8
RTS0041412,8
RTS0041413,8
RTS0041414,6
RTS0041415,10
RTS0041416,10
RTS0041417,6
RTS0041418,6
RTS0041419,15
RTS0041420,11
RTS0041421,7
RTS0041422,13
RTS0041423,8
RTS0041424,13
RTS0041425,6
RTS0041426,4
RTS0041427,13
RTS0041428,7
RTS0041429,15
RTS0041430,10
RTS0041431,11
RTS0041432,6
RTS0041433,6
RTS0041434,11
RTS0041435,14
RTS0041436,9
RTS0041437,7
RTS0041438,4
RTS0041439,10
RTS0041440,6
RTS0041441,6
RTS0041442,6
RTS0041443,17
RTS0041444,10
RTS0041445,11
RTS0041446,7
RTS0041447,7
RTS0041448,6
RTS0041449,6
RTS0041450,9
RTS0041451,8
RTS0041452,5
RTS0041453,12
RTS0041454,8
RTS0041455,7
RTS0041456,7
RTS0041457,12
RTS0041458,11
RTS0041459,18
RTS0041460,7
RTS0041461,3
RTS0041462,9
RTS0041463,6
RTS0041464,8
RTS0041465,9
RTS0041466,10
RTS0041467,19
RTS0041468,9
RTS0041469,16
RTS0041470,16
RTS0041471,8
RTS0041472,12
RTS0041473,9
RTS0041474,3
RTS0041475,13
RTS0041476,8
RTS0041477,6
RTS0041478,7
RTS0041479,11
RTS0041480,12
RTS0041481,9
RTS0041482,6
RTS0041483,5
RTS0041484,13
RTS0041485,8
RTS0041486,6
RTS0041487,4
RTS0041488,9
RTS0041489,9
RTS0041490,11
RTS0041491,13
RTS0041492,4
RTS0041493,4
RTS0041494,10
RTS0041495,6
RTS0041496,60
RTS0041497,50
RTS0041498,60
RTS0041499,99
RTS0041500,71
RTS0041501,13
RTS0041502,14
RTS0041503,8
RTS0041504,16
RTS0041505,11
RTS0041506,9
RTS0041507,6
RTS0041508,8
RTS0041509,10
RTS0041510,9
RTS0041511,8
RTS0041512,12
RTS0041513,18
RTS0041514,15
RTS0041515,10
RTS0041516,4
RTS0041517,7
RTS0041518,7
RTS0041519,13
RTS0041520,8
RTS0041521,10
RTS0041522,3
RTS0041523,7
RTS0041524,7
RTS0041525,7
RTS0041526,35
RTS0041527,57
RTS0041528,69
RTS0041529,20
RTS0041530,54
RTS0041531,10
RTS0041532,10
RTS0041533,4
RTS0041534,8
RTS0041535,2
RTS0041536,6
RTS0041537,6
RTS0041538,11
RTS0041540,7
RTS0041541,1
RTS0041542,7
RTS0041543,10
RTS0041544,11
RTS0041545,5
RTS0041546,8
RTS0041547,5
RTS0041548,8
RTS0041549,7
RTS0041550,15
RTS0041551,12
RTS0041552,11
RTS0041553,9
RTS0041554,13
RTS0041555,10
RTS0041556,8
RTS0041557,6
RTS0041558,7
RTS0041559,5
RTS0041560,7
RTS0041561,11
RTS0041562,15
RTS0041563,13
RTS0041564,12
RTS0041565,17
RTS0041566,20
RTS0041567,22
RTS0041568,21
RTS0041569,11
RTS0041570,21
RTS0041571,12
RTS0041572,8
RTS0041573,5
RTS0041574,4
RTS0041575,5
RTS0041576,7
RTS0041577,11
RTS0041578,7
RTS0041579,10
RTS0041580,8
RTS0041581,43
RTS0041582,45
RTS0041583,23
RTS0041584,46
RTS0041585,44
RTS0041586,12
RTS0041587,15
RTS0041588,8
RTS0041589,18
RTS0041590,6
RTS0041591,4
RTS0041592,7
RTS0041593,9
RTS0041594,7
RTS0041595,4
RTS0041596,4
RTS0041597,8
RTS0041598,3
RTS0041599,8
RTS0041600,3
RTS0041601,8
RTS0041602,4
RTS0041603,7
RTS0041604,7
RTS0041605,12
RTS0041606,7
RTS0041607,7
RTS0041608,10
RTS0041609,5
RTS0041610,9
RTS0041611,11
RTS0041612,6
RTS0041613,10
RTS0041614,9
RTS0041615,18
RTS0041616,15
RTS0041617,6
RTS0041618,9
RTS0041619,6
RTS0041620,7
RTS0041621,9
RTS0041622,6
RTS0041623,5
RTS0041624,6
RTS0041625,4
RTS0041626,24
RTS0041627,15
RTS0041628,18
RTS0041629,24
RTS0041630,15
RTS0041631,6
RTS0041632,15
RTS0041633,18
RTS0041634,17
RTS0041635,8
RTS0041636,36
RTS0041637,59
RTS0041638,69
RTS0041639,28
RTS0041640,52
RTS0041641,13
RTS0041642,6
RTS0041643,8
RTS0041644,11
RTS0041645,5
RTS0041646,11
RTS0041647,9
RTS0041648,23
RTS0041649,13
RTS0041650,16
RTS0041651,12
RTS0041652,15
RTS0041653,8
RTS0041654,23
RTS0041655,10
RTS0041656,9
RTS0041657,17
RTS0041658,13
RTS0041659,8
RTS0041660,9
RTS0041661,27
RTS0041662,15
RTS0041663,12
RTS0041664,9
RTS0041665,13
RTS0041666,8
RTS0041667,9
RTS0041668,7
RTS0041669,13
RTS0041670,8
RTS0041671,4
RTS0041672,6
RTS0041673,4
RTS0041674,6
RTS0041675,6
RTS0041676,9
RTS0041677,16
RTS0041678,8
RTS0041679,15
RTS0041680,13
RTS0041681,6
RTS0041682,9
RTS0041683,10
RTS0041684,4
RTS0041685,9
RTS0041686,19
RTS0041687,10
RTS0041688,22
RTS0041689,20
RTS0041690,36
RTS0041691,27
RTS0041692,6
RTS0041693,20
RTS0041694,3
RTS0041695,11
RTS0041696,7
RTS0041697,7
RTS0041698,7
RTS0041699,8
RTS0041700,3
RTS0041701,17
RTS0041702,14
RTS0041703,15
RTS0041704,13
RTS0041705,23
RTS0041706,12
RTS0041707,5
RTS0041708,7
RTS0041709,11
RTS0041710,8
RTS0041711,11
RTS0041712,12
RTS0041713,10
RTS0041714,16
RTS0041715,10
RTS0041716,107
RTS0041717,82
RTS0041718,107
RTS0041719,117
RTS0041720,88
RTS0041721,13
RTS0041722,8
RTS0041723,11
RTS0041724,13
RTS0041725,11
RTS0041726,4
RTS0041727,7
RTS0041728,10
RTS0041729,5
RTS0041730,5
RTS0041731,9
RTS0041732,10
RTS0041733,9
RTS0041734,10
RTS0041735,6
RTS0041736,12
RTS0041737,5
RTS0041738,14
RTS0041739,14
RTS0041740,9
RTS0041741,10
RTS0041742,11
RTS0041743,7
RTS0041744,8
RTS0041745,7
RTS0041746,17
RTS0041747,14
RTS0041748,9
RTS0041749,11
RTS0041750,9
RTS0041751,10
RTS0041752,7
RTS0041753,13
RTS0041754,12
RTS0041755,10
RTS0041756,27
RTS0041757,17
RTS0041758,14
RTS0041759,15
RTS0041760,17
RTS0041761,10
RTS0041762,12
RTS0041763,13
RTS0041764,7
RTS0041765,8
RTS0041766,10
RTS0041767,5
RTS0041768,11
RTS0041769,4
RTS0041770,13
RTS0041771,11
RTS0041772,13
RTS0041773,6
RTS0041774,6
RTS0041775,8
RTS0041776,13
RTS0041777,8
RTS0041778,11
RTS0041779,7
RTS0041780,6
RTS0041781,7
RTS0041782,11
RTS0041783,8
RTS0041784,8
RTS0041785,15
RTS0041786,13
RTS0041787,13
RTS0041788,10
RTS0041789,13
RTS0041790,10
RTS0041791,9
RTS0041793,13
RTS0041794,5
RTS0041795,13
RTS0041796,11
RTS0041797,18
RTS0041798,18
RTS0041799,17
RTS0041800,6
RTS0041801,8
RTS0041802,16
RTS0041803,16
RTS0041804,22
RTS0041805,11
RTS0041806,4
RTS0041807,3
RTS0041808,13
RTS0041809,7
RTS0041810,4
RTS0041811,10
RTS0041812,13
RTS0041813,13
RTS0041814,11
RTS0041815,12
RTS0041816,7
RTS0041817,4
RTS0041818,10
RTS0041819,6
RTS0041820,11
RTS0041821,19
RTS0041822,17
RTS0041823,6
RTS0041824,11
RTS0041825,8
RTS0041826,12
RTS0041827,17
RTS0041828,14
RTS0041829,11
RTS0041830,10
RTS0041831,5
RTS0041832,10
RTS0041833,14
RTS0041834,15
RTS0041835,10
RTS0041836,9
RTS0041837,12
RTS0041838,6
RTS0041839,10
RTS0041840,8
RTS0041841,7
RTS0041842,4
RTS0041843,11
RTS0041844,9
RTS0041845,7
RTS0041846,4
RTS0041847,6
RTS0041848,11
RTS0041849,4
RTS0041850,15
RTS0041851,15
RTS0041852,9
RTS0041853,2
RTS0041854,7
RTS0041855,11
RTS0041856,9
RTS0041857,5
RTS0041858,12
RTS0041859,10
RTS0041860,19
RTS0041861,13
RTS0041862,6
RTS0041863,5
RTS0041864,10
RTS0041865,6
RTS0041866,11
RTS0041867,10
RTS0041868,9
RTS0041869,12
RTS0041870,9
RTS0041871,3
RTS0041872,6
RTS0041873,6
RTS0041874,7
RTS0041875,6
RTS0041876,17
RTS0041877,25
RTS0041878,9
RTS0041879,34
RTS0041880,21
RTS0041881,7
RTS0041882,5
RTS0041883,18
RTS0041884,13
RTS0041885,10
RTS0041886,14
RTS0041887,35
RTS0041888,34
RTS0041889,21
RTS0041890,29
RTS0041891,21
RTS0041892,20
RTS0041893,26
RTS0041894,10
RTS0041895,17
RTS0041896,14
RTS0041897,11
RTS0041898,13
RTS0041899,15
RTS0041900,7
RTS0041901,11
RTS0041902,13
RTS0041903,12
RTS0041904,9
RTS0041905,10
RTS0041906,140
RTS0041907,11
RTS0041908,52
RTS0041909,6
RTS0041910,41
RTS0041911,15
RTS0041912,5
RTS0041913,7
RTS0041914,9
RTS0041915,9
RTS0041916,71
RTS0041917,124
RTS0041918,90
RTS0041919,255
RTS0041920,164
RTS0041922,7
RTS0041923,9
RTS0041924,11
RTS0041925,14
RTS0041926,6
RTS0041927,10
RTS0041928,9
RTS0041929,4
RTS0041930,11
RTS0041931,5
RTS0041932,11
RTS0041933,9
RTS0041934,9
RTS0041935,9
RTS0041936,3
RTS0041937,11
RTS0041938,8
RTS0041939,9
RTS0041940,15
RTS0041941,7
RTS0041942,11
RTS0041943,10
RTS0041944,11
RTS0041945,12
RTS0041946,10
RTS0041947,15
RTS0041948,5
RTS0041949,13
RTS0041950,12
RTS0041951,6
RTS0041952,23
RTS0041953,15
RTS0041954,25
RTS0041955,31
RTS0041956,9
RTS0041957,9
RTS0041958,13
RTS0041959,4
RTS0041960,6
RTS0041961,5
RTS0041962,8
RTS0041963,4
RTS0041964,9
RTS0041965,8
RTS0041966,29
RTS0041967,36
RTS0041968,9
RTS0041969,14
RTS0041971,14
RTS0041972,18
RTS0041973,13
RTS0041974,11
RTS0041975,16
RTS0041976,11
RTS0041977,19
RTS0041978,17
RTS0041979,11
RTS0041980,14
RTS0041981,32
RTS0041982,22
RTS0041983,38
RTS0041984,17
RTS0041985,27
RTS0041986,12
RTS0041987,20
RTS0041988,6
RTS0041989,11
RTS0041990,7
RTS0041991,8
RTS0041992,10
RTS0041993,15
RTS0041994,13
RTS0041995,10
RTS0041996,6
RTS0041997,8
RTS0041998,9
RTS0041999,9
RTS0042000,8
RTS0042001,7
RTS0042002,5
RTS0042003,5
RTS0042004,13
RTS0042005,11
RTS0042006,8
RTS0042007,11
RTS0042008,13
RTS0042009,12
RTS0042010,8
RTS0042011,15
RTS0042012,15
RTS0042013,17
RTS0042014,10
RTS0042015,16
RTS0042016,5
RTS0042017,9
RTS0042018,7
RTS0042019,8
RTS0042020,8
RTS0042021,18
RTS0042022,18
RTS0042023,28
RTS0042024,19
RTS0042025,22
RTS0042026,8
RTS0042027,7
RTS0042028,3
RTS0042029,9
RTS0042030,5
RTS0042031,12
RTS0042032,9
RTS0042033,10
RTS0042034,10
RTS0042035,10
RTS0042036,7
RTS0042037,22
RTS0042038,7
RTS0042039,16
RTS0042040,12
RTS0042041,4
RTS0042042,5
RTS0042043,8
RTS0042044,2
RTS0042045,11
RTS0042046,16
RTS0042047,17
RTS0042048,21
RTS0042049,8
RTS0042050,15
RTS0042051,12
RTS0042052,15
RTS0042053,14
RTS0042054,7
RTS0042055,16
RTS0042056,5
RTS0042057,9
RTS0042058,10
RTS0042059,14
RTS0042060,13
RTS0042061,11
RTS0042062,20
RTS0042063,24
RTS0042064,18
RTS0042065,20
RTS0042066,10
RTS0042067,13
RTS0042068,12
RTS0042069,11
RTS0042071,6
RTS0042072,4
RTS0042073,10
RTS0042074,6
RTS0042075,8
RTS0042076,17
RTS0042077,5
RTS0042078,9
RTS0042079,13
RTS0042080,11
RTS0042081,14
RTS0042082,15
RTS0042083,12
RTS0042084,17
RTS0042085,14
RTS0042086,6
RTS0042087,10
RTS0042088,8
RTS0042089,8
RTS0042090,6
RTS0042091,15
RTS0042092,6
RTS0042093,8
RTS0042094,5
RTS0042095,7
RTS0042096,10
RTS0042097,5
RTS0042098,9
RTS0042099,11
RTS0042100,13
RTS0042101,11
RTS0042102,12
RTS0042103,8
RTS0042104,8
RTS0042105,9
RTS0042106,12
RTS0042107,8
RTS0042108,9
RTS0042109,11
RTS0042110,8
RTS0042111,11
RTS0042112,9
RTS0042113,8
RTS0042114,14
RTS0042115,10
RTS0042116,5
RTS0042117,8
RTS0042118,6
RTS0042119,11
RTS0042120,3
RTS0042121,9
RTS0042122,7
RTS0042123,7
RTS0042124,5
RTS0042125,12
RTS0042126,13
RTS0042127,10
RTS0042128,17
RTS0042129,17
RTS0042130,18
RTS0042131,9
RTS0042132,15
RTS0042133,12
RTS0042134,13
RTS0042135,14
RTS0042136,7
RTS0042137,8
RTS0042138,5
RTS0042139,8
RTS0042140,11
RTS0042141,8
RTS0042142,10
RTS0042143,14
RTS0042144,8
RTS0042145,7
RTS0042146,27
RTS0042147,15
RTS0042148,36
RTS0042149,21
RTS0042150,28
RTS0042151,8
RTS0042152,10
RTS0042153,12
RTS0042154,18
RTS0042155,9
RTS0042156,9
RTS0042157,5
RTS0042158,9
RTS0042159,10
RTS0042160,5
RTS0042161,9
RTS0042162,12
RTS0042163,10
RTS0042164,11
RTS0042165,7
RTS0042166,13
RTS0042167,11
RTS0042168,8
RTS0042169,6
RTS0042170,9
RTS0042171,9
RTS0042172,5
RTS0042173,7
RTS0042174,13
RTS0042175,11
RTS0042176,7
RTS0042177,9
RTS0042178,7
RTS0042179,10
RTS0042180,9
RTS0042181,11
RTS0042182,9
RTS0042183,11
RTS0042184,9
RTS0042185,6
RTS0042186,5
RTS0042187,5
RTS0042188,6
RTS0042189,7
RTS0042190,7
RTS0042191,17
RTS0042192,19
RTS0042193,10
RTS0042194,18
RTS0042195,9
RTS0042196,11
RTS0042197,15
RTS0042198,10
RTS0042199,16
RTS0042200,8
RTS0042201,10
RTS0042202,8
RTS0042203,9
RTS0042204,4
RTS0042205,12
RTS0042206,6
RTS0042207,5
RTS0042208,8
RTS0042209,8
RTS0042210,10
RTS0042211,5
RTS0042212,4
RTS0042213,9
RTS0042214,6
RTS0042215,7
RTS0042216,11
RTS0042217,5
RTS0042218,11
RTS0042219,8
RTS0042220,12
RTS0042221,5
RTS0042222,11
RTS0042223,7
RTS0042224,10
RTS0042225,9
RTS0042226,26
RTS0042227,15
RTS0042228,33
RTS0042229,20
RTS0042230,34
RTS0042231,24
RTS0042232,29
RTS0042233,37
RTS0042234,27
RTS0042235,20
RTS0042236,21
RTS0042237,32
RTS0042238,25
RTS0042239,17
RTS0042240,41
RTS0042241,10
RTS0042242,5
RTS0042243,7
RTS0042244,6
RTS0042245,6
RTS0042246,55
RTS0042247,71
RTS0042248,137
RTS0042249,60
RTS0042250,74
RTS0042251,6
RTS0042252,12
RTS0042253,9
RTS0042254,9
RTS0042255,4
RTS0042256,16
RTS0042257,12
RTS0042258,14
RTS0042259,9
RTS0042260,7
RTS0042261,23
RTS0042262,21
RTS0042263,28
RTS0042264,28
RTS0042265,29
RTS0042266,11
RTS0042267,10
RTS0042268,8
RTS0042269,6
RTS0042270,8
RTS0042271,13
RTS0042272,5
RTS0042273,10
RTS0042274,7
RTS0042275,6
RTS0042276,17
RTS0042277,18
RTS0042278,15
RTS0042279,14
RTS0042280,9
RTS0042281,8
RTS0042282,5
RTS0042283,3
RTS0042284,16
RTS0042285,7
RTS0042286,15
RTS0042287,73
RTS0042288,60
RTS0042289,85
RTS0042290,71
RTS0042291,21
RTS0042292,27
RTS0042293,19
RTS0042294,19
RTS0042295,20
RTS0042296,7
RTS0042297,6
RTS0042298,8
RTS0042299,6
RTS0042300,6
RTS0042301,9
RTS0042302,10
RTS0042303,9
RTS0042304,9
RTS0042305,5
RTS0042306,14
RTS0042307,18
RTS0042308,24
RTS0042309,21
RTS0042310,26
RTS0042311,6
RTS0042312,5
RTS0042313,13
RTS0042314,5
RTS0042315,12
RTS0042316,8
RTS0042317,5
RTS0042318,5
RTS0042319,13
RTS0042320,8
RTS0042321,8
RTS0042322,9
RTS0042323,8
RTS0042324,13
RTS0042325,4
RTS0042326,10
RTS0042327,11
RTS0042328,15
RTS0042329,8
RTS0042330,8
RTS0042331,9
RTS0042332,9
RTS0042333,13
RTS0042334,13
RTS0042335,8
RTS0042336,6
RTS0042337,9
RTS0042338,12
RTS0042339,4
RTS0042340,11
RTS0042341,9
RTS0042342,12
RTS0042343,17
RTS0042344,12
RTS0042345,21
RTS0042346,9
RTS0042347,13
RTS0042348,7
RTS0042349,9
RTS0042350,8
RTS0042351,8
RTS0042352,12
RTS0042353,15
RTS0042354,13
RTS0042355,9
RTS0042356,10
RTS0042357,12
RTS0042358,19
RTS0042359,6
RTS0042360,7
RTS0042361,17
RTS0042362,22
RTS0042363,21
RTS0042364,11
RTS0042365,17
RTS0042366,15
RTS0042367,18
RTS0042368,19
RTS0042369,4
RTS0042370,19
RTS0042371,11
RTS0042372,16
RTS0042373,14
RTS0042374,13
RTS0042375,7
RTS0042376,6
RTS0042377,6
RTS0042378,10
RTS0042379,12
RTS0042380,4
RTS0042381,9
RTS0042382,10
RTS0042383,24
RTS0042384,12
RTS0042385,18
RTS0042386,14
RTS0042387,15
RTS0042388,19
RTS0042389,24
RTS0042390,23
RTS0042391,5
RTS0042392,8
RTS0042393,9
RTS0042394,11
RTS0042395,4
RTS0042396,9
RTS0042397,12
RTS0042398,10
RTS0042399,8
RTS0042400,19
RTS0042401,8
RTS0042402,12
RTS0042403,9
RTS0042404,12
RTS0042405,17
RTS0042406,10
RTS0042407,8
RTS0042408,12
RTS0042409,8
RTS0042410,5
RTS0042411,12
RTS0042412,15
RTS0042413,21
RTS0042414,20
RTS0042415,15
RTS0042416,63
RTS0042417,71
RTS0042418,74
RTS0042419,58
RTS0042420,44
RTS0042421,10
RTS0042422,10
RTS0042423,9
RTS0042424,7
RTS0042425,10
RTS0042426,11
RTS0042427,15
RTS0042428,11
RTS0042429,8
RTS0042430,6
RTS0042431,6
RTS0042432,10
RTS0042433,5
RTS0042434,10
RTS0042435,11
RTS0042436,21
RTS0042437,10
RTS0042438,13
RTS0042439,17
RTS0042440,15
RTS0042441,27
RTS0042442,32
RTS0042443,19
RTS0042444,28
RTS0042445,18
RTS0042446,17
RTS0042447,7
RTS0042448,13
RTS0042449,8
RTS0042450,3
RTS0042451,12
RTS0042452,7
RTS0042453,14
RTS0042454,6
RTS0042455,4
RTS0042456,9
RTS0042457,6
RTS0042458,8
RTS0042460,11
RTS0042461,32
RTS0042462,15
RTS0042463,24
RTS0042464,37
RTS0042465,25
RTS0042466,17
RTS0042467,10
RTS0042468,9
RTS0042469,13
RTS0042470,7
RTS0042471,30
RTS0042472,20
RTS0042473,40
RTS0042474,29
RTS0042475,37
RTS0042476,15
RTS0042477,5
RTS0042478,7
RTS0042479,5
RTS0042480,6
RTS0042481,15
RTS0042482,20
RTS0042483,62
RTS0042484,34
RTS0042485,20
RTS0042486,8
RTS0042487,18
RTS0042488,12
RTS0042489,8
RTS0042490,5
RTS0042491,7
RTS0042492,11
RTS0042493,8
RTS0042494,7
RTS0042495,9
RTS0042496,6
RTS0042497,6
RTS0042498,9
RTS0042499,5
RTS0042500,7
RTS0042501,7
RTS0042502,6
RTS0042503,10
RTS0042504,6
RTS0042505,12
RTS0042506,10
RTS0042507,7
RTS0042508,4
RTS0042509,10
RTS0042510,7
RTS0042515,6
RTS0042522,7
RTS0042526,9
RTS0042527,10
RTS0042528,7
RTS0042529,9
RTS0042530,6
RTS0042531,6
RTS0042532,5
RTS0042533,8
RTS0042534,10
RTS0042535,11
RTS0042536,10
RTS0042537,19
RTS0042538,9
RTS0042539,13
RTS0042540,18
RTS0042541,5
RTS0042542,8
RTS0042543,6
RTS0042544,6
RTS0042545,6
RTS0042546,10
RTS0042547,6
RTS0042548,10
RTS0042549,6
RTS0042550,7
RTS0042551,13
RTS0042552,7
RTS0042553,6
RTS0042554,4
RTS0042555,7
RTS0042556,11
RTS0042557,16
RTS0042558,6
RTS0042559,17
RTS0042560,13
RTS0042561,6
RTS0042562,7
RTS0042563,17
RTS0042564,9
RTS0042565,8
RTS0042566,15
RTS0042567,11
RTS0042568,21
RTS0042569,26
RTS0042570,15
RTS0042571,18
RTS0042572,13
RTS0042573,24
RTS0042574,23
RTS0042575,19
RTS0042576,6
RTS0042577,24
RTS0042578,13
RTS0042579,13
RTS0042580,15
RTS0042581,9
RTS0042582,6
RTS0042583,21
RTS0042584,8
RTS0042585,3
RTS0042586,11
RTS0042587,26
RTS0042588,15
RTS0042589,7
RTS0042590,18
RTS0042591,7
RTS0042592,11
RTS0042593,7
RTS0042594,8
RTS0042595,6
RTS0042596,13
RTS0042597,17
RTS0042598,15
RTS0042599,9
RTS0042600,11
RTS0042601,5
RTS0042602,11
RTS0042603,7
RTS0042604,7
RTS0042605,19
RTS0042606,11
RTS0042607,13
RTS0042608,6
RTS0042609,10
RTS0042610,7
RTS0042611,14
RTS0042612,15
RTS0042613,16
RTS0042614,10
RTS0042615,17
RTS0042616,4
RTS0042617,5
RTS0042618,10
RTS0042619,10
RTS0042620,5
RTS0042621,2
RTS0042622,5
RTS0042623,6
RTS0042624,8
RTS0042625,8
RTS0042626,10
RTS0042627,8
RTS0042628,4
RTS0042629,13
RTS0042630,13
RTS0042631,9
RTS0042633,7
RTS0042634,8
RTS0042635,10
RTS0042636,21
RTS0042637,23
RTS0042638,37
RTS0042639,26
RTS0042640,22
RTS0042641,8
RTS0042642,8
RTS0042643,4
RTS0042644,3
RTS0042645,5
RTS0042646,8
RTS0042647,12
RTS0042648,18
RTS0042649,9
RTS0042650,11
RTS0042651,6
RTS0042652,8
RTS0042653,6
RTS0042654,7
RTS0042655,7
RTS0042656,17
RTS0042657,17
RTS0042658,21
RTS0042659,19
RTS0042660,18
RTS0042661,12
RTS0042662,6
RTS0042663,9
RTS0042664,5
RTS0042665,1
RTS0042666,7
RTS0042667,7
RTS0042668,10
RTS0042669,13
RTS0042670,8
RTS0042671,46
RTS0042672,20
RTS0042673,47
RTS0042674,27
RTS0042675,47
RTS0042676,7
RTS0042678,10
RTS0042679,20
RTS0042680,14
RTS0042681,38
RTS0042682,43
RTS0042683,33
RTS0042684,13
RTS0042685,38
RTS0042686,22
RTS0042687,14
RTS0042688,13
RTS0042689,11
RTS0042690,3
RTS0042691,8
RTS0042692,8
RTS0042693,10
RTS0042694,1
RTS0042695,6
RTS0042696,6
RTS0042697,6
RTS0042698,6
RTS0042699,5
RTS0042700,7
RTS0042701,8
RTS0042702,7
RTS0042703,7
RTS0042704,4
RTS0042705,11
RTS0042706,9
RTS0042707,8
RTS0042708,15
RTS0042709,9
RTS0042710,13
RTS0042711,31
RTS0042712,18
RTS0042713,16
RTS0042714,18
RTS0042715,10
RTS0042716,12
RTS0042717,1
RTS0042718,10
RTS0042719,5
RTS0042720,6
RTS0042721,29
RTS0042722,13
RTS0042723,13
RTS0042724,23
RTS0042725,23
RTS0042726,7
RTS0042727,6
RTS0042728,11
RTS0042729,13
RTS0042730,15
RTS0042731,6
RTS0042732,21
RTS0042733,8
RTS0042734,6
RTS0042735,5
RTS0042736,24
RTS0042737,26
RTS0042738,38
RTS0042739,12
RTS0042740,27
RTS0042741,7
RTS0042742,5
RTS0042743,8
RTS0042744,9
RTS0042745,7
RTS0042746,9
RTS0042747,14
RTS0042748,9
RTS0042749,8
RTS0042750,5
RTS0042751,9
RTS0042752,9
RTS0042753,11
RTS0042755,5
RTS0042756,9
RTS0042757,16
RTS0042758,7
RTS0042759,5
RTS0042760,14
RTS0042761,7
RTS0042763,7
RTS0042764,9
RTS0042765,8
RTS0042766,17
RTS0042767,22
RTS0042768,11
RTS0042769,20
RTS0042770,15
RTS0042771,9
RTS0042772,12
RTS0042773,8
RTS0042774,17
RTS0042775,8
RTS0042776,3
RTS0042777,6
RTS0042778,10
RTS0042779,8
RTS0042780,12
RTS0042781,6
RTS0042782,11
RTS0042783,15
RTS0042784,13
RTS0042785,13
RTS0042786,20
RTS0042787,4
RTS0042788,6
RTS0042789,8
RTS0042790,8
RTS0042791,136
RTS0042792,26
RTS0042793,52
RTS0042794,49
RTS0042795,78
RTS0042796,9
RTS0042797,8
RTS0042798,9
RTS0042799,6
RTS0042800,7
RTS0042801,11
RTS0042802,7
RTS0042803,12
RTS0042804,8
RTS0042805,9
RTS0042806,10
RTS0042807,10
RTS0042808,11
RTS0042809,10
RTS0042810,13
RTS0042811,19
RTS0042812,21
RTS0042813,16
RTS0042814,12
RTS0042815,17
RTS0042816,9
RTS0042817,9
RTS0042818,8
RTS0042819,9
RTS0042820,6
RTS0042821,12
RTS0042822,15
RTS0042823,7
RTS0042824,7
RTS0042825,9
RTS0042826,17
RTS0042827,12
RTS0042828,17
RTS0042829,8
RTS0042830,14
RTS0042831,6
RTS0042832,12
RTS0042833,9
RTS0042834,8
RTS0042835,10
RTS0042836,10
RTS0042837,12
RTS0042838,6
RTS0042839,6
RTS0042840,5
RTS0042841,11
RTS0042842,15
RTS0042843,11
RTS0042844,14
RTS0042845,8
RTS0042846,10
RTS0042847,36
RTS0042848,42
RTS0042849,11
RTS0042850,8
RTS0042851,16
RTS0042852,12
RTS0042853,11
RTS0042854,6
RTS0042855,4
RTS0042856,5
RTS0042857,10
RTS0042858,17
RTS0042859,15
RTS0042860,8
RTS0042861,16
RTS0042862,7
RTS0042863,10
RTS0042864,11
RTS0042865,11
RTS0042866,14
RTS0042867,18
RTS0042868,8
RTS0042869,12
RTS0042870,9
RTS0042871,3
RTS0042872,12
RTS0042873,7
RTS0042874,2
RTS0042875,10
RTS0042876,21
RTS0042877,11
RTS0042878,9
RTS0042879,10
RTS0042880,15
RTS0042881,11
RTS0042882,14
RTS0042883,23
RTS0042884,23
RTS0042885,16
RTS0042886,18
RTS0042887,8
RTS0042888,10
RTS0042889,6
RTS0042890,11
RTS0042891,7
RTS0042892,7
RTS0042893,6
RTS0042894,7
RTS0042895,13
RTS0042896,48
RTS0042897,13
RTS0042898,22
RTS0042899,33
RTS0042900,28
RTS0042901,6
RTS0042902,11
RTS0042903,10
RTS0042904,6
RTS0042905,9
RTS0042906,10
RTS0042907,5
RTS0042908,15
RTS0042909,11
RTS0042910,7
RTS0042911,8
RTS0042912,7
RTS0042913,9
RTS0042914,8
RTS0042915,6
RTS0042916,8
RTS0042917,14
RTS0042918,8
RTS0042919,15
RTS0042920,7
RTS0042921,19
RTS0042922,11
RTS0042923,10
RTS0042924,8
RTS0042925,12
RTS0042926,10
RTS0042927,6
RTS0042928,15
RTS0042929,11
RTS0042930,6
RTS0042931,6
RTS0042932,3
RTS0042933,12
RTS0042934,6
RTS0042935,6
RTS0042936,21
RTS0042937,22
RTS0042938,17
RTS0042939,27
RTS0042940,16
RTS0042941,89
RTS0042942,96
RTS0042943,151
RTS0042944,88
RTS0042945,56
RTS0042946,13
RTS0042947,10
RTS0042948,9
RTS0042949,9
RTS0042950,14
RTS0042951,15
RTS0042952,7
RTS0042953,16
RTS0042954,7
RTS0042955,13
RTS0042956,12
RTS0042957,11
RTS0042958,15
RTS0042959,16
RTS0042960,13
RTS0042961,12
RTS0042962,12
RTS0042963,7
RTS0042964,17
RTS0042965,24
RTS0042966,5
RTS0042967,4
RTS0042968,14
RTS0042969,12
RTS0042970,9
RTS0042971,27
RTS0042972,11
RTS0042973,20
RTS0042974,13
RTS0042975,9
RTS0042976,13
RTS0042977,19
RTS0042978,19
RTS0042979,16
RTS0042980,8
RTS0042981,12
RTS0042982,5
RTS0042983,11
RTS0042984,11
RTS0042985,17
RTS0042986,13
RTS0042987,7
RTS0042988,8
RTS0042989,13
RTS0042990,13
RTS0042991,15
RTS0042992,6
RTS0042993,16
RTS0042994,6
RTS0042995,15
RTS0042996,8
RTS0042997,5
RTS0042998,7
RTS0042999,10
RTS0043000,7
RTS0043001,11
RTS0043002,15
RTS0043003,9
RTS0043004,7
RTS0043005,9
RTS0043006,13
RTS0043007,20
RTS0043008,9
RTS0043009,10
RTS0043010,11
RTS0043011,9
RTS0043012,13
RTS0043013,15
RTS0043014,9
RTS0043015,9
RTS0043016,7
RTS0043017,10
RTS0043018,8
RTS0043019,11
RTS0043020,4
RTS0043021,14
RTS0043022,15
RTS0043023,22
RTS0043024,13
RTS0043025,22
RTS0043026,8
RTS0043027,17
RTS0043028,10
RTS0043029,15
RTS0043030,14
RTS0043031,5
RTS0043032,11
RTS0043033,7
RTS0043034,12
RTS0043035,7
RTS0043036,11
RTS0043037,7
RTS0043038,13
RTS0043039,8
RTS0043040,12
RTS0043041,10
RTS0043042,8
RTS0043043,6
RTS0043044,11
RTS0043045,7
RTS0043046,7
RTS0043047,7
RTS0043048,10
RTS0043049,12
RTS0043050,11
RTS0043051,9
RTS0043052,11
RTS0043053,17
RTS0043054,10
RTS0043055,14
RTS0043056,6
RTS0043057,9
RTS0043058,13
RTS0043059,12
RTS0043060,10
RTS0043061,15
RTS0043062,9
RTS0043063,15
RTS0043064,9
RTS0043065,7
RTS0043066,18
RTS0043067,15
RTS0043068,8
RTS0043069,9
RTS0043070,10
RTS0043071,9
RTS0043072,8
RTS0043073,6
RTS0043074,18
RTS0043075,10
RTS0043076,8
RTS0043077,10
RTS0043078,5
RTS0043079,5
RTS0043080,8
RTS0043081,8
RTS0043082,14
RTS0043083,13
RTS0043084,10
RTS0043085,8
RTS0043086,10
RTS0043087,7
RTS0043088,14
RTS0043089,10
RTS0043090,10
RTS0043091,11
RTS0043092,2
RTS0043093,5
RTS0043094,9
RTS0043095,10
RTS0043096,12
RTS0043097,3
RTS0043098,9
RTS0043099,10
RTS0043100,6
RTS0043101,12
RTS0043102,7
RTS0043103,13
RTS0043104,2
RTS0043105,10
RTS0043106,13
RTS0043107,12
RTS0043108,7
RTS0043109,11
RTS0043110,11
RTS0043111,22
RTS0043112,19
RTS0043113,25
RTS0043114,22
RTS0043115,8
RTS0043116,18
RTS0043117,8
RTS0043118,8
RTS0043119,7
RTS0043120,5
RTS0043121,10
RTS0043122,10
RTS0043123,9
RTS0043124,7
RTS0043125,6
RTS0043126,17
RTS0043127,11
RTS0043128,14
RTS0043129,6
RTS0043130,13
RTS0043131,5
RTS0043132,8
RTS0043133,3
RTS0043134,11
RTS0043135,13
RTS0043136,13
RTS0043137,11
RTS0043138,16
RTS0043139,8
RTS0043140,12
RTS0043141,13
RTS0043142,6
RTS0043143,9
RTS0043144,8
RTS0043145,9
RTS0043146,9
RTS0043147,9
RTS0043148,12
RTS0043149,14
RTS0043150,7
RTS0043151,13
RTS0043152,13
RTS0043153,6
RTS0043154,10
RTS0043155,17
RTS0043156,26
RTS0043157,15
RTS0043159,16
RTS0043160,37
RTS0043161,12
RTS0043162,20
RTS0043163,10
RTS0043164,7
RTS0043165,12
RTS0043167,10
RTS0043168,13
RTS0043169,17
RTS0043170,6
RTS0043171,10
RTS0043172,17
RTS0043173,10
RTS0043174,18
RTS0043175,11
RTS0043176,5
RTS0043177,13
RTS0043178,19
RTS0043179,10
RTS0043180,11
RTS0043181,8
RTS0043182,12
RTS0043183,5
RTS0043184,6
RTS0043185,12
RTS0043186,43
RTS0043187,31
RTS0043188,24
RTS0043189,25
RTS0043190,30
RTS0043191,13
RTS0043192,10
RTS0043193,7
RTS0043194,6
RTS0043195,8
RTS0043196,9
RTS0043197,12
RTS0043198,9
RTS0043199,8
RTS0043200,10
RTS0043201,18
RTS0043202,14
RTS0043203,9
RTS0043204,20
RTS0043205,19
RTS0043206,16
RTS0043207,11
RTS0043208,12
RTS0043209,11
RTS0043210,8
RTS0043211,11
RTS0043212,13
RTS0043213,18
RTS0043214,12
RTS0043215,18
RTS0043216,8
RTS0043217,5
RTS0043218,10
RTS0043219,27
RTS0043220,19
RTS0043221,3
RTS0043222,12
RTS0043223,14
RTS0043224,6
RTS0043225,11
RTS0043226,13
RTS0043227,8
RTS0043228,10
RTS0043229,13
RTS0043230,19
RTS0043231,14
RTS0043232,16
RTS0043233,12
RTS0043234,5
RTS0043235,7
RTS0043236,10
RTS0043237,8
RTS0043238,3
RTS0043239,8
RTS0043240,9
RTS0043241,10
RTS0043242,10
RTS0043243,3
RTS0043244,9
RTS0043245,7
RTS0043246,15
RTS0043247,22
RTS0043248,7
RTS0043249,10
RTS0043250,19
RTS0043251,8
RTS0043252,3
RTS0043253,14
RTS0043254,19
RTS0043255,9
RTS0043256,11
RTS0043257,8
RTS0043258,6
RTS0043259,14
RTS0043260,12
RTS0043261,25
RTS0043262,21
RTS0043263,11
RTS0043264,15
RTS0043265,14
RTS0043266,9
RTS0043267,11
RTS0043268,10
RTS0043269,25
RTS0043270,22
RTS0043271,21
RTS0043272,20
RTS0043273,13
RTS0043274,19
RTS0043275,15
RTS0043276,6
RTS0043277,21
RTS0043278,18
RTS0043279,22
RTS0043280,3
RTS0043281,20
RTS0043282,22
RTS0043283,23
RTS0043284,29
RTS0043285,11
RTS0043286,22
RTS0043287,33
RTS0043288,33
RTS0043289,29
RTS0043290,12
RTS0043291,39
RTS0043292,22
RTS0043293,11
RTS0043294,19
RTS0043295,19
RTS0043296,6
RTS0043297,8
RTS0043299,7
RTS0043300,15
RTS0043301,9
RTS0043302,6
RTS0043303,15
RTS0043304,13
RTS0043305,8
RTS0043306,9
RTS0043307,6
RTS0043308,5
RTS0043309,9
RTS0043310,12
RTS0043311,29
RTS0043312,21
RTS0043313,38
RTS0043314,24
RTS0043315,15
RTS0043316,13
RTS0043317,10
RTS0043318,6
RTS0043319,10
RTS0043320,8
RTS0043321,11
RTS0043322,12
RTS0043323,5
RTS0043324,15
RTS0043325,9
RTS0043326,5
RTS0043327,7
RTS0043328,10
RTS0043329,14
RTS0043330,9
RTS0043331,7
RTS0043332,12
RTS0043333,4
RTS0043334,11
RTS0043335,8
RTS0043336,9
RTS0043337,7
RTS0043338,9
RTS0043339,12
RTS0043340,5
RTS0043341,9
RTS0043342,12
RTS0043343,8
RTS0043344,12
RTS0043345,8
RTS0043346,11
RTS0043347,8
RTS0043348,10
RTS0043349,6
RTS0043350,15
RTS0043351,21
RTS0043352,23
RTS0043353,19
RTS0043354,12
RTS0043355,13
RTS0043356,17
RTS0043357,12
RTS0043358,16
RTS0043359,19
RTS0043360,20
RTS0043361,18
RTS0043362,17
RTS0043363,13
RTS0043364,15
RTS0043365,14
RTS0043366,3
RTS0043367,9
RTS0043368,13
RTS0043369,10
RTS0043370,9
RTS0043371,29
RTS0043372,16
RTS0043373,24
RTS0043374,7
RTS0043375,18
RTS0043376,27
RTS0043377,58
RTS0043378,35
RTS0043379,38
RTS0043380,45
RTS0043381,15
RTS0043382,15
RTS0043383,18
RTS0043384,21
RTS0043385,14
RTS0043386,9
RTS0043387,13
RTS0043388,7
RTS0043389,13
RTS0043390,11
RTS0043391,9
RTS0043392,11
RTS0043393,9
RTS0043394,4
RTS0043395,5
RTS0043396,25
RTS0043397,19
RTS0043398,14
RTS0043399,20
RTS0043400,6
RTS0043401,14
RTS0043402,9
RTS0043403,10
RTS0043404,6
RTS0043405,4
RTS0043406,9
RTS0043407,8
RTS0043408,5
RTS0043409,4
RTS0043410,15
RTS0043411,17
RTS0043412,7
RTS0043413,11
RTS0043414,8
RTS0043415,6
RTS0043416,9
RTS0043417,9
RTS0043418,9
RTS0043419,11
RTS0043420,6
RTS0043421,9
RTS0043422,8
RTS0043423,10
RTS0043424,8
RTS0043425,16
RTS0043426,8
RTS0043427,13
RTS0043428,11
RTS0043429,10
RTS0043430,12
RTS0043431,4
RTS0043432,6
RTS0043433,8
RTS0043434,8
RTS0043435,9
RTS0043436,15
RTS0043437,15
RTS0043438,13
RTS0043439,5
RTS0043440,17
RTS0043441,22
RTS0043442,14
RTS0043443,13
RTS0043444,11
RTS0043445,9
RTS0043446,13
RTS0043447,10
RTS0043448,9
RTS0043449,9
RTS0043450,6
RTS0043451,8
RTS0043452,10
RTS0043453,11
RTS0043454,11
RTS0043455,4
RTS0043456,8
RTS0043457,6
RTS0043458,13
RTS0043459,4
RTS0043460,13
RTS0043461,10
RTS0043462,8
RTS0043463,7
RTS0043464,8
RTS0043465,10
RTS0043466,16
RTS0043467,18
RTS0043468,13
RTS0043469,8
RTS0043470,18
RTS0043471,11
RTS0043472,7
RTS0043473,5
RTS0043474,9
RTS0043475,12
RTS0043476,15
RTS0043477,15
RTS0043478,11
RTS0043479,6
RTS0043480,6
RTS0043481,13
RTS0043482,16
RTS0043483,23
RTS0043484,7
RTS0043485,13
RTS0043486,16
RTS0043487,15
RTS0043488,14
RTS0043489,19
RTS0043490,14
RTS0043491,9
RTS0043492,11
RTS0043493,12
RTS0043494,17
RTS0043495,24
RTS0043496,9
RTS0043497,8
RTS0043498,10
RTS0043499,7
RTS0043500,6
RTS0043501,12
RTS0043502,14
RTS0043503,2
RTS0043504,7
RTS0043505,6
RTS0043506,12
RTS0043507,7
RTS0043508,12
RTS0043509,9
RTS0043510,10
RTS0043511,11
RTS0043512,11
RTS0043513,11
RTS0043514,9
RTS0043515,6
RTS0043516,5
RTS0043517,9
RTS0043518,9
RTS0043519,9
RTS0043520,9
RTS0043521,7
RTS0043522,4
RTS0043523,11
RTS0043524,10
RTS0043525,12
RTS0043526,8
RTS0043527,9
RTS0043528,5
RTS0043529,8
RTS0043530,4
RTS0043531,11
RTS0043532,8
RTS0043533,4
RTS0043534,10
RTS0043535,3
RTS0043536,9
RTS0043537,17
RTS0043538,7
RTS0043539,13
RTS0043540,10
RTS0043541,10
RTS0043542,9
RTS0043543,13
RTS0043544,9
RTS0043545,11
RTS0043546,13
RTS0043547,15
RTS0043548,15
RTS0043549,19
RTS0043550,13
RTS0043551,8
RTS0043552,10
RTS0043553,10
RTS0043554,10
RTS0043555,12
RTS0043556,7
RTS0043557,14
RTS0043558,9
RTS0043559,9
RTS0043560,9
RTS0043561,12
RTS0043562,7
RTS0043563,12
RTS0043564,10
RTS0043565,15
RTS0043566,20
RTS0043567,13
RTS0043568,20
RTS0043569,19
RTS0043570,21
RTS0043571,11
RTS0043572,12
RTS0043573,10
RTS0043574,5
RTS0043575,9
RTS0043576,50
RTS0043577,51
RTS0043578,20
RTS0043579,35
RTS0043580,51
RTS0043581,11
RTS0043582,10
RTS0043583,7
RTS0043584,10
RTS0043585,11
RTS0043586,7
RTS0043587,6
RTS0043588,3
RTS0043589,7
RTS0043590,5
RTS0043591,14
RTS0043592,8
RTS0043593,12
RTS0043594,5
RTS0043595,4
RTS0043596,10
RTS0043597,8
RTS0043598,14
RTS0043599,7
RTS0043600,6
RTS0043601,4
RTS0043602,11
RTS0043603,2
RTS0043604,13
RTS0043605,8
RTS0043606,15
RTS0043607,9
RTS0043608,9
RTS0043609,8
RTS0043610,5
RTS0043611,9
RTS0043612,18
RTS0043613,15
RTS0043614,13
RTS0043615,14
RTS0043616,10
RTS0043617,7
RTS0043618,13
RTS0043619,7
RTS0043620,8
RTS0043621,15
RTS0043622,14
RTS0043623,18
RTS0043624,32
RTS0043625,14
RTS0043626,10
RTS0043627,7
RTS0043628,9
RTS0043629,5
RTS0043630,7
RTS0043631,5
RTS0043632,15
RTS0043633,16
RTS0043634,8
RTS0043635,13
RTS0043636,6
RTS0043637,14
RTS0043638,7
RTS0043639,6
RTS0043640,12
RTS0043641,53
RTS0043642,29
RTS0043643,41
RTS0043644,57
RTS0043645,63
RTS0043646,9
RTS0043647,9
RTS0043648,14
RTS0043649,6
RTS0043650,9
RTS0043651,5
RTS0043652,11
RTS0043653,7
RTS0043654,12
RTS0043655,7
RTS0043656,4
RTS0043657,4
RTS0043658,5
RTS0043659,10
RTS0043660,11
RTS0043661,8
RTS0043663,7
RTS0043664,9
RTS0043665,15
RTS0043666,11
RTS0043667,6
RTS0043668,5
RTS0043669,10
RTS0043670,10
RTS0043671,15
RTS0043672,15
RTS0043673,12
RTS0043674,8
RTS0043675,9
RTS0043676,6
RTS0043677,11
RTS0043678,4
RTS0043679,11
RTS0043680,3
RTS0043681,7
RTS0043682,5
RTS0043683,5
RTS0043684,9
RTS0043685,7
RTS0043686,7
RTS0043687,13
RTS0043688,11
RTS0043689,11
RTS0043690,7
RTS0043691,8
RTS0043692,9
RTS0043693,12
RTS0043694,7
RTS0043695,12
RTS0043696,8
RTS0043697,12
RTS0043698,9
RTS0043699,13
RTS0043700,8
RTS0043701,11
RTS0043702,25
RTS0043703,18
RTS0043704,20
RTS0043705,17
RTS0043706,13
RTS0043707,11
RTS0043708,6
RTS0043709,8
RTS0043710,8
RTS0043711,6
RTS0043712,9
RTS0043713,5
RTS0043714,5
RTS0043715,4
RTS0043716,11
RTS0043717,9
RTS0043718,12
RTS0043719,8
RTS0043720,11
RTS0043721,11
RTS0043722,6
RTS0043723,10
RTS0043724,11
RTS0043725,13
RTS0043726,8
RTS0043727,12
RTS0043728,13
RTS0043729,5
RTS0043730,5
RTS0043731,10
RTS0043732,6
RTS0043733,12
RTS0043734,9
RTS0043735,11
RTS0043736,10
RTS0043737,15
RTS0043738,14
RTS0043739,8
RTS0043740,2
RTS0043741,12
RTS0043742,14
RTS0043743,16
RTS0043744,16
RTS0043745,10
RTS0043746,7
RTS0043747,9
RTS0043748,14
RTS0043749,11
RTS0043750,14
RTS0043751,12
RTS0043752,9
RTS0043753,16
RTS0043754,7
RTS0043755,14
RTS0043756,6
RTS0043757,10
RTS0043758,8
RTS0043759,12
RTS0043760,8
RTS0043761,10
RTS0043762,9
RTS0043763,11
RTS0043764,13
RTS0043765,7
RTS0043766,9
RTS0043767,5
RTS0043768,12
RTS0043769,6
RTS0043770,10
RTS0043771,7
RTS0043772,11
RTS0043773,9
RTS0043774,5
RTS0043775,7
RTS0043776,11
RTS0043777,12
RTS0043778,13
RTS0043779,11
RTS0043780,7
RTS0043781,8
RTS0043782,8
RTS0043783,17
RTS0043784,8
RTS0043785,7
RTS0043786,12
RTS0043787,4
RTS0043788,8
RTS0043789,7
RTS0043790,13
RTS0043791,5
RTS0043792,11
RTS0043793,6
RTS0043794,7
RTS0043795,12
RTS0043796,8
RTS0043797,9
RTS0043798,4
RTS0043799,12
RTS0043800,11
RTS0043801,8
RTS0043802,9
RTS0043803,7
RTS0043804,9
RTS0043805,9
RTS0043806,7
RTS0043807,4
RTS0043808,9
RTS0043809,5
RTS0043810,5
RTS0043811,9
RTS0043812,12
RTS0043813,13
RTS0043814,9
RTS0043815,12
RTS0043816,9
RTS0043817,4
RTS0043818,13
RTS0043819,13
RTS0043820,16
RTS0043821,8
RTS0043822,5
RTS0043823,5
RTS0043824,10
RTS0043825,4
RTS0043826,5
RTS0043827,6
RTS0043828,14
RTS0043829,4
RTS0043830,8
RTS0043831,14
RTS0043832,12
RTS0043833,10
RTS0043834,6
RTS0043835,11
RTS0043836,14
RTS0043837,6
RTS0043838,5
RTS0043839,13
RTS0043840,11
RTS0043841,11
RTS0043842,4
RTS0043843,12
RTS0043844,10
RTS0043845,9
RTS0043846,18
RTS0043847,10
RTS0043848,13
RTS0043849,20
RTS0043850,15
RTS0043851,8
RTS0043852,8
RTS0043853,2
RTS0043854,7
RTS0043856,2
RTS0043857,6
RTS0043858,8
RTS0043859,9
RTS0043860,7
RTS0043861,14
RTS0043862,23
RTS0043863,11
RTS0043864,8
RTS0043865,12
RTS0043866,11
RTS0043867,36
RTS0043868,38
RTS0043869,22
RTS0043870,26
RTS0043871,19
RTS0043872,23
RTS0043873,14
RTS0043874,18
RTS0043875,9
RTS0043876,10
RTS0043877,5
RTS0043878,14
RTS0043879,10
RTS0043880,8
RTS0043881,13
RTS0043882,9
RTS0043883,2
RTS0043884,13
RTS0043885,5
RTS0043886,15
RTS0043887,6
RTS0043888,11
RTS0043889,8
RTS0043890,13
RTS0043891,11
RTS0043892,14
RTS0043893,10
RTS0043894,7
RTS0043895,12
RTS0043896,5
RTS0043897,13
RTS0043898,12
RTS0043899,16
RTS0043900,9
RTS0043901,13
RTS0043902,10
RTS0043903,21
RTS0043904,25
RTS0043905,13
RTS0043906,6
RTS0043907,12
RTS0043908,4
RTS0043909,6
RTS0043910,6
RTS0043911,10
RTS0043912,14
RTS0043913,14
RTS0043914,14
RTS0043915,4
RTS0043916,10
RTS0043917,15
RTS0043918,5
RTS0043919,6
RTS0043920,11
RTS0043921,11
RTS0043922,10
RTS0043923,7
RTS0043924,14
RTS0043925,10
RTS0043926,14
RTS0043927,8
RTS0043928,7
RTS0043929,6
RTS0043930,8
RTS0043931,18
RTS0043932,15
RTS0043933,14
RTS0043934,15
RTS0043935,11
RTS0043936,5
RTS0043937,7
RTS0043938,8
RTS0043939,6
RTS0043940,6
RTS0043941,6
RTS0043942,11
RTS0043943,14
RTS0043944,4
RTS0043945,14
RTS0043946,5
RTS0043947,8
RTS0043948,14
RTS0043949,6
RTS0043950,9
RTS0043951,7
RTS0043952,6
RTS0043953,2
RTS0043954,10
RTS0043955,13
RTS0043956,11
RTS0043957,5
RTS0043958,16
RTS0043959,12
RTS0043960,15
RTS0043961,8
RTS0043962,7
RTS0043963,8
RTS0043964,13
RTS0043965,3
RTS0043966,22
RTS0043967,20
RTS0043968,15
RTS0043969,11
RTS0043970,22
RTS0043971,17
RTS0043972,18
RTS0043973,14
RTS0043974,17
RTS0043975,13
RTS0043976,26
RTS0043977,16
RTS0043978,15
RTS0043979,14
RTS0043980,17
RTS0043981,27
RTS0043982,18
RTS0043983,16
RTS0043984,6
RTS0043985,29
RTS0043986,9
RTS0043987,18
RTS0043988,11
RTS0043989,20
RTS0043990,21
RTS0043991,8
RTS0043992,3
RTS0043993,8
RTS0043994,10
RTS0043996,9
RTS0043997,4
RTS0043998,11
RTS0043999,6
RTS0044000,7
RTS0044001,9
RTS0044002,12
RTS0044003,28
RTS0044004,20
RTS0044005,21
RTS0044006,27
RTS0044007,30
RTS0044008,19
RTS0044009,27
RTS0044010,39
RTS0044011,15
RTS0044012,20
RTS0044013,14
RTS0044014,12
RTS0044015,20
RTS0044016,9
RTS0044017,6
RTS0044018,12
RTS0044019,9
RTS0044020,10
RTS0044021,10
RTS0044022,10
RTS0044023,13
RTS0044024,9
RTS0044025,10
RTS0044026,9
RTS0044027,12
RTS0044028,8
RTS0044029,10
RTS0044030,5
RTS0044031,14
RTS0044032,13
RTS0044033,14
RTS0044034,18
RTS0044035,14
RTS0044036,20
RTS0044037,12
RTS0044038,25
RTS0044039,11
RTS0044040,21
RTS0044041,14
RTS0044042,24
RTS0044043,16
RTS0044044,24
RTS0044045,15
RTS0044046,24
RTS0044047,11
RTS0044048,15
RTS0044049,6
RTS0044050,11
RTS0044051,15
RTS0044052,8
RTS0044053,8
RTS0044054,9
RTS0044055,10
RTS0044056,16
RTS0044057,7
RTS0044058,11
RTS0044059,9
RTS0044060,3
RTS0044061,9
RTS0044062,3
RTS0044063,6
RTS0044064,9
RTS0044065,9
RTS0044067,13
RTS0044068,15
RTS0044069,19
RTS0044070,5
RTS0044071,7
RTS0044072,10
RTS0044073,6
RTS0044074,6
RTS0044075,7
RTS0044076,8
RTS0044077,6
RTS0044078,6
RTS0044079,3
RTS0044080,9
RTS0044081,6
RTS0044082,8
RTS0044083,7
RTS0044084,5
RTS0044085,11
RTS0044086,13
RTS0044087,9
RTS0044088,6
RTS0044089,8
RTS0044090,12
RTS0044091,25
RTS0044092,19
RTS0044093,11
RTS0044094,19
RTS0044095,14
RTS0044096,8
RTS0044097,13
RTS0044098,12
RTS0044099,6
RTS0044100,6
RTS0044101,12
RTS0044102,9
RTS0044103,5
RTS0044104,8
RTS0044105,11
RTS0044106,34
RTS0044107,31
RTS0044108,23
RTS0044109,31
RTS0044110,44
RTS0044111,13
RTS0044112,22
RTS0044113,27
RTS0044114,14
RTS0044115,18
RTS0044116,24
RTS0044117,15
RTS0044118,11
RTS0044119,27
RTS0044120,9
RTS0044121,3
RTS0044122,4
RTS0044123,4
RTS0044124,12
RTS0044125,10
RTS0044126,8
RTS0044127,10
RTS0044128,9
RTS0044129,7
RTS0044130,10
RTS0044131,16
RTS0044132,7
RTS0044133,13
RTS0044134,6
RTS0044135,13
RTS0044136,6
RTS0044137,10
RTS0044138,13
RTS0044139,9
RTS0044140,11
RTS0044141,16
RTS0044142,10
RTS0044143,10
RTS0044144,17
RTS0044145,12
RTS0044146,3
RTS0044147,6
RTS0044148,7
RTS0044149,11
RTS0044150,13
RTS0044151,6
RTS0044152,9
RTS0044153,14
RTS0044154,8
RTS0044155,8
RTS0044156,25
RTS0044157,18
RTS0044158,46
RTS0044159,18
RTS0044160,20
RTS0044161,15
RTS0044162,12
RTS0044163,17
RTS0044164,19
RTS0044165,7
RTS0044166,17
RTS0044167,7
RTS0044168,12
RTS0044169,19
RTS0044170,15
RTS0044171,16
RTS0044172,13
RTS0044173,6
RTS0044174,8
RTS0044175,11
RTS0044176,10
RTS0044177,11
RTS0044178,8
RTS0044180,11
RTS0044181,6
RTS0044182,9
RTS0044183,7
RTS0044184,13
RTS0044185,4
RTS0044186,9
RTS0044187,13
RTS0044188,6
RTS0044189,11
RTS0044190,8
RTS0044191,9
RTS0044192,10
RTS0044193,8
RTS0044194,13
RTS0044195,11
RTS0044196,26
RTS0044197,11
RTS0044198,26
RTS0044199,9
RTS0044200,14
RTS0044206,16
RTS0044207,12
RTS0044208,11
RTS0044209,6
RTS0044210,5
RTS0044211,24
RTS0044212,16
RTS0044213,15
RTS0044214,19
RTS0044215,29
RTS0044216,12
RTS0044217,6
RTS0044218,14
RTS0044219,10
RTS0044220,8
RTS0044221,4
RTS0044222,6
RTS0044223,5
RTS0044224,10
RTS0044225,6
RTS0044226,10
RTS0044227,13
RTS0044228,8
RTS0044229,9
RTS0044230,5
RTS0044231,10
RTS0044232,10
RTS0044233,8
RTS0044234,4
RTS0044235,4
RTS0044236,5
RTS0044237,13
RTS0044238,17
RTS0044239,7
RTS0044240,5
RTS0044241,14
RTS0044242,16
RTS0044243,10
RTS0044244,9
RTS0044245,11
RTS0044246,23
RTS0044247,26
RTS0044248,20
RTS0044249,17
RTS0044250,15
RTS0044251,17
RTS0044252,17
RTS0044253,13
RTS0044254,12
RTS0044255,13
RTS0044256,16
RTS0044257,7
RTS0044258,10
RTS0044259,3
RTS0044260,12
RTS0044261,38
RTS0044262,19
RTS0044263,19
RTS0044264,10
RTS0044265,9
RTS0044266,9
RTS0044267,10
RTS0044268,7
RTS0044269,11
RTS0044270,9
RTS0044271,13
RTS0044272,36
RTS0044273,21
RTS0044274,23
RTS0044275,17
RTS0044276,6
RTS0044277,12
RTS0044278,6
RTS0044279,5
RTS0044280,3
RTS0044281,17
RTS0044282,10
RTS0044283,20
RTS0044284,11
RTS0044285,12
RTS0044286,7
RTS0044287,11
RTS0044288,5
RTS0044289,9
RTS0044290,8
RTS0044291,8
RTS0044292,21
RTS0044293,10
RTS0044294,11
RTS0044295,11
RTS0044296,6
RTS0044297,17
RTS0044298,12
RTS0044299,14
RTS0044300,11
RTS0044301,37
RTS0044302,40
RTS0044303,47
RTS0044304,36
RTS0044305,18
RTS0044306,30
RTS0044307,31
RTS0044308,42
RTS0044309,38
RTS0044310,30
RTS0044311,4
RTS0044312,13
RTS0044313,9
RTS0044314,9
RTS0044315,20
RTS0044316,23
RTS0044317,35
RTS0044318,25
RTS0044319,14
RTS0044320,10
RTS0044321,13
RTS0044322,7
RTS0044323,15
RTS0044324,7
RTS0044325,7
RTS0044326,13
RTS0044327,23
RTS0044328,7
RTS0044329,27
RTS0044330,9
RTS0044331,32
RTS0044332,29
RTS0044333,53
RTS0044334,40
RTS0044335,34
RTS0044336,2
RTS0044337,9
RTS0044338,6
RTS0044339,9
RTS0044340,8
RTS0044341,12
RTS0044342,7
RTS0044343,6
RTS0044344,6
RTS0044345,6
RTS0044346,30
RTS0044347,49
RTS0044348,44
RTS0044349,44
RTS0044350,43
RTS0044351,23
RTS0044352,16
RTS0044353,30
RTS0044354,22
RTS0044355,32
RTS0044356,9
RTS0044357,11
RTS0044358,10
RTS0044359,12
RTS0044360,10
RTS0044361,9
RTS0044362,20
RTS0044363,10
RTS0044364,15
RTS0044365,13
RTS0044366,42
RTS0044367,28
RTS0044368,54
RTS0044369,53
RTS0044370,33
RTS0044371,9
RTS0044372,3
RTS0044373,6
RTS0044374,7
RTS0044375,10
RTS0044376,8
RTS0044377,8
RTS0044378,8
RTS0044379,10
RTS0044380,10
RTS0044381,5
RTS0044382,16
RTS0044383,14
RTS0044384,11
RTS0044385,8
RTS0044386,16
RTS0044387,28
RTS0044388,24
RTS0044389,11
RTS0044390,25
RTS0044391,28
RTS0044392,46
RTS0044393,44
RTS0044394,22
RTS0044395,23
RTS0044396,7
RTS0044397,9
RTS0044399,10
RTS0044400,10
RTS0044401,10
RTS0044402,10
RTS0044403,17
RTS0044404,13
RTS0044405,13
RTS0044406,21
RTS0044407,16
RTS0044408,25
RTS0044409,16
RTS0044410,14
RTS0044411,10
RTS0044412,11
RTS0044413,5
RTS0044414,8
RTS0044415,9
RTS0044416,22
RTS0044417,27
RTS0044418,21
RTS0044419,9
RTS0044420,18
RTS0044421,5
RTS0044422,7
RTS0044423,4
RTS0044424,9
RTS0044425,7
RTS0044426,8
RTS0044427,5
RTS0044428,10
RTS0044429,9
RTS0044430,7
RTS0044431,11
RTS0044432,11
RTS0044433,12
RTS0044434,7
RTS0044435,18
RTS0044436,18
RTS0044437,12
RTS0044438,13
RTS0044439,20
RTS0044440,27
RTS0044441,8
RTS0044442,13
RTS0044443,20
RTS0044444,9
RTS0044445,13
RTS0044446,8
RTS0044447,13
RTS0044448,6
RTS0044449,9
RTS0044450,7
RTS0044451,13
RTS0044452,11
RTS0044453,8
RTS0044454,16
RTS0044455,10
RTS0044456,9
RTS0044457,14
RTS0044458,9
RTS0044459,11
RTS0044460,9
RTS0044461,11
RTS0044462,5
RTS0044463,6
RTS0044464,13
RTS0044465,18
RTS0044466,9
RTS0044467,13
RTS0044468,14
RTS0044469,10
RTS0044470,11
RTS0044471,16
RTS0044472,17
RTS0044473,17
RTS0044474,18
RTS0044475,13
RTS0044476,15
RTS0044477,13
RTS0044478,12
RTS0044479,12
RTS0044480,11
RTS0044481,20
RTS0044482,16
RTS0044483,16
RTS0044484,23
RTS0044485,17
RTS0044486,18
RTS0044487,12
RTS0044488,10
RTS0044489,11
RTS0044490,7
RTS0044491,11
RTS0044492,9
RTS0044493,8
RTS0044494,9
RTS0044495,11
RTS0044496,13
RTS0044497,11
RTS0044498,10
RTS0044499,21
RTS0044500,17
RTS0044501,13
RTS0044502,13
RTS0044503,17
RTS0044504,19
RTS0044505,6
RTS0044506,8
RTS0044507,8
RTS0044508,10
RTS0044509,11
RTS0044510,8
RTS0044511,16
RTS0044512,10
RTS0044513,29
RTS0044514,16
RTS0044515,23
RTS0044516,20
RTS0044517,15
RTS0044518,13
RTS0044519,15
RTS0044520,18
RTS0044521,12
RTS0044522,10
RTS0044523,20
RTS0044524,10
RTS0044525,14
RTS0044526,15
RTS0044527,18
RTS0044528,8
RTS0044529,19
RTS0044530,10
RTS0044531,7
RTS0044532,8
RTS0044533,7
RTS0044534,9
RTS0044535,11
RTS0044536,9
RTS0044537,7
RTS0044538,10
RTS0044539,7
RTS0044540,9
RTS0044541,17
RTS0044542,15
RTS0044543,14
RTS0044544,16
RTS0044545,8
RTS0044546,27
RTS0044547,14
RTS0044548,16
RTS0044549,11
RTS0044550,16
RTS0044551,12
RTS0044552,16
RTS0044553,13
RTS0044554,7
RTS0044555,12
RTS0044556,4
RTS0044557,10
RTS0044558,9
RTS0044559,8
RTS0044560,6
RTS0044561,4
RTS0044562,12
RTS0044563,11
RTS0044564,11
RTS0044565,22
RTS0044566,7
RTS0044567,13
RTS0044568,11
RTS0044569,9
RTS0044570,7
RTS0044571,5
RTS0044572,7
RTS0044573,8
RTS0044574,10
RTS0044575,11
RTS0044576,3
RTS0044577,12
RTS0044578,16
RTS0044579,18
RTS0044580,11
RTS0044581,9
RTS0044582,7
RTS0044583,10
RTS0044584,15
RTS0044585,10
RTS0044586,9
RTS0044587,12
RTS0044588,8
RTS0044589,7
RTS0044590,7
RTS0044591,17
RTS0044592,7
RTS0044593,8
RTS0044594,15
RTS0044595,7
RTS0044596,18
RTS0044597,13
RTS0044598,14
RTS0044599,16
RTS0044600,11
RTS0044601,11
RTS0044602,10
RTS0044603,9
RTS0044604,10
RTS0044605,4
RTS0044606,9
RTS0044607,14
RTS0044608,4
RTS0044609,8
RTS0044610,13
RTS0044611,9
RTS0044612,3
RTS0044613,10
RTS0044614,6
RTS0044615,6
RTS0044616,6
RTS0044617,10
RTS0044618,8
RTS0044619,8
RTS0044620,9
RTS0044621,19
RTS0044622,11
RTS0044623,13
RTS0044624,8
RTS0044625,10
RTS0044626,9
RTS0044627,8
RTS0044628,6
RTS0044629,9
RTS0044630,7
RTS0044631,5
RTS0044632,9
RTS0044633,9
RTS0044634,9
RTS0044635,12
RTS0044636,5
RTS0044637,4
RTS0044638,5
RTS0044639,9
RTS0044640,9
RTS0044641,14
RTS0044642,14
RTS0044643,9
RTS0044644,22
RTS0044645,11
RTS0044646,5
RTS0044647,8
RTS0044648,8
RTS0044649,11
RTS0044650,5
RTS0044651,9
RTS0044652,12
RTS0044653,16
RTS0044654,10
RTS0044655,16
RTS0044656,25
RTS0044657,26
RTS0044658,33
RTS0044659,20
RTS0044660,27
RTS0044661,18
RTS0044662,8
RTS0044663,8
RTS0044664,22
RTS0044665,12
RTS0044666,14
RTS0044667,6
RTS0044668,9
RTS0044669,15
RTS0044670,8
RTS0044671,11
RTS0044672,10
RTS0044673,13
RTS0044674,7
RTS0044675,14
RTS0044676,15
RTS0044677,15
RTS0044678,15
RTS0044679,15
RTS0044680,18
RTS0044681,7
RTS0044682,11
RTS0044683,10
RTS0044684,13
RTS0044685,7
RTS0044686,14
RTS0044687,14
RTS0044688,12
RTS0044689,15
RTS0044690,6
RTS0044691,11
RTS0044692,20
RTS0044693,21
RTS0044694,12
RTS0044695,12
RTS0044696,16
RTS0044697,10
RTS0044698,12
RTS0044699,12
RTS0044700,20
RTS0044701,22
RTS0044702,10
RTS0044703,15
RTS0044704,18
RTS0044705,10
RTS0044706,9
RTS0044707,20
RTS0044708,27
RTS0044709,25
RTS0044710,31
RTS0044711,10
RTS0044712,19
RTS0044714,29
RTS0044715,20
RTS0044716,20
RTS0044717,9
RTS0044718,9
RTS0044719,10
RTS0044720,17
RTS0044721,18
RTS0044722,4
RTS0044723,14
RTS0044724,8
RTS0044725,13
RTS0044726,21
RTS0044727,21
RTS0044728,18
RTS0044729,11
RTS0044730,21
RTS0044731,8
RTS0044732,10
RTS0044733,4
RTS0044734,8
RTS0044735,13
RTS0044736,18
RTS0044737,11
RTS0044738,11
RTS0044739,8
RTS0044740,7
RTS0044741,5
RTS0044742,7
RTS0044743,12
RTS0044744,4
RTS0044745,11
RTS0044746,10
RTS0044747,8
RTS0044748,10
RTS0044749,9
RTS0044750,14
RTS0044751,9
RTS0044752,10
RTS0044753,7
RTS0044754,7
RTS0044755,10
RTS0044756,7
RTS0044757,10
RTS0044758,15
RTS0044759,15
RTS0044760,9
RTS0044761,11
RTS0044762,4
RTS0044763,13
RTS0044764,10
RTS0044765,9
RTS0044766,10
RTS0044767,8
RTS0044768,10
RTS0044769,7
RTS0044770,9
RTS0044771,12
RTS0044772,10
RTS0044773,11
RTS0044774,3
RTS0044775,10
RTS0044776,19
RTS0044777,10
RTS0044778,6
RTS0044779,11
RTS0044780,23
RTS0044781,25
RTS0044782,20
RTS0044783,33
RTS0044784,29
RTS0044785,21
RTS0044786,19
RTS0044787,29
RTS0044788,16
RTS0044789,19
RTS0044790,8
RTS0044791,62
RTS0044792,52
RTS0044793,12
RTS0044794,17
RTS0044795,8
RTS0044796,19
RTS0044797,12
RTS0044798,10
RTS0044799,14
RTS0044800,6
RTS0044801,7
RTS0044802,9
RTS0044803,6
RTS0044804,9
RTS0044805,13
RTS0044806,12
RTS0044807,8
RTS0044808,11
RTS0044809,10
RTS0044810,12
RTS0044811,17
RTS0044812,12
RTS0044813,17
RTS0044814,25
RTS0044815,29
RTS0044816,8
RTS0044817,9
RTS0044818,12
RTS0044819,10
RTS0044820,5
RTS0044821,12
RTS0044822,9
RTS0044823,11
RTS0044824,6
RTS0044825,15
RTS0044826,11
RTS0044827,8
RTS0044828,8
RTS0044829,12
RTS0044830,8
RTS0044831,13
RTS0044832,20
RTS0044833,21
RTS0044834,16
RTS0044835,13
RTS0044836,8
RTS0044837,2
RTS0044838,14
RTS0044839,11
RTS0044840,4
RTS0044841,7
RTS0044842,8
RTS0044843,14
RTS0044844,12
RTS0044845,8
RTS0044846,4
RTS0044847,6
RTS0044848,10
RTS0044849,17
RTS0044850,7
RTS0044851,17
RTS0044852,8
RTS0044853,9
RTS0044854,12
RTS0044855,9
RTS0044856,9
RTS0044857,9
RTS0044858,14
RTS0044859,5
RTS0044860,7
RTS0044861,20
RTS0044862,5
RTS0044863,8
RTS0044864,12
RTS0044865,17
RTS0044866,22
RTS0044867,21
RTS0044868,13
RTS0044869,16
RTS0044870,20
RTS0044871,4
RTS0044872,11
RTS0044873,13
RTS0044874,14
RTS0044875,14
RTS0044876,14
RTS0044877,39
RTS0044878,26
RTS0044879,26
RTS0044880,38
RTS0044881,5
RTS0044882,8
RTS0044883,12
RTS0044884,8
RTS0044885,4
RTS0044886,7
RTS0044887,6
RTS0044888,8
RTS0044889,11
RTS0044890,7
RTS0044891,16
RTS0044892,17
RTS0044893,8
RTS0044894,7
RTS0044895,16
RTS0044896,17
RTS0044897,14
RTS0044898,22
RTS0044899,23
RTS0044900,18
RTS0044901,16
RTS0044902,13
RTS0044903,30
RTS0044904,15
RTS0044905,31
RTS0044906,239
RTS0044907,245
RTS0044908,248
RTS0044909,303
RTS0044910,198
RTS0044911,10
RTS0044912,13
RTS0044913,8
RTS0044914,13
RTS0044915,16
RTS0044916,10
RTS0044917,6
RTS0044918,16
RTS0044919,12
RTS0044920,11
RTS0044921,30
RTS0044922,36
RTS0044923,23
RTS0044924,24
RTS0044925,32
RTS0044926,16
RTS0044927,12
RTS0044928,6
RTS0044929,13
RTS0044930,16
RTS0044931,7
RTS0044932,9
RTS0044933,12
RTS0044934,9
RTS0044935,18
RTS0044936,8
RTS0044937,11
RTS0044938,4
RTS0044939,5
RTS0044940,4
RTS0044941,10
RTS0044942,10
RTS0044943,8
RTS0044944,10
RTS0044945,8
RTS0044946,17
RTS0044947,5
RTS0044948,14
RTS0044949,10
RTS0044950,6
RTS0044951,2
RTS0044952,10
RTS0044953,5
RTS0044954,11
RTS0044955,4
RTS0044956,14
RTS0044957,11
RTS0044958,16
RTS0044959,10
RTS0044960,20
RTS0044961,8
RTS0044962,6
RTS0044963,11
RTS0044964,12
RTS0044965,11
RTS0044966,5
RTS0044967,11
RTS0044968,9
RTS0044969,9
RTS0044970,6
RTS0044971,10
RTS0044972,8
RTS0044973,6
RTS0044974,15
RTS0044975,13
RTS0044976,11
RTS0044977,10
RTS0044978,9
RTS0044979,7
RTS0044980,8
RTS0044981,9
RTS0044982,9
RTS0044983,11
RTS0044984,9
RTS0044985,11
RTS0044986,7
RTS0044987,8
RTS0044988,8
RTS0044989,11
RTS0044990,11
RTS0044991,4
RTS0044992,7
RTS0044993,14
RTS0044994,4
RTS0044995,10
RTS0044996,8
RTS0044997,8
RTS0044998,5
RTS0044999,8
RTS0045000,8
RTS0045001,9
RTS0045002,7
RTS0045003,15
RTS0045004,8
RTS0045005,9
RTS0045006,21
RTS0045007,27
RTS0045008,24
RTS0045009,19
RTS0045010,20
RTS0045011,5
RTS0045012,13
RTS0045013,11
RTS0045014,13
RTS0045015,5
RTS0045016,16
RTS0045017,13
RTS0045018,11
RTS0045019,12
RTS0045020,11
RTS0045021,12
RTS0045022,16
RTS0045023,12
RTS0045024,14
RTS0045025,18
RTS0045026,85
RTS0045027,64
RTS0045028,58
RTS0045029,63
RTS0045030,87
RTS0045031,11
RTS0045032,10
RTS0045033,15
RTS0045034,16
RTS0045035,10
RTS0045036,9
RTS0045038,18
RTS0045039,22
RTS0045040,5
RTS0045041,9
RTS0045042,14
RTS0045043,8
RTS0045044,10
RTS0045045,16
RTS0045046,5
RTS0045047,8
RTS0045048,11
RTS0045049,9
RTS0045050,7
RTS0045051,9
RTS0045052,4
RTS0045053,9
RTS0045054,4
RTS0045055,5
RTS0045056,17
RTS0045057,22
RTS0045058,8
RTS0045059,17
RTS0045060,16
RTS0045061,10
RTS0045063,9
RTS0045064,3
RTS0045065,11
RTS0045066,13
RTS0045067,20
RTS0045068,25
RTS0045069,19
RTS0045070,33
RTS0045071,37
RTS0045072,29
RTS0045073,51
RTS0045074,38
RTS0045075,20
RTS0045076,7
RTS0045077,7
RTS0045078,8
RTS0045079,5
RTS0045080,9
RTS0045081,10
RTS0045082,8
RTS0045083,16
RTS0045084,7
RTS0045085,8
RTS0045086,6
RTS0045087,11
RTS0045088,5
RTS0045089,5
RTS0045090,10
RTS0045091,7
RTS0045092,14
RTS0045093,6
RTS0045094,13
RTS0045095,11
RTS0045096,12
RTS0045097,8
RTS0045098,6
RTS0045099,11
RTS0045100,15
RTS0045101,12
RTS0045102,5
RTS0045103,10
RTS0045104,6
RTS0045105,7
RTS0045106,14
RTS0045107,11
RTS0045108,9
RTS0045109,6
RTS0045110,10
RTS0045111,9
RTS0045112,11
RTS0045113,9
RTS0045114,10
RTS0045115,9
RTS0045116,6
RTS0045117,11
RTS0045118,9
RTS0045119,7
RTS0045120,10
RTS0045121,6
RTS0045122,7
RTS0045123,14
RTS0045124,8
RTS0045125,9
RTS0045126,12
RTS0045127,16
RTS0045128,7
RTS0045129,16
RTS0045130,6
RTS0045131,12
RTS0045132,9
RTS0045133,11
RTS0045134,11
RTS0045135,16
RTS0045136,10
RTS0045137,18
RTS0045138,18
RTS0045139,13
RTS0045140,12
RTS0045141,7
RTS0045142,4
RTS0045143,11
RTS0045144,9
RTS0045145,4
RTS0045146,8
RTS0045147,8
RTS0045148,10
RTS0045149,8
RTS0045150,9
RTS0045151,14
RTS0045152,21
RTS0045153,23
RTS0045154,14
RTS0045155,17
RTS0045156,12
RTS0045157,17
RTS0045158,10
RTS0045159,14
RTS0045160,10
RTS0045161,10
RTS0045162,10
RTS0045163,21
RTS0045164,13
RTS0045165,18
RTS0045166,20
RTS0045167,10
RTS0045168,7
RTS0045169,12
RTS0045170,19
RTS0045171,19
RTS0045172,12
RTS0045173,10
RTS0045174,19
RTS0045175,12
RTS0045176,19
RTS0045177,10
RTS0045178,11
RTS0045179,18
RTS0045180,17
RTS0045181,10
RTS0045182,10
RTS0045183,9
RTS0045184,12
RTS0045185,12
RTS0045186,6
RTS0045187,14
RTS0045188,5
RTS0045189,6
RTS0045190,10
RTS0045191,13
RTS0045192,10
RTS0045193,9
RTS0045194,12
RTS0045195,8
RTS0045196,11
RTS0045197,9
RTS0045198,12
RTS0045199,7
RTS0045200,10
RTS0045201,10
RTS0045202,13
RTS0045203,10
RTS0045204,6
RTS0045205,11
RTS0045206,8
RTS0045207,6
RTS0045208,8
RTS0045209,9
RTS0045210,7
RTS0045211,9
RTS0045212,9
RTS0045213,7
RTS0045214,13
RTS0045215,7
RTS0045216,17
RTS0045217,14
RTS0045218,16
RTS0045219,15
RTS0045220,10
RTS0045221,11
RTS0045222,8
RTS0045223,16
RTS0045224,9
RTS0045225,8
RTS0045226,94
RTS0045227,52
RTS0045228,97
RTS0045229,66
RTS0045230,62
RTS0045231,25
RTS0045232,25
RTS0045233,12
RTS0045234,12
RTS0045235,12
RTS0045236,28
RTS0045237,20
RTS0045238,23
RTS0045239,18
RTS0045240,40
RTS0045241,15
RTS0045242,15
RTS0045243,16
RTS0045244,16
RTS0045245,6
RTS0045246,5
RTS0045247,11
RTS0045248,16
RTS0045249,8
RTS0045250,9
RTS0045251,15
RTS0045252,13
RTS0045253,15
RTS0045254,15
RTS0045255,12
RTS0045256,7
RTS0045257,14
RTS0045258,11
RTS0045259,7
RTS0045260,12
RTS0045261,13
RTS0045262,17
RTS0045263,19
RTS0045264,19
RTS0045265,23
RTS0045266,21
RTS0045267,13
RTS0045268,18
RTS0045269,11
RTS0045270,10
RTS0045271,8
RTS0045272,8
RTS0045273,7
RTS0045274,8
RTS0045275,13
RTS0045276,12
RTS0045277,13
RTS0045278,10
RTS0045279,8
RTS0045280,11
RTS0045281,6
RTS0045282,18
RTS0045283,8
RTS0045284,9
RTS0045285,14
RTS0045286,15
RTS0045287,17
RTS0045288,5
RTS0045289,9
RTS0045290,7
RTS0045291,8
RTS0045292,15
RTS0045293,5
RTS0045294,12
RTS0045295,10
RTS0045296,10
RTS0045297,8
RTS0045298,13
RTS0045299,14
RTS0045300,12
RTS0045301,31
RTS0045302,15
RTS0045303,42
RTS0045304,34
RTS0045305,64
RTS0045306,13
RTS0045307,8
RTS0045308,10
RTS0045309,7
RTS0045310,9
RTS0045311,4
RTS0045312,5
RTS0045313,13
RTS0045314,8
RTS0045315,10
RTS0045316,6
RTS0045317,10
RTS0045318,14
RTS0045319,7
RTS0045320,6
RTS0045321,9
RTS0045322,7
RTS0045323,12
RTS0045324,6
RTS0045325,8
RTS0045326,10
RTS0045327,13
RTS0045328,11
RTS0045329,10
RTS0045330,12
RTS0045331,6
RTS0045332,8
RTS0045333,7
RTS0045334,5
RTS0045335,3
RTS0045336,7
RTS0045337,11
RTS0045338,12
RTS0045339,9
RTS0045340,10
RTS0045341,5
RTS0045342,7
RTS0045343,9
RTS0045344,13
RTS0045345,9
RTS0045346,11
RTS0045347,8
RTS0045348,11
RTS0045349,13
RTS0045350,10
RTS0045351,10
RTS0045352,13
RTS0045353,11
RTS0045354,5
RTS0045355,3
RTS0045356,9
RTS0045357,9
RTS0045358,8
RTS0045359,11
RTS0045360,9
RTS0045361,16
RTS0045362,8
RTS0045363,7
RTS0045364,10
RTS0045365,13
RTS0045366,14
RTS0045367,8
RTS0045368,11
RTS0045369,9
RTS0045370,6
RTS0045371,15
RTS0045372,9
RTS0045373,16
RTS0045374,21
RTS0045375,17
RTS0045376,24
RTS0045377,10
RTS0045378,26
RTS0045379,29
RTS0045380,12
RTS0045381,21
RTS0045382,16
RTS0045383,9
RTS0045384,6
RTS0045385,10
RTS0045386,15
RTS0045387,13
RTS0045388,15
RTS0045389,10
RTS0045390,11
RTS0045391,8
RTS0045392,5
RTS0045393,9
RTS0045394,9
RTS0045395,8
RTS0045396,7
RTS0045397,11
RTS0045398,13
RTS0045399,31
RTS0045400,27
RTS0045401,16
RTS0045402,16
RTS0045403,7
RTS0045404,13
RTS0045405,5
RTS0045406,13
RTS0045407,21
RTS0045408,17
RTS0045409,13
RTS0045410,16
RTS0045411,20
RTS0045412,14
RTS0045413,19
RTS0045414,21
RTS0045415,12
RTS0045416,14
RTS0045417,6
RTS0045418,6
RTS0045419,8
RTS0045420,7
RTS0045421,713
RTS0045422,713
RTS0045423,364
RTS0045424,748
RTS0045425,818
RTS0045426,12
RTS0045427,10
RTS0045428,11
RTS0045429,14
RTS0045430,4
RTS0045431,25
RTS0045432,17
RTS0045433,19
RTS0045434,18
RTS0045435,14
RTS0045436,19
RTS0045437,21
RTS0045438,20
RTS0045439,19
RTS0045440,23
RTS0045441,38
RTS0045442,29
RTS0045443,26
RTS0045444,39
RTS0045445,28
RTS0045446,17
RTS0045447,22
RTS0045448,21
RTS0045449,24
RTS0045450,10
RTS0045451,29
RTS0045452,8
RTS0045453,14
RTS0045454,10
RTS0045455,16
RTS0045456,34
RTS0045457,19
RTS0045458,18
RTS0045459,15
RTS0045460,14
RTS0045461,11
RTS0045462,5
RTS0045463,6
RTS0045464,9
RTS0045465,6
RTS0045466,9
RTS0045467,13
RTS0045468,9
RTS0045469,23
RTS0045470,12
RTS0045471,39
RTS0045472,22
RTS0045473,18
RTS0045474,39
RTS0045475,34
RTS0045476,36
RTS0045477,34
RTS0045478,24
RTS0045479,43
RTS0045480,43
RTS0045481,14
RTS0045482,22
RTS0045483,6
RTS0045484,10
RTS0045485,25
RTS0045486,10
RTS0045487,15
RTS0045488,15
RTS0045489,8
RTS0045490,14
RTS0045491,104
RTS0045492,138
RTS0045493,130
RTS0045494,54
RTS0045495,62
RTS0045496,14
RTS0045497,16
RTS0045498,25
RTS0045499,35
RTS0045500,33
RTS0045501,19
RTS0045502,18
RTS0045503,14
RTS0045504,22
RTS0045505,20
RTS0045506,460
RTS0045507,641
RTS0045508,423
RTS0045509,570
RTS0045510,391
RTS0045511,8
RTS0045512,6
RTS0045513,11
RTS0045514,12
RTS0045515,9
RTS0045516,11
RTS0045517,16
RTS0045518,20
RTS0045519,15
RTS0045520,15
RTS0045521,14
RTS0045522,12
RTS0045523,11
RTS0045524,10
RTS0045525,3
RTS0045526,17
RTS0045527,13
RTS0045528,13
RTS0045529,9
RTS0045530,12
RTS0045531,25
RTS0045532,26
RTS0045533,24
RTS0045534,18
RTS0045535,14
RTS0045536,25
RTS0045537,36
RTS0045538,19
RTS0045539,32
RTS0045540,30
RTS0045541,12
RTS0045542,9
RTS0045543,11
RTS0045544,4
RTS0045545,10
RTS0045546,10
RTS0045547,12
RTS0045548,9
RTS0045549,10
RTS0045550,12
RTS0045551,13
RTS0045552,13
RTS0045553,14
RTS0045554,16
RTS0045555,8
RTS0045556,24
RTS0045557,14
RTS0045558,20
RTS0045559,15
RTS0045560,10
RTS0045561,16
RTS0045562,13
RTS0045563,11
RTS0045564,16
RTS0045565,9
RTS0045566,9
RTS0045567,4
RTS0045568,8
RTS0045569,13
RTS0045570,15
RTS0045571,16
RTS0045572,25
RTS0045573,17
RTS0045574,20
RTS0045575,11
RTS0045576,13
RTS0045577,14
RTS0045578,6
RTS0045579,9
RTS0045580,8
RTS0045581,16
RTS0045582,15
RTS0045583,24
RTS0045584,17
RTS0045585,10
RTS0045586,14
RTS0045587,27
RTS0045588,30
RTS0045589,15
RTS0045590,27
RTS0045592,149
RTS0045593,185
RTS0045594,114
RTS0045595,140
RTS0045596,54
RTS0045597,43
RTS0045598,48
RTS0045599,59
RTS0045600,23
RTS0045601,16
RTS0045602,14
RTS0045603,13
RTS0045604,13
RTS0045606,9
RTS0045607,10
RTS0045608,7
RTS0045609,8
RTS0045610,10
RTS0045611,10
RTS0045612,12
RTS0045613,14
RTS0045614,11
RTS0045615,11
RTS0045616,6
RTS0045617,5
RTS0045618,15
RTS0045619,5
RTS0045620,7
RTS0045621,18
RTS0045622,20
RTS0045623,22
RTS0045624,7
RTS0045625,21
RTS0045626,4
RTS0045627,7
RTS0045628,9
RTS0045629,6
RTS0045630,6
RTS0045631,4
RTS0045632,2
RTS0045633,9
RTS0045634,9
RTS0045635,9
RTS0045636,12
RTS0045637,8
RTS0045638,11
RTS0045639,11
RTS0045640,13
RTS0045641,95
RTS0045642,100
RTS0045643,45
RTS0045644,83
RTS0045645,88
RTS0045646,8
RTS0045647,10
RTS0045648,6
RTS0045649,8
RTS0045650,11
RTS0045651,7
RTS0045652,22
RTS0045653,20
RTS0045654,23
RTS0045655,18
RTS0045656,13
RTS0045657,10
RTS0045658,19
RTS0045659,16
RTS0045660,12
RTS0045661,37
RTS0045662,25
RTS0045663,40
RTS0045664,32
RTS0045665,37
RTS0045666,7
RTS0045667,10
RTS0045668,5
RTS0045669,11
RTS0045670,4
RTS0045671,12
RTS0045672,8
RTS0045673,10
RTS0045674,12
RTS0045675,10
RTS0045676,53
RTS0045677,63
RTS0045678,47
RTS0045679,53
RTS0045680,57
RTS0045681,10
RTS0045682,10
RTS0045683,9
RTS0045684,8
RTS0045685,11
RTS0045687,10
RTS0045688,8
RTS0045689,8
RTS0045690,9
RTS0045691,12
RTS0045692,7
RTS0045693,11
RTS0045694,8
RTS0045695,9
RTS0045696,24
RTS0045697,12
RTS0045698,11
RTS0045699,7
RTS0045700,16
RTS0045701,12
RTS0045702,15
RTS0045703,8
RTS0045704,13
RTS0045705,11
RTS0045706,20
RTS0045707,19
RTS0045708,16
RTS0045709,14
RTS0045710,12
RTS0045711,10
RTS0045712,6
RTS0045713,11
RTS0045714,10
RTS0045715,8
RTS0045716,31
RTS0045717,15
RTS0045718,7
RTS0045719,17
RTS0045720,23
RTS0045721,25
RTS0045722,16
RTS0045723,35
RTS0045724,28
RTS0045725,16
RTS0045726,10
RTS0045727,17
RTS0045728,18
RTS0045729,8
RTS0045730,9
RTS0045731,58
RTS0045732,43
RTS0045733,43
RTS0045734,60
RTS0045735,69
RTS0045736,132
RTS0045737,216
RTS0045738,254
RTS0045739,234
RTS0045740,123
RTS0045741,88
RTS0045742,55
RTS0045743,58
RTS0045744,86
RTS0045745,82
RTS0045746,24
RTS0045747,38
RTS0045748,47
RTS0045749,16
RTS0045750,16
RTS0045751,19
RTS0045752,13
RTS0045753,13
RTS0045754,24
RTS0045755,16
RTS0045756,33
RTS0045757,35
RTS0045758,50
RTS0045759,44
RTS0045760,24
RTS0045761,9
RTS0045762,18
RTS0045763,11
RTS0045764,10
RTS0045765,6
RTS0045766,21
RTS0045767,21
RTS0045768,19
RTS0045769,28
RTS0045770,22
RTS0045771,5
RTS0045772,4
RTS0045773,14
RTS0045774,8
RTS0045775,11
RTS0045776,8
RTS0045777,10
RTS0045778,11
RTS0045779,13
RTS0045780,14
RTS0045781,34
RTS0045782,34
RTS0045783,41
RTS0045784,41
RTS0045785,42
RTS0045786,8
RTS0045787,19
RTS0045788,37
RTS0045789,17
RTS0045790,16
RTS0045791,12
RTS0045792,5
RTS0045793,14
RTS0045794,4
RTS0045795,8
RTS0045796,13
RTS0045797,10
RTS0045798,11
RTS0045799,10
RTS0045800,4
RTS0045801,10
RTS0045802,4
RTS0045803,9
RTS0045804,5
RTS0045805,4
RTS0045806,29
RTS0045807,21
RTS0045808,15
RTS0045809,16
RTS0045810,8
RTS0045811,19
RTS0045812,17
RTS0045813,18
RTS0045814,20
RTS0045815,12
RTS0045816,14
RTS0045817,8
RTS0045818,10
RTS0045819,15
RTS0045820,19
RTS0045821,26
RTS0045822,21
RTS0045823,21
RTS0045824,36
RTS0045825,14
RTS0045826,20
RTS0045827,25
RTS0045828,21
RTS0045829,16
RTS0045830,17
RTS0045831,19
RTS0045832,17
RTS0045833,10
RTS0045834,12
RTS0045835,15
RTS0045836,92
RTS0045837,91
RTS0045838,103
RTS0045840,42
RTS0045841,61
RTS0045842,62
RTS0045843,14
RTS0045844,20
RTS0045845,49
RTS0045846,212
RTS0045848,34
RTS0045849,237
RTS0045851,8
RTS0045852,11
RTS0045853,10
RTS0045854,11
RTS0045855,6
RTS0045856,7
RTS0045857,5
RTS0045858,7
RTS0045859,13
RTS0045860,10
RTS0045861,9
RTS0045862,25
RTS0045863,25
RTS0045864,28
RTS0045865,26
RTS0045866,47
RTS0045867,8
RTS0045868,8
RTS0045869,6
RTS0045870,5
RTS0045871,7
RTS0045872,7
RTS0045873,8
RTS0045874,11
RTS0045875,9
RTS0045876,12
RTS0045877,4
RTS0045878,5
RTS0045879,14
RTS0045880,13
RTS0045881,15
RTS0045882,12
RTS0045883,11
RTS0045884,9
RTS0045885,2
RTS0045886,13
RTS0045887,42
RTS0045888,10
RTS0045889,9
RTS0045890,11
RTS0045891,5
RTS0045892,5
RTS0045893,9
RTS0045894,10
RTS0045895,10
RTS0045896,16
RTS0045897,9
RTS0045898,8
RTS0045899,24
RTS0045900,38
RTS0045901,17
RTS0045902,30
RTS0045903,31
RTS0045904,42
RTS0045905,8
RTS0045906,11
RTS0045907,7
RTS0045908,9
RTS0045909,4
RTS0045910,4
RTS0045911,8
RTS0045912,3
RTS0045913,8
RTS0045914,6
RTS0045915,12
RTS0045916,11
RTS0045917,10
RTS0045918,15
RTS0045919,12
RTS0045920,8
RTS0045921,11
RTS0045922,9
RTS0045923,15
RTS0045924,4
RTS0045925,7
RTS0045926,26
RTS0045927,14
RTS0045928,10
RTS0045929,9
RTS0045930,31
RTS0045931,26
RTS0045932,15
RTS0045933,6
RTS0045935,8
RTS0045939,5
RTS0045940,9
RTS0045941,10
RTS0045942,6
RTS0045943,8
RTS0045944,8
RTS0045945,26
RTS0045946,9
RTS0045947,32
RTS0045948,16
RTS0045949,12
RTS0045950,18
RTS0045951,10
RTS0045952,9
RTS0045953,11
RTS0045954,32
RTS0045955,8
RTS0045956,7
RTS0045957,9
RTS0045958,8
RTS0045959,8
RTS0045960,9
RTS0045961,3
RTS0045962,5
RTS0045963,8
RTS0045964,8
RTS0045965,11
RTS0045966,7
RTS0045967,12
RTS0045968,6
RTS0045969,26
RTS0045970,42
RTS0045971,65
RTS0045972,7
RTS0045973,5
RTS0045974,5
RTS0045975,9
RTS0045976,9
RTS0045977,5
RTS0045978,7
RTS0045979,13
RTS0045980,9
RTS0045981,9
RTS0045982,14
RTS0045983,22
RTS0045984,44
RTS0045985,17
RTS0045986,11
RTS0045987,21
RTS0045988,10
RTS0045989,12
RTS0045990,11
RTS0045991,18
RTS0045992,11
RTS0045993,7
RTS0045994,11
RTS0045995,8
RTS0045996,9
RTS0045997,6
RTS0045998,7
RTS0045999,8
RTS0046000,5
RTS0046001,11
RTS0046002,5
RTS0046003,15
RTS0046004,6
RTS0046005,17
RTS0046006,13
RTS0046007,18
RTS0046008,14
RTS0046009,9
RTS0046010,8
RTS0046011,6
RTS0046012,12
RTS0046013,17
RTS0046014,7
RTS0046015,13
RTS0046016,9
RTS0046017,9
RTS0046018,10
RTS0046019,9
RTS0046020,20
RTS0046021,26
RTS0046022,10
RTS0046023,11
RTS0046024,5
RTS0046025,3
RTS0046026,7
RTS0046027,6
RTS0046028,8
RTS0046029,10
RTS0046030,9
RTS0046031,5
RTS0046032,13
RTS0046033,2
RTS0046034,4
RTS0046035,17
RTS0046036,9
RTS0046037,7
RTS0046038,7
RTS0046039,4
RTS0046040,7
RTS0046041,9
RTS0046042,13
RTS0046043,9
RTS0046044,11
RTS0046045,14
RTS0046046,12
RTS0046047,8
RTS0046048,15
RTS0046049,19
RTS0046050,21
RTS0046051,30
RTS0046052,27
RTS0046053,26
RTS0046054,22
RTS0046055,22
RTS0046056,15
RTS0046057,9
RTS0046058,12
RTS0046059,13
RTS0046060,2
RTS0046061,19
RTS0046062,15
RTS0046063,22
RTS0046064,64
RTS0046065,58
RTS0046066,99
RTS0046067,72
RTS0046068,9
RTS0046069,9
RTS0046070,7
RTS0046071,6
RTS0046072,14
RTS0046073,6
RTS0046074,13
RTS0046075,7
RTS0046076,10
RTS0046077,12
RTS0046078,20
RTS0046079,18
RTS0046080,17
RTS0046081,19
RTS0046082,15
RTS0046083,8
RTS0046084,12
RTS0046085,10
RTS0046086,10
RTS0046087,12
RTS0046088,22
RTS0046089,3
RTS0046090,20
RTS0046091,14
RTS0046092,9
RTS0046093,13
RTS0046094,14
RTS0046095,7
RTS0046096,9
RTS0046097,5
RTS0046098,11
RTS0046099,7
RTS0046100,12
RTS0046101,10
RTS0046102,9
RTS0046103,16
RTS0046104,14
RTS0046105,13
RTS0046106,4
RTS0046107,15
RTS0046108,8
RTS0046109,8
RTS0046110,9
RTS0046111,9
RTS0046112,13
RTS0046113,9
RTS0046114,10
RTS0046115,13
RTS0046116,18
RTS0046117,20
RTS0046119,6
RTS0046121,9
RTS0046122,9
RTS0046123,7
RTS0046124,7
RTS0046125,10
RTS0046126,3
RTS0046127,15
RTS0046128,10
RTS0046129,16
RTS0046130,9
RTS0046131,10
RTS0046132,23
RTS0046133,29
RTS0046134,24
RTS0046135,10
RTS0046136,19
RTS0046137,32
RTS0046138,7
RTS0046140,19
RTS0046141,19
RTS0046142,24
RTS0046143,25
RTS0046144,35
RTS0046145,7
RTS0046146,7
RTS0046147,9
RTS0046148,2
RTS0046149,8
RTS0046150,3
RTS0046152,5
RTS0046153,11
RTS0046154,4
RTS0046155,11
RTS0046156,10
RTS0046157,2
RTS0046158,1
RTS0046159,5
RTS0046160,12
RTS0046161,11
RTS0046162,11
RTS0046163,10
RTS0046164,15
RTS0046165,14
RTS0046166,9
RTS0046167,15
RTS0046168,4
RTS0046169,7
RTS0046170,7
RTS0046171,9
RTS0046172,10
RTS0046173,1
RTS0046174,8
RTS0046175,8
RTS0046176,6
RTS0046177,11
RTS0046178,5
RTS0046179,7
RTS0046180,7
RTS0046181,11
RTS0046182,14
RTS0046183,8
RTS0046184,9
RTS0046185,6
RTS0046186,14
RTS0046187,13
RTS0046188,15
RTS0046191,8
RTS0046193,6
RTS0046194,3
RTS0046195,8
RTS0046196,6
RTS0046197,7
RTS0046198,6
RTS0046199,12
RTS0046200,12
RTS0046201,8
RTS0046202,19
RTS0046203,25
RTS0046204,19
RTS0046205,17
RTS0046206,14
RTS0046207,9
RTS0046208,4
RTS0046209,5
RTS0046210,10
RTS0046211,4
RTS0046212,10
RTS0046213,59
RTS0046214,52
RTS0046215,36
RTS0046216,30
RTS0046217,21
RTS0046218,10
RTS0046219,8
RTS0046220,9
RTS0046221,10
RTS0046222,10
RTS0046223,12
RTS0046224,5
RTS0046225,11
RTS0046226,9
RTS0046227,15
RTS0046228,20
RTS0046229,15
RTS0046230,11
RTS0046231,3
RTS0046232,9
RTS0046233,8
RTS0046234,12
RTS0046235,10
RTS0046236,3
RTS0046237,10
RTS0046238,5
RTS0046239,10
RTS0046240,6
RTS0046241,6
RTS0046242,3
RTS0046243,8
RTS0046244,20
RTS0046245,4
RTS0046246,14
RTS0046247,9
RTS0046248,7
RTS0046249,6
RTS0046250,9
RTS0046251,4
RTS0046252,25
RTS0046253,22
RTS0046254,22
RTS0046255,8
RTS0046256,9
RTS0046257,8
RTS0046258,7
RTS0046259,11
RTS0046260,12
RTS0046261,9
RTS0046262,11
RTS0046263,11
RTS0046264,5
RTS0046265,8
RTS0046266,10
RTS0046267,5
RTS0046268,8
RTS0046269,13
RTS0046270,12
RTS0046271,13
RTS0046272,9
RTS0046273,10
RTS0046274,15
RTS0046275,7
RTS0046276,4
RTS0046277,18
RTS0046278,15
RTS0046279,27
RTS0046280,9
RTS0046281,23
RTS0046282,16
RTS0046283,7
RTS0046284,7
RTS0046285,5
RTS0046286,7
RTS0046287,10
RTS0046288,5
RTS0046289,9
RTS0046290,10
RTS0046291,9
RTS0046292,8
RTS0046293,33
RTS0046294,21
RTS0046295,54
RTS0046296,16
RTS0046297,11
RTS0046298,8
RTS0046299,14
RTS0046300,7
RTS0046301,8
RTS0046302,9
RTS0046303,11
RTS0046304,6
RTS0046305,5
RTS0046306,5
RTS0046307,7
RTS0046308,8
RTS0046309,3
RTS0046310,4
RTS0046311,9
RTS0046312,12
RTS0046313,8
RTS0046314,9
RTS0046315,9
RTS0046316,8
RTS0046317,11
RTS0046318,37
RTS0046319,9
RTS0046320,9
RTS0046321,8
RTS0046322,8
RTS0046323,11
RTS0046324,10
RTS0046325,9
RTS0046326,7
RTS0046327,15
RTS0046328,12
RTS0046329,23
RTS0046330,21
RTS0046331,20
RTS0046332,13
RTS0046333,25
RTS0046334,13
RTS0046335,15
RTS0046336,14
RTS0046342,10
RTS0046343,11
RTS0046344,5
RTS0046345,3
RTS0046346,11
RTS0046347,172
RTS0046348,141
RTS0046349,142
RTS0046350,6
RTS0046351,12
RTS0046352,9
RTS0046353,12
RTS0046354,10
RTS0046355,11
RTS0046356,9
RTS0046357,6
RTS0046358,10
RTS0046359,6
RTS0046360,13
RTS0046361,8
RTS0046362,9
RTS0046363,10
RTS0046364,8
RTS0046365,12
RTS0046366,3
RTS0046367,6
RTS0046368,8
RTS0046369,5
RTS0046370,10
RTS0046371,12
RTS0046372,13
RTS0046373,4
RTS0046374,2
RTS0046375,4
RTS0046376,10
RTS0046377,7
RTS0046378,12
RTS0046379,8
RTS0046380,7
RTS0046381,9
RTS0046382,10
RTS0046383,9
RTS0046384,8
RTS0046385,13
RTS0046386,5
RTS0046387,6
RTS0046388,8
RTS0046389,12
RTS0046390,3
RTS0046391,9
RTS0046392,9
RTS0046393,2
RTS0046394,7
RTS0046395,9
RTS0046396,6
RTS0046397,6
RTS0046398,13
RTS0046399,4
RTS0046400,11
RTS0046401,5
RTS0046402,7
RTS0046403,10
RTS0046404,9
RTS0046405,11
RTS0046406,9
RTS0046407,11
RTS0046408,12
RTS0046409,8
RTS0046410,31
RTS0046411,24
RTS0046412,17
RTS0046413,49
RTS0046414,346
RTS0046415,95
RTS0046416,7
RTS0046417,16
RTS0046418,9
RTS0046419,11
RTS0046420,12
RTS0046421,8
RTS0046422,16
RTS0046423,9
RTS0046424,15
RTS0046425,8
RTS0046426,7
RTS0046427,18
RTS0046428,8
RTS0046429,7
RTS0046430,6
RTS0046431,7
RTS0046432,13
RTS0046433,14
RTS0046434,15
RTS0046435,55
RTS0046439,29
RTS0046440,30
RTS0046441,23
RTS0046442,14
RTS0046443,29
RTS0046444,14
RTS0046445,9
RTS0046446,5
RTS0046447,10
RTS0046448,6
RTS0046449,32
RTS0046450,57
RTS0046451,6
RTS0046452,41
RTS0046453,18
RTS0046454,41
RTS0046455,40
RTS0046456,10
RTS0046457,30
RTS0046458,20
RTS0046459,37
RTS0046460,47
RTS0046461,23
RTS0046462,15
RTS0046463,1
RTS0046464,4
RTS0046466,7
RTS0046468,10
RTS0046469,7
RTS0046470,8
RTS0046471,8
RTS0046472,12
RTS0046473,4
RTS0046474,7
RTS0046475,10
RTS0046476,7
RTS0046477,5
RTS0046478,15
RTS0046479,4
RTS0046480,9
RTS0046481,9
RTS0046482,7
RTS0046483,14
RTS0046484,5
RTS0046485,7
RTS0046486,8
RTS0046487,14
RTS0046488,8
RTS0046489,7
RTS0046490,7
RTS0046491,12
RTS0046492,7
RTS0046493,7
RTS0046494,5
RTS0046495,5
RTS0046496,20
RTS0046497,10
RTS0046498,9
RTS0046499,76
RTS0046500,67
RTS0046501,77
RTS0046502,9
RTS0046503,16
RTS0046504,18
RTS0046505,3
RTS0046506,14
RTS0046507,10
RTS0046508,21
RTS0046509,10
RTS0046510,18
RTS0046511,9
RTS0046512,13
RTS0046513,10
RTS0046514,10
RTS0046515,5
RTS0046516,11
RTS0046517,8
RTS0046518,10
RTS0046519,8
RTS0046520,10
RTS0046521,12
RTS0046522,8
RTS0046524,9
RTS0046525,2
RTS0046526,18
RTS0046527,10
RTS0046528,6
RTS0046529,12
RTS0046530,3
RTS0046531,6
RTS0046532,6
RTS0046533,9
RTS0046534,12
RTS0046535,9
RTS0046536,7
RTS0046537,12
RTS0046538,7
RTS0046539,9
RTS0046540,5
RTS0046541,5
RTS0046542,12
RTS0046543,12
RTS0046544,8
RTS0046545,54
RTS0046546,15
RTS0046548,12
RTS0046549,46
RTS0046550,6
RTS0046551,17
RTS0046552,14
RTS0046553,12
RTS0046554,8
RTS0046555,8
RTS0046556,13
RTS0046557,6
RTS0046558,6
RTS0046559,6
RTS0046560,5
RTS0046561,13
RTS0046562,7
RTS0046563,7
RTS0046564,10
RTS0046565,8
RTS0046566,11
RTS0046567,16
RTS0046568,16
RTS0046569,11
RTS0046570,11
RTS0046571,13
RTS0046572,4
RTS0046573,3
RTS0046574,4
RTS0046575,15
RTS0046577,9
RTS0046578,8
RTS0046580,18
RTS0046581,9
RTS0046582,15
RTS0046583,3
RTS0046584,11
RTS0046585,10
RTS0046586,6
RTS0046587,15
RTS0046588,7
RTS0046589,3
RTS0046590,11
RTS0046591,10
RTS0046592,14
RTS0046593,15
RTS0046594,23
RTS0046595,11
RTS0046596,9
RTS0046597,7
RTS0046598,10
RTS0046599,7
RTS0046600,69
RTS0046601,99
RTS0046602,48
RTS0046603,53
RTS0046604,10
RTS0046605,5
RTS0046606,11
RTS0046607,10
RTS0046608,22
RTS0046609,18
RTS0046610,6
RTS0046611,9
RTS0046612,12
RTS0046613,5
RTS0046614,10
RTS0046615,6
RTS0046616,5
RTS0046617,8
RTS0046618,7
RTS0046619,5
RTS0046620,6
RTS0046621,21
RTS0046622,19
RTS0046623,9
RTS0046624,10
RTS0046625,7
RTS0046626,5
RTS0046627,11
RTS0046628,10
RTS0046629,4
RTS0046630,15
RTS0046631,17
RTS0046632,11
RTS0046633,8
RTS0046634,10
RTS0046635,11
RTS0046636,15
RTS0046637,16
RTS0046638,17
RTS0046639,9
RTS0046640,12
RTS0046641,9
RTS0046642,7
RTS0046643,6
RTS0046644,14
RTS0046645,8
RTS0046646,5
RTS0046647,7
RTS0046648,9
RTS0046649,6
RTS0046650,8
RTS0046651,35
RTS0046652,18
RTS0046653,50
RTS0046654,32
RTS0046655,69
RTS0046656,9
RTS0046657,9
RTS0046658,10
RTS0046659,7
RTS0046660,10
RTS0046661,7
RTS0046662,11
RTS0046663,9
RTS0046664,9
RTS0046665,12
RTS0046666,12
RTS0046667,13
RTS0046668,5
RTS0046669,10
RTS0046670,6
RTS0046671,7
RTS0046672,7
RTS0046673,7
RTS0046674,8
RTS0046675,10
RTS0046676,6
RTS0046677,13
RTS0046678,11
RTS0046679,5
RTS0046680,6
RTS0046681,10
RTS0046682,7
RTS0046683,7
RTS0046684,7
RTS0046685,8
RTS0046686,8
RTS0046687,12
RTS0046688,5
RTS0046689,11
RTS0046690,4
RTS0046691,6
RTS0046692,9
RTS0046693,8
RTS0046694,15
RTS0046695,10
RTS0046696,5
RTS0046697,10
RTS0046698,10
RTS0046699,17
RTS0046700,26
RTS0046701,40
RTS0046702,22
RTS0046703,166
RTS0046704,264
RTS0046705,156
RTS0046706,84
RTS0046707,235
RTS0046708,220
RTS0046709,7
RTS0046710,12
RTS0046711,3
RTS0046712,8
RTS0046713,13
RTS0046714,13
RTS0046715,9
RTS0046716,17
RTS0046717,21
RTS0046718,5
RTS0046719,8
RTS0046720,9
RTS0046721,7
RTS0046722,12
RTS0046723,4
RTS0046724,4
RTS0046725,7
RTS0046726,5
RTS0046727,12
RTS0046728,7
RTS0046729,8
RTS0046730,9
RTS0046731,13
RTS0046732,9
RTS0046733,9
RTS0046734,10
RTS0046735,7
RTS0046736,5
RTS0046737,10
RTS0046738,9
RTS0046739,5
RTS0046740,10
RTS0046741,9
RTS0046742,8
RTS0046743,12
RTS0046744,11
RTS0046745,23
RTS0046746,7
RTS0046747,13
RTS0046748,7
RTS0046749,8
RTS0046750,8
RTS0046751,5
RTS0046752,14
RTS0046753,13
RTS0046754,7
RTS0046755,15
RTS0046756,12
RTS0046757,6
RTS0046758,8
RTS0046759,44
RTS0046760,22
RTS0046761,44
RTS0046763,7
RTS0046764,7
RTS0046765,9
RTS0046766,9
RTS0046767,17
RTS0046768,14
RTS0046769,33
RTS0046770,24
RTS0046771,13
RTS0046772,17
RTS0046773,11
RTS0046774,7
RTS0046775,13
RTS0046777,9
RTS0046778,7
RTS0046779,4
RTS0046780,11
RTS0046781,10
RTS0046782,4
RTS0046783,8
RTS0046784,4
RTS0046785,16
RTS0046790,16
RTS0046791,10
RTS0046792,2
RTS0046793,6
RTS0046794,4
RTS0046795,9
RTS0046796,14
RTS0046797,10
RTS0046798,5
RTS0046799,8
RTS0046800,7
RTS0046801,98
RTS0046802,94
RTS0046803,6
RTS0046804,8
RTS0046805,25
RTS0046806,26
RTS0046807,11
RTS0046808,10
RTS0046809,9
RTS0046810,8
RTS0046811,6
RTS0046812,6
RTS0046813,4
RTS0046814,9
RTS0046815,15
RTS0046816,16
RTS0046817,9
RTS0046818,6
RTS0046819,7
RTS0046820,11
RTS0046821,5
RTS0046822,8
RTS0046823,10
RTS0046824,18
RTS0046825,15
RTS0046826,7
RTS0046827,7
RTS0046828,8
RTS0046829,5
RTS0046830,17
RTS0046831,11
RTS0046832,22
RTS0046833,7
RTS0046835,9
RTS0046836,136
RTS0046837,183
RTS0046838,5
RTS0046839,91
RTS0046840,34
RTS0046841,60
RTS0046842,88
RTS0046843,125
RTS0046846,16
RTS0046849,14
RTS0046850,18
RTS0046851,36
RTS0046852,14
RTS0046853,21
RTS0046854,9
RTS0046855,9
RTS0046856,8
RTS0046857,28
RTS0046858,33
RTS0046859,4
RTS0046860,17
RTS0046861,14
RTS0046862,8
RTS0046863,8
RTS0046864,13
RTS0046866,5
RTS0046867,8
RTS0046868,11
RTS0046869,49
RTS0046870,43
RTS0046871,15
RTS0046872,30
RTS0046873,6
RTS0046874,2
RTS0046875,13
RTS0046876,7
RTS0046877,28
RTS0046878,13
RTS0046879,7
RTS0046880,16
RTS0046881,8
RTS0046882,8
RTS0046885,8
RTS0046886,5
RTS0046887,5
RTS0046889,13
RTS0046890,12
RTS0046891,6
RTS0046892,5
RTS0046893,4
RTS0046894,7
RTS0046895,9
RTS0046897,10
RTS0046898,14
RTS0046899,18
RTS0046900,235
RTS0046902,8
RTS0046903,19
RTS0046904,11
RTS0046905,3
RTS0046906,43
RTS0046907,45
RTS0046908,13
RTS0046909,8
RTS0046910,6
RTS0046911,8
RTS0046912,6
RTS0046913,11
RTS0046914,5
RTS0046915,8
RTS0046916,25
RTS0046918,455
RTS0046919,591
RTS0046920,22
RTS0046921,5
RTS0046922,11
RTS0046923,22
RTS0046924,27
RTS0046925,15
RTS0046926,11
RTS0046927,4
RTS0046928,6
RTS0046929,9
RTS0046930,10
RTS0046931,9
RTS0046933,10
RTS0046934,20
RTS0046935,13
RTS0046936,14
RTS0046937,8
RTS0046938,39
RTS0046939,6
RTS0046940,9
RTS0046941,9
RTS0046942,10
RTS0046943,28
RTS0046944,8
RTS0046946,16
RTS0046947,7
RTS0046948,8
RTS0046949,8
RTS0046950,8
RTS0046951,7
RTS0046952,13
RTS0046954,4
RTS0046955,4
RTS0046956,9
RTS0046957,20
RTS0046958,8
RTS0046959,16
RTS0046960,11
RTS0046961,14
RTS0046962,34
RTS0046963,13
RTS0046965,29
RTS0046966,16
RTS0046967,20
RTS0046968,6
RTS0047054,7
RTS0047055,13
RTS0047056,14
RTS0047057,12
RTS0047058,15
RTS0047060,16
RTS0047061,18
RTS0047062,14
RTS0047063,14
RTS0047064,48
RTS0047065,19
RTS0047066,13
RTS0047067,20
RTS0047068,12
RTS0047069,23
RTS0047070,23
RTS0047071,24
RTS0047072,17
RTS0047073,14
RTS0047074,18
RTS0047075,7
RTS0047076,10
RTS0047077,13
RTS0047078,12
RTS0047079,12
RTS0047080,9
RTS0047081,17
RTS0047082,11
RTS0047083,11
RTS0047084,9
RTS0047085,4
RTS0047086,7
RTS0047087,8
RTS0047088,8
RTS0047089,13
RTS0047091,7
RTS0047092,10
RTS0047093,6
RTS0047094,7
RTS0047095,3
RTS0047096,4
RTS0047097,3
RTS0047098,5
RTS0047099,7
RTS0047100,5
RTS0047101,8
RTS0047102,14
RTS0047103,8
RTS0047104,6
RTS0047105,25
RTS0047106,21
RTS0047107,11
RTS0047108,28
RTS0047109,13
RTS0047110,12
RTS0047111,4
RTS0047112,11
RTS0047113,47
RTS0047114,10
RTS0047115,7
RTS0047116,19
RTS0047117,20
RTS0047118,13
RTS0047119,21
RTS0047120,10
RTS0047121,8
RTS0047122,16
RTS0047123,10
RTS0047124,14
RTS0047125,6
RTS0047126,13
RTS0047127,15
RTS0047128,5
RTS0047129,6
RTS0047130,13
RTS0047131,17
RTS0047132,7
RTS0047133,13
RTS0047134,7
RTS0047135,16
RTS0047136,17
RTS0047137,12
RTS0047138,23
RTS0047139,10
RTS0047140,11
RTS0047141,7
RTS0047142,7
RTS0047143,6
RTS0047144,16
RTS0047145,13
RTS0047146,13
RTS0047147,16
RTS0047148,14
RTS0047149,7
RTS0047150,28
RTS0047151,24
RTS0047152,36
RTS0047153,12
RTS0047154,25
RTS0047156,8
RTS0047157,12
RTS0047158,10
RTS0047159,6
RTS0047160,9
RTS0047165,18
RTS0047166,7
RTS0047167,2
RTS0047168,7
RTS0047169,7
RTS0047170,6
RTS0047171,14
RTS0047172,12
RTS0047173,10
RTS0047174,15
RTS0047175,6
RTS0047176,6
RTS0047177,5
RTS0047178,7
RTS0047179,7
RTS0047180,12
RTS0047181,17
RTS0047182,18
RTS0047183,7
RTS0047184,13
RTS0047185,12
RTS0047186,9
RTS0047187,7
RTS0047188,12
RTS0047189,9
RTS0047190,9
RTS0047191,7
RTS0047192,10
RTS0047193,18
RTS0047194,9
RTS0047195,10
RTS0047196,11
RTS0047197,20
RTS0047198,11
RTS0047199,7
RTS0047200,12
RTS0047201,6
RTS0047202,13
RTS0047203,25
RTS0047204,5
RTS0047205,10
RTS0047206,8
RTS0047207,9
RTS0047208,259
RTS0047209,156
RTS0047210,366
RTS0047211,314
RTS0047212,68
RTS0047213,11
RTS0047214,9
RTS0047215,5
RTS0047216,8
RTS0047217,6
RTS0047218,33
RTS0047219,32
RTS0047220,16
RTS0047221,36
RTS0047222,41
RTS0047223,39
RTS0047225,31
RTS0047226,23
RTS0047229,8
RTS0047230,10
RTS0047231,11
RTS0047232,8
RTS0047233,4
RTS0047234,2
RTS0047235,6
RTS0047236,10
RTS0047237,8
RTS0047238,1
RTS0047239,15
RTS0047240,10
RTS0047241,3
RTS0047242,7
RTS0047243,10
RTS0047244,10
RTS0047245,7
RTS0047246,8
RTS0047247,6
RTS0047248,1
RTS0047249,16
RTS0047250,16
RTS0047252,19
RTS0047253,18
RTS0047254,14
RTS0047255,21
RTS0047256,15
RTS0047257,11
RTS0047258,15
RTS0047259,21
RTS0047260,23
RTS0047261,24
RTS0047262,24
RTS0047263,32
RTS0047264,13
RTS0047266,20
RTS0047267,49
RTS0047268,33
RTS0047269,32
RTS0047270,51
RTS0047271,50
RTS0047272,21
RTS0047273,32
RTS0047274,8
RTS0047276,4
RTS0047277,38
RTS0047278,39
RTS0047279,30
RTS0047280,33
RTS0047281,25
RTS0047282,33
RTS0047283,31
RTS0047284,23
RTS0047290,33
RTS0047291,52
RTS0047292,36
RTS0047293,40
RTS0047294,46
RTS0047295,9
RTS0047296,11
RTS0047297,5
RTS0047298,7
RTS0047299,10
RTS0047300,9
RTS0047301,11
RTS0047302,6
RTS0047303,11
RTS0047304,9
RTS0047305,33
RTS0047306,37
RTS0047307,26
RTS0047308,19
RTS0047309,8
RTS0047310,23
RTS0047311,14
RTS0047312,7
RTS0047313,10
RTS0047314,15
RTS0047315,41
RTS0047316,37
RTS0047317,35
RTS0047318,36
RTS0047319,49
RTS0047320,19
RTS0047321,19
RTS0047322,9
RTS0047323,18
RTS0047324,18
RTS0047325,11
RTS0047326,16
RTS0047327,16
RTS0047328,7
RTS0047329,6
RTS0047331,19
RTS0047332,29
RTS0047333,20
RTS0047334,18
RTS0047335,15
RTS0047336,26
RTS0047337,12
RTS0047338,20
RTS0047339,11
RTS0047340,30
RTS0047341,22
RTS0047342,26
RTS0047343,24
RTS0047344,23
RTS0047345,9
RTS0047346,19
RTS0047348,14
RTS0047349,21
RTS0047350,14
RTS0047351,23
RTS0047352,41
RTS0047353,19
RTS0047354,18
RTS0047356,3
RTS0047357,13
RTS0047358,6
RTS0047359,11
RTS0047360,3
RTS0047361,6
RTS0047362,14
RTS0047363,13
RTS0047364,4
RTS0047365,11
RTS0047366,5
RTS0047367,9
RTS0047368,8
RTS0047369,13
RTS0047370,5
RTS0047373,8
RTS0047374,11
RTS0047375,13
RTS0047376,20
RTS0047377,14
RTS0047378,21
RTS0047379,25
RTS0047380,20
RTS0047381,7
RTS0047382,7
RTS0047383,9
RTS0047384,12
RTS0047385,8
RTS0047386,20
RTS0047387,10
RTS0047388,9
RTS0047389,16
RTS0047390,20
RTS0047391,21
RTS0047392,14
RTS0047393,13
RTS0047394,12
RTS0047395,8
RTS0047396,29
RTS0047397,12
RTS0047398,8
RTS0047399,9
RTS0047400,8
RTS0047401,6
RTS0047402,8
RTS0047403,19
RTS0047404,7
RTS0047405,18
RTS0047406,8
RTS0047407,10
RTS0047408,11
RTS0047409,36
RTS0047410,16
RTS0047411,28
RTS0047412,17
RTS0047413,8
RTS0047414,22
RTS0047415,22
RTS0047417,11
RTS0047418,31
RTS0047419,24
RTS0047420,26
RTS0047421,7
RTS0047422,11
RTS0047423,9
RTS0047424,5
RTS0047425,8
RTS0047426,10
RTS0047427,14
RTS0047428,13
RTS0047429,12
RTS0047430,23
RTS0047431,3
RTS0047432,16
RTS0047433,12
RTS0047434,10
RTS0047435,11
RTS0047436,9
RTS0047437,6
RTS0047438,5
RTS0047439,6
RTS0047440,6
RTS0047441,34
RTS0047442,37
RTS0047445,21
RTS0047446,30
RTS0047447,6
RTS0047448,10
RTS0047449,3
RTS0047450,9
RTS0047451,7
RTS0047452,7
RTS0047453,2
RTS0047454,5
RTS0047455,9
RTS0047456,5
RTS0047457,10
RTS0047458,7
RTS0047459,11
RTS0047460,11
RTS0047461,9
RTS0047462,11
RTS0047463,13
RTS0047464,17
RTS0047465,9
RTS0047466,16
RTS0047467,3
RTS0047468,7
RTS0047469,9
RTS0047471,7
RTS0047472,14
RTS0047473,11
RTS0047474,12
RTS0047475,8
RTS0047476,12
RTS0047477,17
RTS0047479,15
RTS0047480,20
RTS0047481,22
RTS0047482,9
RTS0047483,10
RTS0047484,5
RTS0047485,8
RTS0047486,8
RTS0047487,5
RTS0047488,9
RTS0047489,6
RTS0047490,8
RTS0047491,11
RTS0047492,19
RTS0047493,11
RTS0047494,15
RTS0047495,14
RTS0047496,10
RTS0047497,20
RTS0047498,11
RTS0047499,11
RTS0047500,10
RTS0047501,8
RTS0047502,15
RTS0047503,10
RTS0047504,24
RTS0047505,22
RTS0047506,25
RTS0047507,12
RTS0047508,10
RTS0047509,14
RTS0047510,10
RTS0047511,17
RTS0047512,29
RTS0047513,13
RTS0047514,9
RTS0047515,31
RTS0047516,18
RTS0047517,40
RTS0047518,20
RTS0047520,33
RTS0047521,38
RTS0047522,17
RTS0047523,12
RTS0047524,17
RTS0047525,8
RTS0047526,22
RTS0047527,4
RTS0047528,9
RTS0047529,13
RTS0047530,8
RTS0047531,7
RTS0047532,9
RTS0047533,5
RTS0047534,1
RTS0047535,5
RTS0047536,10
RTS0047537,10
RTS0047538,33
RTS0047540,37
RTS0047541,34
RTS0047543,9
RTS0047544,12
RTS0047545,14
RTS0047546,16
RTS0047547,8
RTS0047548,27
RTS0047549,14
RTS0047550,12
RTS0047551,14
RTS0047552,16
RTS0047553,8
RTS0047558,3
RTS0047559,6
RTS0047560,11
RTS0047561,7
RTS0047562,5
RTS0047563,15
RTS0047564,13
RTS0047565,9
RTS0047566,10
RTS0047567,9
RTS0047568,7
RTS0047569,7
RTS0047570,13
RTS0047571,14
RTS0047572,9
RTS0047573,9
RTS0047574,9
RTS0047575,12
RTS0047576,4
RTS0047577,6
RTS0047578,10
RTS0047579,8
RTS0047580,10
RTS0047581,9
RTS0047582,7
RTS0047583,5
RTS0047584,17
RTS0047585,7
RTS0047586,11
RTS0047587,7
RTS0047588,5
RTS0047590,9
RTS0047591,2
RTS0047592,3
RTS0047593,13
RTS0047594,8
RTS0047595,7
RTS0047596,6
RTS0047597,11
RTS0047598,15
RTS0047599,10
RTS0047600,14
RTS0047601,43
RTS0047602,20
RTS0047603,6
RTS0047604,12
RTS0047606,7
RTS0047613,21
RTS0047614,15
RTS0047615,5
RTS0047616,28
RTS0047617,18
RTS0047618,7
RTS0047619,7
RTS0047620,5
RTS0047621,6
RTS0047622,1
RTS0047624,9
RTS0047625,8
RTS0047626,6
RTS0047627,10
RTS0047628,3
RTS0047629,7
RTS0047630,6
RTS0047631,2
RTS0047632,4
RTS0047633,5
RTS0047634,5
RTS0047635,9
RTS0047636,7
RTS0047637,7
RTS0047638,8
RTS0047639,7
RTS0047640,11
RTS0047641,4
RTS0047642,7
RTS0047643,6
RTS0047644,5
RTS0047645,5
RTS0047646,8
RTS0047647,5
RTS0047648,10
RTS0047649,9
RTS0047650,4
RTS0047651,3
RTS0047652,6
RTS0047653,3
RTS0047654,6
RTS0047656,10
RTS0047657,5
RTS0047658,10
RTS0047659,8
RTS0047660,9
RTS0047661,11
RTS0047662,5
RTS0047663,2
RTS0047664,9
RTS0047665,11
RTS0047666,6
RTS0047667,11
RTS0047668,6
RTS0047669,7
RTS0047670,9
RTS0047672,5
RTS0047673,8
RTS0047674,5
RTS0047675,6
RTS0047676,9
RTS0047677,9
RTS0047678,5
RTS0047679,9
RTS0047680,11
RTS0047681,8
RTS0047682,15
RTS0047684,2
RTS0047685,5
RTS0047686,6
RTS0047687,6
RTS0047688,5
RTS0047689,8
RTS0047691,8
RTS0047692,5
RTS0047693,13
RTS0047694,8
RTS0047695,4
RTS0047696,6
RTS0047697,10
RTS0047698,4
RTS0047699,10
RTS0047700,9
RTS0047701,5
RTS0047702,7
RTS0047703,18
RTS0047704,12
RTS0047705,11
RTS0047706,15
RTS0047707,14
RTS0047708,16
RTS0047709,38
RTS0047710,7
RTS0047711,13
RTS0047712,10
RTS0047713,14
RTS0047714,20
RTS0047715,9
RTS0047716,17
RTS0047717,15
RTS0047718,5
RTS0047720,9
RTS0047721,8
RTS0047722,13
RTS0047723,7
RTS0047724,39
RTS0047725,45
RTS0047726,40
RTS0047727,39
RTS0047728,40
RTS0047729,12
RTS0047730,4
RTS0047731,5
RTS0047732,11
RTS0047733,4
RTS0047734,10
RTS0047735,9
RTS0047736,12
RTS0047737,12
RTS0047738,7
RTS0047739,10
RTS0047740,11
RTS0047741,13
RTS0047742,10
RTS0047743,11
RTS0047744,21
RTS0047745,27
RTS0047746,6
RTS0047747,15
RTS0047748,19
RTS0047749,18
RTS0047750,10
RTS0047752,8
RTS0047753,12
RTS0047754,28
RTS0047755,42
RTS0047756,22
RTS0047757,28
RTS0047758,31
RTS0047759,10
RTS0047760,5
RTS0047761,6
RTS0047762,7
RTS0047763,6
RTS0047764,5
RTS0047765,17
RTS0047766,16
RTS0047767,6
RTS0047768,11
RTS0047769,14
RTS0047770,28
RTS0047771,29
RTS0047772,28
RTS0047773,19
RTS0047774,17
RTS0047775,5
RTS0047776,6
RTS0047777,8
RTS0047778,11
RTS0047779,9
RTS0047780,15
RTS0047781,22
RTS0047782,15
RTS0047783,14
RTS0047784,9
RTS0047785,8
RTS0047786,22
RTS0047787,43
RTS0047788,6
RTS0047789,9
RTS0047790,11
RTS0047791,13
RTS0047792,9
RTS0047793,29
RTS0047794,7
RTS0047795,5
RTS0047796,15
RTS0047797,6
RTS0047798,13
RTS0047799,7
RTS0047800,6
RTS0047801,44
RTS0047802,37
RTS0047803,11
RTS0047804,10
RTS0047805,12
RTS0047806,13
RTS0047807,87
RTS0047808,48
RTS0047809,5
RTS0047810,14
RTS0047811,16
RTS0047812,18
RTS0047813,12
RTS0047814,8
RTS0047816,5
RTS0047817,7
RTS0047818,6
RTS0047819,8
RTS0047820,1
RTS0047821,67
RTS0047822,7
RTS0047823,10
RTS0047824,8
RTS0047825,7
RTS0047826,7
RTS0047827,6
RTS0047828,16
RTS0047829,10
RTS0047830,11
RTS0047831,10
RTS0047832,4
RTS0047833,6
RTS0047834,6
RTS0047835,16
RTS0047836,10
RTS0047837,9
RTS0047838,14
RTS0047839,13
RTS0047840,14
RTS0047841,3
RTS0047842,8
RTS0047843,7
RTS0047844,11
RTS0047845,11
RTS0047846,10
RTS0047847,8
RTS0047848,7
RTS0047849,10
RTS0047850,5
RTS0047851,8
RTS0047852,9
RTS0047853,9
RTS0047854,10
RTS0047855,14
RTS0047856,11
RTS0047857,16
RTS0047858,9
RTS0047859,2
RTS0047860,8
RTS0047861,7
RTS0047862,11
RTS0047863,6
RTS0047864,8
RTS0047865,7
RTS0047866,10
RTS0047867,9
RTS0047868,8
RTS0047869,15
RTS0047870,15
RTS0047871,15
RTS0047872,9
RTS0047873,9
RTS0047874,7
RTS0047875,13
RTS0047876,7
RTS0047877,18
RTS0047878,10
RTS0047879,9
RTS0047880,9
RTS0047881,12
RTS0047882,4
RTS0047883,10
RTS0047884,8
RTS0047885,11
RTS0047886,14
RTS0047890,64
RTS0047891,29
RTS0047892,36
RTS0047893,9
RTS0047894,10
RTS0047895,9
RTS0047896,6
RTS0047897,6
RTS0047898,11
RTS0047899,10
RTS0047900,18
RTS0047901,7
RTS0047902,7
RTS0047903,11
RTS0047904,17
RTS0047905,13
RTS0047906,12
RTS0047907,69
RTS0047908,88
RTS0047909,80
RTS0047910,15
RTS0047912,15
RTS0047913,15
RTS0047914,13
RTS0047915,8
RTS0047916,9
RTS0047917,8
RTS0047919,8
RTS0047920,22
RTS0047921,72
RTS0047924,4
RTS0047925,15
RTS0047926,5
RTS0047927,8
RTS0047928,14
RTS0047929,4
RTS0047930,1
RTS0047931,5
RTS0047932,10
RTS0047933,15
RTS0047934,10
RTS0047935,9
RTS0047936,9
RTS0047937,3
RTS0047938,11
RTS0047939,30
RTS0047940,38
RTS0047941,8
RTS0047942,4
RTS0047943,5
RTS0047944,17
RTS0047945,10
RTS0047946,9
RTS0047947,7
RTS0047948,9
RTS0047949,26
RTS0047950,8
RTS0047951,13
RTS0047952,19
RTS0047953,10
RTS0047954,6
RTS0047956,9
RTS0047957,10
RTS0047958,12
RTS0047959,6
RTS0047960,5
RTS0047961,13
RTS0047963,44
RTS0047964,11
RTS0047965,13
RTS0047966,9
RTS0047967,5
RTS0047968,22
RTS0047969,25
RTS0047970,8
RTS0047972,6
RTS0047973,9
RTS0047974,10
RTS0047975,10
RTS0047976,25
RTS0047977,8
RTS0047978,9
RTS0047979,6
RTS0047980,8
RTS0047981,27
RTS0047982,7
RTS0047985,98
RTS0047986,11
RTS0047987,9
RTS0047988,33
RTS0047990,11
RTS0047991,32
RTS0047992,10
RTS0047993,9
RTS0047994,7
RTS0047995,7
RTS0047996,3
RTS0047997,8
RTS0047998,13
RTS0047999,1
RTS0048000,6
RTS0048001,8
RTS0048003,182
RTS0048005,4
RTS0048006,8
RTS0048008,20
RTS0048009,8
RTS0048012,17
RTS0048013,11
RTS0048014,8
RTS0048015,25
RTS0048016,32
RTS0048017,36
RTS0048018,24
RTS0048019,46
RTS0048020,11
RTS0048021,6
RTS0048022,11
RTS0048023,20
RTS0048024,10
RTS0048026,10
RTS0048027,16
RTS0048028,12
RTS0048029,4
RTS0048030,10
RTS0048031,8
RTS0048032,9
RTS0048033,5
RTS0048034,12
RTS0048035,13
RTS0048036,10
RTS0048037,8
RTS0048038,21
RTS0048040,12
RTS0048041,6
RTS0048042,12
RTS0048043,15
RTS0048044,4
RTS0048045,11
RTS0048046,3
RTS0048047,12
RTS0048048,7
RTS0048049,15
RTS0048050,7
RTS0048051,37
RTS0048052,15
RTS0048053,11
RTS0048054,18
RTS0048055,4
RTS0048056,8
RTS0048057,9
RTS0048058,6
RTS0048059,10
RTS0048060,6
RTS0048061,8
RTS0048062,5
RTS0048063,6
RTS0048064,43
RTS0048065,14
RTS0048066,29
RTS0048067,14
RTS0048068,10
RTS0048069,4
RTS0048070,7
RTS0048071,12
RTS0048072,7
RTS0048073,7
RTS0048074,6
RTS0048076,9
RTS0048077,12
RTS0048078,12
RTS0048079,10
RTS0048080,20
RTS0048081,20
RTS0048082,11
RTS0048084,10
RTS0048085,11
RTS0048086,6
RTS0048087,3
RTS0048088,6
RTS0048089,12
RTS0048090,11
RTS0048091,33
RTS0048092,7
RTS0048093,67
RTS0048094,10
RTS0048096,10
RTS0048097,12
RTS0048098,703
RTS0048099,802
RTS0048100,901
RTS0048101,557
RTS0048102,848
RTS0048104,7
RTS0048105,6
RTS0048106,7
RTS0048107,6
RTS0048108,15
RTS0048109,13
RTS0048110,6
RTS0048111,5
RTS0048112,7
RTS0048113,7
RTS0048114,5
RTS0048115,11
RTS0048116,9
RTS0048117,9
RTS0048118,15
RTS0048120,14
RTS0048126,7
RTS0048127,15
RTS0048129,13
RTS0048130,12
RTS0048131,14
RTS0048132,30
RTS0048133,12
RTS0048134,31
RTS0048135,46
RTS0048136,6
RTS0048138,18
RTS0048139,18
RTS0048140,12
RTS0048141,11
RTS0048142,10
RTS0048144,5
RTS0048145,13
RTS0048146,10
RTS0048147,4
RTS0048148,4
RTS0048149,4
RTS0048150,5
RTS0048151,11
RTS0048152,14
RTS0048153,8
RTS0048154,2
RTS0048155,2
RTS0048156,13
RTS0048158,16
RTS0048159,8
RTS0048160,286
RTS0048161,331
RTS0048162,17
RTS0048163,13
RTS0048164,100
RTS0048165,27
RTS0048166,14
RTS0048167,15
RTS0048168,11
RTS0048169,15
RTS0048170,13
RTS0048171,11
RTS0048172,7
RTS0048173,12
RTS0048175,10
RTS0048176,4
RTS0048177,10
RTS0048178,9
RTS0048179,9
RTS0048180,6
RTS0048181,15
RTS0048182,9
RTS0048183,14
RTS0048184,21
RTS0048185,7
RTS0048186,14
RTS0048188,10
RTS0048189,11
RTS0048190,11
RTS0048191,6
RTS0048192,11
RTS0048193,9
RTS0048194,10
RTS0048195,15
RTS0048196,18
RTS0048197,18
RTS0048198,23
RTS0048200,20
RTS0048201,10
RTS0048202,5
RTS0048203,10
RTS0048204,6
RTS0048205,15
RTS0048207,10
RTS0048208,16
RTS0048209,23
RTS0048210,14
RTS0048211,24
RTS0048212,8
RTS0048213,14
RTS0048214,11
RTS0048215,15
RTS0048216,19
RTS0048217,17
RTS0048218,14
RTS0048219,10
RTS0048220,10
RTS0048221,8
RTS0048222,7
RTS0048223,14
RTS0048224,9
RTS0048225,9
RTS0048226,9
RTS0048227,8
RTS0048228,6
RTS0048229,9
RTS0048230,9
RTS0048231,23
RTS0048232,16
RTS0048233,7
RTS0048234,5
RTS0048235,16
RTS0048236,10
RTS0048237,10
RTS0048238,13
RTS0048239,11
RTS0048240,14
RTS0048241,14
RTS0048242,17
RTS0048243,15
RTS0048244,34
RTS0048245,6
RTS0048246,25
RTS0049343,14
RTS0049344,26
RTS0049345,21
RTS0049346,5
RTS0049347,8
RTS0049348,9
RTS0049349,8
RTS0049350,6
RTS0049351,9
RTS0049352,7
RTS0049353,6
RTS0049354,9
RTS0049355,6
RTS0049356,11
RTS0049357,10
RTS0049358,8
RTS0049359,3
RTS0049360,12
RTS0049361,13
RTS0049362,14
RTS0049363,12
RTS0049364,12
RTS0049365,9
RTS0049366,48
RTS0049367,52
RTS0049368,14
RTS0049369,7
RTS0049370,7
RTS0049371,12
RTS0049372,8
RTS0049373,29
RTS0049374,32
RTS0049375,26
RTS0049376,16
RTS0049377,22
RTS0049378,24
RTS0049379,11
RTS0049380,17
RTS0049381,16
RTS0049382,11
RTS0049383,9
RTS0049384,2
RTS0049385,8
RTS0049386,11
RTS0049387,9
RTS0049388,9
RTS0049389,5
RTS0049390,215
RTS0049391,167
RTS0049392,137
RTS0049393,216
RTS0049394,121
RTS0049395,48
RTS0049396,66
RTS0049397,66
RTS0049398,72
RTS0049399,37
RTS0049400,17
RTS0049401,11
RTS0049402,15
RTS0049403,5
RTS0049404,7
RTS0049405,7
RTS0049406,7
RTS0049407,10
RTS0049408,16
RTS0049409,12
RTS0049410,5
RTS0049411,8
RTS0049412,4
RTS0049413,4
RTS0049414,8
RTS0049415,7
RTS0049416,8
RTS0049417,8
RTS0049418,10
RTS0049419,8
RTS0049420,6
RTS0049421,8
RTS0049422,10
RTS0049423,1
RTS0049424,61
RTS0049425,10
RTS0049426,12
RTS0049427,9
RTS0049428,6
RTS0049429,19
RTS0049430,16
RTS0049431,19
RTS0049432,10
RTS0049433,9
RTS0049434,5
RTS0049435,6
RTS0049436,8
RTS0049437,34
RTS0049438,8
RTS0049439,18
RTS0049440,18
RTS0049441,20
RTS0049442,25
RTS0049443,18
RTS0049444,31
RTS0049445,8
RTS0049446,10
RTS0049447,9
RTS0049448,6
RTS0049449,10
RTS0049450,12
RTS0049451,9
RTS0049452,12
RTS0049453,16
RTS0049454,4
RTS0049455,8
RTS0049456,9
RTS0049457,29
RTS0049458,5
RTS0049459,28
RTS0049460,34
RTS0049461,51
RTS0049462,59
RTS0049463,10
RTS0049464,9
RTS0049465,5
RTS0049466,4
RTS0049467,7
RTS0049468,12
RTS0049469,10
RTS0049470,17
RTS0049471,21
RTS0049472,10
RTS0049473,80
RTS0049474,9
RTS0049475,8
RTS0049476,10
RTS0049477,3
RTS0049478,12
RTS0049479,1088
RTS0049480,95
RTS0049481,2
RTS0049482,6
RTS0049483,10
RTS0049484,17
RTS0049485,9
RTS0997079,5
RTS0997080,15
RTS0997081,8
RTS0997082,4
RTS0997083,7
RTS0997084,9
RTS0997085,4
RTS0997086,9
RTS0997087,5
RTS0997088,4219
RTS0997089,1467
RTS0997090,4
RTS0997091,12
RTS0997092,2
RTS0997093,3
RTS0997094,2
RTS0997095,2
RTS0997096,3
RTS0997097,2
RTS0997098,7
RTS0997099,9
RTS0997100,8
RTS0997101,4
RTS0997102,6
RTS0997103,1
RTS0997104,5
RTS0997105,5
RTS0997106,6
RTS0997107,7
RTS0997108,9
RTS0997109,6
RTS0997110,6
RTS0997111,5
RTS0997112,3
RTS0997113,4
RTS0997114,3
RTS0997115,5
RTS0997116,5
RTS0997117,3
RTS0997118,8
RTS0997119,9
RTS0997120,3
RTS0997121,19
RTS0997122,29
RTS0997123,15
RTS0997124,8
RTS0997125,37
RTS0997126,71
RTS0997127,56
RTS0997128,42
RTS0997129,86
RTS0997130,19
</Code_Summary>
