# Supplementary material for: Spatial meta-transcriptomics reveal associations of intratumor bacteria burden with lung cancer cells showing a distinct oncogenic signature
Source: J Immunother Cancer. 2022 Jul 6;10(7):e004698. doi: 10.1136/jitc-2022-004698 (PMC9260850; doi:10.1136/jitc-2022-004698)
Supplement: Supplementary data [file jitc-2022-004698supp009.zip › DSP-1001660004187-B-H05.dcc]

<Header>
FileVersion,0.02
SoftwareVersion,"GeoMx_NGS_Pipeline_ 2.0.0"
Date,2020-6-15
</Header>

<Scan_Attributes>
ID,DSP-1001660004187-B-H05
Plate_ID,1001660004187
Well,H05
</Scan_Attributes>

<NGS_Processing_Attributes>
SeqSetId,
tamperedIni,No
Raw,15042165
Trimmed,14956092
Stitched,14857504
Aligned,14587775
umiQ30,0.9917
rtsQ30,0.9912
</NGS_Processing_Attributes>


<Code_Summary>
RTS0039454,141
RTS0039455,120
RTS0039456,120
RTS0039457,192
RTS0039458,91
RTS0039459,123
RTS0039460,130
RTS0039461,149
RTS0039462,156
RTS0039463,147
RTS0039464,159
RTS0039465,234
RTS0039466,191
RTS0039467,302
RTS0039468,130
RTS0039469,143
RTS0039470,129
RTS0039471,141
RTS0039472,135
RTS0039473,71
RTS0039474,151
RTS0039475,176
RTS0039476,236
RTS0039477,159
RTS0039478,191
RTS0039479,149
RTS0039480,106
RTS0039481,133
RTS0039482,132
RTS0039483,111
RTS0039484,141
RTS0039485,128
RTS0039486,87
RTS0039487,173
RTS0039488,162
RTS0039489,121
RTS0039490,149
RTS0039491,135
RTS0039492,127
RTS0039493,134
RTS0039494,161
RTS0039495,182
RTS0039496,223
RTS0039497,133
RTS0039498,136
RTS0039499,256
RTS0039500,95
RTS0039501,232
RTS0039502,264
RTS0039503,178
RTS0039504,122
RTS0039505,180
RTS0039506,128
RTS0039507,123
RTS0039508,137
RTS0039509,137
RTS0039510,169
RTS0039511,118
RTS0039512,86
RTS0039513,90
RTS0039514,123
RTS0039515,128
RTS0039516,129
RTS0039517,119
RTS0039518,135
RTS0039519,121
RTS0039520,118
RTS0039521,95
RTS0039522,115
RTS0039523,121
RTS0039524,98
RTS0039525,119
RTS0039526,120
RTS0039527,111
RTS0039528,127
RTS0039529,158
RTS0039530,97
RTS0039531,113
RTS0039532,118
RTS0039533,161
RTS0039534,93
RTS0039535,119
RTS0039536,146
RTS0039537,129
RTS0039538,111
RTS0039539,144
RTS0039540,120
RTS0039541,124
RTS0039542,125
RTS0039543,120
RTS0039544,81
RTS0039545,121
RTS0039546,108
RTS0039547,127
RTS0039548,137
RTS0039549,117
RTS0039550,148
RTS0039551,150
RTS0039552,80
RTS0039553,124
RTS0039554,135
RTS0039555,129
RTS0039556,93
RTS0039557,120
RTS0039558,81
RTS0039559,108
RTS0039560,111
RTS0039561,110
RTS0039562,133
RTS0039563,128
RTS0039564,136
RTS0039565,233
RTS0039566,117
RTS0039567,143
RTS0039568,165
RTS0039569,118
RTS0039570,152
RTS0039571,122
RTS0039572,103
RTS0039573,142
RTS0039574,110
RTS0039575,105
RTS0039576,89
RTS0039577,134
RTS0039578,94
RTS0039579,122
RTS0039580,166
RTS0039581,133
RTS0039582,131
RTS0039583,158
RTS0039584,128
RTS0039585,159
RTS0039586,95
RTS0039587,111
RTS0039588,106
RTS0039589,119
RTS0039590,130
RTS0039591,149
RTS0039592,119
RTS0039593,116
RTS0039594,107
RTS0039595,93
RTS0039596,182
RTS0039597,148
RTS0039598,173
RTS0039599,87
RTS0039600,148
RTS0039601,115
RTS0039602,97
RTS0039603,105
RTS0039604,142
RTS0039605,126
RTS0039606,100
RTS0039607,139
RTS0039608,122
RTS0039609,114
RTS0039610,129
RTS0039611,138
RTS0039612,109
RTS0039613,116
RTS0039614,100
RTS0039615,73
RTS0039616,109
RTS0039617,121
RTS0039619,116
RTS0039620,101
RTS0039621,138
RTS0039622,126
RTS0039623,111
RTS0039624,111
RTS0039625,101
RTS0039626,128
RTS0039627,96
RTS0039628,85
RTS0039629,123
RTS0039630,103
RTS0039631,84
RTS0039632,108
RTS0039633,118
RTS0039634,133
RTS0039635,139
RTS0039636,111
RTS0039637,132
RTS0039638,109
RTS0039639,133
RTS0039640,97
RTS0039641,127
RTS0039642,97
RTS0039643,121
RTS0039644,105
RTS0039645,101
RTS0039646,160
RTS0039647,111
RTS0039648,130
RTS0039649,149
RTS0039650,126
RTS0039651,177
RTS0039652,187
RTS0039653,120
RTS0039654,109
RTS0039655,160
RTS0039656,115
RTS0039657,115
RTS0039658,82
RTS0039659,112
RTS0039660,78
RTS0039661,114
RTS0039662,101
RTS0039663,108
RTS0039664,115
RTS0039665,122
RTS0039666,101
RTS0039667,91
RTS0039668,126
RTS0039669,218
RTS0039670,132
RTS0039671,155
RTS0039672,181
RTS0039673,149
RTS0039674,145
RTS0039675,126
RTS0039676,124
RTS0039677,116
RTS0039678,106
RTS0039679,136
RTS0039680,86
RTS0039681,151
RTS0039682,119
RTS0039683,102
RTS0039684,165
RTS0039685,114
RTS0039686,114
RTS0039687,129
RTS0039688,128
RTS0039689,116
RTS0039690,109
RTS0039691,120
RTS0039692,134
RTS0039693,109
RTS0039694,124
RTS0039695,121
RTS0039696,125
RTS0039697,108
RTS0039698,103
RTS0039699,132
RTS0039700,107
RTS0039701,102
RTS0039702,122
RTS0039703,172
RTS0039704,118
RTS0039705,125
RTS0039706,115
RTS0039707,119
RTS0039708,128
RTS0039709,112
RTS0039710,155
RTS0039711,109
RTS0039712,145
RTS0039713,158
RTS0039714,109
RTS0039715,173
RTS0039716,105
RTS0039717,88
RTS0039718,98
RTS0039719,118
RTS0039720,168
RTS0039721,109
RTS0039722,129
RTS0039723,181
RTS0039724,119
RTS0039725,136
RTS0039726,129
RTS0039727,134
RTS0039728,121
RTS0039729,125
RTS0039730,136
RTS0039731,134
RTS0039732,150
RTS0039733,153
RTS0039734,233
RTS0039735,112
RTS0039736,133
RTS0039737,150
RTS0039738,108
RTS0039739,110
RTS0039740,100
RTS0039741,132
RTS0039742,111
RTS0039743,129
RTS0039744,79
RTS0039745,147
RTS0039746,119
RTS0039747,139
RTS0039749,131
RTS0039750,141
RTS0039751,109
RTS0039752,107
RTS0039753,132
RTS0039754,104
RTS0039755,132
RTS0039756,113
RTS0039757,114
RTS0039758,104
RTS0039759,81
RTS0039760,125
RTS0039761,104
RTS0039762,125
RTS0039763,109
RTS0039764,125
RTS0039765,83
RTS0039766,118
RTS0039767,114
RTS0039768,127
RTS0039769,106
RTS0039770,243
RTS0039771,126
RTS0039772,122
RTS0039773,129
RTS0039774,108
RTS0039775,195
RTS0039776,105
RTS0039777,95
RTS0039778,92
RTS0039779,94
RTS0039780,97
RTS0039781,130
RTS0039782,122
RTS0039783,102
RTS0039784,115
RTS0039785,117
RTS0039786,145
RTS0039787,111
RTS0039788,99
RTS0039789,98
RTS0039790,138
RTS0039791,199
RTS0039792,84
RTS0039793,77
RTS0039794,121
RTS0039795,110
RTS0039796,105
RTS0039797,168
RTS0039798,142
RTS0039799,115
RTS0039800,96
RTS0039801,135
RTS0039802,100
RTS0039803,117
RTS0039804,124
RTS0039805,131
RTS0039806,130
RTS0039807,127
RTS0039808,182
RTS0039809,123
RTS0039810,142
RTS0039811,150
RTS0039812,156
RTS0039813,122
RTS0039814,204
RTS0039815,161
RTS0039816,135
RTS0039817,198
RTS0039818,131
RTS0039819,184
RTS0039820,143
RTS0039821,127
RTS0039822,115
RTS0039823,157
RTS0039824,113
RTS0039825,102
RTS0039826,117
RTS0039827,162
RTS0039828,102
RTS0039829,139
RTS0039830,133
RTS0039831,85
RTS0039832,143
RTS0039833,105
RTS0039834,126
RTS0039835,132
RTS0039836,160
RTS0039838,106
RTS0039839,132
RTS0039840,97
RTS0039841,165
RTS0039842,119
RTS0039843,113
RTS0039844,154
RTS0039845,110
RTS0039846,131
RTS0039847,129
RTS0039848,100
RTS0039849,84
RTS0039850,96
RTS0039851,119
RTS0039852,140
RTS0039853,97
RTS0039854,148
RTS0039855,144
RTS0039856,140
RTS0039857,125
RTS0039858,127
RTS0039859,281
RTS0039860,141
RTS0039861,141
RTS0039862,115
RTS0039863,147
RTS0039864,112
RTS0039865,103
RTS0039866,108
RTS0039867,138
RTS0039868,125
RTS0039869,118
RTS0039870,114
RTS0039871,113
RTS0039872,119
RTS0039873,113
RTS0039874,121
RTS0039875,149
RTS0039876,117
RTS0039877,128
RTS0039878,87
RTS0039879,173
RTS0039880,98
RTS0039881,92
RTS0039882,101
RTS0039883,99
RTS0039884,167
RTS0039885,184
RTS0039886,109
RTS0039887,96
RTS0039888,138
RTS0039890,104
RTS0039891,137
RTS0039892,116
RTS0039893,143
RTS0039894,112
RTS0039895,114
RTS0039896,152
RTS0039897,132
RTS0039898,163
RTS0039899,100
RTS0039900,175
RTS0039901,130
RTS0039902,182
RTS0039903,127
RTS0039904,175
RTS0039905,115
RTS0039906,137
RTS0039907,132
RTS0039908,187
RTS0039909,123
RTS0039910,111
RTS0039911,80
RTS0039912,122
RTS0039913,137
RTS0039914,133
RTS0039915,134
RTS0039916,121
RTS0039917,148
RTS0039918,156
RTS0039919,141
RTS0039920,111
RTS0039921,132
RTS0039922,139
RTS0039923,117
RTS0039924,139
RTS0039925,98
RTS0039926,135
RTS0039927,113
RTS0039928,134
RTS0039929,111
RTS0039930,136
RTS0039931,114
RTS0039932,150
RTS0039933,178
RTS0039934,98
RTS0039935,119
RTS0039936,116
RTS0039937,130
RTS0039938,157
RTS0039939,129
RTS0039940,135
RTS0039941,100
RTS0039942,125
RTS0039943,96
RTS0039944,163
RTS0039945,122
RTS0039946,134
RTS0039947,128
RTS0039948,158
RTS0039949,127
RTS0039950,125
RTS0039951,130
RTS0039952,165
RTS0039953,123
RTS0039954,102
RTS0039955,153
RTS0039956,142
RTS0039957,158
RTS0039958,111
RTS0039959,138
RTS0039960,151
RTS0039961,123
RTS0039962,98
RTS0039963,93
RTS0039964,176
RTS0039965,104
RTS0039966,135
RTS0039967,110
RTS0039968,105
RTS0039969,128
RTS0039970,108
RTS0039971,132
RTS0039972,106
RTS0039973,100
RTS0039974,156
RTS0039975,90
RTS0039976,113
RTS0039977,136
RTS0039978,147
RTS0039979,120
RTS0039980,114
RTS0039981,92
RTS0039982,118
RTS0039983,111
RTS0039984,116
RTS0039985,126
RTS0039986,225
RTS0039987,137
RTS0039988,148
RTS0039989,102
RTS0039990,126
RTS0039991,83
RTS0039992,99
RTS0039993,122
RTS0039994,90
RTS0039995,151
RTS0039996,156
RTS0039997,117
RTS0039998,148
RTS0039999,141
RTS0040000,127
RTS0040001,98
RTS0040002,114
RTS0040003,121
RTS0040004,184
RTS0040005,129
RTS0040006,185
RTS0040007,120
RTS0040008,107
RTS0040009,135
RTS0040010,121
RTS0040011,143
RTS0040012,95
RTS0040013,123
RTS0040014,113
RTS0040015,138
RTS0040016,88
RTS0040017,130
RTS0040018,89
RTS0040019,153
RTS0040020,120
RTS0040021,117
RTS0040022,186
RTS0040023,145
RTS0040024,88
RTS0040025,108
RTS0040026,95
RTS0040027,137
RTS0040028,112
RTS0040029,153
RTS0040030,138
RTS0040031,128
RTS0040032,149
RTS0040033,101
RTS0040034,124
RTS0040035,87
RTS0040036,133
RTS0040037,130
RTS0040038,134
RTS0040039,102
RTS0040040,99
RTS0040041,101
RTS0040042,125
RTS0040043,118
RTS0040044,127
RTS0040045,96
RTS0040046,176
RTS0040047,127
RTS0040048,195
RTS0040049,112
RTS0040050,98
RTS0040051,116
RTS0040052,126
RTS0040053,141
RTS0040054,165
RTS0040055,113
RTS0040056,123
RTS0040057,115
RTS0040058,126
RTS0040059,116
RTS0040060,117
RTS0040061,124
RTS0040062,133
RTS0040063,119
RTS0040064,154
RTS0040065,135
RTS0040066,123
RTS0040067,130
RTS0040068,150
RTS0040069,111
RTS0040070,153
RTS0040071,96
RTS0040072,189
RTS0040073,192
RTS0040074,144
RTS0040075,126
RTS0040076,115
RTS0040077,163
RTS0040078,130
RTS0040079,139
RTS0040080,116
RTS0040081,125
RTS0040082,127
RTS0040083,110
RTS0040084,136
RTS0040085,113
RTS0040086,94
RTS0040087,109
RTS0040088,111
RTS0040089,114
RTS0040090,123
RTS0040091,116
RTS0040092,117
RTS0040093,119
RTS0040094,129
RTS0040095,102
RTS0040096,130
RTS0040097,115
RTS0040098,115
RTS0040099,155
RTS0040100,127
RTS0040101,105
RTS0040102,98
RTS0040103,91
RTS0040104,128
RTS0040105,117
RTS0040106,161
RTS0040107,150
RTS0040108,143
RTS0040109,112
RTS0040110,136
RTS0040111,122
RTS0040112,128
RTS0040113,96
RTS0040114,120
RTS0040115,232
RTS0040116,105
RTS0040117,114
RTS0040118,87
RTS0040119,102
RTS0040120,118
RTS0040121,119
RTS0040122,171
RTS0040123,114
RTS0040124,109
RTS0040125,106
RTS0040126,98
RTS0040127,139
RTS0040128,75
RTS0040129,116
RTS0040130,153
RTS0040131,199
RTS0040132,121
RTS0040133,115
RTS0040134,181
RTS0040135,147
RTS0040136,105
RTS0040137,88
RTS0040138,116
RTS0040139,111
RTS0040140,107
RTS0040141,123
RTS0040142,133
RTS0040143,96
RTS0040144,127
RTS0040145,118
RTS0040146,137
RTS0040147,109
RTS0040148,75
RTS0040149,112
RTS0040150,98
RTS0040151,107
RTS0040152,109
RTS0040153,111
RTS0040154,121
RTS0040155,133
RTS0040156,124
RTS0040157,175
RTS0040158,132
RTS0040159,115
RTS0040160,116
RTS0040161,115
RTS0040162,99
RTS0040163,103
RTS0040164,114
RTS0040165,128
RTS0040166,89
RTS0040167,128
RTS0040168,105
RTS0040169,135
RTS0040170,109
RTS0040171,46
RTS0040172,192
RTS0040173,96
RTS0040174,76
RTS0040175,94
RTS0040176,97
RTS0040177,101
RTS0040178,102
RTS0040179,73
RTS0040180,119
RTS0040181,165
RTS0040182,103
RTS0040183,101
RTS0040184,115
RTS0040185,100
RTS0040186,135
RTS0040187,86
RTS0040188,69
RTS0040189,115
RTS0040190,98
RTS0040191,116
RTS0040192,77
RTS0040193,118
RTS0040194,116
RTS0040195,151
RTS0040196,100
RTS0040197,90
RTS0040198,113
RTS0040199,143
RTS0040200,110
RTS0040201,141
RTS0040202,122
RTS0040203,134
RTS0040204,107
RTS0040205,132
RTS0040206,113
RTS0040207,75
RTS0040208,107
RTS0040209,150
RTS0040210,156
RTS0040211,160
RTS0040212,109
RTS0040213,115
RTS0040214,129
RTS0040215,175
RTS0040216,105
RTS0040217,108
RTS0040218,112
RTS0040219,114
RTS0040220,81
RTS0040221,117
RTS0040222,108
RTS0040223,116
RTS0040224,95
RTS0040225,87
RTS0040226,153
RTS0040227,71
RTS0040228,119
RTS0040229,104
RTS0040230,126
RTS0040231,80
RTS0040232,117
RTS0040233,99
RTS0040234,85
RTS0040235,112
RTS0040236,114
RTS0040237,98
RTS0040238,134
RTS0040239,125
RTS0040240,138
RTS0040241,97
RTS0040242,123
RTS0040243,129
RTS0040244,150
RTS0040245,108
RTS0040246,118
RTS0040247,153
RTS0040248,104
RTS0040249,150
RTS0040250,138
RTS0040251,160
RTS0040252,126
RTS0040253,125
RTS0040254,110
RTS0040255,109
RTS0040256,89
RTS0040257,90
RTS0040258,104
RTS0040259,108
RTS0040260,132
RTS0040261,91
RTS0040262,119
RTS0040263,129
RTS0040264,118
RTS0040265,115
RTS0040266,108
RTS0040267,100
RTS0040268,112
RTS0040269,86
RTS0040270,169
RTS0040271,123
RTS0040272,135
RTS0040273,151
RTS0040274,110
RTS0040275,135
RTS0040276,109
RTS0040277,101
RTS0040278,141
RTS0040279,142
RTS0040280,123
RTS0040281,113
RTS0040282,87
RTS0040283,130
RTS0040284,102
RTS0040285,128
RTS0040286,137
RTS0040287,109
RTS0040288,104
RTS0040289,106
RTS0040290,153
RTS0040291,91
RTS0040292,104
RTS0040293,120
RTS0040294,114
RTS0040295,108
RTS0040296,110
RTS0040297,160
RTS0040298,136
RTS0040299,103
RTS0040300,144
RTS0040301,111
RTS0040302,119
RTS0040303,137
RTS0040304,96
RTS0040305,151
RTS0040306,109
RTS0040307,116
RTS0040308,114
RTS0040309,117
RTS0040310,115
RTS0040311,120
RTS0040312,131
RTS0040313,84
RTS0040314,124
RTS0040315,118
RTS0040316,118
RTS0040317,128
RTS0040318,115
RTS0040319,199
RTS0040320,131
RTS0040321,113
RTS0040322,152
RTS0040323,134
RTS0040324,128
RTS0040325,103
RTS0040326,101
RTS0040327,146
RTS0040328,114
RTS0040329,140
RTS0040330,119
RTS0040331,145
RTS0040332,120
RTS0040333,117
RTS0040334,116
RTS0040335,133
RTS0040336,142
RTS0040337,134
RTS0040338,68
RTS0040339,148
RTS0040340,121
RTS0040341,153
RTS0040342,98
RTS0040343,95
RTS0040344,138
RTS0040345,230
RTS0040346,130
RTS0040347,157
RTS0040348,129
RTS0040349,163
RTS0040350,119
RTS0040351,137
RTS0040352,162
RTS0040353,165
RTS0040354,117
RTS0040355,129
RTS0040356,266
RTS0040357,176
RTS0040358,142
RTS0040359,158
RTS0040360,147
RTS0040361,148
RTS0040363,93
RTS0040364,107
RTS0040365,120
RTS0040366,109
RTS0040367,135
RTS0040368,159
RTS0040369,135
RTS0040370,154
RTS0040371,163
RTS0040372,146
RTS0040373,151
RTS0040374,119
RTS0040375,93
RTS0040376,158
RTS0040377,167
RTS0040378,126
RTS0040379,165
RTS0040380,144
RTS0040381,111
RTS0040382,105
RTS0040383,103
RTS0040384,103
RTS0040385,85
RTS0040386,131
RTS0040387,119
RTS0040388,135
RTS0040389,112
RTS0040390,178
RTS0040391,151
RTS0040392,154
RTS0040393,138
RTS0040394,147
RTS0040395,127
RTS0040396,123
RTS0040397,123
RTS0040398,130
RTS0040399,136
RTS0040400,128
RTS0040401,132
RTS0040402,138
RTS0040403,107
RTS0040404,100
RTS0040405,76
RTS0040406,122
RTS0040407,132
RTS0040408,122
RTS0040409,124
RTS0040410,126
RTS0040411,111
RTS0040412,87
RTS0040413,134
RTS0040414,139
RTS0040415,152
RTS0040416,155
RTS0040417,87
RTS0040418,93
RTS0040419,125
RTS0040420,177
RTS0040421,126
RTS0040422,130
RTS0040423,128
RTS0040424,113
RTS0040425,105
RTS0040426,119
RTS0040428,195
RTS0040429,118
RTS0040430,120
RTS0040431,113
RTS0040432,128
RTS0040433,96
RTS0040434,111
RTS0040435,129
RTS0040436,90
RTS0040437,116
RTS0040438,111
RTS0040439,113
RTS0040440,155
RTS0040441,156
RTS0040442,137
RTS0040443,130
RTS0040444,116
RTS0040445,128
RTS0040446,122
RTS0040447,130
RTS0040448,121
RTS0040449,153
RTS0040450,125
RTS0040451,117
RTS0040452,103
RTS0040453,95
RTS0040454,114
RTS0040455,141
RTS0040456,126
RTS0040457,105
RTS0040458,93
RTS0040459,107
RTS0040460,109
RTS0040461,115
RTS0040462,100
RTS0040463,138
RTS0040464,110
RTS0040465,106
RTS0040466,126
RTS0040467,112
RTS0040468,128
RTS0040469,125
RTS0040470,91
RTS0040471,149
RTS0040472,118
RTS0040473,94
RTS0040474,94
RTS0040475,105
RTS0040476,76
RTS0040477,159
RTS0040478,144
RTS0040479,98
RTS0040480,116
RTS0040481,116
RTS0040482,144
RTS0040483,107
RTS0040484,113
RTS0040485,130
RTS0040486,141
RTS0040487,113
RTS0040488,109
RTS0040489,136
RTS0040490,108
RTS0040491,132
RTS0040492,138
RTS0040493,117
RTS0040494,112
RTS0040495,117
RTS0040496,120
RTS0040497,152
RTS0040498,112
RTS0040499,107
RTS0040500,148
RTS0040501,115
RTS0040502,113
RTS0040503,107
RTS0040504,133
RTS0040505,96
RTS0040506,125
RTS0040507,111
RTS0040508,126
RTS0040509,98
RTS0040510,86
RTS0040511,101
RTS0040512,122
RTS0040513,131
RTS0040514,106
RTS0040515,141
RTS0040516,101
RTS0040517,98
RTS0040518,111
RTS0040519,128
RTS0040520,91
RTS0040521,89
RTS0040522,89
RTS0040523,119
RTS0040524,74
RTS0040525,114
RTS0040526,234
RTS0040527,99
RTS0040528,128
RTS0040529,121
RTS0040530,134
RTS0040531,115
RTS0040532,130
RTS0040533,100
RTS0040534,104
RTS0040535,115
RTS0040536,86
RTS0040537,126
RTS0040538,127
RTS0040539,121
RTS0040540,79
RTS0040541,81
RTS0040542,108
RTS0040543,114
RTS0040544,100
RTS0040545,85
RTS0040546,83
RTS0040547,85
RTS0040548,102
RTS0040549,107
RTS0040550,119
RTS0040551,109
RTS0040552,115
RTS0040553,130
RTS0040554,122
RTS0040555,100
RTS0040556,98
RTS0040557,87
RTS0040558,99
RTS0040559,131
RTS0040560,97
RTS0040561,87
RTS0040562,81
RTS0040563,97
RTS0040564,119
RTS0040565,149
RTS0040566,108
RTS0040567,144
RTS0040568,109
RTS0040569,120
RTS0040570,107
RTS0040571,120
RTS0040572,69
RTS0040573,110
RTS0040574,158
RTS0040575,83
RTS0040576,98
RTS0040577,113
RTS0040578,110
RTS0040579,78
RTS0040580,113
RTS0040581,105
RTS0040582,173
RTS0040583,140
RTS0040584,117
RTS0040585,143
RTS0040586,110
RTS0040587,87
RTS0040588,153
RTS0040589,84
RTS0040590,117
RTS0040591,147
RTS0040592,119
RTS0040593,79
RTS0040594,79
RTS0040595,135
RTS0040596,113
RTS0040597,166
RTS0040598,95
RTS0040599,109
RTS0040600,118
RTS0040601,122
RTS0040602,148
RTS0040603,128
RTS0040604,232
RTS0040605,126
RTS0040606,104
RTS0040607,199
RTS0040608,153
RTS0040609,143
RTS0040610,172
RTS0040611,168
RTS0040612,124
RTS0040613,130
RTS0040614,122
RTS0040615,138
RTS0040616,94
RTS0040617,84
RTS0040618,114
RTS0040619,123
RTS0040620,137
RTS0040621,131
RTS0040622,96
RTS0040623,138
RTS0040624,124
RTS0040625,177
RTS0040626,98
RTS0040627,125
RTS0040628,169
RTS0040629,141
RTS0040630,148
RTS0040631,165
RTS0040632,117
RTS0040633,152
RTS0040634,146
RTS0040635,110
RTS0040636,175
RTS0040637,171
RTS0040638,120
RTS0040639,136
RTS0040640,118
RTS0040641,138
RTS0040642,128
RTS0040643,103
RTS0040644,116
RTS0040645,130
RTS0040646,112
RTS0040647,110
RTS0040648,172
RTS0040649,139
RTS0040650,84
RTS0040651,135
RTS0040652,88
RTS0040653,120
RTS0040654,137
RTS0040655,94
RTS0040656,126
RTS0040657,157
RTS0040658,94
RTS0040659,113
RTS0040660,94
RTS0040661,79
RTS0040662,79
RTS0040663,88
RTS0040664,99
RTS0040665,105
RTS0040666,135
RTS0040667,128
RTS0040668,77
RTS0040669,97
RTS0040670,91
RTS0040671,93
RTS0040672,135
RTS0040673,130
RTS0040674,117
RTS0040675,117
RTS0040676,96
RTS0040677,167
RTS0040678,200
RTS0040679,114
RTS0040680,160
RTS0040681,99
RTS0040682,122
RTS0040683,134
RTS0040684,196
RTS0040685,89
RTS0040686,105
RTS0040687,153
RTS0040688,107
RTS0040689,119
RTS0040690,116
RTS0040691,115
RTS0040692,100
RTS0040693,110
RTS0040694,140
RTS0040695,142
RTS0040696,106
RTS0040697,110
RTS0040698,97
RTS0040699,107
RTS0040700,139
RTS0040701,68
RTS0040702,176
RTS0040703,135
RTS0040704,101
RTS0040705,201
RTS0040706,127
RTS0040707,82
RTS0040708,85
RTS0040709,93
RTS0040710,115
RTS0040711,102
RTS0040712,69
RTS0040713,136
RTS0040714,102
RTS0040715,129
RTS0040716,89
RTS0040717,104
RTS0040718,77
RTS0040719,82
RTS0040720,105
RTS0040721,75
RTS0040722,70
RTS0040723,131
RTS0040724,166
RTS0040725,108
RTS0040726,110
RTS0040727,158
RTS0040728,139
RTS0040729,153
RTS0040730,135
RTS0040731,143
RTS0040732,104
RTS0040733,117
RTS0040734,111
RTS0040735,105
RTS0040736,219
RTS0040737,126
RTS0040738,134
RTS0040739,118
RTS0040740,134
RTS0040741,138
RTS0040742,100
RTS0040743,138
RTS0040744,159
RTS0040745,186
RTS0040746,114
RTS0040747,128
RTS0040748,90
RTS0040749,118
RTS0040750,127
RTS0040751,91
RTS0040752,158
RTS0040753,141
RTS0040754,114
RTS0040755,113
RTS0040756,115
RTS0040757,123
RTS0040758,98
RTS0040759,112
RTS0040760,122
RTS0040761,148
RTS0040762,126
RTS0040763,117
RTS0040764,127
RTS0040765,161
RTS0040766,113
RTS0040767,112
RTS0040768,144
RTS0040769,161
RTS0040770,126
RTS0040771,129
RTS0040772,124
RTS0040773,97
RTS0040774,120
RTS0040775,123
RTS0040776,102
RTS0040777,109
RTS0040778,95
RTS0040779,133
RTS0040780,107
RTS0040781,111
RTS0040782,162
RTS0040783,91
RTS0040784,128
RTS0040785,174
RTS0040786,91
RTS0040787,105
RTS0040788,110
RTS0040789,159
RTS0040790,105
RTS0040791,111
RTS0040792,111
RTS0040793,85
RTS0040794,105
RTS0040795,112
RTS0040796,309
RTS0040797,125
RTS0040798,113
RTS0040799,123
RTS0040800,107
RTS0040801,128
RTS0040802,120
RTS0040803,150
RTS0040804,107
RTS0040805,94
RTS0040806,119
RTS0040807,149
RTS0040808,133
RTS0040809,142
RTS0040810,123
RTS0040811,148
RTS0040812,115
RTS0040813,105
RTS0040814,133
RTS0040815,102
RTS0040816,87
RTS0040817,96
RTS0040818,173
RTS0040819,117
RTS0040820,157
RTS0040821,143
RTS0040822,214
RTS0040823,137
RTS0040824,131
RTS0040825,151
RTS0040826,187
RTS0040827,148
RTS0040828,147
RTS0040830,187
RTS0040831,138
RTS0040832,108
RTS0040833,123
RTS0040834,145
RTS0040836,130
RTS0040837,119
RTS0040838,105
RTS0040839,111
RTS0040840,125
RTS0040841,117
RTS0040842,138
RTS0040843,95
RTS0040844,137
RTS0040845,140
RTS0040846,170
RTS0040847,148
RTS0040848,100
RTS0040849,134
RTS0040850,149
RTS0040851,127
RTS0040852,96
RTS0040853,135
RTS0040854,145
RTS0040855,110
RTS0040856,104
RTS0040857,137
RTS0040858,138
RTS0040859,102
RTS0040860,115
RTS0040861,127
RTS0040862,144
RTS0040863,137
RTS0040864,141
RTS0040865,130
RTS0040866,103
RTS0040867,99
RTS0040868,128
RTS0040869,128
RTS0040870,119
RTS0040871,92
RTS0040872,109
RTS0040873,118
RTS0040874,135
RTS0040875,100
RTS0040876,109
RTS0040877,152
RTS0040878,115
RTS0040879,112
RTS0040880,181
RTS0040881,128
RTS0040882,102
RTS0040883,96
RTS0040884,131
RTS0040885,109
RTS0040886,116
RTS0040887,126
RTS0040888,156
RTS0040889,179
RTS0040890,107
RTS0040891,108
RTS0040892,188
RTS0040893,91
RTS0040894,143
RTS0040895,94
RTS0040896,81
RTS0040897,120
RTS0040898,122
RTS0040899,91
RTS0040900,107
RTS0040901,109
RTS0040902,116
RTS0040903,82
RTS0040904,104
RTS0040905,114
RTS0040906,124
RTS0040907,117
RTS0040908,109
RTS0040909,146
RTS0040910,120
RTS0040911,136
RTS0040912,94
RTS0040913,120
RTS0040914,100
RTS0040915,108
RTS0040916,141
RTS0040917,116
RTS0040918,111
RTS0040919,105
RTS0040920,89
RTS0040921,103
RTS0040922,98
RTS0040923,106
RTS0040924,105
RTS0040925,111
RTS0040926,82
RTS0040927,99
RTS0040928,93
RTS0040929,108
RTS0040930,96
RTS0040931,109
RTS0040932,140
RTS0040933,71
RTS0040934,109
RTS0040935,117
RTS0040936,105
RTS0040937,118
RTS0040938,100
RTS0040939,143
RTS0040940,89
RTS0040941,118
RTS0040942,122
RTS0040943,91
RTS0040944,187
RTS0040945,123
RTS0040946,127
RTS0040947,142
RTS0040948,131
RTS0040949,128
RTS0040950,127
RTS0040951,174
RTS0040952,79
RTS0040953,91
RTS0040954,108
RTS0040955,151
RTS0040956,129
RTS0040957,109
RTS0040958,116
RTS0040959,133
RTS0040960,123
RTS0040961,126
RTS0040962,115
RTS0040963,179
RTS0040964,144
RTS0040965,124
RTS0040966,123
RTS0040967,140
RTS0040968,155
RTS0040969,119
RTS0040970,126
RTS0040971,178
RTS0040972,124
RTS0040973,185
RTS0040974,113
RTS0040975,110
RTS0040976,131
RTS0040977,137
RTS0040978,92
RTS0040979,152
RTS0040980,103
RTS0040981,121
RTS0040982,118
RTS0040983,151
RTS0040984,114
RTS0040985,118
RTS0040986,193
RTS0040987,147
RTS0040988,177
RTS0040989,119
RTS0040990,136
RTS0040991,191
RTS0040992,85
RTS0040993,105
RTS0040994,149
RTS0040995,102
RTS0040996,109
RTS0040997,170
RTS0040998,91
RTS0040999,151
RTS0041000,130
RTS0041001,122
RTS0041002,113
RTS0041003,114
RTS0041004,115
RTS0041005,127
RTS0041006,131
RTS0041007,116
RTS0041008,122
RTS0041009,125
RTS0041010,94
RTS0041011,88
RTS0041012,100
RTS0041013,137
RTS0041014,126
RTS0041015,140
RTS0041016,137
RTS0041017,112
RTS0041018,120
RTS0041019,133
RTS0041020,112
RTS0041021,109
RTS0041022,121
RTS0041023,128
RTS0041024,137
RTS0041025,124
RTS0041026,214
RTS0041027,107
RTS0041028,121
RTS0041029,97
RTS0041030,119
RTS0041031,124
RTS0041032,129
RTS0041033,111
RTS0041034,108
RTS0041035,94
RTS0041036,160
RTS0041037,123
RTS0041038,124
RTS0041039,82
RTS0041040,111
RTS0041041,106
RTS0041042,142
RTS0041043,108
RTS0041044,99
RTS0041045,107
RTS0041046,126
RTS0041047,125
RTS0041048,105
RTS0041049,157
RTS0041050,126
RTS0041051,144
RTS0041052,99
RTS0041053,143
RTS0041054,131
RTS0041055,111
RTS0041056,134
RTS0041057,116
RTS0041058,174
RTS0041059,107
RTS0041060,142
RTS0041061,116
RTS0041062,117
RTS0041063,138
RTS0041064,124
RTS0041066,128
RTS0041067,150
RTS0041068,148
RTS0041069,134
RTS0041070,246
RTS0041071,129
RTS0041072,122
RTS0041073,114
RTS0041074,110
RTS0041075,173
RTS0041076,112
RTS0041077,129
RTS0041078,181
RTS0041079,114
RTS0041080,168
RTS0041081,184
RTS0041082,102
RTS0041083,127
RTS0041084,133
RTS0041085,83
RTS0041086,165
RTS0041087,112
RTS0041088,139
RTS0041089,133
RTS0041090,130
RTS0041091,111
RTS0041092,169
RTS0041093,111
RTS0041094,119
RTS0041095,136
RTS0041096,88
RTS0041097,196
RTS0041098,131
RTS0041099,128
RTS0041100,92
RTS0041101,123
RTS0041102,153
RTS0041103,120
RTS0041104,128
RTS0041105,130
RTS0041106,147
RTS0041107,107
RTS0041108,118
RTS0041109,193
RTS0041110,147
RTS0041111,128
RTS0041112,114
RTS0041113,121
RTS0041114,134
RTS0041115,164
RTS0041116,118
RTS0041117,154
RTS0041118,139
RTS0041119,117
RTS0041120,121
RTS0041121,143
RTS0041122,180
RTS0041123,154
RTS0041124,94
RTS0041125,125
RTS0041126,148
RTS0041127,157
RTS0041128,169
RTS0041129,135
RTS0041130,126
RTS0041131,89
RTS0041132,119
RTS0041133,102
RTS0041134,134
RTS0041135,144
RTS0041136,124
RTS0041137,128
RTS0041138,151
RTS0041139,224
RTS0041140,161
RTS0041141,122
RTS0041142,154
RTS0041143,90
RTS0041144,114
RTS0041145,127
RTS0041146,104
RTS0041147,101
RTS0041148,122
RTS0041149,154
RTS0041150,125
RTS0041151,113
RTS0041152,99
RTS0041153,115
RTS0041154,112
RTS0041155,125
RTS0041156,158
RTS0041157,141
RTS0041158,112
RTS0041159,95
RTS0041160,140
RTS0041161,149
RTS0041162,110
RTS0041163,140
RTS0041164,143
RTS0041165,102
RTS0041166,120
RTS0041167,139
RTS0041168,128
RTS0041169,145
RTS0041170,118
RTS0041171,142
RTS0041172,128
RTS0041173,96
RTS0041174,137
RTS0041175,158
RTS0041176,114
RTS0041177,123
RTS0041178,120
RTS0041179,125
RTS0041180,98
RTS0041181,143
RTS0041182,116
RTS0041183,129
RTS0041184,109
RTS0041185,114
RTS0041186,129
RTS0041187,135
RTS0041188,107
RTS0041189,187
RTS0041190,144
RTS0041191,152
RTS0041192,115
RTS0041193,137
RTS0041194,111
RTS0041195,119
RTS0041196,162
RTS0041197,147
RTS0041198,125
RTS0041199,183
RTS0041200,101
RTS0041201,98
RTS0041202,150
RTS0041203,147
RTS0041204,147
RTS0041205,124
RTS0041206,135
RTS0041207,159
RTS0041208,146
RTS0041209,123
RTS0041210,80
RTS0041211,164
RTS0041212,129
RTS0041213,162
RTS0041214,137
RTS0041215,127
RTS0041216,130
RTS0041217,156
RTS0041218,120
RTS0041219,128
RTS0041220,107
RTS0041221,135
RTS0041222,94
RTS0041223,118
RTS0041224,112
RTS0041225,124
RTS0041226,130
RTS0041227,132
RTS0041228,103
RTS0041229,153
RTS0041230,141
RTS0041231,127
RTS0041232,106
RTS0041233,117
RTS0041234,155
RTS0041235,161
RTS0041236,126
RTS0041237,115
RTS0041238,106
RTS0041239,106
RTS0041240,159
RTS0041241,237
RTS0041242,124
RTS0041243,143
RTS0041244,141
RTS0041246,118
RTS0041247,142
RTS0041248,105
RTS0041249,113
RTS0041250,130
RTS0041251,126
RTS0041252,133
RTS0041253,115
RTS0041254,128
RTS0041255,107
RTS0041256,110
RTS0041257,149
RTS0041258,110
RTS0041259,117
RTS0041260,142
RTS0041261,147
RTS0041262,139
RTS0041263,112
RTS0041265,227
RTS0041266,169
RTS0041267,107
RTS0041268,127
RTS0041269,127
RTS0041270,163
RTS0041271,200
RTS0041272,156
RTS0041273,106
RTS0041274,120
RTS0041275,151
RTS0041276,143
RTS0041277,89
RTS0041278,170
RTS0041279,136
RTS0041280,136
RTS0041281,105
RTS0041282,94
RTS0041283,105
RTS0041284,119
RTS0041285,144
RTS0041286,137
RTS0041287,90
RTS0041288,125
RTS0041289,154
RTS0041290,144
RTS0041291,109
RTS0041292,131
RTS0041293,126
RTS0041294,116
RTS0041295,135
RTS0041296,143
RTS0041297,131
RTS0041298,117
RTS0041299,118
RTS0041300,126
RTS0041301,123
RTS0041302,121
RTS0041303,144
RTS0041304,118
RTS0041305,154
RTS0041306,115
RTS0041307,95
RTS0041308,99
RTS0041309,124
RTS0041310,119
RTS0041311,91
RTS0041312,106
RTS0041313,142
RTS0041314,145
RTS0041315,126
RTS0041316,143
RTS0041317,134
RTS0041318,132
RTS0041319,105
RTS0041320,146
RTS0041321,134
RTS0041322,84
RTS0041323,118
RTS0041324,112
RTS0041325,154
RTS0041326,122
RTS0041327,103
RTS0041328,139
RTS0041329,136
RTS0041330,124
RTS0041331,109
RTS0041332,116
RTS0041333,142
RTS0041334,136
RTS0041335,155
RTS0041346,138
RTS0041347,145
RTS0041348,94
RTS0041349,162
RTS0041350,164
RTS0041351,147
RTS0041352,148
RTS0041353,129
RTS0041354,138
RTS0041355,109
RTS0041356,107
RTS0041357,83
RTS0041358,108
RTS0041359,148
RTS0041360,117
RTS0041361,131
RTS0041362,110
RTS0041363,146
RTS0041364,140
RTS0041365,138
RTS0041366,107
RTS0041367,109
RTS0041368,123
RTS0041369,126
RTS0041370,138
RTS0041371,123
RTS0041372,143
RTS0041373,98
RTS0041374,123
RTS0041375,114
RTS0041376,397
RTS0041377,117
RTS0041378,105
RTS0041379,72
RTS0041380,115
RTS0041381,144
RTS0041382,149
RTS0041383,107
RTS0041384,146
RTS0041385,123
RTS0041386,98
RTS0041387,95
RTS0041388,149
RTS0041389,144
RTS0041390,131
RTS0041391,92
RTS0041392,135
RTS0041393,71
RTS0041394,91
RTS0041395,98
RTS0041396,99
RTS0041397,100
RTS0041398,156
RTS0041399,106
RTS0041400,113
RTS0041401,136
RTS0041402,157
RTS0041403,103
RTS0041404,92
RTS0041405,121
RTS0041406,136
RTS0041407,127
RTS0041408,108
RTS0041409,117
RTS0041410,100
RTS0041411,126
RTS0041412,126
RTS0041413,103
RTS0041414,142
RTS0041415,134
RTS0041416,76
RTS0041417,86
RTS0041418,112
RTS0041419,125
RTS0041420,103
RTS0041421,115
RTS0041422,123
RTS0041423,113
RTS0041424,121
RTS0041425,134
RTS0041426,118
RTS0041427,108
RTS0041428,154
RTS0041429,142
RTS0041430,181
RTS0041431,170
RTS0041432,122
RTS0041433,125
RTS0041434,128
RTS0041435,123
RTS0041436,138
RTS0041437,93
RTS0041438,91
RTS0041439,166
RTS0041440,146
RTS0041441,151
RTS0041442,108
RTS0041443,192
RTS0041444,137
RTS0041445,86
RTS0041446,130
RTS0041447,116
RTS0041448,92
RTS0041449,139
RTS0041450,113
RTS0041451,138
RTS0041452,168
RTS0041453,182
RTS0041454,130
RTS0041455,149
RTS0041456,112
RTS0041457,116
RTS0041458,103
RTS0041459,145
RTS0041460,107
RTS0041461,102
RTS0041462,149
RTS0041463,116
RTS0041464,102
RTS0041465,120
RTS0041466,161
RTS0041467,161
RTS0041468,181
RTS0041469,90
RTS0041470,170
RTS0041471,125
RTS0041472,104
RTS0041473,124
RTS0041474,116
RTS0041475,136
RTS0041476,97
RTS0041477,111
RTS0041478,99
RTS0041479,113
RTS0041480,124
RTS0041481,101
RTS0041482,106
RTS0041483,112
RTS0041484,141
RTS0041485,132
RTS0041486,96
RTS0041487,112
RTS0041488,124
RTS0041489,127
RTS0041490,106
RTS0041491,243
RTS0041492,113
RTS0041493,107
RTS0041494,109
RTS0041495,89
RTS0041496,115
RTS0041497,114
RTS0041498,97
RTS0041499,139
RTS0041500,135
RTS0041501,108
RTS0041502,115
RTS0041503,77
RTS0041504,113
RTS0041505,104
RTS0041506,142
RTS0041507,96
RTS0041508,100
RTS0041509,124
RTS0041510,108
RTS0041511,108
RTS0041512,122
RTS0041513,130
RTS0041514,125
RTS0041515,116
RTS0041516,121
RTS0041517,107
RTS0041518,113
RTS0041519,112
RTS0041520,110
RTS0041521,107
RTS0041522,121
RTS0041523,133
RTS0041524,137
RTS0041525,142
RTS0041526,130
RTS0041527,131
RTS0041528,116
RTS0041529,99
RTS0041530,202
RTS0041531,120
RTS0041532,122
RTS0041533,121
RTS0041534,112
RTS0041535,116
RTS0041536,122
RTS0041537,114
RTS0041538,103
RTS0041540,81
RTS0041541,105
RTS0041542,100
RTS0041543,67
RTS0041544,114
RTS0041545,111
RTS0041546,87
RTS0041547,136
RTS0041548,120
RTS0041549,120
RTS0041550,122
RTS0041551,132
RTS0041552,125
RTS0041553,135
RTS0041554,107
RTS0041555,123
RTS0041556,93
RTS0041557,103
RTS0041558,96
RTS0041559,115
RTS0041560,97
RTS0041561,124
RTS0041562,220
RTS0041563,138
RTS0041564,136
RTS0041565,153
RTS0041566,119
RTS0041567,117
RTS0041568,101
RTS0041569,91
RTS0041570,116
RTS0041571,107
RTS0041572,87
RTS0041573,95
RTS0041574,102
RTS0041575,115
RTS0041576,89
RTS0041577,105
RTS0041578,118
RTS0041579,112
RTS0041580,104
RTS0041581,112
RTS0041582,144
RTS0041583,149
RTS0041584,96
RTS0041585,108
RTS0041586,137
RTS0041587,160
RTS0041588,105
RTS0041589,139
RTS0041590,105
RTS0041591,89
RTS0041592,119
RTS0041593,97
RTS0041594,116
RTS0041595,98
RTS0041596,132
RTS0041597,116
RTS0041598,176
RTS0041599,94
RTS0041600,108
RTS0041601,111
RTS0041602,99
RTS0041603,104
RTS0041604,142
RTS0041605,117
RTS0041606,96
RTS0041607,102
RTS0041608,94
RTS0041609,139
RTS0041610,101
RTS0041611,97
RTS0041612,155
RTS0041613,148
RTS0041614,94
RTS0041615,121
RTS0041616,139
RTS0041617,126
RTS0041618,126
RTS0041619,107
RTS0041620,203
RTS0041621,163
RTS0041622,91
RTS0041623,119
RTS0041624,132
RTS0041625,150
RTS0041626,121
RTS0041627,116
RTS0041628,83
RTS0041629,112
RTS0041630,85
RTS0041631,155
RTS0041632,138
RTS0041633,162
RTS0041634,190
RTS0041635,154
RTS0041636,131
RTS0041637,133
RTS0041638,124
RTS0041639,107
RTS0041640,114
RTS0041641,134
RTS0041642,139
RTS0041643,130
RTS0041644,89
RTS0041645,116
RTS0041646,106
RTS0041647,152
RTS0041648,157
RTS0041649,100
RTS0041650,124
RTS0041651,139
RTS0041652,121
RTS0041653,119
RTS0041654,116
RTS0041655,146
RTS0041656,103
RTS0041657,145
RTS0041658,174
RTS0041659,106
RTS0041660,139
RTS0041661,134
RTS0041662,116
RTS0041663,101
RTS0041664,99
RTS0041665,121
RTS0041666,163
RTS0041667,103
RTS0041668,133
RTS0041669,162
RTS0041670,150
RTS0041671,144
RTS0041672,124
RTS0041673,114
RTS0041674,116
RTS0041675,137
RTS0041676,127
RTS0041677,153
RTS0041678,114
RTS0041679,134
RTS0041680,307
RTS0041681,100
RTS0041682,216
RTS0041683,137
RTS0041684,186
RTS0041685,176
RTS0041686,120
RTS0041687,72
RTS0041688,114
RTS0041689,85
RTS0041690,91
RTS0041691,175
RTS0041692,83
RTS0041693,141
RTS0041694,108
RTS0041695,147
RTS0041696,138
RTS0041697,123
RTS0041698,93
RTS0041699,125
RTS0041700,93
RTS0041701,93
RTS0041702,57
RTS0041703,117
RTS0041704,107
RTS0041705,120
RTS0041706,103
RTS0041707,112
RTS0041708,158
RTS0041709,140
RTS0041710,122
RTS0041711,84
RTS0041712,105
RTS0041713,111
RTS0041714,121
RTS0041715,95
RTS0041716,107
RTS0041717,111
RTS0041718,135
RTS0041719,117
RTS0041720,116
RTS0041721,128
RTS0041722,91
RTS0041723,130
RTS0041724,118
RTS0041725,115
RTS0041726,111
RTS0041727,111
RTS0041728,127
RTS0041729,114
RTS0041730,142
RTS0041731,101
RTS0041732,108
RTS0041733,108
RTS0041734,87
RTS0041735,158
RTS0041736,106
RTS0041737,101
RTS0041738,197
RTS0041739,138
RTS0041740,101
RTS0041741,111
RTS0041742,134
RTS0041743,127
RTS0041744,108
RTS0041745,83
RTS0041746,178
RTS0041747,169
RTS0041748,144
RTS0041749,144
RTS0041750,156
RTS0041751,107
RTS0041752,85
RTS0041753,129
RTS0041754,123
RTS0041755,93
RTS0041756,124
RTS0041757,100
RTS0041758,101
RTS0041759,113
RTS0041760,106
RTS0041761,109
RTS0041762,126
RTS0041763,214
RTS0041764,113
RTS0041765,105
RTS0041766,112
RTS0041767,99
RTS0041768,113
RTS0041769,93
RTS0041770,186
RTS0041771,123
RTS0041772,131
RTS0041773,96
RTS0041774,136
RTS0041775,140
RTS0041776,147
RTS0041777,117
RTS0041778,124
RTS0041779,140
RTS0041780,124
RTS0041781,106
RTS0041782,104
RTS0041783,97
RTS0041784,115
RTS0041785,128
RTS0041786,92
RTS0041787,137
RTS0041788,113
RTS0041789,78
RTS0041790,122
RTS0041791,117
RTS0041793,109
RTS0041794,120
RTS0041795,104
RTS0041796,75
RTS0041797,134
RTS0041798,135
RTS0041799,113
RTS0041800,75
RTS0041801,93
RTS0041802,99
RTS0041803,117
RTS0041804,126
RTS0041805,106
RTS0041806,107
RTS0041807,107
RTS0041808,114
RTS0041809,113
RTS0041810,135
RTS0041811,156
RTS0041812,141
RTS0041813,156
RTS0041814,98
RTS0041815,148
RTS0041816,152
RTS0041817,150
RTS0041818,130
RTS0041819,163
RTS0041820,234
RTS0041821,163
RTS0041822,145
RTS0041823,74
RTS0041824,136
RTS0041825,76
RTS0041826,129
RTS0041827,133
RTS0041828,134
RTS0041829,115
RTS0041830,111
RTS0041831,91
RTS0041832,149
RTS0041833,128
RTS0041834,112
RTS0041835,121
RTS0041836,147
RTS0041837,118
RTS0041838,106
RTS0041839,116
RTS0041840,75
RTS0041841,93
RTS0041842,111
RTS0041843,131
RTS0041844,115
RTS0041845,119
RTS0041846,100
RTS0041847,84
RTS0041848,96
RTS0041849,125
RTS0041850,113
RTS0041851,108
RTS0041852,139
RTS0041853,109
RTS0041854,108
RTS0041855,119
RTS0041856,104
RTS0041857,205
RTS0041858,125
RTS0041859,94
RTS0041860,101
RTS0041861,124
RTS0041862,151
RTS0041863,95
RTS0041864,117
RTS0041865,144
RTS0041866,130
RTS0041867,115
RTS0041868,121
RTS0041869,117
RTS0041870,113
RTS0041871,87
RTS0041872,121
RTS0041873,135
RTS0041874,186
RTS0041875,117
RTS0041876,93
RTS0041877,118
RTS0041878,116
RTS0041879,118
RTS0041880,138
RTS0041881,131
RTS0041882,120
RTS0041883,146
RTS0041884,122
RTS0041885,142
RTS0041886,133
RTS0041887,128
RTS0041888,155
RTS0041889,108
RTS0041890,139
RTS0041891,152
RTS0041892,141
RTS0041893,134
RTS0041894,107
RTS0041895,151
RTS0041896,151
RTS0041897,134
RTS0041898,199
RTS0041899,109
RTS0041900,129
RTS0041901,196
RTS0041902,129
RTS0041903,152
RTS0041904,133
RTS0041905,173
RTS0041906,169
RTS0041907,103
RTS0041908,112
RTS0041909,116
RTS0041910,112
RTS0041911,110
RTS0041912,122
RTS0041913,182
RTS0041914,98
RTS0041915,159
RTS0041916,140
RTS0041917,151
RTS0041918,114
RTS0041919,184
RTS0041920,137
RTS0041922,243
RTS0041923,115
RTS0041924,109
RTS0041925,123
RTS0041926,95
RTS0041927,110
RTS0041928,140
RTS0041929,112
RTS0041930,186
RTS0041931,109
RTS0041932,158
RTS0041933,96
RTS0041934,90
RTS0041935,89
RTS0041936,114
RTS0041937,173
RTS0041938,142
RTS0041939,109
RTS0041940,115
RTS0041941,125
RTS0041942,107
RTS0041943,119
RTS0041944,133
RTS0041945,123
RTS0041946,197
RTS0041947,172
RTS0041948,122
RTS0041949,137
RTS0041950,118
RTS0041951,104
RTS0041952,122
RTS0041953,98
RTS0041954,158
RTS0041955,139
RTS0041956,127
RTS0041957,135
RTS0041958,134
RTS0041959,153
RTS0041960,127
RTS0041961,76
RTS0041962,114
RTS0041963,113
RTS0041964,184
RTS0041965,124
RTS0041966,114
RTS0041967,191
RTS0041968,100
RTS0041969,100
RTS0041971,142
RTS0041972,114
RTS0041973,117
RTS0041974,120
RTS0041975,175
RTS0041976,87
RTS0041977,149
RTS0041978,102
RTS0041979,93
RTS0041980,123
RTS0041981,144
RTS0041982,124
RTS0041983,136
RTS0041984,95
RTS0041985,121
RTS0041986,148
RTS0041987,193
RTS0041988,111
RTS0041989,102
RTS0041990,152
RTS0041991,121
RTS0041992,137
RTS0041993,123
RTS0041994,145
RTS0041995,117
RTS0041996,113
RTS0041997,137
RTS0041998,112
RTS0041999,197
RTS0042000,149
RTS0042001,134
RTS0042002,115
RTS0042003,84
RTS0042004,96
RTS0042005,98
RTS0042006,111
RTS0042007,134
RTS0042008,107
RTS0042009,151
RTS0042010,134
RTS0042011,161
RTS0042012,138
RTS0042013,112
RTS0042014,136
RTS0042015,149
RTS0042016,102
RTS0042017,112
RTS0042018,87
RTS0042019,127
RTS0042020,101
RTS0042021,127
RTS0042022,107
RTS0042023,125
RTS0042024,118
RTS0042025,136
RTS0042026,134
RTS0042027,135
RTS0042028,107
RTS0042029,103
RTS0042030,97
RTS0042031,142
RTS0042032,128
RTS0042033,130
RTS0042034,136
RTS0042035,173
RTS0042036,106
RTS0042037,145
RTS0042038,134
RTS0042039,118
RTS0042040,116
RTS0042041,87
RTS0042042,88
RTS0042043,88
RTS0042044,126
RTS0042045,128
RTS0042046,184
RTS0042047,130
RTS0042048,119
RTS0042049,112
RTS0042050,134
RTS0042051,125
RTS0042052,162
RTS0042053,109
RTS0042054,105
RTS0042055,107
RTS0042056,176
RTS0042057,103
RTS0042058,96
RTS0042059,115
RTS0042060,113
RTS0042061,106
RTS0042062,133
RTS0042063,136
RTS0042064,108
RTS0042065,133
RTS0042066,135
RTS0042067,194
RTS0042068,160
RTS0042069,136
RTS0042071,132
RTS0042072,106
RTS0042073,110
RTS0042074,132
RTS0042075,136
RTS0042076,121
RTS0042077,84
RTS0042078,84
RTS0042079,105
RTS0042080,104
RTS0042081,128
RTS0042082,123
RTS0042083,104
RTS0042084,106
RTS0042085,112
RTS0042086,77
RTS0042087,122
RTS0042088,94
RTS0042089,83
RTS0042090,98
RTS0042091,171
RTS0042092,156
RTS0042093,93
RTS0042094,112
RTS0042095,107
RTS0042096,163
RTS0042097,95
RTS0042098,116
RTS0042099,125
RTS0042100,118
RTS0042101,150
RTS0042102,113
RTS0042103,139
RTS0042104,104
RTS0042105,113
RTS0042106,156
RTS0042107,118
RTS0042108,112
RTS0042109,134
RTS0042110,135
RTS0042111,133
RTS0042112,151
RTS0042113,172
RTS0042114,132
RTS0042115,122
RTS0042116,96
RTS0042117,137
RTS0042118,106
RTS0042119,111
RTS0042120,130
RTS0042121,105
RTS0042122,108
RTS0042123,131
RTS0042124,84
RTS0042125,104
RTS0042126,127
RTS0042127,119
RTS0042128,150
RTS0042129,123
RTS0042130,135
RTS0042131,168
RTS0042132,137
RTS0042133,161
RTS0042134,101
RTS0042135,170
RTS0042136,112
RTS0042137,155
RTS0042138,94
RTS0042139,160
RTS0042140,132
RTS0042141,135
RTS0042142,124
RTS0042143,170
RTS0042144,135
RTS0042145,114
RTS0042146,134
RTS0042147,108
RTS0042148,154
RTS0042149,135
RTS0042150,149
RTS0042151,121
RTS0042152,120
RTS0042153,116
RTS0042154,163
RTS0042155,138
RTS0042156,121
RTS0042157,89
RTS0042158,138
RTS0042159,102
RTS0042160,95
RTS0042161,107
RTS0042162,110
RTS0042163,133
RTS0042164,159
RTS0042165,106
RTS0042166,151
RTS0042167,147
RTS0042168,146
RTS0042169,128
RTS0042170,143
RTS0042171,136
RTS0042172,117
RTS0042173,157
RTS0042174,91
RTS0042175,119
RTS0042176,136
RTS0042177,138
RTS0042178,183
RTS0042179,141
RTS0042180,136
RTS0042181,115
RTS0042182,137
RTS0042183,112
RTS0042184,153
RTS0042185,117
RTS0042186,112
RTS0042187,129
RTS0042188,96
RTS0042189,105
RTS0042190,127
RTS0042191,311
RTS0042192,169
RTS0042193,132
RTS0042194,157
RTS0042195,113
RTS0042196,119
RTS0042197,153
RTS0042198,79
RTS0042199,138
RTS0042200,100
RTS0042201,121
RTS0042202,93
RTS0042203,110
RTS0042204,86
RTS0042205,115
RTS0042206,120
RTS0042207,126
RTS0042208,131
RTS0042209,142
RTS0042210,97
RTS0042211,80
RTS0042212,122
RTS0042213,107
RTS0042214,113
RTS0042215,121
RTS0042216,137
RTS0042217,123
RTS0042218,117
RTS0042219,108
RTS0042220,158
RTS0042221,104
RTS0042222,125
RTS0042223,109
RTS0042224,135
RTS0042225,144
RTS0042226,139
RTS0042227,138
RTS0042228,128
RTS0042229,98
RTS0042230,150
RTS0042231,131
RTS0042232,128
RTS0042233,170
RTS0042234,128
RTS0042235,137
RTS0042236,136
RTS0042237,155
RTS0042238,142
RTS0042239,113
RTS0042240,159
RTS0042241,110
RTS0042242,88
RTS0042243,151
RTS0042244,125
RTS0042245,131
RTS0042246,145
RTS0042247,99
RTS0042248,158
RTS0042249,124
RTS0042250,95
RTS0042251,121
RTS0042252,134
RTS0042253,118
RTS0042254,114
RTS0042255,125
RTS0042256,141
RTS0042257,131
RTS0042258,95
RTS0042259,90
RTS0042260,104
RTS0042261,125
RTS0042262,152
RTS0042263,158
RTS0042264,146
RTS0042265,129
RTS0042266,132
RTS0042267,120
RTS0042268,110
RTS0042269,82
RTS0042270,96
RTS0042271,130
RTS0042272,112
RTS0042273,137
RTS0042274,113
RTS0042275,101
RTS0042276,113
RTS0042277,110
RTS0042278,104
RTS0042279,113
RTS0042280,121
RTS0042281,76
RTS0042282,79
RTS0042283,83
RTS0042284,106
RTS0042285,96
RTS0042286,128
RTS0042287,145
RTS0042288,128
RTS0042289,133
RTS0042290,139
RTS0042291,131
RTS0042292,111
RTS0042293,107
RTS0042294,111
RTS0042295,115
RTS0042296,102
RTS0042297,113
RTS0042298,86
RTS0042299,112
RTS0042300,107
RTS0042301,109
RTS0042302,107
RTS0042303,89
RTS0042304,153
RTS0042305,123
RTS0042306,117
RTS0042307,147
RTS0042308,154
RTS0042309,126
RTS0042310,150
RTS0042311,90
RTS0042312,98
RTS0042313,83
RTS0042314,111
RTS0042315,126
RTS0042316,124
RTS0042317,125
RTS0042318,120
RTS0042319,114
RTS0042320,78
RTS0042321,112
RTS0042322,114
RTS0042323,113
RTS0042324,100
RTS0042325,102
RTS0042326,109
RTS0042327,109
RTS0042328,106
RTS0042329,107
RTS0042330,153
RTS0042331,93
RTS0042332,108
RTS0042333,119
RTS0042334,115
RTS0042335,114
RTS0042336,146
RTS0042337,146
RTS0042338,96
RTS0042339,129
RTS0042340,86
RTS0042341,116
RTS0042342,101
RTS0042343,139
RTS0042344,85
RTS0042345,97
RTS0042346,137
RTS0042347,128
RTS0042348,100
RTS0042349,97
RTS0042350,82
RTS0042351,100
RTS0042352,115
RTS0042353,126
RTS0042354,130
RTS0042355,100
RTS0042356,110
RTS0042357,125
RTS0042358,111
RTS0042359,116
RTS0042360,108
RTS0042361,116
RTS0042362,136
RTS0042363,138
RTS0042364,113
RTS0042365,95
RTS0042366,98
RTS0042367,108
RTS0042368,116
RTS0042369,95
RTS0042370,132
RTS0042371,119
RTS0042372,97
RTS0042373,216
RTS0042374,93
RTS0042375,101
RTS0042376,116
RTS0042377,90
RTS0042378,101
RTS0042379,105
RTS0042380,74
RTS0042381,100
RTS0042382,123
RTS0042383,104
RTS0042384,182
RTS0042385,127
RTS0042386,108
RTS0042387,128
RTS0042388,133
RTS0042389,149
RTS0042390,85
RTS0042391,126
RTS0042392,116
RTS0042393,103
RTS0042394,109
RTS0042395,137
RTS0042396,94
RTS0042397,105
RTS0042398,108
RTS0042399,131
RTS0042400,125
RTS0042401,127
RTS0042402,107
RTS0042403,98
RTS0042404,85
RTS0042405,98
RTS0042406,133
RTS0042407,112
RTS0042408,155
RTS0042409,106
RTS0042410,133
RTS0042411,129
RTS0042412,107
RTS0042413,124
RTS0042414,130
RTS0042415,128
RTS0042416,130
RTS0042417,164
RTS0042418,238
RTS0042419,118
RTS0042420,168
RTS0042421,135
RTS0042422,104
RTS0042423,109
RTS0042424,156
RTS0042425,111
RTS0042426,105
RTS0042427,112
RTS0042428,142
RTS0042429,92
RTS0042430,120
RTS0042431,127
RTS0042432,112
RTS0042433,107
RTS0042434,121
RTS0042435,114
RTS0042436,121
RTS0042437,106
RTS0042438,149
RTS0042439,147
RTS0042440,144
RTS0042441,118
RTS0042442,117
RTS0042443,122
RTS0042444,133
RTS0042445,120
RTS0042446,132
RTS0042447,134
RTS0042448,141
RTS0042449,113
RTS0042450,130
RTS0042451,91
RTS0042452,128
RTS0042453,132
RTS0042454,123
RTS0042455,112
RTS0042456,84
RTS0042457,161
RTS0042458,136
RTS0042460,167
RTS0042461,137
RTS0042462,188
RTS0042463,119
RTS0042464,153
RTS0042465,114
RTS0042466,101
RTS0042467,103
RTS0042468,119
RTS0042469,136
RTS0042470,91
RTS0042471,156
RTS0042472,108
RTS0042473,128
RTS0042474,115
RTS0042475,144
RTS0042476,172
RTS0042477,127
RTS0042478,104
RTS0042479,117
RTS0042480,126
RTS0042481,81
RTS0042482,105
RTS0042483,151
RTS0042484,176
RTS0042485,116
RTS0042486,79
RTS0042487,99
RTS0042488,104
RTS0042489,97
RTS0042490,121
RTS0042491,93
RTS0042492,96
RTS0042493,130
RTS0042494,86
RTS0042495,89
RTS0042496,98
RTS0042497,87
RTS0042498,90
RTS0042499,107
RTS0042500,125
RTS0042501,104
RTS0042502,112
RTS0042503,112
RTS0042504,107
RTS0042505,130
RTS0042506,116
RTS0042507,143
RTS0042508,97
RTS0042509,121
RTS0042510,95
RTS0042515,152
RTS0042522,111
RTS0042526,88
RTS0042527,108
RTS0042528,94
RTS0042529,109
RTS0042530,101
RTS0042531,84
RTS0042532,92
RTS0042533,93
RTS0042534,87
RTS0042535,90
RTS0042536,114
RTS0042537,130
RTS0042538,108
RTS0042539,108
RTS0042540,111
RTS0042541,103
RTS0042542,118
RTS0042543,128
RTS0042544,99
RTS0042545,66
RTS0042546,98
RTS0042547,89
RTS0042548,103
RTS0042549,113
RTS0042550,115
RTS0042551,201
RTS0042552,79
RTS0042553,83
RTS0042554,137
RTS0042555,107
RTS0042556,116
RTS0042557,129
RTS0042558,94
RTS0042559,132
RTS0042560,118
RTS0042561,75
RTS0042562,95
RTS0042563,161
RTS0042564,109
RTS0042565,122
RTS0042566,120
RTS0042567,117
RTS0042568,109
RTS0042569,181
RTS0042570,110
RTS0042571,168
RTS0042572,106
RTS0042573,140
RTS0042574,106
RTS0042575,136
RTS0042576,102
RTS0042577,151
RTS0042578,105
RTS0042579,153
RTS0042580,111
RTS0042581,238
RTS0042582,172
RTS0042583,739
RTS0042584,138
RTS0042585,171
RTS0042586,88
RTS0042587,115
RTS0042588,126
RTS0042589,80
RTS0042590,87
RTS0042591,122
RTS0042592,130
RTS0042593,107
RTS0042594,111
RTS0042595,87
RTS0042596,119
RTS0042597,149
RTS0042598,142
RTS0042599,154
RTS0042600,105
RTS0042601,80
RTS0042602,128
RTS0042603,108
RTS0042604,296
RTS0042605,120
RTS0042606,117
RTS0042607,108
RTS0042608,113
RTS0042609,101
RTS0042610,114
RTS0042611,104
RTS0042612,146
RTS0042613,115
RTS0042614,119
RTS0042615,128
RTS0042616,109
RTS0042617,113
RTS0042618,144
RTS0042619,120
RTS0042620,132
RTS0042621,96
RTS0042622,109
RTS0042623,132
RTS0042624,110
RTS0042625,103
RTS0042626,154
RTS0042627,162
RTS0042628,105
RTS0042629,98
RTS0042630,110
RTS0042631,103
RTS0042633,122
RTS0042634,132
RTS0042635,109
RTS0042636,131
RTS0042637,109
RTS0042638,114
RTS0042639,107
RTS0042640,110
RTS0042641,98
RTS0042642,94
RTS0042643,65
RTS0042644,111
RTS0042645,103
RTS0042646,118
RTS0042647,103
RTS0042648,114
RTS0042649,98
RTS0042650,105
RTS0042651,98
RTS0042652,100
RTS0042653,96
RTS0042654,112
RTS0042655,127
RTS0042656,155
RTS0042657,81
RTS0042658,125
RTS0042659,103
RTS0042660,129
RTS0042661,98
RTS0042662,87
RTS0042663,102
RTS0042664,58
RTS0042665,71
RTS0042666,110
RTS0042667,104
RTS0042668,110
RTS0042669,115
RTS0042670,104
RTS0042671,123
RTS0042672,92
RTS0042673,85
RTS0042674,98
RTS0042675,113
RTS0042676,103
RTS0042678,119
RTS0042679,129
RTS0042680,133
RTS0042681,128
RTS0042682,121
RTS0042683,111
RTS0042684,106
RTS0042685,140
RTS0042686,181
RTS0042687,118
RTS0042688,120
RTS0042689,90
RTS0042690,110
RTS0042691,121
RTS0042692,113
RTS0042693,96
RTS0042694,24
RTS0042695,134
RTS0042696,142
RTS0042697,122
RTS0042698,101
RTS0042699,81
RTS0042700,118
RTS0042701,108
RTS0042702,106
RTS0042703,117
RTS0042704,136
RTS0042705,113
RTS0042706,97
RTS0042707,76
RTS0042708,116
RTS0042709,115
RTS0042710,119
RTS0042711,93
RTS0042712,113
RTS0042713,82
RTS0042714,82
RTS0042715,60
RTS0042716,105
RTS0042717,107
RTS0042718,102
RTS0042719,110
RTS0042720,136
RTS0042721,141
RTS0042722,121
RTS0042723,138
RTS0042724,165
RTS0042725,125
RTS0042726,97
RTS0042727,81
RTS0042728,105
RTS0042729,99
RTS0042730,102
RTS0042731,96
RTS0042732,95
RTS0042733,90
RTS0042734,110
RTS0042735,127
RTS0042736,103
RTS0042737,131
RTS0042738,112
RTS0042739,117
RTS0042740,111
RTS0042741,79
RTS0042742,109
RTS0042743,69
RTS0042744,100
RTS0042745,93
RTS0042746,118
RTS0042747,102
RTS0042748,100
RTS0042749,109
RTS0042750,91
RTS0042751,106
RTS0042752,93
RTS0042753,154
RTS0042754,92
RTS0042755,87
RTS0042756,97
RTS0042757,161
RTS0042758,73
RTS0042759,86
RTS0042760,97
RTS0042761,102
RTS0042762,96
RTS0042763,95
RTS0042764,122
RTS0042765,113
RTS0042766,151
RTS0042767,134
RTS0042768,169
RTS0042769,158
RTS0042770,115
RTS0042771,146
RTS0042772,153
RTS0042773,135
RTS0042774,229
RTS0042775,134
RTS0042776,94
RTS0042777,248
RTS0042778,129
RTS0042779,150
RTS0042780,134
RTS0042781,175
RTS0042782,102
RTS0042783,154
RTS0042784,151
RTS0042785,109
RTS0042786,124
RTS0042787,117
RTS0042788,118
RTS0042789,149
RTS0042790,129
RTS0042791,144
RTS0042792,97
RTS0042793,138
RTS0042794,142
RTS0042795,132
RTS0042796,127
RTS0042797,153
RTS0042798,109
RTS0042799,204
RTS0042800,150
RTS0042801,179
RTS0042802,183
RTS0042803,120
RTS0042804,106
RTS0042805,120
RTS0042806,114
RTS0042807,143
RTS0042808,149
RTS0042809,156
RTS0042810,141
RTS0042811,160
RTS0042812,150
RTS0042813,166
RTS0042814,160
RTS0042815,153
RTS0042816,122
RTS0042817,157
RTS0042818,136
RTS0042819,167
RTS0042820,121
RTS0042821,164
RTS0042822,114
RTS0042823,100
RTS0042824,168
RTS0042825,113
RTS0042826,122
RTS0042827,121
RTS0042828,132
RTS0042829,121
RTS0042830,148
RTS0042831,193
RTS0042832,124
RTS0042833,119
RTS0042834,136
RTS0042835,110
RTS0042836,129
RTS0042837,116
RTS0042838,163
RTS0042839,97
RTS0042840,129
RTS0042841,181
RTS0042842,106
RTS0042843,154
RTS0042844,147
RTS0042845,258
RTS0042846,102
RTS0042847,188
RTS0042848,182
RTS0042849,109
RTS0042850,102
RTS0042851,111
RTS0042852,111
RTS0042853,142
RTS0042854,146
RTS0042855,88
RTS0042856,107
RTS0042857,114
RTS0042858,144
RTS0042859,145
RTS0042860,139
RTS0042861,106
RTS0042862,88
RTS0042863,155
RTS0042864,124
RTS0042865,153
RTS0042866,112
RTS0042867,123
RTS0042868,97
RTS0042869,138
RTS0042870,103
RTS0042871,115
RTS0042872,118
RTS0042873,106
RTS0042874,88
RTS0042875,127
RTS0042876,167
RTS0042877,136
RTS0042878,141
RTS0042879,146
RTS0042880,140
RTS0042881,115
RTS0042882,127
RTS0042883,103
RTS0042884,126
RTS0042885,122
RTS0042886,128
RTS0042887,123
RTS0042888,102
RTS0042889,102
RTS0042890,119
RTS0042891,97
RTS0042892,188
RTS0042893,265
RTS0042894,118
RTS0042895,150
RTS0042896,147
RTS0042897,126
RTS0042898,86
RTS0042899,132
RTS0042900,133
RTS0042901,140
RTS0042902,117
RTS0042903,96
RTS0042904,103
RTS0042905,140
RTS0042906,125
RTS0042907,93
RTS0042908,126
RTS0042909,175
RTS0042910,114
RTS0042911,137
RTS0042912,125
RTS0042913,174
RTS0042914,120
RTS0042915,112
RTS0042916,110
RTS0042917,131
RTS0042918,104
RTS0042919,161
RTS0042920,133
RTS0042921,119
RTS0042922,123
RTS0042923,129
RTS0042924,99
RTS0042925,137
RTS0042926,119
RTS0042927,116
RTS0042928,146
RTS0042929,146
RTS0042930,106
RTS0042931,119
RTS0042932,122
RTS0042933,93
RTS0042934,109
RTS0042935,101
RTS0042936,116
RTS0042937,114
RTS0042938,239
RTS0042939,165
RTS0042940,154
RTS0042941,117
RTS0042942,132
RTS0042943,122
RTS0042944,112
RTS0042945,133
RTS0042946,168
RTS0042947,195
RTS0042948,119
RTS0042949,100
RTS0042950,132
RTS0042951,139
RTS0042952,140
RTS0042953,127
RTS0042954,100
RTS0042955,168
RTS0042956,99
RTS0042957,124
RTS0042958,124
RTS0042959,150
RTS0042960,125
RTS0042961,115
RTS0042962,122
RTS0042963,136
RTS0042964,141
RTS0042965,113
RTS0042966,125
RTS0042967,187
RTS0042968,138
RTS0042969,121
RTS0042970,144
RTS0042971,114
RTS0042972,89
RTS0042973,114
RTS0042974,95
RTS0042975,99
RTS0042976,146
RTS0042977,144
RTS0042978,120
RTS0042979,134
RTS0042980,125
RTS0042981,134
RTS0042982,106
RTS0042983,124
RTS0042984,121
RTS0042985,125
RTS0042986,107
RTS0042987,112
RTS0042988,131
RTS0042989,96
RTS0042990,107
RTS0042991,106
RTS0042992,131
RTS0042993,108
RTS0042994,107
RTS0042995,151
RTS0042996,144
RTS0042997,152
RTS0042998,120
RTS0042999,145
RTS0043000,151
RTS0043001,120
RTS0043002,139
RTS0043003,120
RTS0043004,126
RTS0043005,150
RTS0043006,106
RTS0043007,143
RTS0043008,142
RTS0043009,104
RTS0043010,133
RTS0043011,129
RTS0043012,122
RTS0043013,117
RTS0043014,159
RTS0043015,146
RTS0043016,133
RTS0043017,120
RTS0043018,145
RTS0043019,131
RTS0043020,89
RTS0043021,149
RTS0043022,111
RTS0043023,119
RTS0043024,128
RTS0043025,170
RTS0043026,104
RTS0043027,167
RTS0043028,198
RTS0043029,185
RTS0043030,169
RTS0043031,110
RTS0043032,156
RTS0043033,187
RTS0043034,132
RTS0043035,107
RTS0043036,119
RTS0043037,121
RTS0043038,160
RTS0043039,106
RTS0043040,106
RTS0043041,143
RTS0043042,118
RTS0043043,113
RTS0043044,99
RTS0043045,101
RTS0043046,94
RTS0043047,118
RTS0043048,150
RTS0043049,112
RTS0043050,91
RTS0043051,145
RTS0043052,144
RTS0043053,117
RTS0043054,102
RTS0043055,110
RTS0043056,137
RTS0043057,115
RTS0043058,138
RTS0043059,112
RTS0043060,136
RTS0043061,185
RTS0043062,95
RTS0043063,103
RTS0043064,116
RTS0043065,123
RTS0043066,143
RTS0043067,130
RTS0043068,139
RTS0043069,131
RTS0043070,167
RTS0043071,122
RTS0043072,106
RTS0043073,145
RTS0043074,134
RTS0043075,138
RTS0043076,97
RTS0043077,127
RTS0043078,114
RTS0043079,100
RTS0043080,119
RTS0043081,131
RTS0043082,139
RTS0043083,113
RTS0043084,146
RTS0043085,146
RTS0043086,111
RTS0043087,134
RTS0043088,111
RTS0043089,104
RTS0043090,134
RTS0043091,96
RTS0043092,97
RTS0043093,137
RTS0043094,158
RTS0043095,146
RTS0043096,110
RTS0043097,72
RTS0043098,156
RTS0043099,178
RTS0043100,128
RTS0043101,178
RTS0043102,122
RTS0043103,152
RTS0043104,184
RTS0043105,125
RTS0043106,222
RTS0043107,127
RTS0043108,106
RTS0043109,140
RTS0043110,128
RTS0043111,172
RTS0043112,118
RTS0043113,118
RTS0043114,136
RTS0043115,135
RTS0043116,179
RTS0043117,112
RTS0043118,89
RTS0043119,117
RTS0043120,134
RTS0043121,100
RTS0043122,122
RTS0043123,123
RTS0043124,117
RTS0043125,131
RTS0043126,142
RTS0043127,150
RTS0043128,131
RTS0043129,149
RTS0043130,165
RTS0043131,132
RTS0043132,112
RTS0043133,132
RTS0043134,102
RTS0043135,115
RTS0043136,125
RTS0043137,113
RTS0043138,155
RTS0043139,114
RTS0043140,117
RTS0043141,148
RTS0043142,133
RTS0043143,136
RTS0043144,128
RTS0043145,109
RTS0043146,111
RTS0043147,107
RTS0043148,143
RTS0043149,123
RTS0043150,80
RTS0043151,119
RTS0043152,178
RTS0043153,143
RTS0043154,135
RTS0043155,136
RTS0043156,114
RTS0043157,135
RTS0043159,116
RTS0043160,180
RTS0043161,182
RTS0043162,184
RTS0043163,164
RTS0043164,135
RTS0043165,220
RTS0043167,117
RTS0043168,171
RTS0043169,123
RTS0043170,118
RTS0043171,112
RTS0043172,168
RTS0043173,112
RTS0043174,136
RTS0043175,78
RTS0043176,107
RTS0043177,124
RTS0043178,149
RTS0043179,124
RTS0043180,77
RTS0043181,136
RTS0043182,150
RTS0043183,117
RTS0043184,114
RTS0043185,124
RTS0043186,163
RTS0043187,112
RTS0043188,122
RTS0043189,153
RTS0043190,136
RTS0043191,137
RTS0043192,145
RTS0043193,121
RTS0043194,132
RTS0043195,150
RTS0043196,302
RTS0043197,212
RTS0043198,144
RTS0043199,194
RTS0043200,137
RTS0043201,114
RTS0043202,156
RTS0043203,108
RTS0043204,182
RTS0043205,158
RTS0043206,130
RTS0043207,131
RTS0043208,143
RTS0043209,118
RTS0043210,110
RTS0043211,95
RTS0043212,126
RTS0043213,110
RTS0043214,114
RTS0043215,115
RTS0043216,119
RTS0043217,145
RTS0043218,122
RTS0043219,108
RTS0043220,116
RTS0043221,102
RTS0043222,157
RTS0043223,138
RTS0043224,89
RTS0043225,87
RTS0043226,149
RTS0043227,130
RTS0043228,161
RTS0043229,194
RTS0043230,150
RTS0043231,114
RTS0043232,125
RTS0043233,140
RTS0043234,114
RTS0043235,153
RTS0043236,116
RTS0043237,136
RTS0043238,141
RTS0043239,172
RTS0043240,136
RTS0043241,153
RTS0043242,154
RTS0043243,180
RTS0043244,129
RTS0043245,147
RTS0043246,121
RTS0043247,140
RTS0043248,87
RTS0043249,164
RTS0043250,127
RTS0043251,128
RTS0043252,153
RTS0043253,113
RTS0043254,214
RTS0043255,128
RTS0043256,159
RTS0043257,139
RTS0043258,126
RTS0043259,135
RTS0043260,121
RTS0043261,101
RTS0043262,148
RTS0043263,107
RTS0043264,109
RTS0043265,165
RTS0043266,118
RTS0043267,190
RTS0043268,83
RTS0043269,154
RTS0043270,144
RTS0043271,109
RTS0043272,99
RTS0043273,108
RTS0043274,126
RTS0043275,145
RTS0043276,110
RTS0043277,112
RTS0043278,127
RTS0043279,132
RTS0043280,127
RTS0043281,121
RTS0043282,157
RTS0043283,144
RTS0043284,168
RTS0043285,132
RTS0043286,141
RTS0043287,192
RTS0043288,151
RTS0043289,163
RTS0043290,103
RTS0043291,250
RTS0043292,129
RTS0043293,106
RTS0043294,117
RTS0043295,105
RTS0043296,130
RTS0043297,100
RTS0043299,161
RTS0043300,172
RTS0043301,111
RTS0043302,115
RTS0043303,120
RTS0043304,108
RTS0043305,123
RTS0043306,134
RTS0043307,141
RTS0043308,101
RTS0043309,132
RTS0043310,172
RTS0043311,112
RTS0043312,151
RTS0043313,154
RTS0043314,154
RTS0043315,125
RTS0043316,141
RTS0043317,84
RTS0043318,130
RTS0043319,105
RTS0043320,130
RTS0043321,127
RTS0043322,122
RTS0043323,152
RTS0043324,92
RTS0043325,107
RTS0043326,124
RTS0043327,132
RTS0043328,119
RTS0043329,130
RTS0043330,130
RTS0043331,148
RTS0043332,124
RTS0043333,101
RTS0043334,116
RTS0043335,122
RTS0043336,158
RTS0043337,141
RTS0043338,194
RTS0043339,102
RTS0043340,120
RTS0043341,117
RTS0043342,129
RTS0043343,122
RTS0043344,157
RTS0043345,114
RTS0043346,125
RTS0043347,170
RTS0043348,168
RTS0043349,145
RTS0043350,205
RTS0043351,148
RTS0043352,186
RTS0043353,165
RTS0043354,139
RTS0043355,164
RTS0043356,158
RTS0043357,119
RTS0043358,109
RTS0043359,125
RTS0043360,120
RTS0043361,133
RTS0043362,123
RTS0043363,131
RTS0043364,162
RTS0043365,136
RTS0043366,110
RTS0043367,77
RTS0043368,133
RTS0043369,93
RTS0043370,96
RTS0043371,160
RTS0043372,114
RTS0043373,121
RTS0043374,123
RTS0043375,95
RTS0043376,143
RTS0043377,181
RTS0043378,131
RTS0043379,131
RTS0043380,145
RTS0043381,123
RTS0043382,120
RTS0043383,133
RTS0043384,125
RTS0043385,118
RTS0043386,121
RTS0043387,138
RTS0043388,88
RTS0043389,181
RTS0043390,91
RTS0043391,108
RTS0043392,133
RTS0043393,152
RTS0043394,152
RTS0043395,118
RTS0043396,150
RTS0043397,108
RTS0043398,159
RTS0043399,148
RTS0043400,118
RTS0043401,172
RTS0043402,126
RTS0043403,157
RTS0043404,156
RTS0043405,130
RTS0043406,128
RTS0043407,152
RTS0043408,123
RTS0043409,120
RTS0043410,156
RTS0043411,129
RTS0043412,101
RTS0043413,107
RTS0043414,137
RTS0043415,139
RTS0043416,136
RTS0043417,97
RTS0043418,124
RTS0043419,143
RTS0043420,124
RTS0043421,231
RTS0043422,118
RTS0043423,126
RTS0043424,184
RTS0043425,136
RTS0043426,111
RTS0043427,95
RTS0043428,137
RTS0043429,117
RTS0043430,104
RTS0043431,147
RTS0043432,88
RTS0043433,98
RTS0043434,160
RTS0043435,126
RTS0043436,122
RTS0043437,131
RTS0043438,100
RTS0043439,193
RTS0043440,167
RTS0043441,147
RTS0043442,112
RTS0043443,133
RTS0043444,133
RTS0043445,137
RTS0043446,110
RTS0043447,113
RTS0043448,117
RTS0043449,151
RTS0043450,149
RTS0043451,107
RTS0043452,157
RTS0043453,114
RTS0043454,144
RTS0043455,126
RTS0043456,143
RTS0043457,142
RTS0043458,134
RTS0043459,130
RTS0043460,127
RTS0043461,102
RTS0043462,131
RTS0043463,115
RTS0043464,142
RTS0043465,192
RTS0043466,167
RTS0043467,198
RTS0043468,135
RTS0043469,145
RTS0043470,165
RTS0043471,114
RTS0043472,155
RTS0043473,113
RTS0043474,161
RTS0043475,138
RTS0043476,120
RTS0043477,134
RTS0043478,98
RTS0043479,102
RTS0043480,99
RTS0043481,163
RTS0043482,182
RTS0043483,184
RTS0043484,155
RTS0043485,147
RTS0043486,151
RTS0043487,134
RTS0043488,135
RTS0043489,128
RTS0043490,116
RTS0043491,183
RTS0043492,135
RTS0043493,140
RTS0043494,147
RTS0043495,170
RTS0043496,110
RTS0043497,132
RTS0043498,115
RTS0043499,142
RTS0043500,153
RTS0043501,116
RTS0043502,131
RTS0043503,89
RTS0043504,146
RTS0043505,153
RTS0043506,154
RTS0043507,137
RTS0043508,146
RTS0043509,240
RTS0043510,153
RTS0043511,120
RTS0043512,123
RTS0043513,116
RTS0043514,134
RTS0043515,133
RTS0043516,127
RTS0043517,108
RTS0043518,161
RTS0043519,132
RTS0043520,130
RTS0043521,107
RTS0043522,66
RTS0043523,145
RTS0043524,114
RTS0043525,152
RTS0043526,127
RTS0043527,120
RTS0043528,115
RTS0043529,133
RTS0043530,99
RTS0043531,155
RTS0043532,107
RTS0043533,136
RTS0043534,169
RTS0043535,133
RTS0043536,139
RTS0043537,104
RTS0043538,137
RTS0043539,130
RTS0043540,98
RTS0043541,148
RTS0043542,133
RTS0043543,107
RTS0043544,117
RTS0043545,101
RTS0043546,141
RTS0043547,114
RTS0043548,129
RTS0043549,133
RTS0043550,128
RTS0043551,106
RTS0043552,104
RTS0043553,103
RTS0043554,122
RTS0043555,92
RTS0043556,141
RTS0043557,107
RTS0043558,119
RTS0043559,118
RTS0043560,115
RTS0043561,107
RTS0043562,110
RTS0043563,96
RTS0043564,87
RTS0043565,109
RTS0043566,116
RTS0043567,122
RTS0043568,120
RTS0043569,131
RTS0043570,94
RTS0043571,137
RTS0043572,119
RTS0043573,113
RTS0043574,131
RTS0043575,104
RTS0043576,153
RTS0043577,127
RTS0043578,101
RTS0043579,113
RTS0043580,111
RTS0043581,139
RTS0043582,154
RTS0043583,95
RTS0043584,120
RTS0043585,114
RTS0043586,88
RTS0043587,160
RTS0043588,98
RTS0043589,129
RTS0043590,121
RTS0043591,71
RTS0043592,90
RTS0043593,85
RTS0043594,103
RTS0043595,91
RTS0043596,123
RTS0043597,140
RTS0043598,101
RTS0043599,125
RTS0043600,98
RTS0043601,110
RTS0043602,119
RTS0043603,97
RTS0043604,130
RTS0043605,88
RTS0043606,93
RTS0043607,134
RTS0043608,87
RTS0043609,112
RTS0043610,132
RTS0043611,148
RTS0043612,152
RTS0043613,139
RTS0043614,118
RTS0043615,125
RTS0043616,123
RTS0043617,114
RTS0043618,138
RTS0043619,114
RTS0043620,91
RTS0043621,118
RTS0043622,127
RTS0043623,116
RTS0043624,130
RTS0043625,111
RTS0043626,93
RTS0043627,91
RTS0043628,149
RTS0043629,120
RTS0043630,113
RTS0043631,95
RTS0043632,126
RTS0043633,126
RTS0043634,108
RTS0043635,108
RTS0043636,107
RTS0043637,139
RTS0043638,132
RTS0043639,124
RTS0043640,133
RTS0043641,224
RTS0043642,135
RTS0043643,149
RTS0043644,135
RTS0043645,130
RTS0043646,119
RTS0043647,120
RTS0043648,124
RTS0043649,117
RTS0043650,121
RTS0043651,77
RTS0043652,138
RTS0043653,107
RTS0043654,116
RTS0043655,114
RTS0043656,85
RTS0043657,105
RTS0043658,220
RTS0043659,135
RTS0043660,140
RTS0043661,125
RTS0043663,117
RTS0043664,115
RTS0043665,139
RTS0043666,93
RTS0043667,117
RTS0043668,118
RTS0043669,101
RTS0043670,104
RTS0043671,93
RTS0043672,123
RTS0043673,111
RTS0043674,124
RTS0043675,131
RTS0043676,82
RTS0043677,126
RTS0043678,106
RTS0043679,122
RTS0043680,91
RTS0043681,143
RTS0043682,123
RTS0043683,149
RTS0043684,151
RTS0043685,154
RTS0043686,133
RTS0043687,146
RTS0043688,88
RTS0043689,115
RTS0043690,118
RTS0043691,151
RTS0043692,135
RTS0043693,177
RTS0043694,133
RTS0043695,176
RTS0043696,82
RTS0043697,146
RTS0043698,130
RTS0043699,137
RTS0043700,112
RTS0043701,120
RTS0043702,151
RTS0043703,109
RTS0043704,118
RTS0043705,94
RTS0043706,158
RTS0043707,125
RTS0043708,91
RTS0043709,107
RTS0043710,129
RTS0043711,130
RTS0043712,108
RTS0043713,86
RTS0043714,92
RTS0043715,81
RTS0043716,161
RTS0043717,122
RTS0043718,133
RTS0043719,130
RTS0043720,99
RTS0043721,124
RTS0043722,122
RTS0043723,109
RTS0043724,118
RTS0043725,120
RTS0043726,107
RTS0043727,120
RTS0043728,129
RTS0043729,116
RTS0043730,113
RTS0043731,116
RTS0043732,145
RTS0043733,124
RTS0043734,150
RTS0043735,127
RTS0043736,103
RTS0043737,126
RTS0043738,120
RTS0043739,154
RTS0043740,132
RTS0043741,142
RTS0043742,128
RTS0043743,91
RTS0043744,105
RTS0043745,164
RTS0043746,113
RTS0043747,139
RTS0043748,117
RTS0043749,116
RTS0043750,129
RTS0043751,123
RTS0043752,124
RTS0043753,115
RTS0043754,101
RTS0043755,217
RTS0043756,112
RTS0043757,108
RTS0043758,126
RTS0043759,107
RTS0043760,87
RTS0043761,191
RTS0043762,109
RTS0043763,119
RTS0043764,124
RTS0043765,120
RTS0043766,107
RTS0043767,114
RTS0043768,90
RTS0043769,142
RTS0043770,104
RTS0043771,127
RTS0043772,112
RTS0043773,112
RTS0043774,106
RTS0043775,128
RTS0043776,96
RTS0043777,138
RTS0043778,115
RTS0043779,118
RTS0043780,141
RTS0043781,103
RTS0043782,146
RTS0043783,89
RTS0043784,106
RTS0043785,119
RTS0043786,166
RTS0043787,164
RTS0043788,123
RTS0043789,152
RTS0043790,135
RTS0043791,109
RTS0043792,165
RTS0043793,82
RTS0043794,113
RTS0043795,111
RTS0043796,109
RTS0043797,140
RTS0043798,115
RTS0043799,102
RTS0043800,94
RTS0043801,116
RTS0043802,126
RTS0043803,113
RTS0043804,152
RTS0043805,114
RTS0043806,93
RTS0043807,106
RTS0043808,162
RTS0043809,126
RTS0043810,110
RTS0043811,94
RTS0043812,130
RTS0043813,122
RTS0043814,81
RTS0043815,134
RTS0043816,116
RTS0043817,85
RTS0043818,125
RTS0043819,105
RTS0043820,103
RTS0043821,199
RTS0043822,111
RTS0043823,123
RTS0043824,97
RTS0043825,81
RTS0043826,92
RTS0043827,101
RTS0043828,112
RTS0043829,78
RTS0043830,96
RTS0043831,95
RTS0043832,89
RTS0043833,108
RTS0043834,77
RTS0043835,98
RTS0043836,127
RTS0043837,100
RTS0043838,59
RTS0043839,112
RTS0043840,125
RTS0043841,93
RTS0043842,91
RTS0043843,104
RTS0043844,111
RTS0043845,96
RTS0043846,108
RTS0043847,132
RTS0043848,156
RTS0043849,148
RTS0043850,193
RTS0043851,167
RTS0043852,139
RTS0043853,252
RTS0043854,124
RTS0043856,124
RTS0043857,100
RTS0043858,111
RTS0043859,130
RTS0043860,143
RTS0043861,187
RTS0043862,328
RTS0043863,141
RTS0043864,167
RTS0043865,124
RTS0043866,149
RTS0043867,140
RTS0043868,131
RTS0043869,88
RTS0043870,92
RTS0043871,128
RTS0043872,139
RTS0043873,137
RTS0043874,126
RTS0043875,121
RTS0043876,125
RTS0043877,121
RTS0043878,125
RTS0043879,167
RTS0043880,122
RTS0043881,143
RTS0043882,128
RTS0043883,150
RTS0043884,154
RTS0043885,113
RTS0043886,103
RTS0043887,109
RTS0043888,76
RTS0043889,82
RTS0043890,135
RTS0043891,148
RTS0043892,134
RTS0043893,138
RTS0043894,140
RTS0043895,98
RTS0043896,109
RTS0043897,208
RTS0043898,167
RTS0043899,173
RTS0043900,146
RTS0043901,106
RTS0043902,89
RTS0043903,121
RTS0043904,155
RTS0043905,126
RTS0043906,73
RTS0043907,100
RTS0043908,50
RTS0043909,140
RTS0043910,141
RTS0043911,170
RTS0043912,202
RTS0043913,121
RTS0043914,114
RTS0043915,105
RTS0043916,129
RTS0043917,134
RTS0043918,100
RTS0043919,116
RTS0043920,231
RTS0043921,111
RTS0043922,112
RTS0043923,153
RTS0043924,138
RTS0043925,147
RTS0043926,117
RTS0043927,119
RTS0043928,122
RTS0043929,112
RTS0043930,103
RTS0043931,124
RTS0043932,134
RTS0043933,123
RTS0043934,116
RTS0043935,139
RTS0043936,89
RTS0043937,102
RTS0043938,91
RTS0043939,90
RTS0043940,132
RTS0043941,93
RTS0043942,110
RTS0043943,135
RTS0043944,128
RTS0043945,114
RTS0043946,105
RTS0043947,178
RTS0043948,126
RTS0043949,136
RTS0043950,131
RTS0043951,144
RTS0043952,167
RTS0043953,114
RTS0043954,104
RTS0043955,123
RTS0043956,108
RTS0043957,114
RTS0043958,112
RTS0043959,107
RTS0043960,146
RTS0043961,143
RTS0043962,125
RTS0043963,119
RTS0043964,125
RTS0043965,90
RTS0043966,127
RTS0043967,133
RTS0043968,111
RTS0043969,104
RTS0043970,109
RTS0043971,93
RTS0043972,156
RTS0043973,114
RTS0043974,111
RTS0043975,77
RTS0043976,93
RTS0043977,132
RTS0043978,111
RTS0043979,106
RTS0043980,110
RTS0043981,71
RTS0043982,144
RTS0043983,105
RTS0043984,105
RTS0043985,114
RTS0043986,101
RTS0043987,169
RTS0043988,117
RTS0043989,86
RTS0043990,113
RTS0043991,118
RTS0043992,106
RTS0043993,91
RTS0043994,101
RTS0043996,133
RTS0043997,95
RTS0043998,101
RTS0043999,109
RTS0044000,117
RTS0044001,115
RTS0044002,128
RTS0044003,148
RTS0044004,184
RTS0044005,112
RTS0044006,132
RTS0044007,163
RTS0044008,120
RTS0044009,132
RTS0044010,107
RTS0044011,166
RTS0044012,216
RTS0044013,205
RTS0044014,191
RTS0044015,195
RTS0044016,174
RTS0044017,135
RTS0044018,121
RTS0044019,153
RTS0044020,184
RTS0044021,111
RTS0044022,158
RTS0044023,126
RTS0044024,110
RTS0044025,142
RTS0044026,106
RTS0044027,110
RTS0044028,129
RTS0044029,141
RTS0044030,95
RTS0044031,130
RTS0044032,95
RTS0044033,116
RTS0044034,120
RTS0044035,88
RTS0044036,132
RTS0044037,110
RTS0044038,158
RTS0044039,117
RTS0044040,131
RTS0044041,101
RTS0044042,143
RTS0044043,145
RTS0044044,188
RTS0044045,120
RTS0044046,113
RTS0044047,135
RTS0044048,95
RTS0044049,91
RTS0044050,103
RTS0044051,109
RTS0044052,132
RTS0044053,91
RTS0044054,144
RTS0044055,132
RTS0044056,157
RTS0044057,106
RTS0044058,106
RTS0044059,144
RTS0044060,195
RTS0044061,155
RTS0044062,100
RTS0044063,142
RTS0044064,147
RTS0044065,149
RTS0044067,151
RTS0044068,108
RTS0044069,131
RTS0044070,90
RTS0044071,132
RTS0044072,137
RTS0044073,107
RTS0044074,112
RTS0044075,120
RTS0044076,110
RTS0044077,137
RTS0044078,123
RTS0044079,124
RTS0044080,129
RTS0044081,91
RTS0044082,112
RTS0044083,178
RTS0044084,93
RTS0044085,84
RTS0044086,113
RTS0044087,113
RTS0044088,104
RTS0044089,155
RTS0044090,144
RTS0044091,131
RTS0044092,122
RTS0044093,92
RTS0044094,121
RTS0044095,91
RTS0044096,98
RTS0044097,96
RTS0044098,79
RTS0044099,119
RTS0044100,102
RTS0044101,83
RTS0044102,107
RTS0044103,102
RTS0044104,108
RTS0044105,107
RTS0044106,146
RTS0044107,106
RTS0044108,125
RTS0044109,148
RTS0044110,154
RTS0044111,142
RTS0044112,140
RTS0044113,139
RTS0044114,150
RTS0044115,199
RTS0044116,169
RTS0044117,130
RTS0044118,129
RTS0044119,134
RTS0044120,121
RTS0044121,111
RTS0044122,137
RTS0044123,117
RTS0044124,155
RTS0044125,121
RTS0044126,169
RTS0044127,197
RTS0044128,159
RTS0044129,162
RTS0044130,137
RTS0044131,140
RTS0044132,206
RTS0044133,128
RTS0044134,129
RTS0044135,142
RTS0044136,125
RTS0044137,114
RTS0044138,199
RTS0044139,162
RTS0044140,153
RTS0044141,140
RTS0044142,143
RTS0044143,148
RTS0044144,150
RTS0044145,82
RTS0044146,105
RTS0044147,99
RTS0044148,119
RTS0044149,119
RTS0044150,147
RTS0044151,148
RTS0044152,139
RTS0044153,135
RTS0044154,144
RTS0044155,210
RTS0044156,108
RTS0044157,112
RTS0044158,137
RTS0044159,89
RTS0044160,94
RTS0044161,126
RTS0044162,173
RTS0044163,142
RTS0044164,162
RTS0044165,100
RTS0044166,148
RTS0044167,104
RTS0044168,108
RTS0044169,167
RTS0044170,142
RTS0044171,117
RTS0044172,124
RTS0044173,134
RTS0044174,97
RTS0044175,142
RTS0044176,131
RTS0044177,134
RTS0044178,116
RTS0044180,89
RTS0044181,150
RTS0044182,158
RTS0044183,118
RTS0044184,147
RTS0044185,128
RTS0044186,247
RTS0044187,129
RTS0044188,124
RTS0044189,154
RTS0044190,109
RTS0044191,161
RTS0044192,135
RTS0044193,132
RTS0044194,179
RTS0044195,157
RTS0044196,136
RTS0044197,103
RTS0044198,125
RTS0044199,122
RTS0044200,92
RTS0044206,141
RTS0044207,158
RTS0044208,129
RTS0044209,90
RTS0044210,117
RTS0044211,140
RTS0044212,146
RTS0044213,141
RTS0044214,158
RTS0044215,128
RTS0044216,137
RTS0044217,163
RTS0044218,165
RTS0044219,165
RTS0044220,127
RTS0044221,91
RTS0044222,99
RTS0044223,125
RTS0044224,157
RTS0044225,100
RTS0044226,150
RTS0044227,98
RTS0044228,97
RTS0044229,101
RTS0044230,115
RTS0044231,145
RTS0044232,116
RTS0044233,101
RTS0044234,99
RTS0044235,141
RTS0044236,138
RTS0044237,194
RTS0044238,149
RTS0044239,134
RTS0044240,120
RTS0044241,109
RTS0044242,129
RTS0044243,149
RTS0044244,134
RTS0044245,94
RTS0044246,150
RTS0044247,150
RTS0044248,155
RTS0044249,119
RTS0044250,91
RTS0044251,154
RTS0044252,167
RTS0044253,148
RTS0044254,104
RTS0044255,147
RTS0044256,159
RTS0044257,141
RTS0044258,136
RTS0044259,139
RTS0044260,150
RTS0044261,193
RTS0044262,124
RTS0044263,130
RTS0044264,125
RTS0044265,123
RTS0044266,148
RTS0044267,112
RTS0044268,157
RTS0044269,144
RTS0044270,170
RTS0044271,117
RTS0044272,130
RTS0044273,165
RTS0044274,189
RTS0044275,180
RTS0044276,145
RTS0044277,103
RTS0044278,110
RTS0044279,125
RTS0044280,103
RTS0044281,163
RTS0044282,198
RTS0044283,122
RTS0044284,109
RTS0044285,116
RTS0044286,122
RTS0044287,146
RTS0044288,94
RTS0044289,121
RTS0044290,144
RTS0044291,128
RTS0044292,135
RTS0044293,122
RTS0044294,134
RTS0044295,116
RTS0044296,137
RTS0044297,123
RTS0044298,130
RTS0044299,143
RTS0044300,137
RTS0044301,137
RTS0044302,108
RTS0044303,116
RTS0044304,121
RTS0044305,95
RTS0044306,117
RTS0044307,72
RTS0044308,149
RTS0044309,145
RTS0044310,139
RTS0044311,128
RTS0044312,146
RTS0044313,142
RTS0044314,136
RTS0044315,129
RTS0044316,128
RTS0044317,167
RTS0044318,137
RTS0044319,144
RTS0044320,51
RTS0044321,129
RTS0044322,137
RTS0044323,170
RTS0044324,139
RTS0044325,122
RTS0044326,169
RTS0044327,149
RTS0044328,114
RTS0044329,149
RTS0044330,100
RTS0044331,127
RTS0044332,137
RTS0044333,160
RTS0044334,138
RTS0044335,151
RTS0044336,118
RTS0044337,129
RTS0044338,116
RTS0044339,128
RTS0044340,100
RTS0044341,144
RTS0044342,142
RTS0044343,101
RTS0044344,122
RTS0044345,132
RTS0044346,129
RTS0044347,157
RTS0044348,151
RTS0044349,176
RTS0044350,163
RTS0044351,146
RTS0044352,107
RTS0044353,150
RTS0044354,140
RTS0044355,139
RTS0044356,139
RTS0044357,161
RTS0044358,144
RTS0044359,132
RTS0044360,120
RTS0044361,119
RTS0044362,157
RTS0044363,108
RTS0044364,138
RTS0044365,110
RTS0044366,151
RTS0044367,139
RTS0044368,131
RTS0044369,177
RTS0044370,167
RTS0044371,132
RTS0044372,116
RTS0044373,130
RTS0044374,126
RTS0044375,149
RTS0044376,109
RTS0044377,124
RTS0044378,141
RTS0044379,146
RTS0044380,146
RTS0044381,169
RTS0044382,130
RTS0044383,174
RTS0044384,124
RTS0044385,146
RTS0044386,130
RTS0044387,154
RTS0044388,126
RTS0044389,113
RTS0044390,137
RTS0044391,153
RTS0044392,177
RTS0044393,446
RTS0044394,135
RTS0044395,112
RTS0044396,129
RTS0044397,147
RTS0044399,111
RTS0044400,157
RTS0044401,122
RTS0044402,155
RTS0044403,152
RTS0044404,193
RTS0044405,138
RTS0044406,98
RTS0044407,105
RTS0044408,165
RTS0044409,106
RTS0044410,99
RTS0044411,125
RTS0044412,148
RTS0044413,120
RTS0044414,116
RTS0044415,157
RTS0044416,166
RTS0044417,154
RTS0044418,156
RTS0044419,134
RTS0044420,155
RTS0044421,119
RTS0044422,128
RTS0044423,127
RTS0044424,129
RTS0044425,131
RTS0044426,128
RTS0044427,132
RTS0044428,125
RTS0044429,164
RTS0044430,131
RTS0044431,138
RTS0044432,183
RTS0044433,118
RTS0044434,157
RTS0044435,146
RTS0044436,106
RTS0044437,88
RTS0044438,133
RTS0044439,146
RTS0044440,169
RTS0044441,163
RTS0044442,156
RTS0044443,192
RTS0044444,119
RTS0044445,152
RTS0044446,174
RTS0044447,164
RTS0044448,129
RTS0044449,170
RTS0044450,113
RTS0044451,130
RTS0044452,175
RTS0044453,119
RTS0044454,187
RTS0044455,137
RTS0044456,115
RTS0044457,184
RTS0044458,104
RTS0044459,139
RTS0044460,134
RTS0044461,196
RTS0044462,122
RTS0044463,127
RTS0044464,175
RTS0044465,193
RTS0044466,201
RTS0044467,153
RTS0044468,151
RTS0044469,105
RTS0044470,187
RTS0044471,136
RTS0044472,169
RTS0044473,134
RTS0044474,132
RTS0044475,222
RTS0044476,141
RTS0044477,166
RTS0044478,124
RTS0044479,122
RTS0044480,118
RTS0044481,168
RTS0044482,167
RTS0044483,107
RTS0044484,153
RTS0044485,159
RTS0044486,173
RTS0044487,152
RTS0044488,153
RTS0044489,143
RTS0044490,120
RTS0044491,145
RTS0044492,125
RTS0044493,133
RTS0044494,130
RTS0044495,163
RTS0044496,149
RTS0044497,146
RTS0044498,154
RTS0044499,180
RTS0044500,137
RTS0044501,148
RTS0044502,160
RTS0044503,144
RTS0044504,154
RTS0044505,154
RTS0044506,153
RTS0044507,107
RTS0044508,155
RTS0044509,180
RTS0044510,127
RTS0044511,103
RTS0044512,128
RTS0044513,150
RTS0044514,118
RTS0044515,178
RTS0044516,126
RTS0044517,170
RTS0044518,173
RTS0044519,167
RTS0044520,142
RTS0044521,152
RTS0044522,143
RTS0044523,200
RTS0044524,96
RTS0044525,123
RTS0044526,84
RTS0044527,113
RTS0044528,119
RTS0044529,161
RTS0044530,107
RTS0044531,122
RTS0044532,105
RTS0044533,114
RTS0044534,105
RTS0044535,103
RTS0044536,140
RTS0044537,142
RTS0044538,137
RTS0044539,122
RTS0044540,100
RTS0044541,88
RTS0044542,125
RTS0044543,142
RTS0044544,113
RTS0044545,91
RTS0044546,109
RTS0044547,139
RTS0044548,105
RTS0044549,145
RTS0044550,105
RTS0044551,125
RTS0044552,107
RTS0044553,106
RTS0044554,94
RTS0044555,101
RTS0044556,119
RTS0044557,157
RTS0044558,81
RTS0044559,118
RTS0044560,123
RTS0044561,95
RTS0044562,95
RTS0044563,133
RTS0044564,144
RTS0044565,131
RTS0044566,115
RTS0044567,124
RTS0044568,124
RTS0044569,118
RTS0044570,110
RTS0044571,127
RTS0044572,101
RTS0044573,90
RTS0044574,175
RTS0044575,165
RTS0044576,94
RTS0044577,102
RTS0044578,160
RTS0044579,147
RTS0044580,111
RTS0044581,111
RTS0044582,111
RTS0044583,112
RTS0044584,133
RTS0044585,85
RTS0044586,157
RTS0044587,104
RTS0044588,75
RTS0044589,98
RTS0044590,123
RTS0044591,121
RTS0044592,128
RTS0044593,102
RTS0044594,103
RTS0044595,94
RTS0044596,137
RTS0044597,109
RTS0044598,117
RTS0044599,125
RTS0044600,110
RTS0044601,108
RTS0044602,111
RTS0044603,81
RTS0044604,123
RTS0044605,123
RTS0044606,137
RTS0044607,185
RTS0044608,92
RTS0044609,115
RTS0044610,118
RTS0044611,125
RTS0044612,93
RTS0044613,141
RTS0044614,122
RTS0044615,94
RTS0044616,115
RTS0044617,116
RTS0044618,115
RTS0044619,118
RTS0044620,129
RTS0044621,149
RTS0044622,153
RTS0044623,196
RTS0044624,146
RTS0044625,106
RTS0044626,168
RTS0044627,102
RTS0044628,101
RTS0044629,138
RTS0044630,138
RTS0044631,131
RTS0044632,220
RTS0044633,203
RTS0044634,132
RTS0044635,122
RTS0044636,94
RTS0044637,115
RTS0044638,152
RTS0044639,114
RTS0044640,104
RTS0044641,125
RTS0044642,100
RTS0044643,125
RTS0044644,263
RTS0044645,122
RTS0044646,108
RTS0044647,93
RTS0044648,96
RTS0044649,146
RTS0044650,92
RTS0044651,108
RTS0044652,134
RTS0044653,103
RTS0044654,114
RTS0044655,147
RTS0044656,145
RTS0044657,96
RTS0044658,99
RTS0044659,109
RTS0044660,123
RTS0044661,140
RTS0044662,110
RTS0044663,101
RTS0044664,115
RTS0044665,148
RTS0044666,93
RTS0044667,98
RTS0044668,99
RTS0044669,136
RTS0044670,104
RTS0044671,110
RTS0044672,177
RTS0044673,121
RTS0044674,141
RTS0044675,156
RTS0044676,122
RTS0044677,141
RTS0044678,123
RTS0044679,131
RTS0044680,134
RTS0044681,102
RTS0044682,145
RTS0044683,142
RTS0044684,117
RTS0044685,113
RTS0044686,110
RTS0044687,148
RTS0044688,160
RTS0044689,241
RTS0044690,157
RTS0044691,114
RTS0044692,139
RTS0044693,171
RTS0044694,136
RTS0044695,104
RTS0044696,144
RTS0044697,133
RTS0044698,134
RTS0044699,151
RTS0044700,161
RTS0044701,110
RTS0044702,113
RTS0044703,113
RTS0044704,109
RTS0044705,97
RTS0044706,94
RTS0044707,120
RTS0044708,113
RTS0044709,113
RTS0044710,98
RTS0044711,108
RTS0044712,144
RTS0044714,119
RTS0044715,112
RTS0044716,133
RTS0044717,89
RTS0044718,111
RTS0044719,84
RTS0044720,142
RTS0044721,113
RTS0044722,124
RTS0044723,82
RTS0044724,85
RTS0044725,108
RTS0044726,164
RTS0044727,99
RTS0044728,124
RTS0044729,129
RTS0044730,118
RTS0044731,210
RTS0044732,177
RTS0044733,120
RTS0044734,91
RTS0044735,294
RTS0044736,102
RTS0044737,98
RTS0044738,98
RTS0044739,98
RTS0044740,107
RTS0044741,115
RTS0044742,89
RTS0044743,165
RTS0044744,114
RTS0044745,130
RTS0044746,289
RTS0044747,148
RTS0044748,95
RTS0044749,130
RTS0044750,148
RTS0044751,107
RTS0044752,127
RTS0044753,149
RTS0044754,135
RTS0044755,196
RTS0044756,142
RTS0044757,111
RTS0044758,151
RTS0044759,163
RTS0044760,126
RTS0044761,145
RTS0044762,120
RTS0044763,115
RTS0044764,105
RTS0044765,109
RTS0044766,120
RTS0044767,138
RTS0044768,125
RTS0044769,133
RTS0044770,117
RTS0044771,125
RTS0044772,111
RTS0044773,123
RTS0044774,109
RTS0044775,158
RTS0044776,113
RTS0044777,100
RTS0044778,120
RTS0044779,127
RTS0044780,236
RTS0044781,170
RTS0044782,127
RTS0044783,143
RTS0044784,130
RTS0044785,107
RTS0044786,146
RTS0044787,153
RTS0044788,119
RTS0044789,140
RTS0044790,106
RTS0044791,139
RTS0044792,184
RTS0044793,106
RTS0044794,130
RTS0044795,126
RTS0044796,116
RTS0044797,149
RTS0044798,124
RTS0044799,106
RTS0044800,115
RTS0044801,136
RTS0044802,118
RTS0044803,122
RTS0044804,139
RTS0044805,260
RTS0044806,115
RTS0044807,95
RTS0044808,95
RTS0044809,128
RTS0044810,114
RTS0044811,92
RTS0044812,143
RTS0044813,153
RTS0044814,214
RTS0044815,128
RTS0044816,152
RTS0044817,140
RTS0044818,143
RTS0044819,112
RTS0044820,115
RTS0044821,129
RTS0044822,135
RTS0044823,153
RTS0044824,99
RTS0044825,136
RTS0044826,153
RTS0044827,144
RTS0044828,143
RTS0044829,180
RTS0044830,155
RTS0044831,152
RTS0044832,123
RTS0044833,148
RTS0044834,128
RTS0044835,116
RTS0044836,151
RTS0044837,110
RTS0044838,226
RTS0044839,144
RTS0044840,135
RTS0044841,105
RTS0044842,94
RTS0044843,147
RTS0044844,119
RTS0044845,126
RTS0044846,140
RTS0044847,111
RTS0044848,166
RTS0044849,173
RTS0044850,150
RTS0044851,123
RTS0044852,104
RTS0044853,123
RTS0044854,96
RTS0044855,113
RTS0044856,164
RTS0044857,121
RTS0044858,127
RTS0044859,159
RTS0044860,146
RTS0044861,120
RTS0044862,117
RTS0044863,109
RTS0044864,104
RTS0044865,98
RTS0044866,192
RTS0044867,165
RTS0044868,139
RTS0044869,159
RTS0044870,155
RTS0044871,88
RTS0044872,108
RTS0044873,115
RTS0044874,78
RTS0044875,131
RTS0044876,90
RTS0044877,114
RTS0044878,121
RTS0044879,102
RTS0044880,150
RTS0044881,107
RTS0044882,126
RTS0044883,92
RTS0044884,138
RTS0044885,93
RTS0044886,165
RTS0044887,94
RTS0044888,147
RTS0044889,119
RTS0044890,110
RTS0044891,116
RTS0044892,112
RTS0044893,138
RTS0044894,99
RTS0044895,122
RTS0044896,150
RTS0044897,119
RTS0044898,133
RTS0044899,139
RTS0044900,131
RTS0044901,125
RTS0044902,138
RTS0044903,156
RTS0044904,102
RTS0044905,178
RTS0044906,122
RTS0044907,122
RTS0044908,126
RTS0044909,151
RTS0044910,122
RTS0044911,129
RTS0044912,158
RTS0044913,121
RTS0044914,149
RTS0044915,120
RTS0044916,126
RTS0044917,131
RTS0044918,106
RTS0044919,147
RTS0044920,170
RTS0044921,144
RTS0044922,141
RTS0044923,143
RTS0044924,127
RTS0044925,140
RTS0044926,160
RTS0044927,140
RTS0044928,150
RTS0044929,125
RTS0044930,128
RTS0044931,98
RTS0044932,148
RTS0044933,127
RTS0044934,105
RTS0044935,144
RTS0044936,342
RTS0044937,104
RTS0044938,130
RTS0044939,192
RTS0044940,113
RTS0044941,152
RTS0044942,132
RTS0044943,123
RTS0044944,121
RTS0044945,110
RTS0044946,136
RTS0044947,105
RTS0044948,126
RTS0044949,109
RTS0044950,125
RTS0044951,101
RTS0044952,125
RTS0044953,101
RTS0044954,150
RTS0044955,93
RTS0044956,144
RTS0044957,171
RTS0044958,147
RTS0044959,106
RTS0044960,161
RTS0044961,146
RTS0044962,123
RTS0044963,93
RTS0044964,86
RTS0044965,126
RTS0044966,186
RTS0044967,110
RTS0044968,126
RTS0044969,87
RTS0044970,111
RTS0044971,144
RTS0044972,149
RTS0044973,105
RTS0044974,136
RTS0044975,111
RTS0044976,127
RTS0044977,107
RTS0044978,115
RTS0044979,150
RTS0044980,130
RTS0044981,99
RTS0044982,107
RTS0044983,101
RTS0044984,111
RTS0044985,354
RTS0044986,96
RTS0044987,115
RTS0044988,92
RTS0044989,113
RTS0044990,191
RTS0044991,125
RTS0044992,105
RTS0044993,150
RTS0044994,112
RTS0044995,126
RTS0044996,106
RTS0044997,103
RTS0044998,146
RTS0044999,101
RTS0045000,111
RTS0045001,140
RTS0045002,115
RTS0045003,138
RTS0045004,159
RTS0045005,139
RTS0045006,123
RTS0045007,166
RTS0045008,138
RTS0045009,138
RTS0045010,114
RTS0045011,118
RTS0045012,96
RTS0045013,74
RTS0045014,125
RTS0045015,136
RTS0045016,110
RTS0045017,105
RTS0045018,127
RTS0045019,109
RTS0045020,116
RTS0045021,114
RTS0045022,108
RTS0045023,102
RTS0045024,97
RTS0045025,157
RTS0045026,129
RTS0045027,121
RTS0045028,122
RTS0045029,142
RTS0045030,137
RTS0045031,90
RTS0045032,160
RTS0045033,143
RTS0045034,131
RTS0045035,122
RTS0045036,126
RTS0045038,220
RTS0045039,137
RTS0045040,86
RTS0045041,126
RTS0045042,111
RTS0045043,107
RTS0045044,136
RTS0045045,162
RTS0045046,119
RTS0045047,127
RTS0045048,84
RTS0045049,110
RTS0045050,123
RTS0045051,123
RTS0045052,132
RTS0045053,126
RTS0045054,129
RTS0045055,114
RTS0045056,141
RTS0045057,250
RTS0045058,119
RTS0045059,117
RTS0045060,131
RTS0045061,127
RTS0045063,88
RTS0045064,151
RTS0045065,138
RTS0045066,120
RTS0045067,137
RTS0045068,174
RTS0045069,154
RTS0045070,134
RTS0045071,137
RTS0045072,205
RTS0045073,111
RTS0045074,155
RTS0045075,100
RTS0045076,154
RTS0045077,74
RTS0045078,121
RTS0045079,113
RTS0045080,137
RTS0045081,100
RTS0045082,144
RTS0045083,119
RTS0045084,109
RTS0045085,97
RTS0045086,104
RTS0045087,124
RTS0045088,113
RTS0045089,87
RTS0045090,111
RTS0045091,103
RTS0045092,94
RTS0045093,99
RTS0045094,90
RTS0045095,117
RTS0045096,112
RTS0045097,156
RTS0045098,129
RTS0045099,121
RTS0045100,162
RTS0045101,126
RTS0045102,97
RTS0045103,124
RTS0045104,104
RTS0045105,126
RTS0045106,128
RTS0045107,163
RTS0045108,161
RTS0045109,145
RTS0045110,154
RTS0045111,179
RTS0045112,132
RTS0045113,151
RTS0045114,129
RTS0045115,115
RTS0045116,120
RTS0045117,141
RTS0045118,139
RTS0045119,130
RTS0045120,162
RTS0045121,122
RTS0045122,126
RTS0045123,230
RTS0045124,116
RTS0045125,136
RTS0045126,104
RTS0045127,155
RTS0045128,125
RTS0045129,135
RTS0045130,155
RTS0045131,155
RTS0045132,104
RTS0045133,138
RTS0045134,157
RTS0045135,132
RTS0045136,130
RTS0045137,146
RTS0045138,118
RTS0045139,149
RTS0045140,108
RTS0045141,125
RTS0045142,147
RTS0045143,150
RTS0045144,159
RTS0045145,156
RTS0045146,127
RTS0045147,161
RTS0045148,122
RTS0045149,125
RTS0045150,105
RTS0045151,140
RTS0045152,145
RTS0045153,118
RTS0045154,153
RTS0045155,139
RTS0045156,100
RTS0045157,146
RTS0045158,109
RTS0045159,147
RTS0045160,162
RTS0045161,129
RTS0045162,171
RTS0045163,102
RTS0045164,131
RTS0045165,113
RTS0045166,162
RTS0045167,144
RTS0045168,153
RTS0045169,206
RTS0045170,133
RTS0045171,154
RTS0045172,113
RTS0045173,149
RTS0045174,122
RTS0045175,130
RTS0045176,166
RTS0045177,128
RTS0045178,115
RTS0045179,115
RTS0045180,135
RTS0045181,118
RTS0045182,125
RTS0045183,118
RTS0045184,139
RTS0045185,152
RTS0045186,186
RTS0045187,127
RTS0045188,113
RTS0045189,126
RTS0045190,156
RTS0045191,120
RTS0045192,116
RTS0045193,126
RTS0045194,149
RTS0045195,124
RTS0045196,132
RTS0045197,133
RTS0045198,215
RTS0045199,115
RTS0045200,92
RTS0045201,127
RTS0045202,108
RTS0045203,117
RTS0045204,114
RTS0045205,143
RTS0045206,101
RTS0045207,125
RTS0045208,155
RTS0045209,121
RTS0045210,161
RTS0045211,123
RTS0045212,124
RTS0045213,119
RTS0045214,135
RTS0045215,123
RTS0045216,157
RTS0045217,155
RTS0045218,182
RTS0045219,152
RTS0045220,128
RTS0045221,139
RTS0045222,106
RTS0045223,138
RTS0045224,118
RTS0045225,116
RTS0045226,140
RTS0045227,93
RTS0045228,136
RTS0045229,150
RTS0045230,118
RTS0045231,103
RTS0045232,159
RTS0045233,142
RTS0045234,115
RTS0045235,155
RTS0045236,205
RTS0045237,136
RTS0045238,96
RTS0045239,136
RTS0045240,226
RTS0045241,136
RTS0045242,234
RTS0045243,135
RTS0045244,103
RTS0045245,107
RTS0045246,123
RTS0045247,147
RTS0045248,94
RTS0045249,117
RTS0045250,119
RTS0045251,133
RTS0045252,92
RTS0045253,174
RTS0045254,86
RTS0045255,81
RTS0045256,110
RTS0045257,91
RTS0045258,106
RTS0045259,111
RTS0045260,110
RTS0045261,116
RTS0045262,177
RTS0045263,146
RTS0045264,140
RTS0045265,139
RTS0045266,131
RTS0045267,137
RTS0045268,132
RTS0045269,117
RTS0045270,125
RTS0045271,100
RTS0045272,68
RTS0045273,117
RTS0045274,134
RTS0045275,149
RTS0045276,98
RTS0045277,86
RTS0045278,130
RTS0045279,63
RTS0045280,91
RTS0045281,202
RTS0045282,145
RTS0045283,137
RTS0045284,135
RTS0045285,172
RTS0045286,189
RTS0045287,150
RTS0045288,119
RTS0045289,123
RTS0045290,125
RTS0045291,98
RTS0045292,155
RTS0045293,115
RTS0045294,130
RTS0045295,108
RTS0045296,149
RTS0045297,127
RTS0045298,115
RTS0045299,131
RTS0045300,137
RTS0045301,143
RTS0045302,125
RTS0045303,164
RTS0045304,63
RTS0045305,235
RTS0045306,137
RTS0045307,132
RTS0045308,162
RTS0045309,132
RTS0045310,166
RTS0045311,51
RTS0045312,109
RTS0045313,120
RTS0045314,124
RTS0045315,125
RTS0045316,209
RTS0045317,136
RTS0045318,157
RTS0045319,113
RTS0045320,104
RTS0045321,101
RTS0045322,125
RTS0045323,128
RTS0045324,105
RTS0045325,140
RTS0045326,182
RTS0045327,211
RTS0045328,155
RTS0045329,122
RTS0045330,91
RTS0045331,118
RTS0045332,97
RTS0045333,120
RTS0045334,142
RTS0045335,109
RTS0045336,139
RTS0045337,115
RTS0045338,109
RTS0045339,125
RTS0045340,124
RTS0045341,114
RTS0045342,157
RTS0045343,142
RTS0045344,144
RTS0045345,130
RTS0045346,117
RTS0045347,123
RTS0045348,153
RTS0045349,161
RTS0045350,134
RTS0045351,189
RTS0045352,97
RTS0045353,130
RTS0045354,143
RTS0045355,80
RTS0045356,185
RTS0045357,221
RTS0045358,151
RTS0045359,144
RTS0045360,129
RTS0045361,185
RTS0045362,151
RTS0045363,159
RTS0045364,127
RTS0045365,176
RTS0045366,148
RTS0045367,130
RTS0045368,107
RTS0045369,86
RTS0045370,108
RTS0045371,118
RTS0045372,144
RTS0045373,158
RTS0045374,140
RTS0045375,113
RTS0045376,143
RTS0045377,102
RTS0045378,120
RTS0045379,102
RTS0045380,119
RTS0045381,161
RTS0045382,107
RTS0045383,143
RTS0045384,89
RTS0045385,114
RTS0045386,137
RTS0045387,124
RTS0045388,106
RTS0045389,110
RTS0045390,177
RTS0045391,112
RTS0045392,150
RTS0045393,87
RTS0045394,93
RTS0045395,92
RTS0045396,131
RTS0045397,122
RTS0045398,124
RTS0045399,121
RTS0045400,139
RTS0045401,124
RTS0045402,109
RTS0045403,117
RTS0045404,139
RTS0045405,127
RTS0045406,147
RTS0045407,130
RTS0045408,120
RTS0045409,139
RTS0045410,117
RTS0045411,110
RTS0045412,145
RTS0045413,117
RTS0045414,164
RTS0045415,98
RTS0045416,126
RTS0045417,123
RTS0045418,90
RTS0045419,127
RTS0045420,139
RTS0045421,136
RTS0045422,210
RTS0045423,109
RTS0045424,153
RTS0045425,146
RTS0045426,136
RTS0045427,162
RTS0045428,134
RTS0045429,162
RTS0045430,101
RTS0045431,124
RTS0045432,192
RTS0045433,134
RTS0045434,162
RTS0045435,158
RTS0045436,122
RTS0045437,107
RTS0045438,183
RTS0045439,104
RTS0045440,99
RTS0045441,126
RTS0045442,110
RTS0045443,97
RTS0045444,72
RTS0045445,94
RTS0045446,130
RTS0045447,94
RTS0045448,108
RTS0045449,88
RTS0045450,69
RTS0045451,121
RTS0045452,131
RTS0045453,85
RTS0045454,95
RTS0045455,139
RTS0045456,86
RTS0045457,128
RTS0045458,128
RTS0045459,72
RTS0045460,121
RTS0045461,96
RTS0045462,122
RTS0045463,147
RTS0045464,71
RTS0045465,81
RTS0045466,162
RTS0045467,255
RTS0045468,114
RTS0045469,164
RTS0045470,152
RTS0045471,92
RTS0045472,112
RTS0045473,49
RTS0045474,138
RTS0045475,122
RTS0045476,109
RTS0045477,148
RTS0045478,109
RTS0045479,169
RTS0045480,149
RTS0045481,124
RTS0045482,156
RTS0045483,109
RTS0045484,197
RTS0045485,176
RTS0045486,75
RTS0045487,128
RTS0045488,132
RTS0045489,134
RTS0045490,135
RTS0045491,140
RTS0045492,206
RTS0045493,112
RTS0045494,86
RTS0045495,131
RTS0045496,107
RTS0045497,105
RTS0045498,111
RTS0045499,104
RTS0045500,146
RTS0045501,131
RTS0045502,152
RTS0045503,84
RTS0045504,96
RTS0045505,150
RTS0045506,167
RTS0045507,200
RTS0045508,118
RTS0045509,85
RTS0045510,51
RTS0045511,141
RTS0045512,149
RTS0045513,81
RTS0045514,198
RTS0045515,100
RTS0045516,106
RTS0045517,118
RTS0045518,150
RTS0045519,140
RTS0045520,114
RTS0045521,146
RTS0045522,146
RTS0045523,119
RTS0045524,142
RTS0045525,120
RTS0045526,110
RTS0045527,129
RTS0045528,105
RTS0045529,115
RTS0045530,115
RTS0045531,141
RTS0045532,140
RTS0045533,139
RTS0045534,117
RTS0045535,107
RTS0045536,116
RTS0045537,131
RTS0045538,128
RTS0045539,124
RTS0045540,136
RTS0045541,108
RTS0045542,104
RTS0045543,189
RTS0045544,88
RTS0045545,130
RTS0045546,115
RTS0045547,101
RTS0045548,92
RTS0045549,82
RTS0045550,83
RTS0045551,99
RTS0045552,166
RTS0045553,95
RTS0045554,118
RTS0045555,79
RTS0045556,140
RTS0045557,112
RTS0045558,124
RTS0045559,87
RTS0045560,125
RTS0045561,82
RTS0045562,118
RTS0045563,100
RTS0045564,121
RTS0045565,83
RTS0045566,148
RTS0045567,118
RTS0045568,121
RTS0045569,139
RTS0045570,137
RTS0045571,99
RTS0045572,133
RTS0045573,104
RTS0045574,87
RTS0045575,100
RTS0045576,113
RTS0045577,100
RTS0045578,74
RTS0045579,99
RTS0045580,112
RTS0045581,109
RTS0045582,94
RTS0045583,144
RTS0045584,243
RTS0045585,99
RTS0045586,91
RTS0045587,124
RTS0045588,78
RTS0045589,134
RTS0045590,94
RTS0045592,126
RTS0045593,158
RTS0045594,111
RTS0045595,121
RTS0045596,136
RTS0045597,100
RTS0045598,161
RTS0045599,97
RTS0045600,117
RTS0045601,100
RTS0045602,134
RTS0045603,90
RTS0045604,139
RTS0045606,140
RTS0045607,98
RTS0045608,116
RTS0045609,114
RTS0045610,135
RTS0045611,91
RTS0045612,94
RTS0045613,90
RTS0045614,95
RTS0045615,112
RTS0045616,105
RTS0045617,88
RTS0045618,113
RTS0045619,105
RTS0045620,81
RTS0045621,102
RTS0045622,109
RTS0045623,113
RTS0045624,83
RTS0045625,124
RTS0045626,53
RTS0045627,107
RTS0045628,128
RTS0045629,117
RTS0045630,105
RTS0045631,95
RTS0045632,103
RTS0045633,128
RTS0045634,113
RTS0045635,135
RTS0045636,149
RTS0045637,108
RTS0045638,173
RTS0045639,163
RTS0045640,112
RTS0045641,128
RTS0045642,105
RTS0045643,120
RTS0045644,96
RTS0045645,116
RTS0045646,106
RTS0045647,115
RTS0045648,99
RTS0045649,134
RTS0045650,116
RTS0045651,85
RTS0045652,119
RTS0045653,136
RTS0045654,109
RTS0045655,117
RTS0045656,121
RTS0045657,106
RTS0045658,146
RTS0045659,146
RTS0045660,165
RTS0045661,170
RTS0045662,137
RTS0045663,214
RTS0045664,139
RTS0045665,191
RTS0045666,100
RTS0045667,106
RTS0045668,148
RTS0045669,115
RTS0045670,119
RTS0045671,118
RTS0045672,122
RTS0045673,106
RTS0045674,128
RTS0045675,118
RTS0045676,129
RTS0045677,161
RTS0045678,141
RTS0045679,152
RTS0045680,147
RTS0045681,113
RTS0045682,190
RTS0045683,110
RTS0045684,110
RTS0045685,137
RTS0045687,160
RTS0045688,132
RTS0045689,186
RTS0045690,124
RTS0045691,132
RTS0045692,117
RTS0045693,136
RTS0045694,99
RTS0045695,127
RTS0045696,178
RTS0045697,144
RTS0045698,148
RTS0045699,100
RTS0045700,125
RTS0045701,163
RTS0045702,125
RTS0045703,104
RTS0045704,99
RTS0045705,131
RTS0045706,122
RTS0045707,155
RTS0045708,129
RTS0045709,121
RTS0045710,131
RTS0045711,118
RTS0045712,118
RTS0045713,115
RTS0045714,143
RTS0045715,98
RTS0045716,149
RTS0045717,116
RTS0045718,114
RTS0045719,117
RTS0045720,111
RTS0045721,138
RTS0045722,156
RTS0045723,136
RTS0045724,120
RTS0045725,93
RTS0045726,104
RTS0045727,211
RTS0045728,151
RTS0045729,96
RTS0045730,83
RTS0045731,148
RTS0045732,110
RTS0045733,85
RTS0045734,114
RTS0045735,95
RTS0045736,167
RTS0045737,209
RTS0045738,191
RTS0045739,322
RTS0045740,195
RTS0045741,89
RTS0045742,112
RTS0045743,103
RTS0045744,154
RTS0045745,153
RTS0045746,105
RTS0045747,136
RTS0045748,141
RTS0045749,90
RTS0045750,89
RTS0045751,132
RTS0045752,94
RTS0045753,98
RTS0045754,134
RTS0045755,123
RTS0045756,148
RTS0045757,101
RTS0045758,116
RTS0045759,186
RTS0045760,191
RTS0045761,126
RTS0045762,138
RTS0045763,117
RTS0045764,113
RTS0045765,104
RTS0045766,138
RTS0045767,103
RTS0045768,129
RTS0045769,128
RTS0045770,133
RTS0045771,137
RTS0045772,177
RTS0045773,228
RTS0045774,128
RTS0045775,251
RTS0045776,128
RTS0045777,111
RTS0045778,108
RTS0045779,115
RTS0045780,145
RTS0045781,162
RTS0045782,107
RTS0045783,106
RTS0045784,148
RTS0045785,153
RTS0045786,104
RTS0045787,172
RTS0045788,135
RTS0045789,122
RTS0045790,107
RTS0045791,116
RTS0045792,111
RTS0045793,138
RTS0045794,105
RTS0045795,84
RTS0045796,167
RTS0045797,95
RTS0045798,98
RTS0045799,110
RTS0045800,111
RTS0045801,132
RTS0045802,101
RTS0045803,125
RTS0045804,81
RTS0045805,118
RTS0045806,131
RTS0045807,113
RTS0045808,114
RTS0045809,103
RTS0045810,100
RTS0045811,99
RTS0045812,113
RTS0045813,100
RTS0045814,82
RTS0045815,69
RTS0045816,108
RTS0045817,92
RTS0045818,91
RTS0045819,116
RTS0045820,124
RTS0045821,121
RTS0045822,102
RTS0045823,140
RTS0045824,137
RTS0045825,146
RTS0045826,136
RTS0045827,145
RTS0045828,181
RTS0045829,161
RTS0045830,134
RTS0045831,141
RTS0045832,128
RTS0045833,118
RTS0045834,143
RTS0045835,100
RTS0045836,168
RTS0045837,149
RTS0045838,167
RTS0045840,146
RTS0045841,196
RTS0045842,148
RTS0045843,123
RTS0045844,120
RTS0045845,102
RTS0045846,202
RTS0045848,137
RTS0045849,333
RTS0045851,119
RTS0045852,123
RTS0045853,152
RTS0045854,150
RTS0045855,155
RTS0045856,215
RTS0045857,130
RTS0045858,112
RTS0045859,151
RTS0045860,87
RTS0045861,117
RTS0045862,172
RTS0045863,116
RTS0045864,143
RTS0045865,134
RTS0045866,144
RTS0045867,121
RTS0045868,149
RTS0045869,109
RTS0045870,96
RTS0045871,74
RTS0045872,210
RTS0045873,290
RTS0045874,113
RTS0045875,143
RTS0045876,90
RTS0045877,138
RTS0045878,111
RTS0045879,239
RTS0045880,90
RTS0045881,88
RTS0045882,102
RTS0045883,105
RTS0045884,132
RTS0045885,13
RTS0045886,265
RTS0045887,138
RTS0045888,106
RTS0045889,106
RTS0045890,121
RTS0045891,128
RTS0045892,120
RTS0045893,126
RTS0045894,260
RTS0045895,120
RTS0045896,171
RTS0045897,88
RTS0045898,91
RTS0045899,124
RTS0045900,150
RTS0045901,80
RTS0045902,93
RTS0045903,99
RTS0045904,102
RTS0045905,117
RTS0045906,117
RTS0045907,123
RTS0045908,97
RTS0045909,111
RTS0045910,105
RTS0045911,136
RTS0045912,128
RTS0045913,118
RTS0045914,107
RTS0045915,113
RTS0045916,134
RTS0045917,110
RTS0045918,111
RTS0045919,169
RTS0045920,121
RTS0045921,131
RTS0045922,102
RTS0045923,104
RTS0045924,132
RTS0045925,124
RTS0045926,139
RTS0045927,113
RTS0045928,108
RTS0045929,117
RTS0045930,161
RTS0045931,156
RTS0045932,102
RTS0045933,115
RTS0045935,134
RTS0045939,174
RTS0045940,111
RTS0045941,121
RTS0045942,154
RTS0045943,460
RTS0045944,119
RTS0045945,104
RTS0045946,96
RTS0045947,112
RTS0045948,105
RTS0045949,109
RTS0045950,127
RTS0045951,124
RTS0045952,125
RTS0045953,128
RTS0045954,155
RTS0045955,99
RTS0045956,113
RTS0045957,147
RTS0045958,200
RTS0045959,100
RTS0045960,89
RTS0045961,95
RTS0045962,125
RTS0045963,123
RTS0045964,176
RTS0045965,129
RTS0045966,122
RTS0045967,112
RTS0045968,119
RTS0045969,144
RTS0045970,234
RTS0045971,173
RTS0045972,165
RTS0045973,97
RTS0045974,109
RTS0045975,184
RTS0045976,162
RTS0045977,92
RTS0045978,139
RTS0045979,110
RTS0045980,91
RTS0045981,224
RTS0045982,109
RTS0045983,128
RTS0045984,123
RTS0045985,116
RTS0045986,107
RTS0045987,153
RTS0045988,120
RTS0045989,93
RTS0045990,111
RTS0045991,117
RTS0045992,117
RTS0045993,114
RTS0045994,117
RTS0045995,89
RTS0045996,101
RTS0045997,132
RTS0045998,104
RTS0045999,110
RTS0046000,83
RTS0046001,125
RTS0046002,144
RTS0046003,104
RTS0046004,137
RTS0046005,176
RTS0046006,122
RTS0046007,144
RTS0046008,143
RTS0046009,107
RTS0046010,84
RTS0046011,95
RTS0046012,103
RTS0046013,151
RTS0046014,120
RTS0046015,111
RTS0046016,154
RTS0046017,111
RTS0046018,80
RTS0046019,158
RTS0046020,121
RTS0046021,147
RTS0046022,96
RTS0046023,156
RTS0046024,92
RTS0046025,99
RTS0046026,105
RTS0046027,163
RTS0046028,132
RTS0046029,113
RTS0046030,119
RTS0046031,97
RTS0046032,111
RTS0046033,113
RTS0046034,120
RTS0046035,149
RTS0046036,131
RTS0046037,93
RTS0046038,123
RTS0046039,116
RTS0046040,88
RTS0046041,95
RTS0046042,118
RTS0046043,164
RTS0046044,112
RTS0046045,106
RTS0046046,85
RTS0046047,70
RTS0046048,127
RTS0046049,138
RTS0046050,129
RTS0046051,143
RTS0046052,175
RTS0046053,126
RTS0046054,159
RTS0046055,154
RTS0046056,146
RTS0046057,140
RTS0046058,132
RTS0046059,160
RTS0046060,124
RTS0046061,196
RTS0046062,131
RTS0046063,128
RTS0046064,117
RTS0046065,116
RTS0046066,119
RTS0046067,120
RTS0046068,137
RTS0046069,125
RTS0046070,142
RTS0046071,233
RTS0046072,116
RTS0046073,123
RTS0046074,135
RTS0046075,85
RTS0046076,128
RTS0046077,108
RTS0046078,138
RTS0046079,115
RTS0046080,116
RTS0046081,111
RTS0046082,127
RTS0046083,99
RTS0046084,158
RTS0046085,163
RTS0046086,172
RTS0046087,111
RTS0046088,156
RTS0046089,72
RTS0046090,121
RTS0046091,73
RTS0046092,290
RTS0046093,133
RTS0046094,123
RTS0046095,106
RTS0046096,105
RTS0046097,114
RTS0046098,115
RTS0046099,98
RTS0046100,113
RTS0046101,90
RTS0046102,94
RTS0046103,115
RTS0046104,136
RTS0046105,134
RTS0046106,85
RTS0046107,127
RTS0046108,130
RTS0046109,118
RTS0046110,154
RTS0046111,131
RTS0046112,141
RTS0046113,87
RTS0046114,109
RTS0046115,130
RTS0046116,111
RTS0046117,131
RTS0046119,179
RTS0046121,126
RTS0046122,135
RTS0046123,119
RTS0046124,93
RTS0046125,132
RTS0046126,71
RTS0046127,75
RTS0046128,150
RTS0046129,134
RTS0046130,121
RTS0046131,104
RTS0046132,115
RTS0046133,121
RTS0046134,131
RTS0046135,98
RTS0046136,90
RTS0046137,144
RTS0046138,114
RTS0046140,141
RTS0046141,85
RTS0046142,108
RTS0046143,109
RTS0046144,118
RTS0046145,136
RTS0046146,130
RTS0046147,116
RTS0046148,117
RTS0046149,85
RTS0046150,99
RTS0046152,101
RTS0046153,126
RTS0046154,94
RTS0046155,132
RTS0046156,80
RTS0046157,104
RTS0046158,127
RTS0046159,85
RTS0046160,120
RTS0046161,112
RTS0046162,86
RTS0046163,113
RTS0046164,170
RTS0046165,144
RTS0046166,106
RTS0046167,92
RTS0046168,95
RTS0046169,106
RTS0046170,198
RTS0046171,85
RTS0046172,130
RTS0046173,82
RTS0046174,123
RTS0046175,133
RTS0046176,104
RTS0046177,86
RTS0046178,86
RTS0046179,102
RTS0046180,120
RTS0046181,115
RTS0046182,97
RTS0046183,292
RTS0046184,150
RTS0046185,126
RTS0046186,95
RTS0046187,91
RTS0046188,275
RTS0046191,122
RTS0046193,78
RTS0046194,111
RTS0046195,107
RTS0046196,145
RTS0046197,96
RTS0046198,110
RTS0046199,105
RTS0046200,129
RTS0046201,95
RTS0046202,116
RTS0046203,89
RTS0046204,115
RTS0046205,133
RTS0046206,119
RTS0046207,151
RTS0046208,99
RTS0046209,98
RTS0046210,90
RTS0046211,102
RTS0046212,117
RTS0046213,154
RTS0046214,87
RTS0046215,86
RTS0046216,74
RTS0046217,109
RTS0046218,146
RTS0046219,74
RTS0046220,119
RTS0046221,143
RTS0046222,139
RTS0046223,96
RTS0046224,84
RTS0046225,135
RTS0046226,83
RTS0046227,148
RTS0046228,126
RTS0046229,111
RTS0046230,130
RTS0046231,43
RTS0046232,181
RTS0046233,116
RTS0046234,154
RTS0046235,117
RTS0046236,93
RTS0046237,159
RTS0046238,109
RTS0046239,128
RTS0046240,104
RTS0046241,137
RTS0046242,134
RTS0046243,109
RTS0046244,107
RTS0046245,63
RTS0046246,128
RTS0046247,136
RTS0046248,123
RTS0046249,138
RTS0046250,123
RTS0046251,105
RTS0046252,227
RTS0046253,111
RTS0046254,129
RTS0046255,108
RTS0046256,139
RTS0046257,114
RTS0046258,108
RTS0046259,98
RTS0046260,95
RTS0046261,182
RTS0046262,189
RTS0046263,142
RTS0046264,107
RTS0046265,101
RTS0046266,148
RTS0046267,116
RTS0046268,104
RTS0046269,99
RTS0046270,117
RTS0046271,81
RTS0046272,144
RTS0046273,109
RTS0046274,105
RTS0046275,94
RTS0046276,95
RTS0046277,107
RTS0046278,102
RTS0046279,351
RTS0046280,111
RTS0046281,156
RTS0046282,108
RTS0046283,109
RTS0046284,88
RTS0046285,118
RTS0046286,134
RTS0046287,106
RTS0046288,123
RTS0046289,176
RTS0046290,139
RTS0046291,114
RTS0046292,135
RTS0046293,138
RTS0046294,104
RTS0046295,434
RTS0046296,85
RTS0046297,315
RTS0046298,123
RTS0046299,123
RTS0046300,77
RTS0046301,150
RTS0046302,117
RTS0046303,118
RTS0046304,109
RTS0046305,110
RTS0046306,110
RTS0046307,106
RTS0046308,117
RTS0046309,126
RTS0046310,109
RTS0046311,121
RTS0046312,125
RTS0046313,108
RTS0046314,166
RTS0046315,129
RTS0046316,116
RTS0046317,129
RTS0046318,120
RTS0046319,164
RTS0046320,123
RTS0046321,191
RTS0046322,151
RTS0046323,124
RTS0046324,153
RTS0046325,140
RTS0046326,140
RTS0046327,138
RTS0046328,127
RTS0046329,138
RTS0046330,100
RTS0046331,114
RTS0046332,89
RTS0046333,89
RTS0046334,240
RTS0046335,195
RTS0046336,234
RTS0046342,99
RTS0046343,115
RTS0046344,108
RTS0046345,73
RTS0046346,91
RTS0046347,113
RTS0046348,110
RTS0046349,136
RTS0046350,113
RTS0046351,112
RTS0046352,247
RTS0046353,126
RTS0046354,145
RTS0046355,86
RTS0046356,106
RTS0046357,126
RTS0046358,97
RTS0046359,134
RTS0046360,119
RTS0046361,101
RTS0046362,124
RTS0046363,127
RTS0046364,145
RTS0046365,117
RTS0046366,128
RTS0046367,113
RTS0046368,137
RTS0046369,126
RTS0046370,104
RTS0046371,122
RTS0046372,126
RTS0046373,95
RTS0046374,97
RTS0046375,91
RTS0046376,123
RTS0046377,117
RTS0046378,130
RTS0046379,138
RTS0046380,133
RTS0046381,85
RTS0046382,128
RTS0046383,120
RTS0046384,136
RTS0046385,99
RTS0046386,100
RTS0046387,105
RTS0046388,142
RTS0046389,147
RTS0046390,139
RTS0046391,110
RTS0046392,57
RTS0046393,91
RTS0046394,113
RTS0046395,106
RTS0046396,97
RTS0046397,131
RTS0046398,134
RTS0046399,124
RTS0046400,107
RTS0046401,128
RTS0046402,98
RTS0046403,114
RTS0046404,107
RTS0046405,122
RTS0046406,134
RTS0046407,150
RTS0046408,108
RTS0046409,139
RTS0046410,144
RTS0046411,141
RTS0046412,100
RTS0046413,143
RTS0046414,129
RTS0046415,102
RTS0046416,119
RTS0046417,204
RTS0046418,188
RTS0046419,162
RTS0046420,122
RTS0046421,166
RTS0046422,148
RTS0046423,77
RTS0046424,90
RTS0046425,125
RTS0046426,87
RTS0046427,99
RTS0046428,123
RTS0046429,95
RTS0046430,99
RTS0046431,145
RTS0046432,200
RTS0046433,168
RTS0046434,210
RTS0046435,145
RTS0046439,119
RTS0046440,133
RTS0046441,135
RTS0046442,123
RTS0046443,111
RTS0046444,165
RTS0046445,99
RTS0046446,61
RTS0046447,93
RTS0046448,140
RTS0046449,102
RTS0046450,166
RTS0046451,144
RTS0046452,105
RTS0046453,145
RTS0046454,119
RTS0046455,110
RTS0046456,99
RTS0046457,110
RTS0046458,100
RTS0046459,146
RTS0046460,209
RTS0046461,174
RTS0046462,200
RTS0046463,195
RTS0046464,105
RTS0046466,90
RTS0046468,146
RTS0046469,102
RTS0046470,115
RTS0046471,111
RTS0046472,135
RTS0046473,111
RTS0046474,82
RTS0046475,217
RTS0046476,132
RTS0046477,90
RTS0046478,103
RTS0046479,121
RTS0046480,130
RTS0046481,143
RTS0046482,127
RTS0046483,136
RTS0046484,99
RTS0046485,131
RTS0046486,105
RTS0046487,153
RTS0046488,122
RTS0046489,170
RTS0046490,135
RTS0046491,126
RTS0046492,130
RTS0046493,105
RTS0046494,115
RTS0046495,137
RTS0046496,143
RTS0046497,117
RTS0046498,105
RTS0046499,141
RTS0046500,138
RTS0046501,118
RTS0046502,76
RTS0046503,115
RTS0046504,94
RTS0046505,78
RTS0046506,115
RTS0046507,94
RTS0046508,110
RTS0046509,70
RTS0046510,202
RTS0046511,79
RTS0046512,125
RTS0046513,127
RTS0046514,87
RTS0046515,195
RTS0046516,122
RTS0046517,336
RTS0046518,101
RTS0046519,121
RTS0046520,96
RTS0046521,209
RTS0046522,104
RTS0046524,109
RTS0046525,88
RTS0046526,179
RTS0046527,111
RTS0046528,117
RTS0046529,110
RTS0046530,92
RTS0046531,106
RTS0046532,150
RTS0046533,106
RTS0046534,150
RTS0046535,113
RTS0046536,119
RTS0046537,132
RTS0046538,116
RTS0046539,115
RTS0046540,88
RTS0046541,144
RTS0046542,137
RTS0046543,142
RTS0046544,121
RTS0046545,128
RTS0046546,125
RTS0046548,125
RTS0046549,133
RTS0046550,137
RTS0046551,134
RTS0046552,138
RTS0046553,384
RTS0046554,100
RTS0046555,112
RTS0046556,131
RTS0046557,149
RTS0046558,104
RTS0046559,160
RTS0046560,114
RTS0046561,105
RTS0046562,119
RTS0046563,123
RTS0046564,118
RTS0046565,126
RTS0046566,145
RTS0046567,143
RTS0046568,84
RTS0046569,132
RTS0046570,144
RTS0046571,116
RTS0046572,111
RTS0046573,166
RTS0046574,127
RTS0046575,139
RTS0046577,122
RTS0046578,112
RTS0046580,190
RTS0046581,135
RTS0046582,120
RTS0046583,126
RTS0046584,146
RTS0046585,157
RTS0046586,120
RTS0046587,176
RTS0046588,104
RTS0046589,121
RTS0046590,129
RTS0046591,151
RTS0046592,138
RTS0046593,133
RTS0046594,163
RTS0046595,169
RTS0046596,229
RTS0046597,89
RTS0046598,158
RTS0046599,144
RTS0046600,123
RTS0046601,160
RTS0046602,162
RTS0046603,122
RTS0046604,171
RTS0046605,122
RTS0046606,179
RTS0046607,120
RTS0046608,139
RTS0046609,148
RTS0046610,105
RTS0046611,215
RTS0046612,154
RTS0046613,140
RTS0046614,214
RTS0046615,99
RTS0046616,104
RTS0046617,139
RTS0046618,116
RTS0046619,126
RTS0046620,122
RTS0046621,163
RTS0046622,156
RTS0046623,137
RTS0046624,125
RTS0046625,111
RTS0046626,154
RTS0046627,139
RTS0046628,196
RTS0046629,116
RTS0046630,123
RTS0046631,145
RTS0046632,150
RTS0046633,111
RTS0046634,139
RTS0046635,119
RTS0046636,143
RTS0046637,116
RTS0046638,105
RTS0046639,88
RTS0046640,148
RTS0046641,94
RTS0046642,121
RTS0046643,155
RTS0046644,142
RTS0046645,133
RTS0046646,79
RTS0046647,112
RTS0046648,94
RTS0046649,117
RTS0046650,94
RTS0046651,89
RTS0046652,138
RTS0046653,190
RTS0046654,169
RTS0046655,144
RTS0046656,134
RTS0046657,120
RTS0046658,142
RTS0046659,128
RTS0046660,108
RTS0046661,114
RTS0046662,117
RTS0046663,129
RTS0046664,101
RTS0046665,113
RTS0046666,90
RTS0046667,143
RTS0046668,119
RTS0046669,111
RTS0046670,112
RTS0046671,104
RTS0046672,117
RTS0046673,142
RTS0046674,108
RTS0046675,122
RTS0046676,105
RTS0046677,102
RTS0046678,119
RTS0046679,93
RTS0046680,125
RTS0046681,104
RTS0046682,122
RTS0046683,110
RTS0046684,113
RTS0046685,99
RTS0046686,137
RTS0046687,137
RTS0046688,108
RTS0046689,143
RTS0046690,105
RTS0046691,116
RTS0046692,116
RTS0046693,126
RTS0046694,97
RTS0046695,134
RTS0046696,228
RTS0046697,241
RTS0046698,164
RTS0046699,119
RTS0046700,149
RTS0046701,180
RTS0046702,171
RTS0046703,203
RTS0046704,611
RTS0046705,510
RTS0046706,257
RTS0046707,290
RTS0046708,321
RTS0046709,100
RTS0046710,127
RTS0046711,170
RTS0046712,95
RTS0046713,97
RTS0046714,151
RTS0046715,77
RTS0046716,107
RTS0046717,157
RTS0046718,115
RTS0046719,110
RTS0046720,116
RTS0046721,149
RTS0046722,164
RTS0046723,127
RTS0046724,114
RTS0046725,93
RTS0046726,131
RTS0046727,133
RTS0046728,104
RTS0046729,150
RTS0046730,140
RTS0046731,99
RTS0046732,122
RTS0046733,119
RTS0046734,150
RTS0046735,98
RTS0046736,89
RTS0046737,136
RTS0046738,109
RTS0046739,110
RTS0046740,173
RTS0046741,180
RTS0046742,85
RTS0046743,114
RTS0046744,105
RTS0046745,229
RTS0046746,91
RTS0046747,131
RTS0046748,405
RTS0046749,190
RTS0046750,104
RTS0046751,133
RTS0046752,138
RTS0046753,131
RTS0046754,115
RTS0046755,144
RTS0046756,208
RTS0046757,137
RTS0046758,117
RTS0046759,181
RTS0046760,116
RTS0046761,112
RTS0046763,162
RTS0046764,113
RTS0046765,124
RTS0046766,83
RTS0046767,118
RTS0046768,113
RTS0046769,159
RTS0046770,145
RTS0046771,136
RTS0046772,127
RTS0046773,102
RTS0046774,106
RTS0046775,153
RTS0046776,1
RTS0046777,186
RTS0046778,97
RTS0046779,120
RTS0046780,147
RTS0046781,145
RTS0046782,85
RTS0046783,100
RTS0046784,71
RTS0046785,142
RTS0046790,142
RTS0046791,118
RTS0046792,234
RTS0046793,133
RTS0046794,109
RTS0046795,147
RTS0046796,126
RTS0046797,132
RTS0046798,158
RTS0046799,108
RTS0046800,118
RTS0046801,307
RTS0046802,169
RTS0046803,103
RTS0046804,143
RTS0046805,150
RTS0046806,115
RTS0046807,97
RTS0046808,99
RTS0046809,66
RTS0046810,150
RTS0046811,63
RTS0046812,108
RTS0046813,111
RTS0046814,133
RTS0046815,152
RTS0046816,92
RTS0046817,134
RTS0046818,106
RTS0046819,181
RTS0046820,209
RTS0046821,92
RTS0046822,138
RTS0046823,141
RTS0046824,137
RTS0046825,131
RTS0046826,104
RTS0046827,147
RTS0046828,160
RTS0046829,137
RTS0046830,123
RTS0046831,106
RTS0046832,116
RTS0046833,37
RTS0046835,74
RTS0046836,143
RTS0046837,105
RTS0046838,116
RTS0046839,108
RTS0046840,100
RTS0046841,103
RTS0046842,196
RTS0046843,178
RTS0046846,165
RTS0046849,130
RTS0046850,118
RTS0046851,102
RTS0046852,109
RTS0046853,154
RTS0046854,123
RTS0046855,122
RTS0046856,89
RTS0046857,117
RTS0046858,164
RTS0046859,105
RTS0046860,172
RTS0046861,124
RTS0046862,137
RTS0046863,136
RTS0046864,156
RTS0046866,176
RTS0046867,69
RTS0046868,129
RTS0046869,144
RTS0046870,165
RTS0046871,123
RTS0046872,165
RTS0046873,109
RTS0046874,80
RTS0046875,131
RTS0046876,130
RTS0046877,163
RTS0046878,80
RTS0046879,150
RTS0046880,163
RTS0046881,120
RTS0046882,120
RTS0046885,100
RTS0046886,104
RTS0046887,86
RTS0046889,114
RTS0046890,95
RTS0046891,134
RTS0046892,118
RTS0046893,102
RTS0046894,106
RTS0046895,111
RTS0046897,349
RTS0046898,120
RTS0046899,181
RTS0046900,180
RTS0046902,128
RTS0046903,142
RTS0046904,122
RTS0046905,105
RTS0046906,120
RTS0046907,152
RTS0046908,129
RTS0046909,402
RTS0046910,119
RTS0046911,144
RTS0046912,141
RTS0046913,134
RTS0046914,94
RTS0046915,133
RTS0046916,181
RTS0046918,174
RTS0046919,218
RTS0046920,124
RTS0046921,160
RTS0046922,115
RTS0046923,95
RTS0046924,149
RTS0046925,124
RTS0046926,152
RTS0046927,105
RTS0046928,117
RTS0046929,100
RTS0046930,163
RTS0046931,107
RTS0046933,109
RTS0046934,130
RTS0046935,95
RTS0046936,120
RTS0046937,203
RTS0046938,138
RTS0046939,125
RTS0046940,119
RTS0046941,83
RTS0046942,130
RTS0046943,113
RTS0046944,112
RTS0046946,221
RTS0046947,91
RTS0046948,88
RTS0046949,117
RTS0046950,73
RTS0046951,139
RTS0046952,123
RTS0046954,94
RTS0046955,115
RTS0046956,123
RTS0046957,117
RTS0046958,139
RTS0046959,118
RTS0046960,122
RTS0046961,151
RTS0046962,1642
RTS0046963,94
RTS0046965,150
RTS0046966,149
RTS0046967,169
RTS0046968,123
RTS0047054,93
RTS0047055,105
RTS0047056,96
RTS0047057,128
RTS0047058,152
RTS0047060,124
RTS0047061,121
RTS0047062,100
RTS0047063,123
RTS0047064,99
RTS0047065,155
RTS0047066,172
RTS0047067,125
RTS0047068,104
RTS0047069,134
RTS0047070,111
RTS0047071,159
RTS0047072,170
RTS0047073,129
RTS0047074,142
RTS0047075,134
RTS0047076,161
RTS0047077,118
RTS0047078,126
RTS0047079,86
RTS0047080,204
RTS0047081,163
RTS0047082,152
RTS0047083,139
RTS0047084,145
RTS0047085,84
RTS0047086,155
RTS0047087,121
RTS0047088,111
RTS0047089,122
RTS0047091,81
RTS0047092,115
RTS0047093,97
RTS0047094,116
RTS0047095,116
RTS0047096,122
RTS0047097,90
RTS0047098,146
RTS0047099,106
RTS0047100,104
RTS0047101,132
RTS0047102,138
RTS0047103,167
RTS0047104,131
RTS0047105,147
RTS0047106,182
RTS0047107,166
RTS0047108,241
RTS0047109,152
RTS0047110,158
RTS0047111,127
RTS0047112,108
RTS0047113,148
RTS0047114,151
RTS0047115,116
RTS0047116,249
RTS0047117,227
RTS0047118,196
RTS0047119,118
RTS0047120,143
RTS0047121,133
RTS0047122,176
RTS0047123,142
RTS0047124,242
RTS0047125,144
RTS0047126,155
RTS0047127,184
RTS0047128,83
RTS0047129,173
RTS0047130,192
RTS0047131,191
RTS0047132,169
RTS0047133,188
RTS0047134,119
RTS0047135,152
RTS0047136,155
RTS0047137,157
RTS0047138,198
RTS0047139,133
RTS0047140,108
RTS0047141,141
RTS0047142,99
RTS0047143,105
RTS0047144,120
RTS0047145,131
RTS0047146,122
RTS0047147,129
RTS0047148,110
RTS0047149,119
RTS0047150,212
RTS0047151,112
RTS0047152,123
RTS0047153,102
RTS0047154,201
RTS0047156,137
RTS0047157,184
RTS0047158,126
RTS0047159,94
RTS0047160,168
RTS0047165,177
RTS0047166,90
RTS0047167,91
RTS0047168,91
RTS0047169,97
RTS0047170,77
RTS0047171,121
RTS0047172,117
RTS0047173,224
RTS0047174,132
RTS0047175,78
RTS0047176,131
RTS0047177,133
RTS0047178,137
RTS0047179,162
RTS0047180,137
RTS0047181,152
RTS0047182,135
RTS0047183,123
RTS0047184,102
RTS0047185,113
RTS0047186,136
RTS0047187,129
RTS0047188,130
RTS0047189,142
RTS0047190,156
RTS0047191,130
RTS0047192,132
RTS0047193,128
RTS0047194,120
RTS0047195,133
RTS0047196,115
RTS0047197,128
RTS0047198,116
RTS0047199,116
RTS0047200,131
RTS0047201,111
RTS0047202,107
RTS0047203,138
RTS0047204,110
RTS0047205,147
RTS0047206,117
RTS0047207,112
RTS0047208,259
RTS0047209,181
RTS0047210,349
RTS0047211,302
RTS0047212,134
RTS0047213,122
RTS0047214,148
RTS0047215,113
RTS0047216,85
RTS0047217,81
RTS0047218,142
RTS0047219,148
RTS0047220,113
RTS0047221,146
RTS0047222,117
RTS0047223,187
RTS0047225,266
RTS0047226,135
RTS0047229,99
RTS0047230,138
RTS0047231,120
RTS0047232,130
RTS0047233,101
RTS0047234,127
RTS0047235,103
RTS0047236,115
RTS0047237,141
RTS0047238,137
RTS0047239,315
RTS0047240,105
RTS0047241,99
RTS0047242,118
RTS0047243,234
RTS0047244,109
RTS0047245,112
RTS0047246,69
RTS0047247,110
RTS0047248,87
RTS0047249,133
RTS0047250,149
RTS0047252,175
RTS0047253,92
RTS0047254,176
RTS0047255,107
RTS0047256,128
RTS0047257,136
RTS0047258,138
RTS0047259,150
RTS0047260,179
RTS0047261,119
RTS0047262,114
RTS0047263,154
RTS0047264,140
RTS0047266,149
RTS0047267,154
RTS0047268,91
RTS0047269,117
RTS0047270,195
RTS0047271,140
RTS0047272,134
RTS0047273,92
RTS0047274,91
RTS0047276,97
RTS0047277,179
RTS0047278,168
RTS0047279,188
RTS0047280,92
RTS0047281,128
RTS0047282,103
RTS0047283,133
RTS0047284,121
RTS0047290,163
RTS0047291,380
RTS0047292,146
RTS0047293,148
RTS0047294,191
RTS0047295,82
RTS0047296,132
RTS0047297,149
RTS0047298,153
RTS0047299,105
RTS0047300,99
RTS0047301,187
RTS0047302,81
RTS0047303,185
RTS0047304,109
RTS0047305,152
RTS0047306,104
RTS0047307,141
RTS0047308,106
RTS0047309,131
RTS0047310,166
RTS0047311,147
RTS0047312,127
RTS0047313,132
RTS0047314,111
RTS0047315,106
RTS0047316,134
RTS0047317,151
RTS0047318,151
RTS0047319,75
RTS0047320,177
RTS0047321,135
RTS0047322,111
RTS0047323,138
RTS0047324,113
RTS0047325,185
RTS0047326,160
RTS0047327,155
RTS0047328,123
RTS0047329,100
RTS0047331,208
RTS0047332,139
RTS0047333,119
RTS0047334,96
RTS0047335,155
RTS0047336,117
RTS0047337,109
RTS0047338,132
RTS0047339,158
RTS0047340,189
RTS0047341,166
RTS0047342,152
RTS0047343,125
RTS0047344,211
RTS0047345,93
RTS0047346,71
RTS0047348,141
RTS0047349,133
RTS0047350,140
RTS0047351,172
RTS0047352,297
RTS0047353,146
RTS0047354,166
RTS0047356,99
RTS0047357,88
RTS0047358,90
RTS0047359,147
RTS0047360,106
RTS0047361,66
RTS0047362,106
RTS0047363,150
RTS0047364,82
RTS0047365,93
RTS0047366,135
RTS0047367,120
RTS0047368,132
RTS0047369,129
RTS0047370,128
RTS0047373,124
RTS0047374,114
RTS0047375,120
RTS0047376,149
RTS0047377,151
RTS0047378,122
RTS0047379,178
RTS0047380,184
RTS0047381,113
RTS0047382,109
RTS0047383,169
RTS0047384,125
RTS0047385,135
RTS0047386,178
RTS0047387,109
RTS0047388,154
RTS0047389,143
RTS0047390,95
RTS0047391,141
RTS0047392,109
RTS0047393,108
RTS0047394,125
RTS0047395,110
RTS0047396,128
RTS0047397,137
RTS0047398,128
RTS0047399,127
RTS0047400,143
RTS0047401,166
RTS0047402,129
RTS0047403,137
RTS0047404,108
RTS0047405,160
RTS0047406,106
RTS0047407,162
RTS0047408,132
RTS0047409,205
RTS0047410,178
RTS0047411,185
RTS0047412,132
RTS0047413,104
RTS0047414,114
RTS0047415,170
RTS0047417,90
RTS0047418,109
RTS0047419,96
RTS0047420,129
RTS0047421,115
RTS0047422,139
RTS0047423,111
RTS0047424,150
RTS0047425,107
RTS0047426,142
RTS0047427,140
RTS0047428,178
RTS0047429,160
RTS0047430,158
RTS0047431,140
RTS0047432,118
RTS0047433,135
RTS0047434,104
RTS0047435,161
RTS0047436,123
RTS0047437,98
RTS0047438,111
RTS0047439,110
RTS0047440,101
RTS0047441,180
RTS0047442,118
RTS0047445,180
RTS0047446,136
RTS0047447,107
RTS0047448,127
RTS0047449,117
RTS0047450,132
RTS0047451,119
RTS0047452,135
RTS0047453,81
RTS0047454,136
RTS0047455,121
RTS0047456,126
RTS0047457,100
RTS0047458,117
RTS0047459,139
RTS0047460,128
RTS0047461,145
RTS0047462,171
RTS0047463,148
RTS0047464,186
RTS0047465,106
RTS0047466,163
RTS0047467,130
RTS0047468,127
RTS0047469,136
RTS0047471,122
RTS0047472,96
RTS0047473,140
RTS0047474,109
RTS0047475,104
RTS0047476,180
RTS0047477,151
RTS0047479,120
RTS0047480,119
RTS0047481,103
RTS0047482,92
RTS0047483,120
RTS0047484,149
RTS0047485,101
RTS0047486,121
RTS0047487,93
RTS0047488,212
RTS0047489,127
RTS0047490,121
RTS0047491,100
RTS0047492,173
RTS0047493,114
RTS0047494,175
RTS0047495,113
RTS0047496,138
RTS0047497,116
RTS0047498,112
RTS0047499,141
RTS0047500,118
RTS0047501,121
RTS0047502,116
RTS0047503,106
RTS0047504,122
RTS0047505,85
RTS0047506,109
RTS0047507,188
RTS0047508,117
RTS0047509,140
RTS0047510,140
RTS0047511,92
RTS0047512,149
RTS0047513,111
RTS0047514,112
RTS0047515,179
RTS0047516,103
RTS0047517,115
RTS0047518,119
RTS0047520,131
RTS0047521,112
RTS0047522,143
RTS0047523,147
RTS0047524,107
RTS0047525,110
RTS0047526,111
RTS0047527,102
RTS0047528,135
RTS0047529,104
RTS0047530,132
RTS0047531,115
RTS0047532,127
RTS0047533,104
RTS0047534,116
RTS0047535,119
RTS0047536,127
RTS0047537,295
RTS0047538,199
RTS0047540,136
RTS0047541,257
RTS0047543,104
RTS0047544,120
RTS0047545,166
RTS0047546,138
RTS0047547,100
RTS0047548,207
RTS0047549,145
RTS0047550,97
RTS0047551,101
RTS0047552,114
RTS0047553,115
RTS0047558,114
RTS0047559,148
RTS0047560,81
RTS0047561,160
RTS0047562,103
RTS0047563,109
RTS0047564,123
RTS0047565,87
RTS0047566,155
RTS0047567,144
RTS0047568,125
RTS0047569,163
RTS0047570,127
RTS0047571,106
RTS0047572,150
RTS0047573,112
RTS0047574,100
RTS0047575,102
RTS0047576,94
RTS0047577,106
RTS0047578,109
RTS0047579,123
RTS0047580,107
RTS0047581,151
RTS0047582,117
RTS0047583,82
RTS0047584,95
RTS0047585,124
RTS0047586,100
RTS0047587,90
RTS0047588,170
RTS0047590,135
RTS0047591,112
RTS0047592,80
RTS0047593,114
RTS0047594,138
RTS0047595,111
RTS0047596,139
RTS0047597,153
RTS0047598,104
RTS0047599,98
RTS0047600,135
RTS0047601,222
RTS0047602,144
RTS0047603,131
RTS0047604,142
RTS0047606,119
RTS0047613,145
RTS0047614,103
RTS0047615,86
RTS0047616,133
RTS0047617,108
RTS0047618,85
RTS0047619,67
RTS0047620,87
RTS0047621,107
RTS0047622,66
RTS0047624,103
RTS0047625,81
RTS0047626,105
RTS0047627,91
RTS0047628,103
RTS0047629,90
RTS0047630,59
RTS0047631,79
RTS0047632,148
RTS0047633,51
RTS0047634,93
RTS0047635,81
RTS0047636,98
RTS0047637,90
RTS0047638,96
RTS0047639,107
RTS0047640,100
RTS0047641,69
RTS0047642,93
RTS0047643,75
RTS0047644,83
RTS0047645,102
RTS0047646,128
RTS0047647,85
RTS0047648,117
RTS0047649,74
RTS0047650,79
RTS0047651,78
RTS0047652,85
RTS0047653,97
RTS0047654,95
RTS0047656,114
RTS0047657,118
RTS0047658,104
RTS0047659,72
RTS0047660,74
RTS0047661,141
RTS0047662,127
RTS0047663,70
RTS0047664,88
RTS0047665,89
RTS0047666,73
RTS0047667,106
RTS0047668,84
RTS0047669,87
RTS0047670,130
RTS0047672,106
RTS0047673,103
RTS0047674,104
RTS0047675,78
RTS0047676,117
RTS0047677,80
RTS0047678,100
RTS0047679,103
RTS0047680,128
RTS0047681,73
RTS0047682,110
RTS0047684,103
RTS0047685,81
RTS0047686,111
RTS0047687,109
RTS0047688,112
RTS0047689,125
RTS0047691,84
RTS0047692,105
RTS0047693,111
RTS0047694,112
RTS0047695,117
RTS0047696,92
RTS0047697,100
RTS0047698,153
RTS0047699,147
RTS0047700,103
RTS0047701,143
RTS0047702,234
RTS0047703,120
RTS0047704,96
RTS0047705,101
RTS0047706,99
RTS0047707,157
RTS0047708,545
RTS0047709,1468
RTS0047710,173
RTS0047711,123
RTS0047712,250
RTS0047713,165
RTS0047714,250
RTS0047715,148
RTS0047716,180
RTS0047717,218
RTS0047718,221
RTS0047720,125
RTS0047721,99
RTS0047722,149
RTS0047723,154
RTS0047724,174
RTS0047725,130
RTS0047726,113
RTS0047727,150
RTS0047728,142
RTS0047729,134
RTS0047730,147
RTS0047731,91
RTS0047732,128
RTS0047733,146
RTS0047734,118
RTS0047735,153
RTS0047736,131
RTS0047737,141
RTS0047738,129
RTS0047739,146
RTS0047740,153
RTS0047741,134
RTS0047742,128
RTS0047743,139
RTS0047744,164
RTS0047745,183
RTS0047746,132
RTS0047747,140
RTS0047748,112
RTS0047749,233
RTS0047750,114
RTS0047752,100
RTS0047753,120
RTS0047754,240
RTS0047755,231
RTS0047756,127
RTS0047757,93
RTS0047758,240
RTS0047759,94
RTS0047760,86
RTS0047761,120
RTS0047762,152
RTS0047763,152
RTS0047764,122
RTS0047765,143
RTS0047766,294
RTS0047767,129
RTS0047768,132
RTS0047769,108
RTS0047770,112
RTS0047771,119
RTS0047772,141
RTS0047773,135
RTS0047774,283
RTS0047775,119
RTS0047776,139
RTS0047777,117
RTS0047778,87
RTS0047779,83
RTS0047780,115
RTS0047781,177
RTS0047782,135
RTS0047783,121
RTS0047784,111
RTS0047785,117
RTS0047786,162
RTS0047787,130
RTS0047788,138
RTS0047789,137
RTS0047790,113
RTS0047791,138
RTS0047792,94
RTS0047793,134
RTS0047794,94
RTS0047795,88
RTS0047796,134
RTS0047797,118
RTS0047798,99
RTS0047799,130
RTS0047800,90
RTS0047801,126
RTS0047802,149
RTS0047803,128
RTS0047804,92
RTS0047805,163
RTS0047806,120
RTS0047807,104
RTS0047808,145
RTS0047809,121
RTS0047810,155
RTS0047811,97
RTS0047812,110
RTS0047813,122
RTS0047814,148
RTS0047816,135
RTS0047817,130
RTS0047818,92
RTS0047819,101
RTS0047820,102
RTS0047821,118
RTS0047822,87
RTS0047823,134
RTS0047824,114
RTS0047825,117
RTS0047826,145
RTS0047827,95
RTS0047828,165
RTS0047829,132
RTS0047830,97
RTS0047831,103
RTS0047832,86
RTS0047833,152
RTS0047834,123
RTS0047835,110
RTS0047836,123
RTS0047837,100
RTS0047838,107
RTS0047839,122
RTS0047840,138
RTS0047841,112
RTS0047842,142
RTS0047843,118
RTS0047844,113
RTS0047845,145
RTS0047846,103
RTS0047847,116
RTS0047848,143
RTS0047849,146
RTS0047850,116
RTS0047851,107
RTS0047852,153
RTS0047853,115
RTS0047854,135
RTS0047855,134
RTS0047856,130
RTS0047857,103
RTS0047858,103
RTS0047859,79
RTS0047860,141
RTS0047861,101
RTS0047862,80
RTS0047863,113
RTS0047864,127
RTS0047865,127
RTS0047866,108
RTS0047867,110
RTS0047868,122
RTS0047869,113
RTS0047870,123
RTS0047871,123
RTS0047872,121
RTS0047873,114
RTS0047874,125
RTS0047875,121
RTS0047876,124
RTS0047877,94
RTS0047878,114
RTS0047879,116
RTS0047880,119
RTS0047881,115
RTS0047882,130
RTS0047883,145
RTS0047884,163
RTS0047885,164
RTS0047886,87
RTS0047890,121
RTS0047891,110
RTS0047892,99
RTS0047893,132
RTS0047894,122
RTS0047895,157
RTS0047896,153
RTS0047897,127
RTS0047898,141
RTS0047899,168
RTS0047900,232
RTS0047901,141
RTS0047902,431
RTS0047903,104
RTS0047904,125
RTS0047905,145
RTS0047906,122
RTS0047907,149
RTS0047908,141
RTS0047909,146
RTS0047910,124
RTS0047912,104
RTS0047913,91
RTS0047914,170
RTS0047915,82
RTS0047916,117
RTS0047917,90
RTS0047919,87
RTS0047920,127
RTS0047921,118
RTS0047924,153
RTS0047925,178
RTS0047926,101
RTS0047927,144
RTS0047928,142
RTS0047929,105
RTS0047930,134
RTS0047931,119
RTS0047932,114
RTS0047933,110
RTS0047934,133
RTS0047935,117
RTS0047936,120
RTS0047937,114
RTS0047938,116
RTS0047939,88
RTS0047940,163
RTS0047941,115
RTS0047942,131
RTS0047943,110
RTS0047944,135
RTS0047945,111
RTS0047946,143
RTS0047947,94
RTS0047948,104
RTS0047949,112
RTS0047950,86
RTS0047951,102
RTS0047952,152
RTS0047953,117
RTS0047954,109
RTS0047956,144
RTS0047957,116
RTS0047958,155
RTS0047959,175
RTS0047960,117
RTS0047961,90
RTS0047963,133
RTS0047964,112
RTS0047965,143
RTS0047966,91
RTS0047967,99
RTS0047968,129
RTS0047969,153
RTS0047970,130
RTS0047972,112
RTS0047973,99
RTS0047974,178
RTS0047975,116
RTS0047976,96
RTS0047977,108
RTS0047978,121
RTS0047979,134
RTS0047980,91
RTS0047981,102
RTS0047982,88
RTS0047985,190
RTS0047986,92
RTS0047987,124
RTS0047988,148
RTS0047990,129
RTS0047991,99
RTS0047992,131
RTS0047993,122
RTS0047994,127
RTS0047995,114
RTS0047996,115
RTS0047997,155
RTS0047998,178
RTS0047999,119
RTS0048000,137
RTS0048001,121
RTS0048003,180
RTS0048005,147
RTS0048006,113
RTS0048008,86
RTS0048009,148
RTS0048012,120
RTS0048013,105
RTS0048014,109
RTS0048015,144
RTS0048016,126
RTS0048017,140
RTS0048018,112
RTS0048019,93
RTS0048020,171
RTS0048021,126
RTS0048022,134
RTS0048023,124
RTS0048024,98
RTS0048026,123
RTS0048027,147
RTS0048028,133
RTS0048029,82
RTS0048030,100
RTS0048031,114
RTS0048032,108
RTS0048033,129
RTS0048034,183
RTS0048035,130
RTS0048036,127
RTS0048037,136
RTS0048038,262
RTS0048040,113
RTS0048041,120
RTS0048042,88
RTS0048043,118
RTS0048044,112
RTS0048045,164
RTS0048046,117
RTS0048047,108
RTS0048048,131
RTS0048049,126
RTS0048050,89
RTS0048051,99
RTS0048052,108
RTS0048053,122
RTS0048054,133
RTS0048055,137
RTS0048056,176
RTS0048057,78
RTS0048058,126
RTS0048059,138
RTS0048060,201
RTS0048061,136
RTS0048062,113
RTS0048063,94
RTS0048064,90
RTS0048065,84
RTS0048066,104
RTS0048067,85
RTS0048068,127
RTS0048069,113
RTS0048070,121
RTS0048071,179
RTS0048072,110
RTS0048073,116
RTS0048074,73
RTS0048076,109
RTS0048077,134
RTS0048078,123
RTS0048079,114
RTS0048080,119
RTS0048081,113
RTS0048082,105
RTS0048084,143
RTS0048085,145
RTS0048086,127
RTS0048087,184
RTS0048088,93
RTS0048089,122
RTS0048090,123
RTS0048091,141
RTS0048092,111
RTS0048093,179
RTS0048094,128
RTS0048096,125
RTS0048097,129
RTS0048098,2315
RTS0048099,277
RTS0048100,481
RTS0048101,241
RTS0048102,1203
RTS0048104,121
RTS0048105,270
RTS0048106,88
RTS0048107,136
RTS0048108,188
RTS0048109,101
RTS0048110,141
RTS0048111,78
RTS0048112,132
RTS0048113,112
RTS0048114,102
RTS0048115,111
RTS0048116,122
RTS0048117,106
RTS0048118,147
RTS0048120,135
RTS0048126,106
RTS0048127,217
RTS0048129,243
RTS0048130,115
RTS0048131,128
RTS0048132,148
RTS0048133,96
RTS0048134,103
RTS0048135,115
RTS0048136,85
RTS0048138,130
RTS0048139,127
RTS0048140,128
RTS0048141,150
RTS0048142,183
RTS0048144,110
RTS0048145,210
RTS0048146,216
RTS0048147,88
RTS0048148,140
RTS0048149,134
RTS0048150,184
RTS0048151,100
RTS0048152,107
RTS0048153,169
RTS0048154,125
RTS0048155,99
RTS0048156,243
RTS0048158,123
RTS0048159,145
RTS0048160,5971
RTS0048161,10120
RTS0048162,112
RTS0048163,96
RTS0048164,531
RTS0048165,176
RTS0048166,156
RTS0048167,148
RTS0048168,158
RTS0048169,91
RTS0048170,104
RTS0048171,146
RTS0048172,132
RTS0048173,113
RTS0048175,158
RTS0048176,102
RTS0048177,119
RTS0048178,122
RTS0048179,120
RTS0048180,116
RTS0048181,194
RTS0048182,137
RTS0048183,146
RTS0048184,221
RTS0048185,204
RTS0048186,113
RTS0048188,153
RTS0048189,210
RTS0048190,107
RTS0048191,86
RTS0048192,137
RTS0048193,88
RTS0048194,118
RTS0048195,114
RTS0048196,92
RTS0048197,102
RTS0048198,126
RTS0048200,99
RTS0048201,114
RTS0048202,101
RTS0048203,109
RTS0048204,120
RTS0048205,111
RTS0048207,99
RTS0048208,124
RTS0048209,145
RTS0048210,121
RTS0048211,118
RTS0048212,110
RTS0048213,144
RTS0048214,146
RTS0048215,164
RTS0048216,111
RTS0048217,122
RTS0048218,144
RTS0048219,138
RTS0048220,160
RTS0048221,129
RTS0048222,142
RTS0048223,88
RTS0048224,118
RTS0048225,127
RTS0048226,133
RTS0048227,127
RTS0048228,123
RTS0048229,113
RTS0048230,99
RTS0048231,108
RTS0048232,113
RTS0048233,103
RTS0048234,137
RTS0048235,102
RTS0048236,102
RTS0048237,124
RTS0048238,133
RTS0048239,138
RTS0048240,126
RTS0048241,212
RTS0048242,156
RTS0048243,133
RTS0048244,114
RTS0048245,148
RTS0048246,154
RTS0049343,227
RTS0049344,180
RTS0049345,139
RTS0049346,90
RTS0049347,134
RTS0049348,142
RTS0049349,152
RTS0049350,92
RTS0049351,128
RTS0049352,103
RTS0049353,128
RTS0049354,128
RTS0049355,91
RTS0049356,176
RTS0049357,127
RTS0049358,105
RTS0049359,72
RTS0049360,146
RTS0049361,130
RTS0049362,105
RTS0049363,145
RTS0049364,167
RTS0049365,131
RTS0049366,117
RTS0049367,155
RTS0049368,144
RTS0049369,100
RTS0049370,87
RTS0049371,316
RTS0049372,116
RTS0049373,340
RTS0049374,218
RTS0049375,165
RTS0049376,188
RTS0049377,244
RTS0049378,182
RTS0049379,119
RTS0049380,192
RTS0049381,171
RTS0049382,147
RTS0049383,154
RTS0049384,91
RTS0049385,91
RTS0049386,128
RTS0049387,127
RTS0049388,120
RTS0049389,170
RTS0049390,118
RTS0049391,159
RTS0049392,151
RTS0049393,223
RTS0049394,127
RTS0049395,121
RTS0049396,149
RTS0049397,165
RTS0049398,190
RTS0049399,139
RTS0049400,115
RTS0049401,113
RTS0049402,165
RTS0049403,90
RTS0049404,177
RTS0049405,150
RTS0049406,151
RTS0049407,166
RTS0049408,111
RTS0049409,110
RTS0049410,134
RTS0049411,185
RTS0049412,88
RTS0049413,82
RTS0049414,110
RTS0049415,183
RTS0049416,145
RTS0049417,135
RTS0049418,155
RTS0049419,133
RTS0049420,90
RTS0049421,123
RTS0049422,102
RTS0049423,111
RTS0049424,160
RTS0049425,132
RTS0049426,137
RTS0049427,156
RTS0049428,110
RTS0049429,175
RTS0049430,136
RTS0049431,110
RTS0049432,159
RTS0049433,110
RTS0049434,133
RTS0049435,127
RTS0049436,89
RTS0049437,169
RTS0049438,108
RTS0049439,96
RTS0049440,100
RTS0049441,112
RTS0049442,115
RTS0049443,113
RTS0049444,148
RTS0049445,114
RTS0049446,104
RTS0049447,159
RTS0049448,93
RTS0049449,202
RTS0049450,172
RTS0049451,229
RTS0049452,124
RTS0049453,125
RTS0049454,83
RTS0049455,136
RTS0049456,128
RTS0049457,125
RTS0049458,162
RTS0049459,118
RTS0049460,136
RTS0049461,118
RTS0049462,133
RTS0049463,125
RTS0049464,124
RTS0049465,96
RTS0049466,98
RTS0049467,95
RTS0049468,136
RTS0049469,119
RTS0049470,161
RTS0049471,341
RTS0049472,156
RTS0049473,216
RTS0049474,205
RTS0049475,121
RTS0049476,143
RTS0049477,112
RTS0049478,199
RTS0049479,386
RTS0049480,125
RTS0049481,70
RTS0049482,136
RTS0049483,107
RTS0049484,117
RTS0049485,153
RTS0997079,75
RTS0997080,181
RTS0997081,88
RTS0997082,151
RTS0997083,137
RTS0997084,181
RTS0997085,135
RTS0997086,124
RTS0997087,60
RTS0997088,1146
RTS0997089,542
RTS0997090,78
RTS0997091,89
RTS0997092,80
RTS0997093,65
RTS0997094,18
RTS0997095,55
RTS0997096,78
RTS0997097,43
RTS0997098,76
RTS0997099,70
RTS0997100,90
RTS0997101,77
RTS0997102,73
RTS0997103,51
RTS0997104,94
RTS0997105,68
RTS0997106,126
RTS0997107,48
RTS0997108,86
RTS0997109,40
RTS0997110,69
RTS0997111,69
RTS0997112,52
RTS0997113,64
RTS0997114,70
RTS0997115,55
RTS0997116,55
RTS0997117,63
RTS0997118,53
RTS0997119,57
RTS0997120,58
RTS0997121,84
RTS0997122,119
RTS0997123,124
RTS0997124,61
RTS0997125,79
RTS0997126,140
RTS0997127,177
RTS0997128,158
RTS0997129,130
RTS0997130,80
</Code_Summary>
