# Supplementary material for: Spatial meta-transcriptomics reveal associations of intratumor bacteria burden with lung cancer cells showing a distinct oncogenic signature
Source: J Immunother Cancer. 2022 Jul 6;10(7):e004698. doi: 10.1136/jitc-2022-004698 (PMC9260850; doi:10.1136/jitc-2022-004698)
Supplement: Supplementary data [file jitc-2022-004698supp009.zip › DSP-1001250002726-A-C02.dcc]

<Header>
FileVersion,0.02
SoftwareVersion,"GeoMx_NGS_Pipeline_ 2.0.0"
Date,2020-6-15
</Header>

<Scan_Attributes>
ID,DSP-1001250002726-A-C02
Plate_ID,1001250002726
Well,C02
</Scan_Attributes>

<NGS_Processing_Attributes>
SeqSetId,
tamperedIni,No
Raw,855303
Trimmed,851163
Stitched,836472
Aligned,820837
umiQ30,0.9920
rtsQ30,0.9915
</NGS_Processing_Attributes>


<Code_Summary>
RTS0039454,11
RTS0039455,17
RTS0039456,16
RTS0039457,25
RTS0039458,10
RTS0039459,11
RTS0039460,12
RTS0039461,20
RTS0039462,13
RTS0039463,11
RTS0039464,18
RTS0039465,19
RTS0039466,17
RTS0039467,25
RTS0039468,19
RTS0039469,24
RTS0039470,14
RTS0039471,22
RTS0039472,26
RTS0039473,13
RTS0039474,22
RTS0039475,21
RTS0039476,19
RTS0039477,25
RTS0039478,26
RTS0039479,12
RTS0039480,16
RTS0039481,19
RTS0039482,13
RTS0039483,19
RTS0039484,16
RTS0039485,13
RTS0039486,17
RTS0039487,10
RTS0039488,18
RTS0039489,24
RTS0039490,21
RTS0039491,18
RTS0039492,13
RTS0039493,16
RTS0039494,12
RTS0039495,16
RTS0039496,15
RTS0039497,16
RTS0039498,23
RTS0039499,39
RTS0039500,19
RTS0039501,53
RTS0039502,40
RTS0039503,38
RTS0039504,12
RTS0039505,19
RTS0039506,11
RTS0039507,23
RTS0039508,23
RTS0039509,17
RTS0039510,19
RTS0039511,18
RTS0039512,19
RTS0039513,22
RTS0039514,56
RTS0039515,46
RTS0039516,21
RTS0039517,10
RTS0039518,26
RTS0039519,12
RTS0039520,11
RTS0039521,11
RTS0039522,15
RTS0039523,17
RTS0039524,16
RTS0039525,13
RTS0039526,8
RTS0039527,15
RTS0039528,17
RTS0039529,14
RTS0039530,13
RTS0039531,19
RTS0039532,18
RTS0039533,17
RTS0039534,14
RTS0039535,8
RTS0039536,14
RTS0039537,13
RTS0039538,21
RTS0039539,15
RTS0039540,16
RTS0039541,12
RTS0039542,10
RTS0039543,6
RTS0039544,10
RTS0039545,14
RTS0039546,13
RTS0039547,14
RTS0039548,18
RTS0039549,14
RTS0039550,14
RTS0039551,13
RTS0039552,14
RTS0039553,18
RTS0039554,17
RTS0039555,18
RTS0039556,11
RTS0039557,12
RTS0039558,13
RTS0039559,16
RTS0039560,9
RTS0039561,9
RTS0039562,21
RTS0039563,14
RTS0039564,13
RTS0039565,19
RTS0039566,16
RTS0039567,21
RTS0039568,13
RTS0039569,19
RTS0039570,11
RTS0039571,17
RTS0039572,19
RTS0039573,15
RTS0039574,12
RTS0039575,16
RTS0039576,16
RTS0039577,24
RTS0039578,5
RTS0039579,19
RTS0039580,19
RTS0039581,14
RTS0039582,23
RTS0039583,31
RTS0039584,18
RTS0039585,17
RTS0039586,21
RTS0039587,10
RTS0039588,17
RTS0039589,21
RTS0039590,4
RTS0039591,26
RTS0039592,14
RTS0039593,11
RTS0039594,24
RTS0039595,13
RTS0039596,19
RTS0039597,20
RTS0039598,14
RTS0039599,17
RTS0039600,15
RTS0039601,11
RTS0039602,16
RTS0039603,8
RTS0039604,15
RTS0039605,11
RTS0039606,14
RTS0039607,16
RTS0039608,15
RTS0039609,6
RTS0039610,18
RTS0039611,14
RTS0039612,14
RTS0039613,14
RTS0039614,14
RTS0039615,8
RTS0039616,10
RTS0039617,6
RTS0039619,17
RTS0039620,15
RTS0039621,10
RTS0039622,14
RTS0039623,12
RTS0039624,13
RTS0039625,13
RTS0039626,21
RTS0039627,14
RTS0039628,11
RTS0039629,19
RTS0039630,11
RTS0039631,7
RTS0039632,20
RTS0039633,9
RTS0039634,16
RTS0039635,11
RTS0039636,13
RTS0039637,15
RTS0039638,17
RTS0039639,11
RTS0039640,4
RTS0039641,14
RTS0039642,18
RTS0039643,15
RTS0039644,12
RTS0039645,12
RTS0039646,17
RTS0039647,21
RTS0039648,8
RTS0039649,14
RTS0039650,16
RTS0039651,18
RTS0039652,20
RTS0039653,19
RTS0039654,17
RTS0039655,22
RTS0039656,22
RTS0039657,22
RTS0039658,13
RTS0039659,19
RTS0039660,14
RTS0039661,9
RTS0039662,6
RTS0039663,9
RTS0039664,17
RTS0039665,15
RTS0039666,14
RTS0039667,16
RTS0039668,18
RTS0039669,15
RTS0039670,16
RTS0039671,14
RTS0039672,20
RTS0039673,15
RTS0039674,15
RTS0039675,14
RTS0039676,13
RTS0039677,19
RTS0039678,15
RTS0039679,17
RTS0039680,10
RTS0039681,21
RTS0039682,19
RTS0039683,20
RTS0039684,18
RTS0039685,22
RTS0039686,18
RTS0039687,31
RTS0039688,24
RTS0039689,19
RTS0039690,19
RTS0039691,20
RTS0039692,8
RTS0039693,13
RTS0039694,25
RTS0039695,22
RTS0039696,18
RTS0039697,19
RTS0039698,9
RTS0039699,13
RTS0039700,23
RTS0039701,17
RTS0039702,13
RTS0039703,9
RTS0039704,19
RTS0039705,12
RTS0039706,15
RTS0039707,11
RTS0039708,14
RTS0039709,16
RTS0039710,13
RTS0039711,17
RTS0039712,21
RTS0039713,27
RTS0039714,17
RTS0039715,17
RTS0039716,13
RTS0039717,17
RTS0039718,12
RTS0039719,22
RTS0039720,23
RTS0039721,12
RTS0039722,9
RTS0039723,17
RTS0039724,23
RTS0039725,20
RTS0039726,30
RTS0039727,8
RTS0039728,24
RTS0039729,22
RTS0039730,18
RTS0039731,20
RTS0039732,14
RTS0039733,18
RTS0039734,13
RTS0039735,15
RTS0039736,23
RTS0039737,18
RTS0039738,10
RTS0039739,16
RTS0039740,20
RTS0039741,21
RTS0039742,11
RTS0039743,27
RTS0039744,10
RTS0039745,17
RTS0039746,15
RTS0039747,16
RTS0039749,18
RTS0039750,12
RTS0039751,16
RTS0039752,13
RTS0039753,21
RTS0039754,13
RTS0039755,21
RTS0039756,19
RTS0039757,13
RTS0039758,14
RTS0039759,21
RTS0039760,14
RTS0039761,17
RTS0039762,22
RTS0039763,15
RTS0039764,19
RTS0039765,13
RTS0039766,22
RTS0039767,28
RTS0039768,17
RTS0039769,17
RTS0039770,32
RTS0039771,13
RTS0039772,24
RTS0039773,31
RTS0039774,20
RTS0039775,23
RTS0039776,19
RTS0039777,22
RTS0039778,17
RTS0039779,15
RTS0039780,13
RTS0039781,19
RTS0039782,12
RTS0039783,15
RTS0039784,19
RTS0039785,24
RTS0039786,19
RTS0039787,11
RTS0039788,15
RTS0039789,13
RTS0039790,25
RTS0039791,16
RTS0039792,11
RTS0039793,16
RTS0039794,18
RTS0039795,16
RTS0039796,13
RTS0039797,13
RTS0039798,18
RTS0039799,25
RTS0039800,17
RTS0039801,23
RTS0039802,12
RTS0039803,19
RTS0039804,17
RTS0039805,19
RTS0039806,13
RTS0039807,8
RTS0039808,17
RTS0039809,20
RTS0039810,15
RTS0039811,8
RTS0039812,17
RTS0039813,17
RTS0039814,29
RTS0039815,20
RTS0039816,17
RTS0039817,11
RTS0039818,20
RTS0039819,21
RTS0039820,9
RTS0039821,10
RTS0039822,23
RTS0039823,13
RTS0039824,16
RTS0039825,11
RTS0039826,13
RTS0039827,19
RTS0039828,18
RTS0039829,16
RTS0039830,18
RTS0039831,13
RTS0039832,17
RTS0039833,28
RTS0039834,14
RTS0039835,20
RTS0039836,26
RTS0039838,22
RTS0039839,23
RTS0039840,13
RTS0039841,22
RTS0039842,12
RTS0039843,9
RTS0039844,19
RTS0039845,15
RTS0039846,24
RTS0039847,17
RTS0039848,6
RTS0039849,17
RTS0039850,11
RTS0039851,17
RTS0039852,16
RTS0039853,17
RTS0039854,13
RTS0039855,11
RTS0039856,18
RTS0039857,10
RTS0039858,11
RTS0039859,20
RTS0039860,19
RTS0039861,9
RTS0039862,15
RTS0039863,12
RTS0039864,14
RTS0039865,12
RTS0039866,14
RTS0039867,18
RTS0039868,13
RTS0039869,16
RTS0039870,14
RTS0039871,17
RTS0039872,24
RTS0039873,8
RTS0039874,10
RTS0039875,12
RTS0039876,23
RTS0039877,24
RTS0039878,10
RTS0039879,14
RTS0039880,10
RTS0039881,11
RTS0039882,14
RTS0039883,6
RTS0039884,17
RTS0039885,19
RTS0039886,17
RTS0039887,17
RTS0039888,16
RTS0039890,16
RTS0039891,16
RTS0039892,9
RTS0039893,19
RTS0039894,7
RTS0039895,12
RTS0039896,17
RTS0039897,11
RTS0039898,22
RTS0039899,14
RTS0039900,26
RTS0039901,15
RTS0039902,20
RTS0039903,10
RTS0039904,18
RTS0039905,16
RTS0039906,23
RTS0039907,19
RTS0039908,13
RTS0039909,11
RTS0039910,20
RTS0039911,13
RTS0039912,18
RTS0039913,24
RTS0039914,12
RTS0039915,15
RTS0039916,13
RTS0039917,10
RTS0039918,11
RTS0039919,15
RTS0039920,8
RTS0039921,18
RTS0039922,14
RTS0039923,8
RTS0039924,12
RTS0039925,17
RTS0039926,18
RTS0039927,10
RTS0039928,26
RTS0039929,15
RTS0039930,27
RTS0039931,15
RTS0039932,13
RTS0039933,15
RTS0039934,17
RTS0039935,13
RTS0039936,22
RTS0039937,13
RTS0039938,18
RTS0039939,13
RTS0039940,16
RTS0039941,13
RTS0039942,18
RTS0039943,8
RTS0039944,12
RTS0039945,14
RTS0039946,15
RTS0039947,21
RTS0039948,22
RTS0039949,19
RTS0039950,18
RTS0039951,10
RTS0039952,19
RTS0039953,17
RTS0039954,15
RTS0039955,18
RTS0039956,20
RTS0039957,25
RTS0039958,21
RTS0039959,20
RTS0039960,18
RTS0039961,13
RTS0039962,9
RTS0039963,10
RTS0039964,17
RTS0039965,13
RTS0039966,18
RTS0039967,18
RTS0039968,16
RTS0039969,18
RTS0039970,13
RTS0039971,28
RTS0039972,12
RTS0039973,10
RTS0039974,21
RTS0039975,11
RTS0039976,11
RTS0039977,20
RTS0039978,14
RTS0039979,17
RTS0039980,19
RTS0039981,11
RTS0039982,19
RTS0039983,16
RTS0039984,13
RTS0039985,19
RTS0039986,23
RTS0039987,18
RTS0039988,19
RTS0039989,13
RTS0039990,23
RTS0039991,15
RTS0039992,25
RTS0039993,14
RTS0039994,10
RTS0039995,16
RTS0039996,48
RTS0039997,34
RTS0039998,36
RTS0039999,54
RTS0040000,50
RTS0040001,21
RTS0040002,17
RTS0040003,14
RTS0040004,10
RTS0040005,22
RTS0040006,17
RTS0040007,17
RTS0040008,10
RTS0040009,19
RTS0040010,11
RTS0040011,21
RTS0040012,9
RTS0040013,16
RTS0040014,21
RTS0040015,12
RTS0040016,16
RTS0040017,15
RTS0040018,19
RTS0040019,14
RTS0040020,14
RTS0040021,17
RTS0040022,14
RTS0040023,15
RTS0040024,13
RTS0040025,14
RTS0040026,16
RTS0040027,18
RTS0040028,14
RTS0040029,11
RTS0040030,8
RTS0040031,22
RTS0040032,18
RTS0040033,14
RTS0040034,15
RTS0040035,15
RTS0040036,9
RTS0040037,15
RTS0040038,13
RTS0040039,12
RTS0040040,16
RTS0040041,9
RTS0040042,13
RTS0040043,11
RTS0040044,24
RTS0040045,10
RTS0040046,24
RTS0040047,15
RTS0040048,11
RTS0040049,13
RTS0040050,11
RTS0040051,17
RTS0040052,11
RTS0040053,8
RTS0040054,16
RTS0040055,14
RTS0040056,9
RTS0040057,19
RTS0040058,18
RTS0040059,16
RTS0040060,21
RTS0040061,14
RTS0040062,13
RTS0040063,15
RTS0040064,17
RTS0040065,15
RTS0040066,16
RTS0040067,15
RTS0040068,15
RTS0040069,15
RTS0040070,15
RTS0040071,28
RTS0040072,9
RTS0040073,13
RTS0040074,20
RTS0040075,21
RTS0040076,10
RTS0040077,18
RTS0040078,14
RTS0040079,14
RTS0040080,14
RTS0040081,11
RTS0040082,15
RTS0040083,14
RTS0040084,17
RTS0040085,16
RTS0040086,15
RTS0040087,21
RTS0040088,12
RTS0040089,6
RTS0040090,13
RTS0040091,19
RTS0040092,13
RTS0040093,10
RTS0040094,11
RTS0040095,9
RTS0040096,17
RTS0040097,15
RTS0040098,11
RTS0040099,18
RTS0040100,9
RTS0040101,8
RTS0040102,8
RTS0040103,7
RTS0040104,10
RTS0040105,14
RTS0040106,21
RTS0040107,6
RTS0040108,21
RTS0040109,17
RTS0040110,15
RTS0040111,10
RTS0040112,20
RTS0040113,12
RTS0040114,9
RTS0040115,19
RTS0040116,34
RTS0040117,31
RTS0040118,24
RTS0040119,23
RTS0040120,31
RTS0040121,12
RTS0040122,15
RTS0040123,14
RTS0040124,19
RTS0040125,19
RTS0040126,13
RTS0040127,27
RTS0040128,16
RTS0040129,19
RTS0040130,16
RTS0040131,15
RTS0040132,11
RTS0040133,18
RTS0040134,18
RTS0040135,15
RTS0040136,15
RTS0040137,10
RTS0040138,15
RTS0040139,12
RTS0040140,13
RTS0040141,15
RTS0040142,23
RTS0040143,20
RTS0040144,23
RTS0040145,21
RTS0040146,21
RTS0040147,20
RTS0040148,12
RTS0040149,12
RTS0040150,15
RTS0040151,17
RTS0040152,15
RTS0040153,15
RTS0040154,21
RTS0040155,17
RTS0040156,22
RTS0040157,19
RTS0040158,19
RTS0040159,23
RTS0040160,16
RTS0040161,14
RTS0040162,9
RTS0040163,14
RTS0040164,12
RTS0040165,10
RTS0040166,10
RTS0040167,24
RTS0040168,17
RTS0040169,18
RTS0040170,17
RTS0040171,7
RTS0040172,17
RTS0040173,8
RTS0040174,3
RTS0040175,13
RTS0040176,9
RTS0040177,12
RTS0040178,14
RTS0040179,6
RTS0040180,20
RTS0040181,17
RTS0040182,14
RTS0040183,12
RTS0040184,15
RTS0040185,15
RTS0040186,18
RTS0040187,14
RTS0040188,11
RTS0040189,15
RTS0040190,16
RTS0040191,19
RTS0040192,9
RTS0040193,17
RTS0040194,21
RTS0040195,13
RTS0040196,12
RTS0040197,12
RTS0040198,16
RTS0040199,18
RTS0040200,14
RTS0040201,16
RTS0040202,20
RTS0040203,13
RTS0040204,13
RTS0040205,11
RTS0040206,14
RTS0040207,13
RTS0040208,17
RTS0040209,18
RTS0040210,15
RTS0040211,23
RTS0040212,19
RTS0040213,18
RTS0040214,17
RTS0040215,23
RTS0040216,7
RTS0040217,14
RTS0040218,16
RTS0040219,11
RTS0040220,12
RTS0040221,16
RTS0040222,13
RTS0040223,20
RTS0040224,12
RTS0040225,16
RTS0040226,21
RTS0040227,11
RTS0040228,12
RTS0040229,9
RTS0040230,17
RTS0040231,10
RTS0040232,17
RTS0040233,13
RTS0040234,13
RTS0040235,17
RTS0040236,12
RTS0040237,13
RTS0040238,18
RTS0040239,11
RTS0040240,16
RTS0040241,11
RTS0040242,14
RTS0040243,7
RTS0040244,17
RTS0040245,17
RTS0040246,10
RTS0040247,24
RTS0040248,17
RTS0040249,21
RTS0040250,12
RTS0040251,17
RTS0040252,14
RTS0040253,14
RTS0040254,9
RTS0040255,18
RTS0040256,21
RTS0040257,7
RTS0040258,13
RTS0040259,11
RTS0040260,20
RTS0040261,20
RTS0040262,15
RTS0040263,10
RTS0040264,13
RTS0040265,20
RTS0040266,17
RTS0040267,8
RTS0040268,14
RTS0040269,18
RTS0040270,15
RTS0040271,26
RTS0040272,24
RTS0040273,38
RTS0040274,27
RTS0040275,35
RTS0040276,15
RTS0040277,16
RTS0040278,31
RTS0040279,25
RTS0040280,13
RTS0040281,15
RTS0040282,11
RTS0040283,12
RTS0040284,12
RTS0040285,15
RTS0040286,13
RTS0040287,8
RTS0040288,21
RTS0040289,15
RTS0040290,19
RTS0040291,13
RTS0040292,14
RTS0040293,17
RTS0040294,16
RTS0040295,13
RTS0040296,16
RTS0040297,12
RTS0040298,13
RTS0040299,13
RTS0040300,18
RTS0040301,9
RTS0040302,8
RTS0040303,18
RTS0040304,13
RTS0040305,15
RTS0040306,19
RTS0040307,10
RTS0040308,14
RTS0040309,11
RTS0040310,15
RTS0040311,31
RTS0040312,20
RTS0040313,17
RTS0040314,15
RTS0040315,9
RTS0040316,11
RTS0040317,10
RTS0040318,16
RTS0040319,22
RTS0040320,17
RTS0040321,17
RTS0040322,23
RTS0040323,19
RTS0040324,17
RTS0040325,13
RTS0040326,11
RTS0040327,21
RTS0040328,20
RTS0040329,18
RTS0040330,15
RTS0040331,19
RTS0040332,22
RTS0040333,20
RTS0040334,8
RTS0040335,8
RTS0040336,13
RTS0040337,14
RTS0040338,9
RTS0040339,18
RTS0040340,13
RTS0040341,21
RTS0040342,15
RTS0040343,12
RTS0040344,24
RTS0040345,18
RTS0040346,13
RTS0040347,23
RTS0040348,17
RTS0040349,19
RTS0040350,19
RTS0040351,16
RTS0040352,14
RTS0040353,11
RTS0040354,23
RTS0040355,18
RTS0040356,24
RTS0040357,25
RTS0040358,15
RTS0040359,18
RTS0040360,17
RTS0040361,20
RTS0040363,16
RTS0040364,16
RTS0040365,16
RTS0040366,25
RTS0040367,20
RTS0040368,37
RTS0040369,27
RTS0040370,26
RTS0040371,25
RTS0040372,16
RTS0040373,25
RTS0040374,16
RTS0040375,10
RTS0040376,27
RTS0040377,11
RTS0040378,17
RTS0040379,18
RTS0040380,12
RTS0040381,14
RTS0040382,14
RTS0040383,15
RTS0040384,10
RTS0040385,16
RTS0040386,21
RTS0040387,14
RTS0040388,21
RTS0040389,16
RTS0040390,20
RTS0040391,16
RTS0040392,14
RTS0040393,14
RTS0040394,17
RTS0040395,10
RTS0040396,27
RTS0040397,25
RTS0040398,37
RTS0040399,32
RTS0040400,24
RTS0040401,23
RTS0040402,29
RTS0040403,20
RTS0040404,22
RTS0040405,14
RTS0040406,15
RTS0040407,19
RTS0040408,13
RTS0040409,11
RTS0040410,16
RTS0040411,19
RTS0040412,10
RTS0040413,18
RTS0040414,17
RTS0040415,15
RTS0040416,62
RTS0040417,32
RTS0040418,23
RTS0040419,68
RTS0040420,76
RTS0040421,15
RTS0040422,16
RTS0040423,15
RTS0040424,16
RTS0040425,14
RTS0040426,18
RTS0040428,16
RTS0040429,20
RTS0040430,20
RTS0040431,14
RTS0040432,14
RTS0040433,14
RTS0040434,12
RTS0040435,10
RTS0040436,49
RTS0040437,48
RTS0040438,51
RTS0040439,40
RTS0040440,49
RTS0040441,22
RTS0040442,15
RTS0040443,29
RTS0040444,17
RTS0040445,16
RTS0040446,10
RTS0040447,17
RTS0040448,15
RTS0040449,24
RTS0040450,17
RTS0040451,29
RTS0040452,30
RTS0040453,21
RTS0040454,23
RTS0040455,54
RTS0040456,18
RTS0040457,15
RTS0040458,7
RTS0040459,7
RTS0040460,16
RTS0040461,17
RTS0040462,8
RTS0040463,17
RTS0040464,15
RTS0040465,25
RTS0040466,24
RTS0040467,11
RTS0040468,13
RTS0040469,16
RTS0040470,13
RTS0040471,25
RTS0040472,22
RTS0040473,22
RTS0040474,10
RTS0040475,7
RTS0040476,11
RTS0040477,14
RTS0040478,13
RTS0040479,7
RTS0040480,9
RTS0040481,14
RTS0040482,20
RTS0040483,15
RTS0040484,26
RTS0040485,18
RTS0040486,13
RTS0040487,8
RTS0040488,10
RTS0040489,15
RTS0040490,16
RTS0040491,13
RTS0040492,12
RTS0040493,8
RTS0040494,15
RTS0040495,16
RTS0040496,18
RTS0040497,20
RTS0040498,9
RTS0040499,24
RTS0040500,17
RTS0040501,9
RTS0040502,11
RTS0040503,18
RTS0040504,18
RTS0040505,17
RTS0040506,15
RTS0040507,10
RTS0040508,13
RTS0040509,12
RTS0040510,6
RTS0040511,15
RTS0040512,13
RTS0040513,11
RTS0040514,18
RTS0040515,20
RTS0040516,15
RTS0040517,7
RTS0040518,17
RTS0040519,7
RTS0040520,16
RTS0040521,16
RTS0040522,10
RTS0040523,14
RTS0040524,11
RTS0040525,11
RTS0040526,7
RTS0040527,11
RTS0040528,13
RTS0040529,21
RTS0040530,17
RTS0040531,14
RTS0040532,12
RTS0040533,10
RTS0040534,15
RTS0040535,10
RTS0040536,12
RTS0040537,16
RTS0040538,19
RTS0040539,17
RTS0040540,16
RTS0040541,15
RTS0040542,13
RTS0040543,14
RTS0040544,17
RTS0040545,10
RTS0040546,7
RTS0040547,11
RTS0040548,12
RTS0040549,12
RTS0040550,15
RTS0040551,8
RTS0040552,12
RTS0040553,12
RTS0040554,13
RTS0040555,11
RTS0040556,11
RTS0040557,14
RTS0040558,12
RTS0040559,12
RTS0040560,16
RTS0040561,16
RTS0040562,8
RTS0040563,19
RTS0040564,14
RTS0040565,13
RTS0040566,16
RTS0040567,18
RTS0040568,7
RTS0040569,15
RTS0040570,10
RTS0040571,13
RTS0040572,14
RTS0040573,12
RTS0040574,14
RTS0040575,12
RTS0040576,9
RTS0040577,10
RTS0040578,10
RTS0040579,8
RTS0040580,14
RTS0040581,20
RTS0040582,17
RTS0040583,11
RTS0040584,10
RTS0040585,20
RTS0040586,19
RTS0040587,8
RTS0040588,17
RTS0040589,26
RTS0040590,26
RTS0040591,19
RTS0040592,18
RTS0040593,6
RTS0040594,13
RTS0040595,7
RTS0040596,14
RTS0040597,31
RTS0040598,9
RTS0040599,12
RTS0040600,18
RTS0040601,12
RTS0040602,18
RTS0040603,9
RTS0040604,10
RTS0040605,17
RTS0040606,14
RTS0040607,14
RTS0040608,9
RTS0040609,15
RTS0040610,20
RTS0040611,21
RTS0040612,15
RTS0040613,18
RTS0040614,22
RTS0040615,15
RTS0040616,15
RTS0040617,21
RTS0040618,17
RTS0040619,20
RTS0040620,15
RTS0040621,13
RTS0040622,10
RTS0040623,20
RTS0040624,17
RTS0040625,14
RTS0040626,9
RTS0040627,16
RTS0040628,12
RTS0040629,23
RTS0040630,11
RTS0040631,32
RTS0040632,24
RTS0040633,31
RTS0040634,25
RTS0040635,23
RTS0040636,17
RTS0040637,14
RTS0040638,14
RTS0040639,20
RTS0040640,17
RTS0040641,17
RTS0040642,15
RTS0040643,15
RTS0040644,18
RTS0040645,22
RTS0040646,15
RTS0040647,18
RTS0040648,13
RTS0040649,13
RTS0040650,10
RTS0040651,14
RTS0040652,13
RTS0040653,15
RTS0040654,17
RTS0040655,12
RTS0040656,24
RTS0040657,24
RTS0040658,18
RTS0040659,18
RTS0040660,13
RTS0040661,11
RTS0040662,13
RTS0040663,10
RTS0040664,11
RTS0040665,11
RTS0040666,18
RTS0040667,8
RTS0040668,8
RTS0040669,10
RTS0040670,11
RTS0040671,6
RTS0040672,9
RTS0040673,12
RTS0040674,19
RTS0040675,11
RTS0040676,6
RTS0040677,18
RTS0040678,15
RTS0040679,12
RTS0040680,19
RTS0040681,15
RTS0040682,20
RTS0040683,20
RTS0040684,13
RTS0040685,14
RTS0040686,12
RTS0040687,19
RTS0040688,12
RTS0040689,10
RTS0040690,14
RTS0040691,12
RTS0040692,14
RTS0040693,14
RTS0040694,18
RTS0040695,20
RTS0040696,12
RTS0040697,22
RTS0040698,11
RTS0040699,15
RTS0040700,16
RTS0040701,15
RTS0040702,17
RTS0040703,6
RTS0040704,18
RTS0040705,18
RTS0040706,13
RTS0040707,9
RTS0040708,13
RTS0040709,10
RTS0040710,15
RTS0040711,8
RTS0040712,14
RTS0040713,13
RTS0040714,17
RTS0040715,16
RTS0040716,17
RTS0040717,12
RTS0040718,11
RTS0040719,14
RTS0040720,16
RTS0040721,7
RTS0040722,16
RTS0040723,16
RTS0040724,16
RTS0040725,8
RTS0040726,13
RTS0040727,17
RTS0040728,20
RTS0040729,14
RTS0040730,12
RTS0040731,13
RTS0040732,10
RTS0040733,18
RTS0040734,15
RTS0040735,12
RTS0040736,12
RTS0040737,22
RTS0040738,11
RTS0040739,16
RTS0040740,23
RTS0040741,12
RTS0040742,15
RTS0040743,24
RTS0040744,19
RTS0040745,12
RTS0040746,22
RTS0040747,15
RTS0040748,10
RTS0040749,15
RTS0040750,27
RTS0040751,13
RTS0040752,24
RTS0040753,14
RTS0040754,11
RTS0040755,15
RTS0040756,3
RTS0040757,9
RTS0040758,18
RTS0040759,14
RTS0040760,20
RTS0040761,13
RTS0040762,21
RTS0040763,12
RTS0040764,15
RTS0040765,24
RTS0040766,17
RTS0040767,14
RTS0040768,25
RTS0040769,20
RTS0040770,7
RTS0040771,11
RTS0040772,12
RTS0040773,16
RTS0040774,13
RTS0040775,20
RTS0040776,27
RTS0040777,35
RTS0040778,38
RTS0040779,33
RTS0040780,48
RTS0040781,16
RTS0040782,19
RTS0040783,9
RTS0040784,25
RTS0040785,21
RTS0040786,18
RTS0040787,11
RTS0040788,18
RTS0040789,13
RTS0040790,9
RTS0040791,17
RTS0040792,13
RTS0040793,7
RTS0040794,15
RTS0040795,17
RTS0040796,24
RTS0040797,17
RTS0040798,15
RTS0040799,11
RTS0040800,4
RTS0040801,22
RTS0040802,24
RTS0040803,22
RTS0040804,14
RTS0040805,15
RTS0040806,14
RTS0040807,15
RTS0040808,14
RTS0040809,12
RTS0040810,19
RTS0040811,20
RTS0040812,17
RTS0040813,13
RTS0040814,18
RTS0040815,28
RTS0040816,12
RTS0040817,15
RTS0040818,16
RTS0040819,11
RTS0040820,17
RTS0040821,8
RTS0040822,12
RTS0040823,12
RTS0040824,16
RTS0040825,20
RTS0040826,22
RTS0040827,15
RTS0040828,18
RTS0040830,20
RTS0040831,8
RTS0040832,18
RTS0040833,16
RTS0040834,17
RTS0040836,44
RTS0040837,35
RTS0040838,31
RTS0040839,47
RTS0040840,26
RTS0040841,22
RTS0040842,57
RTS0040843,91
RTS0040844,52
RTS0040845,37
RTS0040846,22
RTS0040847,22
RTS0040848,10
RTS0040849,21
RTS0040850,18
RTS0040851,22
RTS0040852,17
RTS0040853,19
RTS0040854,17
RTS0040855,15
RTS0040856,13
RTS0040857,21
RTS0040858,13
RTS0040859,12
RTS0040860,17
RTS0040861,20
RTS0040862,14
RTS0040863,18
RTS0040864,15
RTS0040865,16
RTS0040866,17
RTS0040867,18
RTS0040868,15
RTS0040869,14
RTS0040870,16
RTS0040871,8
RTS0040872,24
RTS0040873,16
RTS0040874,30
RTS0040875,24
RTS0040876,15
RTS0040877,23
RTS0040878,14
RTS0040879,16
RTS0040880,21
RTS0040881,13
RTS0040882,10
RTS0040883,10
RTS0040884,7
RTS0040885,10
RTS0040886,20
RTS0040887,17
RTS0040888,25
RTS0040889,22
RTS0040890,22
RTS0040891,12
RTS0040892,13
RTS0040893,15
RTS0040894,14
RTS0040895,11
RTS0040896,9
RTS0040897,13
RTS0040898,13
RTS0040899,16
RTS0040900,10
RTS0040901,33
RTS0040902,33
RTS0040903,16
RTS0040904,27
RTS0040905,24
RTS0040906,19
RTS0040907,21
RTS0040908,20
RTS0040909,18
RTS0040910,20
RTS0040911,22
RTS0040912,15
RTS0040913,10
RTS0040914,10
RTS0040915,13
RTS0040916,20
RTS0040917,20
RTS0040918,10
RTS0040919,14
RTS0040920,10
RTS0040921,21
RTS0040922,23
RTS0040923,40
RTS0040924,36
RTS0040925,29
RTS0040926,14
RTS0040927,15
RTS0040928,8
RTS0040929,15
RTS0040930,11
RTS0040931,16
RTS0040932,14
RTS0040933,13
RTS0040934,18
RTS0040935,18
RTS0040936,15
RTS0040937,15
RTS0040938,9
RTS0040939,20
RTS0040940,11
RTS0040941,16
RTS0040942,16
RTS0040943,18
RTS0040944,13
RTS0040945,17
RTS0040946,26
RTS0040947,22
RTS0040948,25
RTS0040949,16
RTS0040950,19
RTS0040951,10
RTS0040952,10
RTS0040953,14
RTS0040954,11
RTS0040955,8
RTS0040956,20
RTS0040957,13
RTS0040958,18
RTS0040959,12
RTS0040960,9
RTS0040961,14
RTS0040962,16
RTS0040963,16
RTS0040964,9
RTS0040965,9
RTS0040966,17
RTS0040967,16
RTS0040968,28
RTS0040969,17
RTS0040970,13
RTS0040971,9
RTS0040972,19
RTS0040973,16
RTS0040974,20
RTS0040975,19
RTS0040976,19
RTS0040977,22
RTS0040978,8
RTS0040979,20
RTS0040980,10
RTS0040981,14
RTS0040982,14
RTS0040983,18
RTS0040984,13
RTS0040985,9
RTS0040986,14
RTS0040987,11
RTS0040988,26
RTS0040989,8
RTS0040990,17
RTS0040991,24
RTS0040992,16
RTS0040993,16
RTS0040994,17
RTS0040995,13
RTS0040996,19
RTS0040997,21
RTS0040998,15
RTS0040999,12
RTS0041000,21
RTS0041001,8
RTS0041002,16
RTS0041003,15
RTS0041004,16
RTS0041005,17
RTS0041006,19
RTS0041007,20
RTS0041008,17
RTS0041009,18
RTS0041010,18
RTS0041011,13
RTS0041012,12
RTS0041013,14
RTS0041014,15
RTS0041015,18
RTS0041016,17
RTS0041017,13
RTS0041018,16
RTS0041019,18
RTS0041020,7
RTS0041021,18
RTS0041022,17
RTS0041023,19
RTS0041024,16
RTS0041025,17
RTS0041026,15
RTS0041027,19
RTS0041028,10
RTS0041029,20
RTS0041030,18
RTS0041031,17
RTS0041032,28
RTS0041033,14
RTS0041034,17
RTS0041035,14
RTS0041036,17
RTS0041037,11
RTS0041038,13
RTS0041039,13
RTS0041040,15
RTS0041041,11
RTS0041042,12
RTS0041043,21
RTS0041044,10
RTS0041045,15
RTS0041046,30
RTS0041047,28
RTS0041048,14
RTS0041049,37
RTS0041050,28
RTS0041051,14
RTS0041052,9
RTS0041053,9
RTS0041054,21
RTS0041055,8
RTS0041056,14
RTS0041057,12
RTS0041058,24
RTS0041059,19
RTS0041060,17
RTS0041061,15
RTS0041062,17
RTS0041063,20
RTS0041064,16
RTS0041066,15
RTS0041067,9
RTS0041068,30
RTS0041069,20
RTS0041070,17
RTS0041071,17
RTS0041072,21
RTS0041073,14
RTS0041074,11
RTS0041075,14
RTS0041076,18
RTS0041077,14
RTS0041078,14
RTS0041079,18
RTS0041080,21
RTS0041081,16
RTS0041082,15
RTS0041083,20
RTS0041084,12
RTS0041085,11
RTS0041086,17
RTS0041087,19
RTS0041088,22
RTS0041089,19
RTS0041090,12
RTS0041091,13
RTS0041092,17
RTS0041093,15
RTS0041094,10
RTS0041095,14
RTS0041096,13
RTS0041097,19
RTS0041098,11
RTS0041099,9
RTS0041100,19
RTS0041101,21
RTS0041102,13
RTS0041103,19
RTS0041104,33
RTS0041105,17
RTS0041106,21
RTS0041107,28
RTS0041108,23
RTS0041109,19
RTS0041110,19
RTS0041111,17
RTS0041112,20
RTS0041113,25
RTS0041114,19
RTS0041115,21
RTS0041116,17
RTS0041117,19
RTS0041118,19
RTS0041119,19
RTS0041120,23
RTS0041121,21
RTS0041122,15
RTS0041123,17
RTS0041124,10
RTS0041125,14
RTS0041126,17
RTS0041127,14
RTS0041128,20
RTS0041129,15
RTS0041130,23
RTS0041131,17
RTS0041132,16
RTS0041133,19
RTS0041134,20
RTS0041135,21
RTS0041136,19
RTS0041137,18
RTS0041138,12
RTS0041139,17
RTS0041140,11
RTS0041141,26
RTS0041142,18
RTS0041143,8
RTS0041144,13
RTS0041145,21
RTS0041146,10
RTS0041147,11
RTS0041148,17
RTS0041149,18
RTS0041150,19
RTS0041151,13
RTS0041152,11
RTS0041153,6
RTS0041154,17
RTS0041155,17
RTS0041156,21
RTS0041157,16
RTS0041158,15
RTS0041159,19
RTS0041160,7
RTS0041161,12
RTS0041162,16
RTS0041163,13
RTS0041164,6
RTS0041165,14
RTS0041166,19
RTS0041167,19
RTS0041168,17
RTS0041169,10
RTS0041170,12
RTS0041171,11
RTS0041172,18
RTS0041173,18
RTS0041174,18
RTS0041175,20
RTS0041176,19
RTS0041177,13
RTS0041178,15
RTS0041179,16
RTS0041180,13
RTS0041181,21
RTS0041182,15
RTS0041183,20
RTS0041184,21
RTS0041185,14
RTS0041186,11
RTS0041187,20
RTS0041188,18
RTS0041189,12
RTS0041190,15
RTS0041191,16
RTS0041192,18
RTS0041193,10
RTS0041194,17
RTS0041195,12
RTS0041196,16
RTS0041197,14
RTS0041198,12
RTS0041199,10
RTS0041200,14
RTS0041201,14
RTS0041202,20
RTS0041203,16
RTS0041204,17
RTS0041205,12
RTS0041206,9
RTS0041207,20
RTS0041208,16
RTS0041209,15
RTS0041210,10
RTS0041211,29
RTS0041212,25
RTS0041213,14
RTS0041214,20
RTS0041215,17
RTS0041216,17
RTS0041217,21
RTS0041218,8
RTS0041219,18
RTS0041220,15
RTS0041221,17
RTS0041222,12
RTS0041223,18
RTS0041224,15
RTS0041225,20
RTS0041226,15
RTS0041227,14
RTS0041228,19
RTS0041229,20
RTS0041230,11
RTS0041231,27
RTS0041232,18
RTS0041233,29
RTS0041234,31
RTS0041235,17
RTS0041236,17
RTS0041237,17
RTS0041238,17
RTS0041239,15
RTS0041240,15
RTS0041241,16
RTS0041242,16
RTS0041243,18
RTS0041244,14
RTS0041246,6
RTS0041247,18
RTS0041248,20
RTS0041249,13
RTS0041250,16
RTS0041251,18
RTS0041252,18
RTS0041253,20
RTS0041254,24
RTS0041255,29
RTS0041256,10
RTS0041257,16
RTS0041258,17
RTS0041259,18
RTS0041260,11
RTS0041261,22
RTS0041262,18
RTS0041263,9
RTS0041265,31
RTS0041266,25
RTS0041267,10
RTS0041268,12
RTS0041269,23
RTS0041270,22
RTS0041271,24
RTS0041272,18
RTS0041273,16
RTS0041274,19
RTS0041275,21
RTS0041276,6
RTS0041277,4
RTS0041278,17
RTS0041279,15
RTS0041280,11
RTS0041281,23
RTS0041282,15
RTS0041283,19
RTS0041284,14
RTS0041285,23
RTS0041286,16
RTS0041287,10
RTS0041288,16
RTS0041289,15
RTS0041290,14
RTS0041291,13
RTS0041292,15
RTS0041293,21
RTS0041294,14
RTS0041295,13
RTS0041296,20
RTS0041297,22
RTS0041298,16
RTS0041299,17
RTS0041300,21
RTS0041301,20
RTS0041302,17
RTS0041303,22
RTS0041304,13
RTS0041305,22
RTS0041306,18
RTS0041307,17
RTS0041308,17
RTS0041309,15
RTS0041310,17
RTS0041311,19
RTS0041312,9
RTS0041313,18
RTS0041314,12
RTS0041315,16
RTS0041316,33
RTS0041317,32
RTS0041318,28
RTS0041319,19
RTS0041320,33
RTS0041321,24
RTS0041322,14
RTS0041323,18
RTS0041324,16
RTS0041325,16
RTS0041326,12
RTS0041327,13
RTS0041328,24
RTS0041329,10
RTS0041330,14
RTS0041331,16
RTS0041332,14
RTS0041333,17
RTS0041334,12
RTS0041335,14
RTS0041346,56
RTS0041347,34
RTS0041348,42
RTS0041349,56
RTS0041350,94
RTS0041351,11
RTS0041352,23
RTS0041353,16
RTS0041354,24
RTS0041355,11
RTS0041356,18
RTS0041357,19
RTS0041358,17
RTS0041359,14
RTS0041360,16
RTS0041361,16
RTS0041362,16
RTS0041363,14
RTS0041364,20
RTS0041365,18
RTS0041366,11
RTS0041367,13
RTS0041368,10
RTS0041369,9
RTS0041370,17
RTS0041371,19
RTS0041372,18
RTS0041373,18
RTS0041374,13
RTS0041375,15
RTS0041376,22
RTS0041377,17
RTS0041378,10
RTS0041379,10
RTS0041380,8
RTS0041381,23
RTS0041382,16
RTS0041383,12
RTS0041384,14
RTS0041385,17
RTS0041386,16
RTS0041387,14
RTS0041388,17
RTS0041389,14
RTS0041390,13
RTS0041391,14
RTS0041392,16
RTS0041393,16
RTS0041394,11
RTS0041395,12
RTS0041396,14
RTS0041397,13
RTS0041398,13
RTS0041399,20
RTS0041400,16
RTS0041401,17
RTS0041402,17
RTS0041403,13
RTS0041404,15
RTS0041405,10
RTS0041406,17
RTS0041407,11
RTS0041408,15
RTS0041409,9
RTS0041410,11
RTS0041411,8
RTS0041412,11
RTS0041413,12
RTS0041414,20
RTS0041415,11
RTS0041416,7
RTS0041417,9
RTS0041418,12
RTS0041419,19
RTS0041420,17
RTS0041421,19
RTS0041422,12
RTS0041423,11
RTS0041424,17
RTS0041425,12
RTS0041426,18
RTS0041427,10
RTS0041428,14
RTS0041429,18
RTS0041430,12
RTS0041431,18
RTS0041432,11
RTS0041433,7
RTS0041434,20
RTS0041435,13
RTS0041436,17
RTS0041437,14
RTS0041438,7
RTS0041439,19
RTS0041440,12
RTS0041441,17
RTS0041442,12
RTS0041443,17
RTS0041444,21
RTS0041445,16
RTS0041446,5
RTS0041447,16
RTS0041448,15
RTS0041449,17
RTS0041450,25
RTS0041451,11
RTS0041452,24
RTS0041453,17
RTS0041454,17
RTS0041455,16
RTS0041456,16
RTS0041457,11
RTS0041458,14
RTS0041459,20
RTS0041460,10
RTS0041461,18
RTS0041462,12
RTS0041463,12
RTS0041464,14
RTS0041465,18
RTS0041466,12
RTS0041467,17
RTS0041468,18
RTS0041469,12
RTS0041470,27
RTS0041471,15
RTS0041472,20
RTS0041473,16
RTS0041474,14
RTS0041475,21
RTS0041476,16
RTS0041477,11
RTS0041478,12
RTS0041479,11
RTS0041480,11
RTS0041481,10
RTS0041482,13
RTS0041483,12
RTS0041484,8
RTS0041485,12
RTS0041486,13
RTS0041487,20
RTS0041488,16
RTS0041489,12
RTS0041490,18
RTS0041491,20
RTS0041492,11
RTS0041493,5
RTS0041494,7
RTS0041495,18
RTS0041496,29
RTS0041497,27
RTS0041498,18
RTS0041499,25
RTS0041500,20
RTS0041501,12
RTS0041502,15
RTS0041503,10
RTS0041504,14
RTS0041505,21
RTS0041506,21
RTS0041507,9
RTS0041508,7
RTS0041509,11
RTS0041510,16
RTS0041511,10
RTS0041512,19
RTS0041513,22
RTS0041514,13
RTS0041515,13
RTS0041516,22
RTS0041517,15
RTS0041518,16
RTS0041519,14
RTS0041520,16
RTS0041521,12
RTS0041522,13
RTS0041523,17
RTS0041524,11
RTS0041525,8
RTS0041526,20
RTS0041527,28
RTS0041528,32
RTS0041529,22
RTS0041530,36
RTS0041531,16
RTS0041532,13
RTS0041533,15
RTS0041534,16
RTS0041535,17
RTS0041536,14
RTS0041537,12
RTS0041538,10
RTS0041540,7
RTS0041541,9
RTS0041542,13
RTS0041543,19
RTS0041544,10
RTS0041545,17
RTS0041546,17
RTS0041547,10
RTS0041548,21
RTS0041549,24
RTS0041550,15
RTS0041551,18
RTS0041552,14
RTS0041553,13
RTS0041554,14
RTS0041555,21
RTS0041556,12
RTS0041557,13
RTS0041558,11
RTS0041559,18
RTS0041560,12
RTS0041561,3
RTS0041562,8
RTS0041563,22
RTS0041564,17
RTS0041565,19
RTS0041566,14
RTS0041567,27
RTS0041568,23
RTS0041569,20
RTS0041570,19
RTS0041571,9
RTS0041572,12
RTS0041573,11
RTS0041574,13
RTS0041575,12
RTS0041576,8
RTS0041577,15
RTS0041578,19
RTS0041579,18
RTS0041580,9
RTS0041581,13
RTS0041582,15
RTS0041583,12
RTS0041584,5
RTS0041585,10
RTS0041586,6
RTS0041587,12
RTS0041588,13
RTS0041589,12
RTS0041590,18
RTS0041591,12
RTS0041592,13
RTS0041593,16
RTS0041594,13
RTS0041595,8
RTS0041596,12
RTS0041597,9
RTS0041598,14
RTS0041599,16
RTS0041600,12
RTS0041601,20
RTS0041602,16
RTS0041603,17
RTS0041604,14
RTS0041605,13
RTS0041606,10
RTS0041607,15
RTS0041608,15
RTS0041609,17
RTS0041610,10
RTS0041611,9
RTS0041612,20
RTS0041613,20
RTS0041614,19
RTS0041615,13
RTS0041616,22
RTS0041617,13
RTS0041618,12
RTS0041619,11
RTS0041620,22
RTS0041621,18
RTS0041622,13
RTS0041623,17
RTS0041624,8
RTS0041625,12
RTS0041626,13
RTS0041627,26
RTS0041628,15
RTS0041629,11
RTS0041630,6
RTS0041631,16
RTS0041632,16
RTS0041633,18
RTS0041634,21
RTS0041635,20
RTS0041636,27
RTS0041637,28
RTS0041638,21
RTS0041639,15
RTS0041640,19
RTS0041641,27
RTS0041642,17
RTS0041643,14
RTS0041644,15
RTS0041645,22
RTS0041646,16
RTS0041647,19
RTS0041648,11
RTS0041649,15
RTS0041650,13
RTS0041651,22
RTS0041652,14
RTS0041653,14
RTS0041654,16
RTS0041655,19
RTS0041656,16
RTS0041657,21
RTS0041658,20
RTS0041659,7
RTS0041660,16
RTS0041661,17
RTS0041662,16
RTS0041663,12
RTS0041664,16
RTS0041665,15
RTS0041666,18
RTS0041667,21
RTS0041668,17
RTS0041669,17
RTS0041670,22
RTS0041671,11
RTS0041672,14
RTS0041673,12
RTS0041674,14
RTS0041675,17
RTS0041676,15
RTS0041677,18
RTS0041678,19
RTS0041679,27
RTS0041680,20
RTS0041681,12
RTS0041682,17
RTS0041683,13
RTS0041684,13
RTS0041685,14
RTS0041686,25
RTS0041687,15
RTS0041688,20
RTS0041689,16
RTS0041690,24
RTS0041691,23
RTS0041692,11
RTS0041693,17
RTS0041694,17
RTS0041695,20
RTS0041696,5
RTS0041697,18
RTS0041698,7
RTS0041699,20
RTS0041700,10
RTS0041701,16
RTS0041702,12
RTS0041703,20
RTS0041704,14
RTS0041705,28
RTS0041706,18
RTS0041707,9
RTS0041708,18
RTS0041709,10
RTS0041710,9
RTS0041711,17
RTS0041712,17
RTS0041713,25
RTS0041714,8
RTS0041715,14
RTS0041716,58
RTS0041717,46
RTS0041718,57
RTS0041719,47
RTS0041720,48
RTS0041721,15
RTS0041722,7
RTS0041723,18
RTS0041724,14
RTS0041725,12
RTS0041726,15
RTS0041727,12
RTS0041728,11
RTS0041729,13
RTS0041730,26
RTS0041731,12
RTS0041732,15
RTS0041733,7
RTS0041734,26
RTS0041735,15
RTS0041736,17
RTS0041737,10
RTS0041738,8
RTS0041739,16
RTS0041740,10
RTS0041741,17
RTS0041742,17
RTS0041743,13
RTS0041744,19
RTS0041745,19
RTS0041746,13
RTS0041747,35
RTS0041748,6
RTS0041749,9
RTS0041750,13
RTS0041751,15
RTS0041752,12
RTS0041753,21
RTS0041754,15
RTS0041755,16
RTS0041756,15
RTS0041757,17
RTS0041758,16
RTS0041759,26
RTS0041760,18
RTS0041761,14
RTS0041762,7
RTS0041763,19
RTS0041764,18
RTS0041765,9
RTS0041766,12
RTS0041767,7
RTS0041768,15
RTS0041769,14
RTS0041770,26
RTS0041771,17
RTS0041772,19
RTS0041773,12
RTS0041774,15
RTS0041775,14
RTS0041776,19
RTS0041777,18
RTS0041778,19
RTS0041779,20
RTS0041780,20
RTS0041781,13
RTS0041782,19
RTS0041783,10
RTS0041784,15
RTS0041785,10
RTS0041786,14
RTS0041787,13
RTS0041788,13
RTS0041789,8
RTS0041790,19
RTS0041791,18
RTS0041793,13
RTS0041794,12
RTS0041795,14
RTS0041796,8
RTS0041797,11
RTS0041798,16
RTS0041799,16
RTS0041800,14
RTS0041801,13
RTS0041802,10
RTS0041803,17
RTS0041804,14
RTS0041805,13
RTS0041806,20
RTS0041807,15
RTS0041808,25
RTS0041809,14
RTS0041810,20
RTS0041811,23
RTS0041812,22
RTS0041813,20
RTS0041814,14
RTS0041815,15
RTS0041816,21
RTS0041817,17
RTS0041818,18
RTS0041819,19
RTS0041820,32
RTS0041821,10
RTS0041822,11
RTS0041823,7
RTS0041824,12
RTS0041825,7
RTS0041826,12
RTS0041827,19
RTS0041828,21
RTS0041829,14
RTS0041830,10
RTS0041831,16
RTS0041832,22
RTS0041833,16
RTS0041834,6
RTS0041835,15
RTS0041836,19
RTS0041837,13
RTS0041838,15
RTS0041839,14
RTS0041840,16
RTS0041841,7
RTS0041842,12
RTS0041843,11
RTS0041844,12
RTS0041845,16
RTS0041846,11
RTS0041847,14
RTS0041848,12
RTS0041849,18
RTS0041850,12
RTS0041851,17
RTS0041852,11
RTS0041853,16
RTS0041854,22
RTS0041855,19
RTS0041856,11
RTS0041857,20
RTS0041858,19
RTS0041859,10
RTS0041860,18
RTS0041861,18
RTS0041862,12
RTS0041863,13
RTS0041864,17
RTS0041865,21
RTS0041866,13
RTS0041867,16
RTS0041868,13
RTS0041869,19
RTS0041870,10
RTS0041871,21
RTS0041872,10
RTS0041873,11
RTS0041874,15
RTS0041875,12
RTS0041876,25
RTS0041877,24
RTS0041878,14
RTS0041879,31
RTS0041880,16
RTS0041881,17
RTS0041882,10
RTS0041883,18
RTS0041884,16
RTS0041885,22
RTS0041886,53
RTS0041887,44
RTS0041888,69
RTS0041889,42
RTS0041890,37
RTS0041891,58
RTS0041892,54
RTS0041893,45
RTS0041894,26
RTS0041895,46
RTS0041896,26
RTS0041897,23
RTS0041898,25
RTS0041899,18
RTS0041900,18
RTS0041901,19
RTS0041902,15
RTS0041903,16
RTS0041904,16
RTS0041905,20
RTS0041906,286
RTS0041907,13
RTS0041908,102
RTS0041909,18
RTS0041910,68
RTS0041911,18
RTS0041912,23
RTS0041913,17
RTS0041914,14
RTS0041915,25
RTS0041916,91
RTS0041917,237
RTS0041918,209
RTS0041919,420
RTS0041920,186
RTS0041922,11
RTS0041923,11
RTS0041924,15
RTS0041925,11
RTS0041926,13
RTS0041927,11
RTS0041928,12
RTS0041929,14
RTS0041930,17
RTS0041931,13
RTS0041932,14
RTS0041933,13
RTS0041934,10
RTS0041935,12
RTS0041936,10
RTS0041937,14
RTS0041938,27
RTS0041939,11
RTS0041940,10
RTS0041941,11
RTS0041942,19
RTS0041943,11
RTS0041944,14
RTS0041945,12
RTS0041946,14
RTS0041947,15
RTS0041948,14
RTS0041949,11
RTS0041950,13
RTS0041951,14
RTS0041952,16
RTS0041953,13
RTS0041954,13
RTS0041955,21
RTS0041956,15
RTS0041957,19
RTS0041958,21
RTS0041959,13
RTS0041960,13
RTS0041961,16
RTS0041962,22
RTS0041963,15
RTS0041964,21
RTS0041965,15
RTS0041966,12
RTS0041967,27
RTS0041968,17
RTS0041969,14
RTS0041971,15
RTS0041972,34
RTS0041973,16
RTS0041974,25
RTS0041975,23
RTS0041976,14
RTS0041977,18
RTS0041978,22
RTS0041979,25
RTS0041980,18
RTS0041981,43
RTS0041982,27
RTS0041983,52
RTS0041984,31
RTS0041985,48
RTS0041986,14
RTS0041987,25
RTS0041988,16
RTS0041989,15
RTS0041990,22
RTS0041991,20
RTS0041992,15
RTS0041993,9
RTS0041994,16
RTS0041995,20
RTS0041996,14
RTS0041997,16
RTS0041998,12
RTS0041999,16
RTS0042000,17
RTS0042001,14
RTS0042002,15
RTS0042003,18
RTS0042004,10
RTS0042005,17
RTS0042006,22
RTS0042007,29
RTS0042008,15
RTS0042009,17
RTS0042010,18
RTS0042011,20
RTS0042012,18
RTS0042013,14
RTS0042014,25
RTS0042015,23
RTS0042016,12
RTS0042017,17
RTS0042018,11
RTS0042019,13
RTS0042020,12
RTS0042021,13
RTS0042022,22
RTS0042023,16
RTS0042024,18
RTS0042025,19
RTS0042026,19
RTS0042027,15
RTS0042028,12
RTS0042029,11
RTS0042030,9
RTS0042031,26
RTS0042032,17
RTS0042033,12
RTS0042034,13
RTS0042035,18
RTS0042036,22
RTS0042037,25
RTS0042038,26
RTS0042039,18
RTS0042040,19
RTS0042041,17
RTS0042042,10
RTS0042043,13
RTS0042044,14
RTS0042045,8
RTS0042046,21
RTS0042047,15
RTS0042048,26
RTS0042049,20
RTS0042050,20
RTS0042051,15
RTS0042052,15
RTS0042053,13
RTS0042054,14
RTS0042055,16
RTS0042056,12
RTS0042057,14
RTS0042058,10
RTS0042059,13
RTS0042060,17
RTS0042061,22
RTS0042062,31
RTS0042063,34
RTS0042064,21
RTS0042065,14
RTS0042066,17
RTS0042067,16
RTS0042068,19
RTS0042069,16
RTS0042071,7
RTS0042072,11
RTS0042073,8
RTS0042074,12
RTS0042075,13
RTS0042076,20
RTS0042077,9
RTS0042078,17
RTS0042079,19
RTS0042080,9
RTS0042081,19
RTS0042082,20
RTS0042083,14
RTS0042084,15
RTS0042085,7
RTS0042086,14
RTS0042087,16
RTS0042088,12
RTS0042089,8
RTS0042090,8
RTS0042091,14
RTS0042092,9
RTS0042093,11
RTS0042094,14
RTS0042095,19
RTS0042096,14
RTS0042097,19
RTS0042098,15
RTS0042099,18
RTS0042100,9
RTS0042101,16
RTS0042102,14
RTS0042103,9
RTS0042104,22
RTS0042105,13
RTS0042106,15
RTS0042107,20
RTS0042108,11
RTS0042109,14
RTS0042110,17
RTS0042111,15
RTS0042112,15
RTS0042113,20
RTS0042114,21
RTS0042115,14
RTS0042116,12
RTS0042117,14
RTS0042118,10
RTS0042119,16
RTS0042120,16
RTS0042121,19
RTS0042122,21
RTS0042123,19
RTS0042124,8
RTS0042125,25
RTS0042126,14
RTS0042127,14
RTS0042128,20
RTS0042129,5
RTS0042130,15
RTS0042131,23
RTS0042132,17
RTS0042133,23
RTS0042134,10
RTS0042135,15
RTS0042136,18
RTS0042137,19
RTS0042138,17
RTS0042139,21
RTS0042140,17
RTS0042141,18
RTS0042142,14
RTS0042143,23
RTS0042144,13
RTS0042145,18
RTS0042146,14
RTS0042147,22
RTS0042148,18
RTS0042149,16
RTS0042150,24
RTS0042151,5
RTS0042152,17
RTS0042153,12
RTS0042154,14
RTS0042155,20
RTS0042156,13
RTS0042157,19
RTS0042158,17
RTS0042159,9
RTS0042160,10
RTS0042161,17
RTS0042162,12
RTS0042163,15
RTS0042164,22
RTS0042165,8
RTS0042166,17
RTS0042167,17
RTS0042168,12
RTS0042169,13
RTS0042170,16
RTS0042171,17
RTS0042172,14
RTS0042173,18
RTS0042174,18
RTS0042175,17
RTS0042176,13
RTS0042177,23
RTS0042178,14
RTS0042179,13
RTS0042180,19
RTS0042181,12
RTS0042182,15
RTS0042183,12
RTS0042184,10
RTS0042185,12
RTS0042186,13
RTS0042187,15
RTS0042188,12
RTS0042189,12
RTS0042190,21
RTS0042191,17
RTS0042192,27
RTS0042193,25
RTS0042194,18
RTS0042195,10
RTS0042196,7
RTS0042197,17
RTS0042198,13
RTS0042199,16
RTS0042200,12
RTS0042201,13
RTS0042202,8
RTS0042203,19
RTS0042204,15
RTS0042205,15
RTS0042206,25
RTS0042207,9
RTS0042208,12
RTS0042209,15
RTS0042210,11
RTS0042211,14
RTS0042212,16
RTS0042213,13
RTS0042214,10
RTS0042215,12
RTS0042216,16
RTS0042217,15
RTS0042218,21
RTS0042219,17
RTS0042220,22
RTS0042221,19
RTS0042222,15
RTS0042223,9
RTS0042224,13
RTS0042225,15
RTS0042226,17
RTS0042227,11
RTS0042228,20
RTS0042229,14
RTS0042230,10
RTS0042231,12
RTS0042232,9
RTS0042233,15
RTS0042234,23
RTS0042235,14
RTS0042236,14
RTS0042237,26
RTS0042238,17
RTS0042239,18
RTS0042240,15
RTS0042241,14
RTS0042242,11
RTS0042243,8
RTS0042244,21
RTS0042245,14
RTS0042246,22
RTS0042247,18
RTS0042248,17
RTS0042249,19
RTS0042250,16
RTS0042251,10
RTS0042252,13
RTS0042253,15
RTS0042254,15
RTS0042255,19
RTS0042256,14
RTS0042257,17
RTS0042258,7
RTS0042259,18
RTS0042260,11
RTS0042261,20
RTS0042262,18
RTS0042263,18
RTS0042264,21
RTS0042265,17
RTS0042266,18
RTS0042267,16
RTS0042268,10
RTS0042269,9
RTS0042270,12
RTS0042271,20
RTS0042272,9
RTS0042273,16
RTS0042274,13
RTS0042275,16
RTS0042276,20
RTS0042277,19
RTS0042278,20
RTS0042279,21
RTS0042280,22
RTS0042281,12
RTS0042282,21
RTS0042283,18
RTS0042284,15
RTS0042285,10
RTS0042286,14
RTS0042287,22
RTS0042288,19
RTS0042289,16
RTS0042290,18
RTS0042291,13
RTS0042292,37
RTS0042293,19
RTS0042294,15
RTS0042295,8
RTS0042296,16
RTS0042297,11
RTS0042298,14
RTS0042299,13
RTS0042300,20
RTS0042301,14
RTS0042302,12
RTS0042303,14
RTS0042304,16
RTS0042305,19
RTS0042306,12
RTS0042307,17
RTS0042308,21
RTS0042309,19
RTS0042310,29
RTS0042311,13
RTS0042312,10
RTS0042313,14
RTS0042314,18
RTS0042315,19
RTS0042316,20
RTS0042317,19
RTS0042318,16
RTS0042319,10
RTS0042320,15
RTS0042321,16
RTS0042322,14
RTS0042323,9
RTS0042324,17
RTS0042325,16
RTS0042326,12
RTS0042327,10
RTS0042328,18
RTS0042329,24
RTS0042330,15
RTS0042331,12
RTS0042332,13
RTS0042333,14
RTS0042334,12
RTS0042335,16
RTS0042336,15
RTS0042337,15
RTS0042338,14
RTS0042339,12
RTS0042340,11
RTS0042341,17
RTS0042342,15
RTS0042343,16
RTS0042344,19
RTS0042345,14
RTS0042346,21
RTS0042347,13
RTS0042348,14
RTS0042349,16
RTS0042350,22
RTS0042351,5
RTS0042352,17
RTS0042353,19
RTS0042354,12
RTS0042355,15
RTS0042356,15
RTS0042357,14
RTS0042358,16
RTS0042359,13
RTS0042360,12
RTS0042361,12
RTS0042362,22
RTS0042363,17
RTS0042364,14
RTS0042365,14
RTS0042366,11
RTS0042367,15
RTS0042368,13
RTS0042369,7
RTS0042370,17
RTS0042371,24
RTS0042372,17
RTS0042373,19
RTS0042374,15
RTS0042375,11
RTS0042376,12
RTS0042377,8
RTS0042378,13
RTS0042379,21
RTS0042380,12
RTS0042381,22
RTS0042382,16
RTS0042383,12
RTS0042384,19
RTS0042385,9
RTS0042386,20
RTS0042387,15
RTS0042388,14
RTS0042389,22
RTS0042390,17
RTS0042391,13
RTS0042392,13
RTS0042393,14
RTS0042394,11
RTS0042395,12
RTS0042396,11
RTS0042397,14
RTS0042398,17
RTS0042399,19
RTS0042400,20
RTS0042401,32
RTS0042402,20
RTS0042403,9
RTS0042404,20
RTS0042405,16
RTS0042406,23
RTS0042407,13
RTS0042408,20
RTS0042409,6
RTS0042410,15
RTS0042411,16
RTS0042412,11
RTS0042413,7
RTS0042414,10
RTS0042415,20
RTS0042416,17
RTS0042417,22
RTS0042418,22
RTS0042419,20
RTS0042420,19
RTS0042421,15
RTS0042422,13
RTS0042423,18
RTS0042424,18
RTS0042425,8
RTS0042426,16
RTS0042427,11
RTS0042428,14
RTS0042429,25
RTS0042430,11
RTS0042431,10
RTS0042432,17
RTS0042433,15
RTS0042434,13
RTS0042435,15
RTS0042436,16
RTS0042437,13
RTS0042438,8
RTS0042439,22
RTS0042440,20
RTS0042441,25
RTS0042442,12
RTS0042443,24
RTS0042444,12
RTS0042445,14
RTS0042446,18
RTS0042447,13
RTS0042448,20
RTS0042449,10
RTS0042450,20
RTS0042451,12
RTS0042452,26
RTS0042453,9
RTS0042454,14
RTS0042455,9
RTS0042456,9
RTS0042457,18
RTS0042458,14
RTS0042460,17
RTS0042461,16
RTS0042462,25
RTS0042463,9
RTS0042464,27
RTS0042465,22
RTS0042466,22
RTS0042467,19
RTS0042468,13
RTS0042469,28
RTS0042470,17
RTS0042471,23
RTS0042472,16
RTS0042473,25
RTS0042474,12
RTS0042475,16
RTS0042476,14
RTS0042477,8
RTS0042478,16
RTS0042479,13
RTS0042480,22
RTS0042481,12
RTS0042482,17
RTS0042483,38
RTS0042484,25
RTS0042485,19
RTS0042486,10
RTS0042487,14
RTS0042488,14
RTS0042489,15
RTS0042490,5
RTS0042491,17
RTS0042492,16
RTS0042493,19
RTS0042494,9
RTS0042495,15
RTS0042496,13
RTS0042497,9
RTS0042498,10
RTS0042499,12
RTS0042500,12
RTS0042501,16
RTS0042502,11
RTS0042503,14
RTS0042504,14
RTS0042505,17
RTS0042506,7
RTS0042507,13
RTS0042508,8
RTS0042509,14
RTS0042510,13
RTS0042515,13
RTS0042522,14
RTS0042526,16
RTS0042527,12
RTS0042528,16
RTS0042529,12
RTS0042530,11
RTS0042531,12
RTS0042532,12
RTS0042533,14
RTS0042534,9
RTS0042535,15
RTS0042536,20
RTS0042537,17
RTS0042538,17
RTS0042539,17
RTS0042540,11
RTS0042541,14
RTS0042542,11
RTS0042543,17
RTS0042544,17
RTS0042545,9
RTS0042546,13
RTS0042547,14
RTS0042548,15
RTS0042549,18
RTS0042550,16
RTS0042551,19
RTS0042552,16
RTS0042553,17
RTS0042554,8
RTS0042555,15
RTS0042556,13
RTS0042557,10
RTS0042558,16
RTS0042559,11
RTS0042560,15
RTS0042561,12
RTS0042562,17
RTS0042563,26
RTS0042564,17
RTS0042565,14
RTS0042566,19
RTS0042567,11
RTS0042568,19
RTS0042569,24
RTS0042570,23
RTS0042571,18
RTS0042572,16
RTS0042573,23
RTS0042574,21
RTS0042575,21
RTS0042576,9
RTS0042577,22
RTS0042578,10
RTS0042579,18
RTS0042580,13
RTS0042581,25
RTS0042582,16
RTS0042583,25
RTS0042584,14
RTS0042585,6
RTS0042586,19
RTS0042587,18
RTS0042588,14
RTS0042589,18
RTS0042590,24
RTS0042591,9
RTS0042592,15
RTS0042593,12
RTS0042594,14
RTS0042595,12
RTS0042596,15
RTS0042597,19
RTS0042598,33
RTS0042599,16
RTS0042600,14
RTS0042601,10
RTS0042602,13
RTS0042603,11
RTS0042604,20
RTS0042605,11
RTS0042606,15
RTS0042607,10
RTS0042608,13
RTS0042609,10
RTS0042610,15
RTS0042611,21
RTS0042612,25
RTS0042613,24
RTS0042614,22
RTS0042615,26
RTS0042616,8
RTS0042617,11
RTS0042618,23
RTS0042619,15
RTS0042620,14
RTS0042621,14
RTS0042622,12
RTS0042623,15
RTS0042624,8
RTS0042625,9
RTS0042626,11
RTS0042627,16
RTS0042628,7
RTS0042629,21
RTS0042630,9
RTS0042631,9
RTS0042633,17
RTS0042634,15
RTS0042635,10
RTS0042636,18
RTS0042637,24
RTS0042638,27
RTS0042639,30
RTS0042640,27
RTS0042641,20
RTS0042642,2
RTS0042643,5
RTS0042644,12
RTS0042645,10
RTS0042646,12
RTS0042647,13
RTS0042648,27
RTS0042649,17
RTS0042650,13
RTS0042651,17
RTS0042652,11
RTS0042653,10
RTS0042654,14
RTS0042655,14
RTS0042656,11
RTS0042657,12
RTS0042658,15
RTS0042659,10
RTS0042660,13
RTS0042661,16
RTS0042662,11
RTS0042663,30
RTS0042664,11
RTS0042665,14
RTS0042666,12
RTS0042667,20
RTS0042668,12
RTS0042669,20
RTS0042670,14
RTS0042671,26
RTS0042672,18
RTS0042673,22
RTS0042674,18
RTS0042675,17
RTS0042676,15
RTS0042678,13
RTS0042679,20
RTS0042680,13
RTS0042681,19
RTS0042682,24
RTS0042683,15
RTS0042684,13
RTS0042685,12
RTS0042686,18
RTS0042687,14
RTS0042688,12
RTS0042689,16
RTS0042690,18
RTS0042691,12
RTS0042692,19
RTS0042693,13
RTS0042695,12
RTS0042696,10
RTS0042697,15
RTS0042698,8
RTS0042699,12
RTS0042700,16
RTS0042701,14
RTS0042702,17
RTS0042703,5
RTS0042704,16
RTS0042705,13
RTS0042706,16
RTS0042707,12
RTS0042708,19
RTS0042709,11
RTS0042710,22
RTS0042711,24
RTS0042712,34
RTS0042713,20
RTS0042714,30
RTS0042715,15
RTS0042716,16
RTS0042717,23
RTS0042718,16
RTS0042719,19
RTS0042720,9
RTS0042721,13
RTS0042722,11
RTS0042723,16
RTS0042724,12
RTS0042725,3
RTS0042726,10
RTS0042727,10
RTS0042728,11
RTS0042729,11
RTS0042730,11
RTS0042731,10
RTS0042732,10
RTS0042733,11
RTS0042734,10
RTS0042735,11
RTS0042736,20
RTS0042737,43
RTS0042738,30
RTS0042739,25
RTS0042740,25
RTS0042741,9
RTS0042742,16
RTS0042743,12
RTS0042744,10
RTS0042745,13
RTS0042746,13
RTS0042747,15
RTS0042748,19
RTS0042749,15
RTS0042750,13
RTS0042751,13
RTS0042752,7
RTS0042753,18
RTS0042754,6
RTS0042755,11
RTS0042756,9
RTS0042757,23
RTS0042758,14
RTS0042759,9
RTS0042760,11
RTS0042761,8
RTS0042762,23
RTS0042763,9
RTS0042764,18
RTS0042765,21
RTS0042766,28
RTS0042767,16
RTS0042768,18
RTS0042769,19
RTS0042770,10
RTS0042771,18
RTS0042772,17
RTS0042773,16
RTS0042774,26
RTS0042775,16
RTS0042776,10
RTS0042777,14
RTS0042778,21
RTS0042779,10
RTS0042780,25
RTS0042781,20
RTS0042782,14
RTS0042783,19
RTS0042784,17
RTS0042785,14
RTS0042786,12
RTS0042787,17
RTS0042788,13
RTS0042789,12
RTS0042790,23
RTS0042791,338
RTS0042792,113
RTS0042793,338
RTS0042794,229
RTS0042795,191
RTS0042796,20
RTS0042797,19
RTS0042798,19
RTS0042799,17
RTS0042800,15
RTS0042801,25
RTS0042802,19
RTS0042803,17
RTS0042804,17
RTS0042805,15
RTS0042806,16
RTS0042807,15
RTS0042808,20
RTS0042809,12
RTS0042810,10
RTS0042811,16
RTS0042812,26
RTS0042813,14
RTS0042814,21
RTS0042815,15
RTS0042816,20
RTS0042817,24
RTS0042818,11
RTS0042819,20
RTS0042820,22
RTS0042821,24
RTS0042822,22
RTS0042823,15
RTS0042824,12
RTS0042825,23
RTS0042826,18
RTS0042827,12
RTS0042828,18
RTS0042829,24
RTS0042830,16
RTS0042831,20
RTS0042832,28
RTS0042833,17
RTS0042834,23
RTS0042835,16
RTS0042836,18
RTS0042837,20
RTS0042838,17
RTS0042839,11
RTS0042840,13
RTS0042841,28
RTS0042842,10
RTS0042843,20
RTS0042844,13
RTS0042845,30
RTS0042846,13
RTS0042847,23
RTS0042848,30
RTS0042849,13
RTS0042850,19
RTS0042851,16
RTS0042852,12
RTS0042853,12
RTS0042854,15
RTS0042855,17
RTS0042856,13
RTS0042857,21
RTS0042858,14
RTS0042859,9
RTS0042860,16
RTS0042861,13
RTS0042862,6
RTS0042863,15
RTS0042864,19
RTS0042865,11
RTS0042866,13
RTS0042867,19
RTS0042868,13
RTS0042869,20
RTS0042870,15
RTS0042871,10
RTS0042872,8
RTS0042873,15
RTS0042874,10
RTS0042875,22
RTS0042876,19
RTS0042877,20
RTS0042878,21
RTS0042879,30
RTS0042880,23
RTS0042881,16
RTS0042882,20
RTS0042883,16
RTS0042884,18
RTS0042885,12
RTS0042886,15
RTS0042887,28
RTS0042888,12
RTS0042889,17
RTS0042890,19
RTS0042891,14
RTS0042892,14
RTS0042893,21
RTS0042894,14
RTS0042895,13
RTS0042896,22
RTS0042897,16
RTS0042898,12
RTS0042899,16
RTS0042900,18
RTS0042901,13
RTS0042902,20
RTS0042903,12
RTS0042904,12
RTS0042905,27
RTS0042906,38
RTS0042907,22
RTS0042908,36
RTS0042909,46
RTS0042910,23
RTS0042911,19
RTS0042912,15
RTS0042913,12
RTS0042914,15
RTS0042915,18
RTS0042916,17
RTS0042917,13
RTS0042918,13
RTS0042919,15
RTS0042920,16
RTS0042921,14
RTS0042922,13
RTS0042923,15
RTS0042924,21
RTS0042925,18
RTS0042926,15
RTS0042927,16
RTS0042928,13
RTS0042929,18
RTS0042930,15
RTS0042931,12
RTS0042932,15
RTS0042933,9
RTS0042934,14
RTS0042935,23
RTS0042936,17
RTS0042937,11
RTS0042938,13
RTS0042939,16
RTS0042940,20
RTS0042941,18
RTS0042942,30
RTS0042943,25
RTS0042944,34
RTS0042945,8
RTS0042946,11
RTS0042947,17
RTS0042948,11
RTS0042949,16
RTS0042950,11
RTS0042951,16
RTS0042952,10
RTS0042953,11
RTS0042954,12
RTS0042955,13
RTS0042956,15
RTS0042957,21
RTS0042958,14
RTS0042959,15
RTS0042960,19
RTS0042961,16
RTS0042962,19
RTS0042963,19
RTS0042964,14
RTS0042965,29
RTS0042966,16
RTS0042967,15
RTS0042968,25
RTS0042969,16
RTS0042970,20
RTS0042971,39
RTS0042972,23
RTS0042973,26
RTS0042974,19
RTS0042975,32
RTS0042976,19
RTS0042977,20
RTS0042978,19
RTS0042979,14
RTS0042980,13
RTS0042981,13
RTS0042982,21
RTS0042983,15
RTS0042984,15
RTS0042985,13
RTS0042986,13
RTS0042987,12
RTS0042988,28
RTS0042989,23
RTS0042990,10
RTS0042991,18
RTS0042992,12
RTS0042993,14
RTS0042994,19
RTS0042995,16
RTS0042996,14
RTS0042997,21
RTS0042998,12
RTS0042999,25
RTS0043000,15
RTS0043001,15
RTS0043002,14
RTS0043003,21
RTS0043004,17
RTS0043005,17
RTS0043006,11
RTS0043007,20
RTS0043008,14
RTS0043009,11
RTS0043010,18
RTS0043011,11
RTS0043012,23
RTS0043013,10
RTS0043014,25
RTS0043015,20
RTS0043016,18
RTS0043017,11
RTS0043018,13
RTS0043019,9
RTS0043020,11
RTS0043021,16
RTS0043022,16
RTS0043023,12
RTS0043024,12
RTS0043025,15
RTS0043026,13
RTS0043027,15
RTS0043028,31
RTS0043029,19
RTS0043030,23
RTS0043031,12
RTS0043032,17
RTS0043033,15
RTS0043034,12
RTS0043035,13
RTS0043036,10
RTS0043037,17
RTS0043038,24
RTS0043039,9
RTS0043040,10
RTS0043041,16
RTS0043042,15
RTS0043043,21
RTS0043044,19
RTS0043045,15
RTS0043046,10
RTS0043047,11
RTS0043048,13
RTS0043049,11
RTS0043050,12
RTS0043051,22
RTS0043052,14
RTS0043053,10
RTS0043054,14
RTS0043055,22
RTS0043056,11
RTS0043057,16
RTS0043058,14
RTS0043059,21
RTS0043060,18
RTS0043061,34
RTS0043062,18
RTS0043063,16
RTS0043064,22
RTS0043065,23
RTS0043066,20
RTS0043067,23
RTS0043068,21
RTS0043069,25
RTS0043070,20
RTS0043071,7
RTS0043072,15
RTS0043073,16
RTS0043074,24
RTS0043075,12
RTS0043076,24
RTS0043077,11
RTS0043078,12
RTS0043079,11
RTS0043080,13
RTS0043081,16
RTS0043082,19
RTS0043083,15
RTS0043084,9
RTS0043085,21
RTS0043086,16
RTS0043087,10
RTS0043088,21
RTS0043089,11
RTS0043090,22
RTS0043091,11
RTS0043092,14
RTS0043093,11
RTS0043094,14
RTS0043095,18
RTS0043096,19
RTS0043097,11
RTS0043098,21
RTS0043099,12
RTS0043100,14
RTS0043101,15
RTS0043102,13
RTS0043103,9
RTS0043104,18
RTS0043105,11
RTS0043106,21
RTS0043107,16
RTS0043108,14
RTS0043109,13
RTS0043110,18
RTS0043111,53
RTS0043112,35
RTS0043113,32
RTS0043114,67
RTS0043115,43
RTS0043116,22
RTS0043117,10
RTS0043118,16
RTS0043119,10
RTS0043120,10
RTS0043121,15
RTS0043122,13
RTS0043123,14
RTS0043124,10
RTS0043125,15
RTS0043126,56
RTS0043127,25
RTS0043128,40
RTS0043129,20
RTS0043130,32
RTS0043131,21
RTS0043132,12
RTS0043133,14
RTS0043134,22
RTS0043135,12
RTS0043136,17
RTS0043137,12
RTS0043138,20
RTS0043139,17
RTS0043140,15
RTS0043141,8
RTS0043142,15
RTS0043143,14
RTS0043144,20
RTS0043145,14
RTS0043146,26
RTS0043147,17
RTS0043148,17
RTS0043149,12
RTS0043150,8
RTS0043151,20
RTS0043152,16
RTS0043153,20
RTS0043154,20
RTS0043155,22
RTS0043156,32
RTS0043157,51
RTS0043159,44
RTS0043160,73
RTS0043161,13
RTS0043162,20
RTS0043163,20
RTS0043164,13
RTS0043165,16
RTS0043167,13
RTS0043168,16
RTS0043169,11
RTS0043170,11
RTS0043171,16
RTS0043172,21
RTS0043173,25
RTS0043174,17
RTS0043175,14
RTS0043176,7
RTS0043177,17
RTS0043178,30
RTS0043179,18
RTS0043180,13
RTS0043181,12
RTS0043182,16
RTS0043183,18
RTS0043184,14
RTS0043185,15
RTS0043186,13
RTS0043187,14
RTS0043188,11
RTS0043189,19
RTS0043190,16
RTS0043191,22
RTS0043192,16
RTS0043193,15
RTS0043194,19
RTS0043195,18
RTS0043196,23
RTS0043197,23
RTS0043198,22
RTS0043199,10
RTS0043200,12
RTS0043201,22
RTS0043202,19
RTS0043203,12
RTS0043204,14
RTS0043205,21
RTS0043206,14
RTS0043207,14
RTS0043208,6
RTS0043209,20
RTS0043210,13
RTS0043211,25
RTS0043212,21
RTS0043213,17
RTS0043214,22
RTS0043215,30
RTS0043216,12
RTS0043217,17
RTS0043218,19
RTS0043219,14
RTS0043220,23
RTS0043221,13
RTS0043222,23
RTS0043223,16
RTS0043224,13
RTS0043225,11
RTS0043226,18
RTS0043227,16
RTS0043228,18
RTS0043229,15
RTS0043230,20
RTS0043231,19
RTS0043232,15
RTS0043233,27
RTS0043234,13
RTS0043235,28
RTS0043236,10
RTS0043237,11
RTS0043238,16
RTS0043239,14
RTS0043240,15
RTS0043241,13
RTS0043242,18
RTS0043243,19
RTS0043244,14
RTS0043245,18
RTS0043246,21
RTS0043247,12
RTS0043248,12
RTS0043249,17
RTS0043250,20
RTS0043251,15
RTS0043252,17
RTS0043253,16
RTS0043254,22
RTS0043255,21
RTS0043256,13
RTS0043257,17
RTS0043258,17
RTS0043259,18
RTS0043260,11
RTS0043261,8
RTS0043262,21
RTS0043263,8
RTS0043264,16
RTS0043265,10
RTS0043266,14
RTS0043267,16
RTS0043268,9
RTS0043269,34
RTS0043270,19
RTS0043271,20
RTS0043272,19
RTS0043273,32
RTS0043274,16
RTS0043275,22
RTS0043276,13
RTS0043277,15
RTS0043278,14
RTS0043279,13
RTS0043280,15
RTS0043281,25
RTS0043282,10
RTS0043283,13
RTS0043284,27
RTS0043285,13
RTS0043286,17
RTS0043287,20
RTS0043288,21
RTS0043289,17
RTS0043290,14
RTS0043291,23
RTS0043292,18
RTS0043293,15
RTS0043294,26
RTS0043295,21
RTS0043296,11
RTS0043297,16
RTS0043299,20
RTS0043300,8
RTS0043301,10
RTS0043302,15
RTS0043303,20
RTS0043304,18
RTS0043305,12
RTS0043306,15
RTS0043307,16
RTS0043308,11
RTS0043309,15
RTS0043310,21
RTS0043311,20
RTS0043312,16
RTS0043313,25
RTS0043314,16
RTS0043315,16
RTS0043316,23
RTS0043317,17
RTS0043318,13
RTS0043319,16
RTS0043320,16
RTS0043321,11
RTS0043322,17
RTS0043323,15
RTS0043324,10
RTS0043325,15
RTS0043326,13
RTS0043327,18
RTS0043328,15
RTS0043329,21
RTS0043330,17
RTS0043331,16
RTS0043332,11
RTS0043333,11
RTS0043334,14
RTS0043335,13
RTS0043336,17
RTS0043337,17
RTS0043338,17
RTS0043339,22
RTS0043340,16
RTS0043341,14
RTS0043342,18
RTS0043343,17
RTS0043344,16
RTS0043345,21
RTS0043346,12
RTS0043347,24
RTS0043348,10
RTS0043349,18
RTS0043350,24
RTS0043351,20
RTS0043352,21
RTS0043353,11
RTS0043354,13
RTS0043355,13
RTS0043356,19
RTS0043357,14
RTS0043358,21
RTS0043359,24
RTS0043360,14
RTS0043361,20
RTS0043362,16
RTS0043363,21
RTS0043364,13
RTS0043365,15
RTS0043366,16
RTS0043367,12
RTS0043368,16
RTS0043369,17
RTS0043370,8
RTS0043371,27
RTS0043372,18
RTS0043373,26
RTS0043374,17
RTS0043375,18
RTS0043376,10
RTS0043377,24
RTS0043378,18
RTS0043379,11
RTS0043380,13
RTS0043381,16
RTS0043382,20
RTS0043383,14
RTS0043384,6
RTS0043385,12
RTS0043386,6
RTS0043387,17
RTS0043388,11
RTS0043389,17
RTS0043390,16
RTS0043391,12
RTS0043392,15
RTS0043393,18
RTS0043394,16
RTS0043395,18
RTS0043396,20
RTS0043397,30
RTS0043398,24
RTS0043399,22
RTS0043400,14
RTS0043401,18
RTS0043402,9
RTS0043403,16
RTS0043404,15
RTS0043405,15
RTS0043406,14
RTS0043407,13
RTS0043408,16
RTS0043409,13
RTS0043410,20
RTS0043411,13
RTS0043412,12
RTS0043413,9
RTS0043414,13
RTS0043415,16
RTS0043416,21
RTS0043417,14
RTS0043418,15
RTS0043419,17
RTS0043420,14
RTS0043421,19
RTS0043422,10
RTS0043423,11
RTS0043424,14
RTS0043425,19
RTS0043426,25
RTS0043427,16
RTS0043428,19
RTS0043429,20
RTS0043430,10
RTS0043431,20
RTS0043432,10
RTS0043433,13
RTS0043434,10
RTS0043435,10
RTS0043436,15
RTS0043437,23
RTS0043438,20
RTS0043439,16
RTS0043440,19
RTS0043441,22
RTS0043442,19
RTS0043443,21
RTS0043444,15
RTS0043445,19
RTS0043446,12
RTS0043447,23
RTS0043448,9
RTS0043449,19
RTS0043450,13
RTS0043451,18
RTS0043452,20
RTS0043453,22
RTS0043454,18
RTS0043455,25
RTS0043456,17
RTS0043457,5
RTS0043458,17
RTS0043459,16
RTS0043460,19
RTS0043461,12
RTS0043462,19
RTS0043463,25
RTS0043464,16
RTS0043465,16
RTS0043466,28
RTS0043467,24
RTS0043468,23
RTS0043469,16
RTS0043470,20
RTS0043471,17
RTS0043472,13
RTS0043473,13
RTS0043474,20
RTS0043475,23
RTS0043476,13
RTS0043477,17
RTS0043478,11
RTS0043479,10
RTS0043480,14
RTS0043481,31
RTS0043482,27
RTS0043483,27
RTS0043484,21
RTS0043485,13
RTS0043486,19
RTS0043487,26
RTS0043488,20
RTS0043489,24
RTS0043490,20
RTS0043491,16
RTS0043492,24
RTS0043493,19
RTS0043494,20
RTS0043495,27
RTS0043496,13
RTS0043497,13
RTS0043498,15
RTS0043499,15
RTS0043500,23
RTS0043501,20
RTS0043502,10
RTS0043503,14
RTS0043504,18
RTS0043505,21
RTS0043506,17
RTS0043507,17
RTS0043508,21
RTS0043509,19
RTS0043510,12
RTS0043511,14
RTS0043512,17
RTS0043513,18
RTS0043514,15
RTS0043515,12
RTS0043516,20
RTS0043517,13
RTS0043518,14
RTS0043519,27
RTS0043520,18
RTS0043521,12
RTS0043522,9
RTS0043523,17
RTS0043524,18
RTS0043525,10
RTS0043526,16
RTS0043527,14
RTS0043528,17
RTS0043529,12
RTS0043530,9
RTS0043531,17
RTS0043532,19
RTS0043533,17
RTS0043534,10
RTS0043535,17
RTS0043536,15
RTS0043537,21
RTS0043538,13
RTS0043539,16
RTS0043540,14
RTS0043541,21
RTS0043542,14
RTS0043543,14
RTS0043544,17
RTS0043545,19
RTS0043546,11
RTS0043547,12
RTS0043548,14
RTS0043549,15
RTS0043550,17
RTS0043551,17
RTS0043552,12
RTS0043553,17
RTS0043554,21
RTS0043555,18
RTS0043556,15
RTS0043557,15
RTS0043558,11
RTS0043559,13
RTS0043560,21
RTS0043561,17
RTS0043562,16
RTS0043563,18
RTS0043564,13
RTS0043565,12
RTS0043566,15
RTS0043567,16
RTS0043568,12
RTS0043569,19
RTS0043570,12
RTS0043571,16
RTS0043572,22
RTS0043573,11
RTS0043574,15
RTS0043575,12
RTS0043576,33
RTS0043577,13
RTS0043578,8
RTS0043579,14
RTS0043580,20
RTS0043581,20
RTS0043582,14
RTS0043583,11
RTS0043584,14
RTS0043585,20
RTS0043586,15
RTS0043587,18
RTS0043588,14
RTS0043589,11
RTS0043590,20
RTS0043591,11
RTS0043592,10
RTS0043593,17
RTS0043594,12
RTS0043595,12
RTS0043596,17
RTS0043597,15
RTS0043598,16
RTS0043599,17
RTS0043600,13
RTS0043601,18
RTS0043602,10
RTS0043603,12
RTS0043604,16
RTS0043605,12
RTS0043606,22
RTS0043607,15
RTS0043608,19
RTS0043609,13
RTS0043610,18
RTS0043611,19
RTS0043612,13
RTS0043613,16
RTS0043614,18
RTS0043615,18
RTS0043616,16
RTS0043617,6
RTS0043618,13
RTS0043619,19
RTS0043620,13
RTS0043621,17
RTS0043622,12
RTS0043623,17
RTS0043624,16
RTS0043625,15
RTS0043626,10
RTS0043627,14
RTS0043628,11
RTS0043629,12
RTS0043630,11
RTS0043631,18
RTS0043632,26
RTS0043633,16
RTS0043634,14
RTS0043635,12
RTS0043636,14
RTS0043637,18
RTS0043638,18
RTS0043639,18
RTS0043640,14
RTS0043641,32
RTS0043642,32
RTS0043643,32
RTS0043644,34
RTS0043645,35
RTS0043646,13
RTS0043647,9
RTS0043648,17
RTS0043649,9
RTS0043650,22
RTS0043651,11
RTS0043652,12
RTS0043653,14
RTS0043654,13
RTS0043655,18
RTS0043656,8
RTS0043657,21
RTS0043658,18
RTS0043659,18
RTS0043660,17
RTS0043661,15
RTS0043663,8
RTS0043664,17
RTS0043665,16
RTS0043666,15
RTS0043667,16
RTS0043668,17
RTS0043669,16
RTS0043670,21
RTS0043671,16
RTS0043672,15
RTS0043673,11
RTS0043674,17
RTS0043675,24
RTS0043676,19
RTS0043677,15
RTS0043678,12
RTS0043679,12
RTS0043680,14
RTS0043681,17
RTS0043682,13
RTS0043683,17
RTS0043684,25
RTS0043685,17
RTS0043686,15
RTS0043687,18
RTS0043688,12
RTS0043689,8
RTS0043690,5
RTS0043691,14
RTS0043692,20
RTS0043693,14
RTS0043694,12
RTS0043695,23
RTS0043696,18
RTS0043697,19
RTS0043698,24
RTS0043699,24
RTS0043700,17
RTS0043701,8
RTS0043702,17
RTS0043703,19
RTS0043704,17
RTS0043705,14
RTS0043706,23
RTS0043707,19
RTS0043708,12
RTS0043709,19
RTS0043710,12
RTS0043711,12
RTS0043712,18
RTS0043713,8
RTS0043714,6
RTS0043715,10
RTS0043716,24
RTS0043717,18
RTS0043718,13
RTS0043719,13
RTS0043720,14
RTS0043721,13
RTS0043722,16
RTS0043723,16
RTS0043724,13
RTS0043725,17
RTS0043726,20
RTS0043727,10
RTS0043728,14
RTS0043729,21
RTS0043730,15
RTS0043731,13
RTS0043732,19
RTS0043733,11
RTS0043734,21
RTS0043735,17
RTS0043736,15
RTS0043737,17
RTS0043738,19
RTS0043739,12
RTS0043740,15
RTS0043741,22
RTS0043742,24
RTS0043743,15
RTS0043744,16
RTS0043745,18
RTS0043746,13
RTS0043747,14
RTS0043748,15
RTS0043749,19
RTS0043750,13
RTS0043751,20
RTS0043752,15
RTS0043753,18
RTS0043754,9
RTS0043755,16
RTS0043756,13
RTS0043757,23
RTS0043758,9
RTS0043759,13
RTS0043760,8
RTS0043761,28
RTS0043762,16
RTS0043763,10
RTS0043764,18
RTS0043765,9
RTS0043766,11
RTS0043767,18
RTS0043768,12
RTS0043769,15
RTS0043770,16
RTS0043771,11
RTS0043772,10
RTS0043773,10
RTS0043774,22
RTS0043775,15
RTS0043776,13
RTS0043777,14
RTS0043778,10
RTS0043779,19
RTS0043780,21
RTS0043781,14
RTS0043782,13
RTS0043783,16
RTS0043784,15
RTS0043785,17
RTS0043786,16
RTS0043787,17
RTS0043788,15
RTS0043789,13
RTS0043790,13
RTS0043791,13
RTS0043792,18
RTS0043793,16
RTS0043794,14
RTS0043795,20
RTS0043796,6
RTS0043797,24
RTS0043798,10
RTS0043799,20
RTS0043800,19
RTS0043801,8
RTS0043802,11
RTS0043803,16
RTS0043804,17
RTS0043805,7
RTS0043806,19
RTS0043807,10
RTS0043808,15
RTS0043809,12
RTS0043810,17
RTS0043811,17
RTS0043812,10
RTS0043813,18
RTS0043814,10
RTS0043815,19
RTS0043816,9
RTS0043817,6
RTS0043818,16
RTS0043819,17
RTS0043820,21
RTS0043821,17
RTS0043822,5
RTS0043823,6
RTS0043824,19
RTS0043825,19
RTS0043826,17
RTS0043827,14
RTS0043828,18
RTS0043829,9
RTS0043830,17
RTS0043831,9
RTS0043832,8
RTS0043833,12
RTS0043834,18
RTS0043835,10
RTS0043836,22
RTS0043837,19
RTS0043838,12
RTS0043839,9
RTS0043840,13
RTS0043841,15
RTS0043842,10
RTS0043843,12
RTS0043844,11
RTS0043845,13
RTS0043846,22
RTS0043847,16
RTS0043848,21
RTS0043849,22
RTS0043850,25
RTS0043851,20
RTS0043852,12
RTS0043853,17
RTS0043854,17
RTS0043856,10
RTS0043857,12
RTS0043858,20
RTS0043859,20
RTS0043860,11
RTS0043861,27
RTS0043862,35
RTS0043863,18
RTS0043864,21
RTS0043865,17
RTS0043866,13
RTS0043867,19
RTS0043868,16
RTS0043869,16
RTS0043870,9
RTS0043871,15
RTS0043872,19
RTS0043873,21
RTS0043874,20
RTS0043875,12
RTS0043876,13
RTS0043877,9
RTS0043878,20
RTS0043879,11
RTS0043880,15
RTS0043881,21
RTS0043882,24
RTS0043883,15
RTS0043884,19
RTS0043885,12
RTS0043886,14
RTS0043887,16
RTS0043888,17
RTS0043889,10
RTS0043890,25
RTS0043891,16
RTS0043892,19
RTS0043893,16
RTS0043894,15
RTS0043895,19
RTS0043896,19
RTS0043897,19
RTS0043898,23
RTS0043899,22
RTS0043900,21
RTS0043901,18
RTS0043902,21
RTS0043903,25
RTS0043904,24
RTS0043905,20
RTS0043906,6
RTS0043907,19
RTS0043908,9
RTS0043909,21
RTS0043910,28
RTS0043911,16
RTS0043912,31
RTS0043913,14
RTS0043914,12
RTS0043915,8
RTS0043916,15
RTS0043917,15
RTS0043918,14
RTS0043919,16
RTS0043920,24
RTS0043921,26
RTS0043922,14
RTS0043923,13
RTS0043924,25
RTS0043925,16
RTS0043926,17
RTS0043927,14
RTS0043928,17
RTS0043929,16
RTS0043930,10
RTS0043931,10
RTS0043932,19
RTS0043933,12
RTS0043934,17
RTS0043935,13
RTS0043936,11
RTS0043937,13
RTS0043938,17
RTS0043939,13
RTS0043940,16
RTS0043941,12
RTS0043942,17
RTS0043943,13
RTS0043944,13
RTS0043945,9
RTS0043946,7
RTS0043947,10
RTS0043948,16
RTS0043949,16
RTS0043950,13
RTS0043951,13
RTS0043952,19
RTS0043953,6
RTS0043954,10
RTS0043955,23
RTS0043956,17
RTS0043957,12
RTS0043958,20
RTS0043959,15
RTS0043960,26
RTS0043961,29
RTS0043962,16
RTS0043963,18
RTS0043964,22
RTS0043965,16
RTS0043966,15
RTS0043967,15
RTS0043968,18
RTS0043969,12
RTS0043970,12
RTS0043971,10
RTS0043972,18
RTS0043973,17
RTS0043974,11
RTS0043975,10
RTS0043976,20
RTS0043977,12
RTS0043978,16
RTS0043979,11
RTS0043980,19
RTS0043981,21
RTS0043982,18
RTS0043983,13
RTS0043984,11
RTS0043985,27
RTS0043986,10
RTS0043987,22
RTS0043988,11
RTS0043989,11
RTS0043990,9
RTS0043991,13
RTS0043992,12
RTS0043993,10
RTS0043994,13
RTS0043996,11
RTS0043997,11
RTS0043998,16
RTS0043999,11
RTS0044000,9
RTS0044001,22
RTS0044002,20
RTS0044003,18
RTS0044004,25
RTS0044005,14
RTS0044006,19
RTS0044007,16
RTS0044008,16
RTS0044009,18
RTS0044010,14
RTS0044011,16
RTS0044012,27
RTS0044013,21
RTS0044014,34
RTS0044015,22
RTS0044016,16
RTS0044017,23
RTS0044018,6
RTS0044019,7
RTS0044020,14
RTS0044021,20
RTS0044022,19
RTS0044023,12
RTS0044024,12
RTS0044025,9
RTS0044026,16
RTS0044027,11
RTS0044028,17
RTS0044029,18
RTS0044030,16
RTS0044031,21
RTS0044032,15
RTS0044033,10
RTS0044034,14
RTS0044035,16
RTS0044036,22
RTS0044037,16
RTS0044038,18
RTS0044039,23
RTS0044040,20
RTS0044041,17
RTS0044042,23
RTS0044043,16
RTS0044044,19
RTS0044045,23
RTS0044046,20
RTS0044047,17
RTS0044048,20
RTS0044049,10
RTS0044050,15
RTS0044051,16
RTS0044052,17
RTS0044053,21
RTS0044054,17
RTS0044055,22
RTS0044056,14
RTS0044057,15
RTS0044058,16
RTS0044059,13
RTS0044060,12
RTS0044061,14
RTS0044062,20
RTS0044063,14
RTS0044064,20
RTS0044065,13
RTS0044067,16
RTS0044068,19
RTS0044069,19
RTS0044070,18
RTS0044071,14
RTS0044072,16
RTS0044073,10
RTS0044074,17
RTS0044075,10
RTS0044076,14
RTS0044077,12
RTS0044078,10
RTS0044079,20
RTS0044080,10
RTS0044081,16
RTS0044082,19
RTS0044083,14
RTS0044084,9
RTS0044085,11
RTS0044086,9
RTS0044087,19
RTS0044088,13
RTS0044089,10
RTS0044090,13
RTS0044091,16
RTS0044092,10
RTS0044093,13
RTS0044094,23
RTS0044095,14
RTS0044096,13
RTS0044097,21
RTS0044098,12
RTS0044099,19
RTS0044100,14
RTS0044101,13
RTS0044102,16
RTS0044103,12
RTS0044104,15
RTS0044105,22
RTS0044106,20
RTS0044107,24
RTS0044108,18
RTS0044109,14
RTS0044110,30
RTS0044111,25
RTS0044112,22
RTS0044113,17
RTS0044114,18
RTS0044115,21
RTS0044116,14
RTS0044117,13
RTS0044118,12
RTS0044119,20
RTS0044120,15
RTS0044121,19
RTS0044122,18
RTS0044123,23
RTS0044124,16
RTS0044125,12
RTS0044126,28
RTS0044127,20
RTS0044128,9
RTS0044129,19
RTS0044130,18
RTS0044131,19
RTS0044132,21
RTS0044133,16
RTS0044134,20
RTS0044135,12
RTS0044136,21
RTS0044137,11
RTS0044138,13
RTS0044139,16
RTS0044140,12
RTS0044141,12
RTS0044142,23
RTS0044143,16
RTS0044144,17
RTS0044145,12
RTS0044146,14
RTS0044147,13
RTS0044148,19
RTS0044149,18
RTS0044150,21
RTS0044151,14
RTS0044152,16
RTS0044153,17
RTS0044154,19
RTS0044155,20
RTS0044156,23
RTS0044157,20
RTS0044158,22
RTS0044159,27
RTS0044160,19
RTS0044161,16
RTS0044162,23
RTS0044163,20
RTS0044164,14
RTS0044165,11
RTS0044166,17
RTS0044167,12
RTS0044168,14
RTS0044169,15
RTS0044170,20
RTS0044171,12
RTS0044172,25
RTS0044173,15
RTS0044174,11
RTS0044175,13
RTS0044176,21
RTS0044177,22
RTS0044178,18
RTS0044180,13
RTS0044181,15
RTS0044182,14
RTS0044183,15
RTS0044184,15
RTS0044185,14
RTS0044186,19
RTS0044187,17
RTS0044188,17
RTS0044189,13
RTS0044190,16
RTS0044191,26
RTS0044192,16
RTS0044193,18
RTS0044194,18
RTS0044195,14
RTS0044196,22
RTS0044197,13
RTS0044198,13
RTS0044199,16
RTS0044200,19
RTS0044206,11
RTS0044207,24
RTS0044208,18
RTS0044209,10
RTS0044210,18
RTS0044211,17
RTS0044212,20
RTS0044213,15
RTS0044214,20
RTS0044215,16
RTS0044216,16
RTS0044217,28
RTS0044218,23
RTS0044219,17
RTS0044220,13
RTS0044221,21
RTS0044222,15
RTS0044223,20
RTS0044224,18
RTS0044225,15
RTS0044226,13
RTS0044227,16
RTS0044228,20
RTS0044229,16
RTS0044230,7
RTS0044231,13
RTS0044232,13
RTS0044233,23
RTS0044234,14
RTS0044235,19
RTS0044236,18
RTS0044237,17
RTS0044238,21
RTS0044239,17
RTS0044240,19
RTS0044241,12
RTS0044242,12
RTS0044243,14
RTS0044244,17
RTS0044245,9
RTS0044246,18
RTS0044247,13
RTS0044248,19
RTS0044249,13
RTS0044250,13
RTS0044251,13
RTS0044252,14
RTS0044253,15
RTS0044254,15
RTS0044255,21
RTS0044256,12
RTS0044257,22
RTS0044258,27
RTS0044259,20
RTS0044260,11
RTS0044261,18
RTS0044262,21
RTS0044263,19
RTS0044264,20
RTS0044265,17
RTS0044266,16
RTS0044267,15
RTS0044268,11
RTS0044269,15
RTS0044270,19
RTS0044271,12
RTS0044272,17
RTS0044273,18
RTS0044274,21
RTS0044275,19
RTS0044276,13
RTS0044277,21
RTS0044278,10
RTS0044279,11
RTS0044280,15
RTS0044281,20
RTS0044282,12
RTS0044283,24
RTS0044284,12
RTS0044285,13
RTS0044286,14
RTS0044287,18
RTS0044288,13
RTS0044289,18
RTS0044290,17
RTS0044291,17
RTS0044292,26
RTS0044293,13
RTS0044294,18
RTS0044295,13
RTS0044296,17
RTS0044297,12
RTS0044298,18
RTS0044299,21
RTS0044300,18
RTS0044301,27
RTS0044302,15
RTS0044303,18
RTS0044304,27
RTS0044305,13
RTS0044306,18
RTS0044307,14
RTS0044308,23
RTS0044309,24
RTS0044310,10
RTS0044311,15
RTS0044312,24
RTS0044313,14
RTS0044314,15
RTS0044315,18
RTS0044316,15
RTS0044317,19
RTS0044318,17
RTS0044319,18
RTS0044320,12
RTS0044321,16
RTS0044322,14
RTS0044323,24
RTS0044324,12
RTS0044325,16
RTS0044326,14
RTS0044327,11
RTS0044328,14
RTS0044329,21
RTS0044330,12
RTS0044331,37
RTS0044332,28
RTS0044333,25
RTS0044334,29
RTS0044335,36
RTS0044336,19
RTS0044337,17
RTS0044338,20
RTS0044339,18
RTS0044340,11
RTS0044341,18
RTS0044342,14
RTS0044343,17
RTS0044344,14
RTS0044345,20
RTS0044346,20
RTS0044347,29
RTS0044348,37
RTS0044349,33
RTS0044350,45
RTS0044351,14
RTS0044352,16
RTS0044353,26
RTS0044354,17
RTS0044355,10
RTS0044356,20
RTS0044357,21
RTS0044358,12
RTS0044359,17
RTS0044360,13
RTS0044361,14
RTS0044362,19
RTS0044363,22
RTS0044364,21
RTS0044365,18
RTS0044366,33
RTS0044367,19
RTS0044368,23
RTS0044369,16
RTS0044370,27
RTS0044371,20
RTS0044372,13
RTS0044373,18
RTS0044374,19
RTS0044375,15
RTS0044376,16
RTS0044377,11
RTS0044378,11
RTS0044379,18
RTS0044380,24
RTS0044381,24
RTS0044382,9
RTS0044383,22
RTS0044384,15
RTS0044385,21
RTS0044386,21
RTS0044387,17
RTS0044388,16
RTS0044389,9
RTS0044390,18
RTS0044391,34
RTS0044392,47
RTS0044393,26
RTS0044394,31
RTS0044395,25
RTS0044396,20
RTS0044397,23
RTS0044399,18
RTS0044400,10
RTS0044401,13
RTS0044402,13
RTS0044403,16
RTS0044404,13
RTS0044405,15
RTS0044406,15
RTS0044407,15
RTS0044408,16
RTS0044409,25
RTS0044410,13
RTS0044411,26
RTS0044412,10
RTS0044413,16
RTS0044414,14
RTS0044415,19
RTS0044416,18
RTS0044417,17
RTS0044418,27
RTS0044419,16
RTS0044420,27
RTS0044421,15
RTS0044422,10
RTS0044423,18
RTS0044424,23
RTS0044425,17
RTS0044426,19
RTS0044427,15
RTS0044428,8
RTS0044429,23
RTS0044430,15
RTS0044431,27
RTS0044432,33
RTS0044433,16
RTS0044434,21
RTS0044435,32
RTS0044436,9
RTS0044437,18
RTS0044438,19
RTS0044439,17
RTS0044440,18
RTS0044441,23
RTS0044442,18
RTS0044443,17
RTS0044444,11
RTS0044445,24
RTS0044446,25
RTS0044447,24
RTS0044448,17
RTS0044449,14
RTS0044450,17
RTS0044451,14
RTS0044452,21
RTS0044453,13
RTS0044454,27
RTS0044455,13
RTS0044456,14
RTS0044457,21
RTS0044458,17
RTS0044459,16
RTS0044460,11
RTS0044461,13
RTS0044462,23
RTS0044463,13
RTS0044464,11
RTS0044465,17
RTS0044466,26
RTS0044467,27
RTS0044468,18
RTS0044469,29
RTS0044470,14
RTS0044471,12
RTS0044472,19
RTS0044473,19
RTS0044474,20
RTS0044475,22
RTS0044476,28
RTS0044477,13
RTS0044478,18
RTS0044479,23
RTS0044480,18
RTS0044481,39
RTS0044482,37
RTS0044483,21
RTS0044484,18
RTS0044485,34
RTS0044486,24
RTS0044487,18
RTS0044488,15
RTS0044489,14
RTS0044490,16
RTS0044491,21
RTS0044492,15
RTS0044493,15
RTS0044494,18
RTS0044495,18
RTS0044496,23
RTS0044497,28
RTS0044498,21
RTS0044499,23
RTS0044500,31
RTS0044501,21
RTS0044502,31
RTS0044503,23
RTS0044504,18
RTS0044505,12
RTS0044506,25
RTS0044507,11
RTS0044508,22
RTS0044509,30
RTS0044510,17
RTS0044511,14
RTS0044512,21
RTS0044513,15
RTS0044514,14
RTS0044515,24
RTS0044516,19
RTS0044517,22
RTS0044518,23
RTS0044519,14
RTS0044520,19
RTS0044521,17
RTS0044522,16
RTS0044523,24
RTS0044524,13
RTS0044525,21
RTS0044526,15
RTS0044527,12
RTS0044528,18
RTS0044529,16
RTS0044530,13
RTS0044531,18
RTS0044532,16
RTS0044533,11
RTS0044534,10
RTS0044535,20
RTS0044536,17
RTS0044537,20
RTS0044538,22
RTS0044539,18
RTS0044540,12
RTS0044541,16
RTS0044542,16
RTS0044543,24
RTS0044544,18
RTS0044545,15
RTS0044546,20
RTS0044547,13
RTS0044548,13
RTS0044549,19
RTS0044550,24
RTS0044551,18
RTS0044552,19
RTS0044553,15
RTS0044554,13
RTS0044555,10
RTS0044556,16
RTS0044557,18
RTS0044558,12
RTS0044559,14
RTS0044560,20
RTS0044561,17
RTS0044562,12
RTS0044563,20
RTS0044564,20
RTS0044565,16
RTS0044566,21
RTS0044567,14
RTS0044568,19
RTS0044569,9
RTS0044570,18
RTS0044571,7
RTS0044572,11
RTS0044573,12
RTS0044574,11
RTS0044575,8
RTS0044576,19
RTS0044577,7
RTS0044578,23
RTS0044579,12
RTS0044580,10
RTS0044581,13
RTS0044582,17
RTS0044583,13
RTS0044584,14
RTS0044585,8
RTS0044586,12
RTS0044587,10
RTS0044588,16
RTS0044589,20
RTS0044590,16
RTS0044591,8
RTS0044592,18
RTS0044593,18
RTS0044594,22
RTS0044595,13
RTS0044596,11
RTS0044597,16
RTS0044598,11
RTS0044599,12
RTS0044600,10
RTS0044601,14
RTS0044602,9
RTS0044603,10
RTS0044604,18
RTS0044605,20
RTS0044606,14
RTS0044607,16
RTS0044608,8
RTS0044609,24
RTS0044610,17
RTS0044611,18
RTS0044612,13
RTS0044613,16
RTS0044614,16
RTS0044615,12
RTS0044616,14
RTS0044617,8
RTS0044618,12
RTS0044619,12
RTS0044620,19
RTS0044621,23
RTS0044622,28
RTS0044623,24
RTS0044624,9
RTS0044625,5
RTS0044626,15
RTS0044627,9
RTS0044628,11
RTS0044629,12
RTS0044630,17
RTS0044631,11
RTS0044632,16
RTS0044633,14
RTS0044634,14
RTS0044635,19
RTS0044636,13
RTS0044637,13
RTS0044638,39
RTS0044639,17
RTS0044640,18
RTS0044641,11
RTS0044642,20
RTS0044643,8
RTS0044644,13
RTS0044645,10
RTS0044646,14
RTS0044647,15
RTS0044648,13
RTS0044649,29
RTS0044650,18
RTS0044651,13
RTS0044652,19
RTS0044653,11
RTS0044654,23
RTS0044655,10
RTS0044656,18
RTS0044657,16
RTS0044658,22
RTS0044659,16
RTS0044660,17
RTS0044661,19
RTS0044662,19
RTS0044663,10
RTS0044664,26
RTS0044665,25
RTS0044666,15
RTS0044667,11
RTS0044668,13
RTS0044669,20
RTS0044670,13
RTS0044671,17
RTS0044672,13
RTS0044673,17
RTS0044674,20
RTS0044675,23
RTS0044676,13
RTS0044677,22
RTS0044678,8
RTS0044679,19
RTS0044680,17
RTS0044681,12
RTS0044682,24
RTS0044683,18
RTS0044684,13
RTS0044685,16
RTS0044686,25
RTS0044687,22
RTS0044688,33
RTS0044689,29
RTS0044690,27
RTS0044691,18
RTS0044692,19
RTS0044693,15
RTS0044694,10
RTS0044695,11
RTS0044696,17
RTS0044697,15
RTS0044698,9
RTS0044699,11
RTS0044700,14
RTS0044701,15
RTS0044702,16
RTS0044703,14
RTS0044704,18
RTS0044705,20
RTS0044706,12
RTS0044707,16
RTS0044708,11
RTS0044709,17
RTS0044710,16
RTS0044711,14
RTS0044712,20
RTS0044714,19
RTS0044715,7
RTS0044716,30
RTS0044717,17
RTS0044718,23
RTS0044719,19
RTS0044720,18
RTS0044721,17
RTS0044722,13
RTS0044723,11
RTS0044724,17
RTS0044725,21
RTS0044726,27
RTS0044727,29
RTS0044728,19
RTS0044729,18
RTS0044730,22
RTS0044731,15
RTS0044732,15
RTS0044733,20
RTS0044734,14
RTS0044735,20
RTS0044736,20
RTS0044737,14
RTS0044738,7
RTS0044739,14
RTS0044740,14
RTS0044741,17
RTS0044742,8
RTS0044743,16
RTS0044744,18
RTS0044745,12
RTS0044746,25
RTS0044747,14
RTS0044748,15
RTS0044749,12
RTS0044750,19
RTS0044751,13
RTS0044752,18
RTS0044753,25
RTS0044754,14
RTS0044755,20
RTS0044756,21
RTS0044757,12
RTS0044758,20
RTS0044759,16
RTS0044760,12
RTS0044761,24
RTS0044762,12
RTS0044763,13
RTS0044764,5
RTS0044765,12
RTS0044766,15
RTS0044767,15
RTS0044768,10
RTS0044769,14
RTS0044770,9
RTS0044771,10
RTS0044772,13
RTS0044773,26
RTS0044774,11
RTS0044775,22
RTS0044776,14
RTS0044777,14
RTS0044778,20
RTS0044779,17
RTS0044780,13
RTS0044781,20
RTS0044782,20
RTS0044783,21
RTS0044784,14
RTS0044785,13
RTS0044786,19
RTS0044787,17
RTS0044788,16
RTS0044789,21
RTS0044790,15
RTS0044791,14
RTS0044792,29
RTS0044793,19
RTS0044794,9
RTS0044795,16
RTS0044796,15
RTS0044797,20
RTS0044798,11
RTS0044799,17
RTS0044800,14
RTS0044801,20
RTS0044802,19
RTS0044803,12
RTS0044804,12
RTS0044805,26
RTS0044806,19
RTS0044807,17
RTS0044808,13
RTS0044809,15
RTS0044810,16
RTS0044811,16
RTS0044812,21
RTS0044813,23
RTS0044814,29
RTS0044815,11
RTS0044816,15
RTS0044817,17
RTS0044818,20
RTS0044819,8
RTS0044820,13
RTS0044821,18
RTS0044822,22
RTS0044823,17
RTS0044824,22
RTS0044825,14
RTS0044826,18
RTS0044827,24
RTS0044828,16
RTS0044829,16
RTS0044830,18
RTS0044831,11
RTS0044832,24
RTS0044833,23
RTS0044834,18
RTS0044835,23
RTS0044836,15
RTS0044837,9
RTS0044838,25
RTS0044839,14
RTS0044840,17
RTS0044841,20
RTS0044842,9
RTS0044843,14
RTS0044844,18
RTS0044845,15
RTS0044846,15
RTS0044847,13
RTS0044848,23
RTS0044849,21
RTS0044850,19
RTS0044851,18
RTS0044852,24
RTS0044853,12
RTS0044854,10
RTS0044855,17
RTS0044856,21
RTS0044857,15
RTS0044858,15
RTS0044859,16
RTS0044860,14
RTS0044861,23
RTS0044862,20
RTS0044863,18
RTS0044864,8
RTS0044865,9
RTS0044866,18
RTS0044867,17
RTS0044868,13
RTS0044869,14
RTS0044870,21
RTS0044871,20
RTS0044872,14
RTS0044873,14
RTS0044874,16
RTS0044875,14
RTS0044876,14
RTS0044877,17
RTS0044878,15
RTS0044879,25
RTS0044880,29
RTS0044881,15
RTS0044882,6
RTS0044883,19
RTS0044884,20
RTS0044885,17
RTS0044886,13
RTS0044887,16
RTS0044888,13
RTS0044889,10
RTS0044890,19
RTS0044891,11
RTS0044892,19
RTS0044893,18
RTS0044894,14
RTS0044895,14
RTS0044896,16
RTS0044897,22
RTS0044898,21
RTS0044899,24
RTS0044900,19
RTS0044901,13
RTS0044902,15
RTS0044903,24
RTS0044904,13
RTS0044905,22
RTS0044906,38
RTS0044907,21
RTS0044908,22
RTS0044909,31
RTS0044910,17
RTS0044911,22
RTS0044912,17
RTS0044913,15
RTS0044914,23
RTS0044915,12
RTS0044916,7
RTS0044917,17
RTS0044918,16
RTS0044919,21
RTS0044920,18
RTS0044921,12
RTS0044922,18
RTS0044923,21
RTS0044924,15
RTS0044925,12
RTS0044926,18
RTS0044927,14
RTS0044928,14
RTS0044929,19
RTS0044930,22
RTS0044931,24
RTS0044932,17
RTS0044933,14
RTS0044934,12
RTS0044935,9
RTS0044936,15
RTS0044937,12
RTS0044938,14
RTS0044939,21
RTS0044940,16
RTS0044941,18
RTS0044942,13
RTS0044943,14
RTS0044944,12
RTS0044945,12
RTS0044946,14
RTS0044947,15
RTS0044948,12
RTS0044949,14
RTS0044950,11
RTS0044951,13
RTS0044952,11
RTS0044953,15
RTS0044954,17
RTS0044955,12
RTS0044956,19
RTS0044957,18
RTS0044958,16
RTS0044959,19
RTS0044960,17
RTS0044961,16
RTS0044962,10
RTS0044963,6
RTS0044964,7
RTS0044965,25
RTS0044966,10
RTS0044967,19
RTS0044968,17
RTS0044969,20
RTS0044970,17
RTS0044971,16
RTS0044972,11
RTS0044973,17
RTS0044974,17
RTS0044975,13
RTS0044976,15
RTS0044977,15
RTS0044978,15
RTS0044979,14
RTS0044980,20
RTS0044981,13
RTS0044982,20
RTS0044983,18
RTS0044984,15
RTS0044985,19
RTS0044986,18
RTS0044987,12
RTS0044988,16
RTS0044989,14
RTS0044990,20
RTS0044991,10
RTS0044992,15
RTS0044993,10
RTS0044994,10
RTS0044995,15
RTS0044996,20
RTS0044997,16
RTS0044998,14
RTS0044999,12
RTS0045000,13
RTS0045001,19
RTS0045002,18
RTS0045003,9
RTS0045004,18
RTS0045005,17
RTS0045006,14
RTS0045007,28
RTS0045008,21
RTS0045009,15
RTS0045010,13
RTS0045011,20
RTS0045012,17
RTS0045013,15
RTS0045014,13
RTS0045015,15
RTS0045016,17
RTS0045017,20
RTS0045018,24
RTS0045019,22
RTS0045020,11
RTS0045021,9
RTS0045022,10
RTS0045023,12
RTS0045024,15
RTS0045025,16
RTS0045026,22
RTS0045027,9
RTS0045028,14
RTS0045029,17
RTS0045030,20
RTS0045031,16
RTS0045032,8
RTS0045033,25
RTS0045034,11
RTS0045035,10
RTS0045036,15
RTS0045038,16
RTS0045039,15
RTS0045040,21
RTS0045041,21
RTS0045042,16
RTS0045043,6
RTS0045044,17
RTS0045045,17
RTS0045046,19
RTS0045047,15
RTS0045048,12
RTS0045049,13
RTS0045050,13
RTS0045051,14
RTS0045052,11
RTS0045053,14
RTS0045054,8
RTS0045055,21
RTS0045056,25
RTS0045057,22
RTS0045058,18
RTS0045059,13
RTS0045060,32
RTS0045061,19
RTS0045063,16
RTS0045064,14
RTS0045065,12
RTS0045066,22
RTS0045067,29
RTS0045068,20
RTS0045069,19
RTS0045070,25
RTS0045071,13
RTS0045072,11
RTS0045073,23
RTS0045074,17
RTS0045075,18
RTS0045076,18
RTS0045077,13
RTS0045078,16
RTS0045079,21
RTS0045080,14
RTS0045081,17
RTS0045082,16
RTS0045083,24
RTS0045084,14
RTS0045085,14
RTS0045086,9
RTS0045087,17
RTS0045088,11
RTS0045089,15
RTS0045090,20
RTS0045091,8
RTS0045092,18
RTS0045093,11
RTS0045094,24
RTS0045095,26
RTS0045096,24
RTS0045097,11
RTS0045098,21
RTS0045099,11
RTS0045100,9
RTS0045101,19
RTS0045102,16
RTS0045103,19
RTS0045104,12
RTS0045105,16
RTS0045106,18
RTS0045107,12
RTS0045108,12
RTS0045109,18
RTS0045110,18
RTS0045111,19
RTS0045112,26
RTS0045113,15
RTS0045114,17
RTS0045115,11
RTS0045116,12
RTS0045117,22
RTS0045118,11
RTS0045119,21
RTS0045120,15
RTS0045121,25
RTS0045122,9
RTS0045123,21
RTS0045124,15
RTS0045125,18
RTS0045126,17
RTS0045127,24
RTS0045128,8
RTS0045129,19
RTS0045130,18
RTS0045131,20
RTS0045132,14
RTS0045133,23
RTS0045134,15
RTS0045135,17
RTS0045136,18
RTS0045137,15
RTS0045138,12
RTS0045139,14
RTS0045140,18
RTS0045141,11
RTS0045142,14
RTS0045143,13
RTS0045144,12
RTS0045145,10
RTS0045146,17
RTS0045147,21
RTS0045148,20
RTS0045149,11
RTS0045150,9
RTS0045151,14
RTS0045152,14
RTS0045153,18
RTS0045154,14
RTS0045155,14
RTS0045156,19
RTS0045157,15
RTS0045158,8
RTS0045159,17
RTS0045160,34
RTS0045161,15
RTS0045162,12
RTS0045163,20
RTS0045164,20
RTS0045165,19
RTS0045166,16
RTS0045167,15
RTS0045168,15
RTS0045169,19
RTS0045170,18
RTS0045171,23
RTS0045172,12
RTS0045173,18
RTS0045174,21
RTS0045175,17
RTS0045176,18
RTS0045177,21
RTS0045178,10
RTS0045179,18
RTS0045180,16
RTS0045181,12
RTS0045182,14
RTS0045183,17
RTS0045184,17
RTS0045185,15
RTS0045186,22
RTS0045187,28
RTS0045188,16
RTS0045189,23
RTS0045190,24
RTS0045191,23
RTS0045192,15
RTS0045193,14
RTS0045194,18
RTS0045195,13
RTS0045196,20
RTS0045197,11
RTS0045198,18
RTS0045199,11
RTS0045200,17
RTS0045201,17
RTS0045202,10
RTS0045203,17
RTS0045204,14
RTS0045205,11
RTS0045206,16
RTS0045207,13
RTS0045208,12
RTS0045209,17
RTS0045210,14
RTS0045211,14
RTS0045212,19
RTS0045213,21
RTS0045214,15
RTS0045215,13
RTS0045216,26
RTS0045217,19
RTS0045218,13
RTS0045219,19
RTS0045220,24
RTS0045221,10
RTS0045222,19
RTS0045223,22
RTS0045224,12
RTS0045225,20
RTS0045226,59
RTS0045227,39
RTS0045228,84
RTS0045229,33
RTS0045230,37
RTS0045231,13
RTS0045232,21
RTS0045233,23
RTS0045234,18
RTS0045235,15
RTS0045236,30
RTS0045237,21
RTS0045238,19
RTS0045239,23
RTS0045240,19
RTS0045241,16
RTS0045242,26
RTS0045243,19
RTS0045244,26
RTS0045245,11
RTS0045246,18
RTS0045247,15
RTS0045248,14
RTS0045249,13
RTS0045250,20
RTS0045251,20
RTS0045252,10
RTS0045253,22
RTS0045254,21
RTS0045255,18
RTS0045256,17
RTS0045257,27
RTS0045258,17
RTS0045259,25
RTS0045260,8
RTS0045261,19
RTS0045262,20
RTS0045263,14
RTS0045264,22
RTS0045265,17
RTS0045266,16
RTS0045267,21
RTS0045268,21
RTS0045269,28
RTS0045270,22
RTS0045271,13
RTS0045272,13
RTS0045273,11
RTS0045274,19
RTS0045275,15
RTS0045276,14
RTS0045277,19
RTS0045278,24
RTS0045279,15
RTS0045280,10
RTS0045281,17
RTS0045282,23
RTS0045283,30
RTS0045284,13
RTS0045285,28
RTS0045286,22
RTS0045287,17
RTS0045288,19
RTS0045289,10
RTS0045290,22
RTS0045291,23
RTS0045292,18
RTS0045293,7
RTS0045294,10
RTS0045295,16
RTS0045296,23
RTS0045297,16
RTS0045298,15
RTS0045299,13
RTS0045300,13
RTS0045301,21
RTS0045302,19
RTS0045303,20
RTS0045304,14
RTS0045305,26
RTS0045306,13
RTS0045307,11
RTS0045308,15
RTS0045309,12
RTS0045310,24
RTS0045311,7
RTS0045312,10
RTS0045313,16
RTS0045314,12
RTS0045315,11
RTS0045316,16
RTS0045317,10
RTS0045318,12
RTS0045319,15
RTS0045320,18
RTS0045321,17
RTS0045322,21
RTS0045323,15
RTS0045324,14
RTS0045325,12
RTS0045326,12
RTS0045327,26
RTS0045328,14
RTS0045329,13
RTS0045330,25
RTS0045331,18
RTS0045332,14
RTS0045333,18
RTS0045334,24
RTS0045335,11
RTS0045336,15
RTS0045337,10
RTS0045338,18
RTS0045339,31
RTS0045340,17
RTS0045341,15
RTS0045342,18
RTS0045343,15
RTS0045344,12
RTS0045345,11
RTS0045346,13
RTS0045347,13
RTS0045348,19
RTS0045349,12
RTS0045350,20
RTS0045351,15
RTS0045352,10
RTS0045353,13
RTS0045354,18
RTS0045355,7
RTS0045356,20
RTS0045357,15
RTS0045358,22
RTS0045359,6
RTS0045360,15
RTS0045361,13
RTS0045362,14
RTS0045363,13
RTS0045364,16
RTS0045365,13
RTS0045366,15
RTS0045367,19
RTS0045368,10
RTS0045369,13
RTS0045370,13
RTS0045371,19
RTS0045372,13
RTS0045373,21
RTS0045374,23
RTS0045375,22
RTS0045376,18
RTS0045377,18
RTS0045378,12
RTS0045379,13
RTS0045380,7
RTS0045381,23
RTS0045382,14
RTS0045383,12
RTS0045384,11
RTS0045385,17
RTS0045386,17
RTS0045387,13
RTS0045388,9
RTS0045389,5
RTS0045390,8
RTS0045391,18
RTS0045392,22
RTS0045393,13
RTS0045394,14
RTS0045395,12
RTS0045396,25
RTS0045397,13
RTS0045398,20
RTS0045399,21
RTS0045400,8
RTS0045401,18
RTS0045402,12
RTS0045403,9
RTS0045404,22
RTS0045405,8
RTS0045406,17
RTS0045407,27
RTS0045408,15
RTS0045409,27
RTS0045410,26
RTS0045411,30
RTS0045412,32
RTS0045413,26
RTS0045414,28
RTS0045415,24
RTS0045416,12
RTS0045417,9
RTS0045418,14
RTS0045419,16
RTS0045420,18
RTS0045421,340
RTS0045422,422
RTS0045423,202
RTS0045424,413
RTS0045425,188
RTS0045426,13
RTS0045427,15
RTS0045428,15
RTS0045429,13
RTS0045430,12
RTS0045431,15
RTS0045432,8
RTS0045433,21
RTS0045434,17
RTS0045435,15
RTS0045436,22
RTS0045437,21
RTS0045438,23
RTS0045439,28
RTS0045440,20
RTS0045441,21
RTS0045442,13
RTS0045443,17
RTS0045444,7
RTS0045445,12
RTS0045446,27
RTS0045447,34
RTS0045448,16
RTS0045449,16
RTS0045450,20
RTS0045451,66
RTS0045452,32
RTS0045453,25
RTS0045454,29
RTS0045455,45
RTS0045456,10
RTS0045457,21
RTS0045458,10
RTS0045459,12
RTS0045460,12
RTS0045461,9
RTS0045462,10
RTS0045463,13
RTS0045464,9
RTS0045465,11
RTS0045466,13
RTS0045467,20
RTS0045468,7
RTS0045469,15
RTS0045470,19
RTS0045471,10
RTS0045472,20
RTS0045473,6
RTS0045474,15
RTS0045475,13
RTS0045476,17
RTS0045477,31
RTS0045478,20
RTS0045479,36
RTS0045480,42
RTS0045481,24
RTS0045482,20
RTS0045483,12
RTS0045484,13
RTS0045485,30
RTS0045486,7
RTS0045487,21
RTS0045488,14
RTS0045489,17
RTS0045490,18
RTS0045491,41
RTS0045492,58
RTS0045493,35
RTS0045494,23
RTS0045495,19
RTS0045496,15
RTS0045497,16
RTS0045498,17
RTS0045499,32
RTS0045500,29
RTS0045501,64
RTS0045502,70
RTS0045503,61
RTS0045504,40
RTS0045505,40
RTS0045506,879
RTS0045507,1145
RTS0045508,802
RTS0045509,1218
RTS0045510,848
RTS0045511,19
RTS0045512,21
RTS0045513,21
RTS0045514,18
RTS0045515,16
RTS0045516,9
RTS0045517,13
RTS0045518,11
RTS0045519,13
RTS0045520,14
RTS0045521,29
RTS0045522,22
RTS0045523,24
RTS0045524,17
RTS0045525,22
RTS0045526,42
RTS0045527,20
RTS0045528,32
RTS0045529,22
RTS0045530,35
RTS0045531,15
RTS0045532,16
RTS0045533,16
RTS0045534,15
RTS0045535,17
RTS0045536,15
RTS0045537,32
RTS0045538,16
RTS0045539,28
RTS0045540,27
RTS0045541,15
RTS0045542,10
RTS0045543,27
RTS0045544,8
RTS0045545,18
RTS0045546,19
RTS0045547,27
RTS0045548,12
RTS0045549,16
RTS0045550,7
RTS0045551,16
RTS0045552,12
RTS0045553,14
RTS0045554,17
RTS0045555,16
RTS0045556,22
RTS0045557,12
RTS0045558,26
RTS0045559,17
RTS0045560,26
RTS0045561,22
RTS0045562,17
RTS0045563,11
RTS0045564,22
RTS0045565,17
RTS0045566,16
RTS0045567,20
RTS0045568,13
RTS0045569,17
RTS0045570,11
RTS0045571,12
RTS0045572,10
RTS0045573,7
RTS0045574,9
RTS0045575,15
RTS0045576,10
RTS0045577,19
RTS0045578,15
RTS0045579,11
RTS0045580,11
RTS0045581,19
RTS0045582,15
RTS0045583,23
RTS0045584,21
RTS0045585,19
RTS0045586,12
RTS0045587,17
RTS0045588,23
RTS0045589,16
RTS0045590,23
RTS0045592,60
RTS0045593,67
RTS0045594,43
RTS0045595,53
RTS0045596,19
RTS0045597,33
RTS0045598,33
RTS0045599,33
RTS0045600,25
RTS0045601,19
RTS0045602,13
RTS0045603,19
RTS0045604,19
RTS0045606,16
RTS0045607,15
RTS0045608,11
RTS0045609,6
RTS0045610,12
RTS0045611,16
RTS0045612,8
RTS0045613,15
RTS0045614,9
RTS0045615,12
RTS0045616,8
RTS0045617,14
RTS0045618,16
RTS0045619,9
RTS0045620,17
RTS0045621,15
RTS0045622,18
RTS0045623,20
RTS0045624,13
RTS0045625,19
RTS0045626,5
RTS0045627,18
RTS0045628,18
RTS0045629,19
RTS0045630,11
RTS0045631,13
RTS0045632,8
RTS0045633,14
RTS0045634,12
RTS0045635,16
RTS0045636,12
RTS0045637,8
RTS0045638,18
RTS0045639,27
RTS0045640,17
RTS0045641,13
RTS0045642,9
RTS0045643,14
RTS0045644,16
RTS0045645,10
RTS0045646,16
RTS0045647,10
RTS0045648,22
RTS0045649,15
RTS0045650,16
RTS0045651,11
RTS0045652,13
RTS0045653,20
RTS0045654,13
RTS0045655,13
RTS0045656,18
RTS0045657,25
RTS0045658,27
RTS0045659,19
RTS0045660,23
RTS0045661,41
RTS0045662,36
RTS0045663,35
RTS0045664,40
RTS0045665,47
RTS0045666,15
RTS0045667,15
RTS0045668,16
RTS0045669,17
RTS0045670,14
RTS0045671,21
RTS0045672,16
RTS0045673,9
RTS0045674,16
RTS0045675,22
RTS0045676,39
RTS0045677,43
RTS0045678,39
RTS0045679,26
RTS0045680,33
RTS0045681,11
RTS0045682,21
RTS0045683,12
RTS0045684,8
RTS0045685,10
RTS0045687,23
RTS0045688,16
RTS0045689,14
RTS0045690,15
RTS0045691,14
RTS0045692,17
RTS0045693,23
RTS0045694,13
RTS0045695,14
RTS0045696,18
RTS0045697,10
RTS0045698,16
RTS0045699,16
RTS0045700,14
RTS0045701,12
RTS0045702,12
RTS0045703,11
RTS0045704,24
RTS0045705,12
RTS0045706,17
RTS0045707,14
RTS0045708,13
RTS0045709,14
RTS0045710,19
RTS0045711,14
RTS0045712,19
RTS0045713,12
RTS0045714,21
RTS0045715,14
RTS0045716,20
RTS0045717,16
RTS0045718,12
RTS0045719,18
RTS0045720,19
RTS0045721,21
RTS0045722,21
RTS0045723,18
RTS0045724,19
RTS0045725,17
RTS0045726,12
RTS0045727,13
RTS0045728,17
RTS0045729,7
RTS0045730,19
RTS0045731,18
RTS0045732,22
RTS0045733,15
RTS0045734,22
RTS0045735,11
RTS0045736,42
RTS0045737,69
RTS0045738,63
RTS0045739,76
RTS0045740,52
RTS0045741,26
RTS0045742,17
RTS0045743,20
RTS0045744,31
RTS0045745,23
RTS0045746,29
RTS0045747,29
RTS0045748,30
RTS0045749,16
RTS0045750,15
RTS0045751,26
RTS0045752,20
RTS0045753,22
RTS0045754,16
RTS0045755,20
RTS0045756,25
RTS0045757,24
RTS0045758,24
RTS0045759,20
RTS0045760,18
RTS0045761,19
RTS0045762,7
RTS0045763,13
RTS0045764,19
RTS0045765,7
RTS0045766,13
RTS0045767,15
RTS0045768,16
RTS0045769,17
RTS0045770,9
RTS0045771,14
RTS0045772,16
RTS0045773,25
RTS0045774,19
RTS0045775,16
RTS0045776,23
RTS0045777,13
RTS0045778,15
RTS0045779,14
RTS0045780,13
RTS0045781,14
RTS0045782,12
RTS0045783,11
RTS0045784,22
RTS0045785,22
RTS0045786,13
RTS0045787,15
RTS0045788,18
RTS0045789,11
RTS0045790,18
RTS0045791,11
RTS0045792,16
RTS0045793,16
RTS0045794,12
RTS0045795,9
RTS0045796,14
RTS0045797,7
RTS0045798,8
RTS0045799,12
RTS0045800,11
RTS0045801,9
RTS0045802,19
RTS0045803,12
RTS0045804,14
RTS0045805,14
RTS0045806,26
RTS0045807,15
RTS0045808,16
RTS0045809,13
RTS0045810,16
RTS0045811,16
RTS0045812,16
RTS0045813,13
RTS0045814,18
RTS0045815,17
RTS0045816,16
RTS0045817,13
RTS0045818,18
RTS0045819,18
RTS0045820,18
RTS0045821,28
RTS0045822,27
RTS0045823,16
RTS0045824,29
RTS0045825,24
RTS0045826,27
RTS0045827,49
RTS0045828,15
RTS0045829,40
RTS0045830,36
RTS0045831,10
RTS0045832,15
RTS0045833,11
RTS0045834,19
RTS0045835,15
RTS0045836,45
RTS0045837,35
RTS0045838,25
RTS0045840,21
RTS0045841,30
RTS0045842,17
RTS0045843,22
RTS0045844,14
RTS0045845,17
RTS0045846,119
RTS0045848,32
RTS0045849,156
RTS0045851,15
RTS0045852,10
RTS0045853,18
RTS0045854,13
RTS0045855,15
RTS0045856,13
RTS0045857,18
RTS0045858,13
RTS0045859,16
RTS0045860,11
RTS0045861,10
RTS0045862,21
RTS0045863,63
RTS0045864,82
RTS0045865,84
RTS0045866,103
RTS0045867,14
RTS0045868,14
RTS0045869,12
RTS0045870,18
RTS0045871,7
RTS0045872,23
RTS0045873,12
RTS0045874,20
RTS0045875,14
RTS0045876,10
RTS0045877,12
RTS0045878,14
RTS0045879,24
RTS0045880,14
RTS0045881,22
RTS0045882,12
RTS0045883,12
RTS0045884,12
RTS0045885,2
RTS0045886,18
RTS0045887,5
RTS0045888,16
RTS0045889,12
RTS0045890,10
RTS0045891,18
RTS0045892,18
RTS0045893,14
RTS0045894,16
RTS0045895,13
RTS0045896,16
RTS0045897,9
RTS0045898,7
RTS0045899,16
RTS0045900,15
RTS0045901,13
RTS0045902,16
RTS0045903,18
RTS0045904,24
RTS0045905,15
RTS0045906,21
RTS0045907,8
RTS0045908,15
RTS0045909,16
RTS0045910,15
RTS0045911,25
RTS0045912,19
RTS0045913,14
RTS0045914,7
RTS0045915,16
RTS0045916,17
RTS0045917,11
RTS0045918,18
RTS0045919,11
RTS0045920,12
RTS0045921,11
RTS0045922,11
RTS0045923,12
RTS0045924,18
RTS0045925,19
RTS0045926,18
RTS0045927,14
RTS0045928,17
RTS0045929,19
RTS0045930,38
RTS0045931,22
RTS0045932,19
RTS0045933,9
RTS0045935,15
RTS0045939,14
RTS0045940,7
RTS0045941,14
RTS0045942,19
RTS0045943,16
RTS0045944,19
RTS0045945,12
RTS0045946,12
RTS0045947,18
RTS0045948,9
RTS0045949,17
RTS0045950,20
RTS0045951,18
RTS0045952,9
RTS0045953,14
RTS0045954,20
RTS0045955,16
RTS0045956,15
RTS0045957,22
RTS0045958,11
RTS0045959,19
RTS0045960,15
RTS0045961,12
RTS0045962,14
RTS0045963,24
RTS0045964,18
RTS0045965,16
RTS0045966,12
RTS0045967,8
RTS0045968,16
RTS0045969,21
RTS0045970,15
RTS0045971,12
RTS0045972,19
RTS0045973,7
RTS0045974,14
RTS0045975,10
RTS0045976,12
RTS0045977,18
RTS0045978,14
RTS0045979,17
RTS0045980,15
RTS0045981,18
RTS0045982,27
RTS0045983,13
RTS0045984,15
RTS0045985,23
RTS0045986,12
RTS0045987,16
RTS0045988,11
RTS0045989,14
RTS0045990,17
RTS0045991,19
RTS0045992,20
RTS0045993,15
RTS0045994,18
RTS0045995,13
RTS0045996,13
RTS0045997,16
RTS0045998,9
RTS0045999,9
RTS0046000,6
RTS0046001,12
RTS0046002,15
RTS0046003,17
RTS0046004,20
RTS0046005,19
RTS0046006,16
RTS0046007,20
RTS0046008,16
RTS0046009,42
RTS0046010,18
RTS0046011,17
RTS0046012,12
RTS0046013,15
RTS0046014,10
RTS0046015,14
RTS0046016,14
RTS0046017,18
RTS0046018,7
RTS0046019,15
RTS0046020,19
RTS0046021,16
RTS0046022,19
RTS0046023,25
RTS0046024,23
RTS0046025,14
RTS0046026,10
RTS0046027,9
RTS0046028,18
RTS0046029,6
RTS0046030,8
RTS0046031,18
RTS0046032,18
RTS0046033,7
RTS0046034,10
RTS0046035,20
RTS0046036,16
RTS0046037,9
RTS0046038,10
RTS0046039,17
RTS0046040,15
RTS0046041,20
RTS0046042,7
RTS0046043,13
RTS0046044,11
RTS0046045,10
RTS0046046,12
RTS0046047,10
RTS0046048,14
RTS0046049,21
RTS0046050,17
RTS0046051,28
RTS0046052,12
RTS0046053,17
RTS0046054,16
RTS0046055,15
RTS0046056,21
RTS0046057,14
RTS0046058,24
RTS0046059,18
RTS0046060,9
RTS0046061,22
RTS0046062,13
RTS0046063,16
RTS0046064,21
RTS0046065,17
RTS0046066,28
RTS0046067,21
RTS0046068,8
RTS0046069,14
RTS0046070,15
RTS0046071,14
RTS0046072,20
RTS0046073,9
RTS0046074,21
RTS0046075,14
RTS0046076,7
RTS0046077,10
RTS0046078,15
RTS0046079,9
RTS0046080,19
RTS0046081,16
RTS0046082,26
RTS0046083,12
RTS0046084,30
RTS0046085,11
RTS0046086,12
RTS0046087,16
RTS0046088,13
RTS0046089,9
RTS0046090,19
RTS0046091,16
RTS0046092,23
RTS0046093,10
RTS0046094,13
RTS0046095,11
RTS0046096,11
RTS0046097,21
RTS0046098,13
RTS0046099,17
RTS0046100,18
RTS0046101,13
RTS0046102,21
RTS0046103,16
RTS0046104,14
RTS0046105,10
RTS0046106,10
RTS0046107,12
RTS0046108,16
RTS0046109,14
RTS0046110,14
RTS0046111,17
RTS0046112,24
RTS0046113,16
RTS0046114,10
RTS0046115,23
RTS0046116,27
RTS0046117,17
RTS0046119,9
RTS0046121,23
RTS0046122,24
RTS0046123,14
RTS0046124,17
RTS0046125,14
RTS0046126,12
RTS0046127,14
RTS0046128,24
RTS0046129,12
RTS0046130,20
RTS0046131,21
RTS0046132,21
RTS0046133,37
RTS0046134,27
RTS0046135,20
RTS0046136,86
RTS0046137,75
RTS0046138,19
RTS0046140,11
RTS0046141,17
RTS0046142,12
RTS0046143,11
RTS0046144,18
RTS0046145,11
RTS0046146,13
RTS0046147,12
RTS0046148,14
RTS0046149,11
RTS0046150,16
RTS0046152,15
RTS0046153,13
RTS0046154,8
RTS0046155,14
RTS0046156,8
RTS0046157,10
RTS0046158,11
RTS0046159,17
RTS0046160,16
RTS0046161,12
RTS0046162,10
RTS0046163,23
RTS0046164,29
RTS0046165,21
RTS0046166,16
RTS0046167,12
RTS0046168,9
RTS0046169,18
RTS0046170,6
RTS0046171,17
RTS0046172,13
RTS0046173,8
RTS0046174,16
RTS0046175,20
RTS0046176,13
RTS0046177,13
RTS0046178,14
RTS0046179,20
RTS0046180,12
RTS0046181,15
RTS0046182,15
RTS0046183,16
RTS0046184,24
RTS0046185,32
RTS0046186,7
RTS0046187,13
RTS0046188,26
RTS0046191,12
RTS0046193,7
RTS0046194,6
RTS0046195,15
RTS0046196,9
RTS0046197,11
RTS0046198,10
RTS0046199,18
RTS0046200,10
RTS0046201,9
RTS0046202,19
RTS0046203,13
RTS0046204,19
RTS0046205,24
RTS0046206,22
RTS0046207,18
RTS0046208,11
RTS0046209,25
RTS0046210,16
RTS0046211,10
RTS0046212,16
RTS0046213,40
RTS0046214,28
RTS0046215,34
RTS0046216,33
RTS0046217,37
RTS0046218,17
RTS0046219,11
RTS0046220,18
RTS0046221,17
RTS0046222,12
RTS0046223,13
RTS0046224,14
RTS0046225,17
RTS0046226,14
RTS0046227,20
RTS0046228,13
RTS0046229,13
RTS0046230,13
RTS0046231,12
RTS0046232,21
RTS0046233,12
RTS0046234,22
RTS0046235,15
RTS0046236,18
RTS0046237,19
RTS0046238,14
RTS0046239,16
RTS0046240,12
RTS0046241,11
RTS0046242,16
RTS0046243,15
RTS0046244,18
RTS0046245,13
RTS0046246,13
RTS0046247,14
RTS0046248,22
RTS0046249,12
RTS0046250,12
RTS0046251,19
RTS0046252,43
RTS0046253,22
RTS0046254,28
RTS0046255,12
RTS0046256,15
RTS0046257,6
RTS0046258,14
RTS0046259,11
RTS0046260,21
RTS0046261,17
RTS0046262,23
RTS0046263,10
RTS0046264,17
RTS0046265,13
RTS0046266,12
RTS0046267,15
RTS0046268,15
RTS0046269,15
RTS0046270,10
RTS0046271,11
RTS0046272,11
RTS0046273,15
RTS0046274,14
RTS0046275,12
RTS0046276,10
RTS0046277,17
RTS0046278,16
RTS0046279,16
RTS0046280,11
RTS0046281,12
RTS0046282,19
RTS0046283,14
RTS0046284,10
RTS0046285,11
RTS0046286,19
RTS0046287,15
RTS0046288,13
RTS0046289,16
RTS0046290,11
RTS0046291,18
RTS0046292,25
RTS0046293,13
RTS0046294,11
RTS0046295,27
RTS0046296,7
RTS0046297,22
RTS0046298,19
RTS0046299,15
RTS0046300,14
RTS0046301,18
RTS0046302,10
RTS0046303,10
RTS0046304,18
RTS0046305,10
RTS0046306,17
RTS0046307,18
RTS0046308,15
RTS0046309,11
RTS0046310,10
RTS0046311,15
RTS0046312,16
RTS0046313,13
RTS0046314,23
RTS0046315,16
RTS0046316,17
RTS0046317,14
RTS0046318,11
RTS0046319,14
RTS0046320,20
RTS0046321,21
RTS0046322,12
RTS0046323,14
RTS0046324,12
RTS0046325,20
RTS0046326,6
RTS0046327,14
RTS0046328,13
RTS0046329,34
RTS0046330,28
RTS0046331,41
RTS0046332,16
RTS0046333,68
RTS0046334,17
RTS0046335,29
RTS0046336,26
RTS0046342,7
RTS0046343,14
RTS0046344,17
RTS0046345,8
RTS0046346,7
RTS0046347,26
RTS0046348,46
RTS0046349,39
RTS0046350,11
RTS0046351,12
RTS0046352,29
RTS0046353,21
RTS0046354,16
RTS0046355,8
RTS0046356,17
RTS0046357,11
RTS0046358,16
RTS0046359,16
RTS0046360,16
RTS0046361,12
RTS0046362,14
RTS0046363,15
RTS0046364,12
RTS0046365,15
RTS0046366,15
RTS0046367,16
RTS0046368,19
RTS0046369,14
RTS0046370,12
RTS0046371,18
RTS0046372,15
RTS0046373,12
RTS0046374,10
RTS0046375,12
RTS0046376,11
RTS0046377,16
RTS0046378,18
RTS0046379,19
RTS0046380,16
RTS0046381,15
RTS0046382,18
RTS0046383,20
RTS0046384,19
RTS0046385,17
RTS0046386,12
RTS0046387,9
RTS0046388,16
RTS0046389,17
RTS0046390,16
RTS0046391,17
RTS0046392,5
RTS0046393,15
RTS0046394,15
RTS0046395,11
RTS0046396,16
RTS0046397,13
RTS0046398,18
RTS0046399,17
RTS0046400,11
RTS0046401,16
RTS0046402,10
RTS0046403,21
RTS0046404,13
RTS0046405,20
RTS0046406,17
RTS0046407,12
RTS0046408,15
RTS0046409,16
RTS0046410,18
RTS0046411,18
RTS0046412,24
RTS0046413,39
RTS0046414,171
RTS0046415,45
RTS0046416,12
RTS0046417,24
RTS0046418,16
RTS0046419,13
RTS0046420,14
RTS0046421,13
RTS0046422,16
RTS0046423,17
RTS0046424,21
RTS0046425,17
RTS0046426,13
RTS0046427,12
RTS0046428,12
RTS0046429,5
RTS0046430,27
RTS0046431,6
RTS0046432,16
RTS0046433,19
RTS0046434,22
RTS0046435,34
RTS0046439,20
RTS0046440,22
RTS0046441,23
RTS0046442,17
RTS0046443,24
RTS0046444,13
RTS0046445,18
RTS0046446,12
RTS0046447,4
RTS0046448,12
RTS0046449,26
RTS0046450,49
RTS0046451,17
RTS0046452,44
RTS0046453,22
RTS0046454,19
RTS0046455,6
RTS0046456,12
RTS0046457,21
RTS0046458,15
RTS0046459,18
RTS0046460,26
RTS0046461,15
RTS0046462,16
RTS0046463,15
RTS0046464,13
RTS0046466,13
RTS0046468,18
RTS0046469,10
RTS0046470,11
RTS0046471,14
RTS0046472,21
RTS0046473,11
RTS0046474,5
RTS0046475,17
RTS0046476,13
RTS0046477,21
RTS0046478,21
RTS0046479,17
RTS0046480,9
RTS0046481,7
RTS0046482,6
RTS0046483,11
RTS0046484,18
RTS0046485,17
RTS0046486,21
RTS0046487,14
RTS0046488,13
RTS0046489,14
RTS0046490,14
RTS0046491,12
RTS0046492,21
RTS0046493,11
RTS0046494,14
RTS0046495,19
RTS0046496,18
RTS0046497,23
RTS0046498,17
RTS0046499,27
RTS0046500,28
RTS0046501,22
RTS0046502,10
RTS0046503,19
RTS0046504,18
RTS0046505,10
RTS0046506,18
RTS0046507,8
RTS0046508,15
RTS0046509,3
RTS0046510,22
RTS0046511,18
RTS0046512,25
RTS0046513,20
RTS0046514,19
RTS0046515,8
RTS0046516,13
RTS0046517,20
RTS0046518,6
RTS0046519,16
RTS0046520,21
RTS0046521,15
RTS0046522,11
RTS0046524,17
RTS0046525,14
RTS0046526,24
RTS0046527,29
RTS0046528,18
RTS0046529,6
RTS0046530,8
RTS0046531,12
RTS0046532,14
RTS0046533,10
RTS0046534,14
RTS0046535,15
RTS0046536,13
RTS0046537,17
RTS0046538,14
RTS0046539,18
RTS0046540,13
RTS0046541,9
RTS0046542,15
RTS0046543,26
RTS0046544,13
RTS0046545,24
RTS0046546,23
RTS0046548,22
RTS0046549,36
RTS0046550,10
RTS0046551,14
RTS0046552,16
RTS0046553,23
RTS0046554,18
RTS0046555,21
RTS0046556,8
RTS0046557,13
RTS0046558,9
RTS0046559,16
RTS0046560,13
RTS0046561,10
RTS0046562,12
RTS0046563,23
RTS0046564,16
RTS0046565,11
RTS0046566,20
RTS0046567,20
RTS0046568,6
RTS0046569,15
RTS0046570,12
RTS0046571,13
RTS0046572,11
RTS0046573,14
RTS0046574,15
RTS0046575,15
RTS0046577,14
RTS0046578,17
RTS0046580,17
RTS0046581,18
RTS0046582,15
RTS0046583,14
RTS0046584,25
RTS0046585,16
RTS0046586,18
RTS0046587,13
RTS0046588,16
RTS0046589,11
RTS0046590,18
RTS0046591,11
RTS0046592,14
RTS0046593,17
RTS0046594,14
RTS0046595,11
RTS0046596,6
RTS0046597,10
RTS0046598,23
RTS0046599,8
RTS0046600,23
RTS0046601,40
RTS0046602,17
RTS0046603,26
RTS0046604,21
RTS0046605,20
RTS0046606,25
RTS0046607,29
RTS0046608,27
RTS0046609,29
RTS0046610,10
RTS0046611,9
RTS0046612,21
RTS0046613,11
RTS0046614,17
RTS0046615,7
RTS0046616,14
RTS0046617,14
RTS0046618,12
RTS0046619,19
RTS0046620,12
RTS0046621,29
RTS0046622,18
RTS0046623,11
RTS0046624,20
RTS0046625,14
RTS0046626,26
RTS0046627,24
RTS0046628,18
RTS0046629,19
RTS0046630,17
RTS0046631,18
RTS0046632,16
RTS0046633,6
RTS0046634,12
RTS0046635,22
RTS0046636,26
RTS0046637,23
RTS0046638,13
RTS0046639,11
RTS0046640,20
RTS0046641,9
RTS0046642,13
RTS0046643,14
RTS0046644,13
RTS0046645,9
RTS0046646,13
RTS0046647,17
RTS0046648,9
RTS0046649,14
RTS0046650,17
RTS0046651,20
RTS0046652,14
RTS0046653,21
RTS0046654,20
RTS0046655,17
RTS0046656,10
RTS0046657,15
RTS0046658,13
RTS0046659,18
RTS0046660,18
RTS0046661,15
RTS0046662,12
RTS0046663,21
RTS0046664,11
RTS0046665,10
RTS0046666,15
RTS0046667,11
RTS0046668,14
RTS0046669,6
RTS0046670,11
RTS0046671,3
RTS0046672,16
RTS0046673,13
RTS0046674,17
RTS0046675,20
RTS0046676,9
RTS0046677,9
RTS0046678,12
RTS0046679,15
RTS0046680,14
RTS0046681,14
RTS0046682,12
RTS0046683,13
RTS0046684,11
RTS0046685,11
RTS0046686,8
RTS0046687,13
RTS0046688,20
RTS0046689,15
RTS0046690,11
RTS0046691,16
RTS0046692,12
RTS0046693,14
RTS0046694,10
RTS0046695,15
RTS0046696,17
RTS0046697,16
RTS0046698,18
RTS0046699,10
RTS0046700,22
RTS0046701,17
RTS0046702,16
RTS0046703,55
RTS0046704,101
RTS0046705,65
RTS0046706,37
RTS0046707,64
RTS0046708,74
RTS0046709,18
RTS0046710,12
RTS0046711,19
RTS0046712,10
RTS0046713,9
RTS0046714,33
RTS0046715,19
RTS0046716,22
RTS0046717,22
RTS0046718,13
RTS0046719,15
RTS0046720,11
RTS0046721,19
RTS0046722,19
RTS0046723,12
RTS0046724,9
RTS0046725,8
RTS0046726,18
RTS0046727,23
RTS0046728,23
RTS0046729,11
RTS0046730,17
RTS0046731,19
RTS0046732,9
RTS0046733,10
RTS0046734,19
RTS0046735,10
RTS0046736,13
RTS0046737,12
RTS0046738,14
RTS0046739,11
RTS0046740,16
RTS0046741,10
RTS0046742,11
RTS0046743,12
RTS0046744,15
RTS0046745,14
RTS0046746,19
RTS0046747,15
RTS0046748,19
RTS0046749,8
RTS0046750,21
RTS0046751,16
RTS0046752,14
RTS0046753,14
RTS0046754,12
RTS0046755,13
RTS0046756,17
RTS0046757,22
RTS0046758,18
RTS0046759,22
RTS0046760,19
RTS0046761,20
RTS0046763,19
RTS0046764,18
RTS0046765,14
RTS0046766,10
RTS0046767,12
RTS0046768,30
RTS0046769,38
RTS0046770,37
RTS0046771,12
RTS0046772,12
RTS0046773,13
RTS0046774,15
RTS0046775,28
RTS0046777,7
RTS0046778,12
RTS0046779,14
RTS0046780,13
RTS0046781,19
RTS0046782,13
RTS0046783,14
RTS0046784,8
RTS0046785,13
RTS0046790,17
RTS0046791,19
RTS0046792,18
RTS0046793,12
RTS0046794,11
RTS0046795,16
RTS0046796,13
RTS0046797,18
RTS0046798,13
RTS0046799,14
RTS0046800,10
RTS0046801,53
RTS0046802,38
RTS0046803,8
RTS0046804,11
RTS0046805,19
RTS0046806,13
RTS0046807,19
RTS0046808,12
RTS0046809,15
RTS0046810,24
RTS0046811,13
RTS0046812,15
RTS0046813,10
RTS0046814,17
RTS0046815,24
RTS0046816,8
RTS0046817,10
RTS0046818,12
RTS0046819,19
RTS0046820,19
RTS0046821,14
RTS0046822,22
RTS0046823,22
RTS0046824,22
RTS0046825,18
RTS0046826,13
RTS0046827,14
RTS0046828,19
RTS0046829,16
RTS0046830,13
RTS0046831,14
RTS0046832,16
RTS0046833,4
RTS0046835,16
RTS0046836,86
RTS0046837,76
RTS0046838,95
RTS0046839,282
RTS0046840,10
RTS0046841,12
RTS0046842,28
RTS0046843,37
RTS0046846,12
RTS0046849,19
RTS0046850,15
RTS0046851,32
RTS0046852,19
RTS0046853,30
RTS0046854,14
RTS0046855,18
RTS0046856,15
RTS0046857,14
RTS0046858,11
RTS0046859,24
RTS0046860,23
RTS0046861,14
RTS0046862,14
RTS0046863,16
RTS0046864,16
RTS0046866,20
RTS0046867,15
RTS0046868,10
RTS0046869,24
RTS0046870,29
RTS0046871,30
RTS0046872,29
RTS0046873,14
RTS0046874,13
RTS0046875,16
RTS0046876,6
RTS0046877,15
RTS0046878,11
RTS0046879,21
RTS0046880,24
RTS0046881,17
RTS0046882,21
RTS0046885,7
RTS0046886,10
RTS0046887,12
RTS0046889,20
RTS0046890,14
RTS0046891,13
RTS0046892,17
RTS0046893,12
RTS0046894,10
RTS0046895,10
RTS0046897,19
RTS0046898,16
RTS0046899,118
RTS0046900,19
RTS0046902,13
RTS0046903,22
RTS0046904,9
RTS0046905,12
RTS0046906,29
RTS0046907,41
RTS0046908,19
RTS0046909,23
RTS0046910,14
RTS0046911,25
RTS0046912,20
RTS0046913,19
RTS0046914,15
RTS0046915,13
RTS0046916,22
RTS0046918,201
RTS0046919,175
RTS0046920,137
RTS0046921,8
RTS0046922,9
RTS0046923,23
RTS0046924,35
RTS0046925,11
RTS0046926,9
RTS0046927,14
RTS0046928,21
RTS0046929,9
RTS0046930,13
RTS0046931,20
RTS0046933,16
RTS0046934,17
RTS0046935,11
RTS0046936,21
RTS0046937,15
RTS0046938,55
RTS0046939,18
RTS0046940,13
RTS0046941,18
RTS0046942,16
RTS0046943,18
RTS0046944,20
RTS0046946,20
RTS0046947,10
RTS0046948,16
RTS0046949,10
RTS0046950,15
RTS0046951,10
RTS0046952,8
RTS0046954,11
RTS0046955,19
RTS0046956,18
RTS0046957,7
RTS0046958,15
RTS0046959,10
RTS0046960,18
RTS0046961,22
RTS0046962,59
RTS0046963,5
RTS0046965,9
RTS0046966,18
RTS0046967,20
RTS0046968,15
RTS0047054,19
RTS0047055,14
RTS0047056,14
RTS0047057,18
RTS0047058,20
RTS0047060,16
RTS0047061,13
RTS0047062,18
RTS0047063,12
RTS0047064,15
RTS0047065,29
RTS0047066,40
RTS0047067,33
RTS0047068,14
RTS0047069,23
RTS0047070,15
RTS0047071,21
RTS0047072,12
RTS0047073,21
RTS0047074,16
RTS0047075,20
RTS0047076,14
RTS0047077,18
RTS0047078,16
RTS0047079,12
RTS0047080,23
RTS0047081,22
RTS0047082,16
RTS0047083,15
RTS0047084,19
RTS0047085,14
RTS0047086,14
RTS0047087,11
RTS0047088,8
RTS0047089,15
RTS0047091,9
RTS0047092,25
RTS0047093,14
RTS0047094,32
RTS0047095,18
RTS0047096,10
RTS0047097,8
RTS0047098,15
RTS0047099,18
RTS0047100,13
RTS0047101,25
RTS0047102,12
RTS0047103,16
RTS0047104,20
RTS0047105,28
RTS0047106,28
RTS0047107,23
RTS0047108,26
RTS0047109,21
RTS0047110,19
RTS0047111,9
RTS0047112,17
RTS0047113,39
RTS0047114,7
RTS0047115,20
RTS0047116,19
RTS0047117,18
RTS0047118,22
RTS0047119,21
RTS0047120,17
RTS0047121,14
RTS0047122,13
RTS0047123,12
RTS0047124,17
RTS0047125,18
RTS0047126,24
RTS0047127,19
RTS0047128,5
RTS0047129,20
RTS0047130,22
RTS0047131,16
RTS0047132,23
RTS0047133,21
RTS0047134,22
RTS0047135,20
RTS0047136,13
RTS0047137,20
RTS0047138,26
RTS0047139,19
RTS0047140,18
RTS0047141,16
RTS0047142,16
RTS0047143,10
RTS0047144,14
RTS0047145,14
RTS0047146,16
RTS0047147,15
RTS0047148,15
RTS0047149,17
RTS0047150,14
RTS0047151,15
RTS0047152,27
RTS0047153,14
RTS0047154,23
RTS0047156,13
RTS0047157,13
RTS0047158,15
RTS0047159,13
RTS0047160,22
RTS0047165,25
RTS0047166,15
RTS0047167,14
RTS0047168,20
RTS0047169,13
RTS0047170,15
RTS0047171,19
RTS0047172,14
RTS0047173,31
RTS0047174,27
RTS0047175,16
RTS0047176,14
RTS0047177,14
RTS0047178,26
RTS0047179,8
RTS0047180,13
RTS0047181,14
RTS0047182,20
RTS0047183,13
RTS0047184,15
RTS0047185,18
RTS0047186,11
RTS0047187,12
RTS0047188,11
RTS0047189,9
RTS0047190,15
RTS0047191,17
RTS0047192,24
RTS0047193,16
RTS0047194,13
RTS0047195,14
RTS0047196,16
RTS0047197,12
RTS0047198,14
RTS0047199,18
RTS0047200,17
RTS0047201,12
RTS0047202,13
RTS0047203,25
RTS0047204,10
RTS0047205,12
RTS0047206,15
RTS0047207,18
RTS0047208,84
RTS0047209,66
RTS0047210,83
RTS0047211,88
RTS0047212,42
RTS0047213,22
RTS0047214,14
RTS0047215,12
RTS0047216,11
RTS0047217,9
RTS0047218,18
RTS0047219,25
RTS0047220,11
RTS0047221,30
RTS0047222,27
RTS0047223,29
RTS0047225,26
RTS0047226,27
RTS0047229,9
RTS0047230,17
RTS0047231,13
RTS0047232,12
RTS0047233,6
RTS0047234,17
RTS0047235,12
RTS0047236,18
RTS0047237,18
RTS0047238,12
RTS0047239,18
RTS0047240,13
RTS0047241,16
RTS0047242,9
RTS0047243,10
RTS0047244,10
RTS0047245,14
RTS0047246,13
RTS0047247,6
RTS0047248,11
RTS0047249,19
RTS0047250,17
RTS0047252,16
RTS0047253,9
RTS0047254,19
RTS0047255,26
RTS0047256,27
RTS0047257,23
RTS0047258,19
RTS0047259,20
RTS0047260,15
RTS0047261,21
RTS0047262,18
RTS0047263,24
RTS0047264,23
RTS0047266,14
RTS0047267,45
RTS0047268,21
RTS0047269,30
RTS0047270,45
RTS0047271,35
RTS0047272,18
RTS0047273,21
RTS0047274,16
RTS0047276,13
RTS0047277,23
RTS0047278,23
RTS0047279,21
RTS0047280,31
RTS0047281,29
RTS0047282,26
RTS0047283,22
RTS0047284,18
RTS0047290,42
RTS0047291,79
RTS0047292,68
RTS0047293,30
RTS0047294,72
RTS0047295,10
RTS0047296,17
RTS0047297,12
RTS0047298,13
RTS0047299,16
RTS0047300,10
RTS0047301,14
RTS0047302,8
RTS0047303,14
RTS0047304,22
RTS0047305,28
RTS0047306,17
RTS0047307,34
RTS0047308,20
RTS0047309,18
RTS0047310,17
RTS0047311,18
RTS0047312,16
RTS0047313,14
RTS0047314,10
RTS0047315,27
RTS0047316,22
RTS0047317,33
RTS0047318,23
RTS0047319,25
RTS0047320,19
RTS0047321,19
RTS0047322,12
RTS0047323,21
RTS0047324,24
RTS0047325,24
RTS0047326,16
RTS0047327,17
RTS0047328,8
RTS0047329,12
RTS0047331,22
RTS0047332,28
RTS0047333,13
RTS0047334,14
RTS0047335,15
RTS0047336,24
RTS0047337,13
RTS0047338,27
RTS0047339,18
RTS0047340,30
RTS0047341,27
RTS0047342,27
RTS0047343,30
RTS0047344,23
RTS0047345,13
RTS0047346,7
RTS0047348,17
RTS0047349,16
RTS0047350,22
RTS0047351,23
RTS0047352,43
RTS0047353,24
RTS0047354,26
RTS0047356,15
RTS0047357,14
RTS0047358,12
RTS0047359,20
RTS0047360,12
RTS0047361,9
RTS0047362,15
RTS0047363,11
RTS0047364,12
RTS0047365,18
RTS0047366,20
RTS0047367,10
RTS0047368,14
RTS0047369,12
RTS0047370,15
RTS0047373,21
RTS0047374,15
RTS0047375,16
RTS0047376,18
RTS0047377,16
RTS0047378,24
RTS0047379,20
RTS0047380,26
RTS0047381,11
RTS0047382,15
RTS0047383,22
RTS0047384,13
RTS0047385,12
RTS0047386,28
RTS0047387,17
RTS0047388,20
RTS0047389,14
RTS0047390,14
RTS0047391,27
RTS0047392,11
RTS0047393,13
RTS0047394,20
RTS0047395,6
RTS0047396,28
RTS0047397,19
RTS0047398,13
RTS0047399,11
RTS0047400,15
RTS0047401,17
RTS0047402,14
RTS0047403,17
RTS0047404,14
RTS0047405,20
RTS0047406,16
RTS0047407,18
RTS0047408,16
RTS0047409,36
RTS0047410,23
RTS0047411,28
RTS0047412,23
RTS0047413,17
RTS0047414,19
RTS0047415,25
RTS0047417,10
RTS0047418,18
RTS0047419,19
RTS0047420,23
RTS0047421,16
RTS0047422,15
RTS0047423,17
RTS0047424,19
RTS0047425,13
RTS0047426,22
RTS0047427,22
RTS0047428,25
RTS0047429,20
RTS0047430,29
RTS0047431,6
RTS0047432,26
RTS0047433,20
RTS0047434,17
RTS0047435,26
RTS0047436,13
RTS0047437,15
RTS0047438,17
RTS0047439,11
RTS0047440,22
RTS0047441,39
RTS0047442,21
RTS0047445,18
RTS0047446,21
RTS0047447,12
RTS0047448,16
RTS0047449,16
RTS0047450,30
RTS0047451,9
RTS0047452,20
RTS0047453,10
RTS0047454,14
RTS0047455,12
RTS0047456,12
RTS0047457,7
RTS0047458,13
RTS0047459,16
RTS0047460,19
RTS0047461,14
RTS0047462,19
RTS0047463,13
RTS0047464,18
RTS0047465,12
RTS0047466,15
RTS0047467,16
RTS0047468,16
RTS0047469,13
RTS0047471,14
RTS0047472,16
RTS0047473,17
RTS0047474,21
RTS0047475,14
RTS0047476,27
RTS0047477,29
RTS0047479,14
RTS0047480,11
RTS0047481,24
RTS0047482,13
RTS0047483,15
RTS0047484,15
RTS0047485,15
RTS0047486,8
RTS0047487,11
RTS0047488,21
RTS0047489,10
RTS0047490,13
RTS0047491,12
RTS0047492,20
RTS0047493,23
RTS0047494,24
RTS0047495,14
RTS0047496,20
RTS0047497,25
RTS0047498,22
RTS0047499,14
RTS0047500,20
RTS0047501,13
RTS0047502,17
RTS0047503,17
RTS0047504,17
RTS0047505,11
RTS0047506,26
RTS0047507,21
RTS0047508,15
RTS0047509,17
RTS0047510,20
RTS0047511,8
RTS0047512,22
RTS0047513,22
RTS0047514,11
RTS0047515,22
RTS0047516,14
RTS0047517,24
RTS0047518,19
RTS0047520,16
RTS0047521,21
RTS0047522,22
RTS0047523,12
RTS0047524,18
RTS0047525,15
RTS0047526,14
RTS0047527,11
RTS0047528,16
RTS0047529,18
RTS0047530,9
RTS0047531,20
RTS0047532,14
RTS0047533,14
RTS0047534,13
RTS0047535,9
RTS0047536,17
RTS0047537,17
RTS0047538,21
RTS0047540,27
RTS0047541,30
RTS0047543,21
RTS0047544,23
RTS0047545,13
RTS0047546,21
RTS0047547,17
RTS0047548,23
RTS0047549,21
RTS0047550,21
RTS0047551,21
RTS0047552,32
RTS0047553,14
RTS0047558,14
RTS0047559,13
RTS0047560,14
RTS0047561,16
RTS0047562,20
RTS0047563,22
RTS0047564,14
RTS0047565,21
RTS0047566,28
RTS0047567,17
RTS0047568,10
RTS0047569,18
RTS0047570,12
RTS0047571,16
RTS0047572,6
RTS0047573,11
RTS0047574,25
RTS0047575,13
RTS0047576,13
RTS0047577,15
RTS0047578,12
RTS0047579,17
RTS0047580,18
RTS0047581,13
RTS0047582,13
RTS0047583,13
RTS0047584,10
RTS0047585,7
RTS0047586,18
RTS0047587,13
RTS0047588,17
RTS0047590,17
RTS0047591,15
RTS0047592,17
RTS0047593,13
RTS0047594,11
RTS0047595,19
RTS0047596,17
RTS0047597,13
RTS0047598,21
RTS0047599,23
RTS0047600,13
RTS0047601,20
RTS0047602,17
RTS0047603,15
RTS0047604,18
RTS0047606,14
RTS0047613,32
RTS0047614,32
RTS0047615,8
RTS0047616,19
RTS0047617,16
RTS0047618,19
RTS0047619,16
RTS0047620,4
RTS0047621,14
RTS0047622,6
RTS0047624,14
RTS0047625,11
RTS0047626,18
RTS0047627,10
RTS0047628,17
RTS0047629,9
RTS0047630,9
RTS0047631,12
RTS0047632,8
RTS0047633,9
RTS0047634,11
RTS0047635,8
RTS0047636,16
RTS0047637,16
RTS0047638,13
RTS0047639,9
RTS0047640,13
RTS0047641,9
RTS0047642,11
RTS0047643,6
RTS0047644,14
RTS0047645,11
RTS0047646,16
RTS0047647,8
RTS0047648,14
RTS0047649,11
RTS0047650,5
RTS0047651,15
RTS0047652,13
RTS0047653,20
RTS0047654,11
RTS0047656,17
RTS0047657,17
RTS0047658,10
RTS0047659,12
RTS0047660,17
RTS0047661,11
RTS0047662,12
RTS0047663,4
RTS0047664,11
RTS0047665,16
RTS0047666,10
RTS0047667,15
RTS0047668,13
RTS0047669,13
RTS0047670,19
RTS0047672,18
RTS0047673,12
RTS0047674,12
RTS0047675,11
RTS0047676,18
RTS0047677,15
RTS0047678,11
RTS0047679,22
RTS0047680,14
RTS0047681,11
RTS0047682,14
RTS0047684,16
RTS0047685,7
RTS0047686,6
RTS0047687,13
RTS0047688,14
RTS0047689,25
RTS0047691,10
RTS0047692,10
RTS0047693,11
RTS0047694,14
RTS0047695,12
RTS0047696,11
RTS0047697,13
RTS0047698,18
RTS0047699,14
RTS0047700,10
RTS0047701,12
RTS0047702,11
RTS0047703,24
RTS0047704,15
RTS0047705,13
RTS0047706,11
RTS0047707,16
RTS0047708,37
RTS0047709,44
RTS0047710,20
RTS0047711,18
RTS0047712,28
RTS0047713,16
RTS0047714,32
RTS0047715,18
RTS0047716,24
RTS0047717,22
RTS0047718,13
RTS0047720,19
RTS0047721,9
RTS0047722,20
RTS0047723,17
RTS0047724,24
RTS0047725,22
RTS0047726,21
RTS0047727,18
RTS0047728,29
RTS0047729,10
RTS0047730,20
RTS0047731,12
RTS0047732,11
RTS0047733,13
RTS0047734,14
RTS0047735,14
RTS0047736,24
RTS0047737,11
RTS0047738,12
RTS0047739,58
RTS0047740,53
RTS0047741,58
RTS0047742,52
RTS0047743,44
RTS0047744,21
RTS0047745,21
RTS0047746,18
RTS0047747,22
RTS0047748,21
RTS0047749,20
RTS0047750,12
RTS0047752,19
RTS0047753,8
RTS0047754,24
RTS0047755,21
RTS0047756,22
RTS0047757,16
RTS0047758,18
RTS0047759,14
RTS0047760,7
RTS0047761,13
RTS0047762,14
RTS0047763,15
RTS0047764,14
RTS0047765,15
RTS0047766,16
RTS0047767,10
RTS0047768,12
RTS0047769,18
RTS0047770,12
RTS0047771,19
RTS0047772,14
RTS0047773,12
RTS0047774,18
RTS0047775,17
RTS0047776,14
RTS0047777,9
RTS0047778,17
RTS0047779,13
RTS0047780,14
RTS0047781,17
RTS0047782,19
RTS0047783,15
RTS0047784,13
RTS0047785,19
RTS0047786,18
RTS0047787,20
RTS0047788,13
RTS0047789,18
RTS0047790,20
RTS0047791,21
RTS0047792,14
RTS0047793,19
RTS0047794,8
RTS0047795,12
RTS0047796,16
RTS0047797,20
RTS0047798,17
RTS0047799,9
RTS0047800,14
RTS0047801,21
RTS0047802,29
RTS0047803,17
RTS0047804,5
RTS0047805,19
RTS0047806,22
RTS0047807,11
RTS0047808,244
RTS0047809,13
RTS0047810,20
RTS0047811,26
RTS0047812,12
RTS0047813,12
RTS0047814,16
RTS0047816,12
RTS0047817,16
RTS0047818,10
RTS0047819,13
RTS0047820,14
RTS0047821,19
RTS0047822,15
RTS0047823,16
RTS0047824,11
RTS0047825,21
RTS0047826,19
RTS0047827,14
RTS0047828,19
RTS0047829,19
RTS0047830,20
RTS0047831,13
RTS0047832,10
RTS0047833,14
RTS0047834,14
RTS0047835,18
RTS0047836,24
RTS0047837,24
RTS0047838,26
RTS0047839,12
RTS0047840,16
RTS0047841,18
RTS0047842,13
RTS0047843,9
RTS0047844,10
RTS0047845,14
RTS0047846,9
RTS0047847,17
RTS0047848,11
RTS0047849,13
RTS0047850,12
RTS0047851,25
RTS0047852,19
RTS0047853,16
RTS0047854,20
RTS0047855,14
RTS0047856,13
RTS0047857,13
RTS0047858,8
RTS0047859,17
RTS0047860,15
RTS0047861,10
RTS0047862,16
RTS0047863,13
RTS0047864,14
RTS0047865,13
RTS0047866,16
RTS0047867,9
RTS0047868,13
RTS0047869,19
RTS0047870,21
RTS0047871,16
RTS0047872,20
RTS0047873,15
RTS0047874,7
RTS0047875,13
RTS0047876,18
RTS0047877,8
RTS0047878,13
RTS0047879,19
RTS0047880,17
RTS0047881,12
RTS0047882,11
RTS0047883,26
RTS0047884,19
RTS0047885,16
RTS0047886,18
RTS0047890,123
RTS0047891,85
RTS0047892,26
RTS0047893,18
RTS0047894,16
RTS0047895,14
RTS0047896,14
RTS0047897,15
RTS0047898,14
RTS0047899,20
RTS0047900,14
RTS0047901,11
RTS0047902,23
RTS0047903,17
RTS0047904,19
RTS0047905,14
RTS0047906,19
RTS0047907,28
RTS0047908,46
RTS0047909,57
RTS0047910,12
RTS0047912,22
RTS0047913,18
RTS0047914,13
RTS0047915,15
RTS0047916,19
RTS0047917,14
RTS0047919,13
RTS0047920,27
RTS0047921,41
RTS0047924,9
RTS0047925,12
RTS0047926,11
RTS0047927,16
RTS0047928,17
RTS0047929,14
RTS0047930,24
RTS0047931,9
RTS0047932,18
RTS0047933,14
RTS0047934,8
RTS0047935,23
RTS0047936,13
RTS0047937,17
RTS0047938,17
RTS0047939,16
RTS0047940,23
RTS0047941,18
RTS0047942,10
RTS0047943,15
RTS0047944,25
RTS0047945,13
RTS0047946,17
RTS0047947,9
RTS0047948,9
RTS0047949,14
RTS0047950,11
RTS0047951,17
RTS0047952,14
RTS0047953,26
RTS0047954,12
RTS0047956,22
RTS0047957,6
RTS0047958,20
RTS0047959,21
RTS0047960,15
RTS0047961,14
RTS0047963,18
RTS0047964,15
RTS0047965,9
RTS0047966,17
RTS0047967,7
RTS0047968,15
RTS0047969,15
RTS0047970,13
RTS0047972,15
RTS0047973,16
RTS0047974,21
RTS0047975,16
RTS0047976,10
RTS0047977,11
RTS0047978,21
RTS0047979,20
RTS0047980,10
RTS0047981,25
RTS0047982,7
RTS0047985,38
RTS0047986,9
RTS0047987,14
RTS0047988,24
RTS0047990,19
RTS0047991,21
RTS0047992,7
RTS0047993,17
RTS0047994,20
RTS0047995,12
RTS0047996,15
RTS0047997,16
RTS0047998,16
RTS0047999,15
RTS0048000,15
RTS0048001,12
RTS0048003,20
RTS0048005,18
RTS0048006,14
RTS0048008,11
RTS0048009,19
RTS0048012,15
RTS0048013,10
RTS0048014,14
RTS0048015,24
RTS0048016,25
RTS0048017,25
RTS0048018,16
RTS0048019,21
RTS0048020,14
RTS0048021,10
RTS0048022,16
RTS0048023,13
RTS0048024,13
RTS0048026,9
RTS0048027,20
RTS0048028,17
RTS0048029,12
RTS0048030,14
RTS0048031,11
RTS0048032,17
RTS0048033,14
RTS0048034,13
RTS0048035,9
RTS0048036,13
RTS0048037,12
RTS0048038,35
RTS0048040,16
RTS0048041,24
RTS0048042,12
RTS0048043,16
RTS0048044,9
RTS0048045,18
RTS0048046,9
RTS0048047,12
RTS0048048,19
RTS0048049,18
RTS0048050,15
RTS0048051,23
RTS0048052,17
RTS0048053,10
RTS0048054,15
RTS0048055,20
RTS0048056,13
RTS0048057,10
RTS0048058,12
RTS0048059,17
RTS0048060,13
RTS0048061,19
RTS0048062,15
RTS0048063,13
RTS0048064,18
RTS0048065,16
RTS0048066,18
RTS0048067,11
RTS0048068,12
RTS0048069,17
RTS0048070,11
RTS0048071,17
RTS0048072,16
RTS0048073,13
RTS0048074,9
RTS0048076,14
RTS0048077,23
RTS0048078,15
RTS0048079,16
RTS0048080,17
RTS0048081,23
RTS0048082,9
RTS0048084,16
RTS0048085,12
RTS0048086,13
RTS0048087,20
RTS0048088,13
RTS0048089,19
RTS0048090,15
RTS0048091,19
RTS0048092,16
RTS0048093,17
RTS0048094,16
RTS0048096,15
RTS0048097,16
RTS0048098,362
RTS0048099,301
RTS0048100,290
RTS0048101,167
RTS0048102,212
RTS0048104,13
RTS0048105,15
RTS0048106,8
RTS0048107,18
RTS0048108,14
RTS0048109,15
RTS0048110,12
RTS0048111,15
RTS0048112,10
RTS0048113,12
RTS0048114,28
RTS0048115,34
RTS0048116,30
RTS0048117,14
RTS0048118,37
RTS0048120,16
RTS0048126,16
RTS0048127,12
RTS0048129,33
RTS0048130,17
RTS0048131,28
RTS0048132,42
RTS0048133,15
RTS0048134,26
RTS0048135,42
RTS0048136,7
RTS0048138,18
RTS0048139,17
RTS0048140,16
RTS0048141,9
RTS0048142,18
RTS0048144,17
RTS0048145,18
RTS0048146,20
RTS0048147,5
RTS0048148,10
RTS0048149,13
RTS0048150,17
RTS0048151,18
RTS0048152,16
RTS0048153,18
RTS0048154,14
RTS0048155,11
RTS0048156,21
RTS0048158,21
RTS0048159,11
RTS0048160,236
RTS0048161,356
RTS0048162,22
RTS0048163,15
RTS0048164,117
RTS0048165,35
RTS0048166,21
RTS0048167,22
RTS0048168,12
RTS0048169,20
RTS0048170,18
RTS0048171,27
RTS0048172,12
RTS0048173,13
RTS0048175,19
RTS0048176,16
RTS0048177,20
RTS0048178,21
RTS0048179,19
RTS0048180,19
RTS0048181,25
RTS0048182,11
RTS0048183,16
RTS0048184,23
RTS0048185,22
RTS0048186,16
RTS0048188,18
RTS0048189,27
RTS0048190,16
RTS0048191,18
RTS0048192,16
RTS0048193,3
RTS0048194,9
RTS0048195,21
RTS0048196,11
RTS0048197,20
RTS0048198,14
RTS0048200,15
RTS0048201,10
RTS0048202,12
RTS0048203,19
RTS0048204,20
RTS0048205,22
RTS0048207,22
RTS0048208,39
RTS0048209,25
RTS0048210,26
RTS0048211,31
RTS0048212,8
RTS0048213,24
RTS0048214,19
RTS0048215,26
RTS0048216,15
RTS0048217,17
RTS0048218,21
RTS0048219,21
RTS0048220,17
RTS0048221,9
RTS0048222,16
RTS0048223,12
RTS0048224,13
RTS0048225,21
RTS0048226,17
RTS0048227,20
RTS0048228,20
RTS0048229,15
RTS0048230,13
RTS0048231,24
RTS0048232,19
RTS0048233,6
RTS0048234,19
RTS0048235,29
RTS0048236,13
RTS0048237,22
RTS0048238,19
RTS0048239,18
RTS0048240,10
RTS0048241,18
RTS0048242,21
RTS0048243,11
RTS0048244,13
RTS0048245,9
RTS0048246,25
RTS0049343,24
RTS0049344,23
RTS0049345,12
RTS0049346,10
RTS0049347,16
RTS0049348,19
RTS0049349,16
RTS0049350,9
RTS0049351,10
RTS0049352,14
RTS0049353,15
RTS0049354,9
RTS0049355,15
RTS0049356,25
RTS0049357,14
RTS0049358,14
RTS0049359,10
RTS0049360,27
RTS0049361,16
RTS0049362,17
RTS0049363,24
RTS0049364,17
RTS0049365,20
RTS0049366,27
RTS0049367,30
RTS0049368,17
RTS0049369,13
RTS0049370,8
RTS0049371,14
RTS0049372,14
RTS0049373,62
RTS0049374,57
RTS0049375,53
RTS0049376,33
RTS0049377,36
RTS0049378,44
RTS0049379,25
RTS0049380,40
RTS0049381,33
RTS0049382,34
RTS0049383,16
RTS0049384,9
RTS0049385,16
RTS0049386,24
RTS0049387,7
RTS0049388,17
RTS0049389,14
RTS0049390,305
RTS0049391,316
RTS0049392,283
RTS0049393,470
RTS0049394,149
RTS0049395,39
RTS0049396,40
RTS0049397,48
RTS0049398,56
RTS0049399,45
RTS0049400,18
RTS0049401,13
RTS0049402,13
RTS0049403,11
RTS0049404,12
RTS0049405,20
RTS0049406,6
RTS0049407,16
RTS0049408,16
RTS0049409,23
RTS0049410,12
RTS0049411,21
RTS0049412,5
RTS0049413,8
RTS0049414,19
RTS0049415,20
RTS0049416,20
RTS0049417,10
RTS0049418,25
RTS0049419,11
RTS0049420,13
RTS0049421,17
RTS0049422,11
RTS0049423,7
RTS0049424,32
RTS0049425,14
RTS0049426,22
RTS0049427,16
RTS0049428,9
RTS0049429,21
RTS0049430,17
RTS0049431,18
RTS0049432,13
RTS0049433,15
RTS0049434,11
RTS0049435,8
RTS0049436,10
RTS0049437,21
RTS0049438,11
RTS0049439,23
RTS0049440,21
RTS0049441,24
RTS0049442,17
RTS0049443,19
RTS0049444,23
RTS0049445,13
RTS0049446,18
RTS0049447,34
RTS0049448,10
RTS0049449,31
RTS0049450,15
RTS0049451,23
RTS0049452,12
RTS0049453,16
RTS0049454,16
RTS0049455,9
RTS0049456,13
RTS0049457,22
RTS0049458,24
RTS0049459,17
RTS0049460,21
RTS0049461,28
RTS0049462,24
RTS0049463,16
RTS0049464,16
RTS0049465,11
RTS0049466,11
RTS0049467,13
RTS0049468,19
RTS0049469,26
RTS0049470,17
RTS0049471,24
RTS0049472,21
RTS0049473,54
RTS0049474,18
RTS0049475,21
RTS0049476,26
RTS0049477,18
RTS0049478,14
RTS0049479,415
RTS0049480,45
RTS0049481,3
RTS0049482,11
RTS0049483,8
RTS0049484,16
RTS0049485,21
RTS0997079,18
RTS0997080,21
RTS0997081,17
RTS0997082,11
RTS0997083,20
RTS0997084,27
RTS0997085,19
RTS0997086,17
RTS0997087,11
RTS0997088,6215
RTS0997089,592
RTS0997090,27
RTS0997091,14
RTS0997092,10
RTS0997093,13
RTS0997094,5
RTS0997095,5
RTS0997096,9
RTS0997097,10
RTS0997098,14
RTS0997099,9
RTS0997100,12
RTS0997101,7
RTS0997102,16
RTS0997103,11
RTS0997104,13
RTS0997105,8
RTS0997106,9
RTS0997107,7
RTS0997108,10
RTS0997109,8
RTS0997110,15
RTS0997111,7
RTS0997112,15
RTS0997113,8
RTS0997114,5
RTS0997115,7
RTS0997116,8
RTS0997117,11
RTS0997118,9
RTS0997119,11
RTS0997120,11
RTS0997121,18
RTS0997122,18
RTS0997123,16
RTS0997124,15
RTS0997125,24
RTS0997126,37
RTS0997127,24
RTS0997128,26
RTS0997129,45
RTS0997130,11
</Code_Summary>
