# Supplementary material for: Spatial meta-transcriptomics reveal associations of intratumor bacteria burden with lung cancer cells showing a distinct oncogenic signature
Source: J Immunother Cancer. 2022 Jul 6;10(7):e004698. doi: 10.1136/jitc-2022-004698 (PMC9260850; doi:10.1136/jitc-2022-004698)
Supplement: Supplementary data [file jitc-2022-004698supp009.zip › DSP-1001660004186-C-H06.dcc]

<Header>
FileVersion,0.02
SoftwareVersion,"GeoMx_NGS_Pipeline_ 2.0.0"
Date,2020-6-15
</Header>

<Scan_Attributes>
ID,DSP-1001660004186-C-H06
Plate_ID,1001660004186
Well,H06
</Scan_Attributes>

<NGS_Processing_Attributes>
SeqSetId,
tamperedIni,No
Raw,800657
Trimmed,796324
Stitched,791578
Aligned,777521
umiQ30,0.9918
rtsQ30,0.9916
</NGS_Processing_Attributes>


<Code_Summary>
RTS0039454,16
RTS0039455,15
RTS0039456,18
RTS0039457,19
RTS0039458,16
RTS0039459,15
RTS0039460,17
RTS0039461,20
RTS0039462,10
RTS0039463,14
RTS0039464,22
RTS0039465,36
RTS0039466,22
RTS0039467,54
RTS0039468,23
RTS0039469,23
RTS0039470,23
RTS0039471,18
RTS0039472,23
RTS0039473,9
RTS0039474,42
RTS0039475,23
RTS0039476,38
RTS0039477,38
RTS0039478,40
RTS0039479,10
RTS0039480,7
RTS0039481,12
RTS0039482,10
RTS0039483,16
RTS0039484,15
RTS0039485,21
RTS0039486,9
RTS0039487,11
RTS0039488,23
RTS0039489,23
RTS0039490,11
RTS0039491,14
RTS0039492,8
RTS0039493,20
RTS0039494,21
RTS0039495,16
RTS0039496,20
RTS0039497,11
RTS0039498,15
RTS0039499,52
RTS0039500,23
RTS0039501,33
RTS0039502,40
RTS0039503,37
RTS0039504,7
RTS0039505,29
RTS0039506,16
RTS0039507,11
RTS0039508,14
RTS0039509,19
RTS0039510,30
RTS0039511,22
RTS0039512,14
RTS0039513,3
RTS0039514,11
RTS0039515,15
RTS0039516,15
RTS0039517,14
RTS0039518,10
RTS0039519,9
RTS0039520,15
RTS0039521,6
RTS0039522,14
RTS0039523,16
RTS0039524,16
RTS0039525,13
RTS0039526,15
RTS0039527,14
RTS0039528,16
RTS0039529,28
RTS0039530,10
RTS0039531,10
RTS0039532,16
RTS0039533,21
RTS0039534,11
RTS0039535,13
RTS0039536,12
RTS0039537,10
RTS0039538,15
RTS0039539,17
RTS0039540,10
RTS0039541,17
RTS0039542,18
RTS0039543,23
RTS0039544,8
RTS0039545,14
RTS0039546,10
RTS0039547,21
RTS0039548,17
RTS0039549,14
RTS0039550,17
RTS0039551,15
RTS0039552,13
RTS0039553,16
RTS0039554,15
RTS0039555,25
RTS0039556,13
RTS0039557,27
RTS0039558,8
RTS0039559,15
RTS0039560,16
RTS0039561,11
RTS0039562,16
RTS0039563,19
RTS0039564,15
RTS0039565,21
RTS0039566,13
RTS0039567,24
RTS0039568,12
RTS0039569,15
RTS0039570,21
RTS0039571,10
RTS0039572,17
RTS0039573,15
RTS0039574,8
RTS0039575,11
RTS0039576,6
RTS0039577,13
RTS0039578,13
RTS0039579,15
RTS0039580,20
RTS0039581,11
RTS0039582,10
RTS0039583,16
RTS0039584,16
RTS0039585,12
RTS0039586,12
RTS0039587,11
RTS0039588,13
RTS0039589,10
RTS0039590,17
RTS0039591,18
RTS0039592,12
RTS0039593,14
RTS0039594,11
RTS0039595,10
RTS0039596,13
RTS0039597,15
RTS0039598,23
RTS0039599,10
RTS0039600,10
RTS0039601,6
RTS0039602,14
RTS0039603,13
RTS0039604,14
RTS0039605,23
RTS0039606,11
RTS0039607,13
RTS0039608,12
RTS0039609,14
RTS0039610,10
RTS0039611,18
RTS0039612,9
RTS0039613,17
RTS0039614,14
RTS0039615,2
RTS0039616,18
RTS0039617,11
RTS0039619,5
RTS0039620,27
RTS0039621,13
RTS0039622,10
RTS0039623,18
RTS0039624,8
RTS0039625,11
RTS0039626,17
RTS0039627,14
RTS0039628,14
RTS0039629,12
RTS0039630,8
RTS0039631,7
RTS0039632,14
RTS0039633,13
RTS0039634,6
RTS0039635,14
RTS0039636,9
RTS0039637,16
RTS0039638,15
RTS0039639,17
RTS0039640,4
RTS0039641,17
RTS0039642,17
RTS0039643,14
RTS0039644,14
RTS0039645,10
RTS0039646,14
RTS0039647,17
RTS0039648,16
RTS0039649,19
RTS0039650,18
RTS0039651,26
RTS0039652,12
RTS0039653,24
RTS0039654,26
RTS0039655,24
RTS0039656,15
RTS0039657,13
RTS0039658,18
RTS0039659,15
RTS0039660,9
RTS0039661,10
RTS0039662,9
RTS0039663,20
RTS0039664,17
RTS0039665,11
RTS0039666,11
RTS0039667,9
RTS0039668,12
RTS0039669,19
RTS0039670,20
RTS0039671,32
RTS0039672,26
RTS0039673,17
RTS0039674,14
RTS0039675,17
RTS0039676,17
RTS0039677,9
RTS0039678,13
RTS0039679,13
RTS0039680,12
RTS0039681,30
RTS0039682,12
RTS0039683,15
RTS0039684,8
RTS0039685,10
RTS0039686,18
RTS0039687,26
RTS0039688,18
RTS0039689,19
RTS0039690,23
RTS0039691,11
RTS0039692,9
RTS0039693,5
RTS0039694,17
RTS0039695,8
RTS0039696,15
RTS0039697,13
RTS0039698,14
RTS0039699,8
RTS0039700,11
RTS0039701,10
RTS0039702,15
RTS0039703,26
RTS0039704,25
RTS0039705,8
RTS0039706,8
RTS0039707,21
RTS0039708,21
RTS0039709,19
RTS0039710,18
RTS0039711,13
RTS0039712,17
RTS0039713,16
RTS0039714,12
RTS0039715,18
RTS0039716,10
RTS0039717,12
RTS0039718,9
RTS0039719,9
RTS0039720,24
RTS0039721,13
RTS0039722,9
RTS0039723,29
RTS0039724,21
RTS0039725,17
RTS0039726,15
RTS0039727,16
RTS0039728,14
RTS0039729,18
RTS0039730,16
RTS0039731,18
RTS0039732,17
RTS0039733,17
RTS0039734,19
RTS0039735,14
RTS0039736,16
RTS0039737,13
RTS0039738,12
RTS0039739,19
RTS0039740,15
RTS0039741,17
RTS0039742,19
RTS0039743,21
RTS0039744,8
RTS0039745,18
RTS0039746,10
RTS0039747,19
RTS0039749,18
RTS0039750,19
RTS0039751,12
RTS0039752,15
RTS0039753,15
RTS0039754,16
RTS0039755,13
RTS0039756,20
RTS0039757,16
RTS0039758,12
RTS0039759,7
RTS0039760,12
RTS0039761,14
RTS0039762,14
RTS0039763,17
RTS0039764,16
RTS0039765,15
RTS0039766,11
RTS0039767,12
RTS0039768,21
RTS0039769,10
RTS0039770,42
RTS0039771,14
RTS0039772,16
RTS0039773,22
RTS0039774,14
RTS0039775,25
RTS0039776,9
RTS0039777,20
RTS0039778,12
RTS0039779,9
RTS0039780,10
RTS0039781,22
RTS0039782,16
RTS0039783,12
RTS0039784,14
RTS0039785,16
RTS0039786,14
RTS0039787,14
RTS0039788,17
RTS0039789,12
RTS0039790,12
RTS0039791,13
RTS0039792,5
RTS0039793,11
RTS0039794,8
RTS0039795,15
RTS0039796,10
RTS0039797,14
RTS0039798,12
RTS0039799,26
RTS0039800,17
RTS0039801,15
RTS0039802,11
RTS0039803,12
RTS0039804,14
RTS0039805,14
RTS0039806,22
RTS0039807,15
RTS0039808,16
RTS0039809,17
RTS0039810,16
RTS0039811,20
RTS0039812,22
RTS0039813,4
RTS0039814,23
RTS0039815,10
RTS0039816,13
RTS0039817,14
RTS0039818,10
RTS0039819,11
RTS0039820,12
RTS0039821,8
RTS0039822,17
RTS0039823,13
RTS0039824,7
RTS0039825,14
RTS0039826,17
RTS0039827,13
RTS0039828,15
RTS0039829,17
RTS0039830,17
RTS0039831,10
RTS0039832,17
RTS0039833,12
RTS0039834,11
RTS0039835,17
RTS0039836,16
RTS0039838,13
RTS0039839,12
RTS0039840,15
RTS0039841,23
RTS0039842,13
RTS0039843,7
RTS0039844,16
RTS0039845,13
RTS0039846,12
RTS0039847,15
RTS0039848,13
RTS0039849,13
RTS0039850,17
RTS0039851,11
RTS0039852,14
RTS0039853,18
RTS0039854,20
RTS0039855,4
RTS0039856,16
RTS0039857,15
RTS0039858,10
RTS0039859,19
RTS0039860,14
RTS0039861,15
RTS0039862,20
RTS0039863,15
RTS0039864,20
RTS0039865,8
RTS0039866,9
RTS0039867,16
RTS0039868,17
RTS0039869,14
RTS0039870,18
RTS0039871,19
RTS0039872,10
RTS0039873,11
RTS0039874,19
RTS0039875,21
RTS0039876,8
RTS0039877,10
RTS0039878,13
RTS0039879,14
RTS0039880,11
RTS0039881,10
RTS0039882,11
RTS0039883,10
RTS0039884,11
RTS0039885,19
RTS0039886,8
RTS0039887,11
RTS0039888,13
RTS0039890,6
RTS0039891,12
RTS0039892,12
RTS0039893,15
RTS0039894,14
RTS0039895,15
RTS0039896,14
RTS0039897,10
RTS0039898,22
RTS0039899,11
RTS0039900,24
RTS0039901,16
RTS0039902,14
RTS0039903,13
RTS0039904,15
RTS0039905,13
RTS0039906,11
RTS0039907,13
RTS0039908,15
RTS0039909,16
RTS0039910,17
RTS0039911,17
RTS0039912,12
RTS0039913,20
RTS0039914,9
RTS0039915,14
RTS0039916,16
RTS0039917,9
RTS0039918,19
RTS0039919,14
RTS0039920,20
RTS0039921,17
RTS0039922,12
RTS0039923,15
RTS0039924,19
RTS0039925,12
RTS0039926,19
RTS0039927,14
RTS0039928,18
RTS0039929,18
RTS0039930,10
RTS0039931,12
RTS0039932,21
RTS0039933,17
RTS0039934,3
RTS0039935,9
RTS0039936,17
RTS0039937,8
RTS0039938,10
RTS0039939,9
RTS0039940,12
RTS0039941,11
RTS0039942,10
RTS0039943,3
RTS0039944,14
RTS0039945,18
RTS0039946,16
RTS0039947,16
RTS0039948,24
RTS0039949,21
RTS0039950,13
RTS0039951,17
RTS0039952,17
RTS0039953,15
RTS0039954,11
RTS0039955,16
RTS0039956,15
RTS0039957,19
RTS0039958,16
RTS0039959,11
RTS0039960,18
RTS0039961,12
RTS0039962,8
RTS0039963,9
RTS0039964,10
RTS0039965,20
RTS0039966,13
RTS0039967,5
RTS0039968,5
RTS0039969,13
RTS0039970,17
RTS0039971,11
RTS0039972,8
RTS0039973,20
RTS0039974,12
RTS0039975,12
RTS0039976,32
RTS0039977,16
RTS0039978,18
RTS0039979,15
RTS0039980,11
RTS0039981,11
RTS0039982,17
RTS0039983,11
RTS0039984,12
RTS0039985,14
RTS0039986,20
RTS0039987,14
RTS0039988,18
RTS0039989,13
RTS0039990,10
RTS0039991,4
RTS0039992,10
RTS0039993,9
RTS0039994,8
RTS0039995,13
RTS0039996,24
RTS0039997,13
RTS0039998,22
RTS0039999,25
RTS0040000,21
RTS0040001,14
RTS0040002,10
RTS0040003,13
RTS0040004,20
RTS0040005,9
RTS0040006,17
RTS0040007,15
RTS0040008,8
RTS0040009,21
RTS0040010,13
RTS0040011,18
RTS0040012,11
RTS0040013,11
RTS0040014,15
RTS0040015,12
RTS0040016,11
RTS0040017,16
RTS0040018,8
RTS0040019,24
RTS0040020,15
RTS0040021,10
RTS0040022,18
RTS0040023,23
RTS0040024,6
RTS0040025,17
RTS0040026,11
RTS0040027,12
RTS0040028,12
RTS0040029,16
RTS0040030,14
RTS0040031,16
RTS0040032,11
RTS0040033,15
RTS0040034,15
RTS0040035,8
RTS0040036,13
RTS0040037,19
RTS0040038,16
RTS0040039,20
RTS0040040,5
RTS0040041,7
RTS0040042,18
RTS0040043,11
RTS0040044,16
RTS0040045,9
RTS0040046,27
RTS0040047,17
RTS0040048,21
RTS0040049,8
RTS0040050,15
RTS0040051,15
RTS0040052,10
RTS0040053,15
RTS0040054,15
RTS0040055,16
RTS0040056,17
RTS0040057,19
RTS0040058,3
RTS0040059,9
RTS0040060,15
RTS0040061,6
RTS0040062,16
RTS0040063,4
RTS0040064,18
RTS0040065,9
RTS0040066,17
RTS0040067,13
RTS0040068,11
RTS0040069,16
RTS0040070,13
RTS0040071,17
RTS0040072,17
RTS0040073,21
RTS0040074,15
RTS0040075,15
RTS0040076,11
RTS0040077,13
RTS0040078,12
RTS0040079,8
RTS0040080,12
RTS0040081,15
RTS0040082,12
RTS0040083,10
RTS0040084,19
RTS0040085,11
RTS0040086,14
RTS0040087,10
RTS0040088,21
RTS0040089,20
RTS0040090,17
RTS0040091,15
RTS0040092,12
RTS0040093,13
RTS0040094,15
RTS0040095,8
RTS0040096,16
RTS0040097,24
RTS0040098,8
RTS0040099,8
RTS0040100,13
RTS0040101,4
RTS0040102,10
RTS0040103,11
RTS0040104,12
RTS0040105,8
RTS0040106,13
RTS0040107,18
RTS0040108,18
RTS0040109,16
RTS0040110,21
RTS0040111,23
RTS0040112,18
RTS0040113,14
RTS0040114,13
RTS0040115,33
RTS0040116,17
RTS0040117,11
RTS0040118,20
RTS0040119,10
RTS0040120,4
RTS0040121,25
RTS0040122,13
RTS0040123,20
RTS0040124,20
RTS0040125,17
RTS0040126,6
RTS0040127,10
RTS0040128,12
RTS0040129,14
RTS0040130,16
RTS0040131,27
RTS0040132,12
RTS0040133,16
RTS0040134,13
RTS0040135,9
RTS0040136,17
RTS0040137,17
RTS0040138,16
RTS0040139,11
RTS0040140,16
RTS0040141,18
RTS0040142,17
RTS0040143,17
RTS0040144,17
RTS0040145,16
RTS0040146,11
RTS0040147,15
RTS0040148,8
RTS0040149,13
RTS0040150,13
RTS0040151,11
RTS0040152,11
RTS0040153,9
RTS0040154,13
RTS0040155,15
RTS0040156,13
RTS0040157,14
RTS0040158,15
RTS0040159,14
RTS0040160,17
RTS0040161,15
RTS0040162,8
RTS0040163,16
RTS0040164,9
RTS0040165,14
RTS0040166,8
RTS0040167,10
RTS0040168,10
RTS0040169,11
RTS0040170,24
RTS0040171,5
RTS0040172,20
RTS0040173,18
RTS0040174,10
RTS0040175,17
RTS0040176,14
RTS0040177,10
RTS0040178,14
RTS0040179,6
RTS0040180,16
RTS0040181,13
RTS0040182,14
RTS0040183,16
RTS0040184,17
RTS0040185,18
RTS0040186,14
RTS0040187,7
RTS0040188,9
RTS0040189,13
RTS0040190,14
RTS0040191,16
RTS0040192,10
RTS0040193,10
RTS0040194,21
RTS0040195,19
RTS0040196,8
RTS0040197,6
RTS0040198,13
RTS0040199,14
RTS0040200,18
RTS0040201,23
RTS0040202,23
RTS0040203,17
RTS0040204,23
RTS0040205,14
RTS0040206,10
RTS0040207,3
RTS0040208,18
RTS0040209,19
RTS0040210,23
RTS0040211,12
RTS0040212,21
RTS0040213,13
RTS0040214,23
RTS0040215,33
RTS0040216,14
RTS0040217,12
RTS0040218,9
RTS0040219,16
RTS0040220,8
RTS0040221,2
RTS0040222,16
RTS0040223,16
RTS0040224,6
RTS0040225,14
RTS0040226,21
RTS0040227,5
RTS0040228,14
RTS0040229,9
RTS0040230,17
RTS0040231,10
RTS0040232,12
RTS0040233,12
RTS0040234,12
RTS0040235,12
RTS0040236,8
RTS0040237,18
RTS0040238,21
RTS0040239,24
RTS0040240,11
RTS0040241,9
RTS0040242,19
RTS0040243,11
RTS0040244,25
RTS0040245,21
RTS0040246,20
RTS0040247,12
RTS0040248,17
RTS0040249,24
RTS0040250,6
RTS0040251,18
RTS0040252,12
RTS0040253,9
RTS0040254,12
RTS0040255,14
RTS0040256,7
RTS0040257,9
RTS0040258,18
RTS0040259,14
RTS0040260,15
RTS0040261,10
RTS0040262,16
RTS0040263,16
RTS0040264,16
RTS0040265,10
RTS0040266,14
RTS0040267,12
RTS0040268,17
RTS0040269,10
RTS0040270,13
RTS0040271,19
RTS0040272,13
RTS0040273,13
RTS0040274,12
RTS0040275,18
RTS0040276,13
RTS0040277,15
RTS0040278,25
RTS0040279,13
RTS0040280,26
RTS0040281,17
RTS0040282,14
RTS0040283,19
RTS0040284,12
RTS0040285,18
RTS0040286,15
RTS0040287,14
RTS0040288,22
RTS0040289,12
RTS0040290,19
RTS0040291,13
RTS0040292,13
RTS0040293,17
RTS0040294,18
RTS0040295,12
RTS0040296,8
RTS0040297,9
RTS0040298,14
RTS0040299,13
RTS0040300,16
RTS0040301,5
RTS0040302,6
RTS0040303,11
RTS0040304,5
RTS0040305,17
RTS0040306,21
RTS0040307,13
RTS0040308,19
RTS0040309,18
RTS0040310,8
RTS0040311,13
RTS0040312,22
RTS0040313,8
RTS0040314,9
RTS0040315,24
RTS0040316,18
RTS0040317,18
RTS0040318,10
RTS0040319,22
RTS0040320,11
RTS0040321,13
RTS0040322,18
RTS0040323,16
RTS0040324,13
RTS0040325,11
RTS0040326,4
RTS0040327,19
RTS0040328,16
RTS0040329,20
RTS0040330,16
RTS0040331,17
RTS0040332,16
RTS0040333,18
RTS0040334,15
RTS0040335,13
RTS0040336,18
RTS0040337,27
RTS0040338,4
RTS0040339,17
RTS0040340,10
RTS0040341,19
RTS0040342,5
RTS0040343,18
RTS0040344,17
RTS0040345,17
RTS0040346,14
RTS0040347,15
RTS0040348,17
RTS0040349,21
RTS0040350,16
RTS0040351,18
RTS0040352,18
RTS0040353,13
RTS0040354,8
RTS0040355,18
RTS0040356,15
RTS0040357,16
RTS0040358,9
RTS0040359,12
RTS0040360,18
RTS0040361,17
RTS0040363,11
RTS0040364,14
RTS0040365,14
RTS0040366,21
RTS0040367,15
RTS0040368,18
RTS0040369,28
RTS0040370,15
RTS0040371,23
RTS0040372,15
RTS0040373,19
RTS0040374,17
RTS0040375,10
RTS0040376,13
RTS0040377,22
RTS0040378,17
RTS0040379,22
RTS0040380,23
RTS0040381,10
RTS0040382,15
RTS0040383,13
RTS0040384,6
RTS0040385,11
RTS0040386,14
RTS0040387,7
RTS0040388,23
RTS0040389,16
RTS0040390,13
RTS0040391,19
RTS0040392,9
RTS0040393,14
RTS0040394,19
RTS0040395,11
RTS0040396,19
RTS0040397,9
RTS0040398,23
RTS0040399,16
RTS0040400,23
RTS0040401,18
RTS0040402,13
RTS0040403,15
RTS0040404,21
RTS0040405,12
RTS0040406,14
RTS0040407,16
RTS0040408,17
RTS0040409,11
RTS0040410,19
RTS0040411,30
RTS0040412,10
RTS0040413,15
RTS0040414,26
RTS0040415,12
RTS0040416,21
RTS0040417,11
RTS0040418,6
RTS0040419,20
RTS0040420,31
RTS0040421,16
RTS0040422,19
RTS0040423,16
RTS0040424,20
RTS0040425,5
RTS0040426,11
RTS0040428,22
RTS0040429,17
RTS0040430,17
RTS0040431,22
RTS0040432,7
RTS0040433,14
RTS0040434,17
RTS0040435,25
RTS0040436,12
RTS0040437,22
RTS0040438,22
RTS0040439,8
RTS0040440,21
RTS0040441,14
RTS0040442,19
RTS0040443,17
RTS0040444,15
RTS0040445,13
RTS0040446,19
RTS0040447,11
RTS0040448,17
RTS0040449,12
RTS0040450,16
RTS0040451,19
RTS0040452,16
RTS0040453,17
RTS0040454,9
RTS0040455,17
RTS0040456,21
RTS0040457,18
RTS0040458,8
RTS0040459,12
RTS0040460,13
RTS0040461,15
RTS0040462,14
RTS0040463,9
RTS0040464,15
RTS0040465,12
RTS0040466,14
RTS0040467,10
RTS0040468,17
RTS0040469,17
RTS0040470,19
RTS0040471,27
RTS0040472,13
RTS0040473,16
RTS0040474,10
RTS0040475,8
RTS0040476,16
RTS0040477,11
RTS0040478,13
RTS0040479,9
RTS0040480,12
RTS0040481,18
RTS0040482,17
RTS0040483,12
RTS0040484,27
RTS0040485,12
RTS0040486,17
RTS0040487,6
RTS0040488,16
RTS0040489,11
RTS0040490,14
RTS0040491,8
RTS0040492,18
RTS0040493,8
RTS0040494,11
RTS0040495,13
RTS0040496,15
RTS0040497,20
RTS0040498,16
RTS0040499,11
RTS0040500,24
RTS0040501,11
RTS0040502,7
RTS0040503,18
RTS0040504,13
RTS0040505,8
RTS0040506,10
RTS0040507,8
RTS0040508,11
RTS0040509,8
RTS0040510,7
RTS0040511,12
RTS0040512,15
RTS0040513,18
RTS0040514,19
RTS0040515,17
RTS0040516,16
RTS0040517,15
RTS0040518,13
RTS0040519,10
RTS0040520,8
RTS0040521,8
RTS0040522,18
RTS0040523,13
RTS0040524,10
RTS0040525,12
RTS0040526,13
RTS0040527,14
RTS0040528,20
RTS0040529,11
RTS0040530,10
RTS0040531,12
RTS0040532,15
RTS0040533,10
RTS0040534,16
RTS0040535,12
RTS0040536,13
RTS0040537,29
RTS0040538,5
RTS0040539,13
RTS0040540,7
RTS0040541,4
RTS0040542,6
RTS0040543,14
RTS0040544,13
RTS0040545,10
RTS0040546,9
RTS0040547,16
RTS0040548,8
RTS0040549,10
RTS0040550,16
RTS0040551,7
RTS0040552,9
RTS0040553,13
RTS0040554,14
RTS0040555,15
RTS0040556,11
RTS0040557,12
RTS0040558,17
RTS0040559,15
RTS0040560,9
RTS0040561,14
RTS0040562,10
RTS0040563,15
RTS0040564,10
RTS0040565,15
RTS0040566,18
RTS0040567,14
RTS0040568,15
RTS0040569,9
RTS0040570,14
RTS0040571,20
RTS0040572,18
RTS0040573,15
RTS0040574,24
RTS0040575,19
RTS0040576,11
RTS0040577,15
RTS0040578,7
RTS0040579,10
RTS0040580,17
RTS0040581,8
RTS0040582,21
RTS0040583,18
RTS0040584,11
RTS0040585,9
RTS0040586,13
RTS0040587,10
RTS0040588,12
RTS0040589,14
RTS0040590,12
RTS0040591,14
RTS0040592,9
RTS0040593,6
RTS0040594,11
RTS0040595,9
RTS0040596,16
RTS0040597,24
RTS0040598,9
RTS0040599,20
RTS0040600,15
RTS0040601,10
RTS0040602,15
RTS0040603,17
RTS0040604,20
RTS0040605,18
RTS0040606,14
RTS0040607,16
RTS0040608,22
RTS0040609,17
RTS0040610,16
RTS0040611,15
RTS0040612,12
RTS0040613,17
RTS0040614,15
RTS0040615,20
RTS0040616,14
RTS0040617,12
RTS0040618,5
RTS0040619,7
RTS0040620,17
RTS0040621,15
RTS0040622,11
RTS0040623,14
RTS0040624,12
RTS0040625,18
RTS0040626,7
RTS0040627,7
RTS0040628,8
RTS0040629,15
RTS0040630,11
RTS0040631,17
RTS0040632,14
RTS0040633,17
RTS0040634,14
RTS0040635,18
RTS0040636,19
RTS0040637,23
RTS0040638,16
RTS0040639,11
RTS0040640,9
RTS0040641,10
RTS0040642,22
RTS0040643,11
RTS0040644,12
RTS0040645,22
RTS0040646,10
RTS0040647,12
RTS0040648,22
RTS0040649,8
RTS0040650,9
RTS0040651,16
RTS0040652,11
RTS0040653,16
RTS0040654,14
RTS0040655,14
RTS0040656,12
RTS0040657,14
RTS0040658,9
RTS0040659,20
RTS0040660,10
RTS0040661,11
RTS0040662,7
RTS0040663,8
RTS0040664,7
RTS0040665,8
RTS0040666,18
RTS0040667,10
RTS0040668,7
RTS0040669,10
RTS0040670,7
RTS0040671,12
RTS0040672,12
RTS0040673,17
RTS0040674,20
RTS0040675,10
RTS0040676,13
RTS0040677,14
RTS0040678,26
RTS0040679,11
RTS0040680,21
RTS0040681,12
RTS0040682,11
RTS0040683,22
RTS0040684,18
RTS0040685,10
RTS0040686,10
RTS0040687,16
RTS0040688,12
RTS0040689,7
RTS0040690,10
RTS0040691,13
RTS0040692,10
RTS0040693,12
RTS0040694,7
RTS0040695,19
RTS0040696,17
RTS0040697,8
RTS0040698,14
RTS0040699,14
RTS0040700,10
RTS0040701,9
RTS0040702,16
RTS0040703,15
RTS0040704,15
RTS0040705,28
RTS0040706,9
RTS0040707,6
RTS0040708,6
RTS0040709,9
RTS0040710,17
RTS0040711,13
RTS0040712,17
RTS0040713,17
RTS0040714,15
RTS0040715,13
RTS0040716,10
RTS0040717,6
RTS0040718,6
RTS0040719,10
RTS0040720,17
RTS0040721,9
RTS0040722,8
RTS0040723,12
RTS0040724,14
RTS0040725,8
RTS0040726,12
RTS0040727,14
RTS0040728,19
RTS0040729,21
RTS0040730,17
RTS0040731,14
RTS0040732,23
RTS0040733,18
RTS0040734,11
RTS0040735,7
RTS0040736,25
RTS0040737,18
RTS0040738,19
RTS0040739,13
RTS0040740,11
RTS0040741,11
RTS0040742,17
RTS0040743,7
RTS0040744,9
RTS0040745,22
RTS0040746,16
RTS0040747,9
RTS0040748,13
RTS0040749,17
RTS0040750,13
RTS0040751,22
RTS0040752,13
RTS0040753,15
RTS0040754,10
RTS0040755,12
RTS0040756,8
RTS0040757,22
RTS0040758,6
RTS0040759,17
RTS0040760,12
RTS0040761,16
RTS0040762,12
RTS0040763,15
RTS0040764,13
RTS0040765,15
RTS0040766,17
RTS0040767,20
RTS0040768,16
RTS0040769,20
RTS0040770,8
RTS0040771,19
RTS0040772,15
RTS0040773,16
RTS0040774,17
RTS0040775,18
RTS0040776,10
RTS0040777,11
RTS0040778,17
RTS0040779,10
RTS0040780,21
RTS0040781,20
RTS0040782,17
RTS0040783,11
RTS0040784,14
RTS0040785,14
RTS0040786,15
RTS0040787,13
RTS0040788,10
RTS0040789,8
RTS0040790,15
RTS0040791,12
RTS0040792,9
RTS0040793,10
RTS0040794,11
RTS0040795,6
RTS0040796,30
RTS0040797,11
RTS0040798,12
RTS0040799,14
RTS0040800,8
RTS0040801,19
RTS0040802,15
RTS0040803,18
RTS0040804,13
RTS0040805,13
RTS0040806,15
RTS0040807,11
RTS0040808,9
RTS0040809,11
RTS0040810,7
RTS0040811,21
RTS0040812,16
RTS0040813,9
RTS0040814,18
RTS0040815,17
RTS0040816,14
RTS0040817,12
RTS0040818,15
RTS0040819,16
RTS0040820,16
RTS0040821,18
RTS0040822,20
RTS0040823,17
RTS0040824,10
RTS0040825,20
RTS0040826,28
RTS0040827,11
RTS0040828,21
RTS0040830,25
RTS0040831,15
RTS0040832,7
RTS0040833,17
RTS0040834,11
RTS0040836,23
RTS0040837,11
RTS0040838,11
RTS0040839,14
RTS0040840,12
RTS0040841,15
RTS0040842,20
RTS0040843,15
RTS0040844,19
RTS0040845,7
RTS0040846,26
RTS0040847,15
RTS0040848,14
RTS0040849,17
RTS0040850,22
RTS0040851,17
RTS0040852,11
RTS0040853,24
RTS0040854,14
RTS0040855,7
RTS0040856,9
RTS0040857,15
RTS0040858,18
RTS0040859,13
RTS0040860,19
RTS0040861,21
RTS0040862,15
RTS0040863,19
RTS0040864,10
RTS0040865,15
RTS0040866,14
RTS0040867,16
RTS0040868,11
RTS0040869,10
RTS0040870,16
RTS0040871,19
RTS0040872,11
RTS0040873,12
RTS0040874,20
RTS0040875,9
RTS0040876,12
RTS0040877,15
RTS0040878,21
RTS0040879,17
RTS0040880,7
RTS0040881,14
RTS0040882,10
RTS0040883,10
RTS0040884,11
RTS0040885,12
RTS0040886,13
RTS0040887,16
RTS0040888,20
RTS0040889,35
RTS0040890,20
RTS0040891,15
RTS0040892,16
RTS0040893,10
RTS0040894,10
RTS0040895,20
RTS0040896,10
RTS0040897,12
RTS0040898,12
RTS0040899,9
RTS0040900,16
RTS0040901,17
RTS0040902,11
RTS0040903,6
RTS0040904,19
RTS0040905,12
RTS0040906,15
RTS0040907,10
RTS0040908,14
RTS0040909,15
RTS0040910,13
RTS0040911,20
RTS0040912,9
RTS0040913,8
RTS0040914,11
RTS0040915,15
RTS0040916,9
RTS0040917,16
RTS0040918,15
RTS0040919,18
RTS0040920,17
RTS0040921,16
RTS0040922,16
RTS0040923,17
RTS0040924,8
RTS0040925,11
RTS0040926,12
RTS0040927,5
RTS0040928,9
RTS0040929,8
RTS0040930,9
RTS0040931,14
RTS0040932,20
RTS0040933,5
RTS0040934,16
RTS0040935,8
RTS0040936,10
RTS0040937,15
RTS0040938,19
RTS0040939,13
RTS0040940,12
RTS0040941,7
RTS0040942,8
RTS0040943,7
RTS0040944,19
RTS0040945,13
RTS0040946,19
RTS0040947,30
RTS0040948,26
RTS0040949,14
RTS0040950,27
RTS0040951,16
RTS0040952,10
RTS0040953,13
RTS0040954,12
RTS0040955,10
RTS0040956,15
RTS0040957,10
RTS0040958,14
RTS0040959,13
RTS0040960,15
RTS0040961,9
RTS0040962,14
RTS0040963,18
RTS0040964,7
RTS0040965,18
RTS0040966,14
RTS0040967,18
RTS0040968,20
RTS0040969,9
RTS0040970,18
RTS0040971,12
RTS0040972,21
RTS0040973,16
RTS0040974,19
RTS0040975,17
RTS0040976,17
RTS0040977,19
RTS0040978,10
RTS0040979,14
RTS0040980,11
RTS0040981,12
RTS0040982,17
RTS0040983,12
RTS0040984,12
RTS0040985,16
RTS0040986,26
RTS0040987,20
RTS0040988,20
RTS0040989,21
RTS0040990,17
RTS0040991,20
RTS0040992,8
RTS0040993,12
RTS0040994,12
RTS0040995,11
RTS0040996,17
RTS0040997,16
RTS0040998,15
RTS0040999,10
RTS0041000,18
RTS0041001,11
RTS0041002,15
RTS0041003,16
RTS0041004,12
RTS0041005,14
RTS0041006,17
RTS0041007,17
RTS0041008,15
RTS0041009,14
RTS0041010,15
RTS0041011,14
RTS0041012,4
RTS0041013,10
RTS0041014,14
RTS0041015,15
RTS0041016,21
RTS0041017,6
RTS0041018,10
RTS0041019,12
RTS0041020,20
RTS0041021,13
RTS0041022,12
RTS0041023,20
RTS0041024,10
RTS0041025,16
RTS0041026,14
RTS0041027,13
RTS0041028,15
RTS0041029,14
RTS0041030,10
RTS0041031,16
RTS0041032,13
RTS0041033,8
RTS0041034,11
RTS0041035,18
RTS0041036,18
RTS0041037,16
RTS0041038,16
RTS0041039,11
RTS0041040,19
RTS0041041,8
RTS0041042,22
RTS0041043,16
RTS0041044,13
RTS0041045,16
RTS0041046,23
RTS0041047,23
RTS0041048,13
RTS0041049,31
RTS0041050,43
RTS0041051,19
RTS0041052,9
RTS0041053,13
RTS0041054,9
RTS0041055,15
RTS0041056,19
RTS0041057,13
RTS0041058,16
RTS0041059,12
RTS0041060,20
RTS0041061,12
RTS0041062,10
RTS0041063,17
RTS0041064,12
RTS0041066,19
RTS0041067,20
RTS0041068,18
RTS0041069,21
RTS0041070,38
RTS0041071,19
RTS0041072,11
RTS0041073,10
RTS0041074,14
RTS0041075,23
RTS0041076,14
RTS0041077,15
RTS0041078,10
RTS0041079,12
RTS0041080,12
RTS0041081,15
RTS0041082,10
RTS0041083,17
RTS0041084,10
RTS0041085,11
RTS0041086,22
RTS0041087,9
RTS0041088,18
RTS0041089,13
RTS0041090,16
RTS0041091,10
RTS0041092,13
RTS0041093,14
RTS0041094,19
RTS0041095,17
RTS0041096,7
RTS0041097,9
RTS0041098,18
RTS0041099,13
RTS0041100,13
RTS0041101,14
RTS0041102,15
RTS0041103,12
RTS0041104,17
RTS0041105,18
RTS0041106,19
RTS0041107,14
RTS0041108,21
RTS0041109,18
RTS0041110,22
RTS0041111,14
RTS0041112,14
RTS0041113,15
RTS0041114,15
RTS0041115,24
RTS0041116,13
RTS0041117,17
RTS0041118,18
RTS0041119,18
RTS0041120,15
RTS0041121,20
RTS0041122,16
RTS0041123,20
RTS0041124,6
RTS0041125,11
RTS0041126,17
RTS0041127,19
RTS0041128,21
RTS0041129,16
RTS0041130,15
RTS0041131,12
RTS0041132,14
RTS0041133,15
RTS0041134,31
RTS0041135,14
RTS0041136,21
RTS0041137,14
RTS0041138,17
RTS0041139,20
RTS0041140,16
RTS0041141,21
RTS0041142,17
RTS0041143,10
RTS0041144,12
RTS0041145,14
RTS0041146,5
RTS0041147,8
RTS0041148,14
RTS0041149,15
RTS0041150,26
RTS0041151,8
RTS0041152,11
RTS0041153,18
RTS0041154,11
RTS0041155,20
RTS0041156,20
RTS0041157,19
RTS0041158,18
RTS0041159,16
RTS0041160,16
RTS0041161,12
RTS0041162,8
RTS0041163,20
RTS0041164,11
RTS0041165,12
RTS0041166,9
RTS0041167,16
RTS0041168,22
RTS0041169,17
RTS0041170,13
RTS0041171,12
RTS0041172,16
RTS0041173,8
RTS0041174,9
RTS0041175,15
RTS0041176,11
RTS0041177,16
RTS0041178,15
RTS0041179,11
RTS0041180,14
RTS0041181,19
RTS0041182,15
RTS0041183,11
RTS0041184,16
RTS0041185,10
RTS0041186,9
RTS0041187,13
RTS0041188,16
RTS0041189,16
RTS0041190,15
RTS0041191,16
RTS0041192,16
RTS0041193,13
RTS0041194,15
RTS0041195,13
RTS0041196,19
RTS0041197,13
RTS0041198,13
RTS0041199,18
RTS0041200,12
RTS0041201,6
RTS0041202,19
RTS0041203,15
RTS0041204,14
RTS0041205,12
RTS0041206,11
RTS0041207,14
RTS0041208,19
RTS0041209,14
RTS0041210,16
RTS0041211,19
RTS0041212,22
RTS0041213,21
RTS0041214,22
RTS0041215,17
RTS0041216,20
RTS0041217,19
RTS0041218,13
RTS0041219,15
RTS0041220,15
RTS0041221,20
RTS0041222,9
RTS0041223,15
RTS0041224,11
RTS0041225,17
RTS0041226,16
RTS0041227,16
RTS0041228,8
RTS0041229,20
RTS0041230,15
RTS0041231,18
RTS0041232,12
RTS0041233,21
RTS0041234,23
RTS0041235,10
RTS0041236,15
RTS0041237,15
RTS0041238,11
RTS0041239,11
RTS0041240,16
RTS0041241,17
RTS0041242,11
RTS0041243,11
RTS0041244,19
RTS0041246,14
RTS0041247,7
RTS0041248,11
RTS0041249,17
RTS0041250,21
RTS0041251,7
RTS0041252,12
RTS0041253,18
RTS0041254,14
RTS0041255,12
RTS0041256,18
RTS0041257,20
RTS0041258,17
RTS0041259,12
RTS0041260,13
RTS0041261,17
RTS0041262,15
RTS0041263,17
RTS0041265,14
RTS0041266,25
RTS0041267,16
RTS0041268,14
RTS0041269,16
RTS0041270,19
RTS0041271,18
RTS0041272,16
RTS0041273,12
RTS0041274,16
RTS0041275,25
RTS0041276,17
RTS0041277,12
RTS0041278,15
RTS0041279,17
RTS0041280,11
RTS0041281,11
RTS0041282,12
RTS0041283,9
RTS0041284,18
RTS0041285,7
RTS0041286,20
RTS0041287,15
RTS0041288,14
RTS0041289,19
RTS0041290,23
RTS0041291,15
RTS0041292,20
RTS0041293,9
RTS0041294,11
RTS0041295,12
RTS0041296,24
RTS0041297,18
RTS0041298,15
RTS0041299,19
RTS0041300,28
RTS0041301,20
RTS0041302,19
RTS0041303,19
RTS0041304,21
RTS0041305,24
RTS0041306,15
RTS0041307,8
RTS0041308,15
RTS0041309,12
RTS0041310,21
RTS0041311,13
RTS0041312,13
RTS0041313,13
RTS0041314,13
RTS0041315,12
RTS0041316,14
RTS0041317,18
RTS0041318,15
RTS0041319,18
RTS0041320,19
RTS0041321,35
RTS0041322,15
RTS0041323,14
RTS0041324,11
RTS0041325,22
RTS0041326,11
RTS0041327,13
RTS0041328,11
RTS0041329,11
RTS0041330,10
RTS0041331,12
RTS0041332,10
RTS0041333,19
RTS0041334,10
RTS0041335,18
RTS0041346,14
RTS0041347,9
RTS0041348,9
RTS0041349,22
RTS0041350,29
RTS0041351,14
RTS0041352,14
RTS0041353,22
RTS0041354,13
RTS0041355,19
RTS0041356,8
RTS0041357,9
RTS0041358,9
RTS0041359,16
RTS0041360,11
RTS0041361,24
RTS0041362,18
RTS0041363,23
RTS0041364,24
RTS0041365,23
RTS0041366,17
RTS0041367,13
RTS0041368,20
RTS0041369,19
RTS0041370,11
RTS0041371,8
RTS0041372,14
RTS0041373,13
RTS0041374,15
RTS0041375,8
RTS0041376,51
RTS0041377,11
RTS0041378,10
RTS0041379,5
RTS0041380,11
RTS0041381,17
RTS0041382,15
RTS0041383,12
RTS0041384,14
RTS0041385,19
RTS0041386,15
RTS0041387,12
RTS0041388,12
RTS0041389,11
RTS0041390,14
RTS0041391,13
RTS0041392,11
RTS0041393,6
RTS0041394,11
RTS0041395,8
RTS0041396,12
RTS0041397,23
RTS0041398,14
RTS0041399,12
RTS0041400,17
RTS0041401,9
RTS0041402,11
RTS0041403,8
RTS0041404,10
RTS0041405,14
RTS0041406,16
RTS0041407,16
RTS0041408,22
RTS0041409,10
RTS0041410,15
RTS0041411,19
RTS0041412,13
RTS0041413,14
RTS0041414,17
RTS0041415,13
RTS0041416,9
RTS0041417,13
RTS0041418,11
RTS0041419,17
RTS0041420,18
RTS0041421,14
RTS0041422,15
RTS0041423,15
RTS0041424,13
RTS0041425,14
RTS0041426,15
RTS0041427,11
RTS0041428,14
RTS0041429,12
RTS0041430,13
RTS0041431,20
RTS0041432,20
RTS0041433,13
RTS0041434,11
RTS0041435,19
RTS0041436,17
RTS0041437,8
RTS0041438,15
RTS0041439,23
RTS0041440,13
RTS0041441,18
RTS0041442,13
RTS0041443,19
RTS0041444,20
RTS0041445,12
RTS0041446,5
RTS0041447,25
RTS0041448,12
RTS0041449,13
RTS0041450,12
RTS0041451,10
RTS0041452,21
RTS0041453,17
RTS0041454,6
RTS0041455,12
RTS0041456,14
RTS0041457,10
RTS0041458,8
RTS0041459,16
RTS0041460,7
RTS0041461,11
RTS0041462,15
RTS0041463,17
RTS0041464,18
RTS0041465,11
RTS0041466,16
RTS0041467,28
RTS0041468,17
RTS0041469,8
RTS0041470,11
RTS0041471,13
RTS0041472,10
RTS0041473,9
RTS0041474,21
RTS0041475,16
RTS0041476,11
RTS0041477,13
RTS0041478,9
RTS0041479,12
RTS0041480,16
RTS0041481,13
RTS0041482,8
RTS0041483,9
RTS0041484,11
RTS0041485,9
RTS0041486,18
RTS0041487,18
RTS0041488,16
RTS0041489,18
RTS0041490,18
RTS0041491,26
RTS0041492,7
RTS0041493,9
RTS0041494,6
RTS0041495,9
RTS0041496,19
RTS0041497,17
RTS0041498,13
RTS0041499,13
RTS0041500,12
RTS0041501,10
RTS0041502,10
RTS0041503,14
RTS0041504,12
RTS0041505,15
RTS0041506,17
RTS0041507,11
RTS0041508,7
RTS0041509,8
RTS0041510,15
RTS0041511,13
RTS0041512,10
RTS0041513,11
RTS0041514,15
RTS0041515,6
RTS0041516,7
RTS0041517,14
RTS0041518,17
RTS0041519,14
RTS0041520,7
RTS0041521,15
RTS0041522,10
RTS0041523,19
RTS0041524,22
RTS0041525,14
RTS0041526,10
RTS0041527,37
RTS0041528,42
RTS0041529,7
RTS0041530,32
RTS0041531,21
RTS0041532,8
RTS0041533,13
RTS0041534,13
RTS0041535,13
RTS0041536,15
RTS0041537,13
RTS0041538,11
RTS0041540,11
RTS0041541,5
RTS0041542,13
RTS0041543,2
RTS0041544,8
RTS0041545,8
RTS0041546,9
RTS0041547,18
RTS0041548,20
RTS0041549,14
RTS0041550,12
RTS0041551,26
RTS0041552,17
RTS0041553,13
RTS0041554,13
RTS0041555,20
RTS0041556,11
RTS0041557,6
RTS0041558,10
RTS0041559,10
RTS0041560,13
RTS0041561,13
RTS0041562,16
RTS0041563,12
RTS0041564,15
RTS0041565,12
RTS0041566,15
RTS0041567,13
RTS0041568,17
RTS0041569,12
RTS0041570,12
RTS0041571,12
RTS0041572,9
RTS0041573,8
RTS0041574,17
RTS0041575,15
RTS0041576,13
RTS0041577,11
RTS0041578,14
RTS0041579,16
RTS0041580,9
RTS0041581,16
RTS0041582,23
RTS0041583,19
RTS0041584,15
RTS0041585,21
RTS0041586,13
RTS0041587,14
RTS0041588,16
RTS0041589,23
RTS0041590,13
RTS0041591,8
RTS0041592,9
RTS0041593,14
RTS0041594,15
RTS0041595,14
RTS0041596,9
RTS0041597,6
RTS0041598,16
RTS0041599,9
RTS0041600,18
RTS0041601,11
RTS0041602,10
RTS0041603,13
RTS0041604,20
RTS0041605,11
RTS0041606,14
RTS0041607,9
RTS0041608,6
RTS0041609,21
RTS0041610,18
RTS0041611,7
RTS0041612,16
RTS0041613,20
RTS0041614,12
RTS0041615,15
RTS0041616,14
RTS0041617,17
RTS0041618,13
RTS0041619,11
RTS0041620,22
RTS0041621,23
RTS0041622,15
RTS0041623,6
RTS0041624,19
RTS0041625,20
RTS0041626,15
RTS0041627,10
RTS0041628,9
RTS0041629,13
RTS0041630,14
RTS0041631,24
RTS0041632,19
RTS0041633,16
RTS0041634,18
RTS0041635,16
RTS0041636,19
RTS0041637,24
RTS0041638,24
RTS0041639,13
RTS0041640,12
RTS0041641,22
RTS0041642,10
RTS0041643,16
RTS0041644,9
RTS0041645,12
RTS0041646,14
RTS0041647,21
RTS0041648,24
RTS0041649,14
RTS0041650,12
RTS0041651,16
RTS0041652,7
RTS0041653,18
RTS0041654,8
RTS0041655,17
RTS0041656,12
RTS0041657,20
RTS0041658,18
RTS0041659,19
RTS0041660,4
RTS0041661,30
RTS0041662,12
RTS0041663,11
RTS0041664,13
RTS0041665,12
RTS0041666,23
RTS0041667,14
RTS0041668,16
RTS0041669,22
RTS0041670,16
RTS0041671,21
RTS0041672,19
RTS0041673,11
RTS0041674,15
RTS0041675,12
RTS0041676,22
RTS0041677,14
RTS0041678,16
RTS0041679,15
RTS0041680,23
RTS0041681,12
RTS0041682,11
RTS0041683,10
RTS0041684,15
RTS0041685,22
RTS0041686,14
RTS0041687,6
RTS0041688,12
RTS0041689,5
RTS0041690,11
RTS0041691,25
RTS0041692,13
RTS0041693,22
RTS0041694,14
RTS0041695,18
RTS0041696,15
RTS0041697,15
RTS0041698,19
RTS0041699,10
RTS0041700,21
RTS0041701,14
RTS0041702,8
RTS0041703,12
RTS0041704,12
RTS0041705,14
RTS0041706,15
RTS0041707,7
RTS0041708,25
RTS0041709,15
RTS0041710,10
RTS0041711,10
RTS0041712,16
RTS0041713,16
RTS0041714,20
RTS0041715,8
RTS0041716,19
RTS0041717,16
RTS0041718,16
RTS0041719,27
RTS0041720,23
RTS0041721,14
RTS0041722,10
RTS0041723,16
RTS0041724,15
RTS0041725,15
RTS0041726,8
RTS0041727,6
RTS0041728,15
RTS0041729,7
RTS0041730,16
RTS0041731,15
RTS0041732,6
RTS0041733,10
RTS0041734,11
RTS0041735,19
RTS0041736,22
RTS0041737,21
RTS0041738,22
RTS0041739,15
RTS0041740,15
RTS0041741,14
RTS0041742,14
RTS0041743,10
RTS0041744,12
RTS0041745,4
RTS0041746,26
RTS0041747,22
RTS0041748,26
RTS0041749,27
RTS0041750,21
RTS0041751,11
RTS0041752,5
RTS0041753,16
RTS0041754,6
RTS0041755,7
RTS0041756,10
RTS0041757,16
RTS0041758,10
RTS0041759,22
RTS0041760,18
RTS0041761,9
RTS0041762,10
RTS0041763,32
RTS0041764,14
RTS0041765,9
RTS0041766,10
RTS0041767,10
RTS0041768,9
RTS0041769,20
RTS0041770,17
RTS0041771,16
RTS0041772,28
RTS0041773,15
RTS0041774,18
RTS0041775,14
RTS0041776,12
RTS0041777,16
RTS0041778,21
RTS0041779,16
RTS0041780,16
RTS0041781,10
RTS0041782,17
RTS0041783,13
RTS0041784,13
RTS0041785,14
RTS0041786,10
RTS0041787,16
RTS0041788,12
RTS0041789,15
RTS0041790,4
RTS0041791,13
RTS0041793,6
RTS0041794,10
RTS0041795,8
RTS0041796,11
RTS0041797,27
RTS0041798,22
RTS0041799,14
RTS0041800,13
RTS0041801,8
RTS0041802,13
RTS0041803,12
RTS0041804,13
RTS0041805,6
RTS0041806,9
RTS0041807,13
RTS0041808,12
RTS0041809,14
RTS0041810,12
RTS0041811,22
RTS0041812,15
RTS0041813,20
RTS0041814,17
RTS0041815,15
RTS0041816,17
RTS0041817,11
RTS0041818,10
RTS0041819,21
RTS0041820,29
RTS0041821,14
RTS0041822,20
RTS0041823,16
RTS0041824,18
RTS0041825,7
RTS0041826,23
RTS0041827,15
RTS0041828,17
RTS0041829,22
RTS0041830,14
RTS0041831,9
RTS0041832,13
RTS0041833,12
RTS0041834,8
RTS0041835,26
RTS0041836,10
RTS0041837,7
RTS0041838,9
RTS0041839,15
RTS0041840,5
RTS0041841,17
RTS0041842,9
RTS0041843,5
RTS0041844,15
RTS0041845,16
RTS0041846,18
RTS0041847,11
RTS0041848,12
RTS0041849,15
RTS0041850,12
RTS0041851,10
RTS0041852,24
RTS0041853,17
RTS0041854,9
RTS0041855,14
RTS0041856,15
RTS0041857,14
RTS0041858,13
RTS0041859,15
RTS0041860,9
RTS0041861,14
RTS0041862,14
RTS0041863,15
RTS0041864,13
RTS0041865,16
RTS0041866,10
RTS0041867,13
RTS0041868,21
RTS0041869,12
RTS0041870,9
RTS0041871,18
RTS0041872,13
RTS0041873,17
RTS0041874,17
RTS0041875,18
RTS0041876,20
RTS0041877,24
RTS0041878,14
RTS0041879,22
RTS0041880,24
RTS0041881,14
RTS0041882,22
RTS0041883,17
RTS0041884,15
RTS0041885,18
RTS0041886,14
RTS0041887,22
RTS0041888,20
RTS0041889,16
RTS0041890,18
RTS0041891,15
RTS0041892,17
RTS0041893,21
RTS0041894,13
RTS0041895,18
RTS0041896,9
RTS0041897,13
RTS0041898,22
RTS0041899,13
RTS0041900,13
RTS0041901,18
RTS0041902,21
RTS0041903,20
RTS0041904,13
RTS0041905,18
RTS0041906,38
RTS0041907,12
RTS0041908,22
RTS0041909,11
RTS0041910,15
RTS0041911,16
RTS0041912,15
RTS0041913,24
RTS0041914,5
RTS0041915,12
RTS0041916,22
RTS0041917,25
RTS0041918,27
RTS0041919,37
RTS0041920,29
RTS0041922,21
RTS0041923,13
RTS0041924,14
RTS0041925,10
RTS0041926,12
RTS0041927,6
RTS0041928,10
RTS0041929,9
RTS0041930,29
RTS0041931,13
RTS0041932,13
RTS0041933,16
RTS0041934,8
RTS0041935,4
RTS0041936,7
RTS0041937,15
RTS0041938,16
RTS0041939,13
RTS0041940,20
RTS0041941,17
RTS0041942,11
RTS0041943,18
RTS0041944,20
RTS0041945,17
RTS0041946,18
RTS0041947,16
RTS0041948,15
RTS0041949,12
RTS0041950,15
RTS0041951,9
RTS0041952,16
RTS0041953,6
RTS0041954,23
RTS0041955,23
RTS0041956,15
RTS0041957,14
RTS0041958,22
RTS0041959,19
RTS0041960,13
RTS0041961,3
RTS0041962,11
RTS0041963,11
RTS0041964,27
RTS0041965,13
RTS0041966,18
RTS0041967,19
RTS0041968,13
RTS0041969,20
RTS0041971,16
RTS0041972,19
RTS0041973,11
RTS0041974,16
RTS0041975,18
RTS0041976,2
RTS0041977,21
RTS0041978,13
RTS0041979,17
RTS0041980,14
RTS0041981,22
RTS0041982,14
RTS0041983,20
RTS0041984,21
RTS0041985,16
RTS0041986,18
RTS0041987,32
RTS0041988,17
RTS0041989,11
RTS0041990,19
RTS0041991,11
RTS0041992,17
RTS0041993,22
RTS0041994,14
RTS0041995,19
RTS0041996,13
RTS0041997,11
RTS0041998,10
RTS0041999,15
RTS0042000,10
RTS0042001,14
RTS0042002,14
RTS0042003,8
RTS0042004,9
RTS0042005,14
RTS0042006,16
RTS0042007,19
RTS0042008,21
RTS0042009,19
RTS0042010,13
RTS0042011,15
RTS0042012,11
RTS0042013,9
RTS0042014,12
RTS0042015,19
RTS0042016,8
RTS0042017,14
RTS0042018,9
RTS0042019,15
RTS0042020,7
RTS0042021,16
RTS0042022,16
RTS0042023,13
RTS0042024,11
RTS0042025,12
RTS0042026,23
RTS0042027,15
RTS0042028,9
RTS0042029,12
RTS0042030,8
RTS0042031,20
RTS0042032,19
RTS0042033,15
RTS0042034,14
RTS0042035,14
RTS0042036,19
RTS0042037,13
RTS0042038,16
RTS0042039,13
RTS0042040,10
RTS0042041,10
RTS0042042,10
RTS0042043,11
RTS0042044,18
RTS0042045,15
RTS0042046,27
RTS0042047,17
RTS0042048,10
RTS0042049,13
RTS0042050,8
RTS0042051,18
RTS0042052,18
RTS0042053,16
RTS0042054,16
RTS0042055,16
RTS0042056,16
RTS0042057,8
RTS0042058,15
RTS0042059,12
RTS0042060,15
RTS0042061,15
RTS0042062,24
RTS0042063,23
RTS0042064,10
RTS0042065,25
RTS0042066,12
RTS0042067,21
RTS0042068,21
RTS0042069,17
RTS0042071,14
RTS0042072,13
RTS0042073,6
RTS0042074,29
RTS0042075,15
RTS0042076,8
RTS0042077,12
RTS0042078,17
RTS0042079,8
RTS0042080,9
RTS0042081,14
RTS0042082,9
RTS0042083,6
RTS0042084,12
RTS0042085,10
RTS0042086,12
RTS0042087,11
RTS0042088,9
RTS0042089,7
RTS0042090,9
RTS0042091,22
RTS0042092,21
RTS0042093,3
RTS0042094,18
RTS0042095,19
RTS0042096,15
RTS0042097,9
RTS0042098,8
RTS0042099,18
RTS0042100,10
RTS0042101,15
RTS0042102,13
RTS0042103,11
RTS0042104,13
RTS0042105,16
RTS0042106,18
RTS0042107,11
RTS0042108,7
RTS0042109,14
RTS0042110,22
RTS0042111,22
RTS0042112,15
RTS0042113,20
RTS0042114,14
RTS0042115,17
RTS0042116,12
RTS0042117,17
RTS0042118,10
RTS0042119,12
RTS0042120,24
RTS0042121,11
RTS0042122,8
RTS0042123,12
RTS0042124,5
RTS0042125,9
RTS0042126,12
RTS0042127,13
RTS0042128,23
RTS0042129,15
RTS0042130,17
RTS0042131,20
RTS0042132,16
RTS0042133,15
RTS0042134,16
RTS0042135,12
RTS0042136,16
RTS0042137,18
RTS0042138,8
RTS0042139,15
RTS0042140,21
RTS0042141,12
RTS0042142,16
RTS0042143,13
RTS0042144,17
RTS0042145,18
RTS0042146,29
RTS0042147,15
RTS0042148,18
RTS0042149,16
RTS0042150,17
RTS0042151,8
RTS0042152,9
RTS0042153,15
RTS0042154,12
RTS0042155,21
RTS0042156,7
RTS0042157,12
RTS0042158,14
RTS0042159,11
RTS0042160,12
RTS0042161,11
RTS0042162,10
RTS0042163,15
RTS0042164,18
RTS0042165,12
RTS0042166,17
RTS0042167,15
RTS0042168,14
RTS0042169,14
RTS0042170,14
RTS0042171,28
RTS0042172,15
RTS0042173,24
RTS0042174,9
RTS0042175,18
RTS0042176,16
RTS0042177,17
RTS0042178,24
RTS0042179,16
RTS0042180,9
RTS0042181,13
RTS0042182,16
RTS0042183,8
RTS0042184,27
RTS0042185,9
RTS0042186,10
RTS0042187,9
RTS0042188,4
RTS0042189,11
RTS0042190,13
RTS0042191,43
RTS0042192,22
RTS0042193,15
RTS0042194,28
RTS0042195,15
RTS0042196,10
RTS0042197,13
RTS0042198,10
RTS0042199,13
RTS0042200,7
RTS0042201,12
RTS0042202,10
RTS0042203,11
RTS0042204,14
RTS0042205,13
RTS0042206,10
RTS0042207,17
RTS0042208,17
RTS0042209,8
RTS0042210,9
RTS0042211,12
RTS0042212,21
RTS0042213,13
RTS0042214,12
RTS0042215,17
RTS0042216,16
RTS0042217,21
RTS0042218,14
RTS0042219,15
RTS0042220,16
RTS0042221,10
RTS0042222,11
RTS0042223,12
RTS0042224,18
RTS0042225,12
RTS0042226,24
RTS0042227,10
RTS0042228,19
RTS0042229,13
RTS0042230,26
RTS0042231,14
RTS0042232,20
RTS0042233,24
RTS0042234,22
RTS0042235,20
RTS0042236,14
RTS0042237,14
RTS0042238,19
RTS0042239,16
RTS0042240,15
RTS0042241,13
RTS0042242,4
RTS0042243,12
RTS0042244,4
RTS0042245,9
RTS0042246,29
RTS0042247,28
RTS0042248,49
RTS0042249,21
RTS0042250,25
RTS0042251,14
RTS0042252,16
RTS0042253,17
RTS0042254,9
RTS0042255,11
RTS0042256,14
RTS0042257,14
RTS0042258,15
RTS0042259,10
RTS0042260,15
RTS0042261,10
RTS0042262,17
RTS0042263,12
RTS0042264,11
RTS0042265,26
RTS0042266,19
RTS0042267,11
RTS0042268,7
RTS0042269,11
RTS0042270,6
RTS0042271,19
RTS0042272,15
RTS0042273,18
RTS0042274,11
RTS0042275,18
RTS0042276,11
RTS0042277,11
RTS0042278,3
RTS0042279,10
RTS0042280,12
RTS0042281,5
RTS0042282,8
RTS0042283,3
RTS0042284,10
RTS0042285,12
RTS0042286,10
RTS0042287,20
RTS0042288,18
RTS0042289,18
RTS0042290,17
RTS0042291,19
RTS0042292,10
RTS0042293,7
RTS0042294,9
RTS0042295,11
RTS0042296,12
RTS0042297,14
RTS0042298,10
RTS0042299,15
RTS0042300,8
RTS0042301,16
RTS0042302,6
RTS0042303,10
RTS0042304,18
RTS0042305,15
RTS0042306,11
RTS0042307,18
RTS0042308,22
RTS0042309,20
RTS0042310,17
RTS0042311,12
RTS0042312,17
RTS0042313,21
RTS0042314,14
RTS0042315,11
RTS0042316,8
RTS0042317,17
RTS0042318,20
RTS0042319,14
RTS0042320,9
RTS0042321,5
RTS0042322,17
RTS0042323,14
RTS0042324,11
RTS0042325,15
RTS0042326,13
RTS0042327,10
RTS0042328,13
RTS0042329,14
RTS0042330,19
RTS0042331,10
RTS0042332,18
RTS0042333,18
RTS0042334,15
RTS0042335,18
RTS0042336,14
RTS0042337,21
RTS0042338,13
RTS0042339,13
RTS0042340,14
RTS0042341,22
RTS0042342,10
RTS0042343,15
RTS0042344,11
RTS0042345,13
RTS0042346,15
RTS0042347,10
RTS0042348,12
RTS0042349,7
RTS0042350,8
RTS0042351,11
RTS0042352,17
RTS0042353,17
RTS0042354,19
RTS0042355,8
RTS0042356,21
RTS0042357,18
RTS0042358,22
RTS0042359,18
RTS0042360,17
RTS0042361,10
RTS0042362,18
RTS0042363,12
RTS0042364,16
RTS0042365,12
RTS0042366,14
RTS0042367,17
RTS0042368,17
RTS0042369,7
RTS0042370,17
RTS0042371,15
RTS0042372,12
RTS0042373,19
RTS0042374,9
RTS0042375,14
RTS0042376,18
RTS0042377,7
RTS0042378,21
RTS0042379,17
RTS0042380,8
RTS0042381,14
RTS0042382,14
RTS0042383,16
RTS0042384,16
RTS0042385,14
RTS0042386,19
RTS0042387,20
RTS0042388,22
RTS0042389,18
RTS0042390,8
RTS0042391,16
RTS0042392,16
RTS0042393,11
RTS0042394,11
RTS0042395,14
RTS0042396,9
RTS0042397,9
RTS0042398,13
RTS0042399,14
RTS0042400,13
RTS0042401,11
RTS0042402,14
RTS0042403,11
RTS0042404,9
RTS0042405,8
RTS0042406,18
RTS0042407,15
RTS0042408,17
RTS0042409,17
RTS0042410,10
RTS0042411,19
RTS0042412,9
RTS0042413,16
RTS0042414,12
RTS0042415,19
RTS0042416,19
RTS0042417,32
RTS0042418,12
RTS0042419,20
RTS0042420,18
RTS0042421,18
RTS0042422,13
RTS0042423,12
RTS0042424,19
RTS0042425,11
RTS0042426,12
RTS0042427,12
RTS0042428,14
RTS0042429,8
RTS0042430,13
RTS0042431,13
RTS0042432,14
RTS0042433,11
RTS0042434,13
RTS0042435,14
RTS0042436,20
RTS0042437,14
RTS0042438,12
RTS0042439,25
RTS0042440,15
RTS0042441,23
RTS0042442,17
RTS0042443,15
RTS0042444,14
RTS0042445,12
RTS0042446,11
RTS0042447,8
RTS0042448,17
RTS0042449,15
RTS0042450,17
RTS0042451,16
RTS0042452,10
RTS0042453,21
RTS0042454,9
RTS0042455,10
RTS0042456,11
RTS0042457,14
RTS0042458,18
RTS0042460,17
RTS0042461,18
RTS0042462,11
RTS0042463,14
RTS0042464,21
RTS0042465,15
RTS0042466,12
RTS0042467,15
RTS0042468,14
RTS0042469,16
RTS0042470,8
RTS0042471,16
RTS0042472,11
RTS0042473,22
RTS0042474,21
RTS0042475,21
RTS0042476,10
RTS0042477,12
RTS0042478,17
RTS0042479,9
RTS0042480,14
RTS0042481,14
RTS0042482,14
RTS0042483,27
RTS0042484,27
RTS0042485,16
RTS0042486,11
RTS0042487,11
RTS0042488,14
RTS0042489,17
RTS0042490,20
RTS0042491,12
RTS0042492,19
RTS0042493,10
RTS0042494,12
RTS0042495,13
RTS0042496,10
RTS0042497,14
RTS0042498,13
RTS0042499,22
RTS0042500,15
RTS0042501,11
RTS0042502,10
RTS0042503,6
RTS0042504,9
RTS0042505,21
RTS0042506,8
RTS0042507,17
RTS0042508,23
RTS0042509,10
RTS0042510,14
RTS0042515,23
RTS0042522,12
RTS0042526,18
RTS0042527,7
RTS0042528,15
RTS0042529,9
RTS0042530,10
RTS0042531,10
RTS0042532,11
RTS0042533,12
RTS0042534,7
RTS0042535,13
RTS0042536,15
RTS0042537,14
RTS0042538,6
RTS0042539,11
RTS0042540,15
RTS0042541,10
RTS0042542,15
RTS0042543,11
RTS0042544,12
RTS0042545,5
RTS0042546,6
RTS0042547,10
RTS0042548,19
RTS0042549,12
RTS0042550,13
RTS0042551,8
RTS0042552,6
RTS0042553,13
RTS0042554,13
RTS0042555,14
RTS0042556,11
RTS0042557,12
RTS0042558,10
RTS0042559,14
RTS0042560,12
RTS0042561,8
RTS0042562,14
RTS0042563,19
RTS0042564,14
RTS0042565,16
RTS0042566,8
RTS0042567,22
RTS0042568,20
RTS0042569,19
RTS0042570,17
RTS0042571,21
RTS0042572,17
RTS0042573,13
RTS0042574,15
RTS0042575,16
RTS0042576,15
RTS0042577,23
RTS0042578,15
RTS0042579,12
RTS0042580,13
RTS0042581,41
RTS0042582,27
RTS0042583,102
RTS0042584,23
RTS0042585,31
RTS0042586,12
RTS0042587,28
RTS0042588,23
RTS0042589,7
RTS0042590,13
RTS0042591,8
RTS0042592,14
RTS0042593,10
RTS0042594,11
RTS0042595,12
RTS0042596,19
RTS0042597,15
RTS0042598,16
RTS0042599,15
RTS0042600,11
RTS0042601,12
RTS0042602,19
RTS0042603,18
RTS0042604,21
RTS0042605,14
RTS0042606,15
RTS0042607,8
RTS0042608,10
RTS0042609,15
RTS0042610,11
RTS0042611,10
RTS0042612,14
RTS0042613,11
RTS0042614,8
RTS0042615,11
RTS0042616,13
RTS0042617,12
RTS0042618,17
RTS0042619,17
RTS0042620,8
RTS0042621,9
RTS0042622,9
RTS0042623,7
RTS0042624,17
RTS0042625,6
RTS0042626,15
RTS0042627,18
RTS0042628,9
RTS0042629,7
RTS0042630,13
RTS0042631,10
RTS0042633,14
RTS0042634,13
RTS0042635,12
RTS0042636,13
RTS0042637,17
RTS0042638,24
RTS0042639,15
RTS0042640,13
RTS0042641,8
RTS0042642,18
RTS0042643,2
RTS0042644,8
RTS0042645,8
RTS0042646,11
RTS0042647,11
RTS0042648,19
RTS0042649,17
RTS0042650,14
RTS0042651,10
RTS0042652,11
RTS0042653,12
RTS0042654,11
RTS0042655,11
RTS0042656,17
RTS0042657,13
RTS0042658,14
RTS0042659,11
RTS0042660,16
RTS0042661,11
RTS0042662,23
RTS0042663,28
RTS0042664,10
RTS0042665,14
RTS0042666,10
RTS0042667,15
RTS0042668,10
RTS0042669,11
RTS0042670,11
RTS0042671,13
RTS0042672,10
RTS0042673,12
RTS0042674,14
RTS0042675,13
RTS0042676,14
RTS0042678,11
RTS0042679,22
RTS0042680,18
RTS0042681,23
RTS0042682,9
RTS0042683,11
RTS0042684,12
RTS0042685,23
RTS0042686,20
RTS0042687,15
RTS0042688,8
RTS0042689,11
RTS0042690,19
RTS0042691,11
RTS0042692,9
RTS0042693,12
RTS0042694,4
RTS0042695,15
RTS0042696,9
RTS0042697,13
RTS0042698,12
RTS0042699,9
RTS0042700,11
RTS0042701,15
RTS0042702,6
RTS0042703,8
RTS0042704,20
RTS0042705,11
RTS0042706,13
RTS0042707,7
RTS0042708,9
RTS0042709,11
RTS0042710,17
RTS0042711,8
RTS0042712,6
RTS0042713,9
RTS0042714,11
RTS0042715,9
RTS0042716,11
RTS0042717,13
RTS0042718,17
RTS0042719,8
RTS0042720,16
RTS0042721,20
RTS0042722,12
RTS0042723,20
RTS0042724,23
RTS0042725,15
RTS0042726,7
RTS0042727,7
RTS0042728,11
RTS0042729,4
RTS0042730,18
RTS0042731,8
RTS0042732,14
RTS0042733,10
RTS0042734,15
RTS0042735,11
RTS0042736,11
RTS0042737,12
RTS0042738,10
RTS0042739,13
RTS0042740,11
RTS0042741,17
RTS0042742,18
RTS0042743,6
RTS0042744,11
RTS0042745,8
RTS0042746,17
RTS0042747,17
RTS0042748,11
RTS0042749,5
RTS0042750,9
RTS0042751,11
RTS0042752,15
RTS0042753,22
RTS0042754,9
RTS0042755,3
RTS0042756,12
RTS0042757,20
RTS0042758,13
RTS0042759,12
RTS0042760,8
RTS0042761,13
RTS0042762,10
RTS0042763,10
RTS0042764,20
RTS0042765,12
RTS0042766,16
RTS0042767,13
RTS0042768,14
RTS0042769,26
RTS0042770,10
RTS0042771,14
RTS0042772,22
RTS0042773,10
RTS0042774,24
RTS0042775,19
RTS0042776,13
RTS0042777,27
RTS0042778,13
RTS0042779,12
RTS0042780,15
RTS0042781,17
RTS0042782,11
RTS0042783,7
RTS0042784,22
RTS0042785,15
RTS0042786,18
RTS0042787,11
RTS0042788,18
RTS0042789,15
RTS0042790,15
RTS0042791,25
RTS0042792,14
RTS0042793,19
RTS0042794,17
RTS0042795,22
RTS0042796,11
RTS0042797,18
RTS0042798,9
RTS0042799,23
RTS0042800,15
RTS0042801,14
RTS0042802,21
RTS0042803,3
RTS0042804,18
RTS0042805,7
RTS0042806,10
RTS0042807,9
RTS0042808,13
RTS0042809,17
RTS0042810,14
RTS0042811,28
RTS0042812,9
RTS0042813,23
RTS0042814,20
RTS0042815,19
RTS0042816,15
RTS0042817,19
RTS0042818,15
RTS0042819,14
RTS0042820,15
RTS0042821,12
RTS0042822,11
RTS0042823,10
RTS0042824,15
RTS0042825,13
RTS0042826,11
RTS0042827,11
RTS0042828,15
RTS0042829,16
RTS0042830,15
RTS0042831,14
RTS0042832,11
RTS0042833,21
RTS0042834,17
RTS0042835,17
RTS0042836,11
RTS0042837,22
RTS0042838,18
RTS0042839,14
RTS0042840,11
RTS0042841,24
RTS0042842,15
RTS0042843,18
RTS0042844,21
RTS0042845,20
RTS0042846,7
RTS0042847,17
RTS0042848,19
RTS0042849,13
RTS0042850,11
RTS0042851,18
RTS0042852,13
RTS0042853,11
RTS0042854,16
RTS0042855,14
RTS0042856,10
RTS0042857,13
RTS0042858,13
RTS0042859,17
RTS0042860,13
RTS0042861,10
RTS0042862,8
RTS0042863,17
RTS0042864,9
RTS0042865,9
RTS0042866,6
RTS0042867,16
RTS0042868,5
RTS0042869,10
RTS0042870,9
RTS0042871,16
RTS0042872,9
RTS0042873,9
RTS0042874,13
RTS0042875,21
RTS0042876,21
RTS0042877,11
RTS0042878,24
RTS0042879,20
RTS0042880,18
RTS0042881,12
RTS0042882,8
RTS0042883,13
RTS0042884,16
RTS0042885,19
RTS0042886,13
RTS0042887,13
RTS0042888,9
RTS0042889,6
RTS0042890,18
RTS0042891,16
RTS0042892,20
RTS0042893,23
RTS0042894,21
RTS0042895,14
RTS0042896,26
RTS0042897,16
RTS0042898,9
RTS0042899,19
RTS0042900,9
RTS0042901,16
RTS0042902,9
RTS0042903,14
RTS0042904,13
RTS0042905,16
RTS0042906,7
RTS0042907,7
RTS0042908,16
RTS0042909,18
RTS0042910,13
RTS0042911,19
RTS0042912,13
RTS0042913,22
RTS0042914,17
RTS0042915,9
RTS0042916,9
RTS0042917,20
RTS0042918,11
RTS0042919,13
RTS0042920,9
RTS0042921,18
RTS0042922,22
RTS0042923,18
RTS0042924,11
RTS0042925,18
RTS0042926,11
RTS0042927,13
RTS0042928,17
RTS0042929,21
RTS0042930,10
RTS0042931,12
RTS0042932,10
RTS0042933,13
RTS0042934,5
RTS0042935,13
RTS0042936,17
RTS0042937,10
RTS0042938,23
RTS0042939,16
RTS0042940,26
RTS0042941,19
RTS0042942,18
RTS0042943,20
RTS0042944,16
RTS0042945,25
RTS0042946,20
RTS0042947,14
RTS0042948,12
RTS0042949,12
RTS0042950,9
RTS0042951,13
RTS0042952,11
RTS0042953,16
RTS0042954,12
RTS0042955,23
RTS0042956,18
RTS0042957,18
RTS0042958,13
RTS0042959,15
RTS0042960,12
RTS0042961,12
RTS0042962,13
RTS0042963,6
RTS0042964,12
RTS0042965,20
RTS0042966,9
RTS0042967,16
RTS0042968,18
RTS0042969,15
RTS0042970,12
RTS0042971,21
RTS0042972,13
RTS0042973,13
RTS0042974,13
RTS0042975,6
RTS0042976,25
RTS0042977,12
RTS0042978,14
RTS0042979,13
RTS0042980,20
RTS0042981,15
RTS0042982,11
RTS0042983,14
RTS0042984,11
RTS0042985,21
RTS0042986,11
RTS0042987,12
RTS0042988,22
RTS0042989,12
RTS0042990,15
RTS0042991,5
RTS0042992,10
RTS0042993,4
RTS0042994,11
RTS0042995,24
RTS0042996,12
RTS0042997,18
RTS0042998,14
RTS0042999,20
RTS0043000,13
RTS0043001,21
RTS0043002,21
RTS0043003,8
RTS0043004,17
RTS0043005,12
RTS0043006,15
RTS0043007,24
RTS0043008,10
RTS0043009,15
RTS0043010,14
RTS0043011,10
RTS0043012,10
RTS0043013,12
RTS0043014,20
RTS0043015,10
RTS0043016,15
RTS0043017,14
RTS0043018,12
RTS0043019,26
RTS0043020,10
RTS0043021,14
RTS0043022,14
RTS0043023,15
RTS0043024,18
RTS0043025,12
RTS0043026,12
RTS0043027,19
RTS0043028,14
RTS0043029,18
RTS0043030,19
RTS0043031,13
RTS0043032,16
RTS0043033,10
RTS0043034,17
RTS0043035,11
RTS0043036,14
RTS0043037,12
RTS0043038,13
RTS0043039,13
RTS0043040,17
RTS0043041,17
RTS0043042,11
RTS0043043,16
RTS0043044,4
RTS0043045,13
RTS0043046,11
RTS0043047,15
RTS0043048,18
RTS0043049,8
RTS0043050,4
RTS0043051,20
RTS0043052,17
RTS0043053,15
RTS0043054,11
RTS0043055,17
RTS0043056,17
RTS0043057,18
RTS0043058,13
RTS0043059,20
RTS0043060,15
RTS0043061,24
RTS0043062,18
RTS0043063,12
RTS0043064,12
RTS0043065,8
RTS0043066,24
RTS0043067,10
RTS0043068,17
RTS0043069,15
RTS0043070,20
RTS0043071,21
RTS0043072,18
RTS0043073,27
RTS0043074,16
RTS0043075,18
RTS0043076,12
RTS0043077,21
RTS0043078,10
RTS0043079,15
RTS0043080,10
RTS0043081,15
RTS0043082,15
RTS0043083,12
RTS0043084,11
RTS0043085,15
RTS0043086,11
RTS0043087,13
RTS0043088,13
RTS0043089,19
RTS0043090,10
RTS0043091,3
RTS0043092,7
RTS0043093,12
RTS0043094,16
RTS0043095,19
RTS0043096,18
RTS0043097,13
RTS0043098,13
RTS0043099,21
RTS0043100,18
RTS0043101,27
RTS0043102,18
RTS0043103,19
RTS0043104,28
RTS0043105,11
RTS0043106,28
RTS0043107,20
RTS0043108,15
RTS0043109,6
RTS0043110,15
RTS0043111,17
RTS0043112,17
RTS0043113,16
RTS0043114,18
RTS0043115,9
RTS0043116,19
RTS0043117,15
RTS0043118,8
RTS0043119,11
RTS0043120,19
RTS0043121,6
RTS0043122,13
RTS0043123,8
RTS0043124,16
RTS0043125,8
RTS0043126,15
RTS0043127,12
RTS0043128,19
RTS0043129,20
RTS0043130,13
RTS0043131,22
RTS0043132,13
RTS0043133,11
RTS0043134,11
RTS0043135,16
RTS0043136,10
RTS0043137,8
RTS0043138,16
RTS0043139,7
RTS0043140,12
RTS0043141,11
RTS0043142,19
RTS0043143,12
RTS0043144,13
RTS0043145,13
RTS0043146,9
RTS0043147,5
RTS0043148,12
RTS0043149,10
RTS0043150,9
RTS0043151,18
RTS0043152,16
RTS0043153,14
RTS0043154,10
RTS0043155,11
RTS0043156,14
RTS0043157,10
RTS0043159,16
RTS0043160,20
RTS0043161,20
RTS0043162,21
RTS0043163,21
RTS0043164,9
RTS0043165,17
RTS0043167,21
RTS0043168,19
RTS0043169,16
RTS0043170,16
RTS0043171,17
RTS0043172,17
RTS0043173,13
RTS0043174,18
RTS0043175,22
RTS0043176,14
RTS0043177,13
RTS0043178,19
RTS0043179,11
RTS0043180,7
RTS0043181,21
RTS0043182,15
RTS0043183,19
RTS0043184,12
RTS0043185,19
RTS0043186,29
RTS0043187,16
RTS0043188,16
RTS0043189,10
RTS0043190,12
RTS0043191,19
RTS0043192,16
RTS0043193,13
RTS0043194,12
RTS0043195,26
RTS0043196,35
RTS0043197,15
RTS0043198,17
RTS0043199,24
RTS0043200,7
RTS0043201,12
RTS0043202,19
RTS0043203,10
RTS0043204,21
RTS0043205,21
RTS0043206,14
RTS0043207,20
RTS0043208,19
RTS0043209,15
RTS0043210,15
RTS0043211,13
RTS0043212,19
RTS0043213,12
RTS0043214,13
RTS0043215,10
RTS0043216,14
RTS0043217,22
RTS0043218,16
RTS0043219,7
RTS0043220,15
RTS0043221,19
RTS0043222,20
RTS0043223,19
RTS0043224,7
RTS0043225,12
RTS0043226,11
RTS0043227,16
RTS0043228,20
RTS0043229,19
RTS0043230,14
RTS0043231,18
RTS0043232,16
RTS0043233,14
RTS0043234,12
RTS0043235,24
RTS0043236,11
RTS0043237,16
RTS0043238,17
RTS0043239,12
RTS0043240,15
RTS0043241,21
RTS0043242,16
RTS0043243,20
RTS0043244,12
RTS0043245,12
RTS0043246,14
RTS0043247,13
RTS0043248,14
RTS0043249,16
RTS0043250,11
RTS0043251,14
RTS0043252,17
RTS0043253,7
RTS0043254,28
RTS0043255,11
RTS0043256,20
RTS0043257,14
RTS0043258,16
RTS0043259,11
RTS0043260,13
RTS0043261,17
RTS0043262,12
RTS0043263,15
RTS0043264,10
RTS0043265,15
RTS0043266,16
RTS0043267,18
RTS0043268,10
RTS0043269,18
RTS0043270,27
RTS0043271,25
RTS0043272,8
RTS0043273,15
RTS0043274,17
RTS0043275,13
RTS0043276,12
RTS0043277,14
RTS0043278,10
RTS0043279,18
RTS0043280,17
RTS0043281,12
RTS0043282,19
RTS0043283,17
RTS0043284,18
RTS0043285,20
RTS0043286,18
RTS0043287,21
RTS0043288,18
RTS0043289,21
RTS0043290,10
RTS0043291,18
RTS0043292,10
RTS0043293,12
RTS0043294,18
RTS0043295,22
RTS0043296,23
RTS0043297,5
RTS0043299,14
RTS0043300,28
RTS0043301,14
RTS0043302,13
RTS0043303,15
RTS0043304,13
RTS0043305,15
RTS0043306,21
RTS0043307,14
RTS0043308,10
RTS0043309,13
RTS0043310,9
RTS0043311,14
RTS0043312,13
RTS0043313,25
RTS0043314,16
RTS0043315,12
RTS0043316,11
RTS0043317,13
RTS0043318,17
RTS0043319,16
RTS0043320,16
RTS0043321,10
RTS0043322,19
RTS0043323,9
RTS0043324,13
RTS0043325,13
RTS0043326,17
RTS0043327,13
RTS0043328,9
RTS0043329,15
RTS0043330,19
RTS0043331,16
RTS0043332,12
RTS0043333,15
RTS0043334,18
RTS0043335,8
RTS0043336,23
RTS0043337,23
RTS0043338,22
RTS0043339,11
RTS0043340,11
RTS0043341,18
RTS0043342,7
RTS0043343,16
RTS0043344,21
RTS0043345,12
RTS0043346,9
RTS0043347,24
RTS0043348,18
RTS0043349,15
RTS0043350,25
RTS0043351,14
RTS0043352,20
RTS0043353,11
RTS0043354,13
RTS0043355,21
RTS0043356,21
RTS0043357,16
RTS0043358,13
RTS0043359,23
RTS0043360,11
RTS0043361,16
RTS0043362,11
RTS0043363,10
RTS0043364,17
RTS0043365,11
RTS0043366,11
RTS0043367,10
RTS0043368,11
RTS0043369,9
RTS0043370,9
RTS0043371,27
RTS0043372,13
RTS0043373,18
RTS0043374,14
RTS0043375,12
RTS0043376,31
RTS0043377,24
RTS0043378,19
RTS0043379,10
RTS0043380,16
RTS0043381,12
RTS0043382,13
RTS0043383,19
RTS0043384,16
RTS0043385,15
RTS0043386,21
RTS0043387,20
RTS0043388,9
RTS0043389,15
RTS0043390,12
RTS0043391,14
RTS0043392,16
RTS0043393,7
RTS0043394,11
RTS0043395,14
RTS0043396,12
RTS0043397,12
RTS0043398,20
RTS0043399,21
RTS0043400,9
RTS0043401,18
RTS0043402,16
RTS0043403,23
RTS0043404,17
RTS0043405,10
RTS0043406,13
RTS0043407,18
RTS0043408,11
RTS0043409,11
RTS0043410,12
RTS0043411,12
RTS0043412,10
RTS0043413,12
RTS0043414,20
RTS0043415,13
RTS0043416,19
RTS0043417,9
RTS0043418,23
RTS0043419,17
RTS0043420,6
RTS0043421,25
RTS0043422,15
RTS0043423,15
RTS0043424,20
RTS0043425,17
RTS0043426,17
RTS0043427,12
RTS0043428,11
RTS0043429,22
RTS0043430,12
RTS0043431,16
RTS0043432,11
RTS0043433,10
RTS0043434,18
RTS0043435,15
RTS0043436,12
RTS0043437,14
RTS0043438,17
RTS0043439,16
RTS0043440,27
RTS0043441,23
RTS0043442,20
RTS0043443,10
RTS0043444,18
RTS0043445,26
RTS0043446,17
RTS0043447,9
RTS0043448,16
RTS0043449,16
RTS0043450,12
RTS0043451,11
RTS0043452,18
RTS0043453,12
RTS0043454,17
RTS0043455,12
RTS0043456,15
RTS0043457,15
RTS0043458,15
RTS0043459,11
RTS0043460,17
RTS0043461,15
RTS0043462,15
RTS0043463,14
RTS0043464,22
RTS0043465,23
RTS0043466,26
RTS0043467,25
RTS0043468,17
RTS0043469,18
RTS0043470,17
RTS0043471,11
RTS0043472,10
RTS0043473,10
RTS0043474,14
RTS0043475,16
RTS0043476,7
RTS0043477,23
RTS0043478,18
RTS0043479,14
RTS0043480,7
RTS0043481,24
RTS0043482,23
RTS0043483,23
RTS0043484,13
RTS0043485,24
RTS0043486,21
RTS0043487,20
RTS0043488,15
RTS0043489,16
RTS0043490,18
RTS0043491,18
RTS0043492,17
RTS0043493,15
RTS0043494,14
RTS0043495,24
RTS0043496,11
RTS0043497,15
RTS0043498,9
RTS0043499,11
RTS0043500,15
RTS0043501,10
RTS0043502,15
RTS0043503,10
RTS0043504,12
RTS0043505,15
RTS0043506,8
RTS0043507,12
RTS0043508,15
RTS0043509,17
RTS0043510,17
RTS0043511,8
RTS0043512,30
RTS0043513,7
RTS0043514,14
RTS0043515,13
RTS0043516,18
RTS0043517,10
RTS0043518,16
RTS0043519,18
RTS0043520,17
RTS0043521,11
RTS0043522,9
RTS0043523,18
RTS0043524,4
RTS0043525,13
RTS0043526,24
RTS0043527,13
RTS0043528,10
RTS0043529,10
RTS0043530,9
RTS0043531,12
RTS0043532,11
RTS0043533,11
RTS0043534,14
RTS0043535,18
RTS0043536,8
RTS0043537,12
RTS0043538,19
RTS0043539,17
RTS0043540,16
RTS0043541,14
RTS0043542,13
RTS0043543,23
RTS0043544,15
RTS0043545,8
RTS0043546,15
RTS0043547,18
RTS0043548,23
RTS0043549,17
RTS0043550,13
RTS0043551,12
RTS0043552,6
RTS0043553,14
RTS0043554,16
RTS0043555,11
RTS0043556,18
RTS0043557,11
RTS0043558,18
RTS0043559,16
RTS0043560,19
RTS0043561,25
RTS0043562,14
RTS0043563,9
RTS0043564,10
RTS0043565,12
RTS0043566,16
RTS0043567,15
RTS0043568,7
RTS0043569,17
RTS0043570,10
RTS0043571,8
RTS0043572,12
RTS0043573,13
RTS0043574,14
RTS0043575,14
RTS0043576,15
RTS0043577,13
RTS0043578,16
RTS0043579,11
RTS0043580,24
RTS0043581,21
RTS0043582,8
RTS0043583,14
RTS0043584,15
RTS0043585,9
RTS0043586,15
RTS0043587,17
RTS0043588,13
RTS0043589,18
RTS0043590,12
RTS0043591,10
RTS0043592,7
RTS0043593,13
RTS0043594,9
RTS0043595,8
RTS0043596,8
RTS0043597,21
RTS0043598,12
RTS0043599,16
RTS0043600,9
RTS0043601,11
RTS0043602,16
RTS0043603,8
RTS0043604,13
RTS0043605,9
RTS0043606,25
RTS0043607,11
RTS0043608,18
RTS0043609,6
RTS0043610,17
RTS0043611,20
RTS0043612,14
RTS0043613,18
RTS0043614,14
RTS0043615,20
RTS0043616,12
RTS0043617,12
RTS0043618,23
RTS0043619,15
RTS0043620,12
RTS0043621,20
RTS0043622,8
RTS0043623,14
RTS0043624,13
RTS0043625,12
RTS0043626,11
RTS0043627,17
RTS0043628,12
RTS0043629,9
RTS0043630,7
RTS0043631,17
RTS0043632,18
RTS0043633,16
RTS0043634,15
RTS0043635,16
RTS0043636,11
RTS0043637,18
RTS0043638,11
RTS0043639,14
RTS0043640,17
RTS0043641,31
RTS0043642,23
RTS0043643,25
RTS0043644,33
RTS0043645,27
RTS0043646,19
RTS0043647,12
RTS0043648,12
RTS0043649,12
RTS0043650,20
RTS0043651,5
RTS0043652,16
RTS0043653,9
RTS0043654,15
RTS0043655,17
RTS0043656,11
RTS0043657,14
RTS0043658,14
RTS0043659,13
RTS0043660,18
RTS0043661,18
RTS0043663,11
RTS0043664,9
RTS0043665,21
RTS0043666,13
RTS0043667,5
RTS0043668,17
RTS0043669,13
RTS0043670,8
RTS0043671,15
RTS0043672,22
RTS0043673,17
RTS0043674,14
RTS0043675,15
RTS0043676,16
RTS0043677,15
RTS0043678,10
RTS0043679,15
RTS0043680,18
RTS0043681,16
RTS0043682,14
RTS0043683,18
RTS0043684,17
RTS0043685,12
RTS0043686,18
RTS0043687,18
RTS0043688,14
RTS0043689,12
RTS0043690,11
RTS0043691,7
RTS0043692,25
RTS0043693,25
RTS0043694,19
RTS0043695,20
RTS0043696,10
RTS0043697,17
RTS0043698,18
RTS0043699,19
RTS0043700,12
RTS0043701,13
RTS0043702,15
RTS0043703,11
RTS0043704,14
RTS0043705,8
RTS0043706,14
RTS0043707,13
RTS0043708,11
RTS0043709,15
RTS0043710,20
RTS0043711,8
RTS0043712,13
RTS0043713,8
RTS0043714,6
RTS0043715,12
RTS0043716,13
RTS0043717,12
RTS0043718,10
RTS0043719,13
RTS0043720,9
RTS0043721,14
RTS0043722,7
RTS0043723,13
RTS0043724,14
RTS0043725,14
RTS0043726,21
RTS0043727,14
RTS0043728,11
RTS0043729,12
RTS0043730,6
RTS0043731,11
RTS0043732,11
RTS0043733,10
RTS0043734,18
RTS0043735,13
RTS0043736,8
RTS0043737,10
RTS0043738,14
RTS0043739,11
RTS0043740,7
RTS0043741,16
RTS0043742,21
RTS0043743,13
RTS0043744,14
RTS0043745,18
RTS0043746,9
RTS0043747,13
RTS0043748,17
RTS0043749,20
RTS0043750,14
RTS0043751,10
RTS0043752,9
RTS0043753,13
RTS0043754,13
RTS0043755,20
RTS0043756,11
RTS0043757,16
RTS0043758,10
RTS0043759,11
RTS0043760,9
RTS0043761,30
RTS0043762,14
RTS0043763,13
RTS0043764,11
RTS0043765,21
RTS0043766,17
RTS0043767,9
RTS0043768,8
RTS0043769,17
RTS0043770,6
RTS0043771,11
RTS0043772,16
RTS0043773,10
RTS0043774,11
RTS0043775,18
RTS0043776,11
RTS0043777,21
RTS0043778,14
RTS0043779,12
RTS0043780,11
RTS0043781,19
RTS0043782,13
RTS0043783,12
RTS0043784,13
RTS0043785,9
RTS0043786,15
RTS0043787,8
RTS0043788,13
RTS0043789,14
RTS0043790,18
RTS0043791,9
RTS0043792,19
RTS0043793,13
RTS0043794,14
RTS0043795,12
RTS0043796,17
RTS0043797,16
RTS0043798,13
RTS0043799,12
RTS0043800,18
RTS0043801,9
RTS0043802,12
RTS0043803,16
RTS0043804,11
RTS0043805,15
RTS0043806,16
RTS0043807,9
RTS0043808,14
RTS0043809,8
RTS0043810,9
RTS0043811,10
RTS0043812,7
RTS0043813,13
RTS0043814,16
RTS0043815,11
RTS0043816,12
RTS0043817,10
RTS0043818,17
RTS0043819,7
RTS0043820,15
RTS0043821,24
RTS0043822,18
RTS0043823,18
RTS0043824,20
RTS0043825,7
RTS0043826,12
RTS0043827,15
RTS0043828,13
RTS0043829,12
RTS0043830,12
RTS0043831,16
RTS0043832,7
RTS0043833,17
RTS0043834,8
RTS0043835,14
RTS0043836,22
RTS0043837,16
RTS0043838,10
RTS0043839,5
RTS0043840,13
RTS0043841,11
RTS0043842,19
RTS0043843,8
RTS0043844,20
RTS0043845,8
RTS0043846,16
RTS0043847,19
RTS0043848,21
RTS0043849,12
RTS0043850,15
RTS0043851,14
RTS0043852,14
RTS0043853,20
RTS0043854,15
RTS0043856,10
RTS0043857,9
RTS0043858,22
RTS0043859,19
RTS0043860,14
RTS0043861,19
RTS0043862,26
RTS0043863,20
RTS0043864,20
RTS0043865,13
RTS0043866,14
RTS0043867,18
RTS0043868,24
RTS0043869,15
RTS0043870,19
RTS0043871,14
RTS0043872,17
RTS0043873,16
RTS0043874,14
RTS0043875,16
RTS0043876,16
RTS0043877,10
RTS0043878,20
RTS0043879,17
RTS0043880,16
RTS0043881,11
RTS0043882,11
RTS0043883,14
RTS0043884,18
RTS0043885,21
RTS0043886,13
RTS0043887,13
RTS0043888,4
RTS0043889,15
RTS0043890,10
RTS0043891,17
RTS0043892,15
RTS0043893,11
RTS0043894,14
RTS0043895,9
RTS0043896,15
RTS0043897,14
RTS0043898,24
RTS0043899,21
RTS0043900,24
RTS0043901,6
RTS0043902,15
RTS0043903,16
RTS0043904,22
RTS0043905,16
RTS0043906,9
RTS0043907,16
RTS0043908,5
RTS0043909,6
RTS0043910,29
RTS0043911,24
RTS0043912,30
RTS0043913,15
RTS0043914,14
RTS0043915,16
RTS0043916,17
RTS0043917,15
RTS0043918,14
RTS0043919,11
RTS0043920,19
RTS0043921,13
RTS0043922,13
RTS0043923,7
RTS0043924,21
RTS0043925,10
RTS0043926,10
RTS0043927,24
RTS0043928,11
RTS0043929,16
RTS0043930,5
RTS0043931,9
RTS0043932,15
RTS0043933,14
RTS0043934,16
RTS0043935,19
RTS0043936,9
RTS0043937,14
RTS0043938,7
RTS0043939,5
RTS0043940,16
RTS0043941,11
RTS0043942,15
RTS0043943,8
RTS0043944,16
RTS0043945,10
RTS0043946,10
RTS0043947,14
RTS0043948,21
RTS0043949,17
RTS0043950,15
RTS0043951,23
RTS0043952,26
RTS0043953,9
RTS0043954,13
RTS0043955,13
RTS0043956,22
RTS0043957,14
RTS0043958,18
RTS0043959,9
RTS0043960,18
RTS0043961,5
RTS0043962,17
RTS0043963,9
RTS0043964,15
RTS0043965,14
RTS0043966,19
RTS0043967,12
RTS0043968,14
RTS0043969,14
RTS0043970,15
RTS0043971,8
RTS0043972,5
RTS0043973,15
RTS0043974,21
RTS0043975,8
RTS0043976,13
RTS0043977,19
RTS0043978,9
RTS0043979,13
RTS0043980,14
RTS0043981,16
RTS0043982,22
RTS0043983,23
RTS0043984,12
RTS0043985,32
RTS0043986,11
RTS0043987,14
RTS0043988,16
RTS0043989,5
RTS0043990,7
RTS0043991,12
RTS0043992,16
RTS0043993,13
RTS0043994,11
RTS0043996,9
RTS0043997,6
RTS0043998,21
RTS0043999,19
RTS0044000,14
RTS0044001,10
RTS0044002,10
RTS0044003,20
RTS0044004,19
RTS0044005,12
RTS0044006,9
RTS0044007,14
RTS0044008,11
RTS0044009,9
RTS0044010,10
RTS0044011,34
RTS0044012,40
RTS0044013,34
RTS0044014,39
RTS0044015,27
RTS0044016,16
RTS0044017,25
RTS0044018,19
RTS0044019,15
RTS0044020,18
RTS0044021,13
RTS0044022,22
RTS0044023,7
RTS0044024,18
RTS0044025,14
RTS0044026,13
RTS0044027,15
RTS0044028,12
RTS0044029,13
RTS0044030,16
RTS0044031,15
RTS0044032,16
RTS0044033,13
RTS0044034,12
RTS0044035,11
RTS0044036,13
RTS0044037,8
RTS0044038,20
RTS0044039,12
RTS0044040,11
RTS0044041,12
RTS0044042,21
RTS0044043,15
RTS0044044,21
RTS0044045,12
RTS0044046,14
RTS0044047,13
RTS0044048,10
RTS0044049,10
RTS0044050,17
RTS0044051,9
RTS0044052,12
RTS0044053,7
RTS0044054,16
RTS0044055,14
RTS0044056,15
RTS0044057,15
RTS0044058,11
RTS0044059,22
RTS0044060,16
RTS0044061,18
RTS0044062,16
RTS0044063,15
RTS0044064,26
RTS0044065,13
RTS0044067,17
RTS0044068,13
RTS0044069,17
RTS0044070,8
RTS0044071,8
RTS0044072,20
RTS0044073,9
RTS0044074,16
RTS0044075,16
RTS0044076,8
RTS0044077,18
RTS0044078,16
RTS0044079,16
RTS0044080,15
RTS0044081,16
RTS0044082,12
RTS0044083,16
RTS0044084,11
RTS0044085,10
RTS0044086,15
RTS0044087,11
RTS0044088,8
RTS0044089,16
RTS0044090,18
RTS0044091,18
RTS0044092,19
RTS0044093,8
RTS0044094,13
RTS0044095,15
RTS0044096,13
RTS0044097,9
RTS0044098,9
RTS0044099,10
RTS0044100,11
RTS0044101,7
RTS0044102,19
RTS0044103,9
RTS0044104,15
RTS0044105,20
RTS0044106,14
RTS0044107,15
RTS0044108,19
RTS0044109,19
RTS0044110,29
RTS0044111,18
RTS0044112,18
RTS0044113,16
RTS0044114,24
RTS0044115,22
RTS0044116,18
RTS0044117,9
RTS0044118,12
RTS0044119,17
RTS0044120,24
RTS0044121,14
RTS0044122,23
RTS0044123,14
RTS0044124,7
RTS0044125,10
RTS0044126,21
RTS0044127,27
RTS0044128,19
RTS0044129,30
RTS0044130,18
RTS0044131,16
RTS0044132,18
RTS0044133,12
RTS0044134,19
RTS0044135,22
RTS0044136,10
RTS0044137,17
RTS0044138,27
RTS0044139,29
RTS0044140,18
RTS0044141,19
RTS0044142,22
RTS0044143,18
RTS0044144,19
RTS0044145,6
RTS0044146,7
RTS0044147,7
RTS0044148,18
RTS0044149,13
RTS0044150,16
RTS0044151,20
RTS0044152,10
RTS0044153,17
RTS0044154,19
RTS0044155,21
RTS0044156,12
RTS0044157,11
RTS0044158,22
RTS0044159,8
RTS0044160,13
RTS0044161,16
RTS0044162,19
RTS0044163,26
RTS0044164,17
RTS0044165,11
RTS0044166,15
RTS0044167,17
RTS0044168,15
RTS0044169,22
RTS0044170,24
RTS0044171,15
RTS0044172,14
RTS0044173,13
RTS0044174,13
RTS0044175,20
RTS0044176,15
RTS0044177,22
RTS0044178,21
RTS0044180,17
RTS0044181,19
RTS0044182,21
RTS0044183,15
RTS0044184,24
RTS0044185,13
RTS0044186,13
RTS0044187,20
RTS0044188,13
RTS0044189,23
RTS0044190,17
RTS0044191,19
RTS0044192,22
RTS0044193,14
RTS0044194,14
RTS0044195,19
RTS0044196,15
RTS0044197,12
RTS0044198,9
RTS0044199,11
RTS0044200,16
RTS0044206,14
RTS0044207,19
RTS0044208,9
RTS0044209,4
RTS0044210,13
RTS0044211,24
RTS0044212,24
RTS0044213,25
RTS0044214,13
RTS0044215,19
RTS0044216,16
RTS0044217,23
RTS0044218,19
RTS0044219,23
RTS0044220,16
RTS0044221,7
RTS0044222,14
RTS0044223,15
RTS0044224,15
RTS0044225,3
RTS0044226,12
RTS0044227,17
RTS0044228,11
RTS0044229,16
RTS0044230,11
RTS0044231,17
RTS0044232,9
RTS0044233,9
RTS0044234,8
RTS0044235,13
RTS0044236,28
RTS0044237,26
RTS0044238,24
RTS0044239,16
RTS0044240,16
RTS0044241,15
RTS0044242,13
RTS0044243,17
RTS0044244,14
RTS0044245,7
RTS0044246,24
RTS0044247,15
RTS0044248,16
RTS0044249,16
RTS0044250,11
RTS0044251,22
RTS0044252,24
RTS0044253,17
RTS0044254,14
RTS0044255,15
RTS0044256,18
RTS0044257,20
RTS0044258,19
RTS0044259,20
RTS0044260,14
RTS0044261,25
RTS0044262,14
RTS0044263,14
RTS0044264,12
RTS0044265,17
RTS0044266,13
RTS0044267,9
RTS0044268,23
RTS0044269,13
RTS0044270,16
RTS0044271,18
RTS0044272,13
RTS0044273,15
RTS0044274,27
RTS0044275,18
RTS0044276,18
RTS0044277,8
RTS0044278,13
RTS0044279,3
RTS0044280,11
RTS0044281,14
RTS0044282,19
RTS0044283,15
RTS0044284,19
RTS0044285,8
RTS0044286,10
RTS0044287,15
RTS0044288,3
RTS0044289,14
RTS0044290,15
RTS0044291,19
RTS0044292,12
RTS0044293,6
RTS0044294,13
RTS0044295,11
RTS0044296,15
RTS0044297,8
RTS0044298,16
RTS0044299,13
RTS0044300,13
RTS0044301,22
RTS0044302,13
RTS0044303,16
RTS0044304,13
RTS0044305,11
RTS0044306,19
RTS0044307,15
RTS0044308,21
RTS0044309,15
RTS0044310,16
RTS0044311,20
RTS0044312,10
RTS0044313,10
RTS0044314,21
RTS0044315,9
RTS0044316,16
RTS0044317,22
RTS0044318,23
RTS0044319,12
RTS0044320,6
RTS0044321,12
RTS0044322,16
RTS0044323,17
RTS0044324,13
RTS0044325,14
RTS0044326,25
RTS0044327,12
RTS0044328,11
RTS0044329,15
RTS0044330,15
RTS0044331,14
RTS0044332,18
RTS0044333,22
RTS0044334,21
RTS0044335,24
RTS0044336,10
RTS0044337,14
RTS0044338,12
RTS0044339,24
RTS0044340,15
RTS0044341,20
RTS0044342,15
RTS0044343,16
RTS0044344,15
RTS0044345,18
RTS0044346,17
RTS0044347,24
RTS0044348,16
RTS0044349,19
RTS0044350,30
RTS0044351,12
RTS0044352,16
RTS0044353,28
RTS0044354,15
RTS0044355,14
RTS0044356,5
RTS0044357,22
RTS0044358,14
RTS0044359,23
RTS0044360,5
RTS0044361,14
RTS0044362,13
RTS0044363,19
RTS0044364,15
RTS0044365,17
RTS0044366,20
RTS0044367,10
RTS0044368,17
RTS0044369,20
RTS0044370,22
RTS0044371,17
RTS0044372,12
RTS0044373,16
RTS0044374,15
RTS0044375,15
RTS0044376,12
RTS0044377,12
RTS0044378,9
RTS0044379,22
RTS0044380,13
RTS0044381,22
RTS0044382,11
RTS0044383,21
RTS0044384,11
RTS0044385,14
RTS0044386,13
RTS0044387,16
RTS0044388,14
RTS0044389,14
RTS0044390,13
RTS0044391,17
RTS0044392,21
RTS0044393,31
RTS0044394,15
RTS0044395,17
RTS0044396,16
RTS0044397,22
RTS0044399,11
RTS0044400,19
RTS0044401,11
RTS0044402,26
RTS0044403,25
RTS0044404,26
RTS0044405,16
RTS0044406,13
RTS0044407,16
RTS0044408,18
RTS0044409,15
RTS0044410,12
RTS0044411,15
RTS0044412,16
RTS0044413,10
RTS0044414,7
RTS0044415,16
RTS0044416,22
RTS0044417,24
RTS0044418,20
RTS0044419,12
RTS0044420,20
RTS0044421,14
RTS0044422,13
RTS0044423,13
RTS0044424,17
RTS0044425,12
RTS0044426,18
RTS0044427,6
RTS0044428,14
RTS0044429,17
RTS0044430,8
RTS0044431,12
RTS0044432,21
RTS0044433,18
RTS0044434,15
RTS0044435,16
RTS0044436,15
RTS0044437,10
RTS0044438,11
RTS0044439,13
RTS0044440,19
RTS0044441,19
RTS0044442,17
RTS0044443,23
RTS0044444,12
RTS0044445,20
RTS0044446,27
RTS0044447,29
RTS0044448,14
RTS0044449,15
RTS0044450,6
RTS0044451,9
RTS0044452,25
RTS0044453,12
RTS0044454,17
RTS0044455,10
RTS0044456,12
RTS0044457,15
RTS0044458,5
RTS0044459,17
RTS0044460,18
RTS0044461,13
RTS0044462,13
RTS0044463,13
RTS0044464,19
RTS0044465,26
RTS0044466,17
RTS0044467,19
RTS0044468,17
RTS0044469,10
RTS0044470,22
RTS0044471,25
RTS0044472,27
RTS0044473,17
RTS0044474,21
RTS0044475,16
RTS0044476,26
RTS0044477,24
RTS0044478,10
RTS0044479,17
RTS0044480,17
RTS0044481,13
RTS0044482,22
RTS0044483,19
RTS0044484,20
RTS0044485,19
RTS0044486,24
RTS0044487,23
RTS0044488,23
RTS0044489,12
RTS0044490,6
RTS0044491,19
RTS0044492,20
RTS0044493,12
RTS0044494,18
RTS0044495,11
RTS0044496,17
RTS0044497,19
RTS0044498,18
RTS0044499,20
RTS0044500,21
RTS0044501,15
RTS0044502,20
RTS0044503,24
RTS0044504,17
RTS0044505,17
RTS0044506,12
RTS0044507,14
RTS0044508,10
RTS0044509,18
RTS0044510,9
RTS0044511,15
RTS0044512,17
RTS0044513,13
RTS0044514,12
RTS0044515,24
RTS0044516,22
RTS0044517,20
RTS0044518,25
RTS0044519,20
RTS0044520,19
RTS0044521,16
RTS0044522,16
RTS0044523,17
RTS0044524,14
RTS0044525,13
RTS0044526,8
RTS0044527,14
RTS0044528,20
RTS0044529,24
RTS0044530,10
RTS0044531,15
RTS0044532,18
RTS0044533,13
RTS0044534,10
RTS0044535,11
RTS0044536,13
RTS0044537,12
RTS0044538,11
RTS0044539,16
RTS0044540,11
RTS0044541,13
RTS0044542,13
RTS0044543,15
RTS0044544,11
RTS0044545,8
RTS0044546,15
RTS0044547,16
RTS0044548,14
RTS0044549,17
RTS0044550,18
RTS0044551,9
RTS0044552,7
RTS0044553,17
RTS0044554,22
RTS0044555,15
RTS0044556,15
RTS0044557,11
RTS0044558,9
RTS0044559,21
RTS0044560,17
RTS0044561,6
RTS0044562,12
RTS0044563,21
RTS0044564,19
RTS0044565,15
RTS0044566,15
RTS0044567,16
RTS0044568,18
RTS0044569,9
RTS0044570,6
RTS0044571,13
RTS0044572,16
RTS0044573,13
RTS0044574,19
RTS0044575,12
RTS0044576,11
RTS0044577,10
RTS0044578,26
RTS0044579,14
RTS0044580,12
RTS0044581,13
RTS0044582,17
RTS0044583,12
RTS0044584,9
RTS0044585,13
RTS0044586,12
RTS0044587,8
RTS0044588,7
RTS0044589,13
RTS0044590,16
RTS0044591,17
RTS0044592,11
RTS0044593,22
RTS0044594,7
RTS0044595,12
RTS0044596,14
RTS0044597,12
RTS0044598,17
RTS0044599,19
RTS0044600,8
RTS0044601,10
RTS0044602,8
RTS0044603,7
RTS0044604,13
RTS0044605,10
RTS0044606,13
RTS0044607,24
RTS0044608,8
RTS0044609,13
RTS0044610,13
RTS0044611,10
RTS0044612,10
RTS0044613,10
RTS0044614,21
RTS0044615,5
RTS0044616,8
RTS0044617,7
RTS0044618,14
RTS0044619,19
RTS0044620,12
RTS0044621,14
RTS0044622,22
RTS0044623,18
RTS0044624,21
RTS0044625,12
RTS0044626,13
RTS0044627,14
RTS0044628,13
RTS0044629,18
RTS0044630,10
RTS0044631,11
RTS0044632,30
RTS0044633,16
RTS0044634,19
RTS0044635,25
RTS0044636,13
RTS0044637,8
RTS0044638,12
RTS0044639,15
RTS0044640,8
RTS0044641,12
RTS0044642,8
RTS0044643,15
RTS0044644,23
RTS0044645,18
RTS0044646,9
RTS0044647,5
RTS0044648,16
RTS0044649,22
RTS0044650,16
RTS0044651,12
RTS0044652,15
RTS0044653,12
RTS0044654,9
RTS0044655,8
RTS0044656,17
RTS0044657,10
RTS0044658,22
RTS0044659,26
RTS0044660,12
RTS0044661,19
RTS0044662,11
RTS0044663,11
RTS0044664,14
RTS0044665,17
RTS0044666,17
RTS0044667,11
RTS0044668,13
RTS0044669,14
RTS0044670,17
RTS0044671,19
RTS0044672,10
RTS0044673,12
RTS0044674,10
RTS0044675,11
RTS0044676,15
RTS0044677,17
RTS0044678,24
RTS0044679,17
RTS0044680,11
RTS0044681,15
RTS0044682,11
RTS0044683,14
RTS0044684,8
RTS0044685,14
RTS0044686,12
RTS0044687,11
RTS0044688,19
RTS0044689,16
RTS0044690,21
RTS0044691,8
RTS0044692,17
RTS0044693,16
RTS0044694,12
RTS0044695,11
RTS0044696,16
RTS0044697,13
RTS0044698,10
RTS0044699,14
RTS0044700,13
RTS0044701,15
RTS0044702,9
RTS0044703,18
RTS0044704,14
RTS0044705,11
RTS0044706,7
RTS0044707,10
RTS0044708,10
RTS0044709,11
RTS0044710,17
RTS0044711,19
RTS0044712,20
RTS0044714,16
RTS0044715,18
RTS0044716,16
RTS0044717,10
RTS0044718,12
RTS0044719,7
RTS0044720,24
RTS0044721,10
RTS0044722,14
RTS0044723,7
RTS0044724,20
RTS0044725,17
RTS0044726,16
RTS0044727,9
RTS0044728,12
RTS0044729,11
RTS0044730,14
RTS0044731,26
RTS0044732,27
RTS0044733,11
RTS0044734,11
RTS0044735,32
RTS0044736,14
RTS0044737,8
RTS0044738,11
RTS0044739,11
RTS0044740,7
RTS0044741,3
RTS0044742,9
RTS0044743,23
RTS0044744,13
RTS0044745,13
RTS0044746,24
RTS0044747,11
RTS0044748,4
RTS0044749,8
RTS0044750,10
RTS0044751,11
RTS0044752,14
RTS0044753,14
RTS0044754,9
RTS0044755,13
RTS0044756,12
RTS0044757,20
RTS0044758,20
RTS0044759,12
RTS0044760,11
RTS0044761,11
RTS0044762,13
RTS0044763,13
RTS0044764,13
RTS0044765,10
RTS0044766,10
RTS0044767,14
RTS0044768,20
RTS0044769,10
RTS0044770,10
RTS0044771,18
RTS0044772,12
RTS0044773,12
RTS0044774,20
RTS0044775,20
RTS0044776,19
RTS0044777,10
RTS0044778,10
RTS0044779,8
RTS0044780,22
RTS0044781,19
RTS0044782,26
RTS0044783,23
RTS0044784,22
RTS0044785,21
RTS0044786,18
RTS0044787,18
RTS0044788,21
RTS0044789,20
RTS0044790,13
RTS0044791,28
RTS0044792,32
RTS0044793,20
RTS0044794,19
RTS0044795,16
RTS0044796,19
RTS0044797,13
RTS0044798,9
RTS0044799,16
RTS0044800,18
RTS0044801,12
RTS0044802,12
RTS0044803,16
RTS0044804,13
RTS0044805,22
RTS0044806,14
RTS0044807,16
RTS0044808,15
RTS0044809,11
RTS0044810,16
RTS0044811,6
RTS0044812,12
RTS0044813,33
RTS0044814,18
RTS0044815,8
RTS0044816,16
RTS0044817,15
RTS0044818,12
RTS0044819,14
RTS0044820,13
RTS0044821,5
RTS0044822,15
RTS0044823,14
RTS0044824,14
RTS0044825,19
RTS0044826,10
RTS0044827,13
RTS0044828,14
RTS0044829,15
RTS0044830,21
RTS0044831,17
RTS0044832,18
RTS0044833,17
RTS0044834,14
RTS0044835,21
RTS0044836,15
RTS0044837,15
RTS0044838,23
RTS0044839,25
RTS0044840,14
RTS0044841,18
RTS0044842,16
RTS0044843,12
RTS0044844,18
RTS0044845,13
RTS0044846,7
RTS0044847,12
RTS0044848,19
RTS0044849,27
RTS0044850,19
RTS0044851,18
RTS0044852,6
RTS0044853,16
RTS0044854,16
RTS0044855,13
RTS0044856,16
RTS0044857,11
RTS0044858,11
RTS0044859,18
RTS0044860,18
RTS0044861,22
RTS0044862,11
RTS0044863,9
RTS0044864,12
RTS0044865,18
RTS0044866,28
RTS0044867,37
RTS0044868,14
RTS0044869,17
RTS0044870,28
RTS0044871,19
RTS0044872,14
RTS0044873,7
RTS0044874,9
RTS0044875,14
RTS0044876,11
RTS0044877,17
RTS0044878,20
RTS0044879,8
RTS0044880,22
RTS0044881,13
RTS0044882,13
RTS0044883,14
RTS0044884,18
RTS0044885,11
RTS0044886,19
RTS0044887,6
RTS0044888,23
RTS0044889,27
RTS0044890,12
RTS0044891,8
RTS0044892,12
RTS0044893,9
RTS0044894,14
RTS0044895,17
RTS0044896,21
RTS0044897,16
RTS0044898,22
RTS0044899,12
RTS0044900,21
RTS0044901,18
RTS0044902,23
RTS0044903,11
RTS0044904,12
RTS0044905,20
RTS0044906,16
RTS0044907,9
RTS0044908,22
RTS0044909,20
RTS0044910,14
RTS0044911,10
RTS0044912,14
RTS0044913,13
RTS0044914,19
RTS0044915,14
RTS0044916,19
RTS0044917,9
RTS0044918,26
RTS0044919,23
RTS0044920,20
RTS0044921,13
RTS0044922,9
RTS0044923,13
RTS0044924,13
RTS0044925,15
RTS0044926,21
RTS0044927,12
RTS0044928,11
RTS0044929,12
RTS0044930,10
RTS0044931,12
RTS0044932,14
RTS0044933,12
RTS0044934,11
RTS0044935,13
RTS0044936,44
RTS0044937,3
RTS0044938,19
RTS0044939,11
RTS0044940,12
RTS0044941,8
RTS0044942,11
RTS0044943,28
RTS0044944,9
RTS0044945,10
RTS0044946,8
RTS0044947,15
RTS0044948,14
RTS0044949,9
RTS0044950,8
RTS0044951,15
RTS0044952,15
RTS0044953,13
RTS0044954,11
RTS0044955,13
RTS0044956,9
RTS0044957,23
RTS0044958,9
RTS0044959,17
RTS0044960,13
RTS0044961,13
RTS0044962,11
RTS0044963,12
RTS0044964,12
RTS0044965,15
RTS0044966,15
RTS0044967,13
RTS0044968,19
RTS0044969,19
RTS0044970,21
RTS0044971,18
RTS0044972,14
RTS0044973,10
RTS0044974,15
RTS0044975,14
RTS0044976,14
RTS0044977,13
RTS0044978,14
RTS0044979,11
RTS0044980,15
RTS0044981,13
RTS0044982,10
RTS0044983,7
RTS0044984,7
RTS0044985,17
RTS0044986,11
RTS0044987,11
RTS0044988,11
RTS0044989,16
RTS0044990,16
RTS0044991,13
RTS0044992,11
RTS0044993,12
RTS0044994,18
RTS0044995,6
RTS0044996,13
RTS0044997,13
RTS0044998,21
RTS0044999,11
RTS0045000,7
RTS0045001,12
RTS0045002,8
RTS0045003,19
RTS0045004,18
RTS0045005,20
RTS0045006,19
RTS0045007,26
RTS0045008,16
RTS0045009,24
RTS0045010,18
RTS0045011,13
RTS0045012,10
RTS0045013,10
RTS0045014,12
RTS0045015,9
RTS0045016,11
RTS0045017,10
RTS0045018,17
RTS0045019,17
RTS0045020,9
RTS0045021,8
RTS0045022,10
RTS0045023,14
RTS0045024,15
RTS0045025,17
RTS0045026,27
RTS0045027,21
RTS0045028,22
RTS0045029,16
RTS0045030,25
RTS0045031,8
RTS0045032,15
RTS0045033,20
RTS0045034,15
RTS0045035,19
RTS0045036,17
RTS0045038,20
RTS0045039,22
RTS0045040,8
RTS0045041,13
RTS0045042,16
RTS0045043,15
RTS0045044,17
RTS0045045,13
RTS0045046,15
RTS0045047,13
RTS0045048,11
RTS0045049,14
RTS0045050,14
RTS0045051,11
RTS0045052,17
RTS0045053,11
RTS0045054,26
RTS0045055,12
RTS0045056,15
RTS0045057,27
RTS0045058,22
RTS0045059,16
RTS0045060,20
RTS0045061,14
RTS0045063,10
RTS0045064,10
RTS0045065,16
RTS0045066,13
RTS0045067,26
RTS0045068,19
RTS0045069,23
RTS0045070,22
RTS0045071,13
RTS0045072,19
RTS0045073,15
RTS0045074,29
RTS0045075,14
RTS0045076,16
RTS0045077,5
RTS0045078,15
RTS0045079,9
RTS0045080,21
RTS0045081,10
RTS0045082,16
RTS0045083,20
RTS0045084,13
RTS0045085,8
RTS0045086,13
RTS0045087,12
RTS0045088,15
RTS0045089,10
RTS0045090,16
RTS0045091,11
RTS0045092,7
RTS0045093,11
RTS0045094,12
RTS0045095,12
RTS0045096,14
RTS0045097,9
RTS0045098,14
RTS0045099,10
RTS0045100,21
RTS0045101,17
RTS0045102,14
RTS0045103,10
RTS0045104,11
RTS0045105,15
RTS0045106,13
RTS0045107,23
RTS0045108,17
RTS0045109,16
RTS0045110,19
RTS0045111,18
RTS0045112,21
RTS0045113,19
RTS0045114,13
RTS0045115,18
RTS0045116,13
RTS0045117,10
RTS0045118,19
RTS0045119,12
RTS0045120,19
RTS0045121,15
RTS0045122,20
RTS0045123,16
RTS0045124,6
RTS0045125,16
RTS0045126,10
RTS0045127,12
RTS0045128,19
RTS0045129,15
RTS0045130,16
RTS0045131,22
RTS0045132,14
RTS0045133,8
RTS0045134,21
RTS0045135,15
RTS0045136,13
RTS0045137,20
RTS0045138,13
RTS0045139,15
RTS0045140,16
RTS0045141,11
RTS0045142,27
RTS0045143,12
RTS0045144,10
RTS0045145,17
RTS0045146,10
RTS0045147,14
RTS0045148,11
RTS0045149,17
RTS0045150,11
RTS0045151,13
RTS0045152,14
RTS0045153,19
RTS0045154,15
RTS0045155,9
RTS0045156,19
RTS0045157,11
RTS0045158,11
RTS0045159,17
RTS0045160,16
RTS0045161,12
RTS0045162,13
RTS0045163,10
RTS0045164,9
RTS0045165,17
RTS0045166,18
RTS0045167,13
RTS0045168,30
RTS0045169,19
RTS0045170,17
RTS0045171,18
RTS0045172,12
RTS0045173,11
RTS0045174,13
RTS0045175,16
RTS0045176,11
RTS0045177,15
RTS0045178,12
RTS0045179,18
RTS0045180,17
RTS0045181,16
RTS0045182,12
RTS0045183,12
RTS0045184,13
RTS0045185,15
RTS0045186,24
RTS0045187,15
RTS0045188,13
RTS0045189,10
RTS0045190,15
RTS0045191,12
RTS0045192,19
RTS0045193,18
RTS0045194,14
RTS0045195,13
RTS0045196,16
RTS0045197,18
RTS0045198,18
RTS0045199,14
RTS0045200,14
RTS0045201,11
RTS0045202,12
RTS0045203,16
RTS0045204,12
RTS0045205,14
RTS0045206,24
RTS0045207,9
RTS0045208,24
RTS0045209,16
RTS0045210,18
RTS0045211,16
RTS0045212,18
RTS0045213,12
RTS0045214,11
RTS0045215,16
RTS0045216,18
RTS0045217,23
RTS0045218,26
RTS0045219,29
RTS0045220,14
RTS0045221,20
RTS0045222,15
RTS0045223,13
RTS0045224,17
RTS0045225,16
RTS0045226,17
RTS0045227,16
RTS0045228,25
RTS0045229,10
RTS0045230,19
RTS0045231,15
RTS0045232,13
RTS0045233,12
RTS0045234,11
RTS0045235,25
RTS0045236,24
RTS0045237,17
RTS0045238,17
RTS0045239,21
RTS0045240,28
RTS0045241,18
RTS0045242,26
RTS0045243,15
RTS0045244,16
RTS0045245,13
RTS0045246,11
RTS0045247,24
RTS0045248,7
RTS0045249,11
RTS0045250,11
RTS0045251,17
RTS0045252,10
RTS0045253,16
RTS0045254,8
RTS0045255,8
RTS0045256,9
RTS0045257,13
RTS0045258,20
RTS0045259,17
RTS0045260,13
RTS0045261,12
RTS0045262,20
RTS0045263,19
RTS0045264,17
RTS0045265,22
RTS0045266,18
RTS0045267,12
RTS0045268,19
RTS0045269,11
RTS0045270,18
RTS0045271,15
RTS0045272,7
RTS0045273,8
RTS0045274,20
RTS0045275,15
RTS0045276,14
RTS0045277,14
RTS0045278,22
RTS0045279,9
RTS0045280,5
RTS0045281,18
RTS0045282,15
RTS0045283,21
RTS0045284,16
RTS0045285,25
RTS0045286,21
RTS0045287,16
RTS0045288,8
RTS0045289,13
RTS0045290,12
RTS0045291,11
RTS0045292,21
RTS0045293,12
RTS0045294,21
RTS0045295,16
RTS0045296,19
RTS0045297,19
RTS0045298,7
RTS0045299,20
RTS0045300,9
RTS0045301,17
RTS0045302,11
RTS0045303,22
RTS0045304,13
RTS0045305,18
RTS0045306,15
RTS0045307,13
RTS0045308,20
RTS0045309,17
RTS0045310,24
RTS0045311,9
RTS0045312,14
RTS0045313,9
RTS0045314,8
RTS0045315,24
RTS0045316,17
RTS0045317,19
RTS0045318,11
RTS0045319,16
RTS0045320,13
RTS0045321,9
RTS0045322,10
RTS0045323,18
RTS0045324,16
RTS0045325,13
RTS0045326,23
RTS0045327,21
RTS0045328,21
RTS0045329,16
RTS0045330,9
RTS0045331,19
RTS0045332,12
RTS0045333,12
RTS0045334,19
RTS0045335,16
RTS0045336,16
RTS0045337,13
RTS0045338,7
RTS0045339,11
RTS0045340,6
RTS0045341,6
RTS0045342,31
RTS0045343,8
RTS0045344,17
RTS0045345,16
RTS0045346,20
RTS0045347,15
RTS0045348,14
RTS0045349,24
RTS0045350,11
RTS0045351,17
RTS0045352,12
RTS0045353,14
RTS0045354,16
RTS0045355,11
RTS0045356,22
RTS0045357,33
RTS0045358,16
RTS0045359,17
RTS0045360,10
RTS0045361,20
RTS0045362,10
RTS0045363,10
RTS0045364,11
RTS0045365,15
RTS0045366,22
RTS0045367,12
RTS0045368,15
RTS0045369,15
RTS0045370,14
RTS0045371,16
RTS0045372,12
RTS0045373,21
RTS0045374,29
RTS0045375,25
RTS0045376,17
RTS0045377,16
RTS0045378,16
RTS0045379,23
RTS0045380,12
RTS0045381,16
RTS0045382,19
RTS0045383,23
RTS0045384,5
RTS0045385,16
RTS0045386,10
RTS0045387,13
RTS0045388,9
RTS0045389,10
RTS0045390,15
RTS0045391,15
RTS0045392,13
RTS0045393,9
RTS0045394,12
RTS0045395,16
RTS0045396,23
RTS0045397,14
RTS0045398,17
RTS0045399,23
RTS0045400,7
RTS0045401,17
RTS0045402,8
RTS0045403,14
RTS0045404,21
RTS0045405,8
RTS0045406,8
RTS0045407,17
RTS0045408,16
RTS0045409,13
RTS0045410,12
RTS0045411,14
RTS0045412,14
RTS0045413,12
RTS0045414,16
RTS0045415,13
RTS0045416,12
RTS0045417,15
RTS0045418,9
RTS0045419,16
RTS0045420,22
RTS0045421,93
RTS0045422,133
RTS0045423,47
RTS0045424,113
RTS0045425,78
RTS0045426,16
RTS0045427,11
RTS0045428,20
RTS0045429,28
RTS0045430,17
RTS0045431,18
RTS0045432,18
RTS0045433,20
RTS0045434,13
RTS0045435,15
RTS0045436,14
RTS0045437,24
RTS0045438,24
RTS0045439,11
RTS0045440,9
RTS0045441,26
RTS0045442,24
RTS0045443,20
RTS0045444,17
RTS0045445,13
RTS0045446,12
RTS0045447,21
RTS0045448,13
RTS0045449,13
RTS0045450,7
RTS0045451,16
RTS0045452,9
RTS0045453,18
RTS0045454,15
RTS0045455,13
RTS0045456,15
RTS0045457,14
RTS0045458,21
RTS0045459,5
RTS0045460,23
RTS0045461,6
RTS0045462,12
RTS0045463,9
RTS0045464,5
RTS0045465,10
RTS0045466,17
RTS0045467,31
RTS0045468,14
RTS0045469,22
RTS0045470,13
RTS0045471,7
RTS0045472,15
RTS0045473,4
RTS0045474,28
RTS0045475,21
RTS0045476,12
RTS0045477,13
RTS0045478,16
RTS0045479,17
RTS0045480,12
RTS0045481,9
RTS0045482,12
RTS0045483,13
RTS0045484,20
RTS0045485,21
RTS0045486,8
RTS0045487,9
RTS0045488,11
RTS0045489,19
RTS0045490,15
RTS0045491,31
RTS0045492,41
RTS0045493,29
RTS0045494,11
RTS0045495,11
RTS0045496,6
RTS0045497,7
RTS0045498,10
RTS0045499,12
RTS0045500,21
RTS0045501,12
RTS0045502,32
RTS0045503,11
RTS0045504,10
RTS0045505,20
RTS0045506,66
RTS0045507,97
RTS0045508,48
RTS0045509,62
RTS0045510,37
RTS0045511,12
RTS0045512,10
RTS0045513,18
RTS0045514,18
RTS0045515,17
RTS0045516,15
RTS0045517,28
RTS0045518,17
RTS0045519,25
RTS0045520,19
RTS0045521,12
RTS0045522,18
RTS0045523,21
RTS0045524,12
RTS0045525,14
RTS0045526,15
RTS0045527,13
RTS0045528,11
RTS0045529,9
RTS0045530,15
RTS0045531,23
RTS0045532,23
RTS0045533,24
RTS0045534,14
RTS0045535,8
RTS0045536,13
RTS0045537,18
RTS0045538,12
RTS0045539,15
RTS0045540,21
RTS0045541,16
RTS0045542,9
RTS0045543,28
RTS0045544,9
RTS0045545,25
RTS0045546,25
RTS0045547,17
RTS0045548,11
RTS0045549,17
RTS0045550,7
RTS0045551,12
RTS0045552,29
RTS0045553,6
RTS0045554,15
RTS0045555,14
RTS0045556,13
RTS0045557,11
RTS0045558,10
RTS0045559,12
RTS0045560,10
RTS0045561,17
RTS0045562,16
RTS0045563,10
RTS0045564,7
RTS0045565,14
RTS0045566,17
RTS0045567,17
RTS0045568,19
RTS0045569,15
RTS0045570,13
RTS0045571,12
RTS0045572,11
RTS0045573,10
RTS0045574,7
RTS0045575,12
RTS0045576,22
RTS0045577,10
RTS0045578,13
RTS0045579,12
RTS0045580,19
RTS0045581,5
RTS0045582,14
RTS0045583,19
RTS0045584,35
RTS0045585,11
RTS0045586,9
RTS0045587,14
RTS0045588,8
RTS0045589,9
RTS0045590,12
RTS0045592,40
RTS0045593,24
RTS0045594,18
RTS0045595,24
RTS0045596,15
RTS0045597,11
RTS0045598,9
RTS0045599,24
RTS0045600,19
RTS0045601,3
RTS0045602,12
RTS0045603,12
RTS0045604,21
RTS0045606,14
RTS0045607,17
RTS0045608,11
RTS0045609,17
RTS0045610,24
RTS0045611,8
RTS0045612,6
RTS0045613,9
RTS0045614,10
RTS0045615,7
RTS0045616,10
RTS0045617,11
RTS0045618,12
RTS0045619,7
RTS0045620,8
RTS0045621,14
RTS0045622,14
RTS0045623,10
RTS0045624,11
RTS0045625,14
RTS0045626,6
RTS0045627,12
RTS0045628,20
RTS0045629,16
RTS0045630,12
RTS0045631,12
RTS0045632,9
RTS0045633,22
RTS0045634,14
RTS0045635,18
RTS0045636,22
RTS0045637,7
RTS0045638,12
RTS0045639,15
RTS0045640,15
RTS0045641,6
RTS0045642,15
RTS0045643,8
RTS0045644,10
RTS0045645,13
RTS0045646,9
RTS0045647,14
RTS0045648,10
RTS0045649,15
RTS0045650,15
RTS0045651,7
RTS0045652,9
RTS0045653,12
RTS0045654,13
RTS0045655,18
RTS0045656,15
RTS0045657,11
RTS0045658,21
RTS0045659,8
RTS0045660,31
RTS0045661,17
RTS0045662,25
RTS0045663,30
RTS0045664,18
RTS0045665,27
RTS0045666,12
RTS0045667,8
RTS0045668,10
RTS0045669,9
RTS0045670,16
RTS0045671,19
RTS0045672,11
RTS0045673,12
RTS0045674,14
RTS0045675,19
RTS0045676,26
RTS0045677,40
RTS0045678,21
RTS0045679,19
RTS0045680,34
RTS0045681,11
RTS0045682,11
RTS0045683,10
RTS0045684,11
RTS0045685,10
RTS0045687,16
RTS0045688,17
RTS0045689,9
RTS0045690,9
RTS0045691,22
RTS0045692,10
RTS0045693,21
RTS0045694,11
RTS0045695,9
RTS0045696,31
RTS0045697,25
RTS0045698,26
RTS0045699,13
RTS0045700,11
RTS0045701,9
RTS0045702,11
RTS0045703,11
RTS0045704,8
RTS0045705,10
RTS0045706,8
RTS0045707,16
RTS0045708,19
RTS0045709,20
RTS0045710,21
RTS0045711,17
RTS0045712,12
RTS0045713,18
RTS0045714,16
RTS0045715,9
RTS0045716,13
RTS0045717,9
RTS0045718,13
RTS0045719,7
RTS0045720,10
RTS0045721,27
RTS0045722,20
RTS0045723,20
RTS0045724,21
RTS0045725,13
RTS0045726,10
RTS0045727,19
RTS0045728,19
RTS0045729,18
RTS0045730,14
RTS0045731,16
RTS0045732,13
RTS0045733,11
RTS0045734,15
RTS0045735,11
RTS0045736,31
RTS0045737,52
RTS0045738,41
RTS0045739,81
RTS0045740,43
RTS0045741,21
RTS0045742,11
RTS0045743,18
RTS0045744,31
RTS0045745,23
RTS0045746,19
RTS0045747,29
RTS0045748,28
RTS0045749,9
RTS0045750,9
RTS0045751,20
RTS0045752,7
RTS0045753,22
RTS0045754,28
RTS0045755,17
RTS0045756,18
RTS0045757,18
RTS0045758,10
RTS0045759,20
RTS0045760,19
RTS0045761,15
RTS0045762,25
RTS0045763,21
RTS0045764,12
RTS0045765,12
RTS0045766,14
RTS0045767,10
RTS0045768,13
RTS0045769,16
RTS0045770,15
RTS0045771,12
RTS0045772,28
RTS0045773,44
RTS0045774,13
RTS0045775,29
RTS0045776,13
RTS0045777,18
RTS0045778,17
RTS0045779,8
RTS0045780,9
RTS0045781,13
RTS0045782,14
RTS0045783,9
RTS0045784,10
RTS0045785,23
RTS0045786,17
RTS0045787,27
RTS0045788,19
RTS0045789,13
RTS0045790,10
RTS0045791,10
RTS0045792,23
RTS0045793,16
RTS0045794,18
RTS0045795,21
RTS0045796,17
RTS0045797,12
RTS0045798,10
RTS0045799,11
RTS0045800,8
RTS0045801,18
RTS0045802,11
RTS0045803,19
RTS0045804,9
RTS0045805,17
RTS0045806,26
RTS0045807,14
RTS0045808,4
RTS0045809,7
RTS0045810,13
RTS0045811,10
RTS0045812,14
RTS0045813,9
RTS0045814,17
RTS0045815,10
RTS0045816,11
RTS0045817,10
RTS0045818,14
RTS0045819,13
RTS0045820,17
RTS0045821,13
RTS0045822,16
RTS0045823,13
RTS0045824,20
RTS0045825,12
RTS0045826,13
RTS0045827,26
RTS0045828,17
RTS0045829,24
RTS0045830,20
RTS0045831,17
RTS0045832,12
RTS0045833,19
RTS0045834,15
RTS0045835,11
RTS0045836,34
RTS0045837,32
RTS0045838,28
RTS0045840,21
RTS0045841,25
RTS0045842,20
RTS0045843,14
RTS0045844,15
RTS0045845,12
RTS0045846,53
RTS0045848,15
RTS0045849,65
RTS0045851,13
RTS0045852,17
RTS0045853,21
RTS0045854,11
RTS0045855,16
RTS0045856,22
RTS0045857,17
RTS0045858,9
RTS0045859,15
RTS0045860,5
RTS0045861,14
RTS0045862,16
RTS0045863,10
RTS0045864,30
RTS0045865,18
RTS0045866,16
RTS0045867,10
RTS0045868,13
RTS0045869,8
RTS0045870,16
RTS0045871,6
RTS0045872,25
RTS0045873,29
RTS0045874,8
RTS0045875,14
RTS0045876,11
RTS0045877,16
RTS0045878,11
RTS0045879,21
RTS0045880,12
RTS0045881,8
RTS0045882,18
RTS0045883,9
RTS0045884,13
RTS0045886,31
RTS0045887,19
RTS0045888,8
RTS0045889,15
RTS0045890,13
RTS0045891,14
RTS0045892,9
RTS0045893,14
RTS0045894,23
RTS0045895,7
RTS0045896,13
RTS0045897,13
RTS0045898,18
RTS0045899,14
RTS0045900,11
RTS0045901,10
RTS0045902,19
RTS0045903,8
RTS0045904,15
RTS0045905,12
RTS0045906,16
RTS0045907,11
RTS0045908,12
RTS0045909,11
RTS0045910,16
RTS0045911,12
RTS0045912,17
RTS0045913,11
RTS0045914,13
RTS0045915,11
RTS0045916,10
RTS0045917,14
RTS0045918,12
RTS0045919,19
RTS0045920,11
RTS0045921,9
RTS0045922,10
RTS0045923,20
RTS0045924,18
RTS0045925,21
RTS0045926,20
RTS0045927,16
RTS0045928,15
RTS0045929,19
RTS0045930,21
RTS0045931,17
RTS0045932,6
RTS0045933,9
RTS0045935,15
RTS0045939,24
RTS0045940,15
RTS0045941,16
RTS0045942,12
RTS0045943,35
RTS0045944,17
RTS0045945,11
RTS0045946,8
RTS0045947,8
RTS0045948,12
RTS0045949,12
RTS0045950,15
RTS0045951,11
RTS0045952,8
RTS0045953,12
RTS0045954,21
RTS0045955,5
RTS0045956,8
RTS0045957,12
RTS0045958,17
RTS0045959,9
RTS0045960,12
RTS0045961,9
RTS0045962,15
RTS0045963,16
RTS0045964,17
RTS0045965,13
RTS0045966,7
RTS0045967,7
RTS0045968,15
RTS0045969,19
RTS0045970,19
RTS0045971,22
RTS0045972,25
RTS0045973,8
RTS0045974,13
RTS0045975,16
RTS0045976,23
RTS0045977,5
RTS0045978,10
RTS0045979,15
RTS0045980,15
RTS0045981,28
RTS0045982,9
RTS0045983,26
RTS0045984,22
RTS0045985,12
RTS0045986,10
RTS0045987,8
RTS0045988,19
RTS0045989,17
RTS0045990,15
RTS0045991,15
RTS0045992,12
RTS0045993,12
RTS0045994,8
RTS0045995,5
RTS0045996,12
RTS0045997,14
RTS0045998,13
RTS0045999,13
RTS0046000,6
RTS0046001,20
RTS0046002,25
RTS0046003,12
RTS0046004,19
RTS0046005,21
RTS0046006,6
RTS0046007,10
RTS0046008,9
RTS0046009,13
RTS0046010,12
RTS0046011,8
RTS0046012,7
RTS0046013,20
RTS0046014,12
RTS0046015,12
RTS0046016,17
RTS0046017,13
RTS0046018,7
RTS0046019,17
RTS0046020,19
RTS0046021,21
RTS0046022,19
RTS0046023,15
RTS0046024,16
RTS0046025,12
RTS0046026,17
RTS0046027,21
RTS0046028,11
RTS0046029,5
RTS0046030,15
RTS0046031,15
RTS0046032,12
RTS0046033,14
RTS0046034,12
RTS0046035,7
RTS0046036,13
RTS0046037,7
RTS0046038,8
RTS0046039,17
RTS0046040,10
RTS0046041,13
RTS0046042,7
RTS0046043,11
RTS0046044,13
RTS0046045,5
RTS0046046,10
RTS0046047,2
RTS0046048,13
RTS0046049,13
RTS0046050,7
RTS0046051,23
RTS0046052,28
RTS0046053,17
RTS0046054,19
RTS0046055,24
RTS0046056,18
RTS0046057,17
RTS0046058,5
RTS0046059,16
RTS0046060,15
RTS0046061,17
RTS0046062,11
RTS0046063,18
RTS0046064,26
RTS0046065,15
RTS0046066,25
RTS0046067,17
RTS0046068,14
RTS0046069,13
RTS0046070,18
RTS0046071,20
RTS0046072,9
RTS0046073,12
RTS0046074,17
RTS0046075,8
RTS0046076,13
RTS0046077,14
RTS0046078,15
RTS0046079,16
RTS0046080,13
RTS0046081,10
RTS0046082,19
RTS0046083,16
RTS0046084,20
RTS0046085,19
RTS0046086,26
RTS0046087,19
RTS0046088,16
RTS0046089,7
RTS0046090,26
RTS0046091,6
RTS0046092,45
RTS0046093,18
RTS0046094,17
RTS0046095,20
RTS0046096,4
RTS0046097,12
RTS0046098,13
RTS0046099,13
RTS0046100,18
RTS0046101,7
RTS0046102,9
RTS0046103,15
RTS0046104,19
RTS0046105,16
RTS0046106,12
RTS0046107,16
RTS0046108,10
RTS0046109,13
RTS0046110,17
RTS0046111,18
RTS0046112,19
RTS0046113,9
RTS0046114,13
RTS0046115,13
RTS0046116,17
RTS0046117,19
RTS0046119,18
RTS0046121,17
RTS0046122,23
RTS0046123,16
RTS0046124,3
RTS0046125,15
RTS0046126,14
RTS0046127,12
RTS0046128,16
RTS0046129,15
RTS0046130,17
RTS0046131,14
RTS0046132,21
RTS0046133,25
RTS0046134,30
RTS0046135,12
RTS0046136,14
RTS0046137,20
RTS0046138,14
RTS0046140,18
RTS0046141,13
RTS0046142,15
RTS0046143,13
RTS0046144,13
RTS0046145,14
RTS0046146,18
RTS0046147,21
RTS0046148,15
RTS0046149,5
RTS0046150,7
RTS0046152,12
RTS0046153,22
RTS0046154,15
RTS0046155,25
RTS0046156,10
RTS0046157,15
RTS0046158,15
RTS0046159,14
RTS0046160,13
RTS0046161,13
RTS0046162,13
RTS0046163,17
RTS0046164,22
RTS0046165,12
RTS0046166,23
RTS0046167,12
RTS0046168,19
RTS0046169,12
RTS0046170,27
RTS0046171,8
RTS0046172,16
RTS0046173,13
RTS0046174,16
RTS0046175,14
RTS0046176,9
RTS0046177,4
RTS0046178,6
RTS0046179,11
RTS0046180,8
RTS0046181,5
RTS0046182,12
RTS0046183,51
RTS0046184,21
RTS0046185,14
RTS0046186,11
RTS0046187,16
RTS0046188,24
RTS0046191,9
RTS0046193,9
RTS0046194,17
RTS0046195,13
RTS0046196,18
RTS0046197,10
RTS0046198,14
RTS0046199,18
RTS0046200,10
RTS0046201,8
RTS0046202,26
RTS0046203,11
RTS0046204,18
RTS0046205,13
RTS0046206,10
RTS0046207,27
RTS0046208,15
RTS0046209,6
RTS0046210,12
RTS0046211,9
RTS0046212,13
RTS0046213,23
RTS0046214,12
RTS0046215,17
RTS0046216,11
RTS0046217,14
RTS0046218,15
RTS0046219,2
RTS0046220,9
RTS0046221,17
RTS0046222,13
RTS0046223,13
RTS0046224,5
RTS0046225,12
RTS0046226,8
RTS0046227,15
RTS0046228,12
RTS0046229,12
RTS0046230,13
RTS0046231,6
RTS0046232,15
RTS0046233,10
RTS0046234,16
RTS0046235,17
RTS0046236,10
RTS0046237,19
RTS0046238,15
RTS0046239,10
RTS0046240,13
RTS0046241,8
RTS0046242,15
RTS0046243,11
RTS0046244,17
RTS0046245,8
RTS0046246,16
RTS0046247,10
RTS0046248,11
RTS0046249,6
RTS0046250,15
RTS0046251,1
RTS0046252,17
RTS0046253,13
RTS0046254,15
RTS0046255,9
RTS0046256,17
RTS0046257,14
RTS0046258,18
RTS0046259,19
RTS0046260,16
RTS0046261,13
RTS0046262,25
RTS0046263,14
RTS0046264,10
RTS0046265,8
RTS0046266,23
RTS0046267,15
RTS0046268,5
RTS0046269,12
RTS0046270,8
RTS0046271,11
RTS0046272,21
RTS0046273,8
RTS0046274,12
RTS0046275,8
RTS0046276,17
RTS0046277,17
RTS0046278,15
RTS0046279,17
RTS0046280,21
RTS0046281,14
RTS0046282,18
RTS0046283,16
RTS0046284,3
RTS0046285,14
RTS0046286,14
RTS0046287,10
RTS0046288,10
RTS0046289,14
RTS0046290,8
RTS0046291,17
RTS0046292,13
RTS0046293,20
RTS0046294,11
RTS0046295,57
RTS0046296,13
RTS0046297,31
RTS0046298,13
RTS0046299,10
RTS0046300,8
RTS0046301,17
RTS0046302,5
RTS0046303,8
RTS0046304,10
RTS0046305,6
RTS0046306,14
RTS0046307,8
RTS0046308,20
RTS0046309,11
RTS0046310,9
RTS0046311,10
RTS0046312,12
RTS0046313,14
RTS0046314,20
RTS0046315,18
RTS0046316,20
RTS0046317,23
RTS0046318,16
RTS0046319,13
RTS0046320,17
RTS0046321,27
RTS0046322,17
RTS0046323,13
RTS0046324,23
RTS0046325,20
RTS0046326,16
RTS0046327,16
RTS0046328,21
RTS0046329,19
RTS0046330,17
RTS0046331,18
RTS0046332,3
RTS0046333,8
RTS0046334,39
RTS0046335,28
RTS0046336,36
RTS0046342,12
RTS0046343,13
RTS0046344,10
RTS0046345,8
RTS0046346,10
RTS0046347,11
RTS0046348,11
RTS0046349,13
RTS0046350,19
RTS0046351,16
RTS0046352,21
RTS0046353,21
RTS0046354,21
RTS0046355,8
RTS0046356,18
RTS0046357,10
RTS0046358,12
RTS0046359,10
RTS0046360,17
RTS0046361,7
RTS0046362,20
RTS0046363,17
RTS0046364,15
RTS0046365,11
RTS0046366,13
RTS0046367,18
RTS0046368,19
RTS0046369,15
RTS0046370,10
RTS0046371,20
RTS0046372,21
RTS0046373,10
RTS0046374,4
RTS0046375,9
RTS0046376,14
RTS0046377,12
RTS0046378,7
RTS0046379,14
RTS0046380,13
RTS0046381,11
RTS0046382,7
RTS0046383,13
RTS0046384,14
RTS0046385,5
RTS0046386,15
RTS0046387,14
RTS0046388,14
RTS0046389,11
RTS0046390,19
RTS0046391,19
RTS0046392,8
RTS0046393,3
RTS0046394,7
RTS0046395,7
RTS0046396,5
RTS0046397,13
RTS0046398,17
RTS0046399,32
RTS0046400,14
RTS0046401,11
RTS0046402,11
RTS0046403,13
RTS0046404,10
RTS0046405,16
RTS0046406,16
RTS0046407,24
RTS0046408,8
RTS0046409,19
RTS0046410,11
RTS0046411,15
RTS0046412,12
RTS0046413,29
RTS0046414,57
RTS0046415,37
RTS0046416,12
RTS0046417,32
RTS0046418,28
RTS0046419,15
RTS0046420,9
RTS0046421,15
RTS0046422,15
RTS0046423,10
RTS0046424,11
RTS0046425,18
RTS0046426,10
RTS0046427,13
RTS0046428,9
RTS0046429,10
RTS0046430,5
RTS0046431,21
RTS0046432,15
RTS0046433,25
RTS0046434,34
RTS0046435,18
RTS0046439,13
RTS0046440,20
RTS0046441,21
RTS0046442,21
RTS0046443,21
RTS0046444,11
RTS0046445,22
RTS0046446,10
RTS0046447,19
RTS0046448,8
RTS0046449,18
RTS0046450,31
RTS0046451,15
RTS0046452,30
RTS0046453,16
RTS0046454,32
RTS0046455,23
RTS0046456,11
RTS0046457,19
RTS0046458,11
RTS0046459,24
RTS0046460,32
RTS0046461,29
RTS0046462,36
RTS0046463,33
RTS0046464,11
RTS0046466,12
RTS0046468,13
RTS0046469,9
RTS0046470,19
RTS0046471,12
RTS0046472,12
RTS0046473,14
RTS0046474,7
RTS0046475,17
RTS0046476,8
RTS0046477,7
RTS0046478,18
RTS0046479,13
RTS0046480,14
RTS0046481,8
RTS0046482,12
RTS0046483,16
RTS0046484,13
RTS0046485,14
RTS0046486,12
RTS0046487,18
RTS0046488,17
RTS0046489,21
RTS0046490,18
RTS0046491,12
RTS0046492,11
RTS0046493,13
RTS0046494,9
RTS0046495,10
RTS0046496,10
RTS0046497,21
RTS0046498,17
RTS0046499,20
RTS0046500,27
RTS0046501,13
RTS0046502,4
RTS0046503,10
RTS0046504,8
RTS0046505,5
RTS0046506,15
RTS0046507,12
RTS0046508,12
RTS0046509,12
RTS0046510,15
RTS0046511,12
RTS0046512,21
RTS0046513,18
RTS0046514,9
RTS0046515,22
RTS0046516,15
RTS0046517,28
RTS0046518,11
RTS0046519,14
RTS0046520,10
RTS0046521,15
RTS0046522,11
RTS0046524,9
RTS0046525,4
RTS0046526,27
RTS0046527,14
RTS0046528,13
RTS0046529,6
RTS0046530,12
RTS0046531,18
RTS0046532,11
RTS0046533,23
RTS0046534,18
RTS0046535,23
RTS0046536,12
RTS0046537,11
RTS0046538,13
RTS0046539,9
RTS0046540,6
RTS0046541,14
RTS0046542,12
RTS0046543,15
RTS0046544,16
RTS0046545,22
RTS0046546,12
RTS0046548,16
RTS0046549,20
RTS0046550,12
RTS0046551,20
RTS0046552,20
RTS0046553,45
RTS0046554,7
RTS0046555,11
RTS0046556,17
RTS0046557,12
RTS0046558,13
RTS0046559,9
RTS0046560,8
RTS0046561,11
RTS0046562,12
RTS0046563,8
RTS0046564,10
RTS0046565,11
RTS0046566,20
RTS0046567,13
RTS0046568,13
RTS0046569,13
RTS0046570,23
RTS0046571,10
RTS0046572,17
RTS0046573,12
RTS0046574,17
RTS0046575,17
RTS0046577,15
RTS0046578,20
RTS0046580,24
RTS0046581,18
RTS0046582,15
RTS0046583,6
RTS0046584,22
RTS0046585,14
RTS0046586,12
RTS0046587,17
RTS0046588,9
RTS0046589,15
RTS0046590,15
RTS0046591,15
RTS0046592,15
RTS0046593,18
RTS0046594,17
RTS0046595,20
RTS0046596,16
RTS0046597,10
RTS0046598,22
RTS0046599,11
RTS0046600,26
RTS0046601,21
RTS0046602,16
RTS0046603,17
RTS0046604,18
RTS0046605,16
RTS0046606,13
RTS0046607,12
RTS0046608,12
RTS0046609,17
RTS0046610,9
RTS0046611,27
RTS0046612,13
RTS0046613,18
RTS0046614,23
RTS0046615,5
RTS0046616,16
RTS0046617,19
RTS0046618,8
RTS0046619,19
RTS0046620,20
RTS0046621,17
RTS0046622,25
RTS0046623,13
RTS0046624,12
RTS0046625,11
RTS0046626,12
RTS0046627,19
RTS0046628,20
RTS0046629,16
RTS0046630,25
RTS0046631,17
RTS0046632,26
RTS0046633,14
RTS0046634,20
RTS0046635,6
RTS0046636,15
RTS0046637,14
RTS0046638,9
RTS0046639,13
RTS0046640,9
RTS0046641,16
RTS0046642,12
RTS0046643,19
RTS0046644,25
RTS0046645,12
RTS0046646,11
RTS0046647,11
RTS0046648,17
RTS0046649,11
RTS0046650,5
RTS0046651,8
RTS0046652,18
RTS0046653,23
RTS0046654,21
RTS0046655,16
RTS0046656,17
RTS0046657,10
RTS0046658,9
RTS0046659,20
RTS0046660,15
RTS0046661,14
RTS0046662,19
RTS0046663,13
RTS0046664,13
RTS0046665,18
RTS0046666,12
RTS0046667,22
RTS0046668,20
RTS0046669,15
RTS0046670,13
RTS0046671,13
RTS0046672,9
RTS0046673,13
RTS0046674,9
RTS0046675,11
RTS0046676,13
RTS0046677,12
RTS0046678,18
RTS0046679,7
RTS0046680,15
RTS0046681,14
RTS0046682,9
RTS0046683,12
RTS0046684,14
RTS0046685,15
RTS0046686,7
RTS0046687,13
RTS0046688,20
RTS0046689,10
RTS0046690,10
RTS0046691,19
RTS0046692,7
RTS0046693,18
RTS0046694,12
RTS0046695,7
RTS0046696,31
RTS0046697,22
RTS0046698,17
RTS0046699,13
RTS0046700,22
RTS0046701,21
RTS0046702,23
RTS0046703,51
RTS0046704,152
RTS0046705,95
RTS0046706,42
RTS0046707,76
RTS0046708,90
RTS0046709,18
RTS0046710,12
RTS0046711,18
RTS0046712,9
RTS0046713,9
RTS0046714,17
RTS0046715,6
RTS0046716,16
RTS0046717,32
RTS0046718,10
RTS0046719,7
RTS0046720,20
RTS0046721,14
RTS0046722,20
RTS0046723,16
RTS0046724,15
RTS0046725,17
RTS0046726,18
RTS0046727,16
RTS0046728,11
RTS0046729,16
RTS0046730,13
RTS0046731,11
RTS0046732,16
RTS0046733,9
RTS0046734,26
RTS0046735,8
RTS0046736,11
RTS0046737,11
RTS0046738,9
RTS0046739,7
RTS0046740,15
RTS0046741,31
RTS0046742,6
RTS0046743,15
RTS0046744,8
RTS0046745,37
RTS0046746,5
RTS0046747,11
RTS0046748,26
RTS0046749,24
RTS0046750,12
RTS0046751,12
RTS0046752,20
RTS0046753,16
RTS0046754,12
RTS0046755,15
RTS0046756,26
RTS0046757,15
RTS0046758,16
RTS0046759,15
RTS0046760,19
RTS0046761,19
RTS0046763,23
RTS0046764,15
RTS0046765,13
RTS0046766,14
RTS0046767,17
RTS0046768,17
RTS0046769,27
RTS0046770,32
RTS0046771,17
RTS0046772,21
RTS0046773,15
RTS0046774,7
RTS0046775,18
RTS0046777,34
RTS0046778,17
RTS0046779,14
RTS0046780,18
RTS0046781,12
RTS0046782,6
RTS0046783,13
RTS0046784,8
RTS0046785,18
RTS0046790,20
RTS0046791,17
RTS0046792,33
RTS0046793,9
RTS0046794,7
RTS0046795,14
RTS0046796,15
RTS0046797,13
RTS0046798,11
RTS0046799,19
RTS0046800,11
RTS0046801,47
RTS0046802,31
RTS0046803,17
RTS0046804,8
RTS0046805,19
RTS0046806,15
RTS0046807,9
RTS0046808,14
RTS0046809,3
RTS0046810,23
RTS0046811,7
RTS0046812,6
RTS0046813,11
RTS0046814,20
RTS0046815,20
RTS0046816,11
RTS0046817,9
RTS0046818,12
RTS0046819,24
RTS0046820,24
RTS0046821,10
RTS0046822,9
RTS0046823,14
RTS0046824,29
RTS0046825,16
RTS0046826,9
RTS0046827,19
RTS0046828,14
RTS0046829,11
RTS0046830,16
RTS0046831,15
RTS0046832,10
RTS0046833,4
RTS0046835,11
RTS0046836,33
RTS0046837,32
RTS0046838,11
RTS0046839,4
RTS0046840,9
RTS0046841,10
RTS0046842,36
RTS0046843,26
RTS0046846,19
RTS0046849,16
RTS0046850,21
RTS0046851,12
RTS0046852,6
RTS0046853,22
RTS0046854,18
RTS0046855,17
RTS0046856,15
RTS0046857,8
RTS0046858,17
RTS0046859,15
RTS0046860,11
RTS0046861,16
RTS0046862,9
RTS0046863,11
RTS0046864,23
RTS0046866,16
RTS0046867,10
RTS0046868,12
RTS0046869,24
RTS0046870,19
RTS0046871,10
RTS0046872,21
RTS0046873,12
RTS0046874,14
RTS0046875,15
RTS0046876,16
RTS0046877,30
RTS0046878,14
RTS0046879,19
RTS0046880,22
RTS0046881,13
RTS0046882,21
RTS0046885,11
RTS0046886,12
RTS0046887,10
RTS0046889,12
RTS0046890,16
RTS0046891,14
RTS0046892,11
RTS0046893,14
RTS0046894,15
RTS0046895,10
RTS0046897,52
RTS0046898,11
RTS0046899,25
RTS0046900,15
RTS0046902,17
RTS0046903,19
RTS0046904,17
RTS0046905,11
RTS0046906,15
RTS0046907,14
RTS0046908,12
RTS0046909,22
RTS0046910,8
RTS0046911,16
RTS0046912,16
RTS0046913,21
RTS0046914,12
RTS0046915,18
RTS0046916,18
RTS0046918,93
RTS0046919,95
RTS0046920,15
RTS0046921,20
RTS0046922,7
RTS0046923,10
RTS0046924,29
RTS0046925,10
RTS0046926,22
RTS0046927,9
RTS0046928,14
RTS0046929,9
RTS0046930,10
RTS0046931,14
RTS0046933,14
RTS0046934,15
RTS0046935,10
RTS0046936,11
RTS0046937,31
RTS0046938,14
RTS0046939,12
RTS0046940,11
RTS0046941,16
RTS0046942,17
RTS0046943,12
RTS0046944,8
RTS0046946,35
RTS0046947,10
RTS0046948,7
RTS0046949,14
RTS0046950,8
RTS0046951,17
RTS0046952,15
RTS0046954,13
RTS0046955,11
RTS0046956,12
RTS0046957,16
RTS0046958,11
RTS0046959,15
RTS0046960,28
RTS0046961,16
RTS0046962,541
RTS0046963,7
RTS0046965,21
RTS0046966,18
RTS0046967,17
RTS0046968,5
RTS0047054,13
RTS0047055,16
RTS0047056,14
RTS0047057,13
RTS0047058,11
RTS0047060,9
RTS0047061,12
RTS0047062,9
RTS0047063,17
RTS0047064,14
RTS0047065,23
RTS0047066,14
RTS0047067,20
RTS0047068,15
RTS0047069,9
RTS0047070,18
RTS0047071,18
RTS0047072,21
RTS0047073,24
RTS0047074,12
RTS0047075,15
RTS0047076,18
RTS0047077,27
RTS0047078,17
RTS0047079,5
RTS0047080,34
RTS0047081,26
RTS0047082,21
RTS0047083,8
RTS0047084,17
RTS0047085,11
RTS0047086,21
RTS0047087,19
RTS0047088,13
RTS0047089,15
RTS0047091,6
RTS0047092,7
RTS0047093,13
RTS0047094,12
RTS0047095,15
RTS0047096,11
RTS0047097,11
RTS0047098,25
RTS0047099,14
RTS0047100,13
RTS0047101,22
RTS0047102,18
RTS0047103,22
RTS0047104,16
RTS0047105,16
RTS0047106,34
RTS0047107,23
RTS0047108,38
RTS0047109,35
RTS0047110,18
RTS0047111,9
RTS0047112,14
RTS0047113,23
RTS0047114,25
RTS0047115,12
RTS0047116,22
RTS0047117,25
RTS0047118,16
RTS0047119,13
RTS0047120,17
RTS0047121,22
RTS0047122,30
RTS0047123,9
RTS0047124,26
RTS0047125,14
RTS0047126,20
RTS0047127,27
RTS0047128,14
RTS0047129,27
RTS0047130,25
RTS0047131,26
RTS0047132,27
RTS0047133,35
RTS0047134,10
RTS0047135,33
RTS0047136,18
RTS0047137,17
RTS0047138,36
RTS0047139,21
RTS0047140,16
RTS0047141,12
RTS0047142,21
RTS0047143,8
RTS0047144,17
RTS0047145,17
RTS0047146,16
RTS0047147,12
RTS0047148,10
RTS0047149,11
RTS0047150,21
RTS0047151,12
RTS0047152,13
RTS0047153,11
RTS0047154,34
RTS0047156,11
RTS0047157,13
RTS0047158,9
RTS0047159,9
RTS0047160,11
RTS0047165,22
RTS0047166,10
RTS0047167,14
RTS0047168,7
RTS0047169,13
RTS0047170,8
RTS0047171,13
RTS0047172,10
RTS0047173,24
RTS0047174,4
RTS0047175,11
RTS0047176,10
RTS0047177,12
RTS0047178,18
RTS0047179,16
RTS0047180,9
RTS0047181,24
RTS0047182,18
RTS0047183,15
RTS0047184,17
RTS0047185,15
RTS0047186,8
RTS0047187,14
RTS0047188,17
RTS0047189,15
RTS0047190,11
RTS0047191,20
RTS0047192,14
RTS0047193,12
RTS0047194,13
RTS0047195,12
RTS0047196,10
RTS0047197,8
RTS0047198,20
RTS0047199,15
RTS0047200,15
RTS0047201,15
RTS0047202,11
RTS0047203,18
RTS0047204,17
RTS0047205,18
RTS0047206,12
RTS0047207,10
RTS0047208,63
RTS0047209,31
RTS0047210,75
RTS0047211,72
RTS0047212,18
RTS0047213,17
RTS0047214,12
RTS0047215,11
RTS0047216,9
RTS0047217,8
RTS0047218,15
RTS0047219,27
RTS0047220,7
RTS0047221,26
RTS0047222,18
RTS0047223,27
RTS0047225,33
RTS0047226,23
RTS0047229,13
RTS0047230,16
RTS0047231,22
RTS0047232,20
RTS0047233,18
RTS0047234,24
RTS0047235,11
RTS0047236,13
RTS0047237,21
RTS0047238,28
RTS0047239,43
RTS0047240,17
RTS0047241,15
RTS0047242,9
RTS0047243,24
RTS0047244,20
RTS0047245,16
RTS0047246,8
RTS0047247,19
RTS0047248,8
RTS0047249,10
RTS0047250,32
RTS0047252,12
RTS0047253,11
RTS0047254,25
RTS0047255,12
RTS0047256,19
RTS0047257,25
RTS0047258,20
RTS0047259,19
RTS0047260,23
RTS0047261,18
RTS0047262,13
RTS0047263,16
RTS0047264,21
RTS0047266,17
RTS0047267,30
RTS0047268,14
RTS0047269,14
RTS0047270,15
RTS0047271,20
RTS0047272,14
RTS0047273,20
RTS0047274,22
RTS0047276,17
RTS0047277,27
RTS0047278,29
RTS0047279,26
RTS0047280,5
RTS0047281,13
RTS0047282,18
RTS0047283,19
RTS0047284,18
RTS0047290,14
RTS0047291,61
RTS0047292,17
RTS0047293,20
RTS0047294,20
RTS0047295,4
RTS0047296,20
RTS0047297,18
RTS0047298,6
RTS0047299,7
RTS0047300,7
RTS0047301,25
RTS0047302,6
RTS0047303,24
RTS0047304,17
RTS0047305,13
RTS0047306,9
RTS0047307,20
RTS0047308,15
RTS0047309,13
RTS0047310,20
RTS0047311,17
RTS0047312,12
RTS0047313,27
RTS0047314,11
RTS0047315,23
RTS0047316,25
RTS0047317,24
RTS0047318,22
RTS0047319,11
RTS0047320,21
RTS0047321,20
RTS0047322,16
RTS0047323,12
RTS0047324,13
RTS0047325,31
RTS0047326,12
RTS0047327,19
RTS0047328,9
RTS0047329,15
RTS0047331,34
RTS0047332,27
RTS0047333,13
RTS0047334,13
RTS0047335,19
RTS0047336,20
RTS0047337,12
RTS0047338,21
RTS0047339,15
RTS0047340,30
RTS0047341,20
RTS0047342,22
RTS0047343,21
RTS0047344,34
RTS0047345,7
RTS0047346,9
RTS0047348,18
RTS0047349,13
RTS0047350,30
RTS0047351,22
RTS0047352,37
RTS0047353,18
RTS0047354,15
RTS0047356,14
RTS0047357,13
RTS0047358,9
RTS0047359,16
RTS0047360,12
RTS0047361,13
RTS0047362,10
RTS0047363,13
RTS0047364,11
RTS0047365,9
RTS0047366,14
RTS0047367,13
RTS0047368,17
RTS0047369,17
RTS0047370,13
RTS0047373,14
RTS0047374,16
RTS0047375,8
RTS0047376,17
RTS0047377,16
RTS0047378,12
RTS0047379,22
RTS0047380,37
RTS0047381,12
RTS0047382,8
RTS0047383,16
RTS0047384,13
RTS0047385,12
RTS0047386,9
RTS0047387,12
RTS0047388,28
RTS0047389,22
RTS0047390,10
RTS0047391,16
RTS0047392,15
RTS0047393,15
RTS0047394,13
RTS0047395,12
RTS0047396,15
RTS0047397,17
RTS0047398,17
RTS0047399,12
RTS0047400,14
RTS0047401,14
RTS0047402,10
RTS0047403,10
RTS0047404,7
RTS0047405,19
RTS0047406,16
RTS0047407,14
RTS0047408,14
RTS0047409,25
RTS0047410,15
RTS0047411,24
RTS0047412,17
RTS0047413,10
RTS0047414,8
RTS0047415,23
RTS0047417,9
RTS0047418,14
RTS0047419,16
RTS0047420,17
RTS0047421,9
RTS0047422,27
RTS0047423,15
RTS0047424,16
RTS0047425,13
RTS0047426,24
RTS0047427,16
RTS0047428,22
RTS0047429,13
RTS0047430,22
RTS0047431,9
RTS0047432,15
RTS0047433,15
RTS0047434,18
RTS0047435,19
RTS0047436,15
RTS0047437,10
RTS0047438,19
RTS0047439,14
RTS0047440,10
RTS0047441,22
RTS0047442,16
RTS0047445,20
RTS0047446,11
RTS0047447,18
RTS0047448,16
RTS0047449,10
RTS0047450,14
RTS0047451,15
RTS0047452,13
RTS0047453,9
RTS0047454,16
RTS0047455,11
RTS0047456,16
RTS0047457,15
RTS0047458,14
RTS0047459,13
RTS0047460,12
RTS0047461,19
RTS0047462,21
RTS0047463,15
RTS0047464,26
RTS0047465,17
RTS0047466,23
RTS0047467,12
RTS0047468,17
RTS0047469,13
RTS0047471,9
RTS0047472,8
RTS0047473,13
RTS0047474,5
RTS0047475,11
RTS0047476,15
RTS0047477,16
RTS0047479,15
RTS0047480,19
RTS0047481,15
RTS0047482,13
RTS0047483,10
RTS0047484,13
RTS0047485,9
RTS0047486,14
RTS0047487,5
RTS0047488,13
RTS0047489,15
RTS0047490,16
RTS0047491,13
RTS0047492,13
RTS0047493,17
RTS0047494,18
RTS0047495,13
RTS0047496,15
RTS0047497,11
RTS0047498,16
RTS0047499,16
RTS0047500,16
RTS0047501,4
RTS0047502,20
RTS0047503,17
RTS0047504,15
RTS0047505,10
RTS0047506,23
RTS0047507,32
RTS0047508,12
RTS0047509,10
RTS0047510,20
RTS0047511,17
RTS0047512,19
RTS0047513,9
RTS0047514,15
RTS0047515,18
RTS0047516,15
RTS0047517,22
RTS0047518,19
RTS0047520,23
RTS0047521,21
RTS0047522,23
RTS0047523,10
RTS0047524,15
RTS0047525,15
RTS0047526,12
RTS0047527,11
RTS0047528,9
RTS0047529,12
RTS0047530,17
RTS0047531,12
RTS0047532,21
RTS0047533,5
RTS0047534,11
RTS0047535,23
RTS0047536,15
RTS0047537,30
RTS0047538,20
RTS0047540,17
RTS0047541,24
RTS0047543,14
RTS0047544,9
RTS0047545,31
RTS0047546,21
RTS0047547,18
RTS0047548,26
RTS0047549,14
RTS0047550,14
RTS0047551,12
RTS0047552,19
RTS0047553,12
RTS0047558,12
RTS0047559,23
RTS0047560,8
RTS0047561,15
RTS0047562,5
RTS0047563,10
RTS0047564,10
RTS0047565,5
RTS0047566,17
RTS0047567,7
RTS0047568,17
RTS0047569,14
RTS0047570,19
RTS0047571,15
RTS0047572,12
RTS0047573,20
RTS0047574,14
RTS0047575,13
RTS0047576,9
RTS0047577,17
RTS0047578,10
RTS0047579,21
RTS0047580,12
RTS0047581,21
RTS0047582,13
RTS0047583,10
RTS0047584,7
RTS0047585,20
RTS0047586,15
RTS0047587,13
RTS0047588,20
RTS0047590,14
RTS0047591,11
RTS0047592,19
RTS0047593,22
RTS0047594,14
RTS0047595,17
RTS0047596,12
RTS0047597,13
RTS0047598,12
RTS0047599,10
RTS0047600,10
RTS0047601,41
RTS0047602,12
RTS0047603,14
RTS0047604,15
RTS0047606,8
RTS0047613,18
RTS0047614,14
RTS0047615,6
RTS0047616,17
RTS0047617,22
RTS0047618,7
RTS0047619,11
RTS0047620,8
RTS0047621,10
RTS0047622,15
RTS0047624,10
RTS0047625,11
RTS0047626,8
RTS0047627,10
RTS0047628,6
RTS0047629,7
RTS0047630,5
RTS0047631,7
RTS0047632,13
RTS0047633,8
RTS0047634,10
RTS0047635,6
RTS0047636,12
RTS0047637,5
RTS0047638,8
RTS0047639,15
RTS0047640,9
RTS0047641,13
RTS0047642,10
RTS0047643,7
RTS0047644,10
RTS0047645,8
RTS0047646,12
RTS0047647,9
RTS0047648,14
RTS0047649,7
RTS0047650,8
RTS0047651,1
RTS0047652,7
RTS0047653,6
RTS0047654,6
RTS0047656,10
RTS0047657,6
RTS0047658,10
RTS0047659,7
RTS0047660,6
RTS0047661,8
RTS0047662,5
RTS0047663,6
RTS0047664,12
RTS0047665,8
RTS0047666,5
RTS0047667,4
RTS0047668,11
RTS0047669,11
RTS0047670,10
RTS0047672,7
RTS0047673,10
RTS0047674,8
RTS0047675,9
RTS0047676,9
RTS0047677,9
RTS0047678,9
RTS0047679,17
RTS0047680,18
RTS0047681,12
RTS0047682,10
RTS0047684,9
RTS0047685,5
RTS0047686,11
RTS0047687,8
RTS0047688,9
RTS0047689,5
RTS0047691,5
RTS0047692,6
RTS0047693,12
RTS0047694,16
RTS0047695,8
RTS0047696,6
RTS0047697,10
RTS0047698,15
RTS0047699,8
RTS0047700,9
RTS0047701,14
RTS0047702,24
RTS0047703,12
RTS0047704,10
RTS0047705,8
RTS0047706,4
RTS0047707,18
RTS0047708,75
RTS0047709,362
RTS0047710,36
RTS0047711,15
RTS0047712,51
RTS0047713,20
RTS0047714,46
RTS0047715,16
RTS0047716,33
RTS0047717,36
RTS0047718,28
RTS0047720,14
RTS0047721,15
RTS0047722,11
RTS0047723,23
RTS0047724,14
RTS0047725,22
RTS0047726,25
RTS0047727,20
RTS0047728,15
RTS0047729,14
RTS0047730,16
RTS0047731,11
RTS0047732,16
RTS0047733,17
RTS0047734,14
RTS0047735,16
RTS0047736,16
RTS0047737,16
RTS0047738,10
RTS0047739,25
RTS0047740,11
RTS0047741,13
RTS0047742,21
RTS0047743,14
RTS0047744,15
RTS0047745,27
RTS0047746,12
RTS0047747,23
RTS0047748,17
RTS0047749,45
RTS0047750,19
RTS0047752,13
RTS0047753,15
RTS0047754,37
RTS0047755,33
RTS0047756,9
RTS0047757,11
RTS0047758,22
RTS0047759,12
RTS0047760,11
RTS0047761,11
RTS0047762,16
RTS0047763,17
RTS0047764,14
RTS0047765,14
RTS0047766,34
RTS0047767,18
RTS0047768,11
RTS0047769,9
RTS0047770,16
RTS0047771,14
RTS0047772,15
RTS0047773,16
RTS0047774,38
RTS0047775,21
RTS0047776,20
RTS0047777,18
RTS0047778,3
RTS0047779,13
RTS0047780,20
RTS0047781,28
RTS0047782,22
RTS0047783,17
RTS0047784,10
RTS0047785,11
RTS0047786,17
RTS0047787,16
RTS0047788,11
RTS0047789,11
RTS0047790,10
RTS0047791,11
RTS0047792,7
RTS0047793,19
RTS0047794,9
RTS0047795,8
RTS0047796,13
RTS0047797,10
RTS0047798,10
RTS0047799,20
RTS0047800,7
RTS0047801,14
RTS0047802,13
RTS0047803,15
RTS0047804,15
RTS0047805,29
RTS0047806,20
RTS0047807,11
RTS0047808,25
RTS0047809,16
RTS0047810,21
RTS0047811,15
RTS0047812,17
RTS0047813,10
RTS0047814,17
RTS0047816,16
RTS0047817,13
RTS0047818,13
RTS0047819,13
RTS0047820,17
RTS0047821,17
RTS0047822,11
RTS0047823,20
RTS0047824,11
RTS0047825,16
RTS0047826,10
RTS0047827,12
RTS0047828,19
RTS0047829,8
RTS0047830,17
RTS0047831,9
RTS0047832,17
RTS0047833,11
RTS0047834,9
RTS0047835,18
RTS0047836,18
RTS0047837,11
RTS0047838,14
RTS0047839,6
RTS0047840,20
RTS0047841,17
RTS0047842,9
RTS0047843,8
RTS0047844,14
RTS0047845,9
RTS0047846,10
RTS0047847,9
RTS0047848,15
RTS0047849,15
RTS0047850,15
RTS0047851,9
RTS0047852,7
RTS0047853,16
RTS0047854,6
RTS0047855,15
RTS0047856,15
RTS0047857,10
RTS0047858,12
RTS0047859,11
RTS0047860,16
RTS0047861,8
RTS0047862,9
RTS0047863,12
RTS0047864,20
RTS0047865,4
RTS0047866,12
RTS0047867,8
RTS0047868,8
RTS0047869,19
RTS0047870,9
RTS0047871,10
RTS0047872,17
RTS0047873,8
RTS0047874,13
RTS0047875,15
RTS0047876,10
RTS0047877,8
RTS0047878,17
RTS0047879,9
RTS0047880,11
RTS0047881,15
RTS0047882,17
RTS0047883,26
RTS0047884,11
RTS0047885,24
RTS0047886,8
RTS0047890,7
RTS0047891,10
RTS0047892,9
RTS0047893,9
RTS0047894,7
RTS0047895,25
RTS0047896,13
RTS0047897,17
RTS0047898,10
RTS0047899,22
RTS0047900,47
RTS0047901,25
RTS0047902,58
RTS0047903,15
RTS0047904,12
RTS0047905,10
RTS0047906,16
RTS0047907,27
RTS0047908,33
RTS0047909,29
RTS0047910,15
RTS0047912,13
RTS0047913,15
RTS0047914,17
RTS0047915,9
RTS0047916,11
RTS0047917,7
RTS0047919,4
RTS0047920,21
RTS0047921,21
RTS0047924,21
RTS0047925,17
RTS0047926,15
RTS0047927,11
RTS0047928,20
RTS0047929,8
RTS0047930,9
RTS0047931,19
RTS0047932,19
RTS0047933,13
RTS0047934,13
RTS0047935,14
RTS0047936,10
RTS0047937,9
RTS0047938,7
RTS0047939,11
RTS0047940,20
RTS0047941,18
RTS0047942,18
RTS0047943,14
RTS0047944,10
RTS0047945,23
RTS0047946,15
RTS0047947,5
RTS0047948,13
RTS0047949,12
RTS0047950,6
RTS0047951,16
RTS0047952,17
RTS0047953,9
RTS0047954,15
RTS0047956,16
RTS0047957,16
RTS0047958,18
RTS0047959,19
RTS0047960,11
RTS0047961,14
RTS0047963,17
RTS0047964,11
RTS0047965,8
RTS0047966,3
RTS0047967,12
RTS0047968,14
RTS0047969,17
RTS0047970,12
RTS0047972,16
RTS0047973,9
RTS0047974,23
RTS0047975,22
RTS0047976,9
RTS0047977,13
RTS0047978,23
RTS0047979,12
RTS0047980,8
RTS0047981,7
RTS0047982,10
RTS0047985,28
RTS0047986,9
RTS0047987,13
RTS0047988,8
RTS0047990,17
RTS0047991,11
RTS0047992,14
RTS0047993,9
RTS0047994,19
RTS0047995,21
RTS0047996,8
RTS0047997,22
RTS0047998,23
RTS0047999,14
RTS0048000,19
RTS0048001,13
RTS0048003,22
RTS0048005,15
RTS0048006,9
RTS0048008,14
RTS0048009,11
RTS0048012,18
RTS0048013,14
RTS0048014,13
RTS0048015,22
RTS0048016,10
RTS0048017,19
RTS0048018,13
RTS0048019,19
RTS0048020,22
RTS0048021,16
RTS0048022,13
RTS0048023,11
RTS0048024,13
RTS0048026,8
RTS0048027,14
RTS0048028,21
RTS0048029,7
RTS0048030,11
RTS0048031,12
RTS0048032,14
RTS0048033,13
RTS0048034,17
RTS0048035,12
RTS0048036,8
RTS0048037,17
RTS0048038,38
RTS0048040,20
RTS0048041,14
RTS0048042,18
RTS0048043,8
RTS0048044,13
RTS0048045,11
RTS0048046,7
RTS0048047,13
RTS0048048,16
RTS0048049,13
RTS0048050,8
RTS0048051,17
RTS0048052,12
RTS0048053,10
RTS0048054,12
RTS0048055,9
RTS0048056,12
RTS0048057,5
RTS0048058,15
RTS0048059,11
RTS0048060,19
RTS0048061,9
RTS0048062,15
RTS0048063,20
RTS0048064,13
RTS0048065,8
RTS0048066,15
RTS0048067,11
RTS0048068,17
RTS0048069,12
RTS0048070,8
RTS0048071,25
RTS0048072,7
RTS0048073,15
RTS0048074,8
RTS0048076,8
RTS0048077,15
RTS0048078,13
RTS0048079,15
RTS0048080,16
RTS0048081,23
RTS0048082,12
RTS0048084,8
RTS0048085,12
RTS0048086,16
RTS0048087,29
RTS0048088,9
RTS0048089,18
RTS0048090,13
RTS0048091,18
RTS0048092,18
RTS0048093,25
RTS0048094,11
RTS0048096,19
RTS0048097,15
RTS0048098,289
RTS0048099,154
RTS0048100,146
RTS0048101,93
RTS0048102,283
RTS0048104,14
RTS0048105,26
RTS0048106,7
RTS0048107,15
RTS0048108,34
RTS0048109,10
RTS0048110,18
RTS0048111,10
RTS0048112,15
RTS0048113,10
RTS0048114,10
RTS0048115,15
RTS0048116,8
RTS0048117,10
RTS0048118,21
RTS0048120,18
RTS0048126,15
RTS0048127,21
RTS0048129,33
RTS0048130,12
RTS0048131,11
RTS0048132,23
RTS0048133,8
RTS0048134,5
RTS0048135,18
RTS0048136,11
RTS0048138,13
RTS0048139,6
RTS0048140,20
RTS0048141,24
RTS0048142,46
RTS0048144,13
RTS0048145,33
RTS0048146,22
RTS0048147,16
RTS0048148,19
RTS0048149,19
RTS0048150,31
RTS0048151,19
RTS0048152,17
RTS0048153,25
RTS0048154,4
RTS0048155,12
RTS0048156,35
RTS0048158,10
RTS0048159,16
RTS0048160,1148
RTS0048161,1653
RTS0048162,11
RTS0048163,10
RTS0048164,61
RTS0048165,19
RTS0048166,14
RTS0048167,21
RTS0048168,15
RTS0048169,15
RTS0048170,21
RTS0048171,21
RTS0048172,18
RTS0048173,12
RTS0048175,24
RTS0048176,15
RTS0048177,9
RTS0048178,11
RTS0048179,17
RTS0048180,17
RTS0048181,25
RTS0048182,10
RTS0048183,25
RTS0048184,37
RTS0048185,19
RTS0048186,17
RTS0048188,14
RTS0048189,24
RTS0048190,8
RTS0048191,15
RTS0048192,18
RTS0048193,9
RTS0048194,22
RTS0048195,20
RTS0048196,15
RTS0048197,18
RTS0048198,18
RTS0048200,17
RTS0048201,12
RTS0048202,12
RTS0048203,12
RTS0048204,12
RTS0048205,17
RTS0048207,11
RTS0048208,9
RTS0048209,20
RTS0048210,11
RTS0048211,16
RTS0048212,13
RTS0048213,20
RTS0048214,12
RTS0048215,25
RTS0048216,10
RTS0048217,26
RTS0048218,18
RTS0048219,17
RTS0048220,18
RTS0048221,15
RTS0048222,14
RTS0048223,14
RTS0048224,18
RTS0048225,16
RTS0048226,13
RTS0048227,8
RTS0048228,12
RTS0048229,10
RTS0048230,9
RTS0048231,19
RTS0048232,21
RTS0048233,16
RTS0048234,9
RTS0048235,10
RTS0048236,11
RTS0048237,14
RTS0048238,11
RTS0048239,25
RTS0048240,9
RTS0048241,27
RTS0048242,24
RTS0048243,15
RTS0048244,9
RTS0048245,19
RTS0048246,18
RTS0049343,30
RTS0049344,35
RTS0049345,13
RTS0049346,19
RTS0049347,7
RTS0049348,22
RTS0049349,15
RTS0049350,15
RTS0049351,19
RTS0049352,10
RTS0049353,16
RTS0049354,15
RTS0049355,11
RTS0049356,21
RTS0049357,9
RTS0049358,7
RTS0049359,12
RTS0049360,25
RTS0049361,11
RTS0049362,6
RTS0049363,20
RTS0049364,18
RTS0049365,14
RTS0049366,25
RTS0049367,20
RTS0049368,20
RTS0049369,13
RTS0049370,9
RTS0049371,27
RTS0049372,15
RTS0049373,55
RTS0049374,33
RTS0049375,16
RTS0049376,37
RTS0049377,31
RTS0049378,31
RTS0049379,10
RTS0049380,25
RTS0049381,18
RTS0049382,22
RTS0049383,17
RTS0049384,10
RTS0049385,12
RTS0049386,17
RTS0049387,12
RTS0049388,15
RTS0049389,19
RTS0049390,15
RTS0049391,27
RTS0049392,48
RTS0049393,73
RTS0049394,21
RTS0049395,18
RTS0049396,27
RTS0049397,32
RTS0049398,44
RTS0049399,21
RTS0049400,15
RTS0049401,14
RTS0049402,12
RTS0049403,6
RTS0049404,23
RTS0049405,18
RTS0049406,27
RTS0049407,21
RTS0049408,12
RTS0049409,15
RTS0049410,21
RTS0049411,16
RTS0049412,12
RTS0049413,8
RTS0049414,7
RTS0049415,33
RTS0049416,22
RTS0049417,16
RTS0049418,22
RTS0049419,18
RTS0049420,9
RTS0049421,18
RTS0049422,10
RTS0049423,17
RTS0049424,24
RTS0049425,13
RTS0049426,17
RTS0049427,14
RTS0049428,9
RTS0049429,19
RTS0049430,11
RTS0049431,13
RTS0049432,13
RTS0049433,13
RTS0049434,9
RTS0049435,15
RTS0049436,11
RTS0049437,23
RTS0049438,13
RTS0049439,8
RTS0049440,9
RTS0049441,14
RTS0049442,27
RTS0049443,17
RTS0049444,27
RTS0049445,10
RTS0049446,10
RTS0049447,25
RTS0049448,8
RTS0049449,20
RTS0049450,14
RTS0049451,20
RTS0049452,12
RTS0049453,14
RTS0049454,13
RTS0049455,10
RTS0049456,17
RTS0049457,15
RTS0049458,10
RTS0049459,12
RTS0049460,18
RTS0049461,12
RTS0049462,20
RTS0049463,17
RTS0049464,18
RTS0049465,12
RTS0049466,8
RTS0049467,10
RTS0049468,14
RTS0049469,8
RTS0049470,29
RTS0049471,38
RTS0049472,17
RTS0049473,50
RTS0049474,11
RTS0049475,12
RTS0049476,14
RTS0049477,5
RTS0049478,9
RTS0049479,179
RTS0049480,25
RTS0049481,6
RTS0049482,14
RTS0049483,14
RTS0049484,7
RTS0049485,18
RTS0997079,2
RTS0997080,8
RTS0997081,11
RTS0997082,8
RTS0997083,4
RTS0997084,9
RTS0997085,10
RTS0997086,10
RTS0997087,4
RTS0997088,268
RTS0997089,145
RTS0997090,10
RTS0997091,15
RTS0997092,3
RTS0997093,7
RTS0997094,3
RTS0997095,6
RTS0997097,4
RTS0997098,6
RTS0997099,7
RTS0997100,7
RTS0997101,2
RTS0997102,10
RTS0997103,7
RTS0997104,3
RTS0997105,6
RTS0997106,16
RTS0997107,3
RTS0997108,8
RTS0997109,6
RTS0997110,10
RTS0997111,5
RTS0997112,5
RTS0997113,2
RTS0997114,7
RTS0997115,2
RTS0997116,4
RTS0997117,5
RTS0997118,7
RTS0997119,6
RTS0997120,3
RTS0997121,8
RTS0997122,16
RTS0997123,15
RTS0997124,8
RTS0997125,24
RTS0997126,25
RTS0997127,30
RTS0997128,22
RTS0997129,30
RTS0997130,13
</Code_Summary>
