# Supplementary material for: Spatial meta-transcriptomics reveal associations of intratumor bacteria burden with lung cancer cells showing a distinct oncogenic signature
Source: J Immunother Cancer. 2022 Jul 6;10(7):e004698. doi: 10.1136/jitc-2022-004698 (PMC9260850; doi:10.1136/jitc-2022-004698)
Supplement: Supplementary data [file jitc-2022-004698supp009.zip › DSP-1001250002726-A-E12.dcc]

<Header>
FileVersion,0.02
SoftwareVersion,"GeoMx_NGS_Pipeline_ 2.0.0"
Date,2020-6-15
</Header>

<Scan_Attributes>
ID,DSP-1001250002726-A-E12
Plate_ID,1001250002726
Well,E12
</Scan_Attributes>

<NGS_Processing_Attributes>
SeqSetId,
tamperedIni,No
Raw,2989931
Trimmed,2976155
Stitched,2957930
Aligned,2903722
umiQ30,0.9920
rtsQ30,0.9918
</NGS_Processing_Attributes>


<Code_Summary>
RTS0039454,89
RTS0039455,90
RTS0039456,68
RTS0039457,131
RTS0039458,47
RTS0039459,34
RTS0039460,14
RTS0039461,25
RTS0039462,22
RTS0039463,27
RTS0039464,23
RTS0039465,38
RTS0039466,31
RTS0039467,52
RTS0039468,32
RTS0039469,49
RTS0039470,79
RTS0039471,71
RTS0039472,87
RTS0039473,64
RTS0039474,114
RTS0039475,96
RTS0039476,123
RTS0039477,179
RTS0039478,142
RTS0039479,58
RTS0039480,66
RTS0039481,51
RTS0039482,45
RTS0039483,52
RTS0039484,56
RTS0039485,79
RTS0039486,40
RTS0039487,24
RTS0039488,61
RTS0039489,28
RTS0039490,44
RTS0039491,38
RTS0039492,17
RTS0039493,41
RTS0039494,47
RTS0039495,32
RTS0039496,44
RTS0039497,18
RTS0039498,34
RTS0039499,260
RTS0039500,246
RTS0039501,285
RTS0039502,343
RTS0039503,321
RTS0039504,41
RTS0039505,66
RTS0039506,36
RTS0039507,141
RTS0039508,101
RTS0039509,22
RTS0039510,147
RTS0039511,757
RTS0039512,622
RTS0039513,798
RTS0039514,1099
RTS0039515,967
RTS0039516,41
RTS0039517,33
RTS0039518,33
RTS0039519,28
RTS0039520,14
RTS0039521,29
RTS0039522,44
RTS0039523,31
RTS0039524,55
RTS0039525,65
RTS0039526,59
RTS0039527,86
RTS0039528,47
RTS0039529,70
RTS0039530,48
RTS0039531,42
RTS0039532,34
RTS0039533,36
RTS0039534,34
RTS0039535,53
RTS0039536,32
RTS0039537,15
RTS0039538,30
RTS0039539,31
RTS0039540,31
RTS0039541,36
RTS0039542,34
RTS0039543,26
RTS0039544,23
RTS0039545,28
RTS0039546,25
RTS0039547,22
RTS0039548,31
RTS0039549,33
RTS0039550,24
RTS0039551,30
RTS0039552,22
RTS0039553,26
RTS0039554,38
RTS0039555,25
RTS0039556,20
RTS0039557,26
RTS0039558,18
RTS0039559,17
RTS0039560,20
RTS0039561,26
RTS0039562,40
RTS0039563,20
RTS0039564,20
RTS0039565,34
RTS0039566,21
RTS0039567,21
RTS0039568,25
RTS0039569,24
RTS0039570,18
RTS0039571,13
RTS0039572,25
RTS0039573,25
RTS0039574,17
RTS0039575,26
RTS0039576,26
RTS0039577,50
RTS0039578,29
RTS0039579,46
RTS0039580,47
RTS0039581,75
RTS0039582,85
RTS0039583,71
RTS0039584,59
RTS0039585,46
RTS0039586,28
RTS0039587,31
RTS0039588,27
RTS0039589,42
RTS0039590,31
RTS0039591,70
RTS0039592,63
RTS0039593,49
RTS0039594,63
RTS0039595,67
RTS0039596,47
RTS0039597,25
RTS0039598,34
RTS0039599,30
RTS0039600,37
RTS0039601,15
RTS0039602,11
RTS0039603,24
RTS0039604,20
RTS0039605,19
RTS0039606,16
RTS0039607,28
RTS0039608,22
RTS0039609,34
RTS0039610,26
RTS0039611,42
RTS0039612,16
RTS0039613,24
RTS0039614,22
RTS0039615,20
RTS0039616,16
RTS0039617,27
RTS0039619,26
RTS0039620,21
RTS0039621,27
RTS0039622,25
RTS0039623,24
RTS0039624,19
RTS0039625,16
RTS0039626,26
RTS0039627,26
RTS0039628,18
RTS0039629,24
RTS0039630,25
RTS0039631,20
RTS0039632,35
RTS0039633,48
RTS0039634,44
RTS0039635,37
RTS0039636,25
RTS0039637,16
RTS0039638,19
RTS0039639,31
RTS0039640,18
RTS0039641,48
RTS0039642,38
RTS0039643,36
RTS0039644,25
RTS0039645,25
RTS0039646,47
RTS0039647,47
RTS0039648,28
RTS0039649,34
RTS0039650,42
RTS0039651,127
RTS0039652,127
RTS0039653,99
RTS0039654,89
RTS0039655,106
RTS0039656,152
RTS0039657,130
RTS0039658,92
RTS0039659,139
RTS0039660,84
RTS0039661,27
RTS0039662,29
RTS0039663,30
RTS0039664,39
RTS0039665,29
RTS0039666,26
RTS0039667,30
RTS0039668,29
RTS0039669,24
RTS0039670,23
RTS0039671,48
RTS0039672,75
RTS0039673,53
RTS0039674,81
RTS0039675,55
RTS0039676,28
RTS0039677,25
RTS0039678,18
RTS0039679,28
RTS0039680,24
RTS0039681,116
RTS0039682,80
RTS0039683,65
RTS0039684,84
RTS0039685,93
RTS0039686,277
RTS0039687,355
RTS0039688,329
RTS0039689,289
RTS0039690,260
RTS0039691,26
RTS0039692,19
RTS0039693,28
RTS0039694,28
RTS0039695,17
RTS0039696,19
RTS0039697,34
RTS0039698,20
RTS0039699,25
RTS0039700,24
RTS0039701,24
RTS0039702,33
RTS0039703,26
RTS0039704,32
RTS0039705,31
RTS0039706,30
RTS0039707,26
RTS0039708,22
RTS0039709,25
RTS0039710,32
RTS0039711,45
RTS0039712,83
RTS0039713,66
RTS0039714,54
RTS0039715,78
RTS0039716,34
RTS0039717,46
RTS0039718,19
RTS0039719,20
RTS0039720,82
RTS0039721,46
RTS0039722,34
RTS0039723,69
RTS0039724,43
RTS0039725,47
RTS0039726,58
RTS0039727,34
RTS0039728,57
RTS0039729,44
RTS0039730,47
RTS0039731,34
RTS0039732,31
RTS0039733,31
RTS0039734,23
RTS0039735,27
RTS0039736,28
RTS0039737,51
RTS0039738,34
RTS0039739,48
RTS0039740,26
RTS0039741,45
RTS0039742,48
RTS0039743,50
RTS0039744,59
RTS0039745,50
RTS0039746,30
RTS0039747,43
RTS0039749,37
RTS0039750,31
RTS0039751,22
RTS0039752,17
RTS0039753,29
RTS0039754,21
RTS0039755,32
RTS0039756,48
RTS0039757,16
RTS0039758,40
RTS0039759,35
RTS0039760,41
RTS0039761,49
RTS0039762,36
RTS0039763,45
RTS0039764,36
RTS0039765,39
RTS0039766,53
RTS0039767,40
RTS0039768,69
RTS0039769,38
RTS0039770,61
RTS0039771,53
RTS0039772,65
RTS0039773,64
RTS0039774,73
RTS0039775,60
RTS0039776,21
RTS0039777,36
RTS0039778,23
RTS0039779,25
RTS0039780,34
RTS0039781,160
RTS0039782,80
RTS0039783,103
RTS0039784,82
RTS0039785,139
RTS0039786,32
RTS0039787,24
RTS0039788,29
RTS0039789,41
RTS0039790,59
RTS0039791,73
RTS0039792,57
RTS0039793,66
RTS0039794,75
RTS0039795,42
RTS0039796,30
RTS0039797,40
RTS0039798,35
RTS0039799,41
RTS0039800,30
RTS0039801,36
RTS0039802,52
RTS0039803,67
RTS0039804,60
RTS0039805,51
RTS0039806,26
RTS0039807,21
RTS0039808,27
RTS0039809,18
RTS0039810,27
RTS0039811,16
RTS0039812,34
RTS0039813,28
RTS0039814,37
RTS0039815,22
RTS0039816,41
RTS0039817,30
RTS0039818,20
RTS0039819,20
RTS0039820,25
RTS0039821,55
RTS0039822,45
RTS0039823,60
RTS0039824,40
RTS0039825,63
RTS0039826,23
RTS0039827,28
RTS0039828,25
RTS0039829,34
RTS0039830,23
RTS0039831,16
RTS0039832,30
RTS0039833,22
RTS0039834,32
RTS0039835,36
RTS0039836,37
RTS0039838,30
RTS0039839,35
RTS0039840,26
RTS0039841,71
RTS0039842,44
RTS0039843,51
RTS0039844,87
RTS0039845,50
RTS0039846,48
RTS0039847,44
RTS0039848,34
RTS0039849,40
RTS0039850,44
RTS0039851,35
RTS0039852,38
RTS0039853,47
RTS0039854,30
RTS0039855,41
RTS0039856,18
RTS0039857,27
RTS0039858,24
RTS0039859,31
RTS0039860,23
RTS0039861,28
RTS0039862,23
RTS0039863,30
RTS0039864,25
RTS0039865,26
RTS0039866,64
RTS0039867,81
RTS0039868,33
RTS0039869,59
RTS0039870,54
RTS0039871,41
RTS0039872,36
RTS0039873,40
RTS0039874,32
RTS0039875,53
RTS0039876,25
RTS0039877,19
RTS0039878,32
RTS0039879,25
RTS0039880,20
RTS0039881,29
RTS0039882,23
RTS0039883,19
RTS0039884,28
RTS0039885,27
RTS0039886,32
RTS0039887,31
RTS0039888,34
RTS0039890,30
RTS0039891,38
RTS0039892,28
RTS0039893,31
RTS0039894,33
RTS0039895,32
RTS0039896,27
RTS0039897,24
RTS0039898,40
RTS0039899,26
RTS0039900,34
RTS0039901,20
RTS0039902,36
RTS0039903,23
RTS0039904,36
RTS0039905,30
RTS0039906,24
RTS0039907,31
RTS0039908,26
RTS0039909,23
RTS0039910,26
RTS0039911,25
RTS0039912,31
RTS0039913,17
RTS0039914,18
RTS0039915,24
RTS0039916,16
RTS0039917,20
RTS0039918,30
RTS0039919,21
RTS0039920,23
RTS0039921,24
RTS0039922,19
RTS0039923,20
RTS0039924,21
RTS0039925,24
RTS0039926,90
RTS0039927,89
RTS0039928,67
RTS0039929,61
RTS0039930,102
RTS0039931,25
RTS0039932,28
RTS0039933,21
RTS0039934,32
RTS0039935,26
RTS0039936,21
RTS0039937,29
RTS0039938,21
RTS0039939,24
RTS0039940,17
RTS0039941,24
RTS0039942,25
RTS0039943,17
RTS0039944,23
RTS0039945,27
RTS0039946,112
RTS0039947,115
RTS0039948,133
RTS0039949,99
RTS0039950,103
RTS0039951,56
RTS0039952,40
RTS0039953,29
RTS0039954,42
RTS0039955,40
RTS0039956,75
RTS0039957,65
RTS0039958,70
RTS0039959,75
RTS0039960,91
RTS0039961,17
RTS0039962,22
RTS0039963,15
RTS0039964,35
RTS0039965,23
RTS0039966,33
RTS0039967,20
RTS0039968,28
RTS0039969,36
RTS0039970,35
RTS0039971,51
RTS0039972,21
RTS0039973,42
RTS0039974,42
RTS0039975,32
RTS0039976,18
RTS0039977,29
RTS0039978,25
RTS0039979,21
RTS0039980,16
RTS0039981,49
RTS0039982,60
RTS0039983,84
RTS0039984,50
RTS0039985,78
RTS0039986,137
RTS0039987,125
RTS0039988,118
RTS0039989,99
RTS0039990,106
RTS0039991,34
RTS0039992,45
RTS0039993,50
RTS0039994,24
RTS0039995,52
RTS0039996,341
RTS0039997,249
RTS0039998,294
RTS0039999,320
RTS0040000,313
RTS0040001,35
RTS0040002,44
RTS0040003,47
RTS0040004,39
RTS0040005,51
RTS0040006,157
RTS0040007,137
RTS0040008,101
RTS0040009,132
RTS0040010,134
RTS0040011,28
RTS0040012,17
RTS0040013,23
RTS0040014,24
RTS0040015,32
RTS0040016,26
RTS0040017,29
RTS0040018,41
RTS0040019,48
RTS0040020,41
RTS0040021,26
RTS0040022,17
RTS0040023,19
RTS0040024,27
RTS0040025,21
RTS0040026,38
RTS0040027,69
RTS0040028,50
RTS0040029,46
RTS0040030,76
RTS0040031,31
RTS0040032,26
RTS0040033,18
RTS0040034,20
RTS0040035,15
RTS0040036,25
RTS0040037,20
RTS0040038,22
RTS0040039,28
RTS0040040,28
RTS0040041,19
RTS0040042,20
RTS0040043,24
RTS0040044,34
RTS0040045,30
RTS0040046,28
RTS0040047,48
RTS0040048,34
RTS0040049,30
RTS0040050,19
RTS0040051,36
RTS0040052,22
RTS0040053,29
RTS0040054,20
RTS0040055,31
RTS0040056,21
RTS0040057,26
RTS0040058,22
RTS0040059,27
RTS0040060,32
RTS0040061,14
RTS0040062,20
RTS0040063,23
RTS0040064,30
RTS0040065,35
RTS0040066,32
RTS0040067,36
RTS0040068,37
RTS0040069,32
RTS0040070,31
RTS0040071,19
RTS0040072,37
RTS0040073,26
RTS0040074,31
RTS0040075,29
RTS0040076,27
RTS0040077,49
RTS0040078,37
RTS0040079,31
RTS0040080,41
RTS0040081,24
RTS0040082,17
RTS0040083,14
RTS0040084,23
RTS0040085,13
RTS0040086,21
RTS0040087,17
RTS0040088,19
RTS0040089,22
RTS0040090,20
RTS0040091,18
RTS0040092,18
RTS0040093,26
RTS0040094,21
RTS0040095,16
RTS0040096,34
RTS0040097,23
RTS0040098,33
RTS0040099,24
RTS0040100,31
RTS0040101,26
RTS0040102,18
RTS0040103,13
RTS0040104,21
RTS0040105,18
RTS0040106,34
RTS0040107,23
RTS0040108,36
RTS0040109,30
RTS0040110,27
RTS0040111,24
RTS0040112,30
RTS0040113,17
RTS0040114,22
RTS0040115,28
RTS0040116,193
RTS0040117,148
RTS0040118,109
RTS0040119,147
RTS0040120,173
RTS0040121,48
RTS0040122,46
RTS0040123,23
RTS0040124,35
RTS0040125,50
RTS0040126,50
RTS0040127,76
RTS0040128,65
RTS0040129,59
RTS0040130,64
RTS0040131,25
RTS0040132,23
RTS0040133,33
RTS0040134,31
RTS0040135,20
RTS0040136,20
RTS0040137,35
RTS0040138,40
RTS0040139,24
RTS0040140,27
RTS0040141,31
RTS0040142,48
RTS0040143,31
RTS0040144,46
RTS0040145,41
RTS0040146,54
RTS0040147,62
RTS0040148,52
RTS0040149,48
RTS0040150,34
RTS0040151,35
RTS0040152,27
RTS0040153,32
RTS0040154,24
RTS0040155,31
RTS0040156,51
RTS0040157,36
RTS0040158,48
RTS0040159,64
RTS0040160,63
RTS0040161,23
RTS0040162,22
RTS0040163,32
RTS0040164,20
RTS0040165,24
RTS0040166,23
RTS0040167,29
RTS0040168,18
RTS0040169,17
RTS0040170,19
RTS0040171,10
RTS0040172,18
RTS0040173,14
RTS0040174,17
RTS0040175,27
RTS0040176,8
RTS0040177,25
RTS0040178,16
RTS0040179,5
RTS0040180,30
RTS0040181,20
RTS0040182,24
RTS0040183,18
RTS0040184,13
RTS0040185,18
RTS0040186,28
RTS0040187,28
RTS0040188,19
RTS0040189,25
RTS0040190,20
RTS0040191,39
RTS0040192,34
RTS0040193,21
RTS0040194,45
RTS0040195,48
RTS0040196,19
RTS0040197,15
RTS0040198,15
RTS0040199,28
RTS0040200,16
RTS0040201,66
RTS0040202,51
RTS0040203,68
RTS0040204,45
RTS0040205,57
RTS0040206,54
RTS0040207,28
RTS0040208,57
RTS0040209,64
RTS0040210,78
RTS0040211,26
RTS0040212,21
RTS0040213,14
RTS0040214,35
RTS0040215,26
RTS0040216,19
RTS0040217,22
RTS0040218,27
RTS0040219,25
RTS0040220,15
RTS0040221,43
RTS0040222,35
RTS0040223,40
RTS0040224,28
RTS0040225,46
RTS0040226,27
RTS0040227,16
RTS0040228,14
RTS0040229,25
RTS0040230,37
RTS0040231,12
RTS0040232,23
RTS0040233,23
RTS0040234,21
RTS0040235,18
RTS0040236,21
RTS0040237,28
RTS0040238,24
RTS0040239,27
RTS0040240,39
RTS0040241,22
RTS0040242,32
RTS0040243,33
RTS0040244,39
RTS0040245,47
RTS0040246,27
RTS0040247,32
RTS0040248,24
RTS0040249,29
RTS0040250,22
RTS0040251,19
RTS0040252,18
RTS0040253,25
RTS0040254,23
RTS0040255,26
RTS0040256,16
RTS0040257,25
RTS0040258,23
RTS0040259,14
RTS0040260,26
RTS0040261,31
RTS0040262,25
RTS0040263,27
RTS0040264,24
RTS0040265,26
RTS0040266,13
RTS0040267,29
RTS0040268,25
RTS0040269,13
RTS0040270,28
RTS0040271,57
RTS0040272,58
RTS0040273,52
RTS0040274,62
RTS0040275,46
RTS0040276,63
RTS0040277,76
RTS0040278,130
RTS0040279,126
RTS0040280,98
RTS0040281,26
RTS0040282,28
RTS0040283,30
RTS0040284,31
RTS0040285,32
RTS0040286,16
RTS0040287,20
RTS0040288,18
RTS0040289,18
RTS0040290,30
RTS0040291,18
RTS0040292,22
RTS0040293,22
RTS0040294,13
RTS0040295,24
RTS0040296,22
RTS0040297,31
RTS0040298,19
RTS0040299,20
RTS0040300,24
RTS0040301,13
RTS0040302,14
RTS0040303,15
RTS0040304,19
RTS0040305,18
RTS0040306,16
RTS0040307,24
RTS0040308,25
RTS0040309,26
RTS0040310,24
RTS0040311,35
RTS0040312,32
RTS0040313,46
RTS0040314,48
RTS0040315,44
RTS0040316,33
RTS0040317,19
RTS0040318,22
RTS0040319,30
RTS0040320,27
RTS0040321,32
RTS0040322,21
RTS0040323,34
RTS0040324,35
RTS0040325,26
RTS0040326,81
RTS0040327,42
RTS0040328,98
RTS0040329,117
RTS0040330,79
RTS0040331,42
RTS0040332,36
RTS0040333,27
RTS0040334,32
RTS0040335,33
RTS0040336,52
RTS0040337,51
RTS0040338,18
RTS0040339,30
RTS0040340,35
RTS0040341,28
RTS0040342,16
RTS0040343,30
RTS0040344,37
RTS0040345,37
RTS0040346,18
RTS0040347,49
RTS0040348,25
RTS0040349,62
RTS0040350,26
RTS0040351,37
RTS0040352,36
RTS0040353,37
RTS0040354,28
RTS0040355,24
RTS0040356,80
RTS0040357,75
RTS0040358,61
RTS0040359,46
RTS0040360,100
RTS0040361,51
RTS0040363,33
RTS0040364,50
RTS0040365,52
RTS0040366,54
RTS0040367,66
RTS0040368,83
RTS0040369,61
RTS0040370,86
RTS0040371,35
RTS0040372,27
RTS0040373,39
RTS0040374,20
RTS0040375,15
RTS0040376,36
RTS0040377,51
RTS0040378,43
RTS0040379,52
RTS0040380,55
RTS0040381,23
RTS0040382,33
RTS0040383,25
RTS0040384,23
RTS0040385,14
RTS0040386,48
RTS0040387,59
RTS0040388,47
RTS0040389,59
RTS0040390,33
RTS0040391,28
RTS0040392,29
RTS0040393,39
RTS0040394,31
RTS0040395,36
RTS0040396,93
RTS0040397,104
RTS0040398,102
RTS0040399,107
RTS0040400,95
RTS0040401,110
RTS0040402,129
RTS0040403,65
RTS0040404,96
RTS0040405,39
RTS0040406,45
RTS0040407,70
RTS0040408,47
RTS0040409,52
RTS0040410,68
RTS0040411,32
RTS0040412,22
RTS0040413,29
RTS0040414,27
RTS0040415,42
RTS0040416,594
RTS0040417,421
RTS0040418,301
RTS0040419,589
RTS0040420,657
RTS0040421,36
RTS0040422,74
RTS0040423,41
RTS0040424,48
RTS0040425,40
RTS0040426,16
RTS0040428,42
RTS0040429,23
RTS0040430,35
RTS0040431,34
RTS0040432,28
RTS0040433,27
RTS0040434,34
RTS0040435,43
RTS0040436,313
RTS0040437,410
RTS0040438,462
RTS0040439,419
RTS0040440,490
RTS0040441,61
RTS0040442,43
RTS0040443,42
RTS0040444,40
RTS0040445,48
RTS0040446,41
RTS0040447,38
RTS0040448,41
RTS0040449,46
RTS0040450,31
RTS0040451,150
RTS0040452,168
RTS0040453,173
RTS0040454,130
RTS0040455,288
RTS0040456,61
RTS0040457,39
RTS0040458,19
RTS0040459,30
RTS0040460,37
RTS0040461,19
RTS0040462,30
RTS0040463,28
RTS0040464,24
RTS0040465,29
RTS0040466,21
RTS0040467,25
RTS0040468,34
RTS0040469,29
RTS0040470,28
RTS0040471,36
RTS0040472,37
RTS0040473,30
RTS0040474,27
RTS0040475,34
RTS0040476,19
RTS0040477,16
RTS0040478,18
RTS0040479,12
RTS0040480,19
RTS0040481,60
RTS0040482,78
RTS0040483,49
RTS0040484,80
RTS0040485,64
RTS0040486,19
RTS0040487,23
RTS0040488,28
RTS0040489,28
RTS0040490,19
RTS0040491,30
RTS0040492,25
RTS0040493,31
RTS0040494,35
RTS0040495,30
RTS0040496,91
RTS0040497,88
RTS0040498,109
RTS0040499,82
RTS0040500,77
RTS0040501,48
RTS0040502,26
RTS0040503,31
RTS0040504,39
RTS0040505,17
RTS0040506,21
RTS0040507,9
RTS0040508,22
RTS0040509,16
RTS0040510,15
RTS0040511,49
RTS0040512,61
RTS0040513,56
RTS0040514,48
RTS0040515,43
RTS0040516,65
RTS0040517,58
RTS0040518,63
RTS0040519,64
RTS0040520,38
RTS0040521,32
RTS0040522,26
RTS0040523,28
RTS0040524,20
RTS0040525,19
RTS0040526,33
RTS0040527,34
RTS0040528,38
RTS0040529,23
RTS0040530,43
RTS0040531,37
RTS0040532,76
RTS0040533,51
RTS0040534,53
RTS0040535,38
RTS0040536,25
RTS0040537,71
RTS0040538,47
RTS0040539,48
RTS0040540,50
RTS0040541,28
RTS0040542,24
RTS0040543,44
RTS0040544,34
RTS0040545,25
RTS0040546,22
RTS0040547,24
RTS0040548,17
RTS0040549,25
RTS0040550,29
RTS0040551,27
RTS0040552,19
RTS0040553,32
RTS0040554,27
RTS0040555,28
RTS0040556,37
RTS0040557,26
RTS0040558,23
RTS0040559,30
RTS0040560,21
RTS0040561,26
RTS0040562,18
RTS0040563,24
RTS0040564,29
RTS0040565,16
RTS0040566,17
RTS0040567,24
RTS0040568,16
RTS0040569,24
RTS0040570,17
RTS0040571,73
RTS0040572,69
RTS0040573,103
RTS0040574,155
RTS0040575,98
RTS0040576,43
RTS0040577,51
RTS0040578,40
RTS0040579,43
RTS0040580,66
RTS0040581,15
RTS0040582,17
RTS0040583,33
RTS0040584,20
RTS0040585,27
RTS0040586,25
RTS0040587,12
RTS0040588,34
RTS0040589,19
RTS0040590,26
RTS0040591,29
RTS0040592,24
RTS0040593,10
RTS0040594,20
RTS0040595,24
RTS0040596,40
RTS0040597,42
RTS0040598,32
RTS0040599,28
RTS0040600,29
RTS0040601,33
RTS0040602,37
RTS0040603,30
RTS0040604,42
RTS0040605,30
RTS0040606,60
RTS0040607,61
RTS0040608,64
RTS0040609,49
RTS0040610,99
RTS0040611,36
RTS0040612,29
RTS0040613,30
RTS0040614,35
RTS0040615,26
RTS0040616,29
RTS0040617,22
RTS0040618,12
RTS0040619,27
RTS0040620,28
RTS0040621,33
RTS0040622,27
RTS0040623,30
RTS0040624,19
RTS0040625,26
RTS0040626,32
RTS0040627,19
RTS0040628,22
RTS0040629,29
RTS0040630,32
RTS0040631,69
RTS0040632,44
RTS0040633,75
RTS0040634,58
RTS0040635,54
RTS0040636,23
RTS0040637,26
RTS0040638,25
RTS0040639,32
RTS0040640,16
RTS0040641,61
RTS0040642,68
RTS0040643,41
RTS0040644,68
RTS0040645,65
RTS0040646,30
RTS0040647,29
RTS0040648,31
RTS0040649,35
RTS0040650,37
RTS0040651,55
RTS0040652,34
RTS0040653,77
RTS0040654,59
RTS0040655,53
RTS0040656,42
RTS0040657,52
RTS0040658,45
RTS0040659,36
RTS0040660,38
RTS0040661,24
RTS0040662,21
RTS0040663,17
RTS0040664,16
RTS0040665,15
RTS0040666,16
RTS0040667,26
RTS0040668,10
RTS0040669,16
RTS0040670,14
RTS0040671,23
RTS0040672,22
RTS0040673,19
RTS0040674,18
RTS0040675,25
RTS0040676,351
RTS0040677,203
RTS0040678,492
RTS0040679,192
RTS0040680,607
RTS0040681,337
RTS0040682,297
RTS0040683,368
RTS0040684,556
RTS0040685,305
RTS0040686,26
RTS0040687,18
RTS0040688,18
RTS0040689,11
RTS0040690,18
RTS0040691,31
RTS0040692,22
RTS0040693,33
RTS0040694,26
RTS0040695,32
RTS0040696,17
RTS0040697,16
RTS0040698,17
RTS0040699,14
RTS0040700,15
RTS0040701,362
RTS0040702,440
RTS0040703,301
RTS0040704,432
RTS0040705,558
RTS0040706,24
RTS0040707,27
RTS0040708,19
RTS0040709,28
RTS0040710,27
RTS0040711,18
RTS0040712,17
RTS0040713,32
RTS0040714,24
RTS0040715,33
RTS0040716,20
RTS0040717,26
RTS0040718,18
RTS0040719,17
RTS0040720,27
RTS0040721,9
RTS0040722,15
RTS0040723,30
RTS0040724,17
RTS0040725,16
RTS0040726,122
RTS0040727,190
RTS0040728,129
RTS0040729,126
RTS0040730,122
RTS0040731,70
RTS0040732,75
RTS0040733,44
RTS0040734,74
RTS0040735,62
RTS0040736,619
RTS0040737,522
RTS0040738,391
RTS0040739,426
RTS0040740,549
RTS0040741,47
RTS0040742,25
RTS0040743,46
RTS0040744,46
RTS0040745,39
RTS0040746,45
RTS0040747,43
RTS0040748,39
RTS0040749,46
RTS0040750,54
RTS0040751,21
RTS0040752,27
RTS0040753,25
RTS0040754,16
RTS0040755,18
RTS0040756,63
RTS0040757,57
RTS0040758,51
RTS0040759,56
RTS0040760,75
RTS0040761,51
RTS0040762,54
RTS0040763,53
RTS0040764,59
RTS0040765,76
RTS0040766,28
RTS0040767,29
RTS0040768,33
RTS0040769,42
RTS0040770,22
RTS0040771,24
RTS0040772,25
RTS0040773,25
RTS0040774,24
RTS0040775,20
RTS0040776,11
RTS0040777,17
RTS0040778,25
RTS0040779,24
RTS0040780,20
RTS0040781,52
RTS0040782,69
RTS0040783,36
RTS0040784,67
RTS0040785,36
RTS0040786,25
RTS0040787,19
RTS0040788,21
RTS0040789,12
RTS0040790,19
RTS0040791,26
RTS0040792,36
RTS0040793,29
RTS0040794,22
RTS0040795,12
RTS0040796,42
RTS0040797,38
RTS0040798,27
RTS0040799,20
RTS0040800,19
RTS0040801,63
RTS0040802,52
RTS0040803,45
RTS0040804,37
RTS0040805,41
RTS0040806,25
RTS0040807,19
RTS0040808,18
RTS0040809,30
RTS0040810,21
RTS0040811,20
RTS0040812,24
RTS0040813,15
RTS0040814,20
RTS0040815,27
RTS0040816,38
RTS0040817,49
RTS0040818,48
RTS0040819,51
RTS0040820,44
RTS0040821,38
RTS0040822,24
RTS0040823,24
RTS0040824,39
RTS0040825,35
RTS0040826,76
RTS0040827,52
RTS0040828,53
RTS0040830,49
RTS0040831,23
RTS0040832,26
RTS0040833,30
RTS0040834,27
RTS0040836,218
RTS0040837,96
RTS0040838,179
RTS0040839,174
RTS0040840,121
RTS0040841,163
RTS0040842,199
RTS0040843,194
RTS0040844,169
RTS0040845,178
RTS0040846,73
RTS0040847,71
RTS0040848,79
RTS0040849,63
RTS0040850,67
RTS0040851,56
RTS0040852,43
RTS0040853,58
RTS0040854,50
RTS0040855,64
RTS0040856,35
RTS0040857,49
RTS0040858,44
RTS0040859,38
RTS0040860,31
RTS0040861,46
RTS0040862,25
RTS0040863,27
RTS0040864,25
RTS0040865,36
RTS0040866,26
RTS0040867,20
RTS0040868,25
RTS0040869,14
RTS0040870,17
RTS0040871,53
RTS0040872,59
RTS0040873,67
RTS0040874,88
RTS0040875,70
RTS0040876,27
RTS0040877,14
RTS0040878,29
RTS0040879,20
RTS0040880,25
RTS0040881,25
RTS0040882,21
RTS0040883,14
RTS0040884,25
RTS0040885,32
RTS0040886,47
RTS0040887,68
RTS0040888,99
RTS0040889,95
RTS0040890,72
RTS0040891,20
RTS0040892,17
RTS0040893,18
RTS0040894,23
RTS0040895,15
RTS0040896,15
RTS0040897,21
RTS0040898,13
RTS0040899,22
RTS0040900,14
RTS0040901,131
RTS0040902,77
RTS0040903,51
RTS0040904,128
RTS0040905,100
RTS0040906,28
RTS0040907,23
RTS0040908,31
RTS0040909,40
RTS0040910,39
RTS0040911,43
RTS0040912,41
RTS0040913,38
RTS0040914,37
RTS0040915,41
RTS0040916,18
RTS0040917,28
RTS0040918,27
RTS0040919,17
RTS0040920,16
RTS0040921,78
RTS0040922,57
RTS0040923,76
RTS0040924,69
RTS0040925,75
RTS0040926,17
RTS0040927,20
RTS0040928,15
RTS0040929,17
RTS0040930,17
RTS0040931,45
RTS0040932,54
RTS0040933,38
RTS0040934,42
RTS0040935,58
RTS0040936,40
RTS0040937,32
RTS0040938,39
RTS0040939,41
RTS0040940,26
RTS0040941,28
RTS0040942,36
RTS0040943,21
RTS0040944,46
RTS0040945,25
RTS0040946,38
RTS0040947,35
RTS0040948,52
RTS0040949,50
RTS0040950,51
RTS0040951,17
RTS0040952,22
RTS0040953,18
RTS0040954,28
RTS0040955,30
RTS0040956,56
RTS0040957,33
RTS0040958,52
RTS0040959,52
RTS0040960,61
RTS0040961,12
RTS0040962,15
RTS0040963,25
RTS0040964,23
RTS0040965,24
RTS0040966,42
RTS0040967,45
RTS0040968,29
RTS0040969,36
RTS0040970,23
RTS0040971,21
RTS0040972,29
RTS0040973,25
RTS0040974,21
RTS0040975,21
RTS0040976,29
RTS0040977,29
RTS0040978,18
RTS0040979,25
RTS0040980,33
RTS0040981,59
RTS0040982,60
RTS0040983,68
RTS0040984,73
RTS0040985,64
RTS0040986,338
RTS0040987,297
RTS0040988,140
RTS0040989,227
RTS0040990,120
RTS0040991,69
RTS0040992,46
RTS0040993,60
RTS0040994,60
RTS0040995,62
RTS0040996,38
RTS0040997,51
RTS0040998,35
RTS0040999,59
RTS0041000,47
RTS0041001,40
RTS0041002,44
RTS0041003,54
RTS0041004,59
RTS0041005,40
RTS0041006,48
RTS0041007,36
RTS0041008,43
RTS0041009,36
RTS0041010,32
RTS0041011,21
RTS0041012,14
RTS0041013,21
RTS0041014,22
RTS0041015,11
RTS0041016,127
RTS0041017,93
RTS0041018,87
RTS0041019,100
RTS0041020,82
RTS0041021,52
RTS0041022,57
RTS0041023,87
RTS0041024,64
RTS0041025,80
RTS0041026,30
RTS0041027,19
RTS0041028,37
RTS0041029,29
RTS0041030,23
RTS0041031,69
RTS0041032,101
RTS0041033,55
RTS0041034,80
RTS0041035,93
RTS0041036,34
RTS0041037,33
RTS0041038,47
RTS0041039,29
RTS0041040,50
RTS0041041,20
RTS0041042,26
RTS0041043,23
RTS0041044,16
RTS0041045,19
RTS0041046,271
RTS0041047,236
RTS0041048,171
RTS0041049,335
RTS0041050,344
RTS0041051,49
RTS0041052,20
RTS0041053,31
RTS0041054,37
RTS0041055,29
RTS0041056,36
RTS0041057,24
RTS0041058,38
RTS0041059,18
RTS0041060,50
RTS0041061,226
RTS0041062,198
RTS0041063,195
RTS0041064,206
RTS0041066,34
RTS0041067,25
RTS0041068,32
RTS0041069,25
RTS0041070,33
RTS0041071,27
RTS0041072,38
RTS0041073,36
RTS0041074,34
RTS0041075,35
RTS0041076,15
RTS0041077,29
RTS0041078,31
RTS0041079,22
RTS0041080,24
RTS0041081,25
RTS0041082,22
RTS0041083,20
RTS0041084,33
RTS0041085,33
RTS0041086,68
RTS0041087,92
RTS0041088,55
RTS0041089,70
RTS0041090,42
RTS0041091,35
RTS0041092,58
RTS0041093,38
RTS0041094,52
RTS0041095,50
RTS0041096,15
RTS0041097,25
RTS0041098,21
RTS0041099,20
RTS0041100,17
RTS0041101,65
RTS0041102,54
RTS0041103,47
RTS0041104,51
RTS0041105,66
RTS0041106,196
RTS0041107,169
RTS0041108,200
RTS0041109,183
RTS0041110,164
RTS0041111,44
RTS0041112,37
RTS0041113,49
RTS0041114,54
RTS0041115,43
RTS0041116,62
RTS0041117,65
RTS0041118,76
RTS0041119,52
RTS0041120,63
RTS0041121,42
RTS0041122,51
RTS0041123,47
RTS0041124,22
RTS0041125,31
RTS0041126,52
RTS0041127,49
RTS0041128,50
RTS0041129,35
RTS0041130,31
RTS0041131,123
RTS0041132,121
RTS0041133,121
RTS0041134,126
RTS0041135,138
RTS0041136,54
RTS0041137,68
RTS0041138,44
RTS0041139,64
RTS0041140,35
RTS0041141,42
RTS0041142,47
RTS0041143,20
RTS0041144,25
RTS0041145,36
RTS0041146,28
RTS0041147,35
RTS0041148,32
RTS0041149,35
RTS0041150,24
RTS0041151,52
RTS0041152,44
RTS0041153,27
RTS0041154,41
RTS0041155,58
RTS0041156,44
RTS0041157,35
RTS0041158,32
RTS0041159,38
RTS0041160,31
RTS0041161,14
RTS0041162,15
RTS0041163,24
RTS0041164,18
RTS0041165,24
RTS0041166,19
RTS0041167,34
RTS0041168,26
RTS0041169,21
RTS0041170,32
RTS0041171,82
RTS0041172,97
RTS0041173,90
RTS0041174,92
RTS0041175,94
RTS0041176,38
RTS0041177,31
RTS0041178,33
RTS0041179,31
RTS0041180,34
RTS0041181,29
RTS0041182,29
RTS0041183,22
RTS0041184,29
RTS0041185,25
RTS0041186,34
RTS0041187,18
RTS0041188,43
RTS0041189,44
RTS0041190,38
RTS0041191,192
RTS0041192,125
RTS0041193,131
RTS0041194,74
RTS0041195,83
RTS0041196,24
RTS0041197,16
RTS0041198,28
RTS0041199,20
RTS0041200,17
RTS0041201,21
RTS0041202,26
RTS0041203,19
RTS0041204,35
RTS0041205,19
RTS0041206,60
RTS0041207,116
RTS0041208,119
RTS0041209,135
RTS0041210,59
RTS0041211,85
RTS0041212,71
RTS0041213,102
RTS0041214,60
RTS0041215,65
RTS0041216,53
RTS0041217,43
RTS0041218,31
RTS0041219,48
RTS0041220,35
RTS0041221,34
RTS0041222,19
RTS0041223,26
RTS0041224,24
RTS0041225,27
RTS0041226,37
RTS0041227,31
RTS0041228,26
RTS0041229,39
RTS0041230,37
RTS0041231,116
RTS0041232,101
RTS0041233,122
RTS0041234,137
RTS0041235,110
RTS0041236,28
RTS0041237,16
RTS0041238,26
RTS0041239,15
RTS0041240,32
RTS0041241,22
RTS0041242,28
RTS0041243,29
RTS0041244,26
RTS0041246,41
RTS0041247,47
RTS0041248,36
RTS0041249,38
RTS0041250,59
RTS0041251,60
RTS0041252,63
RTS0041253,61
RTS0041254,105
RTS0041255,115
RTS0041256,39
RTS0041257,42
RTS0041258,43
RTS0041259,42
RTS0041260,50
RTS0041261,43
RTS0041262,34
RTS0041263,38
RTS0041265,45
RTS0041266,37
RTS0041267,28
RTS0041268,29
RTS0041269,24
RTS0041270,28
RTS0041271,55
RTS0041272,25
RTS0041273,14
RTS0041274,25
RTS0041275,40
RTS0041276,34
RTS0041277,35
RTS0041278,32
RTS0041279,18
RTS0041280,23
RTS0041281,22
RTS0041282,22
RTS0041283,15
RTS0041284,23
RTS0041285,31
RTS0041286,23
RTS0041287,27
RTS0041288,26
RTS0041289,28
RTS0041290,27
RTS0041291,22
RTS0041292,25
RTS0041293,21
RTS0041294,33
RTS0041295,27
RTS0041296,32
RTS0041297,22
RTS0041298,37
RTS0041299,32
RTS0041300,25
RTS0041301,35
RTS0041302,35
RTS0041303,46
RTS0041304,38
RTS0041305,26
RTS0041306,41
RTS0041307,28
RTS0041308,35
RTS0041309,43
RTS0041310,33
RTS0041311,31
RTS0041312,35
RTS0041313,41
RTS0041314,53
RTS0041315,43
RTS0041316,92
RTS0041317,74
RTS0041318,92
RTS0041319,72
RTS0041320,70
RTS0041321,35
RTS0041322,28
RTS0041323,36
RTS0041324,33
RTS0041325,31
RTS0041326,23
RTS0041327,23
RTS0041328,36
RTS0041329,27
RTS0041330,25
RTS0041331,12
RTS0041332,26
RTS0041333,32
RTS0041334,22
RTS0041335,25
RTS0041346,131
RTS0041347,89
RTS0041348,139
RTS0041349,120
RTS0041350,199
RTS0041351,24
RTS0041352,32
RTS0041353,29
RTS0041354,32
RTS0041355,31
RTS0041356,27
RTS0041357,47
RTS0041358,31
RTS0041359,30
RTS0041360,28
RTS0041361,23
RTS0041362,30
RTS0041363,38
RTS0041364,36
RTS0041365,44
RTS0041366,44
RTS0041367,44
RTS0041368,38
RTS0041369,22
RTS0041370,19
RTS0041371,20
RTS0041372,29
RTS0041373,15
RTS0041374,21
RTS0041375,24
RTS0041376,38
RTS0041377,22
RTS0041378,21
RTS0041379,11
RTS0041380,26
RTS0041381,25
RTS0041382,22
RTS0041383,21
RTS0041384,29
RTS0041385,36
RTS0041386,28
RTS0041387,22
RTS0041388,32
RTS0041389,18
RTS0041390,27
RTS0041391,33
RTS0041392,15
RTS0041393,25
RTS0041394,26
RTS0041395,18
RTS0041396,19
RTS0041397,20
RTS0041398,25
RTS0041399,18
RTS0041400,19
RTS0041401,23
RTS0041402,30
RTS0041403,25
RTS0041404,20
RTS0041405,29
RTS0041406,26
RTS0041407,17
RTS0041408,17
RTS0041409,21
RTS0041410,25
RTS0041411,17
RTS0041412,18
RTS0041413,21
RTS0041414,23
RTS0041415,14
RTS0041416,11
RTS0041417,21
RTS0041418,34
RTS0041419,28
RTS0041420,21
RTS0041421,18
RTS0041422,25
RTS0041423,22
RTS0041424,25
RTS0041425,24
RTS0041426,25
RTS0041427,20
RTS0041428,20
RTS0041429,25
RTS0041430,29
RTS0041431,21
RTS0041432,16
RTS0041433,25
RTS0041434,26
RTS0041435,26
RTS0041436,14
RTS0041437,19
RTS0041438,15
RTS0041439,19
RTS0041440,20
RTS0041441,25
RTS0041442,18
RTS0041443,25
RTS0041444,31
RTS0041445,21
RTS0041446,28
RTS0041447,41
RTS0041448,26
RTS0041449,26
RTS0041450,33
RTS0041451,28
RTS0041452,27
RTS0041453,26
RTS0041454,30
RTS0041455,22
RTS0041456,15
RTS0041457,40
RTS0041458,32
RTS0041459,39
RTS0041460,21
RTS0041461,17
RTS0041462,26
RTS0041463,28
RTS0041464,26
RTS0041465,28
RTS0041466,40
RTS0041467,54
RTS0041468,48
RTS0041469,35
RTS0041470,37
RTS0041471,26
RTS0041472,28
RTS0041473,15
RTS0041474,24
RTS0041475,32
RTS0041476,164
RTS0041477,187
RTS0041478,181
RTS0041479,213
RTS0041480,189
RTS0041481,21
RTS0041482,13
RTS0041483,20
RTS0041484,24
RTS0041485,21
RTS0041486,50
RTS0041487,63
RTS0041488,51
RTS0041489,37
RTS0041490,32
RTS0041491,28
RTS0041492,18
RTS0041493,18
RTS0041494,18
RTS0041495,25
RTS0041496,206
RTS0041497,242
RTS0041498,241
RTS0041499,270
RTS0041500,236
RTS0041501,46
RTS0041502,40
RTS0041503,42
RTS0041504,49
RTS0041505,56
RTS0041506,25
RTS0041507,16
RTS0041508,20
RTS0041509,20
RTS0041510,24
RTS0041511,49
RTS0041512,104
RTS0041513,83
RTS0041514,57
RTS0041515,53
RTS0041516,22
RTS0041517,23
RTS0041518,22
RTS0041519,22
RTS0041520,22
RTS0041521,20
RTS0041522,17
RTS0041523,29
RTS0041524,24
RTS0041525,29
RTS0041526,317
RTS0041527,395
RTS0041528,409
RTS0041529,51
RTS0041530,335
RTS0041531,21
RTS0041532,13
RTS0041533,12
RTS0041534,28
RTS0041535,20
RTS0041536,34
RTS0041537,34
RTS0041538,48
RTS0041540,37
RTS0041541,30
RTS0041542,21
RTS0041543,22
RTS0041544,26
RTS0041545,23
RTS0041546,30
RTS0041547,28
RTS0041548,21
RTS0041549,29
RTS0041550,25
RTS0041551,69
RTS0041552,55
RTS0041553,29
RTS0041554,38
RTS0041555,80
RTS0041556,20
RTS0041557,15
RTS0041558,20
RTS0041559,21
RTS0041560,13
RTS0041561,21
RTS0041562,28
RTS0041563,54
RTS0041564,59
RTS0041565,59
RTS0041566,72
RTS0041567,92
RTS0041568,86
RTS0041569,56
RTS0041570,70
RTS0041571,16
RTS0041572,22
RTS0041573,22
RTS0041574,29
RTS0041575,20
RTS0041576,27
RTS0041577,52
RTS0041578,51
RTS0041579,44
RTS0041580,54
RTS0041581,44
RTS0041582,60
RTS0041583,62
RTS0041584,58
RTS0041585,54
RTS0041586,46
RTS0041587,44
RTS0041588,36
RTS0041589,39
RTS0041590,39
RTS0041591,20
RTS0041592,24
RTS0041593,22
RTS0041594,19
RTS0041595,19
RTS0041596,27
RTS0041597,29
RTS0041598,24
RTS0041599,13
RTS0041600,12
RTS0041601,28
RTS0041602,28
RTS0041603,22
RTS0041604,36
RTS0041605,30
RTS0041606,19
RTS0041607,20
RTS0041608,30
RTS0041609,45
RTS0041610,26
RTS0041611,33
RTS0041612,31
RTS0041613,32
RTS0041614,31
RTS0041615,37
RTS0041616,23
RTS0041617,28
RTS0041618,23
RTS0041619,20
RTS0041620,26
RTS0041621,39
RTS0041622,21
RTS0041623,24
RTS0041624,26
RTS0041625,29
RTS0041626,86
RTS0041627,94
RTS0041628,70
RTS0041629,79
RTS0041630,80
RTS0041631,44
RTS0041632,30
RTS0041633,46
RTS0041634,49
RTS0041635,34
RTS0041636,62
RTS0041637,75
RTS0041638,82
RTS0041639,54
RTS0041640,59
RTS0041641,31
RTS0041642,36
RTS0041643,33
RTS0041644,32
RTS0041645,37
RTS0041646,19
RTS0041647,29
RTS0041648,14
RTS0041649,24
RTS0041650,25
RTS0041651,17
RTS0041652,29
RTS0041653,32
RTS0041654,30
RTS0041655,33
RTS0041656,31
RTS0041657,40
RTS0041658,34
RTS0041659,37
RTS0041660,39
RTS0041661,78
RTS0041662,48
RTS0041663,26
RTS0041664,31
RTS0041665,51
RTS0041666,30
RTS0041667,25
RTS0041668,31
RTS0041669,18
RTS0041670,17
RTS0041671,18
RTS0041672,12
RTS0041673,19
RTS0041674,18
RTS0041675,22
RTS0041676,42
RTS0041677,47
RTS0041678,46
RTS0041679,63
RTS0041680,45
RTS0041681,35
RTS0041682,36
RTS0041683,30
RTS0041684,51
RTS0041685,41
RTS0041686,41
RTS0041687,22
RTS0041688,50
RTS0041689,38
RTS0041690,76
RTS0041691,81
RTS0041692,19
RTS0041693,59
RTS0041694,24
RTS0041695,35
RTS0041696,25
RTS0041697,17
RTS0041698,23
RTS0041699,24
RTS0041700,15
RTS0041701,45
RTS0041702,31
RTS0041703,44
RTS0041704,44
RTS0041705,49
RTS0041706,57
RTS0041707,36
RTS0041708,50
RTS0041709,45
RTS0041710,46
RTS0041711,32
RTS0041712,42
RTS0041713,45
RTS0041714,51
RTS0041715,32
RTS0041716,519
RTS0041717,419
RTS0041718,563
RTS0041719,517
RTS0041720,416
RTS0041721,52
RTS0041722,32
RTS0041723,46
RTS0041724,64
RTS0041725,60
RTS0041726,19
RTS0041727,18
RTS0041728,28
RTS0041729,13
RTS0041730,23
RTS0041731,21
RTS0041732,27
RTS0041733,26
RTS0041734,17
RTS0041735,27
RTS0041736,220
RTS0041737,163
RTS0041738,222
RTS0041739,207
RTS0041740,179
RTS0041741,19
RTS0041742,47
RTS0041743,36
RTS0041744,31
RTS0041745,12
RTS0041746,53
RTS0041747,63
RTS0041748,52
RTS0041749,54
RTS0041750,45
RTS0041751,30
RTS0041752,30
RTS0041753,58
RTS0041754,37
RTS0041755,44
RTS0041756,90
RTS0041757,74
RTS0041758,88
RTS0041759,119
RTS0041760,85
RTS0041761,28
RTS0041762,22
RTS0041763,26
RTS0041764,22
RTS0041765,20
RTS0041766,14
RTS0041767,11
RTS0041768,18
RTS0041769,16
RTS0041770,31
RTS0041771,22
RTS0041772,20
RTS0041773,15
RTS0041774,22
RTS0041775,27
RTS0041776,50
RTS0041777,55
RTS0041778,43
RTS0041779,48
RTS0041780,53
RTS0041781,36
RTS0041782,43
RTS0041783,28
RTS0041784,38
RTS0041785,35
RTS0041786,40
RTS0041787,55
RTS0041788,44
RTS0041789,47
RTS0041790,45
RTS0041791,34
RTS0041793,39
RTS0041794,28
RTS0041795,54
RTS0041796,34
RTS0041797,47
RTS0041798,51
RTS0041799,39
RTS0041800,45
RTS0041801,17
RTS0041802,37
RTS0041803,13
RTS0041804,19
RTS0041805,28
RTS0041806,30
RTS0041807,29
RTS0041808,57
RTS0041809,52
RTS0041810,57
RTS0041811,57
RTS0041812,91
RTS0041813,99
RTS0041814,75
RTS0041815,81
RTS0041816,32
RTS0041817,27
RTS0041818,29
RTS0041819,24
RTS0041820,28
RTS0041821,80
RTS0041822,63
RTS0041823,30
RTS0041824,54
RTS0041825,35
RTS0041826,37
RTS0041827,48
RTS0041828,31
RTS0041829,26
RTS0041830,23
RTS0041831,24
RTS0041832,35
RTS0041833,35
RTS0041834,42
RTS0041835,46
RTS0041836,58
RTS0041837,39
RTS0041838,39
RTS0041839,37
RTS0041840,31
RTS0041841,28
RTS0041842,32
RTS0041843,31
RTS0041844,21
RTS0041845,35
RTS0041846,16
RTS0041847,22
RTS0041848,18
RTS0041849,35
RTS0041850,21
RTS0041851,29
RTS0041852,31
RTS0041853,37
RTS0041854,45
RTS0041855,34
RTS0041856,36
RTS0041857,82
RTS0041858,91
RTS0041859,46
RTS0041860,78
RTS0041861,34
RTS0041862,26
RTS0041863,30
RTS0041864,37
RTS0041865,41
RTS0041866,42
RTS0041867,41
RTS0041868,55
RTS0041869,29
RTS0041870,38
RTS0041871,38
RTS0041872,31
RTS0041873,34
RTS0041874,50
RTS0041875,26
RTS0041876,53
RTS0041877,63
RTS0041878,46
RTS0041879,70
RTS0041880,89
RTS0041881,32
RTS0041882,26
RTS0041883,48
RTS0041884,27
RTS0041885,38
RTS0041886,122
RTS0041887,183
RTS0041888,138
RTS0041889,127
RTS0041890,152
RTS0041891,152
RTS0041892,121
RTS0041893,138
RTS0041894,87
RTS0041895,124
RTS0041896,77
RTS0041897,60
RTS0041898,61
RTS0041899,72
RTS0041900,25
RTS0041901,39
RTS0041902,19
RTS0041903,17
RTS0041904,27
RTS0041905,28
RTS0041906,880
RTS0041907,24
RTS0041908,416
RTS0041909,25
RTS0041910,354
RTS0041911,29
RTS0041912,36
RTS0041913,44
RTS0041914,31
RTS0041915,40
RTS0041916,532
RTS0041917,875
RTS0041918,585
RTS0041919,1130
RTS0041920,1017
RTS0041922,26
RTS0041923,23
RTS0041924,21
RTS0041925,32
RTS0041926,25
RTS0041927,19
RTS0041928,17
RTS0041929,17
RTS0041930,27
RTS0041931,55
RTS0041932,48
RTS0041933,32
RTS0041934,26
RTS0041935,32
RTS0041936,29
RTS0041937,27
RTS0041938,30
RTS0041939,34
RTS0041940,27
RTS0041941,14
RTS0041942,21
RTS0041943,19
RTS0041944,25
RTS0041945,19
RTS0041946,28
RTS0041947,44
RTS0041948,25
RTS0041949,24
RTS0041950,31
RTS0041951,41
RTS0041952,40
RTS0041953,17
RTS0041954,44
RTS0041955,52
RTS0041956,28
RTS0041957,28
RTS0041958,28
RTS0041959,34
RTS0041960,23
RTS0041961,19
RTS0041962,24
RTS0041963,29
RTS0041964,38
RTS0041965,30
RTS0041966,23
RTS0041967,34
RTS0041968,19
RTS0041969,23
RTS0041971,95
RTS0041972,121
RTS0041973,92
RTS0041974,94
RTS0041975,116
RTS0041976,55
RTS0041977,78
RTS0041978,68
RTS0041979,73
RTS0041980,80
RTS0041981,251
RTS0041982,257
RTS0041983,233
RTS0041984,165
RTS0041985,282
RTS0041986,46
RTS0041987,84
RTS0041988,66
RTS0041989,43
RTS0041990,67
RTS0041991,33
RTS0041992,56
RTS0041993,47
RTS0041994,52
RTS0041995,49
RTS0041996,19
RTS0041997,32
RTS0041998,26
RTS0041999,21
RTS0042000,25
RTS0042001,41
RTS0042002,39
RTS0042003,28
RTS0042004,35
RTS0042005,37
RTS0042006,51
RTS0042007,62
RTS0042008,60
RTS0042009,75
RTS0042010,55
RTS0042011,66
RTS0042012,51
RTS0042013,63
RTS0042014,50
RTS0042015,69
RTS0042016,19
RTS0042017,21
RTS0042018,14
RTS0042019,15
RTS0042020,19
RTS0042021,93
RTS0042022,64
RTS0042023,91
RTS0042024,73
RTS0042025,88
RTS0042026,21
RTS0042027,23
RTS0042028,22
RTS0042029,30
RTS0042030,24
RTS0042031,45
RTS0042032,44
RTS0042033,34
RTS0042034,51
RTS0042035,47
RTS0042036,64
RTS0042037,79
RTS0042038,80
RTS0042039,65
RTS0042040,53
RTS0042041,65
RTS0042042,71
RTS0042043,23
RTS0042044,93
RTS0042045,67
RTS0042046,51
RTS0042047,43
RTS0042048,45
RTS0042049,52
RTS0042050,35
RTS0042051,20
RTS0042052,37
RTS0042053,35
RTS0042054,34
RTS0042055,25
RTS0042056,46
RTS0042057,31
RTS0042058,25
RTS0042059,29
RTS0042060,33
RTS0042061,42
RTS0042062,43
RTS0042063,72
RTS0042064,50
RTS0042065,81
RTS0042066,28
RTS0042067,26
RTS0042068,27
RTS0042069,31
RTS0042071,22
RTS0042072,24
RTS0042073,21
RTS0042074,30
RTS0042075,33
RTS0042076,22
RTS0042077,15
RTS0042078,15
RTS0042079,21
RTS0042080,20
RTS0042081,107
RTS0042082,105
RTS0042083,89
RTS0042084,90
RTS0042085,77
RTS0042086,24
RTS0042087,21
RTS0042088,21
RTS0042089,19
RTS0042090,21
RTS0042091,65
RTS0042092,47
RTS0042093,31
RTS0042094,31
RTS0042095,41
RTS0042096,39
RTS0042097,21
RTS0042098,25
RTS0042099,34
RTS0042100,29
RTS0042101,34
RTS0042102,31
RTS0042103,16
RTS0042104,19
RTS0042105,28
RTS0042106,24
RTS0042107,24
RTS0042108,15
RTS0042109,30
RTS0042110,22
RTS0042111,32
RTS0042112,39
RTS0042113,45
RTS0042114,32
RTS0042115,43
RTS0042116,24
RTS0042117,33
RTS0042118,15
RTS0042119,21
RTS0042120,30
RTS0042121,37
RTS0042122,27
RTS0042123,39
RTS0042124,22
RTS0042125,35
RTS0042126,25
RTS0042127,32
RTS0042128,38
RTS0042129,31
RTS0042130,30
RTS0042131,31
RTS0042132,27
RTS0042133,38
RTS0042134,39
RTS0042135,25
RTS0042136,31
RTS0042137,17
RTS0042138,21
RTS0042139,40
RTS0042140,27
RTS0042141,17
RTS0042142,23
RTS0042143,26
RTS0042144,19
RTS0042145,26
RTS0042146,184
RTS0042147,167
RTS0042148,138
RTS0042149,133
RTS0042150,176
RTS0042151,21
RTS0042152,28
RTS0042153,25
RTS0042154,27
RTS0042155,26
RTS0042156,25
RTS0042157,21
RTS0042158,26
RTS0042159,21
RTS0042160,17
RTS0042161,21
RTS0042162,30
RTS0042163,28
RTS0042164,17
RTS0042165,28
RTS0042166,32
RTS0042167,24
RTS0042168,32
RTS0042169,25
RTS0042170,24
RTS0042171,22
RTS0042172,31
RTS0042173,48
RTS0042174,30
RTS0042175,36
RTS0042176,15
RTS0042177,26
RTS0042178,18
RTS0042179,24
RTS0042180,32
RTS0042181,30
RTS0042182,33
RTS0042183,25
RTS0042184,18
RTS0042185,29
RTS0042186,26
RTS0042187,24
RTS0042188,21
RTS0042189,28
RTS0042190,21
RTS0042191,36
RTS0042192,26
RTS0042193,35
RTS0042194,42
RTS0042195,22
RTS0042196,15
RTS0042197,18
RTS0042198,7
RTS0042199,25
RTS0042200,31
RTS0042201,17
RTS0042202,15
RTS0042203,22
RTS0042204,26
RTS0042205,18
RTS0042206,17
RTS0042207,24
RTS0042208,20
RTS0042209,25
RTS0042210,23
RTS0042211,20
RTS0042212,29
RTS0042213,20
RTS0042214,13
RTS0042215,15
RTS0042216,21
RTS0042217,26
RTS0042218,29
RTS0042219,27
RTS0042220,28
RTS0042221,27
RTS0042222,12
RTS0042223,19
RTS0042224,13
RTS0042225,20
RTS0042226,25
RTS0042227,17
RTS0042228,27
RTS0042229,21
RTS0042230,32
RTS0042231,77
RTS0042232,81
RTS0042233,108
RTS0042234,105
RTS0042235,80
RTS0042236,69
RTS0042237,46
RTS0042238,66
RTS0042239,50
RTS0042240,46
RTS0042241,22
RTS0042242,14
RTS0042243,23
RTS0042244,19
RTS0042245,18
RTS0042246,94
RTS0042247,97
RTS0042248,209
RTS0042249,121
RTS0042250,131
RTS0042251,35
RTS0042252,43
RTS0042253,43
RTS0042254,49
RTS0042255,46
RTS0042256,57
RTS0042257,26
RTS0042258,26
RTS0042259,42
RTS0042260,39
RTS0042261,72
RTS0042262,71
RTS0042263,78
RTS0042264,69
RTS0042265,80
RTS0042266,18
RTS0042267,16
RTS0042268,14
RTS0042269,14
RTS0042270,26
RTS0042271,16
RTS0042272,17
RTS0042273,25
RTS0042274,17
RTS0042275,21
RTS0042276,42
RTS0042277,24
RTS0042278,36
RTS0042279,41
RTS0042280,36
RTS0042281,16
RTS0042282,17
RTS0042283,18
RTS0042284,24
RTS0042285,21
RTS0042286,21
RTS0042287,32
RTS0042288,20
RTS0042289,40
RTS0042290,40
RTS0042291,92
RTS0042292,108
RTS0042293,90
RTS0042294,90
RTS0042295,87
RTS0042296,34
RTS0042297,25
RTS0042298,18
RTS0042299,24
RTS0042300,23
RTS0042301,37
RTS0042302,30
RTS0042303,33
RTS0042304,27
RTS0042305,46
RTS0042306,40
RTS0042307,65
RTS0042308,40
RTS0042309,65
RTS0042310,64
RTS0042311,20
RTS0042312,22
RTS0042313,28
RTS0042314,31
RTS0042315,23
RTS0042316,34
RTS0042317,25
RTS0042318,24
RTS0042319,40
RTS0042320,24
RTS0042321,35
RTS0042322,31
RTS0042323,41
RTS0042324,47
RTS0042325,26
RTS0042326,51
RTS0042327,55
RTS0042328,30
RTS0042329,44
RTS0042330,65
RTS0042331,30
RTS0042332,42
RTS0042333,49
RTS0042334,45
RTS0042335,31
RTS0042336,23
RTS0042337,26
RTS0042338,21
RTS0042339,28
RTS0042340,23
RTS0042341,74
RTS0042342,59
RTS0042343,95
RTS0042344,69
RTS0042345,48
RTS0042346,24
RTS0042347,15
RTS0042348,15
RTS0042349,27
RTS0042350,23
RTS0042351,56
RTS0042352,60
RTS0042353,74
RTS0042354,63
RTS0042355,46
RTS0042356,26
RTS0042357,26
RTS0042358,21
RTS0042359,24
RTS0042360,27
RTS0042361,33
RTS0042362,62
RTS0042363,60
RTS0042364,40
RTS0042365,46
RTS0042366,78
RTS0042367,108
RTS0042368,92
RTS0042369,68
RTS0042370,82
RTS0042371,41
RTS0042372,42
RTS0042373,38
RTS0042374,37
RTS0042375,33
RTS0042376,19
RTS0042377,12
RTS0042378,14
RTS0042379,42
RTS0042380,16
RTS0042381,206
RTS0042382,228
RTS0042383,211
RTS0042384,206
RTS0042385,204
RTS0042386,45
RTS0042387,48
RTS0042388,72
RTS0042389,69
RTS0042390,54
RTS0042391,21
RTS0042392,11
RTS0042393,20
RTS0042394,18
RTS0042395,28
RTS0042396,22
RTS0042397,28
RTS0042398,32
RTS0042399,56
RTS0042400,41
RTS0042401,29
RTS0042402,32
RTS0042403,21
RTS0042404,16
RTS0042405,31
RTS0042406,43
RTS0042407,32
RTS0042408,40
RTS0042409,22
RTS0042410,36
RTS0042411,43
RTS0042412,52
RTS0042413,71
RTS0042414,63
RTS0042415,58
RTS0042416,202
RTS0042417,240
RTS0042418,256
RTS0042419,229
RTS0042420,192
RTS0042421,21
RTS0042422,19
RTS0042423,26
RTS0042424,29
RTS0042425,24
RTS0042426,65
RTS0042427,48
RTS0042428,99
RTS0042429,117
RTS0042430,97
RTS0042431,40
RTS0042432,56
RTS0042433,23
RTS0042434,53
RTS0042435,39
RTS0042436,34
RTS0042437,40
RTS0042438,47
RTS0042439,46
RTS0042440,46
RTS0042441,26
RTS0042442,29
RTS0042443,29
RTS0042444,32
RTS0042445,25
RTS0042446,36
RTS0042447,27
RTS0042448,39
RTS0042449,36
RTS0042450,30
RTS0042451,33
RTS0042452,29
RTS0042453,38
RTS0042454,33
RTS0042455,30
RTS0042456,33
RTS0042457,27
RTS0042458,48
RTS0042460,33
RTS0042461,137
RTS0042462,117
RTS0042463,64
RTS0042464,81
RTS0042465,108
RTS0042466,41
RTS0042467,33
RTS0042468,33
RTS0042469,50
RTS0042470,32
RTS0042471,62
RTS0042472,64
RTS0042473,72
RTS0042474,54
RTS0042475,67
RTS0042476,31
RTS0042477,32
RTS0042478,29
RTS0042479,37
RTS0042480,31
RTS0042481,78
RTS0042482,120
RTS0042483,239
RTS0042484,177
RTS0042485,110
RTS0042486,24
RTS0042487,36
RTS0042488,24
RTS0042489,19
RTS0042490,28
RTS0042491,18
RTS0042492,18
RTS0042493,14
RTS0042494,16
RTS0042495,21
RTS0042496,23
RTS0042497,25
RTS0042498,21
RTS0042499,34
RTS0042500,33
RTS0042501,46
RTS0042502,44
RTS0042503,41
RTS0042504,35
RTS0042505,56
RTS0042506,29
RTS0042507,23
RTS0042508,25
RTS0042509,32
RTS0042510,23
RTS0042515,29
RTS0042522,23
RTS0042526,24
RTS0042527,38
RTS0042528,47
RTS0042529,36
RTS0042530,25
RTS0042531,50
RTS0042532,30
RTS0042533,55
RTS0042534,36
RTS0042535,48
RTS0042536,42
RTS0042537,24
RTS0042538,30
RTS0042539,54
RTS0042540,44
RTS0042541,24
RTS0042542,23
RTS0042543,26
RTS0042544,25
RTS0042545,14
RTS0042546,30
RTS0042547,41
RTS0042548,33
RTS0042549,21
RTS0042550,23
RTS0042551,15
RTS0042552,16
RTS0042553,23
RTS0042554,32
RTS0042555,25
RTS0042556,25
RTS0042557,30
RTS0042558,26
RTS0042559,40
RTS0042560,30
RTS0042561,41
RTS0042562,55
RTS0042563,60
RTS0042564,42
RTS0042565,61
RTS0042566,70
RTS0042567,57
RTS0042568,65
RTS0042569,89
RTS0042570,45
RTS0042571,76
RTS0042572,53
RTS0042573,79
RTS0042574,72
RTS0042575,73
RTS0042576,49
RTS0042577,55
RTS0042578,42
RTS0042579,37
RTS0042580,31
RTS0042581,23
RTS0042582,14
RTS0042583,47
RTS0042584,19
RTS0042585,15
RTS0042586,175
RTS0042587,236
RTS0042588,306
RTS0042589,141
RTS0042590,235
RTS0042591,22
RTS0042592,27
RTS0042593,16
RTS0042594,20
RTS0042595,18
RTS0042596,34
RTS0042597,49
RTS0042598,71
RTS0042599,22
RTS0042600,34
RTS0042601,17
RTS0042602,20
RTS0042603,27
RTS0042604,28
RTS0042605,21
RTS0042606,27
RTS0042607,31
RTS0042608,27
RTS0042609,32
RTS0042610,20
RTS0042611,77
RTS0042612,78
RTS0042613,69
RTS0042614,52
RTS0042615,66
RTS0042616,72
RTS0042617,84
RTS0042618,116
RTS0042619,77
RTS0042620,83
RTS0042621,14
RTS0042622,17
RTS0042623,23
RTS0042624,21
RTS0042625,19
RTS0042626,61
RTS0042627,50
RTS0042628,46
RTS0042629,44
RTS0042630,47
RTS0042631,39
RTS0042633,26
RTS0042634,52
RTS0042635,47
RTS0042636,120
RTS0042637,142
RTS0042638,136
RTS0042639,123
RTS0042640,124
RTS0042641,27
RTS0042642,26
RTS0042643,10
RTS0042644,20
RTS0042645,19
RTS0042646,78
RTS0042647,93
RTS0042648,99
RTS0042649,311
RTS0042650,75
RTS0042651,24
RTS0042652,12
RTS0042653,15
RTS0042654,21
RTS0042655,12
RTS0042656,47
RTS0042657,30
RTS0042658,38
RTS0042659,42
RTS0042660,26
RTS0042661,87
RTS0042662,102
RTS0042663,119
RTS0042664,54
RTS0042665,90
RTS0042666,23
RTS0042667,32
RTS0042668,27
RTS0042669,23
RTS0042670,20
RTS0042671,76
RTS0042672,14
RTS0042673,16
RTS0042674,24
RTS0042675,19
RTS0042676,21
RTS0042678,28
RTS0042679,37
RTS0042680,17
RTS0042681,155
RTS0042682,155
RTS0042683,137
RTS0042684,76
RTS0042685,147
RTS0042686,37
RTS0042687,30
RTS0042688,29
RTS0042689,37
RTS0042690,35
RTS0042691,19
RTS0042692,18
RTS0042693,16
RTS0042694,2
RTS0042695,22
RTS0042696,19
RTS0042697,21
RTS0042698,19
RTS0042699,13
RTS0042700,13
RTS0042701,23
RTS0042702,24
RTS0042703,27
RTS0042704,31
RTS0042705,36
RTS0042706,43
RTS0042707,27
RTS0042708,43
RTS0042709,33
RTS0042710,46
RTS0042711,170
RTS0042712,211
RTS0042713,112
RTS0042714,143
RTS0042715,89
RTS0042716,21
RTS0042717,23
RTS0042718,19
RTS0042719,17
RTS0042720,14
RTS0042721,44
RTS0042722,28
RTS0042723,34
RTS0042724,25
RTS0042725,40
RTS0042726,23
RTS0042727,15
RTS0042728,39
RTS0042729,21
RTS0042730,21
RTS0042731,30
RTS0042732,41
RTS0042733,41
RTS0042734,37
RTS0042735,33
RTS0042736,91
RTS0042737,131
RTS0042738,83
RTS0042739,68
RTS0042740,107
RTS0042741,28
RTS0042742,24
RTS0042743,18
RTS0042744,25
RTS0042745,17
RTS0042746,50
RTS0042747,29
RTS0042748,30
RTS0042749,26
RTS0042750,29
RTS0042751,44
RTS0042752,37
RTS0042753,47
RTS0042754,22
RTS0042755,22
RTS0042756,41
RTS0042757,61
RTS0042758,24
RTS0042759,41
RTS0042760,49
RTS0042761,20
RTS0042762,19
RTS0042763,10
RTS0042764,21
RTS0042765,27
RTS0042766,43
RTS0042767,40
RTS0042768,52
RTS0042769,34
RTS0042770,30
RTS0042771,45
RTS0042772,47
RTS0042773,46
RTS0042774,52
RTS0042775,42
RTS0042776,24
RTS0042777,31
RTS0042778,40
RTS0042779,31
RTS0042780,24
RTS0042781,29
RTS0042782,14
RTS0042783,28
RTS0042784,31
RTS0042785,26
RTS0042786,85
RTS0042787,88
RTS0042788,92
RTS0042789,76
RTS0042790,68
RTS0042791,1117
RTS0042792,584
RTS0042793,830
RTS0042794,809
RTS0042795,903
RTS0042796,30
RTS0042797,26
RTS0042798,14
RTS0042799,19
RTS0042800,17
RTS0042801,17
RTS0042802,18
RTS0042803,18
RTS0042804,19
RTS0042805,32
RTS0042806,30
RTS0042807,34
RTS0042808,43
RTS0042809,45
RTS0042810,23
RTS0042811,39
RTS0042812,62
RTS0042813,46
RTS0042814,58
RTS0042815,61
RTS0042816,24
RTS0042817,35
RTS0042818,35
RTS0042819,50
RTS0042820,33
RTS0042821,21
RTS0042822,22
RTS0042823,23
RTS0042824,26
RTS0042825,25
RTS0042826,45
RTS0042827,44
RTS0042828,51
RTS0042829,52
RTS0042830,52
RTS0042831,47
RTS0042832,43
RTS0042833,30
RTS0042834,27
RTS0042835,30
RTS0042836,44
RTS0042837,34
RTS0042838,50
RTS0042839,28
RTS0042840,35
RTS0042841,29
RTS0042842,39
RTS0042843,30
RTS0042844,35
RTS0042845,35
RTS0042846,34
RTS0042847,60
RTS0042848,65
RTS0042849,39
RTS0042850,42
RTS0042851,40
RTS0042852,37
RTS0042853,40
RTS0042854,40
RTS0042855,26
RTS0042856,26
RTS0042857,21
RTS0042858,37
RTS0042859,44
RTS0042860,38
RTS0042861,27
RTS0042862,18
RTS0042863,37
RTS0042864,20
RTS0042865,44
RTS0042866,30
RTS0042867,59
RTS0042868,29
RTS0042869,60
RTS0042870,46
RTS0042871,31
RTS0042872,21
RTS0042873,24
RTS0042874,24
RTS0042875,23
RTS0042876,75
RTS0042877,48
RTS0042878,58
RTS0042879,59
RTS0042880,68
RTS0042881,45
RTS0042882,56
RTS0042883,64
RTS0042884,81
RTS0042885,63
RTS0042886,22
RTS0042887,31
RTS0042888,47
RTS0042889,23
RTS0042890,25
RTS0042891,19
RTS0042892,15
RTS0042893,21
RTS0042894,16
RTS0042895,21
RTS0042896,85
RTS0042897,58
RTS0042898,58
RTS0042899,75
RTS0042900,79
RTS0042901,10
RTS0042902,19
RTS0042903,20
RTS0042904,11
RTS0042905,32
RTS0042906,69
RTS0042907,53
RTS0042908,61
RTS0042909,54
RTS0042910,37
RTS0042911,26
RTS0042912,22
RTS0042913,32
RTS0042914,19
RTS0042915,14
RTS0042916,21
RTS0042917,23
RTS0042918,21
RTS0042919,19
RTS0042920,22
RTS0042921,72
RTS0042922,52
RTS0042923,56
RTS0042924,49
RTS0042925,55
RTS0042926,21
RTS0042927,26
RTS0042928,25
RTS0042929,34
RTS0042930,31
RTS0042931,13
RTS0042932,28
RTS0042933,39
RTS0042934,27
RTS0042935,27
RTS0042936,82
RTS0042937,85
RTS0042938,82
RTS0042939,80
RTS0042940,73
RTS0042941,215
RTS0042942,169
RTS0042943,234
RTS0042944,212
RTS0042945,166
RTS0042946,24
RTS0042947,40
RTS0042948,33
RTS0042949,24
RTS0042950,35
RTS0042951,46
RTS0042952,34
RTS0042953,41
RTS0042954,23
RTS0042955,38
RTS0042956,39
RTS0042957,38
RTS0042958,46
RTS0042959,43
RTS0042960,49
RTS0042961,70
RTS0042962,59
RTS0042963,64
RTS0042964,48
RTS0042965,111
RTS0042966,33
RTS0042967,34
RTS0042968,25
RTS0042969,30
RTS0042970,57
RTS0042971,85
RTS0042972,58
RTS0042973,59
RTS0042974,53
RTS0042975,46
RTS0042976,61
RTS0042977,74
RTS0042978,60
RTS0042979,56
RTS0042980,43
RTS0042981,50
RTS0042982,37
RTS0042983,39
RTS0042984,34
RTS0042985,30
RTS0042986,33
RTS0042987,35
RTS0042988,29
RTS0042989,46
RTS0042990,41
RTS0042991,32
RTS0042992,42
RTS0042993,33
RTS0042994,35
RTS0042995,45
RTS0042996,31
RTS0042997,29
RTS0042998,29
RTS0042999,25
RTS0043000,30
RTS0043001,38
RTS0043002,37
RTS0043003,25
RTS0043004,35
RTS0043005,36
RTS0043006,30
RTS0043007,38
RTS0043008,27
RTS0043009,26
RTS0043010,24
RTS0043011,48
RTS0043012,31
RTS0043013,43
RTS0043014,51
RTS0043015,34
RTS0043016,54
RTS0043017,54
RTS0043018,50
RTS0043019,74
RTS0043020,47
RTS0043021,49
RTS0043022,42
RTS0043023,60
RTS0043024,72
RTS0043025,62
RTS0043026,30
RTS0043027,42
RTS0043028,49
RTS0043029,53
RTS0043030,38
RTS0043031,36
RTS0043032,50
RTS0043033,39
RTS0043034,36
RTS0043035,27
RTS0043036,51
RTS0043037,52
RTS0043038,50
RTS0043039,45
RTS0043040,55
RTS0043041,18
RTS0043042,16
RTS0043043,24
RTS0043044,13
RTS0043045,20
RTS0043046,31
RTS0043047,23
RTS0043048,32
RTS0043049,32
RTS0043050,14
RTS0043051,48
RTS0043052,46
RTS0043053,44
RTS0043054,30
RTS0043055,27
RTS0043056,28
RTS0043057,33
RTS0043058,38
RTS0043059,48
RTS0043060,37
RTS0043061,108
RTS0043062,56
RTS0043063,84
RTS0043064,73
RTS0043065,77
RTS0043066,35
RTS0043067,31
RTS0043068,27
RTS0043069,28
RTS0043070,34
RTS0043071,32
RTS0043072,44
RTS0043073,45
RTS0043074,38
RTS0043075,34
RTS0043076,16
RTS0043077,32
RTS0043078,24
RTS0043079,26
RTS0043080,31
RTS0043081,67
RTS0043082,54
RTS0043083,51
RTS0043084,72
RTS0043085,74
RTS0043086,44
RTS0043087,44
RTS0043088,40
RTS0043089,46
RTS0043090,31
RTS0043091,22
RTS0043092,27
RTS0043093,28
RTS0043094,46
RTS0043095,41
RTS0043096,24
RTS0043097,18
RTS0043098,29
RTS0043099,25
RTS0043100,24
RTS0043101,27
RTS0043102,26
RTS0043103,20
RTS0043104,24
RTS0043105,25
RTS0043106,32
RTS0043107,35
RTS0043108,26
RTS0043109,29
RTS0043110,25
RTS0043111,52
RTS0043112,73
RTS0043113,63
RTS0043114,66
RTS0043115,49
RTS0043116,50
RTS0043117,33
RTS0043118,30
RTS0043119,30
RTS0043120,37
RTS0043121,22
RTS0043122,30
RTS0043123,30
RTS0043124,37
RTS0043125,36
RTS0043126,112
RTS0043127,52
RTS0043128,111
RTS0043129,64
RTS0043130,101
RTS0043131,28
RTS0043132,30
RTS0043133,30
RTS0043134,32
RTS0043135,43
RTS0043136,49
RTS0043137,33
RTS0043138,32
RTS0043139,54
RTS0043140,49
RTS0043141,44
RTS0043142,30
RTS0043143,34
RTS0043144,35
RTS0043145,22
RTS0043146,30
RTS0043147,39
RTS0043148,36
RTS0043149,36
RTS0043150,29
RTS0043151,42
RTS0043152,46
RTS0043153,54
RTS0043154,40
RTS0043155,27
RTS0043156,272
RTS0043157,214
RTS0043159,260
RTS0043160,558
RTS0043161,29
RTS0043162,41
RTS0043163,33
RTS0043164,24
RTS0043165,31
RTS0043167,31
RTS0043168,32
RTS0043169,30
RTS0043170,27
RTS0043171,56
RTS0043172,56
RTS0043173,58
RTS0043174,53
RTS0043175,60
RTS0043176,21
RTS0043177,35
RTS0043178,54
RTS0043179,42
RTS0043180,34
RTS0043181,34
RTS0043182,18
RTS0043183,34
RTS0043184,17
RTS0043185,21
RTS0043186,70
RTS0043187,45
RTS0043188,45
RTS0043189,54
RTS0043190,55
RTS0043191,22
RTS0043192,12
RTS0043193,33
RTS0043194,23
RTS0043195,30
RTS0043196,32
RTS0043197,34
RTS0043198,35
RTS0043199,27
RTS0043200,29
RTS0043201,47
RTS0043202,79
RTS0043203,54
RTS0043204,66
RTS0043205,60
RTS0043206,47
RTS0043207,31
RTS0043208,45
RTS0043209,19
RTS0043210,32
RTS0043211,51
RTS0043212,59
RTS0043213,46
RTS0043214,50
RTS0043215,45
RTS0043216,63
RTS0043217,51
RTS0043218,38
RTS0043219,67
RTS0043220,60
RTS0043221,27
RTS0043222,24
RTS0043223,34
RTS0043224,27
RTS0043225,27
RTS0043226,28
RTS0043227,28
RTS0043228,36
RTS0043229,31
RTS0043230,37
RTS0043231,93
RTS0043232,83
RTS0043233,98
RTS0043234,41
RTS0043235,60
RTS0043236,20
RTS0043237,23
RTS0043238,19
RTS0043239,17
RTS0043240,31
RTS0043241,25
RTS0043242,29
RTS0043243,30
RTS0043244,24
RTS0043245,29
RTS0043246,44
RTS0043247,65
RTS0043248,35
RTS0043249,32
RTS0043250,40
RTS0043251,25
RTS0043252,32
RTS0043253,23
RTS0043254,42
RTS0043255,31
RTS0043256,23
RTS0043257,37
RTS0043258,31
RTS0043259,24
RTS0043260,30
RTS0043261,31
RTS0043262,32
RTS0043263,29
RTS0043264,34
RTS0043265,32
RTS0043266,40
RTS0043267,67
RTS0043268,42
RTS0043269,61
RTS0043270,70
RTS0043271,82
RTS0043272,71
RTS0043273,64
RTS0043274,101
RTS0043275,87
RTS0043276,32
RTS0043277,37
RTS0043278,36
RTS0043279,46
RTS0043280,31
RTS0043281,29
RTS0043282,56
RTS0043283,55
RTS0043284,81
RTS0043285,66
RTS0043286,42
RTS0043287,51
RTS0043288,47
RTS0043289,76
RTS0043290,24
RTS0043291,142
RTS0043292,130
RTS0043293,87
RTS0043294,115
RTS0043295,121
RTS0043296,18
RTS0043297,15
RTS0043299,23
RTS0043300,20
RTS0043301,38
RTS0043302,34
RTS0043303,37
RTS0043304,28
RTS0043305,37
RTS0043306,34
RTS0043307,30
RTS0043308,20
RTS0043309,44
RTS0043310,40
RTS0043311,79
RTS0043312,67
RTS0043313,94
RTS0043314,53
RTS0043315,55
RTS0043316,26
RTS0043317,27
RTS0043318,25
RTS0043319,30
RTS0043320,51
RTS0043321,39
RTS0043322,26
RTS0043323,35
RTS0043324,40
RTS0043325,34
RTS0043326,26
RTS0043327,37
RTS0043328,23
RTS0043329,33
RTS0043330,37
RTS0043331,9
RTS0043332,20
RTS0043333,18
RTS0043334,18
RTS0043335,17
RTS0043336,22
RTS0043337,19
RTS0043338,27
RTS0043339,39
RTS0043340,17
RTS0043341,26
RTS0043342,24
RTS0043343,19
RTS0043344,20
RTS0043345,21
RTS0043346,23
RTS0043347,48
RTS0043348,20
RTS0043349,15
RTS0043350,32
RTS0043351,71
RTS0043352,95
RTS0043353,95
RTS0043354,69
RTS0043355,77
RTS0043356,70
RTS0043357,63
RTS0043358,46
RTS0043359,74
RTS0043360,83
RTS0043361,130
RTS0043362,154
RTS0043363,98
RTS0043364,110
RTS0043365,113
RTS0043366,22
RTS0043367,17
RTS0043368,17
RTS0043369,23
RTS0043370,20
RTS0043371,79
RTS0043372,64
RTS0043373,73
RTS0043374,59
RTS0043375,56
RTS0043376,62
RTS0043377,129
RTS0043378,52
RTS0043379,57
RTS0043380,68
RTS0043381,24
RTS0043382,23
RTS0043383,31
RTS0043384,25
RTS0043385,28
RTS0043386,42
RTS0043387,69
RTS0043388,48
RTS0043389,63
RTS0043390,42
RTS0043391,36
RTS0043392,40
RTS0043393,34
RTS0043394,40
RTS0043395,28
RTS0043396,111
RTS0043397,94
RTS0043398,91
RTS0043399,123
RTS0043400,38
RTS0043401,18
RTS0043402,19
RTS0043403,21
RTS0043404,26
RTS0043405,12
RTS0043406,15
RTS0043407,12
RTS0043408,23
RTS0043409,21
RTS0043410,23
RTS0043411,26
RTS0043412,25
RTS0043413,18
RTS0043414,18
RTS0043415,25
RTS0043416,39
RTS0043417,31
RTS0043418,28
RTS0043419,30
RTS0043420,20
RTS0043421,40
RTS0043422,26
RTS0043423,35
RTS0043424,30
RTS0043425,43
RTS0043426,47
RTS0043427,54
RTS0043428,37
RTS0043429,50
RTS0043430,32
RTS0043431,61
RTS0043432,53
RTS0043433,54
RTS0043434,84
RTS0043435,90
RTS0043436,75
RTS0043437,29
RTS0043438,66
RTS0043439,24
RTS0043440,67
RTS0043441,129
RTS0043442,81
RTS0043443,81
RTS0043444,75
RTS0043445,69
RTS0043446,34
RTS0043447,19
RTS0043448,24
RTS0043449,27
RTS0043450,31
RTS0043451,26
RTS0043452,32
RTS0043453,39
RTS0043454,40
RTS0043455,26
RTS0043456,23
RTS0043457,31
RTS0043458,23
RTS0043459,20
RTS0043460,25
RTS0043461,24
RTS0043462,34
RTS0043463,31
RTS0043464,37
RTS0043465,43
RTS0043466,41
RTS0043467,65
RTS0043468,59
RTS0043469,45
RTS0043470,56
RTS0043471,16
RTS0043472,26
RTS0043473,31
RTS0043474,27
RTS0043475,32
RTS0043476,32
RTS0043477,32
RTS0043478,23
RTS0043479,26
RTS0043480,27
RTS0043481,71
RTS0043482,65
RTS0043483,82
RTS0043484,52
RTS0043485,75
RTS0043486,77
RTS0043487,61
RTS0043488,73
RTS0043489,73
RTS0043490,61
RTS0043491,76
RTS0043492,70
RTS0043493,62
RTS0043494,88
RTS0043495,109
RTS0043496,34
RTS0043497,33
RTS0043498,24
RTS0043499,30
RTS0043500,36
RTS0043501,30
RTS0043502,22
RTS0043503,14
RTS0043504,26
RTS0043505,28
RTS0043506,20
RTS0043507,27
RTS0043508,22
RTS0043509,28
RTS0043510,41
RTS0043511,28
RTS0043512,22
RTS0043513,15
RTS0043514,27
RTS0043515,28
RTS0043516,29
RTS0043517,18
RTS0043518,29
RTS0043519,34
RTS0043520,23
RTS0043521,21
RTS0043522,25
RTS0043523,36
RTS0043524,26
RTS0043525,46
RTS0043526,31
RTS0043527,24
RTS0043528,24
RTS0043529,24
RTS0043530,28
RTS0043531,29
RTS0043532,19
RTS0043533,29
RTS0043534,15
RTS0043535,27
RTS0043536,31
RTS0043537,35
RTS0043538,32
RTS0043539,43
RTS0043540,32
RTS0043541,57
RTS0043542,56
RTS0043543,44
RTS0043544,67
RTS0043545,37
RTS0043546,87
RTS0043547,80
RTS0043548,70
RTS0043549,79
RTS0043550,57
RTS0043551,32
RTS0043552,39
RTS0043553,26
RTS0043554,37
RTS0043555,36
RTS0043556,35
RTS0043557,28
RTS0043558,24
RTS0043559,32
RTS0043560,31
RTS0043561,37
RTS0043562,31
RTS0043563,18
RTS0043564,30
RTS0043565,39
RTS0043566,90
RTS0043567,97
RTS0043568,98
RTS0043569,77
RTS0043570,133
RTS0043571,26
RTS0043572,39
RTS0043573,37
RTS0043574,39
RTS0043575,31
RTS0043576,66
RTS0043577,57
RTS0043578,29
RTS0043579,71
RTS0043580,54
RTS0043581,32
RTS0043582,40
RTS0043583,22
RTS0043584,36
RTS0043585,29
RTS0043586,15
RTS0043587,33
RTS0043588,20
RTS0043589,16
RTS0043590,31
RTS0043591,24
RTS0043592,19
RTS0043593,49
RTS0043594,33
RTS0043595,25
RTS0043596,30
RTS0043597,25
RTS0043598,44
RTS0043599,28
RTS0043600,24
RTS0043601,37
RTS0043602,30
RTS0043603,47
RTS0043604,55
RTS0043605,24
RTS0043606,27
RTS0043607,27
RTS0043608,44
RTS0043609,31
RTS0043610,40
RTS0043611,58
RTS0043612,51
RTS0043613,56
RTS0043614,54
RTS0043615,42
RTS0043616,48
RTS0043617,26
RTS0043618,38
RTS0043619,25
RTS0043620,21
RTS0043621,39
RTS0043622,39
RTS0043623,46
RTS0043624,51
RTS0043625,35
RTS0043626,32
RTS0043627,38
RTS0043628,41
RTS0043629,40
RTS0043630,46
RTS0043631,24
RTS0043632,33
RTS0043633,31
RTS0043634,46
RTS0043635,24
RTS0043636,15
RTS0043637,18
RTS0043638,25
RTS0043639,18
RTS0043640,20
RTS0043641,367
RTS0043642,409
RTS0043643,409
RTS0043644,357
RTS0043645,418
RTS0043646,51
RTS0043647,55
RTS0043648,56
RTS0043649,37
RTS0043650,55
RTS0043651,16
RTS0043652,25
RTS0043653,19
RTS0043654,32
RTS0043655,24
RTS0043656,23
RTS0043657,22
RTS0043658,21
RTS0043659,30
RTS0043660,31
RTS0043661,29
RTS0043663,21
RTS0043664,26
RTS0043665,26
RTS0043666,30
RTS0043667,30
RTS0043668,18
RTS0043669,25
RTS0043670,27
RTS0043671,36
RTS0043672,26
RTS0043673,30
RTS0043674,28
RTS0043675,24
RTS0043676,28
RTS0043677,30
RTS0043678,13
RTS0043679,39
RTS0043680,21
RTS0043681,19
RTS0043682,20
RTS0043683,18
RTS0043684,32
RTS0043685,31
RTS0043686,32
RTS0043687,34
RTS0043688,27
RTS0043689,23
RTS0043690,26
RTS0043691,424
RTS0043692,270
RTS0043693,379
RTS0043694,315
RTS0043695,555
RTS0043696,41
RTS0043697,50
RTS0043698,61
RTS0043699,66
RTS0043700,51
RTS0043701,55
RTS0043702,63
RTS0043703,53
RTS0043704,48
RTS0043705,48
RTS0043706,54
RTS0043707,37
RTS0043708,32
RTS0043709,32
RTS0043710,31
RTS0043711,35
RTS0043712,25
RTS0043713,16
RTS0043714,19
RTS0043715,24
RTS0043716,35
RTS0043717,19
RTS0043718,24
RTS0043719,36
RTS0043720,26
RTS0043721,27
RTS0043722,27
RTS0043723,38
RTS0043724,29
RTS0043725,38
RTS0043726,34
RTS0043727,24
RTS0043728,22
RTS0043729,23
RTS0043730,30
RTS0043731,30
RTS0043732,42
RTS0043733,43
RTS0043734,23
RTS0043735,38
RTS0043736,33
RTS0043737,52
RTS0043738,38
RTS0043739,44
RTS0043740,41
RTS0043741,55
RTS0043742,52
RTS0043743,42
RTS0043744,76
RTS0043745,33
RTS0043746,29
RTS0043747,35
RTS0043748,29
RTS0043749,30
RTS0043750,35
RTS0043751,35
RTS0043752,46
RTS0043753,34
RTS0043754,25
RTS0043755,37
RTS0043756,24
RTS0043757,17
RTS0043758,36
RTS0043759,35
RTS0043760,28
RTS0043761,62
RTS0043762,21
RTS0043763,22
RTS0043764,24
RTS0043765,27
RTS0043766,41
RTS0043767,27
RTS0043768,19
RTS0043769,32
RTS0043770,21
RTS0043771,18
RTS0043772,37
RTS0043773,24
RTS0043774,26
RTS0043775,28
RTS0043776,32
RTS0043777,41
RTS0043778,44
RTS0043779,37
RTS0043780,46
RTS0043781,54
RTS0043782,49
RTS0043783,62
RTS0043784,52
RTS0043785,30
RTS0043786,30
RTS0043787,24
RTS0043788,21
RTS0043789,29
RTS0043790,21
RTS0043791,17
RTS0043792,56
RTS0043793,28
RTS0043794,33
RTS0043795,23
RTS0043796,26
RTS0043797,25
RTS0043798,19
RTS0043799,18
RTS0043800,25
RTS0043801,19
RTS0043802,22
RTS0043803,21
RTS0043804,20
RTS0043805,21
RTS0043806,22
RTS0043807,25
RTS0043808,31
RTS0043809,19
RTS0043810,20
RTS0043811,42
RTS0043812,62
RTS0043813,50
RTS0043814,57
RTS0043815,56
RTS0043816,87
RTS0043817,58
RTS0043818,63
RTS0043819,81
RTS0043820,103
RTS0043821,31
RTS0043822,14
RTS0043823,21
RTS0043824,20
RTS0043825,20
RTS0043826,19
RTS0043827,30
RTS0043828,41
RTS0043829,27
RTS0043830,22
RTS0043831,61
RTS0043832,38
RTS0043833,39
RTS0043834,34
RTS0043835,48
RTS0043836,46
RTS0043837,46
RTS0043838,29
RTS0043839,28
RTS0043840,32
RTS0043841,30
RTS0043842,28
RTS0043843,34
RTS0043844,36
RTS0043845,26
RTS0043846,74
RTS0043847,49
RTS0043848,64
RTS0043849,47
RTS0043850,71
RTS0043851,25
RTS0043852,19
RTS0043853,27
RTS0043854,18
RTS0043856,15
RTS0043857,17
RTS0043858,29
RTS0043859,26
RTS0043860,25
RTS0043861,41
RTS0043862,66
RTS0043863,43
RTS0043864,39
RTS0043865,40
RTS0043866,39
RTS0043867,43
RTS0043868,45
RTS0043869,40
RTS0043870,33
RTS0043871,62
RTS0043872,66
RTS0043873,53
RTS0043874,52
RTS0043875,40
RTS0043876,21
RTS0043877,19
RTS0043878,26
RTS0043879,31
RTS0043880,18
RTS0043881,22
RTS0043882,32
RTS0043883,33
RTS0043884,28
RTS0043885,26
RTS0043886,39
RTS0043887,56
RTS0043888,54
RTS0043889,23
RTS0043890,77
RTS0043891,42
RTS0043892,33
RTS0043893,38
RTS0043894,28
RTS0043895,28
RTS0043896,37
RTS0043897,70
RTS0043898,58
RTS0043899,38
RTS0043900,39
RTS0043901,36
RTS0043902,44
RTS0043903,38
RTS0043904,39
RTS0043905,53
RTS0043906,27
RTS0043907,35
RTS0043908,16
RTS0043909,23
RTS0043910,35
RTS0043911,35
RTS0043912,49
RTS0043913,27
RTS0043914,22
RTS0043915,19
RTS0043916,32
RTS0043917,33
RTS0043918,25
RTS0043919,25
RTS0043920,63
RTS0043921,46
RTS0043922,39
RTS0043923,45
RTS0043924,53
RTS0043925,54
RTS0043926,36
RTS0043927,26
RTS0043928,23
RTS0043929,21
RTS0043930,23
RTS0043931,58
RTS0043932,71
RTS0043933,73
RTS0043934,55
RTS0043935,46
RTS0043936,16
RTS0043937,13
RTS0043938,20
RTS0043939,19
RTS0043940,23
RTS0043941,15
RTS0043942,32
RTS0043943,23
RTS0043944,19
RTS0043945,16
RTS0043946,19
RTS0043947,19
RTS0043948,24
RTS0043949,20
RTS0043950,25
RTS0043951,32
RTS0043952,38
RTS0043953,25
RTS0043954,14
RTS0043955,25
RTS0043956,39
RTS0043957,44
RTS0043958,65
RTS0043959,47
RTS0043960,46
RTS0043961,51
RTS0043962,46
RTS0043963,31
RTS0043964,26
RTS0043965,43
RTS0043966,87
RTS0043967,52
RTS0043968,68
RTS0043969,55
RTS0043970,92
RTS0043971,84
RTS0043972,74
RTS0043973,79
RTS0043974,73
RTS0043975,69
RTS0043976,76
RTS0043977,65
RTS0043978,100
RTS0043979,102
RTS0043980,102
RTS0043981,93
RTS0043982,109
RTS0043983,117
RTS0043984,23
RTS0043985,129
RTS0043986,24
RTS0043987,80
RTS0043988,52
RTS0043989,44
RTS0043990,51
RTS0043991,15
RTS0043992,24
RTS0043993,11
RTS0043994,25
RTS0043996,15
RTS0043997,17
RTS0043998,18
RTS0043999,13
RTS0044000,15
RTS0044001,32
RTS0044002,40
RTS0044003,66
RTS0044004,42
RTS0044005,50
RTS0044006,46
RTS0044007,40
RTS0044008,48
RTS0044009,52
RTS0044010,43
RTS0044011,72
RTS0044012,103
RTS0044013,79
RTS0044014,72
RTS0044015,86
RTS0044016,27
RTS0044017,21
RTS0044018,23
RTS0044019,15
RTS0044020,36
RTS0044021,16
RTS0044022,31
RTS0044023,19
RTS0044024,18
RTS0044025,35
RTS0044026,22
RTS0044027,34
RTS0044028,34
RTS0044029,40
RTS0044030,36
RTS0044031,36
RTS0044032,46
RTS0044033,26
RTS0044034,47
RTS0044035,45
RTS0044036,184
RTS0044037,158
RTS0044038,201
RTS0044039,95
RTS0044040,153
RTS0044041,67
RTS0044042,75
RTS0044043,83
RTS0044044,76
RTS0044045,65
RTS0044046,37
RTS0044047,32
RTS0044048,28
RTS0044049,28
RTS0044050,39
RTS0044051,26
RTS0044052,22
RTS0044053,30
RTS0044054,27
RTS0044055,16
RTS0044056,36
RTS0044057,24
RTS0044058,23
RTS0044059,32
RTS0044060,25
RTS0044061,37
RTS0044062,19
RTS0044063,31
RTS0044064,28
RTS0044065,27
RTS0044067,45
RTS0044068,38
RTS0044069,41
RTS0044070,34
RTS0044071,30
RTS0044072,26
RTS0044073,18
RTS0044074,33
RTS0044075,23
RTS0044076,25
RTS0044077,17
RTS0044078,18
RTS0044079,20
RTS0044080,19
RTS0044081,25
RTS0044082,36
RTS0044083,23
RTS0044084,35
RTS0044085,33
RTS0044086,22
RTS0044087,26
RTS0044088,26
RTS0044089,32
RTS0044090,28
RTS0044091,28
RTS0044092,38
RTS0044093,19
RTS0044094,19
RTS0044095,26
RTS0044096,32
RTS0044097,36
RTS0044098,19
RTS0044099,26
RTS0044100,25
RTS0044101,65
RTS0044102,51
RTS0044103,49
RTS0044104,50
RTS0044105,65
RTS0044106,72
RTS0044107,60
RTS0044108,52
RTS0044109,72
RTS0044110,97
RTS0044111,37
RTS0044112,39
RTS0044113,72
RTS0044114,35
RTS0044115,58
RTS0044116,26
RTS0044117,41
RTS0044118,35
RTS0044119,47
RTS0044120,36
RTS0044121,24
RTS0044122,25
RTS0044123,22
RTS0044124,29
RTS0044125,21
RTS0044126,16
RTS0044127,30
RTS0044128,25
RTS0044129,30
RTS0044130,16
RTS0044131,50
RTS0044132,42
RTS0044133,32
RTS0044134,41
RTS0044135,40
RTS0044136,23
RTS0044137,20
RTS0044138,26
RTS0044139,25
RTS0044140,34
RTS0044141,37
RTS0044142,36
RTS0044143,41
RTS0044144,32
RTS0044145,20
RTS0044146,44
RTS0044147,35
RTS0044148,44
RTS0044149,29
RTS0044150,32
RTS0044151,45
RTS0044152,36
RTS0044153,47
RTS0044154,30
RTS0044155,57
RTS0044156,126
RTS0044157,131
RTS0044158,263
RTS0044159,158
RTS0044160,163
RTS0044161,36
RTS0044162,49
RTS0044163,53
RTS0044164,49
RTS0044165,33
RTS0044166,44
RTS0044167,43
RTS0044168,47
RTS0044169,72
RTS0044170,57
RTS0044171,60
RTS0044172,58
RTS0044173,39
RTS0044174,30
RTS0044175,51
RTS0044176,36
RTS0044177,52
RTS0044178,40
RTS0044180,28
RTS0044181,40
RTS0044182,45
RTS0044183,26
RTS0044184,47
RTS0044185,43
RTS0044186,38
RTS0044187,31
RTS0044188,19
RTS0044189,20
RTS0044190,35
RTS0044191,36
RTS0044192,65
RTS0044193,41
RTS0044194,41
RTS0044195,46
RTS0044196,82
RTS0044197,55
RTS0044198,78
RTS0044199,70
RTS0044200,46
RTS0044206,30
RTS0044207,37
RTS0044208,24
RTS0044209,18
RTS0044210,23
RTS0044211,39
RTS0044212,26
RTS0044213,32
RTS0044214,43
RTS0044215,45
RTS0044216,41
RTS0044217,29
RTS0044218,41
RTS0044219,26
RTS0044220,31
RTS0044221,14
RTS0044222,26
RTS0044223,17
RTS0044224,29
RTS0044225,20
RTS0044226,31
RTS0044227,32
RTS0044228,22
RTS0044229,27
RTS0044230,30
RTS0044231,26
RTS0044232,21
RTS0044233,25
RTS0044234,19
RTS0044235,26
RTS0044236,38
RTS0044237,32
RTS0044238,38
RTS0044239,30
RTS0044240,37
RTS0044241,28
RTS0044242,33
RTS0044243,38
RTS0044244,41
RTS0044245,25
RTS0044246,33
RTS0044247,46
RTS0044248,38
RTS0044249,29
RTS0044250,24
RTS0044251,89
RTS0044252,96
RTS0044253,73
RTS0044254,60
RTS0044255,81
RTS0044256,41
RTS0044257,50
RTS0044258,45
RTS0044259,31
RTS0044260,54
RTS0044261,110
RTS0044262,72
RTS0044263,77
RTS0044264,55
RTS0044265,56
RTS0044266,31
RTS0044267,29
RTS0044268,36
RTS0044269,27
RTS0044270,34
RTS0044271,34
RTS0044272,54
RTS0044273,54
RTS0044274,47
RTS0044275,52
RTS0044276,25
RTS0044277,21
RTS0044278,15
RTS0044279,26
RTS0044280,27
RTS0044281,49
RTS0044282,26
RTS0044283,50
RTS0044284,49
RTS0044285,31
RTS0044286,21
RTS0044287,30
RTS0044288,24
RTS0044289,19
RTS0044290,29
RTS0044291,37
RTS0044292,28
RTS0044293,24
RTS0044294,38
RTS0044295,35
RTS0044296,35
RTS0044297,56
RTS0044298,47
RTS0044299,69
RTS0044300,46
RTS0044301,51
RTS0044302,45
RTS0044303,47
RTS0044304,54
RTS0044305,29
RTS0044306,82
RTS0044307,63
RTS0044308,121
RTS0044309,127
RTS0044310,86
RTS0044311,25
RTS0044312,31
RTS0044313,27
RTS0044314,30
RTS0044315,24
RTS0044316,48
RTS0044317,44
RTS0044318,44
RTS0044319,23
RTS0044320,11
RTS0044321,28
RTS0044322,27
RTS0044323,26
RTS0044324,22
RTS0044325,24
RTS0044326,37
RTS0044327,43
RTS0044328,29
RTS0044329,44
RTS0044330,26
RTS0044331,319
RTS0044332,257
RTS0044333,384
RTS0044334,354
RTS0044335,286
RTS0044336,20
RTS0044337,10
RTS0044338,23
RTS0044339,22
RTS0044340,18
RTS0044341,27
RTS0044342,24
RTS0044343,15
RTS0044344,19
RTS0044345,29
RTS0044346,212
RTS0044347,275
RTS0044348,255
RTS0044349,269
RTS0044350,257
RTS0044351,105
RTS0044352,80
RTS0044353,169
RTS0044354,108
RTS0044355,182
RTS0044356,16
RTS0044357,35
RTS0044358,20
RTS0044359,49
RTS0044360,29
RTS0044361,49
RTS0044362,69
RTS0044363,42
RTS0044364,48
RTS0044365,32
RTS0044366,134
RTS0044367,102
RTS0044368,153
RTS0044369,127
RTS0044370,114
RTS0044371,10
RTS0044372,19
RTS0044373,26
RTS0044374,20
RTS0044375,25
RTS0044376,50
RTS0044377,109
RTS0044378,87
RTS0044379,139
RTS0044380,97
RTS0044381,35
RTS0044382,25
RTS0044383,24
RTS0044384,34
RTS0044385,23
RTS0044386,36
RTS0044387,37
RTS0044388,46
RTS0044389,34
RTS0044390,39
RTS0044391,120
RTS0044392,161
RTS0044393,129
RTS0044394,98
RTS0044395,112
RTS0044396,26
RTS0044397,25
RTS0044399,26
RTS0044400,22
RTS0044401,19
RTS0044402,34
RTS0044403,36
RTS0044404,29
RTS0044405,28
RTS0044406,37
RTS0044407,21
RTS0044408,29
RTS0044409,36
RTS0044410,24
RTS0044411,18
RTS0044412,32
RTS0044413,36
RTS0044414,32
RTS0044415,43
RTS0044416,103
RTS0044417,95
RTS0044418,74
RTS0044419,53
RTS0044420,104
RTS0044421,21
RTS0044422,15
RTS0044423,18
RTS0044424,24
RTS0044425,25
RTS0044426,26
RTS0044427,13
RTS0044428,20
RTS0044429,24
RTS0044430,25
RTS0044431,55
RTS0044432,54
RTS0044433,42
RTS0044434,48
RTS0044435,42
RTS0044436,50
RTS0044437,45
RTS0044438,33
RTS0044439,52
RTS0044440,51
RTS0044441,60
RTS0044442,55
RTS0044443,107
RTS0044444,66
RTS0044445,60
RTS0044446,37
RTS0044447,38
RTS0044448,28
RTS0044449,32
RTS0044450,24
RTS0044451,25
RTS0044452,30
RTS0044453,21
RTS0044454,41
RTS0044455,23
RTS0044456,23
RTS0044457,26
RTS0044458,28
RTS0044459,24
RTS0044460,24
RTS0044461,41
RTS0044462,39
RTS0044463,29
RTS0044464,34
RTS0044465,43
RTS0044466,31
RTS0044467,34
RTS0044468,37
RTS0044469,31
RTS0044470,27
RTS0044471,40
RTS0044472,33
RTS0044473,33
RTS0044474,37
RTS0044475,40
RTS0044476,72
RTS0044477,62
RTS0044478,42
RTS0044479,48
RTS0044480,70
RTS0044481,48
RTS0044482,50
RTS0044483,38
RTS0044484,32
RTS0044485,35
RTS0044486,37
RTS0044487,30
RTS0044488,31
RTS0044489,41
RTS0044490,30
RTS0044491,30
RTS0044492,31
RTS0044493,45
RTS0044494,41
RTS0044495,36
RTS0044496,93
RTS0044497,96
RTS0044498,86
RTS0044499,130
RTS0044500,113
RTS0044501,40
RTS0044502,36
RTS0044503,41
RTS0044504,48
RTS0044505,31
RTS0044506,64
RTS0044507,37
RTS0044508,56
RTS0044509,59
RTS0044510,46
RTS0044511,19
RTS0044512,34
RTS0044513,19
RTS0044514,24
RTS0044515,39
RTS0044516,51
RTS0044517,61
RTS0044518,40
RTS0044519,41
RTS0044520,47
RTS0044521,59
RTS0044522,55
RTS0044523,45
RTS0044524,22
RTS0044525,46
RTS0044526,45
RTS0044527,60
RTS0044528,54
RTS0044529,64
RTS0044530,44
RTS0044531,40
RTS0044532,47
RTS0044533,44
RTS0044534,40
RTS0044535,56
RTS0044536,30
RTS0044537,26
RTS0044538,29
RTS0044539,32
RTS0044540,18
RTS0044541,33
RTS0044542,29
RTS0044543,46
RTS0044544,32
RTS0044545,35
RTS0044546,78
RTS0044547,61
RTS0044548,63
RTS0044549,79
RTS0044550,102
RTS0044551,49
RTS0044552,47
RTS0044553,37
RTS0044554,35
RTS0044555,51
RTS0044556,18
RTS0044557,18
RTS0044558,24
RTS0044559,25
RTS0044560,36
RTS0044561,30
RTS0044562,18
RTS0044563,51
RTS0044564,36
RTS0044565,58
RTS0044566,19
RTS0044567,27
RTS0044568,24
RTS0044569,24
RTS0044570,31
RTS0044571,28
RTS0044572,28
RTS0044573,17
RTS0044574,33
RTS0044575,31
RTS0044576,30
RTS0044577,21
RTS0044578,34
RTS0044579,33
RTS0044580,17
RTS0044581,27
RTS0044582,38
RTS0044583,34
RTS0044584,50
RTS0044585,18
RTS0044586,27
RTS0044587,19
RTS0044588,15
RTS0044589,18
RTS0044590,23
RTS0044591,48
RTS0044592,33
RTS0044593,27
RTS0044594,31
RTS0044595,21
RTS0044596,34
RTS0044597,47
RTS0044598,56
RTS0044599,49
RTS0044600,43
RTS0044601,40
RTS0044602,50
RTS0044603,32
RTS0044604,50
RTS0044605,41
RTS0044606,18
RTS0044607,23
RTS0044608,23
RTS0044609,19
RTS0044610,30
RTS0044611,32
RTS0044612,35
RTS0044613,22
RTS0044614,30
RTS0044615,25
RTS0044616,21
RTS0044617,22
RTS0044618,23
RTS0044619,13
RTS0044620,24
RTS0044621,54
RTS0044622,65
RTS0044623,77
RTS0044624,72
RTS0044625,53
RTS0044626,22
RTS0044627,20
RTS0044628,22
RTS0044629,23
RTS0044630,23
RTS0044631,20
RTS0044632,33
RTS0044633,25
RTS0044634,29
RTS0044635,18
RTS0044636,25
RTS0044637,34
RTS0044638,27
RTS0044639,28
RTS0044640,21
RTS0044641,41
RTS0044642,36
RTS0044643,34
RTS0044644,60
RTS0044645,44
RTS0044646,22
RTS0044647,16
RTS0044648,25
RTS0044649,17
RTS0044650,16
RTS0044651,36
RTS0044652,44
RTS0044653,35
RTS0044654,50
RTS0044655,43
RTS0044656,59
RTS0044657,45
RTS0044658,108
RTS0044659,68
RTS0044660,69
RTS0044661,89
RTS0044662,66
RTS0044663,45
RTS0044664,103
RTS0044665,56
RTS0044666,30
RTS0044667,34
RTS0044668,49
RTS0044669,48
RTS0044670,56
RTS0044671,43
RTS0044672,50
RTS0044673,44
RTS0044674,62
RTS0044675,61
RTS0044676,66
RTS0044677,59
RTS0044678,63
RTS0044679,60
RTS0044680,68
RTS0044681,18
RTS0044682,22
RTS0044683,13
RTS0044684,24
RTS0044685,19
RTS0044686,58
RTS0044687,70
RTS0044688,74
RTS0044689,83
RTS0044690,78
RTS0044691,52
RTS0044692,73
RTS0044693,59
RTS0044694,73
RTS0044695,61
RTS0044696,53
RTS0044697,52
RTS0044698,55
RTS0044699,40
RTS0044700,53
RTS0044701,81
RTS0044702,60
RTS0044703,53
RTS0044704,59
RTS0044705,44
RTS0044706,14
RTS0044707,24
RTS0044708,22
RTS0044709,29
RTS0044710,34
RTS0044711,46
RTS0044712,46
RTS0044714,55
RTS0044715,30
RTS0044716,115
RTS0044717,73
RTS0044718,113
RTS0044719,66
RTS0044720,139
RTS0044721,51
RTS0044722,30
RTS0044723,40
RTS0044724,24
RTS0044725,46
RTS0044726,52
RTS0044727,54
RTS0044728,48
RTS0044729,51
RTS0044730,74
RTS0044731,40
RTS0044732,31
RTS0044733,31
RTS0044734,34
RTS0044735,36
RTS0044736,57
RTS0044737,56
RTS0044738,53
RTS0044739,46
RTS0044740,24
RTS0044741,36
RTS0044742,16
RTS0044743,26
RTS0044744,31
RTS0044745,24
RTS0044746,21
RTS0044747,25
RTS0044748,17
RTS0044749,20
RTS0044750,21
RTS0044751,56
RTS0044752,50
RTS0044753,49
RTS0044754,36
RTS0044755,46
RTS0044756,32
RTS0044757,27
RTS0044758,27
RTS0044759,36
RTS0044760,32
RTS0044761,37
RTS0044762,44
RTS0044763,40
RTS0044764,28
RTS0044765,21
RTS0044766,30
RTS0044767,35
RTS0044768,43
RTS0044769,23
RTS0044770,30
RTS0044771,20
RTS0044772,20
RTS0044773,33
RTS0044774,25
RTS0044775,38
RTS0044776,48
RTS0044777,51
RTS0044778,46
RTS0044779,47
RTS0044780,47
RTS0044781,111
RTS0044782,152
RTS0044783,127
RTS0044784,136
RTS0044785,111
RTS0044786,91
RTS0044787,85
RTS0044788,83
RTS0044789,102
RTS0044790,35
RTS0044791,311
RTS0044792,248
RTS0044793,48
RTS0044794,43
RTS0044795,40
RTS0044796,48
RTS0044797,52
RTS0044798,41
RTS0044799,53
RTS0044800,26
RTS0044801,45
RTS0044802,44
RTS0044803,53
RTS0044804,39
RTS0044805,31
RTS0044806,39
RTS0044807,37
RTS0044808,30
RTS0044809,36
RTS0044810,39
RTS0044811,64
RTS0044812,53
RTS0044813,101
RTS0044814,91
RTS0044815,82
RTS0044816,36
RTS0044817,34
RTS0044818,41
RTS0044819,34
RTS0044820,38
RTS0044821,45
RTS0044822,54
RTS0044823,45
RTS0044824,46
RTS0044825,53
RTS0044826,26
RTS0044827,42
RTS0044828,29
RTS0044829,42
RTS0044830,35
RTS0044831,34
RTS0044832,28
RTS0044833,27
RTS0044834,36
RTS0044835,25
RTS0044836,34
RTS0044837,37
RTS0044838,49
RTS0044839,29
RTS0044840,32
RTS0044841,29
RTS0044842,19
RTS0044843,32
RTS0044844,21
RTS0044845,29
RTS0044846,32
RTS0044847,20
RTS0044848,33
RTS0044849,40
RTS0044850,21
RTS0044851,33
RTS0044852,30
RTS0044853,45
RTS0044854,38
RTS0044855,44
RTS0044856,18
RTS0044857,22
RTS0044858,18
RTS0044859,21
RTS0044860,15
RTS0044861,51
RTS0044862,29
RTS0044863,40
RTS0044864,34
RTS0044865,40
RTS0044866,50
RTS0044867,60
RTS0044868,53
RTS0044869,63
RTS0044870,55
RTS0044871,51
RTS0044872,54
RTS0044873,51
RTS0044874,49
RTS0044875,67
RTS0044876,56
RTS0044877,137
RTS0044878,80
RTS0044879,88
RTS0044880,130
RTS0044881,17
RTS0044882,37
RTS0044883,32
RTS0044884,33
RTS0044885,21
RTS0044886,32
RTS0044887,24
RTS0044888,44
RTS0044889,29
RTS0044890,24
RTS0044891,56
RTS0044892,66
RTS0044893,51
RTS0044894,57
RTS0044895,46
RTS0044896,129
RTS0044897,96
RTS0044898,97
RTS0044899,111
RTS0044900,88
RTS0044901,40
RTS0044902,41
RTS0044903,58
RTS0044904,32
RTS0044905,49
RTS0044906,166
RTS0044907,147
RTS0044908,135
RTS0044909,170
RTS0044910,120
RTS0044911,24
RTS0044912,30
RTS0044913,27
RTS0044914,27
RTS0044915,18
RTS0044916,29
RTS0044917,36
RTS0044918,36
RTS0044919,20
RTS0044920,37
RTS0044921,95
RTS0044922,96
RTS0044923,83
RTS0044924,79
RTS0044925,67
RTS0044926,35
RTS0044927,32
RTS0044928,43
RTS0044929,30
RTS0044930,37
RTS0044931,19
RTS0044932,36
RTS0044933,20
RTS0044934,22
RTS0044935,37
RTS0044936,39
RTS0044937,48
RTS0044938,45
RTS0044939,47
RTS0044940,46
RTS0044941,36
RTS0044942,26
RTS0044943,21
RTS0044944,21
RTS0044945,25
RTS0044946,43
RTS0044947,32
RTS0044948,35
RTS0044949,53
RTS0044950,30
RTS0044951,23
RTS0044952,27
RTS0044953,30
RTS0044954,26
RTS0044955,14
RTS0044956,78
RTS0044957,55
RTS0044958,52
RTS0044959,48
RTS0044960,64
RTS0044961,32
RTS0044962,33
RTS0044963,22
RTS0044964,31
RTS0044965,26
RTS0044966,14
RTS0044967,45
RTS0044968,61
RTS0044969,29
RTS0044970,39
RTS0044971,24
RTS0044972,29
RTS0044973,16
RTS0044974,25
RTS0044975,25
RTS0044976,37
RTS0044977,24
RTS0044978,37
RTS0044979,28
RTS0044980,17
RTS0044981,37
RTS0044982,30
RTS0044983,29
RTS0044984,35
RTS0044985,46
RTS0044986,20
RTS0044987,27
RTS0044988,32
RTS0044989,26
RTS0044990,30
RTS0044991,23
RTS0044992,25
RTS0044993,11
RTS0044994,19
RTS0044995,33
RTS0044996,26
RTS0044997,25
RTS0044998,30
RTS0044999,23
RTS0045000,31
RTS0045001,33
RTS0045002,29
RTS0045003,23
RTS0045004,27
RTS0045005,39
RTS0045006,55
RTS0045007,73
RTS0045008,96
RTS0045009,49
RTS0045010,59
RTS0045011,63
RTS0045012,35
RTS0045013,27
RTS0045014,49
RTS0045015,36
RTS0045016,28
RTS0045017,26
RTS0045018,28
RTS0045019,24
RTS0045020,29
RTS0045021,127
RTS0045022,143
RTS0045023,121
RTS0045024,104
RTS0045025,154
RTS0045026,61
RTS0045027,48
RTS0045028,53
RTS0045029,50
RTS0045030,51
RTS0045031,21
RTS0045032,22
RTS0045033,37
RTS0045034,34
RTS0045035,32
RTS0045036,40
RTS0045038,37
RTS0045039,40
RTS0045040,29
RTS0045041,46
RTS0045042,45
RTS0045043,46
RTS0045044,57
RTS0045045,71
RTS0045046,19
RTS0045047,22
RTS0045048,24
RTS0045049,28
RTS0045050,27
RTS0045051,21
RTS0045052,28
RTS0045053,25
RTS0045054,18
RTS0045055,22
RTS0045056,63
RTS0045057,62
RTS0045058,18
RTS0045059,39
RTS0045060,69
RTS0045061,25
RTS0045063,22
RTS0045064,18
RTS0045065,23
RTS0045066,70
RTS0045067,124
RTS0045068,141
RTS0045069,87
RTS0045070,128
RTS0045071,70
RTS0045072,59
RTS0045073,59
RTS0045074,54
RTS0045075,50
RTS0045076,23
RTS0045077,18
RTS0045078,25
RTS0045079,17
RTS0045080,23
RTS0045081,60
RTS0045082,74
RTS0045083,114
RTS0045084,116
RTS0045085,67
RTS0045086,18
RTS0045087,23
RTS0045088,14
RTS0045089,16
RTS0045090,29
RTS0045091,23
RTS0045092,26
RTS0045093,32
RTS0045094,26
RTS0045095,36
RTS0045096,33
RTS0045097,19
RTS0045098,23
RTS0045099,20
RTS0045100,24
RTS0045101,32
RTS0045102,27
RTS0045103,22
RTS0045104,20
RTS0045105,27
RTS0045106,23
RTS0045107,23
RTS0045108,21
RTS0045109,26
RTS0045110,23
RTS0045111,34
RTS0045112,38
RTS0045113,55
RTS0045114,28
RTS0045115,40
RTS0045116,21
RTS0045117,23
RTS0045118,26
RTS0045119,19
RTS0045120,29
RTS0045121,17
RTS0045122,15
RTS0045123,32
RTS0045124,25
RTS0045125,24
RTS0045126,35
RTS0045127,44
RTS0045128,49
RTS0045129,46
RTS0045130,43
RTS0045131,51
RTS0045132,39
RTS0045133,37
RTS0045134,58
RTS0045135,44
RTS0045136,41
RTS0045137,39
RTS0045138,38
RTS0045139,48
RTS0045140,30
RTS0045141,22
RTS0045142,28
RTS0045143,28
RTS0045144,31
RTS0045145,19
RTS0045146,23
RTS0045147,17
RTS0045148,20
RTS0045149,23
RTS0045150,17
RTS0045151,36
RTS0045152,41
RTS0045153,37
RTS0045154,27
RTS0045155,33
RTS0045156,25
RTS0045157,38
RTS0045158,26
RTS0045159,54
RTS0045160,46
RTS0045161,30
RTS0045162,48
RTS0045163,55
RTS0045164,37
RTS0045165,59
RTS0045166,28
RTS0045167,36
RTS0045168,43
RTS0045169,36
RTS0045170,37
RTS0045171,88
RTS0045172,75
RTS0045173,84
RTS0045174,66
RTS0045175,66
RTS0045176,22
RTS0045177,29
RTS0045178,12
RTS0045179,24
RTS0045180,27
RTS0045181,36
RTS0045182,57
RTS0045183,28
RTS0045184,30
RTS0045185,35
RTS0045186,41
RTS0045187,50
RTS0045188,39
RTS0045189,38
RTS0045190,55
RTS0045191,29
RTS0045192,32
RTS0045193,15
RTS0045194,36
RTS0045195,23
RTS0045196,28
RTS0045197,11
RTS0045198,24
RTS0045199,27
RTS0045200,26
RTS0045201,40
RTS0045202,34
RTS0045203,37
RTS0045204,38
RTS0045205,42
RTS0045206,27
RTS0045207,32
RTS0045208,33
RTS0045209,21
RTS0045210,17
RTS0045211,28
RTS0045212,34
RTS0045213,24
RTS0045214,23
RTS0045215,25
RTS0045216,64
RTS0045217,63
RTS0045218,78
RTS0045219,56
RTS0045220,38
RTS0045221,47
RTS0045222,28
RTS0045223,33
RTS0045224,22
RTS0045225,36
RTS0045226,295
RTS0045227,190
RTS0045228,327
RTS0045229,207
RTS0045230,213
RTS0045231,63
RTS0045232,76
RTS0045233,60
RTS0045234,70
RTS0045235,62
RTS0045236,110
RTS0045237,80
RTS0045238,75
RTS0045239,76
RTS0045240,103
RTS0045241,69
RTS0045242,63
RTS0045243,57
RTS0045244,60
RTS0045245,38
RTS0045246,34
RTS0045247,44
RTS0045248,28
RTS0045249,28
RTS0045250,36
RTS0045251,44
RTS0045252,29
RTS0045253,52
RTS0045254,37
RTS0045255,32
RTS0045256,33
RTS0045257,37
RTS0045258,31
RTS0045259,37
RTS0045260,29
RTS0045261,46
RTS0045262,75
RTS0045263,58
RTS0045264,51
RTS0045265,75
RTS0045266,39
RTS0045267,52
RTS0045268,81
RTS0045269,51
RTS0045270,59
RTS0045271,26
RTS0045272,21
RTS0045273,29
RTS0045274,29
RTS0045275,37
RTS0045276,31
RTS0045277,41
RTS0045278,47
RTS0045279,24
RTS0045280,31
RTS0045281,19
RTS0045282,31
RTS0045283,20
RTS0045284,28
RTS0045285,30
RTS0045286,36
RTS0045287,27
RTS0045288,36
RTS0045289,36
RTS0045290,23
RTS0045291,23
RTS0045292,44
RTS0045293,33
RTS0045294,31
RTS0045295,17
RTS0045296,20
RTS0045297,23
RTS0045298,23
RTS0045299,22
RTS0045300,16
RTS0045301,82
RTS0045302,49
RTS0045303,80
RTS0045304,64
RTS0045305,78
RTS0045306,16
RTS0045307,29
RTS0045308,28
RTS0045309,31
RTS0045310,39
RTS0045311,15
RTS0045312,17
RTS0045313,21
RTS0045314,16
RTS0045315,21
RTS0045316,34
RTS0045317,28
RTS0045318,26
RTS0045319,19
RTS0045320,36
RTS0045321,22
RTS0045322,33
RTS0045323,29
RTS0045324,35
RTS0045325,29
RTS0045326,20
RTS0045327,40
RTS0045328,32
RTS0045329,24
RTS0045330,23
RTS0045331,23
RTS0045332,21
RTS0045333,23
RTS0045334,23
RTS0045335,24
RTS0045336,29
RTS0045337,29
RTS0045338,30
RTS0045339,28
RTS0045340,22
RTS0045341,16
RTS0045342,29
RTS0045343,19
RTS0045344,20
RTS0045345,19
RTS0045346,14
RTS0045347,26
RTS0045348,27
RTS0045349,29
RTS0045350,25
RTS0045351,14
RTS0045352,23
RTS0045353,23
RTS0045354,31
RTS0045355,15
RTS0045356,28
RTS0045357,23
RTS0045358,22
RTS0045359,19
RTS0045360,22
RTS0045361,50
RTS0045362,37
RTS0045363,16
RTS0045364,37
RTS0045365,43
RTS0045366,34
RTS0045367,19
RTS0045368,27
RTS0045369,26
RTS0045370,28
RTS0045371,52
RTS0045372,51
RTS0045373,49
RTS0045374,74
RTS0045375,72
RTS0045376,43
RTS0045377,34
RTS0045378,33
RTS0045379,56
RTS0045380,38
RTS0045381,34
RTS0045382,27
RTS0045383,27
RTS0045384,21
RTS0045385,21
RTS0045386,33
RTS0045387,33
RTS0045388,30
RTS0045389,23
RTS0045390,27
RTS0045391,15
RTS0045392,29
RTS0045393,17
RTS0045394,20
RTS0045395,19
RTS0045396,27
RTS0045397,42
RTS0045398,46
RTS0045399,41
RTS0045400,30
RTS0045401,37
RTS0045402,40
RTS0045403,44
RTS0045404,49
RTS0045405,43
RTS0045406,62
RTS0045407,94
RTS0045408,51
RTS0045409,73
RTS0045410,74
RTS0045411,101
RTS0045412,115
RTS0045413,103
RTS0045414,98
RTS0045415,82
RTS0045416,19
RTS0045417,16
RTS0045418,26
RTS0045419,18
RTS0045420,16
RTS0045421,3025
RTS0045422,2639
RTS0045423,2286
RTS0045424,3013
RTS0045425,2187
RTS0045426,41
RTS0045427,30
RTS0045428,33
RTS0045429,36
RTS0045430,30
RTS0045431,37
RTS0045432,43
RTS0045433,33
RTS0045434,39
RTS0045435,27
RTS0045436,102
RTS0045437,94
RTS0045438,114
RTS0045439,100
RTS0045440,101
RTS0045441,130
RTS0045442,139
RTS0045443,94
RTS0045444,130
RTS0045445,83
RTS0045446,222
RTS0045447,273
RTS0045448,232
RTS0045449,240
RTS0045450,128
RTS0045451,152
RTS0045452,105
RTS0045453,120
RTS0045454,125
RTS0045455,140
RTS0045456,27
RTS0045457,24
RTS0045458,27
RTS0045459,20
RTS0045460,26
RTS0045461,37
RTS0045462,46
RTS0045463,27
RTS0045464,27
RTS0045465,29
RTS0045466,74
RTS0045467,83
RTS0045468,48
RTS0045469,96
RTS0045470,71
RTS0045471,43
RTS0045472,43
RTS0045473,24
RTS0045474,55
RTS0045475,51
RTS0045476,100
RTS0045477,111
RTS0045478,104
RTS0045479,123
RTS0045480,115
RTS0045481,49
RTS0045482,46
RTS0045483,37
RTS0045484,69
RTS0045485,70
RTS0045486,18
RTS0045487,32
RTS0045488,24
RTS0045489,23
RTS0045490,20
RTS0045491,178
RTS0045492,218
RTS0045493,158
RTS0045494,73
RTS0045495,108
RTS0045496,50
RTS0045497,69
RTS0045498,132
RTS0045499,152
RTS0045500,113
RTS0045501,195
RTS0045502,215
RTS0045503,185
RTS0045504,142
RTS0045505,158
RTS0045506,3394
RTS0045507,3418
RTS0045508,2773
RTS0045509,3225
RTS0045510,2705
RTS0045511,47
RTS0045512,35
RTS0045513,21
RTS0045514,39
RTS0045515,28
RTS0045516,41
RTS0045517,40
RTS0045518,55
RTS0045519,53
RTS0045520,55
RTS0045521,48
RTS0045522,49
RTS0045523,42
RTS0045524,37
RTS0045525,37
RTS0045526,125
RTS0045527,98
RTS0045528,116
RTS0045529,130
RTS0045530,119
RTS0045531,37
RTS0045532,21
RTS0045533,32
RTS0045534,21
RTS0045535,18
RTS0045536,203
RTS0045537,192
RTS0045538,145
RTS0045539,151
RTS0045540,162
RTS0045541,67
RTS0045542,59
RTS0045543,75
RTS0045544,48
RTS0045545,78
RTS0045546,100
RTS0045547,87
RTS0045548,76
RTS0045549,62
RTS0045550,48
RTS0045551,33
RTS0045552,25
RTS0045553,28
RTS0045554,45
RTS0045555,23
RTS0045556,216
RTS0045557,133
RTS0045558,158
RTS0045559,152
RTS0045560,105
RTS0045561,30
RTS0045562,36
RTS0045563,25
RTS0045564,41
RTS0045565,26
RTS0045566,26
RTS0045567,29
RTS0045568,33
RTS0045569,42
RTS0045570,36
RTS0045571,19
RTS0045572,21
RTS0045573,21
RTS0045574,17
RTS0045575,20
RTS0045576,54
RTS0045577,40
RTS0045578,37
RTS0045579,53
RTS0045580,46
RTS0045581,40
RTS0045582,36
RTS0045583,62
RTS0045584,58
RTS0045585,42
RTS0045586,61
RTS0045587,99
RTS0045588,100
RTS0045589,80
RTS0045590,69
RTS0045592,465
RTS0045593,545
RTS0045594,469
RTS0045595,523
RTS0045596,198
RTS0045597,245
RTS0045598,269
RTS0045599,254
RTS0045600,188
RTS0045601,36
RTS0045602,30
RTS0045603,17
RTS0045604,35
RTS0045606,56
RTS0045607,37
RTS0045608,38
RTS0045609,43
RTS0045610,55
RTS0045611,19
RTS0045612,34
RTS0045613,31
RTS0045614,32
RTS0045615,33
RTS0045616,19
RTS0045617,29
RTS0045618,29
RTS0045619,19
RTS0045620,17
RTS0045621,81
RTS0045622,112
RTS0045623,89
RTS0045624,64
RTS0045625,105
RTS0045626,9
RTS0045627,23
RTS0045628,25
RTS0045629,23
RTS0045630,23
RTS0045631,23
RTS0045632,30
RTS0045633,28
RTS0045634,13
RTS0045635,22
RTS0045636,75
RTS0045637,36
RTS0045638,47
RTS0045639,71
RTS0045640,39
RTS0045641,18
RTS0045642,19
RTS0045643,22
RTS0045644,13
RTS0045645,20
RTS0045646,25
RTS0045647,32
RTS0045648,24
RTS0045649,32
RTS0045650,30
RTS0045651,52
RTS0045652,72
RTS0045653,86
RTS0045654,73
RTS0045655,71
RTS0045656,66
RTS0045657,65
RTS0045658,76
RTS0045659,55
RTS0045660,80
RTS0045661,187
RTS0045662,116
RTS0045663,138
RTS0045664,173
RTS0045665,191
RTS0045666,18
RTS0045667,25
RTS0045668,30
RTS0045669,25
RTS0045670,22
RTS0045671,24
RTS0045672,34
RTS0045673,23
RTS0045674,27
RTS0045675,32
RTS0045676,313
RTS0045677,352
RTS0045678,389
RTS0045679,308
RTS0045680,394
RTS0045681,30
RTS0045682,26
RTS0045683,29
RTS0045684,30
RTS0045685,33
RTS0045687,41
RTS0045688,33
RTS0045689,32
RTS0045690,30
RTS0045691,20
RTS0045692,23
RTS0045693,31
RTS0045694,26
RTS0045695,31
RTS0045696,80
RTS0045697,64
RTS0045698,97
RTS0045699,74
RTS0045700,98
RTS0045701,42
RTS0045702,31
RTS0045703,26
RTS0045704,36
RTS0045705,22
RTS0045706,22
RTS0045707,34
RTS0045708,21
RTS0045709,21
RTS0045710,27
RTS0045711,25
RTS0045712,23
RTS0045713,24
RTS0045714,32
RTS0045715,19
RTS0045716,187
RTS0045717,118
RTS0045718,104
RTS0045719,104
RTS0045720,122
RTS0045721,114
RTS0045722,131
RTS0045723,135
RTS0045724,86
RTS0045725,82
RTS0045726,63
RTS0045727,79
RTS0045728,66
RTS0045729,68
RTS0045730,54
RTS0045731,106
RTS0045732,102
RTS0045733,85
RTS0045734,132
RTS0045735,81
RTS0045736,465
RTS0045737,685
RTS0045738,804
RTS0045739,772
RTS0045740,561
RTS0045741,238
RTS0045742,193
RTS0045743,215
RTS0045744,252
RTS0045745,239
RTS0045746,244
RTS0045747,258
RTS0045748,254
RTS0045749,165
RTS0045750,140
RTS0045751,118
RTS0045752,92
RTS0045753,134
RTS0045754,135
RTS0045755,120
RTS0045756,126
RTS0045757,145
RTS0045758,150
RTS0045759,158
RTS0045760,137
RTS0045761,31
RTS0045762,25
RTS0045763,36
RTS0045764,25
RTS0045765,26
RTS0045766,45
RTS0045767,25
RTS0045768,37
RTS0045769,33
RTS0045770,31
RTS0045771,41
RTS0045772,36
RTS0045773,37
RTS0045774,31
RTS0045775,27
RTS0045776,28
RTS0045777,23
RTS0045778,34
RTS0045779,29
RTS0045780,28
RTS0045781,178
RTS0045782,183
RTS0045783,214
RTS0045784,190
RTS0045785,194
RTS0045786,42
RTS0045787,67
RTS0045788,66
RTS0045789,46
RTS0045790,48
RTS0045791,21
RTS0045792,22
RTS0045793,25
RTS0045794,24
RTS0045795,24
RTS0045796,25
RTS0045797,27
RTS0045798,21
RTS0045799,24
RTS0045800,25
RTS0045801,23
RTS0045802,26
RTS0045803,38
RTS0045804,24
RTS0045805,25
RTS0045806,158
RTS0045807,106
RTS0045808,100
RTS0045809,119
RTS0045810,82
RTS0045811,76
RTS0045812,90
RTS0045813,53
RTS0045814,90
RTS0045815,76
RTS0045816,48
RTS0045817,71
RTS0045818,49
RTS0045819,52
RTS0045820,44
RTS0045821,171
RTS0045822,149
RTS0045823,132
RTS0045824,181
RTS0045825,128
RTS0045826,115
RTS0045827,124
RTS0045828,64
RTS0045829,106
RTS0045830,80
RTS0045831,56
RTS0045832,42
RTS0045833,44
RTS0045834,42
RTS0045835,47
RTS0045836,339
RTS0045837,337
RTS0045838,250
RTS0045840,209
RTS0045841,269
RTS0045842,246
RTS0045843,156
RTS0045844,135
RTS0045845,199
RTS0045846,941
RTS0045848,362
RTS0045849,1134
RTS0045851,32
RTS0045852,40
RTS0045853,44
RTS0045854,41
RTS0045855,36
RTS0045856,33
RTS0045857,27
RTS0045858,18
RTS0045859,39
RTS0045860,24
RTS0045861,51
RTS0045862,48
RTS0045863,230
RTS0045864,249
RTS0045865,256
RTS0045866,366
RTS0045867,22
RTS0045868,16
RTS0045869,19
RTS0045870,21
RTS0045871,21
RTS0045872,18
RTS0045873,20
RTS0045874,16
RTS0045875,15
RTS0045876,6
RTS0045877,13
RTS0045878,20
RTS0045879,34
RTS0045880,21
RTS0045881,20
RTS0045882,24
RTS0045883,13
RTS0045884,19
RTS0045885,10
RTS0045886,135
RTS0045887,239
RTS0045888,74
RTS0045889,21
RTS0045890,22
RTS0045891,26
RTS0045892,32
RTS0045893,36
RTS0045894,39
RTS0045895,39
RTS0045896,50
RTS0045897,36
RTS0045898,44
RTS0045899,109
RTS0045900,121
RTS0045901,50
RTS0045902,57
RTS0045903,39
RTS0045904,56
RTS0045905,48
RTS0045906,47
RTS0045907,47
RTS0045908,25
RTS0045909,23
RTS0045910,15
RTS0045911,24
RTS0045912,20
RTS0045913,17
RTS0045914,19
RTS0045915,17
RTS0045916,25
RTS0045917,13
RTS0045918,22
RTS0045919,26
RTS0045920,20
RTS0045921,27
RTS0045922,17
RTS0045923,26
RTS0045924,37
RTS0045925,31
RTS0045926,26
RTS0045927,30
RTS0045928,29
RTS0045929,28
RTS0045930,201
RTS0045931,159
RTS0045932,55
RTS0045933,21
RTS0045935,18
RTS0045939,25
RTS0045940,27
RTS0045941,22
RTS0045942,17
RTS0045943,23
RTS0045944,27
RTS0045945,61
RTS0045946,40
RTS0045947,83
RTS0045948,30
RTS0045949,58
RTS0045950,81
RTS0045951,73
RTS0045952,77
RTS0045953,45
RTS0045954,79
RTS0045955,30
RTS0045956,28
RTS0045957,20
RTS0045958,20
RTS0045959,18
RTS0045960,23
RTS0045961,19
RTS0045962,15
RTS0045963,24
RTS0045964,24
RTS0045965,18
RTS0045966,21
RTS0045967,16
RTS0045968,21
RTS0045969,53
RTS0045970,107
RTS0045971,161
RTS0045972,31
RTS0045973,20
RTS0045974,14
RTS0045975,31
RTS0045976,23
RTS0045977,19
RTS0045978,27
RTS0045979,74
RTS0045980,55
RTS0045981,84
RTS0045982,90
RTS0045983,83
RTS0045984,51
RTS0045985,23
RTS0045986,20
RTS0045987,58
RTS0045988,38
RTS0045989,24
RTS0045990,41
RTS0045991,110
RTS0045992,65
RTS0045993,101
RTS0045994,41
RTS0045995,32
RTS0045996,35
RTS0045997,37
RTS0045998,26
RTS0045999,15
RTS0046000,10
RTS0046001,25
RTS0046002,23
RTS0046003,30
RTS0046004,21
RTS0046005,87
RTS0046006,54
RTS0046007,86
RTS0046008,85
RTS0046009,88
RTS0046010,29
RTS0046011,27
RTS0046012,37
RTS0046013,45
RTS0046014,26
RTS0046015,30
RTS0046016,41
RTS0046017,24
RTS0046018,26
RTS0046019,25
RTS0046020,76
RTS0046021,74
RTS0046022,63
RTS0046023,70
RTS0046024,78
RTS0046025,51
RTS0046026,26
RTS0046027,28
RTS0046028,17
RTS0046029,19
RTS0046030,21
RTS0046031,29
RTS0046032,29
RTS0046033,12
RTS0046034,19
RTS0046035,16
RTS0046036,26
RTS0046037,13
RTS0046038,24
RTS0046039,20
RTS0046040,14
RTS0046041,25
RTS0046042,23
RTS0046043,27
RTS0046044,24
RTS0046045,43
RTS0046046,21
RTS0046047,18
RTS0046048,56
RTS0046049,82
RTS0046050,59
RTS0046051,119
RTS0046052,89
RTS0046053,77
RTS0046054,83
RTS0046055,79
RTS0046056,33
RTS0046057,24
RTS0046058,30
RTS0046059,34
RTS0046060,27
RTS0046061,70
RTS0046062,60
RTS0046063,85
RTS0046064,145
RTS0046065,148
RTS0046066,175
RTS0046067,136
RTS0046068,24
RTS0046069,29
RTS0046070,23
RTS0046071,18
RTS0046072,28
RTS0046073,27
RTS0046074,31
RTS0046075,23
RTS0046076,29
RTS0046077,38
RTS0046078,29
RTS0046079,32
RTS0046080,22
RTS0046081,21
RTS0046082,113
RTS0046083,60
RTS0046084,124
RTS0046085,42
RTS0046086,46
RTS0046087,21
RTS0046088,33
RTS0046089,14
RTS0046090,27
RTS0046091,27
RTS0046092,42
RTS0046093,23
RTS0046094,21
RTS0046095,29
RTS0046096,24
RTS0046097,22
RTS0046098,24
RTS0046099,26
RTS0046100,23
RTS0046101,22
RTS0046102,20
RTS0046103,26
RTS0046104,37
RTS0046105,28
RTS0046106,21
RTS0046107,26
RTS0046108,17
RTS0046109,21
RTS0046110,26
RTS0046111,33
RTS0046112,60
RTS0046113,45
RTS0046114,19
RTS0046115,87
RTS0046116,79
RTS0046117,108
RTS0046119,12
RTS0046121,45
RTS0046122,41
RTS0046123,37
RTS0046124,32
RTS0046125,22
RTS0046126,31
RTS0046127,28
RTS0046128,74
RTS0046129,62
RTS0046130,60
RTS0046131,38
RTS0046132,91
RTS0046133,130
RTS0046134,74
RTS0046135,54
RTS0046136,270
RTS0046137,482
RTS0046138,65
RTS0046140,137
RTS0046141,81
RTS0046142,129
RTS0046143,175
RTS0046144,164
RTS0046145,23
RTS0046146,25
RTS0046147,14
RTS0046148,25
RTS0046149,26
RTS0046150,18
RTS0046152,17
RTS0046153,24
RTS0046154,17
RTS0046155,25
RTS0046156,17
RTS0046157,18
RTS0046158,20
RTS0046159,23
RTS0046160,27
RTS0046161,28
RTS0046162,29
RTS0046163,29
RTS0046164,84
RTS0046165,75
RTS0046166,49
RTS0046167,73
RTS0046168,14
RTS0046169,16
RTS0046170,18
RTS0046171,21
RTS0046172,17
RTS0046173,11
RTS0046174,30
RTS0046175,27
RTS0046176,30
RTS0046177,10
RTS0046178,25
RTS0046179,33
RTS0046180,22
RTS0046181,15
RTS0046182,17
RTS0046183,60
RTS0046184,85
RTS0046185,73
RTS0046186,69
RTS0046187,94
RTS0046188,87
RTS0046191,23
RTS0046193,11
RTS0046194,22
RTS0046195,24
RTS0046196,20
RTS0046197,16
RTS0046198,30
RTS0046199,37
RTS0046200,27
RTS0046201,32
RTS0046202,65
RTS0046203,65
RTS0046204,54
RTS0046205,50
RTS0046206,43
RTS0046207,29
RTS0046208,25
RTS0046209,23
RTS0046210,17
RTS0046211,23
RTS0046212,34
RTS0046213,449
RTS0046214,367
RTS0046215,279
RTS0046216,346
RTS0046217,370
RTS0046218,20
RTS0046219,8
RTS0046220,31
RTS0046221,22
RTS0046222,18
RTS0046223,17
RTS0046224,19
RTS0046225,52
RTS0046226,50
RTS0046227,49
RTS0046228,50
RTS0046229,37
RTS0046230,24
RTS0046231,10
RTS0046232,33
RTS0046233,18
RTS0046234,28
RTS0046235,28
RTS0046236,21
RTS0046237,27
RTS0046238,18
RTS0046239,10
RTS0046240,25
RTS0046241,28
RTS0046242,24
RTS0046243,9
RTS0046244,45
RTS0046245,26
RTS0046246,35
RTS0046247,22
RTS0046248,13
RTS0046249,20
RTS0046250,22
RTS0046251,15
RTS0046252,98
RTS0046253,73
RTS0046254,119
RTS0046255,20
RTS0046256,25
RTS0046257,26
RTS0046258,19
RTS0046259,22
RTS0046260,19
RTS0046261,37
RTS0046262,41
RTS0046263,29
RTS0046264,25
RTS0046265,20
RTS0046266,39
RTS0046267,28
RTS0046268,237
RTS0046269,233
RTS0046270,234
RTS0046271,155
RTS0046272,190
RTS0046273,29
RTS0046274,32
RTS0046275,18
RTS0046276,24
RTS0046277,31
RTS0046278,24
RTS0046279,21
RTS0046280,19
RTS0046281,28
RTS0046282,33
RTS0046283,53
RTS0046284,31
RTS0046285,15
RTS0046286,14
RTS0046287,21
RTS0046288,21
RTS0046289,25
RTS0046290,18
RTS0046291,21
RTS0046292,18
RTS0046293,24
RTS0046294,18
RTS0046295,44
RTS0046296,24
RTS0046297,29
RTS0046298,27
RTS0046299,27
RTS0046300,25
RTS0046301,44
RTS0046302,26
RTS0046303,25
RTS0046304,22
RTS0046305,22
RTS0046306,30
RTS0046307,27
RTS0046308,20
RTS0046309,27
RTS0046310,25
RTS0046311,23
RTS0046312,20
RTS0046313,12
RTS0046314,21
RTS0046315,20
RTS0046316,20
RTS0046317,29
RTS0046318,14
RTS0046319,20
RTS0046320,18
RTS0046321,30
RTS0046322,28
RTS0046323,22
RTS0046324,21
RTS0046325,20
RTS0046326,12
RTS0046327,33
RTS0046328,23
RTS0046329,158
RTS0046330,138
RTS0046331,151
RTS0046332,82
RTS0046333,180
RTS0046334,47
RTS0046335,61
RTS0046336,65
RTS0046342,17
RTS0046343,26
RTS0046344,25
RTS0046345,12
RTS0046346,22
RTS0046347,535
RTS0046348,537
RTS0046349,532
RTS0046350,14
RTS0046351,18
RTS0046352,21
RTS0046353,28
RTS0046354,17
RTS0046355,38
RTS0046356,56
RTS0046357,48
RTS0046358,49
RTS0046359,56
RTS0046360,31
RTS0046361,24
RTS0046362,45
RTS0046363,31
RTS0046364,22
RTS0046365,17
RTS0046366,19
RTS0046367,18
RTS0046368,30
RTS0046369,37
RTS0046370,27
RTS0046371,35
RTS0046372,29
RTS0046373,16
RTS0046374,19
RTS0046375,19
RTS0046376,29
RTS0046377,22
RTS0046378,14
RTS0046379,24
RTS0046380,26
RTS0046381,26
RTS0046382,23
RTS0046383,29
RTS0046384,30
RTS0046385,25
RTS0046386,26
RTS0046387,21
RTS0046388,38
RTS0046389,31
RTS0046390,35
RTS0046391,43
RTS0046392,16
RTS0046393,17
RTS0046394,18
RTS0046395,13
RTS0046396,24
RTS0046397,26
RTS0046398,39
RTS0046399,26
RTS0046400,28
RTS0046401,26
RTS0046402,35
RTS0046403,33
RTS0046404,41
RTS0046405,43
RTS0046406,25
RTS0046407,37
RTS0046408,30
RTS0046409,38
RTS0046410,93
RTS0046411,50
RTS0046412,78
RTS0046413,164
RTS0046414,1167
RTS0046415,202
RTS0046416,27
RTS0046417,35
RTS0046418,22
RTS0046419,20
RTS0046420,69
RTS0046421,56
RTS0046422,29
RTS0046423,22
RTS0046424,35
RTS0046425,47
RTS0046426,14
RTS0046427,20
RTS0046428,30
RTS0046429,18
RTS0046430,28
RTS0046431,28
RTS0046432,57
RTS0046433,57
RTS0046434,50
RTS0046435,357
RTS0046439,58
RTS0046440,116
RTS0046441,76
RTS0046442,64
RTS0046443,85
RTS0046444,32
RTS0046445,21
RTS0046446,16
RTS0046447,13
RTS0046448,31
RTS0046449,110
RTS0046450,221
RTS0046451,39
RTS0046452,125
RTS0046453,111
RTS0046454,135
RTS0046455,97
RTS0046456,56
RTS0046457,125
RTS0046458,71
RTS0046459,258
RTS0046460,316
RTS0046461,29
RTS0046462,42
RTS0046463,24
RTS0046464,13
RTS0046466,13
RTS0046468,17
RTS0046469,25
RTS0046470,27
RTS0046471,21
RTS0046472,31
RTS0046473,13
RTS0046474,13
RTS0046475,21
RTS0046476,23
RTS0046477,24
RTS0046478,22
RTS0046479,33
RTS0046480,26
RTS0046481,20
RTS0046482,13
RTS0046483,27
RTS0046484,20
RTS0046485,21
RTS0046486,20
RTS0046487,31
RTS0046488,19
RTS0046489,30
RTS0046490,14
RTS0046491,25
RTS0046492,21
RTS0046493,22
RTS0046494,19
RTS0046495,22
RTS0046496,55
RTS0046497,63
RTS0046498,25
RTS0046499,301
RTS0046500,340
RTS0046501,234
RTS0046502,44
RTS0046503,71
RTS0046504,47
RTS0046505,15
RTS0046506,16
RTS0046507,21
RTS0046508,25
RTS0046509,16
RTS0046510,33
RTS0046511,29
RTS0046512,42
RTS0046513,34
RTS0046514,19
RTS0046515,17
RTS0046516,28
RTS0046517,29
RTS0046518,17
RTS0046519,14
RTS0046520,18
RTS0046521,16
RTS0046522,27
RTS0046524,31
RTS0046525,27
RTS0046526,67
RTS0046527,65
RTS0046528,39
RTS0046529,39
RTS0046530,12
RTS0046531,19
RTS0046532,39
RTS0046533,28
RTS0046534,29
RTS0046535,15
RTS0046536,12
RTS0046537,24
RTS0046538,38
RTS0046539,38
RTS0046540,45
RTS0046541,28
RTS0046542,34
RTS0046543,53
RTS0046544,30
RTS0046545,117
RTS0046546,19
RTS0046548,28
RTS0046549,111
RTS0046550,28
RTS0046551,46
RTS0046552,34
RTS0046553,38
RTS0046554,18
RTS0046555,22
RTS0046556,18
RTS0046557,24
RTS0046558,21
RTS0046559,30
RTS0046560,22
RTS0046561,24
RTS0046562,23
RTS0046563,34
RTS0046564,26
RTS0046565,27
RTS0046566,27
RTS0046567,41
RTS0046568,28
RTS0046569,36
RTS0046570,21
RTS0046571,21
RTS0046572,40
RTS0046573,53
RTS0046574,47
RTS0046575,28
RTS0046577,19
RTS0046578,25
RTS0046580,68
RTS0046581,50
RTS0046582,49
RTS0046583,25
RTS0046584,32
RTS0046585,35
RTS0046586,22
RTS0046587,34
RTS0046588,26
RTS0046589,39
RTS0046590,22
RTS0046591,54
RTS0046592,47
RTS0046593,26
RTS0046594,55
RTS0046595,50
RTS0046596,23
RTS0046597,25
RTS0046598,34
RTS0046599,21
RTS0046600,92
RTS0046601,130
RTS0046602,94
RTS0046603,128
RTS0046604,26
RTS0046605,24
RTS0046606,21
RTS0046607,58
RTS0046608,111
RTS0046609,91
RTS0046610,19
RTS0046611,25
RTS0046612,19
RTS0046613,31
RTS0046614,21
RTS0046615,10
RTS0046616,26
RTS0046617,22
RTS0046618,19
RTS0046619,27
RTS0046620,24
RTS0046621,55
RTS0046622,46
RTS0046623,33
RTS0046624,45
RTS0046625,30
RTS0046626,30
RTS0046627,35
RTS0046628,56
RTS0046629,30
RTS0046630,34
RTS0046631,34
RTS0046632,83
RTS0046633,51
RTS0046634,79
RTS0046635,33
RTS0046636,32
RTS0046637,57
RTS0046638,32
RTS0046639,37
RTS0046640,48
RTS0046641,27
RTS0046642,52
RTS0046643,27
RTS0046644,25
RTS0046645,32
RTS0046646,26
RTS0046647,45
RTS0046648,32
RTS0046649,28
RTS0046650,30
RTS0046651,50
RTS0046652,35
RTS0046653,55
RTS0046654,50
RTS0046655,61
RTS0046656,27
RTS0046657,32
RTS0046658,25
RTS0046659,30
RTS0046660,21
RTS0046661,49
RTS0046662,35
RTS0046663,40
RTS0046664,16
RTS0046665,23
RTS0046666,16
RTS0046667,44
RTS0046668,38
RTS0046669,27
RTS0046670,28
RTS0046671,25
RTS0046672,26
RTS0046673,28
RTS0046674,18
RTS0046675,26
RTS0046676,20
RTS0046677,19
RTS0046678,25
RTS0046679,15
RTS0046680,22
RTS0046681,13
RTS0046682,24
RTS0046683,16
RTS0046684,25
RTS0046685,25
RTS0046686,26
RTS0046687,21
RTS0046688,21
RTS0046689,18
RTS0046690,20
RTS0046691,19
RTS0046692,13
RTS0046693,41
RTS0046694,19
RTS0046695,30
RTS0046696,33
RTS0046697,20
RTS0046698,28
RTS0046699,77
RTS0046700,107
RTS0046701,99
RTS0046702,81
RTS0046703,552
RTS0046704,899
RTS0046705,745
RTS0046706,399
RTS0046707,723
RTS0046708,586
RTS0046709,22
RTS0046710,49
RTS0046711,55
RTS0046712,36
RTS0046713,31
RTS0046714,55
RTS0046715,30
RTS0046716,53
RTS0046717,77
RTS0046718,29
RTS0046719,16
RTS0046720,32
RTS0046721,27
RTS0046722,31
RTS0046723,24
RTS0046724,15
RTS0046725,19
RTS0046726,26
RTS0046727,22
RTS0046728,22
RTS0046729,18
RTS0046730,31
RTS0046731,30
RTS0046732,22
RTS0046733,24
RTS0046734,34
RTS0046735,45
RTS0046736,15
RTS0046737,17
RTS0046738,14
RTS0046739,24
RTS0046740,34
RTS0046741,16
RTS0046742,14
RTS0046743,32
RTS0046744,28
RTS0046745,34
RTS0046746,21
RTS0046747,29
RTS0046748,48
RTS0046749,17
RTS0046750,17
RTS0046751,28
RTS0046752,24
RTS0046753,24
RTS0046754,26
RTS0046755,24
RTS0046756,15
RTS0046757,24
RTS0046758,21
RTS0046759,90
RTS0046760,97
RTS0046761,72
RTS0046763,59
RTS0046764,33
RTS0046765,22
RTS0046766,18
RTS0046767,21
RTS0046768,150
RTS0046769,188
RTS0046770,157
RTS0046771,42
RTS0046772,61
RTS0046773,33
RTS0046774,26
RTS0046775,51
RTS0046777,21
RTS0046778,23
RTS0046779,21
RTS0046780,24
RTS0046781,18
RTS0046782,10
RTS0046783,24
RTS0046784,22
RTS0046785,17
RTS0046790,61
RTS0046791,43
RTS0046792,46
RTS0046793,15
RTS0046794,29
RTS0046795,23
RTS0046796,24
RTS0046797,23
RTS0046798,29
RTS0046799,19
RTS0046800,23
RTS0046801,916
RTS0046802,673
RTS0046803,25
RTS0046804,10
RTS0046805,20
RTS0046806,26
RTS0046807,33
RTS0046808,11
RTS0046809,23
RTS0046810,16
RTS0046811,9
RTS0046812,16
RTS0046813,18
RTS0046814,30
RTS0046815,27
RTS0046816,33
RTS0046817,17
RTS0046818,22
RTS0046819,32
RTS0046820,28
RTS0046821,16
RTS0046822,24
RTS0046823,28
RTS0046824,88
RTS0046825,68
RTS0046826,23
RTS0046827,26
RTS0046828,22
RTS0046829,27
RTS0046830,37
RTS0046831,33
RTS0046832,51
RTS0046833,19
RTS0046835,12
RTS0046836,613
RTS0046837,1034
RTS0046838,156
RTS0046839,532
RTS0046840,24
RTS0046841,15
RTS0046842,182
RTS0046843,184
RTS0046846,32
RTS0046849,47
RTS0046850,96
RTS0046851,187
RTS0046852,65
RTS0046853,98
RTS0046854,26
RTS0046855,23
RTS0046856,18
RTS0046857,27
RTS0046858,48
RTS0046859,28
RTS0046860,61
RTS0046861,24
RTS0046862,21
RTS0046863,22
RTS0046864,21
RTS0046866,21
RTS0046867,24
RTS0046868,29
RTS0046869,135
RTS0046870,155
RTS0046871,348
RTS0046872,1165
RTS0046873,15
RTS0046874,19
RTS0046875,25
RTS0046876,26
RTS0046877,45
RTS0046878,27
RTS0046879,29
RTS0046880,37
RTS0046881,39
RTS0046882,21
RTS0046885,34
RTS0046886,34
RTS0046887,13
RTS0046889,24
RTS0046890,37
RTS0046891,39
RTS0046892,16
RTS0046893,26
RTS0046894,33
RTS0046895,12
RTS0046897,19
RTS0046898,14
RTS0046899,75
RTS0046900,105
RTS0046902,26
RTS0046903,160
RTS0046904,70
RTS0046905,15
RTS0046906,141
RTS0046907,65
RTS0046908,17
RTS0046909,22
RTS0046910,19
RTS0046911,38
RTS0046912,20
RTS0046913,28
RTS0046914,33
RTS0046915,11
RTS0046916,40
RTS0046918,1168
RTS0046919,1921
RTS0046920,134
RTS0046921,29
RTS0046922,28
RTS0046923,113
RTS0046924,67
RTS0046925,37
RTS0046926,20
RTS0046927,12
RTS0046928,29
RTS0046929,17
RTS0046930,22
RTS0046931,22
RTS0046933,26
RTS0046934,74
RTS0046935,78
RTS0046936,47
RTS0046937,25
RTS0046938,445
RTS0046939,20
RTS0046940,43
RTS0046941,38
RTS0046942,23
RTS0046943,50
RTS0046944,37
RTS0046946,69
RTS0046947,20
RTS0046948,21
RTS0046949,25
RTS0046950,18
RTS0046951,33
RTS0046952,20
RTS0046954,21
RTS0046955,23
RTS0046956,55
RTS0046957,23
RTS0046958,26
RTS0046959,50
RTS0046960,24
RTS0046961,60
RTS0046962,58
RTS0046963,18
RTS0046965,166
RTS0046966,77
RTS0046967,20
RTS0046968,24
RTS0047054,39
RTS0047055,35
RTS0047056,33
RTS0047057,41
RTS0047058,39
RTS0047060,53
RTS0047061,94
RTS0047062,66
RTS0047063,57
RTS0047064,101
RTS0047065,86
RTS0047066,81
RTS0047067,96
RTS0047068,87
RTS0047069,67
RTS0047070,70
RTS0047071,59
RTS0047072,88
RTS0047073,81
RTS0047074,95
RTS0047075,57
RTS0047076,83
RTS0047077,59
RTS0047078,65
RTS0047079,34
RTS0047080,26
RTS0047081,24
RTS0047082,24
RTS0047083,33
RTS0047084,22
RTS0047085,14
RTS0047086,18
RTS0047087,22
RTS0047088,17
RTS0047089,17
RTS0047091,19
RTS0047092,40
RTS0047093,32
RTS0047094,32
RTS0047095,20
RTS0047096,15
RTS0047097,21
RTS0047098,17
RTS0047099,11
RTS0047100,16
RTS0047101,25
RTS0047102,30
RTS0047103,16
RTS0047104,19
RTS0047105,72
RTS0047106,88
RTS0047107,39
RTS0047108,103
RTS0047109,58
RTS0047110,33
RTS0047111,23
RTS0047112,30
RTS0047113,57
RTS0047114,31
RTS0047115,55
RTS0047116,96
RTS0047117,91
RTS0047118,72
RTS0047119,93
RTS0047120,23
RTS0047121,22
RTS0047122,37
RTS0047123,25
RTS0047124,29
RTS0047125,20
RTS0047126,22
RTS0047127,29
RTS0047128,20
RTS0047129,29
RTS0047130,18
RTS0047131,27
RTS0047132,34
RTS0047133,31
RTS0047134,20
RTS0047135,125
RTS0047136,171
RTS0047137,112
RTS0047138,129
RTS0047139,110
RTS0047140,22
RTS0047141,18
RTS0047142,24
RTS0047143,22
RTS0047144,24
RTS0047145,51
RTS0047146,43
RTS0047147,50
RTS0047148,46
RTS0047149,43
RTS0047150,54
RTS0047151,58
RTS0047152,121
RTS0047153,81
RTS0047154,124
RTS0047156,32
RTS0047157,34
RTS0047158,35
RTS0047159,31
RTS0047160,34
RTS0047165,64
RTS0047166,22
RTS0047167,25
RTS0047168,18
RTS0047169,20
RTS0047170,21
RTS0047171,74
RTS0047172,41
RTS0047173,60
RTS0047174,45
RTS0047175,34
RTS0047176,20
RTS0047177,26
RTS0047178,32
RTS0047179,31
RTS0047180,31
RTS0047181,50
RTS0047182,51
RTS0047183,44
RTS0047184,40
RTS0047185,36
RTS0047186,23
RTS0047187,27
RTS0047188,20
RTS0047189,19
RTS0047190,19
RTS0047191,23
RTS0047192,25
RTS0047193,44
RTS0047194,36
RTS0047195,44
RTS0047196,33
RTS0047197,60
RTS0047198,37
RTS0047199,35
RTS0047200,47
RTS0047201,40
RTS0047202,40
RTS0047203,51
RTS0047204,43
RTS0047205,45
RTS0047206,41
RTS0047207,33
RTS0047208,700
RTS0047209,803
RTS0047210,1024
RTS0047211,819
RTS0047212,434
RTS0047213,21
RTS0047214,37
RTS0047215,33
RTS0047216,36
RTS0047217,21
RTS0047218,183
RTS0047219,229
RTS0047220,69
RTS0047221,305
RTS0047222,260
RTS0047223,263
RTS0047225,94
RTS0047226,89
RTS0047229,19
RTS0047230,19
RTS0047231,17
RTS0047232,31
RTS0047233,20
RTS0047234,23
RTS0047235,12
RTS0047236,25
RTS0047237,21
RTS0047238,25
RTS0047239,24
RTS0047240,25
RTS0047241,20
RTS0047242,20
RTS0047243,20
RTS0047244,19
RTS0047245,26
RTS0047246,19
RTS0047247,18
RTS0047248,18
RTS0047249,32
RTS0047250,29
RTS0047252,47
RTS0047253,18
RTS0047254,37
RTS0047255,95
RTS0047256,103
RTS0047257,100
RTS0047258,103
RTS0047259,121
RTS0047260,101
RTS0047261,100
RTS0047262,46
RTS0047263,87
RTS0047264,58
RTS0047266,87
RTS0047267,177
RTS0047268,118
RTS0047269,136
RTS0047270,203
RTS0047271,249
RTS0047272,168
RTS0047273,138
RTS0047274,76
RTS0047276,28
RTS0047277,246
RTS0047278,265
RTS0047279,220
RTS0047280,183
RTS0047281,172
RTS0047282,202
RTS0047283,139
RTS0047284,123
RTS0047290,361
RTS0047291,579
RTS0047292,359
RTS0047293,277
RTS0047294,446
RTS0047295,15
RTS0047296,29
RTS0047297,31
RTS0047298,22
RTS0047299,29
RTS0047300,19
RTS0047301,20
RTS0047302,15
RTS0047303,17
RTS0047304,20
RTS0047305,98
RTS0047306,117
RTS0047307,165
RTS0047308,107
RTS0047309,91
RTS0047310,96
RTS0047311,87
RTS0047312,77
RTS0047313,65
RTS0047314,75
RTS0047315,129
RTS0047316,115
RTS0047317,160
RTS0047318,135
RTS0047319,137
RTS0047320,53
RTS0047321,84
RTS0047322,50
RTS0047323,99
RTS0047324,100
RTS0047325,52
RTS0047326,53
RTS0047327,66
RTS0047328,50
RTS0047329,55
RTS0047331,71
RTS0047332,83
RTS0047333,96
RTS0047334,80
RTS0047335,84
RTS0047336,102
RTS0047337,46
RTS0047338,74
RTS0047339,63
RTS0047340,169
RTS0047341,124
RTS0047342,167
RTS0047343,155
RTS0047344,130
RTS0047345,59
RTS0047346,63
RTS0047348,71
RTS0047349,44
RTS0047350,95
RTS0047351,106
RTS0047352,223
RTS0047353,176
RTS0047354,172
RTS0047356,35
RTS0047357,54
RTS0047358,32
RTS0047359,50
RTS0047360,47
RTS0047361,18
RTS0047362,47
RTS0047363,59
RTS0047364,32
RTS0047365,44
RTS0047366,25
RTS0047367,27
RTS0047368,25
RTS0047369,20
RTS0047370,20
RTS0047373,25
RTS0047374,25
RTS0047375,34
RTS0047376,68
RTS0047377,62
RTS0047378,69
RTS0047379,78
RTS0047380,62
RTS0047381,19
RTS0047382,20
RTS0047383,22
RTS0047384,31
RTS0047385,12
RTS0047386,61
RTS0047387,68
RTS0047388,57
RTS0047389,56
RTS0047390,58
RTS0047391,90
RTS0047392,43
RTS0047393,137
RTS0047394,31
RTS0047395,33
RTS0047396,128
RTS0047397,56
RTS0047398,25
RTS0047399,30
RTS0047400,25
RTS0047401,42
RTS0047402,64
RTS0047403,42
RTS0047404,79
RTS0047405,75
RTS0047406,30
RTS0047407,31
RTS0047408,61
RTS0047409,103
RTS0047410,79
RTS0047411,55
RTS0047412,71
RTS0047413,53
RTS0047414,67
RTS0047415,55
RTS0047417,51
RTS0047418,93
RTS0047419,78
RTS0047420,83
RTS0047421,23
RTS0047422,25
RTS0047423,27
RTS0047424,12
RTS0047425,20
RTS0047426,73
RTS0047427,55
RTS0047428,48
RTS0047429,35
RTS0047430,62
RTS0047431,25
RTS0047432,87
RTS0047433,63
RTS0047434,77
RTS0047435,102
RTS0047436,32
RTS0047437,11
RTS0047438,29
RTS0047439,30
RTS0047440,17
RTS0047441,94
RTS0047442,78
RTS0047445,98
RTS0047446,63
RTS0047447,18
RTS0047448,23
RTS0047449,23
RTS0047450,30
RTS0047451,25
RTS0047452,34
RTS0047453,19
RTS0047454,29
RTS0047455,16
RTS0047456,28
RTS0047457,28
RTS0047458,30
RTS0047459,31
RTS0047460,36
RTS0047461,25
RTS0047462,43
RTS0047463,39
RTS0047464,33
RTS0047465,32
RTS0047466,38
RTS0047467,25
RTS0047468,33
RTS0047469,32
RTS0047471,24
RTS0047472,18
RTS0047473,17
RTS0047474,23
RTS0047475,25
RTS0047476,24
RTS0047477,82
RTS0047479,96
RTS0047480,72
RTS0047481,114
RTS0047482,15
RTS0047483,24
RTS0047484,26
RTS0047485,19
RTS0047486,27
RTS0047487,25
RTS0047488,26
RTS0047489,27
RTS0047490,28
RTS0047491,26
RTS0047492,52
RTS0047493,58
RTS0047494,72
RTS0047495,68
RTS0047496,47
RTS0047497,58
RTS0047498,34
RTS0047499,56
RTS0047500,49
RTS0047501,28
RTS0047502,19
RTS0047503,20
RTS0047504,100
RTS0047505,73
RTS0047506,102
RTS0047507,42
RTS0047508,19
RTS0047509,42
RTS0047510,25
RTS0047511,22
RTS0047512,144
RTS0047513,22
RTS0047514,29
RTS0047515,161
RTS0047516,171
RTS0047517,122
RTS0047518,101
RTS0047520,97
RTS0047521,127
RTS0047522,37
RTS0047523,44
RTS0047524,32
RTS0047525,26
RTS0047526,43
RTS0047527,30
RTS0047528,24
RTS0047529,31
RTS0047530,31
RTS0047531,33
RTS0047532,20
RTS0047533,12
RTS0047534,19
RTS0047535,23
RTS0047536,26
RTS0047537,20
RTS0047538,189
RTS0047540,174
RTS0047541,192
RTS0047543,26
RTS0047544,40
RTS0047545,42
RTS0047546,43
RTS0047547,31
RTS0047548,118
RTS0047549,71
RTS0047550,63
RTS0047551,80
RTS0047552,62
RTS0047553,19
RTS0047558,33
RTS0047559,31
RTS0047560,18
RTS0047561,20
RTS0047562,27
RTS0047563,68
RTS0047564,55
RTS0047565,51
RTS0047566,37
RTS0047567,27
RTS0047568,20
RTS0047569,23
RTS0047570,26
RTS0047571,30
RTS0047572,29
RTS0047573,22
RTS0047574,46
RTS0047575,38
RTS0047576,29
RTS0047577,28
RTS0047578,21
RTS0047579,15
RTS0047580,17
RTS0047581,28
RTS0047582,27
RTS0047583,15
RTS0047584,25
RTS0047585,22
RTS0047586,26
RTS0047587,16
RTS0047588,38
RTS0047590,19
RTS0047591,16
RTS0047592,18
RTS0047593,24
RTS0047594,21
RTS0047595,30
RTS0047596,21
RTS0047597,27
RTS0047598,60
RTS0047599,26
RTS0047600,38
RTS0047601,122
RTS0047602,52
RTS0047603,24
RTS0047604,18
RTS0047606,15
RTS0047613,47
RTS0047614,61
RTS0047615,30
RTS0047616,55
RTS0047617,72
RTS0047618,22
RTS0047619,16
RTS0047620,17
RTS0047621,17
RTS0047622,14
RTS0047624,27
RTS0047625,13
RTS0047626,24
RTS0047627,31
RTS0047628,14
RTS0047629,17
RTS0047630,9
RTS0047631,20
RTS0047632,31
RTS0047633,12
RTS0047634,24
RTS0047635,23
RTS0047636,21
RTS0047637,16
RTS0047638,17
RTS0047639,19
RTS0047640,14
RTS0047641,20
RTS0047642,21
RTS0047643,14
RTS0047644,21
RTS0047645,11
RTS0047646,26
RTS0047647,20
RTS0047648,29
RTS0047649,16
RTS0047650,13
RTS0047651,12
RTS0047652,15
RTS0047653,13
RTS0047654,25
RTS0047656,29
RTS0047657,35
RTS0047658,19
RTS0047659,15
RTS0047660,11
RTS0047661,27
RTS0047662,38
RTS0047663,15
RTS0047664,18
RTS0047665,21
RTS0047666,18
RTS0047667,21
RTS0047668,27
RTS0047669,19
RTS0047670,27
RTS0047672,20
RTS0047673,14
RTS0047674,14
RTS0047675,17
RTS0047676,14
RTS0047677,22
RTS0047678,21
RTS0047679,16
RTS0047680,19
RTS0047681,17
RTS0047682,31
RTS0047684,16
RTS0047685,21
RTS0047686,15
RTS0047687,19
RTS0047688,21
RTS0047689,17
RTS0047691,22
RTS0047692,15
RTS0047693,20
RTS0047694,17
RTS0047695,19
RTS0047696,23
RTS0047697,15
RTS0047698,25
RTS0047699,19
RTS0047700,32
RTS0047701,25
RTS0047702,25
RTS0047703,46
RTS0047704,38
RTS0047705,42
RTS0047706,43
RTS0047707,33
RTS0047708,102
RTS0047709,42
RTS0047710,17
RTS0047711,12
RTS0047712,48
RTS0047713,73
RTS0047714,113
RTS0047715,87
RTS0047716,132
RTS0047717,104
RTS0047718,30
RTS0047720,26
RTS0047721,27
RTS0047722,23
RTS0047723,29
RTS0047724,89
RTS0047725,105
RTS0047726,85
RTS0047727,74
RTS0047728,98
RTS0047729,27
RTS0047730,25
RTS0047731,14
RTS0047732,13
RTS0047733,24
RTS0047734,28
RTS0047735,21
RTS0047736,55
RTS0047737,41
RTS0047738,22
RTS0047739,73
RTS0047740,73
RTS0047741,74
RTS0047742,66
RTS0047743,44
RTS0047744,107
RTS0047745,115
RTS0047746,60
RTS0047747,82
RTS0047748,56
RTS0047749,52
RTS0047750,32
RTS0047752,19
RTS0047753,27
RTS0047754,57
RTS0047755,52
RTS0047756,52
RTS0047757,33
RTS0047758,46
RTS0047759,32
RTS0047760,18
RTS0047761,17
RTS0047762,35
RTS0047763,32
RTS0047764,29
RTS0047765,49
RTS0047766,39
RTS0047767,37
RTS0047768,49
RTS0047769,52
RTS0047770,53
RTS0047771,48
RTS0047772,70
RTS0047773,50
RTS0047774,13
RTS0047775,19
RTS0047776,22
RTS0047777,18
RTS0047778,16
RTS0047779,44
RTS0047780,54
RTS0047781,66
RTS0047782,67
RTS0047783,22
RTS0047784,38
RTS0047785,28
RTS0047786,104
RTS0047787,90
RTS0047788,21
RTS0047789,22
RTS0047790,20
RTS0047791,37
RTS0047792,51
RTS0047793,168
RTS0047794,14
RTS0047795,19
RTS0047796,33
RTS0047797,38
RTS0047798,28
RTS0047799,25
RTS0047800,16
RTS0047801,59
RTS0047802,60
RTS0047803,33
RTS0047804,12
RTS0047805,46
RTS0047806,73
RTS0047807,145
RTS0047808,302
RTS0047809,17
RTS0047810,31
RTS0047811,57
RTS0047812,22
RTS0047813,28
RTS0047814,25
RTS0047816,44
RTS0047817,29
RTS0047818,17
RTS0047819,22
RTS0047820,42
RTS0047821,52
RTS0047822,26
RTS0047823,20
RTS0047824,51
RTS0047825,88
RTS0047826,22
RTS0047827,99
RTS0047828,27
RTS0047829,43
RTS0047830,19
RTS0047831,26
RTS0047832,29
RTS0047833,19
RTS0047834,25
RTS0047835,75
RTS0047836,78
RTS0047837,83
RTS0047838,92
RTS0047839,59
RTS0047840,13
RTS0047841,21
RTS0047842,21
RTS0047843,35
RTS0047844,27
RTS0047845,22
RTS0047846,19
RTS0047847,27
RTS0047848,32
RTS0047849,24
RTS0047850,24
RTS0047851,20
RTS0047852,28
RTS0047853,20
RTS0047854,37
RTS0047855,31
RTS0047856,17
RTS0047857,34
RTS0047858,46
RTS0047859,18
RTS0047860,19
RTS0047861,23
RTS0047862,27
RTS0047863,13
RTS0047864,26
RTS0047865,47
RTS0047866,78
RTS0047867,11
RTS0047868,28
RTS0047869,72
RTS0047870,95
RTS0047871,28
RTS0047872,59
RTS0047873,41
RTS0047874,17
RTS0047875,35
RTS0047876,25
RTS0047877,22
RTS0047878,32
RTS0047879,76
RTS0047880,24
RTS0047881,56
RTS0047882,18
RTS0047883,70
RTS0047884,35
RTS0047885,33
RTS0047886,19
RTS0047890,293
RTS0047891,232
RTS0047892,123
RTS0047893,45
RTS0047894,26
RTS0047895,38
RTS0047896,35
RTS0047897,19
RTS0047898,19
RTS0047899,19
RTS0047900,44
RTS0047901,21
RTS0047902,25
RTS0047903,51
RTS0047904,57
RTS0047905,54
RTS0047906,74
RTS0047907,430
RTS0047908,357
RTS0047909,431
RTS0047910,34
RTS0047912,25
RTS0047913,42
RTS0047914,46
RTS0047915,17
RTS0047916,20
RTS0047917,22
RTS0047919,22
RTS0047920,216
RTS0047921,390
RTS0047924,37
RTS0047925,34
RTS0047926,26
RTS0047927,16
RTS0047928,41
RTS0047929,12
RTS0047930,19
RTS0047931,22
RTS0047932,34
RTS0047933,35
RTS0047934,18
RTS0047935,78
RTS0047936,19
RTS0047937,20
RTS0047938,37
RTS0047939,56
RTS0047940,124
RTS0047941,18
RTS0047942,20
RTS0047943,19
RTS0047944,77
RTS0047945,49
RTS0047946,22
RTS0047947,21
RTS0047948,20
RTS0047949,30
RTS0047950,18
RTS0047951,39
RTS0047952,50
RTS0047953,38
RTS0047954,17
RTS0047956,15
RTS0047957,34
RTS0047958,22
RTS0047959,37
RTS0047960,27
RTS0047961,33
RTS0047963,29
RTS0047964,26
RTS0047965,23
RTS0047966,20
RTS0047967,27
RTS0047968,123
RTS0047969,30
RTS0047970,23
RTS0047972,32
RTS0047973,99
RTS0047974,29
RTS0047975,23
RTS0047976,215
RTS0047977,11
RTS0047978,16
RTS0047979,40
RTS0047980,26
RTS0047981,199
RTS0047982,34
RTS0047985,504
RTS0047986,38
RTS0047987,22
RTS0047988,131
RTS0047990,25
RTS0047991,123
RTS0047992,23
RTS0047993,19
RTS0047994,18
RTS0047995,25
RTS0047996,22
RTS0047997,50
RTS0047998,73
RTS0047999,22
RTS0048000,23
RTS0048001,11
RTS0048003,120
RTS0048005,24
RTS0048006,26
RTS0048008,46
RTS0048009,27
RTS0048012,28
RTS0048013,28
RTS0048014,31
RTS0048015,536
RTS0048016,739
RTS0048017,50
RTS0048018,65
RTS0048019,73
RTS0048020,26
RTS0048021,26
RTS0048022,38
RTS0048023,28
RTS0048024,28
RTS0048026,41
RTS0048027,46
RTS0048028,28
RTS0048029,12
RTS0048030,23
RTS0048031,21
RTS0048032,25
RTS0048033,18
RTS0048034,22
RTS0048035,27
RTS0048036,26
RTS0048037,32
RTS0048038,41
RTS0048040,17
RTS0048041,23
RTS0048042,32
RTS0048043,58
RTS0048044,12
RTS0048045,22
RTS0048046,36
RTS0048047,25
RTS0048048,17
RTS0048049,27
RTS0048050,29
RTS0048051,235
RTS0048052,83
RTS0048053,33
RTS0048054,43
RTS0048055,19
RTS0048056,18
RTS0048057,14
RTS0048058,13
RTS0048059,30
RTS0048060,29
RTS0048061,52
RTS0048062,19
RTS0048063,26
RTS0048064,78
RTS0048065,77
RTS0048066,101
RTS0048067,23
RTS0048068,31
RTS0048069,25
RTS0048070,18
RTS0048071,34
RTS0048072,22
RTS0048073,20
RTS0048074,15
RTS0048076,40
RTS0048077,64
RTS0048078,48
RTS0048079,63
RTS0048080,50
RTS0048081,49
RTS0048082,23
RTS0048084,28
RTS0048085,40
RTS0048086,13
RTS0048087,24
RTS0048088,20
RTS0048089,37
RTS0048090,45
RTS0048091,40
RTS0048092,20
RTS0048093,169
RTS0048094,22
RTS0048096,22
RTS0048097,26
RTS0048098,2867
RTS0048099,3828
RTS0048100,3823
RTS0048101,3475
RTS0048102,3507
RTS0048104,25
RTS0048105,29
RTS0048106,30
RTS0048107,27
RTS0048108,47
RTS0048109,14
RTS0048110,21
RTS0048111,16
RTS0048112,12
RTS0048113,15
RTS0048114,67
RTS0048115,65
RTS0048116,73
RTS0048117,56
RTS0048118,56
RTS0048120,23
RTS0048126,21
RTS0048127,36
RTS0048129,28
RTS0048130,10
RTS0048131,132
RTS0048132,127
RTS0048133,47
RTS0048134,159
RTS0048135,187
RTS0048136,18
RTS0048138,22
RTS0048139,40
RTS0048140,27
RTS0048141,26
RTS0048142,47
RTS0048144,32
RTS0048145,40
RTS0048146,40
RTS0048147,25
RTS0048148,23
RTS0048149,29
RTS0048150,47
RTS0048151,32
RTS0048152,29
RTS0048153,34
RTS0048154,33
RTS0048155,31
RTS0048156,114
RTS0048158,101
RTS0048159,30
RTS0048160,655
RTS0048161,765
RTS0048162,83
RTS0048163,59
RTS0048164,244
RTS0048165,116
RTS0048166,35
RTS0048167,69
RTS0048168,57
RTS0048169,51
RTS0048170,51
RTS0048171,25
RTS0048172,43
RTS0048173,24
RTS0048175,25
RTS0048176,24
RTS0048177,12
RTS0048178,25
RTS0048179,18
RTS0048180,38
RTS0048181,55
RTS0048182,59
RTS0048183,62
RTS0048184,61
RTS0048185,74
RTS0048186,44
RTS0048188,46
RTS0048189,64
RTS0048190,33
RTS0048191,42
RTS0048192,61
RTS0048193,47
RTS0048194,49
RTS0048195,50
RTS0048196,63
RTS0048197,66
RTS0048198,64
RTS0048200,68
RTS0048201,44
RTS0048202,20
RTS0048203,42
RTS0048204,26
RTS0048205,52
RTS0048207,41
RTS0048208,58
RTS0048209,52
RTS0048210,51
RTS0048211,58
RTS0048212,24
RTS0048213,44
RTS0048214,28
RTS0048215,47
RTS0048216,56
RTS0048217,37
RTS0048218,49
RTS0048219,29
RTS0048220,41
RTS0048221,37
RTS0048222,36
RTS0048223,27
RTS0048224,44
RTS0048225,34
RTS0048226,35
RTS0048227,82
RTS0048228,18
RTS0048229,31
RTS0048230,58
RTS0048231,73
RTS0048232,35
RTS0048233,35
RTS0048234,34
RTS0048235,43
RTS0048236,38
RTS0048237,37
RTS0048238,40
RTS0048239,43
RTS0048240,45
RTS0048241,48
RTS0048242,72
RTS0048243,66
RTS0048244,82
RTS0048245,37
RTS0048246,63
RTS0049343,36
RTS0049344,85
RTS0049345,68
RTS0049346,13
RTS0049347,31
RTS0049348,27
RTS0049349,30
RTS0049350,25
RTS0049351,28
RTS0049352,42
RTS0049353,29
RTS0049354,15
RTS0049355,28
RTS0049356,69
RTS0049357,38
RTS0049358,35
RTS0049359,26
RTS0049360,52
RTS0049361,29
RTS0049362,22
RTS0049363,30
RTS0049364,26
RTS0049365,20
RTS0049366,219
RTS0049367,239
RTS0049368,65
RTS0049369,29
RTS0049370,23
RTS0049371,34
RTS0049372,32
RTS0049373,168
RTS0049374,172
RTS0049375,138
RTS0049376,153
RTS0049377,168
RTS0049378,162
RTS0049379,100
RTS0049380,139
RTS0049381,140
RTS0049382,117
RTS0049383,26
RTS0049384,34
RTS0049385,20
RTS0049386,27
RTS0049387,32
RTS0049388,19
RTS0049389,19
RTS0049390,923
RTS0049391,906
RTS0049392,840
RTS0049393,1059
RTS0049394,341
RTS0049395,340
RTS0049396,416
RTS0049397,527
RTS0049398,528
RTS0049399,333
RTS0049400,30
RTS0049401,28
RTS0049402,20
RTS0049403,20
RTS0049404,22
RTS0049405,21
RTS0049406,26
RTS0049407,23
RTS0049408,32
RTS0049409,15
RTS0049410,17
RTS0049411,17
RTS0049412,17
RTS0049413,10
RTS0049414,37
RTS0049415,22
RTS0049416,34
RTS0049417,26
RTS0049418,24
RTS0049419,26
RTS0049420,20
RTS0049421,22
RTS0049422,22
RTS0049423,51
RTS0049424,78
RTS0049425,34
RTS0049426,53
RTS0049427,44
RTS0049428,25
RTS0049429,104
RTS0049430,125
RTS0049431,58
RTS0049432,13
RTS0049433,31
RTS0049434,15
RTS0049435,21
RTS0049436,15
RTS0049437,90
RTS0049438,35
RTS0049439,119
RTS0049440,92
RTS0049441,128
RTS0049442,103
RTS0049443,84
RTS0049444,96
RTS0049445,19
RTS0049446,28
RTS0049447,41
RTS0049448,26
RTS0049449,41
RTS0049450,25
RTS0049451,28
RTS0049452,16
RTS0049453,34
RTS0049454,21
RTS0049455,17
RTS0049456,29
RTS0049457,89
RTS0049458,26
RTS0049459,120
RTS0049460,124
RTS0049461,135
RTS0049462,151
RTS0049463,34
RTS0049464,36
RTS0049465,29
RTS0049466,23
RTS0049467,18
RTS0049468,66
RTS0049469,55
RTS0049470,63
RTS0049471,66
RTS0049472,44
RTS0049473,268
RTS0049474,40
RTS0049475,29
RTS0049476,33
RTS0049477,20
RTS0049478,24
RTS0049479,5672
RTS0049480,554
RTS0049481,20
RTS0049482,28
RTS0049483,37
RTS0049484,49
RTS0049485,73
RTS0997079,25
RTS0997080,32
RTS0997081,15
RTS0997082,19
RTS0997083,21
RTS0997084,18
RTS0997085,18
RTS0997086,8
RTS0997087,18
RTS0997088,23488
RTS0997089,2139
RTS0997090,24
RTS0997091,25
RTS0997092,12
RTS0997093,12
RTS0997094,3
RTS0997095,14
RTS0997096,10
RTS0997097,7
RTS0997098,16
RTS0997099,11
RTS0997100,17
RTS0997101,12
RTS0997102,12
RTS0997103,9
RTS0997104,15
RTS0997105,15
RTS0997106,11
RTS0997107,15
RTS0997108,21
RTS0997109,8
RTS0997110,11
RTS0997111,15
RTS0997112,17
RTS0997113,15
RTS0997114,8
RTS0997115,12
RTS0997116,12
RTS0997117,45
RTS0997118,8
RTS0997119,20
RTS0997120,15
RTS0997121,78
RTS0997122,110
RTS0997123,104
RTS0997124,73
RTS0997125,295
RTS0997126,389
RTS0997127,337
RTS0997128,310
RTS0997129,401
RTS0997130,73
</Code_Summary>
