# Supplementary material for: Spatial meta-transcriptomics reveal associations of intratumor bacteria burden with lung cancer cells showing a distinct oncogenic signature
Source: J Immunother Cancer. 2022 Jul 6;10(7):e004698. doi: 10.1136/jitc-2022-004698 (PMC9260850; doi:10.1136/jitc-2022-004698)
Supplement: Supplementary data [file jitc-2022-004698supp009.zip › DSP-1001660004186-C-D11.dcc]

<Header>
FileVersion,0.02
SoftwareVersion,"GeoMx_NGS_Pipeline_ 2.0.0"
Date,2020-6-15
</Header>

<Scan_Attributes>
ID,DSP-1001660004186-C-D11
Plate_ID,1001660004186
Well,D11
</Scan_Attributes>

<NGS_Processing_Attributes>
SeqSetId,
tamperedIni,No
Raw,203631
Trimmed,202577
Stitched,200584
Aligned,196816
umiQ30,0.9919
rtsQ30,0.9916
</NGS_Processing_Attributes>


<Code_Summary>
RTS0039454,2
RTS0039455,3
RTS0039457,1
RTS0039458,2
RTS0039459,2
RTS0039460,2
RTS0039461,2
RTS0039462,2
RTS0039463,1
RTS0039465,3
RTS0039466,4
RTS0039467,3
RTS0039468,2
RTS0039469,5
RTS0039470,1
RTS0039471,5
RTS0039472,2
RTS0039473,2
RTS0039474,3
RTS0039475,1
RTS0039476,3
RTS0039477,4
RTS0039478,5
RTS0039479,2
RTS0039480,1
RTS0039481,1
RTS0039482,2
RTS0039484,2
RTS0039485,2
RTS0039487,2
RTS0039488,2
RTS0039489,1
RTS0039490,3
RTS0039491,2
RTS0039492,3
RTS0039493,1
RTS0039494,1
RTS0039495,2
RTS0039497,2
RTS0039498,2
RTS0039499,12
RTS0039500,4
RTS0039501,11
RTS0039502,12
RTS0039503,3
RTS0039504,3
RTS0039505,5
RTS0039506,4
RTS0039507,1
RTS0039508,2
RTS0039509,2
RTS0039510,3
RTS0039511,22
RTS0039512,17
RTS0039513,15
RTS0039514,32
RTS0039515,28
RTS0039517,1
RTS0039518,4
RTS0039519,4
RTS0039520,1
RTS0039521,1
RTS0039522,2
RTS0039523,5
RTS0039524,3
RTS0039525,2
RTS0039526,3
RTS0039527,5
RTS0039528,1
RTS0039529,1
RTS0039530,3
RTS0039531,3
RTS0039532,4
RTS0039533,3
RTS0039534,2
RTS0039535,1
RTS0039536,1
RTS0039537,1
RTS0039538,4
RTS0039540,3
RTS0039541,3
RTS0039542,1
RTS0039543,4
RTS0039545,4
RTS0039546,2
RTS0039547,5
RTS0039548,1
RTS0039549,4
RTS0039550,4
RTS0039551,5
RTS0039552,2
RTS0039553,4
RTS0039554,3
RTS0039555,8
RTS0039556,1
RTS0039557,4
RTS0039558,2
RTS0039559,5
RTS0039560,1
RTS0039561,4
RTS0039562,1
RTS0039563,1
RTS0039564,4
RTS0039565,4
RTS0039566,3
RTS0039567,2
RTS0039568,2
RTS0039569,1
RTS0039570,2
RTS0039571,2
RTS0039572,3
RTS0039574,2
RTS0039575,3
RTS0039576,2
RTS0039577,1
RTS0039578,4
RTS0039580,3
RTS0039581,2
RTS0039582,3
RTS0039583,4
RTS0039584,4
RTS0039585,3
RTS0039586,4
RTS0039587,3
RTS0039588,2
RTS0039589,1
RTS0039590,5
RTS0039591,6
RTS0039592,3
RTS0039593,6
RTS0039594,7
RTS0039595,2
RTS0039596,3
RTS0039597,4
RTS0039598,2
RTS0039599,4
RTS0039600,3
RTS0039602,1
RTS0039603,2
RTS0039604,2
RTS0039605,2
RTS0039606,2
RTS0039607,2
RTS0039609,1
RTS0039610,1
RTS0039611,5
RTS0039612,1
RTS0039614,1
RTS0039615,3
RTS0039617,3
RTS0039619,3
RTS0039620,4
RTS0039621,1
RTS0039622,3
RTS0039623,2
RTS0039624,2
RTS0039625,1
RTS0039626,2
RTS0039627,1
RTS0039628,1
RTS0039629,1
RTS0039631,2
RTS0039632,1
RTS0039633,1
RTS0039634,2
RTS0039635,1
RTS0039636,2
RTS0039637,2
RTS0039638,3
RTS0039639,4
RTS0039640,1
RTS0039641,3
RTS0039642,2
RTS0039643,3
RTS0039644,1
RTS0039645,2
RTS0039646,2
RTS0039647,1
RTS0039648,3
RTS0039649,4
RTS0039650,1
RTS0039651,3
RTS0039652,5
RTS0039653,4
RTS0039654,3
RTS0039655,6
RTS0039656,9
RTS0039657,3
RTS0039658,6
RTS0039659,9
RTS0039660,2
RTS0039661,6
RTS0039662,2
RTS0039663,1
RTS0039664,1
RTS0039665,5
RTS0039666,7
RTS0039668,5
RTS0039669,3
RTS0039670,3
RTS0039671,2
RTS0039672,5
RTS0039673,7
RTS0039674,3
RTS0039675,3
RTS0039676,3
RTS0039677,3
RTS0039678,2
RTS0039679,1
RTS0039680,2
RTS0039681,1
RTS0039682,2
RTS0039683,3
RTS0039684,3
RTS0039685,5
RTS0039686,5
RTS0039687,7
RTS0039688,4
RTS0039689,2
RTS0039690,5
RTS0039691,4
RTS0039692,2
RTS0039693,1
RTS0039694,6
RTS0039695,5
RTS0039696,1
RTS0039697,3
RTS0039698,3
RTS0039699,1
RTS0039700,1
RTS0039701,3
RTS0039703,3
RTS0039704,1
RTS0039705,3
RTS0039707,2
RTS0039708,3
RTS0039709,2
RTS0039710,2
RTS0039711,2
RTS0039712,3
RTS0039713,6
RTS0039714,1
RTS0039715,3
RTS0039716,1
RTS0039717,2
RTS0039718,3
RTS0039719,2
RTS0039720,3
RTS0039721,2
RTS0039722,3
RTS0039723,2
RTS0039724,3
RTS0039725,2
RTS0039726,2
RTS0039727,2
RTS0039728,1
RTS0039729,4
RTS0039730,4
RTS0039732,2
RTS0039733,3
RTS0039734,6
RTS0039735,3
RTS0039736,2
RTS0039737,3
RTS0039738,3
RTS0039739,6
RTS0039740,3
RTS0039741,2
RTS0039742,3
RTS0039743,1
RTS0039744,2
RTS0039745,4
RTS0039746,2
RTS0039747,3
RTS0039749,2
RTS0039750,2
RTS0039751,3
RTS0039752,1
RTS0039753,3
RTS0039754,1
RTS0039755,4
RTS0039758,1
RTS0039759,2
RTS0039760,1
RTS0039761,1
RTS0039762,2
RTS0039763,1
RTS0039764,3
RTS0039765,3
RTS0039766,4
RTS0039767,3
RTS0039768,2
RTS0039769,1
RTS0039770,5
RTS0039771,1
RTS0039772,5
RTS0039773,1
RTS0039774,4
RTS0039775,4
RTS0039776,1
RTS0039777,5
RTS0039778,1
RTS0039779,1
RTS0039780,2
RTS0039781,6
RTS0039782,4
RTS0039783,6
RTS0039784,2
RTS0039785,6
RTS0039787,3
RTS0039788,4
RTS0039789,2
RTS0039790,3
RTS0039791,4
RTS0039792,2
RTS0039793,3
RTS0039794,3
RTS0039795,1
RTS0039796,4
RTS0039797,3
RTS0039798,1
RTS0039799,7
RTS0039800,3
RTS0039801,1
RTS0039802,3
RTS0039803,2
RTS0039804,11
RTS0039805,2
RTS0039806,3
RTS0039807,3
RTS0039808,6
RTS0039809,4
RTS0039810,2
RTS0039811,2
RTS0039812,6
RTS0039813,3
RTS0039814,3
RTS0039815,1
RTS0039816,3
RTS0039817,5
RTS0039818,4
RTS0039819,4
RTS0039821,4
RTS0039822,2
RTS0039823,2
RTS0039824,4
RTS0039825,5
RTS0039826,3
RTS0039827,8
RTS0039828,1
RTS0039829,3
RTS0039830,2
RTS0039833,3
RTS0039834,6
RTS0039835,4
RTS0039836,9
RTS0039838,2
RTS0039839,2
RTS0039840,2
RTS0039841,1
RTS0039842,2
RTS0039843,3
RTS0039844,2
RTS0039846,1
RTS0039847,4
RTS0039848,3
RTS0039849,2
RTS0039850,3
RTS0039851,3
RTS0039852,3
RTS0039853,4
RTS0039854,3
RTS0039855,4
RTS0039856,1
RTS0039857,3
RTS0039858,4
RTS0039860,2
RTS0039861,2
RTS0039863,2
RTS0039864,2
RTS0039865,1
RTS0039867,2
RTS0039868,1
RTS0039869,1
RTS0039870,1
RTS0039871,2
RTS0039872,3
RTS0039873,1
RTS0039875,2
RTS0039876,3
RTS0039877,1
RTS0039879,2
RTS0039880,2
RTS0039882,2
RTS0039883,2
RTS0039884,2
RTS0039885,4
RTS0039886,1
RTS0039887,1
RTS0039888,1
RTS0039891,1
RTS0039893,4
RTS0039896,1
RTS0039897,1
RTS0039898,5
RTS0039899,3
RTS0039900,6
RTS0039901,1
RTS0039902,6
RTS0039903,2
RTS0039904,4
RTS0039905,2
RTS0039906,1
RTS0039907,3
RTS0039908,2
RTS0039909,1
RTS0039910,2
RTS0039911,1
RTS0039912,3
RTS0039913,5
RTS0039914,4
RTS0039915,6
RTS0039917,3
RTS0039918,2
RTS0039919,1
RTS0039920,1
RTS0039921,3
RTS0039922,1
RTS0039923,2
RTS0039924,2
RTS0039926,3
RTS0039927,2
RTS0039928,4
RTS0039929,3
RTS0039930,4
RTS0039931,1
RTS0039932,2
RTS0039933,2
RTS0039934,1
RTS0039935,3
RTS0039936,1
RTS0039938,4
RTS0039939,2
RTS0039940,2
RTS0039941,1
RTS0039942,5
RTS0039943,1
RTS0039944,1
RTS0039945,5
RTS0039946,4
RTS0039947,5
RTS0039948,6
RTS0039949,3
RTS0039950,7
RTS0039951,4
RTS0039952,3
RTS0039953,3
RTS0039955,4
RTS0039956,4
RTS0039957,3
RTS0039958,2
RTS0039959,3
RTS0039960,6
RTS0039961,2
RTS0039962,1
RTS0039963,1
RTS0039964,4
RTS0039965,2
RTS0039966,2
RTS0039967,2
RTS0039968,3
RTS0039969,1
RTS0039970,2
RTS0039971,4
RTS0039972,3
RTS0039973,1
RTS0039974,1
RTS0039975,5
RTS0039976,1
RTS0039977,2
RTS0039979,4
RTS0039980,2
RTS0039981,1
RTS0039982,3
RTS0039983,1
RTS0039984,1
RTS0039985,4
RTS0039986,2
RTS0039987,5
RTS0039988,3
RTS0039989,5
RTS0039990,1
RTS0039991,3
RTS0039992,2
RTS0039993,2
RTS0039994,2
RTS0039995,8
RTS0039996,4
RTS0039997,4
RTS0039998,3
RTS0039999,3
RTS0040000,2
RTS0040001,4
RTS0040002,4
RTS0040003,5
RTS0040004,1
RTS0040005,8
RTS0040006,3
RTS0040007,2
RTS0040008,4
RTS0040009,2
RTS0040010,2
RTS0040011,3
RTS0040012,1
RTS0040013,3
RTS0040014,1
RTS0040016,6
RTS0040017,4
RTS0040018,4
RTS0040019,3
RTS0040020,8
RTS0040021,2
RTS0040022,5
RTS0040023,2
RTS0040024,3
RTS0040025,2
RTS0040026,2
RTS0040027,4
RTS0040028,4
RTS0040029,3
RTS0040030,2
RTS0040031,6
RTS0040032,2
RTS0040033,4
RTS0040035,2
RTS0040036,3
RTS0040037,3
RTS0040038,1
RTS0040040,3
RTS0040041,3
RTS0040042,1
RTS0040044,3
RTS0040045,3
RTS0040046,1
RTS0040047,4
RTS0040048,1
RTS0040049,2
RTS0040050,1
RTS0040051,1
RTS0040052,2
RTS0040053,5
RTS0040054,1
RTS0040055,2
RTS0040056,7
RTS0040057,1
RTS0040058,3
RTS0040059,4
RTS0040061,1
RTS0040063,2
RTS0040064,4
RTS0040065,3
RTS0040066,1
RTS0040067,5
RTS0040068,2
RTS0040069,1
RTS0040070,3
RTS0040071,2
RTS0040072,2
RTS0040073,4
RTS0040074,2
RTS0040075,3
RTS0040076,3
RTS0040077,5
RTS0040078,4
RTS0040079,3
RTS0040080,1
RTS0040081,5
RTS0040082,3
RTS0040084,3
RTS0040085,4
RTS0040086,5
RTS0040087,1
RTS0040088,3
RTS0040089,1
RTS0040090,2
RTS0040091,2
RTS0040092,5
RTS0040093,1
RTS0040094,1
RTS0040095,2
RTS0040097,3
RTS0040098,2
RTS0040099,1
RTS0040101,2
RTS0040102,2
RTS0040103,3
RTS0040104,3
RTS0040105,1
RTS0040107,1
RTS0040108,1
RTS0040110,2
RTS0040111,1
RTS0040112,2
RTS0040113,2
RTS0040114,3
RTS0040115,4
RTS0040116,8
RTS0040117,3
RTS0040118,1
RTS0040119,5
RTS0040120,8
RTS0040121,3
RTS0040122,3
RTS0040123,2
RTS0040124,1
RTS0040125,2
RTS0040126,4
RTS0040127,2
RTS0040128,2
RTS0040129,1
RTS0040130,3
RTS0040131,3
RTS0040132,2
RTS0040133,4
RTS0040135,2
RTS0040136,3
RTS0040137,3
RTS0040138,2
RTS0040139,2
RTS0040140,1
RTS0040141,2
RTS0040143,3
RTS0040145,1
RTS0040147,5
RTS0040148,3
RTS0040149,2
RTS0040150,7
RTS0040151,3
RTS0040152,2
RTS0040153,1
RTS0040154,1
RTS0040155,3
RTS0040156,2
RTS0040157,1
RTS0040159,4
RTS0040160,3
RTS0040161,2
RTS0040163,3
RTS0040164,2
RTS0040166,4
RTS0040167,1
RTS0040168,2
RTS0040169,4
RTS0040170,1
RTS0040171,2
RTS0040172,2
RTS0040173,2
RTS0040174,2
RTS0040176,3
RTS0040177,6
RTS0040179,2
RTS0040180,2
RTS0040181,1
RTS0040182,2
RTS0040183,5
RTS0040184,1
RTS0040185,2
RTS0040186,3
RTS0040187,3
RTS0040189,2
RTS0040190,5
RTS0040191,2
RTS0040192,2
RTS0040193,1
RTS0040195,1
RTS0040199,3
RTS0040200,3
RTS0040201,1
RTS0040202,4
RTS0040203,3
RTS0040204,2
RTS0040205,4
RTS0040206,3
RTS0040207,1
RTS0040208,4
RTS0040209,6
RTS0040210,2
RTS0040211,4
RTS0040212,7
RTS0040213,3
RTS0040214,5
RTS0040215,1
RTS0040216,2
RTS0040217,2
RTS0040218,3
RTS0040219,2
RTS0040220,1
RTS0040222,2
RTS0040223,1
RTS0040224,1
RTS0040225,2
RTS0040226,4
RTS0040228,1
RTS0040229,1
RTS0040230,1
RTS0040231,1
RTS0040232,2
RTS0040233,2
RTS0040234,2
RTS0040236,2
RTS0040237,3
RTS0040238,4
RTS0040239,1
RTS0040240,3
RTS0040241,2
RTS0040242,4
RTS0040243,6
RTS0040245,3
RTS0040246,2
RTS0040247,1
RTS0040248,2
RTS0040249,5
RTS0040250,2
RTS0040251,3
RTS0040252,1
RTS0040253,5
RTS0040255,1
RTS0040256,3
RTS0040257,1
RTS0040258,1
RTS0040259,3
RTS0040260,1
RTS0040261,3
RTS0040262,1
RTS0040263,3
RTS0040264,3
RTS0040265,4
RTS0040267,1
RTS0040268,3
RTS0040269,1
RTS0040270,2
RTS0040271,14
RTS0040272,13
RTS0040273,10
RTS0040274,8
RTS0040275,15
RTS0040276,3
RTS0040277,8
RTS0040278,7
RTS0040279,10
RTS0040280,6
RTS0040281,1
RTS0040282,2
RTS0040283,4
RTS0040284,1
RTS0040285,1
RTS0040286,2
RTS0040287,2
RTS0040288,2
RTS0040289,2
RTS0040290,3
RTS0040292,3
RTS0040293,1
RTS0040294,6
RTS0040296,2
RTS0040297,1
RTS0040298,3
RTS0040300,1
RTS0040301,4
RTS0040302,1
RTS0040303,3
RTS0040304,2
RTS0040305,3
RTS0040307,3
RTS0040308,1
RTS0040309,2
RTS0040310,1
RTS0040311,1
RTS0040312,4
RTS0040314,1
RTS0040315,2
RTS0040316,2
RTS0040318,2
RTS0040320,1
RTS0040321,2
RTS0040322,1
RTS0040323,4
RTS0040324,2
RTS0040325,3
RTS0040326,5
RTS0040327,1
RTS0040328,5
RTS0040329,2
RTS0040331,1
RTS0040332,1
RTS0040335,6
RTS0040336,2
RTS0040337,2
RTS0040341,5
RTS0040342,1
RTS0040343,2
RTS0040344,1
RTS0040345,5
RTS0040346,1
RTS0040347,6
RTS0040349,4
RTS0040350,1
RTS0040351,4
RTS0040352,2
RTS0040353,2
RTS0040354,2
RTS0040355,2
RTS0040356,4
RTS0040357,1
RTS0040358,2
RTS0040359,3
RTS0040360,6
RTS0040361,4
RTS0040363,2
RTS0040364,3
RTS0040365,3
RTS0040366,5
RTS0040367,7
RTS0040368,9
RTS0040369,2
RTS0040370,8
RTS0040372,2
RTS0040373,2
RTS0040374,4
RTS0040375,2
RTS0040376,2
RTS0040377,5
RTS0040378,1
RTS0040379,3
RTS0040380,1
RTS0040381,3
RTS0040382,4
RTS0040383,4
RTS0040385,2
RTS0040386,7
RTS0040387,2
RTS0040388,3
RTS0040389,4
RTS0040390,2
RTS0040391,6
RTS0040392,1
RTS0040393,3
RTS0040394,1
RTS0040395,3
RTS0040396,11
RTS0040397,6
RTS0040398,7
RTS0040399,6
RTS0040400,5
RTS0040401,6
RTS0040402,11
RTS0040403,3
RTS0040404,10
RTS0040405,5
RTS0040406,2
RTS0040407,5
RTS0040408,1
RTS0040409,1
RTS0040410,3
RTS0040411,4
RTS0040413,1
RTS0040414,4
RTS0040415,1
RTS0040416,21
RTS0040417,6
RTS0040418,9
RTS0040419,18
RTS0040420,25
RTS0040421,6
RTS0040422,3
RTS0040423,1
RTS0040424,4
RTS0040426,1
RTS0040428,2
RTS0040429,1
RTS0040430,1
RTS0040431,3
RTS0040432,1
RTS0040433,4
RTS0040434,2
RTS0040435,1
RTS0040436,3
RTS0040437,14
RTS0040438,17
RTS0040439,20
RTS0040440,27
RTS0040441,4
RTS0040442,7
RTS0040443,10
RTS0040444,5
RTS0040445,5
RTS0040446,4
RTS0040447,4
RTS0040448,7
RTS0040449,7
RTS0040450,1
RTS0040451,4
RTS0040452,6
RTS0040453,4
RTS0040454,7
RTS0040455,9
RTS0040456,2
RTS0040457,1
RTS0040458,1
RTS0040459,3
RTS0040460,4
RTS0040461,1
RTS0040462,3
RTS0040463,4
RTS0040464,1
RTS0040465,2
RTS0040466,3
RTS0040467,3
RTS0040468,5
RTS0040469,1
RTS0040470,2
RTS0040471,3
RTS0040472,2
RTS0040473,2
RTS0040475,5
RTS0040476,4
RTS0040477,4
RTS0040478,4
RTS0040479,1
RTS0040480,2
RTS0040481,8
RTS0040482,1
RTS0040483,4
RTS0040484,3
RTS0040485,4
RTS0040486,3
RTS0040489,2
RTS0040490,5
RTS0040491,1
RTS0040492,2
RTS0040493,2
RTS0040494,1
RTS0040495,2
RTS0040496,2
RTS0040497,4
RTS0040498,6
RTS0040499,2
RTS0040500,5
RTS0040501,1
RTS0040502,4
RTS0040503,2
RTS0040504,1
RTS0040506,1
RTS0040507,1
RTS0040509,3
RTS0040510,2
RTS0040511,3
RTS0040512,4
RTS0040514,2
RTS0040515,5
RTS0040516,3
RTS0040517,1
RTS0040518,3
RTS0040519,3
RTS0040520,2
RTS0040521,2
RTS0040522,1
RTS0040524,1
RTS0040525,3
RTS0040526,3
RTS0040527,3
RTS0040528,2
RTS0040529,3
RTS0040530,1
RTS0040531,4
RTS0040532,1
RTS0040533,2
RTS0040534,1
RTS0040535,3
RTS0040536,1
RTS0040537,4
RTS0040538,5
RTS0040540,1
RTS0040541,1
RTS0040542,3
RTS0040543,4
RTS0040544,4
RTS0040546,4
RTS0040548,2
RTS0040549,2
RTS0040550,1
RTS0040551,1
RTS0040552,1
RTS0040553,1
RTS0040554,4
RTS0040555,1
RTS0040556,2
RTS0040557,5
RTS0040558,2
RTS0040560,3
RTS0040562,3
RTS0040563,4
RTS0040564,2
RTS0040565,4
RTS0040566,3
RTS0040567,3
RTS0040568,2
RTS0040569,2
RTS0040570,2
RTS0040571,1
RTS0040572,3
RTS0040574,2
RTS0040575,3
RTS0040576,2
RTS0040578,1
RTS0040579,2
RTS0040580,1
RTS0040581,1
RTS0040582,3
RTS0040583,2
RTS0040584,1
RTS0040586,5
RTS0040587,2
RTS0040588,4
RTS0040590,2
RTS0040591,3
RTS0040592,4
RTS0040593,2
RTS0040594,5
RTS0040595,3
RTS0040597,3
RTS0040598,1
RTS0040599,4
RTS0040600,2
RTS0040602,1
RTS0040604,3
RTS0040605,2
RTS0040607,6
RTS0040608,3
RTS0040609,2
RTS0040610,1
RTS0040611,1
RTS0040612,5
RTS0040613,4
RTS0040614,6
RTS0040615,3
RTS0040617,3
RTS0040618,2
RTS0040619,1
RTS0040620,3
RTS0040621,4
RTS0040622,3
RTS0040623,4
RTS0040624,1
RTS0040626,3
RTS0040628,1
RTS0040629,1
RTS0040630,2
RTS0040631,9
RTS0040632,7
RTS0040633,5
RTS0040634,7
RTS0040636,1
RTS0040638,2
RTS0040639,3
RTS0040640,2
RTS0040641,1
RTS0040643,4
RTS0040644,2
RTS0040645,3
RTS0040646,3
RTS0040648,1
RTS0040649,6
RTS0040650,3
RTS0040651,3
RTS0040652,5
RTS0040653,5
RTS0040654,5
RTS0040655,1
RTS0040656,2
RTS0040657,1
RTS0040658,1
RTS0040659,1
RTS0040660,2
RTS0040661,3
RTS0040662,1
RTS0040663,5
RTS0040665,2
RTS0040666,2
RTS0040668,1
RTS0040669,2
RTS0040670,2
RTS0040671,2
RTS0040672,2
RTS0040673,1
RTS0040677,3
RTS0040678,6
RTS0040679,2
RTS0040680,6
RTS0040681,2
RTS0040682,3
RTS0040683,3
RTS0040684,4
RTS0040685,3
RTS0040686,3
RTS0040687,3
RTS0040688,3
RTS0040689,4
RTS0040690,2
RTS0040691,2
RTS0040692,1
RTS0040693,3
RTS0040694,1
RTS0040695,2
RTS0040696,1
RTS0040697,2
RTS0040698,3
RTS0040699,2
RTS0040700,1
RTS0040701,2
RTS0040702,5
RTS0040703,3
RTS0040704,3
RTS0040705,2
RTS0040706,2
RTS0040707,3
RTS0040708,1
RTS0040709,6
RTS0040711,2
RTS0040712,4
RTS0040713,2
RTS0040715,2
RTS0040716,1
RTS0040717,1
RTS0040720,2
RTS0040721,3
RTS0040723,6
RTS0040724,3
RTS0040725,2
RTS0040726,5
RTS0040727,1
RTS0040728,5
RTS0040729,6
RTS0040730,2
RTS0040731,3
RTS0040732,3
RTS0040733,4
RTS0040734,1
RTS0040736,7
RTS0040737,8
RTS0040738,6
RTS0040739,3
RTS0040740,6
RTS0040742,1
RTS0040743,2
RTS0040744,2
RTS0040745,8
RTS0040746,7
RTS0040747,4
RTS0040748,7
RTS0040749,9
RTS0040750,9
RTS0040751,2
RTS0040752,4
RTS0040753,5
RTS0040754,7
RTS0040755,3
RTS0040756,5
RTS0040757,3
RTS0040758,1
RTS0040759,3
RTS0040760,2
RTS0040761,4
RTS0040762,2
RTS0040763,2
RTS0040764,5
RTS0040765,5
RTS0040766,4
RTS0040767,2
RTS0040768,3
RTS0040769,1
RTS0040770,2
RTS0040771,4
RTS0040772,2
RTS0040774,5
RTS0040775,4
RTS0040776,1
RTS0040777,9
RTS0040778,8
RTS0040779,1
RTS0040780,2
RTS0040781,6
RTS0040782,4
RTS0040784,3
RTS0040785,3
RTS0040786,2
RTS0040787,1
RTS0040788,3
RTS0040790,2
RTS0040791,1
RTS0040792,4
RTS0040793,3
RTS0040794,2
RTS0040796,3
RTS0040797,3
RTS0040798,1
RTS0040799,1
RTS0040800,3
RTS0040801,1
RTS0040802,3
RTS0040803,4
RTS0040805,5
RTS0040807,2
RTS0040808,4
RTS0040809,1
RTS0040810,2
RTS0040811,3
RTS0040812,4
RTS0040813,3
RTS0040814,1
RTS0040815,1
RTS0040816,2
RTS0040817,4
RTS0040818,3
RTS0040819,5
RTS0040820,3
RTS0040821,3
RTS0040822,8
RTS0040823,1
RTS0040824,2
RTS0040825,5
RTS0040826,10
RTS0040827,5
RTS0040828,2
RTS0040830,2
RTS0040831,3
RTS0040833,4
RTS0040834,4
RTS0040836,10
RTS0040837,5
RTS0040838,14
RTS0040839,10
RTS0040840,6
RTS0040841,14
RTS0040842,28
RTS0040843,24
RTS0040844,19
RTS0040845,17
RTS0040846,5
RTS0040847,1
RTS0040848,3
RTS0040849,4
RTS0040850,5
RTS0040851,4
RTS0040852,4
RTS0040853,7
RTS0040854,4
RTS0040855,2
RTS0040856,1
RTS0040857,2
RTS0040858,3
RTS0040859,3
RTS0040860,4
RTS0040863,5
RTS0040864,1
RTS0040865,2
RTS0040866,2
RTS0040867,1
RTS0040868,1
RTS0040869,1
RTS0040870,5
RTS0040871,5
RTS0040872,8
RTS0040873,4
RTS0040874,11
RTS0040875,5
RTS0040876,4
RTS0040877,3
RTS0040878,2
RTS0040881,1
RTS0040883,2
RTS0040884,3
RTS0040885,5
RTS0040886,7
RTS0040887,4
RTS0040888,3
RTS0040889,1
RTS0040890,3
RTS0040891,1
RTS0040892,3
RTS0040893,3
RTS0040895,1
RTS0040896,2
RTS0040897,1
RTS0040898,3
RTS0040899,1
RTS0040901,18
RTS0040902,8
RTS0040903,3
RTS0040904,26
RTS0040905,10
RTS0040906,1
RTS0040907,4
RTS0040909,4
RTS0040910,2
RTS0040911,1
RTS0040912,3
RTS0040913,3
RTS0040914,2
RTS0040915,2
RTS0040916,1
RTS0040917,2
RTS0040918,1
RTS0040919,2
RTS0040921,8
RTS0040922,4
RTS0040923,8
RTS0040924,11
RTS0040925,5
RTS0040926,1
RTS0040927,4
RTS0040928,1
RTS0040929,3
RTS0040930,1
RTS0040931,1
RTS0040932,2
RTS0040934,4
RTS0040935,2
RTS0040936,4
RTS0040938,4
RTS0040939,1
RTS0040940,3
RTS0040941,3
RTS0040942,3
RTS0040943,1
RTS0040944,7
RTS0040945,2
RTS0040946,1
RTS0040947,1
RTS0040948,5
RTS0040949,4
RTS0040950,3
RTS0040951,5
RTS0040953,3
RTS0040954,2
RTS0040955,1
RTS0040956,1
RTS0040958,1
RTS0040959,2
RTS0040960,1
RTS0040961,3
RTS0040962,1
RTS0040963,2
RTS0040965,3
RTS0040966,2
RTS0040967,2
RTS0040969,2
RTS0040970,4
RTS0040971,4
RTS0040972,3
RTS0040973,2
RTS0040974,4
RTS0040976,2
RTS0040977,1
RTS0040978,1
RTS0040979,2
RTS0040980,2
RTS0040981,2
RTS0040982,1
RTS0040983,2
RTS0040984,1
RTS0040985,2
RTS0040987,3
RTS0040988,2
RTS0040989,2
RTS0040990,4
RTS0040992,2
RTS0040993,3
RTS0040994,8
RTS0040995,2
RTS0040996,3
RTS0040997,5
RTS0040998,1
RTS0040999,3
RTS0041001,5
RTS0041002,3
RTS0041003,2
RTS0041004,4
RTS0041005,1
RTS0041006,4
RTS0041007,2
RTS0041008,3
RTS0041009,1
RTS0041010,1
RTS0041011,2
RTS0041013,2
RTS0041014,6
RTS0041015,4
RTS0041016,2
RTS0041017,2
RTS0041019,2
RTS0041020,3
RTS0041021,1
RTS0041023,1
RTS0041024,2
RTS0041025,4
RTS0041026,1
RTS0041027,1
RTS0041028,2
RTS0041029,2
RTS0041030,1
RTS0041031,3
RTS0041032,2
RTS0041033,2
RTS0041034,3
RTS0041035,4
RTS0041036,3
RTS0041037,3
RTS0041038,3
RTS0041039,1
RTS0041040,2
RTS0041041,4
RTS0041042,1
RTS0041043,4
RTS0041044,1
RTS0041045,2
RTS0041046,5
RTS0041047,10
RTS0041048,5
RTS0041049,8
RTS0041050,11
RTS0041051,1
RTS0041052,3
RTS0041053,6
RTS0041054,3
RTS0041055,3
RTS0041056,1
RTS0041057,3
RTS0041058,1
RTS0041059,3
RTS0041060,1
RTS0041061,5
RTS0041062,2
RTS0041063,1
RTS0041064,3
RTS0041066,1
RTS0041067,5
RTS0041068,4
RTS0041069,2
RTS0041070,3
RTS0041071,1
RTS0041073,3
RTS0041074,3
RTS0041075,3
RTS0041076,2
RTS0041077,5
RTS0041078,2
RTS0041079,4
RTS0041080,1
RTS0041082,1
RTS0041083,1
RTS0041084,3
RTS0041085,1
RTS0041086,2
RTS0041087,3
RTS0041088,2
RTS0041089,3
RTS0041090,2
RTS0041091,2
RTS0041092,3
RTS0041093,1
RTS0041094,2
RTS0041095,1
RTS0041096,2
RTS0041098,3
RTS0041099,2
RTS0041100,2
RTS0041101,5
RTS0041103,4
RTS0041104,3
RTS0041105,4
RTS0041106,4
RTS0041107,12
RTS0041108,2
RTS0041109,11
RTS0041110,7
RTS0041111,3
RTS0041112,3
RTS0041113,7
RTS0041114,1
RTS0041115,5
RTS0041116,3
RTS0041117,5
RTS0041118,4
RTS0041119,1
RTS0041120,5
RTS0041121,4
RTS0041122,3
RTS0041123,1
RTS0041125,6
RTS0041126,3
RTS0041127,8
RTS0041128,5
RTS0041129,4
RTS0041130,3
RTS0041131,4
RTS0041132,4
RTS0041133,3
RTS0041134,3
RTS0041135,7
RTS0041136,4
RTS0041137,1
RTS0041138,5
RTS0041139,2
RTS0041140,3
RTS0041141,2
RTS0041142,2
RTS0041143,1
RTS0041144,2
RTS0041145,2
RTS0041146,4
RTS0041147,3
RTS0041148,1
RTS0041149,3
RTS0041150,8
RTS0041152,3
RTS0041153,3
RTS0041154,1
RTS0041155,2
RTS0041156,4
RTS0041157,1
RTS0041158,2
RTS0041159,1
RTS0041161,3
RTS0041162,1
RTS0041163,2
RTS0041164,2
RTS0041165,2
RTS0041167,3
RTS0041168,1
RTS0041169,2
RTS0041170,3
RTS0041171,6
RTS0041172,4
RTS0041173,2
RTS0041174,3
RTS0041175,2
RTS0041176,1
RTS0041177,1
RTS0041178,4
RTS0041179,2
RTS0041180,3
RTS0041181,3
RTS0041182,4
RTS0041183,2
RTS0041184,4
RTS0041185,1
RTS0041186,3
RTS0041187,3
RTS0041188,3
RTS0041189,1
RTS0041190,1
RTS0041191,5
RTS0041192,4
RTS0041193,5
RTS0041194,4
RTS0041196,2
RTS0041197,7
RTS0041198,2
RTS0041199,4
RTS0041200,3
RTS0041201,1
RTS0041202,3
RTS0041203,5
RTS0041204,3
RTS0041209,2
RTS0041210,3
RTS0041211,3
RTS0041212,3
RTS0041213,8
RTS0041214,1
RTS0041215,6
RTS0041216,4
RTS0041217,2
RTS0041219,2
RTS0041220,3
RTS0041221,1
RTS0041222,6
RTS0041223,1
RTS0041224,2
RTS0041225,1
RTS0041227,4
RTS0041228,3
RTS0041229,2
RTS0041230,3
RTS0041231,9
RTS0041232,9
RTS0041233,6
RTS0041234,4
RTS0041235,6
RTS0041237,5
RTS0041238,1
RTS0041240,8
RTS0041241,2
RTS0041242,2
RTS0041244,1
RTS0041246,4
RTS0041247,7
RTS0041248,5
RTS0041249,1
RTS0041250,3
RTS0041252,1
RTS0041253,2
RTS0041254,2
RTS0041255,4
RTS0041256,2
RTS0041257,6
RTS0041258,2
RTS0041259,2
RTS0041260,2
RTS0041261,2
RTS0041262,2
RTS0041263,2
RTS0041265,4
RTS0041266,6
RTS0041267,1
RTS0041268,4
RTS0041269,5
RTS0041270,2
RTS0041271,1
RTS0041272,5
RTS0041274,5
RTS0041275,4
RTS0041276,1
RTS0041277,1
RTS0041278,3
RTS0041279,4
RTS0041280,2
RTS0041281,3
RTS0041282,3
RTS0041283,2
RTS0041284,2
RTS0041285,3
RTS0041286,4
RTS0041287,1
RTS0041288,4
RTS0041289,1
RTS0041290,4
RTS0041291,2
RTS0041292,1
RTS0041293,3
RTS0041294,2
RTS0041295,1
RTS0041296,1
RTS0041297,2
RTS0041298,1
RTS0041299,4
RTS0041300,2
RTS0041301,4
RTS0041302,4
RTS0041303,1
RTS0041304,4
RTS0041305,1
RTS0041306,5
RTS0041307,5
RTS0041308,4
RTS0041309,1
RTS0041310,1
RTS0041311,2
RTS0041312,4
RTS0041313,1
RTS0041314,1
RTS0041315,2
RTS0041316,7
RTS0041317,10
RTS0041318,14
RTS0041319,13
RTS0041320,8
RTS0041321,1
RTS0041322,2
RTS0041323,6
RTS0041324,2
RTS0041325,3
RTS0041326,1
RTS0041327,2
RTS0041328,1
RTS0041329,3
RTS0041330,6
RTS0041331,1
RTS0041332,4
RTS0041333,1
RTS0041335,3
RTS0041346,7
RTS0041347,10
RTS0041348,14
RTS0041349,8
RTS0041350,18
RTS0041352,2
RTS0041353,5
RTS0041354,1
RTS0041356,1
RTS0041357,2
RTS0041358,3
RTS0041359,1
RTS0041360,2
RTS0041361,3
RTS0041362,3
RTS0041363,2
RTS0041364,2
RTS0041365,5
RTS0041366,1
RTS0041367,3
RTS0041368,4
RTS0041370,2
RTS0041371,4
RTS0041372,2
RTS0041373,1
RTS0041374,1
RTS0041375,1
RTS0041376,5
RTS0041377,2
RTS0041378,3
RTS0041379,2
RTS0041380,2
RTS0041381,1
RTS0041382,3
RTS0041385,3
RTS0041386,3
RTS0041387,2
RTS0041388,5
RTS0041390,2
RTS0041391,1
RTS0041392,2
RTS0041393,5
RTS0041394,6
RTS0041397,1
RTS0041398,3
RTS0041399,1
RTS0041400,2
RTS0041401,6
RTS0041402,1
RTS0041403,5
RTS0041404,2
RTS0041405,3
RTS0041407,1
RTS0041408,1
RTS0041409,3
RTS0041410,6
RTS0041411,3
RTS0041412,1
RTS0041413,4
RTS0041414,1
RTS0041415,2
RTS0041417,3
RTS0041418,2
RTS0041419,5
RTS0041422,3
RTS0041423,2
RTS0041424,5
RTS0041425,5
RTS0041426,3
RTS0041427,2
RTS0041428,2
RTS0041429,2
RTS0041430,5
RTS0041431,4
RTS0041432,3
RTS0041433,1
RTS0041434,3
RTS0041436,2
RTS0041437,2
RTS0041438,3
RTS0041440,2
RTS0041441,3
RTS0041443,4
RTS0041445,1
RTS0041446,2
RTS0041447,1
RTS0041448,2
RTS0041449,2
RTS0041450,2
RTS0041451,2
RTS0041452,3
RTS0041453,5
RTS0041454,1
RTS0041455,3
RTS0041456,3
RTS0041457,2
RTS0041458,3
RTS0041460,3
RTS0041461,4
RTS0041463,1
RTS0041464,2
RTS0041465,4
RTS0041466,3
RTS0041467,3
RTS0041468,1
RTS0041469,2
RTS0041471,2
RTS0041472,4
RTS0041473,1
RTS0041475,3
RTS0041476,2
RTS0041477,3
RTS0041480,1
RTS0041481,5
RTS0041482,2
RTS0041483,1
RTS0041484,1
RTS0041485,2
RTS0041486,2
RTS0041487,1
RTS0041488,5
RTS0041489,6
RTS0041490,1
RTS0041491,1
RTS0041493,2
RTS0041494,1
RTS0041495,1
RTS0041496,9
RTS0041497,5
RTS0041498,11
RTS0041499,11
RTS0041500,9
RTS0041501,3
RTS0041503,2
RTS0041504,4
RTS0041505,2
RTS0041506,2
RTS0041507,2
RTS0041508,1
RTS0041509,2
RTS0041510,3
RTS0041511,2
RTS0041512,2
RTS0041513,1
RTS0041514,3
RTS0041515,3
RTS0041517,3
RTS0041518,1
RTS0041519,1
RTS0041520,6
RTS0041521,1
RTS0041522,2
RTS0041523,1
RTS0041526,7
RTS0041527,14
RTS0041528,11
RTS0041529,4
RTS0041530,14
RTS0041531,2
RTS0041532,2
RTS0041533,1
RTS0041534,1
RTS0041535,1
RTS0041536,4
RTS0041537,1
RTS0041538,1
RTS0041541,2
RTS0041542,5
RTS0041543,3
RTS0041545,2
RTS0041546,1
RTS0041548,2
RTS0041549,1
RTS0041550,4
RTS0041551,7
RTS0041552,5
RTS0041553,3
RTS0041554,3
RTS0041555,5
RTS0041556,7
RTS0041557,4
RTS0041558,4
RTS0041559,1
RTS0041560,4
RTS0041562,4
RTS0041563,4
RTS0041564,3
RTS0041565,2
RTS0041566,4
RTS0041567,6
RTS0041568,3
RTS0041569,4
RTS0041570,1
RTS0041571,2
RTS0041572,4
RTS0041573,4
RTS0041574,4
RTS0041575,2
RTS0041576,1
RTS0041577,2
RTS0041578,4
RTS0041579,2
RTS0041580,7
RTS0041581,4
RTS0041582,2
RTS0041583,1
RTS0041584,2
RTS0041585,2
RTS0041586,2
RTS0041587,1
RTS0041588,2
RTS0041589,4
RTS0041590,2
RTS0041592,2
RTS0041593,4
RTS0041594,3
RTS0041595,1
RTS0041596,4
RTS0041598,3
RTS0041599,1
RTS0041600,2
RTS0041601,1
RTS0041602,3
RTS0041603,1
RTS0041606,1
RTS0041607,3
RTS0041608,3
RTS0041610,5
RTS0041611,2
RTS0041613,2
RTS0041614,4
RTS0041615,3
RTS0041616,8
RTS0041619,1
RTS0041620,2
RTS0041621,2
RTS0041622,2
RTS0041623,1
RTS0041624,3
RTS0041626,3
RTS0041627,5
RTS0041628,4
RTS0041630,1
RTS0041631,2
RTS0041632,2
RTS0041633,2
RTS0041634,4
RTS0041635,5
RTS0041636,9
RTS0041637,5
RTS0041638,2
RTS0041639,8
RTS0041640,7
RTS0041641,2
RTS0041642,2
RTS0041643,3
RTS0041644,1
RTS0041645,1
RTS0041646,1
RTS0041647,3
RTS0041648,1
RTS0041649,1
RTS0041650,3
RTS0041651,3
RTS0041652,1
RTS0041653,2
RTS0041654,5
RTS0041655,3
RTS0041656,5
RTS0041657,2
RTS0041658,2
RTS0041659,1
RTS0041660,2
RTS0041661,2
RTS0041662,6
RTS0041663,5
RTS0041664,2
RTS0041665,3
RTS0041666,4
RTS0041668,3
RTS0041669,2
RTS0041671,3
RTS0041672,1
RTS0041674,5
RTS0041675,2
RTS0041676,2
RTS0041677,3
RTS0041678,5
RTS0041679,4
RTS0041680,2
RTS0041681,2
RTS0041682,2
RTS0041683,1
RTS0041684,2
RTS0041685,4
RTS0041686,5
RTS0041687,2
RTS0041688,2
RTS0041689,1
RTS0041690,3
RTS0041691,3
RTS0041692,4
RTS0041693,1
RTS0041694,6
RTS0041695,2
RTS0041696,1
RTS0041697,2
RTS0041698,1
RTS0041699,2
RTS0041701,2
RTS0041702,4
RTS0041703,5
RTS0041704,3
RTS0041705,8
RTS0041706,6
RTS0041707,1
RTS0041709,6
RTS0041710,3
RTS0041711,2
RTS0041712,5
RTS0041713,1
RTS0041714,3
RTS0041716,15
RTS0041717,5
RTS0041718,16
RTS0041719,11
RTS0041720,14
RTS0041721,4
RTS0041722,1
RTS0041723,3
RTS0041724,2
RTS0041725,2
RTS0041726,3
RTS0041727,2
RTS0041729,3
RTS0041731,2
RTS0041732,4
RTS0041733,2
RTS0041734,1
RTS0041735,3
RTS0041736,2
RTS0041737,2
RTS0041738,3
RTS0041739,4
RTS0041740,1
RTS0041741,2
RTS0041742,1
RTS0041743,3
RTS0041744,3
RTS0041745,2
RTS0041746,5
RTS0041747,3
RTS0041748,2
RTS0041749,1
RTS0041750,2
RTS0041751,3
RTS0041752,1
RTS0041753,2
RTS0041754,1
RTS0041755,4
RTS0041756,5
RTS0041757,4
RTS0041758,4
RTS0041759,8
RTS0041760,3
RTS0041761,2
RTS0041762,2
RTS0041763,4
RTS0041765,1
RTS0041766,1
RTS0041767,1
RTS0041768,4
RTS0041769,3
RTS0041770,3
RTS0041771,1
RTS0041772,3
RTS0041773,1
RTS0041774,4
RTS0041775,4
RTS0041776,1
RTS0041777,1
RTS0041778,4
RTS0041779,2
RTS0041780,2
RTS0041781,3
RTS0041782,2
RTS0041783,2
RTS0041784,1
RTS0041785,5
RTS0041786,1
RTS0041787,7
RTS0041789,4
RTS0041790,2
RTS0041791,3
RTS0041793,4
RTS0041795,2
RTS0041796,1
RTS0041797,3
RTS0041798,1
RTS0041799,3
RTS0041800,5
RTS0041801,3
RTS0041802,1
RTS0041803,3
RTS0041805,3
RTS0041806,6
RTS0041807,1
RTS0041808,4
RTS0041809,6
RTS0041810,3
RTS0041811,3
RTS0041812,1
RTS0041813,1
RTS0041815,1
RTS0041816,1
RTS0041817,5
RTS0041818,2
RTS0041819,1
RTS0041820,7
RTS0041821,2
RTS0041822,3
RTS0041823,1
RTS0041824,1
RTS0041825,1
RTS0041826,2
RTS0041827,3
RTS0041828,2
RTS0041829,4
RTS0041830,1
RTS0041831,1
RTS0041833,6
RTS0041834,4
RTS0041835,2
RTS0041836,3
RTS0041838,4
RTS0041839,2
RTS0041840,1
RTS0041841,3
RTS0041842,4
RTS0041843,1
RTS0041844,4
RTS0041845,2
RTS0041847,4
RTS0041848,3
RTS0041849,1
RTS0041850,2
RTS0041851,2
RTS0041853,3
RTS0041854,2
RTS0041855,4
RTS0041856,2
RTS0041857,4
RTS0041858,2
RTS0041859,1
RTS0041860,2
RTS0041861,3
RTS0041862,1
RTS0041863,3
RTS0041864,2
RTS0041865,3
RTS0041866,1
RTS0041867,4
RTS0041868,3
RTS0041869,4
RTS0041871,1
RTS0041872,2
RTS0041873,3
RTS0041874,2
RTS0041875,1
RTS0041877,6
RTS0041878,4
RTS0041879,2
RTS0041880,1
RTS0041881,1
RTS0041882,1
RTS0041883,2
RTS0041884,1
RTS0041885,2
RTS0041886,11
RTS0041887,24
RTS0041888,19
RTS0041889,17
RTS0041890,18
RTS0041891,22
RTS0041892,15
RTS0041893,12
RTS0041894,5
RTS0041895,20
RTS0041896,2
RTS0041897,4
RTS0041898,10
RTS0041899,6
RTS0041900,2
RTS0041901,4
RTS0041902,4
RTS0041903,4
RTS0041904,4
RTS0041905,7
RTS0041906,83
RTS0041907,2
RTS0041908,40
RTS0041909,5
RTS0041910,23
RTS0041911,3
RTS0041912,1
RTS0041913,2
RTS0041915,4
RTS0041916,78
RTS0041917,77
RTS0041918,97
RTS0041919,145
RTS0041920,114
RTS0041922,4
RTS0041923,2
RTS0041924,1
RTS0041925,2
RTS0041926,1
RTS0041927,1
RTS0041928,5
RTS0041929,1
RTS0041930,3
RTS0041931,2
RTS0041932,3
RTS0041933,1
RTS0041934,2
RTS0041935,1
RTS0041936,2
RTS0041937,5
RTS0041938,1
RTS0041939,4
RTS0041940,2
RTS0041942,4
RTS0041943,1
RTS0041944,1
RTS0041946,3
RTS0041947,2
RTS0041948,4
RTS0041949,2
RTS0041950,3
RTS0041951,1
RTS0041952,3
RTS0041953,1
RTS0041954,5
RTS0041955,3
RTS0041956,2
RTS0041957,3
RTS0041958,2
RTS0041959,4
RTS0041960,3
RTS0041961,2
RTS0041962,11
RTS0041963,4
RTS0041964,4
RTS0041965,9
RTS0041966,1
RTS0041967,2
RTS0041968,1
RTS0041969,1
RTS0041971,4
RTS0041972,7
RTS0041973,4
RTS0041974,3
RTS0041975,9
RTS0041976,6
RTS0041977,2
RTS0041978,3
RTS0041979,9
RTS0041980,3
RTS0041981,6
RTS0041982,12
RTS0041983,13
RTS0041984,4
RTS0041985,14
RTS0041987,2
RTS0041988,2
RTS0041989,2
RTS0041990,5
RTS0041991,4
RTS0041992,3
RTS0041993,1
RTS0041995,8
RTS0041996,1
RTS0041997,2
RTS0041998,2
RTS0041999,3
RTS0042000,2
RTS0042001,3
RTS0042002,4
RTS0042003,2
RTS0042004,2
RTS0042005,2
RTS0042006,3
RTS0042007,3
RTS0042008,3
RTS0042009,4
RTS0042010,8
RTS0042011,3
RTS0042012,3
RTS0042013,2
RTS0042014,1
RTS0042015,5
RTS0042016,1
RTS0042017,1
RTS0042018,2
RTS0042019,2
RTS0042020,2
RTS0042021,4
RTS0042022,2
RTS0042023,11
RTS0042024,3
RTS0042025,9
RTS0042027,3
RTS0042029,2
RTS0042030,2
RTS0042031,3
RTS0042032,2
RTS0042033,2
RTS0042034,4
RTS0042035,1
RTS0042036,6
RTS0042037,7
RTS0042038,7
RTS0042039,4
RTS0042040,2
RTS0042041,2
RTS0042042,2
RTS0042043,2
RTS0042044,4
RTS0042045,5
RTS0042046,3
RTS0042047,6
RTS0042048,1
RTS0042049,1
RTS0042050,2
RTS0042051,2
RTS0042052,5
RTS0042053,5
RTS0042054,3
RTS0042055,2
RTS0042056,2
RTS0042057,3
RTS0042058,2
RTS0042059,8
RTS0042060,2
RTS0042061,8
RTS0042062,4
RTS0042063,5
RTS0042064,5
RTS0042065,8
RTS0042067,1
RTS0042068,2
RTS0042069,8
RTS0042071,2
RTS0042072,2
RTS0042073,6
RTS0042074,5
RTS0042075,2
RTS0042076,4
RTS0042077,1
RTS0042078,2
RTS0042079,1
RTS0042080,1
RTS0042081,5
RTS0042082,6
RTS0042083,3
RTS0042084,5
RTS0042085,3
RTS0042087,3
RTS0042090,1
RTS0042091,1
RTS0042092,3
RTS0042093,2
RTS0042094,1
RTS0042095,3
RTS0042096,3
RTS0042098,3
RTS0042099,3
RTS0042100,5
RTS0042101,1
RTS0042102,2
RTS0042103,1
RTS0042105,2
RTS0042106,2
RTS0042107,3
RTS0042109,1
RTS0042110,1
RTS0042111,6
RTS0042112,3
RTS0042113,2
RTS0042114,4
RTS0042115,4
RTS0042116,1
RTS0042117,4
RTS0042119,1
RTS0042120,3
RTS0042121,4
RTS0042122,2
RTS0042123,1
RTS0042124,1
RTS0042125,2
RTS0042126,4
RTS0042127,4
RTS0042128,1
RTS0042129,2
RTS0042130,4
RTS0042131,2
RTS0042133,6
RTS0042134,1
RTS0042135,1
RTS0042137,2
RTS0042138,3
RTS0042140,4
RTS0042141,3
RTS0042142,3
RTS0042143,3
RTS0042144,4
RTS0042145,4
RTS0042146,1
RTS0042147,3
RTS0042148,4
RTS0042149,1
RTS0042150,2
RTS0042151,1
RTS0042152,4
RTS0042153,1
RTS0042154,3
RTS0042155,1
RTS0042156,3
RTS0042157,1
RTS0042158,5
RTS0042159,1
RTS0042160,1
RTS0042162,3
RTS0042163,2
RTS0042164,5
RTS0042165,4
RTS0042166,3
RTS0042167,1
RTS0042168,2
RTS0042169,2
RTS0042170,1
RTS0042171,3
RTS0042172,3
RTS0042173,4
RTS0042174,3
RTS0042176,2
RTS0042177,3
RTS0042178,2
RTS0042181,2
RTS0042182,2
RTS0042183,2
RTS0042184,1
RTS0042185,1
RTS0042186,1
RTS0042187,1
RTS0042188,4
RTS0042189,1
RTS0042190,2
RTS0042191,3
RTS0042192,3
RTS0042193,3
RTS0042194,3
RTS0042195,1
RTS0042196,1
RTS0042197,3
RTS0042198,1
RTS0042199,3
RTS0042200,2
RTS0042201,3
RTS0042203,1
RTS0042204,1
RTS0042205,1
RTS0042206,2
RTS0042207,4
RTS0042208,2
RTS0042209,1
RTS0042210,3
RTS0042211,4
RTS0042212,2
RTS0042213,1
RTS0042214,3
RTS0042215,4
RTS0042216,1
RTS0042217,2
RTS0042218,4
RTS0042219,2
RTS0042220,1
RTS0042221,4
RTS0042222,3
RTS0042223,3
RTS0042224,1
RTS0042225,3
RTS0042226,3
RTS0042228,2
RTS0042229,1
RTS0042230,4
RTS0042232,4
RTS0042233,3
RTS0042235,2
RTS0042236,7
RTS0042237,2
RTS0042238,2
RTS0042240,3
RTS0042241,3
RTS0042243,1
RTS0042244,4
RTS0042245,1
RTS0042246,2
RTS0042247,2
RTS0042248,3
RTS0042249,3
RTS0042250,4
RTS0042251,1
RTS0042252,2
RTS0042254,3
RTS0042255,2
RTS0042256,3
RTS0042258,2
RTS0042259,5
RTS0042260,3
RTS0042261,5
RTS0042262,4
RTS0042263,1
RTS0042264,3
RTS0042265,5
RTS0042266,2
RTS0042267,2
RTS0042268,2
RTS0042269,1
RTS0042270,1
RTS0042271,3
RTS0042272,1
RTS0042273,1
RTS0042274,3
RTS0042275,1
RTS0042276,2
RTS0042277,2
RTS0042278,2
RTS0042279,1
RTS0042280,5
RTS0042281,1
RTS0042282,3
RTS0042283,2
RTS0042284,4
RTS0042285,2
RTS0042286,2
RTS0042288,1
RTS0042289,4
RTS0042290,3
RTS0042291,8
RTS0042292,4
RTS0042293,5
RTS0042294,2
RTS0042295,5
RTS0042296,2
RTS0042297,1
RTS0042298,4
RTS0042299,1
RTS0042301,5
RTS0042302,1
RTS0042303,4
RTS0042304,4
RTS0042305,2
RTS0042306,1
RTS0042307,5
RTS0042308,3
RTS0042309,1
RTS0042310,7
RTS0042311,1
RTS0042312,2
RTS0042313,1
RTS0042315,1
RTS0042316,2
RTS0042317,2
RTS0042319,2
RTS0042320,1
RTS0042321,4
RTS0042322,1
RTS0042323,3
RTS0042324,5
RTS0042325,5
RTS0042326,2
RTS0042327,1
RTS0042328,2
RTS0042329,5
RTS0042330,1
RTS0042331,3
RTS0042332,4
RTS0042334,5
RTS0042335,1
RTS0042336,3
RTS0042337,2
RTS0042338,3
RTS0042339,2
RTS0042340,1
RTS0042341,5
RTS0042342,2
RTS0042344,1
RTS0042345,1
RTS0042346,2
RTS0042347,3
RTS0042348,3
RTS0042349,2
RTS0042350,5
RTS0042351,4
RTS0042353,5
RTS0042354,2
RTS0042355,3
RTS0042356,4
RTS0042357,1
RTS0042358,3
RTS0042359,2
RTS0042361,2
RTS0042362,7
RTS0042363,6
RTS0042364,5
RTS0042366,3
RTS0042367,2
RTS0042368,2
RTS0042369,2
RTS0042370,1
RTS0042372,2
RTS0042373,1
RTS0042375,2
RTS0042379,2
RTS0042381,1
RTS0042382,4
RTS0042383,2
RTS0042384,1
RTS0042385,4
RTS0042386,2
RTS0042387,3
RTS0042388,2
RTS0042389,5
RTS0042390,3
RTS0042391,2
RTS0042392,5
RTS0042393,4
RTS0042395,2
RTS0042396,1
RTS0042397,3
RTS0042398,3
RTS0042399,3
RTS0042400,3
RTS0042401,1
RTS0042403,2
RTS0042404,2
RTS0042406,6
RTS0042407,4
RTS0042408,1
RTS0042409,4
RTS0042410,7
RTS0042411,6
RTS0042412,4
RTS0042414,3
RTS0042415,2
RTS0042416,10
RTS0042417,8
RTS0042418,9
RTS0042419,3
RTS0042420,2
RTS0042421,3
RTS0042422,2
RTS0042423,1
RTS0042424,2
RTS0042425,1
RTS0042426,2
RTS0042427,3
RTS0042428,7
RTS0042429,2
RTS0042430,2
RTS0042431,1
RTS0042432,2
RTS0042433,1
RTS0042434,2
RTS0042435,2
RTS0042436,1
RTS0042437,4
RTS0042438,1
RTS0042439,2
RTS0042440,1
RTS0042441,4
RTS0042442,3
RTS0042443,7
RTS0042444,2
RTS0042446,2
RTS0042447,2
RTS0042448,6
RTS0042449,5
RTS0042450,4
RTS0042451,5
RTS0042452,1
RTS0042453,1
RTS0042454,2
RTS0042455,1
RTS0042456,1
RTS0042457,3
RTS0042458,3
RTS0042460,1
RTS0042461,5
RTS0042462,7
RTS0042463,3
RTS0042464,3
RTS0042465,8
RTS0042466,5
RTS0042467,2
RTS0042468,5
RTS0042469,2
RTS0042470,3
RTS0042471,1
RTS0042472,2
RTS0042473,2
RTS0042474,4
RTS0042475,1
RTS0042478,2
RTS0042479,2
RTS0042480,2
RTS0042481,3
RTS0042482,7
RTS0042483,12
RTS0042484,6
RTS0042485,4
RTS0042486,1
RTS0042487,3
RTS0042489,3
RTS0042490,3
RTS0042491,2
RTS0042492,1
RTS0042493,4
RTS0042495,3
RTS0042496,2
RTS0042497,3
RTS0042498,2
RTS0042499,6
RTS0042500,2
RTS0042501,3
RTS0042502,2
RTS0042503,1
RTS0042504,4
RTS0042505,1
RTS0042510,3
RTS0042515,2
RTS0042522,1
RTS0042526,3
RTS0042528,2
RTS0042529,2
RTS0042532,5
RTS0042533,1
RTS0042534,2
RTS0042535,4
RTS0042536,2
RTS0042537,1
RTS0042538,4
RTS0042539,1
RTS0042540,5
RTS0042541,2
RTS0042542,1
RTS0042543,2
RTS0042544,2
RTS0042545,2
RTS0042546,1
RTS0042547,1
RTS0042548,2
RTS0042549,3
RTS0042550,1
RTS0042551,2
RTS0042552,2
RTS0042553,2
RTS0042554,2
RTS0042555,2
RTS0042557,1
RTS0042559,2
RTS0042560,1
RTS0042561,1
RTS0042562,1
RTS0042563,4
RTS0042564,1
RTS0042566,1
RTS0042567,1
RTS0042568,6
RTS0042569,3
RTS0042570,3
RTS0042571,4
RTS0042572,2
RTS0042573,4
RTS0042574,3
RTS0042575,2
RTS0042576,4
RTS0042577,2
RTS0042578,1
RTS0042579,5
RTS0042580,3
RTS0042581,5
RTS0042583,5
RTS0042584,2
RTS0042585,2
RTS0042586,7
RTS0042587,1
RTS0042588,4
RTS0042589,1
RTS0042590,2
RTS0042591,1
RTS0042592,1
RTS0042593,6
RTS0042595,2
RTS0042596,2
RTS0042597,2
RTS0042598,5
RTS0042599,5
RTS0042600,2
RTS0042601,1
RTS0042602,3
RTS0042603,1
RTS0042604,2
RTS0042605,4
RTS0042606,2
RTS0042608,3
RTS0042609,1
RTS0042610,3
RTS0042612,4
RTS0042613,1
RTS0042614,1
RTS0042615,3
RTS0042616,7
RTS0042617,3
RTS0042618,1
RTS0042619,1
RTS0042620,2
RTS0042622,2
RTS0042625,2
RTS0042626,2
RTS0042627,2
RTS0042629,4
RTS0042630,2
RTS0042631,3
RTS0042633,3
RTS0042634,3
RTS0042635,3
RTS0042636,6
RTS0042637,7
RTS0042638,11
RTS0042639,9
RTS0042640,7
RTS0042641,1
RTS0042643,1
RTS0042644,6
RTS0042645,6
RTS0042646,3
RTS0042647,3
RTS0042648,3
RTS0042649,3
RTS0042650,1
RTS0042651,2
RTS0042652,2
RTS0042653,3
RTS0042654,1
RTS0042655,2
RTS0042656,2
RTS0042657,1
RTS0042659,1
RTS0042660,2
RTS0042661,1
RTS0042662,1
RTS0042663,4
RTS0042664,3
RTS0042665,2
RTS0042666,3
RTS0042667,1
RTS0042668,3
RTS0042669,2
RTS0042670,1
RTS0042671,10
RTS0042672,5
RTS0042673,9
RTS0042674,10
RTS0042675,3
RTS0042676,2
RTS0042678,5
RTS0042680,3
RTS0042681,6
RTS0042682,3
RTS0042683,2
RTS0042684,2
RTS0042685,5
RTS0042686,6
RTS0042687,4
RTS0042688,3
RTS0042689,1
RTS0042690,2
RTS0042691,4
RTS0042692,1
RTS0042693,1
RTS0042695,2
RTS0042696,3
RTS0042697,2
RTS0042698,1
RTS0042699,1
RTS0042700,4
RTS0042701,2
RTS0042702,2
RTS0042703,2
RTS0042704,1
RTS0042705,3
RTS0042706,1
RTS0042707,2
RTS0042708,3
RTS0042709,1
RTS0042710,1
RTS0042711,5
RTS0042712,10
RTS0042713,3
RTS0042714,3
RTS0042715,7
RTS0042716,1
RTS0042718,6
RTS0042719,1
RTS0042720,2
RTS0042721,1
RTS0042722,4
RTS0042723,2
RTS0042724,3
RTS0042725,1
RTS0042726,1
RTS0042727,3
RTS0042728,3
RTS0042729,1
RTS0042730,3
RTS0042731,1
RTS0042732,4
RTS0042733,2
RTS0042735,1
RTS0042736,9
RTS0042737,12
RTS0042738,10
RTS0042739,6
RTS0042740,13
RTS0042741,1
RTS0042743,2
RTS0042745,1
RTS0042746,2
RTS0042747,1
RTS0042748,1
RTS0042750,4
RTS0042751,4
RTS0042752,1
RTS0042753,2
RTS0042754,2
RTS0042755,2
RTS0042756,3
RTS0042757,5
RTS0042758,1
RTS0042760,2
RTS0042761,3
RTS0042762,1
RTS0042763,2
RTS0042764,2
RTS0042765,2
RTS0042766,2
RTS0042767,1
RTS0042768,1
RTS0042769,2
RTS0042770,3
RTS0042771,4
RTS0042772,3
RTS0042773,6
RTS0042774,7
RTS0042775,3
RTS0042776,5
RTS0042777,1
RTS0042778,5
RTS0042779,3
RTS0042780,3
RTS0042781,2
RTS0042782,1
RTS0042783,3
RTS0042784,1
RTS0042785,6
RTS0042786,4
RTS0042787,3
RTS0042788,4
RTS0042789,4
RTS0042790,3
RTS0042791,175
RTS0042792,68
RTS0042793,109
RTS0042794,85
RTS0042795,108
RTS0042796,4
RTS0042797,1
RTS0042798,1
RTS0042799,2
RTS0042800,3
RTS0042801,2
RTS0042802,4
RTS0042803,2
RTS0042804,1
RTS0042805,3
RTS0042806,4
RTS0042807,2
RTS0042808,1
RTS0042809,2
RTS0042810,4
RTS0042811,4
RTS0042812,2
RTS0042813,2
RTS0042814,4
RTS0042815,6
RTS0042816,1
RTS0042817,2
RTS0042818,4
RTS0042819,1
RTS0042820,3
RTS0042821,1
RTS0042822,3
RTS0042823,2
RTS0042824,2
RTS0042825,1
RTS0042827,1
RTS0042828,4
RTS0042829,2
RTS0042830,4
RTS0042831,6
RTS0042832,2
RTS0042833,2
RTS0042834,2
RTS0042835,5
RTS0042836,2
RTS0042837,2
RTS0042838,4
RTS0042839,2
RTS0042841,1
RTS0042842,4
RTS0042843,1
RTS0042844,2
RTS0042846,5
RTS0042847,5
RTS0042848,10
RTS0042849,2
RTS0042851,3
RTS0042852,2
RTS0042853,3
RTS0042854,3
RTS0042855,5
RTS0042856,3
RTS0042857,4
RTS0042858,3
RTS0042859,5
RTS0042860,3
RTS0042861,1
RTS0042862,3
RTS0042863,3
RTS0042864,3
RTS0042865,3
RTS0042866,3
RTS0042867,6
RTS0042868,1
RTS0042869,3
RTS0042870,2
RTS0042871,3
RTS0042872,4
RTS0042874,1
RTS0042875,5
RTS0042876,4
RTS0042877,2
RTS0042878,4
RTS0042879,4
RTS0042881,3
RTS0042882,2
RTS0042883,5
RTS0042884,5
RTS0042885,4
RTS0042886,4
RTS0042887,4
RTS0042888,1
RTS0042889,1
RTS0042890,1
RTS0042891,3
RTS0042892,3
RTS0042893,3
RTS0042894,1
RTS0042895,2
RTS0042896,8
RTS0042897,1
RTS0042898,3
RTS0042899,2
RTS0042900,4
RTS0042901,2
RTS0042902,1
RTS0042903,5
RTS0042904,3
RTS0042905,2
RTS0042906,24
RTS0042907,20
RTS0042908,17
RTS0042909,33
RTS0042910,11
RTS0042911,1
RTS0042912,3
RTS0042913,5
RTS0042914,3
RTS0042915,2
RTS0042916,7
RTS0042917,4
RTS0042918,3
RTS0042919,3
RTS0042920,2
RTS0042921,2
RTS0042922,8
RTS0042923,2
RTS0042924,1
RTS0042925,6
RTS0042927,3
RTS0042928,1
RTS0042929,1
RTS0042930,2
RTS0042932,2
RTS0042933,2
RTS0042935,3
RTS0042936,1
RTS0042938,1
RTS0042939,1
RTS0042940,2
RTS0042941,6
RTS0042942,3
RTS0042943,6
RTS0042944,7
RTS0042945,1
RTS0042946,1
RTS0042947,3
RTS0042948,3
RTS0042949,1
RTS0042950,2
RTS0042951,6
RTS0042952,2
RTS0042953,1
RTS0042955,1
RTS0042957,4
RTS0042958,2
RTS0042959,2
RTS0042960,2
RTS0042961,3
RTS0042962,1
RTS0042963,3
RTS0042964,2
RTS0042965,6
RTS0042966,3
RTS0042967,3
RTS0042968,2
RTS0042969,3
RTS0042970,1
RTS0042971,12
RTS0042972,5
RTS0042973,4
RTS0042974,3
RTS0042975,3
RTS0042976,6
RTS0042977,1
RTS0042978,4
RTS0042979,1
RTS0042980,3
RTS0042981,4
RTS0042982,7
RTS0042983,6
RTS0042984,3
RTS0042985,3
RTS0042986,5
RTS0042989,1
RTS0042990,3
RTS0042991,3
RTS0042992,1
RTS0042993,4
RTS0042994,2
RTS0042995,3
RTS0042996,4
RTS0042997,1
RTS0042998,3
RTS0042999,3
RTS0043000,2
RTS0043001,5
RTS0043002,1
RTS0043003,2
RTS0043004,2
RTS0043005,2
RTS0043006,3
RTS0043007,7
RTS0043008,1
RTS0043009,3
RTS0043010,1
RTS0043011,3
RTS0043012,3
RTS0043013,3
RTS0043014,8
RTS0043015,3
RTS0043016,1
RTS0043017,2
RTS0043018,3
RTS0043019,5
RTS0043021,2
RTS0043022,2
RTS0043023,2
RTS0043024,2
RTS0043025,1
RTS0043026,3
RTS0043027,4
RTS0043028,6
RTS0043029,6
RTS0043030,1
RTS0043031,2
RTS0043032,5
RTS0043033,3
RTS0043034,2
RTS0043035,1
RTS0043036,3
RTS0043037,3
RTS0043038,3
RTS0043039,3
RTS0043040,2
RTS0043041,6
RTS0043042,3
RTS0043043,3
RTS0043044,1
RTS0043045,4
RTS0043046,2
RTS0043047,2
RTS0043048,2
RTS0043049,3
RTS0043051,4
RTS0043052,1
RTS0043053,4
RTS0043054,2
RTS0043055,1
RTS0043056,3
RTS0043057,3
RTS0043058,4
RTS0043059,5
RTS0043060,9
RTS0043061,6
RTS0043062,3
RTS0043063,3
RTS0043064,1
RTS0043065,3
RTS0043066,3
RTS0043067,3
RTS0043069,7
RTS0043071,3
RTS0043072,4
RTS0043073,1
RTS0043074,2
RTS0043075,5
RTS0043076,2
RTS0043077,1
RTS0043078,1
RTS0043079,1
RTS0043080,1
RTS0043081,2
RTS0043082,2
RTS0043083,2
RTS0043084,1
RTS0043085,3
RTS0043086,3
RTS0043087,1
RTS0043088,3
RTS0043089,2
RTS0043090,3
RTS0043091,1
RTS0043092,2
RTS0043093,1
RTS0043094,1
RTS0043095,2
RTS0043097,6
RTS0043098,3
RTS0043099,3
RTS0043100,4
RTS0043101,4
RTS0043102,2
RTS0043103,2
RTS0043104,3
RTS0043105,2
RTS0043106,3
RTS0043107,3
RTS0043108,1
RTS0043109,3
RTS0043110,3
RTS0043111,21
RTS0043112,17
RTS0043113,12
RTS0043114,33
RTS0043115,19
RTS0043116,9
RTS0043117,4
RTS0043119,2
RTS0043120,3
RTS0043122,1
RTS0043123,5
RTS0043124,1
RTS0043125,1
RTS0043126,10
RTS0043127,2
RTS0043128,6
RTS0043129,5
RTS0043130,5
RTS0043131,4
RTS0043132,1
RTS0043133,1
RTS0043134,1
RTS0043135,2
RTS0043136,2
RTS0043137,1
RTS0043138,1
RTS0043139,3
RTS0043140,6
RTS0043141,2
RTS0043143,3
RTS0043145,5
RTS0043146,3
RTS0043147,1
RTS0043148,3
RTS0043149,5
RTS0043150,1
RTS0043152,2
RTS0043153,5
RTS0043154,3
RTS0043155,3
RTS0043156,2
RTS0043157,3
RTS0043159,7
RTS0043160,8
RTS0043161,4
RTS0043162,4
RTS0043163,2
RTS0043164,1
RTS0043165,6
RTS0043167,2
RTS0043168,3
RTS0043169,2
RTS0043170,2
RTS0043172,4
RTS0043173,4
RTS0043174,2
RTS0043175,1
RTS0043176,2
RTS0043177,1
RTS0043178,2
RTS0043179,6
RTS0043180,3
RTS0043182,1
RTS0043183,1
RTS0043184,1
RTS0043185,4
RTS0043186,6
RTS0043188,3
RTS0043189,3
RTS0043190,4
RTS0043191,6
RTS0043193,3
RTS0043194,2
RTS0043195,1
RTS0043196,5
RTS0043197,2
RTS0043198,3
RTS0043199,1
RTS0043200,1
RTS0043201,4
RTS0043202,3
RTS0043203,3
RTS0043204,5
RTS0043205,6
RTS0043206,5
RTS0043207,4
RTS0043208,5
RTS0043209,4
RTS0043210,2
RTS0043211,2
RTS0043212,3
RTS0043213,5
RTS0043214,5
RTS0043215,2
RTS0043217,3
RTS0043218,2
RTS0043219,4
RTS0043220,4
RTS0043222,6
RTS0043223,3
RTS0043224,5
RTS0043225,2
RTS0043226,8
RTS0043227,2
RTS0043228,4
RTS0043229,1
RTS0043230,2
RTS0043231,4
RTS0043232,2
RTS0043233,2
RTS0043235,4
RTS0043236,3
RTS0043237,2
RTS0043238,1
RTS0043239,4
RTS0043240,3
RTS0043241,2
RTS0043242,2
RTS0043243,5
RTS0043246,3
RTS0043247,2
RTS0043248,2
RTS0043250,4
RTS0043251,2
RTS0043252,4
RTS0043253,4
RTS0043254,5
RTS0043255,1
RTS0043256,4
RTS0043257,6
RTS0043258,3
RTS0043259,2
RTS0043260,2
RTS0043261,2
RTS0043262,4
RTS0043263,3
RTS0043264,2
RTS0043266,3
RTS0043267,4
RTS0043268,4
RTS0043269,2
RTS0043270,6
RTS0043271,4
RTS0043272,5
RTS0043273,4
RTS0043274,6
RTS0043275,2
RTS0043276,4
RTS0043277,5
RTS0043278,1
RTS0043279,2
RTS0043280,6
RTS0043281,1
RTS0043282,4
RTS0043283,1
RTS0043284,4
RTS0043285,2
RTS0043286,3
RTS0043287,1
RTS0043288,4
RTS0043289,2
RTS0043291,1
RTS0043293,6
RTS0043294,8
RTS0043295,5
RTS0043296,1
RTS0043299,1
RTS0043300,1
RTS0043301,1
RTS0043302,4
RTS0043303,3
RTS0043304,1
RTS0043305,2
RTS0043306,2
RTS0043307,2
RTS0043308,1
RTS0043309,3
RTS0043310,3
RTS0043311,2
RTS0043312,2
RTS0043313,2
RTS0043314,1
RTS0043315,1
RTS0043316,6
RTS0043317,4
RTS0043318,4
RTS0043319,1
RTS0043320,1
RTS0043321,2
RTS0043322,7
RTS0043323,3
RTS0043324,1
RTS0043325,2
RTS0043326,2
RTS0043327,3
RTS0043328,4
RTS0043329,1
RTS0043330,1
RTS0043331,2
RTS0043332,2
RTS0043333,2
RTS0043334,1
RTS0043336,3
RTS0043337,4
RTS0043338,3
RTS0043339,2
RTS0043340,3
RTS0043341,2
RTS0043342,3
RTS0043343,2
RTS0043344,3
RTS0043345,1
RTS0043346,3
RTS0043347,2
RTS0043348,2
RTS0043349,8
RTS0043350,5
RTS0043351,2
RTS0043352,6
RTS0043353,3
RTS0043354,4
RTS0043356,2
RTS0043357,4
RTS0043358,6
RTS0043359,1
RTS0043360,2
RTS0043361,4
RTS0043362,2
RTS0043363,5
RTS0043364,4
RTS0043365,1
RTS0043366,3
RTS0043367,2
RTS0043368,4
RTS0043369,2
RTS0043370,1
RTS0043371,7
RTS0043372,4
RTS0043373,2
RTS0043374,3
RTS0043375,2
RTS0043376,2
RTS0043377,7
RTS0043378,1
RTS0043379,6
RTS0043380,2
RTS0043381,2
RTS0043382,1
RTS0043383,5
RTS0043384,2
RTS0043385,4
RTS0043386,6
RTS0043387,4
RTS0043388,1
RTS0043389,4
RTS0043390,2
RTS0043391,5
RTS0043392,5
RTS0043393,1
RTS0043394,1
RTS0043396,8
RTS0043397,7
RTS0043398,4
RTS0043399,5
RTS0043400,3
RTS0043401,1
RTS0043404,4
RTS0043405,2
RTS0043406,3
RTS0043407,3
RTS0043408,3
RTS0043409,3
RTS0043411,2
RTS0043412,3
RTS0043413,2
RTS0043415,1
RTS0043416,2
RTS0043417,3
RTS0043418,3
RTS0043419,3
RTS0043421,2
RTS0043422,2
RTS0043423,1
RTS0043424,2
RTS0043425,2
RTS0043426,2
RTS0043427,5
RTS0043428,5
RTS0043429,2
RTS0043430,6
RTS0043431,5
RTS0043432,2
RTS0043433,1
RTS0043434,3
RTS0043435,1
RTS0043436,1
RTS0043437,1
RTS0043438,3
RTS0043439,2
RTS0043440,6
RTS0043441,7
RTS0043442,5
RTS0043443,6
RTS0043444,1
RTS0043445,2
RTS0043447,2
RTS0043449,1
RTS0043450,2
RTS0043451,1
RTS0043452,3
RTS0043453,2
RTS0043454,4
RTS0043455,3
RTS0043456,5
RTS0043457,5
RTS0043458,1
RTS0043460,2
RTS0043461,3
RTS0043462,4
RTS0043463,2
RTS0043464,2
RTS0043465,2
RTS0043466,5
RTS0043467,4
RTS0043468,2
RTS0043469,2
RTS0043470,6
RTS0043471,4
RTS0043472,4
RTS0043473,4
RTS0043474,3
RTS0043475,2
RTS0043476,4
RTS0043478,1
RTS0043480,1
RTS0043481,4
RTS0043482,2
RTS0043483,3
RTS0043484,4
RTS0043485,4
RTS0043487,3
RTS0043488,6
RTS0043489,4
RTS0043490,4
RTS0043491,4
RTS0043492,1
RTS0043493,4
RTS0043494,4
RTS0043495,4
RTS0043496,3
RTS0043497,3
RTS0043499,2
RTS0043500,1
RTS0043501,2
RTS0043502,3
RTS0043503,2
RTS0043504,3
RTS0043505,3
RTS0043506,2
RTS0043507,6
RTS0043508,3
RTS0043509,3
RTS0043510,1
RTS0043512,1
RTS0043513,1
RTS0043514,3
RTS0043515,3
RTS0043516,3
RTS0043517,2
RTS0043518,1
RTS0043520,4
RTS0043522,1
RTS0043523,5
RTS0043524,4
RTS0043525,4
RTS0043526,5
RTS0043527,3
RTS0043528,2
RTS0043531,6
RTS0043532,4
RTS0043533,1
RTS0043534,4
RTS0043535,1
RTS0043536,2
RTS0043537,2
RTS0043538,3
RTS0043539,3
RTS0043540,2
RTS0043541,2
RTS0043542,1
RTS0043543,1
RTS0043544,4
RTS0043545,1
RTS0043546,6
RTS0043547,3
RTS0043548,5
RTS0043549,3
RTS0043550,2
RTS0043552,5
RTS0043553,3
RTS0043554,4
RTS0043555,2
RTS0043556,1
RTS0043557,2
RTS0043558,4
RTS0043559,4
RTS0043560,1
RTS0043561,5
RTS0043562,2
RTS0043564,1
RTS0043565,4
RTS0043567,2
RTS0043570,4
RTS0043571,1
RTS0043572,2
RTS0043573,1
RTS0043574,3
RTS0043575,2
RTS0043576,4
RTS0043577,5
RTS0043578,2
RTS0043579,3
RTS0043580,4
RTS0043581,4
RTS0043582,4
RTS0043583,3
RTS0043584,3
RTS0043585,2
RTS0043586,2
RTS0043588,2
RTS0043589,1
RTS0043590,3
RTS0043592,5
RTS0043593,3
RTS0043595,2
RTS0043596,1
RTS0043597,1
RTS0043598,1
RTS0043599,1
RTS0043600,3
RTS0043601,1
RTS0043602,3
RTS0043603,3
RTS0043604,5
RTS0043605,1
RTS0043606,1
RTS0043607,4
RTS0043608,2
RTS0043609,2
RTS0043610,2
RTS0043611,4
RTS0043612,2
RTS0043613,2
RTS0043614,4
RTS0043615,1
RTS0043616,3
RTS0043618,5
RTS0043619,1
RTS0043620,6
RTS0043621,1
RTS0043622,3
RTS0043624,4
RTS0043625,1
RTS0043626,2
RTS0043627,1
RTS0043628,4
RTS0043629,1
RTS0043630,2
RTS0043631,2
RTS0043632,3
RTS0043633,5
RTS0043634,2
RTS0043635,3
RTS0043637,3
RTS0043638,3
RTS0043639,1
RTS0043640,1
RTS0043641,11
RTS0043642,9
RTS0043643,12
RTS0043644,8
RTS0043645,6
RTS0043646,3
RTS0043647,2
RTS0043648,1
RTS0043649,3
RTS0043650,5
RTS0043651,4
RTS0043652,1
RTS0043653,5
RTS0043654,1
RTS0043657,2
RTS0043658,1
RTS0043659,1
RTS0043660,4
RTS0043661,5
RTS0043663,4
RTS0043664,2
RTS0043665,1
RTS0043666,3
RTS0043667,2
RTS0043668,1
RTS0043669,2
RTS0043670,2
RTS0043672,2
RTS0043673,6
RTS0043674,2
RTS0043675,6
RTS0043676,1
RTS0043677,4
RTS0043678,2
RTS0043679,1
RTS0043680,3
RTS0043681,2
RTS0043682,2
RTS0043683,2
RTS0043685,3
RTS0043686,2
RTS0043687,2
RTS0043688,4
RTS0043689,2
RTS0043691,2
RTS0043692,1
RTS0043693,4
RTS0043694,1
RTS0043696,7
RTS0043697,4
RTS0043698,6
RTS0043699,11
RTS0043700,7
RTS0043701,1
RTS0043702,5
RTS0043703,10
RTS0043704,11
RTS0043705,4
RTS0043706,2
RTS0043707,1
RTS0043708,3
RTS0043709,2
RTS0043710,3
RTS0043712,2
RTS0043713,1
RTS0043715,2
RTS0043716,1
RTS0043717,4
RTS0043718,1
RTS0043720,4
RTS0043721,1
RTS0043722,2
RTS0043723,6
RTS0043724,1
RTS0043725,2
RTS0043726,1
RTS0043727,2
RTS0043728,2
RTS0043729,1
RTS0043730,2
RTS0043731,3
RTS0043732,1
RTS0043733,3
RTS0043734,2
RTS0043735,2
RTS0043737,1
RTS0043738,4
RTS0043739,1
RTS0043740,1
RTS0043741,1
RTS0043742,3
RTS0043743,3
RTS0043744,4
RTS0043745,3
RTS0043746,1
RTS0043747,2
RTS0043749,2
RTS0043751,4
RTS0043753,4
RTS0043754,1
RTS0043755,1
RTS0043756,3
RTS0043757,4
RTS0043758,1
RTS0043759,2
RTS0043760,2
RTS0043761,7
RTS0043763,2
RTS0043765,2
RTS0043766,3
RTS0043767,3
RTS0043768,5
RTS0043769,2
RTS0043770,2
RTS0043771,3
RTS0043772,2
RTS0043773,1
RTS0043774,2
RTS0043775,4
RTS0043776,4
RTS0043778,4
RTS0043779,5
RTS0043780,5
RTS0043781,2
RTS0043782,1
RTS0043783,5
RTS0043784,1
RTS0043785,1
RTS0043786,2
RTS0043787,3
RTS0043788,3
RTS0043789,3
RTS0043790,1
RTS0043791,1
RTS0043792,7
RTS0043793,1
RTS0043794,4
RTS0043795,1
RTS0043796,3
RTS0043797,1
RTS0043798,1
RTS0043800,2
RTS0043803,1
RTS0043805,3
RTS0043808,3
RTS0043809,1
RTS0043811,2
RTS0043812,3
RTS0043813,2
RTS0043814,1
RTS0043815,1
RTS0043816,2
RTS0043817,5
RTS0043818,6
RTS0043819,2
RTS0043820,3
RTS0043822,3
RTS0043823,1
RTS0043824,1
RTS0043825,6
RTS0043828,2
RTS0043829,2
RTS0043830,3
RTS0043831,2
RTS0043833,4
RTS0043834,3
RTS0043835,2
RTS0043836,2
RTS0043837,1
RTS0043839,1
RTS0043840,2
RTS0043842,1
RTS0043843,3
RTS0043844,1
RTS0043845,3
RTS0043846,1
RTS0043847,3
RTS0043848,3
RTS0043849,2
RTS0043850,6
RTS0043851,1
RTS0043852,4
RTS0043853,3
RTS0043854,4
RTS0043856,1
RTS0043857,2
RTS0043858,1
RTS0043859,4
RTS0043860,2
RTS0043861,5
RTS0043862,5
RTS0043863,4
RTS0043864,2
RTS0043865,1
RTS0043866,3
RTS0043867,3
RTS0043868,2
RTS0043869,2
RTS0043870,1
RTS0043871,4
RTS0043872,2
RTS0043875,3
RTS0043876,3
RTS0043877,4
RTS0043878,3
RTS0043879,3
RTS0043880,4
RTS0043881,3
RTS0043882,6
RTS0043883,2
RTS0043884,4
RTS0043885,2
RTS0043886,5
RTS0043887,1
RTS0043888,3
RTS0043889,2
RTS0043890,2
RTS0043891,7
RTS0043892,2
RTS0043893,2
RTS0043894,2
RTS0043895,5
RTS0043898,3
RTS0043899,4
RTS0043900,3
RTS0043901,4
RTS0043902,3
RTS0043903,3
RTS0043904,4
RTS0043905,4
RTS0043906,2
RTS0043907,1
RTS0043908,1
RTS0043909,1
RTS0043910,4
RTS0043911,3
RTS0043912,2
RTS0043913,1
RTS0043914,3
RTS0043915,1
RTS0043916,2
RTS0043917,1
RTS0043918,1
RTS0043919,2
RTS0043920,5
RTS0043921,2
RTS0043922,6
RTS0043923,4
RTS0043924,9
RTS0043925,2
RTS0043926,1
RTS0043928,2
RTS0043929,1
RTS0043931,4
RTS0043932,4
RTS0043933,4
RTS0043934,2
RTS0043935,5
RTS0043936,5
RTS0043938,2
RTS0043939,1
RTS0043940,5
RTS0043942,2
RTS0043943,2
RTS0043944,1
RTS0043945,3
RTS0043946,1
RTS0043947,2
RTS0043948,3
RTS0043949,2
RTS0043950,3
RTS0043951,1
RTS0043952,8
RTS0043953,1
RTS0043954,2
RTS0043955,3
RTS0043956,5
RTS0043957,4
RTS0043958,2
RTS0043959,2
RTS0043960,2
RTS0043961,5
RTS0043962,1
RTS0043963,1
RTS0043965,3
RTS0043966,4
RTS0043967,3
RTS0043968,6
RTS0043970,2
RTS0043971,4
RTS0043972,3
RTS0043973,4
RTS0043975,1
RTS0043976,1
RTS0043977,2
RTS0043978,2
RTS0043979,3
RTS0043980,1
RTS0043981,5
RTS0043982,5
RTS0043983,4
RTS0043984,2
RTS0043985,9
RTS0043986,3
RTS0043987,4
RTS0043988,5
RTS0043989,6
RTS0043990,3
RTS0043992,2
RTS0043993,3
RTS0043994,1
RTS0043996,2
RTS0043997,3
RTS0043998,2
RTS0043999,2
RTS0044000,2
RTS0044001,4
RTS0044002,2
RTS0044003,2
RTS0044004,3
RTS0044005,3
RTS0044006,1
RTS0044007,3
RTS0044009,4
RTS0044010,2
RTS0044011,2
RTS0044012,1
RTS0044013,2
RTS0044014,3
RTS0044016,3
RTS0044017,3
RTS0044019,1
RTS0044020,2
RTS0044021,3
RTS0044022,2
RTS0044023,3
RTS0044024,3
RTS0044025,5
RTS0044026,3
RTS0044027,2
RTS0044028,1
RTS0044029,2
RTS0044030,4
RTS0044031,1
RTS0044033,3
RTS0044034,2
RTS0044035,3
RTS0044036,6
RTS0044037,4
RTS0044038,5
RTS0044039,3
RTS0044040,4
RTS0044041,1
RTS0044042,2
RTS0044043,1
RTS0044044,2
RTS0044045,2
RTS0044046,5
RTS0044047,2
RTS0044048,5
RTS0044049,3
RTS0044050,1
RTS0044051,2
RTS0044052,2
RTS0044053,5
RTS0044054,1
RTS0044056,1
RTS0044057,3
RTS0044058,2
RTS0044059,3
RTS0044060,2
RTS0044061,2
RTS0044062,3
RTS0044063,4
RTS0044067,1
RTS0044068,2
RTS0044069,6
RTS0044070,3
RTS0044071,5
RTS0044072,3
RTS0044073,2
RTS0044074,1
RTS0044075,2
RTS0044076,2
RTS0044077,1
RTS0044078,4
RTS0044079,2
RTS0044081,4
RTS0044082,1
RTS0044083,2
RTS0044084,1
RTS0044085,2
RTS0044086,6
RTS0044087,3
RTS0044089,4
RTS0044090,3
RTS0044091,1
RTS0044092,3
RTS0044093,2
RTS0044094,1
RTS0044095,1
RTS0044097,3
RTS0044098,3
RTS0044099,2
RTS0044100,2
RTS0044101,2
RTS0044102,2
RTS0044105,2
RTS0044106,6
RTS0044107,1
RTS0044108,2
RTS0044109,3
RTS0044110,3
RTS0044111,4
RTS0044112,3
RTS0044113,3
RTS0044114,5
RTS0044115,5
RTS0044116,1
RTS0044117,4
RTS0044118,1
RTS0044119,2
RTS0044120,6
RTS0044121,3
RTS0044122,1
RTS0044123,2
RTS0044124,1
RTS0044125,1
RTS0044126,2
RTS0044127,3
RTS0044129,4
RTS0044130,3
RTS0044131,3
RTS0044132,2
RTS0044133,1
RTS0044134,1
RTS0044135,3
RTS0044136,2
RTS0044137,1
RTS0044138,2
RTS0044139,2
RTS0044140,3
RTS0044141,1
RTS0044142,3
RTS0044143,3
RTS0044145,1
RTS0044146,4
RTS0044147,2
RTS0044148,7
RTS0044149,3
RTS0044150,1
RTS0044151,3
RTS0044152,1
RTS0044153,4
RTS0044154,2
RTS0044155,4
RTS0044156,5
RTS0044157,3
RTS0044158,5
RTS0044159,7
RTS0044160,2
RTS0044161,5
RTS0044163,4
RTS0044164,4
RTS0044165,2
RTS0044166,2
RTS0044167,5
RTS0044168,1
RTS0044169,4
RTS0044170,4
RTS0044171,5
RTS0044172,5
RTS0044173,1
RTS0044174,5
RTS0044175,3
RTS0044177,5
RTS0044178,5
RTS0044180,3
RTS0044181,5
RTS0044182,3
RTS0044184,3
RTS0044186,9
RTS0044187,2
RTS0044188,1
RTS0044189,5
RTS0044190,3
RTS0044191,4
RTS0044192,2
RTS0044193,1
RTS0044194,3
RTS0044195,2
RTS0044196,5
RTS0044197,5
RTS0044198,2
RTS0044199,3
RTS0044200,4
RTS0044206,1
RTS0044207,4
RTS0044208,3
RTS0044209,1
RTS0044210,2
RTS0044211,1
RTS0044212,4
RTS0044213,4
RTS0044214,1
RTS0044215,1
RTS0044217,1
RTS0044218,2
RTS0044219,1
RTS0044220,3
RTS0044222,1
RTS0044225,2
RTS0044227,2
RTS0044228,2
RTS0044229,4
RTS0044230,3
RTS0044232,4
RTS0044233,1
RTS0044234,1
RTS0044235,4
RTS0044236,2
RTS0044237,3
RTS0044238,1
RTS0044239,2
RTS0044240,2
RTS0044241,3
RTS0044242,3
RTS0044243,2
RTS0044244,1
RTS0044246,1
RTS0044247,4
RTS0044249,4
RTS0044250,1
RTS0044251,3
RTS0044252,1
RTS0044253,2
RTS0044254,3
RTS0044255,2
RTS0044256,2
RTS0044257,1
RTS0044258,5
RTS0044260,2
RTS0044261,5
RTS0044262,5
RTS0044263,5
RTS0044264,3
RTS0044266,1
RTS0044267,1
RTS0044268,3
RTS0044269,2
RTS0044271,3
RTS0044272,1
RTS0044273,7
RTS0044274,6
RTS0044275,1
RTS0044276,2
RTS0044279,3
RTS0044280,3
RTS0044281,3
RTS0044282,2
RTS0044283,1
RTS0044284,5
RTS0044285,2
RTS0044286,1
RTS0044287,7
RTS0044288,1
RTS0044289,1
RTS0044290,6
RTS0044291,4
RTS0044292,6
RTS0044293,3
RTS0044294,4
RTS0044295,1
RTS0044296,3
RTS0044298,2
RTS0044299,3
RTS0044300,1
RTS0044301,6
RTS0044302,2
RTS0044303,3
RTS0044304,4
RTS0044305,6
RTS0044306,6
RTS0044307,4
RTS0044308,2
RTS0044309,3
RTS0044310,6
RTS0044311,2
RTS0044312,3
RTS0044313,3
RTS0044314,5
RTS0044315,3
RTS0044316,1
RTS0044317,3
RTS0044318,2
RTS0044319,3
RTS0044320,1
RTS0044321,4
RTS0044323,1
RTS0044324,4
RTS0044325,1
RTS0044326,8
RTS0044327,3
RTS0044328,1
RTS0044329,3
RTS0044330,1
RTS0044331,15
RTS0044332,16
RTS0044333,15
RTS0044334,14
RTS0044335,7
RTS0044336,1
RTS0044337,3
RTS0044338,1
RTS0044339,2
RTS0044341,2
RTS0044342,3
RTS0044343,1
RTS0044344,1
RTS0044345,2
RTS0044346,12
RTS0044347,7
RTS0044348,17
RTS0044349,10
RTS0044350,13
RTS0044351,5
RTS0044352,2
RTS0044353,6
RTS0044354,1
RTS0044355,5
RTS0044356,2
RTS0044357,3
RTS0044358,3
RTS0044359,3
RTS0044360,1
RTS0044361,3
RTS0044362,3
RTS0044363,3
RTS0044364,3
RTS0044365,1
RTS0044366,7
RTS0044367,2
RTS0044368,6
RTS0044369,7
RTS0044370,9
RTS0044371,1
RTS0044372,4
RTS0044373,1
RTS0044374,2
RTS0044375,3
RTS0044376,2
RTS0044377,1
RTS0044378,2
RTS0044379,4
RTS0044380,5
RTS0044381,6
RTS0044382,4
RTS0044383,1
RTS0044384,1
RTS0044385,6
RTS0044386,3
RTS0044387,1
RTS0044388,5
RTS0044390,2
RTS0044391,22
RTS0044392,25
RTS0044393,11
RTS0044394,12
RTS0044395,12
RTS0044396,1
RTS0044397,3
RTS0044399,2
RTS0044400,1
RTS0044401,2
RTS0044402,6
RTS0044403,5
RTS0044404,6
RTS0044405,2
RTS0044406,2
RTS0044408,4
RTS0044409,4
RTS0044410,4
RTS0044411,3
RTS0044412,3
RTS0044413,6
RTS0044414,4
RTS0044415,6
RTS0044416,4
RTS0044417,6
RTS0044418,2
RTS0044419,2
RTS0044420,2
RTS0044421,4
RTS0044422,1
RTS0044423,3
RTS0044424,4
RTS0044425,1
RTS0044426,3
RTS0044428,1
RTS0044429,4
RTS0044430,2
RTS0044431,5
RTS0044432,6
RTS0044433,9
RTS0044434,8
RTS0044435,9
RTS0044436,1
RTS0044437,2
RTS0044438,2
RTS0044439,2
RTS0044440,2
RTS0044441,4
RTS0044442,2
RTS0044443,9
RTS0044444,1
RTS0044445,8
RTS0044446,2
RTS0044447,2
RTS0044448,3
RTS0044449,5
RTS0044450,2
RTS0044451,5
RTS0044453,3
RTS0044454,1
RTS0044455,5
RTS0044456,5
RTS0044457,5
RTS0044458,4
RTS0044459,4
RTS0044460,1
RTS0044461,3
RTS0044462,5
RTS0044463,4
RTS0044464,2
RTS0044465,4
RTS0044466,2
RTS0044467,2
RTS0044468,3
RTS0044469,5
RTS0044470,1
RTS0044471,3
RTS0044472,4
RTS0044473,1
RTS0044474,1
RTS0044475,3
RTS0044476,1
RTS0044477,8
RTS0044478,3
RTS0044479,2
RTS0044480,1
RTS0044481,9
RTS0044482,12
RTS0044483,12
RTS0044484,2
RTS0044485,3
RTS0044486,3
RTS0044487,2
RTS0044488,3
RTS0044489,4
RTS0044490,3
RTS0044491,4
RTS0044492,4
RTS0044493,1
RTS0044494,1
RTS0044495,4
RTS0044496,2
RTS0044497,3
RTS0044498,2
RTS0044499,8
RTS0044500,4
RTS0044501,2
RTS0044502,3
RTS0044503,4
RTS0044504,6
RTS0044505,2
RTS0044506,4
RTS0044507,1
RTS0044508,2
RTS0044509,4
RTS0044510,5
RTS0044512,3
RTS0044513,3
RTS0044514,3
RTS0044515,6
RTS0044516,1
RTS0044517,3
RTS0044518,5
RTS0044519,2
RTS0044520,4
RTS0044521,4
RTS0044522,1
RTS0044523,3
RTS0044524,1
RTS0044525,2
RTS0044526,3
RTS0044527,3
RTS0044528,3
RTS0044529,4
RTS0044531,1
RTS0044532,3
RTS0044534,2
RTS0044535,1
RTS0044537,2
RTS0044538,1
RTS0044539,3
RTS0044540,3
RTS0044541,2
RTS0044542,3
RTS0044543,3
RTS0044544,5
RTS0044545,1
RTS0044546,2
RTS0044547,1
RTS0044548,2
RTS0044549,4
RTS0044551,1
RTS0044552,1
RTS0044553,6
RTS0044554,1
RTS0044555,3
RTS0044556,6
RTS0044557,3
RTS0044558,4
RTS0044559,1
RTS0044560,3
RTS0044561,2
RTS0044563,5
RTS0044564,2
RTS0044565,2
RTS0044566,3
RTS0044567,3
RTS0044568,4
RTS0044569,4
RTS0044570,1
RTS0044571,1
RTS0044572,1
RTS0044573,3
RTS0044574,2
RTS0044575,2
RTS0044576,2
RTS0044577,3
RTS0044578,4
RTS0044579,1
RTS0044581,2
RTS0044582,4
RTS0044583,3
RTS0044585,2
RTS0044587,5
RTS0044588,4
RTS0044589,3
RTS0044591,1
RTS0044592,3
RTS0044593,1
RTS0044595,1
RTS0044596,3
RTS0044597,2
RTS0044598,3
RTS0044599,4
RTS0044600,3
RTS0044601,2
RTS0044602,2
RTS0044603,2
RTS0044604,4
RTS0044605,3
RTS0044606,4
RTS0044607,2
RTS0044608,1
RTS0044609,1
RTS0044610,2
RTS0044611,2
RTS0044612,2
RTS0044613,2
RTS0044614,1
RTS0044615,1
RTS0044616,2
RTS0044617,1
RTS0044618,1
RTS0044620,3
RTS0044621,5
RTS0044622,2
RTS0044623,7
RTS0044624,4
RTS0044625,2
RTS0044627,1
RTS0044628,2
RTS0044629,4
RTS0044630,1
RTS0044631,1
RTS0044632,3
RTS0044633,1
RTS0044634,3
RTS0044635,2
RTS0044636,4
RTS0044637,2
RTS0044639,1
RTS0044640,2
RTS0044641,1
RTS0044642,2
RTS0044643,3
RTS0044644,4
RTS0044645,1
RTS0044647,4
RTS0044648,2
RTS0044649,5
RTS0044650,1
RTS0044652,2
RTS0044653,2
RTS0044654,3
RTS0044655,2
RTS0044656,33
RTS0044657,32
RTS0044658,67
RTS0044659,53
RTS0044660,35
RTS0044661,3
RTS0044662,1
RTS0044663,1
RTS0044664,6
RTS0044665,2
RTS0044666,1
RTS0044667,3
RTS0044668,3
RTS0044669,4
RTS0044670,2
RTS0044671,1
RTS0044672,4
RTS0044673,2
RTS0044674,3
RTS0044675,1
RTS0044676,5
RTS0044677,1
RTS0044678,3
RTS0044679,3
RTS0044680,2
RTS0044681,1
RTS0044682,2
RTS0044683,1
RTS0044684,2
RTS0044685,2
RTS0044686,4
RTS0044687,6
RTS0044688,1
RTS0044689,5
RTS0044690,4
RTS0044691,3
RTS0044692,3
RTS0044693,3
RTS0044694,3
RTS0044695,1
RTS0044696,2
RTS0044698,1
RTS0044699,4
RTS0044700,2
RTS0044701,6
RTS0044702,1
RTS0044703,6
RTS0044704,2
RTS0044705,2
RTS0044706,3
RTS0044707,2
RTS0044708,2
RTS0044709,2
RTS0044711,2
RTS0044712,9
RTS0044714,2
RTS0044715,2
RTS0044716,3
RTS0044717,2
RTS0044718,6
RTS0044719,2
RTS0044720,3
RTS0044721,2
RTS0044722,3
RTS0044723,1
RTS0044724,2
RTS0044725,5
RTS0044726,5
RTS0044727,4
RTS0044728,2
RTS0044730,4
RTS0044731,4
RTS0044733,4
RTS0044734,1
RTS0044735,1
RTS0044736,2
RTS0044737,1
RTS0044738,2
RTS0044739,1
RTS0044740,3
RTS0044741,3
RTS0044742,3
RTS0044743,4
RTS0044744,4
RTS0044745,2
RTS0044746,3
RTS0044747,1
RTS0044748,1
RTS0044749,1
RTS0044750,4
RTS0044751,1
RTS0044752,6
RTS0044753,3
RTS0044754,4
RTS0044755,8
RTS0044756,2
RTS0044757,1
RTS0044758,5
RTS0044759,2
RTS0044760,2
RTS0044761,2
RTS0044762,1
RTS0044763,1
RTS0044765,1
RTS0044766,1
RTS0044767,1
RTS0044768,3
RTS0044769,1
RTS0044770,3
RTS0044771,2
RTS0044773,4
RTS0044774,3
RTS0044775,3
RTS0044777,4
RTS0044778,1
RTS0044779,2
RTS0044780,6
RTS0044781,4
RTS0044782,4
RTS0044783,4
RTS0044784,4
RTS0044786,5
RTS0044787,1
RTS0044788,4
RTS0044790,2
RTS0044791,6
RTS0044792,7
RTS0044793,2
RTS0044794,5
RTS0044795,3
RTS0044796,3
RTS0044797,4
RTS0044799,2
RTS0044800,2
RTS0044801,2
RTS0044802,1
RTS0044803,3
RTS0044804,1
RTS0044806,2
RTS0044807,2
RTS0044809,1
RTS0044811,2
RTS0044812,1
RTS0044813,2
RTS0044814,3
RTS0044815,3
RTS0044816,5
RTS0044817,2
RTS0044818,1
RTS0044819,1
RTS0044821,2
RTS0044822,2
RTS0044823,4
RTS0044824,2
RTS0044825,7
RTS0044826,2
RTS0044827,5
RTS0044828,2
RTS0044829,4
RTS0044830,5
RTS0044831,1
RTS0044832,2
RTS0044833,3
RTS0044834,2
RTS0044835,1
RTS0044836,3
RTS0044837,1
RTS0044838,3
RTS0044839,3
RTS0044840,2
RTS0044841,1
RTS0044842,2
RTS0044843,2
RTS0044844,4
RTS0044845,6
RTS0044846,2
RTS0044847,5
RTS0044848,5
RTS0044849,2
RTS0044850,3
RTS0044851,1
RTS0044852,2
RTS0044853,2
RTS0044854,3
RTS0044855,1
RTS0044856,2
RTS0044857,2
RTS0044858,4
RTS0044860,3
RTS0044861,6
RTS0044862,3
RTS0044863,6
RTS0044864,1
RTS0044865,3
RTS0044866,2
RTS0044867,2
RTS0044868,3
RTS0044869,3
RTS0044870,2
RTS0044871,3
RTS0044873,1
RTS0044874,3
RTS0044875,5
RTS0044876,1
RTS0044877,4
RTS0044878,4
RTS0044879,2
RTS0044880,5
RTS0044882,1
RTS0044883,2
RTS0044884,3
RTS0044885,1
RTS0044886,1
RTS0044887,2
RTS0044888,1
RTS0044889,2
RTS0044890,3
RTS0044891,4
RTS0044892,6
RTS0044893,7
RTS0044894,2
RTS0044895,3
RTS0044896,7
RTS0044897,2
RTS0044898,1
RTS0044899,2
RTS0044900,4
RTS0044901,5
RTS0044902,2
RTS0044903,4
RTS0044904,1
RTS0044905,6
RTS0044906,10
RTS0044907,2
RTS0044908,4
RTS0044909,3
RTS0044910,6
RTS0044911,1
RTS0044912,4
RTS0044914,1
RTS0044915,2
RTS0044917,3
RTS0044918,5
RTS0044919,1
RTS0044920,3
RTS0044921,1
RTS0044922,2
RTS0044923,8
RTS0044924,2
RTS0044925,1
RTS0044926,1
RTS0044927,4
RTS0044928,4
RTS0044929,2
RTS0044930,3
RTS0044931,3
RTS0044932,1
RTS0044934,3
RTS0044935,2
RTS0044936,4
RTS0044937,1
RTS0044938,1
RTS0044939,1
RTS0044940,2
RTS0044942,3
RTS0044943,2
RTS0044945,1
RTS0044946,3
RTS0044947,1
RTS0044948,5
RTS0044949,4
RTS0044950,2
RTS0044951,1
RTS0044952,2
RTS0044953,2
RTS0044954,1
RTS0044955,4
RTS0044956,7
RTS0044957,8
RTS0044958,2
RTS0044959,6
RTS0044960,3
RTS0044961,1
RTS0044962,4
RTS0044963,1
RTS0044964,4
RTS0044965,3
RTS0044966,2
RTS0044967,3
RTS0044968,4
RTS0044969,3
RTS0044970,6
RTS0044971,1
RTS0044972,2
RTS0044973,1
RTS0044974,5
RTS0044975,1
RTS0044976,3
RTS0044977,1
RTS0044978,3
RTS0044979,2
RTS0044980,2
RTS0044981,4
RTS0044982,3
RTS0044983,4
RTS0044984,1
RTS0044985,5
RTS0044986,2
RTS0044987,2
RTS0044988,3
RTS0044989,2
RTS0044992,2
RTS0044993,3
RTS0044994,2
RTS0044995,3
RTS0044996,2
RTS0044997,3
RTS0044999,4
RTS0045000,2
RTS0045001,3
RTS0045002,2
RTS0045003,1
RTS0045004,3
RTS0045005,2
RTS0045006,1
RTS0045007,3
RTS0045008,1
RTS0045009,8
RTS0045010,4
RTS0045011,4
RTS0045012,2
RTS0045013,1
RTS0045014,2
RTS0045015,2
RTS0045016,3
RTS0045017,5
RTS0045018,3
RTS0045019,1
RTS0045020,2
RTS0045021,3
RTS0045022,5
RTS0045023,3
RTS0045024,1
RTS0045025,1
RTS0045026,1
RTS0045027,1
RTS0045028,6
RTS0045029,2
RTS0045030,1
RTS0045031,1
RTS0045033,2
RTS0045034,2
RTS0045035,1
RTS0045036,6
RTS0045038,3
RTS0045039,1
RTS0045040,1
RTS0045042,2
RTS0045043,4
RTS0045044,6
RTS0045046,5
RTS0045047,5
RTS0045048,2
RTS0045049,3
RTS0045050,4
RTS0045051,2
RTS0045052,1
RTS0045053,1
RTS0045054,3
RTS0045055,1
RTS0045056,9
RTS0045057,5
RTS0045059,3
RTS0045060,4
RTS0045063,2
RTS0045064,2
RTS0045065,3
RTS0045066,4
RTS0045067,4
RTS0045068,5
RTS0045069,3
RTS0045070,8
RTS0045071,4
RTS0045072,4
RTS0045073,2
RTS0045074,7
RTS0045075,4
RTS0045076,2
RTS0045078,2
RTS0045079,2
RTS0045080,7
RTS0045081,1
RTS0045082,4
RTS0045083,3
RTS0045084,6
RTS0045085,2
RTS0045086,2
RTS0045087,3
RTS0045088,1
RTS0045089,3
RTS0045090,1
RTS0045091,2
RTS0045092,2
RTS0045093,1
RTS0045094,1
RTS0045095,2
RTS0045096,2
RTS0045097,5
RTS0045098,2
RTS0045099,1
RTS0045100,4
RTS0045101,3
RTS0045102,3
RTS0045103,1
RTS0045104,3
RTS0045105,3
RTS0045106,4
RTS0045107,3
RTS0045109,4
RTS0045110,1
RTS0045111,3
RTS0045112,1
RTS0045113,3
RTS0045114,2
RTS0045115,1
RTS0045116,2
RTS0045117,4
RTS0045118,1
RTS0045119,1
RTS0045120,4
RTS0045121,2
RTS0045122,2
RTS0045123,3
RTS0045124,2
RTS0045125,2
RTS0045127,4
RTS0045128,2
RTS0045129,3
RTS0045130,2
RTS0045131,2
RTS0045132,1
RTS0045133,5
RTS0045134,2
RTS0045135,1
RTS0045136,1
RTS0045137,1
RTS0045138,2
RTS0045139,1
RTS0045140,3
RTS0045141,1
RTS0045142,2
RTS0045143,1
RTS0045144,2
RTS0045146,1
RTS0045147,5
RTS0045148,3
RTS0045149,2
RTS0045150,3
RTS0045151,1
RTS0045152,3
RTS0045153,2
RTS0045154,3
RTS0045156,1
RTS0045157,2
RTS0045158,3
RTS0045159,3
RTS0045161,2
RTS0045162,2
RTS0045163,1
RTS0045164,1
RTS0045165,2
RTS0045167,2
RTS0045168,1
RTS0045169,3
RTS0045170,1
RTS0045171,4
RTS0045172,3
RTS0045173,2
RTS0045174,1
RTS0045175,1
RTS0045176,2
RTS0045177,2
RTS0045178,3
RTS0045179,1
RTS0045180,3
RTS0045181,5
RTS0045182,6
RTS0045183,3
RTS0045184,5
RTS0045185,5
RTS0045186,6
RTS0045187,1
RTS0045188,3
RTS0045189,3
RTS0045190,3
RTS0045191,2
RTS0045192,2
RTS0045194,3
RTS0045195,3
RTS0045196,4
RTS0045197,1
RTS0045198,3
RTS0045199,1
RTS0045200,8
RTS0045201,2
RTS0045202,4
RTS0045203,4
RTS0045204,2
RTS0045205,1
RTS0045206,3
RTS0045207,3
RTS0045208,2
RTS0045209,4
RTS0045210,1
RTS0045211,2
RTS0045212,3
RTS0045213,2
RTS0045214,1
RTS0045216,1
RTS0045217,3
RTS0045218,2
RTS0045219,1
RTS0045220,4
RTS0045221,2
RTS0045222,4
RTS0045223,2
RTS0045225,4
RTS0045226,13
RTS0045227,11
RTS0045228,27
RTS0045229,13
RTS0045230,9
RTS0045231,3
RTS0045232,4
RTS0045234,3
RTS0045235,3
RTS0045236,2
RTS0045237,2
RTS0045239,3
RTS0045240,3
RTS0045241,3
RTS0045242,2
RTS0045243,4
RTS0045244,6
RTS0045245,3
RTS0045247,1
RTS0045248,1
RTS0045249,2
RTS0045250,2
RTS0045251,3
RTS0045252,3
RTS0045253,4
RTS0045255,4
RTS0045256,2
RTS0045258,4
RTS0045259,2
RTS0045260,1
RTS0045261,2
RTS0045262,5
RTS0045263,5
RTS0045264,3
RTS0045265,2
RTS0045266,2
RTS0045267,5
RTS0045268,7
RTS0045269,3
RTS0045270,3
RTS0045271,3
RTS0045272,3
RTS0045273,1
RTS0045274,4
RTS0045275,1
RTS0045276,1
RTS0045277,2
RTS0045278,4
RTS0045280,3
RTS0045281,2
RTS0045282,4
RTS0045283,4
RTS0045284,6
RTS0045285,5
RTS0045286,1
RTS0045287,4
RTS0045288,3
RTS0045289,3
RTS0045290,2
RTS0045291,1
RTS0045292,5
RTS0045293,3
RTS0045294,1
RTS0045295,5
RTS0045296,2
RTS0045297,4
RTS0045298,4
RTS0045299,2
RTS0045300,3
RTS0045301,6
RTS0045302,2
RTS0045303,5
RTS0045304,3
RTS0045305,2
RTS0045307,3
RTS0045309,4
RTS0045310,6
RTS0045311,1
RTS0045312,2
RTS0045313,4
RTS0045314,2
RTS0045315,3
RTS0045316,3
RTS0045317,3
RTS0045318,3
RTS0045319,3
RTS0045320,2
RTS0045322,2
RTS0045324,2
RTS0045325,6
RTS0045327,3
RTS0045328,5
RTS0045329,1
RTS0045330,1
RTS0045331,1
RTS0045332,1
RTS0045333,1
RTS0045334,4
RTS0045335,3
RTS0045336,2
RTS0045337,3
RTS0045339,4
RTS0045341,5
RTS0045342,2
RTS0045344,2
RTS0045346,2
RTS0045347,2
RTS0045348,1
RTS0045350,3
RTS0045351,2
RTS0045352,5
RTS0045353,2
RTS0045354,8
RTS0045356,6
RTS0045357,2
RTS0045358,1
RTS0045359,2
RTS0045360,2
RTS0045361,2
RTS0045362,2
RTS0045363,3
RTS0045364,4
RTS0045365,1
RTS0045366,6
RTS0045368,3
RTS0045369,2
RTS0045370,3
RTS0045371,2
RTS0045372,1
RTS0045373,5
RTS0045374,2
RTS0045375,4
RTS0045376,1
RTS0045377,3
RTS0045378,2
RTS0045379,2
RTS0045380,4
RTS0045381,2
RTS0045382,1
RTS0045383,1
RTS0045384,2
RTS0045386,2
RTS0045387,3
RTS0045389,4
RTS0045391,1
RTS0045392,3
RTS0045393,1
RTS0045394,4
RTS0045395,3
RTS0045396,4
RTS0045397,3
RTS0045398,3
RTS0045399,5
RTS0045400,2
RTS0045401,2
RTS0045402,2
RTS0045403,1
RTS0045405,2
RTS0045406,5
RTS0045407,7
RTS0045408,4
RTS0045409,5
RTS0045410,4
RTS0045411,2
RTS0045412,5
RTS0045413,3
RTS0045414,3
RTS0045415,1
RTS0045416,2
RTS0045417,3
RTS0045419,4
RTS0045420,1
RTS0045421,130
RTS0045422,83
RTS0045423,68
RTS0045424,119
RTS0045425,96
RTS0045426,4
RTS0045427,1
RTS0045428,3
RTS0045429,3
RTS0045430,1
RTS0045431,3
RTS0045432,1
RTS0045433,3
RTS0045434,3
RTS0045435,4
RTS0045436,4
RTS0045437,3
RTS0045438,7
RTS0045439,4
RTS0045440,2
RTS0045441,5
RTS0045442,1
RTS0045443,6
RTS0045444,4
RTS0045445,6
RTS0045446,5
RTS0045447,2
RTS0045448,2
RTS0045449,1
RTS0045450,2
RTS0045451,15
RTS0045452,16
RTS0045453,10
RTS0045454,17
RTS0045455,23
RTS0045456,2
RTS0045457,2
RTS0045458,1
RTS0045459,1
RTS0045460,4
RTS0045461,2
RTS0045462,2
RTS0045464,3
RTS0045465,1
RTS0045466,6
RTS0045467,7
RTS0045469,6
RTS0045470,3
RTS0045471,2
RTS0045472,1
RTS0045473,1
RTS0045474,5
RTS0045475,4
RTS0045476,7
RTS0045477,14
RTS0045478,8
RTS0045479,14
RTS0045480,9
RTS0045481,4
RTS0045482,4
RTS0045483,4
RTS0045484,3
RTS0045485,7
RTS0045487,1
RTS0045489,3
RTS0045490,5
RTS0045491,16
RTS0045492,15
RTS0045493,18
RTS0045494,10
RTS0045495,13
RTS0045496,1
RTS0045497,3
RTS0045498,4
RTS0045499,3
RTS0045500,3
RTS0045501,38
RTS0045502,47
RTS0045503,29
RTS0045504,20
RTS0045505,27
RTS0045506,324
RTS0045507,374
RTS0045508,247
RTS0045509,326
RTS0045510,252
RTS0045511,3
RTS0045512,2
RTS0045513,5
RTS0045514,2
RTS0045515,5
RTS0045516,1
RTS0045517,1
RTS0045518,4
RTS0045519,1
RTS0045520,2
RTS0045521,4
RTS0045522,2
RTS0045523,5
RTS0045524,8
RTS0045525,4
RTS0045526,6
RTS0045527,7
RTS0045528,9
RTS0045529,11
RTS0045530,11
RTS0045531,3
RTS0045533,4
RTS0045534,3
RTS0045535,6
RTS0045536,6
RTS0045537,5
RTS0045538,5
RTS0045539,3
RTS0045540,6
RTS0045541,2
RTS0045542,3
RTS0045543,4
RTS0045544,1
RTS0045545,4
RTS0045546,2
RTS0045547,7
RTS0045549,2
RTS0045550,3
RTS0045551,2
RTS0045552,2
RTS0045553,1
RTS0045554,3
RTS0045555,2
RTS0045556,5
RTS0045557,1
RTS0045558,3
RTS0045559,4
RTS0045560,8
RTS0045561,3
RTS0045562,5
RTS0045563,2
RTS0045564,3
RTS0045565,4
RTS0045566,2
RTS0045567,1
RTS0045568,1
RTS0045569,3
RTS0045570,5
RTS0045571,5
RTS0045572,7
RTS0045573,2
RTS0045574,3
RTS0045576,1
RTS0045577,3
RTS0045578,3
RTS0045579,1
RTS0045580,1
RTS0045581,4
RTS0045582,3
RTS0045583,3
RTS0045584,2
RTS0045585,4
RTS0045587,1
RTS0045588,4
RTS0045589,1
RTS0045590,5
RTS0045592,16
RTS0045593,21
RTS0045594,12
RTS0045595,12
RTS0045596,5
RTS0045597,10
RTS0045598,11
RTS0045599,6
RTS0045600,6
RTS0045601,6
RTS0045602,5
RTS0045603,2
RTS0045604,4
RTS0045606,2
RTS0045607,1
RTS0045608,5
RTS0045609,3
RTS0045610,1
RTS0045611,2
RTS0045612,1
RTS0045614,1
RTS0045616,1
RTS0045617,4
RTS0045618,3
RTS0045619,4
RTS0045620,3
RTS0045621,5
RTS0045622,9
RTS0045623,2
RTS0045624,4
RTS0045625,6
RTS0045626,2
RTS0045627,4
RTS0045629,2
RTS0045630,3
RTS0045631,3
RTS0045632,5
RTS0045633,1
RTS0045634,4
RTS0045635,4
RTS0045636,2
RTS0045637,1
RTS0045638,3
RTS0045639,3
RTS0045640,1
RTS0045641,3
RTS0045642,3
RTS0045643,3
RTS0045644,3
RTS0045645,1
RTS0045646,8
RTS0045647,3
RTS0045648,7
RTS0045649,8
RTS0045650,5
RTS0045651,1
RTS0045652,5
RTS0045653,4
RTS0045654,2
RTS0045655,1
RTS0045656,6
RTS0045657,8
RTS0045658,11
RTS0045659,5
RTS0045660,6
RTS0045661,26
RTS0045662,22
RTS0045663,9
RTS0045664,24
RTS0045665,26
RTS0045666,2
RTS0045668,2
RTS0045669,2
RTS0045670,3
RTS0045671,1
RTS0045672,1
RTS0045673,2
RTS0045674,4
RTS0045675,2
RTS0045676,1
RTS0045677,10
RTS0045678,9
RTS0045679,2
RTS0045680,16
RTS0045681,6
RTS0045682,1
RTS0045683,4
RTS0045684,3
RTS0045685,3
RTS0045687,1
RTS0045689,2
RTS0045690,2
RTS0045691,2
RTS0045692,3
RTS0045693,2
RTS0045695,2
RTS0045696,6
RTS0045697,3
RTS0045698,2
RTS0045699,4
RTS0045700,1
RTS0045701,8
RTS0045702,3
RTS0045703,4
RTS0045704,5
RTS0045706,1
RTS0045707,3
RTS0045708,5
RTS0045709,1
RTS0045710,1
RTS0045711,4
RTS0045712,3
RTS0045713,4
RTS0045714,2
RTS0045716,6
RTS0045717,4
RTS0045718,6
RTS0045719,4
RTS0045720,6
RTS0045721,5
RTS0045722,13
RTS0045723,3
RTS0045724,2
RTS0045725,2
RTS0045726,4
RTS0045727,5
RTS0045728,5
RTS0045729,2
RTS0045731,10
RTS0045732,4
RTS0045733,8
RTS0045734,9
RTS0045735,9
RTS0045736,14
RTS0045737,13
RTS0045738,22
RTS0045739,17
RTS0045740,10
RTS0045741,7
RTS0045742,3
RTS0045743,4
RTS0045744,11
RTS0045745,8
RTS0045746,9
RTS0045747,5
RTS0045748,15
RTS0045749,6
RTS0045750,6
RTS0045751,5
RTS0045752,8
RTS0045753,3
RTS0045754,3
RTS0045755,4
RTS0045756,4
RTS0045757,1
RTS0045758,7
RTS0045759,2
RTS0045760,3
RTS0045761,4
RTS0045763,3
RTS0045764,2
RTS0045765,3
RTS0045766,3
RTS0045767,5
RTS0045768,2
RTS0045769,3
RTS0045770,2
RTS0045771,4
RTS0045772,5
RTS0045773,4
RTS0045774,2
RTS0045775,5
RTS0045776,4
RTS0045777,1
RTS0045778,3
RTS0045779,3
RTS0045780,3
RTS0045781,7
RTS0045782,4
RTS0045783,2
RTS0045784,8
RTS0045785,8
RTS0045787,3
RTS0045788,4
RTS0045789,2
RTS0045790,2
RTS0045792,4
RTS0045793,3
RTS0045794,4
RTS0045795,3
RTS0045796,1
RTS0045797,3
RTS0045798,3
RTS0045800,1
RTS0045801,2
RTS0045802,3
RTS0045804,1
RTS0045805,1
RTS0045806,4
RTS0045807,5
RTS0045808,4
RTS0045809,5
RTS0045810,1
RTS0045811,3
RTS0045812,6
RTS0045814,4
RTS0045815,6
RTS0045816,4
RTS0045817,6
RTS0045818,3
RTS0045819,2
RTS0045820,4
RTS0045821,9
RTS0045822,4
RTS0045823,6
RTS0045824,9
RTS0045825,6
RTS0045826,4
RTS0045827,4
RTS0045829,2
RTS0045830,5
RTS0045831,2
RTS0045833,4
RTS0045834,3
RTS0045835,5
RTS0045836,12
RTS0045837,15
RTS0045838,10
RTS0045840,4
RTS0045841,6
RTS0045842,3
RTS0045843,5
RTS0045844,4
RTS0045845,7
RTS0045846,24
RTS0045848,5
RTS0045849,38
RTS0045851,1
RTS0045852,2
RTS0045853,4
RTS0045854,2
RTS0045855,1
RTS0045856,1
RTS0045857,4
RTS0045858,1
RTS0045859,3
RTS0045860,2
RTS0045861,4
RTS0045862,5
RTS0045863,34
RTS0045864,40
RTS0045865,24
RTS0045866,56
RTS0045867,3
RTS0045868,2
RTS0045869,1
RTS0045870,4
RTS0045872,2
RTS0045873,1
RTS0045875,4
RTS0045876,1
RTS0045877,2
RTS0045878,5
RTS0045879,12
RTS0045880,17
RTS0045881,10
RTS0045882,1
RTS0045883,6
RTS0045884,2
RTS0045886,3
RTS0045887,1
RTS0045888,2
RTS0045890,3
RTS0045891,5
RTS0045892,1
RTS0045893,3
RTS0045894,3
RTS0045895,2
RTS0045896,7
RTS0045897,4
RTS0045898,2
RTS0045899,6
RTS0045900,3
RTS0045901,1
RTS0045902,4
RTS0045903,3
RTS0045904,3
RTS0045905,2
RTS0045906,2
RTS0045909,1
RTS0045910,6
RTS0045911,2
RTS0045912,3
RTS0045914,3
RTS0045915,2
RTS0045916,6
RTS0045919,2
RTS0045920,7
RTS0045921,1
RTS0045922,1
RTS0045924,1
RTS0045925,2
RTS0045926,6
RTS0045927,4
RTS0045928,4
RTS0045930,8
RTS0045931,3
RTS0045932,2
RTS0045939,1
RTS0045940,3
RTS0045941,2
RTS0045942,2
RTS0045943,3
RTS0045946,2
RTS0045947,5
RTS0045949,3
RTS0045950,1
RTS0045951,6
RTS0045952,2
RTS0045954,13
RTS0045955,1
RTS0045957,1
RTS0045958,2
RTS0045959,2
RTS0045960,1
RTS0045963,1
RTS0045965,1
RTS0045966,1
RTS0045967,3
RTS0045968,3
RTS0045969,2
RTS0045970,7
RTS0045971,7
RTS0045972,3
RTS0045973,3
RTS0045974,2
RTS0045975,3
RTS0045976,3
RTS0045977,3
RTS0045978,2
RTS0045979,6
RTS0045980,3
RTS0045981,6
RTS0045982,7
RTS0045983,5
RTS0045984,3
RTS0045985,3
RTS0045987,3
RTS0045988,2
RTS0045989,2
RTS0045990,3
RTS0045991,3
RTS0045992,2
RTS0045993,4
RTS0045995,2
RTS0045996,1
RTS0045997,3
RTS0045998,2
RTS0045999,3
RTS0046001,2
RTS0046002,1
RTS0046003,2
RTS0046004,2
RTS0046006,4
RTS0046007,6
RTS0046008,2
RTS0046009,15
RTS0046010,4
RTS0046011,5
RTS0046012,3
RTS0046013,4
RTS0046014,2
RTS0046016,3
RTS0046017,1
RTS0046018,1
RTS0046019,2
RTS0046020,4
RTS0046021,5
RTS0046022,1
RTS0046023,3
RTS0046024,4
RTS0046025,4
RTS0046026,2
RTS0046027,1
RTS0046028,3
RTS0046029,2
RTS0046030,2
RTS0046031,2
RTS0046032,3
RTS0046033,3
RTS0046034,2
RTS0046035,3
RTS0046036,4
RTS0046039,2
RTS0046043,5
RTS0046045,2
RTS0046046,1
RTS0046047,2
RTS0046048,3
RTS0046049,4
RTS0046050,4
RTS0046051,5
RTS0046052,4
RTS0046053,3
RTS0046054,5
RTS0046055,3
RTS0046056,2
RTS0046057,1
RTS0046058,1
RTS0046059,1
RTS0046060,1
RTS0046061,8
RTS0046062,7
RTS0046063,7
RTS0046064,3
RTS0046065,5
RTS0046066,6
RTS0046067,5
RTS0046068,3
RTS0046069,1
RTS0046070,5
RTS0046071,1
RTS0046072,3
RTS0046073,2
RTS0046074,2
RTS0046075,3
RTS0046076,3
RTS0046078,3
RTS0046079,1
RTS0046080,4
RTS0046081,4
RTS0046082,5
RTS0046084,4
RTS0046085,2
RTS0046086,6
RTS0046087,3
RTS0046088,1
RTS0046090,1
RTS0046091,2
RTS0046092,3
RTS0046093,3
RTS0046094,1
RTS0046095,3
RTS0046097,1
RTS0046098,2
RTS0046099,3
RTS0046101,1
RTS0046104,3
RTS0046105,1
RTS0046106,1
RTS0046108,3
RTS0046109,3
RTS0046110,2
RTS0046111,4
RTS0046112,2
RTS0046113,1
RTS0046115,3
RTS0046116,4
RTS0046117,5
RTS0046119,2
RTS0046121,1
RTS0046123,3
RTS0046124,1
RTS0046125,2
RTS0046126,1
RTS0046128,4
RTS0046129,6
RTS0046130,1
RTS0046131,5
RTS0046132,6
RTS0046133,8
RTS0046134,3
RTS0046135,3
RTS0046136,26
RTS0046137,50
RTS0046138,6
RTS0046140,5
RTS0046141,3
RTS0046142,4
RTS0046143,3
RTS0046144,5
RTS0046145,3
RTS0046146,6
RTS0046147,2
RTS0046148,5
RTS0046149,1
RTS0046150,2
RTS0046153,1
RTS0046154,6
RTS0046155,5
RTS0046158,3
RTS0046159,1
RTS0046160,1
RTS0046161,2
RTS0046162,6
RTS0046163,1
RTS0046164,4
RTS0046165,1
RTS0046166,3
RTS0046168,3
RTS0046169,2
RTS0046170,1
RTS0046171,2
RTS0046172,2
RTS0046173,1
RTS0046174,2
RTS0046175,2
RTS0046177,1
RTS0046178,3
RTS0046179,1
RTS0046180,1
RTS0046181,2
RTS0046183,3
RTS0046184,5
RTS0046185,6
RTS0046186,1
RTS0046187,2
RTS0046188,3
RTS0046191,1
RTS0046193,1
RTS0046194,2
RTS0046195,2
RTS0046197,2
RTS0046198,2
RTS0046199,2
RTS0046200,3
RTS0046201,1
RTS0046202,1
RTS0046204,1
RTS0046205,1
RTS0046206,2
RTS0046207,4
RTS0046208,1
RTS0046209,2
RTS0046210,1
RTS0046211,2
RTS0046212,1
RTS0046213,4
RTS0046214,5
RTS0046215,7
RTS0046216,2
RTS0046217,7
RTS0046219,1
RTS0046220,2
RTS0046221,5
RTS0046222,1
RTS0046224,3
RTS0046225,4
RTS0046226,3
RTS0046227,3
RTS0046228,3
RTS0046229,4
RTS0046230,1
RTS0046231,3
RTS0046232,2
RTS0046234,5
RTS0046235,1
RTS0046236,1
RTS0046237,1
RTS0046238,1
RTS0046239,1
RTS0046240,1
RTS0046241,1
RTS0046242,1
RTS0046243,5
RTS0046244,3
RTS0046245,1
RTS0046246,3
RTS0046247,3
RTS0046248,1
RTS0046249,4
RTS0046250,2
RTS0046252,5
RTS0046253,8
RTS0046254,7
RTS0046255,5
RTS0046256,2
RTS0046258,2
RTS0046259,3
RTS0046260,2
RTS0046261,1
RTS0046262,2
RTS0046263,2
RTS0046264,1
RTS0046265,1
RTS0046266,1
RTS0046267,3
RTS0046269,2
RTS0046270,3
RTS0046271,3
RTS0046272,4
RTS0046273,1
RTS0046274,2
RTS0046275,2
RTS0046276,2
RTS0046278,2
RTS0046279,2
RTS0046280,1
RTS0046281,1
RTS0046282,3
RTS0046283,1
RTS0046285,1
RTS0046286,5
RTS0046287,2
RTS0046288,3
RTS0046289,2
RTS0046291,3
RTS0046292,2
RTS0046293,2
RTS0046294,1
RTS0046295,3
RTS0046296,2
RTS0046297,5
RTS0046298,1
RTS0046299,2
RTS0046300,2
RTS0046301,6
RTS0046303,1
RTS0046304,1
RTS0046305,1
RTS0046306,2
RTS0046307,3
RTS0046308,1
RTS0046309,1
RTS0046310,2
RTS0046311,4
RTS0046312,1
RTS0046314,3
RTS0046315,2
RTS0046316,2
RTS0046317,4
RTS0046318,1
RTS0046319,4
RTS0046320,5
RTS0046321,7
RTS0046322,5
RTS0046323,2
RTS0046325,1
RTS0046326,2
RTS0046327,1
RTS0046328,4
RTS0046329,10
RTS0046330,13
RTS0046331,13
RTS0046332,6
RTS0046333,6
RTS0046334,7
RTS0046335,5
RTS0046336,9
RTS0046342,1
RTS0046343,3
RTS0046344,3
RTS0046345,2
RTS0046346,2
RTS0046347,81
RTS0046348,83
RTS0046349,100
RTS0046350,3
RTS0046351,1
RTS0046353,4
RTS0046355,2
RTS0046356,2
RTS0046358,2
RTS0046359,3
RTS0046360,11
RTS0046361,3
RTS0046362,1
RTS0046363,1
RTS0046364,1
RTS0046365,2
RTS0046366,1
RTS0046367,1
RTS0046368,2
RTS0046369,3
RTS0046370,5
RTS0046371,2
RTS0046372,3
RTS0046375,4
RTS0046376,4
RTS0046377,2
RTS0046378,1
RTS0046379,1
RTS0046380,3
RTS0046381,1
RTS0046382,2
RTS0046383,4
RTS0046384,1
RTS0046385,1
RTS0046386,2
RTS0046387,3
RTS0046389,2
RTS0046390,1
RTS0046391,1
RTS0046392,1
RTS0046393,1
RTS0046394,4
RTS0046395,2
RTS0046396,5
RTS0046397,1
RTS0046398,2
RTS0046399,4
RTS0046400,2
RTS0046401,3
RTS0046402,3
RTS0046403,1
RTS0046404,2
RTS0046405,3
RTS0046406,2
RTS0046407,3
RTS0046408,2
RTS0046409,2
RTS0046410,6
RTS0046411,5
RTS0046412,4
RTS0046413,8
RTS0046414,45
RTS0046415,15
RTS0046416,3
RTS0046417,4
RTS0046418,3
RTS0046419,1
RTS0046420,3
RTS0046421,2
RTS0046422,2
RTS0046423,2
RTS0046424,3
RTS0046425,2
RTS0046426,4
RTS0046427,1
RTS0046428,4
RTS0046429,3
RTS0046430,1
RTS0046431,2
RTS0046432,4
RTS0046433,4
RTS0046434,4
RTS0046435,8
RTS0046439,5
RTS0046440,5
RTS0046441,4
RTS0046442,4
RTS0046443,2
RTS0046444,1
RTS0046445,1
RTS0046448,2
RTS0046449,3
RTS0046450,8
RTS0046451,5
RTS0046452,8
RTS0046453,6
RTS0046454,1
RTS0046455,3
RTS0046456,1
RTS0046457,2
RTS0046458,3
RTS0046459,5
RTS0046460,2
RTS0046461,2
RTS0046462,3
RTS0046463,2
RTS0046464,4
RTS0046466,3
RTS0046468,2
RTS0046470,2
RTS0046471,1
RTS0046472,2
RTS0046473,1
RTS0046475,5
RTS0046476,3
RTS0046478,1
RTS0046479,3
RTS0046480,3
RTS0046481,2
RTS0046482,1
RTS0046483,1
RTS0046484,1
RTS0046485,2
RTS0046487,1
RTS0046488,1
RTS0046489,3
RTS0046491,3
RTS0046492,1
RTS0046494,2
RTS0046495,3
RTS0046496,2
RTS0046497,2
RTS0046499,9
RTS0046500,17
RTS0046501,4
RTS0046502,2
RTS0046504,2
RTS0046505,1
RTS0046506,1
RTS0046509,1
RTS0046512,4
RTS0046513,3
RTS0046514,4
RTS0046515,4
RTS0046516,1
RTS0046517,3
RTS0046518,2
RTS0046519,4
RTS0046520,2
RTS0046521,3
RTS0046522,2
RTS0046524,2
RTS0046525,4
RTS0046526,13
RTS0046527,3
RTS0046528,9
RTS0046529,10
RTS0046530,2
RTS0046531,3
RTS0046532,3
RTS0046533,1
RTS0046534,2
RTS0046535,4
RTS0046537,2
RTS0046538,3
RTS0046539,3
RTS0046540,1
RTS0046541,2
RTS0046542,4
RTS0046543,3
RTS0046544,2
RTS0046545,8
RTS0046546,5
RTS0046548,2
RTS0046549,10
RTS0046550,1
RTS0046551,6
RTS0046552,3
RTS0046553,4
RTS0046554,6
RTS0046555,3
RTS0046556,2
RTS0046557,2
RTS0046558,2
RTS0046559,4
RTS0046560,1
RTS0046561,5
RTS0046562,1
RTS0046563,2
RTS0046564,4
RTS0046565,2
RTS0046566,4
RTS0046567,1
RTS0046569,4
RTS0046570,2
RTS0046571,1
RTS0046573,4
RTS0046574,3
RTS0046575,2
RTS0046577,3
RTS0046578,2
RTS0046580,2
RTS0046581,7
RTS0046582,4
RTS0046583,2
RTS0046584,3
RTS0046585,3
RTS0046586,3
RTS0046587,2
RTS0046588,5
RTS0046591,1
RTS0046593,1
RTS0046594,3
RTS0046595,6
RTS0046596,1
RTS0046597,2
RTS0046598,2
RTS0046599,1
RTS0046600,5
RTS0046601,8
RTS0046602,5
RTS0046603,2
RTS0046604,4
RTS0046605,1
RTS0046606,3
RTS0046607,3
RTS0046608,3
RTS0046609,2
RTS0046610,2
RTS0046611,2
RTS0046612,2
RTS0046613,4
RTS0046614,2
RTS0046615,3
RTS0046616,4
RTS0046617,2
RTS0046618,1
RTS0046619,3
RTS0046620,1
RTS0046621,4
RTS0046622,3
RTS0046623,3
RTS0046624,2
RTS0046625,4
RTS0046626,1
RTS0046627,2
RTS0046628,1
RTS0046629,5
RTS0046630,1
RTS0046631,1
RTS0046632,1
RTS0046633,1
RTS0046634,4
RTS0046635,3
RTS0046636,3
RTS0046637,3
RTS0046638,1
RTS0046639,1
RTS0046640,2
RTS0046641,4
RTS0046642,3
RTS0046643,2
RTS0046644,2
RTS0046645,2
RTS0046646,2
RTS0046650,3
RTS0046651,3
RTS0046652,2
RTS0046653,4
RTS0046654,2
RTS0046655,4
RTS0046656,1
RTS0046657,6
RTS0046658,5
RTS0046659,4
RTS0046660,4
RTS0046661,2
RTS0046662,2
RTS0046663,2
RTS0046664,1
RTS0046665,4
RTS0046667,3
RTS0046668,3
RTS0046669,4
RTS0046670,1
RTS0046672,7
RTS0046673,4
RTS0046674,1
RTS0046676,1
RTS0046677,4
RTS0046678,5
RTS0046679,2
RTS0046681,1
RTS0046682,1
RTS0046683,1
RTS0046684,4
RTS0046686,3
RTS0046687,3
RTS0046688,1
RTS0046689,1
RTS0046690,2
RTS0046691,1
RTS0046692,1
RTS0046693,2
RTS0046694,4
RTS0046695,4
RTS0046696,2
RTS0046697,2
RTS0046698,4
RTS0046699,2
RTS0046700,3
RTS0046701,9
RTS0046702,4
RTS0046703,13
RTS0046704,28
RTS0046705,14
RTS0046706,16
RTS0046707,16
RTS0046708,17
RTS0046709,5
RTS0046710,2
RTS0046711,2
RTS0046712,3
RTS0046713,3
RTS0046714,3
RTS0046715,4
RTS0046716,1
RTS0046717,5
RTS0046718,4
RTS0046720,1
RTS0046721,2
RTS0046722,6
RTS0046723,2
RTS0046724,4
RTS0046725,2
RTS0046727,3
RTS0046728,2
RTS0046730,2
RTS0046731,3
RTS0046733,3
RTS0046734,4
RTS0046736,3
RTS0046738,1
RTS0046739,1
RTS0046740,1
RTS0046741,4
RTS0046742,3
RTS0046743,1
RTS0046744,2
RTS0046745,1
RTS0046746,2
RTS0046747,1
RTS0046748,2
RTS0046749,1
RTS0046750,1
RTS0046751,4
RTS0046752,3
RTS0046753,4
RTS0046754,1
RTS0046755,3
RTS0046756,3
RTS0046757,5
RTS0046759,3
RTS0046760,6
RTS0046761,2
RTS0046763,7
RTS0046764,6
RTS0046765,2
RTS0046766,4
RTS0046767,3
RTS0046768,13
RTS0046769,15
RTS0046770,9
RTS0046771,3
RTS0046772,1
RTS0046773,2
RTS0046774,2
RTS0046775,1
RTS0046777,3
RTS0046778,2
RTS0046779,2
RTS0046780,4
RTS0046783,1
RTS0046784,1
RTS0046785,2
RTS0046790,2
RTS0046791,3
RTS0046792,1
RTS0046793,2
RTS0046794,3
RTS0046795,2
RTS0046796,1
RTS0046797,2
RTS0046798,1
RTS0046799,4
RTS0046800,1
RTS0046801,13
RTS0046802,6
RTS0046803,1
RTS0046804,1
RTS0046805,3
RTS0046806,1
RTS0046809,2
RTS0046810,1
RTS0046812,3
RTS0046813,1
RTS0046814,1
RTS0046815,1
RTS0046816,1
RTS0046817,2
RTS0046818,2
RTS0046820,3
RTS0046821,3
RTS0046822,2
RTS0046823,3
RTS0046824,4
RTS0046825,1
RTS0046826,1
RTS0046827,2
RTS0046828,3
RTS0046830,1
RTS0046831,4
RTS0046832,2
RTS0046835,1
RTS0046836,14
RTS0046837,26
RTS0046838,12
RTS0046839,106
RTS0046840,1
RTS0046841,1
RTS0046842,6
RTS0046843,2
RTS0046846,3
RTS0046849,5
RTS0046851,2
RTS0046852,6
RTS0046853,6
RTS0046854,4
RTS0046855,3
RTS0046856,3
RTS0046857,3
RTS0046858,3
RTS0046859,2
RTS0046860,2
RTS0046861,2
RTS0046862,3
RTS0046863,2
RTS0046864,3
RTS0046866,3
RTS0046867,4
RTS0046868,4
RTS0046869,6
RTS0046870,7
RTS0046871,8
RTS0046872,19
RTS0046873,1
RTS0046875,3
RTS0046876,1
RTS0046877,3
RTS0046878,3
RTS0046879,3
RTS0046880,3
RTS0046886,2
RTS0046887,1
RTS0046890,3
RTS0046891,1
RTS0046892,1
RTS0046893,1
RTS0046894,2
RTS0046895,3
RTS0046897,2
RTS0046899,51
RTS0046900,26
RTS0046902,3
RTS0046903,5
RTS0046904,3
RTS0046906,9
RTS0046907,15
RTS0046908,1
RTS0046909,1
RTS0046910,1
RTS0046911,3
RTS0046912,3
RTS0046913,1
RTS0046914,4
RTS0046915,2
RTS0046916,5
RTS0046918,51
RTS0046919,56
RTS0046920,49
RTS0046922,1
RTS0046923,6
RTS0046924,2
RTS0046925,3
RTS0046926,1
RTS0046927,5
RTS0046928,4
RTS0046929,3
RTS0046930,1
RTS0046931,1
RTS0046933,1
RTS0046934,4
RTS0046936,2
RTS0046937,1
RTS0046938,2
RTS0046939,2
RTS0046940,7
RTS0046941,5
RTS0046942,2
RTS0046943,3
RTS0046944,2
RTS0046946,2
RTS0046948,2
RTS0046949,2
RTS0046950,1
RTS0046951,1
RTS0046952,2
RTS0046954,3
RTS0046955,2
RTS0046956,5
RTS0046957,1
RTS0046958,1
RTS0046960,2
RTS0046961,3
RTS0046962,24
RTS0046963,1
RTS0046965,5
RTS0046966,1
RTS0046967,1
RTS0046968,2
RTS0047054,2
RTS0047055,2
RTS0047056,5
RTS0047057,1
RTS0047058,2
RTS0047060,4
RTS0047063,2
RTS0047064,3
RTS0047065,3
RTS0047066,8
RTS0047067,6
RTS0047068,4
RTS0047069,7
RTS0047070,8
RTS0047071,1
RTS0047072,6
RTS0047073,2
RTS0047074,4
RTS0047075,2
RTS0047076,1
RTS0047077,4
RTS0047078,5
RTS0047079,1
RTS0047080,3
RTS0047081,3
RTS0047082,2
RTS0047083,4
RTS0047084,1
RTS0047085,2
RTS0047086,3
RTS0047087,2
RTS0047088,5
RTS0047089,1
RTS0047091,2
RTS0047092,6
RTS0047093,5
RTS0047094,3
RTS0047095,3
RTS0047097,3
RTS0047100,2
RTS0047101,3
RTS0047103,2
RTS0047105,2
RTS0047106,3
RTS0047107,3
RTS0047108,2
RTS0047109,2
RTS0047110,1
RTS0047111,5
RTS0047112,3
RTS0047113,7
RTS0047114,2
RTS0047115,2
RTS0047116,8
RTS0047117,2
RTS0047118,3
RTS0047119,3
RTS0047120,4
RTS0047121,1
RTS0047122,3
RTS0047123,2
RTS0047124,3
RTS0047125,1
RTS0047126,2
RTS0047127,3
RTS0047129,1
RTS0047130,6
RTS0047131,2
RTS0047132,3
RTS0047133,3
RTS0047134,3
RTS0047135,6
RTS0047136,4
RTS0047137,1
RTS0047138,2
RTS0047139,3
RTS0047140,2
RTS0047141,4
RTS0047142,3
RTS0047143,7
RTS0047144,1
RTS0047145,2
RTS0047146,5
RTS0047147,4
RTS0047148,6
RTS0047149,2
RTS0047150,8
RTS0047151,3
RTS0047152,1
RTS0047153,1
RTS0047154,3
RTS0047156,2
RTS0047157,3
RTS0047158,2
RTS0047159,2
RTS0047160,2
RTS0047165,1
RTS0047166,2
RTS0047168,1
RTS0047169,2
RTS0047171,4
RTS0047172,6
RTS0047173,3
RTS0047174,8
RTS0047175,2
RTS0047176,3
RTS0047177,3
RTS0047178,5
RTS0047180,1
RTS0047181,3
RTS0047182,5
RTS0047183,5
RTS0047184,2
RTS0047185,4
RTS0047186,1
RTS0047187,2
RTS0047188,1
RTS0047189,1
RTS0047190,3
RTS0047191,2
RTS0047192,1
RTS0047193,3
RTS0047194,7
RTS0047195,4
RTS0047196,2
RTS0047197,3
RTS0047198,2
RTS0047199,4
RTS0047200,2
RTS0047201,1
RTS0047202,2
RTS0047203,6
RTS0047204,4
RTS0047205,1
RTS0047206,4
RTS0047207,2
RTS0047208,18
RTS0047209,18
RTS0047210,40
RTS0047211,27
RTS0047212,5
RTS0047213,4
RTS0047215,2
RTS0047216,2
RTS0047218,7
RTS0047219,1
RTS0047220,2
RTS0047221,12
RTS0047222,4
RTS0047223,6
RTS0047225,3
RTS0047226,4
RTS0047229,1
RTS0047230,2
RTS0047231,2
RTS0047232,1
RTS0047233,2
RTS0047234,1
RTS0047235,3
RTS0047236,3
RTS0047237,1
RTS0047238,3
RTS0047239,5
RTS0047241,3
RTS0047242,3
RTS0047243,3
RTS0047244,1
RTS0047245,3
RTS0047246,1
RTS0047247,1
RTS0047248,2
RTS0047250,2
RTS0047252,2
RTS0047253,1
RTS0047254,2
RTS0047255,7
RTS0047256,6
RTS0047257,3
RTS0047258,2
RTS0047259,4
RTS0047260,7
RTS0047261,8
RTS0047262,1
RTS0047263,5
RTS0047264,4
RTS0047266,6
RTS0047267,10
RTS0047268,2
RTS0047269,6
RTS0047270,14
RTS0047271,9
RTS0047272,5
RTS0047273,4
RTS0047274,2
RTS0047276,1
RTS0047277,5
RTS0047278,5
RTS0047279,5
RTS0047280,8
RTS0047281,5
RTS0047282,5
RTS0047283,4
RTS0047284,7
RTS0047290,14
RTS0047291,27
RTS0047292,17
RTS0047293,15
RTS0047294,20
RTS0047295,1
RTS0047296,2
RTS0047297,2
RTS0047298,2
RTS0047299,2
RTS0047301,2
RTS0047303,1
RTS0047304,3
RTS0047305,6
RTS0047306,1
RTS0047307,4
RTS0047308,5
RTS0047309,5
RTS0047310,3
RTS0047311,2
RTS0047312,4
RTS0047313,3
RTS0047314,1
RTS0047315,8
RTS0047316,4
RTS0047317,15
RTS0047318,5
RTS0047319,4
RTS0047320,3
RTS0047321,8
RTS0047322,1
RTS0047323,5
RTS0047324,4
RTS0047325,6
RTS0047326,2
RTS0047327,2
RTS0047328,1
RTS0047329,4
RTS0047331,2
RTS0047332,9
RTS0047333,5
RTS0047334,1
RTS0047335,4
RTS0047336,3
RTS0047337,4
RTS0047338,3
RTS0047339,4
RTS0047340,4
RTS0047341,8
RTS0047342,5
RTS0047343,4
RTS0047344,3
RTS0047345,2
RTS0047346,4
RTS0047348,6
RTS0047349,3
RTS0047350,3
RTS0047351,7
RTS0047352,4
RTS0047353,7
RTS0047354,5
RTS0047356,1
RTS0047358,2
RTS0047359,1
RTS0047360,6
RTS0047361,1
RTS0047362,3
RTS0047363,6
RTS0047364,1
RTS0047365,4
RTS0047366,2
RTS0047367,2
RTS0047368,1
RTS0047369,3
RTS0047370,2
RTS0047373,2
RTS0047374,3
RTS0047375,2
RTS0047376,1
RTS0047377,2
RTS0047378,4
RTS0047379,9
RTS0047380,4
RTS0047381,1
RTS0047383,1
RTS0047384,1
RTS0047385,2
RTS0047386,6
RTS0047387,1
RTS0047388,5
RTS0047389,3
RTS0047390,2
RTS0047391,4
RTS0047392,5
RTS0047393,1
RTS0047394,3
RTS0047395,5
RTS0047396,8
RTS0047397,2
RTS0047398,1
RTS0047399,4
RTS0047400,3
RTS0047401,1
RTS0047402,3
RTS0047403,2
RTS0047404,5
RTS0047405,2
RTS0047406,4
RTS0047407,5
RTS0047408,4
RTS0047409,7
RTS0047410,4
RTS0047411,3
RTS0047412,3
RTS0047413,3
RTS0047414,7
RTS0047415,6
RTS0047417,2
RTS0047418,3
RTS0047419,3
RTS0047420,8
RTS0047421,1
RTS0047422,3
RTS0047423,1
RTS0047424,2
RTS0047425,2
RTS0047426,3
RTS0047427,2
RTS0047428,1
RTS0047429,4
RTS0047430,3
RTS0047431,2
RTS0047432,4
RTS0047433,4
RTS0047434,3
RTS0047435,5
RTS0047436,2
RTS0047437,1
RTS0047438,2
RTS0047439,4
RTS0047440,2
RTS0047441,5
RTS0047442,4
RTS0047445,9
RTS0047446,2
RTS0047447,1
RTS0047448,1
RTS0047449,1
RTS0047450,2
RTS0047452,1
RTS0047453,3
RTS0047454,4
RTS0047458,4
RTS0047459,6
RTS0047460,1
RTS0047461,2
RTS0047462,1
RTS0047463,4
RTS0047464,2
RTS0047465,2
RTS0047467,4
RTS0047468,1
RTS0047469,4
RTS0047471,3
RTS0047472,1
RTS0047473,4
RTS0047474,4
RTS0047475,1
RTS0047476,4
RTS0047477,3
RTS0047479,6
RTS0047480,2
RTS0047481,2
RTS0047482,1
RTS0047483,2
RTS0047484,2
RTS0047485,1
RTS0047486,1
RTS0047487,1
RTS0047488,2
RTS0047489,3
RTS0047491,2
RTS0047492,5
RTS0047493,3
RTS0047494,4
RTS0047496,3
RTS0047497,2
RTS0047498,2
RTS0047499,5
RTS0047500,3
RTS0047501,2
RTS0047502,3
RTS0047503,2
RTS0047504,4
RTS0047505,4
RTS0047506,4
RTS0047507,5
RTS0047508,1
RTS0047510,5
RTS0047511,2
RTS0047512,2
RTS0047513,1
RTS0047514,2
RTS0047515,3
RTS0047516,4
RTS0047517,3
RTS0047518,3
RTS0047520,2
RTS0047521,5
RTS0047522,4
RTS0047523,5
RTS0047524,2
RTS0047525,3
RTS0047526,5
RTS0047527,1
RTS0047528,4
RTS0047529,2
RTS0047530,1
RTS0047531,4
RTS0047533,1
RTS0047534,3
RTS0047535,2
RTS0047537,3
RTS0047538,10
RTS0047540,7
RTS0047541,4
RTS0047543,3
RTS0047544,3
RTS0047545,1
RTS0047546,1
RTS0047547,1
RTS0047548,8
RTS0047549,1
RTS0047550,1
RTS0047551,6
RTS0047553,5
RTS0047558,5
RTS0047559,2
RTS0047560,2
RTS0047561,3
RTS0047562,4
RTS0047563,3
RTS0047566,1
RTS0047567,2
RTS0047568,4
RTS0047569,3
RTS0047570,1
RTS0047571,3
RTS0047572,1
RTS0047573,3
RTS0047576,3
RTS0047577,1
RTS0047578,1
RTS0047579,2
RTS0047580,7
RTS0047581,2
RTS0047584,1
RTS0047585,1
RTS0047586,4
RTS0047587,3
RTS0047588,1
RTS0047590,2
RTS0047591,2
RTS0047593,3
RTS0047594,1
RTS0047596,2
RTS0047597,2
RTS0047598,3
RTS0047599,1
RTS0047600,1
RTS0047601,2
RTS0047602,4
RTS0047603,3
RTS0047604,2
RTS0047606,1
RTS0047613,2
RTS0047614,4
RTS0047615,4
RTS0047616,3
RTS0047617,5
RTS0047618,2
RTS0047619,2
RTS0047620,3
RTS0047621,2
RTS0047622,2
RTS0047624,1
RTS0047626,2
RTS0047628,2
RTS0047629,2
RTS0047630,2
RTS0047631,2
RTS0047632,3
RTS0047633,1
RTS0047634,4
RTS0047636,1
RTS0047637,2
RTS0047638,4
RTS0047639,2
RTS0047640,1
RTS0047641,1
RTS0047642,4
RTS0047643,1
RTS0047644,2
RTS0047645,1
RTS0047646,3
RTS0047647,2
RTS0047648,4
RTS0047649,2
RTS0047651,2
RTS0047653,1
RTS0047654,2
RTS0047656,2
RTS0047657,3
RTS0047658,2
RTS0047659,2
RTS0047660,1
RTS0047661,3
RTS0047662,4
RTS0047664,2
RTS0047665,2
RTS0047666,1
RTS0047667,1
RTS0047668,1
RTS0047673,2
RTS0047674,4
RTS0047675,1
RTS0047676,1
RTS0047677,1
RTS0047678,2
RTS0047679,3
RTS0047680,2
RTS0047682,2
RTS0047684,1
RTS0047685,4
RTS0047686,6
RTS0047687,1
RTS0047688,4
RTS0047689,4
RTS0047692,2
RTS0047693,3
RTS0047694,7
RTS0047695,3
RTS0047696,1
RTS0047697,2
RTS0047698,2
RTS0047699,2
RTS0047700,1
RTS0047701,3
RTS0047702,5
RTS0047703,1
RTS0047704,2
RTS0047705,5
RTS0047706,2
RTS0047707,2
RTS0047708,5
RTS0047709,24
RTS0047711,3
RTS0047712,1
RTS0047713,1
RTS0047714,4
RTS0047715,1
RTS0047716,1
RTS0047717,5
RTS0047718,3
RTS0047720,5
RTS0047721,5
RTS0047722,2
RTS0047723,3
RTS0047724,8
RTS0047725,10
RTS0047726,11
RTS0047727,15
RTS0047728,6
RTS0047729,2
RTS0047730,3
RTS0047731,2
RTS0047732,3
RTS0047733,1
RTS0047734,5
RTS0047735,2
RTS0047736,3
RTS0047737,2
RTS0047738,2
RTS0047739,5
RTS0047740,3
RTS0047741,11
RTS0047742,14
RTS0047743,6
RTS0047744,6
RTS0047745,9
RTS0047746,2
RTS0047747,4
RTS0047748,6
RTS0047749,2
RTS0047750,4
RTS0047752,2
RTS0047753,4
RTS0047754,7
RTS0047755,6
RTS0047756,5
RTS0047757,4
RTS0047758,5
RTS0047759,4
RTS0047760,1
RTS0047761,4
RTS0047762,1
RTS0047763,5
RTS0047764,2
RTS0047765,2
RTS0047766,6
RTS0047768,1
RTS0047769,3
RTS0047770,6
RTS0047771,2
RTS0047773,4
RTS0047774,1
RTS0047775,1
RTS0047777,2
RTS0047779,2
RTS0047780,2
RTS0047781,4
RTS0047782,7
RTS0047783,3
RTS0047784,2
RTS0047786,5
RTS0047787,2
RTS0047788,1
RTS0047789,1
RTS0047791,2
RTS0047792,4
RTS0047793,2
RTS0047794,3
RTS0047795,3
RTS0047796,3
RTS0047797,2
RTS0047798,1
RTS0047799,2
RTS0047800,2
RTS0047801,3
RTS0047803,1
RTS0047805,4
RTS0047806,5
RTS0047807,2
RTS0047808,66
RTS0047809,2
RTS0047810,4
RTS0047811,1
RTS0047812,1
RTS0047813,1
RTS0047816,5
RTS0047817,5
RTS0047818,4
RTS0047819,3
RTS0047820,2
RTS0047821,4
RTS0047822,3
RTS0047823,4
RTS0047824,1
RTS0047825,1
RTS0047826,1
RTS0047827,4
RTS0047828,4
RTS0047829,1
RTS0047831,3
RTS0047835,2
RTS0047836,5
RTS0047837,2
RTS0047838,7
RTS0047839,1
RTS0047840,3
RTS0047841,2
RTS0047842,1
RTS0047844,1
RTS0047845,2
RTS0047846,1
RTS0047847,3
RTS0047849,2
RTS0047850,3
RTS0047851,3
RTS0047852,1
RTS0047853,3
RTS0047854,1
RTS0047855,1
RTS0047856,3
RTS0047857,2
RTS0047858,1
RTS0047860,1
RTS0047861,1
RTS0047862,1
RTS0047863,1
RTS0047865,1
RTS0047866,3
RTS0047867,2
RTS0047869,2
RTS0047870,4
RTS0047871,3
RTS0047873,1
RTS0047874,2
RTS0047875,1
RTS0047878,2
RTS0047879,4
RTS0047880,1
RTS0047881,3
RTS0047882,4
RTS0047883,2
RTS0047884,2
RTS0047885,4
RTS0047886,4
RTS0047890,19
RTS0047891,31
RTS0047892,6
RTS0047893,3
RTS0047894,3
RTS0047896,1
RTS0047897,2
RTS0047898,2
RTS0047899,1
RTS0047900,4
RTS0047901,4
RTS0047902,4
RTS0047903,3
RTS0047904,1
RTS0047905,5
RTS0047906,1
RTS0047907,24
RTS0047908,20
RTS0047909,22
RTS0047910,2
RTS0047912,1
RTS0047913,3
RTS0047914,2
RTS0047915,3
RTS0047916,3
RTS0047917,2
RTS0047919,1
RTS0047920,10
RTS0047921,13
RTS0047924,1
RTS0047925,1
RTS0047927,3
RTS0047928,2
RTS0047929,5
RTS0047930,3
RTS0047931,1
RTS0047932,3
RTS0047933,2
RTS0047934,1
RTS0047935,3
RTS0047936,3
RTS0047937,1
RTS0047938,8
RTS0047939,5
RTS0047940,5
RTS0047941,2
RTS0047942,3
RTS0047943,1
RTS0047944,5
RTS0047945,4
RTS0047946,2
RTS0047947,3
RTS0047948,2
RTS0047949,2
RTS0047950,2
RTS0047952,6
RTS0047953,2
RTS0047954,3
RTS0047956,3
RTS0047957,3
RTS0047959,2
RTS0047961,1
RTS0047963,2
RTS0047964,2
RTS0047965,3
RTS0047966,2
RTS0047967,1
RTS0047968,3
RTS0047969,4
RTS0047970,4
RTS0047972,1
RTS0047973,3
RTS0047974,5
RTS0047975,1
RTS0047976,2
RTS0047977,1
RTS0047978,2
RTS0047979,5
RTS0047980,2
RTS0047981,7
RTS0047982,2
RTS0047985,15
RTS0047986,1
RTS0047987,2
RTS0047988,5
RTS0047990,1
RTS0047991,4
RTS0047992,4
RTS0047993,2
RTS0047994,3
RTS0047995,1
RTS0047997,2
RTS0047998,4
RTS0047999,1
RTS0048000,3
RTS0048001,2
RTS0048003,19
RTS0048005,1
RTS0048006,1
RTS0048009,6
RTS0048012,2
RTS0048013,2
RTS0048014,4
RTS0048015,9
RTS0048016,12
RTS0048017,4
RTS0048018,3
RTS0048019,9
RTS0048021,1
RTS0048022,1
RTS0048023,1
RTS0048024,1
RTS0048026,3
RTS0048027,5
RTS0048028,3
RTS0048029,3
RTS0048030,9
RTS0048031,4
RTS0048032,1
RTS0048033,2
RTS0048034,2
RTS0048037,2
RTS0048038,2
RTS0048040,3
RTS0048041,1
RTS0048042,1
RTS0048044,1
RTS0048045,4
RTS0048046,2
RTS0048047,2
RTS0048048,2
RTS0048049,2
RTS0048050,1
RTS0048051,6
RTS0048052,6
RTS0048053,2
RTS0048054,2
RTS0048055,1
RTS0048056,3
RTS0048057,3
RTS0048058,2
RTS0048059,1
RTS0048060,4
RTS0048061,2
RTS0048062,2
RTS0048063,4
RTS0048064,9
RTS0048065,4
RTS0048066,3
RTS0048067,2
RTS0048068,6
RTS0048069,2
RTS0048070,1
RTS0048071,3
RTS0048072,2
RTS0048073,3
RTS0048076,1
RTS0048077,5
RTS0048078,5
RTS0048079,2
RTS0048080,1
RTS0048081,1
RTS0048082,2
RTS0048084,3
RTS0048085,5
RTS0048087,3
RTS0048088,1
RTS0048089,5
RTS0048090,3
RTS0048091,4
RTS0048093,7
RTS0048094,2
RTS0048096,3
RTS0048097,3
RTS0048098,83
RTS0048099,140
RTS0048100,136
RTS0048101,98
RTS0048102,92
RTS0048104,1
RTS0048105,2
RTS0048106,2
RTS0048107,3
RTS0048108,3
RTS0048109,2
RTS0048110,1
RTS0048112,3
RTS0048113,3
RTS0048114,1
RTS0048115,3
RTS0048116,1
RTS0048117,4
RTS0048118,2
RTS0048120,6
RTS0048126,3
RTS0048127,1
RTS0048129,2
RTS0048130,2
RTS0048131,5
RTS0048132,8
RTS0048134,6
RTS0048135,6
RTS0048136,2
RTS0048138,3
RTS0048139,1
RTS0048140,2
RTS0048141,2
RTS0048142,4
RTS0048144,3
RTS0048145,2
RTS0048146,6
RTS0048147,1
RTS0048148,5
RTS0048149,3
RTS0048150,3
RTS0048151,4
RTS0048152,1
RTS0048153,4
RTS0048156,7
RTS0048158,2
RTS0048159,3
RTS0048160,68
RTS0048161,95
RTS0048162,4
RTS0048164,16
RTS0048165,2
RTS0048166,2
RTS0048167,9
RTS0048168,4
RTS0048169,3
RTS0048170,1
RTS0048171,3
RTS0048172,6
RTS0048173,1
RTS0048175,3
RTS0048176,4
RTS0048177,4
RTS0048178,1
RTS0048179,2
RTS0048180,2
RTS0048181,3
RTS0048182,2
RTS0048183,4
RTS0048184,4
RTS0048185,3
RTS0048186,4
RTS0048188,2
RTS0048189,9
RTS0048190,2
RTS0048191,1
RTS0048192,4
RTS0048193,3
RTS0048194,2
RTS0048195,5
RTS0048196,3
RTS0048197,3
RTS0048198,2
RTS0048200,1
RTS0048202,3
RTS0048203,1
RTS0048204,3
RTS0048205,2
RTS0048207,6
RTS0048208,9
RTS0048209,3
RTS0048210,8
RTS0048211,9
RTS0048212,2
RTS0048213,4
RTS0048214,2
RTS0048216,3
RTS0048217,2
RTS0048218,5
RTS0048220,3
RTS0048221,1
RTS0048222,1
RTS0048223,4
RTS0048225,3
RTS0048226,4
RTS0048227,3
RTS0048228,2
RTS0048229,3
RTS0048230,3
RTS0048231,3
RTS0048232,3
RTS0048233,3
RTS0048234,1
RTS0048235,5
RTS0048236,3
RTS0048237,6
RTS0048238,3
RTS0048239,2
RTS0048240,5
RTS0048241,1
RTS0048242,4
RTS0048243,3
RTS0048244,2
RTS0048245,2
RTS0048246,2
RTS0049343,6
RTS0049344,5
RTS0049345,3
RTS0049346,2
RTS0049347,2
RTS0049349,3
RTS0049350,1
RTS0049351,2
RTS0049352,3
RTS0049354,3
RTS0049355,2
RTS0049356,13
RTS0049357,7
RTS0049358,1
RTS0049359,3
RTS0049360,6
RTS0049361,1
RTS0049362,1
RTS0049363,1
RTS0049364,1
RTS0049365,2
RTS0049366,9
RTS0049367,7
RTS0049368,3
RTS0049369,2
RTS0049370,2
RTS0049371,3
RTS0049372,5
RTS0049373,20
RTS0049374,28
RTS0049375,14
RTS0049376,18
RTS0049377,21
RTS0049378,25
RTS0049379,15
RTS0049380,21
RTS0049381,20
RTS0049382,16
RTS0049383,1
RTS0049384,2
RTS0049385,1
RTS0049387,3
RTS0049389,4
RTS0049390,115
RTS0049391,122
RTS0049392,119
RTS0049393,122
RTS0049394,44
RTS0049395,9
RTS0049396,10
RTS0049397,5
RTS0049398,17
RTS0049399,7
RTS0049400,3
RTS0049402,3
RTS0049403,4
RTS0049404,2
RTS0049405,1
RTS0049406,3
RTS0049407,1
RTS0049408,4
RTS0049409,1
RTS0049411,2
RTS0049413,2
RTS0049414,2
RTS0049415,5
RTS0049416,2
RTS0049417,2
RTS0049418,3
RTS0049419,1
RTS0049420,1
RTS0049421,3
RTS0049423,1
RTS0049424,5
RTS0049426,4
RTS0049427,6
RTS0049428,3
RTS0049429,7
RTS0049430,1
RTS0049431,2
RTS0049432,1
RTS0049433,3
RTS0049434,3
RTS0049435,1
RTS0049436,3
RTS0049437,11
RTS0049438,4
RTS0049439,7
RTS0049441,2
RTS0049442,4
RTS0049444,5
RTS0049445,1
RTS0049446,1
RTS0049448,1
RTS0049449,3
RTS0049450,1
RTS0049452,2
RTS0049453,3
RTS0049454,2
RTS0049455,1
RTS0049456,4
RTS0049457,2
RTS0049458,4
RTS0049459,4
RTS0049460,4
RTS0049461,4
RTS0049462,6
RTS0049463,4
RTS0049464,3
RTS0049465,4
RTS0049466,4
RTS0049467,3
RTS0049468,4
RTS0049469,7
RTS0049470,2
RTS0049471,2
RTS0049472,1
RTS0049473,8
RTS0049474,7
RTS0049475,7
RTS0049476,7
RTS0049477,1
RTS0049478,3
RTS0049479,98
RTS0049480,9
RTS0049481,1
RTS0049482,4
RTS0049483,2
RTS0049484,3
RTS0997079,2
RTS0997080,8
RTS0997081,3
RTS0997082,3
RTS0997083,5
RTS0997084,3
RTS0997085,3
RTS0997086,5
RTS0997087,1
RTS0997088,456
RTS0997089,88
RTS0997090,17
RTS0997091,4
RTS0997092,2
RTS0997093,4
RTS0997094,2
RTS0997096,3
RTS0997098,2
RTS0997099,1
RTS0997100,2
RTS0997101,5
RTS0997102,1
RTS0997104,4
RTS0997105,1
RTS0997107,1
RTS0997108,3
RTS0997109,3
RTS0997110,1
RTS0997111,2
RTS0997112,4
RTS0997113,1
RTS0997114,1
RTS0997116,3
RTS0997117,2
RTS0997119,1
RTS0997120,1
RTS0997121,1
RTS0997122,5
RTS0997123,8
RTS0997124,2
RTS0997125,4
RTS0997126,12
RTS0997127,10
RTS0997128,9
RTS0997129,8
RTS0997130,3
</Code_Summary>
