# Supplementary material for: Spatial meta-transcriptomics reveal associations of intratumor bacteria burden with lung cancer cells showing a distinct oncogenic signature
Source: J Immunother Cancer. 2022 Jul 6;10(7):e004698. doi: 10.1136/jitc-2022-004698 (PMC9260850; doi:10.1136/jitc-2022-004698)
Supplement: Supplementary data [file jitc-2022-004698supp009.zip › DSP-1001250002726-A-E05.dcc]

<Header>
FileVersion,0.02
SoftwareVersion,"GeoMx_NGS_Pipeline_ 2.0.0"
Date,2020-6-15
</Header>

<Scan_Attributes>
ID,DSP-1001250002726-A-E05
Plate_ID,1001250002726
Well,E05
</Scan_Attributes>

<NGS_Processing_Attributes>
SeqSetId,
tamperedIni,No
Raw,4772603
Trimmed,4750500
Stitched,4722928
Aligned,4636425
umiQ30,0.9921
rtsQ30,0.9917
</NGS_Processing_Attributes>


<Code_Summary>
RTS0039454,27
RTS0039455,30
RTS0039456,28
RTS0039457,77
RTS0039458,31
RTS0039459,29
RTS0039460,30
RTS0039461,33
RTS0039462,26
RTS0039463,28
RTS0039464,42
RTS0039465,42
RTS0039466,46
RTS0039467,61
RTS0039468,38
RTS0039469,36
RTS0039470,43
RTS0039471,43
RTS0039472,39
RTS0039473,37
RTS0039474,56
RTS0039475,57
RTS0039476,65
RTS0039477,61
RTS0039478,62
RTS0039479,42
RTS0039480,34
RTS0039481,22
RTS0039482,40
RTS0039483,25
RTS0039484,37
RTS0039485,31
RTS0039486,28
RTS0039487,20
RTS0039488,34
RTS0039489,41
RTS0039490,38
RTS0039491,44
RTS0039492,29
RTS0039493,24
RTS0039494,32
RTS0039495,31
RTS0039496,31
RTS0039497,32
RTS0039498,25
RTS0039499,234
RTS0039500,252
RTS0039501,230
RTS0039502,312
RTS0039503,304
RTS0039504,27
RTS0039505,36
RTS0039506,31
RTS0039507,83
RTS0039508,47
RTS0039509,40
RTS0039510,74
RTS0039511,227
RTS0039512,201
RTS0039513,237
RTS0039514,361
RTS0039515,299
RTS0039516,28
RTS0039517,20
RTS0039518,47
RTS0039519,21
RTS0039520,21
RTS0039521,34
RTS0039522,45
RTS0039523,30
RTS0039524,39
RTS0039525,49
RTS0039526,35
RTS0039527,52
RTS0039528,37
RTS0039529,57
RTS0039530,33
RTS0039531,40
RTS0039532,43
RTS0039533,47
RTS0039534,33
RTS0039535,45
RTS0039536,29
RTS0039537,27
RTS0039538,36
RTS0039539,26
RTS0039540,23
RTS0039541,34
RTS0039542,38
RTS0039543,27
RTS0039544,18
RTS0039545,28
RTS0039546,26
RTS0039547,30
RTS0039548,34
RTS0039549,34
RTS0039550,21
RTS0039551,25
RTS0039552,19
RTS0039553,36
RTS0039554,21
RTS0039555,44
RTS0039556,59
RTS0039557,57
RTS0039558,65
RTS0039559,54
RTS0039560,35
RTS0039561,20
RTS0039562,25
RTS0039563,16
RTS0039564,14
RTS0039565,38
RTS0039566,31
RTS0039567,29
RTS0039568,25
RTS0039569,22
RTS0039570,32
RTS0039571,23
RTS0039572,28
RTS0039573,31
RTS0039574,24
RTS0039575,28
RTS0039576,27
RTS0039577,42
RTS0039578,30
RTS0039579,45
RTS0039580,50
RTS0039581,60
RTS0039582,67
RTS0039583,68
RTS0039584,74
RTS0039585,38
RTS0039586,25
RTS0039587,28
RTS0039588,29
RTS0039589,42
RTS0039590,36
RTS0039591,65
RTS0039592,47
RTS0039593,48
RTS0039594,50
RTS0039595,43
RTS0039596,35
RTS0039597,34
RTS0039598,27
RTS0039599,31
RTS0039600,18
RTS0039601,31
RTS0039602,31
RTS0039603,30
RTS0039604,43
RTS0039605,39
RTS0039606,26
RTS0039607,24
RTS0039608,32
RTS0039609,27
RTS0039610,25
RTS0039611,33
RTS0039612,37
RTS0039613,29
RTS0039614,37
RTS0039615,17
RTS0039616,26
RTS0039617,15
RTS0039619,33
RTS0039620,24
RTS0039621,28
RTS0039622,28
RTS0039623,34
RTS0039624,24
RTS0039625,28
RTS0039626,18
RTS0039627,37
RTS0039628,24
RTS0039629,18
RTS0039630,24
RTS0039631,24
RTS0039632,19
RTS0039633,23
RTS0039634,20
RTS0039635,24
RTS0039636,17
RTS0039637,29
RTS0039638,32
RTS0039639,26
RTS0039640,19
RTS0039641,35
RTS0039642,43
RTS0039643,36
RTS0039644,46
RTS0039645,31
RTS0039646,27
RTS0039647,32
RTS0039648,22
RTS0039649,35
RTS0039650,28
RTS0039651,104
RTS0039652,112
RTS0039653,83
RTS0039654,87
RTS0039655,95
RTS0039656,163
RTS0039657,149
RTS0039658,148
RTS0039659,198
RTS0039660,128
RTS0039661,30
RTS0039662,20
RTS0039663,41
RTS0039664,40
RTS0039665,45
RTS0039666,54
RTS0039667,24
RTS0039668,29
RTS0039669,49
RTS0039670,47
RTS0039671,47
RTS0039672,59
RTS0039673,48
RTS0039674,60
RTS0039675,55
RTS0039676,28
RTS0039677,23
RTS0039678,25
RTS0039679,24
RTS0039680,19
RTS0039681,173
RTS0039682,166
RTS0039683,66
RTS0039684,150
RTS0039685,136
RTS0039686,66
RTS0039687,60
RTS0039688,60
RTS0039689,48
RTS0039690,51
RTS0039691,98
RTS0039692,85
RTS0039693,75
RTS0039694,118
RTS0039695,82
RTS0039696,29
RTS0039697,20
RTS0039698,35
RTS0039699,31
RTS0039700,27
RTS0039701,25
RTS0039702,34
RTS0039703,27
RTS0039704,43
RTS0039705,24
RTS0039706,32
RTS0039707,27
RTS0039708,31
RTS0039709,28
RTS0039710,36
RTS0039711,73
RTS0039712,78
RTS0039713,57
RTS0039714,52
RTS0039715,58
RTS0039716,41
RTS0039717,59
RTS0039718,27
RTS0039719,33
RTS0039720,72
RTS0039721,52
RTS0039722,36
RTS0039723,56
RTS0039724,39
RTS0039725,51
RTS0039726,58
RTS0039727,37
RTS0039728,36
RTS0039729,45
RTS0039730,64
RTS0039731,30
RTS0039732,31
RTS0039733,28
RTS0039734,35
RTS0039735,22
RTS0039736,45
RTS0039737,43
RTS0039738,34
RTS0039739,48
RTS0039740,22
RTS0039741,56
RTS0039742,43
RTS0039743,35
RTS0039744,36
RTS0039745,65
RTS0039746,30
RTS0039747,49
RTS0039749,47
RTS0039750,34
RTS0039751,18
RTS0039752,16
RTS0039753,24
RTS0039754,25
RTS0039755,38
RTS0039756,54
RTS0039757,32
RTS0039758,41
RTS0039759,27
RTS0039760,35
RTS0039761,42
RTS0039762,52
RTS0039763,50
RTS0039764,26
RTS0039765,48
RTS0039766,111
RTS0039767,86
RTS0039768,121
RTS0039769,90
RTS0039770,137
RTS0039771,72
RTS0039772,96
RTS0039773,70
RTS0039774,54
RTS0039775,71
RTS0039776,41
RTS0039777,32
RTS0039778,41
RTS0039779,32
RTS0039780,40
RTS0039781,118
RTS0039782,65
RTS0039783,100
RTS0039784,75
RTS0039785,101
RTS0039786,35
RTS0039787,36
RTS0039788,37
RTS0039789,29
RTS0039790,62
RTS0039791,45
RTS0039792,46
RTS0039793,34
RTS0039794,51
RTS0039795,39
RTS0039796,36
RTS0039797,33
RTS0039798,40
RTS0039799,39
RTS0039800,33
RTS0039801,123
RTS0039802,117
RTS0039803,171
RTS0039804,183
RTS0039805,150
RTS0039806,31
RTS0039807,20
RTS0039808,30
RTS0039809,35
RTS0039810,39
RTS0039811,23
RTS0039812,28
RTS0039813,29
RTS0039814,28
RTS0039815,36
RTS0039816,35
RTS0039817,29
RTS0039818,16
RTS0039819,29
RTS0039820,27
RTS0039821,45
RTS0039822,43
RTS0039823,43
RTS0039824,47
RTS0039825,56
RTS0039826,23
RTS0039827,30
RTS0039828,34
RTS0039829,47
RTS0039830,23
RTS0039831,24
RTS0039832,32
RTS0039833,42
RTS0039834,51
RTS0039835,44
RTS0039836,135
RTS0039838,107
RTS0039839,137
RTS0039840,69
RTS0039841,47
RTS0039842,48
RTS0039843,48
RTS0039844,47
RTS0039845,48
RTS0039846,29
RTS0039847,31
RTS0039848,12
RTS0039849,19
RTS0039850,17
RTS0039851,42
RTS0039852,42
RTS0039853,30
RTS0039854,37
RTS0039855,36
RTS0039856,31
RTS0039857,20
RTS0039858,27
RTS0039859,22
RTS0039860,30
RTS0039861,22
RTS0039862,40
RTS0039863,34
RTS0039864,42
RTS0039865,33
RTS0039866,28
RTS0039867,41
RTS0039868,34
RTS0039869,48
RTS0039870,31
RTS0039871,28
RTS0039872,30
RTS0039873,33
RTS0039874,27
RTS0039875,28
RTS0039876,24
RTS0039877,30
RTS0039878,40
RTS0039879,33
RTS0039880,19
RTS0039881,19
RTS0039882,24
RTS0039883,33
RTS0039884,27
RTS0039885,15
RTS0039886,36
RTS0039887,41
RTS0039888,46
RTS0039890,33
RTS0039891,21
RTS0039892,21
RTS0039893,42
RTS0039894,28
RTS0039895,24
RTS0039896,21
RTS0039897,35
RTS0039898,28
RTS0039899,20
RTS0039900,25
RTS0039901,32
RTS0039902,24
RTS0039903,26
RTS0039904,32
RTS0039905,29
RTS0039906,31
RTS0039907,30
RTS0039908,24
RTS0039909,12
RTS0039910,23
RTS0039911,21
RTS0039912,21
RTS0039913,35
RTS0039914,22
RTS0039915,29
RTS0039916,27
RTS0039917,18
RTS0039918,29
RTS0039919,32
RTS0039920,34
RTS0039921,24
RTS0039922,24
RTS0039923,19
RTS0039924,29
RTS0039925,25
RTS0039926,80
RTS0039927,77
RTS0039928,80
RTS0039929,72
RTS0039930,88
RTS0039931,36
RTS0039932,24
RTS0039933,30
RTS0039934,22
RTS0039935,32
RTS0039936,29
RTS0039937,34
RTS0039938,37
RTS0039939,21
RTS0039940,31
RTS0039941,15
RTS0039942,29
RTS0039943,21
RTS0039944,24
RTS0039945,36
RTS0039946,83
RTS0039947,77
RTS0039948,102
RTS0039949,83
RTS0039950,88
RTS0039951,42
RTS0039952,37
RTS0039953,28
RTS0039954,45
RTS0039955,44
RTS0039956,66
RTS0039957,84
RTS0039958,71
RTS0039959,63
RTS0039960,68
RTS0039961,30
RTS0039962,23
RTS0039963,30
RTS0039964,30
RTS0039965,28
RTS0039966,48
RTS0039967,25
RTS0039968,48
RTS0039969,50
RTS0039970,64
RTS0039971,119
RTS0039972,65
RTS0039973,86
RTS0039974,115
RTS0039975,72
RTS0039976,26
RTS0039977,27
RTS0039978,32
RTS0039979,33
RTS0039980,27
RTS0039981,38
RTS0039982,41
RTS0039983,59
RTS0039984,47
RTS0039985,42
RTS0039986,39
RTS0039987,32
RTS0039988,23
RTS0039989,34
RTS0039990,36
RTS0039991,106
RTS0039992,130
RTS0039993,152
RTS0039994,71
RTS0039995,194
RTS0039996,99
RTS0039997,62
RTS0039998,86
RTS0039999,93
RTS0040000,77
RTS0040001,54
RTS0040002,80
RTS0040003,70
RTS0040004,31
RTS0040005,90
RTS0040006,46
RTS0040007,38
RTS0040008,23
RTS0040009,26
RTS0040010,42
RTS0040011,22
RTS0040012,26
RTS0040013,31
RTS0040014,26
RTS0040015,22
RTS0040016,70
RTS0040017,100
RTS0040018,107
RTS0040019,113
RTS0040020,154
RTS0040021,29
RTS0040022,23
RTS0040023,28
RTS0040024,41
RTS0040025,28
RTS0040026,21
RTS0040027,31
RTS0040028,27
RTS0040029,30
RTS0040030,30
RTS0040031,36
RTS0040032,45
RTS0040033,19
RTS0040034,37
RTS0040035,25
RTS0040036,45
RTS0040037,43
RTS0040038,38
RTS0040039,36
RTS0040040,36
RTS0040041,25
RTS0040042,24
RTS0040043,25
RTS0040044,29
RTS0040045,25
RTS0040046,27
RTS0040047,29
RTS0040048,29
RTS0040049,34
RTS0040050,28
RTS0040051,36
RTS0040052,24
RTS0040053,43
RTS0040054,22
RTS0040055,21
RTS0040056,30
RTS0040057,26
RTS0040058,22
RTS0040059,25
RTS0040060,37
RTS0040061,33
RTS0040062,26
RTS0040063,25
RTS0040064,26
RTS0040065,33
RTS0040066,36
RTS0040067,27
RTS0040068,26
RTS0040069,31
RTS0040070,33
RTS0040071,20
RTS0040072,22
RTS0040073,22
RTS0040074,24
RTS0040075,30
RTS0040076,22
RTS0040077,25
RTS0040078,34
RTS0040079,27
RTS0040080,22
RTS0040081,24
RTS0040082,25
RTS0040083,21
RTS0040084,18
RTS0040085,33
RTS0040086,26
RTS0040087,19
RTS0040088,31
RTS0040089,15
RTS0040090,21
RTS0040091,26
RTS0040092,24
RTS0040093,22
RTS0040094,18
RTS0040095,24
RTS0040096,40
RTS0040097,33
RTS0040098,22
RTS0040099,30
RTS0040100,31
RTS0040101,30
RTS0040102,21
RTS0040103,22
RTS0040104,25
RTS0040105,25
RTS0040106,39
RTS0040107,34
RTS0040108,24
RTS0040109,30
RTS0040110,27
RTS0040111,24
RTS0040112,23
RTS0040113,22
RTS0040114,19
RTS0040115,47
RTS0040116,88
RTS0040117,73
RTS0040118,52
RTS0040119,62
RTS0040120,69
RTS0040121,33
RTS0040122,36
RTS0040123,29
RTS0040124,29
RTS0040125,29
RTS0040126,46
RTS0040127,57
RTS0040128,46
RTS0040129,53
RTS0040130,67
RTS0040131,28
RTS0040132,19
RTS0040133,36
RTS0040134,29
RTS0040135,27
RTS0040136,30
RTS0040137,27
RTS0040138,38
RTS0040139,31
RTS0040140,27
RTS0040141,35
RTS0040142,47
RTS0040143,53
RTS0040144,53
RTS0040145,43
RTS0040146,66
RTS0040147,76
RTS0040148,68
RTS0040149,58
RTS0040150,53
RTS0040151,35
RTS0040152,37
RTS0040153,32
RTS0040154,29
RTS0040155,39
RTS0040156,81
RTS0040157,48
RTS0040158,53
RTS0040159,60
RTS0040160,77
RTS0040161,28
RTS0040162,23
RTS0040163,24
RTS0040164,27
RTS0040165,19
RTS0040166,29
RTS0040167,32
RTS0040168,29
RTS0040169,39
RTS0040170,21
RTS0040171,8
RTS0040172,23
RTS0040173,13
RTS0040174,21
RTS0040175,36
RTS0040176,8
RTS0040177,18
RTS0040178,16
RTS0040179,17
RTS0040180,37
RTS0040181,14
RTS0040182,28
RTS0040183,23
RTS0040184,24
RTS0040185,33
RTS0040186,28
RTS0040187,19
RTS0040188,13
RTS0040189,38
RTS0040190,32
RTS0040191,32
RTS0040192,22
RTS0040193,25
RTS0040194,34
RTS0040195,30
RTS0040196,30
RTS0040197,26
RTS0040198,30
RTS0040199,38
RTS0040200,25
RTS0040201,37
RTS0040202,48
RTS0040203,32
RTS0040204,31
RTS0040205,43
RTS0040206,51
RTS0040207,29
RTS0040208,47
RTS0040209,59
RTS0040210,66
RTS0040211,33
RTS0040212,24
RTS0040213,25
RTS0040214,34
RTS0040215,32
RTS0040216,31
RTS0040217,24
RTS0040218,17
RTS0040219,23
RTS0040220,29
RTS0040221,74
RTS0040222,59
RTS0040223,77
RTS0040224,47
RTS0040225,49
RTS0040226,24
RTS0040227,13
RTS0040228,24
RTS0040229,20
RTS0040230,30
RTS0040231,23
RTS0040232,23
RTS0040233,19
RTS0040234,35
RTS0040235,34
RTS0040236,22
RTS0040237,14
RTS0040238,31
RTS0040239,23
RTS0040240,16
RTS0040241,40
RTS0040242,38
RTS0040243,37
RTS0040244,52
RTS0040245,37
RTS0040246,26
RTS0040247,39
RTS0040248,29
RTS0040249,27
RTS0040250,22
RTS0040251,21
RTS0040252,25
RTS0040253,24
RTS0040254,21
RTS0040255,28
RTS0040256,24
RTS0040257,18
RTS0040258,38
RTS0040259,27
RTS0040260,21
RTS0040261,58
RTS0040262,41
RTS0040263,69
RTS0040264,75
RTS0040265,65
RTS0040266,23
RTS0040267,25
RTS0040268,18
RTS0040269,18
RTS0040270,33
RTS0040271,219
RTS0040272,215
RTS0040273,152
RTS0040274,206
RTS0040275,175
RTS0040276,114
RTS0040277,152
RTS0040278,263
RTS0040279,240
RTS0040280,196
RTS0040281,34
RTS0040282,24
RTS0040283,42
RTS0040284,33
RTS0040285,38
RTS0040286,28
RTS0040287,30
RTS0040288,28
RTS0040289,21
RTS0040290,27
RTS0040291,24
RTS0040292,22
RTS0040293,29
RTS0040294,27
RTS0040295,31
RTS0040296,25
RTS0040297,29
RTS0040298,25
RTS0040299,25
RTS0040300,23
RTS0040301,21
RTS0040302,28
RTS0040303,26
RTS0040304,27
RTS0040305,18
RTS0040306,18
RTS0040307,41
RTS0040308,24
RTS0040309,27
RTS0040310,30
RTS0040311,30
RTS0040312,37
RTS0040313,21
RTS0040314,41
RTS0040315,44
RTS0040316,30
RTS0040317,44
RTS0040318,32
RTS0040319,33
RTS0040320,24
RTS0040321,50
RTS0040322,53
RTS0040323,44
RTS0040324,55
RTS0040325,33
RTS0040326,39
RTS0040327,28
RTS0040328,29
RTS0040329,54
RTS0040330,22
RTS0040331,20
RTS0040332,28
RTS0040333,27
RTS0040334,29
RTS0040335,35
RTS0040336,20
RTS0040337,30
RTS0040338,18
RTS0040339,26
RTS0040340,29
RTS0040341,39
RTS0040342,16
RTS0040343,16
RTS0040344,25
RTS0040345,37
RTS0040346,27
RTS0040347,63
RTS0040348,33
RTS0040349,67
RTS0040350,39
RTS0040351,53
RTS0040352,57
RTS0040353,69
RTS0040354,41
RTS0040355,22
RTS0040356,29
RTS0040357,35
RTS0040358,35
RTS0040359,29
RTS0040360,42
RTS0040361,77
RTS0040363,31
RTS0040364,75
RTS0040365,66
RTS0040366,253
RTS0040367,140
RTS0040368,227
RTS0040369,156
RTS0040370,221
RTS0040371,37
RTS0040372,45
RTS0040373,42
RTS0040374,21
RTS0040375,15
RTS0040376,52
RTS0040377,51
RTS0040378,39
RTS0040379,57
RTS0040380,26
RTS0040381,23
RTS0040382,27
RTS0040383,32
RTS0040384,30
RTS0040385,31
RTS0040386,65
RTS0040387,67
RTS0040388,91
RTS0040389,64
RTS0040390,50
RTS0040391,46
RTS0040392,36
RTS0040393,34
RTS0040394,39
RTS0040395,21
RTS0040396,175
RTS0040397,237
RTS0040398,225
RTS0040399,264
RTS0040400,221
RTS0040401,64
RTS0040402,81
RTS0040403,59
RTS0040404,70
RTS0040405,19
RTS0040406,70
RTS0040407,55
RTS0040408,54
RTS0040409,41
RTS0040410,78
RTS0040411,43
RTS0040412,16
RTS0040413,27
RTS0040414,30
RTS0040415,40
RTS0040416,797
RTS0040417,453
RTS0040418,373
RTS0040419,618
RTS0040420,819
RTS0040421,28
RTS0040422,53
RTS0040423,48
RTS0040424,22
RTS0040425,35
RTS0040426,24
RTS0040428,32
RTS0040429,29
RTS0040430,20
RTS0040431,51
RTS0040432,35
RTS0040433,48
RTS0040434,53
RTS0040435,49
RTS0040436,659
RTS0040437,853
RTS0040438,1014
RTS0040439,880
RTS0040440,1033
RTS0040441,138
RTS0040442,111
RTS0040443,145
RTS0040444,115
RTS0040445,98
RTS0040446,106
RTS0040447,123
RTS0040448,71
RTS0040449,95
RTS0040450,52
RTS0040451,189
RTS0040452,237
RTS0040453,211
RTS0040454,147
RTS0040455,449
RTS0040456,36
RTS0040457,29
RTS0040458,18
RTS0040459,25
RTS0040460,25
RTS0040461,27
RTS0040462,23
RTS0040463,23
RTS0040464,31
RTS0040465,19
RTS0040466,27
RTS0040467,21
RTS0040468,36
RTS0040469,30
RTS0040470,33
RTS0040471,31
RTS0040472,23
RTS0040473,25
RTS0040474,23
RTS0040475,31
RTS0040476,32
RTS0040477,22
RTS0040478,34
RTS0040479,24
RTS0040480,36
RTS0040481,34
RTS0040482,43
RTS0040483,19
RTS0040484,45
RTS0040485,41
RTS0040486,32
RTS0040487,27
RTS0040488,24
RTS0040489,15
RTS0040490,21
RTS0040491,21
RTS0040492,28
RTS0040493,16
RTS0040494,25
RTS0040495,30
RTS0040496,31
RTS0040497,29
RTS0040498,30
RTS0040499,34
RTS0040500,33
RTS0040501,37
RTS0040502,28
RTS0040503,40
RTS0040504,19
RTS0040505,21
RTS0040506,31
RTS0040507,25
RTS0040508,23
RTS0040509,28
RTS0040510,20
RTS0040511,25
RTS0040512,34
RTS0040513,30
RTS0040514,23
RTS0040515,26
RTS0040516,31
RTS0040517,30
RTS0040518,23
RTS0040519,25
RTS0040520,31
RTS0040521,20
RTS0040522,20
RTS0040523,28
RTS0040524,20
RTS0040525,21
RTS0040526,28
RTS0040527,33
RTS0040528,28
RTS0040529,28
RTS0040530,23
RTS0040531,41
RTS0040532,61
RTS0040533,45
RTS0040534,35
RTS0040535,30
RTS0040536,21
RTS0040537,65
RTS0040538,59
RTS0040539,59
RTS0040540,46
RTS0040541,19
RTS0040542,18
RTS0040543,30
RTS0040544,22
RTS0040545,35
RTS0040546,19
RTS0040547,10
RTS0040548,18
RTS0040549,39
RTS0040550,19
RTS0040551,18
RTS0040552,19
RTS0040553,38
RTS0040554,24
RTS0040555,23
RTS0040556,32
RTS0040557,25
RTS0040558,15
RTS0040559,23
RTS0040560,26
RTS0040561,22
RTS0040562,24
RTS0040563,23
RTS0040564,24
RTS0040565,24
RTS0040566,29
RTS0040567,26
RTS0040568,22
RTS0040569,27
RTS0040570,24
RTS0040571,41
RTS0040572,24
RTS0040573,48
RTS0040574,43
RTS0040575,52
RTS0040576,20
RTS0040577,27
RTS0040578,27
RTS0040579,22
RTS0040580,36
RTS0040581,20
RTS0040582,23
RTS0040583,30
RTS0040584,25
RTS0040585,22
RTS0040586,40
RTS0040587,18
RTS0040588,28
RTS0040589,32
RTS0040590,26
RTS0040591,51
RTS0040592,39
RTS0040593,22
RTS0040594,22
RTS0040595,29
RTS0040596,39
RTS0040597,48
RTS0040598,40
RTS0040599,29
RTS0040600,45
RTS0040601,28
RTS0040602,22
RTS0040603,34
RTS0040604,24
RTS0040605,31
RTS0040606,25
RTS0040607,35
RTS0040608,32
RTS0040609,41
RTS0040610,38
RTS0040611,41
RTS0040612,46
RTS0040613,59
RTS0040614,41
RTS0040615,47
RTS0040616,21
RTS0040617,27
RTS0040618,19
RTS0040619,26
RTS0040620,20
RTS0040621,41
RTS0040622,44
RTS0040623,42
RTS0040624,31
RTS0040625,57
RTS0040626,28
RTS0040627,21
RTS0040628,34
RTS0040629,40
RTS0040630,23
RTS0040631,229
RTS0040632,131
RTS0040633,185
RTS0040634,222
RTS0040635,111
RTS0040636,31
RTS0040637,35
RTS0040638,25
RTS0040639,39
RTS0040640,34
RTS0040641,24
RTS0040642,27
RTS0040643,35
RTS0040644,25
RTS0040645,30
RTS0040646,33
RTS0040647,20
RTS0040648,28
RTS0040649,29
RTS0040650,16
RTS0040651,103
RTS0040652,44
RTS0040653,93
RTS0040654,84
RTS0040655,101
RTS0040656,41
RTS0040657,45
RTS0040658,45
RTS0040659,39
RTS0040660,38
RTS0040661,22
RTS0040662,19
RTS0040663,23
RTS0040664,21
RTS0040665,21
RTS0040666,26
RTS0040667,19
RTS0040668,21
RTS0040669,15
RTS0040670,17
RTS0040671,13
RTS0040672,23
RTS0040673,22
RTS0040674,21
RTS0040675,26
RTS0040676,39
RTS0040677,35
RTS0040678,61
RTS0040679,22
RTS0040680,64
RTS0040681,40
RTS0040682,32
RTS0040683,55
RTS0040684,46
RTS0040685,33
RTS0040686,16
RTS0040687,28
RTS0040688,14
RTS0040689,18
RTS0040690,24
RTS0040691,18
RTS0040692,22
RTS0040693,30
RTS0040694,29
RTS0040695,24
RTS0040696,25
RTS0040697,27
RTS0040698,25
RTS0040699,20
RTS0040700,25
RTS0040701,32
RTS0040702,45
RTS0040703,31
RTS0040704,45
RTS0040705,55
RTS0040706,30
RTS0040707,18
RTS0040708,25
RTS0040709,27
RTS0040710,13
RTS0040711,21
RTS0040712,40
RTS0040713,31
RTS0040714,25
RTS0040715,21
RTS0040716,26
RTS0040717,31
RTS0040718,17
RTS0040719,19
RTS0040720,25
RTS0040721,21
RTS0040722,19
RTS0040723,33
RTS0040724,23
RTS0040725,17
RTS0040726,27
RTS0040727,41
RTS0040728,26
RTS0040729,34
RTS0040730,36
RTS0040731,40
RTS0040732,20
RTS0040733,30
RTS0040734,21
RTS0040735,34
RTS0040736,39
RTS0040737,45
RTS0040738,39
RTS0040739,35
RTS0040740,40
RTS0040741,27
RTS0040742,22
RTS0040743,39
RTS0040744,25
RTS0040745,26
RTS0040746,59
RTS0040747,64
RTS0040748,47
RTS0040749,67
RTS0040750,74
RTS0040751,30
RTS0040752,30
RTS0040753,31
RTS0040754,21
RTS0040755,25
RTS0040756,13
RTS0040757,19
RTS0040758,25
RTS0040759,35
RTS0040760,34
RTS0040761,50
RTS0040762,49
RTS0040763,44
RTS0040764,50
RTS0040765,53
RTS0040766,37
RTS0040767,56
RTS0040768,55
RTS0040769,60
RTS0040770,44
RTS0040771,26
RTS0040772,28
RTS0040773,28
RTS0040774,34
RTS0040775,25
RTS0040776,25
RTS0040777,13
RTS0040778,21
RTS0040779,26
RTS0040780,29
RTS0040781,42
RTS0040782,99
RTS0040783,41
RTS0040784,49
RTS0040785,40
RTS0040786,34
RTS0040787,32
RTS0040788,32
RTS0040789,25
RTS0040790,29
RTS0040791,34
RTS0040792,32
RTS0040793,23
RTS0040794,22
RTS0040795,27
RTS0040796,26
RTS0040797,29
RTS0040798,32
RTS0040799,27
RTS0040800,21
RTS0040801,64
RTS0040802,45
RTS0040803,53
RTS0040804,38
RTS0040805,48
RTS0040806,29
RTS0040807,21
RTS0040808,21
RTS0040809,23
RTS0040810,22
RTS0040811,27
RTS0040812,35
RTS0040813,34
RTS0040814,28
RTS0040815,39
RTS0040816,30
RTS0040817,37
RTS0040818,51
RTS0040819,49
RTS0040820,52
RTS0040821,54
RTS0040822,44
RTS0040823,34
RTS0040824,54
RTS0040825,78
RTS0040826,64
RTS0040827,61
RTS0040828,77
RTS0040830,53
RTS0040831,27
RTS0040832,31
RTS0040833,42
RTS0040834,28
RTS0040836,280
RTS0040837,162
RTS0040838,258
RTS0040839,265
RTS0040840,172
RTS0040841,801
RTS0040842,1003
RTS0040843,1106
RTS0040844,997
RTS0040845,1036
RTS0040846,57
RTS0040847,58
RTS0040848,45
RTS0040849,58
RTS0040850,49
RTS0040851,77
RTS0040852,50
RTS0040853,61
RTS0040854,84
RTS0040855,60
RTS0040856,23
RTS0040857,27
RTS0040858,18
RTS0040859,19
RTS0040860,22
RTS0040861,32
RTS0040862,36
RTS0040863,22
RTS0040864,30
RTS0040865,28
RTS0040866,39
RTS0040867,31
RTS0040868,38
RTS0040869,36
RTS0040870,38
RTS0040871,158
RTS0040872,285
RTS0040873,312
RTS0040874,330
RTS0040875,231
RTS0040876,29
RTS0040877,25
RTS0040878,27
RTS0040879,37
RTS0040880,38
RTS0040881,21
RTS0040882,27
RTS0040883,19
RTS0040884,30
RTS0040885,29
RTS0040886,75
RTS0040887,71
RTS0040888,123
RTS0040889,97
RTS0040890,121
RTS0040891,24
RTS0040892,20
RTS0040893,21
RTS0040894,18
RTS0040895,26
RTS0040896,25
RTS0040897,27
RTS0040898,21
RTS0040899,23
RTS0040900,33
RTS0040901,431
RTS0040902,400
RTS0040903,232
RTS0040904,455
RTS0040905,618
RTS0040906,30
RTS0040907,31
RTS0040908,35
RTS0040909,39
RTS0040910,31
RTS0040911,61
RTS0040912,44
RTS0040913,42
RTS0040914,42
RTS0040915,48
RTS0040916,23
RTS0040917,29
RTS0040918,38
RTS0040919,22
RTS0040920,25
RTS0040921,158
RTS0040922,113
RTS0040923,173
RTS0040924,162
RTS0040925,178
RTS0040926,27
RTS0040927,16
RTS0040928,26
RTS0040929,23
RTS0040930,24
RTS0040931,33
RTS0040932,36
RTS0040933,31
RTS0040934,42
RTS0040935,38
RTS0040936,48
RTS0040937,49
RTS0040938,49
RTS0040939,51
RTS0040940,46
RTS0040941,44
RTS0040942,40
RTS0040943,23
RTS0040944,56
RTS0040945,36
RTS0040946,36
RTS0040947,41
RTS0040948,35
RTS0040949,40
RTS0040950,20
RTS0040951,37
RTS0040952,22
RTS0040953,27
RTS0040954,38
RTS0040955,29
RTS0040956,54
RTS0040957,40
RTS0040958,45
RTS0040959,47
RTS0040960,57
RTS0040961,28
RTS0040962,24
RTS0040963,25
RTS0040964,32
RTS0040965,24
RTS0040966,28
RTS0040967,33
RTS0040968,28
RTS0040969,20
RTS0040970,40
RTS0040971,33
RTS0040972,28
RTS0040973,29
RTS0040974,34
RTS0040975,30
RTS0040976,22
RTS0040977,28
RTS0040978,20
RTS0040979,20
RTS0040980,31
RTS0040981,19
RTS0040982,28
RTS0040983,36
RTS0040984,31
RTS0040985,38
RTS0040986,52
RTS0040987,50
RTS0040988,36
RTS0040989,58
RTS0040990,34
RTS0040991,63
RTS0040992,32
RTS0040993,53
RTS0040994,60
RTS0040995,43
RTS0040996,42
RTS0040997,59
RTS0040998,48
RTS0040999,61
RTS0041000,50
RTS0041001,23
RTS0041002,30
RTS0041003,18
RTS0041004,32
RTS0041005,22
RTS0041006,30
RTS0041007,17
RTS0041008,41
RTS0041009,28
RTS0041010,26
RTS0041011,30
RTS0041012,28
RTS0041013,23
RTS0041014,32
RTS0041015,20
RTS0041016,34
RTS0041017,30
RTS0041018,21
RTS0041019,29
RTS0041020,33
RTS0041021,79
RTS0041022,63
RTS0041023,80
RTS0041024,83
RTS0041025,73
RTS0041026,28
RTS0041027,26
RTS0041028,30
RTS0041029,21
RTS0041030,24
RTS0041031,63
RTS0041032,75
RTS0041033,51
RTS0041034,76
RTS0041035,76
RTS0041036,40
RTS0041037,28
RTS0041038,34
RTS0041039,31
RTS0041040,45
RTS0041041,27
RTS0041042,17
RTS0041043,26
RTS0041044,19
RTS0041045,30
RTS0041046,357
RTS0041047,361
RTS0041048,236
RTS0041049,454
RTS0041050,492
RTS0041051,52
RTS0041052,38
RTS0041053,38
RTS0041054,60
RTS0041055,35
RTS0041056,30
RTS0041057,35
RTS0041058,30
RTS0041059,28
RTS0041060,29
RTS0041061,73
RTS0041062,69
RTS0041063,42
RTS0041064,54
RTS0041066,29
RTS0041067,27
RTS0041068,22
RTS0041069,23
RTS0041070,35
RTS0041071,31
RTS0041072,37
RTS0041073,30
RTS0041074,34
RTS0041075,39
RTS0041076,37
RTS0041077,28
RTS0041078,32
RTS0041079,30
RTS0041080,40
RTS0041081,37
RTS0041082,25
RTS0041083,35
RTS0041084,27
RTS0041085,25
RTS0041086,34
RTS0041087,34
RTS0041088,27
RTS0041089,22
RTS0041090,19
RTS0041091,20
RTS0041092,35
RTS0041093,21
RTS0041094,29
RTS0041095,28
RTS0041096,24
RTS0041097,19
RTS0041098,22
RTS0041099,36
RTS0041100,20
RTS0041101,30
RTS0041102,32
RTS0041103,28
RTS0041104,31
RTS0041105,40
RTS0041106,64
RTS0041107,67
RTS0041108,70
RTS0041109,67
RTS0041110,55
RTS0041111,88
RTS0041112,100
RTS0041113,149
RTS0041114,106
RTS0041115,103
RTS0041116,61
RTS0041117,88
RTS0041118,66
RTS0041119,48
RTS0041120,70
RTS0041121,43
RTS0041122,37
RTS0041123,39
RTS0041124,19
RTS0041125,39
RTS0041126,53
RTS0041127,80
RTS0041128,58
RTS0041129,42
RTS0041130,43
RTS0041131,133
RTS0041132,156
RTS0041133,132
RTS0041134,143
RTS0041135,141
RTS0041136,43
RTS0041137,57
RTS0041138,49
RTS0041139,33
RTS0041140,42
RTS0041141,49
RTS0041142,50
RTS0041143,35
RTS0041144,30
RTS0041145,34
RTS0041146,21
RTS0041147,31
RTS0041148,32
RTS0041149,28
RTS0041150,29
RTS0041151,31
RTS0041152,29
RTS0041153,27
RTS0041154,35
RTS0041155,29
RTS0041156,56
RTS0041157,35
RTS0041158,30
RTS0041159,36
RTS0041160,39
RTS0041161,33
RTS0041162,31
RTS0041163,21
RTS0041164,24
RTS0041165,24
RTS0041166,21
RTS0041167,35
RTS0041168,38
RTS0041169,35
RTS0041170,28
RTS0041171,33
RTS0041172,42
RTS0041173,25
RTS0041174,30
RTS0041175,37
RTS0041176,39
RTS0041177,36
RTS0041178,32
RTS0041179,37
RTS0041180,32
RTS0041181,32
RTS0041182,48
RTS0041183,29
RTS0041184,37
RTS0041185,27
RTS0041186,20
RTS0041187,18
RTS0041188,24
RTS0041189,24
RTS0041190,34
RTS0041191,67
RTS0041192,62
RTS0041193,78
RTS0041194,55
RTS0041195,60
RTS0041196,37
RTS0041197,48
RTS0041198,38
RTS0041199,27
RTS0041200,37
RTS0041201,34
RTS0041202,25
RTS0041203,33
RTS0041204,30
RTS0041205,23
RTS0041206,36
RTS0041207,39
RTS0041208,49
RTS0041209,43
RTS0041210,16
RTS0041211,53
RTS0041212,35
RTS0041213,51
RTS0041214,40
RTS0041215,36
RTS0041216,29
RTS0041217,36
RTS0041218,24
RTS0041219,33
RTS0041220,27
RTS0041221,31
RTS0041222,18
RTS0041223,25
RTS0041224,33
RTS0041225,27
RTS0041226,35
RTS0041227,38
RTS0041228,35
RTS0041229,26
RTS0041230,30
RTS0041231,90
RTS0041232,69
RTS0041233,114
RTS0041234,95
RTS0041235,89
RTS0041236,34
RTS0041237,24
RTS0041238,23
RTS0041239,35
RTS0041240,31
RTS0041241,28
RTS0041242,28
RTS0041243,30
RTS0041244,30
RTS0041246,31
RTS0041247,44
RTS0041248,23
RTS0041249,28
RTS0041250,24
RTS0041251,29
RTS0041252,45
RTS0041253,34
RTS0041254,38
RTS0041255,46
RTS0041256,32
RTS0041257,37
RTS0041258,23
RTS0041259,40
RTS0041260,35
RTS0041261,43
RTS0041262,39
RTS0041263,20
RTS0041265,48
RTS0041266,36
RTS0041267,22
RTS0041268,28
RTS0041269,16
RTS0041270,29
RTS0041271,36
RTS0041272,34
RTS0041273,30
RTS0041274,35
RTS0041275,32
RTS0041276,27
RTS0041277,39
RTS0041278,41
RTS0041279,27
RTS0041280,33
RTS0041281,23
RTS0041282,41
RTS0041283,31
RTS0041284,25
RTS0041285,20
RTS0041286,28
RTS0041287,22
RTS0041288,27
RTS0041289,27
RTS0041290,31
RTS0041291,25
RTS0041292,27
RTS0041293,19
RTS0041294,19
RTS0041295,34
RTS0041296,26
RTS0041297,25
RTS0041298,36
RTS0041299,29
RTS0041300,21
RTS0041301,31
RTS0041302,30
RTS0041303,41
RTS0041304,34
RTS0041305,32
RTS0041306,41
RTS0041307,32
RTS0041308,42
RTS0041309,39
RTS0041310,44
RTS0041311,24
RTS0041312,17
RTS0041313,33
RTS0041314,38
RTS0041315,23
RTS0041316,405
RTS0041317,344
RTS0041318,470
RTS0041319,310
RTS0041320,349
RTS0041321,35
RTS0041322,37
RTS0041323,38
RTS0041324,34
RTS0041325,30
RTS0041326,29
RTS0041327,28
RTS0041328,32
RTS0041329,29
RTS0041330,25
RTS0041331,34
RTS0041332,26
RTS0041333,20
RTS0041334,32
RTS0041335,31
RTS0041346,309
RTS0041347,214
RTS0041348,295
RTS0041349,254
RTS0041350,429
RTS0041351,29
RTS0041352,29
RTS0041353,28
RTS0041354,30
RTS0041355,31
RTS0041356,25
RTS0041357,30
RTS0041358,29
RTS0041359,34
RTS0041360,29
RTS0041361,38
RTS0041362,37
RTS0041363,39
RTS0041364,24
RTS0041365,39
RTS0041366,28
RTS0041367,36
RTS0041368,28
RTS0041369,24
RTS0041370,24
RTS0041371,29
RTS0041372,23
RTS0041373,28
RTS0041374,23
RTS0041375,36
RTS0041376,27
RTS0041377,32
RTS0041378,17
RTS0041379,19
RTS0041380,22
RTS0041381,17
RTS0041382,36
RTS0041383,31
RTS0041384,32
RTS0041385,35
RTS0041386,27
RTS0041387,28
RTS0041388,25
RTS0041389,23
RTS0041390,35
RTS0041391,40
RTS0041392,30
RTS0041393,25
RTS0041394,24
RTS0041395,23
RTS0041396,31
RTS0041397,16
RTS0041398,27
RTS0041399,24
RTS0041400,31
RTS0041401,19
RTS0041402,36
RTS0041403,29
RTS0041404,14
RTS0041405,26
RTS0041406,25
RTS0041407,23
RTS0041408,24
RTS0041409,25
RTS0041410,20
RTS0041411,19
RTS0041412,28
RTS0041413,23
RTS0041414,27
RTS0041415,20
RTS0041416,20
RTS0041417,30
RTS0041418,26
RTS0041419,27
RTS0041420,18
RTS0041421,25
RTS0041422,30
RTS0041423,26
RTS0041424,26
RTS0041425,27
RTS0041426,30
RTS0041427,33
RTS0041428,25
RTS0041429,31
RTS0041430,31
RTS0041431,44
RTS0041432,30
RTS0041433,24
RTS0041434,26
RTS0041435,32
RTS0041436,34
RTS0041437,24
RTS0041438,23
RTS0041439,33
RTS0041440,24
RTS0041441,29
RTS0041442,14
RTS0041443,28
RTS0041444,29
RTS0041445,19
RTS0041446,31
RTS0041447,39
RTS0041448,33
RTS0041449,30
RTS0041450,28
RTS0041451,32
RTS0041452,24
RTS0041453,37
RTS0041454,30
RTS0041455,34
RTS0041456,30
RTS0041457,17
RTS0041458,23
RTS0041459,28
RTS0041460,24
RTS0041461,23
RTS0041462,23
RTS0041463,30
RTS0041464,31
RTS0041465,26
RTS0041466,26
RTS0041467,29
RTS0041468,44
RTS0041469,21
RTS0041470,30
RTS0041471,28
RTS0041472,27
RTS0041473,24
RTS0041474,21
RTS0041475,25
RTS0041476,43
RTS0041477,43
RTS0041478,35
RTS0041479,42
RTS0041480,45
RTS0041481,20
RTS0041482,23
RTS0041483,26
RTS0041484,16
RTS0041485,30
RTS0041486,38
RTS0041487,46
RTS0041488,52
RTS0041489,47
RTS0041490,39
RTS0041491,21
RTS0041492,26
RTS0041493,22
RTS0041494,19
RTS0041495,27
RTS0041496,284
RTS0041497,345
RTS0041498,334
RTS0041499,309
RTS0041500,288
RTS0041501,25
RTS0041502,32
RTS0041503,29
RTS0041504,25
RTS0041505,32
RTS0041506,31
RTS0041507,22
RTS0041508,39
RTS0041509,25
RTS0041510,32
RTS0041511,29
RTS0041512,26
RTS0041513,30
RTS0041514,20
RTS0041515,41
RTS0041516,25
RTS0041517,29
RTS0041518,30
RTS0041519,25
RTS0041520,31
RTS0041521,23
RTS0041522,23
RTS0041523,25
RTS0041524,30
RTS0041525,33
RTS0041526,357
RTS0041527,453
RTS0041528,401
RTS0041529,72
RTS0041530,385
RTS0041531,25
RTS0041532,26
RTS0041533,25
RTS0041534,37
RTS0041535,26
RTS0041536,24
RTS0041537,21
RTS0041538,25
RTS0041540,26
RTS0041541,23
RTS0041542,26
RTS0041543,25
RTS0041544,23
RTS0041545,31
RTS0041546,30
RTS0041547,39
RTS0041548,36
RTS0041549,23
RTS0041550,38
RTS0041551,155
RTS0041552,142
RTS0041553,92
RTS0041554,120
RTS0041555,159
RTS0041556,28
RTS0041557,19
RTS0041558,25
RTS0041559,20
RTS0041560,36
RTS0041561,16
RTS0041562,27
RTS0041563,28
RTS0041564,38
RTS0041565,36
RTS0041566,52
RTS0041567,56
RTS0041568,87
RTS0041569,55
RTS0041570,57
RTS0041571,39
RTS0041572,33
RTS0041573,15
RTS0041574,41
RTS0041575,35
RTS0041576,31
RTS0041577,19
RTS0041578,28
RTS0041579,24
RTS0041580,40
RTS0041581,36
RTS0041582,42
RTS0041583,39
RTS0041584,28
RTS0041585,37
RTS0041586,26
RTS0041587,34
RTS0041588,24
RTS0041589,29
RTS0041590,31
RTS0041591,22
RTS0041592,33
RTS0041593,20
RTS0041594,24
RTS0041595,17
RTS0041596,32
RTS0041597,26
RTS0041598,32
RTS0041599,10
RTS0041600,23
RTS0041601,34
RTS0041602,32
RTS0041603,27
RTS0041604,37
RTS0041605,31
RTS0041606,33
RTS0041607,16
RTS0041608,22
RTS0041609,28
RTS0041610,34
RTS0041611,31
RTS0041612,30
RTS0041613,33
RTS0041614,28
RTS0041615,27
RTS0041616,36
RTS0041617,30
RTS0041618,39
RTS0041619,16
RTS0041620,30
RTS0041621,31
RTS0041622,26
RTS0041623,28
RTS0041624,26
RTS0041625,21
RTS0041626,77
RTS0041627,77
RTS0041628,66
RTS0041629,66
RTS0041630,85
RTS0041631,43
RTS0041632,23
RTS0041633,47
RTS0041634,54
RTS0041635,46
RTS0041636,57
RTS0041637,57
RTS0041638,68
RTS0041639,56
RTS0041640,76
RTS0041641,59
RTS0041642,23
RTS0041643,36
RTS0041644,35
RTS0041645,42
RTS0041646,33
RTS0041647,24
RTS0041648,22
RTS0041649,26
RTS0041650,18
RTS0041651,28
RTS0041652,24
RTS0041653,33
RTS0041654,31
RTS0041655,22
RTS0041656,21
RTS0041657,39
RTS0041658,52
RTS0041659,24
RTS0041660,31
RTS0041661,74
RTS0041662,58
RTS0041663,41
RTS0041664,48
RTS0041665,46
RTS0041666,24
RTS0041667,25
RTS0041668,26
RTS0041669,20
RTS0041670,32
RTS0041671,37
RTS0041672,22
RTS0041673,25
RTS0041674,37
RTS0041675,25
RTS0041676,44
RTS0041677,49
RTS0041678,37
RTS0041679,76
RTS0041680,32
RTS0041681,34
RTS0041682,27
RTS0041683,31
RTS0041684,17
RTS0041685,32
RTS0041686,46
RTS0041687,30
RTS0041688,47
RTS0041689,27
RTS0041690,77
RTS0041691,91
RTS0041692,38
RTS0041693,60
RTS0041694,27
RTS0041695,31
RTS0041696,55
RTS0041697,39
RTS0041698,34
RTS0041699,34
RTS0041700,26
RTS0041701,67
RTS0041702,64
RTS0041703,75
RTS0041704,102
RTS0041705,81
RTS0041706,46
RTS0041707,33
RTS0041708,43
RTS0041709,33
RTS0041710,37
RTS0041711,41
RTS0041712,34
RTS0041713,39
RTS0041714,46
RTS0041715,27
RTS0041716,504
RTS0041717,388
RTS0041718,524
RTS0041719,464
RTS0041720,424
RTS0041721,35
RTS0041722,47
RTS0041723,42
RTS0041724,44
RTS0041725,41
RTS0041726,22
RTS0041727,22
RTS0041728,26
RTS0041729,30
RTS0041730,20
RTS0041731,27
RTS0041732,31
RTS0041733,28
RTS0041734,22
RTS0041735,26
RTS0041736,42
RTS0041737,39
RTS0041738,56
RTS0041739,58
RTS0041740,40
RTS0041741,31
RTS0041742,47
RTS0041743,34
RTS0041744,31
RTS0041745,20
RTS0041746,55
RTS0041747,59
RTS0041748,36
RTS0041749,48
RTS0041750,53
RTS0041751,22
RTS0041752,31
RTS0041753,37
RTS0041754,25
RTS0041755,21
RTS0041756,239
RTS0041757,165
RTS0041758,224
RTS0041759,294
RTS0041760,206
RTS0041761,22
RTS0041762,26
RTS0041763,27
RTS0041764,25
RTS0041765,28
RTS0041766,30
RTS0041767,18
RTS0041768,18
RTS0041769,25
RTS0041770,23
RTS0041771,22
RTS0041772,35
RTS0041773,17
RTS0041774,26
RTS0041775,20
RTS0041776,56
RTS0041777,39
RTS0041778,53
RTS0041779,44
RTS0041780,49
RTS0041781,28
RTS0041782,31
RTS0041783,54
RTS0041784,33
RTS0041785,49
RTS0041786,41
RTS0041787,47
RTS0041788,31
RTS0041789,42
RTS0041790,50
RTS0041791,87
RTS0041793,90
RTS0041794,78
RTS0041795,82
RTS0041796,23
RTS0041797,43
RTS0041798,31
RTS0041799,28
RTS0041800,20
RTS0041801,29
RTS0041802,33
RTS0041803,30
RTS0041804,43
RTS0041805,26
RTS0041806,92
RTS0041807,60
RTS0041808,168
RTS0041809,152
RTS0041810,157
RTS0041811,50
RTS0041812,51
RTS0041813,58
RTS0041814,42
RTS0041815,51
RTS0041816,30
RTS0041817,26
RTS0041818,29
RTS0041819,40
RTS0041820,29
RTS0041821,67
RTS0041822,57
RTS0041823,27
RTS0041824,51
RTS0041825,35
RTS0041826,39
RTS0041827,35
RTS0041828,35
RTS0041829,31
RTS0041830,24
RTS0041831,22
RTS0041832,30
RTS0041833,37
RTS0041834,46
RTS0041835,39
RTS0041836,41
RTS0041837,40
RTS0041838,31
RTS0041839,43
RTS0041840,46
RTS0041841,22
RTS0041842,30
RTS0041843,28
RTS0041844,22
RTS0041845,23
RTS0041846,26
RTS0041847,26
RTS0041848,23
RTS0041849,26
RTS0041850,22
RTS0041851,23
RTS0041852,41
RTS0041853,31
RTS0041854,33
RTS0041855,38
RTS0041856,19
RTS0041857,27
RTS0041858,39
RTS0041859,35
RTS0041860,26
RTS0041861,33
RTS0041862,24
RTS0041863,33
RTS0041864,24
RTS0041865,29
RTS0041866,31
RTS0041867,25
RTS0041868,29
RTS0041869,28
RTS0041870,45
RTS0041871,31
RTS0041872,21
RTS0041873,35
RTS0041874,29
RTS0041875,34
RTS0041876,97
RTS0041877,104
RTS0041878,81
RTS0041879,108
RTS0041880,111
RTS0041881,77
RTS0041882,92
RTS0041883,112
RTS0041884,57
RTS0041885,98
RTS0041886,395
RTS0041887,734
RTS0041888,511
RTS0041889,514
RTS0041890,486
RTS0041891,633
RTS0041892,559
RTS0041893,553
RTS0041894,355
RTS0041895,446
RTS0041896,223
RTS0041897,159
RTS0041898,197
RTS0041899,184
RTS0041900,58
RTS0041901,27
RTS0041902,33
RTS0041903,34
RTS0041904,38
RTS0041905,36
RTS0041906,3322
RTS0041907,24
RTS0041908,1760
RTS0041909,36
RTS0041910,1255
RTS0041911,37
RTS0041912,44
RTS0041913,46
RTS0041914,29
RTS0041915,40
RTS0041916,2684
RTS0041917,4224
RTS0041918,2841
RTS0041919,5629
RTS0041920,4913
RTS0041922,19
RTS0041923,28
RTS0041924,19
RTS0041925,34
RTS0041926,20
RTS0041927,15
RTS0041928,25
RTS0041929,21
RTS0041930,28
RTS0041931,34
RTS0041932,31
RTS0041933,35
RTS0041934,24
RTS0041935,17
RTS0041936,27
RTS0041937,22
RTS0041938,33
RTS0041939,27
RTS0041940,24
RTS0041941,19
RTS0041942,23
RTS0041943,15
RTS0041944,27
RTS0041945,40
RTS0041946,39
RTS0041947,48
RTS0041948,34
RTS0041949,24
RTS0041950,32
RTS0041951,31
RTS0041952,33
RTS0041953,24
RTS0041954,31
RTS0041955,28
RTS0041956,23
RTS0041957,27
RTS0041958,35
RTS0041959,28
RTS0041960,19
RTS0041961,23
RTS0041962,21
RTS0041963,26
RTS0041964,29
RTS0041965,40
RTS0041966,28
RTS0041967,29
RTS0041968,25
RTS0041969,29
RTS0041971,135
RTS0041972,138
RTS0041973,126
RTS0041974,119
RTS0041975,156
RTS0041976,42
RTS0041977,68
RTS0041978,51
RTS0041979,55
RTS0041980,67
RTS0041981,628
RTS0041982,651
RTS0041983,609
RTS0041984,355
RTS0041985,757
RTS0041986,50
RTS0041987,82
RTS0041988,83
RTS0041989,44
RTS0041990,78
RTS0041991,56
RTS0041992,78
RTS0041993,63
RTS0041994,61
RTS0041995,65
RTS0041996,24
RTS0041997,26
RTS0041998,20
RTS0041999,25
RTS0042000,33
RTS0042001,91
RTS0042002,92
RTS0042003,65
RTS0042004,103
RTS0042005,89
RTS0042006,110
RTS0042007,150
RTS0042008,129
RTS0042009,148
RTS0042010,108
RTS0042011,64
RTS0042012,52
RTS0042013,57
RTS0042014,46
RTS0042015,60
RTS0042016,13
RTS0042017,37
RTS0042018,18
RTS0042019,33
RTS0042020,34
RTS0042021,138
RTS0042022,123
RTS0042023,129
RTS0042024,133
RTS0042025,136
RTS0042026,24
RTS0042027,27
RTS0042028,22
RTS0042029,27
RTS0042030,23
RTS0042031,34
RTS0042032,23
RTS0042033,26
RTS0042034,31
RTS0042035,37
RTS0042036,122
RTS0042037,129
RTS0042038,146
RTS0042039,135
RTS0042040,94
RTS0042041,20
RTS0042042,21
RTS0042043,22
RTS0042044,21
RTS0042045,26
RTS0042046,50
RTS0042047,40
RTS0042048,45
RTS0042049,35
RTS0042050,54
RTS0042051,38
RTS0042052,50
RTS0042053,45
RTS0042054,28
RTS0042055,42
RTS0042056,47
RTS0042057,32
RTS0042058,29
RTS0042059,33
RTS0042060,42
RTS0042061,99
RTS0042062,134
RTS0042063,136
RTS0042064,104
RTS0042065,124
RTS0042066,22
RTS0042067,29
RTS0042068,36
RTS0042069,24
RTS0042071,24
RTS0042072,10
RTS0042073,22
RTS0042074,27
RTS0042075,24
RTS0042076,26
RTS0042077,22
RTS0042078,17
RTS0042079,35
RTS0042080,27
RTS0042081,88
RTS0042082,97
RTS0042083,68
RTS0042084,89
RTS0042085,83
RTS0042086,22
RTS0042087,23
RTS0042088,20
RTS0042089,17
RTS0042090,30
RTS0042091,41
RTS0042092,38
RTS0042093,22
RTS0042094,33
RTS0042095,40
RTS0042096,44
RTS0042097,37
RTS0042098,29
RTS0042099,30
RTS0042100,41
RTS0042101,26
RTS0042102,39
RTS0042103,30
RTS0042104,18
RTS0042105,34
RTS0042106,39
RTS0042107,27
RTS0042108,27
RTS0042109,29
RTS0042110,29
RTS0042111,44
RTS0042112,57
RTS0042113,74
RTS0042114,46
RTS0042115,42
RTS0042116,48
RTS0042117,56
RTS0042118,40
RTS0042119,52
RTS0042120,58
RTS0042121,57
RTS0042122,50
RTS0042123,74
RTS0042124,38
RTS0042125,63
RTS0042126,29
RTS0042127,27
RTS0042128,37
RTS0042129,24
RTS0042130,23
RTS0042131,29
RTS0042132,31
RTS0042133,42
RTS0042134,29
RTS0042135,35
RTS0042136,28
RTS0042137,35
RTS0042138,36
RTS0042139,32
RTS0042140,21
RTS0042141,36
RTS0042142,47
RTS0042143,43
RTS0042144,39
RTS0042145,37
RTS0042146,48
RTS0042147,47
RTS0042148,43
RTS0042149,48
RTS0042150,42
RTS0042151,41
RTS0042152,48
RTS0042153,37
RTS0042154,32
RTS0042155,32
RTS0042156,20
RTS0042157,28
RTS0042158,19
RTS0042159,26
RTS0042160,19
RTS0042161,22
RTS0042162,37
RTS0042163,24
RTS0042164,28
RTS0042165,22
RTS0042166,34
RTS0042167,27
RTS0042168,29
RTS0042169,24
RTS0042170,28
RTS0042171,41
RTS0042172,50
RTS0042173,70
RTS0042174,45
RTS0042175,57
RTS0042176,40
RTS0042177,39
RTS0042178,37
RTS0042179,34
RTS0042180,36
RTS0042181,26
RTS0042182,22
RTS0042183,19
RTS0042184,43
RTS0042185,29
RTS0042186,28
RTS0042187,41
RTS0042188,32
RTS0042189,35
RTS0042190,28
RTS0042191,40
RTS0042192,37
RTS0042193,38
RTS0042194,42
RTS0042195,27
RTS0042196,25
RTS0042197,33
RTS0042198,22
RTS0042199,40
RTS0042200,32
RTS0042201,29
RTS0042202,29
RTS0042203,21
RTS0042204,27
RTS0042205,22
RTS0042206,25
RTS0042207,23
RTS0042208,28
RTS0042209,20
RTS0042210,21
RTS0042211,27
RTS0042212,28
RTS0042213,25
RTS0042214,28
RTS0042215,27
RTS0042216,35
RTS0042217,19
RTS0042218,36
RTS0042219,16
RTS0042220,25
RTS0042221,14
RTS0042222,39
RTS0042223,26
RTS0042224,33
RTS0042225,19
RTS0042226,37
RTS0042227,22
RTS0042228,38
RTS0042229,39
RTS0042230,29
RTS0042231,41
RTS0042232,44
RTS0042233,36
RTS0042234,44
RTS0042235,48
RTS0042236,63
RTS0042237,85
RTS0042238,70
RTS0042239,61
RTS0042240,74
RTS0042241,34
RTS0042242,22
RTS0042243,29
RTS0042244,29
RTS0042245,23
RTS0042246,44
RTS0042247,44
RTS0042248,86
RTS0042249,65
RTS0042250,36
RTS0042251,26
RTS0042252,23
RTS0042253,37
RTS0042254,28
RTS0042255,25
RTS0042256,65
RTS0042257,54
RTS0042258,70
RTS0042259,74
RTS0042260,90
RTS0042261,51
RTS0042262,58
RTS0042263,58
RTS0042264,76
RTS0042265,68
RTS0042266,28
RTS0042267,37
RTS0042268,21
RTS0042269,21
RTS0042270,23
RTS0042271,26
RTS0042272,19
RTS0042273,24
RTS0042274,25
RTS0042275,27
RTS0042276,35
RTS0042277,33
RTS0042278,21
RTS0042279,42
RTS0042280,38
RTS0042281,15
RTS0042282,16
RTS0042283,26
RTS0042284,24
RTS0042285,38
RTS0042286,29
RTS0042287,32
RTS0042288,43
RTS0042289,35
RTS0042290,34
RTS0042291,74
RTS0042292,95
RTS0042293,69
RTS0042294,75
RTS0042295,67
RTS0042296,26
RTS0042297,31
RTS0042298,31
RTS0042299,31
RTS0042300,25
RTS0042301,18
RTS0042302,17
RTS0042303,26
RTS0042304,32
RTS0042305,22
RTS0042306,40
RTS0042307,62
RTS0042308,50
RTS0042309,67
RTS0042310,66
RTS0042311,18
RTS0042312,30
RTS0042313,22
RTS0042314,26
RTS0042315,25
RTS0042316,54
RTS0042317,52
RTS0042318,45
RTS0042319,48
RTS0042320,40
RTS0042321,44
RTS0042322,28
RTS0042323,49
RTS0042324,34
RTS0042325,41
RTS0042326,43
RTS0042327,32
RTS0042328,43
RTS0042329,48
RTS0042330,45
RTS0042331,35
RTS0042332,67
RTS0042333,57
RTS0042334,51
RTS0042335,46
RTS0042336,32
RTS0042337,37
RTS0042338,17
RTS0042339,21
RTS0042340,26
RTS0042341,97
RTS0042342,62
RTS0042343,89
RTS0042344,81
RTS0042345,50
RTS0042346,21
RTS0042347,28
RTS0042348,27
RTS0042349,23
RTS0042350,22
RTS0042351,32
RTS0042352,32
RTS0042353,28
RTS0042354,22
RTS0042355,21
RTS0042356,22
RTS0042357,27
RTS0042358,42
RTS0042359,38
RTS0042360,30
RTS0042361,47
RTS0042362,66
RTS0042363,58
RTS0042364,40
RTS0042365,61
RTS0042366,24
RTS0042367,24
RTS0042368,37
RTS0042369,31
RTS0042370,36
RTS0042371,28
RTS0042372,22
RTS0042373,27
RTS0042374,16
RTS0042375,27
RTS0042376,20
RTS0042377,19
RTS0042378,18
RTS0042379,31
RTS0042380,38
RTS0042381,39
RTS0042382,50
RTS0042383,44
RTS0042384,44
RTS0042385,51
RTS0042386,53
RTS0042387,45
RTS0042388,76
RTS0042389,71
RTS0042390,59
RTS0042391,23
RTS0042392,38
RTS0042393,27
RTS0042394,29
RTS0042395,43
RTS0042396,22
RTS0042397,21
RTS0042398,24
RTS0042399,28
RTS0042400,24
RTS0042401,20
RTS0042402,25
RTS0042403,23
RTS0042404,23
RTS0042405,16
RTS0042406,84
RTS0042407,68
RTS0042408,82
RTS0042409,51
RTS0042410,77
RTS0042411,81
RTS0042412,88
RTS0042413,128
RTS0042414,101
RTS0042415,93
RTS0042416,95
RTS0042417,133
RTS0042418,115
RTS0042419,90
RTS0042420,92
RTS0042421,31
RTS0042422,28
RTS0042423,110
RTS0042424,31
RTS0042425,26
RTS0042426,28
RTS0042427,25
RTS0042428,30
RTS0042429,30
RTS0042430,35
RTS0042431,28
RTS0042432,42
RTS0042433,30
RTS0042434,28
RTS0042435,31
RTS0042436,37
RTS0042437,31
RTS0042438,24
RTS0042439,44
RTS0042440,41
RTS0042441,29
RTS0042442,32
RTS0042443,26
RTS0042444,36
RTS0042445,31
RTS0042446,23
RTS0042447,30
RTS0042448,36
RTS0042449,31
RTS0042450,26
RTS0042451,28
RTS0042452,26
RTS0042453,30
RTS0042454,37
RTS0042455,20
RTS0042456,24
RTS0042457,32
RTS0042458,32
RTS0042460,30
RTS0042461,97
RTS0042462,65
RTS0042463,55
RTS0042464,76
RTS0042465,84
RTS0042466,66
RTS0042467,56
RTS0042468,62
RTS0042469,79
RTS0042470,56
RTS0042471,44
RTS0042472,34
RTS0042473,39
RTS0042474,32
RTS0042475,49
RTS0042476,35
RTS0042477,24
RTS0042478,26
RTS0042479,22
RTS0042480,16
RTS0042481,74
RTS0042482,91
RTS0042483,174
RTS0042484,126
RTS0042485,93
RTS0042486,25
RTS0042487,26
RTS0042488,31
RTS0042489,25
RTS0042490,27
RTS0042491,29
RTS0042492,17
RTS0042493,29
RTS0042494,17
RTS0042495,29
RTS0042496,27
RTS0042497,37
RTS0042498,21
RTS0042499,24
RTS0042500,28
RTS0042501,16
RTS0042502,26
RTS0042503,29
RTS0042504,24
RTS0042505,22
RTS0042506,24
RTS0042507,23
RTS0042508,21
RTS0042509,19
RTS0042510,26
RTS0042515,28
RTS0042522,21
RTS0042526,27
RTS0042527,19
RTS0042528,18
RTS0042529,24
RTS0042530,15
RTS0042531,16
RTS0042532,15
RTS0042533,26
RTS0042534,30
RTS0042535,14
RTS0042536,91
RTS0042537,60
RTS0042538,57
RTS0042539,92
RTS0042540,111
RTS0042541,28
RTS0042542,22
RTS0042543,36
RTS0042544,34
RTS0042545,18
RTS0042546,27
RTS0042547,22
RTS0042548,32
RTS0042549,34
RTS0042550,28
RTS0042551,17
RTS0042552,20
RTS0042553,17
RTS0042554,32
RTS0042555,14
RTS0042556,29
RTS0042557,30
RTS0042558,29
RTS0042559,29
RTS0042560,26
RTS0042561,24
RTS0042562,32
RTS0042563,40
RTS0042564,28
RTS0042565,31
RTS0042566,59
RTS0042567,51
RTS0042568,61
RTS0042569,65
RTS0042570,58
RTS0042571,72
RTS0042572,42
RTS0042573,58
RTS0042574,68
RTS0042575,62
RTS0042576,26
RTS0042577,43
RTS0042578,41
RTS0042579,42
RTS0042580,45
RTS0042581,46
RTS0042582,32
RTS0042583,42
RTS0042584,25
RTS0042585,19
RTS0042586,30
RTS0042587,43
RTS0042588,52
RTS0042589,21
RTS0042590,31
RTS0042591,28
RTS0042592,34
RTS0042593,18
RTS0042594,27
RTS0042595,26
RTS0042596,107
RTS0042597,114
RTS0042598,216
RTS0042599,92
RTS0042600,111
RTS0042601,24
RTS0042602,20
RTS0042603,27
RTS0042604,29
RTS0042605,36
RTS0042606,26
RTS0042607,26
RTS0042608,21
RTS0042609,27
RTS0042610,28
RTS0042611,17
RTS0042612,23
RTS0042613,28
RTS0042614,23
RTS0042615,22
RTS0042616,35
RTS0042617,21
RTS0042618,31
RTS0042619,31
RTS0042620,26
RTS0042621,12
RTS0042622,13
RTS0042623,28
RTS0042624,25
RTS0042625,25
RTS0042626,35
RTS0042627,33
RTS0042628,37
RTS0042629,32
RTS0042630,23
RTS0042631,28
RTS0042633,19
RTS0042634,26
RTS0042635,28
RTS0042636,294
RTS0042637,258
RTS0042638,271
RTS0042639,213
RTS0042640,252
RTS0042641,26
RTS0042642,26
RTS0042643,17
RTS0042644,24
RTS0042645,21
RTS0042646,29
RTS0042647,21
RTS0042648,33
RTS0042649,32
RTS0042650,22
RTS0042651,22
RTS0042652,19
RTS0042653,10
RTS0042654,25
RTS0042655,21
RTS0042656,40
RTS0042657,19
RTS0042658,30
RTS0042659,24
RTS0042660,30
RTS0042661,30
RTS0042662,25
RTS0042663,25
RTS0042664,20
RTS0042665,20
RTS0042666,28
RTS0042667,21
RTS0042668,31
RTS0042669,33
RTS0042670,33
RTS0042671,116
RTS0042672,22
RTS0042673,22
RTS0042674,24
RTS0042675,18
RTS0042676,22
RTS0042678,21
RTS0042679,26
RTS0042680,32
RTS0042681,94
RTS0042682,82
RTS0042683,83
RTS0042684,65
RTS0042685,111
RTS0042686,44
RTS0042687,23
RTS0042688,21
RTS0042689,31
RTS0042690,28
RTS0042691,26
RTS0042692,19
RTS0042693,15
RTS0042695,27
RTS0042696,22
RTS0042697,28
RTS0042698,23
RTS0042699,20
RTS0042700,13
RTS0042701,36
RTS0042702,28
RTS0042703,20
RTS0042704,33
RTS0042705,24
RTS0042706,38
RTS0042707,24
RTS0042708,57
RTS0042709,39
RTS0042710,34
RTS0042711,490
RTS0042712,601
RTS0042713,304
RTS0042714,426
RTS0042715,245
RTS0042716,18
RTS0042717,33
RTS0042718,21
RTS0042719,24
RTS0042720,24
RTS0042721,29
RTS0042722,29
RTS0042723,25
RTS0042724,33
RTS0042725,26
RTS0042726,24
RTS0042727,25
RTS0042728,20
RTS0042729,34
RTS0042730,24
RTS0042731,20
RTS0042732,14
RTS0042733,28
RTS0042734,25
RTS0042735,36
RTS0042736,321
RTS0042737,461
RTS0042738,372
RTS0042739,242
RTS0042740,335
RTS0042741,22
RTS0042742,32
RTS0042743,23
RTS0042744,32
RTS0042745,18
RTS0042746,32
RTS0042747,19
RTS0042748,30
RTS0042749,23
RTS0042750,31
RTS0042751,25
RTS0042752,27
RTS0042753,17
RTS0042754,17
RTS0042755,21
RTS0042756,23
RTS0042757,39
RTS0042758,25
RTS0042759,22
RTS0042760,31
RTS0042761,18
RTS0042762,26
RTS0042763,23
RTS0042764,30
RTS0042765,25
RTS0042766,29
RTS0042767,32
RTS0042768,40
RTS0042769,42
RTS0042770,25
RTS0042771,33
RTS0042772,36
RTS0042773,25
RTS0042774,46
RTS0042775,31
RTS0042776,100
RTS0042777,99
RTS0042778,109
RTS0042779,73
RTS0042780,85
RTS0042781,21
RTS0042782,33
RTS0042783,55
RTS0042784,29
RTS0042785,25
RTS0042786,131
RTS0042787,119
RTS0042788,98
RTS0042789,97
RTS0042790,97
RTS0042791,9386
RTS0042792,4867
RTS0042793,6762
RTS0042794,6575
RTS0042795,7197
RTS0042796,32
RTS0042797,32
RTS0042798,25
RTS0042799,24
RTS0042800,30
RTS0042801,30
RTS0042802,25
RTS0042803,24
RTS0042804,29
RTS0042805,24
RTS0042806,30
RTS0042807,64
RTS0042808,80
RTS0042809,43
RTS0042810,50
RTS0042811,53
RTS0042812,70
RTS0042813,56
RTS0042814,67
RTS0042815,62
RTS0042816,28
RTS0042817,42
RTS0042818,42
RTS0042819,46
RTS0042820,36
RTS0042821,31
RTS0042822,32
RTS0042823,22
RTS0042824,30
RTS0042825,26
RTS0042826,38
RTS0042827,59
RTS0042828,55
RTS0042829,58
RTS0042830,75
RTS0042831,34
RTS0042832,38
RTS0042833,32
RTS0042834,42
RTS0042835,31
RTS0042836,29
RTS0042837,35
RTS0042838,31
RTS0042839,23
RTS0042840,34
RTS0042841,48
RTS0042842,39
RTS0042843,30
RTS0042844,42
RTS0042845,37
RTS0042846,34
RTS0042847,65
RTS0042848,91
RTS0042849,51
RTS0042850,46
RTS0042851,51
RTS0042852,48
RTS0042853,48
RTS0042854,46
RTS0042855,43
RTS0042856,35
RTS0042857,35
RTS0042858,45
RTS0042859,42
RTS0042860,44
RTS0042861,32
RTS0042862,22
RTS0042863,33
RTS0042864,27
RTS0042865,32
RTS0042866,53
RTS0042867,58
RTS0042868,42
RTS0042869,85
RTS0042870,46
RTS0042871,30
RTS0042872,23
RTS0042873,31
RTS0042874,22
RTS0042875,33
RTS0042876,80
RTS0042877,69
RTS0042878,38
RTS0042879,50
RTS0042880,69
RTS0042881,27
RTS0042882,51
RTS0042883,39
RTS0042884,58
RTS0042885,44
RTS0042886,44
RTS0042887,34
RTS0042888,32
RTS0042889,33
RTS0042890,46
RTS0042891,25
RTS0042892,30
RTS0042893,33
RTS0042894,26
RTS0042895,26
RTS0042896,65
RTS0042897,43
RTS0042898,47
RTS0042899,74
RTS0042900,72
RTS0042901,35
RTS0042902,19
RTS0042903,20
RTS0042904,23
RTS0042905,36
RTS0042906,875
RTS0042907,660
RTS0042908,1017
RTS0042909,931
RTS0042910,529
RTS0042911,27
RTS0042912,13
RTS0042913,37
RTS0042914,28
RTS0042915,29
RTS0042916,35
RTS0042917,27
RTS0042918,35
RTS0042919,34
RTS0042920,30
RTS0042921,53
RTS0042922,51
RTS0042923,52
RTS0042924,40
RTS0042925,72
RTS0042926,36
RTS0042927,24
RTS0042928,31
RTS0042929,24
RTS0042930,20
RTS0042931,26
RTS0042932,37
RTS0042933,33
RTS0042934,36
RTS0042935,36
RTS0042936,30
RTS0042937,27
RTS0042938,41
RTS0042939,39
RTS0042940,34
RTS0042941,224
RTS0042942,216
RTS0042943,248
RTS0042944,230
RTS0042945,196
RTS0042946,30
RTS0042947,33
RTS0042948,27
RTS0042949,26
RTS0042950,20
RTS0042951,47
RTS0042952,42
RTS0042953,30
RTS0042954,33
RTS0042955,24
RTS0042956,42
RTS0042957,48
RTS0042958,36
RTS0042959,52
RTS0042960,43
RTS0042961,39
RTS0042962,32
RTS0042963,34
RTS0042964,44
RTS0042965,50
RTS0042966,37
RTS0042967,47
RTS0042968,34
RTS0042969,42
RTS0042970,29
RTS0042971,88
RTS0042972,51
RTS0042973,82
RTS0042974,65
RTS0042975,69
RTS0042976,45
RTS0042977,74
RTS0042978,54
RTS0042979,36
RTS0042980,40
RTS0042981,64
RTS0042982,64
RTS0042983,66
RTS0042984,51
RTS0042985,54
RTS0042986,20
RTS0042987,26
RTS0042988,24
RTS0042989,21
RTS0042990,30
RTS0042991,31
RTS0042992,55
RTS0042993,53
RTS0042994,44
RTS0042995,56
RTS0042996,33
RTS0042997,34
RTS0042998,31
RTS0042999,43
RTS0043000,42
RTS0043001,37
RTS0043002,39
RTS0043003,32
RTS0043004,37
RTS0043005,36
RTS0043006,29
RTS0043007,35
RTS0043008,43
RTS0043009,33
RTS0043010,34
RTS0043011,27
RTS0043012,29
RTS0043013,37
RTS0043014,39
RTS0043015,45
RTS0043016,35
RTS0043017,32
RTS0043018,38
RTS0043019,40
RTS0043020,23
RTS0043021,22
RTS0043022,36
RTS0043023,41
RTS0043024,41
RTS0043025,36
RTS0043026,45
RTS0043027,54
RTS0043028,78
RTS0043029,67
RTS0043030,49
RTS0043031,33
RTS0043032,45
RTS0043033,39
RTS0043034,44
RTS0043035,28
RTS0043036,43
RTS0043037,38
RTS0043038,30
RTS0043039,30
RTS0043040,36
RTS0043041,23
RTS0043042,25
RTS0043043,26
RTS0043044,25
RTS0043045,20
RTS0043046,23
RTS0043047,40
RTS0043048,31
RTS0043049,32
RTS0043050,25
RTS0043051,56
RTS0043052,46
RTS0043053,29
RTS0043054,36
RTS0043055,36
RTS0043056,31
RTS0043057,29
RTS0043058,35
RTS0043059,35
RTS0043060,29
RTS0043061,157
RTS0043062,79
RTS0043063,67
RTS0043064,73
RTS0043065,73
RTS0043066,44
RTS0043067,49
RTS0043068,51
RTS0043069,48
RTS0043070,56
RTS0043071,25
RTS0043072,25
RTS0043073,33
RTS0043074,29
RTS0043075,24
RTS0043076,22
RTS0043077,26
RTS0043078,37
RTS0043079,27
RTS0043080,30
RTS0043081,41
RTS0043082,33
RTS0043083,40
RTS0043084,18
RTS0043085,36
RTS0043086,32
RTS0043087,18
RTS0043088,28
RTS0043089,35
RTS0043090,24
RTS0043091,22
RTS0043092,21
RTS0043093,25
RTS0043094,37
RTS0043095,42
RTS0043096,23
RTS0043097,21
RTS0043098,39
RTS0043099,34
RTS0043100,28
RTS0043101,42
RTS0043102,37
RTS0043103,37
RTS0043104,32
RTS0043105,40
RTS0043106,61
RTS0043107,64
RTS0043108,45
RTS0043109,41
RTS0043110,63
RTS0043111,356
RTS0043112,377
RTS0043113,354
RTS0043114,375
RTS0043115,312
RTS0043116,55
RTS0043117,33
RTS0043118,33
RTS0043119,29
RTS0043120,42
RTS0043121,24
RTS0043122,32
RTS0043123,27
RTS0043124,33
RTS0043125,30
RTS0043126,245
RTS0043127,113
RTS0043128,250
RTS0043129,134
RTS0043130,138
RTS0043131,33
RTS0043132,26
RTS0043133,22
RTS0043134,17
RTS0043135,25
RTS0043136,38
RTS0043137,41
RTS0043138,34
RTS0043139,44
RTS0043140,20
RTS0043141,25
RTS0043142,38
RTS0043143,30
RTS0043144,31
RTS0043145,23
RTS0043146,36
RTS0043147,29
RTS0043148,35
RTS0043149,48
RTS0043150,25
RTS0043151,35
RTS0043152,25
RTS0043153,47
RTS0043154,39
RTS0043155,42
RTS0043156,46
RTS0043157,44
RTS0043159,55
RTS0043160,93
RTS0043161,33
RTS0043162,35
RTS0043163,38
RTS0043164,34
RTS0043165,27
RTS0043167,35
RTS0043168,22
RTS0043169,27
RTS0043170,30
RTS0043171,96
RTS0043172,138
RTS0043173,116
RTS0043174,100
RTS0043175,112
RTS0043176,31
RTS0043177,47
RTS0043178,61
RTS0043179,42
RTS0043180,35
RTS0043181,34
RTS0043182,22
RTS0043183,31
RTS0043184,26
RTS0043185,30
RTS0043186,45
RTS0043187,30
RTS0043188,32
RTS0043189,41
RTS0043190,36
RTS0043191,20
RTS0043192,32
RTS0043193,35
RTS0043194,26
RTS0043195,34
RTS0043196,26
RTS0043197,42
RTS0043198,37
RTS0043199,28
RTS0043200,30
RTS0043201,38
RTS0043202,50
RTS0043203,43
RTS0043204,60
RTS0043205,56
RTS0043206,54
RTS0043207,41
RTS0043208,61
RTS0043209,40
RTS0043210,46
RTS0043211,63
RTS0043212,100
RTS0043213,75
RTS0043214,82
RTS0043215,75
RTS0043216,59
RTS0043217,55
RTS0043218,47
RTS0043219,60
RTS0043220,73
RTS0043221,20
RTS0043222,30
RTS0043223,24
RTS0043224,34
RTS0043225,25
RTS0043226,29
RTS0043227,40
RTS0043228,32
RTS0043229,28
RTS0043230,43
RTS0043231,50
RTS0043232,43
RTS0043233,44
RTS0043234,33
RTS0043235,41
RTS0043236,20
RTS0043237,30
RTS0043238,23
RTS0043239,37
RTS0043240,37
RTS0043241,33
RTS0043242,26
RTS0043243,31
RTS0043244,20
RTS0043245,26
RTS0043246,44
RTS0043247,51
RTS0043248,36
RTS0043249,26
RTS0043250,53
RTS0043251,62
RTS0043252,95
RTS0043253,65
RTS0043254,85
RTS0043255,54
RTS0043256,40
RTS0043257,40
RTS0043258,22
RTS0043259,37
RTS0043260,51
RTS0043261,36
RTS0043262,35
RTS0043263,25
RTS0043264,28
RTS0043265,31
RTS0043266,30
RTS0043267,55
RTS0043268,44
RTS0043269,62
RTS0043270,78
RTS0043271,97
RTS0043272,90
RTS0043273,99
RTS0043274,95
RTS0043275,97
RTS0043276,25
RTS0043277,39
RTS0043278,31
RTS0043279,36
RTS0043280,31
RTS0043281,47
RTS0043282,66
RTS0043283,48
RTS0043284,64
RTS0043285,50
RTS0043286,63
RTS0043287,58
RTS0043288,46
RTS0043289,40
RTS0043290,33
RTS0043291,78
RTS0043292,63
RTS0043293,55
RTS0043294,78
RTS0043295,69
RTS0043296,26
RTS0043297,25
RTS0043299,50
RTS0043300,41
RTS0043301,26
RTS0043302,38
RTS0043303,33
RTS0043304,29
RTS0043305,18
RTS0043306,28
RTS0043307,29
RTS0043308,25
RTS0043309,31
RTS0043310,31
RTS0043311,63
RTS0043312,61
RTS0043313,78
RTS0043314,55
RTS0043315,41
RTS0043316,26
RTS0043317,35
RTS0043318,29
RTS0043319,32
RTS0043320,45
RTS0043321,41
RTS0043322,43
RTS0043323,28
RTS0043324,38
RTS0043325,50
RTS0043326,36
RTS0043327,45
RTS0043328,50
RTS0043329,46
RTS0043330,42
RTS0043331,22
RTS0043332,31
RTS0043333,22
RTS0043334,29
RTS0043335,19
RTS0043336,30
RTS0043337,33
RTS0043338,39
RTS0043339,31
RTS0043340,21
RTS0043341,27
RTS0043342,25
RTS0043343,20
RTS0043344,33
RTS0043345,24
RTS0043346,34
RTS0043347,45
RTS0043348,27
RTS0043349,23
RTS0043350,27
RTS0043351,74
RTS0043352,84
RTS0043353,79
RTS0043354,51
RTS0043355,71
RTS0043356,72
RTS0043357,75
RTS0043358,69
RTS0043359,78
RTS0043360,80
RTS0043361,37
RTS0043362,42
RTS0043363,36
RTS0043364,31
RTS0043365,34
RTS0043366,25
RTS0043367,22
RTS0043368,31
RTS0043369,17
RTS0043370,26
RTS0043371,95
RTS0043372,74
RTS0043373,76
RTS0043374,64
RTS0043375,69
RTS0043376,29
RTS0043377,62
RTS0043378,28
RTS0043379,52
RTS0043380,35
RTS0043381,29
RTS0043382,30
RTS0043383,26
RTS0043384,31
RTS0043385,24
RTS0043386,40
RTS0043387,58
RTS0043388,37
RTS0043389,51
RTS0043390,28
RTS0043391,47
RTS0043392,37
RTS0043393,34
RTS0043394,43
RTS0043395,31
RTS0043396,64
RTS0043397,68
RTS0043398,69
RTS0043399,75
RTS0043400,45
RTS0043401,30
RTS0043402,28
RTS0043403,30
RTS0043404,33
RTS0043405,28
RTS0043406,21
RTS0043407,32
RTS0043408,23
RTS0043409,29
RTS0043410,27
RTS0043411,32
RTS0043412,27
RTS0043413,22
RTS0043414,27
RTS0043415,42
RTS0043416,30
RTS0043417,35
RTS0043418,35
RTS0043419,39
RTS0043420,31
RTS0043421,41
RTS0043422,32
RTS0043423,35
RTS0043424,30
RTS0043425,27
RTS0043426,44
RTS0043427,48
RTS0043428,34
RTS0043429,38
RTS0043430,30
RTS0043431,97
RTS0043432,81
RTS0043433,72
RTS0043434,85
RTS0043435,110
RTS0043436,100
RTS0043437,59
RTS0043438,81
RTS0043439,30
RTS0043440,112
RTS0043441,123
RTS0043442,72
RTS0043443,98
RTS0043444,73
RTS0043445,82
RTS0043446,34
RTS0043447,53
RTS0043448,42
RTS0043449,53
RTS0043450,62
RTS0043451,34
RTS0043452,37
RTS0043453,35
RTS0043454,40
RTS0043455,26
RTS0043456,34
RTS0043457,29
RTS0043458,37
RTS0043459,19
RTS0043460,25
RTS0043461,43
RTS0043462,40
RTS0043463,36
RTS0043464,45
RTS0043465,43
RTS0043466,74
RTS0043467,71
RTS0043468,83
RTS0043469,58
RTS0043470,69
RTS0043471,14
RTS0043472,34
RTS0043473,29
RTS0043474,36
RTS0043475,25
RTS0043476,30
RTS0043477,32
RTS0043478,27
RTS0043479,14
RTS0043480,30
RTS0043481,86
RTS0043482,100
RTS0043483,114
RTS0043484,77
RTS0043485,75
RTS0043486,102
RTS0043487,91
RTS0043488,104
RTS0043489,97
RTS0043490,66
RTS0043491,87
RTS0043492,77
RTS0043493,63
RTS0043494,105
RTS0043495,105
RTS0043496,32
RTS0043497,34
RTS0043498,22
RTS0043499,34
RTS0043500,25
RTS0043501,25
RTS0043502,24
RTS0043503,27
RTS0043504,26
RTS0043505,42
RTS0043506,39
RTS0043507,33
RTS0043508,27
RTS0043509,34
RTS0043510,38
RTS0043511,21
RTS0043512,34
RTS0043513,24
RTS0043514,25
RTS0043515,24
RTS0043516,22
RTS0043517,19
RTS0043518,36
RTS0043519,35
RTS0043520,30
RTS0043521,37
RTS0043522,51
RTS0043523,64
RTS0043524,46
RTS0043525,55
RTS0043526,46
RTS0043527,27
RTS0043528,31
RTS0043529,36
RTS0043530,35
RTS0043531,36
RTS0043532,15
RTS0043533,24
RTS0043534,36
RTS0043535,28
RTS0043536,58
RTS0043537,69
RTS0043538,48
RTS0043539,66
RTS0043540,64
RTS0043541,31
RTS0043542,34
RTS0043543,26
RTS0043544,41
RTS0043545,37
RTS0043546,39
RTS0043547,31
RTS0043548,51
RTS0043549,41
RTS0043550,29
RTS0043551,50
RTS0043552,45
RTS0043553,41
RTS0043554,46
RTS0043555,38
RTS0043556,23
RTS0043557,38
RTS0043558,15
RTS0043559,30
RTS0043560,26
RTS0043561,35
RTS0043562,30
RTS0043563,29
RTS0043564,19
RTS0043565,34
RTS0043566,26
RTS0043567,24
RTS0043568,27
RTS0043569,28
RTS0043570,26
RTS0043571,22
RTS0043572,29
RTS0043573,39
RTS0043574,34
RTS0043575,26
RTS0043576,66
RTS0043577,73
RTS0043578,43
RTS0043579,50
RTS0043580,67
RTS0043581,46
RTS0043582,47
RTS0043583,32
RTS0043584,30
RTS0043585,49
RTS0043586,25
RTS0043587,35
RTS0043588,21
RTS0043589,23
RTS0043590,23
RTS0043591,22
RTS0043592,40
RTS0043593,36
RTS0043594,36
RTS0043595,27
RTS0043596,23
RTS0043597,31
RTS0043598,33
RTS0043599,36
RTS0043600,30
RTS0043601,22
RTS0043602,24
RTS0043603,30
RTS0043604,34
RTS0043605,31
RTS0043606,46
RTS0043607,43
RTS0043608,58
RTS0043609,46
RTS0043610,44
RTS0043611,65
RTS0043612,42
RTS0043613,45
RTS0043614,37
RTS0043615,39
RTS0043616,47
RTS0043617,29
RTS0043618,44
RTS0043619,35
RTS0043620,20
RTS0043621,36
RTS0043622,33
RTS0043623,33
RTS0043624,44
RTS0043625,29
RTS0043626,33
RTS0043627,33
RTS0043628,33
RTS0043629,42
RTS0043630,38
RTS0043631,48
RTS0043632,75
RTS0043633,68
RTS0043634,64
RTS0043635,61
RTS0043636,21
RTS0043637,40
RTS0043638,22
RTS0043639,25
RTS0043640,24
RTS0043641,243
RTS0043642,250
RTS0043643,262
RTS0043644,218
RTS0043645,245
RTS0043646,37
RTS0043647,26
RTS0043648,26
RTS0043649,28
RTS0043650,35
RTS0043651,18
RTS0043652,30
RTS0043653,14
RTS0043654,22
RTS0043655,25
RTS0043656,17
RTS0043657,35
RTS0043658,31
RTS0043659,28
RTS0043660,29
RTS0043661,35
RTS0043663,25
RTS0043664,24
RTS0043665,38
RTS0043666,44
RTS0043667,33
RTS0043668,23
RTS0043669,26
RTS0043670,16
RTS0043671,25
RTS0043672,41
RTS0043673,47
RTS0043674,34
RTS0043675,28
RTS0043676,24
RTS0043677,29
RTS0043678,23
RTS0043679,21
RTS0043680,33
RTS0043681,31
RTS0043682,28
RTS0043683,28
RTS0043684,31
RTS0043685,36
RTS0043686,49
RTS0043687,45
RTS0043688,32
RTS0043689,33
RTS0043690,34
RTS0043691,34
RTS0043692,38
RTS0043693,33
RTS0043694,45
RTS0043695,77
RTS0043696,43
RTS0043697,48
RTS0043698,68
RTS0043699,50
RTS0043700,52
RTS0043701,81
RTS0043702,125
RTS0043703,116
RTS0043704,91
RTS0043705,94
RTS0043706,36
RTS0043707,36
RTS0043708,24
RTS0043709,24
RTS0043710,27
RTS0043711,17
RTS0043712,26
RTS0043713,25
RTS0043714,22
RTS0043715,23
RTS0043716,35
RTS0043717,27
RTS0043718,23
RTS0043719,40
RTS0043720,23
RTS0043721,62
RTS0043722,52
RTS0043723,47
RTS0043724,52
RTS0043725,45
RTS0043726,45
RTS0043727,30
RTS0043728,33
RTS0043729,36
RTS0043730,24
RTS0043731,26
RTS0043732,24
RTS0043733,24
RTS0043734,30
RTS0043735,33
RTS0043736,24
RTS0043737,36
RTS0043738,32
RTS0043739,27
RTS0043740,22
RTS0043741,56
RTS0043742,48
RTS0043743,37
RTS0043744,62
RTS0043745,43
RTS0043746,32
RTS0043747,36
RTS0043748,37
RTS0043749,36
RTS0043750,37
RTS0043751,34
RTS0043752,39
RTS0043753,35
RTS0043754,33
RTS0043755,44
RTS0043756,30
RTS0043757,29
RTS0043758,32
RTS0043759,35
RTS0043760,31
RTS0043761,92
RTS0043762,23
RTS0043763,21
RTS0043764,42
RTS0043765,28
RTS0043766,35
RTS0043767,24
RTS0043768,17
RTS0043769,23
RTS0043770,14
RTS0043771,24
RTS0043772,28
RTS0043773,26
RTS0043774,27
RTS0043775,39
RTS0043776,22
RTS0043777,35
RTS0043778,43
RTS0043779,35
RTS0043780,35
RTS0043781,35
RTS0043782,40
RTS0043783,30
RTS0043784,33
RTS0043785,19
RTS0043786,24
RTS0043787,28
RTS0043788,22
RTS0043789,17
RTS0043790,30
RTS0043791,23
RTS0043792,33
RTS0043793,22
RTS0043794,29
RTS0043795,30
RTS0043796,73
RTS0043797,70
RTS0043798,37
RTS0043799,63
RTS0043800,48
RTS0043801,28
RTS0043802,27
RTS0043803,26
RTS0043804,20
RTS0043805,28
RTS0043806,40
RTS0043807,42
RTS0043808,30
RTS0043809,27
RTS0043810,28
RTS0043811,26
RTS0043812,33
RTS0043813,27
RTS0043814,21
RTS0043815,33
RTS0043816,60
RTS0043817,39
RTS0043818,58
RTS0043819,45
RTS0043820,58
RTS0043821,32
RTS0043822,19
RTS0043823,23
RTS0043824,20
RTS0043825,18
RTS0043826,20
RTS0043827,22
RTS0043828,34
RTS0043829,20
RTS0043830,28
RTS0043831,39
RTS0043832,26
RTS0043833,34
RTS0043834,23
RTS0043835,18
RTS0043836,58
RTS0043837,34
RTS0043838,36
RTS0043839,37
RTS0043840,28
RTS0043841,27
RTS0043842,31
RTS0043843,31
RTS0043844,34
RTS0043845,29
RTS0043846,57
RTS0043847,53
RTS0043848,49
RTS0043849,64
RTS0043850,60
RTS0043851,29
RTS0043852,32
RTS0043853,25
RTS0043854,42
RTS0043856,21
RTS0043857,21
RTS0043858,29
RTS0043859,30
RTS0043860,37
RTS0043861,58
RTS0043862,63
RTS0043863,32
RTS0043864,36
RTS0043865,25
RTS0043866,37
RTS0043867,39
RTS0043868,32
RTS0043869,41
RTS0043870,25
RTS0043871,41
RTS0043872,30
RTS0043873,36
RTS0043874,27
RTS0043875,28
RTS0043876,29
RTS0043877,27
RTS0043878,31
RTS0043879,32
RTS0043880,33
RTS0043881,27
RTS0043882,33
RTS0043883,30
RTS0043884,28
RTS0043885,26
RTS0043886,65
RTS0043887,70
RTS0043888,63
RTS0043889,29
RTS0043890,68
RTS0043891,70
RTS0043892,59
RTS0043893,64
RTS0043894,57
RTS0043895,57
RTS0043896,35
RTS0043897,41
RTS0043898,31
RTS0043899,34
RTS0043900,45
RTS0043901,37
RTS0043902,50
RTS0043903,54
RTS0043904,41
RTS0043905,45
RTS0043906,30
RTS0043907,38
RTS0043908,28
RTS0043909,24
RTS0043910,37
RTS0043911,33
RTS0043912,75
RTS0043913,36
RTS0043914,25
RTS0043915,24
RTS0043916,28
RTS0043917,28
RTS0043918,26
RTS0043919,33
RTS0043920,51
RTS0043921,78
RTS0043922,64
RTS0043923,58
RTS0043924,88
RTS0043925,80
RTS0043926,34
RTS0043927,29
RTS0043928,41
RTS0043929,33
RTS0043930,48
RTS0043931,52
RTS0043932,54
RTS0043933,43
RTS0043934,51
RTS0043935,42
RTS0043936,24
RTS0043937,23
RTS0043938,23
RTS0043939,21
RTS0043940,33
RTS0043941,31
RTS0043942,33
RTS0043943,28
RTS0043944,24
RTS0043945,22
RTS0043946,24
RTS0043947,17
RTS0043948,23
RTS0043949,26
RTS0043950,20
RTS0043951,25
RTS0043952,30
RTS0043953,19
RTS0043954,29
RTS0043955,34
RTS0043956,68
RTS0043957,64
RTS0043958,98
RTS0043959,60
RTS0043960,66
RTS0043961,53
RTS0043962,51
RTS0043963,31
RTS0043964,52
RTS0043965,57
RTS0043966,54
RTS0043967,41
RTS0043968,55
RTS0043969,48
RTS0043970,39
RTS0043971,56
RTS0043972,60
RTS0043973,43
RTS0043974,61
RTS0043975,42
RTS0043976,56
RTS0043977,68
RTS0043978,71
RTS0043979,76
RTS0043980,77
RTS0043981,92
RTS0043982,103
RTS0043983,99
RTS0043984,38
RTS0043985,106
RTS0043986,28
RTS0043987,63
RTS0043988,43
RTS0043989,63
RTS0043990,53
RTS0043991,21
RTS0043992,30
RTS0043993,22
RTS0043994,25
RTS0043996,29
RTS0043997,26
RTS0043998,32
RTS0043999,27
RTS0044000,25
RTS0044001,77
RTS0044002,70
RTS0044003,144
RTS0044004,105
RTS0044005,102
RTS0044006,40
RTS0044007,37
RTS0044008,30
RTS0044009,38
RTS0044010,39
RTS0044011,59
RTS0044012,62
RTS0044013,58
RTS0044014,46
RTS0044015,55
RTS0044016,44
RTS0044017,26
RTS0044018,25
RTS0044019,26
RTS0044020,44
RTS0044021,28
RTS0044022,37
RTS0044023,25
RTS0044024,21
RTS0044025,26
RTS0044026,38
RTS0044027,32
RTS0044028,40
RTS0044029,29
RTS0044030,32
RTS0044031,42
RTS0044032,31
RTS0044033,35
RTS0044034,35
RTS0044035,32
RTS0044036,132
RTS0044037,106
RTS0044038,136
RTS0044039,101
RTS0044040,133
RTS0044041,55
RTS0044042,73
RTS0044043,48
RTS0044044,63
RTS0044045,50
RTS0044046,49
RTS0044047,46
RTS0044048,40
RTS0044049,39
RTS0044050,40
RTS0044051,27
RTS0044052,32
RTS0044053,19
RTS0044054,34
RTS0044055,27
RTS0044056,29
RTS0044057,35
RTS0044058,32
RTS0044059,33
RTS0044060,32
RTS0044061,38
RTS0044062,30
RTS0044063,47
RTS0044064,33
RTS0044065,33
RTS0044067,46
RTS0044068,47
RTS0044069,48
RTS0044070,38
RTS0044071,36
RTS0044072,25
RTS0044073,19
RTS0044074,23
RTS0044075,15
RTS0044076,18
RTS0044077,24
RTS0044078,31
RTS0044079,29
RTS0044080,36
RTS0044081,35
RTS0044082,35
RTS0044083,28
RTS0044084,38
RTS0044085,20
RTS0044086,26
RTS0044087,28
RTS0044088,19
RTS0044089,22
RTS0044090,27
RTS0044091,29
RTS0044092,26
RTS0044093,33
RTS0044094,32
RTS0044095,23
RTS0044096,35
RTS0044097,27
RTS0044098,22
RTS0044099,38
RTS0044100,22
RTS0044101,38
RTS0044102,42
RTS0044103,54
RTS0044104,50
RTS0044105,55
RTS0044106,57
RTS0044107,54
RTS0044108,63
RTS0044109,68
RTS0044110,85
RTS0044111,64
RTS0044112,35
RTS0044113,61
RTS0044114,36
RTS0044115,79
RTS0044116,42
RTS0044117,29
RTS0044118,33
RTS0044119,47
RTS0044120,41
RTS0044121,22
RTS0044122,29
RTS0044123,24
RTS0044124,32
RTS0044125,21
RTS0044126,36
RTS0044127,31
RTS0044128,23
RTS0044129,27
RTS0044130,20
RTS0044131,52
RTS0044132,41
RTS0044133,43
RTS0044134,40
RTS0044135,59
RTS0044136,39
RTS0044137,31
RTS0044138,24
RTS0044139,35
RTS0044140,24
RTS0044141,34
RTS0044142,35
RTS0044143,38
RTS0044144,35
RTS0044145,21
RTS0044146,28
RTS0044147,36
RTS0044148,29
RTS0044149,27
RTS0044150,30
RTS0044151,27
RTS0044152,22
RTS0044153,31
RTS0044154,35
RTS0044155,39
RTS0044156,177
RTS0044157,183
RTS0044158,303
RTS0044159,201
RTS0044160,203
RTS0044161,56
RTS0044162,39
RTS0044163,49
RTS0044164,45
RTS0044165,26
RTS0044166,71
RTS0044167,33
RTS0044168,45
RTS0044169,57
RTS0044170,52
RTS0044171,48
RTS0044172,41
RTS0044173,50
RTS0044174,42
RTS0044175,46
RTS0044176,50
RTS0044177,53
RTS0044178,59
RTS0044180,45
RTS0044181,28
RTS0044182,29
RTS0044183,17
RTS0044184,27
RTS0044185,30
RTS0044186,43
RTS0044187,28
RTS0044188,38
RTS0044189,44
RTS0044190,30
RTS0044191,28
RTS0044192,34
RTS0044193,29
RTS0044194,25
RTS0044195,28
RTS0044196,69
RTS0044197,53
RTS0044198,91
RTS0044199,87
RTS0044200,34
RTS0044206,40
RTS0044207,34
RTS0044208,30
RTS0044209,18
RTS0044210,21
RTS0044211,34
RTS0044212,32
RTS0044213,43
RTS0044214,39
RTS0044215,39
RTS0044216,31
RTS0044217,28
RTS0044218,27
RTS0044219,30
RTS0044220,38
RTS0044221,28
RTS0044222,29
RTS0044223,23
RTS0044224,33
RTS0044225,24
RTS0044226,30
RTS0044227,36
RTS0044228,21
RTS0044229,34
RTS0044230,27
RTS0044231,27
RTS0044232,26
RTS0044233,24
RTS0044234,11
RTS0044235,29
RTS0044236,36
RTS0044237,41
RTS0044238,54
RTS0044239,24
RTS0044240,48
RTS0044241,32
RTS0044242,39
RTS0044243,47
RTS0044244,39
RTS0044245,41
RTS0044246,29
RTS0044247,33
RTS0044248,40
RTS0044249,21
RTS0044250,26
RTS0044251,34
RTS0044252,33
RTS0044253,33
RTS0044254,35
RTS0044255,34
RTS0044256,49
RTS0044257,48
RTS0044258,44
RTS0044259,54
RTS0044260,51
RTS0044261,91
RTS0044262,76
RTS0044263,74
RTS0044264,42
RTS0044265,68
RTS0044266,35
RTS0044267,25
RTS0044268,23
RTS0044269,26
RTS0044270,29
RTS0044271,34
RTS0044272,34
RTS0044273,46
RTS0044274,42
RTS0044275,45
RTS0044276,28
RTS0044277,23
RTS0044278,26
RTS0044279,29
RTS0044280,33
RTS0044281,39
RTS0044282,33
RTS0044283,32
RTS0044284,37
RTS0044285,22
RTS0044286,35
RTS0044287,27
RTS0044288,28
RTS0044289,29
RTS0044290,34
RTS0044291,34
RTS0044292,39
RTS0044293,36
RTS0044294,34
RTS0044295,33
RTS0044296,41
RTS0044297,50
RTS0044298,46
RTS0044299,67
RTS0044300,53
RTS0044301,62
RTS0044302,55
RTS0044303,54
RTS0044304,52
RTS0044305,37
RTS0044306,75
RTS0044307,59
RTS0044308,84
RTS0044309,67
RTS0044310,72
RTS0044311,35
RTS0044312,30
RTS0044313,15
RTS0044314,29
RTS0044315,27
RTS0044316,29
RTS0044317,41
RTS0044318,39
RTS0044319,36
RTS0044320,13
RTS0044321,25
RTS0044322,19
RTS0044323,22
RTS0044324,29
RTS0044325,21
RTS0044326,38
RTS0044327,73
RTS0044328,41
RTS0044329,90
RTS0044330,29
RTS0044331,1227
RTS0044332,989
RTS0044333,1419
RTS0044334,1352
RTS0044335,1102
RTS0044336,28
RTS0044337,28
RTS0044338,35
RTS0044339,38
RTS0044340,22
RTS0044341,24
RTS0044342,39
RTS0044343,24
RTS0044344,28
RTS0044345,30
RTS0044346,818
RTS0044347,940
RTS0044348,943
RTS0044349,1083
RTS0044350,948
RTS0044351,55
RTS0044352,40
RTS0044353,47
RTS0044354,38
RTS0044355,38
RTS0044356,23
RTS0044357,28
RTS0044358,40
RTS0044359,25
RTS0044360,26
RTS0044361,54
RTS0044362,54
RTS0044363,42
RTS0044364,47
RTS0044365,28
RTS0044366,118
RTS0044367,98
RTS0044368,120
RTS0044369,103
RTS0044370,99
RTS0044371,25
RTS0044372,27
RTS0044373,19
RTS0044374,43
RTS0044375,24
RTS0044376,27
RTS0044377,36
RTS0044378,33
RTS0044379,26
RTS0044380,29
RTS0044381,32
RTS0044382,19
RTS0044383,31
RTS0044384,30
RTS0044385,30
RTS0044386,30
RTS0044387,26
RTS0044388,34
RTS0044389,33
RTS0044390,36
RTS0044391,268
RTS0044392,317
RTS0044393,239
RTS0044394,205
RTS0044395,220
RTS0044396,34
RTS0044397,37
RTS0044399,21
RTS0044400,28
RTS0044401,33
RTS0044402,40
RTS0044403,59
RTS0044404,43
RTS0044405,49
RTS0044406,28
RTS0044407,33
RTS0044408,35
RTS0044409,29
RTS0044410,22
RTS0044411,23
RTS0044412,24
RTS0044413,30
RTS0044414,27
RTS0044415,31
RTS0044416,69
RTS0044417,73
RTS0044418,48
RTS0044419,41
RTS0044420,74
RTS0044421,34
RTS0044422,25
RTS0044423,33
RTS0044424,15
RTS0044425,38
RTS0044426,38
RTS0044427,20
RTS0044428,20
RTS0044429,23
RTS0044430,33
RTS0044431,166
RTS0044432,208
RTS0044433,183
RTS0044434,207
RTS0044435,215
RTS0044436,42
RTS0044437,38
RTS0044438,46
RTS0044439,52
RTS0044440,59
RTS0044441,195
RTS0044442,191
RTS0044443,286
RTS0044444,186
RTS0044445,203
RTS0044446,64
RTS0044447,43
RTS0044448,64
RTS0044449,64
RTS0044450,50
RTS0044451,20
RTS0044452,34
RTS0044453,21
RTS0044454,41
RTS0044455,22
RTS0044456,29
RTS0044457,41
RTS0044458,31
RTS0044459,46
RTS0044460,42
RTS0044461,48
RTS0044462,34
RTS0044463,33
RTS0044464,43
RTS0044465,44
RTS0044466,26
RTS0044467,33
RTS0044468,35
RTS0044469,37
RTS0044470,29
RTS0044471,35
RTS0044472,44
RTS0044473,38
RTS0044474,51
RTS0044475,48
RTS0044476,103
RTS0044477,106
RTS0044478,69
RTS0044479,95
RTS0044480,80
RTS0044481,381
RTS0044482,250
RTS0044483,316
RTS0044484,212
RTS0044485,357
RTS0044486,52
RTS0044487,35
RTS0044488,47
RTS0044489,31
RTS0044490,26
RTS0044491,28
RTS0044492,14
RTS0044493,28
RTS0044494,26
RTS0044495,30
RTS0044496,69
RTS0044497,66
RTS0044498,53
RTS0044499,71
RTS0044500,84
RTS0044501,29
RTS0044502,45
RTS0044503,43
RTS0044504,38
RTS0044505,35
RTS0044506,50
RTS0044507,26
RTS0044508,60
RTS0044509,54
RTS0044510,30
RTS0044511,23
RTS0044512,27
RTS0044513,31
RTS0044514,27
RTS0044515,35
RTS0044516,67
RTS0044517,52
RTS0044518,57
RTS0044519,44
RTS0044520,54
RTS0044521,42
RTS0044522,28
RTS0044523,29
RTS0044524,23
RTS0044525,40
RTS0044526,33
RTS0044527,45
RTS0044528,46
RTS0044529,40
RTS0044530,29
RTS0044531,30
RTS0044532,30
RTS0044533,28
RTS0044534,39
RTS0044535,40
RTS0044536,17
RTS0044537,28
RTS0044538,23
RTS0044539,30
RTS0044540,21
RTS0044541,44
RTS0044542,50
RTS0044543,39
RTS0044544,42
RTS0044545,39
RTS0044546,55
RTS0044547,40
RTS0044548,51
RTS0044549,56
RTS0044550,45
RTS0044551,49
RTS0044552,53
RTS0044553,55
RTS0044554,39
RTS0044555,43
RTS0044556,20
RTS0044557,21
RTS0044558,19
RTS0044559,24
RTS0044560,29
RTS0044561,33
RTS0044562,32
RTS0044563,46
RTS0044564,35
RTS0044565,41
RTS0044566,28
RTS0044567,20
RTS0044568,24
RTS0044569,15
RTS0044570,22
RTS0044571,32
RTS0044572,27
RTS0044573,23
RTS0044574,34
RTS0044575,34
RTS0044576,28
RTS0044577,17
RTS0044578,27
RTS0044579,27
RTS0044580,14
RTS0044581,24
RTS0044582,29
RTS0044583,26
RTS0044584,23
RTS0044585,16
RTS0044586,27
RTS0044587,14
RTS0044588,35
RTS0044589,28
RTS0044590,27
RTS0044591,43
RTS0044592,30
RTS0044593,29
RTS0044594,24
RTS0044595,20
RTS0044596,47
RTS0044597,48
RTS0044598,55
RTS0044599,40
RTS0044600,45
RTS0044601,39
RTS0044602,40
RTS0044603,46
RTS0044604,53
RTS0044605,46
RTS0044606,28
RTS0044607,25
RTS0044608,23
RTS0044609,19
RTS0044610,32
RTS0044611,32
RTS0044612,31
RTS0044613,22
RTS0044614,29
RTS0044615,28
RTS0044616,18
RTS0044617,28
RTS0044618,22
RTS0044619,28
RTS0044620,23
RTS0044621,63
RTS0044622,61
RTS0044623,67
RTS0044624,80
RTS0044625,52
RTS0044626,28
RTS0044627,19
RTS0044628,18
RTS0044629,26
RTS0044630,39
RTS0044631,18
RTS0044632,29
RTS0044633,31
RTS0044634,29
RTS0044635,30
RTS0044636,22
RTS0044637,21
RTS0044638,24
RTS0044639,31
RTS0044640,27
RTS0044641,67
RTS0044642,59
RTS0044643,65
RTS0044644,85
RTS0044645,78
RTS0044646,23
RTS0044647,24
RTS0044648,23
RTS0044649,21
RTS0044650,14
RTS0044651,44
RTS0044652,47
RTS0044653,50
RTS0044654,33
RTS0044655,40
RTS0044656,55
RTS0044657,56
RTS0044658,90
RTS0044659,56
RTS0044660,63
RTS0044661,69
RTS0044662,54
RTS0044663,50
RTS0044664,74
RTS0044665,74
RTS0044666,19
RTS0044667,28
RTS0044668,39
RTS0044669,34
RTS0044670,36
RTS0044671,22
RTS0044672,35
RTS0044673,31
RTS0044674,34
RTS0044675,28
RTS0044676,25
RTS0044677,46
RTS0044678,27
RTS0044679,35
RTS0044680,42
RTS0044681,23
RTS0044682,24
RTS0044683,32
RTS0044684,26
RTS0044685,36
RTS0044686,45
RTS0044687,52
RTS0044688,46
RTS0044689,50
RTS0044690,64
RTS0044691,55
RTS0044692,59
RTS0044693,64
RTS0044694,58
RTS0044695,38
RTS0044696,38
RTS0044697,40
RTS0044698,37
RTS0044699,37
RTS0044700,41
RTS0044701,55
RTS0044702,44
RTS0044703,60
RTS0044704,58
RTS0044705,39
RTS0044706,30
RTS0044707,27
RTS0044708,24
RTS0044709,24
RTS0044710,33
RTS0044711,36
RTS0044712,43
RTS0044714,40
RTS0044715,45
RTS0044716,115
RTS0044717,95
RTS0044718,143
RTS0044719,67
RTS0044720,160
RTS0044721,28
RTS0044722,22
RTS0044723,13
RTS0044724,29
RTS0044725,19
RTS0044726,39
RTS0044727,57
RTS0044728,45
RTS0044729,51
RTS0044730,54
RTS0044731,27
RTS0044732,34
RTS0044733,23
RTS0044734,27
RTS0044735,44
RTS0044736,66
RTS0044737,66
RTS0044738,40
RTS0044739,57
RTS0044740,34
RTS0044741,18
RTS0044742,26
RTS0044743,37
RTS0044744,17
RTS0044745,36
RTS0044746,29
RTS0044747,24
RTS0044748,30
RTS0044749,27
RTS0044750,28
RTS0044751,102
RTS0044752,112
RTS0044753,85
RTS0044754,95
RTS0044755,113
RTS0044756,30
RTS0044757,38
RTS0044758,33
RTS0044759,39
RTS0044760,37
RTS0044761,54
RTS0044762,53
RTS0044763,45
RTS0044764,31
RTS0044765,28
RTS0044766,25
RTS0044767,41
RTS0044768,33
RTS0044769,32
RTS0044770,32
RTS0044771,35
RTS0044772,24
RTS0044773,27
RTS0044774,19
RTS0044775,33
RTS0044776,62
RTS0044777,63
RTS0044778,55
RTS0044779,56
RTS0044780,47
RTS0044781,100
RTS0044782,104
RTS0044783,86
RTS0044784,96
RTS0044785,68
RTS0044786,75
RTS0044787,85
RTS0044788,68
RTS0044789,75
RTS0044790,46
RTS0044791,267
RTS0044792,219
RTS0044793,41
RTS0044794,47
RTS0044795,48
RTS0044796,44
RTS0044797,54
RTS0044798,40
RTS0044799,57
RTS0044800,39
RTS0044801,39
RTS0044802,36
RTS0044803,31
RTS0044804,30
RTS0044805,43
RTS0044806,41
RTS0044807,48
RTS0044808,39
RTS0044809,44
RTS0044810,41
RTS0044811,48
RTS0044812,45
RTS0044813,55
RTS0044814,64
RTS0044815,68
RTS0044816,31
RTS0044817,34
RTS0044818,41
RTS0044819,42
RTS0044820,30
RTS0044821,113
RTS0044822,112
RTS0044823,105
RTS0044824,83
RTS0044825,109
RTS0044826,29
RTS0044827,45
RTS0044828,36
RTS0044829,42
RTS0044830,26
RTS0044831,38
RTS0044832,22
RTS0044833,33
RTS0044834,40
RTS0044835,21
RTS0044836,34
RTS0044837,25
RTS0044838,45
RTS0044839,36
RTS0044840,30
RTS0044841,27
RTS0044842,21
RTS0044843,23
RTS0044844,28
RTS0044845,29
RTS0044846,24
RTS0044847,23
RTS0044848,39
RTS0044849,37
RTS0044850,22
RTS0044851,30
RTS0044852,35
RTS0044853,14
RTS0044854,19
RTS0044855,36
RTS0044856,29
RTS0044857,30
RTS0044858,29
RTS0044859,25
RTS0044860,33
RTS0044861,47
RTS0044862,40
RTS0044863,56
RTS0044864,24
RTS0044865,47
RTS0044866,50
RTS0044867,45
RTS0044868,63
RTS0044869,52
RTS0044870,36
RTS0044871,51
RTS0044872,38
RTS0044873,45
RTS0044874,37
RTS0044875,68
RTS0044876,73
RTS0044877,146
RTS0044878,128
RTS0044879,118
RTS0044880,144
RTS0044881,27
RTS0044882,26
RTS0044883,30
RTS0044884,25
RTS0044885,24
RTS0044886,29
RTS0044887,30
RTS0044888,40
RTS0044889,26
RTS0044890,24
RTS0044891,79
RTS0044892,69
RTS0044893,51
RTS0044894,53
RTS0044895,64
RTS0044896,132
RTS0044897,121
RTS0044898,86
RTS0044899,107
RTS0044900,89
RTS0044901,37
RTS0044902,30
RTS0044903,49
RTS0044904,38
RTS0044905,33
RTS0044906,71
RTS0044907,62
RTS0044908,46
RTS0044909,68
RTS0044910,38
RTS0044911,30
RTS0044912,33
RTS0044913,16
RTS0044914,28
RTS0044915,33
RTS0044916,35
RTS0044917,46
RTS0044918,40
RTS0044919,48
RTS0044920,53
RTS0044921,31
RTS0044922,36
RTS0044923,24
RTS0044924,39
RTS0044925,26
RTS0044926,43
RTS0044927,55
RTS0044928,73
RTS0044929,53
RTS0044930,51
RTS0044931,44
RTS0044932,33
RTS0044933,34
RTS0044934,34
RTS0044935,35
RTS0044936,20
RTS0044937,31
RTS0044938,22
RTS0044939,25
RTS0044940,24
RTS0044941,43
RTS0044942,30
RTS0044943,39
RTS0044944,42
RTS0044945,38
RTS0044946,60
RTS0044947,30
RTS0044948,54
RTS0044949,46
RTS0044950,39
RTS0044951,19
RTS0044952,20
RTS0044953,22
RTS0044954,31
RTS0044955,18
RTS0044956,53
RTS0044957,58
RTS0044958,44
RTS0044959,54
RTS0044960,58
RTS0044961,26
RTS0044962,33
RTS0044963,30
RTS0044964,26
RTS0044965,26
RTS0044966,51
RTS0044967,87
RTS0044968,112
RTS0044969,69
RTS0044970,88
RTS0044971,33
RTS0044972,38
RTS0044973,29
RTS0044974,36
RTS0044975,34
RTS0044976,29
RTS0044977,34
RTS0044978,33
RTS0044979,32
RTS0044980,24
RTS0044981,48
RTS0044982,50
RTS0044983,47
RTS0044984,64
RTS0044985,68
RTS0044986,51
RTS0044987,84
RTS0044988,67
RTS0044989,63
RTS0044990,72
RTS0044991,32
RTS0044992,18
RTS0044993,20
RTS0044994,39
RTS0044995,34
RTS0044996,40
RTS0044997,30
RTS0044998,40
RTS0044999,19
RTS0045000,37
RTS0045001,42
RTS0045002,38
RTS0045003,22
RTS0045004,33
RTS0045005,37
RTS0045006,49
RTS0045007,46
RTS0045008,67
RTS0045009,47
RTS0045010,40
RTS0045011,19
RTS0045012,27
RTS0045013,22
RTS0045014,32
RTS0045015,22
RTS0045016,26
RTS0045017,42
RTS0045018,29
RTS0045019,25
RTS0045020,36
RTS0045021,30
RTS0045022,45
RTS0045023,43
RTS0045024,33
RTS0045025,36
RTS0045026,73
RTS0045027,55
RTS0045028,59
RTS0045029,69
RTS0045030,65
RTS0045031,37
RTS0045032,31
RTS0045033,51
RTS0045034,37
RTS0045035,58
RTS0045036,43
RTS0045038,44
RTS0045039,38
RTS0045040,26
RTS0045041,53
RTS0045042,44
RTS0045043,40
RTS0045044,51
RTS0045045,55
RTS0045046,24
RTS0045047,26
RTS0045048,32
RTS0045049,30
RTS0045050,32
RTS0045051,31
RTS0045052,41
RTS0045053,15
RTS0045054,25
RTS0045055,25
RTS0045056,81
RTS0045057,98
RTS0045058,26
RTS0045059,60
RTS0045060,117
RTS0045061,13
RTS0045063,17
RTS0045064,29
RTS0045065,42
RTS0045066,60
RTS0045067,119
RTS0045068,110
RTS0045069,63
RTS0045070,94
RTS0045071,71
RTS0045072,58
RTS0045073,80
RTS0045074,74
RTS0045075,59
RTS0045076,35
RTS0045077,26
RTS0045078,32
RTS0045079,33
RTS0045080,22
RTS0045081,40
RTS0045082,40
RTS0045083,53
RTS0045084,53
RTS0045085,41
RTS0045086,25
RTS0045087,28
RTS0045088,20
RTS0045089,28
RTS0045090,21
RTS0045091,31
RTS0045092,78
RTS0045093,58
RTS0045094,80
RTS0045095,37
RTS0045096,36
RTS0045097,23
RTS0045098,15
RTS0045099,34
RTS0045100,27
RTS0045101,21
RTS0045102,21
RTS0045103,21
RTS0045104,19
RTS0045105,18
RTS0045106,31
RTS0045107,22
RTS0045108,31
RTS0045109,47
RTS0045110,29
RTS0045111,43
RTS0045112,36
RTS0045113,37
RTS0045114,35
RTS0045115,26
RTS0045116,25
RTS0045117,26
RTS0045118,37
RTS0045119,27
RTS0045120,29
RTS0045121,29
RTS0045122,23
RTS0045123,21
RTS0045124,32
RTS0045125,39
RTS0045126,41
RTS0045127,63
RTS0045128,46
RTS0045129,51
RTS0045130,36
RTS0045131,28
RTS0045132,25
RTS0045133,19
RTS0045134,25
RTS0045135,35
RTS0045136,59
RTS0045137,50
RTS0045138,35
RTS0045139,31
RTS0045140,36
RTS0045141,28
RTS0045142,25
RTS0045143,31
RTS0045144,23
RTS0045145,32
RTS0045146,26
RTS0045147,29
RTS0045148,28
RTS0045149,27
RTS0045150,23
RTS0045151,33
RTS0045152,25
RTS0045153,28
RTS0045154,26
RTS0045155,27
RTS0045156,34
RTS0045157,41
RTS0045158,26
RTS0045159,33
RTS0045160,43
RTS0045161,37
RTS0045162,31
RTS0045163,40
RTS0045164,52
RTS0045165,63
RTS0045166,45
RTS0045167,27
RTS0045168,33
RTS0045169,37
RTS0045170,33
RTS0045171,77
RTS0045172,53
RTS0045173,53
RTS0045174,55
RTS0045175,61
RTS0045176,26
RTS0045177,32
RTS0045178,34
RTS0045179,22
RTS0045180,29
RTS0045181,80
RTS0045182,257
RTS0045183,96
RTS0045184,85
RTS0045185,80
RTS0045186,58
RTS0045187,60
RTS0045188,51
RTS0045189,31
RTS0045190,62
RTS0045191,26
RTS0045192,19
RTS0045193,27
RTS0045194,28
RTS0045195,24
RTS0045196,33
RTS0045197,34
RTS0045198,42
RTS0045199,23
RTS0045200,24
RTS0045201,34
RTS0045202,28
RTS0045203,37
RTS0045204,35
RTS0045205,22
RTS0045206,25
RTS0045207,33
RTS0045208,19
RTS0045209,31
RTS0045210,21
RTS0045211,33
RTS0045212,29
RTS0045213,33
RTS0045214,30
RTS0045215,38
RTS0045216,44
RTS0045217,44
RTS0045218,44
RTS0045219,47
RTS0045220,38
RTS0045221,31
RTS0045222,39
RTS0045223,38
RTS0045224,18
RTS0045225,33
RTS0045226,820
RTS0045227,604
RTS0045228,967
RTS0045229,648
RTS0045230,588
RTS0045231,63
RTS0045232,63
RTS0045233,63
RTS0045234,57
RTS0045235,66
RTS0045236,69
RTS0045237,71
RTS0045238,46
RTS0045239,69
RTS0045240,102
RTS0045241,67
RTS0045242,55
RTS0045243,49
RTS0045244,53
RTS0045245,60
RTS0045246,26
RTS0045247,32
RTS0045248,29
RTS0045249,36
RTS0045250,25
RTS0045251,65
RTS0045252,45
RTS0045253,57
RTS0045254,47
RTS0045255,40
RTS0045256,27
RTS0045257,36
RTS0045258,25
RTS0045259,29
RTS0045260,27
RTS0045261,33
RTS0045262,59
RTS0045263,50
RTS0045264,45
RTS0045265,42
RTS0045266,62
RTS0045267,87
RTS0045268,134
RTS0045269,72
RTS0045270,65
RTS0045271,24
RTS0045272,27
RTS0045273,36
RTS0045274,35
RTS0045275,18
RTS0045276,44
RTS0045277,50
RTS0045278,54
RTS0045279,18
RTS0045280,32
RTS0045281,24
RTS0045282,43
RTS0045283,41
RTS0045284,25
RTS0045285,36
RTS0045286,38
RTS0045287,31
RTS0045288,30
RTS0045289,23
RTS0045290,21
RTS0045291,27
RTS0045292,39
RTS0045293,27
RTS0045294,23
RTS0045295,19
RTS0045296,43
RTS0045297,27
RTS0045298,35
RTS0045299,34
RTS0045300,33
RTS0045301,112
RTS0045302,70
RTS0045303,120
RTS0045304,88
RTS0045305,144
RTS0045306,29
RTS0045307,31
RTS0045308,35
RTS0045309,22
RTS0045310,32
RTS0045311,15
RTS0045312,34
RTS0045313,20
RTS0045314,20
RTS0045315,25
RTS0045316,36
RTS0045317,55
RTS0045318,31
RTS0045319,13
RTS0045320,32
RTS0045321,22
RTS0045322,24
RTS0045323,30
RTS0045324,36
RTS0045325,24
RTS0045326,25
RTS0045327,37
RTS0045328,34
RTS0045329,23
RTS0045330,38
RTS0045331,33
RTS0045332,26
RTS0045333,20
RTS0045334,30
RTS0045335,35
RTS0045336,42
RTS0045337,29
RTS0045338,29
RTS0045339,24
RTS0045340,21
RTS0045341,18
RTS0045342,22
RTS0045343,23
RTS0045344,20
RTS0045345,25
RTS0045346,21
RTS0045347,24
RTS0045348,31
RTS0045349,39
RTS0045350,26
RTS0045351,23
RTS0045352,18
RTS0045353,35
RTS0045354,28
RTS0045355,17
RTS0045356,17
RTS0045357,24
RTS0045358,35
RTS0045359,30
RTS0045360,26
RTS0045361,55
RTS0045362,31
RTS0045363,24
RTS0045364,34
RTS0045365,43
RTS0045366,31
RTS0045367,23
RTS0045368,40
RTS0045369,21
RTS0045370,32
RTS0045371,59
RTS0045372,40
RTS0045373,46
RTS0045374,54
RTS0045375,51
RTS0045376,11
RTS0045377,24
RTS0045378,29
RTS0045379,28
RTS0045380,21
RTS0045381,29
RTS0045382,26
RTS0045383,32
RTS0045384,24
RTS0045385,25
RTS0045386,31
RTS0045387,42
RTS0045388,30
RTS0045389,31
RTS0045390,31
RTS0045391,27
RTS0045392,34
RTS0045393,21
RTS0045394,22
RTS0045395,17
RTS0045396,27
RTS0045397,33
RTS0045398,29
RTS0045399,44
RTS0045400,30
RTS0045401,29
RTS0045402,23
RTS0045403,24
RTS0045404,28
RTS0045405,30
RTS0045406,112
RTS0045407,162
RTS0045408,69
RTS0045409,137
RTS0045410,133
RTS0045411,112
RTS0045412,111
RTS0045413,93
RTS0045414,105
RTS0045415,60
RTS0045416,34
RTS0045417,24
RTS0045418,23
RTS0045419,33
RTS0045420,28
RTS0045421,6852
RTS0045422,5867
RTS0045423,5732
RTS0045424,7402
RTS0045425,5676
RTS0045426,30
RTS0045427,33
RTS0045428,21
RTS0045429,30
RTS0045430,27
RTS0045431,38
RTS0045432,30
RTS0045433,44
RTS0045434,29
RTS0045435,36
RTS0045436,67
RTS0045437,82
RTS0045438,79
RTS0045439,71
RTS0045440,72
RTS0045441,78
RTS0045442,65
RTS0045443,51
RTS0045444,47
RTS0045445,55
RTS0045446,51
RTS0045447,56
RTS0045448,34
RTS0045449,48
RTS0045450,24
RTS0045451,180
RTS0045452,147
RTS0045453,143
RTS0045454,203
RTS0045455,168
RTS0045456,26
RTS0045457,28
RTS0045458,31
RTS0045459,29
RTS0045460,27
RTS0045461,35
RTS0045462,38
RTS0045463,28
RTS0045464,30
RTS0045465,36
RTS0045466,72
RTS0045467,72
RTS0045468,47
RTS0045469,73
RTS0045470,47
RTS0045471,29
RTS0045472,32
RTS0045473,18
RTS0045474,42
RTS0045475,36
RTS0045476,183
RTS0045477,222
RTS0045478,183
RTS0045479,254
RTS0045480,226
RTS0045481,76
RTS0045482,61
RTS0045483,69
RTS0045484,73
RTS0045485,92
RTS0045486,16
RTS0045487,31
RTS0045488,28
RTS0045489,35
RTS0045490,34
RTS0045491,367
RTS0045492,419
RTS0045493,336
RTS0045494,166
RTS0045495,227
RTS0045496,62
RTS0045497,80
RTS0045498,127
RTS0045499,150
RTS0045500,118
RTS0045501,1316
RTS0045502,1483
RTS0045503,1235
RTS0045504,947
RTS0045505,961
RTS0045506,12292
RTS0045507,12645
RTS0045508,10098
RTS0045509,12168
RTS0045510,9445
RTS0045511,81
RTS0045512,50
RTS0045513,42
RTS0045514,70
RTS0045515,47
RTS0045516,42
RTS0045517,32
RTS0045518,24
RTS0045519,30
RTS0045520,26
RTS0045521,77
RTS0045522,95
RTS0045523,86
RTS0045524,75
RTS0045525,70
RTS0045526,172
RTS0045527,138
RTS0045528,130
RTS0045529,165
RTS0045530,191
RTS0045531,27
RTS0045532,26
RTS0045533,29
RTS0045534,32
RTS0045535,33
RTS0045536,152
RTS0045537,155
RTS0045538,101
RTS0045539,139
RTS0045540,133
RTS0045541,83
RTS0045542,90
RTS0045543,135
RTS0045544,67
RTS0045545,88
RTS0045546,199
RTS0045547,161
RTS0045548,137
RTS0045549,142
RTS0045550,100
RTS0045551,33
RTS0045552,22
RTS0045553,30
RTS0045554,34
RTS0045555,21
RTS0045556,41
RTS0045557,38
RTS0045558,43
RTS0045559,41
RTS0045560,42
RTS0045561,33
RTS0045562,21
RTS0045563,36
RTS0045564,28
RTS0045565,30
RTS0045566,31
RTS0045567,38
RTS0045568,31
RTS0045569,41
RTS0045570,47
RTS0045571,16
RTS0045572,22
RTS0045573,19
RTS0045574,15
RTS0045575,26
RTS0045576,32
RTS0045577,35
RTS0045578,16
RTS0045579,28
RTS0045580,36
RTS0045581,109
RTS0045582,89
RTS0045583,118
RTS0045584,93
RTS0045585,45
RTS0045586,46
RTS0045587,47
RTS0045588,49
RTS0045589,59
RTS0045590,60
RTS0045592,598
RTS0045593,668
RTS0045594,618
RTS0045595,723
RTS0045596,69
RTS0045597,63
RTS0045598,82
RTS0045599,78
RTS0045600,67
RTS0045601,44
RTS0045602,46
RTS0045603,29
RTS0045604,57
RTS0045606,43
RTS0045607,35
RTS0045608,28
RTS0045609,25
RTS0045610,35
RTS0045611,27
RTS0045612,53
RTS0045613,33
RTS0045614,45
RTS0045615,36
RTS0045616,24
RTS0045617,29
RTS0045618,31
RTS0045619,21
RTS0045620,21
RTS0045621,77
RTS0045622,115
RTS0045623,101
RTS0045624,72
RTS0045625,93
RTS0045626,16
RTS0045627,18
RTS0045628,37
RTS0045629,27
RTS0045630,30
RTS0045631,32
RTS0045632,19
RTS0045633,32
RTS0045634,14
RTS0045635,31
RTS0045636,47
RTS0045637,29
RTS0045638,48
RTS0045639,54
RTS0045640,45
RTS0045641,31
RTS0045642,29
RTS0045643,21
RTS0045644,16
RTS0045645,24
RTS0045646,43
RTS0045647,58
RTS0045648,49
RTS0045649,49
RTS0045650,50
RTS0045651,30
RTS0045652,51
RTS0045653,52
RTS0045654,56
RTS0045655,60
RTS0045656,126
RTS0045657,155
RTS0045658,211
RTS0045659,150
RTS0045660,186
RTS0045661,545
RTS0045662,377
RTS0045663,366
RTS0045664,475
RTS0045665,595
RTS0045666,24
RTS0045667,35
RTS0045668,38
RTS0045669,26
RTS0045670,27
RTS0045671,35
RTS0045672,43
RTS0045673,32
RTS0045674,32
RTS0045675,32
RTS0045676,357
RTS0045677,338
RTS0045678,496
RTS0045679,304
RTS0045680,458
RTS0045681,20
RTS0045682,23
RTS0045683,25
RTS0045684,28
RTS0045685,28
RTS0045687,36
RTS0045688,39
RTS0045689,24
RTS0045690,18
RTS0045691,26
RTS0045692,26
RTS0045693,32
RTS0045694,25
RTS0045695,27
RTS0045696,50
RTS0045697,36
RTS0045698,38
RTS0045699,28
RTS0045700,37
RTS0045701,28
RTS0045702,32
RTS0045703,19
RTS0045704,29
RTS0045705,22
RTS0045706,29
RTS0045707,30
RTS0045708,42
RTS0045709,30
RTS0045710,28
RTS0045711,31
RTS0045712,43
RTS0045713,50
RTS0045714,60
RTS0045715,31
RTS0045716,312
RTS0045717,175
RTS0045718,144
RTS0045719,139
RTS0045720,205
RTS0045721,109
RTS0045722,119
RTS0045723,153
RTS0045724,100
RTS0045725,98
RTS0045726,49
RTS0045727,66
RTS0045728,57
RTS0045729,48
RTS0045730,53
RTS0045731,159
RTS0045732,159
RTS0045733,146
RTS0045734,212
RTS0045735,201
RTS0045736,329
RTS0045737,512
RTS0045738,551
RTS0045739,530
RTS0045740,392
RTS0045741,587
RTS0045742,364
RTS0045743,508
RTS0045744,593
RTS0045745,575
RTS0045746,321
RTS0045747,274
RTS0045748,349
RTS0045749,190
RTS0045750,195
RTS0045751,157
RTS0045752,142
RTS0045753,151
RTS0045754,179
RTS0045755,181
RTS0045756,92
RTS0045757,104
RTS0045758,115
RTS0045759,106
RTS0045760,106
RTS0045761,31
RTS0045762,34
RTS0045763,30
RTS0045764,34
RTS0045765,27
RTS0045766,34
RTS0045767,24
RTS0045768,38
RTS0045769,60
RTS0045770,35
RTS0045771,23
RTS0045772,32
RTS0045773,49
RTS0045774,28
RTS0045775,39
RTS0045776,33
RTS0045777,27
RTS0045778,16
RTS0045779,28
RTS0045780,18
RTS0045781,52
RTS0045782,49
RTS0045783,41
RTS0045784,49
RTS0045785,65
RTS0045786,43
RTS0045787,58
RTS0045788,51
RTS0045789,32
RTS0045790,38
RTS0045791,31
RTS0045792,34
RTS0045793,22
RTS0045794,31
RTS0045795,32
RTS0045796,34
RTS0045797,24
RTS0045798,43
RTS0045799,35
RTS0045800,29
RTS0045801,27
RTS0045802,16
RTS0045803,18
RTS0045804,21
RTS0045805,22
RTS0045806,166
RTS0045807,134
RTS0045808,116
RTS0045809,129
RTS0045810,78
RTS0045811,74
RTS0045812,63
RTS0045813,67
RTS0045814,67
RTS0045815,69
RTS0045816,47
RTS0045817,51
RTS0045818,41
RTS0045819,52
RTS0045820,53
RTS0045821,228
RTS0045822,189
RTS0045823,160
RTS0045824,189
RTS0045825,123
RTS0045826,99
RTS0045827,128
RTS0045828,73
RTS0045829,108
RTS0045830,72
RTS0045831,42
RTS0045832,44
RTS0045833,42
RTS0045834,44
RTS0045835,36
RTS0045836,196
RTS0045837,225
RTS0045838,175
RTS0045840,135
RTS0045841,205
RTS0045842,169
RTS0045843,93
RTS0045844,95
RTS0045845,162
RTS0045846,1485
RTS0045848,540
RTS0045849,1772
RTS0045851,31
RTS0045852,16
RTS0045853,35
RTS0045854,25
RTS0045855,28
RTS0045856,32
RTS0045857,29
RTS0045858,34
RTS0045859,43
RTS0045860,24
RTS0045861,49
RTS0045862,56
RTS0045863,1495
RTS0045864,1768
RTS0045865,2205
RTS0045866,2418
RTS0045867,24
RTS0045868,39
RTS0045869,18
RTS0045870,29
RTS0045871,31
RTS0045872,34
RTS0045873,31
RTS0045874,19
RTS0045875,21
RTS0045876,27
RTS0045877,25
RTS0045878,17
RTS0045879,28
RTS0045880,21
RTS0045881,29
RTS0045882,21
RTS0045883,31
RTS0045884,30
RTS0045885,2
RTS0045886,19
RTS0045887,32
RTS0045888,33
RTS0045889,29
RTS0045890,19
RTS0045891,22
RTS0045892,32
RTS0045893,27
RTS0045894,38
RTS0045895,41
RTS0045896,80
RTS0045897,51
RTS0045898,47
RTS0045899,64
RTS0045900,86
RTS0045901,37
RTS0045902,69
RTS0045903,56
RTS0045904,41
RTS0045905,94
RTS0045906,122
RTS0045907,110
RTS0045908,22
RTS0045909,26
RTS0045910,22
RTS0045911,35
RTS0045912,19
RTS0045913,34
RTS0045914,11
RTS0045915,30
RTS0045916,32
RTS0045917,21
RTS0045918,27
RTS0045919,27
RTS0045920,19
RTS0045921,31
RTS0045922,40
RTS0045923,26
RTS0045924,27
RTS0045925,32
RTS0045926,35
RTS0045927,25
RTS0045928,28
RTS0045929,27
RTS0045930,230
RTS0045931,198
RTS0045932,70
RTS0045933,24
RTS0045935,36
RTS0045939,32
RTS0045940,29
RTS0045941,24
RTS0045942,26
RTS0045943,40
RTS0045944,28
RTS0045945,38
RTS0045946,29
RTS0045947,34
RTS0045948,21
RTS0045949,69
RTS0045950,144
RTS0045951,117
RTS0045952,98
RTS0045953,61
RTS0045954,138
RTS0045955,45
RTS0045956,32
RTS0045957,24
RTS0045958,27
RTS0045959,28
RTS0045960,26
RTS0045961,20
RTS0045962,19
RTS0045963,25
RTS0045964,35
RTS0045965,30
RTS0045966,20
RTS0045967,25
RTS0045968,27
RTS0045969,37
RTS0045970,44
RTS0045971,41
RTS0045972,31
RTS0045973,15
RTS0045974,25
RTS0045975,28
RTS0045976,30
RTS0045977,25
RTS0045978,31
RTS0045979,76
RTS0045980,79
RTS0045981,82
RTS0045982,82
RTS0045983,32
RTS0045984,46
RTS0045985,18
RTS0045986,22
RTS0045987,43
RTS0045988,39
RTS0045989,31
RTS0045990,32
RTS0045991,41
RTS0045992,45
RTS0045993,38
RTS0045994,41
RTS0045995,39
RTS0045996,34
RTS0045997,45
RTS0045998,15
RTS0045999,26
RTS0046000,22
RTS0046001,34
RTS0046002,32
RTS0046003,27
RTS0046004,36
RTS0046005,82
RTS0046006,64
RTS0046007,78
RTS0046008,72
RTS0046009,656
RTS0046010,75
RTS0046011,66
RTS0046012,29
RTS0046013,26
RTS0046014,16
RTS0046015,21
RTS0046016,53
RTS0046017,36
RTS0046018,30
RTS0046019,32
RTS0046020,55
RTS0046021,45
RTS0046022,44
RTS0046023,27
RTS0046024,36
RTS0046025,21
RTS0046026,23
RTS0046027,33
RTS0046028,25
RTS0046029,30
RTS0046030,23
RTS0046031,23
RTS0046032,14
RTS0046033,15
RTS0046034,20
RTS0046035,27
RTS0046036,25
RTS0046037,21
RTS0046038,26
RTS0046039,29
RTS0046040,35
RTS0046041,28
RTS0046042,28
RTS0046043,31
RTS0046044,29
RTS0046045,38
RTS0046046,36
RTS0046047,24
RTS0046048,62
RTS0046049,84
RTS0046050,67
RTS0046051,129
RTS0046052,47
RTS0046053,75
RTS0046054,71
RTS0046055,93
RTS0046056,30
RTS0046057,23
RTS0046058,35
RTS0046059,27
RTS0046060,113
RTS0046061,296
RTS0046062,206
RTS0046063,314
RTS0046064,70
RTS0046065,78
RTS0046066,74
RTS0046067,73
RTS0046068,24
RTS0046069,23
RTS0046070,28
RTS0046071,38
RTS0046072,31
RTS0046073,29
RTS0046074,26
RTS0046075,35
RTS0046076,26
RTS0046077,41
RTS0046078,29
RTS0046079,29
RTS0046080,26
RTS0046081,25
RTS0046082,52
RTS0046083,23
RTS0046084,51
RTS0046085,54
RTS0046086,54
RTS0046087,45
RTS0046088,25
RTS0046089,18
RTS0046090,28
RTS0046091,18
RTS0046092,24
RTS0046093,33
RTS0046094,21
RTS0046095,20
RTS0046096,17
RTS0046097,20
RTS0046098,21
RTS0046099,47
RTS0046100,21
RTS0046101,23
RTS0046102,36
RTS0046103,22
RTS0046104,25
RTS0046105,26
RTS0046106,17
RTS0046107,27
RTS0046108,24
RTS0046109,22
RTS0046110,26
RTS0046111,35
RTS0046112,71
RTS0046113,42
RTS0046114,28
RTS0046115,109
RTS0046116,83
RTS0046117,99
RTS0046119,26
RTS0046121,41
RTS0046122,56
RTS0046123,45
RTS0046124,39
RTS0046125,25
RTS0046126,31
RTS0046127,28
RTS0046128,126
RTS0046129,79
RTS0046130,60
RTS0046131,66
RTS0046132,87
RTS0046133,141
RTS0046134,82
RTS0046135,62
RTS0046136,2284
RTS0046137,4111
RTS0046138,391
RTS0046140,39
RTS0046141,28
RTS0046142,38
RTS0046143,34
RTS0046144,47
RTS0046145,26
RTS0046146,31
RTS0046147,30
RTS0046148,23
RTS0046149,31
RTS0046150,25
RTS0046152,25
RTS0046153,29
RTS0046154,29
RTS0046155,56
RTS0046156,24
RTS0046157,32
RTS0046158,36
RTS0046159,32
RTS0046160,46
RTS0046161,47
RTS0046162,31
RTS0046163,36
RTS0046164,109
RTS0046165,118
RTS0046166,90
RTS0046167,105
RTS0046168,29
RTS0046169,25
RTS0046170,21
RTS0046171,21
RTS0046172,26
RTS0046173,11
RTS0046174,29
RTS0046175,27
RTS0046176,20
RTS0046177,13
RTS0046178,23
RTS0046179,32
RTS0046180,20
RTS0046181,31
RTS0046182,39
RTS0046183,96
RTS0046184,127
RTS0046185,108
RTS0046186,69
RTS0046187,86
RTS0046188,90
RTS0046191,18
RTS0046193,20
RTS0046194,18
RTS0046195,21
RTS0046196,28
RTS0046197,33
RTS0046198,26
RTS0046199,30
RTS0046200,36
RTS0046201,23
RTS0046202,33
RTS0046203,35
RTS0046204,32
RTS0046205,29
RTS0046206,32
RTS0046207,37
RTS0046208,30
RTS0046209,32
RTS0046210,20
RTS0046211,25
RTS0046212,19
RTS0046213,81
RTS0046214,39
RTS0046215,38
RTS0046216,48
RTS0046217,63
RTS0046218,19
RTS0046219,22
RTS0046220,29
RTS0046221,21
RTS0046222,21
RTS0046223,28
RTS0046224,22
RTS0046225,33
RTS0046226,43
RTS0046227,35
RTS0046228,34
RTS0046229,28
RTS0046230,29
RTS0046231,14
RTS0046232,37
RTS0046233,37
RTS0046234,34
RTS0046235,24
RTS0046236,30
RTS0046237,33
RTS0046238,30
RTS0046239,17
RTS0046240,21
RTS0046241,23
RTS0046242,27
RTS0046243,23
RTS0046244,32
RTS0046245,25
RTS0046246,24
RTS0046247,26
RTS0046248,28
RTS0046249,22
RTS0046250,31
RTS0046251,25
RTS0046252,316
RTS0046253,288
RTS0046254,310
RTS0046255,24
RTS0046256,21
RTS0046257,23
RTS0046258,29
RTS0046259,31
RTS0046260,33
RTS0046261,25
RTS0046262,26
RTS0046263,45
RTS0046264,40
RTS0046265,49
RTS0046266,55
RTS0046267,33
RTS0046268,34
RTS0046269,40
RTS0046270,31
RTS0046271,39
RTS0046272,55
RTS0046273,90
RTS0046274,93
RTS0046275,60
RTS0046276,64
RTS0046277,26
RTS0046278,39
RTS0046279,37
RTS0046280,47
RTS0046281,40
RTS0046282,40
RTS0046283,45
RTS0046284,35
RTS0046285,26
RTS0046286,31
RTS0046287,31
RTS0046288,31
RTS0046289,28
RTS0046290,29
RTS0046291,26
RTS0046292,25
RTS0046293,34
RTS0046294,25
RTS0046295,37
RTS0046296,18
RTS0046297,28
RTS0046298,35
RTS0046299,25
RTS0046300,34
RTS0046301,36
RTS0046302,20
RTS0046303,18
RTS0046304,19
RTS0046305,28
RTS0046306,26
RTS0046307,23
RTS0046308,31
RTS0046309,22
RTS0046310,19
RTS0046311,26
RTS0046312,24
RTS0046313,24
RTS0046314,28
RTS0046315,21
RTS0046316,26
RTS0046317,33
RTS0046318,23
RTS0046319,26
RTS0046320,29
RTS0046321,35
RTS0046322,31
RTS0046323,35
RTS0046324,28
RTS0046325,33
RTS0046326,28
RTS0046327,22
RTS0046328,43
RTS0046329,535
RTS0046330,422
RTS0046331,469
RTS0046332,243
RTS0046333,662
RTS0046334,167
RTS0046335,239
RTS0046336,228
RTS0046342,23
RTS0046343,18
RTS0046344,33
RTS0046345,22
RTS0046346,24
RTS0046347,916
RTS0046348,875
RTS0046349,937
RTS0046350,30
RTS0046351,24
RTS0046352,29
RTS0046353,31
RTS0046354,30
RTS0046355,33
RTS0046356,22
RTS0046357,31
RTS0046358,27
RTS0046359,30
RTS0046360,21
RTS0046361,25
RTS0046362,45
RTS0046363,28
RTS0046364,36
RTS0046365,23
RTS0046366,26
RTS0046367,34
RTS0046368,30
RTS0046369,27
RTS0046370,23
RTS0046371,33
RTS0046372,22
RTS0046373,28
RTS0046374,20
RTS0046375,20
RTS0046376,25
RTS0046377,31
RTS0046378,25
RTS0046379,30
RTS0046380,31
RTS0046381,31
RTS0046382,21
RTS0046383,36
RTS0046384,28
RTS0046385,24
RTS0046386,37
RTS0046387,24
RTS0046388,35
RTS0046389,24
RTS0046390,29
RTS0046391,29
RTS0046392,17
RTS0046393,23
RTS0046394,28
RTS0046395,32
RTS0046396,16
RTS0046397,33
RTS0046398,35
RTS0046399,33
RTS0046400,28
RTS0046401,35
RTS0046402,31
RTS0046403,37
RTS0046404,49
RTS0046405,40
RTS0046406,44
RTS0046407,48
RTS0046408,36
RTS0046409,41
RTS0046410,232
RTS0046411,167
RTS0046412,248
RTS0046413,217
RTS0046414,1969
RTS0046415,257
RTS0046416,28
RTS0046417,28
RTS0046418,30
RTS0046419,22
RTS0046420,52
RTS0046421,44
RTS0046422,38
RTS0046423,21
RTS0046424,30
RTS0046425,34
RTS0046426,33
RTS0046427,23
RTS0046428,36
RTS0046429,28
RTS0046430,26
RTS0046431,29
RTS0046432,66
RTS0046433,57
RTS0046434,79
RTS0046435,295
RTS0046439,81
RTS0046440,164
RTS0046441,89
RTS0046442,78
RTS0046443,102
RTS0046444,31
RTS0046445,21
RTS0046446,17
RTS0046447,19
RTS0046448,31
RTS0046449,296
RTS0046450,539
RTS0046451,80
RTS0046452,302
RTS0046453,232
RTS0046454,19
RTS0046455,26
RTS0046456,31
RTS0046457,37
RTS0046458,40
RTS0046459,65
RTS0046460,84
RTS0046461,37
RTS0046462,41
RTS0046463,23
RTS0046464,33
RTS0046466,20
RTS0046468,28
RTS0046469,25
RTS0046470,26
RTS0046471,20
RTS0046472,36
RTS0046473,12
RTS0046474,17
RTS0046475,36
RTS0046476,32
RTS0046477,28
RTS0046478,28
RTS0046479,33
RTS0046480,23
RTS0046481,32
RTS0046482,23
RTS0046483,29
RTS0046484,23
RTS0046485,33
RTS0046486,28
RTS0046487,28
RTS0046488,19
RTS0046489,23
RTS0046490,28
RTS0046491,20
RTS0046492,23
RTS0046493,28
RTS0046494,27
RTS0046495,32
RTS0046496,38
RTS0046497,57
RTS0046498,34
RTS0046499,194
RTS0046500,247
RTS0046501,154
RTS0046502,27
RTS0046503,52
RTS0046504,36
RTS0046505,21
RTS0046506,28
RTS0046507,24
RTS0046508,25
RTS0046509,21
RTS0046510,23
RTS0046511,30
RTS0046512,93
RTS0046513,86
RTS0046514,30
RTS0046515,20
RTS0046516,31
RTS0046517,27
RTS0046518,25
RTS0046519,21
RTS0046520,31
RTS0046521,25
RTS0046522,27
RTS0046524,58
RTS0046525,40
RTS0046526,169
RTS0046527,128
RTS0046528,98
RTS0046529,66
RTS0046530,19
RTS0046531,15
RTS0046532,28
RTS0046533,23
RTS0046534,23
RTS0046535,37
RTS0046536,27
RTS0046537,27
RTS0046538,82
RTS0046539,82
RTS0046540,68
RTS0046541,57
RTS0046542,37
RTS0046543,40
RTS0046544,35
RTS0046545,122
RTS0046546,35
RTS0046548,27
RTS0046549,129
RTS0046550,31
RTS0046551,41
RTS0046552,43
RTS0046553,40
RTS0046554,23
RTS0046555,29
RTS0046556,35
RTS0046557,23
RTS0046558,28
RTS0046559,33
RTS0046560,23
RTS0046561,41
RTS0046562,38
RTS0046563,28
RTS0046564,40
RTS0046565,31
RTS0046566,33
RTS0046567,32
RTS0046568,38
RTS0046569,19
RTS0046570,28
RTS0046571,18
RTS0046572,25
RTS0046573,28
RTS0046574,20
RTS0046575,28
RTS0046577,22
RTS0046578,19
RTS0046580,146
RTS0046581,102
RTS0046582,95
RTS0046583,30
RTS0046584,30
RTS0046585,40
RTS0046586,33
RTS0046587,30
RTS0046588,17
RTS0046589,27
RTS0046590,35
RTS0046591,18
RTS0046592,32
RTS0046593,30
RTS0046594,63
RTS0046595,38
RTS0046596,27
RTS0046597,26
RTS0046598,35
RTS0046599,32
RTS0046600,95
RTS0046601,131
RTS0046602,107
RTS0046603,89
RTS0046604,23
RTS0046605,37
RTS0046606,29
RTS0046607,32
RTS0046608,42
RTS0046609,30
RTS0046610,22
RTS0046611,36
RTS0046612,36
RTS0046613,30
RTS0046614,38
RTS0046615,18
RTS0046616,21
RTS0046617,32
RTS0046618,33
RTS0046619,29
RTS0046620,26
RTS0046621,65
RTS0046622,47
RTS0046623,29
RTS0046624,61
RTS0046625,45
RTS0046626,61
RTS0046627,43
RTS0046628,74
RTS0046629,53
RTS0046630,38
RTS0046631,20
RTS0046632,44
RTS0046633,34
RTS0046634,38
RTS0046635,55
RTS0046636,67
RTS0046637,57
RTS0046638,23
RTS0046639,26
RTS0046640,40
RTS0046641,34
RTS0046642,27
RTS0046643,35
RTS0046644,22
RTS0046645,23
RTS0046646,29
RTS0046647,28
RTS0046648,34
RTS0046649,32
RTS0046650,32
RTS0046651,42
RTS0046652,41
RTS0046653,65
RTS0046654,63
RTS0046655,65
RTS0046656,34
RTS0046657,22
RTS0046658,29
RTS0046659,35
RTS0046660,18
RTS0046661,24
RTS0046662,29
RTS0046663,24
RTS0046664,17
RTS0046665,21
RTS0046666,35
RTS0046667,32
RTS0046668,35
RTS0046669,28
RTS0046670,28
RTS0046671,25
RTS0046672,29
RTS0046673,23
RTS0046674,24
RTS0046675,26
RTS0046676,22
RTS0046677,24
RTS0046678,27
RTS0046679,22
RTS0046680,25
RTS0046681,32
RTS0046682,17
RTS0046683,26
RTS0046684,18
RTS0046685,17
RTS0046686,36
RTS0046687,28
RTS0046688,30
RTS0046689,34
RTS0046690,18
RTS0046691,13
RTS0046692,25
RTS0046693,29
RTS0046694,26
RTS0046695,47
RTS0046696,31
RTS0046697,33
RTS0046698,32
RTS0046699,58
RTS0046700,114
RTS0046701,95
RTS0046702,74
RTS0046703,409
RTS0046704,584
RTS0046705,520
RTS0046706,302
RTS0046707,558
RTS0046708,455
RTS0046709,30
RTS0046710,39
RTS0046711,31
RTS0046712,30
RTS0046713,32
RTS0046714,34
RTS0046715,27
RTS0046716,38
RTS0046717,50
RTS0046718,31
RTS0046719,25
RTS0046720,32
RTS0046721,42
RTS0046722,35
RTS0046723,26
RTS0046724,27
RTS0046725,26
RTS0046726,39
RTS0046727,39
RTS0046728,31
RTS0046729,31
RTS0046730,31
RTS0046731,45
RTS0046732,28
RTS0046733,34
RTS0046734,35
RTS0046735,47
RTS0046736,27
RTS0046737,43
RTS0046738,21
RTS0046739,21
RTS0046740,34
RTS0046741,16
RTS0046742,23
RTS0046743,25
RTS0046744,30
RTS0046745,40
RTS0046746,21
RTS0046747,28
RTS0046748,55
RTS0046749,27
RTS0046750,25
RTS0046751,36
RTS0046752,35
RTS0046753,30
RTS0046754,37
RTS0046755,25
RTS0046756,19
RTS0046757,29
RTS0046758,20
RTS0046759,39
RTS0046760,48
RTS0046761,38
RTS0046763,203
RTS0046764,173
RTS0046765,16
RTS0046766,22
RTS0046767,27
RTS0046768,263
RTS0046769,410
RTS0046770,416
RTS0046771,31
RTS0046772,31
RTS0046773,25
RTS0046774,28
RTS0046775,45
RTS0046777,24
RTS0046778,26
RTS0046779,25
RTS0046780,14
RTS0046781,29
RTS0046782,24
RTS0046783,26
RTS0046784,24
RTS0046785,24
RTS0046790,36
RTS0046791,23
RTS0046792,28
RTS0046793,30
RTS0046794,24
RTS0046795,27
RTS0046796,18
RTS0046797,28
RTS0046798,33
RTS0046799,22
RTS0046800,22
RTS0046801,701
RTS0046802,454
RTS0046803,24
RTS0046804,35
RTS0046805,39
RTS0046806,36
RTS0046807,22
RTS0046808,52
RTS0046809,41
RTS0046810,26
RTS0046811,19
RTS0046812,21
RTS0046813,21
RTS0046814,16
RTS0046815,34
RTS0046816,32
RTS0046817,27
RTS0046818,23
RTS0046819,26
RTS0046820,34
RTS0046821,23
RTS0046822,24
RTS0046823,25
RTS0046824,57
RTS0046825,47
RTS0046826,29
RTS0046827,21
RTS0046828,23
RTS0046829,23
RTS0046830,22
RTS0046831,25
RTS0046832,29
RTS0046833,7
RTS0046835,21
RTS0046836,1213
RTS0046837,1883
RTS0046838,691
RTS0046839,2094
RTS0046840,51
RTS0046841,30
RTS0046842,157
RTS0046843,187
RTS0046846,38
RTS0046849,27
RTS0046850,31
RTS0046851,40
RTS0046852,196
RTS0046853,221
RTS0046854,30
RTS0046855,37
RTS0046856,26
RTS0046857,28
RTS0046858,35
RTS0046859,24
RTS0046860,47
RTS0046861,34
RTS0046862,32
RTS0046863,30
RTS0046864,25
RTS0046866,56
RTS0046867,22
RTS0046868,32
RTS0046869,156
RTS0046870,144
RTS0046871,261
RTS0046872,797
RTS0046873,30
RTS0046874,18
RTS0046875,27
RTS0046876,14
RTS0046877,45
RTS0046878,30
RTS0046879,24
RTS0046880,32
RTS0046881,43
RTS0046882,36
RTS0046885,22
RTS0046886,28
RTS0046887,23
RTS0046889,28
RTS0046890,26
RTS0046891,31
RTS0046892,46
RTS0046893,30
RTS0046894,47
RTS0046895,19
RTS0046897,46
RTS0046898,17
RTS0046899,1068
RTS0046900,44
RTS0046902,29
RTS0046903,103
RTS0046904,26
RTS0046905,18
RTS0046906,373
RTS0046907,368
RTS0046908,27
RTS0046909,31
RTS0046910,54
RTS0046911,84
RTS0046912,24
RTS0046913,23
RTS0046914,42
RTS0046915,25
RTS0046916,28
RTS0046918,1926
RTS0046919,3359
RTS0046920,474
RTS0046921,28
RTS0046922,23
RTS0046923,95
RTS0046924,53
RTS0046925,24
RTS0046926,30
RTS0046927,21
RTS0046928,34
RTS0046929,27
RTS0046930,32
RTS0046931,38
RTS0046933,28
RTS0046934,81
RTS0046935,68
RTS0046936,100
RTS0046937,28
RTS0046938,67
RTS0046939,21
RTS0046940,66
RTS0046941,91
RTS0046942,37
RTS0046943,66
RTS0046944,29
RTS0046946,61
RTS0046947,34
RTS0046948,80
RTS0046949,22
RTS0046950,24
RTS0046951,28
RTS0046952,18
RTS0046954,20
RTS0046955,24
RTS0046956,114
RTS0046957,21
RTS0046958,36
RTS0046959,32
RTS0046960,30
RTS0046961,44
RTS0046962,51
RTS0046963,31
RTS0046965,43
RTS0046966,43
RTS0046967,31
RTS0046968,24
RTS0047054,33
RTS0047055,29
RTS0047056,36
RTS0047057,24
RTS0047058,43
RTS0047060,23
RTS0047061,45
RTS0047062,44
RTS0047063,44
RTS0047064,49
RTS0047065,156
RTS0047066,155
RTS0047067,140
RTS0047068,142
RTS0047069,108
RTS0047070,55
RTS0047071,83
RTS0047072,77
RTS0047073,82
RTS0047074,96
RTS0047075,27
RTS0047076,41
RTS0047077,45
RTS0047078,37
RTS0047079,33
RTS0047080,38
RTS0047081,47
RTS0047082,29
RTS0047083,35
RTS0047084,43
RTS0047085,17
RTS0047086,32
RTS0047087,22
RTS0047088,23
RTS0047089,30
RTS0047091,21
RTS0047092,156
RTS0047093,154
RTS0047094,103
RTS0047095,24
RTS0047096,20
RTS0047097,26
RTS0047098,19
RTS0047099,15
RTS0047100,27
RTS0047101,30
RTS0047102,29
RTS0047103,29
RTS0047104,18
RTS0047105,52
RTS0047106,46
RTS0047107,35
RTS0047108,51
RTS0047109,24
RTS0047110,45
RTS0047111,22
RTS0047112,34
RTS0047113,53
RTS0047114,29
RTS0047115,77
RTS0047116,131
RTS0047117,126
RTS0047118,107
RTS0047119,116
RTS0047120,19
RTS0047121,20
RTS0047122,34
RTS0047123,29
RTS0047124,41
RTS0047125,24
RTS0047126,33
RTS0047127,30
RTS0047128,15
RTS0047129,30
RTS0047130,27
RTS0047131,37
RTS0047132,38
RTS0047133,46
RTS0047134,25
RTS0047135,42
RTS0047136,44
RTS0047137,47
RTS0047138,38
RTS0047139,32
RTS0047140,32
RTS0047141,40
RTS0047142,32
RTS0047143,23
RTS0047144,31
RTS0047145,44
RTS0047146,31
RTS0047147,48
RTS0047148,54
RTS0047149,28
RTS0047150,34
RTS0047151,33
RTS0047152,45
RTS0047153,29
RTS0047154,38
RTS0047156,29
RTS0047157,26
RTS0047158,29
RTS0047159,14
RTS0047160,29
RTS0047165,37
RTS0047166,23
RTS0047167,33
RTS0047168,19
RTS0047169,28
RTS0047170,20
RTS0047171,141
RTS0047172,134
RTS0047173,164
RTS0047174,139
RTS0047175,84
RTS0047176,42
RTS0047177,30
RTS0047178,27
RTS0047179,24
RTS0047180,32
RTS0047181,41
RTS0047182,35
RTS0047183,46
RTS0047184,34
RTS0047185,40
RTS0047186,26
RTS0047187,28
RTS0047188,19
RTS0047189,41
RTS0047190,31
RTS0047191,29
RTS0047192,37
RTS0047193,24
RTS0047194,45
RTS0047195,48
RTS0047196,47
RTS0047197,56
RTS0047198,33
RTS0047199,28
RTS0047200,31
RTS0047201,33
RTS0047202,50
RTS0047203,35
RTS0047204,31
RTS0047205,24
RTS0047206,25
RTS0047207,31
RTS0047208,647
RTS0047209,737
RTS0047210,885
RTS0047211,779
RTS0047212,395
RTS0047213,36
RTS0047214,29
RTS0047215,42
RTS0047216,32
RTS0047217,25
RTS0047218,53
RTS0047219,81
RTS0047220,43
RTS0047221,124
RTS0047222,115
RTS0047223,66
RTS0047225,32
RTS0047226,36
RTS0047229,33
RTS0047230,22
RTS0047231,36
RTS0047232,32
RTS0047233,24
RTS0047234,29
RTS0047235,19
RTS0047236,25
RTS0047237,16
RTS0047238,21
RTS0047239,30
RTS0047240,28
RTS0047241,24
RTS0047242,26
RTS0047243,41
RTS0047244,13
RTS0047245,32
RTS0047246,15
RTS0047247,19
RTS0047248,22
RTS0047249,27
RTS0047250,27
RTS0047252,56
RTS0047253,20
RTS0047254,35
RTS0047255,139
RTS0047256,107
RTS0047257,126
RTS0047258,110
RTS0047259,129
RTS0047260,71
RTS0047261,76
RTS0047262,49
RTS0047263,78
RTS0047264,44
RTS0047266,83
RTS0047267,174
RTS0047268,109
RTS0047269,133
RTS0047270,191
RTS0047271,197
RTS0047272,133
RTS0047273,135
RTS0047274,82
RTS0047276,35
RTS0047277,159
RTS0047278,174
RTS0047279,171
RTS0047280,128
RTS0047281,118
RTS0047282,163
RTS0047283,111
RTS0047284,89
RTS0047290,609
RTS0047291,945
RTS0047292,690
RTS0047293,485
RTS0047294,848
RTS0047295,23
RTS0047296,30
RTS0047297,40
RTS0047298,28
RTS0047299,39
RTS0047300,21
RTS0047301,19
RTS0047302,12
RTS0047303,29
RTS0047304,22
RTS0047305,103
RTS0047306,124
RTS0047307,166
RTS0047308,92
RTS0047309,109
RTS0047310,68
RTS0047311,55
RTS0047312,66
RTS0047313,46
RTS0047314,62
RTS0047315,138
RTS0047316,110
RTS0047317,123
RTS0047318,122
RTS0047319,126
RTS0047320,41
RTS0047321,70
RTS0047322,48
RTS0047323,90
RTS0047324,91
RTS0047325,54
RTS0047326,59
RTS0047327,65
RTS0047328,37
RTS0047329,45
RTS0047331,87
RTS0047332,94
RTS0047333,102
RTS0047334,94
RTS0047335,66
RTS0047336,61
RTS0047337,51
RTS0047338,79
RTS0047339,64
RTS0047340,120
RTS0047341,82
RTS0047342,120
RTS0047343,99
RTS0047344,82
RTS0047345,48
RTS0047346,50
RTS0047348,63
RTS0047349,53
RTS0047350,65
RTS0047351,64
RTS0047352,142
RTS0047353,96
RTS0047354,95
RTS0047356,21
RTS0047357,26
RTS0047358,22
RTS0047359,35
RTS0047360,29
RTS0047361,14
RTS0047362,57
RTS0047363,58
RTS0047364,36
RTS0047365,55
RTS0047366,23
RTS0047367,26
RTS0047368,22
RTS0047369,21
RTS0047370,22
RTS0047373,32
RTS0047374,27
RTS0047375,20
RTS0047376,51
RTS0047377,57
RTS0047378,56
RTS0047379,71
RTS0047380,68
RTS0047381,24
RTS0047382,25
RTS0047383,38
RTS0047384,33
RTS0047385,25
RTS0047386,59
RTS0047387,51
RTS0047388,65
RTS0047389,60
RTS0047390,65
RTS0047391,81
RTS0047392,59
RTS0047393,104
RTS0047394,20
RTS0047395,28
RTS0047396,144
RTS0047397,75
RTS0047398,35
RTS0047399,29
RTS0047400,25
RTS0047401,28
RTS0047402,65
RTS0047403,34
RTS0047404,68
RTS0047405,72
RTS0047406,41
RTS0047407,45
RTS0047408,43
RTS0047409,124
RTS0047410,91
RTS0047411,59
RTS0047412,38
RTS0047413,52
RTS0047414,71
RTS0047415,75
RTS0047417,72
RTS0047418,119
RTS0047419,77
RTS0047420,82
RTS0047421,26
RTS0047422,34
RTS0047423,25
RTS0047424,22
RTS0047425,33
RTS0047426,49
RTS0047427,62
RTS0047428,59
RTS0047429,50
RTS0047430,78
RTS0047431,23
RTS0047432,55
RTS0047433,42
RTS0047434,48
RTS0047435,55
RTS0047436,16
RTS0047437,18
RTS0047438,35
RTS0047439,28
RTS0047440,23
RTS0047441,151
RTS0047442,145
RTS0047445,121
RTS0047446,147
RTS0047447,37
RTS0047448,27
RTS0047449,20
RTS0047450,28
RTS0047451,22
RTS0047452,34
RTS0047453,35
RTS0047454,20
RTS0047455,21
RTS0047456,16
RTS0047457,19
RTS0047458,20
RTS0047459,37
RTS0047460,37
RTS0047461,41
RTS0047462,41
RTS0047463,26
RTS0047464,27
RTS0047465,33
RTS0047466,40
RTS0047467,33
RTS0047468,29
RTS0047469,31
RTS0047471,32
RTS0047472,30
RTS0047473,27
RTS0047474,29
RTS0047475,16
RTS0047476,25
RTS0047477,72
RTS0047479,79
RTS0047480,61
RTS0047481,94
RTS0047482,36
RTS0047483,25
RTS0047484,32
RTS0047485,26
RTS0047486,32
RTS0047487,27
RTS0047488,30
RTS0047489,31
RTS0047490,20
RTS0047491,26
RTS0047492,34
RTS0047493,45
RTS0047494,61
RTS0047495,38
RTS0047496,38
RTS0047497,74
RTS0047498,51
RTS0047499,87
RTS0047500,60
RTS0047501,70
RTS0047502,25
RTS0047503,33
RTS0047504,68
RTS0047505,54
RTS0047506,68
RTS0047507,20
RTS0047508,21
RTS0047509,32
RTS0047510,28
RTS0047511,16
RTS0047512,73
RTS0047513,28
RTS0047514,33
RTS0047515,106
RTS0047516,89
RTS0047517,110
RTS0047518,92
RTS0047520,75
RTS0047521,94
RTS0047522,32
RTS0047523,53
RTS0047524,35
RTS0047525,36
RTS0047526,52
RTS0047527,43
RTS0047528,34
RTS0047529,35
RTS0047530,29
RTS0047531,70
RTS0047532,24
RTS0047533,28
RTS0047534,15
RTS0047535,34
RTS0047536,35
RTS0047537,32
RTS0047538,201
RTS0047540,198
RTS0047541,212
RTS0047543,34
RTS0047544,34
RTS0047545,47
RTS0047546,37
RTS0047547,27
RTS0047548,73
RTS0047549,56
RTS0047550,50
RTS0047551,83
RTS0047552,51
RTS0047553,26
RTS0047558,32
RTS0047559,35
RTS0047560,19
RTS0047561,32
RTS0047562,24
RTS0047563,61
RTS0047564,60
RTS0047565,49
RTS0047566,50
RTS0047567,29
RTS0047568,29
RTS0047569,26
RTS0047570,31
RTS0047571,30
RTS0047572,31
RTS0047573,27
RTS0047574,37
RTS0047575,38
RTS0047576,25
RTS0047577,43
RTS0047578,24
RTS0047579,35
RTS0047580,24
RTS0047581,39
RTS0047582,34
RTS0047583,14
RTS0047584,26
RTS0047585,20
RTS0047586,17
RTS0047587,24
RTS0047588,25
RTS0047590,26
RTS0047591,21
RTS0047592,24
RTS0047593,28
RTS0047594,35
RTS0047595,18
RTS0047596,37
RTS0047597,29
RTS0047598,58
RTS0047599,44
RTS0047600,38
RTS0047601,145
RTS0047602,62
RTS0047603,26
RTS0047604,29
RTS0047606,13
RTS0047613,45
RTS0047614,56
RTS0047615,45
RTS0047616,57
RTS0047617,54
RTS0047618,23
RTS0047619,22
RTS0047620,14
RTS0047621,20
RTS0047622,17
RTS0047624,41
RTS0047625,25
RTS0047626,25
RTS0047627,28
RTS0047628,27
RTS0047629,24
RTS0047630,18
RTS0047631,19
RTS0047632,31
RTS0047633,18
RTS0047634,25
RTS0047635,15
RTS0047636,33
RTS0047637,21
RTS0047638,24
RTS0047639,28
RTS0047640,26
RTS0047641,27
RTS0047642,19
RTS0047643,23
RTS0047644,29
RTS0047645,21
RTS0047646,27
RTS0047647,22
RTS0047648,31
RTS0047649,30
RTS0047650,19
RTS0047651,24
RTS0047652,27
RTS0047653,23
RTS0047654,20
RTS0047656,32
RTS0047657,26
RTS0047658,22
RTS0047659,19
RTS0047660,23
RTS0047661,37
RTS0047662,26
RTS0047663,11
RTS0047664,13
RTS0047665,23
RTS0047666,28
RTS0047667,28
RTS0047668,18
RTS0047669,28
RTS0047670,24
RTS0047672,31
RTS0047673,23
RTS0047674,36
RTS0047675,25
RTS0047676,29
RTS0047677,33
RTS0047678,26
RTS0047679,36
RTS0047680,35
RTS0047681,20
RTS0047682,30
RTS0047684,34
RTS0047685,20
RTS0047686,28
RTS0047687,15
RTS0047688,31
RTS0047689,27
RTS0047691,22
RTS0047692,20
RTS0047693,34
RTS0047694,19
RTS0047695,22
RTS0047696,22
RTS0047697,27
RTS0047698,29
RTS0047699,27
RTS0047700,37
RTS0047701,28
RTS0047702,25
RTS0047703,57
RTS0047704,28
RTS0047705,29
RTS0047706,31
RTS0047707,34
RTS0047708,67
RTS0047709,44
RTS0047710,20
RTS0047711,36
RTS0047712,28
RTS0047713,27
RTS0047714,51
RTS0047715,31
RTS0047716,46
RTS0047717,43
RTS0047718,27
RTS0047720,40
RTS0047721,27
RTS0047722,24
RTS0047723,32
RTS0047724,138
RTS0047725,157
RTS0047726,148
RTS0047727,155
RTS0047728,139
RTS0047729,24
RTS0047730,28
RTS0047731,23
RTS0047732,31
RTS0047733,29
RTS0047734,21
RTS0047735,27
RTS0047736,55
RTS0047737,22
RTS0047738,24
RTS0047739,217
RTS0047740,260
RTS0047741,280
RTS0047742,258
RTS0047743,157
RTS0047744,94
RTS0047745,112
RTS0047746,53
RTS0047747,62
RTS0047748,76
RTS0047749,100
RTS0047750,19
RTS0047752,42
RTS0047753,23
RTS0047754,145
RTS0047755,163
RTS0047756,157
RTS0047757,138
RTS0047758,178
RTS0047759,19
RTS0047760,28
RTS0047761,27
RTS0047762,37
RTS0047763,34
RTS0047764,39
RTS0047765,44
RTS0047766,43
RTS0047767,20
RTS0047768,30
RTS0047769,64
RTS0047770,59
RTS0047771,87
RTS0047772,72
RTS0047773,89
RTS0047774,23
RTS0047775,32
RTS0047776,33
RTS0047777,29
RTS0047778,24
RTS0047779,44
RTS0047780,45
RTS0047781,66
RTS0047782,63
RTS0047783,34
RTS0047784,22
RTS0047785,37
RTS0047786,92
RTS0047787,32
RTS0047788,21
RTS0047789,22
RTS0047790,24
RTS0047791,57
RTS0047792,43
RTS0047793,37
RTS0047794,28
RTS0047795,23
RTS0047796,41
RTS0047797,73
RTS0047798,29
RTS0047799,35
RTS0047800,27
RTS0047801,32
RTS0047802,41
RTS0047803,35
RTS0047804,21
RTS0047805,23
RTS0047806,40
RTS0047807,54
RTS0047808,2299
RTS0047809,32
RTS0047810,34
RTS0047811,70
RTS0047812,32
RTS0047813,46
RTS0047814,25
RTS0047816,37
RTS0047817,44
RTS0047818,30
RTS0047819,21
RTS0047820,22
RTS0047821,70
RTS0047822,29
RTS0047823,37
RTS0047824,31
RTS0047825,38
RTS0047826,23
RTS0047827,35
RTS0047828,28
RTS0047829,52
RTS0047830,21
RTS0047831,28
RTS0047832,25
RTS0047833,23
RTS0047834,33
RTS0047835,121
RTS0047836,44
RTS0047837,61
RTS0047838,31
RTS0047839,31
RTS0047840,42
RTS0047841,19
RTS0047842,26
RTS0047843,28
RTS0047844,26
RTS0047845,30
RTS0047846,25
RTS0047847,28
RTS0047848,23
RTS0047849,36
RTS0047850,24
RTS0047851,36
RTS0047852,34
RTS0047853,48
RTS0047854,44
RTS0047855,28
RTS0047856,34
RTS0047857,27
RTS0047858,25
RTS0047859,20
RTS0047860,26
RTS0047861,22
RTS0047862,29
RTS0047863,20
RTS0047864,19
RTS0047865,43
RTS0047866,56
RTS0047867,20
RTS0047868,23
RTS0047869,53
RTS0047870,133
RTS0047871,41
RTS0047872,106
RTS0047873,52
RTS0047874,27
RTS0047875,21
RTS0047876,28
RTS0047877,20
RTS0047878,29
RTS0047879,39
RTS0047880,26
RTS0047881,31
RTS0047882,28
RTS0047883,99
RTS0047884,33
RTS0047885,26
RTS0047886,30
RTS0047890,1502
RTS0047891,1224
RTS0047892,577
RTS0047893,153
RTS0047894,78
RTS0047895,29
RTS0047896,39
RTS0047897,29
RTS0047898,25
RTS0047899,30
RTS0047900,43
RTS0047901,29
RTS0047902,33
RTS0047903,45
RTS0047904,37
RTS0047905,52
RTS0047906,36
RTS0047907,837
RTS0047908,726
RTS0047909,747
RTS0047910,22
RTS0047912,20
RTS0047913,24
RTS0047914,35
RTS0047915,30
RTS0047916,26
RTS0047917,25
RTS0047918,1
RTS0047919,18
RTS0047920,429
RTS0047921,694
RTS0047924,30
RTS0047925,32
RTS0047926,17
RTS0047927,23
RTS0047928,31
RTS0047929,20
RTS0047930,32
RTS0047931,36
RTS0047932,40
RTS0047933,24
RTS0047934,23
RTS0047935,32
RTS0047936,28
RTS0047937,25
RTS0047938,36
RTS0047939,80
RTS0047940,138
RTS0047941,28
RTS0047942,28
RTS0047943,27
RTS0047944,258
RTS0047945,33
RTS0047946,31
RTS0047947,20
RTS0047948,14
RTS0047949,32
RTS0047950,32
RTS0047951,24
RTS0047952,25
RTS0047953,24
RTS0047954,66
RTS0047956,35
RTS0047957,21
RTS0047958,28
RTS0047959,22
RTS0047960,22
RTS0047961,25
RTS0047963,41
RTS0047964,47
RTS0047965,20
RTS0047966,18
RTS0047967,16
RTS0047968,30
RTS0047969,38
RTS0047970,21
RTS0047972,27
RTS0047973,31
RTS0047974,47
RTS0047975,34
RTS0047976,17
RTS0047977,26
RTS0047978,57
RTS0047979,93
RTS0047980,23
RTS0047981,37
RTS0047982,31
RTS0047985,383
RTS0047986,31
RTS0047987,29
RTS0047988,159
RTS0047990,28
RTS0047991,59
RTS0047992,29
RTS0047993,26
RTS0047994,23
RTS0047995,26
RTS0047996,36
RTS0047997,73
RTS0047998,80
RTS0047999,19
RTS0048000,25
RTS0048001,25
RTS0048003,40
RTS0048005,30
RTS0048006,26
RTS0048008,25
RTS0048009,33
RTS0048012,33
RTS0048013,24
RTS0048014,18
RTS0048015,373
RTS0048016,581
RTS0048017,28
RTS0048018,74
RTS0048019,68
RTS0048020,25
RTS0048021,25
RTS0048022,27
RTS0048023,28
RTS0048024,27
RTS0048026,39
RTS0048027,73
RTS0048028,29
RTS0048029,22
RTS0048030,27
RTS0048031,24
RTS0048032,30
RTS0048033,26
RTS0048034,34
RTS0048035,23
RTS0048036,34
RTS0048037,25
RTS0048038,41
RTS0048040,28
RTS0048041,23
RTS0048042,68
RTS0048043,95
RTS0048044,27
RTS0048045,32
RTS0048046,38
RTS0048047,26
RTS0048048,28
RTS0048049,33
RTS0048050,70
RTS0048051,177
RTS0048052,132
RTS0048053,32
RTS0048054,42
RTS0048055,24
RTS0048056,35
RTS0048057,23
RTS0048058,18
RTS0048059,25
RTS0048060,31
RTS0048061,23
RTS0048062,18
RTS0048063,39
RTS0048064,193
RTS0048065,243
RTS0048066,279
RTS0048067,29
RTS0048068,36
RTS0048069,20
RTS0048070,28
RTS0048071,28
RTS0048072,16
RTS0048073,27
RTS0048074,7
RTS0048076,73
RTS0048077,48
RTS0048078,40
RTS0048079,57
RTS0048080,55
RTS0048081,62
RTS0048082,24
RTS0048084,24
RTS0048085,27
RTS0048086,30
RTS0048087,30
RTS0048088,21
RTS0048089,44
RTS0048090,61
RTS0048091,96
RTS0048092,31
RTS0048093,70
RTS0048094,16
RTS0048096,29
RTS0048097,31
RTS0048098,2827
RTS0048099,3876
RTS0048100,3520
RTS0048101,3879
RTS0048102,3691
RTS0048104,30
RTS0048105,22
RTS0048106,30
RTS0048107,41
RTS0048108,45
RTS0048109,25
RTS0048110,31
RTS0048111,18
RTS0048112,26
RTS0048113,31
RTS0048114,492
RTS0048115,541
RTS0048116,553
RTS0048117,420
RTS0048118,527
RTS0048120,26
RTS0048126,20
RTS0048127,36
RTS0048129,29
RTS0048130,23
RTS0048131,198
RTS0048132,233
RTS0048133,78
RTS0048134,223
RTS0048135,313
RTS0048136,26
RTS0048138,33
RTS0048139,154
RTS0048140,42
RTS0048141,38
RTS0048142,36
RTS0048144,30
RTS0048145,29
RTS0048146,26
RTS0048147,24
RTS0048148,26
RTS0048149,20
RTS0048150,34
RTS0048151,49
RTS0048152,34
RTS0048153,30
RTS0048154,34
RTS0048155,20
RTS0048156,94
RTS0048158,93
RTS0048159,22
RTS0048160,497
RTS0048161,591
RTS0048162,78
RTS0048163,70
RTS0048164,221
RTS0048165,120
RTS0048166,45
RTS0048167,71
RTS0048168,48
RTS0048169,49
RTS0048170,46
RTS0048171,24
RTS0048172,39
RTS0048173,30
RTS0048175,46
RTS0048176,86
RTS0048177,65
RTS0048178,78
RTS0048179,64
RTS0048180,52
RTS0048181,85
RTS0048182,42
RTS0048183,68
RTS0048184,67
RTS0048185,79
RTS0048186,37
RTS0048188,41
RTS0048189,65
RTS0048190,42
RTS0048191,38
RTS0048192,52
RTS0048193,39
RTS0048194,53
RTS0048195,49
RTS0048196,51
RTS0048197,53
RTS0048198,63
RTS0048200,54
RTS0048201,35
RTS0048202,29
RTS0048203,35
RTS0048204,47
RTS0048205,41
RTS0048207,164
RTS0048208,409
RTS0048209,238
RTS0048210,255
RTS0048211,258
RTS0048212,41
RTS0048213,64
RTS0048214,25
RTS0048215,55
RTS0048216,64
RTS0048217,40
RTS0048218,44
RTS0048219,32
RTS0048220,43
RTS0048221,39
RTS0048222,35
RTS0048223,30
RTS0048224,47
RTS0048225,34
RTS0048226,39
RTS0048227,68
RTS0048228,21
RTS0048229,28
RTS0048230,31
RTS0048231,43
RTS0048232,42
RTS0048233,46
RTS0048234,34
RTS0048235,67
RTS0048236,52
RTS0048237,50
RTS0048238,39
RTS0048239,37
RTS0048240,46
RTS0048241,41
RTS0048242,77
RTS0048243,65
RTS0048244,58
RTS0048245,45
RTS0048246,56
RTS0049343,42
RTS0049344,39
RTS0049345,22
RTS0049346,15
RTS0049347,38
RTS0049348,29
RTS0049349,147
RTS0049350,41
RTS0049351,23
RTS0049352,19
RTS0049353,23
RTS0049354,29
RTS0049355,13
RTS0049356,104
RTS0049357,79
RTS0049358,28
RTS0049359,16
RTS0049360,63
RTS0049361,21
RTS0049362,20
RTS0049363,28
RTS0049364,43
RTS0049365,29
RTS0049366,194
RTS0049367,157
RTS0049368,49
RTS0049369,22
RTS0049370,19
RTS0049371,40
RTS0049372,24
RTS0049373,327
RTS0049374,378
RTS0049375,283
RTS0049376,299
RTS0049377,333
RTS0049378,968
RTS0049379,642
RTS0049380,888
RTS0049381,735
RTS0049382,646
RTS0049383,32
RTS0049384,42
RTS0049385,34
RTS0049386,41
RTS0049387,31
RTS0049388,36
RTS0049389,28
RTS0049390,3702
RTS0049391,3732
RTS0049392,3350
RTS0049393,4027
RTS0049394,1373
RTS0049395,360
RTS0049396,412
RTS0049397,408
RTS0049398,487
RTS0049399,272
RTS0049400,35
RTS0049401,35
RTS0049402,36
RTS0049403,25
RTS0049404,26
RTS0049405,23
RTS0049406,25
RTS0049407,31
RTS0049408,31
RTS0049409,32
RTS0049410,27
RTS0049411,33
RTS0049412,25
RTS0049413,13
RTS0049414,29
RTS0049415,28
RTS0049416,28
RTS0049417,30
RTS0049418,33
RTS0049419,19
RTS0049420,20
RTS0049421,27
RTS0049422,19
RTS0049423,20
RTS0049424,102
RTS0049425,34
RTS0049426,49
RTS0049427,55
RTS0049428,23
RTS0049429,101
RTS0049430,80
RTS0049431,58
RTS0049432,18
RTS0049433,32
RTS0049434,26
RTS0049435,20
RTS0049436,16
RTS0049437,166
RTS0049438,25
RTS0049439,92
RTS0049440,49
RTS0049441,89
RTS0049442,82
RTS0049443,55
RTS0049444,82
RTS0049445,23
RTS0049446,36
RTS0049447,76
RTS0049448,16
RTS0049449,36
RTS0049450,25
RTS0049451,31
RTS0049452,22
RTS0049453,49
RTS0049454,17
RTS0049455,22
RTS0049456,29
RTS0049457,93
RTS0049458,38
RTS0049459,79
RTS0049460,76
RTS0049461,110
RTS0049462,117
RTS0049463,35
RTS0049464,54
RTS0049465,39
RTS0049466,27
RTS0049467,20
RTS0049468,99
RTS0049469,95
RTS0049470,95
RTS0049471,111
RTS0049472,84
RTS0049473,159
RTS0049474,109
RTS0049475,176
RTS0049476,179
RTS0049477,26
RTS0049478,28
RTS0049479,4100
RTS0049480,441
RTS0049481,16
RTS0049482,23
RTS0049483,19
RTS0049484,36
RTS0049485,35
RTS0997079,22
RTS0997080,35
RTS0997081,20
RTS0997082,28
RTS0997083,19
RTS0997084,15
RTS0997085,15
RTS0997086,27
RTS0997087,19
RTS0997088,25333
RTS0997089,1773
RTS0997090,28
RTS0997091,16
RTS0997092,18
RTS0997093,17
RTS0997094,6
RTS0997095,22
RTS0997096,21
RTS0997097,8
RTS0997098,17
RTS0997099,19
RTS0997100,17
RTS0997101,16
RTS0997102,10
RTS0997103,17
RTS0997104,20
RTS0997105,15
RTS0997106,18
RTS0997107,14
RTS0997108,25
RTS0997109,15
RTS0997110,22
RTS0997111,17
RTS0997112,12
RTS0997113,13
RTS0997114,21
RTS0997115,18
RTS0997116,13
RTS0997117,15
RTS0997118,28
RTS0997119,16
RTS0997120,14
RTS0997121,68
RTS0997122,135
RTS0997123,95
RTS0997124,70
RTS0997125,188
RTS0997126,238
RTS0997127,245
RTS0997128,213
RTS0997129,274
RTS0997130,87
</Code_Summary>
