# Supplementary material for: Spatial meta-transcriptomics reveal associations of intratumor bacteria burden with lung cancer cells showing a distinct oncogenic signature
Source: J Immunother Cancer. 2022 Jul 6;10(7):e004698. doi: 10.1136/jitc-2022-004698 (PMC9260850; doi:10.1136/jitc-2022-004698)
Supplement: Supplementary data [file jitc-2022-004698supp009.zip › DSP-1001660004185-D-E01.dcc]

<Header>
FileVersion,0.02
SoftwareVersion,"GeoMx_NGS_Pipeline_ 2.0.0"
Date,2020-6-15
</Header>

<Scan_Attributes>
ID,DSP-1001660004185-D-E01
Plate_ID,1001660004185
Well,E01
</Scan_Attributes>

<NGS_Processing_Attributes>
SeqSetId,
tamperedIni,No
Raw,3906397
Trimmed,3887651
Stitched,3861784
Aligned,3790489
umiQ30,0.9921
rtsQ30,0.9916
</NGS_Processing_Attributes>


<Code_Summary>
RTS0039454,79
RTS0039455,75
RTS0039456,62
RTS0039457,155
RTS0039458,41
RTS0039459,42
RTS0039460,31
RTS0039461,58
RTS0039462,30
RTS0039463,46
RTS0039464,23
RTS0039465,58
RTS0039466,47
RTS0039467,92
RTS0039468,44
RTS0039469,34
RTS0039470,81
RTS0039471,87
RTS0039472,92
RTS0039473,67
RTS0039474,170
RTS0039475,160
RTS0039476,175
RTS0039477,244
RTS0039478,214
RTS0039479,44
RTS0039480,23
RTS0039481,35
RTS0039482,44
RTS0039483,37
RTS0039484,33
RTS0039485,44
RTS0039486,38
RTS0039487,40
RTS0039488,50
RTS0039489,32
RTS0039490,47
RTS0039491,42
RTS0039492,38
RTS0039493,50
RTS0039494,63
RTS0039495,45
RTS0039496,80
RTS0039497,33
RTS0039498,52
RTS0039499,143
RTS0039500,68
RTS0039501,122
RTS0039502,200
RTS0039503,116
RTS0039504,41
RTS0039505,63
RTS0039506,32
RTS0039507,32
RTS0039508,57
RTS0039509,43
RTS0039510,71
RTS0039511,160
RTS0039512,97
RTS0039513,87
RTS0039514,188
RTS0039515,206
RTS0039516,36
RTS0039517,49
RTS0039518,59
RTS0039519,43
RTS0039520,42
RTS0039521,45
RTS0039522,32
RTS0039523,38
RTS0039524,59
RTS0039525,55
RTS0039526,62
RTS0039527,59
RTS0039528,50
RTS0039529,73
RTS0039530,47
RTS0039531,62
RTS0039532,53
RTS0039533,51
RTS0039534,24
RTS0039535,53
RTS0039536,45
RTS0039537,28
RTS0039538,50
RTS0039539,40
RTS0039540,43
RTS0039541,42
RTS0039542,45
RTS0039543,43
RTS0039544,32
RTS0039545,40
RTS0039546,50
RTS0039547,42
RTS0039548,54
RTS0039549,49
RTS0039550,53
RTS0039551,63
RTS0039552,44
RTS0039553,51
RTS0039554,71
RTS0039555,58
RTS0039556,27
RTS0039557,37
RTS0039558,32
RTS0039559,37
RTS0039560,26
RTS0039561,33
RTS0039562,70
RTS0039563,48
RTS0039564,60
RTS0039565,88
RTS0039566,36
RTS0039567,38
RTS0039568,41
RTS0039569,30
RTS0039570,39
RTS0039571,32
RTS0039572,45
RTS0039573,41
RTS0039574,27
RTS0039575,30
RTS0039576,27
RTS0039577,53
RTS0039578,38
RTS0039579,63
RTS0039580,54
RTS0039581,69
RTS0039582,84
RTS0039583,117
RTS0039584,62
RTS0039585,50
RTS0039586,32
RTS0039587,37
RTS0039588,30
RTS0039589,67
RTS0039590,48
RTS0039591,45
RTS0039592,33
RTS0039593,33
RTS0039594,58
RTS0039595,37
RTS0039596,50
RTS0039597,43
RTS0039598,43
RTS0039599,26
RTS0039600,49
RTS0039601,34
RTS0039602,36
RTS0039603,35
RTS0039604,46
RTS0039605,34
RTS0039606,28
RTS0039607,49
RTS0039608,37
RTS0039609,35
RTS0039610,42
RTS0039611,62
RTS0039612,38
RTS0039613,40
RTS0039614,25
RTS0039615,23
RTS0039616,33
RTS0039617,34
RTS0039619,47
RTS0039620,37
RTS0039621,29
RTS0039622,35
RTS0039623,35
RTS0039624,38
RTS0039625,35
RTS0039626,36
RTS0039627,29
RTS0039628,29
RTS0039629,33
RTS0039630,32
RTS0039631,24
RTS0039632,27
RTS0039633,38
RTS0039634,48
RTS0039635,53
RTS0039636,34
RTS0039637,35
RTS0039638,34
RTS0039639,32
RTS0039640,24
RTS0039641,37
RTS0039642,42
RTS0039643,50
RTS0039644,37
RTS0039645,25
RTS0039646,50
RTS0039647,31
RTS0039648,25
RTS0039649,36
RTS0039650,27
RTS0039651,106
RTS0039652,84
RTS0039653,53
RTS0039654,41
RTS0039655,87
RTS0039656,49
RTS0039657,64
RTS0039658,28
RTS0039659,57
RTS0039660,36
RTS0039661,50
RTS0039662,33
RTS0039663,40
RTS0039664,53
RTS0039665,57
RTS0039666,49
RTS0039667,18
RTS0039668,33
RTS0039669,75
RTS0039670,58
RTS0039671,50
RTS0039672,99
RTS0039673,47
RTS0039674,66
RTS0039675,62
RTS0039676,49
RTS0039677,37
RTS0039678,24
RTS0039679,40
RTS0039680,30
RTS0039681,62
RTS0039682,44
RTS0039683,30
RTS0039684,55
RTS0039685,53
RTS0039686,86
RTS0039687,109
RTS0039688,88
RTS0039689,69
RTS0039690,78
RTS0039691,35
RTS0039692,36
RTS0039693,26
RTS0039694,41
RTS0039695,35
RTS0039696,40
RTS0039697,40
RTS0039698,33
RTS0039699,32
RTS0039700,39
RTS0039701,35
RTS0039702,37
RTS0039703,55
RTS0039704,47
RTS0039705,28
RTS0039706,32
RTS0039707,46
RTS0039708,31
RTS0039709,37
RTS0039710,47
RTS0039711,43
RTS0039712,68
RTS0039713,73
RTS0039714,42
RTS0039715,60
RTS0039716,42
RTS0039717,90
RTS0039718,45
RTS0039719,36
RTS0039720,190
RTS0039721,57
RTS0039722,61
RTS0039723,89
RTS0039724,50
RTS0039725,65
RTS0039726,55
RTS0039727,36
RTS0039728,34
RTS0039729,54
RTS0039730,66
RTS0039731,46
RTS0039732,45
RTS0039733,46
RTS0039734,65
RTS0039735,44
RTS0039736,52
RTS0039737,46
RTS0039738,55
RTS0039739,45
RTS0039740,41
RTS0039741,49
RTS0039742,39
RTS0039743,48
RTS0039744,49
RTS0039745,64
RTS0039746,41
RTS0039747,37
RTS0039749,51
RTS0039750,37
RTS0039751,52
RTS0039752,29
RTS0039753,50
RTS0039754,30
RTS0039755,34
RTS0039756,36
RTS0039757,35
RTS0039758,42
RTS0039759,27
RTS0039760,35
RTS0039761,57
RTS0039762,45
RTS0039763,40
RTS0039764,19
RTS0039765,33
RTS0039766,49
RTS0039767,57
RTS0039768,51
RTS0039769,25
RTS0039770,128
RTS0039771,59
RTS0039772,121
RTS0039773,114
RTS0039774,49
RTS0039775,90
RTS0039776,40
RTS0039777,43
RTS0039778,32
RTS0039779,32
RTS0039780,44
RTS0039781,62
RTS0039782,27
RTS0039783,17
RTS0039784,40
RTS0039785,71
RTS0039786,59
RTS0039787,36
RTS0039788,41
RTS0039789,41
RTS0039790,78
RTS0039791,91
RTS0039792,82
RTS0039793,25
RTS0039794,89
RTS0039795,43
RTS0039796,45
RTS0039797,43
RTS0039798,34
RTS0039799,43
RTS0039800,41
RTS0039801,51
RTS0039802,27
RTS0039803,45
RTS0039804,40
RTS0039805,34
RTS0039806,36
RTS0039807,25
RTS0039808,26
RTS0039809,38
RTS0039810,50
RTS0039811,42
RTS0039812,67
RTS0039813,35
RTS0039814,65
RTS0039815,53
RTS0039816,41
RTS0039817,48
RTS0039818,41
RTS0039819,50
RTS0039820,41
RTS0039821,56
RTS0039822,47
RTS0039823,61
RTS0039824,43
RTS0039825,57
RTS0039826,46
RTS0039827,45
RTS0039828,33
RTS0039829,54
RTS0039830,38
RTS0039831,22
RTS0039832,49
RTS0039833,32
RTS0039834,38
RTS0039835,43
RTS0039836,55
RTS0039838,47
RTS0039839,36
RTS0039840,26
RTS0039841,62
RTS0039842,60
RTS0039843,33
RTS0039844,65
RTS0039845,31
RTS0039846,34
RTS0039847,25
RTS0039848,26
RTS0039849,31
RTS0039850,29
RTS0039851,42
RTS0039852,48
RTS0039853,32
RTS0039854,42
RTS0039855,55
RTS0039856,40
RTS0039857,25
RTS0039858,32
RTS0039859,62
RTS0039860,39
RTS0039861,42
RTS0039862,41
RTS0039863,36
RTS0039864,40
RTS0039865,41
RTS0039866,58
RTS0039867,102
RTS0039868,37
RTS0039869,84
RTS0039870,64
RTS0039871,40
RTS0039872,29
RTS0039873,40
RTS0039874,39
RTS0039875,58
RTS0039876,238
RTS0039877,166
RTS0039878,108
RTS0039879,178
RTS0039880,81
RTS0039881,38
RTS0039882,40
RTS0039883,34
RTS0039884,27
RTS0039885,55
RTS0039886,62
RTS0039887,28
RTS0039888,90
RTS0039890,74
RTS0039891,36
RTS0039892,40
RTS0039893,39
RTS0039894,36
RTS0039895,41
RTS0039896,44
RTS0039897,41
RTS0039898,42
RTS0039899,42
RTS0039900,50
RTS0039901,38
RTS0039902,55
RTS0039903,36
RTS0039904,59
RTS0039905,59
RTS0039906,31
RTS0039907,56
RTS0039908,64
RTS0039909,51
RTS0039910,36
RTS0039911,25
RTS0039912,42
RTS0039913,35
RTS0039914,45
RTS0039915,38
RTS0039916,45
RTS0039917,39
RTS0039918,41
RTS0039919,47
RTS0039920,35
RTS0039921,33
RTS0039922,28
RTS0039923,38
RTS0039924,41
RTS0039925,40
RTS0039926,52
RTS0039927,69
RTS0039928,46
RTS0039929,50
RTS0039930,71
RTS0039931,40
RTS0039932,37
RTS0039933,43
RTS0039934,31
RTS0039935,32
RTS0039936,34
RTS0039937,22
RTS0039938,46
RTS0039939,26
RTS0039940,51
RTS0039941,31
RTS0039942,41
RTS0039943,25
RTS0039944,60
RTS0039945,36
RTS0039946,60
RTS0039947,79
RTS0039948,109
RTS0039949,59
RTS0039950,61
RTS0039951,33
RTS0039952,70
RTS0039953,35
RTS0039954,39
RTS0039955,49
RTS0039956,133
RTS0039957,122
RTS0039958,105
RTS0039959,82
RTS0039960,126
RTS0039961,34
RTS0039962,31
RTS0039963,34
RTS0039964,48
RTS0039965,37
RTS0039966,34
RTS0039967,31
RTS0039968,36
RTS0039969,41
RTS0039970,36
RTS0039971,62
RTS0039972,47
RTS0039973,53
RTS0039974,68
RTS0039975,46
RTS0039976,50
RTS0039977,43
RTS0039978,59
RTS0039979,41
RTS0039980,46
RTS0039981,52
RTS0039982,53
RTS0039983,61
RTS0039984,31
RTS0039985,50
RTS0039986,197
RTS0039987,171
RTS0039988,116
RTS0039989,132
RTS0039990,72
RTS0039991,30
RTS0039992,41
RTS0039993,36
RTS0039994,29
RTS0039995,46
RTS0039996,439
RTS0039997,272
RTS0039998,334
RTS0039999,455
RTS0040000,364
RTS0040001,17
RTS0040002,35
RTS0040003,48
RTS0040004,43
RTS0040005,42
RTS0040006,43
RTS0040007,58
RTS0040008,33
RTS0040009,36
RTS0040010,48
RTS0040011,48
RTS0040012,37
RTS0040013,32
RTS0040014,36
RTS0040015,35
RTS0040016,32
RTS0040017,37
RTS0040018,43
RTS0040019,42
RTS0040020,42
RTS0040021,36
RTS0040022,44
RTS0040023,46
RTS0040024,27
RTS0040025,36
RTS0040026,30
RTS0040027,171
RTS0040028,85
RTS0040029,123
RTS0040030,153
RTS0040031,48
RTS0040032,41
RTS0040033,30
RTS0040034,28
RTS0040035,31
RTS0040036,50
RTS0040037,28
RTS0040038,44
RTS0040039,31
RTS0040040,35
RTS0040041,36
RTS0040042,39
RTS0040043,34
RTS0040044,30
RTS0040045,31
RTS0040046,58
RTS0040047,49
RTS0040048,64
RTS0040049,34
RTS0040050,35
RTS0040051,36
RTS0040052,30
RTS0040053,47
RTS0040054,49
RTS0040055,32
RTS0040056,38
RTS0040057,23
RTS0040058,34
RTS0040059,36
RTS0040060,49
RTS0040061,35
RTS0040062,36
RTS0040063,45
RTS0040064,51
RTS0040065,29
RTS0040066,52
RTS0040067,39
RTS0040068,35
RTS0040069,32
RTS0040070,29
RTS0040071,43
RTS0040072,73
RTS0040073,51
RTS0040074,52
RTS0040075,38
RTS0040076,33
RTS0040077,48
RTS0040078,24
RTS0040079,48
RTS0040080,46
RTS0040081,47
RTS0040082,40
RTS0040083,29
RTS0040084,43
RTS0040085,36
RTS0040086,38
RTS0040087,25
RTS0040088,41
RTS0040089,32
RTS0040090,26
RTS0040091,35
RTS0040092,41
RTS0040093,51
RTS0040094,44
RTS0040095,33
RTS0040096,47
RTS0040097,31
RTS0040098,29
RTS0040099,49
RTS0040100,51
RTS0040101,16
RTS0040102,30
RTS0040103,30
RTS0040104,31
RTS0040105,33
RTS0040106,51
RTS0040107,37
RTS0040108,34
RTS0040109,40
RTS0040110,59
RTS0040111,52
RTS0040112,52
RTS0040113,30
RTS0040114,36
RTS0040115,76
RTS0040116,68
RTS0040117,48
RTS0040118,36
RTS0040119,52
RTS0040120,55
RTS0040121,108
RTS0040122,100
RTS0040123,82
RTS0040124,82
RTS0040125,97
RTS0040126,32
RTS0040127,51
RTS0040128,37
RTS0040129,34
RTS0040130,53
RTS0040131,52
RTS0040132,37
RTS0040133,32
RTS0040134,45
RTS0040135,50
RTS0040136,30
RTS0040137,35
RTS0040138,46
RTS0040139,40
RTS0040140,43
RTS0040141,32
RTS0040142,53
RTS0040143,56
RTS0040144,54
RTS0040145,43
RTS0040146,65
RTS0040147,83
RTS0040148,62
RTS0040149,58
RTS0040150,64
RTS0040151,45
RTS0040152,38
RTS0040153,51
RTS0040154,59
RTS0040155,40
RTS0040156,35
RTS0040157,43
RTS0040158,44
RTS0040159,56
RTS0040160,41
RTS0040161,29
RTS0040162,26
RTS0040163,45
RTS0040164,44
RTS0040165,40
RTS0040166,25
RTS0040167,40
RTS0040168,27
RTS0040169,39
RTS0040170,31
RTS0040171,12
RTS0040172,41
RTS0040173,44
RTS0040174,26
RTS0040175,21
RTS0040176,24
RTS0040177,26
RTS0040178,22
RTS0040179,32
RTS0040180,44
RTS0040181,53
RTS0040182,44
RTS0040183,31
RTS0040184,29
RTS0040185,40
RTS0040186,44
RTS0040187,27
RTS0040188,37
RTS0040189,29
RTS0040190,30
RTS0040191,45
RTS0040192,17
RTS0040193,27
RTS0040194,40
RTS0040195,39
RTS0040196,38
RTS0040197,20
RTS0040198,28
RTS0040199,50
RTS0040200,35
RTS0040201,80
RTS0040202,50
RTS0040203,66
RTS0040204,44
RTS0040205,62
RTS0040206,51
RTS0040207,29
RTS0040208,60
RTS0040209,74
RTS0040210,105
RTS0040211,38
RTS0040212,30
RTS0040213,41
RTS0040214,46
RTS0040215,48
RTS0040216,29
RTS0040217,40
RTS0040218,42
RTS0040219,33
RTS0040220,29
RTS0040221,37
RTS0040222,28
RTS0040223,30
RTS0040224,29
RTS0040225,31
RTS0040226,56
RTS0040227,23
RTS0040228,30
RTS0040229,32
RTS0040230,36
RTS0040231,23
RTS0040232,38
RTS0040233,29
RTS0040234,41
RTS0040235,27
RTS0040236,43
RTS0040237,29
RTS0040238,59
RTS0040239,49
RTS0040240,34
RTS0040241,29
RTS0040242,31
RTS0040243,42
RTS0040244,51
RTS0040245,40
RTS0040246,46
RTS0040247,65
RTS0040248,50
RTS0040249,47
RTS0040250,37
RTS0040251,112
RTS0040252,89
RTS0040253,106
RTS0040254,93
RTS0040255,90
RTS0040256,29
RTS0040257,43
RTS0040258,39
RTS0040259,31
RTS0040260,45
RTS0040261,32
RTS0040262,39
RTS0040263,51
RTS0040264,33
RTS0040265,40
RTS0040266,29
RTS0040267,27
RTS0040268,23
RTS0040269,30
RTS0040270,50
RTS0040271,38
RTS0040272,61
RTS0040273,52
RTS0040274,33
RTS0040275,57
RTS0040276,36
RTS0040277,34
RTS0040278,81
RTS0040279,97
RTS0040280,50
RTS0040281,44
RTS0040282,29
RTS0040283,53
RTS0040284,35
RTS0040285,49
RTS0040286,33
RTS0040287,38
RTS0040288,41
RTS0040289,43
RTS0040290,70
RTS0040291,19
RTS0040292,28
RTS0040293,38
RTS0040294,36
RTS0040295,36
RTS0040296,51
RTS0040297,56
RTS0040298,45
RTS0040299,47
RTS0040300,49
RTS0040301,34
RTS0040302,26
RTS0040303,29
RTS0040304,28
RTS0040305,41
RTS0040306,35
RTS0040307,54
RTS0040308,35
RTS0040309,33
RTS0040310,40
RTS0040311,32
RTS0040312,45
RTS0040313,40
RTS0040314,56
RTS0040315,58
RTS0040316,39
RTS0040317,41
RTS0040318,38
RTS0040319,61
RTS0040320,43
RTS0040321,143
RTS0040322,104
RTS0040323,108
RTS0040324,114
RTS0040325,84
RTS0040326,35
RTS0040327,57
RTS0040328,49
RTS0040329,73
RTS0040330,58
RTS0040331,48
RTS0040332,36
RTS0040333,40
RTS0040334,24
RTS0040335,40
RTS0040336,52
RTS0040337,64
RTS0040338,28
RTS0040339,44
RTS0040340,33
RTS0040341,52
RTS0040342,23
RTS0040343,41
RTS0040344,56
RTS0040345,54
RTS0040346,66
RTS0040347,51
RTS0040348,26
RTS0040349,74
RTS0040350,42
RTS0040351,33
RTS0040352,35
RTS0040353,50
RTS0040354,34
RTS0040355,46
RTS0040356,69
RTS0040357,71
RTS0040358,43
RTS0040359,51
RTS0040360,55
RTS0040361,58
RTS0040363,27
RTS0040364,53
RTS0040365,52
RTS0040366,341
RTS0040367,303
RTS0040368,474
RTS0040369,285
RTS0040370,422
RTS0040371,40
RTS0040372,60
RTS0040373,45
RTS0040374,26
RTS0040375,35
RTS0040376,65
RTS0040377,79
RTS0040378,42
RTS0040379,73
RTS0040380,47
RTS0040381,32
RTS0040382,45
RTS0040383,28
RTS0040384,26
RTS0040385,30
RTS0040386,100
RTS0040387,117
RTS0040388,129
RTS0040389,134
RTS0040390,47
RTS0040391,54
RTS0040392,76
RTS0040393,47
RTS0040394,56
RTS0040395,41
RTS0040396,213
RTS0040397,144
RTS0040398,144
RTS0040399,179
RTS0040400,161
RTS0040401,66
RTS0040402,74
RTS0040403,60
RTS0040404,66
RTS0040405,29
RTS0040406,36
RTS0040407,23
RTS0040408,44
RTS0040409,54
RTS0040410,35
RTS0040411,46
RTS0040412,35
RTS0040413,49
RTS0040414,80
RTS0040415,54
RTS0040416,126
RTS0040417,49
RTS0040418,32
RTS0040419,139
RTS0040420,110
RTS0040421,44
RTS0040422,109
RTS0040423,103
RTS0040424,78
RTS0040425,30
RTS0040426,39
RTS0040428,103
RTS0040429,64
RTS0040430,65
RTS0040431,34
RTS0040432,29
RTS0040433,37
RTS0040434,32
RTS0040435,53
RTS0040436,90
RTS0040437,193
RTS0040438,213
RTS0040439,182
RTS0040440,253
RTS0040441,119
RTS0040442,137
RTS0040443,115
RTS0040444,108
RTS0040445,123
RTS0040446,49
RTS0040447,57
RTS0040448,50
RTS0040449,65
RTS0040450,42
RTS0040451,51
RTS0040452,38
RTS0040453,45
RTS0040454,40
RTS0040455,58
RTS0040456,59
RTS0040457,46
RTS0040458,23
RTS0040459,28
RTS0040460,43
RTS0040461,44
RTS0040462,42
RTS0040463,42
RTS0040464,53
RTS0040465,19
RTS0040466,40
RTS0040467,36
RTS0040468,49
RTS0040469,48
RTS0040470,40
RTS0040471,62
RTS0040472,32
RTS0040473,25
RTS0040474,22
RTS0040475,42
RTS0040476,30
RTS0040477,38
RTS0040478,36
RTS0040479,33
RTS0040480,30
RTS0040481,62
RTS0040482,54
RTS0040483,42
RTS0040484,68
RTS0040485,63
RTS0040486,37
RTS0040487,34
RTS0040488,35
RTS0040489,30
RTS0040490,34
RTS0040491,39
RTS0040492,28
RTS0040493,39
RTS0040494,43
RTS0040495,31
RTS0040496,39
RTS0040497,35
RTS0040498,33
RTS0040499,35
RTS0040500,49
RTS0040501,62
RTS0040502,42
RTS0040503,47
RTS0040504,52
RTS0040505,22
RTS0040506,23
RTS0040507,23
RTS0040508,35
RTS0040509,36
RTS0040510,30
RTS0040511,40
RTS0040512,35
RTS0040513,38
RTS0040514,49
RTS0040515,59
RTS0040516,43
RTS0040517,40
RTS0040518,31
RTS0040519,40
RTS0040520,33
RTS0040521,23
RTS0040522,37
RTS0040523,36
RTS0040524,23
RTS0040525,33
RTS0040526,61
RTS0040527,29
RTS0040528,41
RTS0040529,49
RTS0040530,33
RTS0040531,35
RTS0040532,52
RTS0040533,39
RTS0040534,48
RTS0040535,32
RTS0040536,74
RTS0040537,158
RTS0040538,91
RTS0040539,105
RTS0040540,126
RTS0040541,17
RTS0040542,45
RTS0040543,44
RTS0040544,33
RTS0040545,33
RTS0040546,35
RTS0040547,39
RTS0040548,30
RTS0040549,36
RTS0040550,28
RTS0040551,25
RTS0040552,35
RTS0040553,48
RTS0040554,39
RTS0040555,46
RTS0040556,45
RTS0040557,28
RTS0040558,39
RTS0040559,36
RTS0040560,31
RTS0040561,25
RTS0040562,27
RTS0040563,28
RTS0040564,26
RTS0040565,34
RTS0040566,31
RTS0040567,44
RTS0040568,36
RTS0040569,37
RTS0040570,25
RTS0040571,41
RTS0040572,25
RTS0040573,59
RTS0040574,64
RTS0040575,45
RTS0040576,43
RTS0040577,33
RTS0040578,34
RTS0040579,32
RTS0040580,47
RTS0040581,29
RTS0040582,50
RTS0040583,30
RTS0040584,47
RTS0040585,39
RTS0040586,38
RTS0040587,25
RTS0040588,49
RTS0040589,23
RTS0040590,33
RTS0040591,52
RTS0040592,31
RTS0040593,16
RTS0040594,38
RTS0040595,41
RTS0040596,35
RTS0040597,54
RTS0040598,44
RTS0040599,35
RTS0040600,45
RTS0040601,33
RTS0040602,37
RTS0040603,39
RTS0040604,71
RTS0040605,36
RTS0040606,30
RTS0040607,50
RTS0040608,46
RTS0040609,37
RTS0040610,55
RTS0040611,67
RTS0040612,38
RTS0040613,49
RTS0040614,58
RTS0040615,30
RTS0040616,32
RTS0040617,44
RTS0040618,29
RTS0040619,47
RTS0040620,29
RTS0040621,38
RTS0040622,17
RTS0040623,31
RTS0040624,53
RTS0040625,59
RTS0040626,28
RTS0040627,29
RTS0040628,29
RTS0040629,50
RTS0040630,43
RTS0040631,66
RTS0040632,35
RTS0040633,45
RTS0040634,53
RTS0040635,40
RTS0040636,72
RTS0040637,60
RTS0040638,36
RTS0040639,46
RTS0040640,41
RTS0040641,273
RTS0040642,398
RTS0040643,303
RTS0040644,346
RTS0040645,486
RTS0040646,34
RTS0040647,44
RTS0040648,48
RTS0040649,49
RTS0040650,19
RTS0040651,74
RTS0040652,26
RTS0040653,48
RTS0040654,58
RTS0040655,52
RTS0040656,52
RTS0040657,44
RTS0040658,43
RTS0040659,45
RTS0040660,27
RTS0040661,42
RTS0040662,24
RTS0040663,25
RTS0040664,24
RTS0040665,31
RTS0040666,48
RTS0040667,40
RTS0040668,30
RTS0040669,32
RTS0040670,16
RTS0040671,22
RTS0040672,47
RTS0040673,33
RTS0040674,29
RTS0040675,38
RTS0040676,163
RTS0040677,98
RTS0040678,226
RTS0040679,121
RTS0040680,353
RTS0040681,84
RTS0040682,81
RTS0040683,140
RTS0040684,253
RTS0040685,108
RTS0040686,37
RTS0040687,58
RTS0040688,23
RTS0040689,28
RTS0040690,32
RTS0040691,38
RTS0040692,34
RTS0040693,49
RTS0040694,53
RTS0040695,47
RTS0040696,44
RTS0040697,28
RTS0040698,32
RTS0040699,38
RTS0040700,38
RTS0040701,121
RTS0040702,257
RTS0040703,167
RTS0040704,245
RTS0040705,301
RTS0040706,46
RTS0040707,45
RTS0040708,34
RTS0040709,49
RTS0040710,48
RTS0040711,22
RTS0040712,23
RTS0040713,67
RTS0040714,44
RTS0040715,54
RTS0040716,30
RTS0040717,31
RTS0040718,22
RTS0040719,36
RTS0040720,39
RTS0040721,20
RTS0040722,28
RTS0040723,32
RTS0040724,39
RTS0040725,23
RTS0040726,76
RTS0040727,127
RTS0040728,86
RTS0040729,118
RTS0040730,80
RTS0040731,72
RTS0040732,45
RTS0040733,35
RTS0040734,45
RTS0040735,43
RTS0040736,314
RTS0040737,300
RTS0040738,240
RTS0040739,250
RTS0040740,278
RTS0040741,39
RTS0040742,49
RTS0040743,56
RTS0040744,44
RTS0040745,44
RTS0040746,57
RTS0040747,33
RTS0040748,45
RTS0040749,51
RTS0040750,54
RTS0040751,32
RTS0040752,50
RTS0040753,46
RTS0040754,33
RTS0040755,27
RTS0040756,37
RTS0040757,37
RTS0040758,28
RTS0040759,43
RTS0040760,52
RTS0040761,53
RTS0040762,52
RTS0040763,47
RTS0040764,67
RTS0040765,74
RTS0040766,98
RTS0040767,94
RTS0040768,73
RTS0040769,147
RTS0040770,63
RTS0040771,159
RTS0040772,184
RTS0040773,63
RTS0040774,152
RTS0040775,236
RTS0040776,25
RTS0040777,34
RTS0040778,27
RTS0040779,35
RTS0040780,39
RTS0040781,46
RTS0040782,80
RTS0040783,47
RTS0040784,55
RTS0040785,51
RTS0040786,42
RTS0040787,43
RTS0040788,30
RTS0040789,53
RTS0040790,39
RTS0040791,31
RTS0040792,48
RTS0040793,31
RTS0040794,39
RTS0040795,33
RTS0040796,128
RTS0040797,27
RTS0040798,48
RTS0040799,33
RTS0040800,25
RTS0040801,69
RTS0040802,55
RTS0040803,80
RTS0040804,34
RTS0040805,30
RTS0040806,31
RTS0040807,45
RTS0040808,36
RTS0040809,32
RTS0040810,42
RTS0040811,46
RTS0040812,31
RTS0040813,34
RTS0040814,48
RTS0040815,48
RTS0040816,31
RTS0040817,26
RTS0040818,56
RTS0040819,44
RTS0040820,48
RTS0040821,67
RTS0040822,72
RTS0040823,49
RTS0040824,83
RTS0040825,84
RTS0040826,59
RTS0040827,48
RTS0040828,46
RTS0040830,62
RTS0040831,36
RTS0040832,45
RTS0040833,36
RTS0040834,36
RTS0040836,215
RTS0040837,102
RTS0040838,157
RTS0040839,126
RTS0040840,104
RTS0040841,64
RTS0040842,101
RTS0040843,121
RTS0040844,87
RTS0040845,69
RTS0040846,58
RTS0040847,58
RTS0040848,60
RTS0040849,39
RTS0040850,72
RTS0040851,46
RTS0040852,40
RTS0040853,56
RTS0040854,76
RTS0040855,64
RTS0040856,50
RTS0040857,40
RTS0040858,47
RTS0040859,30
RTS0040860,32
RTS0040861,68
RTS0040862,50
RTS0040863,47
RTS0040864,42
RTS0040865,50
RTS0040866,171
RTS0040867,46
RTS0040868,326
RTS0040869,266
RTS0040870,190
RTS0040871,35
RTS0040872,32
RTS0040873,35
RTS0040874,53
RTS0040875,40
RTS0040876,32
RTS0040877,39
RTS0040878,37
RTS0040879,43
RTS0040880,57
RTS0040881,35
RTS0040882,26
RTS0040883,40
RTS0040884,40
RTS0040885,29
RTS0040886,403
RTS0040887,612
RTS0040888,545
RTS0040889,861
RTS0040890,461
RTS0040891,56
RTS0040892,100
RTS0040893,65
RTS0040894,73
RTS0040895,81
RTS0040896,34
RTS0040897,54
RTS0040898,20
RTS0040899,26
RTS0040900,35
RTS0040901,108
RTS0040902,66
RTS0040903,23
RTS0040904,96
RTS0040905,96
RTS0040906,79
RTS0040907,82
RTS0040908,86
RTS0040909,92
RTS0040910,67
RTS0040911,66
RTS0040912,58
RTS0040913,50
RTS0040914,51
RTS0040915,63
RTS0040916,29
RTS0040917,32
RTS0040918,50
RTS0040919,26
RTS0040920,23
RTS0040921,44
RTS0040922,37
RTS0040923,61
RTS0040924,50
RTS0040925,62
RTS0040926,29
RTS0040927,21
RTS0040928,30
RTS0040929,31
RTS0040930,39
RTS0040931,41
RTS0040932,58
RTS0040933,26
RTS0040934,47
RTS0040935,59
RTS0040936,54
RTS0040937,43
RTS0040938,46
RTS0040939,36
RTS0040940,53
RTS0040941,37
RTS0040942,33
RTS0040943,24
RTS0040944,48
RTS0040945,38
RTS0040946,126
RTS0040947,150
RTS0040948,163
RTS0040949,60
RTS0040950,128
RTS0040951,46
RTS0040952,23
RTS0040953,25
RTS0040954,31
RTS0040955,39
RTS0040956,42
RTS0040957,42
RTS0040958,36
RTS0040959,47
RTS0040960,45
RTS0040961,38
RTS0040962,27
RTS0040963,40
RTS0040964,33
RTS0040965,42
RTS0040966,38
RTS0040967,61
RTS0040968,69
RTS0040969,35
RTS0040970,38
RTS0040971,45
RTS0040972,43
RTS0040973,41
RTS0040974,30
RTS0040975,32
RTS0040976,47
RTS0040977,45
RTS0040978,25
RTS0040979,58
RTS0040980,30
RTS0040981,30
RTS0040982,30
RTS0040983,53
RTS0040984,46
RTS0040985,42
RTS0040986,67
RTS0040987,51
RTS0040988,43
RTS0040989,38
RTS0040990,37
RTS0040991,77
RTS0040992,27
RTS0040993,55
RTS0040994,73
RTS0040995,53
RTS0040996,35
RTS0040997,61
RTS0040998,45
RTS0040999,51
RTS0041000,53
RTS0041001,42
RTS0041002,43
RTS0041003,52
RTS0041004,60
RTS0041005,50
RTS0041006,38
RTS0041007,22
RTS0041008,43
RTS0041009,37
RTS0041010,29
RTS0041011,21
RTS0041012,18
RTS0041013,18
RTS0041014,33
RTS0041015,32
RTS0041016,46
RTS0041017,49
RTS0041018,40
RTS0041019,35
RTS0041020,30
RTS0041021,32
RTS0041022,40
RTS0041023,57
RTS0041024,41
RTS0041025,60
RTS0041026,38
RTS0041027,41
RTS0041028,32
RTS0041029,31
RTS0041030,46
RTS0041031,46
RTS0041032,67
RTS0041033,40
RTS0041034,34
RTS0041035,43
RTS0041036,57
RTS0041037,27
RTS0041038,42
RTS0041039,31
RTS0041040,61
RTS0041041,29
RTS0041042,42
RTS0041043,42
RTS0041044,29
RTS0041045,35
RTS0041046,85
RTS0041047,96
RTS0041048,45
RTS0041049,121
RTS0041050,95
RTS0041051,58
RTS0041052,41
RTS0041053,44
RTS0041054,52
RTS0041055,42
RTS0041056,48
RTS0041057,53
RTS0041058,43
RTS0041059,40
RTS0041060,43
RTS0041061,34
RTS0041062,33
RTS0041063,50
RTS0041064,37
RTS0041066,58
RTS0041067,45
RTS0041068,45
RTS0041069,35
RTS0041070,80
RTS0041071,30
RTS0041072,33
RTS0041073,36
RTS0041074,38
RTS0041075,52
RTS0041076,58
RTS0041077,51
RTS0041078,59
RTS0041079,51
RTS0041080,64
RTS0041081,54
RTS0041082,35
RTS0041083,41
RTS0041084,33
RTS0041085,27
RTS0041086,38
RTS0041087,49
RTS0041088,44
RTS0041089,65
RTS0041090,34
RTS0041091,38
RTS0041092,53
RTS0041093,32
RTS0041094,46
RTS0041095,39
RTS0041096,21
RTS0041097,48
RTS0041098,23
RTS0041099,41
RTS0041100,26
RTS0041101,40
RTS0041102,42
RTS0041103,34
RTS0041104,52
RTS0041105,50
RTS0041106,65
RTS0041107,38
RTS0041108,36
RTS0041109,71
RTS0041110,49
RTS0041111,39
RTS0041112,37
RTS0041113,53
RTS0041114,46
RTS0041115,53
RTS0041116,53
RTS0041117,48
RTS0041118,48
RTS0041119,38
RTS0041120,50
RTS0041121,54
RTS0041122,49
RTS0041123,77
RTS0041124,42
RTS0041125,45
RTS0041126,63
RTS0041127,137
RTS0041128,84
RTS0041129,53
RTS0041130,46
RTS0041131,67
RTS0041132,64
RTS0041133,75
RTS0041134,83
RTS0041135,80
RTS0041136,68
RTS0041137,60
RTS0041138,64
RTS0041139,72
RTS0041140,42
RTS0041141,82
RTS0041142,67
RTS0041143,35
RTS0041144,40
RTS0041145,44
RTS0041146,16
RTS0041147,31
RTS0041148,36
RTS0041149,45
RTS0041150,46
RTS0041151,36
RTS0041152,37
RTS0041153,37
RTS0041154,29
RTS0041155,45
RTS0041156,90
RTS0041157,53
RTS0041158,74
RTS0041159,48
RTS0041160,51
RTS0041161,44
RTS0041162,35
RTS0041163,43
RTS0041164,32
RTS0041165,23
RTS0041166,31
RTS0041167,45
RTS0041168,37
RTS0041169,45
RTS0041170,38
RTS0041171,53
RTS0041172,39
RTS0041173,30
RTS0041174,43
RTS0041175,34
RTS0041176,32
RTS0041177,55
RTS0041178,25
RTS0041179,28
RTS0041180,40
RTS0041181,51
RTS0041182,52
RTS0041183,53
RTS0041184,36
RTS0041185,34
RTS0041186,36
RTS0041187,41
RTS0041188,43
RTS0041189,46
RTS0041190,48
RTS0041191,66
RTS0041192,45
RTS0041193,68
RTS0041194,31
RTS0041195,24
RTS0041196,44
RTS0041197,36
RTS0041198,33
RTS0041199,33
RTS0041200,35
RTS0041201,31
RTS0041202,67
RTS0041203,46
RTS0041204,29
RTS0041205,30
RTS0041206,46
RTS0041207,146
RTS0041208,97
RTS0041209,150
RTS0041210,59
RTS0041211,68
RTS0041212,58
RTS0041213,72
RTS0041214,74
RTS0041215,73
RTS0041216,44
RTS0041217,60
RTS0041218,36
RTS0041219,52
RTS0041220,46
RTS0041221,30
RTS0041222,29
RTS0041223,35
RTS0041224,35
RTS0041225,34
RTS0041226,36
RTS0041227,37
RTS0041228,31
RTS0041229,58
RTS0041230,54
RTS0041231,101
RTS0041232,98
RTS0041233,118
RTS0041234,168
RTS0041235,83
RTS0041236,41
RTS0041237,21
RTS0041238,33
RTS0041239,38
RTS0041240,55
RTS0041241,68
RTS0041242,51
RTS0041243,33
RTS0041244,41
RTS0041246,49
RTS0041247,45
RTS0041248,28
RTS0041249,27
RTS0041250,44
RTS0041251,44
RTS0041252,52
RTS0041253,49
RTS0041254,51
RTS0041255,63
RTS0041256,19
RTS0041257,36
RTS0041258,45
RTS0041259,38
RTS0041260,44
RTS0041261,69
RTS0041262,56
RTS0041263,51
RTS0041265,56
RTS0041266,56
RTS0041267,34
RTS0041268,47
RTS0041269,54
RTS0041270,51
RTS0041271,69
RTS0041272,35
RTS0041273,40
RTS0041274,59
RTS0041275,78
RTS0041276,37
RTS0041277,45
RTS0041278,50
RTS0041279,51
RTS0041280,41
RTS0041281,28
RTS0041282,33
RTS0041283,51
RTS0041284,48
RTS0041285,29
RTS0041286,33
RTS0041287,37
RTS0041288,26
RTS0041289,40
RTS0041290,49
RTS0041291,40
RTS0041292,38
RTS0041293,30
RTS0041294,33
RTS0041295,41
RTS0041296,54
RTS0041297,35
RTS0041298,46
RTS0041299,47
RTS0041300,56
RTS0041301,51
RTS0041302,39
RTS0041303,56
RTS0041304,48
RTS0041305,46
RTS0041306,45
RTS0041307,39
RTS0041308,41
RTS0041309,42
RTS0041310,50
RTS0041311,41
RTS0041312,44
RTS0041313,54
RTS0041314,41
RTS0041315,43
RTS0041316,46
RTS0041317,48
RTS0041318,65
RTS0041319,41
RTS0041320,37
RTS0041321,55
RTS0041322,36
RTS0041323,40
RTS0041324,72
RTS0041325,70
RTS0041326,25
RTS0041327,43
RTS0041328,45
RTS0041329,41
RTS0041330,40
RTS0041331,37
RTS0041332,51
RTS0041333,47
RTS0041334,48
RTS0041335,50
RTS0041346,68
RTS0041347,66
RTS0041348,53
RTS0041349,83
RTS0041350,88
RTS0041351,31
RTS0041352,65
RTS0041353,47
RTS0041354,45
RTS0041355,37
RTS0041356,124
RTS0041357,63
RTS0041358,87
RTS0041359,130
RTS0041360,47
RTS0041361,46
RTS0041362,31
RTS0041363,40
RTS0041364,42
RTS0041365,45
RTS0041366,45
RTS0041367,43
RTS0041368,29
RTS0041369,27
RTS0041370,31
RTS0041371,45
RTS0041372,44
RTS0041373,33
RTS0041374,40
RTS0041375,39
RTS0041376,96
RTS0041377,40
RTS0041378,25
RTS0041379,21
RTS0041380,40
RTS0041381,36
RTS0041382,56
RTS0041383,22
RTS0041384,45
RTS0041385,59
RTS0041386,29
RTS0041387,32
RTS0041388,39
RTS0041389,38
RTS0041390,27
RTS0041391,53
RTS0041392,47
RTS0041393,25
RTS0041394,30
RTS0041395,33
RTS0041396,29
RTS0041397,31
RTS0041398,47
RTS0041399,29
RTS0041400,36
RTS0041401,43
RTS0041402,50
RTS0041403,43
RTS0041404,29
RTS0041405,39
RTS0041406,33
RTS0041407,44
RTS0041408,35
RTS0041409,36
RTS0041410,40
RTS0041411,21
RTS0041412,28
RTS0041413,39
RTS0041414,44
RTS0041415,47
RTS0041416,25
RTS0041417,29
RTS0041418,60
RTS0041419,45
RTS0041420,40
RTS0041421,25
RTS0041422,52
RTS0041423,28
RTS0041424,51
RTS0041425,55
RTS0041426,43
RTS0041427,38
RTS0041428,36
RTS0041429,41
RTS0041430,50
RTS0041431,50
RTS0041432,32
RTS0041433,42
RTS0041434,31
RTS0041435,25
RTS0041436,57
RTS0041437,34
RTS0041438,34
RTS0041439,32
RTS0041440,43
RTS0041441,40
RTS0041442,30
RTS0041443,60
RTS0041444,52
RTS0041445,35
RTS0041446,27
RTS0041447,50
RTS0041448,30
RTS0041449,57
RTS0041450,37
RTS0041451,40
RTS0041452,57
RTS0041453,59
RTS0041454,39
RTS0041455,45
RTS0041456,41
RTS0041457,54
RTS0041458,30
RTS0041459,76
RTS0041460,29
RTS0041461,29
RTS0041462,38
RTS0041463,40
RTS0041464,35
RTS0041465,33
RTS0041466,51
RTS0041467,61
RTS0041468,75
RTS0041469,47
RTS0041470,68
RTS0041471,46
RTS0041472,33
RTS0041473,34
RTS0041474,32
RTS0041475,32
RTS0041476,24
RTS0041477,30
RTS0041478,23
RTS0041479,24
RTS0041480,22
RTS0041481,35
RTS0041482,33
RTS0041483,32
RTS0041484,42
RTS0041485,25
RTS0041486,31
RTS0041487,36
RTS0041488,43
RTS0041489,55
RTS0041490,30
RTS0041491,61
RTS0041492,32
RTS0041493,26
RTS0041494,26
RTS0041495,34
RTS0041496,105
RTS0041497,115
RTS0041498,136
RTS0041499,131
RTS0041500,139
RTS0041501,43
RTS0041502,43
RTS0041503,32
RTS0041504,55
RTS0041505,40
RTS0041506,48
RTS0041507,33
RTS0041508,29
RTS0041509,38
RTS0041510,44
RTS0041511,43
RTS0041512,41
RTS0041513,40
RTS0041514,36
RTS0041515,45
RTS0041516,41
RTS0041517,31
RTS0041518,28
RTS0041519,40
RTS0041520,41
RTS0041521,30
RTS0041522,35
RTS0041523,28
RTS0041524,31
RTS0041525,38
RTS0041526,52
RTS0041527,63
RTS0041528,80
RTS0041529,19
RTS0041530,66
RTS0041531,48
RTS0041532,33
RTS0041533,27
RTS0041534,38
RTS0041535,29
RTS0041536,52
RTS0041537,31
RTS0041538,33
RTS0041540,23
RTS0041541,32
RTS0041542,36
RTS0041543,28
RTS0041544,49
RTS0041545,35
RTS0041546,29
RTS0041547,42
RTS0041548,44
RTS0041549,52
RTS0041550,40
RTS0041551,60
RTS0041552,40
RTS0041553,37
RTS0041554,27
RTS0041555,51
RTS0041556,23
RTS0041557,36
RTS0041558,31
RTS0041559,31
RTS0041560,20
RTS0041561,40
RTS0041562,46
RTS0041563,56
RTS0041564,52
RTS0041565,57
RTS0041566,69
RTS0041567,88
RTS0041568,111
RTS0041569,41
RTS0041570,74
RTS0041571,22
RTS0041572,29
RTS0041573,31
RTS0041574,39
RTS0041575,41
RTS0041576,43
RTS0041577,50
RTS0041578,51
RTS0041579,36
RTS0041580,46
RTS0041581,76
RTS0041582,67
RTS0041583,50
RTS0041584,58
RTS0041585,72
RTS0041586,43
RTS0041587,55
RTS0041588,36
RTS0041589,40
RTS0041590,44
RTS0041591,32
RTS0041592,31
RTS0041593,24
RTS0041594,38
RTS0041595,27
RTS0041596,44
RTS0041597,43
RTS0041598,58
RTS0041599,33
RTS0041600,36
RTS0041601,34
RTS0041602,38
RTS0041603,40
RTS0041604,44
RTS0041605,43
RTS0041606,30
RTS0041607,21
RTS0041608,32
RTS0041609,33
RTS0041610,31
RTS0041611,27
RTS0041612,47
RTS0041613,34
RTS0041614,27
RTS0041615,39
RTS0041616,48
RTS0041617,40
RTS0041618,33
RTS0041619,32
RTS0041620,74
RTS0041621,53
RTS0041622,28
RTS0041623,43
RTS0041624,38
RTS0041625,33
RTS0041626,42
RTS0041627,38
RTS0041628,37
RTS0041629,53
RTS0041630,36
RTS0041631,39
RTS0041632,40
RTS0041633,68
RTS0041634,62
RTS0041635,50
RTS0041636,53
RTS0041637,70
RTS0041638,65
RTS0041639,42
RTS0041640,36
RTS0041641,48
RTS0041642,52
RTS0041643,27
RTS0041644,27
RTS0041645,48
RTS0041646,39
RTS0041647,61
RTS0041648,58
RTS0041649,44
RTS0041650,44
RTS0041651,46
RTS0041652,46
RTS0041653,66
RTS0041654,44
RTS0041655,38
RTS0041656,29
RTS0041657,49
RTS0041658,51
RTS0041659,34
RTS0041660,38
RTS0041661,77
RTS0041662,32
RTS0041663,44
RTS0041664,35
RTS0041665,36
RTS0041666,49
RTS0041667,24
RTS0041668,41
RTS0041669,38
RTS0041670,45
RTS0041671,52
RTS0041672,36
RTS0041673,37
RTS0041674,47
RTS0041675,35
RTS0041676,54
RTS0041677,45
RTS0041678,38
RTS0041679,48
RTS0041680,61
RTS0041681,35
RTS0041682,65
RTS0041683,40
RTS0041684,48
RTS0041685,68
RTS0041686,53
RTS0041687,33
RTS0041688,46
RTS0041689,27
RTS0041690,74
RTS0041691,82
RTS0041692,28
RTS0041693,51
RTS0041694,28
RTS0041695,48
RTS0041696,39
RTS0041697,36
RTS0041698,38
RTS0041699,44
RTS0041700,26
RTS0041701,63
RTS0041702,43
RTS0041703,62
RTS0041704,44
RTS0041705,94
RTS0041706,41
RTS0041707,34
RTS0041708,35
RTS0041709,35
RTS0041710,28
RTS0041711,35
RTS0041712,44
RTS0041713,42
RTS0041714,38
RTS0041715,31
RTS0041716,337
RTS0041717,267
RTS0041718,247
RTS0041719,281
RTS0041720,270
RTS0041721,44
RTS0041722,30
RTS0041723,34
RTS0041724,43
RTS0041725,44
RTS0041726,38
RTS0041727,32
RTS0041728,37
RTS0041729,27
RTS0041730,57
RTS0041731,57
RTS0041732,51
RTS0041733,50
RTS0041734,36
RTS0041735,51
RTS0041736,32
RTS0041737,39
RTS0041738,65
RTS0041739,43
RTS0041740,35
RTS0041741,35
RTS0041742,52
RTS0041743,55
RTS0041744,36
RTS0041745,29
RTS0041746,68
RTS0041747,50
RTS0041748,46
RTS0041749,49
RTS0041750,44
RTS0041751,23
RTS0041752,33
RTS0041753,28
RTS0041754,35
RTS0041755,31
RTS0041756,108
RTS0041757,79
RTS0041758,90
RTS0041759,87
RTS0041760,56
RTS0041761,32
RTS0041762,27
RTS0041763,61
RTS0041764,31
RTS0041765,31
RTS0041766,40
RTS0041767,24
RTS0041768,28
RTS0041769,35
RTS0041770,55
RTS0041771,27
RTS0041772,42
RTS0041773,24
RTS0041774,36
RTS0041775,40
RTS0041776,43
RTS0041777,51
RTS0041778,37
RTS0041779,43
RTS0041780,30
RTS0041781,32
RTS0041782,40
RTS0041783,35
RTS0041784,39
RTS0041785,41
RTS0041786,33
RTS0041787,44
RTS0041788,35
RTS0041789,59
RTS0041790,53
RTS0041791,39
RTS0041793,46
RTS0041794,31
RTS0041795,28
RTS0041796,35
RTS0041797,36
RTS0041798,31
RTS0041799,41
RTS0041800,29
RTS0041801,32
RTS0041802,45
RTS0041803,49
RTS0041804,33
RTS0041805,44
RTS0041806,25
RTS0041807,26
RTS0041808,55
RTS0041809,39
RTS0041810,59
RTS0041811,86
RTS0041812,74
RTS0041813,79
RTS0041814,55
RTS0041815,59
RTS0041816,35
RTS0041817,48
RTS0041818,48
RTS0041819,51
RTS0041820,73
RTS0041821,68
RTS0041822,66
RTS0041823,23
RTS0041824,63
RTS0041825,30
RTS0041826,57
RTS0041827,58
RTS0041828,53
RTS0041829,39
RTS0041830,31
RTS0041831,23
RTS0041832,58
RTS0041833,57
RTS0041834,58
RTS0041835,46
RTS0041836,71
RTS0041837,44
RTS0041838,28
RTS0041839,45
RTS0041840,50
RTS0041841,38
RTS0041842,34
RTS0041843,42
RTS0041844,30
RTS0041845,43
RTS0041846,22
RTS0041847,38
RTS0041848,51
RTS0041849,47
RTS0041850,41
RTS0041851,35
RTS0041852,50
RTS0041853,45
RTS0041854,31
RTS0041855,40
RTS0041856,31
RTS0041857,61
RTS0041858,38
RTS0041859,31
RTS0041860,37
RTS0041861,33
RTS0041862,44
RTS0041863,25
RTS0041864,43
RTS0041865,39
RTS0041866,35
RTS0041867,37
RTS0041868,41
RTS0041869,38
RTS0041870,36
RTS0041871,34
RTS0041872,18
RTS0041873,55
RTS0041874,49
RTS0041875,41
RTS0041876,45
RTS0041877,69
RTS0041878,36
RTS0041879,79
RTS0041880,105
RTS0041881,44
RTS0041882,42
RTS0041883,44
RTS0041884,30
RTS0041885,46
RTS0041886,108
RTS0041887,207
RTS0041888,140
RTS0041889,102
RTS0041890,143
RTS0041891,186
RTS0041892,154
RTS0041893,166
RTS0041894,70
RTS0041895,148
RTS0041896,115
RTS0041897,52
RTS0041898,111
RTS0041899,68
RTS0041900,28
RTS0041901,84
RTS0041902,85
RTS0041903,113
RTS0041904,79
RTS0041905,109
RTS0041906,531
RTS0041907,34
RTS0041908,195
RTS0041909,43
RTS0041910,157
RTS0041911,31
RTS0041912,44
RTS0041913,53
RTS0041914,34
RTS0041915,50
RTS0041916,162
RTS0041917,374
RTS0041918,333
RTS0041919,631
RTS0041920,613
RTS0041922,62
RTS0041923,34
RTS0041924,28
RTS0041925,43
RTS0041926,24
RTS0041927,28
RTS0041928,46
RTS0041929,34
RTS0041930,60
RTS0041931,30
RTS0041932,43
RTS0041933,26
RTS0041934,22
RTS0041935,31
RTS0041936,37
RTS0041937,54
RTS0041938,39
RTS0041939,40
RTS0041940,40
RTS0041941,34
RTS0041942,41
RTS0041943,35
RTS0041944,48
RTS0041945,27
RTS0041946,53
RTS0041947,56
RTS0041948,39
RTS0041949,52
RTS0041950,36
RTS0041951,52
RTS0041952,91
RTS0041953,46
RTS0041954,89
RTS0041955,94
RTS0041956,41
RTS0041957,37
RTS0041958,44
RTS0041959,58
RTS0041960,49
RTS0041961,26
RTS0041962,40
RTS0041963,36
RTS0041964,59
RTS0041965,39
RTS0041966,31
RTS0041967,52
RTS0041968,36
RTS0041969,35
RTS0041971,39
RTS0041972,42
RTS0041973,48
RTS0041974,39
RTS0041975,65
RTS0041976,32
RTS0041977,62
RTS0041978,60
RTS0041979,50
RTS0041980,53
RTS0041981,35
RTS0041982,42
RTS0041983,40
RTS0041984,36
RTS0041985,36
RTS0041986,50
RTS0041987,79
RTS0041988,41
RTS0041989,29
RTS0041990,62
RTS0041991,39
RTS0041992,68
RTS0041993,50
RTS0041994,48
RTS0041995,56
RTS0041996,21
RTS0041997,58
RTS0041998,36
RTS0041999,42
RTS0042000,42
RTS0042001,47
RTS0042002,36
RTS0042003,27
RTS0042004,45
RTS0042005,29
RTS0042006,31
RTS0042007,36
RTS0042008,41
RTS0042009,46
RTS0042010,32
RTS0042011,61
RTS0042012,72
RTS0042013,79
RTS0042014,30
RTS0042015,70
RTS0042016,31
RTS0042017,30
RTS0042018,26
RTS0042019,38
RTS0042020,33
RTS0042021,79
RTS0042022,42
RTS0042023,107
RTS0042024,75
RTS0042025,83
RTS0042026,33
RTS0042027,39
RTS0042028,36
RTS0042029,37
RTS0042030,23
RTS0042031,66
RTS0042032,38
RTS0042033,47
RTS0042034,40
RTS0042035,39
RTS0042036,51
RTS0042037,57
RTS0042038,49
RTS0042039,54
RTS0042040,45
RTS0042041,57
RTS0042042,38
RTS0042043,27
RTS0042044,78
RTS0042045,41
RTS0042046,68
RTS0042047,71
RTS0042048,40
RTS0042049,42
RTS0042050,53
RTS0042051,44
RTS0042052,47
RTS0042053,50
RTS0042054,53
RTS0042055,35
RTS0042056,48
RTS0042057,36
RTS0042058,41
RTS0042059,51
RTS0042060,45
RTS0042061,56
RTS0042062,148
RTS0042063,135
RTS0042064,83
RTS0042065,118
RTS0042066,52
RTS0042067,72
RTS0042068,78
RTS0042069,43
RTS0042071,33
RTS0042072,26
RTS0042073,23
RTS0042074,35
RTS0042075,36
RTS0042076,52
RTS0042077,20
RTS0042078,33
RTS0042079,36
RTS0042080,44
RTS0042081,75
RTS0042082,50
RTS0042083,39
RTS0042084,51
RTS0042085,37
RTS0042086,25
RTS0042087,27
RTS0042088,27
RTS0042089,30
RTS0042090,25
RTS0042091,57
RTS0042092,63
RTS0042093,29
RTS0042094,39
RTS0042095,38
RTS0042096,71
RTS0042097,40
RTS0042098,58
RTS0042099,80
RTS0042100,69
RTS0042101,51
RTS0042102,35
RTS0042103,30
RTS0042104,39
RTS0042105,44
RTS0042106,65
RTS0042107,34
RTS0042108,30
RTS0042109,42
RTS0042110,44
RTS0042111,44
RTS0042112,45
RTS0042113,45
RTS0042114,43
RTS0042115,54
RTS0042116,34
RTS0042117,42
RTS0042118,35
RTS0042119,24
RTS0042120,35
RTS0042121,38
RTS0042122,24
RTS0042123,53
RTS0042124,29
RTS0042125,37
RTS0042126,44
RTS0042127,52
RTS0042128,62
RTS0042129,49
RTS0042130,67
RTS0042131,64
RTS0042132,53
RTS0042133,51
RTS0042134,33
RTS0042135,42
RTS0042136,37
RTS0042137,54
RTS0042138,33
RTS0042139,42
RTS0042140,42
RTS0042141,38
RTS0042142,54
RTS0042143,54
RTS0042144,46
RTS0042145,45
RTS0042146,79
RTS0042147,49
RTS0042148,69
RTS0042149,45
RTS0042150,71
RTS0042151,35
RTS0042152,43
RTS0042153,39
RTS0042154,62
RTS0042155,48
RTS0042156,33
RTS0042157,31
RTS0042158,28
RTS0042159,29
RTS0042160,40
RTS0042161,43
RTS0042162,27
RTS0042163,48
RTS0042164,54
RTS0042165,26
RTS0042166,55
RTS0042167,36
RTS0042168,39
RTS0042169,45
RTS0042170,40
RTS0042171,36
RTS0042172,42
RTS0042173,48
RTS0042174,34
RTS0042175,43
RTS0042176,41
RTS0042177,50
RTS0042178,67
RTS0042179,47
RTS0042180,50
RTS0042181,41
RTS0042182,26
RTS0042183,40
RTS0042184,42
RTS0042185,46
RTS0042186,48
RTS0042187,54
RTS0042188,33
RTS0042189,43
RTS0042190,31
RTS0042191,109
RTS0042192,54
RTS0042193,61
RTS0042194,73
RTS0042195,43
RTS0042196,45
RTS0042197,37
RTS0042198,18
RTS0042199,39
RTS0042200,40
RTS0042201,36
RTS0042202,27
RTS0042203,23
RTS0042204,27
RTS0042205,33
RTS0042206,31
RTS0042207,43
RTS0042208,45
RTS0042209,48
RTS0042210,20
RTS0042211,27
RTS0042212,47
RTS0042213,25
RTS0042214,20
RTS0042215,42
RTS0042216,51
RTS0042217,39
RTS0042218,45
RTS0042219,34
RTS0042220,44
RTS0042221,38
RTS0042222,34
RTS0042223,29
RTS0042224,43
RTS0042225,39
RTS0042226,86
RTS0042227,47
RTS0042228,82
RTS0042229,53
RTS0042230,93
RTS0042231,51
RTS0042232,36
RTS0042233,67
RTS0042234,61
RTS0042235,36
RTS0042236,63
RTS0042237,74
RTS0042238,77
RTS0042239,46
RTS0042240,62
RTS0042241,23
RTS0042242,32
RTS0042243,43
RTS0042244,42
RTS0042245,46
RTS0042246,81
RTS0042247,66
RTS0042248,137
RTS0042249,66
RTS0042250,55
RTS0042251,46
RTS0042252,40
RTS0042253,37
RTS0042254,54
RTS0042255,44
RTS0042256,66
RTS0042257,31
RTS0042258,41
RTS0042259,28
RTS0042260,38
RTS0042261,84
RTS0042262,47
RTS0042263,70
RTS0042264,87
RTS0042265,53
RTS0042266,42
RTS0042267,35
RTS0042268,29
RTS0042269,32
RTS0042270,26
RTS0042271,36
RTS0042272,32
RTS0042273,40
RTS0042274,28
RTS0042275,26
RTS0042276,44
RTS0042277,44
RTS0042278,47
RTS0042279,31
RTS0042280,29
RTS0042281,25
RTS0042282,17
RTS0042283,29
RTS0042284,24
RTS0042285,34
RTS0042286,27
RTS0042287,91
RTS0042288,103
RTS0042289,93
RTS0042290,92
RTS0042291,112
RTS0042292,122
RTS0042293,77
RTS0042294,91
RTS0042295,81
RTS0042296,38
RTS0042297,39
RTS0042298,30
RTS0042299,36
RTS0042300,48
RTS0042301,36
RTS0042302,35
RTS0042303,46
RTS0042304,67
RTS0042305,43
RTS0042306,111
RTS0042307,187
RTS0042308,136
RTS0042309,203
RTS0042310,225
RTS0042311,45
RTS0042312,59
RTS0042313,52
RTS0042314,57
RTS0042315,45
RTS0042316,51
RTS0042317,44
RTS0042318,42
RTS0042319,44
RTS0042320,42
RTS0042321,51
RTS0042322,37
RTS0042323,57
RTS0042324,46
RTS0042325,32
RTS0042326,47
RTS0042327,37
RTS0042328,40
RTS0042329,38
RTS0042330,61
RTS0042331,33
RTS0042332,51
RTS0042333,57
RTS0042334,45
RTS0042335,26
RTS0042336,40
RTS0042337,54
RTS0042338,32
RTS0042339,34
RTS0042340,41
RTS0042341,73
RTS0042342,34
RTS0042343,54
RTS0042344,50
RTS0042345,35
RTS0042346,44
RTS0042347,27
RTS0042348,26
RTS0042349,32
RTS0042350,37
RTS0042351,44
RTS0042352,49
RTS0042353,49
RTS0042354,31
RTS0042355,25
RTS0042356,50
RTS0042357,43
RTS0042358,61
RTS0042359,39
RTS0042360,39
RTS0042361,35
RTS0042362,52
RTS0042363,67
RTS0042364,38
RTS0042365,55
RTS0042366,25
RTS0042367,35
RTS0042368,40
RTS0042369,35
RTS0042370,45
RTS0042371,42
RTS0042372,21
RTS0042373,47
RTS0042374,27
RTS0042375,23
RTS0042376,25
RTS0042377,23
RTS0042378,24
RTS0042379,43
RTS0042380,25
RTS0042381,50
RTS0042382,47
RTS0042383,46
RTS0042384,36
RTS0042385,51
RTS0042386,31
RTS0042387,41
RTS0042388,44
RTS0042389,35
RTS0042390,43
RTS0042391,45
RTS0042392,43
RTS0042393,30
RTS0042394,42
RTS0042395,39
RTS0042396,24
RTS0042397,21
RTS0042398,37
RTS0042399,43
RTS0042400,38
RTS0042401,40
RTS0042402,37
RTS0042403,37
RTS0042404,30
RTS0042405,31
RTS0042406,45
RTS0042407,30
RTS0042408,45
RTS0042409,42
RTS0042410,56
RTS0042411,44
RTS0042412,37
RTS0042413,65
RTS0042414,69
RTS0042415,59
RTS0042416,95
RTS0042417,145
RTS0042418,158
RTS0042419,114
RTS0042420,74
RTS0042421,33
RTS0042422,48
RTS0042423,33
RTS0042424,43
RTS0042425,30
RTS0042426,30
RTS0042427,33
RTS0042428,56
RTS0042429,39
RTS0042430,47
RTS0042431,38
RTS0042432,49
RTS0042433,34
RTS0042434,44
RTS0042435,47
RTS0042436,61
RTS0042437,49
RTS0042438,48
RTS0042439,60
RTS0042440,51
RTS0042441,54
RTS0042442,47
RTS0042443,45
RTS0042444,42
RTS0042445,48
RTS0042446,52
RTS0042447,32
RTS0042448,65
RTS0042449,40
RTS0042450,44
RTS0042451,37
RTS0042452,44
RTS0042453,50
RTS0042454,33
RTS0042455,27
RTS0042456,27
RTS0042457,37
RTS0042458,45
RTS0042460,61
RTS0042461,118
RTS0042462,75
RTS0042463,82
RTS0042464,124
RTS0042465,111
RTS0042466,48
RTS0042467,55
RTS0042468,41
RTS0042469,61
RTS0042470,33
RTS0042471,102
RTS0042472,77
RTS0042473,160
RTS0042474,92
RTS0042475,182
RTS0042476,75
RTS0042477,41
RTS0042478,37
RTS0042479,46
RTS0042480,57
RTS0042481,53
RTS0042482,63
RTS0042483,118
RTS0042484,74
RTS0042485,59
RTS0042486,25
RTS0042487,35
RTS0042488,28
RTS0042489,49
RTS0042490,30
RTS0042491,41
RTS0042492,26
RTS0042493,45
RTS0042494,26
RTS0042495,27
RTS0042496,29
RTS0042497,35
RTS0042498,38
RTS0042499,49
RTS0042500,44
RTS0042501,34
RTS0042502,40
RTS0042503,43
RTS0042504,34
RTS0042505,60
RTS0042506,19
RTS0042507,37
RTS0042508,32
RTS0042509,46
RTS0042510,32
RTS0042515,33
RTS0042522,45
RTS0042526,26
RTS0042527,36
RTS0042528,36
RTS0042529,31
RTS0042530,26
RTS0042531,11
RTS0042532,21
RTS0042533,30
RTS0042534,23
RTS0042535,19
RTS0042536,40
RTS0042537,41
RTS0042538,28
RTS0042539,46
RTS0042540,32
RTS0042541,34
RTS0042542,33
RTS0042543,47
RTS0042544,28
RTS0042545,23
RTS0042546,28
RTS0042547,22
RTS0042548,30
RTS0042549,37
RTS0042550,18
RTS0042551,49
RTS0042552,28
RTS0042553,24
RTS0042554,32
RTS0042555,25
RTS0042556,35
RTS0042557,36
RTS0042558,38
RTS0042559,52
RTS0042560,35
RTS0042561,28
RTS0042562,30
RTS0042563,48
RTS0042564,44
RTS0042565,34
RTS0042566,63
RTS0042567,46
RTS0042568,77
RTS0042569,107
RTS0042570,71
RTS0042571,70
RTS0042572,62
RTS0042573,79
RTS0042574,78
RTS0042575,64
RTS0042576,42
RTS0042577,58
RTS0042578,37
RTS0042579,62
RTS0042580,43
RTS0042581,61
RTS0042582,34
RTS0042583,224
RTS0042584,34
RTS0042585,49
RTS0042586,31
RTS0042587,37
RTS0042588,28
RTS0042589,27
RTS0042590,32
RTS0042591,32
RTS0042592,40
RTS0042593,27
RTS0042594,32
RTS0042595,20
RTS0042596,44
RTS0042597,49
RTS0042598,53
RTS0042599,52
RTS0042600,38
RTS0042601,34
RTS0042602,35
RTS0042603,33
RTS0042604,47
RTS0042605,44
RTS0042606,46
RTS0042607,32
RTS0042608,47
RTS0042609,38
RTS0042610,40
RTS0042611,38
RTS0042612,61
RTS0042613,33
RTS0042614,54
RTS0042615,37
RTS0042616,42
RTS0042617,45
RTS0042618,40
RTS0042619,19
RTS0042620,35
RTS0042621,29
RTS0042622,13
RTS0042623,35
RTS0042624,33
RTS0042625,22
RTS0042626,37
RTS0042627,44
RTS0042628,19
RTS0042629,34
RTS0042630,46
RTS0042631,23
RTS0042633,31
RTS0042634,46
RTS0042635,41
RTS0042636,85
RTS0042637,58
RTS0042638,86
RTS0042639,61
RTS0042640,62
RTS0042641,35
RTS0042642,28
RTS0042643,16
RTS0042644,22
RTS0042645,40
RTS0042646,37
RTS0042647,25
RTS0042648,48
RTS0042649,28
RTS0042650,33
RTS0042651,21
RTS0042652,23
RTS0042653,25
RTS0042654,33
RTS0042655,42
RTS0042656,67
RTS0042657,39
RTS0042658,65
RTS0042659,50
RTS0042660,48
RTS0042661,29
RTS0042662,28
RTS0042663,36
RTS0042664,23
RTS0042665,20
RTS0042666,34
RTS0042667,37
RTS0042668,30
RTS0042669,38
RTS0042670,33
RTS0042671,107
RTS0042672,78
RTS0042673,77
RTS0042674,77
RTS0042675,115
RTS0042676,26
RTS0042678,35
RTS0042679,53
RTS0042680,39
RTS0042681,89
RTS0042682,83
RTS0042683,76
RTS0042684,56
RTS0042685,80
RTS0042686,74
RTS0042687,48
RTS0042688,32
RTS0042689,48
RTS0042690,39
RTS0042691,36
RTS0042692,36
RTS0042693,35
RTS0042695,27
RTS0042696,45
RTS0042697,21
RTS0042698,40
RTS0042699,16
RTS0042700,36
RTS0042701,27
RTS0042702,26
RTS0042703,33
RTS0042704,43
RTS0042705,28
RTS0042706,40
RTS0042707,37
RTS0042708,53
RTS0042709,36
RTS0042710,46
RTS0042711,43
RTS0042712,43
RTS0042713,51
RTS0042714,24
RTS0042715,30
RTS0042716,29
RTS0042717,26
RTS0042718,40
RTS0042719,32
RTS0042720,30
RTS0042721,47
RTS0042722,38
RTS0042723,40
RTS0042724,47
RTS0042725,51
RTS0042726,16
RTS0042727,26
RTS0042728,44
RTS0042729,21
RTS0042730,32
RTS0042731,37
RTS0042732,27
RTS0042733,37
RTS0042734,26
RTS0042735,30
RTS0042736,53
RTS0042737,79
RTS0042738,70
RTS0042739,55
RTS0042740,68
RTS0042741,32
RTS0042742,31
RTS0042743,21
RTS0042744,31
RTS0042745,22
RTS0042746,34
RTS0042747,31
RTS0042748,22
RTS0042749,22
RTS0042750,26
RTS0042751,38
RTS0042752,30
RTS0042753,53
RTS0042754,22
RTS0042755,29
RTS0042756,45
RTS0042757,48
RTS0042758,17
RTS0042759,25
RTS0042760,30
RTS0042761,18
RTS0042762,23
RTS0042763,30
RTS0042764,56
RTS0042765,35
RTS0042766,54
RTS0042767,30
RTS0042768,36
RTS0042769,77
RTS0042770,52
RTS0042771,185
RTS0042772,269
RTS0042773,144
RTS0042774,158
RTS0042775,178
RTS0042776,60
RTS0042777,96
RTS0042778,46
RTS0042779,45
RTS0042780,49
RTS0042781,78
RTS0042782,72
RTS0042783,82
RTS0042784,104
RTS0042785,71
RTS0042786,86
RTS0042787,57
RTS0042788,74
RTS0042789,60
RTS0042790,36
RTS0042791,243
RTS0042792,101
RTS0042793,152
RTS0042794,110
RTS0042795,147
RTS0042796,51
RTS0042797,62
RTS0042798,32
RTS0042799,47
RTS0042800,48
RTS0042801,40
RTS0042802,56
RTS0042803,29
RTS0042804,39
RTS0042805,55
RTS0042806,24
RTS0042807,56
RTS0042808,60
RTS0042809,53
RTS0042810,53
RTS0042811,55
RTS0042812,59
RTS0042813,44
RTS0042814,59
RTS0042815,48
RTS0042816,38
RTS0042817,64
RTS0042818,30
RTS0042819,59
RTS0042820,38
RTS0042821,40
RTS0042822,39
RTS0042823,21
RTS0042824,65
RTS0042825,32
RTS0042826,57
RTS0042827,48
RTS0042828,71
RTS0042829,77
RTS0042830,111
RTS0042831,64
RTS0042832,49
RTS0042833,44
RTS0042834,55
RTS0042835,32
RTS0042836,46
RTS0042837,49
RTS0042838,44
RTS0042839,44
RTS0042840,36
RTS0042841,46
RTS0042842,62
RTS0042843,52
RTS0042844,68
RTS0042845,188
RTS0042846,32
RTS0042847,64
RTS0042848,111
RTS0042849,29
RTS0042850,41
RTS0042851,57
RTS0042852,43
RTS0042853,53
RTS0042854,38
RTS0042855,33
RTS0042856,31
RTS0042857,25
RTS0042858,49
RTS0042859,63
RTS0042860,59
RTS0042861,38
RTS0042862,47
RTS0042863,54
RTS0042864,36
RTS0042865,55
RTS0042866,44
RTS0042867,60
RTS0042868,36
RTS0042869,69
RTS0042870,40
RTS0042871,40
RTS0042872,33
RTS0042873,33
RTS0042874,31
RTS0042875,46
RTS0042876,75
RTS0042877,52
RTS0042878,64
RTS0042879,56
RTS0042880,52
RTS0042881,42
RTS0042882,33
RTS0042883,47
RTS0042884,74
RTS0042885,43
RTS0042886,66
RTS0042887,33
RTS0042888,43
RTS0042889,37
RTS0042890,44
RTS0042891,28
RTS0042892,39
RTS0042893,64
RTS0042894,38
RTS0042895,40
RTS0042896,91
RTS0042897,59
RTS0042898,59
RTS0042899,86
RTS0042900,104
RTS0042901,41
RTS0042902,39
RTS0042903,26
RTS0042904,29
RTS0042905,28
RTS0042906,42
RTS0042907,23
RTS0042908,35
RTS0042909,54
RTS0042910,33
RTS0042911,38
RTS0042912,46
RTS0042913,45
RTS0042914,27
RTS0042915,32
RTS0042916,34
RTS0042917,36
RTS0042918,36
RTS0042919,44
RTS0042920,34
RTS0042921,59
RTS0042922,48
RTS0042923,59
RTS0042924,32
RTS0042925,72
RTS0042926,43
RTS0042927,36
RTS0042928,46
RTS0042929,40
RTS0042930,35
RTS0042931,24
RTS0042932,31
RTS0042933,41
RTS0042934,45
RTS0042935,41
RTS0042936,33
RTS0042937,26
RTS0042938,122
RTS0042939,53
RTS0042940,60
RTS0042941,82
RTS0042942,105
RTS0042943,100
RTS0042944,57
RTS0042945,112
RTS0042946,51
RTS0042947,76
RTS0042948,37
RTS0042949,36
RTS0042950,36
RTS0042951,38
RTS0042952,47
RTS0042953,49
RTS0042954,34
RTS0042955,59
RTS0042956,79
RTS0042957,73
RTS0042958,85
RTS0042959,83
RTS0042960,78
RTS0042961,51
RTS0042962,54
RTS0042963,54
RTS0042964,66
RTS0042965,83
RTS0042966,40
RTS0042967,62
RTS0042968,42
RTS0042969,44
RTS0042970,56
RTS0042971,81
RTS0042972,32
RTS0042973,47
RTS0042974,43
RTS0042975,38
RTS0042976,92
RTS0042977,79
RTS0042978,87
RTS0042979,66
RTS0042980,59
RTS0042981,51
RTS0042982,41
RTS0042983,53
RTS0042984,44
RTS0042985,47
RTS0042986,39
RTS0042987,33
RTS0042988,28
RTS0042989,43
RTS0042990,26
RTS0042991,42
RTS0042992,55
RTS0042993,54
RTS0042994,48
RTS0042995,71
RTS0042996,40
RTS0042997,48
RTS0042998,33
RTS0042999,31
RTS0043000,40
RTS0043001,40
RTS0043002,36
RTS0043003,34
RTS0043004,40
RTS0043005,50
RTS0043006,33
RTS0043007,47
RTS0043008,49
RTS0043009,40
RTS0043010,41
RTS0043011,35
RTS0043012,52
RTS0043013,49
RTS0043014,51
RTS0043015,46
RTS0043016,49
RTS0043017,43
RTS0043018,38
RTS0043019,55
RTS0043020,32
RTS0043021,38
RTS0043022,48
RTS0043023,59
RTS0043024,60
RTS0043025,67
RTS0043026,54
RTS0043027,77
RTS0043028,69
RTS0043029,73
RTS0043030,60
RTS0043031,29
RTS0043032,42
RTS0043033,61
RTS0043034,49
RTS0043035,54
RTS0043036,52
RTS0043037,41
RTS0043038,54
RTS0043039,40
RTS0043040,50
RTS0043041,32
RTS0043042,32
RTS0043043,33
RTS0043044,34
RTS0043045,35
RTS0043046,27
RTS0043047,36
RTS0043048,42
RTS0043049,31
RTS0043050,33
RTS0043051,70
RTS0043052,47
RTS0043053,58
RTS0043054,38
RTS0043055,40
RTS0043056,29
RTS0043057,34
RTS0043058,39
RTS0043059,35
RTS0043060,37
RTS0043061,61
RTS0043062,30
RTS0043063,30
RTS0043064,37
RTS0043065,34
RTS0043066,48
RTS0043067,48
RTS0043068,41
RTS0043069,51
RTS0043070,46
RTS0043071,35
RTS0043072,40
RTS0043073,26
RTS0043074,37
RTS0043075,38
RTS0043076,25
RTS0043077,43
RTS0043078,31
RTS0043079,35
RTS0043080,36
RTS0043081,66
RTS0043082,62
RTS0043083,59
RTS0043084,73
RTS0043085,64
RTS0043086,32
RTS0043087,58
RTS0043088,39
RTS0043089,31
RTS0043090,45
RTS0043091,34
RTS0043092,32
RTS0043093,31
RTS0043094,47
RTS0043095,44
RTS0043096,35
RTS0043097,24
RTS0043098,34
RTS0043099,43
RTS0043100,33
RTS0043101,56
RTS0043102,44
RTS0043103,51
RTS0043104,70
RTS0043105,30
RTS0043106,61
RTS0043107,47
RTS0043108,33
RTS0043109,35
RTS0043110,61
RTS0043111,61
RTS0043112,55
RTS0043113,63
RTS0043114,63
RTS0043115,50
RTS0043116,75
RTS0043117,41
RTS0043118,23
RTS0043119,31
RTS0043120,41
RTS0043121,27
RTS0043122,41
RTS0043123,33
RTS0043124,43
RTS0043125,34
RTS0043126,73
RTS0043127,56
RTS0043128,52
RTS0043129,55
RTS0043130,59
RTS0043131,33
RTS0043132,50
RTS0043133,31
RTS0043134,25
RTS0043135,44
RTS0043136,44
RTS0043137,40
RTS0043138,51
RTS0043139,48
RTS0043140,39
RTS0043141,29
RTS0043142,46
RTS0043143,46
RTS0043144,40
RTS0043145,37
RTS0043146,23
RTS0043147,70
RTS0043148,61
RTS0043149,52
RTS0043150,22
RTS0043151,43
RTS0043152,63
RTS0043153,54
RTS0043154,49
RTS0043155,49
RTS0043156,40
RTS0043157,50
RTS0043159,48
RTS0043160,84
RTS0043161,57
RTS0043162,60
RTS0043163,55
RTS0043164,49
RTS0043165,68
RTS0043167,30
RTS0043168,50
RTS0043169,58
RTS0043170,59
RTS0043171,44
RTS0043172,68
RTS0043173,44
RTS0043174,43
RTS0043175,42
RTS0043176,25
RTS0043177,37
RTS0043178,66
RTS0043179,48
RTS0043180,39
RTS0043181,46
RTS0043182,61
RTS0043183,50
RTS0043184,27
RTS0043185,40
RTS0043186,120
RTS0043187,74
RTS0043188,59
RTS0043189,74
RTS0043190,87
RTS0043191,40
RTS0043192,42
RTS0043193,35
RTS0043194,29
RTS0043195,31
RTS0043196,75
RTS0043197,40
RTS0043198,37
RTS0043199,46
RTS0043200,31
RTS0043201,54
RTS0043202,63
RTS0043203,39
RTS0043204,77
RTS0043205,87
RTS0043206,54
RTS0043207,57
RTS0043208,61
RTS0043209,20
RTS0043210,40
RTS0043211,68
RTS0043212,70
RTS0043213,47
RTS0043214,62
RTS0043215,67
RTS0043216,57
RTS0043217,43
RTS0043218,43
RTS0043219,67
RTS0043220,85
RTS0043221,49
RTS0043222,33
RTS0043223,39
RTS0043224,32
RTS0043225,20
RTS0043226,43
RTS0043227,50
RTS0043228,62
RTS0043229,54
RTS0043230,42
RTS0043231,42
RTS0043232,51
RTS0043233,57
RTS0043234,40
RTS0043235,38
RTS0043236,38
RTS0043237,43
RTS0043238,47
RTS0043239,43
RTS0043240,42
RTS0043241,52
RTS0043242,44
RTS0043243,62
RTS0043244,44
RTS0043245,46
RTS0043246,63
RTS0043247,47
RTS0043248,37
RTS0043249,40
RTS0043250,51
RTS0043251,34
RTS0043252,70
RTS0043253,39
RTS0043254,52
RTS0043255,34
RTS0043256,55
RTS0043257,46
RTS0043258,35
RTS0043259,51
RTS0043260,68
RTS0043261,53
RTS0043262,67
RTS0043263,38
RTS0043264,39
RTS0043265,41
RTS0043266,54
RTS0043267,69
RTS0043268,23
RTS0043269,48
RTS0043270,78
RTS0043271,54
RTS0043272,53
RTS0043273,44
RTS0043274,68
RTS0043275,38
RTS0043276,26
RTS0043277,33
RTS0043278,45
RTS0043279,47
RTS0043280,34
RTS0043281,58
RTS0043282,67
RTS0043283,74
RTS0043284,61
RTS0043285,52
RTS0043286,75
RTS0043287,83
RTS0043288,85
RTS0043289,90
RTS0043290,47
RTS0043291,83
RTS0043292,71
RTS0043293,55
RTS0043294,94
RTS0043295,59
RTS0043296,49
RTS0043297,13
RTS0043299,53
RTS0043300,56
RTS0043301,35
RTS0043302,42
RTS0043303,61
RTS0043304,36
RTS0043305,34
RTS0043306,34
RTS0043307,41
RTS0043308,40
RTS0043309,49
RTS0043310,50
RTS0043311,109
RTS0043312,86
RTS0043313,110
RTS0043314,98
RTS0043315,65
RTS0043316,38
RTS0043317,24
RTS0043318,37
RTS0043319,33
RTS0043320,45
RTS0043321,50
RTS0043322,42
RTS0043323,32
RTS0043324,42
RTS0043325,31
RTS0043326,43
RTS0043327,36
RTS0043328,35
RTS0043329,40
RTS0043330,61
RTS0043331,37
RTS0043332,38
RTS0043333,34
RTS0043334,31
RTS0043335,28
RTS0043336,50
RTS0043337,44
RTS0043338,53
RTS0043339,29
RTS0043340,27
RTS0043341,34
RTS0043342,29
RTS0043343,41
RTS0043344,44
RTS0043345,33
RTS0043346,20
RTS0043347,56
RTS0043348,47
RTS0043349,43
RTS0043350,59
RTS0043351,46
RTS0043352,101
RTS0043353,76
RTS0043354,45
RTS0043355,49
RTS0043356,63
RTS0043357,41
RTS0043358,70
RTS0043359,80
RTS0043360,63
RTS0043361,46
RTS0043362,61
RTS0043363,51
RTS0043364,48
RTS0043365,60
RTS0043366,35
RTS0043367,41
RTS0043368,42
RTS0043369,33
RTS0043370,22
RTS0043371,76
RTS0043372,74
RTS0043373,76
RTS0043374,27
RTS0043375,43
RTS0043376,62
RTS0043377,73
RTS0043378,47
RTS0043379,49
RTS0043380,44
RTS0043381,38
RTS0043382,37
RTS0043383,52
RTS0043384,34
RTS0043385,35
RTS0043386,36
RTS0043387,51
RTS0043388,27
RTS0043389,74
RTS0043390,41
RTS0043391,47
RTS0043392,41
RTS0043393,37
RTS0043394,47
RTS0043395,34
RTS0043396,54
RTS0043397,43
RTS0043398,68
RTS0043399,69
RTS0043400,28
RTS0043401,38
RTS0043402,43
RTS0043403,52
RTS0043404,41
RTS0043405,39
RTS0043406,29
RTS0043407,45
RTS0043408,28
RTS0043409,28
RTS0043410,44
RTS0043411,45
RTS0043412,38
RTS0043413,30
RTS0043414,49
RTS0043415,49
RTS0043416,30
RTS0043417,43
RTS0043418,43
RTS0043419,64
RTS0043420,34
RTS0043421,68
RTS0043422,34
RTS0043423,36
RTS0043424,55
RTS0043425,41
RTS0043426,55
RTS0043427,36
RTS0043428,48
RTS0043429,60
RTS0043430,24
RTS0043431,47
RTS0043432,43
RTS0043433,40
RTS0043434,47
RTS0043435,53
RTS0043436,57
RTS0043437,53
RTS0043438,50
RTS0043439,49
RTS0043440,79
RTS0043441,55
RTS0043442,35
RTS0043443,45
RTS0043444,44
RTS0043445,46
RTS0043446,37
RTS0043447,33
RTS0043448,40
RTS0043449,44
RTS0043450,50
RTS0043451,31
RTS0043452,52
RTS0043453,48
RTS0043454,50
RTS0043455,35
RTS0043456,52
RTS0043457,47
RTS0043458,41
RTS0043459,27
RTS0043460,46
RTS0043461,29
RTS0043462,36
RTS0043463,34
RTS0043464,50
RTS0043465,65
RTS0043466,59
RTS0043467,80
RTS0043468,55
RTS0043469,30
RTS0043470,66
RTS0043471,36
RTS0043472,49
RTS0043473,24
RTS0043474,37
RTS0043475,37
RTS0043476,49
RTS0043477,37
RTS0043478,40
RTS0043479,43
RTS0043480,40
RTS0043481,76
RTS0043482,63
RTS0043483,54
RTS0043484,40
RTS0043485,46
RTS0043486,67
RTS0043487,79
RTS0043488,71
RTS0043489,64
RTS0043490,39
RTS0043491,60
RTS0043492,61
RTS0043493,49
RTS0043494,64
RTS0043495,84
RTS0043496,34
RTS0043497,43
RTS0043498,35
RTS0043499,40
RTS0043500,54
RTS0043501,40
RTS0043502,38
RTS0043503,30
RTS0043504,47
RTS0043505,42
RTS0043506,79
RTS0043507,66
RTS0043508,71
RTS0043509,92
RTS0043510,68
RTS0043511,40
RTS0043512,56
RTS0043513,33
RTS0043514,42
RTS0043515,21
RTS0043516,40
RTS0043517,34
RTS0043518,55
RTS0043519,33
RTS0043520,49
RTS0043521,31
RTS0043522,28
RTS0043523,83
RTS0043524,25
RTS0043525,39
RTS0043526,46
RTS0043527,38
RTS0043528,28
RTS0043529,41
RTS0043530,32
RTS0043531,47
RTS0043532,30
RTS0043533,34
RTS0043534,52
RTS0043535,47
RTS0043536,45
RTS0043537,43
RTS0043538,41
RTS0043539,65
RTS0043540,40
RTS0043541,50
RTS0043542,35
RTS0043543,46
RTS0043544,46
RTS0043545,38
RTS0043546,41
RTS0043547,54
RTS0043548,44
RTS0043549,51
RTS0043550,49
RTS0043551,32
RTS0043552,34
RTS0043553,36
RTS0043554,39
RTS0043555,24
RTS0043556,49
RTS0043557,32
RTS0043558,30
RTS0043559,34
RTS0043560,45
RTS0043561,60
RTS0043562,46
RTS0043563,46
RTS0043564,35
RTS0043565,40
RTS0043566,59
RTS0043567,35
RTS0043568,41
RTS0043569,67
RTS0043570,58
RTS0043571,39
RTS0043572,67
RTS0043573,67
RTS0043574,43
RTS0043575,40
RTS0043576,56
RTS0043577,82
RTS0043578,21
RTS0043579,41
RTS0043580,58
RTS0043581,49
RTS0043582,36
RTS0043583,43
RTS0043584,45
RTS0043585,35
RTS0043586,37
RTS0043587,42
RTS0043588,24
RTS0043589,37
RTS0043590,53
RTS0043591,38
RTS0043592,28
RTS0043593,56
RTS0043594,40
RTS0043595,36
RTS0043596,49
RTS0043597,39
RTS0043598,32
RTS0043599,34
RTS0043600,40
RTS0043601,32
RTS0043602,34
RTS0043603,59
RTS0043604,36
RTS0043605,34
RTS0043606,28
RTS0043607,44
RTS0043608,33
RTS0043609,31
RTS0043610,41
RTS0043611,65
RTS0043612,48
RTS0043613,74
RTS0043614,52
RTS0043615,63
RTS0043616,59
RTS0043617,42
RTS0043618,68
RTS0043619,27
RTS0043620,31
RTS0043621,57
RTS0043622,54
RTS0043623,36
RTS0043624,65
RTS0043625,36
RTS0043626,36
RTS0043627,35
RTS0043628,42
RTS0043629,41
RTS0043630,46
RTS0043631,36
RTS0043632,52
RTS0043633,44
RTS0043634,50
RTS0043635,34
RTS0043636,31
RTS0043637,39
RTS0043638,48
RTS0043639,31
RTS0043640,38
RTS0043641,159
RTS0043642,103
RTS0043643,135
RTS0043644,114
RTS0043645,140
RTS0043646,48
RTS0043647,29
RTS0043648,33
RTS0043649,38
RTS0043650,38
RTS0043651,28
RTS0043652,42
RTS0043653,28
RTS0043654,26
RTS0043655,39
RTS0043656,48
RTS0043657,37
RTS0043658,68
RTS0043659,40
RTS0043660,42
RTS0043661,36
RTS0043663,34
RTS0043664,30
RTS0043665,52
RTS0043666,25
RTS0043667,38
RTS0043668,35
RTS0043669,27
RTS0043670,32
RTS0043671,35
RTS0043672,41
RTS0043673,50
RTS0043674,42
RTS0043675,43
RTS0043676,35
RTS0043677,35
RTS0043678,28
RTS0043679,39
RTS0043680,34
RTS0043681,51
RTS0043682,36
RTS0043683,44
RTS0043684,42
RTS0043685,44
RTS0043686,56
RTS0043687,47
RTS0043688,35
RTS0043689,35
RTS0043690,37
RTS0043691,54
RTS0043692,40
RTS0043693,41
RTS0043694,29
RTS0043695,59
RTS0043696,41
RTS0043697,40
RTS0043698,48
RTS0043699,66
RTS0043700,61
RTS0043701,34
RTS0043702,46
RTS0043703,47
RTS0043704,35
RTS0043705,32
RTS0043706,46
RTS0043707,46
RTS0043708,21
RTS0043709,45
RTS0043710,46
RTS0043711,38
RTS0043712,41
RTS0043713,25
RTS0043714,25
RTS0043715,16
RTS0043716,54
RTS0043717,32
RTS0043718,43
RTS0043719,47
RTS0043720,24
RTS0043721,99
RTS0043722,79
RTS0043723,147
RTS0043724,53
RTS0043725,84
RTS0043726,35
RTS0043727,39
RTS0043728,42
RTS0043729,32
RTS0043730,39
RTS0043731,31
RTS0043732,46
RTS0043733,40
RTS0043734,45
RTS0043735,38
RTS0043736,32
RTS0043737,62
RTS0043738,35
RTS0043739,56
RTS0043740,49
RTS0043741,59
RTS0043742,68
RTS0043743,37
RTS0043744,56
RTS0043745,39
RTS0043746,41
RTS0043747,35
RTS0043748,61
RTS0043749,42
RTS0043750,35
RTS0043751,44
RTS0043752,43
RTS0043753,41
RTS0043754,25
RTS0043755,68
RTS0043756,31
RTS0043757,37
RTS0043758,50
RTS0043759,35
RTS0043760,31
RTS0043761,96
RTS0043762,21
RTS0043763,33
RTS0043764,41
RTS0043765,35
RTS0043766,34
RTS0043767,21
RTS0043768,27
RTS0043769,43
RTS0043770,22
RTS0043771,26
RTS0043772,40
RTS0043773,35
RTS0043774,36
RTS0043775,33
RTS0043776,39
RTS0043777,34
RTS0043778,57
RTS0043779,45
RTS0043780,49
RTS0043781,44
RTS0043782,37
RTS0043783,41
RTS0043784,29
RTS0043785,36
RTS0043786,148
RTS0043787,115
RTS0043788,150
RTS0043789,115
RTS0043790,120
RTS0043791,68
RTS0043792,141
RTS0043793,83
RTS0043794,42
RTS0043795,49
RTS0043796,34
RTS0043797,48
RTS0043798,32
RTS0043799,39
RTS0043800,40
RTS0043801,39
RTS0043802,35
RTS0043803,31
RTS0043804,41
RTS0043805,56
RTS0043806,27
RTS0043807,36
RTS0043808,56
RTS0043809,44
RTS0043810,38
RTS0043811,18
RTS0043812,53
RTS0043813,33
RTS0043814,25
RTS0043815,34
RTS0043816,37
RTS0043817,31
RTS0043818,37
RTS0043819,39
RTS0043820,43
RTS0043821,60
RTS0043822,38
RTS0043823,30
RTS0043824,29
RTS0043825,33
RTS0043826,25
RTS0043827,33
RTS0043828,38
RTS0043829,20
RTS0043830,41
RTS0043831,49
RTS0043832,50
RTS0043833,58
RTS0043834,32
RTS0043835,46
RTS0043836,44
RTS0043837,37
RTS0043838,22
RTS0043839,42
RTS0043840,50
RTS0043841,29
RTS0043842,41
RTS0043843,55
RTS0043844,60
RTS0043845,43
RTS0043846,58
RTS0043847,46
RTS0043848,46
RTS0043849,57
RTS0043850,61
RTS0043851,43
RTS0043852,45
RTS0043853,72
RTS0043854,60
RTS0043856,34
RTS0043857,31
RTS0043858,28
RTS0043859,38
RTS0043860,47
RTS0043861,65
RTS0043862,88
RTS0043863,50
RTS0043864,36
RTS0043865,39
RTS0043866,46
RTS0043867,49
RTS0043868,56
RTS0043869,48
RTS0043870,41
RTS0043871,44
RTS0043872,49
RTS0043873,40
RTS0043874,38
RTS0043875,37
RTS0043876,44
RTS0043877,36
RTS0043878,35
RTS0043879,47
RTS0043880,46
RTS0043881,27
RTS0043882,29
RTS0043883,52
RTS0043884,36
RTS0043885,30
RTS0043886,43
RTS0043887,61
RTS0043888,40
RTS0043889,19
RTS0043890,53
RTS0043891,52
RTS0043892,43
RTS0043893,52
RTS0043894,51
RTS0043895,34
RTS0043896,42
RTS0043897,62
RTS0043898,62
RTS0043899,61
RTS0043900,49
RTS0043901,38
RTS0043902,34
RTS0043903,49
RTS0043904,64
RTS0043905,43
RTS0043906,26
RTS0043907,39
RTS0043908,24
RTS0043909,41
RTS0043910,39
RTS0043911,34
RTS0043912,85
RTS0043913,34
RTS0043914,38
RTS0043915,23
RTS0043916,58
RTS0043917,61
RTS0043918,38
RTS0043919,40
RTS0043920,77
RTS0043921,52
RTS0043922,36
RTS0043923,60
RTS0043924,54
RTS0043925,40
RTS0043926,40
RTS0043927,43
RTS0043928,43
RTS0043929,44
RTS0043930,42
RTS0043931,44
RTS0043932,54
RTS0043933,57
RTS0043934,38
RTS0043935,49
RTS0043936,24
RTS0043937,37
RTS0043938,25
RTS0043939,30
RTS0043940,56
RTS0043941,27
RTS0043942,50
RTS0043943,40
RTS0043944,37
RTS0043945,32
RTS0043946,37
RTS0043947,47
RTS0043948,37
RTS0043949,32
RTS0043950,39
RTS0043951,53
RTS0043952,55
RTS0043953,45
RTS0043954,27
RTS0043955,32
RTS0043956,46
RTS0043957,41
RTS0043958,56
RTS0043959,49
RTS0043960,36
RTS0043961,41
RTS0043962,37
RTS0043963,46
RTS0043964,35
RTS0043965,27
RTS0043966,46
RTS0043967,48
RTS0043968,34
RTS0043969,41
RTS0043970,45
RTS0043971,42
RTS0043972,62
RTS0043973,58
RTS0043974,61
RTS0043975,33
RTS0043976,37
RTS0043977,41
RTS0043978,59
RTS0043979,47
RTS0043980,64
RTS0043981,71
RTS0043982,67
RTS0043983,85
RTS0043984,38
RTS0043985,90
RTS0043986,36
RTS0043987,82
RTS0043988,38
RTS0043989,39
RTS0043990,56
RTS0043991,35
RTS0043992,52
RTS0043993,27
RTS0043994,40
RTS0043996,47
RTS0043997,31
RTS0043998,38
RTS0043999,36
RTS0044000,43
RTS0044001,40
RTS0044002,46
RTS0044003,61
RTS0044004,69
RTS0044005,51
RTS0044006,42
RTS0044007,48
RTS0044008,27
RTS0044009,31
RTS0044010,47
RTS0044011,49
RTS0044012,80
RTS0044013,57
RTS0044014,62
RTS0044015,66
RTS0044016,52
RTS0044017,37
RTS0044018,38
RTS0044019,39
RTS0044020,88
RTS0044021,25
RTS0044022,59
RTS0044023,44
RTS0044024,24
RTS0044025,46
RTS0044026,32
RTS0044027,53
RTS0044028,38
RTS0044029,43
RTS0044030,38
RTS0044031,38
RTS0044032,30
RTS0044033,21
RTS0044034,41
RTS0044035,36
RTS0044036,67
RTS0044037,46
RTS0044038,72
RTS0044039,40
RTS0044040,55
RTS0044041,59
RTS0044042,79
RTS0044043,73
RTS0044044,83
RTS0044045,32
RTS0044046,43
RTS0044047,56
RTS0044048,41
RTS0044049,32
RTS0044050,35
RTS0044051,30
RTS0044052,38
RTS0044053,40
RTS0044054,58
RTS0044055,40
RTS0044056,47
RTS0044057,31
RTS0044058,48
RTS0044059,46
RTS0044060,39
RTS0044061,41
RTS0044062,43
RTS0044063,42
RTS0044064,49
RTS0044065,45
RTS0044067,51
RTS0044068,48
RTS0044069,48
RTS0044070,39
RTS0044071,39
RTS0044072,33
RTS0044073,37
RTS0044074,38
RTS0044075,34
RTS0044076,27
RTS0044077,37
RTS0044078,25
RTS0044079,33
RTS0044080,44
RTS0044081,32
RTS0044082,45
RTS0044083,55
RTS0044084,35
RTS0044085,36
RTS0044086,36
RTS0044087,36
RTS0044088,31
RTS0044089,40
RTS0044090,47
RTS0044091,42
RTS0044092,47
RTS0044093,29
RTS0044094,33
RTS0044095,42
RTS0044096,50
RTS0044097,96
RTS0044098,51
RTS0044099,101
RTS0044100,66
RTS0044101,38
RTS0044102,52
RTS0044103,36
RTS0044104,37
RTS0044105,63
RTS0044106,77
RTS0044107,53
RTS0044108,43
RTS0044109,72
RTS0044110,96
RTS0044111,56
RTS0044112,44
RTS0044113,101
RTS0044114,31
RTS0044115,103
RTS0044116,73
RTS0044117,56
RTS0044118,47
RTS0044119,64
RTS0044120,62
RTS0044121,24
RTS0044122,36
RTS0044123,30
RTS0044124,51
RTS0044125,38
RTS0044126,41
RTS0044127,58
RTS0044128,48
RTS0044129,55
RTS0044130,41
RTS0044131,71
RTS0044132,55
RTS0044133,60
RTS0044134,47
RTS0044135,48
RTS0044136,39
RTS0044137,45
RTS0044138,67
RTS0044139,57
RTS0044140,41
RTS0044141,51
RTS0044142,50
RTS0044143,53
RTS0044144,43
RTS0044145,31
RTS0044146,38
RTS0044147,24
RTS0044148,31
RTS0044149,30
RTS0044150,48
RTS0044151,47
RTS0044152,52
RTS0044153,56
RTS0044154,43
RTS0044155,69
RTS0044156,67
RTS0044157,41
RTS0044158,164
RTS0044159,71
RTS0044160,26
RTS0044161,41
RTS0044162,76
RTS0044163,66
RTS0044164,98
RTS0044165,38
RTS0044166,48
RTS0044167,31
RTS0044168,42
RTS0044169,62
RTS0044170,47
RTS0044171,45
RTS0044172,62
RTS0044173,35
RTS0044174,39
RTS0044175,43
RTS0044176,37
RTS0044177,58
RTS0044178,35
RTS0044180,30
RTS0044181,42
RTS0044182,50
RTS0044183,25
RTS0044184,49
RTS0044185,44
RTS0044186,53
RTS0044187,52
RTS0044188,37
RTS0044189,51
RTS0044190,50
RTS0044191,40
RTS0044192,49
RTS0044193,38
RTS0044194,48
RTS0044195,46
RTS0044196,85
RTS0044197,37
RTS0044198,85
RTS0044199,62
RTS0044200,25
RTS0044206,50
RTS0044207,34
RTS0044208,32
RTS0044209,31
RTS0044210,28
RTS0044211,56
RTS0044212,53
RTS0044213,54
RTS0044214,66
RTS0044215,63
RTS0044216,44
RTS0044217,52
RTS0044218,47
RTS0044219,53
RTS0044220,55
RTS0044221,32
RTS0044222,38
RTS0044223,45
RTS0044224,57
RTS0044225,24
RTS0044226,30
RTS0044227,37
RTS0044228,51
RTS0044229,26
RTS0044230,39
RTS0044231,38
RTS0044232,33
RTS0044233,41
RTS0044234,49
RTS0044235,46
RTS0044236,43
RTS0044237,75
RTS0044238,53
RTS0044239,61
RTS0044240,37
RTS0044241,36
RTS0044242,54
RTS0044243,48
RTS0044244,59
RTS0044245,36
RTS0044246,43
RTS0044247,53
RTS0044248,46
RTS0044249,42
RTS0044250,22
RTS0044251,59
RTS0044252,58
RTS0044253,53
RTS0044254,23
RTS0044255,46
RTS0044256,39
RTS0044257,49
RTS0044258,47
RTS0044259,38
RTS0044260,42
RTS0044261,103
RTS0044262,55
RTS0044263,52
RTS0044264,46
RTS0044265,44
RTS0044266,50
RTS0044267,32
RTS0044268,53
RTS0044269,38
RTS0044270,44
RTS0044271,46
RTS0044272,59
RTS0044273,69
RTS0044274,43
RTS0044275,54
RTS0044276,55
RTS0044277,39
RTS0044278,37
RTS0044279,43
RTS0044280,29
RTS0044281,63
RTS0044282,44
RTS0044283,43
RTS0044284,46
RTS0044285,39
RTS0044286,34
RTS0044287,41
RTS0044288,28
RTS0044289,38
RTS0044290,43
RTS0044291,40
RTS0044292,46
RTS0044293,45
RTS0044294,52
RTS0044295,35
RTS0044296,36
RTS0044297,44
RTS0044298,48
RTS0044299,56
RTS0044300,44
RTS0044301,124
RTS0044302,76
RTS0044303,93
RTS0044304,93
RTS0044305,38
RTS0044306,77
RTS0044307,56
RTS0044308,98
RTS0044309,88
RTS0044310,71
RTS0044311,33
RTS0044312,37
RTS0044313,38
RTS0044314,36
RTS0044315,36
RTS0044316,76
RTS0044317,124
RTS0044318,111
RTS0044319,49
RTS0044320,19
RTS0044321,65
RTS0044322,29
RTS0044323,53
RTS0044324,28
RTS0044325,35
RTS0044326,51
RTS0044327,56
RTS0044328,30
RTS0044329,58
RTS0044330,48
RTS0044331,64
RTS0044332,82
RTS0044333,88
RTS0044334,84
RTS0044335,72
RTS0044336,35
RTS0044337,32
RTS0044338,40
RTS0044339,40
RTS0044340,20
RTS0044341,44
RTS0044342,46
RTS0044343,35
RTS0044344,38
RTS0044345,35
RTS0044346,110
RTS0044347,118
RTS0044348,110
RTS0044349,131
RTS0044350,116
RTS0044351,65
RTS0044352,55
RTS0044353,88
RTS0044354,48
RTS0044355,82
RTS0044356,30
RTS0044357,45
RTS0044358,42
RTS0044359,77
RTS0044360,37
RTS0044361,80
RTS0044362,61
RTS0044363,42
RTS0044364,65
RTS0044365,45
RTS0044366,114
RTS0044367,72
RTS0044368,180
RTS0044369,168
RTS0044370,97
RTS0044371,52
RTS0044372,33
RTS0044373,55
RTS0044374,36
RTS0044375,52
RTS0044376,62
RTS0044377,147
RTS0044378,107
RTS0044379,131
RTS0044380,139
RTS0044381,57
RTS0044382,44
RTS0044383,54
RTS0044384,47
RTS0044385,54
RTS0044386,47
RTS0044387,71
RTS0044388,57
RTS0044389,49
RTS0044390,53
RTS0044391,53
RTS0044392,71
RTS0044393,100
RTS0044394,46
RTS0044395,51
RTS0044396,46
RTS0044397,47
RTS0044399,24
RTS0044400,39
RTS0044401,43
RTS0044402,52
RTS0044403,54
RTS0044404,86
RTS0044405,59
RTS0044406,40
RTS0044407,31
RTS0044408,49
RTS0044409,57
RTS0044410,35
RTS0044411,44
RTS0044412,41
RTS0044413,30
RTS0044414,28
RTS0044415,40
RTS0044416,92
RTS0044417,98
RTS0044418,58
RTS0044419,52
RTS0044420,84
RTS0044421,31
RTS0044422,38
RTS0044423,44
RTS0044424,37
RTS0044425,40
RTS0044426,39
RTS0044427,32
RTS0044428,26
RTS0044429,61
RTS0044430,38
RTS0044431,40
RTS0044432,57
RTS0044433,36
RTS0044434,51
RTS0044435,43
RTS0044436,50
RTS0044437,38
RTS0044438,45
RTS0044439,82
RTS0044440,75
RTS0044441,48
RTS0044442,44
RTS0044443,81
RTS0044444,48
RTS0044445,51
RTS0044446,54
RTS0044447,62
RTS0044448,43
RTS0044449,62
RTS0044450,33
RTS0044451,59
RTS0044452,49
RTS0044453,38
RTS0044454,42
RTS0044455,45
RTS0044456,32
RTS0044457,59
RTS0044458,32
RTS0044459,36
RTS0044460,48
RTS0044461,73
RTS0044462,57
RTS0044463,47
RTS0044464,55
RTS0044465,51
RTS0044466,55
RTS0044467,32
RTS0044468,49
RTS0044469,30
RTS0044470,52
RTS0044471,70
RTS0044472,57
RTS0044473,47
RTS0044474,61
RTS0044475,73
RTS0044476,63
RTS0044477,60
RTS0044478,44
RTS0044479,55
RTS0044480,58
RTS0044481,55
RTS0044482,59
RTS0044483,46
RTS0044484,44
RTS0044485,59
RTS0044486,57
RTS0044487,51
RTS0044488,63
RTS0044489,60
RTS0044490,34
RTS0044491,41
RTS0044492,31
RTS0044493,49
RTS0044494,39
RTS0044495,55
RTS0044496,62
RTS0044497,70
RTS0044498,58
RTS0044499,70
RTS0044500,63
RTS0044501,70
RTS0044502,69
RTS0044503,53
RTS0044504,68
RTS0044505,43
RTS0044506,50
RTS0044507,39
RTS0044508,45
RTS0044509,56
RTS0044510,40
RTS0044511,41
RTS0044512,47
RTS0044513,51
RTS0044514,38
RTS0044515,63
RTS0044516,42
RTS0044517,60
RTS0044518,59
RTS0044519,62
RTS0044520,60
RTS0044521,56
RTS0044522,57
RTS0044523,67
RTS0044524,24
RTS0044525,43
RTS0044526,49
RTS0044527,61
RTS0044528,46
RTS0044529,71
RTS0044530,45
RTS0044531,47
RTS0044532,45
RTS0044533,33
RTS0044534,31
RTS0044535,40
RTS0044536,50
RTS0044537,51
RTS0044538,44
RTS0044539,40
RTS0044540,35
RTS0044541,38
RTS0044542,36
RTS0044543,46
RTS0044544,37
RTS0044545,38
RTS0044546,69
RTS0044547,59
RTS0044548,55
RTS0044549,57
RTS0044550,79
RTS0044551,59
RTS0044552,58
RTS0044553,32
RTS0044554,33
RTS0044555,59
RTS0044556,50
RTS0044557,36
RTS0044558,24
RTS0044559,34
RTS0044560,33
RTS0044561,39
RTS0044562,33
RTS0044563,63
RTS0044564,86
RTS0044565,62
RTS0044566,33
RTS0044567,28
RTS0044568,41
RTS0044569,30
RTS0044570,28
RTS0044571,26
RTS0044572,28
RTS0044573,36
RTS0044574,48
RTS0044575,57
RTS0044576,33
RTS0044577,35
RTS0044578,49
RTS0044579,37
RTS0044580,25
RTS0044581,38
RTS0044582,40
RTS0044583,35
RTS0044584,57
RTS0044585,23
RTS0044586,42
RTS0044587,33
RTS0044588,39
RTS0044589,30
RTS0044590,38
RTS0044591,45
RTS0044592,39
RTS0044593,41
RTS0044594,30
RTS0044595,22
RTS0044596,49
RTS0044597,45
RTS0044598,52
RTS0044599,63
RTS0044600,22
RTS0044601,44
RTS0044602,29
RTS0044603,26
RTS0044604,62
RTS0044605,29
RTS0044606,48
RTS0044607,54
RTS0044608,16
RTS0044609,40
RTS0044610,34
RTS0044611,39
RTS0044612,34
RTS0044613,41
RTS0044614,57
RTS0044615,23
RTS0044616,28
RTS0044617,33
RTS0044618,37
RTS0044619,27
RTS0044620,46
RTS0044621,69
RTS0044622,51
RTS0044623,82
RTS0044624,47
RTS0044625,56
RTS0044626,52
RTS0044627,30
RTS0044628,39
RTS0044629,46
RTS0044630,40
RTS0044631,44
RTS0044632,105
RTS0044633,54
RTS0044634,55
RTS0044635,49
RTS0044636,31
RTS0044637,36
RTS0044638,48
RTS0044639,44
RTS0044640,39
RTS0044641,40
RTS0044642,24
RTS0044643,45
RTS0044644,70
RTS0044645,48
RTS0044646,45
RTS0044647,26
RTS0044648,33
RTS0044649,45
RTS0044650,24
RTS0044651,54
RTS0044652,61
RTS0044653,43
RTS0044654,50
RTS0044655,67
RTS0044656,50
RTS0044657,46
RTS0044658,79
RTS0044659,38
RTS0044660,59
RTS0044661,53
RTS0044662,34
RTS0044663,40
RTS0044664,50
RTS0044665,42
RTS0044666,47
RTS0044667,23
RTS0044668,44
RTS0044669,44
RTS0044670,39
RTS0044671,41
RTS0044672,53
RTS0044673,51
RTS0044674,52
RTS0044675,63
RTS0044676,34
RTS0044677,56
RTS0044678,41
RTS0044679,35
RTS0044680,41
RTS0044681,33
RTS0044682,51
RTS0044683,39
RTS0044684,37
RTS0044685,51
RTS0044686,45
RTS0044687,58
RTS0044688,65
RTS0044689,100
RTS0044690,87
RTS0044691,52
RTS0044692,63
RTS0044693,81
RTS0044694,48
RTS0044695,26
RTS0044696,103
RTS0044697,128
RTS0044698,91
RTS0044699,96
RTS0044700,134
RTS0044701,80
RTS0044702,56
RTS0044703,63
RTS0044704,53
RTS0044705,45
RTS0044706,23
RTS0044707,50
RTS0044708,43
RTS0044709,48
RTS0044710,52
RTS0044711,45
RTS0044712,47
RTS0044714,52
RTS0044715,49
RTS0044716,101
RTS0044717,61
RTS0044718,99
RTS0044719,53
RTS0044720,135
RTS0044721,47
RTS0044722,52
RTS0044723,27
RTS0044724,36
RTS0044725,23
RTS0044726,58
RTS0044727,57
RTS0044728,45
RTS0044729,59
RTS0044730,75
RTS0044731,79
RTS0044732,68
RTS0044733,28
RTS0044734,45
RTS0044735,55
RTS0044736,40
RTS0044737,35
RTS0044738,32
RTS0044739,37
RTS0044740,28
RTS0044741,33
RTS0044742,33
RTS0044743,37
RTS0044744,34
RTS0044745,33
RTS0044746,60
RTS0044747,21
RTS0044748,34
RTS0044749,49
RTS0044750,33
RTS0044751,67
RTS0044752,88
RTS0044753,105
RTS0044754,58
RTS0044755,80
RTS0044756,47
RTS0044757,41
RTS0044758,44
RTS0044759,46
RTS0044760,38
RTS0044761,51
RTS0044762,47
RTS0044763,53
RTS0044764,37
RTS0044765,29
RTS0044766,47
RTS0044767,40
RTS0044768,48
RTS0044769,40
RTS0044770,53
RTS0044771,36
RTS0044772,33
RTS0044773,32
RTS0044774,34
RTS0044775,63
RTS0044776,44
RTS0044777,44
RTS0044778,57
RTS0044779,42
RTS0044780,71
RTS0044781,66
RTS0044782,86
RTS0044783,84
RTS0044784,75
RTS0044785,58
RTS0044786,60
RTS0044787,71
RTS0044788,72
RTS0044789,70
RTS0044790,37
RTS0044791,130
RTS0044792,656
RTS0044793,58
RTS0044794,48
RTS0044795,62
RTS0044796,47
RTS0044797,78
RTS0044798,50
RTS0044799,45
RTS0044800,45
RTS0044801,29
RTS0044802,30
RTS0044803,31
RTS0044804,52
RTS0044805,60
RTS0044806,42
RTS0044807,40
RTS0044808,33
RTS0044809,39
RTS0044810,40
RTS0044811,49
RTS0044812,51
RTS0044813,45
RTS0044814,82
RTS0044815,73
RTS0044816,47
RTS0044817,47
RTS0044818,70
RTS0044819,39
RTS0044820,55
RTS0044821,69
RTS0044822,70
RTS0044823,68
RTS0044824,34
RTS0044825,65
RTS0044826,55
RTS0044827,64
RTS0044828,40
RTS0044829,48
RTS0044830,44
RTS0044831,57
RTS0044832,45
RTS0044833,60
RTS0044834,73
RTS0044835,60
RTS0044836,51
RTS0044837,44
RTS0044838,78
RTS0044839,44
RTS0044840,48
RTS0044841,31
RTS0044842,46
RTS0044843,56
RTS0044844,43
RTS0044845,48
RTS0044846,39
RTS0044847,38
RTS0044848,57
RTS0044849,53
RTS0044850,43
RTS0044851,29
RTS0044852,28
RTS0044853,46
RTS0044854,41
RTS0044855,36
RTS0044856,42
RTS0044857,45
RTS0044858,33
RTS0044859,23
RTS0044860,38
RTS0044861,71
RTS0044862,51
RTS0044863,52
RTS0044864,29
RTS0044865,69
RTS0044866,43
RTS0044867,70
RTS0044868,63
RTS0044869,60
RTS0044870,69
RTS0044871,56
RTS0044872,43
RTS0044873,54
RTS0044874,39
RTS0044875,57
RTS0044876,43
RTS0044877,81
RTS0044878,94
RTS0044879,71
RTS0044880,118
RTS0044881,29
RTS0044882,40
RTS0044883,33
RTS0044884,44
RTS0044885,37
RTS0044886,48
RTS0044887,38
RTS0044888,39
RTS0044889,32
RTS0044890,30
RTS0044891,52
RTS0044892,65
RTS0044893,28
RTS0044894,42
RTS0044895,43
RTS0044896,113
RTS0044897,96
RTS0044898,99
RTS0044899,71
RTS0044900,59
RTS0044901,33
RTS0044902,53
RTS0044903,48
RTS0044904,58
RTS0044905,58
RTS0044906,82
RTS0044907,78
RTS0044908,90
RTS0044909,101
RTS0044910,59
RTS0044911,45
RTS0044912,40
RTS0044913,28
RTS0044914,39
RTS0044915,44
RTS0044916,37
RTS0044917,45
RTS0044918,40
RTS0044919,41
RTS0044920,44
RTS0044921,98
RTS0044922,103
RTS0044923,105
RTS0044924,71
RTS0044925,88
RTS0044926,52
RTS0044927,40
RTS0044928,39
RTS0044929,39
RTS0044930,50
RTS0044931,34
RTS0044932,45
RTS0044933,46
RTS0044934,35
RTS0044935,37
RTS0044936,100
RTS0044937,34
RTS0044938,18
RTS0044939,46
RTS0044940,52
RTS0044941,52
RTS0044942,43
RTS0044943,46
RTS0044944,39
RTS0044945,37
RTS0044946,66
RTS0044947,43
RTS0044948,48
RTS0044949,32
RTS0044950,48
RTS0044951,31
RTS0044952,43
RTS0044953,22
RTS0044954,64
RTS0044955,43
RTS0044956,61
RTS0044957,72
RTS0044958,47
RTS0044959,43
RTS0044960,49
RTS0044961,59
RTS0044962,26
RTS0044963,22
RTS0044964,32
RTS0044965,48
RTS0044966,48
RTS0044967,51
RTS0044968,56
RTS0044969,35
RTS0044970,38
RTS0044971,33
RTS0044972,51
RTS0044973,27
RTS0044974,37
RTS0044975,49
RTS0044976,65
RTS0044977,35
RTS0044978,38
RTS0044979,69
RTS0044980,44
RTS0044981,34
RTS0044982,45
RTS0044983,39
RTS0044984,36
RTS0044985,98
RTS0044986,32
RTS0044987,42
RTS0044988,29
RTS0044989,40
RTS0044990,46
RTS0044991,39
RTS0044992,30
RTS0044993,40
RTS0044994,50
RTS0044995,39
RTS0044996,40
RTS0044997,32
RTS0044998,54
RTS0044999,31
RTS0045000,40
RTS0045001,53
RTS0045002,44
RTS0045003,49
RTS0045004,60
RTS0045005,79
RTS0045006,55
RTS0045007,75
RTS0045008,64
RTS0045009,58
RTS0045010,46
RTS0045011,36
RTS0045012,32
RTS0045013,25
RTS0045014,36
RTS0045015,37
RTS0045016,29
RTS0045017,28
RTS0045018,44
RTS0045019,28
RTS0045020,36
RTS0045021,32
RTS0045022,32
RTS0045023,48
RTS0045024,45
RTS0045025,46
RTS0045026,79
RTS0045027,85
RTS0045028,54
RTS0045029,69
RTS0045030,76
RTS0045031,25
RTS0045032,41
RTS0045033,42
RTS0045034,41
RTS0045035,41
RTS0045036,51
RTS0045038,53
RTS0045039,49
RTS0045040,48
RTS0045041,34
RTS0045042,44
RTS0045043,27
RTS0045044,60
RTS0045045,58
RTS0045046,32
RTS0045047,38
RTS0045048,26
RTS0045049,27
RTS0045050,31
RTS0045051,40
RTS0045052,37
RTS0045053,24
RTS0045054,45
RTS0045055,31
RTS0045056,55
RTS0045057,124
RTS0045058,34
RTS0045059,61
RTS0045060,87
RTS0045061,39
RTS0045063,24
RTS0045064,56
RTS0045065,50
RTS0045066,40
RTS0045067,52
RTS0045068,88
RTS0045069,53
RTS0045070,79
RTS0045071,62
RTS0045072,56
RTS0045073,58
RTS0045074,83
RTS0045075,31
RTS0045076,56
RTS0045077,23
RTS0045078,35
RTS0045079,31
RTS0045080,31
RTS0045081,24
RTS0045082,51
RTS0045083,55
RTS0045084,51
RTS0045085,27
RTS0045086,33
RTS0045087,31
RTS0045088,27
RTS0045089,25
RTS0045090,46
RTS0045091,38
RTS0045092,26
RTS0045093,35
RTS0045094,38
RTS0045095,46
RTS0045096,49
RTS0045097,49
RTS0045098,41
RTS0045099,31
RTS0045100,49
RTS0045101,43
RTS0045102,35
RTS0045103,37
RTS0045104,27
RTS0045105,44
RTS0045106,61
RTS0045107,59
RTS0045108,75
RTS0045109,36
RTS0045110,41
RTS0045111,74
RTS0045112,29
RTS0045113,78
RTS0045114,51
RTS0045115,33
RTS0045116,38
RTS0045117,44
RTS0045118,48
RTS0045119,39
RTS0045120,54
RTS0045121,37
RTS0045122,44
RTS0045123,95
RTS0045124,35
RTS0045125,39
RTS0045126,33
RTS0045127,47
RTS0045128,46
RTS0045129,44
RTS0045130,44
RTS0045131,59
RTS0045132,29
RTS0045133,34
RTS0045134,36
RTS0045135,40
RTS0045136,56
RTS0045137,87
RTS0045138,41
RTS0045139,41
RTS0045140,53
RTS0045141,38
RTS0045142,54
RTS0045143,45
RTS0045144,37
RTS0045145,52
RTS0045146,37
RTS0045147,51
RTS0045148,33
RTS0045149,36
RTS0045150,20
RTS0045151,45
RTS0045152,54
RTS0045153,33
RTS0045154,50
RTS0045155,48
RTS0045156,28
RTS0045157,46
RTS0045158,26
RTS0045159,53
RTS0045160,61
RTS0045161,42
RTS0045162,53
RTS0045163,68
RTS0045164,57
RTS0045165,59
RTS0045166,54
RTS0045167,41
RTS0045168,73
RTS0045169,71
RTS0045170,45
RTS0045171,79
RTS0045172,55
RTS0045173,50
RTS0045174,52
RTS0045175,65
RTS0045176,52
RTS0045177,37
RTS0045178,49
RTS0045179,39
RTS0045180,76
RTS0045181,26
RTS0045182,41
RTS0045183,41
RTS0045184,30
RTS0045185,41
RTS0045186,52
RTS0045187,51
RTS0045188,31
RTS0045189,44
RTS0045190,45
RTS0045191,34
RTS0045192,38
RTS0045193,39
RTS0045194,43
RTS0045195,29
RTS0045196,41
RTS0045197,37
RTS0045198,52
RTS0045199,30
RTS0045200,40
RTS0045201,38
RTS0045202,33
RTS0045203,32
RTS0045204,36
RTS0045205,40
RTS0045206,35
RTS0045207,38
RTS0045208,40
RTS0045209,35
RTS0045210,39
RTS0045211,34
RTS0045212,51
RTS0045213,34
RTS0045214,34
RTS0045215,39
RTS0045216,48
RTS0045217,55
RTS0045218,50
RTS0045219,47
RTS0045220,65
RTS0045221,44
RTS0045222,30
RTS0045223,61
RTS0045224,41
RTS0045225,37
RTS0045226,999
RTS0045227,493
RTS0045228,839
RTS0045229,603
RTS0045230,525
RTS0045231,54
RTS0045232,78
RTS0045233,63
RTS0045234,75
RTS0045235,60
RTS0045236,104
RTS0045237,89
RTS0045238,49
RTS0045239,72
RTS0045240,130
RTS0045241,86
RTS0045242,91
RTS0045243,58
RTS0045244,89
RTS0045245,54
RTS0045246,41
RTS0045247,40
RTS0045248,39
RTS0045249,42
RTS0045250,27
RTS0045251,107
RTS0045252,43
RTS0045253,74
RTS0045254,33
RTS0045255,48
RTS0045256,46
RTS0045257,76
RTS0045258,43
RTS0045259,61
RTS0045260,42
RTS0045261,42
RTS0045262,93
RTS0045263,73
RTS0045264,55
RTS0045265,93
RTS0045266,54
RTS0045267,71
RTS0045268,73
RTS0045269,71
RTS0045270,47
RTS0045271,42
RTS0045272,31
RTS0045273,39
RTS0045274,41
RTS0045275,48
RTS0045276,42
RTS0045277,61
RTS0045278,74
RTS0045279,28
RTS0045280,41
RTS0045281,51
RTS0045282,39
RTS0045283,54
RTS0045284,21
RTS0045285,54
RTS0045286,48
RTS0045287,54
RTS0045288,43
RTS0045289,35
RTS0045290,33
RTS0045291,30
RTS0045292,54
RTS0045293,28
RTS0045294,31
RTS0045295,34
RTS0045296,29
RTS0045297,32
RTS0045298,50
RTS0045299,47
RTS0045300,41
RTS0045301,115
RTS0045302,41
RTS0045303,176
RTS0045304,90
RTS0045305,148
RTS0045306,44
RTS0045307,47
RTS0045308,44
RTS0045309,49
RTS0045310,51
RTS0045311,25
RTS0045312,26
RTS0045313,54
RTS0045314,33
RTS0045315,60
RTS0045316,52
RTS0045317,51
RTS0045318,49
RTS0045319,34
RTS0045320,38
RTS0045321,35
RTS0045322,46
RTS0045323,30
RTS0045324,38
RTS0045325,38
RTS0045326,67
RTS0045327,82
RTS0045328,60
RTS0045329,45
RTS0045330,33
RTS0045331,42
RTS0045332,32
RTS0045333,28
RTS0045334,42
RTS0045335,31
RTS0045336,35
RTS0045337,34
RTS0045338,29
RTS0045339,52
RTS0045340,30
RTS0045341,29
RTS0045342,49
RTS0045343,45
RTS0045344,38
RTS0045345,29
RTS0045346,47
RTS0045347,36
RTS0045348,29
RTS0045349,41
RTS0045350,32
RTS0045351,40
RTS0045352,29
RTS0045353,56
RTS0045354,45
RTS0045355,36
RTS0045356,49
RTS0045357,78
RTS0045358,43
RTS0045359,37
RTS0045360,29
RTS0045361,60
RTS0045362,56
RTS0045363,46
RTS0045364,42
RTS0045365,69
RTS0045366,46
RTS0045367,30
RTS0045368,44
RTS0045369,26
RTS0045370,34
RTS0045371,41
RTS0045372,29
RTS0045373,50
RTS0045374,78
RTS0045375,63
RTS0045376,57
RTS0045377,40
RTS0045378,61
RTS0045379,73
RTS0045380,42
RTS0045381,65
RTS0045382,58
RTS0045383,50
RTS0045384,44
RTS0045385,23
RTS0045386,62
RTS0045387,44
RTS0045388,43
RTS0045389,38
RTS0045390,54
RTS0045391,58
RTS0045392,48
RTS0045393,37
RTS0045394,32
RTS0045395,35
RTS0045396,46
RTS0045397,56
RTS0045398,37
RTS0045399,54
RTS0045400,42
RTS0045401,34
RTS0045402,46
RTS0045403,53
RTS0045404,62
RTS0045405,62
RTS0045406,61
RTS0045407,64
RTS0045408,41
RTS0045409,99
RTS0045410,63
RTS0045411,74
RTS0045412,82
RTS0045413,62
RTS0045414,71
RTS0045415,68
RTS0045416,48
RTS0045417,53
RTS0045418,49
RTS0045419,38
RTS0045420,44
RTS0045421,1510
RTS0045422,1225
RTS0045423,676
RTS0045424,1212
RTS0045425,1674
RTS0045426,53
RTS0045427,44
RTS0045428,46
RTS0045429,57
RTS0045430,30
RTS0045431,90
RTS0045432,99
RTS0045433,89
RTS0045434,129
RTS0045435,41
RTS0045436,33
RTS0045437,42
RTS0045438,64
RTS0045439,43
RTS0045440,37
RTS0045441,51
RTS0045442,37
RTS0045443,34
RTS0045444,23
RTS0045445,34
RTS0045446,49
RTS0045447,47
RTS0045448,37
RTS0045449,27
RTS0045450,36
RTS0045451,70
RTS0045452,44
RTS0045453,55
RTS0045454,73
RTS0045455,63
RTS0045456,51
RTS0045457,62
RTS0045458,55
RTS0045459,35
RTS0045460,62
RTS0045461,31
RTS0045462,42
RTS0045463,45
RTS0045464,28
RTS0045465,35
RTS0045466,43
RTS0045467,81
RTS0045468,39
RTS0045469,64
RTS0045470,44
RTS0045471,46
RTS0045472,33
RTS0045473,28
RTS0045474,68
RTS0045475,66
RTS0045476,68
RTS0045477,75
RTS0045478,54
RTS0045479,72
RTS0045480,68
RTS0045481,63
RTS0045482,57
RTS0045483,41
RTS0045484,89
RTS0045485,108
RTS0045486,31
RTS0045487,43
RTS0045488,28
RTS0045489,33
RTS0045490,53
RTS0045491,240
RTS0045492,324
RTS0045493,211
RTS0045494,127
RTS0045495,125
RTS0045496,27
RTS0045497,41
RTS0045498,91
RTS0045499,104
RTS0045500,88
RTS0045501,105
RTS0045502,90
RTS0045503,76
RTS0045504,43
RTS0045505,73
RTS0045506,2390
RTS0045507,3094
RTS0045508,1891
RTS0045509,2305
RTS0045510,1882
RTS0045511,47
RTS0045512,42
RTS0045513,36
RTS0045514,46
RTS0045515,24
RTS0045516,29
RTS0045517,42
RTS0045518,40
RTS0045519,53
RTS0045520,45
RTS0045521,48
RTS0045522,58
RTS0045523,51
RTS0045524,54
RTS0045525,35
RTS0045526,63
RTS0045527,57
RTS0045528,48
RTS0045529,69
RTS0045530,68
RTS0045531,51
RTS0045532,54
RTS0045533,37
RTS0045534,37
RTS0045535,23
RTS0045536,77
RTS0045537,87
RTS0045538,35
RTS0045539,82
RTS0045540,105
RTS0045541,30
RTS0045542,37
RTS0045543,37
RTS0045544,20
RTS0045545,34
RTS0045546,40
RTS0045547,26
RTS0045548,25
RTS0045549,38
RTS0045550,25
RTS0045551,42
RTS0045552,42
RTS0045553,22
RTS0045554,32
RTS0045555,32
RTS0045556,27
RTS0045557,27
RTS0045558,46
RTS0045559,33
RTS0045560,48
RTS0045561,48
RTS0045562,41
RTS0045563,41
RTS0045564,52
RTS0045565,36
RTS0045566,53
RTS0045567,41
RTS0045568,28
RTS0045569,37
RTS0045570,50
RTS0045571,34
RTS0045572,53
RTS0045573,33
RTS0045574,25
RTS0045575,30
RTS0045576,31
RTS0045577,36
RTS0045578,27
RTS0045579,44
RTS0045580,37
RTS0045581,47
RTS0045582,29
RTS0045583,46
RTS0045584,69
RTS0045585,31
RTS0045586,64
RTS0045587,165
RTS0045588,83
RTS0045589,90
RTS0045590,54
RTS0045592,401
RTS0045593,457
RTS0045594,314
RTS0045595,258
RTS0045596,60
RTS0045597,54
RTS0045598,75
RTS0045599,40
RTS0045600,40
RTS0045601,49
RTS0045602,49
RTS0045603,24
RTS0045604,61
RTS0045606,51
RTS0045607,37
RTS0045608,31
RTS0045609,26
RTS0045610,48
RTS0045611,35
RTS0045612,31
RTS0045613,35
RTS0045614,29
RTS0045615,32
RTS0045616,26
RTS0045617,25
RTS0045618,33
RTS0045619,23
RTS0045620,22
RTS0045621,34
RTS0045622,75
RTS0045623,69
RTS0045624,32
RTS0045625,71
RTS0045626,21
RTS0045627,27
RTS0045628,31
RTS0045629,35
RTS0045630,26
RTS0045631,31
RTS0045632,32
RTS0045633,37
RTS0045634,38
RTS0045635,36
RTS0045636,60
RTS0045637,37
RTS0045638,37
RTS0045639,42
RTS0045640,40
RTS0045641,28
RTS0045642,47
RTS0045643,28
RTS0045644,30
RTS0045645,39
RTS0045646,37
RTS0045647,53
RTS0045648,48
RTS0045649,54
RTS0045650,48
RTS0045651,29
RTS0045652,55
RTS0045653,52
RTS0045654,56
RTS0045655,60
RTS0045656,60
RTS0045657,43
RTS0045658,63
RTS0045659,50
RTS0045660,72
RTS0045661,112
RTS0045662,91
RTS0045663,98
RTS0045664,80
RTS0045665,98
RTS0045666,31
RTS0045667,34
RTS0045668,52
RTS0045669,35
RTS0045670,40
RTS0045671,36
RTS0045672,36
RTS0045673,33
RTS0045674,36
RTS0045675,41
RTS0045676,60
RTS0045677,66
RTS0045678,57
RTS0045679,67
RTS0045680,65
RTS0045681,37
RTS0045682,62
RTS0045683,29
RTS0045684,34
RTS0045685,43
RTS0045687,150
RTS0045688,260
RTS0045689,125
RTS0045690,42
RTS0045691,35
RTS0045692,24
RTS0045693,55
RTS0045694,45
RTS0045695,36
RTS0045696,52
RTS0045697,32
RTS0045698,33
RTS0045699,31
RTS0045700,30
RTS0045701,28
RTS0045702,36
RTS0045703,23
RTS0045704,37
RTS0045705,31
RTS0045706,39
RTS0045707,47
RTS0045708,43
RTS0045709,33
RTS0045710,68
RTS0045711,35
RTS0045712,42
RTS0045713,37
RTS0045714,55
RTS0045715,31
RTS0045716,104
RTS0045717,59
RTS0045718,42
RTS0045719,30
RTS0045720,53
RTS0045721,82
RTS0045722,93
RTS0045723,100
RTS0045724,85
RTS0045725,58
RTS0045726,42
RTS0045727,82
RTS0045728,54
RTS0045729,57
RTS0045730,34
RTS0045731,155
RTS0045732,126
RTS0045733,107
RTS0045734,152
RTS0045735,155
RTS0045736,561
RTS0045737,958
RTS0045738,1350
RTS0045739,1229
RTS0045740,348
RTS0045741,113
RTS0045742,68
RTS0045743,92
RTS0045744,149
RTS0045745,97
RTS0045746,66
RTS0045747,65
RTS0045748,76
RTS0045749,52
RTS0045750,36
RTS0045751,77
RTS0045752,58
RTS0045753,59
RTS0045754,72
RTS0045755,90
RTS0045756,96
RTS0045757,98
RTS0045758,109
RTS0045759,112
RTS0045760,74
RTS0045761,54
RTS0045762,52
RTS0045763,48
RTS0045764,31
RTS0045765,33
RTS0045766,47
RTS0045767,55
RTS0045768,54
RTS0045769,45
RTS0045770,58
RTS0045771,47
RTS0045772,55
RTS0045773,104
RTS0045774,45
RTS0045775,61
RTS0045776,33
RTS0045777,41
RTS0045778,56
RTS0045779,39
RTS0045780,37
RTS0045781,65
RTS0045782,62
RTS0045783,61
RTS0045784,84
RTS0045785,84
RTS0045786,44
RTS0045787,81
RTS0045788,73
RTS0045789,55
RTS0045790,41
RTS0045791,40
RTS0045792,42
RTS0045793,30
RTS0045794,45
RTS0045795,29
RTS0045796,47
RTS0045797,32
RTS0045798,35
RTS0045799,26
RTS0045800,34
RTS0045801,54
RTS0045802,30
RTS0045803,42
RTS0045804,31
RTS0045805,35
RTS0045806,100
RTS0045807,59
RTS0045808,56
RTS0045809,57
RTS0045810,31
RTS0045811,72
RTS0045812,32
RTS0045813,47
RTS0045814,71
RTS0045815,44
RTS0045816,41
RTS0045817,33
RTS0045818,39
RTS0045819,35
RTS0045820,45
RTS0045821,78
RTS0045822,65
RTS0045823,72
RTS0045824,86
RTS0045825,48
RTS0045826,82
RTS0045827,79
RTS0045828,58
RTS0045829,68
RTS0045830,49
RTS0045831,38
RTS0045832,52
RTS0045833,75
RTS0045834,50
RTS0045835,57
RTS0045836,164
RTS0045837,188
RTS0045838,139
RTS0045840,88
RTS0045841,106
RTS0045842,75
RTS0045843,53
RTS0045844,55
RTS0045845,95
RTS0045846,316
RTS0045848,68
RTS0045849,583
RTS0045851,28
RTS0045852,40
RTS0045853,35
RTS0045854,38
RTS0045855,52
RTS0045856,55
RTS0045857,45
RTS0045858,34
RTS0045859,39
RTS0045860,31
RTS0045861,43
RTS0045862,76
RTS0045863,65
RTS0045864,89
RTS0045865,46
RTS0045866,105
RTS0045867,37
RTS0045868,44
RTS0045869,31
RTS0045870,33
RTS0045871,19
RTS0045872,55
RTS0045873,68
RTS0045874,28
RTS0045875,50
RTS0045876,25
RTS0045877,40
RTS0045878,26
RTS0045879,65
RTS0045880,27
RTS0045881,38
RTS0045882,187
RTS0045883,113
RTS0045884,143
RTS0045885,1
RTS0045886,105
RTS0045887,75
RTS0045888,45
RTS0045889,29
RTS0045890,52
RTS0045891,36
RTS0045892,59
RTS0045893,29
RTS0045894,72
RTS0045895,23
RTS0045896,63
RTS0045897,36
RTS0045898,27
RTS0045899,100
RTS0045900,158
RTS0045901,42
RTS0045902,30
RTS0045903,47
RTS0045904,48
RTS0045905,40
RTS0045906,35
RTS0045907,34
RTS0045908,44
RTS0045909,26
RTS0045910,24
RTS0045911,39
RTS0045912,31
RTS0045913,24
RTS0045914,25
RTS0045915,30
RTS0045916,69
RTS0045917,26
RTS0045918,39
RTS0045919,64
RTS0045920,30
RTS0045921,36
RTS0045922,28
RTS0045923,47
RTS0045924,55
RTS0045925,61
RTS0045926,50
RTS0045927,39
RTS0045928,46
RTS0045929,47
RTS0045930,129
RTS0045931,63
RTS0045932,52
RTS0045933,30
RTS0045935,35
RTS0045939,44
RTS0045940,36
RTS0045941,36
RTS0045942,34
RTS0045943,78
RTS0045944,28
RTS0045945,37
RTS0045946,30
RTS0045947,46
RTS0045948,36
RTS0045949,33
RTS0045950,40
RTS0045951,42
RTS0045952,44
RTS0045953,59
RTS0045954,178
RTS0045955,64
RTS0045956,36
RTS0045957,30
RTS0045958,50
RTS0045959,21
RTS0045960,30
RTS0045961,24
RTS0045962,38
RTS0045963,36
RTS0045964,44
RTS0045965,37
RTS0045966,49
RTS0045967,32
RTS0045968,44
RTS0045969,52
RTS0045970,99
RTS0045971,62
RTS0045972,35
RTS0045973,29
RTS0045974,41
RTS0045975,38
RTS0045976,48
RTS0045977,25
RTS0045978,42
RTS0045979,50
RTS0045980,56
RTS0045981,103
RTS0045982,40
RTS0045983,88
RTS0045984,119
RTS0045985,51
RTS0045986,31
RTS0045987,66
RTS0045988,39
RTS0045989,21
RTS0045990,29
RTS0045991,47
RTS0045992,37
RTS0045993,38
RTS0045994,38
RTS0045995,25
RTS0045996,41
RTS0045997,43
RTS0045998,39
RTS0045999,40
RTS0046000,17
RTS0046001,37
RTS0046002,44
RTS0046003,37
RTS0046004,39
RTS0046005,71
RTS0046006,34
RTS0046007,48
RTS0046008,36
RTS0046009,22
RTS0046010,30
RTS0046011,20
RTS0046012,43
RTS0046013,56
RTS0046014,38
RTS0046015,38
RTS0046016,50
RTS0046017,41
RTS0046018,22
RTS0046019,53
RTS0046020,54
RTS0046021,37
RTS0046022,55
RTS0046023,44
RTS0046024,26
RTS0046025,38
RTS0046026,27
RTS0046027,74
RTS0046028,33
RTS0046029,43
RTS0046030,40
RTS0046031,43
RTS0046032,31
RTS0046033,29
RTS0046034,46
RTS0046035,38
RTS0046036,36
RTS0046037,34
RTS0046038,39
RTS0046039,42
RTS0046040,26
RTS0046041,38
RTS0046042,37
RTS0046043,43
RTS0046044,50
RTS0046045,42
RTS0046046,33
RTS0046047,21
RTS0046048,50
RTS0046049,92
RTS0046050,54
RTS0046051,90
RTS0046052,105
RTS0046053,93
RTS0046054,106
RTS0046055,90
RTS0046056,39
RTS0046057,38
RTS0046058,46
RTS0046059,68
RTS0046060,35
RTS0046061,61
RTS0046062,43
RTS0046063,34
RTS0046064,61
RTS0046065,64
RTS0046066,78
RTS0046067,77
RTS0046068,38
RTS0046069,40
RTS0046070,62
RTS0046071,48
RTS0046072,33
RTS0046073,46
RTS0046074,35
RTS0046075,34
RTS0046076,38
RTS0046077,35
RTS0046078,46
RTS0046079,43
RTS0046080,44
RTS0046081,36
RTS0046082,52
RTS0046083,34
RTS0046084,41
RTS0046085,73
RTS0046086,70
RTS0046087,39
RTS0046088,55
RTS0046089,19
RTS0046090,43
RTS0046091,28
RTS0046092,100
RTS0046093,58
RTS0046094,29
RTS0046095,45
RTS0046096,49
RTS0046097,40
RTS0046098,39
RTS0046099,38
RTS0046100,37
RTS0046101,26
RTS0046102,37
RTS0046103,32
RTS0046104,49
RTS0046105,46
RTS0046106,25
RTS0046107,32
RTS0046108,32
RTS0046109,46
RTS0046110,30
RTS0046111,39
RTS0046112,76
RTS0046113,55
RTS0046114,34
RTS0046115,69
RTS0046116,64
RTS0046117,63
RTS0046119,37
RTS0046121,40
RTS0046122,38
RTS0046123,52
RTS0046124,33
RTS0046125,37
RTS0046126,18
RTS0046127,34
RTS0046128,48
RTS0046129,44
RTS0046130,32
RTS0046131,26
RTS0046132,44
RTS0046133,55
RTS0046134,69
RTS0046135,50
RTS0046136,48
RTS0046137,95
RTS0046138,54
RTS0046140,127
RTS0046141,106
RTS0046142,87
RTS0046143,140
RTS0046144,170
RTS0046145,38
RTS0046146,42
RTS0046147,49
RTS0046148,47
RTS0046149,33
RTS0046150,21
RTS0046152,32
RTS0046153,54
RTS0046154,30
RTS0046155,53
RTS0046156,15
RTS0046157,35
RTS0046158,32
RTS0046159,35
RTS0046160,47
RTS0046161,33
RTS0046162,34
RTS0046163,22
RTS0046164,62
RTS0046165,47
RTS0046166,34
RTS0046167,43
RTS0046168,37
RTS0046169,40
RTS0046170,60
RTS0046171,20
RTS0046172,40
RTS0046173,18
RTS0046174,33
RTS0046175,46
RTS0046176,25
RTS0046177,24
RTS0046178,36
RTS0046179,20
RTS0046180,36
RTS0046181,33
RTS0046182,34
RTS0046183,90
RTS0046184,61
RTS0046185,36
RTS0046186,20
RTS0046187,34
RTS0046188,75
RTS0046191,33
RTS0046193,17
RTS0046194,32
RTS0046195,28
RTS0046196,110
RTS0046197,116
RTS0046198,111
RTS0046199,58
RTS0046200,53
RTS0046201,38
RTS0046202,50
RTS0046203,35
RTS0046204,53
RTS0046205,41
RTS0046206,181
RTS0046207,183
RTS0046208,128
RTS0046209,189
RTS0046210,37
RTS0046211,25
RTS0046212,46
RTS0046213,53
RTS0046214,26
RTS0046215,23
RTS0046216,24
RTS0046217,36
RTS0046218,36
RTS0046219,23
RTS0046220,35
RTS0046221,51
RTS0046222,30
RTS0046223,40
RTS0046224,37
RTS0046225,48
RTS0046226,43
RTS0046227,60
RTS0046228,46
RTS0046229,62
RTS0046230,34
RTS0046231,19
RTS0046232,60
RTS0046233,36
RTS0046234,63
RTS0046235,42
RTS0046236,36
RTS0046237,44
RTS0046238,29
RTS0046239,40
RTS0046240,30
RTS0046241,35
RTS0046242,41
RTS0046243,31
RTS0046244,37
RTS0046245,17
RTS0046246,44
RTS0046247,35
RTS0046248,43
RTS0046249,35
RTS0046250,37
RTS0046251,22
RTS0046252,90
RTS0046253,53
RTS0046254,65
RTS0046255,32
RTS0046256,48
RTS0046257,29
RTS0046258,26
RTS0046259,40
RTS0046260,44
RTS0046261,35
RTS0046262,40
RTS0046263,31
RTS0046264,26
RTS0046265,33
RTS0046266,36
RTS0046267,28
RTS0046268,60
RTS0046269,54
RTS0046270,51
RTS0046271,48
RTS0046272,43
RTS0046273,31
RTS0046274,27
RTS0046275,30
RTS0046276,26
RTS0046277,29
RTS0046278,36
RTS0046279,50
RTS0046280,29
RTS0046281,28
RTS0046282,26
RTS0046283,50
RTS0046284,36
RTS0046285,20
RTS0046286,39
RTS0046287,43
RTS0046288,55
RTS0046289,47
RTS0046290,35
RTS0046291,40
RTS0046292,38
RTS0046293,63
RTS0046294,34
RTS0046295,135
RTS0046296,31
RTS0046297,82
RTS0046298,35
RTS0046299,41
RTS0046300,25
RTS0046301,54
RTS0046302,42
RTS0046303,38
RTS0046304,20
RTS0046305,35
RTS0046306,41
RTS0046307,24
RTS0046308,44
RTS0046309,42
RTS0046310,37
RTS0046311,42
RTS0046312,30
RTS0046313,28
RTS0046314,47
RTS0046315,50
RTS0046316,35
RTS0046317,43
RTS0046318,41
RTS0046319,39
RTS0046320,35
RTS0046321,61
RTS0046322,59
RTS0046323,39
RTS0046324,43
RTS0046325,42
RTS0046326,37
RTS0046327,47
RTS0046328,49
RTS0046329,63
RTS0046330,47
RTS0046331,42
RTS0046332,27
RTS0046333,58
RTS0046334,67
RTS0046335,75
RTS0046336,77
RTS0046342,25
RTS0046343,36
RTS0046344,38
RTS0046345,28
RTS0046346,27
RTS0046347,125
RTS0046348,137
RTS0046349,151
RTS0046350,35
RTS0046351,31
RTS0046352,85
RTS0046353,42
RTS0046354,31
RTS0046355,20
RTS0046356,42
RTS0046357,34
RTS0046358,24
RTS0046359,46
RTS0046360,38
RTS0046361,37
RTS0046362,39
RTS0046363,36
RTS0046364,47
RTS0046365,31
RTS0046366,27
RTS0046367,29
RTS0046368,45
RTS0046369,50
RTS0046370,37
RTS0046371,56
RTS0046372,55
RTS0046373,34
RTS0046374,21
RTS0046375,26
RTS0046376,42
RTS0046377,33
RTS0046378,34
RTS0046379,28
RTS0046380,39
RTS0046381,28
RTS0046382,42
RTS0046383,43
RTS0046384,39
RTS0046385,32
RTS0046386,46
RTS0046387,29
RTS0046388,33
RTS0046389,52
RTS0046390,39
RTS0046391,24
RTS0046392,19
RTS0046393,22
RTS0046394,35
RTS0046395,46
RTS0046396,24
RTS0046397,26
RTS0046398,48
RTS0046399,41
RTS0046400,36
RTS0046401,53
RTS0046402,34
RTS0046403,56
RTS0046404,46
RTS0046405,35
RTS0046406,47
RTS0046407,58
RTS0046408,36
RTS0046409,55
RTS0046410,115
RTS0046411,72
RTS0046412,67
RTS0046413,172
RTS0046414,535
RTS0046415,220
RTS0046416,32
RTS0046417,68
RTS0046418,62
RTS0046419,51
RTS0046420,91
RTS0046421,65
RTS0046422,61
RTS0046423,23
RTS0046424,39
RTS0046425,39
RTS0046426,33
RTS0046427,33
RTS0046428,24
RTS0046429,37
RTS0046430,27
RTS0046431,46
RTS0046432,66
RTS0046433,47
RTS0046434,50
RTS0046435,93
RTS0046439,62
RTS0046440,53
RTS0046441,66
RTS0046442,33
RTS0046443,71
RTS0046444,41
RTS0046445,33
RTS0046446,23
RTS0046447,28
RTS0046448,52
RTS0046449,47
RTS0046450,64
RTS0046451,46
RTS0046452,52
RTS0046453,32
RTS0046454,68
RTS0046455,95
RTS0046456,33
RTS0046457,66
RTS0046458,58
RTS0046459,170
RTS0046460,209
RTS0046461,56
RTS0046462,85
RTS0046463,65
RTS0046464,31
RTS0046466,29
RTS0046468,40
RTS0046469,27
RTS0046470,54
RTS0046471,30
RTS0046472,44
RTS0046473,37
RTS0046474,25
RTS0046475,59
RTS0046476,19
RTS0046477,33
RTS0046478,29
RTS0046479,47
RTS0046480,39
RTS0046481,42
RTS0046482,24
RTS0046483,37
RTS0046484,33
RTS0046485,37
RTS0046486,29
RTS0046487,39
RTS0046488,44
RTS0046489,65
RTS0046490,31
RTS0046491,52
RTS0046492,28
RTS0046493,36
RTS0046494,36
RTS0046495,47
RTS0046496,79
RTS0046497,60
RTS0046498,39
RTS0046499,88
RTS0046500,101
RTS0046501,52
RTS0046502,44
RTS0046503,72
RTS0046504,53
RTS0046505,25
RTS0046506,28
RTS0046507,31
RTS0046508,34
RTS0046509,39
RTS0046510,56
RTS0046511,29
RTS0046512,48
RTS0046513,52
RTS0046514,22
RTS0046515,64
RTS0046516,39
RTS0046517,54
RTS0046518,26
RTS0046519,28
RTS0046520,37
RTS0046521,48
RTS0046522,30
RTS0046524,44
RTS0046525,49
RTS0046526,55
RTS0046527,45
RTS0046528,39
RTS0046529,42
RTS0046530,37
RTS0046531,39
RTS0046532,52
RTS0046533,34
RTS0046534,44
RTS0046535,32
RTS0046536,27
RTS0046537,49
RTS0046538,45
RTS0046539,37
RTS0046540,30
RTS0046541,37
RTS0046542,47
RTS0046543,41
RTS0046544,44
RTS0046545,69
RTS0046546,47
RTS0046548,48
RTS0046549,57
RTS0046550,43
RTS0046551,37
RTS0046552,49
RTS0046553,125
RTS0046554,36
RTS0046555,38
RTS0046556,59
RTS0046557,38
RTS0046558,32
RTS0046559,37
RTS0046560,29
RTS0046561,36
RTS0046562,41
RTS0046563,40
RTS0046564,31
RTS0046565,33
RTS0046566,43
RTS0046567,52
RTS0046568,26
RTS0046569,47
RTS0046570,40
RTS0046571,34
RTS0046572,41
RTS0046573,41
RTS0046574,49
RTS0046575,34
RTS0046577,47
RTS0046578,35
RTS0046580,72
RTS0046581,44
RTS0046582,45
RTS0046583,32
RTS0046584,50
RTS0046585,50
RTS0046586,31
RTS0046587,41
RTS0046588,35
RTS0046589,48
RTS0046590,47
RTS0046591,36
RTS0046592,40
RTS0046593,43
RTS0046594,51
RTS0046595,59
RTS0046596,59
RTS0046597,31
RTS0046598,50
RTS0046599,38
RTS0046600,89
RTS0046601,136
RTS0046602,56
RTS0046603,76
RTS0046604,61
RTS0046605,40
RTS0046606,53
RTS0046607,37
RTS0046608,49
RTS0046609,32
RTS0046610,29
RTS0046611,64
RTS0046612,53
RTS0046613,42
RTS0046614,58
RTS0046615,24
RTS0046616,28
RTS0046617,58
RTS0046618,30
RTS0046619,42
RTS0046620,34
RTS0046621,67
RTS0046622,78
RTS0046623,36
RTS0046624,43
RTS0046625,38
RTS0046626,47
RTS0046627,47
RTS0046628,68
RTS0046629,35
RTS0046630,49
RTS0046631,55
RTS0046632,55
RTS0046633,44
RTS0046634,53
RTS0046635,31
RTS0046636,38
RTS0046637,61
RTS0046638,44
RTS0046639,54
RTS0046640,65
RTS0046641,24
RTS0046642,41
RTS0046643,60
RTS0046644,52
RTS0046645,43
RTS0046646,36
RTS0046647,40
RTS0046648,29
RTS0046649,44
RTS0046650,33
RTS0046651,27
RTS0046652,21
RTS0046653,66
RTS0046654,54
RTS0046655,59
RTS0046656,28
RTS0046657,23
RTS0046658,35
RTS0046659,52
RTS0046660,41
RTS0046661,54
RTS0046662,43
RTS0046663,66
RTS0046664,32
RTS0046665,30
RTS0046666,26
RTS0046667,48
RTS0046668,29
RTS0046669,21
RTS0046670,49
RTS0046671,22
RTS0046672,58
RTS0046673,49
RTS0046674,33
RTS0046675,30
RTS0046676,29
RTS0046677,44
RTS0046678,44
RTS0046679,27
RTS0046680,29
RTS0046681,29
RTS0046682,30
RTS0046683,20
RTS0046684,41
RTS0046685,36
RTS0046686,43
RTS0046687,45
RTS0046688,26
RTS0046689,32
RTS0046690,34
RTS0046691,50
RTS0046692,26
RTS0046693,41
RTS0046694,33
RTS0046695,45
RTS0046696,62
RTS0046697,57
RTS0046698,62
RTS0046699,98
RTS0046700,119
RTS0046701,229
RTS0046702,89
RTS0046703,647
RTS0046704,1038
RTS0046705,839
RTS0046706,227
RTS0046707,793
RTS0046708,566
RTS0046709,43
RTS0046710,59
RTS0046711,56
RTS0046712,35
RTS0046713,41
RTS0046714,64
RTS0046715,24
RTS0046716,46
RTS0046717,77
RTS0046718,26
RTS0046719,30
RTS0046720,48
RTS0046721,36
RTS0046722,51
RTS0046723,45
RTS0046724,31
RTS0046725,34
RTS0046726,34
RTS0046727,56
RTS0046728,29
RTS0046729,41
RTS0046730,44
RTS0046731,45
RTS0046732,48
RTS0046733,63
RTS0046734,76
RTS0046735,51
RTS0046736,32
RTS0046737,44
RTS0046738,30
RTS0046739,59
RTS0046740,144
RTS0046741,137
RTS0046742,57
RTS0046743,50
RTS0046744,43
RTS0046745,87
RTS0046746,25
RTS0046747,39
RTS0046748,91
RTS0046749,64
RTS0046750,38
RTS0046751,29
RTS0046752,40
RTS0046753,45
RTS0046754,30
RTS0046755,41
RTS0046756,50
RTS0046757,60
RTS0046758,34
RTS0046759,79
RTS0046760,76
RTS0046761,49
RTS0046763,53
RTS0046764,34
RTS0046765,33
RTS0046766,29
RTS0046767,37
RTS0046768,88
RTS0046769,100
RTS0046770,108
RTS0046771,40
RTS0046772,43
RTS0046773,33
RTS0046774,32
RTS0046775,43
RTS0046777,41
RTS0046778,42
RTS0046779,45
RTS0046780,36
RTS0046781,29
RTS0046782,27
RTS0046783,27
RTS0046784,26
RTS0046785,28
RTS0046790,44
RTS0046791,33
RTS0046792,53
RTS0046793,50
RTS0046794,37
RTS0046795,36
RTS0046796,47
RTS0046797,25
RTS0046798,47
RTS0046799,30
RTS0046800,30
RTS0046801,229
RTS0046802,144
RTS0046803,20
RTS0046804,50
RTS0046805,50
RTS0046806,44
RTS0046807,47
RTS0046808,29
RTS0046809,27
RTS0046810,50
RTS0046811,20
RTS0046812,24
RTS0046813,38
RTS0046814,57
RTS0046815,72
RTS0046816,30
RTS0046817,30
RTS0046818,28
RTS0046819,61
RTS0046820,65
RTS0046821,22
RTS0046822,28
RTS0046823,46
RTS0046824,65
RTS0046825,54
RTS0046826,27
RTS0046827,47
RTS0046828,35
RTS0046829,43
RTS0046830,35
RTS0046831,44
RTS0046832,34
RTS0046833,8
RTS0046835,25
RTS0046836,317
RTS0046837,315
RTS0046838,135
RTS0046839,213
RTS0046840,30
RTS0046841,29
RTS0046842,103
RTS0046843,91
RTS0046846,65
RTS0046849,46
RTS0046850,44
RTS0046851,37
RTS0046852,40
RTS0046853,60
RTS0046854,27
RTS0046855,28
RTS0046856,47
RTS0046857,82
RTS0046858,147
RTS0046859,28
RTS0046860,60
RTS0046861,37
RTS0046862,38
RTS0046863,36
RTS0046864,49
RTS0046866,40
RTS0046867,28
RTS0046868,35
RTS0046869,91
RTS0046870,90
RTS0046871,47
RTS0046872,65
RTS0046873,33
RTS0046874,33
RTS0046875,310
RTS0046876,179
RTS0046877,50
RTS0046878,48
RTS0046879,48
RTS0046880,49
RTS0046881,40
RTS0046882,40
RTS0046885,32
RTS0046886,39
RTS0046887,28
RTS0046889,40
RTS0046890,37
RTS0046891,41
RTS0046892,32
RTS0046893,29
RTS0046894,34
RTS0046895,31
RTS0046897,91
RTS0046898,34
RTS0046899,73
RTS0046900,56
RTS0046902,54
RTS0046903,41
RTS0046904,42
RTS0046905,26
RTS0046906,64
RTS0046907,44
RTS0046908,33
RTS0046909,49
RTS0046910,29
RTS0046911,58
RTS0046912,38
RTS0046913,41
RTS0046914,39
RTS0046915,27
RTS0046916,44
RTS0046918,833
RTS0046919,1171
RTS0046920,41
RTS0046921,56
RTS0046922,49
RTS0046923,36
RTS0046924,97
RTS0046925,33
RTS0046926,39
RTS0046927,27
RTS0046928,43
RTS0046929,23
RTS0046930,51
RTS0046931,23
RTS0046933,37
RTS0046934,67
RTS0046935,34
RTS0046936,42
RTS0046937,38
RTS0046938,40
RTS0046939,57
RTS0046940,35
RTS0046941,28
RTS0046942,33
RTS0046943,71
RTS0046944,34
RTS0046946,87
RTS0046947,24
RTS0046948,36
RTS0046949,28
RTS0046950,26
RTS0046951,42
RTS0046952,30
RTS0046954,23
RTS0046955,28
RTS0046956,57
RTS0046957,43
RTS0046958,59
RTS0046959,47
RTS0046960,36
RTS0046961,41
RTS0046962,1031
RTS0046963,37
RTS0046965,84
RTS0046966,47
RTS0046967,58
RTS0046968,26
RTS0047054,26
RTS0047055,35
RTS0047056,30
RTS0047057,42
RTS0047058,36
RTS0047060,47
RTS0047061,51
RTS0047062,43
RTS0047063,52
RTS0047064,79
RTS0047065,292
RTS0047066,283
RTS0047067,286
RTS0047068,163
RTS0047069,177
RTS0047070,71
RTS0047071,83
RTS0047072,87
RTS0047073,84
RTS0047074,69
RTS0047075,30
RTS0047076,43
RTS0047077,39
RTS0047078,44
RTS0047079,31
RTS0047080,57
RTS0047081,59
RTS0047082,48
RTS0047083,57
RTS0047084,40
RTS0047085,20
RTS0047086,46
RTS0047087,48
RTS0047088,25
RTS0047089,35
RTS0047091,25
RTS0047092,42
RTS0047093,46
RTS0047094,35
RTS0047095,37
RTS0047096,44
RTS0047097,33
RTS0047098,44
RTS0047099,21
RTS0047100,31
RTS0047101,68
RTS0047102,40
RTS0047103,65
RTS0047104,39
RTS0047105,124
RTS0047106,103
RTS0047107,106
RTS0047108,202
RTS0047109,102
RTS0047110,44
RTS0047111,38
RTS0047112,38
RTS0047113,106
RTS0047114,51
RTS0047115,104
RTS0047116,135
RTS0047117,118
RTS0047118,80
RTS0047119,81
RTS0047120,49
RTS0047121,33
RTS0047122,64
RTS0047123,47
RTS0047124,73
RTS0047125,39
RTS0047126,63
RTS0047127,72
RTS0047128,29
RTS0047129,50
RTS0047130,47
RTS0047131,52
RTS0047132,39
RTS0047133,48
RTS0047134,44
RTS0047135,56
RTS0047136,48
RTS0047137,47
RTS0047138,69
RTS0047139,41
RTS0047140,33
RTS0047141,34
RTS0047142,30
RTS0047143,26
RTS0047144,36
RTS0047145,53
RTS0047146,49
RTS0047147,79
RTS0047148,70
RTS0047149,64
RTS0047150,75
RTS0047151,49
RTS0047152,42
RTS0047153,21
RTS0047154,67
RTS0047156,32
RTS0047157,52
RTS0047158,27
RTS0047159,28
RTS0047160,42
RTS0047165,58
RTS0047166,27
RTS0047167,25
RTS0047168,27
RTS0047169,30
RTS0047170,22
RTS0047171,34
RTS0047172,43
RTS0047173,69
RTS0047174,59
RTS0047175,29
RTS0047176,33
RTS0047177,49
RTS0047178,43
RTS0047179,47
RTS0047180,34
RTS0047181,44
RTS0047182,48
RTS0047183,44
RTS0047184,41
RTS0047185,35
RTS0047186,40
RTS0047187,49
RTS0047188,45
RTS0047189,39
RTS0047190,45
RTS0047191,35
RTS0047192,36
RTS0047193,38
RTS0047194,55
RTS0047195,35
RTS0047196,43
RTS0047197,57
RTS0047198,50
RTS0047199,47
RTS0047200,78
RTS0047201,36
RTS0047202,49
RTS0047203,46
RTS0047204,45
RTS0047205,51
RTS0047206,44
RTS0047207,35
RTS0047208,967
RTS0047209,861
RTS0047210,1717
RTS0047211,1338
RTS0047212,208
RTS0047213,35
RTS0047214,53
RTS0047215,42
RTS0047216,38
RTS0047217,32
RTS0047218,90
RTS0047219,106
RTS0047220,63
RTS0047221,115
RTS0047222,118
RTS0047223,94
RTS0047225,144
RTS0047226,63
RTS0047229,34
RTS0047230,38
RTS0047231,35
RTS0047232,52
RTS0047233,24
RTS0047234,50
RTS0047235,28
RTS0047236,30
RTS0047237,48
RTS0047238,24
RTS0047239,81
RTS0047240,38
RTS0047241,33
RTS0047242,28
RTS0047243,54
RTS0047244,35
RTS0047245,42
RTS0047246,33
RTS0047247,36
RTS0047248,22
RTS0047249,46
RTS0047250,65
RTS0047252,71
RTS0047253,31
RTS0047254,76
RTS0047255,64
RTS0047256,71
RTS0047257,64
RTS0047258,85
RTS0047259,61
RTS0047260,120
RTS0047261,87
RTS0047262,82
RTS0047263,109
RTS0047264,68
RTS0047266,100
RTS0047267,154
RTS0047268,79
RTS0047269,90
RTS0047270,166
RTS0047271,124
RTS0047272,79
RTS0047273,65
RTS0047274,39
RTS0047276,27
RTS0047277,106
RTS0047278,104
RTS0047279,142
RTS0047280,79
RTS0047281,98
RTS0047282,93
RTS0047283,84
RTS0047284,72
RTS0047290,101
RTS0047291,239
RTS0047292,86
RTS0047293,119
RTS0047294,173
RTS0047295,28
RTS0047296,61
RTS0047297,61
RTS0047298,42
RTS0047299,29
RTS0047300,26
RTS0047301,68
RTS0047302,18
RTS0047303,56
RTS0047304,29
RTS0047305,90
RTS0047306,73
RTS0047307,85
RTS0047308,42
RTS0047309,68
RTS0047310,73
RTS0047311,49
RTS0047312,52
RTS0047313,47
RTS0047314,41
RTS0047315,94
RTS0047316,106
RTS0047317,91
RTS0047318,86
RTS0047319,85
RTS0047320,63
RTS0047321,49
RTS0047322,51
RTS0047323,78
RTS0047324,60
RTS0047325,55
RTS0047326,53
RTS0047327,58
RTS0047328,45
RTS0047329,37
RTS0047331,75
RTS0047332,80
RTS0047333,52
RTS0047334,48
RTS0047335,78
RTS0047336,70
RTS0047337,38
RTS0047338,66
RTS0047339,59
RTS0047340,106
RTS0047341,83
RTS0047342,100
RTS0047343,64
RTS0047344,69
RTS0047345,48
RTS0047346,47
RTS0047348,56
RTS0047349,59
RTS0047350,68
RTS0047351,65
RTS0047352,121
RTS0047353,98
RTS0047354,71
RTS0047356,29
RTS0047357,26
RTS0047358,27
RTS0047359,64
RTS0047360,41
RTS0047361,23
RTS0047362,48
RTS0047363,67
RTS0047364,33
RTS0047365,39
RTS0047366,28
RTS0047367,25
RTS0047368,46
RTS0047369,50
RTS0047370,39
RTS0047373,41
RTS0047374,26
RTS0047375,24
RTS0047376,65
RTS0047377,58
RTS0047378,64
RTS0047379,106
RTS0047380,75
RTS0047381,41
RTS0047382,24
RTS0047383,59
RTS0047384,40
RTS0047385,28
RTS0047386,137
RTS0047387,60
RTS0047388,69
RTS0047389,60
RTS0047390,34
RTS0047391,67
RTS0047392,40
RTS0047393,67
RTS0047394,29
RTS0047395,20
RTS0047396,94
RTS0047397,37
RTS0047398,38
RTS0047399,41
RTS0047400,38
RTS0047401,55
RTS0047402,49
RTS0047403,45
RTS0047404,40
RTS0047405,62
RTS0047406,46
RTS0047407,41
RTS0047408,53
RTS0047409,133
RTS0047410,70
RTS0047411,70
RTS0047412,68
RTS0047413,28
RTS0047414,56
RTS0047415,67
RTS0047417,34
RTS0047418,51
RTS0047419,71
RTS0047420,62
RTS0047421,34
RTS0047422,41
RTS0047423,36
RTS0047424,42
RTS0047425,38
RTS0047426,41
RTS0047427,50
RTS0047428,49
RTS0047429,53
RTS0047430,72
RTS0047431,32
RTS0047432,40
RTS0047433,33
RTS0047434,45
RTS0047435,65
RTS0047436,42
RTS0047437,23
RTS0047438,34
RTS0047439,31
RTS0047440,22
RTS0047441,113
RTS0047442,86
RTS0047445,79
RTS0047446,75
RTS0047447,30
RTS0047448,30
RTS0047449,33
RTS0047450,58
RTS0047451,37
RTS0047452,40
RTS0047453,27
RTS0047454,30
RTS0047455,31
RTS0047456,38
RTS0047457,36
RTS0047458,36
RTS0047459,40
RTS0047460,40
RTS0047461,54
RTS0047462,46
RTS0047463,45
RTS0047464,62
RTS0047465,39
RTS0047466,45
RTS0047467,26
RTS0047468,38
RTS0047469,30
RTS0047471,41
RTS0047472,29
RTS0047473,40
RTS0047474,29
RTS0047475,22
RTS0047476,46
RTS0047477,72
RTS0047479,67
RTS0047480,72
RTS0047481,61
RTS0047482,24
RTS0047483,35
RTS0047484,43
RTS0047485,29
RTS0047486,41
RTS0047487,28
RTS0047488,69
RTS0047489,43
RTS0047490,38
RTS0047491,31
RTS0047492,69
RTS0047493,49
RTS0047494,69
RTS0047495,59
RTS0047496,59
RTS0047497,50
RTS0047498,50
RTS0047499,56
RTS0047500,51
RTS0047501,43
RTS0047502,38
RTS0047503,39
RTS0047504,67
RTS0047505,41
RTS0047506,71
RTS0047507,53
RTS0047508,38
RTS0047509,30
RTS0047510,34
RTS0047511,33
RTS0047512,52
RTS0047513,29
RTS0047514,41
RTS0047515,50
RTS0047516,86
RTS0047517,76
RTS0047518,82
RTS0047520,80
RTS0047521,78
RTS0047522,50
RTS0047523,63
RTS0047524,62
RTS0047525,41
RTS0047526,42
RTS0047527,37
RTS0047528,42
RTS0047529,38
RTS0047530,49
RTS0047531,55
RTS0047532,39
RTS0047533,27
RTS0047534,43
RTS0047535,41
RTS0047536,36
RTS0047537,104
RTS0047538,142
RTS0047540,133
RTS0047541,116
RTS0047543,37
RTS0047544,54
RTS0047545,56
RTS0047546,57
RTS0047547,32
RTS0047548,76
RTS0047549,71
RTS0047550,37
RTS0047551,41
RTS0047552,34
RTS0047553,30
RTS0047558,39
RTS0047559,46
RTS0047560,27
RTS0047561,45
RTS0047562,31
RTS0047563,47
RTS0047564,55
RTS0047565,40
RTS0047566,56
RTS0047567,31
RTS0047568,32
RTS0047569,55
RTS0047570,43
RTS0047571,40
RTS0047572,49
RTS0047573,21
RTS0047574,37
RTS0047575,48
RTS0047576,23
RTS0047577,31
RTS0047578,39
RTS0047579,48
RTS0047580,43
RTS0047581,44
RTS0047582,30
RTS0047583,35
RTS0047584,31
RTS0047585,38
RTS0047586,30
RTS0047587,31
RTS0047588,49
RTS0047590,34
RTS0047591,28
RTS0047592,33
RTS0047593,29
RTS0047594,48
RTS0047595,31
RTS0047596,52
RTS0047597,39
RTS0047598,51
RTS0047599,30
RTS0047600,36
RTS0047601,109
RTS0047602,62
RTS0047603,28
RTS0047604,48
RTS0047606,43
RTS0047613,58
RTS0047614,50
RTS0047615,34
RTS0047616,74
RTS0047617,74
RTS0047618,37
RTS0047619,36
RTS0047620,18
RTS0047621,33
RTS0047622,17
RTS0047624,41
RTS0047625,27
RTS0047626,35
RTS0047627,31
RTS0047628,31
RTS0047629,26
RTS0047630,13
RTS0047631,31
RTS0047632,38
RTS0047633,23
RTS0047634,23
RTS0047635,35
RTS0047636,32
RTS0047637,21
RTS0047638,28
RTS0047639,30
RTS0047640,34
RTS0047641,23
RTS0047642,36
RTS0047643,15
RTS0047644,28
RTS0047645,31
RTS0047646,34
RTS0047647,25
RTS0047648,31
RTS0047649,24
RTS0047650,20
RTS0047651,19
RTS0047652,31
RTS0047653,28
RTS0047654,15
RTS0047656,35
RTS0047657,30
RTS0047658,24
RTS0047659,23
RTS0047660,18
RTS0047661,29
RTS0047662,42
RTS0047663,21
RTS0047664,32
RTS0047665,24
RTS0047666,14
RTS0047667,29
RTS0047668,41
RTS0047669,26
RTS0047670,31
RTS0047672,25
RTS0047673,31
RTS0047674,37
RTS0047675,30
RTS0047676,34
RTS0047677,32
RTS0047678,32
RTS0047679,29
RTS0047680,33
RTS0047681,30
RTS0047682,36
RTS0047684,26
RTS0047685,24
RTS0047686,26
RTS0047687,25
RTS0047688,39
RTS0047689,42
RTS0047691,24
RTS0047692,32
RTS0047693,45
RTS0047694,31
RTS0047695,44
RTS0047696,27
RTS0047697,27
RTS0047698,31
RTS0047699,47
RTS0047700,29
RTS0047701,40
RTS0047702,67
RTS0047703,49
RTS0047704,35
RTS0047705,38
RTS0047706,36
RTS0047707,63
RTS0047708,196
RTS0047709,749
RTS0047710,23
RTS0047711,37
RTS0047712,44
RTS0047713,74
RTS0047714,109
RTS0047715,82
RTS0047716,99
RTS0047717,129
RTS0047718,55
RTS0047720,29
RTS0047721,47
RTS0047722,46
RTS0047723,49
RTS0047724,79
RTS0047725,79
RTS0047726,75
RTS0047727,87
RTS0047728,73
RTS0047729,44
RTS0047730,44
RTS0047731,30
RTS0047732,29
RTS0047733,56
RTS0047734,37
RTS0047735,50
RTS0047736,95
RTS0047737,37
RTS0047738,23
RTS0047739,49
RTS0047740,46
RTS0047741,71
RTS0047742,31
RTS0047743,35
RTS0047744,68
RTS0047745,73
RTS0047746,57
RTS0047747,40
RTS0047748,51
RTS0047749,84
RTS0047750,30
RTS0047752,23
RTS0047753,28
RTS0047754,97
RTS0047755,63
RTS0047756,47
RTS0047757,42
RTS0047758,34
RTS0047759,29
RTS0047760,19
RTS0047761,30
RTS0047762,39
RTS0047763,51
RTS0047764,59
RTS0047765,56
RTS0047766,92
RTS0047767,44
RTS0047768,38
RTS0047769,48
RTS0047770,59
RTS0047771,62
RTS0047772,41
RTS0047773,45
RTS0047774,84
RTS0047775,36
RTS0047776,43
RTS0047777,34
RTS0047778,29
RTS0047779,30
RTS0047780,34
RTS0047781,49
RTS0047782,62
RTS0047783,41
RTS0047784,23
RTS0047785,45
RTS0047786,57
RTS0047787,59
RTS0047788,53
RTS0047789,41
RTS0047790,35
RTS0047791,37
RTS0047792,42
RTS0047793,77
RTS0047794,25
RTS0047795,16
RTS0047796,59
RTS0047797,42
RTS0047798,29
RTS0047799,47
RTS0047800,18
RTS0047801,27
RTS0047802,44
RTS0047803,55
RTS0047804,35
RTS0047805,45
RTS0047806,40
RTS0047807,69
RTS0047808,86
RTS0047809,38
RTS0047810,36
RTS0047811,36
RTS0047812,38
RTS0047813,42
RTS0047814,31
RTS0047816,36
RTS0047817,41
RTS0047818,32
RTS0047819,32
RTS0047820,37
RTS0047821,78
RTS0047822,26
RTS0047823,40
RTS0047824,24
RTS0047825,43
RTS0047826,39
RTS0047827,55
RTS0047828,46
RTS0047829,42
RTS0047830,31
RTS0047831,42
RTS0047832,26
RTS0047833,38
RTS0047834,28
RTS0047835,49
RTS0047836,84
RTS0047837,80
RTS0047838,34
RTS0047839,39
RTS0047840,39
RTS0047841,38
RTS0047842,30
RTS0047843,30
RTS0047844,20
RTS0047845,29
RTS0047846,41
RTS0047847,45
RTS0047848,33
RTS0047849,132
RTS0047850,33
RTS0047851,35
RTS0047852,31
RTS0047853,36
RTS0047854,62
RTS0047855,31
RTS0047856,56
RTS0047857,29
RTS0047858,20
RTS0047859,21
RTS0047860,142
RTS0047861,50
RTS0047862,27
RTS0047863,33
RTS0047864,40
RTS0047865,52
RTS0047866,76
RTS0047867,58
RTS0047868,48
RTS0047869,34
RTS0047870,74
RTS0047871,56
RTS0047872,37
RTS0047873,34
RTS0047874,27
RTS0047875,43
RTS0047876,35
RTS0047877,33
RTS0047878,34
RTS0047879,45
RTS0047880,39
RTS0047881,42
RTS0047882,35
RTS0047883,57
RTS0047884,48
RTS0047885,45
RTS0047886,29
RTS0047890,194
RTS0047891,123
RTS0047892,61
RTS0047893,53
RTS0047894,35
RTS0047895,47
RTS0047896,49
RTS0047897,46
RTS0047898,34
RTS0047899,66
RTS0047900,86
RTS0047901,40
RTS0047902,141
RTS0047903,43
RTS0047904,45
RTS0047905,61
RTS0047906,29
RTS0047907,361
RTS0047908,322
RTS0047909,302
RTS0047910,40
RTS0047912,39
RTS0047913,29
RTS0047914,51
RTS0047915,17
RTS0047916,43
RTS0047917,29
RTS0047919,28
RTS0047920,78
RTS0047921,338
RTS0047924,52
RTS0047925,44
RTS0047926,30
RTS0047927,43
RTS0047928,68
RTS0047929,19
RTS0047930,54
RTS0047931,46
RTS0047932,45
RTS0047933,49
RTS0047934,52
RTS0047935,33
RTS0047936,42
RTS0047937,38
RTS0047938,43
RTS0047939,87
RTS0047940,157
RTS0047941,43
RTS0047942,42
RTS0047943,30
RTS0047944,61
RTS0047945,34
RTS0047946,38
RTS0047947,26
RTS0047948,23
RTS0047949,33
RTS0047950,20
RTS0047951,26
RTS0047952,67
RTS0047953,39
RTS0047954,38
RTS0047956,47
RTS0047957,39
RTS0047958,50
RTS0047959,47
RTS0047960,27
RTS0047961,32
RTS0047963,35
RTS0047964,37
RTS0047965,30
RTS0047966,23
RTS0047967,27
RTS0047968,45
RTS0047969,61
RTS0047970,34
RTS0047972,42
RTS0047973,34
RTS0047974,53
RTS0047975,37
RTS0047976,54
RTS0047977,29
RTS0047978,34
RTS0047979,36
RTS0047980,39
RTS0047981,36
RTS0047982,26
RTS0047985,136
RTS0047986,27
RTS0047987,35
RTS0047988,65
RTS0047990,39
RTS0047991,108
RTS0047992,27
RTS0047993,35
RTS0047994,34
RTS0047995,33
RTS0047996,20
RTS0047997,49
RTS0047998,72
RTS0047999,33
RTS0048000,44
RTS0048001,120
RTS0048003,44
RTS0048005,33
RTS0048006,30
RTS0048008,34
RTS0048009,48
RTS0048012,36
RTS0048013,28
RTS0048014,37
RTS0048015,49
RTS0048016,47
RTS0048017,64
RTS0048018,40
RTS0048019,41
RTS0048020,40
RTS0048021,39
RTS0048022,45
RTS0048023,49
RTS0048024,31
RTS0048026,51
RTS0048027,95
RTS0048028,40
RTS0048029,18
RTS0048030,27
RTS0048031,30
RTS0048032,235
RTS0048033,33
RTS0048034,54
RTS0048035,43
RTS0048036,38
RTS0048037,47
RTS0048038,108
RTS0048040,48
RTS0048041,31
RTS0048042,64
RTS0048043,72
RTS0048044,37
RTS0048045,50
RTS0048046,27
RTS0048047,33
RTS0048048,31
RTS0048049,30
RTS0048050,36
RTS0048051,48
RTS0048052,61
RTS0048053,35
RTS0048054,40
RTS0048055,29
RTS0048056,42
RTS0048057,22
RTS0048058,28
RTS0048059,53
RTS0048060,55
RTS0048061,37
RTS0048062,35
RTS0048063,37
RTS0048064,39
RTS0048065,32
RTS0048066,40
RTS0048067,36
RTS0048068,50
RTS0048069,36
RTS0048070,32
RTS0048071,69
RTS0048072,20
RTS0048073,35
RTS0048074,20
RTS0048076,31
RTS0048077,60
RTS0048078,34
RTS0048079,37
RTS0048080,75
RTS0048081,39
RTS0048082,59
RTS0048084,36
RTS0048085,47
RTS0048086,32
RTS0048087,74
RTS0048088,34
RTS0048089,45
RTS0048090,57
RTS0048091,56
RTS0048092,42
RTS0048093,69
RTS0048094,34
RTS0048096,39
RTS0048097,33
RTS0048098,1873
RTS0048099,1870
RTS0048100,1834
RTS0048101,1093
RTS0048102,1802
RTS0048104,43
RTS0048105,67
RTS0048106,26
RTS0048107,39
RTS0048108,67
RTS0048109,40
RTS0048110,47
RTS0048111,24
RTS0048112,29
RTS0048113,28
RTS0048114,34
RTS0048115,41
RTS0048116,32
RTS0048117,31
RTS0048118,43
RTS0048120,42
RTS0048126,40
RTS0048127,64
RTS0048129,105
RTS0048130,26
RTS0048131,93
RTS0048132,95
RTS0048133,23
RTS0048134,92
RTS0048135,123
RTS0048136,23
RTS0048138,42
RTS0048139,42
RTS0048140,37
RTS0048141,31
RTS0048142,71
RTS0048144,42
RTS0048145,71
RTS0048146,64
RTS0048147,23
RTS0048148,33
RTS0048149,29
RTS0048150,72
RTS0048151,38
RTS0048152,28
RTS0048153,48
RTS0048154,40
RTS0048155,40
RTS0048156,128
RTS0048158,64
RTS0048159,45
RTS0048160,2665
RTS0048161,4218
RTS0048162,63
RTS0048163,40
RTS0048164,496
RTS0048165,107
RTS0048166,69
RTS0048167,97
RTS0048168,58
RTS0048169,63
RTS0048170,41
RTS0048171,47
RTS0048172,49
RTS0048173,31
RTS0048175,36
RTS0048176,26
RTS0048177,22
RTS0048178,45
RTS0048179,39
RTS0048180,34
RTS0048181,80
RTS0048182,65
RTS0048183,75
RTS0048184,103
RTS0048185,67
RTS0048186,37
RTS0048188,56
RTS0048189,74
RTS0048190,35
RTS0048191,36
RTS0048192,53
RTS0048193,41
RTS0048194,58
RTS0048195,73
RTS0048196,43
RTS0048197,79
RTS0048198,81
RTS0048200,59
RTS0048201,56
RTS0048202,27
RTS0048203,66
RTS0048204,59
RTS0048205,46
RTS0048207,36
RTS0048208,52
RTS0048209,52
RTS0048210,39
RTS0048211,68
RTS0048212,32
RTS0048213,57
RTS0048214,45
RTS0048215,55
RTS0048216,64
RTS0048217,36
RTS0048218,47
RTS0048219,42
RTS0048220,52
RTS0048221,41
RTS0048222,43
RTS0048223,30
RTS0048224,46
RTS0048225,37
RTS0048226,53
RTS0048227,58
RTS0048228,38
RTS0048229,24
RTS0048230,42
RTS0048231,65
RTS0048232,59
RTS0048233,28
RTS0048234,56
RTS0048235,37
RTS0048236,63
RTS0048237,63
RTS0048238,66
RTS0048239,35
RTS0048240,41
RTS0048241,81
RTS0048242,97
RTS0048243,63
RTS0048244,94
RTS0048245,51
RTS0048246,69
RTS0049343,93
RTS0049344,73
RTS0049345,37
RTS0049346,15
RTS0049347,30
RTS0049348,45
RTS0049349,51
RTS0049350,50
RTS0049351,38
RTS0049352,36
RTS0049353,37
RTS0049354,19
RTS0049355,21
RTS0049356,55
RTS0049357,29
RTS0049358,25
RTS0049359,27
RTS0049360,55
RTS0049361,31
RTS0049362,29
RTS0049363,31
RTS0049364,49
RTS0049365,66
RTS0049366,171
RTS0049367,132
RTS0049368,43
RTS0049369,26
RTS0049370,29
RTS0049371,88
RTS0049372,39
RTS0049373,178
RTS0049374,146
RTS0049375,111
RTS0049376,91
RTS0049377,127
RTS0049378,51
RTS0049379,28
RTS0049380,64
RTS0049381,59
RTS0049382,42
RTS0049383,42
RTS0049384,22
RTS0049385,28
RTS0049386,56
RTS0049387,57
RTS0049388,45
RTS0049389,49
RTS0049390,537
RTS0049391,357
RTS0049392,415
RTS0049393,561
RTS0049394,60
RTS0049395,97
RTS0049396,124
RTS0049397,141
RTS0049398,174
RTS0049399,94
RTS0049400,46
RTS0049401,39
RTS0049402,48
RTS0049403,22
RTS0049404,53
RTS0049405,42
RTS0049406,41
RTS0049407,40
RTS0049408,43
RTS0049409,23
RTS0049410,55
RTS0049411,42
RTS0049412,29
RTS0049413,31
RTS0049414,34
RTS0049415,48
RTS0049416,42
RTS0049417,44
RTS0049418,40
RTS0049419,35
RTS0049420,23
RTS0049421,33
RTS0049422,26
RTS0049423,28
RTS0049424,65
RTS0049425,51
RTS0049426,59
RTS0049427,56
RTS0049428,21
RTS0049429,82
RTS0049430,61
RTS0049431,59
RTS0049432,44
RTS0049433,32
RTS0049434,33
RTS0049435,31
RTS0049436,33
RTS0049437,87
RTS0049438,50
RTS0049439,60
RTS0049440,64
RTS0049441,98
RTS0049442,76
RTS0049443,56
RTS0049444,65
RTS0049445,41
RTS0049446,41
RTS0049447,48
RTS0049448,33
RTS0049449,62
RTS0049450,70
RTS0049451,56
RTS0049452,49
RTS0049453,42
RTS0049454,18
RTS0049455,34
RTS0049456,35
RTS0049457,63
RTS0049458,51
RTS0049459,73
RTS0049460,102
RTS0049461,128
RTS0049462,170
RTS0049463,30
RTS0049464,47
RTS0049465,40
RTS0049466,25
RTS0049467,21
RTS0049468,58
RTS0049469,42
RTS0049470,73
RTS0049471,142
RTS0049472,66
RTS0049473,180
RTS0049474,33
RTS0049475,41
RTS0049476,37
RTS0049477,25
RTS0049478,48
RTS0049479,2151
RTS0049480,214
RTS0049481,12
RTS0049482,27
RTS0049483,26
RTS0049484,33
RTS0049485,45
RTS0997079,25
RTS0997080,63
RTS0997081,28
RTS0997082,53
RTS0997083,28
RTS0997084,44
RTS0997085,28
RTS0997086,53
RTS0997087,20
RTS0997088,3496
RTS0997089,1350
RTS0997090,172
RTS0997091,52
RTS0997092,23
RTS0997093,22
RTS0997094,5
RTS0997095,24
RTS0997096,21
RTS0997097,17
RTS0997098,39
RTS0997099,32
RTS0997100,33
RTS0997101,22
RTS0997102,22
RTS0997103,18
RTS0997104,29
RTS0997105,22
RTS0997106,25
RTS0997107,17
RTS0997108,20
RTS0997109,17
RTS0997110,21
RTS0997111,20
RTS0997112,22
RTS0997113,26
RTS0997114,24
RTS0997115,19
RTS0997116,18
RTS0997117,18
RTS0997118,17
RTS0997119,19
RTS0997120,14
RTS0997121,36
RTS0997122,69
RTS0997123,80
RTS0997124,40
RTS0997125,75
RTS0997126,161
RTS0997127,184
RTS0997128,155
RTS0997129,247
RTS0997130,45
</Code_Summary>
