# Supplementary material for: Spatial meta-transcriptomics reveal associations of intratumor bacteria burden with lung cancer cells showing a distinct oncogenic signature
Source: J Immunother Cancer. 2022 Jul 6;10(7):e004698. doi: 10.1136/jitc-2022-004698 (PMC9260850; doi:10.1136/jitc-2022-004698)
Supplement: Supplementary data [file jitc-2022-004698supp009.zip › DSP-1001250002848-E-B02.dcc]

<Header>
FileVersion,0.02
SoftwareVersion,"GeoMx_NGS_Pipeline_ 2.0.0"
Date,2020-6-15
</Header>

<Scan_Attributes>
ID,DSP-1001250002848-E-B02
Plate_ID,1001250002848
Well,B02
</Scan_Attributes>

<NGS_Processing_Attributes>
SeqSetId,
tamperedIni,No
Raw,4960933
Trimmed,4938139
Stitched,4910113
Aligned,4823865
umiQ30,0.9915
rtsQ30,0.9910
</NGS_Processing_Attributes>


<Code_Summary>
RTS0039454,136
RTS0039455,91
RTS0039456,102
RTS0039457,203
RTS0039458,87
RTS0039459,71
RTS0039460,68
RTS0039461,92
RTS0039462,72
RTS0039463,103
RTS0039464,46
RTS0039465,56
RTS0039466,66
RTS0039467,112
RTS0039468,37
RTS0039469,38
RTS0039470,55
RTS0039471,64
RTS0039472,44
RTS0039473,38
RTS0039474,62
RTS0039475,81
RTS0039476,91
RTS0039477,82
RTS0039478,72
RTS0039479,50
RTS0039480,36
RTS0039481,38
RTS0039482,35
RTS0039483,51
RTS0039484,58
RTS0039485,40
RTS0039486,45
RTS0039487,27
RTS0039488,51
RTS0039489,37
RTS0039490,49
RTS0039491,52
RTS0039492,41
RTS0039493,57
RTS0039494,48
RTS0039495,53
RTS0039496,47
RTS0039497,29
RTS0039498,45
RTS0039499,360
RTS0039500,191
RTS0039501,335
RTS0039502,370
RTS0039503,258
RTS0039504,34
RTS0039505,58
RTS0039506,42
RTS0039507,122
RTS0039508,64
RTS0039509,40
RTS0039510,104
RTS0039511,245
RTS0039512,189
RTS0039513,245
RTS0039514,403
RTS0039515,299
RTS0039516,34
RTS0039517,36
RTS0039518,28
RTS0039519,35
RTS0039520,26
RTS0039521,45
RTS0039522,50
RTS0039523,35
RTS0039524,65
RTS0039525,85
RTS0039526,75
RTS0039527,71
RTS0039528,42
RTS0039529,61
RTS0039530,57
RTS0039531,68
RTS0039532,44
RTS0039533,63
RTS0039534,31
RTS0039535,66
RTS0039536,33
RTS0039537,42
RTS0039538,37
RTS0039539,37
RTS0039540,28
RTS0039541,62
RTS0039542,44
RTS0039543,61
RTS0039544,23
RTS0039545,42
RTS0039546,32
RTS0039547,35
RTS0039548,44
RTS0039549,34
RTS0039550,32
RTS0039551,47
RTS0039552,33
RTS0039553,47
RTS0039554,50
RTS0039555,47
RTS0039556,30
RTS0039557,37
RTS0039558,31
RTS0039559,47
RTS0039560,39
RTS0039561,25
RTS0039562,40
RTS0039563,37
RTS0039564,46
RTS0039565,66
RTS0039566,40
RTS0039567,31
RTS0039568,30
RTS0039569,33
RTS0039570,37
RTS0039571,32
RTS0039572,43
RTS0039573,32
RTS0039574,29
RTS0039575,24
RTS0039576,39
RTS0039577,75
RTS0039578,61
RTS0039579,78
RTS0039580,70
RTS0039581,67
RTS0039582,83
RTS0039583,95
RTS0039584,70
RTS0039585,72
RTS0039586,29
RTS0039587,36
RTS0039588,37
RTS0039589,34
RTS0039590,37
RTS0039591,111
RTS0039592,73
RTS0039593,83
RTS0039594,77
RTS0039595,83
RTS0039596,34
RTS0039597,34
RTS0039598,37
RTS0039599,39
RTS0039600,35
RTS0039601,31
RTS0039602,29
RTS0039603,29
RTS0039604,35
RTS0039605,26
RTS0039606,19
RTS0039607,48
RTS0039608,26
RTS0039609,34
RTS0039610,49
RTS0039611,42
RTS0039612,45
RTS0039613,48
RTS0039614,34
RTS0039615,23
RTS0039616,27
RTS0039617,36
RTS0039619,25
RTS0039620,27
RTS0039621,36
RTS0039622,38
RTS0039623,50
RTS0039624,26
RTS0039625,39
RTS0039626,52
RTS0039627,22
RTS0039628,30
RTS0039629,39
RTS0039630,42
RTS0039631,35
RTS0039632,29
RTS0039633,26
RTS0039634,32
RTS0039635,50
RTS0039636,52
RTS0039637,60
RTS0039638,94
RTS0039639,90
RTS0039640,33
RTS0039641,96
RTS0039642,58
RTS0039643,61
RTS0039644,58
RTS0039645,55
RTS0039646,49
RTS0039647,40
RTS0039648,23
RTS0039649,32
RTS0039650,37
RTS0039651,90
RTS0039652,126
RTS0039653,79
RTS0039654,72
RTS0039655,62
RTS0039656,203
RTS0039657,186
RTS0039658,194
RTS0039659,216
RTS0039660,157
RTS0039661,40
RTS0039662,26
RTS0039663,48
RTS0039664,56
RTS0039665,49
RTS0039666,55
RTS0039667,29
RTS0039668,29
RTS0039669,66
RTS0039670,33
RTS0039671,59
RTS0039672,89
RTS0039673,71
RTS0039674,68
RTS0039675,88
RTS0039676,33
RTS0039677,21
RTS0039678,43
RTS0039679,34
RTS0039680,25
RTS0039681,212
RTS0039682,179
RTS0039683,88
RTS0039684,184
RTS0039685,163
RTS0039686,374
RTS0039687,357
RTS0039688,340
RTS0039689,265
RTS0039690,279
RTS0039691,36
RTS0039692,34
RTS0039693,24
RTS0039694,27
RTS0039695,35
RTS0039696,31
RTS0039697,36
RTS0039698,36
RTS0039699,35
RTS0039700,26
RTS0039701,57
RTS0039702,97
RTS0039703,80
RTS0039704,81
RTS0039705,71
RTS0039706,45
RTS0039707,46
RTS0039708,44
RTS0039709,38
RTS0039710,47
RTS0039711,57
RTS0039712,71
RTS0039713,72
RTS0039714,50
RTS0039715,77
RTS0039716,48
RTS0039717,89
RTS0039718,41
RTS0039719,39
RTS0039720,135
RTS0039721,53
RTS0039722,38
RTS0039723,78
RTS0039724,57
RTS0039725,46
RTS0039726,64
RTS0039727,49
RTS0039728,56
RTS0039729,61
RTS0039730,56
RTS0039731,47
RTS0039732,49
RTS0039733,56
RTS0039734,82
RTS0039735,57
RTS0039736,69
RTS0039737,57
RTS0039738,37
RTS0039739,52
RTS0039740,40
RTS0039741,48
RTS0039742,44
RTS0039743,58
RTS0039744,50
RTS0039745,66
RTS0039746,166
RTS0039747,219
RTS0039749,133
RTS0039750,118
RTS0039751,42
RTS0039752,31
RTS0039753,47
RTS0039754,29
RTS0039755,35
RTS0039756,38
RTS0039757,37
RTS0039758,43
RTS0039759,22
RTS0039760,40
RTS0039761,48
RTS0039762,40
RTS0039763,69
RTS0039764,39
RTS0039765,61
RTS0039766,61
RTS0039767,45
RTS0039768,87
RTS0039769,56
RTS0039770,101
RTS0039771,40
RTS0039772,40
RTS0039773,42
RTS0039774,42
RTS0039775,65
RTS0039776,52
RTS0039777,36
RTS0039778,43
RTS0039779,26
RTS0039780,39
RTS0039781,143
RTS0039782,99
RTS0039783,90
RTS0039784,100
RTS0039785,131
RTS0039786,49
RTS0039787,41
RTS0039788,42
RTS0039789,51
RTS0039790,52
RTS0039791,83
RTS0039792,60
RTS0039793,65
RTS0039794,88
RTS0039795,60
RTS0039796,57
RTS0039797,64
RTS0039798,56
RTS0039799,70
RTS0039800,60
RTS0039801,59
RTS0039802,48
RTS0039803,58
RTS0039804,85
RTS0039805,43
RTS0039806,63
RTS0039807,44
RTS0039808,59
RTS0039809,49
RTS0039810,44
RTS0039811,38
RTS0039812,43
RTS0039813,34
RTS0039814,38
RTS0039815,39
RTS0039816,57
RTS0039817,44
RTS0039818,58
RTS0039819,75
RTS0039820,45
RTS0039821,55
RTS0039822,64
RTS0039823,79
RTS0039824,66
RTS0039825,77
RTS0039826,51
RTS0039827,56
RTS0039828,60
RTS0039829,66
RTS0039830,57
RTS0039831,110
RTS0039832,149
RTS0039833,104
RTS0039834,105
RTS0039835,83
RTS0039836,41
RTS0039838,39
RTS0039839,28
RTS0039840,28
RTS0039841,55
RTS0039842,70
RTS0039843,64
RTS0039844,76
RTS0039845,51
RTS0039846,24
RTS0039847,27
RTS0039848,29
RTS0039849,35
RTS0039850,28
RTS0039851,41
RTS0039852,70
RTS0039853,46
RTS0039854,52
RTS0039855,60
RTS0039856,24
RTS0039857,21
RTS0039858,31
RTS0039859,59
RTS0039860,30
RTS0039861,46
RTS0039862,26
RTS0039863,33
RTS0039864,32
RTS0039865,32
RTS0039866,50
RTS0039867,77
RTS0039868,38
RTS0039869,66
RTS0039870,59
RTS0039871,44
RTS0039872,33
RTS0039873,28
RTS0039874,31
RTS0039875,50
RTS0039876,28
RTS0039877,36
RTS0039878,35
RTS0039879,29
RTS0039880,25
RTS0039881,30
RTS0039882,24
RTS0039883,30
RTS0039884,31
RTS0039885,28
RTS0039886,49
RTS0039887,37
RTS0039888,62
RTS0039890,31
RTS0039891,61
RTS0039892,50
RTS0039893,72
RTS0039894,32
RTS0039895,51
RTS0039896,35
RTS0039897,31
RTS0039898,70
RTS0039899,32
RTS0039900,58
RTS0039901,44
RTS0039902,42
RTS0039903,40
RTS0039904,45
RTS0039905,46
RTS0039906,39
RTS0039907,43
RTS0039908,29
RTS0039909,17
RTS0039910,29
RTS0039911,23
RTS0039912,34
RTS0039913,38
RTS0039914,29
RTS0039915,44
RTS0039916,37
RTS0039917,48
RTS0039918,33
RTS0039919,40
RTS0039920,24
RTS0039921,37
RTS0039922,39
RTS0039923,38
RTS0039924,44
RTS0039925,39
RTS0039926,68
RTS0039927,72
RTS0039928,84
RTS0039929,68
RTS0039930,82
RTS0039931,38
RTS0039932,55
RTS0039933,44
RTS0039934,31
RTS0039935,43
RTS0039936,36
RTS0039937,34
RTS0039938,45
RTS0039939,24
RTS0039940,29
RTS0039941,38
RTS0039942,31
RTS0039943,34
RTS0039944,41
RTS0039945,47
RTS0039946,67
RTS0039947,102
RTS0039948,136
RTS0039949,102
RTS0039950,142
RTS0039951,60
RTS0039952,58
RTS0039953,44
RTS0039954,29
RTS0039955,34
RTS0039956,96
RTS0039957,115
RTS0039958,91
RTS0039959,93
RTS0039960,133
RTS0039961,21
RTS0039962,30
RTS0039963,36
RTS0039964,37
RTS0039965,38
RTS0039966,31
RTS0039967,28
RTS0039968,35
RTS0039969,39
RTS0039970,25
RTS0039971,42
RTS0039972,31
RTS0039973,26
RTS0039974,41
RTS0039975,28
RTS0039976,38
RTS0039977,44
RTS0039978,31
RTS0039979,40
RTS0039980,29
RTS0039981,49
RTS0039982,68
RTS0039983,87
RTS0039984,53
RTS0039985,79
RTS0039986,310
RTS0039987,223
RTS0039988,258
RTS0039989,260
RTS0039990,148
RTS0039991,58
RTS0039992,75
RTS0039993,104
RTS0039994,64
RTS0039995,147
RTS0039996,986
RTS0039997,686
RTS0039998,992
RTS0039999,973
RTS0040000,816
RTS0040001,39
RTS0040002,34
RTS0040003,40
RTS0040004,44
RTS0040005,46
RTS0040006,582
RTS0040007,635
RTS0040008,348
RTS0040009,535
RTS0040010,481
RTS0040011,93
RTS0040012,70
RTS0040013,82
RTS0040014,49
RTS0040015,61
RTS0040016,31
RTS0040017,28
RTS0040018,33
RTS0040019,51
RTS0040020,33
RTS0040021,47
RTS0040022,32
RTS0040023,42
RTS0040024,28
RTS0040025,34
RTS0040026,46
RTS0040027,62
RTS0040028,51
RTS0040029,54
RTS0040030,77
RTS0040031,43
RTS0040032,19
RTS0040033,31
RTS0040034,39
RTS0040035,23
RTS0040036,38
RTS0040037,35
RTS0040038,25
RTS0040039,25
RTS0040040,37
RTS0040041,27
RTS0040042,24
RTS0040043,40
RTS0040044,33
RTS0040045,37
RTS0040046,48
RTS0040047,44
RTS0040048,59
RTS0040049,27
RTS0040050,39
RTS0040051,42
RTS0040052,35
RTS0040053,42
RTS0040054,51
RTS0040055,35
RTS0040056,35
RTS0040057,32
RTS0040058,35
RTS0040059,42
RTS0040060,32
RTS0040061,23
RTS0040062,31
RTS0040063,37
RTS0040064,35
RTS0040065,33
RTS0040066,36
RTS0040067,43
RTS0040068,51
RTS0040069,39
RTS0040070,44
RTS0040071,34
RTS0040072,45
RTS0040073,27
RTS0040074,45
RTS0040075,42
RTS0040076,59
RTS0040077,72
RTS0040078,47
RTS0040079,59
RTS0040080,62
RTS0040081,31
RTS0040082,35
RTS0040083,31
RTS0040084,48
RTS0040085,35
RTS0040086,40
RTS0040087,29
RTS0040088,39
RTS0040089,29
RTS0040090,41
RTS0040091,37
RTS0040092,34
RTS0040093,33
RTS0040094,35
RTS0040095,33
RTS0040096,45
RTS0040097,52
RTS0040098,45
RTS0040099,53
RTS0040100,48
RTS0040101,33
RTS0040102,20
RTS0040103,34
RTS0040104,35
RTS0040105,30
RTS0040106,44
RTS0040107,53
RTS0040108,39
RTS0040109,34
RTS0040110,49
RTS0040111,34
RTS0040112,35
RTS0040113,32
RTS0040114,28
RTS0040115,47
RTS0040116,363
RTS0040117,294
RTS0040118,143
RTS0040119,251
RTS0040120,322
RTS0040121,57
RTS0040122,48
RTS0040123,46
RTS0040124,40
RTS0040125,40
RTS0040126,50
RTS0040127,71
RTS0040128,58
RTS0040129,62
RTS0040130,51
RTS0040131,30
RTS0040132,33
RTS0040133,25
RTS0040134,31
RTS0040135,44
RTS0040136,41
RTS0040137,46
RTS0040138,37
RTS0040139,36
RTS0040140,35
RTS0040141,35
RTS0040142,53
RTS0040143,71
RTS0040144,62
RTS0040145,52
RTS0040146,54
RTS0040147,55
RTS0040148,45
RTS0040149,47
RTS0040150,45
RTS0040151,41
RTS0040152,54
RTS0040153,36
RTS0040154,41
RTS0040155,44
RTS0040156,45
RTS0040157,42
RTS0040158,41
RTS0040159,51
RTS0040160,59
RTS0040161,35
RTS0040162,33
RTS0040163,28
RTS0040164,29
RTS0040165,44
RTS0040166,22
RTS0040167,35
RTS0040168,27
RTS0040169,38
RTS0040170,37
RTS0040171,13
RTS0040172,40
RTS0040173,27
RTS0040174,24
RTS0040175,28
RTS0040176,35
RTS0040177,39
RTS0040178,21
RTS0040179,22
RTS0040180,45
RTS0040181,41
RTS0040182,23
RTS0040183,29
RTS0040184,28
RTS0040185,38
RTS0040186,35
RTS0040187,37
RTS0040188,19
RTS0040189,35
RTS0040190,24
RTS0040191,46
RTS0040192,24
RTS0040193,27
RTS0040194,44
RTS0040195,75
RTS0040196,32
RTS0040197,27
RTS0040198,29
RTS0040199,45
RTS0040200,31
RTS0040201,177
RTS0040202,97
RTS0040203,121
RTS0040204,92
RTS0040205,132
RTS0040206,79
RTS0040207,30
RTS0040208,60
RTS0040209,104
RTS0040210,93
RTS0040211,34
RTS0040212,32
RTS0040213,33
RTS0040214,39
RTS0040215,50
RTS0040216,28
RTS0040217,29
RTS0040218,25
RTS0040219,31
RTS0040220,31
RTS0040221,41
RTS0040222,46
RTS0040223,57
RTS0040224,31
RTS0040225,31
RTS0040226,46
RTS0040227,25
RTS0040228,26
RTS0040229,21
RTS0040230,32
RTS0040231,22
RTS0040232,43
RTS0040233,31
RTS0040234,26
RTS0040235,28
RTS0040236,34
RTS0040237,33
RTS0040238,16
RTS0040239,42
RTS0040240,25
RTS0040241,26
RTS0040242,32
RTS0040243,35
RTS0040244,44
RTS0040245,46
RTS0040246,34
RTS0040247,41
RTS0040248,27
RTS0040249,36
RTS0040250,26
RTS0040251,28
RTS0040252,26
RTS0040253,23
RTS0040254,34
RTS0040255,33
RTS0040256,25
RTS0040257,20
RTS0040258,42
RTS0040259,31
RTS0040260,39
RTS0040261,34
RTS0040262,33
RTS0040263,44
RTS0040264,26
RTS0040265,46
RTS0040266,32
RTS0040267,36
RTS0040268,38
RTS0040269,26
RTS0040270,44
RTS0040271,42
RTS0040272,27
RTS0040273,51
RTS0040274,43
RTS0040275,52
RTS0040276,93
RTS0040277,77
RTS0040278,194
RTS0040279,155
RTS0040280,103
RTS0040281,29
RTS0040282,34
RTS0040283,43
RTS0040284,28
RTS0040285,42
RTS0040286,38
RTS0040287,32
RTS0040288,29
RTS0040289,24
RTS0040290,42
RTS0040291,22
RTS0040292,26
RTS0040293,28
RTS0040294,37
RTS0040295,31
RTS0040296,30
RTS0040297,34
RTS0040298,32
RTS0040299,23
RTS0040300,36
RTS0040301,27
RTS0040302,31
RTS0040303,23
RTS0040304,39
RTS0040305,25
RTS0040306,48
RTS0040307,30
RTS0040308,35
RTS0040309,37
RTS0040310,44
RTS0040311,46
RTS0040312,51
RTS0040313,40
RTS0040314,37
RTS0040315,35
RTS0040316,18
RTS0040317,23
RTS0040318,26
RTS0040319,50
RTS0040320,33
RTS0040321,32
RTS0040322,37
RTS0040323,32
RTS0040324,42
RTS0040325,23
RTS0040326,178
RTS0040327,101
RTS0040328,329
RTS0040329,304
RTS0040330,196
RTS0040331,45
RTS0040332,31
RTS0040333,37
RTS0040334,27
RTS0040335,30
RTS0040336,32
RTS0040337,51
RTS0040338,30
RTS0040339,34
RTS0040340,29
RTS0040341,45
RTS0040342,34
RTS0040343,22
RTS0040344,33
RTS0040345,53
RTS0040346,28
RTS0040347,42
RTS0040348,44
RTS0040349,52
RTS0040350,43
RTS0040351,44
RTS0040352,50
RTS0040353,38
RTS0040354,36
RTS0040355,29
RTS0040356,47
RTS0040357,39
RTS0040358,33
RTS0040359,45
RTS0040360,41
RTS0040361,57
RTS0040363,31
RTS0040364,48
RTS0040365,47
RTS0040366,49
RTS0040367,65
RTS0040368,54
RTS0040369,56
RTS0040370,55
RTS0040371,106
RTS0040372,65
RTS0040373,65
RTS0040374,84
RTS0040375,49
RTS0040376,48
RTS0040377,52
RTS0040378,53
RTS0040379,52
RTS0040380,43
RTS0040381,34
RTS0040382,34
RTS0040383,37
RTS0040384,22
RTS0040385,34
RTS0040386,45
RTS0040387,41
RTS0040388,49
RTS0040389,47
RTS0040390,52
RTS0040391,45
RTS0040392,40
RTS0040393,46
RTS0040394,54
RTS0040395,36
RTS0040396,53
RTS0040397,59
RTS0040398,45
RTS0040399,48
RTS0040400,55
RTS0040401,351
RTS0040402,363
RTS0040403,196
RTS0040404,292
RTS0040405,91
RTS0040406,81
RTS0040407,68
RTS0040408,77
RTS0040409,57
RTS0040410,95
RTS0040411,27
RTS0040412,35
RTS0040413,42
RTS0040414,46
RTS0040415,40
RTS0040416,682
RTS0040417,461
RTS0040418,420
RTS0040419,674
RTS0040420,782
RTS0040421,40
RTS0040422,47
RTS0040423,43
RTS0040424,19
RTS0040425,30
RTS0040426,20
RTS0040428,47
RTS0040429,30
RTS0040430,41
RTS0040431,38
RTS0040432,26
RTS0040433,41
RTS0040434,43
RTS0040435,37
RTS0040436,372
RTS0040437,240
RTS0040438,489
RTS0040439,427
RTS0040440,435
RTS0040441,58
RTS0040442,36
RTS0040443,58
RTS0040444,62
RTS0040445,36
RTS0040446,29
RTS0040447,35
RTS0040448,41
RTS0040449,38
RTS0040450,30
RTS0040451,215
RTS0040452,262
RTS0040453,262
RTS0040454,221
RTS0040455,370
RTS0040456,32
RTS0040457,31
RTS0040458,21
RTS0040459,45
RTS0040460,45
RTS0040461,46
RTS0040462,24
RTS0040463,34
RTS0040464,25
RTS0040465,31
RTS0040466,50
RTS0040467,30
RTS0040468,37
RTS0040469,49
RTS0040470,38
RTS0040471,44
RTS0040472,49
RTS0040473,29
RTS0040474,23
RTS0040475,19
RTS0040476,33
RTS0040477,25
RTS0040478,34
RTS0040479,25
RTS0040480,24
RTS0040481,67
RTS0040482,59
RTS0040483,33
RTS0040484,73
RTS0040485,60
RTS0040486,29
RTS0040487,20
RTS0040488,36
RTS0040489,28
RTS0040490,30
RTS0040491,28
RTS0040492,46
RTS0040493,42
RTS0040494,36
RTS0040495,31
RTS0040496,212
RTS0040497,158
RTS0040498,230
RTS0040499,135
RTS0040500,107
RTS0040501,59
RTS0040502,32
RTS0040503,47
RTS0040504,41
RTS0040505,30
RTS0040506,69
RTS0040507,73
RTS0040508,51
RTS0040509,48
RTS0040510,67
RTS0040511,106
RTS0040512,110
RTS0040513,105
RTS0040514,98
RTS0040515,114
RTS0040516,29
RTS0040517,31
RTS0040518,34
RTS0040519,24
RTS0040520,29
RTS0040521,38
RTS0040522,30
RTS0040523,25
RTS0040524,16
RTS0040525,27
RTS0040526,43
RTS0040527,30
RTS0040528,38
RTS0040529,48
RTS0040530,51
RTS0040531,29
RTS0040532,78
RTS0040533,40
RTS0040534,46
RTS0040535,46
RTS0040536,43
RTS0040537,74
RTS0040538,54
RTS0040539,50
RTS0040540,53
RTS0040541,43
RTS0040542,31
RTS0040543,85
RTS0040544,77
RTS0040545,33
RTS0040546,30
RTS0040547,23
RTS0040548,26
RTS0040549,40
RTS0040550,25
RTS0040551,54
RTS0040552,33
RTS0040553,57
RTS0040554,44
RTS0040555,48
RTS0040556,44
RTS0040557,23
RTS0040558,30
RTS0040559,31
RTS0040560,38
RTS0040561,37
RTS0040562,23
RTS0040563,30
RTS0040564,32
RTS0040565,31
RTS0040566,27
RTS0040567,36
RTS0040568,32
RTS0040569,35
RTS0040570,35
RTS0040571,120
RTS0040572,110
RTS0040573,155
RTS0040574,199
RTS0040575,114
RTS0040576,119
RTS0040577,110
RTS0040578,107
RTS0040579,87
RTS0040580,198
RTS0040581,24
RTS0040582,35
RTS0040583,29
RTS0040584,19
RTS0040585,37
RTS0040586,34
RTS0040587,29
RTS0040588,45
RTS0040589,29
RTS0040590,32
RTS0040591,48
RTS0040592,26
RTS0040593,26
RTS0040594,36
RTS0040595,47
RTS0040596,42
RTS0040597,46
RTS0040598,27
RTS0040599,34
RTS0040600,59
RTS0040601,60
RTS0040602,70
RTS0040603,74
RTS0040604,81
RTS0040605,104
RTS0040606,21
RTS0040607,50
RTS0040608,42
RTS0040609,27
RTS0040610,38
RTS0040611,45
RTS0040612,35
RTS0040613,46
RTS0040614,44
RTS0040615,39
RTS0040616,28
RTS0040617,25
RTS0040618,27
RTS0040619,35
RTS0040620,31
RTS0040621,51
RTS0040622,36
RTS0040623,31
RTS0040624,44
RTS0040625,37
RTS0040626,36
RTS0040627,33
RTS0040628,40
RTS0040629,40
RTS0040630,42
RTS0040631,54
RTS0040632,36
RTS0040633,45
RTS0040634,49
RTS0040635,50
RTS0040636,35
RTS0040637,48
RTS0040638,33
RTS0040639,28
RTS0040640,25
RTS0040641,171
RTS0040642,243
RTS0040643,165
RTS0040644,263
RTS0040645,272
RTS0040646,60
RTS0040647,26
RTS0040648,50
RTS0040649,49
RTS0040650,30
RTS0040651,73
RTS0040652,32
RTS0040653,43
RTS0040654,51
RTS0040655,42
RTS0040656,52
RTS0040657,67
RTS0040658,53
RTS0040659,47
RTS0040660,45
RTS0040661,29
RTS0040662,37
RTS0040663,33
RTS0040664,21
RTS0040665,34
RTS0040666,42
RTS0040667,57
RTS0040668,21
RTS0040669,23
RTS0040670,35
RTS0040671,30
RTS0040672,51
RTS0040673,49
RTS0040674,38
RTS0040675,45
RTS0040676,313
RTS0040677,193
RTS0040678,504
RTS0040679,228
RTS0040680,677
RTS0040681,247
RTS0040682,174
RTS0040683,256
RTS0040684,315
RTS0040685,211
RTS0040686,27
RTS0040687,47
RTS0040688,28
RTS0040689,23
RTS0040690,37
RTS0040691,49
RTS0040692,44
RTS0040693,73
RTS0040694,57
RTS0040695,52
RTS0040696,29
RTS0040697,28
RTS0040698,19
RTS0040699,36
RTS0040700,31
RTS0040701,180
RTS0040702,331
RTS0040703,269
RTS0040704,220
RTS0040705,334
RTS0040706,109
RTS0040707,115
RTS0040708,75
RTS0040709,79
RTS0040710,137
RTS0040711,47
RTS0040712,46
RTS0040713,83
RTS0040714,66
RTS0040715,78
RTS0040716,44
RTS0040717,44
RTS0040718,23
RTS0040719,61
RTS0040720,37
RTS0040721,28
RTS0040722,26
RTS0040723,32
RTS0040724,44
RTS0040725,30
RTS0040726,109
RTS0040727,129
RTS0040728,130
RTS0040729,89
RTS0040730,89
RTS0040731,72
RTS0040732,57
RTS0040733,52
RTS0040734,62
RTS0040735,38
RTS0040736,222
RTS0040737,136
RTS0040738,162
RTS0040739,174
RTS0040740,230
RTS0040741,28
RTS0040742,40
RTS0040743,38
RTS0040744,35
RTS0040745,58
RTS0040746,44
RTS0040747,69
RTS0040748,35
RTS0040749,57
RTS0040750,47
RTS0040751,53
RTS0040752,47
RTS0040753,37
RTS0040754,35
RTS0040755,38
RTS0040756,32
RTS0040757,36
RTS0040758,26
RTS0040759,28
RTS0040760,43
RTS0040761,66
RTS0040762,70
RTS0040763,50
RTS0040764,61
RTS0040765,73
RTS0040766,38
RTS0040767,38
RTS0040768,36
RTS0040769,34
RTS0040770,45
RTS0040771,28
RTS0040772,26
RTS0040773,36
RTS0040774,38
RTS0040775,35
RTS0040776,33
RTS0040777,50
RTS0040778,48
RTS0040779,66
RTS0040780,52
RTS0040781,62
RTS0040782,96
RTS0040783,39
RTS0040784,56
RTS0040785,57
RTS0040786,35
RTS0040787,42
RTS0040788,23
RTS0040789,38
RTS0040790,31
RTS0040791,30
RTS0040792,28
RTS0040793,21
RTS0040794,36
RTS0040795,25
RTS0040796,75
RTS0040797,54
RTS0040798,40
RTS0040799,43
RTS0040800,29
RTS0040801,84
RTS0040802,55
RTS0040803,66
RTS0040804,43
RTS0040805,47
RTS0040806,24
RTS0040807,42
RTS0040808,34
RTS0040809,34
RTS0040810,38
RTS0040811,48
RTS0040812,39
RTS0040813,26
RTS0040814,32
RTS0040815,30
RTS0040816,54
RTS0040817,48
RTS0040818,74
RTS0040819,86
RTS0040820,72
RTS0040821,41
RTS0040822,43
RTS0040823,38
RTS0040824,37
RTS0040825,36
RTS0040826,129
RTS0040827,86
RTS0040828,97
RTS0040830,100
RTS0040831,24
RTS0040832,27
RTS0040833,47
RTS0040834,43
RTS0040836,772
RTS0040837,330
RTS0040838,781
RTS0040839,685
RTS0040840,280
RTS0040841,94
RTS0040842,112
RTS0040843,159
RTS0040844,142
RTS0040845,118
RTS0040846,44
RTS0040847,32
RTS0040848,41
RTS0040849,42
RTS0040850,45
RTS0040851,61
RTS0040852,49
RTS0040853,52
RTS0040854,72
RTS0040855,64
RTS0040856,36
RTS0040857,51
RTS0040858,38
RTS0040859,18
RTS0040860,38
RTS0040861,48
RTS0040862,32
RTS0040863,30
RTS0040864,28
RTS0040865,43
RTS0040866,36
RTS0040867,35
RTS0040868,39
RTS0040869,37
RTS0040870,31
RTS0040871,68
RTS0040872,107
RTS0040873,106
RTS0040874,167
RTS0040875,113
RTS0040876,23
RTS0040877,31
RTS0040878,39
RTS0040879,21
RTS0040880,41
RTS0040881,37
RTS0040882,28
RTS0040883,35
RTS0040884,22
RTS0040885,29
RTS0040886,36
RTS0040887,39
RTS0040888,52
RTS0040889,63
RTS0040890,51
RTS0040891,27
RTS0040892,33
RTS0040893,20
RTS0040894,25
RTS0040895,36
RTS0040896,29
RTS0040897,40
RTS0040898,33
RTS0040899,30
RTS0040900,22
RTS0040901,49
RTS0040902,51
RTS0040903,19
RTS0040904,48
RTS0040905,50
RTS0040906,45
RTS0040907,55
RTS0040908,55
RTS0040909,55
RTS0040910,55
RTS0040911,42
RTS0040912,47
RTS0040913,44
RTS0040914,39
RTS0040915,57
RTS0040916,37
RTS0040917,32
RTS0040918,32
RTS0040919,27
RTS0040920,27
RTS0040921,36
RTS0040922,43
RTS0040923,53
RTS0040924,37
RTS0040925,49
RTS0040926,27
RTS0040927,25
RTS0040928,24
RTS0040929,34
RTS0040930,30
RTS0040931,41
RTS0040932,54
RTS0040933,37
RTS0040934,41
RTS0040935,52
RTS0040936,45
RTS0040937,71
RTS0040938,36
RTS0040939,45
RTS0040940,31
RTS0040941,48
RTS0040942,45
RTS0040943,40
RTS0040944,48
RTS0040945,44
RTS0040946,95
RTS0040947,149
RTS0040948,159
RTS0040949,75
RTS0040950,149
RTS0040951,34
RTS0040952,25
RTS0040953,26
RTS0040954,32
RTS0040955,40
RTS0040956,132
RTS0040957,105
RTS0040958,101
RTS0040959,132
RTS0040960,120
RTS0040961,28
RTS0040962,16
RTS0040963,33
RTS0040964,34
RTS0040965,34
RTS0040966,38
RTS0040967,53
RTS0040968,51
RTS0040969,36
RTS0040970,52
RTS0040971,38
RTS0040972,47
RTS0040973,25
RTS0040974,55
RTS0040975,27
RTS0040976,35
RTS0040977,29
RTS0040978,21
RTS0040979,47
RTS0040980,36
RTS0040981,39
RTS0040982,37
RTS0040983,43
RTS0040984,48
RTS0040985,33
RTS0040986,270
RTS0040987,291
RTS0040988,119
RTS0040989,239
RTS0040990,83
RTS0040991,93
RTS0040992,54
RTS0040993,67
RTS0040994,79
RTS0040995,48
RTS0040996,54
RTS0040997,64
RTS0040998,48
RTS0040999,55
RTS0041000,45
RTS0041001,53
RTS0041002,80
RTS0041003,59
RTS0041004,59
RTS0041005,47
RTS0041006,81
RTS0041007,59
RTS0041008,67
RTS0041009,61
RTS0041010,68
RTS0041011,27
RTS0041012,25
RTS0041013,32
RTS0041014,45
RTS0041015,30
RTS0041016,77
RTS0041017,68
RTS0041018,60
RTS0041019,88
RTS0041020,70
RTS0041021,51
RTS0041022,55
RTS0041023,83
RTS0041024,83
RTS0041025,74
RTS0041026,39
RTS0041027,50
RTS0041028,65
RTS0041029,39
RTS0041030,54
RTS0041031,107
RTS0041032,129
RTS0041033,66
RTS0041034,129
RTS0041035,114
RTS0041036,90
RTS0041037,49
RTS0041038,61
RTS0041039,42
RTS0041040,53
RTS0041041,116
RTS0041042,110
RTS0041043,108
RTS0041044,80
RTS0041045,72
RTS0041046,291
RTS0041047,252
RTS0041048,161
RTS0041049,399
RTS0041050,374
RTS0041051,46
RTS0041052,41
RTS0041053,37
RTS0041054,63
RTS0041055,46
RTS0041056,48
RTS0041057,44
RTS0041058,38
RTS0041059,30
RTS0041060,42
RTS0041061,109
RTS0041062,131
RTS0041063,113
RTS0041064,97
RTS0041066,66
RTS0041067,36
RTS0041068,64
RTS0041069,53
RTS0041070,58
RTS0041071,44
RTS0041072,41
RTS0041073,48
RTS0041074,35
RTS0041075,54
RTS0041076,48
RTS0041077,34
RTS0041078,41
RTS0041079,33
RTS0041080,31
RTS0041081,68
RTS0041082,53
RTS0041083,52
RTS0041084,63
RTS0041085,42
RTS0041086,128
RTS0041087,154
RTS0041088,115
RTS0041089,108
RTS0041090,90
RTS0041091,51
RTS0041092,52
RTS0041093,48
RTS0041094,40
RTS0041095,47
RTS0041096,40
RTS0041097,48
RTS0041098,43
RTS0041099,39
RTS0041100,27
RTS0041101,88
RTS0041102,76
RTS0041103,77
RTS0041104,89
RTS0041105,100
RTS0041106,314
RTS0041107,442
RTS0041108,435
RTS0041109,395
RTS0041110,212
RTS0041111,52
RTS0041112,43
RTS0041113,32
RTS0041114,43
RTS0041115,42
RTS0041116,90
RTS0041117,141
RTS0041118,98
RTS0041119,83
RTS0041120,102
RTS0041121,49
RTS0041122,56
RTS0041123,64
RTS0041124,20
RTS0041125,39
RTS0041126,39
RTS0041127,45
RTS0041128,39
RTS0041129,37
RTS0041130,29
RTS0041131,59
RTS0041132,44
RTS0041133,56
RTS0041134,51
RTS0041135,47
RTS0041136,136
RTS0041137,124
RTS0041138,135
RTS0041139,139
RTS0041140,107
RTS0041141,36
RTS0041142,38
RTS0041143,33
RTS0041144,32
RTS0041145,49
RTS0041146,21
RTS0041147,44
RTS0041148,38
RTS0041149,43
RTS0041150,36
RTS0041151,102
RTS0041152,80
RTS0041153,79
RTS0041154,76
RTS0041155,125
RTS0041156,64
RTS0041157,45
RTS0041158,59
RTS0041159,49
RTS0041160,37
RTS0041161,36
RTS0041162,31
RTS0041163,43
RTS0041164,34
RTS0041165,32
RTS0041166,42
RTS0041167,79
RTS0041168,68
RTS0041169,44
RTS0041170,75
RTS0041171,77
RTS0041172,87
RTS0041173,80
RTS0041174,109
RTS0041175,103
RTS0041176,35
RTS0041177,51
RTS0041178,51
RTS0041179,45
RTS0041180,34
RTS0041181,51
RTS0041182,40
RTS0041183,38
RTS0041184,49
RTS0041185,33
RTS0041186,41
RTS0041187,35
RTS0041188,34
RTS0041189,30
RTS0041190,51
RTS0041191,110
RTS0041192,93
RTS0041193,94
RTS0041194,63
RTS0041195,78
RTS0041196,41
RTS0041197,40
RTS0041198,34
RTS0041199,30
RTS0041200,39
RTS0041201,28
RTS0041202,34
RTS0041203,41
RTS0041204,31
RTS0041205,37
RTS0041206,44
RTS0041207,65
RTS0041208,68
RTS0041209,74
RTS0041210,36
RTS0041211,146
RTS0041212,124
RTS0041213,135
RTS0041214,134
RTS0041215,112
RTS0041216,51
RTS0041217,67
RTS0041218,37
RTS0041219,63
RTS0041220,45
RTS0041221,55
RTS0041222,37
RTS0041223,26
RTS0041224,29
RTS0041225,48
RTS0041226,45
RTS0041227,64
RTS0041228,40
RTS0041229,68
RTS0041230,52
RTS0041231,125
RTS0041232,105
RTS0041233,178
RTS0041234,227
RTS0041235,113
RTS0041236,38
RTS0041237,35
RTS0041238,29
RTS0041239,36
RTS0041240,49
RTS0041241,32
RTS0041242,34
RTS0041243,42
RTS0041244,35
RTS0041246,38
RTS0041247,56
RTS0041248,29
RTS0041249,28
RTS0041250,46
RTS0041251,46
RTS0041252,45
RTS0041253,48
RTS0041254,45
RTS0041255,43
RTS0041256,35
RTS0041257,42
RTS0041258,50
RTS0041259,43
RTS0041260,60
RTS0041261,67
RTS0041262,51
RTS0041263,41
RTS0041265,57
RTS0041266,45
RTS0041267,35
RTS0041268,49
RTS0041269,31
RTS0041270,34
RTS0041271,36
RTS0041272,45
RTS0041273,35
RTS0041274,30
RTS0041275,50
RTS0041276,38
RTS0041277,45
RTS0041278,47
RTS0041279,43
RTS0041280,42
RTS0041281,40
RTS0041282,30
RTS0041283,52
RTS0041284,42
RTS0041285,29
RTS0041286,41
RTS0041287,28
RTS0041288,26
RTS0041289,40
RTS0041290,46
RTS0041291,30
RTS0041292,33
RTS0041293,37
RTS0041294,28
RTS0041295,23
RTS0041296,44
RTS0041297,43
RTS0041298,46
RTS0041299,37
RTS0041300,37
RTS0041301,53
RTS0041302,41
RTS0041303,33
RTS0041304,46
RTS0041305,39
RTS0041306,53
RTS0041307,44
RTS0041308,38
RTS0041309,44
RTS0041310,54
RTS0041311,34
RTS0041312,36
RTS0041313,35
RTS0041314,51
RTS0041315,38
RTS0041316,120
RTS0041317,109
RTS0041318,119
RTS0041319,63
RTS0041320,96
RTS0041321,56
RTS0041322,41
RTS0041323,35
RTS0041324,41
RTS0041325,45
RTS0041326,35
RTS0041327,26
RTS0041328,46
RTS0041329,38
RTS0041330,39
RTS0041331,34
RTS0041332,38
RTS0041333,33
RTS0041334,40
RTS0041335,32
RTS0041346,107
RTS0041347,79
RTS0041348,121
RTS0041349,102
RTS0041350,169
RTS0041351,30
RTS0041352,31
RTS0041353,37
RTS0041354,39
RTS0041355,40
RTS0041356,39
RTS0041357,33
RTS0041358,32
RTS0041359,32
RTS0041360,38
RTS0041361,67
RTS0041362,40
RTS0041363,41
RTS0041364,35
RTS0041365,43
RTS0041366,40
RTS0041367,28
RTS0041368,34
RTS0041369,42
RTS0041370,22
RTS0041371,39
RTS0041372,38
RTS0041373,38
RTS0041374,36
RTS0041375,31
RTS0041376,66
RTS0041377,27
RTS0041378,25
RTS0041379,23
RTS0041380,48
RTS0041381,33
RTS0041382,49
RTS0041383,41
RTS0041384,38
RTS0041385,31
RTS0041386,29
RTS0041387,27
RTS0041388,35
RTS0041389,33
RTS0041390,25
RTS0041391,28
RTS0041392,40
RTS0041393,31
RTS0041394,27
RTS0041395,26
RTS0041396,33
RTS0041397,35
RTS0041398,39
RTS0041399,29
RTS0041400,36
RTS0041401,37
RTS0041402,49
RTS0041403,30
RTS0041404,33
RTS0041405,47
RTS0041406,42
RTS0041407,36
RTS0041408,28
RTS0041409,41
RTS0041410,25
RTS0041411,36
RTS0041412,46
RTS0041413,29
RTS0041414,26
RTS0041415,34
RTS0041416,33
RTS0041417,33
RTS0041418,37
RTS0041419,37
RTS0041420,40
RTS0041421,43
RTS0041422,37
RTS0041423,29
RTS0041424,40
RTS0041425,41
RTS0041426,32
RTS0041427,26
RTS0041428,31
RTS0041429,43
RTS0041430,31
RTS0041431,44
RTS0041432,27
RTS0041433,42
RTS0041434,28
RTS0041435,45
RTS0041436,39
RTS0041437,20
RTS0041438,26
RTS0041439,41
RTS0041440,33
RTS0041441,29
RTS0041442,20
RTS0041443,42
RTS0041444,42
RTS0041445,24
RTS0041446,42
RTS0041447,39
RTS0041448,34
RTS0041449,40
RTS0041450,43
RTS0041451,36
RTS0041452,29
RTS0041453,37
RTS0041454,30
RTS0041455,44
RTS0041456,40
RTS0041457,44
RTS0041458,29
RTS0041459,43
RTS0041460,44
RTS0041461,20
RTS0041462,45
RTS0041463,23
RTS0041464,33
RTS0041465,39
RTS0041466,54
RTS0041467,68
RTS0041468,62
RTS0041469,39
RTS0041470,73
RTS0041471,78
RTS0041472,68
RTS0041473,42
RTS0041474,48
RTS0041475,46
RTS0041476,52
RTS0041477,71
RTS0041478,40
RTS0041479,40
RTS0041480,36
RTS0041481,28
RTS0041482,29
RTS0041483,29
RTS0041484,29
RTS0041485,36
RTS0041486,65
RTS0041487,62
RTS0041488,54
RTS0041489,61
RTS0041490,44
RTS0041491,42
RTS0041492,27
RTS0041493,21
RTS0041494,23
RTS0041495,23
RTS0041496,364
RTS0041497,405
RTS0041498,423
RTS0041499,366
RTS0041500,288
RTS0041501,153
RTS0041502,92
RTS0041503,116
RTS0041504,123
RTS0041505,151
RTS0041506,42
RTS0041507,22
RTS0041508,25
RTS0041509,51
RTS0041510,46
RTS0041511,23
RTS0041512,29
RTS0041513,35
RTS0041514,29
RTS0041515,37
RTS0041516,41
RTS0041517,38
RTS0041518,20
RTS0041519,31
RTS0041520,34
RTS0041521,27
RTS0041522,45
RTS0041523,29
RTS0041524,40
RTS0041525,27
RTS0041526,299
RTS0041527,584
RTS0041528,572
RTS0041529,83
RTS0041530,566
RTS0041531,26
RTS0041532,31
RTS0041533,29
RTS0041534,46
RTS0041535,25
RTS0041536,39
RTS0041537,38
RTS0041538,38
RTS0041540,29
RTS0041541,30
RTS0041542,34
RTS0041543,25
RTS0041544,37
RTS0041545,40
RTS0041546,31
RTS0041547,34
RTS0041548,38
RTS0041549,33
RTS0041550,41
RTS0041551,48
RTS0041552,41
RTS0041553,23
RTS0041554,33
RTS0041555,31
RTS0041556,27
RTS0041557,34
RTS0041558,32
RTS0041559,31
RTS0041560,38
RTS0041561,59
RTS0041562,80
RTS0041563,77
RTS0041564,123
RTS0041565,137
RTS0041566,101
RTS0041567,116
RTS0041568,106
RTS0041569,101
RTS0041570,96
RTS0041571,25
RTS0041572,19
RTS0041573,28
RTS0041574,23
RTS0041575,29
RTS0041576,42
RTS0041577,50
RTS0041578,35
RTS0041579,35
RTS0041580,41
RTS0041581,38
RTS0041582,53
RTS0041583,48
RTS0041584,50
RTS0041585,27
RTS0041586,42
RTS0041587,39
RTS0041588,34
RTS0041589,53
RTS0041590,43
RTS0041591,21
RTS0041592,35
RTS0041593,16
RTS0041594,42
RTS0041595,30
RTS0041596,44
RTS0041597,40
RTS0041598,41
RTS0041599,30
RTS0041600,24
RTS0041601,26
RTS0041602,40
RTS0041603,32
RTS0041604,34
RTS0041605,39
RTS0041606,41
RTS0041607,40
RTS0041608,39
RTS0041609,80
RTS0041610,46
RTS0041611,52
RTS0041612,58
RTS0041613,53
RTS0041614,46
RTS0041615,67
RTS0041616,50
RTS0041617,29
RTS0041618,48
RTS0041619,41
RTS0041620,33
RTS0041621,42
RTS0041622,19
RTS0041623,34
RTS0041624,45
RTS0041625,43
RTS0041626,62
RTS0041627,57
RTS0041628,55
RTS0041629,78
RTS0041630,49
RTS0041631,41
RTS0041632,34
RTS0041633,58
RTS0041634,64
RTS0041635,48
RTS0041636,159
RTS0041637,195
RTS0041638,211
RTS0041639,130
RTS0041640,203
RTS0041641,49
RTS0041642,40
RTS0041643,43
RTS0041644,29
RTS0041645,45
RTS0041646,28
RTS0041647,39
RTS0041648,54
RTS0041649,32
RTS0041650,41
RTS0041651,28
RTS0041652,47
RTS0041653,43
RTS0041654,34
RTS0041655,39
RTS0041656,42
RTS0041657,60
RTS0041658,39
RTS0041659,31
RTS0041660,46
RTS0041661,91
RTS0041662,100
RTS0041663,46
RTS0041664,42
RTS0041665,45
RTS0041666,49
RTS0041667,34
RTS0041668,42
RTS0041669,31
RTS0041670,39
RTS0041671,36
RTS0041672,35
RTS0041673,27
RTS0041674,29
RTS0041675,30
RTS0041676,41
RTS0041677,33
RTS0041678,42
RTS0041679,50
RTS0041680,51
RTS0041681,37
RTS0041682,38
RTS0041683,39
RTS0041684,48
RTS0041685,50
RTS0041686,94
RTS0041687,65
RTS0041688,116
RTS0041689,124
RTS0041690,219
RTS0041691,66
RTS0041692,31
RTS0041693,64
RTS0041694,33
RTS0041695,42
RTS0041696,40
RTS0041697,39
RTS0041698,25
RTS0041699,29
RTS0041700,23
RTS0041701,40
RTS0041702,35
RTS0041703,46
RTS0041704,43
RTS0041705,52
RTS0041706,50
RTS0041707,49
RTS0041708,64
RTS0041709,54
RTS0041710,67
RTS0041711,48
RTS0041712,53
RTS0041713,55
RTS0041714,40
RTS0041715,28
RTS0041716,363
RTS0041717,379
RTS0041718,460
RTS0041719,460
RTS0041720,343
RTS0041721,65
RTS0041722,59
RTS0041723,57
RTS0041724,95
RTS0041725,73
RTS0041726,23
RTS0041727,19
RTS0041728,34
RTS0041729,34
RTS0041730,29
RTS0041731,27
RTS0041732,14
RTS0041733,36
RTS0041734,25
RTS0041735,35
RTS0041736,49
RTS0041737,31
RTS0041738,69
RTS0041739,57
RTS0041740,40
RTS0041741,47
RTS0041742,45
RTS0041743,57
RTS0041744,61
RTS0041745,31
RTS0041746,84
RTS0041747,68
RTS0041748,78
RTS0041749,46
RTS0041750,68
RTS0041751,71
RTS0041752,103
RTS0041753,131
RTS0041754,133
RTS0041755,107
RTS0041756,68
RTS0041757,49
RTS0041758,58
RTS0041759,87
RTS0041760,62
RTS0041761,26
RTS0041762,36
RTS0041763,47
RTS0041764,38
RTS0041765,32
RTS0041766,29
RTS0041767,34
RTS0041768,23
RTS0041769,33
RTS0041770,37
RTS0041771,37
RTS0041772,35
RTS0041773,32
RTS0041774,41
RTS0041775,34
RTS0041776,70
RTS0041777,42
RTS0041778,50
RTS0041779,42
RTS0041780,48
RTS0041781,42
RTS0041782,36
RTS0041783,30
RTS0041784,51
RTS0041785,47
RTS0041786,54
RTS0041787,60
RTS0041788,59
RTS0041789,39
RTS0041790,58
RTS0041791,51
RTS0041793,55
RTS0041794,52
RTS0041795,58
RTS0041796,32
RTS0041797,25
RTS0041798,36
RTS0041799,34
RTS0041800,24
RTS0041801,33
RTS0041802,43
RTS0041803,32
RTS0041804,43
RTS0041805,25
RTS0041806,34
RTS0041807,19
RTS0041808,40
RTS0041809,41
RTS0041810,42
RTS0041811,60
RTS0041812,55
RTS0041813,58
RTS0041814,49
RTS0041815,56
RTS0041816,41
RTS0041817,32
RTS0041818,40
RTS0041819,56
RTS0041820,64
RTS0041821,90
RTS0041822,77
RTS0041823,49
RTS0041824,93
RTS0041825,46
RTS0041826,51
RTS0041827,62
RTS0041828,43
RTS0041829,40
RTS0041830,28
RTS0041831,27
RTS0041832,36
RTS0041833,31
RTS0041834,39
RTS0041835,53
RTS0041836,67
RTS0041837,55
RTS0041838,38
RTS0041839,59
RTS0041840,48
RTS0041841,26
RTS0041842,23
RTS0041843,29
RTS0041844,36
RTS0041845,37
RTS0041846,25
RTS0041847,24
RTS0041848,43
RTS0041849,33
RTS0041850,38
RTS0041851,113
RTS0041852,127
RTS0041853,100
RTS0041854,99
RTS0041855,79
RTS0041856,65
RTS0041857,101
RTS0041858,119
RTS0041859,47
RTS0041860,146
RTS0041861,33
RTS0041862,39
RTS0041863,24
RTS0041864,45
RTS0041865,31
RTS0041866,32
RTS0041867,44
RTS0041868,36
RTS0041869,30
RTS0041870,41
RTS0041871,37
RTS0041872,30
RTS0041873,49
RTS0041874,54
RTS0041875,40
RTS0041876,73
RTS0041877,86
RTS0041878,60
RTS0041879,95
RTS0041880,119
RTS0041881,53
RTS0041882,42
RTS0041883,75
RTS0041884,34
RTS0041885,58
RTS0041886,111
RTS0041887,176
RTS0041888,169
RTS0041889,164
RTS0041890,134
RTS0041891,116
RTS0041892,109
RTS0041893,86
RTS0041894,37
RTS0041895,101
RTS0041896,112
RTS0041897,97
RTS0041898,95
RTS0041899,68
RTS0041900,47
RTS0041901,44
RTS0041902,63
RTS0041903,67
RTS0041904,63
RTS0041905,62
RTS0041906,874
RTS0041907,33
RTS0041908,377
RTS0041909,42
RTS0041910,357
RTS0041911,33
RTS0041912,40
RTS0041913,32
RTS0041914,41
RTS0041915,48
RTS0041916,410
RTS0041917,774
RTS0041918,565
RTS0041919,1154
RTS0041920,796
RTS0041922,55
RTS0041923,38
RTS0041924,28
RTS0041925,36
RTS0041926,39
RTS0041927,25
RTS0041928,31
RTS0041929,28
RTS0041930,50
RTS0041931,35
RTS0041932,37
RTS0041933,39
RTS0041934,26
RTS0041935,30
RTS0041936,22
RTS0041937,30
RTS0041938,32
RTS0041939,35
RTS0041940,39
RTS0041941,25
RTS0041942,30
RTS0041943,25
RTS0041944,43
RTS0041945,33
RTS0041946,45
RTS0041947,53
RTS0041948,37
RTS0041949,17
RTS0041950,33
RTS0041951,42
RTS0041952,36
RTS0041953,32
RTS0041954,50
RTS0041955,45
RTS0041956,60
RTS0041957,51
RTS0041958,72
RTS0041959,49
RTS0041960,55
RTS0041961,39
RTS0041962,43
RTS0041963,51
RTS0041964,78
RTS0041965,57
RTS0041966,36
RTS0041967,42
RTS0041968,33
RTS0041969,30
RTS0041971,51
RTS0041972,95
RTS0041973,62
RTS0041974,70
RTS0041975,85
RTS0041976,55
RTS0041977,107
RTS0041978,87
RTS0041979,72
RTS0041980,75
RTS0041981,767
RTS0041982,643
RTS0041983,777
RTS0041984,452
RTS0041985,921
RTS0041986,90
RTS0041987,150
RTS0041988,80
RTS0041989,67
RTS0041990,126
RTS0041991,72
RTS0041992,87
RTS0041993,88
RTS0041994,105
RTS0041995,82
RTS0041996,30
RTS0041997,26
RTS0041998,31
RTS0041999,51
RTS0042000,32
RTS0042001,50
RTS0042002,47
RTS0042003,52
RTS0042004,52
RTS0042005,39
RTS0042006,168
RTS0042007,189
RTS0042008,196
RTS0042009,247
RTS0042010,165
RTS0042011,102
RTS0042012,117
RTS0042013,145
RTS0042014,111
RTS0042015,122
RTS0042016,27
RTS0042017,41
RTS0042018,34
RTS0042019,45
RTS0042020,28
RTS0042021,97
RTS0042022,75
RTS0042023,114
RTS0042024,107
RTS0042025,95
RTS0042026,39
RTS0042027,37
RTS0042028,39
RTS0042029,47
RTS0042030,32
RTS0042031,51
RTS0042032,58
RTS0042033,44
RTS0042034,62
RTS0042035,64
RTS0042036,110
RTS0042037,109
RTS0042038,93
RTS0042039,89
RTS0042040,62
RTS0042041,111
RTS0042042,128
RTS0042043,47
RTS0042044,125
RTS0042045,96
RTS0042046,87
RTS0042047,67
RTS0042048,59
RTS0042049,71
RTS0042050,48
RTS0042051,46
RTS0042052,49
RTS0042053,46
RTS0042054,30
RTS0042055,20
RTS0042056,40
RTS0042057,65
RTS0042058,38
RTS0042059,56
RTS0042060,49
RTS0042061,47
RTS0042062,47
RTS0042063,51
RTS0042064,42
RTS0042065,42
RTS0042066,56
RTS0042067,61
RTS0042068,48
RTS0042069,26
RTS0042071,37
RTS0042072,21
RTS0042073,24
RTS0042074,40
RTS0042075,41
RTS0042076,43
RTS0042077,25
RTS0042078,30
RTS0042079,39
RTS0042080,23
RTS0042081,96
RTS0042082,82
RTS0042083,74
RTS0042084,74
RTS0042085,61
RTS0042086,30
RTS0042087,36
RTS0042088,22
RTS0042089,42
RTS0042090,40
RTS0042091,71
RTS0042092,59
RTS0042093,39
RTS0042094,41
RTS0042095,42
RTS0042096,55
RTS0042097,24
RTS0042098,38
RTS0042099,42
RTS0042100,41
RTS0042101,52
RTS0042102,26
RTS0042103,29
RTS0042104,38
RTS0042105,40
RTS0042106,31
RTS0042107,37
RTS0042108,36
RTS0042109,41
RTS0042110,30
RTS0042111,33
RTS0042112,55
RTS0042113,57
RTS0042114,43
RTS0042115,38
RTS0042116,26
RTS0042117,46
RTS0042118,26
RTS0042119,41
RTS0042120,43
RTS0042121,64
RTS0042122,40
RTS0042123,57
RTS0042124,26
RTS0042125,49
RTS0042126,25
RTS0042127,45
RTS0042128,34
RTS0042129,28
RTS0042130,33
RTS0042131,45
RTS0042132,29
RTS0042133,45
RTS0042134,33
RTS0042135,48
RTS0042136,48
RTS0042137,45
RTS0042138,30
RTS0042139,45
RTS0042140,37
RTS0042141,41
RTS0042142,37
RTS0042143,50
RTS0042144,32
RTS0042145,34
RTS0042146,87
RTS0042147,71
RTS0042148,82
RTS0042149,79
RTS0042150,69
RTS0042151,38
RTS0042152,32
RTS0042153,32
RTS0042154,37
RTS0042155,31
RTS0042156,38
RTS0042157,33
RTS0042158,35
RTS0042159,21
RTS0042160,24
RTS0042161,27
RTS0042162,24
RTS0042163,29
RTS0042164,35
RTS0042165,39
RTS0042166,40
RTS0042167,38
RTS0042168,48
RTS0042169,42
RTS0042170,32
RTS0042171,46
RTS0042172,59
RTS0042173,53
RTS0042174,40
RTS0042175,51
RTS0042176,38
RTS0042177,48
RTS0042178,55
RTS0042179,40
RTS0042180,49
RTS0042181,34
RTS0042182,40
RTS0042183,33
RTS0042184,36
RTS0042185,45
RTS0042186,37
RTS0042187,32
RTS0042188,30
RTS0042189,31
RTS0042190,38
RTS0042191,72
RTS0042192,41
RTS0042193,34
RTS0042194,43
RTS0042195,32
RTS0042196,35
RTS0042197,30
RTS0042198,19
RTS0042199,46
RTS0042200,25
RTS0042201,45
RTS0042202,24
RTS0042203,27
RTS0042204,25
RTS0042205,27
RTS0042206,24
RTS0042207,38
RTS0042208,31
RTS0042209,29
RTS0042210,28
RTS0042211,26
RTS0042212,32
RTS0042213,38
RTS0042214,30
RTS0042215,33
RTS0042216,44
RTS0042217,25
RTS0042218,34
RTS0042219,20
RTS0042220,42
RTS0042221,41
RTS0042222,22
RTS0042223,21
RTS0042224,35
RTS0042225,29
RTS0042226,35
RTS0042227,35
RTS0042228,35
RTS0042229,37
RTS0042230,46
RTS0042231,42
RTS0042232,40
RTS0042233,50
RTS0042234,41
RTS0042235,41
RTS0042236,42
RTS0042237,47
RTS0042238,44
RTS0042239,34
RTS0042240,53
RTS0042241,19
RTS0042242,22
RTS0042243,38
RTS0042244,42
RTS0042245,29
RTS0042246,85
RTS0042247,113
RTS0042248,250
RTS0042249,131
RTS0042250,121
RTS0042251,26
RTS0042252,30
RTS0042253,34
RTS0042254,33
RTS0042255,36
RTS0042256,55
RTS0042257,42
RTS0042258,27
RTS0042259,29
RTS0042260,30
RTS0042261,96
RTS0042262,59
RTS0042263,88
RTS0042264,90
RTS0042265,90
RTS0042266,42
RTS0042267,32
RTS0042268,32
RTS0042269,15
RTS0042270,38
RTS0042271,37
RTS0042272,35
RTS0042273,39
RTS0042274,28
RTS0042275,28
RTS0042276,58
RTS0042277,38
RTS0042278,31
RTS0042279,70
RTS0042280,53
RTS0042281,20
RTS0042282,32
RTS0042283,29
RTS0042284,31
RTS0042285,34
RTS0042286,36
RTS0042287,42
RTS0042288,35
RTS0042289,36
RTS0042290,43
RTS0042291,135
RTS0042292,182
RTS0042293,123
RTS0042294,138
RTS0042295,140
RTS0042296,22
RTS0042297,31
RTS0042298,29
RTS0042299,40
RTS0042300,35
RTS0042301,30
RTS0042302,36
RTS0042303,37
RTS0042304,38
RTS0042305,32
RTS0042306,39
RTS0042307,55
RTS0042308,49
RTS0042309,56
RTS0042310,62
RTS0042311,25
RTS0042312,24
RTS0042313,28
RTS0042314,52
RTS0042315,35
RTS0042316,59
RTS0042317,43
RTS0042318,35
RTS0042319,43
RTS0042320,28
RTS0042321,35
RTS0042322,32
RTS0042323,38
RTS0042324,49
RTS0042325,40
RTS0042326,39
RTS0042327,40
RTS0042328,28
RTS0042329,54
RTS0042330,57
RTS0042331,36
RTS0042332,43
RTS0042333,42
RTS0042334,57
RTS0042335,28
RTS0042336,29
RTS0042337,59
RTS0042338,37
RTS0042339,36
RTS0042340,37
RTS0042341,126
RTS0042342,82
RTS0042343,159
RTS0042344,131
RTS0042345,81
RTS0042346,33
RTS0042347,34
RTS0042348,22
RTS0042349,22
RTS0042350,22
RTS0042351,44
RTS0042352,60
RTS0042353,65
RTS0042354,61
RTS0042355,37
RTS0042356,30
RTS0042357,31
RTS0042358,30
RTS0042359,37
RTS0042360,42
RTS0042361,52
RTS0042362,70
RTS0042363,76
RTS0042364,39
RTS0042365,50
RTS0042366,47
RTS0042367,55
RTS0042368,42
RTS0042369,43
RTS0042370,74
RTS0042371,111
RTS0042372,86
RTS0042373,83
RTS0042374,79
RTS0042375,91
RTS0042376,25
RTS0042377,20
RTS0042378,27
RTS0042379,40
RTS0042380,17
RTS0042381,230
RTS0042382,282
RTS0042383,226
RTS0042384,235
RTS0042385,255
RTS0042386,32
RTS0042387,39
RTS0042388,34
RTS0042389,49
RTS0042390,25
RTS0042391,31
RTS0042392,42
RTS0042393,25
RTS0042394,19
RTS0042395,45
RTS0042396,21
RTS0042397,34
RTS0042398,34
RTS0042399,36
RTS0042400,45
RTS0042401,62
RTS0042402,69
RTS0042403,34
RTS0042404,49
RTS0042405,52
RTS0042406,39
RTS0042407,39
RTS0042408,42
RTS0042409,33
RTS0042410,34
RTS0042411,30
RTS0042412,33
RTS0042413,36
RTS0042414,44
RTS0042415,41
RTS0042416,194
RTS0042417,271
RTS0042418,279
RTS0042419,189
RTS0042420,200
RTS0042421,61
RTS0042422,61
RTS0042423,63
RTS0042424,73
RTS0042425,52
RTS0042426,45
RTS0042427,49
RTS0042428,79
RTS0042429,94
RTS0042430,73
RTS0042431,231
RTS0042432,560
RTS0042433,189
RTS0042434,534
RTS0042435,360
RTS0042436,40
RTS0042437,33
RTS0042438,43
RTS0042439,50
RTS0042440,44
RTS0042441,36
RTS0042442,43
RTS0042443,36
RTS0042444,37
RTS0042445,35
RTS0042446,58
RTS0042447,53
RTS0042448,46
RTS0042449,53
RTS0042450,29
RTS0042451,36
RTS0042452,34
RTS0042453,44
RTS0042454,34
RTS0042455,22
RTS0042456,41
RTS0042457,72
RTS0042458,46
RTS0042460,50
RTS0042461,106
RTS0042462,90
RTS0042463,69
RTS0042464,97
RTS0042465,80
RTS0042466,48
RTS0042467,41
RTS0042468,62
RTS0042469,52
RTS0042470,44
RTS0042471,48
RTS0042472,38
RTS0042473,49
RTS0042474,40
RTS0042475,41
RTS0042476,47
RTS0042477,24
RTS0042478,40
RTS0042479,35
RTS0042480,42
RTS0042481,89
RTS0042482,174
RTS0042483,382
RTS0042484,294
RTS0042485,142
RTS0042486,28
RTS0042487,50
RTS0042488,33
RTS0042489,35
RTS0042490,30
RTS0042491,31
RTS0042492,29
RTS0042493,26
RTS0042494,28
RTS0042495,25
RTS0042496,49
RTS0042497,39
RTS0042498,51
RTS0042499,61
RTS0042500,44
RTS0042501,32
RTS0042502,41
RTS0042503,44
RTS0042504,45
RTS0042505,45
RTS0042506,34
RTS0042507,40
RTS0042508,26
RTS0042509,34
RTS0042510,19
RTS0042515,45
RTS0042522,18
RTS0042526,30
RTS0042527,28
RTS0042528,25
RTS0042529,35
RTS0042530,25
RTS0042531,50
RTS0042532,48
RTS0042533,63
RTS0042534,47
RTS0042535,42
RTS0042536,32
RTS0042537,45
RTS0042538,35
RTS0042539,61
RTS0042540,63
RTS0042541,31
RTS0042542,28
RTS0042543,26
RTS0042544,35
RTS0042545,29
RTS0042546,30
RTS0042547,25
RTS0042548,36
RTS0042549,23
RTS0042550,22
RTS0042551,29
RTS0042552,22
RTS0042553,26
RTS0042554,36
RTS0042555,32
RTS0042556,21
RTS0042557,36
RTS0042558,20
RTS0042559,34
RTS0042560,24
RTS0042561,35
RTS0042562,27
RTS0042563,49
RTS0042564,36
RTS0042565,32
RTS0042566,75
RTS0042567,59
RTS0042568,63
RTS0042569,90
RTS0042570,48
RTS0042571,75
RTS0042572,59
RTS0042573,91
RTS0042574,101
RTS0042575,59
RTS0042576,47
RTS0042577,57
RTS0042578,43
RTS0042579,56
RTS0042580,28
RTS0042581,63
RTS0042582,50
RTS0042583,155
RTS0042584,39
RTS0042585,17
RTS0042586,323
RTS0042587,352
RTS0042588,390
RTS0042589,313
RTS0042590,437
RTS0042591,27
RTS0042592,35
RTS0042593,33
RTS0042594,37
RTS0042595,25
RTS0042596,47
RTS0042597,41
RTS0042598,49
RTS0042599,35
RTS0042600,34
RTS0042601,27
RTS0042602,28
RTS0042603,37
RTS0042604,51
RTS0042605,26
RTS0042606,34
RTS0042607,46
RTS0042608,59
RTS0042609,50
RTS0042610,56
RTS0042611,174
RTS0042612,182
RTS0042613,138
RTS0042614,153
RTS0042615,189
RTS0042616,176
RTS0042617,234
RTS0042618,235
RTS0042619,145
RTS0042620,196
RTS0042621,19
RTS0042622,34
RTS0042623,34
RTS0042624,28
RTS0042625,24
RTS0042626,182
RTS0042627,196
RTS0042628,95
RTS0042629,138
RTS0042630,98
RTS0042631,28
RTS0042633,36
RTS0042634,42
RTS0042635,42
RTS0042636,136
RTS0042637,207
RTS0042638,150
RTS0042639,196
RTS0042640,193
RTS0042641,34
RTS0042642,36
RTS0042643,22
RTS0042644,31
RTS0042645,33
RTS0042646,136
RTS0042647,131
RTS0042648,176
RTS0042649,97
RTS0042650,69
RTS0042651,24
RTS0042652,24
RTS0042653,27
RTS0042654,43
RTS0042655,33
RTS0042656,42
RTS0042657,30
RTS0042658,42
RTS0042659,30
RTS0042660,35
RTS0042661,51
RTS0042662,31
RTS0042663,25
RTS0042664,25
RTS0042665,32
RTS0042666,37
RTS0042667,44
RTS0042668,33
RTS0042669,28
RTS0042670,40
RTS0042671,75
RTS0042672,50
RTS0042673,44
RTS0042674,54
RTS0042675,69
RTS0042676,37
RTS0042677,1
RTS0042678,36
RTS0042679,64
RTS0042680,42
RTS0042681,163
RTS0042682,181
RTS0042683,179
RTS0042684,99
RTS0042685,165
RTS0042686,57
RTS0042687,38
RTS0042688,23
RTS0042689,23
RTS0042690,22
RTS0042691,39
RTS0042692,24
RTS0042693,40
RTS0042694,4
RTS0042695,28
RTS0042696,38
RTS0042697,28
RTS0042698,30
RTS0042699,27
RTS0042700,27
RTS0042701,33
RTS0042702,35
RTS0042703,37
RTS0042704,41
RTS0042705,42
RTS0042706,37
RTS0042707,34
RTS0042708,67
RTS0042709,48
RTS0042710,68
RTS0042711,189
RTS0042712,167
RTS0042713,116
RTS0042714,156
RTS0042715,92
RTS0042716,39
RTS0042717,28
RTS0042718,35
RTS0042719,36
RTS0042720,31
RTS0042721,99
RTS0042722,70
RTS0042723,101
RTS0042724,109
RTS0042725,86
RTS0042726,32
RTS0042727,32
RTS0042728,47
RTS0042729,40
RTS0042730,38
RTS0042731,25
RTS0042732,33
RTS0042733,33
RTS0042734,37
RTS0042735,41
RTS0042736,80
RTS0042737,112
RTS0042738,63
RTS0042739,66
RTS0042740,77
RTS0042741,37
RTS0042742,38
RTS0042743,33
RTS0042744,43
RTS0042745,32
RTS0042746,70
RTS0042747,49
RTS0042748,58
RTS0042749,36
RTS0042750,54
RTS0042751,40
RTS0042752,54
RTS0042753,61
RTS0042754,40
RTS0042755,43
RTS0042756,34
RTS0042757,50
RTS0042758,30
RTS0042759,16
RTS0042760,20
RTS0042761,21
RTS0042762,24
RTS0042763,23
RTS0042764,31
RTS0042765,26
RTS0042766,61
RTS0042767,54
RTS0042768,50
RTS0042769,53
RTS0042770,38
RTS0042771,426
RTS0042772,456
RTS0042773,451
RTS0042774,404
RTS0042775,427
RTS0042776,30
RTS0042777,56
RTS0042778,44
RTS0042779,39
RTS0042780,31
RTS0042781,38
RTS0042782,41
RTS0042783,44
RTS0042784,42
RTS0042785,29
RTS0042786,79
RTS0042787,51
RTS0042788,54
RTS0042789,70
RTS0042790,74
RTS0042791,140
RTS0042792,71
RTS0042793,153
RTS0042794,158
RTS0042795,95
RTS0042796,38
RTS0042797,35
RTS0042798,25
RTS0042799,37
RTS0042800,45
RTS0042801,39
RTS0042802,55
RTS0042803,32
RTS0042804,40
RTS0042805,28
RTS0042806,37
RTS0042807,36
RTS0042808,67
RTS0042809,49
RTS0042810,43
RTS0042811,53
RTS0042812,66
RTS0042813,66
RTS0042814,58
RTS0042815,69
RTS0042816,38
RTS0042817,49
RTS0042818,48
RTS0042819,59
RTS0042820,39
RTS0042821,45
RTS0042822,43
RTS0042823,38
RTS0042824,46
RTS0042825,36
RTS0042826,47
RTS0042827,46
RTS0042828,56
RTS0042829,54
RTS0042830,54
RTS0042831,42
RTS0042832,56
RTS0042833,33
RTS0042834,45
RTS0042835,29
RTS0042836,60
RTS0042837,51
RTS0042838,54
RTS0042839,45
RTS0042840,49
RTS0042841,86
RTS0042842,106
RTS0042843,67
RTS0042844,93
RTS0042845,150
RTS0042846,48
RTS0042847,61
RTS0042848,145
RTS0042849,44
RTS0042850,56
RTS0042851,58
RTS0042852,36
RTS0042853,72
RTS0042854,49
RTS0042855,59
RTS0042856,27
RTS0042857,41
RTS0042858,42
RTS0042859,73
RTS0042860,40
RTS0042861,27
RTS0042862,43
RTS0042863,42
RTS0042864,45
RTS0042865,32
RTS0042866,40
RTS0042867,65
RTS0042868,33
RTS0042869,88
RTS0042870,54
RTS0042871,48
RTS0042872,26
RTS0042873,26
RTS0042874,30
RTS0042875,53
RTS0042876,78
RTS0042877,77
RTS0042878,67
RTS0042879,79
RTS0042880,100
RTS0042881,47
RTS0042882,51
RTS0042883,59
RTS0042884,62
RTS0042885,51
RTS0042886,46
RTS0042887,57
RTS0042888,40
RTS0042889,46
RTS0042890,48
RTS0042891,24
RTS0042892,38
RTS0042893,42
RTS0042894,31
RTS0042895,37
RTS0042896,119
RTS0042897,66
RTS0042898,54
RTS0042899,110
RTS0042900,112
RTS0042901,33
RTS0042902,24
RTS0042903,39
RTS0042904,27
RTS0042905,35
RTS0042906,42
RTS0042907,27
RTS0042908,27
RTS0042909,34
RTS0042910,34
RTS0042911,40
RTS0042912,38
RTS0042913,49
RTS0042914,37
RTS0042915,28
RTS0042916,33
RTS0042917,38
RTS0042918,36
RTS0042919,41
RTS0042920,34
RTS0042921,63
RTS0042922,70
RTS0042923,66
RTS0042924,50
RTS0042925,66
RTS0042926,44
RTS0042927,34
RTS0042928,39
RTS0042929,36
RTS0042930,29
RTS0042931,37
RTS0042932,37
RTS0042933,35
RTS0042934,33
RTS0042935,36
RTS0042936,46
RTS0042937,35
RTS0042938,78
RTS0042939,41
RTS0042940,45
RTS0042941,278
RTS0042942,224
RTS0042943,264
RTS0042944,348
RTS0042945,226
RTS0042946,38
RTS0042947,57
RTS0042948,35
RTS0042949,35
RTS0042950,36
RTS0042951,47
RTS0042952,40
RTS0042953,36
RTS0042954,23
RTS0042955,55
RTS0042956,48
RTS0042957,49
RTS0042958,47
RTS0042959,57
RTS0042960,64
RTS0042961,77
RTS0042962,71
RTS0042963,58
RTS0042964,63
RTS0042965,91
RTS0042966,40
RTS0042967,41
RTS0042968,46
RTS0042969,46
RTS0042970,46
RTS0042971,141
RTS0042972,86
RTS0042973,95
RTS0042974,81
RTS0042975,102
RTS0042976,85
RTS0042977,86
RTS0042978,81
RTS0042979,73
RTS0042980,67
RTS0042981,47
RTS0042982,56
RTS0042983,61
RTS0042984,57
RTS0042985,48
RTS0042986,63
RTS0042987,68
RTS0042988,62
RTS0042989,53
RTS0042990,53
RTS0042991,48
RTS0042992,49
RTS0042993,42
RTS0042994,47
RTS0042995,68
RTS0042996,36
RTS0042997,40
RTS0042998,37
RTS0042999,39
RTS0043000,45
RTS0043001,40
RTS0043002,38
RTS0043003,39
RTS0043004,42
RTS0043005,38
RTS0043006,40
RTS0043007,39
RTS0043008,44
RTS0043009,26
RTS0043010,47
RTS0043011,40
RTS0043012,42
RTS0043013,45
RTS0043014,52
RTS0043015,46
RTS0043016,82
RTS0043017,107
RTS0043018,61
RTS0043019,96
RTS0043020,46
RTS0043021,68
RTS0043022,48
RTS0043023,98
RTS0043024,106
RTS0043025,116
RTS0043026,29
RTS0043027,48
RTS0043028,46
RTS0043029,37
RTS0043030,43
RTS0043031,31
RTS0043032,44
RTS0043033,57
RTS0043034,49
RTS0043035,31
RTS0043036,46
RTS0043037,39
RTS0043038,56
RTS0043039,48
RTS0043040,66
RTS0043041,30
RTS0043042,32
RTS0043043,25
RTS0043044,33
RTS0043045,36
RTS0043046,37
RTS0043047,47
RTS0043048,59
RTS0043049,40
RTS0043050,33
RTS0043051,75
RTS0043052,48
RTS0043053,43
RTS0043054,46
RTS0043055,49
RTS0043056,47
RTS0043057,44
RTS0043058,48
RTS0043059,30
RTS0043060,46
RTS0043061,371
RTS0043062,171
RTS0043063,193
RTS0043064,178
RTS0043065,235
RTS0043066,53
RTS0043067,48
RTS0043068,34
RTS0043069,35
RTS0043070,38
RTS0043071,52
RTS0043072,60
RTS0043073,63
RTS0043074,73
RTS0043075,54
RTS0043076,153
RTS0043077,471
RTS0043078,194
RTS0043079,388
RTS0043080,298
RTS0043081,31
RTS0043082,45
RTS0043083,35
RTS0043084,32
RTS0043085,43
RTS0043086,26
RTS0043087,21
RTS0043088,30
RTS0043089,30
RTS0043090,29
RTS0043091,44
RTS0043092,43
RTS0043093,37
RTS0043094,61
RTS0043095,58
RTS0043096,33
RTS0043097,26
RTS0043098,58
RTS0043099,51
RTS0043100,26
RTS0043101,49
RTS0043102,36
RTS0043103,38
RTS0043104,65
RTS0043105,44
RTS0043106,55
RTS0043107,60
RTS0043108,38
RTS0043109,46
RTS0043110,51
RTS0043111,57
RTS0043112,44
RTS0043113,42
RTS0043114,55
RTS0043115,37
RTS0043116,71
RTS0043117,36
RTS0043118,27
RTS0043119,29
RTS0043120,48
RTS0043121,22
RTS0043122,26
RTS0043123,30
RTS0043124,36
RTS0043125,32
RTS0043126,61
RTS0043127,44
RTS0043128,62
RTS0043129,50
RTS0043130,54
RTS0043131,47
RTS0043132,33
RTS0043133,34
RTS0043134,27
RTS0043135,53
RTS0043136,54
RTS0043137,46
RTS0043138,51
RTS0043139,47
RTS0043140,44
RTS0043141,50
RTS0043142,51
RTS0043143,68
RTS0043144,76
RTS0043145,54
RTS0043146,50
RTS0043147,66
RTS0043148,59
RTS0043149,43
RTS0043150,27
RTS0043151,42
RTS0043152,78
RTS0043153,70
RTS0043154,59
RTS0043155,54
RTS0043156,445
RTS0043157,492
RTS0043159,436
RTS0043160,1301
RTS0043161,68
RTS0043162,86
RTS0043163,80
RTS0043164,59
RTS0043165,80
RTS0043167,36
RTS0043168,41
RTS0043169,46
RTS0043170,38
RTS0043171,285
RTS0043172,425
RTS0043173,302
RTS0043174,364
RTS0043175,476
RTS0043176,36
RTS0043177,47
RTS0043178,83
RTS0043179,44
RTS0043180,40
RTS0043181,44
RTS0043182,40
RTS0043183,41
RTS0043184,26
RTS0043185,32
RTS0043186,130
RTS0043187,75
RTS0043188,77
RTS0043189,76
RTS0043190,90
RTS0043191,64
RTS0043192,31
RTS0043193,35
RTS0043194,31
RTS0043195,27
RTS0043196,63
RTS0043197,54
RTS0043198,32
RTS0043199,26
RTS0043200,33
RTS0043201,67
RTS0043202,95
RTS0043203,57
RTS0043204,116
RTS0043205,107
RTS0043206,73
RTS0043207,42
RTS0043208,45
RTS0043209,40
RTS0043210,42
RTS0043211,34
RTS0043212,45
RTS0043213,41
RTS0043214,57
RTS0043215,39
RTS0043216,72
RTS0043217,53
RTS0043218,47
RTS0043219,66
RTS0043220,73
RTS0043221,36
RTS0043222,43
RTS0043223,43
RTS0043224,28
RTS0043225,41
RTS0043226,39
RTS0043227,58
RTS0043228,58
RTS0043229,55
RTS0043230,62
RTS0043231,112
RTS0043232,78
RTS0043233,145
RTS0043234,44
RTS0043235,71
RTS0043236,38
RTS0043237,35
RTS0043238,38
RTS0043239,36
RTS0043240,46
RTS0043241,62
RTS0043242,45
RTS0043243,81
RTS0043244,41
RTS0043245,57
RTS0043246,72
RTS0043247,68
RTS0043248,61
RTS0043249,61
RTS0043250,55
RTS0043251,24
RTS0043252,48
RTS0043253,26
RTS0043254,40
RTS0043255,29
RTS0043256,41
RTS0043257,30
RTS0043258,43
RTS0043259,38
RTS0043260,57
RTS0043261,41
RTS0043262,50
RTS0043263,44
RTS0043264,39
RTS0043265,39
RTS0043266,50
RTS0043267,80
RTS0043268,51
RTS0043269,65
RTS0043270,86
RTS0043271,95
RTS0043272,91
RTS0043273,76
RTS0043274,102
RTS0043275,58
RTS0043276,47
RTS0043277,36
RTS0043278,49
RTS0043279,49
RTS0043280,35
RTS0043281,64
RTS0043282,64
RTS0043283,62
RTS0043284,81
RTS0043285,73
RTS0043286,75
RTS0043287,93
RTS0043288,85
RTS0043289,79
RTS0043290,39
RTS0043291,154
RTS0043292,117
RTS0043293,65
RTS0043294,132
RTS0043295,131
RTS0043296,29
RTS0043297,30
RTS0043299,30
RTS0043300,51
RTS0043301,26
RTS0043302,37
RTS0043303,41
RTS0043304,39
RTS0043305,23
RTS0043306,33
RTS0043307,38
RTS0043308,26
RTS0043309,40
RTS0043310,51
RTS0043311,98
RTS0043312,86
RTS0043313,120
RTS0043314,82
RTS0043315,60
RTS0043316,42
RTS0043317,34
RTS0043318,26
RTS0043319,24
RTS0043320,38
RTS0043321,74
RTS0043322,64
RTS0043323,63
RTS0043324,61
RTS0043325,69
RTS0043326,36
RTS0043327,28
RTS0043328,39
RTS0043329,24
RTS0043330,46
RTS0043331,26
RTS0043332,28
RTS0043333,36
RTS0043334,23
RTS0043335,22
RTS0043336,50
RTS0043337,41
RTS0043338,38
RTS0043339,42
RTS0043340,40
RTS0043341,36
RTS0043342,36
RTS0043343,27
RTS0043344,50
RTS0043345,36
RTS0043346,29
RTS0043347,38
RTS0043348,37
RTS0043349,39
RTS0043350,50
RTS0043351,68
RTS0043352,62
RTS0043353,54
RTS0043354,53
RTS0043355,65
RTS0043356,70
RTS0043357,55
RTS0043358,70
RTS0043359,80
RTS0043360,63
RTS0043361,81
RTS0043362,83
RTS0043363,52
RTS0043364,71
RTS0043365,39
RTS0043366,28
RTS0043367,33
RTS0043368,34
RTS0043369,39
RTS0043370,26
RTS0043371,79
RTS0043372,58
RTS0043373,74
RTS0043374,58
RTS0043375,58
RTS0043376,156
RTS0043377,291
RTS0043378,148
RTS0043379,169
RTS0043380,178
RTS0043381,39
RTS0043382,40
RTS0043383,53
RTS0043384,48
RTS0043385,28
RTS0043386,41
RTS0043387,59
RTS0043388,36
RTS0043389,64
RTS0043390,43
RTS0043391,51
RTS0043392,54
RTS0043393,48
RTS0043394,55
RTS0043395,38
RTS0043396,74
RTS0043397,49
RTS0043398,59
RTS0043399,55
RTS0043400,31
RTS0043401,29
RTS0043402,45
RTS0043403,47
RTS0043404,37
RTS0043405,23
RTS0043406,35
RTS0043407,30
RTS0043408,42
RTS0043409,28
RTS0043410,37
RTS0043411,31
RTS0043412,31
RTS0043413,35
RTS0043414,38
RTS0043415,37
RTS0043416,41
RTS0043417,26
RTS0043418,34
RTS0043419,47
RTS0043420,38
RTS0043421,53
RTS0043422,31
RTS0043423,35
RTS0043424,36
RTS0043425,42
RTS0043426,48
RTS0043427,57
RTS0043428,62
RTS0043429,54
RTS0043430,49
RTS0043431,104
RTS0043432,109
RTS0043433,112
RTS0043434,161
RTS0043435,153
RTS0043436,138
RTS0043437,72
RTS0043438,119
RTS0043439,58
RTS0043440,192
RTS0043441,217
RTS0043442,115
RTS0043443,111
RTS0043444,106
RTS0043445,87
RTS0043446,75
RTS0043447,51
RTS0043448,65
RTS0043449,79
RTS0043450,58
RTS0043451,36
RTS0043452,53
RTS0043453,51
RTS0043454,43
RTS0043455,36
RTS0043456,30
RTS0043457,32
RTS0043458,40
RTS0043459,40
RTS0043460,35
RTS0043461,39
RTS0043462,33
RTS0043463,41
RTS0043464,35
RTS0043465,36
RTS0043466,101
RTS0043467,58
RTS0043468,56
RTS0043469,66
RTS0043470,68
RTS0043471,29
RTS0043472,52
RTS0043473,38
RTS0043474,30
RTS0043475,41
RTS0043476,36
RTS0043477,50
RTS0043478,43
RTS0043479,42
RTS0043480,35
RTS0043481,87
RTS0043482,82
RTS0043483,128
RTS0043484,82
RTS0043485,102
RTS0043486,100
RTS0043487,81
RTS0043488,95
RTS0043489,77
RTS0043490,62
RTS0043491,97
RTS0043492,89
RTS0043493,85
RTS0043494,132
RTS0043495,165
RTS0043496,42
RTS0043497,38
RTS0043498,39
RTS0043499,55
RTS0043500,57
RTS0043501,34
RTS0043502,32
RTS0043503,19
RTS0043504,46
RTS0043505,35
RTS0043506,38
RTS0043507,58
RTS0043508,38
RTS0043509,31
RTS0043510,45
RTS0043511,25
RTS0043512,33
RTS0043513,27
RTS0043514,39
RTS0043515,44
RTS0043516,45
RTS0043517,33
RTS0043518,47
RTS0043519,55
RTS0043520,46
RTS0043521,41
RTS0043522,36
RTS0043523,68
RTS0043524,36
RTS0043525,51
RTS0043526,52
RTS0043527,37
RTS0043528,47
RTS0043529,40
RTS0043530,36
RTS0043531,39
RTS0043532,34
RTS0043533,38
RTS0043534,33
RTS0043535,43
RTS0043536,42
RTS0043537,62
RTS0043538,36
RTS0043539,63
RTS0043540,41
RTS0043541,185
RTS0043542,133
RTS0043543,111
RTS0043544,182
RTS0043545,84
RTS0043546,38
RTS0043547,29
RTS0043548,45
RTS0043549,39
RTS0043550,30
RTS0043551,50
RTS0043552,42
RTS0043553,52
RTS0043554,41
RTS0043555,48
RTS0043556,44
RTS0043557,30
RTS0043558,38
RTS0043559,38
RTS0043560,50
RTS0043561,32
RTS0043562,28
RTS0043563,36
RTS0043564,34
RTS0043565,35
RTS0043566,34
RTS0043567,44
RTS0043568,34
RTS0043569,45
RTS0043570,54
RTS0043571,28
RTS0043572,44
RTS0043573,45
RTS0043574,50
RTS0043575,36
RTS0043576,117
RTS0043577,126
RTS0043578,78
RTS0043579,132
RTS0043580,136
RTS0043581,48
RTS0043582,55
RTS0043583,41
RTS0043584,42
RTS0043585,34
RTS0043586,28
RTS0043587,36
RTS0043588,41
RTS0043589,25
RTS0043590,30
RTS0043591,30
RTS0043592,35
RTS0043593,42
RTS0043594,30
RTS0043595,34
RTS0043596,36
RTS0043597,41
RTS0043598,45
RTS0043599,42
RTS0043600,42
RTS0043601,41
RTS0043602,32
RTS0043603,56
RTS0043604,34
RTS0043605,29
RTS0043606,38
RTS0043607,39
RTS0043608,30
RTS0043609,46
RTS0043610,61
RTS0043611,42
RTS0043612,40
RTS0043613,33
RTS0043614,56
RTS0043615,42
RTS0043616,29
RTS0043617,33
RTS0043618,32
RTS0043619,30
RTS0043620,29
RTS0043621,32
RTS0043622,33
RTS0043623,38
RTS0043624,51
RTS0043625,37
RTS0043626,48
RTS0043627,45
RTS0043628,63
RTS0043629,72
RTS0043630,50
RTS0043631,20
RTS0043632,34
RTS0043633,41
RTS0043634,38
RTS0043635,21
RTS0043636,20
RTS0043637,39
RTS0043638,33
RTS0043639,35
RTS0043640,36
RTS0043641,314
RTS0043642,151
RTS0043643,247
RTS0043644,193
RTS0043645,221
RTS0043646,66
RTS0043647,56
RTS0043648,64
RTS0043649,65
RTS0043650,70
RTS0043651,38
RTS0043652,51
RTS0043653,28
RTS0043654,30
RTS0043655,28
RTS0043656,21
RTS0043657,41
RTS0043658,65
RTS0043659,27
RTS0043660,34
RTS0043661,33
RTS0043663,34
RTS0043664,32
RTS0043665,30
RTS0043666,26
RTS0043667,39
RTS0043668,37
RTS0043669,37
RTS0043670,34
RTS0043671,47
RTS0043672,40
RTS0043673,32
RTS0043674,30
RTS0043675,32
RTS0043676,32
RTS0043677,63
RTS0043678,43
RTS0043679,55
RTS0043680,38
RTS0043681,43
RTS0043682,32
RTS0043683,43
RTS0043684,52
RTS0043685,48
RTS0043686,52
RTS0043687,53
RTS0043688,45
RTS0043689,46
RTS0043690,33
RTS0043691,43
RTS0043692,52
RTS0043693,45
RTS0043694,29
RTS0043695,54
RTS0043696,91
RTS0043697,66
RTS0043698,78
RTS0043699,98
RTS0043700,64
RTS0043701,64
RTS0043702,74
RTS0043703,63
RTS0043704,59
RTS0043705,53
RTS0043706,42
RTS0043707,40
RTS0043708,28
RTS0043709,45
RTS0043710,36
RTS0043711,28
RTS0043712,25
RTS0043713,25
RTS0043714,26
RTS0043715,19
RTS0043716,43
RTS0043717,34
RTS0043718,28
RTS0043719,38
RTS0043720,43
RTS0043721,43
RTS0043722,40
RTS0043723,34
RTS0043724,45
RTS0043725,59
RTS0043726,38
RTS0043727,24
RTS0043728,18
RTS0043729,28
RTS0043730,36
RTS0043731,32
RTS0043732,24
RTS0043733,30
RTS0043734,46
RTS0043735,38
RTS0043736,50
RTS0043737,59
RTS0043738,56
RTS0043739,54
RTS0043740,59
RTS0043741,123
RTS0043742,142
RTS0043743,77
RTS0043744,205
RTS0043745,60
RTS0043746,33
RTS0043747,57
RTS0043748,51
RTS0043749,43
RTS0043750,42
RTS0043751,46
RTS0043752,51
RTS0043753,36
RTS0043754,26
RTS0043755,63
RTS0043756,38
RTS0043757,26
RTS0043758,32
RTS0043759,37
RTS0043760,43
RTS0043761,86
RTS0043762,29
RTS0043763,27
RTS0043764,38
RTS0043765,38
RTS0043766,32
RTS0043767,22
RTS0043768,28
RTS0043769,44
RTS0043770,23
RTS0043771,27
RTS0043772,45
RTS0043773,38
RTS0043774,28
RTS0043775,29
RTS0043776,44
RTS0043777,34
RTS0043778,47
RTS0043779,41
RTS0043780,40
RTS0043781,74
RTS0043782,46
RTS0043783,44
RTS0043784,51
RTS0043785,40
RTS0043786,38
RTS0043787,25
RTS0043788,30
RTS0043789,43
RTS0043790,35
RTS0043791,43
RTS0043792,60
RTS0043793,20
RTS0043794,33
RTS0043795,40
RTS0043796,31
RTS0043797,34
RTS0043798,37
RTS0043799,35
RTS0043800,27
RTS0043801,26
RTS0043802,37
RTS0043803,29
RTS0043804,29
RTS0043805,51
RTS0043806,22
RTS0043807,14
RTS0043808,26
RTS0043809,36
RTS0043810,32
RTS0043811,60
RTS0043812,94
RTS0043813,55
RTS0043814,86
RTS0043815,87
RTS0043816,76
RTS0043817,52
RTS0043818,88
RTS0043819,62
RTS0043820,135
RTS0043821,30
RTS0043822,23
RTS0043823,27
RTS0043824,26
RTS0043825,21
RTS0043826,24
RTS0043827,33
RTS0043828,50
RTS0043829,36
RTS0043830,42
RTS0043831,48
RTS0043832,42
RTS0043833,73
RTS0043834,59
RTS0043835,60
RTS0043836,46
RTS0043837,52
RTS0043838,35
RTS0043839,29
RTS0043840,34
RTS0043841,32
RTS0043842,41
RTS0043843,36
RTS0043844,40
RTS0043845,36
RTS0043846,39
RTS0043847,50
RTS0043848,87
RTS0043849,52
RTS0043850,79
RTS0043851,45
RTS0043852,35
RTS0043853,58
RTS0043854,45
RTS0043856,35
RTS0043857,22
RTS0043858,26
RTS0043859,25
RTS0043860,35
RTS0043861,60
RTS0043862,75
RTS0043863,42
RTS0043864,50
RTS0043865,38
RTS0043866,43
RTS0043867,48
RTS0043868,32
RTS0043869,32
RTS0043870,21
RTS0043871,48
RTS0043872,44
RTS0043873,35
RTS0043874,43
RTS0043875,45
RTS0043876,29
RTS0043877,22
RTS0043878,48
RTS0043879,51
RTS0043880,35
RTS0043881,52
RTS0043882,44
RTS0043883,40
RTS0043884,37
RTS0043885,33
RTS0043886,53
RTS0043887,43
RTS0043888,47
RTS0043889,23
RTS0043890,70
RTS0043891,51
RTS0043892,56
RTS0043893,52
RTS0043894,40
RTS0043895,36
RTS0043896,45
RTS0043897,52
RTS0043898,46
RTS0043899,39
RTS0043900,63
RTS0043901,51
RTS0043902,50
RTS0043903,59
RTS0043904,56
RTS0043905,60
RTS0043906,12
RTS0043907,29
RTS0043908,18
RTS0043909,31
RTS0043910,52
RTS0043911,36
RTS0043912,69
RTS0043913,35
RTS0043914,45
RTS0043915,23
RTS0043916,39
RTS0043917,35
RTS0043918,28
RTS0043919,30
RTS0043920,67
RTS0043921,50
RTS0043922,41
RTS0043923,66
RTS0043924,74
RTS0043925,72
RTS0043926,52
RTS0043927,43
RTS0043928,35
RTS0043929,41
RTS0043930,29
RTS0043931,53
RTS0043932,53
RTS0043933,65
RTS0043934,54
RTS0043935,61
RTS0043936,33
RTS0043937,29
RTS0043938,40
RTS0043939,25
RTS0043940,38
RTS0043941,37
RTS0043942,35
RTS0043943,47
RTS0043944,22
RTS0043945,25
RTS0043946,26
RTS0043947,37
RTS0043948,37
RTS0043949,41
RTS0043950,33
RTS0043951,45
RTS0043952,40
RTS0043953,41
RTS0043954,45
RTS0043955,45
RTS0043956,61
RTS0043957,51
RTS0043958,80
RTS0043959,56
RTS0043960,44
RTS0043961,47
RTS0043962,46
RTS0043963,32
RTS0043964,43
RTS0043965,40
RTS0043966,91
RTS0043967,59
RTS0043968,71
RTS0043969,49
RTS0043970,74
RTS0043971,59
RTS0043972,66
RTS0043973,73
RTS0043974,67
RTS0043975,64
RTS0043976,76
RTS0043977,75
RTS0043978,98
RTS0043979,94
RTS0043980,93
RTS0043981,113
RTS0043982,134
RTS0043983,138
RTS0043984,45
RTS0043985,151
RTS0043986,29
RTS0043987,97
RTS0043988,49
RTS0043989,46
RTS0043990,61
RTS0043991,38
RTS0043992,39
RTS0043993,25
RTS0043994,31
RTS0043996,34
RTS0043997,24
RTS0043998,28
RTS0043999,32
RTS0044000,27
RTS0044001,30
RTS0044002,37
RTS0044003,47
RTS0044004,54
RTS0044005,50
RTS0044006,204
RTS0044007,311
RTS0044008,206
RTS0044009,296
RTS0044010,379
RTS0044011,71
RTS0044012,123
RTS0044013,78
RTS0044014,83
RTS0044015,78
RTS0044016,50
RTS0044017,31
RTS0044018,39
RTS0044019,23
RTS0044020,56
RTS0044021,51
RTS0044022,43
RTS0044023,35
RTS0044024,28
RTS0044025,35
RTS0044026,33
RTS0044027,45
RTS0044028,44
RTS0044029,41
RTS0044030,34
RTS0044031,47
RTS0044032,46
RTS0044033,43
RTS0044034,55
RTS0044035,40
RTS0044036,107
RTS0044037,79
RTS0044038,106
RTS0044039,82
RTS0044040,92
RTS0044041,72
RTS0044042,75
RTS0044043,67
RTS0044044,82
RTS0044045,76
RTS0044046,45
RTS0044047,62
RTS0044048,50
RTS0044049,34
RTS0044050,60
RTS0044051,29
RTS0044052,35
RTS0044053,29
RTS0044054,44
RTS0044055,34
RTS0044056,40
RTS0044057,33
RTS0044058,56
RTS0044059,37
RTS0044060,38
RTS0044061,42
RTS0044062,42
RTS0044063,37
RTS0044064,40
RTS0044065,47
RTS0044067,61
RTS0044068,62
RTS0044069,68
RTS0044070,46
RTS0044071,48
RTS0044072,45
RTS0044073,29
RTS0044074,39
RTS0044075,23
RTS0044076,25
RTS0044077,44
RTS0044078,34
RTS0044079,25
RTS0044080,41
RTS0044081,59
RTS0044082,45
RTS0044083,53
RTS0044084,53
RTS0044085,42
RTS0044086,44
RTS0044087,31
RTS0044088,34
RTS0044089,36
RTS0044090,43
RTS0044091,93
RTS0044092,90
RTS0044093,62
RTS0044094,82
RTS0044095,46
RTS0044096,29
RTS0044097,29
RTS0044098,27
RTS0044099,38
RTS0044100,36
RTS0044101,47
RTS0044102,37
RTS0044103,43
RTS0044104,48
RTS0044105,54
RTS0044106,76
RTS0044107,64
RTS0044108,63
RTS0044109,73
RTS0044110,71
RTS0044111,75
RTS0044112,48
RTS0044113,77
RTS0044114,46
RTS0044115,69
RTS0044116,87
RTS0044117,54
RTS0044118,57
RTS0044119,66
RTS0044120,46
RTS0044121,37
RTS0044122,35
RTS0044123,36
RTS0044124,26
RTS0044125,35
RTS0044126,42
RTS0044127,55
RTS0044128,33
RTS0044129,44
RTS0044130,34
RTS0044131,58
RTS0044132,64
RTS0044133,45
RTS0044134,57
RTS0044135,65
RTS0044136,35
RTS0044137,28
RTS0044138,51
RTS0044139,37
RTS0044140,45
RTS0044141,52
RTS0044142,56
RTS0044143,41
RTS0044144,47
RTS0044145,33
RTS0044146,31
RTS0044147,45
RTS0044148,38
RTS0044149,51
RTS0044150,39
RTS0044151,51
RTS0044152,56
RTS0044153,48
RTS0044154,50
RTS0044155,62
RTS0044156,96
RTS0044157,123
RTS0044158,189
RTS0044159,103
RTS0044160,102
RTS0044161,67
RTS0044162,70
RTS0044163,57
RTS0044164,53
RTS0044165,48
RTS0044166,58
RTS0044167,49
RTS0044168,51
RTS0044169,60
RTS0044170,63
RTS0044171,59
RTS0044172,65
RTS0044173,51
RTS0044174,53
RTS0044175,65
RTS0044176,48
RTS0044177,56
RTS0044178,54
RTS0044180,38
RTS0044181,58
RTS0044182,43
RTS0044183,30
RTS0044184,58
RTS0044185,60
RTS0044186,41
RTS0044187,44
RTS0044188,35
RTS0044189,35
RTS0044190,34
RTS0044191,49
RTS0044192,45
RTS0044193,49
RTS0044194,39
RTS0044195,42
RTS0044196,76
RTS0044197,36
RTS0044198,88
RTS0044199,63
RTS0044200,45
RTS0044206,46
RTS0044207,29
RTS0044208,41
RTS0044209,25
RTS0044210,32
RTS0044211,61
RTS0044212,58
RTS0044213,47
RTS0044214,69
RTS0044215,51
RTS0044216,43
RTS0044217,61
RTS0044218,68
RTS0044219,60
RTS0044220,47
RTS0044221,23
RTS0044222,25
RTS0044223,41
RTS0044224,34
RTS0044225,27
RTS0044226,47
RTS0044227,27
RTS0044228,34
RTS0044229,35
RTS0044230,35
RTS0044231,40
RTS0044232,31
RTS0044233,44
RTS0044234,32
RTS0044235,41
RTS0044236,39
RTS0044237,43
RTS0044238,62
RTS0044239,40
RTS0044240,50
RTS0044241,40
RTS0044242,54
RTS0044243,44
RTS0044244,46
RTS0044245,32
RTS0044246,418
RTS0044247,261
RTS0044248,342
RTS0044249,293
RTS0044250,245
RTS0044251,65
RTS0044252,59
RTS0044253,48
RTS0044254,59
RTS0044255,46
RTS0044256,107
RTS0044257,174
RTS0044258,81
RTS0044259,100
RTS0044260,93
RTS0044261,109
RTS0044262,75
RTS0044263,61
RTS0044264,63
RTS0044265,58
RTS0044266,45
RTS0044267,46
RTS0044268,35
RTS0044269,36
RTS0044270,42
RTS0044271,39
RTS0044272,37
RTS0044273,42
RTS0044274,43
RTS0044275,61
RTS0044276,53
RTS0044277,41
RTS0044278,23
RTS0044279,46
RTS0044280,40
RTS0044281,67
RTS0044282,53
RTS0044283,53
RTS0044284,35
RTS0044285,51
RTS0044286,34
RTS0044287,28
RTS0044288,29
RTS0044289,26
RTS0044290,40
RTS0044291,34
RTS0044292,40
RTS0044293,41
RTS0044294,38
RTS0044295,47
RTS0044296,52
RTS0044297,102
RTS0044298,65
RTS0044299,69
RTS0044300,73
RTS0044301,45
RTS0044302,33
RTS0044303,41
RTS0044304,70
RTS0044305,33
RTS0044306,131
RTS0044307,122
RTS0044308,182
RTS0044309,162
RTS0044310,186
RTS0044311,29
RTS0044312,65
RTS0044313,33
RTS0044314,36
RTS0044315,27
RTS0044316,45
RTS0044317,51
RTS0044318,41
RTS0044319,43
RTS0044320,13
RTS0044321,42
RTS0044322,31
RTS0044323,40
RTS0044324,45
RTS0044325,32
RTS0044326,33
RTS0044327,29
RTS0044328,28
RTS0044329,39
RTS0044330,26
RTS0044331,1873
RTS0044332,1661
RTS0044333,1973
RTS0044334,1868
RTS0044335,1785
RTS0044336,40
RTS0044337,49
RTS0044338,40
RTS0044339,39
RTS0044340,23
RTS0044341,41
RTS0044342,42
RTS0044343,36
RTS0044344,34
RTS0044345,31
RTS0044346,226
RTS0044347,408
RTS0044348,396
RTS0044349,483
RTS0044350,384
RTS0044351,108
RTS0044352,77
RTS0044353,206
RTS0044354,113
RTS0044355,184
RTS0044356,36
RTS0044357,37
RTS0044358,35
RTS0044359,50
RTS0044360,30
RTS0044361,80
RTS0044362,78
RTS0044363,52
RTS0044364,68
RTS0044365,48
RTS0044366,151
RTS0044367,116
RTS0044368,141
RTS0044369,133
RTS0044370,112
RTS0044371,28
RTS0044372,43
RTS0044373,50
RTS0044374,37
RTS0044375,39
RTS0044376,38
RTS0044377,48
RTS0044378,45
RTS0044379,75
RTS0044380,50
RTS0044381,92
RTS0044382,76
RTS0044383,89
RTS0044384,46
RTS0044385,51
RTS0044386,47
RTS0044387,61
RTS0044388,67
RTS0044389,53
RTS0044390,44
RTS0044391,116
RTS0044392,80
RTS0044393,122
RTS0044394,94
RTS0044395,61
RTS0044396,46
RTS0044397,36
RTS0044399,35
RTS0044400,42
RTS0044401,23
RTS0044402,30
RTS0044403,50
RTS0044404,59
RTS0044405,40
RTS0044406,38
RTS0044407,31
RTS0044408,49
RTS0044409,36
RTS0044410,31
RTS0044411,41
RTS0044412,40
RTS0044413,40
RTS0044414,42
RTS0044415,43
RTS0044416,84
RTS0044417,89
RTS0044418,64
RTS0044419,60
RTS0044420,100
RTS0044421,48
RTS0044422,46
RTS0044423,41
RTS0044424,48
RTS0044425,46
RTS0044426,38
RTS0044427,38
RTS0044428,25
RTS0044429,50
RTS0044430,44
RTS0044431,46
RTS0044432,37
RTS0044433,39
RTS0044434,54
RTS0044435,46
RTS0044436,45
RTS0044437,53
RTS0044438,55
RTS0044439,56
RTS0044440,81
RTS0044441,47
RTS0044442,60
RTS0044443,57
RTS0044444,51
RTS0044445,44
RTS0044446,55
RTS0044447,52
RTS0044448,32
RTS0044449,44
RTS0044450,42
RTS0044451,36
RTS0044452,47
RTS0044453,36
RTS0044454,44
RTS0044455,30
RTS0044456,40
RTS0044457,63
RTS0044458,37
RTS0044459,32
RTS0044460,47
RTS0044461,78
RTS0044462,35
RTS0044463,47
RTS0044464,51
RTS0044465,65
RTS0044466,44
RTS0044467,54
RTS0044468,32
RTS0044469,50
RTS0044470,41
RTS0044471,37
RTS0044472,55
RTS0044473,34
RTS0044474,55
RTS0044475,50
RTS0044476,80
RTS0044477,71
RTS0044478,46
RTS0044479,46
RTS0044480,50
RTS0044481,47
RTS0044482,49
RTS0044483,36
RTS0044484,50
RTS0044485,41
RTS0044486,56
RTS0044487,43
RTS0044488,46
RTS0044489,40
RTS0044490,33
RTS0044491,38
RTS0044492,35
RTS0044493,40
RTS0044494,47
RTS0044495,51
RTS0044496,69
RTS0044497,50
RTS0044498,53
RTS0044499,72
RTS0044500,74
RTS0044501,74
RTS0044502,83
RTS0044503,61
RTS0044504,87
RTS0044505,60
RTS0044506,62
RTS0044507,33
RTS0044508,66
RTS0044509,67
RTS0044510,63
RTS0044511,31
RTS0044512,46
RTS0044513,34
RTS0044514,34
RTS0044515,58
RTS0044516,67
RTS0044517,69
RTS0044518,50
RTS0044519,57
RTS0044520,44
RTS0044521,60
RTS0044522,41
RTS0044523,55
RTS0044524,38
RTS0044525,42
RTS0044526,53
RTS0044527,72
RTS0044528,44
RTS0044529,74
RTS0044530,49
RTS0044531,41
RTS0044532,53
RTS0044533,52
RTS0044534,48
RTS0044535,57
RTS0044536,40
RTS0044537,30
RTS0044538,30
RTS0044539,38
RTS0044540,37
RTS0044541,35
RTS0044542,41
RTS0044543,44
RTS0044544,38
RTS0044545,54
RTS0044546,111
RTS0044547,98
RTS0044548,94
RTS0044549,115
RTS0044550,123
RTS0044551,57
RTS0044552,61
RTS0044553,65
RTS0044554,48
RTS0044555,54
RTS0044556,36
RTS0044557,38
RTS0044558,23
RTS0044559,39
RTS0044560,33
RTS0044561,46
RTS0044562,40
RTS0044563,59
RTS0044564,47
RTS0044565,58
RTS0044566,37
RTS0044567,43
RTS0044568,40
RTS0044569,32
RTS0044570,38
RTS0044571,41
RTS0044572,29
RTS0044573,31
RTS0044574,45
RTS0044575,45
RTS0044576,25
RTS0044577,34
RTS0044578,60
RTS0044579,47
RTS0044580,40
RTS0044581,43
RTS0044582,31
RTS0044583,23
RTS0044584,34
RTS0044585,27
RTS0044586,32
RTS0044587,23
RTS0044588,23
RTS0044589,37
RTS0044590,33
RTS0044591,82
RTS0044592,78
RTS0044593,56
RTS0044594,68
RTS0044595,45
RTS0044596,59
RTS0044597,49
RTS0044598,57
RTS0044599,39
RTS0044600,47
RTS0044601,50
RTS0044602,44
RTS0044603,31
RTS0044604,60
RTS0044605,49
RTS0044606,41
RTS0044607,52
RTS0044608,21
RTS0044609,29
RTS0044610,31
RTS0044611,41
RTS0044612,38
RTS0044613,43
RTS0044614,34
RTS0044615,21
RTS0044616,21
RTS0044617,33
RTS0044618,27
RTS0044619,23
RTS0044620,32
RTS0044621,64
RTS0044622,72
RTS0044623,73
RTS0044624,65
RTS0044625,46
RTS0044626,41
RTS0044627,30
RTS0044628,24
RTS0044629,50
RTS0044630,36
RTS0044631,29
RTS0044632,57
RTS0044633,37
RTS0044634,30
RTS0044635,42
RTS0044636,32
RTS0044637,36
RTS0044638,38
RTS0044639,42
RTS0044640,40
RTS0044641,40
RTS0044642,30
RTS0044643,34
RTS0044644,55
RTS0044645,49
RTS0044646,28
RTS0044647,31
RTS0044648,22
RTS0044649,28
RTS0044650,23
RTS0044651,44
RTS0044652,54
RTS0044653,58
RTS0044654,51
RTS0044655,65
RTS0044656,56
RTS0044657,61
RTS0044658,84
RTS0044659,68
RTS0044660,52
RTS0044661,63
RTS0044662,47
RTS0044663,55
RTS0044664,103
RTS0044665,72
RTS0044666,36
RTS0044667,42
RTS0044668,33
RTS0044669,56
RTS0044670,35
RTS0044671,64
RTS0044672,51
RTS0044673,49
RTS0044674,65
RTS0044675,70
RTS0044676,59
RTS0044677,57
RTS0044678,45
RTS0044679,67
RTS0044680,60
RTS0044681,26
RTS0044682,34
RTS0044683,34
RTS0044684,26
RTS0044685,38
RTS0044686,69
RTS0044687,118
RTS0044688,133
RTS0044689,145
RTS0044690,144
RTS0044691,56
RTS0044692,81
RTS0044693,89
RTS0044694,79
RTS0044695,45
RTS0044696,56
RTS0044697,53
RTS0044698,55
RTS0044699,60
RTS0044700,56
RTS0044701,61
RTS0044702,38
RTS0044703,63
RTS0044704,55
RTS0044705,45
RTS0044706,28
RTS0044707,36
RTS0044708,24
RTS0044709,43
RTS0044710,29
RTS0044711,32
RTS0044712,38
RTS0044714,47
RTS0044715,46
RTS0044716,141
RTS0044717,92
RTS0044718,144
RTS0044719,79
RTS0044720,161
RTS0044721,42
RTS0044722,52
RTS0044723,19
RTS0044724,40
RTS0044725,32
RTS0044726,57
RTS0044727,98
RTS0044728,41
RTS0044729,47
RTS0044730,88
RTS0044731,74
RTS0044732,44
RTS0044733,29
RTS0044734,30
RTS0044735,64
RTS0044736,66
RTS0044737,45
RTS0044738,36
RTS0044739,34
RTS0044740,33
RTS0044741,25
RTS0044742,35
RTS0044743,45
RTS0044744,31
RTS0044745,33
RTS0044746,41
RTS0044747,41
RTS0044748,35
RTS0044749,35
RTS0044750,32
RTS0044751,48
RTS0044752,44
RTS0044753,40
RTS0044754,35
RTS0044755,53
RTS0044756,67
RTS0044757,54
RTS0044758,69
RTS0044759,75
RTS0044760,53
RTS0044761,59
RTS0044762,42
RTS0044763,41
RTS0044764,37
RTS0044765,41
RTS0044766,29
RTS0044767,49
RTS0044768,46
RTS0044769,33
RTS0044770,33
RTS0044771,35
RTS0044772,17
RTS0044773,43
RTS0044774,33
RTS0044775,45
RTS0044776,75
RTS0044777,79
RTS0044778,70
RTS0044779,50
RTS0044780,81
RTS0044781,147
RTS0044782,177
RTS0044783,169
RTS0044784,132
RTS0044785,142
RTS0044786,183
RTS0044787,146
RTS0044788,132
RTS0044789,151
RTS0044790,43
RTS0044791,250
RTS0044792,284
RTS0044793,59
RTS0044794,59
RTS0044795,68
RTS0044796,81
RTS0044797,74
RTS0044798,54
RTS0044799,58
RTS0044800,45
RTS0044801,43
RTS0044802,43
RTS0044803,38
RTS0044804,41
RTS0044805,57
RTS0044806,52
RTS0044807,30
RTS0044808,57
RTS0044809,53
RTS0044810,42
RTS0044811,50
RTS0044812,42
RTS0044813,85
RTS0044814,91
RTS0044815,67
RTS0044816,45
RTS0044817,44
RTS0044818,60
RTS0044819,42
RTS0044820,39
RTS0044821,31
RTS0044822,40
RTS0044823,37
RTS0044824,31
RTS0044825,42
RTS0044826,43
RTS0044827,57
RTS0044828,52
RTS0044829,38
RTS0044830,35
RTS0044831,32
RTS0044832,40
RTS0044833,32
RTS0044834,41
RTS0044835,27
RTS0044836,70
RTS0044837,56
RTS0044838,92
RTS0044839,52
RTS0044840,53
RTS0044841,32
RTS0044842,30
RTS0044843,41
RTS0044844,31
RTS0044845,37
RTS0044846,31
RTS0044847,24
RTS0044848,60
RTS0044849,55
RTS0044850,27
RTS0044851,27
RTS0044852,27
RTS0044853,24
RTS0044854,28
RTS0044855,37
RTS0044856,24
RTS0044857,30
RTS0044858,40
RTS0044859,23
RTS0044860,46
RTS0044861,53
RTS0044862,43
RTS0044863,46
RTS0044864,31
RTS0044865,55
RTS0044866,70
RTS0044867,79
RTS0044868,58
RTS0044869,55
RTS0044870,76
RTS0044871,63
RTS0044872,42
RTS0044873,48
RTS0044874,44
RTS0044875,56
RTS0044876,38
RTS0044877,65
RTS0044878,47
RTS0044879,60
RTS0044880,74
RTS0044881,41
RTS0044882,77
RTS0044883,71
RTS0044884,83
RTS0044885,80
RTS0044886,46
RTS0044887,32
RTS0044888,57
RTS0044889,32
RTS0044890,35
RTS0044891,62
RTS0044892,59
RTS0044893,28
RTS0044894,43
RTS0044895,52
RTS0044896,91
RTS0044897,85
RTS0044898,87
RTS0044899,111
RTS0044900,86
RTS0044901,44
RTS0044902,39
RTS0044903,66
RTS0044904,39
RTS0044905,56
RTS0044906,1113
RTS0044907,901
RTS0044908,839
RTS0044909,1184
RTS0044910,799
RTS0044911,47
RTS0044912,41
RTS0044913,26
RTS0044914,55
RTS0044915,42
RTS0044916,46
RTS0044917,50
RTS0044918,52
RTS0044919,57
RTS0044920,51
RTS0044921,57
RTS0044922,59
RTS0044923,49
RTS0044924,37
RTS0044925,43
RTS0044926,40
RTS0044927,35
RTS0044928,44
RTS0044929,35
RTS0044930,32
RTS0044931,38
RTS0044932,64
RTS0044933,41
RTS0044934,44
RTS0044935,56
RTS0044936,54
RTS0044937,20
RTS0044938,39
RTS0044939,34
RTS0044940,36
RTS0044941,31
RTS0044942,35
RTS0044943,41
RTS0044944,34
RTS0044945,25
RTS0044946,37
RTS0044947,39
RTS0044948,31
RTS0044949,40
RTS0044950,36
RTS0044951,30
RTS0044952,31
RTS0044953,36
RTS0044954,42
RTS0044955,39
RTS0044956,99
RTS0044957,74
RTS0044958,92
RTS0044959,70
RTS0044960,74
RTS0044961,65
RTS0044962,43
RTS0044963,30
RTS0044964,41
RTS0044965,48
RTS0044966,38
RTS0044967,32
RTS0044968,42
RTS0044969,20
RTS0044970,33
RTS0044971,40
RTS0044972,48
RTS0044973,34
RTS0044974,29
RTS0044975,41
RTS0044976,32
RTS0044977,27
RTS0044978,27
RTS0044979,39
RTS0044980,34
RTS0044981,36
RTS0044982,34
RTS0044983,32
RTS0044984,34
RTS0044985,63
RTS0044986,26
RTS0044987,34
RTS0044988,37
RTS0044989,32
RTS0044990,41
RTS0044991,32
RTS0044992,25
RTS0044993,32
RTS0044994,40
RTS0044995,32
RTS0044996,38
RTS0044997,40
RTS0044998,42
RTS0044999,34
RTS0045000,31
RTS0045001,52
RTS0045002,59
RTS0045003,51
RTS0045004,48
RTS0045005,66
RTS0045006,73
RTS0045007,140
RTS0045008,147
RTS0045009,71
RTS0045010,74
RTS0045011,32
RTS0045012,29
RTS0045013,40
RTS0045014,33
RTS0045015,37
RTS0045016,82
RTS0045017,164
RTS0045018,159
RTS0045019,152
RTS0045020,89
RTS0045021,86
RTS0045022,75
RTS0045023,120
RTS0045024,106
RTS0045025,109
RTS0045026,62
RTS0045027,56
RTS0045028,51
RTS0045029,39
RTS0045030,68
RTS0045031,20
RTS0045032,49
RTS0045033,37
RTS0045034,34
RTS0045035,52
RTS0045036,53
RTS0045038,61
RTS0045039,51
RTS0045040,44
RTS0045041,89
RTS0045042,73
RTS0045043,79
RTS0045044,82
RTS0045045,154
RTS0045046,35
RTS0045047,44
RTS0045048,30
RTS0045049,42
RTS0045050,45
RTS0045051,42
RTS0045052,32
RTS0045053,31
RTS0045054,31
RTS0045055,25
RTS0045056,64
RTS0045057,109
RTS0045058,31
RTS0045059,50
RTS0045060,105
RTS0045061,36
RTS0045063,37
RTS0045064,31
RTS0045065,45
RTS0045066,60
RTS0045067,125
RTS0045068,135
RTS0045069,102
RTS0045070,148
RTS0045071,43
RTS0045072,46
RTS0045073,42
RTS0045074,49
RTS0045075,38
RTS0045076,37
RTS0045077,30
RTS0045078,33
RTS0045079,32
RTS0045080,24
RTS0045081,100
RTS0045082,98
RTS0045083,224
RTS0045084,201
RTS0045085,138
RTS0045086,37
RTS0045087,22
RTS0045088,25
RTS0045089,31
RTS0045090,33
RTS0045091,49
RTS0045092,44
RTS0045093,26
RTS0045094,46
RTS0045095,39
RTS0045096,41
RTS0045097,30
RTS0045098,31
RTS0045099,40
RTS0045100,44
RTS0045101,42
RTS0045102,41
RTS0045103,42
RTS0045104,26
RTS0045105,47
RTS0045106,34
RTS0045107,42
RTS0045108,36
RTS0045109,41
RTS0045110,27
RTS0045111,48
RTS0045112,44
RTS0045113,65
RTS0045114,48
RTS0045115,38
RTS0045116,41
RTS0045117,37
RTS0045118,50
RTS0045119,40
RTS0045120,51
RTS0045121,44
RTS0045122,31
RTS0045123,43
RTS0045124,21
RTS0045125,31
RTS0045126,51
RTS0045127,49
RTS0045128,39
RTS0045129,68
RTS0045130,47
RTS0045131,61
RTS0045132,47
RTS0045133,45
RTS0045134,41
RTS0045135,42
RTS0045136,68
RTS0045137,47
RTS0045138,56
RTS0045139,49
RTS0045140,57
RTS0045141,24
RTS0045142,42
RTS0045143,44
RTS0045144,34
RTS0045145,35
RTS0045146,32
RTS0045147,38
RTS0045148,36
RTS0045149,19
RTS0045150,29
RTS0045151,56
RTS0045152,79
RTS0045153,70
RTS0045154,77
RTS0045155,65
RTS0045156,28
RTS0045157,41
RTS0045158,32
RTS0045159,52
RTS0045160,57
RTS0045161,38
RTS0045162,41
RTS0045163,52
RTS0045164,62
RTS0045165,52
RTS0045166,50
RTS0045167,31
RTS0045168,54
RTS0045169,50
RTS0045170,58
RTS0045171,72
RTS0045172,53
RTS0045173,77
RTS0045174,66
RTS0045175,58
RTS0045176,37
RTS0045177,32
RTS0045178,31
RTS0045179,39
RTS0045180,36
RTS0045181,36
RTS0045182,40
RTS0045183,44
RTS0045184,51
RTS0045185,55
RTS0045186,61
RTS0045187,65
RTS0045188,55
RTS0045189,44
RTS0045190,70
RTS0045191,35
RTS0045192,27
RTS0045193,24
RTS0045194,39
RTS0045195,40
RTS0045196,50
RTS0045197,46
RTS0045198,52
RTS0045199,30
RTS0045200,40
RTS0045201,42
RTS0045202,47
RTS0045203,35
RTS0045204,40
RTS0045205,43
RTS0045206,37
RTS0045207,34
RTS0045208,38
RTS0045209,29
RTS0045210,32
RTS0045211,40
RTS0045212,39
RTS0045213,40
RTS0045214,35
RTS0045215,38
RTS0045216,65
RTS0045217,83
RTS0045218,74
RTS0045219,65
RTS0045220,38
RTS0045221,41
RTS0045222,36
RTS0045223,38
RTS0045224,36
RTS0045225,39
RTS0045226,82
RTS0045227,79
RTS0045228,126
RTS0045229,67
RTS0045230,90
RTS0045231,90
RTS0045232,113
RTS0045233,86
RTS0045234,96
RTS0045235,77
RTS0045236,125
RTS0045237,118
RTS0045238,95
RTS0045239,83
RTS0045240,151
RTS0045241,114
RTS0045242,98
RTS0045243,114
RTS0045244,113
RTS0045245,79
RTS0045246,39
RTS0045247,39
RTS0045248,48
RTS0045249,38
RTS0045250,46
RTS0045251,31
RTS0045252,25
RTS0045253,47
RTS0045254,25
RTS0045255,28
RTS0045256,43
RTS0045257,38
RTS0045258,34
RTS0045259,51
RTS0045260,36
RTS0045261,65
RTS0045262,89
RTS0045263,80
RTS0045264,65
RTS0045265,76
RTS0045266,41
RTS0045267,64
RTS0045268,104
RTS0045269,67
RTS0045270,60
RTS0045271,26
RTS0045272,28
RTS0045273,28
RTS0045274,34
RTS0045275,39
RTS0045276,21
RTS0045277,30
RTS0045278,60
RTS0045279,24
RTS0045280,34
RTS0045281,35
RTS0045282,38
RTS0045283,49
RTS0045284,34
RTS0045285,51
RTS0045286,59
RTS0045287,34
RTS0045288,37
RTS0045289,27
RTS0045290,33
RTS0045291,56
RTS0045292,91
RTS0045293,69
RTS0045294,65
RTS0045295,52
RTS0045296,40
RTS0045297,38
RTS0045298,43
RTS0045299,28
RTS0045300,47
RTS0045301,61
RTS0045302,48
RTS0045303,65
RTS0045304,35
RTS0045305,52
RTS0045306,39
RTS0045307,43
RTS0045308,45
RTS0045309,40
RTS0045310,52
RTS0045311,16
RTS0045312,39
RTS0045313,26
RTS0045314,21
RTS0045315,31
RTS0045316,36
RTS0045317,40
RTS0045318,42
RTS0045319,27
RTS0045320,29
RTS0045321,33
RTS0045322,44
RTS0045323,44
RTS0045324,34
RTS0045325,32
RTS0045326,47
RTS0045327,51
RTS0045328,41
RTS0045329,31
RTS0045330,44
RTS0045331,44
RTS0045332,32
RTS0045333,60
RTS0045334,52
RTS0045335,40
RTS0045336,53
RTS0045337,51
RTS0045338,31
RTS0045339,48
RTS0045340,43
RTS0045341,24
RTS0045342,44
RTS0045343,42
RTS0045344,37
RTS0045345,32
RTS0045346,23
RTS0045347,32
RTS0045348,40
RTS0045349,32
RTS0045350,26
RTS0045351,32
RTS0045352,22
RTS0045353,33
RTS0045354,40
RTS0045355,23
RTS0045356,40
RTS0045357,62
RTS0045358,45
RTS0045359,37
RTS0045360,32
RTS0045361,74
RTS0045362,43
RTS0045363,40
RTS0045364,54
RTS0045365,48
RTS0045366,50
RTS0045367,40
RTS0045368,33
RTS0045369,34
RTS0045370,37
RTS0045371,52
RTS0045372,40
RTS0045373,95
RTS0045374,101
RTS0045375,75
RTS0045376,41
RTS0045377,26
RTS0045378,55
RTS0045379,30
RTS0045380,24
RTS0045381,55
RTS0045382,46
RTS0045383,32
RTS0045384,33
RTS0045385,44
RTS0045386,47
RTS0045387,34
RTS0045388,57
RTS0045389,42
RTS0045390,45
RTS0045391,29
RTS0045392,31
RTS0045393,26
RTS0045394,28
RTS0045395,23
RTS0045396,52
RTS0045397,93
RTS0045398,46
RTS0045399,89
RTS0045400,73
RTS0045401,29
RTS0045402,44
RTS0045403,34
RTS0045404,28
RTS0045405,51
RTS0045406,38
RTS0045407,53
RTS0045408,45
RTS0045409,54
RTS0045410,56
RTS0045411,152
RTS0045412,143
RTS0045413,143
RTS0045414,137
RTS0045415,134
RTS0045416,43
RTS0045417,36
RTS0045418,21
RTS0045419,46
RTS0045420,32
RTS0045421,3603
RTS0045422,2811
RTS0045423,2606
RTS0045424,3491
RTS0045425,1445
RTS0045426,45
RTS0045427,48
RTS0045428,29
RTS0045429,35
RTS0045430,29
RTS0045431,49
RTS0045432,54
RTS0045433,40
RTS0045434,48
RTS0045435,31
RTS0045436,139
RTS0045437,169
RTS0045438,163
RTS0045439,130
RTS0045440,102
RTS0045441,76
RTS0045442,56
RTS0045443,57
RTS0045444,46
RTS0045445,46
RTS0045446,552
RTS0045447,460
RTS0045448,490
RTS0045449,384
RTS0045450,270
RTS0045451,54
RTS0045452,38
RTS0045453,47
RTS0045454,65
RTS0045455,54
RTS0045456,32
RTS0045457,36
RTS0045458,45
RTS0045459,30
RTS0045460,33
RTS0045461,48
RTS0045462,52
RTS0045463,34
RTS0045464,35
RTS0045465,36
RTS0045466,93
RTS0045467,114
RTS0045468,47
RTS0045469,120
RTS0045470,73
RTS0045471,35
RTS0045472,38
RTS0045473,27
RTS0045474,44
RTS0045475,32
RTS0045476,48
RTS0045477,74
RTS0045478,58
RTS0045479,75
RTS0045480,61
RTS0045481,73
RTS0045482,68
RTS0045483,57
RTS0045484,99
RTS0045485,76
RTS0045486,23
RTS0045487,37
RTS0045488,37
RTS0045489,36
RTS0045490,44
RTS0045491,171
RTS0045492,245
RTS0045493,173
RTS0045494,88
RTS0045495,109
RTS0045496,132
RTS0045497,152
RTS0045498,232
RTS0045499,211
RTS0045500,214
RTS0045501,90
RTS0045502,103
RTS0045503,91
RTS0045504,57
RTS0045505,78
RTS0045506,4735
RTS0045507,4802
RTS0045508,3709
RTS0045509,4474
RTS0045510,3857
RTS0045511,37
RTS0045512,42
RTS0045513,27
RTS0045514,53
RTS0045515,45
RTS0045516,28
RTS0045517,36
RTS0045518,45
RTS0045519,51
RTS0045520,39
RTS0045521,51
RTS0045522,45
RTS0045523,36
RTS0045524,52
RTS0045525,31
RTS0045526,57
RTS0045527,69
RTS0045528,53
RTS0045529,62
RTS0045530,75
RTS0045531,41
RTS0045532,39
RTS0045533,32
RTS0045534,40
RTS0045535,31
RTS0045536,301
RTS0045537,259
RTS0045538,195
RTS0045539,274
RTS0045540,228
RTS0045541,40
RTS0045542,54
RTS0045543,55
RTS0045544,33
RTS0045545,32
RTS0045546,49
RTS0045547,49
RTS0045548,42
RTS0045549,38
RTS0045550,25
RTS0045551,49
RTS0045552,50
RTS0045553,32
RTS0045554,39
RTS0045555,28
RTS0045556,262
RTS0045557,193
RTS0045558,190
RTS0045559,192
RTS0045560,120
RTS0045561,74
RTS0045562,64
RTS0045563,55
RTS0045564,66
RTS0045565,42
RTS0045566,47
RTS0045567,30
RTS0045568,34
RTS0045569,37
RTS0045570,36
RTS0045571,31
RTS0045572,42
RTS0045573,32
RTS0045574,24
RTS0045575,31
RTS0045576,40
RTS0045577,40
RTS0045578,35
RTS0045579,40
RTS0045580,51
RTS0045581,46
RTS0045582,48
RTS0045583,48
RTS0045584,46
RTS0045585,26
RTS0045586,52
RTS0045587,100
RTS0045588,104
RTS0045589,93
RTS0045590,123
RTS0045592,588
RTS0045593,532
RTS0045594,398
RTS0045595,431
RTS0045596,691
RTS0045597,967
RTS0045598,976
RTS0045599,874
RTS0045600,554
RTS0045601,39
RTS0045602,42
RTS0045603,32
RTS0045604,38
RTS0045606,73
RTS0045607,64
RTS0045608,57
RTS0045609,60
RTS0045610,67
RTS0045611,36
RTS0045612,43
RTS0045613,37
RTS0045614,49
RTS0045615,40
RTS0045616,29
RTS0045617,26
RTS0045618,27
RTS0045619,29
RTS0045620,25
RTS0045621,86
RTS0045622,112
RTS0045623,90
RTS0045624,63
RTS0045625,88
RTS0045626,16
RTS0045627,41
RTS0045628,32
RTS0045629,35
RTS0045630,39
RTS0045631,29
RTS0045632,20
RTS0045633,50
RTS0045634,33
RTS0045635,34
RTS0045636,41
RTS0045637,27
RTS0045638,35
RTS0045639,49
RTS0045640,34
RTS0045641,33
RTS0045642,38
RTS0045643,23
RTS0045644,46
RTS0045645,37
RTS0045646,24
RTS0045647,45
RTS0045648,36
RTS0045649,34
RTS0045650,36
RTS0045651,108
RTS0045652,142
RTS0045653,138
RTS0045654,154
RTS0045655,147
RTS0045656,28
RTS0045657,32
RTS0045658,55
RTS0045659,46
RTS0045660,48
RTS0045661,71
RTS0045662,59
RTS0045663,61
RTS0045664,73
RTS0045665,81
RTS0045666,47
RTS0045667,61
RTS0045668,77
RTS0045669,50
RTS0045670,56
RTS0045671,51
RTS0045672,36
RTS0045673,29
RTS0045674,40
RTS0045675,45
RTS0045676,353
RTS0045677,376
RTS0045678,411
RTS0045679,348
RTS0045680,442
RTS0045681,34
RTS0045682,47
RTS0045683,27
RTS0045684,39
RTS0045685,37
RTS0045687,40
RTS0045688,47
RTS0045689,33
RTS0045690,39
RTS0045691,47
RTS0045692,36
RTS0045693,45
RTS0045694,32
RTS0045695,30
RTS0045696,46
RTS0045697,41
RTS0045698,48
RTS0045699,34
RTS0045700,40
RTS0045701,52
RTS0045702,50
RTS0045703,53
RTS0045704,49
RTS0045705,39
RTS0045706,25
RTS0045707,35
RTS0045708,40
RTS0045709,33
RTS0045710,45
RTS0045711,40
RTS0045712,38
RTS0045713,33
RTS0045714,42
RTS0045715,27
RTS0045716,60
RTS0045717,37
RTS0045718,48
RTS0045719,46
RTS0045720,48
RTS0045721,85
RTS0045722,103
RTS0045723,113
RTS0045724,57
RTS0045725,54
RTS0045726,75
RTS0045727,75
RTS0045728,76
RTS0045729,39
RTS0045730,44
RTS0045731,64
RTS0045732,50
RTS0045733,50
RTS0045734,42
RTS0045735,58
RTS0045736,375
RTS0045737,545
RTS0045738,499
RTS0045739,477
RTS0045740,389
RTS0045741,373
RTS0045742,265
RTS0045743,320
RTS0045744,365
RTS0045745,280
RTS0045746,386
RTS0045747,330
RTS0045748,470
RTS0045749,247
RTS0045750,234
RTS0045751,214
RTS0045752,164
RTS0045753,248
RTS0045754,241
RTS0045755,228
RTS0045756,224
RTS0045757,245
RTS0045758,259
RTS0045759,188
RTS0045760,169
RTS0045761,40
RTS0045762,41
RTS0045763,27
RTS0045764,32
RTS0045765,31
RTS0045766,50
RTS0045767,34
RTS0045768,47
RTS0045769,37
RTS0045770,41
RTS0045771,44
RTS0045772,46
RTS0045773,80
RTS0045774,30
RTS0045775,50
RTS0045776,45
RTS0045777,34
RTS0045778,35
RTS0045779,25
RTS0045780,29
RTS0045781,346
RTS0045782,378
RTS0045783,375
RTS0045784,289
RTS0045785,388
RTS0045786,35
RTS0045787,76
RTS0045788,72
RTS0045789,57
RTS0045790,46
RTS0045791,32
RTS0045792,44
RTS0045793,37
RTS0045794,24
RTS0045795,36
RTS0045796,45
RTS0045797,28
RTS0045798,40
RTS0045799,31
RTS0045800,41
RTS0045801,33
RTS0045802,26
RTS0045803,31
RTS0045804,24
RTS0045805,36
RTS0045806,125
RTS0045807,102
RTS0045808,85
RTS0045809,101
RTS0045810,49
RTS0045811,89
RTS0045812,84
RTS0045813,62
RTS0045814,95
RTS0045815,74
RTS0045816,42
RTS0045817,85
RTS0045818,54
RTS0045819,58
RTS0045820,51
RTS0045821,190
RTS0045822,146
RTS0045823,133
RTS0045824,165
RTS0045825,107
RTS0045826,123
RTS0045827,146
RTS0045828,87
RTS0045829,151
RTS0045830,165
RTS0045831,59
RTS0045832,53
RTS0045833,63
RTS0045834,44
RTS0045835,61
RTS0045836,519
RTS0045837,560
RTS0045838,399
RTS0045840,179
RTS0045841,215
RTS0045842,195
RTS0045843,94
RTS0045844,93
RTS0045845,145
RTS0045846,1218
RTS0045848,349
RTS0045849,1185
RTS0045851,36
RTS0045852,41
RTS0045853,48
RTS0045854,31
RTS0045855,33
RTS0045856,44
RTS0045857,41
RTS0045858,34
RTS0045859,49
RTS0045860,44
RTS0045861,50
RTS0045862,69
RTS0045863,102
RTS0045864,135
RTS0045865,113
RTS0045866,144
RTS0045867,31
RTS0045868,32
RTS0045869,24
RTS0045870,36
RTS0045871,22
RTS0045872,41
RTS0045873,46
RTS0045874,32
RTS0045875,33
RTS0045876,25
RTS0045877,31
RTS0045878,22
RTS0045879,41
RTS0045880,25
RTS0045881,32
RTS0045882,38
RTS0045883,22
RTS0045884,32
RTS0045885,2
RTS0045886,60
RTS0045887,37
RTS0045888,21
RTS0045889,37
RTS0045890,31
RTS0045891,47
RTS0045892,38
RTS0045893,37
RTS0045894,56
RTS0045895,37
RTS0045896,47
RTS0045897,42
RTS0045898,42
RTS0045899,87
RTS0045900,113
RTS0045901,49
RTS0045902,104
RTS0045903,163
RTS0045904,178
RTS0045905,55
RTS0045906,48
RTS0045907,42
RTS0045908,25
RTS0045909,29
RTS0045910,41
RTS0045911,34
RTS0045912,31
RTS0045913,26
RTS0045914,28
RTS0045915,30
RTS0045916,45
RTS0045917,31
RTS0045918,24
RTS0045919,42
RTS0045920,32
RTS0045921,52
RTS0045922,36
RTS0045923,31
RTS0045924,33
RTS0045925,31
RTS0045926,70
RTS0045927,26
RTS0045928,37
RTS0045929,38
RTS0045930,145
RTS0045931,96
RTS0045932,41
RTS0045933,26
RTS0045935,32
RTS0045939,37
RTS0045940,38
RTS0045941,28
RTS0045942,27
RTS0045943,54
RTS0045944,35
RTS0045945,58
RTS0045946,37
RTS0045947,56
RTS0045948,37
RTS0045949,77
RTS0045950,79
RTS0045951,81
RTS0045952,84
RTS0045953,32
RTS0045954,46
RTS0045955,33
RTS0045956,34
RTS0045957,34
RTS0045958,52
RTS0045959,31
RTS0045960,33
RTS0045961,32
RTS0045962,29
RTS0045963,27
RTS0045964,56
RTS0045965,40
RTS0045966,30
RTS0045967,25
RTS0045968,28
RTS0045969,108
RTS0045970,166
RTS0045971,142
RTS0045972,32
RTS0045973,28
RTS0045974,35
RTS0045975,36
RTS0045976,33
RTS0045977,28
RTS0045978,54
RTS0045979,53
RTS0045980,77
RTS0045981,77
RTS0045982,70
RTS0045983,34
RTS0045984,40
RTS0045985,36
RTS0045986,36
RTS0045987,57
RTS0045988,47
RTS0045989,34
RTS0045990,37
RTS0045991,163
RTS0045992,105
RTS0045993,128
RTS0045994,55
RTS0045995,41
RTS0045996,37
RTS0045997,41
RTS0045998,27
RTS0045999,20
RTS0046000,25
RTS0046001,33
RTS0046002,33
RTS0046003,38
RTS0046004,43
RTS0046005,112
RTS0046006,107
RTS0046007,104
RTS0046008,117
RTS0046009,60
RTS0046010,29
RTS0046011,31
RTS0046012,27
RTS0046013,40
RTS0046014,38
RTS0046015,33
RTS0046016,48
RTS0046017,38
RTS0046018,30
RTS0046019,45
RTS0046020,80
RTS0046021,65
RTS0046022,63
RTS0046023,96
RTS0046024,154
RTS0046025,80
RTS0046026,27
RTS0046027,45
RTS0046028,33
RTS0046029,34
RTS0046030,35
RTS0046031,40
RTS0046032,30
RTS0046033,45
RTS0046034,23
RTS0046035,42
RTS0046036,27
RTS0046037,20
RTS0046038,39
RTS0046039,23
RTS0046040,20
RTS0046041,29
RTS0046042,45
RTS0046043,50
RTS0046044,28
RTS0046045,34
RTS0046046,42
RTS0046047,29
RTS0046048,87
RTS0046049,117
RTS0046050,74
RTS0046051,147
RTS0046052,80
RTS0046053,86
RTS0046054,110
RTS0046055,102
RTS0046056,70
RTS0046057,50
RTS0046058,43
RTS0046059,71
RTS0046060,22
RTS0046061,46
RTS0046062,41
RTS0046063,60
RTS0046064,269
RTS0046065,239
RTS0046066,304
RTS0046067,277
RTS0046068,35
RTS0046069,31
RTS0046070,35
RTS0046071,78
RTS0046072,93
RTS0046073,79
RTS0046074,38
RTS0046075,45
RTS0046076,40
RTS0046077,38
RTS0046078,67
RTS0046079,36
RTS0046080,54
RTS0046081,41
RTS0046082,164
RTS0046083,110
RTS0046084,155
RTS0046085,63
RTS0046086,62
RTS0046087,50
RTS0046088,42
RTS0046089,27
RTS0046090,37
RTS0046091,24
RTS0046092,112
RTS0046093,68
RTS0046094,44
RTS0046095,44
RTS0046096,27
RTS0046097,38
RTS0046098,28
RTS0046099,29
RTS0046100,27
RTS0046101,29
RTS0046102,19
RTS0046103,50
RTS0046104,68
RTS0046105,37
RTS0046106,21
RTS0046107,39
RTS0046108,42
RTS0046109,41
RTS0046110,32
RTS0046111,53
RTS0046112,73
RTS0046113,59
RTS0046114,37
RTS0046115,135
RTS0046116,112
RTS0046117,126
RTS0046119,32
RTS0046121,65
RTS0046122,70
RTS0046123,37
RTS0046124,40
RTS0046125,22
RTS0046126,29
RTS0046127,35
RTS0046128,92
RTS0046129,51
RTS0046130,40
RTS0046131,39
RTS0046132,212
RTS0046133,292
RTS0046134,148
RTS0046135,115
RTS0046136,110
RTS0046137,143
RTS0046138,49
RTS0046140,374
RTS0046141,191
RTS0046142,340
RTS0046143,437
RTS0046144,433
RTS0046145,39
RTS0046146,29
RTS0046147,24
RTS0046148,39
RTS0046149,31
RTS0046150,40
RTS0046152,24
RTS0046153,40
RTS0046154,32
RTS0046155,37
RTS0046156,21
RTS0046157,28
RTS0046158,43
RTS0046159,20
RTS0046160,36
RTS0046161,35
RTS0046162,39
RTS0046163,46
RTS0046164,72
RTS0046165,77
RTS0046166,52
RTS0046167,79
RTS0046168,44
RTS0046169,20
RTS0046170,36
RTS0046171,31
RTS0046172,32
RTS0046173,18
RTS0046174,37
RTS0046175,34
RTS0046176,31
RTS0046177,27
RTS0046178,29
RTS0046179,19
RTS0046180,30
RTS0046181,29
RTS0046182,32
RTS0046183,62
RTS0046184,51
RTS0046185,43
RTS0046186,40
RTS0046187,44
RTS0046188,54
RTS0046191,27
RTS0046193,16
RTS0046194,26
RTS0046195,34
RTS0046196,32
RTS0046197,27
RTS0046198,38
RTS0046199,40
RTS0046200,34
RTS0046201,26
RTS0046202,40
RTS0046203,26
RTS0046204,33
RTS0046205,43
RTS0046206,50
RTS0046207,44
RTS0046208,39
RTS0046209,19
RTS0046210,16
RTS0046211,33
RTS0046212,46
RTS0046213,469
RTS0046214,368
RTS0046215,230
RTS0046216,249
RTS0046217,183
RTS0046218,31
RTS0046219,18
RTS0046220,34
RTS0046221,36
RTS0046222,52
RTS0046223,32
RTS0046224,17
RTS0046225,61
RTS0046226,70
RTS0046227,69
RTS0046228,79
RTS0046229,53
RTS0046230,28
RTS0046231,17
RTS0046232,45
RTS0046233,22
RTS0046234,33
RTS0046235,37
RTS0046236,33
RTS0046237,36
RTS0046238,25
RTS0046239,28
RTS0046240,32
RTS0046241,38
RTS0046242,42
RTS0046243,26
RTS0046244,62
RTS0046245,23
RTS0046246,66
RTS0046247,56
RTS0046248,28
RTS0046249,23
RTS0046250,31
RTS0046251,33
RTS0046252,67
RTS0046253,66
RTS0046254,56
RTS0046255,48
RTS0046256,137
RTS0046257,73
RTS0046258,54
RTS0046259,80
RTS0046260,41
RTS0046261,64
RTS0046262,47
RTS0046263,44
RTS0046264,41
RTS0046265,39
RTS0046266,47
RTS0046267,45
RTS0046268,100
RTS0046269,57
RTS0046270,74
RTS0046271,50
RTS0046272,45
RTS0046273,52
RTS0046274,39
RTS0046275,36
RTS0046276,45
RTS0046277,33
RTS0046278,28
RTS0046279,33
RTS0046280,36
RTS0046281,34
RTS0046282,28
RTS0046283,41
RTS0046284,41
RTS0046285,36
RTS0046286,35
RTS0046287,35
RTS0046288,42
RTS0046289,31
RTS0046290,49
RTS0046291,29
RTS0046292,54
RTS0046293,40
RTS0046294,34
RTS0046295,96
RTS0046296,25
RTS0046297,60
RTS0046298,32
RTS0046299,25
RTS0046300,34
RTS0046301,50
RTS0046302,21
RTS0046303,41
RTS0046304,45
RTS0046305,35
RTS0046306,35
RTS0046307,32
RTS0046308,33
RTS0046309,45
RTS0046310,39
RTS0046311,40
RTS0046312,19
RTS0046313,35
RTS0046314,55
RTS0046315,34
RTS0046316,41
RTS0046317,32
RTS0046318,35
RTS0046319,37
RTS0046320,42
RTS0046321,64
RTS0046322,41
RTS0046323,32
RTS0046324,32
RTS0046325,34
RTS0046326,30
RTS0046327,29
RTS0046328,39
RTS0046329,61
RTS0046330,66
RTS0046331,55
RTS0046332,45
RTS0046333,80
RTS0046334,50
RTS0046335,42
RTS0046336,62
RTS0046342,23
RTS0046343,29
RTS0046344,37
RTS0046345,19
RTS0046346,30
RTS0046347,605
RTS0046348,599
RTS0046349,646
RTS0046350,42
RTS0046351,36
RTS0046352,55
RTS0046353,35
RTS0046354,37
RTS0046355,40
RTS0046356,69
RTS0046357,60
RTS0046358,46
RTS0046359,47
RTS0046360,50
RTS0046361,44
RTS0046362,51
RTS0046363,39
RTS0046364,37
RTS0046365,30
RTS0046366,19
RTS0046367,32
RTS0046368,34
RTS0046369,33
RTS0046370,32
RTS0046371,40
RTS0046372,46
RTS0046373,22
RTS0046374,29
RTS0046375,25
RTS0046376,30
RTS0046377,34
RTS0046378,33
RTS0046379,25
RTS0046380,35
RTS0046381,32
RTS0046382,31
RTS0046383,41
RTS0046384,58
RTS0046385,50
RTS0046386,44
RTS0046387,35
RTS0046388,57
RTS0046389,72
RTS0046390,74
RTS0046391,69
RTS0046392,38
RTS0046393,24
RTS0046394,34
RTS0046395,29
RTS0046396,30
RTS0046397,44
RTS0046398,42
RTS0046399,34
RTS0046400,32
RTS0046401,42
RTS0046402,51
RTS0046403,52
RTS0046404,40
RTS0046405,39
RTS0046406,37
RTS0046407,30
RTS0046408,32
RTS0046409,39
RTS0046410,88
RTS0046411,50
RTS0046412,94
RTS0046413,369
RTS0046414,2630
RTS0046415,869
RTS0046416,34
RTS0046417,59
RTS0046418,136
RTS0046419,122
RTS0046420,71
RTS0046421,49
RTS0046422,36
RTS0046423,30
RTS0046424,34
RTS0046425,49
RTS0046426,28
RTS0046427,35
RTS0046428,40
RTS0046429,27
RTS0046430,26
RTS0046431,32
RTS0046432,64
RTS0046433,77
RTS0046434,55
RTS0046435,264
RTS0046439,46
RTS0046440,65
RTS0046441,60
RTS0046442,57
RTS0046443,61
RTS0046444,76
RTS0046445,41
RTS0046446,21
RTS0046447,35
RTS0046448,49
RTS0046449,386
RTS0046450,848
RTS0046451,162
RTS0046452,646
RTS0046453,345
RTS0046454,545
RTS0046455,392
RTS0046456,132
RTS0046457,314
RTS0046458,98
RTS0046459,317
RTS0046460,191
RTS0046461,57
RTS0046462,60
RTS0046463,47
RTS0046464,24
RTS0046466,28
RTS0046468,39
RTS0046469,31
RTS0046470,41
RTS0046471,29
RTS0046472,43
RTS0046473,27
RTS0046474,29
RTS0046475,51
RTS0046476,28
RTS0046477,31
RTS0046478,28
RTS0046479,30
RTS0046480,35
RTS0046481,29
RTS0046482,32
RTS0046483,34
RTS0046484,19
RTS0046485,41
RTS0046486,37
RTS0046487,44
RTS0046488,27
RTS0046489,36
RTS0046490,26
RTS0046491,42
RTS0046492,29
RTS0046493,42
RTS0046494,29
RTS0046495,34
RTS0046496,91
RTS0046497,98
RTS0046498,44
RTS0046499,330
RTS0046500,447
RTS0046501,165
RTS0046502,74
RTS0046503,82
RTS0046504,74
RTS0046505,36
RTS0046506,37
RTS0046507,25
RTS0046508,32
RTS0046509,31
RTS0046510,33
RTS0046511,24
RTS0046512,50
RTS0046513,36
RTS0046514,24
RTS0046515,50
RTS0046516,31
RTS0046517,50
RTS0046518,25
RTS0046519,36
RTS0046520,37
RTS0046521,30
RTS0046522,26
RTS0046524,38
RTS0046525,28
RTS0046526,78
RTS0046527,35
RTS0046528,33
RTS0046529,25
RTS0046530,36
RTS0046531,23
RTS0046532,40
RTS0046533,30
RTS0046534,31
RTS0046535,32
RTS0046536,47
RTS0046537,46
RTS0046538,47
RTS0046539,38
RTS0046540,30
RTS0046541,48
RTS0046542,47
RTS0046543,48
RTS0046544,37
RTS0046545,55
RTS0046546,36
RTS0046548,43
RTS0046549,66
RTS0046550,46
RTS0046551,82
RTS0046552,51
RTS0046553,80
RTS0046554,30
RTS0046555,32
RTS0046556,57
RTS0046557,41
RTS0046558,33
RTS0046559,41
RTS0046560,26
RTS0046561,32
RTS0046562,41
RTS0046563,31
RTS0046564,48
RTS0046565,46
RTS0046566,46
RTS0046567,31
RTS0046568,34
RTS0046569,38
RTS0046570,48
RTS0046571,32
RTS0046572,26
RTS0046573,46
RTS0046574,38
RTS0046575,34
RTS0046577,41
RTS0046578,31
RTS0046580,87
RTS0046581,75
RTS0046582,59
RTS0046583,27
RTS0046584,36
RTS0046585,43
RTS0046586,32
RTS0046587,51
RTS0046588,37
RTS0046589,26
RTS0046590,23
RTS0046591,40
RTS0046592,32
RTS0046593,38
RTS0046594,60
RTS0046595,60
RTS0046596,61
RTS0046597,43
RTS0046598,56
RTS0046599,34
RTS0046600,112
RTS0046601,185
RTS0046602,85
RTS0046603,98
RTS0046604,46
RTS0046605,36
RTS0046606,45
RTS0046607,151
RTS0046608,303
RTS0046609,243
RTS0046610,23
RTS0046611,50
RTS0046612,46
RTS0046613,31
RTS0046614,50
RTS0046615,25
RTS0046616,32
RTS0046617,35
RTS0046618,27
RTS0046619,30
RTS0046620,38
RTS0046621,74
RTS0046622,54
RTS0046623,51
RTS0046624,50
RTS0046625,33
RTS0046626,39
RTS0046627,42
RTS0046628,61
RTS0046629,51
RTS0046630,46
RTS0046631,49
RTS0046632,74
RTS0046633,68
RTS0046634,57
RTS0046635,55
RTS0046636,57
RTS0046637,69
RTS0046638,39
RTS0046639,51
RTS0046640,62
RTS0046641,42
RTS0046642,38
RTS0046643,43
RTS0046644,44
RTS0046645,32
RTS0046646,28
RTS0046647,39
RTS0046648,30
RTS0046649,31
RTS0046650,22
RTS0046651,67
RTS0046652,59
RTS0046653,103
RTS0046654,79
RTS0046655,86
RTS0046656,47
RTS0046657,38
RTS0046658,41
RTS0046659,42
RTS0046660,43
RTS0046661,39
RTS0046662,43
RTS0046663,46
RTS0046664,30
RTS0046665,30
RTS0046666,39
RTS0046667,38
RTS0046668,43
RTS0046669,32
RTS0046670,44
RTS0046671,28
RTS0046672,31
RTS0046673,37
RTS0046674,25
RTS0046675,29
RTS0046676,29
RTS0046677,24
RTS0046678,36
RTS0046679,27
RTS0046680,37
RTS0046681,23
RTS0046682,35
RTS0046683,27
RTS0046684,25
RTS0046685,25
RTS0046686,35
RTS0046687,35
RTS0046688,39
RTS0046689,41
RTS0046690,33
RTS0046691,40
RTS0046692,35
RTS0046693,34
RTS0046694,36
RTS0046695,46
RTS0046696,40
RTS0046697,47
RTS0046698,45
RTS0046699,30
RTS0046700,42
RTS0046701,60
RTS0046702,42
RTS0046703,485
RTS0046704,715
RTS0046705,518
RTS0046706,291
RTS0046707,580
RTS0046708,462
RTS0046709,52
RTS0046710,75
RTS0046711,88
RTS0046712,56
RTS0046713,46
RTS0046714,72
RTS0046715,35
RTS0046716,60
RTS0046717,79
RTS0046718,23
RTS0046719,31
RTS0046720,30
RTS0046721,42
RTS0046722,60
RTS0046723,40
RTS0046724,30
RTS0046725,24
RTS0046726,31
RTS0046727,45
RTS0046728,34
RTS0046729,43
RTS0046730,41
RTS0046731,42
RTS0046732,21
RTS0046733,42
RTS0046734,45
RTS0046735,35
RTS0046736,27
RTS0046737,25
RTS0046738,42
RTS0046739,23
RTS0046740,37
RTS0046741,37
RTS0046742,22
RTS0046743,34
RTS0046744,31
RTS0046745,75
RTS0046746,33
RTS0046747,35
RTS0046748,91
RTS0046749,54
RTS0046750,33
RTS0046751,37
RTS0046752,41
RTS0046753,47
RTS0046754,22
RTS0046755,33
RTS0046756,47
RTS0046757,56
RTS0046758,46
RTS0046759,520
RTS0046760,412
RTS0046761,402
RTS0046763,44
RTS0046764,32
RTS0046765,39
RTS0046766,31
RTS0046767,33
RTS0046768,312
RTS0046769,409
RTS0046770,382
RTS0046771,49
RTS0046772,63
RTS0046773,34
RTS0046774,31
RTS0046775,73
RTS0046777,51
RTS0046778,59
RTS0046779,58
RTS0046780,60
RTS0046781,45
RTS0046782,24
RTS0046783,35
RTS0046784,33
RTS0046785,35
RTS0046790,37
RTS0046791,42
RTS0046792,43
RTS0046793,32
RTS0046794,35
RTS0046795,35
RTS0046796,36
RTS0046797,33
RTS0046798,36
RTS0046799,45
RTS0046800,40
RTS0046801,391
RTS0046802,294
RTS0046803,35
RTS0046804,41
RTS0046805,39
RTS0046806,46
RTS0046807,37
RTS0046808,24
RTS0046809,29
RTS0046810,32
RTS0046811,18
RTS0046812,19
RTS0046813,23
RTS0046814,33
RTS0046815,41
RTS0046816,35
RTS0046817,33
RTS0046818,26
RTS0046819,38
RTS0046820,50
RTS0046821,22
RTS0046822,31
RTS0046823,34
RTS0046824,91
RTS0046825,73
RTS0046826,24
RTS0046827,45
RTS0046828,43
RTS0046829,22
RTS0046830,39
RTS0046831,31
RTS0046832,209
RTS0046833,74
RTS0046835,25
RTS0046836,645
RTS0046837,1082
RTS0046838,125
RTS0046839,1067
RTS0046840,25
RTS0046841,35
RTS0046842,103
RTS0046843,104
RTS0046846,46
RTS0046849,52
RTS0046850,377
RTS0046851,1370
RTS0046852,129
RTS0046853,132
RTS0046854,23
RTS0046855,29
RTS0046856,32
RTS0046857,41
RTS0046858,43
RTS0046859,36
RTS0046860,93
RTS0046861,41
RTS0046862,39
RTS0046863,41
RTS0046864,41
RTS0046866,40
RTS0046867,22
RTS0046868,36
RTS0046869,225
RTS0046870,244
RTS0046871,61
RTS0046872,87
RTS0046873,50
RTS0046874,54
RTS0046875,35
RTS0046876,28
RTS0046877,47
RTS0046878,26
RTS0046879,32
RTS0046880,55
RTS0046881,49
RTS0046882,52
RTS0046885,29
RTS0046886,31
RTS0046887,25
RTS0046889,30
RTS0046890,35
RTS0046891,41
RTS0046892,31
RTS0046893,57
RTS0046894,33
RTS0046895,23
RTS0046897,78
RTS0046898,32
RTS0046899,53
RTS0046900,272
RTS0046902,31
RTS0046903,181
RTS0046904,27
RTS0046905,32
RTS0046906,106
RTS0046907,69
RTS0046908,32
RTS0046909,53
RTS0046910,20
RTS0046911,53
RTS0046912,30
RTS0046913,35
RTS0046914,53
RTS0046915,32
RTS0046916,42
RTS0046918,3158
RTS0046919,2488
RTS0046920,296
RTS0046921,37
RTS0046922,39
RTS0046923,162
RTS0046924,214
RTS0046925,45
RTS0046926,37
RTS0046927,33
RTS0046928,44
RTS0046929,28
RTS0046930,32
RTS0046931,26
RTS0046933,32
RTS0046934,120
RTS0046935,270
RTS0046936,59
RTS0046937,497
RTS0046938,770
RTS0046939,25
RTS0046940,29
RTS0046941,42
RTS0046942,37
RTS0046943,58
RTS0046944,29
RTS0046946,70
RTS0046947,23
RTS0046948,26
RTS0046949,18
RTS0046950,30
RTS0046951,54
RTS0046952,40
RTS0046954,23
RTS0046955,43
RTS0046956,66
RTS0046957,37
RTS0046958,38
RTS0046959,51
RTS0046960,26
RTS0046961,53
RTS0046962,657
RTS0046963,34
RTS0046965,41
RTS0046966,48
RTS0046967,50
RTS0046968,34
RTS0047054,46
RTS0047055,64
RTS0047056,43
RTS0047057,49
RTS0047058,70
RTS0047060,108
RTS0047061,84
RTS0047062,77
RTS0047063,103
RTS0047064,121
RTS0047065,50
RTS0047066,59
RTS0047067,48
RTS0047068,36
RTS0047069,49
RTS0047070,82
RTS0047071,100
RTS0047072,88
RTS0047073,90
RTS0047074,83
RTS0047075,44
RTS0047076,73
RTS0047077,56
RTS0047078,55
RTS0047079,38
RTS0047080,45
RTS0047081,52
RTS0047082,35
RTS0047083,48
RTS0047084,35
RTS0047085,22
RTS0047086,42
RTS0047087,35
RTS0047088,43
RTS0047089,23
RTS0047091,19
RTS0047092,38
RTS0047093,35
RTS0047094,46
RTS0047095,39
RTS0047096,33
RTS0047097,24
RTS0047098,32
RTS0047099,31
RTS0047100,15
RTS0047101,42
RTS0047102,28
RTS0047103,38
RTS0047104,32
RTS0047105,83
RTS0047106,84
RTS0047107,82
RTS0047108,130
RTS0047109,50
RTS0047110,37
RTS0047111,42
RTS0047112,43
RTS0047113,96
RTS0047114,42
RTS0047115,37
RTS0047116,95
RTS0047117,83
RTS0047118,56
RTS0047119,65
RTS0047120,40
RTS0047121,29
RTS0047122,51
RTS0047123,30
RTS0047124,43
RTS0047125,34
RTS0047126,44
RTS0047127,46
RTS0047128,30
RTS0047129,38
RTS0047130,52
RTS0047131,58
RTS0047132,75
RTS0047133,46
RTS0047134,33
RTS0047135,321
RTS0047136,297
RTS0047137,234
RTS0047138,239
RTS0047139,207
RTS0047140,32
RTS0047141,37
RTS0047142,32
RTS0047143,36
RTS0047144,45
RTS0047145,80
RTS0047146,64
RTS0047147,88
RTS0047148,71
RTS0047149,77
RTS0047150,132
RTS0047151,125
RTS0047152,280
RTS0047153,174
RTS0047154,311
RTS0047156,34
RTS0047157,46
RTS0047158,33
RTS0047159,28
RTS0047160,43
RTS0047165,84
RTS0047166,29
RTS0047167,28
RTS0047168,30
RTS0047169,33
RTS0047170,27
RTS0047171,38
RTS0047172,27
RTS0047173,51
RTS0047174,39
RTS0047175,28
RTS0047176,44
RTS0047177,48
RTS0047178,32
RTS0047179,39
RTS0047180,33
RTS0047181,40
RTS0047182,40
RTS0047183,37
RTS0047184,29
RTS0047185,32
RTS0047186,51
RTS0047187,42
RTS0047188,31
RTS0047189,42
RTS0047190,41
RTS0047191,32
RTS0047192,44
RTS0047193,53
RTS0047194,52
RTS0047195,52
RTS0047196,57
RTS0047197,66
RTS0047198,55
RTS0047199,55
RTS0047200,54
RTS0047201,52
RTS0047202,68
RTS0047203,61
RTS0047204,35
RTS0047205,34
RTS0047206,48
RTS0047207,43
RTS0047208,484
RTS0047209,629
RTS0047210,738
RTS0047211,617
RTS0047212,331
RTS0047213,38
RTS0047214,45
RTS0047215,37
RTS0047216,20
RTS0047217,28
RTS0047218,158
RTS0047219,195
RTS0047220,70
RTS0047221,329
RTS0047222,219
RTS0047223,86
RTS0047225,120
RTS0047226,102
RTS0047229,25
RTS0047230,30
RTS0047231,36
RTS0047232,45
RTS0047233,17
RTS0047234,25
RTS0047235,30
RTS0047236,11
RTS0047237,28
RTS0047238,34
RTS0047239,61
RTS0047240,26
RTS0047241,26
RTS0047242,23
RTS0047243,38
RTS0047244,41
RTS0047245,28
RTS0047246,28
RTS0047247,26
RTS0047248,27
RTS0047249,47
RTS0047250,74
RTS0047252,88
RTS0047253,41
RTS0047254,65
RTS0047255,68
RTS0047256,67
RTS0047257,71
RTS0047258,73
RTS0047259,70
RTS0047260,98
RTS0047261,96
RTS0047262,81
RTS0047263,112
RTS0047264,93
RTS0047266,84
RTS0047267,268
RTS0047268,170
RTS0047269,166
RTS0047270,190
RTS0047271,220
RTS0047272,131
RTS0047273,117
RTS0047274,73
RTS0047276,24
RTS0047277,192
RTS0047278,187
RTS0047279,185
RTS0047280,122
RTS0047281,132
RTS0047282,156
RTS0047283,118
RTS0047284,86
RTS0047290,144
RTS0047291,305
RTS0047292,161
RTS0047293,175
RTS0047294,248
RTS0047295,26
RTS0047296,43
RTS0047297,53
RTS0047298,46
RTS0047299,50
RTS0047300,28
RTS0047301,49
RTS0047302,11
RTS0047303,52
RTS0047304,21
RTS0047305,123
RTS0047306,119
RTS0047307,154
RTS0047308,97
RTS0047309,75
RTS0047310,67
RTS0047311,76
RTS0047312,66
RTS0047313,59
RTS0047314,65
RTS0047315,121
RTS0047316,162
RTS0047317,169
RTS0047318,177
RTS0047319,191
RTS0047320,44
RTS0047321,77
RTS0047322,51
RTS0047323,105
RTS0047324,87
RTS0047325,84
RTS0047326,72
RTS0047327,75
RTS0047328,40
RTS0047329,57
RTS0047331,89
RTS0047332,82
RTS0047333,84
RTS0047334,68
RTS0047335,77
RTS0047336,95
RTS0047337,51
RTS0047338,81
RTS0047339,91
RTS0047340,139
RTS0047341,135
RTS0047342,146
RTS0047343,126
RTS0047344,147
RTS0047345,78
RTS0047346,98
RTS0047348,99
RTS0047349,79
RTS0047350,130
RTS0047351,99
RTS0047352,246
RTS0047353,214
RTS0047354,154
RTS0047356,32
RTS0047357,38
RTS0047358,19
RTS0047359,63
RTS0047360,35
RTS0047361,29
RTS0047362,41
RTS0047363,60
RTS0047364,42
RTS0047365,57
RTS0047366,46
RTS0047367,32
RTS0047368,40
RTS0047369,45
RTS0047370,24
RTS0047373,47
RTS0047374,43
RTS0047375,45
RTS0047376,87
RTS0047377,82
RTS0047378,86
RTS0047379,121
RTS0047380,109
RTS0047381,22
RTS0047382,27
RTS0047383,34
RTS0047384,31
RTS0047385,32
RTS0047386,100
RTS0047387,54
RTS0047388,62
RTS0047389,71
RTS0047390,64
RTS0047391,110
RTS0047392,63
RTS0047393,113
RTS0047394,40
RTS0047395,36
RTS0047396,156
RTS0047397,81
RTS0047398,45
RTS0047399,35
RTS0047400,41
RTS0047401,46
RTS0047402,52
RTS0047403,46
RTS0047404,63
RTS0047405,73
RTS0047406,44
RTS0047407,40
RTS0047408,65
RTS0047409,141
RTS0047410,108
RTS0047411,114
RTS0047412,78
RTS0047413,65
RTS0047414,83
RTS0047415,98
RTS0047417,63
RTS0047418,94
RTS0047419,107
RTS0047420,94
RTS0047421,27
RTS0047422,40
RTS0047423,28
RTS0047424,26
RTS0047425,24
RTS0047426,72
RTS0047427,83
RTS0047428,97
RTS0047429,76
RTS0047430,72
RTS0047431,62
RTS0047432,228
RTS0047433,167
RTS0047434,123
RTS0047435,213
RTS0047436,39
RTS0047437,27
RTS0047438,42
RTS0047439,34
RTS0047440,38
RTS0047441,155
RTS0047442,115
RTS0047445,138
RTS0047446,149
RTS0047447,36
RTS0047448,48
RTS0047449,33
RTS0047450,47
RTS0047451,31
RTS0047452,31
RTS0047453,26
RTS0047454,42
RTS0047455,35
RTS0047456,31
RTS0047457,54
RTS0047458,24
RTS0047459,45
RTS0047460,36
RTS0047461,43
RTS0047462,48
RTS0047463,41
RTS0047464,56
RTS0047465,22
RTS0047466,48
RTS0047467,46
RTS0047468,41
RTS0047469,36
RTS0047471,29
RTS0047472,24
RTS0047473,35
RTS0047474,29
RTS0047475,31
RTS0047476,47
RTS0047477,108
RTS0047479,90
RTS0047480,101
RTS0047481,112
RTS0047482,34
RTS0047483,46
RTS0047484,40
RTS0047485,34
RTS0047486,37
RTS0047487,25
RTS0047488,55
RTS0047489,29
RTS0047490,35
RTS0047491,36
RTS0047492,67
RTS0047493,59
RTS0047494,111
RTS0047495,59
RTS0047496,57
RTS0047497,73
RTS0047498,55
RTS0047499,70
RTS0047500,62
RTS0047501,63
RTS0047502,29
RTS0047503,31
RTS0047504,119
RTS0047505,74
RTS0047506,116
RTS0047507,43
RTS0047508,29
RTS0047509,30
RTS0047510,32
RTS0047511,30
RTS0047512,101
RTS0047513,30
RTS0047514,18
RTS0047515,144
RTS0047516,142
RTS0047517,141
RTS0047518,124
RTS0047520,118
RTS0047521,130
RTS0047522,52
RTS0047523,47
RTS0047524,47
RTS0047525,33
RTS0047526,52
RTS0047527,27
RTS0047528,38
RTS0047529,42
RTS0047530,44
RTS0047531,33
RTS0047532,41
RTS0047533,32
RTS0047534,38
RTS0047535,41
RTS0047536,42
RTS0047537,76
RTS0047538,179
RTS0047540,176
RTS0047541,193
RTS0047543,45
RTS0047544,75
RTS0047545,65
RTS0047546,48
RTS0047547,50
RTS0047548,118
RTS0047549,64
RTS0047550,50
RTS0047551,77
RTS0047552,51
RTS0047553,20
RTS0047558,53
RTS0047559,35
RTS0047560,25
RTS0047561,47
RTS0047562,48
RTS0047563,77
RTS0047564,60
RTS0047565,59
RTS0047566,53
RTS0047567,35
RTS0047568,51
RTS0047569,44
RTS0047570,38
RTS0047571,31
RTS0047572,45
RTS0047573,28
RTS0047574,31
RTS0047575,51
RTS0047576,29
RTS0047577,33
RTS0047578,34
RTS0047579,30
RTS0047580,31
RTS0047581,35
RTS0047582,30
RTS0047583,27
RTS0047584,28
RTS0047585,32
RTS0047586,24
RTS0047587,35
RTS0047588,34
RTS0047590,34
RTS0047591,26
RTS0047592,44
RTS0047593,24
RTS0047594,32
RTS0047595,28
RTS0047596,48
RTS0047597,43
RTS0047598,71
RTS0047599,59
RTS0047600,45
RTS0047601,174
RTS0047602,91
RTS0047603,34
RTS0047604,43
RTS0047606,36
RTS0047613,59
RTS0047614,78
RTS0047615,51
RTS0047616,93
RTS0047617,91
RTS0047618,20
RTS0047619,25
RTS0047620,24
RTS0047621,30
RTS0047622,18
RTS0047624,33
RTS0047625,21
RTS0047626,28
RTS0047627,27
RTS0047628,28
RTS0047629,26
RTS0047630,17
RTS0047631,17
RTS0047632,37
RTS0047633,23
RTS0047634,23
RTS0047635,31
RTS0047636,30
RTS0047637,27
RTS0047638,32
RTS0047639,23
RTS0047640,28
RTS0047641,23
RTS0047642,22
RTS0047643,22
RTS0047644,29
RTS0047645,23
RTS0047646,35
RTS0047647,17
RTS0047648,21
RTS0047649,26
RTS0047650,22
RTS0047651,27
RTS0047652,17
RTS0047653,34
RTS0047654,35
RTS0047656,44
RTS0047657,31
RTS0047658,29
RTS0047659,24
RTS0047660,21
RTS0047661,38
RTS0047662,35
RTS0047663,22
RTS0047664,26
RTS0047665,30
RTS0047666,26
RTS0047667,23
RTS0047668,26
RTS0047669,29
RTS0047670,30
RTS0047672,36
RTS0047673,21
RTS0047674,30
RTS0047675,31
RTS0047676,30
RTS0047677,34
RTS0047678,28
RTS0047679,26
RTS0047680,35
RTS0047681,24
RTS0047682,37
RTS0047684,31
RTS0047685,30
RTS0047686,34
RTS0047687,21
RTS0047688,24
RTS0047689,35
RTS0047691,23
RTS0047692,28
RTS0047693,38
RTS0047694,38
RTS0047695,29
RTS0047696,29
RTS0047697,24
RTS0047698,39
RTS0047699,35
RTS0047700,73
RTS0047701,40
RTS0047702,61
RTS0047703,50
RTS0047704,42
RTS0047705,54
RTS0047706,39
RTS0047707,49
RTS0047708,156
RTS0047709,408
RTS0047710,62
RTS0047711,31
RTS0047712,72
RTS0047713,272
RTS0047714,353
RTS0047715,303
RTS0047716,446
RTS0047717,374
RTS0047718,41
RTS0047720,32
RTS0047721,24
RTS0047722,39
RTS0047723,38
RTS0047724,155
RTS0047725,139
RTS0047726,116
RTS0047727,107
RTS0047728,126
RTS0047729,33
RTS0047730,34
RTS0047731,19
RTS0047732,38
RTS0047733,52
RTS0047734,48
RTS0047735,44
RTS0047736,74
RTS0047737,51
RTS0047738,42
RTS0047739,35
RTS0047740,39
RTS0047741,49
RTS0047742,45
RTS0047743,34
RTS0047744,73
RTS0047745,95
RTS0047746,43
RTS0047747,48
RTS0047748,40
RTS0047749,107
RTS0047750,39
RTS0047752,29
RTS0047753,37
RTS0047754,354
RTS0047755,243
RTS0047756,302
RTS0047757,161
RTS0047758,194
RTS0047759,40
RTS0047760,43
RTS0047761,33
RTS0047762,50
RTS0047763,26
RTS0047764,43
RTS0047765,37
RTS0047766,102
RTS0047767,26
RTS0047768,32
RTS0047769,34
RTS0047770,39
RTS0047771,50
RTS0047772,42
RTS0047773,29
RTS0047774,70
RTS0047775,40
RTS0047776,34
RTS0047777,32
RTS0047778,28
RTS0047779,50
RTS0047780,62
RTS0047781,68
RTS0047782,65
RTS0047783,46
RTS0047784,44
RTS0047785,33
RTS0047786,117
RTS0047787,112
RTS0047788,35
RTS0047789,50
RTS0047790,33
RTS0047791,47
RTS0047792,45
RTS0047793,265
RTS0047794,32
RTS0047795,21
RTS0047796,48
RTS0047797,53
RTS0047798,28
RTS0047799,44
RTS0047800,54
RTS0047801,606
RTS0047802,532
RTS0047803,48
RTS0047804,29
RTS0047805,49
RTS0047806,54
RTS0047807,273
RTS0047808,203
RTS0047809,30
RTS0047810,88
RTS0047811,146
RTS0047812,32
RTS0047813,40
RTS0047814,32
RTS0047816,63
RTS0047817,25
RTS0047818,36
RTS0047819,24
RTS0047820,36
RTS0047821,87
RTS0047822,34
RTS0047823,35
RTS0047824,87
RTS0047825,177
RTS0047826,34
RTS0047827,130
RTS0047828,43
RTS0047829,61
RTS0047830,32
RTS0047831,24
RTS0047832,34
RTS0047833,27
RTS0047834,28
RTS0047835,82
RTS0047836,72
RTS0047837,91
RTS0047838,309
RTS0047839,92
RTS0047840,37
RTS0047841,38
RTS0047842,39
RTS0047843,31
RTS0047844,29
RTS0047845,43
RTS0047846,31
RTS0047847,30
RTS0047848,33
RTS0047849,52
RTS0047850,33
RTS0047851,41
RTS0047852,28
RTS0047853,32
RTS0047854,52
RTS0047855,34
RTS0047856,26
RTS0047857,28
RTS0047858,39
RTS0047859,23
RTS0047860,34
RTS0047861,32
RTS0047862,35
RTS0047863,29
RTS0047864,28
RTS0047865,47
RTS0047866,67
RTS0047867,29
RTS0047868,42
RTS0047869,56
RTS0047870,144
RTS0047871,47
RTS0047872,50
RTS0047873,47
RTS0047874,40
RTS0047875,36
RTS0047876,42
RTS0047877,38
RTS0047878,45
RTS0047879,57
RTS0047880,38
RTS0047881,43
RTS0047882,37
RTS0047883,61
RTS0047884,85
RTS0047885,42
RTS0047886,33
RTS0047890,320
RTS0047891,399
RTS0047892,103
RTS0047893,55
RTS0047894,49
RTS0047895,63
RTS0047896,40
RTS0047897,39
RTS0047898,30
RTS0047899,35
RTS0047900,91
RTS0047901,35
RTS0047902,86
RTS0047903,63
RTS0047904,42
RTS0047905,46
RTS0047906,60
RTS0047907,257
RTS0047908,219
RTS0047909,277
RTS0047910,33
RTS0047912,36
RTS0047913,42
RTS0047914,42
RTS0047915,23
RTS0047916,35
RTS0047917,32
RTS0047919,23
RTS0047920,149
RTS0047921,244
RTS0047924,52
RTS0047925,32
RTS0047926,33
RTS0047927,39
RTS0047928,37
RTS0047929,26
RTS0047930,30
RTS0047931,32
RTS0047932,39
RTS0047933,47
RTS0047934,33
RTS0047935,199
RTS0047936,32
RTS0047937,46
RTS0047938,45
RTS0047939,69
RTS0047940,126
RTS0047941,47
RTS0047942,32
RTS0047943,22
RTS0047944,56
RTS0047945,65
RTS0047946,42
RTS0047947,42
RTS0047948,30
RTS0047949,25
RTS0047950,26
RTS0047951,42
RTS0047952,60
RTS0047953,315
RTS0047954,36
RTS0047956,30
RTS0047957,43
RTS0047958,45
RTS0047959,41
RTS0047960,34
RTS0047961,25
RTS0047963,35
RTS0047964,44
RTS0047965,34
RTS0047966,30
RTS0047967,35
RTS0047968,121
RTS0047969,36
RTS0047970,36
RTS0047972,31
RTS0047973,129
RTS0047974,45
RTS0047975,26
RTS0047976,39
RTS0047977,33
RTS0047978,23
RTS0047979,53
RTS0047980,31
RTS0047981,1297
RTS0047982,36
RTS0047985,477
RTS0047986,39
RTS0047987,37
RTS0047988,164
RTS0047990,50
RTS0047991,81
RTS0047992,38
RTS0047993,32
RTS0047994,28
RTS0047995,33
RTS0047996,32
RTS0047997,57
RTS0047998,41
RTS0047999,29
RTS0048000,26
RTS0048001,38
RTS0048003,296
RTS0048005,64
RTS0048006,42
RTS0048008,36
RTS0048009,30
RTS0048012,44
RTS0048013,44
RTS0048014,31
RTS0048015,52
RTS0048016,56
RTS0048017,58
RTS0048018,128
RTS0048019,261
RTS0048020,33
RTS0048021,29
RTS0048022,25
RTS0048023,45
RTS0048024,29
RTS0048026,58
RTS0048027,84
RTS0048028,40
RTS0048029,26
RTS0048030,25
RTS0048031,31
RTS0048032,31
RTS0048033,31
RTS0048034,43
RTS0048035,27
RTS0048036,45
RTS0048037,38
RTS0048038,101
RTS0048040,86
RTS0048041,48
RTS0048042,36
RTS0048043,44
RTS0048044,27
RTS0048045,31
RTS0048046,26
RTS0048047,42
RTS0048048,33
RTS0048049,45
RTS0048050,44
RTS0048051,252
RTS0048052,94
RTS0048053,52
RTS0048054,64
RTS0048055,42
RTS0048056,29
RTS0048057,16
RTS0048058,20
RTS0048059,39
RTS0048060,49
RTS0048061,42
RTS0048062,36
RTS0048063,27
RTS0048064,52
RTS0048065,78
RTS0048066,78
RTS0048067,21
RTS0048068,47
RTS0048069,31
RTS0048070,21
RTS0048071,60
RTS0048072,27
RTS0048073,53
RTS0048074,21
RTS0048076,40
RTS0048077,64
RTS0048078,51
RTS0048079,61
RTS0048080,34
RTS0048081,128
RTS0048082,54
RTS0048084,29
RTS0048085,39
RTS0048086,33
RTS0048087,55
RTS0048088,22
RTS0048089,43
RTS0048090,65
RTS0048091,51
RTS0048092,33
RTS0048093,192
RTS0048094,29
RTS0048096,23
RTS0048097,30
RTS0048098,1907
RTS0048099,3812
RTS0048100,3961
RTS0048101,2444
RTS0048102,1896
RTS0048104,43
RTS0048105,58
RTS0048106,29
RTS0048107,50
RTS0048108,62
RTS0048109,23
RTS0048110,42
RTS0048111,24
RTS0048112,33
RTS0048113,21
RTS0048114,29
RTS0048115,42
RTS0048116,38
RTS0048117,24
RTS0048118,22
RTS0048120,40
RTS0048126,24
RTS0048127,37
RTS0048129,79
RTS0048130,29
RTS0048131,131
RTS0048132,144
RTS0048133,54
RTS0048134,143
RTS0048135,187
RTS0048136,30
RTS0048138,41
RTS0048139,100
RTS0048140,33
RTS0048141,43
RTS0048142,61
RTS0048144,47
RTS0048145,72
RTS0048146,40
RTS0048147,25
RTS0048148,42
RTS0048149,38
RTS0048150,41
RTS0048151,23
RTS0048152,40
RTS0048153,46
RTS0048154,44
RTS0048155,48
RTS0048156,126
RTS0048158,85
RTS0048159,40
RTS0048160,2384
RTS0048161,2683
RTS0048162,88
RTS0048163,61
RTS0048164,750
RTS0048165,158
RTS0048166,71
RTS0048167,81
RTS0048168,58
RTS0048169,50
RTS0048170,52
RTS0048171,43
RTS0048172,43
RTS0048173,19
RTS0048175,56
RTS0048176,28
RTS0048177,23
RTS0048178,43
RTS0048179,37
RTS0048180,37
RTS0048181,87
RTS0048182,57
RTS0048183,98
RTS0048184,98
RTS0048185,113
RTS0048186,42
RTS0048188,44
RTS0048189,63
RTS0048190,47
RTS0048191,50
RTS0048192,59
RTS0048193,41
RTS0048194,64
RTS0048195,56
RTS0048196,53
RTS0048197,74
RTS0048198,69
RTS0048200,70
RTS0048201,56
RTS0048202,43
RTS0048203,62
RTS0048204,43
RTS0048205,57
RTS0048207,42
RTS0048208,72
RTS0048209,50
RTS0048210,76
RTS0048211,78
RTS0048212,46
RTS0048213,58
RTS0048214,37
RTS0048215,67
RTS0048216,47
RTS0048217,58
RTS0048218,58
RTS0048219,46
RTS0048220,64
RTS0048221,40
RTS0048222,44
RTS0048223,45
RTS0048224,63
RTS0048225,51
RTS0048226,48
RTS0048227,81
RTS0048228,43
RTS0048229,28
RTS0048230,52
RTS0048231,48
RTS0048232,36
RTS0048233,41
RTS0048234,29
RTS0048235,95
RTS0048236,40
RTS0048237,40
RTS0048238,53
RTS0048239,53
RTS0048240,53
RTS0048241,46
RTS0048242,83
RTS0048243,77
RTS0048244,76
RTS0048245,49
RTS0048246,61
RTS0049343,55
RTS0049344,98
RTS0049345,57
RTS0049346,28
RTS0049347,36
RTS0049348,49
RTS0049349,37
RTS0049350,35
RTS0049351,44
RTS0049352,57
RTS0049353,43
RTS0049354,33
RTS0049355,40
RTS0049356,42
RTS0049357,30
RTS0049358,24
RTS0049359,27
RTS0049360,50
RTS0049361,32
RTS0049362,24
RTS0049363,37
RTS0049364,54
RTS0049365,33
RTS0049366,194
RTS0049367,236
RTS0049368,130
RTS0049369,32
RTS0049370,22
RTS0049371,70
RTS0049372,42
RTS0049373,132
RTS0049374,128
RTS0049375,92
RTS0049376,103
RTS0049377,95
RTS0049378,84
RTS0049379,65
RTS0049380,82
RTS0049381,75
RTS0049382,72
RTS0049383,32
RTS0049384,41
RTS0049385,26
RTS0049386,54
RTS0049387,36
RTS0049388,31
RTS0049389,42
RTS0049390,1037
RTS0049391,1518
RTS0049392,1428
RTS0049393,1355
RTS0049394,1049
RTS0049395,318
RTS0049396,414
RTS0049397,485
RTS0049398,622
RTS0049399,255
RTS0049400,36
RTS0049401,25
RTS0049402,38
RTS0049403,23
RTS0049404,45
RTS0049405,49
RTS0049406,34
RTS0049407,45
RTS0049408,44
RTS0049409,34
RTS0049410,42
RTS0049411,41
RTS0049412,31
RTS0049413,19
RTS0049414,53
RTS0049415,46
RTS0049416,47
RTS0049417,37
RTS0049418,45
RTS0049419,30
RTS0049420,25
RTS0049421,27
RTS0049422,22
RTS0049423,23
RTS0049424,48
RTS0049425,38
RTS0049426,84
RTS0049427,63
RTS0049428,37
RTS0049429,104
RTS0049430,85
RTS0049431,55
RTS0049432,43
RTS0049433,38
RTS0049434,26
RTS0049435,27
RTS0049436,32
RTS0049437,193
RTS0049438,35
RTS0049439,111
RTS0049440,64
RTS0049441,112
RTS0049442,121
RTS0049443,73
RTS0049444,134
RTS0049445,33
RTS0049446,41
RTS0049447,70
RTS0049448,30
RTS0049449,53
RTS0049450,45
RTS0049451,49
RTS0049452,36
RTS0049453,70
RTS0049454,37
RTS0049455,29
RTS0049456,30
RTS0049457,116
RTS0049458,45
RTS0049459,121
RTS0049460,135
RTS0049461,187
RTS0049462,236
RTS0049463,44
RTS0049464,43
RTS0049465,39
RTS0049466,26
RTS0049467,34
RTS0049468,37
RTS0049469,48
RTS0049470,47
RTS0049471,80
RTS0049472,57
RTS0049473,349
RTS0049474,33
RTS0049475,29
RTS0049476,38
RTS0049477,26
RTS0049478,38
RTS0049479,5074
RTS0049480,456
RTS0049481,19
RTS0049482,22
RTS0049483,26
RTS0049484,43
RTS0049485,52
RTS0997079,23
RTS0997080,73
RTS0997081,32
RTS0997082,59
RTS0997083,30
RTS0997084,33
RTS0997085,32
RTS0997086,48
RTS0997087,26
RTS0997088,67124
RTS0997089,5843
RTS0997090,337
RTS0997091,86
RTS0997092,18
RTS0997093,14
RTS0997095,16
RTS0997096,22
RTS0997097,12
RTS0997098,22
RTS0997099,27
RTS0997100,26
RTS0997101,17
RTS0997102,19
RTS0997103,18
RTS0997104,17
RTS0997105,17
RTS0997106,25
RTS0997107,19
RTS0997108,23
RTS0997109,16
RTS0997110,23
RTS0997111,16
RTS0997112,15
RTS0997113,17
RTS0997114,20
RTS0997115,18
RTS0997116,13
RTS0997117,19
RTS0997118,18
RTS0997119,19
RTS0997120,11
RTS0997121,68
RTS0997122,96
RTS0997123,70
RTS0997124,53
RTS0997125,278
RTS0997126,345
RTS0997127,314
RTS0997128,273
RTS0997129,331
RTS0997130,61
</Code_Summary>
