# Supplementary material for: Spatial meta-transcriptomics reveal associations of intratumor bacteria burden with lung cancer cells showing a distinct oncogenic signature
Source: J Immunother Cancer. 2022 Jul 6;10(7):e004698. doi: 10.1136/jitc-2022-004698 (PMC9260850; doi:10.1136/jitc-2022-004698)
Supplement: Supplementary data [file jitc-2022-004698supp009.zip › DSP-1001660004187-B-C09.dcc]

<Header>
FileVersion,0.02
SoftwareVersion,"GeoMx_NGS_Pipeline_ 2.0.0"
Date,2020-6-15
</Header>

<Scan_Attributes>
ID,DSP-1001660004187-B-C09
Plate_ID,1001660004187
Well,C09
</Scan_Attributes>

<NGS_Processing_Attributes>
SeqSetId,
tamperedIni,No
Raw,3803217
Trimmed,3780878
Stitched,3759573
Aligned,3693090
umiQ30,0.9922
rtsQ30,0.9920
</NGS_Processing_Attributes>


<Code_Summary>
RTS0039454,319
RTS0039455,240
RTS0039456,220
RTS0039457,490
RTS0039458,168
RTS0039459,58
RTS0039460,46
RTS0039461,91
RTS0039462,59
RTS0039463,95
RTS0039464,66
RTS0039465,89
RTS0039466,78
RTS0039467,123
RTS0039468,61
RTS0039469,100
RTS0039470,157
RTS0039471,164
RTS0039472,191
RTS0039473,143
RTS0039474,268
RTS0039475,204
RTS0039476,276
RTS0039477,384
RTS0039478,376
RTS0039479,80
RTS0039480,70
RTS0039481,53
RTS0039482,66
RTS0039483,63
RTS0039484,76
RTS0039485,85
RTS0039486,75
RTS0039487,52
RTS0039488,84
RTS0039489,98
RTS0039490,90
RTS0039491,84
RTS0039492,71
RTS0039493,120
RTS0039494,82
RTS0039495,86
RTS0039496,74
RTS0039497,61
RTS0039498,89
RTS0039499,461
RTS0039500,309
RTS0039501,383
RTS0039502,506
RTS0039503,432
RTS0039504,69
RTS0039505,93
RTS0039506,62
RTS0039507,162
RTS0039508,88
RTS0039509,80
RTS0039510,178
RTS0039511,861
RTS0039512,549
RTS0039513,582
RTS0039514,1209
RTS0039515,972
RTS0039516,86
RTS0039517,65
RTS0039518,76
RTS0039519,59
RTS0039520,59
RTS0039521,77
RTS0039522,104
RTS0039523,67
RTS0039524,112
RTS0039525,117
RTS0039526,114
RTS0039527,161
RTS0039528,134
RTS0039529,162
RTS0039530,135
RTS0039531,125
RTS0039532,93
RTS0039533,125
RTS0039534,67
RTS0039535,94
RTS0039536,59
RTS0039537,43
RTS0039538,53
RTS0039539,55
RTS0039540,53
RTS0039541,74
RTS0039542,68
RTS0039543,88
RTS0039544,57
RTS0039545,90
RTS0039546,45
RTS0039547,69
RTS0039548,103
RTS0039549,89
RTS0039550,57
RTS0039551,59
RTS0039552,59
RTS0039553,67
RTS0039554,78
RTS0039555,95
RTS0039556,63
RTS0039557,75
RTS0039558,56
RTS0039559,62
RTS0039560,62
RTS0039561,75
RTS0039562,97
RTS0039563,80
RTS0039564,98
RTS0039565,118
RTS0039566,56
RTS0039567,65
RTS0039568,68
RTS0039569,56
RTS0039570,49
RTS0039571,55
RTS0039572,67
RTS0039573,69
RTS0039574,59
RTS0039575,59
RTS0039576,71
RTS0039577,120
RTS0039578,82
RTS0039579,104
RTS0039580,116
RTS0039581,125
RTS0039582,147
RTS0039583,147
RTS0039584,124
RTS0039585,112
RTS0039586,81
RTS0039587,64
RTS0039588,84
RTS0039589,94
RTS0039590,73
RTS0039591,253
RTS0039592,177
RTS0039593,143
RTS0039594,221
RTS0039595,216
RTS0039596,97
RTS0039597,72
RTS0039598,67
RTS0039599,53
RTS0039600,79
RTS0039601,39
RTS0039602,50
RTS0039603,50
RTS0039604,64
RTS0039605,65
RTS0039606,39
RTS0039607,70
RTS0039608,71
RTS0039609,52
RTS0039610,68
RTS0039611,97
RTS0039612,64
RTS0039613,60
RTS0039614,45
RTS0039615,42
RTS0039616,43
RTS0039617,38
RTS0039619,57
RTS0039620,54
RTS0039621,65
RTS0039622,58
RTS0039623,64
RTS0039624,66
RTS0039625,67
RTS0039626,83
RTS0039627,62
RTS0039628,62
RTS0039629,69
RTS0039630,51
RTS0039631,54
RTS0039632,72
RTS0039633,70
RTS0039634,74
RTS0039635,59
RTS0039636,52
RTS0039637,57
RTS0039638,71
RTS0039639,71
RTS0039640,46
RTS0039641,90
RTS0039642,80
RTS0039643,100
RTS0039644,76
RTS0039645,60
RTS0039646,76
RTS0039647,63
RTS0039648,59
RTS0039649,84
RTS0039650,77
RTS0039651,268
RTS0039652,259
RTS0039653,193
RTS0039654,167
RTS0039655,196
RTS0039656,256
RTS0039657,237
RTS0039658,150
RTS0039659,232
RTS0039660,152
RTS0039661,75
RTS0039662,55
RTS0039663,92
RTS0039664,95
RTS0039665,92
RTS0039666,98
RTS0039667,67
RTS0039668,71
RTS0039669,92
RTS0039670,81
RTS0039671,118
RTS0039672,167
RTS0039673,109
RTS0039674,108
RTS0039675,113
RTS0039676,57
RTS0039677,58
RTS0039678,52
RTS0039679,58
RTS0039680,53
RTS0039681,150
RTS0039682,106
RTS0039683,83
RTS0039684,137
RTS0039685,101
RTS0039686,250
RTS0039687,284
RTS0039688,281
RTS0039689,226
RTS0039690,221
RTS0039691,71
RTS0039692,77
RTS0039693,57
RTS0039694,79
RTS0039695,57
RTS0039696,79
RTS0039697,69
RTS0039698,52
RTS0039699,60
RTS0039700,54
RTS0039701,73
RTS0039702,69
RTS0039703,88
RTS0039704,86
RTS0039705,79
RTS0039706,67
RTS0039707,71
RTS0039708,85
RTS0039709,54
RTS0039710,101
RTS0039711,80
RTS0039712,115
RTS0039713,136
RTS0039714,105
RTS0039715,118
RTS0039716,81
RTS0039717,131
RTS0039718,64
RTS0039719,119
RTS0039720,272
RTS0039721,98
RTS0039722,90
RTS0039723,174
RTS0039724,88
RTS0039725,97
RTS0039726,135
RTS0039727,84
RTS0039728,111
RTS0039729,140
RTS0039730,114
RTS0039731,66
RTS0039732,94
RTS0039733,88
RTS0039734,83
RTS0039735,69
RTS0039736,94
RTS0039737,94
RTS0039738,86
RTS0039739,101
RTS0039740,108
RTS0039741,97
RTS0039742,97
RTS0039743,112
RTS0039744,97
RTS0039745,107
RTS0039746,93
RTS0039747,72
RTS0039749,77
RTS0039750,70
RTS0039751,63
RTS0039752,53
RTS0039753,109
RTS0039754,66
RTS0039755,80
RTS0039756,84
RTS0039757,64
RTS0039758,72
RTS0039759,63
RTS0039760,84
RTS0039761,97
RTS0039762,100
RTS0039763,102
RTS0039764,55
RTS0039765,90
RTS0039766,96
RTS0039767,76
RTS0039768,98
RTS0039769,94
RTS0039770,151
RTS0039771,88
RTS0039772,116
RTS0039773,120
RTS0039774,89
RTS0039775,118
RTS0039776,114
RTS0039777,85
RTS0039778,50
RTS0039779,61
RTS0039780,64
RTS0039781,166
RTS0039782,116
RTS0039783,125
RTS0039784,97
RTS0039785,196
RTS0039786,70
RTS0039787,43
RTS0039788,69
RTS0039789,54
RTS0039790,80
RTS0039791,152
RTS0039792,151
RTS0039793,138
RTS0039794,196
RTS0039795,115
RTS0039796,80
RTS0039797,116
RTS0039798,96
RTS0039799,98
RTS0039800,80
RTS0039801,111
RTS0039802,70
RTS0039803,128
RTS0039804,133
RTS0039805,112
RTS0039806,78
RTS0039807,60
RTS0039808,66
RTS0039809,76
RTS0039810,89
RTS0039811,81
RTS0039812,98
RTS0039813,69
RTS0039814,87
RTS0039815,78
RTS0039816,73
RTS0039817,73
RTS0039818,82
RTS0039819,66
RTS0039820,65
RTS0039821,103
RTS0039822,108
RTS0039823,116
RTS0039824,102
RTS0039825,112
RTS0039826,95
RTS0039827,120
RTS0039828,88
RTS0039829,118
RTS0039830,91
RTS0039831,85
RTS0039832,106
RTS0039833,99
RTS0039834,88
RTS0039835,89
RTS0039836,68
RTS0039838,58
RTS0039839,61
RTS0039840,61
RTS0039841,117
RTS0039842,124
RTS0039843,105
RTS0039844,115
RTS0039845,107
RTS0039846,76
RTS0039847,73
RTS0039848,56
RTS0039849,50
RTS0039850,51
RTS0039851,68
RTS0039852,108
RTS0039853,87
RTS0039854,69
RTS0039855,94
RTS0039856,53
RTS0039857,51
RTS0039858,58
RTS0039859,64
RTS0039860,65
RTS0039861,47
RTS0039862,53
RTS0039863,63
RTS0039864,84
RTS0039865,68
RTS0039866,117
RTS0039867,122
RTS0039868,80
RTS0039869,89
RTS0039870,99
RTS0039871,67
RTS0039872,62
RTS0039873,53
RTS0039874,62
RTS0039875,58
RTS0039876,50
RTS0039877,62
RTS0039878,61
RTS0039879,62
RTS0039880,44
RTS0039881,50
RTS0039882,41
RTS0039883,54
RTS0039884,56
RTS0039885,66
RTS0039886,52
RTS0039887,59
RTS0039888,72
RTS0039890,52
RTS0039891,78
RTS0039892,59
RTS0039893,69
RTS0039894,61
RTS0039895,79
RTS0039896,71
RTS0039897,71
RTS0039898,88
RTS0039899,80
RTS0039900,78
RTS0039901,106
RTS0039902,78
RTS0039903,64
RTS0039904,94
RTS0039905,94
RTS0039906,58
RTS0039907,81
RTS0039908,46
RTS0039909,78
RTS0039910,57
RTS0039911,45
RTS0039912,55
RTS0039913,67
RTS0039914,51
RTS0039915,75
RTS0039916,71
RTS0039917,92
RTS0039918,67
RTS0039919,77
RTS0039920,71
RTS0039921,56
RTS0039922,58
RTS0039923,62
RTS0039924,60
RTS0039925,65
RTS0039926,171
RTS0039927,164
RTS0039928,170
RTS0039929,134
RTS0039930,195
RTS0039931,67
RTS0039932,71
RTS0039933,76
RTS0039934,55
RTS0039935,64
RTS0039936,73
RTS0039937,72
RTS0039938,78
RTS0039939,46
RTS0039940,68
RTS0039941,60
RTS0039942,72
RTS0039943,54
RTS0039944,63
RTS0039945,57
RTS0039946,134
RTS0039947,186
RTS0039948,224
RTS0039949,160
RTS0039950,189
RTS0039951,101
RTS0039952,101
RTS0039953,86
RTS0039954,66
RTS0039955,82
RTS0039956,155
RTS0039957,179
RTS0039958,187
RTS0039959,170
RTS0039960,236
RTS0039961,51
RTS0039962,61
RTS0039963,59
RTS0039964,82
RTS0039965,93
RTS0039966,59
RTS0039967,50
RTS0039968,49
RTS0039969,76
RTS0039970,65
RTS0039971,84
RTS0039972,70
RTS0039973,49
RTS0039974,76
RTS0039975,76
RTS0039976,56
RTS0039977,49
RTS0039978,58
RTS0039979,56
RTS0039980,78
RTS0039981,91
RTS0039982,76
RTS0039983,110
RTS0039984,82
RTS0039985,107
RTS0039986,358
RTS0039987,295
RTS0039988,268
RTS0039989,293
RTS0039990,166
RTS0039991,75
RTS0039992,103
RTS0039993,112
RTS0039994,80
RTS0039995,107
RTS0039996,501
RTS0039997,333
RTS0039998,377
RTS0039999,512
RTS0040000,441
RTS0040001,65
RTS0040002,84
RTS0040003,80
RTS0040004,59
RTS0040005,107
RTS0040006,278
RTS0040007,288
RTS0040008,181
RTS0040009,282
RTS0040010,263
RTS0040011,80
RTS0040012,59
RTS0040013,100
RTS0040014,65
RTS0040015,46
RTS0040016,66
RTS0040017,107
RTS0040018,67
RTS0040019,111
RTS0040020,93
RTS0040021,55
RTS0040022,70
RTS0040023,84
RTS0040024,69
RTS0040025,60
RTS0040026,61
RTS0040027,155
RTS0040028,99
RTS0040029,112
RTS0040030,100
RTS0040031,66
RTS0040032,74
RTS0040033,48
RTS0040034,57
RTS0040035,40
RTS0040036,64
RTS0040037,58
RTS0040038,70
RTS0040039,60
RTS0040040,59
RTS0040041,57
RTS0040042,66
RTS0040043,51
RTS0040044,75
RTS0040045,55
RTS0040046,95
RTS0040047,85
RTS0040048,88
RTS0040049,62
RTS0040050,63
RTS0040051,76
RTS0040052,86
RTS0040053,114
RTS0040054,84
RTS0040055,68
RTS0040056,57
RTS0040057,58
RTS0040058,54
RTS0040059,56
RTS0040060,74
RTS0040061,63
RTS0040062,59
RTS0040063,72
RTS0040064,70
RTS0040065,65
RTS0040066,81
RTS0040067,58
RTS0040068,104
RTS0040069,60
RTS0040070,83
RTS0040071,65
RTS0040072,71
RTS0040073,72
RTS0040074,77
RTS0040075,73
RTS0040076,135
RTS0040077,238
RTS0040078,115
RTS0040079,135
RTS0040080,162
RTS0040081,62
RTS0040082,73
RTS0040083,53
RTS0040084,56
RTS0040085,61
RTS0040086,53
RTS0040087,49
RTS0040088,88
RTS0040089,62
RTS0040090,52
RTS0040091,63
RTS0040092,60
RTS0040093,55
RTS0040094,58
RTS0040095,68
RTS0040096,79
RTS0040097,67
RTS0040098,70
RTS0040099,74
RTS0040100,76
RTS0040101,60
RTS0040102,50
RTS0040103,47
RTS0040104,74
RTS0040105,41
RTS0040106,94
RTS0040107,85
RTS0040108,70
RTS0040109,64
RTS0040110,64
RTS0040111,55
RTS0040112,68
RTS0040113,53
RTS0040114,55
RTS0040115,92
RTS0040116,293
RTS0040117,225
RTS0040118,164
RTS0040119,204
RTS0040120,219
RTS0040121,95
RTS0040122,102
RTS0040123,75
RTS0040124,90
RTS0040125,90
RTS0040126,77
RTS0040127,115
RTS0040128,62
RTS0040129,90
RTS0040130,92
RTS0040131,89
RTS0040132,65
RTS0040133,58
RTS0040134,65
RTS0040135,84
RTS0040136,55
RTS0040137,59
RTS0040138,78
RTS0040139,79
RTS0040140,65
RTS0040141,61
RTS0040142,91
RTS0040143,89
RTS0040144,77
RTS0040145,77
RTS0040146,93
RTS0040147,119
RTS0040148,81
RTS0040149,108
RTS0040150,87
RTS0040151,78
RTS0040152,87
RTS0040153,81
RTS0040154,81
RTS0040155,72
RTS0040156,88
RTS0040157,75
RTS0040158,66
RTS0040159,136
RTS0040160,83
RTS0040161,70
RTS0040162,52
RTS0040163,71
RTS0040164,61
RTS0040165,62
RTS0040166,53
RTS0040167,70
RTS0040168,55
RTS0040169,81
RTS0040170,66
RTS0040171,22
RTS0040172,41
RTS0040173,43
RTS0040174,38
RTS0040175,64
RTS0040176,45
RTS0040177,53
RTS0040178,64
RTS0040179,35
RTS0040180,70
RTS0040181,60
RTS0040182,71
RTS0040183,55
RTS0040184,47
RTS0040185,56
RTS0040186,56
RTS0040187,57
RTS0040188,41
RTS0040189,70
RTS0040190,71
RTS0040191,60
RTS0040192,51
RTS0040193,36
RTS0040194,68
RTS0040195,69
RTS0040196,60
RTS0040197,50
RTS0040198,45
RTS0040199,88
RTS0040200,53
RTS0040201,116
RTS0040202,96
RTS0040203,137
RTS0040204,105
RTS0040205,94
RTS0040206,139
RTS0040207,59
RTS0040208,137
RTS0040209,175
RTS0040210,157
RTS0040211,71
RTS0040212,64
RTS0040213,53
RTS0040214,63
RTS0040215,103
RTS0040216,64
RTS0040217,57
RTS0040218,60
RTS0040219,62
RTS0040220,53
RTS0040221,55
RTS0040222,46
RTS0040223,54
RTS0040224,51
RTS0040225,58
RTS0040226,93
RTS0040227,43
RTS0040228,69
RTS0040229,47
RTS0040230,82
RTS0040231,40
RTS0040232,53
RTS0040233,62
RTS0040234,61
RTS0040235,57
RTS0040236,72
RTS0040237,83
RTS0040238,91
RTS0040239,90
RTS0040240,72
RTS0040241,75
RTS0040242,87
RTS0040243,87
RTS0040244,99
RTS0040245,89
RTS0040246,73
RTS0040247,69
RTS0040248,69
RTS0040249,74
RTS0040250,69
RTS0040251,77
RTS0040252,80
RTS0040253,67
RTS0040254,68
RTS0040255,77
RTS0040256,50
RTS0040257,59
RTS0040258,65
RTS0040259,54
RTS0040260,62
RTS0040261,56
RTS0040262,58
RTS0040263,70
RTS0040264,66
RTS0040265,73
RTS0040266,45
RTS0040267,50
RTS0040268,47
RTS0040269,44
RTS0040270,80
RTS0040271,120
RTS0040272,134
RTS0040273,102
RTS0040274,103
RTS0040275,117
RTS0040276,107
RTS0040277,144
RTS0040278,242
RTS0040279,254
RTS0040280,203
RTS0040281,59
RTS0040282,63
RTS0040283,74
RTS0040284,71
RTS0040285,74
RTS0040286,69
RTS0040287,63
RTS0040288,74
RTS0040289,40
RTS0040290,83
RTS0040291,55
RTS0040292,49
RTS0040293,54
RTS0040294,62
RTS0040295,67
RTS0040296,51
RTS0040297,71
RTS0040298,43
RTS0040299,64
RTS0040300,47
RTS0040301,55
RTS0040302,54
RTS0040303,58
RTS0040304,49
RTS0040305,67
RTS0040306,75
RTS0040307,67
RTS0040308,61
RTS0040309,56
RTS0040310,75
RTS0040311,96
RTS0040312,121
RTS0040313,68
RTS0040314,111
RTS0040315,103
RTS0040316,71
RTS0040317,74
RTS0040318,65
RTS0040319,81
RTS0040320,68
RTS0040321,66
RTS0040322,88
RTS0040323,80
RTS0040324,82
RTS0040325,49
RTS0040326,174
RTS0040327,150
RTS0040328,309
RTS0040329,368
RTS0040330,257
RTS0040331,82
RTS0040332,59
RTS0040333,80
RTS0040334,68
RTS0040335,67
RTS0040336,76
RTS0040337,80
RTS0040338,36
RTS0040339,48
RTS0040340,66
RTS0040341,88
RTS0040342,48
RTS0040343,86
RTS0040344,99
RTS0040345,78
RTS0040346,48
RTS0040347,70
RTS0040348,62
RTS0040349,124
RTS0040350,71
RTS0040351,73
RTS0040352,85
RTS0040353,102
RTS0040354,64
RTS0040355,78
RTS0040356,157
RTS0040357,145
RTS0040358,114
RTS0040359,114
RTS0040360,145
RTS0040361,80
RTS0040363,51
RTS0040364,68
RTS0040365,84
RTS0040366,160
RTS0040367,154
RTS0040368,194
RTS0040369,145
RTS0040370,164
RTS0040371,88
RTS0040372,93
RTS0040373,87
RTS0040374,63
RTS0040375,49
RTS0040376,114
RTS0040377,104
RTS0040378,116
RTS0040379,100
RTS0040380,103
RTS0040381,75
RTS0040382,79
RTS0040383,57
RTS0040384,69
RTS0040385,56
RTS0040386,101
RTS0040387,100
RTS0040388,112
RTS0040389,102
RTS0040390,82
RTS0040391,97
RTS0040392,111
RTS0040393,80
RTS0040394,99
RTS0040395,92
RTS0040396,135
RTS0040397,157
RTS0040398,152
RTS0040399,139
RTS0040400,142
RTS0040401,184
RTS0040402,209
RTS0040403,153
RTS0040404,207
RTS0040405,87
RTS0040406,160
RTS0040407,116
RTS0040408,150
RTS0040409,148
RTS0040410,172
RTS0040411,84
RTS0040412,67
RTS0040413,89
RTS0040414,133
RTS0040415,87
RTS0040416,677
RTS0040417,351
RTS0040418,331
RTS0040419,700
RTS0040420,786
RTS0040421,83
RTS0040422,98
RTS0040423,88
RTS0040424,88
RTS0040425,60
RTS0040426,60
RTS0040428,100
RTS0040429,69
RTS0040430,85
RTS0040431,85
RTS0040432,51
RTS0040433,81
RTS0040434,67
RTS0040435,86
RTS0040436,423
RTS0040437,578
RTS0040438,880
RTS0040439,746
RTS0040440,806
RTS0040441,100
RTS0040442,65
RTS0040443,80
RTS0040444,77
RTS0040445,82
RTS0040446,102
RTS0040447,102
RTS0040448,102
RTS0040449,123
RTS0040450,72
RTS0040451,198
RTS0040452,201
RTS0040453,230
RTS0040454,185
RTS0040455,388
RTS0040456,100
RTS0040457,71
RTS0040458,43
RTS0040459,61
RTS0040460,81
RTS0040461,73
RTS0040462,66
RTS0040463,82
RTS0040464,62
RTS0040465,57
RTS0040466,82
RTS0040467,58
RTS0040468,78
RTS0040469,86
RTS0040470,73
RTS0040471,92
RTS0040472,67
RTS0040473,59
RTS0040474,49
RTS0040475,50
RTS0040476,49
RTS0040477,59
RTS0040478,46
RTS0040479,44
RTS0040480,55
RTS0040481,147
RTS0040482,142
RTS0040483,94
RTS0040484,159
RTS0040485,165
RTS0040486,53
RTS0040487,53
RTS0040488,60
RTS0040489,62
RTS0040490,66
RTS0040491,66
RTS0040492,64
RTS0040493,57
RTS0040494,67
RTS0040495,68
RTS0040496,109
RTS0040497,86
RTS0040498,97
RTS0040499,79
RTS0040500,85
RTS0040501,157
RTS0040502,63
RTS0040503,64
RTS0040504,66
RTS0040505,49
RTS0040506,49
RTS0040507,52
RTS0040508,58
RTS0040509,45
RTS0040510,41
RTS0040511,60
RTS0040512,37
RTS0040513,77
RTS0040514,61
RTS0040515,71
RTS0040516,101
RTS0040517,73
RTS0040518,77
RTS0040519,83
RTS0040520,82
RTS0040521,50
RTS0040522,52
RTS0040523,54
RTS0040524,37
RTS0040525,50
RTS0040526,101
RTS0040527,63
RTS0040528,63
RTS0040529,70
RTS0040530,66
RTS0040531,73
RTS0040532,119
RTS0040533,77
RTS0040534,69
RTS0040535,81
RTS0040536,76
RTS0040537,164
RTS0040538,116
RTS0040539,127
RTS0040540,109
RTS0040541,32
RTS0040542,55
RTS0040543,64
RTS0040544,68
RTS0040545,65
RTS0040546,64
RTS0040547,40
RTS0040548,78
RTS0040549,61
RTS0040550,53
RTS0040551,55
RTS0040552,75
RTS0040553,75
RTS0040554,62
RTS0040555,62
RTS0040556,54
RTS0040557,45
RTS0040558,44
RTS0040559,43
RTS0040560,66
RTS0040561,45
RTS0040562,50
RTS0040563,46
RTS0040564,56
RTS0040565,43
RTS0040566,65
RTS0040567,72
RTS0040568,39
RTS0040569,82
RTS0040570,49
RTS0040571,76
RTS0040572,52
RTS0040573,95
RTS0040574,112
RTS0040575,79
RTS0040576,99
RTS0040577,81
RTS0040578,93
RTS0040579,76
RTS0040580,136
RTS0040581,38
RTS0040582,82
RTS0040583,65
RTS0040584,60
RTS0040585,64
RTS0040586,62
RTS0040587,39
RTS0040588,91
RTS0040589,60
RTS0040590,76
RTS0040591,70
RTS0040592,59
RTS0040593,30
RTS0040594,45
RTS0040595,60
RTS0040596,77
RTS0040597,84
RTS0040598,54
RTS0040599,76
RTS0040600,73
RTS0040601,69
RTS0040602,72
RTS0040603,71
RTS0040604,80
RTS0040605,70
RTS0040606,79
RTS0040607,78
RTS0040608,92
RTS0040609,53
RTS0040610,127
RTS0040611,59
RTS0040612,81
RTS0040613,79
RTS0040614,104
RTS0040615,78
RTS0040616,58
RTS0040617,64
RTS0040618,64
RTS0040619,79
RTS0040620,68
RTS0040621,59
RTS0040622,64
RTS0040623,82
RTS0040624,65
RTS0040625,58
RTS0040626,59
RTS0040627,54
RTS0040628,72
RTS0040629,75
RTS0040630,82
RTS0040631,110
RTS0040632,81
RTS0040633,136
RTS0040634,131
RTS0040635,101
RTS0040636,70
RTS0040637,61
RTS0040638,60
RTS0040639,70
RTS0040640,52
RTS0040641,393
RTS0040642,648
RTS0040643,464
RTS0040644,653
RTS0040645,690
RTS0040646,79
RTS0040647,57
RTS0040648,80
RTS0040649,67
RTS0040650,56
RTS0040651,136
RTS0040652,68
RTS0040653,77
RTS0040654,95
RTS0040655,97
RTS0040656,109
RTS0040657,86
RTS0040658,84
RTS0040659,102
RTS0040660,83
RTS0040661,72
RTS0040662,74
RTS0040663,57
RTS0040664,70
RTS0040665,83
RTS0040666,77
RTS0040667,65
RTS0040668,41
RTS0040669,39
RTS0040670,41
RTS0040671,37
RTS0040672,44
RTS0040673,55
RTS0040674,67
RTS0040675,61
RTS0040676,601
RTS0040677,292
RTS0040678,974
RTS0040679,396
RTS0040680,1478
RTS0040681,430
RTS0040682,385
RTS0040683,551
RTS0040684,739
RTS0040685,469
RTS0040686,65
RTS0040687,69
RTS0040688,40
RTS0040689,54
RTS0040690,62
RTS0040691,76
RTS0040692,59
RTS0040693,110
RTS0040694,97
RTS0040695,82
RTS0040696,55
RTS0040697,47
RTS0040698,53
RTS0040699,59
RTS0040700,65
RTS0040701,356
RTS0040702,577
RTS0040703,487
RTS0040704,603
RTS0040705,719
RTS0040706,78
RTS0040707,61
RTS0040708,59
RTS0040709,69
RTS0040710,74
RTS0040711,62
RTS0040712,61
RTS0040713,77
RTS0040714,62
RTS0040715,52
RTS0040716,65
RTS0040717,53
RTS0040718,49
RTS0040719,54
RTS0040720,80
RTS0040721,40
RTS0040722,40
RTS0040723,55
RTS0040724,61
RTS0040725,54
RTS0040726,225
RTS0040727,414
RTS0040728,330
RTS0040729,319
RTS0040730,255
RTS0040731,156
RTS0040732,111
RTS0040733,90
RTS0040734,105
RTS0040735,100
RTS0040736,641
RTS0040737,542
RTS0040738,457
RTS0040739,505
RTS0040740,596
RTS0040741,61
RTS0040742,78
RTS0040743,63
RTS0040744,58
RTS0040745,74
RTS0040746,135
RTS0040747,108
RTS0040748,76
RTS0040749,123
RTS0040750,115
RTS0040751,225
RTS0040752,283
RTS0040753,256
RTS0040754,140
RTS0040755,140
RTS0040756,175
RTS0040757,134
RTS0040758,125
RTS0040759,189
RTS0040760,193
RTS0040761,138
RTS0040762,128
RTS0040763,93
RTS0040764,98
RTS0040765,157
RTS0040766,81
RTS0040767,77
RTS0040768,81
RTS0040769,106
RTS0040770,73
RTS0040771,52
RTS0040772,54
RTS0040773,73
RTS0040774,79
RTS0040775,64
RTS0040776,92
RTS0040777,143
RTS0040778,148
RTS0040779,174
RTS0040780,162
RTS0040781,95
RTS0040782,136
RTS0040783,76
RTS0040784,107
RTS0040785,85
RTS0040786,68
RTS0040787,59
RTS0040788,55
RTS0040789,56
RTS0040790,59
RTS0040791,61
RTS0040792,68
RTS0040793,51
RTS0040794,52
RTS0040795,49
RTS0040796,83
RTS0040797,66
RTS0040798,65
RTS0040799,63
RTS0040800,61
RTS0040801,158
RTS0040802,135
RTS0040803,143
RTS0040804,121
RTS0040805,102
RTS0040806,54
RTS0040807,70
RTS0040808,68
RTS0040809,63
RTS0040810,58
RTS0040811,68
RTS0040812,64
RTS0040813,53
RTS0040814,51
RTS0040815,76
RTS0040816,68
RTS0040817,76
RTS0040818,105
RTS0040819,83
RTS0040820,109
RTS0040821,90
RTS0040822,78
RTS0040823,50
RTS0040824,60
RTS0040825,77
RTS0040826,157
RTS0040827,85
RTS0040828,113
RTS0040830,126
RTS0040831,44
RTS0040832,66
RTS0040833,71
RTS0040834,54
RTS0040836,542
RTS0040837,324
RTS0040838,454
RTS0040839,418
RTS0040840,279
RTS0040841,158
RTS0040842,155
RTS0040843,228
RTS0040844,185
RTS0040845,204
RTS0040846,77
RTS0040847,90
RTS0040848,56
RTS0040849,60
RTS0040850,109
RTS0040851,98
RTS0040852,69
RTS0040853,97
RTS0040854,110
RTS0040855,106
RTS0040856,61
RTS0040857,59
RTS0040858,93
RTS0040859,34
RTS0040860,80
RTS0040861,96
RTS0040862,79
RTS0040863,59
RTS0040864,73
RTS0040865,84
RTS0040866,56
RTS0040867,41
RTS0040868,52
RTS0040869,53
RTS0040870,59
RTS0040871,88
RTS0040872,132
RTS0040873,109
RTS0040874,130
RTS0040875,115
RTS0040876,70
RTS0040877,58
RTS0040878,55
RTS0040879,54
RTS0040880,72
RTS0040881,59
RTS0040882,52
RTS0040883,42
RTS0040884,51
RTS0040885,55
RTS0040886,153
RTS0040887,202
RTS0040888,274
RTS0040889,302
RTS0040890,209
RTS0040891,58
RTS0040892,79
RTS0040893,56
RTS0040894,61
RTS0040895,60
RTS0040896,47
RTS0040897,64
RTS0040898,70
RTS0040899,58
RTS0040900,42
RTS0040901,127
RTS0040902,133
RTS0040903,75
RTS0040904,173
RTS0040905,149
RTS0040906,90
RTS0040907,99
RTS0040908,96
RTS0040909,103
RTS0040910,90
RTS0040911,110
RTS0040912,115
RTS0040913,90
RTS0040914,96
RTS0040915,123
RTS0040916,70
RTS0040917,55
RTS0040918,83
RTS0040919,53
RTS0040920,54
RTS0040921,136
RTS0040922,135
RTS0040923,141
RTS0040924,122
RTS0040925,140
RTS0040926,44
RTS0040927,52
RTS0040928,63
RTS0040929,55
RTS0040930,45
RTS0040931,81
RTS0040932,94
RTS0040933,67
RTS0040934,90
RTS0040935,93
RTS0040936,78
RTS0040937,99
RTS0040938,87
RTS0040939,101
RTS0040940,67
RTS0040941,102
RTS0040942,75
RTS0040943,52
RTS0040944,101
RTS0040945,80
RTS0040946,228
RTS0040947,293
RTS0040948,328
RTS0040949,207
RTS0040950,300
RTS0040951,95
RTS0040952,43
RTS0040953,59
RTS0040954,58
RTS0040955,84
RTS0040956,73
RTS0040957,42
RTS0040958,55
RTS0040959,69
RTS0040960,64
RTS0040961,50
RTS0040962,58
RTS0040963,69
RTS0040964,76
RTS0040965,53
RTS0040966,129
RTS0040967,130
RTS0040968,117
RTS0040969,120
RTS0040970,75
RTS0040971,64
RTS0040972,54
RTS0040973,61
RTS0040974,66
RTS0040975,48
RTS0040976,79
RTS0040977,63
RTS0040978,54
RTS0040979,78
RTS0040980,59
RTS0040981,75
RTS0040982,95
RTS0040983,98
RTS0040984,96
RTS0040985,82
RTS0040986,145
RTS0040987,152
RTS0040988,122
RTS0040989,81
RTS0040990,101
RTS0040991,118
RTS0040992,82
RTS0040993,105
RTS0040994,116
RTS0040995,95
RTS0040996,93
RTS0040997,89
RTS0040998,71
RTS0040999,96
RTS0041000,99
RTS0041001,101
RTS0041002,117
RTS0041003,125
RTS0041004,114
RTS0041005,127
RTS0041006,210
RTS0041007,170
RTS0041008,199
RTS0041009,145
RTS0041010,143
RTS0041011,44
RTS0041012,60
RTS0041013,54
RTS0041014,51
RTS0041015,56
RTS0041016,112
RTS0041017,87
RTS0041018,90
RTS0041019,74
RTS0041020,97
RTS0041021,101
RTS0041022,76
RTS0041023,122
RTS0041024,122
RTS0041025,126
RTS0041026,99
RTS0041027,71
RTS0041028,101
RTS0041029,90
RTS0041030,73
RTS0041031,95
RTS0041032,105
RTS0041033,88
RTS0041034,84
RTS0041035,104
RTS0041036,133
RTS0041037,84
RTS0041038,106
RTS0041039,70
RTS0041040,93
RTS0041041,92
RTS0041042,87
RTS0041043,99
RTS0041044,74
RTS0041045,72
RTS0041046,617
RTS0041047,581
RTS0041048,342
RTS0041049,818
RTS0041050,814
RTS0041051,91
RTS0041052,63
RTS0041053,57
RTS0041054,102
RTS0041055,82
RTS0041056,80
RTS0041057,85
RTS0041058,76
RTS0041059,55
RTS0041060,77
RTS0041061,143
RTS0041062,158
RTS0041063,129
RTS0041064,140
RTS0041066,81
RTS0041067,77
RTS0041068,97
RTS0041069,70
RTS0041070,95
RTS0041071,87
RTS0041072,64
RTS0041073,61
RTS0041074,73
RTS0041075,84
RTS0041076,67
RTS0041077,65
RTS0041078,88
RTS0041079,57
RTS0041080,63
RTS0041081,96
RTS0041082,63
RTS0041083,96
RTS0041084,78
RTS0041085,66
RTS0041086,182
RTS0041087,261
RTS0041088,183
RTS0041089,166
RTS0041090,147
RTS0041091,85
RTS0041092,73
RTS0041093,73
RTS0041094,96
RTS0041095,92
RTS0041096,43
RTS0041097,68
RTS0041098,56
RTS0041099,48
RTS0041100,51
RTS0041101,162
RTS0041102,160
RTS0041103,144
RTS0041104,218
RTS0041105,214
RTS0041106,113
RTS0041107,96
RTS0041108,99
RTS0041109,119
RTS0041110,89
RTS0041111,76
RTS0041112,60
RTS0041113,56
RTS0041114,67
RTS0041115,82
RTS0041116,110
RTS0041117,106
RTS0041118,100
RTS0041119,79
RTS0041120,113
RTS0041121,86
RTS0041122,60
RTS0041123,95
RTS0041124,65
RTS0041125,88
RTS0041126,95
RTS0041127,130
RTS0041128,96
RTS0041129,78
RTS0041130,66
RTS0041131,246
RTS0041132,203
RTS0041133,228
RTS0041134,274
RTS0041135,268
RTS0041136,153
RTS0041137,128
RTS0041138,122
RTS0041139,126
RTS0041140,96
RTS0041141,109
RTS0041142,110
RTS0041143,54
RTS0041144,76
RTS0041145,83
RTS0041146,63
RTS0041147,83
RTS0041148,85
RTS0041149,85
RTS0041150,89
RTS0041151,94
RTS0041152,86
RTS0041153,62
RTS0041154,88
RTS0041155,81
RTS0041156,180
RTS0041157,116
RTS0041158,118
RTS0041159,98
RTS0041160,77
RTS0041161,78
RTS0041162,47
RTS0041163,63
RTS0041164,52
RTS0041165,55
RTS0041166,59
RTS0041167,120
RTS0041168,123
RTS0041169,81
RTS0041170,95
RTS0041171,113
RTS0041172,125
RTS0041173,79
RTS0041174,145
RTS0041175,137
RTS0041176,70
RTS0041177,87
RTS0041178,71
RTS0041179,59
RTS0041180,91
RTS0041181,82
RTS0041182,81
RTS0041183,67
RTS0041184,69
RTS0041185,66
RTS0041186,60
RTS0041187,67
RTS0041188,76
RTS0041189,73
RTS0041190,92
RTS0041191,176
RTS0041192,122
RTS0041193,122
RTS0041194,95
RTS0041195,68
RTS0041196,77
RTS0041197,79
RTS0041198,70
RTS0041199,73
RTS0041200,63
RTS0041201,51
RTS0041202,72
RTS0041203,71
RTS0041204,76
RTS0041205,72
RTS0041206,128
RTS0041207,231
RTS0041208,183
RTS0041209,229
RTS0041210,116
RTS0041211,362
RTS0041212,357
RTS0041213,428
RTS0041214,385
RTS0041215,337
RTS0041216,141
RTS0041217,157
RTS0041218,64
RTS0041219,122
RTS0041220,78
RTS0041221,96
RTS0041222,45
RTS0041223,69
RTS0041224,71
RTS0041225,71
RTS0041226,73
RTS0041227,65
RTS0041228,78
RTS0041229,84
RTS0041230,75
RTS0041231,168
RTS0041232,160
RTS0041233,235
RTS0041234,235
RTS0041235,186
RTS0041236,63
RTS0041237,51
RTS0041238,47
RTS0041239,71
RTS0041240,83
RTS0041241,85
RTS0041242,74
RTS0041243,72
RTS0041244,66
RTS0041246,62
RTS0041247,86
RTS0041248,67
RTS0041249,67
RTS0041250,96
RTS0041251,126
RTS0041252,154
RTS0041253,152
RTS0041254,210
RTS0041255,229
RTS0041256,65
RTS0041257,100
RTS0041258,69
RTS0041259,65
RTS0041260,92
RTS0041261,87
RTS0041262,94
RTS0041263,90
RTS0041265,105
RTS0041266,72
RTS0041267,62
RTS0041268,60
RTS0041269,82
RTS0041270,64
RTS0041271,75
RTS0041272,66
RTS0041273,53
RTS0041274,59
RTS0041275,61
RTS0041276,65
RTS0041277,70
RTS0041278,75
RTS0041279,64
RTS0041280,72
RTS0041281,76
RTS0041282,57
RTS0041283,77
RTS0041284,54
RTS0041285,49
RTS0041286,68
RTS0041287,49
RTS0041288,66
RTS0041289,81
RTS0041290,74
RTS0041291,65
RTS0041292,57
RTS0041293,67
RTS0041294,57
RTS0041295,69
RTS0041296,76
RTS0041297,60
RTS0041298,66
RTS0041299,64
RTS0041300,75
RTS0041301,74
RTS0041302,66
RTS0041303,78
RTS0041304,61
RTS0041305,67
RTS0041306,74
RTS0041307,76
RTS0041308,78
RTS0041309,87
RTS0041310,78
RTS0041311,73
RTS0041312,97
RTS0041313,106
RTS0041314,117
RTS0041315,92
RTS0041316,119
RTS0041317,114
RTS0041318,201
RTS0041319,100
RTS0041320,108
RTS0041321,87
RTS0041322,92
RTS0041323,74
RTS0041324,93
RTS0041325,109
RTS0041326,65
RTS0041327,83
RTS0041328,74
RTS0041329,70
RTS0041330,71
RTS0041331,56
RTS0041332,73
RTS0041333,71
RTS0041334,65
RTS0041335,73
RTS0041346,226
RTS0041347,172
RTS0041348,247
RTS0041349,236
RTS0041350,358
RTS0041351,88
RTS0041352,93
RTS0041353,83
RTS0041354,55
RTS0041355,69
RTS0041356,49
RTS0041357,55
RTS0041358,61
RTS0041359,73
RTS0041360,61
RTS0041361,84
RTS0041362,69
RTS0041363,87
RTS0041364,81
RTS0041365,74
RTS0041366,73
RTS0041367,74
RTS0041368,68
RTS0041369,49
RTS0041370,54
RTS0041371,68
RTS0041372,80
RTS0041373,66
RTS0041374,69
RTS0041375,67
RTS0041376,99
RTS0041377,59
RTS0041378,50
RTS0041379,47
RTS0041380,57
RTS0041381,76
RTS0041382,83
RTS0041383,64
RTS0041384,52
RTS0041385,68
RTS0041386,50
RTS0041387,59
RTS0041388,62
RTS0041389,61
RTS0041390,61
RTS0041391,64
RTS0041392,79
RTS0041393,49
RTS0041394,48
RTS0041395,46
RTS0041396,54
RTS0041397,49
RTS0041398,66
RTS0041399,74
RTS0041400,63
RTS0041401,73
RTS0041402,92
RTS0041403,70
RTS0041404,46
RTS0041405,80
RTS0041406,62
RTS0041407,74
RTS0041408,70
RTS0041409,53
RTS0041410,65
RTS0041411,49
RTS0041412,62
RTS0041413,60
RTS0041414,80
RTS0041415,61
RTS0041416,43
RTS0041417,47
RTS0041418,61
RTS0041419,71
RTS0041420,63
RTS0041421,44
RTS0041422,83
RTS0041423,48
RTS0041424,76
RTS0041425,59
RTS0041426,74
RTS0041427,62
RTS0041428,68
RTS0041429,72
RTS0041430,72
RTS0041431,90
RTS0041432,55
RTS0041433,64
RTS0041434,53
RTS0041435,58
RTS0041436,60
RTS0041437,52
RTS0041438,37
RTS0041439,58
RTS0041440,47
RTS0041441,74
RTS0041442,50
RTS0041443,82
RTS0041444,74
RTS0041445,47
RTS0041446,59
RTS0041447,79
RTS0041448,66
RTS0041449,65
RTS0041450,57
RTS0041451,62
RTS0041452,70
RTS0041453,75
RTS0041454,52
RTS0041455,76
RTS0041456,75
RTS0041457,83
RTS0041458,68
RTS0041459,81
RTS0041460,60
RTS0041461,41
RTS0041462,64
RTS0041463,52
RTS0041464,61
RTS0041465,62
RTS0041466,139
RTS0041467,149
RTS0041468,122
RTS0041469,109
RTS0041470,199
RTS0041471,110
RTS0041472,101
RTS0041473,70
RTS0041474,74
RTS0041475,83
RTS0041476,47
RTS0041477,61
RTS0041478,40
RTS0041479,44
RTS0041480,54
RTS0041481,49
RTS0041482,53
RTS0041483,54
RTS0041484,62
RTS0041485,51
RTS0041486,76
RTS0041487,102
RTS0041488,102
RTS0041489,85
RTS0041490,72
RTS0041491,83
RTS0041492,41
RTS0041493,44
RTS0041494,44
RTS0041495,48
RTS0041496,553
RTS0041497,582
RTS0041498,608
RTS0041499,584
RTS0041500,476
RTS0041501,181
RTS0041502,125
RTS0041503,144
RTS0041504,149
RTS0041505,138
RTS0041506,64
RTS0041507,49
RTS0041508,55
RTS0041509,52
RTS0041510,60
RTS0041511,72
RTS0041512,91
RTS0041513,90
RTS0041514,79
RTS0041515,66
RTS0041516,63
RTS0041517,55
RTS0041518,56
RTS0041519,53
RTS0041520,56
RTS0041521,42
RTS0041522,78
RTS0041523,64
RTS0041524,74
RTS0041525,68
RTS0041526,154
RTS0041527,217
RTS0041528,248
RTS0041529,73
RTS0041530,229
RTS0041531,47
RTS0041532,66
RTS0041533,33
RTS0041534,40
RTS0041535,49
RTS0041536,62
RTS0041537,67
RTS0041538,59
RTS0041540,49
RTS0041541,57
RTS0041542,71
RTS0041543,37
RTS0041544,63
RTS0041545,71
RTS0041546,55
RTS0041547,68
RTS0041548,89
RTS0041549,65
RTS0041550,70
RTS0041551,103
RTS0041552,75
RTS0041553,79
RTS0041554,67
RTS0041555,92
RTS0041556,52
RTS0041557,50
RTS0041558,70
RTS0041559,55
RTS0041560,56
RTS0041561,65
RTS0041562,80
RTS0041563,78
RTS0041564,104
RTS0041565,114
RTS0041566,154
RTS0041567,163
RTS0041568,172
RTS0041569,122
RTS0041570,163
RTS0041571,48
RTS0041572,45
RTS0041573,40
RTS0041574,54
RTS0041575,81
RTS0041576,64
RTS0041577,73
RTS0041578,82
RTS0041579,59
RTS0041580,71
RTS0041581,137
RTS0041582,128
RTS0041583,86
RTS0041584,106
RTS0041585,102
RTS0041586,80
RTS0041587,102
RTS0041588,83
RTS0041589,96
RTS0041590,83
RTS0041591,39
RTS0041592,78
RTS0041593,59
RTS0041594,60
RTS0041595,47
RTS0041596,66
RTS0041597,78
RTS0041598,78
RTS0041599,53
RTS0041600,67
RTS0041601,69
RTS0041602,66
RTS0041603,83
RTS0041604,68
RTS0041605,72
RTS0041606,74
RTS0041607,52
RTS0041608,56
RTS0041609,74
RTS0041610,67
RTS0041611,72
RTS0041612,84
RTS0041613,94
RTS0041614,64
RTS0041615,83
RTS0041616,91
RTS0041617,81
RTS0041618,78
RTS0041619,59
RTS0041620,69
RTS0041621,80
RTS0041622,48
RTS0041623,77
RTS0041624,66
RTS0041625,84
RTS0041626,143
RTS0041627,140
RTS0041628,125
RTS0041629,127
RTS0041630,123
RTS0041631,93
RTS0041632,87
RTS0041633,110
RTS0041634,90
RTS0041635,92
RTS0041636,133
RTS0041637,175
RTS0041638,128
RTS0041639,125
RTS0041640,154
RTS0041641,89
RTS0041642,80
RTS0041643,98
RTS0041644,74
RTS0041645,87
RTS0041646,69
RTS0041647,68
RTS0041648,77
RTS0041649,61
RTS0041650,76
RTS0041651,56
RTS0041652,68
RTS0041653,74
RTS0041654,71
RTS0041655,72
RTS0041656,70
RTS0041657,88
RTS0041658,95
RTS0041659,80
RTS0041660,52
RTS0041661,127
RTS0041662,91
RTS0041663,75
RTS0041664,85
RTS0041665,71
RTS0041666,82
RTS0041667,67
RTS0041668,61
RTS0041669,75
RTS0041670,70
RTS0041671,65
RTS0041672,59
RTS0041673,44
RTS0041674,65
RTS0041675,71
RTS0041676,73
RTS0041677,99
RTS0041678,89
RTS0041679,109
RTS0041680,83
RTS0041681,71
RTS0041682,75
RTS0041683,69
RTS0041684,103
RTS0041685,108
RTS0041686,121
RTS0041687,86
RTS0041688,112
RTS0041689,113
RTS0041690,210
RTS0041691,129
RTS0041692,43
RTS0041693,78
RTS0041694,67
RTS0041695,66
RTS0041696,43
RTS0041697,53
RTS0041698,63
RTS0041699,56
RTS0041700,47
RTS0041701,71
RTS0041702,60
RTS0041703,81
RTS0041704,112
RTS0041705,84
RTS0041706,97
RTS0041707,103
RTS0041708,108
RTS0041709,113
RTS0041710,101
RTS0041711,80
RTS0041712,87
RTS0041713,91
RTS0041714,88
RTS0041715,60
RTS0041716,790
RTS0041717,719
RTS0041718,907
RTS0041719,819
RTS0041720,746
RTS0041721,99
RTS0041722,84
RTS0041723,104
RTS0041724,153
RTS0041725,97
RTS0041726,46
RTS0041727,42
RTS0041728,65
RTS0041729,40
RTS0041730,56
RTS0041731,65
RTS0041732,77
RTS0041733,66
RTS0041734,46
RTS0041735,76
RTS0041736,61
RTS0041737,52
RTS0041738,60
RTS0041739,81
RTS0041740,54
RTS0041741,84
RTS0041742,124
RTS0041743,106
RTS0041744,74
RTS0041745,87
RTS0041746,132
RTS0041747,111
RTS0041748,102
RTS0041749,96
RTS0041750,84
RTS0041751,109
RTS0041752,81
RTS0041753,137
RTS0041754,152
RTS0041755,87
RTS0041756,158
RTS0041757,119
RTS0041758,134
RTS0041759,152
RTS0041760,120
RTS0041761,57
RTS0041762,48
RTS0041763,81
RTS0041764,62
RTS0041765,63
RTS0041766,61
RTS0041767,51
RTS0041768,55
RTS0041769,82
RTS0041770,76
RTS0041771,49
RTS0041772,62
RTS0041773,47
RTS0041774,57
RTS0041775,51
RTS0041776,82
RTS0041777,71
RTS0041778,73
RTS0041779,90
RTS0041780,74
RTS0041781,59
RTS0041782,76
RTS0041783,65
RTS0041784,70
RTS0041785,85
RTS0041786,84
RTS0041787,112
RTS0041788,96
RTS0041789,98
RTS0041790,107
RTS0041791,94
RTS0041793,113
RTS0041794,78
RTS0041795,112
RTS0041796,95
RTS0041797,99
RTS0041798,96
RTS0041799,94
RTS0041800,67
RTS0041801,66
RTS0041802,128
RTS0041803,92
RTS0041804,103
RTS0041805,112
RTS0041806,56
RTS0041807,62
RTS0041808,86
RTS0041809,68
RTS0041810,109
RTS0041811,106
RTS0041812,93
RTS0041813,101
RTS0041814,82
RTS0041815,115
RTS0041816,78
RTS0041817,65
RTS0041818,69
RTS0041819,83
RTS0041820,81
RTS0041821,101
RTS0041822,111
RTS0041823,69
RTS0041824,114
RTS0041825,69
RTS0041826,74
RTS0041827,118
RTS0041828,84
RTS0041829,60
RTS0041830,51
RTS0041831,41
RTS0041832,89
RTS0041833,89
RTS0041834,97
RTS0041835,90
RTS0041836,130
RTS0041837,75
RTS0041838,73
RTS0041839,86
RTS0041840,93
RTS0041841,46
RTS0041842,57
RTS0041843,48
RTS0041844,56
RTS0041845,53
RTS0041846,58
RTS0041847,54
RTS0041848,52
RTS0041849,57
RTS0041850,43
RTS0041851,69
RTS0041852,92
RTS0041853,72
RTS0041854,63
RTS0041855,64
RTS0041856,62
RTS0041857,84
RTS0041858,83
RTS0041859,56
RTS0041860,97
RTS0041861,85
RTS0041862,77
RTS0041863,77
RTS0041864,95
RTS0041865,65
RTS0041866,91
RTS0041867,74
RTS0041868,107
RTS0041869,74
RTS0041870,87
RTS0041871,81
RTS0041872,57
RTS0041873,78
RTS0041874,56
RTS0041875,46
RTS0041876,91
RTS0041877,108
RTS0041878,100
RTS0041879,119
RTS0041880,141
RTS0041881,105
RTS0041882,115
RTS0041883,141
RTS0041884,83
RTS0041885,133
RTS0041886,298
RTS0041887,477
RTS0041888,346
RTS0041889,391
RTS0041890,352
RTS0041891,275
RTS0041892,276
RTS0041893,255
RTS0041894,135
RTS0041895,212
RTS0041896,262
RTS0041897,192
RTS0041898,252
RTS0041899,168
RTS0041900,93
RTS0041901,99
RTS0041902,81
RTS0041903,101
RTS0041904,85
RTS0041905,94
RTS0041906,1385
RTS0041907,63
RTS0041908,890
RTS0041909,65
RTS0041910,585
RTS0041911,67
RTS0041912,87
RTS0041913,82
RTS0041914,63
RTS0041915,84
RTS0041916,1257
RTS0041917,1354
RTS0041918,1006
RTS0041919,2069
RTS0041920,1938
RTS0041922,72
RTS0041923,62
RTS0041924,56
RTS0041925,73
RTS0041926,68
RTS0041927,50
RTS0041928,58
RTS0041929,59
RTS0041930,68
RTS0041931,77
RTS0041932,83
RTS0041933,65
RTS0041934,53
RTS0041935,58
RTS0041936,67
RTS0041937,75
RTS0041938,55
RTS0041939,65
RTS0041940,66
RTS0041941,60
RTS0041942,82
RTS0041943,65
RTS0041944,45
RTS0041945,55
RTS0041946,104
RTS0041947,85
RTS0041948,78
RTS0041949,80
RTS0041950,65
RTS0041951,66
RTS0041952,76
RTS0041953,57
RTS0041954,105
RTS0041955,104
RTS0041956,75
RTS0041957,66
RTS0041958,78
RTS0041959,91
RTS0041960,79
RTS0041961,143
RTS0041962,70
RTS0041963,73
RTS0041964,114
RTS0041965,76
RTS0041966,67
RTS0041967,94
RTS0041968,60
RTS0041969,65
RTS0041971,124
RTS0041972,185
RTS0041973,154
RTS0041974,120
RTS0041975,171
RTS0041976,68
RTS0041977,160
RTS0041978,119
RTS0041979,113
RTS0041980,94
RTS0041981,140
RTS0041982,172
RTS0041983,147
RTS0041984,103
RTS0041985,174
RTS0041986,86
RTS0041987,124
RTS0041988,95
RTS0041989,77
RTS0041990,98
RTS0041991,71
RTS0041992,100
RTS0041993,96
RTS0041994,102
RTS0041995,83
RTS0041996,55
RTS0041997,61
RTS0041998,55
RTS0041999,63
RTS0042000,64
RTS0042001,63
RTS0042002,59
RTS0042003,57
RTS0042004,67
RTS0042005,54
RTS0042006,62
RTS0042007,92
RTS0042008,67
RTS0042009,92
RTS0042010,62
RTS0042011,107
RTS0042012,104
RTS0042013,112
RTS0042014,80
RTS0042015,136
RTS0042016,48
RTS0042017,63
RTS0042018,42
RTS0042019,65
RTS0042020,60
RTS0042021,139
RTS0042022,134
RTS0042023,174
RTS0042024,158
RTS0042025,171
RTS0042026,71
RTS0042027,50
RTS0042028,76
RTS0042029,50
RTS0042030,54
RTS0042031,105
RTS0042032,80
RTS0042033,69
RTS0042034,71
RTS0042035,110
RTS0042036,140
RTS0042037,148
RTS0042038,154
RTS0042039,138
RTS0042040,89
RTS0042041,475
RTS0042042,288
RTS0042043,106
RTS0042044,529
RTS0042045,323
RTS0042046,149
RTS0042047,122
RTS0042048,98
RTS0042049,103
RTS0042050,111
RTS0042051,90
RTS0042052,81
RTS0042053,97
RTS0042054,61
RTS0042055,47
RTS0042056,110
RTS0042057,118
RTS0042058,91
RTS0042059,100
RTS0042060,117
RTS0042061,117
RTS0042062,143
RTS0042063,145
RTS0042064,111
RTS0042065,108
RTS0042066,87
RTS0042067,91
RTS0042068,88
RTS0042069,96
RTS0042071,55
RTS0042072,49
RTS0042073,51
RTS0042074,66
RTS0042075,61
RTS0042076,51
RTS0042077,46
RTS0042078,49
RTS0042079,56
RTS0042080,47
RTS0042081,228
RTS0042082,179
RTS0042083,131
RTS0042084,141
RTS0042085,128
RTS0042086,35
RTS0042087,51
RTS0042088,54
RTS0042089,45
RTS0042090,72
RTS0042091,107
RTS0042092,94
RTS0042093,59
RTS0042094,70
RTS0042095,79
RTS0042096,98
RTS0042097,73
RTS0042098,79
RTS0042099,92
RTS0042100,72
RTS0042101,76
RTS0042102,52
RTS0042103,65
RTS0042104,57
RTS0042105,64
RTS0042106,70
RTS0042107,69
RTS0042108,45
RTS0042109,49
RTS0042110,65
RTS0042111,68
RTS0042112,85
RTS0042113,101
RTS0042114,71
RTS0042115,76
RTS0042116,59
RTS0042117,55
RTS0042118,63
RTS0042119,83
RTS0042120,79
RTS0042121,86
RTS0042122,63
RTS0042123,97
RTS0042124,39
RTS0042125,69
RTS0042126,65
RTS0042127,59
RTS0042128,74
RTS0042129,64
RTS0042130,71
RTS0042131,77
RTS0042132,66
RTS0042133,71
RTS0042134,65
RTS0042135,80
RTS0042136,60
RTS0042137,80
RTS0042138,70
RTS0042139,75
RTS0042140,67
RTS0042141,74
RTS0042142,72
RTS0042143,82
RTS0042144,75
RTS0042145,66
RTS0042146,144
RTS0042147,122
RTS0042148,148
RTS0042149,112
RTS0042150,153
RTS0042151,62
RTS0042152,67
RTS0042153,66
RTS0042154,74
RTS0042155,66
RTS0042156,59
RTS0042157,59
RTS0042158,45
RTS0042159,59
RTS0042160,48
RTS0042161,63
RTS0042162,90
RTS0042163,70
RTS0042164,73
RTS0042165,78
RTS0042166,84
RTS0042167,85
RTS0042168,75
RTS0042169,73
RTS0042170,74
RTS0042171,75
RTS0042172,65
RTS0042173,65
RTS0042174,59
RTS0042175,58
RTS0042176,59
RTS0042177,73
RTS0042178,73
RTS0042179,69
RTS0042180,91
RTS0042181,56
RTS0042182,64
RTS0042183,44
RTS0042184,63
RTS0042185,52
RTS0042186,67
RTS0042187,75
RTS0042188,59
RTS0042189,69
RTS0042190,72
RTS0042191,105
RTS0042192,77
RTS0042193,74
RTS0042194,98
RTS0042195,71
RTS0042196,52
RTS0042197,48
RTS0042198,40
RTS0042199,66
RTS0042200,36
RTS0042201,68
RTS0042202,65
RTS0042203,53
RTS0042204,54
RTS0042205,57
RTS0042206,51
RTS0042207,67
RTS0042208,76
RTS0042209,67
RTS0042210,45
RTS0042211,53
RTS0042212,55
RTS0042213,65
RTS0042214,53
RTS0042215,43
RTS0042216,63
RTS0042217,52
RTS0042218,65
RTS0042219,54
RTS0042220,75
RTS0042221,58
RTS0042222,62
RTS0042223,51
RTS0042224,63
RTS0042225,59
RTS0042226,88
RTS0042227,70
RTS0042228,81
RTS0042229,60
RTS0042230,92
RTS0042231,80
RTS0042232,66
RTS0042233,107
RTS0042234,94
RTS0042235,102
RTS0042236,119
RTS0042237,98
RTS0042238,109
RTS0042239,90
RTS0042240,103
RTS0042241,52
RTS0042242,39
RTS0042243,67
RTS0042244,95
RTS0042245,65
RTS0042246,169
RTS0042247,137
RTS0042248,280
RTS0042249,204
RTS0042250,159
RTS0042251,70
RTS0042252,68
RTS0042253,59
RTS0042254,62
RTS0042255,54
RTS0042256,82
RTS0042257,66
RTS0042258,62
RTS0042259,69
RTS0042260,60
RTS0042261,128
RTS0042262,156
RTS0042263,149
RTS0042264,167
RTS0042265,154
RTS0042266,70
RTS0042267,72
RTS0042268,47
RTS0042269,34
RTS0042270,66
RTS0042271,72
RTS0042272,49
RTS0042273,64
RTS0042274,59
RTS0042275,62
RTS0042276,93
RTS0042277,67
RTS0042278,65
RTS0042279,109
RTS0042280,76
RTS0042281,33
RTS0042282,43
RTS0042283,59
RTS0042284,51
RTS0042285,45
RTS0042286,66
RTS0042287,121
RTS0042288,118
RTS0042289,130
RTS0042290,133
RTS0042291,195
RTS0042292,246
RTS0042293,175
RTS0042294,180
RTS0042295,186
RTS0042296,70
RTS0042297,85
RTS0042298,86
RTS0042299,83
RTS0042300,78
RTS0042301,71
RTS0042302,65
RTS0042303,56
RTS0042304,71
RTS0042305,69
RTS0042306,84
RTS0042307,132
RTS0042308,106
RTS0042309,102
RTS0042310,136
RTS0042311,46
RTS0042312,61
RTS0042313,59
RTS0042314,72
RTS0042315,76
RTS0042316,96
RTS0042317,83
RTS0042318,75
RTS0042319,74
RTS0042320,42
RTS0042321,83
RTS0042322,64
RTS0042323,77
RTS0042324,74
RTS0042325,69
RTS0042326,74
RTS0042327,82
RTS0042328,72
RTS0042329,70
RTS0042330,90
RTS0042331,72
RTS0042332,95
RTS0042333,96
RTS0042334,86
RTS0042335,74
RTS0042336,71
RTS0042337,60
RTS0042338,51
RTS0042339,50
RTS0042340,55
RTS0042341,124
RTS0042342,78
RTS0042343,144
RTS0042344,103
RTS0042345,80
RTS0042346,80
RTS0042347,61
RTS0042348,54
RTS0042349,49
RTS0042350,57
RTS0042351,86
RTS0042352,98
RTS0042353,97
RTS0042354,80
RTS0042355,53
RTS0042356,57
RTS0042357,85
RTS0042358,63
RTS0042359,61
RTS0042360,77
RTS0042361,85
RTS0042362,111
RTS0042363,157
RTS0042364,93
RTS0042365,106
RTS0042366,109
RTS0042367,141
RTS0042368,118
RTS0042369,95
RTS0042370,179
RTS0042371,93
RTS0042372,64
RTS0042373,86
RTS0042374,60
RTS0042375,88
RTS0042376,50
RTS0042377,42
RTS0042378,52
RTS0042379,77
RTS0042380,36
RTS0042381,166
RTS0042382,210
RTS0042383,168
RTS0042384,172
RTS0042385,160
RTS0042386,74
RTS0042387,94
RTS0042388,124
RTS0042389,100
RTS0042390,83
RTS0042391,47
RTS0042392,61
RTS0042393,68
RTS0042394,64
RTS0042395,73
RTS0042396,59
RTS0042397,68
RTS0042398,71
RTS0042399,91
RTS0042400,70
RTS0042401,110
RTS0042402,135
RTS0042403,76
RTS0042404,98
RTS0042405,110
RTS0042406,93
RTS0042407,50
RTS0042408,70
RTS0042409,59
RTS0042410,70
RTS0042411,86
RTS0042412,68
RTS0042413,83
RTS0042414,124
RTS0042415,93
RTS0042416,274
RTS0042417,421
RTS0042418,431
RTS0042419,300
RTS0042420,296
RTS0042421,70
RTS0042422,54
RTS0042423,80
RTS0042424,91
RTS0042425,63
RTS0042426,71
RTS0042427,57
RTS0042428,63
RTS0042429,67
RTS0042430,65
RTS0042431,98
RTS0042432,159
RTS0042433,95
RTS0042434,127
RTS0042435,104
RTS0042436,84
RTS0042437,49
RTS0042438,68
RTS0042439,100
RTS0042440,79
RTS0042441,92
RTS0042442,81
RTS0042443,73
RTS0042444,84
RTS0042445,75
RTS0042446,96
RTS0042447,67
RTS0042448,83
RTS0042449,51
RTS0042450,75
RTS0042451,71
RTS0042452,67
RTS0042453,113
RTS0042454,85
RTS0042455,94
RTS0042456,60
RTS0042457,74
RTS0042458,67
RTS0042460,97
RTS0042461,209
RTS0042462,163
RTS0042463,146
RTS0042464,168
RTS0042465,160
RTS0042466,68
RTS0042467,88
RTS0042468,94
RTS0042469,106
RTS0042470,62
RTS0042471,86
RTS0042472,85
RTS0042473,107
RTS0042474,71
RTS0042475,103
RTS0042476,106
RTS0042477,83
RTS0042478,80
RTS0042479,70
RTS0042480,62
RTS0042481,113
RTS0042482,157
RTS0042483,298
RTS0042484,219
RTS0042485,134
RTS0042486,37
RTS0042487,75
RTS0042488,65
RTS0042489,67
RTS0042490,67
RTS0042491,61
RTS0042492,47
RTS0042493,68
RTS0042494,44
RTS0042495,63
RTS0042496,45
RTS0042497,79
RTS0042498,54
RTS0042499,69
RTS0042500,89
RTS0042501,64
RTS0042502,68
RTS0042503,62
RTS0042504,72
RTS0042505,83
RTS0042506,64
RTS0042507,66
RTS0042508,59
RTS0042509,67
RTS0042510,57
RTS0042515,54
RTS0042522,38
RTS0042526,83
RTS0042527,79
RTS0042528,70
RTS0042529,72
RTS0042530,54
RTS0042531,59
RTS0042532,53
RTS0042533,76
RTS0042534,63
RTS0042535,50
RTS0042536,44
RTS0042537,55
RTS0042538,50
RTS0042539,69
RTS0042540,63
RTS0042541,51
RTS0042542,56
RTS0042543,70
RTS0042544,57
RTS0042545,34
RTS0042546,48
RTS0042547,57
RTS0042548,64
RTS0042549,56
RTS0042550,52
RTS0042551,63
RTS0042552,66
RTS0042553,58
RTS0042554,50
RTS0042555,56
RTS0042556,86
RTS0042557,100
RTS0042558,56
RTS0042559,101
RTS0042560,79
RTS0042561,64
RTS0042562,60
RTS0042563,75
RTS0042564,71
RTS0042565,90
RTS0042566,106
RTS0042567,99
RTS0042568,108
RTS0042569,160
RTS0042570,76
RTS0042571,155
RTS0042572,108
RTS0042573,159
RTS0042574,143
RTS0042575,136
RTS0042576,62
RTS0042577,128
RTS0042578,89
RTS0042579,87
RTS0042580,70
RTS0042581,118
RTS0042582,68
RTS0042583,183
RTS0042584,83
RTS0042585,56
RTS0042586,86
RTS0042587,103
RTS0042588,111
RTS0042589,88
RTS0042590,87
RTS0042591,82
RTS0042592,67
RTS0042593,50
RTS0042594,58
RTS0042595,36
RTS0042596,88
RTS0042597,70
RTS0042598,113
RTS0042599,83
RTS0042600,85
RTS0042601,56
RTS0042602,42
RTS0042603,61
RTS0042604,53
RTS0042605,68
RTS0042606,106
RTS0042607,89
RTS0042608,92
RTS0042609,97
RTS0042610,98
RTS0042611,95
RTS0042612,129
RTS0042613,122
RTS0042614,111
RTS0042615,122
RTS0042616,76
RTS0042617,105
RTS0042618,113
RTS0042619,98
RTS0042620,94
RTS0042621,37
RTS0042622,43
RTS0042623,58
RTS0042624,36
RTS0042625,51
RTS0042626,74
RTS0042627,76
RTS0042628,43
RTS0042629,62
RTS0042630,52
RTS0042631,53
RTS0042633,64
RTS0042634,81
RTS0042635,57
RTS0042636,242
RTS0042637,201
RTS0042638,221
RTS0042639,175
RTS0042640,195
RTS0042641,63
RTS0042642,66
RTS0042643,30
RTS0042644,81
RTS0042645,76
RTS0042646,84
RTS0042647,100
RTS0042648,139
RTS0042649,102
RTS0042650,68
RTS0042651,47
RTS0042652,41
RTS0042653,36
RTS0042654,53
RTS0042655,64
RTS0042656,85
RTS0042657,61
RTS0042658,64
RTS0042659,67
RTS0042660,58
RTS0042661,55
RTS0042662,55
RTS0042663,57
RTS0042664,46
RTS0042665,52
RTS0042666,66
RTS0042667,63
RTS0042668,45
RTS0042669,53
RTS0042670,61
RTS0042671,180
RTS0042672,112
RTS0042673,171
RTS0042674,113
RTS0042675,197
RTS0042676,56
RTS0042677,1
RTS0042678,60
RTS0042679,68
RTS0042680,83
RTS0042681,152
RTS0042682,155
RTS0042683,151
RTS0042684,100
RTS0042685,155
RTS0042686,121
RTS0042687,74
RTS0042688,73
RTS0042689,53
RTS0042690,52
RTS0042691,57
RTS0042692,49
RTS0042693,51
RTS0042694,1
RTS0042695,52
RTS0042696,62
RTS0042697,49
RTS0042698,29
RTS0042699,34
RTS0042700,49
RTS0042701,68
RTS0042702,63
RTS0042703,70
RTS0042704,69
RTS0042705,50
RTS0042706,68
RTS0042707,59
RTS0042708,82
RTS0042709,69
RTS0042710,102
RTS0042711,251
RTS0042712,220
RTS0042713,156
RTS0042714,170
RTS0042715,136
RTS0042716,69
RTS0042717,47
RTS0042718,60
RTS0042719,71
RTS0042720,59
RTS0042721,77
RTS0042722,64
RTS0042723,62
RTS0042724,63
RTS0042725,71
RTS0042726,57
RTS0042727,50
RTS0042728,49
RTS0042729,54
RTS0042730,67
RTS0042731,56
RTS0042732,74
RTS0042733,75
RTS0042734,61
RTS0042735,85
RTS0042736,206
RTS0042737,242
RTS0042738,239
RTS0042739,183
RTS0042740,229
RTS0042741,75
RTS0042742,105
RTS0042743,56
RTS0042744,68
RTS0042745,61
RTS0042746,91
RTS0042747,86
RTS0042748,62
RTS0042749,66
RTS0042750,58
RTS0042751,68
RTS0042752,78
RTS0042753,83
RTS0042754,66
RTS0042755,55
RTS0042756,68
RTS0042757,115
RTS0042758,59
RTS0042759,60
RTS0042760,73
RTS0042761,51
RTS0042762,53
RTS0042763,53
RTS0042764,64
RTS0042765,90
RTS0042766,148
RTS0042767,116
RTS0042768,142
RTS0042769,136
RTS0042770,128
RTS0042771,78
RTS0042772,79
RTS0042773,67
RTS0042774,74
RTS0042775,78
RTS0042776,60
RTS0042777,92
RTS0042778,78
RTS0042779,80
RTS0042780,82
RTS0042781,71
RTS0042782,66
RTS0042783,93
RTS0042784,70
RTS0042785,68
RTS0042786,102
RTS0042787,76
RTS0042788,112
RTS0042789,96
RTS0042790,101
RTS0042791,1215
RTS0042792,661
RTS0042793,878
RTS0042794,806
RTS0042795,896
RTS0042796,71
RTS0042797,102
RTS0042798,62
RTS0042799,63
RTS0042800,67
RTS0042801,77
RTS0042802,85
RTS0042803,61
RTS0042804,79
RTS0042805,67
RTS0042806,54
RTS0042807,79
RTS0042808,110
RTS0042809,101
RTS0042810,82
RTS0042811,99
RTS0042812,110
RTS0042813,117
RTS0042814,96
RTS0042815,120
RTS0042816,65
RTS0042817,104
RTS0042818,89
RTS0042819,107
RTS0042820,72
RTS0042821,77
RTS0042822,50
RTS0042823,54
RTS0042824,70
RTS0042825,80
RTS0042826,85
RTS0042827,96
RTS0042828,90
RTS0042829,98
RTS0042830,154
RTS0042831,103
RTS0042832,126
RTS0042833,82
RTS0042834,87
RTS0042835,96
RTS0042836,95
RTS0042837,71
RTS0042838,80
RTS0042839,55
RTS0042840,75
RTS0042841,109
RTS0042842,104
RTS0042843,98
RTS0042844,100
RTS0042845,86
RTS0042846,611
RTS0042847,140
RTS0042848,184
RTS0042849,87
RTS0042850,80
RTS0042851,102
RTS0042852,78
RTS0042853,77
RTS0042854,86
RTS0042855,73
RTS0042856,65
RTS0042857,85
RTS0042858,92
RTS0042859,97
RTS0042860,79
RTS0042861,75
RTS0042862,38
RTS0042863,93
RTS0042864,67
RTS0042865,80
RTS0042866,94
RTS0042867,107
RTS0042868,77
RTS0042869,121
RTS0042870,89
RTS0042871,77
RTS0042872,65
RTS0042873,60
RTS0042874,62
RTS0042875,99
RTS0042876,131
RTS0042877,126
RTS0042878,114
RTS0042879,90
RTS0042880,127
RTS0042881,88
RTS0042882,98
RTS0042883,117
RTS0042884,124
RTS0042885,146
RTS0042886,93
RTS0042887,81
RTS0042888,80
RTS0042889,79
RTS0042890,82
RTS0042891,58
RTS0042892,67
RTS0042893,73
RTS0042894,59
RTS0042895,52
RTS0042896,199
RTS0042897,115
RTS0042898,118
RTS0042899,207
RTS0042900,165
RTS0042901,72
RTS0042902,55
RTS0042903,56
RTS0042904,64
RTS0042905,54
RTS0042906,73
RTS0042907,69
RTS0042908,57
RTS0042909,82
RTS0042910,81
RTS0042911,46
RTS0042912,59
RTS0042913,78
RTS0042914,60
RTS0042915,57
RTS0042916,49
RTS0042917,79
RTS0042918,80
RTS0042919,78
RTS0042920,56
RTS0042921,117
RTS0042922,106
RTS0042923,122
RTS0042924,89
RTS0042925,154
RTS0042926,70
RTS0042927,53
RTS0042928,73
RTS0042929,68
RTS0042930,40
RTS0042931,68
RTS0042932,77
RTS0042933,86
RTS0042934,110
RTS0042935,64
RTS0042936,135
RTS0042937,133
RTS0042938,193
RTS0042939,155
RTS0042940,137
RTS0042941,306
RTS0042942,257
RTS0042943,322
RTS0042944,281
RTS0042945,232
RTS0042946,68
RTS0042947,102
RTS0042948,55
RTS0042949,63
RTS0042950,62
RTS0042951,84
RTS0042952,82
RTS0042953,87
RTS0042954,48
RTS0042955,76
RTS0042956,69
RTS0042957,93
RTS0042958,97
RTS0042959,101
RTS0042960,93
RTS0042961,76
RTS0042962,88
RTS0042963,84
RTS0042964,80
RTS0042965,120
RTS0042966,72
RTS0042967,80
RTS0042968,75
RTS0042969,68
RTS0042970,87
RTS0042971,144
RTS0042972,80
RTS0042973,111
RTS0042974,91
RTS0042975,98
RTS0042976,136
RTS0042977,148
RTS0042978,127
RTS0042979,125
RTS0042980,101
RTS0042981,109
RTS0042982,74
RTS0042983,71
RTS0042984,63
RTS0042985,74
RTS0042986,98
RTS0042987,67
RTS0042988,83
RTS0042989,75
RTS0042990,72
RTS0042991,88
RTS0042992,105
RTS0042993,82
RTS0042994,90
RTS0042995,106
RTS0042996,64
RTS0042997,70
RTS0042998,58
RTS0042999,77
RTS0043000,60
RTS0043001,54
RTS0043002,83
RTS0043003,54
RTS0043004,63
RTS0043005,91
RTS0043006,76
RTS0043007,92
RTS0043008,101
RTS0043009,84
RTS0043010,88
RTS0043011,101
RTS0043012,113
RTS0043013,106
RTS0043014,130
RTS0043015,122
RTS0043016,83
RTS0043017,90
RTS0043018,86
RTS0043019,105
RTS0043020,75
RTS0043021,99
RTS0043022,79
RTS0043023,131
RTS0043024,132
RTS0043025,140
RTS0043026,69
RTS0043027,103
RTS0043028,90
RTS0043029,91
RTS0043030,106
RTS0043031,56
RTS0043032,85
RTS0043033,106
RTS0043034,89
RTS0043035,63
RTS0043036,112
RTS0043037,79
RTS0043038,96
RTS0043039,75
RTS0043040,129
RTS0043041,68
RTS0043042,47
RTS0043043,65
RTS0043044,65
RTS0043045,52
RTS0043046,46
RTS0043047,66
RTS0043048,85
RTS0043049,61
RTS0043050,50
RTS0043051,114
RTS0043052,56
RTS0043053,76
RTS0043054,76
RTS0043055,79
RTS0043056,60
RTS0043057,72
RTS0043058,91
RTS0043059,79
RTS0043060,70
RTS0043061,767
RTS0043062,320
RTS0043063,411
RTS0043064,309
RTS0043065,417
RTS0043066,77
RTS0043067,59
RTS0043068,62
RTS0043069,50
RTS0043070,85
RTS0043071,66
RTS0043072,70
RTS0043073,57
RTS0043074,53
RTS0043075,68
RTS0043076,58
RTS0043077,69
RTS0043078,72
RTS0043079,81
RTS0043080,68
RTS0043081,75
RTS0043082,59
RTS0043083,55
RTS0043084,75
RTS0043085,73
RTS0043086,74
RTS0043087,68
RTS0043088,70
RTS0043089,82
RTS0043090,68
RTS0043091,69
RTS0043092,54
RTS0043093,56
RTS0043094,101
RTS0043095,97
RTS0043096,59
RTS0043097,48
RTS0043098,58
RTS0043099,70
RTS0043100,58
RTS0043101,84
RTS0043102,72
RTS0043103,92
RTS0043104,75
RTS0043105,68
RTS0043106,99
RTS0043107,81
RTS0043108,52
RTS0043109,82
RTS0043110,84
RTS0043111,251
RTS0043112,211
RTS0043113,196
RTS0043114,219
RTS0043115,228
RTS0043116,103
RTS0043117,226
RTS0043118,45
RTS0043119,67
RTS0043120,73
RTS0043121,61
RTS0043122,65
RTS0043123,71
RTS0043124,81
RTS0043125,83
RTS0043126,186
RTS0043127,127
RTS0043128,163
RTS0043129,96
RTS0043130,152
RTS0043131,74
RTS0043132,51
RTS0043133,77
RTS0043134,68
RTS0043135,86
RTS0043136,83
RTS0043137,79
RTS0043138,105
RTS0043139,80
RTS0043140,75
RTS0043141,63
RTS0043142,84
RTS0043143,78
RTS0043144,105
RTS0043145,78
RTS0043146,74
RTS0043147,87
RTS0043148,103
RTS0043149,62
RTS0043150,50
RTS0043151,113
RTS0043152,104
RTS0043153,95
RTS0043154,72
RTS0043155,86
RTS0043156,450
RTS0043157,432
RTS0043159,455
RTS0043160,1043
RTS0043161,72
RTS0043162,78
RTS0043163,69
RTS0043164,61
RTS0043165,88
RTS0043167,74
RTS0043168,84
RTS0043169,85
RTS0043170,74
RTS0043171,70
RTS0043172,86
RTS0043173,82
RTS0043174,67
RTS0043175,71
RTS0043176,84
RTS0043177,98
RTS0043178,104
RTS0043179,108
RTS0043180,85
RTS0043181,75
RTS0043182,72
RTS0043183,65
RTS0043184,38
RTS0043185,74
RTS0043186,130
RTS0043187,74
RTS0043188,91
RTS0043189,111
RTS0043190,90
RTS0043191,73
RTS0043192,69
RTS0043193,67
RTS0043194,63
RTS0043195,83
RTS0043196,101
RTS0043197,79
RTS0043198,72
RTS0043199,71
RTS0043200,67
RTS0043201,107
RTS0043202,133
RTS0043203,109
RTS0043204,187
RTS0043205,161
RTS0043206,102
RTS0043207,91
RTS0043208,108
RTS0043209,75
RTS0043210,67
RTS0043211,71
RTS0043212,95
RTS0043213,71
RTS0043214,93
RTS0043215,97
RTS0043216,122
RTS0043217,92
RTS0043218,78
RTS0043219,128
RTS0043220,108
RTS0043221,60
RTS0043222,84
RTS0043223,80
RTS0043224,52
RTS0043225,59
RTS0043226,98
RTS0043227,62
RTS0043228,70
RTS0043229,99
RTS0043230,85
RTS0043231,137
RTS0043232,127
RTS0043233,145
RTS0043234,80
RTS0043235,102
RTS0043236,46
RTS0043237,69
RTS0043238,68
RTS0043239,71
RTS0043240,84
RTS0043241,83
RTS0043242,68
RTS0043243,98
RTS0043244,59
RTS0043245,62
RTS0043246,99
RTS0043247,128
RTS0043248,85
RTS0043249,100
RTS0043250,98
RTS0043251,82
RTS0043252,87
RTS0043253,73
RTS0043254,71
RTS0043255,68
RTS0043256,77
RTS0043257,59
RTS0043258,71
RTS0043259,75
RTS0043260,92
RTS0043261,94
RTS0043262,92
RTS0043263,77
RTS0043264,71
RTS0043265,63
RTS0043266,72
RTS0043267,132
RTS0043268,70
RTS0043269,127
RTS0043270,157
RTS0043271,140
RTS0043272,131
RTS0043273,138
RTS0043274,139
RTS0043275,126
RTS0043276,87
RTS0043277,90
RTS0043278,92
RTS0043279,95
RTS0043280,74
RTS0043281,108
RTS0043282,116
RTS0043283,132
RTS0043284,139
RTS0043285,123
RTS0043286,94
RTS0043287,130
RTS0043288,108
RTS0043289,118
RTS0043290,88
RTS0043291,122
RTS0043292,91
RTS0043293,93
RTS0043294,130
RTS0043295,108
RTS0043296,57
RTS0043297,55
RTS0043299,72
RTS0043300,76
RTS0043301,83
RTS0043302,72
RTS0043303,81
RTS0043304,72
RTS0043305,83
RTS0043306,81
RTS0043307,78
RTS0043308,51
RTS0043309,83
RTS0043310,78
RTS0043311,136
RTS0043312,155
RTS0043313,203
RTS0043314,152
RTS0043315,95
RTS0043316,67
RTS0043317,50
RTS0043318,53
RTS0043319,61
RTS0043320,70
RTS0043321,137
RTS0043322,107
RTS0043323,123
RTS0043324,102
RTS0043325,113
RTS0043326,55
RTS0043327,75
RTS0043328,75
RTS0043329,62
RTS0043330,85
RTS0043331,65
RTS0043332,75
RTS0043333,60
RTS0043334,67
RTS0043335,42
RTS0043336,70
RTS0043337,71
RTS0043338,75
RTS0043339,75
RTS0043340,51
RTS0043341,53
RTS0043342,65
RTS0043343,47
RTS0043344,71
RTS0043345,50
RTS0043346,63
RTS0043347,79
RTS0043348,61
RTS0043349,55
RTS0043350,75
RTS0043351,149
RTS0043352,137
RTS0043353,136
RTS0043354,90
RTS0043355,98
RTS0043356,123
RTS0043357,97
RTS0043358,100
RTS0043359,136
RTS0043360,117
RTS0043361,222
RTS0043362,186
RTS0043363,165
RTS0043364,150
RTS0043365,135
RTS0043366,59
RTS0043367,51
RTS0043368,67
RTS0043369,53
RTS0043370,49
RTS0043371,170
RTS0043372,129
RTS0043373,160
RTS0043374,108
RTS0043375,104
RTS0043376,153
RTS0043377,272
RTS0043378,163
RTS0043379,200
RTS0043380,163
RTS0043381,65
RTS0043382,51
RTS0043383,77
RTS0043384,70
RTS0043385,51
RTS0043386,84
RTS0043387,126
RTS0043388,74
RTS0043389,97
RTS0043390,58
RTS0043391,69
RTS0043392,95
RTS0043393,102
RTS0043394,78
RTS0043395,75
RTS0043396,222
RTS0043397,249
RTS0043398,196
RTS0043399,248
RTS0043400,73
RTS0043401,66
RTS0043402,48
RTS0043403,52
RTS0043404,86
RTS0043405,74
RTS0043406,46
RTS0043407,57
RTS0043408,79
RTS0043409,46
RTS0043410,78
RTS0043411,73
RTS0043412,63
RTS0043413,55
RTS0043414,57
RTS0043415,53
RTS0043416,71
RTS0043417,78
RTS0043418,60
RTS0043419,84
RTS0043420,76
RTS0043421,116
RTS0043422,63
RTS0043423,82
RTS0043424,75
RTS0043425,87
RTS0043426,94
RTS0043427,77
RTS0043428,79
RTS0043429,83
RTS0043430,66
RTS0043431,121
RTS0043432,70
RTS0043433,52
RTS0043434,108
RTS0043435,82
RTS0043436,81
RTS0043437,79
RTS0043438,76
RTS0043439,69
RTS0043440,103
RTS0043441,77
RTS0043442,76
RTS0043443,94
RTS0043444,88
RTS0043445,80
RTS0043446,61
RTS0043447,67
RTS0043448,69
RTS0043449,60
RTS0043450,71
RTS0043451,46
RTS0043452,126
RTS0043453,88
RTS0043454,98
RTS0043455,72
RTS0043456,69
RTS0043457,78
RTS0043458,59
RTS0043459,57
RTS0043460,51
RTS0043461,64
RTS0043462,73
RTS0043463,76
RTS0043464,88
RTS0043465,79
RTS0043466,156
RTS0043467,115
RTS0043468,129
RTS0043469,110
RTS0043470,143
RTS0043471,55
RTS0043472,74
RTS0043473,63
RTS0043474,68
RTS0043475,48
RTS0043476,74
RTS0043477,62
RTS0043478,85
RTS0043479,85
RTS0043480,65
RTS0043481,100
RTS0043482,129
RTS0043483,128
RTS0043484,86
RTS0043485,99
RTS0043486,145
RTS0043487,119
RTS0043488,118
RTS0043489,139
RTS0043490,92
RTS0043491,126
RTS0043492,102
RTS0043493,112
RTS0043494,135
RTS0043495,141
RTS0043496,89
RTS0043497,63
RTS0043498,60
RTS0043499,89
RTS0043500,57
RTS0043501,56
RTS0043502,60
RTS0043503,49
RTS0043504,99
RTS0043505,82
RTS0043506,70
RTS0043507,64
RTS0043508,79
RTS0043509,80
RTS0043510,66
RTS0043511,59
RTS0043512,69
RTS0043513,55
RTS0043514,69
RTS0043515,73
RTS0043516,60
RTS0043517,45
RTS0043518,80
RTS0043519,82
RTS0043520,99
RTS0043521,61
RTS0043522,56
RTS0043523,99
RTS0043524,65
RTS0043525,98
RTS0043526,84
RTS0043527,58
RTS0043528,54
RTS0043529,67
RTS0043530,70
RTS0043531,67
RTS0043532,73
RTS0043533,60
RTS0043534,71
RTS0043535,61
RTS0043536,73
RTS0043537,83
RTS0043538,86
RTS0043539,83
RTS0043540,74
RTS0043541,140
RTS0043542,128
RTS0043543,143
RTS0043544,174
RTS0043545,115
RTS0043546,96
RTS0043547,82
RTS0043548,97
RTS0043549,110
RTS0043550,81
RTS0043551,95
RTS0043552,80
RTS0043553,83
RTS0043554,97
RTS0043555,78
RTS0043556,107
RTS0043557,67
RTS0043558,84
RTS0043559,63
RTS0043560,103
RTS0043561,145
RTS0043562,96
RTS0043563,137
RTS0043564,109
RTS0043565,116
RTS0043566,246
RTS0043567,152
RTS0043568,210
RTS0043569,184
RTS0043570,246
RTS0043571,67
RTS0043572,86
RTS0043573,95
RTS0043574,69
RTS0043575,65
RTS0043576,187
RTS0043577,173
RTS0043578,94
RTS0043579,165
RTS0043580,175
RTS0043581,86
RTS0043582,95
RTS0043583,58
RTS0043584,77
RTS0043585,79
RTS0043586,60
RTS0043587,80
RTS0043588,48
RTS0043589,48
RTS0043590,71
RTS0043591,61
RTS0043592,60
RTS0043593,71
RTS0043594,71
RTS0043595,70
RTS0043596,59
RTS0043597,72
RTS0043598,80
RTS0043599,94
RTS0043600,73
RTS0043601,67
RTS0043602,54
RTS0043603,71
RTS0043604,60
RTS0043605,48
RTS0043606,72
RTS0043607,59
RTS0043608,62
RTS0043609,62
RTS0043610,92
RTS0043611,92
RTS0043612,71
RTS0043613,87
RTS0043614,86
RTS0043615,103
RTS0043616,95
RTS0043617,67
RTS0043618,81
RTS0043619,57
RTS0043620,62
RTS0043621,111
RTS0043622,75
RTS0043623,99
RTS0043624,124
RTS0043625,93
RTS0043626,78
RTS0043627,62
RTS0043628,100
RTS0043629,85
RTS0043630,95
RTS0043631,53
RTS0043632,79
RTS0043633,83
RTS0043634,78
RTS0043635,66
RTS0043636,48
RTS0043637,75
RTS0043638,59
RTS0043639,48
RTS0043640,46
RTS0043641,253
RTS0043642,274
RTS0043643,298
RTS0043644,236
RTS0043645,230
RTS0043646,94
RTS0043647,63
RTS0043648,80
RTS0043649,76
RTS0043650,86
RTS0043651,53
RTS0043652,76
RTS0043653,72
RTS0043654,54
RTS0043655,62
RTS0043656,45
RTS0043657,70
RTS0043658,88
RTS0043659,60
RTS0043660,62
RTS0043661,62
RTS0043663,44
RTS0043664,52
RTS0043665,71
RTS0043666,53
RTS0043667,60
RTS0043668,42
RTS0043669,45
RTS0043670,40
RTS0043671,60
RTS0043672,90
RTS0043673,66
RTS0043674,69
RTS0043675,79
RTS0043676,60
RTS0043677,61
RTS0043678,54
RTS0043679,81
RTS0043680,38
RTS0043681,54
RTS0043682,60
RTS0043683,57
RTS0043684,73
RTS0043685,63
RTS0043686,87
RTS0043687,71
RTS0043688,64
RTS0043689,61
RTS0043690,79
RTS0043691,90
RTS0043692,77
RTS0043693,110
RTS0043694,82
RTS0043695,124
RTS0043696,98
RTS0043697,89
RTS0043698,113
RTS0043699,127
RTS0043700,97
RTS0043701,82
RTS0043702,103
RTS0043703,76
RTS0043704,126
RTS0043705,71
RTS0043706,94
RTS0043707,71
RTS0043708,57
RTS0043709,69
RTS0043710,84
RTS0043711,61
RTS0043712,40
RTS0043713,42
RTS0043714,34
RTS0043715,53
RTS0043716,83
RTS0043717,55
RTS0043718,74
RTS0043719,55
RTS0043720,46
RTS0043721,83
RTS0043722,64
RTS0043723,102
RTS0043724,73
RTS0043725,69
RTS0043726,77
RTS0043727,52
RTS0043728,42
RTS0043729,75
RTS0043730,51
RTS0043731,54
RTS0043732,57
RTS0043733,83
RTS0043734,61
RTS0043735,66
RTS0043736,66
RTS0043737,96
RTS0043738,108
RTS0043739,88
RTS0043740,93
RTS0043741,111
RTS0043742,122
RTS0043743,77
RTS0043744,137
RTS0043745,72
RTS0043746,70
RTS0043747,66
RTS0043748,55
RTS0043749,62
RTS0043750,59
RTS0043751,66
RTS0043752,80
RTS0043753,85
RTS0043754,71
RTS0043755,92
RTS0043756,58
RTS0043757,68
RTS0043758,69
RTS0043759,61
RTS0043760,61
RTS0043761,131
RTS0043762,47
RTS0043763,55
RTS0043764,62
RTS0043765,73
RTS0043766,48
RTS0043767,46
RTS0043768,43
RTS0043769,66
RTS0043770,33
RTS0043771,68
RTS0043772,61
RTS0043773,61
RTS0043774,51
RTS0043775,68
RTS0043776,66
RTS0043777,65
RTS0043778,79
RTS0043779,87
RTS0043780,88
RTS0043781,82
RTS0043782,78
RTS0043783,67
RTS0043784,81
RTS0043785,62
RTS0043786,86
RTS0043787,51
RTS0043788,54
RTS0043789,69
RTS0043790,68
RTS0043791,63
RTS0043792,118
RTS0043793,52
RTS0043794,64
RTS0043795,58
RTS0043796,66
RTS0043797,73
RTS0043798,55
RTS0043799,53
RTS0043800,59
RTS0043801,69
RTS0043802,53
RTS0043803,63
RTS0043804,67
RTS0043805,59
RTS0043806,48
RTS0043807,75
RTS0043808,56
RTS0043809,65
RTS0043810,58
RTS0043811,92
RTS0043812,133
RTS0043813,94
RTS0043814,118
RTS0043815,124
RTS0043816,182
RTS0043817,108
RTS0043818,159
RTS0043819,125
RTS0043820,210
RTS0043821,56
RTS0043822,58
RTS0043823,54
RTS0043824,61
RTS0043825,50
RTS0043826,56
RTS0043827,48
RTS0043828,66
RTS0043829,36
RTS0043830,61
RTS0043831,121
RTS0043832,104
RTS0043833,127
RTS0043834,112
RTS0043835,85
RTS0043836,86
RTS0043837,98
RTS0043838,60
RTS0043839,53
RTS0043840,56
RTS0043841,65
RTS0043842,58
RTS0043843,78
RTS0043844,82
RTS0043845,74
RTS0043846,102
RTS0043847,97
RTS0043848,119
RTS0043849,114
RTS0043850,129
RTS0043851,68
RTS0043852,66
RTS0043853,98
RTS0043854,74
RTS0043856,45
RTS0043857,52
RTS0043858,61
RTS0043859,70
RTS0043860,76
RTS0043861,106
RTS0043862,176
RTS0043863,80
RTS0043864,90
RTS0043865,58
RTS0043866,79
RTS0043867,120
RTS0043868,109
RTS0043869,98
RTS0043870,67
RTS0043871,78
RTS0043872,83
RTS0043873,70
RTS0043874,66
RTS0043875,78
RTS0043876,53
RTS0043877,70
RTS0043878,66
RTS0043879,88
RTS0043880,48
RTS0043881,70
RTS0043882,76
RTS0043883,63
RTS0043884,75
RTS0043885,61
RTS0043886,105
RTS0043887,104
RTS0043888,110
RTS0043889,40
RTS0043890,155
RTS0043891,113
RTS0043892,78
RTS0043893,77
RTS0043894,75
RTS0043895,94
RTS0043896,62
RTS0043897,91
RTS0043898,92
RTS0043899,78
RTS0043900,97
RTS0043901,87
RTS0043902,79
RTS0043903,85
RTS0043904,111
RTS0043905,75
RTS0043906,50
RTS0043907,70
RTS0043908,44
RTS0043909,62
RTS0043910,73
RTS0043911,73
RTS0043912,135
RTS0043913,87
RTS0043914,87
RTS0043915,76
RTS0043916,73
RTS0043917,77
RTS0043918,55
RTS0043919,74
RTS0043920,150
RTS0043921,98
RTS0043922,99
RTS0043923,118
RTS0043924,114
RTS0043925,108
RTS0043926,74
RTS0043927,55
RTS0043928,75
RTS0043929,65
RTS0043930,72
RTS0043931,101
RTS0043932,127
RTS0043933,126
RTS0043934,89
RTS0043935,90
RTS0043936,55
RTS0043937,54
RTS0043938,61
RTS0043939,49
RTS0043940,56
RTS0043941,61
RTS0043942,60
RTS0043943,70
RTS0043944,48
RTS0043945,79
RTS0043946,42
RTS0043947,79
RTS0043948,63
RTS0043949,61
RTS0043950,52
RTS0043951,98
RTS0043952,75
RTS0043953,87
RTS0043954,71
RTS0043955,86
RTS0043956,81
RTS0043957,90
RTS0043958,119
RTS0043959,90
RTS0043960,104
RTS0043961,81
RTS0043962,65
RTS0043963,73
RTS0043964,88
RTS0043965,72
RTS0043966,130
RTS0043967,69
RTS0043968,117
RTS0043969,95
RTS0043970,92
RTS0043971,101
RTS0043972,143
RTS0043973,139
RTS0043974,118
RTS0043975,91
RTS0043976,94
RTS0043977,101
RTS0043978,132
RTS0043979,134
RTS0043980,102
RTS0043981,119
RTS0043982,141
RTS0043983,123
RTS0043984,68
RTS0043985,157
RTS0043986,60
RTS0043987,126
RTS0043988,90
RTS0043989,93
RTS0043990,88
RTS0043991,59
RTS0043992,60
RTS0043993,54
RTS0043994,72
RTS0043996,58
RTS0043997,56
RTS0043998,54
RTS0043999,67
RTS0044000,57
RTS0044001,92
RTS0044002,66
RTS0044003,119
RTS0044004,112
RTS0044005,81
RTS0044006,80
RTS0044007,76
RTS0044008,57
RTS0044009,64
RTS0044010,74
RTS0044011,115
RTS0044012,167
RTS0044013,131
RTS0044014,115
RTS0044015,128
RTS0044016,72
RTS0044017,70
RTS0044018,64
RTS0044019,67
RTS0044020,66
RTS0044021,55
RTS0044022,58
RTS0044023,76
RTS0044024,58
RTS0044025,63
RTS0044026,72
RTS0044027,101
RTS0044028,106
RTS0044029,116
RTS0044030,71
RTS0044031,84
RTS0044032,77
RTS0044033,41
RTS0044034,102
RTS0044035,63
RTS0044036,230
RTS0044037,194
RTS0044038,231
RTS0044039,151
RTS0044040,258
RTS0044041,119
RTS0044042,161
RTS0044043,146
RTS0044044,165
RTS0044045,124
RTS0044046,110
RTS0044047,110
RTS0044048,76
RTS0044049,64
RTS0044050,86
RTS0044051,43
RTS0044052,63
RTS0044053,55
RTS0044054,64
RTS0044055,68
RTS0044056,88
RTS0044057,60
RTS0044058,73
RTS0044059,90
RTS0044060,66
RTS0044061,92
RTS0044062,65
RTS0044063,77
RTS0044064,75
RTS0044065,74
RTS0044067,109
RTS0044068,98
RTS0044069,115
RTS0044070,99
RTS0044071,50
RTS0044072,55
RTS0044073,47
RTS0044074,56
RTS0044075,50
RTS0044076,51
RTS0044077,54
RTS0044078,50
RTS0044079,60
RTS0044080,58
RTS0044081,68
RTS0044082,46
RTS0044083,85
RTS0044084,58
RTS0044085,51
RTS0044086,78
RTS0044087,66
RTS0044088,69
RTS0044089,55
RTS0044090,87
RTS0044091,78
RTS0044092,115
RTS0044093,63
RTS0044094,68
RTS0044095,47
RTS0044096,52
RTS0044097,68
RTS0044098,48
RTS0044099,71
RTS0044100,74
RTS0044101,83
RTS0044102,98
RTS0044103,82
RTS0044104,84
RTS0044105,88
RTS0044106,208
RTS0044107,167
RTS0044108,170
RTS0044109,223
RTS0044110,266
RTS0044111,134
RTS0044112,109
RTS0044113,170
RTS0044114,77
RTS0044115,152
RTS0044116,83
RTS0044117,75
RTS0044118,76
RTS0044119,112
RTS0044120,95
RTS0044121,57
RTS0044122,72
RTS0044123,64
RTS0044124,69
RTS0044125,69
RTS0044126,70
RTS0044127,76
RTS0044128,68
RTS0044129,88
RTS0044130,54
RTS0044131,149
RTS0044132,102
RTS0044133,91
RTS0044134,115
RTS0044135,108
RTS0044136,79
RTS0044137,57
RTS0044138,74
RTS0044139,79
RTS0044140,70
RTS0044141,92
RTS0044142,80
RTS0044143,87
RTS0044144,94
RTS0044145,65
RTS0044146,60
RTS0044147,59
RTS0044148,64
RTS0044149,76
RTS0044150,85
RTS0044151,114
RTS0044152,107
RTS0044153,98
RTS0044154,91
RTS0044155,97
RTS0044156,226
RTS0044157,218
RTS0044158,416
RTS0044159,221
RTS0044160,204
RTS0044161,86
RTS0044162,112
RTS0044163,88
RTS0044164,118
RTS0044165,57
RTS0044166,110
RTS0044167,67
RTS0044168,83
RTS0044169,101
RTS0044170,100
RTS0044171,60
RTS0044172,69
RTS0044173,71
RTS0044174,68
RTS0044175,77
RTS0044176,92
RTS0044177,97
RTS0044178,98
RTS0044180,73
RTS0044181,69
RTS0044182,92
RTS0044183,64
RTS0044184,78
RTS0044185,66
RTS0044186,86
RTS0044187,92
RTS0044188,61
RTS0044189,70
RTS0044190,59
RTS0044191,94
RTS0044192,96
RTS0044193,81
RTS0044194,86
RTS0044195,103
RTS0044196,149
RTS0044197,83
RTS0044198,146
RTS0044199,124
RTS0044200,63
RTS0044206,86
RTS0044207,76
RTS0044208,75
RTS0044209,64
RTS0044210,70
RTS0044211,125
RTS0044212,79
RTS0044213,114
RTS0044214,108
RTS0044215,112
RTS0044216,120
RTS0044217,108
RTS0044218,136
RTS0044219,99
RTS0044220,87
RTS0044221,50
RTS0044222,70
RTS0044223,78
RTS0044224,88
RTS0044225,49
RTS0044226,72
RTS0044227,76
RTS0044228,80
RTS0044229,66
RTS0044230,74
RTS0044231,48
RTS0044232,63
RTS0044233,60
RTS0044234,74
RTS0044235,70
RTS0044236,90
RTS0044237,106
RTS0044238,84
RTS0044239,90
RTS0044240,83
RTS0044241,77
RTS0044242,104
RTS0044243,96
RTS0044244,101
RTS0044245,70
RTS0044246,78
RTS0044247,88
RTS0044248,99
RTS0044249,60
RTS0044250,57
RTS0044251,95
RTS0044252,108
RTS0044253,91
RTS0044254,61
RTS0044255,99
RTS0044256,85
RTS0044257,109
RTS0044258,84
RTS0044259,75
RTS0044260,76
RTS0044261,308
RTS0044262,157
RTS0044263,165
RTS0044264,131
RTS0044265,108
RTS0044266,99
RTS0044267,54
RTS0044268,88
RTS0044269,69
RTS0044270,94
RTS0044271,90
RTS0044272,113
RTS0044273,117
RTS0044274,99
RTS0044275,113
RTS0044276,69
RTS0044277,65
RTS0044278,49
RTS0044279,45
RTS0044280,83
RTS0044281,86
RTS0044282,63
RTS0044283,73
RTS0044284,75
RTS0044285,83
RTS0044286,54
RTS0044287,69
RTS0044288,59
RTS0044289,67
RTS0044290,79
RTS0044291,77
RTS0044292,90
RTS0044293,71
RTS0044294,67
RTS0044295,65
RTS0044296,75
RTS0044297,68
RTS0044298,88
RTS0044299,76
RTS0044300,89
RTS0044301,111
RTS0044302,100
RTS0044303,110
RTS0044304,133
RTS0044305,76
RTS0044306,176
RTS0044307,119
RTS0044308,195
RTS0044309,243
RTS0044310,240
RTS0044311,70
RTS0044312,76
RTS0044313,56
RTS0044314,65
RTS0044315,66
RTS0044316,101
RTS0044317,109
RTS0044318,97
RTS0044319,67
RTS0044320,42
RTS0044321,75
RTS0044322,63
RTS0044323,86
RTS0044324,59
RTS0044325,66
RTS0044326,75
RTS0044327,83
RTS0044328,53
RTS0044329,109
RTS0044330,66
RTS0044331,564
RTS0044332,451
RTS0044333,588
RTS0044334,641
RTS0044335,528
RTS0044336,55
RTS0044337,73
RTS0044338,58
RTS0044339,76
RTS0044340,43
RTS0044341,63
RTS0044342,76
RTS0044343,42
RTS0044344,72
RTS0044345,62
RTS0044346,289
RTS0044347,397
RTS0044348,423
RTS0044349,489
RTS0044350,387
RTS0044351,165
RTS0044352,113
RTS0044353,235
RTS0044354,110
RTS0044355,190
RTS0044356,51
RTS0044357,83
RTS0044358,51
RTS0044359,139
RTS0044360,51
RTS0044361,127
RTS0044362,141
RTS0044363,91
RTS0044364,120
RTS0044365,93
RTS0044366,241
RTS0044367,174
RTS0044368,265
RTS0044369,260
RTS0044370,201
RTS0044371,49
RTS0044372,48
RTS0044373,43
RTS0044374,77
RTS0044375,66
RTS0044376,74
RTS0044377,144
RTS0044378,102
RTS0044379,140
RTS0044380,103
RTS0044381,280
RTS0044382,205
RTS0044383,303
RTS0044384,159
RTS0044385,197
RTS0044386,100
RTS0044387,100
RTS0044388,126
RTS0044389,95
RTS0044390,97
RTS0044391,189
RTS0044392,161
RTS0044393,168
RTS0044394,153
RTS0044395,117
RTS0044396,69
RTS0044397,78
RTS0044399,52
RTS0044400,63
RTS0044401,64
RTS0044402,66
RTS0044403,73
RTS0044404,89
RTS0044405,81
RTS0044406,80
RTS0044407,75
RTS0044408,65
RTS0044409,93
RTS0044410,62
RTS0044411,61
RTS0044412,53
RTS0044413,64
RTS0044414,47
RTS0044415,67
RTS0044416,173
RTS0044417,124
RTS0044418,110
RTS0044419,118
RTS0044420,183
RTS0044421,58
RTS0044422,53
RTS0044423,79
RTS0044424,58
RTS0044425,64
RTS0044426,58
RTS0044427,56
RTS0044428,54
RTS0044429,56
RTS0044430,59
RTS0044431,82
RTS0044432,108
RTS0044433,79
RTS0044434,77
RTS0044435,86
RTS0044436,82
RTS0044437,83
RTS0044438,72
RTS0044439,106
RTS0044440,132
RTS0044441,124
RTS0044442,110
RTS0044443,166
RTS0044444,91
RTS0044445,112
RTS0044446,74
RTS0044447,90
RTS0044448,65
RTS0044449,73
RTS0044450,75
RTS0044451,77
RTS0044452,80
RTS0044453,50
RTS0044454,94
RTS0044455,66
RTS0044456,81
RTS0044457,127
RTS0044458,63
RTS0044459,72
RTS0044460,100
RTS0044461,136
RTS0044462,87
RTS0044463,67
RTS0044464,91
RTS0044465,114
RTS0044466,75
RTS0044467,85
RTS0044468,68
RTS0044469,73
RTS0044470,91
RTS0044471,99
RTS0044472,100
RTS0044473,86
RTS0044474,112
RTS0044475,88
RTS0044476,111
RTS0044477,117
RTS0044478,66
RTS0044479,76
RTS0044480,87
RTS0044481,139
RTS0044482,130
RTS0044483,98
RTS0044484,103
RTS0044485,109
RTS0044486,85
RTS0044487,90
RTS0044488,79
RTS0044489,72
RTS0044490,49
RTS0044491,76
RTS0044492,77
RTS0044493,87
RTS0044494,78
RTS0044495,83
RTS0044496,127
RTS0044497,142
RTS0044498,139
RTS0044499,183
RTS0044500,161
RTS0044501,116
RTS0044502,127
RTS0044503,128
RTS0044504,124
RTS0044505,113
RTS0044506,120
RTS0044507,61
RTS0044508,84
RTS0044509,112
RTS0044510,90
RTS0044511,89
RTS0044512,88
RTS0044513,105
RTS0044514,79
RTS0044515,106
RTS0044516,98
RTS0044517,112
RTS0044518,104
RTS0044519,99
RTS0044520,105
RTS0044521,101
RTS0044522,84
RTS0044523,98
RTS0044524,56
RTS0044525,71
RTS0044526,88
RTS0044527,125
RTS0044528,105
RTS0044529,132
RTS0044530,86
RTS0044531,94
RTS0044532,91
RTS0044533,81
RTS0044534,90
RTS0044535,103
RTS0044536,82
RTS0044537,57
RTS0044538,63
RTS0044539,60
RTS0044540,57
RTS0044541,94
RTS0044542,78
RTS0044543,95
RTS0044544,77
RTS0044545,75
RTS0044546,145
RTS0044547,123
RTS0044548,123
RTS0044549,187
RTS0044550,172
RTS0044551,89
RTS0044552,117
RTS0044553,94
RTS0044554,73
RTS0044555,99
RTS0044556,61
RTS0044557,63
RTS0044558,50
RTS0044559,64
RTS0044560,68
RTS0044561,77
RTS0044562,62
RTS0044563,69
RTS0044564,72
RTS0044565,79
RTS0044566,65
RTS0044567,59
RTS0044568,66
RTS0044569,56
RTS0044570,61
RTS0044571,61
RTS0044572,46
RTS0044573,49
RTS0044574,60
RTS0044575,59
RTS0044576,41
RTS0044577,61
RTS0044578,86
RTS0044579,61
RTS0044580,56
RTS0044581,59
RTS0044582,79
RTS0044583,64
RTS0044584,96
RTS0044585,47
RTS0044586,58
RTS0044587,41
RTS0044588,53
RTS0044589,60
RTS0044590,70
RTS0044591,210
RTS0044592,123
RTS0044593,116
RTS0044594,161
RTS0044595,109
RTS0044596,103
RTS0044597,105
RTS0044598,116
RTS0044599,84
RTS0044600,74
RTS0044601,87
RTS0044602,75
RTS0044603,57
RTS0044604,107
RTS0044605,83
RTS0044606,55
RTS0044607,72
RTS0044608,54
RTS0044609,54
RTS0044610,71
RTS0044611,74
RTS0044612,49
RTS0044613,74
RTS0044614,61
RTS0044615,45
RTS0044616,58
RTS0044617,70
RTS0044618,61
RTS0044619,39
RTS0044620,64
RTS0044621,115
RTS0044622,105
RTS0044623,149
RTS0044624,130
RTS0044625,81
RTS0044626,73
RTS0044627,54
RTS0044628,49
RTS0044629,55
RTS0044630,86
RTS0044631,52
RTS0044632,71
RTS0044633,65
RTS0044634,76
RTS0044635,80
RTS0044636,53
RTS0044637,60
RTS0044638,66
RTS0044639,86
RTS0044640,65
RTS0044641,81
RTS0044642,67
RTS0044643,94
RTS0044644,102
RTS0044645,82
RTS0044646,51
RTS0044647,38
RTS0044648,57
RTS0044649,75
RTS0044650,48
RTS0044651,98
RTS0044652,96
RTS0044653,98
RTS0044654,112
RTS0044655,142
RTS0044656,144
RTS0044657,104
RTS0044658,191
RTS0044659,116
RTS0044660,134
RTS0044661,132
RTS0044662,105
RTS0044663,124
RTS0044664,157
RTS0044665,142
RTS0044666,84
RTS0044667,78
RTS0044668,135
RTS0044669,142
RTS0044670,124
RTS0044671,101
RTS0044672,74
RTS0044673,84
RTS0044674,94
RTS0044675,108
RTS0044676,108
RTS0044677,97
RTS0044678,106
RTS0044679,137
RTS0044680,105
RTS0044681,61
RTS0044682,62
RTS0044683,62
RTS0044684,65
RTS0044685,69
RTS0044686,101
RTS0044687,152
RTS0044688,147
RTS0044689,158
RTS0044690,191
RTS0044691,90
RTS0044692,130
RTS0044693,116
RTS0044694,127
RTS0044695,77
RTS0044696,93
RTS0044697,92
RTS0044698,95
RTS0044699,91
RTS0044700,103
RTS0044701,184
RTS0044702,129
RTS0044703,154
RTS0044704,156
RTS0044705,88
RTS0044706,42
RTS0044707,101
RTS0044708,77
RTS0044709,56
RTS0044710,77
RTS0044711,64
RTS0044712,103
RTS0044714,105
RTS0044715,87
RTS0044716,231
RTS0044717,142
RTS0044718,218
RTS0044719,105
RTS0044720,263
RTS0044721,74
RTS0044722,58
RTS0044723,49
RTS0044724,63
RTS0044725,61
RTS0044726,126
RTS0044727,144
RTS0044728,104
RTS0044729,117
RTS0044730,127
RTS0044731,92
RTS0044732,76
RTS0044733,74
RTS0044734,68
RTS0044735,111
RTS0044736,114
RTS0044737,74
RTS0044738,78
RTS0044739,79
RTS0044740,67
RTS0044741,53
RTS0044742,43
RTS0044743,67
RTS0044744,62
RTS0044745,52
RTS0044746,70
RTS0044747,66
RTS0044748,49
RTS0044749,65
RTS0044750,62
RTS0044751,96
RTS0044752,98
RTS0044753,95
RTS0044754,71
RTS0044755,91
RTS0044756,90
RTS0044757,89
RTS0044758,96
RTS0044759,107
RTS0044760,79
RTS0044761,81
RTS0044762,86
RTS0044763,88
RTS0044764,65
RTS0044765,69
RTS0044766,83
RTS0044767,63
RTS0044768,82
RTS0044769,62
RTS0044770,69
RTS0044771,63
RTS0044772,49
RTS0044773,48
RTS0044774,63
RTS0044775,93
RTS0044776,113
RTS0044777,119
RTS0044778,99
RTS0044779,123
RTS0044780,119
RTS0044781,124
RTS0044782,133
RTS0044783,165
RTS0044784,143
RTS0044785,97
RTS0044786,105
RTS0044787,110
RTS0044788,95
RTS0044789,123
RTS0044790,67
RTS0044791,250
RTS0044792,324
RTS0044793,96
RTS0044794,124
RTS0044795,90
RTS0044796,102
RTS0044797,124
RTS0044798,92
RTS0044799,113
RTS0044800,76
RTS0044801,46
RTS0044802,54
RTS0044803,64
RTS0044804,74
RTS0044805,77
RTS0044806,74
RTS0044807,74
RTS0044808,80
RTS0044809,74
RTS0044810,91
RTS0044811,80
RTS0044812,99
RTS0044813,126
RTS0044814,133
RTS0044815,145
RTS0044816,95
RTS0044817,75
RTS0044818,73
RTS0044819,82
RTS0044820,97
RTS0044821,108
RTS0044822,96
RTS0044823,104
RTS0044824,65
RTS0044825,101
RTS0044826,76
RTS0044827,92
RTS0044828,80
RTS0044829,91
RTS0044830,80
RTS0044831,77
RTS0044832,60
RTS0044833,73
RTS0044834,77
RTS0044835,80
RTS0044836,110
RTS0044837,78
RTS0044838,89
RTS0044839,97
RTS0044840,83
RTS0044841,67
RTS0044842,48
RTS0044843,64
RTS0044844,63
RTS0044845,57
RTS0044846,76
RTS0044847,54
RTS0044848,92
RTS0044849,83
RTS0044850,64
RTS0044851,72
RTS0044852,65
RTS0044853,52
RTS0044854,48
RTS0044855,65
RTS0044856,61
RTS0044857,65
RTS0044858,65
RTS0044859,45
RTS0044860,73
RTS0044861,90
RTS0044862,82
RTS0044863,77
RTS0044864,65
RTS0044865,102
RTS0044866,101
RTS0044867,98
RTS0044868,114
RTS0044869,152
RTS0044870,108
RTS0044871,127
RTS0044872,106
RTS0044873,103
RTS0044874,109
RTS0044875,144
RTS0044876,91
RTS0044877,182
RTS0044878,160
RTS0044879,131
RTS0044880,201
RTS0044881,59
RTS0044882,62
RTS0044883,60
RTS0044884,61
RTS0044885,58
RTS0044886,87
RTS0044887,54
RTS0044888,85
RTS0044889,60
RTS0044890,56
RTS0044891,129
RTS0044892,113
RTS0044893,74
RTS0044894,100
RTS0044895,89
RTS0044896,228
RTS0044897,207
RTS0044898,195
RTS0044899,241
RTS0044900,184
RTS0044901,87
RTS0044902,96
RTS0044903,117
RTS0044904,74
RTS0044905,100
RTS0044906,312
RTS0044907,258
RTS0044908,242
RTS0044909,331
RTS0044910,232
RTS0044911,63
RTS0044912,71
RTS0044913,64
RTS0044914,89
RTS0044915,69
RTS0044916,82
RTS0044917,61
RTS0044918,84
RTS0044919,62
RTS0044920,108
RTS0044921,127
RTS0044922,117
RTS0044923,154
RTS0044924,114
RTS0044925,103
RTS0044926,75
RTS0044927,70
RTS0044928,76
RTS0044929,70
RTS0044930,72
RTS0044931,74
RTS0044932,83
RTS0044933,71
RTS0044934,54
RTS0044935,82
RTS0044936,75
RTS0044937,59
RTS0044938,66
RTS0044939,71
RTS0044940,82
RTS0044941,64
RTS0044942,68
RTS0044943,76
RTS0044944,71
RTS0044945,57
RTS0044946,76
RTS0044947,58
RTS0044948,85
RTS0044949,67
RTS0044950,76
RTS0044951,47
RTS0044952,53
RTS0044953,84
RTS0044954,46
RTS0044955,41
RTS0044956,127
RTS0044957,154
RTS0044958,109
RTS0044959,92
RTS0044960,128
RTS0044961,83
RTS0044962,75
RTS0044963,66
RTS0044964,53
RTS0044965,71
RTS0044966,55
RTS0044967,74
RTS0044968,105
RTS0044969,58
RTS0044970,80
RTS0044971,71
RTS0044972,85
RTS0044973,67
RTS0044974,65
RTS0044975,71
RTS0044976,64
RTS0044977,62
RTS0044978,55
RTS0044979,56
RTS0044980,59
RTS0044981,53
RTS0044982,64
RTS0044983,66
RTS0044984,51
RTS0044985,77
RTS0044986,56
RTS0044987,63
RTS0044988,52
RTS0044989,50
RTS0044990,79
RTS0044991,65
RTS0044992,51
RTS0044993,57
RTS0044994,68
RTS0044995,63
RTS0044996,64
RTS0044997,61
RTS0044998,63
RTS0044999,55
RTS0045000,52
RTS0045001,95
RTS0045002,110
RTS0045003,83
RTS0045004,77
RTS0045005,99
RTS0045006,159
RTS0045007,187
RTS0045008,280
RTS0045009,134
RTS0045010,118
RTS0045011,67
RTS0045012,73
RTS0045013,45
RTS0045014,71
RTS0045015,71
RTS0045016,93
RTS0045017,123
RTS0045018,121
RTS0045019,118
RTS0045020,98
RTS0045021,67
RTS0045022,65
RTS0045023,88
RTS0045024,94
RTS0045025,96
RTS0045026,131
RTS0045027,113
RTS0045028,121
RTS0045029,90
RTS0045030,130
RTS0045031,55
RTS0045032,84
RTS0045033,56
RTS0045034,79
RTS0045035,68
RTS0045036,75
RTS0045038,95
RTS0045039,72
RTS0045040,60
RTS0045041,94
RTS0045042,77
RTS0045043,86
RTS0045044,107
RTS0045045,133
RTS0045046,58
RTS0045047,73
RTS0045048,63
RTS0045049,61
RTS0045050,71
RTS0045051,66
RTS0045052,69
RTS0045053,67
RTS0045054,72
RTS0045055,61
RTS0045056,105
RTS0045057,166
RTS0045058,65
RTS0045059,91
RTS0045060,132
RTS0045061,60
RTS0045063,44
RTS0045064,69
RTS0045065,60
RTS0045066,114
RTS0045067,208
RTS0045068,194
RTS0045069,179
RTS0045070,199
RTS0045071,115
RTS0045072,97
RTS0045073,100
RTS0045074,127
RTS0045075,77
RTS0045076,70
RTS0045077,49
RTS0045078,60
RTS0045079,58
RTS0045080,63
RTS0045081,67
RTS0045082,78
RTS0045083,90
RTS0045084,108
RTS0045085,90
RTS0045086,53
RTS0045087,50
RTS0045088,47
RTS0045089,53
RTS0045090,56
RTS0045091,81
RTS0045092,84
RTS0045093,78
RTS0045094,70
RTS0045095,88
RTS0045096,77
RTS0045097,59
RTS0045098,41
RTS0045099,78
RTS0045100,63
RTS0045101,78
RTS0045102,50
RTS0045103,67
RTS0045104,50
RTS0045105,55
RTS0045106,99
RTS0045107,78
RTS0045108,61
RTS0045109,69
RTS0045110,50
RTS0045111,114
RTS0045112,97
RTS0045113,106
RTS0045114,88
RTS0045115,50
RTS0045116,53
RTS0045117,58
RTS0045118,55
RTS0045119,78
RTS0045120,67
RTS0045121,70
RTS0045122,67
RTS0045123,79
RTS0045124,61
RTS0045125,65
RTS0045126,77
RTS0045127,104
RTS0045128,101
RTS0045129,96
RTS0045130,84
RTS0045131,100
RTS0045132,71
RTS0045133,76
RTS0045134,96
RTS0045135,69
RTS0045136,88
RTS0045137,95
RTS0045138,112
RTS0045139,76
RTS0045140,104
RTS0045141,66
RTS0045142,74
RTS0045143,83
RTS0045144,67
RTS0045145,46
RTS0045146,56
RTS0045147,72
RTS0045148,58
RTS0045149,58
RTS0045150,58
RTS0045151,69
RTS0045152,93
RTS0045153,75
RTS0045154,92
RTS0045155,88
RTS0045156,76
RTS0045157,103
RTS0045158,79
RTS0045159,131
RTS0045160,97
RTS0045161,73
RTS0045162,79
RTS0045163,110
RTS0045164,97
RTS0045165,88
RTS0045166,86
RTS0045167,67
RTS0045168,109
RTS0045169,91
RTS0045170,98
RTS0045171,131
RTS0045172,106
RTS0045173,115
RTS0045174,92
RTS0045175,103
RTS0045176,79
RTS0045177,71
RTS0045178,66
RTS0045179,69
RTS0045180,82
RTS0045181,75
RTS0045182,59
RTS0045183,73
RTS0045184,96
RTS0045185,79
RTS0045186,81
RTS0045187,100
RTS0045188,80
RTS0045189,67
RTS0045190,92
RTS0045191,68
RTS0045192,52
RTS0045193,59
RTS0045194,50
RTS0045195,57
RTS0045196,57
RTS0045197,48
RTS0045198,84
RTS0045199,38
RTS0045200,67
RTS0045201,81
RTS0045202,82
RTS0045203,67
RTS0045204,67
RTS0045205,95
RTS0045206,49
RTS0045207,65
RTS0045208,80
RTS0045209,61
RTS0045210,64
RTS0045211,54
RTS0045212,86
RTS0045213,60
RTS0045214,61
RTS0045215,77
RTS0045216,109
RTS0045217,89
RTS0045218,144
RTS0045219,96
RTS0045220,79
RTS0045221,69
RTS0045222,49
RTS0045223,81
RTS0045224,65
RTS0045225,67
RTS0045226,707
RTS0045227,507
RTS0045228,845
RTS0045229,469
RTS0045230,512
RTS0045231,135
RTS0045232,162
RTS0045233,106
RTS0045234,110
RTS0045235,100
RTS0045236,221
RTS0045237,165
RTS0045238,125
RTS0045239,128
RTS0045240,229
RTS0045241,170
RTS0045242,132
RTS0045243,127
RTS0045244,126
RTS0045245,78
RTS0045246,67
RTS0045247,64
RTS0045248,63
RTS0045249,63
RTS0045250,59
RTS0045251,137
RTS0045252,83
RTS0045253,125
RTS0045254,82
RTS0045255,77
RTS0045256,57
RTS0045257,84
RTS0045258,89
RTS0045259,96
RTS0045260,70
RTS0045261,120
RTS0045262,193
RTS0045263,149
RTS0045264,143
RTS0045265,168
RTS0045266,106
RTS0045267,143
RTS0045268,192
RTS0045269,137
RTS0045270,130
RTS0045271,60
RTS0045272,54
RTS0045273,73
RTS0045274,64
RTS0045275,77
RTS0045276,63
RTS0045277,82
RTS0045278,110
RTS0045279,48
RTS0045280,61
RTS0045281,57
RTS0045282,75
RTS0045283,77
RTS0045284,54
RTS0045285,80
RTS0045286,103
RTS0045287,94
RTS0045288,50
RTS0045289,55
RTS0045290,68
RTS0045291,62
RTS0045292,86
RTS0045293,63
RTS0045294,70
RTS0045295,83
RTS0045296,72
RTS0045297,65
RTS0045298,67
RTS0045299,52
RTS0045300,57
RTS0045301,188
RTS0045302,114
RTS0045303,189
RTS0045304,110
RTS0045305,203
RTS0045306,67
RTS0045307,56
RTS0045308,84
RTS0045309,66
RTS0045310,90
RTS0045311,24
RTS0045312,49
RTS0045313,60
RTS0045314,62
RTS0045315,55
RTS0045316,78
RTS0045317,54
RTS0045318,69
RTS0045319,58
RTS0045320,64
RTS0045321,69
RTS0045322,63
RTS0045323,77
RTS0045324,60
RTS0045325,74
RTS0045326,64
RTS0045327,111
RTS0045328,86
RTS0045329,77
RTS0045330,67
RTS0045331,59
RTS0045332,61
RTS0045333,64
RTS0045334,80
RTS0045335,64
RTS0045336,107
RTS0045337,72
RTS0045338,77
RTS0045339,69
RTS0045340,86
RTS0045341,58
RTS0045342,77
RTS0045343,54
RTS0045344,62
RTS0045345,60
RTS0045346,59
RTS0045347,54
RTS0045348,59
RTS0045349,74
RTS0045350,57
RTS0045351,40
RTS0045352,55
RTS0045353,65
RTS0045354,66
RTS0045355,31
RTS0045356,76
RTS0045357,77
RTS0045358,64
RTS0045359,49
RTS0045360,65
RTS0045361,100
RTS0045362,92
RTS0045363,58
RTS0045364,81
RTS0045365,83
RTS0045366,80
RTS0045367,60
RTS0045368,81
RTS0045369,55
RTS0045370,70
RTS0045371,85
RTS0045372,67
RTS0045373,117
RTS0045374,117
RTS0045375,91
RTS0045376,91
RTS0045377,53
RTS0045378,93
RTS0045379,80
RTS0045380,77
RTS0045381,252
RTS0045382,190
RTS0045383,131
RTS0045384,160
RTS0045385,106
RTS0045386,76
RTS0045387,85
RTS0045388,92
RTS0045389,73
RTS0045390,99
RTS0045391,63
RTS0045392,76
RTS0045393,52
RTS0045394,63
RTS0045395,70
RTS0045396,81
RTS0045397,73
RTS0045398,61
RTS0045399,86
RTS0045400,72
RTS0045401,94
RTS0045402,98
RTS0045403,105
RTS0045404,98
RTS0045405,100
RTS0045406,109
RTS0045407,162
RTS0045408,99
RTS0045409,138
RTS0045410,125
RTS0045411,242
RTS0045412,268
RTS0045413,319
RTS0045414,205
RTS0045415,177
RTS0045416,64
RTS0045417,56
RTS0045418,51
RTS0045419,76
RTS0045420,65
RTS0045421,3020
RTS0045422,2498
RTS0045423,2393
RTS0045424,3418
RTS0045425,2461
RTS0045426,81
RTS0045427,77
RTS0045428,70
RTS0045429,71
RTS0045430,60
RTS0045431,89
RTS0045432,98
RTS0045433,103
RTS0045434,108
RTS0045435,59
RTS0045436,140
RTS0045437,132
RTS0045438,146
RTS0045439,119
RTS0045440,108
RTS0045441,179
RTS0045442,145
RTS0045443,134
RTS0045444,132
RTS0045445,121
RTS0045446,199
RTS0045447,204
RTS0045448,168
RTS0045449,149
RTS0045450,119
RTS0045451,210
RTS0045452,123
RTS0045453,140
RTS0045454,184
RTS0045455,164
RTS0045456,76
RTS0045457,96
RTS0045458,105
RTS0045459,67
RTS0045460,62
RTS0045461,60
RTS0045462,68
RTS0045463,44
RTS0045464,50
RTS0045465,65
RTS0045466,102
RTS0045467,108
RTS0045468,83
RTS0045469,136
RTS0045470,97
RTS0045471,92
RTS0045472,105
RTS0045473,67
RTS0045474,144
RTS0045475,135
RTS0045476,164
RTS0045477,179
RTS0045478,128
RTS0045479,166
RTS0045480,160
RTS0045481,96
RTS0045482,84
RTS0045483,98
RTS0045484,118
RTS0045485,125
RTS0045486,37
RTS0045487,60
RTS0045488,58
RTS0045489,87
RTS0045490,71
RTS0045491,387
RTS0045492,488
RTS0045493,383
RTS0045494,220
RTS0045495,252
RTS0045496,85
RTS0045497,93
RTS0045498,172
RTS0045499,189
RTS0045500,185
RTS0045501,297
RTS0045502,336
RTS0045503,257
RTS0045504,191
RTS0045505,209
RTS0045506,8581
RTS0045507,9555
RTS0045508,6980
RTS0045509,8289
RTS0045510,7070
RTS0045511,82
RTS0045512,65
RTS0045513,54
RTS0045514,78
RTS0045515,66
RTS0045516,86
RTS0045517,62
RTS0045518,98
RTS0045519,87
RTS0045520,85
RTS0045521,89
RTS0045522,86
RTS0045523,91
RTS0045524,81
RTS0045525,68
RTS0045526,133
RTS0045527,149
RTS0045528,146
RTS0045529,170
RTS0045530,152
RTS0045531,82
RTS0045532,68
RTS0045533,64
RTS0045534,69
RTS0045535,45
RTS0045536,449
RTS0045537,420
RTS0045538,300
RTS0045539,399
RTS0045540,443
RTS0045541,79
RTS0045542,59
RTS0045543,75
RTS0045544,43
RTS0045545,72
RTS0045546,132
RTS0045547,158
RTS0045548,121
RTS0045549,108
RTS0045550,72
RTS0045551,85
RTS0045552,69
RTS0045553,71
RTS0045554,81
RTS0045555,47
RTS0045556,167
RTS0045557,132
RTS0045558,147
RTS0045559,154
RTS0045560,136
RTS0045561,80
RTS0045562,76
RTS0045563,60
RTS0045564,106
RTS0045565,65
RTS0045566,77
RTS0045567,62
RTS0045568,63
RTS0045569,58
RTS0045570,45
RTS0045571,51
RTS0045572,66
RTS0045573,46
RTS0045574,45
RTS0045575,63
RTS0045576,57
RTS0045577,47
RTS0045578,55
RTS0045579,69
RTS0045580,63
RTS0045581,93
RTS0045582,59
RTS0045583,107
RTS0045584,87
RTS0045585,55
RTS0045586,88
RTS0045587,141
RTS0045588,138
RTS0045589,149
RTS0045590,130
RTS0045592,767
RTS0045593,746
RTS0045594,726
RTS0045595,774
RTS0045596,140
RTS0045597,186
RTS0045598,205
RTS0045599,171
RTS0045600,133
RTS0045601,64
RTS0045602,71
RTS0045603,52
RTS0045604,96
RTS0045606,93
RTS0045607,71
RTS0045608,62
RTS0045609,74
RTS0045610,88
RTS0045611,57
RTS0045612,68
RTS0045613,56
RTS0045614,76
RTS0045615,62
RTS0045616,42
RTS0045617,60
RTS0045618,57
RTS0045619,52
RTS0045620,47
RTS0045621,132
RTS0045622,201
RTS0045623,179
RTS0045624,122
RTS0045625,164
RTS0045626,29
RTS0045627,59
RTS0045628,72
RTS0045629,62
RTS0045630,70
RTS0045631,58
RTS0045632,67
RTS0045633,69
RTS0045634,49
RTS0045635,59
RTS0045636,71
RTS0045637,48
RTS0045638,62
RTS0045639,83
RTS0045640,49
RTS0045641,57
RTS0045642,60
RTS0045643,49
RTS0045644,56
RTS0045645,63
RTS0045646,59
RTS0045647,84
RTS0045648,70
RTS0045649,78
RTS0045650,84
RTS0045651,56
RTS0045652,112
RTS0045653,133
RTS0045654,157
RTS0045655,116
RTS0045656,73
RTS0045657,96
RTS0045658,110
RTS0045659,97
RTS0045660,113
RTS0045661,250
RTS0045662,199
RTS0045663,179
RTS0045664,176
RTS0045665,249
RTS0045666,71
RTS0045667,64
RTS0045668,69
RTS0045669,62
RTS0045670,58
RTS0045671,56
RTS0045672,81
RTS0045673,61
RTS0045674,49
RTS0045675,82
RTS0045676,160
RTS0045677,171
RTS0045678,179
RTS0045679,139
RTS0045680,178
RTS0045681,66
RTS0045682,63
RTS0045683,50
RTS0045684,52
RTS0045685,78
RTS0045687,88
RTS0045688,58
RTS0045689,69
RTS0045690,67
RTS0045691,48
RTS0045692,67
RTS0045693,70
RTS0045694,58
RTS0045695,70
RTS0045696,99
RTS0045697,108
RTS0045698,129
RTS0045699,88
RTS0045700,105
RTS0045701,115
RTS0045702,107
RTS0045703,119
RTS0045704,115
RTS0045705,111
RTS0045706,66
RTS0045707,68
RTS0045708,102
RTS0045709,67
RTS0045710,78
RTS0045711,67
RTS0045712,58
RTS0045713,56
RTS0045714,57
RTS0045715,63
RTS0045716,256
RTS0045717,152
RTS0045718,134
RTS0045719,157
RTS0045720,167
RTS0045721,141
RTS0045722,145
RTS0045723,148
RTS0045724,96
RTS0045725,88
RTS0045726,137
RTS0045727,160
RTS0045728,124
RTS0045729,124
RTS0045730,77
RTS0045731,158
RTS0045732,160
RTS0045733,139
RTS0045734,173
RTS0045735,177
RTS0045736,848
RTS0045737,1372
RTS0045738,1651
RTS0045739,1436
RTS0045740,897
RTS0045741,379
RTS0045742,291
RTS0045743,326
RTS0045744,426
RTS0045745,392
RTS0045746,197
RTS0045747,178
RTS0045748,239
RTS0045749,85
RTS0045750,117
RTS0045751,194
RTS0045752,114
RTS0045753,172
RTS0045754,181
RTS0045755,215
RTS0045756,296
RTS0045757,324
RTS0045758,296
RTS0045759,285
RTS0045760,264
RTS0045761,89
RTS0045762,58
RTS0045763,77
RTS0045764,67
RTS0045765,57
RTS0045766,68
RTS0045767,62
RTS0045768,69
RTS0045769,78
RTS0045770,70
RTS0045771,62
RTS0045772,76
RTS0045773,76
RTS0045774,47
RTS0045775,84
RTS0045776,81
RTS0045777,50
RTS0045778,55
RTS0045779,73
RTS0045780,51
RTS0045781,292
RTS0045782,367
RTS0045783,471
RTS0045784,379
RTS0045785,446
RTS0045786,61
RTS0045787,99
RTS0045788,88
RTS0045789,85
RTS0045790,75
RTS0045791,66
RTS0045792,68
RTS0045793,72
RTS0045794,57
RTS0045795,61
RTS0045796,79
RTS0045797,50
RTS0045798,67
RTS0045799,72
RTS0045800,53
RTS0045801,65
RTS0045802,50
RTS0045803,60
RTS0045804,35
RTS0045805,84
RTS0045806,194
RTS0045807,180
RTS0045808,150
RTS0045809,147
RTS0045810,102
RTS0045811,97
RTS0045812,127
RTS0045813,101
RTS0045814,132
RTS0045815,98
RTS0045816,77
RTS0045817,86
RTS0045818,100
RTS0045819,103
RTS0045820,100
RTS0045821,208
RTS0045822,168
RTS0045823,138
RTS0045824,209
RTS0045825,160
RTS0045826,231
RTS0045827,274
RTS0045828,144
RTS0045829,204
RTS0045830,198
RTS0045831,94
RTS0045832,111
RTS0045833,110
RTS0045834,80
RTS0045835,90
RTS0045836,451
RTS0045837,464
RTS0045838,356
RTS0045840,265
RTS0045841,219
RTS0045842,203
RTS0045843,143
RTS0045844,165
RTS0045845,209
RTS0045846,1256
RTS0045848,271
RTS0045849,1436
RTS0045851,48
RTS0045852,57
RTS0045853,76
RTS0045854,67
RTS0045855,63
RTS0045856,73
RTS0045857,75
RTS0045858,48
RTS0045859,115
RTS0045860,76
RTS0045861,96
RTS0045862,136
RTS0045863,287
RTS0045864,341
RTS0045865,365
RTS0045866,425
RTS0045867,66
RTS0045868,70
RTS0045869,67
RTS0045870,59
RTS0045871,46
RTS0045872,75
RTS0045873,74
RTS0045874,59
RTS0045875,75
RTS0045876,54
RTS0045877,68
RTS0045878,71
RTS0045879,105
RTS0045880,73
RTS0045881,100
RTS0045882,103
RTS0045883,70
RTS0045884,76
RTS0045885,20
RTS0045886,70
RTS0045887,63
RTS0045888,57
RTS0045889,54
RTS0045890,73
RTS0045891,62
RTS0045892,80
RTS0045893,76
RTS0045894,85
RTS0045895,55
RTS0045896,99
RTS0045897,80
RTS0045898,90
RTS0045899,162
RTS0045900,229
RTS0045901,108
RTS0045902,69
RTS0045903,80
RTS0045904,75
RTS0045905,88
RTS0045906,86
RTS0045907,77
RTS0045908,52
RTS0045909,47
RTS0045910,57
RTS0045911,65
RTS0045912,59
RTS0045913,64
RTS0045914,49
RTS0045915,41
RTS0045916,69
RTS0045917,44
RTS0045918,43
RTS0045919,73
RTS0045920,61
RTS0045921,59
RTS0045922,73
RTS0045923,57
RTS0045924,54
RTS0045925,58
RTS0045926,81
RTS0045927,40
RTS0045928,59
RTS0045929,81
RTS0045930,297
RTS0045931,252
RTS0045932,144
RTS0045933,53
RTS0045935,74
RTS0045939,68
RTS0045940,66
RTS0045941,59
RTS0045942,63
RTS0045943,71
RTS0045944,65
RTS0045945,101
RTS0045946,61
RTS0045947,74
RTS0045948,64
RTS0045949,82
RTS0045950,100
RTS0045951,79
RTS0045952,74
RTS0045953,102
RTS0045954,147
RTS0045955,60
RTS0045956,66
RTS0045957,54
RTS0045958,83
RTS0045959,51
RTS0045960,46
RTS0045961,63
RTS0045962,61
RTS0045963,63
RTS0045964,60
RTS0045965,73
RTS0045966,53
RTS0045967,42
RTS0045968,53
RTS0045969,98
RTS0045970,124
RTS0045971,129
RTS0045972,60
RTS0045973,54
RTS0045974,59
RTS0045975,79
RTS0045976,55
RTS0045977,54
RTS0045978,67
RTS0045979,126
RTS0045980,118
RTS0045981,136
RTS0045982,146
RTS0045983,104
RTS0045984,136
RTS0045985,79
RTS0045986,46
RTS0045987,117
RTS0045988,98
RTS0045989,48
RTS0045990,73
RTS0045991,170
RTS0045992,116
RTS0045993,149
RTS0045994,78
RTS0045995,90
RTS0045996,87
RTS0045997,97
RTS0045998,54
RTS0045999,69
RTS0046000,44
RTS0046001,63
RTS0046002,75
RTS0046003,50
RTS0046004,49
RTS0046005,129
RTS0046006,92
RTS0046007,126
RTS0046008,117
RTS0046009,128
RTS0046010,50
RTS0046011,61
RTS0046012,41
RTS0046013,90
RTS0046014,49
RTS0046015,53
RTS0046016,93
RTS0046017,70
RTS0046018,47
RTS0046019,73
RTS0046020,103
RTS0046021,103
RTS0046022,95
RTS0046023,108
RTS0046024,79
RTS0046025,77
RTS0046026,71
RTS0046027,64
RTS0046028,68
RTS0046029,44
RTS0046030,76
RTS0046031,68
RTS0046032,59
RTS0046033,64
RTS0046034,47
RTS0046035,57
RTS0046036,64
RTS0046037,46
RTS0046038,53
RTS0046039,56
RTS0046040,56
RTS0046041,59
RTS0046042,62
RTS0046043,51
RTS0046044,64
RTS0046045,68
RTS0046046,55
RTS0046047,41
RTS0046048,86
RTS0046049,115
RTS0046050,89
RTS0046051,191
RTS0046052,141
RTS0046053,162
RTS0046054,192
RTS0046055,160
RTS0046056,70
RTS0046057,78
RTS0046058,86
RTS0046059,111
RTS0046060,46
RTS0046061,101
RTS0046062,71
RTS0046063,76
RTS0046064,93
RTS0046065,72
RTS0046066,112
RTS0046067,94
RTS0046068,56
RTS0046069,49
RTS0046070,45
RTS0046071,102
RTS0046072,74
RTS0046073,61
RTS0046074,68
RTS0046075,51
RTS0046076,81
RTS0046077,76
RTS0046078,84
RTS0046079,90
RTS0046080,102
RTS0046081,82
RTS0046082,154
RTS0046083,97
RTS0046084,148
RTS0046085,85
RTS0046086,103
RTS0046087,69
RTS0046088,71
RTS0046089,45
RTS0046090,67
RTS0046091,53
RTS0046092,87
RTS0046093,105
RTS0046094,76
RTS0046095,65
RTS0046096,47
RTS0046097,50
RTS0046098,65
RTS0046099,73
RTS0046100,65
RTS0046101,53
RTS0046102,71
RTS0046103,54
RTS0046104,97
RTS0046105,65
RTS0046106,63
RTS0046107,51
RTS0046108,58
RTS0046109,64
RTS0046110,63
RTS0046111,68
RTS0046112,132
RTS0046113,123
RTS0046114,77
RTS0046115,153
RTS0046116,118
RTS0046117,157
RTS0046119,52
RTS0046121,98
RTS0046122,96
RTS0046123,82
RTS0046124,60
RTS0046125,55
RTS0046126,46
RTS0046127,51
RTS0046128,123
RTS0046129,97
RTS0046130,93
RTS0046131,80
RTS0046132,117
RTS0046133,190
RTS0046134,142
RTS0046135,119
RTS0046136,309
RTS0046137,593
RTS0046138,110
RTS0046140,305
RTS0046141,221
RTS0046142,265
RTS0046143,307
RTS0046144,366
RTS0046145,57
RTS0046146,54
RTS0046147,54
RTS0046148,64
RTS0046149,49
RTS0046150,56
RTS0046152,72
RTS0046153,82
RTS0046154,55
RTS0046155,58
RTS0046156,53
RTS0046157,43
RTS0046158,77
RTS0046159,58
RTS0046160,56
RTS0046161,56
RTS0046162,65
RTS0046163,65
RTS0046164,103
RTS0046165,140
RTS0046166,108
RTS0046167,95
RTS0046168,63
RTS0046169,51
RTS0046170,52
RTS0046171,51
RTS0046172,43
RTS0046173,35
RTS0046174,60
RTS0046175,82
RTS0046176,57
RTS0046177,39
RTS0046178,76
RTS0046179,67
RTS0046180,75
RTS0046181,63
RTS0046182,36
RTS0046183,68
RTS0046184,106
RTS0046185,58
RTS0046186,62
RTS0046187,93
RTS0046188,101
RTS0046191,52
RTS0046193,32
RTS0046194,56
RTS0046195,54
RTS0046196,65
RTS0046197,48
RTS0046198,60
RTS0046199,79
RTS0046200,71
RTS0046201,66
RTS0046202,62
RTS0046203,57
RTS0046204,72
RTS0046205,59
RTS0046206,73
RTS0046207,68
RTS0046208,67
RTS0046209,63
RTS0046210,44
RTS0046211,59
RTS0046212,63
RTS0046213,513
RTS0046214,527
RTS0046215,348
RTS0046216,426
RTS0046217,513
RTS0046218,65
RTS0046219,44
RTS0046220,69
RTS0046221,78
RTS0046222,65
RTS0046223,46
RTS0046224,45
RTS0046225,109
RTS0046226,83
RTS0046227,113
RTS0046228,96
RTS0046229,77
RTS0046230,62
RTS0046231,33
RTS0046232,69
RTS0046233,63
RTS0046234,95
RTS0046235,52
RTS0046236,44
RTS0046237,60
RTS0046238,59
RTS0046239,44
RTS0046240,53
RTS0046241,70
RTS0046242,54
RTS0046243,46
RTS0046244,118
RTS0046245,81
RTS0046246,133
RTS0046247,91
RTS0046248,71
RTS0046249,74
RTS0046250,57
RTS0046251,43
RTS0046252,135
RTS0046253,102
RTS0046254,119
RTS0046255,61
RTS0046256,108
RTS0046257,77
RTS0046258,60
RTS0046259,100
RTS0046260,72
RTS0046261,112
RTS0046262,73
RTS0046263,51
RTS0046264,71
RTS0046265,68
RTS0046266,63
RTS0046267,52
RTS0046268,60
RTS0046269,64
RTS0046270,67
RTS0046271,62
RTS0046272,56
RTS0046273,60
RTS0046274,58
RTS0046275,62
RTS0046276,51
RTS0046277,47
RTS0046278,50
RTS0046279,62
RTS0046280,58
RTS0046281,50
RTS0046282,64
RTS0046283,98
RTS0046284,68
RTS0046285,53
RTS0046286,65
RTS0046287,58
RTS0046288,59
RTS0046289,87
RTS0046290,69
RTS0046291,64
RTS0046292,68
RTS0046293,61
RTS0046294,64
RTS0046295,103
RTS0046296,54
RTS0046297,63
RTS0046298,58
RTS0046299,69
RTS0046300,53
RTS0046301,90
RTS0046302,74
RTS0046303,52
RTS0046304,54
RTS0046305,59
RTS0046306,48
RTS0046307,62
RTS0046308,48
RTS0046309,61
RTS0046310,57
RTS0046311,63
RTS0046312,63
RTS0046313,48
RTS0046314,50
RTS0046315,58
RTS0046316,67
RTS0046317,76
RTS0046318,54
RTS0046319,71
RTS0046320,65
RTS0046321,85
RTS0046322,66
RTS0046323,65
RTS0046324,52
RTS0046325,70
RTS0046326,67
RTS0046327,93
RTS0046328,81
RTS0046329,193
RTS0046330,151
RTS0046331,164
RTS0046332,101
RTS0046333,230
RTS0046334,97
RTS0046335,144
RTS0046336,143
RTS0046342,47
RTS0046343,68
RTS0046344,73
RTS0046345,41
RTS0046346,51
RTS0046347,1387
RTS0046348,1486
RTS0046349,1387
RTS0046350,53
RTS0046351,70
RTS0046352,66
RTS0046353,58
RTS0046354,67
RTS0046355,62
RTS0046356,122
RTS0046357,94
RTS0046358,74
RTS0046359,106
RTS0046360,87
RTS0046361,65
RTS0046362,71
RTS0046363,85
RTS0046364,63
RTS0046365,61
RTS0046366,49
RTS0046367,59
RTS0046368,68
RTS0046369,63
RTS0046370,48
RTS0046371,67
RTS0046372,64
RTS0046373,42
RTS0046374,45
RTS0046375,33
RTS0046376,69
RTS0046377,53
RTS0046378,65
RTS0046379,61
RTS0046380,64
RTS0046381,52
RTS0046382,53
RTS0046383,84
RTS0046384,63
RTS0046385,63
RTS0046386,55
RTS0046387,48
RTS0046388,74
RTS0046389,93
RTS0046390,80
RTS0046391,74
RTS0046392,27
RTS0046393,51
RTS0046394,40
RTS0046395,62
RTS0046396,46
RTS0046397,65
RTS0046398,89
RTS0046399,81
RTS0046400,86
RTS0046401,77
RTS0046402,68
RTS0046403,78
RTS0046404,77
RTS0046405,71
RTS0046406,73
RTS0046407,56
RTS0046408,47
RTS0046409,98
RTS0046410,158
RTS0046411,200
RTS0046412,145
RTS0046413,262
RTS0046414,1394
RTS0046415,572
RTS0046416,66
RTS0046417,118
RTS0046418,73
RTS0046419,79
RTS0046420,96
RTS0046421,77
RTS0046422,70
RTS0046423,57
RTS0046424,83
RTS0046425,87
RTS0046426,61
RTS0046427,52
RTS0046428,65
RTS0046429,52
RTS0046430,54
RTS0046431,64
RTS0046432,142
RTS0046433,120
RTS0046434,132
RTS0046435,558
RTS0046439,106
RTS0046440,125
RTS0046441,123
RTS0046442,93
RTS0046443,111
RTS0046444,100
RTS0046445,58
RTS0046446,50
RTS0046447,55
RTS0046448,73
RTS0046449,121
RTS0046450,178
RTS0046451,76
RTS0046452,78
RTS0046453,86
RTS0046454,217
RTS0046455,194
RTS0046456,83
RTS0046457,165
RTS0046458,163
RTS0046459,308
RTS0046460,282
RTS0046461,62
RTS0046462,79
RTS0046463,58
RTS0046464,53
RTS0046466,46
RTS0046468,61
RTS0046469,46
RTS0046470,74
RTS0046471,37
RTS0046472,52
RTS0046473,49
RTS0046474,31
RTS0046475,83
RTS0046476,60
RTS0046477,58
RTS0046478,59
RTS0046479,56
RTS0046480,69
RTS0046481,55
RTS0046482,64
RTS0046483,54
RTS0046484,49
RTS0046485,62
RTS0046486,55
RTS0046487,85
RTS0046488,72
RTS0046489,57
RTS0046490,60
RTS0046491,66
RTS0046492,69
RTS0046493,47
RTS0046494,53
RTS0046495,71
RTS0046496,138
RTS0046497,178
RTS0046498,64
RTS0046499,208
RTS0046500,278
RTS0046501,140
RTS0046502,82
RTS0046503,121
RTS0046504,93
RTS0046505,51
RTS0046506,75
RTS0046507,64
RTS0046508,71
RTS0046509,36
RTS0046510,57
RTS0046511,69
RTS0046512,96
RTS0046513,60
RTS0046514,47
RTS0046515,75
RTS0046516,97
RTS0046517,86
RTS0046518,45
RTS0046519,49
RTS0046520,59
RTS0046521,66
RTS0046522,47
RTS0046524,73
RTS0046525,44
RTS0046526,127
RTS0046527,92
RTS0046528,94
RTS0046529,63
RTS0046530,42
RTS0046531,58
RTS0046532,88
RTS0046533,55
RTS0046534,66
RTS0046535,59
RTS0046536,81
RTS0046537,81
RTS0046538,88
RTS0046539,79
RTS0046540,48
RTS0046541,70
RTS0046542,102
RTS0046543,85
RTS0046544,71
RTS0046545,190
RTS0046546,58
RTS0046548,70
RTS0046549,197
RTS0046550,53
RTS0046551,106
RTS0046552,85
RTS0046553,83
RTS0046554,68
RTS0046555,75
RTS0046556,86
RTS0046557,42
RTS0046558,67
RTS0046559,78
RTS0046560,58
RTS0046561,67
RTS0046562,55
RTS0046563,60
RTS0046564,66
RTS0046565,74
RTS0046566,70
RTS0046567,77
RTS0046568,58
RTS0046569,66
RTS0046570,83
RTS0046571,56
RTS0046572,218
RTS0046573,273
RTS0046574,307
RTS0046575,75
RTS0046577,66
RTS0046578,70
RTS0046580,122
RTS0046581,85
RTS0046582,88
RTS0046583,74
RTS0046584,71
RTS0046585,80
RTS0046586,53
RTS0046587,67
RTS0046588,60
RTS0046589,71
RTS0046590,69
RTS0046591,74
RTS0046592,78
RTS0046593,71
RTS0046594,102
RTS0046595,76
RTS0046596,75
RTS0046597,61
RTS0046598,94
RTS0046599,77
RTS0046600,255
RTS0046601,315
RTS0046602,233
RTS0046603,215
RTS0046604,67
RTS0046605,92
RTS0046606,78
RTS0046607,184
RTS0046608,344
RTS0046609,288
RTS0046610,57
RTS0046611,77
RTS0046612,71
RTS0046613,59
RTS0046614,89
RTS0046615,61
RTS0046616,58
RTS0046617,96
RTS0046618,72
RTS0046619,80
RTS0046620,54
RTS0046621,106
RTS0046622,115
RTS0046623,98
RTS0046624,66
RTS0046625,68
RTS0046626,81
RTS0046627,93
RTS0046628,109
RTS0046629,74
RTS0046630,91
RTS0046631,95
RTS0046632,170
RTS0046633,102
RTS0046634,166
RTS0046635,79
RTS0046636,92
RTS0046637,114
RTS0046638,60
RTS0046639,89
RTS0046640,82
RTS0046641,50
RTS0046642,70
RTS0046643,78
RTS0046644,105
RTS0046645,64
RTS0046646,39
RTS0046647,63
RTS0046648,74
RTS0046649,72
RTS0046650,70
RTS0046651,73
RTS0046652,49
RTS0046653,110
RTS0046654,79
RTS0046655,87
RTS0046656,196
RTS0046657,125
RTS0046658,187
RTS0046659,205
RTS0046660,202
RTS0046661,67
RTS0046662,74
RTS0046663,55
RTS0046664,54
RTS0046665,65
RTS0046666,59
RTS0046667,71
RTS0046668,71
RTS0046669,48
RTS0046670,60
RTS0046671,56
RTS0046672,35
RTS0046673,66
RTS0046674,40
RTS0046675,67
RTS0046676,56
RTS0046677,64
RTS0046678,51
RTS0046679,60
RTS0046680,45
RTS0046681,44
RTS0046682,50
RTS0046683,53
RTS0046684,71
RTS0046685,39
RTS0046686,91
RTS0046687,53
RTS0046688,68
RTS0046689,62
RTS0046690,61
RTS0046691,46
RTS0046692,74
RTS0046693,80
RTS0046694,62
RTS0046695,77
RTS0046696,81
RTS0046697,78
RTS0046698,78
RTS0046699,122
RTS0046700,144
RTS0046701,187
RTS0046702,110
RTS0046703,1205
RTS0046704,1792
RTS0046705,1393
RTS0046706,640
RTS0046707,1276
RTS0046708,1089
RTS0046709,94
RTS0046710,154
RTS0046711,145
RTS0046712,108
RTS0046713,107
RTS0046714,110
RTS0046715,68
RTS0046716,107
RTS0046717,160
RTS0046718,53
RTS0046719,52
RTS0046720,68
RTS0046721,87
RTS0046722,77
RTS0046723,51
RTS0046724,52
RTS0046725,48
RTS0046726,79
RTS0046727,81
RTS0046728,55
RTS0046729,82
RTS0046730,77
RTS0046731,66
RTS0046732,74
RTS0046733,77
RTS0046734,103
RTS0046735,70
RTS0046736,57
RTS0046737,56
RTS0046738,55
RTS0046739,40
RTS0046740,68
RTS0046741,63
RTS0046742,35
RTS0046743,66
RTS0046744,71
RTS0046745,101
RTS0046746,64
RTS0046747,80
RTS0046748,104
RTS0046749,79
RTS0046750,48
RTS0046751,73
RTS0046752,57
RTS0046753,71
RTS0046754,64
RTS0046755,57
RTS0046756,66
RTS0046757,60
RTS0046758,56
RTS0046759,345
RTS0046760,267
RTS0046761,260
RTS0046763,93
RTS0046764,61
RTS0046765,65
RTS0046766,48
RTS0046767,54
RTS0046768,191
RTS0046769,239
RTS0046770,265
RTS0046771,63
RTS0046772,88
RTS0046773,71
RTS0046774,61
RTS0046775,90
RTS0046777,68
RTS0046778,55
RTS0046779,65
RTS0046780,78
RTS0046781,62
RTS0046782,50
RTS0046783,59
RTS0046784,51
RTS0046785,52
RTS0046790,74
RTS0046791,57
RTS0046792,70
RTS0046793,52
RTS0046794,62
RTS0046795,62
RTS0046796,61
RTS0046797,56
RTS0046798,68
RTS0046799,64
RTS0046800,53
RTS0046801,1199
RTS0046802,695
RTS0046803,62
RTS0046804,50
RTS0046805,86
RTS0046806,66
RTS0046807,85
RTS0046808,54
RTS0046809,44
RTS0046810,49
RTS0046811,39
RTS0046812,54
RTS0046813,57
RTS0046814,80
RTS0046815,83
RTS0046816,52
RTS0046817,46
RTS0046818,43
RTS0046819,180
RTS0046820,76
RTS0046821,66
RTS0046822,62
RTS0046823,59
RTS0046824,101
RTS0046825,87
RTS0046826,44
RTS0046827,52
RTS0046828,69
RTS0046829,59
RTS0046830,67
RTS0046831,74
RTS0046832,59
RTS0046833,19
RTS0046835,53
RTS0046836,619
RTS0046837,887
RTS0046838,453
RTS0046839,1377
RTS0046840,52
RTS0046841,50
RTS0046842,274
RTS0046843,256
RTS0046846,82
RTS0046849,91
RTS0046850,182
RTS0046851,390
RTS0046852,67
RTS0046853,98
RTS0046854,43
RTS0046855,64
RTS0046856,56
RTS0046857,54
RTS0046858,83
RTS0046859,61
RTS0046860,104
RTS0046861,58
RTS0046862,79
RTS0046863,55
RTS0046864,74
RTS0046866,75
RTS0046867,60
RTS0046868,45
RTS0046869,606
RTS0046870,591
RTS0046871,95
RTS0046872,180
RTS0046873,64
RTS0046874,59
RTS0046875,79
RTS0046876,56
RTS0046877,65
RTS0046878,53
RTS0046879,79
RTS0046880,70
RTS0046881,108
RTS0046882,82
RTS0046885,54
RTS0046886,50
RTS0046887,43
RTS0046889,70
RTS0046890,86
RTS0046891,104
RTS0046892,67
RTS0046893,61
RTS0046894,63
RTS0046895,54
RTS0046897,82
RTS0046898,44
RTS0046899,124
RTS0046900,100
RTS0046902,84
RTS0046903,222
RTS0046904,65
RTS0046905,51
RTS0046906,296
RTS0046907,217
RTS0046908,42
RTS0046909,64
RTS0046910,41
RTS0046911,91
RTS0046912,78
RTS0046913,71
RTS0046914,86
RTS0046915,67
RTS0046916,74
RTS0046918,1686
RTS0046919,2344
RTS0046920,567
RTS0046921,61
RTS0046922,71
RTS0046923,134
RTS0046924,103
RTS0046925,76
RTS0046926,63
RTS0046927,52
RTS0046928,67
RTS0046929,50
RTS0046930,66
RTS0046931,54
RTS0046933,43
RTS0046934,118
RTS0046935,86
RTS0046936,97
RTS0046937,67
RTS0046938,403
RTS0046939,60
RTS0046940,73
RTS0046941,78
RTS0046942,72
RTS0046943,118
RTS0046944,43
RTS0046946,141
RTS0046947,46
RTS0046948,58
RTS0046949,55
RTS0046950,49
RTS0046951,75
RTS0046952,50
RTS0046954,41
RTS0046955,63
RTS0046956,102
RTS0046957,65
RTS0046958,75
RTS0046959,83
RTS0046960,57
RTS0046961,91
RTS0046962,314
RTS0046963,55
RTS0046965,278
RTS0046966,91
RTS0046967,76
RTS0046968,36
RTS0047054,73
RTS0047055,87
RTS0047056,64
RTS0047057,81
RTS0047058,77
RTS0047060,196
RTS0047061,207
RTS0047062,189
RTS0047063,236
RTS0047064,359
RTS0047065,124
RTS0047066,114
RTS0047067,95
RTS0047068,85
RTS0047069,103
RTS0047070,188
RTS0047071,163
RTS0047072,180
RTS0047073,187
RTS0047074,173
RTS0047075,95
RTS0047076,120
RTS0047077,111
RTS0047078,87
RTS0047079,62
RTS0047080,115
RTS0047081,91
RTS0047082,82
RTS0047083,94
RTS0047084,81
RTS0047085,23
RTS0047086,54
RTS0047087,51
RTS0047088,55
RTS0047089,70
RTS0047091,43
RTS0047092,85
RTS0047093,72
RTS0047094,64
RTS0047095,39
RTS0047096,57
RTS0047097,54
RTS0047098,44
RTS0047099,43
RTS0047100,48
RTS0047101,76
RTS0047102,75
RTS0047103,93
RTS0047104,57
RTS0047105,132
RTS0047106,131
RTS0047107,128
RTS0047108,211
RTS0047109,103
RTS0047110,83
RTS0047111,76
RTS0047112,70
RTS0047113,243
RTS0047114,89
RTS0047115,95
RTS0047116,169
RTS0047117,144
RTS0047118,114
RTS0047119,139
RTS0047120,57
RTS0047121,47
RTS0047122,98
RTS0047123,60
RTS0047124,67
RTS0047125,64
RTS0047126,73
RTS0047127,97
RTS0047128,37
RTS0047129,59
RTS0047130,73
RTS0047131,81
RTS0047132,101
RTS0047133,100
RTS0047134,55
RTS0047135,118
RTS0047136,143
RTS0047137,123
RTS0047138,118
RTS0047139,113
RTS0047140,35
RTS0047141,75
RTS0047142,61
RTS0047143,60
RTS0047144,62
RTS0047145,87
RTS0047146,75
RTS0047147,103
RTS0047148,85
RTS0047149,74
RTS0047150,89
RTS0047151,64
RTS0047152,125
RTS0047153,82
RTS0047154,147
RTS0047156,66
RTS0047157,64
RTS0047158,75
RTS0047159,69
RTS0047160,71
RTS0047165,162
RTS0047166,47
RTS0047167,72
RTS0047168,46
RTS0047169,58
RTS0047170,44
RTS0047171,98
RTS0047172,101
RTS0047173,130
RTS0047174,81
RTS0047175,56
RTS0047176,57
RTS0047177,79
RTS0047178,81
RTS0047179,68
RTS0047180,75
RTS0047181,86
RTS0047182,78
RTS0047183,78
RTS0047184,79
RTS0047185,80
RTS0047186,77
RTS0047187,87
RTS0047188,75
RTS0047189,79
RTS0047190,52
RTS0047191,64
RTS0047192,79
RTS0047193,96
RTS0047194,99
RTS0047195,86
RTS0047196,82
RTS0047197,112
RTS0047198,86
RTS0047199,96
RTS0047200,100
RTS0047201,73
RTS0047202,98
RTS0047203,68
RTS0047204,80
RTS0047205,68
RTS0047206,73
RTS0047207,87
RTS0047208,1754
RTS0047209,1845
RTS0047210,2633
RTS0047211,2316
RTS0047212,906
RTS0047213,55
RTS0047214,66
RTS0047215,88
RTS0047216,53
RTS0047217,61
RTS0047218,151
RTS0047219,184
RTS0047220,74
RTS0047221,279
RTS0047222,227
RTS0047223,437
RTS0047225,245
RTS0047226,203
RTS0047229,55
RTS0047230,50
RTS0047231,76
RTS0047232,72
RTS0047233,36
RTS0047234,50
RTS0047235,54
RTS0047236,46
RTS0047237,63
RTS0047238,55
RTS0047239,73
RTS0047240,47
RTS0047241,56
RTS0047242,49
RTS0047243,66
RTS0047244,62
RTS0047245,64
RTS0047246,46
RTS0047247,52
RTS0047248,49
RTS0047249,82
RTS0047250,94
RTS0047252,106
RTS0047253,78
RTS0047254,89
RTS0047255,128
RTS0047256,126
RTS0047257,141
RTS0047258,110
RTS0047259,166
RTS0047260,202
RTS0047261,179
RTS0047262,155
RTS0047263,169
RTS0047264,109
RTS0047266,156
RTS0047267,372
RTS0047268,243
RTS0047269,231
RTS0047270,233
RTS0047271,276
RTS0047272,185
RTS0047273,151
RTS0047274,108
RTS0047276,55
RTS0047277,280
RTS0047278,270
RTS0047279,304
RTS0047280,193
RTS0047281,209
RTS0047282,248
RTS0047283,198
RTS0047284,179
RTS0047290,333
RTS0047291,653
RTS0047292,430
RTS0047293,404
RTS0047294,523
RTS0047295,40
RTS0047296,88
RTS0047297,96
RTS0047298,74
RTS0047299,65
RTS0047300,46
RTS0047301,86
RTS0047302,31
RTS0047303,61
RTS0047304,70
RTS0047305,212
RTS0047306,247
RTS0047307,326
RTS0047308,199
RTS0047309,196
RTS0047310,129
RTS0047311,115
RTS0047312,114
RTS0047313,113
RTS0047314,90
RTS0047315,230
RTS0047316,238
RTS0047317,233
RTS0047318,226
RTS0047319,246
RTS0047320,102
RTS0047321,117
RTS0047322,124
RTS0047323,175
RTS0047324,189
RTS0047325,121
RTS0047326,99
RTS0047327,110
RTS0047328,100
RTS0047329,92
RTS0047331,132
RTS0047332,132
RTS0047333,150
RTS0047334,126
RTS0047335,193
RTS0047336,185
RTS0047337,84
RTS0047338,187
RTS0047339,145
RTS0047340,199
RTS0047341,180
RTS0047342,185
RTS0047343,181
RTS0047344,181
RTS0047345,108
RTS0047346,132
RTS0047348,158
RTS0047349,118
RTS0047350,154
RTS0047351,177
RTS0047352,370
RTS0047353,245
RTS0047354,254
RTS0047356,58
RTS0047357,55
RTS0047358,45
RTS0047359,79
RTS0047360,54
RTS0047361,40
RTS0047362,92
RTS0047363,115
RTS0047364,74
RTS0047365,73
RTS0047366,58
RTS0047367,59
RTS0047368,67
RTS0047369,51
RTS0047370,59
RTS0047373,71
RTS0047374,57
RTS0047375,44
RTS0047376,96
RTS0047377,130
RTS0047378,147
RTS0047379,183
RTS0047380,146
RTS0047381,40
RTS0047382,49
RTS0047383,56
RTS0047384,67
RTS0047385,45
RTS0047386,133
RTS0047387,99
RTS0047388,114
RTS0047389,108
RTS0047390,107
RTS0047391,114
RTS0047392,73
RTS0047393,157
RTS0047394,63
RTS0047395,42
RTS0047396,240
RTS0047397,100
RTS0047398,67
RTS0047399,57
RTS0047400,64
RTS0047401,88
RTS0047402,107
RTS0047403,75
RTS0047404,91
RTS0047405,113
RTS0047406,79
RTS0047407,81
RTS0047408,95
RTS0047409,161
RTS0047410,155
RTS0047411,162
RTS0047412,114
RTS0047413,95
RTS0047414,159
RTS0047415,147
RTS0047417,111
RTS0047418,174
RTS0047419,157
RTS0047420,132
RTS0047421,73
RTS0047422,74
RTS0047423,53
RTS0047424,75
RTS0047425,44
RTS0047426,136
RTS0047427,153
RTS0047428,117
RTS0047429,113
RTS0047430,158
RTS0047431,75
RTS0047432,107
RTS0047433,82
RTS0047434,90
RTS0047435,140
RTS0047436,58
RTS0047437,49
RTS0047438,60
RTS0047439,51
RTS0047440,47
RTS0047441,275
RTS0047442,273
RTS0047445,236
RTS0047446,229
RTS0047447,67
RTS0047448,68
RTS0047449,53
RTS0047450,57
RTS0047451,58
RTS0047452,65
RTS0047453,43
RTS0047454,64
RTS0047455,47
RTS0047456,49
RTS0047457,59
RTS0047458,56
RTS0047459,74
RTS0047460,71
RTS0047461,73
RTS0047462,64
RTS0047463,61
RTS0047464,88
RTS0047465,69
RTS0047466,91
RTS0047467,63
RTS0047468,73
RTS0047469,65
RTS0047471,78
RTS0047472,62
RTS0047473,81
RTS0047474,51
RTS0047475,50
RTS0047476,90
RTS0047477,172
RTS0047479,170
RTS0047480,162
RTS0047481,209
RTS0047482,52
RTS0047483,82
RTS0047484,79
RTS0047485,62
RTS0047486,75
RTS0047487,47
RTS0047488,61
RTS0047489,76
RTS0047490,61
RTS0047491,66
RTS0047492,102
RTS0047493,95
RTS0047494,108
RTS0047495,95
RTS0047496,95
RTS0047497,127
RTS0047498,97
RTS0047499,124
RTS0047500,126
RTS0047501,95
RTS0047502,68
RTS0047503,65
RTS0047504,156
RTS0047505,117
RTS0047506,168
RTS0047507,83
RTS0047508,47
RTS0047509,56
RTS0047510,61
RTS0047511,53
RTS0047512,177
RTS0047513,66
RTS0047514,65
RTS0047515,221
RTS0047516,240
RTS0047517,245
RTS0047518,193
RTS0047520,218
RTS0047521,267
RTS0047522,80
RTS0047523,100
RTS0047524,71
RTS0047525,78
RTS0047526,81
RTS0047527,48
RTS0047528,80
RTS0047529,66
RTS0047530,75
RTS0047531,95
RTS0047532,69
RTS0047533,42
RTS0047534,62
RTS0047535,63
RTS0047536,76
RTS0047537,67
RTS0047538,247
RTS0047540,209
RTS0047541,211
RTS0047543,75
RTS0047544,119
RTS0047545,135
RTS0047546,131
RTS0047547,84
RTS0047548,236
RTS0047549,159
RTS0047550,131
RTS0047551,138
RTS0047552,87
RTS0047553,50
RTS0047558,73
RTS0047559,72
RTS0047560,60
RTS0047561,73
RTS0047562,56
RTS0047563,144
RTS0047564,95
RTS0047565,87
RTS0047566,95
RTS0047567,51
RTS0047568,61
RTS0047569,76
RTS0047570,67
RTS0047571,61
RTS0047572,75
RTS0047573,48
RTS0047574,85
RTS0047575,68
RTS0047576,59
RTS0047577,69
RTS0047578,58
RTS0047579,75
RTS0047580,58
RTS0047581,66
RTS0047582,65
RTS0047583,31
RTS0047584,50
RTS0047585,48
RTS0047586,50
RTS0047587,56
RTS0047588,74
RTS0047590,63
RTS0047591,57
RTS0047592,50
RTS0047593,59
RTS0047594,80
RTS0047595,53
RTS0047596,79
RTS0047597,67
RTS0047598,106
RTS0047599,95
RTS0047600,96
RTS0047601,273
RTS0047602,116
RTS0047603,71
RTS0047604,89
RTS0047606,47
RTS0047613,100
RTS0047614,96
RTS0047615,68
RTS0047616,134
RTS0047617,117
RTS0047618,54
RTS0047619,41
RTS0047620,37
RTS0047621,68
RTS0047622,43
RTS0047624,68
RTS0047625,48
RTS0047626,51
RTS0047627,43
RTS0047628,52
RTS0047629,48
RTS0047630,22
RTS0047631,43
RTS0047632,90
RTS0047633,38
RTS0047634,58
RTS0047635,45
RTS0047636,51
RTS0047637,53
RTS0047638,42
RTS0047639,61
RTS0047640,40
RTS0047641,47
RTS0047642,50
RTS0047643,31
RTS0047644,46
RTS0047645,38
RTS0047646,74
RTS0047647,34
RTS0047648,88
RTS0047649,62
RTS0047650,37
RTS0047651,46
RTS0047652,44
RTS0047653,41
RTS0047654,51
RTS0047656,72
RTS0047657,49
RTS0047658,36
RTS0047659,37
RTS0047660,42
RTS0047661,56
RTS0047662,72
RTS0047663,35
RTS0047664,53
RTS0047665,61
RTS0047666,32
RTS0047667,44
RTS0047668,40
RTS0047669,50
RTS0047670,68
RTS0047672,53
RTS0047673,47
RTS0047674,67
RTS0047675,57
RTS0047676,54
RTS0047677,54
RTS0047678,42
RTS0047679,67
RTS0047680,73
RTS0047681,56
RTS0047682,66
RTS0047684,44
RTS0047685,38
RTS0047686,45
RTS0047687,62
RTS0047688,68
RTS0047689,73
RTS0047691,50
RTS0047692,53
RTS0047693,65
RTS0047694,61
RTS0047695,55
RTS0047696,53
RTS0047697,47
RTS0047698,92
RTS0047699,54
RTS0047700,35
RTS0047701,85
RTS0047702,84
RTS0047703,126
RTS0047704,102
RTS0047705,93
RTS0047706,98
RTS0047707,93
RTS0047708,223
RTS0047709,244
RTS0047710,51
RTS0047711,75
RTS0047712,75
RTS0047713,197
RTS0047714,296
RTS0047715,249
RTS0047716,336
RTS0047717,295
RTS0047718,78
RTS0047720,65
RTS0047721,66
RTS0047722,53
RTS0047723,68
RTS0047724,169
RTS0047725,178
RTS0047726,154
RTS0047727,148
RTS0047728,161
RTS0047729,67
RTS0047730,58
RTS0047731,49
RTS0047732,54
RTS0047733,70
RTS0047734,73
RTS0047735,71
RTS0047736,116
RTS0047737,74
RTS0047738,79
RTS0047739,80
RTS0047740,97
RTS0047741,90
RTS0047742,67
RTS0047743,70
RTS0047744,155
RTS0047745,174
RTS0047746,102
RTS0047747,113
RTS0047748,107
RTS0047749,108
RTS0047750,53
RTS0047752,53
RTS0047753,57
RTS0047754,220
RTS0047755,202
RTS0047756,167
RTS0047757,128
RTS0047758,139
RTS0047759,45
RTS0047760,44
RTS0047761,54
RTS0047762,63
RTS0047763,81
RTS0047764,94
RTS0047765,109
RTS0047766,139
RTS0047767,63
RTS0047768,89
RTS0047769,83
RTS0047770,105
RTS0047771,150
RTS0047772,115
RTS0047773,132
RTS0047774,72
RTS0047775,67
RTS0047776,71
RTS0047777,51
RTS0047778,55
RTS0047779,81
RTS0047780,101
RTS0047781,125
RTS0047782,122
RTS0047783,91
RTS0047784,83
RTS0047785,57
RTS0047786,121
RTS0047787,122
RTS0047788,75
RTS0047789,63
RTS0047790,78
RTS0047791,82
RTS0047792,74
RTS0047793,195
RTS0047794,61
RTS0047795,48
RTS0047796,87
RTS0047797,73
RTS0047798,85
RTS0047799,79
RTS0047800,59
RTS0047801,108
RTS0047802,122
RTS0047803,66
RTS0047804,54
RTS0047805,74
RTS0047806,84
RTS0047807,83
RTS0047808,412
RTS0047809,46
RTS0047810,95
RTS0047811,102
RTS0047812,70
RTS0047813,85
RTS0047814,66
RTS0047816,79
RTS0047817,45
RTS0047818,74
RTS0047819,54
RTS0047820,59
RTS0047821,209
RTS0047822,55
RTS0047823,77
RTS0047824,74
RTS0047825,114
RTS0047826,62
RTS0047827,175
RTS0047828,69
RTS0047829,73
RTS0047830,56
RTS0047831,47
RTS0047832,40
RTS0047833,45
RTS0047834,50
RTS0047835,134
RTS0047836,143
RTS0047837,161
RTS0047838,123
RTS0047839,100
RTS0047840,70
RTS0047841,58
RTS0047842,62
RTS0047843,65
RTS0047844,58
RTS0047845,83
RTS0047846,59
RTS0047847,60
RTS0047848,55
RTS0047849,78
RTS0047850,66
RTS0047851,60
RTS0047852,67
RTS0047853,62
RTS0047854,70
RTS0047855,64
RTS0047856,73
RTS0047857,220
RTS0047858,160
RTS0047859,53
RTS0047860,52
RTS0047861,48
RTS0047862,76
RTS0047863,58
RTS0047864,65
RTS0047865,107
RTS0047866,129
RTS0047867,55
RTS0047868,68
RTS0047869,81
RTS0047870,132
RTS0047871,97
RTS0047872,107
RTS0047873,64
RTS0047874,54
RTS0047875,59
RTS0047876,46
RTS0047877,54
RTS0047878,80
RTS0047879,100
RTS0047880,68
RTS0047881,104
RTS0047882,60
RTS0047883,118
RTS0047884,202
RTS0047885,76
RTS0047886,46
RTS0047890,577
RTS0047891,607
RTS0047892,275
RTS0047893,86
RTS0047894,57
RTS0047895,96
RTS0047896,90
RTS0047897,83
RTS0047898,70
RTS0047899,61
RTS0047900,85
RTS0047901,49
RTS0047902,77
RTS0047903,95
RTS0047904,101
RTS0047905,91
RTS0047906,102
RTS0047907,683
RTS0047908,460
RTS0047909,552
RTS0047910,55
RTS0047912,58
RTS0047913,103
RTS0047914,111
RTS0047915,36
RTS0047916,68
RTS0047917,47
RTS0047919,58
RTS0047920,277
RTS0047921,568
RTS0047924,52
RTS0047925,66
RTS0047926,57
RTS0047927,66
RTS0047928,70
RTS0047929,46
RTS0047930,53
RTS0047931,56
RTS0047932,80
RTS0047933,99
RTS0047934,57
RTS0047935,218
RTS0047936,65
RTS0047937,77
RTS0047938,92
RTS0047939,113
RTS0047940,236
RTS0047941,67
RTS0047942,52
RTS0047943,47
RTS0047944,94
RTS0047945,117
RTS0047946,85
RTS0047947,43
RTS0047948,50
RTS0047949,61
RTS0047950,40
RTS0047951,80
RTS0047952,82
RTS0047953,84
RTS0047954,65
RTS0047956,60
RTS0047957,76
RTS0047958,72
RTS0047959,109
RTS0047960,75
RTS0047961,50
RTS0047963,75
RTS0047964,45
RTS0047965,65
RTS0047966,67
RTS0047967,64
RTS0047968,85
RTS0047969,76
RTS0047970,58
RTS0047972,72
RTS0047973,151
RTS0047974,96
RTS0047975,59
RTS0047976,57
RTS0047977,45
RTS0047978,59
RTS0047979,68
RTS0047980,39
RTS0047981,355
RTS0047982,49
RTS0047985,641
RTS0047986,66
RTS0047987,60
RTS0047988,485
RTS0047990,72
RTS0047991,210
RTS0047992,63
RTS0047993,63
RTS0047994,70
RTS0047995,64
RTS0047996,65
RTS0047997,82
RTS0047998,122
RTS0047999,53
RTS0048000,81
RTS0048001,56
RTS0048003,108
RTS0048005,59
RTS0048006,53
RTS0048008,44
RTS0048009,83
RTS0048012,73
RTS0048013,49
RTS0048014,73
RTS0048015,151
RTS0048016,132
RTS0048017,76
RTS0048018,82
RTS0048019,79
RTS0048020,73
RTS0048021,53
RTS0048022,75
RTS0048023,89
RTS0048024,78
RTS0048026,83
RTS0048027,120
RTS0048028,62
RTS0048029,37
RTS0048030,88
RTS0048031,60
RTS0048032,91
RTS0048033,49
RTS0048034,62
RTS0048035,52
RTS0048036,64
RTS0048037,69
RTS0048038,85
RTS0048040,65
RTS0048041,65
RTS0048042,73
RTS0048043,107
RTS0048044,60
RTS0048045,71
RTS0048046,63
RTS0048047,76
RTS0048048,66
RTS0048049,50
RTS0048050,73
RTS0048051,172
RTS0048052,129
RTS0048053,70
RTS0048054,100
RTS0048055,60
RTS0048056,66
RTS0048057,36
RTS0048058,51
RTS0048059,74
RTS0048060,56
RTS0048061,65
RTS0048062,64
RTS0048063,59
RTS0048064,189
RTS0048065,193
RTS0048066,212
RTS0048067,56
RTS0048068,76
RTS0048069,64
RTS0048070,55
RTS0048071,101
RTS0048072,52
RTS0048073,55
RTS0048074,35
RTS0048076,74
RTS0048077,96
RTS0048078,81
RTS0048079,84
RTS0048080,87
RTS0048081,175
RTS0048082,85
RTS0048084,61
RTS0048085,77
RTS0048086,57
RTS0048087,79
RTS0048088,57
RTS0048089,83
RTS0048090,75
RTS0048091,90
RTS0048092,65
RTS0048093,162
RTS0048094,42
RTS0048096,66
RTS0048097,67
RTS0048098,3394
RTS0048099,5042
RTS0048100,4852
RTS0048101,4337
RTS0048102,3955
RTS0048104,64
RTS0048105,75
RTS0048106,71
RTS0048107,80
RTS0048108,93
RTS0048109,46
RTS0048110,52
RTS0048111,43
RTS0048112,64
RTS0048113,51
RTS0048114,77
RTS0048115,69
RTS0048116,111
RTS0048117,69
RTS0048118,120
RTS0048120,56
RTS0048126,54
RTS0048127,69
RTS0048129,95
RTS0048130,49
RTS0048131,220
RTS0048132,347
RTS0048133,70
RTS0048134,315
RTS0048135,414
RTS0048136,51
RTS0048138,75
RTS0048139,152
RTS0048140,87
RTS0048141,77
RTS0048142,72
RTS0048144,62
RTS0048145,91
RTS0048146,86
RTS0048147,51
RTS0048148,53
RTS0048149,64
RTS0048150,81
RTS0048151,59
RTS0048152,66
RTS0048153,77
RTS0048154,81
RTS0048155,62
RTS0048156,174
RTS0048158,140
RTS0048159,85
RTS0048160,2190
RTS0048161,2895
RTS0048162,137
RTS0048163,121
RTS0048164,530
RTS0048165,217
RTS0048166,128
RTS0048167,157
RTS0048168,93
RTS0048169,131
RTS0048170,88
RTS0048171,93
RTS0048172,71
RTS0048173,52
RTS0048175,69
RTS0048176,70
RTS0048177,60
RTS0048178,69
RTS0048179,57
RTS0048180,75
RTS0048181,149
RTS0048182,87
RTS0048183,113
RTS0048184,132
RTS0048185,148
RTS0048186,97
RTS0048188,97
RTS0048189,116
RTS0048190,82
RTS0048191,88
RTS0048192,122
RTS0048193,67
RTS0048194,124
RTS0048195,115
RTS0048196,89
RTS0048197,129
RTS0048198,113
RTS0048200,112
RTS0048201,93
RTS0048202,70
RTS0048203,83
RTS0048204,84
RTS0048205,112
RTS0048207,63
RTS0048208,94
RTS0048209,103
RTS0048210,86
RTS0048211,91
RTS0048212,64
RTS0048213,90
RTS0048214,48
RTS0048215,121
RTS0048216,99
RTS0048217,88
RTS0048218,104
RTS0048219,98
RTS0048220,82
RTS0048221,77
RTS0048222,75
RTS0048223,70
RTS0048224,113
RTS0048225,68
RTS0048226,86
RTS0048227,130
RTS0048228,55
RTS0048229,70
RTS0048230,80
RTS0048231,90
RTS0048232,81
RTS0048233,68
RTS0048234,70
RTS0048235,97
RTS0048236,74
RTS0048237,75
RTS0048238,102
RTS0048239,92
RTS0048240,80
RTS0048241,95
RTS0048242,160
RTS0048243,162
RTS0048244,124
RTS0048245,69
RTS0048246,119
RTS0049343,93
RTS0049344,211
RTS0049345,104
RTS0049346,31
RTS0049347,70
RTS0049348,62
RTS0049349,86
RTS0049350,76
RTS0049351,59
RTS0049352,57
RTS0049353,50
RTS0049354,59
RTS0049355,43
RTS0049356,70
RTS0049357,53
RTS0049358,52
RTS0049359,38
RTS0049360,94
RTS0049361,54
RTS0049362,57
RTS0049363,55
RTS0049364,88
RTS0049365,56
RTS0049366,257
RTS0049367,307
RTS0049368,136
RTS0049369,47
RTS0049370,53
RTS0049371,94
RTS0049372,86
RTS0049373,437
RTS0049374,446
RTS0049375,371
RTS0049376,319
RTS0049377,361
RTS0049378,216
RTS0049379,150
RTS0049380,219
RTS0049381,207
RTS0049382,166
RTS0049383,71
RTS0049384,46
RTS0049385,71
RTS0049386,81
RTS0049387,53
RTS0049388,59
RTS0049389,78
RTS0049390,1860
RTS0049391,2151
RTS0049392,2017
RTS0049393,2118
RTS0049394,812
RTS0049395,390
RTS0049396,709
RTS0049397,863
RTS0049398,1073
RTS0049399,484
RTS0049400,74
RTS0049401,82
RTS0049402,78
RTS0049403,42
RTS0049404,65
RTS0049405,60
RTS0049406,64
RTS0049407,65
RTS0049408,75
RTS0049409,60
RTS0049410,48
RTS0049411,71
RTS0049412,55
RTS0049413,46
RTS0049414,55
RTS0049415,107
RTS0049416,68
RTS0049417,53
RTS0049418,67
RTS0049419,58
RTS0049420,55
RTS0049421,65
RTS0049422,46
RTS0049423,69
RTS0049424,172
RTS0049425,69
RTS0049426,119
RTS0049427,113
RTS0049428,57
RTS0049429,188
RTS0049430,138
RTS0049431,100
RTS0049432,74
RTS0049433,57
RTS0049434,62
RTS0049435,45
RTS0049436,36
RTS0049437,293
RTS0049438,80
RTS0049439,147
RTS0049440,121
RTS0049441,169
RTS0049442,173
RTS0049443,118
RTS0049444,167
RTS0049445,63
RTS0049446,76
RTS0049447,121
RTS0049448,51
RTS0049449,84
RTS0049450,58
RTS0049451,74
RTS0049452,56
RTS0049453,90
RTS0049454,62
RTS0049455,54
RTS0049456,84
RTS0049457,155
RTS0049458,89
RTS0049459,129
RTS0049460,188
RTS0049461,220
RTS0049462,292
RTS0049463,87
RTS0049464,69
RTS0049465,55
RTS0049466,63
RTS0049467,49
RTS0049468,105
RTS0049469,102
RTS0049470,80
RTS0049471,153
RTS0049472,102
RTS0049473,381
RTS0049474,62
RTS0049475,69
RTS0049476,89
RTS0049477,51
RTS0049478,69
RTS0049479,7436
RTS0049480,736
RTS0049481,18
RTS0049482,45
RTS0049483,46
RTS0049484,95
RTS0049485,85
RTS0997079,53
RTS0997080,121
RTS0997081,55
RTS0997082,74
RTS0997083,68
RTS0997084,87
RTS0997085,68
RTS0997086,75
RTS0997087,48
RTS0997088,20198
RTS0997089,4471
RTS0997090,116
RTS0997091,47
RTS0997092,47
RTS0997093,52
RTS0997094,12
RTS0997095,32
RTS0997096,46
RTS0997097,24
RTS0997098,49
RTS0997099,44
RTS0997100,45
RTS0997101,40
RTS0997102,28
RTS0997103,38
RTS0997104,33
RTS0997105,37
RTS0997106,57
RTS0997107,42
RTS0997108,48
RTS0997109,32
RTS0997110,70
RTS0997111,44
RTS0997112,44
RTS0997113,47
RTS0997114,39
RTS0997115,33
RTS0997116,34
RTS0997117,39
RTS0997118,37
RTS0997119,37
RTS0997120,27
RTS0997121,112
RTS0997122,223
RTS0997123,193
RTS0997124,151
RTS0997125,404
RTS0997126,518
RTS0997127,541
RTS0997128,434
RTS0997129,562
RTS0997130,138
</Code_Summary>
