# Supplementary material for: Spatial meta-transcriptomics reveal associations of intratumor bacteria burden with lung cancer cells showing a distinct oncogenic signature
Source: J Immunother Cancer. 2022 Jul 6;10(7):e004698. doi: 10.1136/jitc-2022-004698 (PMC9260850; doi:10.1136/jitc-2022-004698)
Supplement: Supplementary data [file jitc-2022-004698supp009.zip › DSP-1001250002726-A-C01.dcc]

<Header>
FileVersion,0.02
SoftwareVersion,"GeoMx_NGS_Pipeline_ 2.0.0"
Date,2020-6-15
</Header>

<Scan_Attributes>
ID,DSP-1001250002726-A-C01
Plate_ID,1001250002726
Well,C01
</Scan_Attributes>

<NGS_Processing_Attributes>
SeqSetId,
tamperedIni,No
Raw,4236959
Trimmed,4185227
Stitched,4155775
Aligned,4077771
umiQ30,0.9918
rtsQ30,0.9912
</NGS_Processing_Attributes>


<Code_Summary>
RTS0039454,153
RTS0039455,118
RTS0039456,138
RTS0039457,289
RTS0039458,80
RTS0039459,96
RTS0039460,56
RTS0039461,110
RTS0039462,90
RTS0039463,113
RTS0039464,105
RTS0039465,128
RTS0039466,88
RTS0039467,195
RTS0039468,113
RTS0039469,90
RTS0039470,78
RTS0039471,91
RTS0039472,114
RTS0039473,83
RTS0039474,129
RTS0039475,100
RTS0039476,159
RTS0039477,150
RTS0039478,154
RTS0039479,107
RTS0039480,74
RTS0039481,68
RTS0039482,81
RTS0039483,63
RTS0039484,87
RTS0039485,94
RTS0039486,75
RTS0039487,73
RTS0039488,109
RTS0039489,86
RTS0039490,73
RTS0039491,91
RTS0039492,87
RTS0039493,69
RTS0039494,104
RTS0039495,78
RTS0039496,94
RTS0039497,66
RTS0039498,83
RTS0039499,231
RTS0039500,122
RTS0039501,221
RTS0039502,227
RTS0039503,178
RTS0039504,66
RTS0039505,88
RTS0039506,64
RTS0039507,100
RTS0039508,99
RTS0039509,91
RTS0039510,103
RTS0039511,272
RTS0039512,192
RTS0039513,273
RTS0039514,512
RTS0039515,327
RTS0039516,104
RTS0039517,75
RTS0039518,97
RTS0039519,73
RTS0039520,72
RTS0039521,62
RTS0039522,70
RTS0039523,65
RTS0039524,90
RTS0039525,105
RTS0039526,107
RTS0039527,110
RTS0039528,85
RTS0039529,118
RTS0039530,86
RTS0039531,94
RTS0039532,102
RTS0039533,122
RTS0039534,61
RTS0039535,85
RTS0039536,111
RTS0039537,72
RTS0039538,84
RTS0039539,85
RTS0039540,71
RTS0039541,95
RTS0039542,87
RTS0039543,90
RTS0039544,57
RTS0039545,89
RTS0039546,79
RTS0039547,81
RTS0039548,84
RTS0039549,85
RTS0039550,79
RTS0039551,84
RTS0039552,66
RTS0039553,112
RTS0039554,89
RTS0039555,85
RTS0039556,55
RTS0039557,81
RTS0039558,80
RTS0039559,95
RTS0039560,74
RTS0039561,71
RTS0039562,99
RTS0039563,75
RTS0039564,102
RTS0039565,104
RTS0039566,89
RTS0039567,86
RTS0039568,61
RTS0039569,61
RTS0039570,78
RTS0039571,69
RTS0039572,82
RTS0039573,63
RTS0039574,67
RTS0039575,62
RTS0039576,71
RTS0039577,128
RTS0039578,90
RTS0039579,104
RTS0039580,110
RTS0039581,101
RTS0039582,108
RTS0039583,142
RTS0039584,100
RTS0039585,100
RTS0039586,80
RTS0039587,71
RTS0039588,95
RTS0039589,79
RTS0039590,83
RTS0039591,118
RTS0039592,97
RTS0039593,84
RTS0039594,84
RTS0039595,93
RTS0039596,100
RTS0039597,93
RTS0039598,79
RTS0039599,70
RTS0039600,90
RTS0039601,62
RTS0039602,70
RTS0039603,77
RTS0039604,93
RTS0039605,68
RTS0039606,64
RTS0039607,85
RTS0039608,70
RTS0039609,70
RTS0039610,70
RTS0039611,107
RTS0039612,65
RTS0039613,71
RTS0039614,78
RTS0039615,61
RTS0039616,76
RTS0039617,69
RTS0039619,67
RTS0039620,72
RTS0039621,77
RTS0039622,84
RTS0039623,84
RTS0039624,60
RTS0039625,55
RTS0039626,101
RTS0039627,76
RTS0039628,60
RTS0039629,86
RTS0039630,63
RTS0039631,75
RTS0039632,71
RTS0039633,79
RTS0039634,85
RTS0039635,76
RTS0039636,57
RTS0039637,71
RTS0039638,86
RTS0039639,85
RTS0039640,56
RTS0039641,89
RTS0039642,81
RTS0039643,77
RTS0039644,65
RTS0039645,66
RTS0039646,103
RTS0039647,82
RTS0039648,88
RTS0039649,78
RTS0039650,79
RTS0039651,117
RTS0039652,141
RTS0039653,96
RTS0039654,91
RTS0039655,94
RTS0039656,101
RTS0039657,110
RTS0039658,93
RTS0039659,114
RTS0039660,86
RTS0039661,79
RTS0039662,62
RTS0039663,82
RTS0039664,95
RTS0039665,100
RTS0039666,98
RTS0039667,64
RTS0039668,67
RTS0039669,102
RTS0039670,87
RTS0039671,116
RTS0039672,140
RTS0039673,109
RTS0039674,86
RTS0039675,87
RTS0039676,86
RTS0039677,73
RTS0039678,54
RTS0039679,88
RTS0039680,59
RTS0039681,101
RTS0039682,100
RTS0039683,75
RTS0039684,84
RTS0039685,88
RTS0039686,140
RTS0039687,161
RTS0039688,130
RTS0039689,119
RTS0039690,95
RTS0039691,94
RTS0039692,80
RTS0039693,75
RTS0039694,104
RTS0039695,75
RTS0039696,69
RTS0039697,92
RTS0039698,81
RTS0039699,65
RTS0039700,77
RTS0039701,58
RTS0039702,75
RTS0039703,72
RTS0039704,93
RTS0039705,77
RTS0039706,88
RTS0039707,80
RTS0039708,99
RTS0039709,82
RTS0039710,110
RTS0039711,88
RTS0039712,134
RTS0039713,138
RTS0039714,70
RTS0039715,84
RTS0039716,80
RTS0039717,101
RTS0039718,66
RTS0039719,86
RTS0039720,174
RTS0039721,102
RTS0039722,84
RTS0039723,119
RTS0039724,108
RTS0039725,112
RTS0039726,113
RTS0039727,91
RTS0039728,95
RTS0039729,110
RTS0039730,101
RTS0039731,88
RTS0039732,95
RTS0039733,105
RTS0039734,105
RTS0039735,107
RTS0039736,101
RTS0039737,99
RTS0039738,76
RTS0039739,90
RTS0039740,95
RTS0039741,95
RTS0039742,84
RTS0039743,96
RTS0039744,92
RTS0039745,96
RTS0039746,72
RTS0039747,76
RTS0039749,100
RTS0039750,71
RTS0039751,81
RTS0039752,85
RTS0039753,95
RTS0039754,90
RTS0039755,84
RTS0039756,101
RTS0039757,81
RTS0039758,78
RTS0039759,68
RTS0039760,77
RTS0039761,88
RTS0039762,89
RTS0039763,77
RTS0039764,68
RTS0039765,88
RTS0039766,102
RTS0039767,74
RTS0039768,115
RTS0039769,88
RTS0039770,176
RTS0039771,115
RTS0039772,104
RTS0039773,99
RTS0039774,91
RTS0039775,106
RTS0039776,91
RTS0039777,69
RTS0039778,58
RTS0039779,76
RTS0039780,86
RTS0039781,102
RTS0039782,84
RTS0039783,110
RTS0039784,85
RTS0039785,111
RTS0039786,83
RTS0039787,63
RTS0039788,82
RTS0039789,63
RTS0039790,106
RTS0039791,107
RTS0039792,85
RTS0039793,83
RTS0039794,111
RTS0039795,84
RTS0039796,77
RTS0039797,105
RTS0039798,95
RTS0039799,101
RTS0039800,90
RTS0039801,86
RTS0039802,76
RTS0039803,97
RTS0039804,98
RTS0039805,97
RTS0039806,93
RTS0039807,73
RTS0039808,80
RTS0039809,90
RTS0039810,93
RTS0039811,82
RTS0039812,96
RTS0039813,93
RTS0039814,110
RTS0039815,82
RTS0039816,80
RTS0039817,91
RTS0039818,93
RTS0039819,93
RTS0039820,70
RTS0039821,89
RTS0039822,81
RTS0039823,95
RTS0039824,90
RTS0039825,74
RTS0039826,67
RTS0039827,97
RTS0039828,102
RTS0039829,99
RTS0039830,88
RTS0039831,66
RTS0039832,81
RTS0039833,71
RTS0039834,101
RTS0039835,111
RTS0039836,96
RTS0039838,74
RTS0039839,92
RTS0039840,45
RTS0039841,100
RTS0039842,93
RTS0039843,85
RTS0039844,103
RTS0039845,73
RTS0039846,85
RTS0039847,73
RTS0039848,78
RTS0039849,57
RTS0039850,79
RTS0039851,105
RTS0039852,93
RTS0039853,86
RTS0039854,79
RTS0039855,102
RTS0039856,57
RTS0039857,64
RTS0039858,79
RTS0039859,112
RTS0039860,75
RTS0039861,84
RTS0039862,74
RTS0039863,94
RTS0039864,82
RTS0039865,70
RTS0039866,92
RTS0039867,104
RTS0039868,79
RTS0039869,89
RTS0039870,99
RTS0039871,83
RTS0039872,75
RTS0039873,75
RTS0039874,83
RTS0039875,87
RTS0039876,70
RTS0039877,73
RTS0039878,79
RTS0039879,84
RTS0039880,50
RTS0039881,77
RTS0039882,68
RTS0039883,67
RTS0039884,82
RTS0039885,96
RTS0039886,78
RTS0039887,70
RTS0039888,90
RTS0039890,74
RTS0039891,66
RTS0039892,72
RTS0039893,100
RTS0039894,84
RTS0039895,79
RTS0039896,80
RTS0039897,80
RTS0039898,90
RTS0039899,80
RTS0039900,111
RTS0039901,102
RTS0039902,84
RTS0039903,64
RTS0039904,109
RTS0039905,97
RTS0039906,96
RTS0039907,108
RTS0039908,67
RTS0039909,81
RTS0039910,81
RTS0039911,54
RTS0039912,94
RTS0039913,90
RTS0039914,90
RTS0039915,100
RTS0039916,81
RTS0039917,87
RTS0039918,80
RTS0039919,80
RTS0039920,84
RTS0039921,84
RTS0039922,106
RTS0039923,66
RTS0039924,89
RTS0039925,76
RTS0039926,102
RTS0039927,88
RTS0039928,82
RTS0039929,105
RTS0039930,105
RTS0039931,73
RTS0039932,76
RTS0039933,81
RTS0039934,72
RTS0039935,67
RTS0039936,71
RTS0039937,75
RTS0039938,89
RTS0039939,64
RTS0039940,71
RTS0039941,68
RTS0039942,99
RTS0039943,60
RTS0039944,70
RTS0039945,81
RTS0039946,107
RTS0039947,109
RTS0039948,150
RTS0039949,134
RTS0039950,147
RTS0039951,82
RTS0039952,93
RTS0039953,76
RTS0039954,76
RTS0039955,100
RTS0039956,128
RTS0039957,118
RTS0039958,123
RTS0039959,117
RTS0039960,141
RTS0039961,70
RTS0039962,72
RTS0039963,81
RTS0039964,80
RTS0039965,87
RTS0039966,71
RTS0039967,58
RTS0039968,76
RTS0039969,73
RTS0039970,78
RTS0039971,84
RTS0039972,70
RTS0039973,74
RTS0039974,86
RTS0039975,87
RTS0039976,79
RTS0039977,87
RTS0039978,82
RTS0039979,82
RTS0039980,67
RTS0039981,84
RTS0039982,79
RTS0039983,88
RTS0039984,65
RTS0039985,80
RTS0039986,199
RTS0039987,152
RTS0039988,125
RTS0039989,164
RTS0039990,105
RTS0039991,72
RTS0039992,78
RTS0039993,80
RTS0039994,67
RTS0039995,95
RTS0039996,221
RTS0039997,162
RTS0039998,282
RTS0039999,223
RTS0040000,255
RTS0040001,78
RTS0040002,71
RTS0040003,71
RTS0040004,91
RTS0040005,105
RTS0040006,68
RTS0040007,74
RTS0040008,73
RTS0040009,90
RTS0040010,84
RTS0040011,90
RTS0040012,65
RTS0040013,83
RTS0040014,70
RTS0040015,79
RTS0040016,78
RTS0040017,67
RTS0040018,92
RTS0040019,69
RTS0040020,101
RTS0040021,61
RTS0040022,82
RTS0040023,79
RTS0040024,62
RTS0040025,73
RTS0040026,72
RTS0040027,91
RTS0040028,73
RTS0040029,95
RTS0040030,91
RTS0040031,79
RTS0040032,79
RTS0040033,81
RTS0040034,91
RTS0040035,53
RTS0040036,76
RTS0040037,77
RTS0040038,80
RTS0040039,68
RTS0040040,70
RTS0040041,81
RTS0040042,67
RTS0040043,69
RTS0040044,84
RTS0040045,78
RTS0040046,101
RTS0040047,125
RTS0040048,118
RTS0040049,71
RTS0040050,67
RTS0040051,98
RTS0040052,80
RTS0040053,87
RTS0040054,81
RTS0040055,73
RTS0040056,78
RTS0040057,72
RTS0040058,74
RTS0040059,74
RTS0040060,89
RTS0040061,63
RTS0040062,90
RTS0040063,75
RTS0040064,106
RTS0040065,82
RTS0040066,93
RTS0040067,80
RTS0040068,87
RTS0040069,82
RTS0040070,80
RTS0040071,78
RTS0040072,106
RTS0040073,83
RTS0040074,93
RTS0040075,82
RTS0040076,68
RTS0040077,99
RTS0040078,76
RTS0040079,83
RTS0040080,82
RTS0040081,101
RTS0040082,78
RTS0040083,63
RTS0040084,91
RTS0040085,70
RTS0040086,63
RTS0040087,67
RTS0040088,102
RTS0040089,84
RTS0040090,68
RTS0040091,66
RTS0040092,70
RTS0040093,93
RTS0040094,72
RTS0040095,81
RTS0040096,94
RTS0040097,82
RTS0040098,72
RTS0040099,83
RTS0040100,78
RTS0040101,83
RTS0040102,60
RTS0040103,71
RTS0040104,69
RTS0040105,62
RTS0040106,98
RTS0040107,93
RTS0040108,81
RTS0040109,83
RTS0040110,87
RTS0040111,80
RTS0040112,90
RTS0040113,68
RTS0040114,46
RTS0040115,99
RTS0040116,187
RTS0040117,167
RTS0040118,94
RTS0040119,155
RTS0040120,143
RTS0040121,89
RTS0040122,88
RTS0040123,81
RTS0040124,91
RTS0040125,108
RTS0040126,61
RTS0040127,74
RTS0040128,65
RTS0040129,83
RTS0040130,98
RTS0040131,95
RTS0040132,70
RTS0040133,84
RTS0040134,62
RTS0040135,67
RTS0040136,73
RTS0040137,62
RTS0040138,85
RTS0040139,76
RTS0040140,75
RTS0040141,62
RTS0040142,77
RTS0040143,82
RTS0040144,95
RTS0040145,96
RTS0040146,100
RTS0040147,112
RTS0040148,86
RTS0040149,96
RTS0040150,89
RTS0040151,86
RTS0040152,73
RTS0040153,78
RTS0040154,76
RTS0040155,91
RTS0040156,87
RTS0040157,77
RTS0040158,84
RTS0040159,105
RTS0040160,84
RTS0040161,90
RTS0040162,57
RTS0040163,87
RTS0040164,73
RTS0040165,58
RTS0040166,63
RTS0040167,76
RTS0040168,78
RTS0040169,83
RTS0040170,75
RTS0040171,67
RTS0040172,69
RTS0040173,76
RTS0040174,53
RTS0040175,72
RTS0040176,52
RTS0040177,89
RTS0040178,70
RTS0040179,59
RTS0040180,77
RTS0040181,85
RTS0040182,85
RTS0040183,69
RTS0040184,64
RTS0040185,59
RTS0040186,97
RTS0040187,51
RTS0040188,46
RTS0040189,89
RTS0040190,57
RTS0040191,69
RTS0040192,49
RTS0040193,64
RTS0040194,71
RTS0040195,80
RTS0040196,72
RTS0040197,63
RTS0040198,78
RTS0040199,82
RTS0040200,56
RTS0040201,98
RTS0040202,80
RTS0040203,76
RTS0040204,80
RTS0040205,92
RTS0040206,93
RTS0040207,75
RTS0040208,87
RTS0040209,103
RTS0040210,91
RTS0040211,90
RTS0040212,73
RTS0040213,69
RTS0040214,103
RTS0040215,114
RTS0040216,63
RTS0040217,76
RTS0040218,58
RTS0040219,66
RTS0040220,54
RTS0040221,57
RTS0040222,79
RTS0040223,72
RTS0040224,57
RTS0040225,74
RTS0040226,110
RTS0040227,51
RTS0040228,79
RTS0040229,56
RTS0040230,80
RTS0040231,60
RTS0040232,65
RTS0040233,64
RTS0040234,77
RTS0040235,62
RTS0040236,66
RTS0040237,85
RTS0040238,84
RTS0040239,96
RTS0040240,81
RTS0040241,73
RTS0040242,89
RTS0040243,68
RTS0040244,77
RTS0040245,95
RTS0040246,71
RTS0040247,74
RTS0040248,65
RTS0040249,107
RTS0040250,72
RTS0040251,71
RTS0040252,95
RTS0040253,92
RTS0040254,73
RTS0040255,85
RTS0040256,71
RTS0040257,79
RTS0040258,72
RTS0040259,77
RTS0040260,73
RTS0040261,70
RTS0040262,62
RTS0040263,77
RTS0040264,66
RTS0040265,70
RTS0040266,76
RTS0040267,78
RTS0040268,81
RTS0040269,81
RTS0040270,81
RTS0040271,120
RTS0040272,121
RTS0040273,128
RTS0040274,104
RTS0040275,116
RTS0040276,60
RTS0040277,71
RTS0040278,148
RTS0040279,87
RTS0040280,99
RTS0040281,66
RTS0040282,61
RTS0040283,83
RTS0040284,81
RTS0040285,92
RTS0040286,97
RTS0040287,70
RTS0040288,95
RTS0040289,61
RTS0040290,77
RTS0040291,58
RTS0040292,70
RTS0040293,88
RTS0040294,82
RTS0040295,75
RTS0040296,84
RTS0040297,71
RTS0040298,66
RTS0040299,77
RTS0040300,79
RTS0040301,53
RTS0040302,55
RTS0040303,52
RTS0040304,66
RTS0040305,76
RTS0040306,83
RTS0040307,64
RTS0040308,73
RTS0040309,99
RTS0040310,72
RTS0040311,86
RTS0040312,79
RTS0040313,61
RTS0040314,83
RTS0040315,97
RTS0040316,57
RTS0040317,74
RTS0040318,69
RTS0040319,86
RTS0040320,86
RTS0040321,96
RTS0040322,89
RTS0040323,88
RTS0040324,83
RTS0040325,58
RTS0040326,63
RTS0040327,74
RTS0040328,74
RTS0040329,97
RTS0040330,70
RTS0040331,100
RTS0040332,82
RTS0040333,83
RTS0040334,70
RTS0040335,82
RTS0040336,72
RTS0040337,94
RTS0040338,48
RTS0040339,63
RTS0040340,64
RTS0040341,105
RTS0040342,83
RTS0040343,65
RTS0040344,101
RTS0040345,91
RTS0040346,81
RTS0040347,86
RTS0040348,87
RTS0040349,105
RTS0040350,93
RTS0040351,88
RTS0040352,110
RTS0040353,115
RTS0040354,82
RTS0040355,67
RTS0040356,118
RTS0040357,139
RTS0040358,95
RTS0040359,111
RTS0040360,146
RTS0040361,102
RTS0040363,65
RTS0040364,81
RTS0040365,96
RTS0040366,115
RTS0040367,142
RTS0040368,152
RTS0040369,101
RTS0040370,115
RTS0040371,98
RTS0040372,93
RTS0040373,84
RTS0040374,63
RTS0040375,70
RTS0040376,129
RTS0040377,96
RTS0040378,112
RTS0040379,103
RTS0040380,92
RTS0040381,91
RTS0040382,68
RTS0040383,71
RTS0040384,69
RTS0040385,59
RTS0040386,96
RTS0040387,87
RTS0040388,105
RTS0040389,90
RTS0040390,115
RTS0040391,99
RTS0040392,100
RTS0040393,105
RTS0040394,82
RTS0040395,94
RTS0040396,95
RTS0040397,113
RTS0040398,95
RTS0040399,111
RTS0040400,110
RTS0040401,128
RTS0040402,122
RTS0040403,86
RTS0040404,100
RTS0040405,71
RTS0040406,75
RTS0040407,76
RTS0040408,81
RTS0040409,92
RTS0040410,99
RTS0040411,94
RTS0040412,70
RTS0040413,97
RTS0040414,106
RTS0040415,80
RTS0040416,175
RTS0040417,88
RTS0040418,88
RTS0040419,218
RTS0040420,265
RTS0040421,93
RTS0040422,97
RTS0040423,68
RTS0040424,73
RTS0040425,78
RTS0040426,70
RTS0040428,116
RTS0040429,107
RTS0040430,81
RTS0040431,83
RTS0040432,78
RTS0040433,106
RTS0040434,93
RTS0040435,95
RTS0040436,153
RTS0040437,216
RTS0040438,231
RTS0040439,221
RTS0040440,237
RTS0040441,117
RTS0040442,64
RTS0040443,102
RTS0040444,112
RTS0040445,94
RTS0040446,109
RTS0040447,96
RTS0040448,104
RTS0040449,114
RTS0040450,63
RTS0040451,119
RTS0040452,113
RTS0040453,101
RTS0040454,113
RTS0040455,143
RTS0040456,94
RTS0040457,68
RTS0040458,51
RTS0040459,69
RTS0040460,99
RTS0040461,69
RTS0040462,67
RTS0040463,75
RTS0040464,71
RTS0040465,97
RTS0040466,98
RTS0040467,61
RTS0040468,109
RTS0040469,83
RTS0040470,69
RTS0040471,91
RTS0040472,83
RTS0040473,70
RTS0040474,65
RTS0040475,61
RTS0040476,70
RTS0040477,83
RTS0040478,82
RTS0040479,71
RTS0040480,55
RTS0040481,120
RTS0040482,119
RTS0040483,91
RTS0040484,141
RTS0040485,114
RTS0040486,83
RTS0040487,54
RTS0040488,75
RTS0040489,74
RTS0040490,106
RTS0040491,79
RTS0040492,77
RTS0040493,82
RTS0040494,87
RTS0040495,69
RTS0040496,92
RTS0040497,93
RTS0040498,80
RTS0040499,77
RTS0040500,90
RTS0040501,87
RTS0040502,68
RTS0040503,93
RTS0040504,77
RTS0040505,65
RTS0040506,71
RTS0040507,72
RTS0040508,63
RTS0040509,83
RTS0040510,60
RTS0040511,78
RTS0040512,74
RTS0040513,107
RTS0040514,72
RTS0040515,85
RTS0040516,93
RTS0040517,81
RTS0040518,75
RTS0040519,65
RTS0040520,75
RTS0040521,46
RTS0040522,71
RTS0040523,71
RTS0040524,45
RTS0040525,68
RTS0040526,99
RTS0040527,50
RTS0040528,76
RTS0040529,78
RTS0040530,82
RTS0040531,78
RTS0040532,84
RTS0040533,60
RTS0040534,61
RTS0040535,64
RTS0040536,70
RTS0040537,92
RTS0040538,104
RTS0040539,92
RTS0040540,82
RTS0040541,62
RTS0040542,74
RTS0040543,73
RTS0040544,70
RTS0040545,53
RTS0040546,69
RTS0040547,74
RTS0040548,67
RTS0040549,68
RTS0040550,60
RTS0040551,63
RTS0040552,74
RTS0040553,96
RTS0040554,63
RTS0040555,64
RTS0040556,82
RTS0040557,58
RTS0040558,58
RTS0040559,66
RTS0040560,60
RTS0040561,71
RTS0040562,63
RTS0040563,75
RTS0040564,64
RTS0040565,62
RTS0040566,75
RTS0040567,78
RTS0040568,71
RTS0040569,83
RTS0040570,67
RTS0040571,76
RTS0040572,60
RTS0040573,87
RTS0040574,101
RTS0040575,88
RTS0040576,78
RTS0040577,80
RTS0040578,74
RTS0040579,68
RTS0040580,82
RTS0040581,64
RTS0040582,118
RTS0040583,64
RTS0040584,78
RTS0040585,91
RTS0040586,69
RTS0040587,56
RTS0040588,107
RTS0040589,49
RTS0040590,79
RTS0040591,105
RTS0040592,79
RTS0040593,30
RTS0040594,62
RTS0040595,98
RTS0040596,81
RTS0040597,116
RTS0040598,91
RTS0040599,75
RTS0040600,75
RTS0040601,63
RTS0040602,104
RTS0040603,87
RTS0040604,101
RTS0040605,79
RTS0040606,89
RTS0040607,84
RTS0040608,89
RTS0040609,75
RTS0040610,109
RTS0040611,80
RTS0040612,66
RTS0040613,78
RTS0040614,81
RTS0040615,86
RTS0040616,72
RTS0040617,66
RTS0040618,54
RTS0040619,92
RTS0040620,89
RTS0040621,73
RTS0040622,80
RTS0040623,88
RTS0040624,83
RTS0040625,75
RTS0040626,51
RTS0040627,81
RTS0040628,89
RTS0040629,98
RTS0040630,85
RTS0040631,126
RTS0040632,91
RTS0040633,107
RTS0040634,102
RTS0040635,100
RTS0040636,94
RTS0040637,102
RTS0040638,63
RTS0040639,76
RTS0040640,64
RTS0040641,92
RTS0040642,94
RTS0040643,83
RTS0040644,110
RTS0040645,115
RTS0040646,80
RTS0040647,67
RTS0040648,95
RTS0040649,79
RTS0040650,50
RTS0040651,90
RTS0040652,49
RTS0040653,74
RTS0040654,93
RTS0040655,79
RTS0040656,88
RTS0040657,118
RTS0040658,87
RTS0040659,102
RTS0040660,77
RTS0040661,58
RTS0040662,57
RTS0040663,54
RTS0040664,60
RTS0040665,58
RTS0040666,93
RTS0040667,72
RTS0040668,37
RTS0040669,51
RTS0040670,48
RTS0040671,51
RTS0040672,77
RTS0040673,66
RTS0040674,60
RTS0040675,65
RTS0040676,106
RTS0040677,111
RTS0040678,206
RTS0040679,107
RTS0040680,197
RTS0040681,86
RTS0040682,97
RTS0040683,166
RTS0040684,168
RTS0040685,75
RTS0040686,68
RTS0040687,95
RTS0040688,55
RTS0040689,66
RTS0040690,68
RTS0040691,82
RTS0040692,72
RTS0040693,90
RTS0040694,101
RTS0040695,89
RTS0040696,75
RTS0040697,78
RTS0040698,70
RTS0040699,82
RTS0040700,78
RTS0040701,88
RTS0040702,155
RTS0040703,122
RTS0040704,98
RTS0040705,141
RTS0040706,81
RTS0040707,75
RTS0040708,60
RTS0040709,88
RTS0040710,72
RTS0040711,69
RTS0040712,64
RTS0040713,90
RTS0040714,75
RTS0040715,75
RTS0040716,75
RTS0040717,66
RTS0040718,51
RTS0040719,66
RTS0040720,86
RTS0040721,46
RTS0040722,55
RTS0040723,75
RTS0040724,61
RTS0040725,61
RTS0040726,103
RTS0040727,120
RTS0040728,118
RTS0040729,120
RTS0040730,104
RTS0040731,99
RTS0040732,70
RTS0040733,79
RTS0040734,94
RTS0040735,86
RTS0040736,301
RTS0040737,179
RTS0040738,141
RTS0040739,198
RTS0040740,220
RTS0040741,90
RTS0040742,69
RTS0040743,92
RTS0040744,96
RTS0040745,87
RTS0040746,88
RTS0040747,63
RTS0040748,69
RTS0040749,80
RTS0040750,85
RTS0040751,110
RTS0040752,141
RTS0040753,112
RTS0040754,95
RTS0040755,75
RTS0040756,80
RTS0040757,76
RTS0040758,86
RTS0040759,86
RTS0040760,90
RTS0040761,108
RTS0040762,101
RTS0040763,79
RTS0040764,123
RTS0040765,120
RTS0040766,83
RTS0040767,84
RTS0040768,119
RTS0040769,111
RTS0040770,85
RTS0040771,79
RTS0040772,64
RTS0040773,70
RTS0040774,63
RTS0040775,85
RTS0040776,129
RTS0040777,139
RTS0040778,159
RTS0040779,159
RTS0040780,178
RTS0040781,101
RTS0040782,136
RTS0040783,88
RTS0040784,106
RTS0040785,99
RTS0040786,94
RTS0040787,77
RTS0040788,72
RTS0040789,93
RTS0040790,65
RTS0040791,78
RTS0040792,92
RTS0040793,66
RTS0040794,73
RTS0040795,68
RTS0040796,126
RTS0040797,77
RTS0040798,74
RTS0040799,61
RTS0040800,64
RTS0040801,89
RTS0040802,106
RTS0040803,110
RTS0040804,95
RTS0040805,92
RTS0040806,66
RTS0040807,77
RTS0040808,79
RTS0040809,73
RTS0040810,83
RTS0040811,82
RTS0040812,102
RTS0040813,69
RTS0040814,89
RTS0040815,92
RTS0040816,66
RTS0040817,78
RTS0040818,112
RTS0040819,73
RTS0040820,94
RTS0040821,107
RTS0040822,77
RTS0040823,65
RTS0040824,71
RTS0040825,93
RTS0040826,123
RTS0040827,95
RTS0040828,112
RTS0040830,94
RTS0040831,88
RTS0040832,87
RTS0040833,83
RTS0040834,73
RTS0040836,196
RTS0040837,113
RTS0040838,160
RTS0040839,161
RTS0040840,101
RTS0040841,92
RTS0040842,157
RTS0040843,162
RTS0040844,178
RTS0040845,117
RTS0040846,98
RTS0040847,111
RTS0040848,74
RTS0040849,71
RTS0040850,100
RTS0040851,103
RTS0040852,81
RTS0040853,101
RTS0040854,114
RTS0040855,87
RTS0040856,86
RTS0040857,92
RTS0040858,69
RTS0040859,50
RTS0040860,64
RTS0040861,134
RTS0040862,107
RTS0040863,94
RTS0040864,90
RTS0040865,95
RTS0040866,81
RTS0040867,69
RTS0040868,80
RTS0040869,62
RTS0040870,60
RTS0040871,72
RTS0040872,73
RTS0040873,76
RTS0040874,111
RTS0040875,77
RTS0040876,61
RTS0040877,77
RTS0040878,86
RTS0040879,86
RTS0040880,86
RTS0040881,75
RTS0040882,53
RTS0040883,60
RTS0040884,80
RTS0040885,60
RTS0040886,86
RTS0040887,98
RTS0040888,111
RTS0040889,111
RTS0040890,81
RTS0040891,73
RTS0040892,97
RTS0040893,61
RTS0040894,61
RTS0040895,66
RTS0040896,51
RTS0040897,83
RTS0040898,72
RTS0040899,42
RTS0040900,77
RTS0040901,97
RTS0040902,85
RTS0040903,60
RTS0040904,97
RTS0040905,99
RTS0040906,109
RTS0040907,82
RTS0040908,83
RTS0040909,90
RTS0040910,84
RTS0040911,76
RTS0040912,70
RTS0040913,76
RTS0040914,74
RTS0040915,98
RTS0040916,82
RTS0040917,83
RTS0040918,98
RTS0040919,60
RTS0040920,54
RTS0040921,93
RTS0040922,97
RTS0040923,123
RTS0040924,120
RTS0040925,108
RTS0040926,64
RTS0040927,60
RTS0040928,66
RTS0040929,65
RTS0040930,69
RTS0040931,84
RTS0040932,100
RTS0040933,70
RTS0040934,77
RTS0040935,76
RTS0040936,89
RTS0040937,100
RTS0040938,82
RTS0040939,89
RTS0040940,85
RTS0040941,87
RTS0040942,66
RTS0040943,58
RTS0040944,107
RTS0040945,86
RTS0040946,125
RTS0040947,116
RTS0040948,128
RTS0040949,98
RTS0040950,120
RTS0040951,94
RTS0040952,68
RTS0040953,51
RTS0040954,70
RTS0040955,70
RTS0040956,102
RTS0040957,85
RTS0040958,80
RTS0040959,72
RTS0040960,65
RTS0040961,71
RTS0040962,61
RTS0040963,76
RTS0040964,112
RTS0040965,65
RTS0040966,96
RTS0040967,78
RTS0040968,92
RTS0040969,73
RTS0040970,90
RTS0040971,91
RTS0040972,93
RTS0040973,66
RTS0040974,80
RTS0040975,62
RTS0040976,90
RTS0040977,82
RTS0040978,76
RTS0040979,91
RTS0040980,78
RTS0040981,97
RTS0040982,91
RTS0040983,93
RTS0040984,83
RTS0040985,81
RTS0040986,85
RTS0040987,96
RTS0040988,100
RTS0040989,87
RTS0040990,95
RTS0040991,129
RTS0040992,60
RTS0040993,119
RTS0040994,122
RTS0040995,107
RTS0040996,82
RTS0040997,100
RTS0040998,70
RTS0040999,106
RTS0041000,85
RTS0041001,71
RTS0041002,101
RTS0041003,75
RTS0041004,99
RTS0041005,95
RTS0041006,98
RTS0041007,71
RTS0041008,91
RTS0041009,96
RTS0041010,78
RTS0041011,49
RTS0041012,77
RTS0041013,77
RTS0041014,78
RTS0041015,82
RTS0041016,92
RTS0041017,76
RTS0041018,72
RTS0041019,84
RTS0041020,62
RTS0041021,101
RTS0041022,97
RTS0041023,111
RTS0041024,101
RTS0041025,113
RTS0041026,84
RTS0041027,75
RTS0041028,102
RTS0041029,71
RTS0041030,73
RTS0041031,81
RTS0041032,76
RTS0041033,74
RTS0041034,77
RTS0041035,86
RTS0041036,102
RTS0041037,76
RTS0041038,88
RTS0041039,56
RTS0041040,83
RTS0041041,58
RTS0041042,85
RTS0041043,83
RTS0041044,76
RTS0041045,86
RTS0041046,140
RTS0041047,129
RTS0041048,65
RTS0041049,168
RTS0041050,199
RTS0041051,111
RTS0041052,64
RTS0041053,97
RTS0041054,100
RTS0041055,67
RTS0041056,78
RTS0041057,85
RTS0041058,77
RTS0041059,64
RTS0041060,73
RTS0041061,82
RTS0041062,81
RTS0041063,75
RTS0041064,83
RTS0041066,108
RTS0041067,100
RTS0041068,94
RTS0041069,104
RTS0041070,140
RTS0041071,75
RTS0041072,113
RTS0041073,97
RTS0041074,73
RTS0041075,84
RTS0041076,78
RTS0041077,81
RTS0041078,75
RTS0041079,68
RTS0041080,98
RTS0041081,94
RTS0041082,66
RTS0041083,87
RTS0041084,75
RTS0041085,72
RTS0041086,110
RTS0041087,96
RTS0041088,103
RTS0041089,96
RTS0041090,71
RTS0041091,77
RTS0041092,94
RTS0041093,87
RTS0041094,91
RTS0041095,80
RTS0041096,60
RTS0041097,75
RTS0041098,80
RTS0041099,80
RTS0041100,63
RTS0041101,70
RTS0041102,97
RTS0041103,102
RTS0041104,105
RTS0041105,93
RTS0041106,128
RTS0041107,123
RTS0041108,102
RTS0041109,111
RTS0041110,120
RTS0041111,97
RTS0041112,82
RTS0041113,86
RTS0041114,129
RTS0041115,114
RTS0041116,104
RTS0041117,111
RTS0041118,87
RTS0041119,85
RTS0041120,96
RTS0041121,94
RTS0041122,80
RTS0041123,76
RTS0041124,61
RTS0041125,77
RTS0041126,100
RTS0041127,98
RTS0041128,100
RTS0041129,89
RTS0041130,109
RTS0041131,104
RTS0041132,129
RTS0041133,137
RTS0041134,140
RTS0041135,135
RTS0041136,89
RTS0041137,111
RTS0041138,109
RTS0041139,94
RTS0041140,83
RTS0041141,92
RTS0041142,118
RTS0041143,63
RTS0041144,69
RTS0041145,101
RTS0041146,81
RTS0041147,98
RTS0041148,78
RTS0041149,82
RTS0041150,70
RTS0041151,86
RTS0041152,81
RTS0041153,73
RTS0041154,87
RTS0041155,81
RTS0041156,117
RTS0041157,91
RTS0041158,86
RTS0041159,92
RTS0041160,94
RTS0041161,89
RTS0041162,63
RTS0041163,84
RTS0041164,74
RTS0041165,67
RTS0041166,73
RTS0041167,107
RTS0041168,84
RTS0041169,69
RTS0041170,87
RTS0041171,105
RTS0041172,105
RTS0041173,96
RTS0041174,92
RTS0041175,118
RTS0041176,74
RTS0041177,115
RTS0041178,90
RTS0041179,75
RTS0041180,95
RTS0041181,91
RTS0041182,74
RTS0041183,75
RTS0041184,83
RTS0041185,74
RTS0041186,84
RTS0041187,67
RTS0041188,91
RTS0041189,84
RTS0041190,101
RTS0041191,111
RTS0041192,102
RTS0041193,89
RTS0041194,83
RTS0041195,104
RTS0041196,98
RTS0041197,69
RTS0041198,95
RTS0041199,71
RTS0041200,93
RTS0041201,79
RTS0041202,104
RTS0041203,103
RTS0041204,82
RTS0041205,60
RTS0041206,78
RTS0041207,122
RTS0041208,93
RTS0041209,100
RTS0041210,51
RTS0041211,121
RTS0041212,112
RTS0041213,120
RTS0041214,122
RTS0041215,103
RTS0041216,102
RTS0041217,116
RTS0041218,72
RTS0041219,84
RTS0041220,73
RTS0041221,91
RTS0041222,71
RTS0041223,69
RTS0041224,79
RTS0041225,89
RTS0041226,92
RTS0041227,81
RTS0041228,71
RTS0041229,92
RTS0041230,87
RTS0041231,134
RTS0041232,118
RTS0041233,176
RTS0041234,178
RTS0041235,127
RTS0041236,76
RTS0041237,83
RTS0041238,77
RTS0041239,76
RTS0041240,109
RTS0041241,80
RTS0041242,81
RTS0041243,101
RTS0041244,89
RTS0041246,89
RTS0041247,94
RTS0041248,79
RTS0041249,64
RTS0041250,105
RTS0041251,90
RTS0041252,90
RTS0041253,95
RTS0041254,101
RTS0041255,90
RTS0041256,86
RTS0041257,94
RTS0041258,77
RTS0041259,80
RTS0041260,94
RTS0041261,97
RTS0041262,103
RTS0041263,80
RTS0041265,121
RTS0041266,96
RTS0041267,73
RTS0041268,89
RTS0041269,92
RTS0041270,92
RTS0041271,120
RTS0041272,92
RTS0041273,62
RTS0041274,90
RTS0041275,81
RTS0041276,87
RTS0041277,103
RTS0041278,85
RTS0041279,84
RTS0041280,91
RTS0041281,71
RTS0041282,86
RTS0041283,82
RTS0041284,75
RTS0041285,62
RTS0041286,80
RTS0041287,76
RTS0041288,78
RTS0041289,94
RTS0041290,99
RTS0041291,69
RTS0041292,96
RTS0041293,70
RTS0041294,56
RTS0041295,87
RTS0041296,102
RTS0041297,81
RTS0041298,75
RTS0041299,85
RTS0041300,74
RTS0041301,83
RTS0041302,107
RTS0041303,98
RTS0041304,88
RTS0041305,88
RTS0041306,85
RTS0041307,79
RTS0041308,102
RTS0041309,101
RTS0041310,87
RTS0041311,73
RTS0041312,72
RTS0041313,86
RTS0041314,108
RTS0041315,94
RTS0041316,111
RTS0041317,116
RTS0041318,127
RTS0041319,85
RTS0041320,128
RTS0041321,107
RTS0041322,85
RTS0041323,73
RTS0041324,89
RTS0041325,93
RTS0041326,62
RTS0041327,89
RTS0041328,97
RTS0041329,83
RTS0041330,93
RTS0041331,83
RTS0041332,66
RTS0041333,90
RTS0041334,75
RTS0041335,98
RTS0041346,182
RTS0041347,120
RTS0041348,138
RTS0041349,165
RTS0041350,252
RTS0041351,79
RTS0041352,75
RTS0041353,106
RTS0041354,85
RTS0041355,82
RTS0041356,74
RTS0041357,60
RTS0041358,82
RTS0041359,90
RTS0041360,60
RTS0041361,91
RTS0041362,94
RTS0041363,97
RTS0041364,106
RTS0041365,87
RTS0041366,83
RTS0041367,72
RTS0041368,103
RTS0041369,77
RTS0041370,70
RTS0041371,81
RTS0041372,92
RTS0041373,65
RTS0041374,86
RTS0041375,71
RTS0041376,112
RTS0041377,74
RTS0041378,60
RTS0041379,54
RTS0041380,66
RTS0041381,98
RTS0041382,94
RTS0041383,69
RTS0041384,90
RTS0041385,103
RTS0041386,76
RTS0041387,72
RTS0041388,93
RTS0041389,78
RTS0041390,81
RTS0041391,66
RTS0041392,81
RTS0041393,47
RTS0041394,70
RTS0041395,60
RTS0041396,93
RTS0041397,66
RTS0041398,74
RTS0041399,65
RTS0041400,72
RTS0041401,86
RTS0041402,117
RTS0041403,76
RTS0041404,54
RTS0041405,75
RTS0041406,87
RTS0041407,86
RTS0041408,67
RTS0041409,73
RTS0041410,73
RTS0041411,61
RTS0041412,90
RTS0041413,80
RTS0041414,94
RTS0041415,83
RTS0041416,58
RTS0041417,77
RTS0041418,80
RTS0041419,85
RTS0041420,78
RTS0041421,75
RTS0041422,70
RTS0041423,77
RTS0041424,74
RTS0041425,83
RTS0041426,88
RTS0041427,73
RTS0041428,90
RTS0041429,99
RTS0041430,96
RTS0041431,82
RTS0041432,58
RTS0041433,64
RTS0041434,75
RTS0041435,96
RTS0041436,68
RTS0041437,65
RTS0041438,74
RTS0041439,97
RTS0041440,61
RTS0041441,101
RTS0041442,62
RTS0041443,88
RTS0041444,112
RTS0041445,78
RTS0041446,74
RTS0041447,96
RTS0041448,84
RTS0041449,79
RTS0041450,72
RTS0041451,74
RTS0041452,94
RTS0041453,91
RTS0041454,75
RTS0041455,80
RTS0041456,81
RTS0041457,77
RTS0041458,68
RTS0041459,78
RTS0041460,65
RTS0041461,57
RTS0041462,83
RTS0041463,70
RTS0041464,71
RTS0041465,75
RTS0041466,89
RTS0041467,107
RTS0041468,108
RTS0041469,93
RTS0041470,124
RTS0041471,100
RTS0041472,72
RTS0041473,65
RTS0041474,79
RTS0041475,82
RTS0041476,72
RTS0041477,83
RTS0041478,75
RTS0041479,74
RTS0041480,75
RTS0041481,74
RTS0041482,71
RTS0041483,64
RTS0041484,77
RTS0041485,81
RTS0041486,80
RTS0041487,92
RTS0041488,66
RTS0041489,96
RTS0041490,72
RTS0041491,126
RTS0041492,64
RTS0041493,65
RTS0041494,58
RTS0041495,67
RTS0041496,134
RTS0041497,172
RTS0041498,136
RTS0041499,175
RTS0041500,134
RTS0041501,94
RTS0041502,89
RTS0041503,86
RTS0041504,74
RTS0041505,107
RTS0041506,84
RTS0041507,59
RTS0041508,63
RTS0041509,79
RTS0041510,65
RTS0041511,77
RTS0041512,67
RTS0041513,92
RTS0041514,89
RTS0041515,80
RTS0041516,78
RTS0041517,82
RTS0041518,58
RTS0041519,87
RTS0041520,73
RTS0041521,68
RTS0041522,87
RTS0041523,83
RTS0041524,67
RTS0041525,90
RTS0041526,77
RTS0041527,170
RTS0041528,140
RTS0041529,59
RTS0041530,183
RTS0041531,72
RTS0041532,55
RTS0041533,57
RTS0041534,68
RTS0041535,57
RTS0041536,82
RTS0041537,82
RTS0041538,80
RTS0041540,71
RTS0041541,65
RTS0041542,58
RTS0041543,47
RTS0041544,80
RTS0041545,82
RTS0041546,60
RTS0041547,92
RTS0041548,83
RTS0041549,81
RTS0041550,75
RTS0041551,103
RTS0041552,74
RTS0041553,64
RTS0041554,72
RTS0041555,93
RTS0041556,62
RTS0041557,68
RTS0041558,72
RTS0041559,89
RTS0041560,60
RTS0041561,76
RTS0041562,98
RTS0041563,88
RTS0041564,91
RTS0041565,93
RTS0041566,109
RTS0041567,116
RTS0041568,121
RTS0041569,89
RTS0041570,108
RTS0041571,60
RTS0041572,64
RTS0041573,72
RTS0041574,58
RTS0041575,73
RTS0041576,71
RTS0041577,71
RTS0041578,92
RTS0041579,58
RTS0041580,76
RTS0041581,91
RTS0041582,92
RTS0041583,94
RTS0041584,100
RTS0041585,71
RTS0041586,80
RTS0041587,114
RTS0041588,61
RTS0041589,79
RTS0041590,78
RTS0041591,44
RTS0041592,79
RTS0041593,61
RTS0041594,98
RTS0041595,55
RTS0041596,58
RTS0041597,61
RTS0041598,99
RTS0041599,76
RTS0041600,91
RTS0041601,74
RTS0041602,83
RTS0041603,96
RTS0041604,85
RTS0041605,90
RTS0041606,65
RTS0041607,89
RTS0041608,79
RTS0041609,95
RTS0041610,92
RTS0041611,82
RTS0041612,95
RTS0041613,92
RTS0041614,76
RTS0041615,106
RTS0041616,82
RTS0041617,79
RTS0041618,72
RTS0041619,59
RTS0041620,93
RTS0041621,102
RTS0041622,59
RTS0041623,63
RTS0041624,84
RTS0041625,87
RTS0041626,90
RTS0041627,71
RTS0041628,68
RTS0041629,84
RTS0041630,63
RTS0041631,81
RTS0041632,86
RTS0041633,92
RTS0041634,85
RTS0041635,103
RTS0041636,93
RTS0041637,120
RTS0041638,117
RTS0041639,83
RTS0041640,99
RTS0041641,93
RTS0041642,99
RTS0041643,74
RTS0041644,73
RTS0041645,80
RTS0041646,62
RTS0041647,104
RTS0041648,88
RTS0041649,65
RTS0041650,87
RTS0041651,76
RTS0041652,90
RTS0041653,96
RTS0041654,88
RTS0041655,85
RTS0041656,78
RTS0041657,104
RTS0041658,112
RTS0041659,83
RTS0041660,78
RTS0041661,100
RTS0041662,105
RTS0041663,89
RTS0041664,81
RTS0041665,78
RTS0041666,87
RTS0041667,63
RTS0041668,78
RTS0041669,103
RTS0041670,113
RTS0041671,77
RTS0041672,75
RTS0041673,55
RTS0041674,52
RTS0041675,75
RTS0041676,88
RTS0041677,100
RTS0041678,67
RTS0041679,89
RTS0041680,86
RTS0041681,66
RTS0041682,81
RTS0041683,97
RTS0041684,79
RTS0041685,91
RTS0041686,99
RTS0041687,42
RTS0041688,106
RTS0041689,77
RTS0041690,119
RTS0041691,116
RTS0041692,73
RTS0041693,76
RTS0041694,75
RTS0041695,70
RTS0041696,72
RTS0041697,88
RTS0041698,68
RTS0041699,66
RTS0041700,54
RTS0041701,87
RTS0041702,49
RTS0041703,82
RTS0041704,83
RTS0041705,91
RTS0041706,85
RTS0041707,68
RTS0041708,113
RTS0041709,100
RTS0041710,69
RTS0041711,68
RTS0041712,81
RTS0041713,88
RTS0041714,75
RTS0041715,65
RTS0041716,223
RTS0041717,186
RTS0041718,253
RTS0041719,201
RTS0041720,205
RTS0041721,80
RTS0041722,68
RTS0041723,107
RTS0041724,82
RTS0041725,83
RTS0041726,84
RTS0041727,64
RTS0041728,84
RTS0041729,62
RTS0041730,67
RTS0041731,84
RTS0041732,77
RTS0041733,71
RTS0041734,47
RTS0041735,82
RTS0041736,80
RTS0041737,60
RTS0041738,87
RTS0041739,71
RTS0041740,57
RTS0041741,84
RTS0041742,75
RTS0041743,88
RTS0041744,61
RTS0041745,55
RTS0041746,104
RTS0041747,105
RTS0041748,79
RTS0041749,87
RTS0041750,76
RTS0041751,55
RTS0041752,47
RTS0041753,80
RTS0041754,71
RTS0041755,60
RTS0041756,111
RTS0041757,87
RTS0041758,71
RTS0041759,128
RTS0041760,65
RTS0041761,58
RTS0041762,72
RTS0041763,82
RTS0041764,80
RTS0041765,80
RTS0041766,75
RTS0041767,64
RTS0041768,66
RTS0041769,89
RTS0041770,94
RTS0041771,70
RTS0041772,90
RTS0041773,53
RTS0041774,95
RTS0041775,80
RTS0041776,102
RTS0041777,95
RTS0041778,91
RTS0041779,87
RTS0041780,71
RTS0041781,60
RTS0041782,77
RTS0041783,72
RTS0041784,96
RTS0041785,78
RTS0041786,80
RTS0041787,116
RTS0041788,81
RTS0041789,64
RTS0041790,97
RTS0041791,83
RTS0041793,90
RTS0041794,59
RTS0041795,63
RTS0041796,67
RTS0041797,68
RTS0041798,71
RTS0041799,79
RTS0041800,57
RTS0041801,84
RTS0041802,78
RTS0041803,59
RTS0041804,98
RTS0041805,91
RTS0041806,85
RTS0041807,53
RTS0041808,97
RTS0041809,96
RTS0041810,104
RTS0041811,100
RTS0041812,94
RTS0041813,101
RTS0041814,87
RTS0041815,93
RTS0041816,97
RTS0041817,71
RTS0041818,84
RTS0041819,109
RTS0041820,101
RTS0041821,83
RTS0041822,100
RTS0041823,64
RTS0041824,109
RTS0041825,60
RTS0041826,103
RTS0041827,113
RTS0041828,93
RTS0041829,64
RTS0041830,68
RTS0041831,61
RTS0041832,89
RTS0041833,77
RTS0041834,106
RTS0041835,75
RTS0041836,134
RTS0041837,82
RTS0041838,58
RTS0041839,86
RTS0041840,91
RTS0041841,83
RTS0041842,61
RTS0041843,66
RTS0041844,85
RTS0041845,64
RTS0041846,68
RTS0041847,58
RTS0041848,79
RTS0041849,77
RTS0041850,54
RTS0041851,75
RTS0041852,86
RTS0041853,79
RTS0041854,76
RTS0041855,84
RTS0041856,58
RTS0041857,96
RTS0041858,89
RTS0041859,82
RTS0041860,84
RTS0041861,81
RTS0041862,77
RTS0041863,71
RTS0041864,75
RTS0041865,75
RTS0041866,94
RTS0041867,77
RTS0041868,82
RTS0041869,71
RTS0041870,82
RTS0041871,64
RTS0041872,66
RTS0041873,77
RTS0041874,93
RTS0041875,80
RTS0041876,95
RTS0041877,102
RTS0041878,110
RTS0041879,120
RTS0041880,126
RTS0041881,110
RTS0041882,85
RTS0041883,86
RTS0041884,78
RTS0041885,75
RTS0041886,148
RTS0041887,193
RTS0041888,212
RTS0041889,156
RTS0041890,190
RTS0041891,174
RTS0041892,148
RTS0041893,147
RTS0041894,99
RTS0041895,154
RTS0041896,122
RTS0041897,82
RTS0041898,131
RTS0041899,97
RTS0041900,84
RTS0041901,110
RTS0041902,88
RTS0041903,102
RTS0041904,105
RTS0041905,91
RTS0041906,736
RTS0041907,63
RTS0041908,280
RTS0041909,93
RTS0041910,255
RTS0041911,92
RTS0041912,86
RTS0041913,98
RTS0041914,87
RTS0041915,113
RTS0041916,270
RTS0041917,517
RTS0041918,540
RTS0041919,954
RTS0041920,462
RTS0041922,79
RTS0041923,64
RTS0041924,68
RTS0041925,77
RTS0041926,74
RTS0041927,66
RTS0041928,68
RTS0041929,76
RTS0041930,99
RTS0041931,77
RTS0041932,96
RTS0041933,86
RTS0041934,63
RTS0041935,63
RTS0041936,74
RTS0041937,93
RTS0041938,86
RTS0041939,62
RTS0041940,70
RTS0041941,60
RTS0041942,70
RTS0041943,53
RTS0041944,72
RTS0041945,64
RTS0041946,95
RTS0041947,105
RTS0041948,67
RTS0041949,73
RTS0041950,65
RTS0041951,73
RTS0041952,82
RTS0041953,57
RTS0041954,92
RTS0041955,91
RTS0041956,87
RTS0041957,76
RTS0041958,93
RTS0041959,103
RTS0041960,108
RTS0041961,83
RTS0041962,95
RTS0041963,103
RTS0041964,143
RTS0041965,99
RTS0041966,81
RTS0041967,97
RTS0041968,74
RTS0041969,83
RTS0041971,116
RTS0041972,107
RTS0041973,92
RTS0041974,101
RTS0041975,117
RTS0041976,74
RTS0041977,112
RTS0041978,96
RTS0041979,89
RTS0041980,92
RTS0041981,154
RTS0041982,129
RTS0041983,186
RTS0041984,106
RTS0041985,155
RTS0041986,102
RTS0041987,89
RTS0041988,83
RTS0041989,75
RTS0041990,107
RTS0041991,82
RTS0041992,116
RTS0041993,104
RTS0041994,108
RTS0041995,77
RTS0041996,57
RTS0041997,96
RTS0041998,74
RTS0041999,98
RTS0042000,92
RTS0042001,85
RTS0042002,67
RTS0042003,74
RTS0042004,73
RTS0042005,79
RTS0042006,76
RTS0042007,91
RTS0042008,90
RTS0042009,81
RTS0042010,69
RTS0042011,102
RTS0042012,85
RTS0042013,106
RTS0042014,90
RTS0042015,115
RTS0042016,60
RTS0042017,69
RTS0042018,68
RTS0042019,67
RTS0042020,62
RTS0042021,99
RTS0042022,83
RTS0042023,118
RTS0042024,72
RTS0042025,99
RTS0042026,72
RTS0042027,66
RTS0042028,71
RTS0042029,72
RTS0042030,74
RTS0042031,87
RTS0042032,103
RTS0042033,89
RTS0042034,75
RTS0042035,110
RTS0042036,111
RTS0042037,107
RTS0042038,94
RTS0042039,95
RTS0042040,78
RTS0042041,103
RTS0042042,72
RTS0042043,60
RTS0042044,107
RTS0042045,67
RTS0042046,120
RTS0042047,90
RTS0042048,76
RTS0042049,72
RTS0042050,87
RTS0042051,93
RTS0042052,100
RTS0042053,80
RTS0042054,77
RTS0042055,71
RTS0042056,87
RTS0042057,68
RTS0042058,72
RTS0042059,73
RTS0042060,91
RTS0042061,95
RTS0042062,114
RTS0042063,137
RTS0042064,92
RTS0042065,137
RTS0042066,96
RTS0042067,112
RTS0042068,101
RTS0042069,86
RTS0042071,91
RTS0042072,44
RTS0042073,69
RTS0042074,85
RTS0042075,81
RTS0042076,100
RTS0042077,64
RTS0042078,56
RTS0042079,78
RTS0042080,69
RTS0042081,92
RTS0042082,103
RTS0042083,88
RTS0042084,89
RTS0042085,65
RTS0042086,61
RTS0042087,73
RTS0042088,59
RTS0042089,69
RTS0042090,86
RTS0042091,86
RTS0042092,91
RTS0042093,58
RTS0042094,66
RTS0042095,66
RTS0042096,102
RTS0042097,80
RTS0042098,90
RTS0042099,74
RTS0042100,82
RTS0042101,87
RTS0042102,79
RTS0042103,86
RTS0042104,62
RTS0042105,86
RTS0042106,83
RTS0042107,66
RTS0042108,74
RTS0042109,75
RTS0042110,79
RTS0042111,86
RTS0042112,92
RTS0042113,95
RTS0042114,90
RTS0042115,84
RTS0042116,64
RTS0042117,86
RTS0042118,73
RTS0042119,70
RTS0042120,93
RTS0042121,76
RTS0042122,83
RTS0042123,111
RTS0042124,54
RTS0042125,92
RTS0042126,94
RTS0042127,74
RTS0042128,90
RTS0042129,79
RTS0042130,81
RTS0042131,88
RTS0042132,84
RTS0042133,113
RTS0042134,84
RTS0042135,83
RTS0042136,81
RTS0042137,108
RTS0042138,72
RTS0042139,94
RTS0042140,88
RTS0042141,82
RTS0042142,76
RTS0042143,93
RTS0042144,90
RTS0042145,82
RTS0042146,115
RTS0042147,107
RTS0042148,88
RTS0042149,112
RTS0042150,92
RTS0042151,92
RTS0042152,75
RTS0042153,68
RTS0042154,108
RTS0042155,94
RTS0042156,75
RTS0042157,53
RTS0042158,72
RTS0042159,58
RTS0042160,78
RTS0042161,78
RTS0042162,68
RTS0042163,79
RTS0042164,83
RTS0042165,86
RTS0042166,99
RTS0042167,86
RTS0042168,97
RTS0042169,86
RTS0042170,107
RTS0042171,103
RTS0042172,63
RTS0042173,87
RTS0042174,81
RTS0042175,78
RTS0042176,68
RTS0042177,92
RTS0042178,110
RTS0042179,70
RTS0042180,76
RTS0042181,82
RTS0042182,69
RTS0042183,74
RTS0042184,95
RTS0042185,83
RTS0042186,89
RTS0042187,96
RTS0042188,70
RTS0042189,80
RTS0042190,79
RTS0042191,140
RTS0042192,90
RTS0042193,104
RTS0042194,110
RTS0042195,64
RTS0042196,68
RTS0042197,94
RTS0042198,76
RTS0042199,107
RTS0042200,68
RTS0042201,84
RTS0042202,65
RTS0042203,60
RTS0042204,55
RTS0042205,84
RTS0042206,70
RTS0042207,81
RTS0042208,72
RTS0042209,85
RTS0042210,75
RTS0042211,56
RTS0042212,86
RTS0042213,61
RTS0042214,82
RTS0042215,63
RTS0042216,82
RTS0042217,89
RTS0042218,80
RTS0042219,61
RTS0042220,83
RTS0042221,64
RTS0042222,89
RTS0042223,74
RTS0042224,92
RTS0042225,55
RTS0042226,100
RTS0042227,89
RTS0042228,78
RTS0042229,89
RTS0042230,94
RTS0042231,73
RTS0042232,92
RTS0042233,91
RTS0042234,81
RTS0042235,86
RTS0042236,102
RTS0042237,106
RTS0042238,88
RTS0042239,81
RTS0042240,83
RTS0042241,83
RTS0042242,61
RTS0042243,79
RTS0042244,80
RTS0042245,71
RTS0042246,123
RTS0042247,90
RTS0042248,165
RTS0042249,108
RTS0042250,107
RTS0042251,79
RTS0042252,79
RTS0042253,83
RTS0042254,94
RTS0042255,62
RTS0042256,116
RTS0042257,87
RTS0042258,73
RTS0042259,70
RTS0042260,72
RTS0042261,108
RTS0042262,101
RTS0042263,105
RTS0042264,102
RTS0042265,114
RTS0042266,101
RTS0042267,75
RTS0042268,70
RTS0042269,61
RTS0042270,45
RTS0042271,81
RTS0042272,78
RTS0042273,77
RTS0042274,81
RTS0042275,67
RTS0042276,101
RTS0042277,88
RTS0042278,62
RTS0042279,93
RTS0042280,72
RTS0042281,54
RTS0042282,51
RTS0042283,76
RTS0042284,74
RTS0042285,70
RTS0042286,88
RTS0042287,92
RTS0042288,105
RTS0042289,102
RTS0042290,97
RTS0042291,141
RTS0042292,182
RTS0042293,110
RTS0042294,109
RTS0042295,131
RTS0042296,73
RTS0042297,102
RTS0042298,81
RTS0042299,91
RTS0042300,70
RTS0042301,85
RTS0042302,57
RTS0042303,96
RTS0042304,86
RTS0042305,86
RTS0042306,71
RTS0042307,117
RTS0042308,107
RTS0042309,117
RTS0042310,96
RTS0042311,60
RTS0042312,77
RTS0042313,74
RTS0042314,91
RTS0042315,85
RTS0042316,80
RTS0042317,90
RTS0042318,81
RTS0042319,83
RTS0042320,72
RTS0042321,84
RTS0042322,78
RTS0042323,77
RTS0042324,90
RTS0042325,73
RTS0042326,80
RTS0042327,78
RTS0042328,76
RTS0042329,74
RTS0042330,89
RTS0042331,67
RTS0042332,94
RTS0042333,86
RTS0042334,77
RTS0042335,68
RTS0042336,71
RTS0042337,98
RTS0042338,62
RTS0042339,69
RTS0042340,67
RTS0042341,91
RTS0042342,73
RTS0042343,142
RTS0042344,98
RTS0042345,84
RTS0042346,96
RTS0042347,74
RTS0042348,59
RTS0042349,55
RTS0042350,57
RTS0042351,69
RTS0042352,104
RTS0042353,108
RTS0042354,90
RTS0042355,57
RTS0042356,68
RTS0042357,87
RTS0042358,83
RTS0042359,80
RTS0042360,75
RTS0042361,74
RTS0042362,98
RTS0042363,99
RTS0042364,97
RTS0042365,66
RTS0042366,76
RTS0042367,86
RTS0042368,78
RTS0042369,59
RTS0042370,109
RTS0042371,85
RTS0042372,65
RTS0042373,89
RTS0042374,51
RTS0042375,80
RTS0042376,78
RTS0042377,52
RTS0042378,61
RTS0042379,84
RTS0042380,42
RTS0042381,98
RTS0042382,102
RTS0042383,114
RTS0042384,99
RTS0042385,79
RTS0042386,78
RTS0042387,69
RTS0042388,111
RTS0042389,109
RTS0042390,74
RTS0042391,74
RTS0042392,77
RTS0042393,71
RTS0042394,54
RTS0042395,72
RTS0042396,67
RTS0042397,66
RTS0042398,91
RTS0042399,92
RTS0042400,91
RTS0042401,144
RTS0042402,136
RTS0042403,73
RTS0042404,116
RTS0042405,136
RTS0042406,97
RTS0042407,83
RTS0042408,83
RTS0042409,71
RTS0042410,92
RTS0042411,85
RTS0042412,57
RTS0042413,77
RTS0042414,112
RTS0042415,92
RTS0042416,115
RTS0042417,171
RTS0042418,141
RTS0042419,136
RTS0042420,128
RTS0042421,96
RTS0042422,93
RTS0042423,92
RTS0042424,104
RTS0042425,79
RTS0042426,81
RTS0042427,78
RTS0042428,85
RTS0042429,72
RTS0042430,86
RTS0042431,83
RTS0042432,78
RTS0042433,79
RTS0042434,93
RTS0042435,83
RTS0042436,92
RTS0042437,71
RTS0042438,69
RTS0042439,91
RTS0042440,87
RTS0042441,81
RTS0042442,101
RTS0042443,82
RTS0042444,105
RTS0042445,99
RTS0042446,82
RTS0042447,83
RTS0042448,87
RTS0042449,73
RTS0042450,81
RTS0042451,68
RTS0042452,66
RTS0042453,96
RTS0042454,81
RTS0042455,71
RTS0042456,74
RTS0042457,96
RTS0042458,104
RTS0042460,105
RTS0042461,105
RTS0042462,101
RTS0042463,96
RTS0042464,131
RTS0042465,99
RTS0042466,78
RTS0042467,77
RTS0042468,89
RTS0042469,94
RTS0042470,75
RTS0042471,109
RTS0042472,90
RTS0042473,106
RTS0042474,79
RTS0042475,124
RTS0042476,92
RTS0042477,87
RTS0042478,96
RTS0042479,80
RTS0042480,70
RTS0042481,56
RTS0042482,101
RTS0042483,186
RTS0042484,128
RTS0042485,84
RTS0042486,80
RTS0042487,75
RTS0042488,63
RTS0042489,92
RTS0042490,54
RTS0042491,57
RTS0042492,85
RTS0042493,69
RTS0042494,63
RTS0042495,63
RTS0042496,61
RTS0042497,70
RTS0042498,79
RTS0042499,78
RTS0042500,89
RTS0042501,78
RTS0042502,91
RTS0042503,79
RTS0042504,80
RTS0042505,91
RTS0042506,63
RTS0042507,77
RTS0042508,56
RTS0042509,82
RTS0042510,51
RTS0042515,75
RTS0042522,59
RTS0042526,60
RTS0042527,63
RTS0042528,53
RTS0042529,64
RTS0042530,54
RTS0042531,61
RTS0042532,58
RTS0042533,64
RTS0042534,47
RTS0042535,55
RTS0042536,77
RTS0042537,77
RTS0042538,67
RTS0042539,82
RTS0042540,87
RTS0042541,63
RTS0042542,70
RTS0042543,72
RTS0042544,68
RTS0042545,50
RTS0042546,66
RTS0042547,59
RTS0042548,90
RTS0042549,64
RTS0042550,59
RTS0042551,64
RTS0042552,63
RTS0042553,58
RTS0042554,88
RTS0042555,69
RTS0042556,88
RTS0042557,91
RTS0042558,85
RTS0042559,87
RTS0042560,79
RTS0042561,57
RTS0042562,79
RTS0042563,87
RTS0042564,87
RTS0042565,91
RTS0042566,114
RTS0042567,95
RTS0042568,121
RTS0042569,139
RTS0042570,78
RTS0042571,129
RTS0042572,91
RTS0042573,100
RTS0042574,133
RTS0042575,102
RTS0042576,63
RTS0042577,121
RTS0042578,63
RTS0042579,85
RTS0042580,83
RTS0042581,116
RTS0042582,92
RTS0042583,172
RTS0042584,66
RTS0042585,64
RTS0042586,88
RTS0042587,119
RTS0042588,124
RTS0042589,93
RTS0042590,80
RTS0042591,70
RTS0042592,79
RTS0042593,61
RTS0042594,63
RTS0042595,67
RTS0042596,110
RTS0042597,106
RTS0042598,113
RTS0042599,70
RTS0042600,80
RTS0042601,66
RTS0042602,63
RTS0042603,86
RTS0042604,96
RTS0042605,90
RTS0042606,82
RTS0042607,77
RTS0042608,83
RTS0042609,68
RTS0042610,84
RTS0042611,121
RTS0042612,132
RTS0042613,119
RTS0042614,104
RTS0042615,119
RTS0042616,79
RTS0042617,67
RTS0042618,94
RTS0042619,77
RTS0042620,68
RTS0042621,46
RTS0042622,58
RTS0042623,72
RTS0042624,78
RTS0042625,62
RTS0042626,71
RTS0042627,83
RTS0042628,50
RTS0042629,58
RTS0042630,76
RTS0042631,58
RTS0042633,95
RTS0042634,67
RTS0042635,63
RTS0042636,126
RTS0042637,95
RTS0042638,103
RTS0042639,103
RTS0042640,110
RTS0042641,60
RTS0042642,65
RTS0042643,40
RTS0042644,66
RTS0042645,72
RTS0042646,77
RTS0042647,68
RTS0042648,104
RTS0042649,70
RTS0042650,67
RTS0042651,62
RTS0042652,78
RTS0042653,56
RTS0042654,70
RTS0042655,79
RTS0042656,94
RTS0042657,67
RTS0042658,92
RTS0042659,79
RTS0042660,67
RTS0042661,95
RTS0042662,57
RTS0042663,103
RTS0042664,68
RTS0042665,71
RTS0042666,70
RTS0042667,84
RTS0042668,65
RTS0042669,73
RTS0042670,69
RTS0042671,84
RTS0042672,82
RTS0042673,92
RTS0042674,75
RTS0042675,66
RTS0042676,59
RTS0042678,78
RTS0042679,80
RTS0042680,83
RTS0042681,107
RTS0042682,84
RTS0042683,90
RTS0042684,85
RTS0042685,91
RTS0042686,137
RTS0042687,93
RTS0042688,71
RTS0042689,78
RTS0042690,77
RTS0042691,68
RTS0042692,65
RTS0042693,64
RTS0042694,4
RTS0042695,69
RTS0042696,60
RTS0042697,74
RTS0042698,54
RTS0042699,63
RTS0042700,65
RTS0042701,78
RTS0042702,71
RTS0042703,73
RTS0042704,81
RTS0042705,76
RTS0042706,62
RTS0042707,52
RTS0042708,92
RTS0042709,62
RTS0042710,88
RTS0042711,112
RTS0042712,85
RTS0042713,71
RTS0042714,85
RTS0042715,77
RTS0042716,60
RTS0042717,80
RTS0042718,78
RTS0042719,60
RTS0042720,65
RTS0042721,95
RTS0042722,90
RTS0042723,90
RTS0042724,92
RTS0042725,60
RTS0042726,80
RTS0042727,56
RTS0042728,66
RTS0042729,66
RTS0042730,62
RTS0042731,49
RTS0042732,71
RTS0042733,72
RTS0042734,66
RTS0042735,60
RTS0042736,87
RTS0042737,137
RTS0042738,137
RTS0042739,98
RTS0042740,146
RTS0042741,60
RTS0042742,71
RTS0042743,56
RTS0042744,66
RTS0042745,57
RTS0042746,92
RTS0042747,79
RTS0042748,88
RTS0042749,64
RTS0042750,75
RTS0042751,78
RTS0042752,76
RTS0042753,86
RTS0042754,60
RTS0042755,59
RTS0042756,67
RTS0042757,131
RTS0042758,49
RTS0042759,55
RTS0042760,72
RTS0042761,65
RTS0042762,59
RTS0042763,63
RTS0042764,80
RTS0042765,65
RTS0042766,96
RTS0042767,103
RTS0042768,114
RTS0042769,154
RTS0042770,89
RTS0042771,95
RTS0042772,76
RTS0042773,94
RTS0042774,116
RTS0042775,73
RTS0042776,62
RTS0042777,102
RTS0042778,84
RTS0042779,79
RTS0042780,111
RTS0042781,71
RTS0042782,83
RTS0042783,105
RTS0042784,102
RTS0042785,82
RTS0042786,95
RTS0042787,92
RTS0042788,88
RTS0042789,83
RTS0042790,109
RTS0042791,293
RTS0042792,149
RTS0042793,335
RTS0042794,188
RTS0042795,267
RTS0042796,105
RTS0042797,119
RTS0042798,55
RTS0042799,93
RTS0042800,93
RTS0042801,84
RTS0042802,97
RTS0042803,83
RTS0042804,64
RTS0042805,95
RTS0042806,59
RTS0042807,102
RTS0042808,103
RTS0042809,88
RTS0042810,86
RTS0042811,109
RTS0042812,115
RTS0042813,116
RTS0042814,116
RTS0042815,113
RTS0042816,81
RTS0042817,97
RTS0042818,99
RTS0042819,95
RTS0042820,64
RTS0042821,109
RTS0042822,74
RTS0042823,72
RTS0042824,100
RTS0042825,77
RTS0042826,75
RTS0042827,93
RTS0042828,101
RTS0042829,124
RTS0042830,115
RTS0042831,125
RTS0042832,140
RTS0042833,87
RTS0042834,124
RTS0042835,106
RTS0042836,102
RTS0042837,105
RTS0042838,98
RTS0042839,81
RTS0042840,85
RTS0042841,91
RTS0042842,102
RTS0042843,88
RTS0042844,94
RTS0042845,117
RTS0042846,86
RTS0042847,107
RTS0042848,163
RTS0042849,101
RTS0042850,86
RTS0042851,110
RTS0042852,88
RTS0042853,93
RTS0042854,78
RTS0042855,75
RTS0042856,62
RTS0042857,72
RTS0042858,129
RTS0042859,117
RTS0042860,118
RTS0042861,71
RTS0042862,65
RTS0042863,95
RTS0042864,98
RTS0042865,79
RTS0042866,71
RTS0042867,106
RTS0042868,75
RTS0042869,107
RTS0042870,89
RTS0042871,115
RTS0042872,55
RTS0042873,82
RTS0042874,80
RTS0042875,124
RTS0042876,125
RTS0042877,93
RTS0042878,96
RTS0042879,100
RTS0042880,126
RTS0042881,91
RTS0042882,88
RTS0042883,92
RTS0042884,118
RTS0042885,105
RTS0042886,94
RTS0042887,102
RTS0042888,78
RTS0042889,82
RTS0042890,101
RTS0042891,67
RTS0042892,106
RTS0042893,110
RTS0042894,77
RTS0042895,82
RTS0042896,126
RTS0042897,96
RTS0042898,59
RTS0042899,91
RTS0042900,113
RTS0042901,84
RTS0042902,66
RTS0042903,75
RTS0042904,78
RTS0042905,79
RTS0042906,96
RTS0042907,71
RTS0042908,117
RTS0042909,117
RTS0042910,85
RTS0042911,73
RTS0042912,80
RTS0042913,97
RTS0042914,85
RTS0042915,75
RTS0042916,75
RTS0042917,73
RTS0042918,84
RTS0042919,113
RTS0042920,75
RTS0042921,100
RTS0042922,101
RTS0042923,103
RTS0042924,71
RTS0042925,121
RTS0042926,89
RTS0042927,83
RTS0042928,109
RTS0042929,83
RTS0042930,64
RTS0042931,85
RTS0042932,83
RTS0042933,68
RTS0042934,59
RTS0042935,65
RTS0042936,88
RTS0042937,86
RTS0042938,117
RTS0042939,105
RTS0042940,116
RTS0042941,120
RTS0042942,133
RTS0042943,151
RTS0042944,155
RTS0042945,128
RTS0042946,85
RTS0042947,111
RTS0042948,57
RTS0042949,69
RTS0042950,71
RTS0042951,80
RTS0042952,90
RTS0042953,69
RTS0042954,68
RTS0042955,72
RTS0042956,68
RTS0042957,89
RTS0042958,101
RTS0042959,113
RTS0042960,97
RTS0042961,106
RTS0042962,85
RTS0042963,105
RTS0042964,102
RTS0042965,111
RTS0042966,72
RTS0042967,103
RTS0042968,84
RTS0042969,87
RTS0042970,90
RTS0042971,246
RTS0042972,153
RTS0042973,152
RTS0042974,121
RTS0042975,174
RTS0042976,111
RTS0042977,140
RTS0042978,127
RTS0042979,94
RTS0042980,101
RTS0042981,84
RTS0042982,77
RTS0042983,89
RTS0042984,78
RTS0042985,108
RTS0042986,91
RTS0042987,73
RTS0042988,84
RTS0042989,101
RTS0042990,80
RTS0042991,75
RTS0042992,81
RTS0042993,72
RTS0042994,89
RTS0042995,104
RTS0042996,88
RTS0042997,85
RTS0042998,73
RTS0042999,96
RTS0043000,70
RTS0043001,89
RTS0043002,101
RTS0043003,82
RTS0043004,94
RTS0043005,70
RTS0043006,54
RTS0043007,89
RTS0043008,74
RTS0043009,68
RTS0043010,96
RTS0043011,91
RTS0043012,123
RTS0043013,83
RTS0043014,103
RTS0043015,85
RTS0043016,97
RTS0043017,95
RTS0043018,92
RTS0043019,87
RTS0043020,77
RTS0043021,82
RTS0043022,80
RTS0043023,99
RTS0043024,91
RTS0043025,107
RTS0043026,90
RTS0043027,97
RTS0043028,115
RTS0043029,88
RTS0043030,96
RTS0043031,48
RTS0043032,93
RTS0043033,91
RTS0043034,88
RTS0043035,69
RTS0043036,109
RTS0043037,74
RTS0043038,102
RTS0043039,76
RTS0043040,88
RTS0043041,92
RTS0043042,72
RTS0043043,71
RTS0043044,61
RTS0043045,81
RTS0043046,69
RTS0043047,92
RTS0043048,76
RTS0043049,86
RTS0043050,60
RTS0043051,86
RTS0043052,90
RTS0043053,70
RTS0043054,86
RTS0043055,77
RTS0043056,82
RTS0043057,85
RTS0043058,79
RTS0043059,84
RTS0043060,87
RTS0043061,156
RTS0043062,93
RTS0043063,77
RTS0043064,99
RTS0043065,119
RTS0043066,103
RTS0043067,89
RTS0043068,78
RTS0043069,86
RTS0043070,96
RTS0043071,66
RTS0043072,65
RTS0043073,88
RTS0043074,65
RTS0043075,91
RTS0043076,68
RTS0043077,80
RTS0043078,70
RTS0043079,69
RTS0043080,74
RTS0043081,90
RTS0043082,90
RTS0043083,84
RTS0043084,67
RTS0043085,91
RTS0043086,86
RTS0043087,75
RTS0043088,80
RTS0043089,75
RTS0043090,81
RTS0043091,60
RTS0043092,64
RTS0043093,75
RTS0043094,99
RTS0043095,92
RTS0043096,75
RTS0043097,66
RTS0043098,93
RTS0043099,97
RTS0043100,77
RTS0043101,104
RTS0043102,79
RTS0043103,97
RTS0043104,107
RTS0043105,83
RTS0043106,127
RTS0043107,87
RTS0043108,71
RTS0043109,101
RTS0043110,73
RTS0043111,154
RTS0043112,121
RTS0043113,141
RTS0043114,160
RTS0043115,94
RTS0043116,106
RTS0043117,82
RTS0043118,57
RTS0043119,78
RTS0043120,95
RTS0043121,59
RTS0043122,71
RTS0043123,76
RTS0043124,75
RTS0043125,80
RTS0043126,165
RTS0043127,110
RTS0043128,167
RTS0043129,96
RTS0043130,122
RTS0043131,80
RTS0043132,72
RTS0043133,69
RTS0043134,81
RTS0043135,80
RTS0043136,95
RTS0043137,91
RTS0043138,106
RTS0043139,71
RTS0043140,80
RTS0043141,87
RTS0043142,85
RTS0043143,101
RTS0043144,79
RTS0043145,97
RTS0043146,77
RTS0043147,92
RTS0043148,107
RTS0043149,86
RTS0043150,68
RTS0043151,88
RTS0043152,99
RTS0043153,110
RTS0043154,75
RTS0043155,84
RTS0043156,163
RTS0043157,180
RTS0043159,232
RTS0043160,377
RTS0043161,81
RTS0043162,98
RTS0043163,96
RTS0043164,103
RTS0043165,91
RTS0043167,76
RTS0043168,103
RTS0043169,77
RTS0043170,90
RTS0043171,69
RTS0043172,104
RTS0043173,97
RTS0043174,94
RTS0043175,73
RTS0043176,71
RTS0043177,82
RTS0043178,143
RTS0043179,89
RTS0043180,75
RTS0043181,104
RTS0043182,83
RTS0043183,118
RTS0043184,75
RTS0043185,69
RTS0043186,136
RTS0043187,58
RTS0043188,80
RTS0043189,93
RTS0043190,111
RTS0043191,77
RTS0043192,106
RTS0043193,74
RTS0043194,64
RTS0043195,84
RTS0043196,113
RTS0043197,90
RTS0043198,98
RTS0043199,84
RTS0043200,95
RTS0043201,98
RTS0043202,134
RTS0043203,73
RTS0043204,109
RTS0043205,141
RTS0043206,81
RTS0043207,96
RTS0043208,109
RTS0043209,68
RTS0043210,53
RTS0043211,70
RTS0043212,107
RTS0043213,69
RTS0043214,106
RTS0043215,85
RTS0043216,82
RTS0043217,98
RTS0043218,85
RTS0043219,68
RTS0043220,100
RTS0043221,66
RTS0043222,85
RTS0043223,87
RTS0043224,52
RTS0043225,69
RTS0043226,87
RTS0043227,78
RTS0043228,84
RTS0043229,80
RTS0043230,117
RTS0043231,101
RTS0043232,113
RTS0043233,118
RTS0043234,76
RTS0043235,117
RTS0043236,83
RTS0043237,90
RTS0043238,67
RTS0043239,62
RTS0043240,85
RTS0043241,103
RTS0043242,97
RTS0043243,92
RTS0043244,83
RTS0043245,89
RTS0043246,98
RTS0043247,89
RTS0043248,86
RTS0043249,68
RTS0043250,100
RTS0043251,80
RTS0043252,93
RTS0043253,84
RTS0043254,90
RTS0043255,89
RTS0043256,86
RTS0043257,86
RTS0043258,76
RTS0043259,92
RTS0043260,86
RTS0043261,101
RTS0043262,112
RTS0043263,98
RTS0043264,79
RTS0043265,91
RTS0043266,86
RTS0043267,103
RTS0043268,64
RTS0043269,98
RTS0043270,119
RTS0043271,103
RTS0043272,99
RTS0043273,92
RTS0043274,89
RTS0043275,100
RTS0043276,61
RTS0043277,73
RTS0043278,96
RTS0043279,92
RTS0043280,73
RTS0043281,82
RTS0043282,89
RTS0043283,104
RTS0043284,115
RTS0043285,70
RTS0043286,94
RTS0043287,118
RTS0043288,143
RTS0043289,126
RTS0043290,62
RTS0043291,129
RTS0043292,87
RTS0043293,103
RTS0043294,87
RTS0043295,75
RTS0043296,93
RTS0043297,69
RTS0043299,96
RTS0043300,99
RTS0043301,76
RTS0043302,83
RTS0043303,79
RTS0043304,74
RTS0043305,95
RTS0043306,95
RTS0043307,100
RTS0043308,65
RTS0043309,78
RTS0043310,105
RTS0043311,105
RTS0043312,132
RTS0043313,138
RTS0043314,150
RTS0043315,90
RTS0043316,76
RTS0043317,69
RTS0043318,83
RTS0043319,74
RTS0043320,96
RTS0043321,86
RTS0043322,85
RTS0043323,103
RTS0043324,86
RTS0043325,84
RTS0043326,101
RTS0043327,95
RTS0043328,77
RTS0043329,98
RTS0043330,88
RTS0043331,79
RTS0043332,97
RTS0043333,65
RTS0043334,63
RTS0043335,69
RTS0043336,110
RTS0043337,93
RTS0043338,109
RTS0043339,70
RTS0043340,73
RTS0043341,58
RTS0043342,67
RTS0043343,73
RTS0043344,100
RTS0043345,56
RTS0043346,93
RTS0043347,113
RTS0043348,91
RTS0043349,93
RTS0043350,86
RTS0043351,106
RTS0043352,99
RTS0043353,107
RTS0043354,93
RTS0043355,123
RTS0043356,106
RTS0043357,96
RTS0043358,117
RTS0043359,117
RTS0043360,112
RTS0043361,128
RTS0043362,110
RTS0043363,89
RTS0043364,74
RTS0043365,98
RTS0043366,76
RTS0043367,80
RTS0043368,86
RTS0043369,63
RTS0043370,58
RTS0043371,132
RTS0043372,99
RTS0043373,113
RTS0043374,75
RTS0043375,110
RTS0043376,93
RTS0043377,150
RTS0043378,88
RTS0043379,101
RTS0043380,96
RTS0043381,64
RTS0043382,79
RTS0043383,82
RTS0043384,95
RTS0043385,79
RTS0043386,72
RTS0043387,112
RTS0043388,76
RTS0043389,107
RTS0043390,90
RTS0043391,90
RTS0043392,108
RTS0043393,79
RTS0043394,109
RTS0043395,74
RTS0043396,154
RTS0043397,152
RTS0043398,141
RTS0043399,138
RTS0043400,84
RTS0043401,66
RTS0043402,75
RTS0043403,58
RTS0043404,112
RTS0043405,85
RTS0043406,81
RTS0043407,78
RTS0043408,85
RTS0043409,64
RTS0043410,95
RTS0043411,88
RTS0043412,92
RTS0043413,61
RTS0043414,82
RTS0043415,122
RTS0043416,90
RTS0043417,86
RTS0043418,96
RTS0043419,91
RTS0043420,83
RTS0043421,110
RTS0043422,72
RTS0043423,92
RTS0043424,80
RTS0043425,97
RTS0043426,117
RTS0043427,76
RTS0043428,78
RTS0043429,99
RTS0043430,79
RTS0043431,110
RTS0043432,66
RTS0043433,80
RTS0043434,105
RTS0043435,91
RTS0043436,81
RTS0043437,84
RTS0043438,90
RTS0043439,69
RTS0043440,129
RTS0043441,105
RTS0043442,99
RTS0043443,100
RTS0043444,87
RTS0043445,82
RTS0043446,75
RTS0043447,88
RTS0043448,80
RTS0043449,92
RTS0043450,89
RTS0043451,81
RTS0043452,111
RTS0043453,97
RTS0043454,82
RTS0043455,91
RTS0043456,93
RTS0043457,96
RTS0043458,72
RTS0043459,81
RTS0043460,82
RTS0043461,92
RTS0043462,73
RTS0043463,98
RTS0043464,95
RTS0043465,93
RTS0043466,127
RTS0043467,124
RTS0043468,91
RTS0043469,89
RTS0043470,98
RTS0043471,85
RTS0043472,93
RTS0043473,63
RTS0043474,99
RTS0043475,90
RTS0043476,99
RTS0043477,101
RTS0043478,79
RTS0043479,103
RTS0043480,79
RTS0043481,103
RTS0043482,107
RTS0043483,137
RTS0043484,91
RTS0043485,113
RTS0043486,122
RTS0043487,118
RTS0043488,90
RTS0043489,119
RTS0043490,93
RTS0043491,104
RTS0043492,106
RTS0043493,96
RTS0043494,105
RTS0043495,124
RTS0043496,80
RTS0043497,74
RTS0043498,74
RTS0043499,110
RTS0043500,83
RTS0043501,78
RTS0043502,64
RTS0043503,50
RTS0043504,80
RTS0043505,102
RTS0043506,75
RTS0043507,74
RTS0043508,91
RTS0043509,103
RTS0043510,88
RTS0043511,82
RTS0043512,80
RTS0043513,78
RTS0043514,81
RTS0043515,77
RTS0043516,87
RTS0043517,78
RTS0043518,90
RTS0043519,96
RTS0043520,108
RTS0043521,75
RTS0043522,66
RTS0043523,92
RTS0043524,92
RTS0043525,92
RTS0043526,94
RTS0043527,77
RTS0043528,84
RTS0043529,71
RTS0043530,91
RTS0043531,101
RTS0043532,81
RTS0043533,80
RTS0043534,70
RTS0043535,84
RTS0043536,81
RTS0043537,85
RTS0043538,82
RTS0043539,101
RTS0043540,71
RTS0043541,81
RTS0043542,97
RTS0043543,76
RTS0043544,117
RTS0043545,91
RTS0043546,89
RTS0043547,97
RTS0043548,104
RTS0043549,108
RTS0043550,92
RTS0043551,86
RTS0043552,78
RTS0043553,72
RTS0043554,87
RTS0043555,60
RTS0043556,84
RTS0043557,64
RTS0043558,74
RTS0043559,78
RTS0043560,81
RTS0043561,92
RTS0043562,69
RTS0043563,90
RTS0043564,59
RTS0043565,91
RTS0043566,102
RTS0043567,93
RTS0043568,102
RTS0043569,94
RTS0043570,114
RTS0043571,94
RTS0043572,109
RTS0043573,78
RTS0043574,93
RTS0043575,67
RTS0043576,134
RTS0043577,144
RTS0043578,67
RTS0043579,112
RTS0043580,112
RTS0043581,99
RTS0043582,114
RTS0043583,72
RTS0043584,81
RTS0043585,77
RTS0043586,76
RTS0043587,85
RTS0043588,63
RTS0043589,94
RTS0043590,77
RTS0043591,71
RTS0043592,84
RTS0043593,75
RTS0043594,71
RTS0043595,80
RTS0043596,68
RTS0043597,81
RTS0043598,68
RTS0043599,93
RTS0043600,84
RTS0043601,80
RTS0043602,77
RTS0043603,68
RTS0043604,106
RTS0043605,70
RTS0043606,78
RTS0043607,88
RTS0043608,87
RTS0043609,89
RTS0043610,83
RTS0043611,112
RTS0043612,91
RTS0043613,94
RTS0043614,85
RTS0043615,95
RTS0043616,84
RTS0043617,66
RTS0043618,88
RTS0043619,72
RTS0043620,65
RTS0043621,76
RTS0043622,78
RTS0043623,81
RTS0043624,121
RTS0043625,67
RTS0043626,68
RTS0043627,71
RTS0043628,72
RTS0043629,72
RTS0043630,72
RTS0043631,80
RTS0043632,91
RTS0043633,98
RTS0043634,95
RTS0043635,72
RTS0043636,74
RTS0043637,81
RTS0043638,59
RTS0043639,76
RTS0043640,74
RTS0043641,185
RTS0043642,111
RTS0043643,125
RTS0043644,164
RTS0043645,158
RTS0043646,81
RTS0043647,75
RTS0043648,79
RTS0043649,55
RTS0043650,84
RTS0043651,65
RTS0043652,83
RTS0043653,75
RTS0043654,73
RTS0043655,78
RTS0043656,64
RTS0043657,84
RTS0043658,116
RTS0043659,71
RTS0043660,98
RTS0043661,93
RTS0043663,68
RTS0043664,71
RTS0043665,79
RTS0043666,69
RTS0043667,83
RTS0043668,57
RTS0043669,73
RTS0043670,73
RTS0043671,65
RTS0043672,95
RTS0043673,88
RTS0043674,75
RTS0043675,86
RTS0043676,72
RTS0043677,77
RTS0043678,74
RTS0043679,79
RTS0043680,63
RTS0043681,89
RTS0043682,42
RTS0043683,88
RTS0043684,72
RTS0043685,87
RTS0043686,88
RTS0043687,81
RTS0043688,79
RTS0043689,62
RTS0043690,81
RTS0043691,86
RTS0043692,75
RTS0043693,91
RTS0043694,81
RTS0043695,90
RTS0043696,75
RTS0043697,78
RTS0043698,116
RTS0043699,110
RTS0043700,81
RTS0043701,79
RTS0043702,89
RTS0043703,81
RTS0043704,83
RTS0043705,75
RTS0043706,119
RTS0043707,95
RTS0043708,77
RTS0043709,68
RTS0043710,79
RTS0043711,90
RTS0043712,73
RTS0043713,52
RTS0043714,58
RTS0043715,59
RTS0043716,102
RTS0043717,92
RTS0043718,82
RTS0043719,74
RTS0043720,74
RTS0043721,81
RTS0043722,83
RTS0043723,79
RTS0043724,78
RTS0043725,101
RTS0043726,81
RTS0043727,97
RTS0043728,70
RTS0043729,75
RTS0043730,80
RTS0043731,80
RTS0043732,73
RTS0043733,94
RTS0043734,78
RTS0043735,96
RTS0043736,80
RTS0043737,82
RTS0043738,92
RTS0043739,95
RTS0043740,81
RTS0043741,130
RTS0043742,116
RTS0043743,81
RTS0043744,131
RTS0043745,80
RTS0043746,66
RTS0043747,84
RTS0043748,82
RTS0043749,78
RTS0043750,77
RTS0043751,73
RTS0043752,85
RTS0043753,83
RTS0043754,71
RTS0043755,86
RTS0043756,67
RTS0043757,65
RTS0043758,76
RTS0043759,67
RTS0043760,63
RTS0043761,94
RTS0043762,52
RTS0043763,64
RTS0043764,85
RTS0043765,75
RTS0043766,68
RTS0043767,68
RTS0043768,80
RTS0043769,83
RTS0043770,56
RTS0043771,70
RTS0043772,73
RTS0043773,57
RTS0043774,97
RTS0043775,80
RTS0043776,74
RTS0043777,97
RTS0043778,70
RTS0043779,77
RTS0043780,74
RTS0043781,104
RTS0043782,92
RTS0043783,70
RTS0043784,82
RTS0043785,49
RTS0043786,92
RTS0043787,70
RTS0043788,77
RTS0043789,78
RTS0043790,60
RTS0043791,83
RTS0043792,101
RTS0043793,81
RTS0043794,55
RTS0043795,69
RTS0043796,70
RTS0043797,84
RTS0043798,75
RTS0043799,71
RTS0043800,89
RTS0043801,51
RTS0043802,83
RTS0043803,82
RTS0043804,95
RTS0043805,52
RTS0043806,75
RTS0043807,67
RTS0043808,87
RTS0043809,81
RTS0043810,81
RTS0043811,84
RTS0043812,77
RTS0043813,69
RTS0043814,79
RTS0043815,81
RTS0043816,95
RTS0043817,57
RTS0043818,87
RTS0043819,67
RTS0043820,107
RTS0043821,90
RTS0043822,72
RTS0043823,64
RTS0043824,69
RTS0043825,64
RTS0043826,51
RTS0043827,74
RTS0043828,70
RTS0043829,54
RTS0043830,73
RTS0043831,72
RTS0043832,59
RTS0043833,92
RTS0043834,66
RTS0043835,73
RTS0043836,78
RTS0043837,112
RTS0043838,63
RTS0043839,72
RTS0043840,81
RTS0043841,54
RTS0043842,74
RTS0043843,71
RTS0043844,69
RTS0043845,70
RTS0043846,62
RTS0043847,81
RTS0043848,102
RTS0043849,94
RTS0043850,104
RTS0043851,77
RTS0043852,119
RTS0043853,112
RTS0043854,81
RTS0043856,78
RTS0043857,63
RTS0043858,73
RTS0043859,70
RTS0043860,100
RTS0043861,142
RTS0043862,196
RTS0043863,109
RTS0043864,101
RTS0043865,87
RTS0043866,96
RTS0043867,110
RTS0043868,108
RTS0043869,71
RTS0043870,64
RTS0043871,90
RTS0043872,81
RTS0043873,90
RTS0043874,86
RTS0043875,92
RTS0043876,84
RTS0043877,84
RTS0043878,92
RTS0043879,108
RTS0043880,90
RTS0043881,70
RTS0043882,86
RTS0043883,71
RTS0043884,105
RTS0043885,68
RTS0043886,91
RTS0043887,94
RTS0043888,85
RTS0043889,75
RTS0043890,113
RTS0043891,109
RTS0043892,88
RTS0043893,84
RTS0043894,78
RTS0043895,98
RTS0043896,62
RTS0043897,96
RTS0043898,122
RTS0043899,99
RTS0043900,134
RTS0043901,94
RTS0043902,71
RTS0043903,104
RTS0043904,94
RTS0043905,86
RTS0043906,55
RTS0043907,88
RTS0043908,47
RTS0043909,79
RTS0043910,106
RTS0043911,89
RTS0043912,175
RTS0043913,106
RTS0043914,89
RTS0043915,68
RTS0043916,70
RTS0043917,81
RTS0043918,69
RTS0043919,71
RTS0043920,170
RTS0043921,88
RTS0043922,72
RTS0043923,92
RTS0043924,134
RTS0043925,90
RTS0043926,77
RTS0043927,87
RTS0043928,79
RTS0043929,69
RTS0043930,78
RTS0043931,82
RTS0043932,98
RTS0043933,73
RTS0043934,82
RTS0043935,68
RTS0043936,56
RTS0043937,78
RTS0043938,79
RTS0043939,46
RTS0043940,74
RTS0043941,76
RTS0043942,89
RTS0043943,96
RTS0043944,58
RTS0043945,76
RTS0043946,53
RTS0043947,96
RTS0043948,80
RTS0043949,81
RTS0043950,93
RTS0043951,89
RTS0043952,100
RTS0043953,79
RTS0043954,75
RTS0043955,60
RTS0043956,94
RTS0043957,82
RTS0043958,96
RTS0043959,75
RTS0043960,99
RTS0043961,85
RTS0043962,91
RTS0043963,83
RTS0043964,97
RTS0043965,78
RTS0043966,82
RTS0043967,86
RTS0043968,75
RTS0043969,80
RTS0043970,98
RTS0043971,53
RTS0043972,97
RTS0043973,125
RTS0043974,96
RTS0043975,86
RTS0043976,90
RTS0043977,83
RTS0043978,86
RTS0043979,80
RTS0043980,87
RTS0043981,79
RTS0043982,97
RTS0043983,103
RTS0043984,80
RTS0043985,98
RTS0043986,86
RTS0043987,128
RTS0043988,86
RTS0043989,63
RTS0043990,82
RTS0043991,87
RTS0043992,82
RTS0043993,65
RTS0043994,83
RTS0043996,83
RTS0043997,57
RTS0043998,68
RTS0043999,84
RTS0044000,61
RTS0044001,75
RTS0044002,84
RTS0044003,113
RTS0044004,111
RTS0044005,111
RTS0044006,77
RTS0044007,96
RTS0044008,78
RTS0044009,77
RTS0044010,81
RTS0044011,109
RTS0044012,161
RTS0044013,124
RTS0044014,117
RTS0044015,125
RTS0044016,108
RTS0044017,83
RTS0044018,82
RTS0044019,76
RTS0044020,104
RTS0044021,82
RTS0044022,98
RTS0044023,70
RTS0044024,73
RTS0044025,91
RTS0044026,85
RTS0044027,79
RTS0044028,89
RTS0044029,102
RTS0044030,72
RTS0044031,84
RTS0044032,89
RTS0044033,73
RTS0044034,86
RTS0044035,75
RTS0044036,131
RTS0044037,87
RTS0044038,116
RTS0044039,96
RTS0044040,100
RTS0044041,83
RTS0044042,91
RTS0044043,88
RTS0044044,90
RTS0044045,106
RTS0044046,104
RTS0044047,88
RTS0044048,92
RTS0044049,72
RTS0044050,80
RTS0044051,73
RTS0044052,85
RTS0044053,75
RTS0044054,104
RTS0044055,91
RTS0044056,99
RTS0044057,75
RTS0044058,94
RTS0044059,81
RTS0044060,102
RTS0044061,113
RTS0044062,74
RTS0044063,96
RTS0044064,112
RTS0044065,91
RTS0044067,100
RTS0044068,79
RTS0044069,110
RTS0044070,74
RTS0044071,66
RTS0044072,95
RTS0044073,68
RTS0044074,74
RTS0044075,83
RTS0044076,66
RTS0044077,100
RTS0044078,89
RTS0044079,66
RTS0044080,85
RTS0044081,82
RTS0044082,90
RTS0044083,94
RTS0044084,54
RTS0044085,71
RTS0044086,96
RTS0044087,68
RTS0044088,63
RTS0044089,77
RTS0044090,92
RTS0044091,79
RTS0044092,82
RTS0044093,62
RTS0044094,85
RTS0044095,79
RTS0044096,71
RTS0044097,104
RTS0044098,58
RTS0044099,112
RTS0044100,76
RTS0044101,71
RTS0044102,82
RTS0044103,73
RTS0044104,84
RTS0044105,82
RTS0044106,113
RTS0044107,102
RTS0044108,100
RTS0044109,107
RTS0044110,137
RTS0044111,107
RTS0044112,101
RTS0044113,120
RTS0044114,103
RTS0044115,96
RTS0044116,122
RTS0044117,76
RTS0044118,58
RTS0044119,110
RTS0044120,85
RTS0044121,92
RTS0044122,75
RTS0044123,78
RTS0044124,85
RTS0044125,91
RTS0044126,93
RTS0044127,104
RTS0044128,117
RTS0044129,87
RTS0044130,76
RTS0044131,110
RTS0044132,83
RTS0044133,89
RTS0044134,96
RTS0044135,94
RTS0044136,90
RTS0044137,88
RTS0044138,93
RTS0044139,97
RTS0044140,117
RTS0044141,122
RTS0044142,99
RTS0044143,91
RTS0044144,99
RTS0044145,64
RTS0044146,84
RTS0044147,85
RTS0044148,86
RTS0044149,83
RTS0044150,89
RTS0044151,94
RTS0044152,80
RTS0044153,94
RTS0044154,84
RTS0044155,106
RTS0044156,103
RTS0044157,91
RTS0044158,148
RTS0044159,104
RTS0044160,87
RTS0044161,102
RTS0044162,105
RTS0044163,120
RTS0044164,122
RTS0044165,85
RTS0044166,101
RTS0044167,111
RTS0044168,72
RTS0044169,108
RTS0044170,113
RTS0044171,112
RTS0044172,82
RTS0044173,85
RTS0044174,63
RTS0044175,97
RTS0044176,101
RTS0044177,101
RTS0044178,103
RTS0044180,66
RTS0044181,93
RTS0044182,100
RTS0044183,66
RTS0044184,81
RTS0044185,80
RTS0044186,121
RTS0044187,99
RTS0044188,76
RTS0044189,80
RTS0044190,82
RTS0044191,99
RTS0044192,94
RTS0044193,91
RTS0044194,87
RTS0044195,121
RTS0044196,101
RTS0044197,75
RTS0044198,132
RTS0044199,109
RTS0044200,79
RTS0044206,109
RTS0044207,93
RTS0044208,101
RTS0044209,56
RTS0044210,93
RTS0044211,112
RTS0044212,96
RTS0044213,109
RTS0044214,102
RTS0044215,113
RTS0044216,96
RTS0044217,99
RTS0044218,92
RTS0044219,91
RTS0044220,79
RTS0044221,49
RTS0044222,77
RTS0044223,87
RTS0044224,99
RTS0044225,68
RTS0044226,88
RTS0044227,79
RTS0044228,89
RTS0044229,63
RTS0044230,75
RTS0044231,57
RTS0044232,82
RTS0044233,71
RTS0044234,82
RTS0044235,88
RTS0044236,106
RTS0044237,131
RTS0044238,94
RTS0044239,91
RTS0044240,94
RTS0044241,80
RTS0044242,100
RTS0044243,87
RTS0044244,82
RTS0044245,75
RTS0044246,99
RTS0044247,108
RTS0044248,93
RTS0044249,77
RTS0044250,68
RTS0044251,115
RTS0044252,94
RTS0044253,106
RTS0044254,68
RTS0044255,108
RTS0044256,87
RTS0044257,98
RTS0044258,112
RTS0044259,101
RTS0044260,108
RTS0044261,157
RTS0044262,81
RTS0044263,95
RTS0044264,78
RTS0044265,91
RTS0044266,121
RTS0044267,60
RTS0044268,99
RTS0044269,79
RTS0044270,111
RTS0044271,90
RTS0044272,89
RTS0044273,106
RTS0044274,93
RTS0044275,129
RTS0044276,90
RTS0044277,66
RTS0044278,83
RTS0044279,63
RTS0044280,77
RTS0044281,96
RTS0044282,85
RTS0044283,99
RTS0044284,75
RTS0044285,70
RTS0044286,79
RTS0044287,82
RTS0044288,86
RTS0044289,74
RTS0044290,78
RTS0044291,84
RTS0044292,87
RTS0044293,86
RTS0044294,74
RTS0044295,73
RTS0044296,114
RTS0044297,80
RTS0044298,85
RTS0044299,91
RTS0044300,96
RTS0044301,84
RTS0044302,80
RTS0044303,102
RTS0044304,96
RTS0044305,69
RTS0044306,113
RTS0044307,93
RTS0044308,135
RTS0044309,119
RTS0044310,125
RTS0044311,86
RTS0044312,105
RTS0044313,78
RTS0044314,81
RTS0044315,83
RTS0044316,95
RTS0044317,93
RTS0044318,101
RTS0044319,88
RTS0044320,27
RTS0044321,84
RTS0044322,72
RTS0044323,116
RTS0044324,67
RTS0044325,65
RTS0044326,103
RTS0044327,95
RTS0044328,78
RTS0044329,96
RTS0044330,76
RTS0044331,93
RTS0044332,87
RTS0044333,100
RTS0044334,111
RTS0044335,105
RTS0044336,78
RTS0044337,90
RTS0044338,86
RTS0044339,80
RTS0044340,71
RTS0044341,91
RTS0044342,87
RTS0044343,82
RTS0044344,96
RTS0044345,66
RTS0044346,164
RTS0044347,182
RTS0044348,163
RTS0044349,192
RTS0044350,178
RTS0044351,97
RTS0044352,105
RTS0044353,126
RTS0044354,98
RTS0044355,124
RTS0044356,74
RTS0044357,89
RTS0044358,74
RTS0044359,108
RTS0044360,70
RTS0044361,106
RTS0044362,122
RTS0044363,98
RTS0044364,116
RTS0044365,79
RTS0044366,145
RTS0044367,117
RTS0044368,195
RTS0044369,174
RTS0044370,184
RTS0044371,68
RTS0044372,77
RTS0044373,78
RTS0044374,101
RTS0044375,103
RTS0044376,84
RTS0044377,90
RTS0044378,120
RTS0044379,97
RTS0044380,92
RTS0044381,114
RTS0044382,116
RTS0044383,154
RTS0044384,88
RTS0044385,107
RTS0044386,90
RTS0044387,100
RTS0044388,126
RTS0044389,82
RTS0044390,91
RTS0044391,122
RTS0044392,189
RTS0044393,167
RTS0044394,143
RTS0044395,128
RTS0044396,86
RTS0044397,87
RTS0044399,87
RTS0044400,78
RTS0044401,79
RTS0044402,103
RTS0044403,97
RTS0044404,106
RTS0044405,101
RTS0044406,89
RTS0044407,75
RTS0044408,77
RTS0044409,76
RTS0044410,70
RTS0044411,73
RTS0044412,72
RTS0044413,80
RTS0044414,95
RTS0044415,93
RTS0044416,129
RTS0044417,131
RTS0044418,117
RTS0044419,107
RTS0044420,138
RTS0044421,74
RTS0044422,80
RTS0044423,91
RTS0044424,84
RTS0044425,85
RTS0044426,81
RTS0044427,101
RTS0044428,68
RTS0044429,99
RTS0044430,87
RTS0044431,113
RTS0044432,116
RTS0044433,108
RTS0044434,127
RTS0044435,111
RTS0044436,81
RTS0044437,82
RTS0044438,102
RTS0044439,114
RTS0044440,115
RTS0044441,90
RTS0044442,99
RTS0044443,149
RTS0044444,82
RTS0044445,127
RTS0044446,102
RTS0044447,121
RTS0044448,113
RTS0044449,94
RTS0044450,89
RTS0044451,87
RTS0044452,111
RTS0044453,83
RTS0044454,110
RTS0044455,92
RTS0044456,70
RTS0044457,105
RTS0044458,80
RTS0044459,91
RTS0044460,103
RTS0044461,149
RTS0044462,90
RTS0044463,83
RTS0044464,112
RTS0044465,128
RTS0044466,112
RTS0044467,105
RTS0044468,106
RTS0044469,112
RTS0044470,112
RTS0044471,97
RTS0044472,94
RTS0044473,80
RTS0044474,108
RTS0044475,96
RTS0044476,85
RTS0044477,119
RTS0044478,87
RTS0044479,91
RTS0044480,97
RTS0044481,108
RTS0044482,121
RTS0044483,81
RTS0044484,107
RTS0044485,104
RTS0044486,109
RTS0044487,102
RTS0044488,101
RTS0044489,89
RTS0044490,74
RTS0044491,80
RTS0044492,84
RTS0044493,105
RTS0044494,98
RTS0044495,96
RTS0044496,103
RTS0044497,112
RTS0044498,113
RTS0044499,136
RTS0044500,124
RTS0044501,107
RTS0044502,103
RTS0044503,111
RTS0044504,102
RTS0044505,108
RTS0044506,88
RTS0044507,57
RTS0044508,85
RTS0044509,112
RTS0044510,82
RTS0044511,71
RTS0044512,85
RTS0044513,96
RTS0044514,63
RTS0044515,106
RTS0044516,92
RTS0044517,95
RTS0044518,117
RTS0044519,117
RTS0044520,95
RTS0044521,109
RTS0044522,84
RTS0044523,122
RTS0044524,63
RTS0044525,102
RTS0044526,70
RTS0044527,81
RTS0044528,83
RTS0044529,103
RTS0044530,71
RTS0044531,87
RTS0044532,69
RTS0044533,71
RTS0044534,68
RTS0044535,81
RTS0044536,81
RTS0044537,74
RTS0044538,73
RTS0044539,90
RTS0044540,72
RTS0044541,101
RTS0044542,90
RTS0044543,94
RTS0044544,80
RTS0044545,60
RTS0044546,129
RTS0044547,101
RTS0044548,103
RTS0044549,131
RTS0044550,109
RTS0044551,83
RTS0044552,98
RTS0044553,99
RTS0044554,68
RTS0044555,92
RTS0044556,97
RTS0044557,80
RTS0044558,74
RTS0044559,78
RTS0044560,86
RTS0044561,72
RTS0044562,87
RTS0044563,96
RTS0044564,89
RTS0044565,92
RTS0044566,62
RTS0044567,77
RTS0044568,92
RTS0044569,66
RTS0044570,62
RTS0044571,68
RTS0044572,57
RTS0044573,69
RTS0044574,100
RTS0044575,84
RTS0044576,59
RTS0044577,73
RTS0044578,100
RTS0044579,86
RTS0044580,83
RTS0044581,66
RTS0044582,76
RTS0044583,61
RTS0044584,84
RTS0044585,78
RTS0044586,65
RTS0044587,77
RTS0044588,43
RTS0044589,72
RTS0044590,75
RTS0044591,85
RTS0044592,88
RTS0044593,63
RTS0044594,60
RTS0044595,60
RTS0044596,78
RTS0044597,70
RTS0044598,89
RTS0044599,95
RTS0044600,78
RTS0044601,69
RTS0044602,73
RTS0044603,73
RTS0044604,103
RTS0044605,82
RTS0044606,65
RTS0044607,91
RTS0044608,59
RTS0044609,61
RTS0044610,84
RTS0044611,99
RTS0044612,79
RTS0044613,85
RTS0044614,120
RTS0044615,39
RTS0044616,66
RTS0044617,82
RTS0044618,85
RTS0044619,71
RTS0044620,86
RTS0044621,125
RTS0044622,105
RTS0044623,118
RTS0044624,106
RTS0044625,88
RTS0044626,79
RTS0044627,65
RTS0044628,71
RTS0044629,70
RTS0044630,79
RTS0044631,72
RTS0044632,86
RTS0044633,57
RTS0044634,91
RTS0044635,97
RTS0044636,73
RTS0044637,93
RTS0044638,155
RTS0044639,71
RTS0044640,74
RTS0044641,76
RTS0044642,89
RTS0044643,84
RTS0044644,102
RTS0044645,78
RTS0044646,75
RTS0044647,74
RTS0044648,67
RTS0044649,94
RTS0044650,73
RTS0044651,86
RTS0044652,74
RTS0044653,85
RTS0044654,84
RTS0044655,101
RTS0044656,83
RTS0044657,71
RTS0044658,84
RTS0044659,86
RTS0044660,84
RTS0044661,108
RTS0044662,107
RTS0044663,104
RTS0044664,137
RTS0044665,112
RTS0044666,82
RTS0044667,88
RTS0044668,88
RTS0044669,111
RTS0044670,103
RTS0044671,91
RTS0044672,87
RTS0044673,84
RTS0044674,109
RTS0044675,104
RTS0044676,123
RTS0044677,104
RTS0044678,85
RTS0044679,103
RTS0044680,99
RTS0044681,77
RTS0044682,88
RTS0044683,81
RTS0044684,91
RTS0044685,113
RTS0044686,114
RTS0044687,126
RTS0044688,141
RTS0044689,158
RTS0044690,154
RTS0044691,79
RTS0044692,111
RTS0044693,122
RTS0044694,109
RTS0044695,71
RTS0044696,88
RTS0044697,81
RTS0044698,78
RTS0044699,98
RTS0044700,113
RTS0044701,95
RTS0044702,97
RTS0044703,94
RTS0044704,91
RTS0044705,61
RTS0044706,54
RTS0044707,84
RTS0044708,57
RTS0044709,80
RTS0044710,69
RTS0044711,89
RTS0044712,85
RTS0044714,94
RTS0044715,83
RTS0044716,126
RTS0044717,63
RTS0044718,132
RTS0044719,72
RTS0044720,126
RTS0044721,86
RTS0044722,71
RTS0044723,51
RTS0044724,81
RTS0044725,72
RTS0044726,89
RTS0044727,113
RTS0044728,82
RTS0044729,73
RTS0044730,122
RTS0044731,116
RTS0044732,103
RTS0044733,89
RTS0044734,55
RTS0044735,94
RTS0044736,97
RTS0044737,110
RTS0044738,75
RTS0044739,74
RTS0044740,73
RTS0044741,82
RTS0044742,71
RTS0044743,108
RTS0044744,77
RTS0044745,81
RTS0044746,84
RTS0044747,85
RTS0044748,62
RTS0044749,77
RTS0044750,90
RTS0044751,78
RTS0044752,86
RTS0044753,94
RTS0044754,89
RTS0044755,106
RTS0044756,94
RTS0044757,88
RTS0044758,130
RTS0044759,98
RTS0044760,70
RTS0044761,110
RTS0044762,97
RTS0044763,128
RTS0044764,76
RTS0044765,88
RTS0044766,72
RTS0044767,86
RTS0044768,91
RTS0044769,79
RTS0044770,81
RTS0044771,65
RTS0044772,45
RTS0044773,91
RTS0044774,79
RTS0044775,96
RTS0044776,91
RTS0044777,104
RTS0044778,76
RTS0044779,88
RTS0044780,79
RTS0044781,109
RTS0044782,100
RTS0044783,129
RTS0044784,115
RTS0044785,84
RTS0044786,111
RTS0044787,115
RTS0044788,92
RTS0044789,107
RTS0044790,81
RTS0044791,165
RTS0044792,358
RTS0044793,109
RTS0044794,77
RTS0044795,80
RTS0044796,76
RTS0044797,109
RTS0044798,98
RTS0044799,89
RTS0044800,75
RTS0044801,87
RTS0044802,76
RTS0044803,64
RTS0044804,108
RTS0044805,120
RTS0044806,90
RTS0044807,54
RTS0044808,84
RTS0044809,84
RTS0044810,62
RTS0044811,77
RTS0044812,89
RTS0044813,98
RTS0044814,109
RTS0044815,103
RTS0044816,91
RTS0044817,79
RTS0044818,114
RTS0044819,84
RTS0044820,112
RTS0044821,99
RTS0044822,115
RTS0044823,99
RTS0044824,83
RTS0044825,83
RTS0044826,86
RTS0044827,111
RTS0044828,95
RTS0044829,104
RTS0044830,89
RTS0044831,71
RTS0044832,59
RTS0044833,103
RTS0044834,104
RTS0044835,82
RTS0044836,82
RTS0044837,67
RTS0044838,94
RTS0044839,85
RTS0044840,84
RTS0044841,65
RTS0044842,63
RTS0044843,82
RTS0044844,62
RTS0044845,86
RTS0044846,77
RTS0044847,71
RTS0044848,115
RTS0044849,119
RTS0044850,75
RTS0044851,70
RTS0044852,72
RTS0044853,95
RTS0044854,74
RTS0044855,68
RTS0044856,93
RTS0044857,94
RTS0044858,85
RTS0044859,100
RTS0044860,96
RTS0044861,72
RTS0044862,68
RTS0044863,85
RTS0044864,67
RTS0044865,88
RTS0044866,126
RTS0044867,111
RTS0044868,79
RTS0044869,91
RTS0044870,95
RTS0044871,78
RTS0044872,77
RTS0044873,78
RTS0044874,80
RTS0044875,83
RTS0044876,80
RTS0044877,152
RTS0044878,111
RTS0044879,77
RTS0044880,99
RTS0044881,77
RTS0044882,70
RTS0044883,67
RTS0044884,84
RTS0044885,66
RTS0044886,87
RTS0044887,65
RTS0044888,97
RTS0044889,78
RTS0044890,65
RTS0044891,86
RTS0044892,104
RTS0044893,90
RTS0044894,79
RTS0044895,83
RTS0044896,122
RTS0044897,109
RTS0044898,97
RTS0044899,127
RTS0044900,91
RTS0044901,91
RTS0044902,93
RTS0044903,114
RTS0044904,85
RTS0044905,122
RTS0044906,176
RTS0044907,117
RTS0044908,130
RTS0044909,162
RTS0044910,122
RTS0044911,87
RTS0044912,83
RTS0044913,81
RTS0044914,76
RTS0044915,75
RTS0044916,95
RTS0044917,70
RTS0044918,91
RTS0044919,104
RTS0044920,120
RTS0044921,102
RTS0044922,72
RTS0044923,75
RTS0044924,91
RTS0044925,86
RTS0044926,79
RTS0044927,86
RTS0044928,88
RTS0044929,73
RTS0044930,95
RTS0044931,77
RTS0044932,77
RTS0044933,93
RTS0044934,66
RTS0044935,98
RTS0044936,68
RTS0044937,74
RTS0044938,76
RTS0044939,89
RTS0044940,71
RTS0044941,96
RTS0044942,93
RTS0044943,74
RTS0044944,78
RTS0044945,70
RTS0044946,88
RTS0044947,65
RTS0044948,108
RTS0044949,76
RTS0044950,90
RTS0044951,76
RTS0044952,76
RTS0044953,60
RTS0044954,84
RTS0044955,58
RTS0044956,80
RTS0044957,97
RTS0044958,83
RTS0044959,96
RTS0044960,95
RTS0044961,110
RTS0044962,80
RTS0044963,58
RTS0044964,57
RTS0044965,100
RTS0044966,72
RTS0044967,88
RTS0044968,117
RTS0044969,58
RTS0044970,109
RTS0044971,89
RTS0044972,78
RTS0044973,77
RTS0044974,81
RTS0044975,97
RTS0044976,82
RTS0044977,77
RTS0044978,76
RTS0044979,94
RTS0044980,67
RTS0044981,73
RTS0044982,79
RTS0044983,79
RTS0044984,72
RTS0044985,90
RTS0044986,58
RTS0044987,60
RTS0044988,70
RTS0044989,69
RTS0044990,93
RTS0044991,84
RTS0044992,68
RTS0044993,68
RTS0044994,61
RTS0044995,74
RTS0044996,88
RTS0044997,80
RTS0044998,74
RTS0044999,64
RTS0045000,73
RTS0045001,78
RTS0045002,78
RTS0045003,81
RTS0045004,89
RTS0045005,103
RTS0045006,91
RTS0045007,135
RTS0045008,140
RTS0045009,120
RTS0045010,87
RTS0045011,68
RTS0045012,80
RTS0045013,65
RTS0045014,88
RTS0045015,87
RTS0045016,82
RTS0045017,99
RTS0045018,84
RTS0045019,96
RTS0045020,90
RTS0045021,76
RTS0045022,61
RTS0045023,79
RTS0045024,73
RTS0045025,81
RTS0045026,112
RTS0045027,88
RTS0045028,105
RTS0045029,97
RTS0045030,107
RTS0045031,72
RTS0045032,78
RTS0045033,87
RTS0045034,85
RTS0045035,102
RTS0045036,94
RTS0045038,108
RTS0045039,73
RTS0045040,59
RTS0045041,118
RTS0045042,67
RTS0045043,80
RTS0045044,95
RTS0045045,131
RTS0045046,79
RTS0045047,81
RTS0045048,94
RTS0045049,68
RTS0045050,86
RTS0045051,78
RTS0045052,79
RTS0045053,88
RTS0045054,64
RTS0045055,71
RTS0045056,106
RTS0045057,149
RTS0045058,67
RTS0045059,73
RTS0045060,110
RTS0045061,77
RTS0045063,53
RTS0045064,85
RTS0045065,104
RTS0045066,76
RTS0045067,135
RTS0045068,154
RTS0045069,112
RTS0045070,106
RTS0045071,98
RTS0045072,100
RTS0045073,99
RTS0045074,111
RTS0045075,78
RTS0045076,89
RTS0045077,57
RTS0045078,78
RTS0045079,64
RTS0045080,80
RTS0045081,63
RTS0045082,85
RTS0045083,102
RTS0045084,102
RTS0045085,79
RTS0045086,80
RTS0045087,70
RTS0045088,66
RTS0045089,57
RTS0045090,72
RTS0045091,75
RTS0045092,56
RTS0045093,68
RTS0045094,49
RTS0045095,89
RTS0045096,81
RTS0045097,96
RTS0045098,60
RTS0045099,88
RTS0045100,95
RTS0045101,72
RTS0045102,70
RTS0045103,100
RTS0045104,80
RTS0045105,74
RTS0045106,73
RTS0045107,96
RTS0045108,118
RTS0045109,79
RTS0045110,78
RTS0045111,93
RTS0045112,72
RTS0045113,89
RTS0045114,103
RTS0045115,95
RTS0045116,71
RTS0045117,83
RTS0045118,98
RTS0045119,89
RTS0045120,93
RTS0045121,81
RTS0045122,73
RTS0045123,95
RTS0045124,70
RTS0045125,68
RTS0045126,81
RTS0045127,80
RTS0045128,82
RTS0045129,90
RTS0045130,98
RTS0045131,88
RTS0045132,96
RTS0045133,98
RTS0045134,88
RTS0045135,86
RTS0045136,100
RTS0045137,109
RTS0045138,88
RTS0045139,92
RTS0045140,85
RTS0045141,70
RTS0045142,95
RTS0045143,110
RTS0045144,91
RTS0045145,88
RTS0045146,62
RTS0045147,72
RTS0045148,85
RTS0045149,72
RTS0045150,50
RTS0045151,91
RTS0045152,98
RTS0045153,92
RTS0045154,104
RTS0045155,81
RTS0045156,77
RTS0045157,104
RTS0045158,66
RTS0045159,87
RTS0045160,121
RTS0045161,93
RTS0045162,90
RTS0045163,93
RTS0045164,113
RTS0045165,101
RTS0045166,108
RTS0045167,84
RTS0045168,97
RTS0045169,105
RTS0045170,98
RTS0045171,119
RTS0045172,106
RTS0045173,113
RTS0045174,93
RTS0045175,109
RTS0045176,88
RTS0045177,85
RTS0045178,72
RTS0045179,73
RTS0045180,107
RTS0045181,80
RTS0045182,77
RTS0045183,82
RTS0045184,89
RTS0045185,101
RTS0045186,88
RTS0045187,98
RTS0045188,76
RTS0045189,106
RTS0045190,100
RTS0045191,81
RTS0045192,92
RTS0045193,79
RTS0045194,71
RTS0045195,85
RTS0045196,88
RTS0045197,80
RTS0045198,98
RTS0045199,72
RTS0045200,83
RTS0045201,98
RTS0045202,92
RTS0045203,79
RTS0045204,77
RTS0045205,97
RTS0045206,82
RTS0045207,75
RTS0045208,76
RTS0045209,79
RTS0045210,105
RTS0045211,82
RTS0045212,99
RTS0045213,75
RTS0045214,91
RTS0045215,79
RTS0045216,112
RTS0045217,99
RTS0045218,121
RTS0045219,113
RTS0045220,86
RTS0045221,93
RTS0045222,84
RTS0045223,90
RTS0045224,88
RTS0045225,78
RTS0045226,198
RTS0045227,143
RTS0045228,286
RTS0045229,126
RTS0045230,105
RTS0045231,98
RTS0045232,147
RTS0045233,114
RTS0045234,106
RTS0045235,112
RTS0045236,138
RTS0045237,127
RTS0045238,87
RTS0045239,98
RTS0045240,154
RTS0045241,109
RTS0045242,127
RTS0045243,117
RTS0045244,124
RTS0045245,96
RTS0045246,79
RTS0045247,67
RTS0045248,66
RTS0045249,92
RTS0045250,72
RTS0045251,141
RTS0045252,80
RTS0045253,98
RTS0045254,74
RTS0045255,77
RTS0045256,73
RTS0045257,73
RTS0045258,94
RTS0045259,112
RTS0045260,72
RTS0045261,95
RTS0045262,136
RTS0045263,88
RTS0045264,91
RTS0045265,114
RTS0045266,93
RTS0045267,95
RTS0045268,118
RTS0045269,93
RTS0045270,90
RTS0045271,74
RTS0045272,46
RTS0045273,88
RTS0045274,93
RTS0045275,99
RTS0045276,75
RTS0045277,90
RTS0045278,119
RTS0045279,55
RTS0045280,68
RTS0045281,78
RTS0045282,110
RTS0045283,100
RTS0045284,71
RTS0045285,99
RTS0045286,126
RTS0045287,110
RTS0045288,82
RTS0045289,64
RTS0045290,78
RTS0045291,76
RTS0045292,115
RTS0045293,70
RTS0045294,96
RTS0045295,73
RTS0045296,79
RTS0045297,79
RTS0045298,101
RTS0045299,114
RTS0045300,85
RTS0045301,110
RTS0045302,82
RTS0045303,106
RTS0045304,62
RTS0045305,108
RTS0045306,84
RTS0045307,111
RTS0045308,114
RTS0045309,78
RTS0045310,113
RTS0045311,34
RTS0045312,61
RTS0045313,73
RTS0045314,70
RTS0045315,92
RTS0045316,101
RTS0045317,68
RTS0045318,93
RTS0045319,68
RTS0045320,76
RTS0045321,74
RTS0045322,77
RTS0045323,105
RTS0045324,91
RTS0045325,66
RTS0045326,100
RTS0045327,122
RTS0045328,91
RTS0045329,74
RTS0045330,88
RTS0045331,102
RTS0045332,61
RTS0045333,67
RTS0045334,78
RTS0045335,64
RTS0045336,99
RTS0045337,84
RTS0045338,72
RTS0045339,101
RTS0045340,89
RTS0045341,65
RTS0045342,96
RTS0045343,68
RTS0045344,81
RTS0045345,66
RTS0045346,96
RTS0045347,77
RTS0045348,77
RTS0045349,88
RTS0045350,73
RTS0045351,69
RTS0045352,76
RTS0045353,74
RTS0045354,70
RTS0045355,37
RTS0045356,73
RTS0045357,96
RTS0045358,73
RTS0045359,72
RTS0045360,77
RTS0045361,118
RTS0045362,84
RTS0045363,78
RTS0045364,88
RTS0045365,92
RTS0045366,113
RTS0045367,58
RTS0045368,78
RTS0045369,66
RTS0045370,64
RTS0045371,84
RTS0045372,93
RTS0045373,84
RTS0045374,117
RTS0045375,100
RTS0045376,100
RTS0045377,62
RTS0045378,92
RTS0045379,77
RTS0045380,101
RTS0045381,105
RTS0045382,121
RTS0045383,94
RTS0045384,89
RTS0045385,75
RTS0045386,103
RTS0045387,83
RTS0045388,77
RTS0045389,68
RTS0045390,81
RTS0045391,81
RTS0045392,84
RTS0045393,62
RTS0045394,56
RTS0045395,70
RTS0045396,96
RTS0045397,103
RTS0045398,91
RTS0045399,104
RTS0045400,65
RTS0045401,91
RTS0045402,100
RTS0045403,93
RTS0045404,99
RTS0045405,93
RTS0045406,112
RTS0045407,144
RTS0045408,98
RTS0045409,115
RTS0045410,139
RTS0045411,147
RTS0045412,149
RTS0045413,139
RTS0045414,123
RTS0045415,134
RTS0045416,84
RTS0045417,89
RTS0045418,60
RTS0045419,79
RTS0045420,77
RTS0045421,1002
RTS0045422,1220
RTS0045423,591
RTS0045424,1064
RTS0045425,551
RTS0045426,84
RTS0045427,95
RTS0045428,69
RTS0045429,87
RTS0045430,60
RTS0045431,91
RTS0045432,119
RTS0045433,96
RTS0045434,114
RTS0045435,90
RTS0045436,130
RTS0045437,134
RTS0045438,152
RTS0045439,123
RTS0045440,124
RTS0045441,102
RTS0045442,74
RTS0045443,89
RTS0045444,63
RTS0045445,64
RTS0045446,115
RTS0045447,132
RTS0045448,90
RTS0045449,75
RTS0045450,70
RTS0045451,156
RTS0045452,99
RTS0045453,89
RTS0045454,105
RTS0045455,103
RTS0045456,64
RTS0045457,74
RTS0045458,76
RTS0045459,37
RTS0045460,89
RTS0045461,85
RTS0045462,96
RTS0045463,53
RTS0045464,66
RTS0045465,67
RTS0045466,105
RTS0045467,116
RTS0045468,73
RTS0045469,134
RTS0045470,86
RTS0045471,64
RTS0045472,106
RTS0045473,45
RTS0045474,91
RTS0045475,99
RTS0045476,99
RTS0045477,108
RTS0045478,93
RTS0045479,155
RTS0045480,108
RTS0045481,108
RTS0045482,93
RTS0045483,99
RTS0045484,115
RTS0045485,131
RTS0045486,39
RTS0045487,75
RTS0045488,83
RTS0045489,83
RTS0045490,93
RTS0045491,198
RTS0045492,288
RTS0045493,191
RTS0045494,74
RTS0045495,137
RTS0045496,71
RTS0045497,86
RTS0045498,100
RTS0045499,127
RTS0045500,125
RTS0045501,126
RTS0045502,150
RTS0045503,126
RTS0045504,90
RTS0045505,133
RTS0045506,2079
RTS0045507,3033
RTS0045508,1687
RTS0045509,2575
RTS0045510,1734
RTS0045511,89
RTS0045512,91
RTS0045513,75
RTS0045514,75
RTS0045515,69
RTS0045516,78
RTS0045517,73
RTS0045518,70
RTS0045519,83
RTS0045520,63
RTS0045521,113
RTS0045522,99
RTS0045523,79
RTS0045524,115
RTS0045525,97
RTS0045526,123
RTS0045527,105
RTS0045528,114
RTS0045529,130
RTS0045530,143
RTS0045531,85
RTS0045532,97
RTS0045533,93
RTS0045534,84
RTS0045535,66
RTS0045536,132
RTS0045537,142
RTS0045538,105
RTS0045539,154
RTS0045540,128
RTS0045541,75
RTS0045542,80
RTS0045543,93
RTS0045544,54
RTS0045545,80
RTS0045546,109
RTS0045547,67
RTS0045548,59
RTS0045549,72
RTS0045550,65
RTS0045551,73
RTS0045552,85
RTS0045553,60
RTS0045554,90
RTS0045555,62
RTS0045556,87
RTS0045557,70
RTS0045558,80
RTS0045559,86
RTS0045560,101
RTS0045561,99
RTS0045562,99
RTS0045563,76
RTS0045564,93
RTS0045565,59
RTS0045566,81
RTS0045567,93
RTS0045568,81
RTS0045569,66
RTS0045570,79
RTS0045571,47
RTS0045572,60
RTS0045573,73
RTS0045574,56
RTS0045575,77
RTS0045576,49
RTS0045577,68
RTS0045578,63
RTS0045579,77
RTS0045580,88
RTS0045581,104
RTS0045582,82
RTS0045583,99
RTS0045584,101
RTS0045585,69
RTS0045586,60
RTS0045587,83
RTS0045588,67
RTS0045589,74
RTS0045590,67
RTS0045592,324
RTS0045593,332
RTS0045594,174
RTS0045595,208
RTS0045596,164
RTS0045597,156
RTS0045598,169
RTS0045599,168
RTS0045600,116
RTS0045601,82
RTS0045602,90
RTS0045603,61
RTS0045604,100
RTS0045606,110
RTS0045607,67
RTS0045608,79
RTS0045609,80
RTS0045610,106
RTS0045611,93
RTS0045612,66
RTS0045613,80
RTS0045614,77
RTS0045615,70
RTS0045616,62
RTS0045617,66
RTS0045618,64
RTS0045619,75
RTS0045620,68
RTS0045621,95
RTS0045622,101
RTS0045623,90
RTS0045624,86
RTS0045625,106
RTS0045626,41
RTS0045627,70
RTS0045628,89
RTS0045629,79
RTS0045630,71
RTS0045631,81
RTS0045632,73
RTS0045633,83
RTS0045634,68
RTS0045635,68
RTS0045636,83
RTS0045637,75
RTS0045638,73
RTS0045639,111
RTS0045640,72
RTS0045641,70
RTS0045642,75
RTS0045643,61
RTS0045644,63
RTS0045645,81
RTS0045646,75
RTS0045647,79
RTS0045648,74
RTS0045649,72
RTS0045650,90
RTS0045651,48
RTS0045652,85
RTS0045653,92
RTS0045654,85
RTS0045655,90
RTS0045656,104
RTS0045657,98
RTS0045658,139
RTS0045659,119
RTS0045660,136
RTS0045661,145
RTS0045662,120
RTS0045663,155
RTS0045664,132
RTS0045665,168
RTS0045666,56
RTS0045667,84
RTS0045668,109
RTS0045669,83
RTS0045670,82
RTS0045671,91
RTS0045672,104
RTS0045673,62
RTS0045674,77
RTS0045675,79
RTS0045676,150
RTS0045677,153
RTS0045678,136
RTS0045679,114
RTS0045680,160
RTS0045681,65
RTS0045682,91
RTS0045683,64
RTS0045684,70
RTS0045685,73
RTS0045687,92
RTS0045688,79
RTS0045689,89
RTS0045690,83
RTS0045691,86
RTS0045692,82
RTS0045693,98
RTS0045694,94
RTS0045695,74
RTS0045696,96
RTS0045697,85
RTS0045698,89
RTS0045699,74
RTS0045700,82
RTS0045701,77
RTS0045702,66
RTS0045703,69
RTS0045704,82
RTS0045705,62
RTS0045706,92
RTS0045707,92
RTS0045708,69
RTS0045709,69
RTS0045710,94
RTS0045711,69
RTS0045712,79
RTS0045713,90
RTS0045714,86
RTS0045715,75
RTS0045716,141
RTS0045717,82
RTS0045718,71
RTS0045719,64
RTS0045720,90
RTS0045721,143
RTS0045722,113
RTS0045723,124
RTS0045724,97
RTS0045725,90
RTS0045726,81
RTS0045727,135
RTS0045728,94
RTS0045729,88
RTS0045730,78
RTS0045731,96
RTS0045732,99
RTS0045733,87
RTS0045734,78
RTS0045735,105
RTS0045736,251
RTS0045737,367
RTS0045738,381
RTS0045739,434
RTS0045740,294
RTS0045741,105
RTS0045742,86
RTS0045743,99
RTS0045744,140
RTS0045745,129
RTS0045746,147
RTS0045747,129
RTS0045748,172
RTS0045749,109
RTS0045750,76
RTS0045751,159
RTS0045752,78
RTS0045753,134
RTS0045754,119
RTS0045755,135
RTS0045756,125
RTS0045757,128
RTS0045758,135
RTS0045759,139
RTS0045760,101
RTS0045761,86
RTS0045762,95
RTS0045763,93
RTS0045764,70
RTS0045765,61
RTS0045766,104
RTS0045767,58
RTS0045768,80
RTS0045769,75
RTS0045770,77
RTS0045771,83
RTS0045772,95
RTS0045773,105
RTS0045774,70
RTS0045775,100
RTS0045776,81
RTS0045777,64
RTS0045778,70
RTS0045779,57
RTS0045780,73
RTS0045781,112
RTS0045782,93
RTS0045783,78
RTS0045784,103
RTS0045785,99
RTS0045786,81
RTS0045787,123
RTS0045788,115
RTS0045789,96
RTS0045790,81
RTS0045791,65
RTS0045792,78
RTS0045793,99
RTS0045794,73
RTS0045795,58
RTS0045796,99
RTS0045797,58
RTS0045798,76
RTS0045799,78
RTS0045800,94
RTS0045801,129
RTS0045802,71
RTS0045803,77
RTS0045804,50
RTS0045805,74
RTS0045806,133
RTS0045807,92
RTS0045808,85
RTS0045809,83
RTS0045810,59
RTS0045811,99
RTS0045812,83
RTS0045813,76
RTS0045814,109
RTS0045815,68
RTS0045816,79
RTS0045817,75
RTS0045818,86
RTS0045819,96
RTS0045820,88
RTS0045821,143
RTS0045822,127
RTS0045823,96
RTS0045824,144
RTS0045825,120
RTS0045826,209
RTS0045827,229
RTS0045828,101
RTS0045829,186
RTS0045830,206
RTS0045831,108
RTS0045832,85
RTS0045833,89
RTS0045834,95
RTS0045835,96
RTS0045836,219
RTS0045837,222
RTS0045838,208
RTS0045840,124
RTS0045841,171
RTS0045842,148
RTS0045843,81
RTS0045844,116
RTS0045845,114
RTS0045846,441
RTS0045848,145
RTS0045849,580
RTS0045851,64
RTS0045852,71
RTS0045853,84
RTS0045854,97
RTS0045855,84
RTS0045856,107
RTS0045857,98
RTS0045858,60
RTS0045859,82
RTS0045860,74
RTS0045861,85
RTS0045862,108
RTS0045863,139
RTS0045864,199
RTS0045865,171
RTS0045866,177
RTS0045867,71
RTS0045868,76
RTS0045869,66
RTS0045870,71
RTS0045871,60
RTS0045872,86
RTS0045873,84
RTS0045874,79
RTS0045875,79
RTS0045876,67
RTS0045877,82
RTS0045878,51
RTS0045879,88
RTS0045880,62
RTS0045881,67
RTS0045882,104
RTS0045883,85
RTS0045884,75
RTS0045885,5
RTS0045886,76
RTS0045887,97
RTS0045888,60
RTS0045889,77
RTS0045890,62
RTS0045891,86
RTS0045892,87
RTS0045893,89
RTS0045894,112
RTS0045895,71
RTS0045896,114
RTS0045897,79
RTS0045898,62
RTS0045899,109
RTS0045900,115
RTS0045901,72
RTS0045902,72
RTS0045903,93
RTS0045904,88
RTS0045905,100
RTS0045906,90
RTS0045907,86
RTS0045908,90
RTS0045909,59
RTS0045910,52
RTS0045911,82
RTS0045912,63
RTS0045913,74
RTS0045914,57
RTS0045915,56
RTS0045916,104
RTS0045917,76
RTS0045918,86
RTS0045919,84
RTS0045920,67
RTS0045921,83
RTS0045922,78
RTS0045923,92
RTS0045924,86
RTS0045925,90
RTS0045926,117
RTS0045927,62
RTS0045928,94
RTS0045929,76
RTS0045930,129
RTS0045931,142
RTS0045932,74
RTS0045933,70
RTS0045935,68
RTS0045939,104
RTS0045940,64
RTS0045941,86
RTS0045942,72
RTS0045943,120
RTS0045944,60
RTS0045945,70
RTS0045946,67
RTS0045947,69
RTS0045948,66
RTS0045949,73
RTS0045950,104
RTS0045951,113
RTS0045952,85
RTS0045953,87
RTS0045954,110
RTS0045955,79
RTS0045956,71
RTS0045957,60
RTS0045958,94
RTS0045959,63
RTS0045960,51
RTS0045961,60
RTS0045962,83
RTS0045963,75
RTS0045964,84
RTS0045965,99
RTS0045966,59
RTS0045967,66
RTS0045968,74
RTS0045969,70
RTS0045970,100
RTS0045971,103
RTS0045972,79
RTS0045973,78
RTS0045974,69
RTS0045975,94
RTS0045976,83
RTS0045977,64
RTS0045978,101
RTS0045979,93
RTS0045980,68
RTS0045981,105
RTS0045982,110
RTS0045983,80
RTS0045984,94
RTS0045985,66
RTS0045986,50
RTS0045987,113
RTS0045988,102
RTS0045989,74
RTS0045990,75
RTS0045991,98
RTS0045992,96
RTS0045993,93
RTS0045994,79
RTS0045995,70
RTS0045996,84
RTS0045997,83
RTS0045998,80
RTS0045999,51
RTS0046000,66
RTS0046001,78
RTS0046002,86
RTS0046003,68
RTS0046004,90
RTS0046005,126
RTS0046006,87
RTS0046007,111
RTS0046008,76
RTS0046009,131
RTS0046010,52
RTS0046011,63
RTS0046012,68
RTS0046013,109
RTS0046014,69
RTS0046015,65
RTS0046016,105
RTS0046017,74
RTS0046018,84
RTS0046019,96
RTS0046020,89
RTS0046021,97
RTS0046022,89
RTS0046023,75
RTS0046024,69
RTS0046025,82
RTS0046026,81
RTS0046027,77
RTS0046028,86
RTS0046029,77
RTS0046030,83
RTS0046031,77
RTS0046032,75
RTS0046033,61
RTS0046034,67
RTS0046035,75
RTS0046036,69
RTS0046037,64
RTS0046038,76
RTS0046039,66
RTS0046040,58
RTS0046041,89
RTS0046042,81
RTS0046043,68
RTS0046044,91
RTS0046045,73
RTS0046046,63
RTS0046047,55
RTS0046048,87
RTS0046049,94
RTS0046050,115
RTS0046051,137
RTS0046052,115
RTS0046053,122
RTS0046054,130
RTS0046055,113
RTS0046056,93
RTS0046057,115
RTS0046058,100
RTS0046059,88
RTS0046060,69
RTS0046061,99
RTS0046062,68
RTS0046063,81
RTS0046064,100
RTS0046065,72
RTS0046066,87
RTS0046067,69
RTS0046068,66
RTS0046069,80
RTS0046070,59
RTS0046071,95
RTS0046072,87
RTS0046073,94
RTS0046074,91
RTS0046075,81
RTS0046076,98
RTS0046077,77
RTS0046078,79
RTS0046079,65
RTS0046080,93
RTS0046081,81
RTS0046082,112
RTS0046083,74
RTS0046084,127
RTS0046085,84
RTS0046086,94
RTS0046087,63
RTS0046088,100
RTS0046089,52
RTS0046090,85
RTS0046091,67
RTS0046092,110
RTS0046093,86
RTS0046094,68
RTS0046095,83
RTS0046096,89
RTS0046097,65
RTS0046098,85
RTS0046099,65
RTS0046100,80
RTS0046101,72
RTS0046102,68
RTS0046103,89
RTS0046104,110
RTS0046105,80
RTS0046106,59
RTS0046107,71
RTS0046108,83
RTS0046109,84
RTS0046110,84
RTS0046111,82
RTS0046112,119
RTS0046113,62
RTS0046114,77
RTS0046115,122
RTS0046116,112
RTS0046117,143
RTS0046119,76
RTS0046121,123
RTS0046122,115
RTS0046123,80
RTS0046124,78
RTS0046125,55
RTS0046126,54
RTS0046127,72
RTS0046128,141
RTS0046129,89
RTS0046130,91
RTS0046131,85
RTS0046132,96
RTS0046133,144
RTS0046134,98
RTS0046135,68
RTS0046136,165
RTS0046137,155
RTS0046138,91
RTS0046140,134
RTS0046141,86
RTS0046142,104
RTS0046143,136
RTS0046144,156
RTS0046145,100
RTS0046146,87
RTS0046147,85
RTS0046148,79
RTS0046149,47
RTS0046150,56
RTS0046152,72
RTS0046153,83
RTS0046154,63
RTS0046155,86
RTS0046156,62
RTS0046157,81
RTS0046158,59
RTS0046159,69
RTS0046160,68
RTS0046161,77
RTS0046162,72
RTS0046163,73
RTS0046164,128
RTS0046165,106
RTS0046166,87
RTS0046167,87
RTS0046168,78
RTS0046169,71
RTS0046170,83
RTS0046171,48
RTS0046172,63
RTS0046173,49
RTS0046174,84
RTS0046175,85
RTS0046176,69
RTS0046177,58
RTS0046178,48
RTS0046179,69
RTS0046180,55
RTS0046181,87
RTS0046182,70
RTS0046183,128
RTS0046184,146
RTS0046185,102
RTS0046186,50
RTS0046187,79
RTS0046188,102
RTS0046191,75
RTS0046193,52
RTS0046194,52
RTS0046195,63
RTS0046196,85
RTS0046197,63
RTS0046198,77
RTS0046199,85
RTS0046200,78
RTS0046201,79
RTS0046202,88
RTS0046203,70
RTS0046204,81
RTS0046205,82
RTS0046206,80
RTS0046207,94
RTS0046208,81
RTS0046209,70
RTS0046210,51
RTS0046211,58
RTS0046212,94
RTS0046213,189
RTS0046214,165
RTS0046215,126
RTS0046216,123
RTS0046217,125
RTS0046218,57
RTS0046219,58
RTS0046220,80
RTS0046221,69
RTS0046222,97
RTS0046223,75
RTS0046224,66
RTS0046225,110
RTS0046226,73
RTS0046227,101
RTS0046228,86
RTS0046229,67
RTS0046230,102
RTS0046231,49
RTS0046232,92
RTS0046233,62
RTS0046234,97
RTS0046235,79
RTS0046236,89
RTS0046237,90
RTS0046238,71
RTS0046239,57
RTS0046240,71
RTS0046241,71
RTS0046242,74
RTS0046243,63
RTS0046244,91
RTS0046245,58
RTS0046246,71
RTS0046247,59
RTS0046248,61
RTS0046249,97
RTS0046250,87
RTS0046251,63
RTS0046252,114
RTS0046253,92
RTS0046254,111
RTS0046255,64
RTS0046256,85
RTS0046257,91
RTS0046258,59
RTS0046259,67
RTS0046260,81
RTS0046261,80
RTS0046262,104
RTS0046263,62
RTS0046264,77
RTS0046265,68
RTS0046266,80
RTS0046267,64
RTS0046268,67
RTS0046269,86
RTS0046270,87
RTS0046271,58
RTS0046272,64
RTS0046273,94
RTS0046274,78
RTS0046275,56
RTS0046276,44
RTS0046277,65
RTS0046278,59
RTS0046279,81
RTS0046280,73
RTS0046281,67
RTS0046282,90
RTS0046283,93
RTS0046284,69
RTS0046285,75
RTS0046286,74
RTS0046287,69
RTS0046288,85
RTS0046289,95
RTS0046290,86
RTS0046291,64
RTS0046292,92
RTS0046293,88
RTS0046294,58
RTS0046295,108
RTS0046296,71
RTS0046297,98
RTS0046298,80
RTS0046299,61
RTS0046300,77
RTS0046301,92
RTS0046302,64
RTS0046303,71
RTS0046304,71
RTS0046305,64
RTS0046306,84
RTS0046307,77
RTS0046308,74
RTS0046309,68
RTS0046310,48
RTS0046311,73
RTS0046312,86
RTS0046313,89
RTS0046314,87
RTS0046315,77
RTS0046316,79
RTS0046317,76
RTS0046318,78
RTS0046319,67
RTS0046320,82
RTS0046321,110
RTS0046322,104
RTS0046323,97
RTS0046324,90
RTS0046325,92
RTS0046326,71
RTS0046327,81
RTS0046328,94
RTS0046329,103
RTS0046330,129
RTS0046331,92
RTS0046332,81
RTS0046333,119
RTS0046334,114
RTS0046335,120
RTS0046336,155
RTS0046342,69
RTS0046343,70
RTS0046344,82
RTS0046345,39
RTS0046346,58
RTS0046347,286
RTS0046348,367
RTS0046349,248
RTS0046350,81
RTS0046351,73
RTS0046352,92
RTS0046353,84
RTS0046354,86
RTS0046355,73
RTS0046356,85
RTS0046357,72
RTS0046358,71
RTS0046359,90
RTS0046360,70
RTS0046361,77
RTS0046362,111
RTS0046363,73
RTS0046364,111
RTS0046365,80
RTS0046366,61
RTS0046367,73
RTS0046368,78
RTS0046369,105
RTS0046370,70
RTS0046371,92
RTS0046372,88
RTS0046373,71
RTS0046374,61
RTS0046375,50
RTS0046376,74
RTS0046377,62
RTS0046378,81
RTS0046379,64
RTS0046380,76
RTS0046381,80
RTS0046382,66
RTS0046383,80
RTS0046384,80
RTS0046385,71
RTS0046386,73
RTS0046387,60
RTS0046388,91
RTS0046389,84
RTS0046390,90
RTS0046391,101
RTS0046392,48
RTS0046393,58
RTS0046394,63
RTS0046395,72
RTS0046396,53
RTS0046397,68
RTS0046398,81
RTS0046399,92
RTS0046400,78
RTS0046401,92
RTS0046402,83
RTS0046403,85
RTS0046404,78
RTS0046405,93
RTS0046406,84
RTS0046407,80
RTS0046408,57
RTS0046409,102
RTS0046410,133
RTS0046411,113
RTS0046412,108
RTS0046413,195
RTS0046414,630
RTS0046415,235
RTS0046416,82
RTS0046417,126
RTS0046418,74
RTS0046419,67
RTS0046420,94
RTS0046421,98
RTS0046422,83
RTS0046423,47
RTS0046424,82
RTS0046425,85
RTS0046426,55
RTS0046427,77
RTS0046428,93
RTS0046429,63
RTS0046430,63
RTS0046431,72
RTS0046432,155
RTS0046433,120
RTS0046434,144
RTS0046435,154
RTS0046439,108
RTS0046440,127
RTS0046441,103
RTS0046442,97
RTS0046443,122
RTS0046444,83
RTS0046445,76
RTS0046446,27
RTS0046447,67
RTS0046448,90
RTS0046449,108
RTS0046450,140
RTS0046451,104
RTS0046452,103
RTS0046453,109
RTS0046454,145
RTS0046455,106
RTS0046456,70
RTS0046457,99
RTS0046458,88
RTS0046459,158
RTS0046460,124
RTS0046461,110
RTS0046462,140
RTS0046463,98
RTS0046464,76
RTS0046466,73
RTS0046468,80
RTS0046469,63
RTS0046470,85
RTS0046471,67
RTS0046472,97
RTS0046473,79
RTS0046474,61
RTS0046475,90
RTS0046476,77
RTS0046477,71
RTS0046478,76
RTS0046479,102
RTS0046480,53
RTS0046481,59
RTS0046482,71
RTS0046483,65
RTS0046484,54
RTS0046485,91
RTS0046486,69
RTS0046487,93
RTS0046488,83
RTS0046489,96
RTS0046490,81
RTS0046491,79
RTS0046492,57
RTS0046493,65
RTS0046494,74
RTS0046495,79
RTS0046496,143
RTS0046497,104
RTS0046498,87
RTS0046499,120
RTS0046500,141
RTS0046501,126
RTS0046502,74
RTS0046503,99
RTS0046504,75
RTS0046505,53
RTS0046506,72
RTS0046507,70
RTS0046508,72
RTS0046509,53
RTS0046510,85
RTS0046511,57
RTS0046512,81
RTS0046513,84
RTS0046514,65
RTS0046515,80
RTS0046516,82
RTS0046517,98
RTS0046518,66
RTS0046519,69
RTS0046520,79
RTS0046521,74
RTS0046522,76
RTS0046524,83
RTS0046525,72
RTS0046526,135
RTS0046527,106
RTS0046528,91
RTS0046529,74
RTS0046530,47
RTS0046531,83
RTS0046532,106
RTS0046533,82
RTS0046534,86
RTS0046535,60
RTS0046536,83
RTS0046537,75
RTS0046538,92
RTS0046539,95
RTS0046540,70
RTS0046541,76
RTS0046542,110
RTS0046543,98
RTS0046544,80
RTS0046545,137
RTS0046546,79
RTS0046548,79
RTS0046549,160
RTS0046550,88
RTS0046551,119
RTS0046552,93
RTS0046553,139
RTS0046554,65
RTS0046555,79
RTS0046556,111
RTS0046557,105
RTS0046558,62
RTS0046559,85
RTS0046560,49
RTS0046561,72
RTS0046562,71
RTS0046563,72
RTS0046564,78
RTS0046565,95
RTS0046566,90
RTS0046567,102
RTS0046568,68
RTS0046569,95
RTS0046570,78
RTS0046571,68
RTS0046572,82
RTS0046573,81
RTS0046574,79
RTS0046575,90
RTS0046577,69
RTS0046578,84
RTS0046580,118
RTS0046581,98
RTS0046582,96
RTS0046583,70
RTS0046584,109
RTS0046585,117
RTS0046586,82
RTS0046587,108
RTS0046588,80
RTS0046589,73
RTS0046590,82
RTS0046591,71
RTS0046592,91
RTS0046593,77
RTS0046594,99
RTS0046595,105
RTS0046596,87
RTS0046597,74
RTS0046598,103
RTS0046599,84
RTS0046600,122
RTS0046601,163
RTS0046602,128
RTS0046603,119
RTS0046604,122
RTS0046605,75
RTS0046606,93
RTS0046607,98
RTS0046608,188
RTS0046609,124
RTS0046610,55
RTS0046611,118
RTS0046612,103
RTS0046613,81
RTS0046614,103
RTS0046615,62
RTS0046616,74
RTS0046617,115
RTS0046618,78
RTS0046619,85
RTS0046620,77
RTS0046621,117
RTS0046622,119
RTS0046623,80
RTS0046624,83
RTS0046625,80
RTS0046626,92
RTS0046627,96
RTS0046628,90
RTS0046629,86
RTS0046630,101
RTS0046631,97
RTS0046632,103
RTS0046633,88
RTS0046634,92
RTS0046635,93
RTS0046636,100
RTS0046637,94
RTS0046638,63
RTS0046639,66
RTS0046640,72
RTS0046641,66
RTS0046642,74
RTS0046643,82
RTS0046644,83
RTS0046645,70
RTS0046646,63
RTS0046647,101
RTS0046648,79
RTS0046649,72
RTS0046650,70
RTS0046651,59
RTS0046652,63
RTS0046653,116
RTS0046654,104
RTS0046655,98
RTS0046656,65
RTS0046657,82
RTS0046658,83
RTS0046659,84
RTS0046660,70
RTS0046661,74
RTS0046662,82
RTS0046663,97
RTS0046664,65
RTS0046665,59
RTS0046666,75
RTS0046667,85
RTS0046668,85
RTS0046669,71
RTS0046670,77
RTS0046671,58
RTS0046672,72
RTS0046673,83
RTS0046674,72
RTS0046675,72
RTS0046676,70
RTS0046677,64
RTS0046678,60
RTS0046679,63
RTS0046680,71
RTS0046681,75
RTS0046682,62
RTS0046683,56
RTS0046684,47
RTS0046685,63
RTS0046686,90
RTS0046687,74
RTS0046688,83
RTS0046689,87
RTS0046690,81
RTS0046691,82
RTS0046692,72
RTS0046693,116
RTS0046694,92
RTS0046695,76
RTS0046696,109
RTS0046697,104
RTS0046698,77
RTS0046699,79
RTS0046700,95
RTS0046701,119
RTS0046702,104
RTS0046703,382
RTS0046704,643
RTS0046705,449
RTS0046706,243
RTS0046707,348
RTS0046708,430
RTS0046709,79
RTS0046710,125
RTS0046711,103
RTS0046712,73
RTS0046713,66
RTS0046714,105
RTS0046715,61
RTS0046716,126
RTS0046717,144
RTS0046718,62
RTS0046719,67
RTS0046720,80
RTS0046721,91
RTS0046722,117
RTS0046723,63
RTS0046724,81
RTS0046725,65
RTS0046726,82
RTS0046727,100
RTS0046728,75
RTS0046729,86
RTS0046730,100
RTS0046731,80
RTS0046732,92
RTS0046733,67
RTS0046734,91
RTS0046735,67
RTS0046736,65
RTS0046737,70
RTS0046738,69
RTS0046739,50
RTS0046740,98
RTS0046741,80
RTS0046742,64
RTS0046743,108
RTS0046744,72
RTS0046745,154
RTS0046746,74
RTS0046747,115
RTS0046748,110
RTS0046749,126
RTS0046750,72
RTS0046751,82
RTS0046752,73
RTS0046753,94
RTS0046754,79
RTS0046755,76
RTS0046756,78
RTS0046757,103
RTS0046758,67
RTS0046759,173
RTS0046760,152
RTS0046761,154
RTS0046763,100
RTS0046764,87
RTS0046765,74
RTS0046766,80
RTS0046767,58
RTS0046768,182
RTS0046769,198
RTS0046770,177
RTS0046771,94
RTS0046772,87
RTS0046773,66
RTS0046774,56
RTS0046775,104
RTS0046776,1
RTS0046777,83
RTS0046778,77
RTS0046779,86
RTS0046780,88
RTS0046781,86
RTS0046782,63
RTS0046783,85
RTS0046784,60
RTS0046785,60
RTS0046790,97
RTS0046791,81
RTS0046792,99
RTS0046793,62
RTS0046794,68
RTS0046795,73
RTS0046796,80
RTS0046797,66
RTS0046798,73
RTS0046799,85
RTS0046800,65
RTS0046801,180
RTS0046802,171
RTS0046803,54
RTS0046804,66
RTS0046805,90
RTS0046806,79
RTS0046807,73
RTS0046808,68
RTS0046809,61
RTS0046810,85
RTS0046811,42
RTS0046812,54
RTS0046813,75
RTS0046814,80
RTS0046815,112
RTS0046816,54
RTS0046817,77
RTS0046818,64
RTS0046819,94
RTS0046820,81
RTS0046821,61
RTS0046822,78
RTS0046823,84
RTS0046824,130
RTS0046825,76
RTS0046826,69
RTS0046827,84
RTS0046828,80
RTS0046829,60
RTS0046830,74
RTS0046831,83
RTS0046832,126
RTS0046833,56
RTS0046835,49
RTS0046836,335
RTS0046837,249
RTS0046838,230
RTS0046839,665
RTS0046840,56
RTS0046841,72
RTS0046842,126
RTS0046843,134
RTS0046846,106
RTS0046849,102
RTS0046850,116
RTS0046851,171
RTS0046852,69
RTS0046853,131
RTS0046854,62
RTS0046855,67
RTS0046856,68
RTS0046857,79
RTS0046858,104
RTS0046859,78
RTS0046860,130
RTS0046861,83
RTS0046862,74
RTS0046863,78
RTS0046864,97
RTS0046866,70
RTS0046867,62
RTS0046868,60
RTS0046869,157
RTS0046870,144
RTS0046871,75
RTS0046872,108
RTS0046873,82
RTS0046874,69
RTS0046875,92
RTS0046876,74
RTS0046877,94
RTS0046878,69
RTS0046879,87
RTS0046880,107
RTS0046881,81
RTS0046882,93
RTS0046885,48
RTS0046886,63
RTS0046887,60
RTS0046889,65
RTS0046890,85
RTS0046891,102
RTS0046892,83
RTS0046893,80
RTS0046894,95
RTS0046895,67
RTS0046897,102
RTS0046898,59
RTS0046899,270
RTS0046900,116
RTS0046902,97
RTS0046903,132
RTS0046904,87
RTS0046905,66
RTS0046906,113
RTS0046907,158
RTS0046908,60
RTS0046909,78
RTS0046910,64
RTS0046911,91
RTS0046912,79
RTS0046913,80
RTS0046914,66
RTS0046915,79
RTS0046916,92
RTS0046918,742
RTS0046919,724
RTS0046920,377
RTS0046921,93
RTS0046922,89
RTS0046923,87
RTS0046924,228
RTS0046925,77
RTS0046926,76
RTS0046927,73
RTS0046928,78
RTS0046929,58
RTS0046930,76
RTS0046931,81
RTS0046933,76
RTS0046934,121
RTS0046935,72
RTS0046936,68
RTS0046937,97
RTS0046938,177
RTS0046939,62
RTS0046940,94
RTS0046941,88
RTS0046942,92
RTS0046943,86
RTS0046944,83
RTS0046946,146
RTS0046947,72
RTS0046948,80
RTS0046949,79
RTS0046950,66
RTS0046951,80
RTS0046952,71
RTS0046954,47
RTS0046955,77
RTS0046956,90
RTS0046957,95
RTS0046958,90
RTS0046959,83
RTS0046960,69
RTS0046961,94
RTS0046962,494
RTS0046963,55
RTS0046965,160
RTS0046966,96
RTS0046967,110
RTS0046968,69
RTS0047054,75
RTS0047055,85
RTS0047056,71
RTS0047057,70
RTS0047058,90
RTS0047060,90
RTS0047061,102
RTS0047062,71
RTS0047063,95
RTS0047064,108
RTS0047065,136
RTS0047066,125
RTS0047067,103
RTS0047068,106
RTS0047069,95
RTS0047070,96
RTS0047071,119
RTS0047072,124
RTS0047073,109
RTS0047074,113
RTS0047075,76
RTS0047076,103
RTS0047077,86
RTS0047078,90
RTS0047079,67
RTS0047080,114
RTS0047081,108
RTS0047082,99
RTS0047083,98
RTS0047084,82
RTS0047085,54
RTS0047086,94
RTS0047087,81
RTS0047088,84
RTS0047089,90
RTS0047091,70
RTS0047092,80
RTS0047093,81
RTS0047094,81
RTS0047095,74
RTS0047096,65
RTS0047097,59
RTS0047098,64
RTS0047099,54
RTS0047100,61
RTS0047101,65
RTS0047102,80
RTS0047103,109
RTS0047104,72
RTS0047105,162
RTS0047106,168
RTS0047107,130
RTS0047108,235
RTS0047109,131
RTS0047110,111
RTS0047111,82
RTS0047112,77
RTS0047113,223
RTS0047114,97
RTS0047115,100
RTS0047116,156
RTS0047117,146
RTS0047118,118
RTS0047119,119
RTS0047120,75
RTS0047121,77
RTS0047122,126
RTS0047123,64
RTS0047124,127
RTS0047125,74
RTS0047126,112
RTS0047127,116
RTS0047128,65
RTS0047129,100
RTS0047130,77
RTS0047131,119
RTS0047132,102
RTS0047133,122
RTS0047134,65
RTS0047135,91
RTS0047136,102
RTS0047137,127
RTS0047138,130
RTS0047139,83
RTS0047140,59
RTS0047141,80
RTS0047142,79
RTS0047143,79
RTS0047144,88
RTS0047145,102
RTS0047146,82
RTS0047147,122
RTS0047148,90
RTS0047149,97
RTS0047150,109
RTS0047151,92
RTS0047152,140
RTS0047153,83
RTS0047154,141
RTS0047156,83
RTS0047157,78
RTS0047158,80
RTS0047159,77
RTS0047160,107
RTS0047165,171
RTS0047166,81
RTS0047167,47
RTS0047168,59
RTS0047169,65
RTS0047170,59
RTS0047171,93
RTS0047172,90
RTS0047173,122
RTS0047174,110
RTS0047175,73
RTS0047176,81
RTS0047177,103
RTS0047178,104
RTS0047179,99
RTS0047180,90
RTS0047181,85
RTS0047182,92
RTS0047183,73
RTS0047184,70
RTS0047185,80
RTS0047186,77
RTS0047187,75
RTS0047188,82
RTS0047189,99
RTS0047190,93
RTS0047191,97
RTS0047192,94
RTS0047193,84
RTS0047194,81
RTS0047195,94
RTS0047196,84
RTS0047197,102
RTS0047198,103
RTS0047199,96
RTS0047200,122
RTS0047201,83
RTS0047202,86
RTS0047203,84
RTS0047204,71
RTS0047205,93
RTS0047206,70
RTS0047207,79
RTS0047208,455
RTS0047209,345
RTS0047210,599
RTS0047211,480
RTS0047212,205
RTS0047213,72
RTS0047214,104
RTS0047215,101
RTS0047216,60
RTS0047217,77
RTS0047218,131
RTS0047219,130
RTS0047220,107
RTS0047221,142
RTS0047222,109
RTS0047223,150
RTS0047225,226
RTS0047226,171
RTS0047229,80
RTS0047230,70
RTS0047231,82
RTS0047232,84
RTS0047233,60
RTS0047234,70
RTS0047235,60
RTS0047236,63
RTS0047237,75
RTS0047238,78
RTS0047239,105
RTS0047240,66
RTS0047241,75
RTS0047242,66
RTS0047243,99
RTS0047244,66
RTS0047245,77
RTS0047246,61
RTS0047247,54
RTS0047248,68
RTS0047249,91
RTS0047250,105
RTS0047252,140
RTS0047253,53
RTS0047254,113
RTS0047255,106
RTS0047256,99
RTS0047257,102
RTS0047258,113
RTS0047259,111
RTS0047260,116
RTS0047261,114
RTS0047262,113
RTS0047263,101
RTS0047264,91
RTS0047266,109
RTS0047267,226
RTS0047268,126
RTS0047269,128
RTS0047270,193
RTS0047271,174
RTS0047272,100
RTS0047273,104
RTS0047274,91
RTS0047276,57
RTS0047277,175
RTS0047278,142
RTS0047279,139
RTS0047280,102
RTS0047281,116
RTS0047282,120
RTS0047283,110
RTS0047284,98
RTS0047290,185
RTS0047291,289
RTS0047292,222
RTS0047293,164
RTS0047294,216
RTS0047295,61
RTS0047296,85
RTS0047297,91
RTS0047298,79
RTS0047299,79
RTS0047300,60
RTS0047301,93
RTS0047302,45
RTS0047303,94
RTS0047304,75
RTS0047305,125
RTS0047306,97
RTS0047307,129
RTS0047308,94
RTS0047309,72
RTS0047310,135
RTS0047311,113
RTS0047312,105
RTS0047313,90
RTS0047314,89
RTS0047315,168
RTS0047316,135
RTS0047317,129
RTS0047318,122
RTS0047319,100
RTS0047320,104
RTS0047321,89
RTS0047322,100
RTS0047323,133
RTS0047324,103
RTS0047325,102
RTS0047326,96
RTS0047327,89
RTS0047328,63
RTS0047329,73
RTS0047331,132
RTS0047332,121
RTS0047333,115
RTS0047334,78
RTS0047335,124
RTS0047336,108
RTS0047337,73
RTS0047338,121
RTS0047339,111
RTS0047340,142
RTS0047341,135
RTS0047342,144
RTS0047343,92
RTS0047344,135
RTS0047345,82
RTS0047346,73
RTS0047348,106
RTS0047349,100
RTS0047350,116
RTS0047351,118
RTS0047352,222
RTS0047353,129
RTS0047354,108
RTS0047356,96
RTS0047357,82
RTS0047358,47
RTS0047359,117
RTS0047360,55
RTS0047361,65
RTS0047362,85
RTS0047363,101
RTS0047364,60
RTS0047365,80
RTS0047366,77
RTS0047367,79
RTS0047368,82
RTS0047369,83
RTS0047370,73
RTS0047373,83
RTS0047374,65
RTS0047375,75
RTS0047376,102
RTS0047377,73
RTS0047378,111
RTS0047379,147
RTS0047380,126
RTS0047381,48
RTS0047382,76
RTS0047383,97
RTS0047384,82
RTS0047385,82
RTS0047386,123
RTS0047387,88
RTS0047388,100
RTS0047389,121
RTS0047390,86
RTS0047391,123
RTS0047392,72
RTS0047393,81
RTS0047394,76
RTS0047395,62
RTS0047396,123
RTS0047397,91
RTS0047398,99
RTS0047399,89
RTS0047400,69
RTS0047401,91
RTS0047402,89
RTS0047403,88
RTS0047404,77
RTS0047405,118
RTS0047406,77
RTS0047407,87
RTS0047408,77
RTS0047409,143
RTS0047410,128
RTS0047411,133
RTS0047412,116
RTS0047413,96
RTS0047414,113
RTS0047415,134
RTS0047417,76
RTS0047418,83
RTS0047419,74
RTS0047420,112
RTS0047421,70
RTS0047422,80
RTS0047423,79
RTS0047424,56
RTS0047425,85
RTS0047426,115
RTS0047427,124
RTS0047428,123
RTS0047429,130
RTS0047430,131
RTS0047431,46
RTS0047432,119
RTS0047433,88
RTS0047434,105
RTS0047435,132
RTS0047436,79
RTS0047437,60
RTS0047438,83
RTS0047439,87
RTS0047440,55
RTS0047441,168
RTS0047442,97
RTS0047445,118
RTS0047446,113
RTS0047447,63
RTS0047448,85
RTS0047449,72
RTS0047450,93
RTS0047451,81
RTS0047452,77
RTS0047453,60
RTS0047454,81
RTS0047455,89
RTS0047456,58
RTS0047457,87
RTS0047458,83
RTS0047459,87
RTS0047460,76
RTS0047461,83
RTS0047462,111
RTS0047463,83
RTS0047464,117
RTS0047465,83
RTS0047466,84
RTS0047467,91
RTS0047468,86
RTS0047469,94
RTS0047471,94
RTS0047472,68
RTS0047473,74
RTS0047474,52
RTS0047475,66
RTS0047476,91
RTS0047477,131
RTS0047479,119
RTS0047480,94
RTS0047481,102
RTS0047482,89
RTS0047483,75
RTS0047484,86
RTS0047485,62
RTS0047486,73
RTS0047487,59
RTS0047488,76
RTS0047489,77
RTS0047490,68
RTS0047491,81
RTS0047492,104
RTS0047493,101
RTS0047494,136
RTS0047495,76
RTS0047496,107
RTS0047497,116
RTS0047498,78
RTS0047499,111
RTS0047500,105
RTS0047501,100
RTS0047502,99
RTS0047503,97
RTS0047504,99
RTS0047505,69
RTS0047506,101
RTS0047507,130
RTS0047508,79
RTS0047509,73
RTS0047510,75
RTS0047511,76
RTS0047512,125
RTS0047513,76
RTS0047514,77
RTS0047515,125
RTS0047516,98
RTS0047517,113
RTS0047518,98
RTS0047520,134
RTS0047521,131
RTS0047522,86
RTS0047523,109
RTS0047524,85
RTS0047525,82
RTS0047526,91
RTS0047527,71
RTS0047528,95
RTS0047529,80
RTS0047530,64
RTS0047531,81
RTS0047532,80
RTS0047533,60
RTS0047534,83
RTS0047535,81
RTS0047536,93
RTS0047537,107
RTS0047538,132
RTS0047540,117
RTS0047541,127
RTS0047543,85
RTS0047544,105
RTS0047545,121
RTS0047546,104
RTS0047547,85
RTS0047548,135
RTS0047549,102
RTS0047550,76
RTS0047551,92
RTS0047552,81
RTS0047553,82
RTS0047558,81
RTS0047559,91
RTS0047560,63
RTS0047561,95
RTS0047562,70
RTS0047563,98
RTS0047564,95
RTS0047565,79
RTS0047566,95
RTS0047567,78
RTS0047568,89
RTS0047569,101
RTS0047570,82
RTS0047571,76
RTS0047572,94
RTS0047573,55
RTS0047574,69
RTS0047575,60
RTS0047576,59
RTS0047577,83
RTS0047578,64
RTS0047579,88
RTS0047580,69
RTS0047581,83
RTS0047582,81
RTS0047583,51
RTS0047584,60
RTS0047585,57
RTS0047586,72
RTS0047587,75
RTS0047588,100
RTS0047590,88
RTS0047591,70
RTS0047592,73
RTS0047593,80
RTS0047594,96
RTS0047595,68
RTS0047596,75
RTS0047597,92
RTS0047598,117
RTS0047599,77
RTS0047600,75
RTS0047601,172
RTS0047602,93
RTS0047603,78
RTS0047604,92
RTS0047606,66
RTS0047613,84
RTS0047614,84
RTS0047615,67
RTS0047616,111
RTS0047617,109
RTS0047618,65
RTS0047619,61
RTS0047620,37
RTS0047621,71
RTS0047622,41
RTS0047624,88
RTS0047625,67
RTS0047626,64
RTS0047627,68
RTS0047628,61
RTS0047629,59
RTS0047630,36
RTS0047631,53
RTS0047632,90
RTS0047633,58
RTS0047634,52
RTS0047635,56
RTS0047636,65
RTS0047637,52
RTS0047638,59
RTS0047639,62
RTS0047640,59
RTS0047641,52
RTS0047642,67
RTS0047643,43
RTS0047644,61
RTS0047645,68
RTS0047646,79
RTS0047647,62
RTS0047648,74
RTS0047649,36
RTS0047650,45
RTS0047651,64
RTS0047652,52
RTS0047653,47
RTS0047654,59
RTS0047656,84
RTS0047657,63
RTS0047658,68
RTS0047659,53
RTS0047660,48
RTS0047661,65
RTS0047662,75
RTS0047663,48
RTS0047664,55
RTS0047665,56
RTS0047666,41
RTS0047667,84
RTS0047668,66
RTS0047669,68
RTS0047670,93
RTS0047672,78
RTS0047673,74
RTS0047674,85
RTS0047675,77
RTS0047676,59
RTS0047677,73
RTS0047678,62
RTS0047679,66
RTS0047680,69
RTS0047681,41
RTS0047682,70
RTS0047684,66
RTS0047685,49
RTS0047686,72
RTS0047687,63
RTS0047688,68
RTS0047689,91
RTS0047691,50
RTS0047692,69
RTS0047693,79
RTS0047694,62
RTS0047695,69
RTS0047696,63
RTS0047697,59
RTS0047698,84
RTS0047699,59
RTS0047700,49
RTS0047701,78
RTS0047702,90
RTS0047703,97
RTS0047704,72
RTS0047705,76
RTS0047706,82
RTS0047707,108
RTS0047708,323
RTS0047709,346
RTS0047710,117
RTS0047711,98
RTS0047712,129
RTS0047713,108
RTS0047714,173
RTS0047715,124
RTS0047716,145
RTS0047717,122
RTS0047718,114
RTS0047720,65
RTS0047721,75
RTS0047722,78
RTS0047723,94
RTS0047724,129
RTS0047725,151
RTS0047726,98
RTS0047727,117
RTS0047728,108
RTS0047729,77
RTS0047730,83
RTS0047731,66
RTS0047732,67
RTS0047733,100
RTS0047734,76
RTS0047735,82
RTS0047736,127
RTS0047737,79
RTS0047738,101
RTS0047739,153
RTS0047740,155
RTS0047741,182
RTS0047742,136
RTS0047743,88
RTS0047744,139
RTS0047745,150
RTS0047746,95
RTS0047747,89
RTS0047748,103
RTS0047749,96
RTS0047750,51
RTS0047752,76
RTS0047753,86
RTS0047754,105
RTS0047755,115
RTS0047756,96
RTS0047757,56
RTS0047758,102
RTS0047759,71
RTS0047760,60
RTS0047761,77
RTS0047762,71
RTS0047763,80
RTS0047764,114
RTS0047765,94
RTS0047766,150
RTS0047767,64
RTS0047768,69
RTS0047769,78
RTS0047770,77
RTS0047771,71
RTS0047772,85
RTS0047773,111
RTS0047774,118
RTS0047775,69
RTS0047776,84
RTS0047777,83
RTS0047778,50
RTS0047779,78
RTS0047780,78
RTS0047781,114
RTS0047782,92
RTS0047783,78
RTS0047784,105
RTS0047785,78
RTS0047786,128
RTS0047787,115
RTS0047788,96
RTS0047789,83
RTS0047790,76
RTS0047791,87
RTS0047792,73
RTS0047793,89
RTS0047794,61
RTS0047795,47
RTS0047796,104
RTS0047797,101
RTS0047798,92
RTS0047799,105
RTS0047800,64
RTS0047801,225
RTS0047802,218
RTS0047803,94
RTS0047804,60
RTS0047805,92
RTS0047806,104
RTS0047807,70
RTS0047808,418
RTS0047809,78
RTS0047810,88
RTS0047811,101
RTS0047812,74
RTS0047813,79
RTS0047814,108
RTS0047816,93
RTS0047817,89
RTS0047818,72
RTS0047819,53
RTS0047820,70
RTS0047821,95
RTS0047822,67
RTS0047823,92
RTS0047824,72
RTS0047825,97
RTS0047826,68
RTS0047827,83
RTS0047828,103
RTS0047829,89
RTS0047830,75
RTS0047831,57
RTS0047832,69
RTS0047833,61
RTS0047834,66
RTS0047835,97
RTS0047836,125
RTS0047837,107
RTS0047838,114
RTS0047839,95
RTS0047840,91
RTS0047841,92
RTS0047842,84
RTS0047843,73
RTS0047844,94
RTS0047845,91
RTS0047846,91
RTS0047847,74
RTS0047848,79
RTS0047849,88
RTS0047850,97
RTS0047851,80
RTS0047852,60
RTS0047853,90
RTS0047854,97
RTS0047855,71
RTS0047856,87
RTS0047857,70
RTS0047858,65
RTS0047859,52
RTS0047860,79
RTS0047861,58
RTS0047862,54
RTS0047863,65
RTS0047864,93
RTS0047865,69
RTS0047866,97
RTS0047867,73
RTS0047868,91
RTS0047869,71
RTS0047870,133
RTS0047871,62
RTS0047872,79
RTS0047873,86
RTS0047874,78
RTS0047875,98
RTS0047876,72
RTS0047877,73
RTS0047878,79
RTS0047879,89
RTS0047880,84
RTS0047881,70
RTS0047882,66
RTS0047883,112
RTS0047884,103
RTS0047885,86
RTS0047886,50
RTS0047890,309
RTS0047891,203
RTS0047892,98
RTS0047893,106
RTS0047894,71
RTS0047895,106
RTS0047896,108
RTS0047897,83
RTS0047898,98
RTS0047899,74
RTS0047900,136
RTS0047901,73
RTS0047902,109
RTS0047903,97
RTS0047904,73
RTS0047905,85
RTS0047906,74
RTS0047907,186
RTS0047908,157
RTS0047909,168
RTS0047910,87
RTS0047912,73
RTS0047913,74
RTS0047914,86
RTS0047915,53
RTS0047916,83
RTS0047917,60
RTS0047919,52
RTS0047920,117
RTS0047921,174
RTS0047924,75
RTS0047925,101
RTS0047926,71
RTS0047927,82
RTS0047928,78
RTS0047929,52
RTS0047930,83
RTS0047931,72
RTS0047932,75
RTS0047933,90
RTS0047934,64
RTS0047935,115
RTS0047936,72
RTS0047937,87
RTS0047938,105
RTS0047939,87
RTS0047940,117
RTS0047941,92
RTS0047942,89
RTS0047943,61
RTS0047944,87
RTS0047945,104
RTS0047946,82
RTS0047947,74
RTS0047948,68
RTS0047949,48
RTS0047950,60
RTS0047951,78
RTS0047952,90
RTS0047953,137
RTS0047954,73
RTS0047956,92
RTS0047957,73
RTS0047958,89
RTS0047959,93
RTS0047960,97
RTS0047961,73
RTS0047963,80
RTS0047964,78
RTS0047965,82
RTS0047966,59
RTS0047967,83
RTS0047968,152
RTS0047969,78
RTS0047970,70
RTS0047972,76
RTS0047973,85
RTS0047974,139
RTS0047975,76
RTS0047976,78
RTS0047977,67
RTS0047978,75
RTS0047979,82
RTS0047980,69
RTS0047981,136
RTS0047982,55
RTS0047985,229
RTS0047986,66
RTS0047987,69
RTS0047988,116
RTS0047990,92
RTS0047991,114
RTS0047992,87
RTS0047993,61
RTS0047994,74
RTS0047995,75
RTS0047996,61
RTS0047997,96
RTS0047998,93
RTS0047999,77
RTS0048000,79
RTS0048001,71
RTS0048003,127
RTS0048005,82
RTS0048006,70
RTS0048008,69
RTS0048009,77
RTS0048012,91
RTS0048013,63
RTS0048014,73
RTS0048015,104
RTS0048016,101
RTS0048017,90
RTS0048018,80
RTS0048019,112
RTS0048020,92
RTS0048021,53
RTS0048022,90
RTS0048023,109
RTS0048024,75
RTS0048026,79
RTS0048027,112
RTS0048028,72
RTS0048029,83
RTS0048030,62
RTS0048031,65
RTS0048032,72
RTS0048033,66
RTS0048034,90
RTS0048035,63
RTS0048036,75
RTS0048037,88
RTS0048038,153
RTS0048040,91
RTS0048041,65
RTS0048042,65
RTS0048043,87
RTS0048044,70
RTS0048045,82
RTS0048046,91
RTS0048047,74
RTS0048048,86
RTS0048049,88
RTS0048050,81
RTS0048051,84
RTS0048052,120
RTS0048053,68
RTS0048054,93
RTS0048055,96
RTS0048056,78
RTS0048057,45
RTS0048058,69
RTS0048059,74
RTS0048060,83
RTS0048061,83
RTS0048062,69
RTS0048063,72
RTS0048064,85
RTS0048065,82
RTS0048066,73
RTS0048067,71
RTS0048068,83
RTS0048069,79
RTS0048070,58
RTS0048071,113
RTS0048072,71
RTS0048073,76
RTS0048074,50
RTS0048076,73
RTS0048077,97
RTS0048078,88
RTS0048079,100
RTS0048080,62
RTS0048081,119
RTS0048082,73
RTS0048084,68
RTS0048085,90
RTS0048086,57
RTS0048087,96
RTS0048088,71
RTS0048089,102
RTS0048090,91
RTS0048091,93
RTS0048092,72
RTS0048093,141
RTS0048094,69
RTS0048096,69
RTS0048097,93
RTS0048098,2038
RTS0048099,1160
RTS0048100,1241
RTS0048101,660
RTS0048102,1088
RTS0048104,80
RTS0048105,86
RTS0048106,56
RTS0048107,75
RTS0048108,97
RTS0048109,73
RTS0048110,59
RTS0048111,50
RTS0048112,79
RTS0048113,69
RTS0048114,94
RTS0048115,100
RTS0048116,93
RTS0048117,79
RTS0048118,96
RTS0048120,98
RTS0048126,61
RTS0048127,124
RTS0048129,162
RTS0048130,70
RTS0048131,145
RTS0048132,171
RTS0048133,71
RTS0048134,135
RTS0048135,173
RTS0048136,53
RTS0048138,92
RTS0048139,100
RTS0048140,91
RTS0048141,81
RTS0048142,141
RTS0048144,98
RTS0048145,115
RTS0048146,105
RTS0048147,65
RTS0048148,71
RTS0048149,85
RTS0048150,85
RTS0048151,76
RTS0048152,85
RTS0048153,105
RTS0048154,64
RTS0048155,74
RTS0048156,169
RTS0048158,83
RTS0048159,82
RTS0048160,2044
RTS0048161,3117
RTS0048162,76
RTS0048163,82
RTS0048164,846
RTS0048165,163
RTS0048166,95
RTS0048167,104
RTS0048168,80
RTS0048169,88
RTS0048170,91
RTS0048171,96
RTS0048172,84
RTS0048173,66
RTS0048175,112
RTS0048176,98
RTS0048177,65
RTS0048178,88
RTS0048179,84
RTS0048180,80
RTS0048181,110
RTS0048182,101
RTS0048183,143
RTS0048184,131
RTS0048185,133
RTS0048186,85
RTS0048188,90
RTS0048189,189
RTS0048190,94
RTS0048191,99
RTS0048192,99
RTS0048193,64
RTS0048194,91
RTS0048195,100
RTS0048196,74
RTS0048197,86
RTS0048198,107
RTS0048200,88
RTS0048201,67
RTS0048202,75
RTS0048203,82
RTS0048204,108
RTS0048205,85
RTS0048207,68
RTS0048208,120
RTS0048209,79
RTS0048210,93
RTS0048211,109
RTS0048212,85
RTS0048213,99
RTS0048214,75
RTS0048215,122
RTS0048216,92
RTS0048217,86
RTS0048218,124
RTS0048219,83
RTS0048220,93
RTS0048221,78
RTS0048222,73
RTS0048223,75
RTS0048224,115
RTS0048225,81
RTS0048226,87
RTS0048227,106
RTS0048228,74
RTS0048229,77
RTS0048230,66
RTS0048231,100
RTS0048232,100
RTS0048233,72
RTS0048234,84
RTS0048235,85
RTS0048236,90
RTS0048237,81
RTS0048238,88
RTS0048239,66
RTS0048240,89
RTS0048241,107
RTS0048242,121
RTS0048243,98
RTS0048244,80
RTS0048245,94
RTS0048246,107
RTS0049343,124
RTS0049344,197
RTS0049345,116
RTS0049346,50
RTS0049347,74
RTS0049348,109
RTS0049349,78
RTS0049350,60
RTS0049351,85
RTS0049352,66
RTS0049353,76
RTS0049354,59
RTS0049355,56
RTS0049356,152
RTS0049357,98
RTS0049358,56
RTS0049359,48
RTS0049360,116
RTS0049361,79
RTS0049362,47
RTS0049363,77
RTS0049364,100
RTS0049365,78
RTS0049366,128
RTS0049367,143
RTS0049368,117
RTS0049369,63
RTS0049370,53
RTS0049371,94
RTS0049372,75
RTS0049373,234
RTS0049374,245
RTS0049375,205
RTS0049376,183
RTS0049377,213
RTS0049378,145
RTS0049379,93
RTS0049380,147
RTS0049381,96
RTS0049382,126
RTS0049383,96
RTS0049384,79
RTS0049385,65
RTS0049386,90
RTS0049387,77
RTS0049388,78
RTS0049389,84
RTS0049390,614
RTS0049391,689
RTS0049392,614
RTS0049393,1102
RTS0049394,324
RTS0049395,153
RTS0049396,224
RTS0049397,216
RTS0049398,250
RTS0049399,147
RTS0049400,101
RTS0049401,86
RTS0049402,102
RTS0049403,62
RTS0049404,92
RTS0049405,83
RTS0049406,86
RTS0049407,86
RTS0049408,79
RTS0049409,74
RTS0049410,67
RTS0049411,87
RTS0049412,56
RTS0049413,61
RTS0049414,77
RTS0049415,109
RTS0049416,104
RTS0049417,64
RTS0049418,86
RTS0049419,69
RTS0049420,65
RTS0049421,85
RTS0049422,44
RTS0049423,66
RTS0049424,171
RTS0049425,91
RTS0049426,127
RTS0049427,127
RTS0049428,64
RTS0049429,120
RTS0049430,99
RTS0049431,86
RTS0049432,93
RTS0049433,84
RTS0049434,66
RTS0049435,77
RTS0049436,49
RTS0049437,133
RTS0049438,72
RTS0049439,85
RTS0049440,73
RTS0049441,99
RTS0049442,108
RTS0049443,66
RTS0049444,116
RTS0049445,75
RTS0049446,68
RTS0049447,111
RTS0049448,73
RTS0049449,109
RTS0049450,104
RTS0049451,116
RTS0049452,76
RTS0049453,107
RTS0049454,53
RTS0049455,75
RTS0049456,67
RTS0049457,95
RTS0049458,91
RTS0049459,123
RTS0049460,120
RTS0049461,195
RTS0049462,225
RTS0049463,86
RTS0049464,82
RTS0049465,77
RTS0049466,56
RTS0049467,52
RTS0049468,77
RTS0049469,96
RTS0049470,102
RTS0049471,141
RTS0049472,104
RTS0049473,259
RTS0049474,66
RTS0049475,94
RTS0049476,104
RTS0049477,54
RTS0049478,94
RTS0049479,1919
RTS0049480,189
RTS0049481,32
RTS0049482,64
RTS0049483,57
RTS0049484,84
RTS0049485,109
RTS0997079,87
RTS0997080,140
RTS0997081,69
RTS0997082,101
RTS0997083,91
RTS0997084,117
RTS0997085,93
RTS0997086,115
RTS0997087,43
RTS0997088,25139
RTS0997089,3090
RTS0997090,92
RTS0997091,48
RTS0997092,56
RTS0997093,58
RTS0997094,6
RTS0997095,41
RTS0997096,56
RTS0997097,28
RTS0997098,63
RTS0997099,61
RTS0997100,42
RTS0997101,46
RTS0997102,30
RTS0997103,37
RTS0997104,56
RTS0997105,37
RTS0997106,62
RTS0997107,41
RTS0997108,42
RTS0997109,38
RTS0997110,45
RTS0997111,44
RTS0997112,41
RTS0997113,48
RTS0997114,45
RTS0997115,40
RTS0997116,39
RTS0997117,40
RTS0997118,44
RTS0997119,48
RTS0997120,32
RTS0997121,70
RTS0997122,95
RTS0997123,110
RTS0997124,51
RTS0997125,141
RTS0997126,153
RTS0997127,168
RTS0997128,178
RTS0997129,217
RTS0997130,88
</Code_Summary>
