# Supplementary material for: Spatial meta-transcriptomics reveal associations of intratumor bacteria burden with lung cancer cells showing a distinct oncogenic signature
Source: J Immunother Cancer. 2022 Jul 6;10(7):e004698. doi: 10.1136/jitc-2022-004698 (PMC9260850; doi:10.1136/jitc-2022-004698)
Supplement: Supplementary data [file jitc-2022-004698supp009.zip › DSP-1001250002726-A-G02.dcc]

<Header>
FileVersion,0.02
SoftwareVersion,"GeoMx_NGS_Pipeline_ 2.0.0"
Date,2020-6-15
</Header>

<Scan_Attributes>
ID,DSP-1001250002726-A-G02
Plate_ID,1001250002726
Well,G02
</Scan_Attributes>

<NGS_Processing_Attributes>
SeqSetId,
tamperedIni,No
Raw,6812507
Trimmed,6780814
Stitched,6733411
Aligned,6603141
umiQ30,0.9925
rtsQ30,0.9920
</NGS_Processing_Attributes>


<Code_Summary>
RTS0039454,164
RTS0039455,131
RTS0039456,106
RTS0039457,317
RTS0039458,90
RTS0039459,166
RTS0039460,135
RTS0039461,235
RTS0039462,180
RTS0039463,211
RTS0039464,88
RTS0039465,135
RTS0039466,88
RTS0039467,138
RTS0039468,86
RTS0039469,66
RTS0039470,67
RTS0039471,83
RTS0039472,105
RTS0039473,68
RTS0039474,101
RTS0039475,122
RTS0039476,139
RTS0039477,129
RTS0039478,111
RTS0039479,78
RTS0039480,74
RTS0039481,75
RTS0039482,80
RTS0039483,65
RTS0039484,89
RTS0039485,70
RTS0039486,95
RTS0039487,57
RTS0039488,88
RTS0039489,167
RTS0039490,158
RTS0039491,116
RTS0039492,84
RTS0039493,160
RTS0039494,96
RTS0039495,78
RTS0039496,99
RTS0039497,70
RTS0039498,94
RTS0039499,1144
RTS0039500,828
RTS0039501,795
RTS0039502,1345
RTS0039503,1070
RTS0039504,113
RTS0039505,143
RTS0039506,98
RTS0039507,200
RTS0039508,93
RTS0039509,92
RTS0039510,119
RTS0039511,194
RTS0039512,94
RTS0039513,130
RTS0039514,317
RTS0039515,269
RTS0039516,78
RTS0039517,75
RTS0039518,79
RTS0039519,61
RTS0039520,61
RTS0039521,167
RTS0039522,210
RTS0039523,129
RTS0039524,229
RTS0039525,259
RTS0039526,183
RTS0039527,234
RTS0039528,149
RTS0039529,204
RTS0039530,123
RTS0039531,390
RTS0039532,269
RTS0039533,306
RTS0039534,142
RTS0039535,359
RTS0039536,66
RTS0039537,63
RTS0039538,86
RTS0039539,84
RTS0039540,66
RTS0039541,90
RTS0039542,98
RTS0039543,81
RTS0039544,60
RTS0039545,109
RTS0039546,82
RTS0039547,62
RTS0039548,92
RTS0039549,90
RTS0039550,90
RTS0039551,65
RTS0039552,57
RTS0039553,97
RTS0039554,81
RTS0039555,83
RTS0039556,71
RTS0039557,89
RTS0039558,63
RTS0039559,78
RTS0039560,78
RTS0039561,78
RTS0039562,88
RTS0039563,78
RTS0039564,89
RTS0039565,115
RTS0039566,70
RTS0039567,69
RTS0039568,66
RTS0039569,51
RTS0039570,105
RTS0039571,73
RTS0039572,78
RTS0039573,89
RTS0039574,85
RTS0039575,80
RTS0039576,141
RTS0039577,257
RTS0039578,153
RTS0039579,201
RTS0039580,224
RTS0039581,213
RTS0039582,253
RTS0039583,265
RTS0039584,218
RTS0039585,152
RTS0039586,69
RTS0039587,81
RTS0039588,64
RTS0039589,68
RTS0039590,72
RTS0039591,290
RTS0039592,201
RTS0039593,135
RTS0039594,354
RTS0039595,234
RTS0039596,107
RTS0039597,97
RTS0039598,82
RTS0039599,75
RTS0039600,90
RTS0039601,61
RTS0039602,64
RTS0039603,62
RTS0039604,80
RTS0039605,83
RTS0039606,55
RTS0039607,109
RTS0039608,99
RTS0039609,77
RTS0039610,82
RTS0039611,113
RTS0039612,110
RTS0039613,117
RTS0039614,94
RTS0039615,83
RTS0039616,72
RTS0039617,69
RTS0039619,88
RTS0039620,76
RTS0039621,62
RTS0039622,83
RTS0039623,91
RTS0039624,75
RTS0039625,93
RTS0039626,87
RTS0039627,94
RTS0039628,71
RTS0039629,65
RTS0039630,63
RTS0039631,56
RTS0039632,68
RTS0039633,61
RTS0039634,76
RTS0039635,69
RTS0039636,92
RTS0039637,83
RTS0039638,109
RTS0039639,111
RTS0039640,65
RTS0039641,97
RTS0039642,99
RTS0039643,144
RTS0039644,79
RTS0039645,74
RTS0039646,108
RTS0039647,95
RTS0039648,84
RTS0039649,104
RTS0039650,108
RTS0039651,219
RTS0039652,213
RTS0039653,139
RTS0039654,115
RTS0039655,177
RTS0039656,188
RTS0039657,124
RTS0039658,90
RTS0039659,184
RTS0039660,79
RTS0039661,114
RTS0039662,79
RTS0039663,104
RTS0039664,143
RTS0039665,134
RTS0039666,93
RTS0039667,58
RTS0039668,91
RTS0039669,132
RTS0039670,86
RTS0039671,271
RTS0039672,307
RTS0039673,202
RTS0039674,230
RTS0039675,199
RTS0039676,77
RTS0039677,88
RTS0039678,62
RTS0039679,82
RTS0039680,53
RTS0039681,266
RTS0039682,182
RTS0039683,88
RTS0039684,131
RTS0039685,197
RTS0039686,1686
RTS0039687,2785
RTS0039688,1665
RTS0039689,1162
RTS0039690,1057
RTS0039691,72
RTS0039692,83
RTS0039693,64
RTS0039694,95
RTS0039695,61
RTS0039696,72
RTS0039697,85
RTS0039698,82
RTS0039699,91
RTS0039700,85
RTS0039701,203
RTS0039702,435
RTS0039703,384
RTS0039704,457
RTS0039705,332
RTS0039706,89
RTS0039707,116
RTS0039708,110
RTS0039709,153
RTS0039710,158
RTS0039711,143
RTS0039712,343
RTS0039713,393
RTS0039714,250
RTS0039715,316
RTS0039716,90
RTS0039717,152
RTS0039718,81
RTS0039719,120
RTS0039720,298
RTS0039721,158
RTS0039722,115
RTS0039723,217
RTS0039724,148
RTS0039725,158
RTS0039726,161
RTS0039727,132
RTS0039728,218
RTS0039729,220
RTS0039730,223
RTS0039731,80
RTS0039732,100
RTS0039733,111
RTS0039734,93
RTS0039735,87
RTS0039736,162
RTS0039737,162
RTS0039738,136
RTS0039739,172
RTS0039740,100
RTS0039741,125
RTS0039742,134
RTS0039743,129
RTS0039744,124
RTS0039745,136
RTS0039746,355
RTS0039747,512
RTS0039749,412
RTS0039750,379
RTS0039751,73
RTS0039752,69
RTS0039753,136
RTS0039754,56
RTS0039755,109
RTS0039756,89
RTS0039757,78
RTS0039758,113
RTS0039759,65
RTS0039760,102
RTS0039761,187
RTS0039762,139
RTS0039763,112
RTS0039764,89
RTS0039765,118
RTS0039766,115
RTS0039767,133
RTS0039768,119
RTS0039769,89
RTS0039770,213
RTS0039771,121
RTS0039772,143
RTS0039773,121
RTS0039774,84
RTS0039775,163
RTS0039776,152
RTS0039777,119
RTS0039778,90
RTS0039779,108
RTS0039780,98
RTS0039781,276
RTS0039782,130
RTS0039783,163
RTS0039784,133
RTS0039785,391
RTS0039786,159
RTS0039787,95
RTS0039788,134
RTS0039789,125
RTS0039790,172
RTS0039791,454
RTS0039792,245
RTS0039793,143
RTS0039794,358
RTS0039795,148
RTS0039796,176
RTS0039797,194
RTS0039798,125
RTS0039799,207
RTS0039800,180
RTS0039801,72
RTS0039802,63
RTS0039803,101
RTS0039804,86
RTS0039805,104
RTS0039806,86
RTS0039807,95
RTS0039808,96
RTS0039809,71
RTS0039810,94
RTS0039811,77
RTS0039812,120
RTS0039813,111
RTS0039814,142
RTS0039815,107
RTS0039816,124
RTS0039817,137
RTS0039818,166
RTS0039819,146
RTS0039820,133
RTS0039821,143
RTS0039822,113
RTS0039823,170
RTS0039824,103
RTS0039825,153
RTS0039826,158
RTS0039827,194
RTS0039828,165
RTS0039829,199
RTS0039830,161
RTS0039831,210
RTS0039832,363
RTS0039833,156
RTS0039834,320
RTS0039835,268
RTS0039836,75
RTS0039838,68
RTS0039839,73
RTS0039840,51
RTS0039841,272
RTS0039842,244
RTS0039843,144
RTS0039844,218
RTS0039845,158
RTS0039846,88
RTS0039847,85
RTS0039848,67
RTS0039849,75
RTS0039850,71
RTS0039851,137
RTS0039852,157
RTS0039853,124
RTS0039854,123
RTS0039855,138
RTS0039856,60
RTS0039857,60
RTS0039858,57
RTS0039859,97
RTS0039860,80
RTS0039861,86
RTS0039862,87
RTS0039863,73
RTS0039864,94
RTS0039865,74
RTS0039866,103
RTS0039867,170
RTS0039868,83
RTS0039869,120
RTS0039870,109
RTS0039871,79
RTS0039872,63
RTS0039873,61
RTS0039874,98
RTS0039875,90
RTS0039876,71
RTS0039877,76
RTS0039878,64
RTS0039879,67
RTS0039880,55
RTS0039881,69
RTS0039882,63
RTS0039883,72
RTS0039884,73
RTS0039885,84
RTS0039886,66
RTS0039887,72
RTS0039888,84
RTS0039890,60
RTS0039891,119
RTS0039892,90
RTS0039893,109
RTS0039894,108
RTS0039895,105
RTS0039896,83
RTS0039897,70
RTS0039898,110
RTS0039899,84
RTS0039900,102
RTS0039901,97
RTS0039902,88
RTS0039903,54
RTS0039904,98
RTS0039905,90
RTS0039906,84
RTS0039907,89
RTS0039908,79
RTS0039909,90
RTS0039910,57
RTS0039911,72
RTS0039912,79
RTS0039913,75
RTS0039914,76
RTS0039915,91
RTS0039916,181
RTS0039917,286
RTS0039918,347
RTS0039919,279
RTS0039920,214
RTS0039921,85
RTS0039922,95
RTS0039923,81
RTS0039924,79
RTS0039925,68
RTS0039926,206
RTS0039927,202
RTS0039928,146
RTS0039929,145
RTS0039930,214
RTS0039931,102
RTS0039932,104
RTS0039933,105
RTS0039934,96
RTS0039935,118
RTS0039936,87
RTS0039937,95
RTS0039938,84
RTS0039939,68
RTS0039940,79
RTS0039941,80
RTS0039942,78
RTS0039943,60
RTS0039944,68
RTS0039945,83
RTS0039946,194
RTS0039947,220
RTS0039948,368
RTS0039949,256
RTS0039950,243
RTS0039951,180
RTS0039952,122
RTS0039953,94
RTS0039954,101
RTS0039955,136
RTS0039956,270
RTS0039957,273
RTS0039958,303
RTS0039959,196
RTS0039960,349
RTS0039961,82
RTS0039962,71
RTS0039963,57
RTS0039964,88
RTS0039965,76
RTS0039966,91
RTS0039967,75
RTS0039968,87
RTS0039969,84
RTS0039970,98
RTS0039971,107
RTS0039972,69
RTS0039973,80
RTS0039974,89
RTS0039975,88
RTS0039976,67
RTS0039977,87
RTS0039978,88
RTS0039979,85
RTS0039980,68
RTS0039981,211
RTS0039982,315
RTS0039983,349
RTS0039984,224
RTS0039985,390
RTS0039986,146
RTS0039987,117
RTS0039988,116
RTS0039989,104
RTS0039990,99
RTS0039991,77
RTS0039992,75
RTS0039993,70
RTS0039994,53
RTS0039995,77
RTS0039996,419
RTS0039997,295
RTS0039998,426
RTS0039999,453
RTS0040000,486
RTS0040001,70
RTS0040002,62
RTS0040003,70
RTS0040004,62
RTS0040005,93
RTS0040006,100
RTS0040007,118
RTS0040008,78
RTS0040009,82
RTS0040010,90
RTS0040011,109
RTS0040012,75
RTS0040013,91
RTS0040014,95
RTS0040015,86
RTS0040016,63
RTS0040017,74
RTS0040018,91
RTS0040019,96
RTS0040020,101
RTS0040021,79
RTS0040022,82
RTS0040023,73
RTS0040024,67
RTS0040025,67
RTS0040026,100
RTS0040027,109
RTS0040028,78
RTS0040029,104
RTS0040030,96
RTS0040031,86
RTS0040032,82
RTS0040033,62
RTS0040034,78
RTS0040035,56
RTS0040036,81
RTS0040037,97
RTS0040038,74
RTS0040039,60
RTS0040040,100
RTS0040041,72
RTS0040042,55
RTS0040043,68
RTS0040044,74
RTS0040045,81
RTS0040046,69
RTS0040047,76
RTS0040048,102
RTS0040049,70
RTS0040050,64
RTS0040051,123
RTS0040052,91
RTS0040053,107
RTS0040054,116
RTS0040055,89
RTS0040056,107
RTS0040057,69
RTS0040058,62
RTS0040059,73
RTS0040060,87
RTS0040061,93
RTS0040062,83
RTS0040063,73
RTS0040064,102
RTS0040065,90
RTS0040066,93
RTS0040067,103
RTS0040068,104
RTS0040069,91
RTS0040070,92
RTS0040071,77
RTS0040072,81
RTS0040073,97
RTS0040074,95
RTS0040075,69
RTS0040076,122
RTS0040077,284
RTS0040078,127
RTS0040079,134
RTS0040080,162
RTS0040081,96
RTS0040082,87
RTS0040083,77
RTS0040084,89
RTS0040085,77
RTS0040086,77
RTS0040087,80
RTS0040088,75
RTS0040089,76
RTS0040090,75
RTS0040091,71
RTS0040092,68
RTS0040093,82
RTS0040094,74
RTS0040095,77
RTS0040096,126
RTS0040097,94
RTS0040098,69
RTS0040099,86
RTS0040100,89
RTS0040101,85
RTS0040102,81
RTS0040103,52
RTS0040104,82
RTS0040105,69
RTS0040106,141
RTS0040107,95
RTS0040108,116
RTS0040109,126
RTS0040110,136
RTS0040111,82
RTS0040112,94
RTS0040113,68
RTS0040114,51
RTS0040115,97
RTS0040116,1829
RTS0040117,1116
RTS0040118,642
RTS0040119,1240
RTS0040120,1597
RTS0040121,76
RTS0040122,71
RTS0040123,69
RTS0040124,97
RTS0040125,86
RTS0040126,156
RTS0040127,253
RTS0040128,129
RTS0040129,108
RTS0040130,153
RTS0040131,106
RTS0040132,70
RTS0040133,77
RTS0040134,80
RTS0040135,87
RTS0040136,73
RTS0040137,79
RTS0040138,100
RTS0040139,104
RTS0040140,76
RTS0040141,94
RTS0040142,147
RTS0040143,102
RTS0040144,124
RTS0040145,118
RTS0040146,111
RTS0040147,149
RTS0040148,110
RTS0040149,121
RTS0040150,109
RTS0040151,167
RTS0040152,135
RTS0040153,160
RTS0040154,139
RTS0040155,119
RTS0040156,134
RTS0040157,107
RTS0040158,84
RTS0040159,111
RTS0040160,117
RTS0040161,86
RTS0040162,67
RTS0040163,97
RTS0040164,89
RTS0040165,67
RTS0040166,65
RTS0040167,86
RTS0040168,73
RTS0040169,84
RTS0040170,73
RTS0040171,31
RTS0040172,75
RTS0040173,55
RTS0040174,50
RTS0040175,67
RTS0040176,46
RTS0040177,79
RTS0040178,62
RTS0040179,37
RTS0040180,91
RTS0040181,73
RTS0040182,85
RTS0040183,58
RTS0040184,65
RTS0040185,59
RTS0040186,87
RTS0040187,57
RTS0040188,50
RTS0040189,82
RTS0040190,72
RTS0040191,87
RTS0040192,55
RTS0040193,71
RTS0040194,97
RTS0040195,112
RTS0040196,87
RTS0040197,43
RTS0040198,64
RTS0040199,89
RTS0040200,70
RTS0040201,109
RTS0040202,99
RTS0040203,89
RTS0040204,72
RTS0040205,74
RTS0040206,239
RTS0040207,134
RTS0040208,243
RTS0040209,316
RTS0040210,368
RTS0040211,85
RTS0040212,88
RTS0040213,60
RTS0040214,100
RTS0040215,115
RTS0040216,86
RTS0040217,96
RTS0040218,93
RTS0040219,62
RTS0040220,81
RTS0040221,59
RTS0040222,58
RTS0040223,67
RTS0040224,52
RTS0040225,63
RTS0040226,109
RTS0040227,47
RTS0040228,50
RTS0040229,62
RTS0040230,81
RTS0040231,62
RTS0040232,71
RTS0040233,58
RTS0040234,66
RTS0040235,67
RTS0040236,91
RTS0040237,45
RTS0040238,89
RTS0040239,81
RTS0040240,76
RTS0040241,60
RTS0040242,48
RTS0040243,78
RTS0040244,76
RTS0040245,96
RTS0040246,70
RTS0040247,87
RTS0040248,101
RTS0040249,82
RTS0040250,77
RTS0040251,75
RTS0040252,57
RTS0040253,68
RTS0040254,69
RTS0040255,90
RTS0040256,65
RTS0040257,46
RTS0040258,65
RTS0040259,74
RTS0040260,91
RTS0040261,52
RTS0040262,85
RTS0040263,96
RTS0040264,86
RTS0040265,63
RTS0040266,58
RTS0040267,71
RTS0040268,71
RTS0040269,62
RTS0040270,106
RTS0040271,73
RTS0040272,74
RTS0040273,72
RTS0040274,83
RTS0040275,88
RTS0040276,128
RTS0040277,218
RTS0040278,425
RTS0040279,383
RTS0040280,221
RTS0040281,81
RTS0040282,51
RTS0040283,90
RTS0040284,73
RTS0040285,83
RTS0040286,81
RTS0040287,87
RTS0040288,70
RTS0040289,80
RTS0040290,105
RTS0040291,68
RTS0040292,73
RTS0040293,81
RTS0040294,76
RTS0040295,69
RTS0040296,74
RTS0040297,80
RTS0040298,54
RTS0040299,60
RTS0040300,79
RTS0040301,67
RTS0040302,62
RTS0040303,65
RTS0040304,56
RTS0040305,94
RTS0040306,84
RTS0040307,73
RTS0040308,61
RTS0040309,87
RTS0040310,64
RTS0040311,82
RTS0040312,75
RTS0040313,67
RTS0040314,79
RTS0040315,81
RTS0040316,98
RTS0040317,77
RTS0040318,84
RTS0040319,91
RTS0040320,87
RTS0040321,82
RTS0040322,109
RTS0040323,99
RTS0040324,96
RTS0040325,72
RTS0040326,1004
RTS0040327,1155
RTS0040328,1689
RTS0040329,2950
RTS0040330,2787
RTS0040331,81
RTS0040332,83
RTS0040333,91
RTS0040334,75
RTS0040335,88
RTS0040336,75
RTS0040337,80
RTS0040338,53
RTS0040339,61
RTS0040340,77
RTS0040341,112
RTS0040342,48
RTS0040343,70
RTS0040344,82
RTS0040345,103
RTS0040346,81
RTS0040347,83
RTS0040348,99
RTS0040349,117
RTS0040350,72
RTS0040351,83
RTS0040352,110
RTS0040353,82
RTS0040354,63
RTS0040355,81
RTS0040356,101
RTS0040357,120
RTS0040358,103
RTS0040359,100
RTS0040360,137
RTS0040361,88
RTS0040363,55
RTS0040364,88
RTS0040365,80
RTS0040366,74
RTS0040367,96
RTS0040368,152
RTS0040369,97
RTS0040370,72
RTS0040371,89
RTS0040372,106
RTS0040373,97
RTS0040374,76
RTS0040375,76
RTS0040376,113
RTS0040377,114
RTS0040378,85
RTS0040379,104
RTS0040380,64
RTS0040381,81
RTS0040382,57
RTS0040383,59
RTS0040384,81
RTS0040385,72
RTS0040386,90
RTS0040387,67
RTS0040388,113
RTS0040389,77
RTS0040390,96
RTS0040391,95
RTS0040392,118
RTS0040393,93
RTS0040394,92
RTS0040395,98
RTS0040396,76
RTS0040397,107
RTS0040398,86
RTS0040399,101
RTS0040400,81
RTS0040401,807
RTS0040402,1008
RTS0040403,650
RTS0040404,690
RTS0040405,159
RTS0040406,222
RTS0040407,219
RTS0040408,377
RTS0040409,250
RTS0040410,261
RTS0040411,66
RTS0040412,53
RTS0040413,91
RTS0040414,96
RTS0040415,90
RTS0040416,2045
RTS0040417,578
RTS0040418,383
RTS0040419,1999
RTS0040420,2304
RTS0040421,92
RTS0040422,106
RTS0040423,81
RTS0040424,84
RTS0040425,58
RTS0040426,71
RTS0040428,106
RTS0040429,78
RTS0040430,86
RTS0040431,81
RTS0040432,61
RTS0040433,78
RTS0040434,77
RTS0040435,82
RTS0040436,327
RTS0040437,672
RTS0040438,923
RTS0040439,931
RTS0040440,857
RTS0040441,140
RTS0040442,121
RTS0040443,122
RTS0040444,106
RTS0040445,104
RTS0040446,94
RTS0040447,74
RTS0040448,93
RTS0040449,99
RTS0040450,80
RTS0040451,427
RTS0040452,520
RTS0040453,405
RTS0040454,355
RTS0040455,990
RTS0040456,109
RTS0040457,84
RTS0040458,69
RTS0040459,70
RTS0040460,89
RTS0040461,106
RTS0040462,97
RTS0040463,105
RTS0040464,93
RTS0040465,70
RTS0040466,126
RTS0040467,80
RTS0040468,104
RTS0040469,113
RTS0040470,67
RTS0040471,88
RTS0040472,79
RTS0040473,79
RTS0040474,61
RTS0040475,70
RTS0040476,63
RTS0040477,76
RTS0040478,51
RTS0040479,68
RTS0040480,74
RTS0040481,338
RTS0040482,464
RTS0040483,242
RTS0040484,517
RTS0040485,405
RTS0040486,85
RTS0040487,51
RTS0040488,78
RTS0040489,76
RTS0040490,94
RTS0040491,78
RTS0040492,92
RTS0040493,49
RTS0040494,84
RTS0040495,66
RTS0040496,335
RTS0040497,404
RTS0040498,434
RTS0040499,243
RTS0040500,320
RTS0040501,90
RTS0040502,67
RTS0040503,83
RTS0040504,77
RTS0040505,56
RTS0040506,64
RTS0040507,63
RTS0040508,77
RTS0040509,56
RTS0040510,59
RTS0040511,225
RTS0040512,131
RTS0040513,152
RTS0040514,156
RTS0040515,195
RTS0040516,64
RTS0040517,82
RTS0040518,73
RTS0040519,60
RTS0040520,79
RTS0040521,57
RTS0040522,36
RTS0040523,59
RTS0040524,59
RTS0040525,67
RTS0040526,142
RTS0040527,51
RTS0040528,122
RTS0040529,95
RTS0040530,93
RTS0040531,119
RTS0040532,225
RTS0040533,125
RTS0040534,139
RTS0040535,121
RTS0040536,79
RTS0040537,194
RTS0040538,131
RTS0040539,123
RTS0040540,132
RTS0040541,49
RTS0040542,73
RTS0040543,104
RTS0040544,100
RTS0040545,68
RTS0040546,68
RTS0040547,53
RTS0040548,65
RTS0040549,64
RTS0040550,78
RTS0040551,83
RTS0040552,104
RTS0040553,132
RTS0040554,118
RTS0040555,128
RTS0040556,93
RTS0040557,65
RTS0040558,72
RTS0040559,73
RTS0040560,78
RTS0040561,62
RTS0040562,54
RTS0040563,64
RTS0040564,84
RTS0040565,83
RTS0040566,69
RTS0040567,78
RTS0040568,53
RTS0040569,112
RTS0040570,79
RTS0040571,113
RTS0040572,146
RTS0040573,218
RTS0040574,253
RTS0040575,155
RTS0040576,214
RTS0040577,171
RTS0040578,139
RTS0040579,93
RTS0040580,165
RTS0040581,53
RTS0040582,79
RTS0040583,78
RTS0040584,94
RTS0040585,96
RTS0040586,71
RTS0040587,60
RTS0040588,90
RTS0040589,56
RTS0040590,88
RTS0040591,114
RTS0040592,94
RTS0040593,54
RTS0040594,66
RTS0040595,115
RTS0040596,80
RTS0040597,102
RTS0040598,66
RTS0040599,58
RTS0040600,117
RTS0040601,109
RTS0040602,86
RTS0040603,100
RTS0040604,125
RTS0040605,81
RTS0040606,70
RTS0040607,85
RTS0040608,101
RTS0040609,70
RTS0040610,100
RTS0040611,88
RTS0040612,76
RTS0040613,86
RTS0040614,77
RTS0040615,64
RTS0040616,67
RTS0040617,88
RTS0040618,48
RTS0040619,115
RTS0040620,75
RTS0040621,82
RTS0040622,72
RTS0040623,78
RTS0040624,83
RTS0040625,97
RTS0040626,53
RTS0040627,58
RTS0040628,78
RTS0040629,77
RTS0040630,95
RTS0040631,88
RTS0040632,83
RTS0040633,90
RTS0040634,118
RTS0040635,71
RTS0040636,79
RTS0040637,71
RTS0040638,58
RTS0040639,91
RTS0040640,77
RTS0040641,346
RTS0040642,574
RTS0040643,387
RTS0040644,423
RTS0040645,667
RTS0040646,142
RTS0040647,103
RTS0040648,176
RTS0040649,154
RTS0040650,106
RTS0040651,207
RTS0040652,97
RTS0040653,135
RTS0040654,143
RTS0040655,151
RTS0040656,150
RTS0040657,168
RTS0040658,121
RTS0040659,103
RTS0040660,84
RTS0040661,66
RTS0040662,60
RTS0040663,70
RTS0040664,75
RTS0040665,45
RTS0040666,88
RTS0040667,76
RTS0040668,35
RTS0040669,72
RTS0040670,56
RTS0040671,54
RTS0040672,80
RTS0040673,77
RTS0040674,74
RTS0040675,67
RTS0040676,687
RTS0040677,177
RTS0040678,1309
RTS0040679,494
RTS0040680,1702
RTS0040681,108
RTS0040682,104
RTS0040683,173
RTS0040684,189
RTS0040685,108
RTS0040686,73
RTS0040687,92
RTS0040688,73
RTS0040689,52
RTS0040690,74
RTS0040691,88
RTS0040692,51
RTS0040693,78
RTS0040694,87
RTS0040695,89
RTS0040696,75
RTS0040697,61
RTS0040698,66
RTS0040699,78
RTS0040700,67
RTS0040701,107
RTS0040702,210
RTS0040703,136
RTS0040704,220
RTS0040705,248
RTS0040706,174
RTS0040707,158
RTS0040708,122
RTS0040709,149
RTS0040710,172
RTS0040711,54
RTS0040712,70
RTS0040713,131
RTS0040714,122
RTS0040715,101
RTS0040716,84
RTS0040717,93
RTS0040718,71
RTS0040719,59
RTS0040720,96
RTS0040721,47
RTS0040722,72
RTS0040723,92
RTS0040724,59
RTS0040725,55
RTS0040726,159
RTS0040727,233
RTS0040728,200
RTS0040729,177
RTS0040730,144
RTS0040731,107
RTS0040732,73
RTS0040733,77
RTS0040734,90
RTS0040735,86
RTS0040736,211
RTS0040737,245
RTS0040738,171
RTS0040739,169
RTS0040740,167
RTS0040741,78
RTS0040742,59
RTS0040743,75
RTS0040744,73
RTS0040745,86
RTS0040746,270
RTS0040747,155
RTS0040748,186
RTS0040749,210
RTS0040750,230
RTS0040751,85
RTS0040752,123
RTS0040753,99
RTS0040754,82
RTS0040755,84
RTS0040756,60
RTS0040757,88
RTS0040758,66
RTS0040759,70
RTS0040760,90
RTS0040761,252
RTS0040762,199
RTS0040763,178
RTS0040764,216
RTS0040765,338
RTS0040766,62
RTS0040767,90
RTS0040768,85
RTS0040769,96
RTS0040770,71
RTS0040771,78
RTS0040772,81
RTS0040773,87
RTS0040774,94
RTS0040775,75
RTS0040776,98
RTS0040777,173
RTS0040778,211
RTS0040779,194
RTS0040780,197
RTS0040781,120
RTS0040782,237
RTS0040783,93
RTS0040784,117
RTS0040785,130
RTS0040786,80
RTS0040787,91
RTS0040788,76
RTS0040789,71
RTS0040790,78
RTS0040791,94
RTS0040792,125
RTS0040793,81
RTS0040794,72
RTS0040795,98
RTS0040796,91
RTS0040797,70
RTS0040798,80
RTS0040799,62
RTS0040800,58
RTS0040801,171
RTS0040802,201
RTS0040803,196
RTS0040804,109
RTS0040805,95
RTS0040806,66
RTS0040807,77
RTS0040808,72
RTS0040809,71
RTS0040810,69
RTS0040811,102
RTS0040812,70
RTS0040813,72
RTS0040814,74
RTS0040815,89
RTS0040816,106
RTS0040817,89
RTS0040818,116
RTS0040819,101
RTS0040820,113
RTS0040821,88
RTS0040822,86
RTS0040823,43
RTS0040824,81
RTS0040825,61
RTS0040826,98
RTS0040827,81
RTS0040828,101
RTS0040830,97
RTS0040831,72
RTS0040832,83
RTS0040833,80
RTS0040834,87
RTS0040836,654
RTS0040837,320
RTS0040838,528
RTS0040839,455
RTS0040840,324
RTS0040841,130
RTS0040842,217
RTS0040843,206
RTS0040844,200
RTS0040845,173
RTS0040846,138
RTS0040847,108
RTS0040848,99
RTS0040849,85
RTS0040850,135
RTS0040851,171
RTS0040852,119
RTS0040853,148
RTS0040854,172
RTS0040855,151
RTS0040856,77
RTS0040857,62
RTS0040858,81
RTS0040859,46
RTS0040860,76
RTS0040861,65
RTS0040862,91
RTS0040863,85
RTS0040864,78
RTS0040865,82
RTS0040866,71
RTS0040867,80
RTS0040868,57
RTS0040869,88
RTS0040870,75
RTS0040871,274
RTS0040872,438
RTS0040873,316
RTS0040874,509
RTS0040875,316
RTS0040876,72
RTS0040877,69
RTS0040878,69
RTS0040879,77
RTS0040880,98
RTS0040881,88
RTS0040882,63
RTS0040883,58
RTS0040884,74
RTS0040885,66
RTS0040886,87
RTS0040887,90
RTS0040888,103
RTS0040889,133
RTS0040890,97
RTS0040891,80
RTS0040892,91
RTS0040893,53
RTS0040894,65
RTS0040895,83
RTS0040896,68
RTS0040897,65
RTS0040898,60
RTS0040899,62
RTS0040900,47
RTS0040901,84
RTS0040902,81
RTS0040903,51
RTS0040904,106
RTS0040905,93
RTS0040906,122
RTS0040907,98
RTS0040908,118
RTS0040909,131
RTS0040910,103
RTS0040911,169
RTS0040912,132
RTS0040913,113
RTS0040914,132
RTS0040915,119
RTS0040916,77
RTS0040917,74
RTS0040918,94
RTS0040919,50
RTS0040920,53
RTS0040921,62
RTS0040922,66
RTS0040923,80
RTS0040924,78
RTS0040925,87
RTS0040926,73
RTS0040927,60
RTS0040928,81
RTS0040929,59
RTS0040930,74
RTS0040931,146
RTS0040932,142
RTS0040933,103
RTS0040934,148
RTS0040935,160
RTS0040936,114
RTS0040937,149
RTS0040938,118
RTS0040939,122
RTS0040940,113
RTS0040941,105
RTS0040942,81
RTS0040943,75
RTS0040944,140
RTS0040945,107
RTS0040946,59
RTS0040947,78
RTS0040948,84
RTS0040949,78
RTS0040950,74
RTS0040951,80
RTS0040952,45
RTS0040953,69
RTS0040954,79
RTS0040955,82
RTS0040956,115
RTS0040957,70
RTS0040958,66
RTS0040959,97
RTS0040960,94
RTS0040961,69
RTS0040962,77
RTS0040963,80
RTS0040964,91
RTS0040965,65
RTS0040966,269
RTS0040967,197
RTS0040968,184
RTS0040969,208
RTS0040970,163
RTS0040971,82
RTS0040972,91
RTS0040973,76
RTS0040974,78
RTS0040975,79
RTS0040976,75
RTS0040977,72
RTS0040978,73
RTS0040979,98
RTS0040980,71
RTS0040981,99
RTS0040982,112
RTS0040983,122
RTS0040984,87
RTS0040985,83
RTS0040986,319
RTS0040987,265
RTS0040988,247
RTS0040989,178
RTS0040990,150
RTS0040991,207
RTS0040992,153
RTS0040993,164
RTS0040994,182
RTS0040995,164
RTS0040996,105
RTS0040997,136
RTS0040998,82
RTS0040999,137
RTS0041000,118
RTS0041001,160
RTS0041002,251
RTS0041003,249
RTS0041004,357
RTS0041005,163
RTS0041006,584
RTS0041007,498
RTS0041008,618
RTS0041009,316
RTS0041010,313
RTS0041011,44
RTS0041012,69
RTS0041013,63
RTS0041014,83
RTS0041015,59
RTS0041016,202
RTS0041017,170
RTS0041018,160
RTS0041019,163
RTS0041020,117
RTS0041021,66
RTS0041022,76
RTS0041023,102
RTS0041024,67
RTS0041025,103
RTS0041026,100
RTS0041027,87
RTS0041028,117
RTS0041029,106
RTS0041030,97
RTS0041031,188
RTS0041032,260
RTS0041033,148
RTS0041034,193
RTS0041035,204
RTS0041036,142
RTS0041037,77
RTS0041038,116
RTS0041039,71
RTS0041040,134
RTS0041041,117
RTS0041042,118
RTS0041043,127
RTS0041044,89
RTS0041045,59
RTS0041046,717
RTS0041047,988
RTS0041048,417
RTS0041049,1260
RTS0041050,1506
RTS0041051,255
RTS0041052,185
RTS0041053,176
RTS0041054,236
RTS0041055,205
RTS0041056,63
RTS0041057,68
RTS0041058,62
RTS0041059,61
RTS0041060,89
RTS0041061,109
RTS0041062,93
RTS0041063,84
RTS0041064,110
RTS0041066,133
RTS0041067,100
RTS0041068,153
RTS0041069,121
RTS0041070,105
RTS0041071,95
RTS0041072,106
RTS0041073,95
RTS0041074,103
RTS0041075,105
RTS0041076,83
RTS0041077,92
RTS0041078,133
RTS0041079,82
RTS0041080,119
RTS0041081,197
RTS0041082,123
RTS0041083,165
RTS0041084,143
RTS0041085,121
RTS0041086,843
RTS0041087,988
RTS0041088,928
RTS0041089,617
RTS0041090,684
RTS0041091,78
RTS0041092,72
RTS0041093,75
RTS0041094,87
RTS0041095,75
RTS0041096,58
RTS0041097,76
RTS0041098,63
RTS0041099,74
RTS0041100,52
RTS0041101,427
RTS0041102,464
RTS0041103,455
RTS0041104,429
RTS0041105,438
RTS0041106,127
RTS0041107,156
RTS0041108,115
RTS0041109,129
RTS0041110,84
RTS0041111,78
RTS0041112,78
RTS0041113,70
RTS0041114,80
RTS0041115,85
RTS0041116,116
RTS0041117,179
RTS0041118,156
RTS0041119,121
RTS0041120,138
RTS0041121,129
RTS0041122,108
RTS0041123,91
RTS0041124,80
RTS0041125,112
RTS0041126,73
RTS0041127,91
RTS0041128,122
RTS0041129,84
RTS0041130,86
RTS0041131,114
RTS0041132,122
RTS0041133,76
RTS0041134,108
RTS0041135,124
RTS0041136,385
RTS0041137,238
RTS0041138,294
RTS0041139,243
RTS0041140,192
RTS0041141,84
RTS0041142,84
RTS0041143,38
RTS0041144,82
RTS0041145,93
RTS0041146,63
RTS0041147,82
RTS0041148,68
RTS0041149,85
RTS0041150,69
RTS0041151,409
RTS0041152,379
RTS0041153,293
RTS0041154,339
RTS0041155,494
RTS0041156,187
RTS0041157,137
RTS0041158,105
RTS0041159,110
RTS0041160,124
RTS0041161,104
RTS0041162,70
RTS0041163,82
RTS0041164,65
RTS0041165,67
RTS0041166,61
RTS0041167,132
RTS0041168,138
RTS0041169,91
RTS0041170,116
RTS0041171,315
RTS0041172,542
RTS0041173,514
RTS0041174,650
RTS0041175,531
RTS0041176,128
RTS0041177,144
RTS0041178,146
RTS0041179,120
RTS0041180,126
RTS0041181,89
RTS0041182,98
RTS0041183,90
RTS0041184,94
RTS0041185,74
RTS0041186,99
RTS0041187,75
RTS0041188,95
RTS0041189,92
RTS0041190,114
RTS0041191,314
RTS0041192,243
RTS0041193,216
RTS0041194,103
RTS0041195,116
RTS0041196,107
RTS0041197,66
RTS0041198,96
RTS0041199,78
RTS0041200,78
RTS0041201,85
RTS0041202,76
RTS0041203,97
RTS0041204,85
RTS0041205,74
RTS0041206,91
RTS0041207,112
RTS0041208,110
RTS0041209,107
RTS0041210,52
RTS0041211,284
RTS0041212,231
RTS0041213,360
RTS0041214,322
RTS0041215,229
RTS0041216,203
RTS0041217,296
RTS0041218,101
RTS0041219,245
RTS0041220,107
RTS0041221,158
RTS0041222,88
RTS0041223,97
RTS0041224,117
RTS0041225,143
RTS0041226,118
RTS0041227,87
RTS0041228,90
RTS0041229,151
RTS0041230,93
RTS0041231,266
RTS0041232,247
RTS0041233,327
RTS0041234,343
RTS0041235,196
RTS0041236,100
RTS0041237,59
RTS0041238,65
RTS0041239,71
RTS0041240,112
RTS0041241,89
RTS0041242,115
RTS0041243,79
RTS0041244,107
RTS0041246,86
RTS0041247,132
RTS0041248,66
RTS0041249,76
RTS0041250,106
RTS0041251,82
RTS0041252,88
RTS0041253,106
RTS0041254,78
RTS0041255,101
RTS0041256,69
RTS0041257,113
RTS0041258,98
RTS0041259,145
RTS0041260,177
RTS0041261,163
RTS0041262,156
RTS0041263,164
RTS0041265,152
RTS0041266,93
RTS0041267,94
RTS0041268,76
RTS0041269,76
RTS0041270,95
RTS0041271,118
RTS0041272,89
RTS0041273,56
RTS0041274,92
RTS0041275,68
RTS0041276,93
RTS0041277,66
RTS0041278,130
RTS0041279,102
RTS0041280,94
RTS0041281,64
RTS0041282,66
RTS0041283,94
RTS0041284,80
RTS0041285,73
RTS0041286,58
RTS0041287,61
RTS0041288,88
RTS0041289,94
RTS0041290,96
RTS0041291,111
RTS0041292,77
RTS0041293,104
RTS0041294,68
RTS0041295,88
RTS0041296,113
RTS0041297,100
RTS0041298,123
RTS0041299,86
RTS0041300,95
RTS0041301,100
RTS0041302,97
RTS0041303,116
RTS0041304,100
RTS0041305,98
RTS0041306,105
RTS0041307,88
RTS0041308,86
RTS0041309,119
RTS0041310,105
RTS0041311,76
RTS0041312,74
RTS0041313,90
RTS0041314,101
RTS0041315,90
RTS0041316,346
RTS0041317,240
RTS0041318,381
RTS0041319,219
RTS0041320,203
RTS0041321,155
RTS0041322,92
RTS0041323,86
RTS0041324,120
RTS0041325,110
RTS0041326,87
RTS0041327,94
RTS0041328,113
RTS0041329,69
RTS0041330,98
RTS0041331,66
RTS0041332,79
RTS0041333,79
RTS0041334,79
RTS0041335,80
RTS0041346,269
RTS0041347,232
RTS0041348,278
RTS0041349,314
RTS0041350,510
RTS0041351,76
RTS0041352,89
RTS0041353,76
RTS0041354,88
RTS0041355,79
RTS0041356,77
RTS0041357,76
RTS0041358,76
RTS0041359,86
RTS0041360,86
RTS0041361,107
RTS0041362,97
RTS0041363,114
RTS0041364,107
RTS0041365,99
RTS0041366,87
RTS0041367,94
RTS0041368,86
RTS0041369,82
RTS0041370,70
RTS0041371,81
RTS0041372,64
RTS0041373,58
RTS0041374,81
RTS0041375,63
RTS0041376,109
RTS0041377,63
RTS0041378,65
RTS0041379,43
RTS0041380,80
RTS0041381,88
RTS0041382,105
RTS0041383,79
RTS0041384,135
RTS0041385,154
RTS0041386,81
RTS0041387,74
RTS0041388,87
RTS0041389,72
RTS0041390,77
RTS0041391,152
RTS0041392,126
RTS0041393,103
RTS0041394,123
RTS0041395,100
RTS0041396,87
RTS0041397,67
RTS0041398,92
RTS0041399,72
RTS0041400,72
RTS0041401,99
RTS0041402,115
RTS0041403,71
RTS0041404,71
RTS0041405,75
RTS0041406,84
RTS0041407,87
RTS0041408,72
RTS0041409,67
RTS0041410,84
RTS0041411,57
RTS0041412,65
RTS0041413,82
RTS0041414,83
RTS0041415,71
RTS0041416,54
RTS0041417,71
RTS0041418,77
RTS0041419,78
RTS0041420,62
RTS0041421,60
RTS0041422,85
RTS0041423,47
RTS0041424,74
RTS0041425,76
RTS0041426,118
RTS0041427,68
RTS0041428,83
RTS0041429,81
RTS0041430,103
RTS0041431,100
RTS0041432,77
RTS0041433,64
RTS0041434,83
RTS0041435,79
RTS0041436,84
RTS0041437,62
RTS0041438,62
RTS0041439,79
RTS0041440,86
RTS0041441,67
RTS0041442,56
RTS0041443,103
RTS0041444,97
RTS0041445,85
RTS0041446,79
RTS0041447,86
RTS0041448,85
RTS0041449,86
RTS0041450,101
RTS0041451,75
RTS0041452,78
RTS0041453,98
RTS0041454,68
RTS0041455,100
RTS0041456,71
RTS0041457,100
RTS0041458,72
RTS0041459,78
RTS0041460,50
RTS0041461,42
RTS0041462,86
RTS0041463,70
RTS0041464,68
RTS0041465,67
RTS0041466,121
RTS0041467,154
RTS0041468,194
RTS0041469,154
RTS0041470,244
RTS0041471,80
RTS0041472,89
RTS0041473,79
RTS0041474,76
RTS0041475,92
RTS0041476,104
RTS0041477,121
RTS0041478,71
RTS0041479,105
RTS0041480,95
RTS0041481,78
RTS0041482,63
RTS0041483,70
RTS0041484,91
RTS0041485,70
RTS0041486,161
RTS0041487,262
RTS0041488,221
RTS0041489,175
RTS0041490,145
RTS0041491,97
RTS0041492,50
RTS0041493,55
RTS0041494,60
RTS0041495,71
RTS0041496,436
RTS0041497,402
RTS0041498,441
RTS0041499,566
RTS0041500,462
RTS0041501,272
RTS0041502,182
RTS0041503,253
RTS0041504,306
RTS0041505,281
RTS0041506,80
RTS0041507,63
RTS0041508,76
RTS0041509,63
RTS0041510,83
RTS0041511,69
RTS0041512,69
RTS0041513,63
RTS0041514,54
RTS0041515,68
RTS0041516,78
RTS0041517,82
RTS0041518,60
RTS0041519,67
RTS0041520,69
RTS0041521,61
RTS0041522,74
RTS0041523,82
RTS0041524,73
RTS0041525,67
RTS0041526,275
RTS0041527,606
RTS0041528,585
RTS0041529,147
RTS0041530,378
RTS0041531,85
RTS0041532,68
RTS0041533,55
RTS0041534,95
RTS0041535,74
RTS0041536,68
RTS0041537,71
RTS0041538,92
RTS0041540,40
RTS0041541,75
RTS0041542,92
RTS0041543,57
RTS0041544,82
RTS0041545,88
RTS0041546,58
RTS0041547,84
RTS0041548,87
RTS0041549,66
RTS0041550,90
RTS0041551,97
RTS0041552,80
RTS0041553,52
RTS0041554,75
RTS0041555,88
RTS0041556,59
RTS0041557,56
RTS0041558,75
RTS0041559,69
RTS0041560,72
RTS0041561,91
RTS0041562,90
RTS0041563,129
RTS0041564,159
RTS0041565,172
RTS0041566,225
RTS0041567,369
RTS0041568,433
RTS0041569,187
RTS0041570,251
RTS0041571,60
RTS0041572,51
RTS0041573,59
RTS0041574,86
RTS0041575,82
RTS0041576,104
RTS0041577,115
RTS0041578,145
RTS0041579,94
RTS0041580,162
RTS0041581,192
RTS0041582,197
RTS0041583,110
RTS0041584,154
RTS0041585,178
RTS0041586,81
RTS0041587,107
RTS0041588,75
RTS0041589,98
RTS0041590,76
RTS0041591,64
RTS0041592,79
RTS0041593,82
RTS0041594,83
RTS0041595,57
RTS0041596,91
RTS0041597,74
RTS0041598,119
RTS0041599,59
RTS0041600,58
RTS0041601,77
RTS0041602,71
RTS0041603,77
RTS0041604,90
RTS0041605,65
RTS0041606,100
RTS0041607,67
RTS0041608,63
RTS0041609,167
RTS0041610,77
RTS0041611,136
RTS0041612,265
RTS0041613,182
RTS0041614,149
RTS0041615,271
RTS0041616,111
RTS0041617,93
RTS0041618,79
RTS0041619,105
RTS0041620,104
RTS0041621,109
RTS0041622,71
RTS0041623,83
RTS0041624,77
RTS0041625,106
RTS0041626,203
RTS0041627,170
RTS0041628,161
RTS0041629,160
RTS0041630,200
RTS0041631,104
RTS0041632,102
RTS0041633,132
RTS0041634,141
RTS0041635,118
RTS0041636,168
RTS0041637,188
RTS0041638,210
RTS0041639,123
RTS0041640,159
RTS0041641,101
RTS0041642,80
RTS0041643,86
RTS0041644,90
RTS0041645,83
RTS0041646,72
RTS0041647,81
RTS0041648,78
RTS0041649,61
RTS0041650,84
RTS0041651,85
RTS0041652,78
RTS0041653,79
RTS0041654,89
RTS0041655,64
RTS0041656,72
RTS0041657,103
RTS0041658,122
RTS0041659,79
RTS0041660,95
RTS0041661,123
RTS0041662,99
RTS0041663,74
RTS0041664,88
RTS0041665,88
RTS0041666,104
RTS0041667,68
RTS0041668,99
RTS0041669,92
RTS0041670,124
RTS0041671,91
RTS0041672,80
RTS0041673,67
RTS0041674,79
RTS0041675,67
RTS0041676,88
RTS0041677,97
RTS0041678,72
RTS0041679,139
RTS0041680,90
RTS0041681,96
RTS0041682,117
RTS0041683,92
RTS0041684,105
RTS0041685,132
RTS0041686,744
RTS0041687,319
RTS0041688,651
RTS0041689,529
RTS0041690,1626
RTS0041691,198
RTS0041692,42
RTS0041693,149
RTS0041694,78
RTS0041695,78
RTS0041696,94
RTS0041697,69
RTS0041698,81
RTS0041699,66
RTS0041700,59
RTS0041701,81
RTS0041702,61
RTS0041703,91
RTS0041704,106
RTS0041705,100
RTS0041706,129
RTS0041707,104
RTS0041708,154
RTS0041709,178
RTS0041710,122
RTS0041711,86
RTS0041712,106
RTS0041713,77
RTS0041714,91
RTS0041715,69
RTS0041716,1776
RTS0041717,1117
RTS0041718,1584
RTS0041719,1457
RTS0041720,1315
RTS0041721,206
RTS0041722,154
RTS0041723,188
RTS0041724,286
RTS0041725,252
RTS0041726,70
RTS0041727,65
RTS0041728,71
RTS0041729,60
RTS0041730,65
RTS0041731,85
RTS0041732,77
RTS0041733,83
RTS0041734,49
RTS0041735,85
RTS0041736,62
RTS0041737,70
RTS0041738,84
RTS0041739,76
RTS0041740,54
RTS0041741,86
RTS0041742,90
RTS0041743,125
RTS0041744,76
RTS0041745,74
RTS0041746,194
RTS0041747,269
RTS0041748,172
RTS0041749,156
RTS0041750,170
RTS0041751,158
RTS0041752,106
RTS0041753,280
RTS0041754,302
RTS0041755,279
RTS0041756,167
RTS0041757,111
RTS0041758,155
RTS0041759,195
RTS0041760,117
RTS0041761,62
RTS0041762,75
RTS0041763,104
RTS0041764,69
RTS0041765,84
RTS0041766,66
RTS0041767,54
RTS0041768,51
RTS0041769,65
RTS0041770,90
RTS0041771,69
RTS0041772,84
RTS0041773,40
RTS0041774,97
RTS0041775,67
RTS0041776,181
RTS0041777,134
RTS0041778,139
RTS0041779,159
RTS0041780,133
RTS0041781,78
RTS0041782,106
RTS0041783,99
RTS0041784,121
RTS0041785,159
RTS0041786,171
RTS0041787,192
RTS0041788,150
RTS0041789,119
RTS0041790,152
RTS0041791,197
RTS0041793,220
RTS0041794,130
RTS0041795,164
RTS0041796,78
RTS0041797,99
RTS0041798,64
RTS0041799,74
RTS0041800,58
RTS0041801,62
RTS0041802,77
RTS0041803,60
RTS0041804,75
RTS0041805,67
RTS0041806,85
RTS0041807,64
RTS0041808,83
RTS0041809,64
RTS0041810,94
RTS0041811,329
RTS0041812,282
RTS0041813,338
RTS0041814,195
RTS0041815,248
RTS0041816,143
RTS0041817,128
RTS0041818,102
RTS0041819,150
RTS0041820,173
RTS0041821,276
RTS0041822,214
RTS0041823,67
RTS0041824,240
RTS0041825,88
RTS0041826,104
RTS0041827,142
RTS0041828,101
RTS0041829,79
RTS0041830,57
RTS0041831,79
RTS0041832,139
RTS0041833,112
RTS0041834,146
RTS0041835,112
RTS0041836,179
RTS0041837,127
RTS0041838,86
RTS0041839,146
RTS0041840,98
RTS0041841,60
RTS0041842,74
RTS0041843,67
RTS0041844,63
RTS0041845,60
RTS0041846,61
RTS0041847,66
RTS0041848,61
RTS0041849,67
RTS0041850,60
RTS0041851,112
RTS0041852,101
RTS0041853,100
RTS0041854,85
RTS0041855,83
RTS0041856,67
RTS0041857,89
RTS0041858,84
RTS0041859,69
RTS0041860,100
RTS0041861,112
RTS0041862,88
RTS0041863,71
RTS0041864,83
RTS0041865,116
RTS0041866,82
RTS0041867,82
RTS0041868,100
RTS0041869,67
RTS0041870,75
RTS0041871,99
RTS0041872,85
RTS0041873,115
RTS0041874,137
RTS0041875,91
RTS0041876,137
RTS0041877,201
RTS0041878,131
RTS0041879,243
RTS0041880,281
RTS0041881,144
RTS0041882,164
RTS0041883,197
RTS0041884,151
RTS0041885,192
RTS0041886,851
RTS0041887,1557
RTS0041888,1605
RTS0041889,844
RTS0041890,1167
RTS0041891,560
RTS0041892,454
RTS0041893,474
RTS0041894,226
RTS0041895,400
RTS0041896,774
RTS0041897,352
RTS0041898,515
RTS0041899,412
RTS0041900,107
RTS0041901,118
RTS0041902,140
RTS0041903,151
RTS0041904,165
RTS0041905,163
RTS0041906,3874
RTS0041907,85
RTS0041908,1391
RTS0041909,111
RTS0041910,866
RTS0041911,79
RTS0041912,101
RTS0041913,145
RTS0041914,91
RTS0041915,103
RTS0041916,2074
RTS0041917,2243
RTS0041918,2497
RTS0041919,4784
RTS0041920,3023
RTS0041922,96
RTS0041923,60
RTS0041924,75
RTS0041925,103
RTS0041926,62
RTS0041927,57
RTS0041928,86
RTS0041929,75
RTS0041930,103
RTS0041931,82
RTS0041932,103
RTS0041933,77
RTS0041934,53
RTS0041935,61
RTS0041936,81
RTS0041937,73
RTS0041938,70
RTS0041939,79
RTS0041940,77
RTS0041941,69
RTS0041942,72
RTS0041943,77
RTS0041944,89
RTS0041945,85
RTS0041946,113
RTS0041947,101
RTS0041948,57
RTS0041949,78
RTS0041950,75
RTS0041951,101
RTS0041952,113
RTS0041953,79
RTS0041954,132
RTS0041955,122
RTS0041956,263
RTS0041957,256
RTS0041958,393
RTS0041959,314
RTS0041960,180
RTS0041961,151
RTS0041962,206
RTS0041963,192
RTS0041964,342
RTS0041965,204
RTS0041966,69
RTS0041967,100
RTS0041968,81
RTS0041969,92
RTS0041971,286
RTS0041972,420
RTS0041973,285
RTS0041974,198
RTS0041975,413
RTS0041976,145
RTS0041977,305
RTS0041978,233
RTS0041979,170
RTS0041980,170
RTS0041981,1354
RTS0041982,1097
RTS0041983,1338
RTS0041984,855
RTS0041985,1747
RTS0041986,116
RTS0041987,247
RTS0041988,138
RTS0041989,108
RTS0041990,197
RTS0041991,92
RTS0041992,130
RTS0041993,133
RTS0041994,125
RTS0041995,105
RTS0041996,63
RTS0041997,93
RTS0041998,73
RTS0041999,81
RTS0042000,90
RTS0042001,66
RTS0042002,75
RTS0042003,52
RTS0042004,75
RTS0042005,81
RTS0042006,86
RTS0042007,124
RTS0042008,101
RTS0042009,121
RTS0042010,115
RTS0042011,298
RTS0042012,329
RTS0042013,425
RTS0042014,157
RTS0042015,241
RTS0042016,51
RTS0042017,79
RTS0042018,51
RTS0042019,95
RTS0042020,76
RTS0042021,505
RTS0042022,296
RTS0042023,570
RTS0042024,523
RTS0042025,472
RTS0042026,72
RTS0042027,79
RTS0042028,66
RTS0042029,61
RTS0042030,43
RTS0042031,201
RTS0042032,153
RTS0042033,90
RTS0042034,91
RTS0042035,192
RTS0042036,169
RTS0042037,264
RTS0042038,197
RTS0042039,188
RTS0042040,154
RTS0042041,85
RTS0042042,67
RTS0042043,58
RTS0042044,71
RTS0042045,72
RTS0042046,598
RTS0042047,463
RTS0042048,337
RTS0042049,344
RTS0042050,320
RTS0042051,109
RTS0042052,115
RTS0042053,106
RTS0042054,89
RTS0042055,97
RTS0042056,151
RTS0042057,95
RTS0042058,109
RTS0042059,115
RTS0042060,157
RTS0042061,80
RTS0042062,89
RTS0042063,102
RTS0042064,86
RTS0042065,85
RTS0042066,111
RTS0042067,114
RTS0042068,95
RTS0042069,83
RTS0042071,91
RTS0042072,64
RTS0042073,70
RTS0042074,67
RTS0042075,95
RTS0042076,88
RTS0042077,52
RTS0042078,60
RTS0042079,76
RTS0042080,75
RTS0042081,367
RTS0042082,284
RTS0042083,140
RTS0042084,220
RTS0042085,144
RTS0042086,61
RTS0042087,76
RTS0042088,62
RTS0042089,71
RTS0042090,84
RTS0042091,115
RTS0042092,91
RTS0042093,68
RTS0042094,78
RTS0042095,89
RTS0042096,100
RTS0042097,84
RTS0042098,85
RTS0042099,93
RTS0042100,75
RTS0042101,97
RTS0042102,63
RTS0042103,93
RTS0042104,84
RTS0042105,92
RTS0042106,92
RTS0042107,86
RTS0042108,75
RTS0042109,78
RTS0042110,98
RTS0042111,82
RTS0042112,86
RTS0042113,117
RTS0042114,79
RTS0042115,78
RTS0042116,69
RTS0042117,83
RTS0042118,63
RTS0042119,49
RTS0042120,88
RTS0042121,123
RTS0042122,92
RTS0042123,134
RTS0042124,64
RTS0042125,77
RTS0042126,86
RTS0042127,87
RTS0042128,92
RTS0042129,80
RTS0042130,89
RTS0042131,103
RTS0042132,93
RTS0042133,109
RTS0042134,70
RTS0042135,88
RTS0042136,82
RTS0042137,87
RTS0042138,72
RTS0042139,111
RTS0042140,106
RTS0042141,74
RTS0042142,82
RTS0042143,102
RTS0042144,73
RTS0042145,58
RTS0042146,279
RTS0042147,185
RTS0042148,306
RTS0042149,173
RTS0042150,233
RTS0042151,99
RTS0042152,90
RTS0042153,94
RTS0042154,105
RTS0042155,92
RTS0042156,95
RTS0042157,66
RTS0042158,68
RTS0042159,76
RTS0042160,62
RTS0042161,52
RTS0042162,72
RTS0042163,88
RTS0042164,72
RTS0042165,86
RTS0042166,98
RTS0042167,94
RTS0042168,119
RTS0042169,94
RTS0042170,84
RTS0042171,80
RTS0042172,90
RTS0042173,95
RTS0042174,81
RTS0042175,73
RTS0042176,85
RTS0042177,77
RTS0042178,99
RTS0042179,92
RTS0042180,97
RTS0042181,78
RTS0042182,80
RTS0042183,74
RTS0042184,107
RTS0042185,79
RTS0042186,97
RTS0042187,76
RTS0042188,72
RTS0042189,95
RTS0042190,64
RTS0042191,122
RTS0042192,104
RTS0042193,80
RTS0042194,126
RTS0042195,63
RTS0042196,82
RTS0042197,65
RTS0042198,48
RTS0042199,96
RTS0042200,62
RTS0042201,89
RTS0042202,79
RTS0042203,93
RTS0042204,77
RTS0042205,79
RTS0042206,57
RTS0042207,88
RTS0042208,56
RTS0042209,71
RTS0042210,70
RTS0042211,73
RTS0042212,83
RTS0042213,66
RTS0042214,65
RTS0042215,85
RTS0042216,94
RTS0042217,95
RTS0042218,98
RTS0042219,64
RTS0042220,104
RTS0042221,82
RTS0042222,76
RTS0042223,74
RTS0042224,66
RTS0042225,70
RTS0042226,88
RTS0042227,82
RTS0042228,96
RTS0042229,80
RTS0042230,108
RTS0042231,89
RTS0042232,75
RTS0042233,110
RTS0042234,99
RTS0042235,86
RTS0042236,87
RTS0042237,88
RTS0042238,70
RTS0042239,77
RTS0042240,71
RTS0042241,79
RTS0042242,60
RTS0042243,69
RTS0042244,82
RTS0042245,77
RTS0042246,770
RTS0042247,799
RTS0042248,1551
RTS0042249,598
RTS0042250,861
RTS0042251,70
RTS0042252,86
RTS0042253,69
RTS0042254,69
RTS0042255,93
RTS0042256,197
RTS0042257,77
RTS0042258,84
RTS0042259,74
RTS0042260,96
RTS0042261,197
RTS0042262,157
RTS0042263,205
RTS0042264,201
RTS0042265,194
RTS0042266,79
RTS0042267,95
RTS0042268,54
RTS0042269,49
RTS0042270,71
RTS0042271,93
RTS0042272,66
RTS0042273,91
RTS0042274,76
RTS0042275,59
RTS0042276,212
RTS0042277,181
RTS0042278,107
RTS0042279,201
RTS0042280,100
RTS0042281,46
RTS0042282,63
RTS0042283,77
RTS0042284,69
RTS0042285,74
RTS0042286,83
RTS0042287,77
RTS0042288,97
RTS0042289,73
RTS0042290,86
RTS0042291,358
RTS0042292,603
RTS0042293,272
RTS0042294,248
RTS0042295,315
RTS0042296,89
RTS0042297,85
RTS0042298,81
RTS0042299,92
RTS0042300,88
RTS0042301,224
RTS0042302,202
RTS0042303,189
RTS0042304,278
RTS0042305,218
RTS0042306,85
RTS0042307,88
RTS0042308,102
RTS0042309,109
RTS0042310,109
RTS0042311,64
RTS0042312,95
RTS0042313,113
RTS0042314,105
RTS0042315,117
RTS0042316,78
RTS0042317,82
RTS0042318,76
RTS0042319,89
RTS0042320,53
RTS0042321,114
RTS0042322,94
RTS0042323,124
RTS0042324,90
RTS0042325,78
RTS0042326,86
RTS0042327,95
RTS0042328,88
RTS0042329,89
RTS0042330,118
RTS0042331,90
RTS0042332,127
RTS0042333,139
RTS0042334,134
RTS0042335,122
RTS0042336,72
RTS0042337,101
RTS0042338,67
RTS0042339,84
RTS0042340,70
RTS0042341,183
RTS0042342,132
RTS0042343,207
RTS0042344,210
RTS0042345,161
RTS0042346,90
RTS0042347,75
RTS0042348,78
RTS0042349,55
RTS0042350,68
RTS0042351,70
RTS0042352,101
RTS0042353,104
RTS0042354,75
RTS0042355,71
RTS0042356,77
RTS0042357,86
RTS0042358,84
RTS0042359,79
RTS0042360,72
RTS0042361,87
RTS0042362,186
RTS0042363,279
RTS0042364,150
RTS0042365,166
RTS0042366,67
RTS0042367,63
RTS0042368,83
RTS0042369,77
RTS0042370,109
RTS0042371,126
RTS0042372,87
RTS0042373,118
RTS0042374,81
RTS0042375,103
RTS0042376,70
RTS0042377,71
RTS0042378,73
RTS0042379,74
RTS0042380,57
RTS0042381,425
RTS0042382,613
RTS0042383,451
RTS0042384,481
RTS0042385,553
RTS0042386,93
RTS0042387,71
RTS0042388,104
RTS0042389,104
RTS0042390,61
RTS0042391,54
RTS0042392,97
RTS0042393,70
RTS0042394,80
RTS0042395,84
RTS0042396,78
RTS0042397,67
RTS0042398,69
RTS0042399,85
RTS0042400,88
RTS0042401,130
RTS0042402,172
RTS0042403,71
RTS0042404,125
RTS0042405,146
RTS0042406,89
RTS0042407,58
RTS0042408,74
RTS0042409,61
RTS0042410,74
RTS0042411,81
RTS0042412,63
RTS0042413,74
RTS0042414,101
RTS0042415,110
RTS0042416,335
RTS0042417,525
RTS0042418,533
RTS0042419,456
RTS0042420,304
RTS0042421,105
RTS0042422,106
RTS0042423,98
RTS0042424,115
RTS0042425,79
RTS0042426,120
RTS0042427,111
RTS0042428,138
RTS0042429,148
RTS0042430,152
RTS0042431,155
RTS0042432,239
RTS0042433,106
RTS0042434,250
RTS0042435,159
RTS0042436,86
RTS0042437,76
RTS0042438,107
RTS0042439,133
RTS0042440,93
RTS0042441,89
RTS0042442,84
RTS0042443,76
RTS0042444,85
RTS0042445,86
RTS0042446,144
RTS0042447,86
RTS0042448,148
RTS0042449,78
RTS0042450,83
RTS0042451,91
RTS0042452,79
RTS0042453,103
RTS0042454,106
RTS0042455,89
RTS0042456,79
RTS0042457,121
RTS0042458,102
RTS0042460,100
RTS0042461,297
RTS0042462,187
RTS0042463,238
RTS0042464,288
RTS0042465,199
RTS0042466,75
RTS0042467,77
RTS0042468,88
RTS0042469,108
RTS0042470,74
RTS0042471,94
RTS0042472,96
RTS0042473,92
RTS0042474,87
RTS0042475,100
RTS0042476,100
RTS0042477,61
RTS0042478,84
RTS0042479,85
RTS0042480,78
RTS0042481,342
RTS0042482,468
RTS0042483,1417
RTS0042484,995
RTS0042485,396
RTS0042486,71
RTS0042487,85
RTS0042488,60
RTS0042489,86
RTS0042490,71
RTS0042491,51
RTS0042492,74
RTS0042493,71
RTS0042494,54
RTS0042495,59
RTS0042496,90
RTS0042497,106
RTS0042498,91
RTS0042499,190
RTS0042500,139
RTS0042501,60
RTS0042502,61
RTS0042503,69
RTS0042504,56
RTS0042505,90
RTS0042506,88
RTS0042507,94
RTS0042508,65
RTS0042509,85
RTS0042510,71
RTS0042515,67
RTS0042522,49
RTS0042526,91
RTS0042527,83
RTS0042528,89
RTS0042529,73
RTS0042530,69
RTS0042531,84
RTS0042532,62
RTS0042533,79
RTS0042534,74
RTS0042535,88
RTS0042536,70
RTS0042537,63
RTS0042538,65
RTS0042539,81
RTS0042540,76
RTS0042541,62
RTS0042542,80
RTS0042543,75
RTS0042544,64
RTS0042545,65
RTS0042546,46
RTS0042547,50
RTS0042548,64
RTS0042549,87
RTS0042550,78
RTS0042551,59
RTS0042552,67
RTS0042553,73
RTS0042554,82
RTS0042555,56
RTS0042556,67
RTS0042557,66
RTS0042558,77
RTS0042559,74
RTS0042560,60
RTS0042561,52
RTS0042562,50
RTS0042563,94
RTS0042564,74
RTS0042565,73
RTS0042566,149
RTS0042567,148
RTS0042568,186
RTS0042569,272
RTS0042570,154
RTS0042571,273
RTS0042572,200
RTS0042573,301
RTS0042574,333
RTS0042575,186
RTS0042576,80
RTS0042577,111
RTS0042578,97
RTS0042579,115
RTS0042580,82
RTS0042581,103
RTS0042582,78
RTS0042583,200
RTS0042584,94
RTS0042585,58
RTS0042586,645
RTS0042587,1000
RTS0042588,860
RTS0042589,719
RTS0042590,711
RTS0042591,89
RTS0042592,81
RTS0042593,73
RTS0042594,67
RTS0042595,72
RTS0042596,112
RTS0042597,68
RTS0042598,101
RTS0042599,81
RTS0042600,96
RTS0042601,53
RTS0042602,80
RTS0042603,70
RTS0042604,79
RTS0042605,80
RTS0042606,106
RTS0042607,81
RTS0042608,105
RTS0042609,78
RTS0042610,94
RTS0042611,222
RTS0042612,258
RTS0042613,184
RTS0042614,229
RTS0042615,271
RTS0042616,89
RTS0042617,76
RTS0042618,98
RTS0042619,91
RTS0042620,79
RTS0042621,59
RTS0042622,76
RTS0042623,59
RTS0042624,69
RTS0042625,56
RTS0042626,121
RTS0042627,133
RTS0042628,80
RTS0042629,110
RTS0042630,100
RTS0042631,54
RTS0042633,81
RTS0042634,75
RTS0042635,53
RTS0042636,593
RTS0042637,279
RTS0042638,619
RTS0042639,331
RTS0042640,296
RTS0042641,81
RTS0042642,74
RTS0042643,55
RTS0042644,82
RTS0042645,82
RTS0042646,167
RTS0042647,193
RTS0042648,360
RTS0042649,326
RTS0042650,204
RTS0042651,64
RTS0042652,86
RTS0042653,49
RTS0042654,76
RTS0042655,73
RTS0042656,98
RTS0042657,59
RTS0042658,70
RTS0042659,75
RTS0042660,75
RTS0042661,141
RTS0042662,106
RTS0042663,148
RTS0042664,91
RTS0042665,119
RTS0042666,76
RTS0042667,73
RTS0042668,81
RTS0042669,78
RTS0042670,63
RTS0042671,100
RTS0042672,75
RTS0042673,68
RTS0042674,84
RTS0042675,89
RTS0042676,49
RTS0042678,72
RTS0042679,92
RTS0042680,90
RTS0042681,741
RTS0042682,552
RTS0042683,498
RTS0042684,264
RTS0042685,556
RTS0042686,116
RTS0042687,66
RTS0042688,76
RTS0042689,50
RTS0042690,86
RTS0042691,73
RTS0042692,83
RTS0042693,56
RTS0042694,3
RTS0042695,70
RTS0042696,81
RTS0042697,61
RTS0042698,61
RTS0042699,63
RTS0042700,74
RTS0042701,76
RTS0042702,93
RTS0042703,76
RTS0042704,83
RTS0042705,78
RTS0042706,74
RTS0042707,74
RTS0042708,101
RTS0042709,71
RTS0042710,89
RTS0042711,495
RTS0042712,535
RTS0042713,276
RTS0042714,358
RTS0042715,324
RTS0042716,67
RTS0042717,62
RTS0042718,67
RTS0042719,64
RTS0042720,83
RTS0042721,65
RTS0042722,95
RTS0042723,69
RTS0042724,118
RTS0042725,90
RTS0042726,76
RTS0042727,70
RTS0042728,102
RTS0042729,61
RTS0042730,79
RTS0042731,64
RTS0042732,59
RTS0042733,71
RTS0042734,65
RTS0042735,70
RTS0042736,117
RTS0042737,178
RTS0042738,151
RTS0042739,103
RTS0042740,117
RTS0042741,92
RTS0042742,86
RTS0042743,79
RTS0042744,79
RTS0042745,68
RTS0042746,210
RTS0042747,147
RTS0042748,110
RTS0042749,114
RTS0042750,119
RTS0042751,85
RTS0042752,96
RTS0042753,106
RTS0042754,68
RTS0042755,60
RTS0042756,71
RTS0042757,120
RTS0042758,55
RTS0042759,67
RTS0042760,65
RTS0042761,63
RTS0042762,64
RTS0042763,61
RTS0042764,67
RTS0042765,64
RTS0042766,132
RTS0042767,92
RTS0042768,103
RTS0042769,142
RTS0042770,101
RTS0042771,76
RTS0042772,94
RTS0042773,82
RTS0042774,123
RTS0042775,91
RTS0042776,66
RTS0042777,117
RTS0042778,113
RTS0042779,85
RTS0042780,77
RTS0042781,108
RTS0042782,71
RTS0042783,106
RTS0042784,89
RTS0042785,79
RTS0042786,207
RTS0042787,130
RTS0042788,168
RTS0042789,126
RTS0042790,147
RTS0042791,290
RTS0042792,129
RTS0042793,157
RTS0042794,175
RTS0042795,179
RTS0042796,103
RTS0042797,140
RTS0042798,66
RTS0042799,92
RTS0042800,67
RTS0042801,98
RTS0042802,116
RTS0042803,62
RTS0042804,73
RTS0042805,79
RTS0042806,81
RTS0042807,151
RTS0042808,178
RTS0042809,161
RTS0042810,130
RTS0042811,127
RTS0042812,194
RTS0042813,138
RTS0042814,123
RTS0042815,137
RTS0042816,101
RTS0042817,127
RTS0042818,133
RTS0042819,129
RTS0042820,72
RTS0042821,108
RTS0042822,69
RTS0042823,69
RTS0042824,63
RTS0042825,85
RTS0042826,139
RTS0042827,91
RTS0042828,94
RTS0042829,126
RTS0042830,144
RTS0042831,120
RTS0042832,125
RTS0042833,88
RTS0042834,111
RTS0042835,91
RTS0042836,216
RTS0042837,172
RTS0042838,244
RTS0042839,206
RTS0042840,244
RTS0042841,120
RTS0042842,148
RTS0042843,124
RTS0042844,158
RTS0042845,224
RTS0042846,98
RTS0042847,199
RTS0042848,250
RTS0042849,105
RTS0042850,94
RTS0042851,155
RTS0042852,79
RTS0042853,156
RTS0042854,132
RTS0042855,98
RTS0042856,103
RTS0042857,111
RTS0042858,161
RTS0042859,217
RTS0042860,152
RTS0042861,108
RTS0042862,74
RTS0042863,104
RTS0042864,95
RTS0042865,109
RTS0042866,97
RTS0042867,120
RTS0042868,87
RTS0042869,157
RTS0042870,122
RTS0042871,100
RTS0042872,63
RTS0042873,90
RTS0042874,63
RTS0042875,105
RTS0042876,209
RTS0042877,179
RTS0042878,209
RTS0042879,152
RTS0042880,193
RTS0042881,162
RTS0042882,226
RTS0042883,316
RTS0042884,364
RTS0042885,284
RTS0042886,114
RTS0042887,83
RTS0042888,109
RTS0042889,84
RTS0042890,99
RTS0042891,58
RTS0042892,98
RTS0042893,87
RTS0042894,65
RTS0042895,90
RTS0042896,422
RTS0042897,264
RTS0042898,239
RTS0042899,373
RTS0042900,309
RTS0042901,89
RTS0042902,79
RTS0042903,59
RTS0042904,69
RTS0042905,88
RTS0042906,71
RTS0042907,73
RTS0042908,61
RTS0042909,105
RTS0042910,60
RTS0042911,85
RTS0042912,63
RTS0042913,94
RTS0042914,80
RTS0042915,59
RTS0042916,70
RTS0042917,113
RTS0042918,110
RTS0042919,83
RTS0042920,69
RTS0042921,144
RTS0042922,119
RTS0042923,123
RTS0042924,67
RTS0042925,145
RTS0042926,72
RTS0042927,60
RTS0042928,84
RTS0042929,82
RTS0042930,59
RTS0042931,99
RTS0042932,94
RTS0042933,88
RTS0042934,89
RTS0042935,102
RTS0042936,78
RTS0042937,73
RTS0042938,168
RTS0042939,95
RTS0042940,108
RTS0042941,437
RTS0042942,504
RTS0042943,744
RTS0042944,385
RTS0042945,335
RTS0042946,115
RTS0042947,168
RTS0042948,92
RTS0042949,96
RTS0042950,108
RTS0042951,106
RTS0042952,100
RTS0042953,95
RTS0042954,86
RTS0042955,108
RTS0042956,76
RTS0042957,88
RTS0042958,87
RTS0042959,111
RTS0042960,95
RTS0042961,103
RTS0042962,108
RTS0042963,116
RTS0042964,138
RTS0042965,194
RTS0042966,78
RTS0042967,97
RTS0042968,115
RTS0042969,91
RTS0042970,118
RTS0042971,919
RTS0042972,326
RTS0042973,476
RTS0042974,320
RTS0042975,394
RTS0042976,273
RTS0042977,223
RTS0042978,248
RTS0042979,199
RTS0042980,183
RTS0042981,409
RTS0042982,222
RTS0042983,390
RTS0042984,304
RTS0042985,307
RTS0042986,104
RTS0042987,90
RTS0042988,79
RTS0042989,105
RTS0042990,102
RTS0042991,124
RTS0042992,104
RTS0042993,70
RTS0042994,109
RTS0042995,120
RTS0042996,92
RTS0042997,84
RTS0042998,64
RTS0042999,84
RTS0043000,111
RTS0043001,80
RTS0043002,89
RTS0043003,83
RTS0043004,88
RTS0043005,89
RTS0043006,105
RTS0043007,147
RTS0043008,161
RTS0043009,148
RTS0043010,144
RTS0043011,104
RTS0043012,117
RTS0043013,109
RTS0043014,126
RTS0043015,123
RTS0043016,134
RTS0043017,212
RTS0043018,104
RTS0043019,310
RTS0043020,142
RTS0043021,110
RTS0043022,86
RTS0043023,125
RTS0043024,109
RTS0043025,144
RTS0043026,68
RTS0043027,112
RTS0043028,115
RTS0043029,99
RTS0043030,122
RTS0043031,103
RTS0043032,137
RTS0043033,140
RTS0043034,137
RTS0043035,83
RTS0043036,149
RTS0043037,114
RTS0043038,143
RTS0043039,102
RTS0043040,199
RTS0043041,68
RTS0043042,73
RTS0043043,83
RTS0043044,60
RTS0043045,68
RTS0043046,79
RTS0043047,108
RTS0043048,139
RTS0043049,132
RTS0043050,99
RTS0043051,137
RTS0043052,88
RTS0043053,110
RTS0043054,73
RTS0043055,77
RTS0043056,77
RTS0043057,126
RTS0043058,149
RTS0043059,111
RTS0043060,120
RTS0043061,1202
RTS0043062,354
RTS0043063,661
RTS0043064,404
RTS0043065,588
RTS0043066,84
RTS0043067,83
RTS0043068,104
RTS0043069,74
RTS0043070,92
RTS0043071,66
RTS0043072,91
RTS0043073,78
RTS0043074,74
RTS0043075,96
RTS0043076,90
RTS0043077,145
RTS0043078,95
RTS0043079,108
RTS0043080,111
RTS0043081,91
RTS0043082,71
RTS0043083,85
RTS0043084,74
RTS0043085,89
RTS0043086,74
RTS0043087,63
RTS0043088,62
RTS0043089,93
RTS0043090,61
RTS0043091,101
RTS0043092,63
RTS0043093,111
RTS0043094,160
RTS0043095,137
RTS0043096,67
RTS0043097,56
RTS0043098,96
RTS0043099,109
RTS0043100,68
RTS0043101,102
RTS0043102,75
RTS0043103,112
RTS0043104,138
RTS0043105,68
RTS0043106,217
RTS0043107,195
RTS0043108,111
RTS0043109,102
RTS0043110,168
RTS0043111,119
RTS0043112,89
RTS0043113,102
RTS0043114,101
RTS0043115,82
RTS0043116,164
RTS0043117,109
RTS0043118,54
RTS0043119,74
RTS0043120,94
RTS0043121,56
RTS0043122,65
RTS0043123,77
RTS0043124,79
RTS0043125,71
RTS0043126,133
RTS0043127,99
RTS0043128,112
RTS0043129,86
RTS0043130,108
RTS0043131,105
RTS0043132,88
RTS0043133,91
RTS0043134,89
RTS0043135,117
RTS0043136,124
RTS0043137,109
RTS0043138,155
RTS0043139,116
RTS0043140,112
RTS0043141,137
RTS0043142,160
RTS0043143,148
RTS0043144,177
RTS0043145,158
RTS0043146,93
RTS0043147,141
RTS0043148,110
RTS0043149,99
RTS0043150,58
RTS0043151,167
RTS0043152,182
RTS0043153,158
RTS0043154,162
RTS0043155,184
RTS0043156,1772
RTS0043157,1854
RTS0043159,2079
RTS0043160,4533
RTS0043161,99
RTS0043162,113
RTS0043163,86
RTS0043164,94
RTS0043165,105
RTS0043167,114
RTS0043168,190
RTS0043169,134
RTS0043170,158
RTS0043171,258
RTS0043172,483
RTS0043173,275
RTS0043174,366
RTS0043175,458
RTS0043176,73
RTS0043177,95
RTS0043178,140
RTS0043179,105
RTS0043180,85
RTS0043181,112
RTS0043182,95
RTS0043183,100
RTS0043184,71
RTS0043185,90
RTS0043186,190
RTS0043187,106
RTS0043188,96
RTS0043189,145
RTS0043190,129
RTS0043191,70
RTS0043192,97
RTS0043193,96
RTS0043194,75
RTS0043195,97
RTS0043196,103
RTS0043197,103
RTS0043198,92
RTS0043199,80
RTS0043200,80
RTS0043201,195
RTS0043202,233
RTS0043203,166
RTS0043204,311
RTS0043205,339
RTS0043206,191
RTS0043207,133
RTS0043208,186
RTS0043209,101
RTS0043210,101
RTS0043211,124
RTS0043212,129
RTS0043213,86
RTS0043214,98
RTS0043215,100
RTS0043216,170
RTS0043217,91
RTS0043218,114
RTS0043219,207
RTS0043220,156
RTS0043221,81
RTS0043222,99
RTS0043223,105
RTS0043224,71
RTS0043225,65
RTS0043226,201
RTS0043227,174
RTS0043228,138
RTS0043229,181
RTS0043230,181
RTS0043231,323
RTS0043232,310
RTS0043233,387
RTS0043234,93
RTS0043235,142
RTS0043236,81
RTS0043237,85
RTS0043238,91
RTS0043239,69
RTS0043240,97
RTS0043241,124
RTS0043242,109
RTS0043243,134
RTS0043244,97
RTS0043245,106
RTS0043246,169
RTS0043247,223
RTS0043248,91
RTS0043249,89
RTS0043250,167
RTS0043251,83
RTS0043252,94
RTS0043253,76
RTS0043254,98
RTS0043255,65
RTS0043256,97
RTS0043257,93
RTS0043258,86
RTS0043259,90
RTS0043260,101
RTS0043261,124
RTS0043262,104
RTS0043263,70
RTS0043264,84
RTS0043265,73
RTS0043266,115
RTS0043267,119
RTS0043268,92
RTS0043269,153
RTS0043270,183
RTS0043271,222
RTS0043272,245
RTS0043273,193
RTS0043274,303
RTS0043275,163
RTS0043276,65
RTS0043277,94
RTS0043278,88
RTS0043279,97
RTS0043280,81
RTS0043281,158
RTS0043282,249
RTS0043283,259
RTS0043284,339
RTS0043285,250
RTS0043286,142
RTS0043287,164
RTS0043288,189
RTS0043289,198
RTS0043290,111
RTS0043291,312
RTS0043292,283
RTS0043293,164
RTS0043294,285
RTS0043295,217
RTS0043296,91
RTS0043297,72
RTS0043299,97
RTS0043300,100
RTS0043301,54
RTS0043302,79
RTS0043303,88
RTS0043304,68
RTS0043305,76
RTS0043306,83
RTS0043307,83
RTS0043308,72
RTS0043309,103
RTS0043310,111
RTS0043311,92
RTS0043312,123
RTS0043313,146
RTS0043314,106
RTS0043315,87
RTS0043316,66
RTS0043317,69
RTS0043318,70
RTS0043319,81
RTS0043320,89
RTS0043321,106
RTS0043322,105
RTS0043323,117
RTS0043324,119
RTS0043325,120
RTS0043326,90
RTS0043327,104
RTS0043328,93
RTS0043329,79
RTS0043330,102
RTS0043331,84
RTS0043332,75
RTS0043333,85
RTS0043334,83
RTS0043335,53
RTS0043336,87
RTS0043337,112
RTS0043338,82
RTS0043339,78
RTS0043340,78
RTS0043341,91
RTS0043342,79
RTS0043343,67
RTS0043344,82
RTS0043345,59
RTS0043346,76
RTS0043347,119
RTS0043348,94
RTS0043349,76
RTS0043350,91
RTS0043351,135
RTS0043352,136
RTS0043353,103
RTS0043354,91
RTS0043355,123
RTS0043356,107
RTS0043357,109
RTS0043358,146
RTS0043359,171
RTS0043360,145
RTS0043361,155
RTS0043362,149
RTS0043363,142
RTS0043364,115
RTS0043365,102
RTS0043366,88
RTS0043367,78
RTS0043368,97
RTS0043369,96
RTS0043370,68
RTS0043371,243
RTS0043372,150
RTS0043373,213
RTS0043374,135
RTS0043375,115
RTS0043376,622
RTS0043377,1316
RTS0043378,642
RTS0043379,781
RTS0043380,889
RTS0043381,92
RTS0043382,71
RTS0043383,85
RTS0043384,63
RTS0043385,87
RTS0043386,81
RTS0043387,134
RTS0043388,79
RTS0043389,142
RTS0043390,85
RTS0043391,135
RTS0043392,144
RTS0043393,149
RTS0043394,156
RTS0043395,122
RTS0043396,245
RTS0043397,237
RTS0043398,183
RTS0043399,210
RTS0043400,82
RTS0043401,77
RTS0043402,70
RTS0043403,75
RTS0043404,84
RTS0043405,67
RTS0043406,84
RTS0043407,100
RTS0043408,88
RTS0043409,65
RTS0043410,81
RTS0043411,87
RTS0043412,67
RTS0043413,58
RTS0043414,80
RTS0043415,90
RTS0043416,92
RTS0043417,66
RTS0043418,98
RTS0043419,95
RTS0043420,88
RTS0043421,132
RTS0043422,86
RTS0043423,93
RTS0043424,113
RTS0043425,129
RTS0043426,172
RTS0043427,162
RTS0043428,172
RTS0043429,142
RTS0043430,105
RTS0043431,123
RTS0043432,90
RTS0043433,88
RTS0043434,99
RTS0043435,115
RTS0043436,122
RTS0043437,90
RTS0043438,115
RTS0043439,90
RTS0043440,151
RTS0043441,138
RTS0043442,99
RTS0043443,102
RTS0043444,108
RTS0043445,85
RTS0043446,94
RTS0043447,69
RTS0043448,78
RTS0043449,97
RTS0043450,93
RTS0043451,82
RTS0043452,109
RTS0043453,96
RTS0043454,123
RTS0043455,83
RTS0043456,107
RTS0043457,100
RTS0043458,92
RTS0043459,75
RTS0043460,80
RTS0043461,74
RTS0043462,75
RTS0043463,101
RTS0043464,104
RTS0043465,87
RTS0043466,209
RTS0043467,155
RTS0043468,150
RTS0043469,100
RTS0043470,141
RTS0043471,78
RTS0043472,108
RTS0043473,68
RTS0043474,133
RTS0043475,85
RTS0043476,81
RTS0043477,99
RTS0043478,85
RTS0043479,92
RTS0043480,89
RTS0043481,125
RTS0043482,173
RTS0043483,161
RTS0043484,97
RTS0043485,133
RTS0043486,187
RTS0043487,190
RTS0043488,163
RTS0043489,165
RTS0043490,91
RTS0043491,184
RTS0043492,176
RTS0043493,158
RTS0043494,217
RTS0043495,300
RTS0043496,84
RTS0043497,86
RTS0043498,103
RTS0043499,90
RTS0043500,100
RTS0043501,57
RTS0043502,86
RTS0043503,53
RTS0043504,112
RTS0043505,81
RTS0043506,86
RTS0043507,89
RTS0043508,78
RTS0043509,92
RTS0043510,93
RTS0043511,60
RTS0043512,84
RTS0043513,90
RTS0043514,87
RTS0043515,76
RTS0043516,97
RTS0043517,78
RTS0043518,152
RTS0043519,152
RTS0043520,135
RTS0043521,63
RTS0043522,67
RTS0043523,125
RTS0043524,66
RTS0043525,94
RTS0043526,117
RTS0043527,96
RTS0043528,98
RTS0043529,106
RTS0043530,82
RTS0043531,88
RTS0043532,74
RTS0043533,70
RTS0043534,69
RTS0043535,96
RTS0043536,97
RTS0043537,120
RTS0043538,100
RTS0043539,139
RTS0043540,100
RTS0043541,189
RTS0043542,139
RTS0043543,143
RTS0043544,255
RTS0043545,134
RTS0043546,85
RTS0043547,83
RTS0043548,86
RTS0043549,114
RTS0043550,91
RTS0043551,118
RTS0043552,113
RTS0043553,95
RTS0043554,138
RTS0043555,105
RTS0043556,89
RTS0043557,70
RTS0043558,95
RTS0043559,78
RTS0043560,106
RTS0043561,85
RTS0043562,82
RTS0043563,77
RTS0043564,66
RTS0043565,77
RTS0043566,93
RTS0043567,74
RTS0043568,85
RTS0043569,76
RTS0043570,87
RTS0043571,62
RTS0043572,100
RTS0043573,90
RTS0043574,102
RTS0043575,72
RTS0043576,227
RTS0043577,202
RTS0043578,59
RTS0043579,181
RTS0043580,194
RTS0043581,116
RTS0043582,157
RTS0043583,100
RTS0043584,114
RTS0043585,101
RTS0043586,57
RTS0043587,107
RTS0043588,63
RTS0043589,70
RTS0043590,104
RTS0043591,86
RTS0043592,99
RTS0043593,150
RTS0043594,131
RTS0043595,95
RTS0043596,114
RTS0043597,112
RTS0043598,150
RTS0043599,137
RTS0043600,125
RTS0043601,59
RTS0043602,93
RTS0043603,113
RTS0043604,116
RTS0043605,68
RTS0043606,135
RTS0043607,106
RTS0043608,140
RTS0043609,156
RTS0043610,133
RTS0043611,110
RTS0043612,111
RTS0043613,126
RTS0043614,86
RTS0043615,123
RTS0043616,94
RTS0043617,63
RTS0043618,77
RTS0043619,78
RTS0043620,60
RTS0043621,84
RTS0043622,91
RTS0043623,75
RTS0043624,147
RTS0043625,76
RTS0043626,123
RTS0043627,134
RTS0043628,116
RTS0043629,143
RTS0043630,137
RTS0043631,57
RTS0043632,61
RTS0043633,89
RTS0043634,93
RTS0043635,61
RTS0043636,59
RTS0043637,84
RTS0043638,75
RTS0043639,65
RTS0043640,70
RTS0043641,317
RTS0043642,229
RTS0043643,304
RTS0043644,327
RTS0043645,358
RTS0043646,110
RTS0043647,98
RTS0043648,112
RTS0043649,106
RTS0043650,118
RTS0043651,41
RTS0043652,84
RTS0043653,61
RTS0043654,75
RTS0043655,75
RTS0043656,63
RTS0043657,77
RTS0043658,104
RTS0043659,90
RTS0043660,79
RTS0043661,104
RTS0043663,56
RTS0043664,77
RTS0043665,83
RTS0043666,142
RTS0043667,93
RTS0043668,93
RTS0043669,145
RTS0043670,111
RTS0043671,87
RTS0043672,112
RTS0043673,96
RTS0043674,98
RTS0043675,109
RTS0043676,64
RTS0043677,62
RTS0043678,44
RTS0043679,81
RTS0043680,51
RTS0043681,92
RTS0043682,78
RTS0043683,105
RTS0043684,115
RTS0043685,110
RTS0043686,107
RTS0043687,120
RTS0043688,94
RTS0043689,109
RTS0043690,111
RTS0043691,89
RTS0043692,86
RTS0043693,84
RTS0043694,76
RTS0043695,129
RTS0043696,105
RTS0043697,78
RTS0043698,122
RTS0043699,117
RTS0043700,106
RTS0043701,67
RTS0043702,128
RTS0043703,106
RTS0043704,106
RTS0043705,91
RTS0043706,134
RTS0043707,85
RTS0043708,64
RTS0043709,69
RTS0043710,92
RTS0043711,75
RTS0043712,66
RTS0043713,46
RTS0043714,49
RTS0043715,55
RTS0043716,102
RTS0043717,74
RTS0043718,88
RTS0043719,69
RTS0043720,61
RTS0043721,70
RTS0043722,83
RTS0043723,75
RTS0043724,90
RTS0043725,79
RTS0043726,117
RTS0043727,105
RTS0043728,117
RTS0043729,85
RTS0043730,120
RTS0043731,91
RTS0043732,77
RTS0043733,90
RTS0043734,86
RTS0043735,78
RTS0043736,63
RTS0043737,95
RTS0043738,82
RTS0043739,81
RTS0043740,79
RTS0043741,159
RTS0043742,177
RTS0043743,140
RTS0043744,234
RTS0043745,101
RTS0043746,106
RTS0043747,113
RTS0043748,119
RTS0043749,84
RTS0043750,99
RTS0043751,195
RTS0043752,158
RTS0043753,140
RTS0043754,105
RTS0043755,206
RTS0043756,97
RTS0043757,93
RTS0043758,119
RTS0043759,106
RTS0043760,94
RTS0043761,206
RTS0043762,69
RTS0043763,75
RTS0043764,74
RTS0043765,87
RTS0043766,62
RTS0043767,69
RTS0043768,68
RTS0043769,84
RTS0043770,52
RTS0043771,93
RTS0043772,87
RTS0043773,94
RTS0043774,82
RTS0043775,103
RTS0043776,90
RTS0043777,139
RTS0043778,151
RTS0043779,127
RTS0043780,153
RTS0043781,253
RTS0043782,180
RTS0043783,184
RTS0043784,183
RTS0043785,154
RTS0043786,104
RTS0043787,61
RTS0043788,53
RTS0043789,78
RTS0043790,91
RTS0043791,75
RTS0043792,114
RTS0043793,73
RTS0043794,93
RTS0043795,63
RTS0043796,80
RTS0043797,92
RTS0043798,91
RTS0043799,62
RTS0043800,56
RTS0043801,73
RTS0043802,73
RTS0043803,101
RTS0043804,87
RTS0043805,57
RTS0043806,61
RTS0043807,70
RTS0043808,90
RTS0043809,69
RTS0043810,58
RTS0043811,158
RTS0043812,274
RTS0043813,128
RTS0043814,189
RTS0043815,218
RTS0043816,296
RTS0043817,127
RTS0043818,188
RTS0043819,225
RTS0043820,365
RTS0043821,108
RTS0043822,61
RTS0043823,52
RTS0043824,59
RTS0043825,56
RTS0043826,81
RTS0043827,111
RTS0043828,184
RTS0043829,73
RTS0043830,102
RTS0043831,185
RTS0043832,128
RTS0043833,221
RTS0043834,120
RTS0043835,147
RTS0043836,88
RTS0043837,89
RTS0043838,52
RTS0043839,91
RTS0043840,88
RTS0043841,70
RTS0043842,66
RTS0043843,100
RTS0043844,98
RTS0043845,79
RTS0043846,132
RTS0043847,127
RTS0043848,130
RTS0043849,99
RTS0043850,148
RTS0043851,90
RTS0043852,91
RTS0043853,107
RTS0043854,79
RTS0043856,58
RTS0043857,54
RTS0043858,53
RTS0043859,76
RTS0043860,101
RTS0043861,155
RTS0043862,210
RTS0043863,98
RTS0043864,104
RTS0043865,93
RTS0043866,111
RTS0043867,108
RTS0043868,82
RTS0043869,75
RTS0043870,61
RTS0043871,91
RTS0043872,101
RTS0043873,87
RTS0043874,78
RTS0043875,69
RTS0043876,77
RTS0043877,73
RTS0043878,101
RTS0043879,84
RTS0043880,101
RTS0043881,95
RTS0043882,107
RTS0043883,107
RTS0043884,86
RTS0043885,66
RTS0043886,139
RTS0043887,126
RTS0043888,158
RTS0043889,70
RTS0043890,156
RTS0043891,105
RTS0043892,89
RTS0043893,112
RTS0043894,89
RTS0043895,85
RTS0043896,107
RTS0043897,122
RTS0043898,142
RTS0043899,139
RTS0043900,125
RTS0043901,115
RTS0043902,208
RTS0043903,122
RTS0043904,149
RTS0043905,117
RTS0043906,84
RTS0043907,105
RTS0043908,62
RTS0043909,71
RTS0043910,99
RTS0043911,88
RTS0043912,174
RTS0043913,87
RTS0043914,113
RTS0043915,81
RTS0043916,68
RTS0043917,74
RTS0043918,71
RTS0043919,62
RTS0043920,182
RTS0043921,130
RTS0043922,116
RTS0043923,83
RTS0043924,145
RTS0043925,123
RTS0043926,122
RTS0043927,76
RTS0043928,94
RTS0043929,101
RTS0043930,92
RTS0043931,220
RTS0043932,209
RTS0043933,173
RTS0043934,132
RTS0043935,124
RTS0043936,49
RTS0043937,83
RTS0043938,52
RTS0043939,49
RTS0043940,108
RTS0043941,85
RTS0043942,94
RTS0043943,101
RTS0043944,60
RTS0043945,73
RTS0043946,69
RTS0043947,88
RTS0043948,94
RTS0043949,86
RTS0043950,81
RTS0043951,182
RTS0043952,113
RTS0043953,142
RTS0043954,84
RTS0043955,148
RTS0043956,206
RTS0043957,186
RTS0043958,243
RTS0043959,151
RTS0043960,183
RTS0043961,134
RTS0043962,97
RTS0043963,96
RTS0043964,117
RTS0043965,108
RTS0043966,256
RTS0043967,169
RTS0043968,247
RTS0043969,203
RTS0043970,244
RTS0043971,193
RTS0043972,219
RTS0043973,184
RTS0043974,246
RTS0043975,143
RTS0043976,154
RTS0043977,143
RTS0043978,206
RTS0043979,222
RTS0043980,174
RTS0043981,185
RTS0043982,175
RTS0043983,163
RTS0043984,89
RTS0043985,237
RTS0043986,106
RTS0043987,285
RTS0043988,167
RTS0043989,155
RTS0043990,175
RTS0043991,97
RTS0043992,83
RTS0043993,62
RTS0043994,98
RTS0043996,85
RTS0043997,61
RTS0043998,92
RTS0043999,89
RTS0044000,80
RTS0044001,81
RTS0044002,91
RTS0044003,75
RTS0044004,89
RTS0044005,96
RTS0044006,119
RTS0044007,107
RTS0044008,90
RTS0044009,109
RTS0044010,106
RTS0044011,164
RTS0044012,201
RTS0044013,186
RTS0044014,128
RTS0044015,202
RTS0044016,85
RTS0044017,78
RTS0044018,93
RTS0044019,82
RTS0044020,98
RTS0044021,60
RTS0044022,99
RTS0044023,73
RTS0044024,65
RTS0044025,81
RTS0044026,91
RTS0044027,161
RTS0044028,152
RTS0044029,230
RTS0044030,124
RTS0044031,108
RTS0044032,101
RTS0044033,82
RTS0044034,146
RTS0044035,118
RTS0044036,380
RTS0044037,285
RTS0044038,452
RTS0044039,196
RTS0044040,404
RTS0044041,380
RTS0044042,399
RTS0044043,429
RTS0044044,393
RTS0044045,231
RTS0044046,132
RTS0044047,121
RTS0044048,119
RTS0044049,114
RTS0044050,127
RTS0044051,64
RTS0044052,85
RTS0044053,81
RTS0044054,101
RTS0044055,97
RTS0044056,113
RTS0044057,79
RTS0044058,81
RTS0044059,96
RTS0044060,82
RTS0044061,93
RTS0044062,78
RTS0044063,83
RTS0044064,99
RTS0044065,85
RTS0044067,149
RTS0044068,155
RTS0044069,178
RTS0044070,104
RTS0044071,95
RTS0044072,74
RTS0044073,64
RTS0044074,86
RTS0044075,86
RTS0044076,77
RTS0044077,86
RTS0044078,85
RTS0044079,58
RTS0044080,83
RTS0044081,83
RTS0044082,69
RTS0044083,102
RTS0044084,86
RTS0044085,86
RTS0044086,77
RTS0044087,73
RTS0044088,71
RTS0044089,84
RTS0044090,80
RTS0044091,125
RTS0044092,122
RTS0044093,85
RTS0044094,105
RTS0044095,45
RTS0044096,73
RTS0044097,59
RTS0044098,67
RTS0044099,90
RTS0044100,73
RTS0044101,83
RTS0044102,98
RTS0044103,93
RTS0044104,74
RTS0044105,103
RTS0044106,231
RTS0044107,190
RTS0044108,185
RTS0044109,302
RTS0044110,427
RTS0044111,170
RTS0044112,120
RTS0044113,181
RTS0044114,106
RTS0044115,184
RTS0044116,159
RTS0044117,139
RTS0044118,123
RTS0044119,186
RTS0044120,155
RTS0044121,66
RTS0044122,98
RTS0044123,75
RTS0044124,80
RTS0044125,88
RTS0044126,107
RTS0044127,136
RTS0044128,110
RTS0044129,114
RTS0044130,74
RTS0044131,183
RTS0044132,124
RTS0044133,131
RTS0044134,178
RTS0044135,135
RTS0044136,83
RTS0044137,74
RTS0044138,87
RTS0044139,83
RTS0044140,106
RTS0044141,100
RTS0044142,86
RTS0044143,121
RTS0044144,85
RTS0044145,61
RTS0044146,86
RTS0044147,82
RTS0044148,97
RTS0044149,77
RTS0044150,99
RTS0044151,166
RTS0044152,204
RTS0044153,210
RTS0044154,131
RTS0044155,245
RTS0044156,894
RTS0044157,382
RTS0044158,1400
RTS0044159,878
RTS0044160,334
RTS0044161,100
RTS0044162,159
RTS0044163,144
RTS0044164,146
RTS0044165,71
RTS0044166,151
RTS0044167,90
RTS0044168,91
RTS0044169,156
RTS0044170,136
RTS0044171,139
RTS0044172,186
RTS0044173,144
RTS0044174,129
RTS0044175,161
RTS0044176,106
RTS0044177,109
RTS0044178,127
RTS0044180,91
RTS0044181,144
RTS0044182,136
RTS0044183,89
RTS0044184,117
RTS0044185,108
RTS0044186,96
RTS0044187,78
RTS0044188,82
RTS0044189,86
RTS0044190,72
RTS0044191,90
RTS0044192,98
RTS0044193,92
RTS0044194,94
RTS0044195,96
RTS0044196,305
RTS0044197,111
RTS0044198,225
RTS0044199,211
RTS0044200,77
RTS0044206,91
RTS0044207,74
RTS0044208,61
RTS0044209,61
RTS0044210,90
RTS0044211,118
RTS0044212,114
RTS0044213,116
RTS0044214,90
RTS0044215,101
RTS0044216,124
RTS0044217,165
RTS0044218,175
RTS0044219,136
RTS0044220,78
RTS0044221,64
RTS0044222,61
RTS0044223,97
RTS0044224,102
RTS0044225,80
RTS0044226,112
RTS0044227,95
RTS0044228,133
RTS0044229,78
RTS0044230,96
RTS0044231,83
RTS0044232,85
RTS0044233,102
RTS0044234,82
RTS0044235,89
RTS0044236,92
RTS0044237,131
RTS0044238,125
RTS0044239,91
RTS0044240,87
RTS0044241,109
RTS0044242,144
RTS0044243,124
RTS0044244,114
RTS0044245,124
RTS0044246,200
RTS0044247,237
RTS0044248,182
RTS0044249,177
RTS0044250,128
RTS0044251,126
RTS0044252,111
RTS0044253,95
RTS0044254,80
RTS0044255,126
RTS0044256,104
RTS0044257,148
RTS0044258,111
RTS0044259,87
RTS0044260,117
RTS0044261,467
RTS0044262,247
RTS0044263,214
RTS0044264,162
RTS0044265,161
RTS0044266,115
RTS0044267,64
RTS0044268,109
RTS0044269,78
RTS0044270,107
RTS0044271,107
RTS0044272,122
RTS0044273,136
RTS0044274,123
RTS0044275,127
RTS0044276,85
RTS0044277,91
RTS0044278,74
RTS0044279,69
RTS0044280,89
RTS0044281,95
RTS0044282,91
RTS0044283,120
RTS0044284,130
RTS0044285,81
RTS0044286,75
RTS0044287,102
RTS0044288,72
RTS0044289,82
RTS0044290,94
RTS0044291,81
RTS0044292,108
RTS0044293,92
RTS0044294,108
RTS0044295,80
RTS0044296,83
RTS0044297,84
RTS0044298,76
RTS0044299,105
RTS0044300,69
RTS0044301,78
RTS0044302,80
RTS0044303,91
RTS0044304,74
RTS0044305,73
RTS0044306,211
RTS0044307,164
RTS0044308,283
RTS0044309,224
RTS0044310,240
RTS0044311,80
RTS0044312,94
RTS0044313,89
RTS0044314,105
RTS0044315,93
RTS0044316,86
RTS0044317,116
RTS0044318,75
RTS0044319,79
RTS0044320,21
RTS0044321,97
RTS0044322,60
RTS0044323,93
RTS0044324,78
RTS0044325,84
RTS0044326,89
RTS0044327,108
RTS0044328,59
RTS0044329,95
RTS0044330,70
RTS0044331,152
RTS0044332,146
RTS0044333,180
RTS0044334,153
RTS0044335,139
RTS0044336,85
RTS0044337,97
RTS0044338,92
RTS0044339,92
RTS0044340,58
RTS0044341,92
RTS0044342,67
RTS0044343,67
RTS0044344,64
RTS0044345,80
RTS0044346,185
RTS0044347,187
RTS0044348,177
RTS0044349,219
RTS0044350,212
RTS0044351,385
RTS0044352,234
RTS0044353,525
RTS0044354,285
RTS0044355,510
RTS0044356,66
RTS0044357,90
RTS0044358,92
RTS0044359,88
RTS0044360,76
RTS0044361,141
RTS0044362,163
RTS0044363,88
RTS0044364,130
RTS0044365,90
RTS0044366,346
RTS0044367,242
RTS0044368,495
RTS0044369,401
RTS0044370,336
RTS0044371,244
RTS0044372,303
RTS0044373,371
RTS0044374,269
RTS0044375,242
RTS0044376,62
RTS0044377,87
RTS0044378,102
RTS0044379,89
RTS0044380,89
RTS0044381,124
RTS0044382,127
RTS0044383,143
RTS0044384,91
RTS0044385,130
RTS0044386,131
RTS0044387,192
RTS0044388,156
RTS0044389,98
RTS0044390,120
RTS0044391,218
RTS0044392,320
RTS0044393,253
RTS0044394,176
RTS0044395,160
RTS0044396,122
RTS0044397,100
RTS0044399,100
RTS0044400,88
RTS0044401,76
RTS0044402,112
RTS0044403,133
RTS0044404,129
RTS0044405,123
RTS0044406,74
RTS0044407,80
RTS0044408,75
RTS0044409,91
RTS0044410,77
RTS0044411,100
RTS0044412,93
RTS0044413,81
RTS0044414,85
RTS0044415,90
RTS0044416,484
RTS0044417,391
RTS0044418,217
RTS0044419,237
RTS0044420,436
RTS0044421,77
RTS0044422,83
RTS0044423,91
RTS0044424,83
RTS0044425,83
RTS0044426,73
RTS0044427,81
RTS0044428,63
RTS0044429,95
RTS0044430,70
RTS0044431,66
RTS0044432,80
RTS0044433,81
RTS0044434,91
RTS0044435,85
RTS0044436,99
RTS0044437,112
RTS0044438,116
RTS0044439,133
RTS0044440,140
RTS0044441,103
RTS0044442,89
RTS0044443,107
RTS0044444,55
RTS0044445,99
RTS0044446,106
RTS0044447,88
RTS0044448,89
RTS0044449,75
RTS0044450,76
RTS0044451,80
RTS0044452,124
RTS0044453,69
RTS0044454,129
RTS0044455,65
RTS0044456,97
RTS0044457,166
RTS0044458,77
RTS0044459,85
RTS0044460,104
RTS0044461,141
RTS0044462,89
RTS0044463,91
RTS0044464,128
RTS0044465,134
RTS0044466,115
RTS0044467,99
RTS0044468,118
RTS0044469,86
RTS0044470,112
RTS0044471,83
RTS0044472,83
RTS0044473,95
RTS0044474,122
RTS0044475,108
RTS0044476,114
RTS0044477,129
RTS0044478,77
RTS0044479,65
RTS0044480,91
RTS0044481,91
RTS0044482,131
RTS0044483,89
RTS0044484,91
RTS0044485,97
RTS0044486,96
RTS0044487,87
RTS0044488,102
RTS0044489,86
RTS0044490,65
RTS0044491,119
RTS0044492,80
RTS0044493,134
RTS0044494,106
RTS0044495,79
RTS0044496,278
RTS0044497,254
RTS0044498,196
RTS0044499,404
RTS0044500,210
RTS0044501,220
RTS0044502,182
RTS0044503,166
RTS0044504,201
RTS0044505,129
RTS0044506,159
RTS0044507,102
RTS0044508,148
RTS0044509,228
RTS0044510,125
RTS0044511,76
RTS0044512,88
RTS0044513,105
RTS0044514,98
RTS0044515,100
RTS0044516,214
RTS0044517,177
RTS0044518,192
RTS0044519,204
RTS0044520,193
RTS0044521,142
RTS0044522,132
RTS0044523,122
RTS0044524,68
RTS0044525,88
RTS0044526,208
RTS0044527,219
RTS0044528,162
RTS0044529,240
RTS0044530,139
RTS0044531,134
RTS0044532,126
RTS0044533,102
RTS0044534,123
RTS0044535,137
RTS0044536,91
RTS0044537,83
RTS0044538,103
RTS0044539,83
RTS0044540,84
RTS0044541,123
RTS0044542,100
RTS0044543,95
RTS0044544,126
RTS0044545,102
RTS0044546,339
RTS0044547,241
RTS0044548,239
RTS0044549,318
RTS0044550,354
RTS0044551,148
RTS0044552,148
RTS0044553,130
RTS0044554,105
RTS0044555,185
RTS0044556,67
RTS0044557,85
RTS0044558,75
RTS0044559,78
RTS0044560,77
RTS0044561,79
RTS0044562,86
RTS0044563,106
RTS0044564,99
RTS0044565,80
RTS0044566,83
RTS0044567,76
RTS0044568,95
RTS0044569,66
RTS0044570,59
RTS0044571,81
RTS0044572,65
RTS0044573,81
RTS0044574,110
RTS0044575,89
RTS0044576,62
RTS0044577,68
RTS0044578,101
RTS0044579,72
RTS0044580,61
RTS0044581,70
RTS0044582,97
RTS0044583,67
RTS0044584,104
RTS0044585,47
RTS0044586,87
RTS0044587,56
RTS0044588,61
RTS0044589,62
RTS0044590,73
RTS0044591,154
RTS0044592,100
RTS0044593,89
RTS0044594,109
RTS0044595,72
RTS0044596,116
RTS0044597,121
RTS0044598,148
RTS0044599,139
RTS0044600,93
RTS0044601,112
RTS0044602,117
RTS0044603,100
RTS0044604,144
RTS0044605,100
RTS0044606,94
RTS0044607,86
RTS0044608,63
RTS0044609,75
RTS0044610,67
RTS0044611,89
RTS0044612,85
RTS0044613,68
RTS0044614,81
RTS0044615,58
RTS0044616,66
RTS0044617,75
RTS0044618,54
RTS0044619,69
RTS0044620,97
RTS0044621,204
RTS0044622,151
RTS0044623,235
RTS0044624,230
RTS0044625,124
RTS0044626,93
RTS0044627,86
RTS0044628,84
RTS0044629,81
RTS0044630,84
RTS0044631,87
RTS0044632,104
RTS0044633,93
RTS0044634,111
RTS0044635,94
RTS0044636,78
RTS0044637,81
RTS0044638,98
RTS0044639,81
RTS0044640,86
RTS0044641,72
RTS0044642,69
RTS0044643,77
RTS0044644,86
RTS0044645,83
RTS0044646,93
RTS0044647,59
RTS0044648,62
RTS0044649,92
RTS0044650,73
RTS0044651,126
RTS0044652,174
RTS0044653,143
RTS0044654,165
RTS0044655,189
RTS0044656,93
RTS0044657,70
RTS0044658,108
RTS0044659,95
RTS0044660,125
RTS0044661,224
RTS0044662,147
RTS0044663,123
RTS0044664,253
RTS0044665,183
RTS0044666,120
RTS0044667,98
RTS0044668,154
RTS0044669,182
RTS0044670,210
RTS0044671,141
RTS0044672,113
RTS0044673,165
RTS0044674,190
RTS0044675,187
RTS0044676,140
RTS0044677,134
RTS0044678,179
RTS0044679,204
RTS0044680,156
RTS0044681,77
RTS0044682,95
RTS0044683,60
RTS0044684,88
RTS0044685,92
RTS0044686,196
RTS0044687,221
RTS0044688,239
RTS0044689,261
RTS0044690,333
RTS0044691,171
RTS0044692,271
RTS0044693,261
RTS0044694,328
RTS0044695,166
RTS0044696,149
RTS0044697,144
RTS0044698,118
RTS0044699,116
RTS0044700,136
RTS0044701,323
RTS0044702,251
RTS0044703,256
RTS0044704,209
RTS0044705,143
RTS0044706,65
RTS0044707,92
RTS0044708,89
RTS0044709,79
RTS0044710,101
RTS0044711,77
RTS0044712,126
RTS0044714,90
RTS0044715,96
RTS0044716,237
RTS0044717,195
RTS0044718,247
RTS0044719,138
RTS0044720,305
RTS0044721,78
RTS0044722,74
RTS0044723,42
RTS0044724,61
RTS0044725,65
RTS0044726,180
RTS0044727,194
RTS0044728,135
RTS0044729,186
RTS0044730,266
RTS0044731,108
RTS0044732,126
RTS0044733,105
RTS0044734,74
RTS0044735,138
RTS0044736,150
RTS0044737,114
RTS0044738,136
RTS0044739,87
RTS0044740,85
RTS0044741,74
RTS0044742,77
RTS0044743,104
RTS0044744,109
RTS0044745,91
RTS0044746,96
RTS0044747,102
RTS0044748,57
RTS0044749,66
RTS0044750,69
RTS0044751,86
RTS0044752,94
RTS0044753,109
RTS0044754,75
RTS0044755,111
RTS0044756,226
RTS0044757,171
RTS0044758,211
RTS0044759,154
RTS0044760,141
RTS0044761,137
RTS0044762,107
RTS0044763,130
RTS0044764,93
RTS0044765,74
RTS0044766,75
RTS0044767,103
RTS0044768,132
RTS0044769,90
RTS0044770,113
RTS0044771,74
RTS0044772,58
RTS0044773,81
RTS0044774,59
RTS0044775,90
RTS0044776,138
RTS0044777,123
RTS0044778,142
RTS0044779,127
RTS0044780,218
RTS0044781,152
RTS0044782,191
RTS0044783,287
RTS0044784,210
RTS0044785,130
RTS0044786,144
RTS0044787,169
RTS0044788,143
RTS0044789,201
RTS0044790,97
RTS0044791,1168
RTS0044792,1003
RTS0044793,164
RTS0044794,143
RTS0044795,116
RTS0044796,102
RTS0044797,145
RTS0044798,125
RTS0044799,142
RTS0044800,110
RTS0044801,79
RTS0044802,87
RTS0044803,53
RTS0044804,97
RTS0044805,84
RTS0044806,105
RTS0044807,108
RTS0044808,109
RTS0044809,93
RTS0044810,120
RTS0044811,175
RTS0044812,203
RTS0044813,252
RTS0044814,290
RTS0044815,260
RTS0044816,125
RTS0044817,104
RTS0044818,128
RTS0044819,88
RTS0044820,112
RTS0044821,88
RTS0044822,72
RTS0044823,90
RTS0044824,71
RTS0044825,93
RTS0044826,77
RTS0044827,137
RTS0044828,117
RTS0044829,124
RTS0044830,80
RTS0044831,89
RTS0044832,80
RTS0044833,98
RTS0044834,96
RTS0044835,80
RTS0044836,103
RTS0044837,82
RTS0044838,100
RTS0044839,100
RTS0044840,83
RTS0044841,70
RTS0044842,67
RTS0044843,60
RTS0044844,86
RTS0044845,91
RTS0044846,81
RTS0044847,59
RTS0044848,152
RTS0044849,173
RTS0044850,89
RTS0044851,72
RTS0044852,82
RTS0044853,71
RTS0044854,59
RTS0044855,70
RTS0044856,93
RTS0044857,88
RTS0044858,105
RTS0044859,82
RTS0044860,90
RTS0044861,144
RTS0044862,73
RTS0044863,139
RTS0044864,75
RTS0044865,133
RTS0044866,132
RTS0044867,156
RTS0044868,196
RTS0044869,223
RTS0044870,200
RTS0044871,160
RTS0044872,139
RTS0044873,180
RTS0044874,172
RTS0044875,175
RTS0044876,151
RTS0044877,190
RTS0044878,205
RTS0044879,182
RTS0044880,222
RTS0044881,96
RTS0044882,121
RTS0044883,93
RTS0044884,126
RTS0044885,79
RTS0044886,106
RTS0044887,50
RTS0044888,93
RTS0044889,68
RTS0044890,63
RTS0044891,143
RTS0044892,144
RTS0044893,77
RTS0044894,105
RTS0044895,108
RTS0044896,184
RTS0044897,150
RTS0044898,140
RTS0044899,155
RTS0044900,119
RTS0044901,93
RTS0044902,102
RTS0044903,150
RTS0044904,108
RTS0044905,139
RTS0044906,182
RTS0044907,159
RTS0044908,174
RTS0044909,235
RTS0044910,153
RTS0044911,103
RTS0044912,118
RTS0044913,116
RTS0044914,163
RTS0044915,138
RTS0044916,96
RTS0044917,94
RTS0044918,121
RTS0044919,102
RTS0044920,127
RTS0044921,100
RTS0044922,87
RTS0044923,101
RTS0044924,85
RTS0044925,117
RTS0044926,92
RTS0044927,98
RTS0044928,99
RTS0044929,98
RTS0044930,99
RTS0044931,79
RTS0044932,119
RTS0044933,89
RTS0044934,85
RTS0044935,108
RTS0044936,88
RTS0044937,66
RTS0044938,86
RTS0044939,83
RTS0044940,66
RTS0044941,75
RTS0044942,95
RTS0044943,80
RTS0044944,96
RTS0044945,73
RTS0044946,94
RTS0044947,57
RTS0044948,76
RTS0044949,74
RTS0044950,74
RTS0044951,74
RTS0044952,73
RTS0044953,70
RTS0044954,78
RTS0044955,61
RTS0044956,390
RTS0044957,563
RTS0044958,233
RTS0044959,229
RTS0044960,340
RTS0044961,140
RTS0044962,75
RTS0044963,115
RTS0044964,108
RTS0044965,108
RTS0044966,72
RTS0044967,77
RTS0044968,88
RTS0044969,65
RTS0044970,77
RTS0044971,99
RTS0044972,97
RTS0044973,83
RTS0044974,97
RTS0044975,88
RTS0044976,76
RTS0044977,99
RTS0044978,73
RTS0044979,75
RTS0044980,56
RTS0044981,96
RTS0044982,80
RTS0044983,71
RTS0044984,78
RTS0044985,140
RTS0044986,62
RTS0044987,82
RTS0044988,75
RTS0044989,80
RTS0044990,94
RTS0044991,73
RTS0044992,64
RTS0044993,60
RTS0044994,83
RTS0044995,63
RTS0044996,61
RTS0044997,67
RTS0044998,82
RTS0044999,83
RTS0045000,71
RTS0045001,137
RTS0045002,133
RTS0045003,147
RTS0045004,110
RTS0045005,149
RTS0045006,196
RTS0045007,322
RTS0045008,289
RTS0045009,207
RTS0045010,167
RTS0045011,134
RTS0045012,123
RTS0045013,86
RTS0045014,149
RTS0045015,155
RTS0045016,233
RTS0045017,367
RTS0045018,383
RTS0045019,337
RTS0045020,260
RTS0045021,258
RTS0045022,387
RTS0045023,356
RTS0045024,333
RTS0045025,339
RTS0045026,105
RTS0045027,98
RTS0045028,107
RTS0045029,99
RTS0045030,124
RTS0045031,63
RTS0045032,79
RTS0045033,87
RTS0045034,88
RTS0045035,79
RTS0045036,86
RTS0045038,97
RTS0045039,94
RTS0045040,85
RTS0045041,101
RTS0045042,141
RTS0045043,89
RTS0045044,132
RTS0045045,200
RTS0045046,74
RTS0045047,106
RTS0045048,64
RTS0045049,86
RTS0045050,79
RTS0045051,84
RTS0045052,95
RTS0045053,76
RTS0045054,76
RTS0045055,73
RTS0045056,163
RTS0045057,269
RTS0045058,69
RTS0045059,122
RTS0045060,190
RTS0045061,74
RTS0045063,74
RTS0045064,90
RTS0045065,102
RTS0045066,109
RTS0045067,286
RTS0045068,295
RTS0045069,222
RTS0045070,300
RTS0045071,124
RTS0045072,104
RTS0045073,126
RTS0045074,125
RTS0045075,87
RTS0045076,101
RTS0045077,53
RTS0045078,89
RTS0045079,73
RTS0045080,63
RTS0045081,143
RTS0045082,187
RTS0045083,391
RTS0045084,232
RTS0045085,121
RTS0045086,74
RTS0045087,56
RTS0045088,80
RTS0045089,69
RTS0045090,79
RTS0045091,69
RTS0045092,66
RTS0045093,53
RTS0045094,73
RTS0045095,82
RTS0045096,64
RTS0045097,52
RTS0045098,78
RTS0045099,73
RTS0045100,76
RTS0045101,166
RTS0045102,127
RTS0045103,156
RTS0045104,127
RTS0045105,141
RTS0045106,89
RTS0045107,89
RTS0045108,73
RTS0045109,83
RTS0045110,79
RTS0045111,128
RTS0045112,110
RTS0045113,135
RTS0045114,102
RTS0045115,100
RTS0045116,82
RTS0045117,80
RTS0045118,82
RTS0045119,78
RTS0045120,103
RTS0045121,68
RTS0045122,95
RTS0045123,98
RTS0045124,65
RTS0045125,90
RTS0045126,78
RTS0045127,98
RTS0045128,96
RTS0045129,111
RTS0045130,68
RTS0045131,90
RTS0045132,90
RTS0045133,89
RTS0045134,109
RTS0045135,98
RTS0045136,256
RTS0045137,266
RTS0045138,178
RTS0045139,200
RTS0045140,166
RTS0045141,97
RTS0045142,142
RTS0045143,116
RTS0045144,116
RTS0045145,121
RTS0045146,80
RTS0045147,89
RTS0045148,77
RTS0045149,69
RTS0045150,56
RTS0045151,72
RTS0045152,99
RTS0045153,79
RTS0045154,96
RTS0045155,84
RTS0045156,118
RTS0045157,203
RTS0045158,132
RTS0045159,199
RTS0045160,189
RTS0045161,105
RTS0045162,92
RTS0045163,186
RTS0045164,127
RTS0045165,142
RTS0045166,127
RTS0045167,91
RTS0045168,127
RTS0045169,136
RTS0045170,133
RTS0045171,245
RTS0045172,186
RTS0045173,179
RTS0045174,176
RTS0045175,178
RTS0045176,47
RTS0045177,90
RTS0045178,70
RTS0045179,81
RTS0045180,71
RTS0045181,90
RTS0045182,94
RTS0045183,79
RTS0045184,85
RTS0045185,89
RTS0045186,107
RTS0045187,131
RTS0045188,90
RTS0045189,104
RTS0045190,123
RTS0045191,80
RTS0045192,75
RTS0045193,61
RTS0045194,77
RTS0045195,65
RTS0045196,100
RTS0045197,50
RTS0045198,128
RTS0045199,64
RTS0045200,96
RTS0045201,100
RTS0045202,92
RTS0045203,106
RTS0045204,95
RTS0045205,111
RTS0045206,86
RTS0045207,95
RTS0045208,113
RTS0045209,96
RTS0045210,66
RTS0045211,80
RTS0045212,87
RTS0045213,63
RTS0045214,68
RTS0045215,94
RTS0045216,200
RTS0045217,143
RTS0045218,222
RTS0045219,144
RTS0045220,137
RTS0045221,90
RTS0045222,85
RTS0045223,108
RTS0045224,73
RTS0045225,74
RTS0045226,550
RTS0045227,265
RTS0045228,510
RTS0045229,319
RTS0045230,299
RTS0045231,201
RTS0045232,181
RTS0045233,181
RTS0045234,144
RTS0045235,137
RTS0045236,385
RTS0045237,312
RTS0045238,165
RTS0045239,208
RTS0045240,484
RTS0045241,305
RTS0045242,263
RTS0045243,198
RTS0045244,303
RTS0045245,161
RTS0045246,78
RTS0045247,100
RTS0045248,77
RTS0045249,101
RTS0045250,73
RTS0045251,84
RTS0045252,58
RTS0045253,109
RTS0045254,74
RTS0045255,54
RTS0045256,71
RTS0045257,54
RTS0045258,61
RTS0045259,91
RTS0045260,77
RTS0045261,77
RTS0045262,137
RTS0045263,92
RTS0045264,63
RTS0045265,95
RTS0045266,94
RTS0045267,196
RTS0045268,283
RTS0045269,236
RTS0045270,182
RTS0045271,79
RTS0045272,67
RTS0045273,91
RTS0045274,98
RTS0045275,95
RTS0045276,85
RTS0045277,155
RTS0045278,185
RTS0045279,72
RTS0045280,114
RTS0045281,75
RTS0045282,107
RTS0045283,110
RTS0045284,78
RTS0045285,101
RTS0045286,89
RTS0045287,96
RTS0045288,73
RTS0045289,71
RTS0045290,72
RTS0045291,84
RTS0045292,240
RTS0045293,116
RTS0045294,88
RTS0045295,141
RTS0045296,233
RTS0045297,336
RTS0045298,586
RTS0045299,222
RTS0045300,645
RTS0045301,94
RTS0045302,77
RTS0045303,93
RTS0045304,48
RTS0045305,90
RTS0045306,75
RTS0045307,88
RTS0045308,104
RTS0045309,84
RTS0045310,112
RTS0045311,30
RTS0045312,44
RTS0045313,78
RTS0045314,86
RTS0045315,80
RTS0045316,96
RTS0045317,61
RTS0045318,71
RTS0045319,87
RTS0045320,75
RTS0045321,70
RTS0045322,68
RTS0045323,70
RTS0045324,88
RTS0045325,88
RTS0045326,75
RTS0045327,139
RTS0045328,93
RTS0045329,73
RTS0045330,74
RTS0045331,99
RTS0045332,114
RTS0045333,140
RTS0045334,132
RTS0045335,80
RTS0045336,89
RTS0045337,99
RTS0045338,91
RTS0045339,90
RTS0045340,92
RTS0045341,64
RTS0045342,104
RTS0045343,69
RTS0045344,91
RTS0045345,72
RTS0045346,73
RTS0045347,70
RTS0045348,74
RTS0045349,95
RTS0045350,87
RTS0045351,49
RTS0045352,69
RTS0045353,83
RTS0045354,81
RTS0045355,34
RTS0045356,86
RTS0045357,92
RTS0045358,86
RTS0045359,73
RTS0045360,79
RTS0045361,158
RTS0045362,87
RTS0045363,77
RTS0045364,90
RTS0045365,107
RTS0045366,110
RTS0045367,92
RTS0045368,77
RTS0045369,61
RTS0045370,87
RTS0045371,220
RTS0045372,211
RTS0045373,313
RTS0045374,420
RTS0045375,378
RTS0045376,71
RTS0045377,57
RTS0045378,105
RTS0045379,84
RTS0045380,84
RTS0045381,122
RTS0045382,124
RTS0045383,100
RTS0045384,97
RTS0045385,71
RTS0045386,86
RTS0045387,79
RTS0045388,87
RTS0045389,91
RTS0045390,88
RTS0045391,86
RTS0045392,76
RTS0045393,52
RTS0045394,59
RTS0045395,88
RTS0045396,102
RTS0045397,140
RTS0045398,93
RTS0045399,146
RTS0045400,118
RTS0045401,87
RTS0045402,58
RTS0045403,76
RTS0045404,96
RTS0045405,71
RTS0045406,92
RTS0045407,97
RTS0045408,84
RTS0045409,97
RTS0045410,78
RTS0045411,524
RTS0045412,474
RTS0045413,405
RTS0045414,400
RTS0045415,331
RTS0045416,89
RTS0045417,74
RTS0045418,76
RTS0045419,92
RTS0045420,81
RTS0045421,2461
RTS0045422,2549
RTS0045423,1327
RTS0045424,2680
RTS0045425,1678
RTS0045426,152
RTS0045427,116
RTS0045428,119
RTS0045429,107
RTS0045430,92
RTS0045431,95
RTS0045432,114
RTS0045433,92
RTS0045434,86
RTS0045435,82
RTS0045436,397
RTS0045437,599
RTS0045438,697
RTS0045439,521
RTS0045440,504
RTS0045441,97
RTS0045442,69
RTS0045443,76
RTS0045444,64
RTS0045445,79
RTS0045446,522
RTS0045447,609
RTS0045448,369
RTS0045449,358
RTS0045450,261
RTS0045451,105
RTS0045452,73
RTS0045453,70
RTS0045454,88
RTS0045455,71
RTS0045456,61
RTS0045457,79
RTS0045458,71
RTS0045459,40
RTS0045460,80
RTS0045461,59
RTS0045462,90
RTS0045463,50
RTS0045464,54
RTS0045465,75
RTS0045466,127
RTS0045467,156
RTS0045468,111
RTS0045469,195
RTS0045470,168
RTS0045471,70
RTS0045472,104
RTS0045473,36
RTS0045474,99
RTS0045475,89
RTS0045476,71
RTS0045477,113
RTS0045478,73
RTS0045479,99
RTS0045480,126
RTS0045481,155
RTS0045482,117
RTS0045483,117
RTS0045484,215
RTS0045485,254
RTS0045486,49
RTS0045487,108
RTS0045488,111
RTS0045489,118
RTS0045490,107
RTS0045491,1150
RTS0045492,1783
RTS0045493,1296
RTS0045494,634
RTS0045495,658
RTS0045496,148
RTS0045497,220
RTS0045498,651
RTS0045499,637
RTS0045500,634
RTS0045501,129
RTS0045502,140
RTS0045503,109
RTS0045504,117
RTS0045505,124
RTS0045506,18441
RTS0045507,28888
RTS0045508,17036
RTS0045509,23654
RTS0045510,14487
RTS0045511,102
RTS0045512,90
RTS0045513,73
RTS0045514,96
RTS0045515,71
RTS0045516,78
RTS0045517,71
RTS0045518,97
RTS0045519,92
RTS0045520,69
RTS0045521,89
RTS0045522,84
RTS0045523,94
RTS0045524,92
RTS0045525,85
RTS0045526,108
RTS0045527,97
RTS0045528,96
RTS0045529,114
RTS0045530,121
RTS0045531,72
RTS0045532,75
RTS0045533,61
RTS0045534,66
RTS0045535,65
RTS0045536,455
RTS0045537,409
RTS0045538,217
RTS0045539,371
RTS0045540,459
RTS0045541,85
RTS0045542,63
RTS0045543,79
RTS0045544,60
RTS0045545,60
RTS0045546,76
RTS0045547,57
RTS0045548,73
RTS0045549,51
RTS0045550,66
RTS0045551,60
RTS0045552,64
RTS0045553,48
RTS0045554,81
RTS0045555,64
RTS0045556,514
RTS0045557,226
RTS0045558,513
RTS0045559,487
RTS0045560,211
RTS0045561,139
RTS0045562,102
RTS0045563,89
RTS0045564,142
RTS0045565,72
RTS0045566,72
RTS0045567,92
RTS0045568,88
RTS0045569,89
RTS0045570,91
RTS0045571,61
RTS0045572,70
RTS0045573,76
RTS0045574,64
RTS0045575,105
RTS0045576,68
RTS0045577,63
RTS0045578,64
RTS0045579,107
RTS0045580,61
RTS0045581,94
RTS0045582,62
RTS0045583,69
RTS0045584,96
RTS0045585,72
RTS0045586,96
RTS0045587,183
RTS0045588,115
RTS0045589,147
RTS0045590,125
RTS0045592,1010
RTS0045593,1360
RTS0045594,902
RTS0045595,745
RTS0045596,1262
RTS0045597,1905
RTS0045598,1788
RTS0045599,2202
RTS0045600,985
RTS0045601,83
RTS0045602,98
RTS0045603,75
RTS0045604,109
RTS0045606,106
RTS0045607,80
RTS0045608,85
RTS0045609,70
RTS0045610,112
RTS0045611,79
RTS0045612,127
RTS0045613,111
RTS0045614,122
RTS0045615,118
RTS0045616,79
RTS0045617,75
RTS0045618,81
RTS0045619,59
RTS0045620,57
RTS0045621,141
RTS0045622,236
RTS0045623,212
RTS0045624,112
RTS0045625,198
RTS0045626,44
RTS0045627,70
RTS0045628,91
RTS0045629,96
RTS0045630,88
RTS0045631,71
RTS0045632,76
RTS0045633,105
RTS0045634,69
RTS0045635,68
RTS0045636,98
RTS0045637,70
RTS0045638,83
RTS0045639,117
RTS0045640,81
RTS0045641,81
RTS0045642,85
RTS0045643,69
RTS0045644,60
RTS0045645,77
RTS0045646,76
RTS0045647,80
RTS0045648,63
RTS0045649,97
RTS0045650,93
RTS0045651,90
RTS0045652,175
RTS0045653,161
RTS0045654,226
RTS0045655,217
RTS0045656,74
RTS0045657,107
RTS0045658,132
RTS0045659,104
RTS0045660,103
RTS0045661,196
RTS0045662,138
RTS0045663,151
RTS0045664,155
RTS0045665,218
RTS0045666,104
RTS0045667,121
RTS0045668,181
RTS0045669,88
RTS0045670,137
RTS0045671,64
RTS0045672,84
RTS0045673,74
RTS0045674,70
RTS0045675,84
RTS0045676,1839
RTS0045677,2162
RTS0045678,2449
RTS0045679,1683
RTS0045680,3101
RTS0045681,76
RTS0045682,102
RTS0045683,56
RTS0045684,62
RTS0045685,81
RTS0045687,106
RTS0045688,82
RTS0045689,78
RTS0045690,86
RTS0045691,85
RTS0045692,80
RTS0045693,93
RTS0045694,72
RTS0045695,66
RTS0045696,92
RTS0045697,61
RTS0045698,89
RTS0045699,73
RTS0045700,90
RTS0045701,155
RTS0045702,127
RTS0045703,144
RTS0045704,114
RTS0045705,140
RTS0045706,68
RTS0045707,115
RTS0045708,72
RTS0045709,79
RTS0045710,84
RTS0045711,85
RTS0045712,69
RTS0045713,75
RTS0045714,74
RTS0045715,67
RTS0045716,120
RTS0045717,79
RTS0045718,72
RTS0045719,52
RTS0045720,100
RTS0045721,258
RTS0045722,252
RTS0045723,264
RTS0045724,197
RTS0045725,151
RTS0045726,128
RTS0045727,189
RTS0045728,144
RTS0045729,111
RTS0045730,83
RTS0045731,85
RTS0045732,73
RTS0045733,74
RTS0045734,92
RTS0045735,71
RTS0045736,987
RTS0045737,1528
RTS0045738,2158
RTS0045739,1739
RTS0045740,917
RTS0045741,550
RTS0045742,275
RTS0045743,372
RTS0045744,574
RTS0045745,524
RTS0045746,286
RTS0045747,290
RTS0045748,378
RTS0045749,142
RTS0045750,106
RTS0045751,244
RTS0045752,206
RTS0045753,262
RTS0045754,242
RTS0045755,314
RTS0045756,404
RTS0045757,460
RTS0045758,744
RTS0045759,504
RTS0045760,381
RTS0045761,89
RTS0045762,80
RTS0045763,105
RTS0045764,67
RTS0045765,61
RTS0045766,107
RTS0045767,61
RTS0045768,78
RTS0045769,78
RTS0045770,101
RTS0045771,81
RTS0045772,109
RTS0045773,122
RTS0045774,70
RTS0045775,110
RTS0045776,102
RTS0045777,80
RTS0045778,84
RTS0045779,71
RTS0045780,100
RTS0045781,174
RTS0045782,224
RTS0045783,252
RTS0045784,246
RTS0045785,305
RTS0045786,61
RTS0045787,101
RTS0045788,110
RTS0045789,75
RTS0045790,73
RTS0045791,85
RTS0045792,101
RTS0045793,67
RTS0045794,64
RTS0045795,74
RTS0045796,105
RTS0045797,68
RTS0045798,95
RTS0045799,84
RTS0045800,87
RTS0045801,66
RTS0045802,73
RTS0045803,93
RTS0045804,47
RTS0045805,92
RTS0045806,379
RTS0045807,219
RTS0045808,204
RTS0045809,230
RTS0045810,92
RTS0045811,149
RTS0045812,178
RTS0045813,158
RTS0045814,227
RTS0045815,141
RTS0045816,266
RTS0045817,255
RTS0045818,177
RTS0045819,212
RTS0045820,233
RTS0045821,546
RTS0045822,383
RTS0045823,372
RTS0045824,691
RTS0045825,226
RTS0045826,451
RTS0045827,444
RTS0045828,225
RTS0045829,294
RTS0045830,292
RTS0045831,150
RTS0045832,187
RTS0045833,179
RTS0045834,175
RTS0045835,139
RTS0045836,729
RTS0045837,630
RTS0045838,563
RTS0045840,387
RTS0045841,553
RTS0045842,505
RTS0045843,205
RTS0045844,281
RTS0045845,420
RTS0045846,2836
RTS0045848,500
RTS0045849,3766
RTS0045851,78
RTS0045852,81
RTS0045853,96
RTS0045854,121
RTS0045855,86
RTS0045856,77
RTS0045857,94
RTS0045858,71
RTS0045859,111
RTS0045860,98
RTS0045861,137
RTS0045862,165
RTS0045863,125
RTS0045864,134
RTS0045865,115
RTS0045866,170
RTS0045867,106
RTS0045868,66
RTS0045869,69
RTS0045870,61
RTS0045871,49
RTS0045872,93
RTS0045873,99
RTS0045874,71
RTS0045875,102
RTS0045876,55
RTS0045877,81
RTS0045878,45
RTS0045879,75
RTS0045880,71
RTS0045881,68
RTS0045882,65
RTS0045883,97
RTS0045884,83
RTS0045885,2
RTS0045886,87
RTS0045887,77
RTS0045888,82
RTS0045889,89
RTS0045890,81
RTS0045891,76
RTS0045892,90
RTS0045893,73
RTS0045894,105
RTS0045895,73
RTS0045896,109
RTS0045897,78
RTS0045898,80
RTS0045899,116
RTS0045900,173
RTS0045901,73
RTS0045902,115
RTS0045903,155
RTS0045904,162
RTS0045905,127
RTS0045906,107
RTS0045907,112
RTS0045908,85
RTS0045909,58
RTS0045910,92
RTS0045911,90
RTS0045912,72
RTS0045913,63
RTS0045914,47
RTS0045915,100
RTS0045916,119
RTS0045917,78
RTS0045918,85
RTS0045919,87
RTS0045920,64
RTS0045921,91
RTS0045922,73
RTS0045923,86
RTS0045924,67
RTS0045925,79
RTS0045926,110
RTS0045927,62
RTS0045928,119
RTS0045929,91
RTS0045930,692
RTS0045931,666
RTS0045932,332
RTS0045933,83
RTS0045935,97
RTS0045939,219
RTS0045940,181
RTS0045941,219
RTS0045942,86
RTS0045943,94
RTS0045944,89
RTS0045945,93
RTS0045946,81
RTS0045947,95
RTS0045948,77
RTS0045949,116
RTS0045950,125
RTS0045951,99
RTS0045952,79
RTS0045953,96
RTS0045954,177
RTS0045955,90
RTS0045956,74
RTS0045957,74
RTS0045958,113
RTS0045959,66
RTS0045960,85
RTS0045961,65
RTS0045962,63
RTS0045963,94
RTS0045964,86
RTS0045965,109
RTS0045966,75
RTS0045967,82
RTS0045968,79
RTS0045969,163
RTS0045970,174
RTS0045971,197
RTS0045972,105
RTS0045973,66
RTS0045974,65
RTS0045975,85
RTS0045976,90
RTS0045977,65
RTS0045978,87
RTS0045979,206
RTS0045980,226
RTS0045981,260
RTS0045982,224
RTS0045983,84
RTS0045984,82
RTS0045985,77
RTS0045986,68
RTS0045987,123
RTS0045988,105
RTS0045989,73
RTS0045990,92
RTS0045991,367
RTS0045992,390
RTS0045993,340
RTS0045994,112
RTS0045995,110
RTS0045996,145
RTS0045997,130
RTS0045998,87
RTS0045999,84
RTS0046000,60
RTS0046001,80
RTS0046002,92
RTS0046003,56
RTS0046004,80
RTS0046005,176
RTS0046006,141
RTS0046007,180
RTS0046008,125
RTS0046009,112
RTS0046010,57
RTS0046011,74
RTS0046012,79
RTS0046013,113
RTS0046014,77
RTS0046015,69
RTS0046016,137
RTS0046017,88
RTS0046018,72
RTS0046019,106
RTS0046020,127
RTS0046021,138
RTS0046022,138
RTS0046023,247
RTS0046024,281
RTS0046025,142
RTS0046026,71
RTS0046027,99
RTS0046028,66
RTS0046029,79
RTS0046030,73
RTS0046031,97
RTS0046032,54
RTS0046033,64
RTS0046034,80
RTS0046035,61
RTS0046036,66
RTS0046037,55
RTS0046038,67
RTS0046039,78
RTS0046040,48
RTS0046041,77
RTS0046042,76
RTS0046043,101
RTS0046044,84
RTS0046045,117
RTS0046046,83
RTS0046047,55
RTS0046048,161
RTS0046049,266
RTS0046050,197
RTS0046051,310
RTS0046052,304
RTS0046053,332
RTS0046054,310
RTS0046055,280
RTS0046056,101
RTS0046057,121
RTS0046058,112
RTS0046059,185
RTS0046060,61
RTS0046061,120
RTS0046062,62
RTS0046063,96
RTS0046064,109
RTS0046065,118
RTS0046066,119
RTS0046067,128
RTS0046068,71
RTS0046069,86
RTS0046070,88
RTS0046071,96
RTS0046072,101
RTS0046073,76
RTS0046074,118
RTS0046075,109
RTS0046076,109
RTS0046077,131
RTS0046078,69
RTS0046079,86
RTS0046080,98
RTS0046081,67
RTS0046082,2421
RTS0046083,423
RTS0046084,3060
RTS0046085,91
RTS0046086,95
RTS0046087,60
RTS0046088,74
RTS0046089,62
RTS0046090,74
RTS0046091,64
RTS0046092,104
RTS0046093,61
RTS0046094,82
RTS0046095,81
RTS0046096,85
RTS0046097,62
RTS0046098,77
RTS0046099,60
RTS0046100,64
RTS0046101,52
RTS0046102,57
RTS0046103,154
RTS0046104,267
RTS0046105,134
RTS0046106,106
RTS0046107,76
RTS0046108,58
RTS0046109,66
RTS0046110,70
RTS0046111,93
RTS0046112,411
RTS0046113,255
RTS0046114,133
RTS0046115,305
RTS0046116,279
RTS0046117,299
RTS0046119,61
RTS0046121,136
RTS0046122,164
RTS0046123,107
RTS0046124,141
RTS0046125,107
RTS0046126,76
RTS0046127,97
RTS0046128,487
RTS0046129,178
RTS0046130,147
RTS0046131,179
RTS0046132,416
RTS0046133,897
RTS0046134,668
RTS0046135,422
RTS0046136,101
RTS0046137,188
RTS0046138,109
RTS0046140,147
RTS0046141,106
RTS0046142,131
RTS0046143,138
RTS0046144,167
RTS0046145,75
RTS0046146,73
RTS0046147,80
RTS0046148,100
RTS0046149,56
RTS0046150,76
RTS0046152,67
RTS0046153,81
RTS0046154,76
RTS0046155,91
RTS0046156,80
RTS0046157,52
RTS0046158,74
RTS0046159,73
RTS0046160,86
RTS0046161,73
RTS0046162,68
RTS0046163,76
RTS0046164,140
RTS0046165,137
RTS0046166,80
RTS0046167,130
RTS0046168,78
RTS0046169,54
RTS0046170,63
RTS0046171,66
RTS0046172,75
RTS0046173,48
RTS0046174,71
RTS0046175,84
RTS0046176,55
RTS0046177,68
RTS0046178,73
RTS0046179,70
RTS0046180,98
RTS0046181,98
RTS0046182,76
RTS0046183,90
RTS0046184,90
RTS0046185,70
RTS0046186,63
RTS0046187,69
RTS0046188,91
RTS0046191,68
RTS0046193,85
RTS0046194,150
RTS0046195,151
RTS0046196,63
RTS0046197,62
RTS0046198,65
RTS0046199,87
RTS0046200,71
RTS0046201,86
RTS0046202,76
RTS0046203,69
RTS0046204,77
RTS0046205,88
RTS0046206,96
RTS0046207,92
RTS0046208,86
RTS0046209,84
RTS0046210,65
RTS0046211,65
RTS0046212,92
RTS0046213,2309
RTS0046214,1808
RTS0046215,1283
RTS0046216,1866
RTS0046217,1722
RTS0046218,76
RTS0046219,55
RTS0046220,79
RTS0046221,79
RTS0046222,106
RTS0046223,73
RTS0046224,77
RTS0046225,202
RTS0046226,127
RTS0046227,139
RTS0046228,190
RTS0046229,128
RTS0046230,75
RTS0046231,43
RTS0046232,133
RTS0046233,78
RTS0046234,60
RTS0046235,76
RTS0046236,64
RTS0046237,92
RTS0046238,87
RTS0046239,52
RTS0046240,87
RTS0046241,79
RTS0046242,67
RTS0046243,74
RTS0046244,94
RTS0046245,59
RTS0046246,105
RTS0046247,61
RTS0046248,64
RTS0046249,57
RTS0046250,75
RTS0046251,62
RTS0046252,139
RTS0046253,93
RTS0046254,118
RTS0046255,109
RTS0046256,256
RTS0046257,165
RTS0046258,109
RTS0046259,159
RTS0046260,116
RTS0046261,238
RTS0046262,184
RTS0046263,100
RTS0046264,76
RTS0046265,68
RTS0046266,71
RTS0046267,70
RTS0046268,119
RTS0046269,129
RTS0046270,91
RTS0046271,119
RTS0046272,125
RTS0046273,82
RTS0046274,83
RTS0046275,63
RTS0046276,57
RTS0046277,62
RTS0046278,74
RTS0046279,84
RTS0046280,72
RTS0046281,91
RTS0046282,68
RTS0046283,128
RTS0046284,114
RTS0046285,81
RTS0046286,80
RTS0046287,95
RTS0046288,88
RTS0046289,114
RTS0046290,97
RTS0046291,86
RTS0046292,101
RTS0046293,98
RTS0046294,58
RTS0046295,110
RTS0046296,69
RTS0046297,93
RTS0046298,92
RTS0046299,91
RTS0046300,67
RTS0046301,104
RTS0046302,108
RTS0046303,106
RTS0046304,99
RTS0046305,96
RTS0046306,87
RTS0046307,74
RTS0046308,77
RTS0046309,90
RTS0046310,71
RTS0046311,90
RTS0046312,61
RTS0046313,66
RTS0046314,86
RTS0046315,73
RTS0046316,79
RTS0046317,96
RTS0046318,88
RTS0046319,93
RTS0046320,59
RTS0046321,77
RTS0046322,79
RTS0046323,73
RTS0046324,78
RTS0046325,101
RTS0046326,65
RTS0046327,95
RTS0046328,88
RTS0046329,134
RTS0046330,96
RTS0046331,104
RTS0046332,82
RTS0046333,111
RTS0046334,98
RTS0046335,142
RTS0046336,101
RTS0046342,62
RTS0046343,69
RTS0046344,104
RTS0046345,45
RTS0046346,56
RTS0046347,297
RTS0046348,417
RTS0046349,324
RTS0046350,83
RTS0046351,60
RTS0046352,88
RTS0046353,84
RTS0046354,88
RTS0046355,137
RTS0046356,360
RTS0046357,266
RTS0046358,135
RTS0046359,228
RTS0046360,126
RTS0046361,209
RTS0046362,152
RTS0046363,202
RTS0046364,70
RTS0046365,73
RTS0046366,70
RTS0046367,70
RTS0046368,62
RTS0046369,80
RTS0046370,60
RTS0046371,100
RTS0046372,85
RTS0046373,68
RTS0046374,69
RTS0046375,51
RTS0046376,84
RTS0046377,68
RTS0046378,80
RTS0046379,89
RTS0046380,80
RTS0046381,69
RTS0046382,88
RTS0046383,252
RTS0046384,112
RTS0046385,291
RTS0046386,330
RTS0046387,163
RTS0046388,137
RTS0046389,159
RTS0046390,124
RTS0046391,118
RTS0046392,85
RTS0046393,77
RTS0046394,62
RTS0046395,91
RTS0046396,56
RTS0046397,73
RTS0046398,68
RTS0046399,93
RTS0046400,80
RTS0046401,133
RTS0046402,116
RTS0046403,120
RTS0046404,148
RTS0046405,150
RTS0046406,104
RTS0046407,77
RTS0046408,81
RTS0046409,68
RTS0046410,307
RTS0046411,267
RTS0046412,274
RTS0046413,297
RTS0046414,3593
RTS0046415,703
RTS0046416,84
RTS0046417,123
RTS0046418,114
RTS0046419,82
RTS0046420,187
RTS0046421,158
RTS0046422,120
RTS0046423,79
RTS0046424,135
RTS0046425,140
RTS0046426,97
RTS0046427,90
RTS0046428,100
RTS0046429,66
RTS0046430,71
RTS0046431,71
RTS0046432,158
RTS0046433,126
RTS0046434,119
RTS0046435,2405
RTS0046439,96
RTS0046440,121
RTS0046441,96
RTS0046442,86
RTS0046443,90
RTS0046444,121
RTS0046445,52
RTS0046446,45
RTS0046447,74
RTS0046448,139
RTS0046449,420
RTS0046450,1000
RTS0046451,172
RTS0046452,586
RTS0046453,297
RTS0046454,108
RTS0046455,118
RTS0046456,70
RTS0046457,96
RTS0046458,97
RTS0046459,297
RTS0046460,180
RTS0046461,89
RTS0046462,91
RTS0046463,92
RTS0046464,89
RTS0046466,48
RTS0046468,87
RTS0046469,87
RTS0046470,98
RTS0046471,53
RTS0046472,92
RTS0046473,54
RTS0046474,47
RTS0046475,96
RTS0046476,73
RTS0046477,66
RTS0046478,86
RTS0046479,68
RTS0046480,86
RTS0046481,58
RTS0046482,84
RTS0046483,81
RTS0046484,68
RTS0046485,78
RTS0046486,74
RTS0046487,91
RTS0046488,76
RTS0046489,85
RTS0046490,87
RTS0046491,94
RTS0046492,88
RTS0046493,70
RTS0046494,88
RTS0046495,95
RTS0046496,294
RTS0046497,219
RTS0046498,140
RTS0046499,234
RTS0046500,293
RTS0046501,211
RTS0046502,152
RTS0046503,232
RTS0046504,167
RTS0046505,47
RTS0046506,74
RTS0046507,49
RTS0046508,70
RTS0046509,65
RTS0046510,88
RTS0046511,61
RTS0046512,99
RTS0046513,75
RTS0046514,67
RTS0046515,79
RTS0046516,94
RTS0046517,85
RTS0046518,54
RTS0046519,76
RTS0046520,83
RTS0046521,72
RTS0046522,64
RTS0046524,78
RTS0046525,85
RTS0046526,84
RTS0046527,66
RTS0046528,90
RTS0046529,61
RTS0046530,50
RTS0046531,78
RTS0046532,87
RTS0046533,76
RTS0046534,84
RTS0046535,74
RTS0046536,78
RTS0046537,83
RTS0046538,88
RTS0046539,86
RTS0046540,64
RTS0046541,78
RTS0046542,130
RTS0046543,129
RTS0046544,103
RTS0046545,123
RTS0046546,79
RTS0046548,74
RTS0046549,110
RTS0046550,105
RTS0046551,214
RTS0046552,107
RTS0046553,134
RTS0046554,63
RTS0046555,91
RTS0046556,133
RTS0046557,67
RTS0046558,63
RTS0046559,95
RTS0046560,87
RTS0046561,77
RTS0046562,102
RTS0046563,86
RTS0046564,105
RTS0046565,108
RTS0046566,132
RTS0046567,101
RTS0046568,70
RTS0046569,90
RTS0046570,98
RTS0046571,81
RTS0046572,70
RTS0046573,86
RTS0046574,89
RTS0046575,89
RTS0046577,71
RTS0046578,100
RTS0046580,144
RTS0046581,110
RTS0046582,117
RTS0046583,69
RTS0046584,84
RTS0046585,85
RTS0046586,101
RTS0046587,94
RTS0046588,64
RTS0046589,80
RTS0046590,97
RTS0046591,94
RTS0046592,80
RTS0046593,91
RTS0046594,165
RTS0046595,109
RTS0046596,130
RTS0046597,104
RTS0046598,202
RTS0046599,101
RTS0046600,702
RTS0046601,894
RTS0046602,431
RTS0046603,625
RTS0046604,102
RTS0046605,106
RTS0046606,92
RTS0046607,613
RTS0046608,2505
RTS0046609,1270
RTS0046610,59
RTS0046611,101
RTS0046612,94
RTS0046613,72
RTS0046614,100
RTS0046615,76
RTS0046616,71
RTS0046617,87
RTS0046618,76
RTS0046619,107
RTS0046620,95
RTS0046621,192
RTS0046622,158
RTS0046623,96
RTS0046624,155
RTS0046625,106
RTS0046626,116
RTS0046627,123
RTS0046628,213
RTS0046629,81
RTS0046630,105
RTS0046631,104
RTS0046632,300
RTS0046633,194
RTS0046634,290
RTS0046635,94
RTS0046636,117
RTS0046637,139
RTS0046638,213
RTS0046639,173
RTS0046640,212
RTS0046641,125
RTS0046642,156
RTS0046643,85
RTS0046644,80
RTS0046645,90
RTS0046646,85
RTS0046647,114
RTS0046648,109
RTS0046649,109
RTS0046650,83
RTS0046651,114
RTS0046652,87
RTS0046653,145
RTS0046654,124
RTS0046655,137
RTS0046656,75
RTS0046657,66
RTS0046658,154
RTS0046659,81
RTS0046660,63
RTS0046661,101
RTS0046662,108
RTS0046663,120
RTS0046664,83
RTS0046665,62
RTS0046666,70
RTS0046667,121
RTS0046668,97
RTS0046669,73
RTS0046670,85
RTS0046671,76
RTS0046672,73
RTS0046673,85
RTS0046674,73
RTS0046675,73
RTS0046676,79
RTS0046677,68
RTS0046678,80
RTS0046679,63
RTS0046680,61
RTS0046681,77
RTS0046682,65
RTS0046683,70
RTS0046684,84
RTS0046685,66
RTS0046686,92
RTS0046687,77
RTS0046688,71
RTS0046689,78
RTS0046690,50
RTS0046691,85
RTS0046692,72
RTS0046693,99
RTS0046694,92
RTS0046695,86
RTS0046696,93
RTS0046697,117
RTS0046698,101
RTS0046699,143
RTS0046700,144
RTS0046701,184
RTS0046702,111
RTS0046703,2469
RTS0046704,2772
RTS0046705,2466
RTS0046706,596
RTS0046707,1898
RTS0046708,1628
RTS0046709,121
RTS0046710,184
RTS0046711,164
RTS0046712,118
RTS0046713,126
RTS0046714,106
RTS0046715,67
RTS0046716,136
RTS0046717,172
RTS0046718,58
RTS0046719,74
RTS0046720,84
RTS0046721,161
RTS0046722,191
RTS0046723,95
RTS0046724,58
RTS0046725,60
RTS0046726,91
RTS0046727,122
RTS0046728,91
RTS0046729,101
RTS0046730,111
RTS0046731,96
RTS0046732,83
RTS0046733,117
RTS0046734,130
RTS0046735,106
RTS0046736,79
RTS0046737,64
RTS0046738,66
RTS0046739,53
RTS0046740,88
RTS0046741,79
RTS0046742,69
RTS0046743,156
RTS0046744,113
RTS0046745,202
RTS0046746,77
RTS0046747,88
RTS0046748,196
RTS0046749,137
RTS0046750,69
RTS0046751,71
RTS0046752,93
RTS0046753,80
RTS0046754,87
RTS0046755,92
RTS0046756,69
RTS0046757,80
RTS0046758,78
RTS0046759,324
RTS0046760,200
RTS0046761,277
RTS0046763,114
RTS0046764,103
RTS0046765,75
RTS0046766,72
RTS0046767,72
RTS0046768,252
RTS0046769,344
RTS0046770,346
RTS0046771,89
RTS0046772,82
RTS0046773,60
RTS0046774,73
RTS0046775,101
RTS0046777,91
RTS0046778,93
RTS0046779,124
RTS0046780,92
RTS0046781,69
RTS0046782,52
RTS0046783,81
RTS0046784,66
RTS0046785,82
RTS0046790,78
RTS0046791,72
RTS0046792,95
RTS0046793,69
RTS0046794,83
RTS0046795,91
RTS0046796,83
RTS0046797,76
RTS0046798,111
RTS0046799,89
RTS0046800,85
RTS0046801,2146
RTS0046802,1519
RTS0046803,77
RTS0046804,77
RTS0046805,90
RTS0046806,103
RTS0046807,73
RTS0046808,82
RTS0046809,68
RTS0046810,92
RTS0046811,63
RTS0046812,66
RTS0046813,75
RTS0046814,84
RTS0046815,120
RTS0046816,90
RTS0046817,61
RTS0046818,58
RTS0046819,89
RTS0046820,108
RTS0046821,54
RTS0046822,70
RTS0046823,59
RTS0046824,203
RTS0046825,118
RTS0046826,74
RTS0046827,72
RTS0046828,98
RTS0046829,88
RTS0046830,96
RTS0046831,75
RTS0046832,670
RTS0046833,115
RTS0046835,54
RTS0046836,2354
RTS0046837,2003
RTS0046838,482
RTS0046839,3042
RTS0046840,188
RTS0046841,78
RTS0046842,651
RTS0046843,975
RTS0046846,110
RTS0046849,185
RTS0046850,1121
RTS0046851,4606
RTS0046852,122
RTS0046853,168
RTS0046854,55
RTS0046855,74
RTS0046856,65
RTS0046857,65
RTS0046858,87
RTS0046859,81
RTS0046860,173
RTS0046861,88
RTS0046862,80
RTS0046863,79
RTS0046864,77
RTS0046866,86
RTS0046867,67
RTS0046868,59
RTS0046869,710
RTS0046870,632
RTS0046871,116
RTS0046872,192
RTS0046873,96
RTS0046874,89
RTS0046875,81
RTS0046876,77
RTS0046877,87
RTS0046878,95
RTS0046879,108
RTS0046880,101
RTS0046881,124
RTS0046882,96
RTS0046885,84
RTS0046886,89
RTS0046887,74
RTS0046889,77
RTS0046890,91
RTS0046891,102
RTS0046892,66
RTS0046893,126
RTS0046894,105
RTS0046895,73
RTS0046897,146
RTS0046898,59
RTS0046899,110
RTS0046900,190
RTS0046902,118
RTS0046903,506
RTS0046904,82
RTS0046905,62
RTS0046906,367
RTS0046907,138
RTS0046908,68
RTS0046909,94
RTS0046910,65
RTS0046911,153
RTS0046912,60
RTS0046913,117
RTS0046914,109
RTS0046915,72
RTS0046916,88
RTS0046918,5616
RTS0046919,6618
RTS0046920,1549
RTS0046921,84
RTS0046922,99
RTS0046923,113
RTS0046924,313
RTS0046925,83
RTS0046926,73
RTS0046927,81
RTS0046928,83
RTS0046929,64
RTS0046930,77
RTS0046931,60
RTS0046933,65
RTS0046934,144
RTS0046935,251
RTS0046936,112
RTS0046937,86
RTS0046938,1788
RTS0046939,75
RTS0046940,96
RTS0046941,78
RTS0046942,83
RTS0046943,348
RTS0046944,73
RTS0046946,349
RTS0046947,66
RTS0046948,73
RTS0046949,51
RTS0046950,73
RTS0046951,154
RTS0046952,61
RTS0046954,80
RTS0046955,79
RTS0046956,139
RTS0046957,73
RTS0046958,108
RTS0046959,98
RTS0046960,89
RTS0046961,134
RTS0046962,510
RTS0046963,67
RTS0046965,94
RTS0046966,88
RTS0046967,101
RTS0046968,55
RTS0047054,104
RTS0047055,117
RTS0047056,82
RTS0047057,104
RTS0047058,97
RTS0047060,233
RTS0047061,234
RTS0047062,227
RTS0047063,236
RTS0047064,535
RTS0047065,98
RTS0047066,112
RTS0047067,99
RTS0047068,79
RTS0047069,80
RTS0047070,395
RTS0047071,280
RTS0047072,368
RTS0047073,332
RTS0047074,418
RTS0047075,101
RTS0047076,139
RTS0047077,111
RTS0047078,137
RTS0047079,77
RTS0047080,112
RTS0047081,117
RTS0047082,101
RTS0047083,118
RTS0047084,101
RTS0047085,47
RTS0047086,88
RTS0047087,71
RTS0047088,81
RTS0047089,80
RTS0047090,2
RTS0047091,62
RTS0047092,80
RTS0047093,77
RTS0047094,59
RTS0047095,90
RTS0047096,72
RTS0047097,64
RTS0047098,62
RTS0047099,50
RTS0047100,58
RTS0047101,116
RTS0047102,95
RTS0047103,108
RTS0047104,70
RTS0047105,188
RTS0047106,142
RTS0047107,118
RTS0047108,232
RTS0047109,88
RTS0047110,117
RTS0047111,103
RTS0047112,71
RTS0047113,414
RTS0047114,114
RTS0047115,102
RTS0047116,130
RTS0047117,94
RTS0047118,93
RTS0047119,93
RTS0047120,100
RTS0047121,69
RTS0047122,107
RTS0047123,73
RTS0047124,114
RTS0047125,87
RTS0047126,122
RTS0047127,127
RTS0047128,77
RTS0047129,108
RTS0047130,67
RTS0047131,117
RTS0047132,92
RTS0047133,111
RTS0047134,104
RTS0047135,377
RTS0047136,390
RTS0047137,285
RTS0047138,379
RTS0047139,216
RTS0047140,57
RTS0047141,63
RTS0047142,70
RTS0047143,74
RTS0047144,64
RTS0047145,156
RTS0047146,121
RTS0047147,144
RTS0047148,146
RTS0047149,128
RTS0047150,451
RTS0047151,309
RTS0047152,748
RTS0047153,305
RTS0047154,764
RTS0047156,84
RTS0047157,79
RTS0047158,90
RTS0047159,77
RTS0047160,95
RTS0047165,102
RTS0047166,86
RTS0047167,111
RTS0047168,61
RTS0047169,67
RTS0047170,43
RTS0047171,86
RTS0047172,71
RTS0047173,88
RTS0047174,77
RTS0047175,58
RTS0047176,109
RTS0047177,110
RTS0047178,95
RTS0047179,83
RTS0047180,83
RTS0047181,113
RTS0047182,103
RTS0047183,91
RTS0047184,94
RTS0047185,95
RTS0047186,114
RTS0047187,111
RTS0047188,107
RTS0047189,107
RTS0047190,88
RTS0047191,81
RTS0047192,90
RTS0047193,114
RTS0047194,151
RTS0047195,130
RTS0047196,85
RTS0047197,194
RTS0047198,119
RTS0047199,109
RTS0047200,181
RTS0047201,107
RTS0047202,151
RTS0047203,92
RTS0047204,76
RTS0047205,88
RTS0047206,93
RTS0047207,85
RTS0047208,4774
RTS0047209,3122
RTS0047210,6558
RTS0047211,5100
RTS0047212,964
RTS0047213,69
RTS0047214,84
RTS0047215,87
RTS0047216,67
RTS0047217,68
RTS0047218,359
RTS0047219,394
RTS0047220,146
RTS0047221,426
RTS0047222,379
RTS0047223,138
RTS0047225,161
RTS0047226,112
RTS0047229,76
RTS0047230,60
RTS0047231,95
RTS0047232,98
RTS0047233,63
RTS0047234,75
RTS0047235,59
RTS0047236,88
RTS0047237,72
RTS0047238,64
RTS0047239,119
RTS0047240,78
RTS0047241,64
RTS0047242,69
RTS0047243,85
RTS0047244,79
RTS0047245,79
RTS0047246,52
RTS0047247,68
RTS0047248,60
RTS0047249,107
RTS0047250,136
RTS0047252,166
RTS0047253,91
RTS0047254,137
RTS0047255,188
RTS0047256,205
RTS0047257,175
RTS0047258,195
RTS0047259,182
RTS0047260,307
RTS0047261,323
RTS0047262,204
RTS0047263,309
RTS0047264,231
RTS0047266,325
RTS0047267,1038
RTS0047268,552
RTS0047269,553
RTS0047270,886
RTS0047271,824
RTS0047272,300
RTS0047273,419
RTS0047274,115
RTS0047276,76
RTS0047277,467
RTS0047278,408
RTS0047279,590
RTS0047280,362
RTS0047281,215
RTS0047282,472
RTS0047283,371
RTS0047284,278
RTS0047290,1758
RTS0047291,3708
RTS0047292,2171
RTS0047293,1659
RTS0047294,2760
RTS0047295,72
RTS0047296,221
RTS0047297,237
RTS0047298,164
RTS0047299,233
RTS0047300,70
RTS0047301,101
RTS0047302,54
RTS0047303,83
RTS0047304,77
RTS0047305,658
RTS0047306,943
RTS0047307,977
RTS0047308,354
RTS0047309,462
RTS0047310,270
RTS0047311,223
RTS0047312,162
RTS0047313,145
RTS0047314,166
RTS0047315,585
RTS0047316,518
RTS0047317,480
RTS0047318,535
RTS0047319,656
RTS0047320,162
RTS0047321,260
RTS0047322,195
RTS0047323,480
RTS0047324,380
RTS0047325,207
RTS0047326,234
RTS0047327,212
RTS0047328,165
RTS0047329,117
RTS0047331,388
RTS0047332,375
RTS0047333,387
RTS0047334,230
RTS0047335,189
RTS0047336,373
RTS0047337,140
RTS0047338,317
RTS0047339,157
RTS0047340,601
RTS0047341,420
RTS0047342,485
RTS0047343,483
RTS0047344,260
RTS0047345,265
RTS0047346,365
RTS0047348,426
RTS0047349,316
RTS0047350,323
RTS0047351,513
RTS0047352,1019
RTS0047353,990
RTS0047354,966
RTS0047356,140
RTS0047357,130
RTS0047358,82
RTS0047359,198
RTS0047360,144
RTS0047361,98
RTS0047362,308
RTS0047363,359
RTS0047364,104
RTS0047365,253
RTS0047366,135
RTS0047367,111
RTS0047368,186
RTS0047369,152
RTS0047370,90
RTS0047373,100
RTS0047374,58
RTS0047375,84
RTS0047376,298
RTS0047377,199
RTS0047378,288
RTS0047379,450
RTS0047380,370
RTS0047381,61
RTS0047382,86
RTS0047383,85
RTS0047384,69
RTS0047385,67
RTS0047386,350
RTS0047387,176
RTS0047388,193
RTS0047389,242
RTS0047390,185
RTS0047391,358
RTS0047392,172
RTS0047393,418
RTS0047394,89
RTS0047395,79
RTS0047396,823
RTS0047397,118
RTS0047398,84
RTS0047399,88
RTS0047400,76
RTS0047401,83
RTS0047402,118
RTS0047403,82
RTS0047404,145
RTS0047405,159
RTS0047406,86
RTS0047407,106
RTS0047408,98
RTS0047409,330
RTS0047410,156
RTS0047411,342
RTS0047412,355
RTS0047413,137
RTS0047414,436
RTS0047415,369
RTS0047417,131
RTS0047418,198
RTS0047419,168
RTS0047420,190
RTS0047421,78
RTS0047422,63
RTS0047423,89
RTS0047424,87
RTS0047425,65
RTS0047426,539
RTS0047427,420
RTS0047428,262
RTS0047429,204
RTS0047430,414
RTS0047431,91
RTS0047432,329
RTS0047433,268
RTS0047434,304
RTS0047435,435
RTS0047436,88
RTS0047437,50
RTS0047438,83
RTS0047439,64
RTS0047440,60
RTS0047441,537
RTS0047442,524
RTS0047445,490
RTS0047446,456
RTS0047447,84
RTS0047448,65
RTS0047449,69
RTS0047450,98
RTS0047451,71
RTS0047452,91
RTS0047453,64
RTS0047454,60
RTS0047455,74
RTS0047456,61
RTS0047457,88
RTS0047458,77
RTS0047459,105
RTS0047460,86
RTS0047461,101
RTS0047462,126
RTS0047463,117
RTS0047464,168
RTS0047465,86
RTS0047466,113
RTS0047467,80
RTS0047468,115
RTS0047469,115
RTS0047471,112
RTS0047472,68
RTS0047473,97
RTS0047474,72
RTS0047475,55
RTS0047476,91
RTS0047477,405
RTS0047479,301
RTS0047480,239
RTS0047481,318
RTS0047482,70
RTS0047483,71
RTS0047484,70
RTS0047485,64
RTS0047486,75
RTS0047487,51
RTS0047488,81
RTS0047489,99
RTS0047490,64
RTS0047491,76
RTS0047492,327
RTS0047493,277
RTS0047494,413
RTS0047495,289
RTS0047496,133
RTS0047497,204
RTS0047498,155
RTS0047499,206
RTS0047500,183
RTS0047501,121
RTS0047502,86
RTS0047503,83
RTS0047504,443
RTS0047505,318
RTS0047506,477
RTS0047507,135
RTS0047508,91
RTS0047509,91
RTS0047510,92
RTS0047511,64
RTS0047512,510
RTS0047513,85
RTS0047514,79
RTS0047515,488
RTS0047516,685
RTS0047517,1586
RTS0047518,1002
RTS0047520,1446
RTS0047521,1716
RTS0047522,115
RTS0047523,135
RTS0047524,159
RTS0047525,74
RTS0047526,161
RTS0047527,69
RTS0047528,102
RTS0047529,110
RTS0047530,137
RTS0047531,138
RTS0047532,91
RTS0047533,70
RTS0047534,87
RTS0047535,94
RTS0047536,110
RTS0047537,139
RTS0047538,417
RTS0047540,402
RTS0047541,435
RTS0047543,112
RTS0047544,143
RTS0047545,153
RTS0047546,170
RTS0047547,75
RTS0047548,316
RTS0047549,222
RTS0047550,143
RTS0047551,198
RTS0047552,121
RTS0047553,65
RTS0047558,110
RTS0047559,92
RTS0047560,62
RTS0047561,84
RTS0047562,88
RTS0047563,313
RTS0047564,204
RTS0047565,155
RTS0047566,183
RTS0047567,88
RTS0047568,88
RTS0047569,94
RTS0047570,89
RTS0047571,90
RTS0047572,98
RTS0047573,56
RTS0047574,107
RTS0047575,120
RTS0047576,109
RTS0047577,118
RTS0047578,54
RTS0047579,72
RTS0047580,83
RTS0047581,75
RTS0047582,70
RTS0047583,51
RTS0047584,64
RTS0047585,63
RTS0047586,88
RTS0047587,52
RTS0047588,86
RTS0047590,100
RTS0047591,53
RTS0047592,87
RTS0047593,80
RTS0047594,87
RTS0047595,94
RTS0047596,102
RTS0047597,112
RTS0047598,127
RTS0047599,91
RTS0047600,123
RTS0047601,448
RTS0047602,188
RTS0047603,61
RTS0047604,97
RTS0047606,43
RTS0047613,151
RTS0047614,152
RTS0047615,81
RTS0047616,207
RTS0047617,201
RTS0047618,65
RTS0047619,51
RTS0047620,57
RTS0047621,76
RTS0047622,62
RTS0047624,74
RTS0047625,50
RTS0047626,84
RTS0047627,71
RTS0047628,77
RTS0047629,54
RTS0047630,41
RTS0047631,46
RTS0047632,80
RTS0047633,56
RTS0047634,65
RTS0047635,67
RTS0047636,96
RTS0047637,79
RTS0047638,75
RTS0047639,74
RTS0047640,68
RTS0047641,67
RTS0047642,51
RTS0047643,54
RTS0047644,84
RTS0047645,74
RTS0047646,78
RTS0047647,57
RTS0047648,100
RTS0047649,72
RTS0047650,70
RTS0047651,46
RTS0047652,56
RTS0047653,56
RTS0047654,49
RTS0047656,118
RTS0047657,90
RTS0047658,85
RTS0047659,53
RTS0047660,62
RTS0047661,74
RTS0047662,99
RTS0047663,45
RTS0047664,74
RTS0047665,58
RTS0047666,52
RTS0047667,60
RTS0047668,69
RTS0047669,70
RTS0047670,95
RTS0047672,68
RTS0047673,68
RTS0047674,76
RTS0047675,82
RTS0047676,60
RTS0047677,87
RTS0047678,55
RTS0047679,83
RTS0047680,92
RTS0047681,67
RTS0047682,89
RTS0047684,57
RTS0047685,61
RTS0047686,72
RTS0047687,57
RTS0047688,86
RTS0047689,97
RTS0047691,41
RTS0047692,76
RTS0047693,91
RTS0047694,82
RTS0047695,59
RTS0047696,70
RTS0047697,63
RTS0047698,109
RTS0047699,83
RTS0047700,103
RTS0047701,93
RTS0047702,100
RTS0047703,138
RTS0047704,84
RTS0047705,99
RTS0047706,122
RTS0047707,120
RTS0047708,326
RTS0047709,397
RTS0047710,66
RTS0047711,71
RTS0047712,89
RTS0047713,332
RTS0047714,545
RTS0047715,470
RTS0047716,515
RTS0047717,557
RTS0047718,105
RTS0047720,69
RTS0047721,72
RTS0047722,66
RTS0047723,99
RTS0047724,197
RTS0047725,216
RTS0047726,195
RTS0047727,175
RTS0047728,234
RTS0047729,83
RTS0047730,91
RTS0047731,68
RTS0047732,68
RTS0047733,74
RTS0047734,80
RTS0047735,62
RTS0047736,247
RTS0047737,86
RTS0047738,69
RTS0047739,80
RTS0047740,105
RTS0047741,113
RTS0047742,78
RTS0047743,60
RTS0047744,197
RTS0047745,211
RTS0047746,90
RTS0047747,128
RTS0047748,130
RTS0047749,301
RTS0047750,83
RTS0047752,63
RTS0047753,111
RTS0047754,828
RTS0047755,845
RTS0047756,586
RTS0047757,572
RTS0047758,569
RTS0047759,85
RTS0047760,108
RTS0047761,72
RTS0047762,87
RTS0047763,109
RTS0047764,86
RTS0047765,105
RTS0047766,138
RTS0047767,80
RTS0047768,80
RTS0047769,72
RTS0047770,51
RTS0047771,71
RTS0047772,77
RTS0047773,61
RTS0047774,122
RTS0047775,70
RTS0047776,98
RTS0047777,74
RTS0047778,64
RTS0047779,70
RTS0047780,84
RTS0047781,141
RTS0047782,157
RTS0047783,107
RTS0047784,84
RTS0047785,78
RTS0047786,237
RTS0047787,153
RTS0047788,135
RTS0047789,161
RTS0047790,74
RTS0047791,107
RTS0047792,108
RTS0047793,130
RTS0047794,65
RTS0047795,55
RTS0047796,140
RTS0047797,86
RTS0047798,95
RTS0047799,105
RTS0047800,56
RTS0047801,1521
RTS0047802,1380
RTS0047803,95
RTS0047804,60
RTS0047805,112
RTS0047806,115
RTS0047807,90
RTS0047808,172
RTS0047809,78
RTS0047810,156
RTS0047811,624
RTS0047812,82
RTS0047813,76
RTS0047814,75
RTS0047816,165
RTS0047817,117
RTS0047818,85
RTS0047819,67
RTS0047820,61
RTS0047821,584
RTS0047822,67
RTS0047823,78
RTS0047824,154
RTS0047825,231
RTS0047826,60
RTS0047827,316
RTS0047828,83
RTS0047829,133
RTS0047830,69
RTS0047831,72
RTS0047832,73
RTS0047833,83
RTS0047834,54
RTS0047835,392
RTS0047836,255
RTS0047837,233
RTS0047838,2363
RTS0047839,1017
RTS0047840,81
RTS0047841,76
RTS0047842,121
RTS0047843,199
RTS0047844,59
RTS0047845,98
RTS0047846,71
RTS0047847,78
RTS0047848,68
RTS0047849,107
RTS0047850,69
RTS0047851,64
RTS0047852,105
RTS0047853,67
RTS0047854,69
RTS0047855,112
RTS0047856,67
RTS0047857,73
RTS0047858,58
RTS0047859,66
RTS0047860,62
RTS0047861,80
RTS0047862,96
RTS0047863,72
RTS0047864,73
RTS0047865,118
RTS0047866,204
RTS0047867,102
RTS0047868,88
RTS0047869,76
RTS0047870,354
RTS0047871,77
RTS0047872,110
RTS0047873,87
RTS0047874,83
RTS0047875,90
RTS0047876,72
RTS0047877,60
RTS0047878,116
RTS0047879,220
RTS0047880,70
RTS0047881,142
RTS0047882,90
RTS0047883,117
RTS0047884,98
RTS0047885,99
RTS0047886,61
RTS0047890,722
RTS0047891,558
RTS0047892,288
RTS0047893,80
RTS0047894,97
RTS0047895,128
RTS0047896,104
RTS0047897,87
RTS0047898,93
RTS0047899,83
RTS0047900,111
RTS0047901,70
RTS0047902,144
RTS0047903,145
RTS0047904,138
RTS0047905,166
RTS0047906,151
RTS0047907,1424
RTS0047908,1305
RTS0047909,1557
RTS0047910,75
RTS0047912,88
RTS0047913,76
RTS0047914,91
RTS0047915,57
RTS0047916,81
RTS0047917,70
RTS0047918,2
RTS0047919,63
RTS0047920,435
RTS0047921,1015
RTS0047924,81
RTS0047925,83
RTS0047926,56
RTS0047927,87
RTS0047928,113
RTS0047929,63
RTS0047930,74
RTS0047931,85
RTS0047932,94
RTS0047933,88
RTS0047934,81
RTS0047935,927
RTS0047936,77
RTS0047937,109
RTS0047938,113
RTS0047939,234
RTS0047940,614
RTS0047941,95
RTS0047942,61
RTS0047943,79
RTS0047944,91
RTS0047945,121
RTS0047946,172
RTS0047947,81
RTS0047948,63
RTS0047949,72
RTS0047950,60
RTS0047951,68
RTS0047952,107
RTS0047953,633
RTS0047954,62
RTS0047956,93
RTS0047957,85
RTS0047958,70
RTS0047959,159
RTS0047960,102
RTS0047961,204
RTS0047963,88
RTS0047964,90
RTS0047965,97
RTS0047966,54
RTS0047967,72
RTS0047968,91
RTS0047969,71
RTS0047970,60
RTS0047972,90
RTS0047973,295
RTS0047974,131
RTS0047975,65
RTS0047976,66
RTS0047977,56
RTS0047978,65
RTS0047979,97
RTS0047980,67
RTS0047981,3267
RTS0047982,71
RTS0047985,1096
RTS0047986,66
RTS0047987,75
RTS0047988,502
RTS0047990,110
RTS0047991,130
RTS0047992,94
RTS0047993,73
RTS0047994,75
RTS0047995,71
RTS0047996,58
RTS0047997,146
RTS0047998,184
RTS0047999,80
RTS0048000,85
RTS0048001,79
RTS0048003,187
RTS0048005,84
RTS0048006,123
RTS0048008,54
RTS0048009,80
RTS0048012,65
RTS0048013,76
RTS0048014,63
RTS0048015,146
RTS0048016,184
RTS0048017,92
RTS0048018,150
RTS0048019,200
RTS0048020,86
RTS0048021,50
RTS0048022,97
RTS0048023,76
RTS0048024,77
RTS0048026,122
RTS0048027,202
RTS0048028,81
RTS0048029,63
RTS0048030,65
RTS0048031,63
RTS0048032,70
RTS0048033,83
RTS0048034,88
RTS0048035,61
RTS0048036,78
RTS0048037,91
RTS0048038,189
RTS0048040,70
RTS0048041,56
RTS0048042,83
RTS0048043,108
RTS0048044,74
RTS0048045,80
RTS0048046,79
RTS0048047,95
RTS0048048,89
RTS0048049,76
RTS0048050,78
RTS0048051,152
RTS0048052,231
RTS0048053,144
RTS0048054,266
RTS0048055,93
RTS0048056,88
RTS0048057,46
RTS0048058,59
RTS0048059,68
RTS0048060,89
RTS0048061,104
RTS0048062,77
RTS0048063,81
RTS0048064,253
RTS0048065,118
RTS0048066,187
RTS0048067,60
RTS0048068,98
RTS0048069,84
RTS0048070,69
RTS0048071,156
RTS0048072,53
RTS0048073,77
RTS0048074,61
RTS0048076,129
RTS0048077,121
RTS0048078,108
RTS0048079,152
RTS0048080,98
RTS0048081,260
RTS0048082,86
RTS0048084,73
RTS0048085,110
RTS0048086,65
RTS0048087,116
RTS0048088,63
RTS0048089,137
RTS0048090,115
RTS0048091,106
RTS0048092,76
RTS0048093,250
RTS0048094,76
RTS0048096,74
RTS0048097,78
RTS0048098,8726
RTS0048099,12532
RTS0048100,9902
RTS0048101,8610
RTS0048102,11491
RTS0048104,96
RTS0048105,104
RTS0048106,81
RTS0048107,106
RTS0048108,97
RTS0048109,59
RTS0048110,78
RTS0048111,68
RTS0048112,84
RTS0048113,80
RTS0048114,55
RTS0048115,70
RTS0048116,82
RTS0048117,71
RTS0048118,106
RTS0048120,84
RTS0048126,86
RTS0048127,118
RTS0048129,134
RTS0048130,70
RTS0048131,665
RTS0048132,968
RTS0048133,163
RTS0048134,1104
RTS0048135,1385
RTS0048136,61
RTS0048138,107
RTS0048139,95
RTS0048140,85
RTS0048141,82
RTS0048142,82
RTS0048144,86
RTS0048145,97
RTS0048146,106
RTS0048147,59
RTS0048148,95
RTS0048149,68
RTS0048150,107
RTS0048151,90
RTS0048152,106
RTS0048153,127
RTS0048154,95
RTS0048155,93
RTS0048156,379
RTS0048158,268
RTS0048159,102
RTS0048160,3023
RTS0048161,3733
RTS0048162,240
RTS0048163,249
RTS0048164,1012
RTS0048165,600
RTS0048166,203
RTS0048167,251
RTS0048168,182
RTS0048169,191
RTS0048170,164
RTS0048171,134
RTS0048172,126
RTS0048173,68
RTS0048175,95
RTS0048176,76
RTS0048177,70
RTS0048178,81
RTS0048179,67
RTS0048180,91
RTS0048181,197
RTS0048182,126
RTS0048183,188
RTS0048184,206
RTS0048185,196
RTS0048186,111
RTS0048188,198
RTS0048189,214
RTS0048190,134
RTS0048191,155
RTS0048192,187
RTS0048193,131
RTS0048194,180
RTS0048195,180
RTS0048196,170
RTS0048197,300
RTS0048198,317
RTS0048200,239
RTS0048201,189
RTS0048202,85
RTS0048203,150
RTS0048204,112
RTS0048205,109
RTS0048207,110
RTS0048208,199
RTS0048209,155
RTS0048210,116
RTS0048211,166
RTS0048212,85
RTS0048213,120
RTS0048214,65
RTS0048215,161
RTS0048216,164
RTS0048217,137
RTS0048218,164
RTS0048219,139
RTS0048220,154
RTS0048221,122
RTS0048222,96
RTS0048223,69
RTS0048224,146
RTS0048225,117
RTS0048226,113
RTS0048227,272
RTS0048228,77
RTS0048229,75
RTS0048230,136
RTS0048231,193
RTS0048232,121
RTS0048233,76
RTS0048234,103
RTS0048235,169
RTS0048236,102
RTS0048237,103
RTS0048238,152
RTS0048239,83
RTS0048240,102
RTS0048241,116
RTS0048242,272
RTS0048243,185
RTS0048244,258
RTS0048245,101
RTS0048246,175
RTS0049343,152
RTS0049344,123
RTS0049345,74
RTS0049346,38
RTS0049347,74
RTS0049348,126
RTS0049349,75
RTS0049350,76
RTS0049351,94
RTS0049352,106
RTS0049353,88
RTS0049354,63
RTS0049355,68
RTS0049356,67
RTS0049357,62
RTS0049358,64
RTS0049359,63
RTS0049360,102
RTS0049361,88
RTS0049362,75
RTS0049363,89
RTS0049364,119
RTS0049365,69
RTS0049366,590
RTS0049367,649
RTS0049368,112
RTS0049369,78
RTS0049370,42
RTS0049371,105
RTS0049372,131
RTS0049373,206
RTS0049374,165
RTS0049375,141
RTS0049376,128
RTS0049377,150
RTS0049378,142
RTS0049379,102
RTS0049380,165
RTS0049381,131
RTS0049382,126
RTS0049383,81
RTS0049384,65
RTS0049385,81
RTS0049386,120
RTS0049387,78
RTS0049388,76
RTS0049389,90
RTS0049390,4383
RTS0049391,4972
RTS0049392,5590
RTS0049393,6417
RTS0049394,2304
RTS0049395,530
RTS0049396,3312
RTS0049397,3339
RTS0049398,3489
RTS0049399,2160
RTS0049400,107
RTS0049401,98
RTS0049402,84
RTS0049403,79
RTS0049404,75
RTS0049405,79
RTS0049406,61
RTS0049407,99
RTS0049408,85
RTS0049409,79
RTS0049410,82
RTS0049411,104
RTS0049412,70
RTS0049413,49
RTS0049414,57
RTS0049415,111
RTS0049416,92
RTS0049417,88
RTS0049418,125
RTS0049419,78
RTS0049420,58
RTS0049421,74
RTS0049422,45
RTS0049423,57
RTS0049424,97
RTS0049425,129
RTS0049426,211
RTS0049427,204
RTS0049428,62
RTS0049429,268
RTS0049430,317
RTS0049431,263
RTS0049432,75
RTS0049433,81
RTS0049434,82
RTS0049435,60
RTS0049436,37
RTS0049437,468
RTS0049438,102
RTS0049439,280
RTS0049440,226
RTS0049441,349
RTS0049442,300
RTS0049443,233
RTS0049444,736
RTS0049445,90
RTS0049446,116
RTS0049447,126
RTS0049448,74
RTS0049449,124
RTS0049450,80
RTS0049451,101
RTS0049452,94
RTS0049453,113
RTS0049454,71
RTS0049455,84
RTS0049456,85
RTS0049457,212
RTS0049458,111
RTS0049459,229
RTS0049460,291
RTS0049461,432
RTS0049462,581
RTS0049463,108
RTS0049464,74
RTS0049465,66
RTS0049466,84
RTS0049467,70
RTS0049468,108
RTS0049469,94
RTS0049470,120
RTS0049471,205
RTS0049472,119
RTS0049473,539
RTS0049474,69
RTS0049475,81
RTS0049476,114
RTS0049477,75
RTS0049478,88
RTS0049479,10696
RTS0049480,965
RTS0049481,49
RTS0049482,76
RTS0049483,83
RTS0049484,77
RTS0049485,94
RTS0997079,61
RTS0997080,215
RTS0997081,65
RTS0997082,75
RTS0997083,65
RTS0997084,74
RTS0997085,63
RTS0997086,83
RTS0997087,40
RTS0997088,12977
RTS0997089,8275
RTS0997090,84
RTS0997091,114
RTS0997092,86
RTS0997093,69
RTS0997094,17
RTS0997095,38
RTS0997096,51
RTS0997097,38
RTS0997098,78
RTS0997099,43
RTS0997100,55
RTS0997101,62
RTS0997102,47
RTS0997103,31
RTS0997104,63
RTS0997105,38
RTS0997106,54
RTS0997107,36
RTS0997108,62
RTS0997109,43
RTS0997110,59
RTS0997111,45
RTS0997112,45
RTS0997113,35
RTS0997114,46
RTS0997115,34
RTS0997116,33
RTS0997117,48
RTS0997118,45
RTS0997119,41
RTS0997120,35
RTS0997121,288
RTS0997122,486
RTS0997123,475
RTS0997124,290
RTS0997125,425
RTS0997126,808
RTS0997127,788
RTS0997128,453
RTS0997129,1216
RTS0997130,256
</Code_Summary>
