# Supplementary material for: Spatial meta-transcriptomics reveal associations of intratumor bacteria burden with lung cancer cells showing a distinct oncogenic signature
Source: J Immunother Cancer. 2022 Jul 6;10(7):e004698. doi: 10.1136/jitc-2022-004698 (PMC9260850; doi:10.1136/jitc-2022-004698)
Supplement: Supplementary data [file jitc-2022-004698supp009.zip › DSP-1001660004186-C-D12.dcc]

<Header>
FileVersion,0.02
SoftwareVersion,"GeoMx_NGS_Pipeline_ 2.0.0"
Date,2020-6-15
</Header>

<Scan_Attributes>
ID,DSP-1001660004186-C-D12
Plate_ID,1001660004186
Well,D12
</Scan_Attributes>

<NGS_Processing_Attributes>
SeqSetId,
tamperedIni,No
Raw,243717
Trimmed,242536
Stitched,241106
Aligned,236399
umiQ30,0.9920
rtsQ30,0.9925
</NGS_Processing_Attributes>


<Code_Summary>
RTS0039454,10
RTS0039455,7
RTS0039456,4
RTS0039457,10
RTS0039458,3
RTS0039459,2
RTS0039460,1
RTS0039461,3
RTS0039462,1
RTS0039463,2
RTS0039464,3
RTS0039465,2
RTS0039466,2
RTS0039467,15
RTS0039468,5
RTS0039469,19
RTS0039470,13
RTS0039471,16
RTS0039472,24
RTS0039473,17
RTS0039474,37
RTS0039475,33
RTS0039476,29
RTS0039477,32
RTS0039478,47
RTS0039479,4
RTS0039480,3
RTS0039481,1
RTS0039482,1
RTS0039483,2
RTS0039484,5
RTS0039485,10
RTS0039486,5
RTS0039487,4
RTS0039488,8
RTS0039489,4
RTS0039490,4
RTS0039491,5
RTS0039492,3
RTS0039493,4
RTS0039494,6
RTS0039495,7
RTS0039496,7
RTS0039497,2
RTS0039498,4
RTS0039499,18
RTS0039500,9
RTS0039501,13
RTS0039502,21
RTS0039503,13
RTS0039504,3
RTS0039505,7
RTS0039506,4
RTS0039507,6
RTS0039508,4
RTS0039509,3
RTS0039510,5
RTS0039511,113
RTS0039512,95
RTS0039513,114
RTS0039514,156
RTS0039515,162
RTS0039516,5
RTS0039517,1
RTS0039518,3
RTS0039519,2
RTS0039520,2
RTS0039521,5
RTS0039522,3
RTS0039523,2
RTS0039524,2
RTS0039525,7
RTS0039526,6
RTS0039527,2
RTS0039528,4
RTS0039529,4
RTS0039530,6
RTS0039531,5
RTS0039532,1
RTS0039533,2
RTS0039534,3
RTS0039535,2
RTS0039536,7
RTS0039537,4
RTS0039538,1
RTS0039539,4
RTS0039540,1
RTS0039541,3
RTS0039542,4
RTS0039543,6
RTS0039544,4
RTS0039545,5
RTS0039546,3
RTS0039547,3
RTS0039548,4
RTS0039549,5
RTS0039550,1
RTS0039551,3
RTS0039552,1
RTS0039553,6
RTS0039554,1
RTS0039555,5
RTS0039557,3
RTS0039558,4
RTS0039559,2
RTS0039560,4
RTS0039561,2
RTS0039562,1
RTS0039563,3
RTS0039564,3
RTS0039565,3
RTS0039566,3
RTS0039567,4
RTS0039568,3
RTS0039569,3
RTS0039570,2
RTS0039571,1
RTS0039572,5
RTS0039573,5
RTS0039574,1
RTS0039575,4
RTS0039576,1
RTS0039577,6
RTS0039578,4
RTS0039579,4
RTS0039580,6
RTS0039581,6
RTS0039582,10
RTS0039583,5
RTS0039584,5
RTS0039585,5
RTS0039586,2
RTS0039587,1
RTS0039588,2
RTS0039589,3
RTS0039590,2
RTS0039591,4
RTS0039592,4
RTS0039593,1
RTS0039594,4
RTS0039595,2
RTS0039596,2
RTS0039597,4
RTS0039598,5
RTS0039599,1
RTS0039600,3
RTS0039601,2
RTS0039602,1
RTS0039604,2
RTS0039605,1
RTS0039606,6
RTS0039607,3
RTS0039608,2
RTS0039609,1
RTS0039610,2
RTS0039611,6
RTS0039612,5
RTS0039613,1
RTS0039614,2
RTS0039615,1
RTS0039616,3
RTS0039617,1
RTS0039619,2
RTS0039620,3
RTS0039621,2
RTS0039622,3
RTS0039623,3
RTS0039624,3
RTS0039625,1
RTS0039626,2
RTS0039627,2
RTS0039628,3
RTS0039629,4
RTS0039630,3
RTS0039631,2
RTS0039632,2
RTS0039633,2
RTS0039634,7
RTS0039635,2
RTS0039636,3
RTS0039637,3
RTS0039638,1
RTS0039639,4
RTS0039640,1
RTS0039641,5
RTS0039642,4
RTS0039643,6
RTS0039644,1
RTS0039645,1
RTS0039646,8
RTS0039647,2
RTS0039650,1
RTS0039651,7
RTS0039652,8
RTS0039653,4
RTS0039654,7
RTS0039655,11
RTS0039656,18
RTS0039657,12
RTS0039658,10
RTS0039659,10
RTS0039660,7
RTS0039661,4
RTS0039662,2
RTS0039663,1
RTS0039664,4
RTS0039665,3
RTS0039666,3
RTS0039667,3
RTS0039668,2
RTS0039669,1
RTS0039670,3
RTS0039671,6
RTS0039672,11
RTS0039673,3
RTS0039674,5
RTS0039675,4
RTS0039676,5
RTS0039677,2
RTS0039678,1
RTS0039679,2
RTS0039680,3
RTS0039681,3
RTS0039682,3
RTS0039683,1
RTS0039684,9
RTS0039685,2
RTS0039686,7
RTS0039687,11
RTS0039688,7
RTS0039689,6
RTS0039690,3
RTS0039691,3
RTS0039692,2
RTS0039693,2
RTS0039694,2
RTS0039695,2
RTS0039696,2
RTS0039697,5
RTS0039698,1
RTS0039699,6
RTS0039700,5
RTS0039701,3
RTS0039702,1
RTS0039703,1
RTS0039704,9
RTS0039705,1
RTS0039706,4
RTS0039707,1
RTS0039708,2
RTS0039709,4
RTS0039710,3
RTS0039711,6
RTS0039712,2
RTS0039713,5
RTS0039714,7
RTS0039715,8
RTS0039716,2
RTS0039717,4
RTS0039718,3
RTS0039719,1
RTS0039720,4
RTS0039721,3
RTS0039722,7
RTS0039723,4
RTS0039724,4
RTS0039725,5
RTS0039726,5
RTS0039727,3
RTS0039728,1
RTS0039729,2
RTS0039730,2
RTS0039731,4
RTS0039732,2
RTS0039733,1
RTS0039734,7
RTS0039735,4
RTS0039736,4
RTS0039737,5
RTS0039738,2
RTS0039739,2
RTS0039740,2
RTS0039741,4
RTS0039742,6
RTS0039743,3
RTS0039744,2
RTS0039745,4
RTS0039746,2
RTS0039747,4
RTS0039749,7
RTS0039750,3
RTS0039751,2
RTS0039752,5
RTS0039753,4
RTS0039754,1
RTS0039755,2
RTS0039756,2
RTS0039757,4
RTS0039758,3
RTS0039759,3
RTS0039760,2
RTS0039761,8
RTS0039762,3
RTS0039763,4
RTS0039764,3
RTS0039765,2
RTS0039766,2
RTS0039767,4
RTS0039768,2
RTS0039769,5
RTS0039770,7
RTS0039771,3
RTS0039772,6
RTS0039773,10
RTS0039774,2
RTS0039775,3
RTS0039776,5
RTS0039777,2
RTS0039778,1
RTS0039779,1
RTS0039780,1
RTS0039781,3
RTS0039782,4
RTS0039783,5
RTS0039784,3
RTS0039785,7
RTS0039786,3
RTS0039788,2
RTS0039789,4
RTS0039790,4
RTS0039791,5
RTS0039792,3
RTS0039793,3
RTS0039794,7
RTS0039795,5
RTS0039796,5
RTS0039797,4
RTS0039798,1
RTS0039799,2
RTS0039800,5
RTS0039801,1
RTS0039802,2
RTS0039803,1
RTS0039804,1
RTS0039805,3
RTS0039806,6
RTS0039807,1
RTS0039808,2
RTS0039809,4
RTS0039810,1
RTS0039811,2
RTS0039812,3
RTS0039813,2
RTS0039814,3
RTS0039815,4
RTS0039816,4
RTS0039817,3
RTS0039818,6
RTS0039819,5
RTS0039820,3
RTS0039821,4
RTS0039822,1
RTS0039823,5
RTS0039824,4
RTS0039825,2
RTS0039826,3
RTS0039827,5
RTS0039828,6
RTS0039829,6
RTS0039830,2
RTS0039831,2
RTS0039832,4
RTS0039833,4
RTS0039834,2
RTS0039835,3
RTS0039836,4
RTS0039838,3
RTS0039839,4
RTS0039840,3
RTS0039841,2
RTS0039842,4
RTS0039843,4
RTS0039844,3
RTS0039845,3
RTS0039846,2
RTS0039847,3
RTS0039848,2
RTS0039850,2
RTS0039851,5
RTS0039852,1
RTS0039853,3
RTS0039854,4
RTS0039855,2
RTS0039856,5
RTS0039857,2
RTS0039858,1
RTS0039859,3
RTS0039860,4
RTS0039861,2
RTS0039862,2
RTS0039863,2
RTS0039864,5
RTS0039865,2
RTS0039866,5
RTS0039867,13
RTS0039868,3
RTS0039869,5
RTS0039870,5
RTS0039871,1
RTS0039872,1
RTS0039873,3
RTS0039874,5
RTS0039875,3
RTS0039876,1
RTS0039878,5
RTS0039879,2
RTS0039880,3
RTS0039881,3
RTS0039882,3
RTS0039884,3
RTS0039885,5
RTS0039886,1
RTS0039887,1
RTS0039888,3
RTS0039890,4
RTS0039891,2
RTS0039893,6
RTS0039894,6
RTS0039895,4
RTS0039896,3
RTS0039897,4
RTS0039898,3
RTS0039899,5
RTS0039900,3
RTS0039901,6
RTS0039902,8
RTS0039903,5
RTS0039904,4
RTS0039905,3
RTS0039906,3
RTS0039907,2
RTS0039908,1
RTS0039909,2
RTS0039910,2
RTS0039911,3
RTS0039912,1
RTS0039915,4
RTS0039916,2
RTS0039917,4
RTS0039918,3
RTS0039919,1
RTS0039921,4
RTS0039922,3
RTS0039923,6
RTS0039924,6
RTS0039925,1
RTS0039926,5
RTS0039927,4
RTS0039928,4
RTS0039929,5
RTS0039930,3
RTS0039931,1
RTS0039932,2
RTS0039933,6
RTS0039934,3
RTS0039935,1
RTS0039936,2
RTS0039937,3
RTS0039938,3
RTS0039939,1
RTS0039940,3
RTS0039941,2
RTS0039942,6
RTS0039943,3
RTS0039944,2
RTS0039945,1
RTS0039946,4
RTS0039947,9
RTS0039948,6
RTS0039949,7
RTS0039950,7
RTS0039951,7
RTS0039952,2
RTS0039953,6
RTS0039954,2
RTS0039955,4
RTS0039956,2
RTS0039957,6
RTS0039958,14
RTS0039959,5
RTS0039960,11
RTS0039961,5
RTS0039962,1
RTS0039963,2
RTS0039964,2
RTS0039966,2
RTS0039968,1
RTS0039969,3
RTS0039970,2
RTS0039971,2
RTS0039972,1
RTS0039973,2
RTS0039974,3
RTS0039975,3
RTS0039976,3
RTS0039977,2
RTS0039978,5
RTS0039979,5
RTS0039980,2
RTS0039981,2
RTS0039982,7
RTS0039983,7
RTS0039984,6
RTS0039985,6
RTS0039986,20
RTS0039987,7
RTS0039988,16
RTS0039989,8
RTS0039990,7
RTS0039991,4
RTS0039992,2
RTS0039994,1
RTS0039995,5
RTS0039996,20
RTS0039997,12
RTS0039998,25
RTS0039999,17
RTS0040000,18
RTS0040001,4
RTS0040002,2
RTS0040003,5
RTS0040004,2
RTS0040005,1
RTS0040006,5
RTS0040007,2
RTS0040008,2
RTS0040009,5
RTS0040010,1
RTS0040011,7
RTS0040012,2
RTS0040013,4
RTS0040014,1
RTS0040015,3
RTS0040016,1
RTS0040017,2
RTS0040018,2
RTS0040019,2
RTS0040020,5
RTS0040021,4
RTS0040022,2
RTS0040023,5
RTS0040024,2
RTS0040025,2
RTS0040026,3
RTS0040027,10
RTS0040028,7
RTS0040029,8
RTS0040030,14
RTS0040031,3
RTS0040032,6
RTS0040033,1
RTS0040034,6
RTS0040035,1
RTS0040036,2
RTS0040037,6
RTS0040039,1
RTS0040040,2
RTS0040041,5
RTS0040043,1
RTS0040044,3
RTS0040045,1
RTS0040046,2
RTS0040047,4
RTS0040048,6
RTS0040049,3
RTS0040050,4
RTS0040051,2
RTS0040052,1
RTS0040053,5
RTS0040054,2
RTS0040055,3
RTS0040056,1
RTS0040057,4
RTS0040058,3
RTS0040059,3
RTS0040060,1
RTS0040061,3
RTS0040062,4
RTS0040064,6
RTS0040065,7
RTS0040066,8
RTS0040067,1
RTS0040068,5
RTS0040069,1
RTS0040070,3
RTS0040071,4
RTS0040072,5
RTS0040073,1
RTS0040074,6
RTS0040075,2
RTS0040076,1
RTS0040077,1
RTS0040078,4
RTS0040079,2
RTS0040080,5
RTS0040081,1
RTS0040082,2
RTS0040083,2
RTS0040084,1
RTS0040085,3
RTS0040086,1
RTS0040087,1
RTS0040088,1
RTS0040090,3
RTS0040091,2
RTS0040092,4
RTS0040093,6
RTS0040094,2
RTS0040095,4
RTS0040096,4
RTS0040097,3
RTS0040098,2
RTS0040099,2
RTS0040100,4
RTS0040101,2
RTS0040102,2
RTS0040103,1
RTS0040104,4
RTS0040105,5
RTS0040106,1
RTS0040107,3
RTS0040108,3
RTS0040109,7
RTS0040110,4
RTS0040111,3
RTS0040112,4
RTS0040113,2
RTS0040114,2
RTS0040115,4
RTS0040116,9
RTS0040117,7
RTS0040118,1
RTS0040119,5
RTS0040120,6
RTS0040121,8
RTS0040122,6
RTS0040123,5
RTS0040124,5
RTS0040125,3
RTS0040126,3
RTS0040127,5
RTS0040128,2
RTS0040129,2
RTS0040130,3
RTS0040131,6
RTS0040132,1
RTS0040133,2
RTS0040134,8
RTS0040135,1
RTS0040136,2
RTS0040138,1
RTS0040140,1
RTS0040141,5
RTS0040142,5
RTS0040143,1
RTS0040144,2
RTS0040145,3
RTS0040146,7
RTS0040147,5
RTS0040148,3
RTS0040149,10
RTS0040150,2
RTS0040151,2
RTS0040152,2
RTS0040153,5
RTS0040154,5
RTS0040155,4
RTS0040156,10
RTS0040157,4
RTS0040158,1
RTS0040159,7
RTS0040160,4
RTS0040161,1
RTS0040162,1
RTS0040163,2
RTS0040165,5
RTS0040167,1
RTS0040168,2
RTS0040169,4
RTS0040170,3
RTS0040172,5
RTS0040173,4
RTS0040174,1
RTS0040175,5
RTS0040176,3
RTS0040177,1
RTS0040178,2
RTS0040179,1
RTS0040180,2
RTS0040181,6
RTS0040182,8
RTS0040183,3
RTS0040185,2
RTS0040186,1
RTS0040187,2
RTS0040189,1
RTS0040190,5
RTS0040192,2
RTS0040193,2
RTS0040194,3
RTS0040195,6
RTS0040197,1
RTS0040198,2
RTS0040199,2
RTS0040200,1
RTS0040201,5
RTS0040202,5
RTS0040203,2
RTS0040204,1
RTS0040205,9
RTS0040206,7
RTS0040208,3
RTS0040209,5
RTS0040210,2
RTS0040211,3
RTS0040212,1
RTS0040213,3
RTS0040214,2
RTS0040215,6
RTS0040216,1
RTS0040217,2
RTS0040218,1
RTS0040219,2
RTS0040221,2
RTS0040222,2
RTS0040223,4
RTS0040224,1
RTS0040225,4
RTS0040226,2
RTS0040227,1
RTS0040228,2
RTS0040229,1
RTS0040230,6
RTS0040231,1
RTS0040232,2
RTS0040233,1
RTS0040235,2
RTS0040236,5
RTS0040237,3
RTS0040238,9
RTS0040239,4
RTS0040240,4
RTS0040241,7
RTS0040242,5
RTS0040243,4
RTS0040244,4
RTS0040245,7
RTS0040246,1
RTS0040247,3
RTS0040248,1
RTS0040249,4
RTS0040250,3
RTS0040251,3
RTS0040252,2
RTS0040253,1
RTS0040254,4
RTS0040256,2
RTS0040257,1
RTS0040258,2
RTS0040259,4
RTS0040260,3
RTS0040261,1
RTS0040262,5
RTS0040263,4
RTS0040264,3
RTS0040265,2
RTS0040266,4
RTS0040267,1
RTS0040268,4
RTS0040270,2
RTS0040271,7
RTS0040273,2
RTS0040274,1
RTS0040275,4
RTS0040276,2
RTS0040277,3
RTS0040278,9
RTS0040279,7
RTS0040280,7
RTS0040281,3
RTS0040282,4
RTS0040283,2
RTS0040284,2
RTS0040285,4
RTS0040286,4
RTS0040287,4
RTS0040288,2
RTS0040289,2
RTS0040290,3
RTS0040291,1
RTS0040292,1
RTS0040293,3
RTS0040294,1
RTS0040295,4
RTS0040296,1
RTS0040298,3
RTS0040299,3
RTS0040300,2
RTS0040302,1
RTS0040303,5
RTS0040304,3
RTS0040305,2
RTS0040306,2
RTS0040307,5
RTS0040308,2
RTS0040309,2
RTS0040310,4
RTS0040311,6
RTS0040312,11
RTS0040313,9
RTS0040314,9
RTS0040315,13
RTS0040316,2
RTS0040317,3
RTS0040318,5
RTS0040319,2
RTS0040320,3
RTS0040322,1
RTS0040323,5
RTS0040324,7
RTS0040325,5
RTS0040326,3
RTS0040327,5
RTS0040328,4
RTS0040329,6
RTS0040330,5
RTS0040331,4
RTS0040332,7
RTS0040333,2
RTS0040334,2
RTS0040335,2
RTS0040336,3
RTS0040337,9
RTS0040338,3
RTS0040339,5
RTS0040340,1
RTS0040341,3
RTS0040342,1
RTS0040344,4
RTS0040345,7
RTS0040346,4
RTS0040347,3
RTS0040348,5
RTS0040349,4
RTS0040350,4
RTS0040352,8
RTS0040353,4
RTS0040354,3
RTS0040355,4
RTS0040356,3
RTS0040357,6
RTS0040358,2
RTS0040359,4
RTS0040360,6
RTS0040361,6
RTS0040364,2
RTS0040365,4
RTS0040366,13
RTS0040367,9
RTS0040368,7
RTS0040369,6
RTS0040370,9
RTS0040371,2
RTS0040372,5
RTS0040373,4
RTS0040374,3
RTS0040375,3
RTS0040376,11
RTS0040377,5
RTS0040378,10
RTS0040379,7
RTS0040380,7
RTS0040381,4
RTS0040382,4
RTS0040383,1
RTS0040384,3
RTS0040386,9
RTS0040387,5
RTS0040388,8
RTS0040389,5
RTS0040390,1
RTS0040391,5
RTS0040392,5
RTS0040393,4
RTS0040394,4
RTS0040395,4
RTS0040396,10
RTS0040397,8
RTS0040398,5
RTS0040399,10
RTS0040400,3
RTS0040401,2
RTS0040402,4
RTS0040403,1
RTS0040404,4
RTS0040406,7
RTS0040407,4
RTS0040408,6
RTS0040409,4
RTS0040410,2
RTS0040411,5
RTS0040412,2
RTS0040413,8
RTS0040414,7
RTS0040415,12
RTS0040416,10
RTS0040417,4
RTS0040418,6
RTS0040419,9
RTS0040420,16
RTS0040421,5
RTS0040422,14
RTS0040423,10
RTS0040424,11
RTS0040425,6
RTS0040426,4
RTS0040428,6
RTS0040429,3
RTS0040430,5
RTS0040431,3
RTS0040432,4
RTS0040433,2
RTS0040434,5
RTS0040435,6
RTS0040436,13
RTS0040437,13
RTS0040438,28
RTS0040439,19
RTS0040440,26
RTS0040441,7
RTS0040442,1
RTS0040443,6
RTS0040444,2
RTS0040445,1
RTS0040446,4
RTS0040447,5
RTS0040448,3
RTS0040449,2
RTS0040450,4
RTS0040451,4
RTS0040452,6
RTS0040453,6
RTS0040454,3
RTS0040455,8
RTS0040456,4
RTS0040457,3
RTS0040458,4
RTS0040459,1
RTS0040460,4
RTS0040461,3
RTS0040462,2
RTS0040463,3
RTS0040464,5
RTS0040465,3
RTS0040466,5
RTS0040467,1
RTS0040468,2
RTS0040469,4
RTS0040470,3
RTS0040471,2
RTS0040472,4
RTS0040474,5
RTS0040475,3
RTS0040476,2
RTS0040477,3
RTS0040478,3
RTS0040480,2
RTS0040481,6
RTS0040482,3
RTS0040483,6
RTS0040484,3
RTS0040485,1
RTS0040486,2
RTS0040487,2
RTS0040488,3
RTS0040489,1
RTS0040490,5
RTS0040492,2
RTS0040494,4
RTS0040495,2
RTS0040496,3
RTS0040497,3
RTS0040498,3
RTS0040499,4
RTS0040500,2
RTS0040501,6
RTS0040502,1
RTS0040504,4
RTS0040505,4
RTS0040506,3
RTS0040507,3
RTS0040508,3
RTS0040509,1
RTS0040511,5
RTS0040513,4
RTS0040514,3
RTS0040515,6
RTS0040516,1
RTS0040517,3
RTS0040519,1
RTS0040520,2
RTS0040521,2
RTS0040522,1
RTS0040523,1
RTS0040524,1
RTS0040525,6
RTS0040526,4
RTS0040527,4
RTS0040528,5
RTS0040529,2
RTS0040530,3
RTS0040531,3
RTS0040532,5
RTS0040533,2
RTS0040534,4
RTS0040535,2
RTS0040536,2
RTS0040537,9
RTS0040538,4
RTS0040539,3
RTS0040540,9
RTS0040541,2
RTS0040542,1
RTS0040543,4
RTS0040544,2
RTS0040545,1
RTS0040546,2
RTS0040548,5
RTS0040549,3
RTS0040550,2
RTS0040552,4
RTS0040553,4
RTS0040554,2
RTS0040555,2
RTS0040556,1
RTS0040558,4
RTS0040559,1
RTS0040561,2
RTS0040562,2
RTS0040563,2
RTS0040564,2
RTS0040565,4
RTS0040566,4
RTS0040567,5
RTS0040568,2
RTS0040569,2
RTS0040571,3
RTS0040572,1
RTS0040573,4
RTS0040574,5
RTS0040575,1
RTS0040576,1
RTS0040577,1
RTS0040578,7
RTS0040579,1
RTS0040580,3
RTS0040581,2
RTS0040582,2
RTS0040583,2
RTS0040584,1
RTS0040585,3
RTS0040586,4
RTS0040587,2
RTS0040589,2
RTS0040590,2
RTS0040591,3
RTS0040592,1
RTS0040593,3
RTS0040594,3
RTS0040595,4
RTS0040596,3
RTS0040597,5
RTS0040598,3
RTS0040599,2
RTS0040600,3
RTS0040601,3
RTS0040602,6
RTS0040603,3
RTS0040604,4
RTS0040606,2
RTS0040607,6
RTS0040608,5
RTS0040609,4
RTS0040610,3
RTS0040611,5
RTS0040612,4
RTS0040613,4
RTS0040614,4
RTS0040615,2
RTS0040616,2
RTS0040617,2
RTS0040619,3
RTS0040620,3
RTS0040621,2
RTS0040622,2
RTS0040624,1
RTS0040625,4
RTS0040626,1
RTS0040627,3
RTS0040628,1
RTS0040629,2
RTS0040630,2
RTS0040631,11
RTS0040632,1
RTS0040633,1
RTS0040634,6
RTS0040635,6
RTS0040636,3
RTS0040637,3
RTS0040639,2
RTS0040640,3
RTS0040641,2
RTS0040642,3
RTS0040643,5
RTS0040644,2
RTS0040645,8
RTS0040646,1
RTS0040647,2
RTS0040648,4
RTS0040650,2
RTS0040651,6
RTS0040653,3
RTS0040654,6
RTS0040655,3
RTS0040656,2
RTS0040657,5
RTS0040658,1
RTS0040659,1
RTS0040660,3
RTS0040663,4
RTS0040664,3
RTS0040665,4
RTS0040666,5
RTS0040667,1
RTS0040668,2
RTS0040669,1
RTS0040670,2
RTS0040672,2
RTS0040673,2
RTS0040674,5
RTS0040675,2
RTS0040676,2
RTS0040677,8
RTS0040678,10
RTS0040679,4
RTS0040680,16
RTS0040681,3
RTS0040682,11
RTS0040683,11
RTS0040684,23
RTS0040685,15
RTS0040686,3
RTS0040687,2
RTS0040689,8
RTS0040691,4
RTS0040692,2
RTS0040693,4
RTS0040695,7
RTS0040696,2
RTS0040697,1
RTS0040698,3
RTS0040699,1
RTS0040700,2
RTS0040701,9
RTS0040702,15
RTS0040703,11
RTS0040704,19
RTS0040705,13
RTS0040706,5
RTS0040707,2
RTS0040709,2
RTS0040710,2
RTS0040711,2
RTS0040712,1
RTS0040713,5
RTS0040714,1
RTS0040715,2
RTS0040716,1
RTS0040717,1
RTS0040718,1
RTS0040719,1
RTS0040720,4
RTS0040721,2
RTS0040722,1
RTS0040723,2
RTS0040724,6
RTS0040725,3
RTS0040726,4
RTS0040727,12
RTS0040728,7
RTS0040729,6
RTS0040730,6
RTS0040731,5
RTS0040732,5
RTS0040734,2
RTS0040735,5
RTS0040736,20
RTS0040737,19
RTS0040738,12
RTS0040739,21
RTS0040740,10
RTS0040741,6
RTS0040742,10
RTS0040743,1
RTS0040744,4
RTS0040745,5
RTS0040746,4
RTS0040747,3
RTS0040748,6
RTS0040749,11
RTS0040750,3
RTS0040751,6
RTS0040752,6
RTS0040753,3
RTS0040754,3
RTS0040755,1
RTS0040756,8
RTS0040757,2
RTS0040758,5
RTS0040759,5
RTS0040760,8
RTS0040761,6
RTS0040762,5
RTS0040763,4
RTS0040764,4
RTS0040765,6
RTS0040766,5
RTS0040767,3
RTS0040768,2
RTS0040769,4
RTS0040770,5
RTS0040771,3
RTS0040772,1
RTS0040773,3
RTS0040774,5
RTS0040775,2
RTS0040776,3
RTS0040777,7
RTS0040778,5
RTS0040779,4
RTS0040780,4
RTS0040781,7
RTS0040782,4
RTS0040783,5
RTS0040784,1
RTS0040785,3
RTS0040786,2
RTS0040788,4
RTS0040789,3
RTS0040790,2
RTS0040791,1
RTS0040792,1
RTS0040793,1
RTS0040794,3
RTS0040795,3
RTS0040796,7
RTS0040797,1
RTS0040798,3
RTS0040799,1
RTS0040800,2
RTS0040801,9
RTS0040802,7
RTS0040803,10
RTS0040804,4
RTS0040805,3
RTS0040806,4
RTS0040807,3
RTS0040808,2
RTS0040809,1
RTS0040810,1
RTS0040811,2
RTS0040812,5
RTS0040813,3
RTS0040814,2
RTS0040815,2
RTS0040816,2
RTS0040817,1
RTS0040818,3
RTS0040819,6
RTS0040820,5
RTS0040821,1
RTS0040822,1
RTS0040823,2
RTS0040824,2
RTS0040825,2
RTS0040826,3
RTS0040827,2
RTS0040828,3
RTS0040830,4
RTS0040831,2
RTS0040832,2
RTS0040833,10
RTS0040834,4
RTS0040836,8
RTS0040837,5
RTS0040838,7
RTS0040839,5
RTS0040840,6
RTS0040841,7
RTS0040842,7
RTS0040843,4
RTS0040844,13
RTS0040845,3
RTS0040846,4
RTS0040847,4
RTS0040848,5
RTS0040849,2
RTS0040850,4
RTS0040851,3
RTS0040852,6
RTS0040853,7
RTS0040854,3
RTS0040855,2
RTS0040856,2
RTS0040858,2
RTS0040859,3
RTS0040860,4
RTS0040861,8
RTS0040862,5
RTS0040863,5
RTS0040864,2
RTS0040865,3
RTS0040866,3
RTS0040867,2
RTS0040868,5
RTS0040869,3
RTS0040870,3
RTS0040871,7
RTS0040872,4
RTS0040874,2
RTS0040875,3
RTS0040876,2
RTS0040877,4
RTS0040878,7
RTS0040879,1
RTS0040880,2
RTS0040881,6
RTS0040882,5
RTS0040883,2
RTS0040884,3
RTS0040885,6
RTS0040886,9
RTS0040887,18
RTS0040888,14
RTS0040889,23
RTS0040890,15
RTS0040891,3
RTS0040892,4
RTS0040893,2
RTS0040894,4
RTS0040895,2
RTS0040897,1
RTS0040898,1
RTS0040899,2
RTS0040900,2
RTS0040901,2
RTS0040902,4
RTS0040903,2
RTS0040904,4
RTS0040905,4
RTS0040906,2
RTS0040907,3
RTS0040908,3
RTS0040909,5
RTS0040910,4
RTS0040911,8
RTS0040912,6
RTS0040913,1
RTS0040914,1
RTS0040915,6
RTS0040916,3
RTS0040917,4
RTS0040918,3
RTS0040919,3
RTS0040920,2
RTS0040921,2
RTS0040922,2
RTS0040923,4
RTS0040924,5
RTS0040925,2
RTS0040926,2
RTS0040927,2
RTS0040928,2
RTS0040929,1
RTS0040930,1
RTS0040931,4
RTS0040932,4
RTS0040933,5
RTS0040934,5
RTS0040935,6
RTS0040937,3
RTS0040938,1
RTS0040939,4
RTS0040940,6
RTS0040941,1
RTS0040942,1
RTS0040943,3
RTS0040944,3
RTS0040945,5
RTS0040946,4
RTS0040947,6
RTS0040948,7
RTS0040949,4
RTS0040950,6
RTS0040951,2
RTS0040952,2
RTS0040954,1
RTS0040956,6
RTS0040957,3
RTS0040959,3
RTS0040960,3
RTS0040961,2
RTS0040962,2
RTS0040963,2
RTS0040964,2
RTS0040965,2
RTS0040967,4
RTS0040968,2
RTS0040970,6
RTS0040971,6
RTS0040972,3
RTS0040973,4
RTS0040974,2
RTS0040975,2
RTS0040976,2
RTS0040978,3
RTS0040979,2
RTS0040980,1
RTS0040981,4
RTS0040983,5
RTS0040984,2
RTS0040985,3
RTS0040986,5
RTS0040987,2
RTS0040988,6
RTS0040989,3
RTS0040990,2
RTS0040991,7
RTS0040992,2
RTS0040993,3
RTS0040994,9
RTS0040995,4
RTS0040996,5
RTS0040997,4
RTS0040998,2
RTS0040999,8
RTS0041000,7
RTS0041001,3
RTS0041002,5
RTS0041003,5
RTS0041004,6
RTS0041005,8
RTS0041006,3
RTS0041007,5
RTS0041008,4
RTS0041009,3
RTS0041010,2
RTS0041011,2
RTS0041012,2
RTS0041013,1
RTS0041015,1
RTS0041016,5
RTS0041017,1
RTS0041018,2
RTS0041019,2
RTS0041021,5
RTS0041022,4
RTS0041023,4
RTS0041024,3
RTS0041025,8
RTS0041026,4
RTS0041027,2
RTS0041028,3
RTS0041029,1
RTS0041030,2
RTS0041031,1
RTS0041032,6
RTS0041034,3
RTS0041035,5
RTS0041036,3
RTS0041037,3
RTS0041038,5
RTS0041039,4
RTS0041040,2
RTS0041041,1
RTS0041042,2
RTS0041043,2
RTS0041044,2
RTS0041045,5
RTS0041046,4
RTS0041047,9
RTS0041048,4
RTS0041049,11
RTS0041050,6
RTS0041051,4
RTS0041052,1
RTS0041053,4
RTS0041054,5
RTS0041055,6
RTS0041056,3
RTS0041057,6
RTS0041058,2
RTS0041059,1
RTS0041060,9
RTS0041061,3
RTS0041062,3
RTS0041063,3
RTS0041064,6
RTS0041066,6
RTS0041067,7
RTS0041068,7
RTS0041069,7
RTS0041070,12
RTS0041071,5
RTS0041072,2
RTS0041073,1
RTS0041074,3
RTS0041075,5
RTS0041076,2
RTS0041078,1
RTS0041079,2
RTS0041080,1
RTS0041081,1
RTS0041082,2
RTS0041083,2
RTS0041084,4
RTS0041085,4
RTS0041086,2
RTS0041087,3
RTS0041088,4
RTS0041089,4
RTS0041090,3
RTS0041091,4
RTS0041092,1
RTS0041093,5
RTS0041094,2
RTS0041095,4
RTS0041096,5
RTS0041097,3
RTS0041098,1
RTS0041099,1
RTS0041100,2
RTS0041101,4
RTS0041102,7
RTS0041103,5
RTS0041104,4
RTS0041105,4
RTS0041106,2
RTS0041107,7
RTS0041108,5
RTS0041109,8
RTS0041110,7
RTS0041111,2
RTS0041112,4
RTS0041113,2
RTS0041114,3
RTS0041115,5
RTS0041116,2
RTS0041117,5
RTS0041118,3
RTS0041119,6
RTS0041120,2
RTS0041121,1
RTS0041122,3
RTS0041123,6
RTS0041124,5
RTS0041125,5
RTS0041126,6
RTS0041127,8
RTS0041128,1
RTS0041129,2
RTS0041130,1
RTS0041131,9
RTS0041132,14
RTS0041133,6
RTS0041134,12
RTS0041135,7
RTS0041136,5
RTS0041137,3
RTS0041138,1
RTS0041139,2
RTS0041140,7
RTS0041141,6
RTS0041142,6
RTS0041143,2
RTS0041144,2
RTS0041145,2
RTS0041146,2
RTS0041147,5
RTS0041148,3
RTS0041149,5
RTS0041150,2
RTS0041151,5
RTS0041152,5
RTS0041153,2
RTS0041154,3
RTS0041155,2
RTS0041156,5
RTS0041157,3
RTS0041158,2
RTS0041159,1
RTS0041160,2
RTS0041161,1
RTS0041162,4
RTS0041163,4
RTS0041164,5
RTS0041165,2
RTS0041166,2
RTS0041167,5
RTS0041168,2
RTS0041169,4
RTS0041170,1
RTS0041171,4
RTS0041172,3
RTS0041173,1
RTS0041174,3
RTS0041175,2
RTS0041176,3
RTS0041177,1
RTS0041178,3
RTS0041179,3
RTS0041181,3
RTS0041182,4
RTS0041183,1
RTS0041184,2
RTS0041185,3
RTS0041187,6
RTS0041188,3
RTS0041189,6
RTS0041190,7
RTS0041191,3
RTS0041192,4
RTS0041193,3
RTS0041194,4
RTS0041195,3
RTS0041196,3
RTS0041197,6
RTS0041198,1
RTS0041199,4
RTS0041200,4
RTS0041201,2
RTS0041202,2
RTS0041203,1
RTS0041204,4
RTS0041205,3
RTS0041206,8
RTS0041207,9
RTS0041208,8
RTS0041209,14
RTS0041210,2
RTS0041211,7
RTS0041212,7
RTS0041213,6
RTS0041214,5
RTS0041215,6
RTS0041216,7
RTS0041217,6
RTS0041218,4
RTS0041219,8
RTS0041220,2
RTS0041221,3
RTS0041223,2
RTS0041224,2
RTS0041225,1
RTS0041226,2
RTS0041227,5
RTS0041228,4
RTS0041229,4
RTS0041230,2
RTS0041231,7
RTS0041232,10
RTS0041233,5
RTS0041234,6
RTS0041235,6
RTS0041236,5
RTS0041237,1
RTS0041238,1
RTS0041239,3
RTS0041240,3
RTS0041241,6
RTS0041242,4
RTS0041243,4
RTS0041244,2
RTS0041246,1
RTS0041247,4
RTS0041248,3
RTS0041249,4
RTS0041250,2
RTS0041251,4
RTS0041252,1
RTS0041253,5
RTS0041254,4
RTS0041255,9
RTS0041257,7
RTS0041258,2
RTS0041259,3
RTS0041260,5
RTS0041261,2
RTS0041262,3
RTS0041263,2
RTS0041265,3
RTS0041266,3
RTS0041267,4
RTS0041268,5
RTS0041269,2
RTS0041270,2
RTS0041271,2
RTS0041272,5
RTS0041273,2
RTS0041274,1
RTS0041275,4
RTS0041276,1
RTS0041277,4
RTS0041278,5
RTS0041279,2
RTS0041280,2
RTS0041281,2
RTS0041283,3
RTS0041284,5
RTS0041285,5
RTS0041286,3
RTS0041287,2
RTS0041288,2
RTS0041289,1
RTS0041290,4
RTS0041291,4
RTS0041292,3
RTS0041294,1
RTS0041295,2
RTS0041296,6
RTS0041297,5
RTS0041298,2
RTS0041299,2
RTS0041300,5
RTS0041301,2
RTS0041302,6
RTS0041303,5
RTS0041304,3
RTS0041305,8
RTS0041306,3
RTS0041307,2
RTS0041308,2
RTS0041310,2
RTS0041311,4
RTS0041312,4
RTS0041313,4
RTS0041314,3
RTS0041315,1
RTS0041316,2
RTS0041317,6
RTS0041318,4
RTS0041319,4
RTS0041320,1
RTS0041321,2
RTS0041322,6
RTS0041323,4
RTS0041324,10
RTS0041325,2
RTS0041326,1
RTS0041327,2
RTS0041328,8
RTS0041329,3
RTS0041330,2
RTS0041331,1
RTS0041332,3
RTS0041333,2
RTS0041334,1
RTS0041335,3
RTS0041346,5
RTS0041347,5
RTS0041348,4
RTS0041349,7
RTS0041350,9
RTS0041351,2
RTS0041352,2
RTS0041353,3
RTS0041354,3
RTS0041355,7
RTS0041356,3
RTS0041357,2
RTS0041358,2
RTS0041359,3
RTS0041360,3
RTS0041362,2
RTS0041363,5
RTS0041364,2
RTS0041365,4
RTS0041366,3
RTS0041367,1
RTS0041368,2
RTS0041370,5
RTS0041371,3
RTS0041372,1
RTS0041373,2
RTS0041374,10
RTS0041375,3
RTS0041376,9
RTS0041377,2
RTS0041378,2
RTS0041379,1
RTS0041380,1
RTS0041382,6
RTS0041383,4
RTS0041384,5
RTS0041385,4
RTS0041386,2
RTS0041387,1
RTS0041388,1
RTS0041389,7
RTS0041390,3
RTS0041391,2
RTS0041392,2
RTS0041394,3
RTS0041395,1
RTS0041396,2
RTS0041397,1
RTS0041398,5
RTS0041399,3
RTS0041400,2
RTS0041401,4
RTS0041402,4
RTS0041403,1
RTS0041404,1
RTS0041405,5
RTS0041406,1
RTS0041407,3
RTS0041408,4
RTS0041409,3
RTS0041410,2
RTS0041411,2
RTS0041412,4
RTS0041413,2
RTS0041414,4
RTS0041415,3
RTS0041416,1
RTS0041417,2
RTS0041419,2
RTS0041420,2
RTS0041421,2
RTS0041422,2
RTS0041423,2
RTS0041424,6
RTS0041425,2
RTS0041426,3
RTS0041427,4
RTS0041428,4
RTS0041429,2
RTS0041430,6
RTS0041432,3
RTS0041434,2
RTS0041435,1
RTS0041436,1
RTS0041437,2
RTS0041438,1
RTS0041439,2
RTS0041440,3
RTS0041441,3
RTS0041442,3
RTS0041443,7
RTS0041444,2
RTS0041445,2
RTS0041446,5
RTS0041447,5
RTS0041448,2
RTS0041449,4
RTS0041450,3
RTS0041451,5
RTS0041452,2
RTS0041453,1
RTS0041454,4
RTS0041455,1
RTS0041456,2
RTS0041457,6
RTS0041458,3
RTS0041459,3
RTS0041461,2
RTS0041462,3
RTS0041463,2
RTS0041464,1
RTS0041465,6
RTS0041466,2
RTS0041467,6
RTS0041468,5
RTS0041469,4
RTS0041470,4
RTS0041471,4
RTS0041472,2
RTS0041473,1
RTS0041474,3
RTS0041476,3
RTS0041477,6
RTS0041478,1
RTS0041479,1
RTS0041480,2
RTS0041481,2
RTS0041482,2
RTS0041483,3
RTS0041484,3
RTS0041485,3
RTS0041486,6
RTS0041487,5
RTS0041488,4
RTS0041489,1
RTS0041490,1
RTS0041491,5
RTS0041492,1
RTS0041493,1
RTS0041495,2
RTS0041496,10
RTS0041497,8
RTS0041498,24
RTS0041499,19
RTS0041500,11
RTS0041501,3
RTS0041503,3
RTS0041504,1
RTS0041505,2
RTS0041506,5
RTS0041507,4
RTS0041508,1
RTS0041509,3
RTS0041510,2
RTS0041511,4
RTS0041512,4
RTS0041513,4
RTS0041514,3
RTS0041515,1
RTS0041516,1
RTS0041517,3
RTS0041518,1
RTS0041519,1
RTS0041520,2
RTS0041521,2
RTS0041522,2
RTS0041524,4
RTS0041525,2
RTS0041526,6
RTS0041527,4
RTS0041528,7
RTS0041530,8
RTS0041531,3
RTS0041532,1
RTS0041533,2
RTS0041534,1
RTS0041535,4
RTS0041536,2
RTS0041537,2
RTS0041538,1
RTS0041540,2
RTS0041541,1
RTS0041542,2
RTS0041543,3
RTS0041544,5
RTS0041545,5
RTS0041548,1
RTS0041549,1
RTS0041550,4
RTS0041551,4
RTS0041552,6
RTS0041553,4
RTS0041554,3
RTS0041555,4
RTS0041556,2
RTS0041557,2
RTS0041558,4
RTS0041559,1
RTS0041560,6
RTS0041561,2
RTS0041562,7
RTS0041563,4
RTS0041564,2
RTS0041565,6
RTS0041566,7
RTS0041567,5
RTS0041568,7
RTS0041569,5
RTS0041570,3
RTS0041571,2
RTS0041572,3
RTS0041574,2
RTS0041575,2
RTS0041576,4
RTS0041578,4
RTS0041579,3
RTS0041580,3
RTS0041581,4
RTS0041582,6
RTS0041583,2
RTS0041584,3
RTS0041585,2
RTS0041586,3
RTS0041587,6
RTS0041589,2
RTS0041590,2
RTS0041591,2
RTS0041592,4
RTS0041593,4
RTS0041594,2
RTS0041595,4
RTS0041596,2
RTS0041597,2
RTS0041598,2
RTS0041599,1
RTS0041600,6
RTS0041601,1
RTS0041602,1
RTS0041603,4
RTS0041605,5
RTS0041606,4
RTS0041607,1
RTS0041608,2
RTS0041609,3
RTS0041610,4
RTS0041611,7
RTS0041612,2
RTS0041614,6
RTS0041615,5
RTS0041617,3
RTS0041618,3
RTS0041619,3
RTS0041620,1
RTS0041621,2
RTS0041622,1
RTS0041623,4
RTS0041624,4
RTS0041625,2
RTS0041626,2
RTS0041627,2
RTS0041629,5
RTS0041630,6
RTS0041631,4
RTS0041632,1
RTS0041633,7
RTS0041634,7
RTS0041635,3
RTS0041636,3
RTS0041637,3
RTS0041638,6
RTS0041639,6
RTS0041640,3
RTS0041641,2
RTS0041642,2
RTS0041643,5
RTS0041644,3
RTS0041645,2
RTS0041646,4
RTS0041647,3
RTS0041648,4
RTS0041649,5
RTS0041651,3
RTS0041652,3
RTS0041653,10
RTS0041654,3
RTS0041655,6
RTS0041656,5
RTS0041657,3
RTS0041658,2
RTS0041659,6
RTS0041660,2
RTS0041661,8
RTS0041662,8
RTS0041663,3
RTS0041664,3
RTS0041665,1
RTS0041666,4
RTS0041667,1
RTS0041668,2
RTS0041669,3
RTS0041670,3
RTS0041671,4
RTS0041672,3
RTS0041673,3
RTS0041674,4
RTS0041675,3
RTS0041676,1
RTS0041677,9
RTS0041678,8
RTS0041679,11
RTS0041680,5
RTS0041681,2
RTS0041682,6
RTS0041683,3
RTS0041684,3
RTS0041685,3
RTS0041686,2
RTS0041687,1
RTS0041688,4
RTS0041689,1
RTS0041690,4
RTS0041691,3
RTS0041693,2
RTS0041694,3
RTS0041695,2
RTS0041696,6
RTS0041697,1
RTS0041698,1
RTS0041699,5
RTS0041700,1
RTS0041701,1
RTS0041702,5
RTS0041703,2
RTS0041704,8
RTS0041705,5
RTS0041706,6
RTS0041708,12
RTS0041709,8
RTS0041710,1
RTS0041711,1
RTS0041712,1
RTS0041713,1
RTS0041714,2
RTS0041716,21
RTS0041717,16
RTS0041718,22
RTS0041719,25
RTS0041720,22
RTS0041721,3
RTS0041722,6
RTS0041723,4
RTS0041724,4
RTS0041725,3
RTS0041726,1
RTS0041727,1
RTS0041728,3
RTS0041729,1
RTS0041730,4
RTS0041731,2
RTS0041732,1
RTS0041733,3
RTS0041735,8
RTS0041736,14
RTS0041737,12
RTS0041738,12
RTS0041739,29
RTS0041740,13
RTS0041741,3
RTS0041742,4
RTS0041743,4
RTS0041744,2
RTS0041746,6
RTS0041747,6
RTS0041748,4
RTS0041749,3
RTS0041750,3
RTS0041751,1
RTS0041753,4
RTS0041754,8
RTS0041755,2
RTS0041756,8
RTS0041757,4
RTS0041758,6
RTS0041759,8
RTS0041760,5
RTS0041761,1
RTS0041763,4
RTS0041764,2
RTS0041765,1
RTS0041766,2
RTS0041767,3
RTS0041770,3
RTS0041771,2
RTS0041772,4
RTS0041773,3
RTS0041774,1
RTS0041775,5
RTS0041776,3
RTS0041777,3
RTS0041778,3
RTS0041779,3
RTS0041780,2
RTS0041781,6
RTS0041782,2
RTS0041783,3
RTS0041784,6
RTS0041785,3
RTS0041786,4
RTS0041787,8
RTS0041788,4
RTS0041789,3
RTS0041790,1
RTS0041791,2
RTS0041793,1
RTS0041794,1
RTS0041796,1
RTS0041797,4
RTS0041798,4
RTS0041799,4
RTS0041800,2
RTS0041801,4
RTS0041802,5
RTS0041803,2
RTS0041804,5
RTS0041805,3
RTS0041806,1
RTS0041807,1
RTS0041808,2
RTS0041809,3
RTS0041810,4
RTS0041811,7
RTS0041812,3
RTS0041813,8
RTS0041814,1
RTS0041815,4
RTS0041816,1
RTS0041817,5
RTS0041818,2
RTS0041819,2
RTS0041820,2
RTS0041821,3
RTS0041822,6
RTS0041823,4
RTS0041824,4
RTS0041825,1
RTS0041827,2
RTS0041828,5
RTS0041829,4
RTS0041830,2
RTS0041831,2
RTS0041832,4
RTS0041833,4
RTS0041834,3
RTS0041835,6
RTS0041836,2
RTS0041837,3
RTS0041838,5
RTS0041839,4
RTS0041840,1
RTS0041841,4
RTS0041842,1
RTS0041843,4
RTS0041844,3
RTS0041845,4
RTS0041846,2
RTS0041847,1
RTS0041848,3
RTS0041850,5
RTS0041851,4
RTS0041852,2
RTS0041853,3
RTS0041855,3
RTS0041856,2
RTS0041857,5
RTS0041858,4
RTS0041859,2
RTS0041860,2
RTS0041861,6
RTS0041862,4
RTS0041864,6
RTS0041865,2
RTS0041866,5
RTS0041867,4
RTS0041868,3
RTS0041869,4
RTS0041870,3
RTS0041871,2
RTS0041872,5
RTS0041873,4
RTS0041874,4
RTS0041875,5
RTS0041876,1
RTS0041877,2
RTS0041878,2
RTS0041879,3
RTS0041880,5
RTS0041881,4
RTS0041882,1
RTS0041883,5
RTS0041884,2
RTS0041885,3
RTS0041886,6
RTS0041887,13
RTS0041888,6
RTS0041889,7
RTS0041890,4
RTS0041891,10
RTS0041892,7
RTS0041893,8
RTS0041894,4
RTS0041895,4
RTS0041896,3
RTS0041897,6
RTS0041898,3
RTS0041899,3
RTS0041900,2
RTS0041901,4
RTS0041902,2
RTS0041903,9
RTS0041904,3
RTS0041905,2
RTS0041906,25
RTS0041907,4
RTS0041908,15
RTS0041909,3
RTS0041910,15
RTS0041911,2
RTS0041912,4
RTS0041913,5
RTS0041914,3
RTS0041915,3
RTS0041916,24
RTS0041917,18
RTS0041918,25
RTS0041919,34
RTS0041920,37
RTS0041922,4
RTS0041923,2
RTS0041924,2
RTS0041925,7
RTS0041926,2
RTS0041927,3
RTS0041928,2
RTS0041930,6
RTS0041932,3
RTS0041933,2
RTS0041934,4
RTS0041935,7
RTS0041936,5
RTS0041937,2
RTS0041938,2
RTS0041939,2
RTS0041940,5
RTS0041941,2
RTS0041942,3
RTS0041943,3
RTS0041946,6
RTS0041947,5
RTS0041948,2
RTS0041949,3
RTS0041950,3
RTS0041951,5
RTS0041952,7
RTS0041953,4
RTS0041954,5
RTS0041955,3
RTS0041956,3
RTS0041957,4
RTS0041958,3
RTS0041959,1
RTS0041960,3
RTS0041961,1
RTS0041962,2
RTS0041963,5
RTS0041964,9
RTS0041966,4
RTS0041967,14
RTS0041968,5
RTS0041969,4
RTS0041971,5
RTS0041972,5
RTS0041973,2
RTS0041974,6
RTS0041975,5
RTS0041976,2
RTS0041977,6
RTS0041979,7
RTS0041980,9
RTS0041981,4
RTS0041982,3
RTS0041983,8
RTS0041984,2
RTS0041985,3
RTS0041986,8
RTS0041987,5
RTS0041988,2
RTS0041989,2
RTS0041990,2
RTS0041991,2
RTS0041992,1
RTS0041993,2
RTS0041994,2
RTS0041995,3
RTS0041996,3
RTS0041997,4
RTS0041998,2
RTS0041999,3
RTS0042000,3
RTS0042001,1
RTS0042002,2
RTS0042003,3
RTS0042004,2
RTS0042005,2
RTS0042006,2
RTS0042007,2
RTS0042008,3
RTS0042009,4
RTS0042010,3
RTS0042011,1
RTS0042012,5
RTS0042013,7
RTS0042014,2
RTS0042015,4
RTS0042016,2
RTS0042017,2
RTS0042018,2
RTS0042019,7
RTS0042020,1
RTS0042021,6
RTS0042022,5
RTS0042023,7
RTS0042024,4
RTS0042025,6
RTS0042026,2
RTS0042027,7
RTS0042028,1
RTS0042029,2
RTS0042031,6
RTS0042032,1
RTS0042033,1
RTS0042034,5
RTS0042035,1
RTS0042036,6
RTS0042037,6
RTS0042038,4
RTS0042039,4
RTS0042040,4
RTS0042041,14
RTS0042042,2
RTS0042044,9
RTS0042045,8
RTS0042046,2
RTS0042047,2
RTS0042048,4
RTS0042049,5
RTS0042050,3
RTS0042051,3
RTS0042052,6
RTS0042053,5
RTS0042054,3
RTS0042055,4
RTS0042056,3
RTS0042057,3
RTS0042058,3
RTS0042059,6
RTS0042060,1
RTS0042061,2
RTS0042062,7
RTS0042063,10
RTS0042064,4
RTS0042065,6
RTS0042066,1
RTS0042067,3
RTS0042068,5
RTS0042069,6
RTS0042071,2
RTS0042072,3
RTS0042073,2
RTS0042074,2
RTS0042075,2
RTS0042076,3
RTS0042077,1
RTS0042078,3
RTS0042079,5
RTS0042081,5
RTS0042082,3
RTS0042083,6
RTS0042084,3
RTS0042085,3
RTS0042086,2
RTS0042087,2
RTS0042088,2
RTS0042089,3
RTS0042090,1
RTS0042091,5
RTS0042092,4
RTS0042093,2
RTS0042094,4
RTS0042096,5
RTS0042097,4
RTS0042098,2
RTS0042099,4
RTS0042100,6
RTS0042101,6
RTS0042102,6
RTS0042103,3
RTS0042104,3
RTS0042105,3
RTS0042106,6
RTS0042107,5
RTS0042108,1
RTS0042109,2
RTS0042110,4
RTS0042111,2
RTS0042113,4
RTS0042114,2
RTS0042115,6
RTS0042116,3
RTS0042117,3
RTS0042118,3
RTS0042119,2
RTS0042120,3
RTS0042121,3
RTS0042122,5
RTS0042123,1
RTS0042124,1
RTS0042125,3
RTS0042126,1
RTS0042127,7
RTS0042128,2
RTS0042129,3
RTS0042130,1
RTS0042131,2
RTS0042132,2
RTS0042134,4
RTS0042135,5
RTS0042136,4
RTS0042137,3
RTS0042138,3
RTS0042140,3
RTS0042141,4
RTS0042142,3
RTS0042143,4
RTS0042144,4
RTS0042146,6
RTS0042147,5
RTS0042148,3
RTS0042149,1
RTS0042150,2
RTS0042151,2
RTS0042152,2
RTS0042153,3
RTS0042154,1
RTS0042155,4
RTS0042157,1
RTS0042158,2
RTS0042159,1
RTS0042160,2
RTS0042161,3
RTS0042163,2
RTS0042164,1
RTS0042165,3
RTS0042166,5
RTS0042167,6
RTS0042168,2
RTS0042169,5
RTS0042170,1
RTS0042171,3
RTS0042172,3
RTS0042173,6
RTS0042174,6
RTS0042175,1
RTS0042176,3
RTS0042177,3
RTS0042178,6
RTS0042179,1
RTS0042180,1
RTS0042181,1
RTS0042182,2
RTS0042183,1
RTS0042184,4
RTS0042186,6
RTS0042187,2
RTS0042188,4
RTS0042189,2
RTS0042190,3
RTS0042191,7
RTS0042192,2
RTS0042193,2
RTS0042194,3
RTS0042196,3
RTS0042197,3
RTS0042198,3
RTS0042199,3
RTS0042201,3
RTS0042202,2
RTS0042203,3
RTS0042204,2
RTS0042205,3
RTS0042206,3
RTS0042207,4
RTS0042208,1
RTS0042209,2
RTS0042210,3
RTS0042211,1
RTS0042212,6
RTS0042214,6
RTS0042215,3
RTS0042216,2
RTS0042217,5
RTS0042218,3
RTS0042219,1
RTS0042220,4
RTS0042221,2
RTS0042223,2
RTS0042224,2
RTS0042225,1
RTS0042226,4
RTS0042227,1
RTS0042228,3
RTS0042229,2
RTS0042230,9
RTS0042231,5
RTS0042232,9
RTS0042233,4
RTS0042234,1
RTS0042235,6
RTS0042236,8
RTS0042237,6
RTS0042238,8
RTS0042239,8
RTS0042240,10
RTS0042241,4
RTS0042243,4
RTS0042244,1
RTS0042245,1
RTS0042246,9
RTS0042247,18
RTS0042248,36
RTS0042249,18
RTS0042250,16
RTS0042251,2
RTS0042252,5
RTS0042253,1
RTS0042254,6
RTS0042255,1
RTS0042256,1
RTS0042257,3
RTS0042258,3
RTS0042259,4
RTS0042260,2
RTS0042261,4
RTS0042262,3
RTS0042263,4
RTS0042264,6
RTS0042265,6
RTS0042266,2
RTS0042267,3
RTS0042268,3
RTS0042269,3
RTS0042270,3
RTS0042271,5
RTS0042272,4
RTS0042273,3
RTS0042274,1
RTS0042275,1
RTS0042276,3
RTS0042277,1
RTS0042278,3
RTS0042279,2
RTS0042280,4
RTS0042281,3
RTS0042282,3
RTS0042283,2
RTS0042285,2
RTS0042286,2
RTS0042287,15
RTS0042288,11
RTS0042289,11
RTS0042290,15
RTS0042291,4
RTS0042292,6
RTS0042293,7
RTS0042294,4
RTS0042295,5
RTS0042296,2
RTS0042297,3
RTS0042298,2
RTS0042299,6
RTS0042300,5
RTS0042301,2
RTS0042302,2
RTS0042303,5
RTS0042304,1
RTS0042305,3
RTS0042306,3
RTS0042307,2
RTS0042308,11
RTS0042309,7
RTS0042310,10
RTS0042311,1
RTS0042312,1
RTS0042313,3
RTS0042314,2
RTS0042315,1
RTS0042316,5
RTS0042317,2
RTS0042318,3
RTS0042319,1
RTS0042320,3
RTS0042321,4
RTS0042322,5
RTS0042323,2
RTS0042324,1
RTS0042325,3
RTS0042326,2
RTS0042327,4
RTS0042328,1
RTS0042329,5
RTS0042330,7
RTS0042331,4
RTS0042332,5
RTS0042333,8
RTS0042334,4
RTS0042335,3
RTS0042336,3
RTS0042337,3
RTS0042338,8
RTS0042339,4
RTS0042340,3
RTS0042341,6
RTS0042342,5
RTS0042343,2
RTS0042344,9
RTS0042345,4
RTS0042346,4
RTS0042347,1
RTS0042348,3
RTS0042349,2
RTS0042350,2
RTS0042351,1
RTS0042352,3
RTS0042353,6
RTS0042355,2
RTS0042356,4
RTS0042357,2
RTS0042358,1
RTS0042359,5
RTS0042360,4
RTS0042361,2
RTS0042362,4
RTS0042363,5
RTS0042364,2
RTS0042365,2
RTS0042366,1
RTS0042367,2
RTS0042368,4
RTS0042369,1
RTS0042370,4
RTS0042371,5
RTS0042372,2
RTS0042373,4
RTS0042374,2
RTS0042375,1
RTS0042376,3
RTS0042378,1
RTS0042379,6
RTS0042380,2
RTS0042381,6
RTS0042382,9
RTS0042383,5
RTS0042384,3
RTS0042385,5
RTS0042386,1
RTS0042387,3
RTS0042388,2
RTS0042389,2
RTS0042390,4
RTS0042391,2
RTS0042392,2
RTS0042393,5
RTS0042394,6
RTS0042396,1
RTS0042398,3
RTS0042399,3
RTS0042400,5
RTS0042401,3
RTS0042402,3
RTS0042403,3
RTS0042404,2
RTS0042405,5
RTS0042406,3
RTS0042407,5
RTS0042408,3
RTS0042409,1
RTS0042410,3
RTS0042411,5
RTS0042412,3
RTS0042413,4
RTS0042414,6
RTS0042415,4
RTS0042416,8
RTS0042417,11
RTS0042418,19
RTS0042419,8
RTS0042420,8
RTS0042421,3
RTS0042422,2
RTS0042423,1
RTS0042424,6
RTS0042425,1
RTS0042426,2
RTS0042427,6
RTS0042428,3
RTS0042429,3
RTS0042431,2
RTS0042432,6
RTS0042433,1
RTS0042434,3
RTS0042435,4
RTS0042436,5
RTS0042437,4
RTS0042438,4
RTS0042439,8
RTS0042440,4
RTS0042441,3
RTS0042442,6
RTS0042443,1
RTS0042444,3
RTS0042445,2
RTS0042446,5
RTS0042447,4
RTS0042449,5
RTS0042450,3
RTS0042451,1
RTS0042452,2
RTS0042453,2
RTS0042454,3
RTS0042455,1
RTS0042457,2
RTS0042458,3
RTS0042460,4
RTS0042461,4
RTS0042462,4
RTS0042463,8
RTS0042464,3
RTS0042465,10
RTS0042466,3
RTS0042467,3
RTS0042468,4
RTS0042469,5
RTS0042470,2
RTS0042471,9
RTS0042472,4
RTS0042473,10
RTS0042474,3
RTS0042475,8
RTS0042476,4
RTS0042477,3
RTS0042478,3
RTS0042479,2
RTS0042480,2
RTS0042481,2
RTS0042482,2
RTS0042483,9
RTS0042484,6
RTS0042485,9
RTS0042486,3
RTS0042487,4
RTS0042488,4
RTS0042490,2
RTS0042491,3
RTS0042493,2
RTS0042494,4
RTS0042495,3
RTS0042496,3
RTS0042497,1
RTS0042498,3
RTS0042499,5
RTS0042500,3
RTS0042501,5
RTS0042502,2
RTS0042503,6
RTS0042504,3
RTS0042505,1
RTS0042506,14
RTS0042507,1
RTS0042508,2
RTS0042509,5
RTS0042510,3
RTS0042515,4
RTS0042522,5
RTS0042526,2
RTS0042527,1
RTS0042528,2
RTS0042529,2
RTS0042531,1
RTS0042532,1
RTS0042533,3
RTS0042534,5
RTS0042535,1
RTS0042536,2
RTS0042537,1
RTS0042538,1
RTS0042539,4
RTS0042540,5
RTS0042541,2
RTS0042542,4
RTS0042543,3
RTS0042544,3
RTS0042546,5
RTS0042547,1
RTS0042548,2
RTS0042549,1
RTS0042550,1
RTS0042551,1
RTS0042552,1
RTS0042553,2
RTS0042554,3
RTS0042555,3
RTS0042556,6
RTS0042557,4
RTS0042558,3
RTS0042559,4
RTS0042560,3
RTS0042561,5
RTS0042562,4
RTS0042563,3
RTS0042564,4
RTS0042565,2
RTS0042566,7
RTS0042567,8
RTS0042568,2
RTS0042569,5
RTS0042570,6
RTS0042571,5
RTS0042572,1
RTS0042573,6
RTS0042574,2
RTS0042575,4
RTS0042576,1
RTS0042577,3
RTS0042578,4
RTS0042579,4
RTS0042580,1
RTS0042581,3
RTS0042582,2
RTS0042583,13
RTS0042584,6
RTS0042585,1
RTS0042586,2
RTS0042587,2
RTS0042588,4
RTS0042589,4
RTS0042590,3
RTS0042591,2
RTS0042592,4
RTS0042593,3
RTS0042594,3
RTS0042595,2
RTS0042596,4
RTS0042597,5
RTS0042598,3
RTS0042599,3
RTS0042600,4
RTS0042601,4
RTS0042602,1
RTS0042603,1
RTS0042604,4
RTS0042605,2
RTS0042606,4
RTS0042607,3
RTS0042608,4
RTS0042609,4
RTS0042610,2
RTS0042611,2
RTS0042612,2
RTS0042613,1
RTS0042614,1
RTS0042615,5
RTS0042616,4
RTS0042619,7
RTS0042620,3
RTS0042621,4
RTS0042623,4
RTS0042624,2
RTS0042625,1
RTS0042626,2
RTS0042627,2
RTS0042628,2
RTS0042629,5
RTS0042630,1
RTS0042631,2
RTS0042633,3
RTS0042634,3
RTS0042635,1
RTS0042636,5
RTS0042637,4
RTS0042638,4
RTS0042639,6
RTS0042640,5
RTS0042641,4
RTS0042642,2
RTS0042644,1
RTS0042645,1
RTS0042646,2
RTS0042649,3
RTS0042650,4
RTS0042651,2
RTS0042652,2
RTS0042654,3
RTS0042655,3
RTS0042656,4
RTS0042657,3
RTS0042658,3
RTS0042659,7
RTS0042660,10
RTS0042661,1
RTS0042662,3
RTS0042663,3
RTS0042664,2
RTS0042666,1
RTS0042667,3
RTS0042668,2
RTS0042669,3
RTS0042670,2
RTS0042671,11
RTS0042672,2
RTS0042673,12
RTS0042674,5
RTS0042675,9
RTS0042676,3
RTS0042678,1
RTS0042679,6
RTS0042680,2
RTS0042681,6
RTS0042682,6
RTS0042683,8
RTS0042684,4
RTS0042685,7
RTS0042686,6
RTS0042687,4
RTS0042688,4
RTS0042689,2
RTS0042690,2
RTS0042691,5
RTS0042692,2
RTS0042693,6
RTS0042695,3
RTS0042696,2
RTS0042698,1
RTS0042699,2
RTS0042700,6
RTS0042701,2
RTS0042702,3
RTS0042704,3
RTS0042705,1
RTS0042706,3
RTS0042707,3
RTS0042708,3
RTS0042709,4
RTS0042710,1
RTS0042711,5
RTS0042712,5
RTS0042713,2
RTS0042714,7
RTS0042715,3
RTS0042716,5
RTS0042717,4
RTS0042718,2
RTS0042719,1
RTS0042720,1
RTS0042721,6
RTS0042722,6
RTS0042723,3
RTS0042724,3
RTS0042725,3
RTS0042726,1
RTS0042727,3
RTS0042728,3
RTS0042729,2
RTS0042730,3
RTS0042731,3
RTS0042732,3
RTS0042733,2
RTS0042734,2
RTS0042735,5
RTS0042736,3
RTS0042737,14
RTS0042738,7
RTS0042739,3
RTS0042740,13
RTS0042741,4
RTS0042742,1
RTS0042743,1
RTS0042744,3
RTS0042745,3
RTS0042746,3
RTS0042748,3
RTS0042749,6
RTS0042750,1
RTS0042751,2
RTS0042752,3
RTS0042753,2
RTS0042755,2
RTS0042756,1
RTS0042757,5
RTS0042758,1
RTS0042759,2
RTS0042760,2
RTS0042762,1
RTS0042763,1
RTS0042764,5
RTS0042766,6
RTS0042767,4
RTS0042768,3
RTS0042769,8
RTS0042770,1
RTS0042771,4
RTS0042772,3
RTS0042773,2
RTS0042774,2
RTS0042775,6
RTS0042776,3
RTS0042777,2
RTS0042778,5
RTS0042779,4
RTS0042780,4
RTS0042781,4
RTS0042782,4
RTS0042783,2
RTS0042784,4
RTS0042785,5
RTS0042786,5
RTS0042787,3
RTS0042788,1
RTS0042789,4
RTS0042790,2
RTS0042791,16
RTS0042792,13
RTS0042793,14
RTS0042794,11
RTS0042795,10
RTS0042796,6
RTS0042797,4
RTS0042798,2
RTS0042799,6
RTS0042800,4
RTS0042801,3
RTS0042802,5
RTS0042803,3
RTS0042804,3
RTS0042805,7
RTS0042807,1
RTS0042808,3
RTS0042809,6
RTS0042810,2
RTS0042811,9
RTS0042812,5
RTS0042813,1
RTS0042814,3
RTS0042815,6
RTS0042816,3
RTS0042818,3
RTS0042819,4
RTS0042820,3
RTS0042821,3
RTS0042822,2
RTS0042823,3
RTS0042824,4
RTS0042825,3
RTS0042826,4
RTS0042827,2
RTS0042828,3
RTS0042829,4
RTS0042830,2
RTS0042831,3
RTS0042832,4
RTS0042834,5
RTS0042835,4
RTS0042836,2
RTS0042837,7
RTS0042838,1
RTS0042839,3
RTS0042840,5
RTS0042841,4
RTS0042842,9
RTS0042843,4
RTS0042844,2
RTS0042845,2
RTS0042846,3
RTS0042847,6
RTS0042848,8
RTS0042849,2
RTS0042850,1
RTS0042851,3
RTS0042852,1
RTS0042853,4
RTS0042854,6
RTS0042855,4
RTS0042856,1
RTS0042857,1
RTS0042858,3
RTS0042859,2
RTS0042861,1
RTS0042862,4
RTS0042863,1
RTS0042864,3
RTS0042865,5
RTS0042866,2
RTS0042867,4
RTS0042868,1
RTS0042869,3
RTS0042870,2
RTS0042871,3
RTS0042872,1
RTS0042873,1
RTS0042874,2
RTS0042875,7
RTS0042876,6
RTS0042877,5
RTS0042878,4
RTS0042879,2
RTS0042880,11
RTS0042881,3
RTS0042882,9
RTS0042883,2
RTS0042884,4
RTS0042885,3
RTS0042886,2
RTS0042888,1
RTS0042889,2
RTS0042891,2
RTS0042892,2
RTS0042893,7
RTS0042894,2
RTS0042895,1
RTS0042896,3
RTS0042897,4
RTS0042898,3
RTS0042899,13
RTS0042900,4
RTS0042902,2
RTS0042903,1
RTS0042904,4
RTS0042905,2
RTS0042906,2
RTS0042907,1
RTS0042908,2
RTS0042909,6
RTS0042910,1
RTS0042911,4
RTS0042912,5
RTS0042913,5
RTS0042914,1
RTS0042915,1
RTS0042916,1
RTS0042917,6
RTS0042918,6
RTS0042919,3
RTS0042920,2
RTS0042921,2
RTS0042922,8
RTS0042923,9
RTS0042924,3
RTS0042925,5
RTS0042926,3
RTS0042927,2
RTS0042928,3
RTS0042929,4
RTS0042930,2
RTS0042932,1
RTS0042933,6
RTS0042935,2
RTS0042936,3
RTS0042937,2
RTS0042938,3
RTS0042939,4
RTS0042940,2
RTS0042941,12
RTS0042942,5
RTS0042943,13
RTS0042944,6
RTS0042945,6
RTS0042946,2
RTS0042947,4
RTS0042948,2
RTS0042949,1
RTS0042950,1
RTS0042951,1
RTS0042952,3
RTS0042953,3
RTS0042954,1
RTS0042955,7
RTS0042956,4
RTS0042957,2
RTS0042958,3
RTS0042959,3
RTS0042960,2
RTS0042961,6
RTS0042962,3
RTS0042963,3
RTS0042964,5
RTS0042965,4
RTS0042966,3
RTS0042967,3
RTS0042968,5
RTS0042969,6
RTS0042970,2
RTS0042971,8
RTS0042972,3
RTS0042973,4
RTS0042974,2
RTS0042975,6
RTS0042976,4
RTS0042977,6
RTS0042978,6
RTS0042979,4
RTS0042980,2
RTS0042981,4
RTS0042982,2
RTS0042983,6
RTS0042984,1
RTS0042985,5
RTS0042986,2
RTS0042987,2
RTS0042988,4
RTS0042989,3
RTS0042991,3
RTS0042992,5
RTS0042993,3
RTS0042994,4
RTS0042995,6
RTS0042996,2
RTS0042997,1
RTS0042998,2
RTS0042999,6
RTS0043000,4
RTS0043001,9
RTS0043002,2
RTS0043003,3
RTS0043004,4
RTS0043005,2
RTS0043006,6
RTS0043007,2
RTS0043008,7
RTS0043009,2
RTS0043010,2
RTS0043011,2
RTS0043012,3
RTS0043014,4
RTS0043015,5
RTS0043016,3
RTS0043017,4
RTS0043018,3
RTS0043019,4
RTS0043020,2
RTS0043021,2
RTS0043022,3
RTS0043023,4
RTS0043024,1
RTS0043025,8
RTS0043026,1
RTS0043027,6
RTS0043028,3
RTS0043029,3
RTS0043031,2
RTS0043032,4
RTS0043033,6
RTS0043034,2
RTS0043035,4
RTS0043036,4
RTS0043037,2
RTS0043038,1
RTS0043039,6
RTS0043040,4
RTS0043041,6
RTS0043042,3
RTS0043043,3
RTS0043044,1
RTS0043045,4
RTS0043046,4
RTS0043047,2
RTS0043048,4
RTS0043049,2
RTS0043051,5
RTS0043052,2
RTS0043053,1
RTS0043054,2
RTS0043055,2
RTS0043056,1
RTS0043057,3
RTS0043058,5
RTS0043059,4
RTS0043060,4
RTS0043061,5
RTS0043062,2
RTS0043063,4
RTS0043064,3
RTS0043065,5
RTS0043067,2
RTS0043069,1
RTS0043070,4
RTS0043071,2
RTS0043072,3
RTS0043073,2
RTS0043074,1
RTS0043075,1
RTS0043076,3
RTS0043077,2
RTS0043078,1
RTS0043079,3
RTS0043080,3
RTS0043081,2
RTS0043082,3
RTS0043083,1
RTS0043084,2
RTS0043085,4
RTS0043086,2
RTS0043087,4
RTS0043088,3
RTS0043089,1
RTS0043090,1
RTS0043091,1
RTS0043092,1
RTS0043093,1
RTS0043094,4
RTS0043095,4
RTS0043096,3
RTS0043098,5
RTS0043099,2
RTS0043100,2
RTS0043101,2
RTS0043102,5
RTS0043103,4
RTS0043104,11
RTS0043105,1
RTS0043106,7
RTS0043107,6
RTS0043108,2
RTS0043109,4
RTS0043110,5
RTS0043111,9
RTS0043112,5
RTS0043113,3
RTS0043114,9
RTS0043115,6
RTS0043116,6
RTS0043117,3
RTS0043118,4
RTS0043119,3
RTS0043120,4
RTS0043123,1
RTS0043124,3
RTS0043125,7
RTS0043126,4
RTS0043128,7
RTS0043129,5
RTS0043130,4
RTS0043131,4
RTS0043132,4
RTS0043133,1
RTS0043134,3
RTS0043135,3
RTS0043136,2
RTS0043137,1
RTS0043138,3
RTS0043139,5
RTS0043140,2
RTS0043141,2
RTS0043142,1
RTS0043143,6
RTS0043144,4
RTS0043146,5
RTS0043147,7
RTS0043148,5
RTS0043149,7
RTS0043150,1
RTS0043151,3
RTS0043152,6
RTS0043153,3
RTS0043154,3
RTS0043155,4
RTS0043156,5
RTS0043157,3
RTS0043159,4
RTS0043160,7
RTS0043161,3
RTS0043162,4
RTS0043163,2
RTS0043164,1
RTS0043165,2
RTS0043167,4
RTS0043168,4
RTS0043169,1
RTS0043170,3
RTS0043171,5
RTS0043172,6
RTS0043173,5
RTS0043174,2
RTS0043175,3
RTS0043176,2
RTS0043177,2
RTS0043178,2
RTS0043179,4
RTS0043180,1
RTS0043181,4
RTS0043182,3
RTS0043183,2
RTS0043184,2
RTS0043185,2
RTS0043186,5
RTS0043187,3
RTS0043188,1
RTS0043189,5
RTS0043190,5
RTS0043191,5
RTS0043192,5
RTS0043193,2
RTS0043194,1
RTS0043195,3
RTS0043196,8
RTS0043197,5
RTS0043198,4
RTS0043199,2
RTS0043200,4
RTS0043201,6
RTS0043202,2
RTS0043203,1
RTS0043204,6
RTS0043205,4
RTS0043206,3
RTS0043207,5
RTS0043208,3
RTS0043210,2
RTS0043211,4
RTS0043212,2
RTS0043213,4
RTS0043214,2
RTS0043215,1
RTS0043216,3
RTS0043217,2
RTS0043218,4
RTS0043219,6
RTS0043220,5
RTS0043221,2
RTS0043222,1
RTS0043223,5
RTS0043226,3
RTS0043227,3
RTS0043228,4
RTS0043229,1
RTS0043230,1
RTS0043231,3
RTS0043232,1
RTS0043233,1
RTS0043235,3
RTS0043236,3
RTS0043237,4
RTS0043238,1
RTS0043239,1
RTS0043240,2
RTS0043241,2
RTS0043242,5
RTS0043243,3
RTS0043244,5
RTS0043245,1
RTS0043246,4
RTS0043247,3
RTS0043248,1
RTS0043249,2
RTS0043250,4
RTS0043251,1
RTS0043252,3
RTS0043253,2
RTS0043254,1
RTS0043255,1
RTS0043256,2
RTS0043257,1
RTS0043258,3
RTS0043259,1
RTS0043260,6
RTS0043261,8
RTS0043262,2
RTS0043263,3
RTS0043264,1
RTS0043265,3
RTS0043266,7
RTS0043267,8
RTS0043268,1
RTS0043269,7
RTS0043270,8
RTS0043271,5
RTS0043272,6
RTS0043273,3
RTS0043274,5
RTS0043275,2
RTS0043276,4
RTS0043277,2
RTS0043278,2
RTS0043279,3
RTS0043280,2
RTS0043281,8
RTS0043282,6
RTS0043283,6
RTS0043284,8
RTS0043285,7
RTS0043286,5
RTS0043287,10
RTS0043288,13
RTS0043289,4
RTS0043290,4
RTS0043291,5
RTS0043292,1
RTS0043293,3
RTS0043294,4
RTS0043295,4
RTS0043296,1
RTS0043297,5
RTS0043299,3
RTS0043300,4
RTS0043301,2
RTS0043303,1
RTS0043304,1
RTS0043305,2
RTS0043306,7
RTS0043307,1
RTS0043308,1
RTS0043309,3
RTS0043311,7
RTS0043312,6
RTS0043313,11
RTS0043314,5
RTS0043315,3
RTS0043316,3
RTS0043317,2
RTS0043318,2
RTS0043319,4
RTS0043320,1
RTS0043321,2
RTS0043322,2
RTS0043323,6
RTS0043324,4
RTS0043325,5
RTS0043326,4
RTS0043327,3
RTS0043328,4
RTS0043329,3
RTS0043330,4
RTS0043331,1
RTS0043332,2
RTS0043333,2
RTS0043336,6
RTS0043337,3
RTS0043338,1
RTS0043339,4
RTS0043340,1
RTS0043341,3
RTS0043342,5
RTS0043343,2
RTS0043344,3
RTS0043346,1
RTS0043347,6
RTS0043348,4
RTS0043349,7
RTS0043350,4
RTS0043351,1
RTS0043352,4
RTS0043353,4
RTS0043354,4
RTS0043355,5
RTS0043356,4
RTS0043357,3
RTS0043358,6
RTS0043359,4
RTS0043360,5
RTS0043361,6
RTS0043362,5
RTS0043363,3
RTS0043364,6
RTS0043365,2
RTS0043366,5
RTS0043367,1
RTS0043368,4
RTS0043369,2
RTS0043371,8
RTS0043372,13
RTS0043373,5
RTS0043374,4
RTS0043375,7
RTS0043376,3
RTS0043377,2
RTS0043378,4
RTS0043379,2
RTS0043380,5
RTS0043381,4
RTS0043382,3
RTS0043383,4
RTS0043384,1
RTS0043386,2
RTS0043387,1
RTS0043388,3
RTS0043389,3
RTS0043390,3
RTS0043391,7
RTS0043392,5
RTS0043393,3
RTS0043394,2
RTS0043395,2
RTS0043396,7
RTS0043397,9
RTS0043398,5
RTS0043399,13
RTS0043400,3
RTS0043401,5
RTS0043402,2
RTS0043403,2
RTS0043404,7
RTS0043405,3
RTS0043406,2
RTS0043407,4
RTS0043408,6
RTS0043409,1
RTS0043410,2
RTS0043411,3
RTS0043412,3
RTS0043413,4
RTS0043414,4
RTS0043415,2
RTS0043417,2
RTS0043418,2
RTS0043419,1
RTS0043420,1
RTS0043421,6
RTS0043422,3
RTS0043423,4
RTS0043424,3
RTS0043425,3
RTS0043426,6
RTS0043427,3
RTS0043428,3
RTS0043429,3
RTS0043430,4
RTS0043431,6
RTS0043432,2
RTS0043433,6
RTS0043434,5
RTS0043435,4
RTS0043436,4
RTS0043437,8
RTS0043438,2
RTS0043439,1
RTS0043440,4
RTS0043441,7
RTS0043442,3
RTS0043443,5
RTS0043444,4
RTS0043445,4
RTS0043446,6
RTS0043447,1
RTS0043448,2
RTS0043449,7
RTS0043450,6
RTS0043451,2
RTS0043452,1
RTS0043453,3
RTS0043454,5
RTS0043455,2
RTS0043456,1
RTS0043457,1
RTS0043458,3
RTS0043459,4
RTS0043460,3
RTS0043461,4
RTS0043462,2
RTS0043463,1
RTS0043464,5
RTS0043465,6
RTS0043466,3
RTS0043467,4
RTS0043468,4
RTS0043469,4
RTS0043470,6
RTS0043471,2
RTS0043472,2
RTS0043473,2
RTS0043474,5
RTS0043475,7
RTS0043476,2
RTS0043477,5
RTS0043478,2
RTS0043480,3
RTS0043481,2
RTS0043482,11
RTS0043483,3
RTS0043484,1
RTS0043485,5
RTS0043486,8
RTS0043487,3
RTS0043488,4
RTS0043489,6
RTS0043490,4
RTS0043491,4
RTS0043492,8
RTS0043493,1
RTS0043494,6
RTS0043495,6
RTS0043496,4
RTS0043498,3
RTS0043499,3
RTS0043500,2
RTS0043501,2
RTS0043502,3
RTS0043503,3
RTS0043504,4
RTS0043505,5
RTS0043506,7
RTS0043507,3
RTS0043508,3
RTS0043509,3
RTS0043510,2
RTS0043511,4
RTS0043512,4
RTS0043513,6
RTS0043514,4
RTS0043515,1
RTS0043516,3
RTS0043517,5
RTS0043518,6
RTS0043519,2
RTS0043520,4
RTS0043521,2
RTS0043522,2
RTS0043523,4
RTS0043524,2
RTS0043525,2
RTS0043526,1
RTS0043527,1
RTS0043528,2
RTS0043529,3
RTS0043530,1
RTS0043532,5
RTS0043533,2
RTS0043534,3
RTS0043535,4
RTS0043536,3
RTS0043537,7
RTS0043538,1
RTS0043539,5
RTS0043540,2
RTS0043541,2
RTS0043542,5
RTS0043543,5
RTS0043544,5
RTS0043545,2
RTS0043546,3
RTS0043547,4
RTS0043548,3
RTS0043549,4
RTS0043550,4
RTS0043551,3
RTS0043552,1
RTS0043553,4
RTS0043554,2
RTS0043555,1
RTS0043556,2
RTS0043557,2
RTS0043558,2
RTS0043559,3
RTS0043560,6
RTS0043561,7
RTS0043562,5
RTS0043563,4
RTS0043564,1
RTS0043566,2
RTS0043567,3
RTS0043568,3
RTS0043569,6
RTS0043570,5
RTS0043571,1
RTS0043572,4
RTS0043573,5
RTS0043574,8
RTS0043575,4
RTS0043576,5
RTS0043577,5
RTS0043579,1
RTS0043580,2
RTS0043581,3
RTS0043582,8
RTS0043583,4
RTS0043584,3
RTS0043585,4
RTS0043586,2
RTS0043587,2
RTS0043588,1
RTS0043590,6
RTS0043591,3
RTS0043592,3
RTS0043593,5
RTS0043594,1
RTS0043595,1
RTS0043596,2
RTS0043597,1
RTS0043598,3
RTS0043599,5
RTS0043600,4
RTS0043602,1
RTS0043603,4
RTS0043604,1
RTS0043605,3
RTS0043606,5
RTS0043607,1
RTS0043608,4
RTS0043609,1
RTS0043610,5
RTS0043611,2
RTS0043612,4
RTS0043613,4
RTS0043614,4
RTS0043616,9
RTS0043617,4
RTS0043618,5
RTS0043619,2
RTS0043620,4
RTS0043621,5
RTS0043622,1
RTS0043623,1
RTS0043624,3
RTS0043625,4
RTS0043626,5
RTS0043627,3
RTS0043628,2
RTS0043629,2
RTS0043630,3
RTS0043631,4
RTS0043632,2
RTS0043633,2
RTS0043634,4
RTS0043635,4
RTS0043636,1
RTS0043637,3
RTS0043638,4
RTS0043639,3
RTS0043640,1
RTS0043641,11
RTS0043642,5
RTS0043643,7
RTS0043644,6
RTS0043645,6
RTS0043646,3
RTS0043647,2
RTS0043648,2
RTS0043649,1
RTS0043650,2
RTS0043651,4
RTS0043652,3
RTS0043653,1
RTS0043654,1
RTS0043658,2
RTS0043659,2
RTS0043660,5
RTS0043661,2
RTS0043663,2
RTS0043664,9
RTS0043665,5
RTS0043666,1
RTS0043667,4
RTS0043669,4
RTS0043670,4
RTS0043671,1
RTS0043672,3
RTS0043673,3
RTS0043674,2
RTS0043675,3
RTS0043676,7
RTS0043677,3
RTS0043678,2
RTS0043679,2
RTS0043680,1
RTS0043681,2
RTS0043682,1
RTS0043683,2
RTS0043684,1
RTS0043685,3
RTS0043686,4
RTS0043687,2
RTS0043688,2
RTS0043689,5
RTS0043690,2
RTS0043691,3
RTS0043692,2
RTS0043693,3
RTS0043694,1
RTS0043695,10
RTS0043696,3
RTS0043697,1
RTS0043698,5
RTS0043699,6
RTS0043700,2
RTS0043702,3
RTS0043703,2
RTS0043704,2
RTS0043705,3
RTS0043706,2
RTS0043707,2
RTS0043710,2
RTS0043711,4
RTS0043712,2
RTS0043713,2
RTS0043714,4
RTS0043715,4
RTS0043716,3
RTS0043718,1
RTS0043719,2
RTS0043720,2
RTS0043722,1
RTS0043723,7
RTS0043725,6
RTS0043726,1
RTS0043727,2
RTS0043728,1
RTS0043729,4
RTS0043730,1
RTS0043731,3
RTS0043732,2
RTS0043733,2
RTS0043734,4
RTS0043735,3
RTS0043736,1
RTS0043737,2
RTS0043738,2
RTS0043739,3
RTS0043740,3
RTS0043741,4
RTS0043742,4
RTS0043743,5
RTS0043744,4
RTS0043745,2
RTS0043746,3
RTS0043747,7
RTS0043748,6
RTS0043749,2
RTS0043750,7
RTS0043752,2
RTS0043753,3
RTS0043754,4
RTS0043755,1
RTS0043756,3
RTS0043757,2
RTS0043758,3
RTS0043759,5
RTS0043760,7
RTS0043761,10
RTS0043762,1
RTS0043763,1
RTS0043764,3
RTS0043765,5
RTS0043766,4
RTS0043767,1
RTS0043768,6
RTS0043769,5
RTS0043770,3
RTS0043771,2
RTS0043772,3
RTS0043773,2
RTS0043775,1
RTS0043776,3
RTS0043777,3
RTS0043778,2
RTS0043779,1
RTS0043780,3
RTS0043781,5
RTS0043782,1
RTS0043783,2
RTS0043786,1
RTS0043787,7
RTS0043788,3
RTS0043789,4
RTS0043790,2
RTS0043791,6
RTS0043792,7
RTS0043793,1
RTS0043794,5
RTS0043795,7
RTS0043796,5
RTS0043797,4
RTS0043798,2
RTS0043799,1
RTS0043800,5
RTS0043801,3
RTS0043802,1
RTS0043803,3
RTS0043804,5
RTS0043805,3
RTS0043806,3
RTS0043808,4
RTS0043809,1
RTS0043810,1
RTS0043811,4
RTS0043812,3
RTS0043813,4
RTS0043814,1
RTS0043815,4
RTS0043816,3
RTS0043817,4
RTS0043818,2
RTS0043819,5
RTS0043820,5
RTS0043821,6
RTS0043822,5
RTS0043823,2
RTS0043824,2
RTS0043825,2
RTS0043826,2
RTS0043827,2
RTS0043828,5
RTS0043829,1
RTS0043830,4
RTS0043831,3
RTS0043832,5
RTS0043833,4
RTS0043834,5
RTS0043835,5
RTS0043836,6
RTS0043837,5
RTS0043838,2
RTS0043839,2
RTS0043840,3
RTS0043841,1
RTS0043842,5
RTS0043843,2
RTS0043844,2
RTS0043845,2
RTS0043846,3
RTS0043847,2
RTS0043848,3
RTS0043849,3
RTS0043850,8
RTS0043851,3
RTS0043852,3
RTS0043853,1
RTS0043854,1
RTS0043856,4
RTS0043857,1
RTS0043858,3
RTS0043859,2
RTS0043860,2
RTS0043861,7
RTS0043862,6
RTS0043863,4
RTS0043864,3
RTS0043865,1
RTS0043866,3
RTS0043867,10
RTS0043868,7
RTS0043869,8
RTS0043870,5
RTS0043871,1
RTS0043872,2
RTS0043873,4
RTS0043874,2
RTS0043875,4
RTS0043876,2
RTS0043877,2
RTS0043878,1
RTS0043879,5
RTS0043880,1
RTS0043881,2
RTS0043882,4
RTS0043883,2
RTS0043884,4
RTS0043885,1
RTS0043886,2
RTS0043887,3
RTS0043888,3
RTS0043889,2
RTS0043890,1
RTS0043891,8
RTS0043892,4
RTS0043893,2
RTS0043894,6
RTS0043895,2
RTS0043896,5
RTS0043897,2
RTS0043898,7
RTS0043899,1
RTS0043900,1
RTS0043901,2
RTS0043902,1
RTS0043903,4
RTS0043904,1
RTS0043905,5
RTS0043906,3
RTS0043907,3
RTS0043908,3
RTS0043909,2
RTS0043910,3
RTS0043911,1
RTS0043912,7
RTS0043913,5
RTS0043914,1
RTS0043915,3
RTS0043916,1
RTS0043917,4
RTS0043918,3
RTS0043920,5
RTS0043921,4
RTS0043922,2
RTS0043923,2
RTS0043924,5
RTS0043925,4
RTS0043926,1
RTS0043927,6
RTS0043928,2
RTS0043929,4
RTS0043930,6
RTS0043931,3
RTS0043932,2
RTS0043933,5
RTS0043934,3
RTS0043935,5
RTS0043936,7
RTS0043937,2
RTS0043938,3
RTS0043939,2
RTS0043940,4
RTS0043942,3
RTS0043943,3
RTS0043944,2
RTS0043945,4
RTS0043946,2
RTS0043947,5
RTS0043948,4
RTS0043949,2
RTS0043950,5
RTS0043951,2
RTS0043952,1
RTS0043953,3
RTS0043954,2
RTS0043955,4
RTS0043956,3
RTS0043957,4
RTS0043958,4
RTS0043959,6
RTS0043960,2
RTS0043961,5
RTS0043962,1
RTS0043963,3
RTS0043964,5
RTS0043966,1
RTS0043967,4
RTS0043968,4
RTS0043969,6
RTS0043970,7
RTS0043971,2
RTS0043972,5
RTS0043973,3
RTS0043974,3
RTS0043975,5
RTS0043976,7
RTS0043977,1
RTS0043978,3
RTS0043979,6
RTS0043980,3
RTS0043981,5
RTS0043982,4
RTS0043983,8
RTS0043984,6
RTS0043985,5
RTS0043987,5
RTS0043988,5
RTS0043989,5
RTS0043990,1
RTS0043991,2
RTS0043992,4
RTS0043993,1
RTS0043994,2
RTS0043996,1
RTS0043997,3
RTS0043998,3
RTS0043999,5
RTS0044000,3
RTS0044001,2
RTS0044002,5
RTS0044003,11
RTS0044004,7
RTS0044005,5
RTS0044006,3
RTS0044007,2
RTS0044009,2
RTS0044010,3
RTS0044011,4
RTS0044012,3
RTS0044013,7
RTS0044014,5
RTS0044015,9
RTS0044016,2
RTS0044017,3
RTS0044018,5
RTS0044019,3
RTS0044020,3
RTS0044021,3
RTS0044022,3
RTS0044023,6
RTS0044024,3
RTS0044025,1
RTS0044026,2
RTS0044027,2
RTS0044028,3
RTS0044029,2
RTS0044030,3
RTS0044031,1
RTS0044032,2
RTS0044033,1
RTS0044034,3
RTS0044035,1
RTS0044036,6
RTS0044037,2
RTS0044038,4
RTS0044039,5
RTS0044040,4
RTS0044041,6
RTS0044042,8
RTS0044043,8
RTS0044044,5
RTS0044045,2
RTS0044046,3
RTS0044047,1
RTS0044048,1
RTS0044049,3
RTS0044052,5
RTS0044053,7
RTS0044054,1
RTS0044055,4
RTS0044056,3
RTS0044057,1
RTS0044058,6
RTS0044059,4
RTS0044060,6
RTS0044061,2
RTS0044063,5
RTS0044064,1
RTS0044065,5
RTS0044067,3
RTS0044068,3
RTS0044069,5
RTS0044070,1
RTS0044071,4
RTS0044073,2
RTS0044074,2
RTS0044075,3
RTS0044076,3
RTS0044077,2
RTS0044079,3
RTS0044080,5
RTS0044081,2
RTS0044082,3
RTS0044083,3
RTS0044084,3
RTS0044085,3
RTS0044086,2
RTS0044087,6
RTS0044088,4
RTS0044089,5
RTS0044090,7
RTS0044091,5
RTS0044092,1
RTS0044093,3
RTS0044094,4
RTS0044095,3
RTS0044096,2
RTS0044097,2
RTS0044098,2
RTS0044099,3
RTS0044100,3
RTS0044102,3
RTS0044103,7
RTS0044104,3
RTS0044105,4
RTS0044106,9
RTS0044107,2
RTS0044108,6
RTS0044109,8
RTS0044110,8
RTS0044111,3
RTS0044112,1
RTS0044113,6
RTS0044115,6
RTS0044116,5
RTS0044117,5
RTS0044118,4
RTS0044119,3
RTS0044120,4
RTS0044121,3
RTS0044122,2
RTS0044123,1
RTS0044124,3
RTS0044125,1
RTS0044126,2
RTS0044127,3
RTS0044128,4
RTS0044129,3
RTS0044130,3
RTS0044131,3
RTS0044132,4
RTS0044133,4
RTS0044134,6
RTS0044135,4
RTS0044136,3
RTS0044138,6
RTS0044139,2
RTS0044140,5
RTS0044141,2
RTS0044142,2
RTS0044143,4
RTS0044144,4
RTS0044145,3
RTS0044146,3
RTS0044147,1
RTS0044148,4
RTS0044149,5
RTS0044150,3
RTS0044151,6
RTS0044153,1
RTS0044154,1
RTS0044155,6
RTS0044156,5
RTS0044157,3
RTS0044158,9
RTS0044159,7
RTS0044160,3
RTS0044161,5
RTS0044162,5
RTS0044163,2
RTS0044164,5
RTS0044165,5
RTS0044166,3
RTS0044167,4
RTS0044168,7
RTS0044169,5
RTS0044170,1
RTS0044171,6
RTS0044172,4
RTS0044173,2
RTS0044174,1
RTS0044175,6
RTS0044176,1
RTS0044177,6
RTS0044178,1
RTS0044180,2
RTS0044181,2
RTS0044182,10
RTS0044183,4
RTS0044184,2
RTS0044185,4
RTS0044186,5
RTS0044187,4
RTS0044188,5
RTS0044189,8
RTS0044190,2
RTS0044191,4
RTS0044192,8
RTS0044193,1
RTS0044194,6
RTS0044195,2
RTS0044196,5
RTS0044197,3
RTS0044198,4
RTS0044199,3
RTS0044200,1
RTS0044206,5
RTS0044207,3
RTS0044208,5
RTS0044209,2
RTS0044210,2
RTS0044211,13
RTS0044212,4
RTS0044213,1
RTS0044214,3
RTS0044215,5
RTS0044216,3
RTS0044217,5
RTS0044218,2
RTS0044219,3
RTS0044220,2
RTS0044221,1
RTS0044222,7
RTS0044223,1
RTS0044224,4
RTS0044225,6
RTS0044226,4
RTS0044227,6
RTS0044228,3
RTS0044229,2
RTS0044230,2
RTS0044231,2
RTS0044232,3
RTS0044233,1
RTS0044234,1
RTS0044235,4
RTS0044236,6
RTS0044237,4
RTS0044238,2
RTS0044239,7
RTS0044240,5
RTS0044241,2
RTS0044242,4
RTS0044243,7
RTS0044244,4
RTS0044245,3
RTS0044246,2
RTS0044247,4
RTS0044248,3
RTS0044251,6
RTS0044252,3
RTS0044253,3
RTS0044254,4
RTS0044255,3
RTS0044256,3
RTS0044257,3
RTS0044258,5
RTS0044259,5
RTS0044260,2
RTS0044261,3
RTS0044262,9
RTS0044263,5
RTS0044264,2
RTS0044265,3
RTS0044266,8
RTS0044267,6
RTS0044268,2
RTS0044270,3
RTS0044271,2
RTS0044272,5
RTS0044273,4
RTS0044274,9
RTS0044275,3
RTS0044276,2
RTS0044278,3
RTS0044279,2
RTS0044280,3
RTS0044281,3
RTS0044282,3
RTS0044283,3
RTS0044284,2
RTS0044286,5
RTS0044287,5
RTS0044288,2
RTS0044289,1
RTS0044290,3
RTS0044291,3
RTS0044292,2
RTS0044293,3
RTS0044294,1
RTS0044295,3
RTS0044296,5
RTS0044297,1
RTS0044298,4
RTS0044299,5
RTS0044300,8
RTS0044301,10
RTS0044302,8
RTS0044303,7
RTS0044304,2
RTS0044305,1
RTS0044306,4
RTS0044307,4
RTS0044308,5
RTS0044309,3
RTS0044310,4
RTS0044311,2
RTS0044312,4
RTS0044313,5
RTS0044314,2
RTS0044315,2
RTS0044316,4
RTS0044317,7
RTS0044318,6
RTS0044319,7
RTS0044320,1
RTS0044321,3
RTS0044322,3
RTS0044323,3
RTS0044324,4
RTS0044325,4
RTS0044326,2
RTS0044327,3
RTS0044328,1
RTS0044329,6
RTS0044330,2
RTS0044331,2
RTS0044332,3
RTS0044333,5
RTS0044334,4
RTS0044335,4
RTS0044336,3
RTS0044337,7
RTS0044338,3
RTS0044339,2
RTS0044340,1
RTS0044341,2
RTS0044342,2
RTS0044343,6
RTS0044344,2
RTS0044345,2
RTS0044346,15
RTS0044347,25
RTS0044348,20
RTS0044349,16
RTS0044350,14
RTS0044351,6
RTS0044352,5
RTS0044353,3
RTS0044354,5
RTS0044355,5
RTS0044356,2
RTS0044357,2
RTS0044358,1
RTS0044359,5
RTS0044360,4
RTS0044361,1
RTS0044362,5
RTS0044363,2
RTS0044364,4
RTS0044365,5
RTS0044366,7
RTS0044367,4
RTS0044368,9
RTS0044369,14
RTS0044370,4
RTS0044371,7
RTS0044372,4
RTS0044373,4
RTS0044374,2
RTS0044375,8
RTS0044376,5
RTS0044377,2
RTS0044378,1
RTS0044379,2
RTS0044380,3
RTS0044381,4
RTS0044382,3
RTS0044383,9
RTS0044384,6
RTS0044385,9
RTS0044386,5
RTS0044387,2
RTS0044388,4
RTS0044389,2
RTS0044390,4
RTS0044391,5
RTS0044392,7
RTS0044393,6
RTS0044394,5
RTS0044395,5
RTS0044396,3
RTS0044397,3
RTS0044399,4
RTS0044400,1
RTS0044401,6
RTS0044402,5
RTS0044403,4
RTS0044404,4
RTS0044405,4
RTS0044406,7
RTS0044407,3
RTS0044408,6
RTS0044409,4
RTS0044410,9
RTS0044411,3
RTS0044412,3
RTS0044413,4
RTS0044414,1
RTS0044415,4
RTS0044416,6
RTS0044417,5
RTS0044418,3
RTS0044419,3
RTS0044420,7
RTS0044421,3
RTS0044422,4
RTS0044423,3
RTS0044424,7
RTS0044425,4
RTS0044426,3
RTS0044427,6
RTS0044428,1
RTS0044429,4
RTS0044430,2
RTS0044431,3
RTS0044432,4
RTS0044433,4
RTS0044434,1
RTS0044435,2
RTS0044436,1
RTS0044437,5
RTS0044438,6
RTS0044439,6
RTS0044440,4
RTS0044441,8
RTS0044442,6
RTS0044443,6
RTS0044444,4
RTS0044445,4
RTS0044446,3
RTS0044447,4
RTS0044448,1
RTS0044449,4
RTS0044450,7
RTS0044451,1
RTS0044452,1
RTS0044453,3
RTS0044454,2
RTS0044456,5
RTS0044457,6
RTS0044458,1
RTS0044459,2
RTS0044460,3
RTS0044461,3
RTS0044462,2
RTS0044463,4
RTS0044464,1
RTS0044465,3
RTS0044466,3
RTS0044467,4
RTS0044468,1
RTS0044469,5
RTS0044470,3
RTS0044471,6
RTS0044472,8
RTS0044473,2
RTS0044474,4
RTS0044475,4
RTS0044476,5
RTS0044477,1
RTS0044478,6
RTS0044479,4
RTS0044480,6
RTS0044481,3
RTS0044482,2
RTS0044483,3
RTS0044484,1
RTS0044485,5
RTS0044486,3
RTS0044487,7
RTS0044488,9
RTS0044489,4
RTS0044491,3
RTS0044493,4
RTS0044494,3
RTS0044495,5
RTS0044496,4
RTS0044497,6
RTS0044498,13
RTS0044499,9
RTS0044500,4
RTS0044501,3
RTS0044502,4
RTS0044503,2
RTS0044504,4
RTS0044505,2
RTS0044506,4
RTS0044507,5
RTS0044508,3
RTS0044509,2
RTS0044510,2
RTS0044511,2
RTS0044512,5
RTS0044513,5
RTS0044514,1
RTS0044515,4
RTS0044516,5
RTS0044517,4
RTS0044518,2
RTS0044519,6
RTS0044520,5
RTS0044521,7
RTS0044522,2
RTS0044523,5
RTS0044524,3
RTS0044525,4
RTS0044526,4
RTS0044527,3
RTS0044528,5
RTS0044529,7
RTS0044530,5
RTS0044531,5
RTS0044532,5
RTS0044533,1
RTS0044534,2
RTS0044535,2
RTS0044536,4
RTS0044537,4
RTS0044538,1
RTS0044539,3
RTS0044540,4
RTS0044541,5
RTS0044542,2
RTS0044543,7
RTS0044544,4
RTS0044545,2
RTS0044546,5
RTS0044547,3
RTS0044549,3
RTS0044550,4
RTS0044551,5
RTS0044552,2
RTS0044553,5
RTS0044554,3
RTS0044555,3
RTS0044556,2
RTS0044557,1
RTS0044559,2
RTS0044560,6
RTS0044561,4
RTS0044562,1
RTS0044563,5
RTS0044564,2
RTS0044565,4
RTS0044566,4
RTS0044567,2
RTS0044568,2
RTS0044569,4
RTS0044570,3
RTS0044571,1
RTS0044572,1
RTS0044573,2
RTS0044574,4
RTS0044575,3
RTS0044576,1
RTS0044577,1
RTS0044578,3
RTS0044579,2
RTS0044580,5
RTS0044581,4
RTS0044582,3
RTS0044583,2
RTS0044584,4
RTS0044585,1
RTS0044586,3
RTS0044587,1
RTS0044588,2
RTS0044589,3
RTS0044590,1
RTS0044591,2
RTS0044592,3
RTS0044593,1
RTS0044595,2
RTS0044596,3
RTS0044597,7
RTS0044598,4
RTS0044599,2
RTS0044600,1
RTS0044601,3
RTS0044602,6
RTS0044603,4
RTS0044604,4
RTS0044605,4
RTS0044606,4
RTS0044607,5
RTS0044608,3
RTS0044610,5
RTS0044611,1
RTS0044612,1
RTS0044613,1
RTS0044616,2
RTS0044617,3
RTS0044618,2
RTS0044620,6
RTS0044621,4
RTS0044622,7
RTS0044623,7
RTS0044624,4
RTS0044625,3
RTS0044627,4
RTS0044628,2
RTS0044629,4
RTS0044630,3
RTS0044631,5
RTS0044632,2
RTS0044633,3
RTS0044634,2
RTS0044635,4
RTS0044636,4
RTS0044637,3
RTS0044638,3
RTS0044639,7
RTS0044640,3
RTS0044641,6
RTS0044642,1
RTS0044643,2
RTS0044644,4
RTS0044645,6
RTS0044646,1
RTS0044647,4
RTS0044648,1
RTS0044649,4
RTS0044650,3
RTS0044651,6
RTS0044652,1
RTS0044653,6
RTS0044654,7
RTS0044655,1
RTS0044656,10
RTS0044657,4
RTS0044658,9
RTS0044659,7
RTS0044660,6
RTS0044661,4
RTS0044662,5
RTS0044663,4
RTS0044664,2
RTS0044665,5
RTS0044666,3
RTS0044667,1
RTS0044668,3
RTS0044669,2
RTS0044670,7
RTS0044671,2
RTS0044672,3
RTS0044673,5
RTS0044674,5
RTS0044675,5
RTS0044676,3
RTS0044677,1
RTS0044678,1
RTS0044679,7
RTS0044680,2
RTS0044681,2
RTS0044682,1
RTS0044683,2
RTS0044684,3
RTS0044685,3
RTS0044686,3
RTS0044687,9
RTS0044688,6
RTS0044689,5
RTS0044690,1
RTS0044691,4
RTS0044692,4
RTS0044693,4
RTS0044694,12
RTS0044695,4
RTS0044696,2
RTS0044698,3
RTS0044699,3
RTS0044700,6
RTS0044701,9
RTS0044702,2
RTS0044703,6
RTS0044704,3
RTS0044705,3
RTS0044707,5
RTS0044708,6
RTS0044709,4
RTS0044710,1
RTS0044711,1
RTS0044712,8
RTS0044714,7
RTS0044715,3
RTS0044716,6
RTS0044717,6
RTS0044718,9
RTS0044719,4
RTS0044720,9
RTS0044721,3
RTS0044722,1
RTS0044724,2
RTS0044725,1
RTS0044726,1
RTS0044727,6
RTS0044728,5
RTS0044729,7
RTS0044730,2
RTS0044731,7
RTS0044732,1
RTS0044733,1
RTS0044734,4
RTS0044735,5
RTS0044736,3
RTS0044737,4
RTS0044738,2
RTS0044739,1
RTS0044740,2
RTS0044742,2
RTS0044743,3
RTS0044744,6
RTS0044746,1
RTS0044747,3
RTS0044749,4
RTS0044750,3
RTS0044751,3
RTS0044752,6
RTS0044753,1
RTS0044754,2
RTS0044755,5
RTS0044756,12
RTS0044757,3
RTS0044758,4
RTS0044759,8
RTS0044760,1
RTS0044761,3
RTS0044762,1
RTS0044763,2
RTS0044764,3
RTS0044765,4
RTS0044766,2
RTS0044768,8
RTS0044769,1
RTS0044771,2
RTS0044773,2
RTS0044774,2
RTS0044775,4
RTS0044776,4
RTS0044777,5
RTS0044778,3
RTS0044779,5
RTS0044780,3
RTS0044781,8
RTS0044782,9
RTS0044783,7
RTS0044784,10
RTS0044785,7
RTS0044786,4
RTS0044787,7
RTS0044788,2
RTS0044789,4
RTS0044790,2
RTS0044791,8
RTS0044792,13
RTS0044793,3
RTS0044794,5
RTS0044795,3
RTS0044796,4
RTS0044797,5
RTS0044798,7
RTS0044799,4
RTS0044800,1
RTS0044801,4
RTS0044802,8
RTS0044803,8
RTS0044804,1
RTS0044805,2
RTS0044806,2
RTS0044807,1
RTS0044809,8
RTS0044810,4
RTS0044811,5
RTS0044812,4
RTS0044813,7
RTS0044814,4
RTS0044815,4
RTS0044816,3
RTS0044817,1
RTS0044818,2
RTS0044819,5
RTS0044820,4
RTS0044821,5
RTS0044822,5
RTS0044823,3
RTS0044825,9
RTS0044826,3
RTS0044827,4
RTS0044828,3
RTS0044829,3
RTS0044830,3
RTS0044831,5
RTS0044832,5
RTS0044833,4
RTS0044834,5
RTS0044835,2
RTS0044836,5
RTS0044837,1
RTS0044838,3
RTS0044839,3
RTS0044840,2
RTS0044841,3
RTS0044842,3
RTS0044843,3
RTS0044844,2
RTS0044845,3
RTS0044846,1
RTS0044847,2
RTS0044848,1
RTS0044849,3
RTS0044850,2
RTS0044851,2
RTS0044852,3
RTS0044853,3
RTS0044854,3
RTS0044855,4
RTS0044856,2
RTS0044857,3
RTS0044858,4
RTS0044859,6
RTS0044860,1
RTS0044861,4
RTS0044862,4
RTS0044864,4
RTS0044865,2
RTS0044866,3
RTS0044867,2
RTS0044868,1
RTS0044869,2
RTS0044870,4
RTS0044871,2
RTS0044872,5
RTS0044873,3
RTS0044874,5
RTS0044875,3
RTS0044876,3
RTS0044877,6
RTS0044878,5
RTS0044879,6
RTS0044880,6
RTS0044881,5
RTS0044882,2
RTS0044883,2
RTS0044884,3
RTS0044885,2
RTS0044886,3
RTS0044887,1
RTS0044888,6
RTS0044889,5
RTS0044890,2
RTS0044891,5
RTS0044892,4
RTS0044893,2
RTS0044894,7
RTS0044895,3
RTS0044896,8
RTS0044897,10
RTS0044898,5
RTS0044899,8
RTS0044900,3
RTS0044901,2
RTS0044902,2
RTS0044903,5
RTS0044904,5
RTS0044905,4
RTS0044906,8
RTS0044907,8
RTS0044908,11
RTS0044909,14
RTS0044910,9
RTS0044911,4
RTS0044912,4
RTS0044913,3
RTS0044914,5
RTS0044915,5
RTS0044916,4
RTS0044917,6
RTS0044918,4
RTS0044919,2
RTS0044920,6
RTS0044921,9
RTS0044922,4
RTS0044923,3
RTS0044924,1
RTS0044925,6
RTS0044926,3
RTS0044927,6
RTS0044928,7
RTS0044929,1
RTS0044930,3
RTS0044931,2
RTS0044932,3
RTS0044933,3
RTS0044934,1
RTS0044935,7
RTS0044936,6
RTS0044937,2
RTS0044938,4
RTS0044939,2
RTS0044940,3
RTS0044941,1
RTS0044942,4
RTS0044943,2
RTS0044944,2
RTS0044946,3
RTS0044947,3
RTS0044948,1
RTS0044949,1
RTS0044950,2
RTS0044951,1
RTS0044952,1
RTS0044953,1
RTS0044954,5
RTS0044955,3
RTS0044956,3
RTS0044957,5
RTS0044958,4
RTS0044959,3
RTS0044960,3
RTS0044961,4
RTS0044962,1
RTS0044963,3
RTS0044964,3
RTS0044965,8
RTS0044966,1
RTS0044967,4
RTS0044969,3
RTS0044970,4
RTS0044971,3
RTS0044972,4
RTS0044973,1
RTS0044974,2
RTS0044975,4
RTS0044976,6
RTS0044977,4
RTS0044979,5
RTS0044980,3
RTS0044982,2
RTS0044983,2
RTS0044984,2
RTS0044985,5
RTS0044986,1
RTS0044987,2
RTS0044988,1
RTS0044989,1
RTS0044990,4
RTS0044991,2
RTS0044992,1
RTS0044993,1
RTS0044994,2
RTS0044995,2
RTS0044996,1
RTS0044997,3
RTS0044998,2
RTS0044999,4
RTS0045000,3
RTS0045001,3
RTS0045002,1
RTS0045003,1
RTS0045004,3
RTS0045005,5
RTS0045006,4
RTS0045007,4
RTS0045008,8
RTS0045009,2
RTS0045010,2
RTS0045011,1
RTS0045012,2
RTS0045014,2
RTS0045015,1
RTS0045016,4
RTS0045017,2
RTS0045018,2
RTS0045019,3
RTS0045021,2
RTS0045022,4
RTS0045023,3
RTS0045024,4
RTS0045025,6
RTS0045026,9
RTS0045027,9
RTS0045028,8
RTS0045029,10
RTS0045030,9
RTS0045031,1
RTS0045032,3
RTS0045033,3
RTS0045034,1
RTS0045035,3
RTS0045036,5
RTS0045038,5
RTS0045039,5
RTS0045040,1
RTS0045041,5
RTS0045042,2
RTS0045043,4
RTS0045044,2
RTS0045045,4
RTS0045046,1
RTS0045047,2
RTS0045048,5
RTS0045049,5
RTS0045050,1
RTS0045051,3
RTS0045052,6
RTS0045053,3
RTS0045054,5
RTS0045055,4
RTS0045056,5
RTS0045057,7
RTS0045058,1
RTS0045059,4
RTS0045060,6
RTS0045061,3
RTS0045063,1
RTS0045064,2
RTS0045065,3
RTS0045066,1
RTS0045067,8
RTS0045068,10
RTS0045069,6
RTS0045070,8
RTS0045071,2
RTS0045072,7
RTS0045073,3
RTS0045074,4
RTS0045075,3
RTS0045078,4
RTS0045079,1
RTS0045080,1
RTS0045081,2
RTS0045082,3
RTS0045083,6
RTS0045084,2
RTS0045085,4
RTS0045086,2
RTS0045087,1
RTS0045088,1
RTS0045089,3
RTS0045090,3
RTS0045091,2
RTS0045092,1
RTS0045093,2
RTS0045094,1
RTS0045095,7
RTS0045096,4
RTS0045097,3
RTS0045098,1
RTS0045099,2
RTS0045100,3
RTS0045101,4
RTS0045102,3
RTS0045103,5
RTS0045104,1
RTS0045105,3
RTS0045106,6
RTS0045107,5
RTS0045108,5
RTS0045109,3
RTS0045110,5
RTS0045111,3
RTS0045112,5
RTS0045113,5
RTS0045114,2
RTS0045115,5
RTS0045117,3
RTS0045118,3
RTS0045119,1
RTS0045120,2
RTS0045121,4
RTS0045122,5
RTS0045123,5
RTS0045124,1
RTS0045125,4
RTS0045126,2
RTS0045127,4
RTS0045128,2
RTS0045129,4
RTS0045130,1
RTS0045132,4
RTS0045133,6
RTS0045134,6
RTS0045135,3
RTS0045136,4
RTS0045137,1
RTS0045138,7
RTS0045139,3
RTS0045140,2
RTS0045142,3
RTS0045144,1
RTS0045145,1
RTS0045146,2
RTS0045147,1
RTS0045148,4
RTS0045149,3
RTS0045150,1
RTS0045151,5
RTS0045152,8
RTS0045153,4
RTS0045154,4
RTS0045155,9
RTS0045156,2
RTS0045157,5
RTS0045158,2
RTS0045159,1
RTS0045160,3
RTS0045161,6
RTS0045162,2
RTS0045163,5
RTS0045164,5
RTS0045165,4
RTS0045166,7
RTS0045167,2
RTS0045168,2
RTS0045169,4
RTS0045170,1
RTS0045171,8
RTS0045172,1
RTS0045173,3
RTS0045174,3
RTS0045175,1
RTS0045176,2
RTS0045178,3
RTS0045179,2
RTS0045180,6
RTS0045181,5
RTS0045182,2
RTS0045183,2
RTS0045184,1
RTS0045185,1
RTS0045186,5
RTS0045187,7
RTS0045189,2
RTS0045191,5
RTS0045192,3
RTS0045193,3
RTS0045194,3
RTS0045195,2
RTS0045196,3
RTS0045197,2
RTS0045198,2
RTS0045199,5
RTS0045200,3
RTS0045201,5
RTS0045202,2
RTS0045203,5
RTS0045204,5
RTS0045205,1
RTS0045206,4
RTS0045207,2
RTS0045208,3
RTS0045209,4
RTS0045210,1
RTS0045211,2
RTS0045212,7
RTS0045213,2
RTS0045214,3
RTS0045215,3
RTS0045216,4
RTS0045217,2
RTS0045218,4
RTS0045219,7
RTS0045220,4
RTS0045221,2
RTS0045222,1
RTS0045223,2
RTS0045224,3
RTS0045225,3
RTS0045226,17
RTS0045227,13
RTS0045228,34
RTS0045229,16
RTS0045230,19
RTS0045231,2
RTS0045232,4
RTS0045233,4
RTS0045234,8
RTS0045235,7
RTS0045236,6
RTS0045237,4
RTS0045238,1
RTS0045239,7
RTS0045240,7
RTS0045241,14
RTS0045242,9
RTS0045243,5
RTS0045244,5
RTS0045245,3
RTS0045246,2
RTS0045247,2
RTS0045248,3
RTS0045249,4
RTS0045250,4
RTS0045251,3
RTS0045253,5
RTS0045254,2
RTS0045255,1
RTS0045256,3
RTS0045257,5
RTS0045258,3
RTS0045259,5
RTS0045260,4
RTS0045261,2
RTS0045262,7
RTS0045263,3
RTS0045264,3
RTS0045265,2
RTS0045266,1
RTS0045267,1
RTS0045268,6
RTS0045269,4
RTS0045270,2
RTS0045271,2
RTS0045272,1
RTS0045274,2
RTS0045275,5
RTS0045276,4
RTS0045277,3
RTS0045278,4
RTS0045279,1
RTS0045280,7
RTS0045281,1
RTS0045282,3
RTS0045283,4
RTS0045284,2
RTS0045285,5
RTS0045286,5
RTS0045287,3
RTS0045288,7
RTS0045290,3
RTS0045291,3
RTS0045292,5
RTS0045293,2
RTS0045295,3
RTS0045296,6
RTS0045297,1
RTS0045298,4
RTS0045299,1
RTS0045300,2
RTS0045301,14
RTS0045302,10
RTS0045303,18
RTS0045304,5
RTS0045305,11
RTS0045306,3
RTS0045307,2
RTS0045308,4
RTS0045309,3
RTS0045310,3
RTS0045311,1
RTS0045312,4
RTS0045313,1
RTS0045314,1
RTS0045315,4
RTS0045316,6
RTS0045318,2
RTS0045319,6
RTS0045320,3
RTS0045321,2
RTS0045322,4
RTS0045323,4
RTS0045324,2
RTS0045325,3
RTS0045326,1
RTS0045328,2
RTS0045329,5
RTS0045330,3
RTS0045331,3
RTS0045332,4
RTS0045334,3
RTS0045335,4
RTS0045336,5
RTS0045337,5
RTS0045338,3
RTS0045339,3
RTS0045340,3
RTS0045342,5
RTS0045343,2
RTS0045344,3
RTS0045346,4
RTS0045348,3
RTS0045349,4
RTS0045350,5
RTS0045351,3
RTS0045352,2
RTS0045353,5
RTS0045354,3
RTS0045355,2
RTS0045356,3
RTS0045357,6
RTS0045358,5
RTS0045359,1
RTS0045360,4
RTS0045361,1
RTS0045362,3
RTS0045363,3
RTS0045364,7
RTS0045365,2
RTS0045366,2
RTS0045367,4
RTS0045369,2
RTS0045370,5
RTS0045371,2
RTS0045372,1
RTS0045373,3
RTS0045374,5
RTS0045375,3
RTS0045376,6
RTS0045377,2
RTS0045378,4
RTS0045379,4
RTS0045380,10
RTS0045381,1
RTS0045382,2
RTS0045383,4
RTS0045384,3
RTS0045385,3
RTS0045386,1
RTS0045387,2
RTS0045388,2
RTS0045389,1
RTS0045390,1
RTS0045391,1
RTS0045392,1
RTS0045393,4
RTS0045394,3
RTS0045395,4
RTS0045396,4
RTS0045397,1
RTS0045398,3
RTS0045400,3
RTS0045401,1
RTS0045402,2
RTS0045403,1
RTS0045404,1
RTS0045405,3
RTS0045406,4
RTS0045407,4
RTS0045408,5
RTS0045409,7
RTS0045410,2
RTS0045411,6
RTS0045412,7
RTS0045413,5
RTS0045414,5
RTS0045415,3
RTS0045416,4
RTS0045417,4
RTS0045418,3
RTS0045419,1
RTS0045421,148
RTS0045422,95
RTS0045423,107
RTS0045424,147
RTS0045425,144
RTS0045426,2
RTS0045427,3
RTS0045428,3
RTS0045429,3
RTS0045430,4
RTS0045431,4
RTS0045432,6
RTS0045433,6
RTS0045434,5
RTS0045435,1
RTS0045436,3
RTS0045437,2
RTS0045438,10
RTS0045439,2
RTS0045440,5
RTS0045441,23
RTS0045442,15
RTS0045443,15
RTS0045444,16
RTS0045445,16
RTS0045446,2
RTS0045447,4
RTS0045448,4
RTS0045449,5
RTS0045450,4
RTS0045451,6
RTS0045452,2
RTS0045453,2
RTS0045454,5
RTS0045455,5
RTS0045456,5
RTS0045457,6
RTS0045458,2
RTS0045459,1
RTS0045460,7
RTS0045461,1
RTS0045462,3
RTS0045463,3
RTS0045465,2
RTS0045466,1
RTS0045467,5
RTS0045468,3
RTS0045469,4
RTS0045470,4
RTS0045471,5
RTS0045472,3
RTS0045473,7
RTS0045474,13
RTS0045475,13
RTS0045476,11
RTS0045477,11
RTS0045478,6
RTS0045479,17
RTS0045480,9
RTS0045481,4
RTS0045482,5
RTS0045483,2
RTS0045484,3
RTS0045485,9
RTS0045486,4
RTS0045487,1
RTS0045488,5
RTS0045489,2
RTS0045490,3
RTS0045491,24
RTS0045492,23
RTS0045493,13
RTS0045494,6
RTS0045495,11
RTS0045497,4
RTS0045498,10
RTS0045499,8
RTS0045500,7
RTS0045501,6
RTS0045502,7
RTS0045503,6
RTS0045504,5
RTS0045505,9
RTS0045506,132
RTS0045507,172
RTS0045508,114
RTS0045509,135
RTS0045510,110
RTS0045511,3
RTS0045512,3
RTS0045513,1
RTS0045514,1
RTS0045515,5
RTS0045516,3
RTS0045518,4
RTS0045519,7
RTS0045520,2
RTS0045521,4
RTS0045522,3
RTS0045523,2
RTS0045525,4
RTS0045526,6
RTS0045527,10
RTS0045528,1
RTS0045529,6
RTS0045530,3
RTS0045531,6
RTS0045532,1
RTS0045533,3
RTS0045534,5
RTS0045535,3
RTS0045536,7
RTS0045537,5
RTS0045538,5
RTS0045539,5
RTS0045540,9
RTS0045541,3
RTS0045542,6
RTS0045543,15
RTS0045544,2
RTS0045545,14
RTS0045546,12
RTS0045547,12
RTS0045548,7
RTS0045549,9
RTS0045550,8
RTS0045551,2
RTS0045552,5
RTS0045553,3
RTS0045554,1
RTS0045555,3
RTS0045556,3
RTS0045557,4
RTS0045558,1
RTS0045559,2
RTS0045560,1
RTS0045561,3
RTS0045562,7
RTS0045563,3
RTS0045564,5
RTS0045565,2
RTS0045566,7
RTS0045567,7
RTS0045568,7
RTS0045569,6
RTS0045570,5
RTS0045571,5
RTS0045572,3
RTS0045573,1
RTS0045574,5
RTS0045575,1
RTS0045576,3
RTS0045577,4
RTS0045578,4
RTS0045580,4
RTS0045581,2
RTS0045582,4
RTS0045583,2
RTS0045585,1
RTS0045586,3
RTS0045587,5
RTS0045588,2
RTS0045589,1
RTS0045590,3
RTS0045592,39
RTS0045593,40
RTS0045594,24
RTS0045595,27
RTS0045596,6
RTS0045597,6
RTS0045598,6
RTS0045599,7
RTS0045600,2
RTS0045601,4
RTS0045602,6
RTS0045603,2
RTS0045604,3
RTS0045606,1
RTS0045607,1
RTS0045608,2
RTS0045609,1
RTS0045610,3
RTS0045611,1
RTS0045612,2
RTS0045613,3
RTS0045614,3
RTS0045615,2
RTS0045616,2
RTS0045617,3
RTS0045619,3
RTS0045620,7
RTS0045621,8
RTS0045622,5
RTS0045623,7
RTS0045624,4
RTS0045625,2
RTS0045626,1
RTS0045627,2
RTS0045628,4
RTS0045629,2
RTS0045630,4
RTS0045631,3
RTS0045632,3
RTS0045633,5
RTS0045634,2
RTS0045635,1
RTS0045636,9
RTS0045637,1
RTS0045639,4
RTS0045640,3
RTS0045642,3
RTS0045643,1
RTS0045645,2
RTS0045646,2
RTS0045647,3
RTS0045648,3
RTS0045649,2
RTS0045650,5
RTS0045652,2
RTS0045653,10
RTS0045654,4
RTS0045655,4
RTS0045657,8
RTS0045658,4
RTS0045659,4
RTS0045660,2
RTS0045661,9
RTS0045662,11
RTS0045663,16
RTS0045664,12
RTS0045665,14
RTS0045667,3
RTS0045668,4
RTS0045669,3
RTS0045670,4
RTS0045671,3
RTS0045672,7
RTS0045673,3
RTS0045674,2
RTS0045675,5
RTS0045676,6
RTS0045677,6
RTS0045678,13
RTS0045679,11
RTS0045680,10
RTS0045681,6
RTS0045682,4
RTS0045683,2
RTS0045684,4
RTS0045685,3
RTS0045687,3
RTS0045688,1
RTS0045689,1
RTS0045690,3
RTS0045691,2
RTS0045692,2
RTS0045693,7
RTS0045694,7
RTS0045695,4
RTS0045696,9
RTS0045697,3
RTS0045698,10
RTS0045699,3
RTS0045700,10
RTS0045701,6
RTS0045702,3
RTS0045703,3
RTS0045704,6
RTS0045705,3
RTS0045706,3
RTS0045707,4
RTS0045708,3
RTS0045709,5
RTS0045710,4
RTS0045711,5
RTS0045712,4
RTS0045713,3
RTS0045714,3
RTS0045715,1
RTS0045716,4
RTS0045717,6
RTS0045718,2
RTS0045719,3
RTS0045720,3
RTS0045721,5
RTS0045722,9
RTS0045723,4
RTS0045724,6
RTS0045725,4
RTS0045726,6
RTS0045727,5
RTS0045728,4
RTS0045729,5
RTS0045730,3
RTS0045731,11
RTS0045732,7
RTS0045733,12
RTS0045734,14
RTS0045735,12
RTS0045736,30
RTS0045737,40
RTS0045738,58
RTS0045739,45
RTS0045740,16
RTS0045741,9
RTS0045742,7
RTS0045743,13
RTS0045744,18
RTS0045745,16
RTS0045746,12
RTS0045747,7
RTS0045748,14
RTS0045749,5
RTS0045750,6
RTS0045751,3
RTS0045752,4
RTS0045753,3
RTS0045754,3
RTS0045755,9
RTS0045756,9
RTS0045757,4
RTS0045758,9
RTS0045759,6
RTS0045760,17
RTS0045761,7
RTS0045762,2
RTS0045763,5
RTS0045764,2
RTS0045765,1
RTS0045766,6
RTS0045767,4
RTS0045768,5
RTS0045769,4
RTS0045770,9
RTS0045771,5
RTS0045772,2
RTS0045773,11
RTS0045774,3
RTS0045775,7
RTS0045776,5
RTS0045778,2
RTS0045779,3
RTS0045780,3
RTS0045781,3
RTS0045782,3
RTS0045783,5
RTS0045784,3
RTS0045785,3
RTS0045786,4
RTS0045787,3
RTS0045788,4
RTS0045789,5
RTS0045790,1
RTS0045791,3
RTS0045792,3
RTS0045793,6
RTS0045794,4
RTS0045795,1
RTS0045797,5
RTS0045799,1
RTS0045800,3
RTS0045801,3
RTS0045802,3
RTS0045803,6
RTS0045804,1
RTS0045805,2
RTS0045806,6
RTS0045807,5
RTS0045808,3
RTS0045809,2
RTS0045810,5
RTS0045811,6
RTS0045812,7
RTS0045813,4
RTS0045814,3
RTS0045815,3
RTS0045816,2
RTS0045817,3
RTS0045818,6
RTS0045819,6
RTS0045820,3
RTS0045821,11
RTS0045822,12
RTS0045823,7
RTS0045824,11
RTS0045825,4
RTS0045826,4
RTS0045827,7
RTS0045828,5
RTS0045829,7
RTS0045830,4
RTS0045831,3
RTS0045832,6
RTS0045833,4
RTS0045834,3
RTS0045835,3
RTS0045836,11
RTS0045837,12
RTS0045838,10
RTS0045840,7
RTS0045841,7
RTS0045842,7
RTS0045843,4
RTS0045844,4
RTS0045845,6
RTS0045846,27
RTS0045848,7
RTS0045849,42
RTS0045851,1
RTS0045852,2
RTS0045853,2
RTS0045855,7
RTS0045856,7
RTS0045857,3
RTS0045858,2
RTS0045859,5
RTS0045860,3
RTS0045861,3
RTS0045862,2
RTS0045863,6
RTS0045864,12
RTS0045865,7
RTS0045866,6
RTS0045867,1
RTS0045868,2
RTS0045869,4
RTS0045870,2
RTS0045871,1
RTS0045872,4
RTS0045873,6
RTS0045875,2
RTS0045877,1
RTS0045878,4
RTS0045879,3
RTS0045880,2
RTS0045881,7
RTS0045882,9
RTS0045883,3
RTS0045884,5
RTS0045886,4
RTS0045887,1
RTS0045888,3
RTS0045889,1
RTS0045890,3
RTS0045891,2
RTS0045892,5
RTS0045893,2
RTS0045894,7
RTS0045895,2
RTS0045896,7
RTS0045897,1
RTS0045898,3
RTS0045899,6
RTS0045900,7
RTS0045901,3
RTS0045902,3
RTS0045904,2
RTS0045905,5
RTS0045906,4
RTS0045908,2
RTS0045909,2
RTS0045910,3
RTS0045911,3
RTS0045912,3
RTS0045913,2
RTS0045915,2
RTS0045916,1
RTS0045917,1
RTS0045918,2
RTS0045919,2
RTS0045920,3
RTS0045921,3
RTS0045922,1
RTS0045924,1
RTS0045925,3
RTS0045926,2
RTS0045927,2
RTS0045928,5
RTS0045929,2
RTS0045930,10
RTS0045931,6
RTS0045932,4
RTS0045933,2
RTS0045935,1
RTS0045939,3
RTS0045941,2
RTS0045942,2
RTS0045943,3
RTS0045944,3
RTS0045945,1
RTS0045946,3
RTS0045947,2
RTS0045948,2
RTS0045949,6
RTS0045950,4
RTS0045951,7
RTS0045952,3
RTS0045953,6
RTS0045954,8
RTS0045955,2
RTS0045956,1
RTS0045957,4
RTS0045958,1
RTS0045959,2
RTS0045960,2
RTS0045961,2
RTS0045963,1
RTS0045964,3
RTS0045965,3
RTS0045966,1
RTS0045967,2
RTS0045969,7
RTS0045970,5
RTS0045971,5
RTS0045972,2
RTS0045973,2
RTS0045974,3
RTS0045975,1
RTS0045976,6
RTS0045977,3
RTS0045978,2
RTS0045979,2
RTS0045980,3
RTS0045981,6
RTS0045982,7
RTS0045983,11
RTS0045984,9
RTS0045985,8
RTS0045986,1
RTS0045987,3
RTS0045988,6
RTS0045989,1
RTS0045990,5
RTS0045991,3
RTS0045992,6
RTS0045993,2
RTS0045994,2
RTS0045995,2
RTS0045996,6
RTS0045997,6
RTS0045998,3
RTS0045999,4
RTS0046000,1
RTS0046001,3
RTS0046002,2
RTS0046003,1
RTS0046004,2
RTS0046005,5
RTS0046006,3
RTS0046007,4
RTS0046008,1
RTS0046009,8
RTS0046010,1
RTS0046011,2
RTS0046012,1
RTS0046013,3
RTS0046014,2
RTS0046015,1
RTS0046016,5
RTS0046017,4
RTS0046018,2
RTS0046019,3
RTS0046020,4
RTS0046021,2
RTS0046022,3
RTS0046023,3
RTS0046024,4
RTS0046025,2
RTS0046026,2
RTS0046027,4
RTS0046028,2
RTS0046029,3
RTS0046030,2
RTS0046031,1
RTS0046032,2
RTS0046033,2
RTS0046034,4
RTS0046035,3
RTS0046036,2
RTS0046037,3
RTS0046038,2
RTS0046039,3
RTS0046040,2
RTS0046041,1
RTS0046042,2
RTS0046043,3
RTS0046044,3
RTS0046045,2
RTS0046046,4
RTS0046047,3
RTS0046048,4
RTS0046049,8
RTS0046050,3
RTS0046051,8
RTS0046052,8
RTS0046053,2
RTS0046054,7
RTS0046055,7
RTS0046056,7
RTS0046057,3
RTS0046058,3
RTS0046059,3
RTS0046060,2
RTS0046061,4
RTS0046062,2
RTS0046063,3
RTS0046064,7
RTS0046065,6
RTS0046066,6
RTS0046067,2
RTS0046068,1
RTS0046069,3
RTS0046070,1
RTS0046071,3
RTS0046072,2
RTS0046073,3
RTS0046074,1
RTS0046075,2
RTS0046076,1
RTS0046077,4
RTS0046078,2
RTS0046080,5
RTS0046081,3
RTS0046082,3
RTS0046083,2
RTS0046084,4
RTS0046085,4
RTS0046086,8
RTS0046087,4
RTS0046088,4
RTS0046090,3
RTS0046091,5
RTS0046092,6
RTS0046093,5
RTS0046094,1
RTS0046095,6
RTS0046096,2
RTS0046097,2
RTS0046098,4
RTS0046099,2
RTS0046100,2
RTS0046101,1
RTS0046102,3
RTS0046103,4
RTS0046104,3
RTS0046105,4
RTS0046106,4
RTS0046107,3
RTS0046108,1
RTS0046109,4
RTS0046110,2
RTS0046111,2
RTS0046112,2
RTS0046113,1
RTS0046115,7
RTS0046116,5
RTS0046117,8
RTS0046119,2
RTS0046121,2
RTS0046122,4
RTS0046123,5
RTS0046124,4
RTS0046125,4
RTS0046126,1
RTS0046127,1
RTS0046128,1
RTS0046129,5
RTS0046131,2
RTS0046132,6
RTS0046133,8
RTS0046134,4
RTS0046135,2
RTS0046136,3
RTS0046137,10
RTS0046138,6
RTS0046140,14
RTS0046141,10
RTS0046142,13
RTS0046143,11
RTS0046144,23
RTS0046145,3
RTS0046146,1
RTS0046147,4
RTS0046148,4
RTS0046149,2
RTS0046150,1
RTS0046153,1
RTS0046154,1
RTS0046155,8
RTS0046156,3
RTS0046157,3
RTS0046158,3
RTS0046160,2
RTS0046161,3
RTS0046162,2
RTS0046163,2
RTS0046164,8
RTS0046165,7
RTS0046166,3
RTS0046167,1
RTS0046168,1
RTS0046169,3
RTS0046170,4
RTS0046171,1
RTS0046172,2
RTS0046173,2
RTS0046174,4
RTS0046176,1
RTS0046177,1
RTS0046178,7
RTS0046179,1
RTS0046180,2
RTS0046181,1
RTS0046182,3
RTS0046183,4
RTS0046184,2
RTS0046185,3
RTS0046186,7
RTS0046187,11
RTS0046188,5
RTS0046191,4
RTS0046193,2
RTS0046194,2
RTS0046195,2
RTS0046196,6
RTS0046197,3
RTS0046199,5
RTS0046200,4
RTS0046201,1
RTS0046202,1
RTS0046203,4
RTS0046204,6
RTS0046205,1
RTS0046206,5
RTS0046207,3
RTS0046208,2
RTS0046209,1
RTS0046210,2
RTS0046211,1
RTS0046212,3
RTS0046213,10
RTS0046214,5
RTS0046215,4
RTS0046216,3
RTS0046217,4
RTS0046218,2
RTS0046219,5
RTS0046220,5
RTS0046221,3
RTS0046222,3
RTS0046223,2
RTS0046224,1
RTS0046225,6
RTS0046226,2
RTS0046227,7
RTS0046228,3
RTS0046229,3
RTS0046230,3
RTS0046231,2
RTS0046232,4
RTS0046234,5
RTS0046235,5
RTS0046236,2
RTS0046237,4
RTS0046238,1
RTS0046239,3
RTS0046240,3
RTS0046241,1
RTS0046242,2
RTS0046243,1
RTS0046244,3
RTS0046245,3
RTS0046246,1
RTS0046247,2
RTS0046248,3
RTS0046250,1
RTS0046251,6
RTS0046252,5
RTS0046253,5
RTS0046254,8
RTS0046255,2
RTS0046256,2
RTS0046257,2
RTS0046258,2
RTS0046259,5
RTS0046260,2
RTS0046261,5
RTS0046262,6
RTS0046263,3
RTS0046264,3
RTS0046265,5
RTS0046266,1
RTS0046267,4
RTS0046268,2
RTS0046269,5
RTS0046270,4
RTS0046271,1
RTS0046272,6
RTS0046273,1
RTS0046274,4
RTS0046275,2
RTS0046276,1
RTS0046277,3
RTS0046279,3
RTS0046280,5
RTS0046281,2
RTS0046283,1
RTS0046284,4
RTS0046286,4
RTS0046287,1
RTS0046288,2
RTS0046289,5
RTS0046290,2
RTS0046291,4
RTS0046293,6
RTS0046294,2
RTS0046295,14
RTS0046296,5
RTS0046297,8
RTS0046298,2
RTS0046299,1
RTS0046300,1
RTS0046301,1
RTS0046302,2
RTS0046303,2
RTS0046304,2
RTS0046305,1
RTS0046306,1
RTS0046307,2
RTS0046309,3
RTS0046310,2
RTS0046311,2
RTS0046312,2
RTS0046313,3
RTS0046314,3
RTS0046315,2
RTS0046316,3
RTS0046317,3
RTS0046318,1
RTS0046319,1
RTS0046320,3
RTS0046321,8
RTS0046322,4
RTS0046323,4
RTS0046324,1
RTS0046325,4
RTS0046326,3
RTS0046327,5
RTS0046328,3
RTS0046329,3
RTS0046330,1
RTS0046331,2
RTS0046332,1
RTS0046333,4
RTS0046334,2
RTS0046335,3
RTS0046336,6
RTS0046342,2
RTS0046343,1
RTS0046344,2
RTS0046345,2
RTS0046346,4
RTS0046347,40
RTS0046348,48
RTS0046349,33
RTS0046350,3
RTS0046351,3
RTS0046352,6
RTS0046353,3
RTS0046354,5
RTS0046355,2
RTS0046356,2
RTS0046357,2
RTS0046358,3
RTS0046359,2
RTS0046360,3
RTS0046361,1
RTS0046362,2
RTS0046363,4
RTS0046364,1
RTS0046365,3
RTS0046366,3
RTS0046367,3
RTS0046368,6
RTS0046369,1
RTS0046370,3
RTS0046371,3
RTS0046372,4
RTS0046373,3
RTS0046374,2
RTS0046375,3
RTS0046376,1
RTS0046377,1
RTS0046378,1
RTS0046379,5
RTS0046380,1
RTS0046381,2
RTS0046382,2
RTS0046383,2
RTS0046385,1
RTS0046387,1
RTS0046388,2
RTS0046389,3
RTS0046390,2
RTS0046391,2
RTS0046392,1
RTS0046393,1
RTS0046394,3
RTS0046397,3
RTS0046398,2
RTS0046399,4
RTS0046400,10
RTS0046401,4
RTS0046402,2
RTS0046403,1
RTS0046404,6
RTS0046405,2
RTS0046406,4
RTS0046407,1
RTS0046408,3
RTS0046409,2
RTS0046410,4
RTS0046411,6
RTS0046412,3
RTS0046413,14
RTS0046414,46
RTS0046415,40
RTS0046416,3
RTS0046417,11
RTS0046418,6
RTS0046419,3
RTS0046420,2
RTS0046421,2
RTS0046422,3
RTS0046424,2
RTS0046425,5
RTS0046426,1
RTS0046427,2
RTS0046428,3
RTS0046429,1
RTS0046430,1
RTS0046431,2
RTS0046432,5
RTS0046433,2
RTS0046434,2
RTS0046435,5
RTS0046439,7
RTS0046440,7
RTS0046441,9
RTS0046442,4
RTS0046443,8
RTS0046444,4
RTS0046445,4
RTS0046446,1
RTS0046447,3
RTS0046448,3
RTS0046449,3
RTS0046450,6
RTS0046451,8
RTS0046452,5
RTS0046454,4
RTS0046455,6
RTS0046456,4
RTS0046457,5
RTS0046458,3
RTS0046459,20
RTS0046460,12
RTS0046461,5
RTS0046462,4
RTS0046463,7
RTS0046468,4
RTS0046470,1
RTS0046471,3
RTS0046472,2
RTS0046473,1
RTS0046474,2
RTS0046475,8
RTS0046476,4
RTS0046477,2
RTS0046479,3
RTS0046480,4
RTS0046481,3
RTS0046482,5
RTS0046483,1
RTS0046484,3
RTS0046485,2
RTS0046486,5
RTS0046487,7
RTS0046488,2
RTS0046489,4
RTS0046490,1
RTS0046491,4
RTS0046492,3
RTS0046494,3
RTS0046495,3
RTS0046496,7
RTS0046497,6
RTS0046498,6
RTS0046499,12
RTS0046500,10
RTS0046501,7
RTS0046502,5
RTS0046503,3
RTS0046504,3
RTS0046505,6
RTS0046506,4
RTS0046507,3
RTS0046508,2
RTS0046509,5
RTS0046510,5
RTS0046511,3
RTS0046512,1
RTS0046513,1
RTS0046514,3
RTS0046515,7
RTS0046516,3
RTS0046517,6
RTS0046518,5
RTS0046519,4
RTS0046520,1
RTS0046521,4
RTS0046522,2
RTS0046524,2
RTS0046525,1
RTS0046526,3
RTS0046527,2
RTS0046528,1
RTS0046529,1
RTS0046530,1
RTS0046531,4
RTS0046532,1
RTS0046533,3
RTS0046534,1
RTS0046535,3
RTS0046536,6
RTS0046537,1
RTS0046538,4
RTS0046539,4
RTS0046540,3
RTS0046541,4
RTS0046542,2
RTS0046543,3
RTS0046544,4
RTS0046545,12
RTS0046546,3
RTS0046548,3
RTS0046549,9
RTS0046550,2
RTS0046551,2
RTS0046552,6
RTS0046553,9
RTS0046554,2
RTS0046556,4
RTS0046557,2
RTS0046558,3
RTS0046559,4
RTS0046560,1
RTS0046561,2
RTS0046562,6
RTS0046563,3
RTS0046564,4
RTS0046565,3
RTS0046566,6
RTS0046567,2
RTS0046568,1
RTS0046569,2
RTS0046570,1
RTS0046571,4
RTS0046572,5
RTS0046573,1
RTS0046574,2
RTS0046575,5
RTS0046577,1
RTS0046578,5
RTS0046580,3
RTS0046581,5
RTS0046582,5
RTS0046583,3
RTS0046584,2
RTS0046585,1
RTS0046587,3
RTS0046588,2
RTS0046589,3
RTS0046590,3
RTS0046591,3
RTS0046592,2
RTS0046593,6
RTS0046594,4
RTS0046595,3
RTS0046596,1
RTS0046597,2
RTS0046598,5
RTS0046599,6
RTS0046600,6
RTS0046601,9
RTS0046602,5
RTS0046603,7
RTS0046604,2
RTS0046605,6
RTS0046606,3
RTS0046607,3
RTS0046608,9
RTS0046609,3
RTS0046610,4
RTS0046611,8
RTS0046612,3
RTS0046613,1
RTS0046615,2
RTS0046616,1
RTS0046617,3
RTS0046618,2
RTS0046619,4
RTS0046620,3
RTS0046621,4
RTS0046622,2
RTS0046623,3
RTS0046624,4
RTS0046625,2
RTS0046626,4
RTS0046627,1
RTS0046628,5
RTS0046629,3
RTS0046630,3
RTS0046631,1
RTS0046632,3
RTS0046633,1
RTS0046634,1
RTS0046635,2
RTS0046636,5
RTS0046637,8
RTS0046638,1
RTS0046639,4
RTS0046640,2
RTS0046641,2
RTS0046642,3
RTS0046643,2
RTS0046644,3
RTS0046645,2
RTS0046646,3
RTS0046647,6
RTS0046648,2
RTS0046649,2
RTS0046651,1
RTS0046652,3
RTS0046653,5
RTS0046654,4
RTS0046655,1
RTS0046656,3
RTS0046657,5
RTS0046658,1
RTS0046659,7
RTS0046660,3
RTS0046661,3
RTS0046662,4
RTS0046663,4
RTS0046664,2
RTS0046665,1
RTS0046666,3
RTS0046667,9
RTS0046668,1
RTS0046669,2
RTS0046670,5
RTS0046671,2
RTS0046673,2
RTS0046674,4
RTS0046675,1
RTS0046676,2
RTS0046677,3
RTS0046678,2
RTS0046679,2
RTS0046680,2
RTS0046681,2
RTS0046682,6
RTS0046683,1
RTS0046684,1
RTS0046687,6
RTS0046688,3
RTS0046689,2
RTS0046690,1
RTS0046691,2
RTS0046692,2
RTS0046693,3
RTS0046694,1
RTS0046695,2
RTS0046696,3
RTS0046697,3
RTS0046698,9
RTS0046699,14
RTS0046700,11
RTS0046701,12
RTS0046702,4
RTS0046703,40
RTS0046704,56
RTS0046705,43
RTS0046706,20
RTS0046707,76
RTS0046708,69
RTS0046709,1
RTS0046710,5
RTS0046711,1
RTS0046712,4
RTS0046713,3
RTS0046714,2
RTS0046715,4
RTS0046716,2
RTS0046717,8
RTS0046718,3
RTS0046719,2
RTS0046720,3
RTS0046721,4
RTS0046722,5
RTS0046723,2
RTS0046724,6
RTS0046726,1
RTS0046727,4
RTS0046728,2
RTS0046729,3
RTS0046730,5
RTS0046731,3
RTS0046732,2
RTS0046733,5
RTS0046734,5
RTS0046735,1
RTS0046736,3
RTS0046737,1
RTS0046738,6
RTS0046740,8
RTS0046741,7
RTS0046742,1
RTS0046743,7
RTS0046744,3
RTS0046745,12
RTS0046746,10
RTS0046747,2
RTS0046748,10
RTS0046749,2
RTS0046750,4
RTS0046751,2
RTS0046752,1
RTS0046753,3
RTS0046754,3
RTS0046755,4
RTS0046756,2
RTS0046757,3
RTS0046758,3
RTS0046759,14
RTS0046760,4
RTS0046761,3
RTS0046763,2
RTS0046764,3
RTS0046765,4
RTS0046766,1
RTS0046767,1
RTS0046768,3
RTS0046769,6
RTS0046770,6
RTS0046771,2
RTS0046772,4
RTS0046773,2
RTS0046774,1
RTS0046775,1
RTS0046777,3
RTS0046778,3
RTS0046779,3
RTS0046780,1
RTS0046781,2
RTS0046782,3
RTS0046783,1
RTS0046784,1
RTS0046785,3
RTS0046790,7
RTS0046791,3
RTS0046792,5
RTS0046793,2
RTS0046794,3
RTS0046795,3
RTS0046796,1
RTS0046797,3
RTS0046798,1
RTS0046799,2
RTS0046800,4
RTS0046801,17
RTS0046802,8
RTS0046803,3
RTS0046804,1
RTS0046805,1
RTS0046806,4
RTS0046807,2
RTS0046808,1
RTS0046809,2
RTS0046810,2
RTS0046812,1
RTS0046813,2
RTS0046814,4
RTS0046815,4
RTS0046816,1
RTS0046817,4
RTS0046818,2
RTS0046819,2
RTS0046820,7
RTS0046821,4
RTS0046822,5
RTS0046823,4
RTS0046824,6
RTS0046825,8
RTS0046826,2
RTS0046827,3
RTS0046828,1
RTS0046829,2
RTS0046830,2
RTS0046831,4
RTS0046832,4
RTS0046836,13
RTS0046837,20
RTS0046838,9
RTS0046839,21
RTS0046840,2
RTS0046841,1
RTS0046842,5
RTS0046843,9
RTS0046846,1
RTS0046849,2
RTS0046850,6
RTS0046851,2
RTS0046852,2
RTS0046853,3
RTS0046854,2
RTS0046855,3
RTS0046856,6
RTS0046857,5
RTS0046858,4
RTS0046859,3
RTS0046860,3
RTS0046861,2
RTS0046862,5
RTS0046863,4
RTS0046864,2
RTS0046866,4
RTS0046868,4
RTS0046869,4
RTS0046870,6
RTS0046871,3
RTS0046872,4
RTS0046873,2
RTS0046874,3
RTS0046875,2
RTS0046876,4
RTS0046877,5
RTS0046878,6
RTS0046879,1
RTS0046880,1
RTS0046881,2
RTS0046882,3
RTS0046885,3
RTS0046886,4
RTS0046887,1
RTS0046890,3
RTS0046891,2
RTS0046892,2
RTS0046893,2
RTS0046894,1
RTS0046895,1
RTS0046897,7
RTS0046898,2
RTS0046899,5
RTS0046900,12
RTS0046902,5
RTS0046903,2
RTS0046904,3
RTS0046906,8
RTS0046907,9
RTS0046908,7
RTS0046910,3
RTS0046911,2
RTS0046912,3
RTS0046913,2
RTS0046914,8
RTS0046915,5
RTS0046916,2
RTS0046918,74
RTS0046919,63
RTS0046920,11
RTS0046921,2
RTS0046922,4
RTS0046923,6
RTS0046925,4
RTS0046926,2
RTS0046927,1
RTS0046928,3
RTS0046929,2
RTS0046930,6
RTS0046931,5
RTS0046934,5
RTS0046935,2
RTS0046936,4
RTS0046937,1
RTS0046938,4
RTS0046939,4
RTS0046940,1
RTS0046941,3
RTS0046942,4
RTS0046943,3
RTS0046944,1
RTS0046946,11
RTS0046947,4
RTS0046948,1
RTS0046949,2
RTS0046950,2
RTS0046951,2
RTS0046952,1
RTS0046954,2
RTS0046955,2
RTS0046956,4
RTS0046957,3
RTS0046958,4
RTS0046960,4
RTS0046961,3
RTS0046962,104
RTS0046963,4
RTS0046965,15
RTS0046966,4
RTS0046967,6
RTS0046968,5
RTS0047054,3
RTS0047055,1
RTS0047056,3
RTS0047057,2
RTS0047058,3
RTS0047060,4
RTS0047061,2
RTS0047062,5
RTS0047063,3
RTS0047064,5
RTS0047065,6
RTS0047066,7
RTS0047067,3
RTS0047068,4
RTS0047069,3
RTS0047070,2
RTS0047071,4
RTS0047072,3
RTS0047073,7
RTS0047074,8
RTS0047075,6
RTS0047076,2
RTS0047077,1
RTS0047078,3
RTS0047079,3
RTS0047080,5
RTS0047081,6
RTS0047082,6
RTS0047083,1
RTS0047086,7
RTS0047087,2
RTS0047088,1
RTS0047089,4
RTS0047091,2
RTS0047092,1
RTS0047093,3
RTS0047094,2
RTS0047095,5
RTS0047096,5
RTS0047097,3
RTS0047098,7
RTS0047099,2
RTS0047100,1
RTS0047101,2
RTS0047102,1
RTS0047103,4
RTS0047104,2
RTS0047105,7
RTS0047106,9
RTS0047107,8
RTS0047108,5
RTS0047109,7
RTS0047110,3
RTS0047111,2
RTS0047112,3
RTS0047113,3
RTS0047114,4
RTS0047115,2
RTS0047116,4
RTS0047117,8
RTS0047118,1
RTS0047119,8
RTS0047120,6
RTS0047121,4
RTS0047122,3
RTS0047123,8
RTS0047124,2
RTS0047125,4
RTS0047126,3
RTS0047127,5
RTS0047128,3
RTS0047129,5
RTS0047130,3
RTS0047131,4
RTS0047132,7
RTS0047133,6
RTS0047134,2
RTS0047136,2
RTS0047137,2
RTS0047138,13
RTS0047140,2
RTS0047141,1
RTS0047143,2
RTS0047144,2
RTS0047145,4
RTS0047146,2
RTS0047147,4
RTS0047148,1
RTS0047149,4
RTS0047150,7
RTS0047151,2
RTS0047152,3
RTS0047153,2
RTS0047154,3
RTS0047156,4
RTS0047157,4
RTS0047158,9
RTS0047159,4
RTS0047160,5
RTS0047165,16
RTS0047166,2
RTS0047167,1
RTS0047168,4
RTS0047169,1
RTS0047170,1
RTS0047171,4
RTS0047172,8
RTS0047173,3
RTS0047174,8
RTS0047175,2
RTS0047176,6
RTS0047177,3
RTS0047178,1
RTS0047179,3
RTS0047180,1
RTS0047181,5
RTS0047182,4
RTS0047183,6
RTS0047184,2
RTS0047185,8
RTS0047186,2
RTS0047187,3
RTS0047188,2
RTS0047189,5
RTS0047190,6
RTS0047191,1
RTS0047192,2
RTS0047193,2
RTS0047194,5
RTS0047195,3
RTS0047196,2
RTS0047197,3
RTS0047198,1
RTS0047199,3
RTS0047200,5
RTS0047201,4
RTS0047202,2
RTS0047203,3
RTS0047204,3
RTS0047205,5
RTS0047206,2
RTS0047207,4
RTS0047208,31
RTS0047209,37
RTS0047210,82
RTS0047211,58
RTS0047212,16
RTS0047214,2
RTS0047215,2
RTS0047216,2
RTS0047217,1
RTS0047218,3
RTS0047219,5
RTS0047220,4
RTS0047221,8
RTS0047222,6
RTS0047223,25
RTS0047225,20
RTS0047226,25
RTS0047229,3
RTS0047230,1
RTS0047231,8
RTS0047232,4
RTS0047233,2
RTS0047234,1
RTS0047235,5
RTS0047236,3
RTS0047237,5
RTS0047238,4
RTS0047239,6
RTS0047240,4
RTS0047241,2
RTS0047242,5
RTS0047243,5
RTS0047245,3
RTS0047246,4
RTS0047247,1
RTS0047248,1
RTS0047249,3
RTS0047250,3
RTS0047252,6
RTS0047253,1
RTS0047254,3
RTS0047255,5
RTS0047256,2
RTS0047257,3
RTS0047258,6
RTS0047259,3
RTS0047260,3
RTS0047261,2
RTS0047262,3
RTS0047263,3
RTS0047264,3
RTS0047266,4
RTS0047267,12
RTS0047268,5
RTS0047269,4
RTS0047270,9
RTS0047271,9
RTS0047272,5
RTS0047273,4
RTS0047274,8
RTS0047276,2
RTS0047277,10
RTS0047278,14
RTS0047279,7
RTS0047280,7
RTS0047281,5
RTS0047282,8
RTS0047283,5
RTS0047284,3
RTS0047290,5
RTS0047291,24
RTS0047292,6
RTS0047293,10
RTS0047294,11
RTS0047295,1
RTS0047296,6
RTS0047297,6
RTS0047298,1
RTS0047299,3
RTS0047301,5
RTS0047302,2
RTS0047303,6
RTS0047304,5
RTS0047305,2
RTS0047306,2
RTS0047307,6
RTS0047308,6
RTS0047309,10
RTS0047310,2
RTS0047311,4
RTS0047312,3
RTS0047313,3
RTS0047314,2
RTS0047315,6
RTS0047316,8
RTS0047317,6
RTS0047318,5
RTS0047319,5
RTS0047320,6
RTS0047321,4
RTS0047323,4
RTS0047324,4
RTS0047325,7
RTS0047326,2
RTS0047327,4
RTS0047328,2
RTS0047329,2
RTS0047331,5
RTS0047332,2
RTS0047333,5
RTS0047334,6
RTS0047335,4
RTS0047336,7
RTS0047337,3
RTS0047338,2
RTS0047339,6
RTS0047340,5
RTS0047341,9
RTS0047342,8
RTS0047343,9
RTS0047344,7
RTS0047345,1
RTS0047346,2
RTS0047348,6
RTS0047349,2
RTS0047350,4
RTS0047351,8
RTS0047352,7
RTS0047353,5
RTS0047354,5
RTS0047356,6
RTS0047357,6
RTS0047359,4
RTS0047360,1
RTS0047361,2
RTS0047362,2
RTS0047363,6
RTS0047364,2
RTS0047365,1
RTS0047366,8
RTS0047367,2
RTS0047368,5
RTS0047369,2
RTS0047370,3
RTS0047373,1
RTS0047374,1
RTS0047375,1
RTS0047376,3
RTS0047377,8
RTS0047378,8
RTS0047379,6
RTS0047380,5
RTS0047381,3
RTS0047382,1
RTS0047383,2
RTS0047384,1
RTS0047385,3
RTS0047386,3
RTS0047387,4
RTS0047388,4
RTS0047389,5
RTS0047390,3
RTS0047391,10
RTS0047392,3
RTS0047393,8
RTS0047394,2
RTS0047395,1
RTS0047396,4
RTS0047397,6
RTS0047398,1
RTS0047399,2
RTS0047400,5
RTS0047401,2
RTS0047402,3
RTS0047403,4
RTS0047404,4
RTS0047405,4
RTS0047406,7
RTS0047408,3
RTS0047409,6
RTS0047410,5
RTS0047411,8
RTS0047413,3
RTS0047414,4
RTS0047415,5
RTS0047417,3
RTS0047418,2
RTS0047419,4
RTS0047420,10
RTS0047421,5
RTS0047422,2
RTS0047423,3
RTS0047424,1
RTS0047425,3
RTS0047426,9
RTS0047427,8
RTS0047428,9
RTS0047429,7
RTS0047430,4
RTS0047432,4
RTS0047433,2
RTS0047434,1
RTS0047435,4
RTS0047436,2
RTS0047438,4
RTS0047439,2
RTS0047440,3
RTS0047441,11
RTS0047442,11
RTS0047445,6
RTS0047446,5
RTS0047447,1
RTS0047448,4
RTS0047449,3
RTS0047450,1
RTS0047451,2
RTS0047452,5
RTS0047453,4
RTS0047454,4
RTS0047455,2
RTS0047456,1
RTS0047457,2
RTS0047458,5
RTS0047459,3
RTS0047460,1
RTS0047461,3
RTS0047462,4
RTS0047463,3
RTS0047464,4
RTS0047465,1
RTS0047466,6
RTS0047467,4
RTS0047468,5
RTS0047469,6
RTS0047472,2
RTS0047473,2
RTS0047475,3
RTS0047476,6
RTS0047477,9
RTS0047479,5
RTS0047480,7
RTS0047481,8
RTS0047482,2
RTS0047483,3
RTS0047485,1
RTS0047486,4
RTS0047487,1
RTS0047488,2
RTS0047489,5
RTS0047490,1
RTS0047491,3
RTS0047492,4
RTS0047493,3
RTS0047494,4
RTS0047495,1
RTS0047496,4
RTS0047497,5
RTS0047498,3
RTS0047499,3
RTS0047500,2
RTS0047501,4
RTS0047502,2
RTS0047503,2
RTS0047504,6
RTS0047506,10
RTS0047507,1
RTS0047508,1
RTS0047509,4
RTS0047510,3
RTS0047511,7
RTS0047512,5
RTS0047513,2
RTS0047514,3
RTS0047515,4
RTS0047516,2
RTS0047517,7
RTS0047518,3
RTS0047520,2
RTS0047521,5
RTS0047522,6
RTS0047523,3
RTS0047524,2
RTS0047525,2
RTS0047526,4
RTS0047528,3
RTS0047530,1
RTS0047531,4
RTS0047533,4
RTS0047535,6
RTS0047536,3
RTS0047537,5
RTS0047538,5
RTS0047540,12
RTS0047541,7
RTS0047543,2
RTS0047544,4
RTS0047545,6
RTS0047546,5
RTS0047547,3
RTS0047548,7
RTS0047549,4
RTS0047550,1
RTS0047551,1
RTS0047552,4
RTS0047553,5
RTS0047558,4
RTS0047559,3
RTS0047561,4
RTS0047562,4
RTS0047563,2
RTS0047564,2
RTS0047565,5
RTS0047566,2
RTS0047567,3
RTS0047569,3
RTS0047570,3
RTS0047571,2
RTS0047572,3
RTS0047573,1
RTS0047574,5
RTS0047575,2
RTS0047576,3
RTS0047577,3
RTS0047578,1
RTS0047579,5
RTS0047580,4
RTS0047581,3
RTS0047582,3
RTS0047583,2
RTS0047584,3
RTS0047585,1
RTS0047586,3
RTS0047587,3
RTS0047588,1
RTS0047590,5
RTS0047592,3
RTS0047593,1
RTS0047594,4
RTS0047596,2
RTS0047597,5
RTS0047599,4
RTS0047600,5
RTS0047601,9
RTS0047602,2
RTS0047603,2
RTS0047604,5
RTS0047606,3
RTS0047613,3
RTS0047614,5
RTS0047615,2
RTS0047616,5
RTS0047617,7
RTS0047618,1
RTS0047619,1
RTS0047621,4
RTS0047624,1
RTS0047625,2
RTS0047626,2
RTS0047627,2
RTS0047628,7
RTS0047629,1
RTS0047630,1
RTS0047631,3
RTS0047632,1
RTS0047633,2
RTS0047634,2
RTS0047635,2
RTS0047636,6
RTS0047637,1
RTS0047638,2
RTS0047639,4
RTS0047640,1
RTS0047641,1
RTS0047642,4
RTS0047643,1
RTS0047644,3
RTS0047645,2
RTS0047646,2
RTS0047647,2
RTS0047648,1
RTS0047649,2
RTS0047650,5
RTS0047651,3
RTS0047653,1
RTS0047654,4
RTS0047656,4
RTS0047658,1
RTS0047660,2
RTS0047661,4
RTS0047663,1
RTS0047664,4
RTS0047665,1
RTS0047666,2
RTS0047668,2
RTS0047669,1
RTS0047670,2
RTS0047673,2
RTS0047674,1
RTS0047675,3
RTS0047676,2
RTS0047677,5
RTS0047678,2
RTS0047680,2
RTS0047681,3
RTS0047682,1
RTS0047684,3
RTS0047685,1
RTS0047686,3
RTS0047687,1
RTS0047688,1
RTS0047689,3
RTS0047691,5
RTS0047692,1
RTS0047693,1
RTS0047694,3
RTS0047695,2
RTS0047696,1
RTS0047698,4
RTS0047699,1
RTS0047700,4
RTS0047702,12
RTS0047703,3
RTS0047704,2
RTS0047705,3
RTS0047706,2
RTS0047707,4
RTS0047708,8
RTS0047709,60
RTS0047710,2
RTS0047711,2
RTS0047712,5
RTS0047713,5
RTS0047714,9
RTS0047715,8
RTS0047716,8
RTS0047717,9
RTS0047718,5
RTS0047720,4
RTS0047722,2
RTS0047723,8
RTS0047724,10
RTS0047725,9
RTS0047726,7
RTS0047727,13
RTS0047728,3
RTS0047729,5
RTS0047730,3
RTS0047732,1
RTS0047733,2
RTS0047734,1
RTS0047735,8
RTS0047736,2
RTS0047737,1
RTS0047738,3
RTS0047739,7
RTS0047740,6
RTS0047741,3
RTS0047742,2
RTS0047743,4
RTS0047744,6
RTS0047745,5
RTS0047746,3
RTS0047747,3
RTS0047748,5
RTS0047749,5
RTS0047750,2
RTS0047753,3
RTS0047754,8
RTS0047755,7
RTS0047756,4
RTS0047757,3
RTS0047758,4
RTS0047761,1
RTS0047762,2
RTS0047763,7
RTS0047764,3
RTS0047765,5
RTS0047766,10
RTS0047767,3
RTS0047768,5
RTS0047769,10
RTS0047770,5
RTS0047771,10
RTS0047772,5
RTS0047773,6
RTS0047774,4
RTS0047775,1
RTS0047776,5
RTS0047777,3
RTS0047779,1
RTS0047780,3
RTS0047781,4
RTS0047782,8
RTS0047783,2
RTS0047785,4
RTS0047786,4
RTS0047787,7
RTS0047788,3
RTS0047789,1
RTS0047790,3
RTS0047791,2
RTS0047792,1
RTS0047793,14
RTS0047794,2
RTS0047795,2
RTS0047796,6
RTS0047797,5
RTS0047798,2
RTS0047799,3
RTS0047800,1
RTS0047801,2
RTS0047802,6
RTS0047803,5
RTS0047804,2
RTS0047805,7
RTS0047806,2
RTS0047807,3
RTS0047808,13
RTS0047809,1
RTS0047810,4
RTS0047811,5
RTS0047812,3
RTS0047813,11
RTS0047814,1
RTS0047816,2
RTS0047817,6
RTS0047818,2
RTS0047819,2
RTS0047820,3
RTS0047821,7
RTS0047822,2
RTS0047823,4
RTS0047824,4
RTS0047825,3
RTS0047826,2
RTS0047827,4
RTS0047828,4
RTS0047829,3
RTS0047830,1
RTS0047831,5
RTS0047832,4
RTS0047833,2
RTS0047835,4
RTS0047836,4
RTS0047837,7
RTS0047838,1
RTS0047839,2
RTS0047842,3
RTS0047843,1
RTS0047844,1
RTS0047846,1
RTS0047847,4
RTS0047848,3
RTS0047849,1
RTS0047850,1
RTS0047852,3
RTS0047853,3
RTS0047854,3
RTS0047855,1
RTS0047856,2
RTS0047857,1
RTS0047859,3
RTS0047860,1
RTS0047861,3
RTS0047862,1
RTS0047863,1
RTS0047864,4
RTS0047865,1
RTS0047866,3
RTS0047867,2
RTS0047868,4
RTS0047869,2
RTS0047870,1
RTS0047871,1
RTS0047872,2
RTS0047873,1
RTS0047874,4
RTS0047875,6
RTS0047876,5
RTS0047877,2
RTS0047878,1
RTS0047879,8
RTS0047880,5
RTS0047881,5
RTS0047882,2
RTS0047883,4
RTS0047884,3
RTS0047885,7
RTS0047886,2
RTS0047890,7
RTS0047891,13
RTS0047892,5
RTS0047893,1
RTS0047894,2
RTS0047895,2
RTS0047896,7
RTS0047897,6
RTS0047898,3
RTS0047899,4
RTS0047900,7
RTS0047901,2
RTS0047902,4
RTS0047903,1
RTS0047904,4
RTS0047905,1
RTS0047906,6
RTS0047907,19
RTS0047908,10
RTS0047909,20
RTS0047910,5
RTS0047912,3
RTS0047913,1
RTS0047914,4
RTS0047915,3
RTS0047917,1
RTS0047920,10
RTS0047921,18
RTS0047924,3
RTS0047925,2
RTS0047926,1
RTS0047927,3
RTS0047928,5
RTS0047929,5
RTS0047930,3
RTS0047931,3
RTS0047932,1
RTS0047933,4
RTS0047934,3
RTS0047936,1
RTS0047937,2
RTS0047938,3
RTS0047939,4
RTS0047940,10
RTS0047941,4
RTS0047942,2
RTS0047943,3
RTS0047944,3
RTS0047945,1
RTS0047946,1
RTS0047947,1
RTS0047948,3
RTS0047949,1
RTS0047950,2
RTS0047951,2
RTS0047952,3
RTS0047954,5
RTS0047956,1
RTS0047957,1
RTS0047958,3
RTS0047959,4
RTS0047960,2
RTS0047961,3
RTS0047963,4
RTS0047964,8
RTS0047965,3
RTS0047966,3
RTS0047967,3
RTS0047968,5
RTS0047969,5
RTS0047970,1
RTS0047972,3
RTS0047973,2
RTS0047974,3
RTS0047975,1
RTS0047976,1
RTS0047977,1
RTS0047978,3
RTS0047979,2
RTS0047980,2
RTS0047981,2
RTS0047982,1
RTS0047985,16
RTS0047986,3
RTS0047987,1
RTS0047988,6
RTS0047990,3
RTS0047991,5
RTS0047992,6
RTS0047993,3
RTS0047994,4
RTS0047995,1
RTS0047996,3
RTS0047997,4
RTS0047998,6
RTS0047999,1
RTS0048000,3
RTS0048001,3
RTS0048003,12
RTS0048005,1
RTS0048006,2
RTS0048008,3
RTS0048009,2
RTS0048012,1
RTS0048014,3
RTS0048015,4
RTS0048016,3
RTS0048017,9
RTS0048018,1
RTS0048019,2
RTS0048020,1
RTS0048021,3
RTS0048022,2
RTS0048023,3
RTS0048024,3
RTS0048026,1
RTS0048027,7
RTS0048028,4
RTS0048030,1
RTS0048031,3
RTS0048032,6
RTS0048033,3
RTS0048034,1
RTS0048035,1
RTS0048036,3
RTS0048037,4
RTS0048038,11
RTS0048040,3
RTS0048041,1
RTS0048042,2
RTS0048043,2
RTS0048044,6
RTS0048045,1
RTS0048046,3
RTS0048047,4
RTS0048048,2
RTS0048049,2
RTS0048050,2
RTS0048051,5
RTS0048052,8
RTS0048053,2
RTS0048054,5
RTS0048055,3
RTS0048056,6
RTS0048057,1
RTS0048058,1
RTS0048059,5
RTS0048060,1
RTS0048061,1
RTS0048062,2
RTS0048063,8
RTS0048064,3
RTS0048065,3
RTS0048066,2
RTS0048067,3
RTS0048068,1
RTS0048069,2
RTS0048070,2
RTS0048071,1
RTS0048072,3
RTS0048073,6
RTS0048074,2
RTS0048076,2
RTS0048077,4
RTS0048078,4
RTS0048079,5
RTS0048080,8
RTS0048081,4
RTS0048082,3
RTS0048084,2
RTS0048085,3
RTS0048086,4
RTS0048087,3
RTS0048088,7
RTS0048089,2
RTS0048091,2
RTS0048092,5
RTS0048093,6
RTS0048094,1
RTS0048096,2
RTS0048097,4
RTS0048098,101
RTS0048099,182
RTS0048100,164
RTS0048101,114
RTS0048102,165
RTS0048104,2
RTS0048105,3
RTS0048106,1
RTS0048107,1
RTS0048108,4
RTS0048109,1
RTS0048110,2
RTS0048111,1
RTS0048112,1
RTS0048113,3
RTS0048114,4
RTS0048115,2
RTS0048116,1
RTS0048118,2
RTS0048120,6
RTS0048126,3
RTS0048127,2
RTS0048129,8
RTS0048130,1
RTS0048131,9
RTS0048132,10
RTS0048133,3
RTS0048134,2
RTS0048135,3
RTS0048136,2
RTS0048138,1
RTS0048139,3
RTS0048140,3
RTS0048141,5
RTS0048142,8
RTS0048144,6
RTS0048145,6
RTS0048146,6
RTS0048147,3
RTS0048149,4
RTS0048150,6
RTS0048151,2
RTS0048152,4
RTS0048153,7
RTS0048154,2
RTS0048155,1
RTS0048156,10
RTS0048158,1
RTS0048159,6
RTS0048160,188
RTS0048161,270
RTS0048162,5
RTS0048163,2
RTS0048164,22
RTS0048165,4
RTS0048166,8
RTS0048167,5
RTS0048168,3
RTS0048169,4
RTS0048170,1
RTS0048171,2
RTS0048172,1
RTS0048173,1
RTS0048175,6
RTS0048176,1
RTS0048177,5
RTS0048178,2
RTS0048179,2
RTS0048180,3
RTS0048181,9
RTS0048182,3
RTS0048183,5
RTS0048184,3
RTS0048185,2
RTS0048186,3
RTS0048188,6
RTS0048189,8
RTS0048191,3
RTS0048192,5
RTS0048193,2
RTS0048194,9
RTS0048195,5
RTS0048196,3
RTS0048197,1
RTS0048198,5
RTS0048200,2
RTS0048201,1
RTS0048202,4
RTS0048203,4
RTS0048204,5
RTS0048205,7
RTS0048207,1
RTS0048208,5
RTS0048209,5
RTS0048210,3
RTS0048211,6
RTS0048212,4
RTS0048213,3
RTS0048214,3
RTS0048215,3
RTS0048216,4
RTS0048217,1
RTS0048218,4
RTS0048219,1
RTS0048220,3
RTS0048221,4
RTS0048222,6
RTS0048223,8
RTS0048224,6
RTS0048225,1
RTS0048226,3
RTS0048227,2
RTS0048228,3
RTS0048229,3
RTS0048230,2
RTS0048231,4
RTS0048232,2
RTS0048233,3
RTS0048234,2
RTS0048235,2
RTS0048236,4
RTS0048237,5
RTS0048238,6
RTS0048239,3
RTS0048240,5
RTS0048241,6
RTS0048242,5
RTS0048243,6
RTS0048244,3
RTS0048245,3
RTS0048246,7
RTS0049343,10
RTS0049344,20
RTS0049345,7
RTS0049347,3
RTS0049348,5
RTS0049349,4
RTS0049350,2
RTS0049351,2
RTS0049352,1
RTS0049353,3
RTS0049354,1
RTS0049355,2
RTS0049356,5
RTS0049357,1
RTS0049358,2
RTS0049359,1
RTS0049360,3
RTS0049362,1
RTS0049363,6
RTS0049364,1
RTS0049365,2
RTS0049366,9
RTS0049367,5
RTS0049368,4
RTS0049369,2
RTS0049370,1
RTS0049371,1
RTS0049372,3
RTS0049373,16
RTS0049374,13
RTS0049375,9
RTS0049376,6
RTS0049377,8
RTS0049378,7
RTS0049379,2
RTS0049380,8
RTS0049381,4
RTS0049382,6
RTS0049383,2
RTS0049384,3
RTS0049385,2
RTS0049386,3
RTS0049387,3
RTS0049388,5
RTS0049389,4
RTS0049390,22
RTS0049391,41
RTS0049392,37
RTS0049393,34
RTS0049394,25
RTS0049395,6
RTS0049396,22
RTS0049397,12
RTS0049398,31
RTS0049399,11
RTS0049400,6
RTS0049401,4
RTS0049403,3
RTS0049404,5
RTS0049405,7
RTS0049406,2
RTS0049407,3
RTS0049408,3
RTS0049409,4
RTS0049410,2
RTS0049411,3
RTS0049412,3
RTS0049413,2
RTS0049414,1
RTS0049415,3
RTS0049416,1
RTS0049417,3
RTS0049418,3
RTS0049419,4
RTS0049420,3
RTS0049421,6
RTS0049423,1
RTS0049424,6
RTS0049425,3
RTS0049426,6
RTS0049427,5
RTS0049429,5
RTS0049430,4
RTS0049431,4
RTS0049432,6
RTS0049433,4
RTS0049434,3
RTS0049435,2
RTS0049436,2
RTS0049437,12
RTS0049439,6
RTS0049440,3
RTS0049441,5
RTS0049442,9
RTS0049443,6
RTS0049444,1
RTS0049445,3
RTS0049446,1
RTS0049447,5
RTS0049448,3
RTS0049449,6
RTS0049450,1
RTS0049451,2
RTS0049452,1
RTS0049453,5
RTS0049454,2
RTS0049455,5
RTS0049456,1
RTS0049457,7
RTS0049458,1
RTS0049459,4
RTS0049460,8
RTS0049461,5
RTS0049462,10
RTS0049463,6
RTS0049464,5
RTS0049465,1
RTS0049466,3
RTS0049467,2
RTS0049468,2
RTS0049469,2
RTS0049470,6
RTS0049471,8
RTS0049472,1
RTS0049473,8
RTS0049474,5
RTS0049475,3
RTS0049476,2
RTS0049477,6
RTS0049478,3
RTS0049479,150
RTS0049480,16
RTS0049481,2
RTS0049482,3
RTS0049483,3
RTS0049484,1
RTS0049485,8
RTS0997079,1
RTS0997080,4
RTS0997081,2
RTS0997082,2
RTS0997083,1
RTS0997084,2
RTS0997085,1
RTS0997086,1
RTS0997087,1
RTS0997088,444
RTS0997089,101
RTS0997090,12
RTS0997091,5
RTS0997092,1
RTS0997093,3
RTS0997095,2
RTS0997096,2
RTS0997098,3
RTS0997099,2
RTS0997100,1
RTS0997101,2
RTS0997102,2
RTS0997104,2
RTS0997107,1
RTS0997108,4
RTS0997109,1
RTS0997110,2
RTS0997112,1
RTS0997113,3
RTS0997114,4
RTS0997116,2
RTS0997119,1
RTS0997120,1
RTS0997121,8
RTS0997122,10
RTS0997123,6
RTS0997124,1
RTS0997125,6
RTS0997126,20
RTS0997127,18
RTS0997128,13
RTS0997129,21
RTS0997130,3
</Code_Summary>
