# Supplementary material for: Spatial meta-transcriptomics reveal associations of intratumor bacteria burden with lung cancer cells showing a distinct oncogenic signature
Source: J Immunother Cancer. 2022 Jul 6;10(7):e004698. doi: 10.1136/jitc-2022-004698 (PMC9260850; doi:10.1136/jitc-2022-004698)
Supplement: Supplementary data [file jitc-2022-004698supp009.zip › DSP-1001660004185-D-A03.dcc]

<Header>
FileVersion,0.02
SoftwareVersion,"GeoMx_NGS_Pipeline_ 2.0.0"
Date,2020-6-15
</Header>

<Scan_Attributes>
ID,DSP-1001660004185-D-A03
Plate_ID,1001660004185
Well,A03
</Scan_Attributes>

<NGS_Processing_Attributes>
SeqSetId,
tamperedIni,No
Raw,1144420
Trimmed,1139736
Stitched,1133365
Aligned,1112778
umiQ30,0.9921
rtsQ30,0.9919
</NGS_Processing_Attributes>


<Code_Summary>
RTS0039454,41
RTS0039455,35
RTS0039456,29
RTS0039457,70
RTS0039458,28
RTS0039459,23
RTS0039460,11
RTS0039461,12
RTS0039462,7
RTS0039463,17
RTS0039464,21
RTS0039465,33
RTS0039466,18
RTS0039467,38
RTS0039468,18
RTS0039469,9
RTS0039470,15
RTS0039471,21
RTS0039472,17
RTS0039473,15
RTS0039474,23
RTS0039475,30
RTS0039476,30
RTS0039477,26
RTS0039478,19
RTS0039479,20
RTS0039480,20
RTS0039481,15
RTS0039482,18
RTS0039483,19
RTS0039484,21
RTS0039485,16
RTS0039486,12
RTS0039487,8
RTS0039488,23
RTS0039489,13
RTS0039490,10
RTS0039491,20
RTS0039492,14
RTS0039493,13
RTS0039494,19
RTS0039495,27
RTS0039496,25
RTS0039497,13
RTS0039498,8
RTS0039499,56
RTS0039500,33
RTS0039501,46
RTS0039502,34
RTS0039503,45
RTS0039504,18
RTS0039505,26
RTS0039506,20
RTS0039507,20
RTS0039508,14
RTS0039509,24
RTS0039510,30
RTS0039511,21
RTS0039512,16
RTS0039513,17
RTS0039514,17
RTS0039515,21
RTS0039516,23
RTS0039517,17
RTS0039518,11
RTS0039519,9
RTS0039520,17
RTS0039521,21
RTS0039522,20
RTS0039523,17
RTS0039524,17
RTS0039525,20
RTS0039526,22
RTS0039527,22
RTS0039528,22
RTS0039529,20
RTS0039530,29
RTS0039531,21
RTS0039532,15
RTS0039533,23
RTS0039534,15
RTS0039535,20
RTS0039536,18
RTS0039537,21
RTS0039538,30
RTS0039539,18
RTS0039540,15
RTS0039541,21
RTS0039542,19
RTS0039543,20
RTS0039544,11
RTS0039545,12
RTS0039546,13
RTS0039547,11
RTS0039548,13
RTS0039549,21
RTS0039550,14
RTS0039551,26
RTS0039552,20
RTS0039553,28
RTS0039554,27
RTS0039555,34
RTS0039556,17
RTS0039557,16
RTS0039558,13
RTS0039559,11
RTS0039560,14
RTS0039561,13
RTS0039562,22
RTS0039563,14
RTS0039564,19
RTS0039565,30
RTS0039566,19
RTS0039567,9
RTS0039568,16
RTS0039569,18
RTS0039570,17
RTS0039571,14
RTS0039572,20
RTS0039573,11
RTS0039574,21
RTS0039575,7
RTS0039576,10
RTS0039577,16
RTS0039578,21
RTS0039579,27
RTS0039580,17
RTS0039581,10
RTS0039582,21
RTS0039583,27
RTS0039584,23
RTS0039585,22
RTS0039586,6
RTS0039587,9
RTS0039588,20
RTS0039589,8
RTS0039590,14
RTS0039591,18
RTS0039592,16
RTS0039593,15
RTS0039594,19
RTS0039595,14
RTS0039596,21
RTS0039597,18
RTS0039598,21
RTS0039599,14
RTS0039600,25
RTS0039601,12
RTS0039602,13
RTS0039603,17
RTS0039604,8
RTS0039605,19
RTS0039606,14
RTS0039607,18
RTS0039608,16
RTS0039609,17
RTS0039610,11
RTS0039611,16
RTS0039612,21
RTS0039613,16
RTS0039614,10
RTS0039615,17
RTS0039616,9
RTS0039617,10
RTS0039619,18
RTS0039620,15
RTS0039621,13
RTS0039622,13
RTS0039623,11
RTS0039624,12
RTS0039625,8
RTS0039626,20
RTS0039627,7
RTS0039628,10
RTS0039629,19
RTS0039630,9
RTS0039631,6
RTS0039632,16
RTS0039633,10
RTS0039634,9
RTS0039635,22
RTS0039636,10
RTS0039637,12
RTS0039638,12
RTS0039639,21
RTS0039640,14
RTS0039641,21
RTS0039642,12
RTS0039643,9
RTS0039644,11
RTS0039645,9
RTS0039646,18
RTS0039647,15
RTS0039648,20
RTS0039649,12
RTS0039650,14
RTS0039651,36
RTS0039652,33
RTS0039653,18
RTS0039654,18
RTS0039655,18
RTS0039656,36
RTS0039657,24
RTS0039658,31
RTS0039659,27
RTS0039660,16
RTS0039661,16
RTS0039662,13
RTS0039663,20
RTS0039664,17
RTS0039665,24
RTS0039666,12
RTS0039667,14
RTS0039668,17
RTS0039669,18
RTS0039670,11
RTS0039671,26
RTS0039672,22
RTS0039673,21
RTS0039674,28
RTS0039675,22
RTS0039676,9
RTS0039677,11
RTS0039678,10
RTS0039679,16
RTS0039680,7
RTS0039681,23
RTS0039682,20
RTS0039683,16
RTS0039684,25
RTS0039685,24
RTS0039686,37
RTS0039687,46
RTS0039688,36
RTS0039689,33
RTS0039690,34
RTS0039691,20
RTS0039692,13
RTS0039693,9
RTS0039694,22
RTS0039695,9
RTS0039696,8
RTS0039697,16
RTS0039698,12
RTS0039699,12
RTS0039700,10
RTS0039701,8
RTS0039702,10
RTS0039703,19
RTS0039704,26
RTS0039705,20
RTS0039706,14
RTS0039707,23
RTS0039708,18
RTS0039709,13
RTS0039710,21
RTS0039711,14
RTS0039712,23
RTS0039713,18
RTS0039714,11
RTS0039715,13
RTS0039716,14
RTS0039717,16
RTS0039718,19
RTS0039719,13
RTS0039720,25
RTS0039721,19
RTS0039722,16
RTS0039723,26
RTS0039724,20
RTS0039725,16
RTS0039726,23
RTS0039727,14
RTS0039728,19
RTS0039729,16
RTS0039730,18
RTS0039731,14
RTS0039732,17
RTS0039733,15
RTS0039734,31
RTS0039735,21
RTS0039736,15
RTS0039737,13
RTS0039738,15
RTS0039739,11
RTS0039740,15
RTS0039741,9
RTS0039742,14
RTS0039743,17
RTS0039744,17
RTS0039745,19
RTS0039746,28
RTS0039747,51
RTS0039749,29
RTS0039750,36
RTS0039751,17
RTS0039752,17
RTS0039753,10
RTS0039754,12
RTS0039755,11
RTS0039756,17
RTS0039757,11
RTS0039758,17
RTS0039759,18
RTS0039760,11
RTS0039761,20
RTS0039762,10
RTS0039763,23
RTS0039764,17
RTS0039765,19
RTS0039766,13
RTS0039767,11
RTS0039768,23
RTS0039769,12
RTS0039770,33
RTS0039771,17
RTS0039772,13
RTS0039773,11
RTS0039774,15
RTS0039775,25
RTS0039776,11
RTS0039777,11
RTS0039778,10
RTS0039779,14
RTS0039780,9
RTS0039781,23
RTS0039782,16
RTS0039783,24
RTS0039784,12
RTS0039785,19
RTS0039786,15
RTS0039787,12
RTS0039788,16
RTS0039789,8
RTS0039790,16
RTS0039791,18
RTS0039792,9
RTS0039793,21
RTS0039794,21
RTS0039795,12
RTS0039796,18
RTS0039797,25
RTS0039798,18
RTS0039799,21
RTS0039800,13
RTS0039801,21
RTS0039802,16
RTS0039803,18
RTS0039804,31
RTS0039805,14
RTS0039806,13
RTS0039807,11
RTS0039808,22
RTS0039809,12
RTS0039810,18
RTS0039811,20
RTS0039812,16
RTS0039813,14
RTS0039814,18
RTS0039815,16
RTS0039816,21
RTS0039817,19
RTS0039818,14
RTS0039819,18
RTS0039820,12
RTS0039821,18
RTS0039822,15
RTS0039823,25
RTS0039824,16
RTS0039825,11
RTS0039826,14
RTS0039827,15
RTS0039828,11
RTS0039829,17
RTS0039830,15
RTS0039831,11
RTS0039832,11
RTS0039833,15
RTS0039834,18
RTS0039835,23
RTS0039836,19
RTS0039838,16
RTS0039839,14
RTS0039840,10
RTS0039841,21
RTS0039842,18
RTS0039843,22
RTS0039844,20
RTS0039845,14
RTS0039846,12
RTS0039847,21
RTS0039848,17
RTS0039849,15
RTS0039850,11
RTS0039851,20
RTS0039852,18
RTS0039853,16
RTS0039854,13
RTS0039855,12
RTS0039856,13
RTS0039857,8
RTS0039858,13
RTS0039859,23
RTS0039860,22
RTS0039861,17
RTS0039862,18
RTS0039863,14
RTS0039864,17
RTS0039865,16
RTS0039866,16
RTS0039867,14
RTS0039868,18
RTS0039869,23
RTS0039870,23
RTS0039871,18
RTS0039872,16
RTS0039873,12
RTS0039874,15
RTS0039875,19
RTS0039876,12
RTS0039877,13
RTS0039878,11
RTS0039879,20
RTS0039880,12
RTS0039881,20
RTS0039882,13
RTS0039883,16
RTS0039884,18
RTS0039885,17
RTS0039886,16
RTS0039887,18
RTS0039888,14
RTS0039890,11
RTS0039891,10
RTS0039892,16
RTS0039893,31
RTS0039894,22
RTS0039895,14
RTS0039896,19
RTS0039897,19
RTS0039898,27
RTS0039899,15
RTS0039900,27
RTS0039901,19
RTS0039902,20
RTS0039903,16
RTS0039904,17
RTS0039905,13
RTS0039906,18
RTS0039907,16
RTS0039908,15
RTS0039909,15
RTS0039910,16
RTS0039911,8
RTS0039912,11
RTS0039913,12
RTS0039914,21
RTS0039915,22
RTS0039916,14
RTS0039917,12
RTS0039918,16
RTS0039919,20
RTS0039920,13
RTS0039921,17
RTS0039922,18
RTS0039923,9
RTS0039924,14
RTS0039925,18
RTS0039926,20
RTS0039927,21
RTS0039928,21
RTS0039929,12
RTS0039930,21
RTS0039931,16
RTS0039932,19
RTS0039933,12
RTS0039934,13
RTS0039935,15
RTS0039936,13
RTS0039937,16
RTS0039938,20
RTS0039939,18
RTS0039940,12
RTS0039941,14
RTS0039942,19
RTS0039943,10
RTS0039944,15
RTS0039945,12
RTS0039946,19
RTS0039947,19
RTS0039948,28
RTS0039949,15
RTS0039950,18
RTS0039951,18
RTS0039952,20
RTS0039953,19
RTS0039954,8
RTS0039955,23
RTS0039956,25
RTS0039957,21
RTS0039958,32
RTS0039959,24
RTS0039960,28
RTS0039961,12
RTS0039962,9
RTS0039963,18
RTS0039964,15
RTS0039965,13
RTS0039966,10
RTS0039967,12
RTS0039968,16
RTS0039969,25
RTS0039970,14
RTS0039971,19
RTS0039972,6
RTS0039973,20
RTS0039974,14
RTS0039975,14
RTS0039976,12
RTS0039977,15
RTS0039978,17
RTS0039979,11
RTS0039980,22
RTS0039981,18
RTS0039982,16
RTS0039983,24
RTS0039984,10
RTS0039985,19
RTS0039986,72
RTS0039987,55
RTS0039988,42
RTS0039989,48
RTS0039990,28
RTS0039991,12
RTS0039992,18
RTS0039993,19
RTS0039994,10
RTS0039995,22
RTS0039996,26
RTS0039997,21
RTS0039998,32
RTS0039999,23
RTS0040000,32
RTS0040001,11
RTS0040002,15
RTS0040003,18
RTS0040004,17
RTS0040005,23
RTS0040006,15
RTS0040007,15
RTS0040008,17
RTS0040009,7
RTS0040010,14
RTS0040011,22
RTS0040012,10
RTS0040013,12
RTS0040014,15
RTS0040015,15
RTS0040016,14
RTS0040017,12
RTS0040018,16
RTS0040019,18
RTS0040020,24
RTS0040021,14
RTS0040022,19
RTS0040023,16
RTS0040024,10
RTS0040025,16
RTS0040026,8
RTS0040027,16
RTS0040028,9
RTS0040029,15
RTS0040030,14
RTS0040031,24
RTS0040032,18
RTS0040033,9
RTS0040034,15
RTS0040035,5
RTS0040036,18
RTS0040037,16
RTS0040038,17
RTS0040039,13
RTS0040040,14
RTS0040041,20
RTS0040042,17
RTS0040043,14
RTS0040044,23
RTS0040045,9
RTS0040046,21
RTS0040047,21
RTS0040048,26
RTS0040049,9
RTS0040050,21
RTS0040051,15
RTS0040052,14
RTS0040053,13
RTS0040054,12
RTS0040055,18
RTS0040056,18
RTS0040057,8
RTS0040058,16
RTS0040059,11
RTS0040060,13
RTS0040061,25
RTS0040062,22
RTS0040063,17
RTS0040064,24
RTS0040065,23
RTS0040066,13
RTS0040067,18
RTS0040068,22
RTS0040069,11
RTS0040070,18
RTS0040071,16
RTS0040072,26
RTS0040073,25
RTS0040074,17
RTS0040075,13
RTS0040076,22
RTS0040077,15
RTS0040078,15
RTS0040079,26
RTS0040080,16
RTS0040081,13
RTS0040082,16
RTS0040083,17
RTS0040084,10
RTS0040085,19
RTS0040086,11
RTS0040087,8
RTS0040088,13
RTS0040089,18
RTS0040090,20
RTS0040091,12
RTS0040092,10
RTS0040093,23
RTS0040094,12
RTS0040095,18
RTS0040096,16
RTS0040097,17
RTS0040098,14
RTS0040099,22
RTS0040100,21
RTS0040101,12
RTS0040102,16
RTS0040103,10
RTS0040104,12
RTS0040105,19
RTS0040106,21
RTS0040107,19
RTS0040108,11
RTS0040109,9
RTS0040110,23
RTS0040111,13
RTS0040112,19
RTS0040113,9
RTS0040114,9
RTS0040115,25
RTS0040116,29
RTS0040117,23
RTS0040118,19
RTS0040119,23
RTS0040120,17
RTS0040121,15
RTS0040122,20
RTS0040123,14
RTS0040124,19
RTS0040125,17
RTS0040126,14
RTS0040127,12
RTS0040128,9
RTS0040129,25
RTS0040130,25
RTS0040131,20
RTS0040132,14
RTS0040133,13
RTS0040134,17
RTS0040135,17
RTS0040136,16
RTS0040137,12
RTS0040138,18
RTS0040139,18
RTS0040140,13
RTS0040141,15
RTS0040142,20
RTS0040143,23
RTS0040144,21
RTS0040145,23
RTS0040146,18
RTS0040147,18
RTS0040148,8
RTS0040149,17
RTS0040150,14
RTS0040151,14
RTS0040152,15
RTS0040153,20
RTS0040154,15
RTS0040155,19
RTS0040156,19
RTS0040157,12
RTS0040158,18
RTS0040159,17
RTS0040160,29
RTS0040161,18
RTS0040162,6
RTS0040163,18
RTS0040164,12
RTS0040165,12
RTS0040166,9
RTS0040167,13
RTS0040168,7
RTS0040169,12
RTS0040170,15
RTS0040171,6
RTS0040172,18
RTS0040173,13
RTS0040174,4
RTS0040175,7
RTS0040176,10
RTS0040177,10
RTS0040178,11
RTS0040179,7
RTS0040180,13
RTS0040181,21
RTS0040182,10
RTS0040183,12
RTS0040184,13
RTS0040185,13
RTS0040186,24
RTS0040187,7
RTS0040188,15
RTS0040189,13
RTS0040190,13
RTS0040191,11
RTS0040192,9
RTS0040193,9
RTS0040194,20
RTS0040195,16
RTS0040196,17
RTS0040197,9
RTS0040198,10
RTS0040199,15
RTS0040200,16
RTS0040201,21
RTS0040202,16
RTS0040203,14
RTS0040204,19
RTS0040205,17
RTS0040206,6
RTS0040207,11
RTS0040208,18
RTS0040209,13
RTS0040210,24
RTS0040211,10
RTS0040212,10
RTS0040213,16
RTS0040214,14
RTS0040215,21
RTS0040216,18
RTS0040217,15
RTS0040218,23
RTS0040219,13
RTS0040220,13
RTS0040221,9
RTS0040222,13
RTS0040223,24
RTS0040224,12
RTS0040225,11
RTS0040226,18
RTS0040227,7
RTS0040228,11
RTS0040229,17
RTS0040230,21
RTS0040231,12
RTS0040232,18
RTS0040233,12
RTS0040234,14
RTS0040235,8
RTS0040236,14
RTS0040237,14
RTS0040238,13
RTS0040239,21
RTS0040240,16
RTS0040241,21
RTS0040242,16
RTS0040243,5
RTS0040244,16
RTS0040245,20
RTS0040246,15
RTS0040247,19
RTS0040248,13
RTS0040249,9
RTS0040250,7
RTS0040251,11
RTS0040252,15
RTS0040253,9
RTS0040254,18
RTS0040255,10
RTS0040256,19
RTS0040257,16
RTS0040258,10
RTS0040259,14
RTS0040260,12
RTS0040261,14
RTS0040262,21
RTS0040263,16
RTS0040264,14
RTS0040265,18
RTS0040266,11
RTS0040267,19
RTS0040268,15
RTS0040269,10
RTS0040270,14
RTS0040271,30
RTS0040272,24
RTS0040273,20
RTS0040274,27
RTS0040275,19
RTS0040276,11
RTS0040277,9
RTS0040278,28
RTS0040279,26
RTS0040280,21
RTS0040281,20
RTS0040282,11
RTS0040283,10
RTS0040284,12
RTS0040285,13
RTS0040286,17
RTS0040287,13
RTS0040288,14
RTS0040289,15
RTS0040290,11
RTS0040291,11
RTS0040292,13
RTS0040293,8
RTS0040294,16
RTS0040295,9
RTS0040296,12
RTS0040297,14
RTS0040298,7
RTS0040299,15
RTS0040300,14
RTS0040301,9
RTS0040302,8
RTS0040303,12
RTS0040304,15
RTS0040305,19
RTS0040306,6
RTS0040307,11
RTS0040308,19
RTS0040309,13
RTS0040310,18
RTS0040311,19
RTS0040312,20
RTS0040313,15
RTS0040314,22
RTS0040315,13
RTS0040316,13
RTS0040317,15
RTS0040318,9
RTS0040319,18
RTS0040320,12
RTS0040321,11
RTS0040322,19
RTS0040323,11
RTS0040324,17
RTS0040325,8
RTS0040326,14
RTS0040327,18
RTS0040328,18
RTS0040329,26
RTS0040330,16
RTS0040331,21
RTS0040332,21
RTS0040333,12
RTS0040334,21
RTS0040335,21
RTS0040336,12
RTS0040337,25
RTS0040338,5
RTS0040339,11
RTS0040340,12
RTS0040341,21
RTS0040342,7
RTS0040343,14
RTS0040344,16
RTS0040345,27
RTS0040346,20
RTS0040347,24
RTS0040348,24
RTS0040349,23
RTS0040350,20
RTS0040351,16
RTS0040352,16
RTS0040353,18
RTS0040354,12
RTS0040355,16
RTS0040356,26
RTS0040357,15
RTS0040358,21
RTS0040359,21
RTS0040360,20
RTS0040361,23
RTS0040363,19
RTS0040364,18
RTS0040365,13
RTS0040366,12
RTS0040367,19
RTS0040368,20
RTS0040369,25
RTS0040370,22
RTS0040371,11
RTS0040372,22
RTS0040373,24
RTS0040374,17
RTS0040375,14
RTS0040376,13
RTS0040377,20
RTS0040378,23
RTS0040379,20
RTS0040380,20
RTS0040381,17
RTS0040382,12
RTS0040383,6
RTS0040384,10
RTS0040385,8
RTS0040386,11
RTS0040387,13
RTS0040388,21
RTS0040389,20
RTS0040390,18
RTS0040391,25
RTS0040392,20
RTS0040393,9
RTS0040394,14
RTS0040395,12
RTS0040396,21
RTS0040397,17
RTS0040398,24
RTS0040399,18
RTS0040400,11
RTS0040401,30
RTS0040402,22
RTS0040403,18
RTS0040404,29
RTS0040405,10
RTS0040406,10
RTS0040407,23
RTS0040408,19
RTS0040409,15
RTS0040410,26
RTS0040411,10
RTS0040412,13
RTS0040413,19
RTS0040414,24
RTS0040415,15
RTS0040416,57
RTS0040417,21
RTS0040418,34
RTS0040419,64
RTS0040420,65
RTS0040421,7
RTS0040422,22
RTS0040423,21
RTS0040424,17
RTS0040425,14
RTS0040426,8
RTS0040428,21
RTS0040429,12
RTS0040430,18
RTS0040431,18
RTS0040432,16
RTS0040433,11
RTS0040434,19
RTS0040435,18
RTS0040436,24
RTS0040437,27
RTS0040438,60
RTS0040439,47
RTS0040440,49
RTS0040441,28
RTS0040442,14
RTS0040443,21
RTS0040444,21
RTS0040445,20
RTS0040446,15
RTS0040447,18
RTS0040448,18
RTS0040449,27
RTS0040450,9
RTS0040451,17
RTS0040452,21
RTS0040453,24
RTS0040454,13
RTS0040455,28
RTS0040456,19
RTS0040457,22
RTS0040458,10
RTS0040459,21
RTS0040460,13
RTS0040461,22
RTS0040462,11
RTS0040463,10
RTS0040464,18
RTS0040465,15
RTS0040466,24
RTS0040467,14
RTS0040468,23
RTS0040469,19
RTS0040470,8
RTS0040471,25
RTS0040472,19
RTS0040473,3
RTS0040474,10
RTS0040475,12
RTS0040476,14
RTS0040477,24
RTS0040478,11
RTS0040479,14
RTS0040480,14
RTS0040481,20
RTS0040482,21
RTS0040483,19
RTS0040484,19
RTS0040485,23
RTS0040486,22
RTS0040487,19
RTS0040488,9
RTS0040489,12
RTS0040490,15
RTS0040491,16
RTS0040492,17
RTS0040493,12
RTS0040494,14
RTS0040495,19
RTS0040496,10
RTS0040497,14
RTS0040498,18
RTS0040499,15
RTS0040500,15
RTS0040501,26
RTS0040502,17
RTS0040503,13
RTS0040504,19
RTS0040505,10
RTS0040506,15
RTS0040507,9
RTS0040508,18
RTS0040509,16
RTS0040510,10
RTS0040511,20
RTS0040512,11
RTS0040513,13
RTS0040514,18
RTS0040515,17
RTS0040516,15
RTS0040517,16
RTS0040518,10
RTS0040519,15
RTS0040520,12
RTS0040521,11
RTS0040522,9
RTS0040523,15
RTS0040524,5
RTS0040525,17
RTS0040526,21
RTS0040527,12
RTS0040528,13
RTS0040529,17
RTS0040530,20
RTS0040531,15
RTS0040532,18
RTS0040533,14
RTS0040534,9
RTS0040535,12
RTS0040536,19
RTS0040537,25
RTS0040538,13
RTS0040539,16
RTS0040540,17
RTS0040541,7
RTS0040542,12
RTS0040543,10
RTS0040544,23
RTS0040545,11
RTS0040546,10
RTS0040547,9
RTS0040548,14
RTS0040549,10
RTS0040550,9
RTS0040551,15
RTS0040552,14
RTS0040553,14
RTS0040554,7
RTS0040555,15
RTS0040556,13
RTS0040557,7
RTS0040558,16
RTS0040559,8
RTS0040560,11
RTS0040561,20
RTS0040562,19
RTS0040563,18
RTS0040564,16
RTS0040565,14
RTS0040566,19
RTS0040567,18
RTS0040568,13
RTS0040569,14
RTS0040570,18
RTS0040571,19
RTS0040572,9
RTS0040573,10
RTS0040574,22
RTS0040575,23
RTS0040576,10
RTS0040577,21
RTS0040578,7
RTS0040579,14
RTS0040580,15
RTS0040581,6
RTS0040582,24
RTS0040583,16
RTS0040584,14
RTS0040585,20
RTS0040586,16
RTS0040587,11
RTS0040588,22
RTS0040589,11
RTS0040590,13
RTS0040591,20
RTS0040592,21
RTS0040593,14
RTS0040594,10
RTS0040595,18
RTS0040596,19
RTS0040597,21
RTS0040598,15
RTS0040599,10
RTS0040600,18
RTS0040601,12
RTS0040602,9
RTS0040603,21
RTS0040604,22
RTS0040605,24
RTS0040606,17
RTS0040607,24
RTS0040608,16
RTS0040609,15
RTS0040610,28
RTS0040611,25
RTS0040612,12
RTS0040613,16
RTS0040614,26
RTS0040615,12
RTS0040616,8
RTS0040617,12
RTS0040618,11
RTS0040619,10
RTS0040620,15
RTS0040621,14
RTS0040622,11
RTS0040623,13
RTS0040624,18
RTS0040625,13
RTS0040626,16
RTS0040627,11
RTS0040628,17
RTS0040629,20
RTS0040630,10
RTS0040631,27
RTS0040632,18
RTS0040633,23
RTS0040634,14
RTS0040635,16
RTS0040636,21
RTS0040637,22
RTS0040638,9
RTS0040639,5
RTS0040640,11
RTS0040641,22
RTS0040642,23
RTS0040643,14
RTS0040644,21
RTS0040645,19
RTS0040646,14
RTS0040647,15
RTS0040648,19
RTS0040649,21
RTS0040650,3
RTS0040651,23
RTS0040652,10
RTS0040653,9
RTS0040654,23
RTS0040655,14
RTS0040656,14
RTS0040657,19
RTS0040658,12
RTS0040659,14
RTS0040660,12
RTS0040661,35
RTS0040662,22
RTS0040663,23
RTS0040664,35
RTS0040665,45
RTS0040666,14
RTS0040667,21
RTS0040668,11
RTS0040669,11
RTS0040670,11
RTS0040671,11
RTS0040672,23
RTS0040673,19
RTS0040674,15
RTS0040675,19
RTS0040676,294
RTS0040677,277
RTS0040678,597
RTS0040679,216
RTS0040680,654
RTS0040681,122
RTS0040682,176
RTS0040683,225
RTS0040684,283
RTS0040685,209
RTS0040686,11
RTS0040687,19
RTS0040688,11
RTS0040689,22
RTS0040690,13
RTS0040691,8
RTS0040692,11
RTS0040693,16
RTS0040694,21
RTS0040695,7
RTS0040696,17
RTS0040697,16
RTS0040698,9
RTS0040699,10
RTS0040700,21
RTS0040701,158
RTS0040702,361
RTS0040703,295
RTS0040704,246
RTS0040705,370
RTS0040706,12
RTS0040707,14
RTS0040708,7
RTS0040709,7
RTS0040710,13
RTS0040711,11
RTS0040712,15
RTS0040713,19
RTS0040714,14
RTS0040715,16
RTS0040716,13
RTS0040717,11
RTS0040718,14
RTS0040719,9
RTS0040720,23
RTS0040721,12
RTS0040722,12
RTS0040723,13
RTS0040724,15
RTS0040725,12
RTS0040726,52
RTS0040727,80
RTS0040728,71
RTS0040729,41
RTS0040730,60
RTS0040731,56
RTS0040732,39
RTS0040733,21
RTS0040734,38
RTS0040735,26
RTS0040736,194
RTS0040737,124
RTS0040738,105
RTS0040739,140
RTS0040740,172
RTS0040741,15
RTS0040742,15
RTS0040743,17
RTS0040744,10
RTS0040745,26
RTS0040746,17
RTS0040747,17
RTS0040748,18
RTS0040749,24
RTS0040750,25
RTS0040751,23
RTS0040752,25
RTS0040753,27
RTS0040754,14
RTS0040755,13
RTS0040756,13
RTS0040757,18
RTS0040758,10
RTS0040759,19
RTS0040760,14
RTS0040761,21
RTS0040762,18
RTS0040763,18
RTS0040764,15
RTS0040765,18
RTS0040766,15
RTS0040767,15
RTS0040768,22
RTS0040769,24
RTS0040770,26
RTS0040771,13
RTS0040772,9
RTS0040773,18
RTS0040774,11
RTS0040775,23
RTS0040776,12
RTS0040777,16
RTS0040778,21
RTS0040779,23
RTS0040780,30
RTS0040781,23
RTS0040782,34
RTS0040783,12
RTS0040784,22
RTS0040785,12
RTS0040786,19
RTS0040787,13
RTS0040788,18
RTS0040789,23
RTS0040790,11
RTS0040791,17
RTS0040792,12
RTS0040793,7
RTS0040794,19
RTS0040795,12
RTS0040796,29
RTS0040797,13
RTS0040798,14
RTS0040799,17
RTS0040800,7
RTS0040801,23
RTS0040802,18
RTS0040803,22
RTS0040804,18
RTS0040805,16
RTS0040806,14
RTS0040807,18
RTS0040808,14
RTS0040809,16
RTS0040810,17
RTS0040811,17
RTS0040812,12
RTS0040813,7
RTS0040814,20
RTS0040815,16
RTS0040816,27
RTS0040817,14
RTS0040818,18
RTS0040819,14
RTS0040820,18
RTS0040821,19
RTS0040822,29
RTS0040823,20
RTS0040824,11
RTS0040825,11
RTS0040826,31
RTS0040827,14
RTS0040828,17
RTS0040830,19
RTS0040831,15
RTS0040832,14
RTS0040833,13
RTS0040834,12
RTS0040836,22
RTS0040837,10
RTS0040838,16
RTS0040839,22
RTS0040840,28
RTS0040841,15
RTS0040842,14
RTS0040843,24
RTS0040844,28
RTS0040845,28
RTS0040846,28
RTS0040847,22
RTS0040848,17
RTS0040849,22
RTS0040850,23
RTS0040851,23
RTS0040852,10
RTS0040853,17
RTS0040854,16
RTS0040855,21
RTS0040856,10
RTS0040857,14
RTS0040858,18
RTS0040859,8
RTS0040860,11
RTS0040861,24
RTS0040862,15
RTS0040863,22
RTS0040864,20
RTS0040865,18
RTS0040866,11
RTS0040867,22
RTS0040868,19
RTS0040869,14
RTS0040870,10
RTS0040871,12
RTS0040872,19
RTS0040873,16
RTS0040874,32
RTS0040875,18
RTS0040876,14
RTS0040877,9
RTS0040878,11
RTS0040879,17
RTS0040880,18
RTS0040881,16
RTS0040882,7
RTS0040883,10
RTS0040884,15
RTS0040885,10
RTS0040886,19
RTS0040887,10
RTS0040888,22
RTS0040889,25
RTS0040890,20
RTS0040891,12
RTS0040892,17
RTS0040893,14
RTS0040894,14
RTS0040895,17
RTS0040896,11
RTS0040897,19
RTS0040898,15
RTS0040899,12
RTS0040900,20
RTS0040901,17
RTS0040902,14
RTS0040903,11
RTS0040904,17
RTS0040905,14
RTS0040906,13
RTS0040907,10
RTS0040908,21
RTS0040909,19
RTS0040910,13
RTS0040911,21
RTS0040912,15
RTS0040913,10
RTS0040914,18
RTS0040915,24
RTS0040916,14
RTS0040917,15
RTS0040918,19
RTS0040919,13
RTS0040920,11
RTS0040921,22
RTS0040922,15
RTS0040923,25
RTS0040924,23
RTS0040925,20
RTS0040926,14
RTS0040927,13
RTS0040928,9
RTS0040929,12
RTS0040930,13
RTS0040931,26
RTS0040932,12
RTS0040933,9
RTS0040934,18
RTS0040935,18
RTS0040936,18
RTS0040937,18
RTS0040938,18
RTS0040939,22
RTS0040940,13
RTS0040941,7
RTS0040942,21
RTS0040943,5
RTS0040944,22
RTS0040945,16
RTS0040946,27
RTS0040947,41
RTS0040948,40
RTS0040949,26
RTS0040950,32
RTS0040951,8
RTS0040952,8
RTS0040953,17
RTS0040954,15
RTS0040955,10
RTS0040956,15
RTS0040957,16
RTS0040958,10
RTS0040959,12
RTS0040960,22
RTS0040961,11
RTS0040962,13
RTS0040963,19
RTS0040964,16
RTS0040965,16
RTS0040966,13
RTS0040967,23
RTS0040968,20
RTS0040969,11
RTS0040970,14
RTS0040971,11
RTS0040972,12
RTS0040973,17
RTS0040974,18
RTS0040975,16
RTS0040976,15
RTS0040977,21
RTS0040978,15
RTS0040979,16
RTS0040980,24
RTS0040981,18
RTS0040982,12
RTS0040983,21
RTS0040984,29
RTS0040985,20
RTS0040986,13
RTS0040987,24
RTS0040988,12
RTS0040989,18
RTS0040990,14
RTS0040991,27
RTS0040992,10
RTS0040993,17
RTS0040994,24
RTS0040995,9
RTS0040996,18
RTS0040997,21
RTS0040998,15
RTS0040999,20
RTS0041000,12
RTS0041001,14
RTS0041002,13
RTS0041003,18
RTS0041004,14
RTS0041005,13
RTS0041006,20
RTS0041007,16
RTS0041008,12
RTS0041009,8
RTS0041010,13
RTS0041011,9
RTS0041012,11
RTS0041013,11
RTS0041014,12
RTS0041015,12
RTS0041016,14
RTS0041017,9
RTS0041018,16
RTS0041019,17
RTS0041020,12
RTS0041021,10
RTS0041022,13
RTS0041023,17
RTS0041024,12
RTS0041025,13
RTS0041026,15
RTS0041027,16
RTS0041028,29
RTS0041029,12
RTS0041030,16
RTS0041031,18
RTS0041032,15
RTS0041033,19
RTS0041034,10
RTS0041035,9
RTS0041036,21
RTS0041037,16
RTS0041038,12
RTS0041039,11
RTS0041040,15
RTS0041041,16
RTS0041042,16
RTS0041043,15
RTS0041044,16
RTS0041045,16
RTS0041046,102
RTS0041047,70
RTS0041048,34
RTS0041049,126
RTS0041050,116
RTS0041051,20
RTS0041052,12
RTS0041053,16
RTS0041054,24
RTS0041055,17
RTS0041056,18
RTS0041057,25
RTS0041058,16
RTS0041059,18
RTS0041060,15
RTS0041061,20
RTS0041062,17
RTS0041063,20
RTS0041064,18
RTS0041066,16
RTS0041067,17
RTS0041068,17
RTS0041069,18
RTS0041070,35
RTS0041071,17
RTS0041072,11
RTS0041073,17
RTS0041074,12
RTS0041075,19
RTS0041076,14
RTS0041077,9
RTS0041078,24
RTS0041079,16
RTS0041080,16
RTS0041081,29
RTS0041082,17
RTS0041083,13
RTS0041084,12
RTS0041085,14
RTS0041086,12
RTS0041087,19
RTS0041088,13
RTS0041089,17
RTS0041090,12
RTS0041091,12
RTS0041092,21
RTS0041093,17
RTS0041094,12
RTS0041095,15
RTS0041096,13
RTS0041097,24
RTS0041098,12
RTS0041099,17
RTS0041100,16
RTS0041101,9
RTS0041102,16
RTS0041103,12
RTS0041104,17
RTS0041105,18
RTS0041106,69
RTS0041107,104
RTS0041108,97
RTS0041109,107
RTS0041110,54
RTS0041111,17
RTS0041112,21
RTS0041113,19
RTS0041114,24
RTS0041115,25
RTS0041116,21
RTS0041117,17
RTS0041118,21
RTS0041119,16
RTS0041120,14
RTS0041121,18
RTS0041122,17
RTS0041123,20
RTS0041124,5
RTS0041125,11
RTS0041126,30
RTS0041127,26
RTS0041128,19
RTS0041129,19
RTS0041130,11
RTS0041131,25
RTS0041132,13
RTS0041133,33
RTS0041134,31
RTS0041135,24
RTS0041136,23
RTS0041137,15
RTS0041138,18
RTS0041139,26
RTS0041140,13
RTS0041141,19
RTS0041142,11
RTS0041143,9
RTS0041144,14
RTS0041145,20
RTS0041146,12
RTS0041147,18
RTS0041148,14
RTS0041149,25
RTS0041150,16
RTS0041151,14
RTS0041152,15
RTS0041153,11
RTS0041154,12
RTS0041155,18
RTS0041156,20
RTS0041157,21
RTS0041158,14
RTS0041159,14
RTS0041160,12
RTS0041161,22
RTS0041162,15
RTS0041163,21
RTS0041164,17
RTS0041165,12
RTS0041166,13
RTS0041167,17
RTS0041168,12
RTS0041169,22
RTS0041170,17
RTS0041171,25
RTS0041172,23
RTS0041173,9
RTS0041174,18
RTS0041175,13
RTS0041176,8
RTS0041177,14
RTS0041178,22
RTS0041179,16
RTS0041180,13
RTS0041181,16
RTS0041182,13
RTS0041183,20
RTS0041184,14
RTS0041185,10
RTS0041186,12
RTS0041187,19
RTS0041188,16
RTS0041189,21
RTS0041190,16
RTS0041191,18
RTS0041192,28
RTS0041193,14
RTS0041194,18
RTS0041195,13
RTS0041196,20
RTS0041197,14
RTS0041198,17
RTS0041199,13
RTS0041200,12
RTS0041201,16
RTS0041202,19
RTS0041203,27
RTS0041204,18
RTS0041205,14
RTS0041206,16
RTS0041207,39
RTS0041208,26
RTS0041209,17
RTS0041210,11
RTS0041211,26
RTS0041212,28
RTS0041213,41
RTS0041214,29
RTS0041215,28
RTS0041216,23
RTS0041217,25
RTS0041218,11
RTS0041219,20
RTS0041220,19
RTS0041221,22
RTS0041222,9
RTS0041223,11
RTS0041224,8
RTS0041225,16
RTS0041226,17
RTS0041227,19
RTS0041228,9
RTS0041229,22
RTS0041230,20
RTS0041231,30
RTS0041232,22
RTS0041233,23
RTS0041234,40
RTS0041235,28
RTS0041236,15
RTS0041237,17
RTS0041238,14
RTS0041239,15
RTS0041240,22
RTS0041241,20
RTS0041242,21
RTS0041243,12
RTS0041244,13
RTS0041246,16
RTS0041247,22
RTS0041248,15
RTS0041249,14
RTS0041250,18
RTS0041251,18
RTS0041252,15
RTS0041253,27
RTS0041254,20
RTS0041255,11
RTS0041256,14
RTS0041257,19
RTS0041258,13
RTS0041259,14
RTS0041260,9
RTS0041261,19
RTS0041262,17
RTS0041263,16
RTS0041265,24
RTS0041266,21
RTS0041267,23
RTS0041268,18
RTS0041269,15
RTS0041270,20
RTS0041271,22
RTS0041272,20
RTS0041273,14
RTS0041274,20
RTS0041275,14
RTS0041276,15
RTS0041277,15
RTS0041278,18
RTS0041279,24
RTS0041280,15
RTS0041281,8
RTS0041282,18
RTS0041283,19
RTS0041284,9
RTS0041285,16
RTS0041286,12
RTS0041287,21
RTS0041288,18
RTS0041289,14
RTS0041290,19
RTS0041291,13
RTS0041292,14
RTS0041293,16
RTS0041294,14
RTS0041295,15
RTS0041296,11
RTS0041297,19
RTS0041298,17
RTS0041299,18
RTS0041300,17
RTS0041301,8
RTS0041302,26
RTS0041303,14
RTS0041304,23
RTS0041305,26
RTS0041306,15
RTS0041307,14
RTS0041308,10
RTS0041309,21
RTS0041310,4
RTS0041311,20
RTS0041312,21
RTS0041313,28
RTS0041314,24
RTS0041315,29
RTS0041316,20
RTS0041317,16
RTS0041318,21
RTS0041319,18
RTS0041320,19
RTS0041321,15
RTS0041322,14
RTS0041323,16
RTS0041324,14
RTS0041325,20
RTS0041326,23
RTS0041327,12
RTS0041328,20
RTS0041329,16
RTS0041330,16
RTS0041331,14
RTS0041332,18
RTS0041333,10
RTS0041334,15
RTS0041335,19
RTS0041346,35
RTS0041347,16
RTS0041348,17
RTS0041349,37
RTS0041350,34
RTS0041351,16
RTS0041352,18
RTS0041353,19
RTS0041354,20
RTS0041355,30
RTS0041356,22
RTS0041357,11
RTS0041358,8
RTS0041359,26
RTS0041360,7
RTS0041361,23
RTS0041362,21
RTS0041363,18
RTS0041364,15
RTS0041365,20
RTS0041366,17
RTS0041367,14
RTS0041368,17
RTS0041369,12
RTS0041370,16
RTS0041371,17
RTS0041372,16
RTS0041373,7
RTS0041374,16
RTS0041375,17
RTS0041376,31
RTS0041377,7
RTS0041378,14
RTS0041379,11
RTS0041380,14
RTS0041381,19
RTS0041382,14
RTS0041383,14
RTS0041384,21
RTS0041385,20
RTS0041386,12
RTS0041387,13
RTS0041388,15
RTS0041389,10
RTS0041390,13
RTS0041391,11
RTS0041392,15
RTS0041393,10
RTS0041394,7
RTS0041395,14
RTS0041396,16
RTS0041397,7
RTS0041398,11
RTS0041399,14
RTS0041400,17
RTS0041401,7
RTS0041402,16
RTS0041403,15
RTS0041404,12
RTS0041405,22
RTS0041406,15
RTS0041407,16
RTS0041408,7
RTS0041409,7
RTS0041410,12
RTS0041411,19
RTS0041412,17
RTS0041413,14
RTS0041414,14
RTS0041415,20
RTS0041416,5
RTS0041417,11
RTS0041418,13
RTS0041419,11
RTS0041420,11
RTS0041421,17
RTS0041422,15
RTS0041423,13
RTS0041424,16
RTS0041425,15
RTS0041426,14
RTS0041427,18
RTS0041428,16
RTS0041429,17
RTS0041430,14
RTS0041431,34
RTS0041432,14
RTS0041433,16
RTS0041434,17
RTS0041435,14
RTS0041436,10
RTS0041437,8
RTS0041438,21
RTS0041439,17
RTS0041440,18
RTS0041441,16
RTS0041442,10
RTS0041443,16
RTS0041444,21
RTS0041445,15
RTS0041446,14
RTS0041447,17
RTS0041448,14
RTS0041449,24
RTS0041450,18
RTS0041451,17
RTS0041452,17
RTS0041453,17
RTS0041454,11
RTS0041455,16
RTS0041456,17
RTS0041457,17
RTS0041458,8
RTS0041459,12
RTS0041460,15
RTS0041461,8
RTS0041462,17
RTS0041463,9
RTS0041464,18
RTS0041465,17
RTS0041466,23
RTS0041467,32
RTS0041468,26
RTS0041469,22
RTS0041470,36
RTS0041471,19
RTS0041472,10
RTS0041473,10
RTS0041474,14
RTS0041475,14
RTS0041476,11
RTS0041477,13
RTS0041478,9
RTS0041479,16
RTS0041480,14
RTS0041481,13
RTS0041482,21
RTS0041483,7
RTS0041484,12
RTS0041485,12
RTS0041486,18
RTS0041487,28
RTS0041488,12
RTS0041489,14
RTS0041490,12
RTS0041491,34
RTS0041492,16
RTS0041493,18
RTS0041494,8
RTS0041495,7
RTS0041496,53
RTS0041497,40
RTS0041498,53
RTS0041499,42
RTS0041500,30
RTS0041501,21
RTS0041502,12
RTS0041503,21
RTS0041504,14
RTS0041505,25
RTS0041506,22
RTS0041507,5
RTS0041508,16
RTS0041509,11
RTS0041510,23
RTS0041511,17
RTS0041512,16
RTS0041513,19
RTS0041514,8
RTS0041515,14
RTS0041516,12
RTS0041517,12
RTS0041518,11
RTS0041519,15
RTS0041520,15
RTS0041521,16
RTS0041522,18
RTS0041523,18
RTS0041524,21
RTS0041525,12
RTS0041526,63
RTS0041527,163
RTS0041528,150
RTS0041529,21
RTS0041530,140
RTS0041531,20
RTS0041532,12
RTS0041533,16
RTS0041534,7
RTS0041535,8
RTS0041536,12
RTS0041537,22
RTS0041538,10
RTS0041540,13
RTS0041541,15
RTS0041542,12
RTS0041543,8
RTS0041544,10
RTS0041545,14
RTS0041546,10
RTS0041547,15
RTS0041548,13
RTS0041549,14
RTS0041550,22
RTS0041551,19
RTS0041552,16
RTS0041553,9
RTS0041554,9
RTS0041555,10
RTS0041556,15
RTS0041557,6
RTS0041558,14
RTS0041559,16
RTS0041560,12
RTS0041561,12
RTS0041562,28
RTS0041563,24
RTS0041564,17
RTS0041565,25
RTS0041566,22
RTS0041567,18
RTS0041568,26
RTS0041569,13
RTS0041570,22
RTS0041571,10
RTS0041572,15
RTS0041573,10
RTS0041574,10
RTS0041575,9
RTS0041576,11
RTS0041577,12
RTS0041578,11
RTS0041579,13
RTS0041580,24
RTS0041581,12
RTS0041582,24
RTS0041583,15
RTS0041584,18
RTS0041585,20
RTS0041586,11
RTS0041587,20
RTS0041588,12
RTS0041589,22
RTS0041590,24
RTS0041591,14
RTS0041592,11
RTS0041593,22
RTS0041594,13
RTS0041595,16
RTS0041596,13
RTS0041597,10
RTS0041598,13
RTS0041599,11
RTS0041600,6
RTS0041601,12
RTS0041602,7
RTS0041603,22
RTS0041604,15
RTS0041605,14
RTS0041606,8
RTS0041607,11
RTS0041608,7
RTS0041609,24
RTS0041610,18
RTS0041611,9
RTS0041612,18
RTS0041613,13
RTS0041614,11
RTS0041615,19
RTS0041616,24
RTS0041617,26
RTS0041618,23
RTS0041619,17
RTS0041620,23
RTS0041621,19
RTS0041622,12
RTS0041623,12
RTS0041624,16
RTS0041625,14
RTS0041626,20
RTS0041627,18
RTS0041628,13
RTS0041629,26
RTS0041630,18
RTS0041631,18
RTS0041632,27
RTS0041633,18
RTS0041634,19
RTS0041635,26
RTS0041636,45
RTS0041637,32
RTS0041638,37
RTS0041639,35
RTS0041640,48
RTS0041641,10
RTS0041642,12
RTS0041643,21
RTS0041644,14
RTS0041645,21
RTS0041646,24
RTS0041647,30
RTS0041648,30
RTS0041649,15
RTS0041650,24
RTS0041651,10
RTS0041652,17
RTS0041653,9
RTS0041654,13
RTS0041655,21
RTS0041656,19
RTS0041657,20
RTS0041658,26
RTS0041659,17
RTS0041660,16
RTS0041661,32
RTS0041662,34
RTS0041663,9
RTS0041664,18
RTS0041665,8
RTS0041666,13
RTS0041667,20
RTS0041668,15
RTS0041669,16
RTS0041670,15
RTS0041671,15
RTS0041672,17
RTS0041673,16
RTS0041674,12
RTS0041675,15
RTS0041676,7
RTS0041677,15
RTS0041678,15
RTS0041679,23
RTS0041680,25
RTS0041681,11
RTS0041682,26
RTS0041683,14
RTS0041684,17
RTS0041685,29
RTS0041686,13
RTS0041687,12
RTS0041688,13
RTS0041689,14
RTS0041690,11
RTS0041691,21
RTS0041692,13
RTS0041693,18
RTS0041694,18
RTS0041695,12
RTS0041696,9
RTS0041697,16
RTS0041698,16
RTS0041699,9
RTS0041700,10
RTS0041701,13
RTS0041702,8
RTS0041703,18
RTS0041704,14
RTS0041705,24
RTS0041706,10
RTS0041707,10
RTS0041708,16
RTS0041709,25
RTS0041710,14
RTS0041711,7
RTS0041712,8
RTS0041713,15
RTS0041714,12
RTS0041715,3
RTS0041716,45
RTS0041717,62
RTS0041718,79
RTS0041719,53
RTS0041720,54
RTS0041721,12
RTS0041722,14
RTS0041723,16
RTS0041724,24
RTS0041725,14
RTS0041726,13
RTS0041727,16
RTS0041728,14
RTS0041729,18
RTS0041730,15
RTS0041731,10
RTS0041732,11
RTS0041733,9
RTS0041734,5
RTS0041735,18
RTS0041736,18
RTS0041737,15
RTS0041738,22
RTS0041739,18
RTS0041740,8
RTS0041741,13
RTS0041742,14
RTS0041743,18
RTS0041744,14
RTS0041745,13
RTS0041746,30
RTS0041747,23
RTS0041748,21
RTS0041749,14
RTS0041750,19
RTS0041751,14
RTS0041752,9
RTS0041753,7
RTS0041754,7
RTS0041755,7
RTS0041756,24
RTS0041757,8
RTS0041758,14
RTS0041759,33
RTS0041760,5
RTS0041761,10
RTS0041762,16
RTS0041763,14
RTS0041764,15
RTS0041765,14
RTS0041766,11
RTS0041767,10
RTS0041768,15
RTS0041769,18
RTS0041770,18
RTS0041771,9
RTS0041772,23
RTS0041773,6
RTS0041774,19
RTS0041775,15
RTS0041776,11
RTS0041777,15
RTS0041778,14
RTS0041779,16
RTS0041780,12
RTS0041781,14
RTS0041782,17
RTS0041783,10
RTS0041784,16
RTS0041785,15
RTS0041786,21
RTS0041787,19
RTS0041788,16
RTS0041789,15
RTS0041790,18
RTS0041791,17
RTS0041793,18
RTS0041794,12
RTS0041795,10
RTS0041796,6
RTS0041797,17
RTS0041798,9
RTS0041799,18
RTS0041800,10
RTS0041801,10
RTS0041802,20
RTS0041803,13
RTS0041804,24
RTS0041805,12
RTS0041806,16
RTS0041807,7
RTS0041808,10
RTS0041809,14
RTS0041810,21
RTS0041811,22
RTS0041812,20
RTS0041813,22
RTS0041814,8
RTS0041815,17
RTS0041816,24
RTS0041817,15
RTS0041818,12
RTS0041819,29
RTS0041820,21
RTS0041821,32
RTS0041822,20
RTS0041823,17
RTS0041824,23
RTS0041825,5
RTS0041826,17
RTS0041827,23
RTS0041828,17
RTS0041829,15
RTS0041830,20
RTS0041831,12
RTS0041832,13
RTS0041833,20
RTS0041834,19
RTS0041835,23
RTS0041836,25
RTS0041837,16
RTS0041838,6
RTS0041839,11
RTS0041840,12
RTS0041841,15
RTS0041842,16
RTS0041843,12
RTS0041844,20
RTS0041845,15
RTS0041846,13
RTS0041847,12
RTS0041848,13
RTS0041849,16
RTS0041850,19
RTS0041851,8
RTS0041852,17
RTS0041853,22
RTS0041854,16
RTS0041855,17
RTS0041856,15
RTS0041857,28
RTS0041858,22
RTS0041859,12
RTS0041860,20
RTS0041861,23
RTS0041862,19
RTS0041863,24
RTS0041864,25
RTS0041865,18
RTS0041866,22
RTS0041867,28
RTS0041868,24
RTS0041869,14
RTS0041870,11
RTS0041871,18
RTS0041872,14
RTS0041873,15
RTS0041874,18
RTS0041875,18
RTS0041876,20
RTS0041877,21
RTS0041878,18
RTS0041879,16
RTS0041880,37
RTS0041881,15
RTS0041882,12
RTS0041883,25
RTS0041884,19
RTS0041885,23
RTS0041886,16
RTS0041887,29
RTS0041888,20
RTS0041889,12
RTS0041890,24
RTS0041891,23
RTS0041892,20
RTS0041893,17
RTS0041894,16
RTS0041895,21
RTS0041896,19
RTS0041897,14
RTS0041898,24
RTS0041899,15
RTS0041900,10
RTS0041901,23
RTS0041902,21
RTS0041903,17
RTS0041904,15
RTS0041905,25
RTS0041906,64
RTS0041907,14
RTS0041908,41
RTS0041909,13
RTS0041910,25
RTS0041911,22
RTS0041912,12
RTS0041913,15
RTS0041914,12
RTS0041915,16
RTS0041916,35
RTS0041917,50
RTS0041918,54
RTS0041919,92
RTS0041920,63
RTS0041922,20
RTS0041923,12
RTS0041924,13
RTS0041925,17
RTS0041926,9
RTS0041927,9
RTS0041928,17
RTS0041929,14
RTS0041930,27
RTS0041931,18
RTS0041932,22
RTS0041933,10
RTS0041934,13
RTS0041935,7
RTS0041936,7
RTS0041937,24
RTS0041938,15
RTS0041939,13
RTS0041940,16
RTS0041941,17
RTS0041942,16
RTS0041943,25
RTS0041944,16
RTS0041945,14
RTS0041946,20
RTS0041947,19
RTS0041948,12
RTS0041949,15
RTS0041950,15
RTS0041951,9
RTS0041952,14
RTS0041953,14
RTS0041954,17
RTS0041955,21
RTS0041956,16
RTS0041957,21
RTS0041958,19
RTS0041959,19
RTS0041960,19
RTS0041961,5
RTS0041962,14
RTS0041963,15
RTS0041964,20
RTS0041965,17
RTS0041966,11
RTS0041967,20
RTS0041968,13
RTS0041969,17
RTS0041971,22
RTS0041972,19
RTS0041973,11
RTS0041974,14
RTS0041975,22
RTS0041976,20
RTS0041977,18
RTS0041978,19
RTS0041979,15
RTS0041980,19
RTS0041981,49
RTS0041982,47
RTS0041983,48
RTS0041984,25
RTS0041985,47
RTS0041986,18
RTS0041987,40
RTS0041988,12
RTS0041989,15
RTS0041990,29
RTS0041991,12
RTS0041992,27
RTS0041993,17
RTS0041994,24
RTS0041995,25
RTS0041996,18
RTS0041997,14
RTS0041998,11
RTS0041999,17
RTS0042000,12
RTS0042001,16
RTS0042002,15
RTS0042003,9
RTS0042004,12
RTS0042005,13
RTS0042006,20
RTS0042007,24
RTS0042008,20
RTS0042009,24
RTS0042010,18
RTS0042011,18
RTS0042012,26
RTS0042013,20
RTS0042014,11
RTS0042015,17
RTS0042016,13
RTS0042017,19
RTS0042018,12
RTS0042019,15
RTS0042020,4
RTS0042021,17
RTS0042022,12
RTS0042023,19
RTS0042024,14
RTS0042025,24
RTS0042026,16
RTS0042027,13
RTS0042028,11
RTS0042029,19
RTS0042030,14
RTS0042031,21
RTS0042032,25
RTS0042033,21
RTS0042034,17
RTS0042035,25
RTS0042036,18
RTS0042037,19
RTS0042038,20
RTS0042039,22
RTS0042040,17
RTS0042041,38
RTS0042042,30
RTS0042043,10
RTS0042044,35
RTS0042045,20
RTS0042046,24
RTS0042047,23
RTS0042048,15
RTS0042049,27
RTS0042050,21
RTS0042051,27
RTS0042052,21
RTS0042053,21
RTS0042054,13
RTS0042055,9
RTS0042056,15
RTS0042057,22
RTS0042058,13
RTS0042059,10
RTS0042060,18
RTS0042061,17
RTS0042062,16
RTS0042063,23
RTS0042064,14
RTS0042065,22
RTS0042066,32
RTS0042067,35
RTS0042068,17
RTS0042069,12
RTS0042071,26
RTS0042072,15
RTS0042073,17
RTS0042074,17
RTS0042075,22
RTS0042076,13
RTS0042077,6
RTS0042078,9
RTS0042079,11
RTS0042080,11
RTS0042081,14
RTS0042082,20
RTS0042083,15
RTS0042084,18
RTS0042085,11
RTS0042086,11
RTS0042087,16
RTS0042088,15
RTS0042089,11
RTS0042090,15
RTS0042091,12
RTS0042092,22
RTS0042093,18
RTS0042094,13
RTS0042095,16
RTS0042096,13
RTS0042097,9
RTS0042098,18
RTS0042099,17
RTS0042100,14
RTS0042101,16
RTS0042102,19
RTS0042103,15
RTS0042104,10
RTS0042105,20
RTS0042106,11
RTS0042107,18
RTS0042108,7
RTS0042109,13
RTS0042110,14
RTS0042111,22
RTS0042112,10
RTS0042113,24
RTS0042114,18
RTS0042115,18
RTS0042116,14
RTS0042117,22
RTS0042118,19
RTS0042119,14
RTS0042120,25
RTS0042121,32
RTS0042122,11
RTS0042123,16
RTS0042124,13
RTS0042125,19
RTS0042126,15
RTS0042127,11
RTS0042128,23
RTS0042129,18
RTS0042130,14
RTS0042131,20
RTS0042132,17
RTS0042133,18
RTS0042134,19
RTS0042135,17
RTS0042136,14
RTS0042137,15
RTS0042138,14
RTS0042139,14
RTS0042140,17
RTS0042141,16
RTS0042142,12
RTS0042143,15
RTS0042144,16
RTS0042145,8
RTS0042146,30
RTS0042147,24
RTS0042148,30
RTS0042149,16
RTS0042150,24
RTS0042151,14
RTS0042152,20
RTS0042153,11
RTS0042154,24
RTS0042155,16
RTS0042156,18
RTS0042157,14
RTS0042158,16
RTS0042159,12
RTS0042160,10
RTS0042161,10
RTS0042162,16
RTS0042163,16
RTS0042164,23
RTS0042165,16
RTS0042166,15
RTS0042167,23
RTS0042168,21
RTS0042169,17
RTS0042170,17
RTS0042171,15
RTS0042172,14
RTS0042173,20
RTS0042174,14
RTS0042175,20
RTS0042176,12
RTS0042177,20
RTS0042178,24
RTS0042179,20
RTS0042180,15
RTS0042181,21
RTS0042182,16
RTS0042183,20
RTS0042184,17
RTS0042185,10
RTS0042186,13
RTS0042187,16
RTS0042188,9
RTS0042189,15
RTS0042190,11
RTS0042191,32
RTS0042192,18
RTS0042193,22
RTS0042194,20
RTS0042195,13
RTS0042196,23
RTS0042197,20
RTS0042198,13
RTS0042199,19
RTS0042200,14
RTS0042201,18
RTS0042202,10
RTS0042203,14
RTS0042204,13
RTS0042205,20
RTS0042206,13
RTS0042207,19
RTS0042208,12
RTS0042209,15
RTS0042210,8
RTS0042211,14
RTS0042212,21
RTS0042213,9
RTS0042214,10
RTS0042215,18
RTS0042216,14
RTS0042217,15
RTS0042218,16
RTS0042219,12
RTS0042220,17
RTS0042221,13
RTS0042222,12
RTS0042223,14
RTS0042224,11
RTS0042225,15
RTS0042226,31
RTS0042227,15
RTS0042228,14
RTS0042229,12
RTS0042230,17
RTS0042231,19
RTS0042232,19
RTS0042233,20
RTS0042234,24
RTS0042235,17
RTS0042236,16
RTS0042237,9
RTS0042238,12
RTS0042239,17
RTS0042240,14
RTS0042241,7
RTS0042242,10
RTS0042243,17
RTS0042244,17
RTS0042245,9
RTS0042246,32
RTS0042247,34
RTS0042248,51
RTS0042249,43
RTS0042250,30
RTS0042251,17
RTS0042252,10
RTS0042253,10
RTS0042254,14
RTS0042255,16
RTS0042256,15
RTS0042257,20
RTS0042258,12
RTS0042259,13
RTS0042260,13
RTS0042261,25
RTS0042262,13
RTS0042263,31
RTS0042264,15
RTS0042265,20
RTS0042266,12
RTS0042267,11
RTS0042268,17
RTS0042269,13
RTS0042270,5
RTS0042271,19
RTS0042272,17
RTS0042273,22
RTS0042274,14
RTS0042275,14
RTS0042276,17
RTS0042277,8
RTS0042278,20
RTS0042279,14
RTS0042280,22
RTS0042281,5
RTS0042282,9
RTS0042283,18
RTS0042284,8
RTS0042285,18
RTS0042286,9
RTS0042287,20
RTS0042288,15
RTS0042289,16
RTS0042290,22
RTS0042291,35
RTS0042292,24
RTS0042293,20
RTS0042294,18
RTS0042295,22
RTS0042296,13
RTS0042297,12
RTS0042298,12
RTS0042299,21
RTS0042300,21
RTS0042301,13
RTS0042302,9
RTS0042303,8
RTS0042304,20
RTS0042305,20
RTS0042306,16
RTS0042307,17
RTS0042308,18
RTS0042309,21
RTS0042310,22
RTS0042311,13
RTS0042312,10
RTS0042313,17
RTS0042314,19
RTS0042315,17
RTS0042316,19
RTS0042317,20
RTS0042318,13
RTS0042319,18
RTS0042320,9
RTS0042321,22
RTS0042322,10
RTS0042323,25
RTS0042324,14
RTS0042325,16
RTS0042326,14
RTS0042327,13
RTS0042328,19
RTS0042329,13
RTS0042330,18
RTS0042331,22
RTS0042332,13
RTS0042333,16
RTS0042334,12
RTS0042335,7
RTS0042336,13
RTS0042337,19
RTS0042338,19
RTS0042339,11
RTS0042340,15
RTS0042341,26
RTS0042342,11
RTS0042343,31
RTS0042344,18
RTS0042345,19
RTS0042346,16
RTS0042347,18
RTS0042348,11
RTS0042349,18
RTS0042350,9
RTS0042351,19
RTS0042352,15
RTS0042353,16
RTS0042354,25
RTS0042355,11
RTS0042356,21
RTS0042357,22
RTS0042358,10
RTS0042359,11
RTS0042360,16
RTS0042361,13
RTS0042362,23
RTS0042363,26
RTS0042364,17
RTS0042365,14
RTS0042366,17
RTS0042367,12
RTS0042368,10
RTS0042369,14
RTS0042370,21
RTS0042371,22
RTS0042372,8
RTS0042373,20
RTS0042374,5
RTS0042375,11
RTS0042376,15
RTS0042377,8
RTS0042378,11
RTS0042379,20
RTS0042380,8
RTS0042381,15
RTS0042382,17
RTS0042383,10
RTS0042384,16
RTS0042385,16
RTS0042386,17
RTS0042387,21
RTS0042388,26
RTS0042389,32
RTS0042390,24
RTS0042391,10
RTS0042392,15
RTS0042393,24
RTS0042394,5
RTS0042395,18
RTS0042396,16
RTS0042397,18
RTS0042398,16
RTS0042399,14
RTS0042400,13
RTS0042401,15
RTS0042402,16
RTS0042403,8
RTS0042404,8
RTS0042405,12
RTS0042406,17
RTS0042407,14
RTS0042408,22
RTS0042409,22
RTS0042410,18
RTS0042411,15
RTS0042412,11
RTS0042413,13
RTS0042414,15
RTS0042415,17
RTS0042416,31
RTS0042417,56
RTS0042418,34
RTS0042419,50
RTS0042420,36
RTS0042421,17
RTS0042422,9
RTS0042423,22
RTS0042424,20
RTS0042425,26
RTS0042426,20
RTS0042427,13
RTS0042428,26
RTS0042429,18
RTS0042430,19
RTS0042431,16
RTS0042432,22
RTS0042433,15
RTS0042434,21
RTS0042435,20
RTS0042436,13
RTS0042437,12
RTS0042438,16
RTS0042439,19
RTS0042440,18
RTS0042441,16
RTS0042442,16
RTS0042443,21
RTS0042444,11
RTS0042445,16
RTS0042446,15
RTS0042447,16
RTS0042448,14
RTS0042449,13
RTS0042450,21
RTS0042451,14
RTS0042452,13
RTS0042453,24
RTS0042454,18
RTS0042455,14
RTS0042456,18
RTS0042457,15
RTS0042458,13
RTS0042460,25
RTS0042461,24
RTS0042462,29
RTS0042463,20
RTS0042464,20
RTS0042465,21
RTS0042466,14
RTS0042467,19
RTS0042468,7
RTS0042469,23
RTS0042470,14
RTS0042471,15
RTS0042472,16
RTS0042473,17
RTS0042474,24
RTS0042475,21
RTS0042476,24
RTS0042477,13
RTS0042478,15
RTS0042479,17
RTS0042480,20
RTS0042481,30
RTS0042482,39
RTS0042483,94
RTS0042484,59
RTS0042485,37
RTS0042486,10
RTS0042487,13
RTS0042488,10
RTS0042489,10
RTS0042490,8
RTS0042491,11
RTS0042492,11
RTS0042493,19
RTS0042494,20
RTS0042495,16
RTS0042496,10
RTS0042497,15
RTS0042498,9
RTS0042499,14
RTS0042500,19
RTS0042501,12
RTS0042502,10
RTS0042503,17
RTS0042504,8
RTS0042505,19
RTS0042506,15
RTS0042507,24
RTS0042508,6
RTS0042509,23
RTS0042510,12
RTS0042515,19
RTS0042522,18
RTS0042526,9
RTS0042527,8
RTS0042528,17
RTS0042529,12
RTS0042530,6
RTS0042531,22
RTS0042532,10
RTS0042533,12
RTS0042534,9
RTS0042535,10
RTS0042536,18
RTS0042537,15
RTS0042538,17
RTS0042539,23
RTS0042540,15
RTS0042541,12
RTS0042542,14
RTS0042543,5
RTS0042544,19
RTS0042545,14
RTS0042546,10
RTS0042547,20
RTS0042548,19
RTS0042549,12
RTS0042550,16
RTS0042551,15
RTS0042552,11
RTS0042553,8
RTS0042554,17
RTS0042555,13
RTS0042556,9
RTS0042557,16
RTS0042558,13
RTS0042559,12
RTS0042560,13
RTS0042561,8
RTS0042562,13
RTS0042563,11
RTS0042564,13
RTS0042565,21
RTS0042566,12
RTS0042567,10
RTS0042568,26
RTS0042569,33
RTS0042570,21
RTS0042571,32
RTS0042572,13
RTS0042573,21
RTS0042574,28
RTS0042575,16
RTS0042576,22
RTS0042577,18
RTS0042578,11
RTS0042579,17
RTS0042580,15
RTS0042581,23
RTS0042582,33
RTS0042583,85
RTS0042584,11
RTS0042585,16
RTS0042586,15
RTS0042587,27
RTS0042588,31
RTS0042589,14
RTS0042590,21
RTS0042591,14
RTS0042592,8
RTS0042593,10
RTS0042594,14
RTS0042595,12
RTS0042596,13
RTS0042597,18
RTS0042598,12
RTS0042599,13
RTS0042600,13
RTS0042601,12
RTS0042602,25
RTS0042603,14
RTS0042604,20
RTS0042605,15
RTS0042606,15
RTS0042607,17
RTS0042608,16
RTS0042609,19
RTS0042610,18
RTS0042611,12
RTS0042612,28
RTS0042613,17
RTS0042614,16
RTS0042615,19
RTS0042616,15
RTS0042617,10
RTS0042618,23
RTS0042619,15
RTS0042620,12
RTS0042621,11
RTS0042622,16
RTS0042623,14
RTS0042624,11
RTS0042625,9
RTS0042626,11
RTS0042627,22
RTS0042628,12
RTS0042629,16
RTS0042630,9
RTS0042631,16
RTS0042633,16
RTS0042634,15
RTS0042635,11
RTS0042636,21
RTS0042637,24
RTS0042638,25
RTS0042639,21
RTS0042640,31
RTS0042641,17
RTS0042642,9
RTS0042643,3
RTS0042644,8
RTS0042645,12
RTS0042646,16
RTS0042647,9
RTS0042648,19
RTS0042649,11
RTS0042650,16
RTS0042651,12
RTS0042652,15
RTS0042653,14
RTS0042654,15
RTS0042655,9
RTS0042656,20
RTS0042657,13
RTS0042658,11
RTS0042659,18
RTS0042660,18
RTS0042661,17
RTS0042662,16
RTS0042663,16
RTS0042664,7
RTS0042665,14
RTS0042666,19
RTS0042667,14
RTS0042668,12
RTS0042669,14
RTS0042670,13
RTS0042671,16
RTS0042672,10
RTS0042673,16
RTS0042674,16
RTS0042675,13
RTS0042676,7
RTS0042678,14
RTS0042679,14
RTS0042680,14
RTS0042681,14
RTS0042682,16
RTS0042683,20
RTS0042684,15
RTS0042685,26
RTS0042686,17
RTS0042687,16
RTS0042688,17
RTS0042689,18
RTS0042690,24
RTS0042691,12
RTS0042692,12
RTS0042693,10
RTS0042694,3
RTS0042695,7
RTS0042696,19
RTS0042697,15
RTS0042698,10
RTS0042699,4
RTS0042700,11
RTS0042701,7
RTS0042702,12
RTS0042703,10
RTS0042704,15
RTS0042705,19
RTS0042706,14
RTS0042707,3
RTS0042708,9
RTS0042709,10
RTS0042710,13
RTS0042711,27
RTS0042712,25
RTS0042713,12
RTS0042714,15
RTS0042715,12
RTS0042716,10
RTS0042717,11
RTS0042718,11
RTS0042719,16
RTS0042720,10
RTS0042721,10
RTS0042722,17
RTS0042723,24
RTS0042724,23
RTS0042725,18
RTS0042726,9
RTS0042727,9
RTS0042728,15
RTS0042729,12
RTS0042730,11
RTS0042731,13
RTS0042732,22
RTS0042733,21
RTS0042734,19
RTS0042735,13
RTS0042736,25
RTS0042737,43
RTS0042738,37
RTS0042739,21
RTS0042740,31
RTS0042741,13
RTS0042742,11
RTS0042743,8
RTS0042744,12
RTS0042745,9
RTS0042746,22
RTS0042747,13
RTS0042748,16
RTS0042749,8
RTS0042750,10
RTS0042751,16
RTS0042752,9
RTS0042753,22
RTS0042754,10
RTS0042755,16
RTS0042756,11
RTS0042757,29
RTS0042758,7
RTS0042759,9
RTS0042760,16
RTS0042761,14
RTS0042762,9
RTS0042763,13
RTS0042764,19
RTS0042765,9
RTS0042766,21
RTS0042767,17
RTS0042768,26
RTS0042769,27
RTS0042770,24
RTS0042771,17
RTS0042772,15
RTS0042773,19
RTS0042774,21
RTS0042775,12
RTS0042776,12
RTS0042777,22
RTS0042778,14
RTS0042779,11
RTS0042780,18
RTS0042781,18
RTS0042782,12
RTS0042783,16
RTS0042784,19
RTS0042785,15
RTS0042786,17
RTS0042787,13
RTS0042788,13
RTS0042789,14
RTS0042790,20
RTS0042791,57
RTS0042792,29
RTS0042793,48
RTS0042794,38
RTS0042795,46
RTS0042796,19
RTS0042797,16
RTS0042798,12
RTS0042799,23
RTS0042800,16
RTS0042801,18
RTS0042802,19
RTS0042803,10
RTS0042804,16
RTS0042805,13
RTS0042806,23
RTS0042807,10
RTS0042808,18
RTS0042809,18
RTS0042810,13
RTS0042811,26
RTS0042812,19
RTS0042813,14
RTS0042814,28
RTS0042815,16
RTS0042816,23
RTS0042817,15
RTS0042818,22
RTS0042819,18
RTS0042820,17
RTS0042821,19
RTS0042822,16
RTS0042823,22
RTS0042824,13
RTS0042825,19
RTS0042826,10
RTS0042827,6
RTS0042828,20
RTS0042829,13
RTS0042830,24
RTS0042831,27
RTS0042832,14
RTS0042833,28
RTS0042834,13
RTS0042835,26
RTS0042836,23
RTS0042837,16
RTS0042838,24
RTS0042839,20
RTS0042840,18
RTS0042841,20
RTS0042842,16
RTS0042843,14
RTS0042844,20
RTS0042845,21
RTS0042846,17
RTS0042847,28
RTS0042848,32
RTS0042849,14
RTS0042850,13
RTS0042851,23
RTS0042852,15
RTS0042853,13
RTS0042854,21
RTS0042855,15
RTS0042856,13
RTS0042857,11
RTS0042858,15
RTS0042859,18
RTS0042860,14
RTS0042861,12
RTS0042862,7
RTS0042863,19
RTS0042864,8
RTS0042865,15
RTS0042866,14
RTS0042867,10
RTS0042868,13
RTS0042869,17
RTS0042870,12
RTS0042871,24
RTS0042872,14
RTS0042873,16
RTS0042874,18
RTS0042875,12
RTS0042876,24
RTS0042877,21
RTS0042878,21
RTS0042879,26
RTS0042880,20
RTS0042881,12
RTS0042882,15
RTS0042883,13
RTS0042884,18
RTS0042885,16
RTS0042886,18
RTS0042887,15
RTS0042888,18
RTS0042889,12
RTS0042890,15
RTS0042891,18
RTS0042892,22
RTS0042893,16
RTS0042894,17
RTS0042895,21
RTS0042896,21
RTS0042897,21
RTS0042898,25
RTS0042899,28
RTS0042900,32
RTS0042901,17
RTS0042902,11
RTS0042903,13
RTS0042904,12
RTS0042905,20
RTS0042906,14
RTS0042907,6
RTS0042908,10
RTS0042909,23
RTS0042910,15
RTS0042911,17
RTS0042912,19
RTS0042913,15
RTS0042914,12
RTS0042915,10
RTS0042916,13
RTS0042917,12
RTS0042918,15
RTS0042919,30
RTS0042920,14
RTS0042921,20
RTS0042922,17
RTS0042923,24
RTS0042924,10
RTS0042925,27
RTS0042926,25
RTS0042927,6
RTS0042928,18
RTS0042929,22
RTS0042930,13
RTS0042931,15
RTS0042932,8
RTS0042933,6
RTS0042934,18
RTS0042935,16
RTS0042936,16
RTS0042937,18
RTS0042938,20
RTS0042939,27
RTS0042940,16
RTS0042941,30
RTS0042942,36
RTS0042943,52
RTS0042944,44
RTS0042945,23
RTS0042946,13
RTS0042947,16
RTS0042948,19
RTS0042949,4
RTS0042950,13
RTS0042951,16
RTS0042952,15
RTS0042953,17
RTS0042954,13
RTS0042955,19
RTS0042956,16
RTS0042957,17
RTS0042958,21
RTS0042959,17
RTS0042960,11
RTS0042961,18
RTS0042962,18
RTS0042963,15
RTS0042964,13
RTS0042965,16
RTS0042966,14
RTS0042967,20
RTS0042968,9
RTS0042969,11
RTS0042970,28
RTS0042971,31
RTS0042972,16
RTS0042973,15
RTS0042974,9
RTS0042975,15
RTS0042976,23
RTS0042977,20
RTS0042978,19
RTS0042979,21
RTS0042980,14
RTS0042981,16
RTS0042982,18
RTS0042983,18
RTS0042984,10
RTS0042985,19
RTS0042986,15
RTS0042987,19
RTS0042988,17
RTS0042989,22
RTS0042990,20
RTS0042991,14
RTS0042992,12
RTS0042993,7
RTS0042994,18
RTS0042995,21
RTS0042996,15
RTS0042997,18
RTS0042998,15
RTS0042999,15
RTS0043000,14
RTS0043001,14
RTS0043002,23
RTS0043003,11
RTS0043004,5
RTS0043005,21
RTS0043006,11
RTS0043007,19
RTS0043008,11
RTS0043009,14
RTS0043010,16
RTS0043011,22
RTS0043012,14
RTS0043013,24
RTS0043014,18
RTS0043015,24
RTS0043016,17
RTS0043017,15
RTS0043018,13
RTS0043019,15
RTS0043020,10
RTS0043021,20
RTS0043022,17
RTS0043023,33
RTS0043024,32
RTS0043025,34
RTS0043026,13
RTS0043027,22
RTS0043028,22
RTS0043029,24
RTS0043030,20
RTS0043031,10
RTS0043032,17
RTS0043033,21
RTS0043034,18
RTS0043035,11
RTS0043036,24
RTS0043037,15
RTS0043038,19
RTS0043039,14
RTS0043040,7
RTS0043041,17
RTS0043042,15
RTS0043043,13
RTS0043044,13
RTS0043045,19
RTS0043046,9
RTS0043047,18
RTS0043048,14
RTS0043049,12
RTS0043050,9
RTS0043051,18
RTS0043052,19
RTS0043053,15
RTS0043054,14
RTS0043055,21
RTS0043056,14
RTS0043057,17
RTS0043058,17
RTS0043059,12
RTS0043060,12
RTS0043061,20
RTS0043062,17
RTS0043063,17
RTS0043064,21
RTS0043065,13
RTS0043066,18
RTS0043067,26
RTS0043068,11
RTS0043069,14
RTS0043070,28
RTS0043071,87
RTS0043072,180
RTS0043073,156
RTS0043074,213
RTS0043075,121
RTS0043076,15
RTS0043077,17
RTS0043078,9
RTS0043079,17
RTS0043080,9
RTS0043081,16
RTS0043082,22
RTS0043083,12
RTS0043084,20
RTS0043085,18
RTS0043086,11
RTS0043087,15
RTS0043088,12
RTS0043089,22
RTS0043090,20
RTS0043091,9
RTS0043092,10
RTS0043093,17
RTS0043094,20
RTS0043095,15
RTS0043096,12
RTS0043097,11
RTS0043098,21
RTS0043099,27
RTS0043100,14
RTS0043101,26
RTS0043102,17
RTS0043103,16
RTS0043104,20
RTS0043105,17
RTS0043106,27
RTS0043107,18
RTS0043108,12
RTS0043109,17
RTS0043110,25
RTS0043111,22
RTS0043112,17
RTS0043113,21
RTS0043114,17
RTS0043115,13
RTS0043116,22
RTS0043117,15
RTS0043118,16
RTS0043119,15
RTS0043120,15
RTS0043121,5
RTS0043122,16
RTS0043123,17
RTS0043124,15
RTS0043125,17
RTS0043126,16
RTS0043127,21
RTS0043128,16
RTS0043129,16
RTS0043130,23
RTS0043131,15
RTS0043132,15
RTS0043133,14
RTS0043134,18
RTS0043135,9
RTS0043136,22
RTS0043137,9
RTS0043138,25
RTS0043139,14
RTS0043140,15
RTS0043141,15
RTS0043142,7
RTS0043143,13
RTS0043144,24
RTS0043145,14
RTS0043146,15
RTS0043147,15
RTS0043148,21
RTS0043149,14
RTS0043150,7
RTS0043151,23
RTS0043152,20
RTS0043153,22
RTS0043154,14
RTS0043155,14
RTS0043156,17
RTS0043157,18
RTS0043159,12
RTS0043160,19
RTS0043161,17
RTS0043162,28
RTS0043163,26
RTS0043164,20
RTS0043165,20
RTS0043167,12
RTS0043168,20
RTS0043169,13
RTS0043170,22
RTS0043171,28
RTS0043172,31
RTS0043173,16
RTS0043174,25
RTS0043175,19
RTS0043176,17
RTS0043177,17
RTS0043178,22
RTS0043179,24
RTS0043180,11
RTS0043181,21
RTS0043182,17
RTS0043183,21
RTS0043184,10
RTS0043185,21
RTS0043186,29
RTS0043187,12
RTS0043188,20
RTS0043189,16
RTS0043190,19
RTS0043191,17
RTS0043192,19
RTS0043193,13
RTS0043194,13
RTS0043195,16
RTS0043196,29
RTS0043197,18
RTS0043198,22
RTS0043199,15
RTS0043200,10
RTS0043201,17
RTS0043202,20
RTS0043203,15
RTS0043204,40
RTS0043205,33
RTS0043206,20
RTS0043207,9
RTS0043208,20
RTS0043209,17
RTS0043210,15
RTS0043211,14
RTS0043212,23
RTS0043213,7
RTS0043214,22
RTS0043215,23
RTS0043216,14
RTS0043217,19
RTS0043218,16
RTS0043219,6
RTS0043220,28
RTS0043221,16
RTS0043222,20
RTS0043223,27
RTS0043224,10
RTS0043225,6
RTS0043226,18
RTS0043227,17
RTS0043228,18
RTS0043229,21
RTS0043230,22
RTS0043231,21
RTS0043232,22
RTS0043233,32
RTS0043234,19
RTS0043235,22
RTS0043236,14
RTS0043237,12
RTS0043238,19
RTS0043239,11
RTS0043240,17
RTS0043241,23
RTS0043242,21
RTS0043243,22
RTS0043244,16
RTS0043245,17
RTS0043246,20
RTS0043247,19
RTS0043248,7
RTS0043249,19
RTS0043250,15
RTS0043251,18
RTS0043252,20
RTS0043253,19
RTS0043254,19
RTS0043255,19
RTS0043256,16
RTS0043257,16
RTS0043258,14
RTS0043259,17
RTS0043260,16
RTS0043261,8
RTS0043262,19
RTS0043263,15
RTS0043264,9
RTS0043265,17
RTS0043266,21
RTS0043267,21
RTS0043268,15
RTS0043269,18
RTS0043270,17
RTS0043271,20
RTS0043272,15
RTS0043273,17
RTS0043274,20
RTS0043275,21
RTS0043276,12
RTS0043277,14
RTS0043278,19
RTS0043279,22
RTS0043280,21
RTS0043281,22
RTS0043282,14
RTS0043283,17
RTS0043284,26
RTS0043285,14
RTS0043286,23
RTS0043287,28
RTS0043288,23
RTS0043289,27
RTS0043290,12
RTS0043291,49
RTS0043292,27
RTS0043293,25
RTS0043294,34
RTS0043295,24
RTS0043296,10
RTS0043297,15
RTS0043299,18
RTS0043300,20
RTS0043301,22
RTS0043302,22
RTS0043303,18
RTS0043304,11
RTS0043305,20
RTS0043306,25
RTS0043307,18
RTS0043308,13
RTS0043309,23
RTS0043310,17
RTS0043311,25
RTS0043312,22
RTS0043313,42
RTS0043314,18
RTS0043315,12
RTS0043316,15
RTS0043317,23
RTS0043318,19
RTS0043319,12
RTS0043320,17
RTS0043321,15
RTS0043322,13
RTS0043323,22
RTS0043324,15
RTS0043325,17
RTS0043326,18
RTS0043327,14
RTS0043328,20
RTS0043329,15
RTS0043330,13
RTS0043331,14
RTS0043332,21
RTS0043333,10
RTS0043334,18
RTS0043335,20
RTS0043336,19
RTS0043337,17
RTS0043338,16
RTS0043339,11
RTS0043340,10
RTS0043341,16
RTS0043342,19
RTS0043343,11
RTS0043344,21
RTS0043345,14
RTS0043346,14
RTS0043347,22
RTS0043348,17
RTS0043349,17
RTS0043350,23
RTS0043351,17
RTS0043352,17
RTS0043353,21
RTS0043354,22
RTS0043355,18
RTS0043356,23
RTS0043357,20
RTS0043358,25
RTS0043359,17
RTS0043360,19
RTS0043361,28
RTS0043362,30
RTS0043363,15
RTS0043364,23
RTS0043365,17
RTS0043366,19
RTS0043367,14
RTS0043368,11
RTS0043369,13
RTS0043370,5
RTS0043371,21
RTS0043372,9
RTS0043373,18
RTS0043374,41
RTS0043375,12
RTS0043376,74
RTS0043377,157
RTS0043378,54
RTS0043379,80
RTS0043380,94
RTS0043381,22
RTS0043382,14
RTS0043383,24
RTS0043384,20
RTS0043385,23
RTS0043386,16
RTS0043387,21
RTS0043388,15
RTS0043389,15
RTS0043390,8
RTS0043391,9
RTS0043392,20
RTS0043393,14
RTS0043394,20
RTS0043395,15
RTS0043396,23
RTS0043397,17
RTS0043398,27
RTS0043399,26
RTS0043400,13
RTS0043401,19
RTS0043402,8
RTS0043403,15
RTS0043404,21
RTS0043405,21
RTS0043406,14
RTS0043407,14
RTS0043408,16
RTS0043409,9
RTS0043410,13
RTS0043411,19
RTS0043412,19
RTS0043413,11
RTS0043414,28
RTS0043415,12
RTS0043416,22
RTS0043417,14
RTS0043418,20
RTS0043419,29
RTS0043420,12
RTS0043421,28
RTS0043422,18
RTS0043423,22
RTS0043424,29
RTS0043425,18
RTS0043426,18
RTS0043427,17
RTS0043428,15
RTS0043429,15
RTS0043430,17
RTS0043431,22
RTS0043432,19
RTS0043433,14
RTS0043434,21
RTS0043435,20
RTS0043436,22
RTS0043437,22
RTS0043438,18
RTS0043439,19
RTS0043440,27
RTS0043441,22
RTS0043442,25
RTS0043443,24
RTS0043444,11
RTS0043445,15
RTS0043446,18
RTS0043447,11
RTS0043448,22
RTS0043449,22
RTS0043450,12
RTS0043451,13
RTS0043452,28
RTS0043453,26
RTS0043454,24
RTS0043455,18
RTS0043456,16
RTS0043457,19
RTS0043458,15
RTS0043459,13
RTS0043460,18
RTS0043461,21
RTS0043462,16
RTS0043463,22
RTS0043464,24
RTS0043465,20
RTS0043466,26
RTS0043467,21
RTS0043468,25
RTS0043469,18
RTS0043470,19
RTS0043471,15
RTS0043472,12
RTS0043473,17
RTS0043474,16
RTS0043475,21
RTS0043476,18
RTS0043477,14
RTS0043478,17
RTS0043479,13
RTS0043480,16
RTS0043481,19
RTS0043482,23
RTS0043483,25
RTS0043484,11
RTS0043485,20
RTS0043486,17
RTS0043487,16
RTS0043488,20
RTS0043489,22
RTS0043490,16
RTS0043491,18
RTS0043492,29
RTS0043493,20
RTS0043494,23
RTS0043495,18
RTS0043496,11
RTS0043497,17
RTS0043498,15
RTS0043499,13
RTS0043500,11
RTS0043501,14
RTS0043502,13
RTS0043503,7
RTS0043504,13
RTS0043505,14
RTS0043506,19
RTS0043507,21
RTS0043508,17
RTS0043509,19
RTS0043510,17
RTS0043511,20
RTS0043512,15
RTS0043513,22
RTS0043514,18
RTS0043515,14
RTS0043516,15
RTS0043517,13
RTS0043518,19
RTS0043519,21
RTS0043520,22
RTS0043521,11
RTS0043522,20
RTS0043523,21
RTS0043524,19
RTS0043525,12
RTS0043526,18
RTS0043527,15
RTS0043528,20
RTS0043529,21
RTS0043530,12
RTS0043531,13
RTS0043532,17
RTS0043533,15
RTS0043534,15
RTS0043535,16
RTS0043536,14
RTS0043537,17
RTS0043538,21
RTS0043539,15
RTS0043540,17
RTS0043541,19
RTS0043542,17
RTS0043543,24
RTS0043544,18
RTS0043545,19
RTS0043546,24
RTS0043547,27
RTS0043548,23
RTS0043549,15
RTS0043550,19
RTS0043551,14
RTS0043552,15
RTS0043553,16
RTS0043554,13
RTS0043555,12
RTS0043556,18
RTS0043557,14
RTS0043558,14
RTS0043559,16
RTS0043560,20
RTS0043561,21
RTS0043562,18
RTS0043563,15
RTS0043564,13
RTS0043565,16
RTS0043566,26
RTS0043567,20
RTS0043568,36
RTS0043569,25
RTS0043570,30
RTS0043571,19
RTS0043572,5
RTS0043573,19
RTS0043574,14
RTS0043575,11
RTS0043576,38
RTS0043577,26
RTS0043578,17
RTS0043579,31
RTS0043580,27
RTS0043581,20
RTS0043582,17
RTS0043583,13
RTS0043584,18
RTS0043585,20
RTS0043586,14
RTS0043587,19
RTS0043588,10
RTS0043589,12
RTS0043590,21
RTS0043591,7
RTS0043592,15
RTS0043593,15
RTS0043594,8
RTS0043595,11
RTS0043596,12
RTS0043597,17
RTS0043598,11
RTS0043599,10
RTS0043600,19
RTS0043601,11
RTS0043602,18
RTS0043603,14
RTS0043604,28
RTS0043605,16
RTS0043606,12
RTS0043607,15
RTS0043608,21
RTS0043609,13
RTS0043610,14
RTS0043611,20
RTS0043612,22
RTS0043613,15
RTS0043614,14
RTS0043615,17
RTS0043616,16
RTS0043617,10
RTS0043618,14
RTS0043619,14
RTS0043620,8
RTS0043621,19
RTS0043622,17
RTS0043623,11
RTS0043624,20
RTS0043625,15
RTS0043626,11
RTS0043627,12
RTS0043628,17
RTS0043629,22
RTS0043630,19
RTS0043631,9
RTS0043632,10
RTS0043633,18
RTS0043634,4
RTS0043635,20
RTS0043636,17
RTS0043637,12
RTS0043638,17
RTS0043639,19
RTS0043640,16
RTS0043641,46
RTS0043642,38
RTS0043643,43
RTS0043644,39
RTS0043645,32
RTS0043646,26
RTS0043647,14
RTS0043648,18
RTS0043649,12
RTS0043650,14
RTS0043651,14
RTS0043652,18
RTS0043653,10
RTS0043654,14
RTS0043655,10
RTS0043656,10
RTS0043657,23
RTS0043658,17
RTS0043659,13
RTS0043660,13
RTS0043661,15
RTS0043663,11
RTS0043664,13
RTS0043665,19
RTS0043666,9
RTS0043667,10
RTS0043668,18
RTS0043669,13
RTS0043670,14
RTS0043671,14
RTS0043672,26
RTS0043673,20
RTS0043674,18
RTS0043675,23
RTS0043676,15
RTS0043677,24
RTS0043678,9
RTS0043679,18
RTS0043680,11
RTS0043681,17
RTS0043682,8
RTS0043683,9
RTS0043684,13
RTS0043685,20
RTS0043686,24
RTS0043687,14
RTS0043688,12
RTS0043689,25
RTS0043690,14
RTS0043691,25
RTS0043692,21
RTS0043693,24
RTS0043694,22
RTS0043695,30
RTS0043696,41
RTS0043697,15
RTS0043698,30
RTS0043699,47
RTS0043700,36
RTS0043701,25
RTS0043702,22
RTS0043703,26
RTS0043704,25
RTS0043705,14
RTS0043706,25
RTS0043707,21
RTS0043708,13
RTS0043709,14
RTS0043710,21
RTS0043711,12
RTS0043712,15
RTS0043713,15
RTS0043714,12
RTS0043715,9
RTS0043716,21
RTS0043717,16
RTS0043718,16
RTS0043719,14
RTS0043720,12
RTS0043721,17
RTS0043722,13
RTS0043723,15
RTS0043724,15
RTS0043725,12
RTS0043726,16
RTS0043727,16
RTS0043728,19
RTS0043729,14
RTS0043730,19
RTS0043731,11
RTS0043732,30
RTS0043733,14
RTS0043734,22
RTS0043735,21
RTS0043736,20
RTS0043737,22
RTS0043738,13
RTS0043739,20
RTS0043740,15
RTS0043741,21
RTS0043742,25
RTS0043743,25
RTS0043744,21
RTS0043745,16
RTS0043746,23
RTS0043747,16
RTS0043748,17
RTS0043749,12
RTS0043750,11
RTS0043751,15
RTS0043752,18
RTS0043753,14
RTS0043754,16
RTS0043755,20
RTS0043756,11
RTS0043757,17
RTS0043758,14
RTS0043759,19
RTS0043760,12
RTS0043761,28
RTS0043762,11
RTS0043763,12
RTS0043764,18
RTS0043765,16
RTS0043766,13
RTS0043767,9
RTS0043768,8
RTS0043769,16
RTS0043770,5
RTS0043771,10
RTS0043772,19
RTS0043773,10
RTS0043774,13
RTS0043775,14
RTS0043776,16
RTS0043777,23
RTS0043778,17
RTS0043779,11
RTS0043780,18
RTS0043781,24
RTS0043782,16
RTS0043783,20
RTS0043784,10
RTS0043785,14
RTS0043786,13
RTS0043787,15
RTS0043788,14
RTS0043789,23
RTS0043790,21
RTS0043791,20
RTS0043792,21
RTS0043793,7
RTS0043794,15
RTS0043795,16
RTS0043796,13
RTS0043797,17
RTS0043798,14
RTS0043799,13
RTS0043800,17
RTS0043801,17
RTS0043802,8
RTS0043803,16
RTS0043804,14
RTS0043805,19
RTS0043806,12
RTS0043807,15
RTS0043808,21
RTS0043809,19
RTS0043810,13
RTS0043811,16
RTS0043812,15
RTS0043813,19
RTS0043814,14
RTS0043815,11
RTS0043816,16
RTS0043817,7
RTS0043818,12
RTS0043819,12
RTS0043820,21
RTS0043821,22
RTS0043822,21
RTS0043823,8
RTS0043824,9
RTS0043825,8
RTS0043826,17
RTS0043827,6
RTS0043828,19
RTS0043829,9
RTS0043830,18
RTS0043831,14
RTS0043832,11
RTS0043833,20
RTS0043834,15
RTS0043835,7
RTS0043836,12
RTS0043837,18
RTS0043838,9
RTS0043839,8
RTS0043840,21
RTS0043841,13
RTS0043842,14
RTS0043843,13
RTS0043844,11
RTS0043845,17
RTS0043846,13
RTS0043847,20
RTS0043848,21
RTS0043849,17
RTS0043850,29
RTS0043851,19
RTS0043852,17
RTS0043853,29
RTS0043854,16
RTS0043856,12
RTS0043857,9
RTS0043858,18
RTS0043859,18
RTS0043860,20
RTS0043861,28
RTS0043862,43
RTS0043863,26
RTS0043864,28
RTS0043865,15
RTS0043866,23
RTS0043867,26
RTS0043868,20
RTS0043869,25
RTS0043870,17
RTS0043871,17
RTS0043872,16
RTS0043873,14
RTS0043874,16
RTS0043875,17
RTS0043876,16
RTS0043877,16
RTS0043878,13
RTS0043879,15
RTS0043880,10
RTS0043881,28
RTS0043882,19
RTS0043883,18
RTS0043884,25
RTS0043885,10
RTS0043886,14
RTS0043887,17
RTS0043888,14
RTS0043889,16
RTS0043890,19
RTS0043891,21
RTS0043892,21
RTS0043893,19
RTS0043894,19
RTS0043895,10
RTS0043896,21
RTS0043897,22
RTS0043898,13
RTS0043899,19
RTS0043900,16
RTS0043901,17
RTS0043902,16
RTS0043903,21
RTS0043904,23
RTS0043905,17
RTS0043906,5
RTS0043907,15
RTS0043908,6
RTS0043909,17
RTS0043910,13
RTS0043911,22
RTS0043912,34
RTS0043913,14
RTS0043914,16
RTS0043915,15
RTS0043916,16
RTS0043917,21
RTS0043918,9
RTS0043919,19
RTS0043920,29
RTS0043921,15
RTS0043922,12
RTS0043923,11
RTS0043924,17
RTS0043925,15
RTS0043926,12
RTS0043927,10
RTS0043928,12
RTS0043929,13
RTS0043930,11
RTS0043931,18
RTS0043932,20
RTS0043933,18
RTS0043934,30
RTS0043935,14
RTS0043936,10
RTS0043937,17
RTS0043938,17
RTS0043939,19
RTS0043940,16
RTS0043941,11
RTS0043942,14
RTS0043943,16
RTS0043944,18
RTS0043945,12
RTS0043946,5
RTS0043947,11
RTS0043948,12
RTS0043949,11
RTS0043950,13
RTS0043951,17
RTS0043952,14
RTS0043953,10
RTS0043954,12
RTS0043955,19
RTS0043956,17
RTS0043957,17
RTS0043958,18
RTS0043959,16
RTS0043960,15
RTS0043961,14
RTS0043962,20
RTS0043963,14
RTS0043964,20
RTS0043965,21
RTS0043966,22
RTS0043967,15
RTS0043968,17
RTS0043969,16
RTS0043970,20
RTS0043971,9
RTS0043972,22
RTS0043973,18
RTS0043974,17
RTS0043975,14
RTS0043976,14
RTS0043977,18
RTS0043978,10
RTS0043979,16
RTS0043980,23
RTS0043981,14
RTS0043982,27
RTS0043983,26
RTS0043984,25
RTS0043985,23
RTS0043986,22
RTS0043987,19
RTS0043988,22
RTS0043989,9
RTS0043990,9
RTS0043991,10
RTS0043992,15
RTS0043993,8
RTS0043994,6
RTS0043996,11
RTS0043997,15
RTS0043998,10
RTS0043999,19
RTS0044000,8
RTS0044001,14
RTS0044002,10
RTS0044003,18
RTS0044004,19
RTS0044005,16
RTS0044006,12
RTS0044007,20
RTS0044008,8
RTS0044009,18
RTS0044010,12
RTS0044011,25
RTS0044012,41
RTS0044013,48
RTS0044014,39
RTS0044015,38
RTS0044016,19
RTS0044017,13
RTS0044018,15
RTS0044019,20
RTS0044020,20
RTS0044021,13
RTS0044022,21
RTS0044023,17
RTS0044024,15
RTS0044025,16
RTS0044026,17
RTS0044027,13
RTS0044028,18
RTS0044029,20
RTS0044030,13
RTS0044031,13
RTS0044032,20
RTS0044033,20
RTS0044034,14
RTS0044035,13
RTS0044036,25
RTS0044037,19
RTS0044038,19
RTS0044039,7
RTS0044040,22
RTS0044041,22
RTS0044042,23
RTS0044043,27
RTS0044044,25
RTS0044045,11
RTS0044046,20
RTS0044047,10
RTS0044048,15
RTS0044049,17
RTS0044050,14
RTS0044051,11
RTS0044052,18
RTS0044053,10
RTS0044054,17
RTS0044055,23
RTS0044056,17
RTS0044057,10
RTS0044058,20
RTS0044059,22
RTS0044060,25
RTS0044061,11
RTS0044062,17
RTS0044063,13
RTS0044064,22
RTS0044065,21
RTS0044067,17
RTS0044068,15
RTS0044069,22
RTS0044070,17
RTS0044071,11
RTS0044072,11
RTS0044073,7
RTS0044074,19
RTS0044075,12
RTS0044076,15
RTS0044077,24
RTS0044078,16
RTS0044079,15
RTS0044080,11
RTS0044081,12
RTS0044082,11
RTS0044083,17
RTS0044084,18
RTS0044085,12
RTS0044086,14
RTS0044087,20
RTS0044088,14
RTS0044089,17
RTS0044090,21
RTS0044091,17
RTS0044092,19
RTS0044093,13
RTS0044094,17
RTS0044095,11
RTS0044096,21
RTS0044097,16
RTS0044098,13
RTS0044099,21
RTS0044100,12
RTS0044101,14
RTS0044102,18
RTS0044103,11
RTS0044104,16
RTS0044105,16
RTS0044106,18
RTS0044107,11
RTS0044108,16
RTS0044109,20
RTS0044110,19
RTS0044111,18
RTS0044112,12
RTS0044113,25
RTS0044114,19
RTS0044115,26
RTS0044116,27
RTS0044117,12
RTS0044118,12
RTS0044119,20
RTS0044120,19
RTS0044121,20
RTS0044122,11
RTS0044123,9
RTS0044124,15
RTS0044125,17
RTS0044126,24
RTS0044127,26
RTS0044128,20
RTS0044129,21
RTS0044130,13
RTS0044131,14
RTS0044132,16
RTS0044133,22
RTS0044134,21
RTS0044135,23
RTS0044136,21
RTS0044137,15
RTS0044138,31
RTS0044139,29
RTS0044140,23
RTS0044141,23
RTS0044142,13
RTS0044143,20
RTS0044144,22
RTS0044145,12
RTS0044146,23
RTS0044147,18
RTS0044148,17
RTS0044149,19
RTS0044150,15
RTS0044151,16
RTS0044152,16
RTS0044153,30
RTS0044154,19
RTS0044155,21
RTS0044156,23
RTS0044157,21
RTS0044158,25
RTS0044159,18
RTS0044160,19
RTS0044161,21
RTS0044162,26
RTS0044163,24
RTS0044164,21
RTS0044165,18
RTS0044166,26
RTS0044167,17
RTS0044168,5
RTS0044169,16
RTS0044170,10
RTS0044171,17
RTS0044172,21
RTS0044173,10
RTS0044174,16
RTS0044175,21
RTS0044176,6
RTS0044177,13
RTS0044178,20
RTS0044180,10
RTS0044181,18
RTS0044182,20
RTS0044183,17
RTS0044184,16
RTS0044185,16
RTS0044186,21
RTS0044187,20
RTS0044188,7
RTS0044189,22
RTS0044190,13
RTS0044191,16
RTS0044192,26
RTS0044193,19
RTS0044194,22
RTS0044195,16
RTS0044196,25
RTS0044197,12
RTS0044198,19
RTS0044199,22
RTS0044200,14
RTS0044206,29
RTS0044207,17
RTS0044208,13
RTS0044209,19
RTS0044210,19
RTS0044211,23
RTS0044212,18
RTS0044213,18
RTS0044214,15
RTS0044215,14
RTS0044216,22
RTS0044217,19
RTS0044218,20
RTS0044219,14
RTS0044220,19
RTS0044221,7
RTS0044222,10
RTS0044223,24
RTS0044224,17
RTS0044225,12
RTS0044226,18
RTS0044227,21
RTS0044228,15
RTS0044229,13
RTS0044230,19
RTS0044231,12
RTS0044232,12
RTS0044233,16
RTS0044234,13
RTS0044235,14
RTS0044236,22
RTS0044237,28
RTS0044238,21
RTS0044239,21
RTS0044240,8
RTS0044241,15
RTS0044242,20
RTS0044243,18
RTS0044244,19
RTS0044245,13
RTS0044246,20
RTS0044247,25
RTS0044248,21
RTS0044249,15
RTS0044250,18
RTS0044251,18
RTS0044252,29
RTS0044253,26
RTS0044254,21
RTS0044255,31
RTS0044256,21
RTS0044257,26
RTS0044258,20
RTS0044259,27
RTS0044260,26
RTS0044261,41
RTS0044262,24
RTS0044263,16
RTS0044264,21
RTS0044265,11
RTS0044266,21
RTS0044267,18
RTS0044268,19
RTS0044269,13
RTS0044270,16
RTS0044271,14
RTS0044272,18
RTS0044273,29
RTS0044274,13
RTS0044275,19
RTS0044276,21
RTS0044277,23
RTS0044278,9
RTS0044279,13
RTS0044280,8
RTS0044281,22
RTS0044282,19
RTS0044283,20
RTS0044284,11
RTS0044285,16
RTS0044286,26
RTS0044287,24
RTS0044288,18
RTS0044289,18
RTS0044290,15
RTS0044291,25
RTS0044292,16
RTS0044293,13
RTS0044294,15
RTS0044295,21
RTS0044296,14
RTS0044297,18
RTS0044298,19
RTS0044299,20
RTS0044300,19
RTS0044301,19
RTS0044302,19
RTS0044303,20
RTS0044304,16
RTS0044305,15
RTS0044306,21
RTS0044307,24
RTS0044308,30
RTS0044309,24
RTS0044310,25
RTS0044311,27
RTS0044312,15
RTS0044313,18
RTS0044314,22
RTS0044315,18
RTS0044316,18
RTS0044317,23
RTS0044318,19
RTS0044319,21
RTS0044320,2
RTS0044321,13
RTS0044322,15
RTS0044323,23
RTS0044324,26
RTS0044325,19
RTS0044326,24
RTS0044327,19
RTS0044328,16
RTS0044329,17
RTS0044330,11
RTS0044331,19
RTS0044332,20
RTS0044333,24
RTS0044334,27
RTS0044335,23
RTS0044336,16
RTS0044337,16
RTS0044338,13
RTS0044339,27
RTS0044340,12
RTS0044341,12
RTS0044342,22
RTS0044343,17
RTS0044344,18
RTS0044345,11
RTS0044346,32
RTS0044347,67
RTS0044348,49
RTS0044349,63
RTS0044350,59
RTS0044351,43
RTS0044352,30
RTS0044353,54
RTS0044354,29
RTS0044355,49
RTS0044356,16
RTS0044357,9
RTS0044358,14
RTS0044359,13
RTS0044360,18
RTS0044361,16
RTS0044362,13
RTS0044363,12
RTS0044364,14
RTS0044365,25
RTS0044366,27
RTS0044367,16
RTS0044368,30
RTS0044369,41
RTS0044370,25
RTS0044371,13
RTS0044372,9
RTS0044373,14
RTS0044374,11
RTS0044375,17
RTS0044376,21
RTS0044377,42
RTS0044378,25
RTS0044379,59
RTS0044380,26
RTS0044381,31
RTS0044382,20
RTS0044383,33
RTS0044384,17
RTS0044385,22
RTS0044386,18
RTS0044387,23
RTS0044388,24
RTS0044389,16
RTS0044390,18
RTS0044391,41
RTS0044392,53
RTS0044393,51
RTS0044394,33
RTS0044395,21
RTS0044396,14
RTS0044397,26
RTS0044399,12
RTS0044400,15
RTS0044401,8
RTS0044402,25
RTS0044403,18
RTS0044404,28
RTS0044405,14
RTS0044406,15
RTS0044407,15
RTS0044408,21
RTS0044409,14
RTS0044410,11
RTS0044411,15
RTS0044412,16
RTS0044413,16
RTS0044414,17
RTS0044415,19
RTS0044416,31
RTS0044417,25
RTS0044418,21
RTS0044419,24
RTS0044420,34
RTS0044421,14
RTS0044422,20
RTS0044423,12
RTS0044424,17
RTS0044425,8
RTS0044426,13
RTS0044427,20
RTS0044428,11
RTS0044429,24
RTS0044430,8
RTS0044431,19
RTS0044432,17
RTS0044433,19
RTS0044434,20
RTS0044435,23
RTS0044436,16
RTS0044437,12
RTS0044438,15
RTS0044439,17
RTS0044440,26
RTS0044441,19
RTS0044442,34
RTS0044443,45
RTS0044444,18
RTS0044445,24
RTS0044446,18
RTS0044447,28
RTS0044448,19
RTS0044449,16
RTS0044450,12
RTS0044451,12
RTS0044452,20
RTS0044453,12
RTS0044454,19
RTS0044455,13
RTS0044456,15
RTS0044457,30
RTS0044458,14
RTS0044459,14
RTS0044460,18
RTS0044461,24
RTS0044462,17
RTS0044463,17
RTS0044464,14
RTS0044465,25
RTS0044466,13
RTS0044467,18
RTS0044468,14
RTS0044469,18
RTS0044470,16
RTS0044471,25
RTS0044472,28
RTS0044473,17
RTS0044474,16
RTS0044475,26
RTS0044476,15
RTS0044477,28
RTS0044478,15
RTS0044479,16
RTS0044480,22
RTS0044481,30
RTS0044482,34
RTS0044483,21
RTS0044484,33
RTS0044485,35
RTS0044486,18
RTS0044487,14
RTS0044488,19
RTS0044489,18
RTS0044490,15
RTS0044491,18
RTS0044492,16
RTS0044493,23
RTS0044494,16
RTS0044495,22
RTS0044496,11
RTS0044497,22
RTS0044498,24
RTS0044499,34
RTS0044500,39
RTS0044501,32
RTS0044502,30
RTS0044503,27
RTS0044504,21
RTS0044505,25
RTS0044506,31
RTS0044507,22
RTS0044508,17
RTS0044509,27
RTS0044510,22
RTS0044511,18
RTS0044512,21
RTS0044513,29
RTS0044514,16
RTS0044515,27
RTS0044516,25
RTS0044517,25
RTS0044518,22
RTS0044519,18
RTS0044520,19
RTS0044521,14
RTS0044522,23
RTS0044523,20
RTS0044524,12
RTS0044525,29
RTS0044526,17
RTS0044527,16
RTS0044528,14
RTS0044529,18
RTS0044530,10
RTS0044531,14
RTS0044532,21
RTS0044533,8
RTS0044534,10
RTS0044535,14
RTS0044536,13
RTS0044537,18
RTS0044538,18
RTS0044539,18
RTS0044540,12
RTS0044541,15
RTS0044542,12
RTS0044543,26
RTS0044544,11
RTS0044545,13
RTS0044546,24
RTS0044547,16
RTS0044548,10
RTS0044549,27
RTS0044550,16
RTS0044551,13
RTS0044552,20
RTS0044553,17
RTS0044554,16
RTS0044555,18
RTS0044556,15
RTS0044557,13
RTS0044558,12
RTS0044559,15
RTS0044560,15
RTS0044561,12
RTS0044562,14
RTS0044563,16
RTS0044564,16
RTS0044565,16
RTS0044566,16
RTS0044567,17
RTS0044568,13
RTS0044569,16
RTS0044570,15
RTS0044571,16
RTS0044572,15
RTS0044573,13
RTS0044574,17
RTS0044575,15
RTS0044576,14
RTS0044577,15
RTS0044578,22
RTS0044579,17
RTS0044580,10
RTS0044581,9
RTS0044582,11
RTS0044583,9
RTS0044584,18
RTS0044585,9
RTS0044586,13
RTS0044587,19
RTS0044588,14
RTS0044589,19
RTS0044590,6
RTS0044591,24
RTS0044592,18
RTS0044593,12
RTS0044594,17
RTS0044595,8
RTS0044596,19
RTS0044597,18
RTS0044598,22
RTS0044599,21
RTS0044600,20
RTS0044601,16
RTS0044602,9
RTS0044603,6
RTS0044604,21
RTS0044605,17
RTS0044606,13
RTS0044607,29
RTS0044608,10
RTS0044609,14
RTS0044610,15
RTS0044611,24
RTS0044612,15
RTS0044613,16
RTS0044614,17
RTS0044615,1
RTS0044616,21
RTS0044617,21
RTS0044618,20
RTS0044619,14
RTS0044620,15
RTS0044621,17
RTS0044622,27
RTS0044623,24
RTS0044624,24
RTS0044625,11
RTS0044626,13
RTS0044627,13
RTS0044628,7
RTS0044629,15
RTS0044630,17
RTS0044631,14
RTS0044632,29
RTS0044633,14
RTS0044634,21
RTS0044635,14
RTS0044636,20
RTS0044637,13
RTS0044638,18
RTS0044639,11
RTS0044640,15
RTS0044641,18
RTS0044642,19
RTS0044643,13
RTS0044644,30
RTS0044645,24
RTS0044646,12
RTS0044647,5
RTS0044648,10
RTS0044649,19
RTS0044650,8
RTS0044651,23
RTS0044652,20
RTS0044653,18
RTS0044654,17
RTS0044655,23
RTS0044656,36
RTS0044657,28
RTS0044658,59
RTS0044659,26
RTS0044660,41
RTS0044661,22
RTS0044662,15
RTS0044663,15
RTS0044664,24
RTS0044665,13
RTS0044666,26
RTS0044667,19
RTS0044668,17
RTS0044669,18
RTS0044670,15
RTS0044671,12
RTS0044672,15
RTS0044673,15
RTS0044674,17
RTS0044675,13
RTS0044676,13
RTS0044677,18
RTS0044678,22
RTS0044679,19
RTS0044680,17
RTS0044681,11
RTS0044682,16
RTS0044683,16
RTS0044684,14
RTS0044685,21
RTS0044686,15
RTS0044687,19
RTS0044688,28
RTS0044689,21
RTS0044690,27
RTS0044691,23
RTS0044692,20
RTS0044693,22
RTS0044694,21
RTS0044695,14
RTS0044696,21
RTS0044697,16
RTS0044698,18
RTS0044699,23
RTS0044700,22
RTS0044701,18
RTS0044702,22
RTS0044703,12
RTS0044704,18
RTS0044705,15
RTS0044706,12
RTS0044707,15
RTS0044708,12
RTS0044709,8
RTS0044710,12
RTS0044711,21
RTS0044712,19
RTS0044714,12
RTS0044715,10
RTS0044716,25
RTS0044717,12
RTS0044718,23
RTS0044719,13
RTS0044720,23
RTS0044721,13
RTS0044722,19
RTS0044723,3
RTS0044724,13
RTS0044725,14
RTS0044726,19
RTS0044727,19
RTS0044728,14
RTS0044729,14
RTS0044730,12
RTS0044731,26
RTS0044732,27
RTS0044733,19
RTS0044734,7
RTS0044735,33
RTS0044736,23
RTS0044737,13
RTS0044738,8
RTS0044739,14
RTS0044740,10
RTS0044741,9
RTS0044742,12
RTS0044743,18
RTS0044744,19
RTS0044745,9
RTS0044746,20
RTS0044747,9
RTS0044748,13
RTS0044749,17
RTS0044750,13
RTS0044751,14
RTS0044752,13
RTS0044753,18
RTS0044754,18
RTS0044755,22
RTS0044756,20
RTS0044757,12
RTS0044758,19
RTS0044759,19
RTS0044760,24
RTS0044761,14
RTS0044762,15
RTS0044763,20
RTS0044764,15
RTS0044765,13
RTS0044766,14
RTS0044767,8
RTS0044768,13
RTS0044769,12
RTS0044770,7
RTS0044771,20
RTS0044772,11
RTS0044773,18
RTS0044774,11
RTS0044775,32
RTS0044776,17
RTS0044777,12
RTS0044778,13
RTS0044779,15
RTS0044780,29
RTS0044781,27
RTS0044782,23
RTS0044783,24
RTS0044784,27
RTS0044785,31
RTS0044786,24
RTS0044787,29
RTS0044788,28
RTS0044789,30
RTS0044790,13
RTS0044791,37
RTS0044792,36
RTS0044793,17
RTS0044794,16
RTS0044795,15
RTS0044796,17
RTS0044797,15
RTS0044798,23
RTS0044799,18
RTS0044800,18
RTS0044801,18
RTS0044802,16
RTS0044803,21
RTS0044804,25
RTS0044805,18
RTS0044806,13
RTS0044807,11
RTS0044808,17
RTS0044809,16
RTS0044810,12
RTS0044811,15
RTS0044812,18
RTS0044813,22
RTS0044814,27
RTS0044815,24
RTS0044816,10
RTS0044817,10
RTS0044818,14
RTS0044819,13
RTS0044820,12
RTS0044821,18
RTS0044822,12
RTS0044823,15
RTS0044824,8
RTS0044825,18
RTS0044826,30
RTS0044827,20
RTS0044828,14
RTS0044829,11
RTS0044830,18
RTS0044831,19
RTS0044832,21
RTS0044833,19
RTS0044834,18
RTS0044835,16
RTS0044836,23
RTS0044837,13
RTS0044838,19
RTS0044839,19
RTS0044840,8
RTS0044841,13
RTS0044842,13
RTS0044843,18
RTS0044844,9
RTS0044845,23
RTS0044846,19
RTS0044847,11
RTS0044848,18
RTS0044849,25
RTS0044850,11
RTS0044851,16
RTS0044852,18
RTS0044853,17
RTS0044854,8
RTS0044855,22
RTS0044856,11
RTS0044857,17
RTS0044858,20
RTS0044859,12
RTS0044860,14
RTS0044861,14
RTS0044862,14
RTS0044863,11
RTS0044864,14
RTS0044865,17
RTS0044866,25
RTS0044867,24
RTS0044868,16
RTS0044869,19
RTS0044870,31
RTS0044871,15
RTS0044872,10
RTS0044873,13
RTS0044874,16
RTS0044875,17
RTS0044876,15
RTS0044877,22
RTS0044878,15
RTS0044879,11
RTS0044880,20
RTS0044881,11
RTS0044882,12
RTS0044883,10
RTS0044884,11
RTS0044885,17
RTS0044886,38
RTS0044887,21
RTS0044888,23
RTS0044889,12
RTS0044890,14
RTS0044891,26
RTS0044892,24
RTS0044893,12
RTS0044894,15
RTS0044895,22
RTS0044896,24
RTS0044897,23
RTS0044898,17
RTS0044899,25
RTS0044900,12
RTS0044901,15
RTS0044902,21
RTS0044903,28
RTS0044904,19
RTS0044905,22
RTS0044906,81
RTS0044907,54
RTS0044908,63
RTS0044909,90
RTS0044910,39
RTS0044911,17
RTS0044912,18
RTS0044913,11
RTS0044914,13
RTS0044915,12
RTS0044916,19
RTS0044917,12
RTS0044918,5
RTS0044919,17
RTS0044920,13
RTS0044921,30
RTS0044922,52
RTS0044923,33
RTS0044924,33
RTS0044925,26
RTS0044926,16
RTS0044927,19
RTS0044928,16
RTS0044929,13
RTS0044930,17
RTS0044931,6
RTS0044932,21
RTS0044933,13
RTS0044934,13
RTS0044935,18
RTS0044936,40
RTS0044937,10
RTS0044938,16
RTS0044939,21
RTS0044940,18
RTS0044941,8
RTS0044942,16
RTS0044943,14
RTS0044944,14
RTS0044945,11
RTS0044946,24
RTS0044947,16
RTS0044948,15
RTS0044949,19
RTS0044950,9
RTS0044951,12
RTS0044952,15
RTS0044953,7
RTS0044954,18
RTS0044955,12
RTS0044956,29
RTS0044957,19
RTS0044958,13
RTS0044959,16
RTS0044960,22
RTS0044961,15
RTS0044962,17
RTS0044963,14
RTS0044964,10
RTS0044965,26
RTS0044966,13
RTS0044967,21
RTS0044968,21
RTS0044969,10
RTS0044970,19
RTS0044971,18
RTS0044972,20
RTS0044973,11
RTS0044974,11
RTS0044975,13
RTS0044976,14
RTS0044977,9
RTS0044978,15
RTS0044979,17
RTS0044980,9
RTS0044981,12
RTS0044982,17
RTS0044983,8
RTS0044984,16
RTS0044985,24
RTS0044986,8
RTS0044987,14
RTS0044988,11
RTS0044989,14
RTS0044990,14
RTS0044991,16
RTS0044992,11
RTS0044993,12
RTS0044994,17
RTS0044995,17
RTS0044996,15
RTS0044997,12
RTS0044998,21
RTS0044999,9
RTS0045000,7
RTS0045001,17
RTS0045002,15
RTS0045003,27
RTS0045004,18
RTS0045005,20
RTS0045006,11
RTS0045007,27
RTS0045008,25
RTS0045009,17
RTS0045010,14
RTS0045011,14
RTS0045012,9
RTS0045013,17
RTS0045014,14
RTS0045015,14
RTS0045016,17
RTS0045017,19
RTS0045018,19
RTS0045019,19
RTS0045020,10
RTS0045021,20
RTS0045022,25
RTS0045023,49
RTS0045024,28
RTS0045025,37
RTS0045026,47
RTS0045027,30
RTS0045028,28
RTS0045029,28
RTS0045030,43
RTS0045031,11
RTS0045032,24
RTS0045033,24
RTS0045034,15
RTS0045035,29
RTS0045036,15
RTS0045038,20
RTS0045039,14
RTS0045040,19
RTS0045041,16
RTS0045042,17
RTS0045043,19
RTS0045044,18
RTS0045045,22
RTS0045046,11
RTS0045047,8
RTS0045048,14
RTS0045049,16
RTS0045050,15
RTS0045051,15
RTS0045052,21
RTS0045053,18
RTS0045054,16
RTS0045055,14
RTS0045056,16
RTS0045057,25
RTS0045058,18
RTS0045059,6
RTS0045060,20
RTS0045061,6
RTS0045063,12
RTS0045064,15
RTS0045065,14
RTS0045066,17
RTS0045067,27
RTS0045068,38
RTS0045069,25
RTS0045070,39
RTS0045071,19
RTS0045072,26
RTS0045073,16
RTS0045074,23
RTS0045075,15
RTS0045076,14
RTS0045077,4
RTS0045078,15
RTS0045079,14
RTS0045080,15
RTS0045081,15
RTS0045082,16
RTS0045083,23
RTS0045084,27
RTS0045085,13
RTS0045086,23
RTS0045087,9
RTS0045088,13
RTS0045089,6
RTS0045090,19
RTS0045091,13
RTS0045092,15
RTS0045093,13
RTS0045094,10
RTS0045095,14
RTS0045096,8
RTS0045097,19
RTS0045098,24
RTS0045099,22
RTS0045100,18
RTS0045101,15
RTS0045102,13
RTS0045103,19
RTS0045104,14
RTS0045105,14
RTS0045106,14
RTS0045107,22
RTS0045108,22
RTS0045109,16
RTS0045110,19
RTS0045111,16
RTS0045112,28
RTS0045113,24
RTS0045114,13
RTS0045115,15
RTS0045116,14
RTS0045117,22
RTS0045118,17
RTS0045119,19
RTS0045120,20
RTS0045121,15
RTS0045122,16
RTS0045123,24
RTS0045124,14
RTS0045125,10
RTS0045126,13
RTS0045127,22
RTS0045128,14
RTS0045129,15
RTS0045130,16
RTS0045131,18
RTS0045132,18
RTS0045133,18
RTS0045134,22
RTS0045135,16
RTS0045136,18
RTS0045137,19
RTS0045138,15
RTS0045139,19
RTS0045140,15
RTS0045141,13
RTS0045142,25
RTS0045143,17
RTS0045144,15
RTS0045145,15
RTS0045146,7
RTS0045147,18
RTS0045148,16
RTS0045149,17
RTS0045150,13
RTS0045151,8
RTS0045152,20
RTS0045153,15
RTS0045154,21
RTS0045155,13
RTS0045156,17
RTS0045157,17
RTS0045158,9
RTS0045159,22
RTS0045160,29
RTS0045161,20
RTS0045162,9
RTS0045163,15
RTS0045164,10
RTS0045165,18
RTS0045166,23
RTS0045167,18
RTS0045168,19
RTS0045169,26
RTS0045170,20
RTS0045171,25
RTS0045172,23
RTS0045173,17
RTS0045174,14
RTS0045175,16
RTS0045176,24
RTS0045177,14
RTS0045178,14
RTS0045179,9
RTS0045180,20
RTS0045181,21
RTS0045182,16
RTS0045183,16
RTS0045184,15
RTS0045185,18
RTS0045186,28
RTS0045187,17
RTS0045188,22
RTS0045189,14
RTS0045190,23
RTS0045191,19
RTS0045192,16
RTS0045193,16
RTS0045194,18
RTS0045195,15
RTS0045196,8
RTS0045197,16
RTS0045198,26
RTS0045199,15
RTS0045200,9
RTS0045201,10
RTS0045202,16
RTS0045203,14
RTS0045204,15
RTS0045205,15
RTS0045206,19
RTS0045207,8
RTS0045208,19
RTS0045209,14
RTS0045210,16
RTS0045211,14
RTS0045212,16
RTS0045213,21
RTS0045214,31
RTS0045215,14
RTS0045216,27
RTS0045217,22
RTS0045218,24
RTS0045219,35
RTS0045220,14
RTS0045221,16
RTS0045222,14
RTS0045223,17
RTS0045224,14
RTS0045225,16
RTS0045226,26
RTS0045227,17
RTS0045228,31
RTS0045229,21
RTS0045230,19
RTS0045231,20
RTS0045232,24
RTS0045233,16
RTS0045234,11
RTS0045235,23
RTS0045236,32
RTS0045237,22
RTS0045238,16
RTS0045239,15
RTS0045240,29
RTS0045241,19
RTS0045242,29
RTS0045243,17
RTS0045244,24
RTS0045245,16
RTS0045246,13
RTS0045247,14
RTS0045248,8
RTS0045249,8
RTS0045250,12
RTS0045251,27
RTS0045252,12
RTS0045253,18
RTS0045254,14
RTS0045255,12
RTS0045256,12
RTS0045257,16
RTS0045258,26
RTS0045259,13
RTS0045260,20
RTS0045261,25
RTS0045262,65
RTS0045263,37
RTS0045264,75
RTS0045265,54
RTS0045266,16
RTS0045267,22
RTS0045268,29
RTS0045269,23
RTS0045270,17
RTS0045271,13
RTS0045272,9
RTS0045273,13
RTS0045274,18
RTS0045275,22
RTS0045276,15
RTS0045277,18
RTS0045278,26
RTS0045279,10
RTS0045280,15
RTS0045281,18
RTS0045282,16
RTS0045283,14
RTS0045284,15
RTS0045285,19
RTS0045286,20
RTS0045287,18
RTS0045288,19
RTS0045289,11
RTS0045290,27
RTS0045291,11
RTS0045292,19
RTS0045293,16
RTS0045294,17
RTS0045295,19
RTS0045296,11
RTS0045297,17
RTS0045298,14
RTS0045299,14
RTS0045300,13
RTS0045301,25
RTS0045302,24
RTS0045303,30
RTS0045304,5
RTS0045305,33
RTS0045306,13
RTS0045307,18
RTS0045308,18
RTS0045309,10
RTS0045310,21
RTS0045311,6
RTS0045312,9
RTS0045313,18
RTS0045314,14
RTS0045315,14
RTS0045316,30
RTS0045317,12
RTS0045318,26
RTS0045319,14
RTS0045320,14
RTS0045321,15
RTS0045322,18
RTS0045323,22
RTS0045324,10
RTS0045325,9
RTS0045326,19
RTS0045327,23
RTS0045328,13
RTS0045329,11
RTS0045330,17
RTS0045331,12
RTS0045332,11
RTS0045333,10
RTS0045334,24
RTS0045335,19
RTS0045336,16
RTS0045337,14
RTS0045338,18
RTS0045339,19
RTS0045340,17
RTS0045341,13
RTS0045342,14
RTS0045343,23
RTS0045344,19
RTS0045345,10
RTS0045346,10
RTS0045347,19
RTS0045348,14
RTS0045349,18
RTS0045350,9
RTS0045351,9
RTS0045352,9
RTS0045353,8
RTS0045354,9
RTS0045355,14
RTS0045356,20
RTS0045357,32
RTS0045358,13
RTS0045359,27
RTS0045360,15
RTS0045361,23
RTS0045362,12
RTS0045363,18
RTS0045364,16
RTS0045365,22
RTS0045366,15
RTS0045367,12
RTS0045368,10
RTS0045369,9
RTS0045370,13
RTS0045371,21
RTS0045372,17
RTS0045373,29
RTS0045374,25
RTS0045375,19
RTS0045376,20
RTS0045377,5
RTS0045378,16
RTS0045379,15
RTS0045380,17
RTS0045381,15
RTS0045382,16
RTS0045383,13
RTS0045384,4
RTS0045385,14
RTS0045386,23
RTS0045387,18
RTS0045388,12
RTS0045389,14
RTS0045390,19
RTS0045391,19
RTS0045392,16
RTS0045393,4
RTS0045394,6
RTS0045395,16
RTS0045396,16
RTS0045397,19
RTS0045398,14
RTS0045399,20
RTS0045400,24
RTS0045401,17
RTS0045402,22
RTS0045403,15
RTS0045404,13
RTS0045405,14
RTS0045406,17
RTS0045407,31
RTS0045408,10
RTS0045409,22
RTS0045410,16
RTS0045411,23
RTS0045412,25
RTS0045413,18
RTS0045414,16
RTS0045415,20
RTS0045416,20
RTS0045417,20
RTS0045418,17
RTS0045419,12
RTS0045420,11
RTS0045421,280
RTS0045422,269
RTS0045423,193
RTS0045424,362
RTS0045425,205
RTS0045426,30
RTS0045427,19
RTS0045428,15
RTS0045429,17
RTS0045430,10
RTS0045431,17
RTS0045432,20
RTS0045433,25
RTS0045434,17
RTS0045435,20
RTS0045436,19
RTS0045437,25
RTS0045438,27
RTS0045439,22
RTS0045440,33
RTS0045441,29
RTS0045442,21
RTS0045443,18
RTS0045444,9
RTS0045445,12
RTS0045446,29
RTS0045447,28
RTS0045448,32
RTS0045449,15
RTS0045450,11
RTS0045451,37
RTS0045452,14
RTS0045453,24
RTS0045454,20
RTS0045455,21
RTS0045456,14
RTS0045457,25
RTS0045458,16
RTS0045459,12
RTS0045460,16
RTS0045461,8
RTS0045462,18
RTS0045463,16
RTS0045464,7
RTS0045465,12
RTS0045466,33
RTS0045467,41
RTS0045468,25
RTS0045469,49
RTS0045470,26
RTS0045471,7
RTS0045472,13
RTS0045473,10
RTS0045474,16
RTS0045475,14
RTS0045476,14
RTS0045477,28
RTS0045478,11
RTS0045479,22
RTS0045480,19
RTS0045481,17
RTS0045482,14
RTS0045483,10
RTS0045484,26
RTS0045485,23
RTS0045486,8
RTS0045487,12
RTS0045488,14
RTS0045489,14
RTS0045490,20
RTS0045491,39
RTS0045492,55
RTS0045493,21
RTS0045494,26
RTS0045495,18
RTS0045496,10
RTS0045497,5
RTS0045498,26
RTS0045499,26
RTS0045500,19
RTS0045501,26
RTS0045502,26
RTS0045503,28
RTS0045504,16
RTS0045505,20
RTS0045506,238
RTS0045507,260
RTS0045508,162
RTS0045509,247
RTS0045510,177
RTS0045511,21
RTS0045512,19
RTS0045513,12
RTS0045514,24
RTS0045515,16
RTS0045516,17
RTS0045517,17
RTS0045518,16
RTS0045519,17
RTS0045520,9
RTS0045521,25
RTS0045522,20
RTS0045523,24
RTS0045524,19
RTS0045525,23
RTS0045526,16
RTS0045527,16
RTS0045528,19
RTS0045529,30
RTS0045530,20
RTS0045531,18
RTS0045532,14
RTS0045533,19
RTS0045534,19
RTS0045535,4
RTS0045536,29
RTS0045537,29
RTS0045538,23
RTS0045539,28
RTS0045540,40
RTS0045541,11
RTS0045542,19
RTS0045543,21
RTS0045544,4
RTS0045545,15
RTS0045546,18
RTS0045547,11
RTS0045548,14
RTS0045549,13
RTS0045550,16
RTS0045551,21
RTS0045552,17
RTS0045553,12
RTS0045554,17
RTS0045555,11
RTS0045556,24
RTS0045557,11
RTS0045558,16
RTS0045559,25
RTS0045560,15
RTS0045561,15
RTS0045562,16
RTS0045563,15
RTS0045564,14
RTS0045565,14
RTS0045566,21
RTS0045567,12
RTS0045568,12
RTS0045569,14
RTS0045570,9
RTS0045571,11
RTS0045572,18
RTS0045573,13
RTS0045574,10
RTS0045575,22
RTS0045576,15
RTS0045577,18
RTS0045578,12
RTS0045579,14
RTS0045580,14
RTS0045581,11
RTS0045582,14
RTS0045583,20
RTS0045584,20
RTS0045585,11
RTS0045586,9
RTS0045587,19
RTS0045588,16
RTS0045589,26
RTS0045590,20
RTS0045592,55
RTS0045593,65
RTS0045594,48
RTS0045595,49
RTS0045596,49
RTS0045597,53
RTS0045598,38
RTS0045599,43
RTS0045600,28
RTS0045601,17
RTS0045602,13
RTS0045603,13
RTS0045604,26
RTS0045606,24
RTS0045607,9
RTS0045608,20
RTS0045609,11
RTS0045610,15
RTS0045611,15
RTS0045612,17
RTS0045613,17
RTS0045614,12
RTS0045615,13
RTS0045616,11
RTS0045617,13
RTS0045618,13
RTS0045619,16
RTS0045620,11
RTS0045621,14
RTS0045622,21
RTS0045623,20
RTS0045624,14
RTS0045625,16
RTS0045626,11
RTS0045627,22
RTS0045628,20
RTS0045629,17
RTS0045630,15
RTS0045631,16
RTS0045632,17
RTS0045633,23
RTS0045634,10
RTS0045635,11
RTS0045636,19
RTS0045637,16
RTS0045638,17
RTS0045639,18
RTS0045640,16
RTS0045641,21
RTS0045642,20
RTS0045643,22
RTS0045644,14
RTS0045645,21
RTS0045646,15
RTS0045647,15
RTS0045648,20
RTS0045649,11
RTS0045650,13
RTS0045651,11
RTS0045652,17
RTS0045653,23
RTS0045654,23
RTS0045655,20
RTS0045656,21
RTS0045657,27
RTS0045658,34
RTS0045659,20
RTS0045660,28
RTS0045661,29
RTS0045662,18
RTS0045663,34
RTS0045664,19
RTS0045665,36
RTS0045666,15
RTS0045667,28
RTS0045668,21
RTS0045669,16
RTS0045670,17
RTS0045671,17
RTS0045672,23
RTS0045673,19
RTS0045674,11
RTS0045675,17
RTS0045676,48
RTS0045677,54
RTS0045678,52
RTS0045679,52
RTS0045680,54
RTS0045681,14
RTS0045682,13
RTS0045683,12
RTS0045684,7
RTS0045685,13
RTS0045687,11
RTS0045688,12
RTS0045689,19
RTS0045690,16
RTS0045691,17
RTS0045692,7
RTS0045693,28
RTS0045694,10
RTS0045695,18
RTS0045696,25
RTS0045697,15
RTS0045698,27
RTS0045699,15
RTS0045700,13
RTS0045701,26
RTS0045702,24
RTS0045703,14
RTS0045704,15
RTS0045705,15
RTS0045706,17
RTS0045707,12
RTS0045708,18
RTS0045709,21
RTS0045710,26
RTS0045711,17
RTS0045712,14
RTS0045713,13
RTS0045714,20
RTS0045715,14
RTS0045716,24
RTS0045717,14
RTS0045718,9
RTS0045719,19
RTS0045720,14
RTS0045721,31
RTS0045722,30
RTS0045723,28
RTS0045724,32
RTS0045725,11
RTS0045726,15
RTS0045727,25
RTS0045728,24
RTS0045729,17
RTS0045730,16
RTS0045731,16
RTS0045732,13
RTS0045733,7
RTS0045734,17
RTS0045735,17
RTS0045736,45
RTS0045737,80
RTS0045738,65
RTS0045739,65
RTS0045740,44
RTS0045741,87
RTS0045742,55
RTS0045743,61
RTS0045744,98
RTS0045745,54
RTS0045746,40
RTS0045747,39
RTS0045748,49
RTS0045749,28
RTS0045750,20
RTS0045751,51
RTS0045752,23
RTS0045753,42
RTS0045754,53
RTS0045755,33
RTS0045756,31
RTS0045757,24
RTS0045758,31
RTS0045759,17
RTS0045760,25
RTS0045761,19
RTS0045762,22
RTS0045763,26
RTS0045764,12
RTS0045765,12
RTS0045766,18
RTS0045767,16
RTS0045768,15
RTS0045769,12
RTS0045770,14
RTS0045771,17
RTS0045772,17
RTS0045773,33
RTS0045774,10
RTS0045775,27
RTS0045776,13
RTS0045777,11
RTS0045778,14
RTS0045779,12
RTS0045780,14
RTS0045781,45
RTS0045782,40
RTS0045783,44
RTS0045784,40
RTS0045785,62
RTS0045786,9
RTS0045787,29
RTS0045788,14
RTS0045789,26
RTS0045790,12
RTS0045791,7
RTS0045792,19
RTS0045793,16
RTS0045794,9
RTS0045795,20
RTS0045796,18
RTS0045797,15
RTS0045798,14
RTS0045799,13
RTS0045800,13
RTS0045801,13
RTS0045802,13
RTS0045803,17
RTS0045804,12
RTS0045805,16
RTS0045806,40
RTS0045807,28
RTS0045808,9
RTS0045809,13
RTS0045810,12
RTS0045811,21
RTS0045812,18
RTS0045813,15
RTS0045814,21
RTS0045815,13
RTS0045816,19
RTS0045817,14
RTS0045818,11
RTS0045819,14
RTS0045820,12
RTS0045821,27
RTS0045822,25
RTS0045823,14
RTS0045824,31
RTS0045825,21
RTS0045826,19
RTS0045827,36
RTS0045828,16
RTS0045829,30
RTS0045830,28
RTS0045831,17
RTS0045832,13
RTS0045833,26
RTS0045834,22
RTS0045835,20
RTS0045836,137
RTS0045837,121
RTS0045838,83
RTS0045840,38
RTS0045841,28
RTS0045842,27
RTS0045843,9
RTS0045844,26
RTS0045845,27
RTS0045846,81
RTS0045848,26
RTS0045849,126
RTS0045851,18
RTS0045852,9
RTS0045853,21
RTS0045854,21
RTS0045855,15
RTS0045856,24
RTS0045857,13
RTS0045858,23
RTS0045859,33
RTS0045860,12
RTS0045861,18
RTS0045862,30
RTS0045863,27
RTS0045864,37
RTS0045865,27
RTS0045866,26
RTS0045867,16
RTS0045868,20
RTS0045869,7
RTS0045870,24
RTS0045871,5
RTS0045872,22
RTS0045873,20
RTS0045874,20
RTS0045875,17
RTS0045876,16
RTS0045877,22
RTS0045878,7
RTS0045879,20
RTS0045880,19
RTS0045881,12
RTS0045882,19
RTS0045883,12
RTS0045884,15
RTS0045886,22
RTS0045887,23
RTS0045888,11
RTS0045889,12
RTS0045890,20
RTS0045891,15
RTS0045892,13
RTS0045893,13
RTS0045894,17
RTS0045895,13
RTS0045896,22
RTS0045897,7
RTS0045898,13
RTS0045899,41
RTS0045900,47
RTS0045901,20
RTS0045902,15
RTS0045903,27
RTS0045904,22
RTS0045905,16
RTS0045906,16
RTS0045907,14
RTS0045908,12
RTS0045909,10
RTS0045910,9
RTS0045911,14
RTS0045912,19
RTS0045913,17
RTS0045914,12
RTS0045915,10
RTS0045916,16
RTS0045917,10
RTS0045918,15
RTS0045919,27
RTS0045920,12
RTS0045921,11
RTS0045922,17
RTS0045923,16
RTS0045924,13
RTS0045925,14
RTS0045926,18
RTS0045927,22
RTS0045928,14
RTS0045929,17
RTS0045930,28
RTS0045931,29
RTS0045932,20
RTS0045933,11
RTS0045935,19
RTS0045939,20
RTS0045940,15
RTS0045941,13
RTS0045942,15
RTS0045943,33
RTS0045944,15
RTS0045945,21
RTS0045946,18
RTS0045947,15
RTS0045948,11
RTS0045949,21
RTS0045950,24
RTS0045951,20
RTS0045952,22
RTS0045953,16
RTS0045954,31
RTS0045955,12
RTS0045956,15
RTS0045957,8
RTS0045958,17
RTS0045959,10
RTS0045960,9
RTS0045961,9
RTS0045962,16
RTS0045963,14
RTS0045964,19
RTS0045965,18
RTS0045966,19
RTS0045967,11
RTS0045968,12
RTS0045969,28
RTS0045970,52
RTS0045971,51
RTS0045972,16
RTS0045973,13
RTS0045974,11
RTS0045975,19
RTS0045976,22
RTS0045977,20
RTS0045978,15
RTS0045979,18
RTS0045980,17
RTS0045981,37
RTS0045982,24
RTS0045983,15
RTS0045984,17
RTS0045985,20
RTS0045986,8
RTS0045987,18
RTS0045988,15
RTS0045989,8
RTS0045990,14
RTS0045991,15
RTS0045992,13
RTS0045993,19
RTS0045994,19
RTS0045995,13
RTS0045996,14
RTS0045997,18
RTS0045998,16
RTS0045999,8
RTS0046000,4
RTS0046001,13
RTS0046002,25
RTS0046003,18
RTS0046004,12
RTS0046005,25
RTS0046006,18
RTS0046007,24
RTS0046008,17
RTS0046009,26
RTS0046010,18
RTS0046011,11
RTS0046012,15
RTS0046013,18
RTS0046014,18
RTS0046015,17
RTS0046016,16
RTS0046017,21
RTS0046018,11
RTS0046019,14
RTS0046020,22
RTS0046021,17
RTS0046022,15
RTS0046023,22
RTS0046024,16
RTS0046025,9
RTS0046026,11
RTS0046027,18
RTS0046028,6
RTS0046029,13
RTS0046030,18
RTS0046031,21
RTS0046032,16
RTS0046033,16
RTS0046034,13
RTS0046035,14
RTS0046036,19
RTS0046037,10
RTS0046038,18
RTS0046039,14
RTS0046040,9
RTS0046041,15
RTS0046042,11
RTS0046043,20
RTS0046044,14
RTS0046045,14
RTS0046046,6
RTS0046047,5
RTS0046048,19
RTS0046049,33
RTS0046050,16
RTS0046051,27
RTS0046052,20
RTS0046053,24
RTS0046054,21
RTS0046055,27
RTS0046056,15
RTS0046057,23
RTS0046058,18
RTS0046059,18
RTS0046060,14
RTS0046061,19
RTS0046062,17
RTS0046063,18
RTS0046064,36
RTS0046065,33
RTS0046066,55
RTS0046067,46
RTS0046068,29
RTS0046069,18
RTS0046070,13
RTS0046071,29
RTS0046072,28
RTS0046073,20
RTS0046074,18
RTS0046075,18
RTS0046076,17
RTS0046077,15
RTS0046078,26
RTS0046079,19
RTS0046080,22
RTS0046081,7
RTS0046082,12
RTS0046083,13
RTS0046084,20
RTS0046085,26
RTS0046086,20
RTS0046087,10
RTS0046088,23
RTS0046089,10
RTS0046090,12
RTS0046091,10
RTS0046092,35
RTS0046093,17
RTS0046094,17
RTS0046095,14
RTS0046096,12
RTS0046097,18
RTS0046098,21
RTS0046099,11
RTS0046100,18
RTS0046101,18
RTS0046102,14
RTS0046103,12
RTS0046104,23
RTS0046105,7
RTS0046106,6
RTS0046107,16
RTS0046108,13
RTS0046109,15
RTS0046110,11
RTS0046111,13
RTS0046112,23
RTS0046113,17
RTS0046114,14
RTS0046115,27
RTS0046116,29
RTS0046117,29
RTS0046119,18
RTS0046121,26
RTS0046122,24
RTS0046123,19
RTS0046124,8
RTS0046125,13
RTS0046126,14
RTS0046127,12
RTS0046128,20
RTS0046129,21
RTS0046130,14
RTS0046131,18
RTS0046132,28
RTS0046133,41
RTS0046134,23
RTS0046135,15
RTS0046136,16
RTS0046137,39
RTS0046138,14
RTS0046140,66
RTS0046141,34
RTS0046142,28
RTS0046143,62
RTS0046144,51
RTS0046145,14
RTS0046146,13
RTS0046147,18
RTS0046148,17
RTS0046149,11
RTS0046150,9
RTS0046152,11
RTS0046153,23
RTS0046154,8
RTS0046155,36
RTS0046156,9
RTS0046157,14
RTS0046158,13
RTS0046159,12
RTS0046160,9
RTS0046161,21
RTS0046162,17
RTS0046163,17
RTS0046164,24
RTS0046165,18
RTS0046166,15
RTS0046167,15
RTS0046168,16
RTS0046169,17
RTS0046170,12
RTS0046171,11
RTS0046172,15
RTS0046173,7
RTS0046174,15
RTS0046175,15
RTS0046176,16
RTS0046177,10
RTS0046178,8
RTS0046179,15
RTS0046180,12
RTS0046181,16
RTS0046182,11
RTS0046183,33
RTS0046184,22
RTS0046185,15
RTS0046186,17
RTS0046187,16
RTS0046188,32
RTS0046191,15
RTS0046193,8
RTS0046194,16
RTS0046195,21
RTS0046196,8
RTS0046197,18
RTS0046198,13
RTS0046199,16
RTS0046200,18
RTS0046201,11
RTS0046202,14
RTS0046203,9
RTS0046204,11
RTS0046205,15
RTS0046206,20
RTS0046207,23
RTS0046208,15
RTS0046209,12
RTS0046210,4
RTS0046211,13
RTS0046212,7
RTS0046213,45
RTS0046214,38
RTS0046215,24
RTS0046216,23
RTS0046217,26
RTS0046218,23
RTS0046219,9
RTS0046220,16
RTS0046221,17
RTS0046222,11
RTS0046223,13
RTS0046224,6
RTS0046225,19
RTS0046226,11
RTS0046227,19
RTS0046228,26
RTS0046229,17
RTS0046230,14
RTS0046231,7
RTS0046232,24
RTS0046233,13
RTS0046234,21
RTS0046235,23
RTS0046236,18
RTS0046237,21
RTS0046238,11
RTS0046239,10
RTS0046240,10
RTS0046241,15
RTS0046242,12
RTS0046243,9
RTS0046244,12
RTS0046245,10
RTS0046246,11
RTS0046247,13
RTS0046248,12
RTS0046249,12
RTS0046250,10
RTS0046251,13
RTS0046252,40
RTS0046253,19
RTS0046254,27
RTS0046255,17
RTS0046256,15
RTS0046257,15
RTS0046258,20
RTS0046259,16
RTS0046260,18
RTS0046261,21
RTS0046262,19
RTS0046263,18
RTS0046264,9
RTS0046265,5
RTS0046266,18
RTS0046267,14
RTS0046268,24
RTS0046269,17
RTS0046270,26
RTS0046271,26
RTS0046272,29
RTS0046273,9
RTS0046274,15
RTS0046275,20
RTS0046276,12
RTS0046277,17
RTS0046278,15
RTS0046279,20
RTS0046280,11
RTS0046281,13
RTS0046282,17
RTS0046283,15
RTS0046284,9
RTS0046285,13
RTS0046286,18
RTS0046287,11
RTS0046288,15
RTS0046289,16
RTS0046290,23
RTS0046291,19
RTS0046292,23
RTS0046293,27
RTS0046294,12
RTS0046295,44
RTS0046296,14
RTS0046297,31
RTS0046298,10
RTS0046299,17
RTS0046300,17
RTS0046301,15
RTS0046302,13
RTS0046303,11
RTS0046304,14
RTS0046305,8
RTS0046306,16
RTS0046307,10
RTS0046308,17
RTS0046309,14
RTS0046310,10
RTS0046311,17
RTS0046312,13
RTS0046313,11
RTS0046314,21
RTS0046315,18
RTS0046316,18
RTS0046317,14
RTS0046318,14
RTS0046319,17
RTS0046320,25
RTS0046321,16
RTS0046322,14
RTS0046323,19
RTS0046324,14
RTS0046325,12
RTS0046326,15
RTS0046327,18
RTS0046328,16
RTS0046329,22
RTS0046330,25
RTS0046331,32
RTS0046332,24
RTS0046333,30
RTS0046334,27
RTS0046335,30
RTS0046336,32
RTS0046342,9
RTS0046343,12
RTS0046344,11
RTS0046345,11
RTS0046346,14
RTS0046347,228
RTS0046348,245
RTS0046349,254
RTS0046350,11
RTS0046351,14
RTS0046352,17
RTS0046353,11
RTS0046354,18
RTS0046355,9
RTS0046356,19
RTS0046357,12
RTS0046358,12
RTS0046359,15
RTS0046360,16
RTS0046361,9
RTS0046362,26
RTS0046363,11
RTS0046364,17
RTS0046365,14
RTS0046366,22
RTS0046367,12
RTS0046368,15
RTS0046369,14
RTS0046370,18
RTS0046371,24
RTS0046372,23
RTS0046373,9
RTS0046374,9
RTS0046375,6
RTS0046376,12
RTS0046377,19
RTS0046378,12
RTS0046379,7
RTS0046380,9
RTS0046381,13
RTS0046382,14
RTS0046383,19
RTS0046384,17
RTS0046385,12
RTS0046386,15
RTS0046387,11
RTS0046388,20
RTS0046389,16
RTS0046390,14
RTS0046391,15
RTS0046392,12
RTS0046393,19
RTS0046394,15
RTS0046395,11
RTS0046396,13
RTS0046397,9
RTS0046398,14
RTS0046399,19
RTS0046400,9
RTS0046401,16
RTS0046402,17
RTS0046403,19
RTS0046404,23
RTS0046405,10
RTS0046406,12
RTS0046407,14
RTS0046408,9
RTS0046409,17
RTS0046410,15
RTS0046411,23
RTS0046412,18
RTS0046413,37
RTS0046414,100
RTS0046415,58
RTS0046416,20
RTS0046417,24
RTS0046418,20
RTS0046419,14
RTS0046420,22
RTS0046421,19
RTS0046422,15
RTS0046423,6
RTS0046424,18
RTS0046425,13
RTS0046426,10
RTS0046427,18
RTS0046428,7
RTS0046429,11
RTS0046430,11
RTS0046431,18
RTS0046432,23
RTS0046433,30
RTS0046434,33
RTS0046435,62
RTS0046439,33
RTS0046440,30
RTS0046441,26
RTS0046442,32
RTS0046443,36
RTS0046444,16
RTS0046445,13
RTS0046446,7
RTS0046447,12
RTS0046448,9
RTS0046449,39
RTS0046450,92
RTS0046451,20
RTS0046452,52
RTS0046453,23
RTS0046454,63
RTS0046455,32
RTS0046456,16
RTS0046457,33
RTS0046458,31
RTS0046459,42
RTS0046460,39
RTS0046461,25
RTS0046462,32
RTS0046463,17
RTS0046464,3
RTS0046466,8
RTS0046468,18
RTS0046469,21
RTS0046470,20
RTS0046471,17
RTS0046472,20
RTS0046473,14
RTS0046474,6
RTS0046475,32
RTS0046476,13
RTS0046477,4
RTS0046478,18
RTS0046479,19
RTS0046480,11
RTS0046481,12
RTS0046482,9
RTS0046483,19
RTS0046484,7
RTS0046485,15
RTS0046486,10
RTS0046487,19
RTS0046488,16
RTS0046489,17
RTS0046490,11
RTS0046491,18
RTS0046492,18
RTS0046493,7
RTS0046494,7
RTS0046495,11
RTS0046496,27
RTS0046497,14
RTS0046498,12
RTS0046499,82
RTS0046500,105
RTS0046501,59
RTS0046502,10
RTS0046503,23
RTS0046504,13
RTS0046505,5
RTS0046506,15
RTS0046507,15
RTS0046508,14
RTS0046509,7
RTS0046510,23
RTS0046511,13
RTS0046512,16
RTS0046513,22
RTS0046514,7
RTS0046515,24
RTS0046516,19
RTS0046517,23
RTS0046518,12
RTS0046519,16
RTS0046520,16
RTS0046521,18
RTS0046522,9
RTS0046524,12
RTS0046525,11
RTS0046526,33
RTS0046527,20
RTS0046528,16
RTS0046529,15
RTS0046530,13
RTS0046531,5
RTS0046532,11
RTS0046533,14
RTS0046534,22
RTS0046535,9
RTS0046536,16
RTS0046537,24
RTS0046538,17
RTS0046539,14
RTS0046540,4
RTS0046541,15
RTS0046542,28
RTS0046543,20
RTS0046544,18
RTS0046545,26
RTS0046546,9
RTS0046548,16
RTS0046549,38
RTS0046550,15
RTS0046551,21
RTS0046552,24
RTS0046553,53
RTS0046554,9
RTS0046555,16
RTS0046556,17
RTS0046557,16
RTS0046558,15
RTS0046559,15
RTS0046560,18
RTS0046561,17
RTS0046562,10
RTS0046563,17
RTS0046564,10
RTS0046565,14
RTS0046566,19
RTS0046567,20
RTS0046568,6
RTS0046569,12
RTS0046570,22
RTS0046571,9
RTS0046572,185
RTS0046573,213
RTS0046574,204
RTS0046575,19
RTS0046577,15
RTS0046578,21
RTS0046580,20
RTS0046581,26
RTS0046582,16
RTS0046583,9
RTS0046584,23
RTS0046585,22
RTS0046586,18
RTS0046587,21
RTS0046588,15
RTS0046589,13
RTS0046590,21
RTS0046591,21
RTS0046592,15
RTS0046593,12
RTS0046594,18
RTS0046595,24
RTS0046596,18
RTS0046597,13
RTS0046598,19
RTS0046599,21
RTS0046600,38
RTS0046601,95
RTS0046602,37
RTS0046603,49
RTS0046604,20
RTS0046605,19
RTS0046606,20
RTS0046607,13
RTS0046608,14
RTS0046609,21
RTS0046610,13
RTS0046611,19
RTS0046612,17
RTS0046613,19
RTS0046614,24
RTS0046615,13
RTS0046616,16
RTS0046617,21
RTS0046618,13
RTS0046619,18
RTS0046620,14
RTS0046621,21
RTS0046622,20
RTS0046623,13
RTS0046624,12
RTS0046625,17
RTS0046626,12
RTS0046627,14
RTS0046628,25
RTS0046629,27
RTS0046630,18
RTS0046631,21
RTS0046632,22
RTS0046633,21
RTS0046634,13
RTS0046635,14
RTS0046636,12
RTS0046637,30
RTS0046638,24
RTS0046639,22
RTS0046640,22
RTS0046641,18
RTS0046642,22
RTS0046643,19
RTS0046644,13
RTS0046645,12
RTS0046646,13
RTS0046647,14
RTS0046648,20
RTS0046649,14
RTS0046650,17
RTS0046651,17
RTS0046652,12
RTS0046653,34
RTS0046654,18
RTS0046655,21
RTS0046656,23
RTS0046657,11
RTS0046658,18
RTS0046659,12
RTS0046660,9
RTS0046661,18
RTS0046662,19
RTS0046663,27
RTS0046664,14
RTS0046665,7
RTS0046666,12
RTS0046667,17
RTS0046668,11
RTS0046669,11
RTS0046670,16
RTS0046671,16
RTS0046672,15
RTS0046673,18
RTS0046674,12
RTS0046675,17
RTS0046676,12
RTS0046677,11
RTS0046678,19
RTS0046679,6
RTS0046680,11
RTS0046681,15
RTS0046682,14
RTS0046683,11
RTS0046684,15
RTS0046685,19
RTS0046686,15
RTS0046687,20
RTS0046688,16
RTS0046689,15
RTS0046690,17
RTS0046691,13
RTS0046692,11
RTS0046693,11
RTS0046694,14
RTS0046695,16
RTS0046696,32
RTS0046697,27
RTS0046698,18
RTS0046699,7
RTS0046700,17
RTS0046701,14
RTS0046702,17
RTS0046703,58
RTS0046704,152
RTS0046705,96
RTS0046706,55
RTS0046707,86
RTS0046708,65
RTS0046709,19
RTS0046710,16
RTS0046711,17
RTS0046712,9
RTS0046713,14
RTS0046714,30
RTS0046715,5
RTS0046716,21
RTS0046717,30
RTS0046718,15
RTS0046719,14
RTS0046720,17
RTS0046721,21
RTS0046722,21
RTS0046723,13
RTS0046724,16
RTS0046725,10
RTS0046726,16
RTS0046727,25
RTS0046728,17
RTS0046729,10
RTS0046730,13
RTS0046731,17
RTS0046732,18
RTS0046733,20
RTS0046734,17
RTS0046735,8
RTS0046736,12
RTS0046737,18
RTS0046738,19
RTS0046739,9
RTS0046740,17
RTS0046741,15
RTS0046742,8
RTS0046743,19
RTS0046744,8
RTS0046745,40
RTS0046746,14
RTS0046747,20
RTS0046748,31
RTS0046749,27
RTS0046750,18
RTS0046751,13
RTS0046752,13
RTS0046753,16
RTS0046754,14
RTS0046755,12
RTS0046756,26
RTS0046757,24
RTS0046758,15
RTS0046759,63
RTS0046760,53
RTS0046761,41
RTS0046763,26
RTS0046764,18
RTS0046765,21
RTS0046766,18
RTS0046767,24
RTS0046768,60
RTS0046769,64
RTS0046770,46
RTS0046771,15
RTS0046772,22
RTS0046773,7
RTS0046774,9
RTS0046775,15
RTS0046777,19
RTS0046778,11
RTS0046779,19
RTS0046780,16
RTS0046781,20
RTS0046782,13
RTS0046783,11
RTS0046784,15
RTS0046785,18
RTS0046790,24
RTS0046791,19
RTS0046792,30
RTS0046793,11
RTS0046794,17
RTS0046795,11
RTS0046796,25
RTS0046797,14
RTS0046798,11
RTS0046799,14
RTS0046800,9
RTS0046801,77
RTS0046802,38
RTS0046803,14
RTS0046804,13
RTS0046805,8
RTS0046806,23
RTS0046807,12
RTS0046808,13
RTS0046809,12
RTS0046810,18
RTS0046811,9
RTS0046812,10
RTS0046813,17
RTS0046814,15
RTS0046815,20
RTS0046816,16
RTS0046817,14
RTS0046818,11
RTS0046819,23
RTS0046820,17
RTS0046821,16
RTS0046822,13
RTS0046823,14
RTS0046824,23
RTS0046825,22
RTS0046826,11
RTS0046827,12
RTS0046828,19
RTS0046829,14
RTS0046830,19
RTS0046831,19
RTS0046832,15
RTS0046833,2
RTS0046835,18
RTS0046836,78
RTS0046837,55
RTS0046838,12
RTS0046839,12
RTS0046840,14
RTS0046841,15
RTS0046842,77
RTS0046843,96
RTS0046846,22
RTS0046849,21
RTS0046850,22
RTS0046851,15
RTS0046852,18
RTS0046853,26
RTS0046854,16
RTS0046855,19
RTS0046856,11
RTS0046857,12
RTS0046858,11
RTS0046859,13
RTS0046860,28
RTS0046861,13
RTS0046862,19
RTS0046863,17
RTS0046864,17
RTS0046866,15
RTS0046867,11
RTS0046868,16
RTS0046869,51
RTS0046870,48
RTS0046871,14
RTS0046872,28
RTS0046873,15
RTS0046874,7
RTS0046875,7
RTS0046876,14
RTS0046877,16
RTS0046878,15
RTS0046879,14
RTS0046880,23
RTS0046881,12
RTS0046882,20
RTS0046885,16
RTS0046886,10
RTS0046887,10
RTS0046889,15
RTS0046890,8
RTS0046891,15
RTS0046892,19
RTS0046893,19
RTS0046894,18
RTS0046895,17
RTS0046897,40
RTS0046898,17
RTS0046899,23
RTS0046900,38
RTS0046902,13
RTS0046903,18
RTS0046904,16
RTS0046905,9
RTS0046906,57
RTS0046907,20
RTS0046908,14
RTS0046909,29
RTS0046910,10
RTS0046911,16
RTS0046912,13
RTS0046913,13
RTS0046914,18
RTS0046915,22
RTS0046916,19
RTS0046918,199
RTS0046919,212
RTS0046920,35
RTS0046921,16
RTS0046922,15
RTS0046923,15
RTS0046924,35
RTS0046925,12
RTS0046926,25
RTS0046927,19
RTS0046928,13
RTS0046929,9
RTS0046930,17
RTS0046931,13
RTS0046933,15
RTS0046934,29
RTS0046935,23
RTS0046936,23
RTS0046937,21
RTS0046938,27
RTS0046939,20
RTS0046940,22
RTS0046941,11
RTS0046942,12
RTS0046943,14
RTS0046944,11
RTS0046946,29
RTS0046947,9
RTS0046948,10
RTS0046949,17
RTS0046950,7
RTS0046951,18
RTS0046952,10
RTS0046954,9
RTS0046955,12
RTS0046956,19
RTS0046957,18
RTS0046958,24
RTS0046959,21
RTS0046960,22
RTS0046961,27
RTS0046962,349
RTS0046963,11
RTS0046965,28
RTS0046966,27
RTS0046967,20
RTS0046968,7
RTS0047054,19
RTS0047055,16
RTS0047056,20
RTS0047057,12
RTS0047058,19
RTS0047060,16
RTS0047061,14
RTS0047062,17
RTS0047063,21
RTS0047064,13
RTS0047065,26
RTS0047066,23
RTS0047067,15
RTS0047068,18
RTS0047069,18
RTS0047070,17
RTS0047071,18
RTS0047072,18
RTS0047073,22
RTS0047074,20
RTS0047075,16
RTS0047076,28
RTS0047077,15
RTS0047078,22
RTS0047079,12
RTS0047080,32
RTS0047081,24
RTS0047082,14
RTS0047083,17
RTS0047084,17
RTS0047085,5
RTS0047086,21
RTS0047087,12
RTS0047088,16
RTS0047089,18
RTS0047091,7
RTS0047092,25
RTS0047093,13
RTS0047094,13
RTS0047095,17
RTS0047096,8
RTS0047097,18
RTS0047098,19
RTS0047099,14
RTS0047100,18
RTS0047101,26
RTS0047102,17
RTS0047103,16
RTS0047104,16
RTS0047105,28
RTS0047106,23
RTS0047107,34
RTS0047108,46
RTS0047109,27
RTS0047110,20
RTS0047111,16
RTS0047112,15
RTS0047113,18
RTS0047114,25
RTS0047115,10
RTS0047116,26
RTS0047117,30
RTS0047118,25
RTS0047119,23
RTS0047120,20
RTS0047121,18
RTS0047122,15
RTS0047123,26
RTS0047124,22
RTS0047125,17
RTS0047126,13
RTS0047127,24
RTS0047128,18
RTS0047129,22
RTS0047130,18
RTS0047131,20
RTS0047132,20
RTS0047133,24
RTS0047134,11
RTS0047135,22
RTS0047136,26
RTS0047137,27
RTS0047138,17
RTS0047139,14
RTS0047140,15
RTS0047141,12
RTS0047142,13
RTS0047143,15
RTS0047144,13
RTS0047145,23
RTS0047146,22
RTS0047147,23
RTS0047148,16
RTS0047149,20
RTS0047150,40
RTS0047151,24
RTS0047152,28
RTS0047153,26
RTS0047154,41
RTS0047156,8
RTS0047157,16
RTS0047158,17
RTS0047159,15
RTS0047160,19
RTS0047165,20
RTS0047166,8
RTS0047167,53
RTS0047168,14
RTS0047169,13
RTS0047170,9
RTS0047171,13
RTS0047172,12
RTS0047173,19
RTS0047174,17
RTS0047175,14
RTS0047176,17
RTS0047177,26
RTS0047178,21
RTS0047179,19
RTS0047180,19
RTS0047181,11
RTS0047182,17
RTS0047183,8
RTS0047184,16
RTS0047185,14
RTS0047186,16
RTS0047187,16
RTS0047188,17
RTS0047189,18
RTS0047190,14
RTS0047191,17
RTS0047192,20
RTS0047193,21
RTS0047194,14
RTS0047195,22
RTS0047196,13
RTS0047197,16
RTS0047198,13
RTS0047199,12
RTS0047200,13
RTS0047201,19
RTS0047202,18
RTS0047203,13
RTS0047204,26
RTS0047205,15
RTS0047206,11
RTS0047207,15
RTS0047208,75
RTS0047209,66
RTS0047210,105
RTS0047211,88
RTS0047212,37
RTS0047213,16
RTS0047214,23
RTS0047215,19
RTS0047216,12
RTS0047217,13
RTS0047218,29
RTS0047219,44
RTS0047220,20
RTS0047221,52
RTS0047222,39
RTS0047223,53
RTS0047225,43
RTS0047226,17
RTS0047229,18
RTS0047230,14
RTS0047231,16
RTS0047232,21
RTS0047233,10
RTS0047234,18
RTS0047235,19
RTS0047236,9
RTS0047237,19
RTS0047238,13
RTS0047239,33
RTS0047240,27
RTS0047241,11
RTS0047242,13
RTS0047243,18
RTS0047244,15
RTS0047245,23
RTS0047246,14
RTS0047247,13
RTS0047248,7
RTS0047249,15
RTS0047250,16
RTS0047252,20
RTS0047253,13
RTS0047254,30
RTS0047255,25
RTS0047256,22
RTS0047257,26
RTS0047258,28
RTS0047259,24
RTS0047260,29
RTS0047261,19
RTS0047262,15
RTS0047263,15
RTS0047264,19
RTS0047266,21
RTS0047267,40
RTS0047268,26
RTS0047269,29
RTS0047270,34
RTS0047271,34
RTS0047272,28
RTS0047273,19
RTS0047274,20
RTS0047276,18
RTS0047277,38
RTS0047278,29
RTS0047279,32
RTS0047280,19
RTS0047281,24
RTS0047282,25
RTS0047283,37
RTS0047284,26
RTS0047290,25
RTS0047291,79
RTS0047292,35
RTS0047293,27
RTS0047294,46
RTS0047295,11
RTS0047296,14
RTS0047297,30
RTS0047298,19
RTS0047299,7
RTS0047300,12
RTS0047301,32
RTS0047302,7
RTS0047303,16
RTS0047304,15
RTS0047305,23
RTS0047306,24
RTS0047307,28
RTS0047308,16
RTS0047309,24
RTS0047310,32
RTS0047311,22
RTS0047312,14
RTS0047313,14
RTS0047314,24
RTS0047315,35
RTS0047316,28
RTS0047317,23
RTS0047318,32
RTS0047319,27
RTS0047320,23
RTS0047321,14
RTS0047322,7
RTS0047323,25
RTS0047324,16
RTS0047325,23
RTS0047326,13
RTS0047327,22
RTS0047328,16
RTS0047329,16
RTS0047331,24
RTS0047332,27
RTS0047333,21
RTS0047334,9
RTS0047335,22
RTS0047336,24
RTS0047337,8
RTS0047338,20
RTS0047339,12
RTS0047340,36
RTS0047341,27
RTS0047342,41
RTS0047343,23
RTS0047344,24
RTS0047345,23
RTS0047346,14
RTS0047348,24
RTS0047349,21
RTS0047350,36
RTS0047351,23
RTS0047352,47
RTS0047353,29
RTS0047354,20
RTS0047356,16
RTS0047357,16
RTS0047358,13
RTS0047359,20
RTS0047360,20
RTS0047361,12
RTS0047362,11
RTS0047363,21
RTS0047364,12
RTS0047365,11
RTS0047366,16
RTS0047367,12
RTS0047368,17
RTS0047369,21
RTS0047370,11
RTS0047373,14
RTS0047374,10
RTS0047375,12
RTS0047376,15
RTS0047377,17
RTS0047378,19
RTS0047379,31
RTS0047380,27
RTS0047381,12
RTS0047382,9
RTS0047383,18
RTS0047384,19
RTS0047385,17
RTS0047386,30
RTS0047387,17
RTS0047388,15
RTS0047389,36
RTS0047390,9
RTS0047391,19
RTS0047392,11
RTS0047393,30
RTS0047394,11
RTS0047395,12
RTS0047396,18
RTS0047397,19
RTS0047398,11
RTS0047399,18
RTS0047400,19
RTS0047401,9
RTS0047402,29
RTS0047403,20
RTS0047404,14
RTS0047405,22
RTS0047406,21
RTS0047407,19
RTS0047408,14
RTS0047409,29
RTS0047410,21
RTS0047411,31
RTS0047412,9
RTS0047413,10
RTS0047414,28
RTS0047415,20
RTS0047417,21
RTS0047418,15
RTS0047419,15
RTS0047420,18
RTS0047421,12
RTS0047422,12
RTS0047423,14
RTS0047424,25
RTS0047425,19
RTS0047426,21
RTS0047427,26
RTS0047428,18
RTS0047429,28
RTS0047430,26
RTS0047431,14
RTS0047432,26
RTS0047433,11
RTS0047434,14
RTS0047435,16
RTS0047436,18
RTS0047437,12
RTS0047438,18
RTS0047439,13
RTS0047440,12
RTS0047441,13
RTS0047442,25
RTS0047445,26
RTS0047446,14
RTS0047447,10
RTS0047448,9
RTS0047449,15
RTS0047450,15
RTS0047451,13
RTS0047452,15
RTS0047453,10
RTS0047454,17
RTS0047455,10
RTS0047456,13
RTS0047457,16
RTS0047458,9
RTS0047459,13
RTS0047460,18
RTS0047461,28
RTS0047462,12
RTS0047463,17
RTS0047464,29
RTS0047465,18
RTS0047466,17
RTS0047467,11
RTS0047468,22
RTS0047469,12
RTS0047471,16
RTS0047472,10
RTS0047473,17
RTS0047474,9
RTS0047475,14
RTS0047476,17
RTS0047477,22
RTS0047479,20
RTS0047480,16
RTS0047481,27
RTS0047482,11
RTS0047483,16
RTS0047484,20
RTS0047485,20
RTS0047486,15
RTS0047487,7
RTS0047488,26
RTS0047489,12
RTS0047490,23
RTS0047491,15
RTS0047492,21
RTS0047493,16
RTS0047494,26
RTS0047495,17
RTS0047496,18
RTS0047497,18
RTS0047498,13
RTS0047499,12
RTS0047500,14
RTS0047501,14
RTS0047502,10
RTS0047503,15
RTS0047504,12
RTS0047505,15
RTS0047506,25
RTS0047507,28
RTS0047508,22
RTS0047509,12
RTS0047510,18
RTS0047511,17
RTS0047512,22
RTS0047513,18
RTS0047514,18
RTS0047515,19
RTS0047516,19
RTS0047517,30
RTS0047518,28
RTS0047520,13
RTS0047521,18
RTS0047522,14
RTS0047523,26
RTS0047524,16
RTS0047525,13
RTS0047526,17
RTS0047527,15
RTS0047528,16
RTS0047529,28
RTS0047530,14
RTS0047531,15
RTS0047532,19
RTS0047533,12
RTS0047534,9
RTS0047535,15
RTS0047536,20
RTS0047537,25
RTS0047538,42
RTS0047540,24
RTS0047541,27
RTS0047543,17
RTS0047544,20
RTS0047545,17
RTS0047546,21
RTS0047547,12
RTS0047548,28
RTS0047549,17
RTS0047550,12
RTS0047551,11
RTS0047552,14
RTS0047553,16
RTS0047558,14
RTS0047559,19
RTS0047560,9
RTS0047561,12
RTS0047562,19
RTS0047563,15
RTS0047564,15
RTS0047565,10
RTS0047566,20
RTS0047567,14
RTS0047568,11
RTS0047569,19
RTS0047570,19
RTS0047571,15
RTS0047572,24
RTS0047573,9
RTS0047574,14
RTS0047575,14
RTS0047576,12
RTS0047577,18
RTS0047578,15
RTS0047579,21
RTS0047580,10
RTS0047581,24
RTS0047582,15
RTS0047583,2
RTS0047584,10
RTS0047585,10
RTS0047586,6
RTS0047587,9
RTS0047588,16
RTS0047590,22
RTS0047591,18
RTS0047592,14
RTS0047593,19
RTS0047594,20
RTS0047595,10
RTS0047596,11
RTS0047597,15
RTS0047598,19
RTS0047599,14
RTS0047600,18
RTS0047601,38
RTS0047602,17
RTS0047603,18
RTS0047604,18
RTS0047606,18
RTS0047613,15
RTS0047614,11
RTS0047615,5
RTS0047616,18
RTS0047617,23
RTS0047618,14
RTS0047619,5
RTS0047620,7
RTS0047621,10
RTS0047622,9
RTS0047624,16
RTS0047625,4
RTS0047626,14
RTS0047627,16
RTS0047628,7
RTS0047629,10
RTS0047630,3
RTS0047631,8
RTS0047632,16
RTS0047633,9
RTS0047634,7
RTS0047635,8
RTS0047636,16
RTS0047637,10
RTS0047638,18
RTS0047639,15
RTS0047640,9
RTS0047641,9
RTS0047642,9
RTS0047643,4
RTS0047644,10
RTS0047645,12
RTS0047646,20
RTS0047647,7
RTS0047648,15
RTS0047649,8
RTS0047650,7
RTS0047651,12
RTS0047652,10
RTS0047653,6
RTS0047654,12
RTS0047656,15
RTS0047657,12
RTS0047658,6
RTS0047659,12
RTS0047660,7
RTS0047661,6
RTS0047662,10
RTS0047663,9
RTS0047664,7
RTS0047665,11
RTS0047666,12
RTS0047667,6
RTS0047668,7
RTS0047669,10
RTS0047670,10
RTS0047672,7
RTS0047673,6
RTS0047674,9
RTS0047675,5
RTS0047676,7
RTS0047677,8
RTS0047678,4
RTS0047679,11
RTS0047680,22
RTS0047681,10
RTS0047682,14
RTS0047684,11
RTS0047685,6
RTS0047686,7
RTS0047687,17
RTS0047688,18
RTS0047689,13
RTS0047691,11
RTS0047692,14
RTS0047693,12
RTS0047694,22
RTS0047695,14
RTS0047696,14
RTS0047697,10
RTS0047698,15
RTS0047699,20
RTS0047700,12
RTS0047701,19
RTS0047702,31
RTS0047703,16
RTS0047704,13
RTS0047705,13
RTS0047706,14
RTS0047707,22
RTS0047708,55
RTS0047709,239
RTS0047710,41
RTS0047711,14
RTS0047712,36
RTS0047713,23
RTS0047714,32
RTS0047715,35
RTS0047716,25
RTS0047717,41
RTS0047718,28
RTS0047720,17
RTS0047721,9
RTS0047722,16
RTS0047723,23
RTS0047724,27
RTS0047725,26
RTS0047726,31
RTS0047727,20
RTS0047728,18
RTS0047729,21
RTS0047730,15
RTS0047731,6
RTS0047732,16
RTS0047733,22
RTS0047734,19
RTS0047735,21
RTS0047736,31
RTS0047737,26
RTS0047738,13
RTS0047739,23
RTS0047740,17
RTS0047741,23
RTS0047742,12
RTS0047743,16
RTS0047744,34
RTS0047745,28
RTS0047746,23
RTS0047747,25
RTS0047748,22
RTS0047749,40
RTS0047750,24
RTS0047752,18
RTS0047753,25
RTS0047754,72
RTS0047755,57
RTS0047756,33
RTS0047757,34
RTS0047758,37
RTS0047759,7
RTS0047760,11
RTS0047761,18
RTS0047762,12
RTS0047763,19
RTS0047764,15
RTS0047765,25
RTS0047766,45
RTS0047767,14
RTS0047768,21
RTS0047769,16
RTS0047770,21
RTS0047771,15
RTS0047772,17
RTS0047773,18
RTS0047774,38
RTS0047775,17
RTS0047776,17
RTS0047777,20
RTS0047778,7
RTS0047779,23
RTS0047780,20
RTS0047781,25
RTS0047782,18
RTS0047783,16
RTS0047784,11
RTS0047785,15
RTS0047786,29
RTS0047787,20
RTS0047788,16
RTS0047789,13
RTS0047790,10
RTS0047791,27
RTS0047792,12
RTS0047793,28
RTS0047794,10
RTS0047795,9
RTS0047796,16
RTS0047797,19
RTS0047798,12
RTS0047799,28
RTS0047800,25
RTS0047801,13
RTS0047802,18
RTS0047803,20
RTS0047804,12
RTS0047805,19
RTS0047806,24
RTS0047807,33
RTS0047808,65
RTS0047809,16
RTS0047810,25
RTS0047811,23
RTS0047812,17
RTS0047813,13
RTS0047814,22
RTS0047816,10
RTS0047817,16
RTS0047818,11
RTS0047819,10
RTS0047820,9
RTS0047821,30
RTS0047822,16
RTS0047823,24
RTS0047824,7
RTS0047825,12
RTS0047826,22
RTS0047827,20
RTS0047828,15
RTS0047829,10
RTS0047830,6
RTS0047831,13
RTS0047832,20
RTS0047833,9
RTS0047834,16
RTS0047835,23
RTS0047836,23
RTS0047837,18
RTS0047838,18
RTS0047839,14
RTS0047840,6
RTS0047841,14
RTS0047842,16
RTS0047843,12
RTS0047844,13
RTS0047845,17
RTS0047846,12
RTS0047847,16
RTS0047848,19
RTS0047849,22
RTS0047850,13
RTS0047851,22
RTS0047852,13
RTS0047853,17
RTS0047854,23
RTS0047855,14
RTS0047856,18
RTS0047857,121
RTS0047858,146
RTS0047859,9
RTS0047860,16
RTS0047861,12
RTS0047862,12
RTS0047863,12
RTS0047864,16
RTS0047865,18
RTS0047866,19
RTS0047867,18
RTS0047868,19
RTS0047869,10
RTS0047870,28
RTS0047871,20
RTS0047872,18
RTS0047873,12
RTS0047874,7
RTS0047875,8
RTS0047876,18
RTS0047877,12
RTS0047878,21
RTS0047879,19
RTS0047880,15
RTS0047881,17
RTS0047882,17
RTS0047883,18
RTS0047884,17
RTS0047885,21
RTS0047886,12
RTS0047890,7
RTS0047891,20
RTS0047892,14
RTS0047893,10
RTS0047894,9
RTS0047895,20
RTS0047896,22
RTS0047897,14
RTS0047898,22
RTS0047899,20
RTS0047900,40
RTS0047901,18
RTS0047902,42
RTS0047903,29
RTS0047904,19
RTS0047905,16
RTS0047906,13
RTS0047907,46
RTS0047908,43
RTS0047909,41
RTS0047910,18
RTS0047912,10
RTS0047913,16
RTS0047914,16
RTS0047915,5
RTS0047916,25
RTS0047917,8
RTS0047919,10
RTS0047920,33
RTS0047921,49
RTS0047924,12
RTS0047925,24
RTS0047926,17
RTS0047927,21
RTS0047928,19
RTS0047929,17
RTS0047930,14
RTS0047931,12
RTS0047932,16
RTS0047933,10
RTS0047934,16
RTS0047935,18
RTS0047936,10
RTS0047937,14
RTS0047938,23
RTS0047939,17
RTS0047940,33
RTS0047941,15
RTS0047942,9
RTS0047943,20
RTS0047944,18
RTS0047945,18
RTS0047946,19
RTS0047947,17
RTS0047948,7
RTS0047949,13
RTS0047950,5
RTS0047951,10
RTS0047952,17
RTS0047953,9
RTS0047954,14
RTS0047956,17
RTS0047957,11
RTS0047958,24
RTS0047959,21
RTS0047960,15
RTS0047961,14
RTS0047963,27
RTS0047964,16
RTS0047965,14
RTS0047966,10
RTS0047967,11
RTS0047968,28
RTS0047969,28
RTS0047970,16
RTS0047972,18
RTS0047973,18
RTS0047974,43
RTS0047975,19
RTS0047976,12
RTS0047977,10
RTS0047978,12
RTS0047979,22
RTS0047980,13
RTS0047981,10
RTS0047982,14
RTS0047985,61
RTS0047986,7
RTS0047987,12
RTS0047988,34
RTS0047990,15
RTS0047991,32
RTS0047992,13
RTS0047993,17
RTS0047994,21
RTS0047995,19
RTS0047996,16
RTS0047997,12
RTS0047998,20
RTS0047999,14
RTS0048000,13
RTS0048001,13
RTS0048003,35
RTS0048005,22
RTS0048006,14
RTS0048008,15
RTS0048009,20
RTS0048012,20
RTS0048013,11
RTS0048014,11
RTS0048015,25
RTS0048016,31
RTS0048017,20
RTS0048018,26
RTS0048019,28
RTS0048020,18
RTS0048021,9
RTS0048022,20
RTS0048023,15
RTS0048024,11
RTS0048026,16
RTS0048027,24
RTS0048028,24
RTS0048029,18
RTS0048030,12
RTS0048031,15
RTS0048032,17
RTS0048033,28
RTS0048034,17
RTS0048035,18
RTS0048036,10
RTS0048037,13
RTS0048038,37
RTS0048040,14
RTS0048041,14
RTS0048042,18
RTS0048043,13
RTS0048044,10
RTS0048045,17
RTS0048046,16
RTS0048047,14
RTS0048048,14
RTS0048049,15
RTS0048050,12
RTS0048051,63
RTS0048052,21
RTS0048053,18
RTS0048054,16
RTS0048055,17
RTS0048056,22
RTS0048057,5
RTS0048058,14
RTS0048059,28
RTS0048060,24
RTS0048061,16
RTS0048062,19
RTS0048063,20
RTS0048064,27
RTS0048065,23
RTS0048066,19
RTS0048067,9
RTS0048068,15
RTS0048069,17
RTS0048070,14
RTS0048071,36
RTS0048072,12
RTS0048073,13
RTS0048074,8
RTS0048076,15
RTS0048077,19
RTS0048078,21
RTS0048079,21
RTS0048080,9
RTS0048081,22
RTS0048082,12
RTS0048084,16
RTS0048085,13
RTS0048086,12
RTS0048087,21
RTS0048088,15
RTS0048089,16
RTS0048090,14
RTS0048091,19
RTS0048092,8
RTS0048093,57
RTS0048094,13
RTS0048096,11
RTS0048097,22
RTS0048098,408
RTS0048099,436
RTS0048100,416
RTS0048101,261
RTS0048102,327
RTS0048104,24
RTS0048105,28
RTS0048106,8
RTS0048107,14
RTS0048108,22
RTS0048109,11
RTS0048110,15
RTS0048111,9
RTS0048112,9
RTS0048113,13
RTS0048114,17
RTS0048115,17
RTS0048116,16
RTS0048117,10
RTS0048118,13
RTS0048120,16
RTS0048126,11
RTS0048127,24
RTS0048129,44
RTS0048130,10
RTS0048131,21
RTS0048132,26
RTS0048133,13
RTS0048134,14
RTS0048135,23
RTS0048136,6
RTS0048138,16
RTS0048139,18
RTS0048140,17
RTS0048141,20
RTS0048142,41
RTS0048144,17
RTS0048145,25
RTS0048146,18
RTS0048147,11
RTS0048148,14
RTS0048149,15
RTS0048150,25
RTS0048151,20
RTS0048152,12
RTS0048153,16
RTS0048154,14
RTS0048155,14
RTS0048156,50
RTS0048158,26
RTS0048159,23
RTS0048160,827
RTS0048161,1315
RTS0048162,16
RTS0048163,19
RTS0048164,76
RTS0048165,40
RTS0048166,17
RTS0048167,25
RTS0048168,13
RTS0048169,22
RTS0048170,16
RTS0048171,25
RTS0048172,15
RTS0048173,7
RTS0048175,12
RTS0048176,10
RTS0048177,15
RTS0048178,17
RTS0048179,13
RTS0048180,17
RTS0048181,29
RTS0048182,10
RTS0048183,25
RTS0048184,49
RTS0048185,42
RTS0048186,14
RTS0048188,21
RTS0048189,21
RTS0048190,16
RTS0048191,12
RTS0048192,20
RTS0048193,16
RTS0048194,20
RTS0048195,22
RTS0048196,8
RTS0048197,14
RTS0048198,22
RTS0048200,15
RTS0048201,4
RTS0048202,16
RTS0048203,14
RTS0048204,19
RTS0048205,11
RTS0048207,17
RTS0048208,18
RTS0048209,18
RTS0048210,26
RTS0048211,22
RTS0048212,15
RTS0048213,20
RTS0048214,16
RTS0048215,24
RTS0048216,24
RTS0048217,9
RTS0048218,22
RTS0048219,17
RTS0048220,21
RTS0048221,19
RTS0048222,21
RTS0048223,11
RTS0048224,29
RTS0048225,25
RTS0048226,12
RTS0048227,24
RTS0048228,16
RTS0048229,18
RTS0048230,17
RTS0048231,20
RTS0048232,16
RTS0048233,12
RTS0048234,19
RTS0048235,11
RTS0048236,14
RTS0048237,20
RTS0048238,12
RTS0048239,19
RTS0048240,23
RTS0048241,7
RTS0048242,27
RTS0048243,14
RTS0048244,27
RTS0048245,15
RTS0048246,17
RTS0049343,24
RTS0049344,22
RTS0049345,16
RTS0049346,3
RTS0049347,20
RTS0049348,23
RTS0049349,20
RTS0049350,12
RTS0049351,18
RTS0049352,16
RTS0049353,11
RTS0049354,13
RTS0049355,16
RTS0049356,13
RTS0049357,12
RTS0049358,11
RTS0049359,11
RTS0049360,22
RTS0049361,24
RTS0049362,4
RTS0049363,11
RTS0049364,15
RTS0049365,10
RTS0049366,54
RTS0049367,49
RTS0049368,18
RTS0049369,13
RTS0049370,10
RTS0049371,28
RTS0049372,11
RTS0049373,65
RTS0049374,47
RTS0049375,40
RTS0049376,39
RTS0049377,41
RTS0049378,37
RTS0049379,28
RTS0049380,47
RTS0049381,27
RTS0049382,39
RTS0049383,18
RTS0049384,9
RTS0049385,11
RTS0049386,16
RTS0049387,20
RTS0049388,17
RTS0049389,26
RTS0049390,60
RTS0049391,74
RTS0049392,126
RTS0049393,98
RTS0049394,45
RTS0049395,26
RTS0049396,85
RTS0049397,72
RTS0049398,108
RTS0049399,44
RTS0049400,19
RTS0049401,18
RTS0049402,11
RTS0049403,8
RTS0049404,18
RTS0049405,18
RTS0049406,23
RTS0049407,19
RTS0049408,16
RTS0049409,16
RTS0049410,15
RTS0049411,17
RTS0049412,10
RTS0049413,9
RTS0049414,15
RTS0049415,25
RTS0049416,15
RTS0049417,12
RTS0049418,23
RTS0049419,9
RTS0049420,8
RTS0049421,18
RTS0049422,11
RTS0049423,9
RTS0049424,23
RTS0049425,21
RTS0049426,18
RTS0049427,24
RTS0049428,8
RTS0049429,23
RTS0049430,21
RTS0049431,11
RTS0049432,18
RTS0049433,18
RTS0049434,12
RTS0049435,7
RTS0049436,11
RTS0049437,28
RTS0049438,16
RTS0049439,12
RTS0049440,17
RTS0049441,19
RTS0049442,27
RTS0049443,25
RTS0049444,21
RTS0049445,12
RTS0049446,16
RTS0049447,20
RTS0049448,14
RTS0049449,28
RTS0049450,18
RTS0049451,25
RTS0049452,13
RTS0049453,23
RTS0049454,15
RTS0049455,11
RTS0049456,16
RTS0049457,22
RTS0049458,19
RTS0049459,23
RTS0049460,25
RTS0049461,30
RTS0049462,35
RTS0049463,12
RTS0049464,15
RTS0049465,8
RTS0049466,16
RTS0049467,11
RTS0049468,19
RTS0049469,9
RTS0049470,26
RTS0049471,40
RTS0049472,23
RTS0049473,101
RTS0049474,17
RTS0049475,11
RTS0049476,20
RTS0049477,8
RTS0049478,26
RTS0049479,537
RTS0049480,48
RTS0049481,7
RTS0049482,14
RTS0049483,6
RTS0049484,19
RTS0049485,12
RTS0997079,5
RTS0997080,13
RTS0997081,9
RTS0997082,12
RTS0997083,7
RTS0997084,9
RTS0997085,6
RTS0997086,7
RTS0997087,6
RTS0997088,732
RTS0997089,351
RTS0997090,35
RTS0997091,29
RTS0997092,8
RTS0997093,10
RTS0997094,1
RTS0997095,9
RTS0997096,11
RTS0997097,5
RTS0997098,5
RTS0997099,6
RTS0997100,12
RTS0997101,9
RTS0997102,3
RTS0997103,8
RTS0997104,6
RTS0997105,9
RTS0997106,14
RTS0997107,6
RTS0997108,15
RTS0997109,3
RTS0997110,9
RTS0997111,3
RTS0997112,6
RTS0997113,4
RTS0997114,4
RTS0997115,7
RTS0997116,11
RTS0997117,9
RTS0997118,6
RTS0997119,8
RTS0997120,7
RTS0997121,8
RTS0997122,26
RTS0997123,25
RTS0997124,10
RTS0997125,41
RTS0997126,43
RTS0997127,38
RTS0997128,42
RTS0997129,32
RTS0997130,15
</Code_Summary>
