# Supplementary material for: Spatial meta-transcriptomics reveal associations of intratumor bacteria burden with lung cancer cells showing a distinct oncogenic signature
Source: J Immunother Cancer. 2022 Jul 6;10(7):e004698. doi: 10.1136/jitc-2022-004698 (PMC9260850; doi:10.1136/jitc-2022-004698)
Supplement: Supplementary data [file jitc-2022-004698supp009.zip › DSP-1001250002726-A-H03.dcc]

<Header>
FileVersion,0.02
SoftwareVersion,"GeoMx_NGS_Pipeline_ 2.0.0"
Date,2020-6-15
</Header>

<Scan_Attributes>
ID,DSP-1001250002726-A-H03
Plate_ID,1001250002726
Well,H03
</Scan_Attributes>

<NGS_Processing_Attributes>
SeqSetId,
tamperedIni,No
Raw,878899
Trimmed,874430
Stitched,868962
Aligned,852037
umiQ30,0.9921
rtsQ30,0.9917
</NGS_Processing_Attributes>


<Code_Summary>
RTS0039454,33
RTS0039455,20
RTS0039456,16
RTS0039457,48
RTS0039458,14
RTS0039459,11
RTS0039460,10
RTS0039461,19
RTS0039462,6
RTS0039463,21
RTS0039464,15
RTS0039465,22
RTS0039466,22
RTS0039467,34
RTS0039468,14
RTS0039469,27
RTS0039470,68
RTS0039471,57
RTS0039472,141
RTS0039473,82
RTS0039474,159
RTS0039475,127
RTS0039476,174
RTS0039477,274
RTS0039478,179
RTS0039479,12
RTS0039480,11
RTS0039481,10
RTS0039482,8
RTS0039483,8
RTS0039484,44
RTS0039485,37
RTS0039486,17
RTS0039487,12
RTS0039488,52
RTS0039489,25
RTS0039490,20
RTS0039491,17
RTS0039492,16
RTS0039493,18
RTS0039494,15
RTS0039495,10
RTS0039496,9
RTS0039497,13
RTS0039498,21
RTS0039499,74
RTS0039500,42
RTS0039501,58
RTS0039502,59
RTS0039503,69
RTS0039504,9
RTS0039505,12
RTS0039506,17
RTS0039507,27
RTS0039508,11
RTS0039509,12
RTS0039510,25
RTS0039511,121
RTS0039512,69
RTS0039513,90
RTS0039514,207
RTS0039515,174
RTS0039516,17
RTS0039517,12
RTS0039518,31
RTS0039519,12
RTS0039520,14
RTS0039521,17
RTS0039522,20
RTS0039523,13
RTS0039524,15
RTS0039525,22
RTS0039526,38
RTS0039527,38
RTS0039528,20
RTS0039529,19
RTS0039530,18
RTS0039531,16
RTS0039532,19
RTS0039533,22
RTS0039534,12
RTS0039535,22
RTS0039536,12
RTS0039537,10
RTS0039538,13
RTS0039539,16
RTS0039540,11
RTS0039541,12
RTS0039542,17
RTS0039543,16
RTS0039544,10
RTS0039545,21
RTS0039546,12
RTS0039547,16
RTS0039548,17
RTS0039549,30
RTS0039550,20
RTS0039551,18
RTS0039552,5
RTS0039553,8
RTS0039554,28
RTS0039555,21
RTS0039556,8
RTS0039557,9
RTS0039558,11
RTS0039559,16
RTS0039560,9
RTS0039561,16
RTS0039562,11
RTS0039563,10
RTS0039564,17
RTS0039565,16
RTS0039566,15
RTS0039567,10
RTS0039568,18
RTS0039569,11
RTS0039570,13
RTS0039571,12
RTS0039572,9
RTS0039573,17
RTS0039574,14
RTS0039575,11
RTS0039576,15
RTS0039577,14
RTS0039578,14
RTS0039579,24
RTS0039580,20
RTS0039581,18
RTS0039582,25
RTS0039583,37
RTS0039584,24
RTS0039585,15
RTS0039586,16
RTS0039587,14
RTS0039588,18
RTS0039589,24
RTS0039590,13
RTS0039591,19
RTS0039592,14
RTS0039593,8
RTS0039594,16
RTS0039595,15
RTS0039596,13
RTS0039597,13
RTS0039598,17
RTS0039599,10
RTS0039600,19
RTS0039601,8
RTS0039602,7
RTS0039603,13
RTS0039604,11
RTS0039605,7
RTS0039606,9
RTS0039607,11
RTS0039608,12
RTS0039609,11
RTS0039610,13
RTS0039611,17
RTS0039612,20
RTS0039613,13
RTS0039614,11
RTS0039615,5
RTS0039616,13
RTS0039617,8
RTS0039619,21
RTS0039620,7
RTS0039621,11
RTS0039622,8
RTS0039623,12
RTS0039624,11
RTS0039625,11
RTS0039626,10
RTS0039627,11
RTS0039628,14
RTS0039629,11
RTS0039630,12
RTS0039631,6
RTS0039632,10
RTS0039633,12
RTS0039634,14
RTS0039635,13
RTS0039636,11
RTS0039637,14
RTS0039638,6
RTS0039639,20
RTS0039640,7
RTS0039641,19
RTS0039642,18
RTS0039643,24
RTS0039644,8
RTS0039645,10
RTS0039646,9
RTS0039647,20
RTS0039648,8
RTS0039649,16
RTS0039650,15
RTS0039651,32
RTS0039652,32
RTS0039653,21
RTS0039654,22
RTS0039655,30
RTS0039656,57
RTS0039657,39
RTS0039658,43
RTS0039659,70
RTS0039660,26
RTS0039661,12
RTS0039662,6
RTS0039663,15
RTS0039664,21
RTS0039665,14
RTS0039666,10
RTS0039667,13
RTS0039668,14
RTS0039669,17
RTS0039670,12
RTS0039671,21
RTS0039672,42
RTS0039673,24
RTS0039674,27
RTS0039675,31
RTS0039676,13
RTS0039677,12
RTS0039678,14
RTS0039679,13
RTS0039680,11
RTS0039681,32
RTS0039682,16
RTS0039683,13
RTS0039684,10
RTS0039685,23
RTS0039686,55
RTS0039687,75
RTS0039688,36
RTS0039689,34
RTS0039690,33
RTS0039691,8
RTS0039692,20
RTS0039693,8
RTS0039694,11
RTS0039695,14
RTS0039696,9
RTS0039697,13
RTS0039698,10
RTS0039699,13
RTS0039700,7
RTS0039701,17
RTS0039702,27
RTS0039703,11
RTS0039704,23
RTS0039705,23
RTS0039706,15
RTS0039707,12
RTS0039708,9
RTS0039709,17
RTS0039710,12
RTS0039711,17
RTS0039712,34
RTS0039713,42
RTS0039714,30
RTS0039715,27
RTS0039716,12
RTS0039717,18
RTS0039718,12
RTS0039719,10
RTS0039720,42
RTS0039721,21
RTS0039722,22
RTS0039723,41
RTS0039724,16
RTS0039725,23
RTS0039726,16
RTS0039727,14
RTS0039728,26
RTS0039729,26
RTS0039730,20
RTS0039731,15
RTS0039732,8
RTS0039733,7
RTS0039734,19
RTS0039735,18
RTS0039736,17
RTS0039737,16
RTS0039738,14
RTS0039739,19
RTS0039740,13
RTS0039741,13
RTS0039742,17
RTS0039743,13
RTS0039744,21
RTS0039745,21
RTS0039746,39
RTS0039747,57
RTS0039749,41
RTS0039750,34
RTS0039751,12
RTS0039752,10
RTS0039753,17
RTS0039754,14
RTS0039755,16
RTS0039756,17
RTS0039757,8
RTS0039758,16
RTS0039759,11
RTS0039760,9
RTS0039761,23
RTS0039762,20
RTS0039763,13
RTS0039764,11
RTS0039765,9
RTS0039766,20
RTS0039767,18
RTS0039768,17
RTS0039769,15
RTS0039770,34
RTS0039771,26
RTS0039772,43
RTS0039773,32
RTS0039774,13
RTS0039775,38
RTS0039776,24
RTS0039777,13
RTS0039778,17
RTS0039779,12
RTS0039780,16
RTS0039781,22
RTS0039782,13
RTS0039783,14
RTS0039784,22
RTS0039785,20
RTS0039786,20
RTS0039787,13
RTS0039788,14
RTS0039789,12
RTS0039790,21
RTS0039791,31
RTS0039792,32
RTS0039793,11
RTS0039794,40
RTS0039795,14
RTS0039796,16
RTS0039797,25
RTS0039798,13
RTS0039799,18
RTS0039800,21
RTS0039801,21
RTS0039802,13
RTS0039803,13
RTS0039804,22
RTS0039805,11
RTS0039806,12
RTS0039807,8
RTS0039808,9
RTS0039809,10
RTS0039810,16
RTS0039811,11
RTS0039812,25
RTS0039813,11
RTS0039814,17
RTS0039815,12
RTS0039816,22
RTS0039817,20
RTS0039818,19
RTS0039819,21
RTS0039820,12
RTS0039821,21
RTS0039822,19
RTS0039823,25
RTS0039824,13
RTS0039825,21
RTS0039826,15
RTS0039827,14
RTS0039828,11
RTS0039829,23
RTS0039830,11
RTS0039831,5
RTS0039832,19
RTS0039833,14
RTS0039834,7
RTS0039835,17
RTS0039836,14
RTS0039838,12
RTS0039839,11
RTS0039840,10
RTS0039841,21
RTS0039842,17
RTS0039843,16
RTS0039844,20
RTS0039845,14
RTS0039846,12
RTS0039847,12
RTS0039848,10
RTS0039849,10
RTS0039850,11
RTS0039851,22
RTS0039852,23
RTS0039853,17
RTS0039854,15
RTS0039855,10
RTS0039856,18
RTS0039857,7
RTS0039858,12
RTS0039859,15
RTS0039860,11
RTS0039861,13
RTS0039862,11
RTS0039863,15
RTS0039864,8
RTS0039865,15
RTS0039866,29
RTS0039867,54
RTS0039868,16
RTS0039869,31
RTS0039870,38
RTS0039871,13
RTS0039872,6
RTS0039873,18
RTS0039874,10
RTS0039875,10
RTS0039876,8
RTS0039877,16
RTS0039878,13
RTS0039879,16
RTS0039880,11
RTS0039881,10
RTS0039882,10
RTS0039883,13
RTS0039884,10
RTS0039885,16
RTS0039886,10
RTS0039887,5
RTS0039888,15
RTS0039890,6
RTS0039891,21
RTS0039892,10
RTS0039893,20
RTS0039894,16
RTS0039895,19
RTS0039896,8
RTS0039897,16
RTS0039898,18
RTS0039899,11
RTS0039900,19
RTS0039901,11
RTS0039902,12
RTS0039903,7
RTS0039904,22
RTS0039905,23
RTS0039906,8
RTS0039907,19
RTS0039908,13
RTS0039909,19
RTS0039910,12
RTS0039911,3
RTS0039912,14
RTS0039913,10
RTS0039914,8
RTS0039915,9
RTS0039916,18
RTS0039917,12
RTS0039918,21
RTS0039919,17
RTS0039920,14
RTS0039921,12
RTS0039922,19
RTS0039923,7
RTS0039924,16
RTS0039925,7
RTS0039926,26
RTS0039927,16
RTS0039928,21
RTS0039929,17
RTS0039930,32
RTS0039931,11
RTS0039932,17
RTS0039933,12
RTS0039934,11
RTS0039935,17
RTS0039936,15
RTS0039937,16
RTS0039938,18
RTS0039939,10
RTS0039940,12
RTS0039941,4
RTS0039942,6
RTS0039943,12
RTS0039944,10
RTS0039945,14
RTS0039946,25
RTS0039947,18
RTS0039948,32
RTS0039949,18
RTS0039950,34
RTS0039951,17
RTS0039952,11
RTS0039953,14
RTS0039954,8
RTS0039955,19
RTS0039956,37
RTS0039957,33
RTS0039958,29
RTS0039959,24
RTS0039960,47
RTS0039961,5
RTS0039962,7
RTS0039963,7
RTS0039964,13
RTS0039965,13
RTS0039966,10
RTS0039967,12
RTS0039968,8
RTS0039969,19
RTS0039970,10
RTS0039971,19
RTS0039972,8
RTS0039973,9
RTS0039974,14
RTS0039975,3
RTS0039976,11
RTS0039977,14
RTS0039978,9
RTS0039979,15
RTS0039980,11
RTS0039981,11
RTS0039982,27
RTS0039983,22
RTS0039984,17
RTS0039985,20
RTS0039986,84
RTS0039987,37
RTS0039988,23
RTS0039989,29
RTS0039990,31
RTS0039991,10
RTS0039992,13
RTS0039993,6
RTS0039994,9
RTS0039995,23
RTS0039996,79
RTS0039997,72
RTS0039998,107
RTS0039999,90
RTS0040000,87
RTS0040001,6
RTS0040002,12
RTS0040003,13
RTS0040004,11
RTS0040005,18
RTS0040006,16
RTS0040007,12
RTS0040008,6
RTS0040009,7
RTS0040010,15
RTS0040011,19
RTS0040012,9
RTS0040013,17
RTS0040014,13
RTS0040015,7
RTS0040016,8
RTS0040017,14
RTS0040018,14
RTS0040019,14
RTS0040020,15
RTS0040021,12
RTS0040022,7
RTS0040023,12
RTS0040024,6
RTS0040025,11
RTS0040026,20
RTS0040027,55
RTS0040028,39
RTS0040029,49
RTS0040030,98
RTS0040031,14
RTS0040032,15
RTS0040033,10
RTS0040034,10
RTS0040035,8
RTS0040036,12
RTS0040037,8
RTS0040038,6
RTS0040039,17
RTS0040040,16
RTS0040041,7
RTS0040042,10
RTS0040043,10
RTS0040044,17
RTS0040045,13
RTS0040046,18
RTS0040047,15
RTS0040048,20
RTS0040049,13
RTS0040050,13
RTS0040051,16
RTS0040052,16
RTS0040053,13
RTS0040054,11
RTS0040055,8
RTS0040056,16
RTS0040057,7
RTS0040058,12
RTS0040059,9
RTS0040060,11
RTS0040061,10
RTS0040062,18
RTS0040063,12
RTS0040064,12
RTS0040065,12
RTS0040066,18
RTS0040067,15
RTS0040068,9
RTS0040069,14
RTS0040070,16
RTS0040071,7
RTS0040072,21
RTS0040073,16
RTS0040074,12
RTS0040075,12
RTS0040076,11
RTS0040077,11
RTS0040078,10
RTS0040079,18
RTS0040080,17
RTS0040081,15
RTS0040082,16
RTS0040083,8
RTS0040084,14
RTS0040085,8
RTS0040086,13
RTS0040087,10
RTS0040088,13
RTS0040089,13
RTS0040090,12
RTS0040091,7
RTS0040092,12
RTS0040093,17
RTS0040094,12
RTS0040095,13
RTS0040096,15
RTS0040097,16
RTS0040098,9
RTS0040099,14
RTS0040100,12
RTS0040101,9
RTS0040102,4
RTS0040103,13
RTS0040104,9
RTS0040105,15
RTS0040106,9
RTS0040107,11
RTS0040108,10
RTS0040109,12
RTS0040110,18
RTS0040111,11
RTS0040112,15
RTS0040113,9
RTS0040114,2
RTS0040115,20
RTS0040116,64
RTS0040117,37
RTS0040118,23
RTS0040119,49
RTS0040120,56
RTS0040121,42
RTS0040122,27
RTS0040123,18
RTS0040124,26
RTS0040125,34
RTS0040126,15
RTS0040127,19
RTS0040128,10
RTS0040129,27
RTS0040130,23
RTS0040131,15
RTS0040132,14
RTS0040133,13
RTS0040134,14
RTS0040135,8
RTS0040136,16
RTS0040137,10
RTS0040138,12
RTS0040139,9
RTS0040140,15
RTS0040141,12
RTS0040142,16
RTS0040143,19
RTS0040144,16
RTS0040145,15
RTS0040146,21
RTS0040147,29
RTS0040148,15
RTS0040149,19
RTS0040150,18
RTS0040151,20
RTS0040152,19
RTS0040153,23
RTS0040154,20
RTS0040155,15
RTS0040156,27
RTS0040157,16
RTS0040158,16
RTS0040159,29
RTS0040160,22
RTS0040161,13
RTS0040162,8
RTS0040163,20
RTS0040164,10
RTS0040165,9
RTS0040166,8
RTS0040167,9
RTS0040168,14
RTS0040169,10
RTS0040170,13
RTS0040171,4
RTS0040172,11
RTS0040173,15
RTS0040174,13
RTS0040175,19
RTS0040176,6
RTS0040177,13
RTS0040178,8
RTS0040179,9
RTS0040180,14
RTS0040181,11
RTS0040182,14
RTS0040183,10
RTS0040184,9
RTS0040185,10
RTS0040186,11
RTS0040187,7
RTS0040188,3
RTS0040189,21
RTS0040190,11
RTS0040191,15
RTS0040192,9
RTS0040193,7
RTS0040194,11
RTS0040195,12
RTS0040196,18
RTS0040197,6
RTS0040198,16
RTS0040199,16
RTS0040200,8
RTS0040201,49
RTS0040202,22
RTS0040203,29
RTS0040204,15
RTS0040205,33
RTS0040206,18
RTS0040207,7
RTS0040208,11
RTS0040209,22
RTS0040210,33
RTS0040211,11
RTS0040212,6
RTS0040213,16
RTS0040214,7
RTS0040215,15
RTS0040216,5
RTS0040217,9
RTS0040218,11
RTS0040219,11
RTS0040220,19
RTS0040221,12
RTS0040222,16
RTS0040223,9
RTS0040224,11
RTS0040225,8
RTS0040226,17
RTS0040227,6
RTS0040228,12
RTS0040229,14
RTS0040230,5
RTS0040231,8
RTS0040232,11
RTS0040233,8
RTS0040234,16
RTS0040235,7
RTS0040236,45
RTS0040237,30
RTS0040238,33
RTS0040239,49
RTS0040240,25
RTS0040241,12
RTS0040242,17
RTS0040243,21
RTS0040244,26
RTS0040245,20
RTS0040246,13
RTS0040247,15
RTS0040248,13
RTS0040249,28
RTS0040250,12
RTS0040251,22
RTS0040252,21
RTS0040253,16
RTS0040254,22
RTS0040255,13
RTS0040256,9
RTS0040257,10
RTS0040258,12
RTS0040259,9
RTS0040260,16
RTS0040261,6
RTS0040262,7
RTS0040263,18
RTS0040264,11
RTS0040265,14
RTS0040266,10
RTS0040267,9
RTS0040268,13
RTS0040269,12
RTS0040270,11
RTS0040271,14
RTS0040272,16
RTS0040273,19
RTS0040274,13
RTS0040275,15
RTS0040276,12
RTS0040277,13
RTS0040278,38
RTS0040279,26
RTS0040280,18
RTS0040281,19
RTS0040282,13
RTS0040283,9
RTS0040284,9
RTS0040285,14
RTS0040286,13
RTS0040287,13
RTS0040288,13
RTS0040289,11
RTS0040290,15
RTS0040291,6
RTS0040292,12
RTS0040293,10
RTS0040294,8
RTS0040295,13
RTS0040296,17
RTS0040297,14
RTS0040298,11
RTS0040299,4
RTS0040300,9
RTS0040301,8
RTS0040302,9
RTS0040303,12
RTS0040304,14
RTS0040305,8
RTS0040306,13
RTS0040307,11
RTS0040308,13
RTS0040309,24
RTS0040310,15
RTS0040311,23
RTS0040312,26
RTS0040313,30
RTS0040314,26
RTS0040315,43
RTS0040316,5
RTS0040317,14
RTS0040318,10
RTS0040319,14
RTS0040320,14
RTS0040321,16
RTS0040322,7
RTS0040323,12
RTS0040324,17
RTS0040325,7
RTS0040326,31
RTS0040327,24
RTS0040328,37
RTS0040329,65
RTS0040330,67
RTS0040331,20
RTS0040332,9
RTS0040333,15
RTS0040334,15
RTS0040335,15
RTS0040336,23
RTS0040337,28
RTS0040338,10
RTS0040339,29
RTS0040340,30
RTS0040341,21
RTS0040342,7
RTS0040343,25
RTS0040344,28
RTS0040345,25
RTS0040346,17
RTS0040347,16
RTS0040348,7
RTS0040349,23
RTS0040350,13
RTS0040351,10
RTS0040352,18
RTS0040353,12
RTS0040354,17
RTS0040355,12
RTS0040356,18
RTS0040357,17
RTS0040358,11
RTS0040359,15
RTS0040360,20
RTS0040361,12
RTS0040363,9
RTS0040364,17
RTS0040365,12
RTS0040366,40
RTS0040367,24
RTS0040368,61
RTS0040369,36
RTS0040370,44
RTS0040371,16
RTS0040372,14
RTS0040373,24
RTS0040374,12
RTS0040375,7
RTS0040376,45
RTS0040377,57
RTS0040378,32
RTS0040379,40
RTS0040380,39
RTS0040381,14
RTS0040382,22
RTS0040383,8
RTS0040384,13
RTS0040385,9
RTS0040386,28
RTS0040387,35
RTS0040388,35
RTS0040389,41
RTS0040390,16
RTS0040391,31
RTS0040392,26
RTS0040393,18
RTS0040394,34
RTS0040395,27
RTS0040396,55
RTS0040397,54
RTS0040398,42
RTS0040399,65
RTS0040400,45
RTS0040401,30
RTS0040402,51
RTS0040403,29
RTS0040404,20
RTS0040405,6
RTS0040406,10
RTS0040407,16
RTS0040408,25
RTS0040409,14
RTS0040410,17
RTS0040411,47
RTS0040412,18
RTS0040413,33
RTS0040414,63
RTS0040415,42
RTS0040416,83
RTS0040417,38
RTS0040418,16
RTS0040419,84
RTS0040420,101
RTS0040421,22
RTS0040422,93
RTS0040423,85
RTS0040424,48
RTS0040425,31
RTS0040426,9
RTS0040428,23
RTS0040429,18
RTS0040430,20
RTS0040431,17
RTS0040432,18
RTS0040433,14
RTS0040434,25
RTS0040435,20
RTS0040436,42
RTS0040437,83
RTS0040438,69
RTS0040439,84
RTS0040440,105
RTS0040441,45
RTS0040442,32
RTS0040443,40
RTS0040444,26
RTS0040445,35
RTS0040446,14
RTS0040447,23
RTS0040448,18
RTS0040449,20
RTS0040450,8
RTS0040451,29
RTS0040452,23
RTS0040453,22
RTS0040454,24
RTS0040455,37
RTS0040456,33
RTS0040457,22
RTS0040458,8
RTS0040459,15
RTS0040460,34
RTS0040461,18
RTS0040462,15
RTS0040463,21
RTS0040464,14
RTS0040465,10
RTS0040466,13
RTS0040467,14
RTS0040468,12
RTS0040469,21
RTS0040470,9
RTS0040471,15
RTS0040472,9
RTS0040473,13
RTS0040474,11
RTS0040475,16
RTS0040476,11
RTS0040477,19
RTS0040478,11
RTS0040479,6
RTS0040480,9
RTS0040481,24
RTS0040482,28
RTS0040483,19
RTS0040484,31
RTS0040485,25
RTS0040486,21
RTS0040487,10
RTS0040488,9
RTS0040489,12
RTS0040490,4
RTS0040491,11
RTS0040492,12
RTS0040493,10
RTS0040494,21
RTS0040495,15
RTS0040496,10
RTS0040497,15
RTS0040498,21
RTS0040499,25
RTS0040500,26
RTS0040501,27
RTS0040502,17
RTS0040503,16
RTS0040504,15
RTS0040505,8
RTS0040506,14
RTS0040507,16
RTS0040508,18
RTS0040509,11
RTS0040510,2
RTS0040511,8
RTS0040512,12
RTS0040513,21
RTS0040514,12
RTS0040515,17
RTS0040516,16
RTS0040517,11
RTS0040518,8
RTS0040519,10
RTS0040520,12
RTS0040521,4
RTS0040522,5
RTS0040523,4
RTS0040524,9
RTS0040525,12
RTS0040526,20
RTS0040527,12
RTS0040528,14
RTS0040529,17
RTS0040530,11
RTS0040531,12
RTS0040532,16
RTS0040533,12
RTS0040534,20
RTS0040535,14
RTS0040536,16
RTS0040537,69
RTS0040538,41
RTS0040539,42
RTS0040540,55
RTS0040541,12
RTS0040542,8
RTS0040543,10
RTS0040544,15
RTS0040545,6
RTS0040546,5
RTS0040547,7
RTS0040548,10
RTS0040549,12
RTS0040550,12
RTS0040551,7
RTS0040552,8
RTS0040553,15
RTS0040554,11
RTS0040555,14
RTS0040556,8
RTS0040557,7
RTS0040558,7
RTS0040559,8
RTS0040560,8
RTS0040561,16
RTS0040562,12
RTS0040563,5
RTS0040564,12
RTS0040565,13
RTS0040566,16
RTS0040567,22
RTS0040568,8
RTS0040569,17
RTS0040570,10
RTS0040571,13
RTS0040572,8
RTS0040573,11
RTS0040574,14
RTS0040575,13
RTS0040576,15
RTS0040577,10
RTS0040578,16
RTS0040579,10
RTS0040580,24
RTS0040581,8
RTS0040582,25
RTS0040583,17
RTS0040584,13
RTS0040585,15
RTS0040586,16
RTS0040587,6
RTS0040588,19
RTS0040589,10
RTS0040590,6
RTS0040591,11
RTS0040592,8
RTS0040593,5
RTS0040594,7
RTS0040595,12
RTS0040596,13
RTS0040597,21
RTS0040598,6
RTS0040599,11
RTS0040600,14
RTS0040601,10
RTS0040602,16
RTS0040603,15
RTS0040604,14
RTS0040605,9
RTS0040606,17
RTS0040607,15
RTS0040608,13
RTS0040609,13
RTS0040610,18
RTS0040611,18
RTS0040612,15
RTS0040613,13
RTS0040614,18
RTS0040615,8
RTS0040616,10
RTS0040617,14
RTS0040618,8
RTS0040619,16
RTS0040620,11
RTS0040621,7
RTS0040622,11
RTS0040623,9
RTS0040624,23
RTS0040625,11
RTS0040626,8
RTS0040627,11
RTS0040628,13
RTS0040629,13
RTS0040630,18
RTS0040631,20
RTS0040632,13
RTS0040633,18
RTS0040634,20
RTS0040635,12
RTS0040636,17
RTS0040637,10
RTS0040638,6
RTS0040639,12
RTS0040640,12
RTS0040641,22
RTS0040642,31
RTS0040643,28
RTS0040644,10
RTS0040645,36
RTS0040646,5
RTS0040647,8
RTS0040648,18
RTS0040649,18
RTS0040650,9
RTS0040651,20
RTS0040652,12
RTS0040653,15
RTS0040654,31
RTS0040655,20
RTS0040656,14
RTS0040657,21
RTS0040658,14
RTS0040659,17
RTS0040660,10
RTS0040661,10
RTS0040662,10
RTS0040663,7
RTS0040664,13
RTS0040665,9
RTS0040666,12
RTS0040667,9
RTS0040668,11
RTS0040669,11
RTS0040670,8
RTS0040671,9
RTS0040672,6
RTS0040673,13
RTS0040674,17
RTS0040675,14
RTS0040676,48
RTS0040677,17
RTS0040678,101
RTS0040679,40
RTS0040680,107
RTS0040681,32
RTS0040682,29
RTS0040683,52
RTS0040684,88
RTS0040685,41
RTS0040686,19
RTS0040687,8
RTS0040688,3
RTS0040689,11
RTS0040690,7
RTS0040691,11
RTS0040692,6
RTS0040693,13
RTS0040694,19
RTS0040695,11
RTS0040696,12
RTS0040697,9
RTS0040698,10
RTS0040699,16
RTS0040700,10
RTS0040701,34
RTS0040702,70
RTS0040703,67
RTS0040704,70
RTS0040705,116
RTS0040706,18
RTS0040707,20
RTS0040708,8
RTS0040709,11
RTS0040710,11
RTS0040711,8
RTS0040712,7
RTS0040713,18
RTS0040714,13
RTS0040715,10
RTS0040716,12
RTS0040717,9
RTS0040718,10
RTS0040719,13
RTS0040720,8
RTS0040721,6
RTS0040722,9
RTS0040723,22
RTS0040724,7
RTS0040725,9
RTS0040726,23
RTS0040727,45
RTS0040728,22
RTS0040729,31
RTS0040730,26
RTS0040731,19
RTS0040732,13
RTS0040733,9
RTS0040734,23
RTS0040735,16
RTS0040736,98
RTS0040737,82
RTS0040738,61
RTS0040739,91
RTS0040740,80
RTS0040741,10
RTS0040742,14
RTS0040743,19
RTS0040744,10
RTS0040745,10
RTS0040746,21
RTS0040747,14
RTS0040748,15
RTS0040749,15
RTS0040750,13
RTS0040751,12
RTS0040752,23
RTS0040753,20
RTS0040754,14
RTS0040755,14
RTS0040756,20
RTS0040757,28
RTS0040758,16
RTS0040759,25
RTS0040760,29
RTS0040761,26
RTS0040762,13
RTS0040763,18
RTS0040764,29
RTS0040765,31
RTS0040766,11
RTS0040767,12
RTS0040768,12
RTS0040769,13
RTS0040770,17
RTS0040771,3
RTS0040772,19
RTS0040773,15
RTS0040774,20
RTS0040775,8
RTS0040776,12
RTS0040777,12
RTS0040778,19
RTS0040779,23
RTS0040780,17
RTS0040781,22
RTS0040782,38
RTS0040783,9
RTS0040784,14
RTS0040785,21
RTS0040786,5
RTS0040787,11
RTS0040788,8
RTS0040789,13
RTS0040790,8
RTS0040791,4
RTS0040792,16
RTS0040793,13
RTS0040794,8
RTS0040795,12
RTS0040796,24
RTS0040797,15
RTS0040798,11
RTS0040799,7
RTS0040800,6
RTS0040801,21
RTS0040802,25
RTS0040803,40
RTS0040804,15
RTS0040805,12
RTS0040806,5
RTS0040807,9
RTS0040808,7
RTS0040809,15
RTS0040810,15
RTS0040811,9
RTS0040812,10
RTS0040813,14
RTS0040814,17
RTS0040815,12
RTS0040816,12
RTS0040817,16
RTS0040818,18
RTS0040819,23
RTS0040820,31
RTS0040821,15
RTS0040822,14
RTS0040823,4
RTS0040824,18
RTS0040825,13
RTS0040826,23
RTS0040827,23
RTS0040828,17
RTS0040830,10
RTS0040831,14
RTS0040832,12
RTS0040833,16
RTS0040834,10
RTS0040836,40
RTS0040837,27
RTS0040838,42
RTS0040839,35
RTS0040840,27
RTS0040841,20
RTS0040842,25
RTS0040843,28
RTS0040844,30
RTS0040845,30
RTS0040846,29
RTS0040847,18
RTS0040848,27
RTS0040849,23
RTS0040850,35
RTS0040851,20
RTS0040852,13
RTS0040853,13
RTS0040854,22
RTS0040855,21
RTS0040856,12
RTS0040857,17
RTS0040858,11
RTS0040859,3
RTS0040860,13
RTS0040861,21
RTS0040862,12
RTS0040863,15
RTS0040864,11
RTS0040865,14
RTS0040866,8
RTS0040867,5
RTS0040868,5
RTS0040869,14
RTS0040870,9
RTS0040871,19
RTS0040872,19
RTS0040873,22
RTS0040874,21
RTS0040875,21
RTS0040876,8
RTS0040877,15
RTS0040878,16
RTS0040879,11
RTS0040880,16
RTS0040881,10
RTS0040882,12
RTS0040883,9
RTS0040884,10
RTS0040885,12
RTS0040886,82
RTS0040887,141
RTS0040888,127
RTS0040889,268
RTS0040890,146
RTS0040891,10
RTS0040892,20
RTS0040893,12
RTS0040894,11
RTS0040895,16
RTS0040896,2
RTS0040897,8
RTS0040898,5
RTS0040899,8
RTS0040900,10
RTS0040901,29
RTS0040902,20
RTS0040903,9
RTS0040904,14
RTS0040905,23
RTS0040906,33
RTS0040907,13
RTS0040908,25
RTS0040909,23
RTS0040910,26
RTS0040911,43
RTS0040912,38
RTS0040913,24
RTS0040914,14
RTS0040915,32
RTS0040916,11
RTS0040917,5
RTS0040918,13
RTS0040919,4
RTS0040920,9
RTS0040921,17
RTS0040922,21
RTS0040923,23
RTS0040924,17
RTS0040925,17
RTS0040926,8
RTS0040927,10
RTS0040928,11
RTS0040929,11
RTS0040930,14
RTS0040931,17
RTS0040932,16
RTS0040933,6
RTS0040934,12
RTS0040935,18
RTS0040936,18
RTS0040937,22
RTS0040938,19
RTS0040939,21
RTS0040940,17
RTS0040941,20
RTS0040942,11
RTS0040943,11
RTS0040944,25
RTS0040945,12
RTS0040946,31
RTS0040947,23
RTS0040948,34
RTS0040949,30
RTS0040950,26
RTS0040951,13
RTS0040952,6
RTS0040953,10
RTS0040954,8
RTS0040955,9
RTS0040956,14
RTS0040957,9
RTS0040958,7
RTS0040959,13
RTS0040960,21
RTS0040961,14
RTS0040962,11
RTS0040963,10
RTS0040964,13
RTS0040965,7
RTS0040966,17
RTS0040967,16
RTS0040968,11
RTS0040969,7
RTS0040970,10
RTS0040971,15
RTS0040972,20
RTS0040973,16
RTS0040974,10
RTS0040975,5
RTS0040976,17
RTS0040977,14
RTS0040978,6
RTS0040979,15
RTS0040980,5
RTS0040981,13
RTS0040982,9
RTS0040983,10
RTS0040984,8
RTS0040985,12
RTS0040986,17
RTS0040987,13
RTS0040988,20
RTS0040989,23
RTS0040990,18
RTS0040991,18
RTS0040992,14
RTS0040993,20
RTS0040994,22
RTS0040995,26
RTS0040996,14
RTS0040997,15
RTS0040998,9
RTS0040999,16
RTS0041000,12
RTS0041001,10
RTS0041002,30
RTS0041003,25
RTS0041004,20
RTS0041005,14
RTS0041006,31
RTS0041007,29
RTS0041008,31
RTS0041009,16
RTS0041010,12
RTS0041011,3
RTS0041012,12
RTS0041013,9
RTS0041014,6
RTS0041015,8
RTS0041016,13
RTS0041017,15
RTS0041018,17
RTS0041019,13
RTS0041020,13
RTS0041021,18
RTS0041022,17
RTS0041023,21
RTS0041024,15
RTS0041025,20
RTS0041026,9
RTS0041027,10
RTS0041028,11
RTS0041029,18
RTS0041030,10
RTS0041031,19
RTS0041032,21
RTS0041033,15
RTS0041034,16
RTS0041035,18
RTS0041036,19
RTS0041037,12
RTS0041038,12
RTS0041039,11
RTS0041040,14
RTS0041041,8
RTS0041042,13
RTS0041043,13
RTS0041044,12
RTS0041045,12
RTS0041046,78
RTS0041047,116
RTS0041048,33
RTS0041049,163
RTS0041050,160
RTS0041051,21
RTS0041052,10
RTS0041053,13
RTS0041054,12
RTS0041055,15
RTS0041056,12
RTS0041057,19
RTS0041058,15
RTS0041059,13
RTS0041060,19
RTS0041061,9
RTS0041062,12
RTS0041063,18
RTS0041064,12
RTS0041066,24
RTS0041067,12
RTS0041068,13
RTS0041069,16
RTS0041070,26
RTS0041071,14
RTS0041072,17
RTS0041073,17
RTS0041074,7
RTS0041075,10
RTS0041076,14
RTS0041077,11
RTS0041078,19
RTS0041079,10
RTS0041080,9
RTS0041081,14
RTS0041082,7
RTS0041083,9
RTS0041084,7
RTS0041085,8
RTS0041086,30
RTS0041087,35
RTS0041088,22
RTS0041089,31
RTS0041090,21
RTS0041091,6
RTS0041092,14
RTS0041093,12
RTS0041094,12
RTS0041095,11
RTS0041096,11
RTS0041097,10
RTS0041098,7
RTS0041099,9
RTS0041100,7
RTS0041101,13
RTS0041102,24
RTS0041103,21
RTS0041104,24
RTS0041105,17
RTS0041106,55
RTS0041107,76
RTS0041108,47
RTS0041109,41
RTS0041110,33
RTS0041111,13
RTS0041112,16
RTS0041113,12
RTS0041114,13
RTS0041115,13
RTS0041116,16
RTS0041117,20
RTS0041118,21
RTS0041119,14
RTS0041120,25
RTS0041121,18
RTS0041122,14
RTS0041123,11
RTS0041124,5
RTS0041125,11
RTS0041126,18
RTS0041127,33
RTS0041128,25
RTS0041129,15
RTS0041130,15
RTS0041131,16
RTS0041132,20
RTS0041133,19
RTS0041134,28
RTS0041135,26
RTS0041136,27
RTS0041137,20
RTS0041138,27
RTS0041139,23
RTS0041140,12
RTS0041141,17
RTS0041142,19
RTS0041143,6
RTS0041144,14
RTS0041145,20
RTS0041146,8
RTS0041147,17
RTS0041148,15
RTS0041149,14
RTS0041150,15
RTS0041151,13
RTS0041152,20
RTS0041153,12
RTS0041154,17
RTS0041155,19
RTS0041156,31
RTS0041157,15
RTS0041158,12
RTS0041159,21
RTS0041160,8
RTS0041161,16
RTS0041162,17
RTS0041163,18
RTS0041164,15
RTS0041165,12
RTS0041166,17
RTS0041167,8
RTS0041168,15
RTS0041169,10
RTS0041170,18
RTS0041171,15
RTS0041172,22
RTS0041173,17
RTS0041174,23
RTS0041175,14
RTS0041176,14
RTS0041177,19
RTS0041178,21
RTS0041179,14
RTS0041180,11
RTS0041181,10
RTS0041182,10
RTS0041183,11
RTS0041184,15
RTS0041185,8
RTS0041186,15
RTS0041187,6
RTS0041188,14
RTS0041189,13
RTS0041190,13
RTS0041191,32
RTS0041192,25
RTS0041193,17
RTS0041194,11
RTS0041195,12
RTS0041196,19
RTS0041197,12
RTS0041198,12
RTS0041199,12
RTS0041200,15
RTS0041201,5
RTS0041202,13
RTS0041203,19
RTS0041204,19
RTS0041205,8
RTS0041206,37
RTS0041207,68
RTS0041208,32
RTS0041209,47
RTS0041210,32
RTS0041211,40
RTS0041212,28
RTS0041213,36
RTS0041214,36
RTS0041215,27
RTS0041216,22
RTS0041217,17
RTS0041218,11
RTS0041219,22
RTS0041220,14
RTS0041221,13
RTS0041222,7
RTS0041223,10
RTS0041224,12
RTS0041225,19
RTS0041226,19
RTS0041227,14
RTS0041228,12
RTS0041229,14
RTS0041230,11
RTS0041231,28
RTS0041232,30
RTS0041233,54
RTS0041234,47
RTS0041235,29
RTS0041236,7
RTS0041237,11
RTS0041238,10
RTS0041239,10
RTS0041240,13
RTS0041241,11
RTS0041242,8
RTS0041243,14
RTS0041244,13
RTS0041246,11
RTS0041247,24
RTS0041248,13
RTS0041249,8
RTS0041250,20
RTS0041251,16
RTS0041252,26
RTS0041253,22
RTS0041254,24
RTS0041255,29
RTS0041256,9
RTS0041257,14
RTS0041258,11
RTS0041259,11
RTS0041260,23
RTS0041261,14
RTS0041262,9
RTS0041263,14
RTS0041265,21
RTS0041266,15
RTS0041267,7
RTS0041268,11
RTS0041269,12
RTS0041270,15
RTS0041271,14
RTS0041272,18
RTS0041273,14
RTS0041274,15
RTS0041275,17
RTS0041276,18
RTS0041277,13
RTS0041278,13
RTS0041279,14
RTS0041280,13
RTS0041281,7
RTS0041282,10
RTS0041283,18
RTS0041284,13
RTS0041285,8
RTS0041286,13
RTS0041287,10
RTS0041288,13
RTS0041289,17
RTS0041290,15
RTS0041291,14
RTS0041292,10
RTS0041293,10
RTS0041294,8
RTS0041295,11
RTS0041296,21
RTS0041297,13
RTS0041298,19
RTS0041299,16
RTS0041300,18
RTS0041301,7
RTS0041302,11
RTS0041303,16
RTS0041304,19
RTS0041305,9
RTS0041306,13
RTS0041307,25
RTS0041308,16
RTS0041309,16
RTS0041310,18
RTS0041311,14
RTS0041312,9
RTS0041313,12
RTS0041314,16
RTS0041315,14
RTS0041316,10
RTS0041317,11
RTS0041318,21
RTS0041319,12
RTS0041320,25
RTS0041321,22
RTS0041322,19
RTS0041323,15
RTS0041324,18
RTS0041325,15
RTS0041326,12
RTS0041327,13
RTS0041328,7
RTS0041329,15
RTS0041330,22
RTS0041331,14
RTS0041332,4
RTS0041333,8
RTS0041334,12
RTS0041335,13
RTS0041346,22
RTS0041347,30
RTS0041348,19
RTS0041349,30
RTS0041350,62
RTS0041351,20
RTS0041352,18
RTS0041353,17
RTS0041354,12
RTS0041355,9
RTS0041356,10
RTS0041357,9
RTS0041358,18
RTS0041359,11
RTS0041360,15
RTS0041361,17
RTS0041362,19
RTS0041363,15
RTS0041364,11
RTS0041365,15
RTS0041366,10
RTS0041367,12
RTS0041368,13
RTS0041369,10
RTS0041370,15
RTS0041371,13
RTS0041372,9
RTS0041373,11
RTS0041374,15
RTS0041375,7
RTS0041376,18
RTS0041377,11
RTS0041378,10
RTS0041379,6
RTS0041380,14
RTS0041381,20
RTS0041382,17
RTS0041383,12
RTS0041384,16
RTS0041385,14
RTS0041386,18
RTS0041387,11
RTS0041388,12
RTS0041389,9
RTS0041390,15
RTS0041391,12
RTS0041392,5
RTS0041393,8
RTS0041394,11
RTS0041395,13
RTS0041396,9
RTS0041397,10
RTS0041398,15
RTS0041399,10
RTS0041400,13
RTS0041401,9
RTS0041402,22
RTS0041403,9
RTS0041404,13
RTS0041405,20
RTS0041406,11
RTS0041407,13
RTS0041408,9
RTS0041409,9
RTS0041410,15
RTS0041411,12
RTS0041412,11
RTS0041413,9
RTS0041414,8
RTS0041415,9
RTS0041416,10
RTS0041417,13
RTS0041418,14
RTS0041419,16
RTS0041420,10
RTS0041421,14
RTS0041422,10
RTS0041423,17
RTS0041424,19
RTS0041425,17
RTS0041426,14
RTS0041427,12
RTS0041428,13
RTS0041429,21
RTS0041430,17
RTS0041431,20
RTS0041432,10
RTS0041433,6
RTS0041434,13
RTS0041435,14
RTS0041436,4
RTS0041437,12
RTS0041438,13
RTS0041439,18
RTS0041440,13
RTS0041441,10
RTS0041442,14
RTS0041443,22
RTS0041444,13
RTS0041445,9
RTS0041446,11
RTS0041447,10
RTS0041448,15
RTS0041449,19
RTS0041450,7
RTS0041451,14
RTS0041452,15
RTS0041453,16
RTS0041454,17
RTS0041455,11
RTS0041456,9
RTS0041457,22
RTS0041458,13
RTS0041459,21
RTS0041460,16
RTS0041461,11
RTS0041462,10
RTS0041463,6
RTS0041464,13
RTS0041465,8
RTS0041466,16
RTS0041467,16
RTS0041468,26
RTS0041469,22
RTS0041470,20
RTS0041471,12
RTS0041472,8
RTS0041473,15
RTS0041474,15
RTS0041475,10
RTS0041476,13
RTS0041477,9
RTS0041478,13
RTS0041479,12
RTS0041480,15
RTS0041481,10
RTS0041482,10
RTS0041483,12
RTS0041484,11
RTS0041485,7
RTS0041486,19
RTS0041487,17
RTS0041488,15
RTS0041489,18
RTS0041490,11
RTS0041491,19
RTS0041492,12
RTS0041493,15
RTS0041494,7
RTS0041495,11
RTS0041496,53
RTS0041497,45
RTS0041498,57
RTS0041499,77
RTS0041500,65
RTS0041501,16
RTS0041502,11
RTS0041503,15
RTS0041504,19
RTS0041505,20
RTS0041506,13
RTS0041507,10
RTS0041508,9
RTS0041509,17
RTS0041510,10
RTS0041511,11
RTS0041512,13
RTS0041513,7
RTS0041514,14
RTS0041515,11
RTS0041516,7
RTS0041517,15
RTS0041518,12
RTS0041519,11
RTS0041520,14
RTS0041521,7
RTS0041522,16
RTS0041523,9
RTS0041524,9
RTS0041525,9
RTS0041526,71
RTS0041527,125
RTS0041528,139
RTS0041529,31
RTS0041530,91
RTS0041531,6
RTS0041532,11
RTS0041533,14
RTS0041534,12
RTS0041535,17
RTS0041536,14
RTS0041537,11
RTS0041538,8
RTS0041540,11
RTS0041541,9
RTS0041542,15
RTS0041543,16
RTS0041544,11
RTS0041545,5
RTS0041546,12
RTS0041547,16
RTS0041548,15
RTS0041549,5
RTS0041550,14
RTS0041551,21
RTS0041552,22
RTS0041553,9
RTS0041554,9
RTS0041555,19
RTS0041556,10
RTS0041557,8
RTS0041558,14
RTS0041559,11
RTS0041560,9
RTS0041561,9
RTS0041562,8
RTS0041563,28
RTS0041564,22
RTS0041565,25
RTS0041566,21
RTS0041567,37
RTS0041568,38
RTS0041569,19
RTS0041570,24
RTS0041571,14
RTS0041572,16
RTS0041573,13
RTS0041574,10
RTS0041575,15
RTS0041576,14
RTS0041577,9
RTS0041578,10
RTS0041579,12
RTS0041580,22
RTS0041581,55
RTS0041582,46
RTS0041583,23
RTS0041584,53
RTS0041585,45
RTS0041586,10
RTS0041587,19
RTS0041588,13
RTS0041589,18
RTS0041590,8
RTS0041591,9
RTS0041592,14
RTS0041593,4
RTS0041594,9
RTS0041595,6
RTS0041596,12
RTS0041597,12
RTS0041598,17
RTS0041599,16
RTS0041600,15
RTS0041601,13
RTS0041602,12
RTS0041603,10
RTS0041604,15
RTS0041605,8
RTS0041606,6
RTS0041607,11
RTS0041608,10
RTS0041609,19
RTS0041610,11
RTS0041611,11
RTS0041612,16
RTS0041613,13
RTS0041614,11
RTS0041615,24
RTS0041616,16
RTS0041617,14
RTS0041618,12
RTS0041619,11
RTS0041620,12
RTS0041621,22
RTS0041622,13
RTS0041623,16
RTS0041624,15
RTS0041625,12
RTS0041626,14
RTS0041627,22
RTS0041628,13
RTS0041629,33
RTS0041630,11
RTS0041631,20
RTS0041632,15
RTS0041633,16
RTS0041634,26
RTS0041635,21
RTS0041636,58
RTS0041637,69
RTS0041638,90
RTS0041639,42
RTS0041640,51
RTS0041641,7
RTS0041642,12
RTS0041643,12
RTS0041644,17
RTS0041645,12
RTS0041646,14
RTS0041647,23
RTS0041648,16
RTS0041649,5
RTS0041650,17
RTS0041651,18
RTS0041652,16
RTS0041653,25
RTS0041654,15
RTS0041655,24
RTS0041656,8
RTS0041657,22
RTS0041658,15
RTS0041659,11
RTS0041660,13
RTS0041661,32
RTS0041662,19
RTS0041663,20
RTS0041664,11
RTS0041665,11
RTS0041666,15
RTS0041667,11
RTS0041668,16
RTS0041669,19
RTS0041670,19
RTS0041671,17
RTS0041672,15
RTS0041673,9
RTS0041674,19
RTS0041675,12
RTS0041676,17
RTS0041677,18
RTS0041678,6
RTS0041679,23
RTS0041680,15
RTS0041681,16
RTS0041682,13
RTS0041683,11
RTS0041684,8
RTS0041685,25
RTS0041686,28
RTS0041687,18
RTS0041688,24
RTS0041689,14
RTS0041690,51
RTS0041691,24
RTS0041692,6
RTS0041693,19
RTS0041694,7
RTS0041695,13
RTS0041696,21
RTS0041697,17
RTS0041698,16
RTS0041699,6
RTS0041700,5
RTS0041701,26
RTS0041702,14
RTS0041703,20
RTS0041704,14
RTS0041705,22
RTS0041706,4
RTS0041707,17
RTS0041708,21
RTS0041709,17
RTS0041710,13
RTS0041711,10
RTS0041712,15
RTS0041713,5
RTS0041714,12
RTS0041715,13
RTS0041716,125
RTS0041717,86
RTS0041718,102
RTS0041719,117
RTS0041720,120
RTS0041721,11
RTS0041722,15
RTS0041723,12
RTS0041724,13
RTS0041725,17
RTS0041726,5
RTS0041727,10
RTS0041728,12
RTS0041729,5
RTS0041730,15
RTS0041731,12
RTS0041732,7
RTS0041733,10
RTS0041734,7
RTS0041735,14
RTS0041736,25
RTS0041737,22
RTS0041738,38
RTS0041739,27
RTS0041740,20
RTS0041741,11
RTS0041742,10
RTS0041743,17
RTS0041744,16
RTS0041745,8
RTS0041746,19
RTS0041747,19
RTS0041748,22
RTS0041749,14
RTS0041750,21
RTS0041751,7
RTS0041752,7
RTS0041753,11
RTS0041754,12
RTS0041755,14
RTS0041756,27
RTS0041757,17
RTS0041758,14
RTS0041759,35
RTS0041760,17
RTS0041761,7
RTS0041762,7
RTS0041763,21
RTS0041764,12
RTS0041765,13
RTS0041766,10
RTS0041767,11
RTS0041768,10
RTS0041769,16
RTS0041770,12
RTS0041771,8
RTS0041772,13
RTS0041773,7
RTS0041774,17
RTS0041775,11
RTS0041776,24
RTS0041777,12
RTS0041778,18
RTS0041779,13
RTS0041780,17
RTS0041781,10
RTS0041782,8
RTS0041783,19
RTS0041784,17
RTS0041785,19
RTS0041786,14
RTS0041787,25
RTS0041788,19
RTS0041789,16
RTS0041790,26
RTS0041791,13
RTS0041793,16
RTS0041794,9
RTS0041795,10
RTS0041796,19
RTS0041797,34
RTS0041798,16
RTS0041799,13
RTS0041800,8
RTS0041801,16
RTS0041802,21
RTS0041803,18
RTS0041804,20
RTS0041805,12
RTS0041806,13
RTS0041807,13
RTS0041808,16
RTS0041809,14
RTS0041810,19
RTS0041811,23
RTS0041812,33
RTS0041813,33
RTS0041814,17
RTS0041815,27
RTS0041816,15
RTS0041817,13
RTS0041818,12
RTS0041819,18
RTS0041820,24
RTS0041821,15
RTS0041822,17
RTS0041823,6
RTS0041824,18
RTS0041825,13
RTS0041826,16
RTS0041827,20
RTS0041828,16
RTS0041829,8
RTS0041830,12
RTS0041831,11
RTS0041832,18
RTS0041833,17
RTS0041834,14
RTS0041835,12
RTS0041836,20
RTS0041837,16
RTS0041838,10
RTS0041839,12
RTS0041840,19
RTS0041841,12
RTS0041842,11
RTS0041843,12
RTS0041844,16
RTS0041845,21
RTS0041846,12
RTS0041847,11
RTS0041848,13
RTS0041849,19
RTS0041850,12
RTS0041851,14
RTS0041852,16
RTS0041853,8
RTS0041854,12
RTS0041855,22
RTS0041856,8
RTS0041857,17
RTS0041858,7
RTS0041859,9
RTS0041860,7
RTS0041861,12
RTS0041862,12
RTS0041863,7
RTS0041864,16
RTS0041865,16
RTS0041866,23
RTS0041867,22
RTS0041868,12
RTS0041869,9
RTS0041870,18
RTS0041871,15
RTS0041872,9
RTS0041873,16
RTS0041874,23
RTS0041875,16
RTS0041876,13
RTS0041877,18
RTS0041878,17
RTS0041879,38
RTS0041880,34
RTS0041881,29
RTS0041882,10
RTS0041883,18
RTS0041884,14
RTS0041885,18
RTS0041886,28
RTS0041887,63
RTS0041888,61
RTS0041889,35
RTS0041890,66
RTS0041891,42
RTS0041892,46
RTS0041893,44
RTS0041894,27
RTS0041895,26
RTS0041896,46
RTS0041897,27
RTS0041898,28
RTS0041899,29
RTS0041900,22
RTS0041901,12
RTS0041902,13
RTS0041903,27
RTS0041904,17
RTS0041905,23
RTS0041906,262
RTS0041907,9
RTS0041908,77
RTS0041909,12
RTS0041910,67
RTS0041911,17
RTS0041912,16
RTS0041913,13
RTS0041914,18
RTS0041915,26
RTS0041916,158
RTS0041917,180
RTS0041918,161
RTS0041919,374
RTS0041920,186
RTS0041922,18
RTS0041923,13
RTS0041924,9
RTS0041925,14
RTS0041926,10
RTS0041927,17
RTS0041928,12
RTS0041929,10
RTS0041930,13
RTS0041931,9
RTS0041932,19
RTS0041933,19
RTS0041934,13
RTS0041935,9
RTS0041936,10
RTS0041937,12
RTS0041938,10
RTS0041939,16
RTS0041940,12
RTS0041941,9
RTS0041942,7
RTS0041943,10
RTS0041944,14
RTS0041945,8
RTS0041946,16
RTS0041947,27
RTS0041948,13
RTS0041949,10
RTS0041950,14
RTS0041951,18
RTS0041952,28
RTS0041953,10
RTS0041954,28
RTS0041955,31
RTS0041956,25
RTS0041957,14
RTS0041958,24
RTS0041959,19
RTS0041960,9
RTS0041961,7
RTS0041962,14
RTS0041963,14
RTS0041964,21
RTS0041965,11
RTS0041966,36
RTS0041967,39
RTS0041968,18
RTS0041969,22
RTS0041971,17
RTS0041972,12
RTS0041973,11
RTS0041974,20
RTS0041975,35
RTS0041976,7
RTS0041977,31
RTS0041978,19
RTS0041979,17
RTS0041980,17
RTS0041981,23
RTS0041982,28
RTS0041983,29
RTS0041984,16
RTS0041985,36
RTS0041986,12
RTS0041987,21
RTS0041988,22
RTS0041989,7
RTS0041990,24
RTS0041991,15
RTS0041992,18
RTS0041993,16
RTS0041994,13
RTS0041995,17
RTS0041996,4
RTS0041997,20
RTS0041998,9
RTS0041999,11
RTS0042000,11
RTS0042001,13
RTS0042002,11
RTS0042003,6
RTS0042004,13
RTS0042005,11
RTS0042006,11
RTS0042007,13
RTS0042008,21
RTS0042009,17
RTS0042010,15
RTS0042011,22
RTS0042012,22
RTS0042013,23
RTS0042014,9
RTS0042015,19
RTS0042016,10
RTS0042017,7
RTS0042018,7
RTS0042019,8
RTS0042020,8
RTS0042021,25
RTS0042022,25
RTS0042023,21
RTS0042024,21
RTS0042025,27
RTS0042026,13
RTS0042027,13
RTS0042028,13
RTS0042029,10
RTS0042030,13
RTS0042031,17
RTS0042032,23
RTS0042033,16
RTS0042034,14
RTS0042035,10
RTS0042036,20
RTS0042037,24
RTS0042038,15
RTS0042039,33
RTS0042040,16
RTS0042041,17
RTS0042042,6
RTS0042043,14
RTS0042044,15
RTS0042045,13
RTS0042046,41
RTS0042047,31
RTS0042048,17
RTS0042049,22
RTS0042050,14
RTS0042051,12
RTS0042052,23
RTS0042053,14
RTS0042054,14
RTS0042055,18
RTS0042056,17
RTS0042057,11
RTS0042058,11
RTS0042059,31
RTS0042060,17
RTS0042061,17
RTS0042062,52
RTS0042063,68
RTS0042064,32
RTS0042065,40
RTS0042066,27
RTS0042067,25
RTS0042068,18
RTS0042069,21
RTS0042071,18
RTS0042072,12
RTS0042073,8
RTS0042074,14
RTS0042075,19
RTS0042076,10
RTS0042077,10
RTS0042078,10
RTS0042079,7
RTS0042080,9
RTS0042081,27
RTS0042082,25
RTS0042083,14
RTS0042084,26
RTS0042085,21
RTS0042086,9
RTS0042087,10
RTS0042088,7
RTS0042089,6
RTS0042090,11
RTS0042091,15
RTS0042092,17
RTS0042093,6
RTS0042094,18
RTS0042095,16
RTS0042096,17
RTS0042097,14
RTS0042098,20
RTS0042099,24
RTS0042100,13
RTS0042101,12
RTS0042102,13
RTS0042103,9
RTS0042104,12
RTS0042105,17
RTS0042106,12
RTS0042107,12
RTS0042108,13
RTS0042109,19
RTS0042110,19
RTS0042111,12
RTS0042112,17
RTS0042113,22
RTS0042114,13
RTS0042115,19
RTS0042116,10
RTS0042117,16
RTS0042118,14
RTS0042119,14
RTS0042120,14
RTS0042121,16
RTS0042122,13
RTS0042123,18
RTS0042124,9
RTS0042125,9
RTS0042126,16
RTS0042127,30
RTS0042128,22
RTS0042129,12
RTS0042130,24
RTS0042131,18
RTS0042132,13
RTS0042133,22
RTS0042134,21
RTS0042135,13
RTS0042136,20
RTS0042137,15
RTS0042138,10
RTS0042139,12
RTS0042140,17
RTS0042141,14
RTS0042142,18
RTS0042143,10
RTS0042144,10
RTS0042145,13
RTS0042146,20
RTS0042147,18
RTS0042148,24
RTS0042149,18
RTS0042150,14
RTS0042151,11
RTS0042152,13
RTS0042153,10
RTS0042154,20
RTS0042155,15
RTS0042156,14
RTS0042157,18
RTS0042158,11
RTS0042159,8
RTS0042160,13
RTS0042161,14
RTS0042162,19
RTS0042163,17
RTS0042164,16
RTS0042165,15
RTS0042166,14
RTS0042167,8
RTS0042168,15
RTS0042169,10
RTS0042170,17
RTS0042171,14
RTS0042172,19
RTS0042173,14
RTS0042174,11
RTS0042175,11
RTS0042176,13
RTS0042177,11
RTS0042178,12
RTS0042179,8
RTS0042180,13
RTS0042181,8
RTS0042182,5
RTS0042183,12
RTS0042184,20
RTS0042185,12
RTS0042186,10
RTS0042187,11
RTS0042188,12
RTS0042189,18
RTS0042190,9
RTS0042191,19
RTS0042192,33
RTS0042193,16
RTS0042194,30
RTS0042195,16
RTS0042196,9
RTS0042197,14
RTS0042198,7
RTS0042199,10
RTS0042200,17
RTS0042201,20
RTS0042202,13
RTS0042203,7
RTS0042204,2
RTS0042205,10
RTS0042206,6
RTS0042207,11
RTS0042208,13
RTS0042209,12
RTS0042210,9
RTS0042211,9
RTS0042212,13
RTS0042213,11
RTS0042214,8
RTS0042215,11
RTS0042216,15
RTS0042217,13
RTS0042218,13
RTS0042219,11
RTS0042220,17
RTS0042221,8
RTS0042222,10
RTS0042223,12
RTS0042224,16
RTS0042225,18
RTS0042226,29
RTS0042227,14
RTS0042228,23
RTS0042229,23
RTS0042230,27
RTS0042231,32
RTS0042232,38
RTS0042233,49
RTS0042234,34
RTS0042235,25
RTS0042236,49
RTS0042237,45
RTS0042238,36
RTS0042239,28
RTS0042240,68
RTS0042241,8
RTS0042242,5
RTS0042243,13
RTS0042244,12
RTS0042245,10
RTS0042246,57
RTS0042247,73
RTS0042248,150
RTS0042249,56
RTS0042250,70
RTS0042251,10
RTS0042252,8
RTS0042253,7
RTS0042254,11
RTS0042255,13
RTS0042256,26
RTS0042257,16
RTS0042258,11
RTS0042259,14
RTS0042260,8
RTS0042261,32
RTS0042262,18
RTS0042263,32
RTS0042264,38
RTS0042265,20
RTS0042266,8
RTS0042267,14
RTS0042268,13
RTS0042269,5
RTS0042270,8
RTS0042271,16
RTS0042272,14
RTS0042273,17
RTS0042274,7
RTS0042275,4
RTS0042276,13
RTS0042277,14
RTS0042278,9
RTS0042279,21
RTS0042280,11
RTS0042281,2
RTS0042282,4
RTS0042283,9
RTS0042284,12
RTS0042285,10
RTS0042286,22
RTS0042287,60
RTS0042288,55
RTS0042289,97
RTS0042290,73
RTS0042291,40
RTS0042292,53
RTS0042293,29
RTS0042294,22
RTS0042295,20
RTS0042296,9
RTS0042297,10
RTS0042298,8
RTS0042299,8
RTS0042300,15
RTS0042301,16
RTS0042302,8
RTS0042303,13
RTS0042304,18
RTS0042305,7
RTS0042306,36
RTS0042307,28
RTS0042308,24
RTS0042309,28
RTS0042310,42
RTS0042311,12
RTS0042312,20
RTS0042313,17
RTS0042314,9
RTS0042315,16
RTS0042316,16
RTS0042317,18
RTS0042318,13
RTS0042319,6
RTS0042320,13
RTS0042321,14
RTS0042322,14
RTS0042323,14
RTS0042324,18
RTS0042325,13
RTS0042326,14
RTS0042327,14
RTS0042328,12
RTS0042329,9
RTS0042330,17
RTS0042331,10
RTS0042332,18
RTS0042333,12
RTS0042334,14
RTS0042335,11
RTS0042336,14
RTS0042337,17
RTS0042338,14
RTS0042339,10
RTS0042340,13
RTS0042341,21
RTS0042342,11
RTS0042343,15
RTS0042344,16
RTS0042345,16
RTS0042346,6
RTS0042347,10
RTS0042348,7
RTS0042349,6
RTS0042350,18
RTS0042351,10
RTS0042352,14
RTS0042353,21
RTS0042354,10
RTS0042355,17
RTS0042356,8
RTS0042357,15
RTS0042358,19
RTS0042359,14
RTS0042360,10
RTS0042361,10
RTS0042362,25
RTS0042363,23
RTS0042364,14
RTS0042365,13
RTS0042366,16
RTS0042367,23
RTS0042368,26
RTS0042369,17
RTS0042370,29
RTS0042371,15
RTS0042372,10
RTS0042373,12
RTS0042374,12
RTS0042375,10
RTS0042376,6
RTS0042377,7
RTS0042378,13
RTS0042379,8
RTS0042380,8
RTS0042381,20
RTS0042382,21
RTS0042383,22
RTS0042384,22
RTS0042385,20
RTS0042386,16
RTS0042387,15
RTS0042388,15
RTS0042389,20
RTS0042390,17
RTS0042391,17
RTS0042392,12
RTS0042393,14
RTS0042394,11
RTS0042395,16
RTS0042396,7
RTS0042397,8
RTS0042398,12
RTS0042399,26
RTS0042400,18
RTS0042401,16
RTS0042402,18
RTS0042403,12
RTS0042404,17
RTS0042405,13
RTS0042406,23
RTS0042407,18
RTS0042408,22
RTS0042409,18
RTS0042410,18
RTS0042411,27
RTS0042412,14
RTS0042413,31
RTS0042414,34
RTS0042415,23
RTS0042416,42
RTS0042417,84
RTS0042418,57
RTS0042419,63
RTS0042420,53
RTS0042421,15
RTS0042422,9
RTS0042423,9
RTS0042424,11
RTS0042425,8
RTS0042426,19
RTS0042427,11
RTS0042428,3
RTS0042429,22
RTS0042430,16
RTS0042431,22
RTS0042432,14
RTS0042433,10
RTS0042434,18
RTS0042435,14
RTS0042436,17
RTS0042437,13
RTS0042438,26
RTS0042439,28
RTS0042440,18
RTS0042441,40
RTS0042442,35
RTS0042443,32
RTS0042444,26
RTS0042445,20
RTS0042446,21
RTS0042447,10
RTS0042448,20
RTS0042449,9
RTS0042450,13
RTS0042451,12
RTS0042452,8
RTS0042453,16
RTS0042454,10
RTS0042455,10
RTS0042456,9
RTS0042457,23
RTS0042458,21
RTS0042460,11
RTS0042461,54
RTS0042462,28
RTS0042463,22
RTS0042464,48
RTS0042465,35
RTS0042466,18
RTS0042467,12
RTS0042468,14
RTS0042469,19
RTS0042470,6
RTS0042471,29
RTS0042472,29
RTS0042473,43
RTS0042474,18
RTS0042475,53
RTS0042476,19
RTS0042477,24
RTS0042478,8
RTS0042479,12
RTS0042480,11
RTS0042481,30
RTS0042482,53
RTS0042483,105
RTS0042484,81
RTS0042485,24
RTS0042486,12
RTS0042487,9
RTS0042488,16
RTS0042489,13
RTS0042490,15
RTS0042491,9
RTS0042492,14
RTS0042493,20
RTS0042494,7
RTS0042495,12
RTS0042496,9
RTS0042497,14
RTS0042498,8
RTS0042499,38
RTS0042500,15
RTS0042501,14
RTS0042502,20
RTS0042503,13
RTS0042504,11
RTS0042505,15
RTS0042506,13
RTS0042507,15
RTS0042508,9
RTS0042509,6
RTS0042510,9
RTS0042515,12
RTS0042522,12
RTS0042526,19
RTS0042527,10
RTS0042528,14
RTS0042529,15
RTS0042530,2
RTS0042531,14
RTS0042532,8
RTS0042533,10
RTS0042534,7
RTS0042535,4
RTS0042536,19
RTS0042537,16
RTS0042538,13
RTS0042539,27
RTS0042540,25
RTS0042541,10
RTS0042542,8
RTS0042543,18
RTS0042544,7
RTS0042545,1
RTS0042546,12
RTS0042547,15
RTS0042548,9
RTS0042549,14
RTS0042550,21
RTS0042551,10
RTS0042552,12
RTS0042553,16
RTS0042554,8
RTS0042555,8
RTS0042556,12
RTS0042557,19
RTS0042558,10
RTS0042559,32
RTS0042560,15
RTS0042561,13
RTS0042562,14
RTS0042563,28
RTS0042564,11
RTS0042565,23
RTS0042566,25
RTS0042567,21
RTS0042568,19
RTS0042569,32
RTS0042570,15
RTS0042571,21
RTS0042572,17
RTS0042573,25
RTS0042574,35
RTS0042575,24
RTS0042576,11
RTS0042577,16
RTS0042578,7
RTS0042579,20
RTS0042580,6
RTS0042581,24
RTS0042582,19
RTS0042583,41
RTS0042584,13
RTS0042585,11
RTS0042586,12
RTS0042587,18
RTS0042588,11
RTS0042589,14
RTS0042590,11
RTS0042591,8
RTS0042592,15
RTS0042593,12
RTS0042594,5
RTS0042595,13
RTS0042596,17
RTS0042597,20
RTS0042598,22
RTS0042599,13
RTS0042600,10
RTS0042601,6
RTS0042602,12
RTS0042603,12
RTS0042604,8
RTS0042605,16
RTS0042606,17
RTS0042607,8
RTS0042608,7
RTS0042609,11
RTS0042610,11
RTS0042611,12
RTS0042612,13
RTS0042613,11
RTS0042614,12
RTS0042615,9
RTS0042616,12
RTS0042617,8
RTS0042618,12
RTS0042619,11
RTS0042620,8
RTS0042621,8
RTS0042622,12
RTS0042623,9
RTS0042624,13
RTS0042625,9
RTS0042626,14
RTS0042627,13
RTS0042628,11
RTS0042629,12
RTS0042630,13
RTS0042631,15
RTS0042633,15
RTS0042634,16
RTS0042635,14
RTS0042636,39
RTS0042637,19
RTS0042638,46
RTS0042639,31
RTS0042640,16
RTS0042641,10
RTS0042642,15
RTS0042643,5
RTS0042644,17
RTS0042645,6
RTS0042646,12
RTS0042647,14
RTS0042648,12
RTS0042649,25
RTS0042650,18
RTS0042651,8
RTS0042652,8
RTS0042653,11
RTS0042654,11
RTS0042655,7
RTS0042656,33
RTS0042657,12
RTS0042658,26
RTS0042659,19
RTS0042660,27
RTS0042661,12
RTS0042662,13
RTS0042663,14
RTS0042664,11
RTS0042665,10
RTS0042666,7
RTS0042667,14
RTS0042668,13
RTS0042669,9
RTS0042670,9
RTS0042671,42
RTS0042672,27
RTS0042673,53
RTS0042674,27
RTS0042675,57
RTS0042676,9
RTS0042678,8
RTS0042679,13
RTS0042680,8
RTS0042681,41
RTS0042682,39
RTS0042683,35
RTS0042684,21
RTS0042685,41
RTS0042686,23
RTS0042687,13
RTS0042688,4
RTS0042689,14
RTS0042690,11
RTS0042691,15
RTS0042692,16
RTS0042693,18
RTS0042695,9
RTS0042696,4
RTS0042697,13
RTS0042698,11
RTS0042699,7
RTS0042700,5
RTS0042701,15
RTS0042702,14
RTS0042703,10
RTS0042704,15
RTS0042705,7
RTS0042706,20
RTS0042707,11
RTS0042708,22
RTS0042709,19
RTS0042710,17
RTS0042711,23
RTS0042712,35
RTS0042713,19
RTS0042714,13
RTS0042715,18
RTS0042716,6
RTS0042717,18
RTS0042718,11
RTS0042719,11
RTS0042720,11
RTS0042721,19
RTS0042722,11
RTS0042723,22
RTS0042724,17
RTS0042725,16
RTS0042726,9
RTS0042727,7
RTS0042728,7
RTS0042729,7
RTS0042730,10
RTS0042731,6
RTS0042732,5
RTS0042733,9
RTS0042734,9
RTS0042735,12
RTS0042736,23
RTS0042737,32
RTS0042738,33
RTS0042739,17
RTS0042740,38
RTS0042741,15
RTS0042742,6
RTS0042743,5
RTS0042744,15
RTS0042745,7
RTS0042746,14
RTS0042747,21
RTS0042748,12
RTS0042749,6
RTS0042750,10
RTS0042751,7
RTS0042752,5
RTS0042753,13
RTS0042754,6
RTS0042755,5
RTS0042756,7
RTS0042757,15
RTS0042758,5
RTS0042759,10
RTS0042760,10
RTS0042761,11
RTS0042762,14
RTS0042763,10
RTS0042764,18
RTS0042765,16
RTS0042766,13
RTS0042767,22
RTS0042768,27
RTS0042769,32
RTS0042770,14
RTS0042771,9
RTS0042772,13
RTS0042773,17
RTS0042774,20
RTS0042775,12
RTS0042776,14
RTS0042777,18
RTS0042778,17
RTS0042779,24
RTS0042780,12
RTS0042781,27
RTS0042782,12
RTS0042783,22
RTS0042784,27
RTS0042785,23
RTS0042786,18
RTS0042787,10
RTS0042788,19
RTS0042789,11
RTS0042790,11
RTS0042791,64
RTS0042792,19
RTS0042793,33
RTS0042794,29
RTS0042795,42
RTS0042796,17
RTS0042797,27
RTS0042798,8
RTS0042799,17
RTS0042800,8
RTS0042801,18
RTS0042802,15
RTS0042803,5
RTS0042804,11
RTS0042805,12
RTS0042806,5
RTS0042807,13
RTS0042808,24
RTS0042809,19
RTS0042810,14
RTS0042811,28
RTS0042812,28
RTS0042813,13
RTS0042814,27
RTS0042815,18
RTS0042816,10
RTS0042817,16
RTS0042818,15
RTS0042819,17
RTS0042820,6
RTS0042821,19
RTS0042822,15
RTS0042823,8
RTS0042824,10
RTS0042825,17
RTS0042826,20
RTS0042827,19
RTS0042828,16
RTS0042829,28
RTS0042830,28
RTS0042831,15
RTS0042832,28
RTS0042833,17
RTS0042834,21
RTS0042835,18
RTS0042836,18
RTS0042837,19
RTS0042838,13
RTS0042839,17
RTS0042840,21
RTS0042841,22
RTS0042842,27
RTS0042843,18
RTS0042844,21
RTS0042845,20
RTS0042846,18
RTS0042847,27
RTS0042848,44
RTS0042849,14
RTS0042850,22
RTS0042851,22
RTS0042852,7
RTS0042853,19
RTS0042854,18
RTS0042855,16
RTS0042856,12
RTS0042857,13
RTS0042858,28
RTS0042859,15
RTS0042860,12
RTS0042861,16
RTS0042862,15
RTS0042863,21
RTS0042864,18
RTS0042865,20
RTS0042866,14
RTS0042867,15
RTS0042868,18
RTS0042869,21
RTS0042870,15
RTS0042871,16
RTS0042872,12
RTS0042873,14
RTS0042874,12
RTS0042875,14
RTS0042876,27
RTS0042877,27
RTS0042878,18
RTS0042879,19
RTS0042880,14
RTS0042881,11
RTS0042882,17
RTS0042883,26
RTS0042884,16
RTS0042885,18
RTS0042886,17
RTS0042887,17
RTS0042888,14
RTS0042889,7
RTS0042890,18
RTS0042891,17
RTS0042892,14
RTS0042893,16
RTS0042894,13
RTS0042895,5
RTS0042896,32
RTS0042897,28
RTS0042898,30
RTS0042899,31
RTS0042900,26
RTS0042901,13
RTS0042902,7
RTS0042903,6
RTS0042904,7
RTS0042905,14
RTS0042906,7
RTS0042907,11
RTS0042908,11
RTS0042909,16
RTS0042910,11
RTS0042911,16
RTS0042912,13
RTS0042913,23
RTS0042914,15
RTS0042915,8
RTS0042916,12
RTS0042917,15
RTS0042918,17
RTS0042919,29
RTS0042920,15
RTS0042921,25
RTS0042922,12
RTS0042923,23
RTS0042924,12
RTS0042925,24
RTS0042926,9
RTS0042927,4
RTS0042928,8
RTS0042929,11
RTS0042930,8
RTS0042931,9
RTS0042932,6
RTS0042933,12
RTS0042934,19
RTS0042935,17
RTS0042936,17
RTS0042937,7
RTS0042938,19
RTS0042939,17
RTS0042940,15
RTS0042941,64
RTS0042942,73
RTS0042943,115
RTS0042944,79
RTS0042945,50
RTS0042946,13
RTS0042947,21
RTS0042948,13
RTS0042949,9
RTS0042950,8
RTS0042951,11
RTS0042952,21
RTS0042953,17
RTS0042954,14
RTS0042955,13
RTS0042956,10
RTS0042957,16
RTS0042958,17
RTS0042959,22
RTS0042960,22
RTS0042961,21
RTS0042962,14
RTS0042963,17
RTS0042964,19
RTS0042965,29
RTS0042966,10
RTS0042967,11
RTS0042968,11
RTS0042969,19
RTS0042970,16
RTS0042971,43
RTS0042972,21
RTS0042973,21
RTS0042974,19
RTS0042975,23
RTS0042976,29
RTS0042977,29
RTS0042978,36
RTS0042979,15
RTS0042980,24
RTS0042981,24
RTS0042982,16
RTS0042983,16
RTS0042984,21
RTS0042985,23
RTS0042986,9
RTS0042987,12
RTS0042988,16
RTS0042989,9
RTS0042990,14
RTS0042991,18
RTS0042992,11
RTS0042993,16
RTS0042994,17
RTS0042995,21
RTS0042996,13
RTS0042997,8
RTS0042998,10
RTS0042999,10
RTS0043000,14
RTS0043001,14
RTS0043002,12
RTS0043003,18
RTS0043004,20
RTS0043005,22
RTS0043006,18
RTS0043007,15
RTS0043008,13
RTS0043009,20
RTS0043010,19
RTS0043011,12
RTS0043012,16
RTS0043013,18
RTS0043014,16
RTS0043015,10
RTS0043016,12
RTS0043017,15
RTS0043018,13
RTS0043019,16
RTS0043020,16
RTS0043021,21
RTS0043022,16
RTS0043023,21
RTS0043024,17
RTS0043025,24
RTS0043026,11
RTS0043027,22
RTS0043028,20
RTS0043029,28
RTS0043030,19
RTS0043031,15
RTS0043032,11
RTS0043033,13
RTS0043034,19
RTS0043035,8
RTS0043036,24
RTS0043037,13
RTS0043038,10
RTS0043039,11
RTS0043040,29
RTS0043041,4
RTS0043042,11
RTS0043043,15
RTS0043044,9
RTS0043045,10
RTS0043046,13
RTS0043047,13
RTS0043048,12
RTS0043049,13
RTS0043050,13
RTS0043051,19
RTS0043052,16
RTS0043053,17
RTS0043054,9
RTS0043055,9
RTS0043056,15
RTS0043057,16
RTS0043058,9
RTS0043059,15
RTS0043060,15
RTS0043061,27
RTS0043062,17
RTS0043063,23
RTS0043064,16
RTS0043065,23
RTS0043066,16
RTS0043067,17
RTS0043068,7
RTS0043069,9
RTS0043070,11
RTS0043071,9
RTS0043072,12
RTS0043073,18
RTS0043074,11
RTS0043075,13
RTS0043076,8
RTS0043077,11
RTS0043078,10
RTS0043079,16
RTS0043080,4
RTS0043081,27
RTS0043082,23
RTS0043083,10
RTS0043084,18
RTS0043085,26
RTS0043086,12
RTS0043087,8
RTS0043088,7
RTS0043089,16
RTS0043090,7
RTS0043091,14
RTS0043092,10
RTS0043093,11
RTS0043094,12
RTS0043095,13
RTS0043096,11
RTS0043097,9
RTS0043098,9
RTS0043099,9
RTS0043100,11
RTS0043101,18
RTS0043102,14
RTS0043103,14
RTS0043104,23
RTS0043105,13
RTS0043106,17
RTS0043107,17
RTS0043108,11
RTS0043109,20
RTS0043110,16
RTS0043111,36
RTS0043112,21
RTS0043113,22
RTS0043114,33
RTS0043115,19
RTS0043116,17
RTS0043117,13
RTS0043118,11
RTS0043119,14
RTS0043120,10
RTS0043121,7
RTS0043122,9
RTS0043123,15
RTS0043124,17
RTS0043125,13
RTS0043126,36
RTS0043127,19
RTS0043128,29
RTS0043129,21
RTS0043130,23
RTS0043131,21
RTS0043132,13
RTS0043133,14
RTS0043134,9
RTS0043135,16
RTS0043136,14
RTS0043137,10
RTS0043138,15
RTS0043139,8
RTS0043140,18
RTS0043141,13
RTS0043142,9
RTS0043143,10
RTS0043144,16
RTS0043145,10
RTS0043146,11
RTS0043147,24
RTS0043148,18
RTS0043149,21
RTS0043150,11
RTS0043151,20
RTS0043152,16
RTS0043153,18
RTS0043154,15
RTS0043155,18
RTS0043156,40
RTS0043157,42
RTS0043159,49
RTS0043160,98
RTS0043161,18
RTS0043162,12
RTS0043163,18
RTS0043164,16
RTS0043165,19
RTS0043167,11
RTS0043168,13
RTS0043169,14
RTS0043170,13
RTS0043171,10
RTS0043172,18
RTS0043173,17
RTS0043174,11
RTS0043175,20
RTS0043176,8
RTS0043177,12
RTS0043178,21
RTS0043179,12
RTS0043180,13
RTS0043181,13
RTS0043182,7
RTS0043183,20
RTS0043184,6
RTS0043185,14
RTS0043186,41
RTS0043187,26
RTS0043188,14
RTS0043189,20
RTS0043190,25
RTS0043191,11
RTS0043192,21
RTS0043193,6
RTS0043194,10
RTS0043195,15
RTS0043196,14
RTS0043197,20
RTS0043198,12
RTS0043199,20
RTS0043200,19
RTS0043201,13
RTS0043202,20
RTS0043203,12
RTS0043204,31
RTS0043205,41
RTS0043206,19
RTS0043207,16
RTS0043208,19
RTS0043209,13
RTS0043210,14
RTS0043211,13
RTS0043212,19
RTS0043213,10
RTS0043214,12
RTS0043215,17
RTS0043216,25
RTS0043217,15
RTS0043218,16
RTS0043219,24
RTS0043220,25
RTS0043221,16
RTS0043222,15
RTS0043223,6
RTS0043224,7
RTS0043225,13
RTS0043226,12
RTS0043227,14
RTS0043228,8
RTS0043229,23
RTS0043230,21
RTS0043231,5
RTS0043232,15
RTS0043233,16
RTS0043234,7
RTS0043235,19
RTS0043236,10
RTS0043237,11
RTS0043238,11
RTS0043239,16
RTS0043240,10
RTS0043241,19
RTS0043242,18
RTS0043243,20
RTS0043244,8
RTS0043245,13
RTS0043246,18
RTS0043247,19
RTS0043248,15
RTS0043249,16
RTS0043250,15
RTS0043251,12
RTS0043252,20
RTS0043253,11
RTS0043254,21
RTS0043255,17
RTS0043256,12
RTS0043257,12
RTS0043258,11
RTS0043259,13
RTS0043260,20
RTS0043261,31
RTS0043262,27
RTS0043263,22
RTS0043264,11
RTS0043265,15
RTS0043266,26
RTS0043267,14
RTS0043268,18
RTS0043269,14
RTS0043270,37
RTS0043271,30
RTS0043272,25
RTS0043273,16
RTS0043274,33
RTS0043275,22
RTS0043276,13
RTS0043277,14
RTS0043278,19
RTS0043279,22
RTS0043280,12
RTS0043281,13
RTS0043282,27
RTS0043283,24
RTS0043284,36
RTS0043285,29
RTS0043286,25
RTS0043287,25
RTS0043288,36
RTS0043289,54
RTS0043290,16
RTS0043291,31
RTS0043292,39
RTS0043293,25
RTS0043294,48
RTS0043295,31
RTS0043296,13
RTS0043297,8
RTS0043299,11
RTS0043300,18
RTS0043301,13
RTS0043302,11
RTS0043303,17
RTS0043304,10
RTS0043305,9
RTS0043306,10
RTS0043307,13
RTS0043308,12
RTS0043309,15
RTS0043310,10
RTS0043311,43
RTS0043312,39
RTS0043313,68
RTS0043314,37
RTS0043315,20
RTS0043316,7
RTS0043317,15
RTS0043318,16
RTS0043319,18
RTS0043320,16
RTS0043321,12
RTS0043322,13
RTS0043323,27
RTS0043324,10
RTS0043325,14
RTS0043326,9
RTS0043327,14
RTS0043328,13
RTS0043329,12
RTS0043330,13
RTS0043331,13
RTS0043332,14
RTS0043333,7
RTS0043334,11
RTS0043335,9
RTS0043336,14
RTS0043337,10
RTS0043338,14
RTS0043339,12
RTS0043340,14
RTS0043341,11
RTS0043342,12
RTS0043343,12
RTS0043344,9
RTS0043345,6
RTS0043346,17
RTS0043347,16
RTS0043348,11
RTS0043349,12
RTS0043350,14
RTS0043351,16
RTS0043352,30
RTS0043353,13
RTS0043354,16
RTS0043355,32
RTS0043356,18
RTS0043357,19
RTS0043358,20
RTS0043359,23
RTS0043360,21
RTS0043361,14
RTS0043362,17
RTS0043363,20
RTS0043364,9
RTS0043365,13
RTS0043366,13
RTS0043367,8
RTS0043368,13
RTS0043369,7
RTS0043370,9
RTS0043371,45
RTS0043372,29
RTS0043373,47
RTS0043374,16
RTS0043375,21
RTS0043376,77
RTS0043377,96
RTS0043378,61
RTS0043379,70
RTS0043380,77
RTS0043381,19
RTS0043382,23
RTS0043383,26
RTS0043384,14
RTS0043385,10
RTS0043386,8
RTS0043387,14
RTS0043388,10
RTS0043389,12
RTS0043390,13
RTS0043391,18
RTS0043392,21
RTS0043393,16
RTS0043394,16
RTS0043395,12
RTS0043396,28
RTS0043397,33
RTS0043398,31
RTS0043399,17
RTS0043400,8
RTS0043401,10
RTS0043402,12
RTS0043403,11
RTS0043404,8
RTS0043405,11
RTS0043406,10
RTS0043407,12
RTS0043408,14
RTS0043409,14
RTS0043410,17
RTS0043411,17
RTS0043412,11
RTS0043413,6
RTS0043414,8
RTS0043415,14
RTS0043416,14
RTS0043417,8
RTS0043418,12
RTS0043419,16
RTS0043420,18
RTS0043421,23
RTS0043422,15
RTS0043423,9
RTS0043424,9
RTS0043425,18
RTS0043426,21
RTS0043427,12
RTS0043428,19
RTS0043429,24
RTS0043430,5
RTS0043431,7
RTS0043432,11
RTS0043433,25
RTS0043434,13
RTS0043435,19
RTS0043436,20
RTS0043437,16
RTS0043438,20
RTS0043439,14
RTS0043440,25
RTS0043441,20
RTS0043442,12
RTS0043443,16
RTS0043444,14
RTS0043445,18
RTS0043446,10
RTS0043447,13
RTS0043448,10
RTS0043449,19
RTS0043450,16
RTS0043451,10
RTS0043452,21
RTS0043453,16
RTS0043454,16
RTS0043455,12
RTS0043456,12
RTS0043457,14
RTS0043458,19
RTS0043459,13
RTS0043460,17
RTS0043461,7
RTS0043462,19
RTS0043463,12
RTS0043464,15
RTS0043465,15
RTS0043466,13
RTS0043467,16
RTS0043468,19
RTS0043469,10
RTS0043470,16
RTS0043471,12
RTS0043472,16
RTS0043473,6
RTS0043474,18
RTS0043475,12
RTS0043476,16
RTS0043477,8
RTS0043478,12
RTS0043479,12
RTS0043480,7
RTS0043481,26
RTS0043482,18
RTS0043483,26
RTS0043484,17
RTS0043485,20
RTS0043486,36
RTS0043487,25
RTS0043488,18
RTS0043489,19
RTS0043490,16
RTS0043491,20
RTS0043492,18
RTS0043493,19
RTS0043494,23
RTS0043495,22
RTS0043496,11
RTS0043497,12
RTS0043498,9
RTS0043499,16
RTS0043500,15
RTS0043501,5
RTS0043502,16
RTS0043503,8
RTS0043504,8
RTS0043505,16
RTS0043506,14
RTS0043507,11
RTS0043508,8
RTS0043509,15
RTS0043510,16
RTS0043511,10
RTS0043512,19
RTS0043513,7
RTS0043514,15
RTS0043515,17
RTS0043516,9
RTS0043517,7
RTS0043518,7
RTS0043519,14
RTS0043520,24
RTS0043521,5
RTS0043522,9
RTS0043523,21
RTS0043524,15
RTS0043525,16
RTS0043526,17
RTS0043527,15
RTS0043528,10
RTS0043529,6
RTS0043530,2
RTS0043531,11
RTS0043532,11
RTS0043533,3
RTS0043534,9
RTS0043535,12
RTS0043536,15
RTS0043537,11
RTS0043538,9
RTS0043539,16
RTS0043540,13
RTS0043541,18
RTS0043542,10
RTS0043543,19
RTS0043544,18
RTS0043545,18
RTS0043546,12
RTS0043547,10
RTS0043548,16
RTS0043549,12
RTS0043550,13
RTS0043551,17
RTS0043552,10
RTS0043553,16
RTS0043554,13
RTS0043555,17
RTS0043556,16
RTS0043557,16
RTS0043558,16
RTS0043559,11
RTS0043560,11
RTS0043561,20
RTS0043562,10
RTS0043563,8
RTS0043564,18
RTS0043565,13
RTS0043566,28
RTS0043567,15
RTS0043568,19
RTS0043569,33
RTS0043570,29
RTS0043571,11
RTS0043572,19
RTS0043573,12
RTS0043574,8
RTS0043575,14
RTS0043576,40
RTS0043577,44
RTS0043578,13
RTS0043579,26
RTS0043580,33
RTS0043581,12
RTS0043582,15
RTS0043583,14
RTS0043584,20
RTS0043585,12
RTS0043586,11
RTS0043587,17
RTS0043588,8
RTS0043589,6
RTS0043590,14
RTS0043591,3
RTS0043592,12
RTS0043593,14
RTS0043594,15
RTS0043595,12
RTS0043596,12
RTS0043597,14
RTS0043598,13
RTS0043599,12
RTS0043600,13
RTS0043601,12
RTS0043602,13
RTS0043603,14
RTS0043604,18
RTS0043605,4
RTS0043606,12
RTS0043607,12
RTS0043608,16
RTS0043609,13
RTS0043610,10
RTS0043611,18
RTS0043612,25
RTS0043613,25
RTS0043614,32
RTS0043615,25
RTS0043616,22
RTS0043617,12
RTS0043618,17
RTS0043619,13
RTS0043620,10
RTS0043621,23
RTS0043622,23
RTS0043623,26
RTS0043624,34
RTS0043625,12
RTS0043626,17
RTS0043627,14
RTS0043628,11
RTS0043629,9
RTS0043630,11
RTS0043631,9
RTS0043632,21
RTS0043633,20
RTS0043634,10
RTS0043635,13
RTS0043636,9
RTS0043637,11
RTS0043638,12
RTS0043639,15
RTS0043640,8
RTS0043641,47
RTS0043642,33
RTS0043643,39
RTS0043644,37
RTS0043645,47
RTS0043646,16
RTS0043647,11
RTS0043648,12
RTS0043649,10
RTS0043650,10
RTS0043651,6
RTS0043652,13
RTS0043653,4
RTS0043654,13
RTS0043655,15
RTS0043656,9
RTS0043657,14
RTS0043658,10
RTS0043659,9
RTS0043660,16
RTS0043661,14
RTS0043663,6
RTS0043664,4
RTS0043665,16
RTS0043666,14
RTS0043667,10
RTS0043668,18
RTS0043669,10
RTS0043670,16
RTS0043671,8
RTS0043672,21
RTS0043673,17
RTS0043674,12
RTS0043675,7
RTS0043676,11
RTS0043677,15
RTS0043678,13
RTS0043679,4
RTS0043680,6
RTS0043681,12
RTS0043682,15
RTS0043683,9
RTS0043684,21
RTS0043685,12
RTS0043686,20
RTS0043687,17
RTS0043688,13
RTS0043689,19
RTS0043690,20
RTS0043691,20
RTS0043692,9
RTS0043693,16
RTS0043694,9
RTS0043695,33
RTS0043696,18
RTS0043697,17
RTS0043698,32
RTS0043699,33
RTS0043700,24
RTS0043701,17
RTS0043702,18
RTS0043703,26
RTS0043704,17
RTS0043705,20
RTS0043706,17
RTS0043707,20
RTS0043708,6
RTS0043709,14
RTS0043710,20
RTS0043711,9
RTS0043712,5
RTS0043713,14
RTS0043714,7
RTS0043715,14
RTS0043716,14
RTS0043717,15
RTS0043718,10
RTS0043719,8
RTS0043720,10
RTS0043721,19
RTS0043722,10
RTS0043723,18
RTS0043724,13
RTS0043725,14
RTS0043726,22
RTS0043727,7
RTS0043728,17
RTS0043729,10
RTS0043730,13
RTS0043731,16
RTS0043732,15
RTS0043733,16
RTS0043734,11
RTS0043735,9
RTS0043736,9
RTS0043737,16
RTS0043738,7
RTS0043739,7
RTS0043740,10
RTS0043741,24
RTS0043742,13
RTS0043743,6
RTS0043744,23
RTS0043745,14
RTS0043746,9
RTS0043747,20
RTS0043748,15
RTS0043749,11
RTS0043750,14
RTS0043751,18
RTS0043752,11
RTS0043753,17
RTS0043754,12
RTS0043755,19
RTS0043756,13
RTS0043757,16
RTS0043758,12
RTS0043759,7
RTS0043760,4
RTS0043761,24
RTS0043762,10
RTS0043763,12
RTS0043764,15
RTS0043765,12
RTS0043766,14
RTS0043767,7
RTS0043768,11
RTS0043769,12
RTS0043770,8
RTS0043771,14
RTS0043772,10
RTS0043773,13
RTS0043774,8
RTS0043775,17
RTS0043776,7
RTS0043777,19
RTS0043778,16
RTS0043779,16
RTS0043780,8
RTS0043781,23
RTS0043782,12
RTS0043783,17
RTS0043784,15
RTS0043785,6
RTS0043786,21
RTS0043787,19
RTS0043788,18
RTS0043789,20
RTS0043790,20
RTS0043791,13
RTS0043792,26
RTS0043793,15
RTS0043794,17
RTS0043795,15
RTS0043796,11
RTS0043797,13
RTS0043798,19
RTS0043799,6
RTS0043800,10
RTS0043801,7
RTS0043802,7
RTS0043803,10
RTS0043804,9
RTS0043805,14
RTS0043806,8
RTS0043807,12
RTS0043808,15
RTS0043809,11
RTS0043810,13
RTS0043811,14
RTS0043812,11
RTS0043813,8
RTS0043814,15
RTS0043815,17
RTS0043816,23
RTS0043817,10
RTS0043818,21
RTS0043819,14
RTS0043820,18
RTS0043821,16
RTS0043822,15
RTS0043823,10
RTS0043824,12
RTS0043825,14
RTS0043826,17
RTS0043827,14
RTS0043828,13
RTS0043829,10
RTS0043830,11
RTS0043831,16
RTS0043832,25
RTS0043833,25
RTS0043834,10
RTS0043835,14
RTS0043836,17
RTS0043837,22
RTS0043838,15
RTS0043839,10
RTS0043840,14
RTS0043841,7
RTS0043842,16
RTS0043843,21
RTS0043844,17
RTS0043845,11
RTS0043846,19
RTS0043847,13
RTS0043848,15
RTS0043849,19
RTS0043850,24
RTS0043851,13
RTS0043852,13
RTS0043853,7
RTS0043854,10
RTS0043856,12
RTS0043857,11
RTS0043858,12
RTS0043859,12
RTS0043860,11
RTS0043861,21
RTS0043862,24
RTS0043863,16
RTS0043864,15
RTS0043865,18
RTS0043866,26
RTS0043867,25
RTS0043868,44
RTS0043869,24
RTS0043870,12
RTS0043871,23
RTS0043872,9
RTS0043873,17
RTS0043874,31
RTS0043875,22
RTS0043876,14
RTS0043877,10
RTS0043878,10
RTS0043879,14
RTS0043880,12
RTS0043881,5
RTS0043882,15
RTS0043883,12
RTS0043884,7
RTS0043885,7
RTS0043886,10
RTS0043887,17
RTS0043888,11
RTS0043889,11
RTS0043890,24
RTS0043891,16
RTS0043892,19
RTS0043893,24
RTS0043894,18
RTS0043895,12
RTS0043896,7
RTS0043897,17
RTS0043898,17
RTS0043899,15
RTS0043900,18
RTS0043901,13
RTS0043902,15
RTS0043903,20
RTS0043904,14
RTS0043905,11
RTS0043906,7
RTS0043907,8
RTS0043908,9
RTS0043909,13
RTS0043910,12
RTS0043911,19
RTS0043912,28
RTS0043913,12
RTS0043914,16
RTS0043915,5
RTS0043916,14
RTS0043917,20
RTS0043918,18
RTS0043919,13
RTS0043920,24
RTS0043921,15
RTS0043922,16
RTS0043923,12
RTS0043924,22
RTS0043925,17
RTS0043926,13
RTS0043927,11
RTS0043928,12
RTS0043929,9
RTS0043930,9
RTS0043931,19
RTS0043932,20
RTS0043933,23
RTS0043934,19
RTS0043935,16
RTS0043936,9
RTS0043937,13
RTS0043938,19
RTS0043939,6
RTS0043940,12
RTS0043941,13
RTS0043942,19
RTS0043943,12
RTS0043944,11
RTS0043945,17
RTS0043946,10
RTS0043947,11
RTS0043948,13
RTS0043949,11
RTS0043950,10
RTS0043951,12
RTS0043952,15
RTS0043953,21
RTS0043954,8
RTS0043955,16
RTS0043956,9
RTS0043957,14
RTS0043958,19
RTS0043959,14
RTS0043960,17
RTS0043961,12
RTS0043962,10
RTS0043963,13
RTS0043964,18
RTS0043965,15
RTS0043966,25
RTS0043967,14
RTS0043968,22
RTS0043969,12
RTS0043970,22
RTS0043971,16
RTS0043972,18
RTS0043973,18
RTS0043974,17
RTS0043975,18
RTS0043976,16
RTS0043977,23
RTS0043978,26
RTS0043979,25
RTS0043980,20
RTS0043981,17
RTS0043982,19
RTS0043983,30
RTS0043984,7
RTS0043985,42
RTS0043986,12
RTS0043987,25
RTS0043988,17
RTS0043989,17
RTS0043990,18
RTS0043991,10
RTS0043992,7
RTS0043993,7
RTS0043994,12
RTS0043996,6
RTS0043997,15
RTS0043998,12
RTS0043999,8
RTS0044000,9
RTS0044001,16
RTS0044002,17
RTS0044003,55
RTS0044004,39
RTS0044005,30
RTS0044006,14
RTS0044007,19
RTS0044008,14
RTS0044009,19
RTS0044010,20
RTS0044011,16
RTS0044012,24
RTS0044013,21
RTS0044014,30
RTS0044015,30
RTS0044016,12
RTS0044017,16
RTS0044018,7
RTS0044019,16
RTS0044020,19
RTS0044021,6
RTS0044022,17
RTS0044023,8
RTS0044024,12
RTS0044025,10
RTS0044026,12
RTS0044027,13
RTS0044028,13
RTS0044029,18
RTS0044030,15
RTS0044031,14
RTS0044032,12
RTS0044033,8
RTS0044034,21
RTS0044035,12
RTS0044036,23
RTS0044037,24
RTS0044038,31
RTS0044039,18
RTS0044040,23
RTS0044041,27
RTS0044042,31
RTS0044043,26
RTS0044044,17
RTS0044045,14
RTS0044046,9
RTS0044047,16
RTS0044048,12
RTS0044049,19
RTS0044050,11
RTS0044051,13
RTS0044052,19
RTS0044053,21
RTS0044054,19
RTS0044055,11
RTS0044056,10
RTS0044057,19
RTS0044058,20
RTS0044059,22
RTS0044060,10
RTS0044061,13
RTS0044062,12
RTS0044063,7
RTS0044064,18
RTS0044065,7
RTS0044067,15
RTS0044068,9
RTS0044069,13
RTS0044070,6
RTS0044071,8
RTS0044072,15
RTS0044073,16
RTS0044074,12
RTS0044075,11
RTS0044076,9
RTS0044077,12
RTS0044078,11
RTS0044079,12
RTS0044080,11
RTS0044081,11
RTS0044082,13
RTS0044083,8
RTS0044084,6
RTS0044085,11
RTS0044086,19
RTS0044087,12
RTS0044088,13
RTS0044089,13
RTS0044090,18
RTS0044091,17
RTS0044092,37
RTS0044093,15
RTS0044094,12
RTS0044095,9
RTS0044096,26
RTS0044097,23
RTS0044098,11
RTS0044099,20
RTS0044100,18
RTS0044101,5
RTS0044102,12
RTS0044103,13
RTS0044104,16
RTS0044105,14
RTS0044106,50
RTS0044107,34
RTS0044108,28
RTS0044109,62
RTS0044110,64
RTS0044111,24
RTS0044112,24
RTS0044113,35
RTS0044114,19
RTS0044115,31
RTS0044116,26
RTS0044117,15
RTS0044118,17
RTS0044119,35
RTS0044120,21
RTS0044121,18
RTS0044122,11
RTS0044123,8
RTS0044124,12
RTS0044125,15
RTS0044126,13
RTS0044127,13
RTS0044128,10
RTS0044129,17
RTS0044130,10
RTS0044131,25
RTS0044132,19
RTS0044133,17
RTS0044134,26
RTS0044135,24
RTS0044136,8
RTS0044137,7
RTS0044138,15
RTS0044139,24
RTS0044140,14
RTS0044141,10
RTS0044142,10
RTS0044143,23
RTS0044144,12
RTS0044145,12
RTS0044146,17
RTS0044147,10
RTS0044148,14
RTS0044149,14
RTS0044150,20
RTS0044151,22
RTS0044152,15
RTS0044153,26
RTS0044154,11
RTS0044155,15
RTS0044156,39
RTS0044157,26
RTS0044158,59
RTS0044159,39
RTS0044160,8
RTS0044161,23
RTS0044162,20
RTS0044163,26
RTS0044164,34
RTS0044165,6
RTS0044166,20
RTS0044167,14
RTS0044168,6
RTS0044169,19
RTS0044170,21
RTS0044171,14
RTS0044172,16
RTS0044173,16
RTS0044174,15
RTS0044175,15
RTS0044176,24
RTS0044177,26
RTS0044178,21
RTS0044180,15
RTS0044181,12
RTS0044182,20
RTS0044183,6
RTS0044184,16
RTS0044185,15
RTS0044186,12
RTS0044187,17
RTS0044188,13
RTS0044189,16
RTS0044190,13
RTS0044191,18
RTS0044192,14
RTS0044193,20
RTS0044194,11
RTS0044195,12
RTS0044196,29
RTS0044197,11
RTS0044198,24
RTS0044199,23
RTS0044200,11
RTS0044206,20
RTS0044207,13
RTS0044208,13
RTS0044209,9
RTS0044210,20
RTS0044211,40
RTS0044212,26
RTS0044213,21
RTS0044214,32
RTS0044215,28
RTS0044216,18
RTS0044217,15
RTS0044218,19
RTS0044219,18
RTS0044220,15
RTS0044221,4
RTS0044222,9
RTS0044223,13
RTS0044224,15
RTS0044225,6
RTS0044226,10
RTS0044227,7
RTS0044228,15
RTS0044229,14
RTS0044230,6
RTS0044231,11
RTS0044232,9
RTS0044233,9
RTS0044234,11
RTS0044235,13
RTS0044236,16
RTS0044237,18
RTS0044238,12
RTS0044239,11
RTS0044240,20
RTS0044241,12
RTS0044242,20
RTS0044243,20
RTS0044244,18
RTS0044245,15
RTS0044246,31
RTS0044247,23
RTS0044248,20
RTS0044249,15
RTS0044250,18
RTS0044251,14
RTS0044252,16
RTS0044253,12
RTS0044254,11
RTS0044255,20
RTS0044256,16
RTS0044257,21
RTS0044258,23
RTS0044259,12
RTS0044260,11
RTS0044261,44
RTS0044262,18
RTS0044263,19
RTS0044264,22
RTS0044265,18
RTS0044266,14
RTS0044267,11
RTS0044268,10
RTS0044269,13
RTS0044270,14
RTS0044271,25
RTS0044272,41
RTS0044273,26
RTS0044274,28
RTS0044275,19
RTS0044276,9
RTS0044277,9
RTS0044278,9
RTS0044279,8
RTS0044280,17
RTS0044281,14
RTS0044282,18
RTS0044283,23
RTS0044284,12
RTS0044285,10
RTS0044286,13
RTS0044287,11
RTS0044288,11
RTS0044289,14
RTS0044290,19
RTS0044291,9
RTS0044292,15
RTS0044293,17
RTS0044294,17
RTS0044295,15
RTS0044296,18
RTS0044297,12
RTS0044298,13
RTS0044299,18
RTS0044300,10
RTS0044301,39
RTS0044302,35
RTS0044303,43
RTS0044304,40
RTS0044305,8
RTS0044306,13
RTS0044307,13
RTS0044308,26
RTS0044309,34
RTS0044310,31
RTS0044311,10
RTS0044312,18
RTS0044313,18
RTS0044314,16
RTS0044315,18
RTS0044316,17
RTS0044317,28
RTS0044318,27
RTS0044319,17
RTS0044320,8
RTS0044321,7
RTS0044322,10
RTS0044323,15
RTS0044324,19
RTS0044325,10
RTS0044326,19
RTS0044327,25
RTS0044328,9
RTS0044329,25
RTS0044330,19
RTS0044331,14
RTS0044332,12
RTS0044333,22
RTS0044334,14
RTS0044335,17
RTS0044336,9
RTS0044337,16
RTS0044338,8
RTS0044339,17
RTS0044340,11
RTS0044341,17
RTS0044342,6
RTS0044343,12
RTS0044344,9
RTS0044345,12
RTS0044346,33
RTS0044347,26
RTS0044348,46
RTS0044349,54
RTS0044350,46
RTS0044351,24
RTS0044352,19
RTS0044353,40
RTS0044354,21
RTS0044355,26
RTS0044356,7
RTS0044357,14
RTS0044358,14
RTS0044359,11
RTS0044360,13
RTS0044361,24
RTS0044362,22
RTS0044363,19
RTS0044364,12
RTS0044365,16
RTS0044366,51
RTS0044367,21
RTS0044368,68
RTS0044369,60
RTS0044370,60
RTS0044371,10
RTS0044372,13
RTS0044373,15
RTS0044374,10
RTS0044375,9
RTS0044376,13
RTS0044377,14
RTS0044378,13
RTS0044379,10
RTS0044380,12
RTS0044381,19
RTS0044382,27
RTS0044383,36
RTS0044384,15
RTS0044385,26
RTS0044386,17
RTS0044387,22
RTS0044388,26
RTS0044389,16
RTS0044390,21
RTS0044391,49
RTS0044392,85
RTS0044393,84
RTS0044394,50
RTS0044395,40
RTS0044396,13
RTS0044397,13
RTS0044399,10
RTS0044400,13
RTS0044401,6
RTS0044402,22
RTS0044403,29
RTS0044404,21
RTS0044405,11
RTS0044406,22
RTS0044407,15
RTS0044408,22
RTS0044409,20
RTS0044410,22
RTS0044411,8
RTS0044412,12
RTS0044413,8
RTS0044414,11
RTS0044415,16
RTS0044416,37
RTS0044417,32
RTS0044418,20
RTS0044419,23
RTS0044420,28
RTS0044421,11
RTS0044422,12
RTS0044423,16
RTS0044424,15
RTS0044425,14
RTS0044426,21
RTS0044427,9
RTS0044428,8
RTS0044429,21
RTS0044430,6
RTS0044431,14
RTS0044432,17
RTS0044433,13
RTS0044434,19
RTS0044435,15
RTS0044436,12
RTS0044437,23
RTS0044438,7
RTS0044439,24
RTS0044440,19
RTS0044441,12
RTS0044442,21
RTS0044443,21
RTS0044444,12
RTS0044445,17
RTS0044446,14
RTS0044447,14
RTS0044448,13
RTS0044449,11
RTS0044450,9
RTS0044451,9
RTS0044452,18
RTS0044453,12
RTS0044454,22
RTS0044455,11
RTS0044456,12
RTS0044457,17
RTS0044458,11
RTS0044459,15
RTS0044460,22
RTS0044461,20
RTS0044462,10
RTS0044463,15
RTS0044464,12
RTS0044465,21
RTS0044466,14
RTS0044467,15
RTS0044468,16
RTS0044469,11
RTS0044470,10
RTS0044471,20
RTS0044472,20
RTS0044473,19
RTS0044474,14
RTS0044475,16
RTS0044476,22
RTS0044477,19
RTS0044478,13
RTS0044479,16
RTS0044480,16
RTS0044481,21
RTS0044482,22
RTS0044483,19
RTS0044484,15
RTS0044485,17
RTS0044486,24
RTS0044487,24
RTS0044488,15
RTS0044489,17
RTS0044490,14
RTS0044491,12
RTS0044492,7
RTS0044493,11
RTS0044494,17
RTS0044495,12
RTS0044496,25
RTS0044497,19
RTS0044498,20
RTS0044499,26
RTS0044500,18
RTS0044501,19
RTS0044502,19
RTS0044503,23
RTS0044504,20
RTS0044505,12
RTS0044506,23
RTS0044507,14
RTS0044508,12
RTS0044509,23
RTS0044510,15
RTS0044511,31
RTS0044512,22
RTS0044513,17
RTS0044514,19
RTS0044515,26
RTS0044516,22
RTS0044517,28
RTS0044518,20
RTS0044519,15
RTS0044520,25
RTS0044521,22
RTS0044522,21
RTS0044523,18
RTS0044524,10
RTS0044525,11
RTS0044526,24
RTS0044527,20
RTS0044528,17
RTS0044529,22
RTS0044530,16
RTS0044531,17
RTS0044532,17
RTS0044533,17
RTS0044534,14
RTS0044535,4
RTS0044536,9
RTS0044537,10
RTS0044538,12
RTS0044539,20
RTS0044540,10
RTS0044541,11
RTS0044542,16
RTS0044543,16
RTS0044544,23
RTS0044545,18
RTS0044546,22
RTS0044547,12
RTS0044548,15
RTS0044549,16
RTS0044550,25
RTS0044551,26
RTS0044552,25
RTS0044553,15
RTS0044554,14
RTS0044555,22
RTS0044556,13
RTS0044557,17
RTS0044558,8
RTS0044559,9
RTS0044560,15
RTS0044561,11
RTS0044562,7
RTS0044563,17
RTS0044564,16
RTS0044565,15
RTS0044566,13
RTS0044567,13
RTS0044568,14
RTS0044569,10
RTS0044570,18
RTS0044571,14
RTS0044572,9
RTS0044573,10
RTS0044574,17
RTS0044575,17
RTS0044576,11
RTS0044577,10
RTS0044578,25
RTS0044579,10
RTS0044580,12
RTS0044581,10
RTS0044582,21
RTS0044583,13
RTS0044584,11
RTS0044585,7
RTS0044586,15
RTS0044587,6
RTS0044588,11
RTS0044589,8
RTS0044590,15
RTS0044591,16
RTS0044592,10
RTS0044593,14
RTS0044594,9
RTS0044595,6
RTS0044596,13
RTS0044597,18
RTS0044598,15
RTS0044599,17
RTS0044600,9
RTS0044601,10
RTS0044602,18
RTS0044603,10
RTS0044604,23
RTS0044605,14
RTS0044606,11
RTS0044607,18
RTS0044608,10
RTS0044609,10
RTS0044610,11
RTS0044611,20
RTS0044612,17
RTS0044613,14
RTS0044614,10
RTS0044615,14
RTS0044616,12
RTS0044617,20
RTS0044618,11
RTS0044619,11
RTS0044620,12
RTS0044621,19
RTS0044622,21
RTS0044623,26
RTS0044624,29
RTS0044625,13
RTS0044626,8
RTS0044627,12
RTS0044628,9
RTS0044629,12
RTS0044630,7
RTS0044631,11
RTS0044632,17
RTS0044633,21
RTS0044634,12
RTS0044635,11
RTS0044636,7
RTS0044637,5
RTS0044638,16
RTS0044639,11
RTS0044640,12
RTS0044641,21
RTS0044642,17
RTS0044643,16
RTS0044644,28
RTS0044645,15
RTS0044646,10
RTS0044647,11
RTS0044648,13
RTS0044649,8
RTS0044650,12
RTS0044651,16
RTS0044652,18
RTS0044653,19
RTS0044654,27
RTS0044655,22
RTS0044656,22
RTS0044657,15
RTS0044658,26
RTS0044659,13
RTS0044660,22
RTS0044661,18
RTS0044662,21
RTS0044663,17
RTS0044664,19
RTS0044665,15
RTS0044666,16
RTS0044667,3
RTS0044668,14
RTS0044669,16
RTS0044670,15
RTS0044671,13
RTS0044672,14
RTS0044673,21
RTS0044674,16
RTS0044675,23
RTS0044676,18
RTS0044677,9
RTS0044678,19
RTS0044679,18
RTS0044680,17
RTS0044681,10
RTS0044682,7
RTS0044683,9
RTS0044684,12
RTS0044685,12
RTS0044686,17
RTS0044687,20
RTS0044688,19
RTS0044689,31
RTS0044690,31
RTS0044691,19
RTS0044692,31
RTS0044693,24
RTS0044694,35
RTS0044695,18
RTS0044696,24
RTS0044697,18
RTS0044698,18
RTS0044699,24
RTS0044700,19
RTS0044701,28
RTS0044702,29
RTS0044703,17
RTS0044704,23
RTS0044705,11
RTS0044706,8
RTS0044707,30
RTS0044708,13
RTS0044709,39
RTS0044710,47
RTS0044711,18
RTS0044712,28
RTS0044714,13
RTS0044715,22
RTS0044716,15
RTS0044717,16
RTS0044718,19
RTS0044719,18
RTS0044720,28
RTS0044721,12
RTS0044722,11
RTS0044723,10
RTS0044724,8
RTS0044725,14
RTS0044726,24
RTS0044727,22
RTS0044728,13
RTS0044729,19
RTS0044730,32
RTS0044731,26
RTS0044732,13
RTS0044733,12
RTS0044734,15
RTS0044735,23
RTS0044736,11
RTS0044737,12
RTS0044738,11
RTS0044739,13
RTS0044740,12
RTS0044741,5
RTS0044742,12
RTS0044743,22
RTS0044744,11
RTS0044745,12
RTS0044746,8
RTS0044747,11
RTS0044748,12
RTS0044749,9
RTS0044750,11
RTS0044751,11
RTS0044752,14
RTS0044753,14
RTS0044754,13
RTS0044755,14
RTS0044756,11
RTS0044757,11
RTS0044758,19
RTS0044759,20
RTS0044760,18
RTS0044761,19
RTS0044762,16
RTS0044763,18
RTS0044764,15
RTS0044765,15
RTS0044766,15
RTS0044767,11
RTS0044768,14
RTS0044769,11
RTS0044770,15
RTS0044771,8
RTS0044772,6
RTS0044773,11
RTS0044774,15
RTS0044775,15
RTS0044776,14
RTS0044777,16
RTS0044778,20
RTS0044779,31
RTS0044780,19
RTS0044781,30
RTS0044782,26
RTS0044783,39
RTS0044784,21
RTS0044785,23
RTS0044786,22
RTS0044787,28
RTS0044788,19
RTS0044789,31
RTS0044790,11
RTS0044791,66
RTS0044792,97
RTS0044793,14
RTS0044794,21
RTS0044795,19
RTS0044796,10
RTS0044797,31
RTS0044798,22
RTS0044799,15
RTS0044800,17
RTS0044801,23
RTS0044802,27
RTS0044803,27
RTS0044804,43
RTS0044805,21
RTS0044806,10
RTS0044807,18
RTS0044808,13
RTS0044809,18
RTS0044810,11
RTS0044811,16
RTS0044812,24
RTS0044813,24
RTS0044814,14
RTS0044815,34
RTS0044816,13
RTS0044817,17
RTS0044818,18
RTS0044819,14
RTS0044820,16
RTS0044821,18
RTS0044822,21
RTS0044823,16
RTS0044824,13
RTS0044825,20
RTS0044826,13
RTS0044827,16
RTS0044828,7
RTS0044829,11
RTS0044830,6
RTS0044831,15
RTS0044832,11
RTS0044833,41
RTS0044834,27
RTS0044835,25
RTS0044836,13
RTS0044837,10
RTS0044838,17
RTS0044839,18
RTS0044840,12
RTS0044841,4
RTS0044842,15
RTS0044843,13
RTS0044844,18
RTS0044845,15
RTS0044846,15
RTS0044847,17
RTS0044848,23
RTS0044849,26
RTS0044850,15
RTS0044851,15
RTS0044852,10
RTS0044853,13
RTS0044854,11
RTS0044855,14
RTS0044856,11
RTS0044857,13
RTS0044858,9
RTS0044859,11
RTS0044860,7
RTS0044861,20
RTS0044862,12
RTS0044863,18
RTS0044864,15
RTS0044865,21
RTS0044866,14
RTS0044867,17
RTS0044868,17
RTS0044869,33
RTS0044870,23
RTS0044871,16
RTS0044872,11
RTS0044873,11
RTS0044874,5
RTS0044875,26
RTS0044876,28
RTS0044877,36
RTS0044878,37
RTS0044879,24
RTS0044880,28
RTS0044881,7
RTS0044882,14
RTS0044883,6
RTS0044884,13
RTS0044885,8
RTS0044886,14
RTS0044887,17
RTS0044888,17
RTS0044889,11
RTS0044890,7
RTS0044891,14
RTS0044892,17
RTS0044893,16
RTS0044894,13
RTS0044895,21
RTS0044896,36
RTS0044897,27
RTS0044898,20
RTS0044899,24
RTS0044900,13
RTS0044901,21
RTS0044902,20
RTS0044903,38
RTS0044904,16
RTS0044905,28
RTS0044906,64
RTS0044907,39
RTS0044908,52
RTS0044909,104
RTS0044910,35
RTS0044911,10
RTS0044912,16
RTS0044913,15
RTS0044914,9
RTS0044915,6
RTS0044916,14
RTS0044917,18
RTS0044918,13
RTS0044919,14
RTS0044920,19
RTS0044921,19
RTS0044922,24
RTS0044923,17
RTS0044924,20
RTS0044925,25
RTS0044926,16
RTS0044927,13
RTS0044928,8
RTS0044929,8
RTS0044930,11
RTS0044931,13
RTS0044932,15
RTS0044933,7
RTS0044934,12
RTS0044935,18
RTS0044936,16
RTS0044937,14
RTS0044938,9
RTS0044939,10
RTS0044940,13
RTS0044941,11
RTS0044942,15
RTS0044943,16
RTS0044944,14
RTS0044945,14
RTS0044946,12
RTS0044947,13
RTS0044948,16
RTS0044949,11
RTS0044950,11
RTS0044951,9
RTS0044952,6
RTS0044953,11
RTS0044954,13
RTS0044955,7
RTS0044956,29
RTS0044957,30
RTS0044958,16
RTS0044959,15
RTS0044960,35
RTS0044961,15
RTS0044962,6
RTS0044963,8
RTS0044964,14
RTS0044965,16
RTS0044966,10
RTS0044967,21
RTS0044968,24
RTS0044969,8
RTS0044970,12
RTS0044971,14
RTS0044972,18
RTS0044973,13
RTS0044974,17
RTS0044975,18
RTS0044976,15
RTS0044977,8
RTS0044978,9
RTS0044979,9
RTS0044980,14
RTS0044981,12
RTS0044982,16
RTS0044983,16
RTS0044984,16
RTS0044985,21
RTS0044986,13
RTS0044987,18
RTS0044988,14
RTS0044989,7
RTS0044990,7
RTS0044991,10
RTS0044992,6
RTS0044993,10
RTS0044994,14
RTS0044995,11
RTS0044996,11
RTS0044997,11
RTS0044998,10
RTS0044999,11
RTS0045000,8
RTS0045001,16
RTS0045002,17
RTS0045003,12
RTS0045004,12
RTS0045005,21
RTS0045006,14
RTS0045007,27
RTS0045008,28
RTS0045009,17
RTS0045010,19
RTS0045011,20
RTS0045012,7
RTS0045013,3
RTS0045014,13
RTS0045015,12
RTS0045016,14
RTS0045017,17
RTS0045018,19
RTS0045019,18
RTS0045020,11
RTS0045021,8
RTS0045022,12
RTS0045023,17
RTS0045024,10
RTS0045025,21
RTS0045026,144
RTS0045027,99
RTS0045028,90
RTS0045029,93
RTS0045030,113
RTS0045031,8
RTS0045032,12
RTS0045033,10
RTS0045034,10
RTS0045035,10
RTS0045036,14
RTS0045038,25
RTS0045039,10
RTS0045040,15
RTS0045041,17
RTS0045042,20
RTS0045043,13
RTS0045044,9
RTS0045045,16
RTS0045046,12
RTS0045047,14
RTS0045048,17
RTS0045049,15
RTS0045050,7
RTS0045051,12
RTS0045052,9
RTS0045053,12
RTS0045054,5
RTS0045055,9
RTS0045056,12
RTS0045057,43
RTS0045058,10
RTS0045059,9
RTS0045060,30
RTS0045061,15
RTS0045063,9
RTS0045064,19
RTS0045065,19
RTS0045066,14
RTS0045067,25
RTS0045068,31
RTS0045069,21
RTS0045070,35
RTS0045071,27
RTS0045072,34
RTS0045073,40
RTS0045074,55
RTS0045075,15
RTS0045076,12
RTS0045077,11
RTS0045078,14
RTS0045079,10
RTS0045080,12
RTS0045081,7
RTS0045082,13
RTS0045083,23
RTS0045084,11
RTS0045085,16
RTS0045086,13
RTS0045087,11
RTS0045088,8
RTS0045089,9
RTS0045090,14
RTS0045091,10
RTS0045092,11
RTS0045093,7
RTS0045094,13
RTS0045095,16
RTS0045096,11
RTS0045097,9
RTS0045098,7
RTS0045099,13
RTS0045100,18
RTS0045101,13
RTS0045102,8
RTS0045103,15
RTS0045104,18
RTS0045105,11
RTS0045106,19
RTS0045107,10
RTS0045108,19
RTS0045109,16
RTS0045110,15
RTS0045111,14
RTS0045112,14
RTS0045113,19
RTS0045114,19
RTS0045115,19
RTS0045116,13
RTS0045117,11
RTS0045118,12
RTS0045119,17
RTS0045120,12
RTS0045121,7
RTS0045122,22
RTS0045123,13
RTS0045124,9
RTS0045125,11
RTS0045126,16
RTS0045127,14
RTS0045128,21
RTS0045129,16
RTS0045130,13
RTS0045131,5
RTS0045132,14
RTS0045133,9
RTS0045134,15
RTS0045135,18
RTS0045136,17
RTS0045137,31
RTS0045138,18
RTS0045139,9
RTS0045140,10
RTS0045141,14
RTS0045142,21
RTS0045143,8
RTS0045144,19
RTS0045145,8
RTS0045146,13
RTS0045147,19
RTS0045148,12
RTS0045149,7
RTS0045150,9
RTS0045151,20
RTS0045152,28
RTS0045153,17
RTS0045154,22
RTS0045155,33
RTS0045156,12
RTS0045157,17
RTS0045158,11
RTS0045159,17
RTS0045160,16
RTS0045161,11
RTS0045162,10
RTS0045163,24
RTS0045164,20
RTS0045165,13
RTS0045166,13
RTS0045167,15
RTS0045168,20
RTS0045169,12
RTS0045170,23
RTS0045171,31
RTS0045172,19
RTS0045173,15
RTS0045174,20
RTS0045175,18
RTS0045176,36
RTS0045177,26
RTS0045178,17
RTS0045179,19
RTS0045180,25
RTS0045181,5
RTS0045182,18
RTS0045183,10
RTS0045184,19
RTS0045185,12
RTS0045186,17
RTS0045187,29
RTS0045188,14
RTS0045189,14
RTS0045190,22
RTS0045191,8
RTS0045192,8
RTS0045193,13
RTS0045194,9
RTS0045195,6
RTS0045196,12
RTS0045197,12
RTS0045198,14
RTS0045199,14
RTS0045200,8
RTS0045201,13
RTS0045202,16
RTS0045203,17
RTS0045204,10
RTS0045205,15
RTS0045206,11
RTS0045207,10
RTS0045208,11
RTS0045209,12
RTS0045210,7
RTS0045211,9
RTS0045212,14
RTS0045213,6
RTS0045214,13
RTS0045215,13
RTS0045216,19
RTS0045217,15
RTS0045218,18
RTS0045219,18
RTS0045220,12
RTS0045221,22
RTS0045222,16
RTS0045223,13
RTS0045224,13
RTS0045225,8
RTS0045226,82
RTS0045227,52
RTS0045228,69
RTS0045229,66
RTS0045230,55
RTS0045231,23
RTS0045232,23
RTS0045233,27
RTS0045234,18
RTS0045235,15
RTS0045236,32
RTS0045237,38
RTS0045238,25
RTS0045239,28
RTS0045240,39
RTS0045241,22
RTS0045242,21
RTS0045243,14
RTS0045244,29
RTS0045245,9
RTS0045246,9
RTS0045247,11
RTS0045248,11
RTS0045249,15
RTS0045250,13
RTS0045251,14
RTS0045252,11
RTS0045253,18
RTS0045254,13
RTS0045255,9
RTS0045256,10
RTS0045257,15
RTS0045258,22
RTS0045259,19
RTS0045260,16
RTS0045261,9
RTS0045262,27
RTS0045263,21
RTS0045264,17
RTS0045265,16
RTS0045266,11
RTS0045267,15
RTS0045268,34
RTS0045269,22
RTS0045270,13
RTS0045271,12
RTS0045272,13
RTS0045273,16
RTS0045274,15
RTS0045275,17
RTS0045276,17
RTS0045277,22
RTS0045278,22
RTS0045279,8
RTS0045280,12
RTS0045281,5
RTS0045282,15
RTS0045283,12
RTS0045284,9
RTS0045285,15
RTS0045286,20
RTS0045287,21
RTS0045288,14
RTS0045289,11
RTS0045290,11
RTS0045291,15
RTS0045292,18
RTS0045293,19
RTS0045294,12
RTS0045295,5
RTS0045296,13
RTS0045297,17
RTS0045298,19
RTS0045299,20
RTS0045300,9
RTS0045301,62
RTS0045302,15
RTS0045303,60
RTS0045304,34
RTS0045305,81
RTS0045306,18
RTS0045307,12
RTS0045308,22
RTS0045309,11
RTS0045310,16
RTS0045311,3
RTS0045312,9
RTS0045313,8
RTS0045314,14
RTS0045315,9
RTS0045316,25
RTS0045317,13
RTS0045318,4
RTS0045319,8
RTS0045320,13
RTS0045321,16
RTS0045322,6
RTS0045323,16
RTS0045324,14
RTS0045325,9
RTS0045326,11
RTS0045327,9
RTS0045328,15
RTS0045329,12
RTS0045330,8
RTS0045331,11
RTS0045332,11
RTS0045333,14
RTS0045334,16
RTS0045335,16
RTS0045336,11
RTS0045337,8
RTS0045338,8
RTS0045339,15
RTS0045340,7
RTS0045341,8
RTS0045342,17
RTS0045343,11
RTS0045344,16
RTS0045345,13
RTS0045346,14
RTS0045347,13
RTS0045348,11
RTS0045349,10
RTS0045350,16
RTS0045351,6
RTS0045352,10
RTS0045353,20
RTS0045354,10
RTS0045355,6
RTS0045356,19
RTS0045357,21
RTS0045358,6
RTS0045359,15
RTS0045360,15
RTS0045361,19
RTS0045362,12
RTS0045363,13
RTS0045364,17
RTS0045365,15
RTS0045366,20
RTS0045367,13
RTS0045368,12
RTS0045369,8
RTS0045370,13
RTS0045371,9
RTS0045372,16
RTS0045373,16
RTS0045374,30
RTS0045375,20
RTS0045376,31
RTS0045377,32
RTS0045378,53
RTS0045379,38
RTS0045380,30
RTS0045381,13
RTS0045382,15
RTS0045383,9
RTS0045384,8
RTS0045385,11
RTS0045386,21
RTS0045387,21
RTS0045388,11
RTS0045389,19
RTS0045390,19
RTS0045391,17
RTS0045392,18
RTS0045393,9
RTS0045394,8
RTS0045395,15
RTS0045396,10
RTS0045397,22
RTS0045398,16
RTS0045399,15
RTS0045400,6
RTS0045401,19
RTS0045402,17
RTS0045403,17
RTS0045404,22
RTS0045405,8
RTS0045406,17
RTS0045407,29
RTS0045408,15
RTS0045409,25
RTS0045410,26
RTS0045411,25
RTS0045412,36
RTS0045413,30
RTS0045414,26
RTS0045415,35
RTS0045416,12
RTS0045417,11
RTS0045418,13
RTS0045419,14
RTS0045420,11
RTS0045421,714
RTS0045422,750
RTS0045423,376
RTS0045424,740
RTS0045425,663
RTS0045426,24
RTS0045427,10
RTS0045428,17
RTS0045429,22
RTS0045430,10
RTS0045431,28
RTS0045432,30
RTS0045433,28
RTS0045434,39
RTS0045435,24
RTS0045436,27
RTS0045437,23
RTS0045438,37
RTS0045439,33
RTS0045440,27
RTS0045441,66
RTS0045442,60
RTS0045443,74
RTS0045444,67
RTS0045445,47
RTS0045446,23
RTS0045447,37
RTS0045448,25
RTS0045449,15
RTS0045450,14
RTS0045451,27
RTS0045452,18
RTS0045453,24
RTS0045454,16
RTS0045455,22
RTS0045456,19
RTS0045457,23
RTS0045458,28
RTS0045459,15
RTS0045460,25
RTS0045461,15
RTS0045462,13
RTS0045463,10
RTS0045464,11
RTS0045465,8
RTS0045466,8
RTS0045467,16
RTS0045468,10
RTS0045469,23
RTS0045470,18
RTS0045471,37
RTS0045472,23
RTS0045473,26
RTS0045474,44
RTS0045475,61
RTS0045476,33
RTS0045477,35
RTS0045478,18
RTS0045479,45
RTS0045480,44
RTS0045481,20
RTS0045482,15
RTS0045483,16
RTS0045484,23
RTS0045485,23
RTS0045486,18
RTS0045487,16
RTS0045488,25
RTS0045489,21
RTS0045490,24
RTS0045491,130
RTS0045492,191
RTS0045493,125
RTS0045494,50
RTS0045495,53
RTS0045496,16
RTS0045497,14
RTS0045498,33
RTS0045499,33
RTS0045500,28
RTS0045501,33
RTS0045502,40
RTS0045503,34
RTS0045504,24
RTS0045505,27
RTS0045506,846
RTS0045507,1363
RTS0045508,728
RTS0045509,1150
RTS0045510,788
RTS0045511,22
RTS0045512,10
RTS0045513,12
RTS0045514,11
RTS0045515,14
RTS0045516,26
RTS0045517,27
RTS0045518,31
RTS0045519,42
RTS0045520,37
RTS0045521,19
RTS0045522,15
RTS0045523,12
RTS0045524,9
RTS0045525,13
RTS0045526,35
RTS0045527,22
RTS0045528,21
RTS0045529,17
RTS0045530,29
RTS0045531,29
RTS0045532,39
RTS0045533,36
RTS0045534,38
RTS0045535,11
RTS0045536,30
RTS0045537,39
RTS0045538,21
RTS0045539,27
RTS0045540,32
RTS0045541,8
RTS0045542,12
RTS0045543,22
RTS0045544,12
RTS0045545,26
RTS0045546,13
RTS0045547,13
RTS0045548,16
RTS0045549,9
RTS0045550,8
RTS0045551,17
RTS0045552,16
RTS0045553,15
RTS0045554,17
RTS0045555,13
RTS0045556,21
RTS0045557,16
RTS0045558,16
RTS0045559,24
RTS0045560,26
RTS0045561,21
RTS0045562,18
RTS0045563,21
RTS0045564,15
RTS0045565,12
RTS0045566,24
RTS0045567,20
RTS0045568,7
RTS0045569,17
RTS0045570,7
RTS0045571,15
RTS0045572,25
RTS0045573,16
RTS0045574,16
RTS0045575,26
RTS0045576,15
RTS0045577,9
RTS0045578,8
RTS0045579,16
RTS0045580,27
RTS0045581,14
RTS0045582,6
RTS0045583,18
RTS0045584,13
RTS0045585,13
RTS0045586,14
RTS0045587,15
RTS0045588,21
RTS0045589,19
RTS0045590,16
RTS0045592,191
RTS0045593,213
RTS0045594,125
RTS0045595,137
RTS0045596,39
RTS0045597,55
RTS0045598,51
RTS0045599,65
RTS0045600,31
RTS0045601,13
RTS0045602,22
RTS0045603,17
RTS0045604,21
RTS0045606,11
RTS0045607,15
RTS0045608,11
RTS0045609,7
RTS0045610,14
RTS0045611,14
RTS0045612,13
RTS0045613,14
RTS0045614,3
RTS0045615,13
RTS0045616,7
RTS0045617,18
RTS0045618,11
RTS0045619,16
RTS0045620,6
RTS0045621,10
RTS0045622,20
RTS0045623,19
RTS0045624,14
RTS0045625,17
RTS0045626,7
RTS0045627,17
RTS0045628,20
RTS0045629,15
RTS0045630,9
RTS0045631,7
RTS0045632,13
RTS0045633,17
RTS0045634,8
RTS0045635,13
RTS0045636,10
RTS0045637,8
RTS0045638,11
RTS0045639,26
RTS0045640,11
RTS0045641,16
RTS0045642,11
RTS0045643,7
RTS0045644,17
RTS0045645,13
RTS0045646,14
RTS0045647,8
RTS0045648,14
RTS0045649,11
RTS0045650,14
RTS0045651,10
RTS0045652,20
RTS0045653,25
RTS0045654,21
RTS0045655,17
RTS0045656,20
RTS0045657,11
RTS0045658,31
RTS0045659,20
RTS0045660,22
RTS0045661,47
RTS0045662,39
RTS0045663,35
RTS0045664,34
RTS0045665,56
RTS0045666,8
RTS0045667,9
RTS0045668,21
RTS0045669,11
RTS0045670,12
RTS0045671,20
RTS0045672,15
RTS0045673,10
RTS0045674,14
RTS0045675,24
RTS0045676,33
RTS0045677,51
RTS0045678,53
RTS0045679,39
RTS0045680,52
RTS0045681,14
RTS0045682,15
RTS0045683,5
RTS0045684,14
RTS0045685,7
RTS0045687,19
RTS0045688,20
RTS0045689,17
RTS0045690,11
RTS0045691,12
RTS0045692,17
RTS0045693,12
RTS0045694,9
RTS0045695,9
RTS0045696,33
RTS0045697,16
RTS0045698,23
RTS0045699,19
RTS0045700,17
RTS0045701,15
RTS0045702,13
RTS0045703,10
RTS0045704,13
RTS0045705,17
RTS0045706,19
RTS0045707,17
RTS0045708,21
RTS0045709,12
RTS0045710,15
RTS0045711,19
RTS0045712,9
RTS0045713,10
RTS0045714,13
RTS0045715,11
RTS0045716,32
RTS0045717,16
RTS0045718,10
RTS0045719,7
RTS0045720,12
RTS0045721,30
RTS0045722,34
RTS0045723,31
RTS0045724,24
RTS0045725,20
RTS0045726,13
RTS0045727,17
RTS0045728,29
RTS0045729,14
RTS0045730,12
RTS0045731,69
RTS0045732,50
RTS0045733,42
RTS0045734,67
RTS0045735,98
RTS0045736,163
RTS0045737,204
RTS0045738,324
RTS0045739,285
RTS0045740,153
RTS0045741,53
RTS0045742,36
RTS0045743,54
RTS0045744,49
RTS0045745,54
RTS0045746,45
RTS0045747,34
RTS0045748,45
RTS0045749,15
RTS0045750,13
RTS0045751,23
RTS0045752,24
RTS0045753,20
RTS0045754,25
RTS0045755,39
RTS0045756,37
RTS0045757,36
RTS0045758,54
RTS0045759,38
RTS0045760,23
RTS0045761,12
RTS0045762,12
RTS0045763,23
RTS0045764,14
RTS0045765,12
RTS0045766,39
RTS0045767,19
RTS0045768,16
RTS0045769,34
RTS0045770,33
RTS0045771,14
RTS0045772,22
RTS0045773,24
RTS0045774,13
RTS0045775,24
RTS0045776,11
RTS0045777,10
RTS0045778,12
RTS0045779,9
RTS0045780,15
RTS0045781,32
RTS0045782,28
RTS0045783,39
RTS0045784,27
RTS0045785,35
RTS0045786,16
RTS0045787,25
RTS0045788,26
RTS0045789,23
RTS0045790,19
RTS0045791,7
RTS0045792,9
RTS0045793,14
RTS0045794,6
RTS0045795,10
RTS0045796,11
RTS0045797,4
RTS0045798,8
RTS0045799,8
RTS0045800,12
RTS0045801,12
RTS0045802,9
RTS0045803,18
RTS0045804,10
RTS0045805,14
RTS0045806,29
RTS0045807,28
RTS0045808,13
RTS0045809,18
RTS0045810,15
RTS0045811,23
RTS0045812,15
RTS0045813,21
RTS0045814,28
RTS0045815,14
RTS0045816,21
RTS0045817,20
RTS0045818,17
RTS0045819,14
RTS0045820,15
RTS0045821,38
RTS0045822,24
RTS0045823,24
RTS0045824,50
RTS0045825,21
RTS0045826,31
RTS0045827,31
RTS0045828,37
RTS0045829,20
RTS0045830,38
RTS0045831,19
RTS0045832,14
RTS0045833,14
RTS0045834,17
RTS0045835,25
RTS0045836,82
RTS0045837,73
RTS0045838,58
RTS0045840,43
RTS0045841,53
RTS0045842,42
RTS0045843,24
RTS0045844,27
RTS0045845,41
RTS0045846,166
RTS0045848,28
RTS0045849,258
RTS0045851,13
RTS0045852,11
RTS0045853,12
RTS0045854,13
RTS0045855,11
RTS0045856,19
RTS0045857,13
RTS0045858,4
RTS0045859,10
RTS0045860,26
RTS0045861,11
RTS0045862,10
RTS0045863,31
RTS0045864,50
RTS0045865,24
RTS0045866,63
RTS0045867,9
RTS0045868,8
RTS0045869,15
RTS0045870,20
RTS0045871,8
RTS0045872,11
RTS0045873,11
RTS0045874,7
RTS0045875,17
RTS0045876,5
RTS0045877,11
RTS0045878,21
RTS0045879,28
RTS0045880,21
RTS0045881,19
RTS0045882,69
RTS0045883,36
RTS0045884,34
RTS0045885,3
RTS0045886,26
RTS0045887,46
RTS0045888,24
RTS0045889,10
RTS0045890,14
RTS0045891,13
RTS0045892,14
RTS0045893,15
RTS0045894,10
RTS0045895,7
RTS0045896,32
RTS0045897,16
RTS0045898,23
RTS0045899,35
RTS0045900,33
RTS0045901,13
RTS0045902,27
RTS0045903,25
RTS0045904,17
RTS0045905,8
RTS0045906,12
RTS0045907,17
RTS0045908,11
RTS0045909,14
RTS0045910,9
RTS0045911,14
RTS0045912,12
RTS0045913,9
RTS0045914,8
RTS0045915,10
RTS0045916,23
RTS0045917,12
RTS0045918,9
RTS0045919,12
RTS0045920,13
RTS0045921,14
RTS0045922,10
RTS0045923,12
RTS0045924,16
RTS0045925,11
RTS0045926,26
RTS0045927,20
RTS0045928,17
RTS0045929,6
RTS0045930,40
RTS0045931,38
RTS0045932,15
RTS0045933,10
RTS0045935,6
RTS0045939,22
RTS0045940,14
RTS0045941,12
RTS0045942,17
RTS0045943,21
RTS0045944,13
RTS0045945,19
RTS0045946,12
RTS0045947,15
RTS0045948,20
RTS0045949,13
RTS0045950,14
RTS0045951,19
RTS0045952,18
RTS0045953,24
RTS0045954,47
RTS0045955,13
RTS0045956,11
RTS0045957,6
RTS0045958,8
RTS0045959,10
RTS0045960,12
RTS0045961,8
RTS0045962,14
RTS0045963,17
RTS0045964,13
RTS0045965,14
RTS0045966,10
RTS0045967,5
RTS0045968,5
RTS0045969,15
RTS0045970,18
RTS0045971,34
RTS0045972,11
RTS0045973,8
RTS0045974,11
RTS0045975,9
RTS0045976,12
RTS0045977,12
RTS0045978,13
RTS0045979,17
RTS0045980,17
RTS0045981,18
RTS0045982,19
RTS0045983,32
RTS0045984,50
RTS0045985,27
RTS0045986,17
RTS0045987,20
RTS0045988,15
RTS0045989,23
RTS0045990,12
RTS0045991,24
RTS0045992,16
RTS0045993,14
RTS0045994,11
RTS0045995,13
RTS0045996,11
RTS0045997,11
RTS0045998,11
RTS0045999,12
RTS0046000,13
RTS0046001,11
RTS0046002,12
RTS0046003,9
RTS0046004,18
RTS0046005,16
RTS0046006,11
RTS0046007,12
RTS0046008,11
RTS0046009,19
RTS0046010,5
RTS0046011,10
RTS0046012,9
RTS0046013,17
RTS0046014,10
RTS0046015,6
RTS0046016,18
RTS0046017,20
RTS0046018,13
RTS0046019,12
RTS0046020,14
RTS0046021,15
RTS0046022,18
RTS0046023,19
RTS0046024,10
RTS0046025,14
RTS0046026,9
RTS0046027,10
RTS0046028,7
RTS0046029,12
RTS0046030,10
RTS0046031,20
RTS0046032,6
RTS0046033,10
RTS0046034,17
RTS0046035,8
RTS0046036,12
RTS0046037,14
RTS0046038,6
RTS0046039,8
RTS0046040,12
RTS0046041,12
RTS0046042,9
RTS0046043,11
RTS0046044,12
RTS0046045,17
RTS0046046,9
RTS0046047,10
RTS0046048,19
RTS0046049,22
RTS0046050,23
RTS0046051,33
RTS0046052,36
RTS0046053,31
RTS0046054,31
RTS0046055,28
RTS0046056,13
RTS0046057,9
RTS0046058,14
RTS0046059,18
RTS0046060,9
RTS0046061,16
RTS0046062,10
RTS0046063,11
RTS0046064,46
RTS0046065,33
RTS0046066,64
RTS0046067,66
RTS0046068,3
RTS0046069,12
RTS0046070,6
RTS0046071,16
RTS0046072,12
RTS0046073,20
RTS0046074,9
RTS0046075,10
RTS0046076,15
RTS0046077,15
RTS0046078,15
RTS0046079,17
RTS0046080,14
RTS0046081,8
RTS0046082,36
RTS0046083,15
RTS0046084,68
RTS0046085,19
RTS0046086,20
RTS0046087,13
RTS0046088,30
RTS0046089,7
RTS0046090,22
RTS0046091,8
RTS0046092,18
RTS0046093,11
RTS0046094,9
RTS0046095,6
RTS0046096,13
RTS0046097,6
RTS0046098,9
RTS0046099,14
RTS0046100,6
RTS0046101,9
RTS0046102,10
RTS0046103,12
RTS0046104,12
RTS0046105,9
RTS0046106,6
RTS0046107,12
RTS0046108,16
RTS0046109,8
RTS0046110,9
RTS0046111,19
RTS0046112,23
RTS0046113,14
RTS0046114,10
RTS0046115,25
RTS0046116,19
RTS0046117,29
RTS0046119,11
RTS0046121,12
RTS0046122,12
RTS0046123,15
RTS0046124,8
RTS0046125,6
RTS0046126,12
RTS0046127,13
RTS0046128,22
RTS0046129,11
RTS0046130,16
RTS0046131,17
RTS0046132,19
RTS0046133,34
RTS0046134,29
RTS0046135,19
RTS0046136,34
RTS0046137,65
RTS0046138,23
RTS0046140,46
RTS0046141,24
RTS0046142,31
RTS0046143,33
RTS0046144,40
RTS0046145,12
RTS0046146,12
RTS0046147,10
RTS0046148,8
RTS0046149,8
RTS0046150,9
RTS0046152,12
RTS0046153,9
RTS0046154,8
RTS0046155,15
RTS0046156,18
RTS0046157,7
RTS0046158,9
RTS0046159,9
RTS0046160,11
RTS0046161,8
RTS0046162,5
RTS0046163,13
RTS0046164,24
RTS0046165,24
RTS0046166,9
RTS0046167,25
RTS0046168,12
RTS0046169,7
RTS0046170,10
RTS0046171,9
RTS0046172,13
RTS0046173,7
RTS0046174,7
RTS0046175,12
RTS0046176,14
RTS0046177,9
RTS0046178,19
RTS0046179,7
RTS0046180,12
RTS0046181,12
RTS0046182,8
RTS0046183,20
RTS0046184,19
RTS0046185,16
RTS0046186,28
RTS0046187,36
RTS0046188,45
RTS0046191,7
RTS0046193,5
RTS0046194,12
RTS0046195,9
RTS0046196,7
RTS0046197,21
RTS0046198,9
RTS0046199,16
RTS0046200,8
RTS0046201,20
RTS0046202,41
RTS0046203,20
RTS0046204,16
RTS0046205,26
RTS0046206,22
RTS0046207,27
RTS0046208,27
RTS0046209,21
RTS0046210,18
RTS0046211,11
RTS0046212,19
RTS0046213,35
RTS0046214,26
RTS0046215,24
RTS0046216,36
RTS0046217,30
RTS0046218,19
RTS0046219,8
RTS0046220,9
RTS0046221,13
RTS0046222,14
RTS0046223,14
RTS0046224,9
RTS0046225,21
RTS0046226,16
RTS0046227,21
RTS0046228,13
RTS0046229,16
RTS0046230,14
RTS0046231,8
RTS0046232,22
RTS0046233,14
RTS0046234,11
RTS0046235,11
RTS0046236,9
RTS0046237,17
RTS0046238,8
RTS0046239,6
RTS0046240,11
RTS0046241,6
RTS0046242,16
RTS0046243,8
RTS0046244,18
RTS0046245,8
RTS0046246,8
RTS0046247,8
RTS0046248,6
RTS0046249,16
RTS0046250,12
RTS0046251,9
RTS0046252,23
RTS0046253,19
RTS0046254,23
RTS0046255,14
RTS0046256,19
RTS0046257,12
RTS0046258,15
RTS0046259,19
RTS0046260,17
RTS0046261,10
RTS0046262,17
RTS0046263,19
RTS0046264,9
RTS0046265,12
RTS0046266,8
RTS0046267,9
RTS0046268,10
RTS0046269,9
RTS0046270,10
RTS0046271,13
RTS0046272,11
RTS0046273,4
RTS0046274,8
RTS0046275,12
RTS0046276,6
RTS0046277,12
RTS0046278,9
RTS0046279,12
RTS0046280,14
RTS0046281,14
RTS0046282,9
RTS0046283,12
RTS0046284,12
RTS0046285,6
RTS0046286,13
RTS0046287,17
RTS0046288,12
RTS0046289,20
RTS0046290,12
RTS0046291,11
RTS0046292,11
RTS0046293,59
RTS0046294,33
RTS0046295,77
RTS0046296,24
RTS0046297,11
RTS0046298,11
RTS0046299,14
RTS0046300,9
RTS0046301,18
RTS0046302,6
RTS0046303,10
RTS0046304,11
RTS0046305,18
RTS0046306,7
RTS0046307,10
RTS0046308,16
RTS0046309,11
RTS0046310,10
RTS0046311,11
RTS0046312,18
RTS0046313,5
RTS0046314,10
RTS0046315,12
RTS0046316,10
RTS0046317,11
RTS0046318,13
RTS0046319,8
RTS0046320,6
RTS0046321,15
RTS0046322,22
RTS0046323,14
RTS0046324,9
RTS0046325,8
RTS0046326,8
RTS0046327,20
RTS0046328,13
RTS0046329,28
RTS0046330,25
RTS0046331,15
RTS0046332,16
RTS0046333,30
RTS0046334,16
RTS0046335,25
RTS0046336,22
RTS0046342,11
RTS0046343,14
RTS0046344,12
RTS0046345,5
RTS0046346,10
RTS0046347,80
RTS0046348,94
RTS0046349,63
RTS0046350,12
RTS0046351,17
RTS0046352,10
RTS0046353,14
RTS0046354,15
RTS0046355,13
RTS0046356,19
RTS0046357,13
RTS0046358,8
RTS0046359,17
RTS0046360,12
RTS0046361,22
RTS0046362,16
RTS0046363,13
RTS0046364,10
RTS0046365,12
RTS0046366,9
RTS0046367,8
RTS0046368,15
RTS0046369,20
RTS0046370,8
RTS0046371,16
RTS0046372,25
RTS0046373,10
RTS0046374,11
RTS0046375,10
RTS0046376,12
RTS0046377,13
RTS0046378,15
RTS0046379,10
RTS0046380,12
RTS0046381,9
RTS0046382,14
RTS0046383,12
RTS0046384,14
RTS0046385,15
RTS0046386,17
RTS0046387,12
RTS0046388,17
RTS0046389,19
RTS0046390,12
RTS0046391,12
RTS0046392,5
RTS0046393,10
RTS0046394,17
RTS0046395,11
RTS0046396,9
RTS0046397,5
RTS0046398,8
RTS0046399,19
RTS0046400,12
RTS0046401,17
RTS0046402,8
RTS0046403,11
RTS0046404,12
RTS0046405,21
RTS0046406,16
RTS0046407,16
RTS0046408,12
RTS0046409,21
RTS0046410,25
RTS0046411,21
RTS0046412,25
RTS0046413,50
RTS0046414,400
RTS0046415,110
RTS0046416,10
RTS0046417,19
RTS0046418,15
RTS0046419,13
RTS0046420,27
RTS0046421,16
RTS0046422,11
RTS0046423,16
RTS0046424,18
RTS0046425,11
RTS0046426,13
RTS0046427,17
RTS0046428,15
RTS0046429,12
RTS0046430,12
RTS0046431,18
RTS0046432,25
RTS0046433,23
RTS0046434,19
RTS0046435,77
RTS0046439,28
RTS0046440,65
RTS0046441,39
RTS0046442,25
RTS0046443,51
RTS0046444,9
RTS0046445,8
RTS0046446,10
RTS0046447,6
RTS0046448,15
RTS0046449,16
RTS0046450,39
RTS0046451,11
RTS0046452,28
RTS0046453,19
RTS0046454,18
RTS0046455,23
RTS0046456,10
RTS0046457,20
RTS0046458,20
RTS0046459,48
RTS0046460,53
RTS0046461,18
RTS0046462,18
RTS0046463,26
RTS0046464,10
RTS0046466,8
RTS0046468,15
RTS0046469,8
RTS0046470,18
RTS0046471,7
RTS0046472,17
RTS0046473,14
RTS0046474,8
RTS0046475,14
RTS0046476,22
RTS0046477,13
RTS0046478,16
RTS0046479,7
RTS0046480,13
RTS0046481,12
RTS0046482,7
RTS0046483,20
RTS0046484,6
RTS0046485,13
RTS0046486,7
RTS0046487,9
RTS0046488,9
RTS0046489,13
RTS0046490,12
RTS0046491,10
RTS0046492,20
RTS0046493,6
RTS0046494,5
RTS0046495,13
RTS0046496,28
RTS0046497,24
RTS0046498,14
RTS0046499,72
RTS0046500,116
RTS0046501,99
RTS0046502,17
RTS0046503,26
RTS0046504,30
RTS0046505,6
RTS0046506,7
RTS0046507,23
RTS0046508,17
RTS0046509,6
RTS0046510,25
RTS0046511,9
RTS0046512,17
RTS0046513,16
RTS0046514,6
RTS0046515,16
RTS0046516,26
RTS0046517,26
RTS0046518,13
RTS0046519,11
RTS0046520,10
RTS0046521,10
RTS0046522,12
RTS0046524,16
RTS0046525,11
RTS0046526,19
RTS0046527,14
RTS0046528,16
RTS0046529,13
RTS0046530,6
RTS0046531,4
RTS0046532,13
RTS0046533,17
RTS0046534,22
RTS0046535,7
RTS0046536,13
RTS0046537,16
RTS0046538,15
RTS0046539,19
RTS0046540,13
RTS0046541,7
RTS0046542,19
RTS0046543,27
RTS0046544,11
RTS0046545,37
RTS0046546,15
RTS0046548,18
RTS0046549,36
RTS0046550,3
RTS0046551,24
RTS0046552,17
RTS0046553,34
RTS0046554,11
RTS0046555,14
RTS0046556,21
RTS0046557,12
RTS0046558,13
RTS0046559,13
RTS0046560,7
RTS0046561,14
RTS0046562,9
RTS0046563,20
RTS0046564,8
RTS0046565,17
RTS0046566,15
RTS0046567,18
RTS0046568,14
RTS0046569,17
RTS0046570,12
RTS0046571,9
RTS0046572,8
RTS0046573,9
RTS0046574,14
RTS0046575,20
RTS0046577,16
RTS0046578,12
RTS0046580,18
RTS0046581,12
RTS0046582,15
RTS0046583,7
RTS0046584,18
RTS0046585,15
RTS0046586,5
RTS0046587,14
RTS0046588,7
RTS0046589,11
RTS0046590,11
RTS0046591,6
RTS0046592,10
RTS0046593,18
RTS0046594,18
RTS0046595,12
RTS0046596,26
RTS0046597,3
RTS0046598,20
RTS0046599,12
RTS0046600,63
RTS0046601,72
RTS0046602,51
RTS0046603,66
RTS0046604,18
RTS0046605,15
RTS0046606,15
RTS0046607,24
RTS0046608,36
RTS0046609,30
RTS0046610,3
RTS0046611,17
RTS0046612,7
RTS0046613,11
RTS0046614,15
RTS0046615,8
RTS0046616,10
RTS0046617,20
RTS0046618,6
RTS0046619,17
RTS0046620,13
RTS0046621,19
RTS0046622,17
RTS0046623,10
RTS0046624,23
RTS0046625,10
RTS0046626,11
RTS0046627,15
RTS0046628,18
RTS0046629,13
RTS0046630,17
RTS0046631,17
RTS0046632,23
RTS0046633,16
RTS0046634,14
RTS0046635,9
RTS0046636,21
RTS0046637,21
RTS0046638,13
RTS0046639,17
RTS0046640,12
RTS0046641,6
RTS0046642,21
RTS0046643,15
RTS0046644,22
RTS0046645,7
RTS0046646,7
RTS0046647,12
RTS0046648,11
RTS0046649,12
RTS0046650,7
RTS0046651,19
RTS0046652,11
RTS0046653,36
RTS0046654,16
RTS0046655,28
RTS0046656,18
RTS0046657,16
RTS0046658,11
RTS0046659,17
RTS0046660,8
RTS0046661,20
RTS0046662,9
RTS0046663,15
RTS0046664,4
RTS0046665,16
RTS0046666,10
RTS0046667,16
RTS0046668,12
RTS0046669,10
RTS0046670,11
RTS0046671,12
RTS0046672,16
RTS0046673,15
RTS0046674,6
RTS0046675,20
RTS0046676,8
RTS0046677,8
RTS0046678,13
RTS0046679,9
RTS0046680,10
RTS0046681,8
RTS0046682,8
RTS0046683,9
RTS0046684,18
RTS0046685,5
RTS0046686,12
RTS0046687,16
RTS0046688,6
RTS0046689,12
RTS0046690,24
RTS0046691,15
RTS0046692,7
RTS0046693,18
RTS0046694,16
RTS0046695,8
RTS0046696,22
RTS0046697,14
RTS0046698,10
RTS0046699,54
RTS0046700,27
RTS0046701,50
RTS0046702,31
RTS0046703,247
RTS0046704,298
RTS0046705,266
RTS0046706,91
RTS0046707,266
RTS0046708,244
RTS0046709,14
RTS0046710,11
RTS0046711,17
RTS0046712,9
RTS0046713,15
RTS0046714,19
RTS0046715,16
RTS0046716,24
RTS0046717,47
RTS0046718,10
RTS0046719,5
RTS0046720,17
RTS0046721,22
RTS0046722,20
RTS0046723,4
RTS0046724,10
RTS0046725,8
RTS0046726,8
RTS0046727,20
RTS0046728,11
RTS0046729,13
RTS0046730,15
RTS0046731,14
RTS0046732,13
RTS0046733,12
RTS0046734,17
RTS0046735,11
RTS0046736,14
RTS0046737,12
RTS0046738,13
RTS0046739,11
RTS0046740,15
RTS0046741,21
RTS0046742,7
RTS0046743,37
RTS0046744,11
RTS0046745,43
RTS0046746,21
RTS0046747,14
RTS0046748,18
RTS0046749,13
RTS0046750,15
RTS0046751,8
RTS0046752,10
RTS0046753,7
RTS0046754,9
RTS0046755,12
RTS0046756,7
RTS0046757,11
RTS0046758,19
RTS0046759,27
RTS0046760,26
RTS0046761,20
RTS0046763,15
RTS0046764,8
RTS0046765,10
RTS0046766,16
RTS0046767,7
RTS0046768,24
RTS0046769,44
RTS0046770,45
RTS0046771,17
RTS0046772,22
RTS0046773,8
RTS0046774,10
RTS0046775,19
RTS0046777,24
RTS0046778,14
RTS0046779,19
RTS0046780,15
RTS0046781,10
RTS0046782,10
RTS0046783,9
RTS0046784,9
RTS0046785,12
RTS0046790,18
RTS0046791,9
RTS0046792,22
RTS0046793,11
RTS0046794,10
RTS0046795,16
RTS0046796,9
RTS0046797,12
RTS0046798,12
RTS0046799,8
RTS0046800,16
RTS0046801,102
RTS0046802,81
RTS0046803,8
RTS0046804,11
RTS0046805,14
RTS0046806,21
RTS0046807,16
RTS0046808,10
RTS0046809,11
RTS0046810,8
RTS0046811,6
RTS0046812,8
RTS0046813,18
RTS0046814,17
RTS0046815,17
RTS0046816,9
RTS0046817,11
RTS0046818,11
RTS0046819,14
RTS0046820,19
RTS0046821,12
RTS0046822,14
RTS0046823,12
RTS0046824,29
RTS0046825,16
RTS0046826,15
RTS0046827,14
RTS0046828,14
RTS0046829,8
RTS0046830,17
RTS0046831,26
RTS0046832,17
RTS0046835,8
RTS0046836,211
RTS0046837,168
RTS0046838,31
RTS0046839,115
RTS0046840,15
RTS0046841,13
RTS0046842,63
RTS0046843,58
RTS0046846,19
RTS0046849,17
RTS0046850,26
RTS0046851,69
RTS0046852,11
RTS0046853,22
RTS0046854,8
RTS0046855,14
RTS0046856,10
RTS0046857,31
RTS0046858,46
RTS0046859,13
RTS0046860,25
RTS0046861,8
RTS0046862,16
RTS0046863,10
RTS0046864,19
RTS0046866,16
RTS0046867,17
RTS0046868,12
RTS0046869,43
RTS0046870,45
RTS0046871,12
RTS0046872,12
RTS0046873,7
RTS0046874,12
RTS0046875,30
RTS0046876,15
RTS0046877,28
RTS0046878,20
RTS0046879,13
RTS0046880,19
RTS0046881,19
RTS0046882,15
RTS0046885,10
RTS0046886,12
RTS0046887,8
RTS0046889,11
RTS0046890,13
RTS0046891,10
RTS0046892,11
RTS0046893,12
RTS0046894,10
RTS0046895,8
RTS0046897,16
RTS0046898,11
RTS0046899,71
RTS0046900,54
RTS0046902,10
RTS0046903,26
RTS0046904,15
RTS0046905,4
RTS0046906,44
RTS0046907,16
RTS0046908,13
RTS0046909,11
RTS0046910,8
RTS0046911,19
RTS0046912,12
RTS0046913,16
RTS0046914,15
RTS0046915,11
RTS0046916,24
RTS0046918,593
RTS0046919,520
RTS0046920,89
RTS0046921,18
RTS0046922,12
RTS0046923,18
RTS0046924,40
RTS0046925,17
RTS0046926,10
RTS0046927,13
RTS0046928,18
RTS0046929,11
RTS0046930,14
RTS0046931,12
RTS0046933,7
RTS0046934,16
RTS0046935,11
RTS0046936,14
RTS0046937,18
RTS0046938,42
RTS0046939,7
RTS0046940,13
RTS0046941,6
RTS0046942,21
RTS0046943,35
RTS0046944,6
RTS0046946,42
RTS0046947,12
RTS0046948,4
RTS0046949,9
RTS0046950,8
RTS0046951,13
RTS0046952,13
RTS0046954,7
RTS0046955,6
RTS0046956,12
RTS0046957,17
RTS0046958,11
RTS0046959,23
RTS0046960,21
RTS0046961,16
RTS0046962,134
RTS0046963,16
RTS0046965,75
RTS0046966,12
RTS0046967,10
RTS0046968,13
RTS0047054,12
RTS0047055,19
RTS0047056,11
RTS0047057,19
RTS0047058,14
RTS0047060,22
RTS0047061,19
RTS0047062,23
RTS0047063,15
RTS0047064,33
RTS0047065,21
RTS0047066,20
RTS0047067,22
RTS0047068,22
RTS0047069,24
RTS0047070,24
RTS0047071,26
RTS0047072,29
RTS0047073,27
RTS0047074,27
RTS0047075,10
RTS0047076,12
RTS0047077,18
RTS0047078,13
RTS0047079,7
RTS0047080,21
RTS0047081,19
RTS0047082,10
RTS0047083,9
RTS0047084,10
RTS0047085,2
RTS0047086,15
RTS0047087,7
RTS0047088,8
RTS0047089,10
RTS0047091,12
RTS0047092,12
RTS0047093,12
RTS0047094,14
RTS0047095,4
RTS0047096,14
RTS0047097,6
RTS0047098,11
RTS0047099,9
RTS0047100,8
RTS0047101,10
RTS0047102,11
RTS0047103,12
RTS0047104,7
RTS0047105,40
RTS0047106,28
RTS0047107,34
RTS0047108,57
RTS0047109,32
RTS0047110,22
RTS0047111,12
RTS0047112,20
RTS0047113,39
RTS0047114,19
RTS0047115,14
RTS0047116,20
RTS0047117,20
RTS0047118,17
RTS0047119,19
RTS0047120,14
RTS0047121,10
RTS0047122,22
RTS0047123,8
RTS0047124,16
RTS0047125,7
RTS0047126,11
RTS0047127,17
RTS0047128,6
RTS0047129,10
RTS0047130,18
RTS0047131,20
RTS0047132,15
RTS0047133,16
RTS0047134,12
RTS0047135,22
RTS0047136,19
RTS0047137,21
RTS0047138,19
RTS0047139,12
RTS0047140,11
RTS0047141,17
RTS0047142,9
RTS0047143,13
RTS0047144,12
RTS0047145,19
RTS0047146,12
RTS0047147,18
RTS0047148,14
RTS0047149,20
RTS0047150,16
RTS0047151,24
RTS0047152,21
RTS0047153,13
RTS0047154,26
RTS0047156,13
RTS0047157,7
RTS0047158,17
RTS0047159,13
RTS0047160,10
RTS0047165,37
RTS0047166,14
RTS0047167,6
RTS0047168,7
RTS0047169,13
RTS0047170,8
RTS0047171,25
RTS0047172,19
RTS0047173,24
RTS0047174,26
RTS0047175,17
RTS0047176,14
RTS0047177,9
RTS0047178,13
RTS0047179,19
RTS0047180,13
RTS0047181,20
RTS0047182,23
RTS0047183,14
RTS0047184,11
RTS0047185,8
RTS0047186,12
RTS0047187,13
RTS0047188,13
RTS0047189,14
RTS0047190,11
RTS0047191,7
RTS0047192,16
RTS0047193,17
RTS0047194,17
RTS0047195,13
RTS0047196,20
RTS0047197,14
RTS0047198,25
RTS0047199,25
RTS0047200,21
RTS0047201,15
RTS0047202,13
RTS0047203,15
RTS0047204,18
RTS0047205,13
RTS0047206,11
RTS0047207,19
RTS0047208,413
RTS0047209,257
RTS0047210,556
RTS0047211,412
RTS0047212,79
RTS0047213,12
RTS0047214,12
RTS0047215,13
RTS0047216,13
RTS0047217,15
RTS0047218,32
RTS0047219,46
RTS0047220,15
RTS0047221,37
RTS0047222,27
RTS0047223,54
RTS0047225,68
RTS0047226,36
RTS0047229,10
RTS0047230,8
RTS0047231,15
RTS0047232,11
RTS0047233,13
RTS0047234,8
RTS0047235,15
RTS0047236,9
RTS0047237,14
RTS0047238,8
RTS0047239,22
RTS0047240,12
RTS0047241,17
RTS0047242,11
RTS0047243,18
RTS0047244,11
RTS0047245,8
RTS0047246,9
RTS0047247,10
RTS0047248,5
RTS0047249,11
RTS0047250,18
RTS0047252,21
RTS0047253,14
RTS0047254,24
RTS0047255,22
RTS0047256,25
RTS0047257,28
RTS0047258,28
RTS0047259,24
RTS0047260,25
RTS0047261,20
RTS0047262,21
RTS0047263,44
RTS0047264,21
RTS0047266,25
RTS0047267,69
RTS0047268,39
RTS0047269,41
RTS0047270,67
RTS0047271,60
RTS0047272,28
RTS0047273,32
RTS0047274,8
RTS0047276,12
RTS0047277,39
RTS0047278,36
RTS0047279,50
RTS0047280,32
RTS0047281,29
RTS0047282,38
RTS0047283,28
RTS0047284,29
RTS0047290,86
RTS0047291,158
RTS0047292,98
RTS0047293,56
RTS0047294,113
RTS0047295,7
RTS0047296,12
RTS0047297,16
RTS0047298,10
RTS0047299,17
RTS0047300,12
RTS0047301,17
RTS0047302,7
RTS0047303,15
RTS0047304,10
RTS0047305,38
RTS0047306,36
RTS0047307,43
RTS0047308,24
RTS0047309,34
RTS0047310,25
RTS0047311,17
RTS0047312,13
RTS0047313,20
RTS0047314,23
RTS0047315,55
RTS0047316,37
RTS0047317,43
RTS0047318,44
RTS0047319,34
RTS0047320,15
RTS0047321,29
RTS0047322,16
RTS0047323,36
RTS0047324,21
RTS0047325,20
RTS0047326,14
RTS0047327,21
RTS0047328,5
RTS0047329,16
RTS0047331,31
RTS0047332,23
RTS0047333,34
RTS0047334,17
RTS0047335,17
RTS0047336,38
RTS0047337,13
RTS0047338,26
RTS0047339,13
RTS0047340,50
RTS0047341,29
RTS0047342,26
RTS0047343,24
RTS0047344,35
RTS0047345,12
RTS0047346,16
RTS0047348,21
RTS0047349,17
RTS0047350,23
RTS0047351,25
RTS0047352,54
RTS0047353,37
RTS0047354,49
RTS0047356,13
RTS0047357,8
RTS0047358,13
RTS0047359,16
RTS0047360,12
RTS0047361,10
RTS0047362,20
RTS0047363,21
RTS0047364,11
RTS0047365,15
RTS0047366,21
RTS0047367,11
RTS0047368,14
RTS0047369,10
RTS0047370,8
RTS0047373,17
RTS0047374,12
RTS0047375,13
RTS0047376,29
RTS0047377,15
RTS0047378,22
RTS0047379,33
RTS0047380,38
RTS0047381,13
RTS0047382,9
RTS0047383,11
RTS0047384,13
RTS0047385,12
RTS0047386,33
RTS0047387,18
RTS0047388,25
RTS0047389,24
RTS0047390,13
RTS0047391,28
RTS0047392,15
RTS0047393,25
RTS0047394,12
RTS0047395,5
RTS0047396,50
RTS0047397,12
RTS0047398,16
RTS0047399,14
RTS0047400,8
RTS0047401,19
RTS0047402,15
RTS0047403,15
RTS0047404,11
RTS0047405,17
RTS0047406,19
RTS0047407,14
RTS0047408,11
RTS0047409,48
RTS0047410,31
RTS0047411,42
RTS0047412,38
RTS0047413,16
RTS0047414,37
RTS0047415,40
RTS0047417,10
RTS0047418,33
RTS0047419,34
RTS0047420,31
RTS0047421,12
RTS0047422,15
RTS0047423,11
RTS0047424,13
RTS0047425,13
RTS0047426,37
RTS0047427,27
RTS0047428,29
RTS0047429,16
RTS0047430,33
RTS0047431,9
RTS0047432,17
RTS0047433,19
RTS0047434,20
RTS0047435,23
RTS0047436,14
RTS0047437,10
RTS0047438,15
RTS0047439,8
RTS0047440,12
RTS0047441,45
RTS0047442,29
RTS0047445,28
RTS0047446,38
RTS0047447,10
RTS0047448,18
RTS0047449,7
RTS0047450,16
RTS0047451,11
RTS0047452,18
RTS0047453,8
RTS0047454,11
RTS0047455,8
RTS0047456,15
RTS0047457,12
RTS0047458,7
RTS0047459,15
RTS0047460,13
RTS0047461,9
RTS0047462,14
RTS0047463,9
RTS0047464,18
RTS0047465,15
RTS0047466,16
RTS0047467,6
RTS0047468,16
RTS0047469,15
RTS0047471,12
RTS0047472,9
RTS0047473,12
RTS0047474,11
RTS0047475,11
RTS0047476,13
RTS0047477,34
RTS0047479,27
RTS0047480,15
RTS0047481,19
RTS0047482,11
RTS0047483,9
RTS0047484,13
RTS0047485,4
RTS0047486,14
RTS0047487,11
RTS0047488,16
RTS0047489,17
RTS0047490,10
RTS0047491,12
RTS0047492,28
RTS0047493,13
RTS0047494,27
RTS0047495,16
RTS0047496,17
RTS0047497,29
RTS0047498,18
RTS0047499,16
RTS0047500,18
RTS0047501,16
RTS0047502,10
RTS0047503,10
RTS0047504,36
RTS0047505,29
RTS0047506,28
RTS0047507,16
RTS0047508,10
RTS0047509,11
RTS0047510,17
RTS0047511,9
RTS0047512,20
RTS0047513,13
RTS0047514,14
RTS0047515,34
RTS0047516,49
RTS0047517,63
RTS0047518,28
RTS0047520,51
RTS0047521,62
RTS0047522,16
RTS0047523,20
RTS0047524,21
RTS0047525,22
RTS0047526,15
RTS0047527,8
RTS0047528,16
RTS0047529,13
RTS0047530,13
RTS0047531,11
RTS0047532,8
RTS0047533,7
RTS0047534,10
RTS0047535,11
RTS0047536,11
RTS0047537,27
RTS0047538,40
RTS0047540,45
RTS0047541,36
RTS0047543,15
RTS0047544,25
RTS0047545,17
RTS0047546,18
RTS0047547,10
RTS0047548,33
RTS0047549,28
RTS0047550,17
RTS0047551,22
RTS0047552,12
RTS0047553,8
RTS0047558,7
RTS0047559,14
RTS0047560,9
RTS0047561,15
RTS0047562,11
RTS0047563,17
RTS0047564,22
RTS0047565,16
RTS0047566,25
RTS0047567,13
RTS0047568,12
RTS0047569,10
RTS0047570,10
RTS0047571,8
RTS0047572,12
RTS0047573,4
RTS0047574,15
RTS0047575,16
RTS0047576,8
RTS0047577,7
RTS0047578,6
RTS0047579,11
RTS0047580,11
RTS0047581,21
RTS0047582,12
RTS0047583,8
RTS0047584,10
RTS0047585,14
RTS0047586,12
RTS0047587,6
RTS0047588,8
RTS0047590,12
RTS0047591,13
RTS0047592,11
RTS0047593,6
RTS0047594,11
RTS0047595,9
RTS0047596,16
RTS0047597,15
RTS0047598,9
RTS0047599,13
RTS0047600,14
RTS0047601,54
RTS0047602,16
RTS0047603,9
RTS0047604,14
RTS0047606,10
RTS0047613,17
RTS0047614,21
RTS0047615,4
RTS0047616,19
RTS0047617,19
RTS0047618,6
RTS0047619,4
RTS0047620,7
RTS0047621,14
RTS0047622,6
RTS0047624,13
RTS0047625,8
RTS0047626,12
RTS0047627,15
RTS0047628,14
RTS0047629,9
RTS0047630,6
RTS0047631,6
RTS0047632,6
RTS0047633,7
RTS0047634,16
RTS0047635,9
RTS0047636,11
RTS0047637,16
RTS0047638,10
RTS0047639,5
RTS0047640,10
RTS0047641,13
RTS0047642,12
RTS0047643,3
RTS0047644,10
RTS0047645,8
RTS0047646,19
RTS0047647,9
RTS0047648,6
RTS0047649,6
RTS0047650,15
RTS0047651,6
RTS0047652,4
RTS0047653,10
RTS0047654,7
RTS0047656,9
RTS0047657,17
RTS0047658,16
RTS0047659,3
RTS0047660,8
RTS0047661,11
RTS0047662,16
RTS0047663,4
RTS0047664,8
RTS0047665,10
RTS0047666,7
RTS0047667,19
RTS0047668,9
RTS0047669,8
RTS0047670,7
RTS0047672,15
RTS0047673,10
RTS0047674,12
RTS0047675,9
RTS0047676,9
RTS0047677,19
RTS0047678,5
RTS0047679,14
RTS0047680,10
RTS0047681,15
RTS0047682,21
RTS0047684,12
RTS0047685,9
RTS0047686,10
RTS0047687,9
RTS0047688,8
RTS0047689,22
RTS0047691,15
RTS0047692,8
RTS0047693,14
RTS0047694,10
RTS0047695,16
RTS0047696,11
RTS0047697,12
RTS0047698,15
RTS0047699,11
RTS0047700,16
RTS0047701,19
RTS0047702,19
RTS0047703,19
RTS0047704,21
RTS0047705,17
RTS0047706,18
RTS0047707,22
RTS0047708,54
RTS0047709,131
RTS0047710,17
RTS0047711,10
RTS0047712,14
RTS0047713,31
RTS0047714,35
RTS0047715,30
RTS0047716,38
RTS0047717,44
RTS0047718,31
RTS0047720,19
RTS0047721,13
RTS0047722,25
RTS0047723,29
RTS0047724,51
RTS0047725,66
RTS0047726,46
RTS0047727,51
RTS0047728,37
RTS0047729,9
RTS0047730,9
RTS0047731,15
RTS0047732,8
RTS0047733,6
RTS0047734,18
RTS0047735,7
RTS0047736,34
RTS0047737,15
RTS0047738,16
RTS0047739,17
RTS0047740,21
RTS0047741,15
RTS0047742,11
RTS0047743,15
RTS0047744,25
RTS0047745,36
RTS0047746,18
RTS0047747,26
RTS0047748,28
RTS0047749,17
RTS0047750,11
RTS0047752,9
RTS0047753,20
RTS0047754,39
RTS0047755,46
RTS0047756,29
RTS0047757,21
RTS0047758,17
RTS0047759,9
RTS0047760,15
RTS0047761,17
RTS0047762,3
RTS0047763,13
RTS0047764,11
RTS0047765,23
RTS0047766,26
RTS0047767,16
RTS0047768,15
RTS0047769,19
RTS0047770,14
RTS0047771,32
RTS0047772,15
RTS0047773,32
RTS0047774,30
RTS0047775,11
RTS0047776,14
RTS0047777,13
RTS0047778,10
RTS0047779,13
RTS0047780,16
RTS0047781,23
RTS0047782,23
RTS0047783,13
RTS0047784,17
RTS0047785,11
RTS0047786,17
RTS0047787,18
RTS0047788,9
RTS0047789,14
RTS0047790,15
RTS0047791,23
RTS0047792,18
RTS0047793,29
RTS0047794,12
RTS0047795,8
RTS0047796,36
RTS0047797,13
RTS0047798,8
RTS0047799,17
RTS0047800,9
RTS0047801,36
RTS0047802,27
RTS0047803,12
RTS0047804,12
RTS0047805,9
RTS0047806,16
RTS0047807,62
RTS0047808,55
RTS0047809,20
RTS0047810,19
RTS0047811,26
RTS0047812,19
RTS0047813,27
RTS0047814,8
RTS0047816,11
RTS0047817,12
RTS0047818,10
RTS0047819,17
RTS0047820,7
RTS0047821,49
RTS0047822,5
RTS0047823,21
RTS0047824,17
RTS0047825,14
RTS0047826,12
RTS0047827,14
RTS0047828,9
RTS0047829,13
RTS0047830,4
RTS0047831,9
RTS0047832,9
RTS0047833,7
RTS0047834,12
RTS0047835,18
RTS0047836,23
RTS0047837,24
RTS0047838,29
RTS0047839,27
RTS0047840,10
RTS0047841,9
RTS0047842,16
RTS0047843,20
RTS0047844,12
RTS0047845,7
RTS0047846,11
RTS0047847,9
RTS0047848,14
RTS0047849,12
RTS0047850,9
RTS0047851,11
RTS0047852,16
RTS0047853,10
RTS0047854,12
RTS0047855,17
RTS0047856,13
RTS0047857,9
RTS0047858,9
RTS0047859,10
RTS0047860,13
RTS0047861,14
RTS0047862,10
RTS0047863,10
RTS0047864,11
RTS0047865,16
RTS0047866,15
RTS0047867,21
RTS0047868,9
RTS0047869,21
RTS0047870,30
RTS0047871,10
RTS0047872,16
RTS0047873,11
RTS0047874,18
RTS0047875,9
RTS0047876,12
RTS0047877,7
RTS0047878,14
RTS0047879,13
RTS0047880,12
RTS0047881,20
RTS0047882,9
RTS0047883,13
RTS0047884,7
RTS0047885,9
RTS0047886,11
RTS0047890,60
RTS0047891,29
RTS0047892,18
RTS0047893,8
RTS0047894,9
RTS0047895,16
RTS0047896,18
RTS0047897,20
RTS0047898,17
RTS0047899,9
RTS0047900,30
RTS0047901,9
RTS0047902,23
RTS0047903,14
RTS0047904,13
RTS0047905,15
RTS0047906,12
RTS0047907,116
RTS0047908,114
RTS0047909,115
RTS0047910,10
RTS0047912,15
RTS0047913,12
RTS0047914,19
RTS0047915,4
RTS0047916,12
RTS0047917,11
RTS0047919,8
RTS0047920,36
RTS0047921,80
RTS0047924,12
RTS0047925,16
RTS0047926,11
RTS0047927,11
RTS0047928,18
RTS0047929,6
RTS0047930,13
RTS0047931,8
RTS0047932,16
RTS0047933,12
RTS0047934,22
RTS0047935,24
RTS0047936,9
RTS0047937,20
RTS0047938,18
RTS0047939,34
RTS0047940,62
RTS0047941,19
RTS0047942,8
RTS0047943,6
RTS0047944,17
RTS0047945,18
RTS0047946,10
RTS0047947,8
RTS0047948,9
RTS0047949,17
RTS0047950,6
RTS0047951,18
RTS0047952,25
RTS0047953,24
RTS0047954,13
RTS0047956,14
RTS0047957,7
RTS0047958,13
RTS0047959,12
RTS0047960,12
RTS0047961,11
RTS0047963,18
RTS0047964,16
RTS0047965,8
RTS0047966,11
RTS0047967,7
RTS0047968,18
RTS0047969,17
RTS0047970,8
RTS0047972,12
RTS0047973,17
RTS0047974,29
RTS0047975,18
RTS0047976,48
RTS0047977,9
RTS0047978,13
RTS0047979,14
RTS0047980,9
RTS0047981,41
RTS0047982,15
RTS0047985,108
RTS0047986,11
RTS0047987,13
RTS0047988,44
RTS0047990,13
RTS0047991,35
RTS0047992,14
RTS0047993,17
RTS0047994,10
RTS0047995,20
RTS0047996,21
RTS0047997,11
RTS0047998,19
RTS0047999,11
RTS0048000,20
RTS0048001,11
RTS0048003,51
RTS0048005,6
RTS0048006,7
RTS0048008,19
RTS0048009,14
RTS0048012,10
RTS0048013,6
RTS0048014,10
RTS0048015,21
RTS0048016,18
RTS0048017,41
RTS0048018,17
RTS0048019,35
RTS0048020,13
RTS0048021,13
RTS0048022,19
RTS0048023,30
RTS0048024,16
RTS0048026,21
RTS0048027,29
RTS0048028,12
RTS0048029,9
RTS0048030,20
RTS0048031,29
RTS0048032,57
RTS0048033,20
RTS0048034,10
RTS0048035,15
RTS0048036,11
RTS0048037,16
RTS0048038,27
RTS0048040,11
RTS0048041,13
RTS0048042,27
RTS0048043,15
RTS0048044,8
RTS0048045,14
RTS0048046,9
RTS0048047,18
RTS0048048,9
RTS0048049,10
RTS0048050,11
RTS0048051,62
RTS0048052,12
RTS0048053,20
RTS0048054,16
RTS0048055,12
RTS0048056,26
RTS0048057,18
RTS0048058,7
RTS0048059,13
RTS0048060,14
RTS0048061,5
RTS0048062,7
RTS0048063,17
RTS0048064,24
RTS0048065,9
RTS0048066,20
RTS0048067,10
RTS0048068,10
RTS0048069,11
RTS0048070,10
RTS0048071,11
RTS0048072,7
RTS0048073,13
RTS0048074,6
RTS0048076,10
RTS0048077,20
RTS0048078,17
RTS0048079,16
RTS0048080,21
RTS0048081,18
RTS0048082,20
RTS0048084,18
RTS0048085,19
RTS0048086,13
RTS0048087,14
RTS0048088,6
RTS0048089,17
RTS0048090,7
RTS0048091,18
RTS0048092,15
RTS0048093,25
RTS0048094,7
RTS0048096,14
RTS0048097,14
RTS0048098,684
RTS0048099,819
RTS0048100,767
RTS0048101,574
RTS0048102,866
RTS0048104,8
RTS0048105,19
RTS0048106,8
RTS0048107,9
RTS0048108,11
RTS0048109,7
RTS0048110,18
RTS0048111,12
RTS0048112,16
RTS0048113,5
RTS0048114,12
RTS0048115,10
RTS0048116,13
RTS0048117,11
RTS0048118,12
RTS0048120,11
RTS0048126,7
RTS0048127,14
RTS0048129,23
RTS0048130,9
RTS0048131,39
RTS0048132,54
RTS0048133,17
RTS0048134,50
RTS0048135,47
RTS0048136,6
RTS0048138,14
RTS0048139,13
RTS0048140,22
RTS0048141,16
RTS0048142,21
RTS0048144,13
RTS0048145,11
RTS0048146,9
RTS0048147,14
RTS0048148,11
RTS0048149,11
RTS0048150,17
RTS0048151,8
RTS0048152,11
RTS0048153,12
RTS0048154,18
RTS0048155,9
RTS0048156,38
RTS0048158,17
RTS0048159,16
RTS0048160,582
RTS0048161,827
RTS0048162,13
RTS0048163,21
RTS0048164,137
RTS0048165,56
RTS0048166,33
RTS0048167,28
RTS0048168,24
RTS0048169,22
RTS0048170,19
RTS0048171,21
RTS0048172,10
RTS0048173,10
RTS0048175,17
RTS0048176,7
RTS0048177,11
RTS0048178,11
RTS0048179,9
RTS0048180,15
RTS0048181,22
RTS0048182,11
RTS0048183,24
RTS0048184,24
RTS0048185,20
RTS0048186,14
RTS0048188,15
RTS0048189,25
RTS0048190,21
RTS0048191,16
RTS0048192,16
RTS0048193,14
RTS0048194,12
RTS0048195,12
RTS0048196,14
RTS0048197,22
RTS0048198,25
RTS0048200,26
RTS0048201,16
RTS0048202,9
RTS0048203,20
RTS0048204,19
RTS0048205,20
RTS0048207,15
RTS0048208,27
RTS0048209,12
RTS0048210,25
RTS0048211,23
RTS0048212,12
RTS0048213,15
RTS0048214,15
RTS0048215,18
RTS0048216,10
RTS0048217,12
RTS0048218,14
RTS0048219,10
RTS0048220,29
RTS0048221,12
RTS0048222,11
RTS0048223,8
RTS0048224,23
RTS0048225,15
RTS0048226,16
RTS0048227,22
RTS0048228,13
RTS0048229,13
RTS0048230,8
RTS0048231,21
RTS0048232,14
RTS0048233,14
RTS0048234,9
RTS0048235,14
RTS0048236,18
RTS0048237,10
RTS0048238,15
RTS0048239,10
RTS0048240,21
RTS0048241,26
RTS0048242,39
RTS0048243,22
RTS0048244,20
RTS0048245,15
RTS0048246,24
RTS0049343,16
RTS0049344,56
RTS0049345,38
RTS0049346,4
RTS0049347,9
RTS0049348,18
RTS0049349,17
RTS0049350,13
RTS0049351,11
RTS0049352,9
RTS0049353,12
RTS0049354,4
RTS0049355,9
RTS0049356,24
RTS0049357,9
RTS0049358,6
RTS0049359,8
RTS0049360,12
RTS0049361,18
RTS0049362,11
RTS0049363,11
RTS0049364,14
RTS0049365,11
RTS0049366,59
RTS0049367,46
RTS0049368,14
RTS0049369,7
RTS0049370,3
RTS0049371,21
RTS0049372,15
RTS0049373,48
RTS0049374,57
RTS0049375,39
RTS0049376,32
RTS0049377,32
RTS0049378,31
RTS0049379,20
RTS0049380,21
RTS0049381,21
RTS0049382,18
RTS0049383,6
RTS0049384,13
RTS0049385,9
RTS0049386,12
RTS0049387,12
RTS0049388,10
RTS0049389,21
RTS0049390,211
RTS0049391,235
RTS0049392,260
RTS0049393,332
RTS0049394,126
RTS0049395,93
RTS0049396,106
RTS0049397,105
RTS0049398,109
RTS0049399,66
RTS0049400,27
RTS0049401,8
RTS0049402,18
RTS0049403,6
RTS0049404,11
RTS0049405,18
RTS0049406,8
RTS0049407,17
RTS0049408,10
RTS0049409,14
RTS0049410,14
RTS0049411,20
RTS0049412,16
RTS0049413,9
RTS0049414,12
RTS0049415,9
RTS0049416,13
RTS0049417,7
RTS0049418,13
RTS0049419,12
RTS0049420,7
RTS0049421,7
RTS0049422,13
RTS0049423,13
RTS0049424,55
RTS0049425,16
RTS0049426,27
RTS0049427,21
RTS0049428,8
RTS0049429,26
RTS0049430,22
RTS0049431,21
RTS0049432,14
RTS0049433,16
RTS0049434,6
RTS0049435,11
RTS0049436,9
RTS0049437,23
RTS0049438,17
RTS0049439,26
RTS0049440,22
RTS0049441,40
RTS0049442,28
RTS0049443,19
RTS0049444,25
RTS0049445,14
RTS0049446,12
RTS0049447,17
RTS0049448,13
RTS0049449,15
RTS0049450,12
RTS0049451,19
RTS0049452,16
RTS0049453,19
RTS0049454,7
RTS0049455,10
RTS0049456,13
RTS0049457,23
RTS0049458,18
RTS0049459,34
RTS0049460,29
RTS0049461,46
RTS0049462,47
RTS0049463,21
RTS0049464,12
RTS0049465,11
RTS0049466,6
RTS0049467,7
RTS0049468,16
RTS0049469,15
RTS0049470,21
RTS0049471,42
RTS0049472,20
RTS0049473,62
RTS0049474,14
RTS0049475,11
RTS0049476,10
RTS0049477,12
RTS0049478,14
RTS0049479,1031
RTS0049480,111
RTS0049481,6
RTS0049482,6
RTS0049483,11
RTS0049484,21
RTS0049485,17
RTS0997079,10
RTS0997080,21
RTS0997081,15
RTS0997082,13
RTS0997083,13
RTS0997084,16
RTS0997085,10
RTS0997086,11
RTS0997087,10
RTS0997088,1468
RTS0997089,972
RTS0997090,19
RTS0997091,23
RTS0997092,11
RTS0997093,10
RTS0997094,2
RTS0997095,10
RTS0997096,12
RTS0997097,4
RTS0997098,3
RTS0997099,11
RTS0997100,11
RTS0997101,5
RTS0997102,7
RTS0997103,6
RTS0997104,12
RTS0997105,5
RTS0997106,7
RTS0997107,7
RTS0997108,8
RTS0997109,5
RTS0997110,4
RTS0997111,7
RTS0997112,6
RTS0997113,5
RTS0997114,8
RTS0997115,8
RTS0997116,7
RTS0997117,5
RTS0997118,6
RTS0997119,6
RTS0997120,4
RTS0997121,24
RTS0997122,34
RTS0997123,41
RTS0997124,21
RTS0997125,41
RTS0997126,84
RTS0997127,77
RTS0997128,59
RTS0997129,117
RTS0997130,12
</Code_Summary>
