# Supplementary material for: Spatial meta-transcriptomics reveal associations of intratumor bacteria burden with lung cancer cells showing a distinct oncogenic signature
Source: J Immunother Cancer. 2022 Jul 6;10(7):e004698. doi: 10.1136/jitc-2022-004698 (PMC9260850; doi:10.1136/jitc-2022-004698)
Supplement: Supplementary data [file jitc-2022-004698supp009.zip › DSP-1001660004186-C-C08.dcc]

<Header>
FileVersion,0.02
SoftwareVersion,"GeoMx_NGS_Pipeline_ 2.0.0"
Date,2020-6-15
</Header>

<Scan_Attributes>
ID,DSP-1001660004186-C-C08
Plate_ID,1001660004186
Well,C08
</Scan_Attributes>

<NGS_Processing_Attributes>
SeqSetId,
tamperedIni,No
Raw,1431886
Trimmed,1423784
Stitched,1410399
Aligned,1385506
umiQ30,0.9922
rtsQ30,0.9916
</NGS_Processing_Attributes>


<Code_Summary>
RTS0039454,19
RTS0039455,57
RTS0039456,36
RTS0039457,63
RTS0039458,17
RTS0039459,59
RTS0039460,24
RTS0039461,69
RTS0039462,32
RTS0039463,49
RTS0039464,22
RTS0039465,45
RTS0039466,26
RTS0039467,34
RTS0039468,17
RTS0039469,26
RTS0039470,20
RTS0039471,25
RTS0039472,26
RTS0039473,21
RTS0039474,30
RTS0039475,26
RTS0039476,44
RTS0039477,21
RTS0039478,23
RTS0039479,31
RTS0039480,26
RTS0039481,22
RTS0039482,25
RTS0039483,24
RTS0039484,25
RTS0039485,26
RTS0039486,17
RTS0039487,32
RTS0039488,28
RTS0039489,24
RTS0039490,26
RTS0039491,27
RTS0039492,23
RTS0039493,22
RTS0039494,74
RTS0039495,58
RTS0039496,80
RTS0039497,21
RTS0039498,42
RTS0039499,213
RTS0039500,52
RTS0039501,37
RTS0039502,311
RTS0039503,46
RTS0039504,19
RTS0039505,61
RTS0039506,19
RTS0039507,57
RTS0039508,17
RTS0039509,27
RTS0039510,20
RTS0039511,27
RTS0039512,10
RTS0039513,24
RTS0039514,29
RTS0039515,25
RTS0039516,27
RTS0039517,18
RTS0039518,32
RTS0039519,12
RTS0039520,12
RTS0039521,20
RTS0039522,18
RTS0039523,17
RTS0039524,29
RTS0039525,22
RTS0039526,32
RTS0039527,12
RTS0039528,45
RTS0039529,26
RTS0039530,26
RTS0039531,24
RTS0039532,25
RTS0039533,22
RTS0039534,20
RTS0039535,23
RTS0039536,27
RTS0039537,28
RTS0039538,23
RTS0039539,30
RTS0039540,24
RTS0039541,45
RTS0039542,36
RTS0039543,64
RTS0039544,35
RTS0039545,28
RTS0039546,16
RTS0039547,31
RTS0039548,19
RTS0039549,18
RTS0039550,17
RTS0039551,25
RTS0039552,16
RTS0039553,24
RTS0039554,23
RTS0039555,51
RTS0039556,24
RTS0039557,27
RTS0039558,19
RTS0039559,23
RTS0039560,17
RTS0039561,22
RTS0039562,17
RTS0039563,23
RTS0039564,45
RTS0039565,43
RTS0039566,14
RTS0039567,33
RTS0039568,22
RTS0039569,25
RTS0039570,13
RTS0039571,28
RTS0039572,21
RTS0039573,32
RTS0039574,35
RTS0039575,27
RTS0039576,24
RTS0039577,23
RTS0039578,18
RTS0039579,27
RTS0039580,27
RTS0039581,22
RTS0039582,40
RTS0039583,40
RTS0039584,26
RTS0039585,21
RTS0039586,21
RTS0039587,27
RTS0039588,14
RTS0039589,24
RTS0039590,23
RTS0039591,39
RTS0039592,20
RTS0039593,36
RTS0039594,19
RTS0039595,14
RTS0039596,15
RTS0039597,45
RTS0039598,18
RTS0039599,22
RTS0039600,45
RTS0039601,19
RTS0039602,20
RTS0039603,19
RTS0039604,26
RTS0039605,43
RTS0039606,12
RTS0039607,28
RTS0039608,25
RTS0039609,17
RTS0039610,27
RTS0039611,21
RTS0039612,24
RTS0039613,19
RTS0039614,11
RTS0039615,16
RTS0039616,30
RTS0039617,20
RTS0039619,14
RTS0039620,29
RTS0039621,28
RTS0039622,29
RTS0039623,37
RTS0039624,19
RTS0039625,15
RTS0039626,22
RTS0039627,15
RTS0039628,20
RTS0039629,27
RTS0039630,21
RTS0039631,16
RTS0039632,19
RTS0039633,20
RTS0039634,23
RTS0039635,30
RTS0039636,30
RTS0039637,23
RTS0039638,27
RTS0039639,23
RTS0039640,29
RTS0039641,32
RTS0039642,23
RTS0039643,20
RTS0039644,17
RTS0039645,23
RTS0039646,26
RTS0039647,24
RTS0039648,18
RTS0039649,26
RTS0039650,26
RTS0039651,51
RTS0039652,29
RTS0039653,19
RTS0039654,15
RTS0039655,34
RTS0039656,27
RTS0039657,11
RTS0039658,13
RTS0039659,20
RTS0039660,40
RTS0039661,41
RTS0039662,35
RTS0039663,20
RTS0039664,17
RTS0039665,16
RTS0039666,20
RTS0039667,22
RTS0039668,20
RTS0039669,34
RTS0039670,24
RTS0039671,15
RTS0039672,32
RTS0039673,22
RTS0039674,34
RTS0039675,24
RTS0039676,38
RTS0039677,24
RTS0039678,18
RTS0039679,28
RTS0039680,18
RTS0039681,18
RTS0039682,18
RTS0039683,21
RTS0039684,23
RTS0039685,13
RTS0039686,28
RTS0039687,93
RTS0039688,34
RTS0039689,24
RTS0039690,21
RTS0039691,19
RTS0039692,29
RTS0039693,20
RTS0039694,22
RTS0039695,28
RTS0039696,20
RTS0039697,52
RTS0039698,31
RTS0039699,36
RTS0039700,18
RTS0039701,22
RTS0039702,28
RTS0039703,30
RTS0039704,36
RTS0039705,26
RTS0039706,21
RTS0039707,22
RTS0039708,28
RTS0039709,17
RTS0039710,20
RTS0039711,29
RTS0039712,66
RTS0039713,30
RTS0039714,40
RTS0039715,32
RTS0039716,20
RTS0039717,17
RTS0039718,15
RTS0039719,16
RTS0039720,32
RTS0039721,29
RTS0039722,20
RTS0039723,77
RTS0039724,32
RTS0039725,32
RTS0039726,42
RTS0039727,25
RTS0039728,15
RTS0039729,19
RTS0039730,33
RTS0039731,32
RTS0039732,29
RTS0039733,27
RTS0039734,51
RTS0039735,40
RTS0039736,22
RTS0039737,23
RTS0039738,27
RTS0039739,26
RTS0039740,24
RTS0039741,36
RTS0039742,53
RTS0039743,23
RTS0039744,8
RTS0039745,38
RTS0039746,23
RTS0039747,23
RTS0039749,34
RTS0039750,25
RTS0039751,23
RTS0039752,21
RTS0039753,19
RTS0039754,24
RTS0039755,29
RTS0039756,20
RTS0039757,26
RTS0039758,24
RTS0039759,20
RTS0039760,15
RTS0039761,25
RTS0039762,33
RTS0039763,22
RTS0039764,19
RTS0039765,15
RTS0039766,20
RTS0039767,46
RTS0039768,20
RTS0039769,17
RTS0039770,39
RTS0039771,16
RTS0039772,18
RTS0039773,26
RTS0039774,13
RTS0039775,29
RTS0039776,44
RTS0039777,22
RTS0039778,26
RTS0039779,19
RTS0039780,21
RTS0039781,20
RTS0039782,22
RTS0039783,24
RTS0039784,17
RTS0039785,108
RTS0039786,21
RTS0039787,24
RTS0039788,65
RTS0039789,28
RTS0039790,17
RTS0039791,30
RTS0039792,22
RTS0039793,24
RTS0039794,23
RTS0039795,21
RTS0039796,18
RTS0039797,28
RTS0039798,21
RTS0039799,19
RTS0039800,13
RTS0039801,38
RTS0039802,17
RTS0039803,21
RTS0039804,30
RTS0039805,16
RTS0039806,22
RTS0039807,14
RTS0039808,39
RTS0039809,15
RTS0039810,23
RTS0039811,30
RTS0039812,21
RTS0039813,23
RTS0039814,43
RTS0039815,37
RTS0039816,22
RTS0039817,28
RTS0039818,33
RTS0039819,21
RTS0039820,30
RTS0039821,33
RTS0039822,29
RTS0039823,21
RTS0039824,18
RTS0039825,34
RTS0039826,19
RTS0039827,37
RTS0039828,26
RTS0039829,14
RTS0039830,19
RTS0039831,13
RTS0039832,25
RTS0039833,22
RTS0039834,24
RTS0039835,22
RTS0039836,32
RTS0039838,20
RTS0039839,24
RTS0039840,16
RTS0039841,26
RTS0039842,32
RTS0039843,18
RTS0039844,57
RTS0039845,32
RTS0039846,27
RTS0039847,25
RTS0039848,19
RTS0039849,27
RTS0039850,19
RTS0039851,26
RTS0039852,36
RTS0039853,28
RTS0039854,34
RTS0039855,20
RTS0039856,22
RTS0039857,19
RTS0039858,17
RTS0039859,56
RTS0039860,23
RTS0039861,23
RTS0039862,20
RTS0039863,20
RTS0039864,24
RTS0039865,18
RTS0039866,16
RTS0039867,30
RTS0039868,16
RTS0039869,23
RTS0039870,33
RTS0039871,21
RTS0039872,15
RTS0039873,19
RTS0039874,24
RTS0039875,22
RTS0039876,21
RTS0039877,23
RTS0039878,18
RTS0039879,26
RTS0039880,23
RTS0039881,21
RTS0039882,16
RTS0039883,25
RTS0039884,21
RTS0039885,22
RTS0039886,28
RTS0039887,26
RTS0039888,29
RTS0039890,13
RTS0039891,21
RTS0039892,26
RTS0039893,18
RTS0039894,30
RTS0039895,31
RTS0039896,36
RTS0039897,28
RTS0039898,58
RTS0039899,28
RTS0039900,73
RTS0039901,54
RTS0039902,52
RTS0039903,32
RTS0039904,32
RTS0039905,27
RTS0039906,32
RTS0039907,39
RTS0039908,40
RTS0039909,24
RTS0039910,18
RTS0039911,19
RTS0039912,31
RTS0039913,16
RTS0039914,20
RTS0039915,30
RTS0039916,28
RTS0039917,26
RTS0039918,29
RTS0039919,23
RTS0039920,15
RTS0039921,28
RTS0039922,30
RTS0039923,24
RTS0039924,30
RTS0039925,21
RTS0039926,20
RTS0039927,22
RTS0039928,37
RTS0039929,27
RTS0039930,49
RTS0039931,30
RTS0039932,43
RTS0039933,38
RTS0039934,23
RTS0039935,31
RTS0039936,16
RTS0039937,24
RTS0039938,17
RTS0039939,20
RTS0039940,26
RTS0039941,15
RTS0039942,29
RTS0039943,18
RTS0039944,33
RTS0039945,32
RTS0039946,30
RTS0039947,18
RTS0039948,36
RTS0039949,21
RTS0039950,22
RTS0039951,17
RTS0039952,26
RTS0039953,11
RTS0039954,26
RTS0039955,36
RTS0039956,66
RTS0039957,26
RTS0039958,21
RTS0039959,55
RTS0039960,18
RTS0039961,21
RTS0039962,21
RTS0039963,14
RTS0039964,41
RTS0039965,28
RTS0039966,21
RTS0039967,16
RTS0039968,23
RTS0039969,27
RTS0039970,23
RTS0039971,31
RTS0039972,10
RTS0039973,19
RTS0039974,35
RTS0039975,44
RTS0039976,23
RTS0039977,20
RTS0039978,32
RTS0039979,21
RTS0039980,17
RTS0039981,22
RTS0039982,14
RTS0039983,33
RTS0039984,21
RTS0039985,28
RTS0039986,32
RTS0039987,20
RTS0039988,36
RTS0039989,17
RTS0039990,19
RTS0039991,19
RTS0039992,23
RTS0039993,16
RTS0039994,13
RTS0039995,33
RTS0039996,46
RTS0039997,39
RTS0039998,27
RTS0039999,30
RTS0040000,30
RTS0040001,16
RTS0040002,16
RTS0040003,19
RTS0040004,18
RTS0040005,23
RTS0040006,49
RTS0040007,20
RTS0040008,26
RTS0040009,24
RTS0040010,15
RTS0040011,16
RTS0040012,11
RTS0040013,35
RTS0040014,29
RTS0040015,23
RTS0040016,17
RTS0040017,14
RTS0040018,15
RTS0040019,15
RTS0040020,23
RTS0040021,49
RTS0040022,33
RTS0040023,34
RTS0040024,31
RTS0040025,12
RTS0040026,29
RTS0040027,23
RTS0040028,20
RTS0040029,26
RTS0040030,25
RTS0040031,29
RTS0040032,17
RTS0040033,20
RTS0040034,25
RTS0040035,21
RTS0040036,34
RTS0040037,24
RTS0040038,26
RTS0040039,20
RTS0040040,39
RTS0040041,19
RTS0040042,32
RTS0040043,21
RTS0040044,20
RTS0040045,21
RTS0040046,59
RTS0040047,49
RTS0040048,67
RTS0040049,27
RTS0040050,23
RTS0040051,44
RTS0040052,41
RTS0040053,21
RTS0040054,28
RTS0040055,21
RTS0040056,27
RTS0040057,15
RTS0040058,25
RTS0040059,20
RTS0040060,20
RTS0040061,42
RTS0040062,45
RTS0040063,37
RTS0040064,21
RTS0040065,33
RTS0040066,48
RTS0040067,26
RTS0040068,23
RTS0040069,29
RTS0040070,41
RTS0040071,14
RTS0040072,52
RTS0040073,35
RTS0040074,34
RTS0040075,27
RTS0040076,25
RTS0040077,18
RTS0040078,33
RTS0040079,21
RTS0040080,33
RTS0040081,47
RTS0040082,27
RTS0040083,22
RTS0040084,19
RTS0040085,17
RTS0040086,16
RTS0040087,22
RTS0040088,26
RTS0040089,19
RTS0040090,29
RTS0040091,22
RTS0040092,31
RTS0040093,32
RTS0040094,21
RTS0040095,19
RTS0040096,41
RTS0040097,17
RTS0040098,14
RTS0040099,34
RTS0040100,26
RTS0040101,18
RTS0040102,14
RTS0040103,18
RTS0040104,43
RTS0040105,13
RTS0040106,40
RTS0040107,29
RTS0040108,18
RTS0040109,20
RTS0040110,23
RTS0040111,21
RTS0040112,42
RTS0040113,23
RTS0040114,16
RTS0040115,76
RTS0040116,16
RTS0040117,25
RTS0040118,21
RTS0040119,28
RTS0040120,37
RTS0040121,22
RTS0040122,29
RTS0040123,27
RTS0040124,19
RTS0040125,23
RTS0040126,21
RTS0040127,23
RTS0040128,22
RTS0040129,21
RTS0040130,17
RTS0040131,36
RTS0040132,25
RTS0040133,29
RTS0040134,50
RTS0040135,33
RTS0040136,20
RTS0040137,14
RTS0040138,19
RTS0040139,22
RTS0040140,22
RTS0040141,27
RTS0040142,24
RTS0040143,12
RTS0040144,21
RTS0040145,30
RTS0040146,25
RTS0040147,18
RTS0040148,20
RTS0040149,24
RTS0040150,17
RTS0040151,23
RTS0040152,24
RTS0040153,19
RTS0040154,23
RTS0040155,25
RTS0040156,18
RTS0040157,30
RTS0040158,23
RTS0040159,18
RTS0040160,46
RTS0040161,23
RTS0040162,21
RTS0040163,22
RTS0040164,14
RTS0040165,16
RTS0040166,18
RTS0040167,35
RTS0040168,21
RTS0040169,24
RTS0040170,18
RTS0040171,7
RTS0040172,26
RTS0040173,19
RTS0040174,12
RTS0040175,23
RTS0040176,24
RTS0040177,24
RTS0040178,18
RTS0040179,18
RTS0040180,25
RTS0040181,57
RTS0040182,23
RTS0040183,22
RTS0040184,18
RTS0040185,14
RTS0040186,39
RTS0040187,17
RTS0040188,10
RTS0040189,28
RTS0040190,27
RTS0040191,28
RTS0040192,20
RTS0040193,21
RTS0040194,49
RTS0040195,39
RTS0040196,24
RTS0040197,13
RTS0040198,23
RTS0040199,22
RTS0040200,23
RTS0040201,25
RTS0040202,26
RTS0040203,28
RTS0040204,20
RTS0040205,28
RTS0040206,17
RTS0040207,12
RTS0040208,23
RTS0040209,26
RTS0040210,31
RTS0040211,22
RTS0040212,18
RTS0040213,17
RTS0040214,20
RTS0040215,36
RTS0040216,25
RTS0040217,30
RTS0040218,21
RTS0040219,17
RTS0040220,26
RTS0040221,26
RTS0040222,14
RTS0040223,27
RTS0040224,14
RTS0040225,22
RTS0040226,25
RTS0040227,71
RTS0040228,13
RTS0040229,16
RTS0040230,25
RTS0040231,13
RTS0040232,22
RTS0040233,15
RTS0040234,20
RTS0040235,28
RTS0040236,21
RTS0040237,27
RTS0040238,26
RTS0040239,29
RTS0040240,24
RTS0040241,20
RTS0040242,16
RTS0040243,27
RTS0040244,31
RTS0040245,28
RTS0040246,38
RTS0040247,19
RTS0040248,23
RTS0040249,31
RTS0040250,14
RTS0040251,48
RTS0040252,29
RTS0040253,31
RTS0040254,16
RTS0040255,23
RTS0040256,12
RTS0040257,22
RTS0040258,12
RTS0040259,16
RTS0040260,32
RTS0040261,13
RTS0040262,15
RTS0040263,33
RTS0040264,12
RTS0040265,18
RTS0040266,16
RTS0040267,22
RTS0040268,24
RTS0040269,22
RTS0040270,33
RTS0040271,18
RTS0040272,30
RTS0040273,28
RTS0040274,18
RTS0040275,26
RTS0040276,18
RTS0040277,22
RTS0040278,17
RTS0040279,22
RTS0040280,15
RTS0040281,25
RTS0040282,24
RTS0040283,32
RTS0040284,17
RTS0040285,23
RTS0040286,18
RTS0040287,23
RTS0040288,20
RTS0040289,17
RTS0040290,30
RTS0040291,19
RTS0040292,16
RTS0040293,21
RTS0040294,24
RTS0040295,16
RTS0040296,12
RTS0040297,24
RTS0040298,18
RTS0040299,9
RTS0040300,20
RTS0040301,13
RTS0040302,15
RTS0040303,17
RTS0040304,11
RTS0040305,29
RTS0040306,23
RTS0040307,30
RTS0040308,21
RTS0040309,20
RTS0040310,17
RTS0040311,26
RTS0040312,31
RTS0040313,18
RTS0040314,26
RTS0040315,29
RTS0040316,32
RTS0040317,30
RTS0040318,24
RTS0040319,34
RTS0040320,19
RTS0040321,19
RTS0040322,64
RTS0040323,28
RTS0040324,32
RTS0040325,19
RTS0040326,16
RTS0040327,23
RTS0040328,25
RTS0040329,24
RTS0040330,22
RTS0040331,24
RTS0040332,28
RTS0040333,23
RTS0040334,20
RTS0040335,40
RTS0040336,23
RTS0040337,37
RTS0040338,14
RTS0040339,26
RTS0040340,20
RTS0040341,29
RTS0040342,16
RTS0040343,16
RTS0040344,24
RTS0040345,38
RTS0040346,22
RTS0040347,19
RTS0040348,32
RTS0040349,31
RTS0040350,29
RTS0040351,25
RTS0040352,24
RTS0040353,28
RTS0040354,19
RTS0040355,22
RTS0040356,52
RTS0040357,56
RTS0040358,42
RTS0040359,29
RTS0040360,38
RTS0040361,26
RTS0040363,20
RTS0040364,16
RTS0040365,28
RTS0040366,43
RTS0040367,37
RTS0040368,41
RTS0040369,24
RTS0040370,41
RTS0040371,24
RTS0040372,29
RTS0040373,34
RTS0040374,24
RTS0040375,13
RTS0040376,29
RTS0040377,18
RTS0040378,39
RTS0040379,32
RTS0040380,31
RTS0040381,26
RTS0040382,25
RTS0040383,59
RTS0040384,28
RTS0040385,28
RTS0040386,31
RTS0040387,32
RTS0040388,25
RTS0040389,19
RTS0040390,27
RTS0040391,25
RTS0040392,27
RTS0040393,34
RTS0040394,41
RTS0040395,29
RTS0040396,28
RTS0040397,28
RTS0040398,21
RTS0040399,31
RTS0040400,17
RTS0040401,16
RTS0040402,28
RTS0040403,18
RTS0040404,15
RTS0040405,13
RTS0040406,21
RTS0040407,26
RTS0040408,29
RTS0040409,31
RTS0040410,29
RTS0040411,21
RTS0040412,15
RTS0040413,27
RTS0040414,32
RTS0040415,31
RTS0040416,15
RTS0040417,17
RTS0040418,21
RTS0040419,24
RTS0040420,28
RTS0040421,21
RTS0040422,30
RTS0040423,17
RTS0040424,9
RTS0040425,16
RTS0040426,9
RTS0040428,52
RTS0040429,29
RTS0040430,24
RTS0040431,21
RTS0040432,10
RTS0040433,16
RTS0040434,20
RTS0040435,14
RTS0040436,16
RTS0040437,23
RTS0040438,20
RTS0040439,27
RTS0040440,26
RTS0040441,40
RTS0040442,35
RTS0040443,35
RTS0040444,28
RTS0040445,25
RTS0040446,15
RTS0040447,25
RTS0040448,46
RTS0040449,29
RTS0040450,27
RTS0040451,73
RTS0040452,15
RTS0040453,34
RTS0040454,51
RTS0040455,42
RTS0040456,25
RTS0040457,18
RTS0040458,26
RTS0040459,17
RTS0040460,26
RTS0040461,16
RTS0040462,42
RTS0040463,24
RTS0040464,16
RTS0040465,18
RTS0040466,25
RTS0040467,25
RTS0040468,16
RTS0040469,29
RTS0040470,22
RTS0040471,39
RTS0040472,19
RTS0040473,53
RTS0040474,7
RTS0040475,10
RTS0040476,25
RTS0040477,15
RTS0040478,26
RTS0040479,19
RTS0040480,13
RTS0040481,38
RTS0040482,21
RTS0040483,27
RTS0040484,20
RTS0040485,26
RTS0040486,24
RTS0040487,16
RTS0040488,18
RTS0040489,21
RTS0040490,21
RTS0040491,40
RTS0040492,27
RTS0040493,29
RTS0040494,29
RTS0040495,25
RTS0040496,16
RTS0040497,23
RTS0040498,20
RTS0040499,23
RTS0040500,32
RTS0040501,30
RTS0040502,20
RTS0040503,25
RTS0040504,25
RTS0040505,15
RTS0040506,17
RTS0040507,19
RTS0040508,33
RTS0040509,19
RTS0040510,12
RTS0040511,17
RTS0040512,26
RTS0040513,19
RTS0040514,32
RTS0040515,44
RTS0040516,17
RTS0040517,18
RTS0040518,20
RTS0040519,24
RTS0040520,17
RTS0040521,20
RTS0040522,10
RTS0040523,16
RTS0040524,17
RTS0040525,25
RTS0040526,30
RTS0040527,18
RTS0040528,28
RTS0040529,48
RTS0040530,21
RTS0040531,33
RTS0040532,35
RTS0040533,19
RTS0040534,22
RTS0040535,42
RTS0040536,18
RTS0040537,23
RTS0040538,25
RTS0040539,26
RTS0040540,18
RTS0040541,17
RTS0040542,10
RTS0040543,26
RTS0040544,23
RTS0040545,18
RTS0040546,13
RTS0040547,16
RTS0040548,17
RTS0040549,17
RTS0040550,25
RTS0040551,20
RTS0040552,26
RTS0040553,21
RTS0040554,23
RTS0040555,20
RTS0040556,26
RTS0040557,19
RTS0040558,17
RTS0040559,21
RTS0040560,19
RTS0040561,14
RTS0040562,10
RTS0040563,21
RTS0040564,20
RTS0040565,23
RTS0040566,23
RTS0040567,29
RTS0040568,19
RTS0040569,27
RTS0040570,25
RTS0040571,26
RTS0040572,20
RTS0040573,20
RTS0040574,36
RTS0040575,33
RTS0040576,26
RTS0040577,23
RTS0040578,25
RTS0040579,23
RTS0040580,19
RTS0040581,12
RTS0040582,64
RTS0040583,25
RTS0040584,28
RTS0040585,24
RTS0040586,21
RTS0040587,10
RTS0040588,27
RTS0040589,23
RTS0040590,22
RTS0040591,35
RTS0040592,25
RTS0040593,9
RTS0040594,21
RTS0040595,21
RTS0040596,40
RTS0040597,22
RTS0040598,30
RTS0040599,25
RTS0040600,35
RTS0040601,16
RTS0040602,24
RTS0040603,31
RTS0040604,37
RTS0040605,31
RTS0040606,17
RTS0040607,58
RTS0040608,28
RTS0040609,35
RTS0040610,31
RTS0040611,32
RTS0040612,30
RTS0040613,27
RTS0040614,24
RTS0040615,12
RTS0040616,22
RTS0040617,13
RTS0040618,17
RTS0040619,30
RTS0040620,20
RTS0040621,24
RTS0040622,15
RTS0040623,27
RTS0040624,20
RTS0040625,49
RTS0040626,20
RTS0040627,12
RTS0040628,21
RTS0040629,31
RTS0040630,28
RTS0040631,31
RTS0040632,24
RTS0040633,15
RTS0040634,29
RTS0040635,18
RTS0040636,25
RTS0040637,34
RTS0040638,18
RTS0040639,16
RTS0040640,15
RTS0040641,25
RTS0040642,56
RTS0040643,10
RTS0040644,21
RTS0040645,31
RTS0040646,22
RTS0040647,21
RTS0040648,22
RTS0040649,29
RTS0040650,16
RTS0040651,29
RTS0040652,21
RTS0040653,17
RTS0040654,30
RTS0040655,22
RTS0040656,21
RTS0040657,58
RTS0040658,36
RTS0040659,28
RTS0040660,20
RTS0040661,17
RTS0040662,13
RTS0040663,21
RTS0040664,26
RTS0040665,12
RTS0040666,21
RTS0040667,25
RTS0040668,6
RTS0040669,18
RTS0040670,15
RTS0040671,19
RTS0040672,24
RTS0040673,23
RTS0040674,27
RTS0040675,26
RTS0040676,35
RTS0040677,26
RTS0040678,32
RTS0040679,23
RTS0040680,32
RTS0040681,18
RTS0040682,17
RTS0040683,33
RTS0040684,37
RTS0040685,8
RTS0040686,27
RTS0040687,22
RTS0040688,16
RTS0040689,23
RTS0040690,20
RTS0040691,28
RTS0040692,19
RTS0040693,28
RTS0040694,31
RTS0040695,29
RTS0040696,15
RTS0040697,23
RTS0040698,20
RTS0040699,21
RTS0040700,23
RTS0040701,11
RTS0040702,17
RTS0040703,18
RTS0040704,32
RTS0040705,30
RTS0040706,19
RTS0040707,20
RTS0040708,15
RTS0040709,24
RTS0040710,16
RTS0040711,17
RTS0040712,25
RTS0040713,20
RTS0040714,26
RTS0040715,27
RTS0040716,24
RTS0040717,23
RTS0040718,18
RTS0040719,17
RTS0040720,34
RTS0040721,8
RTS0040722,19
RTS0040723,21
RTS0040724,25
RTS0040725,16
RTS0040726,20
RTS0040727,31
RTS0040728,24
RTS0040729,29
RTS0040730,32
RTS0040731,29
RTS0040732,20
RTS0040733,26
RTS0040734,16
RTS0040735,36
RTS0040736,39
RTS0040737,30
RTS0040738,31
RTS0040739,20
RTS0040740,13
RTS0040741,10
RTS0040742,25
RTS0040743,28
RTS0040744,22
RTS0040745,54
RTS0040746,19
RTS0040747,17
RTS0040748,19
RTS0040749,23
RTS0040750,23
RTS0040751,14
RTS0040752,39
RTS0040753,11
RTS0040754,19
RTS0040755,19
RTS0040756,22
RTS0040757,17
RTS0040758,15
RTS0040759,29
RTS0040760,33
RTS0040761,15
RTS0040762,23
RTS0040763,25
RTS0040764,22
RTS0040765,59
RTS0040766,19
RTS0040767,38
RTS0040768,21
RTS0040769,24
RTS0040770,31
RTS0040771,17
RTS0040772,25
RTS0040773,20
RTS0040774,35
RTS0040775,11
RTS0040776,16
RTS0040777,20
RTS0040778,20
RTS0040779,27
RTS0040780,24
RTS0040781,18
RTS0040782,53
RTS0040783,17
RTS0040784,24
RTS0040785,20
RTS0040786,24
RTS0040787,22
RTS0040788,32
RTS0040789,28
RTS0040790,26
RTS0040791,25
RTS0040792,24
RTS0040793,21
RTS0040794,15
RTS0040795,34
RTS0040796,88
RTS0040797,21
RTS0040798,24
RTS0040799,20
RTS0040800,19
RTS0040801,17
RTS0040802,39
RTS0040803,26
RTS0040804,32
RTS0040805,22
RTS0040806,20
RTS0040807,28
RTS0040808,17
RTS0040809,13
RTS0040810,19
RTS0040811,25
RTS0040812,19
RTS0040813,17
RTS0040814,23
RTS0040815,15
RTS0040816,25
RTS0040817,23
RTS0040818,39
RTS0040819,17
RTS0040820,54
RTS0040821,28
RTS0040822,65
RTS0040823,45
RTS0040824,26
RTS0040825,18
RTS0040826,25
RTS0040827,26
RTS0040828,22
RTS0040830,47
RTS0040831,16
RTS0040832,27
RTS0040833,23
RTS0040834,20
RTS0040836,24
RTS0040837,24
RTS0040838,17
RTS0040839,22
RTS0040840,27
RTS0040841,18
RTS0040842,19
RTS0040843,17
RTS0040844,23
RTS0040845,18
RTS0040846,44
RTS0040847,17
RTS0040848,18
RTS0040849,30
RTS0040850,71
RTS0040851,57
RTS0040852,17
RTS0040853,20
RTS0040854,22
RTS0040855,28
RTS0040856,21
RTS0040857,27
RTS0040858,26
RTS0040859,18
RTS0040860,23
RTS0040861,23
RTS0040862,23
RTS0040863,31
RTS0040864,21
RTS0040865,28
RTS0040866,20
RTS0040867,20
RTS0040868,21
RTS0040869,22
RTS0040870,15
RTS0040871,15
RTS0040872,17
RTS0040873,21
RTS0040874,28
RTS0040875,21
RTS0040876,17
RTS0040877,26
RTS0040878,22
RTS0040879,20
RTS0040880,51
RTS0040881,21
RTS0040882,27
RTS0040883,13
RTS0040884,20
RTS0040885,19
RTS0040886,16
RTS0040887,10
RTS0040888,34
RTS0040889,28
RTS0040890,16
RTS0040891,28
RTS0040892,46
RTS0040893,19
RTS0040894,28
RTS0040895,21
RTS0040896,28
RTS0040897,23
RTS0040898,16
RTS0040899,35
RTS0040900,36
RTS0040901,27
RTS0040902,14
RTS0040903,14
RTS0040904,21
RTS0040905,30
RTS0040906,17
RTS0040907,33
RTS0040908,20
RTS0040909,41
RTS0040910,30
RTS0040911,47
RTS0040912,15
RTS0040913,20
RTS0040914,22
RTS0040915,12
RTS0040916,39
RTS0040917,23
RTS0040918,30
RTS0040919,22
RTS0040920,15
RTS0040921,24
RTS0040922,22
RTS0040923,38
RTS0040924,22
RTS0040925,19
RTS0040926,39
RTS0040927,23
RTS0040928,29
RTS0040929,32
RTS0040930,22
RTS0040931,21
RTS0040932,25
RTS0040933,18
RTS0040934,21
RTS0040935,28
RTS0040936,24
RTS0040937,23
RTS0040938,26
RTS0040939,19
RTS0040940,22
RTS0040941,21
RTS0040942,35
RTS0040943,15
RTS0040944,75
RTS0040945,20
RTS0040946,19
RTS0040947,30
RTS0040948,36
RTS0040949,24
RTS0040950,20
RTS0040951,23
RTS0040952,16
RTS0040953,13
RTS0040954,29
RTS0040955,21
RTS0040956,23
RTS0040957,19
RTS0040958,23
RTS0040959,25
RTS0040960,21
RTS0040961,28
RTS0040962,16
RTS0040963,35
RTS0040964,39
RTS0040965,17
RTS0040966,27
RTS0040967,28
RTS0040968,47
RTS0040969,32
RTS0040970,27
RTS0040971,32
RTS0040972,26
RTS0040973,35
RTS0040974,38
RTS0040975,23
RTS0040976,43
RTS0040977,22
RTS0040978,20
RTS0040979,20
RTS0040980,24
RTS0040981,16
RTS0040982,38
RTS0040983,48
RTS0040984,35
RTS0040985,18
RTS0040986,18
RTS0040987,23
RTS0040988,36
RTS0040989,28
RTS0040990,33
RTS0040991,42
RTS0040992,17
RTS0040993,14
RTS0040994,30
RTS0040995,14
RTS0040996,22
RTS0040997,24
RTS0040998,31
RTS0040999,20
RTS0041000,38
RTS0041001,22
RTS0041002,20
RTS0041003,27
RTS0041004,22
RTS0041005,16
RTS0041006,20
RTS0041007,45
RTS0041008,39
RTS0041009,15
RTS0041010,23
RTS0041011,14
RTS0041012,19
RTS0041013,25
RTS0041014,17
RTS0041015,27
RTS0041016,28
RTS0041017,55
RTS0041018,25
RTS0041019,37
RTS0041020,12
RTS0041021,16
RTS0041022,11
RTS0041023,19
RTS0041024,31
RTS0041025,22
RTS0041026,60
RTS0041027,22
RTS0041028,42
RTS0041029,56
RTS0041030,20
RTS0041031,17
RTS0041032,19
RTS0041033,24
RTS0041034,16
RTS0041035,18
RTS0041036,19
RTS0041037,21
RTS0041038,26
RTS0041039,16
RTS0041040,35
RTS0041041,16
RTS0041042,23
RTS0041043,24
RTS0041044,17
RTS0041045,19
RTS0041046,22
RTS0041047,24
RTS0041048,21
RTS0041049,24
RTS0041050,17
RTS0041051,23
RTS0041052,17
RTS0041053,22
RTS0041054,33
RTS0041055,21
RTS0041056,25
RTS0041057,23
RTS0041058,18
RTS0041059,22
RTS0041060,16
RTS0041061,19
RTS0041062,14
RTS0041063,19
RTS0041064,24
RTS0041066,14
RTS0041067,42
RTS0041068,33
RTS0041069,15
RTS0041070,31
RTS0041071,20
RTS0041072,43
RTS0041073,26
RTS0041074,32
RTS0041075,15
RTS0041076,39
RTS0041077,29
RTS0041078,32
RTS0041079,46
RTS0041080,39
RTS0041081,39
RTS0041082,19
RTS0041083,23
RTS0041084,14
RTS0041085,22
RTS0041086,69
RTS0041087,44
RTS0041088,61
RTS0041089,25
RTS0041090,42
RTS0041091,40
RTS0041092,28
RTS0041093,32
RTS0041094,23
RTS0041095,22
RTS0041096,14
RTS0041097,23
RTS0041098,15
RTS0041099,25
RTS0041100,16
RTS0041101,15
RTS0041102,43
RTS0041103,21
RTS0041104,32
RTS0041105,21
RTS0041106,29
RTS0041107,32
RTS0041108,20
RTS0041109,29
RTS0041110,27
RTS0041111,23
RTS0041112,31
RTS0041113,56
RTS0041114,35
RTS0041115,32
RTS0041116,22
RTS0041117,21
RTS0041118,20
RTS0041119,17
RTS0041120,28
RTS0041121,34
RTS0041122,31
RTS0041123,51
RTS0041124,15
RTS0041125,33
RTS0041126,26
RTS0041127,18
RTS0041128,52
RTS0041129,25
RTS0041130,18
RTS0041131,23
RTS0041132,32
RTS0041133,11
RTS0041134,26
RTS0041135,28
RTS0041136,28
RTS0041137,24
RTS0041138,24
RTS0041139,28
RTS0041140,19
RTS0041141,30
RTS0041142,20
RTS0041143,16
RTS0041144,25
RTS0041145,27
RTS0041146,22
RTS0041147,26
RTS0041148,21
RTS0041149,38
RTS0041150,15
RTS0041151,16
RTS0041152,30
RTS0041153,12
RTS0041154,22
RTS0041155,18
RTS0041156,35
RTS0041157,20
RTS0041158,25
RTS0041159,21
RTS0041160,15
RTS0041161,22
RTS0041162,18
RTS0041163,23
RTS0041164,28
RTS0041165,30
RTS0041166,22
RTS0041167,16
RTS0041168,19
RTS0041169,30
RTS0041170,26
RTS0041171,27
RTS0041172,21
RTS0041173,27
RTS0041174,25
RTS0041175,35
RTS0041176,15
RTS0041177,60
RTS0041178,31
RTS0041179,23
RTS0041180,20
RTS0041181,43
RTS0041182,20
RTS0041183,22
RTS0041184,19
RTS0041185,22
RTS0041186,21
RTS0041187,27
RTS0041188,16
RTS0041189,29
RTS0041190,28
RTS0041191,23
RTS0041192,41
RTS0041193,24
RTS0041194,20
RTS0041195,18
RTS0041196,31
RTS0041197,30
RTS0041198,27
RTS0041199,29
RTS0041200,25
RTS0041201,14
RTS0041202,29
RTS0041203,35
RTS0041204,23
RTS0041205,31
RTS0041206,27
RTS0041207,37
RTS0041208,25
RTS0041209,29
RTS0041210,13
RTS0041211,26
RTS0041212,34
RTS0041213,29
RTS0041214,30
RTS0041215,18
RTS0041216,22
RTS0041217,36
RTS0041218,20
RTS0041219,19
RTS0041220,20
RTS0041221,25
RTS0041222,29
RTS0041223,30
RTS0041224,40
RTS0041225,40
RTS0041226,32
RTS0041227,32
RTS0041228,21
RTS0041229,18
RTS0041230,20
RTS0041231,48
RTS0041232,67
RTS0041233,35
RTS0041234,51
RTS0041235,32
RTS0041236,29
RTS0041237,17
RTS0041238,24
RTS0041239,23
RTS0041240,20
RTS0041241,55
RTS0041242,48
RTS0041243,18
RTS0041244,28
RTS0041246,19
RTS0041247,43
RTS0041248,20
RTS0041249,37
RTS0041250,54
RTS0041251,36
RTS0041252,21
RTS0041253,33
RTS0041254,23
RTS0041255,19
RTS0041256,11
RTS0041257,28
RTS0041258,21
RTS0041259,17
RTS0041260,24
RTS0041261,24
RTS0041262,40
RTS0041263,36
RTS0041265,34
RTS0041266,36
RTS0041267,31
RTS0041268,28
RTS0041269,26
RTS0041270,27
RTS0041271,24
RTS0041272,24
RTS0041273,19
RTS0041274,29
RTS0041275,27
RTS0041276,26
RTS0041277,27
RTS0041278,29
RTS0041279,21
RTS0041280,28
RTS0041281,18
RTS0041282,19
RTS0041283,18
RTS0041284,27
RTS0041285,25
RTS0041286,36
RTS0041287,17
RTS0041288,26
RTS0041289,17
RTS0041290,21
RTS0041291,28
RTS0041292,13
RTS0041293,38
RTS0041294,29
RTS0041295,20
RTS0041296,18
RTS0041297,18
RTS0041298,28
RTS0041299,26
RTS0041300,26
RTS0041301,30
RTS0041302,23
RTS0041303,33
RTS0041304,16
RTS0041305,21
RTS0041306,31
RTS0041307,26
RTS0041308,29
RTS0041309,31
RTS0041310,29
RTS0041311,17
RTS0041312,24
RTS0041313,38
RTS0041314,18
RTS0041315,47
RTS0041316,28
RTS0041317,26
RTS0041318,23
RTS0041319,9
RTS0041320,24
RTS0041321,27
RTS0041322,23
RTS0041323,29
RTS0041324,23
RTS0041325,26
RTS0041326,25
RTS0041327,24
RTS0041328,24
RTS0041329,25
RTS0041330,22
RTS0041331,15
RTS0041332,19
RTS0041333,34
RTS0041334,28
RTS0041335,24
RTS0041346,20
RTS0041347,26
RTS0041348,15
RTS0041349,35
RTS0041350,35
RTS0041351,20
RTS0041352,25
RTS0041353,27
RTS0041354,20
RTS0041355,34
RTS0041356,16
RTS0041357,24
RTS0041358,28
RTS0041359,60
RTS0041360,22
RTS0041361,33
RTS0041362,18
RTS0041363,53
RTS0041364,14
RTS0041365,14
RTS0041366,61
RTS0041367,29
RTS0041368,18
RTS0041369,17
RTS0041370,21
RTS0041371,23
RTS0041372,17
RTS0041373,12
RTS0041374,12
RTS0041375,17
RTS0041376,368
RTS0041377,21
RTS0041378,23
RTS0041379,12
RTS0041380,32
RTS0041381,19
RTS0041382,34
RTS0041383,25
RTS0041384,29
RTS0041385,42
RTS0041386,17
RTS0041387,16
RTS0041388,19
RTS0041389,17
RTS0041390,40
RTS0041391,28
RTS0041392,39
RTS0041393,25
RTS0041394,25
RTS0041395,28
RTS0041396,24
RTS0041397,32
RTS0041398,29
RTS0041399,26
RTS0041400,22
RTS0041401,26
RTS0041402,40
RTS0041403,31
RTS0041404,14
RTS0041405,22
RTS0041406,62
RTS0041407,31
RTS0041408,30
RTS0041409,34
RTS0041410,27
RTS0041411,12
RTS0041412,28
RTS0041413,22
RTS0041414,25
RTS0041415,23
RTS0041416,16
RTS0041417,17
RTS0041418,22
RTS0041419,21
RTS0041420,29
RTS0041421,14
RTS0041422,22
RTS0041423,21
RTS0041424,24
RTS0041425,35
RTS0041426,25
RTS0041427,20
RTS0041428,31
RTS0041429,33
RTS0041430,25
RTS0041431,40
RTS0041432,18
RTS0041433,19
RTS0041434,22
RTS0041435,20
RTS0041436,28
RTS0041437,14
RTS0041438,33
RTS0041439,19
RTS0041440,19
RTS0041441,25
RTS0041442,14
RTS0041443,57
RTS0041444,33
RTS0041445,22
RTS0041446,30
RTS0041447,20
RTS0041448,20
RTS0041449,36
RTS0041450,24
RTS0041451,17
RTS0041452,27
RTS0041453,36
RTS0041454,24
RTS0041455,39
RTS0041456,20
RTS0041457,21
RTS0041458,17
RTS0041459,27
RTS0041460,26
RTS0041461,20
RTS0041462,57
RTS0041463,25
RTS0041464,26
RTS0041465,25
RTS0041466,20
RTS0041467,30
RTS0041468,32
RTS0041469,19
RTS0041470,24
RTS0041471,19
RTS0041472,16
RTS0041473,14
RTS0041474,24
RTS0041475,23
RTS0041476,27
RTS0041477,19
RTS0041478,23
RTS0041479,29
RTS0041480,27
RTS0041481,26
RTS0041482,11
RTS0041483,13
RTS0041484,27
RTS0041485,18
RTS0041486,28
RTS0041487,27
RTS0041488,29
RTS0041489,50
RTS0041490,14
RTS0041491,26
RTS0041492,10
RTS0041493,21
RTS0041494,15
RTS0041495,13
RTS0041496,19
RTS0041497,28
RTS0041498,16
RTS0041499,27
RTS0041500,40
RTS0041501,14
RTS0041502,36
RTS0041503,23
RTS0041504,15
RTS0041505,21
RTS0041506,37
RTS0041507,22
RTS0041508,15
RTS0041509,21
RTS0041510,19
RTS0041511,19
RTS0041512,26
RTS0041513,26
RTS0041514,22
RTS0041515,25
RTS0041516,30
RTS0041517,27
RTS0041518,36
RTS0041519,19
RTS0041520,22
RTS0041521,14
RTS0041522,21
RTS0041523,17
RTS0041524,28
RTS0041525,26
RTS0041526,11
RTS0041527,22
RTS0041528,17
RTS0041529,15
RTS0041530,32
RTS0041531,28
RTS0041532,25
RTS0041533,15
RTS0041534,20
RTS0041535,21
RTS0041536,25
RTS0041537,15
RTS0041538,18
RTS0041540,21
RTS0041541,18
RTS0041542,33
RTS0041543,18
RTS0041544,46
RTS0041545,31
RTS0041546,19
RTS0041547,28
RTS0041548,22
RTS0041549,24
RTS0041550,21
RTS0041551,38
RTS0041552,24
RTS0041553,30
RTS0041554,9
RTS0041555,24
RTS0041556,27
RTS0041557,36
RTS0041558,43
RTS0041559,43
RTS0041560,17
RTS0041561,18
RTS0041562,34
RTS0041563,28
RTS0041564,33
RTS0041565,21
RTS0041566,22
RTS0041567,23
RTS0041568,41
RTS0041569,21
RTS0041570,14
RTS0041571,17
RTS0041572,13
RTS0041573,20
RTS0041574,21
RTS0041575,18
RTS0041576,16
RTS0041577,25
RTS0041578,23
RTS0041579,25
RTS0041580,20
RTS0041581,20
RTS0041582,34
RTS0041583,31
RTS0041584,21
RTS0041585,35
RTS0041586,22
RTS0041587,33
RTS0041588,25
RTS0041589,25
RTS0041590,17
RTS0041591,13
RTS0041592,20
RTS0041593,25
RTS0041594,16
RTS0041595,28
RTS0041596,22
RTS0041597,39
RTS0041598,31
RTS0041599,9
RTS0041600,21
RTS0041601,18
RTS0041602,16
RTS0041603,26
RTS0041604,20
RTS0041605,23
RTS0041606,18
RTS0041607,15
RTS0041608,22
RTS0041609,37
RTS0041610,11
RTS0041611,22
RTS0041612,25
RTS0041613,25
RTS0041614,20
RTS0041615,25
RTS0041616,24
RTS0041617,20
RTS0041618,22
RTS0041619,21
RTS0041620,60
RTS0041621,48
RTS0041622,13
RTS0041623,28
RTS0041624,27
RTS0041625,36
RTS0041626,20
RTS0041627,25
RTS0041628,36
RTS0041629,15
RTS0041630,25
RTS0041631,18
RTS0041632,16
RTS0041633,21
RTS0041634,46
RTS0041635,26
RTS0041636,25
RTS0041637,22
RTS0041638,24
RTS0041639,20
RTS0041640,11
RTS0041641,30
RTS0041642,16
RTS0041643,18
RTS0041644,14
RTS0041645,33
RTS0041646,20
RTS0041647,40
RTS0041648,31
RTS0041649,17
RTS0041650,18
RTS0041651,16
RTS0041652,24
RTS0041653,22
RTS0041654,20
RTS0041655,26
RTS0041656,29
RTS0041657,27
RTS0041658,35
RTS0041659,23
RTS0041660,27
RTS0041661,38
RTS0041662,28
RTS0041663,15
RTS0041664,29
RTS0041665,21
RTS0041666,34
RTS0041667,21
RTS0041668,17
RTS0041669,42
RTS0041670,45
RTS0041671,24
RTS0041672,19
RTS0041673,22
RTS0041674,22
RTS0041675,21
RTS0041676,17
RTS0041677,25
RTS0041678,33
RTS0041679,32
RTS0041680,49
RTS0041681,23
RTS0041682,33
RTS0041683,12
RTS0041684,39
RTS0041685,38
RTS0041686,18
RTS0041687,11
RTS0041688,21
RTS0041689,10
RTS0041690,16
RTS0041691,53
RTS0041692,22
RTS0041693,18
RTS0041694,23
RTS0041695,26
RTS0041696,22
RTS0041697,26
RTS0041698,18
RTS0041699,25
RTS0041700,19
RTS0041701,15
RTS0041702,10
RTS0041703,24
RTS0041704,20
RTS0041705,28
RTS0041706,21
RTS0041707,27
RTS0041708,22
RTS0041709,28
RTS0041710,19
RTS0041711,13
RTS0041712,19
RTS0041713,30
RTS0041714,8
RTS0041715,11
RTS0041716,72
RTS0041717,74
RTS0041718,28
RTS0041719,101
RTS0041720,84
RTS0041721,21
RTS0041722,15
RTS0041723,49
RTS0041724,26
RTS0041725,9
RTS0041726,18
RTS0041727,10
RTS0041728,27
RTS0041729,14
RTS0041730,21
RTS0041731,20
RTS0041732,21
RTS0041733,19
RTS0041734,7
RTS0041735,23
RTS0041736,20
RTS0041737,16
RTS0041738,22
RTS0041739,27
RTS0041740,18
RTS0041741,22
RTS0041742,18
RTS0041743,53
RTS0041744,24
RTS0041745,19
RTS0041746,83
RTS0041747,29
RTS0041748,41
RTS0041749,24
RTS0041750,18
RTS0041751,16
RTS0041752,14
RTS0041753,20
RTS0041754,31
RTS0041755,18
RTS0041756,40
RTS0041757,74
RTS0041758,18
RTS0041759,19
RTS0041760,17
RTS0041761,18
RTS0041762,21
RTS0041763,45
RTS0041764,21
RTS0041765,24
RTS0041766,19
RTS0041767,20
RTS0041768,14
RTS0041769,20
RTS0041770,24
RTS0041771,15
RTS0041772,32
RTS0041773,19
RTS0041774,25
RTS0041775,27
RTS0041776,30
RTS0041777,21
RTS0041778,25
RTS0041779,28
RTS0041780,20
RTS0041781,23
RTS0041782,23
RTS0041783,38
RTS0041784,39
RTS0041785,41
RTS0041786,18
RTS0041787,26
RTS0041788,17
RTS0041789,18
RTS0041790,21
RTS0041791,22
RTS0041793,20
RTS0041794,22
RTS0041795,30
RTS0041796,14
RTS0041797,35
RTS0041798,13
RTS0041799,19
RTS0041800,22
RTS0041801,13
RTS0041802,23
RTS0041803,20
RTS0041804,25
RTS0041805,23
RTS0041806,24
RTS0041807,14
RTS0041808,30
RTS0041809,14
RTS0041810,25
RTS0041811,31
RTS0041812,27
RTS0041813,37
RTS0041814,22
RTS0041815,14
RTS0041816,32
RTS0041817,32
RTS0041818,20
RTS0041819,29
RTS0041820,44
RTS0041821,28
RTS0041822,46
RTS0041823,13
RTS0041824,62
RTS0041825,13
RTS0041826,24
RTS0041827,39
RTS0041828,17
RTS0041829,20
RTS0041830,17
RTS0041831,18
RTS0041832,45
RTS0041833,37
RTS0041834,30
RTS0041835,16
RTS0041836,29
RTS0041837,32
RTS0041838,23
RTS0041839,17
RTS0041840,15
RTS0041841,14
RTS0041842,16
RTS0041843,24
RTS0041844,22
RTS0041845,29
RTS0041846,42
RTS0041847,25
RTS0041848,20
RTS0041849,20
RTS0041850,32
RTS0041851,21
RTS0041852,23
RTS0041853,22
RTS0041854,20
RTS0041855,23
RTS0041856,21
RTS0041857,44
RTS0041858,66
RTS0041859,17
RTS0041860,23
RTS0041861,56
RTS0041862,50
RTS0041863,18
RTS0041864,17
RTS0041865,27
RTS0041866,27
RTS0041867,22
RTS0041868,21
RTS0041869,13
RTS0041870,22
RTS0041871,21
RTS0041872,20
RTS0041873,34
RTS0041874,50
RTS0041875,22
RTS0041876,13
RTS0041877,15
RTS0041878,22
RTS0041879,38
RTS0041880,40
RTS0041881,25
RTS0041882,24
RTS0041883,39
RTS0041884,16
RTS0041885,28
RTS0041886,18
RTS0041887,23
RTS0041888,22
RTS0041889,21
RTS0041890,21
RTS0041891,40
RTS0041892,30
RTS0041893,66
RTS0041894,30
RTS0041895,35
RTS0041896,22
RTS0041897,20
RTS0041898,35
RTS0041899,23
RTS0041900,31
RTS0041901,25
RTS0041902,23
RTS0041903,33
RTS0041904,23
RTS0041905,33
RTS0041906,31
RTS0041907,18
RTS0041908,33
RTS0041909,30
RTS0041910,27
RTS0041911,17
RTS0041912,18
RTS0041913,35
RTS0041914,24
RTS0041915,27
RTS0041916,20
RTS0041917,22
RTS0041918,26
RTS0041919,20
RTS0041920,29
RTS0041922,68
RTS0041923,19
RTS0041924,25
RTS0041925,19
RTS0041926,16
RTS0041927,26
RTS0041928,48
RTS0041929,33
RTS0041930,42
RTS0041931,20
RTS0041932,26
RTS0041933,23
RTS0041934,18
RTS0041935,7
RTS0041936,19
RTS0041937,27
RTS0041938,29
RTS0041939,22
RTS0041940,22
RTS0041941,31
RTS0041942,23
RTS0041943,28
RTS0041944,64
RTS0041945,24
RTS0041946,42
RTS0041947,23
RTS0041948,30
RTS0041949,37
RTS0041950,18
RTS0041951,27
RTS0041952,26
RTS0041953,21
RTS0041954,31
RTS0041955,28
RTS0041956,31
RTS0041957,16
RTS0041958,29
RTS0041959,32
RTS0041960,19
RTS0041961,10
RTS0041962,31
RTS0041963,24
RTS0041964,45
RTS0041965,16
RTS0041966,26
RTS0041967,27
RTS0041968,26
RTS0041969,22
RTS0041971,18
RTS0041972,18
RTS0041973,18
RTS0041974,21
RTS0041975,61
RTS0041976,27
RTS0041977,40
RTS0041978,23
RTS0041979,36
RTS0041980,28
RTS0041981,27
RTS0041982,30
RTS0041983,23
RTS0041984,15
RTS0041985,23
RTS0041986,49
RTS0041987,31
RTS0041988,25
RTS0041989,22
RTS0041990,24
RTS0041991,15
RTS0041992,47
RTS0041993,23
RTS0041994,19
RTS0041995,24
RTS0041996,21
RTS0041997,32
RTS0041998,19
RTS0041999,28
RTS0042000,23
RTS0042001,23
RTS0042002,18
RTS0042003,19
RTS0042004,16
RTS0042005,21
RTS0042006,14
RTS0042007,24
RTS0042008,16
RTS0042009,27
RTS0042010,28
RTS0042011,38
RTS0042012,20
RTS0042013,16
RTS0042014,17
RTS0042015,25
RTS0042016,31
RTS0042017,22
RTS0042018,10
RTS0042019,24
RTS0042020,19
RTS0042021,20
RTS0042022,18
RTS0042023,23
RTS0042024,19
RTS0042025,13
RTS0042026,18
RTS0042027,28
RTS0042028,14
RTS0042029,19
RTS0042030,13
RTS0042031,39
RTS0042032,36
RTS0042033,21
RTS0042034,27
RTS0042035,24
RTS0042036,18
RTS0042037,17
RTS0042038,22
RTS0042039,23
RTS0042040,16
RTS0042041,19
RTS0042042,18
RTS0042043,25
RTS0042044,21
RTS0042045,25
RTS0042046,50
RTS0042047,23
RTS0042048,32
RTS0042049,26
RTS0042050,21
RTS0042051,32
RTS0042052,33
RTS0042053,14
RTS0042054,20
RTS0042055,18
RTS0042056,40
RTS0042057,19
RTS0042058,27
RTS0042059,28
RTS0042060,17
RTS0042061,34
RTS0042062,26
RTS0042063,25
RTS0042064,28
RTS0042065,28
RTS0042066,36
RTS0042067,62
RTS0042068,29
RTS0042069,25
RTS0042071,24
RTS0042072,20
RTS0042073,29
RTS0042074,18
RTS0042075,27
RTS0042076,12
RTS0042077,20
RTS0042078,9
RTS0042079,25
RTS0042080,20
RTS0042081,26
RTS0042082,26
RTS0042083,26
RTS0042084,29
RTS0042085,17
RTS0042086,14
RTS0042087,24
RTS0042088,15
RTS0042089,19
RTS0042090,20
RTS0042091,50
RTS0042092,36
RTS0042093,23
RTS0042094,20
RTS0042095,21
RTS0042096,23
RTS0042097,21
RTS0042098,24
RTS0042099,28
RTS0042100,21
RTS0042101,21
RTS0042102,21
RTS0042103,23
RTS0042104,16
RTS0042105,33
RTS0042106,31
RTS0042107,30
RTS0042108,20
RTS0042109,23
RTS0042110,33
RTS0042111,24
RTS0042112,23
RTS0042113,24
RTS0042114,27
RTS0042115,26
RTS0042116,15
RTS0042117,45
RTS0042118,34
RTS0042119,25
RTS0042120,22
RTS0042121,17
RTS0042122,24
RTS0042123,20
RTS0042124,17
RTS0042125,19
RTS0042126,31
RTS0042127,21
RTS0042128,19
RTS0042129,19
RTS0042130,22
RTS0042131,31
RTS0042132,14
RTS0042133,35
RTS0042134,18
RTS0042135,31
RTS0042136,20
RTS0042137,32
RTS0042138,15
RTS0042139,30
RTS0042140,15
RTS0042141,19
RTS0042142,27
RTS0042143,37
RTS0042144,20
RTS0042145,19
RTS0042146,26
RTS0042147,19
RTS0042148,26
RTS0042149,29
RTS0042150,45
RTS0042151,20
RTS0042152,29
RTS0042153,18
RTS0042154,30
RTS0042155,24
RTS0042156,24
RTS0042157,15
RTS0042158,24
RTS0042159,17
RTS0042160,43
RTS0042161,21
RTS0042162,25
RTS0042163,14
RTS0042164,24
RTS0042165,16
RTS0042166,25
RTS0042167,24
RTS0042168,20
RTS0042169,39
RTS0042170,24
RTS0042171,27
RTS0042172,26
RTS0042173,30
RTS0042174,22
RTS0042175,16
RTS0042176,18
RTS0042177,26
RTS0042178,79
RTS0042179,18
RTS0042180,26
RTS0042181,17
RTS0042182,20
RTS0042183,19
RTS0042184,36
RTS0042185,46
RTS0042186,23
RTS0042187,27
RTS0042188,32
RTS0042189,31
RTS0042190,30
RTS0042191,104
RTS0042192,40
RTS0042193,30
RTS0042194,34
RTS0042195,22
RTS0042196,23
RTS0042197,28
RTS0042198,18
RTS0042199,33
RTS0042200,25
RTS0042201,32
RTS0042202,20
RTS0042203,29
RTS0042204,16
RTS0042205,28
RTS0042206,26
RTS0042207,23
RTS0042208,20
RTS0042209,24
RTS0042210,14
RTS0042211,13
RTS0042212,36
RTS0042213,20
RTS0042214,15
RTS0042215,18
RTS0042216,29
RTS0042217,24
RTS0042218,25
RTS0042219,15
RTS0042220,44
RTS0042221,18
RTS0042222,23
RTS0042223,23
RTS0042224,13
RTS0042225,22
RTS0042226,37
RTS0042227,21
RTS0042228,22
RTS0042229,39
RTS0042230,42
RTS0042231,26
RTS0042232,45
RTS0042233,25
RTS0042234,19
RTS0042235,23
RTS0042236,15
RTS0042237,40
RTS0042238,27
RTS0042239,18
RTS0042240,44
RTS0042241,29
RTS0042242,22
RTS0042243,19
RTS0042244,28
RTS0042245,21
RTS0042246,45
RTS0042247,29
RTS0042248,37
RTS0042249,26
RTS0042250,31
RTS0042251,26
RTS0042252,14
RTS0042253,22
RTS0042254,26
RTS0042255,31
RTS0042256,40
RTS0042257,29
RTS0042258,12
RTS0042259,25
RTS0042260,22
RTS0042261,17
RTS0042262,20
RTS0042263,33
RTS0042264,36
RTS0042265,22
RTS0042266,22
RTS0042267,22
RTS0042268,13
RTS0042269,15
RTS0042270,20
RTS0042271,15
RTS0042272,13
RTS0042273,39
RTS0042274,13
RTS0042275,15
RTS0042276,21
RTS0042277,18
RTS0042278,21
RTS0042279,31
RTS0042280,14
RTS0042281,14
RTS0042282,20
RTS0042283,35
RTS0042284,18
RTS0042285,22
RTS0042286,23
RTS0042287,17
RTS0042288,20
RTS0042289,21
RTS0042290,20
RTS0042291,48
RTS0042292,19
RTS0042293,18
RTS0042294,17
RTS0042295,28
RTS0042296,32
RTS0042297,19
RTS0042298,13
RTS0042299,31
RTS0042300,22
RTS0042301,14
RTS0042302,21
RTS0042303,29
RTS0042304,41
RTS0042305,21
RTS0042306,25
RTS0042307,44
RTS0042308,37
RTS0042309,24
RTS0042310,27
RTS0042311,15
RTS0042312,35
RTS0042313,26
RTS0042314,18
RTS0042315,32
RTS0042316,30
RTS0042317,16
RTS0042318,19
RTS0042319,14
RTS0042320,16
RTS0042321,18
RTS0042322,25
RTS0042323,22
RTS0042324,22
RTS0042325,20
RTS0042326,15
RTS0042327,23
RTS0042328,32
RTS0042329,23
RTS0042330,29
RTS0042331,13
RTS0042332,18
RTS0042333,21
RTS0042334,30
RTS0042335,25
RTS0042336,28
RTS0042337,28
RTS0042338,35
RTS0042339,16
RTS0042340,22
RTS0042341,38
RTS0042342,18
RTS0042343,20
RTS0042344,19
RTS0042345,31
RTS0042346,32
RTS0042347,22
RTS0042348,11
RTS0042349,22
RTS0042350,21
RTS0042351,12
RTS0042352,29
RTS0042353,22
RTS0042354,21
RTS0042355,16
RTS0042356,27
RTS0042357,21
RTS0042358,28
RTS0042359,25
RTS0042360,24
RTS0042361,19
RTS0042362,19
RTS0042363,47
RTS0042364,26
RTS0042365,14
RTS0042366,19
RTS0042367,21
RTS0042368,16
RTS0042369,16
RTS0042370,28
RTS0042371,29
RTS0042372,21
RTS0042373,26
RTS0042374,22
RTS0042375,30
RTS0042376,22
RTS0042377,23
RTS0042378,23
RTS0042379,20
RTS0042380,11
RTS0042381,25
RTS0042382,27
RTS0042383,32
RTS0042384,26
RTS0042385,25
RTS0042386,19
RTS0042387,32
RTS0042388,29
RTS0042389,25
RTS0042390,11
RTS0042391,42
RTS0042392,29
RTS0042393,21
RTS0042394,21
RTS0042395,43
RTS0042396,11
RTS0042397,27
RTS0042398,19
RTS0042399,45
RTS0042400,12
RTS0042401,18
RTS0042402,57
RTS0042403,18
RTS0042404,24
RTS0042405,17
RTS0042406,28
RTS0042407,17
RTS0042408,23
RTS0042409,20
RTS0042410,22
RTS0042411,21
RTS0042412,18
RTS0042413,18
RTS0042414,19
RTS0042415,26
RTS0042416,24
RTS0042417,33
RTS0042418,47
RTS0042419,22
RTS0042420,80
RTS0042421,30
RTS0042422,26
RTS0042423,17
RTS0042424,30
RTS0042425,15
RTS0042426,25
RTS0042427,17
RTS0042428,31
RTS0042429,24
RTS0042430,16
RTS0042431,26
RTS0042432,28
RTS0042433,22
RTS0042434,30
RTS0042435,22
RTS0042436,24
RTS0042437,36
RTS0042438,29
RTS0042439,43
RTS0042440,14
RTS0042441,16
RTS0042442,20
RTS0042443,15
RTS0042444,24
RTS0042445,21
RTS0042446,16
RTS0042447,32
RTS0042448,40
RTS0042449,19
RTS0042450,25
RTS0042451,30
RTS0042452,25
RTS0042453,30
RTS0042454,24
RTS0042455,15
RTS0042456,18
RTS0042457,25
RTS0042458,28
RTS0042460,34
RTS0042461,28
RTS0042462,38
RTS0042463,21
RTS0042464,22
RTS0042465,27
RTS0042466,20
RTS0042467,18
RTS0042468,30
RTS0042469,29
RTS0042470,15
RTS0042471,25
RTS0042472,24
RTS0042473,26
RTS0042474,24
RTS0042475,45
RTS0042476,26
RTS0042477,17
RTS0042478,24
RTS0042479,29
RTS0042480,42
RTS0042481,29
RTS0042482,17
RTS0042483,20
RTS0042484,18
RTS0042485,43
RTS0042486,36
RTS0042487,30
RTS0042488,20
RTS0042489,23
RTS0042490,29
RTS0042491,20
RTS0042492,26
RTS0042493,25
RTS0042494,12
RTS0042495,14
RTS0042496,26
RTS0042497,19
RTS0042498,16
RTS0042499,34
RTS0042500,50
RTS0042501,19
RTS0042502,23
RTS0042503,22
RTS0042504,17
RTS0042505,30
RTS0042506,17
RTS0042507,22
RTS0042508,18
RTS0042509,23
RTS0042510,25
RTS0042515,23
RTS0042522,21
RTS0042526,16
RTS0042527,25
RTS0042528,13
RTS0042529,21
RTS0042530,10
RTS0042531,17
RTS0042532,16
RTS0042533,17
RTS0042534,17
RTS0042535,16
RTS0042536,19
RTS0042537,28
RTS0042538,27
RTS0042539,30
RTS0042540,27
RTS0042541,24
RTS0042542,22
RTS0042543,19
RTS0042544,22
RTS0042545,11
RTS0042546,16
RTS0042547,14
RTS0042548,21
RTS0042549,15
RTS0042550,14
RTS0042551,54
RTS0042552,21
RTS0042553,17
RTS0042554,24
RTS0042555,26
RTS0042556,24
RTS0042557,21
RTS0042558,19
RTS0042559,28
RTS0042560,21
RTS0042561,9
RTS0042562,16
RTS0042563,25
RTS0042564,19
RTS0042565,21
RTS0042566,25
RTS0042567,9
RTS0042568,36
RTS0042569,26
RTS0042570,18
RTS0042571,57
RTS0042572,71
RTS0042573,22
RTS0042574,32
RTS0042575,41
RTS0042576,12
RTS0042577,29
RTS0042578,31
RTS0042579,15
RTS0042580,20
RTS0042581,66
RTS0042582,23
RTS0042583,258
RTS0042584,41
RTS0042585,26
RTS0042586,16
RTS0042587,19
RTS0042588,14
RTS0042589,19
RTS0042590,22
RTS0042591,46
RTS0042592,37
RTS0042593,31
RTS0042594,19
RTS0042595,22
RTS0042596,26
RTS0042597,35
RTS0042598,35
RTS0042599,31
RTS0042600,25
RTS0042601,22
RTS0042602,19
RTS0042603,59
RTS0042604,44
RTS0042605,25
RTS0042606,30
RTS0042607,18
RTS0042608,22
RTS0042609,22
RTS0042610,37
RTS0042611,16
RTS0042612,23
RTS0042613,21
RTS0042614,26
RTS0042615,32
RTS0042616,23
RTS0042617,18
RTS0042618,32
RTS0042619,21
RTS0042620,21
RTS0042621,18
RTS0042622,18
RTS0042623,27
RTS0042624,16
RTS0042625,18
RTS0042626,21
RTS0042627,73
RTS0042628,21
RTS0042629,29
RTS0042630,39
RTS0042631,16
RTS0042633,30
RTS0042634,23
RTS0042635,18
RTS0042636,24
RTS0042637,21
RTS0042638,23
RTS0042639,22
RTS0042640,28
RTS0042641,15
RTS0042642,22
RTS0042643,10
RTS0042644,12
RTS0042645,9
RTS0042646,18
RTS0042647,18
RTS0042648,20
RTS0042649,21
RTS0042650,17
RTS0042651,17
RTS0042652,18
RTS0042653,23
RTS0042654,31
RTS0042655,20
RTS0042656,35
RTS0042657,19
RTS0042658,18
RTS0042659,19
RTS0042660,26
RTS0042661,23
RTS0042662,15
RTS0042663,28
RTS0042664,15
RTS0042665,21
RTS0042666,30
RTS0042667,18
RTS0042668,24
RTS0042669,12
RTS0042670,38
RTS0042671,20
RTS0042672,20
RTS0042673,16
RTS0042674,21
RTS0042675,12
RTS0042676,16
RTS0042678,19
RTS0042679,30
RTS0042680,18
RTS0042681,23
RTS0042682,15
RTS0042683,20
RTS0042684,21
RTS0042685,28
RTS0042686,42
RTS0042687,24
RTS0042688,36
RTS0042689,21
RTS0042690,20
RTS0042691,15
RTS0042692,22
RTS0042693,20
RTS0042695,23
RTS0042696,38
RTS0042697,17
RTS0042698,15
RTS0042699,22
RTS0042700,24
RTS0042701,22
RTS0042702,31
RTS0042703,22
RTS0042704,32
RTS0042705,23
RTS0042706,23
RTS0042707,10
RTS0042708,14
RTS0042709,15
RTS0042710,18
RTS0042711,21
RTS0042712,25
RTS0042713,40
RTS0042714,16
RTS0042715,24
RTS0042716,23
RTS0042717,38
RTS0042718,14
RTS0042719,22
RTS0042720,20
RTS0042721,22
RTS0042722,29
RTS0042723,31
RTS0042724,20
RTS0042725,25
RTS0042726,18
RTS0042727,20
RTS0042728,16
RTS0042729,16
RTS0042730,14
RTS0042731,13
RTS0042732,23
RTS0042733,28
RTS0042734,23
RTS0042735,18
RTS0042736,15
RTS0042737,34
RTS0042738,23
RTS0042739,28
RTS0042740,21
RTS0042741,19
RTS0042742,19
RTS0042743,19
RTS0042744,18
RTS0042745,15
RTS0042746,30
RTS0042747,24
RTS0042748,27
RTS0042749,32
RTS0042750,23
RTS0042751,22
RTS0042752,19
RTS0042753,22
RTS0042754,15
RTS0042755,11
RTS0042756,24
RTS0042757,28
RTS0042758,18
RTS0042759,16
RTS0042760,30
RTS0042761,31
RTS0042762,18
RTS0042763,17
RTS0042764,23
RTS0042765,20
RTS0042766,30
RTS0042767,22
RTS0042768,19
RTS0042769,31
RTS0042770,17
RTS0042771,23
RTS0042772,26
RTS0042773,28
RTS0042774,75
RTS0042775,19
RTS0042776,18
RTS0042777,67
RTS0042778,27
RTS0042779,37
RTS0042780,28
RTS0042781,34
RTS0042782,27
RTS0042783,27
RTS0042784,32
RTS0042785,16
RTS0042786,21
RTS0042787,26
RTS0042788,24
RTS0042789,23
RTS0042790,33
RTS0042791,562
RTS0042792,17
RTS0042793,38
RTS0042794,665
RTS0042795,25
RTS0042796,33
RTS0042797,18
RTS0042798,24
RTS0042799,61
RTS0042800,22
RTS0042801,63
RTS0042802,46
RTS0042803,19
RTS0042804,17
RTS0042805,33
RTS0042806,24
RTS0042807,29
RTS0042808,24
RTS0042809,34
RTS0042810,21
RTS0042811,27
RTS0042812,16
RTS0042813,34
RTS0042814,50
RTS0042815,26
RTS0042816,23
RTS0042817,37
RTS0042818,28
RTS0042819,28
RTS0042820,16
RTS0042821,36
RTS0042822,22
RTS0042823,18
RTS0042824,38
RTS0042825,27
RTS0042826,50
RTS0042827,28
RTS0042828,19
RTS0042829,17
RTS0042830,23
RTS0042831,47
RTS0042832,33
RTS0042833,19
RTS0042834,27
RTS0042835,29
RTS0042836,48
RTS0042837,29
RTS0042838,27
RTS0042839,20
RTS0042840,33
RTS0042841,36
RTS0042842,27
RTS0042843,20
RTS0042844,28
RTS0042845,38
RTS0042846,22
RTS0042847,50
RTS0042848,46
RTS0042849,27
RTS0042850,31
RTS0042851,37
RTS0042852,21
RTS0042853,26
RTS0042854,32
RTS0042855,28
RTS0042856,18
RTS0042857,22
RTS0042858,30
RTS0042859,22
RTS0042860,17
RTS0042861,24
RTS0042862,40
RTS0042863,27
RTS0042864,22
RTS0042865,28
RTS0042866,19
RTS0042867,19
RTS0042868,27
RTS0042869,44
RTS0042870,15
RTS0042871,20
RTS0042872,14
RTS0042873,19
RTS0042874,20
RTS0042875,40
RTS0042876,44
RTS0042877,17
RTS0042878,28
RTS0042879,29
RTS0042880,14
RTS0042881,49
RTS0042882,23
RTS0042883,29
RTS0042884,22
RTS0042885,45
RTS0042886,41
RTS0042887,26
RTS0042888,14
RTS0042889,29
RTS0042890,34
RTS0042891,13
RTS0042892,26
RTS0042893,93
RTS0042894,22
RTS0042895,13
RTS0042896,23
RTS0042897,29
RTS0042898,9
RTS0042899,28
RTS0042900,34
RTS0042901,26
RTS0042902,25
RTS0042903,15
RTS0042904,29
RTS0042905,22
RTS0042906,28
RTS0042907,37
RTS0042908,43
RTS0042909,40
RTS0042910,9
RTS0042911,39
RTS0042912,41
RTS0042913,32
RTS0042914,29
RTS0042915,19
RTS0042916,25
RTS0042917,27
RTS0042918,29
RTS0042919,26
RTS0042920,29
RTS0042921,43
RTS0042922,25
RTS0042923,17
RTS0042924,21
RTS0042925,26
RTS0042926,29
RTS0042927,11
RTS0042928,26
RTS0042929,28
RTS0042930,41
RTS0042931,16
RTS0042932,18
RTS0042933,24
RTS0042934,23
RTS0042935,14
RTS0042936,31
RTS0042937,23
RTS0042938,73
RTS0042939,21
RTS0042940,20
RTS0042941,19
RTS0042942,28
RTS0042943,20
RTS0042944,20
RTS0042945,34
RTS0042946,26
RTS0042947,40
RTS0042948,32
RTS0042949,18
RTS0042950,24
RTS0042951,31
RTS0042952,25
RTS0042953,50
RTS0042954,17
RTS0042955,53
RTS0042956,21
RTS0042957,23
RTS0042958,26
RTS0042959,33
RTS0042960,19
RTS0042961,26
RTS0042962,35
RTS0042963,22
RTS0042964,28
RTS0042965,30
RTS0042966,19
RTS0042967,27
RTS0042968,17
RTS0042969,23
RTS0042970,28
RTS0042971,35
RTS0042972,17
RTS0042973,18
RTS0042974,24
RTS0042975,24
RTS0042976,63
RTS0042977,26
RTS0042978,20
RTS0042979,20
RTS0042980,31
RTS0042981,29
RTS0042982,21
RTS0042983,26
RTS0042984,20
RTS0042985,16
RTS0042986,44
RTS0042987,10
RTS0042988,20
RTS0042989,23
RTS0042990,24
RTS0042991,31
RTS0042992,71
RTS0042993,16
RTS0042994,34
RTS0042995,47
RTS0042996,20
RTS0042997,29
RTS0042998,26
RTS0042999,29
RTS0043000,18
RTS0043001,20
RTS0043002,25
RTS0043003,24
RTS0043004,25
RTS0043005,29
RTS0043006,24
RTS0043007,45
RTS0043008,23
RTS0043009,35
RTS0043010,24
RTS0043011,19
RTS0043012,25
RTS0043013,23
RTS0043014,38
RTS0043015,26
RTS0043016,28
RTS0043017,23
RTS0043018,25
RTS0043019,43
RTS0043020,21
RTS0043021,33
RTS0043022,31
RTS0043023,21
RTS0043024,19
RTS0043025,26
RTS0043026,40
RTS0043027,39
RTS0043028,31
RTS0043029,42
RTS0043030,21
RTS0043031,22
RTS0043032,27
RTS0043033,33
RTS0043034,25
RTS0043035,25
RTS0043036,29
RTS0043037,18
RTS0043038,29
RTS0043039,24
RTS0043040,27
RTS0043041,26
RTS0043042,22
RTS0043043,32
RTS0043044,29
RTS0043045,26
RTS0043046,18
RTS0043047,29
RTS0043048,17
RTS0043049,22
RTS0043050,26
RTS0043051,29
RTS0043052,30
RTS0043053,23
RTS0043054,21
RTS0043055,20
RTS0043056,30
RTS0043057,22
RTS0043058,45
RTS0043059,43
RTS0043060,27
RTS0043061,24
RTS0043062,18
RTS0043063,14
RTS0043064,30
RTS0043065,29
RTS0043066,27
RTS0043067,27
RTS0043068,25
RTS0043069,23
RTS0043070,27
RTS0043071,23
RTS0043072,26
RTS0043073,22
RTS0043074,31
RTS0043075,21
RTS0043076,23
RTS0043077,20
RTS0043078,21
RTS0043079,16
RTS0043080,27
RTS0043081,18
RTS0043082,20
RTS0043083,16
RTS0043084,26
RTS0043085,22
RTS0043086,20
RTS0043087,20
RTS0043088,27
RTS0043089,28
RTS0043090,23
RTS0043091,13
RTS0043092,22
RTS0043093,37
RTS0043094,30
RTS0043095,18
RTS0043096,26
RTS0043097,12
RTS0043098,25
RTS0043099,36
RTS0043100,42
RTS0043101,30
RTS0043102,22
RTS0043103,24
RTS0043104,29
RTS0043105,31
RTS0043106,36
RTS0043107,23
RTS0043108,16
RTS0043109,20
RTS0043110,22
RTS0043111,27
RTS0043112,25
RTS0043113,35
RTS0043114,25
RTS0043115,32
RTS0043116,37
RTS0043117,26
RTS0043118,19
RTS0043119,22
RTS0043120,23
RTS0043121,18
RTS0043122,28
RTS0043123,23
RTS0043124,20
RTS0043125,23
RTS0043126,29
RTS0043127,15
RTS0043128,17
RTS0043129,23
RTS0043130,29
RTS0043131,28
RTS0043132,30
RTS0043133,23
RTS0043134,22
RTS0043135,21
RTS0043136,20
RTS0043137,26
RTS0043138,27
RTS0043139,15
RTS0043140,28
RTS0043141,16
RTS0043142,24
RTS0043143,33
RTS0043144,31
RTS0043145,30
RTS0043146,26
RTS0043147,31
RTS0043148,37
RTS0043149,34
RTS0043150,11
RTS0043151,27
RTS0043152,52
RTS0043153,22
RTS0043154,24
RTS0043155,15
RTS0043156,20
RTS0043157,97
RTS0043159,23
RTS0043160,24
RTS0043161,26
RTS0043162,28
RTS0043163,30
RTS0043164,25
RTS0043165,34
RTS0043167,13
RTS0043168,48
RTS0043169,19
RTS0043170,23
RTS0043171,20
RTS0043172,27
RTS0043173,27
RTS0043174,24
RTS0043175,17
RTS0043176,21
RTS0043177,21
RTS0043178,35
RTS0043179,47
RTS0043180,22
RTS0043181,22
RTS0043182,45
RTS0043183,29
RTS0043184,20
RTS0043185,31
RTS0043186,33
RTS0043187,11
RTS0043188,27
RTS0043189,24
RTS0043190,22
RTS0043191,24
RTS0043192,31
RTS0043193,22
RTS0043194,22
RTS0043195,28
RTS0043196,77
RTS0043197,31
RTS0043198,28
RTS0043199,37
RTS0043200,24
RTS0043201,12
RTS0043202,33
RTS0043203,20
RTS0043204,17
RTS0043205,26
RTS0043206,25
RTS0043207,33
RTS0043208,36
RTS0043209,16
RTS0043210,29
RTS0043211,31
RTS0043212,20
RTS0043213,25
RTS0043214,35
RTS0043215,21
RTS0043216,43
RTS0043217,29
RTS0043218,16
RTS0043219,21
RTS0043220,52
RTS0043221,19
RTS0043222,29
RTS0043223,24
RTS0043224,25
RTS0043225,20
RTS0043226,21
RTS0043227,26
RTS0043228,41
RTS0043229,23
RTS0043230,37
RTS0043231,17
RTS0043232,17
RTS0043233,30
RTS0043234,19
RTS0043235,30
RTS0043236,23
RTS0043237,26
RTS0043238,39
RTS0043239,29
RTS0043240,46
RTS0043241,21
RTS0043242,44
RTS0043243,46
RTS0043244,14
RTS0043245,29
RTS0043246,23
RTS0043247,19
RTS0043248,17
RTS0043249,48
RTS0043250,31
RTS0043251,41
RTS0043252,44
RTS0043253,21
RTS0043254,43
RTS0043255,21
RTS0043256,27
RTS0043257,18
RTS0043258,20
RTS0043259,23
RTS0043260,27
RTS0043261,21
RTS0043262,23
RTS0043263,19
RTS0043264,21
RTS0043265,27
RTS0043266,21
RTS0043267,27
RTS0043268,18
RTS0043269,21
RTS0043270,24
RTS0043271,20
RTS0043272,18
RTS0043273,19
RTS0043274,23
RTS0043275,24
RTS0043276,17
RTS0043277,28
RTS0043278,18
RTS0043279,23
RTS0043280,19
RTS0043281,11
RTS0043282,21
RTS0043283,24
RTS0043284,55
RTS0043285,19
RTS0043286,25
RTS0043287,32
RTS0043288,36
RTS0043289,19
RTS0043290,24
RTS0043291,41
RTS0043292,28
RTS0043293,24
RTS0043294,30
RTS0043295,20
RTS0043296,27
RTS0043297,19
RTS0043299,29
RTS0043300,47
RTS0043301,30
RTS0043302,18
RTS0043303,19
RTS0043304,19
RTS0043305,17
RTS0043306,21
RTS0043307,26
RTS0043308,23
RTS0043309,19
RTS0043310,24
RTS0043311,18
RTS0043312,17
RTS0043313,22
RTS0043314,26
RTS0043315,22
RTS0043316,32
RTS0043317,25
RTS0043318,19
RTS0043319,23
RTS0043320,28
RTS0043321,27
RTS0043322,21
RTS0043323,32
RTS0043324,22
RTS0043325,17
RTS0043326,36
RTS0043327,26
RTS0043328,29
RTS0043329,18
RTS0043330,24
RTS0043331,21
RTS0043332,28
RTS0043333,47
RTS0043334,24
RTS0043335,24
RTS0043336,25
RTS0043337,34
RTS0043338,31
RTS0043339,25
RTS0043340,21
RTS0043341,20
RTS0043342,31
RTS0043343,23
RTS0043344,26
RTS0043345,19
RTS0043346,28
RTS0043347,28
RTS0043348,40
RTS0043349,21
RTS0043350,49
RTS0043351,31
RTS0043352,35
RTS0043353,20
RTS0043354,16
RTS0043355,51
RTS0043356,18
RTS0043357,28
RTS0043358,44
RTS0043359,33
RTS0043360,24
RTS0043361,30
RTS0043362,40
RTS0043363,17
RTS0043364,23
RTS0043365,28
RTS0043366,34
RTS0043367,30
RTS0043368,35
RTS0043369,26
RTS0043370,26
RTS0043371,32
RTS0043372,15
RTS0043373,34
RTS0043374,17
RTS0043375,25
RTS0043376,46
RTS0043377,61
RTS0043378,32
RTS0043379,22
RTS0043380,38
RTS0043381,26
RTS0043382,48
RTS0043383,28
RTS0043384,24
RTS0043385,27
RTS0043386,12
RTS0043387,36
RTS0043388,13
RTS0043389,24
RTS0043390,27
RTS0043391,29
RTS0043392,29
RTS0043393,30
RTS0043394,24
RTS0043395,30
RTS0043396,35
RTS0043397,27
RTS0043398,33
RTS0043399,28
RTS0043400,17
RTS0043401,37
RTS0043402,36
RTS0043403,91
RTS0043404,24
RTS0043405,46
RTS0043406,27
RTS0043407,20
RTS0043408,25
RTS0043409,18
RTS0043410,22
RTS0043411,20
RTS0043412,24
RTS0043413,22
RTS0043414,17
RTS0043415,32
RTS0043416,36
RTS0043417,18
RTS0043418,25
RTS0043419,21
RTS0043420,17
RTS0043421,47
RTS0043422,16
RTS0043423,21
RTS0043424,55
RTS0043425,23
RTS0043426,28
RTS0043427,18
RTS0043428,24
RTS0043429,24
RTS0043430,22
RTS0043431,30
RTS0043432,18
RTS0043433,9
RTS0043434,19
RTS0043435,27
RTS0043436,23
RTS0043437,37
RTS0043438,21
RTS0043439,37
RTS0043440,48
RTS0043441,21
RTS0043442,22
RTS0043443,28
RTS0043444,30
RTS0043445,17
RTS0043446,20
RTS0043447,20
RTS0043448,21
RTS0043449,29
RTS0043450,28
RTS0043451,28
RTS0043452,27
RTS0043453,17
RTS0043454,30
RTS0043455,30
RTS0043456,44
RTS0043457,14
RTS0043458,47
RTS0043459,24
RTS0043460,28
RTS0043461,32
RTS0043462,23
RTS0043463,25
RTS0043464,27
RTS0043465,35
RTS0043466,51
RTS0043467,26
RTS0043468,32
RTS0043469,30
RTS0043470,27
RTS0043471,28
RTS0043472,26
RTS0043473,24
RTS0043474,31
RTS0043475,25
RTS0043476,30
RTS0043477,30
RTS0043478,19
RTS0043479,32
RTS0043480,19
RTS0043481,49
RTS0043482,64
RTS0043483,27
RTS0043484,18
RTS0043485,32
RTS0043486,37
RTS0043487,39
RTS0043488,26
RTS0043489,19
RTS0043490,21
RTS0043491,25
RTS0043492,23
RTS0043493,25
RTS0043494,38
RTS0043495,37
RTS0043496,29
RTS0043497,15
RTS0043498,19
RTS0043499,35
RTS0043500,34
RTS0043501,16
RTS0043502,24
RTS0043503,20
RTS0043504,25
RTS0043505,29
RTS0043506,29
RTS0043507,28
RTS0043508,26
RTS0043509,28
RTS0043510,23
RTS0043511,31
RTS0043512,19
RTS0043513,24
RTS0043514,29
RTS0043515,22
RTS0043516,16
RTS0043517,22
RTS0043518,24
RTS0043519,22
RTS0043520,21
RTS0043521,32
RTS0043522,15
RTS0043523,49
RTS0043524,13
RTS0043525,22
RTS0043526,22
RTS0043527,22
RTS0043528,22
RTS0043529,26
RTS0043530,18
RTS0043531,30
RTS0043532,17
RTS0043533,26
RTS0043534,20
RTS0043535,25
RTS0043536,37
RTS0043537,30
RTS0043538,15
RTS0043539,36
RTS0043540,16
RTS0043541,31
RTS0043542,32
RTS0043543,35
RTS0043544,22
RTS0043545,17
RTS0043546,20
RTS0043547,12
RTS0043548,21
RTS0043549,42
RTS0043550,24
RTS0043551,21
RTS0043552,28
RTS0043553,16
RTS0043554,16
RTS0043555,23
RTS0043556,27
RTS0043557,21
RTS0043558,13
RTS0043559,24
RTS0043560,33
RTS0043561,17
RTS0043562,27
RTS0043563,21
RTS0043564,12
RTS0043565,24
RTS0043566,22
RTS0043567,17
RTS0043568,19
RTS0043569,27
RTS0043570,15
RTS0043571,20
RTS0043572,20
RTS0043573,25
RTS0043574,22
RTS0043575,12
RTS0043576,28
RTS0043577,26
RTS0043578,22
RTS0043579,18
RTS0043580,20
RTS0043581,24
RTS0043582,22
RTS0043583,22
RTS0043584,33
RTS0043585,13
RTS0043586,25
RTS0043587,24
RTS0043588,10
RTS0043589,28
RTS0043590,16
RTS0043591,39
RTS0043592,22
RTS0043593,27
RTS0043594,25
RTS0043595,25
RTS0043596,21
RTS0043597,25
RTS0043598,24
RTS0043599,30
RTS0043600,22
RTS0043601,18
RTS0043602,17
RTS0043603,22
RTS0043604,31
RTS0043605,13
RTS0043606,13
RTS0043607,24
RTS0043608,16
RTS0043609,21
RTS0043610,31
RTS0043611,21
RTS0043612,63
RTS0043613,24
RTS0043614,31
RTS0043615,22
RTS0043616,31
RTS0043617,16
RTS0043618,27
RTS0043619,20
RTS0043620,10
RTS0043621,26
RTS0043622,18
RTS0043623,15
RTS0043624,23
RTS0043625,16
RTS0043626,19
RTS0043627,25
RTS0043628,24
RTS0043629,20
RTS0043630,13
RTS0043631,12
RTS0043632,22
RTS0043633,20
RTS0043634,18
RTS0043635,19
RTS0043636,19
RTS0043637,43
RTS0043638,35
RTS0043639,20
RTS0043640,33
RTS0043641,93
RTS0043642,24
RTS0043643,25
RTS0043644,119
RTS0043645,24
RTS0043646,24
RTS0043647,25
RTS0043648,54
RTS0043649,14
RTS0043650,37
RTS0043651,17
RTS0043652,15
RTS0043653,19
RTS0043654,38
RTS0043655,22
RTS0043656,29
RTS0043657,20
RTS0043658,36
RTS0043659,31
RTS0043660,20
RTS0043661,25
RTS0043663,27
RTS0043664,29
RTS0043665,31
RTS0043666,18
RTS0043667,24
RTS0043668,12
RTS0043669,26
RTS0043670,19
RTS0043671,25
RTS0043672,29
RTS0043673,21
RTS0043674,17
RTS0043675,19
RTS0043676,16
RTS0043677,17
RTS0043678,14
RTS0043679,26
RTS0043680,16
RTS0043681,31
RTS0043682,11
RTS0043683,29
RTS0043684,31
RTS0043685,39
RTS0043686,22
RTS0043687,33
RTS0043688,30
RTS0043689,22
RTS0043690,23
RTS0043691,43
RTS0043692,20
RTS0043693,50
RTS0043694,33
RTS0043695,35
RTS0043696,15
RTS0043697,28
RTS0043698,24
RTS0043699,32
RTS0043700,29
RTS0043701,20
RTS0043702,18
RTS0043703,22
RTS0043704,24
RTS0043705,19
RTS0043706,30
RTS0043707,29
RTS0043708,26
RTS0043709,21
RTS0043710,31
RTS0043711,23
RTS0043712,16
RTS0043713,24
RTS0043714,16
RTS0043715,18
RTS0043716,22
RTS0043717,23
RTS0043718,25
RTS0043719,26
RTS0043720,21
RTS0043721,22
RTS0043722,26
RTS0043723,16
RTS0043724,16
RTS0043725,25
RTS0043726,23
RTS0043727,19
RTS0043728,41
RTS0043729,16
RTS0043730,17
RTS0043731,18
RTS0043732,25
RTS0043733,22
RTS0043734,28
RTS0043735,23
RTS0043736,15
RTS0043737,40
RTS0043738,24
RTS0043739,21
RTS0043740,20
RTS0043741,22
RTS0043742,36
RTS0043743,21
RTS0043744,23
RTS0043745,19
RTS0043746,23
RTS0043747,26
RTS0043748,23
RTS0043749,25
RTS0043750,19
RTS0043751,23
RTS0043752,17
RTS0043753,22
RTS0043754,20
RTS0043755,49
RTS0043756,22
RTS0043757,27
RTS0043758,52
RTS0043759,18
RTS0043760,20
RTS0043761,43
RTS0043762,23
RTS0043763,21
RTS0043764,29
RTS0043765,28
RTS0043766,17
RTS0043767,25
RTS0043768,24
RTS0043769,28
RTS0043770,19
RTS0043771,19
RTS0043772,39
RTS0043773,22
RTS0043774,18
RTS0043775,21
RTS0043776,22
RTS0043777,30
RTS0043778,29
RTS0043779,17
RTS0043780,16
RTS0043781,29
RTS0043782,20
RTS0043783,19
RTS0043784,23
RTS0043785,20
RTS0043786,37
RTS0043787,28
RTS0043788,26
RTS0043789,25
RTS0043790,28
RTS0043791,22
RTS0043792,86
RTS0043793,30
RTS0043794,34
RTS0043795,31
RTS0043796,26
RTS0043797,25
RTS0043798,18
RTS0043799,11
RTS0043800,19
RTS0043801,35
RTS0043802,22
RTS0043803,37
RTS0043804,28
RTS0043805,17
RTS0043806,19
RTS0043807,18
RTS0043808,20
RTS0043809,21
RTS0043810,18
RTS0043811,20
RTS0043812,18
RTS0043813,17
RTS0043814,15
RTS0043815,12
RTS0043816,60
RTS0043817,27
RTS0043818,27
RTS0043819,21
RTS0043820,87
RTS0043821,34
RTS0043822,34
RTS0043823,37
RTS0043824,28
RTS0043825,13
RTS0043826,16
RTS0043827,30
RTS0043828,36
RTS0043829,25
RTS0043830,22
RTS0043831,17
RTS0043832,15
RTS0043833,59
RTS0043834,26
RTS0043835,38
RTS0043836,28
RTS0043837,23
RTS0043838,18
RTS0043839,16
RTS0043840,21
RTS0043841,17
RTS0043842,16
RTS0043843,23
RTS0043844,14
RTS0043845,49
RTS0043846,13
RTS0043847,22
RTS0043848,33
RTS0043849,29
RTS0043850,45
RTS0043851,33
RTS0043852,25
RTS0043853,46
RTS0043854,26
RTS0043856,20
RTS0043857,7
RTS0043858,19
RTS0043859,26
RTS0043860,34
RTS0043861,42
RTS0043862,51
RTS0043863,32
RTS0043864,30
RTS0043865,27
RTS0043866,25
RTS0043867,25
RTS0043868,21
RTS0043869,48
RTS0043870,15
RTS0043871,34
RTS0043872,20
RTS0043873,30
RTS0043874,22
RTS0043875,22
RTS0043876,27
RTS0043877,41
RTS0043878,36
RTS0043879,34
RTS0043880,23
RTS0043881,28
RTS0043882,34
RTS0043883,38
RTS0043884,37
RTS0043885,15
RTS0043886,23
RTS0043887,35
RTS0043888,26
RTS0043889,19
RTS0043890,25
RTS0043891,37
RTS0043892,20
RTS0043893,17
RTS0043894,24
RTS0043895,32
RTS0043896,30
RTS0043897,47
RTS0043898,33
RTS0043899,29
RTS0043900,29
RTS0043901,36
RTS0043902,17
RTS0043903,30
RTS0043904,38
RTS0043905,19
RTS0043906,23
RTS0043907,43
RTS0043908,9
RTS0043909,26
RTS0043910,30
RTS0043911,26
RTS0043912,48
RTS0043913,22
RTS0043914,29
RTS0043915,18
RTS0043916,25
RTS0043917,25
RTS0043918,14
RTS0043919,27
RTS0043920,50
RTS0043921,29
RTS0043922,26
RTS0043923,25
RTS0043924,50
RTS0043925,25
RTS0043926,34
RTS0043927,22
RTS0043928,32
RTS0043929,19
RTS0043930,37
RTS0043931,18
RTS0043932,17
RTS0043933,18
RTS0043934,24
RTS0043935,20
RTS0043936,18
RTS0043937,17
RTS0043938,18
RTS0043939,13
RTS0043940,34
RTS0043941,16
RTS0043942,26
RTS0043943,27
RTS0043944,24
RTS0043945,12
RTS0043946,13
RTS0043947,32
RTS0043948,22
RTS0043949,26
RTS0043950,63
RTS0043951,34
RTS0043952,31
RTS0043953,45
RTS0043954,24
RTS0043955,32
RTS0043956,21
RTS0043957,22
RTS0043958,24
RTS0043959,18
RTS0043960,28
RTS0043961,19
RTS0043962,24
RTS0043963,20
RTS0043964,39
RTS0043965,19
RTS0043966,19
RTS0043967,31
RTS0043968,27
RTS0043969,85
RTS0043970,83
RTS0043971,68
RTS0043972,70
RTS0043973,55
RTS0043974,59
RTS0043975,37
RTS0043976,19
RTS0043977,24
RTS0043978,26
RTS0043979,28
RTS0043980,15
RTS0043981,22
RTS0043982,18
RTS0043983,11
RTS0043984,13
RTS0043985,24
RTS0043986,22
RTS0043987,85
RTS0043988,37
RTS0043989,18
RTS0043990,34
RTS0043991,18
RTS0043992,21
RTS0043993,24
RTS0043994,28
RTS0043996,25
RTS0043997,17
RTS0043998,24
RTS0043999,19
RTS0044000,21
RTS0044001,16
RTS0044002,23
RTS0044003,25
RTS0044004,40
RTS0044005,24
RTS0044006,22
RTS0044007,29
RTS0044008,24
RTS0044009,28
RTS0044010,39
RTS0044011,17
RTS0044012,29
RTS0044013,24
RTS0044014,19
RTS0044015,32
RTS0044016,32
RTS0044017,43
RTS0044018,24
RTS0044019,29
RTS0044020,33
RTS0044021,19
RTS0044022,38
RTS0044023,30
RTS0044024,25
RTS0044025,49
RTS0044026,19
RTS0044027,36
RTS0044028,16
RTS0044029,23
RTS0044030,21
RTS0044031,20
RTS0044032,22
RTS0044033,21
RTS0044034,23
RTS0044035,25
RTS0044036,30
RTS0044037,16
RTS0044038,30
RTS0044039,19
RTS0044040,25
RTS0044041,17
RTS0044042,37
RTS0044043,35
RTS0044044,35
RTS0044045,18
RTS0044046,22
RTS0044047,21
RTS0044048,26
RTS0044049,21
RTS0044050,19
RTS0044051,30
RTS0044052,37
RTS0044053,18
RTS0044054,21
RTS0044055,22
RTS0044056,37
RTS0044057,22
RTS0044058,35
RTS0044059,53
RTS0044060,25
RTS0044061,32
RTS0044062,25
RTS0044063,32
RTS0044064,43
RTS0044065,32
RTS0044067,19
RTS0044068,33
RTS0044069,28
RTS0044070,22
RTS0044071,32
RTS0044072,27
RTS0044073,18
RTS0044074,38
RTS0044075,21
RTS0044076,27
RTS0044077,31
RTS0044078,11
RTS0044079,26
RTS0044080,33
RTS0044081,20
RTS0044082,17
RTS0044083,43
RTS0044084,18
RTS0044085,21
RTS0044086,45
RTS0044087,27
RTS0044088,18
RTS0044089,34
RTS0044090,25
RTS0044091,24
RTS0044092,18
RTS0044093,25
RTS0044094,24
RTS0044095,15
RTS0044096,38
RTS0044097,35
RTS0044098,24
RTS0044099,32
RTS0044100,28
RTS0044101,10
RTS0044102,30
RTS0044103,17
RTS0044104,17
RTS0044105,25
RTS0044106,34
RTS0044107,27
RTS0044108,24
RTS0044109,27
RTS0044110,29
RTS0044111,23
RTS0044112,41
RTS0044113,18
RTS0044114,26
RTS0044115,44
RTS0044116,42
RTS0044117,33
RTS0044118,36
RTS0044119,32
RTS0044120,28
RTS0044121,28
RTS0044122,33
RTS0044123,38
RTS0044124,25
RTS0044125,41
RTS0044126,24
RTS0044127,37
RTS0044128,21
RTS0044129,46
RTS0044130,30
RTS0044131,24
RTS0044132,27
RTS0044133,27
RTS0044134,19
RTS0044135,26
RTS0044136,20
RTS0044137,17
RTS0044138,55
RTS0044139,32
RTS0044140,34
RTS0044141,49
RTS0044142,21
RTS0044143,45
RTS0044144,25
RTS0044145,19
RTS0044146,22
RTS0044147,23
RTS0044148,29
RTS0044149,24
RTS0044150,27
RTS0044151,24
RTS0044152,30
RTS0044153,24
RTS0044154,37
RTS0044155,55
RTS0044156,13
RTS0044157,83
RTS0044158,30
RTS0044159,15
RTS0044160,69
RTS0044161,36
RTS0044162,26
RTS0044163,22
RTS0044164,34
RTS0044165,17
RTS0044166,30
RTS0044167,17
RTS0044168,18
RTS0044169,18
RTS0044170,28
RTS0044171,23
RTS0044172,25
RTS0044173,14
RTS0044174,16
RTS0044175,23
RTS0044176,21
RTS0044177,24
RTS0044178,36
RTS0044180,19
RTS0044181,29
RTS0044182,26
RTS0044183,22
RTS0044184,18
RTS0044185,22
RTS0044186,40
RTS0044187,32
RTS0044188,43
RTS0044189,22
RTS0044190,21
RTS0044191,55
RTS0044192,15
RTS0044193,34
RTS0044194,49
RTS0044195,21
RTS0044196,27
RTS0044197,36
RTS0044198,49
RTS0044199,42
RTS0044200,25
RTS0044206,27
RTS0044207,26
RTS0044208,31
RTS0044209,23
RTS0044210,26
RTS0044211,24
RTS0044212,23
RTS0044213,27
RTS0044214,29
RTS0044215,42
RTS0044216,30
RTS0044217,55
RTS0044218,32
RTS0044219,60
RTS0044220,26
RTS0044221,21
RTS0044222,19
RTS0044223,27
RTS0044224,31
RTS0044225,18
RTS0044226,24
RTS0044227,24
RTS0044228,21
RTS0044229,11
RTS0044230,24
RTS0044231,20
RTS0044232,21
RTS0044233,16
RTS0044234,29
RTS0044235,39
RTS0044236,15
RTS0044237,30
RTS0044238,25
RTS0044239,31
RTS0044240,25
RTS0044241,20
RTS0044242,49
RTS0044243,27
RTS0044244,19
RTS0044245,38
RTS0044246,21
RTS0044247,31
RTS0044248,33
RTS0044249,19
RTS0044250,16
RTS0044251,25
RTS0044252,42
RTS0044253,25
RTS0044254,18
RTS0044255,36
RTS0044256,31
RTS0044257,69
RTS0044258,27
RTS0044259,26
RTS0044260,28
RTS0044261,55
RTS0044262,24
RTS0044263,34
RTS0044264,25
RTS0044265,36
RTS0044266,43
RTS0044267,47
RTS0044268,43
RTS0044269,31
RTS0044270,54
RTS0044271,21
RTS0044272,23
RTS0044273,31
RTS0044274,32
RTS0044275,31
RTS0044276,33
RTS0044277,25
RTS0044278,24
RTS0044279,42
RTS0044280,25
RTS0044281,38
RTS0044282,33
RTS0044283,38
RTS0044284,30
RTS0044285,12
RTS0044286,31
RTS0044287,28
RTS0044288,34
RTS0044289,16
RTS0044290,18
RTS0044291,19
RTS0044292,28
RTS0044293,27
RTS0044294,24
RTS0044295,25
RTS0044296,26
RTS0044297,29
RTS0044298,19
RTS0044299,27
RTS0044300,30
RTS0044301,20
RTS0044302,23
RTS0044303,16
RTS0044304,22
RTS0044305,24
RTS0044306,29
RTS0044307,31
RTS0044308,43
RTS0044309,63
RTS0044310,27
RTS0044311,31
RTS0044312,37
RTS0044313,26
RTS0044314,21
RTS0044315,23
RTS0044316,25
RTS0044317,33
RTS0044318,28
RTS0044319,21
RTS0044320,6
RTS0044321,22
RTS0044322,17
RTS0044323,33
RTS0044324,33
RTS0044325,22
RTS0044326,29
RTS0044327,31
RTS0044328,20
RTS0044329,34
RTS0044330,25
RTS0044331,28
RTS0044332,35
RTS0044333,60
RTS0044334,19
RTS0044335,27
RTS0044336,25
RTS0044337,24
RTS0044338,28
RTS0044339,26
RTS0044340,18
RTS0044341,13
RTS0044342,31
RTS0044343,13
RTS0044344,27
RTS0044345,17
RTS0044346,27
RTS0044347,24
RTS0044348,24
RTS0044349,35
RTS0044350,28
RTS0044351,21
RTS0044352,31
RTS0044353,27
RTS0044354,53
RTS0044355,35
RTS0044356,30
RTS0044357,28
RTS0044358,20
RTS0044359,19
RTS0044360,20
RTS0044361,43
RTS0044362,16
RTS0044363,16
RTS0044364,22
RTS0044365,24
RTS0044366,27
RTS0044367,20
RTS0044368,26
RTS0044369,73
RTS0044370,80
RTS0044371,18
RTS0044372,27
RTS0044373,31
RTS0044374,25
RTS0044375,25
RTS0044376,11
RTS0044377,44
RTS0044378,30
RTS0044379,32
RTS0044380,22
RTS0044381,35
RTS0044382,17
RTS0044383,27
RTS0044384,15
RTS0044385,9
RTS0044386,24
RTS0044387,33
RTS0044388,22
RTS0044389,15
RTS0044390,38
RTS0044391,23
RTS0044392,68
RTS0044393,95
RTS0044394,17
RTS0044395,16
RTS0044396,31
RTS0044397,19
RTS0044399,29
RTS0044400,33
RTS0044401,31
RTS0044402,36
RTS0044403,35
RTS0044404,40
RTS0044405,30
RTS0044406,39
RTS0044407,17
RTS0044408,36
RTS0044409,19
RTS0044410,16
RTS0044411,31
RTS0044412,26
RTS0044413,23
RTS0044414,16
RTS0044415,26
RTS0044416,49
RTS0044417,29
RTS0044418,18
RTS0044419,20
RTS0044420,97
RTS0044421,26
RTS0044422,19
RTS0044423,22
RTS0044424,26
RTS0044425,25
RTS0044426,19
RTS0044427,25
RTS0044428,20
RTS0044429,45
RTS0044430,17
RTS0044431,22
RTS0044432,26
RTS0044433,22
RTS0044434,46
RTS0044435,29
RTS0044436,22
RTS0044437,32
RTS0044438,20
RTS0044439,27
RTS0044440,53
RTS0044441,26
RTS0044442,23
RTS0044443,28
RTS0044444,9
RTS0044445,25
RTS0044446,42
RTS0044447,31
RTS0044448,22
RTS0044449,23
RTS0044450,28
RTS0044451,16
RTS0044452,36
RTS0044453,19
RTS0044454,53
RTS0044455,22
RTS0044456,26
RTS0044457,48
RTS0044458,21
RTS0044459,26
RTS0044460,36
RTS0044461,41
RTS0044462,33
RTS0044463,27
RTS0044464,36
RTS0044465,37
RTS0044466,30
RTS0044467,27
RTS0044468,31
RTS0044469,23
RTS0044470,40
RTS0044471,28
RTS0044472,32
RTS0044473,26
RTS0044474,21
RTS0044475,35
RTS0044476,25
RTS0044477,26
RTS0044478,19
RTS0044479,25
RTS0044480,17
RTS0044481,37
RTS0044482,29
RTS0044483,20
RTS0044484,20
RTS0044485,41
RTS0044486,37
RTS0044487,25
RTS0044488,35
RTS0044489,25
RTS0044490,23
RTS0044491,37
RTS0044492,26
RTS0044493,30
RTS0044494,70
RTS0044495,30
RTS0044496,35
RTS0044497,34
RTS0044498,25
RTS0044499,27
RTS0044500,24
RTS0044501,62
RTS0044502,54
RTS0044503,28
RTS0044504,44
RTS0044505,38
RTS0044506,31
RTS0044507,22
RTS0044508,29
RTS0044509,32
RTS0044510,16
RTS0044511,25
RTS0044512,20
RTS0044513,39
RTS0044514,23
RTS0044515,39
RTS0044516,23
RTS0044517,28
RTS0044518,34
RTS0044519,30
RTS0044520,25
RTS0044521,33
RTS0044522,29
RTS0044523,20
RTS0044524,21
RTS0044525,21
RTS0044526,29
RTS0044527,23
RTS0044528,18
RTS0044529,42
RTS0044530,22
RTS0044531,21
RTS0044532,15
RTS0044533,11
RTS0044534,19
RTS0044535,33
RTS0044536,35
RTS0044537,23
RTS0044538,27
RTS0044539,27
RTS0044540,17
RTS0044541,26
RTS0044542,22
RTS0044543,31
RTS0044544,41
RTS0044545,26
RTS0044546,43
RTS0044547,27
RTS0044548,25
RTS0044549,66
RTS0044550,23
RTS0044551,23
RTS0044552,62
RTS0044553,26
RTS0044554,19
RTS0044555,46
RTS0044556,27
RTS0044557,26
RTS0044558,15
RTS0044559,19
RTS0044560,20
RTS0044561,21
RTS0044562,22
RTS0044563,28
RTS0044564,218
RTS0044565,27
RTS0044566,17
RTS0044567,20
RTS0044568,39
RTS0044569,20
RTS0044570,22
RTS0044571,37
RTS0044572,20
RTS0044573,18
RTS0044574,32
RTS0044575,28
RTS0044576,24
RTS0044577,21
RTS0044578,44
RTS0044579,14
RTS0044580,20
RTS0044581,22
RTS0044582,28
RTS0044583,25
RTS0044584,34
RTS0044585,16
RTS0044586,19
RTS0044587,22
RTS0044588,18
RTS0044589,25
RTS0044590,22
RTS0044591,25
RTS0044592,9
RTS0044593,18
RTS0044594,53
RTS0044595,17
RTS0044596,54
RTS0044597,28
RTS0044598,28
RTS0044599,32
RTS0044600,26
RTS0044601,25
RTS0044602,27
RTS0044603,13
RTS0044604,20
RTS0044605,29
RTS0044606,26
RTS0044607,52
RTS0044608,17
RTS0044609,14
RTS0044610,24
RTS0044611,40
RTS0044612,19
RTS0044613,25
RTS0044614,19
RTS0044615,21
RTS0044616,21
RTS0044617,35
RTS0044618,12
RTS0044619,25
RTS0044620,25
RTS0044621,23
RTS0044622,27
RTS0044623,37
RTS0044624,27
RTS0044625,23
RTS0044626,44
RTS0044627,19
RTS0044628,18
RTS0044629,32
RTS0044630,31
RTS0044631,213
RTS0044632,102
RTS0044633,285
RTS0044634,28
RTS0044635,21
RTS0044636,16
RTS0044637,14
RTS0044638,21
RTS0044639,27
RTS0044640,28
RTS0044641,23
RTS0044642,16
RTS0044643,15
RTS0044644,48
RTS0044645,20
RTS0044646,31
RTS0044647,16
RTS0044648,22
RTS0044649,24
RTS0044650,22
RTS0044651,10
RTS0044652,31
RTS0044653,47
RTS0044654,22
RTS0044655,68
RTS0044656,27
RTS0044657,16
RTS0044658,29
RTS0044659,17
RTS0044660,12
RTS0044661,33
RTS0044662,24
RTS0044663,26
RTS0044664,111
RTS0044665,29
RTS0044666,18
RTS0044667,18
RTS0044668,21
RTS0044669,29
RTS0044670,19
RTS0044671,19
RTS0044672,30
RTS0044673,29
RTS0044674,29
RTS0044675,32
RTS0044676,19
RTS0044677,19
RTS0044678,32
RTS0044679,30
RTS0044680,28
RTS0044681,24
RTS0044682,16
RTS0044683,29
RTS0044684,14
RTS0044685,16
RTS0044686,18
RTS0044687,39
RTS0044688,23
RTS0044689,44
RTS0044690,27
RTS0044691,31
RTS0044692,17
RTS0044693,34
RTS0044694,29
RTS0044695,20
RTS0044696,21
RTS0044697,21
RTS0044698,20
RTS0044699,25
RTS0044700,28
RTS0044701,21
RTS0044702,34
RTS0044703,27
RTS0044704,23
RTS0044705,16
RTS0044706,23
RTS0044707,21
RTS0044708,15
RTS0044709,11
RTS0044710,24
RTS0044711,17
RTS0044712,33
RTS0044714,19
RTS0044715,16
RTS0044716,28
RTS0044717,16
RTS0044718,28
RTS0044719,22
RTS0044720,30
RTS0044721,16
RTS0044722,15
RTS0044723,21
RTS0044724,21
RTS0044725,21
RTS0044726,38
RTS0044727,21
RTS0044728,24
RTS0044729,23
RTS0044730,19
RTS0044731,94
RTS0044732,50
RTS0044733,28
RTS0044734,16
RTS0044735,50
RTS0044736,22
RTS0044737,17
RTS0044738,25
RTS0044739,24
RTS0044740,20
RTS0044741,24
RTS0044742,20
RTS0044743,24
RTS0044744,16
RTS0044745,25
RTS0044746,36
RTS0044747,27
RTS0044748,19
RTS0044749,26
RTS0044750,27
RTS0044751,16
RTS0044752,19
RTS0044753,32
RTS0044754,27
RTS0044755,25
RTS0044756,27
RTS0044757,19
RTS0044758,43
RTS0044759,34
RTS0044760,28
RTS0044761,30
RTS0044762,30
RTS0044763,20
RTS0044764,14
RTS0044765,16
RTS0044766,26
RTS0044767,28
RTS0044768,23
RTS0044769,14
RTS0044770,29
RTS0044771,24
RTS0044772,20
RTS0044773,21
RTS0044774,18
RTS0044775,33
RTS0044776,24
RTS0044777,21
RTS0044778,12
RTS0044779,20
RTS0044780,46
RTS0044781,20
RTS0044782,28
RTS0044783,27
RTS0044784,19
RTS0044785,23
RTS0044786,32
RTS0044787,25
RTS0044788,22
RTS0044789,22
RTS0044790,20
RTS0044791,26
RTS0044792,73
RTS0044793,21
RTS0044794,16
RTS0044795,26
RTS0044796,14
RTS0044797,34
RTS0044798,35
RTS0044799,28
RTS0044800,23
RTS0044801,32
RTS0044802,66
RTS0044803,26
RTS0044804,21
RTS0044805,114
RTS0044806,26
RTS0044807,14
RTS0044808,18
RTS0044809,25
RTS0044810,22
RTS0044811,40
RTS0044812,25
RTS0044813,22
RTS0044814,26
RTS0044815,26
RTS0044816,19
RTS0044817,32
RTS0044818,20
RTS0044819,23
RTS0044820,18
RTS0044821,19
RTS0044822,26
RTS0044823,24
RTS0044824,23
RTS0044825,39
RTS0044826,34
RTS0044827,22
RTS0044828,31
RTS0044829,29
RTS0044830,30
RTS0044831,23
RTS0044832,14
RTS0044833,21
RTS0044834,16
RTS0044835,34
RTS0044836,31
RTS0044837,23
RTS0044838,40
RTS0044839,24
RTS0044840,19
RTS0044841,19
RTS0044842,21
RTS0044843,33
RTS0044844,28
RTS0044845,26
RTS0044846,20
RTS0044847,27
RTS0044848,39
RTS0044849,23
RTS0044850,26
RTS0044851,22
RTS0044852,21
RTS0044853,16
RTS0044854,18
RTS0044855,18
RTS0044856,23
RTS0044857,23
RTS0044858,34
RTS0044859,26
RTS0044860,33
RTS0044861,19
RTS0044862,32
RTS0044863,26
RTS0044864,28
RTS0044865,21
RTS0044866,24
RTS0044867,27
RTS0044868,17
RTS0044869,62
RTS0044870,49
RTS0044871,24
RTS0044872,21
RTS0044873,35
RTS0044874,17
RTS0044875,21
RTS0044876,20
RTS0044877,29
RTS0044878,20
RTS0044879,31
RTS0044880,12
RTS0044881,27
RTS0044882,37
RTS0044883,22
RTS0044884,21
RTS0044885,8
RTS0044886,53
RTS0044887,23
RTS0044888,26
RTS0044889,18
RTS0044890,22
RTS0044891,24
RTS0044892,30
RTS0044893,21
RTS0044894,23
RTS0044895,23
RTS0044896,27
RTS0044897,21
RTS0044898,27
RTS0044899,32
RTS0044900,23
RTS0044901,23
RTS0044902,29
RTS0044903,27
RTS0044904,20
RTS0044905,23
RTS0044906,21
RTS0044907,21
RTS0044908,52
RTS0044909,55
RTS0044910,25
RTS0044911,33
RTS0044912,22
RTS0044913,27
RTS0044914,31
RTS0044915,22
RTS0044916,11
RTS0044917,21
RTS0044918,22
RTS0044919,23
RTS0044920,25
RTS0044921,30
RTS0044922,23
RTS0044923,40
RTS0044924,15
RTS0044925,24
RTS0044926,37
RTS0044927,39
RTS0044928,27
RTS0044929,21
RTS0044930,33
RTS0044931,24
RTS0044932,20
RTS0044933,27
RTS0044934,17
RTS0044935,27
RTS0044936,133
RTS0044937,13
RTS0044938,20
RTS0044939,14
RTS0044940,32
RTS0044941,23
RTS0044942,29
RTS0044943,15
RTS0044944,13
RTS0044945,28
RTS0044946,21
RTS0044947,11
RTS0044948,24
RTS0044949,18
RTS0044950,26
RTS0044951,14
RTS0044952,17
RTS0044953,19
RTS0044954,32
RTS0044955,19
RTS0044956,17
RTS0044957,46
RTS0044958,30
RTS0044959,19
RTS0044960,30
RTS0044961,29
RTS0044962,21
RTS0044963,26
RTS0044964,15
RTS0044965,29
RTS0044966,39
RTS0044967,20
RTS0044968,23
RTS0044969,23
RTS0044970,26
RTS0044971,16
RTS0044972,39
RTS0044973,29
RTS0044974,22
RTS0044975,22
RTS0044976,28
RTS0044977,20
RTS0044978,18
RTS0044979,20
RTS0044980,21
RTS0044981,24
RTS0044982,24
RTS0044983,14
RTS0044984,20
RTS0044985,49
RTS0044986,14
RTS0044987,16
RTS0044988,32
RTS0044989,20
RTS0044990,41
RTS0044991,13
RTS0044992,15
RTS0044993,16
RTS0044994,26
RTS0044995,21
RTS0044996,25
RTS0044997,23
RTS0044998,33
RTS0044999,20
RTS0045000,26
RTS0045001,27
RTS0045002,27
RTS0045003,35
RTS0045004,29
RTS0045005,26
RTS0045006,18
RTS0045007,49
RTS0045008,29
RTS0045009,27
RTS0045010,19
RTS0045011,14
RTS0045012,11
RTS0045013,20
RTS0045014,23
RTS0045015,27
RTS0045016,27
RTS0045017,16
RTS0045018,26
RTS0045019,27
RTS0045020,16
RTS0045021,15
RTS0045022,18
RTS0045023,19
RTS0045024,18
RTS0045025,22
RTS0045026,25
RTS0045027,20
RTS0045028,19
RTS0045029,24
RTS0045030,22
RTS0045031,10
RTS0045032,55
RTS0045033,29
RTS0045034,34
RTS0045035,31
RTS0045036,24
RTS0045038,54
RTS0045039,28
RTS0045040,24
RTS0045041,21
RTS0045042,17
RTS0045043,15
RTS0045044,27
RTS0045045,33
RTS0045046,21
RTS0045047,16
RTS0045048,33
RTS0045049,26
RTS0045050,24
RTS0045051,21
RTS0045052,17
RTS0045053,24
RTS0045054,16
RTS0045055,11
RTS0045056,26
RTS0045057,50
RTS0045058,16
RTS0045059,26
RTS0045060,21
RTS0045061,26
RTS0045063,23
RTS0045064,19
RTS0045065,23
RTS0045066,18
RTS0045067,23
RTS0045068,29
RTS0045069,26
RTS0045070,24
RTS0045071,17
RTS0045072,87
RTS0045073,34
RTS0045074,26
RTS0045075,25
RTS0045076,34
RTS0045077,20
RTS0045078,21
RTS0045079,24
RTS0045080,22
RTS0045081,13
RTS0045082,21
RTS0045083,17
RTS0045084,23
RTS0045085,18
RTS0045086,22
RTS0045087,13
RTS0045088,34
RTS0045089,21
RTS0045090,18
RTS0045091,30
RTS0045092,30
RTS0045093,16
RTS0045094,21
RTS0045095,25
RTS0045096,18
RTS0045097,29
RTS0045098,17
RTS0045099,28
RTS0045100,43
RTS0045101,19
RTS0045102,11
RTS0045103,19
RTS0045104,15
RTS0045105,25
RTS0045106,21
RTS0045107,55
RTS0045108,24
RTS0045109,30
RTS0045110,35
RTS0045111,33
RTS0045112,23
RTS0045113,39
RTS0045114,36
RTS0045115,33
RTS0045116,29
RTS0045117,18
RTS0045118,38
RTS0045119,23
RTS0045120,38
RTS0045121,26
RTS0045122,28
RTS0045123,40
RTS0045124,17
RTS0045125,24
RTS0045126,20
RTS0045127,22
RTS0045128,29
RTS0045129,25
RTS0045130,21
RTS0045131,50
RTS0045132,32
RTS0045133,31
RTS0045134,23
RTS0045135,39
RTS0045136,28
RTS0045137,30
RTS0045138,20
RTS0045139,27
RTS0045140,16
RTS0045141,20
RTS0045142,32
RTS0045143,34
RTS0045144,24
RTS0045145,28
RTS0045146,19
RTS0045147,28
RTS0045148,25
RTS0045149,22
RTS0045150,24
RTS0045151,29
RTS0045152,29
RTS0045153,21
RTS0045154,20
RTS0045155,22
RTS0045156,14
RTS0045157,18
RTS0045158,11
RTS0045159,23
RTS0045160,31
RTS0045161,20
RTS0045162,22
RTS0045163,21
RTS0045164,35
RTS0045165,17
RTS0045166,34
RTS0045167,18
RTS0045168,54
RTS0045169,53
RTS0045170,18
RTS0045171,29
RTS0045172,33
RTS0045173,25
RTS0045174,34
RTS0045175,23
RTS0045176,24
RTS0045177,22
RTS0045178,15
RTS0045179,25
RTS0045180,28
RTS0045181,25
RTS0045182,21
RTS0045183,27
RTS0045184,21
RTS0045185,21
RTS0045186,55
RTS0045187,28
RTS0045188,21
RTS0045189,24
RTS0045190,31
RTS0045191,23
RTS0045192,28
RTS0045193,26
RTS0045194,33
RTS0045195,17
RTS0045196,30
RTS0045197,21
RTS0045198,40
RTS0045199,18
RTS0045200,34
RTS0045201,23
RTS0045202,33
RTS0045203,20
RTS0045204,21
RTS0045205,25
RTS0045206,28
RTS0045207,19
RTS0045208,18
RTS0045209,22
RTS0045210,23
RTS0045211,15
RTS0045212,36
RTS0045213,21
RTS0045214,31
RTS0045215,23
RTS0045216,21
RTS0045217,25
RTS0045218,31
RTS0045219,25
RTS0045220,18
RTS0045221,24
RTS0045222,25
RTS0045223,28
RTS0045224,31
RTS0045225,22
RTS0045226,62
RTS0045227,17
RTS0045228,18
RTS0045229,34
RTS0045230,26
RTS0045231,24
RTS0045232,26
RTS0045233,20
RTS0045234,25
RTS0045235,26
RTS0045236,27
RTS0045237,19
RTS0045238,101
RTS0045239,17
RTS0045240,69
RTS0045241,28
RTS0045242,41
RTS0045243,24
RTS0045244,20
RTS0045245,15
RTS0045246,19
RTS0045247,25
RTS0045248,22
RTS0045249,13
RTS0045250,22
RTS0045251,47
RTS0045252,16
RTS0045253,47
RTS0045254,15
RTS0045255,12
RTS0045256,19
RTS0045257,19
RTS0045258,24
RTS0045259,32
RTS0045260,22
RTS0045261,16
RTS0045262,45
RTS0045263,24
RTS0045264,22
RTS0045265,28
RTS0045266,20
RTS0045267,35
RTS0045268,37
RTS0045269,20
RTS0045270,24
RTS0045271,23
RTS0045272,19
RTS0045273,25
RTS0045274,18
RTS0045275,44
RTS0045276,26
RTS0045277,21
RTS0045278,39
RTS0045279,27
RTS0045280,19
RTS0045281,32
RTS0045282,37
RTS0045283,32
RTS0045284,19
RTS0045285,45
RTS0045286,22
RTS0045287,19
RTS0045288,19
RTS0045289,23
RTS0045290,25
RTS0045291,24
RTS0045292,23
RTS0045293,24
RTS0045294,21
RTS0045295,19
RTS0045296,29
RTS0045297,33
RTS0045298,21
RTS0045299,29
RTS0045300,21
RTS0045301,48
RTS0045302,26
RTS0045303,25
RTS0045304,14
RTS0045305,44
RTS0045306,33
RTS0045307,26
RTS0045308,31
RTS0045309,25
RTS0045310,40
RTS0045311,10
RTS0045312,19
RTS0045313,26
RTS0045314,23
RTS0045315,31
RTS0045316,38
RTS0045317,14
RTS0045318,42
RTS0045319,23
RTS0045320,23
RTS0045321,22
RTS0045322,25
RTS0045323,35
RTS0045324,22
RTS0045325,28
RTS0045326,63
RTS0045327,38
RTS0045328,35
RTS0045329,22
RTS0045330,27
RTS0045331,37
RTS0045332,35
RTS0045333,33
RTS0045334,25
RTS0045335,17
RTS0045336,40
RTS0045337,17
RTS0045338,19
RTS0045339,33
RTS0045340,26
RTS0045341,27
RTS0045342,33
RTS0045343,23
RTS0045344,26
RTS0045345,17
RTS0045346,46
RTS0045347,29
RTS0045348,29
RTS0045349,41
RTS0045350,33
RTS0045351,33
RTS0045352,25
RTS0045353,16
RTS0045354,47
RTS0045355,15
RTS0045356,58
RTS0045357,50
RTS0045358,35
RTS0045359,28
RTS0045360,27
RTS0045361,71
RTS0045362,23
RTS0045363,32
RTS0045364,25
RTS0045365,35
RTS0045366,29
RTS0045367,20
RTS0045368,26
RTS0045369,11
RTS0045370,15
RTS0045371,35
RTS0045372,18
RTS0045373,45
RTS0045374,34
RTS0045375,95
RTS0045376,17
RTS0045377,20
RTS0045378,15
RTS0045379,16
RTS0045380,30
RTS0045381,25
RTS0045382,21
RTS0045383,25
RTS0045384,22
RTS0045385,23
RTS0045386,25
RTS0045387,21
RTS0045388,18
RTS0045389,27
RTS0045390,23
RTS0045391,28
RTS0045392,20
RTS0045393,17
RTS0045394,24
RTS0045395,33
RTS0045396,34
RTS0045397,18
RTS0045398,24
RTS0045399,22
RTS0045400,21
RTS0045401,30
RTS0045402,26
RTS0045403,48
RTS0045404,47
RTS0045405,23
RTS0045406,27
RTS0045407,14
RTS0045408,21
RTS0045409,41
RTS0045410,43
RTS0045411,34
RTS0045412,25
RTS0045413,43
RTS0045414,29
RTS0045415,41
RTS0045416,16
RTS0045417,33
RTS0045418,26
RTS0045419,22
RTS0045420,23
RTS0045421,20
RTS0045422,28
RTS0045423,14
RTS0045424,22
RTS0045425,26
RTS0045426,37
RTS0045427,22
RTS0045428,20
RTS0045429,56
RTS0045430,16
RTS0045431,23
RTS0045432,63
RTS0045433,60
RTS0045434,52
RTS0045435,41
RTS0045436,91
RTS0045437,77
RTS0045438,123
RTS0045439,20
RTS0045440,27
RTS0045441,21
RTS0045442,24
RTS0045443,42
RTS0045444,9
RTS0045445,19
RTS0045446,27
RTS0045447,19
RTS0045448,12
RTS0045449,20
RTS0045450,48
RTS0045451,20
RTS0045452,16
RTS0045453,23
RTS0045454,24
RTS0045455,29
RTS0045456,17
RTS0045457,29
RTS0045458,40
RTS0045459,13
RTS0045460,21
RTS0045461,20
RTS0045462,33
RTS0045463,29
RTS0045464,19
RTS0045465,13
RTS0045466,33
RTS0045467,104
RTS0045468,22
RTS0045469,58
RTS0045470,29
RTS0045471,19
RTS0045472,26
RTS0045473,12
RTS0045474,34
RTS0045475,30
RTS0045476,24
RTS0045477,28
RTS0045478,21
RTS0045479,35
RTS0045480,24
RTS0045481,38
RTS0045482,29
RTS0045483,17
RTS0045484,57
RTS0045485,28
RTS0045486,20
RTS0045487,23
RTS0045488,29
RTS0045489,31
RTS0045490,28
RTS0045491,22
RTS0045492,59
RTS0045493,27
RTS0045494,18
RTS0045495,25
RTS0045496,16
RTS0045497,20
RTS0045498,25
RTS0045499,26
RTS0045500,27
RTS0045501,17
RTS0045502,25
RTS0045503,19
RTS0045504,30
RTS0045505,36
RTS0045506,20
RTS0045507,35
RTS0045508,25
RTS0045509,22
RTS0045510,1
RTS0045511,26
RTS0045512,34
RTS0045513,22
RTS0045514,33
RTS0045515,19
RTS0045516,18
RTS0045517,16
RTS0045518,21
RTS0045519,24
RTS0045520,25
RTS0045521,26
RTS0045522,27
RTS0045523,35
RTS0045524,29
RTS0045525,38
RTS0045526,35
RTS0045527,35
RTS0045528,23
RTS0045529,24
RTS0045530,29
RTS0045531,41
RTS0045532,18
RTS0045533,23
RTS0045534,22
RTS0045535,12
RTS0045536,32
RTS0045537,32
RTS0045538,27
RTS0045539,24
RTS0045540,26
RTS0045541,17
RTS0045542,17
RTS0045543,44
RTS0045544,14
RTS0045545,16
RTS0045546,18
RTS0045547,17
RTS0045548,19
RTS0045549,27
RTS0045550,10
RTS0045551,15
RTS0045552,105
RTS0045553,13
RTS0045554,27
RTS0045555,20
RTS0045556,17
RTS0045557,26
RTS0045558,23
RTS0045559,25
RTS0045560,41
RTS0045561,22
RTS0045562,24
RTS0045563,15
RTS0045564,18
RTS0045565,20
RTS0045566,31
RTS0045567,31
RTS0045568,21
RTS0045569,31
RTS0045570,39
RTS0045571,32
RTS0045572,30
RTS0045573,22
RTS0045574,14
RTS0045575,13
RTS0045576,25
RTS0045577,35
RTS0045578,19
RTS0045579,19
RTS0045580,13
RTS0045581,27
RTS0045582,22
RTS0045583,25
RTS0045584,83
RTS0045585,16
RTS0045586,19
RTS0045587,26
RTS0045588,18
RTS0045589,23
RTS0045590,20
RTS0045592,18
RTS0045593,47
RTS0045594,14
RTS0045595,23
RTS0045596,36
RTS0045597,13
RTS0045598,29
RTS0045599,12
RTS0045600,24
RTS0045601,21
RTS0045602,25
RTS0045603,17
RTS0045604,24
RTS0045606,32
RTS0045607,20
RTS0045608,24
RTS0045609,21
RTS0045610,29
RTS0045611,21
RTS0045612,20
RTS0045613,23
RTS0045614,21
RTS0045615,18
RTS0045616,23
RTS0045617,18
RTS0045618,21
RTS0045619,18
RTS0045620,24
RTS0045621,22
RTS0045622,17
RTS0045623,24
RTS0045624,16
RTS0045625,17
RTS0045626,10
RTS0045627,22
RTS0045628,22
RTS0045629,21
RTS0045630,29
RTS0045631,16
RTS0045632,20
RTS0045633,21
RTS0045634,22
RTS0045635,19
RTS0045636,40
RTS0045637,20
RTS0045638,29
RTS0045639,30
RTS0045640,23
RTS0045641,27
RTS0045642,26
RTS0045643,16
RTS0045644,20
RTS0045645,17
RTS0045646,24
RTS0045647,33
RTS0045648,16
RTS0045649,19
RTS0045650,28
RTS0045651,13
RTS0045652,19
RTS0045653,74
RTS0045654,32
RTS0045655,25
RTS0045656,30
RTS0045657,16
RTS0045658,44
RTS0045659,31
RTS0045660,46
RTS0045661,44
RTS0045662,31
RTS0045663,23
RTS0045664,37
RTS0045665,47
RTS0045666,24
RTS0045667,16
RTS0045668,42
RTS0045669,21
RTS0045670,25
RTS0045671,25
RTS0045672,27
RTS0045673,42
RTS0045674,19
RTS0045675,29
RTS0045676,21
RTS0045677,35
RTS0045678,30
RTS0045679,31
RTS0045680,30
RTS0045681,24
RTS0045682,29
RTS0045683,13
RTS0045684,15
RTS0045685,36
RTS0045687,19
RTS0045688,30
RTS0045689,32
RTS0045690,28
RTS0045691,20
RTS0045692,22
RTS0045693,34
RTS0045694,29
RTS0045695,27
RTS0045696,41
RTS0045697,34
RTS0045698,31
RTS0045699,17
RTS0045700,25
RTS0045701,26
RTS0045702,26
RTS0045703,23
RTS0045704,18
RTS0045705,28
RTS0045706,25
RTS0045707,24
RTS0045708,20
RTS0045709,30
RTS0045710,46
RTS0045711,23
RTS0045712,23
RTS0045713,44
RTS0045714,43
RTS0045715,19
RTS0045716,17
RTS0045717,31
RTS0045718,20
RTS0045719,18
RTS0045720,32
RTS0045721,29
RTS0045722,49
RTS0045723,25
RTS0045724,31
RTS0045725,25
RTS0045726,38
RTS0045727,74
RTS0045728,30
RTS0045729,44
RTS0045730,17
RTS0045731,40
RTS0045732,20
RTS0045733,29
RTS0045734,17
RTS0045735,21
RTS0045736,18
RTS0045737,97
RTS0045738,36
RTS0045739,164
RTS0045740,28
RTS0045741,23
RTS0045742,19
RTS0045743,8
RTS0045744,37
RTS0045745,46
RTS0045746,30
RTS0045747,24
RTS0045748,43
RTS0045749,14
RTS0045750,15
RTS0045751,22
RTS0045752,17
RTS0045753,17
RTS0045754,17
RTS0045755,27
RTS0045756,27
RTS0045757,27
RTS0045758,42
RTS0045759,43
RTS0045760,41
RTS0045761,26
RTS0045762,34
RTS0045763,29
RTS0045764,45
RTS0045765,20
RTS0045766,29
RTS0045767,21
RTS0045768,20
RTS0045769,22
RTS0045770,32
RTS0045771,27
RTS0045772,38
RTS0045773,49
RTS0045774,24
RTS0045775,69
RTS0045776,20
RTS0045777,20
RTS0045778,19
RTS0045779,27
RTS0045780,37
RTS0045781,46
RTS0045782,18
RTS0045783,20
RTS0045784,50
RTS0045785,38
RTS0045786,17
RTS0045787,53
RTS0045788,23
RTS0045789,23
RTS0045790,20
RTS0045791,24
RTS0045792,25
RTS0045793,33
RTS0045794,19
RTS0045795,22
RTS0045796,20
RTS0045797,28
RTS0045798,20
RTS0045799,28
RTS0045800,18
RTS0045801,34
RTS0045802,21
RTS0045803,19
RTS0045804,63
RTS0045805,28
RTS0045806,23
RTS0045807,14
RTS0045808,13
RTS0045809,25
RTS0045810,16
RTS0045811,22
RTS0045812,31
RTS0045813,33
RTS0045814,32
RTS0045815,31
RTS0045816,15
RTS0045817,17
RTS0045818,31
RTS0045819,19
RTS0045820,24
RTS0045821,26
RTS0045822,31
RTS0045823,22
RTS0045824,33
RTS0045825,33
RTS0045826,32
RTS0045827,25
RTS0045828,80
RTS0045829,23
RTS0045830,20
RTS0045831,21
RTS0045832,38
RTS0045833,28
RTS0045834,29
RTS0045835,44
RTS0045836,141
RTS0045837,21
RTS0045838,117
RTS0045840,18
RTS0045841,64
RTS0045842,26
RTS0045843,23
RTS0045844,25
RTS0045845,26
RTS0045846,1096
RTS0045848,21
RTS0045849,1353
RTS0045851,17
RTS0045852,10
RTS0045853,20
RTS0045854,20
RTS0045855,51
RTS0045856,35
RTS0045857,20
RTS0045858,17
RTS0045859,29
RTS0045860,31
RTS0045861,21
RTS0045862,58
RTS0045863,26
RTS0045864,34
RTS0045865,34
RTS0045866,31
RTS0045867,30
RTS0045868,25
RTS0045869,18
RTS0045870,17
RTS0045871,15
RTS0045872,61
RTS0045873,69
RTS0045874,9
RTS0045875,44
RTS0045876,28
RTS0045877,26
RTS0045878,18
RTS0045879,31
RTS0045880,13
RTS0045881,20
RTS0045882,30
RTS0045883,24
RTS0045884,29
RTS0045885,1
RTS0045886,79
RTS0045887,21
RTS0045888,31
RTS0045889,16
RTS0045890,18
RTS0045891,27
RTS0045892,26
RTS0045893,22
RTS0045894,51
RTS0045895,30
RTS0045896,31
RTS0045897,24
RTS0045898,27
RTS0045899,28
RTS0045900,20
RTS0045901,12
RTS0045902,13
RTS0045903,24
RTS0045904,15
RTS0045905,25
RTS0045906,22
RTS0045907,46
RTS0045908,28
RTS0045909,21
RTS0045910,19
RTS0045911,25
RTS0045912,27
RTS0045913,33
RTS0045914,22
RTS0045915,26
RTS0045916,41
RTS0045917,17
RTS0045918,32
RTS0045919,54
RTS0045920,26
RTS0045921,31
RTS0045922,27
RTS0045923,25
RTS0045924,17
RTS0045925,45
RTS0045926,37
RTS0045927,15
RTS0045928,28
RTS0045929,29
RTS0045930,33
RTS0045931,60
RTS0045932,33
RTS0045933,21
RTS0045935,23
RTS0045939,30
RTS0045940,21
RTS0045941,40
RTS0045942,28
RTS0045943,175
RTS0045944,18
RTS0045945,32
RTS0045946,16
RTS0045947,46
RTS0045948,18
RTS0045949,21
RTS0045950,24
RTS0045951,21
RTS0045952,27
RTS0045953,30
RTS0045954,44
RTS0045955,24
RTS0045956,19
RTS0045957,25
RTS0045958,63
RTS0045959,18
RTS0045960,28
RTS0045961,21
RTS0045962,26
RTS0045963,37
RTS0045964,34
RTS0045965,33
RTS0045966,43
RTS0045967,30
RTS0045968,34
RTS0045969,46
RTS0045970,28
RTS0045971,32
RTS0045972,31
RTS0045973,18
RTS0045974,13
RTS0045975,29
RTS0045976,22
RTS0045977,29
RTS0045978,32
RTS0045979,26
RTS0045980,22
RTS0045981,65
RTS0045982,20
RTS0045983,25
RTS0045984,25
RTS0045985,35
RTS0045986,25
RTS0045987,21
RTS0045988,23
RTS0045989,23
RTS0045990,14
RTS0045991,27
RTS0045992,31
RTS0045993,17
RTS0045994,19
RTS0045995,7
RTS0045996,21
RTS0045997,36
RTS0045998,23
RTS0045999,22
RTS0046000,11
RTS0046001,22
RTS0046002,29
RTS0046003,19
RTS0046004,15
RTS0046005,32
RTS0046006,30
RTS0046007,35
RTS0046008,25
RTS0046009,27
RTS0046010,13
RTS0046011,21
RTS0046012,26
RTS0046013,25
RTS0046014,32
RTS0046015,14
RTS0046016,26
RTS0046017,24
RTS0046018,17
RTS0046019,19
RTS0046020,28
RTS0046021,28
RTS0046022,28
RTS0046023,44
RTS0046024,25
RTS0046025,29
RTS0046026,20
RTS0046027,32
RTS0046028,36
RTS0046029,25
RTS0046030,17
RTS0046031,21
RTS0046032,18
RTS0046033,17
RTS0046034,30
RTS0046035,19
RTS0046036,25
RTS0046037,21
RTS0046038,15
RTS0046039,14
RTS0046040,31
RTS0046041,12
RTS0046042,22
RTS0046043,29
RTS0046044,24
RTS0046045,28
RTS0046046,18
RTS0046047,19
RTS0046048,109
RTS0046049,44
RTS0046050,38
RTS0046051,27
RTS0046052,68
RTS0046053,82
RTS0046054,30
RTS0046055,25
RTS0046056,31
RTS0046057,20
RTS0046058,32
RTS0046059,24
RTS0046060,26
RTS0046061,27
RTS0046062,17
RTS0046063,31
RTS0046064,22
RTS0046065,17
RTS0046066,21
RTS0046067,22
RTS0046068,22
RTS0046069,47
RTS0046070,34
RTS0046071,67
RTS0046072,9
RTS0046073,25
RTS0046074,23
RTS0046075,21
RTS0046076,29
RTS0046077,21
RTS0046078,27
RTS0046079,20
RTS0046080,27
RTS0046081,23
RTS0046082,25
RTS0046083,15
RTS0046084,21
RTS0046085,22
RTS0046086,56
RTS0046087,18
RTS0046088,40
RTS0046089,19
RTS0046090,22
RTS0046091,17
RTS0046092,162
RTS0046093,14
RTS0046094,21
RTS0046095,27
RTS0046096,22
RTS0046097,21
RTS0046098,22
RTS0046099,25
RTS0046100,27
RTS0046101,21
RTS0046102,20
RTS0046103,21
RTS0046104,37
RTS0046105,17
RTS0046106,25
RTS0046107,43
RTS0046108,20
RTS0046109,24
RTS0046110,29
RTS0046111,22
RTS0046112,19
RTS0046113,13
RTS0046114,17
RTS0046115,21
RTS0046116,60
RTS0046117,58
RTS0046119,25
RTS0046121,30
RTS0046122,47
RTS0046123,25
RTS0046124,18
RTS0046125,12
RTS0046126,20
RTS0046127,12
RTS0046128,41
RTS0046129,25
RTS0046130,28
RTS0046131,17
RTS0046132,22
RTS0046133,26
RTS0046134,35
RTS0046135,17
RTS0046136,25
RTS0046137,38
RTS0046138,26
RTS0046140,20
RTS0046141,22
RTS0046142,47
RTS0046143,22
RTS0046144,28
RTS0046145,29
RTS0046146,49
RTS0046147,25
RTS0046148,29
RTS0046149,7
RTS0046150,19
RTS0046152,28
RTS0046153,18
RTS0046154,22
RTS0046155,46
RTS0046156,18
RTS0046157,26
RTS0046158,26
RTS0046159,28
RTS0046160,26
RTS0046161,21
RTS0046162,20
RTS0046163,19
RTS0046164,16
RTS0046165,23
RTS0046166,18
RTS0046167,15
RTS0046168,25
RTS0046169,26
RTS0046170,46
RTS0046171,23
RTS0046172,22
RTS0046173,6
RTS0046174,21
RTS0046175,28
RTS0046176,18
RTS0046177,17
RTS0046178,28
RTS0046179,13
RTS0046180,21
RTS0046181,35
RTS0046182,28
RTS0046183,113
RTS0046184,17
RTS0046185,26
RTS0046186,23
RTS0046187,17
RTS0046188,38
RTS0046191,20
RTS0046193,17
RTS0046194,23
RTS0046195,23
RTS0046196,29
RTS0046197,16
RTS0046198,24
RTS0046199,20
RTS0046200,27
RTS0046201,22
RTS0046202,34
RTS0046203,18
RTS0046204,30
RTS0046205,12
RTS0046206,24
RTS0046207,28
RTS0046208,18
RTS0046209,25
RTS0046210,22
RTS0046211,16
RTS0046212,22
RTS0046213,41
RTS0046214,29
RTS0046215,16
RTS0046216,18
RTS0046217,13
RTS0046218,35
RTS0046219,12
RTS0046220,28
RTS0046221,25
RTS0046222,29
RTS0046223,36
RTS0046224,17
RTS0046225,18
RTS0046226,21
RTS0046227,43
RTS0046228,30
RTS0046229,23
RTS0046230,25
RTS0046231,19
RTS0046232,20
RTS0046233,15
RTS0046234,31
RTS0046235,19
RTS0046236,22
RTS0046237,31
RTS0046238,25
RTS0046239,25
RTS0046240,31
RTS0046241,37
RTS0046242,29
RTS0046243,27
RTS0046244,40
RTS0046245,22
RTS0046246,72
RTS0046247,21
RTS0046248,28
RTS0046249,25
RTS0046250,15
RTS0046251,14
RTS0046252,44
RTS0046253,16
RTS0046254,22
RTS0046255,18
RTS0046256,32
RTS0046257,19
RTS0046258,18
RTS0046259,21
RTS0046260,25
RTS0046261,67
RTS0046262,18
RTS0046263,22
RTS0046264,20
RTS0046265,22
RTS0046266,32
RTS0046267,17
RTS0046268,32
RTS0046269,26
RTS0046270,31
RTS0046271,32
RTS0046272,19
RTS0046273,18
RTS0046274,18
RTS0046275,18
RTS0046276,11
RTS0046277,18
RTS0046278,21
RTS0046279,26
RTS0046280,19
RTS0046281,24
RTS0046282,16
RTS0046283,50
RTS0046284,11
RTS0046285,29
RTS0046286,39
RTS0046287,28
RTS0046288,26
RTS0046289,39
RTS0046290,38
RTS0046291,29
RTS0046292,21
RTS0046293,25
RTS0046294,20
RTS0046295,461
RTS0046296,18
RTS0046297,212
RTS0046298,15
RTS0046299,24
RTS0046300,14
RTS0046301,26
RTS0046302,17
RTS0046303,25
RTS0046304,10
RTS0046305,42
RTS0046306,16
RTS0046307,15
RTS0046308,20
RTS0046309,24
RTS0046310,26
RTS0046311,13
RTS0046312,23
RTS0046313,25
RTS0046314,52
RTS0046315,29
RTS0046316,48
RTS0046317,16
RTS0046318,39
RTS0046319,37
RTS0046320,16
RTS0046321,17
RTS0046322,18
RTS0046323,21
RTS0046324,17
RTS0046325,34
RTS0046326,24
RTS0046327,35
RTS0046328,25
RTS0046329,33
RTS0046330,24
RTS0046331,22
RTS0046332,20
RTS0046333,21
RTS0046334,41
RTS0046335,41
RTS0046336,36
RTS0046342,32
RTS0046343,47
RTS0046344,23
RTS0046345,21
RTS0046346,24
RTS0046347,32
RTS0046348,24
RTS0046349,40
RTS0046350,24
RTS0046351,14
RTS0046352,52
RTS0046353,32
RTS0046354,35
RTS0046355,11
RTS0046356,22
RTS0046357,34
RTS0046358,16
RTS0046359,16
RTS0046360,22
RTS0046361,25
RTS0046362,35
RTS0046363,53
RTS0046364,28
RTS0046365,22
RTS0046366,17
RTS0046367,25
RTS0046368,43
RTS0046369,28
RTS0046370,23
RTS0046371,30
RTS0046372,18
RTS0046373,17
RTS0046374,31
RTS0046375,22
RTS0046376,25
RTS0046377,25
RTS0046378,33
RTS0046379,21
RTS0046380,32
RTS0046381,13
RTS0046382,21
RTS0046383,26
RTS0046384,13
RTS0046385,14
RTS0046386,22
RTS0046387,19
RTS0046388,35
RTS0046389,49
RTS0046390,25
RTS0046391,24
RTS0046392,16
RTS0046393,17
RTS0046394,28
RTS0046395,57
RTS0046396,16
RTS0046397,33
RTS0046398,26
RTS0046399,18
RTS0046400,22
RTS0046401,45
RTS0046402,27
RTS0046403,26
RTS0046404,22
RTS0046405,27
RTS0046406,31
RTS0046407,21
RTS0046408,21
RTS0046409,22
RTS0046410,29
RTS0046411,32
RTS0046412,16
RTS0046413,14
RTS0046414,24
RTS0046415,15
RTS0046416,37
RTS0046417,53
RTS0046418,37
RTS0046419,37
RTS0046420,36
RTS0046421,19
RTS0046422,56
RTS0046423,21
RTS0046424,17
RTS0046425,18
RTS0046426,21
RTS0046427,26
RTS0046428,21
RTS0046429,13
RTS0046430,34
RTS0046431,27
RTS0046432,27
RTS0046433,80
RTS0046434,24
RTS0046435,23
RTS0046439,30
RTS0046440,40
RTS0046441,33
RTS0046442,24
RTS0046443,31
RTS0046444,39
RTS0046445,15
RTS0046446,14
RTS0046447,19
RTS0046448,27
RTS0046449,31
RTS0046450,32
RTS0046451,18
RTS0046452,13
RTS0046453,29
RTS0046454,35
RTS0046455,30
RTS0046456,18
RTS0046457,20
RTS0046458,17
RTS0046459,26
RTS0046460,36
RTS0046461,27
RTS0046462,25
RTS0046463,28
RTS0046464,22
RTS0046466,11
RTS0046468,25
RTS0046469,24
RTS0046470,25
RTS0046471,24
RTS0046472,26
RTS0046473,21
RTS0046474,9
RTS0046475,46
RTS0046476,30
RTS0046477,20
RTS0046478,28
RTS0046479,26
RTS0046480,27
RTS0046481,27
RTS0046482,20
RTS0046483,38
RTS0046484,21
RTS0046485,22
RTS0046486,17
RTS0046487,28
RTS0046488,26
RTS0046489,33
RTS0046490,24
RTS0046491,29
RTS0046492,30
RTS0046493,28
RTS0046494,27
RTS0046495,31
RTS0046496,24
RTS0046497,32
RTS0046498,12
RTS0046499,24
RTS0046500,44
RTS0046501,14
RTS0046502,38
RTS0046503,23
RTS0046504,24
RTS0046505,13
RTS0046506,26
RTS0046507,20
RTS0046508,22
RTS0046509,24
RTS0046510,29
RTS0046511,19
RTS0046512,18
RTS0046513,32
RTS0046514,18
RTS0046515,55
RTS0046516,15
RTS0046517,59
RTS0046518,22
RTS0046519,29
RTS0046520,27
RTS0046521,37
RTS0046522,28
RTS0046524,30
RTS0046525,18
RTS0046526,28
RTS0046527,20
RTS0046528,30
RTS0046529,20
RTS0046530,23
RTS0046531,17
RTS0046532,62
RTS0046533,24
RTS0046534,25
RTS0046535,28
RTS0046536,19
RTS0046537,30
RTS0046538,28
RTS0046539,30
RTS0046540,16
RTS0046541,25
RTS0046542,60
RTS0046543,30
RTS0046544,18
RTS0046545,29
RTS0046546,26
RTS0046548,30
RTS0046549,32
RTS0046550,34
RTS0046551,36
RTS0046552,36
RTS0046553,244
RTS0046554,23
RTS0046555,19
RTS0046556,29
RTS0046557,30
RTS0046558,24
RTS0046559,26
RTS0046560,20
RTS0046561,18
RTS0046562,25
RTS0046563,20
RTS0046564,24
RTS0046565,55
RTS0046566,52
RTS0046567,39
RTS0046568,31
RTS0046569,12
RTS0046570,43
RTS0046571,25
RTS0046572,17
RTS0046573,21
RTS0046574,32
RTS0046575,21
RTS0046577,24
RTS0046578,33
RTS0046580,42
RTS0046581,27
RTS0046582,21
RTS0046583,20
RTS0046584,25
RTS0046585,25
RTS0046586,22
RTS0046587,24
RTS0046588,21
RTS0046589,24
RTS0046590,20
RTS0046591,25
RTS0046592,22
RTS0046593,30
RTS0046594,32
RTS0046595,45
RTS0046596,43
RTS0046597,18
RTS0046598,25
RTS0046599,20
RTS0046600,23
RTS0046601,27
RTS0046602,29
RTS0046603,30
RTS0046604,34
RTS0046605,29
RTS0046606,40
RTS0046607,30
RTS0046608,16
RTS0046609,18
RTS0046610,17
RTS0046611,30
RTS0046612,37
RTS0046613,39
RTS0046614,48
RTS0046615,17
RTS0046616,21
RTS0046617,48
RTS0046618,33
RTS0046619,46
RTS0046620,28
RTS0046621,40
RTS0046622,36
RTS0046623,18
RTS0046624,15
RTS0046625,24
RTS0046626,26
RTS0046627,30
RTS0046628,60
RTS0046629,26
RTS0046630,29
RTS0046631,24
RTS0046632,33
RTS0046633,24
RTS0046634,33
RTS0046635,18
RTS0046636,23
RTS0046637,26
RTS0046638,19
RTS0046639,17
RTS0046640,19
RTS0046641,19
RTS0046642,36
RTS0046643,33
RTS0046644,22
RTS0046645,26
RTS0046646,14
RTS0046647,23
RTS0046648,26
RTS0046649,30
RTS0046650,36
RTS0046651,15
RTS0046652,26
RTS0046653,81
RTS0046654,22
RTS0046655,17
RTS0046656,23
RTS0046657,24
RTS0046658,30
RTS0046659,21
RTS0046660,25
RTS0046661,23
RTS0046662,23
RTS0046663,32
RTS0046664,41
RTS0046665,19
RTS0046666,25
RTS0046667,31
RTS0046668,20
RTS0046669,11
RTS0046670,20
RTS0046671,13
RTS0046672,22
RTS0046673,15
RTS0046674,24
RTS0046675,17
RTS0046676,14
RTS0046677,34
RTS0046678,16
RTS0046679,17
RTS0046680,23
RTS0046681,14
RTS0046682,34
RTS0046683,30
RTS0046684,40
RTS0046685,14
RTS0046686,20
RTS0046687,24
RTS0046688,20
RTS0046689,22
RTS0046690,12
RTS0046691,18
RTS0046692,25
RTS0046693,24
RTS0046694,8
RTS0046695,24
RTS0046696,64
RTS0046697,65
RTS0046698,43
RTS0046699,26
RTS0046700,31
RTS0046701,42
RTS0046702,43
RTS0046703,33
RTS0046704,62
RTS0046705,60
RTS0046706,36
RTS0046707,34
RTS0046708,146
RTS0046709,32
RTS0046710,30
RTS0046711,46
RTS0046712,22
RTS0046713,16
RTS0046714,22
RTS0046715,29
RTS0046716,22
RTS0046717,34
RTS0046718,26
RTS0046719,24
RTS0046720,20
RTS0046721,24
RTS0046722,41
RTS0046723,18
RTS0046724,16
RTS0046725,24
RTS0046726,18
RTS0046727,54
RTS0046728,14
RTS0046729,27
RTS0046730,30
RTS0046731,20
RTS0046732,21
RTS0046733,24
RTS0046734,37
RTS0046735,13
RTS0046736,27
RTS0046737,42
RTS0046738,24
RTS0046739,14
RTS0046740,39
RTS0046741,72
RTS0046742,20
RTS0046743,41
RTS0046744,16
RTS0046745,49
RTS0046746,21
RTS0046747,20
RTS0046748,84
RTS0046749,64
RTS0046750,44
RTS0046751,31
RTS0046752,30
RTS0046753,14
RTS0046754,26
RTS0046755,32
RTS0046756,40
RTS0046757,26
RTS0046758,23
RTS0046759,130
RTS0046760,176
RTS0046761,61
RTS0046763,34
RTS0046764,27
RTS0046765,15
RTS0046766,20
RTS0046767,23
RTS0046768,25
RTS0046769,40
RTS0046770,26
RTS0046771,28
RTS0046772,27
RTS0046773,19
RTS0046774,17
RTS0046775,39
RTS0046777,52
RTS0046778,27
RTS0046779,22
RTS0046780,24
RTS0046781,44
RTS0046782,12
RTS0046783,30
RTS0046784,20
RTS0046785,46
RTS0046790,28
RTS0046791,22
RTS0046792,65
RTS0046793,28
RTS0046794,27
RTS0046795,20
RTS0046796,29
RTS0046797,46
RTS0046798,39
RTS0046799,27
RTS0046800,45
RTS0046801,61
RTS0046802,34
RTS0046803,19
RTS0046804,28
RTS0046805,23
RTS0046806,25
RTS0046807,53
RTS0046808,19
RTS0046809,14
RTS0046810,23
RTS0046811,11
RTS0046812,24
RTS0046813,20
RTS0046814,32
RTS0046815,18
RTS0046816,22
RTS0046817,19
RTS0046818,14
RTS0046819,14
RTS0046820,54
RTS0046821,16
RTS0046822,33
RTS0046823,33
RTS0046824,64
RTS0046825,29
RTS0046826,19
RTS0046827,27
RTS0046828,42
RTS0046829,53
RTS0046830,28
RTS0046831,16
RTS0046832,34
RTS0046835,13
RTS0046836,250
RTS0046837,23
RTS0046838,21
RTS0046839,24
RTS0046840,9
RTS0046841,17
RTS0046842,33
RTS0046843,27
RTS0046846,36
RTS0046849,15
RTS0046850,36
RTS0046851,24
RTS0046852,27
RTS0046853,11
RTS0046854,22
RTS0046855,25
RTS0046856,21
RTS0046857,15
RTS0046858,102
RTS0046859,18
RTS0046860,41
RTS0046861,20
RTS0046862,30
RTS0046863,36
RTS0046864,21
RTS0046866,35
RTS0046867,25
RTS0046868,25
RTS0046869,41
RTS0046870,25
RTS0046871,17
RTS0046872,35
RTS0046873,15
RTS0046874,25
RTS0046875,34
RTS0046876,17
RTS0046877,40
RTS0046878,24
RTS0046879,12
RTS0046880,18
RTS0046881,32
RTS0046882,46
RTS0046885,30
RTS0046886,36
RTS0046887,12
RTS0046889,31
RTS0046890,15
RTS0046891,35
RTS0046892,33
RTS0046893,21
RTS0046894,26
RTS0046895,15
RTS0046897,105
RTS0046898,16
RTS0046899,44
RTS0046900,27
RTS0046902,28
RTS0046903,21
RTS0046904,24
RTS0046905,29
RTS0046906,37
RTS0046907,21
RTS0046908,31
RTS0046909,59
RTS0046910,11
RTS0046911,30
RTS0046912,23
RTS0046913,26
RTS0046914,22
RTS0046915,18
RTS0046916,28
RTS0046918,22
RTS0046919,60
RTS0046920,25
RTS0046921,43
RTS0046922,29
RTS0046923,20
RTS0046924,23
RTS0046925,19
RTS0046926,21
RTS0046927,19
RTS0046928,31
RTS0046929,18
RTS0046930,35
RTS0046931,23
RTS0046933,18
RTS0046934,29
RTS0046935,21
RTS0046936,31
RTS0046937,33
RTS0046938,31
RTS0046939,24
RTS0046940,18
RTS0046941,23
RTS0046942,27
RTS0046943,45
RTS0046944,24
RTS0046946,37
RTS0046947,23
RTS0046948,21
RTS0046949,28
RTS0046950,22
RTS0046951,25
RTS0046952,19
RTS0046954,20
RTS0046955,10
RTS0046956,20
RTS0046957,15
RTS0046958,26
RTS0046959,29
RTS0046960,12
RTS0046961,51
RTS0046962,31
RTS0046963,16
RTS0046965,11
RTS0046966,21
RTS0046967,30
RTS0046968,15
RTS0047054,20
RTS0047055,14
RTS0047056,20
RTS0047057,22
RTS0047058,20
RTS0047060,31
RTS0047061,15
RTS0047062,24
RTS0047063,18
RTS0047064,26
RTS0047065,47
RTS0047066,25
RTS0047067,44
RTS0047068,22
RTS0047069,23
RTS0047070,10
RTS0047071,12
RTS0047072,30
RTS0047073,42
RTS0047074,25
RTS0047075,18
RTS0047076,35
RTS0047077,20
RTS0047078,28
RTS0047079,22
RTS0047080,75
RTS0047081,28
RTS0047082,43
RTS0047083,52
RTS0047084,32
RTS0047085,23
RTS0047086,26
RTS0047087,19
RTS0047088,19
RTS0047089,23
RTS0047091,17
RTS0047092,25
RTS0047093,21
RTS0047094,12
RTS0047095,34
RTS0047096,25
RTS0047097,23
RTS0047098,17
RTS0047099,19
RTS0047100,21
RTS0047101,34
RTS0047102,30
RTS0047103,41
RTS0047104,24
RTS0047105,56
RTS0047106,25
RTS0047107,48
RTS0047108,52
RTS0047109,32
RTS0047110,39
RTS0047111,26
RTS0047112,33
RTS0047113,74
RTS0047114,41
RTS0047115,40
RTS0047116,32
RTS0047117,26
RTS0047118,20
RTS0047119,28
RTS0047120,32
RTS0047121,37
RTS0047122,34
RTS0047123,21
RTS0047124,63
RTS0047125,24
RTS0047126,17
RTS0047127,32
RTS0047128,13
RTS0047129,24
RTS0047130,27
RTS0047131,34
RTS0047132,24
RTS0047133,108
RTS0047134,29
RTS0047135,122
RTS0047136,63
RTS0047137,32
RTS0047138,62
RTS0047139,28
RTS0047140,17
RTS0047141,28
RTS0047142,26
RTS0047143,13
RTS0047144,24
RTS0047145,49
RTS0047146,54
RTS0047147,12
RTS0047148,26
RTS0047149,15
RTS0047150,51
RTS0047151,23
RTS0047152,57
RTS0047153,11
RTS0047154,94
RTS0047156,36
RTS0047157,30
RTS0047158,16
RTS0047159,30
RTS0047160,20
RTS0047165,22
RTS0047166,16
RTS0047167,23
RTS0047168,19
RTS0047169,18
RTS0047170,18
RTS0047171,24
RTS0047172,19
RTS0047173,29
RTS0047174,27
RTS0047175,17
RTS0047176,24
RTS0047177,34
RTS0047178,20
RTS0047179,32
RTS0047180,25
RTS0047181,33
RTS0047182,16
RTS0047183,28
RTS0047184,23
RTS0047185,22
RTS0047186,13
RTS0047187,29
RTS0047188,21
RTS0047189,23
RTS0047190,32
RTS0047191,20
RTS0047192,25
RTS0047193,25
RTS0047194,22
RTS0047195,23
RTS0047196,17
RTS0047197,46
RTS0047198,26
RTS0047199,19
RTS0047200,22
RTS0047201,18
RTS0047202,20
RTS0047203,59
RTS0047204,23
RTS0047205,27
RTS0047206,28
RTS0047207,39
RTS0047208,143
RTS0047209,54
RTS0047210,322
RTS0047211,274
RTS0047212,30
RTS0047213,24
RTS0047214,39
RTS0047215,33
RTS0047216,11
RTS0047217,20
RTS0047218,69
RTS0047219,20
RTS0047220,16
RTS0047221,31
RTS0047222,17
RTS0047223,33
RTS0047225,46
RTS0047226,22
RTS0047229,10
RTS0047230,26
RTS0047231,25
RTS0047232,37
RTS0047233,31
RTS0047234,17
RTS0047235,19
RTS0047236,22
RTS0047237,34
RTS0047238,40
RTS0047239,80
RTS0047240,25
RTS0047241,19
RTS0047242,25
RTS0047243,52
RTS0047244,19
RTS0047245,23
RTS0047246,15
RTS0047247,15
RTS0047248,21
RTS0047249,26
RTS0047250,34
RTS0047252,29
RTS0047253,22
RTS0047254,50
RTS0047255,21
RTS0047256,56
RTS0047257,25
RTS0047258,23
RTS0047259,23
RTS0047260,43
RTS0047261,16
RTS0047262,22
RTS0047263,32
RTS0047264,103
RTS0047266,16
RTS0047267,97
RTS0047268,16
RTS0047269,22
RTS0047270,112
RTS0047271,44
RTS0047272,34
RTS0047273,19
RTS0047274,25
RTS0047276,21
RTS0047277,40
RTS0047278,28
RTS0047279,54
RTS0047280,20
RTS0047281,23
RTS0047282,123
RTS0047283,25
RTS0047284,19
RTS0047290,32
RTS0047291,107
RTS0047292,14
RTS0047293,38
RTS0047294,24
RTS0047295,16
RTS0047296,53
RTS0047297,30
RTS0047298,25
RTS0047299,30
RTS0047300,17
RTS0047301,54
RTS0047302,9
RTS0047303,34
RTS0047304,19
RTS0047305,33
RTS0047306,18
RTS0047307,30
RTS0047308,19
RTS0047309,23
RTS0047310,30
RTS0047311,26
RTS0047312,14
RTS0047313,22
RTS0047314,16
RTS0047315,21
RTS0047316,26
RTS0047317,36
RTS0047318,31
RTS0047319,18
RTS0047320,34
RTS0047321,78
RTS0047322,38
RTS0047323,22
RTS0047324,18
RTS0047325,72
RTS0047326,36
RTS0047327,25
RTS0047328,23
RTS0047329,15
RTS0047331,55
RTS0047332,13
RTS0047333,20
RTS0047334,20
RTS0047335,23
RTS0047336,41
RTS0047337,12
RTS0047338,28
RTS0047339,24
RTS0047340,38
RTS0047341,33
RTS0047342,30
RTS0047343,21
RTS0047344,25
RTS0047345,24
RTS0047346,16
RTS0047348,15
RTS0047349,35
RTS0047350,30
RTS0047351,36
RTS0047352,64
RTS0047353,25
RTS0047354,29
RTS0047356,18
RTS0047357,14
RTS0047358,11
RTS0047359,36
RTS0047360,21
RTS0047361,16
RTS0047362,24
RTS0047363,23
RTS0047364,14
RTS0047365,22
RTS0047366,28
RTS0047367,16
RTS0047368,27
RTS0047369,48
RTS0047370,31
RTS0047373,14
RTS0047374,9
RTS0047375,27
RTS0047376,45
RTS0047377,44
RTS0047378,20
RTS0047379,50
RTS0047380,37
RTS0047381,23
RTS0047382,25
RTS0047383,31
RTS0047384,24
RTS0047385,16
RTS0047386,63
RTS0047387,27
RTS0047388,28
RTS0047389,39
RTS0047390,23
RTS0047391,20
RTS0047392,43
RTS0047393,18
RTS0047394,18
RTS0047395,20
RTS0047396,93
RTS0047397,22
RTS0047398,10
RTS0047399,29
RTS0047400,13
RTS0047401,21
RTS0047402,26
RTS0047403,23
RTS0047404,31
RTS0047405,32
RTS0047406,22
RTS0047407,27
RTS0047408,29
RTS0047409,51
RTS0047410,44
RTS0047411,42
RTS0047412,44
RTS0047413,21
RTS0047414,15
RTS0047415,30
RTS0047417,29
RTS0047418,18
RTS0047419,42
RTS0047420,21
RTS0047421,27
RTS0047422,22
RTS0047423,15
RTS0047424,37
RTS0047425,15
RTS0047426,46
RTS0047427,23
RTS0047428,31
RTS0047429,31
RTS0047430,35
RTS0047431,18
RTS0047432,35
RTS0047433,30
RTS0047434,25
RTS0047435,67
RTS0047436,49
RTS0047437,18
RTS0047438,20
RTS0047439,13
RTS0047440,17
RTS0047441,16
RTS0047442,13
RTS0047445,37
RTS0047446,39
RTS0047447,18
RTS0047448,19
RTS0047449,48
RTS0047450,25
RTS0047451,35
RTS0047452,36
RTS0047453,10
RTS0047454,17
RTS0047455,16
RTS0047456,28
RTS0047457,21
RTS0047458,28
RTS0047459,28
RTS0047460,26
RTS0047461,18
RTS0047462,39
RTS0047463,26
RTS0047464,48
RTS0047465,21
RTS0047466,30
RTS0047467,26
RTS0047468,25
RTS0047469,24
RTS0047471,17
RTS0047472,16
RTS0047473,24
RTS0047474,19
RTS0047475,21
RTS0047476,30
RTS0047477,28
RTS0047479,29
RTS0047480,28
RTS0047481,23
RTS0047482,23
RTS0047483,26
RTS0047484,30
RTS0047485,27
RTS0047486,16
RTS0047487,10
RTS0047488,63
RTS0047489,24
RTS0047490,15
RTS0047491,87
RTS0047492,40
RTS0047493,31
RTS0047494,42
RTS0047495,29
RTS0047496,28
RTS0047497,23
RTS0047498,15
RTS0047499,26
RTS0047500,23
RTS0047501,23
RTS0047502,21
RTS0047503,15
RTS0047504,25
RTS0047505,17
RTS0047506,57
RTS0047507,29
RTS0047508,16
RTS0047509,22
RTS0047510,25
RTS0047511,14
RTS0047512,30
RTS0047513,30
RTS0047514,16
RTS0047515,35
RTS0047516,16
RTS0047517,129
RTS0047518,25
RTS0047520,18
RTS0047521,23
RTS0047522,20
RTS0047523,38
RTS0047524,23
RTS0047525,19
RTS0047526,19
RTS0047527,18
RTS0047528,23
RTS0047529,17
RTS0047530,41
RTS0047531,25
RTS0047532,15
RTS0047533,11
RTS0047534,17
RTS0047535,21
RTS0047536,20
RTS0047537,81
RTS0047538,30
RTS0047540,23
RTS0047541,38
RTS0047543,25
RTS0047544,14
RTS0047545,41
RTS0047546,24
RTS0047547,48
RTS0047548,26
RTS0047549,28
RTS0047550,18
RTS0047551,26
RTS0047552,27
RTS0047553,10
RTS0047558,17
RTS0047559,24
RTS0047560,21
RTS0047561,33
RTS0047562,14
RTS0047563,23
RTS0047564,29
RTS0047565,24
RTS0047566,28
RTS0047567,22
RTS0047568,22
RTS0047569,32
RTS0047570,26
RTS0047571,20
RTS0047572,44
RTS0047573,17
RTS0047574,22
RTS0047575,17
RTS0047576,17
RTS0047577,19
RTS0047578,17
RTS0047579,31
RTS0047580,18
RTS0047581,19
RTS0047582,23
RTS0047583,19
RTS0047584,14
RTS0047585,19
RTS0047586,10
RTS0047587,22
RTS0047588,41
RTS0047590,32
RTS0047591,10
RTS0047592,18
RTS0047593,26
RTS0047594,37
RTS0047595,21
RTS0047596,24
RTS0047597,35
RTS0047598,20
RTS0047599,20
RTS0047600,33
RTS0047601,49
RTS0047602,28
RTS0047603,23
RTS0047604,29
RTS0047606,17
RTS0047613,27
RTS0047614,29
RTS0047615,18
RTS0047616,22
RTS0047617,30
RTS0047618,19
RTS0047619,15
RTS0047620,14
RTS0047621,25
RTS0047622,22
RTS0047624,23
RTS0047625,19
RTS0047626,25
RTS0047627,25
RTS0047628,24
RTS0047629,15
RTS0047630,16
RTS0047631,22
RTS0047632,34
RTS0047633,20
RTS0047634,22
RTS0047635,25
RTS0047636,20
RTS0047637,19
RTS0047638,24
RTS0047639,23
RTS0047640,28
RTS0047641,27
RTS0047642,25
RTS0047643,14
RTS0047644,22
RTS0047645,26
RTS0047646,25
RTS0047647,19
RTS0047648,24
RTS0047649,19
RTS0047650,10
RTS0047651,15
RTS0047652,15
RTS0047653,13
RTS0047654,17
RTS0047656,42
RTS0047657,22
RTS0047658,16
RTS0047659,14
RTS0047660,15
RTS0047661,29
RTS0047662,21
RTS0047663,13
RTS0047664,21
RTS0047665,23
RTS0047666,18
RTS0047667,19
RTS0047668,19
RTS0047669,25
RTS0047670,24
RTS0047672,19
RTS0047673,23
RTS0047674,26
RTS0047675,14
RTS0047676,18
RTS0047677,27
RTS0047678,17
RTS0047679,20
RTS0047680,29
RTS0047681,12
RTS0047682,20
RTS0047684,17
RTS0047685,24
RTS0047686,27
RTS0047687,22
RTS0047688,25
RTS0047689,20
RTS0047691,19
RTS0047692,20
RTS0047693,24
RTS0047694,23
RTS0047695,47
RTS0047696,24
RTS0047697,15
RTS0047698,33
RTS0047699,40
RTS0047700,16
RTS0047701,37
RTS0047702,51
RTS0047703,53
RTS0047704,20
RTS0047705,16
RTS0047706,24
RTS0047707,24
RTS0047708,40
RTS0047709,17
RTS0047710,20
RTS0047711,19
RTS0047712,10
RTS0047713,15
RTS0047714,74
RTS0047715,10
RTS0047716,27
RTS0047717,43
RTS0047718,29
RTS0047720,25
RTS0047721,26
RTS0047722,20
RTS0047723,24
RTS0047724,35
RTS0047725,14
RTS0047726,17
RTS0047727,27
RTS0047728,23
RTS0047729,13
RTS0047730,19
RTS0047731,24
RTS0047732,13
RTS0047733,24
RTS0047734,19
RTS0047735,44
RTS0047736,31
RTS0047737,33
RTS0047738,22
RTS0047739,33
RTS0047740,18
RTS0047741,32
RTS0047742,27
RTS0047743,29
RTS0047744,29
RTS0047745,30
RTS0047746,24
RTS0047747,21
RTS0047748,18
RTS0047749,37
RTS0047750,20
RTS0047752,16
RTS0047753,28
RTS0047754,95
RTS0047755,48
RTS0047756,19
RTS0047757,15
RTS0047758,31
RTS0047759,26
RTS0047760,30
RTS0047761,24
RTS0047762,23
RTS0047763,46
RTS0047764,36
RTS0047765,32
RTS0047766,102
RTS0047767,19
RTS0047768,21
RTS0047769,16
RTS0047770,22
RTS0047771,23
RTS0047772,26
RTS0047773,27
RTS0047774,48
RTS0047775,18
RTS0047776,29
RTS0047777,27
RTS0047778,14
RTS0047779,17
RTS0047780,25
RTS0047781,27
RTS0047782,18
RTS0047783,30
RTS0047784,24
RTS0047785,28
RTS0047786,32
RTS0047787,54
RTS0047788,27
RTS0047789,22
RTS0047790,25
RTS0047791,22
RTS0047792,8
RTS0047793,21
RTS0047794,12
RTS0047795,17
RTS0047796,33
RTS0047797,22
RTS0047798,26
RTS0047799,22
RTS0047800,20
RTS0047801,18
RTS0047802,30
RTS0047803,34
RTS0047804,22
RTS0047805,24
RTS0047806,18
RTS0047807,23
RTS0047808,27
RTS0047809,22
RTS0047810,18
RTS0047811,29
RTS0047812,25
RTS0047813,23
RTS0047814,31
RTS0047816,32
RTS0047817,26
RTS0047818,19
RTS0047819,16
RTS0047820,22
RTS0047821,43
RTS0047822,15
RTS0047823,29
RTS0047824,25
RTS0047825,31
RTS0047826,17
RTS0047827,15
RTS0047828,18
RTS0047829,43
RTS0047830,22
RTS0047831,23
RTS0047832,20
RTS0047833,17
RTS0047834,21
RTS0047835,17
RTS0047836,24
RTS0047837,24
RTS0047838,17
RTS0047839,27
RTS0047840,27
RTS0047841,20
RTS0047842,53
RTS0047843,17
RTS0047844,16
RTS0047845,25
RTS0047846,15
RTS0047847,22
RTS0047848,43
RTS0047849,20
RTS0047850,13
RTS0047851,23
RTS0047852,14
RTS0047853,18
RTS0047854,19
RTS0047855,25
RTS0047856,21
RTS0047857,36
RTS0047858,14
RTS0047859,15
RTS0047860,29
RTS0047861,19
RTS0047862,13
RTS0047863,24
RTS0047864,21
RTS0047865,13
RTS0047866,51
RTS0047867,27
RTS0047868,18
RTS0047869,23
RTS0047870,19
RTS0047871,40
RTS0047872,26
RTS0047873,96
RTS0047874,24
RTS0047875,31
RTS0047876,25
RTS0047877,14
RTS0047878,12
RTS0047879,28
RTS0047880,21
RTS0047881,24
RTS0047882,23
RTS0047883,21
RTS0047884,31
RTS0047885,37
RTS0047886,13
RTS0047890,22
RTS0047891,27
RTS0047892,27
RTS0047893,28
RTS0047894,21
RTS0047895,40
RTS0047896,28
RTS0047897,26
RTS0047898,25
RTS0047899,42
RTS0047900,61
RTS0047901,17
RTS0047902,147
RTS0047903,26
RTS0047904,19
RTS0047905,25
RTS0047906,20
RTS0047907,26
RTS0047908,85
RTS0047909,23
RTS0047910,26
RTS0047912,20
RTS0047913,20
RTS0047914,21
RTS0047915,21
RTS0047916,21
RTS0047917,16
RTS0047919,14
RTS0047920,27
RTS0047921,24
RTS0047924,42
RTS0047925,21
RTS0047926,11
RTS0047927,32
RTS0047928,16
RTS0047929,18
RTS0047930,21
RTS0047931,32
RTS0047932,29
RTS0047933,13
RTS0047934,28
RTS0047935,27
RTS0047936,34
RTS0047937,29
RTS0047938,27
RTS0047939,28
RTS0047940,83
RTS0047941,31
RTS0047942,23
RTS0047943,13
RTS0047944,20
RTS0047945,28
RTS0047946,23
RTS0047947,25
RTS0047948,26
RTS0047949,29
RTS0047950,20
RTS0047951,24
RTS0047952,36
RTS0047953,27
RTS0047954,12
RTS0047956,33
RTS0047957,35
RTS0047958,26
RTS0047959,17
RTS0047960,14
RTS0047961,21
RTS0047963,24
RTS0047964,30
RTS0047965,12
RTS0047966,13
RTS0047967,26
RTS0047968,37
RTS0047969,39
RTS0047970,23
RTS0047972,20
RTS0047973,28
RTS0047974,36
RTS0047975,20
RTS0047976,18
RTS0047977,13
RTS0047978,21
RTS0047979,21
RTS0047980,12
RTS0047981,17
RTS0047982,18
RTS0047985,36
RTS0047986,35
RTS0047987,34
RTS0047988,19
RTS0047990,23
RTS0047991,20
RTS0047992,29
RTS0047993,20
RTS0047994,20
RTS0047995,27
RTS0047996,19
RTS0047997,20
RTS0047998,84
RTS0047999,32
RTS0048000,28
RTS0048001,32
RTS0048003,32
RTS0048005,23
RTS0048006,26
RTS0048008,14
RTS0048009,27
RTS0048012,26
RTS0048013,16
RTS0048014,23
RTS0048015,28
RTS0048016,29
RTS0048017,25
RTS0048018,19
RTS0048019,19
RTS0048020,42
RTS0048021,20
RTS0048022,32
RTS0048023,14
RTS0048024,27
RTS0048026,27
RTS0048027,25
RTS0048028,33
RTS0048029,20
RTS0048030,23
RTS0048031,22
RTS0048032,21
RTS0048033,20
RTS0048034,28
RTS0048035,38
RTS0048036,30
RTS0048037,21
RTS0048038,927
RTS0048040,24
RTS0048041,21
RTS0048042,22
RTS0048043,23
RTS0048044,25
RTS0048045,51
RTS0048046,12
RTS0048047,25
RTS0048048,31
RTS0048049,16
RTS0048050,19
RTS0048051,18
RTS0048052,13
RTS0048053,24
RTS0048054,29
RTS0048055,25
RTS0048056,28
RTS0048057,19
RTS0048058,27
RTS0048059,49
RTS0048060,28
RTS0048061,105
RTS0048062,15
RTS0048063,23
RTS0048064,43
RTS0048065,13
RTS0048066,12
RTS0048067,20
RTS0048068,36
RTS0048069,20
RTS0048070,21
RTS0048071,45
RTS0048072,33
RTS0048073,26
RTS0048074,8
RTS0048076,17
RTS0048077,31
RTS0048078,20
RTS0048079,19
RTS0048080,40
RTS0048081,31
RTS0048082,55
RTS0048084,21
RTS0048085,36
RTS0048086,17
RTS0048087,55
RTS0048088,24
RTS0048089,23
RTS0048090,19
RTS0048091,28
RTS0048092,20
RTS0048093,36
RTS0048094,30
RTS0048096,22
RTS0048097,27
RTS0048098,268
RTS0048099,381
RTS0048100,426
RTS0048101,20
RTS0048102,29
RTS0048104,27
RTS0048105,27
RTS0048106,28
RTS0048107,25
RTS0048108,87
RTS0048109,21
RTS0048110,30
RTS0048111,10
RTS0048112,23
RTS0048113,23
RTS0048114,16
RTS0048115,14
RTS0048116,24
RTS0048117,24
RTS0048118,27
RTS0048120,13
RTS0048126,22
RTS0048127,47
RTS0048129,60
RTS0048130,13
RTS0048131,36
RTS0048132,32
RTS0048133,14
RTS0048134,9
RTS0048135,164
RTS0048136,20
RTS0048138,25
RTS0048139,24
RTS0048140,25
RTS0048141,28
RTS0048142,19
RTS0048144,21
RTS0048145,32
RTS0048146,36
RTS0048147,20
RTS0048148,15
RTS0048149,11
RTS0048150,27
RTS0048151,16
RTS0048152,18
RTS0048153,38
RTS0048154,34
RTS0048155,34
RTS0048156,89
RTS0048158,18
RTS0048159,24
RTS0048160,64
RTS0048161,80
RTS0048162,48
RTS0048163,41
RTS0048164,80
RTS0048165,50
RTS0048166,29
RTS0048167,30
RTS0048168,24
RTS0048169,23
RTS0048170,23
RTS0048171,19
RTS0048172,25
RTS0048173,15
RTS0048175,20
RTS0048176,39
RTS0048177,27
RTS0048178,49
RTS0048179,31
RTS0048180,24
RTS0048181,69
RTS0048182,61
RTS0048183,24
RTS0048184,71
RTS0048185,56
RTS0048186,21
RTS0048188,23
RTS0048189,52
RTS0048190,28
RTS0048191,16
RTS0048192,46
RTS0048193,15
RTS0048194,66
RTS0048195,47
RTS0048196,27
RTS0048197,55
RTS0048198,31
RTS0048200,54
RTS0048201,18
RTS0048202,18
RTS0048203,26
RTS0048204,28
RTS0048205,16
RTS0048207,25
RTS0048208,23
RTS0048209,31
RTS0048210,26
RTS0048211,23
RTS0048212,20
RTS0048213,28
RTS0048214,28
RTS0048215,38
RTS0048216,22
RTS0048217,26
RTS0048218,17
RTS0048219,16
RTS0048220,44
RTS0048221,20
RTS0048222,25
RTS0048223,16
RTS0048224,30
RTS0048225,31
RTS0048226,17
RTS0048227,82
RTS0048228,29
RTS0048229,14
RTS0048230,36
RTS0048231,69
RTS0048232,22
RTS0048233,15
RTS0048234,17
RTS0048235,21
RTS0048236,27
RTS0048237,30
RTS0048238,32
RTS0048239,41
RTS0048240,21
RTS0048241,42
RTS0048242,51
RTS0048243,22
RTS0048244,53
RTS0048245,30
RTS0048246,31
RTS0049343,114
RTS0049344,22
RTS0049345,21
RTS0049346,23
RTS0049347,26
RTS0049348,141
RTS0049349,17
RTS0049350,22
RTS0049351,24
RTS0049352,19
RTS0049353,18
RTS0049354,27
RTS0049355,23
RTS0049356,15
RTS0049357,26
RTS0049358,15
RTS0049359,22
RTS0049360,32
RTS0049361,23
RTS0049362,23
RTS0049363,21
RTS0049364,25
RTS0049365,40
RTS0049366,24
RTS0049367,28
RTS0049368,30
RTS0049369,14
RTS0049370,20
RTS0049371,94
RTS0049372,20
RTS0049373,90
RTS0049374,27
RTS0049375,24
RTS0049376,24
RTS0049377,36
RTS0049378,41
RTS0049379,30
RTS0049380,31
RTS0049381,26
RTS0049382,32
RTS0049383,33
RTS0049384,13
RTS0049385,19
RTS0049386,40
RTS0049387,29
RTS0049388,34
RTS0049389,35
RTS0049390,22
RTS0049391,25
RTS0049392,90
RTS0049393,63
RTS0049394,12
RTS0049395,14
RTS0049396,84
RTS0049397,25
RTS0049398,32
RTS0049399,28
RTS0049400,24
RTS0049401,16
RTS0049402,27
RTS0049403,16
RTS0049404,32
RTS0049405,16
RTS0049406,24
RTS0049407,30
RTS0049408,25
RTS0049409,22
RTS0049410,28
RTS0049411,47
RTS0049412,20
RTS0049413,18
RTS0049414,41
RTS0049415,26
RTS0049416,16
RTS0049417,22
RTS0049418,26
RTS0049419,17
RTS0049420,14
RTS0049421,21
RTS0049422,15
RTS0049423,16
RTS0049424,40
RTS0049425,24
RTS0049426,29
RTS0049427,38
RTS0049428,17
RTS0049429,33
RTS0049430,20
RTS0049431,20
RTS0049432,47
RTS0049433,24
RTS0049434,25
RTS0049435,19
RTS0049436,21
RTS0049437,24
RTS0049438,20
RTS0049439,16
RTS0049440,25
RTS0049441,42
RTS0049442,34
RTS0049443,28
RTS0049444,34
RTS0049445,20
RTS0049446,25
RTS0049447,28
RTS0049448,21
RTS0049449,30
RTS0049450,27
RTS0049451,27
RTS0049452,26
RTS0049453,29
RTS0049454,18
RTS0049455,26
RTS0049456,21
RTS0049457,20
RTS0049458,27
RTS0049459,39
RTS0049460,24
RTS0049461,21
RTS0049462,34
RTS0049463,19
RTS0049464,25
RTS0049465,20
RTS0049466,19
RTS0049467,20
RTS0049468,29
RTS0049469,21
RTS0049470,31
RTS0049471,155
RTS0049472,35
RTS0049473,36
RTS0049474,24
RTS0049475,21
RTS0049476,33
RTS0049477,20
RTS0049478,30
RTS0049479,1176
RTS0049480,20
RTS0049481,9
RTS0049482,21
RTS0049483,18
RTS0049484,24
RTS0049485,23
RTS0997079,31
RTS0997080,54
RTS0997081,20
RTS0997082,32
RTS0997083,31
RTS0997084,48
RTS0997085,22
RTS0997086,26
RTS0997087,15
RTS0997088,740
RTS0997089,1591
RTS0997090,129
RTS0997091,61
RTS0997092,23
RTS0997093,18
RTS0997094,6
RTS0997095,11
RTS0997096,23
RTS0997097,8
RTS0997098,24
RTS0997099,10
RTS0997100,30
RTS0997101,20
RTS0997102,17
RTS0997103,8
RTS0997104,14
RTS0997105,16
RTS0997106,21
RTS0997107,10
RTS0997108,16
RTS0997109,9
RTS0997110,20
RTS0997111,14
RTS0997112,8
RTS0997113,15
RTS0997114,8
RTS0997115,14
RTS0997116,15
RTS0997117,14
RTS0997118,12
RTS0997119,15
RTS0997120,16
RTS0997121,15
RTS0997122,24
RTS0997123,28
RTS0997124,10
RTS0997125,9
RTS0997126,68
RTS0997127,28
RTS0997128,23
RTS0997129,43
RTS0997130,14
</Code_Summary>
