# Supplementary material for: Spatial meta-transcriptomics reveal associations of intratumor bacteria burden with lung cancer cells showing a distinct oncogenic signature
Source: J Immunother Cancer. 2022 Jul 6;10(7):e004698. doi: 10.1136/jitc-2022-004698 (PMC9260850; doi:10.1136/jitc-2022-004698)
Supplement: Supplementary data [file jitc-2022-004698supp009.zip › DSP-1001660004187-B-H04.dcc]

<Header>
FileVersion,0.02
SoftwareVersion,"GeoMx_NGS_Pipeline_ 2.0.0"
Date,2020-6-15
</Header>

<Scan_Attributes>
ID,DSP-1001660004187-B-H04
Plate_ID,1001660004187
Well,H04
</Scan_Attributes>

<NGS_Processing_Attributes>
SeqSetId,
tamperedIni,No
Raw,15836902
Trimmed,15739996
Stitched,15632135
Aligned,15355503
umiQ30,0.9909
rtsQ30,0.9908
</NGS_Processing_Attributes>


<Code_Summary>
RTS0039454,162
RTS0039455,152
RTS0039456,150
RTS0039457,219
RTS0039458,133
RTS0039459,173
RTS0039460,133
RTS0039461,176
RTS0039462,157
RTS0039463,193
RTS0039464,175
RTS0039465,313
RTS0039466,222
RTS0039467,342
RTS0039468,150
RTS0039469,121
RTS0039470,139
RTS0039471,167
RTS0039472,173
RTS0039473,107
RTS0039474,185
RTS0039475,188
RTS0039476,258
RTS0039477,216
RTS0039478,216
RTS0039479,155
RTS0039480,148
RTS0039481,158
RTS0039482,154
RTS0039483,155
RTS0039484,174
RTS0039485,191
RTS0039486,157
RTS0039487,163
RTS0039488,193
RTS0039489,146
RTS0039490,211
RTS0039491,169
RTS0039492,150
RTS0039493,170
RTS0039494,216
RTS0039495,221
RTS0039496,267
RTS0039497,162
RTS0039498,157
RTS0039499,301
RTS0039500,145
RTS0039501,211
RTS0039502,275
RTS0039503,208
RTS0039504,155
RTS0039505,191
RTS0039506,162
RTS0039507,168
RTS0039508,154
RTS0039509,179
RTS0039510,164
RTS0039511,159
RTS0039512,117
RTS0039513,96
RTS0039514,163
RTS0039515,171
RTS0039516,147
RTS0039517,138
RTS0039518,171
RTS0039519,161
RTS0039520,152
RTS0039521,141
RTS0039522,140
RTS0039523,151
RTS0039524,154
RTS0039525,169
RTS0039526,152
RTS0039527,162
RTS0039528,172
RTS0039529,195
RTS0039530,161
RTS0039531,163
RTS0039532,180
RTS0039533,199
RTS0039534,140
RTS0039535,131
RTS0039536,170
RTS0039537,136
RTS0039538,140
RTS0039539,173
RTS0039540,142
RTS0039541,146
RTS0039542,142
RTS0039543,171
RTS0039544,110
RTS0039545,160
RTS0039546,122
RTS0039547,146
RTS0039548,151
RTS0039549,163
RTS0039550,177
RTS0039551,194
RTS0039552,106
RTS0039553,168
RTS0039554,164
RTS0039555,195
RTS0039556,113
RTS0039557,188
RTS0039558,138
RTS0039559,143
RTS0039560,136
RTS0039561,167
RTS0039562,171
RTS0039563,162
RTS0039564,189
RTS0039565,229
RTS0039566,161
RTS0039567,181
RTS0039568,163
RTS0039569,135
RTS0039570,208
RTS0039571,154
RTS0039572,163
RTS0039573,174
RTS0039574,166
RTS0039575,131
RTS0039576,117
RTS0039577,149
RTS0039578,127
RTS0039579,159
RTS0039580,220
RTS0039581,161
RTS0039582,121
RTS0039583,181
RTS0039584,199
RTS0039585,160
RTS0039586,132
RTS0039587,156
RTS0039588,140
RTS0039589,158
RTS0039590,134
RTS0039591,177
RTS0039592,141
RTS0039593,149
RTS0039594,162
RTS0039595,121
RTS0039596,181
RTS0039597,189
RTS0039598,192
RTS0039599,150
RTS0039600,177
RTS0039601,157
RTS0039602,137
RTS0039603,125
RTS0039604,193
RTS0039605,156
RTS0039606,106
RTS0039607,169
RTS0039608,125
RTS0039609,161
RTS0039610,149
RTS0039611,172
RTS0039612,137
RTS0039613,147
RTS0039614,153
RTS0039615,95
RTS0039616,137
RTS0039617,141
RTS0039619,154
RTS0039620,171
RTS0039621,152
RTS0039622,183
RTS0039623,168
RTS0039624,131
RTS0039625,129
RTS0039626,146
RTS0039627,146
RTS0039628,115
RTS0039629,154
RTS0039630,139
RTS0039631,112
RTS0039632,103
RTS0039633,146
RTS0039634,176
RTS0039635,183
RTS0039636,125
RTS0039637,158
RTS0039638,173
RTS0039639,166
RTS0039640,140
RTS0039641,166
RTS0039642,160
RTS0039643,166
RTS0039644,126
RTS0039645,123
RTS0039646,171
RTS0039647,179
RTS0039648,146
RTS0039649,187
RTS0039650,141
RTS0039651,214
RTS0039652,232
RTS0039653,181
RTS0039654,142
RTS0039655,178
RTS0039656,152
RTS0039657,162
RTS0039658,133
RTS0039659,153
RTS0039660,96
RTS0039661,172
RTS0039662,125
RTS0039663,154
RTS0039664,155
RTS0039665,166
RTS0039666,156
RTS0039667,126
RTS0039668,135
RTS0039669,250
RTS0039670,162
RTS0039671,183
RTS0039672,203
RTS0039673,148
RTS0039674,189
RTS0039675,166
RTS0039676,166
RTS0039677,148
RTS0039678,143
RTS0039679,199
RTS0039680,127
RTS0039681,161
RTS0039682,164
RTS0039683,131
RTS0039684,152
RTS0039685,163
RTS0039686,162
RTS0039687,159
RTS0039688,189
RTS0039689,125
RTS0039690,136
RTS0039691,172
RTS0039692,153
RTS0039693,145
RTS0039694,193
RTS0039695,157
RTS0039696,154
RTS0039697,148
RTS0039698,133
RTS0039699,163
RTS0039700,135
RTS0039701,120
RTS0039702,170
RTS0039703,191
RTS0039704,170
RTS0039705,143
RTS0039706,147
RTS0039707,173
RTS0039708,181
RTS0039709,153
RTS0039710,196
RTS0039711,142
RTS0039712,202
RTS0039713,192
RTS0039714,129
RTS0039715,204
RTS0039716,125
RTS0039717,111
RTS0039718,134
RTS0039719,131
RTS0039720,212
RTS0039721,151
RTS0039722,126
RTS0039723,202
RTS0039724,181
RTS0039725,175
RTS0039726,175
RTS0039727,168
RTS0039728,130
RTS0039729,166
RTS0039730,176
RTS0039731,170
RTS0039732,175
RTS0039733,197
RTS0039734,261
RTS0039735,180
RTS0039736,153
RTS0039737,190
RTS0039738,144
RTS0039739,181
RTS0039740,156
RTS0039741,149
RTS0039742,150
RTS0039743,165
RTS0039744,111
RTS0039745,189
RTS0039746,156
RTS0039747,167
RTS0039749,166
RTS0039750,161
RTS0039751,157
RTS0039752,137
RTS0039753,185
RTS0039754,142
RTS0039755,149
RTS0039756,158
RTS0039757,182
RTS0039758,121
RTS0039759,125
RTS0039760,121
RTS0039761,180
RTS0039762,167
RTS0039763,157
RTS0039764,139
RTS0039765,122
RTS0039766,145
RTS0039767,128
RTS0039768,185
RTS0039769,138
RTS0039770,273
RTS0039771,155
RTS0039772,154
RTS0039773,152
RTS0039774,133
RTS0039775,226
RTS0039776,147
RTS0039777,137
RTS0039778,150
RTS0039779,119
RTS0039780,131
RTS0039781,174
RTS0039782,154
RTS0039783,144
RTS0039784,167
RTS0039785,159
RTS0039786,152
RTS0039787,141
RTS0039788,145
RTS0039789,116
RTS0039790,149
RTS0039791,243
RTS0039792,142
RTS0039793,149
RTS0039794,152
RTS0039795,150
RTS0039796,140
RTS0039797,188
RTS0039798,190
RTS0039799,151
RTS0039800,140
RTS0039801,175
RTS0039802,135
RTS0039803,152
RTS0039804,129
RTS0039805,153
RTS0039806,168
RTS0039807,130
RTS0039808,214
RTS0039809,152
RTS0039810,172
RTS0039811,148
RTS0039812,195
RTS0039813,174
RTS0039814,259
RTS0039815,207
RTS0039816,171
RTS0039817,242
RTS0039818,128
RTS0039819,184
RTS0039820,188
RTS0039821,156
RTS0039822,171
RTS0039823,164
RTS0039824,160
RTS0039825,121
RTS0039826,148
RTS0039827,193
RTS0039828,152
RTS0039829,154
RTS0039830,167
RTS0039831,124
RTS0039832,172
RTS0039833,153
RTS0039834,134
RTS0039835,191
RTS0039836,192
RTS0039838,190
RTS0039839,158
RTS0039840,121
RTS0039841,194
RTS0039842,147
RTS0039843,127
RTS0039844,178
RTS0039845,181
RTS0039846,186
RTS0039847,157
RTS0039848,165
RTS0039849,130
RTS0039850,136
RTS0039851,161
RTS0039852,175
RTS0039853,155
RTS0039854,170
RTS0039855,169
RTS0039856,156
RTS0039857,135
RTS0039858,136
RTS0039859,284
RTS0039860,148
RTS0039861,184
RTS0039862,155
RTS0039863,146
RTS0039864,148
RTS0039865,154
RTS0039866,135
RTS0039867,210
RTS0039868,157
RTS0039869,165
RTS0039870,166
RTS0039871,172
RTS0039872,138
RTS0039873,153
RTS0039874,144
RTS0039875,207
RTS0039876,126
RTS0039877,150
RTS0039878,165
RTS0039879,189
RTS0039880,116
RTS0039881,129
RTS0039882,126
RTS0039883,126
RTS0039884,195
RTS0039885,219
RTS0039886,142
RTS0039887,125
RTS0039888,160
RTS0039890,130
RTS0039891,140
RTS0039892,150
RTS0039893,177
RTS0039894,156
RTS0039895,164
RTS0039896,156
RTS0039897,134
RTS0039898,222
RTS0039899,154
RTS0039900,192
RTS0039901,172
RTS0039902,242
RTS0039903,158
RTS0039904,233
RTS0039905,152
RTS0039906,153
RTS0039907,209
RTS0039908,194
RTS0039909,165
RTS0039910,160
RTS0039911,123
RTS0039912,164
RTS0039913,159
RTS0039914,145
RTS0039915,193
RTS0039916,153
RTS0039917,180
RTS0039918,212
RTS0039919,154
RTS0039920,151
RTS0039921,192
RTS0039922,191
RTS0039923,154
RTS0039924,176
RTS0039925,145
RTS0039926,136
RTS0039927,134
RTS0039928,196
RTS0039929,176
RTS0039930,171
RTS0039931,149
RTS0039932,153
RTS0039933,196
RTS0039934,130
RTS0039935,153
RTS0039936,166
RTS0039937,178
RTS0039938,185
RTS0039939,159
RTS0039940,175
RTS0039941,112
RTS0039942,155
RTS0039943,159
RTS0039944,187
RTS0039945,147
RTS0039946,175
RTS0039947,126
RTS0039948,195
RTS0039949,159
RTS0039950,159
RTS0039951,145
RTS0039952,206
RTS0039953,164
RTS0039954,144
RTS0039955,188
RTS0039956,178
RTS0039957,147
RTS0039958,159
RTS0039959,200
RTS0039960,195
RTS0039961,172
RTS0039962,155
RTS0039963,128
RTS0039964,246
RTS0039965,152
RTS0039966,174
RTS0039967,112
RTS0039968,161
RTS0039969,160
RTS0039970,149
RTS0039971,179
RTS0039972,103
RTS0039973,133
RTS0039974,189
RTS0039975,150
RTS0039976,213
RTS0039977,155
RTS0039978,166
RTS0039979,168
RTS0039980,155
RTS0039981,159
RTS0039982,180
RTS0039983,146
RTS0039984,131
RTS0039985,159
RTS0039986,255
RTS0039987,156
RTS0039988,209
RTS0039989,167
RTS0039990,154
RTS0039991,131
RTS0039992,154
RTS0039993,126
RTS0039994,103
RTS0039995,219
RTS0039996,162
RTS0039997,137
RTS0039998,188
RTS0039999,129
RTS0040000,169
RTS0040001,136
RTS0040002,151
RTS0040003,139
RTS0040004,191
RTS0040005,161
RTS0040006,192
RTS0040007,148
RTS0040008,127
RTS0040009,161
RTS0040010,144
RTS0040011,142
RTS0040012,138
RTS0040013,179
RTS0040014,153
RTS0040015,151
RTS0040016,122
RTS0040017,130
RTS0040018,134
RTS0040019,171
RTS0040020,154
RTS0040021,127
RTS0040022,189
RTS0040023,203
RTS0040024,157
RTS0040025,138
RTS0040026,152
RTS0040027,158
RTS0040028,158
RTS0040029,166
RTS0040030,158
RTS0040031,162
RTS0040032,190
RTS0040033,131
RTS0040034,160
RTS0040035,100
RTS0040036,144
RTS0040037,149
RTS0040038,204
RTS0040039,139
RTS0040040,177
RTS0040041,145
RTS0040042,182
RTS0040043,148
RTS0040044,163
RTS0040045,151
RTS0040046,181
RTS0040047,163
RTS0040048,176
RTS0040049,143
RTS0040050,138
RTS0040051,155
RTS0040052,146
RTS0040053,150
RTS0040054,197
RTS0040055,154
RTS0040056,175
RTS0040057,131
RTS0040058,166
RTS0040059,151
RTS0040060,145
RTS0040061,173
RTS0040062,160
RTS0040063,148
RTS0040064,199
RTS0040065,177
RTS0040066,168
RTS0040067,151
RTS0040068,143
RTS0040069,146
RTS0040070,183
RTS0040071,134
RTS0040072,167
RTS0040073,194
RTS0040074,193
RTS0040075,160
RTS0040076,146
RTS0040077,155
RTS0040078,148
RTS0040079,156
RTS0040080,125
RTS0040081,212
RTS0040082,160
RTS0040083,134
RTS0040084,151
RTS0040085,137
RTS0040086,125
RTS0040087,113
RTS0040088,182
RTS0040089,167
RTS0040090,170
RTS0040091,144
RTS0040092,139
RTS0040093,156
RTS0040094,157
RTS0040095,150
RTS0040096,127
RTS0040097,166
RTS0040098,125
RTS0040099,163
RTS0040100,172
RTS0040101,139
RTS0040102,107
RTS0040103,117
RTS0040104,157
RTS0040105,133
RTS0040106,182
RTS0040107,182
RTS0040108,157
RTS0040109,145
RTS0040110,171
RTS0040111,142
RTS0040112,180
RTS0040113,118
RTS0040114,143
RTS0040115,254
RTS0040116,130
RTS0040117,160
RTS0040118,110
RTS0040119,133
RTS0040120,141
RTS0040121,160
RTS0040122,217
RTS0040123,155
RTS0040124,162
RTS0040125,161
RTS0040126,147
RTS0040127,163
RTS0040128,113
RTS0040129,161
RTS0040130,157
RTS0040131,215
RTS0040132,181
RTS0040133,160
RTS0040134,225
RTS0040135,180
RTS0040136,138
RTS0040137,121
RTS0040138,144
RTS0040139,142
RTS0040140,121
RTS0040141,154
RTS0040142,159
RTS0040143,152
RTS0040144,143
RTS0040145,153
RTS0040146,144
RTS0040147,137
RTS0040148,135
RTS0040149,137
RTS0040150,134
RTS0040151,142
RTS0040152,158
RTS0040153,139
RTS0040154,142
RTS0040155,143
RTS0040156,178
RTS0040157,176
RTS0040158,127
RTS0040159,155
RTS0040160,144
RTS0040161,156
RTS0040162,121
RTS0040163,160
RTS0040164,157
RTS0040165,151
RTS0040166,103
RTS0040167,183
RTS0040168,141
RTS0040169,145
RTS0040170,129
RTS0040171,50
RTS0040172,164
RTS0040173,103
RTS0040174,94
RTS0040175,128
RTS0040176,120
RTS0040177,121
RTS0040178,133
RTS0040179,93
RTS0040180,167
RTS0040181,171
RTS0040182,151
RTS0040183,141
RTS0040184,145
RTS0040185,134
RTS0040186,175
RTS0040187,120
RTS0040188,98
RTS0040189,167
RTS0040190,116
RTS0040191,154
RTS0040192,99
RTS0040193,133
RTS0040194,156
RTS0040195,194
RTS0040196,148
RTS0040197,90
RTS0040198,113
RTS0040199,171
RTS0040200,127
RTS0040201,173
RTS0040202,169
RTS0040203,162
RTS0040204,154
RTS0040205,173
RTS0040206,113
RTS0040207,111
RTS0040208,155
RTS0040209,159
RTS0040210,195
RTS0040211,205
RTS0040212,142
RTS0040213,134
RTS0040214,185
RTS0040215,209
RTS0040216,149
RTS0040217,134
RTS0040218,176
RTS0040219,150
RTS0040220,114
RTS0040221,158
RTS0040222,116
RTS0040223,149
RTS0040224,106
RTS0040225,108
RTS0040226,193
RTS0040227,125
RTS0040228,128
RTS0040229,123
RTS0040230,172
RTS0040231,96
RTS0040232,147
RTS0040233,139
RTS0040234,128
RTS0040235,125
RTS0040236,128
RTS0040237,128
RTS0040238,154
RTS0040239,165
RTS0040240,144
RTS0040241,121
RTS0040242,139
RTS0040243,150
RTS0040244,153
RTS0040245,148
RTS0040246,157
RTS0040247,183
RTS0040248,151
RTS0040249,157
RTS0040250,137
RTS0040251,162
RTS0040252,140
RTS0040253,157
RTS0040254,110
RTS0040255,161
RTS0040256,117
RTS0040257,99
RTS0040258,99
RTS0040259,126
RTS0040260,191
RTS0040261,110
RTS0040262,143
RTS0040263,165
RTS0040264,175
RTS0040265,137
RTS0040266,146
RTS0040267,163
RTS0040268,139
RTS0040269,107
RTS0040270,186
RTS0040271,157
RTS0040272,155
RTS0040273,175
RTS0040274,162
RTS0040275,155
RTS0040276,117
RTS0040277,139
RTS0040278,179
RTS0040279,147
RTS0040280,142
RTS0040281,120
RTS0040282,127
RTS0040283,167
RTS0040284,128
RTS0040285,148
RTS0040286,170
RTS0040287,136
RTS0040288,161
RTS0040289,117
RTS0040290,195
RTS0040291,120
RTS0040292,154
RTS0040293,141
RTS0040294,151
RTS0040295,157
RTS0040296,133
RTS0040297,160
RTS0040298,164
RTS0040299,113
RTS0040300,172
RTS0040301,153
RTS0040302,125
RTS0040303,122
RTS0040304,122
RTS0040305,164
RTS0040306,144
RTS0040307,152
RTS0040308,154
RTS0040309,160
RTS0040310,153
RTS0040311,160
RTS0040312,164
RTS0040313,124
RTS0040314,165
RTS0040315,146
RTS0040316,134
RTS0040317,156
RTS0040318,126
RTS0040319,259
RTS0040320,145
RTS0040321,162
RTS0040322,177
RTS0040323,157
RTS0040324,180
RTS0040325,118
RTS0040326,133
RTS0040327,171
RTS0040328,155
RTS0040329,183
RTS0040330,141
RTS0040331,174
RTS0040332,159
RTS0040333,161
RTS0040334,121
RTS0040335,161
RTS0040336,166
RTS0040337,182
RTS0040338,84
RTS0040339,121
RTS0040340,138
RTS0040341,210
RTS0040342,127
RTS0040343,131
RTS0040344,165
RTS0040345,263
RTS0040346,145
RTS0040347,169
RTS0040348,149
RTS0040349,198
RTS0040350,142
RTS0040351,169
RTS0040352,210
RTS0040353,189
RTS0040354,169
RTS0040355,169
RTS0040356,269
RTS0040357,210
RTS0040358,182
RTS0040359,162
RTS0040360,256
RTS0040361,154
RTS0040363,126
RTS0040364,151
RTS0040365,159
RTS0040366,164
RTS0040367,171
RTS0040368,210
RTS0040369,173
RTS0040370,144
RTS0040371,215
RTS0040372,202
RTS0040373,197
RTS0040374,141
RTS0040375,141
RTS0040376,211
RTS0040377,207
RTS0040378,187
RTS0040379,205
RTS0040380,145
RTS0040381,174
RTS0040382,166
RTS0040383,147
RTS0040384,137
RTS0040385,138
RTS0040386,173
RTS0040387,157
RTS0040388,197
RTS0040389,150
RTS0040390,169
RTS0040391,223
RTS0040392,218
RTS0040393,184
RTS0040394,198
RTS0040395,174
RTS0040396,161
RTS0040397,179
RTS0040398,169
RTS0040399,185
RTS0040400,161
RTS0040401,136
RTS0040402,153
RTS0040403,175
RTS0040404,141
RTS0040405,118
RTS0040406,127
RTS0040407,144
RTS0040408,139
RTS0040409,163
RTS0040410,164
RTS0040411,148
RTS0040412,138
RTS0040413,175
RTS0040414,162
RTS0040415,181
RTS0040416,175
RTS0040417,117
RTS0040418,101
RTS0040419,120
RTS0040420,191
RTS0040421,162
RTS0040422,137
RTS0040423,167
RTS0040424,167
RTS0040425,144
RTS0040426,131
RTS0040428,255
RTS0040429,132
RTS0040430,174
RTS0040431,190
RTS0040432,135
RTS0040433,156
RTS0040434,176
RTS0040435,179
RTS0040436,115
RTS0040437,153
RTS0040438,161
RTS0040439,156
RTS0040440,186
RTS0040441,192
RTS0040442,144
RTS0040443,205
RTS0040444,158
RTS0040445,158
RTS0040446,157
RTS0040447,174
RTS0040448,139
RTS0040449,180
RTS0040450,153
RTS0040451,152
RTS0040452,186
RTS0040453,161
RTS0040454,130
RTS0040455,180
RTS0040456,183
RTS0040457,136
RTS0040458,94
RTS0040459,135
RTS0040460,148
RTS0040461,135
RTS0040462,130
RTS0040463,160
RTS0040464,129
RTS0040465,120
RTS0040466,194
RTS0040467,146
RTS0040468,172
RTS0040469,165
RTS0040470,135
RTS0040471,228
RTS0040472,154
RTS0040473,125
RTS0040474,123
RTS0040475,120
RTS0040476,167
RTS0040477,158
RTS0040478,172
RTS0040479,121
RTS0040480,161
RTS0040481,177
RTS0040482,168
RTS0040483,142
RTS0040484,163
RTS0040485,134
RTS0040486,176
RTS0040487,93
RTS0040488,142
RTS0040489,155
RTS0040490,146
RTS0040491,145
RTS0040492,153
RTS0040493,154
RTS0040494,172
RTS0040495,129
RTS0040496,142
RTS0040497,154
RTS0040498,154
RTS0040499,124
RTS0040500,172
RTS0040501,150
RTS0040502,145
RTS0040503,176
RTS0040504,160
RTS0040505,106
RTS0040506,149
RTS0040507,139
RTS0040508,153
RTS0040509,107
RTS0040510,103
RTS0040511,156
RTS0040512,136
RTS0040513,176
RTS0040514,176
RTS0040515,154
RTS0040516,163
RTS0040517,146
RTS0040518,121
RTS0040519,170
RTS0040520,109
RTS0040521,119
RTS0040522,119
RTS0040523,130
RTS0040524,96
RTS0040525,130
RTS0040526,252
RTS0040527,134
RTS0040528,147
RTS0040529,171
RTS0040530,137
RTS0040531,159
RTS0040532,185
RTS0040533,110
RTS0040534,112
RTS0040535,128
RTS0040536,135
RTS0040537,168
RTS0040538,158
RTS0040539,131
RTS0040540,111
RTS0040541,101
RTS0040542,111
RTS0040543,141
RTS0040544,142
RTS0040545,135
RTS0040546,112
RTS0040547,95
RTS0040548,134
RTS0040549,151
RTS0040550,114
RTS0040551,114
RTS0040552,127
RTS0040553,191
RTS0040554,160
RTS0040555,113
RTS0040556,165
RTS0040557,118
RTS0040558,116
RTS0040559,157
RTS0040560,139
RTS0040561,133
RTS0040562,119
RTS0040563,154
RTS0040564,158
RTS0040565,174
RTS0040566,188
RTS0040567,157
RTS0040568,123
RTS0040569,161
RTS0040570,154
RTS0040571,155
RTS0040572,98
RTS0040573,159
RTS0040574,181
RTS0040575,147
RTS0040576,125
RTS0040577,146
RTS0040578,149
RTS0040579,117
RTS0040580,130
RTS0040581,105
RTS0040582,176
RTS0040583,140
RTS0040584,159
RTS0040585,161
RTS0040586,143
RTS0040587,103
RTS0040588,188
RTS0040589,130
RTS0040590,166
RTS0040591,197
RTS0040592,125
RTS0040593,75
RTS0040594,105
RTS0040595,186
RTS0040596,155
RTS0040597,185
RTS0040598,143
RTS0040599,143
RTS0040600,166
RTS0040601,131
RTS0040602,160
RTS0040603,188
RTS0040604,289
RTS0040605,144
RTS0040606,167
RTS0040607,256
RTS0040608,159
RTS0040609,148
RTS0040610,191
RTS0040611,218
RTS0040612,146
RTS0040613,168
RTS0040614,172
RTS0040615,143
RTS0040616,139
RTS0040617,140
RTS0040618,117
RTS0040619,193
RTS0040620,166
RTS0040621,164
RTS0040622,141
RTS0040623,154
RTS0040624,127
RTS0040625,179
RTS0040626,107
RTS0040627,159
RTS0040628,239
RTS0040629,190
RTS0040630,148
RTS0040631,200
RTS0040632,136
RTS0040633,157
RTS0040634,181
RTS0040635,134
RTS0040636,205
RTS0040637,244
RTS0040638,161
RTS0040639,159
RTS0040640,142
RTS0040641,136
RTS0040642,134
RTS0040643,125
RTS0040644,149
RTS0040645,179
RTS0040646,139
RTS0040647,120
RTS0040648,187
RTS0040649,156
RTS0040650,117
RTS0040651,156
RTS0040652,122
RTS0040653,142
RTS0040654,147
RTS0040655,139
RTS0040656,171
RTS0040657,177
RTS0040658,112
RTS0040659,149
RTS0040660,145
RTS0040661,124
RTS0040662,133
RTS0040663,154
RTS0040664,132
RTS0040665,143
RTS0040666,169
RTS0040667,153
RTS0040668,105
RTS0040669,129
RTS0040670,127
RTS0040671,135
RTS0040672,151
RTS0040673,158
RTS0040674,150
RTS0040675,155
RTS0040676,143
RTS0040677,217
RTS0040678,256
RTS0040679,158
RTS0040680,212
RTS0040681,123
RTS0040682,146
RTS0040683,170
RTS0040684,208
RTS0040685,133
RTS0040686,130
RTS0040687,193
RTS0040688,123
RTS0040689,115
RTS0040690,138
RTS0040691,139
RTS0040692,135
RTS0040693,172
RTS0040694,177
RTS0040695,155
RTS0040696,137
RTS0040697,159
RTS0040698,111
RTS0040699,150
RTS0040700,161
RTS0040701,127
RTS0040702,189
RTS0040703,135
RTS0040704,150
RTS0040705,226
RTS0040706,136
RTS0040707,127
RTS0040708,112
RTS0040709,139
RTS0040710,167
RTS0040711,148
RTS0040712,127
RTS0040713,162
RTS0040714,141
RTS0040715,140
RTS0040716,144
RTS0040717,134
RTS0040718,110
RTS0040719,120
RTS0040720,135
RTS0040721,121
RTS0040722,121
RTS0040723,144
RTS0040724,165
RTS0040725,138
RTS0040726,140
RTS0040727,194
RTS0040728,155
RTS0040729,178
RTS0040730,154
RTS0040731,167
RTS0040732,121
RTS0040733,146
RTS0040734,145
RTS0040735,153
RTS0040736,275
RTS0040737,168
RTS0040738,182
RTS0040739,180
RTS0040740,171
RTS0040741,146
RTS0040742,124
RTS0040743,197
RTS0040744,178
RTS0040745,211
RTS0040746,164
RTS0040747,145
RTS0040748,135
RTS0040749,146
RTS0040750,143
RTS0040751,138
RTS0040752,191
RTS0040753,170
RTS0040754,141
RTS0040755,111
RTS0040756,146
RTS0040757,154
RTS0040758,141
RTS0040759,118
RTS0040760,161
RTS0040761,191
RTS0040762,147
RTS0040763,121
RTS0040764,153
RTS0040765,189
RTS0040766,149
RTS0040767,173
RTS0040768,195
RTS0040769,195
RTS0040770,124
RTS0040771,142
RTS0040772,135
RTS0040773,149
RTS0040774,154
RTS0040775,166
RTS0040776,112
RTS0040777,133
RTS0040778,142
RTS0040779,160
RTS0040780,170
RTS0040781,151
RTS0040782,185
RTS0040783,143
RTS0040784,175
RTS0040785,224
RTS0040786,168
RTS0040787,159
RTS0040788,153
RTS0040789,179
RTS0040790,138
RTS0040791,161
RTS0040792,161
RTS0040793,152
RTS0040794,120
RTS0040795,139
RTS0040796,338
RTS0040797,163
RTS0040798,150
RTS0040799,137
RTS0040800,130
RTS0040801,165
RTS0040802,182
RTS0040803,198
RTS0040804,137
RTS0040805,129
RTS0040806,117
RTS0040807,145
RTS0040808,123
RTS0040809,158
RTS0040810,145
RTS0040811,181
RTS0040812,172
RTS0040813,116
RTS0040814,212
RTS0040815,167
RTS0040816,130
RTS0040817,109
RTS0040818,193
RTS0040819,181
RTS0040820,186
RTS0040821,168
RTS0040822,235
RTS0040823,166
RTS0040824,159
RTS0040825,205
RTS0040826,196
RTS0040827,150
RTS0040828,173
RTS0040830,214
RTS0040831,146
RTS0040832,164
RTS0040833,167
RTS0040834,147
RTS0040836,186
RTS0040837,167
RTS0040838,123
RTS0040839,153
RTS0040840,155
RTS0040841,152
RTS0040842,155
RTS0040843,132
RTS0040844,131
RTS0040845,144
RTS0040846,188
RTS0040847,165
RTS0040848,125
RTS0040849,160
RTS0040850,221
RTS0040851,155
RTS0040852,118
RTS0040853,176
RTS0040854,181
RTS0040855,178
RTS0040856,148
RTS0040857,159
RTS0040858,154
RTS0040859,113
RTS0040860,154
RTS0040861,157
RTS0040862,177
RTS0040863,178
RTS0040864,189
RTS0040865,165
RTS0040866,134
RTS0040867,138
RTS0040868,143
RTS0040869,170
RTS0040870,147
RTS0040871,108
RTS0040872,160
RTS0040873,143
RTS0040874,161
RTS0040875,114
RTS0040876,153
RTS0040877,169
RTS0040878,157
RTS0040879,158
RTS0040880,188
RTS0040881,158
RTS0040882,122
RTS0040883,125
RTS0040884,149
RTS0040885,116
RTS0040886,148
RTS0040887,126
RTS0040888,178
RTS0040889,206
RTS0040890,138
RTS0040891,156
RTS0040892,227
RTS0040893,106
RTS0040894,165
RTS0040895,152
RTS0040896,123
RTS0040897,156
RTS0040898,142
RTS0040899,127
RTS0040900,121
RTS0040901,143
RTS0040902,131
RTS0040903,113
RTS0040904,158
RTS0040905,166
RTS0040906,151
RTS0040907,129
RTS0040908,158
RTS0040909,178
RTS0040910,138
RTS0040911,161
RTS0040912,142
RTS0040913,144
RTS0040914,112
RTS0040915,131
RTS0040916,182
RTS0040917,192
RTS0040918,162
RTS0040919,149
RTS0040920,95
RTS0040921,141
RTS0040922,131
RTS0040923,136
RTS0040924,132
RTS0040925,139
RTS0040926,139
RTS0040927,99
RTS0040928,148
RTS0040929,132
RTS0040930,122
RTS0040931,124
RTS0040932,196
RTS0040933,107
RTS0040934,132
RTS0040935,157
RTS0040936,152
RTS0040937,159
RTS0040938,153
RTS0040939,142
RTS0040940,129
RTS0040941,173
RTS0040942,142
RTS0040943,106
RTS0040944,183
RTS0040945,135
RTS0040946,149
RTS0040947,170
RTS0040948,154
RTS0040949,153
RTS0040950,149
RTS0040951,191
RTS0040952,116
RTS0040953,149
RTS0040954,140
RTS0040955,179
RTS0040956,180
RTS0040957,115
RTS0040958,156
RTS0040959,138
RTS0040960,144
RTS0040961,147
RTS0040962,136
RTS0040963,221
RTS0040964,177
RTS0040965,125
RTS0040966,155
RTS0040967,217
RTS0040968,192
RTS0040969,162
RTS0040970,193
RTS0040971,224
RTS0040972,145
RTS0040973,184
RTS0040974,149
RTS0040975,169
RTS0040976,167
RTS0040977,154
RTS0040978,122
RTS0040979,192
RTS0040980,168
RTS0040981,139
RTS0040982,151
RTS0040983,191
RTS0040984,156
RTS0040985,146
RTS0040986,188
RTS0040987,180
RTS0040988,214
RTS0040989,177
RTS0040990,201
RTS0040991,222
RTS0040992,117
RTS0040993,152
RTS0040994,170
RTS0040995,140
RTS0040996,133
RTS0040997,208
RTS0040998,139
RTS0040999,142
RTS0041000,158
RTS0041001,138
RTS0041002,143
RTS0041003,154
RTS0041004,158
RTS0041005,145
RTS0041006,169
RTS0041007,141
RTS0041008,175
RTS0041009,167
RTS0041010,153
RTS0041011,121
RTS0041012,141
RTS0041013,150
RTS0041014,152
RTS0041015,151
RTS0041016,165
RTS0041017,159
RTS0041018,157
RTS0041019,154
RTS0041020,132
RTS0041021,157
RTS0041022,154
RTS0041023,157
RTS0041024,191
RTS0041025,142
RTS0041026,240
RTS0041027,155
RTS0041028,174
RTS0041029,173
RTS0041030,137
RTS0041031,124
RTS0041032,154
RTS0041033,126
RTS0041034,173
RTS0041035,138
RTS0041036,228
RTS0041037,156
RTS0041038,128
RTS0041039,115
RTS0041040,144
RTS0041041,145
RTS0041042,142
RTS0041043,164
RTS0041044,120
RTS0041045,138
RTS0041046,151
RTS0041047,166
RTS0041048,144
RTS0041049,181
RTS0041050,155
RTS0041051,194
RTS0041052,149
RTS0041053,165
RTS0041054,161
RTS0041055,131
RTS0041056,153
RTS0041057,148
RTS0041058,199
RTS0041059,124
RTS0041060,160
RTS0041061,157
RTS0041062,136
RTS0041063,161
RTS0041064,125
RTS0041066,170
RTS0041067,158
RTS0041068,154
RTS0041069,166
RTS0041070,303
RTS0041071,163
RTS0041072,182
RTS0041073,136
RTS0041074,121
RTS0041075,195
RTS0041076,159
RTS0041077,163
RTS0041078,193
RTS0041079,153
RTS0041080,202
RTS0041081,214
RTS0041082,147
RTS0041083,164
RTS0041084,133
RTS0041085,107
RTS0041086,164
RTS0041087,187
RTS0041088,180
RTS0041089,169
RTS0041090,160
RTS0041091,153
RTS0041092,229
RTS0041093,149
RTS0041094,183
RTS0041095,171
RTS0041096,147
RTS0041097,209
RTS0041098,138
RTS0041099,188
RTS0041100,133
RTS0041101,153
RTS0041102,153
RTS0041103,163
RTS0041104,179
RTS0041105,176
RTS0041106,194
RTS0041107,167
RTS0041108,139
RTS0041109,186
RTS0041110,185
RTS0041111,152
RTS0041112,202
RTS0041113,153
RTS0041114,167
RTS0041115,221
RTS0041116,140
RTS0041117,176
RTS0041118,173
RTS0041119,151
RTS0041120,186
RTS0041121,204
RTS0041122,224
RTS0041123,180
RTS0041124,115
RTS0041125,140
RTS0041126,175
RTS0041127,172
RTS0041128,194
RTS0041129,168
RTS0041130,142
RTS0041131,153
RTS0041132,153
RTS0041133,138
RTS0041134,141
RTS0041135,183
RTS0041136,199
RTS0041137,153
RTS0041138,204
RTS0041139,248
RTS0041140,165
RTS0041141,153
RTS0041142,143
RTS0041143,103
RTS0041144,169
RTS0041145,162
RTS0041146,138
RTS0041147,135
RTS0041148,165
RTS0041149,181
RTS0041150,164
RTS0041151,156
RTS0041152,130
RTS0041153,107
RTS0041154,142
RTS0041155,161
RTS0041156,194
RTS0041157,135
RTS0041158,173
RTS0041159,156
RTS0041160,141
RTS0041161,188
RTS0041162,125
RTS0041163,160
RTS0041164,152
RTS0041165,141
RTS0041166,125
RTS0041167,195
RTS0041168,160
RTS0041169,140
RTS0041170,171
RTS0041171,153
RTS0041172,169
RTS0041173,118
RTS0041174,158
RTS0041175,178
RTS0041176,151
RTS0041177,154
RTS0041178,165
RTS0041179,132
RTS0041180,168
RTS0041181,195
RTS0041182,167
RTS0041183,156
RTS0041184,143
RTS0041185,120
RTS0041186,153
RTS0041187,183
RTS0041188,121
RTS0041189,190
RTS0041190,209
RTS0041191,178
RTS0041192,178
RTS0041193,153
RTS0041194,140
RTS0041195,141
RTS0041196,177
RTS0041197,177
RTS0041198,154
RTS0041199,220
RTS0041200,131
RTS0041201,127
RTS0041202,173
RTS0041203,231
RTS0041204,155
RTS0041205,169
RTS0041206,171
RTS0041207,160
RTS0041208,200
RTS0041209,177
RTS0041210,94
RTS0041211,211
RTS0041212,147
RTS0041213,179
RTS0041214,190
RTS0041215,159
RTS0041216,185
RTS0041217,227
RTS0041218,151
RTS0041219,131
RTS0041220,158
RTS0041221,190
RTS0041222,103
RTS0041223,132
RTS0041224,148
RTS0041225,155
RTS0041226,165
RTS0041227,170
RTS0041228,148
RTS0041229,175
RTS0041230,157
RTS0041231,180
RTS0041232,167
RTS0041233,129
RTS0041234,192
RTS0041235,202
RTS0041236,162
RTS0041237,109
RTS0041238,159
RTS0041239,157
RTS0041240,213
RTS0041241,245
RTS0041242,196
RTS0041243,167
RTS0041244,191
RTS0041246,137
RTS0041247,156
RTS0041248,131
RTS0041249,162
RTS0041250,215
RTS0041251,175
RTS0041252,165
RTS0041253,148
RTS0041254,160
RTS0041255,162
RTS0041256,133
RTS0041257,167
RTS0041258,149
RTS0041259,158
RTS0041260,183
RTS0041261,165
RTS0041262,190
RTS0041263,164
RTS0041265,238
RTS0041266,227
RTS0041267,134
RTS0041268,185
RTS0041269,175
RTS0041270,212
RTS0041271,238
RTS0041272,197
RTS0041273,146
RTS0041274,184
RTS0041275,197
RTS0041276,197
RTS0041277,152
RTS0041278,188
RTS0041279,189
RTS0041280,179
RTS0041281,152
RTS0041282,155
RTS0041283,163
RTS0041284,168
RTS0041285,145
RTS0041286,159
RTS0041287,138
RTS0041288,139
RTS0041289,185
RTS0041290,208
RTS0041291,159
RTS0041292,168
RTS0041293,163
RTS0041294,130
RTS0041295,165
RTS0041296,183
RTS0041297,147
RTS0041298,149
RTS0041299,159
RTS0041300,165
RTS0041301,140
RTS0041302,160
RTS0041303,148
RTS0041304,186
RTS0041305,159
RTS0041306,148
RTS0041307,120
RTS0041308,175
RTS0041309,165
RTS0041310,185
RTS0041311,143
RTS0041312,156
RTS0041313,170
RTS0041314,195
RTS0041315,164
RTS0041316,175
RTS0041317,191
RTS0041318,188
RTS0041319,131
RTS0041320,167
RTS0041321,174
RTS0041322,138
RTS0041323,165
RTS0041324,171
RTS0041325,187
RTS0041326,156
RTS0041327,163
RTS0041328,169
RTS0041329,182
RTS0041330,189
RTS0041331,166
RTS0041332,141
RTS0041333,159
RTS0041334,153
RTS0041335,208
RTS0041346,161
RTS0041347,140
RTS0041348,121
RTS0041349,192
RTS0041350,189
RTS0041351,139
RTS0041352,204
RTS0041353,190
RTS0041354,168
RTS0041355,181
RTS0041356,132
RTS0041357,131
RTS0041358,146
RTS0041359,187
RTS0041360,133
RTS0041361,183
RTS0041362,159
RTS0041363,177
RTS0041364,176
RTS0041365,196
RTS0041366,187
RTS0041367,156
RTS0041368,168
RTS0041369,146
RTS0041370,137
RTS0041371,178
RTS0041372,148
RTS0041373,139
RTS0041374,137
RTS0041375,161
RTS0041376,400
RTS0041377,140
RTS0041378,144
RTS0041379,102
RTS0041380,149
RTS0041381,163
RTS0041382,172
RTS0041383,153
RTS0041384,205
RTS0041385,194
RTS0041386,157
RTS0041387,139
RTS0041388,191
RTS0041389,128
RTS0041390,168
RTS0041391,159
RTS0041392,145
RTS0041393,138
RTS0041394,140
RTS0041395,113
RTS0041396,135
RTS0041397,125
RTS0041398,203
RTS0041399,138
RTS0041400,154
RTS0041401,158
RTS0041402,199
RTS0041403,127
RTS0041404,119
RTS0041405,180
RTS0041406,187
RTS0041407,210
RTS0041408,141
RTS0041409,138
RTS0041410,142
RTS0041411,130
RTS0041412,161
RTS0041413,159
RTS0041414,181
RTS0041415,145
RTS0041416,117
RTS0041417,132
RTS0041418,140
RTS0041419,161
RTS0041420,136
RTS0041421,171
RTS0041422,167
RTS0041423,165
RTS0041424,158
RTS0041425,167
RTS0041426,157
RTS0041427,138
RTS0041428,171
RTS0041429,192
RTS0041430,158
RTS0041431,226
RTS0041432,138
RTS0041433,145
RTS0041434,163
RTS0041435,146
RTS0041436,171
RTS0041437,96
RTS0041438,123
RTS0041439,178
RTS0041440,192
RTS0041441,172
RTS0041442,122
RTS0041443,241
RTS0041444,195
RTS0041445,139
RTS0041446,176
RTS0041447,163
RTS0041448,133
RTS0041449,134
RTS0041450,179
RTS0041451,192
RTS0041452,210
RTS0041453,248
RTS0041454,160
RTS0041455,163
RTS0041456,156
RTS0041457,151
RTS0041458,136
RTS0041459,187
RTS0041460,124
RTS0041461,128
RTS0041462,225
RTS0041463,152
RTS0041464,141
RTS0041465,173
RTS0041466,152
RTS0041467,173
RTS0041468,197
RTS0041469,129
RTS0041470,168
RTS0041471,149
RTS0041472,122
RTS0041473,162
RTS0041474,144
RTS0041475,142
RTS0041476,147
RTS0041477,141
RTS0041478,110
RTS0041479,139
RTS0041480,173
RTS0041481,128
RTS0041482,134
RTS0041483,137
RTS0041484,136
RTS0041485,161
RTS0041486,128
RTS0041487,151
RTS0041488,166
RTS0041489,179
RTS0041490,120
RTS0041491,280
RTS0041492,125
RTS0041493,128
RTS0041494,128
RTS0041495,128
RTS0041496,143
RTS0041497,150
RTS0041498,119
RTS0041499,140
RTS0041500,168
RTS0041501,139
RTS0041502,142
RTS0041503,162
RTS0041504,151
RTS0041505,159
RTS0041506,165
RTS0041507,135
RTS0041508,119
RTS0041509,156
RTS0041510,171
RTS0041511,126
RTS0041512,153
RTS0041513,148
RTS0041514,157
RTS0041515,167
RTS0041516,143
RTS0041517,153
RTS0041518,134
RTS0041519,164
RTS0041520,166
RTS0041521,127
RTS0041522,156
RTS0041523,156
RTS0041524,179
RTS0041525,151
RTS0041526,120
RTS0041527,159
RTS0041528,163
RTS0041529,96
RTS0041530,204
RTS0041531,146
RTS0041532,124
RTS0041533,113
RTS0041534,131
RTS0041535,132
RTS0041536,144
RTS0041537,143
RTS0041538,124
RTS0041540,136
RTS0041541,141
RTS0041542,161
RTS0041543,102
RTS0041544,153
RTS0041545,153
RTS0041546,104
RTS0041547,131
RTS0041548,183
RTS0041549,148
RTS0041550,137
RTS0041551,172
RTS0041552,173
RTS0041553,160
RTS0041554,124
RTS0041555,149
RTS0041556,119
RTS0041557,112
RTS0041558,151
RTS0041559,131
RTS0041560,136
RTS0041561,126
RTS0041562,234
RTS0041563,183
RTS0041564,177
RTS0041565,168
RTS0041566,152
RTS0041567,151
RTS0041568,147
RTS0041569,117
RTS0041570,174
RTS0041571,136
RTS0041572,115
RTS0041573,134
RTS0041574,157
RTS0041575,146
RTS0041576,151
RTS0041577,140
RTS0041578,171
RTS0041579,111
RTS0041580,157
RTS0041581,140
RTS0041582,173
RTS0041583,170
RTS0041584,122
RTS0041585,146
RTS0041586,150
RTS0041587,204
RTS0041588,122
RTS0041589,174
RTS0041590,151
RTS0041591,121
RTS0041592,162
RTS0041593,150
RTS0041594,174
RTS0041595,147
RTS0041596,144
RTS0041597,160
RTS0041598,223
RTS0041599,94
RTS0041600,133
RTS0041601,141
RTS0041602,164
RTS0041603,156
RTS0041604,196
RTS0041605,151
RTS0041606,121
RTS0041607,122
RTS0041608,121
RTS0041609,161
RTS0041610,124
RTS0041611,160
RTS0041612,178
RTS0041613,173
RTS0041614,141
RTS0041615,148
RTS0041616,180
RTS0041617,165
RTS0041618,153
RTS0041619,173
RTS0041620,248
RTS0041621,216
RTS0041622,111
RTS0041623,190
RTS0041624,161
RTS0041625,162
RTS0041626,169
RTS0041627,144
RTS0041628,115
RTS0041629,124
RTS0041630,114
RTS0041631,148
RTS0041632,181
RTS0041633,190
RTS0041634,220
RTS0041635,205
RTS0041636,175
RTS0041637,178
RTS0041638,160
RTS0041639,139
RTS0041640,151
RTS0041641,179
RTS0041642,193
RTS0041643,144
RTS0041644,144
RTS0041645,183
RTS0041646,151
RTS0041647,158
RTS0041648,191
RTS0041649,130
RTS0041650,163
RTS0041651,157
RTS0041652,162
RTS0041653,161
RTS0041654,138
RTS0041655,160
RTS0041656,149
RTS0041657,177
RTS0041658,200
RTS0041659,148
RTS0041660,119
RTS0041661,185
RTS0041662,155
RTS0041663,144
RTS0041664,145
RTS0041665,152
RTS0041666,227
RTS0041667,151
RTS0041668,154
RTS0041669,198
RTS0041670,225
RTS0041671,166
RTS0041672,163
RTS0041673,151
RTS0041674,157
RTS0041675,148
RTS0041676,148
RTS0041677,160
RTS0041678,156
RTS0041679,203
RTS0041680,309
RTS0041681,134
RTS0041682,230
RTS0041683,168
RTS0041684,217
RTS0041685,175
RTS0041686,168
RTS0041687,91
RTS0041688,154
RTS0041689,114
RTS0041690,127
RTS0041691,204
RTS0041692,158
RTS0041693,152
RTS0041694,155
RTS0041695,156
RTS0041696,134
RTS0041697,132
RTS0041698,146
RTS0041699,163
RTS0041700,141
RTS0041701,139
RTS0041702,101
RTS0041703,146
RTS0041704,127
RTS0041705,141
RTS0041706,153
RTS0041707,129
RTS0041708,190
RTS0041709,178
RTS0041710,159
RTS0041711,106
RTS0041712,136
RTS0041713,163
RTS0041714,119
RTS0041715,128
RTS0041716,159
RTS0041717,131
RTS0041718,183
RTS0041719,152
RTS0041720,130
RTS0041721,149
RTS0041722,115
RTS0041723,178
RTS0041724,134
RTS0041725,113
RTS0041726,115
RTS0041727,137
RTS0041728,164
RTS0041729,134
RTS0041730,150
RTS0041731,142
RTS0041732,124
RTS0041733,160
RTS0041734,113
RTS0041735,154
RTS0041736,136
RTS0041737,100
RTS0041738,211
RTS0041739,179
RTS0041740,109
RTS0041741,139
RTS0041742,152
RTS0041743,171
RTS0041744,140
RTS0041745,103
RTS0041746,235
RTS0041747,215
RTS0041748,178
RTS0041749,153
RTS0041750,175
RTS0041751,131
RTS0041752,110
RTS0041753,154
RTS0041754,111
RTS0041755,129
RTS0041756,163
RTS0041757,139
RTS0041758,109
RTS0041759,170
RTS0041760,150
RTS0041761,120
RTS0041762,138
RTS0041763,210
RTS0041764,172
RTS0041765,158
RTS0041766,150
RTS0041767,120
RTS0041768,113
RTS0041769,150
RTS0041770,218
RTS0041771,137
RTS0041772,169
RTS0041773,119
RTS0041774,178
RTS0041775,156
RTS0041776,168
RTS0041777,169
RTS0041778,149
RTS0041779,178
RTS0041780,157
RTS0041781,133
RTS0041782,143
RTS0041783,136
RTS0041784,173
RTS0041785,166
RTS0041786,107
RTS0041787,209
RTS0041788,122
RTS0041789,146
RTS0041790,150
RTS0041791,138
RTS0041793,142
RTS0041794,124
RTS0041795,138
RTS0041796,133
RTS0041797,178
RTS0041798,164
RTS0041799,138
RTS0041800,102
RTS0041801,132
RTS0041802,153
RTS0041803,119
RTS0041804,161
RTS0041805,144
RTS0041806,122
RTS0041807,134
RTS0041808,139
RTS0041809,144
RTS0041810,159
RTS0041811,204
RTS0041812,172
RTS0041813,193
RTS0041814,117
RTS0041815,195
RTS0041816,147
RTS0041817,163
RTS0041818,157
RTS0041819,182
RTS0041820,235
RTS0041821,193
RTS0041822,184
RTS0041823,101
RTS0041824,153
RTS0041825,146
RTS0041826,176
RTS0041827,206
RTS0041828,187
RTS0041829,151
RTS0041830,125
RTS0041831,118
RTS0041832,181
RTS0041833,139
RTS0041834,132
RTS0041835,151
RTS0041836,194
RTS0041837,150
RTS0041838,136
RTS0041839,142
RTS0041840,127
RTS0041841,141
RTS0041842,135
RTS0041843,158
RTS0041844,168
RTS0041845,124
RTS0041846,129
RTS0041847,131
RTS0041848,157
RTS0041849,148
RTS0041850,134
RTS0041851,153
RTS0041852,160
RTS0041853,151
RTS0041854,129
RTS0041855,154
RTS0041856,149
RTS0041857,208
RTS0041858,158
RTS0041859,145
RTS0041860,138
RTS0041861,182
RTS0041862,177
RTS0041863,128
RTS0041864,169
RTS0041865,176
RTS0041866,156
RTS0041867,146
RTS0041868,149
RTS0041869,104
RTS0041870,148
RTS0041871,164
RTS0041872,145
RTS0041873,163
RTS0041874,232
RTS0041875,129
RTS0041876,106
RTS0041877,140
RTS0041878,129
RTS0041879,169
RTS0041880,199
RTS0041881,182
RTS0041882,176
RTS0041883,169
RTS0041884,154
RTS0041885,212
RTS0041886,123
RTS0041887,156
RTS0041888,183
RTS0041889,111
RTS0041890,147
RTS0041891,176
RTS0041892,161
RTS0041893,185
RTS0041894,151
RTS0041895,185
RTS0041896,152
RTS0041897,162
RTS0041898,223
RTS0041899,160
RTS0041900,152
RTS0041901,240
RTS0041902,141
RTS0041903,198
RTS0041904,182
RTS0041905,190
RTS0041906,228
RTS0041907,161
RTS0041908,146
RTS0041909,183
RTS0041910,150
RTS0041911,180
RTS0041912,193
RTS0041913,194
RTS0041914,157
RTS0041915,201
RTS0041916,163
RTS0041917,166
RTS0041918,148
RTS0041919,274
RTS0041920,188
RTS0041922,281
RTS0041923,153
RTS0041924,137
RTS0041925,156
RTS0041926,175
RTS0041927,156
RTS0041928,148
RTS0041929,166
RTS0041930,211
RTS0041931,152
RTS0041932,191
RTS0041933,138
RTS0041934,129
RTS0041935,106
RTS0041936,157
RTS0041937,211
RTS0041938,155
RTS0041939,146
RTS0041940,143
RTS0041941,148
RTS0041942,144
RTS0041943,135
RTS0041944,161
RTS0041945,152
RTS0041946,217
RTS0041947,186
RTS0041948,98
RTS0041949,179
RTS0041950,152
RTS0041951,166
RTS0041952,157
RTS0041953,130
RTS0041954,193
RTS0041955,168
RTS0041956,154
RTS0041957,159
RTS0041958,181
RTS0041959,190
RTS0041960,149
RTS0041961,95
RTS0041962,154
RTS0041963,149
RTS0041964,241
RTS0041965,153
RTS0041966,154
RTS0041967,197
RTS0041968,155
RTS0041969,133
RTS0041971,163
RTS0041972,170
RTS0041973,144
RTS0041974,153
RTS0041975,190
RTS0041976,104
RTS0041977,188
RTS0041978,130
RTS0041979,144
RTS0041980,143
RTS0041981,140
RTS0041982,172
RTS0041983,189
RTS0041984,131
RTS0041985,136
RTS0041986,164
RTS0041987,243
RTS0041988,131
RTS0041989,116
RTS0041990,182
RTS0041991,160
RTS0041992,175
RTS0041993,162
RTS0041994,180
RTS0041995,144
RTS0041996,125
RTS0041997,198
RTS0041998,164
RTS0041999,235
RTS0042000,156
RTS0042001,176
RTS0042002,140
RTS0042003,127
RTS0042004,139
RTS0042005,152
RTS0042006,158
RTS0042007,173
RTS0042008,176
RTS0042009,165
RTS0042010,154
RTS0042011,196
RTS0042012,171
RTS0042013,160
RTS0042014,178
RTS0042015,163
RTS0042016,120
RTS0042017,157
RTS0042018,102
RTS0042019,165
RTS0042020,148
RTS0042021,146
RTS0042022,126
RTS0042023,165
RTS0042024,161
RTS0042025,160
RTS0042026,150
RTS0042027,130
RTS0042028,128
RTS0042029,163
RTS0042030,110
RTS0042031,162
RTS0042032,168
RTS0042033,141
RTS0042034,186
RTS0042035,166
RTS0042036,157
RTS0042037,173
RTS0042038,142
RTS0042039,149
RTS0042040,145
RTS0042041,133
RTS0042042,114
RTS0042043,124
RTS0042044,152
RTS0042045,123
RTS0042046,187
RTS0042047,175
RTS0042048,163
RTS0042049,160
RTS0042050,165
RTS0042051,168
RTS0042052,181
RTS0042053,151
RTS0042054,146
RTS0042055,124
RTS0042056,207
RTS0042057,111
RTS0042058,168
RTS0042059,132
RTS0042060,151
RTS0042061,149
RTS0042062,193
RTS0042063,178
RTS0042064,154
RTS0042065,172
RTS0042066,177
RTS0042067,211
RTS0042068,207
RTS0042069,146
RTS0042071,186
RTS0042072,130
RTS0042073,136
RTS0042074,190
RTS0042075,183
RTS0042076,141
RTS0042077,85
RTS0042078,107
RTS0042079,157
RTS0042080,147
RTS0042081,165
RTS0042082,182
RTS0042083,102
RTS0042084,118
RTS0042085,124
RTS0042086,110
RTS0042087,140
RTS0042088,97
RTS0042089,123
RTS0042090,166
RTS0042091,166
RTS0042092,202
RTS0042093,99
RTS0042094,135
RTS0042095,144
RTS0042096,210
RTS0042097,155
RTS0042098,149
RTS0042099,143
RTS0042100,185
RTS0042101,192
RTS0042102,170
RTS0042103,152
RTS0042104,144
RTS0042105,152
RTS0042106,176
RTS0042107,187
RTS0042108,136
RTS0042109,175
RTS0042110,176
RTS0042111,190
RTS0042112,135
RTS0042113,226
RTS0042114,153
RTS0042115,159
RTS0042116,119
RTS0042117,156
RTS0042118,155
RTS0042119,137
RTS0042120,174
RTS0042121,178
RTS0042122,142
RTS0042123,172
RTS0042124,109
RTS0042125,144
RTS0042126,183
RTS0042127,190
RTS0042128,195
RTS0042129,151
RTS0042130,187
RTS0042131,205
RTS0042132,152
RTS0042133,198
RTS0042134,173
RTS0042135,225
RTS0042136,168
RTS0042137,163
RTS0042138,146
RTS0042139,162
RTS0042140,174
RTS0042141,165
RTS0042142,164
RTS0042143,194
RTS0042144,178
RTS0042145,151
RTS0042146,192
RTS0042147,157
RTS0042148,165
RTS0042149,178
RTS0042150,176
RTS0042151,180
RTS0042152,180
RTS0042153,161
RTS0042154,173
RTS0042155,153
RTS0042156,157
RTS0042157,144
RTS0042158,134
RTS0042159,150
RTS0042160,124
RTS0042161,138
RTS0042162,151
RTS0042163,189
RTS0042164,171
RTS0042165,150
RTS0042166,205
RTS0042167,187
RTS0042168,187
RTS0042169,180
RTS0042170,171
RTS0042171,172
RTS0042172,153
RTS0042173,159
RTS0042174,126
RTS0042175,125
RTS0042176,173
RTS0042177,178
RTS0042178,211
RTS0042179,167
RTS0042180,181
RTS0042181,141
RTS0042182,141
RTS0042183,143
RTS0042184,183
RTS0042185,166
RTS0042186,181
RTS0042187,159
RTS0042188,146
RTS0042189,165
RTS0042190,171
RTS0042191,326
RTS0042192,170
RTS0042193,171
RTS0042194,188
RTS0042195,146
RTS0042196,153
RTS0042197,189
RTS0042198,126
RTS0042199,180
RTS0042200,142
RTS0042201,194
RTS0042202,98
RTS0042203,139
RTS0042204,113
RTS0042205,139
RTS0042206,145
RTS0042207,173
RTS0042208,145
RTS0042209,180
RTS0042210,134
RTS0042211,126
RTS0042212,171
RTS0042213,123
RTS0042214,149
RTS0042215,146
RTS0042216,185
RTS0042217,167
RTS0042218,169
RTS0042219,141
RTS0042220,208
RTS0042221,144
RTS0042222,149
RTS0042223,130
RTS0042224,156
RTS0042225,176
RTS0042226,183
RTS0042227,155
RTS0042228,169
RTS0042229,134
RTS0042230,184
RTS0042231,187
RTS0042232,150
RTS0042233,166
RTS0042234,182
RTS0042235,184
RTS0042236,147
RTS0042237,160
RTS0042238,176
RTS0042239,136
RTS0042240,178
RTS0042241,139
RTS0042242,124
RTS0042243,147
RTS0042244,138
RTS0042245,146
RTS0042246,176
RTS0042247,134
RTS0042248,204
RTS0042249,157
RTS0042250,129
RTS0042251,125
RTS0042252,160
RTS0042253,139
RTS0042254,147
RTS0042255,146
RTS0042256,159
RTS0042257,152
RTS0042258,96
RTS0042259,151
RTS0042260,130
RTS0042261,150
RTS0042262,150
RTS0042263,218
RTS0042264,174
RTS0042265,191
RTS0042266,189
RTS0042267,147
RTS0042268,120
RTS0042269,114
RTS0042270,137
RTS0042271,141
RTS0042272,167
RTS0042273,184
RTS0042274,124
RTS0042275,123
RTS0042276,136
RTS0042277,125
RTS0042278,153
RTS0042279,140
RTS0042280,169
RTS0042281,97
RTS0042282,103
RTS0042283,125
RTS0042284,135
RTS0042285,143
RTS0042286,171
RTS0042287,141
RTS0042288,178
RTS0042289,181
RTS0042290,168
RTS0042291,168
RTS0042292,136
RTS0042293,134
RTS0042294,142
RTS0042295,131
RTS0042296,133
RTS0042297,144
RTS0042298,132
RTS0042299,151
RTS0042300,148
RTS0042301,136
RTS0042302,147
RTS0042303,153
RTS0042304,187
RTS0042305,161
RTS0042306,138
RTS0042307,163
RTS0042308,180
RTS0042309,171
RTS0042310,176
RTS0042311,121
RTS0042312,143
RTS0042313,141
RTS0042314,134
RTS0042315,153
RTS0042316,149
RTS0042317,166
RTS0042318,159
RTS0042319,144
RTS0042320,161
RTS0042321,149
RTS0042322,170
RTS0042323,140
RTS0042324,168
RTS0042325,139
RTS0042326,145
RTS0042327,152
RTS0042328,133
RTS0042329,167
RTS0042330,208
RTS0042331,127
RTS0042332,149
RTS0042333,157
RTS0042334,136
RTS0042335,134
RTS0042336,159
RTS0042337,179
RTS0042338,126
RTS0042339,137
RTS0042340,142
RTS0042341,147
RTS0042342,115
RTS0042343,162
RTS0042344,103
RTS0042345,142
RTS0042346,182
RTS0042347,168
RTS0042348,135
RTS0042349,127
RTS0042350,153
RTS0042351,113
RTS0042352,184
RTS0042353,133
RTS0042354,156
RTS0042355,99
RTS0042356,174
RTS0042357,148
RTS0042358,160
RTS0042359,146
RTS0042360,171
RTS0042361,134
RTS0042362,170
RTS0042363,165
RTS0042364,162
RTS0042365,104
RTS0042366,119
RTS0042367,135
RTS0042368,138
RTS0042369,118
RTS0042370,152
RTS0042371,153
RTS0042372,161
RTS0042373,271
RTS0042374,110
RTS0042375,134
RTS0042376,135
RTS0042377,120
RTS0042378,120
RTS0042379,175
RTS0042380,77
RTS0042381,183
RTS0042382,178
RTS0042383,160
RTS0042384,167
RTS0042385,152
RTS0042386,131
RTS0042387,141
RTS0042388,164
RTS0042389,163
RTS0042390,118
RTS0042391,133
RTS0042392,152
RTS0042393,150
RTS0042394,124
RTS0042395,176
RTS0042396,121
RTS0042397,144
RTS0042398,146
RTS0042399,173
RTS0042400,167
RTS0042401,154
RTS0042402,136
RTS0042403,129
RTS0042404,121
RTS0042405,102
RTS0042406,156
RTS0042407,124
RTS0042408,167
RTS0042409,150
RTS0042410,172
RTS0042411,135
RTS0042412,142
RTS0042413,140
RTS0042414,154
RTS0042415,164
RTS0042416,181
RTS0042417,196
RTS0042418,241
RTS0042419,158
RTS0042420,173
RTS0042421,163
RTS0042422,148
RTS0042423,145
RTS0042424,173
RTS0042425,130
RTS0042426,154
RTS0042427,140
RTS0042428,176
RTS0042429,145
RTS0042430,161
RTS0042431,149
RTS0042432,163
RTS0042433,127
RTS0042434,146
RTS0042435,142
RTS0042436,162
RTS0042437,139
RTS0042438,183
RTS0042439,202
RTS0042440,163
RTS0042441,188
RTS0042442,140
RTS0042443,144
RTS0042444,161
RTS0042445,173
RTS0042446,146
RTS0042447,139
RTS0042448,173
RTS0042449,150
RTS0042450,146
RTS0042451,131
RTS0042452,132
RTS0042453,177
RTS0042454,140
RTS0042455,120
RTS0042456,139
RTS0042457,197
RTS0042458,177
RTS0042460,190
RTS0042461,187
RTS0042462,198
RTS0042463,145
RTS0042464,177
RTS0042465,171
RTS0042466,139
RTS0042467,131
RTS0042468,149
RTS0042469,187
RTS0042470,151
RTS0042471,202
RTS0042472,163
RTS0042473,167
RTS0042474,160
RTS0042475,159
RTS0042476,212
RTS0042477,118
RTS0042478,155
RTS0042479,147
RTS0042480,151
RTS0042481,107
RTS0042482,113
RTS0042483,191
RTS0042484,209
RTS0042485,149
RTS0042486,107
RTS0042487,136
RTS0042488,118
RTS0042489,161
RTS0042490,135
RTS0042491,163
RTS0042492,154
RTS0042493,167
RTS0042494,105
RTS0042495,135
RTS0042496,130
RTS0042497,139
RTS0042498,167
RTS0042499,184
RTS0042500,145
RTS0042501,140
RTS0042502,148
RTS0042503,139
RTS0042504,136
RTS0042505,176
RTS0042506,142
RTS0042507,162
RTS0042508,101
RTS0042509,136
RTS0042510,137
RTS0042515,173
RTS0042522,127
RTS0042526,115
RTS0042527,137
RTS0042528,135
RTS0042529,129
RTS0042530,106
RTS0042531,118
RTS0042532,109
RTS0042533,116
RTS0042534,96
RTS0042535,108
RTS0042536,140
RTS0042537,136
RTS0042538,117
RTS0042539,155
RTS0042540,166
RTS0042541,134
RTS0042542,160
RTS0042543,132
RTS0042544,163
RTS0042545,110
RTS0042546,134
RTS0042547,126
RTS0042548,134
RTS0042549,126
RTS0042550,121
RTS0042551,197
RTS0042552,133
RTS0042553,133
RTS0042554,155
RTS0042555,153
RTS0042556,160
RTS0042557,143
RTS0042558,127
RTS0042559,172
RTS0042560,144
RTS0042561,103
RTS0042562,136
RTS0042563,198
RTS0042564,150
RTS0042565,138
RTS0042566,175
RTS0042567,144
RTS0042568,161
RTS0042569,239
RTS0042570,167
RTS0042571,212
RTS0042572,136
RTS0042573,170
RTS0042574,151
RTS0042575,150
RTS0042576,130
RTS0042577,184
RTS0042578,137
RTS0042579,185
RTS0042580,143
RTS0042581,286
RTS0042582,257
RTS0042583,748
RTS0042584,222
RTS0042585,200
RTS0042586,111
RTS0042587,138
RTS0042588,152
RTS0042589,98
RTS0042590,100
RTS0042591,147
RTS0042592,142
RTS0042593,147
RTS0042594,123
RTS0042595,97
RTS0042596,144
RTS0042597,181
RTS0042598,134
RTS0042599,158
RTS0042600,154
RTS0042601,119
RTS0042602,151
RTS0042603,151
RTS0042604,370
RTS0042605,164
RTS0042606,170
RTS0042607,144
RTS0042608,164
RTS0042609,140
RTS0042610,152
RTS0042611,130
RTS0042612,154
RTS0042613,135
RTS0042614,144
RTS0042615,148
RTS0042616,158
RTS0042617,158
RTS0042618,188
RTS0042619,150
RTS0042620,134
RTS0042621,83
RTS0042622,152
RTS0042623,160
RTS0042624,124
RTS0042625,126
RTS0042626,154
RTS0042627,199
RTS0042628,128
RTS0042629,147
RTS0042630,134
RTS0042631,106
RTS0042633,145
RTS0042634,150
RTS0042635,132
RTS0042636,165
RTS0042637,148
RTS0042638,149
RTS0042639,142
RTS0042640,175
RTS0042641,123
RTS0042642,113
RTS0042643,90
RTS0042644,109
RTS0042645,130
RTS0042646,122
RTS0042647,140
RTS0042648,167
RTS0042649,125
RTS0042650,144
RTS0042651,148
RTS0042652,119
RTS0042653,102
RTS0042654,160
RTS0042655,137
RTS0042656,167
RTS0042657,136
RTS0042658,154
RTS0042659,139
RTS0042660,152
RTS0042661,134
RTS0042662,125
RTS0042663,137
RTS0042664,113
RTS0042665,121
RTS0042666,128
RTS0042667,124
RTS0042668,133
RTS0042669,133
RTS0042670,127
RTS0042671,170
RTS0042672,114
RTS0042673,112
RTS0042674,129
RTS0042675,145
RTS0042676,110
RTS0042678,172
RTS0042679,180
RTS0042680,150
RTS0042681,158
RTS0042682,159
RTS0042683,183
RTS0042684,143
RTS0042685,161
RTS0042686,258
RTS0042687,153
RTS0042688,148
RTS0042689,129
RTS0042690,147
RTS0042691,177
RTS0042692,110
RTS0042693,137
RTS0042694,19
RTS0042695,117
RTS0042696,147
RTS0042697,142
RTS0042698,112
RTS0042699,135
RTS0042700,155
RTS0042701,156
RTS0042702,129
RTS0042703,140
RTS0042704,195
RTS0042705,129
RTS0042706,135
RTS0042707,106
RTS0042708,132
RTS0042709,139
RTS0042710,142
RTS0042711,142
RTS0042712,121
RTS0042713,110
RTS0042714,146
RTS0042715,115
RTS0042716,124
RTS0042717,129
RTS0042718,155
RTS0042719,142
RTS0042720,160
RTS0042721,154
RTS0042722,155
RTS0042723,157
RTS0042724,187
RTS0042725,169
RTS0042726,127
RTS0042727,117
RTS0042728,150
RTS0042729,98
RTS0042730,132
RTS0042731,121
RTS0042732,125
RTS0042733,133
RTS0042734,142
RTS0042735,128
RTS0042736,149
RTS0042737,210
RTS0042738,155
RTS0042739,146
RTS0042740,126
RTS0042741,131
RTS0042742,136
RTS0042743,102
RTS0042744,143
RTS0042745,149
RTS0042746,156
RTS0042747,138
RTS0042748,119
RTS0042749,123
RTS0042750,106
RTS0042751,155
RTS0042752,123
RTS0042753,199
RTS0042754,118
RTS0042755,109
RTS0042756,159
RTS0042757,230
RTS0042758,109
RTS0042759,111
RTS0042760,142
RTS0042761,121
RTS0042762,111
RTS0042763,102
RTS0042764,171
RTS0042765,128
RTS0042766,200
RTS0042767,176
RTS0042768,158
RTS0042769,196
RTS0042770,160
RTS0042771,170
RTS0042772,187
RTS0042773,207
RTS0042774,240
RTS0042775,153
RTS0042776,147
RTS0042777,240
RTS0042778,170
RTS0042779,147
RTS0042780,209
RTS0042781,193
RTS0042782,163
RTS0042783,182
RTS0042784,166
RTS0042785,149
RTS0042786,141
RTS0042787,142
RTS0042788,149
RTS0042789,161
RTS0042790,178
RTS0042791,177
RTS0042792,144
RTS0042793,147
RTS0042794,166
RTS0042795,149
RTS0042796,199
RTS0042797,157
RTS0042798,135
RTS0042799,223
RTS0042800,175
RTS0042801,206
RTS0042802,236
RTS0042803,143
RTS0042804,138
RTS0042805,152
RTS0042806,142
RTS0042807,188
RTS0042808,152
RTS0042809,199
RTS0042810,192
RTS0042811,190
RTS0042812,179
RTS0042813,184
RTS0042814,224
RTS0042815,197
RTS0042816,169
RTS0042817,215
RTS0042818,166
RTS0042819,225
RTS0042820,158
RTS0042821,201
RTS0042822,144
RTS0042823,133
RTS0042824,179
RTS0042825,155
RTS0042826,153
RTS0042827,131
RTS0042828,188
RTS0042829,160
RTS0042830,185
RTS0042831,249
RTS0042832,183
RTS0042833,154
RTS0042834,165
RTS0042835,151
RTS0042836,180
RTS0042837,178
RTS0042838,168
RTS0042839,142
RTS0042840,185
RTS0042841,208
RTS0042842,135
RTS0042843,173
RTS0042844,200
RTS0042845,292
RTS0042846,182
RTS0042847,186
RTS0042848,228
RTS0042849,190
RTS0042850,138
RTS0042851,147
RTS0042852,159
RTS0042853,189
RTS0042854,156
RTS0042855,118
RTS0042856,138
RTS0042857,156
RTS0042858,176
RTS0042859,203
RTS0042860,187
RTS0042861,162
RTS0042862,117
RTS0042863,178
RTS0042864,149
RTS0042865,162
RTS0042866,143
RTS0042867,121
RTS0042868,146
RTS0042869,150
RTS0042870,126
RTS0042871,185
RTS0042872,133
RTS0042873,131
RTS0042874,129
RTS0042875,189
RTS0042876,205
RTS0042877,169
RTS0042878,157
RTS0042879,200
RTS0042880,194
RTS0042881,149
RTS0042882,142
RTS0042883,148
RTS0042884,180
RTS0042885,147
RTS0042886,153
RTS0042887,158
RTS0042888,150
RTS0042889,149
RTS0042890,176
RTS0042891,143
RTS0042892,209
RTS0042893,255
RTS0042894,184
RTS0042895,180
RTS0042896,177
RTS0042897,167
RTS0042898,106
RTS0042899,170
RTS0042900,137
RTS0042901,170
RTS0042902,151
RTS0042903,124
RTS0042904,162
RTS0042905,164
RTS0042906,186
RTS0042907,150
RTS0042908,135
RTS0042909,196
RTS0042910,170
RTS0042911,153
RTS0042912,149
RTS0042913,189
RTS0042914,143
RTS0042915,149
RTS0042916,154
RTS0042917,179
RTS0042918,143
RTS0042919,182
RTS0042920,165
RTS0042921,169
RTS0042922,159
RTS0042923,153
RTS0042924,129
RTS0042925,194
RTS0042926,186
RTS0042927,151
RTS0042928,188
RTS0042929,193
RTS0042930,131
RTS0042931,144
RTS0042932,146
RTS0042933,129
RTS0042934,140
RTS0042935,135
RTS0042936,163
RTS0042937,157
RTS0042938,286
RTS0042939,197
RTS0042940,182
RTS0042941,138
RTS0042942,166
RTS0042943,166
RTS0042944,148
RTS0042945,187
RTS0042946,195
RTS0042947,233
RTS0042948,113
RTS0042949,146
RTS0042950,137
RTS0042951,148
RTS0042952,186
RTS0042953,142
RTS0042954,132
RTS0042955,168
RTS0042956,140
RTS0042957,168
RTS0042958,150
RTS0042959,195
RTS0042960,185
RTS0042961,154
RTS0042962,159
RTS0042963,158
RTS0042964,152
RTS0042965,202
RTS0042966,156
RTS0042967,205
RTS0042968,147
RTS0042969,157
RTS0042970,168
RTS0042971,181
RTS0042972,139
RTS0042973,133
RTS0042974,143
RTS0042975,147
RTS0042976,163
RTS0042977,195
RTS0042978,140
RTS0042979,158
RTS0042980,163
RTS0042981,163
RTS0042982,157
RTS0042983,171
RTS0042984,127
RTS0042985,153
RTS0042986,153
RTS0042987,129
RTS0042988,140
RTS0042989,147
RTS0042990,139
RTS0042991,137
RTS0042992,150
RTS0042993,125
RTS0042994,153
RTS0042995,176
RTS0042996,169
RTS0042997,170
RTS0042998,144
RTS0042999,174
RTS0043000,161
RTS0043001,194
RTS0043002,176
RTS0043003,142
RTS0043004,160
RTS0043005,150
RTS0043006,154
RTS0043007,192
RTS0043008,158
RTS0043009,141
RTS0043010,178
RTS0043011,148
RTS0043012,183
RTS0043013,160
RTS0043014,201
RTS0043015,202
RTS0043016,188
RTS0043017,165
RTS0043018,163
RTS0043019,171
RTS0043020,148
RTS0043021,165
RTS0043022,166
RTS0043023,160
RTS0043024,147
RTS0043025,180
RTS0043026,130
RTS0043027,249
RTS0043028,252
RTS0043029,205
RTS0043030,171
RTS0043031,143
RTS0043032,167
RTS0043033,165
RTS0043034,175
RTS0043035,157
RTS0043036,159
RTS0043037,155
RTS0043038,174
RTS0043039,128
RTS0043040,192
RTS0043041,157
RTS0043042,143
RTS0043043,183
RTS0043044,142
RTS0043045,156
RTS0043046,116
RTS0043047,143
RTS0043048,186
RTS0043049,176
RTS0043050,137
RTS0043051,188
RTS0043052,175
RTS0043053,152
RTS0043054,137
RTS0043055,166
RTS0043056,179
RTS0043057,176
RTS0043058,184
RTS0043059,160
RTS0043060,187
RTS0043061,232
RTS0043062,130
RTS0043063,132
RTS0043064,190
RTS0043065,181
RTS0043066,167
RTS0043067,161
RTS0043068,152
RTS0043069,177
RTS0043070,198
RTS0043071,172
RTS0043072,150
RTS0043073,169
RTS0043074,175
RTS0043075,163
RTS0043076,134
RTS0043077,123
RTS0043078,143
RTS0043079,160
RTS0043080,137
RTS0043081,185
RTS0043082,162
RTS0043083,144
RTS0043084,173
RTS0043085,176
RTS0043086,150
RTS0043087,170
RTS0043088,165
RTS0043089,143
RTS0043090,150
RTS0043091,95
RTS0043092,121
RTS0043093,151
RTS0043094,227
RTS0043095,181
RTS0043096,157
RTS0043097,132
RTS0043098,168
RTS0043099,221
RTS0043100,154
RTS0043101,240
RTS0043102,174
RTS0043103,200
RTS0043104,242
RTS0043105,169
RTS0043106,220
RTS0043107,146
RTS0043108,129
RTS0043109,151
RTS0043110,186
RTS0043111,182
RTS0043112,165
RTS0043113,156
RTS0043114,164
RTS0043115,146
RTS0043116,264
RTS0043117,155
RTS0043118,112
RTS0043119,174
RTS0043120,207
RTS0043121,150
RTS0043122,159
RTS0043123,147
RTS0043124,144
RTS0043125,146
RTS0043126,144
RTS0043127,156
RTS0043128,182
RTS0043129,144
RTS0043130,183
RTS0043131,162
RTS0043132,143
RTS0043133,152
RTS0043134,162
RTS0043135,156
RTS0043136,165
RTS0043137,129
RTS0043138,182
RTS0043139,137
RTS0043140,137
RTS0043141,161
RTS0043142,159
RTS0043143,202
RTS0043144,161
RTS0043145,136
RTS0043146,151
RTS0043147,150
RTS0043148,146
RTS0043149,156
RTS0043150,81
RTS0043151,169
RTS0043152,206
RTS0043153,187
RTS0043154,174
RTS0043155,158
RTS0043156,136
RTS0043157,177
RTS0043159,177
RTS0043160,199
RTS0043161,168
RTS0043162,192
RTS0043163,211
RTS0043164,182
RTS0043165,214
RTS0043167,139
RTS0043168,177
RTS0043169,169
RTS0043170,181
RTS0043171,124
RTS0043172,197
RTS0043173,160
RTS0043174,154
RTS0043175,134
RTS0043176,102
RTS0043177,139
RTS0043178,200
RTS0043179,166
RTS0043180,150
RTS0043181,189
RTS0043182,227
RTS0043183,181
RTS0043184,147
RTS0043185,168
RTS0043186,225
RTS0043187,158
RTS0043188,156
RTS0043189,223
RTS0043190,174
RTS0043191,184
RTS0043192,170
RTS0043193,157
RTS0043194,137
RTS0043195,158
RTS0043196,340
RTS0043197,241
RTS0043198,186
RTS0043199,233
RTS0043200,168
RTS0043201,153
RTS0043202,207
RTS0043203,162
RTS0043204,236
RTS0043205,209
RTS0043206,189
RTS0043207,188
RTS0043208,199
RTS0043209,116
RTS0043210,133
RTS0043211,160
RTS0043212,167
RTS0043213,166
RTS0043214,158
RTS0043215,157
RTS0043216,179
RTS0043217,209
RTS0043218,146
RTS0043219,159
RTS0043220,221
RTS0043221,141
RTS0043222,190
RTS0043223,163
RTS0043224,133
RTS0043225,150
RTS0043226,164
RTS0043227,174
RTS0043228,214
RTS0043229,199
RTS0043230,183
RTS0043231,137
RTS0043232,160
RTS0043233,169
RTS0043234,148
RTS0043235,179
RTS0043236,148
RTS0043237,147
RTS0043238,165
RTS0043239,207
RTS0043240,175
RTS0043241,158
RTS0043242,169
RTS0043243,208
RTS0043244,161
RTS0043245,149
RTS0043246,160
RTS0043247,152
RTS0043248,113
RTS0043249,148
RTS0043250,180
RTS0043251,165
RTS0043252,191
RTS0043253,179
RTS0043254,217
RTS0043255,168
RTS0043256,184
RTS0043257,171
RTS0043258,163
RTS0043259,151
RTS0043260,173
RTS0043261,156
RTS0043262,213
RTS0043263,138
RTS0043264,138
RTS0043265,190
RTS0043266,177
RTS0043267,226
RTS0043268,117
RTS0043269,176
RTS0043270,190
RTS0043271,154
RTS0043272,166
RTS0043273,139
RTS0043274,133
RTS0043275,158
RTS0043276,127
RTS0043277,137
RTS0043278,177
RTS0043279,201
RTS0043280,162
RTS0043281,146
RTS0043282,152
RTS0043283,166
RTS0043284,201
RTS0043285,175
RTS0043286,167
RTS0043287,188
RTS0043288,197
RTS0043289,198
RTS0043290,126
RTS0043291,264
RTS0043292,161
RTS0043293,144
RTS0043294,158
RTS0043295,155
RTS0043296,205
RTS0043297,108
RTS0043299,214
RTS0043300,215
RTS0043301,138
RTS0043302,144
RTS0043303,173
RTS0043304,132
RTS0043305,151
RTS0043306,166
RTS0043307,183
RTS0043308,153
RTS0043309,185
RTS0043310,195
RTS0043311,164
RTS0043312,151
RTS0043313,179
RTS0043314,177
RTS0043315,118
RTS0043316,173
RTS0043317,136
RTS0043318,143
RTS0043319,164
RTS0043320,186
RTS0043321,165
RTS0043322,156
RTS0043323,180
RTS0043324,145
RTS0043325,147
RTS0043326,143
RTS0043327,159
RTS0043328,154
RTS0043329,145
RTS0043330,224
RTS0043331,171
RTS0043332,157
RTS0043333,120
RTS0043334,134
RTS0043335,145
RTS0043336,220
RTS0043337,190
RTS0043338,217
RTS0043339,172
RTS0043340,153
RTS0043341,172
RTS0043342,147
RTS0043343,182
RTS0043344,192
RTS0043345,154
RTS0043346,138
RTS0043347,211
RTS0043348,176
RTS0043349,168
RTS0043350,244
RTS0043351,183
RTS0043352,217
RTS0043353,161
RTS0043354,177
RTS0043355,181
RTS0043356,188
RTS0043357,143
RTS0043358,117
RTS0043359,164
RTS0043360,169
RTS0043361,208
RTS0043362,174
RTS0043363,200
RTS0043364,195
RTS0043365,138
RTS0043366,178
RTS0043367,114
RTS0043368,170
RTS0043369,168
RTS0043370,136
RTS0043371,173
RTS0043372,150
RTS0043373,147
RTS0043374,139
RTS0043375,141
RTS0043376,180
RTS0043377,221
RTS0043378,158
RTS0043379,154
RTS0043380,160
RTS0043381,151
RTS0043382,157
RTS0043383,160
RTS0043384,155
RTS0043385,148
RTS0043386,167
RTS0043387,198
RTS0043388,146
RTS0043389,245
RTS0043390,130
RTS0043391,168
RTS0043392,133
RTS0043393,211
RTS0043394,143
RTS0043395,148
RTS0043396,177
RTS0043397,148
RTS0043398,185
RTS0043399,194
RTS0043400,136
RTS0043401,193
RTS0043402,199
RTS0043403,175
RTS0043404,180
RTS0043405,143
RTS0043406,155
RTS0043407,147
RTS0043408,179
RTS0043409,156
RTS0043410,148
RTS0043411,165
RTS0043412,146
RTS0043413,134
RTS0043414,145
RTS0043415,159
RTS0043416,196
RTS0043417,156
RTS0043418,178
RTS0043419,175
RTS0043420,153
RTS0043421,242
RTS0043422,171
RTS0043423,197
RTS0043424,187
RTS0043425,171
RTS0043426,153
RTS0043427,168
RTS0043428,146
RTS0043429,143
RTS0043430,139
RTS0043431,206
RTS0043432,128
RTS0043433,138
RTS0043434,192
RTS0043435,181
RTS0043436,145
RTS0043437,163
RTS0043438,131
RTS0043439,236
RTS0043440,207
RTS0043441,195
RTS0043442,192
RTS0043443,170
RTS0043444,149
RTS0043445,173
RTS0043446,167
RTS0043447,134
RTS0043448,156
RTS0043449,161
RTS0043450,214
RTS0043451,156
RTS0043452,208
RTS0043453,167
RTS0043454,167
RTS0043455,138
RTS0043456,165
RTS0043457,177
RTS0043458,169
RTS0043459,146
RTS0043460,168
RTS0043461,149
RTS0043462,176
RTS0043463,151
RTS0043464,193
RTS0043465,232
RTS0043466,238
RTS0043467,224
RTS0043468,193
RTS0043469,154
RTS0043470,181
RTS0043471,150
RTS0043472,195
RTS0043473,154
RTS0043474,180
RTS0043475,184
RTS0043476,173
RTS0043477,188
RTS0043478,172
RTS0043479,118
RTS0043480,150
RTS0043481,184
RTS0043482,226
RTS0043483,199
RTS0043484,163
RTS0043485,179
RTS0043486,205
RTS0043487,160
RTS0043488,184
RTS0043489,144
RTS0043490,169
RTS0043491,196
RTS0043492,166
RTS0043493,189
RTS0043494,204
RTS0043495,215
RTS0043496,156
RTS0043497,167
RTS0043498,179
RTS0043499,189
RTS0043500,196
RTS0043501,146
RTS0043502,155
RTS0043503,104
RTS0043504,212
RTS0043505,187
RTS0043506,176
RTS0043507,188
RTS0043508,155
RTS0043509,271
RTS0043510,189
RTS0043511,158
RTS0043512,167
RTS0043513,128
RTS0043514,157
RTS0043515,214
RTS0043516,170
RTS0043517,130
RTS0043518,190
RTS0043519,172
RTS0043520,151
RTS0043521,137
RTS0043522,104
RTS0043523,190
RTS0043524,157
RTS0043525,181
RTS0043526,170
RTS0043527,142
RTS0043528,148
RTS0043529,141
RTS0043530,125
RTS0043531,190
RTS0043532,165
RTS0043533,190
RTS0043534,188
RTS0043535,149
RTS0043536,145
RTS0043537,150
RTS0043538,139
RTS0043539,168
RTS0043540,142
RTS0043541,185
RTS0043542,182
RTS0043543,175
RTS0043544,185
RTS0043545,155
RTS0043546,155
RTS0043547,154
RTS0043548,200
RTS0043549,174
RTS0043550,188
RTS0043551,176
RTS0043552,180
RTS0043553,165
RTS0043554,179
RTS0043555,98
RTS0043556,162
RTS0043557,153
RTS0043558,152
RTS0043559,147
RTS0043560,163
RTS0043561,157
RTS0043562,140
RTS0043563,122
RTS0043564,138
RTS0043565,160
RTS0043566,149
RTS0043567,157
RTS0043568,141
RTS0043569,147
RTS0043570,160
RTS0043571,165
RTS0043572,171
RTS0043573,142
RTS0043574,167
RTS0043575,128
RTS0043576,150
RTS0043577,165
RTS0043578,128
RTS0043579,148
RTS0043580,150
RTS0043581,140
RTS0043582,171
RTS0043583,142
RTS0043584,165
RTS0043585,146
RTS0043586,139
RTS0043587,178
RTS0043588,119
RTS0043589,146
RTS0043590,176
RTS0043591,127
RTS0043592,110
RTS0043593,125
RTS0043594,143
RTS0043595,135
RTS0043596,145
RTS0043597,197
RTS0043598,114
RTS0043599,140
RTS0043600,135
RTS0043601,135
RTS0043602,124
RTS0043603,146
RTS0043604,166
RTS0043605,125
RTS0043606,147
RTS0043607,177
RTS0043608,131
RTS0043609,153
RTS0043610,172
RTS0043611,145
RTS0043612,169
RTS0043613,148
RTS0043614,166
RTS0043615,154
RTS0043616,170
RTS0043617,139
RTS0043618,145
RTS0043619,127
RTS0043620,114
RTS0043621,145
RTS0043622,127
RTS0043623,123
RTS0043624,164
RTS0043625,128
RTS0043626,125
RTS0043627,118
RTS0043628,140
RTS0043629,135
RTS0043630,151
RTS0043631,110
RTS0043632,155
RTS0043633,161
RTS0043634,129
RTS0043635,127
RTS0043636,125
RTS0043637,184
RTS0043638,165
RTS0043639,180
RTS0043640,193
RTS0043641,239
RTS0043642,148
RTS0043643,167
RTS0043644,153
RTS0043645,198
RTS0043646,156
RTS0043647,135
RTS0043648,167
RTS0043649,139
RTS0043650,145
RTS0043651,113
RTS0043652,160
RTS0043653,144
RTS0043654,153
RTS0043655,136
RTS0043656,120
RTS0043657,153
RTS0043658,229
RTS0043659,190
RTS0043660,154
RTS0043661,188
RTS0043663,163
RTS0043664,159
RTS0043665,188
RTS0043666,148
RTS0043667,155
RTS0043668,138
RTS0043669,130
RTS0043670,118
RTS0043671,172
RTS0043672,196
RTS0043673,174
RTS0043674,161
RTS0043675,157
RTS0043676,141
RTS0043677,155
RTS0043678,129
RTS0043679,161
RTS0043680,113
RTS0043681,154
RTS0043682,125
RTS0043683,145
RTS0043684,187
RTS0043685,176
RTS0043686,188
RTS0043687,156
RTS0043688,136
RTS0043689,133
RTS0043690,138
RTS0043691,193
RTS0043692,161
RTS0043693,199
RTS0043694,155
RTS0043695,178
RTS0043696,148
RTS0043697,138
RTS0043698,184
RTS0043699,163
RTS0043700,136
RTS0043701,145
RTS0043702,164
RTS0043703,108
RTS0043704,143
RTS0043705,124
RTS0043706,241
RTS0043707,156
RTS0043708,122
RTS0043709,145
RTS0043710,180
RTS0043711,158
RTS0043712,133
RTS0043713,107
RTS0043714,116
RTS0043715,113
RTS0043716,196
RTS0043717,161
RTS0043718,148
RTS0043719,169
RTS0043720,108
RTS0043721,151
RTS0043722,169
RTS0043723,152
RTS0043724,152
RTS0043725,157
RTS0043726,147
RTS0043727,127
RTS0043728,132
RTS0043729,183
RTS0043730,147
RTS0043731,135
RTS0043732,167
RTS0043733,143
RTS0043734,171
RTS0043735,174
RTS0043736,153
RTS0043737,176
RTS0043738,179
RTS0043739,158
RTS0043740,190
RTS0043741,167
RTS0043742,161
RTS0043743,124
RTS0043744,156
RTS0043745,191
RTS0043746,146
RTS0043747,146
RTS0043748,149
RTS0043749,156
RTS0043750,182
RTS0043751,144
RTS0043752,138
RTS0043753,182
RTS0043754,151
RTS0043755,257
RTS0043756,135
RTS0043757,141
RTS0043758,182
RTS0043759,153
RTS0043760,126
RTS0043761,222
RTS0043762,130
RTS0043763,124
RTS0043764,148
RTS0043765,147
RTS0043766,148
RTS0043767,133
RTS0043768,116
RTS0043769,173
RTS0043770,97
RTS0043771,122
RTS0043772,146
RTS0043773,145
RTS0043774,140
RTS0043775,132
RTS0043776,128
RTS0043777,145
RTS0043778,131
RTS0043779,118
RTS0043780,207
RTS0043781,154
RTS0043782,140
RTS0043783,137
RTS0043784,134
RTS0043785,98
RTS0043786,197
RTS0043787,175
RTS0043788,151
RTS0043789,200
RTS0043790,154
RTS0043791,148
RTS0043792,178
RTS0043793,143
RTS0043794,144
RTS0043795,165
RTS0043796,154
RTS0043797,209
RTS0043798,157
RTS0043799,140
RTS0043800,144
RTS0043801,140
RTS0043802,144
RTS0043803,154
RTS0043804,162
RTS0043805,130
RTS0043806,130
RTS0043807,145
RTS0043808,170
RTS0043809,142
RTS0043810,140
RTS0043811,125
RTS0043812,162
RTS0043813,141
RTS0043814,125
RTS0043815,159
RTS0043816,164
RTS0043817,99
RTS0043818,126
RTS0043819,117
RTS0043820,141
RTS0043821,216
RTS0043822,164
RTS0043823,148
RTS0043824,148
RTS0043825,109
RTS0043826,123
RTS0043827,124
RTS0043828,136
RTS0043829,121
RTS0043830,177
RTS0043831,96
RTS0043832,133
RTS0043833,134
RTS0043834,91
RTS0043835,106
RTS0043836,151
RTS0043837,132
RTS0043838,83
RTS0043839,143
RTS0043840,151
RTS0043841,110
RTS0043842,116
RTS0043843,131
RTS0043844,129
RTS0043845,152
RTS0043846,125
RTS0043847,147
RTS0043848,197
RTS0043849,169
RTS0043850,244
RTS0043851,216
RTS0043852,178
RTS0043853,305
RTS0043854,160
RTS0043856,137
RTS0043857,118
RTS0043858,128
RTS0043859,191
RTS0043860,192
RTS0043861,281
RTS0043862,421
RTS0043863,195
RTS0043864,189
RTS0043865,186
RTS0043866,179
RTS0043867,189
RTS0043868,174
RTS0043869,140
RTS0043870,118
RTS0043871,169
RTS0043872,176
RTS0043873,171
RTS0043874,127
RTS0043875,149
RTS0043876,164
RTS0043877,141
RTS0043878,148
RTS0043879,217
RTS0043880,179
RTS0043881,176
RTS0043882,185
RTS0043883,188
RTS0043884,172
RTS0043885,147
RTS0043886,139
RTS0043887,145
RTS0043888,103
RTS0043889,101
RTS0043890,158
RTS0043891,221
RTS0043892,179
RTS0043893,150
RTS0043894,169
RTS0043895,174
RTS0043896,140
RTS0043897,258
RTS0043898,252
RTS0043899,193
RTS0043900,202
RTS0043901,158
RTS0043902,124
RTS0043903,183
RTS0043904,178
RTS0043905,143
RTS0043906,117
RTS0043907,160
RTS0043908,111
RTS0043909,189
RTS0043910,184
RTS0043911,196
RTS0043912,304
RTS0043913,150
RTS0043914,178
RTS0043915,114
RTS0043916,160
RTS0043917,177
RTS0043918,122
RTS0043919,155
RTS0043920,319
RTS0043921,185
RTS0043922,150
RTS0043923,183
RTS0043924,206
RTS0043925,192
RTS0043926,179
RTS0043927,162
RTS0043928,151
RTS0043929,168
RTS0043930,119
RTS0043931,146
RTS0043932,168
RTS0043933,130
RTS0043934,142
RTS0043935,176
RTS0043936,128
RTS0043937,147
RTS0043938,140
RTS0043939,105
RTS0043940,154
RTS0043941,149
RTS0043942,177
RTS0043943,190
RTS0043944,152
RTS0043945,161
RTS0043946,129
RTS0043947,217
RTS0043948,197
RTS0043949,172
RTS0043950,146
RTS0043951,146
RTS0043952,205
RTS0043953,142
RTS0043954,148
RTS0043955,185
RTS0043956,184
RTS0043957,132
RTS0043958,154
RTS0043959,149
RTS0043960,188
RTS0043961,142
RTS0043962,160
RTS0043963,133
RTS0043964,145
RTS0043965,124
RTS0043966,140
RTS0043967,166
RTS0043968,131
RTS0043969,137
RTS0043970,162
RTS0043971,126
RTS0043972,173
RTS0043973,172
RTS0043974,136
RTS0043975,123
RTS0043976,122
RTS0043977,147
RTS0043978,166
RTS0043979,147
RTS0043980,152
RTS0043981,117
RTS0043982,154
RTS0043983,145
RTS0043984,167
RTS0043985,136
RTS0043986,137
RTS0043987,158
RTS0043988,149
RTS0043989,127
RTS0043990,137
RTS0043991,121
RTS0043992,140
RTS0043993,133
RTS0043994,141
RTS0043996,158
RTS0043997,132
RTS0043998,132
RTS0043999,164
RTS0044000,149
RTS0044001,143
RTS0044002,171
RTS0044003,184
RTS0044004,234
RTS0044005,158
RTS0044006,165
RTS0044007,190
RTS0044008,129
RTS0044009,148
RTS0044010,154
RTS0044011,204
RTS0044012,252
RTS0044013,241
RTS0044014,258
RTS0044015,233
RTS0044016,205
RTS0044017,161
RTS0044018,167
RTS0044019,189
RTS0044020,233
RTS0044021,129
RTS0044022,201
RTS0044023,176
RTS0044024,148
RTS0044025,176
RTS0044026,153
RTS0044027,131
RTS0044028,123
RTS0044029,155
RTS0044030,115
RTS0044031,178
RTS0044032,130
RTS0044033,124
RTS0044034,157
RTS0044035,115
RTS0044036,144
RTS0044037,134
RTS0044038,148
RTS0044039,138
RTS0044040,167
RTS0044041,136
RTS0044042,193
RTS0044043,175
RTS0044044,234
RTS0044045,163
RTS0044046,161
RTS0044047,169
RTS0044048,139
RTS0044049,136
RTS0044050,152
RTS0044051,132
RTS0044052,184
RTS0044053,138
RTS0044054,197
RTS0044055,182
RTS0044056,188
RTS0044057,152
RTS0044058,189
RTS0044059,168
RTS0044060,200
RTS0044061,161
RTS0044062,178
RTS0044063,184
RTS0044064,179
RTS0044065,166
RTS0044067,194
RTS0044068,187
RTS0044069,171
RTS0044070,149
RTS0044071,195
RTS0044072,157
RTS0044073,122
RTS0044074,176
RTS0044075,131
RTS0044076,129
RTS0044077,178
RTS0044078,165
RTS0044079,131
RTS0044080,178
RTS0044081,137
RTS0044082,132
RTS0044083,187
RTS0044084,120
RTS0044085,133
RTS0044086,165
RTS0044087,140
RTS0044088,137
RTS0044089,191
RTS0044090,159
RTS0044091,170
RTS0044092,170
RTS0044093,153
RTS0044094,158
RTS0044095,143
RTS0044096,142
RTS0044097,164
RTS0044098,122
RTS0044099,188
RTS0044100,139
RTS0044101,122
RTS0044102,156
RTS0044103,121
RTS0044104,141
RTS0044105,163
RTS0044106,186
RTS0044107,178
RTS0044108,159
RTS0044109,177
RTS0044110,194
RTS0044111,198
RTS0044112,192
RTS0044113,164
RTS0044114,182
RTS0044115,209
RTS0044116,160
RTS0044117,159
RTS0044118,133
RTS0044119,176
RTS0044120,194
RTS0044121,178
RTS0044122,185
RTS0044123,142
RTS0044124,185
RTS0044125,176
RTS0044126,169
RTS0044127,218
RTS0044128,157
RTS0044129,203
RTS0044130,182
RTS0044131,196
RTS0044132,224
RTS0044133,170
RTS0044134,180
RTS0044135,168
RTS0044136,159
RTS0044137,146
RTS0044138,206
RTS0044139,222
RTS0044140,201
RTS0044141,212
RTS0044142,172
RTS0044143,224
RTS0044144,199
RTS0044145,150
RTS0044146,163
RTS0044147,149
RTS0044148,160
RTS0044149,188
RTS0044150,171
RTS0044151,167
RTS0044152,162
RTS0044153,181
RTS0044154,197
RTS0044155,253
RTS0044156,137
RTS0044157,141
RTS0044158,164
RTS0044159,159
RTS0044160,156
RTS0044161,178
RTS0044162,205
RTS0044163,219
RTS0044164,177
RTS0044165,199
RTS0044166,152
RTS0044167,155
RTS0044168,160
RTS0044169,181
RTS0044170,194
RTS0044171,157
RTS0044172,155
RTS0044173,151
RTS0044174,125
RTS0044175,155
RTS0044176,160
RTS0044177,181
RTS0044178,170
RTS0044180,102
RTS0044181,181
RTS0044182,191
RTS0044183,122
RTS0044184,177
RTS0044185,130
RTS0044186,268
RTS0044187,200
RTS0044188,153
RTS0044189,171
RTS0044190,170
RTS0044191,198
RTS0044192,170
RTS0044193,144
RTS0044194,172
RTS0044195,195
RTS0044196,159
RTS0044197,120
RTS0044198,166
RTS0044199,163
RTS0044200,121
RTS0044206,189
RTS0044207,206
RTS0044208,154
RTS0044209,104
RTS0044210,160
RTS0044211,179
RTS0044212,182
RTS0044213,182
RTS0044214,197
RTS0044215,169
RTS0044216,205
RTS0044217,200
RTS0044218,201
RTS0044219,199
RTS0044220,157
RTS0044221,124
RTS0044222,154
RTS0044223,166
RTS0044224,178
RTS0044225,133
RTS0044226,168
RTS0044227,166
RTS0044228,148
RTS0044229,120
RTS0044230,165
RTS0044231,156
RTS0044232,137
RTS0044233,140
RTS0044234,123
RTS0044235,178
RTS0044236,185
RTS0044237,244
RTS0044238,194
RTS0044239,162
RTS0044240,152
RTS0044241,135
RTS0044242,179
RTS0044243,184
RTS0044244,154
RTS0044245,127
RTS0044246,179
RTS0044247,148
RTS0044248,172
RTS0044249,138
RTS0044250,117
RTS0044251,218
RTS0044252,186
RTS0044253,206
RTS0044254,158
RTS0044255,203
RTS0044256,186
RTS0044257,208
RTS0044258,195
RTS0044259,162
RTS0044260,167
RTS0044261,220
RTS0044262,159
RTS0044263,170
RTS0044264,153
RTS0044265,148
RTS0044266,184
RTS0044267,145
RTS0044268,200
RTS0044269,143
RTS0044270,193
RTS0044271,167
RTS0044272,148
RTS0044273,201
RTS0044274,190
RTS0044275,237
RTS0044276,181
RTS0044277,154
RTS0044278,151
RTS0044279,137
RTS0044280,155
RTS0044281,206
RTS0044282,229
RTS0044283,186
RTS0044284,129
RTS0044285,138
RTS0044286,177
RTS0044287,172
RTS0044288,134
RTS0044289,149
RTS0044290,199
RTS0044291,166
RTS0044292,161
RTS0044293,150
RTS0044294,157
RTS0044295,126
RTS0044296,190
RTS0044297,185
RTS0044298,185
RTS0044299,189
RTS0044300,165
RTS0044301,164
RTS0044302,126
RTS0044303,153
RTS0044304,169
RTS0044305,131
RTS0044306,128
RTS0044307,92
RTS0044308,178
RTS0044309,188
RTS0044310,177
RTS0044311,161
RTS0044312,213
RTS0044313,144
RTS0044314,204
RTS0044315,169
RTS0044316,176
RTS0044317,266
RTS0044318,150
RTS0044319,182
RTS0044320,70
RTS0044321,173
RTS0044322,125
RTS0044323,198
RTS0044324,158
RTS0044325,162
RTS0044326,196
RTS0044327,182
RTS0044328,100
RTS0044329,183
RTS0044330,150
RTS0044331,141
RTS0044332,163
RTS0044333,191
RTS0044334,213
RTS0044335,200
RTS0044336,173
RTS0044337,161
RTS0044338,160
RTS0044339,210
RTS0044340,122
RTS0044341,153
RTS0044342,184
RTS0044343,156
RTS0044344,164
RTS0044345,179
RTS0044346,188
RTS0044347,165
RTS0044348,173
RTS0044349,208
RTS0044350,200
RTS0044351,180
RTS0044352,152
RTS0044353,186
RTS0044354,164
RTS0044355,162
RTS0044356,197
RTS0044357,224
RTS0044358,182
RTS0044359,180
RTS0044360,132
RTS0044361,185
RTS0044362,163
RTS0044363,147
RTS0044364,144
RTS0044365,149
RTS0044366,203
RTS0044367,163
RTS0044368,166
RTS0044369,205
RTS0044370,220
RTS0044371,180
RTS0044372,142
RTS0044373,162
RTS0044374,172
RTS0044375,188
RTS0044376,150
RTS0044377,169
RTS0044378,173
RTS0044379,177
RTS0044380,203
RTS0044381,199
RTS0044382,174
RTS0044383,238
RTS0044384,168
RTS0044385,185
RTS0044386,155
RTS0044387,178
RTS0044388,190
RTS0044389,125
RTS0044390,163
RTS0044391,221
RTS0044392,239
RTS0044393,416
RTS0044394,208
RTS0044395,152
RTS0044396,167
RTS0044397,149
RTS0044399,134
RTS0044400,136
RTS0044401,149
RTS0044402,189
RTS0044403,200
RTS0044404,222
RTS0044405,166
RTS0044406,149
RTS0044407,137
RTS0044408,241
RTS0044409,162
RTS0044410,142
RTS0044411,139
RTS0044412,150
RTS0044413,166
RTS0044414,156
RTS0044415,194
RTS0044416,202
RTS0044417,196
RTS0044418,182
RTS0044419,159
RTS0044420,210
RTS0044421,160
RTS0044422,180
RTS0044423,140
RTS0044424,157
RTS0044425,171
RTS0044426,158
RTS0044427,143
RTS0044428,150
RTS0044429,219
RTS0044430,160
RTS0044431,164
RTS0044432,216
RTS0044433,146
RTS0044434,207
RTS0044435,173
RTS0044436,151
RTS0044437,133
RTS0044438,170
RTS0044439,145
RTS0044440,195
RTS0044441,194
RTS0044442,196
RTS0044443,209
RTS0044444,136
RTS0044445,179
RTS0044446,178
RTS0044447,201
RTS0044448,140
RTS0044449,209
RTS0044450,151
RTS0044451,185
RTS0044452,208
RTS0044453,136
RTS0044454,239
RTS0044455,145
RTS0044456,171
RTS0044457,236
RTS0044458,187
RTS0044459,171
RTS0044460,197
RTS0044461,247
RTS0044462,148
RTS0044463,145
RTS0044464,190
RTS0044465,217
RTS0044466,225
RTS0044467,223
RTS0044468,159
RTS0044469,214
RTS0044470,240
RTS0044471,186
RTS0044472,220
RTS0044473,167
RTS0044474,235
RTS0044475,263
RTS0044476,208
RTS0044477,239
RTS0044478,142
RTS0044479,157
RTS0044480,162
RTS0044481,197
RTS0044482,235
RTS0044483,176
RTS0044484,201
RTS0044485,190
RTS0044486,244
RTS0044487,182
RTS0044488,205
RTS0044489,188
RTS0044490,117
RTS0044491,175
RTS0044492,148
RTS0044493,159
RTS0044494,161
RTS0044495,167
RTS0044496,190
RTS0044497,183
RTS0044498,212
RTS0044499,222
RTS0044500,217
RTS0044501,233
RTS0044502,220
RTS0044503,168
RTS0044504,202
RTS0044505,190
RTS0044506,223
RTS0044507,131
RTS0044508,209
RTS0044509,214
RTS0044510,163
RTS0044511,141
RTS0044512,179
RTS0044513,155
RTS0044514,135
RTS0044515,226
RTS0044516,185
RTS0044517,225
RTS0044518,217
RTS0044519,223
RTS0044520,179
RTS0044521,230
RTS0044522,176
RTS0044523,177
RTS0044524,121
RTS0044525,163
RTS0044526,114
RTS0044527,158
RTS0044528,157
RTS0044529,207
RTS0044530,147
RTS0044531,163
RTS0044532,133
RTS0044533,150
RTS0044534,149
RTS0044535,126
RTS0044536,176
RTS0044537,154
RTS0044538,176
RTS0044539,160
RTS0044540,117
RTS0044541,124
RTS0044542,151
RTS0044543,164
RTS0044544,156
RTS0044545,122
RTS0044546,172
RTS0044547,189
RTS0044548,136
RTS0044549,206
RTS0044550,150
RTS0044551,159
RTS0044552,139
RTS0044553,175
RTS0044554,139
RTS0044555,160
RTS0044556,143
RTS0044557,191
RTS0044558,133
RTS0044559,163
RTS0044560,194
RTS0044561,131
RTS0044562,150
RTS0044563,175
RTS0044564,195
RTS0044565,147
RTS0044566,166
RTS0044567,129
RTS0044568,160
RTS0044569,138
RTS0044570,160
RTS0044571,147
RTS0044572,134
RTS0044573,121
RTS0044574,232
RTS0044575,176
RTS0044576,124
RTS0044577,142
RTS0044578,216
RTS0044579,151
RTS0044580,136
RTS0044581,125
RTS0044582,166
RTS0044583,130
RTS0044584,155
RTS0044585,107
RTS0044586,177
RTS0044587,138
RTS0044588,123
RTS0044589,144
RTS0044590,143
RTS0044591,154
RTS0044592,132
RTS0044593,155
RTS0044594,129
RTS0044595,136
RTS0044596,175
RTS0044597,160
RTS0044598,176
RTS0044599,209
RTS0044600,123
RTS0044601,148
RTS0044602,126
RTS0044603,105
RTS0044604,163
RTS0044605,153
RTS0044606,163
RTS0044607,208
RTS0044608,143
RTS0044609,108
RTS0044610,161
RTS0044611,187
RTS0044612,136
RTS0044613,168
RTS0044614,165
RTS0044615,111
RTS0044616,146
RTS0044617,180
RTS0044618,134
RTS0044619,147
RTS0044620,157
RTS0044621,185
RTS0044622,164
RTS0044623,205
RTS0044624,200
RTS0044625,141
RTS0044626,210
RTS0044627,145
RTS0044628,141
RTS0044629,168
RTS0044630,170
RTS0044631,162
RTS0044632,268
RTS0044633,229
RTS0044634,159
RTS0044635,178
RTS0044636,137
RTS0044637,145
RTS0044638,132
RTS0044639,158
RTS0044640,146
RTS0044641,136
RTS0044642,136
RTS0044643,125
RTS0044644,343
RTS0044645,150
RTS0044646,145
RTS0044647,143
RTS0044648,137
RTS0044649,171
RTS0044650,96
RTS0044651,142
RTS0044652,166
RTS0044653,140
RTS0044654,156
RTS0044655,192
RTS0044656,179
RTS0044657,143
RTS0044658,152
RTS0044659,125
RTS0044660,164
RTS0044661,183
RTS0044662,155
RTS0044663,132
RTS0044664,143
RTS0044665,184
RTS0044666,150
RTS0044667,130
RTS0044668,136
RTS0044669,186
RTS0044670,142
RTS0044671,147
RTS0044672,219
RTS0044673,184
RTS0044674,182
RTS0044675,161
RTS0044676,176
RTS0044677,176
RTS0044678,153
RTS0044679,171
RTS0044680,190
RTS0044681,130
RTS0044682,173
RTS0044683,146
RTS0044684,167
RTS0044685,166
RTS0044686,137
RTS0044687,165
RTS0044688,223
RTS0044689,274
RTS0044690,215
RTS0044691,187
RTS0044692,155
RTS0044693,201
RTS0044694,187
RTS0044695,122
RTS0044696,184
RTS0044697,162
RTS0044698,151
RTS0044699,169
RTS0044700,170
RTS0044701,145
RTS0044702,134
RTS0044703,154
RTS0044704,168
RTS0044705,124
RTS0044706,104
RTS0044707,147
RTS0044708,115
RTS0044709,145
RTS0044710,124
RTS0044711,145
RTS0044712,183
RTS0044714,153
RTS0044715,156
RTS0044716,172
RTS0044717,116
RTS0044718,149
RTS0044719,113
RTS0044720,184
RTS0044721,152
RTS0044722,183
RTS0044723,125
RTS0044724,138
RTS0044725,136
RTS0044726,191
RTS0044727,153
RTS0044728,132
RTS0044729,159
RTS0044730,153
RTS0044731,250
RTS0044732,200
RTS0044733,143
RTS0044734,161
RTS0044735,296
RTS0044736,146
RTS0044737,148
RTS0044738,147
RTS0044739,134
RTS0044740,151
RTS0044741,145
RTS0044742,141
RTS0044743,211
RTS0044744,140
RTS0044745,138
RTS0044746,327
RTS0044747,159
RTS0044748,120
RTS0044749,179
RTS0044750,153
RTS0044751,109
RTS0044752,148
RTS0044753,175
RTS0044754,183
RTS0044755,171
RTS0044756,185
RTS0044757,154
RTS0044758,151
RTS0044759,173
RTS0044760,136
RTS0044761,219
RTS0044762,174
RTS0044763,200
RTS0044764,142
RTS0044765,133
RTS0044766,142
RTS0044767,191
RTS0044768,174
RTS0044769,131
RTS0044770,160
RTS0044771,159
RTS0044772,128
RTS0044773,153
RTS0044774,128
RTS0044775,211
RTS0044776,137
RTS0044777,155
RTS0044778,151
RTS0044779,163
RTS0044780,227
RTS0044781,182
RTS0044782,161
RTS0044783,181
RTS0044784,148
RTS0044785,124
RTS0044786,175
RTS0044787,171
RTS0044788,177
RTS0044789,190
RTS0044790,161
RTS0044791,169
RTS0044792,202
RTS0044793,122
RTS0044794,152
RTS0044795,149
RTS0044796,155
RTS0044797,197
RTS0044798,173
RTS0044799,157
RTS0044800,143
RTS0044801,170
RTS0044802,166
RTS0044803,135
RTS0044804,140
RTS0044805,294
RTS0044806,161
RTS0044807,131
RTS0044808,127
RTS0044809,164
RTS0044810,141
RTS0044811,124
RTS0044812,153
RTS0044813,185
RTS0044814,692
RTS0044815,182
RTS0044816,143
RTS0044817,171
RTS0044818,187
RTS0044819,142
RTS0044820,175
RTS0044821,145
RTS0044822,153
RTS0044823,159
RTS0044824,145
RTS0044825,193
RTS0044826,189
RTS0044827,192
RTS0044828,193
RTS0044829,204
RTS0044830,171
RTS0044831,180
RTS0044832,143
RTS0044833,188
RTS0044834,160
RTS0044835,163
RTS0044836,167
RTS0044837,116
RTS0044838,246
RTS0044839,174
RTS0044840,163
RTS0044841,130
RTS0044842,130
RTS0044843,193
RTS0044844,152
RTS0044845,178
RTS0044846,188
RTS0044847,144
RTS0044848,206
RTS0044849,218
RTS0044850,161
RTS0044851,148
RTS0044852,166
RTS0044853,174
RTS0044854,122
RTS0044855,154
RTS0044856,178
RTS0044857,142
RTS0044858,157
RTS0044859,189
RTS0044860,185
RTS0044861,161
RTS0044862,152
RTS0044863,145
RTS0044864,138
RTS0044865,133
RTS0044866,200
RTS0044867,210
RTS0044868,143
RTS0044869,197
RTS0044870,175
RTS0044871,150
RTS0044872,133
RTS0044873,150
RTS0044874,119
RTS0044875,156
RTS0044876,137
RTS0044877,170
RTS0044878,150
RTS0044879,158
RTS0044880,191
RTS0044881,120
RTS0044882,137
RTS0044883,128
RTS0044884,165
RTS0044885,118
RTS0044886,152
RTS0044887,130
RTS0044888,195
RTS0044889,155
RTS0044890,161
RTS0044891,173
RTS0044892,174
RTS0044893,152
RTS0044894,149
RTS0044895,163
RTS0044896,175
RTS0044897,159
RTS0044898,166
RTS0044899,148
RTS0044900,148
RTS0044901,157
RTS0044902,164
RTS0044903,198
RTS0044904,141
RTS0044905,233
RTS0044906,161
RTS0044907,147
RTS0044908,186
RTS0044909,217
RTS0044910,175
RTS0044911,199
RTS0044912,161
RTS0044913,141
RTS0044914,176
RTS0044915,123
RTS0044916,192
RTS0044917,164
RTS0044918,177
RTS0044919,157
RTS0044920,174
RTS0044921,172
RTS0044922,178
RTS0044923,172
RTS0044924,167
RTS0044925,144
RTS0044926,212
RTS0044927,190
RTS0044928,161
RTS0044929,144
RTS0044930,172
RTS0044931,143
RTS0044932,197
RTS0044933,166
RTS0044934,167
RTS0044935,182
RTS0044936,352
RTS0044937,123
RTS0044938,152
RTS0044939,193
RTS0044940,148
RTS0044941,188
RTS0044942,148
RTS0044943,153
RTS0044944,133
RTS0044945,133
RTS0044946,192
RTS0044947,138
RTS0044948,167
RTS0044949,134
RTS0044950,149
RTS0044951,120
RTS0044952,134
RTS0044953,147
RTS0044954,173
RTS0044955,122
RTS0044956,163
RTS0044957,229
RTS0044958,207
RTS0044959,150
RTS0044960,156
RTS0044961,160
RTS0044962,140
RTS0044963,112
RTS0044964,136
RTS0044965,140
RTS0044966,184
RTS0044967,148
RTS0044968,193
RTS0044969,155
RTS0044970,154
RTS0044971,176
RTS0044972,172
RTS0044973,152
RTS0044974,160
RTS0044975,149
RTS0044976,164
RTS0044977,128
RTS0044978,144
RTS0044979,168
RTS0044980,166
RTS0044981,150
RTS0044982,148
RTS0044983,138
RTS0044984,157
RTS0044985,389
RTS0044986,121
RTS0044987,137
RTS0044988,127
RTS0044989,140
RTS0044990,180
RTS0044991,144
RTS0044992,145
RTS0044993,142
RTS0044994,142
RTS0044995,155
RTS0044996,188
RTS0044997,165
RTS0044998,142
RTS0044999,151
RTS0045000,171
RTS0045001,162
RTS0045002,172
RTS0045003,168
RTS0045004,176
RTS0045005,183
RTS0045006,142
RTS0045007,181
RTS0045008,164
RTS0045009,171
RTS0045010,153
RTS0045011,144
RTS0045012,151
RTS0045013,124
RTS0045014,152
RTS0045015,171
RTS0045016,166
RTS0045017,137
RTS0045018,144
RTS0045019,148
RTS0045020,137
RTS0045021,128
RTS0045022,151
RTS0045023,147
RTS0045024,117
RTS0045025,206
RTS0045026,144
RTS0045027,154
RTS0045028,150
RTS0045029,224
RTS0045030,162
RTS0045031,127
RTS0045032,187
RTS0045033,186
RTS0045034,154
RTS0045035,150
RTS0045036,157
RTS0045038,254
RTS0045039,164
RTS0045040,132
RTS0045041,166
RTS0045042,138
RTS0045043,136
RTS0045044,152
RTS0045045,175
RTS0045046,125
RTS0045047,175
RTS0045048,158
RTS0045049,147
RTS0045050,173
RTS0045051,162
RTS0045052,148
RTS0045053,143
RTS0045054,143
RTS0045055,134
RTS0045056,145
RTS0045057,246
RTS0045058,164
RTS0045059,157
RTS0045060,154
RTS0045061,131
RTS0045063,134
RTS0045064,184
RTS0045065,170
RTS0045066,129
RTS0045067,186
RTS0045068,182
RTS0045069,141
RTS0045070,188
RTS0045071,176
RTS0045072,230
RTS0045073,145
RTS0045074,174
RTS0045075,149
RTS0045076,191
RTS0045077,108
RTS0045078,150
RTS0045079,160
RTS0045080,163
RTS0045081,128
RTS0045082,597
RTS0045083,151
RTS0045084,158
RTS0045085,143
RTS0045086,149
RTS0045087,137
RTS0045088,157
RTS0045089,133
RTS0045090,142
RTS0045091,176
RTS0045092,115
RTS0045093,102
RTS0045094,124
RTS0045095,167
RTS0045096,157
RTS0045097,182
RTS0045098,151
RTS0045099,159
RTS0045100,164
RTS0045101,199
RTS0045102,145
RTS0045103,159
RTS0045104,140
RTS0045105,137
RTS0045106,141
RTS0045107,196
RTS0045108,173
RTS0045109,182
RTS0045110,156
RTS0045111,231
RTS0045112,187
RTS0045113,169
RTS0045114,158
RTS0045115,168
RTS0045116,146
RTS0045117,184
RTS0045118,161
RTS0045119,170
RTS0045120,206
RTS0045121,156
RTS0045122,200
RTS0045123,314
RTS0045124,157
RTS0045125,153
RTS0045126,156
RTS0045127,210
RTS0045128,154
RTS0045129,158
RTS0045130,189
RTS0045131,187
RTS0045132,169
RTS0045133,187
RTS0045134,196
RTS0045135,152
RTS0045136,178
RTS0045137,186
RTS0045138,172
RTS0045139,186
RTS0045140,185
RTS0045141,158
RTS0045142,208
RTS0045143,173
RTS0045144,138
RTS0045145,159
RTS0045146,167
RTS0045147,190
RTS0045148,180
RTS0045149,148
RTS0045150,119
RTS0045151,141
RTS0045152,187
RTS0045153,141
RTS0045154,152
RTS0045155,153
RTS0045156,132
RTS0045157,192
RTS0045158,128
RTS0045159,181
RTS0045160,181
RTS0045161,158
RTS0045162,212
RTS0045163,163
RTS0045164,150
RTS0045165,155
RTS0045166,178
RTS0045167,172
RTS0045168,206
RTS0045169,247
RTS0045170,201
RTS0045171,180
RTS0045172,210
RTS0045173,164
RTS0045174,155
RTS0045175,165
RTS0045176,179
RTS0045177,143
RTS0045178,116
RTS0045179,160
RTS0045180,174
RTS0045181,168
RTS0045182,147
RTS0045183,137
RTS0045184,164
RTS0045185,180
RTS0045186,203
RTS0045187,130
RTS0045188,152
RTS0045189,140
RTS0045190,207
RTS0045191,180
RTS0045192,178
RTS0045193,164
RTS0045194,186
RTS0045195,154
RTS0045196,191
RTS0045197,159
RTS0045198,306
RTS0045199,169
RTS0045200,159
RTS0045201,147
RTS0045202,136
RTS0045203,162
RTS0045204,159
RTS0045205,157
RTS0045206,149
RTS0045207,158
RTS0045208,167
RTS0045209,154
RTS0045210,198
RTS0045211,163
RTS0045212,172
RTS0045213,175
RTS0045214,183
RTS0045215,189
RTS0045216,181
RTS0045217,164
RTS0045218,225
RTS0045219,166
RTS0045220,182
RTS0045221,154
RTS0045222,160
RTS0045223,191
RTS0045224,166
RTS0045225,157
RTS0045226,132
RTS0045227,128
RTS0045228,184
RTS0045229,151
RTS0045230,153
RTS0045231,132
RTS0045232,194
RTS0045233,160
RTS0045234,146
RTS0045235,173
RTS0045236,248
RTS0045237,169
RTS0045238,134
RTS0045239,186
RTS0045240,256
RTS0045241,135
RTS0045242,285
RTS0045243,173
RTS0045244,165
RTS0045245,126
RTS0045246,211
RTS0045247,159
RTS0045248,117
RTS0045249,138
RTS0045250,161
RTS0045251,179
RTS0045252,157
RTS0045253,231
RTS0045254,137
RTS0045255,105
RTS0045256,150
RTS0045257,147
RTS0045258,167
RTS0045259,200
RTS0045260,153
RTS0045261,122
RTS0045262,230
RTS0045263,179
RTS0045264,155
RTS0045265,195
RTS0045266,175
RTS0045267,175
RTS0045268,182
RTS0045269,175
RTS0045270,172
RTS0045271,147
RTS0045272,104
RTS0045273,156
RTS0045274,159
RTS0045275,194
RTS0045276,121
RTS0045277,132
RTS0045278,190
RTS0045279,97
RTS0045280,135
RTS0045281,221
RTS0045282,218
RTS0045283,183
RTS0045284,149
RTS0045285,239
RTS0045286,211
RTS0045287,211
RTS0045288,162
RTS0045289,156
RTS0045290,164
RTS0045291,153
RTS0045292,201
RTS0045293,146
RTS0045294,140
RTS0045295,152
RTS0045296,192
RTS0045297,191
RTS0045298,182
RTS0045299,184
RTS0045300,182
RTS0045301,203
RTS0045302,167
RTS0045303,176
RTS0045304,75
RTS0045305,260
RTS0045306,154
RTS0045307,173
RTS0045308,215
RTS0045309,171
RTS0045310,240
RTS0045311,68
RTS0045312,150
RTS0045313,167
RTS0045314,137
RTS0045315,174
RTS0045316,236
RTS0045317,150
RTS0045318,216
RTS0045319,160
RTS0045320,157
RTS0045321,127
RTS0045322,160
RTS0045323,167
RTS0045324,148
RTS0045325,169
RTS0045326,210
RTS0045327,224
RTS0045328,205
RTS0045329,166
RTS0045330,126
RTS0045331,162
RTS0045332,131
RTS0045333,180
RTS0045334,188
RTS0045335,169
RTS0045336,167
RTS0045337,151
RTS0045338,154
RTS0045339,165
RTS0045340,147
RTS0045341,147
RTS0045342,209
RTS0045343,184
RTS0045344,144
RTS0045345,156
RTS0045346,161
RTS0045347,143
RTS0045348,164
RTS0045349,221
RTS0045350,173
RTS0045351,184
RTS0045352,152
RTS0045353,188
RTS0045354,173
RTS0045355,97
RTS0045356,221
RTS0045357,212
RTS0045358,191
RTS0045359,194
RTS0045360,164
RTS0045361,236
RTS0045362,172
RTS0045363,221
RTS0045364,188
RTS0045365,194
RTS0045366,191
RTS0045367,119
RTS0045368,135
RTS0045369,123
RTS0045370,131
RTS0045371,168
RTS0045372,169
RTS0045373,208
RTS0045374,192
RTS0045375,149
RTS0045376,149
RTS0045377,138
RTS0045378,127
RTS0045379,150
RTS0045380,176
RTS0045381,185
RTS0045382,162
RTS0045383,151
RTS0045384,130
RTS0045385,143
RTS0045386,172
RTS0045387,135
RTS0045388,138
RTS0045389,138
RTS0045390,138
RTS0045391,155
RTS0045392,157
RTS0045393,139
RTS0045394,149
RTS0045395,180
RTS0045396,191
RTS0045397,156
RTS0045398,141
RTS0045399,155
RTS0045400,161
RTS0045401,148
RTS0045402,132
RTS0045403,146
RTS0045404,161
RTS0045405,170
RTS0045406,179
RTS0045407,166
RTS0045408,167
RTS0045409,179
RTS0045410,136
RTS0045411,177
RTS0045412,152
RTS0045413,163
RTS0045414,178
RTS0045415,140
RTS0045416,177
RTS0045417,157
RTS0045418,149
RTS0045419,146
RTS0045420,175
RTS0045421,166
RTS0045422,232
RTS0045423,140
RTS0045424,180
RTS0045425,178
RTS0045426,126
RTS0045427,178
RTS0045428,134
RTS0045429,194
RTS0045430,117
RTS0045431,131
RTS0045432,220
RTS0045433,139
RTS0045434,167
RTS0045435,171
RTS0045436,147
RTS0045437,149
RTS0045438,209
RTS0045439,132
RTS0045440,160
RTS0045441,151
RTS0045442,150
RTS0045443,139
RTS0045444,108
RTS0045445,159
RTS0045446,143
RTS0045447,131
RTS0045448,136
RTS0045449,98
RTS0045450,98
RTS0045451,149
RTS0045452,145
RTS0045453,101
RTS0045454,123
RTS0045455,132
RTS0045456,131
RTS0045457,141
RTS0045458,130
RTS0045459,87
RTS0045460,145
RTS0045461,125
RTS0045462,142
RTS0045463,173
RTS0045464,109
RTS0045465,126
RTS0045466,153
RTS0045467,229
RTS0045468,123
RTS0045469,195
RTS0045470,189
RTS0045471,158
RTS0045472,144
RTS0045473,88
RTS0045474,174
RTS0045475,170
RTS0045476,133
RTS0045477,195
RTS0045478,130
RTS0045479,194
RTS0045480,178
RTS0045481,178
RTS0045482,198
RTS0045483,151
RTS0045484,230
RTS0045485,213
RTS0045486,86
RTS0045487,163
RTS0045488,183
RTS0045489,156
RTS0045490,181
RTS0045491,167
RTS0045492,275
RTS0045493,157
RTS0045494,125
RTS0045495,166
RTS0045496,121
RTS0045497,119
RTS0045498,148
RTS0045499,170
RTS0045500,159
RTS0045501,178
RTS0045502,193
RTS0045503,118
RTS0045504,123
RTS0045505,148
RTS0045506,208
RTS0045507,215
RTS0045508,139
RTS0045509,125
RTS0045510,52
RTS0045511,208
RTS0045512,193
RTS0045513,122
RTS0045514,249
RTS0045515,126
RTS0045516,122
RTS0045517,148
RTS0045518,153
RTS0045519,159
RTS0045520,137
RTS0045521,203
RTS0045522,184
RTS0045523,197
RTS0045524,164
RTS0045525,159
RTS0045526,134
RTS0045527,193
RTS0045528,157
RTS0045529,158
RTS0045530,177
RTS0045531,169
RTS0045532,147
RTS0045533,135
RTS0045534,147
RTS0045535,125
RTS0045536,130
RTS0045537,167
RTS0045538,141
RTS0045539,150
RTS0045540,172
RTS0045541,116
RTS0045542,128
RTS0045543,197
RTS0045544,101
RTS0045545,187
RTS0045546,133
RTS0045547,135
RTS0045548,115
RTS0045549,91
RTS0045550,111
RTS0045551,142
RTS0045552,157
RTS0045553,119
RTS0045554,156
RTS0045555,98
RTS0045556,164
RTS0045557,147
RTS0045558,146
RTS0045559,140
RTS0045560,214
RTS0045561,148
RTS0045562,142
RTS0045563,107
RTS0045564,143
RTS0045565,145
RTS0045566,205
RTS0045567,168
RTS0045568,142
RTS0045569,182
RTS0045570,166
RTS0045571,126
RTS0045572,165
RTS0045573,128
RTS0045574,110
RTS0045575,133
RTS0045576,134
RTS0045577,145
RTS0045578,127
RTS0045579,133
RTS0045580,152
RTS0045581,167
RTS0045582,156
RTS0045583,196
RTS0045584,237
RTS0045585,130
RTS0045586,106
RTS0045587,149
RTS0045588,138
RTS0045589,175
RTS0045590,130
RTS0045592,146
RTS0045593,182
RTS0045594,154
RTS0045595,148
RTS0045596,166
RTS0045597,140
RTS0045598,175
RTS0045599,139
RTS0045600,148
RTS0045601,137
RTS0045602,129
RTS0045603,113
RTS0045604,201
RTS0045606,175
RTS0045607,115
RTS0045608,171
RTS0045609,139
RTS0045610,204
RTS0045611,115
RTS0045612,128
RTS0045613,132
RTS0045614,129
RTS0045615,104
RTS0045616,138
RTS0045617,161
RTS0045618,132
RTS0045619,143
RTS0045620,122
RTS0045621,140
RTS0045622,158
RTS0045623,130
RTS0045624,122
RTS0045625,133
RTS0045626,71
RTS0045627,130
RTS0045628,131
RTS0045629,172
RTS0045630,133
RTS0045631,129
RTS0045632,128
RTS0045633,174
RTS0045634,127
RTS0045635,139
RTS0045636,207
RTS0045637,124
RTS0045638,174
RTS0045639,200
RTS0045640,127
RTS0045641,143
RTS0045642,155
RTS0045643,128
RTS0045644,131
RTS0045645,130
RTS0045646,139
RTS0045647,149
RTS0045648,140
RTS0045649,165
RTS0045650,151
RTS0045651,115
RTS0045652,141
RTS0045653,131
RTS0045654,142
RTS0045655,160
RTS0045656,147
RTS0045657,158
RTS0045658,173
RTS0045659,184
RTS0045660,207
RTS0045661,208
RTS0045662,172
RTS0045663,212
RTS0045664,205
RTS0045665,239
RTS0045666,118
RTS0045667,149
RTS0045668,162
RTS0045669,138
RTS0045670,168
RTS0045671,133
RTS0045672,175
RTS0045673,157
RTS0045674,152
RTS0045675,165
RTS0045676,192
RTS0045677,183
RTS0045678,185
RTS0045679,158
RTS0045680,173
RTS0045681,149
RTS0045682,211
RTS0045683,107
RTS0045684,137
RTS0045685,160
RTS0045687,165
RTS0045688,180
RTS0045689,160
RTS0045690,167
RTS0045691,159
RTS0045692,161
RTS0045693,195
RTS0045694,134
RTS0045695,149
RTS0045696,219
RTS0045697,168
RTS0045698,206
RTS0045699,144
RTS0045700,155
RTS0045701,176
RTS0045702,179
RTS0045703,156
RTS0045704,145
RTS0045705,150
RTS0045706,146
RTS0045707,182
RTS0045708,173
RTS0045709,161
RTS0045710,171
RTS0045711,170
RTS0045712,153
RTS0045713,164
RTS0045714,173
RTS0045715,121
RTS0045716,191
RTS0045717,146
RTS0045718,119
RTS0045719,126
RTS0045720,141
RTS0045721,170
RTS0045722,184
RTS0045723,166
RTS0045724,162
RTS0045725,118
RTS0045726,142
RTS0045727,242
RTS0045728,170
RTS0045729,135
RTS0045730,134
RTS0045731,182
RTS0045732,170
RTS0045733,170
RTS0045734,139
RTS0045735,108
RTS0045736,158
RTS0045737,197
RTS0045738,224
RTS0045739,322
RTS0045740,214
RTS0045741,141
RTS0045742,135
RTS0045743,113
RTS0045744,139
RTS0045745,176
RTS0045746,144
RTS0045747,155
RTS0045748,186
RTS0045749,112
RTS0045750,129
RTS0045751,127
RTS0045752,111
RTS0045753,159
RTS0045754,145
RTS0045755,180
RTS0045756,191
RTS0045757,143
RTS0045758,131
RTS0045759,206
RTS0045760,212
RTS0045761,160
RTS0045762,186
RTS0045763,163
RTS0045764,144
RTS0045765,125
RTS0045766,159
RTS0045767,133
RTS0045768,167
RTS0045769,152
RTS0045770,192
RTS0045771,137
RTS0045772,217
RTS0045773,291
RTS0045774,155
RTS0045775,236
RTS0045776,157
RTS0045777,131
RTS0045778,131
RTS0045779,155
RTS0045780,142
RTS0045781,199
RTS0045782,165
RTS0045783,117
RTS0045784,177
RTS0045785,168
RTS0045786,147
RTS0045787,213
RTS0045788,169
RTS0045789,130
RTS0045790,118
RTS0045791,156
RTS0045792,153
RTS0045793,151
RTS0045794,135
RTS0045795,121
RTS0045796,190
RTS0045797,137
RTS0045798,123
RTS0045799,150
RTS0045800,138
RTS0045801,127
RTS0045802,129
RTS0045803,169
RTS0045804,124
RTS0045805,163
RTS0045806,136
RTS0045807,115
RTS0045808,109
RTS0045809,126
RTS0045810,101
RTS0045811,126
RTS0045812,140
RTS0045813,134
RTS0045814,132
RTS0045815,111
RTS0045816,141
RTS0045817,136
RTS0045818,160
RTS0045819,185
RTS0045820,154
RTS0045821,187
RTS0045822,127
RTS0045823,156
RTS0045824,153
RTS0045825,177
RTS0045826,178
RTS0045827,176
RTS0045828,228
RTS0045829,189
RTS0045830,157
RTS0045831,165
RTS0045832,169
RTS0045833,165
RTS0045834,169
RTS0045835,153
RTS0045836,197
RTS0045837,191
RTS0045838,156
RTS0045840,170
RTS0045841,218
RTS0045842,157
RTS0045843,174
RTS0045844,154
RTS0045845,138
RTS0045846,224
RTS0045848,138
RTS0045849,354
RTS0045851,150
RTS0045852,137
RTS0045853,162
RTS0045854,161
RTS0045855,165
RTS0045856,204
RTS0045857,154
RTS0045858,133
RTS0045859,168
RTS0045860,150
RTS0045861,124
RTS0045862,191
RTS0045863,135
RTS0045864,206
RTS0045865,186
RTS0045866,153
RTS0045867,156
RTS0045868,160
RTS0045869,141
RTS0045870,144
RTS0045871,101
RTS0045872,226
RTS0045873,316
RTS0045874,121
RTS0045875,177
RTS0045876,117
RTS0045877,163
RTS0045878,94
RTS0045879,252
RTS0045880,139
RTS0045881,125
RTS0045882,144
RTS0045883,133
RTS0045884,132
RTS0045885,21
RTS0045886,323
RTS0045887,143
RTS0045888,156
RTS0045889,161
RTS0045890,142
RTS0045891,181
RTS0045892,174
RTS0045893,159
RTS0045894,297
RTS0045895,129
RTS0045896,163
RTS0045897,127
RTS0045898,108
RTS0045899,173
RTS0045900,206
RTS0045901,132
RTS0045902,143
RTS0045903,140
RTS0045904,133
RTS0045905,152
RTS0045906,154
RTS0045907,141
RTS0045908,129
RTS0045909,139
RTS0045910,133
RTS0045911,148
RTS0045912,160
RTS0045913,135
RTS0045914,101
RTS0045915,143
RTS0045916,170
RTS0045917,126
RTS0045918,153
RTS0045919,202
RTS0045920,143
RTS0045921,159
RTS0045922,172
RTS0045923,144
RTS0045924,177
RTS0045925,166
RTS0045926,189
RTS0045927,114
RTS0045928,164
RTS0045929,139
RTS0045930,226
RTS0045931,205
RTS0045932,146
RTS0045933,145
RTS0045935,176
RTS0045939,197
RTS0045940,135
RTS0045941,152
RTS0045942,199
RTS0045943,511
RTS0045944,135
RTS0045945,129
RTS0045946,118
RTS0045947,131
RTS0045948,132
RTS0045949,191
RTS0045950,144
RTS0045951,146
RTS0045952,148
RTS0045953,161
RTS0045954,172
RTS0045955,136
RTS0045956,153
RTS0045957,164
RTS0045958,212
RTS0045959,130
RTS0045960,96
RTS0045961,117
RTS0045962,155
RTS0045963,153
RTS0045964,170
RTS0045965,172
RTS0045966,152
RTS0045967,150
RTS0045968,154
RTS0045969,173
RTS0045970,238
RTS0045971,157
RTS0045972,197
RTS0045973,119
RTS0045974,124
RTS0045975,181
RTS0045976,189
RTS0045977,134
RTS0045978,165
RTS0045979,153
RTS0045980,130
RTS0045981,256
RTS0045982,166
RTS0045983,158
RTS0045984,156
RTS0045985,162
RTS0045986,120
RTS0045987,179
RTS0045988,159
RTS0045989,144
RTS0045990,91
RTS0045991,134
RTS0045992,127
RTS0045993,134
RTS0045994,152
RTS0045995,133
RTS0045996,139
RTS0045997,152
RTS0045998,162
RTS0045999,129
RTS0046000,92
RTS0046001,151
RTS0046002,189
RTS0046003,150
RTS0046004,146
RTS0046005,201
RTS0046006,134
RTS0046007,180
RTS0046008,157
RTS0046009,145
RTS0046010,117
RTS0046011,125
RTS0046012,113
RTS0046013,214
RTS0046014,133
RTS0046015,129
RTS0046016,174
RTS0046017,133
RTS0046018,134
RTS0046019,170
RTS0046020,187
RTS0046021,187
RTS0046022,162
RTS0046023,184
RTS0046024,132
RTS0046025,130
RTS0046026,139
RTS0046027,188
RTS0046028,150
RTS0046029,139
RTS0046030,139
RTS0046031,149
RTS0046032,136
RTS0046033,123
RTS0046034,138
RTS0046035,166
RTS0046036,153
RTS0046037,129
RTS0046038,157
RTS0046039,160
RTS0046040,113
RTS0046041,146
RTS0046042,136
RTS0046043,177
RTS0046044,158
RTS0046045,146
RTS0046046,125
RTS0046047,93
RTS0046048,129
RTS0046049,155
RTS0046050,166
RTS0046051,195
RTS0046052,201
RTS0046053,149
RTS0046054,211
RTS0046055,209
RTS0046056,185
RTS0046057,153
RTS0046058,188
RTS0046059,178
RTS0046060,136
RTS0046061,227
RTS0046062,159
RTS0046063,183
RTS0046064,172
RTS0046065,171
RTS0046066,156
RTS0046067,138
RTS0046068,178
RTS0046069,150
RTS0046070,175
RTS0046071,266
RTS0046072,137
RTS0046073,164
RTS0046074,155
RTS0046075,130
RTS0046076,156
RTS0046077,156
RTS0046078,166
RTS0046079,169
RTS0046080,171
RTS0046081,158
RTS0046082,210
RTS0046083,144
RTS0046084,203
RTS0046085,187
RTS0046086,218
RTS0046087,143
RTS0046088,188
RTS0046089,95
RTS0046090,157
RTS0046091,125
RTS0046092,356
RTS0046093,151
RTS0046094,160
RTS0046095,156
RTS0046096,149
RTS0046097,152
RTS0046098,154
RTS0046099,160
RTS0046100,169
RTS0046101,134
RTS0046102,134
RTS0046103,164
RTS0046104,160
RTS0046105,172
RTS0046106,122
RTS0046107,180
RTS0046108,127
RTS0046109,146
RTS0046110,157
RTS0046111,177
RTS0046112,184
RTS0046113,133
RTS0046114,148
RTS0046115,134
RTS0046116,152
RTS0046117,165
RTS0046119,222
RTS0046121,167
RTS0046122,179
RTS0046123,160
RTS0046124,132
RTS0046125,158
RTS0046126,118
RTS0046127,110
RTS0046128,205
RTS0046129,160
RTS0046130,178
RTS0046131,130
RTS0046132,159
RTS0046133,142
RTS0046134,178
RTS0046135,128
RTS0046136,129
RTS0046137,189
RTS0046138,182
RTS0046140,161
RTS0046141,127
RTS0046142,122
RTS0046143,157
RTS0046144,166
RTS0046145,182
RTS0046146,163
RTS0046147,158
RTS0046148,170
RTS0046149,131
RTS0046150,98
RTS0046152,137
RTS0046153,166
RTS0046154,142
RTS0046155,173
RTS0046156,139
RTS0046157,107
RTS0046158,119
RTS0046159,130
RTS0046160,157
RTS0046161,104
RTS0046162,111
RTS0046163,147
RTS0046164,196
RTS0046165,157
RTS0046166,122
RTS0046167,140
RTS0046168,138
RTS0046169,167
RTS0046170,237
RTS0046171,108
RTS0046172,167
RTS0046173,72
RTS0046174,147
RTS0046175,140
RTS0046176,129
RTS0046177,87
RTS0046178,120
RTS0046179,122
RTS0046180,148
RTS0046181,136
RTS0046182,132
RTS0046183,276
RTS0046184,178
RTS0046185,148
RTS0046186,112
RTS0046187,144
RTS0046188,265
RTS0046191,119
RTS0046193,88
RTS0046194,113
RTS0046195,157
RTS0046196,166
RTS0046197,149
RTS0046198,149
RTS0046199,170
RTS0046200,149
RTS0046201,128
RTS0046202,143
RTS0046203,143
RTS0046204,142
RTS0046205,160
RTS0046206,195
RTS0046207,206
RTS0046208,136
RTS0046209,119
RTS0046210,122
RTS0046211,117
RTS0046212,129
RTS0046213,216
RTS0046214,129
RTS0046215,135
RTS0046216,109
RTS0046217,164
RTS0046218,186
RTS0046219,95
RTS0046220,171
RTS0046221,163
RTS0046222,143
RTS0046223,147
RTS0046224,126
RTS0046225,176
RTS0046226,118
RTS0046227,184
RTS0046228,128
RTS0046229,120
RTS0046230,144
RTS0046231,96
RTS0046232,237
RTS0046233,123
RTS0046234,208
RTS0046235,181
RTS0046236,139
RTS0046237,180
RTS0046238,136
RTS0046239,119
RTS0046240,134
RTS0046241,157
RTS0046242,128
RTS0046243,125
RTS0046244,140
RTS0046245,121
RTS0046246,170
RTS0046247,156
RTS0046248,150
RTS0046249,143
RTS0046250,161
RTS0046251,139
RTS0046252,283
RTS0046253,155
RTS0046254,156
RTS0046255,132
RTS0046256,148
RTS0046257,166
RTS0046258,110
RTS0046259,122
RTS0046260,166
RTS0046261,193
RTS0046262,223
RTS0046263,148
RTS0046264,146
RTS0046265,150
RTS0046266,184
RTS0046267,132
RTS0046268,130
RTS0046269,154
RTS0046270,153
RTS0046271,130
RTS0046272,180
RTS0046273,161
RTS0046274,112
RTS0046275,126
RTS0046276,111
RTS0046277,129
RTS0046278,148
RTS0046279,356
RTS0046280,155
RTS0046281,180
RTS0046282,156
RTS0046283,118
RTS0046284,108
RTS0046285,155
RTS0046286,149
RTS0046287,126
RTS0046288,152
RTS0046289,186
RTS0046290,178
RTS0046291,157
RTS0046292,157
RTS0046293,165
RTS0046294,104
RTS0046295,467
RTS0046296,109
RTS0046297,328
RTS0046298,164
RTS0046299,139
RTS0046300,105
RTS0046301,185
RTS0046302,122
RTS0046303,131
RTS0046304,130
RTS0046305,141
RTS0046306,164
RTS0046307,117
RTS0046308,165
RTS0046309,152
RTS0046310,119
RTS0046311,142
RTS0046312,145
RTS0046313,135
RTS0046314,230
RTS0046315,136
RTS0046316,167
RTS0046317,178
RTS0046318,141
RTS0046319,175
RTS0046320,154
RTS0046321,186
RTS0046322,182
RTS0046323,156
RTS0046324,175
RTS0046325,173
RTS0046326,156
RTS0046327,171
RTS0046328,163
RTS0046329,196
RTS0046330,139
RTS0046331,149
RTS0046332,118
RTS0046333,127
RTS0046334,276
RTS0046335,248
RTS0046336,253
RTS0046342,159
RTS0046343,184
RTS0046344,157
RTS0046345,98
RTS0046346,109
RTS0046347,124
RTS0046348,125
RTS0046349,165
RTS0046350,176
RTS0046351,159
RTS0046352,277
RTS0046353,172
RTS0046354,160
RTS0046355,152
RTS0046356,136
RTS0046357,176
RTS0046358,126
RTS0046359,165
RTS0046360,171
RTS0046361,137
RTS0046362,178
RTS0046363,135
RTS0046364,170
RTS0046365,138
RTS0046366,178
RTS0046367,143
RTS0046368,157
RTS0046369,144
RTS0046370,157
RTS0046371,178
RTS0046372,186
RTS0046373,143
RTS0046374,116
RTS0046375,119
RTS0046376,139
RTS0046377,131
RTS0046378,165
RTS0046379,145
RTS0046380,190
RTS0046381,141
RTS0046382,152
RTS0046383,165
RTS0046384,144
RTS0046385,146
RTS0046386,126
RTS0046387,109
RTS0046388,147
RTS0046389,190
RTS0046390,143
RTS0046391,178
RTS0046392,102
RTS0046393,123
RTS0046394,127
RTS0046395,155
RTS0046396,115
RTS0046397,145
RTS0046398,178
RTS0046399,173
RTS0046400,167
RTS0046401,170
RTS0046402,135
RTS0046403,161
RTS0046404,159
RTS0046405,165
RTS0046406,179
RTS0046407,186
RTS0046408,134
RTS0046409,165
RTS0046410,193
RTS0046411,168
RTS0046412,138
RTS0046413,146
RTS0046414,187
RTS0046415,163
RTS0046416,170
RTS0046417,218
RTS0046418,214
RTS0046419,202
RTS0046420,158
RTS0046421,192
RTS0046422,157
RTS0046423,109
RTS0046424,126
RTS0046425,168
RTS0046426,129
RTS0046427,167
RTS0046428,174
RTS0046429,141
RTS0046430,146
RTS0046431,189
RTS0046432,215
RTS0046433,163
RTS0046434,226
RTS0046435,153
RTS0046439,161
RTS0046440,198
RTS0046441,172
RTS0046442,156
RTS0046443,146
RTS0046444,210
RTS0046445,128
RTS0046446,80
RTS0046447,129
RTS0046448,159
RTS0046449,158
RTS0046450,183
RTS0046451,208
RTS0046452,125
RTS0046453,129
RTS0046454,136
RTS0046455,130
RTS0046456,113
RTS0046457,161
RTS0046458,135
RTS0046459,172
RTS0046460,194
RTS0046461,200
RTS0046462,216
RTS0046463,205
RTS0046464,113
RTS0046466,117
RTS0046468,175
RTS0046469,129
RTS0046470,167
RTS0046471,132
RTS0046472,162
RTS0046473,121
RTS0046474,94
RTS0046475,245
RTS0046476,141
RTS0046477,122
RTS0046478,154
RTS0046479,151
RTS0046480,159
RTS0046481,147
RTS0046482,143
RTS0046483,151
RTS0046484,116
RTS0046485,154
RTS0046486,161
RTS0046487,163
RTS0046488,161
RTS0046489,161
RTS0046490,162
RTS0046491,169
RTS0046492,144
RTS0046493,151
RTS0046494,161
RTS0046495,160
RTS0046496,170
RTS0046497,139
RTS0046498,122
RTS0046499,144
RTS0046500,151
RTS0046501,144
RTS0046502,128
RTS0046503,136
RTS0046504,129
RTS0046505,98
RTS0046506,115
RTS0046507,108
RTS0046508,127
RTS0046509,133
RTS0046510,234
RTS0046511,111
RTS0046512,171
RTS0046513,151
RTS0046514,101
RTS0046515,207
RTS0046516,130
RTS0046517,343
RTS0046518,128
RTS0046519,148
RTS0046520,162
RTS0046521,264
RTS0046522,155
RTS0046524,161
RTS0046525,118
RTS0046526,201
RTS0046527,138
RTS0046528,156
RTS0046529,134
RTS0046530,104
RTS0046531,147
RTS0046532,197
RTS0046533,165
RTS0046534,174
RTS0046535,160
RTS0046536,140
RTS0046537,178
RTS0046538,154
RTS0046539,128
RTS0046540,137
RTS0046541,175
RTS0046542,193
RTS0046543,165
RTS0046544,150
RTS0046545,175
RTS0046546,132
RTS0046548,156
RTS0046549,184
RTS0046550,178
RTS0046551,208
RTS0046552,203
RTS0046553,424
RTS0046554,145
RTS0046555,166
RTS0046556,151
RTS0046557,178
RTS0046558,147
RTS0046559,187
RTS0046560,136
RTS0046561,158
RTS0046562,158
RTS0046563,141
RTS0046564,184
RTS0046565,177
RTS0046566,175
RTS0046567,194
RTS0046568,122
RTS0046569,161
RTS0046570,179
RTS0046571,186
RTS0046572,138
RTS0046573,179
RTS0046574,166
RTS0046575,198
RTS0046577,145
RTS0046578,151
RTS0046580,235
RTS0046581,211
RTS0046582,201
RTS0046583,139
RTS0046584,200
RTS0046585,196
RTS0046586,144
RTS0046587,191
RTS0046588,150
RTS0046589,176
RTS0046590,167
RTS0046591,150
RTS0046592,196
RTS0046593,177
RTS0046594,196
RTS0046595,201
RTS0046596,254
RTS0046597,137
RTS0046598,179
RTS0046599,184
RTS0046600,158
RTS0046601,173
RTS0046602,180
RTS0046603,140
RTS0046604,221
RTS0046605,208
RTS0046606,208
RTS0046607,160
RTS0046608,184
RTS0046609,195
RTS0046610,135
RTS0046611,229
RTS0046612,214
RTS0046613,168
RTS0046614,247
RTS0046615,140
RTS0046616,161
RTS0046617,196
RTS0046618,133
RTS0046619,188
RTS0046620,188
RTS0046621,220
RTS0046622,208
RTS0046623,137
RTS0046624,155
RTS0046625,143
RTS0046626,188
RTS0046627,197
RTS0046628,236
RTS0046629,170
RTS0046630,181
RTS0046631,196
RTS0046632,167
RTS0046633,146
RTS0046634,177
RTS0046635,118
RTS0046636,173
RTS0046637,159
RTS0046638,120
RTS0046639,113
RTS0046640,147
RTS0046641,128
RTS0046642,164
RTS0046643,177
RTS0046644,201
RTS0046645,148
RTS0046646,140
RTS0046647,153
RTS0046648,153
RTS0046649,128
RTS0046650,125
RTS0046651,127
RTS0046652,148
RTS0046653,186
RTS0046654,210
RTS0046655,165
RTS0046656,176
RTS0046657,156
RTS0046658,169
RTS0046659,185
RTS0046660,125
RTS0046661,141
RTS0046662,135
RTS0046663,155
RTS0046664,145
RTS0046665,141
RTS0046666,157
RTS0046667,174
RTS0046668,151
RTS0046669,130
RTS0046670,161
RTS0046671,124
RTS0046672,140
RTS0046673,145
RTS0046674,132
RTS0046675,155
RTS0046676,128
RTS0046677,159
RTS0046678,156
RTS0046679,104
RTS0046680,109
RTS0046681,126
RTS0046682,126
RTS0046683,151
RTS0046684,129
RTS0046685,128
RTS0046686,190
RTS0046687,187
RTS0046688,159
RTS0046689,149
RTS0046690,145
RTS0046691,165
RTS0046692,156
RTS0046693,165
RTS0046694,150
RTS0046695,168
RTS0046696,223
RTS0046697,255
RTS0046698,209
RTS0046699,165
RTS0046700,195
RTS0046701,183
RTS0046702,176
RTS0046703,228
RTS0046704,643
RTS0046705,543
RTS0046706,280
RTS0046707,332
RTS0046708,333
RTS0046709,165
RTS0046710,166
RTS0046711,183
RTS0046712,132
RTS0046713,122
RTS0046714,188
RTS0046715,89
RTS0046716,170
RTS0046717,201
RTS0046718,128
RTS0046719,126
RTS0046720,174
RTS0046721,197
RTS0046722,201
RTS0046723,131
RTS0046724,123
RTS0046725,138
RTS0046726,188
RTS0046727,172
RTS0046728,155
RTS0046729,175
RTS0046730,180
RTS0046731,116
RTS0046732,165
RTS0046733,147
RTS0046734,187
RTS0046735,116
RTS0046736,144
RTS0046737,164
RTS0046738,143
RTS0046739,88
RTS0046740,234
RTS0046741,203
RTS0046742,131
RTS0046743,145
RTS0046744,132
RTS0046745,222
RTS0046746,123
RTS0046747,168
RTS0046748,417
RTS0046749,239
RTS0046750,145
RTS0046751,177
RTS0046752,170
RTS0046753,169
RTS0046754,147
RTS0046755,169
RTS0046756,214
RTS0046757,178
RTS0046758,140
RTS0046759,188
RTS0046760,181
RTS0046761,153
RTS0046763,221
RTS0046764,151
RTS0046765,148
RTS0046766,149
RTS0046767,173
RTS0046768,123
RTS0046769,179
RTS0046770,141
RTS0046771,173
RTS0046772,197
RTS0046773,122
RTS0046774,151
RTS0046775,200
RTS0046776,2
RTS0046777,202
RTS0046778,139
RTS0046779,168
RTS0046780,159
RTS0046781,175
RTS0046782,119
RTS0046783,152
RTS0046784,123
RTS0046785,150
RTS0046790,156
RTS0046791,177
RTS0046792,214
RTS0046793,156
RTS0046794,118
RTS0046795,151
RTS0046796,158
RTS0046797,151
RTS0046798,151
RTS0046799,183
RTS0046800,106
RTS0046801,355
RTS0046802,195
RTS0046803,130
RTS0046804,147
RTS0046805,174
RTS0046806,134
RTS0046807,140
RTS0046808,132
RTS0046809,109
RTS0046810,166
RTS0046811,101
RTS0046812,130
RTS0046813,130
RTS0046814,200
RTS0046815,181
RTS0046816,130
RTS0046817,136
RTS0046818,136
RTS0046819,215
RTS0046820,230
RTS0046821,108
RTS0046822,160
RTS0046823,158
RTS0046824,175
RTS0046825,150
RTS0046826,148
RTS0046827,190
RTS0046828,207
RTS0046829,156
RTS0046830,133
RTS0046831,165
RTS0046832,136
RTS0046833,45
RTS0046835,100
RTS0046836,172
RTS0046837,150
RTS0046838,147
RTS0046839,127
RTS0046840,119
RTS0046841,152
RTS0046842,216
RTS0046843,174
RTS0046846,213
RTS0046849,159
RTS0046850,170
RTS0046851,136
RTS0046852,144
RTS0046853,157
RTS0046854,129
RTS0046855,157
RTS0046856,120
RTS0046857,112
RTS0046858,160
RTS0046859,160
RTS0046860,197
RTS0046861,171
RTS0046862,230
RTS0046863,146
RTS0046864,191
RTS0046866,182
RTS0046867,111
RTS0046868,154
RTS0046869,161
RTS0046870,194
RTS0046871,155
RTS0046872,189
RTS0046873,135
RTS0046874,127
RTS0046875,156
RTS0046876,136
RTS0046877,167
RTS0046878,159
RTS0046879,165
RTS0046880,204
RTS0046881,182
RTS0046882,138
RTS0046885,149
RTS0046886,139
RTS0046887,109
RTS0046889,139
RTS0046890,140
RTS0046891,180
RTS0046892,132
RTS0046893,147
RTS0046894,143
RTS0046895,143
RTS0046897,341
RTS0046898,135
RTS0046899,176
RTS0046900,178
RTS0046902,189
RTS0046903,176
RTS0046904,148
RTS0046905,128
RTS0046906,155
RTS0046907,183
RTS0046908,159
RTS0046909,445
RTS0046910,151
RTS0046911,210
RTS0046912,187
RTS0046913,182
RTS0046914,145
RTS0046915,161
RTS0046916,184
RTS0046918,204
RTS0046919,236
RTS0046920,155
RTS0046921,219
RTS0046922,125
RTS0046923,133
RTS0046924,144
RTS0046925,140
RTS0046926,143
RTS0046927,111
RTS0046928,177
RTS0046929,137
RTS0046930,200
RTS0046931,159
RTS0046933,137
RTS0046934,186
RTS0046935,112
RTS0046936,159
RTS0046937,205
RTS0046938,154
RTS0046939,128
RTS0046940,158
RTS0046941,119
RTS0046942,173
RTS0046943,164
RTS0046944,142
RTS0046946,264
RTS0046947,131
RTS0046948,138
RTS0046949,149
RTS0046950,129
RTS0046951,163
RTS0046952,121
RTS0046954,127
RTS0046955,125
RTS0046956,137
RTS0046957,155
RTS0046958,198
RTS0046959,136
RTS0046960,185
RTS0046961,155
RTS0046962,1574
RTS0046963,133
RTS0046965,158
RTS0046966,187
RTS0046967,212
RTS0046968,139
RTS0047054,175
RTS0047055,147
RTS0047056,121
RTS0047057,153
RTS0047058,173
RTS0047060,160
RTS0047061,158
RTS0047062,121
RTS0047063,138
RTS0047064,145
RTS0047065,186
RTS0047066,184
RTS0047067,180
RTS0047068,136
RTS0047069,189
RTS0047070,124
RTS0047071,192
RTS0047072,194
RTS0047073,185
RTS0047074,161
RTS0047075,165
RTS0047076,161
RTS0047077,162
RTS0047078,124
RTS0047079,117
RTS0047080,242
RTS0047081,217
RTS0047082,192
RTS0047083,193
RTS0047084,176
RTS0047085,100
RTS0047086,181
RTS0047087,169
RTS0047088,150
RTS0047089,174
RTS0047091,110
RTS0047092,160
RTS0047093,122
RTS0047094,135
RTS0047095,177
RTS0047096,128
RTS0047097,132
RTS0047098,147
RTS0047099,131
RTS0047100,123
RTS0047101,203
RTS0047102,155
RTS0047103,207
RTS0047104,164
RTS0047105,185
RTS0047106,171
RTS0047107,196
RTS0047108,247
RTS0047109,190
RTS0047110,204
RTS0047111,153
RTS0047112,166
RTS0047113,203
RTS0047114,242
RTS0047115,159
RTS0047116,284
RTS0047117,251
RTS0047118,254
RTS0047119,170
RTS0047120,189
RTS0047121,149
RTS0047122,232
RTS0047123,148
RTS0047124,268
RTS0047125,149
RTS0047126,223
RTS0047127,243
RTS0047128,139
RTS0047129,203
RTS0047130,174
RTS0047131,224
RTS0047132,216
RTS0047133,240
RTS0047134,165
RTS0047135,210
RTS0047136,222
RTS0047137,163
RTS0047138,244
RTS0047139,154
RTS0047140,140
RTS0047141,144
RTS0047142,158
RTS0047143,119
RTS0047144,179
RTS0047145,174
RTS0047146,140
RTS0047147,143
RTS0047148,116
RTS0047149,147
RTS0047150,259
RTS0047151,144
RTS0047152,154
RTS0047153,116
RTS0047154,215
RTS0047156,150
RTS0047157,222
RTS0047158,188
RTS0047159,141
RTS0047160,220
RTS0047165,215
RTS0047166,110
RTS0047167,125
RTS0047168,132
RTS0047169,139
RTS0047170,119
RTS0047171,154
RTS0047172,132
RTS0047173,290
RTS0047174,177
RTS0047175,102
RTS0047176,156
RTS0047177,187
RTS0047178,182
RTS0047179,203
RTS0047180,183
RTS0047181,182
RTS0047182,210
RTS0047183,170
RTS0047184,154
RTS0047185,182
RTS0047186,169
RTS0047187,164
RTS0047188,180
RTS0047189,163
RTS0047190,205
RTS0047191,177
RTS0047192,182
RTS0047193,146
RTS0047194,144
RTS0047195,193
RTS0047196,133
RTS0047197,161
RTS0047198,157
RTS0047199,156
RTS0047200,201
RTS0047201,140
RTS0047202,147
RTS0047203,205
RTS0047204,160
RTS0047205,208
RTS0047206,174
RTS0047207,202
RTS0047208,300
RTS0047209,236
RTS0047210,380
RTS0047211,329
RTS0047212,205
RTS0047213,126
RTS0047214,217
RTS0047215,159
RTS0047216,118
RTS0047217,120
RTS0047218,148
RTS0047219,179
RTS0047220,153
RTS0047221,185
RTS0047222,130
RTS0047223,265
RTS0047225,282
RTS0047226,200
RTS0047229,123
RTS0047230,166
RTS0047231,186
RTS0047232,145
RTS0047233,142
RTS0047234,144
RTS0047235,129
RTS0047236,143
RTS0047237,175
RTS0047238,137
RTS0047239,305
RTS0047240,160
RTS0047241,155
RTS0047242,146
RTS0047243,241
RTS0047244,109
RTS0047245,148
RTS0047246,125
RTS0047247,133
RTS0047248,123
RTS0047249,137
RTS0047250,184
RTS0047252,234
RTS0047253,141
RTS0047254,237
RTS0047255,123
RTS0047256,157
RTS0047257,156
RTS0047258,178
RTS0047259,185
RTS0047260,192
RTS0047261,166
RTS0047262,156
RTS0047263,165
RTS0047264,134
RTS0047266,155
RTS0047267,199
RTS0047268,140
RTS0047269,143
RTS0047270,238
RTS0047271,164
RTS0047272,181
RTS0047273,125
RTS0047274,150
RTS0047276,140
RTS0047277,215
RTS0047278,176
RTS0047279,222
RTS0047280,111
RTS0047281,157
RTS0047282,155
RTS0047283,161
RTS0047284,163
RTS0047290,166
RTS0047291,357
RTS0047292,154
RTS0047293,180
RTS0047294,193
RTS0047295,109
RTS0047296,176
RTS0047297,207
RTS0047298,154
RTS0047299,146
RTS0047300,144
RTS0047301,247
RTS0047302,107
RTS0047303,211
RTS0047304,138
RTS0047305,181
RTS0047306,191
RTS0047307,198
RTS0047308,190
RTS0047309,124
RTS0047310,167
RTS0047311,198
RTS0047312,183
RTS0047313,204
RTS0047314,157
RTS0047315,157
RTS0047316,162
RTS0047317,205
RTS0047318,124
RTS0047319,120
RTS0047320,186
RTS0047321,165
RTS0047322,158
RTS0047323,166
RTS0047324,140
RTS0047325,190
RTS0047326,176
RTS0047327,159
RTS0047328,147
RTS0047329,145
RTS0047331,232
RTS0047332,181
RTS0047333,164
RTS0047334,140
RTS0047335,168
RTS0047336,179
RTS0047337,121
RTS0047338,189
RTS0047339,246
RTS0047340,218
RTS0047341,199
RTS0047342,208
RTS0047343,176
RTS0047344,256
RTS0047345,158
RTS0047346,105
RTS0047348,193
RTS0047349,183
RTS0047350,199
RTS0047351,196
RTS0047352,405
RTS0047353,191
RTS0047354,195
RTS0047356,124
RTS0047357,115
RTS0047358,107
RTS0047359,179
RTS0047360,134
RTS0047361,82
RTS0047362,119
RTS0047363,170
RTS0047364,122
RTS0047365,96
RTS0047366,136
RTS0047367,137
RTS0047368,179
RTS0047369,172
RTS0047370,136
RTS0047373,174
RTS0047374,125
RTS0047375,161
RTS0047376,156
RTS0047377,185
RTS0047378,161
RTS0047379,197
RTS0047380,207
RTS0047381,115
RTS0047382,139
RTS0047383,174
RTS0047384,175
RTS0047385,156
RTS0047386,247
RTS0047387,140
RTS0047388,152
RTS0047389,172
RTS0047390,160
RTS0047391,196
RTS0047392,110
RTS0047393,159
RTS0047394,167
RTS0047395,133
RTS0047396,130
RTS0047397,151
RTS0047398,128
RTS0047399,180
RTS0047400,142
RTS0047401,176
RTS0047402,175
RTS0047403,178
RTS0047404,156
RTS0047405,185
RTS0047406,137
RTS0047407,219
RTS0047408,166
RTS0047409,269
RTS0047410,220
RTS0047411,226
RTS0047412,177
RTS0047413,155
RTS0047414,191
RTS0047415,221
RTS0047417,123
RTS0047418,142
RTS0047419,131
RTS0047420,173
RTS0047421,155
RTS0047422,163
RTS0047423,125
RTS0047424,154
RTS0047425,138
RTS0047426,163
RTS0047427,189
RTS0047428,214
RTS0047429,181
RTS0047430,199
RTS0047431,147
RTS0047432,178
RTS0047433,156
RTS0047434,177
RTS0047435,222
RTS0047436,198
RTS0047437,128
RTS0047438,146
RTS0047439,122
RTS0047440,138
RTS0047441,190
RTS0047442,138
RTS0047445,191
RTS0047446,143
RTS0047447,142
RTS0047448,154
RTS0047449,120
RTS0047450,166
RTS0047451,145
RTS0047452,183
RTS0047453,118
RTS0047454,155
RTS0047455,154
RTS0047456,150
RTS0047457,157
RTS0047458,152
RTS0047459,167
RTS0047460,173
RTS0047461,191
RTS0047462,189
RTS0047463,174
RTS0047464,188
RTS0047465,149
RTS0047466,156
RTS0047467,168
RTS0047468,143
RTS0047469,168
RTS0047471,151
RTS0047472,142
RTS0047473,166
RTS0047474,129
RTS0047475,120
RTS0047476,164
RTS0047477,198
RTS0047479,157
RTS0047480,187
RTS0047481,176
RTS0047482,147
RTS0047483,146
RTS0047484,161
RTS0047485,140
RTS0047486,162
RTS0047487,119
RTS0047488,238
RTS0047489,158
RTS0047490,152
RTS0047491,151
RTS0047492,211
RTS0047493,158
RTS0047494,210
RTS0047495,184
RTS0047496,163
RTS0047497,176
RTS0047498,157
RTS0047499,144
RTS0047500,177
RTS0047501,140
RTS0047502,134
RTS0047503,157
RTS0047504,168
RTS0047505,141
RTS0047506,190
RTS0047507,234
RTS0047508,140
RTS0047509,173
RTS0047510,150
RTS0047511,122
RTS0047512,160
RTS0047513,163
RTS0047514,146
RTS0047515,248
RTS0047516,145
RTS0047517,128
RTS0047518,134
RTS0047520,167
RTS0047521,152
RTS0047522,147
RTS0047523,164
RTS0047524,151
RTS0047525,137
RTS0047526,140
RTS0047527,123
RTS0047528,162
RTS0047529,159
RTS0047530,164
RTS0047531,169
RTS0047532,162
RTS0047533,106
RTS0047534,151
RTS0047535,154
RTS0047536,178
RTS0047537,327
RTS0047538,205
RTS0047540,151
RTS0047541,280
RTS0047543,150
RTS0047544,156
RTS0047545,215
RTS0047546,143
RTS0047547,152
RTS0047548,219
RTS0047549,222
RTS0047550,161
RTS0047551,152
RTS0047552,165
RTS0047553,149
RTS0047558,160
RTS0047559,183
RTS0047560,108
RTS0047561,207
RTS0047562,166
RTS0047563,160
RTS0047564,168
RTS0047565,131
RTS0047566,188
RTS0047567,182
RTS0047568,192
RTS0047569,178
RTS0047570,170
RTS0047571,130
RTS0047572,152
RTS0047573,120
RTS0047574,144
RTS0047575,161
RTS0047576,124
RTS0047577,143
RTS0047578,170
RTS0047579,164
RTS0047580,136
RTS0047581,159
RTS0047582,158
RTS0047583,88
RTS0047584,142
RTS0047585,150
RTS0047586,137
RTS0047587,110
RTS0047588,226
RTS0047590,168
RTS0047591,125
RTS0047592,158
RTS0047593,180
RTS0047594,201
RTS0047595,148
RTS0047596,176
RTS0047597,226
RTS0047598,181
RTS0047599,144
RTS0047600,160
RTS0047601,266
RTS0047602,201
RTS0047603,168
RTS0047604,200
RTS0047606,136
RTS0047613,174
RTS0047614,191
RTS0047615,114
RTS0047616,192
RTS0047617,127
RTS0047618,122
RTS0047619,98
RTS0047620,90
RTS0047621,154
RTS0047622,97
RTS0047624,141
RTS0047625,107
RTS0047626,146
RTS0047627,149
RTS0047628,141
RTS0047629,114
RTS0047630,71
RTS0047631,78
RTS0047632,180
RTS0047633,91
RTS0047634,129
RTS0047635,109
RTS0047636,143
RTS0047637,168
RTS0047638,133
RTS0047639,127
RTS0047640,140
RTS0047641,116
RTS0047642,116
RTS0047643,95
RTS0047644,137
RTS0047645,143
RTS0047646,165
RTS0047647,129
RTS0047648,163
RTS0047649,135
RTS0047650,104
RTS0047651,108
RTS0047652,119
RTS0047653,121
RTS0047654,139
RTS0047656,169
RTS0047657,156
RTS0047658,121
RTS0047659,123
RTS0047660,88
RTS0047661,159
RTS0047662,162
RTS0047663,104
RTS0047664,124
RTS0047665,113
RTS0047666,111
RTS0047667,126
RTS0047668,129
RTS0047669,113
RTS0047670,177
RTS0047672,152
RTS0047673,132
RTS0047674,164
RTS0047675,135
RTS0047676,130
RTS0047677,152
RTS0047678,121
RTS0047679,170
RTS0047680,147
RTS0047681,107
RTS0047682,131
RTS0047684,139
RTS0047685,125
RTS0047686,152
RTS0047687,134
RTS0047688,152
RTS0047689,178
RTS0047691,113
RTS0047692,135
RTS0047693,166
RTS0047694,146
RTS0047695,165
RTS0047696,123
RTS0047697,122
RTS0047698,160
RTS0047699,182
RTS0047700,113
RTS0047701,212
RTS0047702,218
RTS0047703,170
RTS0047704,149
RTS0047705,129
RTS0047706,110
RTS0047707,187
RTS0047708,513
RTS0047709,1368
RTS0047710,167
RTS0047711,153
RTS0047712,274
RTS0047713,175
RTS0047714,283
RTS0047715,161
RTS0047716,182
RTS0047717,242
RTS0047718,242
RTS0047720,146
RTS0047721,136
RTS0047722,171
RTS0047723,188
RTS0047724,179
RTS0047725,168
RTS0047726,120
RTS0047727,140
RTS0047728,183
RTS0047729,138
RTS0047730,186
RTS0047731,118
RTS0047732,153
RTS0047733,197
RTS0047734,149
RTS0047735,160
RTS0047736,176
RTS0047737,140
RTS0047738,131
RTS0047739,161
RTS0047740,185
RTS0047741,178
RTS0047742,145
RTS0047743,152
RTS0047744,225
RTS0047745,198
RTS0047746,171
RTS0047747,180
RTS0047748,157
RTS0047749,236
RTS0047750,153
RTS0047752,135
RTS0047753,158
RTS0047754,267
RTS0047755,256
RTS0047756,150
RTS0047757,165
RTS0047758,240
RTS0047759,151
RTS0047760,139
RTS0047761,140
RTS0047762,159
RTS0047763,197
RTS0047764,180
RTS0047765,178
RTS0047766,311
RTS0047767,114
RTS0047768,170
RTS0047769,163
RTS0047770,131
RTS0047771,150
RTS0047772,116
RTS0047773,139
RTS0047774,340
RTS0047775,142
RTS0047776,184
RTS0047777,153
RTS0047778,132
RTS0047779,130
RTS0047780,153
RTS0047781,185
RTS0047782,158
RTS0047783,183
RTS0047784,149
RTS0047785,192
RTS0047786,209
RTS0047787,155
RTS0047788,171
RTS0047789,158
RTS0047790,151
RTS0047791,172
RTS0047792,111
RTS0047793,115
RTS0047794,126
RTS0047795,117
RTS0047796,136
RTS0047797,194
RTS0047798,157
RTS0047799,159
RTS0047800,113
RTS0047801,143
RTS0047802,161
RTS0047803,155
RTS0047804,141
RTS0047805,180
RTS0047806,155
RTS0047807,119
RTS0047808,177
RTS0047809,138
RTS0047810,155
RTS0047811,112
RTS0047812,123
RTS0047813,135
RTS0047814,176
RTS0047816,152
RTS0047817,172
RTS0047818,149
RTS0047819,153
RTS0047820,150
RTS0047821,146
RTS0047822,149
RTS0047823,158
RTS0047824,141
RTS0047825,158
RTS0047826,156
RTS0047827,170
RTS0047828,183
RTS0047829,175
RTS0047830,126
RTS0047831,129
RTS0047832,159
RTS0047833,156
RTS0047834,129
RTS0047835,155
RTS0047836,162
RTS0047837,128
RTS0047838,128
RTS0047839,146
RTS0047840,157
RTS0047841,164
RTS0047842,155
RTS0047843,146
RTS0047844,120
RTS0047845,157
RTS0047846,131
RTS0047847,142
RTS0047848,163
RTS0047849,177
RTS0047850,127
RTS0047851,146
RTS0047852,135
RTS0047853,159
RTS0047854,174
RTS0047855,173
RTS0047856,176
RTS0047857,147
RTS0047858,148
RTS0047859,96
RTS0047860,161
RTS0047861,130
RTS0047862,99
RTS0047863,150
RTS0047864,153
RTS0047865,149
RTS0047866,154
RTS0047867,129
RTS0047868,163
RTS0047869,149
RTS0047870,147
RTS0047871,170
RTS0047872,157
RTS0047873,147
RTS0047874,151
RTS0047875,172
RTS0047876,135
RTS0047877,117
RTS0047878,132
RTS0047879,160
RTS0047880,151
RTS0047881,131
RTS0047882,182
RTS0047883,176
RTS0047884,174
RTS0047885,194
RTS0047886,128
RTS0047890,160
RTS0047891,149
RTS0047892,133
RTS0047893,153
RTS0047894,145
RTS0047895,186
RTS0047896,186
RTS0047897,204
RTS0047898,170
RTS0047899,228
RTS0047900,263
RTS0047901,168
RTS0047902,457
RTS0047903,167
RTS0047904,185
RTS0047905,171
RTS0047906,147
RTS0047907,167
RTS0047908,170
RTS0047909,165
RTS0047910,153
RTS0047912,136
RTS0047913,145
RTS0047914,147
RTS0047915,115
RTS0047916,154
RTS0047917,137
RTS0047919,116
RTS0047920,181
RTS0047921,172
RTS0047924,209
RTS0047925,172
RTS0047926,134
RTS0047927,193
RTS0047928,166
RTS0047929,110
RTS0047930,170
RTS0047931,145
RTS0047932,154
RTS0047933,171
RTS0047934,156
RTS0047935,119
RTS0047936,171
RTS0047937,150
RTS0047938,152
RTS0047939,141
RTS0047940,201
RTS0047941,157
RTS0047942,151
RTS0047943,147
RTS0047944,130
RTS0047945,182
RTS0047946,165
RTS0047947,118
RTS0047948,121
RTS0047949,125
RTS0047950,137
RTS0047951,134
RTS0047952,152
RTS0047953,157
RTS0047954,161
RTS0047956,186
RTS0047957,184
RTS0047958,181
RTS0047959,176
RTS0047960,131
RTS0047961,131
RTS0047963,157
RTS0047964,154
RTS0047965,198
RTS0047966,108
RTS0047967,155
RTS0047968,174
RTS0047969,175
RTS0047970,140
RTS0047972,151
RTS0047973,135
RTS0047974,236
RTS0047975,129
RTS0047976,140
RTS0047977,115
RTS0047978,152
RTS0047979,157
RTS0047980,138
RTS0047981,127
RTS0047982,140
RTS0047985,227
RTS0047986,116
RTS0047987,155
RTS0047988,185
RTS0047990,159
RTS0047991,134
RTS0047992,187
RTS0047993,180
RTS0047994,144
RTS0047995,149
RTS0047996,140
RTS0047997,226
RTS0047998,231
RTS0047999,169
RTS0048000,154
RTS0048001,153
RTS0048003,220
RTS0048005,139
RTS0048006,140
RTS0048008,117
RTS0048009,170
RTS0048012,178
RTS0048013,135
RTS0048014,151
RTS0048015,185
RTS0048016,152
RTS0048017,178
RTS0048018,121
RTS0048019,114
RTS0048020,155
RTS0048021,169
RTS0048022,171
RTS0048023,132
RTS0048024,127
RTS0048026,134
RTS0048027,166
RTS0048028,166
RTS0048029,103
RTS0048030,133
RTS0048031,144
RTS0048032,132
RTS0048033,130
RTS0048034,183
RTS0048035,116
RTS0048036,146
RTS0048037,178
RTS0048038,276
RTS0048040,141
RTS0048041,122
RTS0048042,141
RTS0048043,157
RTS0048044,119
RTS0048045,180
RTS0048046,157
RTS0048047,161
RTS0048048,167
RTS0048049,174
RTS0048050,134
RTS0048051,106
RTS0048052,138
RTS0048053,126
RTS0048054,161
RTS0048055,177
RTS0048056,216
RTS0048057,103
RTS0048058,160
RTS0048059,154
RTS0048060,230
RTS0048061,161
RTS0048062,136
RTS0048063,159
RTS0048064,133
RTS0048065,127
RTS0048066,125
RTS0048067,120
RTS0048068,187
RTS0048069,162
RTS0048070,137
RTS0048071,239
RTS0048072,147
RTS0048073,160
RTS0048074,100
RTS0048076,143
RTS0048077,140
RTS0048078,157
RTS0048079,150
RTS0048080,159
RTS0048081,168
RTS0048082,130
RTS0048084,184
RTS0048085,160
RTS0048086,150
RTS0048087,240
RTS0048088,160
RTS0048089,151
RTS0048090,154
RTS0048091,184
RTS0048092,169
RTS0048093,206
RTS0048094,160
RTS0048096,171
RTS0048097,166
RTS0048098,2096
RTS0048099,296
RTS0048100,501
RTS0048101,261
RTS0048102,1138
RTS0048104,128
RTS0048105,292
RTS0048106,114
RTS0048107,140
RTS0048108,232
RTS0048109,140
RTS0048110,169
RTS0048111,127
RTS0048112,135
RTS0048113,150
RTS0048114,115
RTS0048115,146
RTS0048116,144
RTS0048117,137
RTS0048118,184
RTS0048120,170
RTS0048126,149
RTS0048127,242
RTS0048129,277
RTS0048130,152
RTS0048131,140
RTS0048132,180
RTS0048133,131
RTS0048134,118
RTS0048135,153
RTS0048136,120
RTS0048138,166
RTS0048139,144
RTS0048140,158
RTS0048141,181
RTS0048142,228
RTS0048144,184
RTS0048145,244
RTS0048146,244
RTS0048147,155
RTS0048148,172
RTS0048149,176
RTS0048150,250
RTS0048151,143
RTS0048152,151
RTS0048153,196
RTS0048154,159
RTS0048155,140
RTS0048156,238
RTS0048158,146
RTS0048159,182
RTS0048160,5443
RTS0048161,8859
RTS0048162,165
RTS0048163,130
RTS0048164,665
RTS0048165,191
RTS0048166,188
RTS0048167,190
RTS0048168,171
RTS0048169,155
RTS0048170,148
RTS0048171,178
RTS0048172,182
RTS0048173,139
RTS0048175,177
RTS0048176,146
RTS0048177,145
RTS0048178,159
RTS0048179,166
RTS0048180,174
RTS0048181,251
RTS0048182,145
RTS0048183,211
RTS0048184,267
RTS0048185,247
RTS0048186,154
RTS0048188,184
RTS0048189,308
RTS0048190,169
RTS0048191,155
RTS0048192,178
RTS0048193,133
RTS0048194,154
RTS0048195,176
RTS0048196,155
RTS0048197,129
RTS0048198,163
RTS0048200,125
RTS0048201,145
RTS0048202,133
RTS0048203,157
RTS0048204,144
RTS0048205,167
RTS0048207,117
RTS0048208,132
RTS0048209,176
RTS0048210,173
RTS0048211,159
RTS0048212,163
RTS0048213,173
RTS0048214,138
RTS0048215,220
RTS0048216,174
RTS0048217,182
RTS0048218,183
RTS0048219,147
RTS0048220,166
RTS0048221,141
RTS0048222,178
RTS0048223,139
RTS0048224,122
RTS0048225,148
RTS0048226,136
RTS0048227,163
RTS0048228,159
RTS0048229,159
RTS0048230,127
RTS0048231,154
RTS0048232,147
RTS0048233,137
RTS0048234,164
RTS0048235,127
RTS0048236,125
RTS0048237,159
RTS0048238,173
RTS0048239,188
RTS0048240,145
RTS0048241,267
RTS0048242,193
RTS0048243,162
RTS0048244,165
RTS0048245,174
RTS0048246,171
RTS0049343,257
RTS0049344,185
RTS0049345,129
RTS0049346,99
RTS0049347,149
RTS0049348,181
RTS0049349,181
RTS0049350,128
RTS0049351,145
RTS0049352,121
RTS0049353,153
RTS0049354,132
RTS0049355,101
RTS0049356,186
RTS0049357,133
RTS0049358,104
RTS0049359,116
RTS0049360,230
RTS0049361,144
RTS0049362,128
RTS0049363,200
RTS0049364,215
RTS0049365,137
RTS0049366,162
RTS0049367,180
RTS0049368,205
RTS0049369,153
RTS0049370,122
RTS0049371,304
RTS0049372,169
RTS0049373,363
RTS0049374,252
RTS0049375,190
RTS0049376,211
RTS0049377,280
RTS0049378,227
RTS0049379,137
RTS0049380,205
RTS0049381,176
RTS0049382,204
RTS0049383,174
RTS0049384,129
RTS0049385,120
RTS0049386,157
RTS0049387,158
RTS0049388,132
RTS0049389,211
RTS0049390,155
RTS0049391,180
RTS0049392,197
RTS0049393,332
RTS0049394,143
RTS0049395,117
RTS0049396,211
RTS0049397,219
RTS0049398,271
RTS0049399,138
RTS0049400,181
RTS0049401,128
RTS0049402,167
RTS0049403,127
RTS0049404,189
RTS0049405,177
RTS0049406,137
RTS0049407,189
RTS0049408,107
RTS0049409,150
RTS0049410,150
RTS0049411,210
RTS0049412,123
RTS0049413,96
RTS0049414,137
RTS0049415,229
RTS0049416,190
RTS0049417,188
RTS0049418,187
RTS0049419,119
RTS0049420,94
RTS0049421,161
RTS0049422,103
RTS0049423,120
RTS0049424,158
RTS0049425,173
RTS0049426,163
RTS0049427,195
RTS0049428,141
RTS0049429,172
RTS0049430,157
RTS0049431,147
RTS0049432,183
RTS0049433,166
RTS0049434,118
RTS0049435,164
RTS0049436,132
RTS0049437,198
RTS0049438,137
RTS0049439,101
RTS0049440,147
RTS0049441,147
RTS0049442,177
RTS0049443,118
RTS0049444,179
RTS0049445,142
RTS0049446,144
RTS0049447,218
RTS0049448,138
RTS0049449,213
RTS0049450,205
RTS0049451,253
RTS0049452,124
RTS0049453,183
RTS0049454,155
RTS0049455,165
RTS0049456,166
RTS0049457,163
RTS0049458,201
RTS0049459,138
RTS0049460,139
RTS0049461,145
RTS0049462,197
RTS0049463,144
RTS0049464,130
RTS0049465,144
RTS0049466,118
RTS0049467,119
RTS0049468,180
RTS0049469,138
RTS0049470,199
RTS0049471,326
RTS0049472,190
RTS0049473,236
RTS0049474,154
RTS0049475,157
RTS0049476,156
RTS0049477,156
RTS0049478,232
RTS0049479,396
RTS0049480,151
RTS0049481,78
RTS0049482,151
RTS0049483,147
RTS0049484,174
RTS0049485,231
RTS0997079,130
RTS0997080,195
RTS0997081,110
RTS0997082,168
RTS0997083,161
RTS0997084,203
RTS0997085,146
RTS0997086,178
RTS0997087,81
RTS0997088,1385
RTS0997089,643
RTS0997090,111
RTS0997091,130
RTS0997092,116
RTS0997093,93
RTS0997094,27
RTS0997095,77
RTS0997096,101
RTS0997097,60
RTS0997098,104
RTS0997099,96
RTS0997100,128
RTS0997101,109
RTS0997102,88
RTS0997103,71
RTS0997104,152
RTS0997105,80
RTS0997106,140
RTS0997107,88
RTS0997108,105
RTS0997109,66
RTS0997110,107
RTS0997111,70
RTS0997112,105
RTS0997113,101
RTS0997114,97
RTS0997115,63
RTS0997116,81
RTS0997117,100
RTS0997118,62
RTS0997119,96
RTS0997120,68
RTS0997121,99
RTS0997122,136
RTS0997123,161
RTS0997124,91
RTS0997125,118
RTS0997126,150
RTS0997127,158
RTS0997128,224
RTS0997129,127
RTS0997130,119
</Code_Summary>
