# Supplementary material for: Spatial meta-transcriptomics reveal associations of intratumor bacteria burden with lung cancer cells showing a distinct oncogenic signature
Source: J Immunother Cancer. 2022 Jul 6;10(7):e004698. doi: 10.1136/jitc-2022-004698 (PMC9260850; doi:10.1136/jitc-2022-004698)
Supplement: Supplementary data [file jitc-2022-004698supp009.zip › DSP-1001660004186-C-F02.dcc]

<Header>
FileVersion,0.02
SoftwareVersion,"GeoMx_NGS_Pipeline_ 2.0.0"
Date,2020-6-15
</Header>

<Scan_Attributes>
ID,DSP-1001660004186-C-F02
Plate_ID,1001660004186
Well,F02
</Scan_Attributes>

<NGS_Processing_Attributes>
SeqSetId,
tamperedIni,No
Raw,539
Trimmed,538
Stitched,534
Aligned,517
umiQ30,0.9933
rtsQ30,0.9903
</NGS_Processing_Attributes>


<Code_Summary>
RTS0039507,1
RTS0039567,1
RTS0039582,1
RTS0039600,1
RTS0039605,1
RTS0039628,1
RTS0039645,1
RTS0039702,1
RTS0039743,1
RTS0039749,1
RTS0039750,1
RTS0039756,1
RTS0039818,1
RTS0039852,1
RTS0039901,1
RTS0039902,1
RTS0039930,1
RTS0039948,1
RTS0039985,1
RTS0040018,1
RTS0040045,1
RTS0040081,1
RTS0040098,1
RTS0040125,2
RTS0040150,1
RTS0040151,1
RTS0040207,1
RTS0040237,1
RTS0040241,1
RTS0040247,1
RTS0040289,1
RTS0040298,1
RTS0040310,1
RTS0040356,1
RTS0040374,1
RTS0040377,1
RTS0040382,1
RTS0040443,1
RTS0040452,1
RTS0040473,1
RTS0040503,1
RTS0040515,1
RTS0040597,1
RTS0040608,1
RTS0040682,1
RTS0040722,1
RTS0040783,1
RTS0040866,1
RTS0040894,1
RTS0040945,1
RTS0040972,1
RTS0040980,1
RTS0041102,1
RTS0041184,1
RTS0041198,1
RTS0041242,1
RTS0041334,1
RTS0041367,1
RTS0041403,1
RTS0041406,1
RTS0041443,1
RTS0041481,1
RTS0041511,1
RTS0041524,1
RTS0041534,1
RTS0041620,1
RTS0041670,1
RTS0041674,1
RTS0041775,1
RTS0041890,1
RTS0041997,1
RTS0042009,1
RTS0042023,1
RTS0042042,1
RTS0042066,1
RTS0042074,1
RTS0042126,1
RTS0042214,1
RTS0042222,1
RTS0042225,1
RTS0042243,1
RTS0042271,1
RTS0042279,1
RTS0042289,1
RTS0042292,1
RTS0042311,1
RTS0042321,1
RTS0042454,1
RTS0042515,1
RTS0042550,1
RTS0042568,1
RTS0042601,1
RTS0042611,1
RTS0042630,1
RTS0042636,1
RTS0042638,1
RTS0042660,1
RTS0042667,1
RTS0042774,1
RTS0042800,1
RTS0042827,1
RTS0042840,1
RTS0042864,1
RTS0042962,1
RTS0042970,1
RTS0043006,1
RTS0043021,1
RTS0043051,1
RTS0043076,1
RTS0043116,1
RTS0043242,1
RTS0043246,1
RTS0043270,2
RTS0043276,1
RTS0043291,1
RTS0043303,1
RTS0043312,1
RTS0043331,1
RTS0043436,1
RTS0043443,1
RTS0043446,1
RTS0043450,1
RTS0043455,1
RTS0043525,1
RTS0043548,1
RTS0043616,1
RTS0043626,1
RTS0043653,1
RTS0043666,1
RTS0043669,1
RTS0043743,1
RTS0043744,1
RTS0043749,1
RTS0043763,1
RTS0043764,1
RTS0043775,1
RTS0043783,1
RTS0043818,1
RTS0043827,1
RTS0043843,1
RTS0043883,1
RTS0043934,1
RTS0043945,1
RTS0043954,1
RTS0043967,1
RTS0044127,1
RTS0044181,1
RTS0044213,1
RTS0044220,1
RTS0044243,1
RTS0044257,1
RTS0044273,1
RTS0044359,1
RTS0044371,1
RTS0044385,1
RTS0044414,1
RTS0044430,1
RTS0044434,1
RTS0044458,1
RTS0044472,1
RTS0044486,1
RTS0044498,1
RTS0044500,1
RTS0044513,1
RTS0044550,1
RTS0044580,1
RTS0044598,1
RTS0044661,1
RTS0044673,1
RTS0044693,1
RTS0044700,1
RTS0044730,1
RTS0044740,1
RTS0044810,1
RTS0044833,1
RTS0044843,1
RTS0044846,1
RTS0044850,1
RTS0044851,1
RTS0044861,1
RTS0044881,1
RTS0044903,1
RTS0044946,1
RTS0044955,1
RTS0044966,1
RTS0045043,1
RTS0045069,1
RTS0045091,1
RTS0045140,1
RTS0045151,1
RTS0045163,1
RTS0045222,1
RTS0045300,1
RTS0045326,1
RTS0045328,1
RTS0045426,1
RTS0045449,1
RTS0045488,1
RTS0045506,1
RTS0045510,1
RTS0045574,1
RTS0045576,1
RTS0045580,1
RTS0045595,1
RTS0045602,1
RTS0045618,1
RTS0045655,1
RTS0045670,1
RTS0045688,1
RTS0045713,1
RTS0045741,1
RTS0045747,1
RTS0045812,1
RTS0045821,1
RTS0045827,1
RTS0045855,1
RTS0045877,1
RTS0045880,1
RTS0045966,1
RTS0045968,1
RTS0045978,1
RTS0046088,1
RTS0046103,1
RTS0046149,1
RTS0046200,1
RTS0046212,1
RTS0046221,1
RTS0046227,1
RTS0046280,1
RTS0046294,1
RTS0046318,1
RTS0046347,1
RTS0046350,1
RTS0046351,1
RTS0046371,1
RTS0046373,1
RTS0046394,1
RTS0046400,1
RTS0046406,1
RTS0046455,1
RTS0046489,1
RTS0046505,1
RTS0046514,1
RTS0046527,1
RTS0046532,1
RTS0046534,1
RTS0046540,1
RTS0046555,1
RTS0046559,1
RTS0046584,1
RTS0046602,1
RTS0046619,1
RTS0046639,1
RTS0046695,1
RTS0046764,1
RTS0046773,1
RTS0046777,1
RTS0046790,1
RTS0046799,1
RTS0046815,1
RTS0046856,1
RTS0046894,1
RTS0046895,1
RTS0046909,1
RTS0046916,1
RTS0047088,1
RTS0047146,1
RTS0047189,1
RTS0047209,1
RTS0047211,1
RTS0047215,1
RTS0047221,1
RTS0047225,1
RTS0047259,1
RTS0047260,1
RTS0047271,1
RTS0047296,1
RTS0047341,1
RTS0047352,3
RTS0047445,1
RTS0047494,1
RTS0047518,1
RTS0047543,1
RTS0047564,1
RTS0047668,1
RTS0047680,1
RTS0047773,1
RTS0047788,1
RTS0047883,1
RTS0047892,1
RTS0047899,1
RTS0047906,1
RTS0047909,1
RTS0047927,1
RTS0047932,1
RTS0047946,1
RTS0047998,1
RTS0048038,1
RTS0048098,1
RTS0048110,1
RTS0048183,1
RTS0048216,1
RTS0049363,1
RTS0049398,1
RTS0997088,1
RTS0997089,5
RTS0997090,1
</Code_Summary>
