# Supplementary material for: Spatial meta-transcriptomics reveal associations of intratumor bacteria burden with lung cancer cells showing a distinct oncogenic signature
Source: J Immunother Cancer. 2022 Jul 6;10(7):e004698. doi: 10.1136/jitc-2022-004698 (PMC9260850; doi:10.1136/jitc-2022-004698)
Supplement: Supplementary data [file jitc-2022-004698supp009.zip › DSP-1001250002726-A-B03.dcc]

<Header>
FileVersion,0.02
SoftwareVersion,"GeoMx_NGS_Pipeline_ 2.0.0"
Date,2020-6-15
</Header>

<Scan_Attributes>
ID,DSP-1001250002726-A-B03
Plate_ID,1001250002726
Well,B03
</Scan_Attributes>

<NGS_Processing_Attributes>
SeqSetId,
tamperedIni,No
Raw,5960467
Trimmed,5932957
Stitched,5900133
Aligned,5794883
umiQ30,0.9920
rtsQ30,0.9914
</NGS_Processing_Attributes>


<Code_Summary>
RTS0039454,237
RTS0039455,161
RTS0039456,184
RTS0039457,402
RTS0039458,124
RTS0039459,132
RTS0039460,117
RTS0039461,173
RTS0039462,147
RTS0039463,165
RTS0039464,124
RTS0039465,173
RTS0039466,153
RTS0039467,261
RTS0039468,119
RTS0039469,97
RTS0039470,111
RTS0039471,136
RTS0039472,142
RTS0039473,82
RTS0039474,181
RTS0039475,170
RTS0039476,216
RTS0039477,170
RTS0039478,175
RTS0039479,116
RTS0039480,92
RTS0039481,109
RTS0039482,114
RTS0039483,107
RTS0039484,114
RTS0039485,115
RTS0039486,108
RTS0039487,69
RTS0039488,125
RTS0039489,93
RTS0039490,96
RTS0039491,137
RTS0039492,98
RTS0039493,106
RTS0039494,151
RTS0039495,108
RTS0039496,126
RTS0039497,109
RTS0039498,118
RTS0039499,427
RTS0039500,266
RTS0039501,389
RTS0039502,462
RTS0039503,428
RTS0039504,89
RTS0039505,121
RTS0039506,97
RTS0039507,171
RTS0039508,139
RTS0039509,117
RTS0039510,159
RTS0039511,711
RTS0039512,565
RTS0039513,711
RTS0039514,1174
RTS0039515,869
RTS0039516,106
RTS0039517,101
RTS0039518,107
RTS0039519,89
RTS0039520,98
RTS0039521,94
RTS0039522,131
RTS0039523,103
RTS0039524,135
RTS0039525,165
RTS0039526,130
RTS0039527,175
RTS0039528,146
RTS0039529,146
RTS0039530,136
RTS0039531,132
RTS0039532,106
RTS0039533,169
RTS0039534,84
RTS0039535,114
RTS0039536,103
RTS0039537,88
RTS0039538,101
RTS0039539,98
RTS0039540,91
RTS0039541,110
RTS0039542,129
RTS0039543,116
RTS0039544,89
RTS0039545,127
RTS0039546,81
RTS0039547,89
RTS0039548,107
RTS0039549,127
RTS0039550,113
RTS0039551,101
RTS0039552,91
RTS0039553,130
RTS0039554,106
RTS0039555,119
RTS0039556,75
RTS0039557,103
RTS0039558,102
RTS0039559,103
RTS0039560,99
RTS0039561,111
RTS0039562,113
RTS0039563,98
RTS0039564,119
RTS0039565,135
RTS0039566,95
RTS0039567,103
RTS0039568,85
RTS0039569,86
RTS0039570,103
RTS0039571,88
RTS0039572,115
RTS0039573,107
RTS0039574,92
RTS0039575,101
RTS0039576,119
RTS0039577,190
RTS0039578,147
RTS0039579,165
RTS0039580,183
RTS0039581,164
RTS0039582,175
RTS0039583,209
RTS0039584,176
RTS0039585,151
RTS0039586,92
RTS0039587,109
RTS0039588,134
RTS0039589,99
RTS0039590,118
RTS0039591,243
RTS0039592,215
RTS0039593,142
RTS0039594,163
RTS0039595,222
RTS0039596,116
RTS0039597,99
RTS0039598,116
RTS0039599,99
RTS0039600,102
RTS0039601,85
RTS0039602,86
RTS0039603,74
RTS0039604,121
RTS0039605,104
RTS0039606,84
RTS0039607,105
RTS0039608,107
RTS0039609,107
RTS0039610,99
RTS0039611,137
RTS0039612,87
RTS0039613,99
RTS0039614,95
RTS0039615,84
RTS0039616,88
RTS0039617,94
RTS0039619,128
RTS0039620,95
RTS0039621,85
RTS0039622,122
RTS0039623,99
RTS0039624,103
RTS0039625,88
RTS0039626,124
RTS0039627,125
RTS0039628,97
RTS0039629,114
RTS0039630,116
RTS0039631,78
RTS0039632,107
RTS0039633,85
RTS0039634,105
RTS0039635,96
RTS0039636,76
RTS0039637,85
RTS0039638,104
RTS0039639,102
RTS0039640,62
RTS0039641,120
RTS0039642,114
RTS0039643,113
RTS0039644,84
RTS0039645,91
RTS0039646,111
RTS0039647,111
RTS0039648,109
RTS0039649,102
RTS0039650,98
RTS0039651,193
RTS0039652,232
RTS0039653,178
RTS0039654,152
RTS0039655,192
RTS0039656,171
RTS0039657,167
RTS0039658,152
RTS0039659,174
RTS0039660,131
RTS0039661,110
RTS0039662,72
RTS0039663,123
RTS0039664,125
RTS0039665,124
RTS0039666,111
RTS0039667,82
RTS0039668,108
RTS0039669,125
RTS0039670,117
RTS0039671,154
RTS0039672,192
RTS0039673,158
RTS0039674,147
RTS0039675,148
RTS0039676,101
RTS0039677,112
RTS0039678,71
RTS0039679,117
RTS0039680,71
RTS0039681,183
RTS0039682,137
RTS0039683,92
RTS0039684,167
RTS0039685,119
RTS0039686,386
RTS0039687,419
RTS0039688,381
RTS0039689,285
RTS0039690,275
RTS0039691,104
RTS0039692,99
RTS0039693,89
RTS0039694,107
RTS0039695,104
RTS0039696,99
RTS0039697,107
RTS0039698,88
RTS0039699,108
RTS0039700,97
RTS0039701,92
RTS0039702,103
RTS0039703,107
RTS0039704,104
RTS0039705,92
RTS0039706,121
RTS0039707,109
RTS0039708,110
RTS0039709,89
RTS0039710,143
RTS0039711,119
RTS0039712,172
RTS0039713,160
RTS0039714,141
RTS0039715,153
RTS0039716,114
RTS0039717,126
RTS0039718,89
RTS0039719,119
RTS0039720,239
RTS0039721,133
RTS0039722,111
RTS0039723,234
RTS0039724,124
RTS0039725,139
RTS0039726,192
RTS0039727,156
RTS0039728,138
RTS0039729,186
RTS0039730,165
RTS0039731,133
RTS0039732,128
RTS0039733,136
RTS0039734,133
RTS0039735,104
RTS0039736,119
RTS0039737,127
RTS0039738,104
RTS0039739,126
RTS0039740,111
RTS0039741,122
RTS0039742,109
RTS0039743,160
RTS0039744,92
RTS0039745,136
RTS0039746,107
RTS0039747,100
RTS0039749,120
RTS0039750,112
RTS0039751,103
RTS0039752,116
RTS0039753,115
RTS0039754,87
RTS0039755,123
RTS0039756,116
RTS0039757,102
RTS0039758,118
RTS0039759,91
RTS0039760,100
RTS0039761,134
RTS0039762,138
RTS0039763,123
RTS0039764,113
RTS0039765,88
RTS0039766,139
RTS0039767,130
RTS0039768,148
RTS0039769,125
RTS0039770,199
RTS0039771,143
RTS0039772,140
RTS0039773,128
RTS0039774,102
RTS0039775,163
RTS0039776,120
RTS0039777,98
RTS0039778,97
RTS0039779,92
RTS0039780,109
RTS0039781,162
RTS0039782,113
RTS0039783,144
RTS0039784,145
RTS0039785,166
RTS0039786,133
RTS0039787,126
RTS0039788,118
RTS0039789,95
RTS0039790,132
RTS0039791,131
RTS0039792,125
RTS0039793,136
RTS0039794,146
RTS0039795,112
RTS0039796,127
RTS0039797,147
RTS0039798,134
RTS0039799,152
RTS0039800,139
RTS0039801,107
RTS0039802,102
RTS0039803,147
RTS0039804,183
RTS0039805,128
RTS0039806,116
RTS0039807,101
RTS0039808,122
RTS0039809,118
RTS0039810,121
RTS0039811,92
RTS0039812,144
RTS0039813,109
RTS0039814,164
RTS0039815,144
RTS0039816,108
RTS0039817,104
RTS0039818,119
RTS0039819,104
RTS0039820,111
RTS0039821,126
RTS0039822,115
RTS0039823,155
RTS0039824,127
RTS0039825,126
RTS0039826,98
RTS0039827,136
RTS0039828,110
RTS0039829,152
RTS0039830,110
RTS0039831,133
RTS0039832,151
RTS0039833,127
RTS0039834,140
RTS0039835,147
RTS0039836,103
RTS0039838,90
RTS0039839,108
RTS0039840,73
RTS0039841,144
RTS0039842,159
RTS0039843,130
RTS0039844,177
RTS0039845,137
RTS0039846,104
RTS0039847,105
RTS0039848,74
RTS0039849,95
RTS0039850,94
RTS0039851,133
RTS0039852,143
RTS0039853,144
RTS0039854,131
RTS0039855,147
RTS0039856,76
RTS0039857,75
RTS0039858,122
RTS0039859,135
RTS0039860,103
RTS0039861,82
RTS0039862,103
RTS0039863,103
RTS0039864,122
RTS0039865,98
RTS0039866,119
RTS0039867,152
RTS0039868,109
RTS0039869,144
RTS0039870,115
RTS0039871,115
RTS0039872,85
RTS0039873,78
RTS0039874,108
RTS0039875,104
RTS0039876,77
RTS0039877,96
RTS0039878,98
RTS0039879,118
RTS0039880,83
RTS0039881,90
RTS0039882,86
RTS0039883,107
RTS0039884,92
RTS0039885,136
RTS0039886,106
RTS0039887,94
RTS0039888,140
RTS0039890,101
RTS0039891,127
RTS0039892,102
RTS0039893,129
RTS0039894,115
RTS0039895,101
RTS0039896,100
RTS0039897,102
RTS0039898,148
RTS0039899,105
RTS0039900,112
RTS0039901,142
RTS0039902,139
RTS0039903,89
RTS0039904,163
RTS0039905,111
RTS0039906,116
RTS0039907,130
RTS0039908,98
RTS0039909,100
RTS0039910,113
RTS0039911,87
RTS0039912,133
RTS0039913,130
RTS0039914,98
RTS0039915,128
RTS0039916,100
RTS0039917,86
RTS0039918,119
RTS0039919,121
RTS0039920,93
RTS0039921,104
RTS0039922,131
RTS0039923,97
RTS0039924,96
RTS0039925,102
RTS0039926,143
RTS0039927,151
RTS0039928,155
RTS0039929,116
RTS0039930,145
RTS0039931,105
RTS0039932,99
RTS0039933,105
RTS0039934,86
RTS0039935,121
RTS0039936,114
RTS0039937,121
RTS0039938,113
RTS0039939,86
RTS0039940,102
RTS0039941,91
RTS0039942,112
RTS0039943,81
RTS0039944,119
RTS0039945,122
RTS0039946,147
RTS0039947,191
RTS0039948,229
RTS0039949,198
RTS0039950,226
RTS0039951,128
RTS0039952,142
RTS0039953,98
RTS0039954,90
RTS0039955,126
RTS0039956,168
RTS0039957,167
RTS0039958,200
RTS0039959,148
RTS0039960,225
RTS0039961,86
RTS0039962,89
RTS0039963,89
RTS0039964,112
RTS0039965,145
RTS0039966,122
RTS0039967,87
RTS0039968,104
RTS0039969,120
RTS0039970,119
RTS0039971,105
RTS0039972,82
RTS0039973,80
RTS0039974,104
RTS0039975,90
RTS0039976,132
RTS0039977,105
RTS0039978,103
RTS0039979,112
RTS0039980,86
RTS0039981,112
RTS0039982,119
RTS0039983,137
RTS0039984,111
RTS0039985,148
RTS0039986,292
RTS0039987,257
RTS0039988,261
RTS0039989,273
RTS0039990,183
RTS0039991,91
RTS0039992,108
RTS0039993,109
RTS0039994,67
RTS0039995,129
RTS0039996,550
RTS0039997,325
RTS0039998,518
RTS0039999,514
RTS0040000,508
RTS0040001,101
RTS0040002,102
RTS0040003,105
RTS0040004,102
RTS0040005,145
RTS0040006,97
RTS0040007,104
RTS0040008,80
RTS0040009,99
RTS0040010,103
RTS0040011,110
RTS0040012,96
RTS0040013,115
RTS0040014,90
RTS0040015,94
RTS0040016,88
RTS0040017,78
RTS0040018,92
RTS0040019,123
RTS0040020,105
RTS0040021,98
RTS0040022,109
RTS0040023,111
RTS0040024,73
RTS0040025,85
RTS0040026,130
RTS0040027,173
RTS0040028,132
RTS0040029,180
RTS0040030,167
RTS0040031,114
RTS0040032,110
RTS0040033,82
RTS0040034,98
RTS0040035,48
RTS0040036,108
RTS0040037,104
RTS0040038,110
RTS0040039,102
RTS0040040,98
RTS0040041,81
RTS0040042,101
RTS0040043,99
RTS0040044,95
RTS0040045,87
RTS0040046,127
RTS0040047,159
RTS0040048,181
RTS0040049,126
RTS0040050,118
RTS0040051,126
RTS0040052,114
RTS0040053,129
RTS0040054,114
RTS0040055,102
RTS0040056,110
RTS0040057,88
RTS0040058,97
RTS0040059,121
RTS0040060,86
RTS0040061,115
RTS0040062,98
RTS0040063,105
RTS0040064,146
RTS0040065,103
RTS0040066,124
RTS0040067,110
RTS0040068,122
RTS0040069,99
RTS0040070,107
RTS0040071,100
RTS0040072,125
RTS0040073,102
RTS0040074,117
RTS0040075,112
RTS0040076,143
RTS0040077,246
RTS0040078,125
RTS0040079,136
RTS0040080,158
RTS0040081,112
RTS0040082,106
RTS0040083,85
RTS0040084,102
RTS0040085,91
RTS0040086,87
RTS0040087,106
RTS0040088,98
RTS0040089,98
RTS0040090,105
RTS0040091,110
RTS0040092,83
RTS0040093,133
RTS0040094,100
RTS0040095,107
RTS0040096,150
RTS0040097,119
RTS0040098,91
RTS0040099,110
RTS0040100,127
RTS0040101,64
RTS0040102,81
RTS0040103,82
RTS0040104,112
RTS0040105,108
RTS0040106,126
RTS0040107,110
RTS0040108,87
RTS0040109,112
RTS0040110,111
RTS0040111,109
RTS0040112,114
RTS0040113,95
RTS0040114,86
RTS0040115,129
RTS0040116,537
RTS0040117,416
RTS0040118,257
RTS0040119,392
RTS0040120,400
RTS0040121,95
RTS0040122,129
RTS0040123,112
RTS0040124,130
RTS0040125,121
RTS0040126,92
RTS0040127,132
RTS0040128,109
RTS0040129,119
RTS0040130,141
RTS0040131,110
RTS0040132,112
RTS0040133,119
RTS0040134,108
RTS0040135,108
RTS0040136,91
RTS0040137,95
RTS0040138,124
RTS0040139,115
RTS0040140,92
RTS0040141,116
RTS0040142,131
RTS0040143,116
RTS0040144,110
RTS0040145,135
RTS0040146,140
RTS0040147,168
RTS0040148,113
RTS0040149,121
RTS0040150,101
RTS0040151,103
RTS0040152,133
RTS0040153,90
RTS0040154,129
RTS0040155,103
RTS0040156,109
RTS0040157,120
RTS0040158,100
RTS0040159,153
RTS0040160,119
RTS0040161,81
RTS0040162,77
RTS0040163,130
RTS0040164,98
RTS0040165,88
RTS0040166,70
RTS0040167,116
RTS0040168,94
RTS0040169,73
RTS0040170,88
RTS0040171,43
RTS0040172,84
RTS0040173,72
RTS0040174,84
RTS0040175,108
RTS0040176,75
RTS0040177,76
RTS0040178,83
RTS0040179,60
RTS0040180,104
RTS0040181,110
RTS0040182,104
RTS0040183,62
RTS0040184,78
RTS0040185,90
RTS0040186,122
RTS0040187,86
RTS0040188,56
RTS0040189,90
RTS0040190,82
RTS0040191,117
RTS0040192,78
RTS0040193,74
RTS0040194,116
RTS0040195,91
RTS0040196,90
RTS0040197,67
RTS0040198,110
RTS0040199,106
RTS0040200,86
RTS0040201,153
RTS0040202,135
RTS0040203,127
RTS0040204,120
RTS0040205,158
RTS0040206,136
RTS0040207,88
RTS0040208,123
RTS0040209,190
RTS0040210,167
RTS0040211,115
RTS0040212,102
RTS0040213,77
RTS0040214,133
RTS0040215,123
RTS0040216,97
RTS0040217,106
RTS0040218,91
RTS0040219,83
RTS0040220,84
RTS0040221,109
RTS0040222,80
RTS0040223,102
RTS0040224,74
RTS0040225,105
RTS0040226,138
RTS0040227,44
RTS0040228,97
RTS0040229,97
RTS0040230,136
RTS0040231,67
RTS0040232,102
RTS0040233,87
RTS0040234,99
RTS0040235,92
RTS0040236,75
RTS0040237,113
RTS0040238,97
RTS0040239,125
RTS0040240,86
RTS0040241,75
RTS0040242,115
RTS0040243,110
RTS0040244,103
RTS0040245,127
RTS0040246,96
RTS0040247,107
RTS0040248,101
RTS0040249,99
RTS0040250,94
RTS0040251,114
RTS0040252,107
RTS0040253,92
RTS0040254,96
RTS0040255,106
RTS0040256,82
RTS0040257,59
RTS0040258,102
RTS0040259,104
RTS0040260,86
RTS0040261,66
RTS0040262,102
RTS0040263,116
RTS0040264,90
RTS0040265,102
RTS0040266,95
RTS0040267,105
RTS0040268,92
RTS0040269,83
RTS0040270,101
RTS0040271,140
RTS0040272,118
RTS0040273,100
RTS0040274,130
RTS0040275,133
RTS0040276,98
RTS0040277,106
RTS0040278,201
RTS0040279,183
RTS0040280,149
RTS0040281,96
RTS0040282,77
RTS0040283,110
RTS0040284,100
RTS0040285,100
RTS0040286,98
RTS0040287,64
RTS0040288,105
RTS0040289,92
RTS0040290,130
RTS0040291,77
RTS0040292,84
RTS0040293,88
RTS0040294,112
RTS0040295,113
RTS0040296,94
RTS0040297,124
RTS0040298,107
RTS0040299,101
RTS0040300,88
RTS0040301,98
RTS0040302,83
RTS0040303,77
RTS0040304,81
RTS0040305,122
RTS0040306,98
RTS0040307,89
RTS0040308,81
RTS0040309,96
RTS0040310,87
RTS0040311,111
RTS0040312,136
RTS0040313,93
RTS0040314,130
RTS0040315,124
RTS0040316,98
RTS0040317,97
RTS0040318,95
RTS0040319,129
RTS0040320,90
RTS0040321,112
RTS0040322,119
RTS0040323,128
RTS0040324,124
RTS0040325,99
RTS0040326,122
RTS0040327,99
RTS0040328,108
RTS0040329,142
RTS0040330,118
RTS0040331,97
RTS0040332,119
RTS0040333,106
RTS0040334,97
RTS0040335,78
RTS0040336,90
RTS0040337,121
RTS0040338,66
RTS0040339,92
RTS0040340,73
RTS0040341,145
RTS0040342,84
RTS0040343,80
RTS0040344,102
RTS0040345,134
RTS0040346,81
RTS0040347,122
RTS0040348,105
RTS0040349,161
RTS0040350,99
RTS0040351,116
RTS0040352,128
RTS0040353,128
RTS0040354,107
RTS0040355,98
RTS0040356,181
RTS0040357,169
RTS0040358,138
RTS0040359,149
RTS0040360,228
RTS0040361,122
RTS0040363,94
RTS0040364,122
RTS0040365,131
RTS0040366,131
RTS0040367,161
RTS0040368,218
RTS0040369,144
RTS0040370,107
RTS0040371,110
RTS0040372,130
RTS0040373,116
RTS0040374,119
RTS0040375,67
RTS0040376,166
RTS0040377,143
RTS0040378,154
RTS0040379,139
RTS0040380,111
RTS0040381,87
RTS0040382,109
RTS0040383,80
RTS0040384,76
RTS0040385,83
RTS0040386,111
RTS0040387,89
RTS0040388,129
RTS0040389,115
RTS0040390,123
RTS0040391,141
RTS0040392,110
RTS0040393,127
RTS0040394,125
RTS0040395,113
RTS0040396,134
RTS0040397,166
RTS0040398,139
RTS0040399,150
RTS0040400,157
RTS0040401,404
RTS0040402,384
RTS0040403,342
RTS0040404,369
RTS0040405,151
RTS0040406,133
RTS0040407,131
RTS0040408,127
RTS0040409,131
RTS0040410,144
RTS0040411,116
RTS0040412,80
RTS0040413,121
RTS0040414,125
RTS0040415,135
RTS0040416,293
RTS0040417,204
RTS0040418,183
RTS0040419,332
RTS0040420,386
RTS0040421,107
RTS0040422,105
RTS0040423,104
RTS0040424,87
RTS0040425,75
RTS0040426,102
RTS0040428,143
RTS0040429,112
RTS0040430,88
RTS0040431,103
RTS0040432,81
RTS0040433,107
RTS0040434,117
RTS0040435,115
RTS0040436,356
RTS0040437,404
RTS0040438,489
RTS0040439,485
RTS0040440,506
RTS0040441,127
RTS0040442,114
RTS0040443,136
RTS0040444,125
RTS0040445,113
RTS0040446,122
RTS0040447,124
RTS0040448,97
RTS0040449,128
RTS0040450,93
RTS0040451,207
RTS0040452,214
RTS0040453,220
RTS0040454,169
RTS0040455,316
RTS0040456,140
RTS0040457,82
RTS0040458,71
RTS0040459,111
RTS0040460,120
RTS0040461,110
RTS0040462,72
RTS0040463,111
RTS0040464,111
RTS0040465,81
RTS0040466,126
RTS0040467,83
RTS0040468,118
RTS0040469,110
RTS0040470,98
RTS0040471,182
RTS0040472,101
RTS0040473,83
RTS0040474,80
RTS0040475,88
RTS0040476,94
RTS0040477,111
RTS0040478,88
RTS0040479,87
RTS0040480,57
RTS0040481,145
RTS0040482,171
RTS0040483,127
RTS0040484,161
RTS0040485,139
RTS0040486,95
RTS0040487,82
RTS0040488,81
RTS0040489,102
RTS0040490,104
RTS0040491,97
RTS0040492,82
RTS0040493,91
RTS0040494,112
RTS0040495,92
RTS0040496,203
RTS0040497,157
RTS0040498,211
RTS0040499,137
RTS0040500,164
RTS0040501,152
RTS0040502,75
RTS0040503,116
RTS0040504,100
RTS0040505,81
RTS0040506,104
RTS0040507,84
RTS0040508,79
RTS0040509,82
RTS0040510,56
RTS0040511,126
RTS0040512,94
RTS0040513,97
RTS0040514,92
RTS0040515,128
RTS0040516,128
RTS0040517,106
RTS0040518,111
RTS0040519,120
RTS0040520,97
RTS0040521,79
RTS0040522,82
RTS0040523,88
RTS0040524,60
RTS0040525,81
RTS0040526,123
RTS0040527,82
RTS0040528,92
RTS0040529,111
RTS0040530,104
RTS0040531,104
RTS0040532,113
RTS0040533,83
RTS0040534,88
RTS0040535,105
RTS0040536,75
RTS0040537,148
RTS0040538,113
RTS0040539,126
RTS0040540,109
RTS0040541,82
RTS0040542,88
RTS0040543,120
RTS0040544,92
RTS0040545,71
RTS0040546,87
RTS0040547,84
RTS0040548,72
RTS0040549,93
RTS0040550,89
RTS0040551,83
RTS0040552,86
RTS0040553,128
RTS0040554,95
RTS0040555,110
RTS0040556,115
RTS0040557,61
RTS0040558,84
RTS0040559,89
RTS0040560,82
RTS0040561,81
RTS0040562,77
RTS0040563,90
RTS0040564,102
RTS0040565,99
RTS0040566,103
RTS0040567,92
RTS0040568,88
RTS0040569,122
RTS0040570,88
RTS0040571,109
RTS0040572,85
RTS0040573,136
RTS0040574,145
RTS0040575,99
RTS0040576,114
RTS0040577,80
RTS0040578,92
RTS0040579,74
RTS0040580,136
RTS0040581,74
RTS0040582,102
RTS0040583,129
RTS0040584,110
RTS0040585,92
RTS0040586,104
RTS0040587,70
RTS0040588,89
RTS0040589,98
RTS0040590,111
RTS0040591,154
RTS0040592,108
RTS0040593,65
RTS0040594,93
RTS0040595,106
RTS0040596,110
RTS0040597,149
RTS0040598,100
RTS0040599,115
RTS0040600,120
RTS0040601,88
RTS0040602,108
RTS0040603,119
RTS0040604,101
RTS0040605,113
RTS0040606,133
RTS0040607,141
RTS0040608,144
RTS0040609,103
RTS0040610,167
RTS0040611,107
RTS0040612,85
RTS0040613,117
RTS0040614,100
RTS0040615,99
RTS0040616,97
RTS0040617,92
RTS0040618,85
RTS0040619,120
RTS0040620,106
RTS0040621,98
RTS0040622,112
RTS0040623,102
RTS0040624,96
RTS0040625,105
RTS0040626,93
RTS0040627,98
RTS0040628,97
RTS0040629,118
RTS0040630,107
RTS0040631,168
RTS0040632,121
RTS0040633,151
RTS0040634,137
RTS0040635,126
RTS0040636,118
RTS0040637,118
RTS0040638,102
RTS0040639,98
RTS0040640,96
RTS0040641,139
RTS0040642,153
RTS0040643,113
RTS0040644,137
RTS0040645,145
RTS0040646,146
RTS0040647,81
RTS0040648,167
RTS0040649,158
RTS0040650,101
RTS0040651,124
RTS0040652,82
RTS0040653,109
RTS0040654,134
RTS0040655,104
RTS0040656,186
RTS0040657,184
RTS0040658,134
RTS0040659,154
RTS0040660,118
RTS0040661,80
RTS0040662,81
RTS0040663,83
RTS0040664,71
RTS0040665,61
RTS0040666,116
RTS0040667,94
RTS0040668,77
RTS0040669,79
RTS0040670,64
RTS0040671,63
RTS0040672,100
RTS0040673,95
RTS0040674,97
RTS0040675,98
RTS0040676,286
RTS0040677,144
RTS0040678,397
RTS0040679,189
RTS0040680,498
RTS0040681,241
RTS0040682,213
RTS0040683,350
RTS0040684,399
RTS0040685,239
RTS0040686,96
RTS0040687,122
RTS0040688,76
RTS0040689,82
RTS0040690,96
RTS0040691,97
RTS0040692,100
RTS0040693,121
RTS0040694,126
RTS0040695,118
RTS0040696,95
RTS0040697,92
RTS0040698,73
RTS0040699,99
RTS0040700,98
RTS0040701,225
RTS0040702,360
RTS0040703,294
RTS0040704,284
RTS0040705,385
RTS0040706,126
RTS0040707,104
RTS0040708,90
RTS0040709,120
RTS0040710,108
RTS0040711,86
RTS0040712,76
RTS0040713,104
RTS0040714,96
RTS0040715,110
RTS0040716,78
RTS0040717,93
RTS0040718,61
RTS0040719,93
RTS0040720,114
RTS0040721,56
RTS0040722,74
RTS0040723,86
RTS0040724,77
RTS0040725,59
RTS0040726,186
RTS0040727,292
RTS0040728,265
RTS0040729,241
RTS0040730,167
RTS0040731,145
RTS0040732,144
RTS0040733,139
RTS0040734,127
RTS0040735,118
RTS0040736,490
RTS0040737,321
RTS0040738,283
RTS0040739,360
RTS0040740,396
RTS0040741,103
RTS0040742,89
RTS0040743,127
RTS0040744,114
RTS0040745,127
RTS0040746,114
RTS0040747,118
RTS0040748,100
RTS0040749,117
RTS0040750,115
RTS0040751,145
RTS0040752,151
RTS0040753,127
RTS0040754,99
RTS0040755,91
RTS0040756,149
RTS0040757,128
RTS0040758,94
RTS0040759,127
RTS0040760,161
RTS0040761,149
RTS0040762,163
RTS0040763,120
RTS0040764,156
RTS0040765,191
RTS0040766,105
RTS0040767,116
RTS0040768,127
RTS0040769,155
RTS0040770,100
RTS0040771,109
RTS0040772,87
RTS0040773,116
RTS0040774,125
RTS0040775,131
RTS0040776,308
RTS0040777,338
RTS0040778,471
RTS0040779,421
RTS0040780,448
RTS0040781,140
RTS0040782,196
RTS0040783,96
RTS0040784,143
RTS0040785,108
RTS0040786,96
RTS0040787,95
RTS0040788,84
RTS0040789,102
RTS0040790,104
RTS0040791,115
RTS0040792,118
RTS0040793,92
RTS0040794,87
RTS0040795,98
RTS0040796,162
RTS0040797,120
RTS0040798,110
RTS0040799,91
RTS0040800,103
RTS0040801,187
RTS0040802,142
RTS0040803,159
RTS0040804,127
RTS0040805,103
RTS0040806,111
RTS0040807,100
RTS0040808,100
RTS0040809,112
RTS0040810,109
RTS0040811,102
RTS0040812,115
RTS0040813,93
RTS0040814,117
RTS0040815,133
RTS0040816,81
RTS0040817,81
RTS0040818,130
RTS0040819,134
RTS0040820,138
RTS0040821,113
RTS0040822,114
RTS0040823,80
RTS0040824,114
RTS0040825,109
RTS0040826,131
RTS0040827,117
RTS0040828,122
RTS0040830,120
RTS0040831,100
RTS0040832,115
RTS0040833,129
RTS0040834,92
RTS0040836,395
RTS0040837,225
RTS0040838,366
RTS0040839,338
RTS0040840,216
RTS0040841,141
RTS0040842,175
RTS0040843,195
RTS0040844,169
RTS0040845,128
RTS0040846,115
RTS0040847,119
RTS0040848,111
RTS0040849,103
RTS0040850,146
RTS0040851,172
RTS0040852,100
RTS0040853,120
RTS0040854,152
RTS0040855,144
RTS0040856,119
RTS0040857,98
RTS0040858,115
RTS0040859,80
RTS0040860,100
RTS0040861,132
RTS0040862,149
RTS0040863,122
RTS0040864,118
RTS0040865,107
RTS0040866,95
RTS0040867,121
RTS0040868,89
RTS0040869,94
RTS0040870,87
RTS0040871,117
RTS0040872,158
RTS0040873,127
RTS0040874,177
RTS0040875,129
RTS0040876,92
RTS0040877,117
RTS0040878,72
RTS0040879,100
RTS0040880,125
RTS0040881,84
RTS0040882,72
RTS0040883,78
RTS0040884,90
RTS0040885,85
RTS0040886,102
RTS0040887,121
RTS0040888,126
RTS0040889,146
RTS0040890,103
RTS0040891,92
RTS0040892,118
RTS0040893,80
RTS0040894,93
RTS0040895,82
RTS0040896,76
RTS0040897,90
RTS0040898,117
RTS0040899,80
RTS0040900,90
RTS0040901,122
RTS0040902,124
RTS0040903,77
RTS0040904,118
RTS0040905,120
RTS0040906,120
RTS0040907,138
RTS0040908,127
RTS0040909,157
RTS0040910,125
RTS0040911,129
RTS0040912,119
RTS0040913,116
RTS0040914,105
RTS0040915,126
RTS0040916,102
RTS0040917,117
RTS0040918,103
RTS0040919,81
RTS0040920,74
RTS0040921,113
RTS0040922,103
RTS0040923,153
RTS0040924,146
RTS0040925,140
RTS0040926,83
RTS0040927,74
RTS0040928,94
RTS0040929,71
RTS0040930,75
RTS0040931,113
RTS0040932,126
RTS0040933,70
RTS0040934,106
RTS0040935,125
RTS0040936,140
RTS0040937,166
RTS0040938,132
RTS0040939,140
RTS0040940,101
RTS0040941,121
RTS0040942,114
RTS0040943,76
RTS0040944,143
RTS0040945,113
RTS0040946,170
RTS0040947,203
RTS0040948,224
RTS0040949,168
RTS0040950,199
RTS0040951,118
RTS0040952,65
RTS0040953,71
RTS0040954,96
RTS0040955,109
RTS0040956,128
RTS0040957,93
RTS0040958,116
RTS0040959,143
RTS0040960,113
RTS0040961,91
RTS0040962,103
RTS0040963,107
RTS0040964,117
RTS0040965,104
RTS0040966,112
RTS0040967,115
RTS0040968,127
RTS0040969,105
RTS0040970,133
RTS0040971,109
RTS0040972,136
RTS0040973,107
RTS0040974,118
RTS0040975,113
RTS0040976,101
RTS0040977,109
RTS0040978,91
RTS0040979,122
RTS0040980,107
RTS0040981,108
RTS0040982,115
RTS0040983,141
RTS0040984,133
RTS0040985,124
RTS0040986,110
RTS0040987,124
RTS0040988,82
RTS0040989,108
RTS0040990,109
RTS0040991,157
RTS0040992,105
RTS0040993,126
RTS0040994,144
RTS0040995,97
RTS0040996,122
RTS0040997,154
RTS0040998,105
RTS0040999,136
RTS0041000,152
RTS0041001,93
RTS0041002,128
RTS0041003,117
RTS0041004,137
RTS0041005,132
RTS0041006,173
RTS0041007,148
RTS0041008,163
RTS0041009,150
RTS0041010,100
RTS0041011,75
RTS0041012,87
RTS0041013,85
RTS0041014,100
RTS0041015,101
RTS0041016,103
RTS0041017,102
RTS0041018,101
RTS0041019,93
RTS0041020,87
RTS0041021,130
RTS0041022,141
RTS0041023,157
RTS0041024,152
RTS0041025,169
RTS0041026,84
RTS0041027,113
RTS0041028,122
RTS0041029,115
RTS0041030,127
RTS0041031,117
RTS0041032,122
RTS0041033,102
RTS0041034,129
RTS0041035,120
RTS0041036,129
RTS0041037,88
RTS0041038,116
RTS0041039,86
RTS0041040,96
RTS0041041,124
RTS0041042,121
RTS0041043,122
RTS0041044,128
RTS0041045,114
RTS0041046,301
RTS0041047,285
RTS0041048,168
RTS0041049,376
RTS0041050,312
RTS0041051,144
RTS0041052,102
RTS0041053,105
RTS0041054,128
RTS0041055,111
RTS0041056,123
RTS0041057,115
RTS0041058,118
RTS0041059,86
RTS0041060,108
RTS0041061,127
RTS0041062,133
RTS0041063,128
RTS0041064,127
RTS0041066,148
RTS0041067,138
RTS0041068,129
RTS0041069,143
RTS0041070,167
RTS0041071,128
RTS0041072,128
RTS0041073,106
RTS0041074,94
RTS0041075,135
RTS0041076,123
RTS0041077,97
RTS0041078,124
RTS0041079,84
RTS0041080,113
RTS0041081,118
RTS0041082,102
RTS0041083,111
RTS0041084,112
RTS0041085,87
RTS0041086,192
RTS0041087,216
RTS0041088,180
RTS0041089,180
RTS0041090,170
RTS0041091,115
RTS0041092,123
RTS0041093,107
RTS0041094,120
RTS0041095,102
RTS0041096,83
RTS0041097,109
RTS0041098,94
RTS0041099,85
RTS0041100,86
RTS0041101,207
RTS0041102,168
RTS0041103,182
RTS0041104,199
RTS0041105,224
RTS0041106,164
RTS0041107,138
RTS0041108,133
RTS0041109,172
RTS0041110,137
RTS0041111,109
RTS0041112,103
RTS0041113,98
RTS0041114,112
RTS0041115,134
RTS0041116,122
RTS0041117,164
RTS0041118,139
RTS0041119,129
RTS0041120,154
RTS0041121,143
RTS0041122,127
RTS0041123,127
RTS0041124,75
RTS0041125,106
RTS0041126,145
RTS0041127,179
RTS0041128,137
RTS0041129,119
RTS0041130,105
RTS0041131,187
RTS0041132,228
RTS0041133,233
RTS0041134,203
RTS0041135,218
RTS0041136,164
RTS0041137,150
RTS0041138,136
RTS0041139,145
RTS0041140,136
RTS0041141,148
RTS0041142,154
RTS0041143,82
RTS0041144,94
RTS0041145,136
RTS0041146,83
RTS0041147,91
RTS0041148,96
RTS0041149,96
RTS0041150,93
RTS0041151,153
RTS0041152,141
RTS0041153,126
RTS0041154,154
RTS0041155,174
RTS0041156,172
RTS0041157,140
RTS0041158,146
RTS0041159,126
RTS0041160,114
RTS0041161,110
RTS0041162,99
RTS0041163,114
RTS0041164,93
RTS0041165,78
RTS0041166,99
RTS0041167,142
RTS0041168,139
RTS0041169,104
RTS0041170,115
RTS0041171,165
RTS0041172,227
RTS0041173,120
RTS0041174,194
RTS0041175,180
RTS0041176,108
RTS0041177,120
RTS0041178,112
RTS0041179,89
RTS0041180,128
RTS0041181,126
RTS0041182,125
RTS0041183,126
RTS0041184,114
RTS0041185,97
RTS0041186,121
RTS0041187,111
RTS0041188,136
RTS0041189,118
RTS0041190,149
RTS0041191,172
RTS0041192,137
RTS0041193,138
RTS0041194,134
RTS0041195,118
RTS0041196,124
RTS0041197,114
RTS0041198,94
RTS0041199,101
RTS0041200,109
RTS0041201,87
RTS0041202,123
RTS0041203,130
RTS0041204,121
RTS0041205,87
RTS0041206,128
RTS0041207,165
RTS0041208,163
RTS0041209,148
RTS0041210,82
RTS0041211,203
RTS0041212,186
RTS0041213,225
RTS0041214,233
RTS0041215,162
RTS0041216,155
RTS0041217,175
RTS0041218,122
RTS0041219,157
RTS0041220,98
RTS0041221,134
RTS0041222,82
RTS0041223,101
RTS0041224,85
RTS0041225,120
RTS0041226,108
RTS0041227,110
RTS0041228,97
RTS0041229,147
RTS0041230,109
RTS0041231,230
RTS0041232,202
RTS0041233,274
RTS0041234,278
RTS0041235,209
RTS0041236,115
RTS0041237,100
RTS0041238,87
RTS0041239,104
RTS0041240,127
RTS0041241,130
RTS0041242,141
RTS0041243,95
RTS0041244,100
RTS0041246,95
RTS0041247,140
RTS0041248,90
RTS0041249,103
RTS0041250,141
RTS0041251,136
RTS0041252,116
RTS0041253,139
RTS0041254,144
RTS0041255,131
RTS0041256,122
RTS0041257,145
RTS0041258,101
RTS0041259,124
RTS0041260,144
RTS0041261,135
RTS0041262,155
RTS0041263,116
RTS0041265,132
RTS0041266,124
RTS0041267,97
RTS0041268,84
RTS0041269,120
RTS0041270,113
RTS0041271,157
RTS0041272,111
RTS0041273,87
RTS0041274,110
RTS0041275,113
RTS0041276,118
RTS0041277,96
RTS0041278,96
RTS0041279,120
RTS0041280,93
RTS0041281,88
RTS0041282,80
RTS0041283,104
RTS0041284,94
RTS0041285,92
RTS0041286,112
RTS0041287,90
RTS0041288,124
RTS0041289,121
RTS0041290,111
RTS0041291,113
RTS0041292,110
RTS0041293,108
RTS0041294,83
RTS0041295,95
RTS0041296,133
RTS0041297,91
RTS0041298,125
RTS0041299,117
RTS0041300,119
RTS0041301,121
RTS0041302,135
RTS0041303,135
RTS0041304,114
RTS0041305,128
RTS0041306,140
RTS0041307,108
RTS0041308,104
RTS0041309,123
RTS0041310,128
RTS0041311,97
RTS0041312,111
RTS0041313,125
RTS0041314,133
RTS0041315,117
RTS0041316,205
RTS0041317,206
RTS0041318,225
RTS0041319,118
RTS0041320,164
RTS0041321,131
RTS0041322,110
RTS0041323,107
RTS0041324,119
RTS0041325,137
RTS0041326,102
RTS0041327,105
RTS0041328,131
RTS0041329,90
RTS0041330,97
RTS0041331,109
RTS0041332,92
RTS0041333,107
RTS0041334,94
RTS0041335,95
RTS0041346,256
RTS0041347,186
RTS0041348,252
RTS0041349,226
RTS0041350,368
RTS0041351,123
RTS0041352,109
RTS0041353,125
RTS0041354,112
RTS0041355,99
RTS0041356,91
RTS0041357,105
RTS0041358,90
RTS0041359,110
RTS0041360,115
RTS0041361,111
RTS0041362,126
RTS0041363,133
RTS0041364,115
RTS0041365,139
RTS0041366,100
RTS0041367,102
RTS0041368,102
RTS0041369,73
RTS0041370,96
RTS0041371,107
RTS0041372,124
RTS0041373,121
RTS0041374,112
RTS0041375,128
RTS0041376,146
RTS0041377,83
RTS0041378,81
RTS0041379,66
RTS0041380,109
RTS0041381,134
RTS0041382,133
RTS0041383,101
RTS0041384,94
RTS0041385,135
RTS0041386,113
RTS0041387,84
RTS0041388,105
RTS0041389,87
RTS0041390,89
RTS0041391,98
RTS0041392,104
RTS0041393,77
RTS0041394,93
RTS0041395,94
RTS0041396,91
RTS0041397,76
RTS0041398,95
RTS0041399,109
RTS0041400,77
RTS0041401,116
RTS0041402,130
RTS0041403,101
RTS0041404,77
RTS0041405,117
RTS0041406,120
RTS0041407,138
RTS0041408,82
RTS0041409,86
RTS0041410,102
RTS0041411,94
RTS0041412,114
RTS0041413,105
RTS0041414,114
RTS0041415,110
RTS0041416,85
RTS0041417,87
RTS0041418,96
RTS0041419,116
RTS0041420,121
RTS0041421,95
RTS0041422,110
RTS0041423,106
RTS0041424,100
RTS0041425,111
RTS0041426,106
RTS0041427,116
RTS0041428,122
RTS0041429,99
RTS0041430,112
RTS0041431,121
RTS0041432,94
RTS0041433,107
RTS0041434,114
RTS0041435,120
RTS0041436,111
RTS0041437,64
RTS0041438,97
RTS0041439,109
RTS0041440,109
RTS0041441,112
RTS0041442,96
RTS0041443,144
RTS0041444,156
RTS0041445,93
RTS0041446,110
RTS0041447,112
RTS0041448,97
RTS0041449,107
RTS0041450,122
RTS0041451,109
RTS0041452,103
RTS0041453,129
RTS0041454,110
RTS0041455,102
RTS0041456,114
RTS0041457,136
RTS0041458,110
RTS0041459,133
RTS0041460,87
RTS0041461,68
RTS0041462,131
RTS0041463,92
RTS0041464,106
RTS0041465,118
RTS0041466,128
RTS0041467,172
RTS0041468,195
RTS0041469,111
RTS0041470,161
RTS0041471,137
RTS0041472,137
RTS0041473,115
RTS0041474,100
RTS0041475,137
RTS0041476,96
RTS0041477,83
RTS0041478,76
RTS0041479,107
RTS0041480,100
RTS0041481,115
RTS0041482,90
RTS0041483,78
RTS0041484,95
RTS0041485,106
RTS0041486,104
RTS0041487,155
RTS0041488,142
RTS0041489,128
RTS0041490,101
RTS0041491,188
RTS0041492,79
RTS0041493,83
RTS0041494,86
RTS0041495,88
RTS0041496,238
RTS0041497,242
RTS0041498,249
RTS0041499,265
RTS0041500,220
RTS0041501,140
RTS0041502,115
RTS0041503,139
RTS0041504,170
RTS0041505,151
RTS0041506,112
RTS0041507,90
RTS0041508,98
RTS0041509,103
RTS0041510,126
RTS0041511,87
RTS0041512,101
RTS0041513,112
RTS0041514,103
RTS0041515,96
RTS0041516,86
RTS0041517,102
RTS0041518,86
RTS0041519,84
RTS0041520,101
RTS0041521,73
RTS0041522,88
RTS0041523,88
RTS0041524,104
RTS0041525,104
RTS0041526,150
RTS0041527,245
RTS0041528,228
RTS0041529,80
RTS0041530,280
RTS0041531,117
RTS0041532,78
RTS0041533,74
RTS0041534,89
RTS0041535,106
RTS0041536,109
RTS0041537,87
RTS0041538,97
RTS0041540,84
RTS0041541,93
RTS0041542,95
RTS0041543,68
RTS0041544,89
RTS0041545,105
RTS0041546,91
RTS0041547,100
RTS0041548,110
RTS0041549,90
RTS0041550,94
RTS0041551,92
RTS0041552,104
RTS0041553,89
RTS0041554,101
RTS0041555,118
RTS0041556,80
RTS0041557,73
RTS0041558,100
RTS0041559,106
RTS0041560,91
RTS0041561,102
RTS0041562,138
RTS0041563,161
RTS0041564,158
RTS0041565,172
RTS0041566,150
RTS0041567,197
RTS0041568,194
RTS0041569,123
RTS0041570,157
RTS0041571,102
RTS0041572,70
RTS0041573,75
RTS0041574,109
RTS0041575,125
RTS0041576,97
RTS0041577,77
RTS0041578,101
RTS0041579,73
RTS0041580,110
RTS0041581,124
RTS0041582,147
RTS0041583,109
RTS0041584,110
RTS0041585,118
RTS0041586,115
RTS0041587,123
RTS0041588,103
RTS0041589,129
RTS0041590,108
RTS0041591,82
RTS0041592,89
RTS0041593,89
RTS0041594,104
RTS0041595,92
RTS0041596,123
RTS0041597,91
RTS0041598,138
RTS0041599,74
RTS0041600,104
RTS0041601,95
RTS0041602,119
RTS0041603,106
RTS0041604,124
RTS0041605,132
RTS0041606,95
RTS0041607,95
RTS0041608,94
RTS0041609,132
RTS0041610,94
RTS0041611,138
RTS0041612,166
RTS0041613,147
RTS0041614,104
RTS0041615,149
RTS0041616,95
RTS0041617,90
RTS0041618,98
RTS0041619,94
RTS0041620,139
RTS0041621,109
RTS0041622,78
RTS0041623,111
RTS0041624,130
RTS0041625,111
RTS0041626,109
RTS0041627,125
RTS0041628,92
RTS0041629,126
RTS0041630,100
RTS0041631,114
RTS0041632,103
RTS0041633,147
RTS0041634,172
RTS0041635,144
RTS0041636,134
RTS0041637,161
RTS0041638,157
RTS0041639,126
RTS0041640,156
RTS0041641,143
RTS0041642,118
RTS0041643,134
RTS0041644,100
RTS0041645,155
RTS0041646,100
RTS0041647,109
RTS0041648,124
RTS0041649,103
RTS0041650,100
RTS0041651,94
RTS0041652,119
RTS0041653,115
RTS0041654,94
RTS0041655,99
RTS0041656,86
RTS0041657,118
RTS0041658,142
RTS0041659,116
RTS0041660,89
RTS0041661,133
RTS0041662,125
RTS0041663,97
RTS0041664,105
RTS0041665,98
RTS0041666,127
RTS0041667,116
RTS0041668,121
RTS0041669,121
RTS0041670,135
RTS0041671,126
RTS0041672,111
RTS0041673,94
RTS0041674,89
RTS0041675,106
RTS0041676,116
RTS0041677,134
RTS0041678,119
RTS0041679,155
RTS0041680,106
RTS0041681,118
RTS0041682,104
RTS0041683,99
RTS0041684,122
RTS0041685,141
RTS0041686,193
RTS0041687,169
RTS0041688,289
RTS0041689,219
RTS0041690,444
RTS0041691,157
RTS0041692,84
RTS0041693,128
RTS0041694,103
RTS0041695,124
RTS0041696,99
RTS0041697,117
RTS0041698,82
RTS0041699,77
RTS0041700,67
RTS0041701,111
RTS0041702,75
RTS0041703,109
RTS0041704,101
RTS0041705,94
RTS0041706,109
RTS0041707,101
RTS0041708,165
RTS0041709,136
RTS0041710,107
RTS0041711,97
RTS0041712,109
RTS0041713,106
RTS0041714,115
RTS0041715,95
RTS0041716,538
RTS0041717,504
RTS0041718,601
RTS0041719,537
RTS0041720,455
RTS0041721,138
RTS0041722,122
RTS0041723,145
RTS0041724,161
RTS0041725,128
RTS0041726,95
RTS0041727,77
RTS0041728,114
RTS0041729,65
RTS0041730,104
RTS0041731,107
RTS0041732,103
RTS0041733,77
RTS0041734,63
RTS0041735,123
RTS0041736,95
RTS0041737,97
RTS0041738,100
RTS0041739,104
RTS0041740,95
RTS0041741,119
RTS0041742,112
RTS0041743,130
RTS0041744,107
RTS0041745,97
RTS0041746,165
RTS0041747,164
RTS0041748,148
RTS0041749,119
RTS0041750,145
RTS0041751,113
RTS0041752,96
RTS0041753,136
RTS0041754,143
RTS0041755,119
RTS0041756,181
RTS0041757,128
RTS0041758,104
RTS0041759,177
RTS0041760,109
RTS0041761,85
RTS0041762,74
RTS0041763,116
RTS0041764,90
RTS0041765,91
RTS0041766,97
RTS0041767,92
RTS0041768,79
RTS0041769,105
RTS0041770,109
RTS0041771,90
RTS0041772,93
RTS0041773,76
RTS0041774,114
RTS0041775,104
RTS0041776,112
RTS0041777,122
RTS0041778,131
RTS0041779,146
RTS0041780,107
RTS0041781,104
RTS0041782,103
RTS0041783,107
RTS0041784,123
RTS0041785,95
RTS0041786,117
RTS0041787,144
RTS0041788,112
RTS0041789,131
RTS0041790,144
RTS0041791,117
RTS0041793,119
RTS0041794,119
RTS0041795,77
RTS0041796,95
RTS0041797,108
RTS0041798,85
RTS0041799,83
RTS0041800,72
RTS0041801,74
RTS0041802,126
RTS0041803,77
RTS0041804,106
RTS0041805,99
RTS0041806,104
RTS0041807,69
RTS0041808,108
RTS0041809,109
RTS0041810,118
RTS0041811,139
RTS0041812,171
RTS0041813,151
RTS0041814,119
RTS0041815,141
RTS0041816,126
RTS0041817,123
RTS0041818,105
RTS0041819,134
RTS0041820,157
RTS0041821,130
RTS0041822,133
RTS0041823,99
RTS0041824,134
RTS0041825,69
RTS0041826,129
RTS0041827,161
RTS0041828,125
RTS0041829,93
RTS0041830,99
RTS0041831,73
RTS0041832,137
RTS0041833,112
RTS0041834,115
RTS0041835,140
RTS0041836,159
RTS0041837,121
RTS0041838,83
RTS0041839,137
RTS0041840,113
RTS0041841,84
RTS0041842,100
RTS0041843,97
RTS0041844,98
RTS0041845,89
RTS0041846,91
RTS0041847,84
RTS0041848,116
RTS0041849,100
RTS0041850,96
RTS0041851,104
RTS0041852,115
RTS0041853,117
RTS0041854,101
RTS0041855,90
RTS0041856,79
RTS0041857,127
RTS0041858,119
RTS0041859,94
RTS0041860,124
RTS0041861,101
RTS0041862,104
RTS0041863,99
RTS0041864,125
RTS0041865,128
RTS0041866,139
RTS0041867,151
RTS0041868,135
RTS0041869,123
RTS0041870,139
RTS0041871,97
RTS0041872,87
RTS0041873,109
RTS0041874,115
RTS0041875,100
RTS0041876,124
RTS0041877,199
RTS0041878,146
RTS0041879,185
RTS0041880,241
RTS0041881,133
RTS0041882,123
RTS0041883,155
RTS0041884,82
RTS0041885,140
RTS0041886,257
RTS0041887,415
RTS0041888,365
RTS0041889,298
RTS0041890,315
RTS0041891,262
RTS0041892,247
RTS0041893,220
RTS0041894,129
RTS0041895,213
RTS0041896,185
RTS0041897,181
RTS0041898,190
RTS0041899,131
RTS0041900,92
RTS0041901,163
RTS0041902,131
RTS0041903,161
RTS0041904,146
RTS0041905,167
RTS0041906,1246
RTS0041907,112
RTS0041908,538
RTS0041909,134
RTS0041910,373
RTS0041911,124
RTS0041912,120
RTS0041913,147
RTS0041914,116
RTS0041915,99
RTS0041916,548
RTS0041917,938
RTS0041918,788
RTS0041919,1407
RTS0041920,854
RTS0041922,121
RTS0041923,95
RTS0041924,75
RTS0041925,104
RTS0041926,96
RTS0041927,86
RTS0041928,96
RTS0041929,97
RTS0041930,143
RTS0041931,108
RTS0041932,129
RTS0041933,90
RTS0041934,102
RTS0041935,84
RTS0041936,80
RTS0041937,125
RTS0041938,94
RTS0041939,117
RTS0041940,104
RTS0041941,84
RTS0041942,114
RTS0041943,83
RTS0041944,95
RTS0041945,100
RTS0041946,116
RTS0041947,148
RTS0041948,91
RTS0041949,98
RTS0041950,88
RTS0041951,79
RTS0041952,108
RTS0041953,95
RTS0041954,138
RTS0041955,120
RTS0041956,125
RTS0041957,139
RTS0041958,150
RTS0041959,154
RTS0041960,144
RTS0041961,141
RTS0041962,163
RTS0041963,142
RTS0041964,256
RTS0041965,174
RTS0041966,91
RTS0041967,114
RTS0041968,112
RTS0041969,102
RTS0041971,126
RTS0041972,140
RTS0041973,117
RTS0041974,125
RTS0041975,177
RTS0041976,96
RTS0041977,202
RTS0041978,172
RTS0041979,119
RTS0041980,118
RTS0041981,312
RTS0041982,308
RTS0041983,423
RTS0041984,206
RTS0041985,361
RTS0041986,127
RTS0041987,185
RTS0041988,119
RTS0041989,85
RTS0041990,150
RTS0041991,105
RTS0041992,126
RTS0041993,113
RTS0041994,137
RTS0041995,123
RTS0041996,93
RTS0041997,118
RTS0041998,85
RTS0041999,126
RTS0042000,110
RTS0042001,93
RTS0042002,91
RTS0042003,82
RTS0042004,110
RTS0042005,102
RTS0042006,123
RTS0042007,129
RTS0042008,107
RTS0042009,120
RTS0042010,107
RTS0042011,145
RTS0042012,116
RTS0042013,134
RTS0042014,121
RTS0042015,144
RTS0042016,68
RTS0042017,116
RTS0042018,71
RTS0042019,109
RTS0042020,92
RTS0042021,149
RTS0042022,124
RTS0042023,160
RTS0042024,165
RTS0042025,163
RTS0042026,109
RTS0042027,99
RTS0042028,109
RTS0042029,102
RTS0042030,77
RTS0042031,173
RTS0042032,169
RTS0042033,119
RTS0042034,150
RTS0042035,206
RTS0042036,124
RTS0042037,175
RTS0042038,156
RTS0042039,146
RTS0042040,105
RTS0042041,150
RTS0042042,132
RTS0042043,91
RTS0042044,156
RTS0042045,109
RTS0042046,189
RTS0042047,142
RTS0042048,142
RTS0042049,129
RTS0042050,121
RTS0042051,116
RTS0042052,135
RTS0042053,120
RTS0042054,103
RTS0042055,101
RTS0042056,118
RTS0042057,112
RTS0042058,86
RTS0042059,114
RTS0042060,123
RTS0042061,104
RTS0042062,147
RTS0042063,148
RTS0042064,96
RTS0042065,122
RTS0042066,122
RTS0042067,145
RTS0042068,127
RTS0042069,125
RTS0042071,97
RTS0042072,81
RTS0042073,87
RTS0042074,100
RTS0042075,97
RTS0042076,106
RTS0042077,78
RTS0042078,71
RTS0042079,125
RTS0042080,70
RTS0042081,143
RTS0042082,108
RTS0042083,110
RTS0042084,146
RTS0042085,102
RTS0042086,75
RTS0042087,100
RTS0042088,90
RTS0042089,67
RTS0042090,93
RTS0042091,116
RTS0042092,140
RTS0042093,95
RTS0042094,92
RTS0042095,102
RTS0042096,118
RTS0042097,118
RTS0042098,111
RTS0042099,120
RTS0042100,136
RTS0042101,133
RTS0042102,100
RTS0042103,95
RTS0042104,87
RTS0042105,102
RTS0042106,122
RTS0042107,90
RTS0042108,104
RTS0042109,124
RTS0042110,116
RTS0042111,103
RTS0042112,143
RTS0042113,130
RTS0042114,114
RTS0042115,127
RTS0042116,97
RTS0042117,108
RTS0042118,103
RTS0042119,84
RTS0042120,91
RTS0042121,117
RTS0042122,91
RTS0042123,137
RTS0042124,85
RTS0042125,107
RTS0042126,101
RTS0042127,130
RTS0042128,126
RTS0042129,89
RTS0042130,108
RTS0042131,140
RTS0042132,104
RTS0042133,113
RTS0042134,105
RTS0042135,124
RTS0042136,102
RTS0042137,133
RTS0042138,90
RTS0042139,108
RTS0042140,114
RTS0042141,95
RTS0042142,107
RTS0042143,124
RTS0042144,113
RTS0042145,102
RTS0042146,152
RTS0042147,156
RTS0042148,146
RTS0042149,163
RTS0042150,139
RTS0042151,120
RTS0042152,97
RTS0042153,93
RTS0042154,141
RTS0042155,120
RTS0042156,90
RTS0042157,77
RTS0042158,89
RTS0042159,86
RTS0042160,84
RTS0042161,125
RTS0042162,96
RTS0042163,138
RTS0042164,134
RTS0042165,94
RTS0042166,137
RTS0042167,133
RTS0042168,135
RTS0042169,102
RTS0042170,108
RTS0042171,110
RTS0042172,109
RTS0042173,138
RTS0042174,82
RTS0042175,80
RTS0042176,97
RTS0042177,94
RTS0042178,123
RTS0042179,123
RTS0042180,108
RTS0042181,104
RTS0042182,96
RTS0042183,96
RTS0042184,116
RTS0042185,100
RTS0042186,99
RTS0042187,96
RTS0042188,106
RTS0042189,95
RTS0042190,94
RTS0042191,171
RTS0042192,133
RTS0042193,107
RTS0042194,138
RTS0042195,98
RTS0042196,96
RTS0042197,97
RTS0042198,64
RTS0042199,110
RTS0042200,116
RTS0042201,136
RTS0042202,76
RTS0042203,71
RTS0042204,72
RTS0042205,90
RTS0042206,84
RTS0042207,100
RTS0042208,103
RTS0042209,97
RTS0042210,88
RTS0042211,92
RTS0042212,98
RTS0042213,84
RTS0042214,94
RTS0042215,84
RTS0042216,111
RTS0042217,119
RTS0042218,104
RTS0042219,84
RTS0042220,121
RTS0042221,101
RTS0042222,99
RTS0042223,86
RTS0042224,101
RTS0042225,88
RTS0042226,109
RTS0042227,108
RTS0042228,115
RTS0042229,87
RTS0042230,114
RTS0042231,120
RTS0042232,115
RTS0042233,146
RTS0042234,102
RTS0042235,120
RTS0042236,128
RTS0042237,129
RTS0042238,115
RTS0042239,95
RTS0042240,106
RTS0042241,100
RTS0042242,69
RTS0042243,100
RTS0042244,99
RTS0042245,97
RTS0042246,163
RTS0042247,112
RTS0042248,216
RTS0042249,152
RTS0042250,122
RTS0042251,110
RTS0042252,129
RTS0042253,114
RTS0042254,122
RTS0042255,114
RTS0042256,133
RTS0042257,84
RTS0042258,82
RTS0042259,115
RTS0042260,103
RTS0042261,149
RTS0042262,134
RTS0042263,134
RTS0042264,170
RTS0042265,122
RTS0042266,104
RTS0042267,101
RTS0042268,90
RTS0042269,61
RTS0042270,76
RTS0042271,102
RTS0042272,86
RTS0042273,118
RTS0042274,93
RTS0042275,90
RTS0042276,133
RTS0042277,124
RTS0042278,103
RTS0042279,164
RTS0042280,123
RTS0042281,67
RTS0042282,74
RTS0042283,98
RTS0042284,104
RTS0042285,99
RTS0042286,90
RTS0042287,116
RTS0042288,129
RTS0042289,115
RTS0042290,116
RTS0042291,237
RTS0042292,285
RTS0042293,226
RTS0042294,232
RTS0042295,231
RTS0042296,92
RTS0042297,106
RTS0042298,87
RTS0042299,107
RTS0042300,100
RTS0042301,95
RTS0042302,89
RTS0042303,126
RTS0042304,128
RTS0042305,110
RTS0042306,99
RTS0042307,124
RTS0042308,159
RTS0042309,131
RTS0042310,144
RTS0042311,76
RTS0042312,117
RTS0042313,89
RTS0042314,98
RTS0042315,97
RTS0042316,142
RTS0042317,123
RTS0042318,112
RTS0042319,143
RTS0042320,94
RTS0042321,120
RTS0042322,101
RTS0042323,102
RTS0042324,111
RTS0042325,77
RTS0042326,91
RTS0042327,107
RTS0042328,91
RTS0042329,96
RTS0042330,120
RTS0042331,94
RTS0042332,122
RTS0042333,117
RTS0042334,105
RTS0042335,87
RTS0042336,99
RTS0042337,106
RTS0042338,98
RTS0042339,79
RTS0042340,97
RTS0042341,159
RTS0042342,111
RTS0042343,162
RTS0042344,164
RTS0042345,104
RTS0042346,128
RTS0042347,111
RTS0042348,107
RTS0042349,102
RTS0042350,87
RTS0042351,105
RTS0042352,142
RTS0042353,157
RTS0042354,132
RTS0042355,90
RTS0042356,93
RTS0042357,124
RTS0042358,104
RTS0042359,93
RTS0042360,113
RTS0042361,118
RTS0042362,149
RTS0042363,145
RTS0042364,118
RTS0042365,122
RTS0042366,123
RTS0042367,154
RTS0042368,133
RTS0042369,121
RTS0042370,178
RTS0042371,115
RTS0042372,115
RTS0042373,115
RTS0042374,77
RTS0042375,80
RTS0042376,80
RTS0042377,69
RTS0042378,93
RTS0042379,94
RTS0042380,64
RTS0042381,169
RTS0042382,216
RTS0042383,163
RTS0042384,170
RTS0042385,214
RTS0042386,103
RTS0042387,114
RTS0042388,146
RTS0042389,163
RTS0042390,118
RTS0042391,93
RTS0042392,91
RTS0042393,68
RTS0042394,74
RTS0042395,99
RTS0042396,91
RTS0042397,111
RTS0042398,97
RTS0042399,154
RTS0042400,104
RTS0042401,253
RTS0042402,353
RTS0042403,135
RTS0042404,228
RTS0042405,265
RTS0042406,97
RTS0042407,82
RTS0042408,97
RTS0042409,77
RTS0042410,100
RTS0042411,106
RTS0042412,81
RTS0042413,98
RTS0042414,123
RTS0042415,118
RTS0042416,254
RTS0042417,328
RTS0042418,334
RTS0042419,261
RTS0042420,255
RTS0042421,107
RTS0042422,93
RTS0042423,101
RTS0042424,115
RTS0042425,80
RTS0042426,114
RTS0042427,87
RTS0042428,116
RTS0042429,126
RTS0042430,105
RTS0042431,123
RTS0042432,135
RTS0042433,101
RTS0042434,136
RTS0042435,115
RTS0042436,109
RTS0042437,95
RTS0042438,137
RTS0042439,131
RTS0042440,104
RTS0042441,125
RTS0042442,109
RTS0042443,126
RTS0042444,137
RTS0042445,107
RTS0042446,112
RTS0042447,123
RTS0042448,115
RTS0042449,81
RTS0042450,98
RTS0042451,94
RTS0042452,109
RTS0042453,130
RTS0042454,130
RTS0042455,111
RTS0042456,98
RTS0042457,132
RTS0042458,155
RTS0042460,142
RTS0042461,191
RTS0042462,175
RTS0042463,162
RTS0042464,176
RTS0042465,150
RTS0042466,114
RTS0042467,103
RTS0042468,117
RTS0042469,159
RTS0042470,111
RTS0042471,140
RTS0042472,114
RTS0042473,137
RTS0042474,112
RTS0042475,162
RTS0042476,106
RTS0042477,104
RTS0042478,127
RTS0042479,109
RTS0042480,88
RTS0042481,109
RTS0042482,175
RTS0042483,361
RTS0042484,268
RTS0042485,152
RTS0042486,64
RTS0042487,96
RTS0042488,89
RTS0042489,89
RTS0042490,102
RTS0042491,90
RTS0042492,98
RTS0042493,93
RTS0042494,61
RTS0042495,83
RTS0042496,95
RTS0042497,96
RTS0042498,115
RTS0042499,123
RTS0042500,103
RTS0042501,101
RTS0042502,99
RTS0042503,108
RTS0042504,106
RTS0042505,123
RTS0042506,99
RTS0042507,107
RTS0042508,87
RTS0042509,89
RTS0042510,79
RTS0042515,118
RTS0042522,85
RTS0042526,81
RTS0042527,103
RTS0042528,94
RTS0042529,88
RTS0042530,74
RTS0042531,77
RTS0042532,81
RTS0042533,73
RTS0042534,94
RTS0042535,79
RTS0042536,80
RTS0042537,93
RTS0042538,97
RTS0042539,99
RTS0042540,115
RTS0042541,75
RTS0042542,93
RTS0042543,90
RTS0042544,92
RTS0042545,67
RTS0042546,90
RTS0042547,81
RTS0042548,108
RTS0042549,92
RTS0042550,69
RTS0042551,95
RTS0042552,72
RTS0042553,84
RTS0042554,106
RTS0042555,89
RTS0042556,92
RTS0042557,107
RTS0042558,92
RTS0042559,121
RTS0042560,103
RTS0042561,92
RTS0042562,86
RTS0042563,102
RTS0042564,103
RTS0042565,136
RTS0042566,160
RTS0042567,148
RTS0042568,180
RTS0042569,217
RTS0042570,139
RTS0042571,178
RTS0042572,150
RTS0042573,155
RTS0042574,174
RTS0042575,138
RTS0042576,89
RTS0042577,123
RTS0042578,118
RTS0042579,124
RTS0042580,97
RTS0042581,146
RTS0042582,121
RTS0042583,215
RTS0042584,86
RTS0042585,79
RTS0042586,148
RTS0042587,219
RTS0042588,233
RTS0042589,151
RTS0042590,178
RTS0042591,112
RTS0042592,106
RTS0042593,74
RTS0042594,83
RTS0042595,81
RTS0042596,111
RTS0042597,115
RTS0042598,131
RTS0042599,88
RTS0042600,92
RTS0042601,68
RTS0042602,91
RTS0042603,80
RTS0042604,91
RTS0042605,88
RTS0042606,110
RTS0042607,88
RTS0042608,131
RTS0042609,93
RTS0042610,91
RTS0042611,234
RTS0042612,317
RTS0042613,245
RTS0042614,233
RTS0042615,240
RTS0042616,97
RTS0042617,100
RTS0042618,116
RTS0042619,86
RTS0042620,96
RTS0042621,73
RTS0042622,90
RTS0042623,99
RTS0042624,95
RTS0042625,70
RTS0042626,138
RTS0042627,129
RTS0042628,91
RTS0042629,98
RTS0042630,101
RTS0042631,79
RTS0042633,68
RTS0042634,103
RTS0042635,90
RTS0042636,163
RTS0042637,140
RTS0042638,168
RTS0042639,168
RTS0042640,173
RTS0042641,85
RTS0042642,89
RTS0042643,47
RTS0042644,68
RTS0042645,92
RTS0042646,126
RTS0042647,98
RTS0042648,156
RTS0042649,109
RTS0042650,108
RTS0042651,93
RTS0042652,90
RTS0042653,53
RTS0042654,105
RTS0042655,82
RTS0042656,108
RTS0042657,70
RTS0042658,113
RTS0042659,88
RTS0042660,97
RTS0042661,136
RTS0042662,118
RTS0042663,157
RTS0042664,89
RTS0042665,126
RTS0042666,99
RTS0042667,99
RTS0042668,92
RTS0042669,101
RTS0042670,102
RTS0042671,131
RTS0042672,94
RTS0042673,119
RTS0042674,86
RTS0042675,124
RTS0042676,75
RTS0042677,1
RTS0042678,94
RTS0042679,109
RTS0042680,86
RTS0042681,126
RTS0042682,116
RTS0042683,123
RTS0042684,112
RTS0042685,141
RTS0042686,173
RTS0042687,102
RTS0042688,93
RTS0042689,84
RTS0042690,108
RTS0042691,114
RTS0042692,102
RTS0042693,96
RTS0042694,11
RTS0042695,103
RTS0042696,77
RTS0042697,92
RTS0042698,73
RTS0042699,71
RTS0042700,81
RTS0042701,97
RTS0042702,82
RTS0042703,98
RTS0042704,104
RTS0042705,119
RTS0042706,104
RTS0042707,83
RTS0042708,102
RTS0042709,106
RTS0042710,122
RTS0042711,154
RTS0042712,167
RTS0042713,111
RTS0042714,118
RTS0042715,125
RTS0042716,96
RTS0042717,92
RTS0042718,95
RTS0042719,99
RTS0042720,111
RTS0042721,112
RTS0042722,87
RTS0042723,104
RTS0042724,123
RTS0042725,104
RTS0042726,91
RTS0042727,84
RTS0042728,99
RTS0042729,79
RTS0042730,81
RTS0042731,94
RTS0042732,94
RTS0042733,89
RTS0042734,95
RTS0042735,99
RTS0042736,163
RTS0042737,270
RTS0042738,204
RTS0042739,173
RTS0042740,181
RTS0042741,110
RTS0042742,74
RTS0042743,67
RTS0042744,107
RTS0042745,82
RTS0042746,162
RTS0042747,122
RTS0042748,111
RTS0042749,118
RTS0042750,95
RTS0042751,88
RTS0042752,109
RTS0042753,116
RTS0042754,81
RTS0042755,93
RTS0042756,105
RTS0042757,162
RTS0042758,68
RTS0042759,79
RTS0042760,87
RTS0042761,93
RTS0042762,69
RTS0042763,82
RTS0042764,119
RTS0042765,78
RTS0042766,173
RTS0042767,168
RTS0042768,161
RTS0042769,238
RTS0042770,139
RTS0042771,102
RTS0042772,122
RTS0042773,122
RTS0042774,160
RTS0042775,122
RTS0042776,102
RTS0042777,137
RTS0042778,139
RTS0042779,110
RTS0042780,102
RTS0042781,89
RTS0042782,96
RTS0042783,101
RTS0042784,172
RTS0042785,98
RTS0042786,161
RTS0042787,121
RTS0042788,115
RTS0042789,128
RTS0042790,150
RTS0042791,469
RTS0042792,237
RTS0042793,488
RTS0042794,384
RTS0042795,381
RTS0042796,121
RTS0042797,122
RTS0042798,77
RTS0042799,87
RTS0042800,123
RTS0042801,105
RTS0042802,130
RTS0042803,96
RTS0042804,76
RTS0042805,104
RTS0042806,92
RTS0042807,115
RTS0042808,130
RTS0042809,135
RTS0042810,122
RTS0042811,144
RTS0042812,112
RTS0042813,137
RTS0042814,179
RTS0042815,137
RTS0042816,111
RTS0042817,144
RTS0042818,119
RTS0042819,121
RTS0042820,122
RTS0042821,137
RTS0042822,92
RTS0042823,79
RTS0042824,105
RTS0042825,100
RTS0042826,127
RTS0042827,123
RTS0042828,114
RTS0042829,137
RTS0042830,146
RTS0042831,189
RTS0042832,130
RTS0042833,139
RTS0042834,172
RTS0042835,134
RTS0042836,141
RTS0042837,113
RTS0042838,171
RTS0042839,108
RTS0042840,151
RTS0042841,136
RTS0042842,145
RTS0042843,116
RTS0042844,120
RTS0042845,166
RTS0042846,111
RTS0042847,169
RTS0042848,210
RTS0042849,135
RTS0042850,115
RTS0042851,111
RTS0042852,122
RTS0042853,132
RTS0042854,124
RTS0042855,97
RTS0042856,101
RTS0042857,98
RTS0042858,120
RTS0042859,140
RTS0042860,123
RTS0042861,84
RTS0042862,79
RTS0042863,110
RTS0042864,82
RTS0042865,122
RTS0042866,124
RTS0042867,145
RTS0042868,97
RTS0042869,201
RTS0042870,128
RTS0042871,126
RTS0042872,106
RTS0042873,108
RTS0042874,88
RTS0042875,140
RTS0042876,167
RTS0042877,143
RTS0042878,139
RTS0042879,135
RTS0042880,175
RTS0042881,137
RTS0042882,118
RTS0042883,119
RTS0042884,162
RTS0042885,143
RTS0042886,131
RTS0042887,114
RTS0042888,145
RTS0042889,101
RTS0042890,125
RTS0042891,90
RTS0042892,163
RTS0042893,147
RTS0042894,101
RTS0042895,107
RTS0042896,168
RTS0042897,116
RTS0042898,105
RTS0042899,180
RTS0042900,159
RTS0042901,118
RTS0042902,91
RTS0042903,82
RTS0042904,110
RTS0042905,97
RTS0042906,124
RTS0042907,87
RTS0042908,105
RTS0042909,126
RTS0042910,90
RTS0042911,93
RTS0042912,106
RTS0042913,128
RTS0042914,111
RTS0042915,90
RTS0042916,103
RTS0042917,126
RTS0042918,107
RTS0042919,132
RTS0042920,108
RTS0042921,142
RTS0042922,153
RTS0042923,154
RTS0042924,110
RTS0042925,166
RTS0042926,104
RTS0042927,82
RTS0042928,136
RTS0042929,105
RTS0042930,74
RTS0042931,111
RTS0042932,113
RTS0042933,110
RTS0042934,123
RTS0042935,115
RTS0042936,139
RTS0042937,111
RTS0042938,192
RTS0042939,172
RTS0042940,140
RTS0042941,273
RTS0042942,250
RTS0042943,265
RTS0042944,281
RTS0042945,226
RTS0042946,118
RTS0042947,152
RTS0042948,102
RTS0042949,97
RTS0042950,87
RTS0042951,105
RTS0042952,93
RTS0042953,95
RTS0042954,78
RTS0042955,107
RTS0042956,115
RTS0042957,128
RTS0042958,119
RTS0042959,121
RTS0042960,122
RTS0042961,126
RTS0042962,123
RTS0042963,140
RTS0042964,152
RTS0042965,172
RTS0042966,98
RTS0042967,130
RTS0042968,108
RTS0042969,114
RTS0042970,144
RTS0042971,528
RTS0042972,326
RTS0042973,409
RTS0042974,265
RTS0042975,390
RTS0042976,216
RTS0042977,240
RTS0042978,190
RTS0042979,147
RTS0042980,120
RTS0042981,119
RTS0042982,106
RTS0042983,123
RTS0042984,95
RTS0042985,117
RTS0042986,105
RTS0042987,121
RTS0042988,133
RTS0042989,136
RTS0042990,93
RTS0042991,133
RTS0042992,104
RTS0042993,101
RTS0042994,124
RTS0042995,149
RTS0042996,106
RTS0042997,127
RTS0042998,82
RTS0042999,115
RTS0043000,101
RTS0043001,118
RTS0043002,109
RTS0043003,115
RTS0043004,114
RTS0043005,118
RTS0043006,117
RTS0043007,132
RTS0043008,115
RTS0043009,94
RTS0043010,122
RTS0043011,136
RTS0043012,122
RTS0043013,149
RTS0043014,166
RTS0043015,118
RTS0043016,146
RTS0043017,144
RTS0043018,130
RTS0043019,148
RTS0043020,93
RTS0043021,127
RTS0043022,108
RTS0043023,161
RTS0043024,148
RTS0043025,191
RTS0043026,96
RTS0043027,128
RTS0043028,138
RTS0043029,124
RTS0043030,128
RTS0043031,78
RTS0043032,103
RTS0043033,134
RTS0043034,142
RTS0043035,105
RTS0043036,147
RTS0043037,107
RTS0043038,131
RTS0043039,113
RTS0043040,134
RTS0043041,83
RTS0043042,98
RTS0043043,104
RTS0043044,98
RTS0043045,80
RTS0043046,88
RTS0043047,98
RTS0043048,106
RTS0043049,115
RTS0043050,86
RTS0043051,134
RTS0043052,134
RTS0043053,108
RTS0043054,76
RTS0043055,113
RTS0043056,104
RTS0043057,124
RTS0043058,122
RTS0043059,110
RTS0043060,121
RTS0043061,401
RTS0043062,231
RTS0043063,236
RTS0043064,203
RTS0043065,267
RTS0043066,129
RTS0043067,105
RTS0043068,104
RTS0043069,96
RTS0043070,125
RTS0043071,96
RTS0043072,97
RTS0043073,122
RTS0043074,89
RTS0043075,84
RTS0043076,93
RTS0043077,102
RTS0043078,83
RTS0043079,91
RTS0043080,105
RTS0043081,106
RTS0043082,117
RTS0043083,94
RTS0043084,84
RTS0043085,110
RTS0043086,112
RTS0043087,100
RTS0043088,112
RTS0043089,103
RTS0043090,98
RTS0043091,78
RTS0043092,110
RTS0043093,100
RTS0043094,156
RTS0043095,144
RTS0043096,108
RTS0043097,86
RTS0043098,123
RTS0043099,121
RTS0043100,125
RTS0043101,145
RTS0043102,105
RTS0043103,130
RTS0043104,142
RTS0043105,111
RTS0043106,147
RTS0043107,112
RTS0043108,104
RTS0043109,103
RTS0043110,128
RTS0043111,199
RTS0043112,147
RTS0043113,143
RTS0043114,176
RTS0043115,134
RTS0043116,156
RTS0043117,112
RTS0043118,106
RTS0043119,108
RTS0043120,137
RTS0043121,81
RTS0043122,86
RTS0043123,85
RTS0043124,89
RTS0043125,96
RTS0043126,192
RTS0043127,130
RTS0043128,227
RTS0043129,140
RTS0043130,171
RTS0043131,132
RTS0043132,97
RTS0043133,93
RTS0043134,102
RTS0043135,134
RTS0043136,133
RTS0043137,92
RTS0043138,133
RTS0043139,123
RTS0043140,125
RTS0043141,145
RTS0043142,135
RTS0043143,154
RTS0043144,163
RTS0043145,149
RTS0043146,111
RTS0043147,122
RTS0043148,112
RTS0043149,123
RTS0043150,74
RTS0043151,136
RTS0043152,150
RTS0043153,147
RTS0043154,141
RTS0043155,134
RTS0043156,561
RTS0043157,608
RTS0043159,622
RTS0043160,1416
RTS0043161,118
RTS0043162,112
RTS0043163,151
RTS0043164,124
RTS0043165,117
RTS0043167,114
RTS0043168,122
RTS0043169,125
RTS0043170,128
RTS0043171,83
RTS0043172,126
RTS0043173,115
RTS0043174,125
RTS0043175,76
RTS0043176,86
RTS0043177,115
RTS0043178,217
RTS0043179,139
RTS0043180,117
RTS0043181,115
RTS0043182,91
RTS0043183,123
RTS0043184,87
RTS0043185,92
RTS0043186,154
RTS0043187,98
RTS0043188,121
RTS0043189,140
RTS0043190,158
RTS0043191,103
RTS0043192,145
RTS0043193,86
RTS0043194,100
RTS0043195,108
RTS0043196,134
RTS0043197,127
RTS0043198,129
RTS0043199,125
RTS0043200,116
RTS0043201,157
RTS0043202,167
RTS0043203,122
RTS0043204,200
RTS0043205,205
RTS0043206,122
RTS0043207,121
RTS0043208,131
RTS0043209,86
RTS0043210,106
RTS0043211,124
RTS0043212,129
RTS0043213,99
RTS0043214,97
RTS0043215,123
RTS0043216,145
RTS0043217,120
RTS0043218,144
RTS0043219,121
RTS0043220,140
RTS0043221,102
RTS0043222,116
RTS0043223,106
RTS0043224,85
RTS0043225,88
RTS0043226,127
RTS0043227,99
RTS0043228,114
RTS0043229,118
RTS0043230,157
RTS0043231,161
RTS0043232,158
RTS0043233,180
RTS0043234,102
RTS0043235,140
RTS0043236,80
RTS0043237,107
RTS0043238,100
RTS0043239,94
RTS0043240,129
RTS0043241,155
RTS0043242,137
RTS0043243,181
RTS0043244,109
RTS0043245,143
RTS0043246,133
RTS0043247,165
RTS0043248,119
RTS0043249,119
RTS0043250,168
RTS0043251,120
RTS0043252,154
RTS0043253,118
RTS0043254,126
RTS0043255,100
RTS0043256,121
RTS0043257,114
RTS0043258,100
RTS0043259,124
RTS0043260,127
RTS0043261,113
RTS0043262,127
RTS0043263,114
RTS0043264,105
RTS0043265,103
RTS0043266,137
RTS0043267,163
RTS0043268,110
RTS0043269,186
RTS0043270,213
RTS0043271,159
RTS0043272,176
RTS0043273,153
RTS0043274,149
RTS0043275,129
RTS0043276,95
RTS0043277,122
RTS0043278,111
RTS0043279,128
RTS0043280,96
RTS0043281,124
RTS0043282,147
RTS0043283,149
RTS0043284,171
RTS0043285,139
RTS0043286,163
RTS0043287,180
RTS0043288,181
RTS0043289,173
RTS0043290,100
RTS0043291,196
RTS0043292,144
RTS0043293,146
RTS0043294,149
RTS0043295,166
RTS0043296,120
RTS0043297,72
RTS0043299,137
RTS0043300,129
RTS0043301,99
RTS0043302,104
RTS0043303,131
RTS0043304,94
RTS0043305,95
RTS0043306,145
RTS0043307,144
RTS0043308,112
RTS0043309,120
RTS0043310,139
RTS0043311,133
RTS0043312,161
RTS0043313,164
RTS0043314,153
RTS0043315,112
RTS0043316,113
RTS0043317,94
RTS0043318,101
RTS0043319,87
RTS0043320,135
RTS0043321,123
RTS0043322,125
RTS0043323,143
RTS0043324,120
RTS0043325,127
RTS0043326,103
RTS0043327,124
RTS0043328,110
RTS0043329,112
RTS0043330,132
RTS0043331,115
RTS0043332,129
RTS0043333,107
RTS0043334,117
RTS0043335,72
RTS0043336,119
RTS0043337,107
RTS0043338,130
RTS0043339,89
RTS0043340,96
RTS0043341,115
RTS0043342,103
RTS0043343,80
RTS0043344,111
RTS0043345,99
RTS0043346,86
RTS0043347,156
RTS0043348,142
RTS0043349,120
RTS0043350,126
RTS0043351,134
RTS0043352,190
RTS0043353,148
RTS0043354,153
RTS0043355,150
RTS0043356,179
RTS0043357,130
RTS0043358,139
RTS0043359,195
RTS0043360,143
RTS0043361,169
RTS0043362,172
RTS0043363,132
RTS0043364,160
RTS0043365,126
RTS0043366,89
RTS0043367,67
RTS0043368,91
RTS0043369,73
RTS0043370,86
RTS0043371,227
RTS0043372,174
RTS0043373,212
RTS0043374,169
RTS0043375,161
RTS0043376,152
RTS0043377,198
RTS0043378,114
RTS0043379,146
RTS0043380,161
RTS0043381,123
RTS0043382,96
RTS0043383,106
RTS0043384,101
RTS0043385,109
RTS0043386,101
RTS0043387,150
RTS0043388,99
RTS0043389,127
RTS0043390,107
RTS0043391,144
RTS0043392,111
RTS0043393,118
RTS0043394,150
RTS0043395,135
RTS0043396,308
RTS0043397,266
RTS0043398,218
RTS0043399,250
RTS0043400,123
RTS0043401,103
RTS0043402,94
RTS0043403,111
RTS0043404,132
RTS0043405,115
RTS0043406,98
RTS0043407,97
RTS0043408,110
RTS0043409,102
RTS0043410,89
RTS0043411,115
RTS0043412,103
RTS0043413,86
RTS0043414,105
RTS0043415,100
RTS0043416,113
RTS0043417,100
RTS0043418,109
RTS0043419,140
RTS0043420,88
RTS0043421,188
RTS0043422,132
RTS0043423,117
RTS0043424,124
RTS0043425,151
RTS0043426,147
RTS0043427,146
RTS0043428,161
RTS0043429,151
RTS0043430,121
RTS0043431,131
RTS0043432,88
RTS0043433,93
RTS0043434,119
RTS0043435,110
RTS0043436,102
RTS0043437,126
RTS0043438,112
RTS0043439,116
RTS0043440,155
RTS0043441,170
RTS0043442,105
RTS0043443,124
RTS0043444,127
RTS0043445,112
RTS0043446,101
RTS0043447,86
RTS0043448,95
RTS0043449,99
RTS0043450,114
RTS0043451,109
RTS0043452,149
RTS0043453,126
RTS0043454,160
RTS0043455,124
RTS0043456,91
RTS0043457,115
RTS0043458,102
RTS0043459,108
RTS0043460,114
RTS0043461,116
RTS0043462,91
RTS0043463,120
RTS0043464,137
RTS0043465,125
RTS0043466,161
RTS0043467,137
RTS0043468,179
RTS0043469,131
RTS0043470,141
RTS0043471,97
RTS0043472,105
RTS0043473,86
RTS0043474,109
RTS0043475,112
RTS0043476,104
RTS0043477,126
RTS0043478,104
RTS0043479,94
RTS0043480,89
RTS0043481,150
RTS0043482,146
RTS0043483,183
RTS0043484,108
RTS0043485,147
RTS0043486,161
RTS0043487,157
RTS0043488,153
RTS0043489,144
RTS0043490,135
RTS0043491,149
RTS0043492,138
RTS0043493,129
RTS0043494,154
RTS0043495,203
RTS0043496,132
RTS0043497,104
RTS0043498,99
RTS0043499,126
RTS0043500,122
RTS0043501,85
RTS0043502,95
RTS0043503,77
RTS0043504,127
RTS0043505,129
RTS0043506,131
RTS0043507,99
RTS0043508,105
RTS0043509,127
RTS0043510,130
RTS0043511,114
RTS0043512,122
RTS0043513,99
RTS0043514,117
RTS0043515,107
RTS0043516,102
RTS0043517,93
RTS0043518,117
RTS0043519,134
RTS0043520,148
RTS0043521,102
RTS0043522,73
RTS0043523,132
RTS0043524,106
RTS0043525,114
RTS0043526,125
RTS0043527,111
RTS0043528,98
RTS0043529,91
RTS0043530,105
RTS0043531,124
RTS0043532,102
RTS0043533,113
RTS0043534,126
RTS0043535,107
RTS0043536,91
RTS0043537,106
RTS0043538,99
RTS0043539,126
RTS0043540,89
RTS0043541,155
RTS0043542,156
RTS0043543,143
RTS0043544,166
RTS0043545,121
RTS0043546,137
RTS0043547,119
RTS0043548,127
RTS0043549,152
RTS0043550,131
RTS0043551,107
RTS0043552,111
RTS0043553,114
RTS0043554,113
RTS0043555,112
RTS0043556,115
RTS0043557,89
RTS0043558,100
RTS0043559,118
RTS0043560,124
RTS0043561,161
RTS0043562,121
RTS0043563,137
RTS0043564,125
RTS0043565,117
RTS0043566,197
RTS0043567,140
RTS0043568,199
RTS0043569,181
RTS0043570,225
RTS0043571,93
RTS0043572,96
RTS0043573,104
RTS0043574,109
RTS0043575,126
RTS0043576,258
RTS0043577,196
RTS0043578,128
RTS0043579,203
RTS0043580,217
RTS0043581,127
RTS0043582,154
RTS0043583,124
RTS0043584,119
RTS0043585,109
RTS0043586,97
RTS0043587,152
RTS0043588,96
RTS0043589,102
RTS0043590,110
RTS0043591,88
RTS0043592,115
RTS0043593,103
RTS0043594,112
RTS0043595,90
RTS0043596,96
RTS0043597,84
RTS0043598,100
RTS0043599,105
RTS0043600,118
RTS0043601,103
RTS0043602,86
RTS0043603,108
RTS0043604,119
RTS0043605,87
RTS0043606,88
RTS0043607,103
RTS0043608,105
RTS0043609,94
RTS0043610,110
RTS0043611,122
RTS0043612,96
RTS0043613,103
RTS0043614,117
RTS0043615,98
RTS0043616,118
RTS0043617,89
RTS0043618,118
RTS0043619,95
RTS0043620,74
RTS0043621,115
RTS0043622,107
RTS0043623,86
RTS0043624,130
RTS0043625,109
RTS0043626,119
RTS0043627,100
RTS0043628,125
RTS0043629,99
RTS0043630,112
RTS0043631,79
RTS0043632,118
RTS0043633,112
RTS0043634,102
RTS0043635,92
RTS0043636,96
RTS0043637,114
RTS0043638,119
RTS0043639,95
RTS0043640,104
RTS0043641,261
RTS0043642,199
RTS0043643,229
RTS0043644,273
RTS0043645,309
RTS0043646,134
RTS0043647,103
RTS0043648,111
RTS0043649,107
RTS0043650,119
RTS0043651,75
RTS0043652,88
RTS0043653,82
RTS0043654,99
RTS0043655,99
RTS0043656,62
RTS0043657,100
RTS0043658,153
RTS0043659,97
RTS0043660,101
RTS0043661,102
RTS0043663,92
RTS0043664,93
RTS0043665,128
RTS0043666,92
RTS0043667,89
RTS0043668,92
RTS0043669,108
RTS0043670,84
RTS0043671,106
RTS0043672,121
RTS0043673,120
RTS0043674,97
RTS0043675,128
RTS0043676,73
RTS0043677,94
RTS0043678,81
RTS0043679,91
RTS0043680,90
RTS0043681,97
RTS0043682,81
RTS0043683,128
RTS0043684,116
RTS0043685,132
RTS0043686,157
RTS0043687,149
RTS0043688,127
RTS0043689,119
RTS0043690,90
RTS0043691,116
RTS0043692,107
RTS0043693,123
RTS0043694,110
RTS0043695,125
RTS0043696,106
RTS0043697,114
RTS0043698,153
RTS0043699,166
RTS0043700,126
RTS0043701,123
RTS0043702,106
RTS0043703,99
RTS0043704,112
RTS0043705,80
RTS0043706,149
RTS0043707,121
RTS0043708,75
RTS0043709,102
RTS0043710,118
RTS0043711,96
RTS0043712,85
RTS0043713,97
RTS0043714,92
RTS0043715,83
RTS0043716,138
RTS0043717,132
RTS0043718,105
RTS0043719,95
RTS0043720,95
RTS0043721,97
RTS0043722,102
RTS0043723,95
RTS0043724,104
RTS0043725,117
RTS0043726,128
RTS0043727,92
RTS0043728,88
RTS0043729,133
RTS0043730,98
RTS0043731,94
RTS0043732,89
RTS0043733,97
RTS0043734,102
RTS0043735,117
RTS0043736,106
RTS0043737,116
RTS0043738,103
RTS0043739,106
RTS0043740,102
RTS0043741,150
RTS0043742,166
RTS0043743,96
RTS0043744,189
RTS0043745,109
RTS0043746,79
RTS0043747,131
RTS0043748,117
RTS0043749,112
RTS0043750,115
RTS0043751,98
RTS0043752,103
RTS0043753,116
RTS0043754,99
RTS0043755,121
RTS0043756,114
RTS0043757,90
RTS0043758,99
RTS0043759,101
RTS0043760,91
RTS0043761,145
RTS0043762,98
RTS0043763,98
RTS0043764,126
RTS0043765,112
RTS0043766,117
RTS0043767,104
RTS0043768,97
RTS0043769,102
RTS0043770,81
RTS0043771,104
RTS0043772,91
RTS0043773,95
RTS0043774,108
RTS0043775,86
RTS0043776,100
RTS0043777,129
RTS0043778,113
RTS0043779,99
RTS0043780,102
RTS0043781,154
RTS0043782,117
RTS0043783,108
RTS0043784,97
RTS0043785,101
RTS0043786,106
RTS0043787,111
RTS0043788,94
RTS0043789,114
RTS0043790,104
RTS0043791,85
RTS0043792,143
RTS0043793,93
RTS0043794,113
RTS0043795,91
RTS0043796,106
RTS0043797,102
RTS0043798,92
RTS0043799,83
RTS0043800,84
RTS0043801,88
RTS0043802,105
RTS0043803,95
RTS0043804,97
RTS0043805,90
RTS0043806,97
RTS0043807,100
RTS0043808,118
RTS0043809,103
RTS0043810,115
RTS0043811,128
RTS0043812,177
RTS0043813,124
RTS0043814,109
RTS0043815,154
RTS0043816,148
RTS0043817,112
RTS0043818,161
RTS0043819,97
RTS0043820,214
RTS0043821,82
RTS0043822,87
RTS0043823,90
RTS0043824,75
RTS0043825,63
RTS0043826,103
RTS0043827,107
RTS0043828,107
RTS0043829,84
RTS0043830,119
RTS0043831,117
RTS0043832,107
RTS0043833,128
RTS0043834,88
RTS0043835,103
RTS0043836,128
RTS0043837,138
RTS0043838,82
RTS0043839,95
RTS0043840,114
RTS0043841,99
RTS0043842,86
RTS0043843,120
RTS0043844,117
RTS0043845,121
RTS0043846,113
RTS0043847,134
RTS0043848,183
RTS0043849,118
RTS0043850,153
RTS0043851,118
RTS0043852,115
RTS0043853,147
RTS0043854,137
RTS0043856,115
RTS0043857,81
RTS0043858,85
RTS0043859,114
RTS0043860,131
RTS0043861,180
RTS0043862,240
RTS0043863,126
RTS0043864,131
RTS0043865,136
RTS0043866,116
RTS0043867,116
RTS0043868,125
RTS0043869,106
RTS0043870,102
RTS0043871,106
RTS0043872,139
RTS0043873,94
RTS0043874,117
RTS0043875,102
RTS0043876,101
RTS0043877,101
RTS0043878,103
RTS0043879,146
RTS0043880,122
RTS0043881,107
RTS0043882,118
RTS0043883,121
RTS0043884,104
RTS0043885,83
RTS0043886,141
RTS0043887,123
RTS0043888,121
RTS0043889,77
RTS0043890,156
RTS0043891,129
RTS0043892,131
RTS0043893,141
RTS0043894,126
RTS0043895,86
RTS0043896,114
RTS0043897,167
RTS0043898,153
RTS0043899,171
RTS0043900,143
RTS0043901,119
RTS0043902,108
RTS0043903,124
RTS0043904,135
RTS0043905,125
RTS0043906,71
RTS0043907,96
RTS0043908,60
RTS0043909,106
RTS0043910,133
RTS0043911,128
RTS0043912,235
RTS0043913,123
RTS0043914,106
RTS0043915,99
RTS0043916,105
RTS0043917,108
RTS0043918,76
RTS0043919,97
RTS0043920,200
RTS0043921,150
RTS0043922,130
RTS0043923,140
RTS0043924,180
RTS0043925,128
RTS0043926,164
RTS0043927,109
RTS0043928,109
RTS0043929,140
RTS0043930,137
RTS0043931,109
RTS0043932,127
RTS0043933,113
RTS0043934,109
RTS0043935,101
RTS0043936,90
RTS0043937,82
RTS0043938,94
RTS0043939,64
RTS0043940,107
RTS0043941,90
RTS0043942,106
RTS0043943,108
RTS0043944,108
RTS0043945,91
RTS0043946,97
RTS0043947,117
RTS0043948,125
RTS0043949,122
RTS0043950,104
RTS0043951,125
RTS0043952,120
RTS0043953,107
RTS0043954,115
RTS0043955,100
RTS0043956,139
RTS0043957,131
RTS0043958,171
RTS0043959,123
RTS0043960,134
RTS0043961,141
RTS0043962,112
RTS0043963,127
RTS0043964,115
RTS0043965,111
RTS0043966,130
RTS0043967,120
RTS0043968,149
RTS0043969,113
RTS0043970,127
RTS0043971,119
RTS0043972,115
RTS0043973,148
RTS0043974,128
RTS0043975,101
RTS0043976,102
RTS0043977,107
RTS0043978,109
RTS0043979,126
RTS0043980,118
RTS0043981,94
RTS0043982,146
RTS0043983,132
RTS0043984,104
RTS0043985,137
RTS0043986,100
RTS0043987,151
RTS0043988,123
RTS0043989,110
RTS0043990,115
RTS0043991,95
RTS0043992,93
RTS0043993,86
RTS0043994,103
RTS0043996,95
RTS0043997,108
RTS0043998,78
RTS0043999,102
RTS0044000,97
RTS0044001,106
RTS0044002,105
RTS0044003,131
RTS0044004,130
RTS0044005,132
RTS0044006,124
RTS0044007,122
RTS0044008,103
RTS0044009,114
RTS0044010,101
RTS0044011,152
RTS0044012,231
RTS0044013,183
RTS0044014,187
RTS0044015,148
RTS0044016,129
RTS0044017,104
RTS0044018,99
RTS0044019,86
RTS0044020,154
RTS0044021,105
RTS0044022,103
RTS0044023,86
RTS0044024,75
RTS0044025,99
RTS0044026,111
RTS0044027,105
RTS0044028,123
RTS0044029,147
RTS0044030,104
RTS0044031,122
RTS0044032,125
RTS0044033,116
RTS0044034,128
RTS0044035,112
RTS0044036,234
RTS0044037,159
RTS0044038,219
RTS0044039,163
RTS0044040,204
RTS0044041,144
RTS0044042,179
RTS0044043,163
RTS0044044,166
RTS0044045,113
RTS0044046,129
RTS0044047,164
RTS0044048,122
RTS0044049,93
RTS0044050,127
RTS0044051,81
RTS0044052,84
RTS0044053,90
RTS0044054,110
RTS0044055,114
RTS0044056,132
RTS0044057,115
RTS0044058,118
RTS0044059,112
RTS0044060,104
RTS0044061,112
RTS0044062,110
RTS0044063,117
RTS0044064,141
RTS0044065,130
RTS0044067,124
RTS0044068,133
RTS0044069,162
RTS0044070,119
RTS0044071,102
RTS0044072,118
RTS0044073,72
RTS0044074,106
RTS0044075,88
RTS0044076,92
RTS0044077,104
RTS0044078,93
RTS0044079,90
RTS0044080,115
RTS0044081,80
RTS0044082,105
RTS0044083,101
RTS0044084,99
RTS0044085,76
RTS0044086,108
RTS0044087,94
RTS0044088,116
RTS0044089,111
RTS0044090,100
RTS0044091,125
RTS0044092,102
RTS0044093,96
RTS0044094,118
RTS0044095,100
RTS0044096,96
RTS0044097,118
RTS0044098,83
RTS0044099,110
RTS0044100,106
RTS0044101,82
RTS0044102,117
RTS0044103,114
RTS0044104,89
RTS0044105,115
RTS0044106,161
RTS0044107,159
RTS0044108,153
RTS0044109,183
RTS0044110,225
RTS0044111,177
RTS0044112,141
RTS0044113,184
RTS0044114,135
RTS0044115,174
RTS0044116,128
RTS0044117,92
RTS0044118,100
RTS0044119,113
RTS0044120,140
RTS0044121,113
RTS0044122,122
RTS0044123,112
RTS0044124,109
RTS0044125,115
RTS0044126,132
RTS0044127,149
RTS0044128,120
RTS0044129,125
RTS0044130,97
RTS0044131,181
RTS0044132,137
RTS0044133,190
RTS0044134,149
RTS0044135,127
RTS0044136,111
RTS0044137,113
RTS0044138,119
RTS0044139,132
RTS0044140,137
RTS0044141,118
RTS0044142,113
RTS0044143,129
RTS0044144,119
RTS0044145,64
RTS0044146,109
RTS0044147,103
RTS0044148,119
RTS0044149,103
RTS0044150,110
RTS0044151,128
RTS0044152,109
RTS0044153,173
RTS0044154,117
RTS0044155,152
RTS0044156,176
RTS0044157,197
RTS0044158,294
RTS0044159,190
RTS0044160,168
RTS0044161,145
RTS0044162,162
RTS0044163,158
RTS0044164,144
RTS0044165,101
RTS0044166,147
RTS0044167,124
RTS0044168,107
RTS0044169,144
RTS0044170,141
RTS0044171,115
RTS0044172,133
RTS0044173,98
RTS0044174,123
RTS0044175,121
RTS0044176,145
RTS0044177,156
RTS0044178,145
RTS0044180,104
RTS0044181,123
RTS0044182,113
RTS0044183,82
RTS0044184,139
RTS0044185,116
RTS0044186,150
RTS0044187,117
RTS0044188,100
RTS0044189,119
RTS0044190,118
RTS0044191,150
RTS0044192,141
RTS0044193,147
RTS0044194,149
RTS0044195,169
RTS0044196,165
RTS0044197,106
RTS0044198,182
RTS0044199,137
RTS0044200,67
RTS0044206,130
RTS0044207,130
RTS0044208,106
RTS0044209,88
RTS0044210,113
RTS0044211,159
RTS0044212,155
RTS0044213,150
RTS0044214,156
RTS0044215,158
RTS0044216,144
RTS0044217,134
RTS0044218,161
RTS0044219,147
RTS0044220,108
RTS0044221,85
RTS0044222,102
RTS0044223,95
RTS0044224,131
RTS0044225,85
RTS0044226,134
RTS0044227,128
RTS0044228,108
RTS0044229,111
RTS0044230,102
RTS0044231,94
RTS0044232,96
RTS0044233,111
RTS0044234,93
RTS0044235,124
RTS0044236,115
RTS0044237,163
RTS0044238,132
RTS0044239,127
RTS0044240,147
RTS0044241,117
RTS0044242,141
RTS0044243,124
RTS0044244,129
RTS0044245,97
RTS0044246,158
RTS0044247,111
RTS0044248,176
RTS0044249,118
RTS0044250,106
RTS0044251,162
RTS0044252,130
RTS0044253,131
RTS0044254,104
RTS0044255,110
RTS0044256,141
RTS0044257,127
RTS0044258,128
RTS0044259,125
RTS0044260,117
RTS0044261,303
RTS0044262,177
RTS0044263,175
RTS0044264,145
RTS0044265,145
RTS0044266,148
RTS0044267,109
RTS0044268,138
RTS0044269,108
RTS0044270,133
RTS0044271,111
RTS0044272,121
RTS0044273,138
RTS0044274,135
RTS0044275,170
RTS0044276,140
RTS0044277,100
RTS0044278,75
RTS0044279,98
RTS0044280,124
RTS0044281,120
RTS0044282,136
RTS0044283,149
RTS0044284,104
RTS0044285,113
RTS0044286,124
RTS0044287,122
RTS0044288,110
RTS0044289,101
RTS0044290,121
RTS0044291,127
RTS0044292,118
RTS0044293,108
RTS0044294,111
RTS0044295,99
RTS0044296,117
RTS0044297,138
RTS0044298,129
RTS0044299,131
RTS0044300,117
RTS0044301,144
RTS0044302,114
RTS0044303,133
RTS0044304,119
RTS0044305,104
RTS0044306,194
RTS0044307,153
RTS0044308,240
RTS0044309,221
RTS0044310,207
RTS0044311,95
RTS0044312,138
RTS0044313,94
RTS0044314,118
RTS0044315,105
RTS0044316,134
RTS0044317,129
RTS0044318,131
RTS0044319,126
RTS0044320,59
RTS0044321,83
RTS0044322,97
RTS0044323,143
RTS0044324,92
RTS0044325,101
RTS0044326,125
RTS0044327,102
RTS0044328,91
RTS0044329,138
RTS0044330,89
RTS0044331,108
RTS0044332,143
RTS0044333,155
RTS0044334,147
RTS0044335,137
RTS0044336,113
RTS0044337,92
RTS0044338,125
RTS0044339,121
RTS0044340,75
RTS0044341,118
RTS0044342,119
RTS0044343,102
RTS0044344,99
RTS0044345,98
RTS0044346,257
RTS0044347,282
RTS0044348,298
RTS0044349,354
RTS0044350,311
RTS0044351,195
RTS0044352,121
RTS0044353,261
RTS0044354,162
RTS0044355,191
RTS0044356,80
RTS0044357,121
RTS0044358,131
RTS0044359,147
RTS0044360,119
RTS0044361,138
RTS0044362,166
RTS0044363,121
RTS0044364,144
RTS0044365,101
RTS0044366,266
RTS0044367,182
RTS0044368,293
RTS0044369,270
RTS0044370,243
RTS0044371,105
RTS0044372,107
RTS0044373,101
RTS0044374,105
RTS0044375,143
RTS0044376,98
RTS0044377,146
RTS0044378,127
RTS0044379,125
RTS0044380,130
RTS0044381,188
RTS0044382,173
RTS0044383,239
RTS0044384,135
RTS0044385,136
RTS0044386,133
RTS0044387,132
RTS0044388,167
RTS0044389,95
RTS0044390,131
RTS0044391,167
RTS0044392,185
RTS0044393,188
RTS0044394,152
RTS0044395,149
RTS0044396,146
RTS0044397,142
RTS0044399,101
RTS0044400,102
RTS0044401,101
RTS0044402,115
RTS0044403,134
RTS0044404,164
RTS0044405,119
RTS0044406,103
RTS0044407,110
RTS0044408,108
RTS0044409,106
RTS0044410,102
RTS0044411,111
RTS0044412,110
RTS0044413,111
RTS0044414,109
RTS0044415,118
RTS0044416,208
RTS0044417,212
RTS0044418,163
RTS0044419,151
RTS0044420,218
RTS0044421,101
RTS0044422,114
RTS0044423,133
RTS0044424,104
RTS0044425,137
RTS0044426,116
RTS0044427,120
RTS0044428,98
RTS0044429,113
RTS0044430,114
RTS0044431,154
RTS0044432,123
RTS0044433,118
RTS0044434,132
RTS0044435,150
RTS0044436,120
RTS0044437,113
RTS0044438,143
RTS0044439,152
RTS0044440,178
RTS0044441,138
RTS0044442,153
RTS0044443,198
RTS0044444,115
RTS0044445,157
RTS0044446,154
RTS0044447,121
RTS0044448,119
RTS0044449,120
RTS0044450,91
RTS0044451,100
RTS0044452,148
RTS0044453,98
RTS0044454,147
RTS0044455,94
RTS0044456,100
RTS0044457,145
RTS0044458,109
RTS0044459,127
RTS0044460,128
RTS0044461,154
RTS0044462,141
RTS0044463,105
RTS0044464,133
RTS0044465,148
RTS0044466,129
RTS0044467,117
RTS0044468,136
RTS0044469,135
RTS0044470,143
RTS0044471,124
RTS0044472,133
RTS0044473,149
RTS0044474,140
RTS0044475,144
RTS0044476,126
RTS0044477,145
RTS0044478,108
RTS0044479,134
RTS0044480,143
RTS0044481,134
RTS0044482,175
RTS0044483,125
RTS0044484,128
RTS0044485,137
RTS0044486,154
RTS0044487,149
RTS0044488,117
RTS0044489,140
RTS0044490,94
RTS0044491,119
RTS0044492,100
RTS0044493,116
RTS0044494,116
RTS0044495,128
RTS0044496,178
RTS0044497,146
RTS0044498,196
RTS0044499,199
RTS0044500,220
RTS0044501,154
RTS0044502,136
RTS0044503,149
RTS0044504,137
RTS0044505,134
RTS0044506,124
RTS0044507,104
RTS0044508,142
RTS0044509,164
RTS0044510,126
RTS0044511,112
RTS0044512,103
RTS0044513,122
RTS0044514,89
RTS0044515,156
RTS0044516,124
RTS0044517,137
RTS0044518,138
RTS0044519,153
RTS0044520,148
RTS0044521,151
RTS0044522,132
RTS0044523,156
RTS0044524,76
RTS0044525,126
RTS0044526,123
RTS0044527,127
RTS0044528,108
RTS0044529,151
RTS0044530,104
RTS0044531,106
RTS0044532,98
RTS0044533,106
RTS0044534,91
RTS0044535,116
RTS0044536,123
RTS0044537,95
RTS0044538,125
RTS0044539,117
RTS0044540,88
RTS0044541,89
RTS0044542,131
RTS0044543,119
RTS0044544,96
RTS0044545,104
RTS0044546,187
RTS0044547,159
RTS0044548,138
RTS0044549,200
RTS0044550,194
RTS0044551,129
RTS0044552,116
RTS0044553,135
RTS0044554,103
RTS0044555,127
RTS0044556,110
RTS0044557,107
RTS0044558,78
RTS0044559,91
RTS0044560,114
RTS0044561,105
RTS0044562,108
RTS0044563,139
RTS0044564,137
RTS0044565,122
RTS0044566,101
RTS0044567,92
RTS0044568,114
RTS0044569,104
RTS0044570,88
RTS0044571,93
RTS0044572,84
RTS0044573,83
RTS0044574,112
RTS0044575,125
RTS0044576,95
RTS0044577,86
RTS0044578,135
RTS0044579,100
RTS0044580,79
RTS0044581,81
RTS0044582,120
RTS0044583,99
RTS0044584,110
RTS0044585,84
RTS0044586,101
RTS0044587,82
RTS0044588,81
RTS0044589,88
RTS0044590,98
RTS0044591,124
RTS0044592,109
RTS0044593,111
RTS0044594,102
RTS0044595,83
RTS0044596,122
RTS0044597,115
RTS0044598,133
RTS0044599,127
RTS0044600,103
RTS0044601,117
RTS0044602,108
RTS0044603,93
RTS0044604,140
RTS0044605,132
RTS0044606,119
RTS0044607,116
RTS0044608,82
RTS0044609,76
RTS0044610,109
RTS0044611,129
RTS0044612,93
RTS0044613,121
RTS0044614,126
RTS0044615,90
RTS0044616,80
RTS0044617,96
RTS0044618,88
RTS0044619,101
RTS0044620,125
RTS0044621,178
RTS0044622,175
RTS0044623,196
RTS0044624,175
RTS0044625,161
RTS0044626,101
RTS0044627,79
RTS0044628,89
RTS0044629,101
RTS0044630,117
RTS0044631,100
RTS0044632,132
RTS0044633,101
RTS0044634,115
RTS0044635,106
RTS0044636,90
RTS0044637,113
RTS0044638,222
RTS0044639,120
RTS0044640,84
RTS0044641,103
RTS0044642,95
RTS0044643,106
RTS0044644,145
RTS0044645,116
RTS0044646,106
RTS0044647,90
RTS0044648,82
RTS0044649,129
RTS0044650,110
RTS0044651,91
RTS0044652,118
RTS0044653,124
RTS0044654,142
RTS0044655,156
RTS0044656,107
RTS0044657,83
RTS0044658,117
RTS0044659,97
RTS0044660,97
RTS0044661,187
RTS0044662,166
RTS0044663,144
RTS0044664,230
RTS0044665,151
RTS0044666,104
RTS0044667,104
RTS0044668,154
RTS0044669,149
RTS0044670,168
RTS0044671,109
RTS0044672,126
RTS0044673,134
RTS0044674,143
RTS0044675,129
RTS0044676,180
RTS0044677,158
RTS0044678,165
RTS0044679,178
RTS0044680,161
RTS0044681,100
RTS0044682,108
RTS0044683,115
RTS0044684,121
RTS0044685,117
RTS0044686,194
RTS0044687,200
RTS0044688,218
RTS0044689,223
RTS0044690,234
RTS0044691,119
RTS0044692,135
RTS0044693,140
RTS0044694,180
RTS0044695,103
RTS0044696,120
RTS0044697,112
RTS0044698,117
RTS0044699,104
RTS0044700,132
RTS0044701,163
RTS0044702,100
RTS0044703,134
RTS0044704,148
RTS0044705,104
RTS0044706,72
RTS0044707,90
RTS0044708,90
RTS0044709,98
RTS0044710,89
RTS0044711,134
RTS0044712,133
RTS0044714,120
RTS0044715,111
RTS0044716,201
RTS0044717,130
RTS0044718,222
RTS0044719,123
RTS0044720,235
RTS0044721,98
RTS0044722,101
RTS0044723,71
RTS0044724,101
RTS0044725,88
RTS0044726,161
RTS0044727,155
RTS0044728,114
RTS0044729,146
RTS0044730,152
RTS0044731,149
RTS0044732,147
RTS0044733,110
RTS0044734,95
RTS0044735,143
RTS0044736,116
RTS0044737,98
RTS0044738,94
RTS0044739,103
RTS0044740,106
RTS0044741,119
RTS0044742,107
RTS0044743,107
RTS0044744,99
RTS0044745,90
RTS0044746,121
RTS0044747,93
RTS0044748,79
RTS0044749,94
RTS0044750,104
RTS0044751,111
RTS0044752,111
RTS0044753,109
RTS0044754,113
RTS0044755,128
RTS0044756,153
RTS0044757,137
RTS0044758,161
RTS0044759,168
RTS0044760,143
RTS0044761,153
RTS0044762,152
RTS0044763,137
RTS0044764,112
RTS0044765,131
RTS0044766,111
RTS0044767,116
RTS0044768,121
RTS0044769,106
RTS0044770,98
RTS0044771,94
RTS0044772,91
RTS0044773,96
RTS0044774,101
RTS0044775,147
RTS0044776,112
RTS0044777,113
RTS0044778,128
RTS0044779,129
RTS0044780,120
RTS0044781,134
RTS0044782,153
RTS0044783,149
RTS0044784,120
RTS0044785,135
RTS0044786,170
RTS0044787,140
RTS0044788,145
RTS0044789,149
RTS0044790,99
RTS0044791,222
RTS0044792,291
RTS0044793,148
RTS0044794,130
RTS0044795,125
RTS0044796,106
RTS0044797,127
RTS0044798,128
RTS0044799,118
RTS0044800,103
RTS0044801,91
RTS0044802,106
RTS0044803,98
RTS0044804,135
RTS0044805,163
RTS0044806,98
RTS0044807,117
RTS0044808,99
RTS0044809,98
RTS0044810,105
RTS0044811,143
RTS0044812,123
RTS0044813,172
RTS0044814,149
RTS0044815,166
RTS0044816,129
RTS0044817,103
RTS0044818,144
RTS0044819,111
RTS0044820,127
RTS0044821,140
RTS0044822,114
RTS0044823,127
RTS0044824,110
RTS0044825,132
RTS0044826,112
RTS0044827,135
RTS0044828,133
RTS0044829,156
RTS0044830,103
RTS0044831,109
RTS0044832,121
RTS0044833,117
RTS0044834,113
RTS0044835,101
RTS0044836,128
RTS0044837,81
RTS0044838,159
RTS0044839,93
RTS0044840,113
RTS0044841,90
RTS0044842,104
RTS0044843,92
RTS0044844,75
RTS0044845,108
RTS0044846,109
RTS0044847,110
RTS0044848,111
RTS0044849,129
RTS0044850,129
RTS0044851,108
RTS0044852,96
RTS0044853,99
RTS0044854,77
RTS0044855,105
RTS0044856,135
RTS0044857,138
RTS0044858,119
RTS0044859,129
RTS0044860,145
RTS0044861,135
RTS0044862,107
RTS0044863,150
RTS0044864,109
RTS0044865,124
RTS0044866,148
RTS0044867,152
RTS0044868,124
RTS0044869,157
RTS0044870,155
RTS0044871,114
RTS0044872,93
RTS0044873,110
RTS0044874,116
RTS0044875,148
RTS0044876,117
RTS0044877,175
RTS0044878,155
RTS0044879,134
RTS0044880,185
RTS0044881,81
RTS0044882,151
RTS0044883,80
RTS0044884,122
RTS0044885,101
RTS0044886,135
RTS0044887,109
RTS0044888,112
RTS0044889,97
RTS0044890,87
RTS0044891,126
RTS0044892,120
RTS0044893,105
RTS0044894,124
RTS0044895,126
RTS0044896,195
RTS0044897,168
RTS0044898,178
RTS0044899,208
RTS0044900,172
RTS0044901,131
RTS0044902,124
RTS0044903,177
RTS0044904,141
RTS0044905,161
RTS0044906,278
RTS0044907,233
RTS0044908,235
RTS0044909,332
RTS0044910,211
RTS0044911,103
RTS0044912,104
RTS0044913,99
RTS0044914,119
RTS0044915,88
RTS0044916,114
RTS0044917,109
RTS0044918,130
RTS0044919,123
RTS0044920,157
RTS0044921,122
RTS0044922,115
RTS0044923,120
RTS0044924,110
RTS0044925,116
RTS0044926,112
RTS0044927,115
RTS0044928,120
RTS0044929,105
RTS0044930,109
RTS0044931,102
RTS0044932,149
RTS0044933,113
RTS0044934,138
RTS0044935,125
RTS0044936,123
RTS0044937,93
RTS0044938,94
RTS0044939,102
RTS0044940,117
RTS0044941,120
RTS0044942,85
RTS0044943,110
RTS0044944,85
RTS0044945,90
RTS0044946,129
RTS0044947,99
RTS0044948,110
RTS0044949,109
RTS0044950,110
RTS0044951,86
RTS0044952,95
RTS0044953,78
RTS0044954,98
RTS0044955,80
RTS0044956,181
RTS0044957,196
RTS0044958,115
RTS0044959,133
RTS0044960,159
RTS0044961,128
RTS0044962,112
RTS0044963,67
RTS0044964,92
RTS0044965,128
RTS0044966,77
RTS0044967,107
RTS0044968,129
RTS0044969,85
RTS0044970,126
RTS0044971,104
RTS0044972,147
RTS0044973,115
RTS0044974,107
RTS0044975,109
RTS0044976,108
RTS0044977,91
RTS0044978,74
RTS0044979,115
RTS0044980,88
RTS0044981,115
RTS0044982,112
RTS0044983,95
RTS0044984,126
RTS0044985,131
RTS0044986,94
RTS0044987,94
RTS0044988,91
RTS0044989,73
RTS0044990,102
RTS0044991,101
RTS0044992,92
RTS0044993,90
RTS0044994,88
RTS0044995,114
RTS0044996,109
RTS0044997,87
RTS0044998,143
RTS0044999,97
RTS0045000,99
RTS0045001,132
RTS0045002,107
RTS0045003,105
RTS0045004,113
RTS0045005,127
RTS0045006,129
RTS0045007,196
RTS0045008,241
RTS0045009,161
RTS0045010,155
RTS0045011,85
RTS0045012,84
RTS0045013,75
RTS0045014,120
RTS0045015,109
RTS0045016,144
RTS0045017,186
RTS0045018,222
RTS0045019,175
RTS0045020,146
RTS0045021,103
RTS0045022,115
RTS0045023,116
RTS0045024,93
RTS0045025,122
RTS0045026,114
RTS0045027,97
RTS0045028,116
RTS0045029,113
RTS0045030,124
RTS0045031,99
RTS0045032,101
RTS0045033,130
RTS0045034,101
RTS0045035,103
RTS0045036,145
RTS0045038,141
RTS0045039,126
RTS0045040,102
RTS0045041,150
RTS0045042,146
RTS0045043,128
RTS0045044,145
RTS0045045,197
RTS0045046,80
RTS0045047,98
RTS0045048,83
RTS0045049,110
RTS0045050,110
RTS0045051,120
RTS0045052,125
RTS0045053,120
RTS0045054,118
RTS0045055,72
RTS0045056,168
RTS0045057,234
RTS0045058,82
RTS0045059,147
RTS0045060,232
RTS0045061,103
RTS0045063,81
RTS0045064,120
RTS0045065,125
RTS0045066,130
RTS0045067,227
RTS0045068,214
RTS0045069,186
RTS0045070,197
RTS0045071,116
RTS0045072,102
RTS0045073,114
RTS0045074,123
RTS0045075,101
RTS0045076,107
RTS0045077,67
RTS0045078,119
RTS0045079,81
RTS0045080,107
RTS0045081,120
RTS0045082,157
RTS0045083,166
RTS0045084,162
RTS0045085,142
RTS0045086,96
RTS0045087,95
RTS0045088,89
RTS0045089,71
RTS0045090,96
RTS0045091,100
RTS0045092,97
RTS0045093,101
RTS0045094,86
RTS0045095,117
RTS0045096,92
RTS0045097,86
RTS0045098,82
RTS0045099,106
RTS0045100,97
RTS0045101,136
RTS0045102,117
RTS0045103,130
RTS0045104,108
RTS0045105,104
RTS0045106,112
RTS0045107,112
RTS0045108,115
RTS0045109,116
RTS0045110,117
RTS0045111,139
RTS0045112,127
RTS0045113,134
RTS0045114,128
RTS0045115,105
RTS0045116,95
RTS0045117,123
RTS0045118,125
RTS0045119,83
RTS0045120,122
RTS0045121,94
RTS0045122,112
RTS0045123,134
RTS0045124,83
RTS0045125,83
RTS0045126,111
RTS0045127,109
RTS0045128,135
RTS0045129,114
RTS0045130,106
RTS0045131,106
RTS0045132,117
RTS0045133,119
RTS0045134,97
RTS0045135,119
RTS0045136,121
RTS0045137,136
RTS0045138,135
RTS0045139,132
RTS0045140,120
RTS0045141,97
RTS0045142,101
RTS0045143,110
RTS0045144,111
RTS0045145,100
RTS0045146,99
RTS0045147,138
RTS0045148,99
RTS0045149,90
RTS0045150,72
RTS0045151,144
RTS0045152,123
RTS0045153,118
RTS0045154,120
RTS0045155,107
RTS0045156,92
RTS0045157,150
RTS0045158,100
RTS0045159,133
RTS0045160,150
RTS0045161,129
RTS0045162,134
RTS0045163,129
RTS0045164,131
RTS0045165,134
RTS0045166,123
RTS0045167,91
RTS0045168,131
RTS0045169,140
RTS0045170,143
RTS0045171,161
RTS0045172,169
RTS0045173,159
RTS0045174,144
RTS0045175,176
RTS0045176,97
RTS0045177,106
RTS0045178,91
RTS0045179,83
RTS0045180,106
RTS0045181,105
RTS0045182,99
RTS0045183,113
RTS0045184,107
RTS0045185,110
RTS0045186,106
RTS0045187,132
RTS0045188,113
RTS0045189,106
RTS0045190,144
RTS0045191,115
RTS0045192,102
RTS0045193,96
RTS0045194,104
RTS0045195,113
RTS0045196,122
RTS0045197,104
RTS0045198,168
RTS0045199,71
RTS0045200,99
RTS0045201,114
RTS0045202,105
RTS0045203,125
RTS0045204,98
RTS0045205,122
RTS0045206,103
RTS0045207,104
RTS0045208,126
RTS0045209,90
RTS0045210,80
RTS0045211,129
RTS0045212,120
RTS0045213,114
RTS0045214,107
RTS0045215,103
RTS0045216,141
RTS0045217,154
RTS0045218,160
RTS0045219,124
RTS0045220,112
RTS0045221,111
RTS0045222,113
RTS0045223,118
RTS0045224,119
RTS0045225,108
RTS0045226,295
RTS0045227,187
RTS0045228,346
RTS0045229,197
RTS0045230,214
RTS0045231,162
RTS0045232,193
RTS0045233,181
RTS0045234,163
RTS0045235,156
RTS0045236,240
RTS0045237,172
RTS0045238,152
RTS0045239,146
RTS0045240,255
RTS0045241,200
RTS0045242,176
RTS0045243,172
RTS0045244,185
RTS0045245,142
RTS0045246,95
RTS0045247,105
RTS0045248,94
RTS0045249,121
RTS0045250,83
RTS0045251,189
RTS0045252,98
RTS0045253,147
RTS0045254,113
RTS0045255,107
RTS0045256,91
RTS0045257,88
RTS0045258,109
RTS0045259,127
RTS0045260,83
RTS0045261,111
RTS0045262,179
RTS0045263,166
RTS0045264,125
RTS0045265,144
RTS0045266,141
RTS0045267,156
RTS0045268,172
RTS0045269,158
RTS0045270,158
RTS0045271,97
RTS0045272,65
RTS0045273,91
RTS0045274,123
RTS0045275,115
RTS0045276,107
RTS0045277,108
RTS0045278,136
RTS0045279,65
RTS0045280,108
RTS0045281,119
RTS0045282,141
RTS0045283,116
RTS0045284,91
RTS0045285,163
RTS0045286,153
RTS0045287,142
RTS0045288,91
RTS0045289,120
RTS0045290,99
RTS0045291,90
RTS0045292,157
RTS0045293,119
RTS0045294,103
RTS0045295,84
RTS0045296,125
RTS0045297,98
RTS0045298,109
RTS0045299,116
RTS0045300,121
RTS0045301,153
RTS0045302,103
RTS0045303,150
RTS0045304,69
RTS0045305,155
RTS0045306,89
RTS0045307,109
RTS0045308,145
RTS0045309,112
RTS0045310,132
RTS0045311,48
RTS0045312,91
RTS0045313,101
RTS0045314,102
RTS0045315,92
RTS0045316,132
RTS0045317,97
RTS0045318,108
RTS0045319,101
RTS0045320,107
RTS0045321,97
RTS0045322,110
RTS0045323,120
RTS0045324,99
RTS0045325,113
RTS0045326,108
RTS0045327,169
RTS0045328,139
RTS0045329,90
RTS0045330,108
RTS0045331,105
RTS0045332,112
RTS0045333,136
RTS0045334,135
RTS0045335,104
RTS0045336,149
RTS0045337,110
RTS0045338,130
RTS0045339,130
RTS0045340,111
RTS0045341,89
RTS0045342,103
RTS0045343,86
RTS0045344,125
RTS0045345,92
RTS0045346,97
RTS0045347,97
RTS0045348,98
RTS0045349,120
RTS0045350,108
RTS0045351,95
RTS0045352,79
RTS0045353,115
RTS0045354,94
RTS0045355,66
RTS0045356,96
RTS0045357,118
RTS0045358,100
RTS0045359,100
RTS0045360,101
RTS0045361,153
RTS0045362,104
RTS0045363,108
RTS0045364,157
RTS0045365,133
RTS0045366,133
RTS0045367,86
RTS0045368,99
RTS0045369,83
RTS0045370,104
RTS0045371,155
RTS0045372,135
RTS0045373,157
RTS0045374,166
RTS0045375,166
RTS0045376,115
RTS0045377,83
RTS0045378,114
RTS0045379,123
RTS0045380,118
RTS0045381,264
RTS0045382,257
RTS0045383,135
RTS0045384,147
RTS0045385,136
RTS0045386,124
RTS0045387,120
RTS0045388,112
RTS0045389,92
RTS0045390,113
RTS0045391,97
RTS0045392,114
RTS0045393,72
RTS0045394,88
RTS0045395,101
RTS0045396,135
RTS0045397,142
RTS0045398,114
RTS0045399,132
RTS0045400,130
RTS0045401,143
RTS0045402,137
RTS0045403,132
RTS0045404,158
RTS0045405,112
RTS0045406,139
RTS0045407,172
RTS0045408,95
RTS0045409,128
RTS0045410,163
RTS0045411,244
RTS0045412,267
RTS0045413,235
RTS0045414,237
RTS0045415,189
RTS0045416,114
RTS0045417,90
RTS0045418,77
RTS0045419,103
RTS0045420,112
RTS0045421,1852
RTS0045422,1740
RTS0045423,1315
RTS0045424,1872
RTS0045425,1338
RTS0045426,131
RTS0045427,104
RTS0045428,80
RTS0045429,133
RTS0045430,88
RTS0045431,137
RTS0045432,143
RTS0045433,141
RTS0045434,127
RTS0045435,98
RTS0045436,235
RTS0045437,227
RTS0045438,310
RTS0045439,250
RTS0045440,186
RTS0045441,133
RTS0045442,96
RTS0045443,112
RTS0045444,110
RTS0045445,100
RTS0045446,255
RTS0045447,323
RTS0045448,226
RTS0045449,173
RTS0045450,162
RTS0045451,162
RTS0045452,105
RTS0045453,95
RTS0045454,110
RTS0045455,108
RTS0045456,113
RTS0045457,112
RTS0045458,105
RTS0045459,46
RTS0045460,113
RTS0045461,77
RTS0045462,95
RTS0045463,71
RTS0045464,90
RTS0045465,64
RTS0045466,187
RTS0045467,180
RTS0045468,114
RTS0045469,202
RTS0045470,164
RTS0045471,75
RTS0045472,100
RTS0045473,56
RTS0045474,147
RTS0045475,131
RTS0045476,172
RTS0045477,197
RTS0045478,126
RTS0045479,171
RTS0045480,191
RTS0045481,118
RTS0045482,154
RTS0045483,101
RTS0045484,168
RTS0045485,195
RTS0045486,53
RTS0045487,104
RTS0045488,86
RTS0045489,106
RTS0045490,152
RTS0045491,419
RTS0045492,562
RTS0045493,380
RTS0045494,223
RTS0045495,261
RTS0045496,106
RTS0045497,156
RTS0045498,244
RTS0045499,236
RTS0045500,226
RTS0045501,164
RTS0045502,195
RTS0045503,131
RTS0045504,114
RTS0045505,137
RTS0045506,6369
RTS0045507,7438
RTS0045508,5741
RTS0045509,6461
RTS0045510,5244
RTS0045511,117
RTS0045512,128
RTS0045513,87
RTS0045514,119
RTS0045515,100
RTS0045516,106
RTS0045517,109
RTS0045518,104
RTS0045519,104
RTS0045520,120
RTS0045521,125
RTS0045522,133
RTS0045523,147
RTS0045524,126
RTS0045525,111
RTS0045526,160
RTS0045527,151
RTS0045528,153
RTS0045529,168
RTS0045530,182
RTS0045531,120
RTS0045532,89
RTS0045533,109
RTS0045534,102
RTS0045535,82
RTS0045536,257
RTS0045537,224
RTS0045538,174
RTS0045539,278
RTS0045540,280
RTS0045541,94
RTS0045542,122
RTS0045543,122
RTS0045544,68
RTS0045545,107
RTS0045546,128
RTS0045547,112
RTS0045548,85
RTS0045549,94
RTS0045550,90
RTS0045551,90
RTS0045552,121
RTS0045553,50
RTS0045554,108
RTS0045555,74
RTS0045556,197
RTS0045557,171
RTS0045558,206
RTS0045559,192
RTS0045560,149
RTS0045561,113
RTS0045562,127
RTS0045563,95
RTS0045564,143
RTS0045565,105
RTS0045566,95
RTS0045567,100
RTS0045568,109
RTS0045569,114
RTS0045570,101
RTS0045571,70
RTS0045572,103
RTS0045573,92
RTS0045574,62
RTS0045575,102
RTS0045576,75
RTS0045577,79
RTS0045578,90
RTS0045579,103
RTS0045580,93
RTS0045581,119
RTS0045582,91
RTS0045583,107
RTS0045584,128
RTS0045585,80
RTS0045586,96
RTS0045587,114
RTS0045588,130
RTS0045589,102
RTS0045590,100
RTS0045592,558
RTS0045593,520
RTS0045594,354
RTS0045595,415
RTS0045596,319
RTS0045597,324
RTS0045598,373
RTS0045599,338
RTS0045600,255
RTS0045601,124
RTS0045602,119
RTS0045603,84
RTS0045604,138
RTS0045606,109
RTS0045607,83
RTS0045608,84
RTS0045609,73
RTS0045610,129
RTS0045611,83
RTS0045612,109
RTS0045613,103
RTS0045614,98
RTS0045615,94
RTS0045616,69
RTS0045617,83
RTS0045618,90
RTS0045619,82
RTS0045620,85
RTS0045621,127
RTS0045622,166
RTS0045623,161
RTS0045624,107
RTS0045625,142
RTS0045626,45
RTS0045627,74
RTS0045628,101
RTS0045629,98
RTS0045630,102
RTS0045631,107
RTS0045632,83
RTS0045633,114
RTS0045634,87
RTS0045635,100
RTS0045636,123
RTS0045637,78
RTS0045638,112
RTS0045639,136
RTS0045640,102
RTS0045641,99
RTS0045642,104
RTS0045643,84
RTS0045644,83
RTS0045645,95
RTS0045646,82
RTS0045647,106
RTS0045648,89
RTS0045649,89
RTS0045650,111
RTS0045651,81
RTS0045652,126
RTS0045653,118
RTS0045654,121
RTS0045655,122
RTS0045656,109
RTS0045657,124
RTS0045658,161
RTS0045659,117
RTS0045660,162
RTS0045661,254
RTS0045662,167
RTS0045663,201
RTS0045664,199
RTS0045665,251
RTS0045666,82
RTS0045667,101
RTS0045668,98
RTS0045669,96
RTS0045670,88
RTS0045671,100
RTS0045672,105
RTS0045673,83
RTS0045674,88
RTS0045675,102
RTS0045676,347
RTS0045677,347
RTS0045678,411
RTS0045679,267
RTS0045680,360
RTS0045681,93
RTS0045682,115
RTS0045683,86
RTS0045684,96
RTS0045685,110
RTS0045687,114
RTS0045688,121
RTS0045689,130
RTS0045690,98
RTS0045691,99
RTS0045692,89
RTS0045693,135
RTS0045694,103
RTS0045695,104
RTS0045696,139
RTS0045697,101
RTS0045698,115
RTS0045699,97
RTS0045700,98
RTS0045701,115
RTS0045702,118
RTS0045703,123
RTS0045704,121
RTS0045705,114
RTS0045706,111
RTS0045707,107
RTS0045708,101
RTS0045709,97
RTS0045710,115
RTS0045711,93
RTS0045712,116
RTS0045713,107
RTS0045714,106
RTS0045715,84
RTS0045716,241
RTS0045717,144
RTS0045718,150
RTS0045719,142
RTS0045720,151
RTS0045721,178
RTS0045722,164
RTS0045723,172
RTS0045724,147
RTS0045725,105
RTS0045726,154
RTS0045727,187
RTS0045728,156
RTS0045729,182
RTS0045730,128
RTS0045731,133
RTS0045732,138
RTS0045733,105
RTS0045734,130
RTS0045735,96
RTS0045736,569
RTS0045737,826
RTS0045738,892
RTS0045739,953
RTS0045740,667
RTS0045741,159
RTS0045742,129
RTS0045743,122
RTS0045744,171
RTS0045745,170
RTS0045746,159
RTS0045747,174
RTS0045748,187
RTS0045749,90
RTS0045750,128
RTS0045751,173
RTS0045752,112
RTS0045753,176
RTS0045754,165
RTS0045755,191
RTS0045756,234
RTS0045757,250
RTS0045758,255
RTS0045759,205
RTS0045760,196
RTS0045761,117
RTS0045762,126
RTS0045763,110
RTS0045764,108
RTS0045765,88
RTS0045766,121
RTS0045767,83
RTS0045768,110
RTS0045769,96
RTS0045770,103
RTS0045771,96
RTS0045772,105
RTS0045773,163
RTS0045774,92
RTS0045775,131
RTS0045776,97
RTS0045777,95
RTS0045778,104
RTS0045779,91
RTS0045780,91
RTS0045781,152
RTS0045782,160
RTS0045783,134
RTS0045784,136
RTS0045785,189
RTS0045786,112
RTS0045787,174
RTS0045788,143
RTS0045789,123
RTS0045790,90
RTS0045791,91
RTS0045792,113
RTS0045793,133
RTS0045794,105
RTS0045795,93
RTS0045796,96
RTS0045797,84
RTS0045798,75
RTS0045799,114
RTS0045800,95
RTS0045801,90
RTS0045802,106
RTS0045803,115
RTS0045804,53
RTS0045805,106
RTS0045806,171
RTS0045807,130
RTS0045808,112
RTS0045809,120
RTS0045810,91
RTS0045811,125
RTS0045812,160
RTS0045813,102
RTS0045814,171
RTS0045815,126
RTS0045816,137
RTS0045817,120
RTS0045818,108
RTS0045819,105
RTS0045820,129
RTS0045821,256
RTS0045822,217
RTS0045823,175
RTS0045824,198
RTS0045825,140
RTS0045826,487
RTS0045827,575
RTS0045828,176
RTS0045829,449
RTS0045830,535
RTS0045831,167
RTS0045832,138
RTS0045833,163
RTS0045834,170
RTS0045835,128
RTS0045836,378
RTS0045837,361
RTS0045838,311
RTS0045840,221
RTS0045841,244
RTS0045842,227
RTS0045843,161
RTS0045844,175
RTS0045845,164
RTS0045846,1160
RTS0045848,322
RTS0045849,1365
RTS0045851,77
RTS0045852,96
RTS0045853,113
RTS0045854,106
RTS0045855,105
RTS0045856,97
RTS0045857,130
RTS0045858,93
RTS0045859,156
RTS0045860,83
RTS0045861,128
RTS0045862,175
RTS0045863,174
RTS0045864,221
RTS0045865,208
RTS0045866,222
RTS0045867,87
RTS0045868,89
RTS0045869,87
RTS0045870,116
RTS0045871,90
RTS0045872,103
RTS0045873,114
RTS0045874,97
RTS0045875,121
RTS0045876,80
RTS0045877,99
RTS0045878,71
RTS0045879,95
RTS0045880,99
RTS0045881,63
RTS0045882,107
RTS0045883,91
RTS0045884,117
RTS0045885,15
RTS0045886,133
RTS0045887,192
RTS0045888,126
RTS0045889,90
RTS0045890,96
RTS0045891,109
RTS0045892,114
RTS0045893,104
RTS0045894,121
RTS0045895,120
RTS0045896,129
RTS0045897,87
RTS0045898,114
RTS0045899,161
RTS0045900,170
RTS0045901,99
RTS0045902,128
RTS0045903,145
RTS0045904,150
RTS0045905,132
RTS0045906,108
RTS0045907,95
RTS0045908,105
RTS0045909,96
RTS0045910,81
RTS0045911,118
RTS0045912,97
RTS0045913,93
RTS0045914,70
RTS0045915,78
RTS0045916,105
RTS0045917,91
RTS0045918,98
RTS0045919,110
RTS0045920,69
RTS0045921,103
RTS0045922,79
RTS0045923,82
RTS0045924,117
RTS0045925,108
RTS0045926,120
RTS0045927,94
RTS0045928,112
RTS0045929,126
RTS0045930,240
RTS0045931,224
RTS0045932,149
RTS0045933,82
RTS0045935,83
RTS0045939,121
RTS0045940,112
RTS0045941,103
RTS0045942,103
RTS0045943,143
RTS0045944,95
RTS0045945,127
RTS0045946,102
RTS0045947,134
RTS0045948,96
RTS0045949,103
RTS0045950,108
RTS0045951,117
RTS0045952,98
RTS0045953,116
RTS0045954,166
RTS0045955,94
RTS0045956,96
RTS0045957,108
RTS0045958,117
RTS0045959,95
RTS0045960,93
RTS0045961,70
RTS0045962,82
RTS0045963,107
RTS0045964,102
RTS0045965,109
RTS0045966,99
RTS0045967,86
RTS0045968,107
RTS0045969,118
RTS0045970,160
RTS0045971,199
RTS0045972,97
RTS0045973,74
RTS0045974,92
RTS0045975,116
RTS0045976,108
RTS0045977,85
RTS0045978,125
RTS0045979,139
RTS0045980,125
RTS0045981,143
RTS0045982,140
RTS0045983,103
RTS0045984,111
RTS0045985,96
RTS0045986,80
RTS0045987,122
RTS0045988,127
RTS0045989,89
RTS0045990,91
RTS0045991,172
RTS0045992,133
RTS0045993,152
RTS0045994,119
RTS0045995,101
RTS0045996,106
RTS0045997,127
RTS0045998,71
RTS0045999,93
RTS0046000,79
RTS0046001,119
RTS0046002,104
RTS0046003,84
RTS0046004,104
RTS0046005,204
RTS0046006,132
RTS0046007,173
RTS0046008,121
RTS0046009,166
RTS0046010,92
RTS0046011,82
RTS0046012,72
RTS0046013,94
RTS0046014,75
RTS0046015,83
RTS0046016,135
RTS0046017,118
RTS0046018,104
RTS0046019,107
RTS0046020,166
RTS0046021,150
RTS0046022,105
RTS0046023,136
RTS0046024,126
RTS0046025,104
RTS0046026,108
RTS0046027,100
RTS0046028,107
RTS0046029,99
RTS0046030,94
RTS0046031,96
RTS0046032,87
RTS0046033,74
RTS0046034,94
RTS0046035,96
RTS0046036,99
RTS0046037,89
RTS0046038,99
RTS0046039,84
RTS0046040,71
RTS0046041,144
RTS0046042,83
RTS0046043,106
RTS0046044,109
RTS0046045,91
RTS0046046,79
RTS0046047,74
RTS0046048,160
RTS0046049,175
RTS0046050,166
RTS0046051,227
RTS0046052,152
RTS0046053,155
RTS0046054,213
RTS0046055,190
RTS0046056,125
RTS0046057,128
RTS0046058,128
RTS0046059,139
RTS0046060,74
RTS0046061,125
RTS0046062,105
RTS0046063,109
RTS0046064,148
RTS0046065,104
RTS0046066,135
RTS0046067,127
RTS0046068,78
RTS0046069,116
RTS0046070,88
RTS0046071,129
RTS0046072,95
RTS0046073,100
RTS0046074,103
RTS0046075,92
RTS0046076,106
RTS0046077,106
RTS0046078,137
RTS0046079,120
RTS0046080,114
RTS0046081,79
RTS0046082,196
RTS0046083,140
RTS0046084,263
RTS0046085,125
RTS0046086,130
RTS0046087,80
RTS0046088,100
RTS0046089,72
RTS0046090,98
RTS0046091,88
RTS0046092,129
RTS0046093,137
RTS0046094,91
RTS0046095,103
RTS0046096,90
RTS0046097,107
RTS0046098,111
RTS0046099,113
RTS0046100,102
RTS0046101,82
RTS0046102,82
RTS0046103,120
RTS0046104,150
RTS0046105,90
RTS0046106,73
RTS0046107,114
RTS0046108,98
RTS0046109,118
RTS0046110,123
RTS0046111,125
RTS0046112,160
RTS0046113,112
RTS0046114,94
RTS0046115,183
RTS0046116,190
RTS0046117,192
RTS0046119,92
RTS0046121,153
RTS0046122,162
RTS0046123,112
RTS0046124,110
RTS0046125,105
RTS0046126,75
RTS0046127,79
RTS0046128,188
RTS0046129,147
RTS0046130,136
RTS0046131,130
RTS0046132,185
RTS0046133,260
RTS0046134,179
RTS0046135,144
RTS0046136,205
RTS0046137,238
RTS0046138,113
RTS0046140,244
RTS0046141,147
RTS0046142,188
RTS0046143,259
RTS0046144,291
RTS0046145,113
RTS0046146,96
RTS0046147,104
RTS0046148,112
RTS0046149,78
RTS0046150,72
RTS0046152,93
RTS0046153,119
RTS0046154,75
RTS0046155,140
RTS0046156,86
RTS0046157,75
RTS0046158,103
RTS0046159,93
RTS0046160,111
RTS0046161,100
RTS0046162,93
RTS0046163,125
RTS0046164,128
RTS0046165,129
RTS0046166,123
RTS0046167,103
RTS0046168,100
RTS0046169,84
RTS0046170,103
RTS0046171,74
RTS0046172,88
RTS0046173,67
RTS0046174,104
RTS0046175,130
RTS0046176,91
RTS0046177,79
RTS0046178,75
RTS0046179,78
RTS0046180,99
RTS0046181,87
RTS0046182,82
RTS0046183,121
RTS0046184,178
RTS0046185,136
RTS0046186,74
RTS0046187,99
RTS0046188,149
RTS0046191,88
RTS0046193,56
RTS0046194,97
RTS0046195,103
RTS0046196,101
RTS0046197,97
RTS0046198,82
RTS0046199,122
RTS0046200,107
RTS0046201,93
RTS0046202,117
RTS0046203,66
RTS0046204,98
RTS0046205,85
RTS0046206,124
RTS0046207,130
RTS0046208,83
RTS0046209,105
RTS0046210,71
RTS0046211,71
RTS0046212,105
RTS0046213,666
RTS0046214,580
RTS0046215,413
RTS0046216,462
RTS0046217,444
RTS0046218,100
RTS0046219,71
RTS0046220,94
RTS0046221,98
RTS0046222,98
RTS0046223,93
RTS0046224,78
RTS0046225,160
RTS0046226,121
RTS0046227,146
RTS0046228,148
RTS0046229,116
RTS0046230,101
RTS0046231,57
RTS0046232,111
RTS0046233,105
RTS0046234,137
RTS0046235,100
RTS0046236,90
RTS0046237,113
RTS0046238,97
RTS0046239,89
RTS0046240,97
RTS0046241,96
RTS0046242,95
RTS0046243,74
RTS0046244,104
RTS0046245,67
RTS0046246,111
RTS0046247,71
RTS0046248,87
RTS0046249,96
RTS0046250,95
RTS0046251,85
RTS0046252,134
RTS0046253,116
RTS0046254,135
RTS0046255,102
RTS0046256,125
RTS0046257,95
RTS0046258,90
RTS0046259,106
RTS0046260,100
RTS0046261,117
RTS0046262,132
RTS0046263,122
RTS0046264,98
RTS0046265,93
RTS0046266,110
RTS0046267,90
RTS0046268,85
RTS0046269,98
RTS0046270,90
RTS0046271,65
RTS0046272,97
RTS0046273,93
RTS0046274,115
RTS0046275,69
RTS0046276,78
RTS0046277,80
RTS0046278,89
RTS0046279,126
RTS0046280,83
RTS0046281,92
RTS0046282,114
RTS0046283,130
RTS0046284,102
RTS0046285,67
RTS0046286,102
RTS0046287,89
RTS0046288,109
RTS0046289,108
RTS0046290,110
RTS0046291,114
RTS0046292,106
RTS0046293,92
RTS0046294,68
RTS0046295,146
RTS0046296,79
RTS0046297,101
RTS0046298,120
RTS0046299,81
RTS0046300,75
RTS0046301,119
RTS0046302,89
RTS0046303,96
RTS0046304,95
RTS0046305,76
RTS0046306,100
RTS0046307,93
RTS0046308,112
RTS0046309,99
RTS0046310,94
RTS0046311,97
RTS0046312,92
RTS0046313,86
RTS0046314,105
RTS0046315,107
RTS0046316,116
RTS0046317,128
RTS0046318,90
RTS0046319,97
RTS0046320,110
RTS0046321,147
RTS0046322,99
RTS0046323,122
RTS0046324,121
RTS0046325,119
RTS0046326,82
RTS0046327,89
RTS0046328,129
RTS0046329,130
RTS0046330,149
RTS0046331,148
RTS0046332,107
RTS0046333,134
RTS0046334,176
RTS0046335,162
RTS0046336,162
RTS0046342,81
RTS0046343,107
RTS0046344,107
RTS0046345,57
RTS0046346,83
RTS0046347,897
RTS0046348,1014
RTS0046349,902
RTS0046350,90
RTS0046351,119
RTS0046352,110
RTS0046353,99
RTS0046354,99
RTS0046355,90
RTS0046356,104
RTS0046357,86
RTS0046358,90
RTS0046359,111
RTS0046360,118
RTS0046361,87
RTS0046362,112
RTS0046363,116
RTS0046364,105
RTS0046365,91
RTS0046366,80
RTS0046367,97
RTS0046368,116
RTS0046369,103
RTS0046370,90
RTS0046371,116
RTS0046372,105
RTS0046373,93
RTS0046374,71
RTS0046375,75
RTS0046376,101
RTS0046377,78
RTS0046378,95
RTS0046379,76
RTS0046380,102
RTS0046381,66
RTS0046382,109
RTS0046383,121
RTS0046384,105
RTS0046385,89
RTS0046386,147
RTS0046387,71
RTS0046388,105
RTS0046389,143
RTS0046390,134
RTS0046391,130
RTS0046392,77
RTS0046393,79
RTS0046394,86
RTS0046395,99
RTS0046396,64
RTS0046397,88
RTS0046398,107
RTS0046399,94
RTS0046400,96
RTS0046401,114
RTS0046402,117
RTS0046403,131
RTS0046404,118
RTS0046405,134
RTS0046406,127
RTS0046407,103
RTS0046408,106
RTS0046409,107
RTS0046410,241
RTS0046411,184
RTS0046412,183
RTS0046413,266
RTS0046414,997
RTS0046415,311
RTS0046416,106
RTS0046417,180
RTS0046418,98
RTS0046419,108
RTS0046420,104
RTS0046421,115
RTS0046422,122
RTS0046423,76
RTS0046424,95
RTS0046425,119
RTS0046426,102
RTS0046427,116
RTS0046428,137
RTS0046429,81
RTS0046430,113
RTS0046431,134
RTS0046432,203
RTS0046433,187
RTS0046434,179
RTS0046435,341
RTS0046439,121
RTS0046440,176
RTS0046441,149
RTS0046442,131
RTS0046443,125
RTS0046444,136
RTS0046445,96
RTS0046446,59
RTS0046447,79
RTS0046448,115
RTS0046449,164
RTS0046450,267
RTS0046451,128
RTS0046452,177
RTS0046453,156
RTS0046454,217
RTS0046455,173
RTS0046456,101
RTS0046457,146
RTS0046458,146
RTS0046459,289
RTS0046460,274
RTS0046461,118
RTS0046462,164
RTS0046463,116
RTS0046464,90
RTS0046466,82
RTS0046468,99
RTS0046469,88
RTS0046470,114
RTS0046471,79
RTS0046472,93
RTS0046473,85
RTS0046474,66
RTS0046475,134
RTS0046476,102
RTS0046477,91
RTS0046478,97
RTS0046479,113
RTS0046480,88
RTS0046481,87
RTS0046482,104
RTS0046483,86
RTS0046484,96
RTS0046485,82
RTS0046486,94
RTS0046487,108
RTS0046488,103
RTS0046489,102
RTS0046490,128
RTS0046491,122
RTS0046492,83
RTS0046493,83
RTS0046494,90
RTS0046495,97
RTS0046496,181
RTS0046497,194
RTS0046498,121
RTS0046499,196
RTS0046500,210
RTS0046501,159
RTS0046502,109
RTS0046503,137
RTS0046504,134
RTS0046505,64
RTS0046506,94
RTS0046507,99
RTS0046508,89
RTS0046509,78
RTS0046510,87
RTS0046511,84
RTS0046512,111
RTS0046513,123
RTS0046514,57
RTS0046515,97
RTS0046516,91
RTS0046517,124
RTS0046518,80
RTS0046519,110
RTS0046520,105
RTS0046521,96
RTS0046522,93
RTS0046524,109
RTS0046525,96
RTS0046526,151
RTS0046527,103
RTS0046528,110
RTS0046529,78
RTS0046530,70
RTS0046531,86
RTS0046532,130
RTS0046533,106
RTS0046534,114
RTS0046535,101
RTS0046536,107
RTS0046537,104
RTS0046538,126
RTS0046539,107
RTS0046540,84
RTS0046541,112
RTS0046542,118
RTS0046543,148
RTS0046544,94
RTS0046545,170
RTS0046546,107
RTS0046548,114
RTS0046549,199
RTS0046550,102
RTS0046551,138
RTS0046552,144
RTS0046553,162
RTS0046554,97
RTS0046555,124
RTS0046556,129
RTS0046557,110
RTS0046558,87
RTS0046559,110
RTS0046560,105
RTS0046561,102
RTS0046562,114
RTS0046563,101
RTS0046564,116
RTS0046565,130
RTS0046566,134
RTS0046567,129
RTS0046568,96
RTS0046569,133
RTS0046570,118
RTS0046571,95
RTS0046572,134
RTS0046573,141
RTS0046574,126
RTS0046575,119
RTS0046577,104
RTS0046578,124
RTS0046580,141
RTS0046581,135
RTS0046582,97
RTS0046583,95
RTS0046584,128
RTS0046585,181
RTS0046586,111
RTS0046587,118
RTS0046588,87
RTS0046589,95
RTS0046590,117
RTS0046591,94
RTS0046592,110
RTS0046593,107
RTS0046594,150
RTS0046595,139
RTS0046596,130
RTS0046597,110
RTS0046598,151
RTS0046599,120
RTS0046600,259
RTS0046601,350
RTS0046602,215
RTS0046603,185
RTS0046604,119
RTS0046605,101
RTS0046606,101
RTS0046607,309
RTS0046608,551
RTS0046609,417
RTS0046610,92
RTS0046611,126
RTS0046612,116
RTS0046613,98
RTS0046614,147
RTS0046615,86
RTS0046616,94
RTS0046617,142
RTS0046618,86
RTS0046619,133
RTS0046620,100
RTS0046621,175
RTS0046622,172
RTS0046623,113
RTS0046624,122
RTS0046625,103
RTS0046626,114
RTS0046627,126
RTS0046628,133
RTS0046629,123
RTS0046630,126
RTS0046631,112
RTS0046632,172
RTS0046633,131
RTS0046634,170
RTS0046635,97
RTS0046636,120
RTS0046637,122
RTS0046638,87
RTS0046639,110
RTS0046640,135
RTS0046641,100
RTS0046642,102
RTS0046643,103
RTS0046644,111
RTS0046645,92
RTS0046646,82
RTS0046647,145
RTS0046648,114
RTS0046649,109
RTS0046650,116
RTS0046651,77
RTS0046652,101
RTS0046653,131
RTS0046654,128
RTS0046655,130
RTS0046656,82
RTS0046657,77
RTS0046658,123
RTS0046659,120
RTS0046660,88
RTS0046661,70
RTS0046662,100
RTS0046663,106
RTS0046664,97
RTS0046665,103
RTS0046666,81
RTS0046667,127
RTS0046668,107
RTS0046669,86
RTS0046670,110
RTS0046671,99
RTS0046672,94
RTS0046673,112
RTS0046674,98
RTS0046675,101
RTS0046676,95
RTS0046677,85
RTS0046678,103
RTS0046679,77
RTS0046680,92
RTS0046681,103
RTS0046682,75
RTS0046683,82
RTS0046684,80
RTS0046685,90
RTS0046686,106
RTS0046687,115
RTS0046688,90
RTS0046689,94
RTS0046690,103
RTS0046691,130
RTS0046692,83
RTS0046693,164
RTS0046694,113
RTS0046695,114
RTS0046696,106
RTS0046697,104
RTS0046698,136
RTS0046699,103
RTS0046700,120
RTS0046701,176
RTS0046702,141
RTS0046703,843
RTS0046704,1324
RTS0046705,855
RTS0046706,414
RTS0046707,825
RTS0046708,807
RTS0046709,135
RTS0046710,171
RTS0046711,182
RTS0046712,132
RTS0046713,83
RTS0046714,178
RTS0046715,103
RTS0046716,174
RTS0046717,205
RTS0046718,91
RTS0046719,85
RTS0046720,106
RTS0046721,142
RTS0046722,127
RTS0046723,91
RTS0046724,92
RTS0046725,77
RTS0046726,103
RTS0046727,126
RTS0046728,106
RTS0046729,99
RTS0046730,115
RTS0046731,113
RTS0046732,107
RTS0046733,106
RTS0046734,130
RTS0046735,112
RTS0046736,101
RTS0046737,101
RTS0046738,94
RTS0046739,65
RTS0046740,113
RTS0046741,131
RTS0046742,72
RTS0046743,159
RTS0046744,111
RTS0046745,184
RTS0046746,101
RTS0046747,136
RTS0046748,205
RTS0046749,142
RTS0046750,110
RTS0046751,125
RTS0046752,114
RTS0046753,126
RTS0046754,109
RTS0046755,89
RTS0046756,102
RTS0046757,95
RTS0046758,108
RTS0046759,306
RTS0046760,249
RTS0046761,240
RTS0046763,136
RTS0046764,101
RTS0046765,104
RTS0046766,98
RTS0046767,118
RTS0046768,191
RTS0046769,280
RTS0046770,243
RTS0046771,107
RTS0046772,114
RTS0046773,79
RTS0046774,87
RTS0046775,141
RTS0046776,1
RTS0046777,115
RTS0046778,106
RTS0046779,103
RTS0046780,105
RTS0046781,132
RTS0046782,76
RTS0046783,113
RTS0046784,83
RTS0046785,114
RTS0046790,113
RTS0046791,113
RTS0046792,131
RTS0046793,95
RTS0046794,86
RTS0046795,99
RTS0046796,86
RTS0046797,95
RTS0046798,105
RTS0046799,129
RTS0046800,94
RTS0046801,346
RTS0046802,312
RTS0046803,88
RTS0046804,84
RTS0046805,104
RTS0046806,96
RTS0046807,100
RTS0046808,72
RTS0046809,79
RTS0046810,143
RTS0046811,68
RTS0046812,81
RTS0046813,99
RTS0046814,99
RTS0046815,123
RTS0046816,85
RTS0046817,84
RTS0046818,88
RTS0046819,137
RTS0046820,148
RTS0046821,95
RTS0046822,107
RTS0046823,100
RTS0046824,148
RTS0046825,164
RTS0046826,90
RTS0046827,99
RTS0046828,103
RTS0046829,97
RTS0046830,96
RTS0046831,114
RTS0046832,246
RTS0046833,131
RTS0046835,62
RTS0046836,537
RTS0046837,491
RTS0046838,390
RTS0046839,1136
RTS0046840,94
RTS0046841,80
RTS0046842,241
RTS0046843,266
RTS0046846,179
RTS0046849,125
RTS0046850,268
RTS0046851,528
RTS0046852,125
RTS0046853,162
RTS0046854,76
RTS0046855,92
RTS0046856,96
RTS0046857,96
RTS0046858,127
RTS0046859,99
RTS0046860,134
RTS0046861,111
RTS0046862,108
RTS0046863,95
RTS0046864,117
RTS0046866,116
RTS0046867,76
RTS0046868,79
RTS0046869,317
RTS0046870,296
RTS0046871,104
RTS0046872,124
RTS0046873,115
RTS0046874,108
RTS0046875,129
RTS0046876,97
RTS0046877,125
RTS0046878,90
RTS0046879,106
RTS0046880,136
RTS0046881,121
RTS0046882,105
RTS0046885,97
RTS0046886,82
RTS0046887,60
RTS0046889,116
RTS0046890,117
RTS0046891,133
RTS0046892,87
RTS0046893,124
RTS0046894,139
RTS0046895,95
RTS0046897,138
RTS0046898,84
RTS0046899,189
RTS0046900,218
RTS0046902,99
RTS0046903,255
RTS0046904,96
RTS0046905,70
RTS0046906,161
RTS0046907,304
RTS0046908,83
RTS0046909,100
RTS0046910,73
RTS0046911,114
RTS0046912,112
RTS0046913,135
RTS0046914,90
RTS0046915,97
RTS0046916,124
RTS0046918,1043
RTS0046919,1244
RTS0046920,538
RTS0046921,106
RTS0046922,115
RTS0046923,135
RTS0046924,298
RTS0046925,92
RTS0046926,109
RTS0046927,84
RTS0046928,106
RTS0046929,83
RTS0046930,103
RTS0046931,127
RTS0046933,92
RTS0046934,157
RTS0046935,103
RTS0046936,143
RTS0046937,112
RTS0046938,545
RTS0046939,94
RTS0046940,95
RTS0046941,96
RTS0046942,104
RTS0046943,126
RTS0046944,87
RTS0046946,186
RTS0046947,75
RTS0046948,93
RTS0046949,86
RTS0046950,61
RTS0046951,118
RTS0046952,77
RTS0046954,84
RTS0046955,90
RTS0046956,120
RTS0046957,126
RTS0046958,103
RTS0046959,113
RTS0046960,90
RTS0046961,158
RTS0046962,551
RTS0046963,95
RTS0046965,300
RTS0046966,125
RTS0046967,131
RTS0046968,89
RTS0047054,121
RTS0047055,117
RTS0047056,99
RTS0047057,134
RTS0047058,131
RTS0047060,177
RTS0047061,185
RTS0047062,140
RTS0047063,163
RTS0047064,194
RTS0047065,152
RTS0047066,146
RTS0047067,183
RTS0047068,127
RTS0047069,142
RTS0047070,201
RTS0047071,193
RTS0047072,211
RTS0047073,166
RTS0047074,208
RTS0047075,117
RTS0047076,140
RTS0047077,135
RTS0047078,115
RTS0047079,90
RTS0047080,142
RTS0047081,142
RTS0047082,138
RTS0047083,114
RTS0047084,131
RTS0047085,55
RTS0047086,116
RTS0047087,82
RTS0047088,104
RTS0047089,113
RTS0047091,76
RTS0047092,119
RTS0047093,95
RTS0047094,88
RTS0047095,117
RTS0047096,89
RTS0047097,86
RTS0047098,87
RTS0047099,96
RTS0047100,88
RTS0047101,111
RTS0047102,114
RTS0047103,136
RTS0047104,117
RTS0047105,251
RTS0047106,291
RTS0047107,192
RTS0047108,323
RTS0047109,194
RTS0047110,138
RTS0047111,108
RTS0047112,124
RTS0047113,271
RTS0047114,150
RTS0047115,132
RTS0047116,218
RTS0047117,161
RTS0047118,148
RTS0047119,169
RTS0047120,107
RTS0047121,68
RTS0047122,156
RTS0047123,116
RTS0047124,142
RTS0047125,111
RTS0047126,157
RTS0047127,140
RTS0047128,79
RTS0047129,127
RTS0047130,122
RTS0047131,147
RTS0047132,157
RTS0047133,155
RTS0047134,95
RTS0047135,158
RTS0047136,176
RTS0047137,160
RTS0047138,199
RTS0047139,113
RTS0047140,84
RTS0047141,98
RTS0047142,118
RTS0047143,96
RTS0047144,96
RTS0047145,168
RTS0047146,119
RTS0047147,160
RTS0047148,136
RTS0047149,134
RTS0047150,183
RTS0047151,175
RTS0047152,294
RTS0047153,200
RTS0047154,258
RTS0047156,125
RTS0047157,122
RTS0047158,135
RTS0047159,111
RTS0047160,135
RTS0047165,250
RTS0047166,83
RTS0047167,89
RTS0047168,73
RTS0047169,98
RTS0047170,81
RTS0047171,126
RTS0047172,100
RTS0047173,146
RTS0047174,121
RTS0047175,77
RTS0047176,110
RTS0047177,138
RTS0047178,114
RTS0047179,114
RTS0047180,119
RTS0047181,149
RTS0047182,116
RTS0047183,96
RTS0047184,88
RTS0047185,106
RTS0047186,110
RTS0047187,91
RTS0047188,110
RTS0047189,109
RTS0047190,105
RTS0047191,112
RTS0047192,142
RTS0047193,114
RTS0047194,132
RTS0047195,132
RTS0047196,128
RTS0047197,128
RTS0047198,114
RTS0047199,116
RTS0047200,140
RTS0047201,110
RTS0047202,119
RTS0047203,132
RTS0047204,99
RTS0047205,95
RTS0047206,101
RTS0047207,122
RTS0047208,1063
RTS0047209,851
RTS0047210,1255
RTS0047211,1097
RTS0047212,397
RTS0047213,114
RTS0047214,104
RTS0047215,103
RTS0047216,82
RTS0047217,83
RTS0047218,262
RTS0047219,273
RTS0047220,160
RTS0047221,308
RTS0047222,290
RTS0047223,363
RTS0047225,364
RTS0047226,252
RTS0047229,96
RTS0047230,82
RTS0047231,106
RTS0047232,132
RTS0047233,77
RTS0047234,93
RTS0047235,88
RTS0047236,86
RTS0047237,89
RTS0047238,106
RTS0047239,150
RTS0047240,98
RTS0047241,83
RTS0047242,102
RTS0047243,126
RTS0047244,92
RTS0047245,94
RTS0047246,74
RTS0047247,94
RTS0047248,77
RTS0047249,116
RTS0047250,154
RTS0047252,200
RTS0047253,104
RTS0047254,172
RTS0047255,137
RTS0047256,140
RTS0047257,179
RTS0047258,129
RTS0047259,149
RTS0047260,210
RTS0047261,172
RTS0047262,151
RTS0047263,202
RTS0047264,152
RTS0047266,172
RTS0047267,376
RTS0047268,234
RTS0047269,234
RTS0047270,289
RTS0047271,254
RTS0047272,193
RTS0047273,161
RTS0047274,109
RTS0047276,65
RTS0047277,256
RTS0047278,228
RTS0047279,207
RTS0047280,152
RTS0047281,171
RTS0047282,173
RTS0047283,147
RTS0047284,160
RTS0047290,268
RTS0047291,445
RTS0047292,283
RTS0047293,272
RTS0047294,354
RTS0047295,69
RTS0047296,125
RTS0047297,97
RTS0047298,91
RTS0047299,106
RTS0047300,88
RTS0047301,128
RTS0047302,72
RTS0047303,103
RTS0047304,88
RTS0047305,144
RTS0047306,141
RTS0047307,173
RTS0047308,127
RTS0047309,116
RTS0047310,142
RTS0047311,134
RTS0047312,141
RTS0047313,115
RTS0047314,100
RTS0047315,198
RTS0047316,251
RTS0047317,251
RTS0047318,206
RTS0047319,205
RTS0047320,149
RTS0047321,161
RTS0047322,139
RTS0047323,193
RTS0047324,160
RTS0047325,183
RTS0047326,130
RTS0047327,137
RTS0047328,104
RTS0047329,118
RTS0047331,193
RTS0047332,172
RTS0047333,139
RTS0047334,136
RTS0047335,189
RTS0047336,188
RTS0047337,117
RTS0047338,184
RTS0047339,128
RTS0047340,229
RTS0047341,217
RTS0047342,212
RTS0047343,171
RTS0047344,205
RTS0047345,120
RTS0047346,139
RTS0047348,179
RTS0047349,161
RTS0047350,193
RTS0047351,188
RTS0047352,440
RTS0047353,260
RTS0047354,230
RTS0047356,110
RTS0047357,101
RTS0047358,101
RTS0047359,147
RTS0047360,131
RTS0047361,55
RTS0047362,115
RTS0047363,174
RTS0047364,108
RTS0047365,104
RTS0047366,111
RTS0047367,128
RTS0047368,123
RTS0047369,95
RTS0047370,96
RTS0047373,130
RTS0047374,96
RTS0047375,95
RTS0047376,162
RTS0047377,149
RTS0047378,176
RTS0047379,211
RTS0047380,194
RTS0047381,74
RTS0047382,107
RTS0047383,102
RTS0047384,113
RTS0047385,82
RTS0047386,204
RTS0047387,134
RTS0047388,182
RTS0047389,158
RTS0047390,117
RTS0047391,190
RTS0047392,99
RTS0047393,150
RTS0047394,83
RTS0047395,102
RTS0047396,201
RTS0047397,115
RTS0047398,106
RTS0047399,112
RTS0047400,107
RTS0047401,140
RTS0047402,147
RTS0047403,144
RTS0047404,115
RTS0047405,160
RTS0047406,111
RTS0047407,158
RTS0047408,127
RTS0047409,213
RTS0047410,214
RTS0047411,236
RTS0047412,239
RTS0047413,151
RTS0047414,203
RTS0047415,233
RTS0047417,109
RTS0047418,151
RTS0047419,140
RTS0047420,163
RTS0047421,83
RTS0047422,125
RTS0047423,112
RTS0047424,100
RTS0047425,81
RTS0047426,216
RTS0047427,201
RTS0047428,193
RTS0047429,182
RTS0047430,226
RTS0047431,122
RTS0047432,201
RTS0047433,175
RTS0047434,185
RTS0047435,273
RTS0047436,117
RTS0047437,111
RTS0047438,90
RTS0047439,90
RTS0047440,89
RTS0047441,236
RTS0047442,139
RTS0047445,221
RTS0047446,189
RTS0047447,99
RTS0047448,98
RTS0047449,90
RTS0047450,118
RTS0047451,106
RTS0047452,107
RTS0047453,94
RTS0047454,114
RTS0047455,89
RTS0047456,101
RTS0047457,135
RTS0047458,105
RTS0047459,136
RTS0047460,102
RTS0047461,120
RTS0047462,121
RTS0047463,115
RTS0047464,154
RTS0047465,113
RTS0047466,118
RTS0047467,105
RTS0047468,130
RTS0047469,103
RTS0047471,97
RTS0047472,82
RTS0047473,126
RTS0047474,89
RTS0047475,76
RTS0047476,121
RTS0047477,198
RTS0047479,167
RTS0047480,181
RTS0047481,187
RTS0047482,97
RTS0047483,94
RTS0047484,123
RTS0047485,105
RTS0047486,118
RTS0047487,65
RTS0047488,130
RTS0047489,98
RTS0047490,102
RTS0047491,116
RTS0047492,174
RTS0047493,164
RTS0047494,175
RTS0047495,143
RTS0047496,137
RTS0047497,141
RTS0047498,123
RTS0047499,182
RTS0047500,157
RTS0047501,139
RTS0047502,104
RTS0047503,104
RTS0047504,177
RTS0047505,128
RTS0047506,173
RTS0047507,138
RTS0047508,86
RTS0047509,89
RTS0047510,109
RTS0047511,107
RTS0047512,170
RTS0047513,103
RTS0047514,81
RTS0047515,155
RTS0047516,168
RTS0047517,139
RTS0047518,180
RTS0047520,190
RTS0047521,225
RTS0047522,121
RTS0047523,121
RTS0047524,139
RTS0047525,114
RTS0047526,126
RTS0047527,95
RTS0047528,131
RTS0047529,110
RTS0047530,99
RTS0047531,111
RTS0047532,111
RTS0047533,74
RTS0047534,105
RTS0047535,109
RTS0047536,110
RTS0047537,118
RTS0047538,234
RTS0047540,182
RTS0047541,197
RTS0047543,137
RTS0047544,150
RTS0047545,156
RTS0047546,143
RTS0047547,97
RTS0047548,217
RTS0047549,164
RTS0047550,128
RTS0047551,140
RTS0047552,128
RTS0047553,103
RTS0047558,126
RTS0047559,104
RTS0047560,58
RTS0047561,108
RTS0047562,104
RTS0047563,159
RTS0047564,132
RTS0047565,115
RTS0047566,133
RTS0047567,84
RTS0047568,108
RTS0047569,129
RTS0047570,109
RTS0047571,94
RTS0047572,115
RTS0047573,77
RTS0047574,89
RTS0047575,76
RTS0047576,80
RTS0047577,103
RTS0047578,89
RTS0047579,114
RTS0047580,103
RTS0047581,118
RTS0047582,121
RTS0047583,60
RTS0047584,65
RTS0047585,83
RTS0047586,79
RTS0047587,76
RTS0047588,125
RTS0047590,119
RTS0047591,96
RTS0047592,95
RTS0047593,83
RTS0047594,129
RTS0047595,98
RTS0047596,129
RTS0047597,136
RTS0047598,142
RTS0047599,99
RTS0047600,118
RTS0047601,265
RTS0047602,154
RTS0047603,101
RTS0047604,110
RTS0047606,89
RTS0047613,137
RTS0047614,157
RTS0047615,87
RTS0047616,163
RTS0047617,150
RTS0047618,90
RTS0047619,67
RTS0047620,76
RTS0047621,89
RTS0047622,59
RTS0047624,75
RTS0047625,64
RTS0047626,102
RTS0047627,93
RTS0047628,86
RTS0047629,64
RTS0047630,52
RTS0047631,62
RTS0047632,121
RTS0047633,51
RTS0047634,94
RTS0047635,73
RTS0047636,78
RTS0047637,103
RTS0047638,96
RTS0047639,90
RTS0047640,97
RTS0047641,69
RTS0047642,73
RTS0047643,48
RTS0047644,71
RTS0047645,89
RTS0047646,100
RTS0047647,65
RTS0047648,128
RTS0047649,74
RTS0047650,65
RTS0047651,70
RTS0047652,71
RTS0047653,79
RTS0047654,74
RTS0047656,110
RTS0047657,91
RTS0047658,64
RTS0047659,68
RTS0047660,68
RTS0047661,90
RTS0047662,98
RTS0047663,71
RTS0047664,80
RTS0047665,93
RTS0047666,59
RTS0047667,77
RTS0047668,64
RTS0047669,79
RTS0047670,106
RTS0047672,93
RTS0047673,96
RTS0047674,111
RTS0047675,94
RTS0047676,89
RTS0047677,94
RTS0047678,83
RTS0047679,88
RTS0047680,107
RTS0047681,77
RTS0047682,86
RTS0047684,74
RTS0047685,62
RTS0047686,71
RTS0047687,90
RTS0047688,86
RTS0047689,119
RTS0047691,85
RTS0047692,105
RTS0047693,117
RTS0047694,113
RTS0047695,79
RTS0047696,85
RTS0047697,70
RTS0047698,117
RTS0047699,112
RTS0047700,58
RTS0047701,109
RTS0047702,137
RTS0047703,139
RTS0047704,116
RTS0047705,107
RTS0047706,91
RTS0047707,121
RTS0047708,480
RTS0047709,378
RTS0047710,136
RTS0047711,89
RTS0047712,156
RTS0047713,144
RTS0047714,235
RTS0047715,132
RTS0047716,164
RTS0047717,202
RTS0047718,122
RTS0047720,94
RTS0047721,89
RTS0047722,116
RTS0047723,137
RTS0047724,163
RTS0047725,166
RTS0047726,155
RTS0047727,140
RTS0047728,184
RTS0047729,114
RTS0047730,109
RTS0047731,91
RTS0047732,81
RTS0047733,112
RTS0047734,130
RTS0047735,113
RTS0047736,153
RTS0047737,119
RTS0047738,115
RTS0047739,123
RTS0047740,137
RTS0047741,138
RTS0047742,124
RTS0047743,107
RTS0047744,221
RTS0047745,200
RTS0047746,148
RTS0047747,137
RTS0047748,140
RTS0047749,163
RTS0047750,94
RTS0047752,75
RTS0047753,94
RTS0047754,149
RTS0047755,177
RTS0047756,137
RTS0047757,91
RTS0047758,149
RTS0047759,69
RTS0047760,96
RTS0047761,80
RTS0047762,104
RTS0047763,107
RTS0047764,116
RTS0047765,143
RTS0047766,197
RTS0047767,95
RTS0047768,99
RTS0047769,109
RTS0047770,94
RTS0047771,123
RTS0047772,116
RTS0047773,109
RTS0047774,141
RTS0047775,109
RTS0047776,110
RTS0047777,99
RTS0047778,72
RTS0047779,116
RTS0047780,116
RTS0047781,164
RTS0047782,148
RTS0047783,120
RTS0047784,115
RTS0047785,92
RTS0047786,199
RTS0047787,175
RTS0047788,113
RTS0047789,119
RTS0047790,108
RTS0047791,139
RTS0047792,84
RTS0047793,153
RTS0047794,93
RTS0047795,65
RTS0047796,153
RTS0047797,112
RTS0047798,99
RTS0047799,126
RTS0047800,65
RTS0047801,512
RTS0047802,431
RTS0047803,135
RTS0047804,85
RTS0047805,127
RTS0047806,133
RTS0047807,105
RTS0047808,373
RTS0047809,90
RTS0047810,141
RTS0047811,169
RTS0047812,120
RTS0047813,114
RTS0047814,133
RTS0047816,130
RTS0047817,134
RTS0047818,70
RTS0047819,97
RTS0047820,77
RTS0047821,172
RTS0047822,79
RTS0047823,135
RTS0047824,110
RTS0047825,131
RTS0047826,82
RTS0047827,145
RTS0047828,126
RTS0047829,134
RTS0047830,76
RTS0047831,102
RTS0047832,104
RTS0047833,100
RTS0047834,99
RTS0047835,174
RTS0047836,198
RTS0047837,182
RTS0047838,230
RTS0047839,155
RTS0047840,127
RTS0047841,104
RTS0047842,80
RTS0047843,97
RTS0047844,87
RTS0047845,120
RTS0047846,95
RTS0047847,98
RTS0047848,102
RTS0047849,133
RTS0047850,107
RTS0047851,92
RTS0047852,109
RTS0047853,108
RTS0047854,106
RTS0047855,109
RTS0047856,111
RTS0047857,113
RTS0047858,101
RTS0047859,74
RTS0047860,100
RTS0047861,79
RTS0047862,77
RTS0047863,81
RTS0047864,110
RTS0047865,146
RTS0047866,124
RTS0047867,80
RTS0047868,90
RTS0047869,119
RTS0047870,187
RTS0047871,141
RTS0047872,118
RTS0047873,83
RTS0047874,99
RTS0047875,109
RTS0047876,103
RTS0047877,92
RTS0047878,134
RTS0047879,135
RTS0047880,111
RTS0047881,116
RTS0047882,101
RTS0047883,151
RTS0047884,108
RTS0047885,139
RTS0047886,61
RTS0047890,441
RTS0047891,421
RTS0047892,174
RTS0047893,123
RTS0047894,110
RTS0047895,159
RTS0047896,143
RTS0047897,117
RTS0047898,121
RTS0047899,110
RTS0047900,149
RTS0047901,86
RTS0047902,161
RTS0047903,114
RTS0047904,127
RTS0047905,120
RTS0047906,126
RTS0047907,357
RTS0047908,280
RTS0047909,319
RTS0047910,115
RTS0047912,118
RTS0047913,99
RTS0047914,140
RTS0047915,76
RTS0047916,117
RTS0047917,67
RTS0047919,75
RTS0047920,243
RTS0047921,298
RTS0047924,102
RTS0047925,120
RTS0047926,90
RTS0047927,115
RTS0047928,99
RTS0047929,62
RTS0047930,102
RTS0047931,110
RTS0047932,106
RTS0047933,92
RTS0047934,85
RTS0047935,350
RTS0047936,98
RTS0047937,102
RTS0047938,124
RTS0047939,129
RTS0047940,214
RTS0047941,107
RTS0047942,116
RTS0047943,77
RTS0047944,123
RTS0047945,140
RTS0047946,120
RTS0047947,95
RTS0047948,74
RTS0047949,94
RTS0047950,74
RTS0047951,97
RTS0047952,111
RTS0047953,291
RTS0047954,116
RTS0047956,123
RTS0047957,115
RTS0047958,104
RTS0047959,158
RTS0047960,127
RTS0047961,79
RTS0047963,100
RTS0047964,121
RTS0047965,89
RTS0047966,82
RTS0047967,108
RTS0047968,216
RTS0047969,110
RTS0047970,97
RTS0047972,93
RTS0047973,151
RTS0047974,143
RTS0047975,113
RTS0047976,190
RTS0047977,76
RTS0047978,100
RTS0047979,120
RTS0047980,83
RTS0047981,489
RTS0047982,70
RTS0047985,420
RTS0047986,101
RTS0047987,107
RTS0047988,263
RTS0047990,122
RTS0047991,145
RTS0047992,105
RTS0047993,104
RTS0047994,88
RTS0047995,104
RTS0047996,100
RTS0047997,112
RTS0047998,165
RTS0047999,102
RTS0048000,102
RTS0048001,97
RTS0048003,238
RTS0048005,117
RTS0048006,105
RTS0048008,93
RTS0048009,131
RTS0048012,125
RTS0048013,94
RTS0048014,101
RTS0048015,136
RTS0048016,107
RTS0048017,134
RTS0048018,120
RTS0048019,164
RTS0048020,129
RTS0048021,90
RTS0048022,116
RTS0048023,108
RTS0048024,111
RTS0048026,101
RTS0048027,171
RTS0048028,117
RTS0048029,59
RTS0048030,107
RTS0048031,106
RTS0048032,92
RTS0048033,103
RTS0048034,110
RTS0048035,74
RTS0048036,100
RTS0048037,122
RTS0048038,215
RTS0048040,105
RTS0048041,90
RTS0048042,87
RTS0048043,108
RTS0048044,99
RTS0048045,104
RTS0048046,105
RTS0048047,83
RTS0048048,86
RTS0048049,130
RTS0048050,86
RTS0048051,143
RTS0048052,175
RTS0048053,121
RTS0048054,125
RTS0048055,107
RTS0048056,108
RTS0048057,57
RTS0048058,84
RTS0048059,115
RTS0048060,92
RTS0048061,107
RTS0048062,87
RTS0048063,116
RTS0048064,109
RTS0048065,127
RTS0048066,113
RTS0048067,71
RTS0048068,108
RTS0048069,111
RTS0048070,94
RTS0048071,142
RTS0048072,71
RTS0048073,108
RTS0048074,67
RTS0048076,91
RTS0048077,131
RTS0048078,118
RTS0048079,103
RTS0048080,109
RTS0048081,177
RTS0048082,100
RTS0048084,111
RTS0048085,126
RTS0048086,89
RTS0048087,134
RTS0048088,85
RTS0048089,139
RTS0048090,135
RTS0048091,138
RTS0048092,133
RTS0048093,206
RTS0048094,82
RTS0048096,105
RTS0048097,111
RTS0048098,3340
RTS0048099,3055
RTS0048100,2837
RTS0048101,2294
RTS0048102,2402
RTS0048104,96
RTS0048105,114
RTS0048106,68
RTS0048107,117
RTS0048108,142
RTS0048109,74
RTS0048110,110
RTS0048111,65
RTS0048112,91
RTS0048113,88
RTS0048114,82
RTS0048115,103
RTS0048116,115
RTS0048117,88
RTS0048118,130
RTS0048120,134
RTS0048126,91
RTS0048127,137
RTS0048129,242
RTS0048130,99
RTS0048131,235
RTS0048132,338
RTS0048133,104
RTS0048134,266
RTS0048135,282
RTS0048136,72
RTS0048138,136
RTS0048139,144
RTS0048140,109
RTS0048141,104
RTS0048142,172
RTS0048144,101
RTS0048145,156
RTS0048146,137
RTS0048147,82
RTS0048148,94
RTS0048149,101
RTS0048150,124
RTS0048151,131
RTS0048152,125
RTS0048153,128
RTS0048154,127
RTS0048155,117
RTS0048156,230
RTS0048158,142
RTS0048159,130
RTS0048160,3119
RTS0048161,4317
RTS0048162,145
RTS0048163,113
RTS0048164,1220
RTS0048165,282
RTS0048166,162
RTS0048167,153
RTS0048168,146
RTS0048169,130
RTS0048170,108
RTS0048171,139
RTS0048172,113
RTS0048173,91
RTS0048175,136
RTS0048176,90
RTS0048177,100
RTS0048178,92
RTS0048179,98
RTS0048180,103
RTS0048181,200
RTS0048182,125
RTS0048183,186
RTS0048184,209
RTS0048185,194
RTS0048186,120
RTS0048188,146
RTS0048189,202
RTS0048190,135
RTS0048191,131
RTS0048192,146
RTS0048193,106
RTS0048194,169
RTS0048195,139
RTS0048196,113
RTS0048197,151
RTS0048198,156
RTS0048200,144
RTS0048201,112
RTS0048202,131
RTS0048203,157
RTS0048204,132
RTS0048205,153
RTS0048207,111
RTS0048208,139
RTS0048209,128
RTS0048210,125
RTS0048211,138
RTS0048212,119
RTS0048213,143
RTS0048214,114
RTS0048215,157
RTS0048216,133
RTS0048217,127
RTS0048218,165
RTS0048219,118
RTS0048220,123
RTS0048221,137
RTS0048222,132
RTS0048223,82
RTS0048224,134
RTS0048225,128
RTS0048226,124
RTS0048227,174
RTS0048228,92
RTS0048229,110
RTS0048230,98
RTS0048231,119
RTS0048232,139
RTS0048233,125
RTS0048234,124
RTS0048235,180
RTS0048236,142
RTS0048237,106
RTS0048238,125
RTS0048239,127
RTS0048240,118
RTS0048241,129
RTS0048242,172
RTS0048243,149
RTS0048244,166
RTS0048245,135
RTS0048246,142
RTS0049343,175
RTS0049344,294
RTS0049345,167
RTS0049346,80
RTS0049347,98
RTS0049348,142
RTS0049349,106
RTS0049350,97
RTS0049351,119
RTS0049352,98
RTS0049353,117
RTS0049354,78
RTS0049355,104
RTS0049356,133
RTS0049357,110
RTS0049358,79
RTS0049359,74
RTS0049360,146
RTS0049361,91
RTS0049362,89
RTS0049363,95
RTS0049364,134
RTS0049365,85
RTS0049366,215
RTS0049367,258
RTS0049368,154
RTS0049369,95
RTS0049370,71
RTS0049371,132
RTS0049372,86
RTS0049373,338
RTS0049374,350
RTS0049375,279
RTS0049376,262
RTS0049377,332
RTS0049378,183
RTS0049379,141
RTS0049380,219
RTS0049381,174
RTS0049382,154
RTS0049383,109
RTS0049384,90
RTS0049385,114
RTS0049386,122
RTS0049387,102
RTS0049388,96
RTS0049389,96
RTS0049390,1370
RTS0049391,1493
RTS0049392,1446
RTS0049393,1677
RTS0049394,623
RTS0049395,227
RTS0049396,485
RTS0049397,497
RTS0049398,651
RTS0049399,376
RTS0049400,105
RTS0049401,116
RTS0049402,114
RTS0049403,69
RTS0049404,100
RTS0049405,91
RTS0049406,94
RTS0049407,105
RTS0049408,104
RTS0049409,96
RTS0049410,107
RTS0049411,150
RTS0049412,78
RTS0049413,62
RTS0049414,118
RTS0049415,140
RTS0049416,147
RTS0049417,130
RTS0049418,139
RTS0049419,78
RTS0049420,77
RTS0049421,105
RTS0049422,91
RTS0049423,127
RTS0049424,151
RTS0049425,150
RTS0049426,217
RTS0049427,187
RTS0049428,97
RTS0049429,162
RTS0049430,138
RTS0049431,107
RTS0049432,102
RTS0049433,98
RTS0049434,97
RTS0049435,87
RTS0049436,74
RTS0049437,233
RTS0049438,114
RTS0049439,136
RTS0049440,122
RTS0049441,161
RTS0049442,194
RTS0049443,130
RTS0049444,241
RTS0049445,72
RTS0049446,109
RTS0049447,172
RTS0049448,88
RTS0049449,144
RTS0049450,127
RTS0049451,128
RTS0049452,100
RTS0049453,137
RTS0049454,80
RTS0049455,99
RTS0049456,86
RTS0049457,165
RTS0049458,138
RTS0049459,205
RTS0049460,232
RTS0049461,262
RTS0049462,316
RTS0049463,110
RTS0049464,107
RTS0049465,77
RTS0049466,71
RTS0049467,76
RTS0049468,161
RTS0049469,114
RTS0049470,160
RTS0049471,196
RTS0049472,145
RTS0049473,388
RTS0049474,98
RTS0049475,111
RTS0049476,125
RTS0049477,88
RTS0049478,103
RTS0049479,4473
RTS0049480,389
RTS0049481,38
RTS0049482,96
RTS0049483,88
RTS0049484,101
RTS0049485,129
RTS0997079,105
RTS0997080,149
RTS0997081,70
RTS0997082,109
RTS0997083,89
RTS0997084,82
RTS0997085,86
RTS0997086,117
RTS0997087,61
RTS0997088,52209
RTS0997089,5380
RTS0997090,128
RTS0997091,79
RTS0997092,77
RTS0997093,59
RTS0997094,12
RTS0997095,55
RTS0997096,60
RTS0997097,36
RTS0997098,69
RTS0997099,63
RTS0997100,74
RTS0997101,73
RTS0997102,52
RTS0997103,68
RTS0997104,68
RTS0997105,52
RTS0997106,68
RTS0997107,63
RTS0997108,67
RTS0997109,39
RTS0997110,72
RTS0997111,54
RTS0997112,56
RTS0997113,53
RTS0997114,57
RTS0997115,45
RTS0997116,47
RTS0997117,78
RTS0997118,72
RTS0997119,49
RTS0997120,56
RTS0997121,116
RTS0997122,252
RTS0997123,187
RTS0997124,107
RTS0997125,264
RTS0997126,369
RTS0997127,338
RTS0997128,317
RTS0997129,394
RTS0997130,143
</Code_Summary>
