# Supplementary material for: Spatial meta-transcriptomics reveal associations of intratumor bacteria burden with lung cancer cells showing a distinct oncogenic signature
Source: J Immunother Cancer. 2022 Jul 6;10(7):e004698. doi: 10.1136/jitc-2022-004698 (PMC9260850; doi:10.1136/jitc-2022-004698)
Supplement: Supplementary data [file jitc-2022-004698supp009.zip › DSP-1001660004185-D-E07.dcc]

<Header>
FileVersion,0.02
SoftwareVersion,"GeoMx_NGS_Pipeline_ 2.0.0"
Date,2020-6-15
</Header>

<Scan_Attributes>
ID,DSP-1001660004185-D-E07
Plate_ID,1001660004185
Well,E07
</Scan_Attributes>

<NGS_Processing_Attributes>
SeqSetId,
tamperedIni,No
Raw,2451152
Trimmed,2435003
Stitched,2417814
Aligned,2376458
umiQ30,0.9920
rtsQ30,0.9912
</NGS_Processing_Attributes>


<Code_Summary>
RTS0039454,18
RTS0039455,15
RTS0039456,15
RTS0039457,32
RTS0039458,12
RTS0039459,8
RTS0039460,12
RTS0039461,22
RTS0039462,11
RTS0039463,17
RTS0039464,17
RTS0039465,19
RTS0039466,17
RTS0039467,25
RTS0039468,12
RTS0039469,19
RTS0039470,15
RTS0039471,10
RTS0039472,11
RTS0039473,13
RTS0039474,14
RTS0039475,17
RTS0039476,15
RTS0039477,8
RTS0039478,17
RTS0039479,11
RTS0039480,15
RTS0039481,7
RTS0039482,16
RTS0039483,10
RTS0039484,27
RTS0039485,14
RTS0039486,11
RTS0039487,9
RTS0039488,13
RTS0039489,12
RTS0039490,21
RTS0039491,13
RTS0039492,7
RTS0039493,13
RTS0039494,11
RTS0039495,18
RTS0039496,14
RTS0039497,7
RTS0039498,11
RTS0039499,95
RTS0039500,69
RTS0039501,83
RTS0039502,107
RTS0039503,137
RTS0039504,12
RTS0039505,14
RTS0039506,10
RTS0039507,36
RTS0039508,11
RTS0039509,8
RTS0039510,16
RTS0039511,92
RTS0039512,72
RTS0039513,81
RTS0039514,110
RTS0039515,98
RTS0039516,13
RTS0039517,6
RTS0039518,15
RTS0039519,9
RTS0039520,13
RTS0039521,17
RTS0039522,14
RTS0039523,15
RTS0039524,20
RTS0039525,23
RTS0039526,15
RTS0039527,24
RTS0039528,14
RTS0039529,19
RTS0039530,16
RTS0039531,20
RTS0039532,17
RTS0039533,22
RTS0039534,14
RTS0039535,28
RTS0039536,8
RTS0039537,11
RTS0039538,8
RTS0039539,10
RTS0039540,11
RTS0039541,16
RTS0039542,12
RTS0039543,10
RTS0039544,15
RTS0039545,21
RTS0039546,9
RTS0039547,6
RTS0039548,17
RTS0039549,12
RTS0039550,12
RTS0039551,14
RTS0039552,9
RTS0039553,13
RTS0039554,14
RTS0039555,11
RTS0039556,10
RTS0039557,19
RTS0039558,20
RTS0039559,18
RTS0039560,15
RTS0039561,10
RTS0039562,7
RTS0039563,9
RTS0039564,13
RTS0039565,13
RTS0039566,7
RTS0039567,10
RTS0039568,5
RTS0039569,15
RTS0039570,10
RTS0039571,14
RTS0039572,8
RTS0039573,19
RTS0039574,10
RTS0039575,11
RTS0039576,8
RTS0039577,18
RTS0039578,16
RTS0039579,11
RTS0039580,19
RTS0039581,18
RTS0039582,23
RTS0039583,22
RTS0039584,33
RTS0039585,15
RTS0039586,15
RTS0039587,15
RTS0039588,17
RTS0039589,16
RTS0039590,9
RTS0039591,47
RTS0039592,33
RTS0039593,30
RTS0039594,36
RTS0039595,31
RTS0039596,15
RTS0039597,7
RTS0039598,8
RTS0039599,13
RTS0039600,9
RTS0039601,14
RTS0039602,9
RTS0039603,8
RTS0039604,16
RTS0039605,8
RTS0039606,7
RTS0039607,11
RTS0039608,9
RTS0039609,13
RTS0039610,10
RTS0039611,14
RTS0039612,14
RTS0039613,14
RTS0039614,8
RTS0039615,7
RTS0039616,12
RTS0039617,5
RTS0039619,9
RTS0039620,12
RTS0039621,14
RTS0039622,13
RTS0039623,9
RTS0039624,11
RTS0039625,8
RTS0039626,6
RTS0039627,12
RTS0039628,9
RTS0039629,10
RTS0039630,14
RTS0039631,15
RTS0039632,8
RTS0039633,11
RTS0039634,7
RTS0039635,6
RTS0039636,21
RTS0039637,11
RTS0039638,4
RTS0039639,11
RTS0039640,11
RTS0039641,17
RTS0039642,24
RTS0039643,21
RTS0039644,15
RTS0039645,12
RTS0039646,11
RTS0039647,8
RTS0039648,6
RTS0039649,12
RTS0039650,17
RTS0039651,45
RTS0039652,57
RTS0039653,43
RTS0039654,32
RTS0039655,34
RTS0039656,57
RTS0039657,58
RTS0039658,38
RTS0039659,63
RTS0039660,39
RTS0039661,12
RTS0039662,7
RTS0039663,16
RTS0039664,11
RTS0039665,19
RTS0039666,26
RTS0039667,32
RTS0039668,24
RTS0039669,31
RTS0039670,26
RTS0039671,25
RTS0039672,25
RTS0039673,25
RTS0039674,19
RTS0039675,31
RTS0039676,13
RTS0039677,9
RTS0039678,10
RTS0039679,14
RTS0039680,5
RTS0039681,33
RTS0039682,35
RTS0039683,19
RTS0039684,38
RTS0039685,28
RTS0039686,19
RTS0039687,35
RTS0039688,35
RTS0039689,29
RTS0039690,30
RTS0039691,37
RTS0039692,24
RTS0039693,21
RTS0039694,29
RTS0039695,24
RTS0039696,11
RTS0039697,7
RTS0039698,6
RTS0039699,6
RTS0039700,14
RTS0039701,19
RTS0039702,36
RTS0039703,32
RTS0039704,30
RTS0039705,23
RTS0039706,12
RTS0039707,14
RTS0039708,17
RTS0039709,5
RTS0039710,14
RTS0039711,16
RTS0039712,22
RTS0039713,22
RTS0039714,15
RTS0039715,15
RTS0039716,17
RTS0039717,15
RTS0039718,12
RTS0039719,16
RTS0039720,32
RTS0039721,16
RTS0039722,12
RTS0039723,16
RTS0039724,17
RTS0039725,18
RTS0039726,33
RTS0039727,18
RTS0039728,12
RTS0039729,30
RTS0039730,20
RTS0039731,13
RTS0039732,16
RTS0039733,14
RTS0039734,12
RTS0039735,20
RTS0039736,20
RTS0039737,13
RTS0039738,10
RTS0039739,15
RTS0039740,9
RTS0039741,18
RTS0039742,22
RTS0039743,17
RTS0039744,25
RTS0039745,22
RTS0039746,21
RTS0039747,14
RTS0039749,15
RTS0039750,14
RTS0039751,15
RTS0039752,13
RTS0039753,9
RTS0039754,16
RTS0039755,12
RTS0039756,15
RTS0039757,9
RTS0039758,13
RTS0039759,12
RTS0039760,18
RTS0039761,24
RTS0039762,23
RTS0039763,20
RTS0039764,16
RTS0039765,22
RTS0039766,18
RTS0039767,16
RTS0039768,31
RTS0039769,26
RTS0039770,44
RTS0039771,14
RTS0039772,27
RTS0039773,34
RTS0039774,35
RTS0039775,20
RTS0039776,13
RTS0039777,12
RTS0039778,10
RTS0039779,18
RTS0039780,13
RTS0039781,48
RTS0039782,20
RTS0039783,37
RTS0039784,27
RTS0039785,33
RTS0039786,17
RTS0039787,12
RTS0039788,17
RTS0039789,20
RTS0039790,24
RTS0039791,21
RTS0039792,17
RTS0039793,14
RTS0039794,25
RTS0039795,16
RTS0039796,12
RTS0039797,24
RTS0039798,8
RTS0039799,17
RTS0039800,17
RTS0039801,50
RTS0039802,45
RTS0039803,80
RTS0039804,62
RTS0039805,71
RTS0039806,16
RTS0039807,19
RTS0039808,15
RTS0039809,9
RTS0039810,17
RTS0039811,12
RTS0039812,14
RTS0039813,11
RTS0039814,18
RTS0039815,17
RTS0039816,13
RTS0039817,20
RTS0039818,8
RTS0039819,13
RTS0039820,13
RTS0039821,14
RTS0039822,16
RTS0039823,21
RTS0039824,20
RTS0039825,21
RTS0039826,10
RTS0039827,12
RTS0039828,9
RTS0039829,14
RTS0039830,12
RTS0039831,61
RTS0039832,82
RTS0039833,62
RTS0039834,86
RTS0039835,107
RTS0039836,27
RTS0039838,17
RTS0039839,38
RTS0039840,15
RTS0039841,21
RTS0039842,19
RTS0039843,11
RTS0039844,30
RTS0039845,21
RTS0039846,13
RTS0039847,8
RTS0039848,12
RTS0039849,7
RTS0039850,7
RTS0039851,9
RTS0039852,17
RTS0039853,10
RTS0039854,15
RTS0039855,19
RTS0039856,10
RTS0039857,6
RTS0039858,16
RTS0039859,18
RTS0039860,13
RTS0039861,14
RTS0039862,9
RTS0039863,6
RTS0039864,17
RTS0039865,15
RTS0039866,19
RTS0039867,20
RTS0039868,13
RTS0039869,12
RTS0039870,17
RTS0039871,7
RTS0039872,6
RTS0039873,5
RTS0039874,13
RTS0039875,13
RTS0039876,9
RTS0039877,7
RTS0039878,9
RTS0039879,17
RTS0039880,7
RTS0039881,16
RTS0039882,18
RTS0039883,9
RTS0039884,11
RTS0039885,4
RTS0039886,16
RTS0039887,14
RTS0039888,5
RTS0039890,10
RTS0039891,12
RTS0039892,15
RTS0039893,14
RTS0039894,9
RTS0039895,16
RTS0039896,9
RTS0039897,19
RTS0039898,13
RTS0039899,9
RTS0039900,16
RTS0039901,11
RTS0039902,8
RTS0039903,5
RTS0039904,10
RTS0039905,10
RTS0039906,10
RTS0039907,13
RTS0039908,4
RTS0039909,14
RTS0039910,15
RTS0039911,10
RTS0039912,13
RTS0039913,12
RTS0039914,8
RTS0039915,14
RTS0039916,4
RTS0039917,18
RTS0039918,14
RTS0039919,15
RTS0039920,13
RTS0039921,12
RTS0039922,15
RTS0039923,12
RTS0039924,12
RTS0039925,11
RTS0039926,27
RTS0039927,23
RTS0039928,32
RTS0039929,31
RTS0039930,41
RTS0039931,8
RTS0039932,12
RTS0039933,12
RTS0039934,10
RTS0039935,13
RTS0039936,12
RTS0039937,16
RTS0039938,9
RTS0039939,11
RTS0039940,16
RTS0039941,12
RTS0039942,12
RTS0039943,11
RTS0039944,15
RTS0039945,10
RTS0039946,19
RTS0039947,42
RTS0039948,39
RTS0039949,29
RTS0039950,25
RTS0039951,11
RTS0039952,17
RTS0039953,15
RTS0039954,10
RTS0039955,17
RTS0039956,31
RTS0039957,30
RTS0039958,34
RTS0039959,22
RTS0039960,36
RTS0039961,10
RTS0039962,10
RTS0039963,13
RTS0039964,10
RTS0039965,9
RTS0039966,17
RTS0039967,11
RTS0039968,20
RTS0039969,29
RTS0039970,14
RTS0039971,34
RTS0039972,17
RTS0039973,13
RTS0039974,26
RTS0039975,13
RTS0039976,9
RTS0039977,7
RTS0039978,15
RTS0039979,7
RTS0039980,10
RTS0039981,14
RTS0039982,21
RTS0039983,26
RTS0039984,12
RTS0039985,33
RTS0039986,20
RTS0039987,9
RTS0039988,17
RTS0039989,15
RTS0039990,9
RTS0039991,26
RTS0039992,37
RTS0039993,40
RTS0039994,24
RTS0039995,49
RTS0039996,34
RTS0039997,38
RTS0039998,36
RTS0039999,42
RTS0040000,37
RTS0040001,20
RTS0040002,34
RTS0040003,22
RTS0040004,10
RTS0040005,40
RTS0040006,8
RTS0040007,23
RTS0040008,9
RTS0040009,20
RTS0040010,13
RTS0040011,16
RTS0040012,15
RTS0040013,17
RTS0040014,20
RTS0040015,18
RTS0040016,24
RTS0040017,59
RTS0040018,32
RTS0040019,70
RTS0040020,62
RTS0040021,15
RTS0040022,8
RTS0040023,15
RTS0040024,13
RTS0040025,17
RTS0040026,15
RTS0040027,10
RTS0040028,10
RTS0040029,18
RTS0040030,16
RTS0040031,14
RTS0040032,6
RTS0040033,13
RTS0040034,12
RTS0040035,7
RTS0040036,13
RTS0040037,14
RTS0040038,7
RTS0040039,7
RTS0040040,9
RTS0040041,13
RTS0040042,17
RTS0040043,13
RTS0040044,18
RTS0040045,14
RTS0040046,15
RTS0040047,18
RTS0040048,11
RTS0040049,14
RTS0040050,4
RTS0040051,13
RTS0040052,5
RTS0040053,20
RTS0040054,8
RTS0040055,19
RTS0040056,10
RTS0040057,6
RTS0040058,7
RTS0040059,10
RTS0040060,11
RTS0040061,10
RTS0040062,9
RTS0040063,8
RTS0040064,11
RTS0040065,15
RTS0040066,12
RTS0040067,12
RTS0040068,19
RTS0040069,10
RTS0040070,7
RTS0040071,9
RTS0040072,9
RTS0040073,5
RTS0040074,14
RTS0040075,12
RTS0040076,16
RTS0040077,16
RTS0040078,11
RTS0040079,11
RTS0040080,13
RTS0040081,5
RTS0040082,15
RTS0040083,7
RTS0040084,8
RTS0040085,10
RTS0040086,18
RTS0040087,14
RTS0040088,11
RTS0040089,15
RTS0040090,14
RTS0040091,10
RTS0040092,8
RTS0040093,7
RTS0040094,11
RTS0040095,6
RTS0040096,4
RTS0040097,8
RTS0040098,11
RTS0040099,9
RTS0040100,9
RTS0040101,10
RTS0040102,5
RTS0040103,6
RTS0040104,11
RTS0040105,10
RTS0040106,9
RTS0040107,14
RTS0040108,12
RTS0040109,19
RTS0040110,10
RTS0040111,11
RTS0040112,11
RTS0040113,11
RTS0040114,8
RTS0040115,15
RTS0040116,35
RTS0040117,37
RTS0040118,25
RTS0040119,31
RTS0040120,40
RTS0040121,18
RTS0040122,13
RTS0040123,14
RTS0040124,10
RTS0040125,11
RTS0040126,18
RTS0040127,17
RTS0040128,11
RTS0040129,20
RTS0040130,20
RTS0040131,15
RTS0040132,12
RTS0040133,13
RTS0040134,7
RTS0040135,14
RTS0040136,18
RTS0040137,12
RTS0040138,20
RTS0040139,19
RTS0040140,7
RTS0040141,14
RTS0040142,18
RTS0040143,13
RTS0040144,15
RTS0040145,25
RTS0040146,23
RTS0040147,16
RTS0040148,27
RTS0040149,24
RTS0040150,12
RTS0040151,11
RTS0040152,12
RTS0040153,11
RTS0040154,15
RTS0040155,13
RTS0040156,20
RTS0040157,16
RTS0040158,13
RTS0040159,23
RTS0040160,24
RTS0040161,13
RTS0040162,10
RTS0040163,11
RTS0040164,14
RTS0040165,12
RTS0040166,9
RTS0040167,15
RTS0040168,13
RTS0040169,6
RTS0040170,5
RTS0040171,6
RTS0040172,6
RTS0040173,10
RTS0040174,6
RTS0040175,13
RTS0040176,9
RTS0040177,7
RTS0040178,12
RTS0040179,4
RTS0040180,13
RTS0040181,9
RTS0040182,11
RTS0040183,18
RTS0040184,7
RTS0040185,10
RTS0040186,18
RTS0040187,8
RTS0040188,5
RTS0040189,11
RTS0040190,16
RTS0040191,7
RTS0040192,14
RTS0040193,8
RTS0040194,14
RTS0040195,7
RTS0040196,9
RTS0040197,10
RTS0040198,10
RTS0040199,13
RTS0040200,11
RTS0040201,10
RTS0040202,10
RTS0040203,14
RTS0040204,11
RTS0040205,18
RTS0040206,18
RTS0040207,13
RTS0040208,25
RTS0040209,38
RTS0040210,33
RTS0040211,18
RTS0040212,12
RTS0040213,11
RTS0040214,19
RTS0040215,14
RTS0040216,14
RTS0040217,7
RTS0040218,9
RTS0040219,15
RTS0040220,8
RTS0040221,6
RTS0040222,17
RTS0040223,26
RTS0040224,16
RTS0040225,15
RTS0040226,23
RTS0040227,10
RTS0040228,13
RTS0040229,9
RTS0040230,15
RTS0040231,8
RTS0040232,7
RTS0040233,6
RTS0040234,11
RTS0040235,12
RTS0040236,9
RTS0040237,8
RTS0040238,10
RTS0040239,6
RTS0040240,14
RTS0040241,10
RTS0040242,23
RTS0040243,22
RTS0040244,17
RTS0040245,14
RTS0040246,10
RTS0040247,12
RTS0040248,14
RTS0040249,7
RTS0040250,17
RTS0040251,14
RTS0040252,8
RTS0040253,11
RTS0040254,11
RTS0040255,12
RTS0040256,9
RTS0040257,11
RTS0040258,9
RTS0040259,10
RTS0040260,10
RTS0040261,17
RTS0040262,26
RTS0040263,19
RTS0040264,26
RTS0040265,23
RTS0040266,4
RTS0040267,14
RTS0040268,9
RTS0040269,10
RTS0040270,11
RTS0040271,97
RTS0040272,67
RTS0040273,76
RTS0040274,92
RTS0040275,94
RTS0040276,49
RTS0040277,66
RTS0040278,65
RTS0040279,59
RTS0040280,78
RTS0040281,10
RTS0040282,14
RTS0040283,18
RTS0040284,6
RTS0040285,12
RTS0040286,13
RTS0040287,8
RTS0040288,11
RTS0040289,13
RTS0040290,21
RTS0040291,10
RTS0040292,6
RTS0040293,7
RTS0040294,14
RTS0040295,9
RTS0040296,10
RTS0040297,15
RTS0040298,17
RTS0040299,12
RTS0040300,12
RTS0040301,4
RTS0040302,11
RTS0040303,8
RTS0040304,9
RTS0040305,12
RTS0040306,10
RTS0040307,12
RTS0040308,9
RTS0040309,11
RTS0040310,8
RTS0040311,18
RTS0040312,23
RTS0040313,15
RTS0040314,12
RTS0040315,11
RTS0040316,15
RTS0040317,17
RTS0040318,6
RTS0040319,11
RTS0040320,11
RTS0040321,16
RTS0040322,17
RTS0040323,19
RTS0040324,26
RTS0040325,15
RTS0040326,10
RTS0040327,15
RTS0040328,15
RTS0040329,16
RTS0040330,14
RTS0040331,14
RTS0040332,11
RTS0040333,14
RTS0040334,15
RTS0040335,9
RTS0040336,7
RTS0040337,12
RTS0040338,5
RTS0040339,14
RTS0040340,7
RTS0040341,6
RTS0040342,4
RTS0040343,13
RTS0040344,10
RTS0040345,20
RTS0040346,7
RTS0040347,16
RTS0040348,7
RTS0040349,32
RTS0040350,12
RTS0040351,24
RTS0040352,23
RTS0040353,31
RTS0040354,13
RTS0040355,9
RTS0040356,14
RTS0040357,15
RTS0040358,16
RTS0040359,11
RTS0040360,14
RTS0040361,19
RTS0040363,8
RTS0040364,7
RTS0040365,11
RTS0040366,64
RTS0040367,65
RTS0040368,86
RTS0040369,55
RTS0040370,87
RTS0040371,16
RTS0040372,10
RTS0040373,9
RTS0040374,9
RTS0040375,8
RTS0040376,11
RTS0040377,9
RTS0040378,12
RTS0040379,13
RTS0040380,11
RTS0040381,8
RTS0040382,11
RTS0040383,9
RTS0040384,13
RTS0040385,10
RTS0040386,22
RTS0040387,16
RTS0040388,33
RTS0040389,24
RTS0040390,24
RTS0040391,17
RTS0040392,10
RTS0040393,12
RTS0040394,14
RTS0040395,12
RTS0040396,53
RTS0040397,60
RTS0040398,65
RTS0040399,74
RTS0040400,65
RTS0040401,44
RTS0040402,45
RTS0040403,38
RTS0040404,33
RTS0040405,25
RTS0040406,24
RTS0040407,19
RTS0040408,29
RTS0040409,20
RTS0040410,19
RTS0040411,9
RTS0040412,7
RTS0040413,19
RTS0040414,9
RTS0040415,17
RTS0040416,221
RTS0040417,149
RTS0040418,116
RTS0040419,192
RTS0040420,233
RTS0040421,20
RTS0040422,21
RTS0040423,16
RTS0040424,13
RTS0040425,12
RTS0040426,10
RTS0040428,11
RTS0040429,13
RTS0040430,12
RTS0040431,16
RTS0040432,10
RTS0040433,24
RTS0040434,14
RTS0040435,7
RTS0040436,166
RTS0040437,170
RTS0040438,333
RTS0040439,269
RTS0040440,308
RTS0040441,48
RTS0040442,46
RTS0040443,45
RTS0040444,36
RTS0040445,40
RTS0040446,34
RTS0040447,48
RTS0040448,34
RTS0040449,44
RTS0040450,29
RTS0040451,50
RTS0040452,58
RTS0040453,55
RTS0040454,49
RTS0040455,98
RTS0040456,18
RTS0040457,13
RTS0040458,9
RTS0040459,12
RTS0040460,6
RTS0040461,8
RTS0040462,9
RTS0040463,10
RTS0040464,16
RTS0040465,8
RTS0040466,19
RTS0040467,12
RTS0040468,16
RTS0040469,19
RTS0040470,8
RTS0040471,10
RTS0040472,10
RTS0040473,11
RTS0040474,6
RTS0040475,8
RTS0040476,7
RTS0040477,6
RTS0040478,6
RTS0040479,13
RTS0040480,10
RTS0040481,15
RTS0040482,11
RTS0040483,11
RTS0040484,23
RTS0040485,9
RTS0040486,10
RTS0040487,10
RTS0040488,9
RTS0040489,10
RTS0040490,12
RTS0040491,11
RTS0040492,12
RTS0040493,8
RTS0040494,11
RTS0040495,17
RTS0040496,13
RTS0040497,12
RTS0040498,10
RTS0040499,9
RTS0040500,24
RTS0040501,14
RTS0040502,10
RTS0040503,19
RTS0040504,15
RTS0040505,7
RTS0040506,8
RTS0040507,12
RTS0040508,16
RTS0040509,2
RTS0040510,12
RTS0040511,8
RTS0040512,8
RTS0040513,12
RTS0040514,11
RTS0040515,18
RTS0040516,10
RTS0040517,9
RTS0040518,7
RTS0040519,7
RTS0040520,7
RTS0040521,8
RTS0040522,6
RTS0040523,11
RTS0040524,4
RTS0040525,7
RTS0040526,17
RTS0040527,11
RTS0040528,15
RTS0040529,8
RTS0040530,12
RTS0040531,8
RTS0040532,19
RTS0040533,13
RTS0040534,10
RTS0040535,11
RTS0040536,14
RTS0040537,40
RTS0040538,23
RTS0040539,25
RTS0040540,25
RTS0040541,9
RTS0040542,7
RTS0040543,8
RTS0040544,9
RTS0040545,13
RTS0040546,14
RTS0040547,3
RTS0040548,6
RTS0040549,7
RTS0040550,11
RTS0040551,6
RTS0040552,10
RTS0040553,16
RTS0040554,12
RTS0040555,14
RTS0040556,8
RTS0040557,9
RTS0040558,6
RTS0040559,10
RTS0040560,15
RTS0040561,11
RTS0040562,8
RTS0040563,12
RTS0040564,10
RTS0040565,16
RTS0040566,14
RTS0040567,15
RTS0040568,7
RTS0040569,12
RTS0040570,10
RTS0040571,12
RTS0040572,6
RTS0040573,11
RTS0040574,15
RTS0040575,22
RTS0040576,8
RTS0040577,8
RTS0040578,14
RTS0040579,12
RTS0040580,14
RTS0040581,5
RTS0040582,14
RTS0040583,7
RTS0040584,11
RTS0040585,15
RTS0040586,14
RTS0040587,13
RTS0040588,13
RTS0040589,8
RTS0040590,12
RTS0040591,17
RTS0040592,12
RTS0040593,5
RTS0040594,6
RTS0040595,16
RTS0040596,12
RTS0040597,19
RTS0040598,12
RTS0040599,13
RTS0040600,11
RTS0040601,4
RTS0040602,13
RTS0040603,11
RTS0040604,15
RTS0040605,10
RTS0040606,12
RTS0040607,20
RTS0040608,20
RTS0040609,10
RTS0040610,11
RTS0040611,14
RTS0040612,21
RTS0040613,23
RTS0040614,24
RTS0040615,21
RTS0040616,8
RTS0040617,16
RTS0040618,6
RTS0040619,15
RTS0040620,7
RTS0040621,14
RTS0040622,15
RTS0040623,15
RTS0040624,13
RTS0040625,12
RTS0040626,9
RTS0040627,11
RTS0040628,16
RTS0040629,22
RTS0040630,18
RTS0040631,115
RTS0040632,68
RTS0040633,95
RTS0040634,119
RTS0040635,63
RTS0040636,13
RTS0040637,13
RTS0040638,16
RTS0040639,13
RTS0040640,10
RTS0040641,19
RTS0040642,24
RTS0040643,21
RTS0040644,23
RTS0040645,25
RTS0040646,9
RTS0040647,7
RTS0040648,15
RTS0040649,16
RTS0040650,5
RTS0040651,39
RTS0040652,20
RTS0040653,36
RTS0040654,31
RTS0040655,32
RTS0040656,30
RTS0040657,38
RTS0040658,26
RTS0040659,14
RTS0040660,23
RTS0040661,10
RTS0040662,17
RTS0040663,9
RTS0040664,9
RTS0040665,6
RTS0040666,19
RTS0040667,10
RTS0040668,8
RTS0040669,10
RTS0040670,9
RTS0040671,7
RTS0040672,14
RTS0040673,6
RTS0040674,11
RTS0040675,5
RTS0040676,20
RTS0040677,11
RTS0040678,23
RTS0040679,5
RTS0040680,16
RTS0040681,10
RTS0040682,8
RTS0040683,14
RTS0040684,19
RTS0040685,10
RTS0040686,17
RTS0040687,18
RTS0040688,17
RTS0040689,7
RTS0040690,11
RTS0040691,10
RTS0040692,12
RTS0040693,9
RTS0040694,10
RTS0040695,14
RTS0040696,12
RTS0040697,6
RTS0040698,12
RTS0040699,11
RTS0040700,7
RTS0040701,9
RTS0040702,17
RTS0040703,7
RTS0040704,10
RTS0040705,25
RTS0040706,16
RTS0040707,9
RTS0040708,9
RTS0040709,8
RTS0040710,13
RTS0040711,12
RTS0040712,11
RTS0040713,16
RTS0040714,5
RTS0040715,10
RTS0040716,8
RTS0040717,6
RTS0040718,10
RTS0040719,7
RTS0040720,9
RTS0040721,6
RTS0040722,5
RTS0040723,10
RTS0040724,10
RTS0040725,14
RTS0040726,14
RTS0040727,17
RTS0040728,13
RTS0040729,16
RTS0040730,14
RTS0040731,7
RTS0040732,12
RTS0040733,13
RTS0040734,11
RTS0040735,17
RTS0040736,12
RTS0040737,19
RTS0040738,23
RTS0040739,14
RTS0040740,15
RTS0040741,13
RTS0040742,11
RTS0040743,15
RTS0040744,17
RTS0040745,16
RTS0040746,32
RTS0040747,33
RTS0040748,28
RTS0040749,27
RTS0040750,44
RTS0040751,15
RTS0040752,13
RTS0040753,11
RTS0040754,13
RTS0040755,7
RTS0040756,13
RTS0040757,13
RTS0040758,8
RTS0040759,8
RTS0040760,14
RTS0040761,22
RTS0040762,26
RTS0040763,19
RTS0040764,26
RTS0040765,18
RTS0040766,15
RTS0040767,17
RTS0040768,21
RTS0040769,32
RTS0040770,11
RTS0040771,13
RTS0040772,15
RTS0040773,16
RTS0040774,11
RTS0040775,14
RTS0040776,14
RTS0040777,11
RTS0040778,8
RTS0040779,11
RTS0040780,11
RTS0040781,17
RTS0040782,25
RTS0040783,25
RTS0040784,20
RTS0040785,20
RTS0040786,7
RTS0040787,18
RTS0040788,11
RTS0040789,9
RTS0040790,13
RTS0040791,13
RTS0040792,12
RTS0040793,15
RTS0040794,5
RTS0040795,11
RTS0040796,17
RTS0040797,8
RTS0040798,14
RTS0040799,17
RTS0040800,9
RTS0040801,26
RTS0040802,17
RTS0040803,16
RTS0040804,13
RTS0040805,15
RTS0040806,15
RTS0040807,10
RTS0040808,16
RTS0040809,6
RTS0040810,12
RTS0040811,11
RTS0040812,16
RTS0040813,7
RTS0040814,20
RTS0040815,10
RTS0040816,10
RTS0040817,7
RTS0040818,9
RTS0040819,8
RTS0040820,14
RTS0040821,9
RTS0040822,9
RTS0040823,18
RTS0040824,15
RTS0040825,26
RTS0040826,35
RTS0040827,21
RTS0040828,36
RTS0040830,24
RTS0040831,12
RTS0040832,20
RTS0040833,13
RTS0040834,17
RTS0040836,168
RTS0040837,107
RTS0040838,132
RTS0040839,130
RTS0040840,95
RTS0040841,261
RTS0040842,293
RTS0040843,277
RTS0040844,236
RTS0040845,242
RTS0040846,16
RTS0040847,16
RTS0040848,13
RTS0040849,18
RTS0040850,21
RTS0040851,28
RTS0040852,21
RTS0040853,18
RTS0040854,16
RTS0040855,22
RTS0040856,7
RTS0040857,8
RTS0040858,13
RTS0040859,10
RTS0040860,12
RTS0040861,13
RTS0040862,8
RTS0040863,12
RTS0040864,17
RTS0040865,12
RTS0040866,10
RTS0040867,18
RTS0040868,13
RTS0040869,17
RTS0040870,8
RTS0040871,59
RTS0040872,95
RTS0040873,92
RTS0040874,68
RTS0040875,60
RTS0040876,10
RTS0040877,11
RTS0040878,6
RTS0040879,13
RTS0040880,15
RTS0040881,8
RTS0040882,4
RTS0040883,12
RTS0040884,10
RTS0040885,11
RTS0040886,36
RTS0040887,45
RTS0040888,61
RTS0040889,50
RTS0040890,46
RTS0040891,4
RTS0040892,16
RTS0040893,10
RTS0040894,8
RTS0040895,13
RTS0040896,8
RTS0040897,8
RTS0040898,11
RTS0040899,13
RTS0040900,12
RTS0040901,93
RTS0040902,89
RTS0040903,58
RTS0040904,97
RTS0040905,129
RTS0040906,10
RTS0040907,17
RTS0040908,8
RTS0040909,14
RTS0040910,10
RTS0040911,23
RTS0040912,18
RTS0040913,22
RTS0040914,19
RTS0040915,17
RTS0040916,10
RTS0040917,10
RTS0040918,12
RTS0040919,14
RTS0040920,11
RTS0040921,56
RTS0040922,51
RTS0040923,69
RTS0040924,59
RTS0040925,60
RTS0040926,13
RTS0040927,8
RTS0040928,11
RTS0040929,12
RTS0040930,10
RTS0040931,13
RTS0040932,20
RTS0040933,14
RTS0040934,18
RTS0040935,10
RTS0040936,22
RTS0040937,10
RTS0040938,13
RTS0040939,21
RTS0040940,16
RTS0040941,23
RTS0040942,18
RTS0040943,13
RTS0040944,35
RTS0040945,9
RTS0040946,19
RTS0040947,34
RTS0040948,17
RTS0040949,31
RTS0040950,29
RTS0040951,12
RTS0040952,5
RTS0040953,9
RTS0040954,8
RTS0040955,13
RTS0040956,26
RTS0040957,18
RTS0040958,24
RTS0040959,16
RTS0040960,23
RTS0040961,10
RTS0040962,7
RTS0040963,11
RTS0040964,7
RTS0040965,13
RTS0040966,25
RTS0040967,13
RTS0040968,14
RTS0040969,15
RTS0040970,19
RTS0040971,15
RTS0040972,12
RTS0040973,20
RTS0040974,14
RTS0040975,9
RTS0040976,12
RTS0040977,12
RTS0040978,15
RTS0040979,11
RTS0040980,13
RTS0040981,15
RTS0040982,11
RTS0040983,10
RTS0040984,12
RTS0040985,15
RTS0040986,11
RTS0040987,16
RTS0040988,13
RTS0040989,16
RTS0040990,14
RTS0040991,23
RTS0040992,7
RTS0040993,19
RTS0040994,25
RTS0040995,11
RTS0040996,20
RTS0040997,17
RTS0040998,19
RTS0040999,17
RTS0041000,17
RTS0041001,13
RTS0041002,15
RTS0041003,19
RTS0041004,9
RTS0041005,11
RTS0041006,15
RTS0041007,16
RTS0041008,24
RTS0041009,16
RTS0041010,14
RTS0041011,11
RTS0041012,13
RTS0041013,12
RTS0041014,8
RTS0041015,15
RTS0041016,13
RTS0041017,12
RTS0041018,15
RTS0041019,9
RTS0041020,16
RTS0041021,25
RTS0041022,26
RTS0041023,29
RTS0041024,35
RTS0041025,26
RTS0041026,14
RTS0041027,13
RTS0041028,6
RTS0041029,16
RTS0041030,8
RTS0041031,17
RTS0041032,30
RTS0041033,15
RTS0041034,32
RTS0041035,19
RTS0041036,14
RTS0041037,11
RTS0041038,13
RTS0041039,15
RTS0041040,19
RTS0041041,25
RTS0041042,18
RTS0041043,11
RTS0041044,11
RTS0041045,13
RTS0041046,173
RTS0041047,142
RTS0041048,104
RTS0041049,184
RTS0041050,180
RTS0041051,12
RTS0041052,14
RTS0041053,20
RTS0041054,27
RTS0041055,16
RTS0041056,11
RTS0041057,6
RTS0041058,8
RTS0041059,8
RTS0041060,8
RTS0041061,20
RTS0041062,16
RTS0041063,18
RTS0041064,15
RTS0041066,15
RTS0041067,21
RTS0041068,6
RTS0041069,19
RTS0041070,15
RTS0041071,12
RTS0041072,21
RTS0041073,14
RTS0041074,15
RTS0041075,11
RTS0041076,27
RTS0041077,11
RTS0041078,14
RTS0041079,11
RTS0041080,22
RTS0041081,21
RTS0041082,10
RTS0041083,20
RTS0041084,16
RTS0041085,7
RTS0041086,22
RTS0041087,23
RTS0041088,17
RTS0041089,18
RTS0041090,15
RTS0041091,11
RTS0041092,15
RTS0041093,13
RTS0041094,10
RTS0041095,11
RTS0041096,10
RTS0041097,13
RTS0041098,13
RTS0041099,15
RTS0041100,9
RTS0041101,20
RTS0041102,26
RTS0041103,14
RTS0041104,20
RTS0041105,17
RTS0041106,25
RTS0041107,20
RTS0041108,15
RTS0041109,22
RTS0041110,16
RTS0041111,13
RTS0041112,24
RTS0041113,25
RTS0041114,22
RTS0041115,19
RTS0041116,23
RTS0041117,38
RTS0041118,37
RTS0041119,36
RTS0041120,31
RTS0041121,20
RTS0041122,14
RTS0041123,17
RTS0041124,5
RTS0041125,19
RTS0041126,28
RTS0041127,35
RTS0041128,14
RTS0041129,22
RTS0041130,19
RTS0041131,24
RTS0041132,35
RTS0041133,26
RTS0041134,41
RTS0041135,37
RTS0041136,18
RTS0041137,19
RTS0041138,19
RTS0041139,11
RTS0041140,15
RTS0041141,20
RTS0041142,14
RTS0041143,10
RTS0041144,14
RTS0041145,8
RTS0041146,11
RTS0041147,16
RTS0041148,9
RTS0041149,15
RTS0041150,12
RTS0041151,10
RTS0041152,12
RTS0041153,12
RTS0041154,20
RTS0041155,14
RTS0041156,23
RTS0041157,20
RTS0041158,21
RTS0041159,15
RTS0041160,17
RTS0041161,9
RTS0041162,14
RTS0041163,12
RTS0041164,9
RTS0041165,13
RTS0041166,7
RTS0041167,12
RTS0041168,17
RTS0041169,12
RTS0041170,19
RTS0041171,12
RTS0041172,19
RTS0041173,13
RTS0041174,20
RTS0041175,14
RTS0041176,22
RTS0041177,21
RTS0041178,13
RTS0041179,14
RTS0041180,18
RTS0041181,12
RTS0041182,15
RTS0041183,17
RTS0041184,15
RTS0041185,19
RTS0041186,17
RTS0041187,10
RTS0041188,13
RTS0041189,12
RTS0041190,6
RTS0041191,38
RTS0041192,21
RTS0041193,23
RTS0041194,19
RTS0041195,22
RTS0041196,13
RTS0041197,9
RTS0041198,12
RTS0041199,14
RTS0041200,12
RTS0041201,13
RTS0041202,10
RTS0041203,9
RTS0041204,17
RTS0041205,11
RTS0041206,16
RTS0041207,7
RTS0041208,14
RTS0041209,9
RTS0041210,9
RTS0041211,42
RTS0041212,40
RTS0041213,37
RTS0041214,48
RTS0041215,34
RTS0041216,9
RTS0041217,14
RTS0041218,8
RTS0041219,13
RTS0041220,15
RTS0041221,18
RTS0041222,5
RTS0041223,12
RTS0041224,7
RTS0041225,7
RTS0041226,17
RTS0041227,15
RTS0041228,9
RTS0041229,14
RTS0041230,14
RTS0041231,31
RTS0041232,37
RTS0041233,42
RTS0041234,31
RTS0041235,31
RTS0041236,13
RTS0041237,18
RTS0041238,5
RTS0041239,11
RTS0041240,18
RTS0041241,15
RTS0041242,14
RTS0041243,8
RTS0041244,14
RTS0041246,5
RTS0041247,8
RTS0041248,14
RTS0041249,10
RTS0041250,14
RTS0041251,7
RTS0041252,11
RTS0041253,10
RTS0041254,11
RTS0041255,13
RTS0041256,9
RTS0041257,16
RTS0041258,16
RTS0041259,8
RTS0041260,15
RTS0041261,19
RTS0041262,17
RTS0041263,10
RTS0041265,13
RTS0041266,12
RTS0041267,12
RTS0041268,6
RTS0041269,11
RTS0041270,16
RTS0041271,13
RTS0041272,11
RTS0041273,9
RTS0041274,13
RTS0041275,13
RTS0041276,8
RTS0041277,7
RTS0041278,12
RTS0041279,9
RTS0041280,8
RTS0041281,8
RTS0041282,27
RTS0041283,6
RTS0041284,12
RTS0041285,11
RTS0041286,18
RTS0041287,9
RTS0041288,15
RTS0041289,16
RTS0041290,18
RTS0041291,17
RTS0041292,10
RTS0041293,18
RTS0041294,11
RTS0041295,8
RTS0041296,11
RTS0041297,14
RTS0041298,17
RTS0041299,13
RTS0041300,13
RTS0041301,8
RTS0041302,10
RTS0041303,12
RTS0041304,13
RTS0041305,23
RTS0041306,21
RTS0041307,18
RTS0041308,21
RTS0041309,21
RTS0041310,30
RTS0041311,12
RTS0041312,13
RTS0041313,12
RTS0041314,16
RTS0041315,8
RTS0041316,87
RTS0041317,78
RTS0041318,155
RTS0041319,91
RTS0041320,89
RTS0041321,15
RTS0041322,12
RTS0041323,15
RTS0041324,17
RTS0041325,11
RTS0041326,22
RTS0041327,23
RTS0041328,14
RTS0041329,13
RTS0041330,14
RTS0041331,10
RTS0041332,8
RTS0041333,12
RTS0041334,11
RTS0041335,8
RTS0041346,120
RTS0041347,104
RTS0041348,137
RTS0041349,119
RTS0041350,171
RTS0041351,13
RTS0041352,12
RTS0041353,12
RTS0041354,11
RTS0041355,15
RTS0041356,9
RTS0041357,13
RTS0041358,13
RTS0041359,14
RTS0041360,12
RTS0041361,16
RTS0041362,14
RTS0041363,17
RTS0041364,9
RTS0041365,9
RTS0041366,14
RTS0041367,13
RTS0041368,15
RTS0041369,8
RTS0041370,10
RTS0041371,8
RTS0041372,17
RTS0041373,15
RTS0041374,9
RTS0041375,11
RTS0041376,12
RTS0041377,17
RTS0041378,8
RTS0041379,9
RTS0041380,11
RTS0041381,20
RTS0041382,11
RTS0041383,8
RTS0041384,12
RTS0041385,8
RTS0041386,19
RTS0041387,12
RTS0041388,6
RTS0041389,19
RTS0041390,9
RTS0041391,13
RTS0041392,6
RTS0041393,12
RTS0041394,9
RTS0041395,7
RTS0041396,12
RTS0041397,11
RTS0041398,17
RTS0041399,13
RTS0041400,11
RTS0041401,13
RTS0041402,12
RTS0041403,8
RTS0041404,15
RTS0041405,15
RTS0041406,14
RTS0041407,16
RTS0041408,10
RTS0041409,13
RTS0041410,11
RTS0041411,10
RTS0041412,8
RTS0041413,10
RTS0041414,13
RTS0041415,5
RTS0041416,7
RTS0041417,12
RTS0041418,8
RTS0041419,10
RTS0041420,11
RTS0041421,5
RTS0041422,13
RTS0041423,8
RTS0041424,15
RTS0041425,7
RTS0041426,13
RTS0041427,9
RTS0041428,10
RTS0041429,9
RTS0041430,7
RTS0041431,9
RTS0041432,21
RTS0041433,12
RTS0041434,14
RTS0041435,6
RTS0041436,10
RTS0041437,12
RTS0041438,12
RTS0041439,5
RTS0041440,15
RTS0041441,10
RTS0041442,11
RTS0041443,14
RTS0041444,13
RTS0041445,8
RTS0041446,14
RTS0041447,6
RTS0041448,15
RTS0041449,9
RTS0041450,20
RTS0041451,13
RTS0041452,11
RTS0041453,13
RTS0041454,12
RTS0041455,8
RTS0041456,13
RTS0041457,14
RTS0041458,4
RTS0041459,10
RTS0041460,10
RTS0041461,8
RTS0041462,10
RTS0041463,14
RTS0041464,13
RTS0041465,11
RTS0041466,7
RTS0041467,16
RTS0041468,12
RTS0041469,12
RTS0041470,14
RTS0041471,18
RTS0041472,12
RTS0041473,11
RTS0041474,16
RTS0041475,16
RTS0041476,18
RTS0041477,15
RTS0041478,14
RTS0041479,12
RTS0041480,18
RTS0041481,9
RTS0041482,5
RTS0041483,6
RTS0041484,11
RTS0041485,14
RTS0041486,20
RTS0041487,14
RTS0041488,17
RTS0041489,23
RTS0041490,13
RTS0041491,14
RTS0041492,7
RTS0041493,13
RTS0041494,14
RTS0041495,12
RTS0041496,75
RTS0041497,88
RTS0041498,70
RTS0041499,79
RTS0041500,69
RTS0041501,19
RTS0041502,16
RTS0041503,18
RTS0041504,12
RTS0041505,20
RTS0041506,14
RTS0041507,10
RTS0041508,12
RTS0041509,10
RTS0041510,16
RTS0041511,8
RTS0041512,16
RTS0041513,11
RTS0041514,11
RTS0041515,6
RTS0041516,15
RTS0041517,7
RTS0041518,9
RTS0041519,6
RTS0041520,11
RTS0041521,8
RTS0041522,7
RTS0041523,12
RTS0041524,11
RTS0041525,7
RTS0041526,63
RTS0041527,85
RTS0041528,70
RTS0041529,20
RTS0041530,92
RTS0041531,14
RTS0041532,15
RTS0041533,12
RTS0041534,10
RTS0041535,8
RTS0041536,10
RTS0041537,11
RTS0041538,15
RTS0041540,5
RTS0041541,9
RTS0041542,13
RTS0041543,7
RTS0041544,14
RTS0041545,17
RTS0041546,15
RTS0041547,22
RTS0041548,11
RTS0041549,19
RTS0041550,16
RTS0041551,36
RTS0041552,31
RTS0041553,30
RTS0041554,27
RTS0041555,27
RTS0041556,7
RTS0041557,6
RTS0041558,10
RTS0041559,7
RTS0041560,13
RTS0041561,13
RTS0041562,10
RTS0041563,16
RTS0041564,13
RTS0041565,19
RTS0041566,24
RTS0041567,30
RTS0041568,21
RTS0041569,19
RTS0041570,25
RTS0041571,9
RTS0041572,15
RTS0041573,16
RTS0041574,8
RTS0041575,11
RTS0041576,17
RTS0041577,12
RTS0041578,9
RTS0041579,13
RTS0041580,15
RTS0041581,6
RTS0041582,9
RTS0041583,12
RTS0041584,7
RTS0041585,17
RTS0041586,10
RTS0041587,16
RTS0041588,9
RTS0041589,11
RTS0041590,17
RTS0041591,4
RTS0041592,12
RTS0041593,10
RTS0041594,3
RTS0041595,7
RTS0041596,11
RTS0041597,10
RTS0041598,8
RTS0041599,4
RTS0041600,16
RTS0041601,12
RTS0041602,9
RTS0041603,10
RTS0041604,7
RTS0041605,9
RTS0041606,16
RTS0041607,15
RTS0041608,11
RTS0041609,18
RTS0041610,13
RTS0041611,13
RTS0041612,12
RTS0041613,11
RTS0041614,11
RTS0041615,12
RTS0041616,9
RTS0041617,16
RTS0041618,7
RTS0041619,16
RTS0041620,13
RTS0041621,10
RTS0041622,17
RTS0041623,10
RTS0041624,7
RTS0041625,13
RTS0041626,16
RTS0041627,28
RTS0041628,27
RTS0041629,17
RTS0041630,19
RTS0041631,16
RTS0041632,11
RTS0041633,18
RTS0041634,23
RTS0041635,11
RTS0041636,24
RTS0041637,26
RTS0041638,23
RTS0041639,17
RTS0041640,24
RTS0041641,13
RTS0041642,18
RTS0041643,18
RTS0041644,16
RTS0041645,17
RTS0041646,9
RTS0041647,18
RTS0041648,8
RTS0041649,13
RTS0041650,15
RTS0041651,9
RTS0041652,9
RTS0041653,13
RTS0041654,18
RTS0041655,17
RTS0041656,9
RTS0041657,17
RTS0041658,15
RTS0041659,14
RTS0041660,10
RTS0041661,22
RTS0041662,7
RTS0041663,15
RTS0041664,13
RTS0041665,10
RTS0041666,19
RTS0041667,16
RTS0041668,13
RTS0041669,9
RTS0041670,11
RTS0041671,9
RTS0041672,8
RTS0041673,12
RTS0041674,24
RTS0041675,7
RTS0041676,16
RTS0041677,20
RTS0041678,12
RTS0041679,14
RTS0041680,10
RTS0041681,8
RTS0041682,16
RTS0041683,7
RTS0041684,9
RTS0041685,11
RTS0041686,13
RTS0041687,12
RTS0041688,25
RTS0041689,23
RTS0041690,19
RTS0041691,24
RTS0041692,8
RTS0041693,22
RTS0041694,17
RTS0041695,9
RTS0041696,16
RTS0041697,16
RTS0041698,18
RTS0041699,11
RTS0041700,7
RTS0041701,18
RTS0041702,22
RTS0041703,22
RTS0041704,23
RTS0041705,31
RTS0041706,10
RTS0041707,19
RTS0041708,17
RTS0041709,10
RTS0041710,11
RTS0041711,22
RTS0041712,17
RTS0041713,18
RTS0041714,26
RTS0041715,13
RTS0041716,147
RTS0041717,132
RTS0041718,171
RTS0041719,145
RTS0041720,136
RTS0041721,19
RTS0041722,14
RTS0041723,21
RTS0041724,8
RTS0041725,15
RTS0041726,11
RTS0041727,9
RTS0041728,16
RTS0041729,11
RTS0041730,14
RTS0041731,14
RTS0041732,6
RTS0041733,6
RTS0041734,12
RTS0041735,8
RTS0041736,6
RTS0041737,19
RTS0041738,9
RTS0041739,10
RTS0041740,9
RTS0041741,15
RTS0041742,11
RTS0041743,16
RTS0041744,11
RTS0041745,9
RTS0041746,33
RTS0041747,26
RTS0041748,20
RTS0041749,16
RTS0041750,19
RTS0041751,13
RTS0041752,8
RTS0041753,19
RTS0041754,14
RTS0041755,16
RTS0041756,47
RTS0041757,34
RTS0041758,39
RTS0041759,61
RTS0041760,45
RTS0041761,11
RTS0041762,7
RTS0041763,15
RTS0041764,16
RTS0041765,16
RTS0041766,16
RTS0041767,6
RTS0041768,10
RTS0041769,10
RTS0041770,13
RTS0041771,16
RTS0041772,7
RTS0041773,12
RTS0041774,10
RTS0041775,14
RTS0041776,20
RTS0041777,18
RTS0041778,18
RTS0041779,12
RTS0041780,11
RTS0041781,11
RTS0041782,18
RTS0041783,15
RTS0041784,8
RTS0041785,13
RTS0041786,11
RTS0041787,19
RTS0041788,15
RTS0041789,18
RTS0041790,11
RTS0041791,26
RTS0041793,22
RTS0041794,23
RTS0041795,16
RTS0041796,14
RTS0041797,10
RTS0041798,10
RTS0041799,12
RTS0041800,7
RTS0041801,9
RTS0041802,9
RTS0041803,11
RTS0041804,9
RTS0041805,24
RTS0041806,35
RTS0041807,20
RTS0041808,41
RTS0041809,33
RTS0041810,48
RTS0041811,9
RTS0041812,19
RTS0041813,8
RTS0041814,19
RTS0041815,15
RTS0041816,15
RTS0041817,9
RTS0041818,13
RTS0041819,11
RTS0041820,14
RTS0041821,23
RTS0041822,19
RTS0041823,15
RTS0041824,18
RTS0041825,16
RTS0041826,13
RTS0041827,21
RTS0041828,13
RTS0041829,17
RTS0041830,9
RTS0041831,8
RTS0041832,9
RTS0041833,14
RTS0041834,15
RTS0041835,12
RTS0041836,21
RTS0041837,12
RTS0041838,19
RTS0041839,22
RTS0041840,13
RTS0041841,3
RTS0041842,7
RTS0041843,15
RTS0041844,7
RTS0041845,7
RTS0041846,11
RTS0041847,13
RTS0041848,10
RTS0041849,10
RTS0041850,12
RTS0041851,8
RTS0041852,10
RTS0041853,8
RTS0041854,11
RTS0041855,11
RTS0041856,15
RTS0041857,15
RTS0041858,16
RTS0041859,13
RTS0041860,16
RTS0041861,7
RTS0041862,7
RTS0041863,10
RTS0041864,6
RTS0041865,13
RTS0041866,9
RTS0041867,12
RTS0041868,20
RTS0041869,17
RTS0041870,12
RTS0041871,5
RTS0041872,7
RTS0041873,11
RTS0041874,16
RTS0041875,10
RTS0041876,19
RTS0041877,25
RTS0041878,31
RTS0041879,38
RTS0041880,45
RTS0041881,29
RTS0041882,23
RTS0041883,33
RTS0041884,20
RTS0041885,31
RTS0041886,126
RTS0041887,248
RTS0041888,194
RTS0041889,171
RTS0041890,148
RTS0041891,148
RTS0041892,176
RTS0041893,134
RTS0041894,117
RTS0041895,134
RTS0041896,90
RTS0041897,66
RTS0041898,63
RTS0041899,52
RTS0041900,18
RTS0041901,19
RTS0041902,14
RTS0041903,11
RTS0041904,10
RTS0041905,15
RTS0041906,922
RTS0041907,13
RTS0041908,553
RTS0041909,11
RTS0041910,333
RTS0041911,8
RTS0041912,19
RTS0041913,17
RTS0041914,18
RTS0041915,16
RTS0041916,1327
RTS0041917,1059
RTS0041918,853
RTS0041919,1479
RTS0041920,1509
RTS0041922,13
RTS0041923,12
RTS0041924,8
RTS0041925,13
RTS0041926,10
RTS0041927,4
RTS0041928,8
RTS0041929,12
RTS0041930,14
RTS0041931,11
RTS0041932,10
RTS0041933,10
RTS0041934,11
RTS0041935,7
RTS0041936,14
RTS0041937,11
RTS0041938,9
RTS0041939,8
RTS0041940,6
RTS0041941,7
RTS0041942,9
RTS0041943,3
RTS0041944,14
RTS0041945,9
RTS0041946,16
RTS0041947,15
RTS0041948,12
RTS0041949,10
RTS0041950,12
RTS0041951,13
RTS0041952,11
RTS0041953,12
RTS0041954,13
RTS0041955,16
RTS0041956,15
RTS0041957,10
RTS0041958,8
RTS0041959,13
RTS0041960,18
RTS0041961,8
RTS0041962,17
RTS0041963,15
RTS0041964,12
RTS0041965,15
RTS0041966,11
RTS0041967,12
RTS0041968,16
RTS0041969,12
RTS0041971,45
RTS0041972,49
RTS0041973,42
RTS0041974,31
RTS0041975,49
RTS0041976,18
RTS0041977,20
RTS0041978,25
RTS0041979,31
RTS0041980,21
RTS0041981,196
RTS0041982,220
RTS0041983,185
RTS0041984,101
RTS0041985,215
RTS0041986,16
RTS0041987,30
RTS0041988,15
RTS0041989,11
RTS0041990,23
RTS0041991,20
RTS0041992,25
RTS0041993,25
RTS0041994,17
RTS0041995,19
RTS0041996,11
RTS0041997,17
RTS0041998,10
RTS0041999,9
RTS0042000,12
RTS0042001,32
RTS0042002,32
RTS0042003,18
RTS0042004,26
RTS0042005,30
RTS0042006,43
RTS0042007,55
RTS0042008,41
RTS0042009,58
RTS0042010,40
RTS0042011,24
RTS0042012,10
RTS0042013,22
RTS0042014,11
RTS0042015,25
RTS0042016,4
RTS0042017,16
RTS0042018,12
RTS0042019,12
RTS0042020,11
RTS0042021,50
RTS0042022,33
RTS0042023,45
RTS0042024,33
RTS0042025,50
RTS0042026,14
RTS0042027,11
RTS0042028,11
RTS0042029,12
RTS0042030,7
RTS0042031,17
RTS0042032,22
RTS0042033,8
RTS0042034,12
RTS0042035,12
RTS0042036,37
RTS0042037,44
RTS0042038,29
RTS0042039,26
RTS0042040,24
RTS0042041,14
RTS0042042,8
RTS0042043,15
RTS0042044,7
RTS0042045,13
RTS0042046,23
RTS0042047,29
RTS0042048,19
RTS0042049,18
RTS0042050,11
RTS0042051,15
RTS0042052,14
RTS0042053,10
RTS0042054,12
RTS0042055,13
RTS0042056,13
RTS0042057,15
RTS0042058,11
RTS0042059,15
RTS0042060,12
RTS0042061,32
RTS0042062,43
RTS0042063,28
RTS0042064,29
RTS0042065,25
RTS0042066,16
RTS0042067,21
RTS0042068,17
RTS0042069,10
RTS0042071,11
RTS0042072,8
RTS0042073,13
RTS0042074,19
RTS0042075,11
RTS0042076,16
RTS0042077,10
RTS0042078,8
RTS0042079,11
RTS0042080,10
RTS0042081,45
RTS0042082,52
RTS0042083,22
RTS0042084,25
RTS0042085,23
RTS0042086,5
RTS0042087,9
RTS0042088,5
RTS0042089,11
RTS0042090,15
RTS0042091,8
RTS0042092,12
RTS0042093,5
RTS0042094,12
RTS0042095,13
RTS0042096,19
RTS0042097,9
RTS0042098,17
RTS0042099,15
RTS0042100,12
RTS0042101,14
RTS0042102,21
RTS0042103,10
RTS0042104,15
RTS0042105,12
RTS0042106,16
RTS0042107,10
RTS0042108,6
RTS0042109,10
RTS0042110,16
RTS0042111,13
RTS0042112,14
RTS0042113,10
RTS0042114,19
RTS0042115,21
RTS0042116,33
RTS0042117,51
RTS0042118,21
RTS0042119,40
RTS0042120,38
RTS0042121,18
RTS0042122,18
RTS0042123,33
RTS0042124,18
RTS0042125,27
RTS0042126,11
RTS0042127,11
RTS0042128,11
RTS0042129,12
RTS0042130,10
RTS0042131,15
RTS0042132,12
RTS0042133,16
RTS0042134,11
RTS0042135,13
RTS0042136,23
RTS0042137,10
RTS0042138,10
RTS0042139,16
RTS0042140,9
RTS0042141,8
RTS0042142,15
RTS0042143,15
RTS0042144,10
RTS0042145,12
RTS0042146,16
RTS0042147,15
RTS0042148,19
RTS0042149,16
RTS0042150,13
RTS0042151,13
RTS0042152,10
RTS0042153,9
RTS0042154,11
RTS0042155,12
RTS0042156,9
RTS0042157,14
RTS0042158,10
RTS0042159,10
RTS0042160,12
RTS0042161,11
RTS0042162,9
RTS0042163,16
RTS0042164,12
RTS0042165,19
RTS0042166,12
RTS0042167,8
RTS0042168,16
RTS0042169,9
RTS0042170,17
RTS0042171,18
RTS0042172,14
RTS0042173,12
RTS0042174,12
RTS0042175,18
RTS0042176,15
RTS0042177,14
RTS0042178,10
RTS0042179,8
RTS0042180,11
RTS0042181,12
RTS0042182,13
RTS0042183,15
RTS0042184,18
RTS0042185,11
RTS0042186,15
RTS0042187,19
RTS0042188,7
RTS0042189,18
RTS0042190,16
RTS0042191,16
RTS0042192,13
RTS0042193,11
RTS0042194,21
RTS0042195,7
RTS0042196,8
RTS0042197,9
RTS0042198,7
RTS0042199,20
RTS0042200,9
RTS0042201,17
RTS0042202,10
RTS0042203,7
RTS0042204,7
RTS0042205,9
RTS0042206,14
RTS0042207,13
RTS0042208,13
RTS0042209,12
RTS0042210,11
RTS0042211,7
RTS0042212,12
RTS0042213,10
RTS0042214,10
RTS0042215,9
RTS0042216,11
RTS0042217,18
RTS0042218,15
RTS0042219,8
RTS0042220,10
RTS0042221,13
RTS0042222,13
RTS0042223,12
RTS0042224,8
RTS0042225,11
RTS0042226,15
RTS0042227,11
RTS0042228,10
RTS0042229,9
RTS0042230,13
RTS0042231,8
RTS0042232,18
RTS0042233,5
RTS0042234,11
RTS0042235,13
RTS0042236,25
RTS0042237,28
RTS0042238,27
RTS0042239,17
RTS0042240,17
RTS0042241,13
RTS0042242,6
RTS0042243,8
RTS0042244,10
RTS0042245,4
RTS0042246,19
RTS0042247,14
RTS0042248,18
RTS0042249,25
RTS0042250,5
RTS0042251,7
RTS0042252,10
RTS0042253,10
RTS0042254,9
RTS0042255,17
RTS0042256,32
RTS0042257,23
RTS0042258,16
RTS0042259,19
RTS0042260,29
RTS0042261,18
RTS0042262,12
RTS0042263,26
RTS0042264,25
RTS0042265,31
RTS0042266,9
RTS0042267,16
RTS0042268,10
RTS0042269,7
RTS0042270,6
RTS0042271,10
RTS0042272,6
RTS0042273,8
RTS0042274,12
RTS0042275,14
RTS0042276,20
RTS0042277,14
RTS0042278,6
RTS0042279,21
RTS0042280,18
RTS0042281,14
RTS0042282,7
RTS0042283,17
RTS0042284,9
RTS0042285,13
RTS0042286,14
RTS0042287,21
RTS0042288,16
RTS0042289,16
RTS0042290,8
RTS0042291,27
RTS0042292,35
RTS0042293,37
RTS0042294,26
RTS0042295,19
RTS0042296,14
RTS0042297,18
RTS0042298,15
RTS0042299,14
RTS0042300,18
RTS0042301,17
RTS0042302,12
RTS0042303,19
RTS0042304,9
RTS0042305,18
RTS0042306,14
RTS0042307,24
RTS0042308,20
RTS0042309,20
RTS0042310,28
RTS0042311,9
RTS0042312,11
RTS0042313,12
RTS0042314,9
RTS0042315,14
RTS0042316,29
RTS0042317,57
RTS0042318,27
RTS0042319,29
RTS0042320,16
RTS0042321,10
RTS0042322,16
RTS0042323,16
RTS0042324,19
RTS0042325,8
RTS0042326,18
RTS0042327,12
RTS0042328,12
RTS0042329,17
RTS0042330,10
RTS0042331,12
RTS0042332,29
RTS0042333,26
RTS0042334,19
RTS0042335,10
RTS0042336,10
RTS0042337,11
RTS0042338,12
RTS0042339,10
RTS0042340,12
RTS0042341,17
RTS0042342,17
RTS0042343,36
RTS0042344,24
RTS0042345,20
RTS0042346,16
RTS0042347,12
RTS0042348,5
RTS0042349,9
RTS0042350,5
RTS0042351,9
RTS0042352,12
RTS0042353,14
RTS0042354,13
RTS0042355,11
RTS0042356,2
RTS0042357,9
RTS0042358,12
RTS0042359,12
RTS0042360,7
RTS0042361,20
RTS0042362,21
RTS0042363,30
RTS0042364,27
RTS0042365,20
RTS0042366,8
RTS0042367,15
RTS0042368,13
RTS0042369,10
RTS0042370,17
RTS0042371,12
RTS0042372,11
RTS0042373,18
RTS0042374,5
RTS0042375,18
RTS0042376,8
RTS0042377,5
RTS0042378,12
RTS0042379,21
RTS0042380,7
RTS0042381,24
RTS0042382,25
RTS0042383,18
RTS0042384,12
RTS0042385,23
RTS0042386,9
RTS0042387,9
RTS0042388,12
RTS0042389,19
RTS0042390,14
RTS0042391,8
RTS0042392,11
RTS0042393,7
RTS0042394,12
RTS0042395,11
RTS0042396,5
RTS0042397,13
RTS0042398,12
RTS0042399,8
RTS0042400,10
RTS0042401,16
RTS0042402,14
RTS0042403,8
RTS0042404,8
RTS0042405,15
RTS0042406,20
RTS0042407,17
RTS0042408,21
RTS0042409,6
RTS0042410,28
RTS0042411,17
RTS0042412,23
RTS0042413,20
RTS0042414,18
RTS0042415,16
RTS0042416,49
RTS0042417,60
RTS0042418,50
RTS0042419,36
RTS0042420,34
RTS0042421,12
RTS0042422,16
RTS0042423,15
RTS0042424,12
RTS0042425,11
RTS0042426,12
RTS0042427,12
RTS0042428,18
RTS0042429,7
RTS0042430,19
RTS0042431,20
RTS0042432,24
RTS0042433,16
RTS0042434,22
RTS0042435,17
RTS0042436,10
RTS0042437,6
RTS0042438,8
RTS0042439,16
RTS0042440,12
RTS0042441,11
RTS0042442,11
RTS0042443,2
RTS0042444,10
RTS0042445,13
RTS0042446,19
RTS0042447,10
RTS0042448,16
RTS0042449,10
RTS0042450,16
RTS0042451,21
RTS0042452,15
RTS0042453,14
RTS0042454,17
RTS0042455,10
RTS0042456,18
RTS0042457,10
RTS0042458,13
RTS0042460,11
RTS0042461,31
RTS0042462,26
RTS0042463,18
RTS0042464,39
RTS0042465,30
RTS0042466,20
RTS0042467,25
RTS0042468,16
RTS0042469,29
RTS0042470,15
RTS0042471,10
RTS0042472,16
RTS0042473,12
RTS0042474,16
RTS0042475,18
RTS0042476,20
RTS0042477,14
RTS0042478,9
RTS0042479,12
RTS0042480,6
RTS0042481,16
RTS0042482,30
RTS0042483,35
RTS0042484,53
RTS0042485,27
RTS0042486,16
RTS0042487,22
RTS0042488,8
RTS0042489,8
RTS0042490,9
RTS0042491,13
RTS0042492,6
RTS0042493,18
RTS0042494,11
RTS0042495,7
RTS0042496,10
RTS0042497,14
RTS0042498,17
RTS0042499,17
RTS0042500,14
RTS0042501,14
RTS0042502,10
RTS0042503,6
RTS0042504,12
RTS0042505,11
RTS0042506,11
RTS0042507,14
RTS0042508,9
RTS0042509,10
RTS0042510,11
RTS0042515,14
RTS0042522,4
RTS0042526,12
RTS0042527,9
RTS0042528,11
RTS0042529,7
RTS0042530,16
RTS0042531,14
RTS0042532,8
RTS0042533,9
RTS0042534,7
RTS0042535,10
RTS0042536,25
RTS0042537,12
RTS0042538,14
RTS0042539,34
RTS0042540,24
RTS0042541,8
RTS0042542,10
RTS0042543,8
RTS0042544,9
RTS0042545,7
RTS0042546,12
RTS0042547,4
RTS0042548,7
RTS0042549,7
RTS0042550,14
RTS0042551,8
RTS0042552,9
RTS0042553,11
RTS0042554,8
RTS0042555,14
RTS0042556,17
RTS0042557,6
RTS0042558,10
RTS0042559,7
RTS0042560,10
RTS0042561,14
RTS0042562,7
RTS0042563,12
RTS0042564,12
RTS0042565,12
RTS0042566,29
RTS0042567,18
RTS0042568,27
RTS0042569,38
RTS0042570,20
RTS0042571,28
RTS0042572,15
RTS0042573,23
RTS0042574,16
RTS0042575,19
RTS0042576,15
RTS0042577,26
RTS0042578,30
RTS0042579,26
RTS0042580,21
RTS0042581,20
RTS0042582,21
RTS0042583,20
RTS0042584,8
RTS0042585,12
RTS0042586,20
RTS0042587,15
RTS0042588,17
RTS0042589,20
RTS0042590,21
RTS0042591,10
RTS0042592,6
RTS0042593,19
RTS0042594,7
RTS0042595,7
RTS0042596,38
RTS0042597,37
RTS0042598,61
RTS0042599,16
RTS0042600,41
RTS0042601,11
RTS0042602,12
RTS0042603,10
RTS0042604,13
RTS0042605,13
RTS0042606,13
RTS0042607,18
RTS0042608,11
RTS0042609,9
RTS0042610,3
RTS0042611,12
RTS0042612,13
RTS0042613,22
RTS0042614,17
RTS0042615,12
RTS0042616,13
RTS0042617,7
RTS0042618,13
RTS0042619,11
RTS0042620,12
RTS0042621,9
RTS0042622,16
RTS0042623,6
RTS0042624,14
RTS0042625,6
RTS0042626,12
RTS0042627,20
RTS0042628,8
RTS0042629,7
RTS0042630,15
RTS0042631,3
RTS0042633,6
RTS0042634,13
RTS0042635,11
RTS0042636,121
RTS0042637,70
RTS0042638,119
RTS0042639,82
RTS0042640,76
RTS0042641,9
RTS0042642,10
RTS0042643,8
RTS0042644,10
RTS0042645,17
RTS0042646,15
RTS0042647,15
RTS0042648,22
RTS0042649,16
RTS0042650,11
RTS0042651,11
RTS0042652,6
RTS0042653,8
RTS0042654,10
RTS0042655,6
RTS0042656,11
RTS0042657,6
RTS0042658,12
RTS0042659,8
RTS0042660,11
RTS0042661,7
RTS0042662,8
RTS0042663,10
RTS0042664,7
RTS0042665,10
RTS0042666,14
RTS0042667,14
RTS0042668,7
RTS0042669,10
RTS0042670,7
RTS0042671,70
RTS0042672,39
RTS0042673,56
RTS0042674,61
RTS0042675,77
RTS0042676,2
RTS0042678,13
RTS0042679,16
RTS0042680,14
RTS0042681,105
RTS0042682,142
RTS0042683,103
RTS0042684,74
RTS0042685,117
RTS0042686,11
RTS0042687,11
RTS0042688,8
RTS0042689,6
RTS0042690,11
RTS0042691,10
RTS0042692,14
RTS0042693,9
RTS0042695,6
RTS0042696,6
RTS0042697,11
RTS0042698,7
RTS0042699,9
RTS0042700,12
RTS0042701,8
RTS0042702,13
RTS0042703,10
RTS0042704,9
RTS0042705,12
RTS0042706,10
RTS0042707,12
RTS0042708,17
RTS0042709,13
RTS0042710,15
RTS0042711,155
RTS0042712,155
RTS0042713,75
RTS0042714,145
RTS0042715,86
RTS0042716,13
RTS0042717,10
RTS0042718,5
RTS0042719,13
RTS0042720,7
RTS0042721,11
RTS0042722,10
RTS0042723,14
RTS0042724,4
RTS0042725,15
RTS0042726,10
RTS0042727,9
RTS0042728,13
RTS0042729,8
RTS0042730,12
RTS0042731,13
RTS0042732,8
RTS0042733,11
RTS0042734,7
RTS0042735,6
RTS0042736,60
RTS0042737,92
RTS0042738,69
RTS0042739,40
RTS0042740,71
RTS0042741,11
RTS0042742,11
RTS0042743,12
RTS0042744,14
RTS0042745,14
RTS0042746,16
RTS0042747,9
RTS0042748,12
RTS0042749,9
RTS0042750,13
RTS0042751,9
RTS0042752,8
RTS0042753,15
RTS0042754,13
RTS0042755,7
RTS0042756,10
RTS0042757,15
RTS0042758,10
RTS0042759,6
RTS0042760,12
RTS0042761,11
RTS0042762,10
RTS0042763,11
RTS0042764,14
RTS0042765,9
RTS0042766,16
RTS0042767,18
RTS0042768,14
RTS0042769,13
RTS0042770,13
RTS0042771,7
RTS0042772,13
RTS0042773,11
RTS0042774,13
RTS0042775,11
RTS0042776,30
RTS0042777,32
RTS0042778,38
RTS0042779,26
RTS0042780,25
RTS0042781,15
RTS0042782,17
RTS0042783,20
RTS0042784,12
RTS0042785,13
RTS0042786,31
RTS0042787,30
RTS0042788,26
RTS0042789,30
RTS0042790,34
RTS0042791,4074
RTS0042792,1907
RTS0042793,3005
RTS0042794,2718
RTS0042795,2835
RTS0042796,15
RTS0042797,18
RTS0042798,13
RTS0042799,13
RTS0042800,6
RTS0042801,16
RTS0042802,13
RTS0042803,4
RTS0042804,16
RTS0042805,13
RTS0042806,17
RTS0042807,13
RTS0042808,27
RTS0042809,18
RTS0042810,14
RTS0042811,16
RTS0042812,26
RTS0042813,24
RTS0042814,30
RTS0042815,27
RTS0042816,17
RTS0042817,20
RTS0042818,12
RTS0042819,14
RTS0042820,9
RTS0042821,18
RTS0042822,8
RTS0042823,15
RTS0042824,12
RTS0042825,11
RTS0042826,18
RTS0042827,16
RTS0042828,17
RTS0042829,11
RTS0042830,19
RTS0042831,8
RTS0042832,14
RTS0042833,12
RTS0042834,6
RTS0042835,11
RTS0042836,16
RTS0042837,21
RTS0042838,17
RTS0042839,8
RTS0042840,16
RTS0042841,8
RTS0042842,11
RTS0042843,18
RTS0042844,13
RTS0042845,34
RTS0042846,21
RTS0042847,24
RTS0042848,36
RTS0042849,18
RTS0042850,26
RTS0042851,25
RTS0042852,14
RTS0042853,18
RTS0042854,13
RTS0042855,21
RTS0042856,11
RTS0042857,19
RTS0042858,19
RTS0042859,34
RTS0042860,20
RTS0042861,13
RTS0042862,8
RTS0042863,10
RTS0042864,17
RTS0042865,13
RTS0042866,19
RTS0042867,29
RTS0042868,14
RTS0042869,23
RTS0042870,24
RTS0042871,9
RTS0042872,11
RTS0042873,9
RTS0042874,9
RTS0042875,13
RTS0042876,30
RTS0042877,29
RTS0042878,17
RTS0042879,22
RTS0042880,28
RTS0042881,12
RTS0042882,18
RTS0042883,14
RTS0042884,13
RTS0042885,8
RTS0042886,19
RTS0042887,15
RTS0042888,18
RTS0042889,20
RTS0042890,10
RTS0042891,10
RTS0042892,14
RTS0042893,16
RTS0042894,10
RTS0042895,14
RTS0042896,32
RTS0042897,22
RTS0042898,12
RTS0042899,30
RTS0042900,17
RTS0042901,21
RTS0042902,8
RTS0042903,14
RTS0042904,6
RTS0042905,11
RTS0042906,183
RTS0042907,94
RTS0042908,169
RTS0042909,143
RTS0042910,82
RTS0042911,13
RTS0042912,9
RTS0042913,12
RTS0042914,7
RTS0042915,13
RTS0042916,7
RTS0042917,10
RTS0042918,12
RTS0042919,14
RTS0042920,16
RTS0042921,25
RTS0042922,10
RTS0042923,14
RTS0042924,11
RTS0042925,13
RTS0042926,10
RTS0042927,12
RTS0042928,17
RTS0042929,17
RTS0042930,12
RTS0042931,14
RTS0042932,12
RTS0042933,21
RTS0042934,12
RTS0042935,19
RTS0042936,8
RTS0042937,12
RTS0042938,28
RTS0042939,19
RTS0042940,15
RTS0042941,145
RTS0042942,112
RTS0042943,131
RTS0042944,131
RTS0042945,98
RTS0042946,14
RTS0042947,10
RTS0042948,9
RTS0042949,7
RTS0042950,15
RTS0042951,14
RTS0042952,14
RTS0042953,13
RTS0042954,16
RTS0042955,13
RTS0042956,20
RTS0042957,16
RTS0042958,21
RTS0042959,15
RTS0042960,17
RTS0042961,14
RTS0042962,12
RTS0042963,19
RTS0042964,16
RTS0042965,21
RTS0042966,17
RTS0042967,20
RTS0042968,9
RTS0042969,16
RTS0042970,15
RTS0042971,55
RTS0042972,34
RTS0042973,40
RTS0042974,35
RTS0042975,39
RTS0042976,24
RTS0042977,29
RTS0042978,23
RTS0042979,20
RTS0042980,16
RTS0042981,34
RTS0042982,25
RTS0042983,19
RTS0042984,23
RTS0042985,25
RTS0042986,11
RTS0042987,8
RTS0042988,11
RTS0042989,17
RTS0042990,5
RTS0042991,15
RTS0042992,21
RTS0042993,14
RTS0042994,17
RTS0042995,11
RTS0042996,13
RTS0042997,16
RTS0042998,6
RTS0042999,12
RTS0043000,15
RTS0043001,12
RTS0043002,16
RTS0043003,14
RTS0043004,18
RTS0043005,9
RTS0043006,11
RTS0043007,12
RTS0043008,16
RTS0043009,16
RTS0043010,13
RTS0043011,27
RTS0043012,27
RTS0043013,29
RTS0043014,21
RTS0043015,23
RTS0043016,18
RTS0043017,20
RTS0043018,24
RTS0043019,30
RTS0043020,14
RTS0043021,22
RTS0043022,11
RTS0043023,8
RTS0043024,14
RTS0043025,18
RTS0043026,6
RTS0043027,14
RTS0043028,16
RTS0043029,23
RTS0043030,17
RTS0043031,14
RTS0043032,18
RTS0043033,18
RTS0043034,15
RTS0043035,13
RTS0043036,18
RTS0043037,10
RTS0043038,10
RTS0043039,12
RTS0043040,17
RTS0043041,9
RTS0043042,11
RTS0043043,14
RTS0043044,19
RTS0043045,8
RTS0043046,9
RTS0043047,15
RTS0043048,11
RTS0043049,9
RTS0043050,14
RTS0043051,20
RTS0043052,19
RTS0043053,12
RTS0043054,12
RTS0043055,15
RTS0043056,10
RTS0043057,8
RTS0043058,16
RTS0043059,15
RTS0043060,20
RTS0043061,67
RTS0043062,42
RTS0043063,30
RTS0043064,37
RTS0043065,46
RTS0043066,16
RTS0043067,23
RTS0043068,21
RTS0043069,17
RTS0043070,19
RTS0043071,14
RTS0043072,18
RTS0043073,18
RTS0043074,12
RTS0043075,19
RTS0043076,11
RTS0043077,7
RTS0043078,10
RTS0043079,14
RTS0043080,15
RTS0043081,7
RTS0043082,15
RTS0043083,10
RTS0043084,8
RTS0043085,17
RTS0043086,12
RTS0043087,8
RTS0043088,14
RTS0043089,7
RTS0043090,10
RTS0043091,8
RTS0043092,8
RTS0043093,11
RTS0043094,14
RTS0043095,13
RTS0043096,10
RTS0043097,7
RTS0043098,15
RTS0043099,12
RTS0043100,14
RTS0043101,17
RTS0043102,19
RTS0043103,20
RTS0043104,26
RTS0043105,15
RTS0043106,26
RTS0043107,24
RTS0043108,17
RTS0043109,18
RTS0043110,19
RTS0043111,225
RTS0043112,242
RTS0043113,217
RTS0043114,226
RTS0043115,203
RTS0043116,18
RTS0043117,15
RTS0043118,5
RTS0043119,15
RTS0043120,16
RTS0043121,22
RTS0043122,14
RTS0043123,15
RTS0043124,8
RTS0043125,8
RTS0043126,58
RTS0043127,45
RTS0043128,98
RTS0043129,32
RTS0043130,48
RTS0043131,18
RTS0043132,9
RTS0043133,9
RTS0043134,6
RTS0043135,16
RTS0043136,10
RTS0043137,10
RTS0043138,22
RTS0043139,20
RTS0043140,11
RTS0043141,15
RTS0043142,16
RTS0043143,15
RTS0043144,17
RTS0043145,14
RTS0043146,15
RTS0043147,20
RTS0043148,26
RTS0043149,17
RTS0043150,11
RTS0043151,19
RTS0043152,17
RTS0043153,20
RTS0043154,27
RTS0043155,13
RTS0043156,53
RTS0043157,60
RTS0043159,39
RTS0043160,115
RTS0043161,17
RTS0043162,20
RTS0043163,17
RTS0043164,23
RTS0043165,18
RTS0043167,14
RTS0043168,10
RTS0043169,11
RTS0043170,13
RTS0043171,40
RTS0043172,54
RTS0043173,39
RTS0043174,37
RTS0043175,54
RTS0043176,22
RTS0043177,19
RTS0043178,49
RTS0043179,20
RTS0043180,16
RTS0043181,22
RTS0043182,10
RTS0043183,23
RTS0043184,11
RTS0043185,7
RTS0043186,21
RTS0043187,11
RTS0043188,13
RTS0043189,16
RTS0043190,15
RTS0043191,8
RTS0043192,13
RTS0043193,19
RTS0043194,6
RTS0043195,15
RTS0043196,15
RTS0043197,8
RTS0043198,15
RTS0043199,22
RTS0043200,14
RTS0043201,15
RTS0043202,10
RTS0043203,21
RTS0043204,26
RTS0043205,25
RTS0043206,18
RTS0043207,16
RTS0043208,23
RTS0043209,11
RTS0043210,12
RTS0043211,29
RTS0043212,29
RTS0043213,18
RTS0043214,33
RTS0043215,22
RTS0043216,13
RTS0043217,26
RTS0043218,17
RTS0043219,21
RTS0043220,16
RTS0043221,11
RTS0043222,21
RTS0043223,12
RTS0043224,12
RTS0043225,15
RTS0043226,15
RTS0043227,11
RTS0043228,12
RTS0043229,10
RTS0043230,17
RTS0043231,23
RTS0043232,13
RTS0043233,22
RTS0043234,10
RTS0043235,10
RTS0043236,11
RTS0043237,8
RTS0043238,14
RTS0043239,11
RTS0043240,14
RTS0043241,10
RTS0043242,10
RTS0043243,17
RTS0043244,20
RTS0043245,12
RTS0043246,18
RTS0043247,18
RTS0043248,13
RTS0043249,11
RTS0043250,22
RTS0043251,26
RTS0043252,30
RTS0043253,17
RTS0043254,33
RTS0043255,24
RTS0043256,12
RTS0043257,9
RTS0043258,14
RTS0043259,10
RTS0043260,6
RTS0043261,3
RTS0043262,19
RTS0043263,7
RTS0043264,10
RTS0043265,11
RTS0043266,13
RTS0043267,17
RTS0043268,21
RTS0043269,16
RTS0043270,28
RTS0043271,35
RTS0043272,24
RTS0043273,18
RTS0043274,25
RTS0043275,25
RTS0043276,17
RTS0043277,29
RTS0043278,18
RTS0043279,26
RTS0043280,17
RTS0043281,18
RTS0043282,18
RTS0043283,18
RTS0043284,27
RTS0043285,16
RTS0043286,7
RTS0043287,19
RTS0043288,15
RTS0043289,13
RTS0043290,11
RTS0043291,21
RTS0043292,21
RTS0043293,13
RTS0043294,25
RTS0043295,17
RTS0043296,9
RTS0043297,14
RTS0043299,10
RTS0043300,13
RTS0043301,11
RTS0043302,10
RTS0043303,7
RTS0043304,12
RTS0043305,14
RTS0043306,10
RTS0043307,14
RTS0043308,7
RTS0043309,8
RTS0043310,13
RTS0043311,10
RTS0043312,15
RTS0043313,22
RTS0043314,16
RTS0043315,10
RTS0043316,17
RTS0043317,10
RTS0043318,15
RTS0043319,14
RTS0043320,12
RTS0043321,8
RTS0043322,14
RTS0043323,18
RTS0043324,16
RTS0043325,19
RTS0043326,14
RTS0043327,23
RTS0043328,16
RTS0043329,13
RTS0043330,14
RTS0043331,8
RTS0043332,12
RTS0043333,8
RTS0043334,13
RTS0043335,7
RTS0043336,15
RTS0043337,13
RTS0043338,22
RTS0043339,16
RTS0043340,11
RTS0043341,10
RTS0043342,11
RTS0043343,18
RTS0043344,15
RTS0043345,9
RTS0043346,11
RTS0043347,19
RTS0043348,15
RTS0043349,9
RTS0043350,8
RTS0043351,24
RTS0043352,23
RTS0043353,24
RTS0043354,12
RTS0043355,18
RTS0043356,34
RTS0043357,19
RTS0043358,32
RTS0043359,29
RTS0043360,23
RTS0043361,18
RTS0043362,10
RTS0043363,7
RTS0043364,9
RTS0043365,12
RTS0043366,10
RTS0043367,10
RTS0043368,9
RTS0043369,11
RTS0043370,8
RTS0043371,40
RTS0043372,28
RTS0043373,32
RTS0043374,26
RTS0043375,28
RTS0043376,16
RTS0043377,23
RTS0043378,18
RTS0043379,17
RTS0043380,19
RTS0043381,16
RTS0043382,17
RTS0043383,19
RTS0043384,20
RTS0043385,12
RTS0043386,13
RTS0043387,21
RTS0043388,18
RTS0043389,23
RTS0043390,21
RTS0043391,13
RTS0043392,13
RTS0043393,21
RTS0043394,11
RTS0043395,11
RTS0043396,19
RTS0043397,24
RTS0043398,14
RTS0043399,23
RTS0043400,16
RTS0043401,10
RTS0043402,11
RTS0043403,11
RTS0043404,7
RTS0043405,11
RTS0043406,20
RTS0043407,11
RTS0043408,13
RTS0043409,11
RTS0043410,11
RTS0043411,14
RTS0043412,10
RTS0043413,5
RTS0043414,12
RTS0043415,4
RTS0043416,14
RTS0043417,13
RTS0043418,12
RTS0043419,15
RTS0043420,11
RTS0043421,16
RTS0043422,12
RTS0043423,19
RTS0043424,19
RTS0043425,11
RTS0043426,21
RTS0043427,11
RTS0043428,21
RTS0043429,16
RTS0043430,26
RTS0043431,24
RTS0043432,18
RTS0043433,17
RTS0043434,32
RTS0043435,34
RTS0043436,22
RTS0043437,25
RTS0043438,32
RTS0043439,13
RTS0043440,33
RTS0043441,37
RTS0043442,29
RTS0043443,18
RTS0043444,38
RTS0043445,30
RTS0043446,15
RTS0043447,21
RTS0043448,18
RTS0043449,18
RTS0043450,16
RTS0043451,12
RTS0043452,12
RTS0043453,12
RTS0043454,11
RTS0043455,12
RTS0043456,20
RTS0043457,13
RTS0043458,9
RTS0043459,8
RTS0043460,12
RTS0043461,18
RTS0043462,15
RTS0043463,17
RTS0043464,16
RTS0043465,14
RTS0043466,26
RTS0043467,23
RTS0043468,31
RTS0043469,19
RTS0043470,33
RTS0043471,13
RTS0043472,18
RTS0043473,8
RTS0043474,13
RTS0043475,9
RTS0043476,12
RTS0043477,13
RTS0043478,9
RTS0043479,11
RTS0043480,11
RTS0043481,25
RTS0043482,25
RTS0043483,39
RTS0043484,17
RTS0043485,34
RTS0043486,35
RTS0043487,19
RTS0043488,51
RTS0043489,36
RTS0043490,34
RTS0043491,28
RTS0043492,25
RTS0043493,18
RTS0043494,40
RTS0043495,37
RTS0043496,12
RTS0043497,18
RTS0043498,9
RTS0043499,10
RTS0043500,19
RTS0043501,12
RTS0043502,7
RTS0043503,3
RTS0043504,18
RTS0043505,12
RTS0043506,18
RTS0043507,10
RTS0043508,8
RTS0043509,8
RTS0043510,9
RTS0043511,8
RTS0043512,13
RTS0043513,13
RTS0043514,12
RTS0043515,12
RTS0043516,9
RTS0043517,11
RTS0043518,16
RTS0043519,17
RTS0043520,14
RTS0043521,10
RTS0043522,16
RTS0043523,20
RTS0043524,13
RTS0043525,17
RTS0043526,11
RTS0043527,17
RTS0043528,6
RTS0043529,24
RTS0043530,14
RTS0043531,12
RTS0043532,7
RTS0043533,9
RTS0043534,7
RTS0043535,11
RTS0043536,22
RTS0043537,17
RTS0043538,15
RTS0043539,23
RTS0043540,12
RTS0043541,18
RTS0043542,12
RTS0043543,11
RTS0043544,22
RTS0043545,13
RTS0043546,11
RTS0043547,5
RTS0043548,22
RTS0043549,14
RTS0043550,12
RTS0043551,35
RTS0043552,21
RTS0043553,26
RTS0043554,28
RTS0043555,14
RTS0043556,8
RTS0043557,13
RTS0043558,7
RTS0043559,16
RTS0043560,19
RTS0043561,16
RTS0043562,17
RTS0043563,15
RTS0043564,11
RTS0043565,6
RTS0043566,13
RTS0043567,9
RTS0043568,5
RTS0043569,15
RTS0043570,19
RTS0043571,15
RTS0043572,15
RTS0043573,7
RTS0043574,17
RTS0043575,14
RTS0043576,32
RTS0043577,33
RTS0043578,21
RTS0043579,25
RTS0043580,25
RTS0043581,16
RTS0043582,24
RTS0043583,8
RTS0043584,14
RTS0043585,16
RTS0043586,10
RTS0043587,15
RTS0043588,8
RTS0043589,11
RTS0043590,10
RTS0043591,13
RTS0043592,18
RTS0043593,19
RTS0043594,11
RTS0043595,17
RTS0043596,15
RTS0043597,18
RTS0043598,11
RTS0043599,14
RTS0043600,9
RTS0043601,11
RTS0043602,12
RTS0043603,10
RTS0043604,16
RTS0043605,18
RTS0043606,22
RTS0043607,17
RTS0043608,12
RTS0043609,25
RTS0043610,22
RTS0043611,12
RTS0043612,12
RTS0043613,10
RTS0043614,13
RTS0043615,14
RTS0043616,16
RTS0043617,20
RTS0043618,16
RTS0043619,11
RTS0043620,11
RTS0043621,27
RTS0043622,21
RTS0043623,16
RTS0043624,28
RTS0043625,12
RTS0043626,15
RTS0043627,18
RTS0043628,21
RTS0043629,10
RTS0043630,18
RTS0043631,26
RTS0043632,17
RTS0043633,30
RTS0043634,34
RTS0043635,23
RTS0043636,12
RTS0043637,20
RTS0043638,8
RTS0043639,13
RTS0043640,10
RTS0043641,56
RTS0043642,56
RTS0043643,62
RTS0043644,35
RTS0043645,66
RTS0043646,10
RTS0043647,6
RTS0043648,9
RTS0043649,10
RTS0043650,17
RTS0043651,11
RTS0043652,4
RTS0043653,4
RTS0043654,10
RTS0043655,13
RTS0043656,12
RTS0043657,15
RTS0043658,11
RTS0043659,7
RTS0043660,13
RTS0043661,5
RTS0043663,11
RTS0043664,11
RTS0043665,15
RTS0043666,14
RTS0043667,11
RTS0043668,12
RTS0043669,11
RTS0043670,18
RTS0043671,18
RTS0043672,20
RTS0043673,14
RTS0043674,10
RTS0043675,15
RTS0043676,10
RTS0043677,6
RTS0043678,4
RTS0043679,8
RTS0043680,16
RTS0043681,14
RTS0043682,9
RTS0043683,17
RTS0043684,13
RTS0043685,15
RTS0043686,14
RTS0043687,15
RTS0043688,10
RTS0043689,16
RTS0043690,10
RTS0043691,6
RTS0043692,17
RTS0043693,13
RTS0043694,10
RTS0043695,20
RTS0043696,17
RTS0043697,15
RTS0043698,19
RTS0043699,26
RTS0043700,19
RTS0043701,22
RTS0043702,41
RTS0043703,27
RTS0043704,40
RTS0043705,26
RTS0043706,20
RTS0043707,18
RTS0043708,14
RTS0043709,16
RTS0043710,20
RTS0043711,10
RTS0043712,8
RTS0043713,20
RTS0043714,6
RTS0043715,7
RTS0043716,10
RTS0043717,20
RTS0043718,16
RTS0043719,14
RTS0043720,15
RTS0043721,17
RTS0043722,14
RTS0043723,21
RTS0043724,15
RTS0043725,22
RTS0043726,15
RTS0043727,21
RTS0043728,10
RTS0043729,20
RTS0043730,17
RTS0043731,19
RTS0043732,11
RTS0043733,9
RTS0043734,10
RTS0043735,13
RTS0043736,10
RTS0043737,8
RTS0043738,13
RTS0043739,9
RTS0043740,6
RTS0043741,19
RTS0043742,24
RTS0043743,18
RTS0043744,19
RTS0043745,15
RTS0043746,11
RTS0043747,14
RTS0043748,13
RTS0043749,14
RTS0043750,10
RTS0043751,19
RTS0043752,13
RTS0043753,16
RTS0043754,7
RTS0043755,19
RTS0043756,11
RTS0043757,12
RTS0043758,11
RTS0043759,14
RTS0043760,17
RTS0043761,27
RTS0043762,12
RTS0043763,13
RTS0043764,6
RTS0043765,9
RTS0043766,9
RTS0043767,3
RTS0043768,7
RTS0043769,11
RTS0043770,8
RTS0043771,12
RTS0043772,9
RTS0043773,16
RTS0043774,21
RTS0043775,17
RTS0043776,9
RTS0043777,9
RTS0043778,10
RTS0043779,14
RTS0043780,16
RTS0043781,17
RTS0043782,8
RTS0043783,13
RTS0043784,22
RTS0043785,12
RTS0043786,16
RTS0043787,9
RTS0043788,8
RTS0043789,9
RTS0043790,9
RTS0043791,9
RTS0043792,12
RTS0043793,7
RTS0043794,8
RTS0043795,11
RTS0043796,25
RTS0043797,22
RTS0043798,9
RTS0043799,29
RTS0043800,17
RTS0043801,8
RTS0043802,11
RTS0043803,7
RTS0043804,9
RTS0043805,5
RTS0043806,7
RTS0043807,17
RTS0043808,14
RTS0043809,11
RTS0043810,12
RTS0043811,16
RTS0043812,14
RTS0043813,6
RTS0043814,15
RTS0043815,13
RTS0043816,25
RTS0043817,28
RTS0043818,25
RTS0043819,18
RTS0043820,25
RTS0043821,7
RTS0043822,7
RTS0043823,5
RTS0043824,14
RTS0043825,7
RTS0043826,13
RTS0043827,10
RTS0043828,15
RTS0043829,7
RTS0043830,16
RTS0043831,19
RTS0043832,13
RTS0043833,15
RTS0043834,19
RTS0043835,13
RTS0043836,16
RTS0043837,17
RTS0043838,20
RTS0043839,8
RTS0043840,11
RTS0043841,11
RTS0043842,13
RTS0043843,9
RTS0043844,10
RTS0043845,14
RTS0043846,24
RTS0043847,18
RTS0043848,28
RTS0043849,29
RTS0043850,20
RTS0043851,19
RTS0043852,9
RTS0043853,17
RTS0043854,9
RTS0043856,7
RTS0043857,6
RTS0043858,7
RTS0043859,11
RTS0043860,12
RTS0043861,28
RTS0043862,32
RTS0043863,15
RTS0043864,9
RTS0043865,13
RTS0043866,16
RTS0043867,13
RTS0043868,10
RTS0043869,17
RTS0043870,13
RTS0043871,9
RTS0043872,8
RTS0043873,21
RTS0043874,12
RTS0043875,7
RTS0043876,10
RTS0043877,13
RTS0043878,15
RTS0043879,17
RTS0043880,14
RTS0043881,5
RTS0043882,14
RTS0043883,10
RTS0043884,10
RTS0043885,14
RTS0043886,22
RTS0043887,18
RTS0043888,13
RTS0043889,11
RTS0043890,24
RTS0043891,32
RTS0043892,17
RTS0043893,18
RTS0043894,15
RTS0043895,23
RTS0043896,15
RTS0043897,22
RTS0043898,9
RTS0043899,20
RTS0043900,11
RTS0043901,9
RTS0043902,16
RTS0043903,17
RTS0043904,30
RTS0043905,17
RTS0043906,13
RTS0043907,14
RTS0043908,12
RTS0043909,19
RTS0043910,15
RTS0043911,18
RTS0043912,30
RTS0043913,13
RTS0043914,11
RTS0043915,11
RTS0043916,12
RTS0043917,15
RTS0043918,7
RTS0043919,8
RTS0043920,26
RTS0043921,26
RTS0043922,26
RTS0043923,16
RTS0043924,32
RTS0043925,37
RTS0043926,23
RTS0043927,12
RTS0043928,13
RTS0043929,9
RTS0043930,21
RTS0043931,15
RTS0043932,13
RTS0043933,23
RTS0043934,14
RTS0043935,20
RTS0043936,7
RTS0043937,11
RTS0043938,7
RTS0043939,10
RTS0043940,7
RTS0043941,8
RTS0043942,15
RTS0043943,8
RTS0043944,11
RTS0043945,14
RTS0043946,14
RTS0043947,18
RTS0043948,12
RTS0043949,8
RTS0043950,10
RTS0043951,13
RTS0043952,19
RTS0043953,11
RTS0043954,13
RTS0043955,22
RTS0043956,22
RTS0043957,23
RTS0043958,25
RTS0043959,18
RTS0043960,20
RTS0043961,19
RTS0043962,21
RTS0043963,17
RTS0043964,18
RTS0043965,14
RTS0043966,21
RTS0043967,10
RTS0043968,17
RTS0043969,11
RTS0043970,16
RTS0043971,16
RTS0043972,35
RTS0043973,22
RTS0043974,19
RTS0043975,10
RTS0043976,22
RTS0043977,21
RTS0043978,27
RTS0043979,22
RTS0043980,25
RTS0043981,16
RTS0043982,27
RTS0043983,28
RTS0043984,15
RTS0043985,30
RTS0043986,9
RTS0043987,27
RTS0043988,15
RTS0043989,21
RTS0043990,18
RTS0043991,12
RTS0043992,9
RTS0043993,9
RTS0043994,13
RTS0043996,21
RTS0043997,6
RTS0043998,9
RTS0043999,10
RTS0044000,5
RTS0044001,31
RTS0044002,33
RTS0044003,46
RTS0044004,35
RTS0044005,38
RTS0044006,9
RTS0044007,15
RTS0044008,10
RTS0044009,9
RTS0044010,14
RTS0044011,12
RTS0044012,30
RTS0044013,19
RTS0044014,15
RTS0044015,14
RTS0044016,12
RTS0044017,3
RTS0044018,13
RTS0044019,9
RTS0044020,33
RTS0044021,11
RTS0044022,19
RTS0044023,16
RTS0044024,5
RTS0044025,16
RTS0044026,9
RTS0044027,19
RTS0044028,10
RTS0044029,12
RTS0044030,13
RTS0044031,15
RTS0044032,16
RTS0044033,16
RTS0044034,12
RTS0044035,12
RTS0044036,56
RTS0044037,43
RTS0044038,58
RTS0044039,37
RTS0044040,37
RTS0044041,24
RTS0044042,13
RTS0044043,22
RTS0044044,21
RTS0044045,18
RTS0044046,20
RTS0044047,12
RTS0044048,14
RTS0044049,14
RTS0044050,20
RTS0044051,14
RTS0044052,13
RTS0044053,12
RTS0044054,13
RTS0044055,16
RTS0044056,16
RTS0044057,22
RTS0044058,18
RTS0044059,16
RTS0044060,9
RTS0044061,14
RTS0044062,25
RTS0044063,13
RTS0044064,14
RTS0044065,6
RTS0044067,16
RTS0044068,27
RTS0044069,20
RTS0044070,10
RTS0044071,14
RTS0044072,11
RTS0044073,4
RTS0044074,11
RTS0044075,9
RTS0044076,9
RTS0044077,7
RTS0044078,7
RTS0044079,9
RTS0044080,9
RTS0044081,14
RTS0044082,20
RTS0044083,7
RTS0044084,12
RTS0044085,13
RTS0044086,12
RTS0044087,9
RTS0044088,7
RTS0044089,12
RTS0044090,11
RTS0044091,9
RTS0044092,16
RTS0044093,8
RTS0044094,13
RTS0044095,16
RTS0044096,9
RTS0044097,11
RTS0044098,11
RTS0044099,12
RTS0044100,20
RTS0044101,19
RTS0044102,15
RTS0044103,16
RTS0044104,20
RTS0044105,21
RTS0044106,36
RTS0044107,16
RTS0044108,21
RTS0044109,22
RTS0044110,29
RTS0044111,32
RTS0044112,19
RTS0044113,37
RTS0044114,16
RTS0044115,38
RTS0044116,10
RTS0044117,15
RTS0044118,10
RTS0044119,17
RTS0044120,12
RTS0044121,14
RTS0044122,9
RTS0044123,12
RTS0044124,12
RTS0044125,12
RTS0044126,15
RTS0044127,12
RTS0044128,17
RTS0044129,10
RTS0044130,9
RTS0044131,21
RTS0044132,12
RTS0044133,19
RTS0044134,24
RTS0044135,12
RTS0044136,10
RTS0044137,9
RTS0044138,15
RTS0044139,14
RTS0044140,13
RTS0044141,14
RTS0044142,15
RTS0044143,9
RTS0044144,20
RTS0044145,10
RTS0044146,5
RTS0044147,12
RTS0044148,11
RTS0044149,14
RTS0044150,16
RTS0044151,12
RTS0044152,8
RTS0044153,18
RTS0044154,26
RTS0044155,19
RTS0044156,58
RTS0044157,82
RTS0044158,102
RTS0044159,59
RTS0044160,75
RTS0044161,21
RTS0044162,25
RTS0044163,23
RTS0044164,15
RTS0044165,15
RTS0044166,13
RTS0044167,12
RTS0044168,14
RTS0044169,21
RTS0044170,28
RTS0044171,27
RTS0044172,20
RTS0044173,18
RTS0044174,19
RTS0044175,26
RTS0044176,11
RTS0044177,20
RTS0044178,17
RTS0044180,18
RTS0044181,21
RTS0044182,13
RTS0044183,10
RTS0044184,7
RTS0044185,12
RTS0044186,17
RTS0044187,14
RTS0044188,8
RTS0044189,7
RTS0044190,11
RTS0044191,22
RTS0044192,13
RTS0044193,13
RTS0044194,9
RTS0044195,18
RTS0044196,18
RTS0044197,16
RTS0044198,32
RTS0044199,31
RTS0044200,19
RTS0044206,11
RTS0044207,13
RTS0044208,15
RTS0044209,14
RTS0044210,10
RTS0044211,29
RTS0044212,16
RTS0044213,20
RTS0044214,17
RTS0044215,15
RTS0044216,14
RTS0044217,21
RTS0044218,23
RTS0044219,22
RTS0044220,11
RTS0044221,12
RTS0044222,12
RTS0044223,8
RTS0044224,9
RTS0044225,10
RTS0044226,14
RTS0044227,9
RTS0044228,15
RTS0044229,9
RTS0044230,9
RTS0044231,17
RTS0044232,6
RTS0044233,13
RTS0044234,12
RTS0044235,10
RTS0044236,18
RTS0044237,22
RTS0044238,16
RTS0044239,7
RTS0044240,14
RTS0044241,15
RTS0044242,22
RTS0044243,13
RTS0044244,12
RTS0044245,8
RTS0044246,16
RTS0044247,14
RTS0044248,19
RTS0044249,15
RTS0044250,8
RTS0044251,15
RTS0044252,11
RTS0044253,12
RTS0044254,6
RTS0044255,19
RTS0044256,23
RTS0044257,40
RTS0044258,21
RTS0044259,18
RTS0044260,17
RTS0044261,37
RTS0044262,22
RTS0044263,27
RTS0044264,41
RTS0044265,17
RTS0044266,24
RTS0044267,10
RTS0044268,19
RTS0044269,9
RTS0044270,13
RTS0044271,15
RTS0044272,14
RTS0044273,12
RTS0044274,7
RTS0044275,15
RTS0044276,12
RTS0044277,16
RTS0044278,11
RTS0044279,15
RTS0044280,11
RTS0044281,18
RTS0044282,21
RTS0044283,12
RTS0044284,16
RTS0044285,19
RTS0044286,11
RTS0044287,19
RTS0044288,8
RTS0044289,12
RTS0044290,15
RTS0044291,14
RTS0044292,19
RTS0044293,4
RTS0044294,10
RTS0044295,11
RTS0044296,11
RTS0044297,18
RTS0044298,19
RTS0044299,25
RTS0044300,13
RTS0044301,45
RTS0044302,42
RTS0044303,35
RTS0044304,59
RTS0044305,34
RTS0044306,21
RTS0044307,19
RTS0044308,20
RTS0044309,32
RTS0044310,23
RTS0044311,9
RTS0044312,15
RTS0044313,8
RTS0044314,8
RTS0044315,12
RTS0044316,13
RTS0044317,18
RTS0044318,12
RTS0044319,11
RTS0044320,4
RTS0044321,7
RTS0044322,8
RTS0044323,17
RTS0044324,8
RTS0044325,16
RTS0044326,11
RTS0044327,26
RTS0044328,22
RTS0044329,30
RTS0044330,5
RTS0044331,248
RTS0044332,203
RTS0044333,335
RTS0044334,321
RTS0044335,251
RTS0044336,14
RTS0044337,10
RTS0044338,17
RTS0044339,12
RTS0044340,8
RTS0044341,13
RTS0044342,16
RTS0044343,10
RTS0044344,15
RTS0044345,8
RTS0044346,104
RTS0044347,115
RTS0044348,115
RTS0044349,138
RTS0044350,92
RTS0044351,22
RTS0044352,10
RTS0044353,16
RTS0044354,22
RTS0044355,21
RTS0044356,10
RTS0044357,15
RTS0044358,11
RTS0044359,13
RTS0044360,13
RTS0044361,16
RTS0044362,25
RTS0044363,20
RTS0044364,29
RTS0044365,16
RTS0044366,34
RTS0044367,42
RTS0044368,35
RTS0044369,39
RTS0044370,17
RTS0044371,8
RTS0044372,5
RTS0044373,11
RTS0044374,7
RTS0044375,14
RTS0044376,11
RTS0044377,16
RTS0044378,21
RTS0044379,9
RTS0044380,17
RTS0044381,12
RTS0044382,14
RTS0044383,12
RTS0044384,12
RTS0044385,13
RTS0044386,8
RTS0044387,8
RTS0044388,23
RTS0044389,9
RTS0044390,14
RTS0044391,95
RTS0044392,101
RTS0044393,76
RTS0044394,63
RTS0044395,65
RTS0044396,15
RTS0044397,7
RTS0044399,16
RTS0044400,9
RTS0044401,13
RTS0044402,14
RTS0044403,17
RTS0044404,12
RTS0044405,11
RTS0044406,13
RTS0044407,11
RTS0044408,9
RTS0044409,17
RTS0044410,8
RTS0044411,10
RTS0044412,13
RTS0044413,12
RTS0044414,17
RTS0044415,11
RTS0044416,27
RTS0044417,29
RTS0044418,22
RTS0044419,24
RTS0044420,32
RTS0044421,12
RTS0044422,13
RTS0044423,19
RTS0044424,12
RTS0044425,13
RTS0044426,12
RTS0044427,18
RTS0044428,9
RTS0044429,18
RTS0044430,12
RTS0044431,53
RTS0044432,44
RTS0044433,60
RTS0044434,53
RTS0044435,50
RTS0044436,19
RTS0044437,14
RTS0044438,11
RTS0044439,30
RTS0044440,22
RTS0044441,48
RTS0044442,61
RTS0044443,90
RTS0044444,55
RTS0044445,54
RTS0044446,24
RTS0044447,14
RTS0044448,31
RTS0044449,24
RTS0044450,20
RTS0044451,6
RTS0044452,15
RTS0044453,15
RTS0044454,12
RTS0044455,8
RTS0044456,17
RTS0044457,19
RTS0044458,11
RTS0044459,13
RTS0044460,22
RTS0044461,13
RTS0044462,16
RTS0044463,16
RTS0044464,17
RTS0044465,17
RTS0044466,21
RTS0044467,11
RTS0044468,11
RTS0044469,9
RTS0044470,14
RTS0044471,14
RTS0044472,23
RTS0044473,5
RTS0044474,13
RTS0044475,23
RTS0044476,20
RTS0044477,22
RTS0044478,10
RTS0044479,15
RTS0044480,15
RTS0044481,167
RTS0044482,152
RTS0044483,127
RTS0044484,102
RTS0044485,155
RTS0044486,18
RTS0044487,16
RTS0044488,17
RTS0044489,12
RTS0044490,5
RTS0044491,15
RTS0044492,10
RTS0044493,8
RTS0044494,9
RTS0044495,16
RTS0044496,28
RTS0044497,21
RTS0044498,19
RTS0044499,23
RTS0044500,24
RTS0044501,15
RTS0044502,20
RTS0044503,20
RTS0044504,23
RTS0044505,18
RTS0044506,23
RTS0044507,12
RTS0044508,20
RTS0044509,22
RTS0044510,16
RTS0044511,7
RTS0044512,14
RTS0044513,6
RTS0044514,6
RTS0044515,17
RTS0044516,26
RTS0044517,24
RTS0044518,19
RTS0044519,18
RTS0044520,15
RTS0044521,12
RTS0044522,9
RTS0044523,12
RTS0044524,7
RTS0044525,11
RTS0044526,12
RTS0044527,23
RTS0044528,19
RTS0044529,16
RTS0044530,14
RTS0044531,14
RTS0044532,14
RTS0044533,11
RTS0044534,22
RTS0044535,23
RTS0044536,15
RTS0044537,13
RTS0044538,10
RTS0044539,13
RTS0044540,12
RTS0044541,16
RTS0044542,15
RTS0044543,17
RTS0044544,15
RTS0044545,11
RTS0044546,30
RTS0044547,15
RTS0044548,17
RTS0044549,23
RTS0044550,20
RTS0044551,8
RTS0044552,16
RTS0044553,17
RTS0044554,14
RTS0044555,16
RTS0044556,13
RTS0044557,16
RTS0044558,10
RTS0044559,10
RTS0044560,13
RTS0044561,15
RTS0044562,15
RTS0044563,19
RTS0044564,11
RTS0044565,13
RTS0044566,7
RTS0044567,8
RTS0044568,10
RTS0044569,11
RTS0044570,8
RTS0044571,6
RTS0044572,6
RTS0044573,13
RTS0044574,13
RTS0044575,8
RTS0044576,10
RTS0044577,8
RTS0044578,16
RTS0044579,9
RTS0044580,12
RTS0044581,7
RTS0044582,13
RTS0044583,5
RTS0044584,14
RTS0044585,13
RTS0044586,11
RTS0044587,10
RTS0044588,9
RTS0044589,11
RTS0044590,11
RTS0044591,20
RTS0044592,11
RTS0044593,10
RTS0044594,6
RTS0044595,17
RTS0044596,8
RTS0044597,13
RTS0044598,25
RTS0044599,23
RTS0044600,18
RTS0044601,14
RTS0044602,11
RTS0044603,24
RTS0044604,16
RTS0044605,23
RTS0044606,15
RTS0044607,11
RTS0044608,17
RTS0044609,10
RTS0044610,12
RTS0044611,11
RTS0044612,10
RTS0044613,14
RTS0044614,13
RTS0044615,8
RTS0044616,18
RTS0044617,8
RTS0044618,9
RTS0044619,7
RTS0044620,11
RTS0044621,27
RTS0044622,21
RTS0044623,21
RTS0044624,28
RTS0044625,17
RTS0044626,9
RTS0044627,11
RTS0044628,8
RTS0044629,16
RTS0044630,17
RTS0044631,11
RTS0044632,9
RTS0044633,12
RTS0044634,10
RTS0044635,9
RTS0044636,12
RTS0044637,12
RTS0044638,14
RTS0044639,12
RTS0044640,6
RTS0044641,27
RTS0044642,18
RTS0044643,16
RTS0044644,25
RTS0044645,27
RTS0044646,12
RTS0044647,8
RTS0044648,11
RTS0044649,14
RTS0044650,7
RTS0044651,8
RTS0044652,10
RTS0044653,20
RTS0044654,17
RTS0044655,22
RTS0044656,19
RTS0044657,7
RTS0044658,9
RTS0044659,9
RTS0044660,21
RTS0044661,15
RTS0044662,18
RTS0044663,21
RTS0044664,24
RTS0044665,24
RTS0044666,13
RTS0044667,10
RTS0044668,16
RTS0044669,28
RTS0044670,15
RTS0044671,6
RTS0044672,19
RTS0044673,20
RTS0044674,14
RTS0044675,13
RTS0044676,16
RTS0044677,15
RTS0044678,13
RTS0044679,22
RTS0044680,17
RTS0044681,11
RTS0044682,10
RTS0044683,16
RTS0044684,12
RTS0044685,13
RTS0044686,23
RTS0044687,19
RTS0044688,28
RTS0044689,20
RTS0044690,16
RTS0044691,21
RTS0044692,30
RTS0044693,47
RTS0044694,42
RTS0044695,20
RTS0044696,17
RTS0044697,18
RTS0044698,20
RTS0044699,17
RTS0044700,25
RTS0044701,31
RTS0044702,24
RTS0044703,22
RTS0044704,23
RTS0044705,19
RTS0044706,14
RTS0044707,12
RTS0044708,16
RTS0044709,9
RTS0044710,13
RTS0044711,13
RTS0044712,21
RTS0044714,18
RTS0044715,15
RTS0044716,44
RTS0044717,21
RTS0044718,35
RTS0044719,27
RTS0044720,40
RTS0044721,11
RTS0044722,10
RTS0044723,7
RTS0044724,16
RTS0044725,9
RTS0044726,23
RTS0044727,20
RTS0044728,9
RTS0044729,25
RTS0044730,20
RTS0044731,16
RTS0044732,16
RTS0044733,17
RTS0044734,13
RTS0044735,16
RTS0044736,32
RTS0044737,27
RTS0044738,17
RTS0044739,23
RTS0044740,16
RTS0044741,9
RTS0044742,16
RTS0044743,10
RTS0044744,11
RTS0044745,12
RTS0044746,23
RTS0044747,9
RTS0044748,13
RTS0044749,6
RTS0044750,9
RTS0044751,31
RTS0044752,28
RTS0044753,32
RTS0044754,20
RTS0044755,38
RTS0044756,18
RTS0044757,14
RTS0044758,14
RTS0044759,15
RTS0044760,11
RTS0044761,12
RTS0044762,17
RTS0044763,19
RTS0044764,12
RTS0044765,10
RTS0044766,18
RTS0044767,8
RTS0044768,11
RTS0044769,9
RTS0044770,12
RTS0044771,12
RTS0044772,6
RTS0044773,9
RTS0044774,5
RTS0044775,11
RTS0044776,23
RTS0044777,21
RTS0044778,20
RTS0044779,34
RTS0044780,33
RTS0044781,17
RTS0044782,23
RTS0044783,23
RTS0044784,24
RTS0044785,19
RTS0044786,18
RTS0044787,23
RTS0044788,20
RTS0044789,20
RTS0044790,7
RTS0044791,66
RTS0044792,37
RTS0044793,14
RTS0044794,15
RTS0044795,13
RTS0044796,20
RTS0044797,21
RTS0044798,18
RTS0044799,12
RTS0044800,14
RTS0044801,11
RTS0044802,7
RTS0044803,8
RTS0044804,13
RTS0044805,22
RTS0044806,21
RTS0044807,13
RTS0044808,17
RTS0044809,16
RTS0044810,15
RTS0044811,24
RTS0044812,21
RTS0044813,17
RTS0044814,26
RTS0044815,20
RTS0044816,25
RTS0044817,20
RTS0044818,26
RTS0044819,12
RTS0044820,17
RTS0044821,40
RTS0044822,53
RTS0044823,62
RTS0044824,30
RTS0044825,63
RTS0044826,17
RTS0044827,13
RTS0044828,13
RTS0044829,10
RTS0044830,12
RTS0044831,10
RTS0044832,12
RTS0044833,13
RTS0044834,13
RTS0044835,12
RTS0044836,12
RTS0044837,12
RTS0044838,18
RTS0044839,9
RTS0044840,12
RTS0044841,12
RTS0044842,9
RTS0044843,12
RTS0044844,11
RTS0044845,13
RTS0044846,4
RTS0044847,11
RTS0044848,18
RTS0044849,23
RTS0044850,5
RTS0044851,9
RTS0044852,5
RTS0044853,15
RTS0044854,8
RTS0044855,15
RTS0044856,13
RTS0044857,20
RTS0044858,12
RTS0044859,11
RTS0044860,9
RTS0044861,19
RTS0044862,26
RTS0044863,24
RTS0044864,14
RTS0044865,22
RTS0044866,23
RTS0044867,22
RTS0044868,14
RTS0044869,16
RTS0044870,9
RTS0044871,13
RTS0044872,19
RTS0044873,9
RTS0044874,10
RTS0044875,19
RTS0044876,19
RTS0044877,42
RTS0044878,27
RTS0044879,36
RTS0044880,58
RTS0044881,10
RTS0044882,11
RTS0044883,13
RTS0044884,6
RTS0044885,12
RTS0044886,8
RTS0044887,3
RTS0044888,19
RTS0044889,11
RTS0044890,9
RTS0044891,24
RTS0044892,23
RTS0044893,13
RTS0044894,10
RTS0044895,20
RTS0044896,43
RTS0044897,50
RTS0044898,40
RTS0044899,46
RTS0044900,38
RTS0044901,11
RTS0044902,14
RTS0044903,32
RTS0044904,20
RTS0044905,11
RTS0044906,207
RTS0044907,166
RTS0044908,160
RTS0044909,187
RTS0044910,134
RTS0044911,8
RTS0044912,19
RTS0044913,9
RTS0044914,13
RTS0044915,4
RTS0044916,12
RTS0044917,17
RTS0044918,13
RTS0044919,13
RTS0044920,24
RTS0044921,7
RTS0044922,8
RTS0044923,18
RTS0044924,10
RTS0044925,12
RTS0044926,23
RTS0044927,16
RTS0044928,17
RTS0044929,20
RTS0044930,12
RTS0044931,8
RTS0044932,16
RTS0044933,11
RTS0044934,9
RTS0044935,15
RTS0044936,12
RTS0044937,14
RTS0044938,16
RTS0044939,12
RTS0044940,7
RTS0044941,8
RTS0044942,13
RTS0044943,10
RTS0044944,19
RTS0044945,10
RTS0044946,10
RTS0044947,10
RTS0044948,29
RTS0044949,16
RTS0044950,11
RTS0044951,8
RTS0044952,10
RTS0044953,5
RTS0044954,12
RTS0044955,9
RTS0044956,28
RTS0044957,27
RTS0044958,33
RTS0044959,29
RTS0044960,39
RTS0044961,16
RTS0044962,15
RTS0044963,18
RTS0044964,9
RTS0044965,11
RTS0044966,15
RTS0044967,31
RTS0044968,45
RTS0044969,24
RTS0044970,22
RTS0044971,13
RTS0044972,21
RTS0044973,8
RTS0044974,11
RTS0044975,12
RTS0044976,14
RTS0044977,12
RTS0044978,11
RTS0044979,19
RTS0044980,7
RTS0044981,12
RTS0044982,19
RTS0044983,12
RTS0044984,12
RTS0044985,29
RTS0044986,13
RTS0044987,18
RTS0044988,18
RTS0044989,27
RTS0044990,19
RTS0044991,9
RTS0044992,7
RTS0044993,10
RTS0044994,13
RTS0044995,10
RTS0044996,8
RTS0044997,6
RTS0044998,12
RTS0044999,12
RTS0045000,9
RTS0045001,18
RTS0045002,21
RTS0045003,16
RTS0045004,17
RTS0045005,20
RTS0045006,18
RTS0045007,26
RTS0045008,17
RTS0045009,19
RTS0045010,14
RTS0045011,13
RTS0045012,14
RTS0045013,9
RTS0045014,13
RTS0045015,13
RTS0045016,7
RTS0045017,22
RTS0045018,18
RTS0045019,24
RTS0045020,14
RTS0045021,10
RTS0045022,15
RTS0045023,15
RTS0045024,10
RTS0045025,13
RTS0045026,21
RTS0045027,16
RTS0045028,25
RTS0045029,15
RTS0045030,21
RTS0045031,16
RTS0045032,8
RTS0045033,6
RTS0045034,11
RTS0045035,14
RTS0045036,13
RTS0045038,20
RTS0045039,17
RTS0045040,5
RTS0045041,21
RTS0045042,11
RTS0045043,17
RTS0045044,21
RTS0045045,22
RTS0045046,14
RTS0045047,11
RTS0045048,11
RTS0045049,10
RTS0045050,13
RTS0045051,10
RTS0045052,10
RTS0045053,13
RTS0045054,15
RTS0045055,9
RTS0045056,31
RTS0045057,33
RTS0045058,8
RTS0045059,26
RTS0045060,38
RTS0045061,7
RTS0045063,12
RTS0045064,16
RTS0045065,6
RTS0045066,22
RTS0045067,32
RTS0045068,39
RTS0045069,30
RTS0045070,42
RTS0045071,18
RTS0045072,19
RTS0045073,20
RTS0045074,18
RTS0045075,15
RTS0045076,17
RTS0045077,7
RTS0045078,11
RTS0045079,9
RTS0045080,11
RTS0045081,13
RTS0045082,19
RTS0045083,22
RTS0045084,24
RTS0045085,12
RTS0045086,12
RTS0045087,9
RTS0045088,11
RTS0045089,5
RTS0045090,13
RTS0045091,10
RTS0045092,16
RTS0045093,23
RTS0045094,28
RTS0045095,8
RTS0045096,12
RTS0045097,12
RTS0045098,4
RTS0045099,22
RTS0045100,11
RTS0045101,15
RTS0045102,9
RTS0045103,15
RTS0045104,10
RTS0045105,13
RTS0045106,17
RTS0045107,13
RTS0045108,9
RTS0045109,8
RTS0045110,17
RTS0045111,12
RTS0045112,13
RTS0045113,13
RTS0045114,23
RTS0045115,17
RTS0045116,17
RTS0045117,11
RTS0045118,14
RTS0045119,16
RTS0045120,19
RTS0045121,12
RTS0045122,12
RTS0045123,9
RTS0045124,13
RTS0045125,15
RTS0045126,15
RTS0045127,16
RTS0045128,16
RTS0045129,13
RTS0045130,20
RTS0045131,12
RTS0045132,17
RTS0045133,12
RTS0045134,11
RTS0045135,12
RTS0045136,21
RTS0045137,9
RTS0045138,16
RTS0045139,12
RTS0045140,24
RTS0045141,8
RTS0045142,16
RTS0045143,8
RTS0045144,11
RTS0045145,11
RTS0045146,15
RTS0045147,9
RTS0045148,15
RTS0045149,10
RTS0045150,6
RTS0045151,10
RTS0045152,10
RTS0045153,11
RTS0045154,13
RTS0045155,10
RTS0045156,10
RTS0045157,12
RTS0045158,7
RTS0045159,12
RTS0045160,26
RTS0045161,12
RTS0045162,9
RTS0045163,13
RTS0045164,13
RTS0045165,16
RTS0045166,23
RTS0045167,6
RTS0045168,16
RTS0045169,20
RTS0045170,19
RTS0045171,23
RTS0045172,20
RTS0045173,21
RTS0045174,21
RTS0045175,28
RTS0045176,21
RTS0045177,5
RTS0045178,10
RTS0045179,15
RTS0045180,8
RTS0045181,20
RTS0045182,30
RTS0045183,24
RTS0045184,36
RTS0045185,32
RTS0045186,10
RTS0045187,25
RTS0045188,16
RTS0045189,9
RTS0045190,28
RTS0045191,11
RTS0045192,12
RTS0045193,10
RTS0045194,7
RTS0045195,11
RTS0045196,10
RTS0045197,16
RTS0045198,8
RTS0045199,9
RTS0045200,16
RTS0045201,12
RTS0045202,10
RTS0045203,21
RTS0045204,12
RTS0045205,13
RTS0045206,15
RTS0045207,7
RTS0045208,11
RTS0045209,12
RTS0045210,9
RTS0045211,14
RTS0045212,13
RTS0045213,4
RTS0045214,7
RTS0045215,12
RTS0045216,18
RTS0045217,19
RTS0045218,18
RTS0045219,18
RTS0045220,13
RTS0045221,12
RTS0045222,17
RTS0045223,15
RTS0045224,15
RTS0045225,9
RTS0045226,355
RTS0045227,235
RTS0045228,410
RTS0045229,257
RTS0045230,311
RTS0045231,25
RTS0045232,29
RTS0045233,21
RTS0045234,20
RTS0045235,21
RTS0045236,28
RTS0045237,20
RTS0045238,13
RTS0045239,17
RTS0045240,33
RTS0045241,27
RTS0045242,18
RTS0045243,24
RTS0045244,15
RTS0045245,14
RTS0045246,18
RTS0045247,18
RTS0045248,8
RTS0045249,8
RTS0045250,10
RTS0045251,32
RTS0045252,13
RTS0045253,25
RTS0045254,16
RTS0045255,14
RTS0045256,11
RTS0045257,11
RTS0045258,17
RTS0045259,13
RTS0045260,11
RTS0045261,15
RTS0045262,25
RTS0045263,24
RTS0045264,19
RTS0045265,16
RTS0045266,19
RTS0045267,36
RTS0045268,54
RTS0045269,35
RTS0045270,41
RTS0045271,8
RTS0045272,11
RTS0045273,17
RTS0045274,11
RTS0045275,16
RTS0045276,16
RTS0045277,15
RTS0045278,22
RTS0045279,11
RTS0045280,15
RTS0045281,20
RTS0045282,16
RTS0045283,24
RTS0045284,9
RTS0045285,26
RTS0045286,18
RTS0045287,12
RTS0045288,7
RTS0045289,14
RTS0045290,11
RTS0045291,10
RTS0045292,19
RTS0045293,11
RTS0045294,14
RTS0045295,16
RTS0045296,30
RTS0045297,23
RTS0045298,23
RTS0045299,18
RTS0045300,16
RTS0045301,39
RTS0045302,26
RTS0045303,51
RTS0045304,21
RTS0045305,33
RTS0045306,15
RTS0045307,10
RTS0045308,14
RTS0045309,13
RTS0045310,13
RTS0045311,7
RTS0045312,10
RTS0045313,9
RTS0045314,12
RTS0045315,9
RTS0045316,13
RTS0045317,11
RTS0045318,10
RTS0045319,12
RTS0045320,13
RTS0045321,18
RTS0045322,12
RTS0045323,13
RTS0045324,4
RTS0045325,11
RTS0045326,10
RTS0045327,14
RTS0045328,9
RTS0045329,10
RTS0045330,15
RTS0045331,10
RTS0045332,17
RTS0045333,8
RTS0045334,7
RTS0045335,18
RTS0045336,17
RTS0045337,18
RTS0045338,13
RTS0045339,18
RTS0045340,10
RTS0045341,18
RTS0045342,35
RTS0045343,19
RTS0045344,13
RTS0045345,9
RTS0045346,9
RTS0045347,15
RTS0045348,15
RTS0045349,11
RTS0045350,15
RTS0045351,5
RTS0045352,13
RTS0045353,13
RTS0045354,13
RTS0045355,4
RTS0045356,14
RTS0045357,12
RTS0045358,19
RTS0045359,15
RTS0045360,16
RTS0045361,22
RTS0045362,17
RTS0045363,16
RTS0045364,14
RTS0045365,20
RTS0045366,22
RTS0045367,11
RTS0045368,16
RTS0045369,6
RTS0045370,12
RTS0045371,15
RTS0045372,23
RTS0045373,19
RTS0045374,25
RTS0045375,16
RTS0045376,7
RTS0045377,9
RTS0045378,9
RTS0045379,11
RTS0045380,18
RTS0045381,22
RTS0045382,19
RTS0045383,19
RTS0045384,15
RTS0045385,15
RTS0045386,11
RTS0045387,22
RTS0045388,16
RTS0045389,7
RTS0045390,9
RTS0045391,10
RTS0045392,9
RTS0045393,4
RTS0045394,12
RTS0045395,12
RTS0045396,10
RTS0045397,15
RTS0045398,15
RTS0045399,13
RTS0045400,10
RTS0045401,10
RTS0045402,7
RTS0045403,14
RTS0045404,12
RTS0045405,14
RTS0045406,49
RTS0045407,55
RTS0045408,24
RTS0045409,43
RTS0045410,43
RTS0045411,41
RTS0045412,28
RTS0045413,38
RTS0045414,35
RTS0045415,27
RTS0045416,10
RTS0045417,14
RTS0045418,12
RTS0045419,8
RTS0045420,13
RTS0045421,1515
RTS0045422,1261
RTS0045423,1410
RTS0045424,1854
RTS0045425,1711
RTS0045426,15
RTS0045427,12
RTS0045428,11
RTS0045429,7
RTS0045430,11
RTS0045431,18
RTS0045432,19
RTS0045433,20
RTS0045434,14
RTS0045435,10
RTS0045436,40
RTS0045437,29
RTS0045438,38
RTS0045439,31
RTS0045440,31
RTS0045441,13
RTS0045442,9
RTS0045443,12
RTS0045444,10
RTS0045445,10
RTS0045446,20
RTS0045447,17
RTS0045448,18
RTS0045449,17
RTS0045450,11
RTS0045451,47
RTS0045452,35
RTS0045453,46
RTS0045454,45
RTS0045455,47
RTS0045456,7
RTS0045457,13
RTS0045458,8
RTS0045459,10
RTS0045460,9
RTS0045461,8
RTS0045462,7
RTS0045463,8
RTS0045464,10
RTS0045465,12
RTS0045466,20
RTS0045467,19
RTS0045468,17
RTS0045469,32
RTS0045470,16
RTS0045471,6
RTS0045472,11
RTS0045473,9
RTS0045474,16
RTS0045475,7
RTS0045476,46
RTS0045477,70
RTS0045478,32
RTS0045479,56
RTS0045480,46
RTS0045481,19
RTS0045482,21
RTS0045483,24
RTS0045484,12
RTS0045485,24
RTS0045486,11
RTS0045487,17
RTS0045488,13
RTS0045489,12
RTS0045490,14
RTS0045491,89
RTS0045492,108
RTS0045493,115
RTS0045494,46
RTS0045495,64
RTS0045496,23
RTS0045497,36
RTS0045498,37
RTS0045499,40
RTS0045500,46
RTS0045501,460
RTS0045502,544
RTS0045503,370
RTS0045504,287
RTS0045505,358
RTS0045506,3287
RTS0045507,3217
RTS0045508,2615
RTS0045509,3084
RTS0045510,2512
RTS0045511,20
RTS0045512,26
RTS0045513,29
RTS0045514,23
RTS0045515,15
RTS0045516,9
RTS0045517,8
RTS0045518,16
RTS0045519,16
RTS0045520,11
RTS0045521,27
RTS0045522,20
RTS0045523,19
RTS0045524,27
RTS0045525,22
RTS0045526,38
RTS0045527,47
RTS0045528,37
RTS0045529,47
RTS0045530,57
RTS0045531,16
RTS0045532,16
RTS0045533,11
RTS0045534,13
RTS0045535,19
RTS0045536,67
RTS0045537,79
RTS0045538,49
RTS0045539,61
RTS0045540,58
RTS0045541,16
RTS0045542,18
RTS0045543,15
RTS0045544,15
RTS0045545,12
RTS0045546,14
RTS0045547,11
RTS0045548,16
RTS0045549,13
RTS0045550,4
RTS0045551,10
RTS0045552,11
RTS0045553,8
RTS0045554,10
RTS0045555,12
RTS0045556,24
RTS0045557,21
RTS0045558,25
RTS0045559,25
RTS0045560,24
RTS0045561,13
RTS0045562,13
RTS0045563,7
RTS0045564,13
RTS0045565,13
RTS0045566,10
RTS0045567,9
RTS0045568,8
RTS0045569,9
RTS0045570,12
RTS0045571,14
RTS0045572,13
RTS0045573,12
RTS0045574,8
RTS0045575,10
RTS0045576,10
RTS0045577,12
RTS0045578,9
RTS0045579,15
RTS0045580,12
RTS0045581,39
RTS0045582,27
RTS0045583,49
RTS0045584,37
RTS0045585,28
RTS0045586,18
RTS0045587,30
RTS0045588,36
RTS0045589,27
RTS0045590,31
RTS0045592,146
RTS0045593,189
RTS0045594,195
RTS0045595,181
RTS0045596,22
RTS0045597,23
RTS0045598,28
RTS0045599,22
RTS0045600,39
RTS0045601,16
RTS0045602,8
RTS0045603,10
RTS0045604,18
RTS0045606,11
RTS0045607,10
RTS0045608,11
RTS0045609,11
RTS0045610,18
RTS0045611,16
RTS0045612,19
RTS0045613,15
RTS0045614,21
RTS0045615,18
RTS0045616,9
RTS0045617,7
RTS0045618,12
RTS0045619,7
RTS0045620,11
RTS0045621,52
RTS0045622,69
RTS0045623,55
RTS0045624,38
RTS0045625,59
RTS0045626,10
RTS0045627,9
RTS0045628,9
RTS0045629,16
RTS0045630,6
RTS0045631,6
RTS0045632,9
RTS0045633,10
RTS0045634,13
RTS0045635,10
RTS0045636,5
RTS0045637,4
RTS0045638,8
RTS0045639,15
RTS0045640,11
RTS0045641,13
RTS0045642,11
RTS0045643,8
RTS0045644,8
RTS0045645,11
RTS0045646,23
RTS0045647,19
RTS0045648,21
RTS0045649,24
RTS0045650,16
RTS0045651,7
RTS0045652,15
RTS0045653,12
RTS0045654,16
RTS0045655,16
RTS0045656,53
RTS0045657,75
RTS0045658,74
RTS0045659,49
RTS0045660,67
RTS0045661,146
RTS0045662,102
RTS0045663,86
RTS0045664,106
RTS0045665,123
RTS0045666,7
RTS0045667,14
RTS0045668,11
RTS0045669,9
RTS0045670,10
RTS0045671,13
RTS0045672,11
RTS0045673,14
RTS0045674,10
RTS0045675,33
RTS0045676,69
RTS0045677,75
RTS0045678,110
RTS0045679,95
RTS0045680,104
RTS0045681,17
RTS0045682,17
RTS0045683,12
RTS0045684,11
RTS0045685,18
RTS0045687,11
RTS0045688,15
RTS0045689,14
RTS0045690,14
RTS0045691,12
RTS0045692,9
RTS0045693,15
RTS0045694,15
RTS0045695,14
RTS0045696,17
RTS0045697,13
RTS0045698,8
RTS0045699,13
RTS0045700,13
RTS0045701,9
RTS0045702,11
RTS0045703,10
RTS0045704,16
RTS0045705,11
RTS0045706,12
RTS0045707,13
RTS0045708,16
RTS0045709,6
RTS0045710,52
RTS0045711,14
RTS0045712,18
RTS0045713,9
RTS0045714,15
RTS0045715,14
RTS0045716,89
RTS0045717,72
RTS0045718,58
RTS0045719,59
RTS0045720,62
RTS0045721,27
RTS0045722,29
RTS0045723,31
RTS0045724,16
RTS0045725,25
RTS0045726,23
RTS0045727,33
RTS0045728,22
RTS0045729,24
RTS0045730,25
RTS0045731,49
RTS0045732,73
RTS0045733,46
RTS0045734,59
RTS0045735,48
RTS0045736,199
RTS0045737,310
RTS0045738,316
RTS0045739,323
RTS0045740,201
RTS0045741,68
RTS0045742,61
RTS0045743,61
RTS0045744,83
RTS0045745,86
RTS0045746,53
RTS0045747,43
RTS0045748,61
RTS0045749,30
RTS0045750,42
RTS0045751,40
RTS0045752,32
RTS0045753,44
RTS0045754,44
RTS0045755,44
RTS0045756,37
RTS0045757,35
RTS0045758,48
RTS0045759,38
RTS0045760,43
RTS0045761,11
RTS0045762,12
RTS0045763,4
RTS0045764,15
RTS0045765,3
RTS0045766,9
RTS0045767,6
RTS0045768,16
RTS0045769,14
RTS0045770,11
RTS0045771,14
RTS0045772,12
RTS0045773,19
RTS0045774,14
RTS0045775,9
RTS0045776,8
RTS0045777,15
RTS0045778,10
RTS0045779,16
RTS0045780,13
RTS0045781,21
RTS0045782,17
RTS0045783,18
RTS0045784,22
RTS0045785,32
RTS0045786,16
RTS0045787,16
RTS0045788,24
RTS0045789,17
RTS0045790,22
RTS0045791,17
RTS0045792,22
RTS0045793,11
RTS0045794,15
RTS0045795,12
RTS0045796,17
RTS0045797,11
RTS0045798,6
RTS0045799,16
RTS0045800,12
RTS0045801,14
RTS0045802,15
RTS0045803,14
RTS0045804,9
RTS0045805,10
RTS0045806,63
RTS0045807,56
RTS0045808,40
RTS0045809,55
RTS0045810,24
RTS0045811,26
RTS0045812,33
RTS0045813,17
RTS0045814,26
RTS0045815,17
RTS0045816,12
RTS0045817,23
RTS0045818,21
RTS0045819,15
RTS0045820,18
RTS0045821,68
RTS0045822,48
RTS0045823,52
RTS0045824,66
RTS0045825,52
RTS0045826,38
RTS0045827,46
RTS0045828,27
RTS0045829,51
RTS0045830,38
RTS0045831,24
RTS0045832,23
RTS0045833,17
RTS0045834,17
RTS0045835,15
RTS0045836,61
RTS0045837,54
RTS0045838,41
RTS0045840,52
RTS0045841,64
RTS0045842,52
RTS0045843,27
RTS0045844,39
RTS0045845,48
RTS0045846,548
RTS0045848,169
RTS0045849,564
RTS0045851,9
RTS0045852,12
RTS0045853,12
RTS0045854,7
RTS0045855,10
RTS0045856,12
RTS0045857,18
RTS0045858,12
RTS0045859,14
RTS0045860,13
RTS0045861,17
RTS0045862,24
RTS0045863,325
RTS0045864,407
RTS0045865,519
RTS0045866,518
RTS0045867,10
RTS0045868,12
RTS0045869,11
RTS0045870,10
RTS0045871,38
RTS0045872,12
RTS0045873,12
RTS0045874,13
RTS0045875,13
RTS0045876,13
RTS0045877,12
RTS0045878,8
RTS0045879,13
RTS0045880,9
RTS0045881,13
RTS0045882,10
RTS0045883,12
RTS0045884,6
RTS0045886,16
RTS0045887,12
RTS0045888,11
RTS0045889,9
RTS0045890,17
RTS0045891,18
RTS0045892,12
RTS0045893,11
RTS0045894,11
RTS0045895,15
RTS0045896,10
RTS0045897,14
RTS0045898,19
RTS0045899,27
RTS0045900,52
RTS0045901,19
RTS0045902,19
RTS0045903,10
RTS0045904,28
RTS0045905,19
RTS0045906,18
RTS0045907,16
RTS0045908,11
RTS0045909,11
RTS0045910,12
RTS0045911,10
RTS0045912,5
RTS0045913,12
RTS0045914,4
RTS0045915,10
RTS0045916,11
RTS0045917,12
RTS0045918,10
RTS0045919,11
RTS0045920,14
RTS0045921,8
RTS0045922,7
RTS0045923,4
RTS0045924,8
RTS0045925,12
RTS0045926,14
RTS0045927,11
RTS0045928,14
RTS0045929,8
RTS0045930,62
RTS0045931,57
RTS0045932,30
RTS0045933,13
RTS0045935,12
RTS0045939,14
RTS0045940,14
RTS0045941,13
RTS0045942,15
RTS0045943,22
RTS0045944,12
RTS0045945,8
RTS0045946,14
RTS0045947,12
RTS0045948,16
RTS0045949,17
RTS0045950,20
RTS0045951,19
RTS0045952,14
RTS0045953,17
RTS0045954,40
RTS0045955,22
RTS0045956,14
RTS0045957,8
RTS0045958,21
RTS0045959,10
RTS0045960,14
RTS0045961,12
RTS0045962,10
RTS0045963,14
RTS0045964,21
RTS0045965,10
RTS0045966,11
RTS0045967,9
RTS0045968,11
RTS0045969,14
RTS0045970,22
RTS0045971,15
RTS0045972,16
RTS0045973,15
RTS0045974,10
RTS0045975,8
RTS0045976,12
RTS0045977,9
RTS0045978,13
RTS0045979,15
RTS0045980,32
RTS0045981,42
RTS0045982,31
RTS0045983,11
RTS0045984,11
RTS0045985,9
RTS0045986,7
RTS0045987,12
RTS0045988,12
RTS0045989,19
RTS0045990,9
RTS0045991,18
RTS0045992,22
RTS0045993,13
RTS0045994,12
RTS0045995,12
RTS0045996,21
RTS0045997,11
RTS0045998,9
RTS0045999,7
RTS0046000,10
RTS0046001,9
RTS0046002,10
RTS0046003,4
RTS0046004,10
RTS0046005,28
RTS0046006,19
RTS0046007,18
RTS0046008,17
RTS0046009,125
RTS0046010,19
RTS0046011,26
RTS0046012,10
RTS0046013,14
RTS0046014,14
RTS0046015,12
RTS0046016,19
RTS0046017,11
RTS0046018,9
RTS0046019,18
RTS0046020,13
RTS0046021,19
RTS0046022,11
RTS0046023,11
RTS0046024,12
RTS0046025,10
RTS0046026,10
RTS0046027,13
RTS0046028,12
RTS0046029,6
RTS0046030,7
RTS0046031,13
RTS0046032,7
RTS0046033,7
RTS0046034,9
RTS0046035,9
RTS0046036,11
RTS0046037,4
RTS0046038,11
RTS0046039,7
RTS0046040,12
RTS0046041,9
RTS0046042,16
RTS0046043,10
RTS0046044,8
RTS0046045,10
RTS0046046,17
RTS0046047,7
RTS0046048,29
RTS0046049,22
RTS0046050,27
RTS0046051,52
RTS0046052,27
RTS0046053,27
RTS0046054,16
RTS0046055,25
RTS0046056,15
RTS0046057,16
RTS0046058,8
RTS0046059,11
RTS0046060,23
RTS0046061,47
RTS0046062,41
RTS0046063,45
RTS0046064,29
RTS0046065,17
RTS0046066,19
RTS0046067,29
RTS0046068,13
RTS0046069,11
RTS0046070,14
RTS0046071,14
RTS0046072,20
RTS0046073,9
RTS0046074,8
RTS0046075,11
RTS0046076,15
RTS0046077,10
RTS0046078,10
RTS0046079,17
RTS0046080,14
RTS0046081,11
RTS0046082,28
RTS0046083,21
RTS0046084,28
RTS0046085,28
RTS0046086,19
RTS0046087,14
RTS0046088,13
RTS0046089,7
RTS0046090,15
RTS0046091,12
RTS0046092,20
RTS0046093,18
RTS0046094,11
RTS0046095,9
RTS0046096,8
RTS0046097,13
RTS0046098,9
RTS0046099,16
RTS0046100,23
RTS0046101,6
RTS0046102,21
RTS0046103,14
RTS0046104,15
RTS0046105,6
RTS0046106,6
RTS0046107,7
RTS0046108,7
RTS0046109,11
RTS0046110,5
RTS0046111,14
RTS0046112,30
RTS0046113,7
RTS0046114,9
RTS0046115,26
RTS0046116,31
RTS0046117,38
RTS0046119,8
RTS0046121,10
RTS0046122,11
RTS0046123,19
RTS0046124,15
RTS0046125,6
RTS0046126,13
RTS0046127,7
RTS0046128,32
RTS0046129,25
RTS0046130,35
RTS0046131,24
RTS0046132,32
RTS0046133,38
RTS0046134,40
RTS0046135,26
RTS0046136,474
RTS0046137,911
RTS0046138,91
RTS0046140,11
RTS0046141,12
RTS0046142,10
RTS0046143,19
RTS0046144,14
RTS0046145,14
RTS0046146,18
RTS0046147,9
RTS0046148,6
RTS0046149,5
RTS0046150,8
RTS0046152,5
RTS0046153,11
RTS0046154,9
RTS0046155,18
RTS0046156,10
RTS0046157,14
RTS0046158,16
RTS0046159,12
RTS0046160,15
RTS0046161,9
RTS0046162,12
RTS0046163,18
RTS0046164,35
RTS0046165,37
RTS0046166,23
RTS0046167,35
RTS0046168,11
RTS0046169,4
RTS0046170,11
RTS0046171,11
RTS0046172,8
RTS0046173,8
RTS0046174,11
RTS0046175,11
RTS0046176,5
RTS0046177,4
RTS0046178,9
RTS0046179,16
RTS0046180,13
RTS0046181,20
RTS0046182,13
RTS0046183,18
RTS0046184,27
RTS0046185,19
RTS0046186,16
RTS0046187,22
RTS0046188,20
RTS0046191,9
RTS0046193,5
RTS0046194,10
RTS0046195,11
RTS0046196,8
RTS0046197,7
RTS0046198,9
RTS0046199,10
RTS0046200,15
RTS0046201,14
RTS0046202,6
RTS0046203,8
RTS0046204,10
RTS0046205,7
RTS0046206,12
RTS0046207,15
RTS0046208,5
RTS0046209,9
RTS0046210,4
RTS0046211,9
RTS0046212,17
RTS0046213,80
RTS0046214,81
RTS0046215,47
RTS0046216,81
RTS0046217,93
RTS0046218,26
RTS0046219,11
RTS0046220,27
RTS0046221,37
RTS0046222,13
RTS0046223,10
RTS0046224,10
RTS0046225,22
RTS0046226,22
RTS0046227,15
RTS0046228,23
RTS0046229,20
RTS0046230,12
RTS0046231,9
RTS0046232,10
RTS0046233,21
RTS0046234,9
RTS0046235,18
RTS0046236,6
RTS0046237,8
RTS0046238,12
RTS0046239,9
RTS0046240,5
RTS0046241,7
RTS0046242,13
RTS0046243,15
RTS0046244,11
RTS0046245,11
RTS0046246,15
RTS0046247,8
RTS0046248,11
RTS0046249,10
RTS0046250,15
RTS0046251,11
RTS0046252,91
RTS0046253,73
RTS0046254,104
RTS0046255,7
RTS0046256,10
RTS0046257,12
RTS0046258,11
RTS0046259,13
RTS0046260,13
RTS0046261,9
RTS0046262,15
RTS0046263,11
RTS0046264,11
RTS0046265,9
RTS0046266,12
RTS0046267,10
RTS0046268,12
RTS0046269,11
RTS0046270,21
RTS0046271,5
RTS0046272,14
RTS0046273,24
RTS0046274,24
RTS0046275,14
RTS0046276,16
RTS0046277,33
RTS0046278,32
RTS0046279,28
RTS0046280,24
RTS0046281,35
RTS0046282,12
RTS0046283,13
RTS0046284,16
RTS0046285,10
RTS0046286,17
RTS0046287,8
RTS0046288,14
RTS0046289,10
RTS0046290,8
RTS0046291,14
RTS0046292,9
RTS0046293,11
RTS0046294,11
RTS0046295,12
RTS0046296,7
RTS0046297,15
RTS0046298,11
RTS0046299,18
RTS0046300,10
RTS0046301,20
RTS0046302,8
RTS0046303,9
RTS0046304,14
RTS0046305,11
RTS0046306,6
RTS0046307,7
RTS0046308,11
RTS0046309,9
RTS0046310,14
RTS0046311,11
RTS0046312,13
RTS0046313,10
RTS0046314,12
RTS0046315,13
RTS0046316,8
RTS0046317,16
RTS0046318,5
RTS0046319,10
RTS0046320,14
RTS0046321,12
RTS0046322,10
RTS0046323,13
RTS0046324,6
RTS0046325,8
RTS0046326,13
RTS0046327,18
RTS0046328,11
RTS0046329,125
RTS0046330,116
RTS0046331,135
RTS0046332,45
RTS0046333,158
RTS0046334,36
RTS0046335,58
RTS0046336,58
RTS0046342,5
RTS0046343,6
RTS0046344,16
RTS0046345,7
RTS0046346,7
RTS0046347,19
RTS0046348,17
RTS0046349,24
RTS0046350,13
RTS0046351,15
RTS0046352,11
RTS0046353,8
RTS0046354,7
RTS0046355,9
RTS0046356,11
RTS0046357,10
RTS0046358,12
RTS0046359,13
RTS0046360,14
RTS0046361,9
RTS0046362,13
RTS0046363,10
RTS0046364,18
RTS0046365,11
RTS0046366,18
RTS0046367,11
RTS0046368,11
RTS0046369,8
RTS0046370,15
RTS0046371,12
RTS0046372,13
RTS0046373,9
RTS0046374,9
RTS0046375,8
RTS0046376,11
RTS0046377,6
RTS0046378,9
RTS0046379,16
RTS0046380,9
RTS0046381,10
RTS0046382,17
RTS0046383,16
RTS0046384,21
RTS0046385,16
RTS0046386,14
RTS0046387,10
RTS0046388,13
RTS0046389,12
RTS0046390,16
RTS0046391,10
RTS0046392,7
RTS0046393,1
RTS0046394,13
RTS0046395,12
RTS0046396,12
RTS0046397,15
RTS0046398,11
RTS0046399,12
RTS0046400,11
RTS0046401,15
RTS0046402,10
RTS0046403,6
RTS0046404,12
RTS0046405,17
RTS0046406,25
RTS0046407,12
RTS0046408,9
RTS0046409,14
RTS0046410,76
RTS0046411,66
RTS0046412,73
RTS0046413,63
RTS0046414,604
RTS0046415,110
RTS0046416,13
RTS0046417,17
RTS0046418,17
RTS0046419,15
RTS0046420,26
RTS0046421,21
RTS0046422,13
RTS0046423,7
RTS0046424,18
RTS0046425,24
RTS0046426,5
RTS0046427,7
RTS0046428,9
RTS0046429,9
RTS0046430,11
RTS0046431,11
RTS0046432,10
RTS0046433,12
RTS0046434,25
RTS0046435,62
RTS0046439,13
RTS0046440,35
RTS0046441,31
RTS0046442,17
RTS0046443,30
RTS0046444,16
RTS0046445,11
RTS0046446,6
RTS0046447,9
RTS0046448,11
RTS0046449,57
RTS0046450,107
RTS0046451,28
RTS0046452,71
RTS0046453,56
RTS0046454,17
RTS0046455,7
RTS0046456,11
RTS0046457,13
RTS0046458,23
RTS0046459,46
RTS0046460,41
RTS0046461,16
RTS0046462,8
RTS0046463,6
RTS0046464,9
RTS0046466,11
RTS0046468,10
RTS0046469,3
RTS0046470,10
RTS0046471,4
RTS0046472,7
RTS0046473,10
RTS0046474,14
RTS0046475,20
RTS0046476,13
RTS0046477,9
RTS0046478,19
RTS0046479,15
RTS0046480,9
RTS0046481,13
RTS0046482,13
RTS0046483,10
RTS0046484,13
RTS0046485,14
RTS0046486,10
RTS0046487,15
RTS0046488,10
RTS0046489,10
RTS0046490,16
RTS0046491,17
RTS0046492,9
RTS0046493,15
RTS0046494,8
RTS0046495,17
RTS0046496,18
RTS0046497,20
RTS0046498,17
RTS0046499,88
RTS0046500,124
RTS0046501,61
RTS0046502,24
RTS0046503,25
RTS0046504,24
RTS0046505,4
RTS0046506,6
RTS0046507,12
RTS0046508,6
RTS0046509,4
RTS0046510,15
RTS0046511,10
RTS0046512,46
RTS0046513,36
RTS0046514,10
RTS0046515,8
RTS0046516,14
RTS0046517,16
RTS0046518,10
RTS0046519,12
RTS0046520,12
RTS0046521,19
RTS0046522,7
RTS0046524,20
RTS0046525,24
RTS0046526,28
RTS0046527,18
RTS0046528,18
RTS0046529,9
RTS0046530,5
RTS0046531,9
RTS0046532,10
RTS0046533,8
RTS0046534,13
RTS0046535,8
RTS0046536,9
RTS0046537,11
RTS0046538,30
RTS0046539,25
RTS0046540,28
RTS0046541,18
RTS0046542,17
RTS0046543,15
RTS0046544,20
RTS0046545,47
RTS0046546,12
RTS0046548,14
RTS0046549,36
RTS0046550,10
RTS0046551,28
RTS0046552,14
RTS0046553,17
RTS0046554,5
RTS0046555,16
RTS0046556,19
RTS0046557,16
RTS0046558,13
RTS0046559,8
RTS0046560,11
RTS0046561,13
RTS0046562,6
RTS0046563,7
RTS0046564,17
RTS0046565,11
RTS0046566,16
RTS0046567,9
RTS0046568,5
RTS0046569,10
RTS0046570,12
RTS0046571,12
RTS0046572,12
RTS0046573,15
RTS0046574,16
RTS0046575,21
RTS0046577,13
RTS0046578,12
RTS0046580,30
RTS0046581,28
RTS0046582,34
RTS0046583,9
RTS0046584,16
RTS0046585,9
RTS0046586,16
RTS0046587,9
RTS0046588,9
RTS0046589,14
RTS0046590,5
RTS0046591,14
RTS0046592,8
RTS0046593,9
RTS0046594,21
RTS0046595,10
RTS0046596,18
RTS0046597,8
RTS0046598,15
RTS0046599,12
RTS0046600,35
RTS0046601,58
RTS0046602,41
RTS0046603,58
RTS0046604,13
RTS0046605,10
RTS0046606,11
RTS0046607,28
RTS0046608,45
RTS0046609,57
RTS0046610,7
RTS0046611,12
RTS0046612,9
RTS0046613,11
RTS0046614,14
RTS0046615,10
RTS0046616,9
RTS0046617,18
RTS0046618,11
RTS0046619,11
RTS0046620,11
RTS0046621,23
RTS0046622,16
RTS0046623,16
RTS0046624,30
RTS0046625,13
RTS0046626,21
RTS0046627,19
RTS0046628,39
RTS0046629,13
RTS0046630,12
RTS0046631,14
RTS0046632,6
RTS0046633,13
RTS0046634,19
RTS0046635,16
RTS0046636,24
RTS0046637,16
RTS0046638,5
RTS0046639,12
RTS0046640,12
RTS0046641,8
RTS0046642,9
RTS0046643,8
RTS0046644,3
RTS0046645,12
RTS0046646,7
RTS0046647,9
RTS0046648,12
RTS0046649,14
RTS0046650,9
RTS0046651,10
RTS0046652,17
RTS0046653,14
RTS0046654,21
RTS0046655,15
RTS0046656,8
RTS0046657,13
RTS0046658,17
RTS0046659,10
RTS0046660,11
RTS0046661,11
RTS0046662,12
RTS0046663,11
RTS0046664,7
RTS0046665,9
RTS0046666,10
RTS0046667,12
RTS0046668,19
RTS0046669,12
RTS0046670,13
RTS0046671,16
RTS0046672,7
RTS0046673,13
RTS0046674,16
RTS0046675,13
RTS0046676,3
RTS0046677,18
RTS0046678,14
RTS0046679,7
RTS0046680,10
RTS0046681,6
RTS0046682,8
RTS0046683,6
RTS0046684,12
RTS0046685,8
RTS0046686,17
RTS0046687,13
RTS0046688,11
RTS0046689,15
RTS0046690,13
RTS0046691,17
RTS0046692,12
RTS0046693,15
RTS0046694,10
RTS0046695,16
RTS0046696,7
RTS0046697,11
RTS0046698,10
RTS0046699,22
RTS0046700,22
RTS0046701,27
RTS0046702,27
RTS0046703,201
RTS0046704,325
RTS0046705,299
RTS0046706,161
RTS0046707,259
RTS0046708,210
RTS0046709,15
RTS0046710,11
RTS0046711,17
RTS0046712,5
RTS0046713,15
RTS0046714,18
RTS0046715,10
RTS0046716,10
RTS0046717,21
RTS0046718,12
RTS0046719,16
RTS0046720,16
RTS0046721,16
RTS0046722,16
RTS0046723,13
RTS0046724,11
RTS0046725,9
RTS0046726,8
RTS0046727,18
RTS0046728,8
RTS0046729,17
RTS0046730,17
RTS0046731,14
RTS0046732,7
RTS0046733,16
RTS0046734,6
RTS0046735,10
RTS0046736,7
RTS0046737,9
RTS0046738,8
RTS0046739,3
RTS0046740,16
RTS0046741,7
RTS0046742,9
RTS0046743,6
RTS0046744,9
RTS0046745,21
RTS0046746,8
RTS0046747,13
RTS0046748,23
RTS0046749,13
RTS0046750,7
RTS0046751,10
RTS0046752,13
RTS0046753,12
RTS0046754,11
RTS0046755,10
RTS0046756,10
RTS0046757,18
RTS0046758,10
RTS0046759,17
RTS0046760,18
RTS0046761,13
RTS0046763,62
RTS0046764,48
RTS0046765,9
RTS0046766,10
RTS0046767,7
RTS0046768,78
RTS0046769,72
RTS0046770,87
RTS0046771,13
RTS0046772,12
RTS0046773,10
RTS0046774,11
RTS0046775,16
RTS0046777,14
RTS0046778,10
RTS0046779,17
RTS0046780,9
RTS0046781,9
RTS0046782,8
RTS0046783,12
RTS0046784,10
RTS0046785,7
RTS0046790,15
RTS0046791,12
RTS0046792,9
RTS0046793,8
RTS0046794,8
RTS0046795,12
RTS0046796,13
RTS0046797,7
RTS0046798,7
RTS0046799,15
RTS0046800,5
RTS0046801,217
RTS0046802,104
RTS0046803,16
RTS0046804,12
RTS0046805,12
RTS0046806,11
RTS0046807,9
RTS0046808,22
RTS0046809,12
RTS0046810,15
RTS0046811,7
RTS0046812,10
RTS0046813,13
RTS0046814,14
RTS0046815,17
RTS0046816,14
RTS0046817,8
RTS0046818,9
RTS0046819,9
RTS0046820,17
RTS0046821,14
RTS0046822,15
RTS0046823,14
RTS0046824,20
RTS0046825,21
RTS0046826,11
RTS0046827,11
RTS0046828,12
RTS0046829,9
RTS0046830,14
RTS0046831,8
RTS0046832,21
RTS0046833,7
RTS0046835,14
RTS0046836,254
RTS0046837,414
RTS0046838,311
RTS0046839,743
RTS0046840,35
RTS0046841,7
RTS0046842,37
RTS0046843,40
RTS0046846,19
RTS0046849,16
RTS0046850,16
RTS0046851,27
RTS0046852,37
RTS0046853,46
RTS0046854,12
RTS0046855,7
RTS0046856,13
RTS0046857,13
RTS0046858,11
RTS0046859,6
RTS0046860,39
RTS0046861,12
RTS0046862,14
RTS0046863,17
RTS0046864,12
RTS0046866,13
RTS0046867,12
RTS0046868,12
RTS0046869,60
RTS0046870,66
RTS0046871,46
RTS0046872,124
RTS0046873,14
RTS0046874,9
RTS0046875,12
RTS0046876,4
RTS0046877,10
RTS0046878,12
RTS0046879,8
RTS0046880,10
RTS0046881,17
RTS0046882,17
RTS0046885,8
RTS0046886,10
RTS0046887,6
RTS0046889,9
RTS0046890,13
RTS0046891,15
RTS0046892,18
RTS0046893,9
RTS0046894,10
RTS0046895,11
RTS0046897,14
RTS0046898,8
RTS0046899,245
RTS0046900,16
RTS0046902,14
RTS0046903,46
RTS0046904,8
RTS0046905,5
RTS0046906,60
RTS0046907,175
RTS0046908,20
RTS0046909,11
RTS0046910,13
RTS0046911,26
RTS0046912,25
RTS0046913,12
RTS0046914,19
RTS0046915,10
RTS0046916,14
RTS0046918,447
RTS0046919,656
RTS0046920,379
RTS0046921,9
RTS0046922,12
RTS0046923,42
RTS0046924,203
RTS0046925,9
RTS0046926,9
RTS0046927,9
RTS0046928,12
RTS0046929,13
RTS0046930,19
RTS0046931,16
RTS0046933,17
RTS0046934,21
RTS0046935,22
RTS0046936,31
RTS0046937,10
RTS0046938,27
RTS0046939,10
RTS0046940,17
RTS0046941,23
RTS0046942,11
RTS0046943,24
RTS0046944,6
RTS0046946,27
RTS0046947,10
RTS0046948,81
RTS0046949,9
RTS0046950,11
RTS0046951,14
RTS0046952,6
RTS0046954,6
RTS0046955,12
RTS0046956,28
RTS0046957,12
RTS0046958,12
RTS0046959,14
RTS0046960,18
RTS0046961,19
RTS0046962,43
RTS0046963,6
RTS0046965,24
RTS0046966,11
RTS0046967,13
RTS0046968,14
RTS0047054,20
RTS0047055,22
RTS0047056,11
RTS0047057,17
RTS0047058,21
RTS0047060,19
RTS0047061,18
RTS0047062,18
RTS0047063,27
RTS0047064,19
RTS0047065,52
RTS0047066,50
RTS0047067,54
RTS0047068,36
RTS0047069,32
RTS0047070,24
RTS0047071,18
RTS0047072,28
RTS0047073,30
RTS0047074,21
RTS0047075,15
RTS0047076,28
RTS0047077,17
RTS0047078,22
RTS0047079,12
RTS0047080,15
RTS0047081,23
RTS0047082,25
RTS0047083,12
RTS0047084,11
RTS0047085,5
RTS0047086,16
RTS0047087,16
RTS0047088,10
RTS0047089,9
RTS0047091,12
RTS0047092,67
RTS0047093,46
RTS0047094,57
RTS0047095,7
RTS0047096,10
RTS0047097,9
RTS0047098,8
RTS0047099,12
RTS0047100,8
RTS0047101,18
RTS0047102,11
RTS0047103,10
RTS0047104,10
RTS0047105,38
RTS0047106,17
RTS0047107,16
RTS0047108,26
RTS0047109,18
RTS0047110,11
RTS0047111,16
RTS0047112,14
RTS0047113,313
RTS0047114,10
RTS0047115,21
RTS0047116,31
RTS0047117,29
RTS0047118,31
RTS0047119,27
RTS0047120,12
RTS0047121,13
RTS0047122,11
RTS0047123,14
RTS0047124,19
RTS0047125,13
RTS0047126,14
RTS0047127,13
RTS0047128,6
RTS0047129,9
RTS0047130,6
RTS0047131,8
RTS0047132,14
RTS0047133,11
RTS0047134,16
RTS0047135,34
RTS0047136,30
RTS0047137,27
RTS0047138,34
RTS0047139,21
RTS0047140,9
RTS0047141,17
RTS0047142,18
RTS0047143,24
RTS0047144,17
RTS0047145,20
RTS0047146,18
RTS0047147,27
RTS0047148,16
RTS0047149,17
RTS0047150,14
RTS0047151,11
RTS0047152,11
RTS0047153,9
RTS0047154,15
RTS0047156,12
RTS0047157,19
RTS0047158,10
RTS0047159,10
RTS0047160,9
RTS0047165,14
RTS0047166,6
RTS0047167,12
RTS0047168,6
RTS0047169,16
RTS0047170,8
RTS0047171,30
RTS0047172,32
RTS0047173,45
RTS0047174,34
RTS0047175,21
RTS0047176,17
RTS0047177,14
RTS0047178,10
RTS0047179,12
RTS0047180,13
RTS0047181,15
RTS0047182,12
RTS0047183,9
RTS0047184,18
RTS0047185,17
RTS0047186,14
RTS0047187,8
RTS0047188,13
RTS0047189,10
RTS0047190,16
RTS0047191,7
RTS0047192,16
RTS0047193,12
RTS0047194,21
RTS0047195,18
RTS0047196,14
RTS0047197,19
RTS0047198,11
RTS0047199,14
RTS0047200,13
RTS0047201,11
RTS0047202,15
RTS0047203,23
RTS0047204,15
RTS0047205,10
RTS0047206,15
RTS0047207,9
RTS0047208,303
RTS0047209,402
RTS0047210,469
RTS0047211,430
RTS0047212,222
RTS0047213,9
RTS0047214,18
RTS0047215,19
RTS0047216,8
RTS0047217,16
RTS0047218,33
RTS0047219,33
RTS0047220,17
RTS0047221,46
RTS0047222,47
RTS0047223,27
RTS0047225,14
RTS0047226,18
RTS0047229,12
RTS0047230,5
RTS0047231,19
RTS0047232,12
RTS0047233,13
RTS0047234,13
RTS0047235,8
RTS0047236,9
RTS0047237,8
RTS0047238,11
RTS0047239,11
RTS0047240,5
RTS0047241,14
RTS0047242,8
RTS0047243,14
RTS0047244,11
RTS0047245,9
RTS0047246,6
RTS0047247,6
RTS0047248,9
RTS0047249,12
RTS0047250,14
RTS0047252,17
RTS0047253,13
RTS0047254,14
RTS0047255,39
RTS0047256,44
RTS0047257,31
RTS0047258,32
RTS0047259,44
RTS0047260,37
RTS0047261,32
RTS0047262,28
RTS0047263,26
RTS0047264,27
RTS0047266,30
RTS0047267,85
RTS0047268,49
RTS0047269,40
RTS0047270,50
RTS0047271,88
RTS0047272,48
RTS0047273,49
RTS0047274,28
RTS0047276,11
RTS0047277,55
RTS0047278,57
RTS0047279,61
RTS0047280,60
RTS0047281,54
RTS0047282,64
RTS0047283,40
RTS0047284,28
RTS0047290,133
RTS0047291,274
RTS0047292,176
RTS0047293,165
RTS0047294,259
RTS0047295,9
RTS0047296,10
RTS0047297,15
RTS0047298,12
RTS0047299,13
RTS0047300,8
RTS0047301,10
RTS0047302,14
RTS0047303,13
RTS0047304,11
RTS0047305,47
RTS0047306,56
RTS0047307,51
RTS0047308,34
RTS0047309,40
RTS0047310,27
RTS0047311,23
RTS0047312,20
RTS0047313,12
RTS0047314,21
RTS0047315,44
RTS0047316,48
RTS0047317,44
RTS0047318,49
RTS0047319,39
RTS0047320,16
RTS0047321,21
RTS0047322,27
RTS0047323,33
RTS0047324,38
RTS0047325,16
RTS0047326,18
RTS0047327,16
RTS0047328,12
RTS0047329,14
RTS0047331,31
RTS0047332,28
RTS0047333,33
RTS0047334,28
RTS0047335,36
RTS0047336,23
RTS0047337,13
RTS0047338,26
RTS0047339,22
RTS0047340,35
RTS0047341,47
RTS0047342,37
RTS0047343,38
RTS0047344,31
RTS0047345,29
RTS0047346,13
RTS0047348,20
RTS0047349,15
RTS0047350,37
RTS0047351,23
RTS0047352,44
RTS0047353,35
RTS0047354,29
RTS0047356,3
RTS0047357,11
RTS0047358,12
RTS0047359,23
RTS0047360,14
RTS0047361,12
RTS0047362,19
RTS0047363,13
RTS0047364,8
RTS0047365,20
RTS0047366,9
RTS0047367,11
RTS0047368,14
RTS0047369,10
RTS0047370,10
RTS0047373,23
RTS0047374,13
RTS0047375,14
RTS0047376,18
RTS0047377,19
RTS0047378,15
RTS0047379,26
RTS0047380,28
RTS0047381,9
RTS0047382,13
RTS0047383,10
RTS0047384,6
RTS0047385,4
RTS0047386,35
RTS0047387,21
RTS0047388,19
RTS0047389,26
RTS0047390,21
RTS0047391,31
RTS0047392,14
RTS0047393,46
RTS0047394,12
RTS0047395,9
RTS0047396,53
RTS0047397,39
RTS0047398,14
RTS0047399,12
RTS0047400,14
RTS0047401,16
RTS0047402,21
RTS0047403,16
RTS0047404,22
RTS0047405,9
RTS0047406,18
RTS0047407,18
RTS0047408,30
RTS0047409,43
RTS0047410,37
RTS0047411,27
RTS0047412,26
RTS0047413,21
RTS0047414,21
RTS0047415,36
RTS0047417,15
RTS0047418,42
RTS0047419,30
RTS0047420,38
RTS0047421,11
RTS0047422,7
RTS0047423,13
RTS0047424,9
RTS0047425,11
RTS0047426,22
RTS0047427,29
RTS0047428,21
RTS0047429,30
RTS0047430,22
RTS0047431,10
RTS0047432,24
RTS0047433,10
RTS0047434,6
RTS0047435,26
RTS0047436,13
RTS0047437,6
RTS0047438,13
RTS0047439,17
RTS0047440,5
RTS0047441,44
RTS0047442,52
RTS0047445,57
RTS0047446,50
RTS0047447,13
RTS0047448,11
RTS0047449,7
RTS0047450,14
RTS0047451,11
RTS0047452,14
RTS0047453,7
RTS0047454,13
RTS0047455,4
RTS0047456,8
RTS0047457,8
RTS0047458,8
RTS0047459,11
RTS0047460,11
RTS0047461,11
RTS0047462,20
RTS0047463,10
RTS0047464,9
RTS0047465,14
RTS0047466,10
RTS0047467,13
RTS0047468,9
RTS0047469,23
RTS0047471,16
RTS0047472,12
RTS0047473,13
RTS0047474,11
RTS0047475,7
RTS0047476,18
RTS0047477,33
RTS0047479,24
RTS0047480,36
RTS0047481,37
RTS0047482,11
RTS0047483,27
RTS0047484,14
RTS0047485,8
RTS0047486,21
RTS0047487,8
RTS0047488,14
RTS0047489,11
RTS0047490,9
RTS0047491,11
RTS0047492,21
RTS0047493,15
RTS0047494,18
RTS0047495,10
RTS0047496,23
RTS0047497,16
RTS0047498,19
RTS0047499,21
RTS0047500,25
RTS0047501,15
RTS0047502,10
RTS0047503,12
RTS0047504,37
RTS0047505,28
RTS0047506,30
RTS0047507,15
RTS0047508,9
RTS0047509,15
RTS0047510,14
RTS0047511,10
RTS0047512,22
RTS0047513,17
RTS0047514,10
RTS0047515,34
RTS0047516,42
RTS0047517,54
RTS0047518,35
RTS0047520,36
RTS0047521,49
RTS0047522,21
RTS0047523,12
RTS0047524,16
RTS0047525,9
RTS0047526,8
RTS0047527,16
RTS0047528,20
RTS0047529,17
RTS0047530,10
RTS0047531,17
RTS0047532,12
RTS0047533,2
RTS0047534,9
RTS0047535,9
RTS0047536,7
RTS0047537,16
RTS0047538,78
RTS0047540,63
RTS0047541,73
RTS0047543,15
RTS0047544,15
RTS0047545,19
RTS0047546,19
RTS0047547,17
RTS0047548,45
RTS0047549,30
RTS0047550,15
RTS0047551,27
RTS0047552,24
RTS0047553,9
RTS0047558,6
RTS0047559,13
RTS0047560,8
RTS0047561,13
RTS0047562,3
RTS0047563,26
RTS0047564,22
RTS0047565,19
RTS0047566,22
RTS0047567,7
RTS0047568,14
RTS0047569,4
RTS0047570,18
RTS0047571,12
RTS0047572,22
RTS0047573,10
RTS0047574,17
RTS0047575,7
RTS0047576,14
RTS0047577,17
RTS0047578,9
RTS0047579,16
RTS0047580,17
RTS0047581,9
RTS0047582,15
RTS0047583,11
RTS0047584,15
RTS0047585,11
RTS0047586,9
RTS0047587,9
RTS0047588,8
RTS0047590,9
RTS0047591,15
RTS0047592,9
RTS0047593,16
RTS0047594,14
RTS0047595,23
RTS0047596,13
RTS0047597,13
RTS0047598,20
RTS0047599,18
RTS0047600,16
RTS0047601,73
RTS0047602,31
RTS0047603,14
RTS0047604,12
RTS0047606,17
RTS0047613,12
RTS0047614,24
RTS0047615,9
RTS0047616,19
RTS0047617,27
RTS0047618,12
RTS0047619,5
RTS0047620,13
RTS0047621,13
RTS0047622,9
RTS0047624,9
RTS0047625,7
RTS0047626,13
RTS0047627,13
RTS0047628,11
RTS0047629,16
RTS0047630,5
RTS0047631,15
RTS0047632,25
RTS0047633,11
RTS0047634,3
RTS0047635,10
RTS0047636,15
RTS0047637,11
RTS0047638,8
RTS0047639,12
RTS0047640,15
RTS0047641,11
RTS0047642,12
RTS0047643,8
RTS0047644,8
RTS0047645,8
RTS0047646,6
RTS0047647,7
RTS0047648,14
RTS0047649,5
RTS0047650,6
RTS0047651,10
RTS0047652,8
RTS0047653,9
RTS0047654,3
RTS0047656,14
RTS0047657,6
RTS0047658,11
RTS0047659,9
RTS0047660,9
RTS0047661,9
RTS0047662,23
RTS0047663,6
RTS0047664,11
RTS0047665,12
RTS0047666,13
RTS0047667,11
RTS0047668,16
RTS0047669,16
RTS0047670,14
RTS0047672,19
RTS0047673,5
RTS0047674,13
RTS0047675,9
RTS0047676,6
RTS0047677,11
RTS0047678,11
RTS0047679,11
RTS0047680,15
RTS0047681,3
RTS0047682,9
RTS0047684,6
RTS0047685,4
RTS0047686,12
RTS0047687,11
RTS0047688,8
RTS0047689,16
RTS0047691,5
RTS0047692,9
RTS0047693,15
RTS0047694,8
RTS0047695,11
RTS0047696,10
RTS0047697,11
RTS0047698,7
RTS0047699,7
RTS0047700,37
RTS0047701,14
RTS0047702,13
RTS0047703,13
RTS0047704,11
RTS0047705,13
RTS0047706,11
RTS0047707,12
RTS0047708,62
RTS0047709,22
RTS0047710,5
RTS0047711,15
RTS0047712,10
RTS0047713,24
RTS0047714,20
RTS0047715,19
RTS0047716,28
RTS0047717,19
RTS0047718,10
RTS0047720,9
RTS0047721,13
RTS0047722,9
RTS0047723,18
RTS0047724,27
RTS0047725,44
RTS0047726,27
RTS0047727,32
RTS0047728,31
RTS0047729,11
RTS0047730,16
RTS0047731,10
RTS0047732,13
RTS0047733,6
RTS0047734,9
RTS0047735,15
RTS0047736,49
RTS0047737,12
RTS0047738,14
RTS0047739,106
RTS0047740,147
RTS0047741,167
RTS0047742,156
RTS0047743,75
RTS0047744,28
RTS0047745,32
RTS0047746,15
RTS0047747,17
RTS0047748,24
RTS0047749,34
RTS0047750,13
RTS0047752,13
RTS0047753,6
RTS0047754,50
RTS0047755,34
RTS0047756,44
RTS0047757,29
RTS0047758,27
RTS0047759,14
RTS0047760,18
RTS0047761,19
RTS0047762,9
RTS0047763,14
RTS0047764,10
RTS0047765,16
RTS0047766,24
RTS0047767,15
RTS0047768,12
RTS0047769,14
RTS0047770,20
RTS0047771,25
RTS0047772,29
RTS0047773,18
RTS0047774,11
RTS0047775,11
RTS0047776,7
RTS0047777,10
RTS0047778,9
RTS0047779,19
RTS0047780,13
RTS0047781,21
RTS0047782,28
RTS0047783,10
RTS0047784,12
RTS0047785,13
RTS0047786,29
RTS0047787,15
RTS0047788,12
RTS0047789,10
RTS0047790,11
RTS0047791,14
RTS0047792,16
RTS0047793,11
RTS0047794,11
RTS0047795,9
RTS0047796,10
RTS0047797,33
RTS0047798,10
RTS0047799,21
RTS0047800,9
RTS0047801,19
RTS0047802,21
RTS0047803,17
RTS0047804,10
RTS0047805,11
RTS0047806,25
RTS0047807,21
RTS0047808,410
RTS0047809,12
RTS0047810,10
RTS0047811,25
RTS0047812,10
RTS0047813,11
RTS0047814,14
RTS0047816,14
RTS0047817,10
RTS0047818,9
RTS0047819,12
RTS0047820,8
RTS0047821,37
RTS0047822,10
RTS0047823,13
RTS0047824,6
RTS0047825,15
RTS0047826,10
RTS0047827,27
RTS0047828,15
RTS0047829,12
RTS0047830,8
RTS0047831,14
RTS0047832,8
RTS0047833,15
RTS0047834,12
RTS0047835,41
RTS0047836,14
RTS0047837,25
RTS0047838,17
RTS0047839,26
RTS0047840,13
RTS0047841,9
RTS0047842,10
RTS0047843,7
RTS0047844,9
RTS0047845,14
RTS0047846,11
RTS0047847,13
RTS0047848,10
RTS0047849,9
RTS0047850,9
RTS0047851,14
RTS0047852,12
RTS0047853,15
RTS0047854,22
RTS0047855,17
RTS0047856,14
RTS0047857,14
RTS0047858,10
RTS0047859,8
RTS0047860,12
RTS0047861,10
RTS0047862,7
RTS0047863,8
RTS0047864,11
RTS0047865,19
RTS0047866,15
RTS0047867,14
RTS0047868,14
RTS0047869,15
RTS0047870,37
RTS0047871,18
RTS0047872,21
RTS0047873,25
RTS0047874,11
RTS0047875,8
RTS0047876,11
RTS0047877,13
RTS0047878,15
RTS0047879,14
RTS0047880,9
RTS0047881,15
RTS0047882,8
RTS0047883,25
RTS0047884,16
RTS0047885,12
RTS0047886,13
RTS0047890,479
RTS0047891,427
RTS0047892,103
RTS0047893,104
RTS0047894,15
RTS0047895,14
RTS0047896,16
RTS0047897,13
RTS0047898,11
RTS0047899,8
RTS0047900,21
RTS0047901,11
RTS0047902,29
RTS0047903,14
RTS0047904,13
RTS0047905,15
RTS0047906,14
RTS0047907,259
RTS0047908,204
RTS0047909,222
RTS0047910,13
RTS0047912,13
RTS0047913,12
RTS0047914,10
RTS0047915,7
RTS0047916,14
RTS0047917,10
RTS0047919,12
RTS0047920,146
RTS0047921,219
RTS0047924,11
RTS0047925,9
RTS0047926,8
RTS0047927,18
RTS0047928,18
RTS0047929,8
RTS0047930,14
RTS0047931,12
RTS0047932,15
RTS0047933,13
RTS0047934,15
RTS0047935,21
RTS0047936,11
RTS0047937,14
RTS0047938,16
RTS0047939,26
RTS0047940,54
RTS0047941,18
RTS0047942,18
RTS0047943,9
RTS0047944,65
RTS0047945,11
RTS0047946,15
RTS0047947,19
RTS0047948,8
RTS0047949,9
RTS0047950,5
RTS0047951,10
RTS0047952,12
RTS0047953,19
RTS0047954,9
RTS0047956,12
RTS0047957,15
RTS0047958,13
RTS0047959,12
RTS0047960,10
RTS0047961,14
RTS0047963,12
RTS0047964,13
RTS0047965,14
RTS0047966,8
RTS0047967,9
RTS0047968,25
RTS0047969,13
RTS0047970,15
RTS0047972,12
RTS0047973,24
RTS0047974,12
RTS0047975,10
RTS0047976,9
RTS0047977,23
RTS0047978,15
RTS0047979,18
RTS0047980,13
RTS0047981,24
RTS0047982,6
RTS0047985,100
RTS0047986,17
RTS0047987,8
RTS0047988,80
RTS0047990,17
RTS0047991,25
RTS0047992,15
RTS0047993,9
RTS0047994,9
RTS0047995,18
RTS0047996,5
RTS0047997,22
RTS0047998,31
RTS0047999,11
RTS0048000,14
RTS0048001,12
RTS0048003,16
RTS0048005,15
RTS0048006,12
RTS0048008,12
RTS0048009,13
RTS0048012,11
RTS0048013,8
RTS0048014,13
RTS0048015,62
RTS0048016,75
RTS0048017,13
RTS0048018,10
RTS0048019,12
RTS0048020,7
RTS0048021,7
RTS0048022,15
RTS0048023,9
RTS0048024,18
RTS0048026,21
RTS0048027,20
RTS0048028,11
RTS0048029,5
RTS0048030,15
RTS0048031,9
RTS0048032,11
RTS0048033,13
RTS0048034,9
RTS0048035,7
RTS0048036,16
RTS0048037,10
RTS0048038,24
RTS0048040,18
RTS0048041,11
RTS0048042,24
RTS0048043,23
RTS0048044,10
RTS0048045,16
RTS0048046,11
RTS0048047,14
RTS0048048,12
RTS0048049,6
RTS0048050,18
RTS0048051,66
RTS0048052,28
RTS0048053,14
RTS0048054,15
RTS0048055,16
RTS0048056,16
RTS0048057,9
RTS0048058,15
RTS0048059,9
RTS0048060,9
RTS0048061,10
RTS0048062,2
RTS0048063,8
RTS0048064,41
RTS0048065,57
RTS0048066,55
RTS0048067,13
RTS0048068,9
RTS0048069,13
RTS0048070,5
RTS0048071,14
RTS0048072,12
RTS0048073,12
RTS0048074,6
RTS0048076,32
RTS0048077,23
RTS0048078,13
RTS0048079,24
RTS0048080,19
RTS0048081,35
RTS0048082,17
RTS0048084,10
RTS0048085,10
RTS0048086,9
RTS0048087,14
RTS0048088,8
RTS0048089,7
RTS0048090,19
RTS0048091,48
RTS0048092,9
RTS0048093,20
RTS0048094,4
RTS0048096,15
RTS0048097,9
RTS0048098,806
RTS0048099,1162
RTS0048100,902
RTS0048101,1371
RTS0048102,1082
RTS0048104,10
RTS0048105,14
RTS0048106,15
RTS0048107,13
RTS0048108,14
RTS0048109,10
RTS0048110,17
RTS0048111,12
RTS0048112,11
RTS0048113,16
RTS0048114,22
RTS0048115,28
RTS0048116,50
RTS0048117,36
RTS0048118,37
RTS0048120,11
RTS0048126,5
RTS0048127,22
RTS0048129,32
RTS0048130,8
RTS0048131,77
RTS0048132,75
RTS0048133,28
RTS0048134,81
RTS0048135,119
RTS0048136,14
RTS0048138,17
RTS0048139,112
RTS0048140,14
RTS0048141,18
RTS0048142,18
RTS0048144,11
RTS0048145,13
RTS0048146,15
RTS0048147,8
RTS0048148,8
RTS0048149,6
RTS0048150,17
RTS0048151,14
RTS0048152,9
RTS0048153,14
RTS0048154,18
RTS0048155,12
RTS0048156,39
RTS0048158,42
RTS0048159,12
RTS0048160,630
RTS0048161,592
RTS0048162,32
RTS0048163,31
RTS0048164,702
RTS0048165,55
RTS0048166,24
RTS0048167,30
RTS0048168,19
RTS0048169,18
RTS0048170,14
RTS0048171,19
RTS0048172,14
RTS0048173,20
RTS0048175,12
RTS0048176,43
RTS0048177,46
RTS0048178,43
RTS0048179,58
RTS0048180,48
RTS0048181,22
RTS0048182,10
RTS0048183,33
RTS0048184,36
RTS0048185,28
RTS0048186,16
RTS0048188,24
RTS0048189,23
RTS0048190,14
RTS0048191,17
RTS0048192,19
RTS0048193,19
RTS0048194,30
RTS0048195,18
RTS0048196,16
RTS0048197,20
RTS0048198,13
RTS0048200,25
RTS0048201,16
RTS0048202,29
RTS0048203,18
RTS0048204,22
RTS0048205,10
RTS0048207,40
RTS0048208,134
RTS0048209,55
RTS0048210,93
RTS0048211,75
RTS0048212,6
RTS0048213,17
RTS0048214,6
RTS0048215,20
RTS0048216,18
RTS0048217,16
RTS0048218,16
RTS0048219,15
RTS0048220,11
RTS0048221,6
RTS0048222,12
RTS0048223,7
RTS0048224,16
RTS0048225,24
RTS0048226,13
RTS0048227,22
RTS0048228,7
RTS0048229,9
RTS0048230,14
RTS0048231,20
RTS0048232,19
RTS0048233,15
RTS0048234,17
RTS0048235,20
RTS0048236,7
RTS0048237,13
RTS0048238,24
RTS0048239,15
RTS0048240,21
RTS0048241,22
RTS0048242,33
RTS0048243,16
RTS0048244,23
RTS0048245,13
RTS0048246,30
RTS0049343,21
RTS0049344,17
RTS0049345,12
RTS0049346,3885
RTS0049347,9
RTS0049348,11
RTS0049349,29
RTS0049350,13
RTS0049351,18
RTS0049352,12
RTS0049353,11
RTS0049354,11
RTS0049355,16
RTS0049356,20
RTS0049357,18
RTS0049358,9
RTS0049359,15
RTS0049360,12
RTS0049361,10
RTS0049362,11
RTS0049363,10
RTS0049364,14
RTS0049365,8
RTS0049366,69
RTS0049367,46
RTS0049368,25
RTS0049369,18
RTS0049370,17
RTS0049371,14
RTS0049372,13
RTS0049373,123
RTS0049374,139
RTS0049375,107
RTS0049376,141
RTS0049377,115
RTS0049378,146
RTS0049379,115
RTS0049380,164
RTS0049381,139
RTS0049382,106
RTS0049383,14
RTS0049384,10
RTS0049385,11
RTS0049386,23
RTS0049387,18
RTS0049388,19
RTS0049389,15
RTS0049390,1185
RTS0049391,1040
RTS0049392,1236
RTS0049393,1050
RTS0049394,546
RTS0049395,95
RTS0049396,94
RTS0049397,103
RTS0049398,147
RTS0049399,83
RTS0049400,16
RTS0049401,16
RTS0049402,14
RTS0049403,7
RTS0049404,7
RTS0049405,9
RTS0049406,9
RTS0049407,13
RTS0049408,11
RTS0049409,12
RTS0049410,9
RTS0049411,8
RTS0049412,10
RTS0049413,10
RTS0049414,12
RTS0049415,14
RTS0049416,14
RTS0049417,10
RTS0049418,13
RTS0049419,11
RTS0049420,8
RTS0049421,8
RTS0049422,12
RTS0049423,9
RTS0049424,30
RTS0049425,13
RTS0049426,25
RTS0049427,21
RTS0049428,8
RTS0049429,18
RTS0049430,31
RTS0049431,29
RTS0049432,11
RTS0049433,12
RTS0049434,9
RTS0049435,13
RTS0049436,12
RTS0049437,58
RTS0049438,9
RTS0049439,21
RTS0049440,30
RTS0049441,24
RTS0049442,27
RTS0049443,14
RTS0049444,32
RTS0049445,13
RTS0049446,22
RTS0049447,22
RTS0049448,12
RTS0049449,11
RTS0049450,11
RTS0049451,8
RTS0049452,11
RTS0049453,21
RTS0049454,10
RTS0049455,11
RTS0049456,17
RTS0049457,34
RTS0049458,12
RTS0049459,16
RTS0049460,28
RTS0049461,33
RTS0049462,58
RTS0049463,18
RTS0049464,15
RTS0049465,5
RTS0049466,17
RTS0049467,12
RTS0049468,34
RTS0049469,31
RTS0049470,30
RTS0049471,39
RTS0049472,30
RTS0049473,41
RTS0049474,30
RTS0049475,38
RTS0049476,39
RTS0049477,13
RTS0049478,13
RTS0049479,1282
RTS0049480,124
RTS0049481,3
RTS0049482,9
RTS0049483,9
RTS0049484,8
RTS0049485,14
RTS0997079,12
RTS0997080,25
RTS0997081,12
RTS0997082,26
RTS0997083,12
RTS0997084,11
RTS0997085,11
RTS0997086,8
RTS0997087,6
RTS0997088,77356
RTS0997089,5408
RTS0997090,44
RTS0997091,16
RTS0997092,7
RTS0997093,10
RTS0997094,5
RTS0997095,10
RTS0997096,5
RTS0997097,4
RTS0997098,10
RTS0997099,12
RTS0997100,11
RTS0997101,6
RTS0997102,3
RTS0997103,6
RTS0997104,4
RTS0997105,9
RTS0997106,10
RTS0997107,11
RTS0997108,5
RTS0997109,6
RTS0997110,5
RTS0997111,4
RTS0997112,3
RTS0997113,6
RTS0997114,8
RTS0997115,4
RTS0997116,5
RTS0997117,5
RTS0997118,4
RTS0997119,8
RTS0997120,5
RTS0997121,22
RTS0997122,37
RTS0997123,34
RTS0997124,22
RTS0997125,72
RTS0997126,79
RTS0997127,86
RTS0997128,104
RTS0997129,90
RTS0997130,31
</Code_Summary>
