# Supplementary material for: Spatial meta-transcriptomics reveal associations of intratumor bacteria burden with lung cancer cells showing a distinct oncogenic signature
Source: J Immunother Cancer. 2022 Jul 6;10(7):e004698. doi: 10.1136/jitc-2022-004698 (PMC9260850; doi:10.1136/jitc-2022-004698)
Supplement: Supplementary data [file jitc-2022-004698supp009.zip › DSP-1001250002848-E-E04.dcc]

<Header>
FileVersion,0.02
SoftwareVersion,"GeoMx_NGS_Pipeline_ 2.0.0"
Date,2020-6-15
</Header>

<Scan_Attributes>
ID,DSP-1001250002848-E-E04
Plate_ID,1001250002848
Well,E04
</Scan_Attributes>

<NGS_Processing_Attributes>
SeqSetId,
tamperedIni,No
Raw,1685166
Trimmed,1675170
Stitched,1661784
Aligned,1630844
umiQ30,0.9915
rtsQ30,0.9910
</NGS_Processing_Attributes>


<Code_Summary>
RTS0039454,25
RTS0039455,27
RTS0039456,37
RTS0039457,81
RTS0039458,32
RTS0039459,14
RTS0039460,12
RTS0039461,29
RTS0039462,16
RTS0039463,16
RTS0039464,24
RTS0039465,23
RTS0039466,28
RTS0039467,38
RTS0039468,14
RTS0039469,18
RTS0039470,96
RTS0039471,76
RTS0039472,120
RTS0039473,94
RTS0039474,279
RTS0039475,209
RTS0039476,256
RTS0039477,298
RTS0039478,276
RTS0039479,20
RTS0039480,19
RTS0039481,18
RTS0039482,7
RTS0039483,13
RTS0039484,24
RTS0039485,31
RTS0039486,18
RTS0039487,18
RTS0039488,34
RTS0039489,18
RTS0039490,29
RTS0039491,18
RTS0039492,17
RTS0039493,22
RTS0039494,22
RTS0039495,11
RTS0039496,19
RTS0039497,17
RTS0039498,16
RTS0039499,81
RTS0039500,26
RTS0039501,49
RTS0039502,67
RTS0039503,61
RTS0039504,19
RTS0039505,20
RTS0039506,7
RTS0039507,26
RTS0039508,21
RTS0039509,18
RTS0039510,43
RTS0039511,112
RTS0039512,63
RTS0039513,60
RTS0039514,234
RTS0039515,177
RTS0039516,20
RTS0039517,14
RTS0039518,18
RTS0039519,18
RTS0039520,20
RTS0039521,13
RTS0039522,23
RTS0039523,19
RTS0039524,18
RTS0039525,27
RTS0039526,31
RTS0039527,33
RTS0039528,22
RTS0039529,27
RTS0039530,20
RTS0039531,22
RTS0039532,18
RTS0039533,32
RTS0039534,11
RTS0039535,13
RTS0039536,10
RTS0039537,23
RTS0039538,13
RTS0039539,18
RTS0039540,20
RTS0039541,17
RTS0039542,22
RTS0039543,31
RTS0039544,12
RTS0039545,20
RTS0039546,17
RTS0039547,23
RTS0039548,20
RTS0039549,18
RTS0039550,16
RTS0039551,23
RTS0039552,11
RTS0039553,25
RTS0039554,26
RTS0039555,13
RTS0039556,13
RTS0039557,16
RTS0039558,19
RTS0039559,13
RTS0039560,19
RTS0039561,15
RTS0039562,15
RTS0039563,11
RTS0039564,17
RTS0039565,38
RTS0039566,15
RTS0039567,23
RTS0039568,17
RTS0039569,9
RTS0039570,20
RTS0039571,11
RTS0039572,12
RTS0039573,15
RTS0039574,12
RTS0039575,15
RTS0039576,17
RTS0039577,20
RTS0039578,15
RTS0039579,18
RTS0039580,23
RTS0039581,20
RTS0039582,29
RTS0039583,37
RTS0039584,20
RTS0039585,23
RTS0039586,13
RTS0039587,18
RTS0039588,21
RTS0039589,20
RTS0039590,20
RTS0039591,27
RTS0039592,16
RTS0039593,15
RTS0039594,18
RTS0039595,19
RTS0039596,23
RTS0039597,15
RTS0039598,13
RTS0039599,11
RTS0039600,10
RTS0039601,11
RTS0039602,12
RTS0039603,15
RTS0039604,14
RTS0039605,12
RTS0039606,13
RTS0039607,22
RTS0039608,16
RTS0039609,19
RTS0039610,19
RTS0039611,25
RTS0039612,19
RTS0039613,21
RTS0039614,15
RTS0039615,10
RTS0039616,13
RTS0039617,11
RTS0039619,21
RTS0039620,12
RTS0039621,16
RTS0039622,15
RTS0039623,12
RTS0039624,13
RTS0039625,22
RTS0039626,14
RTS0039627,22
RTS0039628,14
RTS0039629,15
RTS0039630,13
RTS0039631,13
RTS0039632,10
RTS0039633,22
RTS0039634,11
RTS0039635,17
RTS0039636,8
RTS0039637,12
RTS0039638,23
RTS0039639,13
RTS0039640,13
RTS0039641,20
RTS0039642,18
RTS0039643,20
RTS0039644,9
RTS0039645,9
RTS0039646,21
RTS0039647,11
RTS0039648,16
RTS0039649,14
RTS0039650,17
RTS0039651,48
RTS0039652,45
RTS0039653,44
RTS0039654,22
RTS0039655,28
RTS0039656,52
RTS0039657,52
RTS0039658,35
RTS0039659,59
RTS0039660,22
RTS0039661,10
RTS0039662,20
RTS0039663,17
RTS0039664,15
RTS0039665,21
RTS0039666,20
RTS0039667,13
RTS0039668,18
RTS0039669,26
RTS0039670,18
RTS0039671,22
RTS0039672,47
RTS0039673,28
RTS0039674,25
RTS0039675,27
RTS0039676,14
RTS0039677,14
RTS0039678,14
RTS0039679,15
RTS0039680,8
RTS0039681,29
RTS0039682,37
RTS0039683,21
RTS0039684,23
RTS0039685,28
RTS0039686,32
RTS0039687,53
RTS0039688,27
RTS0039689,35
RTS0039690,27
RTS0039691,15
RTS0039692,10
RTS0039693,13
RTS0039694,23
RTS0039695,14
RTS0039696,15
RTS0039697,16
RTS0039698,13
RTS0039699,16
RTS0039700,21
RTS0039701,23
RTS0039702,33
RTS0039703,58
RTS0039704,40
RTS0039705,22
RTS0039706,10
RTS0039707,20
RTS0039708,16
RTS0039709,18
RTS0039710,26
RTS0039711,19
RTS0039712,24
RTS0039713,35
RTS0039714,32
RTS0039715,21
RTS0039716,9
RTS0039717,23
RTS0039718,25
RTS0039719,14
RTS0039720,30
RTS0039721,21
RTS0039722,16
RTS0039723,38
RTS0039724,20
RTS0039725,26
RTS0039726,19
RTS0039727,17
RTS0039728,25
RTS0039729,14
RTS0039730,10
RTS0039731,17
RTS0039732,18
RTS0039733,17
RTS0039734,16
RTS0039735,22
RTS0039736,28
RTS0039737,20
RTS0039738,19
RTS0039739,24
RTS0039740,23
RTS0039741,20
RTS0039742,20
RTS0039743,19
RTS0039744,16
RTS0039745,22
RTS0039746,32
RTS0039747,44
RTS0039749,24
RTS0039750,28
RTS0039751,14
RTS0039752,21
RTS0039753,25
RTS0039754,15
RTS0039755,17
RTS0039756,14
RTS0039757,15
RTS0039758,30
RTS0039759,12
RTS0039760,14
RTS0039761,20
RTS0039762,17
RTS0039763,20
RTS0039764,6
RTS0039765,17
RTS0039766,21
RTS0039767,22
RTS0039768,19
RTS0039769,25
RTS0039770,34
RTS0039771,23
RTS0039772,72
RTS0039773,50
RTS0039774,26
RTS0039775,46
RTS0039776,21
RTS0039777,15
RTS0039778,20
RTS0039779,12
RTS0039780,23
RTS0039781,23
RTS0039782,21
RTS0039783,15
RTS0039784,12
RTS0039785,24
RTS0039786,26
RTS0039787,17
RTS0039788,16
RTS0039789,22
RTS0039790,26
RTS0039791,23
RTS0039792,22
RTS0039793,24
RTS0039794,24
RTS0039795,17
RTS0039796,31
RTS0039797,17
RTS0039798,15
RTS0039799,20
RTS0039800,20
RTS0039801,17
RTS0039802,18
RTS0039803,20
RTS0039804,22
RTS0039805,19
RTS0039806,17
RTS0039807,18
RTS0039808,11
RTS0039809,18
RTS0039810,22
RTS0039811,15
RTS0039812,25
RTS0039813,23
RTS0039814,27
RTS0039815,30
RTS0039816,11
RTS0039817,21
RTS0039818,18
RTS0039819,28
RTS0039820,13
RTS0039821,21
RTS0039822,19
RTS0039823,23
RTS0039824,23
RTS0039825,29
RTS0039826,12
RTS0039827,24
RTS0039828,22
RTS0039829,17
RTS0039830,8
RTS0039831,8
RTS0039832,21
RTS0039833,12
RTS0039834,20
RTS0039835,20
RTS0039836,22
RTS0039838,10
RTS0039839,21
RTS0039840,7
RTS0039841,27
RTS0039842,19
RTS0039843,16
RTS0039844,23
RTS0039845,16
RTS0039846,16
RTS0039847,10
RTS0039848,13
RTS0039849,17
RTS0039850,17
RTS0039851,11
RTS0039852,26
RTS0039853,16
RTS0039854,17
RTS0039855,24
RTS0039856,15
RTS0039857,15
RTS0039858,12
RTS0039859,15
RTS0039860,15
RTS0039861,17
RTS0039862,21
RTS0039863,16
RTS0039864,18
RTS0039865,14
RTS0039866,41
RTS0039867,46
RTS0039868,17
RTS0039869,38
RTS0039870,17
RTS0039871,24
RTS0039872,12
RTS0039873,16
RTS0039874,9
RTS0039875,11
RTS0039876,15
RTS0039877,18
RTS0039878,19
RTS0039879,23
RTS0039880,16
RTS0039881,15
RTS0039882,12
RTS0039883,16
RTS0039884,16
RTS0039885,14
RTS0039886,16
RTS0039887,14
RTS0039888,18
RTS0039890,19
RTS0039891,10
RTS0039892,16
RTS0039893,11
RTS0039894,18
RTS0039895,14
RTS0039896,18
RTS0039897,22
RTS0039898,21
RTS0039899,12
RTS0039900,19
RTS0039901,23
RTS0039902,13
RTS0039903,8
RTS0039904,15
RTS0039905,22
RTS0039906,18
RTS0039907,24
RTS0039908,16
RTS0039909,20
RTS0039910,16
RTS0039911,9
RTS0039912,13
RTS0039913,11
RTS0039914,11
RTS0039915,17
RTS0039916,19
RTS0039917,9
RTS0039918,21
RTS0039919,12
RTS0039920,15
RTS0039921,14
RTS0039922,14
RTS0039923,11
RTS0039924,14
RTS0039925,6
RTS0039926,18
RTS0039927,38
RTS0039928,20
RTS0039929,21
RTS0039930,32
RTS0039931,14
RTS0039932,17
RTS0039933,15
RTS0039934,15
RTS0039935,16
RTS0039936,15
RTS0039937,18
RTS0039938,13
RTS0039939,15
RTS0039940,17
RTS0039941,12
RTS0039942,17
RTS0039943,16
RTS0039944,18
RTS0039945,16
RTS0039946,20
RTS0039947,30
RTS0039948,34
RTS0039949,49
RTS0039950,31
RTS0039951,14
RTS0039952,23
RTS0039953,16
RTS0039954,19
RTS0039955,19
RTS0039956,45
RTS0039957,56
RTS0039958,45
RTS0039959,33
RTS0039960,59
RTS0039961,21
RTS0039962,15
RTS0039963,14
RTS0039964,19
RTS0039965,14
RTS0039966,16
RTS0039967,10
RTS0039968,10
RTS0039969,15
RTS0039970,16
RTS0039971,20
RTS0039972,12
RTS0039973,13
RTS0039974,14
RTS0039975,17
RTS0039976,24
RTS0039977,22
RTS0039978,28
RTS0039979,14
RTS0039980,10
RTS0039981,15
RTS0039982,32
RTS0039983,26
RTS0039984,23
RTS0039985,22
RTS0039986,88
RTS0039987,73
RTS0039988,43
RTS0039989,70
RTS0039990,36
RTS0039991,18
RTS0039992,13
RTS0039993,17
RTS0039994,21
RTS0039995,22
RTS0039996,161
RTS0039997,87
RTS0039998,158
RTS0039999,162
RTS0040000,101
RTS0040001,13
RTS0040002,20
RTS0040003,16
RTS0040004,14
RTS0040005,22
RTS0040006,14
RTS0040007,15
RTS0040008,11
RTS0040009,12
RTS0040010,17
RTS0040011,15
RTS0040012,16
RTS0040013,12
RTS0040014,12
RTS0040015,15
RTS0040016,25
RTS0040017,22
RTS0040018,17
RTS0040019,13
RTS0040020,26
RTS0040021,15
RTS0040022,22
RTS0040023,18
RTS0040024,12
RTS0040025,15
RTS0040026,18
RTS0040027,60
RTS0040028,26
RTS0040029,55
RTS0040030,88
RTS0040031,9
RTS0040032,12
RTS0040033,19
RTS0040034,15
RTS0040035,12
RTS0040036,16
RTS0040037,17
RTS0040038,12
RTS0040039,17
RTS0040040,17
RTS0040041,13
RTS0040042,12
RTS0040043,12
RTS0040044,10
RTS0040045,13
RTS0040046,17
RTS0040047,20
RTS0040048,22
RTS0040049,16
RTS0040050,14
RTS0040051,20
RTS0040052,11
RTS0040053,19
RTS0040054,21
RTS0040055,11
RTS0040056,18
RTS0040057,12
RTS0040058,16
RTS0040059,15
RTS0040060,13
RTS0040061,12
RTS0040062,22
RTS0040063,15
RTS0040064,25
RTS0040065,17
RTS0040066,17
RTS0040067,19
RTS0040068,10
RTS0040069,17
RTS0040070,8
RTS0040071,12
RTS0040072,13
RTS0040073,17
RTS0040074,21
RTS0040075,17
RTS0040076,18
RTS0040077,15
RTS0040078,17
RTS0040079,10
RTS0040080,12
RTS0040081,21
RTS0040082,14
RTS0040083,15
RTS0040084,22
RTS0040085,16
RTS0040086,23
RTS0040087,10
RTS0040088,19
RTS0040089,15
RTS0040090,22
RTS0040091,12
RTS0040092,15
RTS0040093,18
RTS0040094,13
RTS0040095,14
RTS0040096,19
RTS0040097,12
RTS0040098,11
RTS0040099,7
RTS0040100,15
RTS0040101,17
RTS0040102,14
RTS0040103,11
RTS0040104,10
RTS0040105,13
RTS0040106,27
RTS0040107,13
RTS0040108,16
RTS0040109,15
RTS0040110,14
RTS0040111,8
RTS0040112,22
RTS0040113,5
RTS0040114,9
RTS0040115,21
RTS0040116,44
RTS0040117,26
RTS0040118,16
RTS0040119,23
RTS0040120,48
RTS0040121,46
RTS0040122,31
RTS0040123,30
RTS0040124,24
RTS0040125,27
RTS0040126,19
RTS0040127,27
RTS0040128,15
RTS0040129,19
RTS0040130,22
RTS0040131,16
RTS0040132,17
RTS0040133,17
RTS0040134,7
RTS0040135,16
RTS0040136,15
RTS0040137,16
RTS0040138,12
RTS0040139,16
RTS0040140,9
RTS0040141,20
RTS0040142,20
RTS0040143,12
RTS0040144,23
RTS0040145,16
RTS0040146,38
RTS0040147,50
RTS0040148,17
RTS0040149,29
RTS0040150,18
RTS0040151,15
RTS0040152,16
RTS0040153,13
RTS0040154,20
RTS0040155,23
RTS0040156,29
RTS0040157,19
RTS0040158,23
RTS0040159,26
RTS0040160,23
RTS0040161,11
RTS0040162,10
RTS0040163,26
RTS0040164,17
RTS0040165,11
RTS0040166,21
RTS0040167,15
RTS0040168,8
RTS0040169,26
RTS0040170,13
RTS0040171,6
RTS0040172,11
RTS0040173,10
RTS0040174,9
RTS0040175,21
RTS0040176,11
RTS0040177,10
RTS0040178,13
RTS0040179,9
RTS0040180,10
RTS0040181,30
RTS0040182,21
RTS0040183,17
RTS0040184,11
RTS0040185,24
RTS0040186,14
RTS0040187,12
RTS0040188,11
RTS0040189,18
RTS0040190,8
RTS0040191,11
RTS0040192,11
RTS0040193,8
RTS0040194,15
RTS0040195,20
RTS0040196,11
RTS0040197,10
RTS0040198,17
RTS0040199,16
RTS0040200,17
RTS0040201,43
RTS0040202,23
RTS0040203,26
RTS0040204,17
RTS0040205,29
RTS0040206,18
RTS0040207,11
RTS0040208,13
RTS0040209,36
RTS0040210,32
RTS0040211,11
RTS0040212,15
RTS0040213,13
RTS0040214,15
RTS0040215,17
RTS0040216,12
RTS0040217,20
RTS0040218,12
RTS0040219,18
RTS0040220,16
RTS0040221,14
RTS0040222,19
RTS0040223,13
RTS0040224,10
RTS0040225,13
RTS0040226,18
RTS0040227,13
RTS0040228,14
RTS0040229,17
RTS0040230,17
RTS0040231,8
RTS0040232,14
RTS0040233,16
RTS0040234,10
RTS0040235,15
RTS0040236,28
RTS0040237,38
RTS0040238,52
RTS0040239,41
RTS0040240,20
RTS0040241,13
RTS0040242,23
RTS0040243,29
RTS0040244,21
RTS0040245,24
RTS0040246,16
RTS0040247,22
RTS0040248,12
RTS0040249,18
RTS0040250,16
RTS0040251,44
RTS0040252,32
RTS0040253,47
RTS0040254,24
RTS0040255,25
RTS0040256,15
RTS0040257,8
RTS0040258,16
RTS0040259,17
RTS0040260,17
RTS0040261,13
RTS0040262,10
RTS0040263,21
RTS0040264,13
RTS0040265,16
RTS0040266,17
RTS0040267,14
RTS0040268,19
RTS0040269,21
RTS0040270,14
RTS0040271,23
RTS0040272,31
RTS0040273,29
RTS0040274,21
RTS0040275,41
RTS0040276,18
RTS0040277,29
RTS0040278,46
RTS0040279,31
RTS0040280,29
RTS0040281,20
RTS0040282,11
RTS0040283,16
RTS0040284,9
RTS0040285,23
RTS0040286,24
RTS0040287,18
RTS0040288,13
RTS0040289,10
RTS0040290,17
RTS0040291,7
RTS0040292,6
RTS0040293,20
RTS0040294,19
RTS0040295,17
RTS0040296,16
RTS0040297,14
RTS0040298,15
RTS0040299,13
RTS0040300,17
RTS0040301,11
RTS0040302,24
RTS0040303,11
RTS0040304,6
RTS0040305,11
RTS0040306,16
RTS0040307,15
RTS0040308,17
RTS0040309,18
RTS0040310,14
RTS0040311,28
RTS0040312,36
RTS0040313,43
RTS0040314,30
RTS0040315,55
RTS0040316,12
RTS0040317,7
RTS0040318,10
RTS0040319,23
RTS0040320,15
RTS0040321,20
RTS0040322,25
RTS0040323,20
RTS0040324,23
RTS0040325,17
RTS0040326,13
RTS0040327,17
RTS0040328,15
RTS0040329,20
RTS0040330,12
RTS0040331,18
RTS0040332,8
RTS0040333,12
RTS0040334,11
RTS0040335,16
RTS0040336,27
RTS0040337,38
RTS0040338,11
RTS0040339,38
RTS0040340,25
RTS0040341,25
RTS0040342,17
RTS0040343,46
RTS0040344,37
RTS0040345,23
RTS0040346,16
RTS0040347,25
RTS0040348,30
RTS0040349,23
RTS0040350,20
RTS0040351,25
RTS0040352,19
RTS0040353,21
RTS0040354,15
RTS0040355,13
RTS0040356,24
RTS0040357,32
RTS0040358,15
RTS0040359,20
RTS0040360,24
RTS0040361,26
RTS0040363,6
RTS0040364,14
RTS0040365,24
RTS0040366,67
RTS0040367,51
RTS0040368,73
RTS0040369,47
RTS0040370,66
RTS0040371,25
RTS0040372,28
RTS0040373,18
RTS0040374,8
RTS0040375,18
RTS0040376,49
RTS0040377,49
RTS0040378,43
RTS0040379,46
RTS0040380,36
RTS0040381,17
RTS0040382,11
RTS0040383,18
RTS0040384,9
RTS0040385,9
RTS0040386,33
RTS0040387,37
RTS0040388,33
RTS0040389,24
RTS0040390,17
RTS0040391,36
RTS0040392,35
RTS0040393,9
RTS0040394,42
RTS0040395,34
RTS0040396,45
RTS0040397,55
RTS0040398,53
RTS0040399,61
RTS0040400,62
RTS0040401,22
RTS0040402,22
RTS0040403,23
RTS0040404,30
RTS0040405,16
RTS0040406,18
RTS0040407,19
RTS0040408,25
RTS0040409,16
RTS0040410,20
RTS0040411,60
RTS0040412,23
RTS0040413,49
RTS0040414,77
RTS0040415,62
RTS0040416,56
RTS0040417,11
RTS0040418,23
RTS0040419,96
RTS0040420,73
RTS0040421,28
RTS0040422,106
RTS0040423,57
RTS0040424,47
RTS0040425,16
RTS0040426,10
RTS0040428,33
RTS0040429,19
RTS0040430,17
RTS0040431,16
RTS0040432,7
RTS0040433,23
RTS0040434,14
RTS0040435,21
RTS0040436,41
RTS0040437,83
RTS0040438,127
RTS0040439,131
RTS0040440,115
RTS0040441,31
RTS0040442,18
RTS0040443,31
RTS0040444,23
RTS0040445,21
RTS0040446,28
RTS0040447,27
RTS0040448,25
RTS0040449,36
RTS0040450,17
RTS0040451,24
RTS0040452,24
RTS0040453,13
RTS0040454,20
RTS0040455,20
RTS0040456,24
RTS0040457,21
RTS0040458,22
RTS0040459,15
RTS0040460,35
RTS0040461,15
RTS0040462,30
RTS0040463,27
RTS0040464,31
RTS0040465,16
RTS0040466,16
RTS0040467,7
RTS0040468,13
RTS0040469,20
RTS0040470,16
RTS0040471,28
RTS0040472,15
RTS0040473,15
RTS0040474,7
RTS0040475,9
RTS0040476,19
RTS0040477,12
RTS0040478,16
RTS0040479,15
RTS0040480,13
RTS0040481,37
RTS0040482,35
RTS0040483,25
RTS0040484,45
RTS0040485,26
RTS0040486,22
RTS0040487,13
RTS0040488,12
RTS0040489,14
RTS0040490,11
RTS0040491,14
RTS0040492,13
RTS0040493,12
RTS0040494,14
RTS0040495,17
RTS0040496,11
RTS0040497,14
RTS0040498,12
RTS0040499,10
RTS0040500,19
RTS0040501,36
RTS0040502,7
RTS0040503,17
RTS0040504,14
RTS0040505,8
RTS0040506,20
RTS0040507,12
RTS0040508,15
RTS0040509,10
RTS0040510,9
RTS0040511,16
RTS0040512,10
RTS0040513,24
RTS0040514,15
RTS0040515,17
RTS0040516,17
RTS0040517,15
RTS0040518,15
RTS0040519,23
RTS0040520,16
RTS0040521,6
RTS0040522,13
RTS0040523,17
RTS0040524,14
RTS0040525,13
RTS0040526,13
RTS0040527,19
RTS0040528,14
RTS0040529,16
RTS0040530,14
RTS0040531,16
RTS0040532,21
RTS0040533,21
RTS0040534,15
RTS0040535,13
RTS0040536,14
RTS0040537,79
RTS0040538,39
RTS0040539,61
RTS0040540,42
RTS0040541,9
RTS0040542,12
RTS0040543,16
RTS0040544,7
RTS0040545,12
RTS0040546,8
RTS0040547,10
RTS0040548,12
RTS0040549,7
RTS0040550,10
RTS0040551,11
RTS0040552,18
RTS0040553,18
RTS0040554,10
RTS0040555,10
RTS0040556,15
RTS0040557,12
RTS0040558,14
RTS0040559,22
RTS0040560,14
RTS0040561,21
RTS0040562,12
RTS0040563,20
RTS0040564,14
RTS0040565,13
RTS0040566,21
RTS0040567,22
RTS0040568,16
RTS0040569,17
RTS0040570,8
RTS0040571,18
RTS0040572,8
RTS0040573,24
RTS0040574,26
RTS0040575,16
RTS0040576,17
RTS0040577,20
RTS0040578,20
RTS0040579,20
RTS0040580,18
RTS0040581,9
RTS0040582,19
RTS0040583,22
RTS0040584,11
RTS0040585,14
RTS0040586,19
RTS0040587,14
RTS0040588,25
RTS0040589,11
RTS0040590,9
RTS0040591,22
RTS0040592,13
RTS0040593,8
RTS0040594,7
RTS0040595,19
RTS0040596,26
RTS0040597,24
RTS0040598,14
RTS0040599,20
RTS0040600,13
RTS0040601,12
RTS0040602,24
RTS0040603,20
RTS0040604,19
RTS0040605,15
RTS0040606,14
RTS0040607,19
RTS0040608,19
RTS0040609,14
RTS0040610,22
RTS0040611,19
RTS0040612,19
RTS0040613,16
RTS0040614,27
RTS0040615,15
RTS0040616,15
RTS0040617,12
RTS0040618,18
RTS0040619,19
RTS0040620,14
RTS0040621,15
RTS0040622,12
RTS0040623,18
RTS0040624,14
RTS0040625,15
RTS0040626,16
RTS0040627,13
RTS0040628,18
RTS0040629,37
RTS0040630,24
RTS0040631,24
RTS0040632,19
RTS0040633,17
RTS0040634,17
RTS0040635,14
RTS0040636,18
RTS0040637,12
RTS0040638,13
RTS0040639,15
RTS0040640,14
RTS0040641,23
RTS0040642,49
RTS0040643,31
RTS0040644,34
RTS0040645,59
RTS0040646,13
RTS0040647,19
RTS0040648,16
RTS0040649,8
RTS0040650,10
RTS0040651,25
RTS0040652,19
RTS0040653,18
RTS0040654,15
RTS0040655,14
RTS0040656,11
RTS0040657,26
RTS0040658,9
RTS0040659,20
RTS0040660,13
RTS0040661,15
RTS0040662,8
RTS0040663,13
RTS0040664,5
RTS0040665,8
RTS0040666,23
RTS0040667,18
RTS0040668,16
RTS0040669,13
RTS0040670,13
RTS0040671,16
RTS0040672,15
RTS0040673,13
RTS0040674,18
RTS0040675,14
RTS0040676,73
RTS0040677,30
RTS0040678,148
RTS0040679,71
RTS0040680,195
RTS0040681,33
RTS0040682,50
RTS0040683,86
RTS0040684,87
RTS0040685,42
RTS0040686,16
RTS0040687,12
RTS0040688,7
RTS0040689,11
RTS0040690,16
RTS0040691,12
RTS0040692,10
RTS0040693,17
RTS0040694,20
RTS0040695,16
RTS0040696,18
RTS0040697,13
RTS0040698,20
RTS0040699,11
RTS0040700,20
RTS0040701,34
RTS0040702,100
RTS0040703,103
RTS0040704,102
RTS0040705,122
RTS0040706,11
RTS0040707,16
RTS0040708,12
RTS0040709,17
RTS0040710,13
RTS0040711,20
RTS0040712,21
RTS0040713,17
RTS0040714,20
RTS0040715,16
RTS0040716,14
RTS0040717,14
RTS0040718,9
RTS0040719,12
RTS0040720,19
RTS0040721,11
RTS0040722,12
RTS0040723,19
RTS0040724,11
RTS0040725,12
RTS0040726,27
RTS0040727,31
RTS0040728,36
RTS0040729,27
RTS0040730,20
RTS0040731,25
RTS0040732,21
RTS0040733,19
RTS0040734,27
RTS0040735,26
RTS0040736,131
RTS0040737,153
RTS0040738,107
RTS0040739,135
RTS0040740,98
RTS0040741,18
RTS0040742,19
RTS0040743,20
RTS0040744,19
RTS0040745,25
RTS0040746,30
RTS0040747,25
RTS0040748,17
RTS0040749,28
RTS0040750,19
RTS0040751,15
RTS0040752,34
RTS0040753,16
RTS0040754,16
RTS0040755,18
RTS0040756,16
RTS0040757,15
RTS0040758,14
RTS0040759,27
RTS0040760,32
RTS0040761,34
RTS0040762,26
RTS0040763,23
RTS0040764,26
RTS0040765,34
RTS0040766,22
RTS0040767,16
RTS0040768,22
RTS0040769,20
RTS0040770,13
RTS0040771,12
RTS0040772,8
RTS0040773,15
RTS0040774,15
RTS0040775,7
RTS0040776,9
RTS0040777,18
RTS0040778,10
RTS0040779,21
RTS0040780,13
RTS0040781,24
RTS0040782,31
RTS0040783,17
RTS0040784,23
RTS0040785,22
RTS0040786,9
RTS0040787,14
RTS0040788,13
RTS0040789,16
RTS0040790,14
RTS0040791,13
RTS0040792,16
RTS0040793,8
RTS0040794,14
RTS0040795,22
RTS0040796,18
RTS0040797,20
RTS0040798,19
RTS0040799,8
RTS0040800,13
RTS0040801,19
RTS0040802,27
RTS0040803,29
RTS0040804,14
RTS0040805,23
RTS0040806,22
RTS0040807,20
RTS0040808,22
RTS0040809,11
RTS0040810,12
RTS0040811,13
RTS0040812,18
RTS0040813,13
RTS0040814,17
RTS0040815,20
RTS0040816,22
RTS0040817,22
RTS0040818,15
RTS0040819,20
RTS0040820,29
RTS0040821,16
RTS0040822,21
RTS0040823,15
RTS0040824,20
RTS0040825,26
RTS0040826,20
RTS0040827,23
RTS0040828,20
RTS0040830,23
RTS0040831,17
RTS0040832,12
RTS0040833,19
RTS0040834,12
RTS0040836,56
RTS0040837,22
RTS0040838,39
RTS0040839,42
RTS0040840,28
RTS0040841,18
RTS0040842,37
RTS0040843,52
RTS0040844,55
RTS0040845,20
RTS0040846,26
RTS0040847,36
RTS0040848,33
RTS0040849,25
RTS0040850,28
RTS0040851,32
RTS0040852,26
RTS0040853,19
RTS0040854,26
RTS0040855,26
RTS0040856,11
RTS0040857,15
RTS0040858,18
RTS0040859,13
RTS0040860,17
RTS0040861,38
RTS0040862,17
RTS0040863,17
RTS0040864,14
RTS0040865,14
RTS0040866,16
RTS0040867,15
RTS0040868,4
RTS0040869,18
RTS0040870,19
RTS0040871,28
RTS0040872,23
RTS0040873,16
RTS0040874,28
RTS0040875,22
RTS0040876,20
RTS0040877,13
RTS0040878,17
RTS0040879,16
RTS0040880,18
RTS0040881,21
RTS0040882,15
RTS0040883,14
RTS0040884,11
RTS0040885,20
RTS0040886,178
RTS0040887,196
RTS0040888,118
RTS0040889,257
RTS0040890,184
RTS0040891,22
RTS0040892,23
RTS0040893,15
RTS0040894,13
RTS0040895,21
RTS0040896,8
RTS0040897,11
RTS0040898,12
RTS0040899,11
RTS0040900,13
RTS0040901,28
RTS0040902,15
RTS0040903,11
RTS0040904,21
RTS0040905,22
RTS0040906,37
RTS0040907,19
RTS0040908,48
RTS0040909,27
RTS0040910,19
RTS0040911,35
RTS0040912,27
RTS0040913,24
RTS0040914,25
RTS0040915,35
RTS0040916,12
RTS0040917,8
RTS0040918,13
RTS0040919,14
RTS0040920,17
RTS0040921,25
RTS0040922,20
RTS0040923,26
RTS0040924,30
RTS0040925,23
RTS0040926,18
RTS0040927,8
RTS0040928,5
RTS0040929,9
RTS0040930,16
RTS0040931,20
RTS0040932,22
RTS0040933,15
RTS0040934,26
RTS0040935,33
RTS0040936,28
RTS0040937,31
RTS0040938,22
RTS0040939,20
RTS0040940,16
RTS0040941,18
RTS0040942,22
RTS0040943,15
RTS0040944,26
RTS0040945,18
RTS0040946,63
RTS0040947,57
RTS0040948,79
RTS0040949,26
RTS0040950,64
RTS0040951,10
RTS0040952,16
RTS0040953,11
RTS0040954,5
RTS0040955,17
RTS0040956,19
RTS0040957,13
RTS0040958,19
RTS0040959,14
RTS0040960,15
RTS0040961,12
RTS0040962,15
RTS0040963,17
RTS0040964,26
RTS0040965,16
RTS0040966,13
RTS0040967,19
RTS0040968,16
RTS0040969,12
RTS0040970,8
RTS0040971,20
RTS0040972,21
RTS0040973,17
RTS0040974,13
RTS0040975,9
RTS0040976,16
RTS0040977,14
RTS0040978,13
RTS0040979,24
RTS0040980,20
RTS0040981,16
RTS0040982,10
RTS0040983,11
RTS0040984,22
RTS0040985,10
RTS0040986,28
RTS0040987,26
RTS0040988,21
RTS0040989,20
RTS0040990,18
RTS0040991,33
RTS0040992,24
RTS0040993,25
RTS0040994,29
RTS0040995,36
RTS0040996,23
RTS0040997,26
RTS0040998,9
RTS0040999,27
RTS0041000,30
RTS0041001,12
RTS0041002,15
RTS0041003,23
RTS0041004,30
RTS0041005,21
RTS0041006,22
RTS0041007,22
RTS0041008,20
RTS0041009,22
RTS0041010,11
RTS0041011,11
RTS0041012,19
RTS0041013,9
RTS0041014,17
RTS0041015,20
RTS0041016,13
RTS0041017,16
RTS0041018,14
RTS0041019,15
RTS0041020,15
RTS0041021,20
RTS0041022,17
RTS0041023,22
RTS0041024,23
RTS0041025,17
RTS0041026,26
RTS0041027,18
RTS0041028,25
RTS0041029,13
RTS0041030,12
RTS0041031,15
RTS0041032,30
RTS0041033,10
RTS0041034,20
RTS0041035,19
RTS0041036,21
RTS0041037,11
RTS0041038,21
RTS0041039,14
RTS0041040,19
RTS0041041,16
RTS0041042,11
RTS0041043,12
RTS0041044,13
RTS0041045,21
RTS0041046,38
RTS0041047,94
RTS0041048,46
RTS0041049,170
RTS0041050,150
RTS0041051,22
RTS0041052,12
RTS0041053,21
RTS0041054,28
RTS0041055,8
RTS0041056,24
RTS0041057,16
RTS0041058,24
RTS0041059,20
RTS0041060,25
RTS0041061,24
RTS0041062,17
RTS0041063,17
RTS0041064,17
RTS0041066,14
RTS0041067,15
RTS0041068,23
RTS0041069,29
RTS0041070,32
RTS0041071,16
RTS0041072,12
RTS0041073,16
RTS0041074,19
RTS0041075,21
RTS0041076,29
RTS0041077,12
RTS0041078,33
RTS0041079,16
RTS0041080,16
RTS0041081,22
RTS0041082,17
RTS0041083,12
RTS0041084,15
RTS0041085,11
RTS0041086,20
RTS0041087,15
RTS0041088,18
RTS0041089,9
RTS0041090,10
RTS0041091,10
RTS0041092,14
RTS0041093,16
RTS0041094,11
RTS0041095,13
RTS0041096,13
RTS0041097,25
RTS0041098,8
RTS0041099,19
RTS0041100,13
RTS0041101,18
RTS0041102,15
RTS0041103,13
RTS0041104,12
RTS0041105,21
RTS0041106,65
RTS0041107,135
RTS0041108,117
RTS0041109,82
RTS0041110,40
RTS0041111,16
RTS0041112,16
RTS0041113,14
RTS0041114,15
RTS0041115,27
RTS0041116,17
RTS0041117,16
RTS0041118,22
RTS0041119,10
RTS0041120,11
RTS0041121,25
RTS0041122,18
RTS0041123,21
RTS0041124,9
RTS0041125,17
RTS0041126,28
RTS0041127,49
RTS0041128,30
RTS0041129,11
RTS0041130,19
RTS0041131,27
RTS0041132,22
RTS0041133,20
RTS0041134,22
RTS0041135,29
RTS0041136,21
RTS0041137,18
RTS0041138,26
RTS0041139,28
RTS0041140,12
RTS0041141,21
RTS0041142,19
RTS0041143,10
RTS0041144,10
RTS0041145,14
RTS0041146,18
RTS0041147,17
RTS0041148,25
RTS0041149,30
RTS0041150,17
RTS0041151,20
RTS0041152,15
RTS0041153,11
RTS0041154,16
RTS0041155,14
RTS0041156,25
RTS0041157,22
RTS0041158,18
RTS0041159,12
RTS0041160,18
RTS0041161,15
RTS0041162,12
RTS0041163,14
RTS0041164,13
RTS0041165,17
RTS0041166,13
RTS0041167,9
RTS0041168,22
RTS0041169,10
RTS0041170,18
RTS0041171,18
RTS0041172,20
RTS0041173,10
RTS0041174,16
RTS0041175,16
RTS0041176,18
RTS0041177,17
RTS0041178,17
RTS0041179,15
RTS0041180,23
RTS0041181,20
RTS0041182,18
RTS0041183,15
RTS0041184,14
RTS0041185,17
RTS0041186,8
RTS0041187,20
RTS0041188,12
RTS0041189,20
RTS0041190,12
RTS0041191,26
RTS0041192,24
RTS0041193,24
RTS0041194,12
RTS0041195,27
RTS0041196,23
RTS0041197,18
RTS0041198,15
RTS0041199,15
RTS0041200,18
RTS0041201,10
RTS0041202,18
RTS0041203,18
RTS0041204,17
RTS0041205,19
RTS0041206,39
RTS0041207,71
RTS0041208,42
RTS0041209,43
RTS0041210,34
RTS0041211,30
RTS0041212,33
RTS0041213,48
RTS0041214,28
RTS0041215,24
RTS0041216,19
RTS0041217,20
RTS0041218,14
RTS0041219,22
RTS0041220,11
RTS0041221,16
RTS0041222,10
RTS0041223,13
RTS0041224,14
RTS0041225,16
RTS0041226,21
RTS0041227,12
RTS0041228,26
RTS0041229,16
RTS0041230,16
RTS0041231,31
RTS0041232,43
RTS0041233,51
RTS0041234,54
RTS0041235,15
RTS0041236,16
RTS0041237,13
RTS0041238,20
RTS0041239,13
RTS0041240,20
RTS0041241,18
RTS0041242,16
RTS0041243,26
RTS0041244,12
RTS0041246,13
RTS0041247,20
RTS0041248,18
RTS0041249,16
RTS0041250,27
RTS0041251,22
RTS0041252,27
RTS0041253,30
RTS0041254,26
RTS0041255,44
RTS0041256,11
RTS0041257,21
RTS0041258,14
RTS0041259,16
RTS0041260,22
RTS0041261,15
RTS0041262,22
RTS0041263,15
RTS0041265,26
RTS0041266,17
RTS0041267,25
RTS0041268,16
RTS0041269,27
RTS0041270,16
RTS0041271,31
RTS0041272,19
RTS0041273,14
RTS0041274,18
RTS0041275,23
RTS0041276,15
RTS0041277,10
RTS0041278,18
RTS0041279,15
RTS0041280,17
RTS0041281,10
RTS0041282,13
RTS0041283,19
RTS0041284,19
RTS0041285,12
RTS0041286,9
RTS0041287,22
RTS0041288,17
RTS0041289,19
RTS0041290,26
RTS0041291,16
RTS0041292,15
RTS0041293,10
RTS0041294,17
RTS0041295,12
RTS0041296,17
RTS0041297,14
RTS0041298,19
RTS0041299,15
RTS0041300,13
RTS0041301,24
RTS0041302,13
RTS0041303,22
RTS0041304,14
RTS0041305,14
RTS0041306,17
RTS0041307,13
RTS0041308,16
RTS0041309,14
RTS0041310,11
RTS0041311,7
RTS0041312,18
RTS0041313,30
RTS0041314,14
RTS0041315,22
RTS0041316,19
RTS0041317,13
RTS0041318,24
RTS0041319,9
RTS0041320,24
RTS0041321,21
RTS0041322,16
RTS0041323,17
RTS0041324,23
RTS0041325,21
RTS0041326,21
RTS0041327,27
RTS0041328,25
RTS0041329,20
RTS0041330,19
RTS0041331,16
RTS0041332,13
RTS0041333,17
RTS0041334,12
RTS0041335,16
RTS0041346,41
RTS0041347,30
RTS0041348,44
RTS0041349,45
RTS0041350,56
RTS0041351,21
RTS0041352,16
RTS0041353,18
RTS0041354,23
RTS0041355,9
RTS0041356,25
RTS0041357,18
RTS0041358,13
RTS0041359,18
RTS0041360,12
RTS0041361,15
RTS0041362,15
RTS0041363,22
RTS0041364,15
RTS0041365,21
RTS0041366,26
RTS0041367,24
RTS0041368,21
RTS0041369,17
RTS0041370,12
RTS0041371,8
RTS0041372,15
RTS0041373,12
RTS0041374,22
RTS0041375,15
RTS0041376,23
RTS0041377,14
RTS0041378,18
RTS0041379,11
RTS0041380,17
RTS0041381,22
RTS0041382,16
RTS0041383,22
RTS0041384,15
RTS0041385,17
RTS0041386,18
RTS0041387,13
RTS0041388,13
RTS0041389,17
RTS0041390,15
RTS0041391,18
RTS0041392,14
RTS0041393,13
RTS0041394,16
RTS0041395,11
RTS0041396,14
RTS0041397,15
RTS0041398,17
RTS0041399,16
RTS0041400,19
RTS0041401,19
RTS0041402,25
RTS0041403,15
RTS0041404,12
RTS0041405,13
RTS0041406,17
RTS0041407,12
RTS0041408,15
RTS0041409,16
RTS0041410,6
RTS0041411,14
RTS0041412,14
RTS0041413,17
RTS0041414,16
RTS0041415,14
RTS0041416,17
RTS0041417,15
RTS0041418,20
RTS0041419,19
RTS0041420,15
RTS0041421,18
RTS0041422,19
RTS0041423,12
RTS0041424,6
RTS0041425,16
RTS0041426,11
RTS0041427,19
RTS0041428,17
RTS0041429,15
RTS0041430,15
RTS0041431,26
RTS0041432,14
RTS0041433,12
RTS0041434,27
RTS0041435,18
RTS0041436,14
RTS0041437,5
RTS0041438,10
RTS0041439,23
RTS0041440,21
RTS0041441,12
RTS0041442,16
RTS0041443,27
RTS0041444,20
RTS0041445,14
RTS0041446,11
RTS0041447,11
RTS0041448,21
RTS0041449,15
RTS0041450,12
RTS0041451,23
RTS0041452,12
RTS0041453,19
RTS0041454,19
RTS0041455,14
RTS0041456,28
RTS0041457,34
RTS0041458,19
RTS0041459,41
RTS0041460,15
RTS0041461,15
RTS0041462,17
RTS0041463,14
RTS0041464,11
RTS0041465,22
RTS0041466,12
RTS0041467,27
RTS0041468,26
RTS0041469,26
RTS0041470,29
RTS0041471,20
RTS0041472,9
RTS0041473,13
RTS0041474,15
RTS0041475,26
RTS0041476,10
RTS0041477,12
RTS0041478,10
RTS0041479,14
RTS0041480,15
RTS0041481,9
RTS0041482,7
RTS0041483,13
RTS0041484,12
RTS0041485,10
RTS0041486,19
RTS0041487,14
RTS0041488,14
RTS0041489,16
RTS0041490,17
RTS0041491,22
RTS0041492,10
RTS0041493,14
RTS0041494,15
RTS0041495,17
RTS0041496,62
RTS0041497,63
RTS0041498,57
RTS0041499,98
RTS0041500,64
RTS0041501,22
RTS0041502,14
RTS0041503,12
RTS0041504,16
RTS0041505,17
RTS0041506,17
RTS0041507,13
RTS0041508,12
RTS0041509,11
RTS0041510,13
RTS0041511,10
RTS0041512,24
RTS0041513,16
RTS0041514,14
RTS0041515,13
RTS0041516,8
RTS0041517,12
RTS0041518,10
RTS0041519,21
RTS0041520,14
RTS0041521,14
RTS0041522,12
RTS0041523,24
RTS0041524,21
RTS0041525,15
RTS0041526,29
RTS0041527,126
RTS0041528,110
RTS0041529,29
RTS0041530,79
RTS0041531,12
RTS0041532,9
RTS0041533,8
RTS0041534,20
RTS0041535,11
RTS0041536,16
RTS0041537,17
RTS0041538,14
RTS0041540,14
RTS0041541,14
RTS0041542,21
RTS0041543,15
RTS0041544,20
RTS0041545,14
RTS0041546,15
RTS0041547,17
RTS0041548,28
RTS0041549,15
RTS0041550,18
RTS0041551,22
RTS0041552,19
RTS0041553,15
RTS0041554,11
RTS0041555,18
RTS0041556,11
RTS0041557,11
RTS0041558,10
RTS0041559,19
RTS0041560,14
RTS0041561,10
RTS0041562,13
RTS0041563,14
RTS0041564,9
RTS0041565,21
RTS0041566,34
RTS0041567,32
RTS0041568,25
RTS0041569,18
RTS0041570,19
RTS0041571,10
RTS0041572,14
RTS0041573,15
RTS0041574,16
RTS0041575,16
RTS0041576,17
RTS0041577,22
RTS0041578,20
RTS0041579,14
RTS0041580,24
RTS0041581,66
RTS0041582,54
RTS0041583,36
RTS0041584,57
RTS0041585,49
RTS0041586,17
RTS0041587,19
RTS0041588,6
RTS0041589,21
RTS0041590,14
RTS0041591,5
RTS0041592,16
RTS0041593,11
RTS0041594,18
RTS0041595,21
RTS0041596,19
RTS0041597,12
RTS0041598,15
RTS0041599,22
RTS0041600,10
RTS0041601,13
RTS0041602,17
RTS0041603,12
RTS0041604,17
RTS0041605,16
RTS0041606,20
RTS0041607,12
RTS0041608,10
RTS0041609,16
RTS0041610,23
RTS0041611,21
RTS0041612,14
RTS0041613,12
RTS0041614,22
RTS0041615,14
RTS0041616,24
RTS0041617,19
RTS0041618,17
RTS0041619,19
RTS0041620,28
RTS0041621,14
RTS0041622,13
RTS0041623,16
RTS0041624,15
RTS0041625,21
RTS0041626,22
RTS0041627,22
RTS0041628,18
RTS0041629,23
RTS0041630,16
RTS0041631,20
RTS0041632,20
RTS0041633,23
RTS0041634,20
RTS0041635,19
RTS0041636,9
RTS0041637,35
RTS0041638,23
RTS0041639,17
RTS0041640,16
RTS0041641,26
RTS0041642,23
RTS0041643,21
RTS0041644,17
RTS0041645,14
RTS0041646,14
RTS0041647,18
RTS0041648,22
RTS0041649,12
RTS0041650,26
RTS0041651,20
RTS0041652,16
RTS0041653,29
RTS0041654,22
RTS0041655,23
RTS0041656,18
RTS0041657,25
RTS0041658,17
RTS0041659,19
RTS0041660,15
RTS0041661,30
RTS0041662,24
RTS0041663,20
RTS0041664,24
RTS0041665,15
RTS0041666,23
RTS0041667,12
RTS0041668,19
RTS0041669,20
RTS0041670,20
RTS0041671,13
RTS0041672,14
RTS0041673,14
RTS0041674,4
RTS0041675,16
RTS0041676,24
RTS0041677,28
RTS0041678,13
RTS0041679,34
RTS0041680,35
RTS0041681,15
RTS0041682,29
RTS0041683,17
RTS0041684,24
RTS0041685,17
RTS0041686,25
RTS0041687,8
RTS0041688,21
RTS0041689,11
RTS0041690,24
RTS0041691,35
RTS0041692,16
RTS0041693,28
RTS0041694,17
RTS0041695,14
RTS0041696,15
RTS0041697,20
RTS0041698,11
RTS0041699,9
RTS0041700,8
RTS0041701,25
RTS0041702,28
RTS0041703,13
RTS0041704,16
RTS0041705,35
RTS0041706,14
RTS0041707,7
RTS0041708,14
RTS0041709,19
RTS0041710,14
RTS0041711,17
RTS0041712,13
RTS0041713,19
RTS0041714,21
RTS0041715,10
RTS0041716,110
RTS0041717,64
RTS0041718,77
RTS0041719,100
RTS0041720,113
RTS0041721,16
RTS0041722,15
RTS0041723,21
RTS0041724,17
RTS0041725,16
RTS0041726,10
RTS0041727,16
RTS0041728,17
RTS0041729,23
RTS0041730,23
RTS0041731,15
RTS0041732,12
RTS0041733,10
RTS0041734,10
RTS0041735,17
RTS0041736,16
RTS0041737,18
RTS0041738,14
RTS0041739,14
RTS0041740,14
RTS0041741,14
RTS0041742,22
RTS0041743,20
RTS0041744,23
RTS0041745,13
RTS0041746,31
RTS0041747,30
RTS0041748,23
RTS0041749,20
RTS0041750,19
RTS0041751,13
RTS0041752,13
RTS0041753,14
RTS0041754,12
RTS0041755,15
RTS0041756,37
RTS0041757,32
RTS0041758,24
RTS0041759,33
RTS0041760,12
RTS0041761,14
RTS0041762,12
RTS0041763,21
RTS0041764,16
RTS0041765,18
RTS0041766,16
RTS0041767,7
RTS0041768,13
RTS0041769,30
RTS0041770,27
RTS0041771,10
RTS0041772,22
RTS0041773,10
RTS0041774,18
RTS0041775,12
RTS0041776,32
RTS0041777,20
RTS0041778,25
RTS0041779,18
RTS0041780,19
RTS0041781,16
RTS0041782,18
RTS0041783,17
RTS0041784,18
RTS0041785,21
RTS0041786,19
RTS0041787,20
RTS0041788,16
RTS0041789,16
RTS0041790,20
RTS0041791,16
RTS0041793,20
RTS0041794,14
RTS0041795,22
RTS0041796,13
RTS0041797,43
RTS0041798,28
RTS0041799,23
RTS0041800,12
RTS0041801,13
RTS0041802,45
RTS0041803,50
RTS0041804,49
RTS0041805,39
RTS0041806,7
RTS0041807,8
RTS0041808,18
RTS0041809,23
RTS0041810,16
RTS0041811,26
RTS0041812,39
RTS0041813,23
RTS0041814,20
RTS0041815,16
RTS0041816,18
RTS0041817,20
RTS0041818,11
RTS0041819,17
RTS0041820,26
RTS0041821,19
RTS0041822,13
RTS0041823,19
RTS0041824,17
RTS0041825,9
RTS0041826,22
RTS0041827,27
RTS0041828,20
RTS0041829,17
RTS0041830,9
RTS0041831,14
RTS0041832,18
RTS0041833,21
RTS0041834,30
RTS0041835,18
RTS0041836,18
RTS0041837,14
RTS0041838,19
RTS0041839,15
RTS0041840,15
RTS0041841,17
RTS0041842,15
RTS0041843,15
RTS0041844,19
RTS0041845,19
RTS0041846,12
RTS0041847,19
RTS0041848,12
RTS0041849,14
RTS0041850,19
RTS0041851,19
RTS0041852,18
RTS0041853,15
RTS0041854,10
RTS0041855,16
RTS0041856,11
RTS0041857,13
RTS0041858,17
RTS0041859,18
RTS0041860,4
RTS0041861,18
RTS0041862,11
RTS0041863,13
RTS0041864,16
RTS0041865,21
RTS0041866,13
RTS0041867,22
RTS0041868,15
RTS0041869,11
RTS0041870,21
RTS0041871,15
RTS0041872,16
RTS0041873,12
RTS0041874,20
RTS0041875,10
RTS0041876,29
RTS0041877,26
RTS0041878,22
RTS0041879,38
RTS0041880,40
RTS0041881,15
RTS0041882,13
RTS0041883,20
RTS0041884,20
RTS0041885,23
RTS0041886,35
RTS0041887,62
RTS0041888,53
RTS0041889,34
RTS0041890,32
RTS0041891,50
RTS0041892,41
RTS0041893,32
RTS0041894,25
RTS0041895,45
RTS0041896,24
RTS0041897,13
RTS0041898,21
RTS0041899,14
RTS0041900,20
RTS0041901,32
RTS0041902,17
RTS0041903,30
RTS0041904,29
RTS0041905,24
RTS0041906,282
RTS0041907,14
RTS0041908,111
RTS0041909,18
RTS0041910,70
RTS0041911,15
RTS0041912,13
RTS0041913,23
RTS0041914,14
RTS0041915,33
RTS0041916,159
RTS0041917,121
RTS0041918,143
RTS0041919,437
RTS0041920,261
RTS0041922,26
RTS0041923,11
RTS0041924,17
RTS0041925,16
RTS0041926,10
RTS0041927,13
RTS0041928,20
RTS0041929,13
RTS0041930,21
RTS0041931,19
RTS0041932,20
RTS0041933,15
RTS0041934,9
RTS0041935,14
RTS0041936,13
RTS0041937,24
RTS0041938,14
RTS0041939,21
RTS0041940,12
RTS0041941,14
RTS0041942,12
RTS0041943,14
RTS0041944,11
RTS0041945,15
RTS0041946,21
RTS0041947,35
RTS0041948,22
RTS0041949,17
RTS0041950,15
RTS0041951,25
RTS0041952,41
RTS0041953,23
RTS0041954,22
RTS0041955,50
RTS0041956,15
RTS0041957,17
RTS0041958,20
RTS0041959,19
RTS0041960,16
RTS0041961,13
RTS0041962,13
RTS0041963,9
RTS0041964,26
RTS0041965,14
RTS0041966,19
RTS0041967,27
RTS0041968,19
RTS0041969,15
RTS0041971,35
RTS0041972,27
RTS0041973,22
RTS0041974,19
RTS0041975,37
RTS0041976,13
RTS0041977,29
RTS0041978,29
RTS0041979,16
RTS0041980,26
RTS0041981,16
RTS0041982,19
RTS0041983,22
RTS0041984,22
RTS0041985,17
RTS0041986,17
RTS0041987,25
RTS0041988,26
RTS0041989,9
RTS0041990,16
RTS0041991,19
RTS0041992,14
RTS0041993,17
RTS0041994,23
RTS0041995,21
RTS0041996,12
RTS0041997,20
RTS0041998,22
RTS0041999,19
RTS0042000,21
RTS0042001,17
RTS0042002,14
RTS0042003,12
RTS0042004,12
RTS0042005,18
RTS0042006,11
RTS0042007,20
RTS0042008,11
RTS0042009,12
RTS0042010,10
RTS0042011,23
RTS0042012,40
RTS0042013,26
RTS0042014,13
RTS0042015,29
RTS0042016,10
RTS0042017,16
RTS0042018,13
RTS0042019,33
RTS0042020,18
RTS0042021,30
RTS0042022,14
RTS0042023,24
RTS0042024,23
RTS0042025,16
RTS0042026,20
RTS0042027,28
RTS0042028,23
RTS0042029,17
RTS0042030,18
RTS0042031,16
RTS0042032,14
RTS0042033,16
RTS0042034,19
RTS0042035,23
RTS0042036,27
RTS0042037,37
RTS0042038,19
RTS0042039,17
RTS0042040,16
RTS0042041,21
RTS0042042,17
RTS0042043,8
RTS0042044,20
RTS0042045,27
RTS0042046,38
RTS0042047,32
RTS0042048,21
RTS0042049,31
RTS0042050,16
RTS0042051,31
RTS0042052,36
RTS0042053,16
RTS0042054,14
RTS0042055,16
RTS0042056,17
RTS0042057,13
RTS0042058,12
RTS0042059,12
RTS0042060,22
RTS0042061,25
RTS0042062,47
RTS0042063,66
RTS0042064,35
RTS0042065,52
RTS0042066,22
RTS0042067,31
RTS0042068,18
RTS0042069,16
RTS0042071,11
RTS0042072,11
RTS0042073,12
RTS0042074,13
RTS0042075,18
RTS0042076,20
RTS0042077,12
RTS0042078,7
RTS0042079,15
RTS0042080,12
RTS0042081,29
RTS0042082,14
RTS0042083,24
RTS0042084,22
RTS0042085,14
RTS0042086,11
RTS0042087,16
RTS0042088,21
RTS0042089,16
RTS0042090,14
RTS0042091,22
RTS0042092,22
RTS0042093,15
RTS0042094,14
RTS0042095,10
RTS0042096,22
RTS0042097,24
RTS0042098,15
RTS0042099,29
RTS0042100,12
RTS0042101,18
RTS0042102,20
RTS0042103,19
RTS0042104,9
RTS0042105,17
RTS0042106,20
RTS0042107,16
RTS0042108,17
RTS0042109,10
RTS0042110,17
RTS0042111,15
RTS0042112,25
RTS0042113,25
RTS0042114,19
RTS0042115,27
RTS0042116,20
RTS0042117,11
RTS0042118,16
RTS0042119,13
RTS0042120,15
RTS0042121,18
RTS0042122,16
RTS0042123,17
RTS0042124,11
RTS0042125,9
RTS0042126,17
RTS0042127,16
RTS0042128,37
RTS0042129,21
RTS0042130,22
RTS0042131,22
RTS0042132,26
RTS0042133,36
RTS0042134,17
RTS0042135,16
RTS0042136,19
RTS0042137,19
RTS0042138,12
RTS0042139,23
RTS0042140,15
RTS0042141,23
RTS0042142,17
RTS0042143,13
RTS0042144,18
RTS0042145,14
RTS0042146,33
RTS0042147,21
RTS0042148,36
RTS0042149,22
RTS0042150,44
RTS0042151,16
RTS0042152,22
RTS0042153,22
RTS0042154,22
RTS0042155,15
RTS0042156,17
RTS0042157,11
RTS0042158,13
RTS0042159,9
RTS0042160,17
RTS0042161,16
RTS0042162,20
RTS0042163,29
RTS0042164,24
RTS0042165,18
RTS0042166,24
RTS0042167,25
RTS0042168,16
RTS0042169,12
RTS0042170,15
RTS0042171,21
RTS0042172,21
RTS0042173,21
RTS0042174,11
RTS0042175,18
RTS0042176,11
RTS0042177,13
RTS0042178,15
RTS0042179,11
RTS0042180,26
RTS0042181,14
RTS0042182,18
RTS0042183,13
RTS0042184,13
RTS0042185,13
RTS0042186,12
RTS0042187,22
RTS0042188,12
RTS0042189,13
RTS0042190,7
RTS0042191,40
RTS0042192,37
RTS0042193,22
RTS0042194,45
RTS0042195,18
RTS0042196,20
RTS0042197,8
RTS0042198,13
RTS0042199,25
RTS0042200,12
RTS0042201,23
RTS0042202,12
RTS0042203,14
RTS0042204,11
RTS0042205,18
RTS0042206,13
RTS0042207,14
RTS0042208,15
RTS0042209,20
RTS0042210,17
RTS0042211,9
RTS0042212,11
RTS0042213,11
RTS0042214,19
RTS0042215,9
RTS0042216,17
RTS0042217,20
RTS0042218,17
RTS0042219,11
RTS0042220,24
RTS0042221,14
RTS0042222,20
RTS0042223,11
RTS0042224,16
RTS0042225,14
RTS0042226,13
RTS0042227,12
RTS0042228,20
RTS0042229,17
RTS0042230,29
RTS0042231,19
RTS0042232,34
RTS0042233,24
RTS0042234,27
RTS0042235,41
RTS0042236,38
RTS0042237,38
RTS0042238,47
RTS0042239,16
RTS0042240,40
RTS0042241,12
RTS0042242,10
RTS0042243,16
RTS0042244,17
RTS0042245,17
RTS0042246,72
RTS0042247,59
RTS0042248,132
RTS0042249,27
RTS0042250,59
RTS0042251,16
RTS0042252,16
RTS0042253,11
RTS0042254,20
RTS0042255,21
RTS0042256,35
RTS0042257,15
RTS0042258,10
RTS0042259,18
RTS0042260,13
RTS0042261,30
RTS0042262,17
RTS0042263,24
RTS0042264,24
RTS0042265,28
RTS0042266,17
RTS0042267,17
RTS0042268,18
RTS0042269,14
RTS0042270,7
RTS0042271,17
RTS0042272,23
RTS0042273,17
RTS0042274,12
RTS0042275,11
RTS0042276,18
RTS0042277,15
RTS0042278,17
RTS0042279,22
RTS0042280,17
RTS0042281,7
RTS0042282,5
RTS0042283,14
RTS0042284,15
RTS0042285,12
RTS0042286,15
RTS0042287,94
RTS0042288,104
RTS0042289,123
RTS0042290,90
RTS0042291,43
RTS0042292,60
RTS0042293,33
RTS0042294,23
RTS0042295,28
RTS0042296,13
RTS0042297,18
RTS0042298,14
RTS0042299,21
RTS0042300,17
RTS0042301,13
RTS0042302,20
RTS0042303,14
RTS0042304,15
RTS0042305,19
RTS0042306,23
RTS0042307,34
RTS0042308,18
RTS0042309,54
RTS0042310,39
RTS0042311,11
RTS0042312,23
RTS0042313,16
RTS0042314,14
RTS0042315,19
RTS0042316,22
RTS0042317,18
RTS0042318,17
RTS0042319,17
RTS0042320,14
RTS0042321,23
RTS0042322,14
RTS0042323,19
RTS0042324,14
RTS0042325,12
RTS0042326,11
RTS0042327,25
RTS0042328,19
RTS0042329,13
RTS0042330,18
RTS0042331,18
RTS0042332,27
RTS0042333,13
RTS0042334,7
RTS0042335,15
RTS0042336,17
RTS0042337,29
RTS0042338,26
RTS0042339,17
RTS0042340,16
RTS0042341,30
RTS0042342,17
RTS0042343,19
RTS0042344,19
RTS0042345,17
RTS0042346,22
RTS0042347,16
RTS0042348,12
RTS0042349,12
RTS0042350,14
RTS0042351,16
RTS0042352,18
RTS0042353,14
RTS0042354,19
RTS0042355,9
RTS0042356,23
RTS0042357,23
RTS0042358,23
RTS0042359,20
RTS0042360,14
RTS0042361,12
RTS0042362,28
RTS0042363,25
RTS0042364,21
RTS0042365,27
RTS0042366,13
RTS0042367,17
RTS0042368,18
RTS0042369,17
RTS0042370,19
RTS0042371,21
RTS0042372,14
RTS0042373,15
RTS0042374,16
RTS0042375,15
RTS0042376,16
RTS0042377,7
RTS0042378,12
RTS0042379,13
RTS0042380,10
RTS0042381,8
RTS0042382,13
RTS0042383,12
RTS0042384,19
RTS0042385,21
RTS0042386,21
RTS0042387,21
RTS0042388,25
RTS0042389,18
RTS0042390,17
RTS0042391,13
RTS0042392,20
RTS0042393,12
RTS0042394,13
RTS0042395,22
RTS0042396,10
RTS0042397,18
RTS0042398,10
RTS0042399,24
RTS0042400,17
RTS0042401,14
RTS0042402,10
RTS0042403,17
RTS0042404,12
RTS0042405,7
RTS0042406,20
RTS0042407,10
RTS0042408,13
RTS0042409,19
RTS0042410,31
RTS0042411,27
RTS0042412,21
RTS0042413,36
RTS0042414,47
RTS0042415,31
RTS0042416,32
RTS0042417,59
RTS0042418,48
RTS0042419,56
RTS0042420,30
RTS0042421,14
RTS0042422,14
RTS0042423,16
RTS0042424,17
RTS0042425,10
RTS0042426,20
RTS0042427,12
RTS0042428,13
RTS0042429,14
RTS0042430,25
RTS0042431,18
RTS0042432,16
RTS0042433,14
RTS0042434,16
RTS0042435,19
RTS0042436,27
RTS0042437,25
RTS0042438,32
RTS0042439,25
RTS0042440,24
RTS0042441,36
RTS0042442,49
RTS0042443,30
RTS0042444,38
RTS0042445,21
RTS0042446,17
RTS0042447,19
RTS0042448,26
RTS0042449,14
RTS0042450,17
RTS0042451,20
RTS0042452,13
RTS0042453,19
RTS0042454,7
RTS0042455,17
RTS0042456,16
RTS0042457,19
RTS0042458,17
RTS0042460,11
RTS0042461,42
RTS0042462,34
RTS0042463,32
RTS0042464,36
RTS0042465,36
RTS0042466,19
RTS0042467,19
RTS0042468,17
RTS0042469,27
RTS0042470,10
RTS0042471,57
RTS0042472,39
RTS0042473,68
RTS0042474,32
RTS0042475,79
RTS0042476,22
RTS0042477,16
RTS0042478,16
RTS0042479,22
RTS0042480,19
RTS0042481,14
RTS0042482,25
RTS0042483,60
RTS0042484,32
RTS0042485,24
RTS0042486,16
RTS0042487,18
RTS0042488,20
RTS0042489,7
RTS0042490,17
RTS0042491,3
RTS0042492,8
RTS0042493,12
RTS0042494,17
RTS0042495,11
RTS0042496,11
RTS0042497,18
RTS0042498,23
RTS0042499,25
RTS0042500,21
RTS0042501,19
RTS0042502,13
RTS0042503,14
RTS0042504,14
RTS0042505,20
RTS0042506,15
RTS0042507,25
RTS0042508,5
RTS0042509,21
RTS0042510,15
RTS0042515,9
RTS0042522,13
RTS0042526,14
RTS0042527,10
RTS0042528,26
RTS0042529,10
RTS0042530,13
RTS0042531,8
RTS0042532,14
RTS0042533,12
RTS0042534,11
RTS0042535,13
RTS0042536,13
RTS0042537,16
RTS0042538,21
RTS0042539,19
RTS0042540,16
RTS0042541,15
RTS0042542,12
RTS0042543,16
RTS0042544,18
RTS0042545,12
RTS0042546,16
RTS0042547,9
RTS0042548,13
RTS0042549,14
RTS0042550,14
RTS0042551,13
RTS0042552,10
RTS0042553,9
RTS0042554,14
RTS0042555,24
RTS0042556,27
RTS0042557,24
RTS0042558,18
RTS0042559,38
RTS0042560,23
RTS0042561,13
RTS0042562,29
RTS0042563,34
RTS0042564,13
RTS0042565,18
RTS0042566,23
RTS0042567,19
RTS0042568,20
RTS0042569,38
RTS0042570,23
RTS0042571,31
RTS0042572,25
RTS0042573,43
RTS0042574,37
RTS0042575,22
RTS0042576,16
RTS0042577,25
RTS0042578,17
RTS0042579,17
RTS0042580,15
RTS0042581,27
RTS0042582,16
RTS0042583,55
RTS0042584,17
RTS0042585,16
RTS0042586,13
RTS0042587,19
RTS0042588,13
RTS0042589,9
RTS0042590,17
RTS0042591,14
RTS0042592,16
RTS0042593,19
RTS0042594,11
RTS0042595,15
RTS0042596,33
RTS0042597,18
RTS0042598,29
RTS0042599,11
RTS0042600,24
RTS0042601,7
RTS0042602,17
RTS0042603,26
RTS0042604,22
RTS0042605,14
RTS0042606,15
RTS0042607,15
RTS0042608,13
RTS0042609,19
RTS0042610,18
RTS0042611,10
RTS0042612,25
RTS0042613,15
RTS0042614,23
RTS0042615,15
RTS0042616,22
RTS0042617,18
RTS0042618,26
RTS0042619,12
RTS0042620,21
RTS0042621,9
RTS0042622,12
RTS0042623,10
RTS0042624,12
RTS0042625,15
RTS0042626,15
RTS0042627,20
RTS0042628,12
RTS0042629,15
RTS0042630,19
RTS0042631,7
RTS0042633,15
RTS0042634,7
RTS0042635,7
RTS0042636,47
RTS0042637,33
RTS0042638,42
RTS0042639,42
RTS0042640,26
RTS0042641,19
RTS0042642,13
RTS0042643,15
RTS0042644,16
RTS0042645,16
RTS0042646,13
RTS0042647,20
RTS0042648,30
RTS0042649,17
RTS0042650,18
RTS0042651,14
RTS0042652,11
RTS0042653,8
RTS0042654,12
RTS0042655,9
RTS0042656,43
RTS0042657,32
RTS0042658,24
RTS0042659,29
RTS0042660,20
RTS0042661,13
RTS0042662,10
RTS0042663,9
RTS0042664,13
RTS0042665,7
RTS0042666,11
RTS0042667,19
RTS0042668,9
RTS0042669,14
RTS0042670,12
RTS0042671,43
RTS0042672,20
RTS0042673,43
RTS0042674,20
RTS0042675,59
RTS0042676,18
RTS0042678,16
RTS0042679,13
RTS0042680,18
RTS0042681,24
RTS0042682,24
RTS0042683,33
RTS0042684,17
RTS0042685,36
RTS0042686,37
RTS0042687,19
RTS0042688,18
RTS0042689,22
RTS0042690,13
RTS0042691,14
RTS0042692,11
RTS0042693,16
RTS0042694,2
RTS0042695,12
RTS0042696,21
RTS0042697,14
RTS0042698,20
RTS0042699,13
RTS0042700,10
RTS0042701,15
RTS0042702,17
RTS0042703,13
RTS0042704,25
RTS0042705,16
RTS0042706,13
RTS0042707,13
RTS0042708,18
RTS0042709,19
RTS0042710,27
RTS0042711,29
RTS0042712,23
RTS0042713,16
RTS0042714,18
RTS0042715,19
RTS0042716,12
RTS0042717,10
RTS0042718,13
RTS0042719,19
RTS0042720,18
RTS0042721,17
RTS0042722,34
RTS0042723,33
RTS0042724,20
RTS0042725,25
RTS0042726,9
RTS0042727,15
RTS0042728,16
RTS0042729,11
RTS0042730,9
RTS0042731,13
RTS0042732,14
RTS0042733,15
RTS0042734,13
RTS0042735,10
RTS0042736,38
RTS0042737,22
RTS0042738,30
RTS0042739,25
RTS0042740,42
RTS0042741,15
RTS0042742,8
RTS0042743,15
RTS0042744,10
RTS0042745,10
RTS0042746,18
RTS0042747,12
RTS0042748,19
RTS0042749,10
RTS0042750,10
RTS0042751,14
RTS0042752,17
RTS0042753,22
RTS0042754,9
RTS0042755,11
RTS0042756,16
RTS0042757,20
RTS0042758,11
RTS0042759,17
RTS0042760,10
RTS0042761,15
RTS0042762,12
RTS0042763,10
RTS0042764,17
RTS0042765,11
RTS0042766,32
RTS0042767,24
RTS0042768,37
RTS0042769,26
RTS0042770,16
RTS0042771,22
RTS0042772,24
RTS0042773,14
RTS0042774,24
RTS0042775,16
RTS0042776,18
RTS0042777,23
RTS0042778,25
RTS0042779,12
RTS0042780,27
RTS0042781,27
RTS0042782,20
RTS0042783,51
RTS0042784,27
RTS0042785,25
RTS0042786,22
RTS0042787,22
RTS0042788,30
RTS0042789,20
RTS0042790,22
RTS0042791,172
RTS0042792,65
RTS0042793,83
RTS0042794,64
RTS0042795,88
RTS0042796,18
RTS0042797,21
RTS0042798,19
RTS0042799,16
RTS0042800,13
RTS0042801,16
RTS0042802,22
RTS0042803,17
RTS0042804,12
RTS0042805,17
RTS0042806,11
RTS0042807,12
RTS0042808,29
RTS0042809,27
RTS0042810,19
RTS0042811,18
RTS0042812,34
RTS0042813,13
RTS0042814,25
RTS0042815,23
RTS0042816,18
RTS0042817,19
RTS0042818,28
RTS0042819,19
RTS0042820,10
RTS0042821,28
RTS0042822,20
RTS0042823,8
RTS0042824,17
RTS0042825,22
RTS0042826,19
RTS0042827,15
RTS0042828,24
RTS0042829,23
RTS0042830,32
RTS0042831,26
RTS0042832,19
RTS0042833,26
RTS0042834,25
RTS0042835,23
RTS0042836,19
RTS0042837,22
RTS0042838,11
RTS0042839,12
RTS0042840,15
RTS0042841,31
RTS0042842,24
RTS0042843,28
RTS0042844,26
RTS0042845,29
RTS0042846,19
RTS0042847,45
RTS0042848,66
RTS0042849,10
RTS0042850,14
RTS0042851,20
RTS0042852,18
RTS0042853,12
RTS0042854,19
RTS0042855,17
RTS0042856,15
RTS0042857,18
RTS0042858,26
RTS0042859,40
RTS0042860,31
RTS0042861,13
RTS0042862,13
RTS0042863,21
RTS0042864,13
RTS0042865,27
RTS0042866,17
RTS0042867,13
RTS0042868,15
RTS0042869,29
RTS0042870,18
RTS0042871,20
RTS0042872,9
RTS0042873,17
RTS0042874,16
RTS0042875,18
RTS0042876,25
RTS0042877,28
RTS0042878,28
RTS0042879,26
RTS0042880,13
RTS0042881,21
RTS0042882,20
RTS0042883,20
RTS0042884,28
RTS0042885,18
RTS0042886,28
RTS0042887,14
RTS0042888,17
RTS0042889,10
RTS0042890,14
RTS0042891,12
RTS0042892,11
RTS0042893,16
RTS0042894,15
RTS0042895,8
RTS0042896,38
RTS0042897,26
RTS0042898,18
RTS0042899,46
RTS0042900,70
RTS0042901,21
RTS0042902,14
RTS0042903,9
RTS0042904,10
RTS0042905,21
RTS0042906,16
RTS0042907,22
RTS0042908,14
RTS0042909,20
RTS0042910,17
RTS0042911,16
RTS0042912,25
RTS0042913,20
RTS0042914,14
RTS0042915,12
RTS0042916,15
RTS0042917,16
RTS0042918,15
RTS0042919,15
RTS0042920,22
RTS0042921,20
RTS0042922,16
RTS0042923,27
RTS0042924,8
RTS0042925,29
RTS0042926,17
RTS0042927,13
RTS0042928,9
RTS0042929,14
RTS0042930,17
RTS0042931,12
RTS0042932,17
RTS0042933,10
RTS0042934,15
RTS0042935,30
RTS0042936,16
RTS0042937,25
RTS0042938,33
RTS0042939,21
RTS0042940,16
RTS0042941,43
RTS0042942,76
RTS0042943,59
RTS0042944,66
RTS0042945,38
RTS0042946,23
RTS0042947,22
RTS0042948,11
RTS0042949,17
RTS0042950,13
RTS0042951,14
RTS0042952,18
RTS0042953,15
RTS0042954,15
RTS0042955,21
RTS0042956,18
RTS0042957,18
RTS0042958,29
RTS0042959,34
RTS0042960,23
RTS0042961,22
RTS0042962,19
RTS0042963,13
RTS0042964,23
RTS0042965,31
RTS0042966,15
RTS0042967,17
RTS0042968,13
RTS0042969,12
RTS0042970,13
RTS0042971,29
RTS0042972,21
RTS0042973,19
RTS0042974,18
RTS0042975,19
RTS0042976,35
RTS0042977,34
RTS0042978,38
RTS0042979,20
RTS0042980,11
RTS0042981,22
RTS0042982,23
RTS0042983,20
RTS0042984,13
RTS0042985,18
RTS0042986,16
RTS0042987,18
RTS0042988,19
RTS0042989,14
RTS0042990,19
RTS0042991,17
RTS0042992,12
RTS0042993,16
RTS0042994,14
RTS0042995,23
RTS0042996,12
RTS0042997,15
RTS0042998,20
RTS0042999,10
RTS0043000,17
RTS0043001,20
RTS0043002,18
RTS0043003,10
RTS0043004,24
RTS0043005,22
RTS0043006,13
RTS0043007,19
RTS0043008,17
RTS0043009,19
RTS0043010,15
RTS0043011,22
RTS0043012,20
RTS0043013,17
RTS0043014,17
RTS0043015,15
RTS0043016,18
RTS0043017,18
RTS0043018,18
RTS0043019,19
RTS0043020,18
RTS0043021,11
RTS0043022,31
RTS0043023,25
RTS0043024,15
RTS0043025,37
RTS0043026,24
RTS0043027,28
RTS0043028,22
RTS0043029,25
RTS0043030,20
RTS0043031,16
RTS0043032,26
RTS0043033,18
RTS0043034,20
RTS0043035,9
RTS0043036,24
RTS0043037,8
RTS0043038,18
RTS0043039,16
RTS0043040,24
RTS0043041,15
RTS0043042,14
RTS0043043,11
RTS0043044,9
RTS0043045,21
RTS0043046,18
RTS0043047,17
RTS0043048,16
RTS0043049,15
RTS0043050,21
RTS0043051,24
RTS0043052,22
RTS0043053,21
RTS0043054,12
RTS0043055,23
RTS0043056,10
RTS0043057,24
RTS0043058,14
RTS0043059,18
RTS0043060,17
RTS0043061,19
RTS0043062,11
RTS0043063,9
RTS0043064,18
RTS0043065,19
RTS0043066,24
RTS0043067,28
RTS0043068,13
RTS0043069,21
RTS0043070,17
RTS0043071,20
RTS0043072,16
RTS0043073,25
RTS0043074,14
RTS0043075,11
RTS0043076,13
RTS0043077,10
RTS0043078,11
RTS0043079,22
RTS0043080,15
RTS0043081,33
RTS0043082,24
RTS0043083,25
RTS0043084,17
RTS0043085,25
RTS0043086,18
RTS0043087,8
RTS0043088,12
RTS0043089,6
RTS0043090,16
RTS0043091,10
RTS0043092,24
RTS0043093,14
RTS0043094,22
RTS0043095,23
RTS0043096,12
RTS0043097,13
RTS0043098,21
RTS0043099,20
RTS0043100,12
RTS0043101,18
RTS0043102,22
RTS0043103,19
RTS0043104,17
RTS0043105,20
RTS0043106,25
RTS0043107,20
RTS0043108,14
RTS0043109,21
RTS0043110,12
RTS0043111,24
RTS0043112,28
RTS0043113,19
RTS0043114,41
RTS0043115,13
RTS0043116,34
RTS0043117,19
RTS0043118,16
RTS0043119,14
RTS0043120,12
RTS0043121,8
RTS0043122,15
RTS0043123,12
RTS0043124,24
RTS0043125,9
RTS0043126,43
RTS0043127,18
RTS0043128,25
RTS0043129,22
RTS0043130,24
RTS0043131,17
RTS0043132,14
RTS0043133,15
RTS0043134,12
RTS0043135,14
RTS0043136,14
RTS0043137,10
RTS0043138,21
RTS0043139,20
RTS0043140,19
RTS0043141,12
RTS0043142,15
RTS0043143,12
RTS0043144,14
RTS0043145,11
RTS0043146,8
RTS0043147,17
RTS0043148,6
RTS0043149,17
RTS0043150,8
RTS0043151,15
RTS0043152,26
RTS0043153,25
RTS0043154,14
RTS0043155,24
RTS0043156,14
RTS0043157,18
RTS0043159,23
RTS0043160,33
RTS0043161,14
RTS0043162,11
RTS0043163,27
RTS0043164,15
RTS0043165,16
RTS0043167,13
RTS0043168,18
RTS0043169,18
RTS0043170,27
RTS0043171,15
RTS0043172,30
RTS0043173,16
RTS0043174,12
RTS0043175,16
RTS0043176,10
RTS0043177,22
RTS0043178,31
RTS0043179,12
RTS0043180,19
RTS0043181,17
RTS0043182,16
RTS0043183,23
RTS0043184,17
RTS0043185,15
RTS0043186,39
RTS0043187,28
RTS0043188,36
RTS0043189,31
RTS0043190,56
RTS0043191,17
RTS0043192,16
RTS0043193,16
RTS0043194,15
RTS0043195,9
RTS0043196,19
RTS0043197,22
RTS0043198,14
RTS0043199,24
RTS0043200,20
RTS0043201,24
RTS0043202,21
RTS0043203,12
RTS0043204,21
RTS0043205,32
RTS0043206,29
RTS0043207,25
RTS0043208,22
RTS0043209,14
RTS0043210,17
RTS0043211,26
RTS0043212,35
RTS0043213,15
RTS0043214,27
RTS0043215,23
RTS0043216,41
RTS0043217,16
RTS0043218,19
RTS0043219,31
RTS0043220,31
RTS0043221,18
RTS0043222,15
RTS0043223,21
RTS0043224,15
RTS0043225,17
RTS0043226,23
RTS0043227,14
RTS0043228,21
RTS0043229,17
RTS0043230,20
RTS0043231,18
RTS0043232,16
RTS0043233,24
RTS0043234,17
RTS0043235,25
RTS0043236,15
RTS0043237,25
RTS0043238,14
RTS0043239,19
RTS0043240,22
RTS0043241,15
RTS0043242,22
RTS0043243,20
RTS0043244,23
RTS0043245,21
RTS0043246,14
RTS0043247,15
RTS0043248,7
RTS0043249,12
RTS0043250,30
RTS0043251,13
RTS0043252,19
RTS0043253,13
RTS0043254,26
RTS0043255,24
RTS0043256,12
RTS0043257,25
RTS0043258,18
RTS0043259,12
RTS0043260,39
RTS0043261,25
RTS0043262,39
RTS0043263,23
RTS0043264,19
RTS0043265,32
RTS0043266,26
RTS0043267,19
RTS0043268,17
RTS0043269,21
RTS0043270,32
RTS0043271,42
RTS0043272,21
RTS0043273,24
RTS0043274,33
RTS0043275,16
RTS0043276,9
RTS0043277,13
RTS0043278,22
RTS0043279,20
RTS0043280,14
RTS0043281,15
RTS0043282,27
RTS0043283,25
RTS0043284,41
RTS0043285,22
RTS0043286,25
RTS0043287,44
RTS0043288,32
RTS0043289,44
RTS0043290,20
RTS0043291,42
RTS0043292,27
RTS0043293,16
RTS0043294,51
RTS0043295,38
RTS0043296,10
RTS0043297,12
RTS0043299,24
RTS0043300,18
RTS0043301,15
RTS0043302,18
RTS0043303,27
RTS0043304,14
RTS0043305,13
RTS0043306,11
RTS0043307,16
RTS0043308,13
RTS0043309,23
RTS0043310,13
RTS0043311,45
RTS0043312,46
RTS0043313,47
RTS0043314,56
RTS0043315,33
RTS0043316,13
RTS0043317,18
RTS0043318,13
RTS0043319,20
RTS0043320,22
RTS0043321,20
RTS0043322,22
RTS0043323,17
RTS0043324,12
RTS0043325,8
RTS0043326,14
RTS0043327,20
RTS0043328,21
RTS0043329,12
RTS0043330,14
RTS0043331,14
RTS0043332,18
RTS0043333,16
RTS0043334,9
RTS0043335,13
RTS0043336,20
RTS0043337,12
RTS0043338,14
RTS0043339,17
RTS0043340,20
RTS0043341,18
RTS0043342,14
RTS0043343,10
RTS0043344,22
RTS0043345,12
RTS0043346,19
RTS0043347,23
RTS0043348,22
RTS0043349,18
RTS0043350,20
RTS0043351,25
RTS0043352,32
RTS0043353,13
RTS0043354,26
RTS0043355,30
RTS0043356,27
RTS0043357,18
RTS0043358,33
RTS0043359,33
RTS0043360,27
RTS0043361,20
RTS0043362,27
RTS0043363,15
RTS0043364,24
RTS0043365,17
RTS0043366,20
RTS0043367,12
RTS0043368,8
RTS0043369,13
RTS0043370,13
RTS0043371,59
RTS0043372,37
RTS0043373,49
RTS0043374,23
RTS0043375,13
RTS0043376,99
RTS0043377,162
RTS0043378,93
RTS0043379,116
RTS0043380,117
RTS0043381,21
RTS0043382,28
RTS0043383,41
RTS0043384,26
RTS0043385,21
RTS0043386,15
RTS0043387,22
RTS0043388,20
RTS0043389,19
RTS0043390,17
RTS0043391,26
RTS0043392,22
RTS0043393,18
RTS0043394,23
RTS0043395,18
RTS0043396,33
RTS0043397,30
RTS0043398,31
RTS0043399,20
RTS0043400,12
RTS0043401,18
RTS0043402,17
RTS0043403,15
RTS0043404,22
RTS0043405,8
RTS0043406,16
RTS0043407,11
RTS0043408,14
RTS0043409,8
RTS0043410,18
RTS0043411,14
RTS0043412,17
RTS0043413,19
RTS0043414,16
RTS0043415,20
RTS0043416,17
RTS0043417,15
RTS0043418,13
RTS0043419,20
RTS0043420,14
RTS0043421,26
RTS0043422,13
RTS0043423,15
RTS0043424,15
RTS0043425,17
RTS0043426,21
RTS0043427,12
RTS0043428,22
RTS0043429,15
RTS0043430,8
RTS0043431,18
RTS0043432,15
RTS0043433,14
RTS0043434,17
RTS0043435,18
RTS0043436,26
RTS0043437,24
RTS0043438,27
RTS0043439,16
RTS0043440,34
RTS0043441,22
RTS0043442,14
RTS0043443,15
RTS0043444,22
RTS0043445,23
RTS0043446,16
RTS0043447,10
RTS0043448,15
RTS0043449,19
RTS0043450,15
RTS0043451,12
RTS0043452,30
RTS0043453,17
RTS0043454,21
RTS0043455,19
RTS0043456,12
RTS0043457,16
RTS0043458,11
RTS0043459,15
RTS0043460,16
RTS0043461,17
RTS0043462,14
RTS0043463,17
RTS0043464,23
RTS0043465,24
RTS0043466,25
RTS0043467,23
RTS0043468,17
RTS0043469,11
RTS0043470,21
RTS0043471,15
RTS0043472,23
RTS0043473,19
RTS0043474,22
RTS0043475,15
RTS0043476,16
RTS0043477,16
RTS0043478,14
RTS0043479,15
RTS0043480,18
RTS0043481,16
RTS0043482,27
RTS0043483,19
RTS0043484,15
RTS0043485,11
RTS0043486,27
RTS0043487,28
RTS0043488,28
RTS0043489,25
RTS0043490,22
RTS0043491,28
RTS0043492,31
RTS0043493,16
RTS0043494,29
RTS0043495,28
RTS0043496,19
RTS0043497,19
RTS0043498,12
RTS0043499,30
RTS0043500,14
RTS0043501,9
RTS0043502,15
RTS0043503,9
RTS0043504,17
RTS0043505,17
RTS0043506,15
RTS0043507,21
RTS0043508,13
RTS0043509,13
RTS0043510,13
RTS0043511,10
RTS0043512,14
RTS0043513,13
RTS0043514,22
RTS0043515,20
RTS0043516,14
RTS0043517,10
RTS0043518,26
RTS0043519,21
RTS0043520,21
RTS0043521,14
RTS0043522,20
RTS0043523,17
RTS0043524,12
RTS0043525,18
RTS0043526,25
RTS0043527,18
RTS0043528,13
RTS0043529,14
RTS0043530,12
RTS0043531,13
RTS0043532,12
RTS0043533,15
RTS0043534,14
RTS0043535,15
RTS0043536,22
RTS0043537,14
RTS0043538,11
RTS0043539,23
RTS0043540,15
RTS0043541,23
RTS0043542,15
RTS0043543,20
RTS0043544,24
RTS0043545,14
RTS0043546,22
RTS0043547,16
RTS0043548,23
RTS0043549,21
RTS0043550,19
RTS0043551,13
RTS0043552,17
RTS0043553,20
RTS0043554,16
RTS0043555,14
RTS0043556,18
RTS0043557,27
RTS0043558,20
RTS0043559,13
RTS0043560,24
RTS0043561,26
RTS0043562,18
RTS0043563,18
RTS0043564,14
RTS0043565,11
RTS0043566,23
RTS0043567,19
RTS0043568,19
RTS0043569,38
RTS0043570,31
RTS0043571,15
RTS0043572,15
RTS0043573,18
RTS0043574,14
RTS0043575,12
RTS0043576,59
RTS0043577,40
RTS0043578,14
RTS0043579,31
RTS0043580,52
RTS0043581,21
RTS0043582,21
RTS0043583,15
RTS0043584,17
RTS0043585,15
RTS0043586,12
RTS0043587,15
RTS0043588,12
RTS0043589,20
RTS0043590,10
RTS0043591,12
RTS0043592,23
RTS0043593,14
RTS0043594,8
RTS0043595,12
RTS0043596,16
RTS0043597,22
RTS0043598,38
RTS0043599,21
RTS0043600,15
RTS0043601,13
RTS0043602,16
RTS0043603,25
RTS0043604,26
RTS0043605,11
RTS0043606,22
RTS0043607,14
RTS0043608,23
RTS0043609,16
RTS0043610,16
RTS0043611,46
RTS0043612,19
RTS0043613,27
RTS0043614,21
RTS0043615,50
RTS0043616,21
RTS0043617,9
RTS0043618,28
RTS0043619,13
RTS0043620,15
RTS0043621,28
RTS0043622,31
RTS0043623,24
RTS0043624,55
RTS0043625,28
RTS0043626,17
RTS0043627,18
RTS0043628,19
RTS0043629,17
RTS0043630,19
RTS0043631,19
RTS0043632,16
RTS0043633,15
RTS0043634,25
RTS0043635,21
RTS0043636,7
RTS0043637,24
RTS0043638,13
RTS0043639,9
RTS0043640,16
RTS0043641,69
RTS0043642,36
RTS0043643,37
RTS0043644,48
RTS0043645,65
RTS0043646,18
RTS0043647,14
RTS0043648,17
RTS0043649,9
RTS0043650,17
RTS0043651,14
RTS0043652,13
RTS0043653,16
RTS0043654,15
RTS0043655,16
RTS0043656,15
RTS0043657,28
RTS0043658,21
RTS0043659,20
RTS0043660,21
RTS0043661,12
RTS0043663,26
RTS0043664,8
RTS0043665,17
RTS0043666,11
RTS0043667,9
RTS0043668,11
RTS0043669,22
RTS0043670,13
RTS0043671,10
RTS0043672,19
RTS0043673,19
RTS0043674,12
RTS0043675,16
RTS0043676,16
RTS0043677,14
RTS0043678,9
RTS0043679,10
RTS0043680,13
RTS0043681,17
RTS0043682,8
RTS0043683,11
RTS0043684,21
RTS0043685,27
RTS0043686,20
RTS0043687,14
RTS0043688,11
RTS0043689,21
RTS0043690,16
RTS0043691,22
RTS0043692,26
RTS0043693,25
RTS0043694,23
RTS0043695,19
RTS0043696,14
RTS0043697,15
RTS0043698,26
RTS0043699,21
RTS0043700,23
RTS0043701,26
RTS0043702,31
RTS0043703,27
RTS0043704,16
RTS0043705,19
RTS0043706,19
RTS0043707,18
RTS0043708,21
RTS0043709,11
RTS0043710,20
RTS0043711,11
RTS0043712,11
RTS0043713,11
RTS0043714,12
RTS0043715,10
RTS0043716,17
RTS0043717,13
RTS0043718,16
RTS0043719,23
RTS0043720,13
RTS0043721,10
RTS0043722,20
RTS0043723,22
RTS0043724,13
RTS0043725,15
RTS0043726,18
RTS0043727,13
RTS0043728,19
RTS0043729,12
RTS0043730,19
RTS0043731,18
RTS0043732,20
RTS0043733,30
RTS0043734,17
RTS0043735,13
RTS0043736,18
RTS0043737,24
RTS0043738,20
RTS0043739,23
RTS0043740,25
RTS0043741,19
RTS0043742,25
RTS0043743,16
RTS0043744,21
RTS0043745,21
RTS0043746,11
RTS0043747,14
RTS0043748,24
RTS0043749,24
RTS0043750,20
RTS0043751,14
RTS0043752,17
RTS0043753,16
RTS0043754,15
RTS0043755,33
RTS0043756,10
RTS0043757,11
RTS0043758,27
RTS0043759,16
RTS0043760,19
RTS0043761,19
RTS0043762,10
RTS0043763,11
RTS0043764,15
RTS0043765,11
RTS0043766,23
RTS0043767,11
RTS0043768,17
RTS0043769,15
RTS0043770,6
RTS0043771,15
RTS0043772,15
RTS0043773,14
RTS0043774,11
RTS0043775,15
RTS0043776,15
RTS0043777,12
RTS0043778,17
RTS0043779,17
RTS0043780,16
RTS0043781,13
RTS0043782,14
RTS0043783,18
RTS0043784,14
RTS0043785,10
RTS0043786,19
RTS0043787,19
RTS0043788,24
RTS0043789,22
RTS0043790,16
RTS0043791,14
RTS0043792,38
RTS0043793,18
RTS0043794,19
RTS0043795,22
RTS0043796,12
RTS0043797,20
RTS0043798,14
RTS0043799,22
RTS0043800,10
RTS0043801,19
RTS0043802,18
RTS0043803,15
RTS0043804,17
RTS0043805,12
RTS0043806,12
RTS0043807,15
RTS0043808,17
RTS0043809,9
RTS0043810,12
RTS0043811,12
RTS0043812,15
RTS0043813,10
RTS0043814,9
RTS0043815,14
RTS0043816,24
RTS0043817,10
RTS0043818,15
RTS0043819,14
RTS0043820,23
RTS0043821,21
RTS0043822,11
RTS0043823,12
RTS0043824,18
RTS0043825,10
RTS0043826,14
RTS0043827,12
RTS0043828,17
RTS0043829,11
RTS0043830,16
RTS0043831,13
RTS0043832,7
RTS0043833,29
RTS0043834,12
RTS0043835,24
RTS0043836,17
RTS0043837,23
RTS0043838,11
RTS0043839,6
RTS0043840,7
RTS0043841,17
RTS0043842,28
RTS0043843,22
RTS0043844,25
RTS0043845,21
RTS0043846,18
RTS0043847,16
RTS0043848,17
RTS0043849,30
RTS0043850,24
RTS0043851,21
RTS0043852,17
RTS0043853,17
RTS0043854,20
RTS0043856,18
RTS0043857,12
RTS0043858,11
RTS0043859,13
RTS0043860,12
RTS0043861,28
RTS0043862,26
RTS0043863,24
RTS0043864,22
RTS0043865,11
RTS0043866,18
RTS0043867,43
RTS0043868,64
RTS0043869,33
RTS0043870,26
RTS0043871,25
RTS0043872,27
RTS0043873,29
RTS0043874,28
RTS0043875,18
RTS0043876,19
RTS0043877,18
RTS0043878,10
RTS0043879,14
RTS0043880,14
RTS0043881,20
RTS0043882,23
RTS0043883,21
RTS0043884,20
RTS0043885,16
RTS0043886,21
RTS0043887,12
RTS0043888,21
RTS0043889,16
RTS0043890,26
RTS0043891,24
RTS0043892,27
RTS0043893,19
RTS0043894,14
RTS0043895,17
RTS0043896,15
RTS0043897,18
RTS0043898,25
RTS0043899,18
RTS0043900,19
RTS0043901,13
RTS0043902,12
RTS0043903,16
RTS0043904,22
RTS0043905,23
RTS0043906,10
RTS0043907,19
RTS0043908,7
RTS0043909,13
RTS0043910,16
RTS0043911,18
RTS0043912,23
RTS0043913,20
RTS0043914,21
RTS0043915,19
RTS0043916,16
RTS0043917,24
RTS0043918,13
RTS0043919,11
RTS0043920,21
RTS0043921,15
RTS0043922,16
RTS0043923,11
RTS0043924,29
RTS0043925,11
RTS0043926,12
RTS0043927,14
RTS0043928,17
RTS0043929,13
RTS0043930,12
RTS0043931,25
RTS0043932,28
RTS0043933,17
RTS0043934,16
RTS0043935,29
RTS0043936,18
RTS0043937,15
RTS0043938,14
RTS0043939,15
RTS0043940,13
RTS0043941,10
RTS0043942,19
RTS0043943,23
RTS0043944,13
RTS0043945,12
RTS0043946,13
RTS0043947,22
RTS0043948,18
RTS0043949,16
RTS0043950,13
RTS0043951,20
RTS0043952,20
RTS0043953,12
RTS0043954,19
RTS0043955,20
RTS0043956,20
RTS0043957,11
RTS0043958,29
RTS0043959,22
RTS0043960,15
RTS0043961,17
RTS0043962,15
RTS0043963,16
RTS0043964,25
RTS0043965,12
RTS0043966,18
RTS0043967,17
RTS0043968,29
RTS0043969,24
RTS0043970,20
RTS0043971,19
RTS0043972,26
RTS0043973,26
RTS0043974,17
RTS0043975,17
RTS0043976,11
RTS0043977,15
RTS0043978,15
RTS0043979,21
RTS0043980,23
RTS0043981,38
RTS0043982,23
RTS0043983,32
RTS0043984,23
RTS0043985,46
RTS0043986,10
RTS0043987,28
RTS0043988,17
RTS0043989,25
RTS0043990,18
RTS0043991,18
RTS0043992,9
RTS0043993,12
RTS0043994,13
RTS0043996,18
RTS0043997,14
RTS0043998,18
RTS0043999,14
RTS0044000,9
RTS0044001,19
RTS0044002,28
RTS0044003,45
RTS0044004,41
RTS0044005,41
RTS0044006,17
RTS0044007,15
RTS0044008,16
RTS0044009,15
RTS0044010,22
RTS0044011,24
RTS0044012,47
RTS0044013,36
RTS0044014,23
RTS0044015,27
RTS0044016,18
RTS0044017,8
RTS0044018,13
RTS0044019,14
RTS0044020,30
RTS0044021,13
RTS0044022,14
RTS0044023,10
RTS0044024,15
RTS0044025,15
RTS0044026,13
RTS0044027,19
RTS0044028,10
RTS0044029,24
RTS0044030,12
RTS0044031,12
RTS0044032,19
RTS0044033,15
RTS0044034,17
RTS0044035,12
RTS0044036,27
RTS0044037,14
RTS0044038,23
RTS0044039,19
RTS0044040,24
RTS0044041,21
RTS0044042,26
RTS0044043,23
RTS0044044,13
RTS0044045,21
RTS0044046,19
RTS0044047,19
RTS0044048,14
RTS0044049,16
RTS0044050,19
RTS0044051,12
RTS0044052,24
RTS0044053,16
RTS0044054,13
RTS0044055,24
RTS0044056,18
RTS0044057,9
RTS0044058,8
RTS0044059,20
RTS0044060,23
RTS0044061,19
RTS0044062,23
RTS0044063,15
RTS0044064,21
RTS0044065,25
RTS0044067,22
RTS0044068,29
RTS0044069,20
RTS0044070,15
RTS0044071,23
RTS0044072,25
RTS0044073,16
RTS0044074,21
RTS0044075,22
RTS0044076,17
RTS0044077,6
RTS0044078,10
RTS0044079,12
RTS0044080,26
RTS0044081,15
RTS0044082,13
RTS0044083,19
RTS0044084,13
RTS0044085,8
RTS0044086,15
RTS0044087,14
RTS0044088,7
RTS0044089,15
RTS0044090,20
RTS0044091,19
RTS0044092,40
RTS0044093,22
RTS0044094,16
RTS0044095,15
RTS0044096,20
RTS0044097,32
RTS0044098,11
RTS0044099,28
RTS0044100,30
RTS0044101,15
RTS0044102,6
RTS0044103,16
RTS0044104,16
RTS0044105,23
RTS0044106,34
RTS0044107,28
RTS0044108,25
RTS0044109,55
RTS0044110,85
RTS0044111,20
RTS0044112,51
RTS0044113,28
RTS0044114,21
RTS0044115,30
RTS0044116,24
RTS0044117,20
RTS0044118,22
RTS0044119,22
RTS0044120,23
RTS0044121,24
RTS0044122,19
RTS0044123,12
RTS0044124,21
RTS0044125,18
RTS0044126,16
RTS0044127,27
RTS0044128,21
RTS0044129,20
RTS0044130,10
RTS0044131,26
RTS0044132,22
RTS0044133,17
RTS0044134,26
RTS0044135,22
RTS0044136,14
RTS0044137,14
RTS0044138,21
RTS0044139,18
RTS0044140,20
RTS0044141,13
RTS0044142,21
RTS0044143,25
RTS0044144,27
RTS0044145,15
RTS0044146,19
RTS0044147,13
RTS0044148,13
RTS0044149,18
RTS0044150,14
RTS0044151,27
RTS0044152,12
RTS0044153,18
RTS0044154,22
RTS0044155,17
RTS0044156,21
RTS0044157,23
RTS0044158,56
RTS0044159,36
RTS0044160,16
RTS0044161,14
RTS0044162,25
RTS0044163,33
RTS0044164,26
RTS0044165,13
RTS0044166,38
RTS0044167,12
RTS0044168,20
RTS0044169,26
RTS0044170,22
RTS0044171,11
RTS0044172,18
RTS0044173,23
RTS0044174,22
RTS0044175,19
RTS0044176,19
RTS0044177,19
RTS0044178,24
RTS0044180,11
RTS0044181,10
RTS0044182,12
RTS0044183,8
RTS0044184,18
RTS0044185,18
RTS0044186,23
RTS0044187,17
RTS0044188,19
RTS0044189,22
RTS0044190,14
RTS0044191,13
RTS0044192,17
RTS0044193,18
RTS0044194,16
RTS0044195,18
RTS0044196,29
RTS0044197,10
RTS0044198,19
RTS0044199,17
RTS0044200,13
RTS0044206,24
RTS0044207,19
RTS0044208,26
RTS0044209,8
RTS0044210,8
RTS0044211,23
RTS0044212,30
RTS0044213,27
RTS0044214,31
RTS0044215,26
RTS0044216,24
RTS0044217,15
RTS0044218,31
RTS0044219,23
RTS0044220,21
RTS0044221,14
RTS0044222,15
RTS0044223,5
RTS0044224,21
RTS0044225,16
RTS0044226,21
RTS0044227,16
RTS0044228,21
RTS0044229,10
RTS0044230,18
RTS0044231,12
RTS0044232,13
RTS0044233,11
RTS0044234,11
RTS0044235,18
RTS0044236,25
RTS0044237,27
RTS0044238,25
RTS0044239,19
RTS0044240,21
RTS0044241,18
RTS0044242,21
RTS0044243,15
RTS0044244,21
RTS0044245,17
RTS0044246,16
RTS0044247,18
RTS0044248,15
RTS0044249,15
RTS0044250,11
RTS0044251,19
RTS0044252,20
RTS0044253,22
RTS0044254,22
RTS0044255,8
RTS0044256,19
RTS0044257,19
RTS0044258,26
RTS0044259,19
RTS0044260,25
RTS0044261,38
RTS0044262,23
RTS0044263,21
RTS0044264,27
RTS0044265,20
RTS0044266,15
RTS0044267,15
RTS0044268,20
RTS0044269,7
RTS0044270,22
RTS0044271,36
RTS0044272,79
RTS0044273,34
RTS0044274,32
RTS0044275,25
RTS0044276,16
RTS0044277,20
RTS0044278,9
RTS0044279,12
RTS0044280,14
RTS0044281,24
RTS0044282,15
RTS0044283,12
RTS0044284,14
RTS0044285,16
RTS0044286,18
RTS0044287,14
RTS0044288,12
RTS0044289,22
RTS0044290,15
RTS0044291,10
RTS0044292,20
RTS0044293,10
RTS0044294,15
RTS0044295,16
RTS0044296,23
RTS0044297,27
RTS0044298,10
RTS0044299,31
RTS0044300,12
RTS0044301,48
RTS0044302,26
RTS0044303,25
RTS0044304,53
RTS0044305,19
RTS0044306,27
RTS0044307,28
RTS0044308,52
RTS0044309,34
RTS0044310,33
RTS0044311,25
RTS0044312,23
RTS0044313,13
RTS0044314,18
RTS0044315,22
RTS0044316,36
RTS0044317,44
RTS0044318,47
RTS0044319,28
RTS0044320,11
RTS0044321,22
RTS0044322,21
RTS0044323,24
RTS0044324,14
RTS0044325,10
RTS0044326,21
RTS0044327,26
RTS0044328,14
RTS0044329,36
RTS0044330,17
RTS0044331,30
RTS0044332,33
RTS0044333,27
RTS0044334,31
RTS0044335,25
RTS0044336,12
RTS0044337,11
RTS0044338,18
RTS0044339,12
RTS0044340,10
RTS0044341,14
RTS0044342,12
RTS0044343,19
RTS0044344,10
RTS0044345,13
RTS0044346,37
RTS0044347,56
RTS0044348,48
RTS0044349,61
RTS0044350,73
RTS0044351,40
RTS0044352,23
RTS0044353,35
RTS0044354,22
RTS0044355,32
RTS0044356,8
RTS0044357,18
RTS0044358,11
RTS0044359,26
RTS0044360,18
RTS0044361,38
RTS0044362,34
RTS0044363,15
RTS0044364,26
RTS0044365,22
RTS0044366,44
RTS0044367,19
RTS0044368,68
RTS0044369,85
RTS0044370,66
RTS0044371,15
RTS0044372,16
RTS0044373,22
RTS0044374,5
RTS0044375,13
RTS0044376,46
RTS0044377,123
RTS0044378,108
RTS0044379,79
RTS0044380,55
RTS0044381,17
RTS0044382,22
RTS0044383,32
RTS0044384,16
RTS0044385,18
RTS0044386,24
RTS0044387,28
RTS0044388,27
RTS0044389,18
RTS0044390,31
RTS0044391,40
RTS0044392,74
RTS0044393,37
RTS0044394,25
RTS0044395,31
RTS0044396,15
RTS0044397,13
RTS0044399,9
RTS0044400,7
RTS0044401,15
RTS0044402,19
RTS0044403,16
RTS0044404,17
RTS0044405,20
RTS0044406,34
RTS0044407,28
RTS0044408,29
RTS0044409,26
RTS0044410,27
RTS0044411,12
RTS0044412,18
RTS0044413,20
RTS0044414,12
RTS0044415,26
RTS0044416,29
RTS0044417,42
RTS0044418,20
RTS0044419,22
RTS0044420,32
RTS0044421,15
RTS0044422,16
RTS0044423,19
RTS0044424,20
RTS0044425,13
RTS0044426,20
RTS0044427,8
RTS0044428,15
RTS0044429,19
RTS0044430,12
RTS0044431,14
RTS0044432,15
RTS0044433,18
RTS0044434,23
RTS0044435,29
RTS0044436,17
RTS0044437,18
RTS0044438,19
RTS0044439,22
RTS0044440,25
RTS0044441,26
RTS0044442,26
RTS0044443,28
RTS0044444,17
RTS0044445,21
RTS0044446,16
RTS0044447,17
RTS0044448,21
RTS0044449,16
RTS0044450,13
RTS0044451,17
RTS0044452,16
RTS0044453,15
RTS0044454,23
RTS0044455,19
RTS0044456,28
RTS0044457,18
RTS0044458,13
RTS0044459,14
RTS0044460,21
RTS0044461,23
RTS0044462,18
RTS0044463,12
RTS0044464,30
RTS0044465,24
RTS0044466,25
RTS0044467,13
RTS0044468,26
RTS0044469,19
RTS0044470,20
RTS0044471,22
RTS0044472,26
RTS0044473,14
RTS0044474,28
RTS0044475,22
RTS0044476,27
RTS0044477,27
RTS0044478,14
RTS0044479,18
RTS0044480,34
RTS0044481,31
RTS0044482,28
RTS0044483,16
RTS0044484,27
RTS0044485,20
RTS0044486,22
RTS0044487,21
RTS0044488,23
RTS0044489,20
RTS0044490,12
RTS0044491,19
RTS0044492,16
RTS0044493,27
RTS0044494,12
RTS0044495,20
RTS0044496,35
RTS0044497,26
RTS0044498,32
RTS0044499,36
RTS0044500,25
RTS0044501,31
RTS0044502,28
RTS0044503,21
RTS0044504,19
RTS0044505,28
RTS0044506,28
RTS0044507,15
RTS0044508,22
RTS0044509,24
RTS0044510,16
RTS0044511,27
RTS0044512,33
RTS0044513,25
RTS0044514,21
RTS0044515,25
RTS0044516,21
RTS0044517,17
RTS0044518,18
RTS0044519,15
RTS0044520,12
RTS0044521,30
RTS0044522,23
RTS0044523,25
RTS0044524,10
RTS0044525,18
RTS0044526,20
RTS0044527,16
RTS0044528,17
RTS0044529,23
RTS0044530,9
RTS0044531,10
RTS0044532,17
RTS0044533,19
RTS0044534,12
RTS0044535,18
RTS0044536,9
RTS0044537,15
RTS0044538,10
RTS0044539,14
RTS0044540,17
RTS0044541,23
RTS0044542,20
RTS0044543,18
RTS0044544,16
RTS0044545,16
RTS0044546,31
RTS0044547,19
RTS0044548,17
RTS0044549,21
RTS0044550,28
RTS0044551,27
RTS0044552,26
RTS0044553,23
RTS0044554,15
RTS0044555,21
RTS0044556,23
RTS0044557,14
RTS0044558,9
RTS0044559,16
RTS0044560,22
RTS0044561,15
RTS0044562,9
RTS0044563,35
RTS0044564,21
RTS0044565,11
RTS0044566,17
RTS0044567,13
RTS0044568,6
RTS0044569,13
RTS0044570,17
RTS0044571,14
RTS0044572,26
RTS0044573,10
RTS0044574,25
RTS0044575,14
RTS0044576,13
RTS0044577,18
RTS0044578,24
RTS0044579,15
RTS0044580,15
RTS0044581,17
RTS0044582,11
RTS0044583,19
RTS0044584,19
RTS0044585,6
RTS0044586,19
RTS0044587,10
RTS0044588,13
RTS0044589,12
RTS0044590,20
RTS0044591,19
RTS0044592,11
RTS0044593,18
RTS0044594,9
RTS0044595,7
RTS0044596,28
RTS0044597,30
RTS0044598,14
RTS0044599,21
RTS0044600,11
RTS0044601,16
RTS0044602,24
RTS0044603,13
RTS0044604,27
RTS0044605,14
RTS0044606,32
RTS0044607,20
RTS0044608,13
RTS0044609,25
RTS0044610,23
RTS0044611,21
RTS0044612,20
RTS0044613,21
RTS0044614,18
RTS0044615,18
RTS0044616,17
RTS0044617,13
RTS0044618,19
RTS0044619,21
RTS0044620,12
RTS0044621,28
RTS0044622,19
RTS0044623,33
RTS0044624,17
RTS0044625,23
RTS0044626,9
RTS0044627,16
RTS0044628,13
RTS0044629,14
RTS0044630,19
RTS0044631,17
RTS0044632,25
RTS0044633,20
RTS0044634,18
RTS0044635,16
RTS0044636,17
RTS0044637,20
RTS0044638,16
RTS0044639,13
RTS0044640,12
RTS0044641,25
RTS0044642,23
RTS0044643,32
RTS0044644,31
RTS0044645,21
RTS0044646,8
RTS0044647,17
RTS0044648,14
RTS0044649,11
RTS0044650,13
RTS0044651,19
RTS0044652,19
RTS0044653,15
RTS0044654,18
RTS0044655,21
RTS0044656,28
RTS0044657,11
RTS0044658,15
RTS0044659,19
RTS0044660,25
RTS0044661,20
RTS0044662,16
RTS0044663,22
RTS0044664,21
RTS0044665,19
RTS0044666,18
RTS0044667,12
RTS0044668,24
RTS0044669,15
RTS0044670,24
RTS0044671,13
RTS0044672,18
RTS0044673,19
RTS0044674,26
RTS0044675,19
RTS0044676,14
RTS0044677,18
RTS0044678,11
RTS0044679,22
RTS0044680,19
RTS0044681,9
RTS0044682,21
RTS0044683,11
RTS0044684,23
RTS0044685,16
RTS0044686,20
RTS0044687,32
RTS0044688,30
RTS0044689,23
RTS0044690,36
RTS0044691,19
RTS0044692,19
RTS0044693,27
RTS0044694,20
RTS0044695,15
RTS0044696,35
RTS0044697,29
RTS0044698,26
RTS0044699,23
RTS0044700,32
RTS0044701,45
RTS0044702,19
RTS0044703,29
RTS0044704,28
RTS0044705,24
RTS0044706,14
RTS0044707,22
RTS0044708,17
RTS0044709,30
RTS0044710,52
RTS0044711,13
RTS0044712,39
RTS0044714,35
RTS0044715,30
RTS0044716,29
RTS0044717,29
RTS0044718,37
RTS0044719,13
RTS0044720,42
RTS0044721,18
RTS0044722,18
RTS0044723,12
RTS0044724,18
RTS0044725,21
RTS0044726,27
RTS0044727,29
RTS0044728,21
RTS0044729,25
RTS0044730,44
RTS0044731,15
RTS0044732,20
RTS0044733,18
RTS0044734,15
RTS0044735,21
RTS0044736,28
RTS0044737,17
RTS0044738,15
RTS0044739,11
RTS0044740,12
RTS0044741,5
RTS0044742,14
RTS0044743,30
RTS0044744,18
RTS0044745,15
RTS0044746,22
RTS0044747,14
RTS0044748,15
RTS0044749,14
RTS0044750,16
RTS0044751,20
RTS0044752,18
RTS0044753,28
RTS0044754,17
RTS0044755,25
RTS0044756,14
RTS0044757,18
RTS0044758,14
RTS0044759,21
RTS0044760,16
RTS0044761,28
RTS0044762,24
RTS0044763,22
RTS0044764,15
RTS0044765,10
RTS0044766,9
RTS0044767,17
RTS0044768,27
RTS0044769,19
RTS0044770,17
RTS0044771,16
RTS0044772,10
RTS0044773,19
RTS0044774,10
RTS0044775,21
RTS0044776,24
RTS0044777,22
RTS0044778,20
RTS0044779,14
RTS0044780,27
RTS0044781,29
RTS0044782,34
RTS0044783,39
RTS0044784,41
RTS0044785,32
RTS0044786,38
RTS0044787,36
RTS0044788,20
RTS0044789,42
RTS0044790,12
RTS0044791,87
RTS0044792,126
RTS0044793,27
RTS0044794,20
RTS0044795,15
RTS0044796,17
RTS0044797,26
RTS0044798,22
RTS0044799,20
RTS0044800,20
RTS0044801,13
RTS0044802,19
RTS0044803,24
RTS0044804,21
RTS0044805,19
RTS0044806,19
RTS0044807,11
RTS0044808,9
RTS0044809,15
RTS0044810,18
RTS0044811,15
RTS0044812,21
RTS0044813,35
RTS0044814,33
RTS0044815,34
RTS0044816,24
RTS0044817,21
RTS0044818,24
RTS0044819,14
RTS0044820,20
RTS0044821,20
RTS0044822,22
RTS0044823,18
RTS0044824,14
RTS0044825,17
RTS0044826,19
RTS0044827,16
RTS0044828,19
RTS0044829,26
RTS0044830,15
RTS0044831,36
RTS0044832,15
RTS0044833,58
RTS0044834,51
RTS0044835,48
RTS0044836,16
RTS0044837,15
RTS0044838,23
RTS0044839,18
RTS0044840,22
RTS0044841,11
RTS0044842,14
RTS0044843,20
RTS0044844,15
RTS0044845,24
RTS0044846,7
RTS0044847,10
RTS0044848,29
RTS0044849,15
RTS0044850,19
RTS0044851,16
RTS0044852,15
RTS0044853,22
RTS0044854,13
RTS0044855,15
RTS0044856,19
RTS0044857,12
RTS0044858,13
RTS0044859,19
RTS0044860,15
RTS0044861,28
RTS0044862,11
RTS0044863,15
RTS0044864,18
RTS0044865,25
RTS0044866,24
RTS0044867,32
RTS0044868,32
RTS0044869,20
RTS0044870,29
RTS0044871,19
RTS0044872,10
RTS0044873,19
RTS0044874,18
RTS0044875,14
RTS0044876,28
RTS0044877,44
RTS0044878,43
RTS0044879,32
RTS0044880,55
RTS0044881,13
RTS0044882,13
RTS0044883,14
RTS0044884,13
RTS0044885,17
RTS0044886,17
RTS0044887,30
RTS0044888,17
RTS0044889,14
RTS0044890,19
RTS0044891,22
RTS0044892,18
RTS0044893,18
RTS0044894,16
RTS0044895,20
RTS0044896,55
RTS0044897,37
RTS0044898,30
RTS0044899,31
RTS0044900,20
RTS0044901,19
RTS0044902,13
RTS0044903,36
RTS0044904,9
RTS0044905,18
RTS0044906,102
RTS0044907,125
RTS0044908,110
RTS0044909,144
RTS0044910,73
RTS0044911,18
RTS0044912,15
RTS0044913,17
RTS0044914,13
RTS0044915,13
RTS0044916,16
RTS0044917,15
RTS0044918,15
RTS0044919,14
RTS0044920,28
RTS0044921,24
RTS0044922,29
RTS0044923,32
RTS0044924,24
RTS0044925,39
RTS0044926,18
RTS0044927,24
RTS0044928,16
RTS0044929,17
RTS0044930,22
RTS0044931,12
RTS0044932,22
RTS0044933,21
RTS0044934,22
RTS0044935,10
RTS0044936,25
RTS0044937,12
RTS0044938,8
RTS0044939,9
RTS0044940,14
RTS0044941,19
RTS0044942,14
RTS0044943,12
RTS0044944,11
RTS0044945,16
RTS0044946,18
RTS0044947,14
RTS0044948,17
RTS0044949,13
RTS0044950,8
RTS0044951,11
RTS0044952,16
RTS0044953,19
RTS0044954,17
RTS0044955,17
RTS0044956,25
RTS0044957,26
RTS0044958,18
RTS0044959,25
RTS0044960,19
RTS0044961,14
RTS0044962,17
RTS0044963,11
RTS0044964,22
RTS0044965,20
RTS0044966,17
RTS0044967,16
RTS0044968,22
RTS0044969,13
RTS0044970,20
RTS0044971,13
RTS0044972,15
RTS0044973,22
RTS0044974,14
RTS0044975,16
RTS0044976,17
RTS0044977,11
RTS0044978,16
RTS0044979,27
RTS0044980,16
RTS0044981,12
RTS0044982,18
RTS0044983,16
RTS0044984,11
RTS0044985,22
RTS0044986,16
RTS0044987,18
RTS0044988,7
RTS0044989,15
RTS0044990,17
RTS0044991,9
RTS0044992,12
RTS0044993,18
RTS0044994,16
RTS0044995,19
RTS0044996,14
RTS0044997,24
RTS0044998,18
RTS0044999,12
RTS0045000,17
RTS0045001,15
RTS0045002,23
RTS0045003,11
RTS0045004,21
RTS0045005,12
RTS0045006,10
RTS0045007,34
RTS0045008,39
RTS0045009,21
RTS0045010,15
RTS0045011,16
RTS0045012,12
RTS0045013,15
RTS0045014,11
RTS0045015,17
RTS0045016,12
RTS0045017,10
RTS0045018,12
RTS0045019,15
RTS0045020,11
RTS0045021,15
RTS0045022,22
RTS0045023,22
RTS0045024,18
RTS0045025,7
RTS0045026,135
RTS0045027,104
RTS0045028,104
RTS0045029,92
RTS0045030,107
RTS0045031,12
RTS0045032,16
RTS0045033,19
RTS0045034,18
RTS0045035,18
RTS0045036,18
RTS0045038,22
RTS0045039,21
RTS0045040,21
RTS0045041,23
RTS0045042,19
RTS0045043,12
RTS0045044,23
RTS0045045,36
RTS0045046,16
RTS0045047,16
RTS0045048,18
RTS0045049,22
RTS0045050,16
RTS0045051,14
RTS0045052,20
RTS0045053,11
RTS0045054,16
RTS0045055,16
RTS0045056,22
RTS0045057,43
RTS0045058,12
RTS0045059,29
RTS0045060,23
RTS0045061,13
RTS0045063,9
RTS0045064,16
RTS0045065,22
RTS0045066,16
RTS0045067,36
RTS0045068,30
RTS0045069,31
RTS0045070,42
RTS0045071,31
RTS0045072,19
RTS0045073,38
RTS0045074,58
RTS0045075,21
RTS0045076,24
RTS0045077,14
RTS0045078,11
RTS0045079,13
RTS0045080,12
RTS0045081,19
RTS0045082,13
RTS0045083,16
RTS0045084,19
RTS0045085,9
RTS0045086,15
RTS0045087,20
RTS0045088,17
RTS0045089,18
RTS0045090,13
RTS0045091,18
RTS0045092,17
RTS0045093,18
RTS0045094,17
RTS0045095,20
RTS0045096,22
RTS0045097,22
RTS0045098,11
RTS0045099,15
RTS0045100,28
RTS0045101,15
RTS0045102,8
RTS0045103,22
RTS0045104,10
RTS0045105,16
RTS0045106,27
RTS0045107,14
RTS0045108,34
RTS0045109,14
RTS0045110,26
RTS0045111,25
RTS0045112,20
RTS0045113,30
RTS0045114,20
RTS0045115,14
RTS0045116,10
RTS0045117,11
RTS0045118,15
RTS0045119,12
RTS0045120,24
RTS0045121,13
RTS0045122,15
RTS0045123,19
RTS0045124,8
RTS0045125,22
RTS0045126,14
RTS0045127,16
RTS0045128,14
RTS0045129,18
RTS0045130,13
RTS0045131,18
RTS0045132,17
RTS0045133,19
RTS0045134,21
RTS0045135,19
RTS0045136,24
RTS0045137,17
RTS0045138,29
RTS0045139,28
RTS0045140,19
RTS0045141,13
RTS0045142,24
RTS0045143,20
RTS0045144,8
RTS0045145,17
RTS0045146,19
RTS0045147,20
RTS0045148,20
RTS0045149,7
RTS0045150,12
RTS0045151,35
RTS0045152,29
RTS0045153,37
RTS0045154,26
RTS0045155,22
RTS0045156,24
RTS0045157,23
RTS0045158,15
RTS0045159,17
RTS0045160,20
RTS0045161,17
RTS0045162,27
RTS0045163,23
RTS0045164,25
RTS0045165,26
RTS0045166,14
RTS0045167,22
RTS0045168,26
RTS0045169,16
RTS0045170,25
RTS0045171,26
RTS0045172,30
RTS0045173,18
RTS0045174,17
RTS0045175,23
RTS0045176,46
RTS0045177,33
RTS0045178,32
RTS0045179,29
RTS0045180,24
RTS0045181,11
RTS0045182,18
RTS0045183,17
RTS0045184,17
RTS0045185,12
RTS0045186,22
RTS0045187,31
RTS0045188,25
RTS0045189,21
RTS0045190,31
RTS0045191,15
RTS0045192,7
RTS0045193,19
RTS0045194,18
RTS0045195,20
RTS0045196,17
RTS0045197,5
RTS0045198,30
RTS0045199,21
RTS0045200,28
RTS0045201,12
RTS0045202,17
RTS0045203,25
RTS0045204,17
RTS0045205,13
RTS0045206,15
RTS0045207,15
RTS0045208,20
RTS0045209,21
RTS0045210,19
RTS0045211,13
RTS0045212,17
RTS0045213,12
RTS0045214,14
RTS0045215,15
RTS0045216,22
RTS0045217,26
RTS0045218,25
RTS0045219,15
RTS0045220,18
RTS0045221,18
RTS0045222,25
RTS0045223,22
RTS0045224,17
RTS0045225,13
RTS0045226,284
RTS0045227,127
RTS0045228,197
RTS0045229,160
RTS0045230,128
RTS0045231,26
RTS0045232,21
RTS0045233,36
RTS0045234,40
RTS0045235,11
RTS0045236,35
RTS0045237,42
RTS0045238,35
RTS0045239,37
RTS0045240,59
RTS0045241,37
RTS0045242,27
RTS0045243,21
RTS0045244,32
RTS0045245,19
RTS0045246,16
RTS0045247,22
RTS0045248,19
RTS0045249,15
RTS0045250,12
RTS0045251,12
RTS0045252,12
RTS0045253,18
RTS0045254,13
RTS0045255,10
RTS0045256,14
RTS0045257,27
RTS0045258,28
RTS0045259,32
RTS0045260,20
RTS0045261,16
RTS0045262,36
RTS0045263,21
RTS0045264,28
RTS0045265,30
RTS0045266,11
RTS0045267,31
RTS0045268,21
RTS0045269,25
RTS0045270,22
RTS0045271,12
RTS0045272,10
RTS0045273,6
RTS0045274,14
RTS0045275,14
RTS0045276,21
RTS0045277,19
RTS0045278,27
RTS0045279,12
RTS0045280,19
RTS0045281,20
RTS0045282,16
RTS0045283,20
RTS0045284,5
RTS0045285,28
RTS0045286,18
RTS0045287,17
RTS0045288,20
RTS0045289,12
RTS0045290,18
RTS0045291,18
RTS0045292,21
RTS0045293,16
RTS0045294,12
RTS0045295,16
RTS0045296,11
RTS0045297,16
RTS0045298,13
RTS0045299,10
RTS0045300,14
RTS0045301,98
RTS0045302,27
RTS0045303,80
RTS0045304,48
RTS0045305,73
RTS0045306,11
RTS0045307,14
RTS0045308,17
RTS0045309,15
RTS0045310,22
RTS0045311,9
RTS0045312,11
RTS0045313,13
RTS0045314,10
RTS0045315,13
RTS0045316,23
RTS0045317,21
RTS0045318,18
RTS0045319,17
RTS0045320,12
RTS0045321,6
RTS0045322,15
RTS0045323,29
RTS0045324,12
RTS0045325,27
RTS0045326,19
RTS0045327,20
RTS0045328,19
RTS0045329,18
RTS0045330,12
RTS0045331,11
RTS0045332,17
RTS0045333,14
RTS0045334,15
RTS0045335,18
RTS0045336,9
RTS0045337,16
RTS0045338,15
RTS0045339,23
RTS0045340,13
RTS0045341,21
RTS0045342,26
RTS0045343,13
RTS0045344,23
RTS0045345,15
RTS0045346,10
RTS0045347,14
RTS0045348,17
RTS0045349,17
RTS0045350,18
RTS0045351,11
RTS0045352,13
RTS0045353,18
RTS0045354,15
RTS0045355,12
RTS0045356,22
RTS0045357,13
RTS0045358,16
RTS0045359,12
RTS0045360,11
RTS0045361,30
RTS0045362,18
RTS0045363,19
RTS0045364,20
RTS0045365,14
RTS0045366,14
RTS0045367,7
RTS0045368,22
RTS0045369,10
RTS0045370,23
RTS0045371,18
RTS0045372,19
RTS0045373,25
RTS0045374,28
RTS0045375,29
RTS0045376,41
RTS0045377,26
RTS0045378,58
RTS0045379,55
RTS0045380,37
RTS0045381,22
RTS0045382,25
RTS0045383,20
RTS0045384,16
RTS0045385,17
RTS0045386,18
RTS0045387,16
RTS0045388,17
RTS0045389,18
RTS0045390,11
RTS0045391,12
RTS0045392,19
RTS0045393,6
RTS0045394,13
RTS0045395,20
RTS0045396,22
RTS0045397,25
RTS0045398,21
RTS0045399,32
RTS0045400,25
RTS0045401,23
RTS0045402,26
RTS0045403,19
RTS0045404,16
RTS0045405,29
RTS0045406,19
RTS0045407,26
RTS0045408,17
RTS0045409,28
RTS0045410,22
RTS0045411,35
RTS0045412,41
RTS0045413,27
RTS0045414,22
RTS0045415,25
RTS0045416,18
RTS0045417,25
RTS0045418,21
RTS0045419,12
RTS0045420,12
RTS0045421,728
RTS0045422,773
RTS0045423,223
RTS0045424,554
RTS0045425,744
RTS0045426,20
RTS0045427,18
RTS0045428,16
RTS0045429,19
RTS0045430,18
RTS0045431,37
RTS0045432,32
RTS0045433,37
RTS0045434,34
RTS0045435,27
RTS0045436,14
RTS0045437,25
RTS0045438,33
RTS0045439,18
RTS0045440,18
RTS0045441,74
RTS0045442,54
RTS0045443,51
RTS0045444,48
RTS0045445,53
RTS0045446,21
RTS0045447,28
RTS0045448,17
RTS0045449,24
RTS0045450,19
RTS0045451,41
RTS0045452,18
RTS0045453,33
RTS0045454,31
RTS0045455,43
RTS0045456,19
RTS0045457,34
RTS0045458,26
RTS0045459,23
RTS0045460,35
RTS0045461,19
RTS0045462,25
RTS0045463,15
RTS0045464,7
RTS0045465,11
RTS0045466,22
RTS0045467,35
RTS0045468,13
RTS0045469,23
RTS0045470,22
RTS0045471,44
RTS0045472,38
RTS0045473,21
RTS0045474,70
RTS0045475,57
RTS0045476,47
RTS0045477,74
RTS0045478,38
RTS0045479,65
RTS0045480,80
RTS0045481,21
RTS0045482,20
RTS0045483,15
RTS0045484,30
RTS0045485,25
RTS0045486,14
RTS0045487,22
RTS0045488,19
RTS0045489,24
RTS0045490,27
RTS0045491,174
RTS0045492,213
RTS0045493,145
RTS0045494,75
RTS0045495,61
RTS0045496,21
RTS0045497,16
RTS0045498,29
RTS0045499,36
RTS0045500,26
RTS0045501,53
RTS0045502,57
RTS0045503,58
RTS0045504,30
RTS0045505,36
RTS0045506,916
RTS0045507,1468
RTS0045508,704
RTS0045509,972
RTS0045510,627
RTS0045511,25
RTS0045512,23
RTS0045513,8
RTS0045514,18
RTS0045515,16
RTS0045516,39
RTS0045517,37
RTS0045518,25
RTS0045519,36
RTS0045520,33
RTS0045521,16
RTS0045522,23
RTS0045523,20
RTS0045524,12
RTS0045525,21
RTS0045526,46
RTS0045527,24
RTS0045528,22
RTS0045529,44
RTS0045530,24
RTS0045531,43
RTS0045532,28
RTS0045533,27
RTS0045534,32
RTS0045535,19
RTS0045536,55
RTS0045537,34
RTS0045538,17
RTS0045539,49
RTS0045540,37
RTS0045541,12
RTS0045542,13
RTS0045543,18
RTS0045544,7
RTS0045545,19
RTS0045546,18
RTS0045547,7
RTS0045548,10
RTS0045549,16
RTS0045550,9
RTS0045551,31
RTS0045552,21
RTS0045553,26
RTS0045554,18
RTS0045555,12
RTS0045556,11
RTS0045557,23
RTS0045558,18
RTS0045559,12
RTS0045560,23
RTS0045561,32
RTS0045562,18
RTS0045563,12
RTS0045564,29
RTS0045565,12
RTS0045566,18
RTS0045567,19
RTS0045568,20
RTS0045569,21
RTS0045570,25
RTS0045571,14
RTS0045572,12
RTS0045573,18
RTS0045574,25
RTS0045575,19
RTS0045576,18
RTS0045577,22
RTS0045578,15
RTS0045579,23
RTS0045580,36
RTS0045581,21
RTS0045582,15
RTS0045583,17
RTS0045584,22
RTS0045585,15
RTS0045586,14
RTS0045587,50
RTS0045588,23
RTS0045589,30
RTS0045590,35
RTS0045592,196
RTS0045593,257
RTS0045594,107
RTS0045595,120
RTS0045596,31
RTS0045597,40
RTS0045598,33
RTS0045599,40
RTS0045600,13
RTS0045601,19
RTS0045602,15
RTS0045603,13
RTS0045604,26
RTS0045606,19
RTS0045607,15
RTS0045608,14
RTS0045609,20
RTS0045610,28
RTS0045611,11
RTS0045612,15
RTS0045613,11
RTS0045614,20
RTS0045615,9
RTS0045616,11
RTS0045617,20
RTS0045618,11
RTS0045619,14
RTS0045620,19
RTS0045621,18
RTS0045622,28
RTS0045623,21
RTS0045624,17
RTS0045625,28
RTS0045626,13
RTS0045627,19
RTS0045628,25
RTS0045629,19
RTS0045630,21
RTS0045631,14
RTS0045632,12
RTS0045633,14
RTS0045634,22
RTS0045635,15
RTS0045636,20
RTS0045637,24
RTS0045638,12
RTS0045639,14
RTS0045640,18
RTS0045641,31
RTS0045642,35
RTS0045643,28
RTS0045644,36
RTS0045645,17
RTS0045646,22
RTS0045647,20
RTS0045648,20
RTS0045649,24
RTS0045650,18
RTS0045651,11
RTS0045652,23
RTS0045653,21
RTS0045654,23
RTS0045655,24
RTS0045656,19
RTS0045657,29
RTS0045658,36
RTS0045659,33
RTS0045660,40
RTS0045661,85
RTS0045662,41
RTS0045663,72
RTS0045664,63
RTS0045665,76
RTS0045666,19
RTS0045667,17
RTS0045668,14
RTS0045669,13
RTS0045670,7
RTS0045671,13
RTS0045672,17
RTS0045673,15
RTS0045674,19
RTS0045675,13
RTS0045676,36
RTS0045677,31
RTS0045678,31
RTS0045679,32
RTS0045680,36
RTS0045681,17
RTS0045682,10
RTS0045683,16
RTS0045684,10
RTS0045685,15
RTS0045687,23
RTS0045688,18
RTS0045689,17
RTS0045690,14
RTS0045691,16
RTS0045692,13
RTS0045693,20
RTS0045694,12
RTS0045695,17
RTS0045696,34
RTS0045697,18
RTS0045698,22
RTS0045699,29
RTS0045700,29
RTS0045701,21
RTS0045702,13
RTS0045703,14
RTS0045704,16
RTS0045705,9
RTS0045706,26
RTS0045707,30
RTS0045708,22
RTS0045709,25
RTS0045710,15
RTS0045711,22
RTS0045712,19
RTS0045713,19
RTS0045714,23
RTS0045715,11
RTS0045716,34
RTS0045717,16
RTS0045718,18
RTS0045719,21
RTS0045720,23
RTS0045721,52
RTS0045722,39
RTS0045723,41
RTS0045724,31
RTS0045725,32
RTS0045726,18
RTS0045727,26
RTS0045728,28
RTS0045729,16
RTS0045730,22
RTS0045731,73
RTS0045732,44
RTS0045733,52
RTS0045734,76
RTS0045735,126
RTS0045736,255
RTS0045737,178
RTS0045738,378
RTS0045739,319
RTS0045740,198
RTS0045741,113
RTS0045742,66
RTS0045743,60
RTS0045744,106
RTS0045745,72
RTS0045746,33
RTS0045747,29
RTS0045748,40
RTS0045749,23
RTS0045750,22
RTS0045751,30
RTS0045752,16
RTS0045753,34
RTS0045754,36
RTS0045755,33
RTS0045756,42
RTS0045757,52
RTS0045758,56
RTS0045759,23
RTS0045760,40
RTS0045761,20
RTS0045762,30
RTS0045763,31
RTS0045764,20
RTS0045765,16
RTS0045766,45
RTS0045767,31
RTS0045768,38
RTS0045769,50
RTS0045770,50
RTS0045771,27
RTS0045772,17
RTS0045773,18
RTS0045774,14
RTS0045775,26
RTS0045776,15
RTS0045777,15
RTS0045778,20
RTS0045779,13
RTS0045780,22
RTS0045781,27
RTS0045782,15
RTS0045783,22
RTS0045784,33
RTS0045785,35
RTS0045786,21
RTS0045787,49
RTS0045788,48
RTS0045789,25
RTS0045790,26
RTS0045791,17
RTS0045792,17
RTS0045793,23
RTS0045794,18
RTS0045795,26
RTS0045796,27
RTS0045797,13
RTS0045798,10
RTS0045799,13
RTS0045800,15
RTS0045801,12
RTS0045802,17
RTS0045803,24
RTS0045804,9
RTS0045805,16
RTS0045806,39
RTS0045807,30
RTS0045808,23
RTS0045809,24
RTS0045810,12
RTS0045811,23
RTS0045812,16
RTS0045813,16
RTS0045814,38
RTS0045815,20
RTS0045816,30
RTS0045817,19
RTS0045818,14
RTS0045819,16
RTS0045820,28
RTS0045821,45
RTS0045822,22
RTS0045823,27
RTS0045824,52
RTS0045825,26
RTS0045826,50
RTS0045827,47
RTS0045828,38
RTS0045829,33
RTS0045830,19
RTS0045831,20
RTS0045832,26
RTS0045833,18
RTS0045834,28
RTS0045835,25
RTS0045836,119
RTS0045837,115
RTS0045838,94
RTS0045840,56
RTS0045841,53
RTS0045842,50
RTS0045843,15
RTS0045844,26
RTS0045845,44
RTS0045846,228
RTS0045848,44
RTS0045849,280
RTS0045851,16
RTS0045852,18
RTS0045853,20
RTS0045854,18
RTS0045855,16
RTS0045856,27
RTS0045857,11
RTS0045858,10
RTS0045859,19
RTS0045860,21
RTS0045861,23
RTS0045862,19
RTS0045863,33
RTS0045864,70
RTS0045865,34
RTS0045866,69
RTS0045867,16
RTS0045868,14
RTS0045869,11
RTS0045870,19
RTS0045871,20
RTS0045872,14
RTS0045873,16
RTS0045874,13
RTS0045875,19
RTS0045876,7
RTS0045877,21
RTS0045878,9
RTS0045879,28
RTS0045880,20
RTS0045881,18
RTS0045882,49
RTS0045883,32
RTS0045884,25
RTS0045885,1
RTS0045886,48
RTS0045887,46
RTS0045888,25
RTS0045889,19
RTS0045890,13
RTS0045891,20
RTS0045892,18
RTS0045893,17
RTS0045894,26
RTS0045895,16
RTS0045896,31
RTS0045897,13
RTS0045898,24
RTS0045899,39
RTS0045900,63
RTS0045901,12
RTS0045902,28
RTS0045903,33
RTS0045904,41
RTS0045905,13
RTS0045906,19
RTS0045907,13
RTS0045908,12
RTS0045909,20
RTS0045910,15
RTS0045911,21
RTS0045912,11
RTS0045913,18
RTS0045914,14
RTS0045915,8
RTS0045916,21
RTS0045917,15
RTS0045918,19
RTS0045919,9
RTS0045920,16
RTS0045921,17
RTS0045922,16
RTS0045923,11
RTS0045924,20
RTS0045925,12
RTS0045926,31
RTS0045927,28
RTS0045928,24
RTS0045929,26
RTS0045930,35
RTS0045931,45
RTS0045932,26
RTS0045933,18
RTS0045935,10
RTS0045939,17
RTS0045940,11
RTS0045941,18
RTS0045942,17
RTS0045943,30
RTS0045944,11
RTS0045945,21
RTS0045946,16
RTS0045947,31
RTS0045948,14
RTS0045949,14
RTS0045950,25
RTS0045951,21
RTS0045952,28
RTS0045953,20
RTS0045954,68
RTS0045955,28
RTS0045956,14
RTS0045957,22
RTS0045958,17
RTS0045959,11
RTS0045960,6
RTS0045961,9
RTS0045962,22
RTS0045963,22
RTS0045964,27
RTS0045965,12
RTS0045966,10
RTS0045967,20
RTS0045968,14
RTS0045969,38
RTS0045970,50
RTS0045971,50
RTS0045972,10
RTS0045973,11
RTS0045974,15
RTS0045975,12
RTS0045976,18
RTS0045977,13
RTS0045978,15
RTS0045979,24
RTS0045980,21
RTS0045981,29
RTS0045982,29
RTS0045983,53
RTS0045984,50
RTS0045985,29
RTS0045986,20
RTS0045987,27
RTS0045988,17
RTS0045989,13
RTS0045990,19
RTS0045991,20
RTS0045992,20
RTS0045993,14
RTS0045994,22
RTS0045995,18
RTS0045996,13
RTS0045997,19
RTS0045998,9
RTS0045999,16
RTS0046000,12
RTS0046001,19
RTS0046002,16
RTS0046003,11
RTS0046004,14
RTS0046005,21
RTS0046006,19
RTS0046007,20
RTS0046008,17
RTS0046009,31
RTS0046010,15
RTS0046011,13
RTS0046012,13
RTS0046013,21
RTS0046014,17
RTS0046015,12
RTS0046016,17
RTS0046017,19
RTS0046018,17
RTS0046019,21
RTS0046020,26
RTS0046021,20
RTS0046022,12
RTS0046023,11
RTS0046024,12
RTS0046025,15
RTS0046026,10
RTS0046027,19
RTS0046028,10
RTS0046029,14
RTS0046030,17
RTS0046031,12
RTS0046032,12
RTS0046033,16
RTS0046034,13
RTS0046035,16
RTS0046036,16
RTS0046037,11
RTS0046038,12
RTS0046039,9
RTS0046040,13
RTS0046041,20
RTS0046042,10
RTS0046043,16
RTS0046044,18
RTS0046045,24
RTS0046046,16
RTS0046047,16
RTS0046048,22
RTS0046049,31
RTS0046050,13
RTS0046051,34
RTS0046052,30
RTS0046053,39
RTS0046054,28
RTS0046055,33
RTS0046056,16
RTS0046057,28
RTS0046058,12
RTS0046059,19
RTS0046060,15
RTS0046061,26
RTS0046062,20
RTS0046063,28
RTS0046064,74
RTS0046065,55
RTS0046066,94
RTS0046067,92
RTS0046068,22
RTS0046069,18
RTS0046070,9
RTS0046071,23
RTS0046072,18
RTS0046073,19
RTS0046074,20
RTS0046075,23
RTS0046076,14
RTS0046077,11
RTS0046078,24
RTS0046079,10
RTS0046080,21
RTS0046081,12
RTS0046082,17
RTS0046083,9
RTS0046084,24
RTS0046085,29
RTS0046086,28
RTS0046087,23
RTS0046088,22
RTS0046089,13
RTS0046090,15
RTS0046091,9
RTS0046092,34
RTS0046093,12
RTS0046094,9
RTS0046095,17
RTS0046096,14
RTS0046097,14
RTS0046098,13
RTS0046099,13
RTS0046100,14
RTS0046101,7
RTS0046102,7
RTS0046103,23
RTS0046104,16
RTS0046105,19
RTS0046106,7
RTS0046107,15
RTS0046108,16
RTS0046109,17
RTS0046110,14
RTS0046111,26
RTS0046112,26
RTS0046113,14
RTS0046114,15
RTS0046115,39
RTS0046116,26
RTS0046117,23
RTS0046119,13
RTS0046121,19
RTS0046122,10
RTS0046123,13
RTS0046124,11
RTS0046125,14
RTS0046126,5
RTS0046127,10
RTS0046128,30
RTS0046129,18
RTS0046130,11
RTS0046131,7
RTS0046132,18
RTS0046133,23
RTS0046134,30
RTS0046135,24
RTS0046136,61
RTS0046137,73
RTS0046138,21
RTS0046140,67
RTS0046141,42
RTS0046142,32
RTS0046143,84
RTS0046144,72
RTS0046145,20
RTS0046146,15
RTS0046147,14
RTS0046148,17
RTS0046149,8
RTS0046150,12
RTS0046152,18
RTS0046153,20
RTS0046154,13
RTS0046155,20
RTS0046156,15
RTS0046157,16
RTS0046158,14
RTS0046159,12
RTS0046160,12
RTS0046161,10
RTS0046162,5
RTS0046163,14
RTS0046164,19
RTS0046165,30
RTS0046166,23
RTS0046167,22
RTS0046168,11
RTS0046169,11
RTS0046170,12
RTS0046171,11
RTS0046172,13
RTS0046173,10
RTS0046174,18
RTS0046175,17
RTS0046176,9
RTS0046177,10
RTS0046178,14
RTS0046179,15
RTS0046180,23
RTS0046181,16
RTS0046182,8
RTS0046183,23
RTS0046184,10
RTS0046185,28
RTS0046186,28
RTS0046187,32
RTS0046188,45
RTS0046191,14
RTS0046193,10
RTS0046194,13
RTS0046195,12
RTS0046196,21
RTS0046197,21
RTS0046198,15
RTS0046199,14
RTS0046200,18
RTS0046201,15
RTS0046202,48
RTS0046203,33
RTS0046204,27
RTS0046205,25
RTS0046206,22
RTS0046207,40
RTS0046208,25
RTS0046209,27
RTS0046210,16
RTS0046211,13
RTS0046212,13
RTS0046213,21
RTS0046214,14
RTS0046215,15
RTS0046216,11
RTS0046217,16
RTS0046218,21
RTS0046219,9
RTS0046220,7
RTS0046221,10
RTS0046222,20
RTS0046223,15
RTS0046224,11
RTS0046225,27
RTS0046226,12
RTS0046227,16
RTS0046228,16
RTS0046229,20
RTS0046230,13
RTS0046231,10
RTS0046232,13
RTS0046233,12
RTS0046234,24
RTS0046235,24
RTS0046236,10
RTS0046237,16
RTS0046238,13
RTS0046239,11
RTS0046240,16
RTS0046241,11
RTS0046242,15
RTS0046243,12
RTS0046244,16
RTS0046245,5
RTS0046246,21
RTS0046247,7
RTS0046248,16
RTS0046249,13
RTS0046250,14
RTS0046251,10
RTS0046252,27
RTS0046253,19
RTS0046254,33
RTS0046255,13
RTS0046256,18
RTS0046257,14
RTS0046258,13
RTS0046259,15
RTS0046260,10
RTS0046261,24
RTS0046262,18
RTS0046263,13
RTS0046264,13
RTS0046265,19
RTS0046266,11
RTS0046267,9
RTS0046268,13
RTS0046269,15
RTS0046270,18
RTS0046271,12
RTS0046272,20
RTS0046273,11
RTS0046274,20
RTS0046275,13
RTS0046276,10
RTS0046277,9
RTS0046278,22
RTS0046279,25
RTS0046280,16
RTS0046281,26
RTS0046282,14
RTS0046283,22
RTS0046284,10
RTS0046285,16
RTS0046286,12
RTS0046287,19
RTS0046288,14
RTS0046289,15
RTS0046290,22
RTS0046291,10
RTS0046292,11
RTS0046293,70
RTS0046294,26
RTS0046295,88
RTS0046296,18
RTS0046297,17
RTS0046298,18
RTS0046299,16
RTS0046300,11
RTS0046301,13
RTS0046302,13
RTS0046303,18
RTS0046304,17
RTS0046305,10
RTS0046306,22
RTS0046307,18
RTS0046308,18
RTS0046309,14
RTS0046310,12
RTS0046311,19
RTS0046312,14
RTS0046313,14
RTS0046314,18
RTS0046315,9
RTS0046316,14
RTS0046317,17
RTS0046318,12
RTS0046319,14
RTS0046320,18
RTS0046321,18
RTS0046322,10
RTS0046323,19
RTS0046324,23
RTS0046325,25
RTS0046326,16
RTS0046327,13
RTS0046328,18
RTS0046329,24
RTS0046330,26
RTS0046331,16
RTS0046332,19
RTS0046333,23
RTS0046334,31
RTS0046335,23
RTS0046336,32
RTS0046342,8
RTS0046343,12
RTS0046344,14
RTS0046345,7
RTS0046346,10
RTS0046347,62
RTS0046348,62
RTS0046349,46
RTS0046350,17
RTS0046351,11
RTS0046352,19
RTS0046353,20
RTS0046354,19
RTS0046355,12
RTS0046356,16
RTS0046357,10
RTS0046358,13
RTS0046359,13
RTS0046360,21
RTS0046361,12
RTS0046362,18
RTS0046363,19
RTS0046364,24
RTS0046365,12
RTS0046366,11
RTS0046367,12
RTS0046368,18
RTS0046369,18
RTS0046370,9
RTS0046371,20
RTS0046372,14
RTS0046373,14
RTS0046374,7
RTS0046375,13
RTS0046376,20
RTS0046377,9
RTS0046378,16
RTS0046379,13
RTS0046380,16
RTS0046381,9
RTS0046382,16
RTS0046383,16
RTS0046384,19
RTS0046385,10
RTS0046386,11
RTS0046387,19
RTS0046388,21
RTS0046389,17
RTS0046390,23
RTS0046391,9
RTS0046392,6
RTS0046393,10
RTS0046394,10
RTS0046395,12
RTS0046396,10
RTS0046397,19
RTS0046398,17
RTS0046399,14
RTS0046400,11
RTS0046401,21
RTS0046402,18
RTS0046403,18
RTS0046404,15
RTS0046405,28
RTS0046406,16
RTS0046407,18
RTS0046408,6
RTS0046409,18
RTS0046410,36
RTS0046411,18
RTS0046412,26
RTS0046413,105
RTS0046414,732
RTS0046415,157
RTS0046416,20
RTS0046417,22
RTS0046418,22
RTS0046419,12
RTS0046420,32
RTS0046421,27
RTS0046422,13
RTS0046423,13
RTS0046424,13
RTS0046425,15
RTS0046426,11
RTS0046427,17
RTS0046428,19
RTS0046429,8
RTS0046430,19
RTS0046431,16
RTS0046432,36
RTS0046433,27
RTS0046434,22
RTS0046435,59
RTS0046439,55
RTS0046440,40
RTS0046441,54
RTS0046442,48
RTS0046443,58
RTS0046444,23
RTS0046445,17
RTS0046446,10
RTS0046447,14
RTS0046448,22
RTS0046449,22
RTS0046450,26
RTS0046451,12
RTS0046452,19
RTS0046453,12
RTS0046454,73
RTS0046455,69
RTS0046456,19
RTS0046457,29
RTS0046458,31
RTS0046459,79
RTS0046460,69
RTS0046461,20
RTS0046462,29
RTS0046463,22
RTS0046464,18
RTS0046466,11
RTS0046468,15
RTS0046469,16
RTS0046470,21
RTS0046471,13
RTS0046472,15
RTS0046473,12
RTS0046474,12
RTS0046475,20
RTS0046476,17
RTS0046477,13
RTS0046478,12
RTS0046479,17
RTS0046480,7
RTS0046481,14
RTS0046482,16
RTS0046483,19
RTS0046484,6
RTS0046485,7
RTS0046486,22
RTS0046487,15
RTS0046488,24
RTS0046489,23
RTS0046490,13
RTS0046491,12
RTS0046492,20
RTS0046493,7
RTS0046494,17
RTS0046495,5
RTS0046496,38
RTS0046497,26
RTS0046498,21
RTS0046499,148
RTS0046500,133
RTS0046501,154
RTS0046502,14
RTS0046503,26
RTS0046504,10
RTS0046505,19
RTS0046506,19
RTS0046507,24
RTS0046508,23
RTS0046509,17
RTS0046510,19
RTS0046511,18
RTS0046512,29
RTS0046513,22
RTS0046514,16
RTS0046515,12
RTS0046516,19
RTS0046517,25
RTS0046518,13
RTS0046519,16
RTS0046520,16
RTS0046521,15
RTS0046522,14
RTS0046524,16
RTS0046525,22
RTS0046526,36
RTS0046527,25
RTS0046528,16
RTS0046529,16
RTS0046530,13
RTS0046531,8
RTS0046532,21
RTS0046533,13
RTS0046534,21
RTS0046535,19
RTS0046536,16
RTS0046537,32
RTS0046538,24
RTS0046539,21
RTS0046540,13
RTS0046541,14
RTS0046542,22
RTS0046543,23
RTS0046544,12
RTS0046545,76
RTS0046546,17
RTS0046548,20
RTS0046549,60
RTS0046550,13
RTS0046551,48
RTS0046552,15
RTS0046553,28
RTS0046554,17
RTS0046555,9
RTS0046556,17
RTS0046557,17
RTS0046558,14
RTS0046559,18
RTS0046560,13
RTS0046561,13
RTS0046562,14
RTS0046563,13
RTS0046564,14
RTS0046565,14
RTS0046566,12
RTS0046567,28
RTS0046568,19
RTS0046569,23
RTS0046570,15
RTS0046571,20
RTS0046572,12
RTS0046573,15
RTS0046574,21
RTS0046575,24
RTS0046577,18
RTS0046578,17
RTS0046580,24
RTS0046581,20
RTS0046582,20
RTS0046583,17
RTS0046584,19
RTS0046585,10
RTS0046586,18
RTS0046587,21
RTS0046588,19
RTS0046589,12
RTS0046590,18
RTS0046591,17
RTS0046592,14
RTS0046593,7
RTS0046594,33
RTS0046595,27
RTS0046596,18
RTS0046597,18
RTS0046598,13
RTS0046599,18
RTS0046600,88
RTS0046601,115
RTS0046602,25
RTS0046603,44
RTS0046604,16
RTS0046605,16
RTS0046606,22
RTS0046607,9
RTS0046608,14
RTS0046609,22
RTS0046610,11
RTS0046611,12
RTS0046612,17
RTS0046613,16
RTS0046614,21
RTS0046615,13
RTS0046616,17
RTS0046617,13
RTS0046618,13
RTS0046619,22
RTS0046620,14
RTS0046621,26
RTS0046622,24
RTS0046623,24
RTS0046624,28
RTS0046625,11
RTS0046626,21
RTS0046627,17
RTS0046628,25
RTS0046629,8
RTS0046630,22
RTS0046631,18
RTS0046632,18
RTS0046633,13
RTS0046634,17
RTS0046635,24
RTS0046636,25
RTS0046637,20
RTS0046638,15
RTS0046639,18
RTS0046640,14
RTS0046641,16
RTS0046642,16
RTS0046643,15
RTS0046644,23
RTS0046645,13
RTS0046646,20
RTS0046647,16
RTS0046648,13
RTS0046649,13
RTS0046650,12
RTS0046651,21
RTS0046652,24
RTS0046653,40
RTS0046654,23
RTS0046655,50
RTS0046656,22
RTS0046657,11
RTS0046658,8
RTS0046659,15
RTS0046660,11
RTS0046661,17
RTS0046662,15
RTS0046663,20
RTS0046664,19
RTS0046665,8
RTS0046666,16
RTS0046667,18
RTS0046668,15
RTS0046669,6
RTS0046670,21
RTS0046671,10
RTS0046672,15
RTS0046673,16
RTS0046674,16
RTS0046675,13
RTS0046676,9
RTS0046677,20
RTS0046678,6
RTS0046679,8
RTS0046680,11
RTS0046681,15
RTS0046682,6
RTS0046683,11
RTS0046684,27
RTS0046685,12
RTS0046686,12
RTS0046687,18
RTS0046688,9
RTS0046689,19
RTS0046690,24
RTS0046691,17
RTS0046692,13
RTS0046693,22
RTS0046694,15
RTS0046695,11
RTS0046696,18
RTS0046697,16
RTS0046698,17
RTS0046699,39
RTS0046700,40
RTS0046701,75
RTS0046702,21
RTS0046703,202
RTS0046704,351
RTS0046705,285
RTS0046706,92
RTS0046707,275
RTS0046708,261
RTS0046709,18
RTS0046710,18
RTS0046711,16
RTS0046712,20
RTS0046713,32
RTS0046714,37
RTS0046715,27
RTS0046716,33
RTS0046717,69
RTS0046718,17
RTS0046719,9
RTS0046720,23
RTS0046721,12
RTS0046722,18
RTS0046723,25
RTS0046724,12
RTS0046725,8
RTS0046726,12
RTS0046727,17
RTS0046728,15
RTS0046729,22
RTS0046730,18
RTS0046731,22
RTS0046732,17
RTS0046733,16
RTS0046734,14
RTS0046735,19
RTS0046736,14
RTS0046737,15
RTS0046738,11
RTS0046739,12
RTS0046740,13
RTS0046741,22
RTS0046742,11
RTS0046743,32
RTS0046744,17
RTS0046745,50
RTS0046746,20
RTS0046747,15
RTS0046748,23
RTS0046749,18
RTS0046750,18
RTS0046751,21
RTS0046752,17
RTS0046753,14
RTS0046754,14
RTS0046755,10
RTS0046756,18
RTS0046757,19
RTS0046758,10
RTS0046759,35
RTS0046760,39
RTS0046761,33
RTS0046763,18
RTS0046764,13
RTS0046765,15
RTS0046766,14
RTS0046767,20
RTS0046768,26
RTS0046769,46
RTS0046770,39
RTS0046771,18
RTS0046772,21
RTS0046773,15
RTS0046774,13
RTS0046775,13
RTS0046777,15
RTS0046778,14
RTS0046779,15
RTS0046780,26
RTS0046781,14
RTS0046782,6
RTS0046783,9
RTS0046784,19
RTS0046785,10
RTS0046790,27
RTS0046791,28
RTS0046792,18
RTS0046793,13
RTS0046794,14
RTS0046795,14
RTS0046796,23
RTS0046797,9
RTS0046798,18
RTS0046799,21
RTS0046800,18
RTS0046801,68
RTS0046802,79
RTS0046803,11
RTS0046804,28
RTS0046805,23
RTS0046806,20
RTS0046807,23
RTS0046808,7
RTS0046809,10
RTS0046810,14
RTS0046811,14
RTS0046812,15
RTS0046813,11
RTS0046814,17
RTS0046815,24
RTS0046816,10
RTS0046817,14
RTS0046818,16
RTS0046819,23
RTS0046820,25
RTS0046821,12
RTS0046822,20
RTS0046823,20
RTS0046824,26
RTS0046825,16
RTS0046826,15
RTS0046827,18
RTS0046828,19
RTS0046829,10
RTS0046830,23
RTS0046831,24
RTS0046832,17
RTS0046833,6
RTS0046835,11
RTS0046836,193
RTS0046837,259
RTS0046838,48
RTS0046839,160
RTS0046840,22
RTS0046841,14
RTS0046842,33
RTS0046843,42
RTS0046846,23
RTS0046849,24
RTS0046850,19
RTS0046851,17
RTS0046852,24
RTS0046853,20
RTS0046854,13
RTS0046855,13
RTS0046856,17
RTS0046857,32
RTS0046858,60
RTS0046859,18
RTS0046860,67
RTS0046861,19
RTS0046862,15
RTS0046863,17
RTS0046864,23
RTS0046866,17
RTS0046867,10
RTS0046868,8
RTS0046869,46
RTS0046870,41
RTS0046871,28
RTS0046872,40
RTS0046873,11
RTS0046874,20
RTS0046875,31
RTS0046876,18
RTS0046877,24
RTS0046878,13
RTS0046879,21
RTS0046880,25
RTS0046881,19
RTS0046882,18
RTS0046885,10
RTS0046886,11
RTS0046887,9
RTS0046889,15
RTS0046890,18
RTS0046891,11
RTS0046892,13
RTS0046893,7
RTS0046894,18
RTS0046895,9
RTS0046897,27
RTS0046898,18
RTS0046899,127
RTS0046900,72
RTS0046902,13
RTS0046903,19
RTS0046904,15
RTS0046905,19
RTS0046906,36
RTS0046907,48
RTS0046908,13
RTS0046909,19
RTS0046910,15
RTS0046911,22
RTS0046912,22
RTS0046913,25
RTS0046914,12
RTS0046915,12
RTS0046916,29
RTS0046918,590
RTS0046919,474
RTS0046920,85
RTS0046921,22
RTS0046922,23
RTS0046923,13
RTS0046924,145
RTS0046925,23
RTS0046926,20
RTS0046927,17
RTS0046928,18
RTS0046929,18
RTS0046930,21
RTS0046931,15
RTS0046933,14
RTS0046934,21
RTS0046935,16
RTS0046936,20
RTS0046937,20
RTS0046938,25
RTS0046939,18
RTS0046940,22
RTS0046941,17
RTS0046942,22
RTS0046943,40
RTS0046944,8
RTS0046946,25
RTS0046947,16
RTS0046948,17
RTS0046949,14
RTS0046950,23
RTS0046951,15
RTS0046952,15
RTS0046954,10
RTS0046955,15
RTS0046956,14
RTS0046957,27
RTS0046958,18
RTS0046959,29
RTS0046960,22
RTS0046961,15
RTS0046962,113
RTS0046963,14
RTS0046965,58
RTS0046966,23
RTS0046967,17
RTS0046968,21
RTS0047054,15
RTS0047055,14
RTS0047056,15
RTS0047057,14
RTS0047058,20
RTS0047060,21
RTS0047061,27
RTS0047062,13
RTS0047063,16
RTS0047064,50
RTS0047065,31
RTS0047066,47
RTS0047067,36
RTS0047068,30
RTS0047069,35
RTS0047070,45
RTS0047071,28
RTS0047072,17
RTS0047073,40
RTS0047074,25
RTS0047075,14
RTS0047076,28
RTS0047077,16
RTS0047078,20
RTS0047079,16
RTS0047080,21
RTS0047081,27
RTS0047082,24
RTS0047083,30
RTS0047084,23
RTS0047085,9
RTS0047086,16
RTS0047087,12
RTS0047088,12
RTS0047089,12
RTS0047091,8
RTS0047092,17
RTS0047093,15
RTS0047094,10
RTS0047095,17
RTS0047096,12
RTS0047097,8
RTS0047098,15
RTS0047099,15
RTS0047100,11
RTS0047101,17
RTS0047102,18
RTS0047103,23
RTS0047104,15
RTS0047105,82
RTS0047106,60
RTS0047107,71
RTS0047108,95
RTS0047109,64
RTS0047110,14
RTS0047111,16
RTS0047112,26
RTS0047113,159
RTS0047114,22
RTS0047115,22
RTS0047116,33
RTS0047117,29
RTS0047118,21
RTS0047119,30
RTS0047120,19
RTS0047121,11
RTS0047122,33
RTS0047123,18
RTS0047124,19
RTS0047125,14
RTS0047126,26
RTS0047127,20
RTS0047128,10
RTS0047129,14
RTS0047130,23
RTS0047131,25
RTS0047132,29
RTS0047133,21
RTS0047134,23
RTS0047135,17
RTS0047136,18
RTS0047137,12
RTS0047138,34
RTS0047139,13
RTS0047140,11
RTS0047141,26
RTS0047142,15
RTS0047143,15
RTS0047144,7
RTS0047145,22
RTS0047146,20
RTS0047147,25
RTS0047148,24
RTS0047149,18
RTS0047150,24
RTS0047151,20
RTS0047152,24
RTS0047153,10
RTS0047154,35
RTS0047156,15
RTS0047157,11
RTS0047158,14
RTS0047159,17
RTS0047160,18
RTS0047165,47
RTS0047166,21
RTS0047167,14
RTS0047168,20
RTS0047169,8
RTS0047170,11
RTS0047171,15
RTS0047172,28
RTS0047173,28
RTS0047174,30
RTS0047175,12
RTS0047176,18
RTS0047177,25
RTS0047178,16
RTS0047179,19
RTS0047180,17
RTS0047181,18
RTS0047182,20
RTS0047183,10
RTS0047184,19
RTS0047185,9
RTS0047186,21
RTS0047187,18
RTS0047188,19
RTS0047189,15
RTS0047190,13
RTS0047191,11
RTS0047192,11
RTS0047193,12
RTS0047194,17
RTS0047195,16
RTS0047196,15
RTS0047197,21
RTS0047198,22
RTS0047199,20
RTS0047200,20
RTS0047201,14
RTS0047202,22
RTS0047203,15
RTS0047204,17
RTS0047205,14
RTS0047206,20
RTS0047207,9
RTS0047208,265
RTS0047209,183
RTS0047210,481
RTS0047211,400
RTS0047212,38
RTS0047213,14
RTS0047214,20
RTS0047215,16
RTS0047216,20
RTS0047217,10
RTS0047218,35
RTS0047219,47
RTS0047220,20
RTS0047221,31
RTS0047222,43
RTS0047223,51
RTS0047225,66
RTS0047226,49
RTS0047229,13
RTS0047230,12
RTS0047231,20
RTS0047232,22
RTS0047233,18
RTS0047234,15
RTS0047235,11
RTS0047236,14
RTS0047237,14
RTS0047238,13
RTS0047239,26
RTS0047240,15
RTS0047241,21
RTS0047242,13
RTS0047243,17
RTS0047244,9
RTS0047245,8
RTS0047246,7
RTS0047247,17
RTS0047248,8
RTS0047249,21
RTS0047250,21
RTS0047252,27
RTS0047253,16
RTS0047254,26
RTS0047255,23
RTS0047256,28
RTS0047257,25
RTS0047258,24
RTS0047259,28
RTS0047260,35
RTS0047261,46
RTS0047262,23
RTS0047263,39
RTS0047264,28
RTS0047266,28
RTS0047267,95
RTS0047268,38
RTS0047269,43
RTS0047270,73
RTS0047271,46
RTS0047272,19
RTS0047273,31
RTS0047274,23
RTS0047276,13
RTS0047277,40
RTS0047278,32
RTS0047279,55
RTS0047280,38
RTS0047281,33
RTS0047282,49
RTS0047283,40
RTS0047284,14
RTS0047290,79
RTS0047291,112
RTS0047292,63
RTS0047293,43
RTS0047294,81
RTS0047295,8
RTS0047296,13
RTS0047297,23
RTS0047298,21
RTS0047299,16
RTS0047300,10
RTS0047301,22
RTS0047302,10
RTS0047303,17
RTS0047304,15
RTS0047305,39
RTS0047306,55
RTS0047307,41
RTS0047308,21
RTS0047309,15
RTS0047310,21
RTS0047311,22
RTS0047312,24
RTS0047313,17
RTS0047314,22
RTS0047315,43
RTS0047316,28
RTS0047317,33
RTS0047318,33
RTS0047319,44
RTS0047320,14
RTS0047321,25
RTS0047322,20
RTS0047323,19
RTS0047324,27
RTS0047325,23
RTS0047326,19
RTS0047327,23
RTS0047328,20
RTS0047329,22
RTS0047331,37
RTS0047332,32
RTS0047333,26
RTS0047334,21
RTS0047335,30
RTS0047336,31
RTS0047337,17
RTS0047338,23
RTS0047339,23
RTS0047340,53
RTS0047341,32
RTS0047342,33
RTS0047343,28
RTS0047344,38
RTS0047345,27
RTS0047346,26
RTS0047348,22
RTS0047349,22
RTS0047350,24
RTS0047351,20
RTS0047352,52
RTS0047353,29
RTS0047354,18
RTS0047356,12
RTS0047357,20
RTS0047358,9
RTS0047359,32
RTS0047360,19
RTS0047361,14
RTS0047362,14
RTS0047363,33
RTS0047364,8
RTS0047365,21
RTS0047366,22
RTS0047367,13
RTS0047368,18
RTS0047369,23
RTS0047370,12
RTS0047373,24
RTS0047374,19
RTS0047375,17
RTS0047376,29
RTS0047377,21
RTS0047378,36
RTS0047379,44
RTS0047380,44
RTS0047381,11
RTS0047382,8
RTS0047383,15
RTS0047384,13
RTS0047385,18
RTS0047386,37
RTS0047387,20
RTS0047388,25
RTS0047389,24
RTS0047390,20
RTS0047391,37
RTS0047392,16
RTS0047393,21
RTS0047394,15
RTS0047395,7
RTS0047396,57
RTS0047397,14
RTS0047398,26
RTS0047399,18
RTS0047400,13
RTS0047401,22
RTS0047402,24
RTS0047403,21
RTS0047404,19
RTS0047405,20
RTS0047406,14
RTS0047407,20
RTS0047408,13
RTS0047409,41
RTS0047410,27
RTS0047411,24
RTS0047412,32
RTS0047413,12
RTS0047414,31
RTS0047415,38
RTS0047417,28
RTS0047418,18
RTS0047419,35
RTS0047420,29
RTS0047421,16
RTS0047422,12
RTS0047423,14
RTS0047424,18
RTS0047425,18
RTS0047426,29
RTS0047427,27
RTS0047428,27
RTS0047429,11
RTS0047430,31
RTS0047431,13
RTS0047432,14
RTS0047433,15
RTS0047434,16
RTS0047435,22
RTS0047436,20
RTS0047437,10
RTS0047438,13
RTS0047439,10
RTS0047440,11
RTS0047441,39
RTS0047442,31
RTS0047445,38
RTS0047446,25
RTS0047447,8
RTS0047448,14
RTS0047449,18
RTS0047450,10
RTS0047451,11
RTS0047452,14
RTS0047453,9
RTS0047454,14
RTS0047455,14
RTS0047456,19
RTS0047457,17
RTS0047458,19
RTS0047459,14
RTS0047460,17
RTS0047461,16
RTS0047462,18
RTS0047463,15
RTS0047464,31
RTS0047465,11
RTS0047466,23
RTS0047467,22
RTS0047468,11
RTS0047469,19
RTS0047471,7
RTS0047472,8
RTS0047473,20
RTS0047474,8
RTS0047475,8
RTS0047476,16
RTS0047477,36
RTS0047479,37
RTS0047480,34
RTS0047481,40
RTS0047482,10
RTS0047483,14
RTS0047484,22
RTS0047485,18
RTS0047486,23
RTS0047487,13
RTS0047488,18
RTS0047489,14
RTS0047490,7
RTS0047491,12
RTS0047492,29
RTS0047493,16
RTS0047494,29
RTS0047495,16
RTS0047496,17
RTS0047497,25
RTS0047498,23
RTS0047499,17
RTS0047500,26
RTS0047501,12
RTS0047502,18
RTS0047503,17
RTS0047504,38
RTS0047505,12
RTS0047506,30
RTS0047507,22
RTS0047508,7
RTS0047509,13
RTS0047510,16
RTS0047511,20
RTS0047512,35
RTS0047513,14
RTS0047514,16
RTS0047515,34
RTS0047516,44
RTS0047517,37
RTS0047518,48
RTS0047520,32
RTS0047521,39
RTS0047522,25
RTS0047523,19
RTS0047524,41
RTS0047525,18
RTS0047526,26
RTS0047527,11
RTS0047528,17
RTS0047529,17
RTS0047530,21
RTS0047531,24
RTS0047532,14
RTS0047533,10
RTS0047534,14
RTS0047535,19
RTS0047536,17
RTS0047537,27
RTS0047538,57
RTS0047540,36
RTS0047541,30
RTS0047543,22
RTS0047544,20
RTS0047545,25
RTS0047546,24
RTS0047547,16
RTS0047548,38
RTS0047549,28
RTS0047550,19
RTS0047551,18
RTS0047552,25
RTS0047553,18
RTS0047558,12
RTS0047559,13
RTS0047560,12
RTS0047561,24
RTS0047562,14
RTS0047563,25
RTS0047564,19
RTS0047565,26
RTS0047566,22
RTS0047567,15
RTS0047568,9
RTS0047569,19
RTS0047570,11
RTS0047571,15
RTS0047572,12
RTS0047573,15
RTS0047574,13
RTS0047575,15
RTS0047576,19
RTS0047577,14
RTS0047578,12
RTS0047579,24
RTS0047580,22
RTS0047581,20
RTS0047582,17
RTS0047583,9
RTS0047584,9
RTS0047585,14
RTS0047586,15
RTS0047587,6
RTS0047588,16
RTS0047590,15
RTS0047591,20
RTS0047592,15
RTS0047593,20
RTS0047594,23
RTS0047595,19
RTS0047596,21
RTS0047597,23
RTS0047598,12
RTS0047599,23
RTS0047600,24
RTS0047601,60
RTS0047602,27
RTS0047603,14
RTS0047604,15
RTS0047606,12
RTS0047613,26
RTS0047614,23
RTS0047615,14
RTS0047616,20
RTS0047617,22
RTS0047618,13
RTS0047619,13
RTS0047620,9
RTS0047621,18
RTS0047622,9
RTS0047624,12
RTS0047625,11
RTS0047626,12
RTS0047627,16
RTS0047628,12
RTS0047629,10
RTS0047630,11
RTS0047631,10
RTS0047632,13
RTS0047633,7
RTS0047634,12
RTS0047635,10
RTS0047636,9
RTS0047637,22
RTS0047638,9
RTS0047639,11
RTS0047640,11
RTS0047641,18
RTS0047642,8
RTS0047643,7
RTS0047644,13
RTS0047645,7
RTS0047646,16
RTS0047647,14
RTS0047648,16
RTS0047649,8
RTS0047650,4
RTS0047651,9
RTS0047652,16
RTS0047653,8
RTS0047654,10
RTS0047656,17
RTS0047657,12
RTS0047658,17
RTS0047659,10
RTS0047660,7
RTS0047661,15
RTS0047662,19
RTS0047663,7
RTS0047664,9
RTS0047665,11
RTS0047666,11
RTS0047667,12
RTS0047668,11
RTS0047669,12
RTS0047670,18
RTS0047672,6
RTS0047673,16
RTS0047674,12
RTS0047675,16
RTS0047676,8
RTS0047677,19
RTS0047678,16
RTS0047679,13
RTS0047680,22
RTS0047681,15
RTS0047682,21
RTS0047684,19
RTS0047685,14
RTS0047686,15
RTS0047687,10
RTS0047688,11
RTS0047689,7
RTS0047691,16
RTS0047692,12
RTS0047693,15
RTS0047694,14
RTS0047695,18
RTS0047696,11
RTS0047697,11
RTS0047698,22
RTS0047699,16
RTS0047700,30
RTS0047701,24
RTS0047702,23
RTS0047703,33
RTS0047704,20
RTS0047705,26
RTS0047706,31
RTS0047707,35
RTS0047708,76
RTS0047709,108
RTS0047710,14
RTS0047711,26
RTS0047712,30
RTS0047713,53
RTS0047714,40
RTS0047715,50
RTS0047716,49
RTS0047717,65
RTS0047718,26
RTS0047720,21
RTS0047721,19
RTS0047722,17
RTS0047723,27
RTS0047724,47
RTS0047725,57
RTS0047726,48
RTS0047727,48
RTS0047728,58
RTS0047729,16
RTS0047730,18
RTS0047731,7
RTS0047732,14
RTS0047733,16
RTS0047734,14
RTS0047735,21
RTS0047736,27
RTS0047737,15
RTS0047738,8
RTS0047739,14
RTS0047740,25
RTS0047741,23
RTS0047742,14
RTS0047743,18
RTS0047744,26
RTS0047745,32
RTS0047746,19
RTS0047747,28
RTS0047748,21
RTS0047749,54
RTS0047750,22
RTS0047752,12
RTS0047753,22
RTS0047754,34
RTS0047755,64
RTS0047756,28
RTS0047757,34
RTS0047758,20
RTS0047759,10
RTS0047760,20
RTS0047761,20
RTS0047762,18
RTS0047763,17
RTS0047764,13
RTS0047765,27
RTS0047766,26
RTS0047767,14
RTS0047768,25
RTS0047769,36
RTS0047770,49
RTS0047771,51
RTS0047772,40
RTS0047773,29
RTS0047774,30
RTS0047775,19
RTS0047776,21
RTS0047777,15
RTS0047778,14
RTS0047779,14
RTS0047780,22
RTS0047781,29
RTS0047782,22
RTS0047783,22
RTS0047784,14
RTS0047785,20
RTS0047786,20
RTS0047787,49
RTS0047788,20
RTS0047789,19
RTS0047790,13
RTS0047791,20
RTS0047792,12
RTS0047793,72
RTS0047794,11
RTS0047795,23
RTS0047796,31
RTS0047797,20
RTS0047798,18
RTS0047799,16
RTS0047800,14
RTS0047801,19
RTS0047802,18
RTS0047803,25
RTS0047804,12
RTS0047805,14
RTS0047806,16
RTS0047807,75
RTS0047808,115
RTS0047809,28
RTS0047810,14
RTS0047811,25
RTS0047812,32
RTS0047813,26
RTS0047814,16
RTS0047816,16
RTS0047817,12
RTS0047818,8
RTS0047819,18
RTS0047820,13
RTS0047821,28
RTS0047822,13
RTS0047823,11
RTS0047824,11
RTS0047825,24
RTS0047826,11
RTS0047827,15
RTS0047828,29
RTS0047829,26
RTS0047830,13
RTS0047831,21
RTS0047832,11
RTS0047833,10
RTS0047834,14
RTS0047835,17
RTS0047836,44
RTS0047837,30
RTS0047838,19
RTS0047839,17
RTS0047840,16
RTS0047841,12
RTS0047842,21
RTS0047843,20
RTS0047844,17
RTS0047845,12
RTS0047846,22
RTS0047847,15
RTS0047848,14
RTS0047849,18
RTS0047850,12
RTS0047851,17
RTS0047852,15
RTS0047853,16
RTS0047854,17
RTS0047855,11
RTS0047856,16
RTS0047857,5
RTS0047858,11
RTS0047859,12
RTS0047860,22
RTS0047861,13
RTS0047862,14
RTS0047863,20
RTS0047864,14
RTS0047865,18
RTS0047866,23
RTS0047867,9
RTS0047868,14
RTS0047869,23
RTS0047870,26
RTS0047871,11
RTS0047872,19
RTS0047873,12
RTS0047874,15
RTS0047875,18
RTS0047876,14
RTS0047877,12
RTS0047878,17
RTS0047879,18
RTS0047880,17
RTS0047881,15
RTS0047882,22
RTS0047883,27
RTS0047884,18
RTS0047885,19
RTS0047886,9
RTS0047890,53
RTS0047891,43
RTS0047892,18
RTS0047893,12
RTS0047894,13
RTS0047895,19
RTS0047896,26
RTS0047897,12
RTS0047898,15
RTS0047899,21
RTS0047900,50
RTS0047901,7
RTS0047902,42
RTS0047903,17
RTS0047904,22
RTS0047905,21
RTS0047906,20
RTS0047907,123
RTS0047908,95
RTS0047909,83
RTS0047910,19
RTS0047912,20
RTS0047913,17
RTS0047914,21
RTS0047915,9
RTS0047916,9
RTS0047917,7
RTS0047919,8
RTS0047920,32
RTS0047921,92
RTS0047924,18
RTS0047925,16
RTS0047926,16
RTS0047927,15
RTS0047928,23
RTS0047929,13
RTS0047930,17
RTS0047931,12
RTS0047932,14
RTS0047933,23
RTS0047934,19
RTS0047935,13
RTS0047936,20
RTS0047937,20
RTS0047938,17
RTS0047939,45
RTS0047940,79
RTS0047941,13
RTS0047942,14
RTS0047943,17
RTS0047944,24
RTS0047945,19
RTS0047946,17
RTS0047947,15
RTS0047948,6
RTS0047949,15
RTS0047950,13
RTS0047951,33
RTS0047952,43
RTS0047953,19
RTS0047954,16
RTS0047956,11
RTS0047957,18
RTS0047958,20
RTS0047959,13
RTS0047960,14
RTS0047961,12
RTS0047963,31
RTS0047964,16
RTS0047965,19
RTS0047966,21
RTS0047967,20
RTS0047968,22
RTS0047969,24
RTS0047970,20
RTS0047972,12
RTS0047973,15
RTS0047974,27
RTS0047975,20
RTS0047976,51
RTS0047977,13
RTS0047978,15
RTS0047979,19
RTS0047980,10
RTS0047981,17
RTS0047982,10
RTS0047985,88
RTS0047986,11
RTS0047987,20
RTS0047988,29
RTS0047990,17
RTS0047991,45
RTS0047992,14
RTS0047993,16
RTS0047994,15
RTS0047995,14
RTS0047996,20
RTS0047997,27
RTS0047998,18
RTS0047999,14
RTS0048000,16
RTS0048001,23
RTS0048003,94
RTS0048005,19
RTS0048006,14
RTS0048008,20
RTS0048009,18
RTS0048012,18
RTS0048013,16
RTS0048014,20
RTS0048015,33
RTS0048016,48
RTS0048017,50
RTS0048018,24
RTS0048019,65
RTS0048020,12
RTS0048021,15
RTS0048022,19
RTS0048023,25
RTS0048024,15
RTS0048026,16
RTS0048027,22
RTS0048028,15
RTS0048029,10
RTS0048030,13
RTS0048031,13
RTS0048032,38
RTS0048033,15
RTS0048034,16
RTS0048035,10
RTS0048036,21
RTS0048037,14
RTS0048038,62
RTS0048040,15
RTS0048041,21
RTS0048042,23
RTS0048043,28
RTS0048044,15
RTS0048045,19
RTS0048046,22
RTS0048047,13
RTS0048048,27
RTS0048049,14
RTS0048050,14
RTS0048051,75
RTS0048052,39
RTS0048053,12
RTS0048054,18
RTS0048055,15
RTS0048056,24
RTS0048057,15
RTS0048058,7
RTS0048059,16
RTS0048060,13
RTS0048061,23
RTS0048062,15
RTS0048063,11
RTS0048064,29
RTS0048065,13
RTS0048066,26
RTS0048067,10
RTS0048068,15
RTS0048069,15
RTS0048070,18
RTS0048071,27
RTS0048072,11
RTS0048073,10
RTS0048074,9
RTS0048076,14
RTS0048077,59
RTS0048078,21
RTS0048079,20
RTS0048080,22
RTS0048081,25
RTS0048082,22
RTS0048084,21
RTS0048085,18
RTS0048086,13
RTS0048087,25
RTS0048088,13
RTS0048089,20
RTS0048090,24
RTS0048091,21
RTS0048092,17
RTS0048093,60
RTS0048094,15
RTS0048096,19
RTS0048097,19
RTS0048098,1294
RTS0048099,1018
RTS0048100,1106
RTS0048101,455
RTS0048102,849
RTS0048104,8
RTS0048105,24
RTS0048106,13
RTS0048107,19
RTS0048108,20
RTS0048109,18
RTS0048110,15
RTS0048111,15
RTS0048112,27
RTS0048113,8
RTS0048114,20
RTS0048115,12
RTS0048116,15
RTS0048117,11
RTS0048118,16
RTS0048120,17
RTS0048126,21
RTS0048127,15
RTS0048129,29
RTS0048130,24
RTS0048131,36
RTS0048132,31
RTS0048133,24
RTS0048134,41
RTS0048135,46
RTS0048136,13
RTS0048138,22
RTS0048139,11
RTS0048140,11
RTS0048141,20
RTS0048142,29
RTS0048144,16
RTS0048145,39
RTS0048146,20
RTS0048147,13
RTS0048148,14
RTS0048149,14
RTS0048150,20
RTS0048151,10
RTS0048152,24
RTS0048153,19
RTS0048154,16
RTS0048155,19
RTS0048156,36
RTS0048158,21
RTS0048159,19
RTS0048160,1324
RTS0048161,1077
RTS0048162,29
RTS0048163,21
RTS0048164,498
RTS0048165,74
RTS0048166,36
RTS0048167,33
RTS0048168,24
RTS0048169,25
RTS0048170,18
RTS0048171,21
RTS0048172,19
RTS0048173,11
RTS0048175,18
RTS0048176,13
RTS0048177,20
RTS0048178,19
RTS0048179,19
RTS0048180,21
RTS0048181,25
RTS0048182,17
RTS0048183,32
RTS0048184,32
RTS0048185,32
RTS0048186,19
RTS0048188,14
RTS0048189,24
RTS0048190,13
RTS0048191,22
RTS0048192,23
RTS0048193,14
RTS0048194,26
RTS0048195,27
RTS0048196,18
RTS0048197,24
RTS0048198,29
RTS0048200,22
RTS0048201,20
RTS0048202,26
RTS0048203,26
RTS0048204,28
RTS0048205,29
RTS0048207,13
RTS0048208,23
RTS0048209,28
RTS0048210,21
RTS0048211,16
RTS0048212,21
RTS0048213,13
RTS0048214,12
RTS0048215,29
RTS0048216,17
RTS0048217,16
RTS0048218,18
RTS0048219,24
RTS0048220,21
RTS0048221,18
RTS0048222,23
RTS0048223,20
RTS0048224,18
RTS0048225,13
RTS0048226,18
RTS0048227,24
RTS0048228,23
RTS0048229,12
RTS0048230,18
RTS0048231,15
RTS0048232,26
RTS0048233,22
RTS0048234,24
RTS0048235,21
RTS0048236,17
RTS0048237,20
RTS0048238,25
RTS0048239,14
RTS0048240,16
RTS0048241,29
RTS0048242,47
RTS0048243,20
RTS0048244,42
RTS0048245,19
RTS0048246,22
RTS0049343,36
RTS0049344,71
RTS0049345,46
RTS0049346,7
RTS0049347,15
RTS0049348,16
RTS0049349,16
RTS0049350,17
RTS0049351,15
RTS0049352,10
RTS0049353,11
RTS0049354,12
RTS0049355,9
RTS0049356,26
RTS0049357,9
RTS0049358,15
RTS0049359,14
RTS0049360,19
RTS0049361,15
RTS0049362,8
RTS0049363,12
RTS0049364,21
RTS0049365,17
RTS0049366,63
RTS0049367,70
RTS0049368,24
RTS0049369,15
RTS0049370,13
RTS0049371,20
RTS0049372,19
RTS0049373,78
RTS0049374,73
RTS0049375,67
RTS0049376,45
RTS0049377,60
RTS0049378,30
RTS0049379,15
RTS0049380,35
RTS0049381,16
RTS0049382,31
RTS0049383,13
RTS0049384,13
RTS0049385,12
RTS0049386,26
RTS0049387,10
RTS0049388,15
RTS0049389,13
RTS0049390,314
RTS0049391,354
RTS0049392,314
RTS0049393,299
RTS0049394,150
RTS0049395,103
RTS0049396,49
RTS0049397,63
RTS0049398,68
RTS0049399,54
RTS0049400,22
RTS0049401,21
RTS0049402,13
RTS0049403,8
RTS0049404,26
RTS0049405,18
RTS0049406,14
RTS0049407,10
RTS0049408,22
RTS0049409,23
RTS0049410,15
RTS0049411,21
RTS0049412,12
RTS0049413,6
RTS0049414,12
RTS0049415,19
RTS0049416,18
RTS0049417,15
RTS0049418,20
RTS0049419,18
RTS0049420,9
RTS0049421,16
RTS0049422,17
RTS0049423,6
RTS0049424,89
RTS0049425,13
RTS0049426,30
RTS0049427,19
RTS0049428,12
RTS0049429,35
RTS0049430,36
RTS0049431,12
RTS0049432,21
RTS0049433,21
RTS0049434,8
RTS0049435,16
RTS0049436,15
RTS0049437,46
RTS0049438,19
RTS0049439,34
RTS0049440,40
RTS0049441,29
RTS0049442,28
RTS0049443,26
RTS0049444,23
RTS0049445,11
RTS0049446,17
RTS0049447,21
RTS0049448,12
RTS0049449,26
RTS0049450,19
RTS0049451,39
RTS0049452,22
RTS0049453,22
RTS0049454,5
RTS0049455,16
RTS0049456,11
RTS0049457,26
RTS0049458,14
RTS0049459,43
RTS0049460,53
RTS0049461,63
RTS0049462,69
RTS0049463,28
RTS0049464,21
RTS0049465,14
RTS0049466,15
RTS0049467,17
RTS0049468,23
RTS0049469,17
RTS0049470,34
RTS0049471,44
RTS0049472,27
RTS0049473,128
RTS0049474,19
RTS0049475,21
RTS0049476,15
RTS0049477,27
RTS0049478,26
RTS0049479,1442
RTS0049480,111
RTS0049481,4
RTS0049482,9
RTS0049483,12
RTS0049484,25
RTS0049485,23
RTS0997079,7
RTS0997080,40
RTS0997081,6
RTS0997082,10
RTS0997083,15
RTS0997084,6
RTS0997085,14
RTS0997086,12
RTS0997087,10
RTS0997088,24259
RTS0997089,6048
RTS0997090,9
RTS0997091,18
RTS0997092,8
RTS0997093,9
RTS0997094,2
RTS0997095,8
RTS0997096,14
RTS0997097,4
RTS0997098,12
RTS0997099,11
RTS0997100,6
RTS0997101,11
RTS0997102,8
RTS0997103,7
RTS0997104,10
RTS0997105,14
RTS0997106,11
RTS0997107,5
RTS0997108,10
RTS0997109,5
RTS0997110,6
RTS0997111,9
RTS0997112,7
RTS0997113,8
RTS0997114,9
RTS0997115,6
RTS0997116,4
RTS0997117,8
RTS0997118,7
RTS0997119,10
RTS0997120,6
RTS0997121,21
RTS0997122,27
RTS0997123,29
RTS0997124,10
RTS0997125,20
RTS0997126,54
RTS0997127,65
RTS0997128,44
RTS0997129,81
RTS0997130,12
</Code_Summary>
