# Supplementary material for: Spatial meta-transcriptomics reveal associations of intratumor bacteria burden with lung cancer cells showing a distinct oncogenic signature
Source: J Immunother Cancer. 2022 Jul 6;10(7):e004698. doi: 10.1136/jitc-2022-004698 (PMC9260850; doi:10.1136/jitc-2022-004698)
Supplement: Supplementary data [file jitc-2022-004698supp009.zip › DSP-1001250002848-E-F12.dcc]

<Header>
FileVersion,0.02
SoftwareVersion,"GeoMx_NGS_Pipeline_ 2.0.0"
Date,2020-6-15
</Header>

<Scan_Attributes>
ID,DSP-1001250002848-E-F12
Plate_ID,1001250002848
Well,F12
</Scan_Attributes>

<NGS_Processing_Attributes>
SeqSetId,
tamperedIni,No
Raw,1600023
Trimmed,1591348
Stitched,1582502
Aligned,1554095
umiQ30,0.9919
rtsQ30,0.9918
</NGS_Processing_Attributes>


<Code_Summary>
RTS0039454,44
RTS0039455,24
RTS0039456,35
RTS0039457,98
RTS0039458,20
RTS0039459,17
RTS0039460,7
RTS0039461,15
RTS0039462,13
RTS0039463,11
RTS0039464,12
RTS0039465,23
RTS0039466,18
RTS0039467,31
RTS0039468,9
RTS0039469,10
RTS0039470,56
RTS0039471,61
RTS0039472,92
RTS0039473,49
RTS0039474,171
RTS0039475,134
RTS0039476,189
RTS0039477,230
RTS0039478,245
RTS0039479,12
RTS0039480,15
RTS0039481,9
RTS0039482,11
RTS0039483,15
RTS0039484,14
RTS0039485,23
RTS0039486,7
RTS0039487,9
RTS0039488,22
RTS0039489,19
RTS0039490,28
RTS0039491,17
RTS0039492,13
RTS0039493,29
RTS0039494,25
RTS0039495,18
RTS0039496,21
RTS0039497,14
RTS0039498,22
RTS0039499,132
RTS0039500,50
RTS0039501,79
RTS0039502,169
RTS0039503,65
RTS0039504,27
RTS0039505,18
RTS0039506,22
RTS0039507,13
RTS0039508,37
RTS0039509,14
RTS0039510,109
RTS0039511,58
RTS0039512,25
RTS0039513,17
RTS0039514,110
RTS0039515,74
RTS0039516,13
RTS0039517,14
RTS0039518,16
RTS0039519,18
RTS0039520,14
RTS0039521,23
RTS0039522,26
RTS0039523,22
RTS0039524,32
RTS0039525,32
RTS0039526,45
RTS0039527,51
RTS0039528,34
RTS0039529,49
RTS0039530,27
RTS0039531,20
RTS0039532,20
RTS0039533,26
RTS0039534,13
RTS0039535,14
RTS0039536,15
RTS0039537,15
RTS0039538,23
RTS0039539,15
RTS0039540,16
RTS0039541,21
RTS0039542,24
RTS0039543,22
RTS0039544,13
RTS0039545,21
RTS0039546,18
RTS0039547,7
RTS0039548,24
RTS0039549,16
RTS0039550,19
RTS0039551,16
RTS0039552,13
RTS0039553,24
RTS0039554,25
RTS0039555,17
RTS0039556,8
RTS0039557,16
RTS0039558,11
RTS0039559,15
RTS0039560,15
RTS0039561,12
RTS0039562,17
RTS0039563,12
RTS0039564,12
RTS0039565,26
RTS0039566,7
RTS0039567,11
RTS0039568,15
RTS0039569,13
RTS0039570,16
RTS0039571,11
RTS0039572,10
RTS0039573,8
RTS0039574,7
RTS0039575,12
RTS0039576,11
RTS0039577,21
RTS0039578,14
RTS0039579,24
RTS0039580,14
RTS0039581,28
RTS0039582,52
RTS0039583,63
RTS0039584,30
RTS0039585,18
RTS0039586,7
RTS0039587,16
RTS0039588,13
RTS0039589,24
RTS0039590,12
RTS0039591,16
RTS0039592,11
RTS0039593,13
RTS0039594,19
RTS0039595,10
RTS0039596,21
RTS0039597,18
RTS0039598,13
RTS0039599,13
RTS0039600,18
RTS0039601,12
RTS0039602,10
RTS0039603,12
RTS0039604,9
RTS0039605,7
RTS0039606,11
RTS0039607,28
RTS0039608,15
RTS0039609,8
RTS0039610,13
RTS0039611,17
RTS0039612,17
RTS0039613,13
RTS0039614,8
RTS0039615,8
RTS0039616,7
RTS0039617,14
RTS0039619,8
RTS0039620,14
RTS0039621,14
RTS0039622,11
RTS0039623,12
RTS0039624,9
RTS0039625,11
RTS0039626,9
RTS0039627,9
RTS0039628,14
RTS0039629,10
RTS0039630,11
RTS0039631,10
RTS0039632,8
RTS0039633,7
RTS0039634,16
RTS0039635,7
RTS0039636,11
RTS0039637,8
RTS0039638,15
RTS0039639,12
RTS0039640,8
RTS0039641,23
RTS0039642,30
RTS0039643,32
RTS0039644,22
RTS0039645,16
RTS0039646,16
RTS0039647,16
RTS0039648,12
RTS0039649,8
RTS0039650,16
RTS0039651,61
RTS0039652,59
RTS0039653,21
RTS0039654,24
RTS0039655,43
RTS0039656,39
RTS0039657,27
RTS0039658,15
RTS0039659,39
RTS0039660,20
RTS0039661,18
RTS0039662,9
RTS0039663,16
RTS0039664,29
RTS0039665,25
RTS0039666,21
RTS0039667,10
RTS0039668,14
RTS0039669,38
RTS0039670,19
RTS0039671,32
RTS0039672,58
RTS0039673,25
RTS0039674,32
RTS0039675,37
RTS0039676,22
RTS0039677,25
RTS0039678,16
RTS0039679,17
RTS0039680,19
RTS0039681,102
RTS0039682,73
RTS0039683,15
RTS0039684,55
RTS0039685,85
RTS0039686,50
RTS0039687,59
RTS0039688,37
RTS0039689,31
RTS0039690,40
RTS0039691,10
RTS0039692,14
RTS0039693,7
RTS0039694,14
RTS0039695,16
RTS0039696,10
RTS0039697,10
RTS0039698,8
RTS0039699,17
RTS0039700,15
RTS0039701,18
RTS0039702,36
RTS0039703,44
RTS0039704,34
RTS0039705,26
RTS0039706,14
RTS0039707,10
RTS0039708,14
RTS0039709,13
RTS0039710,13
RTS0039711,14
RTS0039712,38
RTS0039713,51
RTS0039714,45
RTS0039715,28
RTS0039716,14
RTS0039717,34
RTS0039718,9
RTS0039719,22
RTS0039720,73
RTS0039721,32
RTS0039722,22
RTS0039723,36
RTS0039724,24
RTS0039725,26
RTS0039726,27
RTS0039727,6
RTS0039728,19
RTS0039729,24
RTS0039730,22
RTS0039731,11
RTS0039732,16
RTS0039733,15
RTS0039734,16
RTS0039735,13
RTS0039736,27
RTS0039737,18
RTS0039738,25
RTS0039739,27
RTS0039740,11
RTS0039741,30
RTS0039742,31
RTS0039743,24
RTS0039744,18
RTS0039745,36
RTS0039746,14
RTS0039747,29
RTS0039749,13
RTS0039750,18
RTS0039751,18
RTS0039752,7
RTS0039753,17
RTS0039754,12
RTS0039755,17
RTS0039756,12
RTS0039757,8
RTS0039758,30
RTS0039759,6
RTS0039760,16
RTS0039761,33
RTS0039762,18
RTS0039763,19
RTS0039764,9
RTS0039765,18
RTS0039766,29
RTS0039767,18
RTS0039768,16
RTS0039769,13
RTS0039770,47
RTS0039771,35
RTS0039772,99
RTS0039773,74
RTS0039774,19
RTS0039775,80
RTS0039776,24
RTS0039777,13
RTS0039778,5
RTS0039779,12
RTS0039780,16
RTS0039781,46
RTS0039782,13
RTS0039783,18
RTS0039784,19
RTS0039785,70
RTS0039786,25
RTS0039787,13
RTS0039788,24
RTS0039789,16
RTS0039790,38
RTS0039791,41
RTS0039792,43
RTS0039793,13
RTS0039794,41
RTS0039795,15
RTS0039796,26
RTS0039797,27
RTS0039798,20
RTS0039799,27
RTS0039800,18
RTS0039801,12
RTS0039802,12
RTS0039803,14
RTS0039804,17
RTS0039805,11
RTS0039806,18
RTS0039807,9
RTS0039808,14
RTS0039809,20
RTS0039810,9
RTS0039811,11
RTS0039812,18
RTS0039813,18
RTS0039814,21
RTS0039815,15
RTS0039816,17
RTS0039817,17
RTS0039818,15
RTS0039819,21
RTS0039820,7
RTS0039821,28
RTS0039822,16
RTS0039823,31
RTS0039824,21
RTS0039825,37
RTS0039826,14
RTS0039827,27
RTS0039828,18
RTS0039829,29
RTS0039830,13
RTS0039831,13
RTS0039832,23
RTS0039833,5
RTS0039834,18
RTS0039835,13
RTS0039836,22
RTS0039838,9
RTS0039839,7
RTS0039840,16
RTS0039841,29
RTS0039842,22
RTS0039843,10
RTS0039844,27
RTS0039845,12
RTS0039846,12
RTS0039847,20
RTS0039848,7
RTS0039849,9
RTS0039850,10
RTS0039851,27
RTS0039852,27
RTS0039853,13
RTS0039854,28
RTS0039855,19
RTS0039856,12
RTS0039857,14
RTS0039858,11
RTS0039859,20
RTS0039860,10
RTS0039861,15
RTS0039862,7
RTS0039863,6
RTS0039864,15
RTS0039865,11
RTS0039866,37
RTS0039867,72
RTS0039868,13
RTS0039869,41
RTS0039870,34
RTS0039871,16
RTS0039872,14
RTS0039873,8
RTS0039874,19
RTS0039875,12
RTS0039876,66
RTS0039877,57
RTS0039878,25
RTS0039879,59
RTS0039880,28
RTS0039881,9
RTS0039882,13
RTS0039883,10
RTS0039884,10
RTS0039885,20
RTS0039886,22
RTS0039887,17
RTS0039888,38
RTS0039890,43
RTS0039891,14
RTS0039892,7
RTS0039893,16
RTS0039894,14
RTS0039895,16
RTS0039896,12
RTS0039897,12
RTS0039898,14
RTS0039899,16
RTS0039900,18
RTS0039901,8
RTS0039902,14
RTS0039903,6
RTS0039904,12
RTS0039905,14
RTS0039906,27
RTS0039907,25
RTS0039908,20
RTS0039909,27
RTS0039910,15
RTS0039911,12
RTS0039912,14
RTS0039913,8
RTS0039914,12
RTS0039915,15
RTS0039916,15
RTS0039917,16
RTS0039918,15
RTS0039919,16
RTS0039920,11
RTS0039921,13
RTS0039922,12
RTS0039923,9
RTS0039924,9
RTS0039925,15
RTS0039926,20
RTS0039927,27
RTS0039928,19
RTS0039929,20
RTS0039930,24
RTS0039931,12
RTS0039932,22
RTS0039933,13
RTS0039934,8
RTS0039935,20
RTS0039936,12
RTS0039937,10
RTS0039938,23
RTS0039939,7
RTS0039940,17
RTS0039941,14
RTS0039942,12
RTS0039943,6
RTS0039944,18
RTS0039945,15
RTS0039946,28
RTS0039947,68
RTS0039948,72
RTS0039949,82
RTS0039950,69
RTS0039951,24
RTS0039952,16
RTS0039953,20
RTS0039954,14
RTS0039955,26
RTS0039956,83
RTS0039957,85
RTS0039958,69
RTS0039959,37
RTS0039960,82
RTS0039961,10
RTS0039962,11
RTS0039963,17
RTS0039964,18
RTS0039965,18
RTS0039966,11
RTS0039967,5
RTS0039968,12
RTS0039969,10
RTS0039970,20
RTS0039971,25
RTS0039972,17
RTS0039973,26
RTS0039974,26
RTS0039975,21
RTS0039976,28
RTS0039977,24
RTS0039978,23
RTS0039979,25
RTS0039980,14
RTS0039981,34
RTS0039982,55
RTS0039983,33
RTS0039984,29
RTS0039985,56
RTS0039986,136
RTS0039987,95
RTS0039988,56
RTS0039989,83
RTS0039990,42
RTS0039991,11
RTS0039992,23
RTS0039993,18
RTS0039994,18
RTS0039995,33
RTS0039996,442
RTS0039997,260
RTS0039998,534
RTS0039999,542
RTS0040000,405
RTS0040001,11
RTS0040002,14
RTS0040003,21
RTS0040004,18
RTS0040005,24
RTS0040006,8
RTS0040007,14
RTS0040008,9
RTS0040009,14
RTS0040010,15
RTS0040011,11
RTS0040012,10
RTS0040013,19
RTS0040014,15
RTS0040015,11
RTS0040016,18
RTS0040017,10
RTS0040018,17
RTS0040019,12
RTS0040020,20
RTS0040021,12
RTS0040022,7
RTS0040023,15
RTS0040024,10
RTS0040025,6
RTS0040026,18
RTS0040027,128
RTS0040028,45
RTS0040029,104
RTS0040030,161
RTS0040031,12
RTS0040032,13
RTS0040033,5
RTS0040034,12
RTS0040035,5
RTS0040036,19
RTS0040037,19
RTS0040038,14
RTS0040039,14
RTS0040040,12
RTS0040041,11
RTS0040042,19
RTS0040043,12
RTS0040044,16
RTS0040045,11
RTS0040046,13
RTS0040047,22
RTS0040048,13
RTS0040049,8
RTS0040050,9
RTS0040051,18
RTS0040052,6
RTS0040053,15
RTS0040054,11
RTS0040055,14
RTS0040056,14
RTS0040057,12
RTS0040058,5
RTS0040059,9
RTS0040060,12
RTS0040061,10
RTS0040062,11
RTS0040063,8
RTS0040064,25
RTS0040065,18
RTS0040066,21
RTS0040067,7
RTS0040068,6
RTS0040069,10
RTS0040070,15
RTS0040071,5
RTS0040072,15
RTS0040073,17
RTS0040074,18
RTS0040075,12
RTS0040076,12
RTS0040077,17
RTS0040078,7
RTS0040079,13
RTS0040080,8
RTS0040081,18
RTS0040082,10
RTS0040083,11
RTS0040084,13
RTS0040085,10
RTS0040086,11
RTS0040087,6
RTS0040088,14
RTS0040089,12
RTS0040090,12
RTS0040091,16
RTS0040092,15
RTS0040093,19
RTS0040094,12
RTS0040095,8
RTS0040096,15
RTS0040097,7
RTS0040098,9
RTS0040099,11
RTS0040100,16
RTS0040101,9
RTS0040102,10
RTS0040103,10
RTS0040104,16
RTS0040105,8
RTS0040106,14
RTS0040107,9
RTS0040108,19
RTS0040109,11
RTS0040110,14
RTS0040111,11
RTS0040112,7
RTS0040113,3
RTS0040114,6
RTS0040115,18
RTS0040116,91
RTS0040117,30
RTS0040118,20
RTS0040119,44
RTS0040120,67
RTS0040121,50
RTS0040122,60
RTS0040123,37
RTS0040124,21
RTS0040125,41
RTS0040126,39
RTS0040127,61
RTS0040128,35
RTS0040129,17
RTS0040130,46
RTS0040131,18
RTS0040132,9
RTS0040133,11
RTS0040134,14
RTS0040135,17
RTS0040136,14
RTS0040137,20
RTS0040138,16
RTS0040139,20
RTS0040140,37
RTS0040141,20
RTS0040142,24
RTS0040143,11
RTS0040144,25
RTS0040145,22
RTS0040146,38
RTS0040147,63
RTS0040148,21
RTS0040149,32
RTS0040150,30
RTS0040151,18
RTS0040152,14
RTS0040153,13
RTS0040154,15
RTS0040155,10
RTS0040156,27
RTS0040157,24
RTS0040158,21
RTS0040159,33
RTS0040160,24
RTS0040161,14
RTS0040162,3
RTS0040163,17
RTS0040164,13
RTS0040165,10
RTS0040166,11
RTS0040167,12
RTS0040168,10
RTS0040169,12
RTS0040170,12
RTS0040171,3
RTS0040172,12
RTS0040173,3
RTS0040174,5
RTS0040175,5
RTS0040176,10
RTS0040177,12
RTS0040178,8
RTS0040179,7
RTS0040180,18
RTS0040181,20
RTS0040182,19
RTS0040183,12
RTS0040184,7
RTS0040185,13
RTS0040186,10
RTS0040187,8
RTS0040188,8
RTS0040189,7
RTS0040190,7
RTS0040191,11
RTS0040192,11
RTS0040193,9
RTS0040194,16
RTS0040195,23
RTS0040196,12
RTS0040197,6
RTS0040198,10
RTS0040199,7
RTS0040200,8
RTS0040201,110
RTS0040202,40
RTS0040203,26
RTS0040204,14
RTS0040205,45
RTS0040206,17
RTS0040207,18
RTS0040208,16
RTS0040209,41
RTS0040210,27
RTS0040211,16
RTS0040212,11
RTS0040213,11
RTS0040214,11
RTS0040215,23
RTS0040216,13
RTS0040217,12
RTS0040218,12
RTS0040219,14
RTS0040220,12
RTS0040221,13
RTS0040222,18
RTS0040223,11
RTS0040224,11
RTS0040225,12
RTS0040226,14
RTS0040227,5
RTS0040228,17
RTS0040229,10
RTS0040230,15
RTS0040231,8
RTS0040232,11
RTS0040233,10
RTS0040234,6
RTS0040235,6
RTS0040236,17
RTS0040237,19
RTS0040238,18
RTS0040239,23
RTS0040240,19
RTS0040241,15
RTS0040242,16
RTS0040243,19
RTS0040244,14
RTS0040245,21
RTS0040246,22
RTS0040247,31
RTS0040248,28
RTS0040249,26
RTS0040250,16
RTS0040251,47
RTS0040252,26
RTS0040253,43
RTS0040254,23
RTS0040255,17
RTS0040256,4
RTS0040257,10
RTS0040258,15
RTS0040259,11
RTS0040260,19
RTS0040261,2
RTS0040262,10
RTS0040263,19
RTS0040264,12
RTS0040265,11
RTS0040266,14
RTS0040267,12
RTS0040268,11
RTS0040269,15
RTS0040270,19
RTS0040271,31
RTS0040272,33
RTS0040273,35
RTS0040274,22
RTS0040275,42
RTS0040276,11
RTS0040277,20
RTS0040278,103
RTS0040279,61
RTS0040280,20
RTS0040281,35
RTS0040282,17
RTS0040283,24
RTS0040284,26
RTS0040285,17
RTS0040286,10
RTS0040287,15
RTS0040288,7
RTS0040289,7
RTS0040290,23
RTS0040291,12
RTS0040292,6
RTS0040293,13
RTS0040294,13
RTS0040295,9
RTS0040296,25
RTS0040297,21
RTS0040298,9
RTS0040299,17
RTS0040300,12
RTS0040301,12
RTS0040302,10
RTS0040303,7
RTS0040304,9
RTS0040305,9
RTS0040306,17
RTS0040307,14
RTS0040308,16
RTS0040309,10
RTS0040310,8
RTS0040311,13
RTS0040312,28
RTS0040313,22
RTS0040314,21
RTS0040315,38
RTS0040316,8
RTS0040317,14
RTS0040318,11
RTS0040319,18
RTS0040320,10
RTS0040321,94
RTS0040322,89
RTS0040323,79
RTS0040324,62
RTS0040325,49
RTS0040326,16
RTS0040327,22
RTS0040328,19
RTS0040329,33
RTS0040330,32
RTS0040331,18
RTS0040332,15
RTS0040333,12
RTS0040334,8
RTS0040335,21
RTS0040336,18
RTS0040337,28
RTS0040338,10
RTS0040339,23
RTS0040340,5
RTS0040341,25
RTS0040342,4
RTS0040343,29
RTS0040344,24
RTS0040345,26
RTS0040346,16
RTS0040347,24
RTS0040348,13
RTS0040349,31
RTS0040350,14
RTS0040351,20
RTS0040352,9
RTS0040353,20
RTS0040354,11
RTS0040355,15
RTS0040356,30
RTS0040357,34
RTS0040358,21
RTS0040359,16
RTS0040360,26
RTS0040361,27
RTS0040363,13
RTS0040364,19
RTS0040365,20
RTS0040366,169
RTS0040367,118
RTS0040368,253
RTS0040369,152
RTS0040370,198
RTS0040371,38
RTS0040372,32
RTS0040373,17
RTS0040374,34
RTS0040375,22
RTS0040376,26
RTS0040377,42
RTS0040378,25
RTS0040379,35
RTS0040380,17
RTS0040381,10
RTS0040382,17
RTS0040383,6
RTS0040384,11
RTS0040385,5
RTS0040386,56
RTS0040387,52
RTS0040388,49
RTS0040389,41
RTS0040390,19
RTS0040391,30
RTS0040392,30
RTS0040393,22
RTS0040394,23
RTS0040395,27
RTS0040396,93
RTS0040397,79
RTS0040398,80
RTS0040399,97
RTS0040400,98
RTS0040401,16
RTS0040402,41
RTS0040403,32
RTS0040404,31
RTS0040405,11
RTS0040406,14
RTS0040407,22
RTS0040408,22
RTS0040409,19
RTS0040410,24
RTS0040411,39
RTS0040412,13
RTS0040413,31
RTS0040414,37
RTS0040415,32
RTS0040416,146
RTS0040417,22
RTS0040418,20
RTS0040419,216
RTS0040420,161
RTS0040421,17
RTS0040422,50
RTS0040423,51
RTS0040424,30
RTS0040425,9
RTS0040426,30
RTS0040428,103
RTS0040429,58
RTS0040430,79
RTS0040431,12
RTS0040432,9
RTS0040433,7
RTS0040434,7
RTS0040435,23
RTS0040436,68
RTS0040437,132
RTS0040438,211
RTS0040439,171
RTS0040440,201
RTS0040441,32
RTS0040442,19
RTS0040443,29
RTS0040444,17
RTS0040445,27
RTS0040446,25
RTS0040447,31
RTS0040448,37
RTS0040449,39
RTS0040450,16
RTS0040451,18
RTS0040452,17
RTS0040453,16
RTS0040454,19
RTS0040455,20
RTS0040456,23
RTS0040457,10
RTS0040458,12
RTS0040459,8
RTS0040460,31
RTS0040461,24
RTS0040462,22
RTS0040463,18
RTS0040464,21
RTS0040465,12
RTS0040466,19
RTS0040467,12
RTS0040468,12
RTS0040469,17
RTS0040470,15
RTS0040471,21
RTS0040472,12
RTS0040473,10
RTS0040474,15
RTS0040475,6
RTS0040476,8
RTS0040477,14
RTS0040478,11
RTS0040479,5
RTS0040480,11
RTS0040481,54
RTS0040482,48
RTS0040483,29
RTS0040484,53
RTS0040485,49
RTS0040486,15
RTS0040487,12
RTS0040488,5
RTS0040489,15
RTS0040490,4
RTS0040491,8
RTS0040492,11
RTS0040493,5
RTS0040494,19
RTS0040495,10
RTS0040496,10
RTS0040497,18
RTS0040498,21
RTS0040499,15
RTS0040500,11
RTS0040501,14
RTS0040502,11
RTS0040503,13
RTS0040504,9
RTS0040505,8
RTS0040506,16
RTS0040507,11
RTS0040508,18
RTS0040509,2
RTS0040510,4
RTS0040511,19
RTS0040512,12
RTS0040513,15
RTS0040514,13
RTS0040515,13
RTS0040516,18
RTS0040517,14
RTS0040518,21
RTS0040519,20
RTS0040520,11
RTS0040521,8
RTS0040522,11
RTS0040523,3
RTS0040524,7
RTS0040525,16
RTS0040526,27
RTS0040527,9
RTS0040528,12
RTS0040529,20
RTS0040530,26
RTS0040531,16
RTS0040532,33
RTS0040533,20
RTS0040534,14
RTS0040535,21
RTS0040536,37
RTS0040537,119
RTS0040538,59
RTS0040539,57
RTS0040540,64
RTS0040541,6
RTS0040542,13
RTS0040543,12
RTS0040544,14
RTS0040545,9
RTS0040546,14
RTS0040547,10
RTS0040548,14
RTS0040549,14
RTS0040550,14
RTS0040551,14
RTS0040552,6
RTS0040553,15
RTS0040554,10
RTS0040555,7
RTS0040556,19
RTS0040557,11
RTS0040558,10
RTS0040559,14
RTS0040560,12
RTS0040561,8
RTS0040562,7
RTS0040563,6
RTS0040564,10
RTS0040565,7
RTS0040566,4
RTS0040567,11
RTS0040568,8
RTS0040569,14
RTS0040570,11
RTS0040571,19
RTS0040572,16
RTS0040573,29
RTS0040574,38
RTS0040575,27
RTS0040576,22
RTS0040577,19
RTS0040578,8
RTS0040579,3
RTS0040580,21
RTS0040581,13
RTS0040582,16
RTS0040583,13
RTS0040584,11
RTS0040585,14
RTS0040586,20
RTS0040587,7
RTS0040588,17
RTS0040589,14
RTS0040590,11
RTS0040591,12
RTS0040592,11
RTS0040593,11
RTS0040594,24
RTS0040595,21
RTS0040596,12
RTS0040597,11
RTS0040598,18
RTS0040599,12
RTS0040600,21
RTS0040601,9
RTS0040602,19
RTS0040603,20
RTS0040604,27
RTS0040605,23
RTS0040606,23
RTS0040607,25
RTS0040608,25
RTS0040609,16
RTS0040610,29
RTS0040611,23
RTS0040612,15
RTS0040613,17
RTS0040614,17
RTS0040615,14
RTS0040616,7
RTS0040617,12
RTS0040618,9
RTS0040619,21
RTS0040620,10
RTS0040621,13
RTS0040622,9
RTS0040623,10
RTS0040624,16
RTS0040625,5
RTS0040626,5
RTS0040627,6
RTS0040628,17
RTS0040629,13
RTS0040630,20
RTS0040631,24
RTS0040632,16
RTS0040633,8
RTS0040634,19
RTS0040635,8
RTS0040636,17
RTS0040637,14
RTS0040638,15
RTS0040639,10
RTS0040640,8
RTS0040641,39
RTS0040642,70
RTS0040643,40
RTS0040644,61
RTS0040645,77
RTS0040646,15
RTS0040647,9
RTS0040648,14
RTS0040649,15
RTS0040650,12
RTS0040651,43
RTS0040652,7
RTS0040653,27
RTS0040654,23
RTS0040655,27
RTS0040656,16
RTS0040657,23
RTS0040658,13
RTS0040659,17
RTS0040660,16
RTS0040661,15
RTS0040662,7
RTS0040663,16
RTS0040664,8
RTS0040665,12
RTS0040666,17
RTS0040667,10
RTS0040668,9
RTS0040669,13
RTS0040670,8
RTS0040671,9
RTS0040672,10
RTS0040673,3
RTS0040674,7
RTS0040675,13
RTS0040676,148
RTS0040677,16
RTS0040678,269
RTS0040679,115
RTS0040680,234
RTS0040681,19
RTS0040682,30
RTS0040683,105
RTS0040684,112
RTS0040685,44
RTS0040686,13
RTS0040687,8
RTS0040688,9
RTS0040689,10
RTS0040690,11
RTS0040691,9
RTS0040692,11
RTS0040693,16
RTS0040694,12
RTS0040695,8
RTS0040696,9
RTS0040697,12
RTS0040698,9
RTS0040699,16
RTS0040700,14
RTS0040701,27
RTS0040702,160
RTS0040703,154
RTS0040704,160
RTS0040705,175
RTS0040706,9
RTS0040707,18
RTS0040708,8
RTS0040709,9
RTS0040710,19
RTS0040711,10
RTS0040712,12
RTS0040713,17
RTS0040714,9
RTS0040715,12
RTS0040716,11
RTS0040717,6
RTS0040718,11
RTS0040719,19
RTS0040720,17
RTS0040721,4
RTS0040722,10
RTS0040723,12
RTS0040724,9
RTS0040725,9
RTS0040726,27
RTS0040727,38
RTS0040728,30
RTS0040729,36
RTS0040730,32
RTS0040731,19
RTS0040732,16
RTS0040733,8
RTS0040734,16
RTS0040735,14
RTS0040736,120
RTS0040737,97
RTS0040738,95
RTS0040739,63
RTS0040740,85
RTS0040741,15
RTS0040742,14
RTS0040743,19
RTS0040744,10
RTS0040745,14
RTS0040746,22
RTS0040747,19
RTS0040748,18
RTS0040749,22
RTS0040750,21
RTS0040751,22
RTS0040752,24
RTS0040753,12
RTS0040754,18
RTS0040755,14
RTS0040756,12
RTS0040757,16
RTS0040758,25
RTS0040759,21
RTS0040760,17
RTS0040761,33
RTS0040762,21
RTS0040763,39
RTS0040764,26
RTS0040765,49
RTS0040766,27
RTS0040767,26
RTS0040768,18
RTS0040769,31
RTS0040770,14
RTS0040771,19
RTS0040772,28
RTS0040773,9
RTS0040774,22
RTS0040775,27
RTS0040776,12
RTS0040777,22
RTS0040778,15
RTS0040779,10
RTS0040780,13
RTS0040781,16
RTS0040782,41
RTS0040783,14
RTS0040784,27
RTS0040785,22
RTS0040786,11
RTS0040787,15
RTS0040788,13
RTS0040789,10
RTS0040790,13
RTS0040791,11
RTS0040792,11
RTS0040793,13
RTS0040794,12
RTS0040795,10
RTS0040796,15
RTS0040797,10
RTS0040798,20
RTS0040799,10
RTS0040800,9
RTS0040801,25
RTS0040802,39
RTS0040803,33
RTS0040804,16
RTS0040805,14
RTS0040806,8
RTS0040807,7
RTS0040808,13
RTS0040809,7
RTS0040810,13
RTS0040811,19
RTS0040812,15
RTS0040813,11
RTS0040814,11
RTS0040815,17
RTS0040816,10
RTS0040817,20
RTS0040818,28
RTS0040819,11
RTS0040820,19
RTS0040821,24
RTS0040822,30
RTS0040823,25
RTS0040824,30
RTS0040825,36
RTS0040826,18
RTS0040827,14
RTS0040828,12
RTS0040830,17
RTS0040831,9
RTS0040832,21
RTS0040833,12
RTS0040834,11
RTS0040836,74
RTS0040837,34
RTS0040838,81
RTS0040839,36
RTS0040840,42
RTS0040841,32
RTS0040842,52
RTS0040843,97
RTS0040844,70
RTS0040845,43
RTS0040846,31
RTS0040847,32
RTS0040848,22
RTS0040849,23
RTS0040850,34
RTS0040851,28
RTS0040852,24
RTS0040853,16
RTS0040854,31
RTS0040855,28
RTS0040856,15
RTS0040857,10
RTS0040858,12
RTS0040859,12
RTS0040860,10
RTS0040861,103
RTS0040862,25
RTS0040863,23
RTS0040864,18
RTS0040865,28
RTS0040866,18
RTS0040867,11
RTS0040868,28
RTS0040869,39
RTS0040870,25
RTS0040871,18
RTS0040872,18
RTS0040873,17
RTS0040874,35
RTS0040875,21
RTS0040876,18
RTS0040877,19
RTS0040878,11
RTS0040879,16
RTS0040880,15
RTS0040881,18
RTS0040882,16
RTS0040883,12
RTS0040884,9
RTS0040885,29
RTS0040886,152
RTS0040887,242
RTS0040888,163
RTS0040889,358
RTS0040890,143
RTS0040891,20
RTS0040892,46
RTS0040893,16
RTS0040894,32
RTS0040895,29
RTS0040896,9
RTS0040897,13
RTS0040898,9
RTS0040899,9
RTS0040900,10
RTS0040901,61
RTS0040902,21
RTS0040903,14
RTS0040904,59
RTS0040905,41
RTS0040906,51
RTS0040907,25
RTS0040908,51
RTS0040909,30
RTS0040910,20
RTS0040911,31
RTS0040912,31
RTS0040913,26
RTS0040914,23
RTS0040915,34
RTS0040916,7
RTS0040917,14
RTS0040918,11
RTS0040919,11
RTS0040920,6
RTS0040921,35
RTS0040922,22
RTS0040923,39
RTS0040924,30
RTS0040925,24
RTS0040926,12
RTS0040927,8
RTS0040928,14
RTS0040929,7
RTS0040930,10
RTS0040931,25
RTS0040932,24
RTS0040933,27
RTS0040934,17
RTS0040935,37
RTS0040936,18
RTS0040937,29
RTS0040938,17
RTS0040939,25
RTS0040940,28
RTS0040941,15
RTS0040942,25
RTS0040943,7
RTS0040944,31
RTS0040945,5
RTS0040946,245
RTS0040947,325
RTS0040948,297
RTS0040949,104
RTS0040950,309
RTS0040951,20
RTS0040952,10
RTS0040953,8
RTS0040954,12
RTS0040955,11
RTS0040956,17
RTS0040957,10
RTS0040958,13
RTS0040959,19
RTS0040960,7
RTS0040961,19
RTS0040962,8
RTS0040963,10
RTS0040964,10
RTS0040965,5
RTS0040966,24
RTS0040967,23
RTS0040968,22
RTS0040969,17
RTS0040970,16
RTS0040971,17
RTS0040972,16
RTS0040973,16
RTS0040974,15
RTS0040975,15
RTS0040976,12
RTS0040977,14
RTS0040978,11
RTS0040979,23
RTS0040980,10
RTS0040981,20
RTS0040982,17
RTS0040983,13
RTS0040984,21
RTS0040985,11
RTS0040986,6
RTS0040987,16
RTS0040988,15
RTS0040989,12
RTS0040990,10
RTS0040991,44
RTS0040992,21
RTS0040993,26
RTS0040994,30
RTS0040995,17
RTS0040996,20
RTS0040997,29
RTS0040998,22
RTS0040999,29
RTS0041000,22
RTS0041001,20
RTS0041002,21
RTS0041003,21
RTS0041004,15
RTS0041005,21
RTS0041006,12
RTS0041007,11
RTS0041008,15
RTS0041009,8
RTS0041010,2
RTS0041011,10
RTS0041012,11
RTS0041013,7
RTS0041014,15
RTS0041015,23
RTS0041016,9
RTS0041017,10
RTS0041018,13
RTS0041019,16
RTS0041020,14
RTS0041021,10
RTS0041022,13
RTS0041023,7
RTS0041024,8
RTS0041025,11
RTS0041026,13
RTS0041027,15
RTS0041028,22
RTS0041029,15
RTS0041030,16
RTS0041031,16
RTS0041032,20
RTS0041033,16
RTS0041034,20
RTS0041035,23
RTS0041036,7
RTS0041037,17
RTS0041038,23
RTS0041039,10
RTS0041040,11
RTS0041041,14
RTS0041042,12
RTS0041043,14
RTS0041044,8
RTS0041045,10
RTS0041046,104
RTS0041047,102
RTS0041048,38
RTS0041049,197
RTS0041050,179
RTS0041051,17
RTS0041052,17
RTS0041053,10
RTS0041054,21
RTS0041055,13
RTS0041056,10
RTS0041057,8
RTS0041058,10
RTS0041059,4
RTS0041060,10
RTS0041061,16
RTS0041062,22
RTS0041063,26
RTS0041064,18
RTS0041066,28
RTS0041067,18
RTS0041068,16
RTS0041069,14
RTS0041070,27
RTS0041071,12
RTS0041072,12
RTS0041073,11
RTS0041074,9
RTS0041075,22
RTS0041076,19
RTS0041077,14
RTS0041078,27
RTS0041079,16
RTS0041080,22
RTS0041081,12
RTS0041082,10
RTS0041083,20
RTS0041084,5
RTS0041085,10
RTS0041086,14
RTS0041087,12
RTS0041088,11
RTS0041089,16
RTS0041090,17
RTS0041091,8
RTS0041092,6
RTS0041093,8
RTS0041094,19
RTS0041095,13
RTS0041096,10
RTS0041097,14
RTS0041098,10
RTS0041099,9
RTS0041100,9
RTS0041101,12
RTS0041102,16
RTS0041103,12
RTS0041104,22
RTS0041105,17
RTS0041106,121
RTS0041107,228
RTS0041108,139
RTS0041109,166
RTS0041110,48
RTS0041111,13
RTS0041112,16
RTS0041113,19
RTS0041114,18
RTS0041115,17
RTS0041116,27
RTS0041117,33
RTS0041118,12
RTS0041119,15
RTS0041120,23
RTS0041121,16
RTS0041122,18
RTS0041123,26
RTS0041124,8
RTS0041125,22
RTS0041126,36
RTS0041127,65
RTS0041128,30
RTS0041129,24
RTS0041130,13
RTS0041131,40
RTS0041132,38
RTS0041133,43
RTS0041134,31
RTS0041135,45
RTS0041136,22
RTS0041137,11
RTS0041138,21
RTS0041139,23
RTS0041140,16
RTS0041141,32
RTS0041142,22
RTS0041143,13
RTS0041144,15
RTS0041145,17
RTS0041146,17
RTS0041147,14
RTS0041148,15
RTS0041149,20
RTS0041150,15
RTS0041151,17
RTS0041152,22
RTS0041153,9
RTS0041154,18
RTS0041155,18
RTS0041156,43
RTS0041157,28
RTS0041158,17
RTS0041159,25
RTS0041160,20
RTS0041161,15
RTS0041162,10
RTS0041163,15
RTS0041164,13
RTS0041165,14
RTS0041166,8
RTS0041167,17
RTS0041168,16
RTS0041169,9
RTS0041170,14
RTS0041171,14
RTS0041172,12
RTS0041173,12
RTS0041174,15
RTS0041175,18
RTS0041176,20
RTS0041177,16
RTS0041178,29
RTS0041179,10
RTS0041180,11
RTS0041181,23
RTS0041182,14
RTS0041183,11
RTS0041184,20
RTS0041185,12
RTS0041186,17
RTS0041187,12
RTS0041188,14
RTS0041189,8
RTS0041190,21
RTS0041191,49
RTS0041192,34
RTS0041193,36
RTS0041194,9
RTS0041195,6
RTS0041196,15
RTS0041197,18
RTS0041198,15
RTS0041199,10
RTS0041200,15
RTS0041201,10
RTS0041202,28
RTS0041203,19
RTS0041204,9
RTS0041205,9
RTS0041206,28
RTS0041207,80
RTS0041208,38
RTS0041209,72
RTS0041210,25
RTS0041211,25
RTS0041212,39
RTS0041213,32
RTS0041214,17
RTS0041215,21
RTS0041216,17
RTS0041217,17
RTS0041218,8
RTS0041219,14
RTS0041220,13
RTS0041221,12
RTS0041222,15
RTS0041223,10
RTS0041224,11
RTS0041225,14
RTS0041226,13
RTS0041227,15
RTS0041228,16
RTS0041229,20
RTS0041230,14
RTS0041231,49
RTS0041232,53
RTS0041233,83
RTS0041234,97
RTS0041235,46
RTS0041236,12
RTS0041237,8
RTS0041238,8
RTS0041239,9
RTS0041240,6
RTS0041241,5
RTS0041242,17
RTS0041243,14
RTS0041244,21
RTS0041246,15
RTS0041247,17
RTS0041248,11
RTS0041249,11
RTS0041250,11
RTS0041251,31
RTS0041252,35
RTS0041253,26
RTS0041254,47
RTS0041255,65
RTS0041256,11
RTS0041257,16
RTS0041258,16
RTS0041259,11
RTS0041260,11
RTS0041261,31
RTS0041262,17
RTS0041263,20
RTS0041265,21
RTS0041266,16
RTS0041267,12
RTS0041268,16
RTS0041269,15
RTS0041270,18
RTS0041271,35
RTS0041272,30
RTS0041273,25
RTS0041274,30
RTS0041275,47
RTS0041276,12
RTS0041277,28
RTS0041278,15
RTS0041279,13
RTS0041280,20
RTS0041281,10
RTS0041282,15
RTS0041283,6
RTS0041284,13
RTS0041285,11
RTS0041286,15
RTS0041287,8
RTS0041288,10
RTS0041289,10
RTS0041290,12
RTS0041291,9
RTS0041292,12
RTS0041293,14
RTS0041294,3
RTS0041295,10
RTS0041296,14
RTS0041297,15
RTS0041298,20
RTS0041299,19
RTS0041300,22
RTS0041301,19
RTS0041302,20
RTS0041303,21
RTS0041304,18
RTS0041305,20
RTS0041306,15
RTS0041307,12
RTS0041308,16
RTS0041309,23
RTS0041310,18
RTS0041311,14
RTS0041312,12
RTS0041313,10
RTS0041314,13
RTS0041315,14
RTS0041316,14
RTS0041317,16
RTS0041318,25
RTS0041319,10
RTS0041320,13
RTS0041321,66
RTS0041322,29
RTS0041323,20
RTS0041324,40
RTS0041325,69
RTS0041326,15
RTS0041327,11
RTS0041328,14
RTS0041329,8
RTS0041330,12
RTS0041331,26
RTS0041332,41
RTS0041333,53
RTS0041334,25
RTS0041335,31
RTS0041346,69
RTS0041347,26
RTS0041348,41
RTS0041349,51
RTS0041350,59
RTS0041351,14
RTS0041352,17
RTS0041353,12
RTS0041354,11
RTS0041355,18
RTS0041356,32
RTS0041357,28
RTS0041358,19
RTS0041359,65
RTS0041360,8
RTS0041361,24
RTS0041362,13
RTS0041363,23
RTS0041364,22
RTS0041365,21
RTS0041366,20
RTS0041367,18
RTS0041368,7
RTS0041369,10
RTS0041370,14
RTS0041371,12
RTS0041372,17
RTS0041373,13
RTS0041374,11
RTS0041375,14
RTS0041376,29
RTS0041377,8
RTS0041378,11
RTS0041379,7
RTS0041380,9
RTS0041381,18
RTS0041382,9
RTS0041383,7
RTS0041384,17
RTS0041385,19
RTS0041386,12
RTS0041387,6
RTS0041388,15
RTS0041389,9
RTS0041390,16
RTS0041391,11
RTS0041392,14
RTS0041393,17
RTS0041394,14
RTS0041395,14
RTS0041396,11
RTS0041397,10
RTS0041398,14
RTS0041399,8
RTS0041400,16
RTS0041401,17
RTS0041402,11
RTS0041403,13
RTS0041404,8
RTS0041405,15
RTS0041406,12
RTS0041407,13
RTS0041408,9
RTS0041409,12
RTS0041410,11
RTS0041411,10
RTS0041412,11
RTS0041413,12
RTS0041414,8
RTS0041415,12
RTS0041416,6
RTS0041417,11
RTS0041418,10
RTS0041419,11
RTS0041420,16
RTS0041421,14
RTS0041422,16
RTS0041423,9
RTS0041424,9
RTS0041425,17
RTS0041426,11
RTS0041427,6
RTS0041428,13
RTS0041429,13
RTS0041430,15
RTS0041431,19
RTS0041432,8
RTS0041433,15
RTS0041434,15
RTS0041435,15
RTS0041436,11
RTS0041437,8
RTS0041438,11
RTS0041439,18
RTS0041440,13
RTS0041441,13
RTS0041442,6
RTS0041443,18
RTS0041444,11
RTS0041445,12
RTS0041446,18
RTS0041447,14
RTS0041448,7
RTS0041449,14
RTS0041450,19
RTS0041451,13
RTS0041452,18
RTS0041453,11
RTS0041454,17
RTS0041455,12
RTS0041456,18
RTS0041457,32
RTS0041458,17
RTS0041459,53
RTS0041460,8
RTS0041461,12
RTS0041462,13
RTS0041463,8
RTS0041464,9
RTS0041465,22
RTS0041466,20
RTS0041467,25
RTS0041468,35
RTS0041469,30
RTS0041470,50
RTS0041471,3
RTS0041472,9
RTS0041473,6
RTS0041474,8
RTS0041475,8
RTS0041476,15
RTS0041477,18
RTS0041478,11
RTS0041479,19
RTS0041480,14
RTS0041481,13
RTS0041482,10
RTS0041483,6
RTS0041484,18
RTS0041485,7
RTS0041486,10
RTS0041487,23
RTS0041488,24
RTS0041489,20
RTS0041490,23
RTS0041491,22
RTS0041492,10
RTS0041493,12
RTS0041494,10
RTS0041495,11
RTS0041496,79
RTS0041497,67
RTS0041498,79
RTS0041499,99
RTS0041500,53
RTS0041501,19
RTS0041502,11
RTS0041503,21
RTS0041504,31
RTS0041505,20
RTS0041506,17
RTS0041507,11
RTS0041508,11
RTS0041509,10
RTS0041510,13
RTS0041511,13
RTS0041512,13
RTS0041513,8
RTS0041514,12
RTS0041515,20
RTS0041516,17
RTS0041517,10
RTS0041518,18
RTS0041519,11
RTS0041520,14
RTS0041521,2
RTS0041522,7
RTS0041523,15
RTS0041524,14
RTS0041525,13
RTS0041526,52
RTS0041527,143
RTS0041528,137
RTS0041529,21
RTS0041530,89
RTS0041531,12
RTS0041532,7
RTS0041533,11
RTS0041534,14
RTS0041535,11
RTS0041536,10
RTS0041537,8
RTS0041538,16
RTS0041540,11
RTS0041541,11
RTS0041542,12
RTS0041543,6
RTS0041544,17
RTS0041545,16
RTS0041546,13
RTS0041547,22
RTS0041548,30
RTS0041549,14
RTS0041550,17
RTS0041551,22
RTS0041552,16
RTS0041553,12
RTS0041554,8
RTS0041555,14
RTS0041556,12
RTS0041557,5
RTS0041558,16
RTS0041559,18
RTS0041560,9
RTS0041561,16
RTS0041562,19
RTS0041563,15
RTS0041564,17
RTS0041565,13
RTS0041566,20
RTS0041567,60
RTS0041568,56
RTS0041569,21
RTS0041570,33
RTS0041571,13
RTS0041572,13
RTS0041573,16
RTS0041574,7
RTS0041575,10
RTS0041576,23
RTS0041577,36
RTS0041578,36
RTS0041579,21
RTS0041580,49
RTS0041581,44
RTS0041582,38
RTS0041583,23
RTS0041584,33
RTS0041585,37
RTS0041586,8
RTS0041587,19
RTS0041588,10
RTS0041589,19
RTS0041590,12
RTS0041591,8
RTS0041592,10
RTS0041593,11
RTS0041594,10
RTS0041595,14
RTS0041596,15
RTS0041597,17
RTS0041598,12
RTS0041599,13
RTS0041600,15
RTS0041601,6
RTS0041602,8
RTS0041603,8
RTS0041604,7
RTS0041605,15
RTS0041606,10
RTS0041607,6
RTS0041608,12
RTS0041609,12
RTS0041610,14
RTS0041611,10
RTS0041612,16
RTS0041613,12
RTS0041614,9
RTS0041615,13
RTS0041616,26
RTS0041617,18
RTS0041618,18
RTS0041619,15
RTS0041620,20
RTS0041621,13
RTS0041622,6
RTS0041623,22
RTS0041624,18
RTS0041625,14
RTS0041626,29
RTS0041627,23
RTS0041628,32
RTS0041629,27
RTS0041630,19
RTS0041631,11
RTS0041632,13
RTS0041633,17
RTS0041634,23
RTS0041635,17
RTS0041636,27
RTS0041637,33
RTS0041638,40
RTS0041639,15
RTS0041640,26
RTS0041641,15
RTS0041642,13
RTS0041643,14
RTS0041644,9
RTS0041645,15
RTS0041646,30
RTS0041647,65
RTS0041648,54
RTS0041649,34
RTS0041650,43
RTS0041651,20
RTS0041652,16
RTS0041653,9
RTS0041654,22
RTS0041655,13
RTS0041656,15
RTS0041657,21
RTS0041658,16
RTS0041659,9
RTS0041660,19
RTS0041661,27
RTS0041662,22
RTS0041663,9
RTS0041664,8
RTS0041665,11
RTS0041666,16
RTS0041667,15
RTS0041668,16
RTS0041669,18
RTS0041670,12
RTS0041671,14
RTS0041672,16
RTS0041673,11
RTS0041674,10
RTS0041675,15
RTS0041676,21
RTS0041677,24
RTS0041678,6
RTS0041679,31
RTS0041680,27
RTS0041681,14
RTS0041682,16
RTS0041683,9
RTS0041684,15
RTS0041685,19
RTS0041686,26
RTS0041687,11
RTS0041688,18
RTS0041689,10
RTS0041690,55
RTS0041691,36
RTS0041692,8
RTS0041693,36
RTS0041694,7
RTS0041695,12
RTS0041696,13
RTS0041697,13
RTS0041698,14
RTS0041699,11
RTS0041700,9
RTS0041701,33
RTS0041702,16
RTS0041703,23
RTS0041704,17
RTS0041705,41
RTS0041706,16
RTS0041707,12
RTS0041708,21
RTS0041709,15
RTS0041710,19
RTS0041711,10
RTS0041712,17
RTS0041713,9
RTS0041714,8
RTS0041715,9
RTS0041716,329
RTS0041717,203
RTS0041718,321
RTS0041719,316
RTS0041720,308
RTS0041721,16
RTS0041722,10
RTS0041723,15
RTS0041724,21
RTS0041725,10
RTS0041726,8
RTS0041727,10
RTS0041728,11
RTS0041729,11
RTS0041730,13
RTS0041731,45
RTS0041732,16
RTS0041733,26
RTS0041734,15
RTS0041735,39
RTS0041736,15
RTS0041737,17
RTS0041738,20
RTS0041739,15
RTS0041740,17
RTS0041741,11
RTS0041742,13
RTS0041743,16
RTS0041744,14
RTS0041745,12
RTS0041746,26
RTS0041747,24
RTS0041748,24
RTS0041749,21
RTS0041750,15
RTS0041751,10
RTS0041752,5
RTS0041753,13
RTS0041754,11
RTS0041755,8
RTS0041756,88
RTS0041757,45
RTS0041758,58
RTS0041759,75
RTS0041760,34
RTS0041761,10
RTS0041762,8
RTS0041763,17
RTS0041764,12
RTS0041765,11
RTS0041766,9
RTS0041767,13
RTS0041768,9
RTS0041769,5
RTS0041770,9
RTS0041771,8
RTS0041772,20
RTS0041773,11
RTS0041774,13
RTS0041775,9
RTS0041776,21
RTS0041777,16
RTS0041778,20
RTS0041779,28
RTS0041780,20
RTS0041781,15
RTS0041782,22
RTS0041783,9
RTS0041784,15
RTS0041785,12
RTS0041786,16
RTS0041787,30
RTS0041788,21
RTS0041789,9
RTS0041790,35
RTS0041791,22
RTS0041793,26
RTS0041794,9
RTS0041795,16
RTS0041796,11
RTS0041797,27
RTS0041798,21
RTS0041799,27
RTS0041800,12
RTS0041801,12
RTS0041802,36
RTS0041803,35
RTS0041804,47
RTS0041805,30
RTS0041806,17
RTS0041807,21
RTS0041808,25
RTS0041809,29
RTS0041810,40
RTS0041811,40
RTS0041812,36
RTS0041813,39
RTS0041814,19
RTS0041815,26
RTS0041816,21
RTS0041817,11
RTS0041818,10
RTS0041819,17
RTS0041820,17
RTS0041821,33
RTS0041822,28
RTS0041823,11
RTS0041824,38
RTS0041825,8
RTS0041826,10
RTS0041827,22
RTS0041828,11
RTS0041829,7
RTS0041830,10
RTS0041831,11
RTS0041832,33
RTS0041833,30
RTS0041834,39
RTS0041835,35
RTS0041836,33
RTS0041837,16
RTS0041838,11
RTS0041839,19
RTS0041840,21
RTS0041841,19
RTS0041842,16
RTS0041843,17
RTS0041844,11
RTS0041845,12
RTS0041846,9
RTS0041847,11
RTS0041848,16
RTS0041849,5
RTS0041850,17
RTS0041851,10
RTS0041852,17
RTS0041853,9
RTS0041854,7
RTS0041855,13
RTS0041856,10
RTS0041857,29
RTS0041858,31
RTS0041859,16
RTS0041860,25
RTS0041861,15
RTS0041862,8
RTS0041863,14
RTS0041864,10
RTS0041865,13
RTS0041866,17
RTS0041867,13
RTS0041868,19
RTS0041869,20
RTS0041870,11
RTS0041871,12
RTS0041872,7
RTS0041873,16
RTS0041874,12
RTS0041875,18
RTS0041876,30
RTS0041877,23
RTS0041878,27
RTS0041879,45
RTS0041880,47
RTS0041881,10
RTS0041882,15
RTS0041883,21
RTS0041884,17
RTS0041885,19
RTS0041886,58
RTS0041887,116
RTS0041888,111
RTS0041889,61
RTS0041890,108
RTS0041891,102
RTS0041892,86
RTS0041893,68
RTS0041894,43
RTS0041895,88
RTS0041896,44
RTS0041897,16
RTS0041898,27
RTS0041899,30
RTS0041900,17
RTS0041901,58
RTS0041902,43
RTS0041903,57
RTS0041904,61
RTS0041905,69
RTS0041906,349
RTS0041907,5
RTS0041908,140
RTS0041909,12
RTS0041910,77
RTS0041911,15
RTS0041912,14
RTS0041913,20
RTS0041914,18
RTS0041915,21
RTS0041916,62
RTS0041917,229
RTS0041918,246
RTS0041919,524
RTS0041920,323
RTS0041922,20
RTS0041923,12
RTS0041924,11
RTS0041925,13
RTS0041926,10
RTS0041927,13
RTS0041928,15
RTS0041929,12
RTS0041930,22
RTS0041931,10
RTS0041932,16
RTS0041933,6
RTS0041934,9
RTS0041935,15
RTS0041936,9
RTS0041937,17
RTS0041938,17
RTS0041939,12
RTS0041940,20
RTS0041941,6
RTS0041942,8
RTS0041943,6
RTS0041944,15
RTS0041945,13
RTS0041946,41
RTS0041947,52
RTS0041948,29
RTS0041949,24
RTS0041950,20
RTS0041951,51
RTS0041952,105
RTS0041953,41
RTS0041954,54
RTS0041955,99
RTS0041956,15
RTS0041957,24
RTS0041958,18
RTS0041959,17
RTS0041960,14
RTS0041961,1
RTS0041962,16
RTS0041963,17
RTS0041964,19
RTS0041965,17
RTS0041966,14
RTS0041967,21
RTS0041968,11
RTS0041969,12
RTS0041971,13
RTS0041972,15
RTS0041973,20
RTS0041974,16
RTS0041975,28
RTS0041976,23
RTS0041977,68
RTS0041978,33
RTS0041979,37
RTS0041980,28
RTS0041981,24
RTS0041982,26
RTS0041983,23
RTS0041984,19
RTS0041985,25
RTS0041986,24
RTS0041987,39
RTS0041988,20
RTS0041989,11
RTS0041990,41
RTS0041991,15
RTS0041992,24
RTS0041993,14
RTS0041994,20
RTS0041995,17
RTS0041996,9
RTS0041997,16
RTS0041998,10
RTS0041999,15
RTS0042000,14
RTS0042001,14
RTS0042002,8
RTS0042003,7
RTS0042004,15
RTS0042005,5
RTS0042006,9
RTS0042007,20
RTS0042008,14
RTS0042009,17
RTS0042010,17
RTS0042011,43
RTS0042012,72
RTS0042013,85
RTS0042014,19
RTS0042015,42
RTS0042016,10
RTS0042017,13
RTS0042018,7
RTS0042019,15
RTS0042020,6
RTS0042021,53
RTS0042022,29
RTS0042023,65
RTS0042024,52
RTS0042025,51
RTS0042026,20
RTS0042027,30
RTS0042028,21
RTS0042029,13
RTS0042030,16
RTS0042031,22
RTS0042032,9
RTS0042033,15
RTS0042034,21
RTS0042035,13
RTS0042036,19
RTS0042037,34
RTS0042038,26
RTS0042039,37
RTS0042040,20
RTS0042041,22
RTS0042042,11
RTS0042043,8
RTS0042044,30
RTS0042045,11
RTS0042046,45
RTS0042047,35
RTS0042048,21
RTS0042049,35
RTS0042050,14
RTS0042051,29
RTS0042052,29
RTS0042053,27
RTS0042054,14
RTS0042055,23
RTS0042056,29
RTS0042057,16
RTS0042058,23
RTS0042059,29
RTS0042060,34
RTS0042061,38
RTS0042062,101
RTS0042063,114
RTS0042064,56
RTS0042065,72
RTS0042066,31
RTS0042067,44
RTS0042068,20
RTS0042069,30
RTS0042071,13
RTS0042072,12
RTS0042073,11
RTS0042074,10
RTS0042075,13
RTS0042076,13
RTS0042077,9
RTS0042078,18
RTS0042079,11
RTS0042080,7
RTS0042081,29
RTS0042082,26
RTS0042083,18
RTS0042084,24
RTS0042085,19
RTS0042086,12
RTS0042087,15
RTS0042088,10
RTS0042089,16
RTS0042090,13
RTS0042091,22
RTS0042092,30
RTS0042093,15
RTS0042094,11
RTS0042095,13
RTS0042096,17
RTS0042097,21
RTS0042098,24
RTS0042099,31
RTS0042100,27
RTS0042101,17
RTS0042102,15
RTS0042103,10
RTS0042104,6
RTS0042105,19
RTS0042106,16
RTS0042107,16
RTS0042108,13
RTS0042109,14
RTS0042110,14
RTS0042111,13
RTS0042112,21
RTS0042113,27
RTS0042114,12
RTS0042115,21
RTS0042116,13
RTS0042117,16
RTS0042118,13
RTS0042119,9
RTS0042120,15
RTS0042121,16
RTS0042122,10
RTS0042123,20
RTS0042124,8
RTS0042125,6
RTS0042126,16
RTS0042127,17
RTS0042128,23
RTS0042129,18
RTS0042130,16
RTS0042131,18
RTS0042132,10
RTS0042133,17
RTS0042134,13
RTS0042135,30
RTS0042136,11
RTS0042137,11
RTS0042138,6
RTS0042139,32
RTS0042140,12
RTS0042141,8
RTS0042142,14
RTS0042143,22
RTS0042144,18
RTS0042145,10
RTS0042146,22
RTS0042147,18
RTS0042148,39
RTS0042149,13
RTS0042150,42
RTS0042151,15
RTS0042152,16
RTS0042153,10
RTS0042154,17
RTS0042155,10
RTS0042156,16
RTS0042157,8
RTS0042158,9
RTS0042159,18
RTS0042160,13
RTS0042161,16
RTS0042162,13
RTS0042163,14
RTS0042164,20
RTS0042165,11
RTS0042166,7
RTS0042167,16
RTS0042168,18
RTS0042169,15
RTS0042170,11
RTS0042171,10
RTS0042172,13
RTS0042173,15
RTS0042174,12
RTS0042175,12
RTS0042176,14
RTS0042177,16
RTS0042178,21
RTS0042179,7
RTS0042180,16
RTS0042181,18
RTS0042182,12
RTS0042183,20
RTS0042184,13
RTS0042185,10
RTS0042186,13
RTS0042187,16
RTS0042188,9
RTS0042189,14
RTS0042190,10
RTS0042191,33
RTS0042192,24
RTS0042193,25
RTS0042194,38
RTS0042195,25
RTS0042196,10
RTS0042197,10
RTS0042198,4
RTS0042199,21
RTS0042200,13
RTS0042201,20
RTS0042202,9
RTS0042203,7
RTS0042204,12
RTS0042205,12
RTS0042206,7
RTS0042207,16
RTS0042208,5
RTS0042209,21
RTS0042210,7
RTS0042211,12
RTS0042212,10
RTS0042213,11
RTS0042214,13
RTS0042215,5
RTS0042216,16
RTS0042217,14
RTS0042218,14
RTS0042219,9
RTS0042220,16
RTS0042221,16
RTS0042222,8
RTS0042223,10
RTS0042224,13
RTS0042225,10
RTS0042226,27
RTS0042227,12
RTS0042228,28
RTS0042229,26
RTS0042230,38
RTS0042231,21
RTS0042232,23
RTS0042233,29
RTS0042234,23
RTS0042235,27
RTS0042236,67
RTS0042237,37
RTS0042238,55
RTS0042239,22
RTS0042240,62
RTS0042241,4
RTS0042242,10
RTS0042243,13
RTS0042244,10
RTS0042245,16
RTS0042246,53
RTS0042247,46
RTS0042248,95
RTS0042249,44
RTS0042250,45
RTS0042251,17
RTS0042252,20
RTS0042253,14
RTS0042254,19
RTS0042255,20
RTS0042256,25
RTS0042257,7
RTS0042258,14
RTS0042259,17
RTS0042260,12
RTS0042261,48
RTS0042262,41
RTS0042263,34
RTS0042264,48
RTS0042265,34
RTS0042266,8
RTS0042267,8
RTS0042268,3
RTS0042269,7
RTS0042270,8
RTS0042271,12
RTS0042272,15
RTS0042273,14
RTS0042274,12
RTS0042275,18
RTS0042276,38
RTS0042277,25
RTS0042278,11
RTS0042279,26
RTS0042280,10
RTS0042281,9
RTS0042282,12
RTS0042283,9
RTS0042284,13
RTS0042285,9
RTS0042286,6
RTS0042287,68
RTS0042288,56
RTS0042289,76
RTS0042290,67
RTS0042291,81
RTS0042292,87
RTS0042293,37
RTS0042294,40
RTS0042295,46
RTS0042296,7
RTS0042297,11
RTS0042298,20
RTS0042299,7
RTS0042300,5
RTS0042301,13
RTS0042302,13
RTS0042303,11
RTS0042304,9
RTS0042305,14
RTS0042306,47
RTS0042307,60
RTS0042308,47
RTS0042309,61
RTS0042310,87
RTS0042311,18
RTS0042312,22
RTS0042313,13
RTS0042314,14
RTS0042315,12
RTS0042316,19
RTS0042317,14
RTS0042318,19
RTS0042319,21
RTS0042320,14
RTS0042321,29
RTS0042322,7
RTS0042323,28
RTS0042324,22
RTS0042325,18
RTS0042326,19
RTS0042327,17
RTS0042328,23
RTS0042329,13
RTS0042330,20
RTS0042331,23
RTS0042332,22
RTS0042333,32
RTS0042334,28
RTS0042335,20
RTS0042336,58
RTS0042337,66
RTS0042338,107
RTS0042339,17
RTS0042340,59
RTS0042341,49
RTS0042342,19
RTS0042343,30
RTS0042344,34
RTS0042345,22
RTS0042346,16
RTS0042347,11
RTS0042348,10
RTS0042349,10
RTS0042350,13
RTS0042351,19
RTS0042352,23
RTS0042353,26
RTS0042354,23
RTS0042355,11
RTS0042356,24
RTS0042357,19
RTS0042358,40
RTS0042359,21
RTS0042360,19
RTS0042361,10
RTS0042362,42
RTS0042363,56
RTS0042364,11
RTS0042365,39
RTS0042366,8
RTS0042367,14
RTS0042368,13
RTS0042369,7
RTS0042370,24
RTS0042371,17
RTS0042372,10
RTS0042373,19
RTS0042374,10
RTS0042375,11
RTS0042376,12
RTS0042377,15
RTS0042378,10
RTS0042379,16
RTS0042380,12
RTS0042381,8
RTS0042382,17
RTS0042383,18
RTS0042384,12
RTS0042385,16
RTS0042386,8
RTS0042387,13
RTS0042388,20
RTS0042389,24
RTS0042390,15
RTS0042391,23
RTS0042392,10
RTS0042393,13
RTS0042394,17
RTS0042395,14
RTS0042396,5
RTS0042397,5
RTS0042398,12
RTS0042399,13
RTS0042400,15
RTS0042401,13
RTS0042402,9
RTS0042403,7
RTS0042404,6
RTS0042405,11
RTS0042406,10
RTS0042407,14
RTS0042408,12
RTS0042409,10
RTS0042410,12
RTS0042411,26
RTS0042412,21
RTS0042413,54
RTS0042414,48
RTS0042415,26
RTS0042416,57
RTS0042417,112
RTS0042418,67
RTS0042419,67
RTS0042420,41
RTS0042421,17
RTS0042422,9
RTS0042423,19
RTS0042424,18
RTS0042425,12
RTS0042426,16
RTS0042427,11
RTS0042428,12
RTS0042429,13
RTS0042430,10
RTS0042431,8
RTS0042432,13
RTS0042433,7
RTS0042434,20
RTS0042435,12
RTS0042436,45
RTS0042437,35
RTS0042438,39
RTS0042439,63
RTS0042440,44
RTS0042441,19
RTS0042442,25
RTS0042443,27
RTS0042444,18
RTS0042445,16
RTS0042446,19
RTS0042447,17
RTS0042448,16
RTS0042449,16
RTS0042450,14
RTS0042451,18
RTS0042452,9
RTS0042453,21
RTS0042454,8
RTS0042455,7
RTS0042456,12
RTS0042457,9
RTS0042458,12
RTS0042460,14
RTS0042461,69
RTS0042462,41
RTS0042463,49
RTS0042464,46
RTS0042465,57
RTS0042466,22
RTS0042467,18
RTS0042468,16
RTS0042469,27
RTS0042470,10
RTS0042471,55
RTS0042472,62
RTS0042473,92
RTS0042474,38
RTS0042475,86
RTS0042476,23
RTS0042477,14
RTS0042478,13
RTS0042479,14
RTS0042480,18
RTS0042481,28
RTS0042482,22
RTS0042483,93
RTS0042484,69
RTS0042485,29
RTS0042486,13
RTS0042487,26
RTS0042488,13
RTS0042489,16
RTS0042490,17
RTS0042491,15
RTS0042492,6
RTS0042493,14
RTS0042494,6
RTS0042495,10
RTS0042496,9
RTS0042497,14
RTS0042498,2
RTS0042499,22
RTS0042500,18
RTS0042501,13
RTS0042502,15
RTS0042503,18
RTS0042504,8
RTS0042505,12
RTS0042506,11
RTS0042507,15
RTS0042508,8
RTS0042509,17
RTS0042510,6
RTS0042515,18
RTS0042522,7
RTS0042526,15
RTS0042527,9
RTS0042528,18
RTS0042529,13
RTS0042530,4
RTS0042531,7
RTS0042532,5
RTS0042533,6
RTS0042534,4
RTS0042536,13
RTS0042537,24
RTS0042538,13
RTS0042539,25
RTS0042540,25
RTS0042541,9
RTS0042542,10
RTS0042543,12
RTS0042544,8
RTS0042545,8
RTS0042546,10
RTS0042547,10
RTS0042548,16
RTS0042549,6
RTS0042550,7
RTS0042551,21
RTS0042552,10
RTS0042553,8
RTS0042554,12
RTS0042555,10
RTS0042556,23
RTS0042557,21
RTS0042558,10
RTS0042559,32
RTS0042560,9
RTS0042561,15
RTS0042562,13
RTS0042563,29
RTS0042564,18
RTS0042565,13
RTS0042566,40
RTS0042567,23
RTS0042568,40
RTS0042569,53
RTS0042570,17
RTS0042571,41
RTS0042572,27
RTS0042573,49
RTS0042574,66
RTS0042575,38
RTS0042576,15
RTS0042577,20
RTS0042578,15
RTS0042579,26
RTS0042580,16
RTS0042581,20
RTS0042582,14
RTS0042583,42
RTS0042584,15
RTS0042585,18
RTS0042586,7
RTS0042587,10
RTS0042588,12
RTS0042589,6
RTS0042590,3
RTS0042591,12
RTS0042592,11
RTS0042593,14
RTS0042594,12
RTS0042595,12
RTS0042596,27
RTS0042597,33
RTS0042598,44
RTS0042599,13
RTS0042600,20
RTS0042601,10
RTS0042602,13
RTS0042603,21
RTS0042604,22
RTS0042605,9
RTS0042606,14
RTS0042607,11
RTS0042608,8
RTS0042609,12
RTS0042610,12
RTS0042611,23
RTS0042612,30
RTS0042613,16
RTS0042614,22
RTS0042615,23
RTS0042616,8
RTS0042617,14
RTS0042618,16
RTS0042619,18
RTS0042620,9
RTS0042621,6
RTS0042622,14
RTS0042623,9
RTS0042624,6
RTS0042625,3
RTS0042626,10
RTS0042627,22
RTS0042628,11
RTS0042629,8
RTS0042630,10
RTS0042631,6
RTS0042633,12
RTS0042634,17
RTS0042635,7
RTS0042636,44
RTS0042637,35
RTS0042638,60
RTS0042639,34
RTS0042640,28
RTS0042641,7
RTS0042642,13
RTS0042643,10
RTS0042644,12
RTS0042645,14
RTS0042646,7
RTS0042647,20
RTS0042648,14
RTS0042649,12
RTS0042650,8
RTS0042651,15
RTS0042652,10
RTS0042653,11
RTS0042654,13
RTS0042655,8
RTS0042656,42
RTS0042657,20
RTS0042658,27
RTS0042659,19
RTS0042660,18
RTS0042661,7
RTS0042662,12
RTS0042663,9
RTS0042664,11
RTS0042665,12
RTS0042666,14
RTS0042667,16
RTS0042668,11
RTS0042669,10
RTS0042670,12
RTS0042671,55
RTS0042672,21
RTS0042673,48
RTS0042674,39
RTS0042675,78
RTS0042676,8
RTS0042678,11
RTS0042679,21
RTS0042680,15
RTS0042681,59
RTS0042682,42
RTS0042683,50
RTS0042684,16
RTS0042685,44
RTS0042686,38
RTS0042687,14
RTS0042688,14
RTS0042689,18
RTS0042690,9
RTS0042691,9
RTS0042692,7
RTS0042693,9
RTS0042695,13
RTS0042696,12
RTS0042697,14
RTS0042698,11
RTS0042699,2
RTS0042700,12
RTS0042701,14
RTS0042702,14
RTS0042703,15
RTS0042704,19
RTS0042705,13
RTS0042706,17
RTS0042707,4
RTS0042708,32
RTS0042709,16
RTS0042710,18
RTS0042711,18
RTS0042712,21
RTS0042713,18
RTS0042714,14
RTS0042715,15
RTS0042716,11
RTS0042717,16
RTS0042718,11
RTS0042719,14
RTS0042720,10
RTS0042721,23
RTS0042722,14
RTS0042723,21
RTS0042724,24
RTS0042725,24
RTS0042726,7
RTS0042727,12
RTS0042728,12
RTS0042729,12
RTS0042730,16
RTS0042731,6
RTS0042732,18
RTS0042733,18
RTS0042734,9
RTS0042735,14
RTS0042736,28
RTS0042737,40
RTS0042738,40
RTS0042739,27
RTS0042740,54
RTS0042741,16
RTS0042742,6
RTS0042743,5
RTS0042744,11
RTS0042745,11
RTS0042746,15
RTS0042747,11
RTS0042748,15
RTS0042749,13
RTS0042750,10
RTS0042751,7
RTS0042752,13
RTS0042753,15
RTS0042754,3
RTS0042755,5
RTS0042756,11
RTS0042757,17
RTS0042758,9
RTS0042759,7
RTS0042760,18
RTS0042761,7
RTS0042762,11
RTS0042763,10
RTS0042764,10
RTS0042765,24
RTS0042766,9
RTS0042767,10
RTS0042768,8
RTS0042769,21
RTS0042770,11
RTS0042771,25
RTS0042772,37
RTS0042773,14
RTS0042774,31
RTS0042775,23
RTS0042776,17
RTS0042777,22
RTS0042778,18
RTS0042779,14
RTS0042780,17
RTS0042781,30
RTS0042782,24
RTS0042783,51
RTS0042784,35
RTS0042785,16
RTS0042786,41
RTS0042787,22
RTS0042788,27
RTS0042789,25
RTS0042790,17
RTS0042791,241
RTS0042792,74
RTS0042793,75
RTS0042794,81
RTS0042795,106
RTS0042796,13
RTS0042797,13
RTS0042798,10
RTS0042799,27
RTS0042800,9
RTS0042801,5
RTS0042802,17
RTS0042803,14
RTS0042804,19
RTS0042805,16
RTS0042806,11
RTS0042807,15
RTS0042808,27
RTS0042809,24
RTS0042810,21
RTS0042811,17
RTS0042812,39
RTS0042813,24
RTS0042814,22
RTS0042815,22
RTS0042816,13
RTS0042817,17
RTS0042818,20
RTS0042819,10
RTS0042820,17
RTS0042821,17
RTS0042822,6
RTS0042823,9
RTS0042824,11
RTS0042825,18
RTS0042826,26
RTS0042827,18
RTS0042828,33
RTS0042829,20
RTS0042830,60
RTS0042831,25
RTS0042832,16
RTS0042833,21
RTS0042834,27
RTS0042835,26
RTS0042836,19
RTS0042837,22
RTS0042838,26
RTS0042839,8
RTS0042840,16
RTS0042841,27
RTS0042842,46
RTS0042843,26
RTS0042844,42
RTS0042845,27
RTS0042846,13
RTS0042847,38
RTS0042848,61
RTS0042849,17
RTS0042850,8
RTS0042851,24
RTS0042852,10
RTS0042853,26
RTS0042854,13
RTS0042855,20
RTS0042856,8
RTS0042857,17
RTS0042858,19
RTS0042859,27
RTS0042860,23
RTS0042861,21
RTS0042862,29
RTS0042863,38
RTS0042864,18
RTS0042865,19
RTS0042866,14
RTS0042867,19
RTS0042868,6
RTS0042869,34
RTS0042870,16
RTS0042871,19
RTS0042872,11
RTS0042873,15
RTS0042874,14
RTS0042875,13
RTS0042876,32
RTS0042877,28
RTS0042878,12
RTS0042879,28
RTS0042880,25
RTS0042881,15
RTS0042882,22
RTS0042883,19
RTS0042884,19
RTS0042885,24
RTS0042886,21
RTS0042887,13
RTS0042888,17
RTS0042889,18
RTS0042890,16
RTS0042891,12
RTS0042892,14
RTS0042893,20
RTS0042894,5
RTS0042895,11
RTS0042896,155
RTS0042897,77
RTS0042898,72
RTS0042899,131
RTS0042900,222
RTS0042901,6
RTS0042902,13
RTS0042903,13
RTS0042904,12
RTS0042905,18
RTS0042906,15
RTS0042907,17
RTS0042908,19
RTS0042909,13
RTS0042910,13
RTS0042911,14
RTS0042912,15
RTS0042913,9
RTS0042914,11
RTS0042915,8
RTS0042916,9
RTS0042917,17
RTS0042918,19
RTS0042919,20
RTS0042920,10
RTS0042921,27
RTS0042922,18
RTS0042923,45
RTS0042924,10
RTS0042925,36
RTS0042926,13
RTS0042927,16
RTS0042928,14
RTS0042929,8
RTS0042930,12
RTS0042931,7
RTS0042932,9
RTS0042933,19
RTS0042934,12
RTS0042935,15
RTS0042936,14
RTS0042937,17
RTS0042938,25
RTS0042939,17
RTS0042940,18
RTS0042941,57
RTS0042942,75
RTS0042943,137
RTS0042944,73
RTS0042945,29
RTS0042946,19
RTS0042947,21
RTS0042948,14
RTS0042949,12
RTS0042950,11
RTS0042951,14
RTS0042952,19
RTS0042953,14
RTS0042954,11
RTS0042955,25
RTS0042956,23
RTS0042957,40
RTS0042958,45
RTS0042959,44
RTS0042960,30
RTS0042961,33
RTS0042962,21
RTS0042963,18
RTS0042964,30
RTS0042965,38
RTS0042966,8
RTS0042967,19
RTS0042968,21
RTS0042969,19
RTS0042970,22
RTS0042971,46
RTS0042972,11
RTS0042973,35
RTS0042974,20
RTS0042975,21
RTS0042976,62
RTS0042977,51
RTS0042978,49
RTS0042979,41
RTS0042980,18
RTS0042981,16
RTS0042982,13
RTS0042983,27
RTS0042984,12
RTS0042985,12
RTS0042986,12
RTS0042987,8
RTS0042988,8
RTS0042989,14
RTS0042990,7
RTS0042991,28
RTS0042992,15
RTS0042993,23
RTS0042994,22
RTS0042995,28
RTS0042996,10
RTS0042997,14
RTS0042998,12
RTS0042999,12
RTS0043000,14
RTS0043001,14
RTS0043002,15
RTS0043003,13
RTS0043004,15
RTS0043005,11
RTS0043006,19
RTS0043007,26
RTS0043008,19
RTS0043009,23
RTS0043010,16
RTS0043011,23
RTS0043012,18
RTS0043013,12
RTS0043014,16
RTS0043015,30
RTS0043016,16
RTS0043017,10
RTS0043018,7
RTS0043019,21
RTS0043020,9
RTS0043021,22
RTS0043022,19
RTS0043023,28
RTS0043024,28
RTS0043025,27
RTS0043026,25
RTS0043027,37
RTS0043028,37
RTS0043029,52
RTS0043030,32
RTS0043031,7
RTS0043032,27
RTS0043033,21
RTS0043034,18
RTS0043035,16
RTS0043036,14
RTS0043037,13
RTS0043038,24
RTS0043039,11
RTS0043040,29
RTS0043041,12
RTS0043042,15
RTS0043043,9
RTS0043044,8
RTS0043045,11
RTS0043046,13
RTS0043047,20
RTS0043048,18
RTS0043049,13
RTS0043050,7
RTS0043051,24
RTS0043052,10
RTS0043053,23
RTS0043054,19
RTS0043055,15
RTS0043056,17
RTS0043057,15
RTS0043058,18
RTS0043059,15
RTS0043060,9
RTS0043061,11
RTS0043062,10
RTS0043063,17
RTS0043064,20
RTS0043065,11
RTS0043066,13
RTS0043067,17
RTS0043068,16
RTS0043069,14
RTS0043070,7
RTS0043071,8
RTS0043072,9
RTS0043073,10
RTS0043074,15
RTS0043075,8
RTS0043076,7
RTS0043077,13
RTS0043078,9
RTS0043079,9
RTS0043080,10
RTS0043081,48
RTS0043082,39
RTS0043083,31
RTS0043084,45
RTS0043085,28
RTS0043086,18
RTS0043087,12
RTS0043088,15
RTS0043089,17
RTS0043090,11
RTS0043091,10
RTS0043092,11
RTS0043093,19
RTS0043094,18
RTS0043095,25
RTS0043096,12
RTS0043097,6
RTS0043098,10
RTS0043099,19
RTS0043100,11
RTS0043101,17
RTS0043102,10
RTS0043103,20
RTS0043104,18
RTS0043105,11
RTS0043106,25
RTS0043107,18
RTS0043108,14
RTS0043109,10
RTS0043110,12
RTS0043111,29
RTS0043112,21
RTS0043113,19
RTS0043114,33
RTS0043115,13
RTS0043116,41
RTS0043117,15
RTS0043118,13
RTS0043119,15
RTS0043120,11
RTS0043121,10
RTS0043122,13
RTS0043123,11
RTS0043124,12
RTS0043125,11
RTS0043126,34
RTS0043127,16
RTS0043128,33
RTS0043129,25
RTS0043130,28
RTS0043131,17
RTS0043132,14
RTS0043133,16
RTS0043134,6
RTS0043135,15
RTS0043136,21
RTS0043137,16
RTS0043138,23
RTS0043139,21
RTS0043140,12
RTS0043141,11
RTS0043142,18
RTS0043143,18
RTS0043144,16
RTS0043145,9
RTS0043146,10
RTS0043147,36
RTS0043148,12
RTS0043149,25
RTS0043150,10
RTS0043151,26
RTS0043152,44
RTS0043153,15
RTS0043154,25
RTS0043155,13
RTS0043156,9
RTS0043157,21
RTS0043159,13
RTS0043160,22
RTS0043161,7
RTS0043162,16
RTS0043163,17
RTS0043164,17
RTS0043165,16
RTS0043167,14
RTS0043168,31
RTS0043169,23
RTS0043170,28
RTS0043171,19
RTS0043172,24
RTS0043173,21
RTS0043174,16
RTS0043175,22
RTS0043176,9
RTS0043177,24
RTS0043178,30
RTS0043179,21
RTS0043180,17
RTS0043181,15
RTS0043182,15
RTS0043183,14
RTS0043184,8
RTS0043185,16
RTS0043186,101
RTS0043187,41
RTS0043188,44
RTS0043189,38
RTS0043190,67
RTS0043191,20
RTS0043192,8
RTS0043193,12
RTS0043194,10
RTS0043195,9
RTS0043196,23
RTS0043197,12
RTS0043198,11
RTS0043199,13
RTS0043200,11
RTS0043201,26
RTS0043202,23
RTS0043203,18
RTS0043204,38
RTS0043205,47
RTS0043206,18
RTS0043207,13
RTS0043208,23
RTS0043209,3
RTS0043210,19
RTS0043211,45
RTS0043212,47
RTS0043213,47
RTS0043214,27
RTS0043215,39
RTS0043216,36
RTS0043217,12
RTS0043218,18
RTS0043219,52
RTS0043220,33
RTS0043221,17
RTS0043222,16
RTS0043223,14
RTS0043224,12
RTS0043225,16
RTS0043226,22
RTS0043227,18
RTS0043228,14
RTS0043229,20
RTS0043230,17
RTS0043231,10
RTS0043232,20
RTS0043233,21
RTS0043234,7
RTS0043235,10
RTS0043236,9
RTS0043237,11
RTS0043238,17
RTS0043239,20
RTS0043240,13
RTS0043241,22
RTS0043242,25
RTS0043243,41
RTS0043244,20
RTS0043245,19
RTS0043246,16
RTS0043247,29
RTS0043248,17
RTS0043249,18
RTS0043250,28
RTS0043251,15
RTS0043252,24
RTS0043253,12
RTS0043254,17
RTS0043255,10
RTS0043256,25
RTS0043257,23
RTS0043258,13
RTS0043259,17
RTS0043260,46
RTS0043261,32
RTS0043262,26
RTS0043263,15
RTS0043264,18
RTS0043265,21
RTS0043266,16
RTS0043267,39
RTS0043268,20
RTS0043269,34
RTS0043270,54
RTS0043271,19
RTS0043272,26
RTS0043273,19
RTS0043274,33
RTS0043275,21
RTS0043276,12
RTS0043277,18
RTS0043278,23
RTS0043279,22
RTS0043280,18
RTS0043281,27
RTS0043282,30
RTS0043283,47
RTS0043284,47
RTS0043285,23
RTS0043286,40
RTS0043287,53
RTS0043288,79
RTS0043289,73
RTS0043290,18
RTS0043291,27
RTS0043292,30
RTS0043293,18
RTS0043294,25
RTS0043295,17
RTS0043296,10
RTS0043297,10
RTS0043299,11
RTS0043300,20
RTS0043301,18
RTS0043302,11
RTS0043303,14
RTS0043304,20
RTS0043305,21
RTS0043306,13
RTS0043307,14
RTS0043308,9
RTS0043309,18
RTS0043310,13
RTS0043311,81
RTS0043312,71
RTS0043313,76
RTS0043314,69
RTS0043315,30
RTS0043316,13
RTS0043317,13
RTS0043318,12
RTS0043319,19
RTS0043320,14
RTS0043321,14
RTS0043322,14
RTS0043323,9
RTS0043324,28
RTS0043325,7
RTS0043326,12
RTS0043327,23
RTS0043328,15
RTS0043329,16
RTS0043330,15
RTS0043331,8
RTS0043332,15
RTS0043333,6
RTS0043334,10
RTS0043335,10
RTS0043336,10
RTS0043337,20
RTS0043338,20
RTS0043339,10
RTS0043340,7
RTS0043341,10
RTS0043342,13
RTS0043343,4
RTS0043344,12
RTS0043345,6
RTS0043346,9
RTS0043347,23
RTS0043348,12
RTS0043349,17
RTS0043350,12
RTS0043351,48
RTS0043352,47
RTS0043353,25
RTS0043354,23
RTS0043355,38
RTS0043356,25
RTS0043357,16
RTS0043358,42
RTS0043359,58
RTS0043360,39
RTS0043361,36
RTS0043362,34
RTS0043363,30
RTS0043364,14
RTS0043365,17
RTS0043366,20
RTS0043367,6
RTS0043368,13
RTS0043369,13
RTS0043370,7
RTS0043371,52
RTS0043372,33
RTS0043373,60
RTS0043374,13
RTS0043375,19
RTS0043376,66
RTS0043377,220
RTS0043378,81
RTS0043379,89
RTS0043380,114
RTS0043381,23
RTS0043382,19
RTS0043383,35
RTS0043384,13
RTS0043385,16
RTS0043386,7
RTS0043387,27
RTS0043388,9
RTS0043389,34
RTS0043390,24
RTS0043391,12
RTS0043392,17
RTS0043393,14
RTS0043394,11
RTS0043395,19
RTS0043396,34
RTS0043397,27
RTS0043398,27
RTS0043399,29
RTS0043400,6
RTS0043401,5
RTS0043402,16
RTS0043403,12
RTS0043404,13
RTS0043405,9
RTS0043406,9
RTS0043407,15
RTS0043408,16
RTS0043409,11
RTS0043410,27
RTS0043411,9
RTS0043412,19
RTS0043413,4
RTS0043414,13
RTS0043415,11
RTS0043416,17
RTS0043417,13
RTS0043418,12
RTS0043419,20
RTS0043420,21
RTS0043421,22
RTS0043422,16
RTS0043423,18
RTS0043424,23
RTS0043425,14
RTS0043426,16
RTS0043427,20
RTS0043428,21
RTS0043429,18
RTS0043430,8
RTS0043431,24
RTS0043432,14
RTS0043433,14
RTS0043434,26
RTS0043435,17
RTS0043436,31
RTS0043437,32
RTS0043438,27
RTS0043439,12
RTS0043440,36
RTS0043441,19
RTS0043442,18
RTS0043443,20
RTS0043444,22
RTS0043445,15
RTS0043446,16
RTS0043447,8
RTS0043448,12
RTS0043449,16
RTS0043450,18
RTS0043451,9
RTS0043452,28
RTS0043453,26
RTS0043454,27
RTS0043455,4
RTS0043456,13
RTS0043457,12
RTS0043458,13
RTS0043459,16
RTS0043460,14
RTS0043461,9
RTS0043462,11
RTS0043463,11
RTS0043464,14
RTS0043465,21
RTS0043466,26
RTS0043467,16
RTS0043468,28
RTS0043469,12
RTS0043470,21
RTS0043471,14
RTS0043472,26
RTS0043473,9
RTS0043474,18
RTS0043475,12
RTS0043476,14
RTS0043477,10
RTS0043478,16
RTS0043479,10
RTS0043480,14
RTS0043481,17
RTS0043482,23
RTS0043483,20
RTS0043484,15
RTS0043485,22
RTS0043486,22
RTS0043487,50
RTS0043488,33
RTS0043489,27
RTS0043490,12
RTS0043491,28
RTS0043492,31
RTS0043493,23
RTS0043494,39
RTS0043495,32
RTS0043496,5
RTS0043497,14
RTS0043498,10
RTS0043499,21
RTS0043500,19
RTS0043501,10
RTS0043502,15
RTS0043503,5
RTS0043504,14
RTS0043505,12
RTS0043506,27
RTS0043507,27
RTS0043508,15
RTS0043509,27
RTS0043510,18
RTS0043511,9
RTS0043512,9
RTS0043513,13
RTS0043514,13
RTS0043515,16
RTS0043516,9
RTS0043517,7
RTS0043518,15
RTS0043519,20
RTS0043520,15
RTS0043521,10
RTS0043522,7
RTS0043523,18
RTS0043524,19
RTS0043525,12
RTS0043526,12
RTS0043527,18
RTS0043528,14
RTS0043529,16
RTS0043530,11
RTS0043531,15
RTS0043532,9
RTS0043533,9
RTS0043534,15
RTS0043535,20
RTS0043536,31
RTS0043537,31
RTS0043538,25
RTS0043539,31
RTS0043540,39
RTS0043541,17
RTS0043542,16
RTS0043543,11
RTS0043544,26
RTS0043545,13
RTS0043546,17
RTS0043547,12
RTS0043548,21
RTS0043549,26
RTS0043550,22
RTS0043551,17
RTS0043552,8
RTS0043553,12
RTS0043554,14
RTS0043555,10
RTS0043556,21
RTS0043557,16
RTS0043558,16
RTS0043559,11
RTS0043560,22
RTS0043561,14
RTS0043562,21
RTS0043563,12
RTS0043564,15
RTS0043565,16
RTS0043566,37
RTS0043567,19
RTS0043568,61
RTS0043569,21
RTS0043570,50
RTS0043571,35
RTS0043572,107
RTS0043573,201
RTS0043574,50
RTS0043575,52
RTS0043576,54
RTS0043577,35
RTS0043578,5
RTS0043579,20
RTS0043580,35
RTS0043581,19
RTS0043582,24
RTS0043583,13
RTS0043584,31
RTS0043585,25
RTS0043586,8
RTS0043587,12
RTS0043588,15
RTS0043589,8
RTS0043590,12
RTS0043591,8
RTS0043592,14
RTS0043593,23
RTS0043594,9
RTS0043595,20
RTS0043596,19
RTS0043597,19
RTS0043598,16
RTS0043599,17
RTS0043600,19
RTS0043601,5
RTS0043602,9
RTS0043603,15
RTS0043604,21
RTS0043605,6
RTS0043606,17
RTS0043607,11
RTS0043608,12
RTS0043609,10
RTS0043610,12
RTS0043611,39
RTS0043612,32
RTS0043613,36
RTS0043614,26
RTS0043615,58
RTS0043616,41
RTS0043617,15
RTS0043618,48
RTS0043619,23
RTS0043620,10
RTS0043621,16
RTS0043622,21
RTS0043623,18
RTS0043624,57
RTS0043625,14
RTS0043626,19
RTS0043627,18
RTS0043628,14
RTS0043629,25
RTS0043630,16
RTS0043631,13
RTS0043632,20
RTS0043633,19
RTS0043634,22
RTS0043635,18
RTS0043636,7
RTS0043637,10
RTS0043638,15
RTS0043639,23
RTS0043640,10
RTS0043641,64
RTS0043642,56
RTS0043643,51
RTS0043644,55
RTS0043645,66
RTS0043646,17
RTS0043647,5
RTS0043648,9
RTS0043649,12
RTS0043650,14
RTS0043651,5
RTS0043652,13
RTS0043653,9
RTS0043654,14
RTS0043655,6
RTS0043656,29
RTS0043657,29
RTS0043658,64
RTS0043659,26
RTS0043660,31
RTS0043661,15
RTS0043663,6
RTS0043664,11
RTS0043665,12
RTS0043666,16
RTS0043667,12
RTS0043668,1
RTS0043669,4
RTS0043670,14
RTS0043671,11
RTS0043672,19
RTS0043673,14
RTS0043674,9
RTS0043675,14
RTS0043676,7
RTS0043677,7
RTS0043678,14
RTS0043679,11
RTS0043680,12
RTS0043681,8
RTS0043682,8
RTS0043683,11
RTS0043684,15
RTS0043685,13
RTS0043686,19
RTS0043687,24
RTS0043688,20
RTS0043689,13
RTS0043690,24
RTS0043691,15
RTS0043692,13
RTS0043693,17
RTS0043694,12
RTS0043695,19
RTS0043696,14
RTS0043697,15
RTS0043698,20
RTS0043699,24
RTS0043700,25
RTS0043701,9
RTS0043702,20
RTS0043703,15
RTS0043704,13
RTS0043705,14
RTS0043706,14
RTS0043707,16
RTS0043708,12
RTS0043709,5
RTS0043710,19
RTS0043711,14
RTS0043712,18
RTS0043713,16
RTS0043714,3
RTS0043715,9
RTS0043716,14
RTS0043717,13
RTS0043718,10
RTS0043719,12
RTS0043720,7
RTS0043721,63
RTS0043722,48
RTS0043723,103
RTS0043724,27
RTS0043725,60
RTS0043726,13
RTS0043727,14
RTS0043728,18
RTS0043729,13
RTS0043730,13
RTS0043731,16
RTS0043732,13
RTS0043733,9
RTS0043734,8
RTS0043735,19
RTS0043736,14
RTS0043737,18
RTS0043738,15
RTS0043739,13
RTS0043740,19
RTS0043741,26
RTS0043742,25
RTS0043743,25
RTS0043744,41
RTS0043745,15
RTS0043746,6
RTS0043747,14
RTS0043748,17
RTS0043749,15
RTS0043750,14
RTS0043751,13
RTS0043752,17
RTS0043753,14
RTS0043754,15
RTS0043755,27
RTS0043756,20
RTS0043757,7
RTS0043758,19
RTS0043759,23
RTS0043760,16
RTS0043761,59
RTS0043762,7
RTS0043763,8
RTS0043764,17
RTS0043765,11
RTS0043766,7
RTS0043767,9
RTS0043768,9
RTS0043769,15
RTS0043770,4
RTS0043771,14
RTS0043772,9
RTS0043773,21
RTS0043774,14
RTS0043775,8
RTS0043776,10
RTS0043777,19
RTS0043778,22
RTS0043779,22
RTS0043780,23
RTS0043781,25
RTS0043782,18
RTS0043783,13
RTS0043784,12
RTS0043785,26
RTS0043786,233
RTS0043787,165
RTS0043788,230
RTS0043789,193
RTS0043790,143
RTS0043791,37
RTS0043792,116
RTS0043793,75
RTS0043794,10
RTS0043795,35
RTS0043796,15
RTS0043797,16
RTS0043798,16
RTS0043799,11
RTS0043800,16
RTS0043801,16
RTS0043802,10
RTS0043803,9
RTS0043804,14
RTS0043805,10
RTS0043806,13
RTS0043807,8
RTS0043808,13
RTS0043809,10
RTS0043810,8
RTS0043811,7
RTS0043812,24
RTS0043813,13
RTS0043814,7
RTS0043815,8
RTS0043816,17
RTS0043817,9
RTS0043818,12
RTS0043819,19
RTS0043820,34
RTS0043821,11
RTS0043822,4
RTS0043823,9
RTS0043824,16
RTS0043825,6
RTS0043826,13
RTS0043827,15
RTS0043828,7
RTS0043829,6
RTS0043830,12
RTS0043831,21
RTS0043832,23
RTS0043833,34
RTS0043834,16
RTS0043835,21
RTS0043836,24
RTS0043837,25
RTS0043838,15
RTS0043839,22
RTS0043840,22
RTS0043841,14
RTS0043842,19
RTS0043843,27
RTS0043844,29
RTS0043845,18
RTS0043846,28
RTS0043847,16
RTS0043848,24
RTS0043849,17
RTS0043850,23
RTS0043851,10
RTS0043852,14
RTS0043853,17
RTS0043854,9
RTS0043856,13
RTS0043857,17
RTS0043858,20
RTS0043859,16
RTS0043860,17
RTS0043861,30
RTS0043862,27
RTS0043863,12
RTS0043864,15
RTS0043865,15
RTS0043866,61
RTS0043867,210
RTS0043868,163
RTS0043869,92
RTS0043870,48
RTS0043871,12
RTS0043872,19
RTS0043873,24
RTS0043874,17
RTS0043875,13
RTS0043876,21
RTS0043877,8
RTS0043878,8
RTS0043879,12
RTS0043880,14
RTS0043881,14
RTS0043882,17
RTS0043883,12
RTS0043884,8
RTS0043885,11
RTS0043886,29
RTS0043887,20
RTS0043888,28
RTS0043889,9
RTS0043890,31
RTS0043891,23
RTS0043892,23
RTS0043893,26
RTS0043894,16
RTS0043895,26
RTS0043896,7
RTS0043897,23
RTS0043898,15
RTS0043899,10
RTS0043900,14
RTS0043901,20
RTS0043902,22
RTS0043903,24
RTS0043904,33
RTS0043905,16
RTS0043906,6
RTS0043907,14
RTS0043908,7
RTS0043909,3
RTS0043910,14
RTS0043911,12
RTS0043912,21
RTS0043913,18
RTS0043914,9
RTS0043915,8
RTS0043916,34
RTS0043917,28
RTS0043918,10
RTS0043919,11
RTS0043920,31
RTS0043921,27
RTS0043922,11
RTS0043923,31
RTS0043924,41
RTS0043925,26
RTS0043926,20
RTS0043927,14
RTS0043928,15
RTS0043929,12
RTS0043930,21
RTS0043931,27
RTS0043932,22
RTS0043933,22
RTS0043934,17
RTS0043935,13
RTS0043936,7
RTS0043937,9
RTS0043938,9
RTS0043939,8
RTS0043940,16
RTS0043941,5
RTS0043942,17
RTS0043943,12
RTS0043944,11
RTS0043945,12
RTS0043946,11
RTS0043947,13
RTS0043948,21
RTS0043949,16
RTS0043950,9
RTS0043951,13
RTS0043952,10
RTS0043953,18
RTS0043954,9
RTS0043955,12
RTS0043956,13
RTS0043957,25
RTS0043958,39
RTS0043959,16
RTS0043960,21
RTS0043961,22
RTS0043962,14
RTS0043963,19
RTS0043964,27
RTS0043965,7
RTS0043966,20
RTS0043967,19
RTS0043968,40
RTS0043969,27
RTS0043970,35
RTS0043971,28
RTS0043972,45
RTS0043973,31
RTS0043974,30
RTS0043975,17
RTS0043976,27
RTS0043977,15
RTS0043978,22
RTS0043979,30
RTS0043980,43
RTS0043981,63
RTS0043982,43
RTS0043983,44
RTS0043984,12
RTS0043985,88
RTS0043986,10
RTS0043987,65
RTS0043988,33
RTS0043989,20
RTS0043990,34
RTS0043991,15
RTS0043992,13
RTS0043993,9
RTS0043994,13
RTS0043996,19
RTS0043997,8
RTS0043998,22
RTS0043999,11
RTS0044000,17
RTS0044001,14
RTS0044002,11
RTS0044003,22
RTS0044004,19
RTS0044005,29
RTS0044006,12
RTS0044007,16
RTS0044008,12
RTS0044009,15
RTS0044010,16
RTS0044011,24
RTS0044012,31
RTS0044013,23
RTS0044014,23
RTS0044015,37
RTS0044016,10
RTS0044017,10
RTS0044018,14
RTS0044019,11
RTS0044020,18
RTS0044021,10
RTS0044022,17
RTS0044023,14
RTS0044024,9
RTS0044025,11
RTS0044026,10
RTS0044027,17
RTS0044028,5
RTS0044029,19
RTS0044030,12
RTS0044031,10
RTS0044032,19
RTS0044033,11
RTS0044034,10
RTS0044035,14
RTS0044036,38
RTS0044037,27
RTS0044038,38
RTS0044039,7
RTS0044040,21
RTS0044041,29
RTS0044042,41
RTS0044043,46
RTS0044044,24
RTS0044045,11
RTS0044046,17
RTS0044047,17
RTS0044048,14
RTS0044049,14
RTS0044050,25
RTS0044051,10
RTS0044052,15
RTS0044053,13
RTS0044054,15
RTS0044055,20
RTS0044056,17
RTS0044057,10
RTS0044058,16
RTS0044059,22
RTS0044060,15
RTS0044061,19
RTS0044062,7
RTS0044063,17
RTS0044064,34
RTS0044065,11
RTS0044067,38
RTS0044068,28
RTS0044069,20
RTS0044070,15
RTS0044071,10
RTS0044072,20
RTS0044073,16
RTS0044074,16
RTS0044075,10
RTS0044076,11
RTS0044077,7
RTS0044078,17
RTS0044079,11
RTS0044080,9
RTS0044081,13
RTS0044082,11
RTS0044083,12
RTS0044084,16
RTS0044085,8
RTS0044086,14
RTS0044087,16
RTS0044088,19
RTS0044089,10
RTS0044090,22
RTS0044091,19
RTS0044092,39
RTS0044093,15
RTS0044094,14
RTS0044095,7
RTS0044096,35
RTS0044097,48
RTS0044098,38
RTS0044099,63
RTS0044100,31
RTS0044101,35
RTS0044102,15
RTS0044103,29
RTS0044104,17
RTS0044105,44
RTS0044106,57
RTS0044107,22
RTS0044108,18
RTS0044109,54
RTS0044110,76
RTS0044111,28
RTS0044112,15
RTS0044113,32
RTS0044114,10
RTS0044115,30
RTS0044116,31
RTS0044117,28
RTS0044118,31
RTS0044119,31
RTS0044120,21
RTS0044121,13
RTS0044122,12
RTS0044123,9
RTS0044124,14
RTS0044125,13
RTS0044126,9
RTS0044127,13
RTS0044128,21
RTS0044129,22
RTS0044130,17
RTS0044131,24
RTS0044132,17
RTS0044133,17
RTS0044134,27
RTS0044135,19
RTS0044136,17
RTS0044137,19
RTS0044138,24
RTS0044139,18
RTS0044140,23
RTS0044141,11
RTS0044142,7
RTS0044143,19
RTS0044144,16
RTS0044145,6
RTS0044146,9
RTS0044147,16
RTS0044148,22
RTS0044149,12
RTS0044150,18
RTS0044151,23
RTS0044152,15
RTS0044153,18
RTS0044154,14
RTS0044155,22
RTS0044156,45
RTS0044157,16
RTS0044158,85
RTS0044159,33
RTS0044160,12
RTS0044161,14
RTS0044162,24
RTS0044163,40
RTS0044164,29
RTS0044165,5
RTS0044166,35
RTS0044167,9
RTS0044168,10
RTS0044169,23
RTS0044170,16
RTS0044171,13
RTS0044172,17
RTS0044173,15
RTS0044174,10
RTS0044175,26
RTS0044176,22
RTS0044177,39
RTS0044178,19
RTS0044180,10
RTS0044181,13
RTS0044182,22
RTS0044183,9
RTS0044184,16
RTS0044185,20
RTS0044186,20
RTS0044187,11
RTS0044188,17
RTS0044189,14
RTS0044190,17
RTS0044191,19
RTS0044192,15
RTS0044193,17
RTS0044194,10
RTS0044195,18
RTS0044196,53
RTS0044197,17
RTS0044198,31
RTS0044199,35
RTS0044200,7
RTS0044206,21
RTS0044207,16
RTS0044208,15
RTS0044209,12
RTS0044210,23
RTS0044211,22
RTS0044212,22
RTS0044213,20
RTS0044214,19
RTS0044215,25
RTS0044216,13
RTS0044217,8
RTS0044218,15
RTS0044219,19
RTS0044220,12
RTS0044221,11
RTS0044222,10
RTS0044223,12
RTS0044224,17
RTS0044225,8
RTS0044226,13
RTS0044227,10
RTS0044228,20
RTS0044229,8
RTS0044230,13
RTS0044231,17
RTS0044232,9
RTS0044233,13
RTS0044234,10
RTS0044235,8
RTS0044236,9
RTS0044237,16
RTS0044238,24
RTS0044239,21
RTS0044240,9
RTS0044241,31
RTS0044242,33
RTS0044243,21
RTS0044244,29
RTS0044245,15
RTS0044246,16
RTS0044247,12
RTS0044248,28
RTS0044249,15
RTS0044250,13
RTS0044251,36
RTS0044252,30
RTS0044253,14
RTS0044254,8
RTS0044255,23
RTS0044256,14
RTS0044257,21
RTS0044258,12
RTS0044259,13
RTS0044260,13
RTS0044261,93
RTS0044262,31
RTS0044263,35
RTS0044264,22
RTS0044265,23
RTS0044266,18
RTS0044267,11
RTS0044268,20
RTS0044269,10
RTS0044270,19
RTS0044271,19
RTS0044272,49
RTS0044273,22
RTS0044274,23
RTS0044275,16
RTS0044276,7
RTS0044277,16
RTS0044278,15
RTS0044279,14
RTS0044280,11
RTS0044281,23
RTS0044282,16
RTS0044283,19
RTS0044284,24
RTS0044285,5
RTS0044286,15
RTS0044287,7
RTS0044288,6
RTS0044289,13
RTS0044290,19
RTS0044291,20
RTS0044292,23
RTS0044293,12
RTS0044294,15
RTS0044295,11
RTS0044296,9
RTS0044297,18
RTS0044298,15
RTS0044299,34
RTS0044300,20
RTS0044301,54
RTS0044302,38
RTS0044303,33
RTS0044304,42
RTS0044305,11
RTS0044306,54
RTS0044307,58
RTS0044308,82
RTS0044309,61
RTS0044310,77
RTS0044311,17
RTS0044312,10
RTS0044313,11
RTS0044314,7
RTS0044315,15
RTS0044316,33
RTS0044317,61
RTS0044318,57
RTS0044319,17
RTS0044320,21
RTS0044321,7
RTS0044322,14
RTS0044323,17
RTS0044324,10
RTS0044325,13
RTS0044326,21
RTS0044327,25
RTS0044328,14
RTS0044329,46
RTS0044330,17
RTS0044331,22
RTS0044332,31
RTS0044333,34
RTS0044334,22
RTS0044335,23
RTS0044336,13
RTS0044337,13
RTS0044338,16
RTS0044339,20
RTS0044340,9
RTS0044341,17
RTS0044342,11
RTS0044343,10
RTS0044344,13
RTS0044345,10
RTS0044346,57
RTS0044347,95
RTS0044348,79
RTS0044349,105
RTS0044350,100
RTS0044351,41
RTS0044352,21
RTS0044353,44
RTS0044354,23
RTS0044355,48
RTS0044356,12
RTS0044357,15
RTS0044358,9
RTS0044359,41
RTS0044360,19
RTS0044361,27
RTS0044362,41
RTS0044363,10
RTS0044364,14
RTS0044365,22
RTS0044366,66
RTS0044367,45
RTS0044368,160
RTS0044369,105
RTS0044370,80
RTS0044371,15
RTS0044372,8
RTS0044373,13
RTS0044374,20
RTS0044375,10
RTS0044376,12
RTS0044377,34
RTS0044378,29
RTS0044379,35
RTS0044380,38
RTS0044381,26
RTS0044382,35
RTS0044383,49
RTS0044384,17
RTS0044385,32
RTS0044386,19
RTS0044387,35
RTS0044388,21
RTS0044389,15
RTS0044390,25
RTS0044391,57
RTS0044392,98
RTS0044393,52
RTS0044394,27
RTS0044395,38
RTS0044396,17
RTS0044397,17
RTS0044399,13
RTS0044400,9
RTS0044401,20
RTS0044402,28
RTS0044403,37
RTS0044404,32
RTS0044405,24
RTS0044406,25
RTS0044407,17
RTS0044408,29
RTS0044409,19
RTS0044410,11
RTS0044411,12
RTS0044412,10
RTS0044413,11
RTS0044414,14
RTS0044415,23
RTS0044416,52
RTS0044417,57
RTS0044418,23
RTS0044419,26
RTS0044420,50
RTS0044421,13
RTS0044422,18
RTS0044423,13
RTS0044424,14
RTS0044425,11
RTS0044426,12
RTS0044427,15
RTS0044428,8
RTS0044429,11
RTS0044430,10
RTS0044431,17
RTS0044432,11
RTS0044433,19
RTS0044434,12
RTS0044435,18
RTS0044436,22
RTS0044437,29
RTS0044438,20
RTS0044439,39
RTS0044440,39
RTS0044441,17
RTS0044442,25
RTS0044443,38
RTS0044444,10
RTS0044445,21
RTS0044446,12
RTS0044447,19
RTS0044448,19
RTS0044449,18
RTS0044450,18
RTS0044451,13
RTS0044452,18
RTS0044453,15
RTS0044454,20
RTS0044455,15
RTS0044456,7
RTS0044457,24
RTS0044458,8
RTS0044459,17
RTS0044460,26
RTS0044461,27
RTS0044462,14
RTS0044463,15
RTS0044464,19
RTS0044465,23
RTS0044466,27
RTS0044467,12
RTS0044468,27
RTS0044469,20
RTS0044470,9
RTS0044471,32
RTS0044472,24
RTS0044473,7
RTS0044474,34
RTS0044475,29
RTS0044476,110
RTS0044477,168
RTS0044478,70
RTS0044479,69
RTS0044480,152
RTS0044481,22
RTS0044482,21
RTS0044483,22
RTS0044484,12
RTS0044485,21
RTS0044486,25
RTS0044487,20
RTS0044488,22
RTS0044489,21
RTS0044490,15
RTS0044491,23
RTS0044492,18
RTS0044493,19
RTS0044494,25
RTS0044495,12
RTS0044496,98
RTS0044497,82
RTS0044498,77
RTS0044499,155
RTS0044500,92
RTS0044501,43
RTS0044502,44
RTS0044503,20
RTS0044504,32
RTS0044505,17
RTS0044506,19
RTS0044507,15
RTS0044508,15
RTS0044509,17
RTS0044510,10
RTS0044511,225
RTS0044512,116
RTS0044513,223
RTS0044514,135
RTS0044515,126
RTS0044516,20
RTS0044517,22
RTS0044518,21
RTS0044519,17
RTS0044520,13
RTS0044521,19
RTS0044522,25
RTS0044523,24
RTS0044524,12
RTS0044525,16
RTS0044526,27
RTS0044527,30
RTS0044528,17
RTS0044529,33
RTS0044530,10
RTS0044531,18
RTS0044532,16
RTS0044533,7
RTS0044534,19
RTS0044535,16
RTS0044536,13
RTS0044537,9
RTS0044538,17
RTS0044539,14
RTS0044540,12
RTS0044541,21
RTS0044542,8
RTS0044543,13
RTS0044544,20
RTS0044545,20
RTS0044546,41
RTS0044547,31
RTS0044548,30
RTS0044549,27
RTS0044550,26
RTS0044551,25
RTS0044552,25
RTS0044553,15
RTS0044554,13
RTS0044555,42
RTS0044556,16
RTS0044557,13
RTS0044558,11
RTS0044559,15
RTS0044560,16
RTS0044561,13
RTS0044562,16
RTS0044563,35
RTS0044564,24
RTS0044565,17
RTS0044566,19
RTS0044567,8
RTS0044568,19
RTS0044569,18
RTS0044570,7
RTS0044571,17
RTS0044572,12
RTS0044573,15
RTS0044574,23
RTS0044575,17
RTS0044576,11
RTS0044577,13
RTS0044578,21
RTS0044579,14
RTS0044580,16
RTS0044581,9
RTS0044582,17
RTS0044583,7
RTS0044584,15
RTS0044585,6
RTS0044586,8
RTS0044587,11
RTS0044588,8
RTS0044589,8
RTS0044590,9
RTS0044591,24
RTS0044592,11
RTS0044593,9
RTS0044594,9
RTS0044595,10
RTS0044596,27
RTS0044597,22
RTS0044598,26
RTS0044599,28
RTS0044600,7
RTS0044601,18
RTS0044602,11
RTS0044603,15
RTS0044604,25
RTS0044605,15
RTS0044606,11
RTS0044607,16
RTS0044608,12
RTS0044609,10
RTS0044610,19
RTS0044611,14
RTS0044612,15
RTS0044613,13
RTS0044614,16
RTS0044615,13
RTS0044616,12
RTS0044617,14
RTS0044618,6
RTS0044619,9
RTS0044620,16
RTS0044621,20
RTS0044622,24
RTS0044623,38
RTS0044624,25
RTS0044625,17
RTS0044626,14
RTS0044627,6
RTS0044628,10
RTS0044629,12
RTS0044630,13
RTS0044631,17
RTS0044632,34
RTS0044633,17
RTS0044634,30
RTS0044635,16
RTS0044636,8
RTS0044637,8
RTS0044638,13
RTS0044639,14
RTS0044640,7
RTS0044641,14
RTS0044642,15
RTS0044643,20
RTS0044644,27
RTS0044645,21
RTS0044646,19
RTS0044647,9
RTS0044648,11
RTS0044649,6
RTS0044650,14
RTS0044651,23
RTS0044652,36
RTS0044653,30
RTS0044654,39
RTS0044655,54
RTS0044656,40
RTS0044657,26
RTS0044658,48
RTS0044659,35
RTS0044660,26
RTS0044661,22
RTS0044662,17
RTS0044663,18
RTS0044664,33
RTS0044665,19
RTS0044666,20
RTS0044667,13
RTS0044668,14
RTS0044669,24
RTS0044670,24
RTS0044671,13
RTS0044672,14
RTS0044673,18
RTS0044674,23
RTS0044675,28
RTS0044676,18
RTS0044677,21
RTS0044678,15
RTS0044679,20
RTS0044680,18
RTS0044681,9
RTS0044682,12
RTS0044683,10
RTS0044684,9
RTS0044685,14
RTS0044686,14
RTS0044687,16
RTS0044688,23
RTS0044689,29
RTS0044690,24
RTS0044691,24
RTS0044692,47
RTS0044693,44
RTS0044694,62
RTS0044695,23
RTS0044696,132
RTS0044697,77
RTS0044698,105
RTS0044699,94
RTS0044700,133
RTS0044701,51
RTS0044702,26
RTS0044703,19
RTS0044704,23
RTS0044705,15
RTS0044706,5
RTS0044707,21
RTS0044708,9
RTS0044709,15
RTS0044710,35
RTS0044711,22
RTS0044712,31
RTS0044714,32
RTS0044715,19
RTS0044716,32
RTS0044717,31
RTS0044718,54
RTS0044719,12
RTS0044720,56
RTS0044721,8
RTS0044722,15
RTS0044723,5
RTS0044724,12
RTS0044725,8
RTS0044726,29
RTS0044727,35
RTS0044728,29
RTS0044729,36
RTS0044730,58
RTS0044731,19
RTS0044732,13
RTS0044733,13
RTS0044734,14
RTS0044735,20
RTS0044736,23
RTS0044737,17
RTS0044738,9
RTS0044739,11
RTS0044740,14
RTS0044741,6
RTS0044742,16
RTS0044743,24
RTS0044744,13
RTS0044745,16
RTS0044746,16
RTS0044747,10
RTS0044748,11
RTS0044749,15
RTS0044750,12
RTS0044751,59
RTS0044752,38
RTS0044753,50
RTS0044754,40
RTS0044755,43
RTS0044756,13
RTS0044757,15
RTS0044758,12
RTS0044759,18
RTS0044760,8
RTS0044761,20
RTS0044762,20
RTS0044763,29
RTS0044764,18
RTS0044765,14
RTS0044766,11
RTS0044767,25
RTS0044768,29
RTS0044769,17
RTS0044770,13
RTS0044771,11
RTS0044772,10
RTS0044773,12
RTS0044774,8
RTS0044775,27
RTS0044776,19
RTS0044777,16
RTS0044778,16
RTS0044779,17
RTS0044780,30
RTS0044781,42
RTS0044782,45
RTS0044783,45
RTS0044784,62
RTS0044785,39
RTS0044786,38
RTS0044787,59
RTS0044788,23
RTS0044789,66
RTS0044790,14
RTS0044791,128
RTS0044792,355
RTS0044793,28
RTS0044794,28
RTS0044795,22
RTS0044796,44
RTS0044797,67
RTS0044798,35
RTS0044799,62
RTS0044800,27
RTS0044801,11
RTS0044802,21
RTS0044803,11
RTS0044804,18
RTS0044805,18
RTS0044806,13
RTS0044807,19
RTS0044808,19
RTS0044809,15
RTS0044810,17
RTS0044811,22
RTS0044812,26
RTS0044813,23
RTS0044814,45
RTS0044815,51
RTS0044816,19
RTS0044817,18
RTS0044818,27
RTS0044819,13
RTS0044820,25
RTS0044821,66
RTS0044822,56
RTS0044823,40
RTS0044824,9
RTS0044825,45
RTS0044826,32
RTS0044827,30
RTS0044828,29
RTS0044829,31
RTS0044830,30
RTS0044831,20
RTS0044832,15
RTS0044833,40
RTS0044834,38
RTS0044835,26
RTS0044836,21
RTS0044837,12
RTS0044838,17
RTS0044839,16
RTS0044840,19
RTS0044841,26
RTS0044842,30
RTS0044843,40
RTS0044844,19
RTS0044845,58
RTS0044846,12
RTS0044847,13
RTS0044848,19
RTS0044849,19
RTS0044850,11
RTS0044851,10
RTS0044852,10
RTS0044853,11
RTS0044854,12
RTS0044855,9
RTS0044856,15
RTS0044857,11
RTS0044858,12
RTS0044859,13
RTS0044860,18
RTS0044861,14
RTS0044862,12
RTS0044863,17
RTS0044864,8
RTS0044865,21
RTS0044866,14
RTS0044867,23
RTS0044868,31
RTS0044869,26
RTS0044870,24
RTS0044871,20
RTS0044872,21
RTS0044873,35
RTS0044874,28
RTS0044875,32
RTS0044876,32
RTS0044877,66
RTS0044878,64
RTS0044879,47
RTS0044880,64
RTS0044881,14
RTS0044882,18
RTS0044883,5
RTS0044884,15
RTS0044885,11
RTS0044886,20
RTS0044887,16
RTS0044888,12
RTS0044889,10
RTS0044890,19
RTS0044891,17
RTS0044892,25
RTS0044893,19
RTS0044894,20
RTS0044895,16
RTS0044896,63
RTS0044897,61
RTS0044898,33
RTS0044899,50
RTS0044900,23
RTS0044901,11
RTS0044902,16
RTS0044903,22
RTS0044904,21
RTS0044905,25
RTS0044906,63
RTS0044907,82
RTS0044908,66
RTS0044909,116
RTS0044910,41
RTS0044911,13
RTS0044912,9
RTS0044913,14
RTS0044914,16
RTS0044915,15
RTS0044916,16
RTS0044917,9
RTS0044918,17
RTS0044919,3
RTS0044920,29
RTS0044921,31
RTS0044922,43
RTS0044923,45
RTS0044924,29
RTS0044925,32
RTS0044926,21
RTS0044927,21
RTS0044928,12
RTS0044929,16
RTS0044930,17
RTS0044931,10
RTS0044932,24
RTS0044933,12
RTS0044934,9
RTS0044935,19
RTS0044936,26
RTS0044937,16
RTS0044938,9
RTS0044939,13
RTS0044940,11
RTS0044941,18
RTS0044942,22
RTS0044943,23
RTS0044944,11
RTS0044945,12
RTS0044946,21
RTS0044947,13
RTS0044948,13
RTS0044949,12
RTS0044950,25
RTS0044951,13
RTS0044952,12
RTS0044953,18
RTS0044954,32
RTS0044955,12
RTS0044956,21
RTS0044957,17
RTS0044958,11
RTS0044959,13
RTS0044960,14
RTS0044961,15
RTS0044962,12
RTS0044963,13
RTS0044964,13
RTS0044965,20
RTS0044966,11
RTS0044967,11
RTS0044968,23
RTS0044969,8
RTS0044970,16
RTS0044971,15
RTS0044972,9
RTS0044973,7
RTS0044974,10
RTS0044975,9
RTS0044976,29
RTS0044977,19
RTS0044978,14
RTS0044979,25
RTS0044980,15
RTS0044981,15
RTS0044982,23
RTS0044983,8
RTS0044984,15
RTS0044985,26
RTS0044986,12
RTS0044987,14
RTS0044988,15
RTS0044989,11
RTS0044990,15
RTS0044991,18
RTS0044992,14
RTS0044993,19
RTS0044994,21
RTS0044995,25
RTS0044996,8
RTS0044997,8
RTS0044998,14
RTS0044999,12
RTS0045000,12
RTS0045001,23
RTS0045002,18
RTS0045003,20
RTS0045004,18
RTS0045005,18
RTS0045006,20
RTS0045007,29
RTS0045008,24
RTS0045009,24
RTS0045010,19
RTS0045011,8
RTS0045012,12
RTS0045013,7
RTS0045014,10
RTS0045015,7
RTS0045016,4
RTS0045017,12
RTS0045018,7
RTS0045019,8
RTS0045020,14
RTS0045021,11
RTS0045022,16
RTS0045023,26
RTS0045024,31
RTS0045025,28
RTS0045026,52
RTS0045027,43
RTS0045028,41
RTS0045029,36
RTS0045030,56
RTS0045031,8
RTS0045032,12
RTS0045033,16
RTS0045034,15
RTS0045035,14
RTS0045036,12
RTS0045038,28
RTS0045039,29
RTS0045040,15
RTS0045041,15
RTS0045042,18
RTS0045043,14
RTS0045044,17
RTS0045045,20
RTS0045046,6
RTS0045047,12
RTS0045048,10
RTS0045049,15
RTS0045050,17
RTS0045051,11
RTS0045052,18
RTS0045053,15
RTS0045054,13
RTS0045055,9
RTS0045056,24
RTS0045057,60
RTS0045058,11
RTS0045059,31
RTS0045060,51
RTS0045061,22
RTS0045063,11
RTS0045064,43
RTS0045065,52
RTS0045066,12
RTS0045067,48
RTS0045068,48
RTS0045069,30
RTS0045070,50
RTS0045071,31
RTS0045072,29
RTS0045073,45
RTS0045074,45
RTS0045075,13
RTS0045076,19
RTS0045077,9
RTS0045078,25
RTS0045079,14
RTS0045080,12
RTS0045081,14
RTS0045082,13
RTS0045083,30
RTS0045084,16
RTS0045085,4
RTS0045086,19
RTS0045087,6
RTS0045088,9
RTS0045089,6
RTS0045090,6
RTS0045091,7
RTS0045092,20
RTS0045093,6
RTS0045094,13
RTS0045095,17
RTS0045096,13
RTS0045097,8
RTS0045098,9
RTS0045099,15
RTS0045100,21
RTS0045101,11
RTS0045102,7
RTS0045103,15
RTS0045104,7
RTS0045105,9
RTS0045106,26
RTS0045107,17
RTS0045108,21
RTS0045109,8
RTS0045110,15
RTS0045111,21
RTS0045112,14
RTS0045113,17
RTS0045114,18
RTS0045115,14
RTS0045116,15
RTS0045117,15
RTS0045118,11
RTS0045119,5
RTS0045120,14
RTS0045121,10
RTS0045122,22
RTS0045123,40
RTS0045124,12
RTS0045125,15
RTS0045126,14
RTS0045127,19
RTS0045128,20
RTS0045129,18
RTS0045130,13
RTS0045131,17
RTS0045132,18
RTS0045133,14
RTS0045134,24
RTS0045135,14
RTS0045136,20
RTS0045137,31
RTS0045138,27
RTS0045139,19
RTS0045140,9
RTS0045141,15
RTS0045142,13
RTS0045143,18
RTS0045144,18
RTS0045145,17
RTS0045146,8
RTS0045147,5
RTS0045148,7
RTS0045149,14
RTS0045150,11
RTS0045151,19
RTS0045152,16
RTS0045153,21
RTS0045154,17
RTS0045155,30
RTS0045156,18
RTS0045157,28
RTS0045158,13
RTS0045159,13
RTS0045160,23
RTS0045161,27
RTS0045162,20
RTS0045163,43
RTS0045164,35
RTS0045165,33
RTS0045166,26
RTS0045167,24
RTS0045168,23
RTS0045169,20
RTS0045170,12
RTS0045171,41
RTS0045172,37
RTS0045173,27
RTS0045174,21
RTS0045175,27
RTS0045176,18
RTS0045177,19
RTS0045178,20
RTS0045179,19
RTS0045180,17
RTS0045181,14
RTS0045182,15
RTS0045183,16
RTS0045184,15
RTS0045185,16
RTS0045186,15
RTS0045187,19
RTS0045188,13
RTS0045189,24
RTS0045190,21
RTS0045191,22
RTS0045192,14
RTS0045193,13
RTS0045194,16
RTS0045195,9
RTS0045196,15
RTS0045197,17
RTS0045198,14
RTS0045199,6
RTS0045200,10
RTS0045201,12
RTS0045202,15
RTS0045203,14
RTS0045204,12
RTS0045205,20
RTS0045206,10
RTS0045207,16
RTS0045208,8
RTS0045209,19
RTS0045210,9
RTS0045211,7
RTS0045212,13
RTS0045213,14
RTS0045214,14
RTS0045215,15
RTS0045216,37
RTS0045217,16
RTS0045218,34
RTS0045219,20
RTS0045220,11
RTS0045221,16
RTS0045222,20
RTS0045223,24
RTS0045224,14
RTS0045225,14
RTS0045226,1016
RTS0045227,412
RTS0045228,872
RTS0045229,543
RTS0045230,388
RTS0045231,38
RTS0045232,57
RTS0045233,70
RTS0045234,60
RTS0045235,28
RTS0045236,57
RTS0045237,53
RTS0045238,33
RTS0045239,46
RTS0045240,91
RTS0045241,41
RTS0045242,44
RTS0045243,23
RTS0045244,42
RTS0045245,15
RTS0045246,8
RTS0045247,13
RTS0045248,5
RTS0045249,20
RTS0045250,7
RTS0045251,21
RTS0045252,8
RTS0045253,15
RTS0045254,10
RTS0045255,11
RTS0045256,11
RTS0045257,26
RTS0045258,22
RTS0045259,23
RTS0045260,17
RTS0045261,9
RTS0045262,34
RTS0045263,17
RTS0045264,28
RTS0045265,25
RTS0045266,13
RTS0045267,54
RTS0045268,43
RTS0045269,33
RTS0045270,25
RTS0045271,12
RTS0045272,11
RTS0045273,11
RTS0045274,12
RTS0045275,21
RTS0045276,13
RTS0045277,26
RTS0045278,26
RTS0045279,7
RTS0045280,13
RTS0045281,11
RTS0045282,14
RTS0045283,17
RTS0045284,10
RTS0045285,19
RTS0045286,18
RTS0045287,12
RTS0045288,24
RTS0045289,10
RTS0045290,6
RTS0045291,4
RTS0045292,25
RTS0045293,14
RTS0045294,8
RTS0045295,7
RTS0045296,19
RTS0045297,16
RTS0045298,4
RTS0045299,17
RTS0045300,6
RTS0045301,69
RTS0045302,10
RTS0045303,80
RTS0045304,51
RTS0045305,98
RTS0045306,16
RTS0045307,20
RTS0045308,17
RTS0045309,23
RTS0045310,19
RTS0045311,12
RTS0045312,11
RTS0045313,13
RTS0045314,12
RTS0045315,11
RTS0045316,14
RTS0045317,11
RTS0045318,16
RTS0045319,13
RTS0045320,11
RTS0045321,12
RTS0045322,13
RTS0045323,18
RTS0045324,6
RTS0045325,10
RTS0045326,12
RTS0045327,22
RTS0045328,17
RTS0045329,9
RTS0045330,7
RTS0045331,14
RTS0045332,10
RTS0045333,13
RTS0045334,19
RTS0045335,14
RTS0045336,21
RTS0045337,14
RTS0045338,16
RTS0045339,15
RTS0045340,24
RTS0045341,8
RTS0045342,15
RTS0045343,13
RTS0045344,14
RTS0045345,15
RTS0045346,8
RTS0045347,14
RTS0045348,13
RTS0045349,9
RTS0045350,12
RTS0045351,12
RTS0045352,13
RTS0045353,15
RTS0045354,21
RTS0045355,4
RTS0045356,19
RTS0045357,23
RTS0045358,18
RTS0045359,18
RTS0045360,14
RTS0045361,23
RTS0045362,11
RTS0045363,12
RTS0045364,15
RTS0045365,20
RTS0045366,16
RTS0045367,7
RTS0045368,10
RTS0045369,11
RTS0045370,10
RTS0045371,16
RTS0045372,13
RTS0045373,25
RTS0045374,33
RTS0045375,35
RTS0045376,37
RTS0045377,24
RTS0045378,42
RTS0045379,40
RTS0045380,29
RTS0045381,20
RTS0045382,21
RTS0045383,13
RTS0045384,8
RTS0045385,17
RTS0045386,20
RTS0045387,12
RTS0045388,13
RTS0045389,14
RTS0045390,11
RTS0045391,21
RTS0045392,12
RTS0045393,14
RTS0045394,10
RTS0045395,12
RTS0045396,12
RTS0045397,17
RTS0045398,8
RTS0045399,34
RTS0045400,22
RTS0045401,9
RTS0045402,27
RTS0045403,24
RTS0045404,21
RTS0045405,17
RTS0045406,21
RTS0045407,26
RTS0045408,17
RTS0045409,34
RTS0045410,30
RTS0045411,52
RTS0045412,76
RTS0045413,53
RTS0045414,44
RTS0045415,41
RTS0045416,22
RTS0045417,15
RTS0045418,8
RTS0045419,10
RTS0045420,11
RTS0045421,2007
RTS0045422,1838
RTS0045423,628
RTS0045424,1424
RTS0045425,1663
RTS0045426,16
RTS0045427,14
RTS0045428,16
RTS0045429,13
RTS0045430,14
RTS0045431,40
RTS0045432,46
RTS0045433,55
RTS0045434,78
RTS0045435,16
RTS0045436,32
RTS0045437,63
RTS0045438,63
RTS0045439,43
RTS0045440,34
RTS0045441,49
RTS0045442,40
RTS0045443,47
RTS0045444,40
RTS0045445,25
RTS0045446,27
RTS0045447,29
RTS0045448,19
RTS0045449,13
RTS0045450,11
RTS0045451,53
RTS0045452,42
RTS0045453,36
RTS0045454,49
RTS0045455,59
RTS0045456,56
RTS0045457,80
RTS0045458,88
RTS0045459,18
RTS0045460,71
RTS0045461,9
RTS0045462,15
RTS0045463,11
RTS0045464,3
RTS0045465,6
RTS0045466,26
RTS0045467,19
RTS0045468,9
RTS0045469,24
RTS0045470,13
RTS0045471,34
RTS0045472,18
RTS0045473,18
RTS0045474,48
RTS0045475,49
RTS0045476,32
RTS0045477,35
RTS0045478,49
RTS0045479,50
RTS0045480,56
RTS0045481,27
RTS0045482,17
RTS0045483,20
RTS0045484,52
RTS0045485,58
RTS0045486,8
RTS0045487,13
RTS0045488,16
RTS0045489,15
RTS0045490,23
RTS0045491,269
RTS0045492,362
RTS0045493,142
RTS0045494,106
RTS0045495,107
RTS0045496,11
RTS0045497,15
RTS0045498,47
RTS0045499,50
RTS0045500,52
RTS0045501,69
RTS0045502,74
RTS0045503,70
RTS0045504,48
RTS0045505,54
RTS0045506,2187
RTS0045507,3022
RTS0045508,1321
RTS0045509,2032
RTS0045510,1313
RTS0045511,21
RTS0045512,14
RTS0045513,8
RTS0045514,25
RTS0045515,11
RTS0045516,27
RTS0045517,28
RTS0045518,29
RTS0045519,25
RTS0045520,19
RTS0045521,21
RTS0045522,22
RTS0045523,20
RTS0045524,29
RTS0045525,19
RTS0045526,63
RTS0045527,49
RTS0045528,30
RTS0045529,53
RTS0045530,42
RTS0045531,20
RTS0045532,20
RTS0045533,15
RTS0045534,14
RTS0045535,5
RTS0045536,50
RTS0045537,40
RTS0045538,10
RTS0045539,47
RTS0045540,61
RTS0045541,10
RTS0045542,10
RTS0045543,12
RTS0045544,5
RTS0045545,11
RTS0045546,16
RTS0045547,6
RTS0045548,10
RTS0045549,12
RTS0045550,9
RTS0045551,16
RTS0045552,10
RTS0045553,13
RTS0045554,14
RTS0045555,12
RTS0045556,4
RTS0045557,10
RTS0045558,13
RTS0045559,11
RTS0045560,18
RTS0045561,16
RTS0045562,9
RTS0045563,10
RTS0045564,26
RTS0045565,6
RTS0045566,15
RTS0045567,17
RTS0045568,11
RTS0045569,9
RTS0045570,11
RTS0045571,13
RTS0045572,12
RTS0045573,11
RTS0045574,9
RTS0045575,13
RTS0045576,31
RTS0045577,21
RTS0045578,14
RTS0045579,28
RTS0045580,42
RTS0045581,31
RTS0045582,9
RTS0045583,14
RTS0045584,25
RTS0045585,11
RTS0045586,17
RTS0045587,49
RTS0045588,26
RTS0045589,23
RTS0045590,17
RTS0045592,375
RTS0045593,310
RTS0045594,218
RTS0045595,179
RTS0045596,32
RTS0045597,52
RTS0045598,37
RTS0045599,50
RTS0045600,23
RTS0045601,22
RTS0045602,34
RTS0045603,15
RTS0045604,23
RTS0045606,13
RTS0045607,15
RTS0045608,6
RTS0045609,13
RTS0045610,19
RTS0045611,2
RTS0045612,15
RTS0045613,7
RTS0045614,21
RTS0045615,7
RTS0045616,8
RTS0045617,10
RTS0045618,16
RTS0045619,9
RTS0045620,11
RTS0045621,13
RTS0045622,36
RTS0045623,28
RTS0045624,9
RTS0045625,33
RTS0045626,8
RTS0045627,12
RTS0045628,11
RTS0045629,9
RTS0045630,16
RTS0045631,11
RTS0045632,15
RTS0045633,10
RTS0045634,11
RTS0045635,13
RTS0045636,20
RTS0045637,8
RTS0045638,12
RTS0045639,13
RTS0045640,10
RTS0045641,13
RTS0045642,14
RTS0045643,13
RTS0045644,15
RTS0045645,9
RTS0045646,11
RTS0045647,15
RTS0045648,12
RTS0045649,27
RTS0045650,19
RTS0045651,6
RTS0045652,14
RTS0045653,26
RTS0045654,20
RTS0045655,18
RTS0045656,29
RTS0045657,24
RTS0045658,36
RTS0045659,28
RTS0045660,29
RTS0045661,124
RTS0045662,68
RTS0045663,90
RTS0045664,66
RTS0045665,116
RTS0045666,6
RTS0045667,19
RTS0045668,14
RTS0045669,6
RTS0045670,8
RTS0045671,16
RTS0045672,16
RTS0045673,12
RTS0045674,18
RTS0045675,13
RTS0045676,34
RTS0045677,54
RTS0045678,52
RTS0045679,42
RTS0045680,67
RTS0045681,14
RTS0045682,20
RTS0045683,14
RTS0045684,12
RTS0045685,14
RTS0045687,66
RTS0045688,120
RTS0045689,42
RTS0045690,15
RTS0045691,9
RTS0045692,10
RTS0045693,14
RTS0045694,10
RTS0045695,9
RTS0045696,35
RTS0045697,26
RTS0045698,22
RTS0045699,19
RTS0045700,20
RTS0045701,30
RTS0045702,21
RTS0045703,12
RTS0045704,9
RTS0045705,17
RTS0045706,6
RTS0045707,27
RTS0045708,17
RTS0045709,5
RTS0045710,19
RTS0045711,13
RTS0045712,16
RTS0045713,10
RTS0045714,23
RTS0045715,12
RTS0045716,184
RTS0045717,113
RTS0045718,36
RTS0045719,38
RTS0045720,147
RTS0045721,66
RTS0045722,76
RTS0045723,75
RTS0045724,65
RTS0045725,40
RTS0045726,23
RTS0045727,41
RTS0045728,37
RTS0045729,23
RTS0045730,13
RTS0045731,76
RTS0045732,72
RTS0045733,53
RTS0045734,98
RTS0045735,92
RTS0045736,387
RTS0045737,617
RTS0045738,904
RTS0045739,693
RTS0045740,259
RTS0045741,113
RTS0045742,57
RTS0045743,72
RTS0045744,100
RTS0045745,76
RTS0045746,35
RTS0045747,50
RTS0045748,64
RTS0045749,31
RTS0045750,14
RTS0045751,75
RTS0045752,39
RTS0045753,47
RTS0045754,57
RTS0045755,60
RTS0045756,61
RTS0045757,78
RTS0045758,74
RTS0045759,39
RTS0045760,37
RTS0045761,19
RTS0045762,16
RTS0045763,17
RTS0045764,17
RTS0045765,12
RTS0045766,30
RTS0045767,23
RTS0045768,37
RTS0045769,34
RTS0045770,22
RTS0045771,13
RTS0045772,22
RTS0045773,29
RTS0045774,20
RTS0045775,24
RTS0045776,14
RTS0045777,12
RTS0045778,14
RTS0045779,7
RTS0045780,12
RTS0045781,31
RTS0045782,32
RTS0045783,35
RTS0045784,40
RTS0045785,61
RTS0045786,45
RTS0045787,82
RTS0045788,108
RTS0045789,54
RTS0045790,45
RTS0045791,16
RTS0045792,17
RTS0045793,19
RTS0045794,15
RTS0045795,11
RTS0045796,17
RTS0045797,11
RTS0045798,16
RTS0045799,12
RTS0045800,7
RTS0045801,10
RTS0045802,15
RTS0045803,17
RTS0045804,9
RTS0045805,17
RTS0045806,51
RTS0045807,37
RTS0045808,27
RTS0045809,39
RTS0045810,13
RTS0045811,39
RTS0045812,56
RTS0045813,23
RTS0045814,49
RTS0045815,30
RTS0045816,20
RTS0045817,17
RTS0045818,20
RTS0045819,18
RTS0045820,22
RTS0045821,55
RTS0045822,44
RTS0045823,61
RTS0045824,88
RTS0045825,29
RTS0045826,51
RTS0045827,57
RTS0045828,44
RTS0045829,33
RTS0045830,32
RTS0045831,21
RTS0045832,34
RTS0045833,33
RTS0045834,31
RTS0045835,26
RTS0045836,176
RTS0045837,183
RTS0045838,144
RTS0045840,63
RTS0045841,71
RTS0045842,53
RTS0045843,15
RTS0045844,42
RTS0045845,86
RTS0045846,370
RTS0045848,85
RTS0045849,619
RTS0045851,12
RTS0045852,16
RTS0045853,12
RTS0045854,21
RTS0045855,23
RTS0045856,13
RTS0045857,17
RTS0045858,14
RTS0045859,19
RTS0045860,17
RTS0045861,26
RTS0045862,26
RTS0045863,67
RTS0045864,101
RTS0045865,28
RTS0045866,81
RTS0045867,7
RTS0045868,14
RTS0045869,7
RTS0045870,8
RTS0045871,9
RTS0045872,13
RTS0045873,18
RTS0045874,11
RTS0045875,14
RTS0045876,14
RTS0045877,8
RTS0045878,12
RTS0045879,17
RTS0045880,6
RTS0045881,11
RTS0045882,110
RTS0045883,56
RTS0045884,60
RTS0045885,1
RTS0045886,36
RTS0045887,35
RTS0045888,16
RTS0045889,7
RTS0045890,7
RTS0045891,14
RTS0045892,24
RTS0045893,16
RTS0045894,24
RTS0045895,13
RTS0045896,28
RTS0045897,17
RTS0045898,12
RTS0045899,61
RTS0045900,98
RTS0045901,22
RTS0045902,35
RTS0045903,46
RTS0045904,62
RTS0045905,14
RTS0045906,10
RTS0045907,10
RTS0045908,8
RTS0045909,11
RTS0045910,12
RTS0045911,23
RTS0045912,11
RTS0045913,9
RTS0045914,8
RTS0045915,8
RTS0045916,35
RTS0045917,10
RTS0045918,7
RTS0045919,15
RTS0045920,8
RTS0045921,19
RTS0045922,8
RTS0045923,15
RTS0045924,23
RTS0045925,25
RTS0045926,54
RTS0045927,34
RTS0045928,32
RTS0045929,20
RTS0045930,98
RTS0045931,73
RTS0045932,37
RTS0045933,15
RTS0045935,10
RTS0045939,13
RTS0045940,15
RTS0045941,18
RTS0045942,9
RTS0045943,36
RTS0045944,8
RTS0045945,19
RTS0045946,11
RTS0045947,30
RTS0045948,18
RTS0045949,14
RTS0045950,11
RTS0045951,14
RTS0045952,18
RTS0045953,29
RTS0045954,104
RTS0045955,28
RTS0045956,12
RTS0045957,8
RTS0045958,16
RTS0045959,7
RTS0045960,14
RTS0045961,13
RTS0045962,10
RTS0045963,16
RTS0045964,17
RTS0045965,12
RTS0045966,17
RTS0045967,5
RTS0045968,12
RTS0045969,28
RTS0045970,17
RTS0045971,45
RTS0045972,19
RTS0045973,11
RTS0045974,14
RTS0045975,15
RTS0045976,15
RTS0045977,11
RTS0045978,16
RTS0045979,63
RTS0045980,33
RTS0045981,50
RTS0045982,38
RTS0045983,60
RTS0045984,77
RTS0045985,32
RTS0045986,15
RTS0045987,73
RTS0045988,18
RTS0045989,15
RTS0045990,41
RTS0045991,13
RTS0045992,23
RTS0045993,15
RTS0045994,25
RTS0045995,26
RTS0045996,22
RTS0045997,22
RTS0045998,14
RTS0045999,10
RTS0046000,6
RTS0046001,17
RTS0046002,22
RTS0046003,15
RTS0046004,14
RTS0046005,20
RTS0046006,22
RTS0046007,24
RTS0046008,19
RTS0046009,20
RTS0046010,10
RTS0046011,12
RTS0046012,29
RTS0046013,31
RTS0046014,27
RTS0046015,18
RTS0046016,17
RTS0046017,19
RTS0046018,8
RTS0046019,24
RTS0046020,23
RTS0046021,20
RTS0046022,18
RTS0046023,21
RTS0046024,15
RTS0046025,11
RTS0046026,8
RTS0046027,13
RTS0046028,9
RTS0046029,13
RTS0046030,37
RTS0046031,29
RTS0046032,45
RTS0046033,24
RTS0046034,14
RTS0046035,15
RTS0046036,10
RTS0046037,9
RTS0046038,38
RTS0046039,32
RTS0046040,11
RTS0046041,18
RTS0046042,14
RTS0046043,17
RTS0046044,12
RTS0046045,25
RTS0046046,10
RTS0046047,9
RTS0046048,21
RTS0046049,42
RTS0046050,34
RTS0046051,51
RTS0046052,59
RTS0046053,71
RTS0046054,47
RTS0046055,50
RTS0046056,12
RTS0046057,13
RTS0046058,23
RTS0046059,13
RTS0046060,12
RTS0046061,28
RTS0046062,15
RTS0046063,27
RTS0046064,88
RTS0046065,66
RTS0046066,112
RTS0046067,120
RTS0046068,12
RTS0046069,9
RTS0046070,11
RTS0046071,22
RTS0046072,15
RTS0046073,19
RTS0046074,11
RTS0046075,9
RTS0046076,10
RTS0046077,13
RTS0046078,15
RTS0046079,9
RTS0046080,15
RTS0046081,16
RTS0046082,16
RTS0046083,8
RTS0046084,19
RTS0046085,36
RTS0046086,47
RTS0046087,24
RTS0046088,23
RTS0046089,11
RTS0046090,17
RTS0046091,11
RTS0046092,27
RTS0046093,15
RTS0046094,14
RTS0046095,6
RTS0046096,6
RTS0046097,11
RTS0046098,16
RTS0046099,6
RTS0046100,11
RTS0046101,8
RTS0046102,7
RTS0046103,11
RTS0046104,12
RTS0046105,9
RTS0046106,4
RTS0046107,9
RTS0046108,9
RTS0046109,7
RTS0046110,11
RTS0046111,17
RTS0046112,29
RTS0046113,24
RTS0046114,13
RTS0046115,50
RTS0046116,43
RTS0046117,43
RTS0046119,13
RTS0046121,15
RTS0046122,27
RTS0046123,17
RTS0046124,12
RTS0046125,8
RTS0046126,12
RTS0046127,9
RTS0046128,27
RTS0046129,12
RTS0046130,12
RTS0046131,16
RTS0046132,39
RTS0046133,73
RTS0046134,69
RTS0046135,38
RTS0046136,63
RTS0046137,80
RTS0046138,14
RTS0046140,80
RTS0046141,59
RTS0046142,62
RTS0046143,111
RTS0046144,93
RTS0046145,13
RTS0046146,9
RTS0046147,15
RTS0046148,13
RTS0046149,8
RTS0046150,7
RTS0046152,11
RTS0046153,8
RTS0046154,10
RTS0046155,9
RTS0046156,6
RTS0046157,10
RTS0046158,13
RTS0046159,15
RTS0046160,13
RTS0046161,8
RTS0046162,7
RTS0046163,17
RTS0046164,36
RTS0046165,29
RTS0046166,16
RTS0046167,22
RTS0046168,12
RTS0046169,15
RTS0046170,15
RTS0046171,8
RTS0046172,11
RTS0046173,7
RTS0046174,18
RTS0046175,11
RTS0046176,7
RTS0046177,4
RTS0046178,9
RTS0046179,10
RTS0046180,11
RTS0046181,7
RTS0046182,11
RTS0046183,18
RTS0046184,17
RTS0046185,15
RTS0046186,13
RTS0046187,18
RTS0046188,31
RTS0046191,8
RTS0046193,7
RTS0046194,5
RTS0046195,16
RTS0046196,33
RTS0046197,49
RTS0046198,62
RTS0046199,23
RTS0046200,26
RTS0046201,12
RTS0046202,28
RTS0046203,21
RTS0046204,25
RTS0046205,27
RTS0046206,172
RTS0046207,166
RTS0046208,104
RTS0046209,224
RTS0046210,13
RTS0046211,17
RTS0046212,18
RTS0046213,12
RTS0046214,17
RTS0046215,7
RTS0046216,5
RTS0046217,11
RTS0046218,14
RTS0046219,6
RTS0046220,6
RTS0046221,13
RTS0046222,9
RTS0046223,11
RTS0046224,11
RTS0046225,41
RTS0046226,32
RTS0046227,28
RTS0046228,47
RTS0046229,38
RTS0046230,7
RTS0046231,4
RTS0046232,17
RTS0046233,18
RTS0046234,18
RTS0046235,17
RTS0046236,15
RTS0046237,19
RTS0046238,9
RTS0046239,11
RTS0046240,11
RTS0046241,9
RTS0046242,9
RTS0046243,9
RTS0046244,14
RTS0046245,9
RTS0046246,15
RTS0046247,8
RTS0046248,12
RTS0046249,13
RTS0046250,15
RTS0046251,10
RTS0046252,39
RTS0046253,19
RTS0046254,45
RTS0046255,12
RTS0046256,22
RTS0046257,11
RTS0046258,12
RTS0046259,9
RTS0046260,12
RTS0046261,10
RTS0046262,10
RTS0046263,12
RTS0046264,14
RTS0046265,9
RTS0046266,9
RTS0046267,5
RTS0046268,15
RTS0046269,13
RTS0046270,17
RTS0046271,7
RTS0046272,17
RTS0046273,10
RTS0046274,10
RTS0046275,9
RTS0046276,3
RTS0046277,8
RTS0046278,10
RTS0046279,13
RTS0046280,11
RTS0046281,12
RTS0046282,8
RTS0046283,42
RTS0046284,22
RTS0046285,8
RTS0046286,7
RTS0046287,14
RTS0046288,18
RTS0046289,20
RTS0046290,12
RTS0046291,14
RTS0046292,19
RTS0046293,30
RTS0046294,19
RTS0046295,54
RTS0046296,12
RTS0046297,21
RTS0046298,17
RTS0046299,15
RTS0046300,14
RTS0046301,16
RTS0046302,14
RTS0046303,11
RTS0046304,13
RTS0046305,19
RTS0046306,9
RTS0046307,6
RTS0046308,12
RTS0046309,13
RTS0046310,12
RTS0046311,19
RTS0046312,14
RTS0046313,12
RTS0046314,15
RTS0046315,8
RTS0046316,20
RTS0046317,15
RTS0046318,12
RTS0046319,16
RTS0046320,8
RTS0046321,14
RTS0046322,8
RTS0046323,6
RTS0046324,16
RTS0046325,17
RTS0046326,4
RTS0046327,23
RTS0046328,20
RTS0046329,27
RTS0046330,28
RTS0046331,14
RTS0046332,18
RTS0046333,25
RTS0046334,17
RTS0046335,26
RTS0046336,25
RTS0046342,18
RTS0046343,14
RTS0046344,15
RTS0046345,11
RTS0046346,9
RTS0046347,27
RTS0046348,24
RTS0046349,21
RTS0046350,16
RTS0046351,14
RTS0046352,18
RTS0046353,9
RTS0046354,12
RTS0046355,11
RTS0046356,12
RTS0046357,11
RTS0046358,7
RTS0046359,14
RTS0046360,12
RTS0046361,6
RTS0046362,18
RTS0046363,11
RTS0046364,15
RTS0046365,9
RTS0046366,10
RTS0046367,6
RTS0046368,17
RTS0046369,21
RTS0046370,13
RTS0046371,21
RTS0046372,26
RTS0046373,15
RTS0046374,5
RTS0046375,10
RTS0046376,12
RTS0046377,8
RTS0046378,10
RTS0046379,12
RTS0046380,12
RTS0046381,13
RTS0046382,8
RTS0046383,13
RTS0046384,11
RTS0046385,11
RTS0046386,16
RTS0046387,9
RTS0046388,9
RTS0046389,21
RTS0046390,17
RTS0046391,6
RTS0046392,8
RTS0046393,5
RTS0046394,12
RTS0046395,16
RTS0046396,9
RTS0046397,14
RTS0046398,16
RTS0046399,22
RTS0046400,10
RTS0046401,21
RTS0046402,22
RTS0046403,16
RTS0046404,26
RTS0046405,30
RTS0046406,13
RTS0046407,21
RTS0046408,10
RTS0046409,33
RTS0046410,48
RTS0046411,24
RTS0046412,37
RTS0046413,82
RTS0046414,539
RTS0046415,138
RTS0046416,11
RTS0046417,22
RTS0046418,10
RTS0046419,19
RTS0046420,73
RTS0046421,25
RTS0046422,19
RTS0046423,8
RTS0046424,19
RTS0046425,14
RTS0046426,8
RTS0046427,10
RTS0046428,13
RTS0046429,10
RTS0046430,11
RTS0046431,10
RTS0046432,38
RTS0046433,28
RTS0046434,44
RTS0046435,75
RTS0046439,29
RTS0046440,39
RTS0046441,41
RTS0046442,24
RTS0046443,47
RTS0046444,20
RTS0046445,18
RTS0046446,5
RTS0046447,12
RTS0046448,23
RTS0046449,21
RTS0046450,32
RTS0046451,18
RTS0046452,15
RTS0046453,14
RTS0046454,74
RTS0046455,72
RTS0046456,17
RTS0046457,40
RTS0046458,44
RTS0046459,100
RTS0046460,104
RTS0046461,17
RTS0046462,17
RTS0046463,18
RTS0046464,9
RTS0046466,8
RTS0046468,8
RTS0046469,10
RTS0046470,17
RTS0046471,12
RTS0046472,19
RTS0046473,9
RTS0046474,6
RTS0046475,16
RTS0046476,16
RTS0046477,9
RTS0046478,14
RTS0046479,8
RTS0046480,13
RTS0046481,14
RTS0046482,12
RTS0046483,9
RTS0046484,9
RTS0046485,14
RTS0046486,16
RTS0046487,9
RTS0046488,13
RTS0046489,20
RTS0046490,7
RTS0046491,19
RTS0046492,5
RTS0046493,12
RTS0046494,9
RTS0046495,16
RTS0046496,54
RTS0046497,42
RTS0046498,19
RTS0046499,115
RTS0046500,157
RTS0046501,82
RTS0046502,23
RTS0046503,42
RTS0046504,30
RTS0046505,13
RTS0046506,17
RTS0046507,10
RTS0046508,14
RTS0046509,8
RTS0046510,17
RTS0046511,10
RTS0046512,19
RTS0046513,15
RTS0046514,10
RTS0046515,11
RTS0046516,17
RTS0046517,26
RTS0046518,9
RTS0046519,16
RTS0046520,13
RTS0046521,13
RTS0046522,5
RTS0046524,33
RTS0046525,25
RTS0046526,25
RTS0046527,24
RTS0046528,20
RTS0046529,23
RTS0046530,10
RTS0046531,4
RTS0046532,22
RTS0046533,16
RTS0046534,24
RTS0046535,13
RTS0046536,13
RTS0046537,11
RTS0046538,22
RTS0046539,26
RTS0046540,16
RTS0046541,11
RTS0046542,36
RTS0046543,30
RTS0046544,17
RTS0046545,51
RTS0046546,15
RTS0046548,27
RTS0046549,50
RTS0046550,9
RTS0046551,13
RTS0046552,18
RTS0046553,37
RTS0046554,11
RTS0046555,16
RTS0046556,19
RTS0046557,15
RTS0046558,12
RTS0046559,19
RTS0046560,11
RTS0046561,16
RTS0046562,17
RTS0046563,7
RTS0046564,13
RTS0046565,9
RTS0046566,11
RTS0046567,26
RTS0046568,13
RTS0046569,16
RTS0046570,19
RTS0046571,14
RTS0046572,9
RTS0046573,18
RTS0046574,22
RTS0046575,17
RTS0046577,17
RTS0046578,13
RTS0046580,26
RTS0046581,18
RTS0046582,15
RTS0046583,10
RTS0046584,13
RTS0046585,11
RTS0046586,12
RTS0046587,18
RTS0046588,10
RTS0046589,17
RTS0046590,16
RTS0046591,19
RTS0046592,14
RTS0046593,20
RTS0046594,34
RTS0046595,19
RTS0046596,24
RTS0046597,12
RTS0046598,19
RTS0046599,15
RTS0046600,102
RTS0046601,166
RTS0046602,47
RTS0046603,64
RTS0046604,23
RTS0046605,18
RTS0046606,26
RTS0046607,19
RTS0046608,9
RTS0046609,6
RTS0046610,8
RTS0046611,15
RTS0046612,17
RTS0046613,10
RTS0046614,14
RTS0046615,8
RTS0046616,11
RTS0046617,20
RTS0046618,10
RTS0046619,20
RTS0046620,9
RTS0046621,40
RTS0046622,32
RTS0046623,29
RTS0046624,17
RTS0046625,17
RTS0046626,19
RTS0046627,22
RTS0046628,27
RTS0046629,17
RTS0046630,19
RTS0046631,12
RTS0046632,23
RTS0046633,16
RTS0046634,13
RTS0046635,16
RTS0046636,22
RTS0046637,23
RTS0046638,15
RTS0046639,7
RTS0046640,13
RTS0046641,10
RTS0046642,17
RTS0046643,20
RTS0046644,14
RTS0046645,13
RTS0046646,7
RTS0046647,16
RTS0046648,25
RTS0046649,17
RTS0046650,11
RTS0046651,21
RTS0046652,26
RTS0046653,67
RTS0046654,23
RTS0046655,58
RTS0046656,12
RTS0046657,13
RTS0046658,17
RTS0046659,13
RTS0046660,15
RTS0046661,13
RTS0046662,10
RTS0046663,22
RTS0046664,11
RTS0046665,15
RTS0046666,10
RTS0046667,27
RTS0046668,6
RTS0046669,10
RTS0046670,20
RTS0046671,11
RTS0046672,12
RTS0046673,16
RTS0046674,12
RTS0046675,14
RTS0046676,12
RTS0046677,11
RTS0046678,12
RTS0046679,10
RTS0046680,12
RTS0046681,9
RTS0046682,9
RTS0046683,8
RTS0046684,17
RTS0046685,3
RTS0046686,9
RTS0046687,16
RTS0046688,6
RTS0046689,14
RTS0046690,28
RTS0046691,25
RTS0046692,17
RTS0046693,13
RTS0046694,7
RTS0046695,15
RTS0046696,20
RTS0046697,15
RTS0046698,17
RTS0046699,58
RTS0046700,79
RTS0046701,144
RTS0046702,51
RTS0046703,577
RTS0046704,1047
RTS0046705,729
RTS0046706,143
RTS0046707,538
RTS0046708,444
RTS0046709,13
RTS0046710,20
RTS0046711,15
RTS0046712,12
RTS0046713,12
RTS0046714,29
RTS0046715,18
RTS0046716,25
RTS0046717,56
RTS0046718,9
RTS0046719,13
RTS0046720,17
RTS0046721,16
RTS0046722,23
RTS0046723,6
RTS0046724,19
RTS0046725,11
RTS0046726,15
RTS0046727,8
RTS0046728,9
RTS0046729,12
RTS0046730,14
RTS0046731,35
RTS0046732,26
RTS0046733,19
RTS0046734,28
RTS0046735,32
RTS0046736,9
RTS0046737,11
RTS0046738,10
RTS0046739,11
RTS0046740,39
RTS0046741,31
RTS0046742,16
RTS0046743,23
RTS0046744,16
RTS0046745,48
RTS0046746,13
RTS0046747,11
RTS0046748,32
RTS0046749,16
RTS0046750,11
RTS0046751,9
RTS0046752,11
RTS0046753,15
RTS0046754,6
RTS0046755,14
RTS0046756,22
RTS0046757,19
RTS0046758,10
RTS0046759,46
RTS0046760,25
RTS0046761,22
RTS0046763,18
RTS0046764,13
RTS0046765,11
RTS0046766,9
RTS0046767,15
RTS0046768,48
RTS0046769,70
RTS0046770,63
RTS0046771,19
RTS0046772,25
RTS0046773,12
RTS0046774,9
RTS0046775,25
RTS0046777,18
RTS0046778,14
RTS0046779,17
RTS0046780,18
RTS0046781,12
RTS0046782,9
RTS0046783,18
RTS0046784,9
RTS0046785,11
RTS0046790,16
RTS0046791,13
RTS0046792,21
RTS0046793,11
RTS0046794,21
RTS0046795,10
RTS0046796,13
RTS0046797,7
RTS0046798,12
RTS0046799,9
RTS0046800,8
RTS0046801,164
RTS0046802,100
RTS0046803,13
RTS0046804,9
RTS0046805,26
RTS0046806,25
RTS0046807,28
RTS0046808,5
RTS0046809,10
RTS0046810,6
RTS0046811,3
RTS0046812,9
RTS0046813,7
RTS0046814,22
RTS0046815,15
RTS0046816,21
RTS0046817,10
RTS0046818,13
RTS0046819,14
RTS0046820,23
RTS0046821,8
RTS0046822,21
RTS0046823,38
RTS0046824,62
RTS0046825,28
RTS0046826,14
RTS0046827,15
RTS0046828,9
RTS0046829,12
RTS0046830,16
RTS0046831,26
RTS0046832,9
RTS0046835,10
RTS0046836,229
RTS0046837,495
RTS0046838,16
RTS0046839,162
RTS0046840,12
RTS0046841,14
RTS0046842,38
RTS0046843,31
RTS0046846,22
RTS0046849,32
RTS0046850,15
RTS0046851,15
RTS0046852,19
RTS0046853,21
RTS0046854,13
RTS0046855,13
RTS0046856,10
RTS0046857,54
RTS0046858,93
RTS0046859,10
RTS0046860,14
RTS0046861,8
RTS0046862,18
RTS0046863,10
RTS0046864,17
RTS0046866,11
RTS0046867,8
RTS0046868,10
RTS0046869,82
RTS0046870,86
RTS0046871,24
RTS0046872,35
RTS0046873,7
RTS0046874,12
RTS0046875,102
RTS0046876,40
RTS0046877,34
RTS0046878,24
RTS0046879,21
RTS0046880,21
RTS0046881,15
RTS0046882,16
RTS0046885,12
RTS0046886,14
RTS0046887,8
RTS0046889,8
RTS0046890,7
RTS0046891,16
RTS0046892,13
RTS0046893,4
RTS0046894,15
RTS0046895,16
RTS0046897,28
RTS0046898,15
RTS0046899,45
RTS0046900,72
RTS0046902,23
RTS0046903,27
RTS0046904,29
RTS0046905,14
RTS0046906,52
RTS0046907,42
RTS0046908,14
RTS0046909,17
RTS0046910,8
RTS0046911,24
RTS0046912,14
RTS0046913,14
RTS0046914,26
RTS0046915,8
RTS0046916,19
RTS0046918,589
RTS0046919,949
RTS0046920,168
RTS0046921,10
RTS0046922,14
RTS0046923,30
RTS0046924,41
RTS0046925,9
RTS0046926,12
RTS0046927,13
RTS0046928,11
RTS0046929,6
RTS0046930,16
RTS0046931,8
RTS0046933,6
RTS0046934,35
RTS0046935,18
RTS0046936,18
RTS0046937,10
RTS0046938,18
RTS0046939,19
RTS0046940,18
RTS0046941,15
RTS0046942,10
RTS0046943,40
RTS0046944,5
RTS0046946,37
RTS0046947,7
RTS0046948,12
RTS0046949,10
RTS0046950,8
RTS0046951,18
RTS0046952,13
RTS0046954,10
RTS0046955,10
RTS0046956,33
RTS0046957,24
RTS0046958,14
RTS0046959,26
RTS0046960,13
RTS0046961,19
RTS0046962,134
RTS0046963,16
RTS0046965,56
RTS0046966,10
RTS0046967,13
RTS0046968,6
RTS0047054,12
RTS0047055,14
RTS0047056,9
RTS0047057,24
RTS0047058,10
RTS0047060,17
RTS0047061,26
RTS0047062,26
RTS0047063,28
RTS0047064,88
RTS0047065,125
RTS0047066,118
RTS0047067,116
RTS0047068,80
RTS0047069,85
RTS0047070,77
RTS0047071,59
RTS0047072,50
RTS0047073,66
RTS0047074,61
RTS0047075,9
RTS0047076,27
RTS0047077,18
RTS0047078,14
RTS0047079,9
RTS0047080,22
RTS0047081,17
RTS0047082,10
RTS0047083,14
RTS0047084,11
RTS0047085,3
RTS0047086,18
RTS0047087,14
RTS0047088,17
RTS0047089,11
RTS0047091,6
RTS0047092,15
RTS0047093,17
RTS0047094,11
RTS0047095,13
RTS0047096,14
RTS0047097,7
RTS0047098,8
RTS0047099,11
RTS0047100,9
RTS0047101,19
RTS0047102,10
RTS0047103,20
RTS0047104,7
RTS0047105,83
RTS0047106,79
RTS0047107,47
RTS0047108,116
RTS0047109,44
RTS0047110,18
RTS0047111,12
RTS0047112,8
RTS0047113,29
RTS0047114,18
RTS0047115,25
RTS0047116,34
RTS0047117,39
RTS0047118,35
RTS0047119,31
RTS0047120,19
RTS0047121,17
RTS0047122,16
RTS0047123,19
RTS0047124,15
RTS0047125,12
RTS0047126,17
RTS0047127,15
RTS0047128,9
RTS0047129,15
RTS0047130,35
RTS0047131,29
RTS0047132,22
RTS0047133,26
RTS0047134,13
RTS0047135,9
RTS0047136,12
RTS0047137,15
RTS0047138,23
RTS0047139,10
RTS0047140,11
RTS0047141,11
RTS0047142,11
RTS0047143,16
RTS0047144,15
RTS0047145,40
RTS0047146,20
RTS0047147,68
RTS0047148,65
RTS0047149,34
RTS0047150,21
RTS0047151,10
RTS0047152,17
RTS0047153,8
RTS0047154,25
RTS0047156,8
RTS0047157,15
RTS0047158,17
RTS0047159,9
RTS0047160,15
RTS0047165,41
RTS0047166,11
RTS0047167,9
RTS0047168,8
RTS0047169,11
RTS0047170,11
RTS0047171,19
RTS0047172,24
RTS0047173,25
RTS0047174,15
RTS0047175,9
RTS0047176,15
RTS0047177,15
RTS0047178,11
RTS0047179,12
RTS0047180,7
RTS0047181,21
RTS0047182,35
RTS0047183,11
RTS0047184,22
RTS0047185,22
RTS0047186,13
RTS0047187,12
RTS0047188,13
RTS0047189,16
RTS0047190,12
RTS0047191,9
RTS0047192,15
RTS0047193,20
RTS0047194,27
RTS0047195,18
RTS0047196,12
RTS0047197,32
RTS0047198,13
RTS0047199,15
RTS0047200,37
RTS0047201,16
RTS0047202,15
RTS0047203,13
RTS0047204,15
RTS0047205,8
RTS0047206,10
RTS0047207,14
RTS0047208,797
RTS0047209,512
RTS0047210,1223
RTS0047211,1114
RTS0047212,84
RTS0047213,21
RTS0047214,21
RTS0047215,14
RTS0047216,10
RTS0047217,6
RTS0047218,91
RTS0047219,100
RTS0047220,31
RTS0047221,116
RTS0047222,99
RTS0047223,54
RTS0047225,79
RTS0047226,47
RTS0047229,11
RTS0047230,12
RTS0047231,17
RTS0047232,17
RTS0047233,12
RTS0047234,10
RTS0047235,13
RTS0047236,10
RTS0047237,27
RTS0047238,14
RTS0047239,27
RTS0047240,11
RTS0047241,10
RTS0047242,13
RTS0047243,22
RTS0047244,14
RTS0047245,10
RTS0047246,10
RTS0047247,11
RTS0047248,9
RTS0047249,55
RTS0047250,47
RTS0047252,45
RTS0047253,42
RTS0047254,64
RTS0047255,47
RTS0047256,49
RTS0047257,45
RTS0047258,49
RTS0047259,48
RTS0047260,112
RTS0047261,134
RTS0047262,59
RTS0047263,98
RTS0047264,58
RTS0047266,49
RTS0047267,155
RTS0047268,71
RTS0047269,70
RTS0047270,141
RTS0047271,130
RTS0047272,45
RTS0047273,62
RTS0047274,14
RTS0047276,9
RTS0047277,96
RTS0047278,89
RTS0047279,141
RTS0047280,90
RTS0047281,72
RTS0047282,103
RTS0047283,58
RTS0047284,67
RTS0047290,88
RTS0047291,211
RTS0047292,121
RTS0047293,79
RTS0047294,114
RTS0047295,16
RTS0047296,32
RTS0047297,49
RTS0047298,20
RTS0047299,31
RTS0047300,5
RTS0047301,21
RTS0047302,10
RTS0047303,21
RTS0047304,17
RTS0047305,81
RTS0047306,93
RTS0047307,121
RTS0047308,33
RTS0047309,53
RTS0047310,50
RTS0047311,28
RTS0047312,24
RTS0047313,14
RTS0047314,22
RTS0047315,89
RTS0047316,73
RTS0047317,74
RTS0047318,97
RTS0047319,119
RTS0047320,26
RTS0047321,24
RTS0047322,29
RTS0047323,52
RTS0047324,39
RTS0047325,36
RTS0047326,35
RTS0047327,35
RTS0047328,24
RTS0047329,17
RTS0047331,35
RTS0047332,56
RTS0047333,28
RTS0047334,25
RTS0047335,47
RTS0047336,62
RTS0047337,29
RTS0047338,52
RTS0047339,35
RTS0047340,88
RTS0047341,66
RTS0047342,77
RTS0047343,62
RTS0047344,39
RTS0047345,30
RTS0047346,37
RTS0047348,44
RTS0047349,51
RTS0047350,49
RTS0047351,48
RTS0047352,79
RTS0047353,76
RTS0047354,59
RTS0047356,34
RTS0047357,30
RTS0047358,14
RTS0047359,44
RTS0047360,31
RTS0047361,17
RTS0047362,43
RTS0047363,44
RTS0047364,15
RTS0047365,31
RTS0047366,29
RTS0047367,16
RTS0047368,23
RTS0047369,18
RTS0047370,7
RTS0047373,22
RTS0047374,14
RTS0047375,5
RTS0047376,58
RTS0047377,51
RTS0047378,64
RTS0047379,132
RTS0047380,75
RTS0047381,11
RTS0047382,11
RTS0047383,9
RTS0047384,17
RTS0047385,9
RTS0047386,61
RTS0047387,25
RTS0047388,48
RTS0047389,26
RTS0047390,27
RTS0047391,21
RTS0047392,24
RTS0047393,41
RTS0047394,15
RTS0047395,8
RTS0047396,111
RTS0047397,11
RTS0047398,24
RTS0047399,15
RTS0047400,10
RTS0047401,15
RTS0047402,29
RTS0047403,18
RTS0047404,25
RTS0047405,43
RTS0047406,19
RTS0047407,17
RTS0047408,18
RTS0047409,57
RTS0047410,29
RTS0047411,22
RTS0047412,31
RTS0047413,14
RTS0047414,28
RTS0047415,20
RTS0047417,21
RTS0047418,34
RTS0047419,38
RTS0047420,30
RTS0047421,12
RTS0047422,19
RTS0047423,14
RTS0047424,9
RTS0047425,12
RTS0047426,30
RTS0047427,23
RTS0047428,16
RTS0047429,9
RTS0047430,33
RTS0047431,17
RTS0047432,8
RTS0047433,18
RTS0047434,12
RTS0047435,25
RTS0047436,18
RTS0047437,10
RTS0047438,6
RTS0047439,10
RTS0047440,6
RTS0047441,52
RTS0047442,64
RTS0047445,58
RTS0047446,36
RTS0047447,12
RTS0047448,14
RTS0047449,8
RTS0047450,11
RTS0047451,9
RTS0047452,15
RTS0047453,10
RTS0047454,9
RTS0047455,11
RTS0047456,15
RTS0047457,16
RTS0047458,8
RTS0047459,17
RTS0047460,11
RTS0047461,9
RTS0047462,15
RTS0047463,17
RTS0047464,25
RTS0047465,7
RTS0047466,10
RTS0047467,14
RTS0047468,11
RTS0047469,12
RTS0047471,15
RTS0047472,14
RTS0047473,7
RTS0047474,11
RTS0047475,11
RTS0047476,17
RTS0047477,64
RTS0047479,69
RTS0047480,39
RTS0047481,59
RTS0047482,9
RTS0047483,14
RTS0047484,7
RTS0047485,9
RTS0047486,18
RTS0047487,9
RTS0047488,18
RTS0047489,13
RTS0047490,8
RTS0047491,12
RTS0047492,22
RTS0047493,19
RTS0047494,47
RTS0047495,31
RTS0047496,27
RTS0047497,38
RTS0047498,19
RTS0047499,29
RTS0047500,17
RTS0047501,23
RTS0047502,11
RTS0047503,16
RTS0047504,68
RTS0047505,57
RTS0047506,74
RTS0047507,58
RTS0047508,27
RTS0047509,30
RTS0047510,33
RTS0047511,28
RTS0047512,78
RTS0047513,10
RTS0047514,12
RTS0047515,46
RTS0047516,87
RTS0047517,56
RTS0047518,61
RTS0047520,60
RTS0047521,68
RTS0047522,21
RTS0047523,35
RTS0047524,28
RTS0047525,18
RTS0047526,28
RTS0047527,6
RTS0047528,14
RTS0047529,16
RTS0047530,22
RTS0047531,12
RTS0047532,11
RTS0047533,6
RTS0047534,12
RTS0047535,11
RTS0047536,11
RTS0047537,30
RTS0047538,106
RTS0047540,88
RTS0047541,56
RTS0047543,20
RTS0047544,14
RTS0047545,18
RTS0047546,12
RTS0047547,12
RTS0047548,62
RTS0047549,36
RTS0047550,19
RTS0047551,25
RTS0047552,20
RTS0047553,23
RTS0047558,8
RTS0047559,24
RTS0047560,8
RTS0047561,14
RTS0047562,2
RTS0047563,22
RTS0047564,23
RTS0047565,14
RTS0047566,14
RTS0047567,5
RTS0047568,10
RTS0047569,22
RTS0047570,5
RTS0047571,16
RTS0047572,18
RTS0047573,8
RTS0047574,16
RTS0047575,22
RTS0047576,13
RTS0047577,11
RTS0047578,16
RTS0047579,13
RTS0047580,6
RTS0047581,12
RTS0047582,16
RTS0047583,7
RTS0047584,11
RTS0047585,9
RTS0047586,15
RTS0047587,12
RTS0047588,9
RTS0047590,12
RTS0047591,11
RTS0047592,11
RTS0047593,11
RTS0047594,15
RTS0047595,10
RTS0047596,17
RTS0047597,9
RTS0047598,20
RTS0047599,10
RTS0047600,23
RTS0047601,83
RTS0047602,31
RTS0047603,10
RTS0047604,23
RTS0047606,17
RTS0047613,27
RTS0047614,18
RTS0047615,6
RTS0047616,23
RTS0047617,32
RTS0047618,16
RTS0047619,8
RTS0047620,4
RTS0047621,7
RTS0047622,9
RTS0047624,14
RTS0047625,11
RTS0047626,16
RTS0047627,11
RTS0047628,9
RTS0047629,9
RTS0047630,2
RTS0047631,13
RTS0047632,14
RTS0047633,12
RTS0047634,13
RTS0047635,11
RTS0047636,10
RTS0047637,11
RTS0047638,9
RTS0047639,9
RTS0047640,5
RTS0047641,5
RTS0047642,8
RTS0047643,8
RTS0047644,13
RTS0047645,7
RTS0047646,11
RTS0047647,12
RTS0047648,15
RTS0047649,10
RTS0047650,8
RTS0047651,6
RTS0047652,9
RTS0047653,13
RTS0047654,8
RTS0047656,14
RTS0047657,19
RTS0047658,13
RTS0047659,5
RTS0047660,8
RTS0047661,15
RTS0047662,21
RTS0047663,6
RTS0047664,11
RTS0047665,10
RTS0047666,6
RTS0047667,10
RTS0047668,7
RTS0047669,15
RTS0047670,9
RTS0047672,11
RTS0047673,13
RTS0047674,14
RTS0047675,6
RTS0047676,6
RTS0047677,7
RTS0047678,17
RTS0047679,14
RTS0047680,10
RTS0047681,10
RTS0047682,14
RTS0047684,7
RTS0047685,9
RTS0047686,14
RTS0047687,10
RTS0047688,18
RTS0047689,14
RTS0047691,12
RTS0047692,11
RTS0047693,17
RTS0047694,13
RTS0047695,6
RTS0047696,10
RTS0047697,6
RTS0047698,14
RTS0047699,16
RTS0047700,4
RTS0047701,11
RTS0047702,21
RTS0047703,26
RTS0047704,14
RTS0047705,18
RTS0047706,15
RTS0047707,26
RTS0047708,42
RTS0047709,126
RTS0047710,5
RTS0047711,9
RTS0047712,9
RTS0047713,267
RTS0047714,295
RTS0047715,248
RTS0047716,294
RTS0047717,313
RTS0047718,16
RTS0047720,18
RTS0047721,14
RTS0047722,32
RTS0047723,17
RTS0047724,85
RTS0047725,78
RTS0047726,56
RTS0047727,84
RTS0047728,57
RTS0047729,13
RTS0047730,19
RTS0047731,9
RTS0047732,12
RTS0047733,10
RTS0047734,10
RTS0047735,13
RTS0047736,32
RTS0047737,20
RTS0047738,5
RTS0047739,20
RTS0047740,22
RTS0047741,34
RTS0047742,23
RTS0047743,20
RTS0047744,49
RTS0047745,53
RTS0047746,17
RTS0047747,18
RTS0047748,33
RTS0047749,18
RTS0047750,14
RTS0047752,13
RTS0047753,13
RTS0047754,29
RTS0047755,33
RTS0047756,22
RTS0047757,8
RTS0047758,13
RTS0047759,11
RTS0047760,12
RTS0047761,7
RTS0047762,11
RTS0047763,14
RTS0047764,14
RTS0047765,15
RTS0047766,28
RTS0047767,8
RTS0047768,14
RTS0047769,30
RTS0047770,39
RTS0047771,45
RTS0047772,41
RTS0047773,23
RTS0047774,21
RTS0047775,14
RTS0047776,19
RTS0047777,10
RTS0047778,7
RTS0047779,16
RTS0047780,15
RTS0047781,15
RTS0047782,18
RTS0047783,10
RTS0047784,16
RTS0047785,10
RTS0047786,20
RTS0047787,66
RTS0047788,7
RTS0047789,11
RTS0047790,11
RTS0047791,19
RTS0047792,26
RTS0047793,51
RTS0047794,11
RTS0047795,8
RTS0047796,27
RTS0047797,10
RTS0047798,11
RTS0047799,21
RTS0047800,9
RTS0047801,14
RTS0047802,18
RTS0047803,15
RTS0047804,12
RTS0047805,22
RTS0047806,21
RTS0047807,78
RTS0047808,154
RTS0047809,11
RTS0047810,16
RTS0047811,45
RTS0047812,15
RTS0047813,27
RTS0047814,20
RTS0047816,10
RTS0047817,12
RTS0047818,9
RTS0047819,4
RTS0047820,5
RTS0047821,53
RTS0047822,9
RTS0047823,14
RTS0047824,8
RTS0047825,13
RTS0047826,12
RTS0047827,18
RTS0047828,13
RTS0047829,26
RTS0047830,4
RTS0047831,10
RTS0047832,6
RTS0047833,11
RTS0047834,9
RTS0047835,30
RTS0047836,56
RTS0047837,63
RTS0047838,20
RTS0047839,16
RTS0047840,17
RTS0047841,11
RTS0047842,12
RTS0047843,11
RTS0047844,8
RTS0047845,13
RTS0047846,9
RTS0047847,15
RTS0047848,8
RTS0047849,151
RTS0047850,5
RTS0047851,14
RTS0047852,7
RTS0047853,12
RTS0047854,26
RTS0047855,23
RTS0047856,9
RTS0047857,7
RTS0047858,16
RTS0047859,17
RTS0047860,45
RTS0047861,14
RTS0047862,17
RTS0047863,12
RTS0047864,13
RTS0047865,36
RTS0047866,60
RTS0047867,18
RTS0047868,24
RTS0047869,5
RTS0047870,38
RTS0047871,6
RTS0047872,16
RTS0047873,16
RTS0047874,18
RTS0047875,11
RTS0047876,22
RTS0047877,11
RTS0047878,12
RTS0047879,43
RTS0047880,17
RTS0047881,24
RTS0047882,18
RTS0047883,22
RTS0047884,17
RTS0047885,19
RTS0047886,9
RTS0047890,24
RTS0047891,25
RTS0047892,16
RTS0047893,12
RTS0047894,12
RTS0047895,22
RTS0047896,14
RTS0047897,16
RTS0047898,11
RTS0047899,14
RTS0047900,22
RTS0047901,15
RTS0047902,33
RTS0047903,18
RTS0047904,19
RTS0047905,17
RTS0047906,23
RTS0047907,371
RTS0047908,331
RTS0047909,391
RTS0047910,18
RTS0047912,19
RTS0047913,17
RTS0047914,17
RTS0047915,3
RTS0047916,12
RTS0047917,13
RTS0047919,12
RTS0047920,58
RTS0047921,278
RTS0047924,6
RTS0047925,16
RTS0047926,7
RTS0047927,12
RTS0047928,21
RTS0047929,5
RTS0047930,41
RTS0047931,24
RTS0047932,12
RTS0047933,18
RTS0047934,14
RTS0047935,11
RTS0047936,15
RTS0047937,22
RTS0047938,11
RTS0047939,58
RTS0047940,122
RTS0047941,21
RTS0047942,8
RTS0047943,12
RTS0047944,27
RTS0047945,9
RTS0047946,11
RTS0047947,8
RTS0047948,9
RTS0047949,19
RTS0047950,10
RTS0047951,25
RTS0047952,30
RTS0047953,10
RTS0047954,13
RTS0047956,14
RTS0047957,17
RTS0047958,9
RTS0047959,17
RTS0047960,22
RTS0047961,13
RTS0047963,20
RTS0047964,14
RTS0047965,12
RTS0047966,6
RTS0047967,10
RTS0047968,23
RTS0047969,28
RTS0047970,13
RTS0047972,13
RTS0047973,17
RTS0047974,24
RTS0047975,10
RTS0047976,50
RTS0047977,12
RTS0047978,15
RTS0047979,19
RTS0047980,8
RTS0047981,10
RTS0047982,6
RTS0047985,187
RTS0047986,7
RTS0047987,10
RTS0047988,45
RTS0047990,12
RTS0047991,83
RTS0047992,6
RTS0047993,23
RTS0047994,18
RTS0047995,9
RTS0047996,12
RTS0047997,26
RTS0047998,50
RTS0047999,12
RTS0048000,25
RTS0048001,39
RTS0048003,81
RTS0048005,7
RTS0048006,9
RTS0048008,15
RTS0048009,25
RTS0048012,10
RTS0048013,14
RTS0048014,14
RTS0048015,22
RTS0048016,38
RTS0048017,68
RTS0048018,21
RTS0048019,66
RTS0048020,18
RTS0048021,15
RTS0048022,22
RTS0048023,28
RTS0048024,16
RTS0048026,22
RTS0048027,47
RTS0048028,13
RTS0048029,7
RTS0048030,12
RTS0048031,9
RTS0048032,132
RTS0048033,15
RTS0048034,16
RTS0048035,5
RTS0048036,17
RTS0048037,15
RTS0048038,30
RTS0048040,12
RTS0048041,8
RTS0048042,35
RTS0048043,38
RTS0048044,8
RTS0048045,18
RTS0048046,24
RTS0048047,19
RTS0048048,14
RTS0048049,14
RTS0048050,11
RTS0048051,99
RTS0048052,35
RTS0048053,16
RTS0048054,27
RTS0048055,15
RTS0048056,25
RTS0048057,13
RTS0048058,19
RTS0048059,14
RTS0048060,16
RTS0048061,20
RTS0048062,15
RTS0048063,20
RTS0048064,36
RTS0048065,15
RTS0048066,19
RTS0048067,10
RTS0048068,19
RTS0048069,10
RTS0048070,12
RTS0048071,20
RTS0048072,8
RTS0048073,11
RTS0048074,7
RTS0048076,17
RTS0048077,21
RTS0048078,10
RTS0048079,21
RTS0048080,28
RTS0048081,16
RTS0048082,21
RTS0048084,16
RTS0048085,15
RTS0048086,28
RTS0048087,14
RTS0048088,12
RTS0048089,26
RTS0048090,23
RTS0048091,19
RTS0048092,15
RTS0048093,47
RTS0048094,16
RTS0048096,15
RTS0048097,15
RTS0048098,1278
RTS0048099,1692
RTS0048100,2119
RTS0048101,560
RTS0048102,1305
RTS0048104,14
RTS0048105,16
RTS0048106,8
RTS0048107,17
RTS0048108,18
RTS0048109,6
RTS0048110,14
RTS0048111,13
RTS0048112,10
RTS0048113,10
RTS0048114,17
RTS0048115,13
RTS0048116,12
RTS0048117,11
RTS0048118,19
RTS0048120,13
RTS0048126,11
RTS0048127,23
RTS0048129,13
RTS0048130,9
RTS0048131,57
RTS0048132,56
RTS0048133,15
RTS0048134,43
RTS0048135,94
RTS0048136,9
RTS0048138,11
RTS0048139,17
RTS0048140,12
RTS0048141,6
RTS0048142,12
RTS0048144,17
RTS0048145,15
RTS0048146,25
RTS0048147,3
RTS0048148,9
RTS0048149,11
RTS0048150,19
RTS0048151,13
RTS0048152,10
RTS0048153,17
RTS0048154,13
RTS0048155,19
RTS0048156,95
RTS0048158,59
RTS0048159,13
RTS0048160,519
RTS0048161,853
RTS0048162,56
RTS0048163,47
RTS0048164,156
RTS0048165,81
RTS0048166,23
RTS0048167,53
RTS0048168,35
RTS0048169,40
RTS0048170,39
RTS0048171,18
RTS0048172,30
RTS0048173,8
RTS0048175,20
RTS0048176,7
RTS0048177,9
RTS0048178,25
RTS0048179,16
RTS0048180,14
RTS0048181,34
RTS0048182,37
RTS0048183,38
RTS0048184,29
RTS0048185,44
RTS0048186,20
RTS0048188,26
RTS0048189,25
RTS0048190,22
RTS0048191,20
RTS0048192,30
RTS0048193,17
RTS0048194,27
RTS0048195,22
RTS0048196,14
RTS0048197,49
RTS0048198,32
RTS0048200,21
RTS0048201,28
RTS0048202,13
RTS0048203,20
RTS0048204,36
RTS0048205,24
RTS0048207,15
RTS0048208,20
RTS0048209,20
RTS0048210,18
RTS0048211,29
RTS0048212,15
RTS0048213,18
RTS0048214,15
RTS0048215,20
RTS0048216,23
RTS0048217,28
RTS0048218,40
RTS0048219,18
RTS0048220,26
RTS0048221,21
RTS0048222,17
RTS0048223,19
RTS0048224,31
RTS0048225,16
RTS0048226,22
RTS0048227,41
RTS0048228,14
RTS0048229,14
RTS0048230,25
RTS0048231,31
RTS0048232,18
RTS0048233,8
RTS0048234,14
RTS0048235,26
RTS0048236,22
RTS0048237,19
RTS0048238,26
RTS0048239,16
RTS0048240,14
RTS0048241,32
RTS0048242,49
RTS0048243,45
RTS0048244,74
RTS0048245,26
RTS0048246,36
RTS0049343,27
RTS0049344,63
RTS0049345,31
RTS0049346,10
RTS0049347,11
RTS0049348,16
RTS0049349,13
RTS0049350,43
RTS0049351,12
RTS0049352,10
RTS0049353,16
RTS0049354,9
RTS0049355,8
RTS0049356,15
RTS0049357,12
RTS0049358,9
RTS0049359,8
RTS0049360,29
RTS0049361,14
RTS0049362,13
RTS0049363,15
RTS0049364,19
RTS0049365,66
RTS0049366,130
RTS0049367,142
RTS0049368,14
RTS0049369,17
RTS0049370,6
RTS0049371,25
RTS0049372,22
RTS0049373,151
RTS0049374,143
RTS0049375,113
RTS0049376,87
RTS0049377,138
RTS0049378,33
RTS0049379,20
RTS0049380,35
RTS0049381,19
RTS0049382,13
RTS0049383,17
RTS0049384,11
RTS0049385,9
RTS0049386,23
RTS0049387,15
RTS0049388,10
RTS0049389,17
RTS0049390,270
RTS0049391,422
RTS0049392,409
RTS0049393,372
RTS0049394,59
RTS0049395,67
RTS0049396,81
RTS0049397,84
RTS0049398,130
RTS0049399,50
RTS0049400,19
RTS0049401,29
RTS0049402,11
RTS0049403,12
RTS0049404,21
RTS0049405,13
RTS0049406,7
RTS0049407,11
RTS0049408,29
RTS0049409,15
RTS0049410,14
RTS0049411,24
RTS0049412,16
RTS0049413,11
RTS0049414,4
RTS0049415,10
RTS0049416,12
RTS0049417,15
RTS0049418,13
RTS0049419,10
RTS0049420,11
RTS0049421,14
RTS0049422,11
RTS0049423,10
RTS0049424,52
RTS0049425,11
RTS0049426,25
RTS0049427,25
RTS0049428,12
RTS0049429,80
RTS0049430,84
RTS0049431,27
RTS0049432,15
RTS0049433,11
RTS0049434,11
RTS0049435,7
RTS0049436,6
RTS0049437,68
RTS0049438,16
RTS0049439,43
RTS0049440,30
RTS0049441,52
RTS0049442,72
RTS0049443,27
RTS0049444,44
RTS0049445,14
RTS0049446,24
RTS0049447,18
RTS0049448,8
RTS0049449,27
RTS0049450,25
RTS0049451,21
RTS0049452,16
RTS0049453,37
RTS0049454,8
RTS0049455,11
RTS0049456,23
RTS0049457,35
RTS0049458,18
RTS0049459,69
RTS0049460,82
RTS0049461,188
RTS0049462,206
RTS0049463,20
RTS0049464,30
RTS0049465,14
RTS0049466,7
RTS0049467,11
RTS0049468,26
RTS0049469,27
RTS0049470,44
RTS0049471,33
RTS0049472,30
RTS0049473,158
RTS0049474,10
RTS0049475,11
RTS0049476,16
RTS0049477,8
RTS0049478,18
RTS0049479,3524
RTS0049480,256
RTS0049481,5
RTS0049482,15
RTS0049483,11
RTS0049484,15
RTS0049485,13
RTS0997079,6
RTS0997080,22
RTS0997081,9
RTS0997082,15
RTS0997083,11
RTS0997084,10
RTS0997085,12
RTS0997086,16
RTS0997087,10
RTS0997088,589
RTS0997089,709
RTS0997090,15
RTS0997091,28
RTS0997092,10
RTS0997093,3
RTS0997094,1
RTS0997095,3
RTS0997096,7
RTS0997097,4
RTS0997098,6
RTS0997099,7
RTS0997100,9
RTS0997101,7
RTS0997102,4
RTS0997103,7
RTS0997104,8
RTS0997105,8
RTS0997106,4
RTS0997107,3
RTS0997108,5
RTS0997109,7
RTS0997110,10
RTS0997111,6
RTS0997112,9
RTS0997113,9
RTS0997114,3
RTS0997115,5
RTS0997116,6
RTS0997117,11
RTS0997118,4
RTS0997119,8
RTS0997120,7
RTS0997121,25
RTS0997122,72
RTS0997123,59
RTS0997124,21
RTS0997125,29
RTS0997126,98
RTS0997127,113
RTS0997128,68
RTS0997129,216
RTS0997130,27
</Code_Summary>
