# Supplementary material for: Spatial meta-transcriptomics reveal associations of intratumor bacteria burden with lung cancer cells showing a distinct oncogenic signature
Source: J Immunother Cancer. 2022 Jul 6;10(7):e004698. doi: 10.1136/jitc-2022-004698 (PMC9260850; doi:10.1136/jitc-2022-004698)
Supplement: Supplementary data [file jitc-2022-004698supp009.zip › DSP-1001250002726-A-A04.dcc]

<Header>
FileVersion,0.02
SoftwareVersion,"GeoMx_NGS_Pipeline_ 2.0.0"
Date,2020-6-15
</Header>

<Scan_Attributes>
ID,DSP-1001250002726-A-A04
Plate_ID,1001250002726
Well,A04
</Scan_Attributes>

<NGS_Processing_Attributes>
SeqSetId,
tamperedIni,No
Raw,1587925
Trimmed,1580257
Stitched,1571673
Aligned,1543292
umiQ30,0.9915
rtsQ30,0.9916
</NGS_Processing_Attributes>


<Code_Summary>
RTS0039454,19
RTS0039455,47
RTS0039456,31
RTS0039457,87
RTS0039458,16
RTS0039459,47
RTS0039460,27
RTS0039461,62
RTS0039462,30
RTS0039463,50
RTS0039464,27
RTS0039465,32
RTS0039466,21
RTS0039467,25
RTS0039468,32
RTS0039469,28
RTS0039470,25
RTS0039471,27
RTS0039472,27
RTS0039473,19
RTS0039474,25
RTS0039475,25
RTS0039476,65
RTS0039477,22
RTS0039478,23
RTS0039479,20
RTS0039480,17
RTS0039481,30
RTS0039482,31
RTS0039483,30
RTS0039484,18
RTS0039485,21
RTS0039486,14
RTS0039487,30
RTS0039488,26
RTS0039489,23
RTS0039490,24
RTS0039491,18
RTS0039492,24
RTS0039493,31
RTS0039494,54
RTS0039495,42
RTS0039496,28
RTS0039497,20
RTS0039498,30
RTS0039499,253
RTS0039500,73
RTS0039501,30
RTS0039502,367
RTS0039503,43
RTS0039504,25
RTS0039505,43
RTS0039506,22
RTS0039507,74
RTS0039508,24
RTS0039509,33
RTS0039510,27
RTS0039511,30
RTS0039512,15
RTS0039513,21
RTS0039514,38
RTS0039515,24
RTS0039516,22
RTS0039517,22
RTS0039518,36
RTS0039519,18
RTS0039520,21
RTS0039521,19
RTS0039522,15
RTS0039523,27
RTS0039524,35
RTS0039525,22
RTS0039526,35
RTS0039527,17
RTS0039528,13
RTS0039529,20
RTS0039530,19
RTS0039531,26
RTS0039532,25
RTS0039533,32
RTS0039534,12
RTS0039535,19
RTS0039536,29
RTS0039537,20
RTS0039538,14
RTS0039539,22
RTS0039540,12
RTS0039541,46
RTS0039542,40
RTS0039543,48
RTS0039544,39
RTS0039545,29
RTS0039546,15
RTS0039547,24
RTS0039548,21
RTS0039549,29
RTS0039550,25
RTS0039551,23
RTS0039552,13
RTS0039553,34
RTS0039554,12
RTS0039555,38
RTS0039556,30
RTS0039557,22
RTS0039558,12
RTS0039559,22
RTS0039560,20
RTS0039561,25
RTS0039562,25
RTS0039563,23
RTS0039564,35
RTS0039565,31
RTS0039566,18
RTS0039567,22
RTS0039568,25
RTS0039569,21
RTS0039570,24
RTS0039571,25
RTS0039572,24
RTS0039573,28
RTS0039574,27
RTS0039575,18
RTS0039576,22
RTS0039577,24
RTS0039578,26
RTS0039579,23
RTS0039580,27
RTS0039581,17
RTS0039582,44
RTS0039583,45
RTS0039584,26
RTS0039585,28
RTS0039586,19
RTS0039587,21
RTS0039588,26
RTS0039589,35
RTS0039590,28
RTS0039591,54
RTS0039592,25
RTS0039593,43
RTS0039594,26
RTS0039595,24
RTS0039596,16
RTS0039597,36
RTS0039598,18
RTS0039599,29
RTS0039600,42
RTS0039601,19
RTS0039602,20
RTS0039603,25
RTS0039604,35
RTS0039605,41
RTS0039606,19
RTS0039607,29
RTS0039608,21
RTS0039609,20
RTS0039610,18
RTS0039611,26
RTS0039612,15
RTS0039613,20
RTS0039614,11
RTS0039615,8
RTS0039616,39
RTS0039617,21
RTS0039619,22
RTS0039620,25
RTS0039621,19
RTS0039622,32
RTS0039623,29
RTS0039624,23
RTS0039625,25
RTS0039626,17
RTS0039627,20
RTS0039628,21
RTS0039629,25
RTS0039630,24
RTS0039631,12
RTS0039632,17
RTS0039633,21
RTS0039634,22
RTS0039635,26
RTS0039636,13
RTS0039637,26
RTS0039638,26
RTS0039639,27
RTS0039640,15
RTS0039641,29
RTS0039642,15
RTS0039643,22
RTS0039644,24
RTS0039645,10
RTS0039646,13
RTS0039647,27
RTS0039648,21
RTS0039649,33
RTS0039650,25
RTS0039651,62
RTS0039652,22
RTS0039653,17
RTS0039654,11
RTS0039655,22
RTS0039656,24
RTS0039657,15
RTS0039658,17
RTS0039659,22
RTS0039660,38
RTS0039661,48
RTS0039662,29
RTS0039663,22
RTS0039664,25
RTS0039665,22
RTS0039666,22
RTS0039667,20
RTS0039668,17
RTS0039669,29
RTS0039670,26
RTS0039671,21
RTS0039672,29
RTS0039673,24
RTS0039674,18
RTS0039675,31
RTS0039676,32
RTS0039677,14
RTS0039678,22
RTS0039679,31
RTS0039680,17
RTS0039681,21
RTS0039682,21
RTS0039683,26
RTS0039684,22
RTS0039685,13
RTS0039686,46
RTS0039687,153
RTS0039688,59
RTS0039689,22
RTS0039690,20
RTS0039691,26
RTS0039692,23
RTS0039693,25
RTS0039694,44
RTS0039695,20
RTS0039696,23
RTS0039697,50
RTS0039698,44
RTS0039699,35
RTS0039700,17
RTS0039701,29
RTS0039702,26
RTS0039703,26
RTS0039704,22
RTS0039705,27
RTS0039706,23
RTS0039707,18
RTS0039708,28
RTS0039709,38
RTS0039710,29
RTS0039711,29
RTS0039712,80
RTS0039713,25
RTS0039714,50
RTS0039715,31
RTS0039716,28
RTS0039717,22
RTS0039718,33
RTS0039719,22
RTS0039720,23
RTS0039721,36
RTS0039722,30
RTS0039723,87
RTS0039724,23
RTS0039725,24
RTS0039726,31
RTS0039727,15
RTS0039728,32
RTS0039729,29
RTS0039730,21
RTS0039731,32
RTS0039732,24
RTS0039733,26
RTS0039734,32
RTS0039735,20
RTS0039736,27
RTS0039737,20
RTS0039738,23
RTS0039739,27
RTS0039740,18
RTS0039741,52
RTS0039742,49
RTS0039743,26
RTS0039744,22
RTS0039745,26
RTS0039746,18
RTS0039747,19
RTS0039749,22
RTS0039750,21
RTS0039751,27
RTS0039752,29
RTS0039753,31
RTS0039754,26
RTS0039755,25
RTS0039756,29
RTS0039757,29
RTS0039758,23
RTS0039759,26
RTS0039760,13
RTS0039761,19
RTS0039762,22
RTS0039763,17
RTS0039764,27
RTS0039765,25
RTS0039766,20
RTS0039767,58
RTS0039768,32
RTS0039769,25
RTS0039770,27
RTS0039771,31
RTS0039772,20
RTS0039773,25
RTS0039774,24
RTS0039775,19
RTS0039776,49
RTS0039777,26
RTS0039778,26
RTS0039779,28
RTS0039780,22
RTS0039781,32
RTS0039782,24
RTS0039783,28
RTS0039784,30
RTS0039785,80
RTS0039786,17
RTS0039787,16
RTS0039788,41
RTS0039789,14
RTS0039790,17
RTS0039791,34
RTS0039792,30
RTS0039793,24
RTS0039794,26
RTS0039795,19
RTS0039796,13
RTS0039797,29
RTS0039798,32
RTS0039799,30
RTS0039800,30
RTS0039801,43
RTS0039802,16
RTS0039803,22
RTS0039804,33
RTS0039805,18
RTS0039806,33
RTS0039807,22
RTS0039808,40
RTS0039809,19
RTS0039810,32
RTS0039811,18
RTS0039812,23
RTS0039813,40
RTS0039814,41
RTS0039815,24
RTS0039816,34
RTS0039817,35
RTS0039818,25
RTS0039819,21
RTS0039820,46
RTS0039821,33
RTS0039822,32
RTS0039823,34
RTS0039824,14
RTS0039825,23
RTS0039826,17
RTS0039827,27
RTS0039828,11
RTS0039829,30
RTS0039830,16
RTS0039831,25
RTS0039832,18
RTS0039833,20
RTS0039834,24
RTS0039835,21
RTS0039836,26
RTS0039838,29
RTS0039839,15
RTS0039840,21
RTS0039841,26
RTS0039842,32
RTS0039843,12
RTS0039844,50
RTS0039845,43
RTS0039846,17
RTS0039847,21
RTS0039848,27
RTS0039849,10
RTS0039850,23
RTS0039851,24
RTS0039852,26
RTS0039853,30
RTS0039854,24
RTS0039855,29
RTS0039856,21
RTS0039857,30
RTS0039858,18
RTS0039859,66
RTS0039860,26
RTS0039861,21
RTS0039862,21
RTS0039863,15
RTS0039864,18
RTS0039865,21
RTS0039866,24
RTS0039867,33
RTS0039868,14
RTS0039869,25
RTS0039870,20
RTS0039871,18
RTS0039872,18
RTS0039873,16
RTS0039874,15
RTS0039875,22
RTS0039876,17
RTS0039877,48
RTS0039878,30
RTS0039879,35
RTS0039880,17
RTS0039881,23
RTS0039882,21
RTS0039883,22
RTS0039884,29
RTS0039885,29
RTS0039886,18
RTS0039887,24
RTS0039888,19
RTS0039890,25
RTS0039891,28
RTS0039892,33
RTS0039893,27
RTS0039894,21
RTS0039895,19
RTS0039896,35
RTS0039897,24
RTS0039898,68
RTS0039899,36
RTS0039900,78
RTS0039901,32
RTS0039902,44
RTS0039903,23
RTS0039904,35
RTS0039905,30
RTS0039906,40
RTS0039907,23
RTS0039908,37
RTS0039909,32
RTS0039910,20
RTS0039911,11
RTS0039912,28
RTS0039913,25
RTS0039914,21
RTS0039915,29
RTS0039916,26
RTS0039917,31
RTS0039918,23
RTS0039919,29
RTS0039920,18
RTS0039921,25
RTS0039922,25
RTS0039923,24
RTS0039924,21
RTS0039925,26
RTS0039926,34
RTS0039927,25
RTS0039928,35
RTS0039929,24
RTS0039930,87
RTS0039931,22
RTS0039932,34
RTS0039933,40
RTS0039934,24
RTS0039935,22
RTS0039936,31
RTS0039937,27
RTS0039938,29
RTS0039939,22
RTS0039940,24
RTS0039941,20
RTS0039942,23
RTS0039943,23
RTS0039944,22
RTS0039945,35
RTS0039946,37
RTS0039947,27
RTS0039948,37
RTS0039949,22
RTS0039950,24
RTS0039951,26
RTS0039952,34
RTS0039953,25
RTS0039954,24
RTS0039955,25
RTS0039956,67
RTS0039957,22
RTS0039958,27
RTS0039959,58
RTS0039960,24
RTS0039961,36
RTS0039962,20
RTS0039963,20
RTS0039964,27
RTS0039965,29
RTS0039966,26
RTS0039967,13
RTS0039968,31
RTS0039969,22
RTS0039970,17
RTS0039971,26
RTS0039972,21
RTS0039973,19
RTS0039974,30
RTS0039975,38
RTS0039976,31
RTS0039977,26
RTS0039978,29
RTS0039979,35
RTS0039980,28
RTS0039981,28
RTS0039982,20
RTS0039983,27
RTS0039984,19
RTS0039985,35
RTS0039986,28
RTS0039987,21
RTS0039988,23
RTS0039989,20
RTS0039990,17
RTS0039991,13
RTS0039992,31
RTS0039993,19
RTS0039994,13
RTS0039995,28
RTS0039996,28
RTS0039997,37
RTS0039998,29
RTS0039999,23
RTS0040000,23
RTS0040001,22
RTS0040002,17
RTS0040003,19
RTS0040004,21
RTS0040005,32
RTS0040006,27
RTS0040007,20
RTS0040008,14
RTS0040009,32
RTS0040010,27
RTS0040011,28
RTS0040012,14
RTS0040013,29
RTS0040014,27
RTS0040015,27
RTS0040016,13
RTS0040017,24
RTS0040018,24
RTS0040019,20
RTS0040020,33
RTS0040021,52
RTS0040022,27
RTS0040023,28
RTS0040024,35
RTS0040025,18
RTS0040026,29
RTS0040027,21
RTS0040028,32
RTS0040029,25
RTS0040030,21
RTS0040031,26
RTS0040032,29
RTS0040033,21
RTS0040034,26
RTS0040035,23
RTS0040036,33
RTS0040037,20
RTS0040038,25
RTS0040039,16
RTS0040040,32
RTS0040041,21
RTS0040042,28
RTS0040043,16
RTS0040044,29
RTS0040045,22
RTS0040046,56
RTS0040047,35
RTS0040048,49
RTS0040049,32
RTS0040050,18
RTS0040051,39
RTS0040052,38
RTS0040053,18
RTS0040054,32
RTS0040055,16
RTS0040056,25
RTS0040057,24
RTS0040058,32
RTS0040059,26
RTS0040060,21
RTS0040061,34
RTS0040062,39
RTS0040063,43
RTS0040064,36
RTS0040065,36
RTS0040066,49
RTS0040067,23
RTS0040068,27
RTS0040069,21
RTS0040070,20
RTS0040071,28
RTS0040072,30
RTS0040073,38
RTS0040074,39
RTS0040075,38
RTS0040076,21
RTS0040077,21
RTS0040078,19
RTS0040079,22
RTS0040080,21
RTS0040081,27
RTS0040082,22
RTS0040083,22
RTS0040084,24
RTS0040085,19
RTS0040086,28
RTS0040087,21
RTS0040088,30
RTS0040089,18
RTS0040090,20
RTS0040091,24
RTS0040092,44
RTS0040093,26
RTS0040094,29
RTS0040095,25
RTS0040096,43
RTS0040097,17
RTS0040098,22
RTS0040099,36
RTS0040100,36
RTS0040101,25
RTS0040102,10
RTS0040103,14
RTS0040104,40
RTS0040105,25
RTS0040106,46
RTS0040107,12
RTS0040108,31
RTS0040109,25
RTS0040110,32
RTS0040111,20
RTS0040112,60
RTS0040113,16
RTS0040114,19
RTS0040115,48
RTS0040116,37
RTS0040117,19
RTS0040118,26
RTS0040119,25
RTS0040120,58
RTS0040121,38
RTS0040122,21
RTS0040123,44
RTS0040124,24
RTS0040125,25
RTS0040126,20
RTS0040127,31
RTS0040128,23
RTS0040129,25
RTS0040130,32
RTS0040131,26
RTS0040132,26
RTS0040133,24
RTS0040134,23
RTS0040135,30
RTS0040136,23
RTS0040137,18
RTS0040138,23
RTS0040139,27
RTS0040140,15
RTS0040141,27
RTS0040142,37
RTS0040143,22
RTS0040144,27
RTS0040145,41
RTS0040146,20
RTS0040147,27
RTS0040148,24
RTS0040149,29
RTS0040150,27
RTS0040151,21
RTS0040152,32
RTS0040153,9
RTS0040154,24
RTS0040155,24
RTS0040156,19
RTS0040157,44
RTS0040158,20
RTS0040159,34
RTS0040160,41
RTS0040161,27
RTS0040162,19
RTS0040163,23
RTS0040164,16
RTS0040165,21
RTS0040166,19
RTS0040167,19
RTS0040168,19
RTS0040169,30
RTS0040170,20
RTS0040171,12
RTS0040172,23
RTS0040173,11
RTS0040174,19
RTS0040175,21
RTS0040176,21
RTS0040177,17
RTS0040178,23
RTS0040179,18
RTS0040180,32
RTS0040181,33
RTS0040182,25
RTS0040183,19
RTS0040184,23
RTS0040185,13
RTS0040186,22
RTS0040187,21
RTS0040188,14
RTS0040189,21
RTS0040190,15
RTS0040191,29
RTS0040192,11
RTS0040193,25
RTS0040194,33
RTS0040195,27
RTS0040196,23
RTS0040197,18
RTS0040198,26
RTS0040199,16
RTS0040200,25
RTS0040201,16
RTS0040202,24
RTS0040203,23
RTS0040204,27
RTS0040205,22
RTS0040206,21
RTS0040207,28
RTS0040208,28
RTS0040209,21
RTS0040210,27
RTS0040211,24
RTS0040212,32
RTS0040213,18
RTS0040214,31
RTS0040215,29
RTS0040216,21
RTS0040217,35
RTS0040218,23
RTS0040219,17
RTS0040220,21
RTS0040221,18
RTS0040222,24
RTS0040223,26
RTS0040224,20
RTS0040225,29
RTS0040226,24
RTS0040227,10
RTS0040228,21
RTS0040229,13
RTS0040230,37
RTS0040231,7
RTS0040232,16
RTS0040233,19
RTS0040234,22
RTS0040235,22
RTS0040236,16
RTS0040237,22
RTS0040238,25
RTS0040239,20
RTS0040240,24
RTS0040241,33
RTS0040242,20
RTS0040243,24
RTS0040244,25
RTS0040245,15
RTS0040246,15
RTS0040247,34
RTS0040248,21
RTS0040249,26
RTS0040250,19
RTS0040251,26
RTS0040252,16
RTS0040253,28
RTS0040254,20
RTS0040255,23
RTS0040256,17
RTS0040257,21
RTS0040258,19
RTS0040259,15
RTS0040260,27
RTS0040261,19
RTS0040262,23
RTS0040263,22
RTS0040264,23
RTS0040265,27
RTS0040266,17
RTS0040267,19
RTS0040268,13
RTS0040269,20
RTS0040270,29
RTS0040271,25
RTS0040272,36
RTS0040273,23
RTS0040274,40
RTS0040275,23
RTS0040276,20
RTS0040277,25
RTS0040278,24
RTS0040279,31
RTS0040280,25
RTS0040281,16
RTS0040282,17
RTS0040283,24
RTS0040284,17
RTS0040285,24
RTS0040286,33
RTS0040287,18
RTS0040288,25
RTS0040289,21
RTS0040290,23
RTS0040291,15
RTS0040292,21
RTS0040293,25
RTS0040294,17
RTS0040295,27
RTS0040296,20
RTS0040297,18
RTS0040298,26
RTS0040299,26
RTS0040300,31
RTS0040301,19
RTS0040302,22
RTS0040303,19
RTS0040304,18
RTS0040305,20
RTS0040306,15
RTS0040307,23
RTS0040308,23
RTS0040309,26
RTS0040310,25
RTS0040311,23
RTS0040312,34
RTS0040313,28
RTS0040314,26
RTS0040315,19
RTS0040316,20
RTS0040317,34
RTS0040318,20
RTS0040319,32
RTS0040320,28
RTS0040321,29
RTS0040322,30
RTS0040323,24
RTS0040324,28
RTS0040325,18
RTS0040326,28
RTS0040327,21
RTS0040328,14
RTS0040329,27
RTS0040330,17
RTS0040331,21
RTS0040332,23
RTS0040333,19
RTS0040334,19
RTS0040335,27
RTS0040336,23
RTS0040337,40
RTS0040338,12
RTS0040339,25
RTS0040340,14
RTS0040341,40
RTS0040342,11
RTS0040343,23
RTS0040344,17
RTS0040345,31
RTS0040346,23
RTS0040347,46
RTS0040348,25
RTS0040349,37
RTS0040350,22
RTS0040351,25
RTS0040352,23
RTS0040353,25
RTS0040354,23
RTS0040355,20
RTS0040356,47
RTS0040357,64
RTS0040358,24
RTS0040359,31
RTS0040360,31
RTS0040361,22
RTS0040363,22
RTS0040364,31
RTS0040365,31
RTS0040366,30
RTS0040367,26
RTS0040368,31
RTS0040369,20
RTS0040370,25
RTS0040371,26
RTS0040372,26
RTS0040373,19
RTS0040374,24
RTS0040375,21
RTS0040376,33
RTS0040377,26
RTS0040378,30
RTS0040379,30
RTS0040380,18
RTS0040381,21
RTS0040382,17
RTS0040383,37
RTS0040384,19
RTS0040385,23
RTS0040386,44
RTS0040387,28
RTS0040388,25
RTS0040389,27
RTS0040390,21
RTS0040391,21
RTS0040392,32
RTS0040393,32
RTS0040394,32
RTS0040395,26
RTS0040396,26
RTS0040397,24
RTS0040398,24
RTS0040399,34
RTS0040400,22
RTS0040401,20
RTS0040402,25
RTS0040403,16
RTS0040404,20
RTS0040405,10
RTS0040406,25
RTS0040407,24
RTS0040408,21
RTS0040409,20
RTS0040410,23
RTS0040411,20
RTS0040412,15
RTS0040413,25
RTS0040414,26
RTS0040415,22
RTS0040416,13
RTS0040417,18
RTS0040418,27
RTS0040419,19
RTS0040420,33
RTS0040421,25
RTS0040422,24
RTS0040423,25
RTS0040424,21
RTS0040425,21
RTS0040426,29
RTS0040428,59
RTS0040429,32
RTS0040430,35
RTS0040431,22
RTS0040432,23
RTS0040433,21
RTS0040434,21
RTS0040435,32
RTS0040436,27
RTS0040437,24
RTS0040438,31
RTS0040439,26
RTS0040440,30
RTS0040441,44
RTS0040442,27
RTS0040443,23
RTS0040444,21
RTS0040445,31
RTS0040446,22
RTS0040447,24
RTS0040448,24
RTS0040449,27
RTS0040450,13
RTS0040451,99
RTS0040452,19
RTS0040453,23
RTS0040454,65
RTS0040455,38
RTS0040456,22
RTS0040457,15
RTS0040458,20
RTS0040459,21
RTS0040460,18
RTS0040461,16
RTS0040462,29
RTS0040463,23
RTS0040464,27
RTS0040465,21
RTS0040466,37
RTS0040467,21
RTS0040468,25
RTS0040469,23
RTS0040470,22
RTS0040471,30
RTS0040472,18
RTS0040473,48
RTS0040474,14
RTS0040475,25
RTS0040476,26
RTS0040477,31
RTS0040478,28
RTS0040479,21
RTS0040480,22
RTS0040481,22
RTS0040482,30
RTS0040483,15
RTS0040484,24
RTS0040485,31
RTS0040486,32
RTS0040487,24
RTS0040488,16
RTS0040489,26
RTS0040490,18
RTS0040491,38
RTS0040492,27
RTS0040493,20
RTS0040494,26
RTS0040495,37
RTS0040496,19
RTS0040497,38
RTS0040498,25
RTS0040499,15
RTS0040500,32
RTS0040501,26
RTS0040502,19
RTS0040503,28
RTS0040504,24
RTS0040505,13
RTS0040506,25
RTS0040507,17
RTS0040508,26
RTS0040509,12
RTS0040510,25
RTS0040511,17
RTS0040512,24
RTS0040513,27
RTS0040514,29
RTS0040515,25
RTS0040516,19
RTS0040517,17
RTS0040518,16
RTS0040519,26
RTS0040520,19
RTS0040521,15
RTS0040522,17
RTS0040523,25
RTS0040524,17
RTS0040525,25
RTS0040526,40
RTS0040527,17
RTS0040528,18
RTS0040529,40
RTS0040530,23
RTS0040531,16
RTS0040532,35
RTS0040533,22
RTS0040534,19
RTS0040535,41
RTS0040536,17
RTS0040537,33
RTS0040538,26
RTS0040539,24
RTS0040540,30
RTS0040541,19
RTS0040542,15
RTS0040543,21
RTS0040544,19
RTS0040545,20
RTS0040546,13
RTS0040547,17
RTS0040548,28
RTS0040549,23
RTS0040550,22
RTS0040551,19
RTS0040552,16
RTS0040553,23
RTS0040554,23
RTS0040555,27
RTS0040556,28
RTS0040557,22
RTS0040558,20
RTS0040559,25
RTS0040560,27
RTS0040561,18
RTS0040562,29
RTS0040563,24
RTS0040564,20
RTS0040565,23
RTS0040566,31
RTS0040567,31
RTS0040568,22
RTS0040569,34
RTS0040570,27
RTS0040571,28
RTS0040572,16
RTS0040573,15
RTS0040574,22
RTS0040575,34
RTS0040576,22
RTS0040577,24
RTS0040578,21
RTS0040579,21
RTS0040580,16
RTS0040581,22
RTS0040582,53
RTS0040583,25
RTS0040584,26
RTS0040585,20
RTS0040586,26
RTS0040587,11
RTS0040588,31
RTS0040589,16
RTS0040590,28
RTS0040591,36
RTS0040592,23
RTS0040593,19
RTS0040594,26
RTS0040595,30
RTS0040596,51
RTS0040597,35
RTS0040598,29
RTS0040599,12
RTS0040600,28
RTS0040601,23
RTS0040602,25
RTS0040603,26
RTS0040604,34
RTS0040605,24
RTS0040606,18
RTS0040607,42
RTS0040608,29
RTS0040609,28
RTS0040610,30
RTS0040611,25
RTS0040612,31
RTS0040613,22
RTS0040614,40
RTS0040615,24
RTS0040616,22
RTS0040617,25
RTS0040618,18
RTS0040619,35
RTS0040620,23
RTS0040621,33
RTS0040622,26
RTS0040623,22
RTS0040624,30
RTS0040625,43
RTS0040626,27
RTS0040627,33
RTS0040628,28
RTS0040629,28
RTS0040630,19
RTS0040631,20
RTS0040632,18
RTS0040633,24
RTS0040634,33
RTS0040635,25
RTS0040636,30
RTS0040637,32
RTS0040638,29
RTS0040639,26
RTS0040640,11
RTS0040641,33
RTS0040642,45
RTS0040643,24
RTS0040644,21
RTS0040645,28
RTS0040646,31
RTS0040647,20
RTS0040648,31
RTS0040649,20
RTS0040650,18
RTS0040651,23
RTS0040652,14
RTS0040653,23
RTS0040654,24
RTS0040655,31
RTS0040656,30
RTS0040657,45
RTS0040658,48
RTS0040659,29
RTS0040660,27
RTS0040661,25
RTS0040662,21
RTS0040663,19
RTS0040664,18
RTS0040665,20
RTS0040666,28
RTS0040667,22
RTS0040668,6
RTS0040669,26
RTS0040670,28
RTS0040671,15
RTS0040672,26
RTS0040673,19
RTS0040674,28
RTS0040675,28
RTS0040676,42
RTS0040677,29
RTS0040678,39
RTS0040679,18
RTS0040680,26
RTS0040681,13
RTS0040682,20
RTS0040683,50
RTS0040684,31
RTS0040685,20
RTS0040686,18
RTS0040687,42
RTS0040688,14
RTS0040689,28
RTS0040690,22
RTS0040691,24
RTS0040692,13
RTS0040693,15
RTS0040694,16
RTS0040695,30
RTS0040696,28
RTS0040697,22
RTS0040698,26
RTS0040699,29
RTS0040700,23
RTS0040701,24
RTS0040702,17
RTS0040703,28
RTS0040704,28
RTS0040705,26
RTS0040706,24
RTS0040707,24
RTS0040708,13
RTS0040709,22
RTS0040710,24
RTS0040711,19
RTS0040712,20
RTS0040713,17
RTS0040714,21
RTS0040715,34
RTS0040716,25
RTS0040717,17
RTS0040718,21
RTS0040719,25
RTS0040720,40
RTS0040721,14
RTS0040722,22
RTS0040723,43
RTS0040724,35
RTS0040725,16
RTS0040726,24
RTS0040727,25
RTS0040728,30
RTS0040729,27
RTS0040730,19
RTS0040731,31
RTS0040732,21
RTS0040733,25
RTS0040734,26
RTS0040735,31
RTS0040736,14
RTS0040737,23
RTS0040738,23
RTS0040739,13
RTS0040740,20
RTS0040741,21
RTS0040742,18
RTS0040743,23
RTS0040744,17
RTS0040745,30
RTS0040746,22
RTS0040747,18
RTS0040748,19
RTS0040749,25
RTS0040750,22
RTS0040751,26
RTS0040752,20
RTS0040753,27
RTS0040754,21
RTS0040755,18
RTS0040756,22
RTS0040757,27
RTS0040758,24
RTS0040759,25
RTS0040760,26
RTS0040761,15
RTS0040762,20
RTS0040763,22
RTS0040764,18
RTS0040765,62
RTS0040766,13
RTS0040767,21
RTS0040768,25
RTS0040769,22
RTS0040770,24
RTS0040771,27
RTS0040772,15
RTS0040773,32
RTS0040774,22
RTS0040775,19
RTS0040776,25
RTS0040777,16
RTS0040778,19
RTS0040779,23
RTS0040780,23
RTS0040781,27
RTS0040782,64
RTS0040783,19
RTS0040784,30
RTS0040785,27
RTS0040786,30
RTS0040787,30
RTS0040788,24
RTS0040789,21
RTS0040790,23
RTS0040791,21
RTS0040792,17
RTS0040793,25
RTS0040794,13
RTS0040795,28
RTS0040796,40
RTS0040797,28
RTS0040798,25
RTS0040799,17
RTS0040800,17
RTS0040801,29
RTS0040802,49
RTS0040803,19
RTS0040804,25
RTS0040805,29
RTS0040806,27
RTS0040807,49
RTS0040808,29
RTS0040809,31
RTS0040810,19
RTS0040811,26
RTS0040812,21
RTS0040813,21
RTS0040814,20
RTS0040815,32
RTS0040816,29
RTS0040817,16
RTS0040818,26
RTS0040819,18
RTS0040820,57
RTS0040821,25
RTS0040822,42
RTS0040823,35
RTS0040824,25
RTS0040825,30
RTS0040826,32
RTS0040827,32
RTS0040828,27
RTS0040830,31
RTS0040831,17
RTS0040832,30
RTS0040833,30
RTS0040834,27
RTS0040836,23
RTS0040837,24
RTS0040838,17
RTS0040839,29
RTS0040840,24
RTS0040841,30
RTS0040842,29
RTS0040843,30
RTS0040844,28
RTS0040845,25
RTS0040846,30
RTS0040847,28
RTS0040848,25
RTS0040849,33
RTS0040850,40
RTS0040851,49
RTS0040852,25
RTS0040853,28
RTS0040854,32
RTS0040855,18
RTS0040856,32
RTS0040857,30
RTS0040858,19
RTS0040859,12
RTS0040860,22
RTS0040861,30
RTS0040862,25
RTS0040863,29
RTS0040864,34
RTS0040865,32
RTS0040866,34
RTS0040867,29
RTS0040868,27
RTS0040869,25
RTS0040870,22
RTS0040871,13
RTS0040872,30
RTS0040873,24
RTS0040874,25
RTS0040875,31
RTS0040876,21
RTS0040877,24
RTS0040878,21
RTS0040879,20
RTS0040880,53
RTS0040881,22
RTS0040882,10
RTS0040883,22
RTS0040884,30
RTS0040885,21
RTS0040886,24
RTS0040887,18
RTS0040888,23
RTS0040889,18
RTS0040890,21
RTS0040891,15
RTS0040892,26
RTS0040893,24
RTS0040894,25
RTS0040895,20
RTS0040896,27
RTS0040897,12
RTS0040898,35
RTS0040899,37
RTS0040900,44
RTS0040901,22
RTS0040902,21
RTS0040903,21
RTS0040904,26
RTS0040905,31
RTS0040906,20
RTS0040907,30
RTS0040908,18
RTS0040909,54
RTS0040910,29
RTS0040911,44
RTS0040912,17
RTS0040913,16
RTS0040914,16
RTS0040915,20
RTS0040916,20
RTS0040917,18
RTS0040918,20
RTS0040919,24
RTS0040920,15
RTS0040921,12
RTS0040922,13
RTS0040923,21
RTS0040924,26
RTS0040925,21
RTS0040926,50
RTS0040927,22
RTS0040928,18
RTS0040929,16
RTS0040930,25
RTS0040931,32
RTS0040932,24
RTS0040933,18
RTS0040934,17
RTS0040935,33
RTS0040936,19
RTS0040937,26
RTS0040938,26
RTS0040939,24
RTS0040940,21
RTS0040941,29
RTS0040942,32
RTS0040943,16
RTS0040944,58
RTS0040945,24
RTS0040946,25
RTS0040947,20
RTS0040948,40
RTS0040949,25
RTS0040950,19
RTS0040951,20
RTS0040952,16
RTS0040953,23
RTS0040954,22
RTS0040955,23
RTS0040956,23
RTS0040957,16
RTS0040958,21
RTS0040959,24
RTS0040960,23
RTS0040961,31
RTS0040962,17
RTS0040963,35
RTS0040964,22
RTS0040965,25
RTS0040966,28
RTS0040967,18
RTS0040968,49
RTS0040969,29
RTS0040970,28
RTS0040971,27
RTS0040972,27
RTS0040973,34
RTS0040974,39
RTS0040975,26
RTS0040976,26
RTS0040977,25
RTS0040978,22
RTS0040979,36
RTS0040980,17
RTS0040981,15
RTS0040982,22
RTS0040983,33
RTS0040984,30
RTS0040985,19
RTS0040986,18
RTS0040987,19
RTS0040988,29
RTS0040989,29
RTS0040990,25
RTS0040991,32
RTS0040992,10
RTS0040993,23
RTS0040994,20
RTS0040995,25
RTS0040996,26
RTS0040997,27
RTS0040998,47
RTS0040999,21
RTS0041000,56
RTS0041001,20
RTS0041002,28
RTS0041003,31
RTS0041004,9
RTS0041005,18
RTS0041006,22
RTS0041007,59
RTS0041008,62
RTS0041009,35
RTS0041010,37
RTS0041011,22
RTS0041012,25
RTS0041013,21
RTS0041014,24
RTS0041015,18
RTS0041016,16
RTS0041017,54
RTS0041018,15
RTS0041019,36
RTS0041020,24
RTS0041021,19
RTS0041022,20
RTS0041023,31
RTS0041024,31
RTS0041025,13
RTS0041026,29
RTS0041027,21
RTS0041028,47
RTS0041029,46
RTS0041030,27
RTS0041031,32
RTS0041032,17
RTS0041033,21
RTS0041034,25
RTS0041035,17
RTS0041036,27
RTS0041037,18
RTS0041038,18
RTS0041039,19
RTS0041040,24
RTS0041041,19
RTS0041042,25
RTS0041043,30
RTS0041044,23
RTS0041045,20
RTS0041046,26
RTS0041047,17
RTS0041048,20
RTS0041049,26
RTS0041050,18
RTS0041051,23
RTS0041052,19
RTS0041053,21
RTS0041054,23
RTS0041055,28
RTS0041056,23
RTS0041057,23
RTS0041058,22
RTS0041059,28
RTS0041060,26
RTS0041061,20
RTS0041062,21
RTS0041063,15
RTS0041064,39
RTS0041066,20
RTS0041067,40
RTS0041068,40
RTS0041069,29
RTS0041070,31
RTS0041071,25
RTS0041072,56
RTS0041073,32
RTS0041074,30
RTS0041075,19
RTS0041076,37
RTS0041077,21
RTS0041078,39
RTS0041079,28
RTS0041080,30
RTS0041081,33
RTS0041082,33
RTS0041083,20
RTS0041084,29
RTS0041085,19
RTS0041086,36
RTS0041087,22
RTS0041088,51
RTS0041089,35
RTS0041090,52
RTS0041091,37
RTS0041092,39
RTS0041093,28
RTS0041094,18
RTS0041095,23
RTS0041096,18
RTS0041097,30
RTS0041098,18
RTS0041099,40
RTS0041100,21
RTS0041101,23
RTS0041102,27
RTS0041103,17
RTS0041104,28
RTS0041105,30
RTS0041106,30
RTS0041107,24
RTS0041108,12
RTS0041109,42
RTS0041110,28
RTS0041111,18
RTS0041112,45
RTS0041113,54
RTS0041114,22
RTS0041115,33
RTS0041116,21
RTS0041117,18
RTS0041118,30
RTS0041119,24
RTS0041120,20
RTS0041121,33
RTS0041122,33
RTS0041123,38
RTS0041124,28
RTS0041125,25
RTS0041126,27
RTS0041127,19
RTS0041128,41
RTS0041129,18
RTS0041130,19
RTS0041131,25
RTS0041132,29
RTS0041133,18
RTS0041134,17
RTS0041135,31
RTS0041136,28
RTS0041137,31
RTS0041138,27
RTS0041139,43
RTS0041140,27
RTS0041141,22
RTS0041142,29
RTS0041143,18
RTS0041144,27
RTS0041145,35
RTS0041146,19
RTS0041147,22
RTS0041148,19
RTS0041149,41
RTS0041150,24
RTS0041151,21
RTS0041152,20
RTS0041153,22
RTS0041154,25
RTS0041155,26
RTS0041156,33
RTS0041157,25
RTS0041158,25
RTS0041159,31
RTS0041160,24
RTS0041161,26
RTS0041162,25
RTS0041163,29
RTS0041164,17
RTS0041165,22
RTS0041166,23
RTS0041167,26
RTS0041168,17
RTS0041169,19
RTS0041170,25
RTS0041171,29
RTS0041172,30
RTS0041173,15
RTS0041174,17
RTS0041175,27
RTS0041176,28
RTS0041177,50
RTS0041178,24
RTS0041179,33
RTS0041180,25
RTS0041181,54
RTS0041182,23
RTS0041183,29
RTS0041184,17
RTS0041185,17
RTS0041186,22
RTS0041187,32
RTS0041188,27
RTS0041189,21
RTS0041190,33
RTS0041191,26
RTS0041192,35
RTS0041193,26
RTS0041194,24
RTS0041195,11
RTS0041196,29
RTS0041197,36
RTS0041198,28
RTS0041199,23
RTS0041200,22
RTS0041201,24
RTS0041202,29
RTS0041203,29
RTS0041204,17
RTS0041205,19
RTS0041206,33
RTS0041207,40
RTS0041208,19
RTS0041209,28
RTS0041210,9
RTS0041211,34
RTS0041212,23
RTS0041213,27
RTS0041214,35
RTS0041215,22
RTS0041216,36
RTS0041217,48
RTS0041218,31
RTS0041219,28
RTS0041220,22
RTS0041221,31
RTS0041222,20
RTS0041223,15
RTS0041224,33
RTS0041225,45
RTS0041226,35
RTS0041227,33
RTS0041228,27
RTS0041229,29
RTS0041230,25
RTS0041231,55
RTS0041232,92
RTS0041233,45
RTS0041234,56
RTS0041235,31
RTS0041236,30
RTS0041237,23
RTS0041238,21
RTS0041239,29
RTS0041240,31
RTS0041241,29
RTS0041242,24
RTS0041243,28
RTS0041244,27
RTS0041246,14
RTS0041247,49
RTS0041248,20
RTS0041249,39
RTS0041250,50
RTS0041251,25
RTS0041252,37
RTS0041253,20
RTS0041254,25
RTS0041255,20
RTS0041256,23
RTS0041257,38
RTS0041258,26
RTS0041259,16
RTS0041260,35
RTS0041261,29
RTS0041262,22
RTS0041263,32
RTS0041265,26
RTS0041266,37
RTS0041267,28
RTS0041268,27
RTS0041269,27
RTS0041270,29
RTS0041271,31
RTS0041272,21
RTS0041273,25
RTS0041274,30
RTS0041275,35
RTS0041276,21
RTS0041277,25
RTS0041278,22
RTS0041279,26
RTS0041280,34
RTS0041281,21
RTS0041282,27
RTS0041283,36
RTS0041284,25
RTS0041285,22
RTS0041286,27
RTS0041287,24
RTS0041288,25
RTS0041289,30
RTS0041290,28
RTS0041291,21
RTS0041292,16
RTS0041293,22
RTS0041294,23
RTS0041295,21
RTS0041296,23
RTS0041297,24
RTS0041298,26
RTS0041299,28
RTS0041300,15
RTS0041301,19
RTS0041302,36
RTS0041303,25
RTS0041304,27
RTS0041305,32
RTS0041306,26
RTS0041307,22
RTS0041308,24
RTS0041309,26
RTS0041310,21
RTS0041311,25
RTS0041312,30
RTS0041313,28
RTS0041314,24
RTS0041315,53
RTS0041316,33
RTS0041317,17
RTS0041318,29
RTS0041319,27
RTS0041320,35
RTS0041321,32
RTS0041322,23
RTS0041323,31
RTS0041324,32
RTS0041325,28
RTS0041326,28
RTS0041327,26
RTS0041328,25
RTS0041329,30
RTS0041330,28
RTS0041331,22
RTS0041332,17
RTS0041333,26
RTS0041334,23
RTS0041335,22
RTS0041346,17
RTS0041347,27
RTS0041348,14
RTS0041349,29
RTS0041350,28
RTS0041351,23
RTS0041352,21
RTS0041353,26
RTS0041354,22
RTS0041355,28
RTS0041356,28
RTS0041357,25
RTS0041358,29
RTS0041359,41
RTS0041360,26
RTS0041361,41
RTS0041362,16
RTS0041363,55
RTS0041364,25
RTS0041365,31
RTS0041366,40
RTS0041367,14
RTS0041368,35
RTS0041369,16
RTS0041370,21
RTS0041371,31
RTS0041372,23
RTS0041373,21
RTS0041374,20
RTS0041375,29
RTS0041376,126
RTS0041377,31
RTS0041378,24
RTS0041379,29
RTS0041380,39
RTS0041381,27
RTS0041382,30
RTS0041383,18
RTS0041384,19
RTS0041385,37
RTS0041386,32
RTS0041387,34
RTS0041388,31
RTS0041389,21
RTS0041390,39
RTS0041391,26
RTS0041392,38
RTS0041393,20
RTS0041394,31
RTS0041395,23
RTS0041396,24
RTS0041397,29
RTS0041398,19
RTS0041399,26
RTS0041400,21
RTS0041401,35
RTS0041402,61
RTS0041403,32
RTS0041404,22
RTS0041405,27
RTS0041406,24
RTS0041407,16
RTS0041408,40
RTS0041409,34
RTS0041410,18
RTS0041411,23
RTS0041412,27
RTS0041413,28
RTS0041414,26
RTS0041415,22
RTS0041416,16
RTS0041417,15
RTS0041418,18
RTS0041419,31
RTS0041420,16
RTS0041421,22
RTS0041422,31
RTS0041423,18
RTS0041424,21
RTS0041425,43
RTS0041426,35
RTS0041427,36
RTS0041428,17
RTS0041429,22
RTS0041430,24
RTS0041431,37
RTS0041432,14
RTS0041433,24
RTS0041434,30
RTS0041435,31
RTS0041436,22
RTS0041437,22
RTS0041438,23
RTS0041439,26
RTS0041440,15
RTS0041441,17
RTS0041442,25
RTS0041443,56
RTS0041444,22
RTS0041445,21
RTS0041446,33
RTS0041447,29
RTS0041448,18
RTS0041449,27
RTS0041450,26
RTS0041451,19
RTS0041452,34
RTS0041453,34
RTS0041454,28
RTS0041455,25
RTS0041456,18
RTS0041457,24
RTS0041458,24
RTS0041459,34
RTS0041460,32
RTS0041461,16
RTS0041462,46
RTS0041463,17
RTS0041464,26
RTS0041465,23
RTS0041466,20
RTS0041467,36
RTS0041468,26
RTS0041469,17
RTS0041470,30
RTS0041471,33
RTS0041472,24
RTS0041473,25
RTS0041474,17
RTS0041475,19
RTS0041476,30
RTS0041477,24
RTS0041478,23
RTS0041479,25
RTS0041480,27
RTS0041481,19
RTS0041482,19
RTS0041483,20
RTS0041484,29
RTS0041485,25
RTS0041486,31
RTS0041487,24
RTS0041488,37
RTS0041489,43
RTS0041490,27
RTS0041491,23
RTS0041492,15
RTS0041493,14
RTS0041494,15
RTS0041495,20
RTS0041496,34
RTS0041497,20
RTS0041498,21
RTS0041499,25
RTS0041500,40
RTS0041501,27
RTS0041502,37
RTS0041503,18
RTS0041504,29
RTS0041505,14
RTS0041506,31
RTS0041507,19
RTS0041508,20
RTS0041509,18
RTS0041510,30
RTS0041511,25
RTS0041512,14
RTS0041513,23
RTS0041514,19
RTS0041515,28
RTS0041516,17
RTS0041517,22
RTS0041518,26
RTS0041519,31
RTS0041520,28
RTS0041521,22
RTS0041522,28
RTS0041523,29
RTS0041524,26
RTS0041525,23
RTS0041526,26
RTS0041527,24
RTS0041528,22
RTS0041529,16
RTS0041530,24
RTS0041531,25
RTS0041532,29
RTS0041533,15
RTS0041534,26
RTS0041535,14
RTS0041536,15
RTS0041537,24
RTS0041538,20
RTS0041540,20
RTS0041541,19
RTS0041542,23
RTS0041543,18
RTS0041544,34
RTS0041545,26
RTS0041546,23
RTS0041547,13
RTS0041548,20
RTS0041549,20
RTS0041550,22
RTS0041551,51
RTS0041552,16
RTS0041553,27
RTS0041554,22
RTS0041555,35
RTS0041556,23
RTS0041557,27
RTS0041558,36
RTS0041559,44
RTS0041560,33
RTS0041561,24
RTS0041562,23
RTS0041563,30
RTS0041564,27
RTS0041565,29
RTS0041566,23
RTS0041567,26
RTS0041568,27
RTS0041569,27
RTS0041570,28
RTS0041571,16
RTS0041572,25
RTS0041573,23
RTS0041574,20
RTS0041575,14
RTS0041576,18
RTS0041577,38
RTS0041578,30
RTS0041579,10
RTS0041580,41
RTS0041581,32
RTS0041582,36
RTS0041583,22
RTS0041584,37
RTS0041585,39
RTS0041586,17
RTS0041587,34
RTS0041588,17
RTS0041589,14
RTS0041590,14
RTS0041591,20
RTS0041592,17
RTS0041593,22
RTS0041594,30
RTS0041595,26
RTS0041596,22
RTS0041597,30
RTS0041598,21
RTS0041599,21
RTS0041600,23
RTS0041601,24
RTS0041602,39
RTS0041603,21
RTS0041604,27
RTS0041605,25
RTS0041606,23
RTS0041607,21
RTS0041608,26
RTS0041609,38
RTS0041610,20
RTS0041611,21
RTS0041612,36
RTS0041613,30
RTS0041614,19
RTS0041615,27
RTS0041616,26
RTS0041617,18
RTS0041618,34
RTS0041619,27
RTS0041620,36
RTS0041621,50
RTS0041622,17
RTS0041623,24
RTS0041624,18
RTS0041625,42
RTS0041626,26
RTS0041627,22
RTS0041628,34
RTS0041629,17
RTS0041630,19
RTS0041631,26
RTS0041632,38
RTS0041633,22
RTS0041634,52
RTS0041635,27
RTS0041636,30
RTS0041637,20
RTS0041638,21
RTS0041639,22
RTS0041640,14
RTS0041641,29
RTS0041642,18
RTS0041643,27
RTS0041644,30
RTS0041645,43
RTS0041646,29
RTS0041647,23
RTS0041648,27
RTS0041649,28
RTS0041650,28
RTS0041651,31
RTS0041652,24
RTS0041653,28
RTS0041654,21
RTS0041655,34
RTS0041656,13
RTS0041657,29
RTS0041658,29
RTS0041659,26
RTS0041660,24
RTS0041661,32
RTS0041662,26
RTS0041663,18
RTS0041664,23
RTS0041665,21
RTS0041666,31
RTS0041667,22
RTS0041668,30
RTS0041669,24
RTS0041670,42
RTS0041671,25
RTS0041672,26
RTS0041673,15
RTS0041674,25
RTS0041675,30
RTS0041676,22
RTS0041677,25
RTS0041678,28
RTS0041679,23
RTS0041680,35
RTS0041681,22
RTS0041682,43
RTS0041683,25
RTS0041684,40
RTS0041685,32
RTS0041686,21
RTS0041687,23
RTS0041688,22
RTS0041689,20
RTS0041690,25
RTS0041691,48
RTS0041692,24
RTS0041693,23
RTS0041694,19
RTS0041695,25
RTS0041696,31
RTS0041697,28
RTS0041698,23
RTS0041699,26
RTS0041700,16
RTS0041701,13
RTS0041702,18
RTS0041703,27
RTS0041704,23
RTS0041705,18
RTS0041706,18
RTS0041707,19
RTS0041708,24
RTS0041709,27
RTS0041710,21
RTS0041711,23
RTS0041712,22
RTS0041713,30
RTS0041714,14
RTS0041715,21
RTS0041716,100
RTS0041717,132
RTS0041718,29
RTS0041719,189
RTS0041720,156
RTS0041721,22
RTS0041722,10
RTS0041723,23
RTS0041724,28
RTS0041725,17
RTS0041726,19
RTS0041727,21
RTS0041728,26
RTS0041729,14
RTS0041730,26
RTS0041731,23
RTS0041732,24
RTS0041733,23
RTS0041734,17
RTS0041735,34
RTS0041736,22
RTS0041737,20
RTS0041738,25
RTS0041739,36
RTS0041740,23
RTS0041741,24
RTS0041742,22
RTS0041743,63
RTS0041744,22
RTS0041745,13
RTS0041746,72
RTS0041747,24
RTS0041748,43
RTS0041749,24
RTS0041750,26
RTS0041751,28
RTS0041752,25
RTS0041753,17
RTS0041754,36
RTS0041755,9
RTS0041756,36
RTS0041757,87
RTS0041758,25
RTS0041759,36
RTS0041760,16
RTS0041761,14
RTS0041762,17
RTS0041763,42
RTS0041764,30
RTS0041765,20
RTS0041766,17
RTS0041767,23
RTS0041768,21
RTS0041769,18
RTS0041770,24
RTS0041771,19
RTS0041772,29
RTS0041773,15
RTS0041774,22
RTS0041775,19
RTS0041776,26
RTS0041777,23
RTS0041778,24
RTS0041779,16
RTS0041780,23
RTS0041781,17
RTS0041782,28
RTS0041783,45
RTS0041784,29
RTS0041785,43
RTS0041786,35
RTS0041787,46
RTS0041788,23
RTS0041789,22
RTS0041790,16
RTS0041791,22
RTS0041793,21
RTS0041794,29
RTS0041795,24
RTS0041796,28
RTS0041797,31
RTS0041798,32
RTS0041799,28
RTS0041800,18
RTS0041801,24
RTS0041802,20
RTS0041803,21
RTS0041804,24
RTS0041805,24
RTS0041806,13
RTS0041807,17
RTS0041808,26
RTS0041809,17
RTS0041810,27
RTS0041811,41
RTS0041812,25
RTS0041813,29
RTS0041814,32
RTS0041815,14
RTS0041816,30
RTS0041817,27
RTS0041818,23
RTS0041819,30
RTS0041820,38
RTS0041821,18
RTS0041822,30
RTS0041823,12
RTS0041824,60
RTS0041825,21
RTS0041826,32
RTS0041827,56
RTS0041828,29
RTS0041829,31
RTS0041830,20
RTS0041831,29
RTS0041832,43
RTS0041833,41
RTS0041834,32
RTS0041835,16
RTS0041836,42
RTS0041837,24
RTS0041838,24
RTS0041839,34
RTS0041840,20
RTS0041841,19
RTS0041842,14
RTS0041843,41
RTS0041844,15
RTS0041845,17
RTS0041846,40
RTS0041847,18
RTS0041848,26
RTS0041849,26
RTS0041850,33
RTS0041851,23
RTS0041852,34
RTS0041853,39
RTS0041854,25
RTS0041855,38
RTS0041856,29
RTS0041857,24
RTS0041858,60
RTS0041859,14
RTS0041860,25
RTS0041861,49
RTS0041862,46
RTS0041863,32
RTS0041864,25
RTS0041865,25
RTS0041866,24
RTS0041867,15
RTS0041868,29
RTS0041869,25
RTS0041870,18
RTS0041871,21
RTS0041872,22
RTS0041873,18
RTS0041874,39
RTS0041875,20
RTS0041876,15
RTS0041877,12
RTS0041878,22
RTS0041879,32
RTS0041880,25
RTS0041881,24
RTS0041882,23
RTS0041883,35
RTS0041884,25
RTS0041885,33
RTS0041886,25
RTS0041887,19
RTS0041888,35
RTS0041889,34
RTS0041890,32
RTS0041891,36
RTS0041892,31
RTS0041893,49
RTS0041894,18
RTS0041895,22
RTS0041896,17
RTS0041897,26
RTS0041898,29
RTS0041899,29
RTS0041900,17
RTS0041901,35
RTS0041902,21
RTS0041903,31
RTS0041904,32
RTS0041905,33
RTS0041906,33
RTS0041907,31
RTS0041908,39
RTS0041909,28
RTS0041910,17
RTS0041911,23
RTS0041912,33
RTS0041913,36
RTS0041914,15
RTS0041915,31
RTS0041916,40
RTS0041917,33
RTS0041918,34
RTS0041919,36
RTS0041920,38
RTS0041922,37
RTS0041923,16
RTS0041924,18
RTS0041925,30
RTS0041926,17
RTS0041927,34
RTS0041928,42
RTS0041929,40
RTS0041930,40
RTS0041931,27
RTS0041932,32
RTS0041933,22
RTS0041934,20
RTS0041935,24
RTS0041936,21
RTS0041937,20
RTS0041938,22
RTS0041939,25
RTS0041940,24
RTS0041941,24
RTS0041942,17
RTS0041943,20
RTS0041944,25
RTS0041945,24
RTS0041946,22
RTS0041947,15
RTS0041948,15
RTS0041949,20
RTS0041950,23
RTS0041951,27
RTS0041952,21
RTS0041953,18
RTS0041954,22
RTS0041955,29
RTS0041956,23
RTS0041957,17
RTS0041958,12
RTS0041959,27
RTS0041960,26
RTS0041961,27
RTS0041962,33
RTS0041963,30
RTS0041964,32
RTS0041965,23
RTS0041966,21
RTS0041967,25
RTS0041968,27
RTS0041969,23
RTS0041971,24
RTS0041972,17
RTS0041973,17
RTS0041974,13
RTS0041975,69
RTS0041976,38
RTS0041977,43
RTS0041978,30
RTS0041979,37
RTS0041980,24
RTS0041981,26
RTS0041982,29
RTS0041983,23
RTS0041984,21
RTS0041985,17
RTS0041986,32
RTS0041987,42
RTS0041988,15
RTS0041989,29
RTS0041990,24
RTS0041991,21
RTS0041992,47
RTS0041993,27
RTS0041994,24
RTS0041995,33
RTS0041996,22
RTS0041997,34
RTS0041998,37
RTS0041999,39
RTS0042000,37
RTS0042001,19
RTS0042002,29
RTS0042003,26
RTS0042004,23
RTS0042005,28
RTS0042006,27
RTS0042007,19
RTS0042008,33
RTS0042009,23
RTS0042010,27
RTS0042011,42
RTS0042012,29
RTS0042013,26
RTS0042014,24
RTS0042015,15
RTS0042016,15
RTS0042017,29
RTS0042018,16
RTS0042019,15
RTS0042020,29
RTS0042021,22
RTS0042022,22
RTS0042023,29
RTS0042024,19
RTS0042025,25
RTS0042026,24
RTS0042027,29
RTS0042028,20
RTS0042029,26
RTS0042030,18
RTS0042031,37
RTS0042032,46
RTS0042033,27
RTS0042034,31
RTS0042035,30
RTS0042036,28
RTS0042037,35
RTS0042038,26
RTS0042039,12
RTS0042040,20
RTS0042041,10
RTS0042042,17
RTS0042043,18
RTS0042044,20
RTS0042045,29
RTS0042046,54
RTS0042047,25
RTS0042048,30
RTS0042049,26
RTS0042050,27
RTS0042051,37
RTS0042052,26
RTS0042053,18
RTS0042054,24
RTS0042055,20
RTS0042056,31
RTS0042057,11
RTS0042058,16
RTS0042059,36
RTS0042060,17
RTS0042061,30
RTS0042062,25
RTS0042063,20
RTS0042064,23
RTS0042065,24
RTS0042066,29
RTS0042067,43
RTS0042068,24
RTS0042069,21
RTS0042071,16
RTS0042072,13
RTS0042073,21
RTS0042074,25
RTS0042075,26
RTS0042076,23
RTS0042077,15
RTS0042078,13
RTS0042079,24
RTS0042080,23
RTS0042081,29
RTS0042082,43
RTS0042083,16
RTS0042084,24
RTS0042085,29
RTS0042086,26
RTS0042087,20
RTS0042088,28
RTS0042089,20
RTS0042090,19
RTS0042091,27
RTS0042092,26
RTS0042093,20
RTS0042094,25
RTS0042095,24
RTS0042096,15
RTS0042097,26
RTS0042098,36
RTS0042099,30
RTS0042100,22
RTS0042101,28
RTS0042102,25
RTS0042103,34
RTS0042104,23
RTS0042105,27
RTS0042106,32
RTS0042107,26
RTS0042108,28
RTS0042109,25
RTS0042110,27
RTS0042111,32
RTS0042112,23
RTS0042113,33
RTS0042114,26
RTS0042115,22
RTS0042116,13
RTS0042117,42
RTS0042118,37
RTS0042119,15
RTS0042120,31
RTS0042121,28
RTS0042122,26
RTS0042123,27
RTS0042124,25
RTS0042125,29
RTS0042126,19
RTS0042127,33
RTS0042128,26
RTS0042129,19
RTS0042130,25
RTS0042131,32
RTS0042132,25
RTS0042133,30
RTS0042134,16
RTS0042135,37
RTS0042136,23
RTS0042137,26
RTS0042138,22
RTS0042139,26
RTS0042140,19
RTS0042141,29
RTS0042142,39
RTS0042143,35
RTS0042144,27
RTS0042145,25
RTS0042146,26
RTS0042147,24
RTS0042148,20
RTS0042149,30
RTS0042150,21
RTS0042151,27
RTS0042152,39
RTS0042153,22
RTS0042154,39
RTS0042155,12
RTS0042156,23
RTS0042157,17
RTS0042158,26
RTS0042159,26
RTS0042160,45
RTS0042161,24
RTS0042162,25
RTS0042163,27
RTS0042164,37
RTS0042165,20
RTS0042166,24
RTS0042167,22
RTS0042168,26
RTS0042169,32
RTS0042170,15
RTS0042171,21
RTS0042172,19
RTS0042173,25
RTS0042174,28
RTS0042175,25
RTS0042176,35
RTS0042177,31
RTS0042178,45
RTS0042179,28
RTS0042180,31
RTS0042181,33
RTS0042182,15
RTS0042183,19
RTS0042184,28
RTS0042185,29
RTS0042186,19
RTS0042187,20
RTS0042188,33
RTS0042189,24
RTS0042190,25
RTS0042191,47
RTS0042192,25
RTS0042193,28
RTS0042194,33
RTS0042195,18
RTS0042196,24
RTS0042197,32
RTS0042198,22
RTS0042199,28
RTS0042200,17
RTS0042201,42
RTS0042202,19
RTS0042203,25
RTS0042204,16
RTS0042205,19
RTS0042206,20
RTS0042207,25
RTS0042208,28
RTS0042209,26
RTS0042210,21
RTS0042211,21
RTS0042212,21
RTS0042213,24
RTS0042214,23
RTS0042215,33
RTS0042216,27
RTS0042217,19
RTS0042218,22
RTS0042219,27
RTS0042220,29
RTS0042221,19
RTS0042222,26
RTS0042223,14
RTS0042224,15
RTS0042225,28
RTS0042226,35
RTS0042227,15
RTS0042228,25
RTS0042229,15
RTS0042230,39
RTS0042231,18
RTS0042232,33
RTS0042233,39
RTS0042234,20
RTS0042235,20
RTS0042236,29
RTS0042237,27
RTS0042238,28
RTS0042239,15
RTS0042240,33
RTS0042241,25
RTS0042242,7
RTS0042243,20
RTS0042244,33
RTS0042245,29
RTS0042246,36
RTS0042247,18
RTS0042248,23
RTS0042249,25
RTS0042250,30
RTS0042251,20
RTS0042252,14
RTS0042253,29
RTS0042254,33
RTS0042255,28
RTS0042256,31
RTS0042257,17
RTS0042258,13
RTS0042259,24
RTS0042260,20
RTS0042261,18
RTS0042262,25
RTS0042263,23
RTS0042264,32
RTS0042265,31
RTS0042266,26
RTS0042267,26
RTS0042268,21
RTS0042269,15
RTS0042270,17
RTS0042271,25
RTS0042272,14
RTS0042273,27
RTS0042274,20
RTS0042275,20
RTS0042276,18
RTS0042277,17
RTS0042278,20
RTS0042279,24
RTS0042280,25
RTS0042281,11
RTS0042282,21
RTS0042283,23
RTS0042284,18
RTS0042285,25
RTS0042286,22
RTS0042287,22
RTS0042288,22
RTS0042289,22
RTS0042290,29
RTS0042291,20
RTS0042292,19
RTS0042293,18
RTS0042294,17
RTS0042295,34
RTS0042296,44
RTS0042297,20
RTS0042298,15
RTS0042299,36
RTS0042300,25
RTS0042301,25
RTS0042302,23
RTS0042303,36
RTS0042304,41
RTS0042305,22
RTS0042306,21
RTS0042307,42
RTS0042308,26
RTS0042309,23
RTS0042310,35
RTS0042311,11
RTS0042312,17
RTS0042313,21
RTS0042314,23
RTS0042315,22
RTS0042316,33
RTS0042317,26
RTS0042318,25
RTS0042319,21
RTS0042320,19
RTS0042321,21
RTS0042322,33
RTS0042323,19
RTS0042324,29
RTS0042325,19
RTS0042326,20
RTS0042327,21
RTS0042328,23
RTS0042329,25
RTS0042330,23
RTS0042331,18
RTS0042332,28
RTS0042333,33
RTS0042334,28
RTS0042335,18
RTS0042336,29
RTS0042337,20
RTS0042338,31
RTS0042339,11
RTS0042340,24
RTS0042341,36
RTS0042342,17
RTS0042343,33
RTS0042344,26
RTS0042345,30
RTS0042346,31
RTS0042347,22
RTS0042348,24
RTS0042349,13
RTS0042350,23
RTS0042351,18
RTS0042352,23
RTS0042353,20
RTS0042354,16
RTS0042355,25
RTS0042356,24
RTS0042357,40
RTS0042358,27
RTS0042359,29
RTS0042360,22
RTS0042361,20
RTS0042362,20
RTS0042363,50
RTS0042364,30
RTS0042365,10
RTS0042366,13
RTS0042367,23
RTS0042368,14
RTS0042369,14
RTS0042370,20
RTS0042371,25
RTS0042372,32
RTS0042373,31
RTS0042374,18
RTS0042375,26
RTS0042376,23
RTS0042377,18
RTS0042378,22
RTS0042379,38
RTS0042380,12
RTS0042381,27
RTS0042382,25
RTS0042383,26
RTS0042384,28
RTS0042385,25
RTS0042386,14
RTS0042387,33
RTS0042388,30
RTS0042389,33
RTS0042390,22
RTS0042391,25
RTS0042392,25
RTS0042393,25
RTS0042394,27
RTS0042395,37
RTS0042396,26
RTS0042397,24
RTS0042398,22
RTS0042399,31
RTS0042400,24
RTS0042401,35
RTS0042402,37
RTS0042403,10
RTS0042404,27
RTS0042405,19
RTS0042406,35
RTS0042407,18
RTS0042408,22
RTS0042409,13
RTS0042410,21
RTS0042411,25
RTS0042412,21
RTS0042413,12
RTS0042414,29
RTS0042415,29
RTS0042416,18
RTS0042417,35
RTS0042418,32
RTS0042419,34
RTS0042420,51
RTS0042421,24
RTS0042422,26
RTS0042423,21
RTS0042424,22
RTS0042425,15
RTS0042426,27
RTS0042427,23
RTS0042428,31
RTS0042429,20
RTS0042430,25
RTS0042431,37
RTS0042432,22
RTS0042433,17
RTS0042434,24
RTS0042435,17
RTS0042436,26
RTS0042437,47
RTS0042438,20
RTS0042439,30
RTS0042440,31
RTS0042441,27
RTS0042442,24
RTS0042443,26
RTS0042444,27
RTS0042445,31
RTS0042446,36
RTS0042447,40
RTS0042448,40
RTS0042449,21
RTS0042450,27
RTS0042451,24
RTS0042452,24
RTS0042453,26
RTS0042454,23
RTS0042455,18
RTS0042456,35
RTS0042457,30
RTS0042458,23
RTS0042460,22
RTS0042461,28
RTS0042462,35
RTS0042463,26
RTS0042464,24
RTS0042465,32
RTS0042466,28
RTS0042467,25
RTS0042468,23
RTS0042469,38
RTS0042470,19
RTS0042471,33
RTS0042472,30
RTS0042473,26
RTS0042474,27
RTS0042475,64
RTS0042476,25
RTS0042477,25
RTS0042478,25
RTS0042479,22
RTS0042480,19
RTS0042481,31
RTS0042482,22
RTS0042483,32
RTS0042484,25
RTS0042485,44
RTS0042486,25
RTS0042487,16
RTS0042488,13
RTS0042489,23
RTS0042490,24
RTS0042491,36
RTS0042492,26
RTS0042493,19
RTS0042494,14
RTS0042495,12
RTS0042496,35
RTS0042497,26
RTS0042498,18
RTS0042499,48
RTS0042500,42
RTS0042501,36
RTS0042502,23
RTS0042503,21
RTS0042504,20
RTS0042505,29
RTS0042506,19
RTS0042507,29
RTS0042508,16
RTS0042509,20
RTS0042510,20
RTS0042515,17
RTS0042522,19
RTS0042526,25
RTS0042527,20
RTS0042528,19
RTS0042529,20
RTS0042530,18
RTS0042531,18
RTS0042532,21
RTS0042533,21
RTS0042534,16
RTS0042535,23
RTS0042536,19
RTS0042537,29
RTS0042538,25
RTS0042539,30
RTS0042540,29
RTS0042541,21
RTS0042542,23
RTS0042543,19
RTS0042544,24
RTS0042545,18
RTS0042546,8
RTS0042547,28
RTS0042548,32
RTS0042549,18
RTS0042550,28
RTS0042551,29
RTS0042552,16
RTS0042553,23
RTS0042554,25
RTS0042555,29
RTS0042556,28
RTS0042557,26
RTS0042558,24
RTS0042559,26
RTS0042560,25
RTS0042561,21
RTS0042562,25
RTS0042563,36
RTS0042564,25
RTS0042565,19
RTS0042566,26
RTS0042567,15
RTS0042568,46
RTS0042569,32
RTS0042570,25
RTS0042571,36
RTS0042572,116
RTS0042573,24
RTS0042574,33
RTS0042575,48
RTS0042576,13
RTS0042577,43
RTS0042578,26
RTS0042579,28
RTS0042580,22
RTS0042581,34
RTS0042582,33
RTS0042583,87
RTS0042584,30
RTS0042585,27
RTS0042586,18
RTS0042587,18
RTS0042588,26
RTS0042589,17
RTS0042590,22
RTS0042591,44
RTS0042592,32
RTS0042593,21
RTS0042594,31
RTS0042595,22
RTS0042596,29
RTS0042597,17
RTS0042598,28
RTS0042599,30
RTS0042600,24
RTS0042601,24
RTS0042602,38
RTS0042603,34
RTS0042604,40
RTS0042605,25
RTS0042606,24
RTS0042607,28
RTS0042608,25
RTS0042609,20
RTS0042610,29
RTS0042611,23
RTS0042612,21
RTS0042613,31
RTS0042614,18
RTS0042615,19
RTS0042616,21
RTS0042617,16
RTS0042618,40
RTS0042619,28
RTS0042620,18
RTS0042621,12
RTS0042622,27
RTS0042623,38
RTS0042624,21
RTS0042625,25
RTS0042626,33
RTS0042627,86
RTS0042628,13
RTS0042629,41
RTS0042630,44
RTS0042631,10
RTS0042633,25
RTS0042634,19
RTS0042635,22
RTS0042636,25
RTS0042637,22
RTS0042638,22
RTS0042639,26
RTS0042640,27
RTS0042641,28
RTS0042642,19
RTS0042643,18
RTS0042644,17
RTS0042645,23
RTS0042646,17
RTS0042647,16
RTS0042648,24
RTS0042649,23
RTS0042650,21
RTS0042651,20
RTS0042652,22
RTS0042653,23
RTS0042654,27
RTS0042655,18
RTS0042656,24
RTS0042657,21
RTS0042658,26
RTS0042659,21
RTS0042660,27
RTS0042661,21
RTS0042662,13
RTS0042663,21
RTS0042664,21
RTS0042665,36
RTS0042666,24
RTS0042667,18
RTS0042668,18
RTS0042669,30
RTS0042670,29
RTS0042671,26
RTS0042672,24
RTS0042673,17
RTS0042674,36
RTS0042675,26
RTS0042676,26
RTS0042678,22
RTS0042679,21
RTS0042680,33
RTS0042681,30
RTS0042682,30
RTS0042683,30
RTS0042684,22
RTS0042685,23
RTS0042686,64
RTS0042687,28
RTS0042688,19
RTS0042689,23
RTS0042690,13
RTS0042691,24
RTS0042692,12
RTS0042693,21
RTS0042695,22
RTS0042696,40
RTS0042697,21
RTS0042698,26
RTS0042699,17
RTS0042700,27
RTS0042701,41
RTS0042702,20
RTS0042703,28
RTS0042704,25
RTS0042705,26
RTS0042706,16
RTS0042707,21
RTS0042708,24
RTS0042709,18
RTS0042710,20
RTS0042711,25
RTS0042712,27
RTS0042713,33
RTS0042714,23
RTS0042715,21
RTS0042716,31
RTS0042717,40
RTS0042718,22
RTS0042719,20
RTS0042720,37
RTS0042721,24
RTS0042722,21
RTS0042723,28
RTS0042724,32
RTS0042725,31
RTS0042726,26
RTS0042727,19
RTS0042728,17
RTS0042729,28
RTS0042730,21
RTS0042731,21
RTS0042732,23
RTS0042733,14
RTS0042734,25
RTS0042735,29
RTS0042736,23
RTS0042737,20
RTS0042738,28
RTS0042739,16
RTS0042740,16
RTS0042741,26
RTS0042742,23
RTS0042743,23
RTS0042744,22
RTS0042745,16
RTS0042746,26
RTS0042747,32
RTS0042748,23
RTS0042749,19
RTS0042750,40
RTS0042751,20
RTS0042752,31
RTS0042753,25
RTS0042754,20
RTS0042755,20
RTS0042756,27
RTS0042757,38
RTS0042758,21
RTS0042759,20
RTS0042760,27
RTS0042761,38
RTS0042762,22
RTS0042763,18
RTS0042764,18
RTS0042765,20
RTS0042766,31
RTS0042767,27
RTS0042768,24
RTS0042769,33
RTS0042770,25
RTS0042771,30
RTS0042772,31
RTS0042773,34
RTS0042774,81
RTS0042775,20
RTS0042776,18
RTS0042777,48
RTS0042778,28
RTS0042779,35
RTS0042780,27
RTS0042781,26
RTS0042782,24
RTS0042783,34
RTS0042784,22
RTS0042785,19
RTS0042786,30
RTS0042787,16
RTS0042788,25
RTS0042789,28
RTS0042790,28
RTS0042791,605
RTS0042792,28
RTS0042793,24
RTS0042794,723
RTS0042795,33
RTS0042796,26
RTS0042797,17
RTS0042798,22
RTS0042799,30
RTS0042800,19
RTS0042801,36
RTS0042802,25
RTS0042803,23
RTS0042804,18
RTS0042805,25
RTS0042806,24
RTS0042807,27
RTS0042808,31
RTS0042809,37
RTS0042810,24
RTS0042811,30
RTS0042812,35
RTS0042813,27
RTS0042814,45
RTS0042815,25
RTS0042816,22
RTS0042817,30
RTS0042818,19
RTS0042819,34
RTS0042820,25
RTS0042821,24
RTS0042822,36
RTS0042823,33
RTS0042824,22
RTS0042825,23
RTS0042826,26
RTS0042827,35
RTS0042828,25
RTS0042829,26
RTS0042830,26
RTS0042831,39
RTS0042832,28
RTS0042833,30
RTS0042834,34
RTS0042835,21
RTS0042836,36
RTS0042837,22
RTS0042838,29
RTS0042839,14
RTS0042840,23
RTS0042841,40
RTS0042842,28
RTS0042843,27
RTS0042844,23
RTS0042845,47
RTS0042846,28
RTS0042847,46
RTS0042848,50
RTS0042849,23
RTS0042850,18
RTS0042851,27
RTS0042852,33
RTS0042853,21
RTS0042854,31
RTS0042855,39
RTS0042856,24
RTS0042857,32
RTS0042858,33
RTS0042859,28
RTS0042860,28
RTS0042861,40
RTS0042862,28
RTS0042863,44
RTS0042864,31
RTS0042865,25
RTS0042866,30
RTS0042867,24
RTS0042868,17
RTS0042869,72
RTS0042870,16
RTS0042871,19
RTS0042872,31
RTS0042873,19
RTS0042874,13
RTS0042875,35
RTS0042876,38
RTS0042877,34
RTS0042878,32
RTS0042879,27
RTS0042880,35
RTS0042881,53
RTS0042882,32
RTS0042883,22
RTS0042884,26
RTS0042885,74
RTS0042886,30
RTS0042887,32
RTS0042888,25
RTS0042889,21
RTS0042890,34
RTS0042891,19
RTS0042892,34
RTS0042893,38
RTS0042894,28
RTS0042895,28
RTS0042896,33
RTS0042897,39
RTS0042898,19
RTS0042899,44
RTS0042900,37
RTS0042901,31
RTS0042902,22
RTS0042903,18
RTS0042904,28
RTS0042905,15
RTS0042906,32
RTS0042907,26
RTS0042908,22
RTS0042909,42
RTS0042910,29
RTS0042911,28
RTS0042912,37
RTS0042913,40
RTS0042914,19
RTS0042915,24
RTS0042916,25
RTS0042917,28
RTS0042918,20
RTS0042919,21
RTS0042920,33
RTS0042921,28
RTS0042922,33
RTS0042923,29
RTS0042924,23
RTS0042925,30
RTS0042926,29
RTS0042927,15
RTS0042928,26
RTS0042929,35
RTS0042930,31
RTS0042931,24
RTS0042932,30
RTS0042933,22
RTS0042934,29
RTS0042935,40
RTS0042936,20
RTS0042937,23
RTS0042938,40
RTS0042939,26
RTS0042940,30
RTS0042941,26
RTS0042942,26
RTS0042943,21
RTS0042944,28
RTS0042945,46
RTS0042946,26
RTS0042947,42
RTS0042948,44
RTS0042949,20
RTS0042950,19
RTS0042951,36
RTS0042952,28
RTS0042953,54
RTS0042954,27
RTS0042955,28
RTS0042956,32
RTS0042957,28
RTS0042958,25
RTS0042959,24
RTS0042960,26
RTS0042961,22
RTS0042962,19
RTS0042963,25
RTS0042964,40
RTS0042965,32
RTS0042966,20
RTS0042967,31
RTS0042968,17
RTS0042969,30
RTS0042970,34
RTS0042971,29
RTS0042972,21
RTS0042973,24
RTS0042974,14
RTS0042975,14
RTS0042976,56
RTS0042977,25
RTS0042978,25
RTS0042979,22
RTS0042980,45
RTS0042981,21
RTS0042982,32
RTS0042983,21
RTS0042984,18
RTS0042985,31
RTS0042986,39
RTS0042987,14
RTS0042988,24
RTS0042989,30
RTS0042990,22
RTS0042991,27
RTS0042992,58
RTS0042993,21
RTS0042994,22
RTS0042995,50
RTS0042996,27
RTS0042997,21
RTS0042998,19
RTS0042999,25
RTS0043000,29
RTS0043001,33
RTS0043002,22
RTS0043003,35
RTS0043004,32
RTS0043005,39
RTS0043006,14
RTS0043007,52
RTS0043008,21
RTS0043009,22
RTS0043010,44
RTS0043011,36
RTS0043012,26
RTS0043013,24
RTS0043014,49
RTS0043015,47
RTS0043016,24
RTS0043017,22
RTS0043018,28
RTS0043019,36
RTS0043020,18
RTS0043021,32
RTS0043022,31
RTS0043023,27
RTS0043024,19
RTS0043025,23
RTS0043026,36
RTS0043027,28
RTS0043028,25
RTS0043029,37
RTS0043030,36
RTS0043031,18
RTS0043032,28
RTS0043033,20
RTS0043034,29
RTS0043035,26
RTS0043036,29
RTS0043037,23
RTS0043038,26
RTS0043039,31
RTS0043040,22
RTS0043041,21
RTS0043042,26
RTS0043043,29
RTS0043044,16
RTS0043045,19
RTS0043046,18
RTS0043047,28
RTS0043048,19
RTS0043049,35
RTS0043050,23
RTS0043051,25
RTS0043052,26
RTS0043053,19
RTS0043054,22
RTS0043055,28
RTS0043056,33
RTS0043057,29
RTS0043058,36
RTS0043059,37
RTS0043060,29
RTS0043061,29
RTS0043062,25
RTS0043063,15
RTS0043064,30
RTS0043065,24
RTS0043066,28
RTS0043067,24
RTS0043068,26
RTS0043069,22
RTS0043070,26
RTS0043071,18
RTS0043072,34
RTS0043073,27
RTS0043074,24
RTS0043075,28
RTS0043076,24
RTS0043077,25
RTS0043078,23
RTS0043079,18
RTS0043080,30
RTS0043081,17
RTS0043082,27
RTS0043083,22
RTS0043084,22
RTS0043085,21
RTS0043086,34
RTS0043087,29
RTS0043088,21
RTS0043089,14
RTS0043090,32
RTS0043091,14
RTS0043092,21
RTS0043093,53
RTS0043094,35
RTS0043095,34
RTS0043096,24
RTS0043097,15
RTS0043098,30
RTS0043099,30
RTS0043100,30
RTS0043101,28
RTS0043102,27
RTS0043103,27
RTS0043104,37
RTS0043105,30
RTS0043106,33
RTS0043107,23
RTS0043108,19
RTS0043109,23
RTS0043110,19
RTS0043111,46
RTS0043112,30
RTS0043113,38
RTS0043114,29
RTS0043115,20
RTS0043116,30
RTS0043117,28
RTS0043118,19
RTS0043119,20
RTS0043120,32
RTS0043121,19
RTS0043122,28
RTS0043123,26
RTS0043124,26
RTS0043125,18
RTS0043126,20
RTS0043127,26
RTS0043128,26
RTS0043129,28
RTS0043130,31
RTS0043131,28
RTS0043132,15
RTS0043133,17
RTS0043134,18
RTS0043135,27
RTS0043136,30
RTS0043137,27
RTS0043138,19
RTS0043139,24
RTS0043140,23
RTS0043141,33
RTS0043142,23
RTS0043143,27
RTS0043144,22
RTS0043145,23
RTS0043146,24
RTS0043147,52
RTS0043148,37
RTS0043149,35
RTS0043150,20
RTS0043151,17
RTS0043152,56
RTS0043153,33
RTS0043154,25
RTS0043155,26
RTS0043156,19
RTS0043157,116
RTS0043159,48
RTS0043160,28
RTS0043161,30
RTS0043162,35
RTS0043163,30
RTS0043164,27
RTS0043165,28
RTS0043167,17
RTS0043168,36
RTS0043169,22
RTS0043170,30
RTS0043171,22
RTS0043172,32
RTS0043173,29
RTS0043174,15
RTS0043175,23
RTS0043176,17
RTS0043177,20
RTS0043178,29
RTS0043179,47
RTS0043180,23
RTS0043181,36
RTS0043182,27
RTS0043183,24
RTS0043184,26
RTS0043185,42
RTS0043186,28
RTS0043187,17
RTS0043188,19
RTS0043189,26
RTS0043190,28
RTS0043191,18
RTS0043192,24
RTS0043193,22
RTS0043194,27
RTS0043195,37
RTS0043196,58
RTS0043197,34
RTS0043198,29
RTS0043199,32
RTS0043200,29
RTS0043201,26
RTS0043202,19
RTS0043203,21
RTS0043204,34
RTS0043205,40
RTS0043206,27
RTS0043207,50
RTS0043208,30
RTS0043209,25
RTS0043210,27
RTS0043211,22
RTS0043212,32
RTS0043213,39
RTS0043214,22
RTS0043215,24
RTS0043216,63
RTS0043217,29
RTS0043218,22
RTS0043219,32
RTS0043220,53
RTS0043221,19
RTS0043222,26
RTS0043223,26
RTS0043224,32
RTS0043225,23
RTS0043226,26
RTS0043227,25
RTS0043228,30
RTS0043229,30
RTS0043230,28
RTS0043231,21
RTS0043232,25
RTS0043233,19
RTS0043234,26
RTS0043235,27
RTS0043236,29
RTS0043237,27
RTS0043238,27
RTS0043239,17
RTS0043240,44
RTS0043241,22
RTS0043242,50
RTS0043243,26
RTS0043244,15
RTS0043245,42
RTS0043246,34
RTS0043247,17
RTS0043248,17
RTS0043249,40
RTS0043250,33
RTS0043251,27
RTS0043252,29
RTS0043253,26
RTS0043254,28
RTS0043255,25
RTS0043256,27
RTS0043257,16
RTS0043258,28
RTS0043259,21
RTS0043260,26
RTS0043261,23
RTS0043262,21
RTS0043263,26
RTS0043264,18
RTS0043265,27
RTS0043266,25
RTS0043267,30
RTS0043268,20
RTS0043269,41
RTS0043270,26
RTS0043271,23
RTS0043272,28
RTS0043273,18
RTS0043274,24
RTS0043275,30
RTS0043276,24
RTS0043277,18
RTS0043278,22
RTS0043279,32
RTS0043280,27
RTS0043281,22
RTS0043282,28
RTS0043283,30
RTS0043284,43
RTS0043285,28
RTS0043286,23
RTS0043287,24
RTS0043288,30
RTS0043289,20
RTS0043290,24
RTS0043291,39
RTS0043292,35
RTS0043293,29
RTS0043294,30
RTS0043295,30
RTS0043296,19
RTS0043297,21
RTS0043299,22
RTS0043300,35
RTS0043301,23
RTS0043302,32
RTS0043303,32
RTS0043304,17
RTS0043305,27
RTS0043306,15
RTS0043307,30
RTS0043308,21
RTS0043309,26
RTS0043310,39
RTS0043311,24
RTS0043312,22
RTS0043313,27
RTS0043314,35
RTS0043315,13
RTS0043316,20
RTS0043317,25
RTS0043318,24
RTS0043319,29
RTS0043320,29
RTS0043321,30
RTS0043322,24
RTS0043323,32
RTS0043324,24
RTS0043325,20
RTS0043326,30
RTS0043327,22
RTS0043328,22
RTS0043329,21
RTS0043330,31
RTS0043331,30
RTS0043332,22
RTS0043333,34
RTS0043334,19
RTS0043335,25
RTS0043336,24
RTS0043337,18
RTS0043338,36
RTS0043339,31
RTS0043340,16
RTS0043341,22
RTS0043342,27
RTS0043343,24
RTS0043344,21
RTS0043345,39
RTS0043346,16
RTS0043347,33
RTS0043348,28
RTS0043349,22
RTS0043350,36
RTS0043351,30
RTS0043352,35
RTS0043353,30
RTS0043354,22
RTS0043355,44
RTS0043356,24
RTS0043357,20
RTS0043358,29
RTS0043359,23
RTS0043360,30
RTS0043361,29
RTS0043362,38
RTS0043363,29
RTS0043364,28
RTS0043365,26
RTS0043366,28
RTS0043367,12
RTS0043368,27
RTS0043369,24
RTS0043370,20
RTS0043371,29
RTS0043372,23
RTS0043373,32
RTS0043374,21
RTS0043375,18
RTS0043376,34
RTS0043377,53
RTS0043378,25
RTS0043379,23
RTS0043380,19
RTS0043381,22
RTS0043382,43
RTS0043383,29
RTS0043384,21
RTS0043385,22
RTS0043386,21
RTS0043387,36
RTS0043388,26
RTS0043389,34
RTS0043390,34
RTS0043391,33
RTS0043392,24
RTS0043393,33
RTS0043394,41
RTS0043395,19
RTS0043396,33
RTS0043397,23
RTS0043398,24
RTS0043399,31
RTS0043400,27
RTS0043401,23
RTS0043402,24
RTS0043403,52
RTS0043404,28
RTS0043405,28
RTS0043406,21
RTS0043407,21
RTS0043408,28
RTS0043409,24
RTS0043410,20
RTS0043411,26
RTS0043412,23
RTS0043413,23
RTS0043414,32
RTS0043415,25
RTS0043416,35
RTS0043417,30
RTS0043418,22
RTS0043419,19
RTS0043420,17
RTS0043421,33
RTS0043422,23
RTS0043423,30
RTS0043424,31
RTS0043425,25
RTS0043426,28
RTS0043427,30
RTS0043428,24
RTS0043429,22
RTS0043430,25
RTS0043431,26
RTS0043432,15
RTS0043433,21
RTS0043434,24
RTS0043435,24
RTS0043436,23
RTS0043437,25
RTS0043438,23
RTS0043439,36
RTS0043440,30
RTS0043441,23
RTS0043442,21
RTS0043443,21
RTS0043444,18
RTS0043445,29
RTS0043446,19
RTS0043447,17
RTS0043448,34
RTS0043449,24
RTS0043450,30
RTS0043451,22
RTS0043452,37
RTS0043453,22
RTS0043454,24
RTS0043455,28
RTS0043456,31
RTS0043457,32
RTS0043458,36
RTS0043459,22
RTS0043460,19
RTS0043461,21
RTS0043462,15
RTS0043463,26
RTS0043464,30
RTS0043465,36
RTS0043466,65
RTS0043467,36
RTS0043468,31
RTS0043469,40
RTS0043470,40
RTS0043471,32
RTS0043472,32
RTS0043473,26
RTS0043474,32
RTS0043475,34
RTS0043476,14
RTS0043477,29
RTS0043478,24
RTS0043479,42
RTS0043480,27
RTS0043481,40
RTS0043482,48
RTS0043483,37
RTS0043484,17
RTS0043485,33
RTS0043486,34
RTS0043487,44
RTS0043488,24
RTS0043489,14
RTS0043490,33
RTS0043491,32
RTS0043492,22
RTS0043493,42
RTS0043494,30
RTS0043495,35
RTS0043496,16
RTS0043497,24
RTS0043498,31
RTS0043499,29
RTS0043500,24
RTS0043501,19
RTS0043502,23
RTS0043503,24
RTS0043504,30
RTS0043505,18
RTS0043506,32
RTS0043507,24
RTS0043508,24
RTS0043509,20
RTS0043510,33
RTS0043511,19
RTS0043512,18
RTS0043513,21
RTS0043514,22
RTS0043515,16
RTS0043516,21
RTS0043517,24
RTS0043518,21
RTS0043519,23
RTS0043520,19
RTS0043521,46
RTS0043522,19
RTS0043523,25
RTS0043524,41
RTS0043525,27
RTS0043526,68
RTS0043527,20
RTS0043528,22
RTS0043529,22
RTS0043530,35
RTS0043531,31
RTS0043532,33
RTS0043533,20
RTS0043534,22
RTS0043535,30
RTS0043536,31
RTS0043537,28
RTS0043538,20
RTS0043539,25
RTS0043540,21
RTS0043541,33
RTS0043542,26
RTS0043543,37
RTS0043544,34
RTS0043545,25
RTS0043546,23
RTS0043547,19
RTS0043548,35
RTS0043549,58
RTS0043550,27
RTS0043551,27
RTS0043552,21
RTS0043553,29
RTS0043554,27
RTS0043555,18
RTS0043556,21
RTS0043557,21
RTS0043558,29
RTS0043559,16
RTS0043560,25
RTS0043561,33
RTS0043562,18
RTS0043563,19
RTS0043564,10
RTS0043565,13
RTS0043566,23
RTS0043567,22
RTS0043568,23
RTS0043569,29
RTS0043570,21
RTS0043571,22
RTS0043572,23
RTS0043573,22
RTS0043574,26
RTS0043575,19
RTS0043576,24
RTS0043577,18
RTS0043578,16
RTS0043579,17
RTS0043580,21
RTS0043581,23
RTS0043582,25
RTS0043583,20
RTS0043584,33
RTS0043585,20
RTS0043586,19
RTS0043587,28
RTS0043588,21
RTS0043589,32
RTS0043590,26
RTS0043591,35
RTS0043592,21
RTS0043593,21
RTS0043594,19
RTS0043595,19
RTS0043596,16
RTS0043597,22
RTS0043598,32
RTS0043599,18
RTS0043600,26
RTS0043601,14
RTS0043602,22
RTS0043603,23
RTS0043604,31
RTS0043605,17
RTS0043606,23
RTS0043607,19
RTS0043608,20
RTS0043609,12
RTS0043610,25
RTS0043611,26
RTS0043612,36
RTS0043613,20
RTS0043614,17
RTS0043615,24
RTS0043616,40
RTS0043617,30
RTS0043618,24
RTS0043619,13
RTS0043620,18
RTS0043621,16
RTS0043622,15
RTS0043623,23
RTS0043624,36
RTS0043625,27
RTS0043626,7
RTS0043627,27
RTS0043628,42
RTS0043629,15
RTS0043630,16
RTS0043631,20
RTS0043632,22
RTS0043633,26
RTS0043634,16
RTS0043635,15
RTS0043636,8
RTS0043637,40
RTS0043638,32
RTS0043639,29
RTS0043640,27
RTS0043641,82
RTS0043642,31
RTS0043643,22
RTS0043644,90
RTS0043645,28
RTS0043646,25
RTS0043647,18
RTS0043648,44
RTS0043649,19
RTS0043650,37
RTS0043651,22
RTS0043652,17
RTS0043653,18
RTS0043654,34
RTS0043655,26
RTS0043656,20
RTS0043657,20
RTS0043658,33
RTS0043659,30
RTS0043660,34
RTS0043661,38
RTS0043663,24
RTS0043664,25
RTS0043665,21
RTS0043666,32
RTS0043667,29
RTS0043668,18
RTS0043669,20
RTS0043670,25
RTS0043671,26
RTS0043672,21
RTS0043673,21
RTS0043674,27
RTS0043675,19
RTS0043676,23
RTS0043677,31
RTS0043678,18
RTS0043679,19
RTS0043680,16
RTS0043681,32
RTS0043682,26
RTS0043683,31
RTS0043684,27
RTS0043685,31
RTS0043686,29
RTS0043687,32
RTS0043688,45
RTS0043689,20
RTS0043690,20
RTS0043691,33
RTS0043692,29
RTS0043693,50
RTS0043694,22
RTS0043695,28
RTS0043696,23
RTS0043697,28
RTS0043698,37
RTS0043699,26
RTS0043700,23
RTS0043701,20
RTS0043702,31
RTS0043703,15
RTS0043704,25
RTS0043705,14
RTS0043706,40
RTS0043707,31
RTS0043708,21
RTS0043709,25
RTS0043710,29
RTS0043711,25
RTS0043712,22
RTS0043713,18
RTS0043714,18
RTS0043715,21
RTS0043716,28
RTS0043717,26
RTS0043718,20
RTS0043719,28
RTS0043720,19
RTS0043721,26
RTS0043722,26
RTS0043723,15
RTS0043724,24
RTS0043725,16
RTS0043726,26
RTS0043727,25
RTS0043728,30
RTS0043729,22
RTS0043730,22
RTS0043731,24
RTS0043732,37
RTS0043733,29
RTS0043734,21
RTS0043735,22
RTS0043736,29
RTS0043737,33
RTS0043738,18
RTS0043739,28
RTS0043740,19
RTS0043741,22
RTS0043742,22
RTS0043743,24
RTS0043744,22
RTS0043745,23
RTS0043746,21
RTS0043747,24
RTS0043748,20
RTS0043749,29
RTS0043750,21
RTS0043751,31
RTS0043752,27
RTS0043753,22
RTS0043754,22
RTS0043755,37
RTS0043756,35
RTS0043757,23
RTS0043758,45
RTS0043759,15
RTS0043760,23
RTS0043761,32
RTS0043762,24
RTS0043763,20
RTS0043764,25
RTS0043765,25
RTS0043766,15
RTS0043767,14
RTS0043768,13
RTS0043769,32
RTS0043770,12
RTS0043771,22
RTS0043772,30
RTS0043773,25
RTS0043774,19
RTS0043775,24
RTS0043776,19
RTS0043777,17
RTS0043778,13
RTS0043779,18
RTS0043780,23
RTS0043781,47
RTS0043782,26
RTS0043783,29
RTS0043784,34
RTS0043785,14
RTS0043786,25
RTS0043787,25
RTS0043788,12
RTS0043789,21
RTS0043790,24
RTS0043791,17
RTS0043792,60
RTS0043793,26
RTS0043794,27
RTS0043795,29
RTS0043796,21
RTS0043797,29
RTS0043798,19
RTS0043799,21
RTS0043800,18
RTS0043801,31
RTS0043802,19
RTS0043803,39
RTS0043804,34
RTS0043805,20
RTS0043806,14
RTS0043807,20
RTS0043808,29
RTS0043809,22
RTS0043810,29
RTS0043811,25
RTS0043812,22
RTS0043813,27
RTS0043814,18
RTS0043815,18
RTS0043816,46
RTS0043817,17
RTS0043818,24
RTS0043819,18
RTS0043820,111
RTS0043821,33
RTS0043822,35
RTS0043823,35
RTS0043824,18
RTS0043825,17
RTS0043826,20
RTS0043827,11
RTS0043828,26
RTS0043829,30
RTS0043830,17
RTS0043831,29
RTS0043832,25
RTS0043833,57
RTS0043834,30
RTS0043835,45
RTS0043836,32
RTS0043837,31
RTS0043838,20
RTS0043839,22
RTS0043840,17
RTS0043841,22
RTS0043842,10
RTS0043843,20
RTS0043844,25
RTS0043845,44
RTS0043846,22
RTS0043847,27
RTS0043848,46
RTS0043849,44
RTS0043850,51
RTS0043851,40
RTS0043852,28
RTS0043853,51
RTS0043854,27
RTS0043856,26
RTS0043857,16
RTS0043858,17
RTS0043859,29
RTS0043860,38
RTS0043861,51
RTS0043862,59
RTS0043863,36
RTS0043864,28
RTS0043865,28
RTS0043866,33
RTS0043867,27
RTS0043868,29
RTS0043869,47
RTS0043870,21
RTS0043871,32
RTS0043872,20
RTS0043873,31
RTS0043874,26
RTS0043875,25
RTS0043876,23
RTS0043877,29
RTS0043878,31
RTS0043879,34
RTS0043880,21
RTS0043881,19
RTS0043882,29
RTS0043883,26
RTS0043884,22
RTS0043885,19
RTS0043886,23
RTS0043887,40
RTS0043888,37
RTS0043889,19
RTS0043890,37
RTS0043891,38
RTS0043892,25
RTS0043893,18
RTS0043894,22
RTS0043895,31
RTS0043896,25
RTS0043897,44
RTS0043898,38
RTS0043899,24
RTS0043900,31
RTS0043901,31
RTS0043902,30
RTS0043903,18
RTS0043904,25
RTS0043905,25
RTS0043906,18
RTS0043907,31
RTS0043908,14
RTS0043909,23
RTS0043910,40
RTS0043911,31
RTS0043912,38
RTS0043913,24
RTS0043914,16
RTS0043915,18
RTS0043916,18
RTS0043917,30
RTS0043918,13
RTS0043919,32
RTS0043920,60
RTS0043921,23
RTS0043922,46
RTS0043923,41
RTS0043924,37
RTS0043925,34
RTS0043926,52
RTS0043927,19
RTS0043928,16
RTS0043929,27
RTS0043930,30
RTS0043931,23
RTS0043932,25
RTS0043933,16
RTS0043934,16
RTS0043935,29
RTS0043936,15
RTS0043937,18
RTS0043938,13
RTS0043939,18
RTS0043940,15
RTS0043941,21
RTS0043942,30
RTS0043943,30
RTS0043944,25
RTS0043945,17
RTS0043946,18
RTS0043947,30
RTS0043948,29
RTS0043949,27
RTS0043950,52
RTS0043951,39
RTS0043952,37
RTS0043953,31
RTS0043954,17
RTS0043955,31
RTS0043956,24
RTS0043957,11
RTS0043958,29
RTS0043959,31
RTS0043960,21
RTS0043961,26
RTS0043962,21
RTS0043963,12
RTS0043964,38
RTS0043965,20
RTS0043966,18
RTS0043967,31
RTS0043968,16
RTS0043969,53
RTS0043970,81
RTS0043971,52
RTS0043972,58
RTS0043973,51
RTS0043974,63
RTS0043975,54
RTS0043976,22
RTS0043977,29
RTS0043978,22
RTS0043979,28
RTS0043980,24
RTS0043981,21
RTS0043982,16
RTS0043983,15
RTS0043984,24
RTS0043985,23
RTS0043986,18
RTS0043987,69
RTS0043988,47
RTS0043989,22
RTS0043990,22
RTS0043991,27
RTS0043992,21
RTS0043993,21
RTS0043994,24
RTS0043996,22
RTS0043997,18
RTS0043998,19
RTS0043999,19
RTS0044000,21
RTS0044001,28
RTS0044002,19
RTS0044003,25
RTS0044004,34
RTS0044005,20
RTS0044006,27
RTS0044007,31
RTS0044008,21
RTS0044009,27
RTS0044010,40
RTS0044011,32
RTS0044012,30
RTS0044013,36
RTS0044014,28
RTS0044015,32
RTS0044016,38
RTS0044017,45
RTS0044018,21
RTS0044019,26
RTS0044020,33
RTS0044021,20
RTS0044022,30
RTS0044023,26
RTS0044024,20
RTS0044025,45
RTS0044026,21
RTS0044027,47
RTS0044028,30
RTS0044029,15
RTS0044030,17
RTS0044031,25
RTS0044032,25
RTS0044033,17
RTS0044034,34
RTS0044035,18
RTS0044036,16
RTS0044037,17
RTS0044038,31
RTS0044039,23
RTS0044040,15
RTS0044041,17
RTS0044042,31
RTS0044043,26
RTS0044044,24
RTS0044045,29
RTS0044046,21
RTS0044047,21
RTS0044048,25
RTS0044049,23
RTS0044050,24
RTS0044051,28
RTS0044052,25
RTS0044053,27
RTS0044054,20
RTS0044055,25
RTS0044056,33
RTS0044057,22
RTS0044058,30
RTS0044059,48
RTS0044060,28
RTS0044061,31
RTS0044062,31
RTS0044063,33
RTS0044064,45
RTS0044065,27
RTS0044067,17
RTS0044068,26
RTS0044069,28
RTS0044070,39
RTS0044071,33
RTS0044072,29
RTS0044073,22
RTS0044074,31
RTS0044075,21
RTS0044076,17
RTS0044077,25
RTS0044078,23
RTS0044079,26
RTS0044080,28
RTS0044081,17
RTS0044082,26
RTS0044083,29
RTS0044084,17
RTS0044085,22
RTS0044086,22
RTS0044087,14
RTS0044088,25
RTS0044089,26
RTS0044090,25
RTS0044091,18
RTS0044092,31
RTS0044093,17
RTS0044094,27
RTS0044095,25
RTS0044096,19
RTS0044097,31
RTS0044098,21
RTS0044099,22
RTS0044100,33
RTS0044101,7
RTS0044102,20
RTS0044103,30
RTS0044104,25
RTS0044105,23
RTS0044106,34
RTS0044107,24
RTS0044108,22
RTS0044109,21
RTS0044110,33
RTS0044111,17
RTS0044112,22
RTS0044113,26
RTS0044114,23
RTS0044115,38
RTS0044116,31
RTS0044117,22
RTS0044118,24
RTS0044119,37
RTS0044120,33
RTS0044121,33
RTS0044122,27
RTS0044123,45
RTS0044124,31
RTS0044125,48
RTS0044126,28
RTS0044127,39
RTS0044128,22
RTS0044129,37
RTS0044130,20
RTS0044131,30
RTS0044132,29
RTS0044133,25
RTS0044134,17
RTS0044135,23
RTS0044136,27
RTS0044137,23
RTS0044138,34
RTS0044139,28
RTS0044140,36
RTS0044141,38
RTS0044142,21
RTS0044143,41
RTS0044144,27
RTS0044145,19
RTS0044146,29
RTS0044147,21
RTS0044148,24
RTS0044149,36
RTS0044150,38
RTS0044151,18
RTS0044152,24
RTS0044153,27
RTS0044154,33
RTS0044155,34
RTS0044156,17
RTS0044157,68
RTS0044158,39
RTS0044159,20
RTS0044160,75
RTS0044161,26
RTS0044162,33
RTS0044163,35
RTS0044164,32
RTS0044165,35
RTS0044166,32
RTS0044167,24
RTS0044168,16
RTS0044169,28
RTS0044170,34
RTS0044171,27
RTS0044172,32
RTS0044173,27
RTS0044174,24
RTS0044175,20
RTS0044176,26
RTS0044177,19
RTS0044178,32
RTS0044180,22
RTS0044181,26
RTS0044182,25
RTS0044183,16
RTS0044184,32
RTS0044185,23
RTS0044186,42
RTS0044187,29
RTS0044188,28
RTS0044189,23
RTS0044190,23
RTS0044191,38
RTS0044192,21
RTS0044193,28
RTS0044194,27
RTS0044195,26
RTS0044196,25
RTS0044197,22
RTS0044198,74
RTS0044199,44
RTS0044200,28
RTS0044206,52
RTS0044207,25
RTS0044208,35
RTS0044209,14
RTS0044210,24
RTS0044211,21
RTS0044212,26
RTS0044213,31
RTS0044214,30
RTS0044215,32
RTS0044216,25
RTS0044217,40
RTS0044218,29
RTS0044219,52
RTS0044220,21
RTS0044221,29
RTS0044222,14
RTS0044223,25
RTS0044224,22
RTS0044225,19
RTS0044226,24
RTS0044227,23
RTS0044228,19
RTS0044229,21
RTS0044230,27
RTS0044231,30
RTS0044232,24
RTS0044233,37
RTS0044234,25
RTS0044235,25
RTS0044236,17
RTS0044237,25
RTS0044238,34
RTS0044239,30
RTS0044240,29
RTS0044241,24
RTS0044242,55
RTS0044243,19
RTS0044244,24
RTS0044245,29
RTS0044246,30
RTS0044247,25
RTS0044248,51
RTS0044249,23
RTS0044250,29
RTS0044251,29
RTS0044252,46
RTS0044253,31
RTS0044254,23
RTS0044255,23
RTS0044256,28
RTS0044257,31
RTS0044258,25
RTS0044259,40
RTS0044260,28
RTS0044261,28
RTS0044262,27
RTS0044263,29
RTS0044264,37
RTS0044265,21
RTS0044266,47
RTS0044267,34
RTS0044268,31
RTS0044269,32
RTS0044270,36
RTS0044271,26
RTS0044272,29
RTS0044273,28
RTS0044274,20
RTS0044275,38
RTS0044276,25
RTS0044277,28
RTS0044278,6
RTS0044279,39
RTS0044280,21
RTS0044281,33
RTS0044282,35
RTS0044283,30
RTS0044284,26
RTS0044285,22
RTS0044286,26
RTS0044287,17
RTS0044288,26
RTS0044289,34
RTS0044290,23
RTS0044291,29
RTS0044292,30
RTS0044293,18
RTS0044294,15
RTS0044295,12
RTS0044296,23
RTS0044297,28
RTS0044298,31
RTS0044299,26
RTS0044300,31
RTS0044301,29
RTS0044302,12
RTS0044303,16
RTS0044304,28
RTS0044305,21
RTS0044306,18
RTS0044307,33
RTS0044308,53
RTS0044309,75
RTS0044310,19
RTS0044311,23
RTS0044312,26
RTS0044313,29
RTS0044314,27
RTS0044315,21
RTS0044316,31
RTS0044317,32
RTS0044318,27
RTS0044319,33
RTS0044320,16
RTS0044321,17
RTS0044322,21
RTS0044323,29
RTS0044324,22
RTS0044325,21
RTS0044326,30
RTS0044327,27
RTS0044328,20
RTS0044329,22
RTS0044330,17
RTS0044331,34
RTS0044332,26
RTS0044333,65
RTS0044334,35
RTS0044335,28
RTS0044336,43
RTS0044337,30
RTS0044338,19
RTS0044339,18
RTS0044340,23
RTS0044341,27
RTS0044342,23
RTS0044343,28
RTS0044344,24
RTS0044345,26
RTS0044346,20
RTS0044347,18
RTS0044348,32
RTS0044349,41
RTS0044350,46
RTS0044351,25
RTS0044352,38
RTS0044353,42
RTS0044354,78
RTS0044355,27
RTS0044356,24
RTS0044357,39
RTS0044358,28
RTS0044359,24
RTS0044360,34
RTS0044361,34
RTS0044362,21
RTS0044363,24
RTS0044364,26
RTS0044365,25
RTS0044366,34
RTS0044367,31
RTS0044368,31
RTS0044369,71
RTS0044370,86
RTS0044371,28
RTS0044372,15
RTS0044373,34
RTS0044374,23
RTS0044375,39
RTS0044376,19
RTS0044377,34
RTS0044378,28
RTS0044379,37
RTS0044380,23
RTS0044381,28
RTS0044382,25
RTS0044383,26
RTS0044384,24
RTS0044385,25
RTS0044386,25
RTS0044387,30
RTS0044388,22
RTS0044389,15
RTS0044390,30
RTS0044391,32
RTS0044392,46
RTS0044393,59
RTS0044394,40
RTS0044395,20
RTS0044396,32
RTS0044397,29
RTS0044399,29
RTS0044400,30
RTS0044401,35
RTS0044402,32
RTS0044403,37
RTS0044404,33
RTS0044405,34
RTS0044406,46
RTS0044407,30
RTS0044408,27
RTS0044409,33
RTS0044410,25
RTS0044411,31
RTS0044412,30
RTS0044413,25
RTS0044414,29
RTS0044415,32
RTS0044416,43
RTS0044417,32
RTS0044418,28
RTS0044419,22
RTS0044420,110
RTS0044421,20
RTS0044422,26
RTS0044423,30
RTS0044424,30
RTS0044425,26
RTS0044426,24
RTS0044427,28
RTS0044428,20
RTS0044429,41
RTS0044430,28
RTS0044431,30
RTS0044432,39
RTS0044433,22
RTS0044434,31
RTS0044435,26
RTS0044436,30
RTS0044437,14
RTS0044438,23
RTS0044439,21
RTS0044440,49
RTS0044441,22
RTS0044442,19
RTS0044443,24
RTS0044444,15
RTS0044445,30
RTS0044446,35
RTS0044447,16
RTS0044448,28
RTS0044449,31
RTS0044450,17
RTS0044451,26
RTS0044452,37
RTS0044453,21
RTS0044454,39
RTS0044455,28
RTS0044456,24
RTS0044457,30
RTS0044458,20
RTS0044459,32
RTS0044460,40
RTS0044461,30
RTS0044462,13
RTS0044463,16
RTS0044464,29
RTS0044465,36
RTS0044466,36
RTS0044467,19
RTS0044468,32
RTS0044469,35
RTS0044470,28
RTS0044471,18
RTS0044472,34
RTS0044473,32
RTS0044474,33
RTS0044475,27
RTS0044476,31
RTS0044477,36
RTS0044478,35
RTS0044479,23
RTS0044480,38
RTS0044481,21
RTS0044482,21
RTS0044483,21
RTS0044484,27
RTS0044485,30
RTS0044486,29
RTS0044487,36
RTS0044488,31
RTS0044489,22
RTS0044490,18
RTS0044491,33
RTS0044492,24
RTS0044493,30
RTS0044494,46
RTS0044495,34
RTS0044496,31
RTS0044497,35
RTS0044498,33
RTS0044499,29
RTS0044500,35
RTS0044501,65
RTS0044502,45
RTS0044503,30
RTS0044504,35
RTS0044505,22
RTS0044506,38
RTS0044507,23
RTS0044508,33
RTS0044509,47
RTS0044510,37
RTS0044511,20
RTS0044512,26
RTS0044513,34
RTS0044514,17
RTS0044515,26
RTS0044516,29
RTS0044517,30
RTS0044518,32
RTS0044519,30
RTS0044520,27
RTS0044521,34
RTS0044522,27
RTS0044523,27
RTS0044524,16
RTS0044525,18
RTS0044526,21
RTS0044527,27
RTS0044528,23
RTS0044529,59
RTS0044530,28
RTS0044531,26
RTS0044532,15
RTS0044533,27
RTS0044534,29
RTS0044535,19
RTS0044536,30
RTS0044537,19
RTS0044538,27
RTS0044539,30
RTS0044540,18
RTS0044541,23
RTS0044542,25
RTS0044543,24
RTS0044544,40
RTS0044545,29
RTS0044546,37
RTS0044547,38
RTS0044548,20
RTS0044549,49
RTS0044550,17
RTS0044551,15
RTS0044552,54
RTS0044553,27
RTS0044554,21
RTS0044555,60
RTS0044556,25
RTS0044557,20
RTS0044558,24
RTS0044559,18
RTS0044560,26
RTS0044561,27
RTS0044562,21
RTS0044563,20
RTS0044564,113
RTS0044565,45
RTS0044566,30
RTS0044567,19
RTS0044568,38
RTS0044569,24
RTS0044570,18
RTS0044571,39
RTS0044572,21
RTS0044573,24
RTS0044574,39
RTS0044575,27
RTS0044576,22
RTS0044577,24
RTS0044578,23
RTS0044579,21
RTS0044580,15
RTS0044581,20
RTS0044582,17
RTS0044583,15
RTS0044584,35
RTS0044585,16
RTS0044586,20
RTS0044587,19
RTS0044588,22
RTS0044589,20
RTS0044590,24
RTS0044591,27
RTS0044592,18
RTS0044593,23
RTS0044594,74
RTS0044595,26
RTS0044596,50
RTS0044597,20
RTS0044598,33
RTS0044599,32
RTS0044600,29
RTS0044601,19
RTS0044602,30
RTS0044603,19
RTS0044604,16
RTS0044605,35
RTS0044606,23
RTS0044607,38
RTS0044608,16
RTS0044609,18
RTS0044610,25
RTS0044611,50
RTS0044612,25
RTS0044613,37
RTS0044614,21
RTS0044615,20
RTS0044616,23
RTS0044617,27
RTS0044618,18
RTS0044619,23
RTS0044620,18
RTS0044621,26
RTS0044622,25
RTS0044623,34
RTS0044624,29
RTS0044625,26
RTS0044626,24
RTS0044627,29
RTS0044628,21
RTS0044629,34
RTS0044630,31
RTS0044631,55
RTS0044632,34
RTS0044633,98
RTS0044634,28
RTS0044635,27
RTS0044636,18
RTS0044637,22
RTS0044638,36
RTS0044639,23
RTS0044640,19
RTS0044641,17
RTS0044642,21
RTS0044643,20
RTS0044644,38
RTS0044645,23
RTS0044646,21
RTS0044647,31
RTS0044648,22
RTS0044649,21
RTS0044650,25
RTS0044651,15
RTS0044652,40
RTS0044653,54
RTS0044654,24
RTS0044655,78
RTS0044656,23
RTS0044657,27
RTS0044658,30
RTS0044659,26
RTS0044660,20
RTS0044661,43
RTS0044662,26
RTS0044663,21
RTS0044664,116
RTS0044665,26
RTS0044666,15
RTS0044667,26
RTS0044668,19
RTS0044669,34
RTS0044670,24
RTS0044671,14
RTS0044672,21
RTS0044673,35
RTS0044674,23
RTS0044675,31
RTS0044676,26
RTS0044677,29
RTS0044678,24
RTS0044679,30
RTS0044680,31
RTS0044681,24
RTS0044682,20
RTS0044683,13
RTS0044684,34
RTS0044685,27
RTS0044686,19
RTS0044687,49
RTS0044688,27
RTS0044689,33
RTS0044690,25
RTS0044691,46
RTS0044692,30
RTS0044693,27
RTS0044694,34
RTS0044695,15
RTS0044696,24
RTS0044697,20
RTS0044698,24
RTS0044699,31
RTS0044700,20
RTS0044701,21
RTS0044702,32
RTS0044703,32
RTS0044704,35
RTS0044705,29
RTS0044706,18
RTS0044707,24
RTS0044708,21
RTS0044709,33
RTS0044710,19
RTS0044711,17
RTS0044712,33
RTS0044714,24
RTS0044715,23
RTS0044716,34
RTS0044717,18
RTS0044718,18
RTS0044719,25
RTS0044720,21
RTS0044721,27
RTS0044722,26
RTS0044723,16
RTS0044724,20
RTS0044725,24
RTS0044726,23
RTS0044727,29
RTS0044728,20
RTS0044729,31
RTS0044730,23
RTS0044731,56
RTS0044732,32
RTS0044733,15
RTS0044734,22
RTS0044735,28
RTS0044736,18
RTS0044737,35
RTS0044738,27
RTS0044739,20
RTS0044740,20
RTS0044741,16
RTS0044742,26
RTS0044743,34
RTS0044744,28
RTS0044745,20
RTS0044746,32
RTS0044747,28
RTS0044748,9
RTS0044749,33
RTS0044750,29
RTS0044751,17
RTS0044752,23
RTS0044753,24
RTS0044754,25
RTS0044755,22
RTS0044756,20
RTS0044757,19
RTS0044758,40
RTS0044759,32
RTS0044760,30
RTS0044761,37
RTS0044762,25
RTS0044763,27
RTS0044764,17
RTS0044765,19
RTS0044766,23
RTS0044767,24
RTS0044768,43
RTS0044769,32
RTS0044770,31
RTS0044771,22
RTS0044772,24
RTS0044773,22
RTS0044774,21
RTS0044775,31
RTS0044776,14
RTS0044777,30
RTS0044778,21
RTS0044779,23
RTS0044780,25
RTS0044781,21
RTS0044782,37
RTS0044783,28
RTS0044784,27
RTS0044785,20
RTS0044786,30
RTS0044787,25
RTS0044788,26
RTS0044789,30
RTS0044790,9
RTS0044791,23
RTS0044792,53
RTS0044793,20
RTS0044794,27
RTS0044795,31
RTS0044796,25
RTS0044797,28
RTS0044798,36
RTS0044799,21
RTS0044800,27
RTS0044801,19
RTS0044802,49
RTS0044803,24
RTS0044804,31
RTS0044805,129
RTS0044806,23
RTS0044807,27
RTS0044808,26
RTS0044809,26
RTS0044810,22
RTS0044811,41
RTS0044812,24
RTS0044813,18
RTS0044814,27
RTS0044815,24
RTS0044816,29
RTS0044817,27
RTS0044818,31
RTS0044819,27
RTS0044820,30
RTS0044821,22
RTS0044822,29
RTS0044823,18
RTS0044824,20
RTS0044825,50
RTS0044826,36
RTS0044827,26
RTS0044828,22
RTS0044829,28
RTS0044830,21
RTS0044831,31
RTS0044832,39
RTS0044833,22
RTS0044834,26
RTS0044835,20
RTS0044836,26
RTS0044837,36
RTS0044838,21
RTS0044839,20
RTS0044840,20
RTS0044841,26
RTS0044842,17
RTS0044843,36
RTS0044844,25
RTS0044845,22
RTS0044846,15
RTS0044847,19
RTS0044848,33
RTS0044849,26
RTS0044850,33
RTS0044851,31
RTS0044852,23
RTS0044853,29
RTS0044854,18
RTS0044855,25
RTS0044856,30
RTS0044857,22
RTS0044858,25
RTS0044859,15
RTS0044860,27
RTS0044861,28
RTS0044862,25
RTS0044863,23
RTS0044864,18
RTS0044865,12
RTS0044866,32
RTS0044867,31
RTS0044868,25
RTS0044869,23
RTS0044870,51
RTS0044871,30
RTS0044872,28
RTS0044873,24
RTS0044874,17
RTS0044875,41
RTS0044876,21
RTS0044877,26
RTS0044878,21
RTS0044879,24
RTS0044880,25
RTS0044881,25
RTS0044882,31
RTS0044883,24
RTS0044884,18
RTS0044885,23
RTS0044886,31
RTS0044887,23
RTS0044888,25
RTS0044889,14
RTS0044890,13
RTS0044891,33
RTS0044892,21
RTS0044893,21
RTS0044894,29
RTS0044895,25
RTS0044896,30
RTS0044897,28
RTS0044898,32
RTS0044899,24
RTS0044900,27
RTS0044901,23
RTS0044902,32
RTS0044903,21
RTS0044904,22
RTS0044905,24
RTS0044906,22
RTS0044907,18
RTS0044908,35
RTS0044909,36
RTS0044910,22
RTS0044911,21
RTS0044912,25
RTS0044913,27
RTS0044914,30
RTS0044915,17
RTS0044916,17
RTS0044917,16
RTS0044918,28
RTS0044919,21
RTS0044920,33
RTS0044921,27
RTS0044922,20
RTS0044923,21
RTS0044924,17
RTS0044925,21
RTS0044926,26
RTS0044927,22
RTS0044928,37
RTS0044929,14
RTS0044930,30
RTS0044931,21
RTS0044932,28
RTS0044933,29
RTS0044934,12
RTS0044935,31
RTS0044936,54
RTS0044937,25
RTS0044938,26
RTS0044939,29
RTS0044940,27
RTS0044941,31
RTS0044942,29
RTS0044943,20
RTS0044944,17
RTS0044945,30
RTS0044946,26
RTS0044947,18
RTS0044948,28
RTS0044949,30
RTS0044950,23
RTS0044951,12
RTS0044952,27
RTS0044953,19
RTS0044954,25
RTS0044955,16
RTS0044956,22
RTS0044957,36
RTS0044958,31
RTS0044959,17
RTS0044960,23
RTS0044961,32
RTS0044962,26
RTS0044963,24
RTS0044964,23
RTS0044965,25
RTS0044966,31
RTS0044967,28
RTS0044968,33
RTS0044969,19
RTS0044970,19
RTS0044971,26
RTS0044972,40
RTS0044973,21
RTS0044974,27
RTS0044975,28
RTS0044976,26
RTS0044977,26
RTS0044978,15
RTS0044979,28
RTS0044980,30
RTS0044981,19
RTS0044982,27
RTS0044983,26
RTS0044984,16
RTS0044985,50
RTS0044986,17
RTS0044987,23
RTS0044988,22
RTS0044989,24
RTS0044990,28
RTS0044991,25
RTS0044992,19
RTS0044993,19
RTS0044994,25
RTS0044995,28
RTS0044996,25
RTS0044997,24
RTS0044998,30
RTS0044999,29
RTS0045000,22
RTS0045001,19
RTS0045002,37
RTS0045003,24
RTS0045004,21
RTS0045005,32
RTS0045006,25
RTS0045007,41
RTS0045008,31
RTS0045009,30
RTS0045010,21
RTS0045011,26
RTS0045012,29
RTS0045013,24
RTS0045014,22
RTS0045015,20
RTS0045016,20
RTS0045017,23
RTS0045018,31
RTS0045019,21
RTS0045020,16
RTS0045021,27
RTS0045022,34
RTS0045023,24
RTS0045024,19
RTS0045025,35
RTS0045026,24
RTS0045027,21
RTS0045028,27
RTS0045029,22
RTS0045030,24
RTS0045031,18
RTS0045032,31
RTS0045033,32
RTS0045034,27
RTS0045035,25
RTS0045036,20
RTS0045038,35
RTS0045039,28
RTS0045040,23
RTS0045041,23
RTS0045042,14
RTS0045043,18
RTS0045044,23
RTS0045045,24
RTS0045046,14
RTS0045047,32
RTS0045048,30
RTS0045049,28
RTS0045050,22
RTS0045051,23
RTS0045052,20
RTS0045053,26
RTS0045054,25
RTS0045055,32
RTS0045056,23
RTS0045057,49
RTS0045058,14
RTS0045059,23
RTS0045060,19
RTS0045061,19
RTS0045063,22
RTS0045064,26
RTS0045065,32
RTS0045066,12
RTS0045067,24
RTS0045068,23
RTS0045069,22
RTS0045070,24
RTS0045071,20
RTS0045072,34
RTS0045073,31
RTS0045074,31
RTS0045075,23
RTS0045076,31
RTS0045077,22
RTS0045078,30
RTS0045079,26
RTS0045080,16
RTS0045081,21
RTS0045082,24
RTS0045083,28
RTS0045084,26
RTS0045085,14
RTS0045086,28
RTS0045087,25
RTS0045088,32
RTS0045089,22
RTS0045090,16
RTS0045091,22
RTS0045092,32
RTS0045093,17
RTS0045094,23
RTS0045095,23
RTS0045096,28
RTS0045097,20
RTS0045098,30
RTS0045099,28
RTS0045100,30
RTS0045101,22
RTS0045102,22
RTS0045103,25
RTS0045104,20
RTS0045105,26
RTS0045106,26
RTS0045107,37
RTS0045108,30
RTS0045109,32
RTS0045110,21
RTS0045111,37
RTS0045112,24
RTS0045113,24
RTS0045114,16
RTS0045115,27
RTS0045116,32
RTS0045117,30
RTS0045118,36
RTS0045119,18
RTS0045120,40
RTS0045121,19
RTS0045122,26
RTS0045123,35
RTS0045124,25
RTS0045125,30
RTS0045126,44
RTS0045127,22
RTS0045128,19
RTS0045129,28
RTS0045130,19
RTS0045131,51
RTS0045132,29
RTS0045133,25
RTS0045134,31
RTS0045135,24
RTS0045136,28
RTS0045137,32
RTS0045138,24
RTS0045139,25
RTS0045140,21
RTS0045141,21
RTS0045142,27
RTS0045143,36
RTS0045144,29
RTS0045145,30
RTS0045146,20
RTS0045147,53
RTS0045148,31
RTS0045149,23
RTS0045150,33
RTS0045151,19
RTS0045152,28
RTS0045153,30
RTS0045154,31
RTS0045155,28
RTS0045156,26
RTS0045157,15
RTS0045158,23
RTS0045159,28
RTS0045160,30
RTS0045161,28
RTS0045162,24
RTS0045163,22
RTS0045164,62
RTS0045165,16
RTS0045166,32
RTS0045167,24
RTS0045168,55
RTS0045169,47
RTS0045170,29
RTS0045171,31
RTS0045172,23
RTS0045173,37
RTS0045174,30
RTS0045175,31
RTS0045176,23
RTS0045177,21
RTS0045178,21
RTS0045179,27
RTS0045180,34
RTS0045181,23
RTS0045182,25
RTS0045183,23
RTS0045184,28
RTS0045185,28
RTS0045186,29
RTS0045187,28
RTS0045188,38
RTS0045189,19
RTS0045190,37
RTS0045191,39
RTS0045192,27
RTS0045193,17
RTS0045194,30
RTS0045195,18
RTS0045196,34
RTS0045197,22
RTS0045198,44
RTS0045199,23
RTS0045200,17
RTS0045201,26
RTS0045202,43
RTS0045203,33
RTS0045204,20
RTS0045205,36
RTS0045206,16
RTS0045207,15
RTS0045208,21
RTS0045209,29
RTS0045210,33
RTS0045211,29
RTS0045212,28
RTS0045213,29
RTS0045214,29
RTS0045215,32
RTS0045216,24
RTS0045217,34
RTS0045218,35
RTS0045219,36
RTS0045220,25
RTS0045221,29
RTS0045222,37
RTS0045223,28
RTS0045224,23
RTS0045225,33
RTS0045226,107
RTS0045227,17
RTS0045228,25
RTS0045229,27
RTS0045230,23
RTS0045231,27
RTS0045232,31
RTS0045233,17
RTS0045234,25
RTS0045235,26
RTS0045236,24
RTS0045237,34
RTS0045238,78
RTS0045239,20
RTS0045240,61
RTS0045241,25
RTS0045242,40
RTS0045243,19
RTS0045244,31
RTS0045245,21
RTS0045246,20
RTS0045247,27
RTS0045248,28
RTS0045249,22
RTS0045250,20
RTS0045251,35
RTS0045252,21
RTS0045253,41
RTS0045254,27
RTS0045255,20
RTS0045256,21
RTS0045257,24
RTS0045258,35
RTS0045259,41
RTS0045260,24
RTS0045261,17
RTS0045262,44
RTS0045263,33
RTS0045264,17
RTS0045265,39
RTS0045266,22
RTS0045267,26
RTS0045268,25
RTS0045269,24
RTS0045270,26
RTS0045271,18
RTS0045272,24
RTS0045273,27
RTS0045274,33
RTS0045275,36
RTS0045276,21
RTS0045277,17
RTS0045278,26
RTS0045279,20
RTS0045280,19
RTS0045281,23
RTS0045282,31
RTS0045283,25
RTS0045284,21
RTS0045285,37
RTS0045286,38
RTS0045287,35
RTS0045288,20
RTS0045289,20
RTS0045290,27
RTS0045291,17
RTS0045292,26
RTS0045293,24
RTS0045294,22
RTS0045295,20
RTS0045296,31
RTS0045297,24
RTS0045298,26
RTS0045299,30
RTS0045300,31
RTS0045301,39
RTS0045302,15
RTS0045303,27
RTS0045304,13
RTS0045305,35
RTS0045306,33
RTS0045307,23
RTS0045308,39
RTS0045309,20
RTS0045310,42
RTS0045311,12
RTS0045312,24
RTS0045313,31
RTS0045314,31
RTS0045315,30
RTS0045316,37
RTS0045317,28
RTS0045318,36
RTS0045319,23
RTS0045320,21
RTS0045321,15
RTS0045322,25
RTS0045323,38
RTS0045324,29
RTS0045325,27
RTS0045326,33
RTS0045327,54
RTS0045328,35
RTS0045329,15
RTS0045330,17
RTS0045331,39
RTS0045332,20
RTS0045333,34
RTS0045334,27
RTS0045335,25
RTS0045336,42
RTS0045337,18
RTS0045338,26
RTS0045339,28
RTS0045340,27
RTS0045341,20
RTS0045342,33
RTS0045343,26
RTS0045344,20
RTS0045345,24
RTS0045346,38
RTS0045347,32
RTS0045348,21
RTS0045349,39
RTS0045350,33
RTS0045351,32
RTS0045352,38
RTS0045353,26
RTS0045354,40
RTS0045355,19
RTS0045356,37
RTS0045357,24
RTS0045358,30
RTS0045359,30
RTS0045360,20
RTS0045361,49
RTS0045362,27
RTS0045363,24
RTS0045364,27
RTS0045365,24
RTS0045366,24
RTS0045367,28
RTS0045368,23
RTS0045369,33
RTS0045370,20
RTS0045371,49
RTS0045372,27
RTS0045373,40
RTS0045374,51
RTS0045375,71
RTS0045376,25
RTS0045377,26
RTS0045378,14
RTS0045379,25
RTS0045380,22
RTS0045381,23
RTS0045382,29
RTS0045383,22
RTS0045384,38
RTS0045385,22
RTS0045386,20
RTS0045387,30
RTS0045388,20
RTS0045389,25
RTS0045390,21
RTS0045391,33
RTS0045392,31
RTS0045393,9
RTS0045394,20
RTS0045395,29
RTS0045396,28
RTS0045397,19
RTS0045398,24
RTS0045399,25
RTS0045400,28
RTS0045401,19
RTS0045402,18
RTS0045403,43
RTS0045404,42
RTS0045405,27
RTS0045406,21
RTS0045407,34
RTS0045408,31
RTS0045409,25
RTS0045410,41
RTS0045411,57
RTS0045412,31
RTS0045413,58
RTS0045414,24
RTS0045415,37
RTS0045416,28
RTS0045417,27
RTS0045418,23
RTS0045419,21
RTS0045420,26
RTS0045421,32
RTS0045422,47
RTS0045423,35
RTS0045424,55
RTS0045425,33
RTS0045426,31
RTS0045427,31
RTS0045428,22
RTS0045429,43
RTS0045430,29
RTS0045431,34
RTS0045432,48
RTS0045433,47
RTS0045434,47
RTS0045435,52
RTS0045436,82
RTS0045437,74
RTS0045438,96
RTS0045439,16
RTS0045440,20
RTS0045441,20
RTS0045442,16
RTS0045443,28
RTS0045444,14
RTS0045445,20
RTS0045446,30
RTS0045447,25
RTS0045448,18
RTS0045449,23
RTS0045450,67
RTS0045451,28
RTS0045452,21
RTS0045453,14
RTS0045454,27
RTS0045455,20
RTS0045456,17
RTS0045457,29
RTS0045458,30
RTS0045459,10
RTS0045460,28
RTS0045461,29
RTS0045462,23
RTS0045463,23
RTS0045464,16
RTS0045465,22
RTS0045466,31
RTS0045467,45
RTS0045468,14
RTS0045469,39
RTS0045470,26
RTS0045471,24
RTS0045472,25
RTS0045473,17
RTS0045474,24
RTS0045475,46
RTS0045476,19
RTS0045477,29
RTS0045478,20
RTS0045479,34
RTS0045480,33
RTS0045481,25
RTS0045482,41
RTS0045483,23
RTS0045484,38
RTS0045485,32
RTS0045486,13
RTS0045487,34
RTS0045488,26
RTS0045489,23
RTS0045490,26
RTS0045491,23
RTS0045492,51
RTS0045493,16
RTS0045494,11
RTS0045495,16
RTS0045496,22
RTS0045497,26
RTS0045498,16
RTS0045499,37
RTS0045500,24
RTS0045501,22
RTS0045502,23
RTS0045503,19
RTS0045504,34
RTS0045505,21
RTS0045506,43
RTS0045507,40
RTS0045508,31
RTS0045509,33
RTS0045510,17
RTS0045511,33
RTS0045512,35
RTS0045513,16
RTS0045514,21
RTS0045515,25
RTS0045516,21
RTS0045517,24
RTS0045518,25
RTS0045519,24
RTS0045520,26
RTS0045521,27
RTS0045522,32
RTS0045523,27
RTS0045524,28
RTS0045525,20
RTS0045526,23
RTS0045527,19
RTS0045528,27
RTS0045529,19
RTS0045530,30
RTS0045531,27
RTS0045532,27
RTS0045533,19
RTS0045534,29
RTS0045535,21
RTS0045536,16
RTS0045537,20
RTS0045538,17
RTS0045539,27
RTS0045540,20
RTS0045541,15
RTS0045542,20
RTS0045543,28
RTS0045544,15
RTS0045545,12
RTS0045546,20
RTS0045547,17
RTS0045548,15
RTS0045549,21
RTS0045550,13
RTS0045551,26
RTS0045552,42
RTS0045553,15
RTS0045554,24
RTS0045555,20
RTS0045556,15
RTS0045557,28
RTS0045558,28
RTS0045559,19
RTS0045560,43
RTS0045561,16
RTS0045562,24
RTS0045563,18
RTS0045564,24
RTS0045565,13
RTS0045566,24
RTS0045567,32
RTS0045568,23
RTS0045569,39
RTS0045570,24
RTS0045571,21
RTS0045572,29
RTS0045573,15
RTS0045574,25
RTS0045575,26
RTS0045576,12
RTS0045577,21
RTS0045578,15
RTS0045579,20
RTS0045580,26
RTS0045581,21
RTS0045582,17
RTS0045583,24
RTS0045584,33
RTS0045585,17
RTS0045586,17
RTS0045587,27
RTS0045588,12
RTS0045589,31
RTS0045590,15
RTS0045592,23
RTS0045593,41
RTS0045594,23
RTS0045595,27
RTS0045596,27
RTS0045597,24
RTS0045598,35
RTS0045599,17
RTS0045600,22
RTS0045601,28
RTS0045602,27
RTS0045603,19
RTS0045604,27
RTS0045606,35
RTS0045607,18
RTS0045608,26
RTS0045609,16
RTS0045610,25
RTS0045611,22
RTS0045612,20
RTS0045613,28
RTS0045614,24
RTS0045615,20
RTS0045616,29
RTS0045617,22
RTS0045618,28
RTS0045619,15
RTS0045620,25
RTS0045621,30
RTS0045622,27
RTS0045623,18
RTS0045624,21
RTS0045625,26
RTS0045626,13
RTS0045627,22
RTS0045628,22
RTS0045629,28
RTS0045630,22
RTS0045631,23
RTS0045632,22
RTS0045633,25
RTS0045634,23
RTS0045635,29
RTS0045636,29
RTS0045637,30
RTS0045638,34
RTS0045639,49
RTS0045640,18
RTS0045641,31
RTS0045642,23
RTS0045643,19
RTS0045644,18
RTS0045645,20
RTS0045646,23
RTS0045647,26
RTS0045648,29
RTS0045649,23
RTS0045650,22
RTS0045651,11
RTS0045652,24
RTS0045653,58
RTS0045654,42
RTS0045655,24
RTS0045656,23
RTS0045657,20
RTS0045658,36
RTS0045659,25
RTS0045660,29
RTS0045661,32
RTS0045662,23
RTS0045663,14
RTS0045664,21
RTS0045665,35
RTS0045666,19
RTS0045667,26
RTS0045668,17
RTS0045669,33
RTS0045670,25
RTS0045671,34
RTS0045672,25
RTS0045673,25
RTS0045674,17
RTS0045675,21
RTS0045676,23
RTS0045677,24
RTS0045678,17
RTS0045679,29
RTS0045680,38
RTS0045681,28
RTS0045682,31
RTS0045683,21
RTS0045684,12
RTS0045685,25
RTS0045687,21
RTS0045688,28
RTS0045689,38
RTS0045690,31
RTS0045691,32
RTS0045692,21
RTS0045693,19
RTS0045694,35
RTS0045695,23
RTS0045696,28
RTS0045697,37
RTS0045698,25
RTS0045699,15
RTS0045700,26
RTS0045701,23
RTS0045702,29
RTS0045703,18
RTS0045704,23
RTS0045705,28
RTS0045706,14
RTS0045707,22
RTS0045708,25
RTS0045709,33
RTS0045710,34
RTS0045711,31
RTS0045712,24
RTS0045713,43
RTS0045714,27
RTS0045715,26
RTS0045716,20
RTS0045717,19
RTS0045718,30
RTS0045719,22
RTS0045720,33
RTS0045721,21
RTS0045722,40
RTS0045723,24
RTS0045724,21
RTS0045725,30
RTS0045726,40
RTS0045727,63
RTS0045728,40
RTS0045729,36
RTS0045730,33
RTS0045731,21
RTS0045732,32
RTS0045733,20
RTS0045734,34
RTS0045735,16
RTS0045736,28
RTS0045737,132
RTS0045738,28
RTS0045739,169
RTS0045740,26
RTS0045741,25
RTS0045742,15
RTS0045743,19
RTS0045744,29
RTS0045745,34
RTS0045746,31
RTS0045747,27
RTS0045748,26
RTS0045749,19
RTS0045750,19
RTS0045751,26
RTS0045752,22
RTS0045753,20
RTS0045754,32
RTS0045755,31
RTS0045756,29
RTS0045757,22
RTS0045758,64
RTS0045759,38
RTS0045760,39
RTS0045761,23
RTS0045762,27
RTS0045763,22
RTS0045764,39
RTS0045765,22
RTS0045766,19
RTS0045767,11
RTS0045768,27
RTS0045769,20
RTS0045770,30
RTS0045771,22
RTS0045772,18
RTS0045773,30
RTS0045774,26
RTS0045775,27
RTS0045776,27
RTS0045777,24
RTS0045778,21
RTS0045779,28
RTS0045780,26
RTS0045781,34
RTS0045782,23
RTS0045783,37
RTS0045784,57
RTS0045785,31
RTS0045786,24
RTS0045787,38
RTS0045788,25
RTS0045789,19
RTS0045790,16
RTS0045791,19
RTS0045792,36
RTS0045793,22
RTS0045794,31
RTS0045795,19
RTS0045796,28
RTS0045797,29
RTS0045798,25
RTS0045799,29
RTS0045800,25
RTS0045801,35
RTS0045802,32
RTS0045803,31
RTS0045804,22
RTS0045805,23
RTS0045806,26
RTS0045807,22
RTS0045808,14
RTS0045809,24
RTS0045810,14
RTS0045811,27
RTS0045812,39
RTS0045813,43
RTS0045814,45
RTS0045815,32
RTS0045816,21
RTS0045817,13
RTS0045818,26
RTS0045819,17
RTS0045820,19
RTS0045821,34
RTS0045822,43
RTS0045823,22
RTS0045824,40
RTS0045825,27
RTS0045826,14
RTS0045827,34
RTS0045828,60
RTS0045829,20
RTS0045830,17
RTS0045831,25
RTS0045832,47
RTS0045833,32
RTS0045834,29
RTS0045835,32
RTS0045836,128
RTS0045837,24
RTS0045838,113
RTS0045840,27
RTS0045841,83
RTS0045842,28
RTS0045843,20
RTS0045844,29
RTS0045845,15
RTS0045846,1081
RTS0045848,23
RTS0045849,1319
RTS0045851,23
RTS0045852,12
RTS0045853,24
RTS0045854,34
RTS0045855,45
RTS0045856,26
RTS0045857,26
RTS0045858,22
RTS0045859,17
RTS0045860,32
RTS0045861,27
RTS0045862,88
RTS0045863,32
RTS0045864,39
RTS0045865,22
RTS0045866,32
RTS0045867,33
RTS0045868,25
RTS0045869,31
RTS0045870,19
RTS0045871,18
RTS0045872,36
RTS0045873,43
RTS0045874,22
RTS0045875,28
RTS0045876,13
RTS0045877,23
RTS0045878,13
RTS0045879,25
RTS0045880,19
RTS0045881,22
RTS0045882,24
RTS0045883,24
RTS0045884,23
RTS0045885,5
RTS0045886,33
RTS0045887,22
RTS0045888,23
RTS0045889,20
RTS0045890,27
RTS0045891,26
RTS0045892,12
RTS0045893,21
RTS0045894,28
RTS0045895,22
RTS0045896,25
RTS0045897,14
RTS0045898,21
RTS0045899,27
RTS0045900,18
RTS0045901,27
RTS0045902,23
RTS0045903,23
RTS0045904,23
RTS0045905,22
RTS0045906,12
RTS0045907,52
RTS0045908,22
RTS0045909,25
RTS0045910,16
RTS0045911,37
RTS0045912,26
RTS0045913,23
RTS0045914,23
RTS0045915,27
RTS0045916,28
RTS0045917,20
RTS0045918,17
RTS0045919,39
RTS0045920,25
RTS0045921,28
RTS0045922,22
RTS0045923,19
RTS0045924,25
RTS0045925,37
RTS0045926,28
RTS0045927,19
RTS0045928,33
RTS0045929,30
RTS0045930,27
RTS0045931,69
RTS0045932,19
RTS0045933,21
RTS0045935,23
RTS0045939,20
RTS0045940,20
RTS0045941,34
RTS0045942,28
RTS0045943,75
RTS0045944,28
RTS0045945,17
RTS0045946,15
RTS0045947,38
RTS0045948,20
RTS0045949,25
RTS0045950,22
RTS0045951,20
RTS0045952,25
RTS0045953,22
RTS0045954,29
RTS0045955,21
RTS0045956,19
RTS0045957,20
RTS0045958,42
RTS0045959,20
RTS0045960,23
RTS0045961,20
RTS0045962,20
RTS0045963,40
RTS0045964,26
RTS0045965,38
RTS0045966,40
RTS0045967,21
RTS0045968,34
RTS0045969,39
RTS0045970,32
RTS0045971,29
RTS0045972,31
RTS0045973,20
RTS0045974,23
RTS0045975,38
RTS0045976,21
RTS0045977,28
RTS0045978,35
RTS0045979,18
RTS0045980,24
RTS0045981,36
RTS0045982,27
RTS0045983,21
RTS0045984,24
RTS0045985,25
RTS0045986,24
RTS0045987,28
RTS0045988,26
RTS0045989,18
RTS0045990,18
RTS0045991,28
RTS0045992,29
RTS0045993,39
RTS0045994,28
RTS0045995,21
RTS0045996,23
RTS0045997,32
RTS0045998,17
RTS0045999,20
RTS0046000,21
RTS0046001,23
RTS0046002,19
RTS0046003,17
RTS0046004,18
RTS0046005,42
RTS0046006,28
RTS0046007,31
RTS0046008,21
RTS0046009,28
RTS0046010,32
RTS0046011,26
RTS0046012,19
RTS0046013,31
RTS0046014,19
RTS0046015,16
RTS0046016,34
RTS0046017,20
RTS0046018,22
RTS0046019,22
RTS0046020,18
RTS0046021,29
RTS0046022,29
RTS0046023,42
RTS0046024,23
RTS0046025,21
RTS0046026,22
RTS0046027,33
RTS0046028,26
RTS0046029,24
RTS0046030,21
RTS0046031,21
RTS0046032,27
RTS0046033,17
RTS0046034,18
RTS0046035,20
RTS0046036,17
RTS0046037,28
RTS0046038,19
RTS0046039,36
RTS0046040,18
RTS0046041,25
RTS0046042,34
RTS0046043,23
RTS0046044,21
RTS0046045,29
RTS0046046,19
RTS0046047,17
RTS0046048,105
RTS0046049,48
RTS0046050,45
RTS0046051,23
RTS0046052,63
RTS0046053,53
RTS0046054,29
RTS0046055,25
RTS0046056,24
RTS0046057,22
RTS0046058,30
RTS0046059,32
RTS0046060,18
RTS0046061,30
RTS0046062,30
RTS0046063,24
RTS0046064,21
RTS0046065,22
RTS0046066,26
RTS0046067,24
RTS0046068,21
RTS0046069,29
RTS0046070,36
RTS0046071,42
RTS0046072,22
RTS0046073,26
RTS0046074,23
RTS0046075,21
RTS0046076,20
RTS0046077,18
RTS0046078,25
RTS0046079,29
RTS0046080,21
RTS0046081,24
RTS0046082,23
RTS0046083,19
RTS0046084,26
RTS0046085,24
RTS0046086,31
RTS0046087,14
RTS0046088,24
RTS0046089,22
RTS0046090,22
RTS0046091,23
RTS0046092,55
RTS0046093,19
RTS0046094,18
RTS0046095,25
RTS0046096,22
RTS0046097,21
RTS0046098,26
RTS0046099,24
RTS0046100,27
RTS0046101,23
RTS0046102,19
RTS0046103,15
RTS0046104,38
RTS0046105,21
RTS0046106,20
RTS0046107,25
RTS0046108,22
RTS0046109,26
RTS0046110,37
RTS0046111,25
RTS0046112,22
RTS0046113,16
RTS0046114,24
RTS0046115,35
RTS0046116,64
RTS0046117,61
RTS0046119,24
RTS0046121,27
RTS0046122,61
RTS0046123,21
RTS0046124,22
RTS0046125,16
RTS0046126,16
RTS0046127,16
RTS0046128,26
RTS0046129,22
RTS0046130,24
RTS0046131,20
RTS0046132,27
RTS0046133,36
RTS0046134,36
RTS0046135,23
RTS0046136,27
RTS0046137,27
RTS0046138,33
RTS0046140,26
RTS0046141,18
RTS0046142,49
RTS0046143,14
RTS0046144,32
RTS0046145,19
RTS0046146,32
RTS0046147,21
RTS0046148,12
RTS0046149,19
RTS0046150,14
RTS0046152,30
RTS0046153,22
RTS0046154,29
RTS0046155,23
RTS0046156,23
RTS0046157,16
RTS0046158,23
RTS0046159,19
RTS0046160,25
RTS0046161,13
RTS0046162,25
RTS0046163,26
RTS0046164,22
RTS0046165,28
RTS0046166,22
RTS0046167,22
RTS0046168,23
RTS0046169,23
RTS0046170,27
RTS0046171,22
RTS0046172,25
RTS0046173,9
RTS0046174,26
RTS0046175,28
RTS0046176,29
RTS0046177,16
RTS0046178,29
RTS0046179,19
RTS0046180,22
RTS0046181,29
RTS0046182,18
RTS0046183,54
RTS0046184,16
RTS0046185,21
RTS0046186,23
RTS0046187,19
RTS0046188,25
RTS0046191,21
RTS0046193,20
RTS0046194,18
RTS0046195,20
RTS0046196,23
RTS0046197,22
RTS0046198,28
RTS0046199,29
RTS0046200,28
RTS0046201,27
RTS0046202,22
RTS0046203,21
RTS0046204,17
RTS0046205,30
RTS0046206,29
RTS0046207,29
RTS0046208,27
RTS0046209,30
RTS0046210,23
RTS0046211,22
RTS0046212,21
RTS0046213,32
RTS0046214,15
RTS0046215,20
RTS0046216,13
RTS0046217,25
RTS0046218,22
RTS0046219,20
RTS0046220,28
RTS0046221,31
RTS0046222,30
RTS0046223,23
RTS0046224,16
RTS0046225,19
RTS0046226,22
RTS0046227,40
RTS0046228,31
RTS0046229,27
RTS0046230,27
RTS0046231,22
RTS0046232,30
RTS0046233,29
RTS0046234,29
RTS0046235,30
RTS0046236,21
RTS0046237,35
RTS0046238,24
RTS0046239,24
RTS0046240,27
RTS0046241,47
RTS0046242,28
RTS0046243,20
RTS0046244,21
RTS0046245,27
RTS0046246,80
RTS0046247,27
RTS0046248,36
RTS0046249,16
RTS0046250,24
RTS0046251,22
RTS0046252,36
RTS0046253,29
RTS0046254,25
RTS0046255,13
RTS0046256,40
RTS0046257,18
RTS0046258,15
RTS0046259,19
RTS0046260,20
RTS0046261,25
RTS0046262,23
RTS0046263,29
RTS0046264,27
RTS0046265,23
RTS0046266,26
RTS0046267,23
RTS0046268,36
RTS0046269,32
RTS0046270,35
RTS0046271,21
RTS0046272,20
RTS0046273,19
RTS0046274,29
RTS0046275,19
RTS0046276,23
RTS0046277,21
RTS0046278,21
RTS0046279,22
RTS0046280,27
RTS0046281,17
RTS0046282,17
RTS0046283,42
RTS0046284,26
RTS0046285,34
RTS0046286,23
RTS0046287,27
RTS0046288,21
RTS0046289,37
RTS0046290,24
RTS0046291,17
RTS0046292,19
RTS0046293,28
RTS0046294,21
RTS0046295,89
RTS0046296,24
RTS0046297,46
RTS0046298,28
RTS0046299,27
RTS0046300,14
RTS0046301,37
RTS0046302,24
RTS0046303,21
RTS0046304,20
RTS0046305,54
RTS0046306,20
RTS0046307,30
RTS0046308,30
RTS0046309,21
RTS0046310,20
RTS0046311,18
RTS0046312,23
RTS0046313,15
RTS0046314,36
RTS0046315,30
RTS0046316,47
RTS0046317,30
RTS0046318,28
RTS0046319,32
RTS0046320,27
RTS0046321,23
RTS0046322,25
RTS0046323,25
RTS0046324,22
RTS0046325,22
RTS0046326,25
RTS0046327,35
RTS0046328,24
RTS0046329,24
RTS0046330,24
RTS0046331,35
RTS0046332,21
RTS0046333,23
RTS0046334,71
RTS0046335,31
RTS0046336,36
RTS0046342,21
RTS0046343,44
RTS0046344,25
RTS0046345,23
RTS0046346,14
RTS0046347,39
RTS0046348,22
RTS0046349,56
RTS0046350,23
RTS0046351,16
RTS0046352,32
RTS0046353,23
RTS0046354,29
RTS0046355,25
RTS0046356,21
RTS0046357,37
RTS0046358,18
RTS0046359,28
RTS0046360,27
RTS0046361,24
RTS0046362,43
RTS0046363,35
RTS0046364,22
RTS0046365,16
RTS0046366,16
RTS0046367,20
RTS0046368,43
RTS0046369,30
RTS0046370,19
RTS0046371,16
RTS0046372,19
RTS0046373,23
RTS0046374,32
RTS0046375,16
RTS0046376,22
RTS0046377,21
RTS0046378,26
RTS0046379,30
RTS0046380,23
RTS0046381,24
RTS0046382,22
RTS0046383,30
RTS0046384,21
RTS0046385,23
RTS0046386,16
RTS0046387,21
RTS0046388,34
RTS0046389,63
RTS0046390,19
RTS0046391,48
RTS0046392,27
RTS0046393,19
RTS0046394,42
RTS0046395,39
RTS0046396,15
RTS0046397,37
RTS0046398,29
RTS0046399,23
RTS0046400,20
RTS0046401,50
RTS0046402,21
RTS0046403,16
RTS0046404,18
RTS0046405,23
RTS0046406,31
RTS0046407,22
RTS0046408,22
RTS0046409,45
RTS0046410,31
RTS0046411,27
RTS0046412,25
RTS0046413,21
RTS0046414,29
RTS0046415,20
RTS0046416,26
RTS0046417,53
RTS0046418,22
RTS0046419,31
RTS0046420,28
RTS0046421,14
RTS0046422,50
RTS0046423,31
RTS0046424,20
RTS0046425,20
RTS0046426,15
RTS0046427,18
RTS0046428,24
RTS0046429,28
RTS0046430,32
RTS0046431,15
RTS0046432,23
RTS0046433,47
RTS0046434,26
RTS0046435,32
RTS0046439,30
RTS0046440,50
RTS0046441,53
RTS0046442,27
RTS0046443,20
RTS0046444,44
RTS0046445,22
RTS0046446,23
RTS0046447,16
RTS0046448,20
RTS0046449,24
RTS0046450,35
RTS0046451,33
RTS0046452,20
RTS0046453,27
RTS0046454,13
RTS0046455,14
RTS0046456,16
RTS0046457,17
RTS0046458,17
RTS0046459,38
RTS0046460,36
RTS0046461,33
RTS0046462,22
RTS0046463,19
RTS0046464,19
RTS0046466,23
RTS0046468,20
RTS0046469,16
RTS0046470,30
RTS0046471,24
RTS0046472,28
RTS0046473,14
RTS0046474,20
RTS0046475,34
RTS0046476,26
RTS0046477,20
RTS0046478,25
RTS0046479,30
RTS0046480,25
RTS0046481,32
RTS0046482,23
RTS0046483,22
RTS0046484,19
RTS0046485,27
RTS0046486,24
RTS0046487,26
RTS0046488,24
RTS0046489,24
RTS0046490,27
RTS0046491,35
RTS0046492,27
RTS0046493,19
RTS0046494,23
RTS0046495,22
RTS0046496,20
RTS0046497,19
RTS0046498,24
RTS0046499,11
RTS0046500,60
RTS0046501,26
RTS0046502,21
RTS0046503,28
RTS0046504,20
RTS0046505,12
RTS0046506,25
RTS0046507,16
RTS0046508,17
RTS0046509,23
RTS0046510,24
RTS0046511,19
RTS0046512,39
RTS0046513,15
RTS0046514,12
RTS0046515,27
RTS0046516,19
RTS0046517,35
RTS0046518,19
RTS0046519,21
RTS0046520,25
RTS0046521,32
RTS0046522,27
RTS0046524,27
RTS0046525,26
RTS0046526,44
RTS0046527,24
RTS0046528,41
RTS0046529,23
RTS0046530,18
RTS0046531,15
RTS0046532,32
RTS0046533,20
RTS0046534,20
RTS0046535,26
RTS0046536,28
RTS0046537,28
RTS0046538,20
RTS0046539,23
RTS0046540,17
RTS0046541,27
RTS0046542,53
RTS0046543,28
RTS0046544,28
RTS0046545,33
RTS0046546,28
RTS0046548,27
RTS0046549,31
RTS0046550,26
RTS0046551,32
RTS0046552,26
RTS0046553,84
RTS0046554,21
RTS0046555,30
RTS0046556,36
RTS0046557,28
RTS0046558,23
RTS0046559,23
RTS0046560,36
RTS0046561,23
RTS0046562,22
RTS0046563,25
RTS0046564,30
RTS0046565,44
RTS0046566,49
RTS0046567,43
RTS0046568,24
RTS0046569,34
RTS0046570,35
RTS0046571,42
RTS0046572,21
RTS0046573,23
RTS0046574,44
RTS0046575,17
RTS0046577,18
RTS0046578,38
RTS0046580,38
RTS0046581,40
RTS0046582,28
RTS0046583,27
RTS0046584,24
RTS0046585,30
RTS0046586,28
RTS0046587,25
RTS0046588,23
RTS0046589,25
RTS0046590,31
RTS0046591,23
RTS0046592,25
RTS0046593,35
RTS0046594,35
RTS0046595,46
RTS0046596,24
RTS0046597,28
RTS0046598,23
RTS0046599,27
RTS0046600,30
RTS0046601,25
RTS0046602,23
RTS0046603,32
RTS0046604,31
RTS0046605,35
RTS0046606,30
RTS0046607,22
RTS0046608,29
RTS0046609,20
RTS0046610,23
RTS0046611,40
RTS0046612,28
RTS0046613,39
RTS0046614,57
RTS0046615,21
RTS0046616,18
RTS0046617,42
RTS0046618,24
RTS0046619,52
RTS0046620,19
RTS0046621,36
RTS0046622,30
RTS0046623,30
RTS0046624,25
RTS0046625,14
RTS0046626,21
RTS0046627,33
RTS0046628,56
RTS0046629,21
RTS0046630,26
RTS0046631,27
RTS0046632,33
RTS0046633,34
RTS0046634,27
RTS0046635,26
RTS0046636,22
RTS0046637,18
RTS0046638,13
RTS0046639,24
RTS0046640,15
RTS0046641,28
RTS0046642,22
RTS0046643,28
RTS0046644,24
RTS0046645,24
RTS0046646,23
RTS0046647,19
RTS0046648,38
RTS0046649,16
RTS0046650,37
RTS0046651,31
RTS0046652,20
RTS0046653,64
RTS0046654,27
RTS0046655,32
RTS0046656,36
RTS0046657,24
RTS0046658,30
RTS0046659,27
RTS0046660,23
RTS0046661,20
RTS0046662,30
RTS0046663,28
RTS0046664,24
RTS0046665,28
RTS0046666,26
RTS0046667,22
RTS0046668,17
RTS0046669,21
RTS0046670,24
RTS0046671,23
RTS0046672,23
RTS0046673,20
RTS0046674,34
RTS0046675,26
RTS0046676,11
RTS0046677,29
RTS0046678,20
RTS0046679,22
RTS0046680,13
RTS0046681,26
RTS0046682,22
RTS0046683,18
RTS0046684,20
RTS0046685,18
RTS0046686,25
RTS0046687,23
RTS0046688,24
RTS0046689,21
RTS0046690,18
RTS0046691,21
RTS0046692,36
RTS0046693,28
RTS0046694,20
RTS0046695,36
RTS0046696,41
RTS0046697,46
RTS0046698,32
RTS0046699,23
RTS0046700,23
RTS0046701,31
RTS0046702,31
RTS0046703,31
RTS0046704,77
RTS0046705,77
RTS0046706,25
RTS0046707,37
RTS0046708,134
RTS0046709,24
RTS0046710,30
RTS0046711,41
RTS0046712,31
RTS0046713,19
RTS0046714,22
RTS0046715,18
RTS0046716,33
RTS0046717,30
RTS0046718,18
RTS0046719,22
RTS0046720,22
RTS0046721,34
RTS0046722,30
RTS0046723,22
RTS0046724,14
RTS0046725,22
RTS0046726,29
RTS0046727,56
RTS0046728,26
RTS0046729,34
RTS0046730,30
RTS0046731,21
RTS0046732,28
RTS0046733,21
RTS0046734,30
RTS0046735,22
RTS0046736,19
RTS0046737,49
RTS0046738,32
RTS0046739,24
RTS0046740,29
RTS0046741,28
RTS0046742,21
RTS0046743,21
RTS0046744,27
RTS0046745,33
RTS0046746,27
RTS0046747,38
RTS0046748,51
RTS0046749,29
RTS0046750,31
RTS0046751,24
RTS0046752,22
RTS0046753,32
RTS0046754,28
RTS0046755,31
RTS0046756,39
RTS0046757,30
RTS0046758,25
RTS0046759,97
RTS0046760,111
RTS0046761,82
RTS0046763,33
RTS0046764,23
RTS0046765,29
RTS0046766,20
RTS0046767,31
RTS0046768,22
RTS0046769,30
RTS0046770,28
RTS0046771,28
RTS0046772,33
RTS0046773,18
RTS0046774,27
RTS0046775,29
RTS0046777,28
RTS0046778,23
RTS0046779,33
RTS0046780,34
RTS0046781,47
RTS0046782,20
RTS0046783,23
RTS0046784,18
RTS0046785,44
RTS0046790,30
RTS0046791,28
RTS0046792,43
RTS0046793,26
RTS0046794,23
RTS0046795,37
RTS0046796,23
RTS0046797,37
RTS0046798,44
RTS0046799,26
RTS0046800,25
RTS0046801,35
RTS0046802,36
RTS0046803,18
RTS0046804,19
RTS0046805,22
RTS0046806,20
RTS0046807,63
RTS0046808,17
RTS0046809,20
RTS0046810,25
RTS0046811,23
RTS0046812,17
RTS0046813,17
RTS0046814,20
RTS0046815,26
RTS0046816,25
RTS0046817,26
RTS0046818,22
RTS0046819,36
RTS0046820,37
RTS0046821,19
RTS0046822,25
RTS0046823,17
RTS0046824,48
RTS0046825,27
RTS0046826,23
RTS0046827,24
RTS0046828,39
RTS0046829,42
RTS0046830,24
RTS0046831,19
RTS0046832,28
RTS0046833,6
RTS0046835,28
RTS0046836,81
RTS0046837,31
RTS0046838,16
RTS0046839,27
RTS0046840,17
RTS0046841,26
RTS0046842,30
RTS0046843,26
RTS0046846,23
RTS0046849,29
RTS0046850,28
RTS0046851,27
RTS0046852,32
RTS0046853,14
RTS0046854,21
RTS0046855,23
RTS0046856,13
RTS0046857,9
RTS0046858,46
RTS0046859,25
RTS0046860,32
RTS0046861,17
RTS0046862,25
RTS0046863,33
RTS0046864,35
RTS0046866,52
RTS0046867,20
RTS0046868,31
RTS0046869,42
RTS0046870,45
RTS0046871,22
RTS0046872,35
RTS0046873,20
RTS0046874,29
RTS0046875,25
RTS0046876,18
RTS0046877,29
RTS0046878,24
RTS0046879,22
RTS0046880,30
RTS0046881,31
RTS0046882,42
RTS0046885,11
RTS0046886,23
RTS0046887,15
RTS0046889,26
RTS0046890,17
RTS0046891,26
RTS0046892,29
RTS0046893,19
RTS0046894,27
RTS0046895,17
RTS0046897,47
RTS0046898,21
RTS0046899,31
RTS0046900,19
RTS0046902,15
RTS0046903,24
RTS0046904,24
RTS0046905,17
RTS0046906,43
RTS0046907,24
RTS0046908,18
RTS0046909,69
RTS0046910,19
RTS0046911,18
RTS0046912,22
RTS0046913,22
RTS0046914,22
RTS0046915,17
RTS0046916,32
RTS0046918,30
RTS0046919,46
RTS0046920,24
RTS0046921,40
RTS0046922,22
RTS0046923,23
RTS0046924,14
RTS0046925,23
RTS0046926,19
RTS0046927,21
RTS0046928,26
RTS0046929,23
RTS0046930,29
RTS0046931,12
RTS0046933,22
RTS0046934,27
RTS0046935,18
RTS0046936,33
RTS0046937,20
RTS0046938,49
RTS0046939,20
RTS0046940,29
RTS0046941,8
RTS0046942,35
RTS0046943,32
RTS0046944,25
RTS0046946,33
RTS0046947,20
RTS0046948,23
RTS0046949,28
RTS0046950,21
RTS0046951,20
RTS0046952,30
RTS0046954,18
RTS0046955,21
RTS0046956,22
RTS0046957,19
RTS0046958,26
RTS0046959,21
RTS0046960,32
RTS0046961,51
RTS0046962,17
RTS0046963,23
RTS0046965,16
RTS0046966,30
RTS0046967,28
RTS0046968,32
RTS0047054,19
RTS0047055,13
RTS0047056,22
RTS0047057,16
RTS0047058,32
RTS0047060,32
RTS0047061,14
RTS0047062,21
RTS0047063,23
RTS0047064,25
RTS0047065,34
RTS0047066,28
RTS0047067,46
RTS0047068,25
RTS0047069,21
RTS0047070,21
RTS0047071,28
RTS0047072,40
RTS0047073,23
RTS0047074,33
RTS0047075,26
RTS0047076,26
RTS0047077,34
RTS0047078,34
RTS0047079,31
RTS0047080,30
RTS0047081,22
RTS0047082,29
RTS0047083,40
RTS0047084,31
RTS0047085,8
RTS0047086,29
RTS0047087,16
RTS0047088,24
RTS0047089,31
RTS0047091,15
RTS0047092,25
RTS0047093,19
RTS0047094,18
RTS0047095,24
RTS0047096,19
RTS0047097,20
RTS0047098,17
RTS0047099,22
RTS0047100,23
RTS0047101,28
RTS0047102,24
RTS0047103,36
RTS0047104,23
RTS0047105,36
RTS0047106,21
RTS0047107,38
RTS0047108,27
RTS0047109,20
RTS0047110,33
RTS0047111,31
RTS0047112,31
RTS0047113,45
RTS0047114,23
RTS0047115,25
RTS0047116,37
RTS0047117,22
RTS0047118,22
RTS0047119,27
RTS0047120,20
RTS0047121,23
RTS0047122,30
RTS0047123,13
RTS0047124,51
RTS0047125,33
RTS0047126,22
RTS0047127,30
RTS0047128,15
RTS0047129,22
RTS0047130,22
RTS0047131,32
RTS0047132,29
RTS0047133,86
RTS0047134,39
RTS0047135,124
RTS0047136,78
RTS0047137,27
RTS0047138,29
RTS0047139,28
RTS0047140,18
RTS0047141,30
RTS0047142,29
RTS0047143,25
RTS0047144,29
RTS0047145,58
RTS0047146,50
RTS0047147,23
RTS0047148,24
RTS0047149,26
RTS0047150,30
RTS0047151,30
RTS0047152,38
RTS0047153,23
RTS0047154,34
RTS0047156,21
RTS0047157,28
RTS0047158,29
RTS0047159,30
RTS0047160,39
RTS0047165,36
RTS0047166,13
RTS0047167,23
RTS0047168,15
RTS0047169,23
RTS0047170,17
RTS0047171,20
RTS0047172,15
RTS0047173,31
RTS0047174,24
RTS0047175,23
RTS0047176,30
RTS0047177,38
RTS0047178,36
RTS0047179,19
RTS0047180,29
RTS0047181,30
RTS0047182,22
RTS0047183,35
RTS0047184,24
RTS0047185,19
RTS0047186,26
RTS0047187,31
RTS0047188,26
RTS0047189,23
RTS0047190,42
RTS0047191,28
RTS0047192,23
RTS0047193,24
RTS0047194,20
RTS0047195,33
RTS0047196,18
RTS0047197,59
RTS0047198,32
RTS0047199,27
RTS0047200,27
RTS0047201,16
RTS0047202,23
RTS0047203,52
RTS0047204,22
RTS0047205,24
RTS0047206,33
RTS0047207,65
RTS0047208,180
RTS0047209,84
RTS0047210,369
RTS0047211,339
RTS0047212,37
RTS0047213,20
RTS0047214,24
RTS0047215,21
RTS0047216,19
RTS0047217,16
RTS0047218,95
RTS0047219,22
RTS0047220,18
RTS0047221,46
RTS0047222,21
RTS0047223,28
RTS0047225,31
RTS0047226,26
RTS0047229,14
RTS0047230,26
RTS0047231,30
RTS0047232,15
RTS0047233,11
RTS0047234,23
RTS0047235,16
RTS0047236,19
RTS0047237,21
RTS0047238,29
RTS0047239,31
RTS0047240,21
RTS0047241,23
RTS0047242,10
RTS0047243,41
RTS0047244,25
RTS0047245,30
RTS0047246,15
RTS0047247,17
RTS0047248,41
RTS0047249,16
RTS0047250,28
RTS0047252,29
RTS0047253,23
RTS0047254,26
RTS0047255,19
RTS0047256,84
RTS0047257,33
RTS0047258,27
RTS0047259,26
RTS0047260,26
RTS0047261,16
RTS0047262,19
RTS0047263,26
RTS0047264,41
RTS0047266,23
RTS0047267,112
RTS0047268,27
RTS0047269,21
RTS0047270,77
RTS0047271,32
RTS0047272,42
RTS0047273,30
RTS0047274,15
RTS0047276,21
RTS0047277,40
RTS0047278,32
RTS0047279,71
RTS0047280,33
RTS0047281,18
RTS0047282,111
RTS0047283,26
RTS0047284,17
RTS0047290,53
RTS0047291,76
RTS0047292,20
RTS0047293,43
RTS0047294,32
RTS0047295,23
RTS0047296,44
RTS0047297,35
RTS0047298,24
RTS0047299,36
RTS0047300,19
RTS0047301,24
RTS0047302,12
RTS0047303,19
RTS0047304,31
RTS0047305,28
RTS0047306,27
RTS0047307,42
RTS0047308,35
RTS0047309,33
RTS0047310,41
RTS0047311,39
RTS0047312,31
RTS0047313,26
RTS0047314,22
RTS0047315,19
RTS0047316,24
RTS0047317,20
RTS0047318,31
RTS0047319,19
RTS0047320,30
RTS0047321,35
RTS0047322,23
RTS0047323,21
RTS0047324,19
RTS0047325,40
RTS0047326,28
RTS0047327,34
RTS0047328,10
RTS0047329,18
RTS0047331,28
RTS0047332,29
RTS0047333,16
RTS0047334,30
RTS0047335,19
RTS0047336,44
RTS0047337,21
RTS0047338,26
RTS0047339,18
RTS0047340,21
RTS0047341,29
RTS0047342,27
RTS0047343,17
RTS0047344,30
RTS0047345,30
RTS0047346,13
RTS0047348,26
RTS0047349,32
RTS0047350,44
RTS0047351,28
RTS0047352,64
RTS0047353,25
RTS0047354,34
RTS0047356,19
RTS0047357,13
RTS0047358,14
RTS0047359,22
RTS0047360,15
RTS0047361,15
RTS0047362,19
RTS0047363,26
RTS0047364,22
RTS0047365,40
RTS0047366,19
RTS0047367,22
RTS0047368,30
RTS0047369,23
RTS0047370,24
RTS0047373,27
RTS0047374,21
RTS0047375,27
RTS0047376,50
RTS0047377,40
RTS0047378,23
RTS0047379,33
RTS0047380,49
RTS0047381,21
RTS0047382,15
RTS0047383,27
RTS0047384,21
RTS0047385,32
RTS0047386,34
RTS0047387,27
RTS0047388,24
RTS0047389,29
RTS0047390,24
RTS0047391,27
RTS0047392,37
RTS0047393,19
RTS0047394,26
RTS0047395,22
RTS0047396,88
RTS0047397,27
RTS0047398,19
RTS0047399,25
RTS0047400,21
RTS0047401,32
RTS0047402,23
RTS0047403,28
RTS0047404,48
RTS0047405,21
RTS0047406,25
RTS0047407,41
RTS0047408,24
RTS0047409,42
RTS0047410,25
RTS0047411,28
RTS0047412,28
RTS0047413,21
RTS0047414,27
RTS0047415,31
RTS0047417,37
RTS0047418,22
RTS0047419,36
RTS0047420,17
RTS0047421,27
RTS0047422,20
RTS0047423,26
RTS0047424,23
RTS0047425,22
RTS0047426,39
RTS0047427,25
RTS0047428,27
RTS0047429,27
RTS0047430,31
RTS0047431,15
RTS0047432,19
RTS0047433,18
RTS0047434,27
RTS0047435,60
RTS0047436,36
RTS0047437,18
RTS0047438,39
RTS0047439,24
RTS0047440,21
RTS0047441,21
RTS0047442,14
RTS0047445,44
RTS0047446,55
RTS0047447,21
RTS0047448,22
RTS0047449,30
RTS0047450,25
RTS0047451,24
RTS0047452,25
RTS0047453,13
RTS0047454,24
RTS0047455,26
RTS0047456,21
RTS0047457,25
RTS0047458,20
RTS0047459,27
RTS0047460,23
RTS0047461,26
RTS0047462,31
RTS0047463,37
RTS0047464,28
RTS0047465,32
RTS0047466,33
RTS0047467,21
RTS0047468,35
RTS0047469,35
RTS0047471,13
RTS0047472,24
RTS0047473,24
RTS0047474,18
RTS0047475,17
RTS0047476,38
RTS0047477,22
RTS0047479,24
RTS0047480,23
RTS0047481,22
RTS0047482,36
RTS0047483,25
RTS0047484,26
RTS0047485,21
RTS0047486,39
RTS0047487,24
RTS0047488,33
RTS0047489,23
RTS0047490,27
RTS0047491,23
RTS0047492,35
RTS0047493,34
RTS0047494,35
RTS0047495,30
RTS0047496,26
RTS0047497,17
RTS0047498,18
RTS0047499,25
RTS0047500,25
RTS0047501,20
RTS0047502,29
RTS0047503,25
RTS0047504,27
RTS0047505,20
RTS0047506,69
RTS0047507,25
RTS0047508,23
RTS0047509,39
RTS0047510,26
RTS0047511,14
RTS0047512,16
RTS0047513,19
RTS0047514,19
RTS0047515,28
RTS0047516,30
RTS0047517,183
RTS0047518,24
RTS0047520,23
RTS0047521,28
RTS0047522,16
RTS0047523,22
RTS0047524,27
RTS0047525,27
RTS0047526,20
RTS0047527,25
RTS0047528,19
RTS0047529,18
RTS0047530,33
RTS0047531,19
RTS0047532,19
RTS0047533,18
RTS0047534,22
RTS0047535,19
RTS0047536,36
RTS0047537,44
RTS0047538,28
RTS0047540,17
RTS0047541,33
RTS0047543,19
RTS0047544,14
RTS0047545,27
RTS0047546,20
RTS0047547,38
RTS0047548,28
RTS0047549,40
RTS0047550,28
RTS0047551,24
RTS0047552,27
RTS0047553,17
RTS0047558,24
RTS0047559,27
RTS0047560,21
RTS0047561,46
RTS0047562,26
RTS0047563,31
RTS0047564,22
RTS0047565,20
RTS0047566,23
RTS0047567,19
RTS0047568,26
RTS0047569,35
RTS0047570,23
RTS0047571,21
RTS0047572,65
RTS0047573,25
RTS0047574,23
RTS0047575,20
RTS0047576,25
RTS0047577,27
RTS0047578,20
RTS0047579,23
RTS0047580,26
RTS0047581,19
RTS0047582,32
RTS0047583,18
RTS0047584,24
RTS0047585,21
RTS0047586,17
RTS0047587,34
RTS0047588,34
RTS0047590,24
RTS0047591,12
RTS0047592,23
RTS0047593,25
RTS0047594,31
RTS0047595,24
RTS0047596,26
RTS0047597,30
RTS0047598,28
RTS0047599,25
RTS0047600,41
RTS0047601,37
RTS0047602,26
RTS0047603,22
RTS0047604,42
RTS0047606,25
RTS0047613,26
RTS0047614,23
RTS0047615,23
RTS0047616,20
RTS0047617,28
RTS0047618,21
RTS0047619,18
RTS0047620,13
RTS0047621,27
RTS0047622,20
RTS0047624,14
RTS0047625,18
RTS0047626,35
RTS0047627,30
RTS0047628,23
RTS0047629,23
RTS0047630,12
RTS0047631,24
RTS0047632,39
RTS0047633,11
RTS0047634,35
RTS0047635,23
RTS0047636,20
RTS0047637,28
RTS0047638,20
RTS0047639,23
RTS0047640,20
RTS0047641,25
RTS0047642,20
RTS0047643,13
RTS0047644,16
RTS0047645,19
RTS0047646,25
RTS0047647,15
RTS0047648,34
RTS0047649,28
RTS0047650,18
RTS0047651,22
RTS0047652,16
RTS0047653,27
RTS0047654,25
RTS0047656,35
RTS0047657,29
RTS0047658,34
RTS0047659,15
RTS0047660,24
RTS0047661,27
RTS0047662,31
RTS0047663,14
RTS0047664,30
RTS0047665,25
RTS0047666,15
RTS0047667,24
RTS0047668,13
RTS0047669,19
RTS0047670,32
RTS0047672,19
RTS0047673,19
RTS0047674,32
RTS0047675,37
RTS0047676,8
RTS0047677,28
RTS0047678,23
RTS0047679,26
RTS0047680,32
RTS0047681,12
RTS0047682,23
RTS0047684,24
RTS0047685,24
RTS0047686,20
RTS0047687,16
RTS0047688,13
RTS0047689,30
RTS0047691,23
RTS0047692,29
RTS0047693,26
RTS0047694,29
RTS0047695,32
RTS0047696,15
RTS0047697,25
RTS0047698,27
RTS0047699,32
RTS0047700,9
RTS0047701,34
RTS0047702,29
RTS0047703,39
RTS0047704,25
RTS0047705,11
RTS0047706,19
RTS0047707,32
RTS0047708,32
RTS0047709,14
RTS0047710,22
RTS0047711,28
RTS0047712,21
RTS0047713,24
RTS0047714,62
RTS0047715,19
RTS0047716,17
RTS0047717,26
RTS0047718,38
RTS0047720,24
RTS0047721,21
RTS0047722,28
RTS0047723,31
RTS0047724,27
RTS0047725,16
RTS0047726,25
RTS0047727,20
RTS0047728,23
RTS0047729,25
RTS0047730,18
RTS0047731,18
RTS0047732,16
RTS0047733,22
RTS0047734,20
RTS0047735,42
RTS0047736,18
RTS0047737,31
RTS0047738,29
RTS0047739,23
RTS0047740,25
RTS0047741,20
RTS0047742,30
RTS0047743,23
RTS0047744,41
RTS0047745,27
RTS0047746,37
RTS0047747,22
RTS0047748,20
RTS0047749,37
RTS0047750,19
RTS0047752,23
RTS0047753,31
RTS0047754,44
RTS0047755,45
RTS0047756,32
RTS0047757,23
RTS0047758,31
RTS0047759,13
RTS0047760,28
RTS0047761,27
RTS0047762,20
RTS0047763,33
RTS0047764,35
RTS0047765,24
RTS0047766,92
RTS0047767,28
RTS0047768,36
RTS0047769,15
RTS0047770,18
RTS0047771,11
RTS0047772,22
RTS0047773,22
RTS0047774,34
RTS0047775,28
RTS0047776,21
RTS0047777,24
RTS0047778,22
RTS0047779,23
RTS0047780,20
RTS0047781,25
RTS0047782,19
RTS0047783,26
RTS0047784,22
RTS0047785,22
RTS0047786,41
RTS0047787,44
RTS0047788,22
RTS0047789,26
RTS0047790,21
RTS0047791,27
RTS0047792,13
RTS0047793,26
RTS0047794,20
RTS0047795,15
RTS0047796,23
RTS0047797,23
RTS0047798,20
RTS0047799,23
RTS0047800,17
RTS0047801,30
RTS0047802,31
RTS0047803,32
RTS0047804,14
RTS0047805,22
RTS0047806,23
RTS0047807,32
RTS0047808,39
RTS0047809,19
RTS0047810,26
RTS0047811,18
RTS0047812,23
RTS0047813,21
RTS0047814,25
RTS0047816,26
RTS0047817,35
RTS0047818,14
RTS0047819,24
RTS0047820,20
RTS0047821,38
RTS0047822,21
RTS0047823,29
RTS0047824,29
RTS0047825,46
RTS0047826,14
RTS0047827,22
RTS0047828,28
RTS0047829,47
RTS0047830,23
RTS0047831,21
RTS0047832,18
RTS0047833,29
RTS0047834,25
RTS0047835,24
RTS0047836,26
RTS0047837,27
RTS0047838,17
RTS0047839,28
RTS0047840,24
RTS0047841,28
RTS0047842,47
RTS0047843,19
RTS0047844,19
RTS0047845,20
RTS0047846,18
RTS0047847,28
RTS0047848,40
RTS0047849,23
RTS0047850,15
RTS0047851,23
RTS0047852,25
RTS0047853,28
RTS0047854,19
RTS0047855,25
RTS0047856,26
RTS0047857,43
RTS0047858,12
RTS0047859,22
RTS0047860,23
RTS0047861,23
RTS0047862,12
RTS0047863,23
RTS0047864,22
RTS0047865,20
RTS0047866,32
RTS0047867,14
RTS0047868,25
RTS0047869,23
RTS0047870,30
RTS0047871,23
RTS0047872,30
RTS0047873,106
RTS0047874,25
RTS0047875,27
RTS0047876,15
RTS0047877,22
RTS0047878,27
RTS0047879,29
RTS0047880,33
RTS0047881,26
RTS0047882,21
RTS0047883,18
RTS0047884,28
RTS0047885,26
RTS0047886,15
RTS0047890,23
RTS0047891,26
RTS0047892,26
RTS0047893,31
RTS0047894,22
RTS0047895,22
RTS0047896,31
RTS0047897,26
RTS0047898,16
RTS0047899,25
RTS0047900,35
RTS0047901,15
RTS0047902,61
RTS0047903,24
RTS0047904,31
RTS0047905,33
RTS0047906,24
RTS0047907,24
RTS0047908,114
RTS0047909,24
RTS0047910,26
RTS0047912,38
RTS0047913,16
RTS0047914,20
RTS0047915,15
RTS0047916,18
RTS0047917,20
RTS0047919,15
RTS0047920,29
RTS0047921,24
RTS0047924,34
RTS0047925,19
RTS0047926,18
RTS0047927,30
RTS0047928,38
RTS0047929,19
RTS0047930,22
RTS0047931,26
RTS0047932,31
RTS0047933,21
RTS0047934,26
RTS0047935,22
RTS0047936,32
RTS0047937,34
RTS0047938,26
RTS0047939,56
RTS0047940,65
RTS0047941,31
RTS0047942,28
RTS0047943,18
RTS0047944,22
RTS0047945,26
RTS0047946,14
RTS0047947,18
RTS0047948,26
RTS0047949,30
RTS0047950,21
RTS0047951,24
RTS0047952,36
RTS0047953,26
RTS0047954,24
RTS0047956,26
RTS0047957,23
RTS0047958,20
RTS0047959,16
RTS0047960,29
RTS0047961,19
RTS0047963,21
RTS0047964,24
RTS0047965,21
RTS0047966,14
RTS0047967,21
RTS0047968,47
RTS0047969,26
RTS0047970,26
RTS0047972,23
RTS0047973,39
RTS0047974,34
RTS0047975,26
RTS0047976,17
RTS0047977,17
RTS0047978,21
RTS0047979,41
RTS0047980,18
RTS0047981,23
RTS0047982,24
RTS0047985,34
RTS0047986,34
RTS0047987,26
RTS0047988,29
RTS0047990,26
RTS0047991,21
RTS0047992,29
RTS0047993,22
RTS0047994,30
RTS0047995,24
RTS0047996,22
RTS0047997,27
RTS0047998,68
RTS0047999,22
RTS0048000,26
RTS0048001,19
RTS0048003,37
RTS0048005,24
RTS0048006,21
RTS0048008,11
RTS0048009,31
RTS0048012,33
RTS0048013,14
RTS0048014,24
RTS0048015,36
RTS0048016,27
RTS0048017,25
RTS0048018,18
RTS0048019,17
RTS0048020,38
RTS0048021,28
RTS0048022,28
RTS0048023,27
RTS0048024,27
RTS0048026,19
RTS0048027,23
RTS0048028,19
RTS0048029,17
RTS0048030,18
RTS0048031,24
RTS0048032,24
RTS0048033,25
RTS0048034,25
RTS0048035,22
RTS0048036,18
RTS0048037,14
RTS0048038,1465
RTS0048040,24
RTS0048041,20
RTS0048042,19
RTS0048043,10
RTS0048044,28
RTS0048045,38
RTS0048046,36
RTS0048047,26
RTS0048048,24
RTS0048049,20
RTS0048050,20
RTS0048051,13
RTS0048052,19
RTS0048053,18
RTS0048054,32
RTS0048055,32
RTS0048056,39
RTS0048057,21
RTS0048058,17
RTS0048059,43
RTS0048060,28
RTS0048061,25
RTS0048062,22
RTS0048063,22
RTS0048064,57
RTS0048065,27
RTS0048066,16
RTS0048067,20
RTS0048068,38
RTS0048069,19
RTS0048070,15
RTS0048071,42
RTS0048072,29
RTS0048073,23
RTS0048074,18
RTS0048076,24
RTS0048077,28
RTS0048078,31
RTS0048079,17
RTS0048080,31
RTS0048081,35
RTS0048082,51
RTS0048084,17
RTS0048085,31
RTS0048086,20
RTS0048087,35
RTS0048088,16
RTS0048089,28
RTS0048090,28
RTS0048091,30
RTS0048092,20
RTS0048093,36
RTS0048094,22
RTS0048096,23
RTS0048097,25
RTS0048098,305
RTS0048099,576
RTS0048100,657
RTS0048101,31
RTS0048102,45
RTS0048104,34
RTS0048105,12
RTS0048106,12
RTS0048107,24
RTS0048108,80
RTS0048109,21
RTS0048110,20
RTS0048111,18
RTS0048112,27
RTS0048113,29
RTS0048114,14
RTS0048115,22
RTS0048116,23
RTS0048117,21
RTS0048118,23
RTS0048120,32
RTS0048126,23
RTS0048127,44
RTS0048129,84
RTS0048130,27
RTS0048131,50
RTS0048132,36
RTS0048133,11
RTS0048134,15
RTS0048135,165
RTS0048136,20
RTS0048138,35
RTS0048139,18
RTS0048140,33
RTS0048141,31
RTS0048142,29
RTS0048144,43
RTS0048145,27
RTS0048146,22
RTS0048147,18
RTS0048148,21
RTS0048149,23
RTS0048150,18
RTS0048151,35
RTS0048152,27
RTS0048153,38
RTS0048154,20
RTS0048155,20
RTS0048156,37
RTS0048158,35
RTS0048159,26
RTS0048160,52
RTS0048161,62
RTS0048162,48
RTS0048163,34
RTS0048164,78
RTS0048165,33
RTS0048166,31
RTS0048167,30
RTS0048168,28
RTS0048169,37
RTS0048170,23
RTS0048171,23
RTS0048172,23
RTS0048173,18
RTS0048175,26
RTS0048176,17
RTS0048177,31
RTS0048178,44
RTS0048179,35
RTS0048180,29
RTS0048181,48
RTS0048182,61
RTS0048183,30
RTS0048184,47
RTS0048185,45
RTS0048186,21
RTS0048188,24
RTS0048189,46
RTS0048190,18
RTS0048191,23
RTS0048192,45
RTS0048193,23
RTS0048194,52
RTS0048195,43
RTS0048196,23
RTS0048197,72
RTS0048198,28
RTS0048200,54
RTS0048201,20
RTS0048202,16
RTS0048203,26
RTS0048204,34
RTS0048205,24
RTS0048207,24
RTS0048208,31
RTS0048209,24
RTS0048210,32
RTS0048211,22
RTS0048212,28
RTS0048213,28
RTS0048214,26
RTS0048215,55
RTS0048216,27
RTS0048217,32
RTS0048218,27
RTS0048219,20
RTS0048220,29
RTS0048221,27
RTS0048222,22
RTS0048223,19
RTS0048224,29
RTS0048225,32
RTS0048226,15
RTS0048227,69
RTS0048228,24
RTS0048229,27
RTS0048230,19
RTS0048231,35
RTS0048232,20
RTS0048233,19
RTS0048234,25
RTS0048235,26
RTS0048236,44
RTS0048237,36
RTS0048238,27
RTS0048239,31
RTS0048240,20
RTS0048241,40
RTS0048242,51
RTS0048243,22
RTS0048244,44
RTS0048245,29
RTS0048246,35
RTS0049343,93
RTS0049344,32
RTS0049345,19
RTS0049346,13
RTS0049347,23
RTS0049348,94
RTS0049349,28
RTS0049350,29
RTS0049351,22
RTS0049352,10
RTS0049353,28
RTS0049354,22
RTS0049355,22
RTS0049356,21
RTS0049357,12
RTS0049358,14
RTS0049359,16
RTS0049360,38
RTS0049361,22
RTS0049362,29
RTS0049363,22
RTS0049364,26
RTS0049365,36
RTS0049366,30
RTS0049367,21
RTS0049368,30
RTS0049369,19
RTS0049370,19
RTS0049371,55
RTS0049372,16
RTS0049373,73
RTS0049374,25
RTS0049375,22
RTS0049376,27
RTS0049377,17
RTS0049378,25
RTS0049379,32
RTS0049380,29
RTS0049381,30
RTS0049382,23
RTS0049383,25
RTS0049384,16
RTS0049385,18
RTS0049386,28
RTS0049387,27
RTS0049388,22
RTS0049389,28
RTS0049390,22
RTS0049391,25
RTS0049392,113
RTS0049393,66
RTS0049394,26
RTS0049395,26
RTS0049396,65
RTS0049397,31
RTS0049398,19
RTS0049399,36
RTS0049400,16
RTS0049401,25
RTS0049402,33
RTS0049403,13
RTS0049404,22
RTS0049405,17
RTS0049406,17
RTS0049407,23
RTS0049408,22
RTS0049409,31
RTS0049410,25
RTS0049411,34
RTS0049412,16
RTS0049413,26
RTS0049414,32
RTS0049415,23
RTS0049416,22
RTS0049417,30
RTS0049418,18
RTS0049419,18
RTS0049420,15
RTS0049421,30
RTS0049422,26
RTS0049423,14
RTS0049424,48
RTS0049425,19
RTS0049426,26
RTS0049427,45
RTS0049428,21
RTS0049429,17
RTS0049430,18
RTS0049431,20
RTS0049432,24
RTS0049433,28
RTS0049434,21
RTS0049435,32
RTS0049436,16
RTS0049437,19
RTS0049438,19
RTS0049439,16
RTS0049440,16
RTS0049441,39
RTS0049442,24
RTS0049443,33
RTS0049444,34
RTS0049445,23
RTS0049446,22
RTS0049447,28
RTS0049448,25
RTS0049449,28
RTS0049450,31
RTS0049451,23
RTS0049452,26
RTS0049453,35
RTS0049454,14
RTS0049455,21
RTS0049456,34
RTS0049457,27
RTS0049458,42
RTS0049459,39
RTS0049460,23
RTS0049461,30
RTS0049462,20
RTS0049463,29
RTS0049464,21
RTS0049465,23
RTS0049466,25
RTS0049467,24
RTS0049468,16
RTS0049469,17
RTS0049470,31
RTS0049471,88
RTS0049472,38
RTS0049473,37
RTS0049474,22
RTS0049475,24
RTS0049476,29
RTS0049477,19
RTS0049478,40
RTS0049479,1300
RTS0049480,24
RTS0049481,14
RTS0049482,21
RTS0049483,29
RTS0049484,29
RTS0049485,31
RTS0997079,34
RTS0997080,60
RTS0997081,22
RTS0997082,57
RTS0997083,33
RTS0997084,55
RTS0997085,50
RTS0997086,39
RTS0997087,20
RTS0997088,1249
RTS0997089,807
RTS0997090,41
RTS0997091,18
RTS0997092,20
RTS0997093,17
RTS0997094,4
RTS0997095,17
RTS0997096,22
RTS0997097,4
RTS0997098,19
RTS0997099,13
RTS0997100,26
RTS0997101,24
RTS0997102,18
RTS0997103,16
RTS0997104,18
RTS0997105,13
RTS0997106,23
RTS0997107,16
RTS0997108,16
RTS0997109,7
RTS0997110,18
RTS0997111,15
RTS0997112,13
RTS0997113,20
RTS0997114,12
RTS0997115,10
RTS0997116,12
RTS0997117,17
RTS0997118,12
RTS0997119,16
RTS0997120,12
RTS0997121,12
RTS0997122,18
RTS0997123,20
RTS0997124,11
RTS0997125,18
RTS0997126,86
RTS0997127,13
RTS0997128,18
RTS0997129,74
RTS0997130,11
</Code_Summary>
