# Supplementary material for: Spatial meta-transcriptomics reveal associations of intratumor bacteria burden with lung cancer cells showing a distinct oncogenic signature
Source: J Immunother Cancer. 2022 Jul 6;10(7):e004698. doi: 10.1136/jitc-2022-004698 (PMC9260850; doi:10.1136/jitc-2022-004698)
Supplement: Supplementary data [file jitc-2022-004698supp009.zip › DSP-1001250002726-A-G05.dcc]

<Header>
FileVersion,0.02
SoftwareVersion,"GeoMx_NGS_Pipeline_ 2.0.0"
Date,2020-6-15
</Header>

<Scan_Attributes>
ID,DSP-1001250002726-A-G05
Plate_ID,1001250002726
Well,G05
</Scan_Attributes>

<NGS_Processing_Attributes>
SeqSetId,
tamperedIni,No
Raw,566427
Trimmed,563260
Stitched,558995
Aligned,548229
umiQ30,0.9916
rtsQ30,0.9914
</NGS_Processing_Attributes>


<Code_Summary>
RTS0039454,19
RTS0039455,18
RTS0039456,19
RTS0039457,23
RTS0039458,11
RTS0039459,4
RTS0039460,8
RTS0039461,9
RTS0039462,2
RTS0039463,11
RTS0039464,11
RTS0039465,8
RTS0039466,10
RTS0039467,17
RTS0039468,8
RTS0039469,15
RTS0039470,43
RTS0039471,35
RTS0039472,95
RTS0039473,65
RTS0039474,120
RTS0039475,80
RTS0039476,111
RTS0039477,166
RTS0039478,141
RTS0039479,6
RTS0039480,7
RTS0039481,5
RTS0039482,4
RTS0039483,7
RTS0039484,15
RTS0039485,20
RTS0039486,6
RTS0039487,4
RTS0039488,18
RTS0039489,9
RTS0039490,11
RTS0039491,10
RTS0039492,9
RTS0039493,10
RTS0039494,11
RTS0039495,7
RTS0039496,5
RTS0039497,5
RTS0039498,6
RTS0039499,59
RTS0039500,25
RTS0039501,34
RTS0039502,51
RTS0039503,42
RTS0039504,10
RTS0039505,11
RTS0039506,11
RTS0039507,16
RTS0039508,18
RTS0039509,7
RTS0039510,29
RTS0039511,51
RTS0039512,25
RTS0039513,37
RTS0039514,96
RTS0039515,81
RTS0039516,8
RTS0039517,8
RTS0039518,6
RTS0039519,5
RTS0039520,6
RTS0039521,11
RTS0039522,17
RTS0039523,10
RTS0039524,12
RTS0039525,21
RTS0039526,8
RTS0039527,8
RTS0039528,12
RTS0039529,5
RTS0039530,9
RTS0039531,14
RTS0039532,13
RTS0039533,11
RTS0039534,7
RTS0039535,9
RTS0039536,4
RTS0039537,5
RTS0039538,8
RTS0039539,6
RTS0039540,3
RTS0039541,4
RTS0039542,8
RTS0039543,4
RTS0039544,5
RTS0039545,12
RTS0039546,7
RTS0039547,12
RTS0039548,13
RTS0039549,10
RTS0039550,6
RTS0039551,6
RTS0039552,4
RTS0039553,7
RTS0039554,9
RTS0039555,6
RTS0039556,5
RTS0039557,9
RTS0039558,3
RTS0039559,6
RTS0039560,7
RTS0039561,11
RTS0039562,4
RTS0039563,7
RTS0039564,4
RTS0039565,13
RTS0039566,10
RTS0039567,4
RTS0039568,4
RTS0039569,6
RTS0039570,7
RTS0039571,8
RTS0039572,7
RTS0039573,11
RTS0039574,4
RTS0039575,4
RTS0039576,7
RTS0039577,8
RTS0039578,6
RTS0039579,10
RTS0039580,14
RTS0039581,9
RTS0039582,13
RTS0039583,17
RTS0039584,10
RTS0039585,9
RTS0039586,8
RTS0039587,6
RTS0039588,6
RTS0039589,21
RTS0039590,9
RTS0039591,13
RTS0039592,6
RTS0039593,4
RTS0039594,13
RTS0039595,6
RTS0039596,10
RTS0039597,6
RTS0039598,9
RTS0039599,7
RTS0039600,7
RTS0039601,4
RTS0039602,10
RTS0039603,8
RTS0039604,6
RTS0039605,5
RTS0039606,3
RTS0039607,12
RTS0039608,9
RTS0039609,4
RTS0039610,6
RTS0039611,8
RTS0039612,10
RTS0039613,11
RTS0039614,4
RTS0039615,9
RTS0039616,4
RTS0039617,2
RTS0039619,8
RTS0039620,5
RTS0039621,12
RTS0039622,8
RTS0039623,3
RTS0039624,9
RTS0039625,9
RTS0039626,4
RTS0039627,10
RTS0039628,6
RTS0039629,8
RTS0039630,23
RTS0039631,2
RTS0039632,8
RTS0039633,5
RTS0039634,5
RTS0039635,11
RTS0039636,5
RTS0039637,2
RTS0039638,12
RTS0039639,10
RTS0039640,1
RTS0039641,4
RTS0039642,7
RTS0039643,6
RTS0039644,7
RTS0039645,5
RTS0039646,9
RTS0039647,3
RTS0039648,8
RTS0039649,12
RTS0039650,11
RTS0039651,24
RTS0039652,22
RTS0039653,18
RTS0039654,9
RTS0039655,18
RTS0039656,25
RTS0039657,36
RTS0039658,16
RTS0039659,30
RTS0039660,12
RTS0039661,12
RTS0039662,8
RTS0039663,10
RTS0039664,6
RTS0039665,10
RTS0039666,3
RTS0039667,4
RTS0039668,5
RTS0039669,13
RTS0039670,4
RTS0039671,14
RTS0039672,21
RTS0039673,19
RTS0039674,18
RTS0039675,8
RTS0039676,6
RTS0039677,7
RTS0039678,3
RTS0039679,4
RTS0039680,4
RTS0039681,22
RTS0039682,15
RTS0039683,16
RTS0039684,8
RTS0039685,19
RTS0039686,23
RTS0039687,48
RTS0039688,24
RTS0039689,23
RTS0039690,25
RTS0039691,3
RTS0039692,15
RTS0039693,7
RTS0039694,3
RTS0039695,6
RTS0039696,9
RTS0039697,6
RTS0039698,4
RTS0039699,5
RTS0039700,3
RTS0039701,9
RTS0039702,11
RTS0039703,3
RTS0039704,12
RTS0039705,6
RTS0039706,2
RTS0039707,2
RTS0039708,4
RTS0039709,5
RTS0039710,7
RTS0039711,12
RTS0039712,14
RTS0039713,18
RTS0039714,16
RTS0039715,20
RTS0039716,8
RTS0039717,8
RTS0039718,6
RTS0039719,8
RTS0039720,42
RTS0039721,15
RTS0039722,7
RTS0039723,20
RTS0039724,18
RTS0039725,7
RTS0039726,10
RTS0039727,6
RTS0039728,8
RTS0039729,8
RTS0039730,4
RTS0039731,3
RTS0039732,9
RTS0039733,9
RTS0039734,9
RTS0039735,8
RTS0039736,12
RTS0039737,16
RTS0039738,5
RTS0039739,11
RTS0039740,11
RTS0039741,7
RTS0039742,4
RTS0039743,8
RTS0039744,10
RTS0039745,13
RTS0039746,13
RTS0039747,26
RTS0039749,22
RTS0039750,24
RTS0039751,8
RTS0039752,6
RTS0039753,5
RTS0039754,6
RTS0039755,10
RTS0039756,5
RTS0039757,3
RTS0039758,10
RTS0039759,4
RTS0039760,4
RTS0039761,15
RTS0039762,12
RTS0039763,3
RTS0039764,5
RTS0039765,9
RTS0039766,8
RTS0039767,5
RTS0039768,13
RTS0039769,10
RTS0039770,20
RTS0039771,12
RTS0039772,31
RTS0039773,19
RTS0039774,10
RTS0039775,27
RTS0039776,8
RTS0039777,6
RTS0039778,5
RTS0039779,9
RTS0039780,7
RTS0039781,17
RTS0039782,7
RTS0039783,7
RTS0039784,7
RTS0039785,19
RTS0039786,11
RTS0039787,9
RTS0039788,11
RTS0039789,5
RTS0039790,10
RTS0039791,18
RTS0039792,9
RTS0039793,13
RTS0039794,17
RTS0039795,5
RTS0039796,10
RTS0039797,12
RTS0039798,2
RTS0039799,4
RTS0039800,11
RTS0039801,5
RTS0039802,3
RTS0039803,7
RTS0039804,17
RTS0039805,11
RTS0039806,3
RTS0039807,8
RTS0039808,6
RTS0039809,10
RTS0039810,8
RTS0039811,11
RTS0039812,8
RTS0039813,7
RTS0039814,8
RTS0039815,7
RTS0039816,6
RTS0039817,5
RTS0039818,13
RTS0039819,11
RTS0039820,5
RTS0039821,10
RTS0039822,13
RTS0039823,8
RTS0039824,5
RTS0039825,9
RTS0039826,9
RTS0039827,11
RTS0039828,8
RTS0039829,7
RTS0039830,5
RTS0039831,7
RTS0039832,10
RTS0039833,6
RTS0039834,4
RTS0039835,10
RTS0039836,16
RTS0039838,8
RTS0039839,4
RTS0039840,5
RTS0039841,13
RTS0039842,17
RTS0039843,7
RTS0039844,11
RTS0039845,7
RTS0039846,7
RTS0039847,8
RTS0039848,5
RTS0039849,11
RTS0039850,5
RTS0039851,6
RTS0039852,14
RTS0039853,5
RTS0039854,12
RTS0039855,12
RTS0039856,3
RTS0039857,4
RTS0039858,5
RTS0039859,5
RTS0039860,8
RTS0039861,7
RTS0039862,7
RTS0039863,3
RTS0039864,8
RTS0039865,3
RTS0039866,26
RTS0039867,30
RTS0039868,9
RTS0039869,29
RTS0039870,30
RTS0039871,4
RTS0039872,6
RTS0039873,9
RTS0039874,5
RTS0039875,10
RTS0039876,5
RTS0039877,11
RTS0039878,5
RTS0039879,6
RTS0039880,3
RTS0039881,3
RTS0039882,7
RTS0039883,4
RTS0039884,3
RTS0039885,9
RTS0039886,7
RTS0039887,3
RTS0039888,8
RTS0039890,1
RTS0039891,10
RTS0039892,3
RTS0039893,14
RTS0039894,3
RTS0039895,12
RTS0039896,2
RTS0039897,3
RTS0039898,6
RTS0039899,7
RTS0039900,5
RTS0039901,11
RTS0039902,4
RTS0039903,5
RTS0039904,5
RTS0039905,4
RTS0039906,10
RTS0039907,9
RTS0039908,4
RTS0039909,3
RTS0039910,4
RTS0039911,7
RTS0039912,7
RTS0039913,7
RTS0039914,5
RTS0039915,8
RTS0039916,12
RTS0039917,4
RTS0039918,12
RTS0039919,7
RTS0039920,5
RTS0039921,5
RTS0039922,7
RTS0039923,3
RTS0039924,8
RTS0039925,8
RTS0039926,9
RTS0039927,12
RTS0039928,9
RTS0039929,6
RTS0039930,14
RTS0039931,1
RTS0039932,6
RTS0039933,6
RTS0039934,6
RTS0039935,8
RTS0039936,5
RTS0039937,8
RTS0039938,12
RTS0039939,8
RTS0039940,5
RTS0039941,4
RTS0039942,5
RTS0039943,6
RTS0039944,12
RTS0039945,3
RTS0039946,11
RTS0039947,18
RTS0039948,22
RTS0039949,13
RTS0039950,24
RTS0039951,7
RTS0039952,7
RTS0039953,6
RTS0039954,5
RTS0039955,8
RTS0039956,19
RTS0039957,16
RTS0039958,27
RTS0039959,10
RTS0039960,26
RTS0039961,4
RTS0039962,4
RTS0039963,3
RTS0039964,6
RTS0039965,4
RTS0039966,4
RTS0039967,6
RTS0039968,7
RTS0039969,2
RTS0039970,11
RTS0039971,12
RTS0039972,2
RTS0039973,4
RTS0039974,10
RTS0039975,6
RTS0039976,9
RTS0039977,7
RTS0039978,7
RTS0039979,8
RTS0039980,4
RTS0039981,11
RTS0039982,16
RTS0039983,13
RTS0039984,7
RTS0039985,15
RTS0039986,35
RTS0039987,21
RTS0039988,9
RTS0039989,11
RTS0039990,9
RTS0039991,9
RTS0039992,4
RTS0039993,7
RTS0039994,7
RTS0039995,4
RTS0039996,77
RTS0039997,48
RTS0039998,86
RTS0039999,81
RTS0040000,83
RTS0040001,8
RTS0040002,7
RTS0040003,9
RTS0040004,7
RTS0040005,6
RTS0040006,6
RTS0040007,9
RTS0040008,3
RTS0040009,5
RTS0040010,5
RTS0040011,5
RTS0040012,7
RTS0040013,7
RTS0040014,8
RTS0040015,3
RTS0040016,3
RTS0040017,8
RTS0040018,3
RTS0040019,9
RTS0040020,7
RTS0040021,7
RTS0040022,4
RTS0040023,7
RTS0040024,1
RTS0040025,7
RTS0040026,9
RTS0040027,20
RTS0040028,12
RTS0040029,9
RTS0040030,19
RTS0040031,6
RTS0040032,5
RTS0040033,3
RTS0040034,3
RTS0040035,1
RTS0040036,6
RTS0040037,3
RTS0040038,8
RTS0040039,4
RTS0040040,4
RTS0040041,10
RTS0040042,4
RTS0040043,5
RTS0040044,5
RTS0040045,3
RTS0040046,7
RTS0040047,8
RTS0040048,7
RTS0040049,4
RTS0040050,3
RTS0040051,6
RTS0040052,8
RTS0040053,4
RTS0040054,6
RTS0040055,10
RTS0040056,8
RTS0040057,3
RTS0040058,5
RTS0040059,8
RTS0040060,8
RTS0040061,8
RTS0040062,7
RTS0040063,4
RTS0040064,6
RTS0040065,6
RTS0040066,3
RTS0040067,8
RTS0040068,8
RTS0040069,4
RTS0040070,4
RTS0040071,7
RTS0040072,7
RTS0040073,11
RTS0040074,8
RTS0040075,4
RTS0040076,9
RTS0040077,7
RTS0040078,2
RTS0040079,4
RTS0040080,3
RTS0040081,9
RTS0040082,11
RTS0040083,4
RTS0040084,3
RTS0040085,5
RTS0040086,4
RTS0040087,5
RTS0040088,6
RTS0040089,8
RTS0040090,9
RTS0040091,1
RTS0040092,7
RTS0040093,13
RTS0040094,9
RTS0040095,7
RTS0040096,4
RTS0040097,4
RTS0040098,6
RTS0040099,9
RTS0040100,8
RTS0040101,3
RTS0040102,4
RTS0040103,3
RTS0040104,4
RTS0040105,6
RTS0040106,5
RTS0040107,3
RTS0040108,4
RTS0040109,5
RTS0040110,6
RTS0040111,5
RTS0040112,5
RTS0040113,6
RTS0040114,3
RTS0040115,7
RTS0040116,32
RTS0040117,18
RTS0040118,13
RTS0040119,14
RTS0040120,18
RTS0040121,24
RTS0040122,17
RTS0040123,16
RTS0040124,11
RTS0040125,17
RTS0040126,9
RTS0040127,9
RTS0040128,7
RTS0040129,7
RTS0040130,9
RTS0040131,13
RTS0040132,9
RTS0040133,8
RTS0040134,6
RTS0040135,5
RTS0040136,2
RTS0040137,5
RTS0040138,9
RTS0040139,6
RTS0040140,4
RTS0040141,8
RTS0040142,4
RTS0040143,9
RTS0040144,16
RTS0040145,12
RTS0040146,20
RTS0040147,24
RTS0040148,19
RTS0040149,11
RTS0040150,18
RTS0040151,7
RTS0040152,8
RTS0040153,10
RTS0040154,10
RTS0040155,10
RTS0040156,10
RTS0040157,6
RTS0040158,11
RTS0040159,10
RTS0040160,10
RTS0040161,6
RTS0040162,6
RTS0040163,12
RTS0040164,7
RTS0040165,11
RTS0040166,5
RTS0040167,4
RTS0040168,5
RTS0040169,4
RTS0040170,8
RTS0040171,5
RTS0040172,12
RTS0040173,14
RTS0040174,8
RTS0040175,12
RTS0040176,4
RTS0040177,3
RTS0040178,6
RTS0040179,4
RTS0040180,6
RTS0040181,9
RTS0040182,12
RTS0040183,4
RTS0040184,6
RTS0040185,4
RTS0040186,8
RTS0040187,8
RTS0040188,6
RTS0040189,2
RTS0040190,5
RTS0040191,12
RTS0040192,6
RTS0040193,5
RTS0040194,8
RTS0040195,10
RTS0040196,6
RTS0040197,5
RTS0040198,3
RTS0040199,7
RTS0040200,5
RTS0040201,29
RTS0040202,10
RTS0040203,23
RTS0040204,12
RTS0040205,24
RTS0040206,14
RTS0040207,3
RTS0040208,14
RTS0040209,19
RTS0040210,14
RTS0040211,5
RTS0040212,8
RTS0040213,5
RTS0040214,10
RTS0040215,6
RTS0040216,4
RTS0040217,6
RTS0040218,6
RTS0040219,6
RTS0040220,5
RTS0040221,10
RTS0040222,7
RTS0040223,6
RTS0040224,4
RTS0040225,3
RTS0040226,6
RTS0040227,5
RTS0040228,4
RTS0040229,5
RTS0040230,8
RTS0040231,2
RTS0040232,3
RTS0040233,3
RTS0040234,2
RTS0040235,4
RTS0040236,10
RTS0040237,20
RTS0040238,24
RTS0040239,24
RTS0040240,15
RTS0040241,9
RTS0040242,10
RTS0040243,13
RTS0040244,16
RTS0040245,10
RTS0040246,7
RTS0040247,10
RTS0040248,10
RTS0040249,10
RTS0040250,3
RTS0040251,16
RTS0040252,16
RTS0040253,6
RTS0040254,9
RTS0040255,11
RTS0040256,4
RTS0040257,3
RTS0040258,4
RTS0040259,7
RTS0040260,6
RTS0040261,2
RTS0040262,6
RTS0040263,9
RTS0040264,7
RTS0040265,7
RTS0040266,6
RTS0040267,3
RTS0040268,6
RTS0040269,10
RTS0040270,6
RTS0040271,15
RTS0040272,12
RTS0040273,9
RTS0040274,6
RTS0040275,6
RTS0040276,4
RTS0040277,6
RTS0040278,34
RTS0040279,24
RTS0040280,10
RTS0040281,5
RTS0040282,7
RTS0040283,13
RTS0040284,4
RTS0040285,11
RTS0040286,7
RTS0040287,4
RTS0040288,1
RTS0040289,2
RTS0040290,7
RTS0040291,3
RTS0040292,8
RTS0040293,5
RTS0040294,9
RTS0040295,5
RTS0040296,6
RTS0040297,9
RTS0040298,5
RTS0040299,4
RTS0040300,4
RTS0040301,4
RTS0040302,7
RTS0040303,7
RTS0040304,3
RTS0040305,6
RTS0040306,8
RTS0040307,7
RTS0040308,9
RTS0040309,6
RTS0040310,8
RTS0040311,14
RTS0040312,24
RTS0040313,22
RTS0040314,24
RTS0040315,40
RTS0040316,5
RTS0040317,4
RTS0040318,3
RTS0040319,3
RTS0040320,10
RTS0040321,1
RTS0040322,8
RTS0040323,3
RTS0040324,10
RTS0040325,6
RTS0040326,18
RTS0040327,14
RTS0040328,28
RTS0040329,45
RTS0040330,34
RTS0040331,10
RTS0040332,9
RTS0040333,2
RTS0040334,4
RTS0040335,6
RTS0040336,22
RTS0040337,26
RTS0040338,6
RTS0040339,19
RTS0040340,8
RTS0040341,17
RTS0040342,4
RTS0040343,19
RTS0040344,20
RTS0040345,12
RTS0040346,8
RTS0040347,7
RTS0040348,5
RTS0040349,11
RTS0040350,3
RTS0040351,9
RTS0040352,6
RTS0040353,11
RTS0040354,3
RTS0040355,4
RTS0040356,8
RTS0040357,7
RTS0040358,11
RTS0040359,6
RTS0040360,11
RTS0040361,13
RTS0040363,6
RTS0040364,6
RTS0040365,7
RTS0040366,19
RTS0040367,31
RTS0040368,29
RTS0040369,24
RTS0040370,25
RTS0040371,9
RTS0040372,6
RTS0040373,11
RTS0040374,7
RTS0040375,6
RTS0040376,20
RTS0040377,41
RTS0040378,20
RTS0040379,35
RTS0040380,17
RTS0040381,5
RTS0040382,9
RTS0040383,7
RTS0040384,7
RTS0040385,3
RTS0040386,17
RTS0040387,28
RTS0040388,21
RTS0040389,22
RTS0040390,13
RTS0040391,18
RTS0040392,17
RTS0040393,7
RTS0040394,17
RTS0040395,16
RTS0040396,30
RTS0040397,24
RTS0040398,29
RTS0040399,25
RTS0040400,33
RTS0040401,13
RTS0040402,17
RTS0040403,23
RTS0040404,13
RTS0040405,4
RTS0040406,11
RTS0040407,7
RTS0040408,4
RTS0040409,6
RTS0040410,8
RTS0040411,22
RTS0040412,13
RTS0040413,18
RTS0040414,26
RTS0040415,26
RTS0040416,47
RTS0040417,13
RTS0040418,10
RTS0040419,44
RTS0040420,66
RTS0040421,20
RTS0040422,82
RTS0040423,49
RTS0040424,33
RTS0040425,11
RTS0040426,2
RTS0040428,6
RTS0040429,8
RTS0040430,9
RTS0040431,11
RTS0040432,7
RTS0040433,4
RTS0040434,6
RTS0040435,8
RTS0040436,15
RTS0040437,31
RTS0040438,55
RTS0040439,60
RTS0040440,46
RTS0040441,25
RTS0040442,26
RTS0040443,25
RTS0040444,17
RTS0040445,20
RTS0040446,9
RTS0040447,13
RTS0040448,15
RTS0040449,16
RTS0040450,7
RTS0040451,7
RTS0040452,9
RTS0040453,9
RTS0040454,14
RTS0040455,25
RTS0040456,28
RTS0040457,10
RTS0040458,4
RTS0040459,13
RTS0040460,21
RTS0040461,9
RTS0040462,7
RTS0040463,19
RTS0040464,8
RTS0040465,10
RTS0040466,7
RTS0040467,9
RTS0040468,7
RTS0040469,4
RTS0040470,3
RTS0040471,8
RTS0040472,4
RTS0040473,2
RTS0040474,7
RTS0040475,7
RTS0040477,6
RTS0040478,4
RTS0040479,7
RTS0040480,2
RTS0040481,8
RTS0040482,13
RTS0040483,14
RTS0040484,22
RTS0040485,21
RTS0040486,6
RTS0040487,5
RTS0040488,6
RTS0040489,4
RTS0040490,7
RTS0040491,11
RTS0040492,2
RTS0040493,2
RTS0040494,8
RTS0040495,6
RTS0040496,8
RTS0040497,6
RTS0040498,9
RTS0040499,6
RTS0040500,8
RTS0040501,6
RTS0040502,6
RTS0040503,8
RTS0040504,5
RTS0040505,6
RTS0040506,5
RTS0040507,4
RTS0040508,9
RTS0040509,8
RTS0040510,5
RTS0040511,7
RTS0040512,9
RTS0040513,7
RTS0040514,2
RTS0040515,3
RTS0040516,6
RTS0040517,2
RTS0040518,7
RTS0040519,4
RTS0040520,1
RTS0040521,5
RTS0040522,9
RTS0040523,5
RTS0040524,3
RTS0040525,7
RTS0040526,6
RTS0040527,7
RTS0040528,11
RTS0040529,6
RTS0040530,7
RTS0040531,6
RTS0040532,10
RTS0040533,9
RTS0040534,8
RTS0040535,6
RTS0040536,18
RTS0040537,38
RTS0040538,24
RTS0040539,23
RTS0040540,19
RTS0040541,5
RTS0040542,6
RTS0040543,5
RTS0040544,5
RTS0040545,2
RTS0040546,5
RTS0040547,4
RTS0040548,6
RTS0040549,3
RTS0040550,4
RTS0040551,4
RTS0040552,5
RTS0040553,12
RTS0040554,6
RTS0040555,10
RTS0040556,5
RTS0040557,6
RTS0040558,8
RTS0040559,7
RTS0040560,5
RTS0040561,8
RTS0040562,5
RTS0040563,9
RTS0040564,3
RTS0040565,4
RTS0040566,8
RTS0040567,4
RTS0040568,5
RTS0040569,4
RTS0040570,4
RTS0040571,8
RTS0040572,3
RTS0040573,11
RTS0040574,10
RTS0040575,9
RTS0040576,6
RTS0040577,7
RTS0040578,6
RTS0040579,5
RTS0040580,5
RTS0040581,4
RTS0040582,10
RTS0040583,5
RTS0040584,5
RTS0040585,8
RTS0040586,4
RTS0040587,5
RTS0040588,14
RTS0040589,4
RTS0040590,9
RTS0040591,8
RTS0040592,5
RTS0040593,7
RTS0040594,4
RTS0040595,7
RTS0040596,6
RTS0040597,8
RTS0040598,8
RTS0040599,3
RTS0040600,10
RTS0040601,6
RTS0040602,9
RTS0040603,12
RTS0040604,20
RTS0040605,5
RTS0040606,7
RTS0040607,9
RTS0040608,10
RTS0040609,4
RTS0040610,10
RTS0040611,6
RTS0040612,3
RTS0040613,10
RTS0040614,5
RTS0040615,4
RTS0040616,3
RTS0040617,5
RTS0040618,3
RTS0040619,8
RTS0040620,6
RTS0040621,9
RTS0040622,8
RTS0040623,8
RTS0040624,11
RTS0040625,5
RTS0040626,2
RTS0040627,3
RTS0040628,5
RTS0040629,7
RTS0040630,11
RTS0040631,15
RTS0040632,7
RTS0040633,9
RTS0040634,3
RTS0040635,7
RTS0040636,8
RTS0040637,4
RTS0040638,6
RTS0040639,2
RTS0040640,7
RTS0040641,11
RTS0040642,19
RTS0040643,9
RTS0040644,8
RTS0040645,16
RTS0040646,7
RTS0040647,3
RTS0040648,9
RTS0040649,6
RTS0040650,6
RTS0040651,18
RTS0040652,9
RTS0040653,11
RTS0040654,11
RTS0040655,17
RTS0040656,9
RTS0040657,12
RTS0040658,3
RTS0040659,8
RTS0040660,10
RTS0040661,3
RTS0040662,6
RTS0040663,6
RTS0040664,6
RTS0040665,6
RTS0040666,5
RTS0040667,8
RTS0040668,2
RTS0040669,7
RTS0040670,7
RTS0040671,7
RTS0040672,7
RTS0040673,5
RTS0040674,5
RTS0040675,7
RTS0040676,20
RTS0040677,13
RTS0040678,32
RTS0040679,18
RTS0040680,63
RTS0040681,25
RTS0040682,10
RTS0040683,30
RTS0040684,47
RTS0040685,15
RTS0040686,4
RTS0040687,3
RTS0040688,2
RTS0040689,7
RTS0040690,4
RTS0040691,5
RTS0040692,5
RTS0040693,9
RTS0040694,8
RTS0040695,7
RTS0040697,5
RTS0040698,5
RTS0040699,5
RTS0040700,3
RTS0040701,22
RTS0040702,36
RTS0040703,30
RTS0040704,39
RTS0040705,48
RTS0040706,4
RTS0040707,7
RTS0040708,6
RTS0040709,4
RTS0040710,7
RTS0040711,6
RTS0040712,6
RTS0040713,8
RTS0040714,7
RTS0040715,9
RTS0040716,9
RTS0040717,5
RTS0040718,5
RTS0040719,5
RTS0040720,5
RTS0040721,7
RTS0040722,3
RTS0040723,11
RTS0040724,8
RTS0040725,8
RTS0040726,16
RTS0040727,33
RTS0040728,15
RTS0040729,14
RTS0040730,17
RTS0040731,8
RTS0040732,8
RTS0040733,6
RTS0040734,9
RTS0040735,9
RTS0040736,67
RTS0040737,45
RTS0040738,34
RTS0040739,50
RTS0040740,45
RTS0040741,5
RTS0040742,4
RTS0040743,5
RTS0040744,8
RTS0040745,4
RTS0040746,10
RTS0040747,9
RTS0040748,9
RTS0040749,8
RTS0040750,8
RTS0040751,10
RTS0040752,15
RTS0040753,12
RTS0040754,9
RTS0040755,12
RTS0040756,10
RTS0040757,9
RTS0040758,10
RTS0040759,4
RTS0040760,6
RTS0040761,12
RTS0040762,6
RTS0040763,11
RTS0040764,11
RTS0040765,17
RTS0040766,6
RTS0040767,9
RTS0040768,8
RTS0040769,6
RTS0040770,4
RTS0040771,5
RTS0040772,9
RTS0040773,4
RTS0040774,7
RTS0040775,7
RTS0040776,12
RTS0040777,6
RTS0040778,12
RTS0040779,7
RTS0040780,10
RTS0040781,9
RTS0040782,17
RTS0040783,12
RTS0040784,10
RTS0040785,10
RTS0040786,6
RTS0040787,7
RTS0040788,3
RTS0040789,8
RTS0040790,4
RTS0040791,5
RTS0040792,2
RTS0040793,5
RTS0040794,7
RTS0040795,4
RTS0040796,8
RTS0040797,7
RTS0040798,1
RTS0040799,4
RTS0040800,5
RTS0040801,7
RTS0040802,17
RTS0040803,12
RTS0040804,7
RTS0040805,8
RTS0040806,6
RTS0040807,8
RTS0040808,2
RTS0040809,9
RTS0040810,2
RTS0040811,5
RTS0040812,8
RTS0040813,6
RTS0040814,8
RTS0040815,12
RTS0040816,8
RTS0040817,6
RTS0040818,20
RTS0040819,10
RTS0040820,15
RTS0040821,13
RTS0040822,10
RTS0040823,6
RTS0040824,8
RTS0040825,16
RTS0040826,8
RTS0040827,7
RTS0040828,15
RTS0040830,10
RTS0040831,3
RTS0040832,6
RTS0040833,7
RTS0040834,6
RTS0040836,28
RTS0040837,15
RTS0040838,27
RTS0040839,10
RTS0040840,8
RTS0040841,23
RTS0040842,20
RTS0040843,31
RTS0040844,24
RTS0040845,17
RTS0040846,23
RTS0040847,14
RTS0040848,9
RTS0040849,7
RTS0040850,14
RTS0040851,11
RTS0040852,15
RTS0040853,14
RTS0040854,11
RTS0040855,13
RTS0040856,6
RTS0040857,8
RTS0040858,6
RTS0040859,4
RTS0040860,7
RTS0040861,9
RTS0040862,8
RTS0040863,7
RTS0040864,12
RTS0040865,4
RTS0040866,11
RTS0040867,5
RTS0040868,11
RTS0040869,7
RTS0040870,4
RTS0040871,11
RTS0040872,16
RTS0040873,11
RTS0040874,16
RTS0040875,12
RTS0040876,4
RTS0040877,7
RTS0040878,3
RTS0040879,8
RTS0040880,6
RTS0040881,10
RTS0040882,2
RTS0040883,3
RTS0040884,7
RTS0040885,9
RTS0040886,39
RTS0040887,67
RTS0040888,69
RTS0040889,101
RTS0040890,63
RTS0040891,10
RTS0040892,11
RTS0040893,11
RTS0040894,10
RTS0040895,13
RTS0040896,6
RTS0040897,7
RTS0040898,2
RTS0040899,4
RTS0040900,4
RTS0040901,19
RTS0040902,8
RTS0040903,2
RTS0040904,21
RTS0040905,18
RTS0040906,13
RTS0040907,18
RTS0040908,16
RTS0040909,17
RTS0040910,12
RTS0040911,18
RTS0040912,22
RTS0040913,11
RTS0040914,10
RTS0040915,16
RTS0040916,8
RTS0040917,6
RTS0040918,8
RTS0040919,3
RTS0040920,3
RTS0040921,6
RTS0040922,8
RTS0040923,5
RTS0040924,5
RTS0040925,8
RTS0040926,4
RTS0040927,9
RTS0040928,4
RTS0040929,6
RTS0040930,1
RTS0040931,9
RTS0040932,9
RTS0040933,6
RTS0040934,7
RTS0040935,8
RTS0040936,12
RTS0040937,14
RTS0040938,4
RTS0040939,15
RTS0040940,14
RTS0040941,8
RTS0040942,6
RTS0040943,4
RTS0040944,8
RTS0040945,8
RTS0040946,13
RTS0040947,17
RTS0040948,19
RTS0040949,10
RTS0040950,7
RTS0040951,10
RTS0040952,6
RTS0040953,1
RTS0040954,6
RTS0040955,9
RTS0040956,9
RTS0040957,6
RTS0040958,6
RTS0040959,9
RTS0040960,4
RTS0040961,13
RTS0040962,2
RTS0040963,4
RTS0040964,6
RTS0040965,5
RTS0040966,8
RTS0040967,8
RTS0040968,15
RTS0040969,6
RTS0040970,5
RTS0040971,3
RTS0040972,7
RTS0040973,10
RTS0040974,3
RTS0040975,7
RTS0040976,6
RTS0040977,9
RTS0040978,4
RTS0040979,7
RTS0040980,4
RTS0040981,8
RTS0040982,6
RTS0040983,13
RTS0040984,5
RTS0040985,8
RTS0040986,5
RTS0040987,7
RTS0040988,9
RTS0040989,9
RTS0040990,8
RTS0040991,16
RTS0040992,10
RTS0040993,9
RTS0040994,16
RTS0040995,6
RTS0040996,9
RTS0040997,7
RTS0040998,4
RTS0040999,9
RTS0041000,7
RTS0041001,4
RTS0041002,11
RTS0041003,11
RTS0041004,13
RTS0041005,11
RTS0041006,15
RTS0041007,7
RTS0041008,17
RTS0041009,7
RTS0041010,10
RTS0041011,5
RTS0041012,9
RTS0041013,6
RTS0041014,6
RTS0041015,6
RTS0041016,13
RTS0041017,3
RTS0041018,4
RTS0041019,7
RTS0041020,4
RTS0041021,5
RTS0041022,8
RTS0041023,6
RTS0041024,9
RTS0041025,5
RTS0041026,4
RTS0041027,7
RTS0041028,10
RTS0041029,10
RTS0041030,6
RTS0041031,11
RTS0041032,12
RTS0041033,13
RTS0041034,12
RTS0041035,15
RTS0041036,14
RTS0041037,8
RTS0041038,7
RTS0041039,4
RTS0041040,4
RTS0041041,7
RTS0041042,4
RTS0041043,3
RTS0041044,10
RTS0041045,6
RTS0041046,51
RTS0041047,43
RTS0041048,20
RTS0041049,65
RTS0041050,74
RTS0041051,14
RTS0041052,13
RTS0041053,13
RTS0041054,11
RTS0041055,8
RTS0041056,6
RTS0041057,7
RTS0041058,3
RTS0041059,5
RTS0041060,8
RTS0041061,13
RTS0041062,5
RTS0041063,11
RTS0041064,6
RTS0041066,10
RTS0041067,9
RTS0041068,8
RTS0041069,9
RTS0041070,11
RTS0041071,9
RTS0041072,6
RTS0041073,4
RTS0041074,4
RTS0041075,8
RTS0041076,8
RTS0041077,9
RTS0041078,7
RTS0041079,4
RTS0041080,7
RTS0041081,12
RTS0041082,5
RTS0041083,8
RTS0041084,7
RTS0041085,5
RTS0041086,10
RTS0041087,17
RTS0041088,14
RTS0041089,11
RTS0041090,21
RTS0041091,7
RTS0041092,7
RTS0041093,6
RTS0041094,5
RTS0041095,7
RTS0041096,1
RTS0041097,2
RTS0041098,6
RTS0041099,4
RTS0041100,3
RTS0041101,12
RTS0041102,6
RTS0041103,13
RTS0041104,4
RTS0041105,13
RTS0041106,22
RTS0041107,19
RTS0041108,23
RTS0041109,17
RTS0041110,14
RTS0041111,7
RTS0041112,8
RTS0041113,6
RTS0041114,10
RTS0041115,5
RTS0041116,10
RTS0041117,11
RTS0041118,9
RTS0041119,16
RTS0041120,11
RTS0041121,6
RTS0041122,8
RTS0041123,13
RTS0041124,3
RTS0041125,6
RTS0041126,11
RTS0041127,20
RTS0041128,20
RTS0041129,7
RTS0041130,7
RTS0041131,7
RTS0041132,13
RTS0041133,10
RTS0041134,18
RTS0041135,19
RTS0041136,11
RTS0041137,3
RTS0041138,7
RTS0041139,13
RTS0041140,6
RTS0041141,14
RTS0041142,15
RTS0041143,4
RTS0041144,6
RTS0041145,3
RTS0041146,6
RTS0041147,5
RTS0041148,9
RTS0041149,8
RTS0041150,7
RTS0041151,6
RTS0041152,4
RTS0041153,4
RTS0041154,15
RTS0041155,8
RTS0041156,14
RTS0041157,10
RTS0041158,7
RTS0041159,9
RTS0041160,9
RTS0041161,8
RTS0041162,4
RTS0041163,6
RTS0041164,7
RTS0041165,4
RTS0041166,7
RTS0041167,5
RTS0041168,10
RTS0041169,8
RTS0041170,6
RTS0041171,4
RTS0041172,12
RTS0041173,7
RTS0041174,10
RTS0041175,13
RTS0041176,7
RTS0041177,8
RTS0041178,10
RTS0041179,5
RTS0041180,10
RTS0041181,12
RTS0041182,9
RTS0041183,6
RTS0041184,2
RTS0041185,5
RTS0041186,5
RTS0041187,6
RTS0041188,2
RTS0041189,8
RTS0041190,11
RTS0041191,13
RTS0041192,15
RTS0041193,12
RTS0041194,9
RTS0041195,6
RTS0041196,9
RTS0041197,10
RTS0041198,7
RTS0041199,8
RTS0041200,6
RTS0041201,4
RTS0041202,11
RTS0041203,9
RTS0041204,9
RTS0041205,6
RTS0041206,17
RTS0041207,41
RTS0041208,21
RTS0041209,31
RTS0041210,9
RTS0041211,14
RTS0041212,12
RTS0041213,21
RTS0041214,9
RTS0041215,13
RTS0041216,5
RTS0041217,11
RTS0041218,4
RTS0041219,7
RTS0041220,8
RTS0041221,9
RTS0041222,5
RTS0041223,8
RTS0041224,7
RTS0041225,7
RTS0041226,7
RTS0041227,7
RTS0041228,2
RTS0041229,11
RTS0041230,12
RTS0041231,19
RTS0041232,21
RTS0041233,28
RTS0041234,33
RTS0041235,19
RTS0041236,7
RTS0041237,4
RTS0041238,3
RTS0041239,4
RTS0041240,4
RTS0041241,12
RTS0041242,9
RTS0041243,5
RTS0041244,7
RTS0041246,13
RTS0041247,9
RTS0041248,7
RTS0041249,7
RTS0041250,15
RTS0041251,7
RTS0041252,4
RTS0041253,11
RTS0041254,11
RTS0041255,12
RTS0041256,6
RTS0041257,12
RTS0041258,3
RTS0041259,4
RTS0041260,8
RTS0041261,17
RTS0041262,18
RTS0041263,10
RTS0041265,10
RTS0041266,9
RTS0041267,10
RTS0041268,7
RTS0041269,7
RTS0041270,9
RTS0041271,9
RTS0041272,10
RTS0041273,3
RTS0041274,6
RTS0041275,3
RTS0041276,8
RTS0041277,6
RTS0041278,8
RTS0041279,7
RTS0041280,5
RTS0041281,7
RTS0041282,7
RTS0041283,8
RTS0041284,7
RTS0041285,5
RTS0041286,5
RTS0041287,8
RTS0041288,8
RTS0041289,5
RTS0041290,9
RTS0041291,11
RTS0041292,8
RTS0041293,6
RTS0041294,7
RTS0041295,4
RTS0041296,10
RTS0041297,9
RTS0041298,7
RTS0041299,3
RTS0041300,8
RTS0041301,4
RTS0041302,2
RTS0041303,10
RTS0041304,8
RTS0041305,9
RTS0041306,4
RTS0041307,3
RTS0041308,10
RTS0041309,5
RTS0041310,11
RTS0041311,1
RTS0041312,4
RTS0041313,6
RTS0041314,7
RTS0041315,7
RTS0041316,14
RTS0041317,8
RTS0041318,13
RTS0041319,12
RTS0041320,9
RTS0041321,8
RTS0041322,3
RTS0041323,11
RTS0041324,14
RTS0041325,7
RTS0041326,8
RTS0041327,9
RTS0041328,11
RTS0041329,8
RTS0041330,8
RTS0041331,7
RTS0041332,9
RTS0041333,7
RTS0041334,2
RTS0041335,5
RTS0041346,18
RTS0041347,9
RTS0041348,20
RTS0041349,13
RTS0041350,19
RTS0041351,6
RTS0041352,8
RTS0041353,2
RTS0041354,6
RTS0041355,4
RTS0041356,6
RTS0041357,7
RTS0041358,2
RTS0041359,10
RTS0041360,4
RTS0041361,8
RTS0041362,11
RTS0041363,6
RTS0041364,9
RTS0041365,6
RTS0041366,4
RTS0041367,3
RTS0041368,5
RTS0041369,6
RTS0041370,4
RTS0041371,11
RTS0041372,6
RTS0041373,12
RTS0041374,6
RTS0041375,5
RTS0041376,8
RTS0041377,5
RTS0041378,2
RTS0041379,5
RTS0041380,4
RTS0041381,14
RTS0041382,8
RTS0041383,5
RTS0041384,3
RTS0041385,7
RTS0041386,2
RTS0041387,6
RTS0041388,9
RTS0041389,2
RTS0041390,5
RTS0041391,11
RTS0041392,6
RTS0041393,4
RTS0041394,3
RTS0041395,4
RTS0041396,7
RTS0041397,3
RTS0041398,9
RTS0041399,4
RTS0041400,7
RTS0041401,10
RTS0041402,4
RTS0041403,4
RTS0041404,4
RTS0041405,5
RTS0041406,6
RTS0041407,5
RTS0041408,4
RTS0041409,3
RTS0041410,8
RTS0041411,9
RTS0041412,6
RTS0041413,7
RTS0041414,4
RTS0041415,5
RTS0041416,5
RTS0041417,6
RTS0041418,7
RTS0041419,7
RTS0041420,4
RTS0041421,6
RTS0041422,10
RTS0041423,6
RTS0041424,6
RTS0041425,5
RTS0041426,7
RTS0041427,2
RTS0041428,7
RTS0041429,6
RTS0041430,9
RTS0041431,5
RTS0041432,7
RTS0041433,4
RTS0041434,10
RTS0041435,7
RTS0041436,12
RTS0041437,4
RTS0041438,5
RTS0041439,6
RTS0041440,4
RTS0041441,7
RTS0041442,8
RTS0041443,6
RTS0041444,3
RTS0041445,4
RTS0041446,8
RTS0041447,5
RTS0041448,4
RTS0041449,6
RTS0041450,4
RTS0041451,4
RTS0041452,7
RTS0041453,9
RTS0041454,4
RTS0041455,4
RTS0041456,7
RTS0041457,7
RTS0041458,7
RTS0041459,6
RTS0041460,4
RTS0041461,4
RTS0041462,4
RTS0041463,7
RTS0041464,6
RTS0041465,6
RTS0041466,6
RTS0041467,9
RTS0041468,7
RTS0041469,9
RTS0041470,8
RTS0041471,6
RTS0041472,3
RTS0041473,6
RTS0041474,7
RTS0041475,5
RTS0041476,9
RTS0041477,7
RTS0041478,5
RTS0041479,5
RTS0041480,6
RTS0041481,2
RTS0041482,5
RTS0041483,5
RTS0041484,5
RTS0041485,3
RTS0041486,8
RTS0041487,13
RTS0041488,15
RTS0041489,9
RTS0041490,6
RTS0041491,11
RTS0041492,8
RTS0041493,10
RTS0041494,4
RTS0041495,6
RTS0041496,34
RTS0041497,30
RTS0041498,28
RTS0041499,46
RTS0041500,32
RTS0041501,8
RTS0041502,6
RTS0041503,4
RTS0041504,13
RTS0041505,8
RTS0041506,2
RTS0041507,4
RTS0041508,5
RTS0041509,6
RTS0041510,4
RTS0041511,3
RTS0041512,7
RTS0041513,8
RTS0041514,6
RTS0041515,5
RTS0041516,8
RTS0041517,4
RTS0041518,9
RTS0041519,4
RTS0041520,9
RTS0041521,8
RTS0041522,2
RTS0041523,4
RTS0041524,8
RTS0041525,8
RTS0041526,33
RTS0041527,47
RTS0041528,46
RTS0041529,10
RTS0041530,20
RTS0041531,9
RTS0041532,4
RTS0041533,3
RTS0041534,4
RTS0041535,5
RTS0041536,8
RTS0041537,7
RTS0041538,5
RTS0041540,4
RTS0041541,4
RTS0041542,5
RTS0041543,6
RTS0041544,5
RTS0041545,6
RTS0041546,4
RTS0041547,15
RTS0041548,10
RTS0041549,4
RTS0041550,7
RTS0041551,8
RTS0041552,9
RTS0041553,11
RTS0041554,6
RTS0041555,11
RTS0041556,3
RTS0041557,5
RTS0041558,6
RTS0041559,3
RTS0041560,2
RTS0041561,6
RTS0041562,10
RTS0041563,7
RTS0041564,9
RTS0041565,9
RTS0041566,17
RTS0041567,18
RTS0041568,21
RTS0041569,15
RTS0041570,11
RTS0041571,4
RTS0041572,3
RTS0041573,2
RTS0041574,3
RTS0041575,5
RTS0041576,7
RTS0041577,7
RTS0041578,5
RTS0041579,6
RTS0041580,12
RTS0041581,28
RTS0041582,26
RTS0041583,16
RTS0041584,29
RTS0041585,15
RTS0041586,3
RTS0041587,7
RTS0041588,5
RTS0041589,7
RTS0041590,6
RTS0041591,2
RTS0041592,5
RTS0041593,8
RTS0041594,3
RTS0041595,1
RTS0041596,11
RTS0041597,8
RTS0041598,5
RTS0041599,2
RTS0041600,5
RTS0041601,9
RTS0041602,4
RTS0041603,8
RTS0041604,6
RTS0041605,11
RTS0041606,2
RTS0041607,5
RTS0041608,7
RTS0041609,6
RTS0041610,4
RTS0041611,8
RTS0041612,13
RTS0041613,7
RTS0041614,2
RTS0041615,11
RTS0041616,8
RTS0041617,10
RTS0041618,7
RTS0041619,13
RTS0041620,17
RTS0041621,4
RTS0041622,6
RTS0041623,6
RTS0041624,7
RTS0041625,7
RTS0041626,9
RTS0041627,5
RTS0041628,9
RTS0041629,15
RTS0041630,10
RTS0041631,8
RTS0041632,10
RTS0041633,8
RTS0041634,12
RTS0041635,11
RTS0041636,19
RTS0041637,25
RTS0041638,29
RTS0041639,14
RTS0041640,24
RTS0041641,6
RTS0041642,8
RTS0041643,9
RTS0041644,3
RTS0041645,5
RTS0041646,9
RTS0041647,5
RTS0041648,11
RTS0041649,7
RTS0041650,4
RTS0041651,14
RTS0041652,5
RTS0041653,16
RTS0041654,12
RTS0041655,13
RTS0041656,6
RTS0041657,9
RTS0041658,9
RTS0041659,6
RTS0041660,3
RTS0041661,33
RTS0041662,23
RTS0041663,5
RTS0041664,10
RTS0041665,11
RTS0041666,7
RTS0041667,5
RTS0041668,6
RTS0041669,2
RTS0041670,8
RTS0041671,5
RTS0041672,6
RTS0041673,5
RTS0041674,4
RTS0041675,6
RTS0041676,11
RTS0041677,11
RTS0041678,8
RTS0041679,15
RTS0041680,8
RTS0041681,9
RTS0041682,10
RTS0041683,5
RTS0041684,3
RTS0041685,9
RTS0041686,21
RTS0041687,7
RTS0041688,17
RTS0041689,8
RTS0041690,21
RTS0041691,19
RTS0041692,6
RTS0041693,4
RTS0041694,5
RTS0041695,7
RTS0041696,10
RTS0041697,5
RTS0041698,3
RTS0041699,2
RTS0041700,5
RTS0041701,19
RTS0041702,6
RTS0041703,7
RTS0041704,8
RTS0041705,11
RTS0041706,3
RTS0041707,5
RTS0041708,9
RTS0041709,8
RTS0041710,7
RTS0041711,10
RTS0041712,10
RTS0041713,8
RTS0041714,4
RTS0041715,4
RTS0041716,95
RTS0041717,59
RTS0041718,78
RTS0041719,66
RTS0041720,64
RTS0041721,10
RTS0041722,5
RTS0041723,7
RTS0041724,9
RTS0041725,13
RTS0041726,8
RTS0041727,7
RTS0041728,2
RTS0041729,1
RTS0041730,3
RTS0041731,9
RTS0041732,4
RTS0041733,5
RTS0041734,2
RTS0041735,7
RTS0041736,14
RTS0041737,9
RTS0041738,16
RTS0041739,19
RTS0041740,12
RTS0041741,4
RTS0041742,10
RTS0041743,5
RTS0041744,10
RTS0041745,5
RTS0041746,16
RTS0041747,15
RTS0041748,7
RTS0041749,14
RTS0041750,5
RTS0041751,8
RTS0041752,3
RTS0041753,10
RTS0041754,5
RTS0041755,7
RTS0041756,13
RTS0041757,7
RTS0041758,11
RTS0041759,16
RTS0041760,6
RTS0041761,4
RTS0041762,6
RTS0041763,10
RTS0041764,4
RTS0041765,11
RTS0041766,2
RTS0041767,3
RTS0041768,5
RTS0041769,7
RTS0041770,4
RTS0041771,5
RTS0041772,10
RTS0041773,5
RTS0041774,4
RTS0041775,10
RTS0041776,6
RTS0041777,6
RTS0041778,6
RTS0041779,10
RTS0041780,6
RTS0041781,7
RTS0041782,6
RTS0041783,9
RTS0041784,14
RTS0041785,7
RTS0041786,9
RTS0041787,12
RTS0041788,12
RTS0041789,7
RTS0041790,9
RTS0041791,10
RTS0041793,7
RTS0041794,4
RTS0041795,10
RTS0041796,5
RTS0041797,21
RTS0041798,8
RTS0041799,9
RTS0041800,11
RTS0041801,8
RTS0041802,11
RTS0041803,20
RTS0041804,25
RTS0041805,9
RTS0041806,11
RTS0041807,6
RTS0041808,14
RTS0041809,15
RTS0041810,6
RTS0041811,16
RTS0041812,12
RTS0041813,9
RTS0041814,8
RTS0041815,9
RTS0041816,6
RTS0041817,10
RTS0041818,7
RTS0041819,8
RTS0041820,3
RTS0041821,6
RTS0041822,9
RTS0041823,2
RTS0041824,4
RTS0041825,5
RTS0041826,9
RTS0041827,7
RTS0041828,7
RTS0041829,8
RTS0041830,5
RTS0041831,9
RTS0041832,10
RTS0041833,8
RTS0041834,9
RTS0041835,3
RTS0041836,11
RTS0041837,6
RTS0041838,7
RTS0041839,8
RTS0041840,12
RTS0041841,3
RTS0041842,3
RTS0041843,4
RTS0041844,4
RTS0041845,5
RTS0041846,5
RTS0041847,11
RTS0041848,6
RTS0041849,5
RTS0041850,8
RTS0041851,8
RTS0041852,9
RTS0041853,7
RTS0041854,9
RTS0041855,3
RTS0041856,4
RTS0041857,7
RTS0041858,1
RTS0041859,6
RTS0041860,10
RTS0041861,7
RTS0041862,6
RTS0041863,8
RTS0041864,4
RTS0041865,14
RTS0041866,6
RTS0041867,5
RTS0041868,7
RTS0041869,9
RTS0041870,9
RTS0041871,5
RTS0041872,5
RTS0041873,7
RTS0041874,7
RTS0041875,12
RTS0041876,10
RTS0041877,12
RTS0041878,13
RTS0041879,21
RTS0041880,25
RTS0041881,12
RTS0041882,7
RTS0041883,18
RTS0041884,8
RTS0041885,19
RTS0041886,25
RTS0041887,30
RTS0041888,40
RTS0041889,21
RTS0041890,31
RTS0041891,33
RTS0041892,27
RTS0041893,30
RTS0041894,15
RTS0041895,20
RTS0041896,30
RTS0041897,15
RTS0041898,18
RTS0041899,18
RTS0041900,5
RTS0041901,4
RTS0041902,11
RTS0041903,12
RTS0041904,11
RTS0041905,19
RTS0041906,200
RTS0041907,6
RTS0041908,81
RTS0041909,7
RTS0041910,54
RTS0041911,3
RTS0041912,5
RTS0041913,6
RTS0041914,5
RTS0041915,3
RTS0041916,119
RTS0041917,148
RTS0041918,138
RTS0041919,290
RTS0041920,179
RTS0041922,12
RTS0041923,6
RTS0041924,4
RTS0041925,7
RTS0041926,5
RTS0041927,3
RTS0041928,5
RTS0041929,8
RTS0041930,7
RTS0041931,6
RTS0041932,6
RTS0041933,2
RTS0041934,6
RTS0041935,3
RTS0041936,7
RTS0041937,10
RTS0041938,5
RTS0041939,14
RTS0041940,5
RTS0041941,11
RTS0041942,1
RTS0041943,3
RTS0041944,8
RTS0041945,6
RTS0041946,12
RTS0041947,8
RTS0041948,11
RTS0041949,9
RTS0041950,10
RTS0041951,11
RTS0041952,21
RTS0041953,11
RTS0041954,12
RTS0041955,23
RTS0041956,5
RTS0041957,11
RTS0041958,7
RTS0041959,5
RTS0041960,8
RTS0041961,7
RTS0041962,8
RTS0041963,6
RTS0041964,12
RTS0041965,6
RTS0041966,10
RTS0041967,20
RTS0041968,8
RTS0041969,11
RTS0041971,8
RTS0041972,18
RTS0041973,7
RTS0041974,9
RTS0041975,8
RTS0041976,3
RTS0041977,17
RTS0041978,19
RTS0041979,12
RTS0041980,17
RTS0041981,22
RTS0041982,13
RTS0041983,22
RTS0041984,14
RTS0041985,19
RTS0041986,9
RTS0041987,14
RTS0041988,13
RTS0041989,4
RTS0041990,14
RTS0041991,4
RTS0041992,9
RTS0041993,14
RTS0041994,9
RTS0041995,6
RTS0041996,3
RTS0041997,7
RTS0041998,9
RTS0041999,5
RTS0042000,4
RTS0042001,2
RTS0042002,9
RTS0042003,4
RTS0042004,8
RTS0042005,10
RTS0042006,8
RTS0042007,11
RTS0042008,6
RTS0042009,12
RTS0042010,14
RTS0042011,13
RTS0042012,20
RTS0042013,17
RTS0042014,6
RTS0042015,8
RTS0042016,6
RTS0042017,3
RTS0042018,6
RTS0042019,6
RTS0042020,7
RTS0042021,18
RTS0042022,17
RTS0042023,23
RTS0042024,13
RTS0042025,18
RTS0042026,4
RTS0042027,3
RTS0042028,3
RTS0042029,6
RTS0042030,4
RTS0042031,10
RTS0042032,8
RTS0042033,8
RTS0042034,8
RTS0042035,9
RTS0042036,5
RTS0042037,14
RTS0042038,10
RTS0042039,9
RTS0042040,16
RTS0042041,7
RTS0042042,7
RTS0042043,4
RTS0042044,9
RTS0042045,5
RTS0042046,24
RTS0042047,16
RTS0042048,12
RTS0042049,7
RTS0042050,18
RTS0042051,6
RTS0042052,14
RTS0042053,8
RTS0042054,5
RTS0042055,10
RTS0042056,15
RTS0042057,10
RTS0042058,4
RTS0042059,7
RTS0042060,11
RTS0042061,14
RTS0042062,30
RTS0042063,30
RTS0042064,13
RTS0042065,33
RTS0042066,11
RTS0042067,15
RTS0042068,15
RTS0042069,13
RTS0042071,8
RTS0042072,6
RTS0042073,7
RTS0042074,7
RTS0042075,6
RTS0042076,9
RTS0042077,6
RTS0042078,4
RTS0042079,12
RTS0042080,6
RTS0042081,13
RTS0042082,17
RTS0042083,11
RTS0042084,9
RTS0042085,13
RTS0042086,1
RTS0042087,7
RTS0042088,5
RTS0042089,6
RTS0042090,5
RTS0042091,11
RTS0042092,8
RTS0042093,5
RTS0042094,13
RTS0042095,2
RTS0042096,8
RTS0042097,11
RTS0042098,10
RTS0042099,8
RTS0042100,6
RTS0042101,7
RTS0042102,6
RTS0042103,5
RTS0042104,7
RTS0042105,7
RTS0042106,7
RTS0042107,5
RTS0042108,3
RTS0042109,8
RTS0042110,6
RTS0042111,9
RTS0042112,11
RTS0042113,10
RTS0042114,10
RTS0042115,6
RTS0042116,5
RTS0042117,4
RTS0042118,3
RTS0042119,6
RTS0042120,8
RTS0042121,9
RTS0042123,12
RTS0042124,8
RTS0042125,9
RTS0042126,11
RTS0042127,7
RTS0042128,6
RTS0042129,16
RTS0042130,15
RTS0042131,10
RTS0042132,7
RTS0042133,8
RTS0042134,4
RTS0042135,6
RTS0042136,8
RTS0042137,11
RTS0042138,6
RTS0042139,6
RTS0042140,4
RTS0042141,2
RTS0042142,6
RTS0042143,7
RTS0042144,7
RTS0042145,7
RTS0042146,15
RTS0042147,6
RTS0042148,10
RTS0042149,4
RTS0042150,12
RTS0042151,10
RTS0042152,6
RTS0042153,2
RTS0042154,9
RTS0042155,8
RTS0042156,5
RTS0042157,4
RTS0042158,3
RTS0042159,6
RTS0042160,4
RTS0042161,6
RTS0042162,4
RTS0042163,6
RTS0042164,6
RTS0042165,5
RTS0042166,6
RTS0042167,7
RTS0042168,7
RTS0042169,8
RTS0042170,8
RTS0042171,5
RTS0042172,11
RTS0042173,4
RTS0042174,8
RTS0042175,8
RTS0042176,4
RTS0042177,9
RTS0042178,11
RTS0042179,9
RTS0042180,5
RTS0042181,7
RTS0042182,9
RTS0042183,3
RTS0042184,9
RTS0042185,3
RTS0042186,7
RTS0042187,5
RTS0042188,6
RTS0042189,5
RTS0042190,5
RTS0042191,16
RTS0042192,10
RTS0042193,14
RTS0042194,22
RTS0042195,11
RTS0042196,8
RTS0042197,5
RTS0042198,10
RTS0042199,10
RTS0042200,7
RTS0042201,2
RTS0042202,5
RTS0042203,5
RTS0042204,4
RTS0042205,8
RTS0042206,7
RTS0042207,9
RTS0042208,5
RTS0042209,7
RTS0042210,6
RTS0042211,5
RTS0042212,5
RTS0042213,6
RTS0042214,9
RTS0042215,9
RTS0042216,8
RTS0042217,7
RTS0042218,9
RTS0042219,6
RTS0042220,7
RTS0042221,4
RTS0042222,2
RTS0042223,8
RTS0042224,5
RTS0042225,9
RTS0042226,16
RTS0042227,5
RTS0042228,11
RTS0042229,17
RTS0042230,21
RTS0042231,23
RTS0042232,20
RTS0042233,26
RTS0042234,23
RTS0042235,17
RTS0042236,27
RTS0042237,34
RTS0042238,23
RTS0042239,10
RTS0042240,38
RTS0042241,4
RTS0042242,1
RTS0042243,8
RTS0042244,9
RTS0042245,9
RTS0042246,62
RTS0042247,65
RTS0042248,131
RTS0042249,34
RTS0042250,60
RTS0042251,3
RTS0042252,11
RTS0042253,3
RTS0042254,16
RTS0042255,7
RTS0042256,14
RTS0042257,5
RTS0042258,6
RTS0042259,5
RTS0042260,6
RTS0042261,15
RTS0042262,14
RTS0042263,21
RTS0042264,13
RTS0042265,13
RTS0042266,7
RTS0042267,6
RTS0042268,6
RTS0042269,4
RTS0042270,6
RTS0042271,8
RTS0042272,5
RTS0042273,7
RTS0042274,5
RTS0042275,9
RTS0042276,13
RTS0042277,4
RTS0042278,4
RTS0042279,13
RTS0042280,6
RTS0042281,4
RTS0042282,2
RTS0042283,2
RTS0042284,8
RTS0042285,8
RTS0042286,7
RTS0042287,37
RTS0042288,28
RTS0042289,65
RTS0042290,44
RTS0042291,21
RTS0042292,25
RTS0042293,30
RTS0042294,20
RTS0042295,21
RTS0042296,8
RTS0042297,9
RTS0042298,4
RTS0042299,9
RTS0042300,10
RTS0042301,5
RTS0042302,6
RTS0042303,10
RTS0042304,6
RTS0042305,6
RTS0042306,12
RTS0042307,18
RTS0042308,10
RTS0042309,17
RTS0042310,28
RTS0042311,4
RTS0042312,5
RTS0042313,7
RTS0042314,5
RTS0042315,8
RTS0042316,3
RTS0042317,9
RTS0042318,6
RTS0042319,2
RTS0042320,6
RTS0042321,5
RTS0042322,7
RTS0042323,14
RTS0042324,13
RTS0042325,7
RTS0042326,6
RTS0042327,11
RTS0042328,6
RTS0042329,16
RTS0042330,11
RTS0042331,5
RTS0042332,16
RTS0042333,18
RTS0042334,9
RTS0042335,8
RTS0042336,13
RTS0042337,10
RTS0042338,18
RTS0042339,13
RTS0042340,10
RTS0042341,16
RTS0042342,6
RTS0042343,9
RTS0042344,16
RTS0042345,11
RTS0042346,8
RTS0042347,5
RTS0042348,3
RTS0042349,3
RTS0042350,5
RTS0042351,1
RTS0042352,5
RTS0042353,8
RTS0042354,9
RTS0042355,3
RTS0042356,4
RTS0042357,5
RTS0042358,6
RTS0042359,6
RTS0042360,8
RTS0042361,5
RTS0042362,8
RTS0042363,18
RTS0042364,9
RTS0042365,9
RTS0042366,9
RTS0042367,7
RTS0042368,12
RTS0042369,12
RTS0042370,10
RTS0042371,14
RTS0042372,6
RTS0042373,11
RTS0042374,4
RTS0042375,4
RTS0042376,6
RTS0042377,1
RTS0042378,6
RTS0042379,6
RTS0042380,2
RTS0042381,12
RTS0042382,15
RTS0042383,8
RTS0042384,13
RTS0042385,12
RTS0042386,8
RTS0042387,9
RTS0042388,10
RTS0042389,8
RTS0042390,5
RTS0042391,6
RTS0042392,5
RTS0042393,1
RTS0042394,5
RTS0042395,3
RTS0042396,4
RTS0042397,3
RTS0042398,12
RTS0042399,10
RTS0042400,5
RTS0042401,8
RTS0042402,7
RTS0042403,6
RTS0042404,5
RTS0042405,7
RTS0042406,7
RTS0042407,17
RTS0042408,14
RTS0042409,7
RTS0042410,4
RTS0042411,9
RTS0042412,12
RTS0042413,24
RTS0042414,19
RTS0042415,13
RTS0042416,26
RTS0042417,41
RTS0042418,36
RTS0042419,41
RTS0042420,22
RTS0042421,4
RTS0042422,6
RTS0042423,8
RTS0042424,6
RTS0042425,5
RTS0042426,5
RTS0042427,5
RTS0042428,4
RTS0042429,6
RTS0042430,9
RTS0042431,2
RTS0042432,9
RTS0042433,10
RTS0042434,8
RTS0042435,11
RTS0042436,12
RTS0042437,8
RTS0042438,8
RTS0042439,17
RTS0042440,12
RTS0042441,18
RTS0042442,35
RTS0042443,16
RTS0042444,13
RTS0042445,11
RTS0042446,15
RTS0042447,9
RTS0042448,8
RTS0042449,6
RTS0042450,5
RTS0042451,5
RTS0042452,8
RTS0042453,5
RTS0042454,4
RTS0042455,6
RTS0042456,3
RTS0042457,5
RTS0042458,10
RTS0042460,13
RTS0042461,28
RTS0042462,19
RTS0042463,18
RTS0042464,18
RTS0042465,14
RTS0042466,7
RTS0042467,9
RTS0042468,4
RTS0042469,20
RTS0042470,4
RTS0042471,29
RTS0042472,24
RTS0042473,32
RTS0042474,10
RTS0042475,46
RTS0042476,5
RTS0042477,2
RTS0042478,8
RTS0042479,4
RTS0042480,5
RTS0042481,17
RTS0042482,12
RTS0042483,68
RTS0042484,29
RTS0042485,18
RTS0042486,8
RTS0042487,12
RTS0042488,11
RTS0042489,8
RTS0042490,10
RTS0042491,2
RTS0042492,8
RTS0042493,11
RTS0042494,3
RTS0042495,8
RTS0042496,6
RTS0042497,9
RTS0042498,7
RTS0042499,12
RTS0042500,13
RTS0042501,4
RTS0042502,3
RTS0042503,6
RTS0042504,3
RTS0042505,7
RTS0042506,5
RTS0042507,10
RTS0042508,8
RTS0042509,4
RTS0042510,2
RTS0042515,7
RTS0042522,6
RTS0042526,7
RTS0042527,5
RTS0042528,6
RTS0042529,5
RTS0042530,5
RTS0042531,4
RTS0042532,7
RTS0042533,2
RTS0042534,4
RTS0042535,5
RTS0042536,6
RTS0042537,5
RTS0042538,11
RTS0042539,9
RTS0042540,3
RTS0042541,6
RTS0042542,10
RTS0042543,8
RTS0042544,5
RTS0042545,2
RTS0042546,2
RTS0042547,7
RTS0042548,4
RTS0042549,7
RTS0042550,5
RTS0042551,10
RTS0042552,4
RTS0042553,8
RTS0042554,6
RTS0042555,2
RTS0042556,9
RTS0042557,13
RTS0042558,9
RTS0042559,24
RTS0042560,8
RTS0042561,7
RTS0042562,9
RTS0042563,12
RTS0042564,4
RTS0042565,10
RTS0042566,10
RTS0042567,9
RTS0042568,10
RTS0042569,23
RTS0042570,9
RTS0042571,15
RTS0042572,12
RTS0042573,16
RTS0042574,15
RTS0042575,5
RTS0042576,8
RTS0042577,9
RTS0042578,9
RTS0042579,12
RTS0042580,6
RTS0042581,8
RTS0042582,4
RTS0042583,17
RTS0042584,6
RTS0042585,4
RTS0042586,6
RTS0042587,18
RTS0042588,7
RTS0042589,11
RTS0042590,13
RTS0042591,6
RTS0042592,5
RTS0042593,7
RTS0042594,11
RTS0042595,2
RTS0042596,5
RTS0042597,6
RTS0042598,17
RTS0042599,7
RTS0042600,3
RTS0042601,2
RTS0042602,8
RTS0042603,7
RTS0042604,9
RTS0042605,5
RTS0042606,7
RTS0042607,1
RTS0042608,4
RTS0042609,5
RTS0042610,6
RTS0042611,6
RTS0042612,13
RTS0042613,6
RTS0042614,7
RTS0042615,4
RTS0042616,4
RTS0042617,6
RTS0042618,7
RTS0042619,4
RTS0042620,4
RTS0042621,2
RTS0042622,3
RTS0042623,5
RTS0042624,9
RTS0042625,7
RTS0042626,7
RTS0042627,10
RTS0042628,7
RTS0042629,3
RTS0042630,12
RTS0042631,4
RTS0042633,7
RTS0042634,2
RTS0042635,8
RTS0042636,17
RTS0042637,21
RTS0042638,20
RTS0042639,27
RTS0042640,11
RTS0042641,5
RTS0042642,1
RTS0042643,1
RTS0042644,7
RTS0042645,2
RTS0042646,3
RTS0042647,14
RTS0042648,19
RTS0042649,12
RTS0042650,6
RTS0042651,3
RTS0042652,2
RTS0042653,1
RTS0042654,3
RTS0042655,5
RTS0042656,16
RTS0042657,13
RTS0042658,17
RTS0042659,12
RTS0042660,9
RTS0042661,4
RTS0042662,9
RTS0042663,8
RTS0042664,7
RTS0042665,4
RTS0042666,6
RTS0042667,4
RTS0042668,1
RTS0042669,2
RTS0042670,9
RTS0042671,39
RTS0042672,23
RTS0042673,25
RTS0042674,17
RTS0042675,48
RTS0042676,4
RTS0042678,6
RTS0042679,5
RTS0042680,5
RTS0042681,36
RTS0042682,26
RTS0042683,19
RTS0042684,14
RTS0042685,22
RTS0042686,19
RTS0042687,8
RTS0042688,8
RTS0042689,7
RTS0042690,9
RTS0042691,6
RTS0042692,5
RTS0042693,2
RTS0042695,5
RTS0042696,10
RTS0042697,9
RTS0042698,9
RTS0042699,5
RTS0042700,6
RTS0042701,4
RTS0042702,3
RTS0042703,5
RTS0042704,5
RTS0042705,5
RTS0042706,4
RTS0042707,8
RTS0042708,9
RTS0042709,11
RTS0042710,8
RTS0042711,13
RTS0042712,17
RTS0042713,7
RTS0042714,9
RTS0042715,8
RTS0042716,4
RTS0042717,1
RTS0042718,6
RTS0042719,3
RTS0042720,3
RTS0042721,10
RTS0042722,6
RTS0042723,4
RTS0042724,10
RTS0042725,2
RTS0042726,4
RTS0042727,3
RTS0042728,5
RTS0042729,3
RTS0042730,6
RTS0042731,5
RTS0042732,4
RTS0042733,7
RTS0042734,5
RTS0042735,5
RTS0042736,11
RTS0042737,21
RTS0042738,9
RTS0042739,12
RTS0042740,12
RTS0042741,6
RTS0042742,9
RTS0042743,4
RTS0042744,6
RTS0042745,5
RTS0042746,7
RTS0042747,9
RTS0042748,7
RTS0042749,5
RTS0042750,5
RTS0042751,7
RTS0042752,5
RTS0042753,10
RTS0042754,3
RTS0042755,4
RTS0042756,9
RTS0042757,10
RTS0042758,4
RTS0042759,5
RTS0042760,6
RTS0042761,7
RTS0042762,5
RTS0042763,6
RTS0042764,5
RTS0042765,4
RTS0042766,16
RTS0042767,7
RTS0042768,10
RTS0042769,21
RTS0042770,6
RTS0042771,8
RTS0042772,7
RTS0042773,6
RTS0042774,6
RTS0042775,5
RTS0042776,5
RTS0042777,11
RTS0042778,9
RTS0042779,6
RTS0042780,4
RTS0042781,16
RTS0042782,9
RTS0042783,16
RTS0042784,12
RTS0042785,9
RTS0042786,11
RTS0042787,8
RTS0042788,7
RTS0042789,12
RTS0042790,15
RTS0042791,102
RTS0042792,32
RTS0042793,45
RTS0042794,27
RTS0042795,58
RTS0042796,10
RTS0042797,10
RTS0042798,4
RTS0042799,2
RTS0042800,11
RTS0042801,9
RTS0042802,16
RTS0042803,5
RTS0042804,7
RTS0042805,6
RTS0042806,8
RTS0042807,6
RTS0042808,9
RTS0042809,8
RTS0042810,6
RTS0042811,15
RTS0042812,20
RTS0042813,9
RTS0042814,4
RTS0042815,11
RTS0042816,10
RTS0042817,4
RTS0042818,7
RTS0042819,12
RTS0042820,8
RTS0042821,10
RTS0042822,6
RTS0042823,3
RTS0042824,6
RTS0042825,8
RTS0042826,11
RTS0042827,4
RTS0042828,9
RTS0042829,9
RTS0042830,10
RTS0042831,10
RTS0042832,8
RTS0042833,8
RTS0042834,6
RTS0042835,13
RTS0042836,10
RTS0042837,3
RTS0042838,9
RTS0042839,10
RTS0042840,5
RTS0042841,6
RTS0042842,16
RTS0042843,8
RTS0042844,8
RTS0042845,15
RTS0042846,8
RTS0042847,16
RTS0042848,23
RTS0042849,6
RTS0042850,9
RTS0042851,7
RTS0042852,5
RTS0042853,7
RTS0042854,11
RTS0042855,10
RTS0042856,7
RTS0042857,10
RTS0042858,7
RTS0042859,8
RTS0042860,8
RTS0042861,6
RTS0042862,11
RTS0042863,10
RTS0042864,5
RTS0042865,7
RTS0042866,8
RTS0042867,9
RTS0042868,8
RTS0042869,9
RTS0042870,11
RTS0042871,10
RTS0042872,3
RTS0042873,7
RTS0042874,4
RTS0042875,7
RTS0042876,15
RTS0042877,5
RTS0042878,11
RTS0042879,6
RTS0042880,13
RTS0042881,9
RTS0042882,14
RTS0042883,13
RTS0042884,11
RTS0042885,12
RTS0042886,10
RTS0042887,10
RTS0042888,10
RTS0042889,6
RTS0042890,10
RTS0042891,5
RTS0042892,11
RTS0042893,8
RTS0042894,4
RTS0042895,5
RTS0042896,22
RTS0042897,10
RTS0042898,19
RTS0042899,21
RTS0042900,10
RTS0042901,3
RTS0042902,3
RTS0042903,7
RTS0042904,6
RTS0042905,9
RTS0042906,7
RTS0042907,4
RTS0042908,5
RTS0042909,5
RTS0042910,3
RTS0042911,11
RTS0042912,5
RTS0042913,6
RTS0042914,4
RTS0042915,4
RTS0042916,5
RTS0042917,10
RTS0042918,5
RTS0042919,9
RTS0042920,3
RTS0042921,9
RTS0042922,10
RTS0042923,7
RTS0042924,7
RTS0042925,10
RTS0042926,4
RTS0042927,6
RTS0042928,7
RTS0042929,9
RTS0042930,8
RTS0042931,10
RTS0042932,3
RTS0042933,4
RTS0042934,7
RTS0042935,10
RTS0042936,5
RTS0042937,9
RTS0042938,8
RTS0042939,8
RTS0042940,8
RTS0042941,33
RTS0042942,36
RTS0042943,57
RTS0042944,36
RTS0042945,23
RTS0042946,6
RTS0042947,9
RTS0042948,7
RTS0042949,5
RTS0042950,6
RTS0042951,4
RTS0042952,6
RTS0042953,4
RTS0042954,3
RTS0042955,6
RTS0042956,10
RTS0042957,9
RTS0042958,12
RTS0042959,15
RTS0042960,7
RTS0042961,2
RTS0042962,6
RTS0042963,8
RTS0042964,7
RTS0042965,14
RTS0042966,7
RTS0042967,9
RTS0042968,6
RTS0042969,8
RTS0042970,8
RTS0042971,20
RTS0042972,12
RTS0042973,13
RTS0042974,11
RTS0042975,12
RTS0042976,25
RTS0042977,16
RTS0042978,20
RTS0042979,14
RTS0042980,15
RTS0042981,15
RTS0042982,3
RTS0042983,13
RTS0042984,3
RTS0042985,13
RTS0042986,5
RTS0042987,8
RTS0042988,5
RTS0042989,6
RTS0042990,3
RTS0042991,9
RTS0042992,14
RTS0042993,13
RTS0042994,9
RTS0042995,13
RTS0042996,8
RTS0042997,7
RTS0042998,2
RTS0042999,5
RTS0043000,10
RTS0043001,6
RTS0043002,4
RTS0043003,9
RTS0043004,5
RTS0043005,6
RTS0043006,15
RTS0043007,13
RTS0043008,5
RTS0043009,3
RTS0043010,9
RTS0043011,7
RTS0043012,7
RTS0043013,5
RTS0043014,10
RTS0043015,6
RTS0043016,7
RTS0043017,12
RTS0043018,9
RTS0043019,5
RTS0043020,4
RTS0043021,6
RTS0043022,10
RTS0043023,15
RTS0043024,13
RTS0043025,7
RTS0043026,5
RTS0043027,16
RTS0043028,21
RTS0043029,15
RTS0043030,11
RTS0043031,4
RTS0043032,9
RTS0043033,10
RTS0043034,7
RTS0043035,9
RTS0043036,7
RTS0043037,4
RTS0043038,10
RTS0043039,12
RTS0043040,14
RTS0043041,4
RTS0043042,5
RTS0043043,1
RTS0043044,8
RTS0043045,8
RTS0043046,6
RTS0043047,9
RTS0043048,8
RTS0043049,6
RTS0043050,5
RTS0043051,22
RTS0043052,7
RTS0043053,5
RTS0043054,6
RTS0043055,8
RTS0043056,7
RTS0043057,11
RTS0043058,13
RTS0043059,5
RTS0043060,6
RTS0043061,8
RTS0043062,11
RTS0043063,12
RTS0043064,10
RTS0043065,14
RTS0043066,6
RTS0043067,6
RTS0043068,8
RTS0043069,10
RTS0043070,4
RTS0043071,7
RTS0043072,6
RTS0043073,7
RTS0043074,2
RTS0043075,3
RTS0043076,4
RTS0043077,5
RTS0043078,3
RTS0043079,8
RTS0043080,8
RTS0043081,18
RTS0043082,16
RTS0043083,15
RTS0043084,16
RTS0043085,23
RTS0043086,10
RTS0043087,6
RTS0043088,8
RTS0043089,7
RTS0043090,8
RTS0043091,11
RTS0043092,6
RTS0043093,7
RTS0043094,7
RTS0043095,12
RTS0043096,9
RTS0043097,4
RTS0043098,11
RTS0043099,7
RTS0043100,10
RTS0043101,10
RTS0043102,10
RTS0043103,10
RTS0043104,9
RTS0043105,12
RTS0043106,8
RTS0043107,7
RTS0043108,3
RTS0043109,7
RTS0043110,8
RTS0043111,21
RTS0043112,11
RTS0043113,13
RTS0043114,15
RTS0043115,8
RTS0043116,13
RTS0043117,15
RTS0043118,6
RTS0043119,4
RTS0043120,8
RTS0043121,3
RTS0043122,5
RTS0043123,5
RTS0043124,8
RTS0043125,7
RTS0043126,25
RTS0043127,10
RTS0043128,18
RTS0043129,11
RTS0043130,13
RTS0043131,8
RTS0043132,8
RTS0043133,6
RTS0043134,5
RTS0043135,7
RTS0043136,10
RTS0043137,1
RTS0043138,9
RTS0043139,8
RTS0043140,6
RTS0043141,6
RTS0043142,6
RTS0043143,12
RTS0043144,4
RTS0043145,8
RTS0043146,4
RTS0043147,8
RTS0043148,5
RTS0043149,10
RTS0043150,7
RTS0043151,9
RTS0043152,10
RTS0043153,10
RTS0043154,9
RTS0043155,7
RTS0043156,37
RTS0043157,35
RTS0043159,31
RTS0043160,63
RTS0043161,11
RTS0043162,8
RTS0043163,14
RTS0043164,4
RTS0043165,10
RTS0043167,3
RTS0043168,14
RTS0043169,14
RTS0043170,7
RTS0043171,15
RTS0043172,15
RTS0043173,9
RTS0043174,16
RTS0043175,15
RTS0043176,10
RTS0043177,8
RTS0043178,19
RTS0043179,14
RTS0043180,9
RTS0043181,4
RTS0043182,12
RTS0043183,6
RTS0043184,7
RTS0043185,8
RTS0043186,12
RTS0043187,9
RTS0043188,7
RTS0043189,10
RTS0043190,11
RTS0043191,9
RTS0043192,8
RTS0043193,5
RTS0043194,5
RTS0043195,10
RTS0043196,10
RTS0043197,9
RTS0043198,9
RTS0043199,3
RTS0043200,4
RTS0043201,16
RTS0043202,6
RTS0043203,11
RTS0043204,15
RTS0043205,19
RTS0043206,12
RTS0043207,7
RTS0043208,16
RTS0043209,10
RTS0043210,11
RTS0043211,12
RTS0043212,13
RTS0043213,8
RTS0043214,9
RTS0043215,5
RTS0043216,12
RTS0043217,4
RTS0043218,11
RTS0043219,18
RTS0043220,16
RTS0043221,7
RTS0043222,10
RTS0043223,6
RTS0043224,11
RTS0043225,8
RTS0043226,7
RTS0043227,2
RTS0043228,10
RTS0043229,9
RTS0043230,11
RTS0043231,12
RTS0043232,7
RTS0043233,14
RTS0043234,7
RTS0043235,10
RTS0043236,4
RTS0043237,5
RTS0043238,8
RTS0043239,6
RTS0043240,9
RTS0043241,8
RTS0043242,5
RTS0043243,6
RTS0043244,6
RTS0043245,5
RTS0043246,5
RTS0043247,15
RTS0043248,8
RTS0043249,9
RTS0043250,7
RTS0043251,10
RTS0043252,9
RTS0043253,8
RTS0043254,8
RTS0043255,8
RTS0043256,12
RTS0043257,11
RTS0043258,10
RTS0043259,10
RTS0043260,14
RTS0043261,10
RTS0043262,14
RTS0043263,4
RTS0043264,6
RTS0043265,10
RTS0043266,7
RTS0043267,17
RTS0043268,9
RTS0043269,30
RTS0043270,18
RTS0043271,11
RTS0043272,11
RTS0043273,7
RTS0043274,14
RTS0043275,8
RTS0043276,6
RTS0043277,6
RTS0043278,4
RTS0043279,6
RTS0043280,1
RTS0043281,13
RTS0043282,19
RTS0043283,15
RTS0043284,23
RTS0043285,15
RTS0043286,17
RTS0043287,32
RTS0043288,31
RTS0043289,36
RTS0043290,21
RTS0043291,17
RTS0043292,23
RTS0043293,17
RTS0043294,28
RTS0043295,20
RTS0043296,7
RTS0043297,7
RTS0043299,9
RTS0043300,5
RTS0043301,8
RTS0043302,4
RTS0043303,6
RTS0043304,3
RTS0043305,7
RTS0043306,14
RTS0043307,9
RTS0043308,5
RTS0043309,7
RTS0043310,12
RTS0043311,33
RTS0043312,25
RTS0043313,49
RTS0043314,25
RTS0043315,11
RTS0043316,11
RTS0043317,3
RTS0043318,5
RTS0043319,11
RTS0043320,9
RTS0043321,5
RTS0043322,7
RTS0043323,8
RTS0043324,7
RTS0043325,7
RTS0043326,7
RTS0043327,2
RTS0043328,4
RTS0043329,3
RTS0043330,6
RTS0043331,8
RTS0043332,8
RTS0043333,5
RTS0043334,5
RTS0043335,1
RTS0043336,6
RTS0043337,3
RTS0043338,11
RTS0043339,4
RTS0043340,5
RTS0043341,2
RTS0043342,11
RTS0043343,7
RTS0043344,10
RTS0043345,6
RTS0043346,5
RTS0043347,4
RTS0043348,5
RTS0043349,3
RTS0043350,4
RTS0043351,13
RTS0043352,13
RTS0043353,10
RTS0043354,9
RTS0043355,14
RTS0043356,18
RTS0043357,13
RTS0043358,11
RTS0043359,9
RTS0043360,15
RTS0043361,8
RTS0043362,6
RTS0043363,10
RTS0043364,7
RTS0043365,14
RTS0043366,6
RTS0043367,7
RTS0043368,6
RTS0043369,7
RTS0043370,3
RTS0043371,23
RTS0043372,16
RTS0043373,17
RTS0043374,9
RTS0043375,12
RTS0043376,13
RTS0043377,32
RTS0043378,14
RTS0043379,24
RTS0043380,28
RTS0043381,10
RTS0043382,3
RTS0043383,12
RTS0043384,1
RTS0043385,12
RTS0043386,6
RTS0043387,11
RTS0043388,5
RTS0043389,6
RTS0043390,9
RTS0043391,7
RTS0043392,7
RTS0043393,8
RTS0043394,12
RTS0043395,11
RTS0043396,12
RTS0043397,12
RTS0043398,4
RTS0043399,7
RTS0043400,7
RTS0043401,10
RTS0043402,9
RTS0043403,6
RTS0043404,10
RTS0043405,3
RTS0043406,10
RTS0043407,6
RTS0043408,10
RTS0043409,6
RTS0043410,6
RTS0043411,9
RTS0043412,1
RTS0043413,1
RTS0043414,5
RTS0043415,7
RTS0043416,5
RTS0043417,4
RTS0043418,6
RTS0043419,8
RTS0043420,6
RTS0043421,7
RTS0043422,4
RTS0043423,12
RTS0043424,11
RTS0043425,8
RTS0043426,14
RTS0043427,4
RTS0043428,7
RTS0043429,10
RTS0043430,3
RTS0043431,11
RTS0043432,8
RTS0043433,4
RTS0043434,11
RTS0043435,6
RTS0043436,10
RTS0043437,10
RTS0043438,10
RTS0043439,4
RTS0043440,16
RTS0043441,11
RTS0043442,11
RTS0043443,14
RTS0043444,8
RTS0043445,8
RTS0043446,12
RTS0043447,4
RTS0043448,12
RTS0043449,9
RTS0043450,11
RTS0043451,4
RTS0043452,8
RTS0043453,6
RTS0043454,7
RTS0043455,7
RTS0043456,8
RTS0043457,2
RTS0043458,6
RTS0043459,5
RTS0043460,5
RTS0043461,4
RTS0043462,9
RTS0043463,5
RTS0043464,16
RTS0043465,11
RTS0043466,16
RTS0043467,7
RTS0043468,8
RTS0043469,7
RTS0043470,4
RTS0043471,7
RTS0043472,11
RTS0043473,3
RTS0043474,10
RTS0043475,6
RTS0043476,4
RTS0043477,5
RTS0043478,8
RTS0043479,6
RTS0043480,3
RTS0043481,9
RTS0043482,14
RTS0043483,14
RTS0043484,13
RTS0043485,11
RTS0043486,17
RTS0043487,13
RTS0043488,7
RTS0043489,15
RTS0043490,7
RTS0043491,12
RTS0043492,14
RTS0043493,16
RTS0043494,13
RTS0043495,16
RTS0043496,1
RTS0043497,3
RTS0043498,7
RTS0043499,8
RTS0043500,7
RTS0043501,2
RTS0043502,6
RTS0043503,4
RTS0043504,5
RTS0043505,8
RTS0043506,5
RTS0043507,9
RTS0043508,4
RTS0043509,4
RTS0043510,9
RTS0043511,3
RTS0043512,6
RTS0043513,6
RTS0043514,5
RTS0043515,4
RTS0043516,7
RTS0043517,4
RTS0043518,10
RTS0043519,9
RTS0043520,7
RTS0043521,6
RTS0043522,3
RTS0043523,9
RTS0043524,10
RTS0043525,7
RTS0043526,5
RTS0043527,4
RTS0043528,10
RTS0043529,6
RTS0043530,4
RTS0043531,11
RTS0043532,8
RTS0043533,4
RTS0043534,9
RTS0043535,6
RTS0043536,6
RTS0043537,8
RTS0043538,4
RTS0043539,7
RTS0043540,7
RTS0043541,6
RTS0043542,13
RTS0043543,8
RTS0043544,5
RTS0043545,7
RTS0043546,13
RTS0043547,4
RTS0043548,9
RTS0043549,12
RTS0043550,7
RTS0043551,12
RTS0043552,5
RTS0043553,7
RTS0043554,9
RTS0043555,5
RTS0043556,5
RTS0043557,9
RTS0043558,5
RTS0043559,5
RTS0043560,7
RTS0043561,10
RTS0043562,9
RTS0043563,5
RTS0043564,9
RTS0043565,7
RTS0043566,9
RTS0043567,10
RTS0043568,9
RTS0043569,8
RTS0043570,13
RTS0043571,6
RTS0043572,9
RTS0043573,14
RTS0043574,7
RTS0043575,8
RTS0043576,26
RTS0043577,20
RTS0043578,5
RTS0043579,14
RTS0043580,22
RTS0043581,9
RTS0043582,9
RTS0043583,2
RTS0043584,10
RTS0043585,5
RTS0043586,4
RTS0043587,4
RTS0043588,7
RTS0043589,5
RTS0043590,9
RTS0043591,7
RTS0043592,6
RTS0043593,6
RTS0043594,6
RTS0043595,8
RTS0043596,6
RTS0043597,4
RTS0043598,15
RTS0043599,6
RTS0043600,2
RTS0043601,4
RTS0043602,8
RTS0043603,10
RTS0043604,5
RTS0043605,3
RTS0043606,5
RTS0043607,8
RTS0043608,3
RTS0043609,5
RTS0043610,7
RTS0043611,19
RTS0043612,9
RTS0043613,7
RTS0043614,11
RTS0043615,15
RTS0043616,17
RTS0043617,4
RTS0043618,15
RTS0043619,4
RTS0043620,5
RTS0043621,9
RTS0043622,8
RTS0043623,5
RTS0043624,22
RTS0043625,4
RTS0043626,7
RTS0043627,7
RTS0043628,7
RTS0043629,4
RTS0043630,8
RTS0043631,11
RTS0043632,10
RTS0043633,7
RTS0043634,9
RTS0043635,12
RTS0043636,7
RTS0043637,3
RTS0043638,6
RTS0043639,3
RTS0043640,5
RTS0043641,46
RTS0043642,26
RTS0043643,41
RTS0043644,33
RTS0043645,46
RTS0043646,3
RTS0043647,4
RTS0043648,3
RTS0043649,3
RTS0043650,7
RTS0043651,2
RTS0043652,9
RTS0043653,3
RTS0043654,9
RTS0043655,8
RTS0043656,4
RTS0043657,7
RTS0043658,7
RTS0043659,8
RTS0043660,6
RTS0043661,3
RTS0043663,8
RTS0043664,5
RTS0043665,11
RTS0043666,5
RTS0043667,8
RTS0043668,3
RTS0043669,2
RTS0043670,8
RTS0043671,5
RTS0043672,15
RTS0043673,6
RTS0043674,9
RTS0043675,7
RTS0043676,5
RTS0043677,5
RTS0043678,5
RTS0043679,6
RTS0043680,1
RTS0043681,7
RTS0043682,3
RTS0043683,2
RTS0043684,7
RTS0043685,4
RTS0043686,7
RTS0043687,9
RTS0043688,7
RTS0043689,6
RTS0043690,8
RTS0043691,10
RTS0043692,6
RTS0043693,3
RTS0043694,11
RTS0043695,7
RTS0043696,5
RTS0043697,7
RTS0043698,8
RTS0043699,8
RTS0043700,12
RTS0043701,13
RTS0043702,9
RTS0043703,6
RTS0043704,8
RTS0043705,9
RTS0043706,10
RTS0043707,8
RTS0043708,2
RTS0043709,2
RTS0043710,6
RTS0043711,1
RTS0043712,5
RTS0043713,8
RTS0043714,5
RTS0043715,3
RTS0043716,11
RTS0043717,5
RTS0043718,4
RTS0043719,2
RTS0043720,2
RTS0043721,7
RTS0043722,7
RTS0043723,7
RTS0043724,7
RTS0043725,11
RTS0043726,13
RTS0043727,9
RTS0043728,12
RTS0043729,8
RTS0043730,5
RTS0043731,3
RTS0043732,4
RTS0043733,6
RTS0043734,11
RTS0043735,5
RTS0043736,5
RTS0043737,6
RTS0043738,3
RTS0043739,9
RTS0043740,3
RTS0043741,11
RTS0043742,12
RTS0043743,5
RTS0043744,18
RTS0043745,9
RTS0043746,9
RTS0043747,7
RTS0043748,11
RTS0043749,4
RTS0043750,10
RTS0043751,8
RTS0043752,5
RTS0043753,10
RTS0043754,3
RTS0043755,10
RTS0043756,8
RTS0043757,6
RTS0043758,7
RTS0043759,9
RTS0043760,11
RTS0043761,14
RTS0043762,4
RTS0043763,4
RTS0043764,4
RTS0043765,5
RTS0043766,2
RTS0043767,2
RTS0043768,4
RTS0043769,7
RTS0043770,3
RTS0043771,6
RTS0043772,6
RTS0043773,6
RTS0043774,6
RTS0043775,10
RTS0043776,5
RTS0043777,15
RTS0043778,6
RTS0043779,9
RTS0043780,6
RTS0043781,11
RTS0043782,9
RTS0043783,11
RTS0043784,7
RTS0043785,9
RTS0043786,10
RTS0043787,11
RTS0043788,14
RTS0043789,9
RTS0043790,9
RTS0043791,4
RTS0043792,11
RTS0043793,4
RTS0043794,13
RTS0043795,10
RTS0043796,4
RTS0043797,10
RTS0043798,6
RTS0043799,5
RTS0043800,5
RTS0043801,6
RTS0043802,8
RTS0043803,5
RTS0043804,4
RTS0043805,4
RTS0043806,8
RTS0043807,5
RTS0043808,5
RTS0043809,5
RTS0043810,5
RTS0043811,5
RTS0043812,12
RTS0043813,5
RTS0043814,5
RTS0043815,8
RTS0043816,12
RTS0043817,9
RTS0043818,7
RTS0043819,6
RTS0043820,18
RTS0043821,8
RTS0043822,3
RTS0043823,5
RTS0043824,6
RTS0043825,6
RTS0043826,11
RTS0043827,10
RTS0043828,4
RTS0043829,3
RTS0043830,5
RTS0043831,10
RTS0043832,8
RTS0043833,11
RTS0043834,9
RTS0043835,6
RTS0043836,9
RTS0043837,10
RTS0043838,6
RTS0043839,8
RTS0043840,8
RTS0043841,3
RTS0043842,12
RTS0043843,11
RTS0043844,11
RTS0043845,7
RTS0043846,10
RTS0043847,9
RTS0043848,12
RTS0043849,5
RTS0043850,11
RTS0043851,5
RTS0043852,5
RTS0043853,8
RTS0043854,7
RTS0043856,3
RTS0043857,6
RTS0043858,3
RTS0043859,10
RTS0043860,8
RTS0043861,8
RTS0043862,14
RTS0043863,5
RTS0043864,6
RTS0043865,9
RTS0043866,11
RTS0043867,21
RTS0043868,14
RTS0043869,15
RTS0043870,13
RTS0043871,8
RTS0043872,12
RTS0043873,5
RTS0043874,12
RTS0043875,12
RTS0043876,5
RTS0043877,2
RTS0043878,6
RTS0043879,6
RTS0043880,4
RTS0043881,6
RTS0043882,2
RTS0043883,7
RTS0043884,9
RTS0043885,6
RTS0043886,6
RTS0043887,8
RTS0043888,8
RTS0043889,3
RTS0043890,8
RTS0043891,11
RTS0043892,12
RTS0043893,8
RTS0043894,6
RTS0043895,8
RTS0043896,4
RTS0043897,11
RTS0043898,9
RTS0043899,5
RTS0043900,5
RTS0043901,8
RTS0043902,10
RTS0043903,9
RTS0043904,12
RTS0043905,7
RTS0043906,6
RTS0043907,8
RTS0043908,4
RTS0043909,10
RTS0043910,3
RTS0043911,6
RTS0043912,14
RTS0043913,7
RTS0043914,3
RTS0043916,7
RTS0043917,9
RTS0043918,3
RTS0043919,6
RTS0043920,19
RTS0043921,12
RTS0043922,7
RTS0043923,8
RTS0043924,8
RTS0043925,6
RTS0043926,5
RTS0043927,5
RTS0043928,3
RTS0043929,4
RTS0043930,6
RTS0043931,4
RTS0043932,8
RTS0043933,12
RTS0043934,12
RTS0043935,15
RTS0043936,4
RTS0043937,7
RTS0043938,4
RTS0043939,8
RTS0043940,13
RTS0043941,10
RTS0043942,6
RTS0043943,7
RTS0043944,5
RTS0043945,6
RTS0043946,8
RTS0043947,6
RTS0043948,8
RTS0043949,3
RTS0043950,8
RTS0043951,6
RTS0043952,7
RTS0043953,10
RTS0043954,2
RTS0043955,7
RTS0043956,6
RTS0043957,13
RTS0043958,11
RTS0043959,9
RTS0043960,8
RTS0043961,5
RTS0043962,14
RTS0043963,3
RTS0043964,5
RTS0043965,5
RTS0043966,7
RTS0043967,4
RTS0043968,10
RTS0043969,10
RTS0043970,5
RTS0043971,13
RTS0043972,7
RTS0043973,18
RTS0043974,12
RTS0043975,4
RTS0043976,14
RTS0043977,12
RTS0043978,18
RTS0043979,12
RTS0043980,12
RTS0043981,25
RTS0043982,17
RTS0043983,18
RTS0043984,10
RTS0043985,37
RTS0043986,7
RTS0043987,17
RTS0043988,15
RTS0043989,9
RTS0043990,6
RTS0043991,4
RTS0043992,5
RTS0043993,10
RTS0043994,5
RTS0043996,10
RTS0043997,2
RTS0043998,6
RTS0043999,7
RTS0044000,4
RTS0044001,6
RTS0044002,7
RTS0044003,19
RTS0044004,14
RTS0044005,19
RTS0044006,12
RTS0044007,9
RTS0044008,5
RTS0044009,8
RTS0044010,11
RTS0044011,7
RTS0044012,15
RTS0044013,10
RTS0044014,17
RTS0044015,15
RTS0044016,6
RTS0044017,7
RTS0044018,4
RTS0044019,4
RTS0044020,11
RTS0044021,7
RTS0044022,11
RTS0044023,11
RTS0044024,7
RTS0044025,9
RTS0044026,4
RTS0044027,5
RTS0044028,6
RTS0044029,14
RTS0044030,7
RTS0044031,5
RTS0044032,7
RTS0044033,1
RTS0044034,7
RTS0044035,8
RTS0044036,15
RTS0044037,3
RTS0044038,26
RTS0044039,3
RTS0044040,9
RTS0044041,22
RTS0044042,14
RTS0044043,17
RTS0044044,21
RTS0044045,14
RTS0044046,6
RTS0044047,3
RTS0044048,7
RTS0044049,6
RTS0044050,10
RTS0044051,3
RTS0044052,5
RTS0044053,3
RTS0044054,5
RTS0044055,8
RTS0044056,8
RTS0044057,5
RTS0044058,4
RTS0044059,8
RTS0044060,6
RTS0044061,7
RTS0044062,9
RTS0044063,5
RTS0044064,13
RTS0044065,8
RTS0044067,11
RTS0044068,14
RTS0044069,11
RTS0044070,9
RTS0044071,8
RTS0044072,4
RTS0044073,8
RTS0044074,5
RTS0044075,3
RTS0044076,5
RTS0044077,5
RTS0044078,5
RTS0044079,6
RTS0044080,7
RTS0044081,5
RTS0044082,4
RTS0044083,11
RTS0044084,9
RTS0044085,1
RTS0044086,8
RTS0044087,7
RTS0044088,8
RTS0044089,5
RTS0044090,5
RTS0044091,14
RTS0044092,20
RTS0044093,9
RTS0044094,12
RTS0044095,9
RTS0044096,6
RTS0044097,16
RTS0044098,8
RTS0044099,9
RTS0044100,9
RTS0044101,8
RTS0044102,10
RTS0044103,10
RTS0044104,9
RTS0044105,16
RTS0044106,31
RTS0044107,15
RTS0044108,18
RTS0044109,43
RTS0044110,51
RTS0044111,12
RTS0044112,9
RTS0044113,24
RTS0044114,11
RTS0044115,17
RTS0044116,19
RTS0044117,11
RTS0044118,16
RTS0044119,23
RTS0044120,13
RTS0044121,7
RTS0044122,9
RTS0044123,5
RTS0044124,6
RTS0044125,7
RTS0044126,7
RTS0044127,8
RTS0044128,7
RTS0044129,2
RTS0044130,2
RTS0044131,13
RTS0044132,9
RTS0044133,11
RTS0044134,12
RTS0044135,7
RTS0044136,4
RTS0044137,9
RTS0044138,7
RTS0044139,6
RTS0044140,15
RTS0044141,9
RTS0044142,11
RTS0044143,8
RTS0044144,6
RTS0044145,8
RTS0044146,11
RTS0044147,7
RTS0044148,7
RTS0044149,9
RTS0044150,11
RTS0044151,9
RTS0044152,4
RTS0044153,12
RTS0044154,4
RTS0044155,12
RTS0044156,24
RTS0044157,13
RTS0044158,34
RTS0044159,22
RTS0044160,13
RTS0044161,2
RTS0044162,9
RTS0044163,12
RTS0044164,11
RTS0044165,12
RTS0044166,6
RTS0044167,8
RTS0044168,1
RTS0044169,14
RTS0044170,8
RTS0044171,7
RTS0044172,10
RTS0044173,4
RTS0044174,7
RTS0044175,15
RTS0044176,7
RTS0044177,3
RTS0044178,14
RTS0044180,10
RTS0044181,7
RTS0044182,8
RTS0044183,5
RTS0044184,3
RTS0044185,3
RTS0044186,15
RTS0044187,5
RTS0044188,8
RTS0044189,7
RTS0044190,5
RTS0044191,5
RTS0044192,9
RTS0044193,9
RTS0044194,5
RTS0044195,7
RTS0044196,11
RTS0044197,9
RTS0044198,10
RTS0044199,19
RTS0044200,4
RTS0044206,8
RTS0044207,9
RTS0044208,11
RTS0044209,4
RTS0044210,6
RTS0044211,14
RTS0044212,14
RTS0044213,8
RTS0044214,18
RTS0044215,18
RTS0044216,6
RTS0044217,8
RTS0044218,18
RTS0044219,8
RTS0044220,7
RTS0044221,4
RTS0044222,4
RTS0044223,7
RTS0044224,9
RTS0044225,5
RTS0044226,7
RTS0044227,11
RTS0044228,3
RTS0044229,8
RTS0044230,3
RTS0044231,7
RTS0044232,6
RTS0044233,11
RTS0044234,5
RTS0044235,10
RTS0044236,10
RTS0044237,13
RTS0044238,16
RTS0044239,8
RTS0044240,13
RTS0044241,7
RTS0044242,5
RTS0044243,14
RTS0044244,6
RTS0044245,5
RTS0044246,8
RTS0044247,5
RTS0044248,9
RTS0044249,7
RTS0044250,6
RTS0044251,10
RTS0044252,10
RTS0044253,14
RTS0044254,4
RTS0044255,4
RTS0044256,8
RTS0044257,6
RTS0044258,7
RTS0044259,7
RTS0044260,11
RTS0044261,15
RTS0044262,8
RTS0044263,6
RTS0044264,12
RTS0044265,7
RTS0044266,9
RTS0044267,9
RTS0044268,8
RTS0044269,10
RTS0044270,7
RTS0044271,11
RTS0044272,17
RTS0044273,11
RTS0044274,12
RTS0044275,10
RTS0044276,9
RTS0044277,8
RTS0044278,5
RTS0044279,10
RTS0044280,6
RTS0044281,7
RTS0044282,7
RTS0044283,9
RTS0044284,7
RTS0044285,8
RTS0044286,6
RTS0044287,5
RTS0044288,9
RTS0044289,3
RTS0044290,5
RTS0044291,5
RTS0044292,3
RTS0044293,4
RTS0044294,3
RTS0044295,5
RTS0044296,5
RTS0044297,3
RTS0044298,9
RTS0044299,13
RTS0044300,6
RTS0044301,22
RTS0044302,23
RTS0044303,27
RTS0044304,21
RTS0044305,8
RTS0044306,17
RTS0044307,13
RTS0044308,29
RTS0044309,13
RTS0044310,15
RTS0044311,6
RTS0044312,8
RTS0044313,7
RTS0044314,7
RTS0044315,6
RTS0044316,21
RTS0044317,15
RTS0044318,16
RTS0044319,9
RTS0044320,7
RTS0044321,4
RTS0044322,3
RTS0044323,10
RTS0044324,8
RTS0044325,10
RTS0044326,8
RTS0044327,13
RTS0044328,8
RTS0044329,30
RTS0044330,9
RTS0044331,7
RTS0044332,11
RTS0044333,14
RTS0044334,8
RTS0044335,5
RTS0044336,7
RTS0044337,7
RTS0044338,8
RTS0044339,2
RTS0044340,3
RTS0044341,8
RTS0044342,8
RTS0044343,8
RTS0044344,7
RTS0044345,12
RTS0044346,23
RTS0044347,17
RTS0044348,13
RTS0044349,25
RTS0044350,20
RTS0044351,18
RTS0044352,7
RTS0044353,21
RTS0044354,10
RTS0044355,20
RTS0044356,9
RTS0044357,3
RTS0044358,8
RTS0044359,7
RTS0044360,5
RTS0044361,7
RTS0044362,11
RTS0044363,8
RTS0044364,7
RTS0044365,14
RTS0044366,21
RTS0044367,16
RTS0044368,36
RTS0044369,33
RTS0044370,19
RTS0044371,6
RTS0044372,7
RTS0044373,11
RTS0044374,6
RTS0044375,5
RTS0044376,2
RTS0044377,9
RTS0044378,10
RTS0044379,1
RTS0044380,3
RTS0044381,9
RTS0044382,10
RTS0044383,15
RTS0044384,4
RTS0044385,8
RTS0044386,10
RTS0044387,12
RTS0044388,11
RTS0044389,8
RTS0044390,15
RTS0044391,29
RTS0044392,44
RTS0044393,27
RTS0044394,13
RTS0044395,14
RTS0044396,6
RTS0044397,9
RTS0044399,10
RTS0044400,4
RTS0044401,11
RTS0044402,6
RTS0044403,13
RTS0044404,8
RTS0044405,15
RTS0044406,10
RTS0044407,8
RTS0044408,14
RTS0044409,12
RTS0044410,13
RTS0044411,7
RTS0044412,5
RTS0044413,8
RTS0044414,14
RTS0044415,19
RTS0044416,11
RTS0044417,15
RTS0044418,8
RTS0044419,10
RTS0044420,14
RTS0044421,9
RTS0044422,4
RTS0044423,9
RTS0044424,4
RTS0044425,4
RTS0044426,6
RTS0044427,9
RTS0044428,6
RTS0044429,6
RTS0044430,8
RTS0044431,8
RTS0044432,9
RTS0044433,5
RTS0044434,7
RTS0044435,6
RTS0044436,6
RTS0044437,8
RTS0044438,7
RTS0044439,9
RTS0044440,11
RTS0044441,5
RTS0044442,12
RTS0044443,15
RTS0044444,11
RTS0044445,6
RTS0044446,9
RTS0044447,11
RTS0044448,13
RTS0044449,6
RTS0044450,9
RTS0044451,2
RTS0044452,10
RTS0044453,3
RTS0044454,11
RTS0044455,3
RTS0044456,6
RTS0044457,12
RTS0044458,4
RTS0044459,4
RTS0044460,16
RTS0044461,8
RTS0044462,6
RTS0044464,6
RTS0044465,12
RTS0044466,13
RTS0044467,9
RTS0044468,15
RTS0044469,4
RTS0044470,10
RTS0044471,8
RTS0044472,9
RTS0044473,13
RTS0044474,10
RTS0044475,9
RTS0044476,17
RTS0044477,17
RTS0044478,12
RTS0044479,8
RTS0044480,12
RTS0044481,9
RTS0044482,10
RTS0044483,11
RTS0044484,5
RTS0044485,8
RTS0044486,14
RTS0044487,8
RTS0044488,12
RTS0044489,15
RTS0044490,7
RTS0044491,6
RTS0044492,8
RTS0044493,5
RTS0044494,4
RTS0044495,5
RTS0044496,7
RTS0044497,9
RTS0044498,13
RTS0044499,27
RTS0044500,8
RTS0044501,14
RTS0044502,15
RTS0044503,18
RTS0044504,15
RTS0044505,8
RTS0044506,7
RTS0044507,8
RTS0044508,14
RTS0044509,10
RTS0044510,7
RTS0044511,14
RTS0044512,13
RTS0044513,8
RTS0044514,8
RTS0044515,8
RTS0044516,8
RTS0044517,15
RTS0044518,18
RTS0044519,15
RTS0044520,10
RTS0044521,10
RTS0044522,14
RTS0044523,14
RTS0044524,3
RTS0044525,8
RTS0044526,12
RTS0044527,6
RTS0044528,9
RTS0044529,14
RTS0044530,10
RTS0044531,8
RTS0044532,7
RTS0044533,8
RTS0044534,3
RTS0044535,7
RTS0044536,9
RTS0044537,4
RTS0044538,5
RTS0044539,3
RTS0044540,7
RTS0044541,6
RTS0044542,15
RTS0044543,4
RTS0044544,8
RTS0044545,18
RTS0044546,15
RTS0044547,8
RTS0044548,14
RTS0044549,9
RTS0044550,19
RTS0044551,10
RTS0044552,11
RTS0044553,12
RTS0044554,7
RTS0044555,12
RTS0044556,3
RTS0044557,13
RTS0044558,2
RTS0044559,6
RTS0044560,8
RTS0044561,6
RTS0044562,4
RTS0044563,15
RTS0044564,9
RTS0044565,17
RTS0044566,7
RTS0044567,3
RTS0044568,13
RTS0044569,8
RTS0044570,5
RTS0044571,6
RTS0044572,7
RTS0044573,8
RTS0044574,10
RTS0044575,6
RTS0044576,5
RTS0044577,6
RTS0044578,9
RTS0044579,1
RTS0044580,4
RTS0044581,6
RTS0044582,15
RTS0044583,7
RTS0044584,2
RTS0044585,4
RTS0044586,6
RTS0044587,8
RTS0044588,5
RTS0044589,6
RTS0044590,10
RTS0044591,9
RTS0044592,8
RTS0044593,5
RTS0044594,6
RTS0044595,5
RTS0044596,6
RTS0044597,6
RTS0044598,5
RTS0044599,13
RTS0044600,4
RTS0044601,9
RTS0044602,6
RTS0044603,6
RTS0044604,11
RTS0044605,7
RTS0044606,10
RTS0044607,6
RTS0044608,5
RTS0044609,3
RTS0044610,3
RTS0044611,12
RTS0044612,6
RTS0044613,2
RTS0044614,12
RTS0044615,9
RTS0044616,4
RTS0044617,8
RTS0044618,8
RTS0044619,4
RTS0044620,5
RTS0044621,14
RTS0044622,12
RTS0044623,17
RTS0044624,5
RTS0044625,7
RTS0044626,7
RTS0044627,5
RTS0044628,4
RTS0044629,4
RTS0044630,6
RTS0044631,3
RTS0044632,7
RTS0044633,8
RTS0044634,8
RTS0044635,8
RTS0044636,5
RTS0044637,7
RTS0044638,6
RTS0044639,2
RTS0044640,2
RTS0044641,7
RTS0044642,16
RTS0044643,15
RTS0044644,16
RTS0044645,18
RTS0044646,5
RTS0044647,8
RTS0044648,5
RTS0044649,2
RTS0044650,5
RTS0044651,7
RTS0044652,10
RTS0044653,14
RTS0044654,12
RTS0044655,14
RTS0044656,17
RTS0044657,15
RTS0044658,10
RTS0044659,14
RTS0044660,15
RTS0044661,21
RTS0044662,8
RTS0044663,5
RTS0044664,9
RTS0044665,7
RTS0044666,3
RTS0044667,7
RTS0044668,7
RTS0044669,13
RTS0044670,11
RTS0044671,7
RTS0044672,7
RTS0044673,10
RTS0044674,13
RTS0044675,9
RTS0044676,17
RTS0044677,6
RTS0044678,8
RTS0044679,5
RTS0044680,8
RTS0044681,6
RTS0044682,6
RTS0044683,2
RTS0044684,3
RTS0044685,9
RTS0044686,6
RTS0044687,7
RTS0044688,16
RTS0044689,15
RTS0044690,15
RTS0044691,9
RTS0044692,6
RTS0044693,12
RTS0044694,16
RTS0044695,7
RTS0044696,14
RTS0044697,12
RTS0044698,11
RTS0044699,17
RTS0044700,13
RTS0044701,18
RTS0044702,9
RTS0044703,16
RTS0044704,7
RTS0044705,7
RTS0044706,3
RTS0044707,20
RTS0044708,15
RTS0044709,15
RTS0044710,26
RTS0044711,9
RTS0044712,12
RTS0044714,17
RTS0044715,16
RTS0044716,19
RTS0044717,8
RTS0044718,18
RTS0044719,12
RTS0044720,19
RTS0044721,5
RTS0044722,6
RTS0044723,2
RTS0044724,5
RTS0044725,8
RTS0044726,11
RTS0044727,15
RTS0044728,8
RTS0044729,8
RTS0044730,15
RTS0044731,7
RTS0044732,7
RTS0044733,4
RTS0044734,8
RTS0044735,13
RTS0044736,10
RTS0044737,6
RTS0044738,8
RTS0044739,2
RTS0044740,6
RTS0044741,7
RTS0044742,7
RTS0044743,12
RTS0044744,10
RTS0044745,5
RTS0044746,6
RTS0044747,7
RTS0044748,2
RTS0044749,8
RTS0044750,6
RTS0044751,6
RTS0044752,6
RTS0044753,12
RTS0044754,8
RTS0044755,8
RTS0044756,6
RTS0044757,7
RTS0044758,7
RTS0044759,9
RTS0044760,2
RTS0044761,12
RTS0044762,5
RTS0044763,9
RTS0044764,2
RTS0044765,4
RTS0044766,5
RTS0044767,10
RTS0044768,5
RTS0044769,6
RTS0044770,6
RTS0044771,4
RTS0044772,5
RTS0044773,4
RTS0044774,4
RTS0044775,10
RTS0044776,18
RTS0044777,11
RTS0044778,9
RTS0044779,15
RTS0044780,10
RTS0044781,29
RTS0044782,35
RTS0044783,40
RTS0044784,34
RTS0044785,18
RTS0044786,11
RTS0044787,27
RTS0044788,17
RTS0044789,28
RTS0044790,6
RTS0044791,51
RTS0044792,73
RTS0044793,7
RTS0044794,13
RTS0044795,8
RTS0044796,15
RTS0044797,11
RTS0044798,7
RTS0044799,11
RTS0044800,4
RTS0044801,9
RTS0044802,15
RTS0044803,22
RTS0044804,19
RTS0044805,14
RTS0044806,8
RTS0044807,3
RTS0044808,6
RTS0044809,8
RTS0044810,10
RTS0044811,13
RTS0044812,19
RTS0044813,12
RTS0044814,13
RTS0044815,19
RTS0044816,9
RTS0044817,2
RTS0044818,8
RTS0044819,8
RTS0044820,11
RTS0044821,14
RTS0044822,15
RTS0044823,11
RTS0044824,7
RTS0044825,6
RTS0044826,7
RTS0044827,8
RTS0044828,9
RTS0044829,6
RTS0044830,3
RTS0044831,11
RTS0044832,14
RTS0044833,27
RTS0044834,22
RTS0044835,20
RTS0044836,7
RTS0044837,4
RTS0044838,9
RTS0044839,8
RTS0044840,7
RTS0044841,5
RTS0044842,4
RTS0044843,4
RTS0044844,4
RTS0044845,6
RTS0044846,3
RTS0044847,9
RTS0044848,9
RTS0044849,13
RTS0044850,10
RTS0044851,6
RTS0044852,3
RTS0044853,8
RTS0044854,3
RTS0044855,11
RTS0044856,4
RTS0044857,8
RTS0044858,8
RTS0044859,9
RTS0044860,3
RTS0044861,10
RTS0044862,9
RTS0044863,11
RTS0044864,5
RTS0044865,10
RTS0044866,10
RTS0044867,13
RTS0044868,9
RTS0044869,10
RTS0044870,12
RTS0044871,14
RTS0044872,9
RTS0044873,12
RTS0044874,7
RTS0044875,11
RTS0044876,18
RTS0044877,32
RTS0044878,25
RTS0044879,28
RTS0044880,32
RTS0044881,3
RTS0044882,9
RTS0044883,3
RTS0044884,5
RTS0044885,4
RTS0044886,6
RTS0044887,9
RTS0044888,6
RTS0044889,5
RTS0044890,6
RTS0044891,11
RTS0044892,11
RTS0044893,12
RTS0044894,10
RTS0044895,7
RTS0044896,20
RTS0044897,8
RTS0044898,10
RTS0044899,11
RTS0044900,8
RTS0044901,12
RTS0044902,6
RTS0044903,11
RTS0044904,7
RTS0044905,6
RTS0044906,26
RTS0044907,20
RTS0044908,17
RTS0044909,25
RTS0044910,17
RTS0044911,7
RTS0044912,7
RTS0044913,10
RTS0044914,9
RTS0044915,4
RTS0044916,8
RTS0044917,6
RTS0044918,12
RTS0044919,7
RTS0044920,6
RTS0044921,13
RTS0044922,15
RTS0044923,10
RTS0044924,20
RTS0044925,14
RTS0044926,13
RTS0044927,11
RTS0044928,4
RTS0044929,9
RTS0044930,9
RTS0044931,5
RTS0044932,9
RTS0044933,5
RTS0044934,3
RTS0044935,10
RTS0044936,7
RTS0044937,5
RTS0044938,8
RTS0044939,10
RTS0044940,5
RTS0044941,6
RTS0044942,5
RTS0044943,3
RTS0044944,10
RTS0044945,7
RTS0044946,6
RTS0044947,7
RTS0044948,6
RTS0044949,7
RTS0044950,12
RTS0044951,10
RTS0044952,4
RTS0044953,9
RTS0044954,13
RTS0044955,7
RTS0044956,7
RTS0044957,13
RTS0044958,7
RTS0044959,13
RTS0044960,12
RTS0044961,16
RTS0044962,14
RTS0044963,8
RTS0044964,4
RTS0044965,12
RTS0044966,2
RTS0044967,8
RTS0044968,10
RTS0044969,6
RTS0044970,6
RTS0044971,9
RTS0044972,9
RTS0044973,2
RTS0044974,5
RTS0044975,6
RTS0044976,10
RTS0044977,2
RTS0044978,8
RTS0044979,5
RTS0044980,4
RTS0044981,7
RTS0044982,5
RTS0044983,9
RTS0044984,4
RTS0044985,2
RTS0044986,9
RTS0044987,6
RTS0044989,10
RTS0044990,8
RTS0044991,8
RTS0044992,4
RTS0044993,7
RTS0044994,7
RTS0044995,9
RTS0044996,7
RTS0044997,6
RTS0044998,5
RTS0044999,6
RTS0045000,9
RTS0045001,6
RTS0045002,13
RTS0045003,3
RTS0045004,14
RTS0045005,14
RTS0045006,11
RTS0045007,25
RTS0045008,23
RTS0045009,16
RTS0045010,12
RTS0045011,3
RTS0045012,7
RTS0045013,6
RTS0045014,12
RTS0045015,9
RTS0045016,8
RTS0045017,4
RTS0045018,8
RTS0045019,3
RTS0045020,6
RTS0045021,12
RTS0045022,7
RTS0045023,9
RTS0045024,10
RTS0045025,6
RTS0045026,51
RTS0045027,31
RTS0045028,43
RTS0045029,39
RTS0045030,39
RTS0045031,4
RTS0045033,5
RTS0045034,2
RTS0045035,4
RTS0045036,6
RTS0045038,13
RTS0045039,11
RTS0045040,5
RTS0045041,11
RTS0045042,5
RTS0045043,7
RTS0045044,12
RTS0045045,12
RTS0045046,9
RTS0045047,4
RTS0045048,4
RTS0045049,7
RTS0045050,5
RTS0045051,3
RTS0045052,5
RTS0045053,4
RTS0045054,4
RTS0045055,11
RTS0045056,8
RTS0045057,27
RTS0045058,7
RTS0045059,7
RTS0045060,12
RTS0045061,5
RTS0045063,4
RTS0045064,10
RTS0045065,7
RTS0045066,8
RTS0045067,12
RTS0045068,19
RTS0045069,18
RTS0045070,21
RTS0045071,24
RTS0045072,18
RTS0045073,19
RTS0045074,26
RTS0045075,16
RTS0045076,6
RTS0045077,6
RTS0045078,7
RTS0045079,6
RTS0045080,7
RTS0045081,5
RTS0045082,7
RTS0045083,19
RTS0045084,7
RTS0045085,13
RTS0045086,4
RTS0045087,7
RTS0045088,3
RTS0045089,5
RTS0045091,3
RTS0045092,8
RTS0045093,4
RTS0045094,5
RTS0045095,8
RTS0045096,11
RTS0045097,6
RTS0045098,8
RTS0045099,5
RTS0045100,7
RTS0045101,6
RTS0045102,5
RTS0045103,7
RTS0045104,4
RTS0045105,4
RTS0045106,7
RTS0045107,11
RTS0045108,9
RTS0045109,5
RTS0045110,6
RTS0045111,7
RTS0045112,8
RTS0045113,8
RTS0045114,10
RTS0045115,3
RTS0045116,6
RTS0045117,6
RTS0045118,5
RTS0045119,11
RTS0045120,6
RTS0045121,7
RTS0045122,9
RTS0045123,9
RTS0045124,5
RTS0045125,5
RTS0045126,3
RTS0045127,6
RTS0045128,10
RTS0045129,13
RTS0045130,3
RTS0045131,9
RTS0045132,6
RTS0045133,6
RTS0045134,7
RTS0045135,7
RTS0045136,9
RTS0045137,14
RTS0045138,3
RTS0045139,10
RTS0045140,8
RTS0045141,6
RTS0045142,11
RTS0045143,7
RTS0045144,10
RTS0045145,3
RTS0045146,5
RTS0045147,11
RTS0045148,9
RTS0045149,4
RTS0045150,4
RTS0045151,13
RTS0045152,17
RTS0045153,8
RTS0045154,16
RTS0045155,19
RTS0045156,10
RTS0045157,14
RTS0045158,6
RTS0045159,12
RTS0045160,12
RTS0045161,5
RTS0045162,11
RTS0045163,13
RTS0045164,5
RTS0045165,16
RTS0045166,9
RTS0045167,9
RTS0045168,14
RTS0045169,6
RTS0045170,8
RTS0045171,14
RTS0045172,7
RTS0045173,9
RTS0045174,10
RTS0045175,7
RTS0045176,14
RTS0045177,10
RTS0045178,10
RTS0045179,12
RTS0045180,9
RTS0045181,2
RTS0045182,10
RTS0045183,10
RTS0045184,12
RTS0045185,7
RTS0045186,12
RTS0045187,10
RTS0045188,9
RTS0045189,12
RTS0045190,11
RTS0045191,2
RTS0045192,1
RTS0045193,8
RTS0045194,4
RTS0045195,7
RTS0045196,6
RTS0045197,5
RTS0045198,12
RTS0045199,6
RTS0045200,12
RTS0045201,4
RTS0045202,6
RTS0045203,4
RTS0045204,10
RTS0045205,7
RTS0045206,13
RTS0045207,9
RTS0045208,7
RTS0045209,6
RTS0045210,4
RTS0045211,6
RTS0045212,10
RTS0045213,5
RTS0045214,4
RTS0045215,9
RTS0045216,18
RTS0045217,14
RTS0045218,18
RTS0045219,14
RTS0045220,7
RTS0045221,8
RTS0045222,11
RTS0045223,11
RTS0045224,9
RTS0045225,10
RTS0045226,82
RTS0045227,26
RTS0045228,76
RTS0045229,43
RTS0045230,33
RTS0045231,18
RTS0045232,19
RTS0045233,11
RTS0045234,20
RTS0045235,11
RTS0045236,15
RTS0045237,15
RTS0045238,5
RTS0045239,12
RTS0045240,28
RTS0045241,16
RTS0045242,11
RTS0045243,14
RTS0045244,13
RTS0045245,15
RTS0045246,9
RTS0045247,8
RTS0045248,7
RTS0045249,5
RTS0045250,4
RTS0045251,3
RTS0045252,1
RTS0045253,8
RTS0045254,2
RTS0045255,5
RTS0045256,8
RTS0045257,19
RTS0045258,11
RTS0045259,7
RTS0045260,9
RTS0045261,9
RTS0045262,15
RTS0045263,7
RTS0045264,6
RTS0045265,7
RTS0045266,10
RTS0045267,7
RTS0045268,14
RTS0045269,17
RTS0045270,7
RTS0045271,3
RTS0045272,5
RTS0045273,4
RTS0045274,3
RTS0045275,9
RTS0045276,11
RTS0045277,7
RTS0045278,9
RTS0045279,6
RTS0045280,9
RTS0045281,9
RTS0045282,5
RTS0045283,4
RTS0045284,7
RTS0045285,6
RTS0045286,10
RTS0045287,6
RTS0045288,10
RTS0045289,5
RTS0045290,10
RTS0045291,6
RTS0045292,8
RTS0045293,7
RTS0045294,3
RTS0045295,3
RTS0045296,8
RTS0045297,7
RTS0045298,6
RTS0045299,3
RTS0045300,10
RTS0045301,36
RTS0045302,16
RTS0045303,38
RTS0045304,28
RTS0045305,52
RTS0045306,4
RTS0045307,5
RTS0045308,7
RTS0045309,10
RTS0045310,12
RTS0045311,2
RTS0045312,9
RTS0045313,5
RTS0045314,2
RTS0045315,5
RTS0045316,8
RTS0045317,4
RTS0045318,6
RTS0045319,6
RTS0045320,4
RTS0045321,5
RTS0045322,3
RTS0045323,6
RTS0045324,9
RTS0045325,4
RTS0045326,5
RTS0045327,16
RTS0045328,3
RTS0045329,4
RTS0045330,2
RTS0045331,9
RTS0045332,6
RTS0045333,8
RTS0045334,6
RTS0045335,4
RTS0045336,13
RTS0045337,9
RTS0045338,7
RTS0045339,7
RTS0045340,7
RTS0045341,10
RTS0045342,12
RTS0045343,6
RTS0045344,10
RTS0045345,10
RTS0045346,4
RTS0045347,1
RTS0045348,5
RTS0045349,7
RTS0045350,2
RTS0045351,6
RTS0045352,3
RTS0045353,5
RTS0045354,6
RTS0045355,2
RTS0045356,6
RTS0045357,8
RTS0045358,3
RTS0045359,4
RTS0045360,5
RTS0045361,7
RTS0045362,11
RTS0045363,5
RTS0045364,4
RTS0045365,10
RTS0045366,6
RTS0045367,3
RTS0045368,2
RTS0045369,4
RTS0045370,8
RTS0045371,12
RTS0045372,10
RTS0045373,13
RTS0045374,18
RTS0045375,21
RTS0045376,15
RTS0045377,18
RTS0045378,19
RTS0045379,23
RTS0045380,13
RTS0045381,10
RTS0045382,9
RTS0045383,9
RTS0045384,7
RTS0045385,3
RTS0045386,8
RTS0045387,7
RTS0045388,6
RTS0045389,4
RTS0045390,15
RTS0045391,9
RTS0045392,8
RTS0045393,5
RTS0045394,8
RTS0045395,3
RTS0045396,17
RTS0045397,9
RTS0045398,7
RTS0045399,14
RTS0045400,7
RTS0045401,7
RTS0045402,7
RTS0045403,10
RTS0045404,6
RTS0045405,9
RTS0045406,13
RTS0045407,16
RTS0045408,4
RTS0045409,9
RTS0045410,12
RTS0045411,23
RTS0045412,9
RTS0045413,16
RTS0045414,21
RTS0045415,10
RTS0045416,7
RTS0045417,5
RTS0045418,8
RTS0045419,5
RTS0045420,5
RTS0045421,651
RTS0045422,635
RTS0045423,310
RTS0045424,635
RTS0045425,535
RTS0045426,12
RTS0045427,8
RTS0045428,4
RTS0045429,9
RTS0045430,6
RTS0045431,17
RTS0045432,18
RTS0045433,24
RTS0045434,30
RTS0045435,8
RTS0045436,11
RTS0045437,18
RTS0045438,18
RTS0045439,16
RTS0045440,24
RTS0045441,46
RTS0045442,39
RTS0045443,48
RTS0045444,42
RTS0045445,32
RTS0045446,13
RTS0045447,11
RTS0045448,6
RTS0045449,5
RTS0045450,4
RTS0045451,13
RTS0045452,8
RTS0045453,10
RTS0045454,11
RTS0045455,7
RTS0045456,9
RTS0045457,13
RTS0045458,17
RTS0045459,8
RTS0045460,15
RTS0045461,6
RTS0045462,8
RTS0045463,10
RTS0045464,5
RTS0045465,4
RTS0045466,11
RTS0045467,8
RTS0045468,8
RTS0045469,11
RTS0045470,9
RTS0045471,34
RTS0045472,20
RTS0045473,11
RTS0045474,36
RTS0045475,37
RTS0045476,24
RTS0045477,20
RTS0045478,29
RTS0045479,35
RTS0045480,31
RTS0045481,11
RTS0045482,10
RTS0045483,11
RTS0045484,8
RTS0045485,21
RTS0045486,9
RTS0045487,8
RTS0045488,6
RTS0045489,12
RTS0045490,8
RTS0045491,86
RTS0045492,113
RTS0045493,83
RTS0045494,28
RTS0045495,40
RTS0045496,5
RTS0045497,7
RTS0045498,19
RTS0045499,27
RTS0045500,16
RTS0045501,22
RTS0045502,22
RTS0045503,18
RTS0045504,26
RTS0045505,20
RTS0045506,664
RTS0045507,1019
RTS0045508,630
RTS0045509,829
RTS0045510,565
RTS0045511,10
RTS0045512,8
RTS0045513,3
RTS0045514,10
RTS0045515,3
RTS0045516,13
RTS0045517,17
RTS0045518,25
RTS0045519,24
RTS0045520,18
RTS0045521,11
RTS0045522,7
RTS0045523,8
RTS0045524,13
RTS0045525,8
RTS0045526,18
RTS0045527,7
RTS0045528,8
RTS0045529,14
RTS0045530,10
RTS0045531,19
RTS0045532,16
RTS0045533,17
RTS0045534,18
RTS0045535,9
RTS0045536,19
RTS0045537,18
RTS0045538,9
RTS0045539,17
RTS0045540,20
RTS0045541,17
RTS0045542,36
RTS0045543,76
RTS0045544,23
RTS0045545,52
RTS0045546,68
RTS0045547,65
RTS0045548,63
RTS0045549,41
RTS0045550,47
RTS0045551,5
RTS0045552,6
RTS0045553,12
RTS0045554,16
RTS0045555,5
RTS0045556,8
RTS0045557,7
RTS0045558,8
RTS0045559,12
RTS0045560,7
RTS0045561,7
RTS0045562,13
RTS0045563,4
RTS0045564,12
RTS0045565,4
RTS0045566,7
RTS0045567,10
RTS0045568,6
RTS0045569,8
RTS0045570,7
RTS0045571,12
RTS0045572,13
RTS0045573,16
RTS0045574,14
RTS0045575,12
RTS0045576,4
RTS0045577,7
RTS0045578,7
RTS0045579,7
RTS0045580,9
RTS0045581,12
RTS0045582,3
RTS0045583,11
RTS0045584,7
RTS0045585,7
RTS0045586,14
RTS0045587,28
RTS0045588,12
RTS0045589,8
RTS0045590,10
RTS0045592,114
RTS0045593,131
RTS0045594,94
RTS0045595,85
RTS0045596,30
RTS0045597,36
RTS0045598,42
RTS0045599,63
RTS0045600,25
RTS0045601,13
RTS0045602,5
RTS0045603,3
RTS0045604,9
RTS0045606,10
RTS0045607,11
RTS0045608,6
RTS0045609,6
RTS0045610,15
RTS0045611,5
RTS0045612,10
RTS0045613,8
RTS0045614,7
RTS0045615,12
RTS0045616,7
RTS0045617,3
RTS0045618,5
RTS0045619,5
RTS0045620,9
RTS0045621,10
RTS0045622,15
RTS0045623,12
RTS0045624,12
RTS0045625,12
RTS0045626,5
RTS0045627,5
RTS0045628,4
RTS0045629,7
RTS0045630,5
RTS0045631,3
RTS0045632,3
RTS0045633,7
RTS0045634,7
RTS0045635,4
RTS0045636,19
RTS0045637,5
RTS0045638,8
RTS0045639,16
RTS0045640,9
RTS0045641,5
RTS0045642,6
RTS0045643,6
RTS0045644,5
RTS0045645,8
RTS0045646,2
RTS0045647,7
RTS0045648,4
RTS0045649,3
RTS0045650,7
RTS0045651,2
RTS0045652,9
RTS0045653,11
RTS0045654,12
RTS0045655,15
RTS0045656,6
RTS0045657,13
RTS0045658,13
RTS0045659,10
RTS0045660,9
RTS0045661,41
RTS0045662,29
RTS0045663,30
RTS0045664,23
RTS0045665,39
RTS0045666,4
RTS0045667,10
RTS0045668,5
RTS0045669,9
RTS0045670,4
RTS0045671,7
RTS0045672,8
RTS0045673,7
RTS0045674,9
RTS0045675,12
RTS0045676,33
RTS0045677,31
RTS0045678,27
RTS0045679,18
RTS0045680,34
RTS0045681,5
RTS0045682,3
RTS0045683,5
RTS0045684,9
RTS0045685,8
RTS0045687,7
RTS0045688,9
RTS0045689,9
RTS0045690,6
RTS0045691,5
RTS0045692,6
RTS0045693,2
RTS0045694,5
RTS0045695,6
RTS0045696,15
RTS0045697,10
RTS0045698,12
RTS0045699,5
RTS0045700,15
RTS0045701,9
RTS0045702,3
RTS0045703,5
RTS0045704,14
RTS0045705,7
RTS0045706,11
RTS0045707,12
RTS0045708,8
RTS0045709,10
RTS0045710,8
RTS0045711,8
RTS0045712,5
RTS0045713,7
RTS0045714,6
RTS0045715,6
RTS0045716,16
RTS0045717,9
RTS0045718,8
RTS0045719,9
RTS0045720,14
RTS0045721,27
RTS0045722,30
RTS0045723,21
RTS0045724,25
RTS0045725,13
RTS0045726,6
RTS0045727,10
RTS0045728,17
RTS0045729,11
RTS0045730,7
RTS0045731,41
RTS0045732,39
RTS0045733,32
RTS0045734,41
RTS0045735,51
RTS0045736,104
RTS0045737,154
RTS0045738,222
RTS0045739,192
RTS0045740,101
RTS0045741,71
RTS0045742,33
RTS0045743,34
RTS0045744,75
RTS0045745,62
RTS0045746,59
RTS0045747,71
RTS0045748,79
RTS0045749,45
RTS0045750,16
RTS0045751,19
RTS0045752,14
RTS0045753,14
RTS0045754,10
RTS0045755,10
RTS0045756,19
RTS0045757,18
RTS0045758,36
RTS0045759,14
RTS0045760,24
RTS0045761,7
RTS0045762,12
RTS0045763,7
RTS0045764,9
RTS0045765,7
RTS0045766,16
RTS0045767,9
RTS0045768,21
RTS0045769,28
RTS0045770,11
RTS0045771,10
RTS0045772,8
RTS0045773,15
RTS0045774,7
RTS0045775,14
RTS0045776,7
RTS0045777,8
RTS0045778,4
RTS0045779,7
RTS0045780,6
RTS0045781,14
RTS0045782,18
RTS0045783,24
RTS0045784,14
RTS0045785,10
RTS0045786,9
RTS0045787,20
RTS0045788,12
RTS0045789,6
RTS0045790,10
RTS0045791,8
RTS0045792,7
RTS0045793,7
RTS0045794,11
RTS0045795,7
RTS0045796,5
RTS0045797,5
RTS0045798,4
RTS0045799,7
RTS0045800,5
RTS0045801,8
RTS0045802,7
RTS0045803,5
RTS0045804,4
RTS0045805,4
RTS0045806,21
RTS0045807,14
RTS0045808,9
RTS0045809,23
RTS0045810,3
RTS0045811,14
RTS0045812,8
RTS0045813,15
RTS0045814,11
RTS0045815,16
RTS0045816,15
RTS0045817,7
RTS0045818,9
RTS0045819,9
RTS0045820,11
RTS0045821,18
RTS0045822,7
RTS0045823,23
RTS0045824,22
RTS0045825,7
RTS0045826,15
RTS0045827,29
RTS0045828,13
RTS0045829,16
RTS0045830,12
RTS0045831,6
RTS0045832,11
RTS0045833,12
RTS0045834,11
RTS0045835,20
RTS0045836,41
RTS0045837,39
RTS0045838,50
RTS0045840,25
RTS0045841,26
RTS0045842,19
RTS0045843,16
RTS0045844,25
RTS0045845,22
RTS0045846,141
RTS0045848,36
RTS0045849,183
RTS0045851,7
RTS0045852,4
RTS0045853,5
RTS0045854,11
RTS0045855,7
RTS0045856,10
RTS0045857,6
RTS0045858,2
RTS0045859,7
RTS0045860,5
RTS0045861,6
RTS0045862,11
RTS0045863,21
RTS0045864,33
RTS0045865,23
RTS0045866,36
RTS0045867,5
RTS0045868,8
RTS0045869,4
RTS0045870,5
RTS0045871,6
RTS0045872,7
RTS0045873,10
RTS0045874,6
RTS0045875,11
RTS0045876,6
RTS0045877,2
RTS0045878,5
RTS0045879,9
RTS0045880,10
RTS0045881,7
RTS0045882,195
RTS0045883,76
RTS0045884,78
RTS0045886,13
RTS0045887,9
RTS0045888,8
RTS0045889,12
RTS0045890,8
RTS0045891,7
RTS0045892,9
RTS0045893,7
RTS0045894,6
RTS0045895,6
RTS0045896,10
RTS0045897,8
RTS0045898,5
RTS0045899,17
RTS0045900,26
RTS0045901,6
RTS0045902,12
RTS0045903,13
RTS0045904,26
RTS0045905,7
RTS0045906,6
RTS0045907,8
RTS0045908,3
RTS0045909,9
RTS0045910,11
RTS0045911,6
RTS0045912,4
RTS0045913,5
RTS0045914,5
RTS0045915,4
RTS0045916,11
RTS0045917,1
RTS0045918,10
RTS0045919,5
RTS0045920,7
RTS0045921,4
RTS0045922,1
RTS0045923,2
RTS0045924,9
RTS0045925,5
RTS0045926,20
RTS0045927,11
RTS0045928,9
RTS0045929,5
RTS0045930,30
RTS0045931,21
RTS0045932,11
RTS0045933,6
RTS0045935,10
RTS0045939,11
RTS0045940,4
RTS0045941,5
RTS0045942,7
RTS0045943,7
RTS0045944,5
RTS0045945,7
RTS0045946,7
RTS0045947,6
RTS0045948,5
RTS0045949,22
RTS0045950,36
RTS0045951,23
RTS0045952,28
RTS0045953,8
RTS0045954,34
RTS0045955,12
RTS0045956,7
RTS0045957,2
RTS0045958,8
RTS0045959,5
RTS0045960,2
RTS0045961,6
RTS0045962,6
RTS0045963,8
RTS0045964,14
RTS0045965,5
RTS0045966,6
RTS0045967,5
RTS0045968,4
RTS0045969,10
RTS0045970,19
RTS0045971,13
RTS0045972,7
RTS0045973,7
RTS0045974,2
RTS0045975,8
RTS0045976,6
RTS0045977,7
RTS0045978,7
RTS0045979,12
RTS0045980,11
RTS0045981,12
RTS0045982,16
RTS0045983,30
RTS0045984,29
RTS0045985,16
RTS0045986,10
RTS0045987,17
RTS0045988,13
RTS0045989,3
RTS0045990,13
RTS0045991,7
RTS0045992,10
RTS0045993,10
RTS0045994,11
RTS0045995,13
RTS0045996,12
RTS0045997,13
RTS0045998,4
RTS0045999,4
RTS0046000,4
RTS0046001,8
RTS0046002,7
RTS0046003,7
RTS0046004,9
RTS0046005,16
RTS0046006,7
RTS0046007,5
RTS0046008,6
RTS0046009,5
RTS0046010,7
RTS0046011,5
RTS0046012,4
RTS0046013,10
RTS0046014,4
RTS0046015,3
RTS0046016,10
RTS0046017,14
RTS0046018,7
RTS0046019,13
RTS0046020,5
RTS0046021,12
RTS0046022,12
RTS0046023,9
RTS0046024,7
RTS0046025,5
RTS0046026,5
RTS0046027,8
RTS0046028,4
RTS0046029,9
RTS0046030,3
RTS0046031,9
RTS0046032,4
RTS0046033,8
RTS0046034,6
RTS0046035,5
RTS0046036,4
RTS0046037,2
RTS0046038,8
RTS0046039,3
RTS0046040,4
RTS0046041,6
RTS0046042,6
RTS0046043,5
RTS0046044,7
RTS0046045,13
RTS0046046,11
RTS0046047,2
RTS0046048,12
RTS0046049,18
RTS0046050,10
RTS0046051,27
RTS0046052,20
RTS0046053,17
RTS0046054,20
RTS0046055,25
RTS0046056,12
RTS0046057,10
RTS0046058,8
RTS0046059,9
RTS0046060,4
RTS0046061,13
RTS0046062,4
RTS0046063,7
RTS0046064,13
RTS0046065,17
RTS0046066,24
RTS0046067,23
RTS0046068,8
RTS0046069,7
RTS0046070,6
RTS0046071,11
RTS0046072,4
RTS0046073,11
RTS0046074,9
RTS0046075,7
RTS0046076,9
RTS0046077,4
RTS0046078,9
RTS0046079,9
RTS0046080,8
RTS0046081,2
RTS0046082,24
RTS0046083,9
RTS0046084,26
RTS0046085,6
RTS0046086,11
RTS0046087,10
RTS0046088,12
RTS0046089,8
RTS0046090,14
RTS0046091,9
RTS0046092,15
RTS0046093,10
RTS0046094,3
RTS0046095,7
RTS0046096,4
RTS0046097,5
RTS0046098,3
RTS0046099,1
RTS0046100,5
RTS0046101,1
RTS0046102,2
RTS0046103,7
RTS0046104,14
RTS0046105,6
RTS0046106,5
RTS0046107,8
RTS0046108,7
RTS0046110,2
RTS0046111,4
RTS0046112,17
RTS0046113,12
RTS0046114,8
RTS0046115,25
RTS0046116,12
RTS0046117,17
RTS0046119,4
RTS0046121,6
RTS0046122,12
RTS0046123,8
RTS0046124,8
RTS0046125,5
RTS0046126,5
RTS0046127,2
RTS0046128,16
RTS0046129,5
RTS0046130,8
RTS0046131,5
RTS0046132,10
RTS0046133,13
RTS0046134,17
RTS0046135,11
RTS0046136,15
RTS0046137,54
RTS0046138,13
RTS0046140,26
RTS0046141,14
RTS0046142,14
RTS0046143,25
RTS0046144,24
RTS0046145,6
RTS0046146,6
RTS0046147,6
RTS0046148,5
RTS0046149,8
RTS0046150,3
RTS0046152,7
RTS0046153,3
RTS0046154,7
RTS0046155,5
RTS0046156,5
RTS0046157,6
RTS0046158,8
RTS0046159,1
RTS0046160,4
RTS0046161,4
RTS0046162,3
RTS0046163,6
RTS0046164,26
RTS0046165,20
RTS0046166,7
RTS0046167,11
RTS0046168,5
RTS0046169,4
RTS0046170,9
RTS0046171,5
RTS0046172,4
RTS0046173,2
RTS0046174,7
RTS0046175,5
RTS0046176,6
RTS0046177,7
RTS0046178,4
RTS0046179,6
RTS0046180,12
RTS0046181,8
RTS0046182,5
RTS0046183,13
RTS0046184,9
RTS0046185,21
RTS0046186,26
RTS0046187,46
RTS0046188,25
RTS0046191,6
RTS0046193,6
RTS0046194,7
RTS0046195,9
RTS0046196,5
RTS0046197,5
RTS0046198,7
RTS0046199,14
RTS0046200,6
RTS0046201,8
RTS0046202,11
RTS0046203,14
RTS0046204,16
RTS0046205,9
RTS0046206,11
RTS0046207,10
RTS0046208,5
RTS0046209,8
RTS0046210,7
RTS0046211,6
RTS0046212,5
RTS0046213,33
RTS0046214,7
RTS0046215,11
RTS0046216,11
RTS0046217,17
RTS0046218,7
RTS0046219,1
RTS0046220,6
RTS0046221,5
RTS0046222,6
RTS0046223,10
RTS0046224,7
RTS0046225,11
RTS0046226,6
RTS0046227,13
RTS0046228,13
RTS0046229,8
RTS0046230,8
RTS0046231,3
RTS0046232,6
RTS0046233,6
RTS0046234,8
RTS0046235,9
RTS0046236,3
RTS0046237,6
RTS0046238,9
RTS0046239,2
RTS0046240,7
RTS0046241,8
RTS0046242,4
RTS0046243,4
RTS0046244,3
RTS0046245,3
RTS0046246,6
RTS0046247,5
RTS0046248,8
RTS0046249,6
RTS0046250,6
RTS0046251,4
RTS0046252,9
RTS0046253,10
RTS0046254,10
RTS0046255,5
RTS0046256,12
RTS0046257,13
RTS0046258,5
RTS0046259,12
RTS0046260,3
RTS0046261,5
RTS0046262,5
RTS0046263,24
RTS0046264,10
RTS0046265,5
RTS0046266,17
RTS0046267,9
RTS0046268,5
RTS0046269,8
RTS0046270,7
RTS0046271,16
RTS0046272,9
RTS0046273,7
RTS0046274,9
RTS0046275,1
RTS0046276,2
RTS0046277,8
RTS0046278,4
RTS0046279,7
RTS0046280,8
RTS0046281,7
RTS0046282,2
RTS0046283,6
RTS0046284,4
RTS0046285,2
RTS0046286,7
RTS0046287,8
RTS0046288,9
RTS0046289,7
RTS0046290,6
RTS0046291,7
RTS0046292,5
RTS0046293,22
RTS0046294,10
RTS0046295,37
RTS0046296,12
RTS0046297,7
RTS0046298,3
RTS0046299,7
RTS0046300,5
RTS0046301,8
RTS0046302,7
RTS0046303,2
RTS0046304,6
RTS0046305,8
RTS0046306,2
RTS0046307,6
RTS0046308,12
RTS0046309,10
RTS0046310,9
RTS0046311,5
RTS0046312,4
RTS0046313,7
RTS0046314,10
RTS0046315,5
RTS0046316,5
RTS0046317,8
RTS0046318,7
RTS0046319,5
RTS0046320,6
RTS0046321,3
RTS0046322,8
RTS0046323,9
RTS0046324,4
RTS0046325,11
RTS0046326,6
RTS0046327,6
RTS0046328,11
RTS0046329,13
RTS0046330,6
RTS0046331,12
RTS0046332,9
RTS0046333,10
RTS0046334,15
RTS0046335,10
RTS0046336,12
RTS0046342,4
RTS0046343,9
RTS0046344,7
RTS0046345,3
RTS0046346,5
RTS0046347,62
RTS0046348,88
RTS0046349,57
RTS0046350,5
RTS0046351,8
RTS0046352,5
RTS0046353,6
RTS0046354,6
RTS0046355,3
RTS0046356,13
RTS0046357,8
RTS0046358,5
RTS0046359,6
RTS0046360,3
RTS0046361,5
RTS0046362,14
RTS0046363,11
RTS0046364,11
RTS0046365,4
RTS0046366,3
RTS0046367,2
RTS0046368,8
RTS0046369,5
RTS0046370,6
RTS0046371,7
RTS0046372,10
RTS0046373,5
RTS0046374,3
RTS0046375,3
RTS0046376,9
RTS0046377,1
RTS0046378,3
RTS0046379,7
RTS0046380,3
RTS0046381,4
RTS0046382,9
RTS0046383,7
RTS0046384,10
RTS0046385,2
RTS0046386,9
RTS0046387,5
RTS0046388,6
RTS0046389,9
RTS0046390,4
RTS0046391,9
RTS0046392,6
RTS0046393,3
RTS0046394,6
RTS0046395,5
RTS0046396,5
RTS0046397,5
RTS0046398,8
RTS0046399,13
RTS0046400,3
RTS0046401,14
RTS0046402,9
RTS0046403,6
RTS0046404,13
RTS0046405,3
RTS0046406,10
RTS0046407,9
RTS0046408,11
RTS0046409,3
RTS0046410,14
RTS0046411,13
RTS0046412,18
RTS0046413,40
RTS0046414,296
RTS0046415,88
RTS0046416,5
RTS0046417,15
RTS0046418,5
RTS0046419,4
RTS0046420,17
RTS0046421,8
RTS0046422,17
RTS0046423,4
RTS0046424,9
RTS0046425,8
RTS0046426,5
RTS0046428,3
RTS0046429,5
RTS0046430,8
RTS0046431,8
RTS0046432,10
RTS0046433,8
RTS0046434,11
RTS0046435,38
RTS0046439,17
RTS0046440,21
RTS0046441,25
RTS0046442,10
RTS0046443,19
RTS0046444,10
RTS0046445,7
RTS0046446,3
RTS0046447,4
RTS0046448,9
RTS0046449,15
RTS0046450,18
RTS0046451,15
RTS0046452,12
RTS0046453,8
RTS0046454,24
RTS0046455,17
RTS0046456,3
RTS0046457,13
RTS0046458,6
RTS0046459,31
RTS0046460,26
RTS0046461,6
RTS0046462,4
RTS0046463,13
RTS0046464,9
RTS0046466,6
RTS0046468,7
RTS0046469,7
RTS0046470,6
RTS0046471,4
RTS0046472,9
RTS0046473,6
RTS0046474,2
RTS0046475,7
RTS0046476,8
RTS0046477,3
RTS0046478,7
RTS0046479,4
RTS0046480,1
RTS0046481,3
RTS0046482,5
RTS0046483,5
RTS0046484,5
RTS0046485,7
RTS0046486,3
RTS0046487,9
RTS0046488,5
RTS0046489,3
RTS0046490,3
RTS0046491,9
RTS0046492,10
RTS0046493,5
RTS0046494,5
RTS0046495,5
RTS0046496,31
RTS0046497,17
RTS0046498,9
RTS0046499,27
RTS0046500,45
RTS0046501,48
RTS0046502,11
RTS0046503,17
RTS0046504,10
RTS0046505,2
RTS0046506,2
RTS0046507,8
RTS0046508,11
RTS0046509,2
RTS0046510,10
RTS0046511,15
RTS0046512,13
RTS0046513,11
RTS0046514,4
RTS0046515,7
RTS0046516,9
RTS0046517,9
RTS0046518,5
RTS0046519,5
RTS0046520,2
RTS0046521,2
RTS0046522,4
RTS0046524,5
RTS0046525,5
RTS0046526,12
RTS0046527,11
RTS0046528,5
RTS0046529,9
RTS0046530,3
RTS0046531,6
RTS0046532,7
RTS0046533,12
RTS0046534,10
RTS0046535,8
RTS0046536,9
RTS0046537,11
RTS0046538,9
RTS0046539,5
RTS0046540,9
RTS0046541,11
RTS0046542,13
RTS0046543,14
RTS0046544,7
RTS0046545,20
RTS0046546,5
RTS0046548,7
RTS0046549,18
RTS0046550,8
RTS0046551,12
RTS0046552,9
RTS0046553,12
RTS0046555,6
RTS0046556,4
RTS0046557,3
RTS0046558,6
RTS0046559,5
RTS0046560,4
RTS0046561,2
RTS0046562,5
RTS0046563,4
RTS0046564,3
RTS0046565,2
RTS0046566,12
RTS0046567,8
RTS0046568,2
RTS0046569,7
RTS0046570,7
RTS0046571,6
RTS0046572,3
RTS0046573,5
RTS0046574,13
RTS0046575,7
RTS0046577,3
RTS0046578,5
RTS0046580,17
RTS0046581,18
RTS0046582,3
RTS0046583,7
RTS0046584,10
RTS0046585,9
RTS0046586,6
RTS0046587,4
RTS0046588,5
RTS0046589,9
RTS0046590,8
RTS0046591,6
RTS0046592,8
RTS0046593,13
RTS0046594,10
RTS0046595,9
RTS0046596,8
RTS0046597,3
RTS0046598,8
RTS0046599,6
RTS0046600,55
RTS0046601,74
RTS0046602,43
RTS0046603,45
RTS0046604,7
RTS0046605,5
RTS0046606,6
RTS0046607,14
RTS0046608,21
RTS0046609,19
RTS0046610,7
RTS0046611,11
RTS0046612,6
RTS0046613,9
RTS0046614,8
RTS0046615,4
RTS0046616,1
RTS0046617,11
RTS0046618,8
RTS0046619,11
RTS0046620,3
RTS0046621,16
RTS0046622,16
RTS0046623,14
RTS0046624,8
RTS0046625,5
RTS0046626,5
RTS0046627,6
RTS0046628,9
RTS0046629,8
RTS0046630,16
RTS0046631,10
RTS0046632,9
RTS0046633,11
RTS0046634,9
RTS0046635,10
RTS0046636,9
RTS0046637,8
RTS0046638,11
RTS0046639,6
RTS0046640,9
RTS0046641,6
RTS0046642,6
RTS0046643,10
RTS0046644,8
RTS0046645,4
RTS0046646,6
RTS0046647,7
RTS0046648,8
RTS0046649,4
RTS0046650,5
RTS0046651,12
RTS0046652,9
RTS0046653,37
RTS0046654,21
RTS0046655,38
RTS0046656,5
RTS0046657,6
RTS0046658,6
RTS0046659,2
RTS0046660,9
RTS0046661,6
RTS0046662,4
RTS0046663,17
RTS0046664,4
RTS0046665,4
RTS0046666,3
RTS0046667,8
RTS0046668,8
RTS0046669,4
RTS0046670,4
RTS0046671,3
RTS0046672,6
RTS0046673,9
RTS0046674,5
RTS0046675,8
RTS0046676,4
RTS0046677,6
RTS0046678,5
RTS0046679,3
RTS0046680,7
RTS0046681,5
RTS0046682,9
RTS0046683,6
RTS0046684,6
RTS0046685,4
RTS0046686,6
RTS0046687,6
RTS0046688,3
RTS0046689,3
RTS0046690,1
RTS0046691,8
RTS0046692,5
RTS0046693,5
RTS0046694,4
RTS0046695,11
RTS0046696,6
RTS0046697,4
RTS0046698,5
RTS0046699,19
RTS0046700,25
RTS0046701,39
RTS0046702,24
RTS0046703,129
RTS0046704,191
RTS0046705,174
RTS0046706,77
RTS0046707,223
RTS0046708,170
RTS0046709,6
RTS0046710,5
RTS0046711,13
RTS0046712,8
RTS0046713,8
RTS0046714,18
RTS0046715,14
RTS0046716,10
RTS0046717,33
RTS0046718,3
RTS0046719,7
RTS0046720,4
RTS0046721,8
RTS0046722,10
RTS0046723,4
RTS0046724,7
RTS0046725,4
RTS0046726,7
RTS0046727,14
RTS0046728,6
RTS0046729,6
RTS0046730,15
RTS0046731,8
RTS0046732,4
RTS0046733,10
RTS0046734,10
RTS0046735,7
RTS0046736,4
RTS0046737,9
RTS0046738,5
RTS0046739,2
RTS0046740,6
RTS0046741,7
RTS0046742,7
RTS0046743,18
RTS0046744,13
RTS0046745,21
RTS0046746,9
RTS0046747,5
RTS0046748,10
RTS0046749,11
RTS0046750,1
RTS0046751,5
RTS0046752,7
RTS0046753,4
RTS0046754,10
RTS0046755,3
RTS0046756,3
RTS0046757,8
RTS0046758,4
RTS0046759,16
RTS0046760,12
RTS0046761,13
RTS0046763,12
RTS0046764,9
RTS0046765,7
RTS0046766,5
RTS0046767,2
RTS0046768,32
RTS0046769,32
RTS0046770,33
RTS0046771,6
RTS0046772,8
RTS0046773,8
RTS0046774,5
RTS0046775,6
RTS0046777,12
RTS0046778,6
RTS0046779,8
RTS0046780,11
RTS0046781,11
RTS0046782,5
RTS0046783,2
RTS0046784,8
RTS0046785,6
RTS0046790,18
RTS0046791,13
RTS0046792,19
RTS0046793,8
RTS0046794,6
RTS0046795,10
RTS0046796,10
RTS0046797,6
RTS0046798,4
RTS0046799,15
RTS0046800,6
RTS0046801,80
RTS0046802,60
RTS0046803,8
RTS0046804,3
RTS0046805,18
RTS0046806,7
RTS0046807,4
RTS0046808,7
RTS0046809,3
RTS0046810,6
RTS0046811,5
RTS0046812,10
RTS0046813,6
RTS0046814,7
RTS0046815,11
RTS0046816,7
RTS0046817,3
RTS0046818,8
RTS0046819,11
RTS0046820,7
RTS0046821,6
RTS0046822,4
RTS0046823,7
RTS0046824,18
RTS0046825,9
RTS0046826,6
RTS0046827,2
RTS0046828,6
RTS0046829,5
RTS0046830,10
RTS0046831,25
RTS0046832,9
RTS0046833,2
RTS0046835,2
RTS0046836,119
RTS0046837,147
RTS0046838,19
RTS0046839,106
RTS0046840,4
RTS0046841,7
RTS0046842,47
RTS0046843,69
RTS0046846,9
RTS0046849,12
RTS0046850,10
RTS0046851,56
RTS0046852,10
RTS0046853,11
RTS0046854,6
RTS0046855,7
RTS0046856,7
RTS0046857,25
RTS0046858,40
RTS0046859,2
RTS0046860,3
RTS0046861,7
RTS0046862,5
RTS0046863,4
RTS0046864,5
RTS0046866,5
RTS0046867,4
RTS0046868,6
RTS0046869,26
RTS0046870,25
RTS0046871,5
RTS0046872,14
RTS0046873,4
RTS0046874,10
RTS0046875,7
RTS0046876,8
RTS0046877,20
RTS0046878,11
RTS0046879,6
RTS0046880,7
RTS0046881,8
RTS0046882,6
RTS0046885,5
RTS0046886,8
RTS0046887,5
RTS0046889,4
RTS0046890,10
RTS0046891,10
RTS0046892,2
RTS0046893,7
RTS0046894,4
RTS0046895,4
RTS0046897,21
RTS0046898,10
RTS0046899,18
RTS0046900,45
RTS0046902,8
RTS0046903,16
RTS0046904,3
RTS0046905,5
RTS0046906,17
RTS0046907,11
RTS0046908,8
RTS0046909,3
RTS0046910,1
RTS0046911,11
RTS0046912,5
RTS0046913,8
RTS0046914,11
RTS0046915,4
RTS0046916,9
RTS0046918,459
RTS0046919,465
RTS0046920,63
RTS0046921,8
RTS0046922,12
RTS0046923,14
RTS0046924,15
RTS0046925,4
RTS0046926,9
RTS0046927,11
RTS0046928,8
RTS0046929,6
RTS0046930,6
RTS0046931,9
RTS0046933,8
RTS0046934,12
RTS0046935,5
RTS0046936,8
RTS0046937,10
RTS0046938,28
RTS0046939,8
RTS0046940,7
RTS0046941,7
RTS0046942,8
RTS0046943,12
RTS0046946,11
RTS0046947,5
RTS0046948,4
RTS0046949,10
RTS0046950,8
RTS0046951,6
RTS0046952,5
RTS0046954,2
RTS0046955,8
RTS0046956,8
RTS0046957,8
RTS0046958,12
RTS0046959,11
RTS0046960,8
RTS0046961,5
RTS0046962,67
RTS0046963,8
RTS0046965,20
RTS0046966,8
RTS0046967,11
RTS0046968,5
RTS0047054,6
RTS0047055,9
RTS0047056,8
RTS0047057,7
RTS0047058,9
RTS0047060,7
RTS0047061,9
RTS0047062,20
RTS0047063,12
RTS0047064,25
RTS0047065,23
RTS0047066,24
RTS0047067,29
RTS0047068,31
RTS0047069,20
RTS0047070,22
RTS0047071,15
RTS0047072,17
RTS0047073,14
RTS0047074,22
RTS0047075,5
RTS0047076,12
RTS0047077,8
RTS0047078,10
RTS0047079,3
RTS0047080,8
RTS0047081,11
RTS0047082,5
RTS0047083,9
RTS0047084,11
RTS0047085,4
RTS0047086,5
RTS0047087,6
RTS0047088,4
RTS0047089,7
RTS0047091,3
RTS0047092,10
RTS0047093,3
RTS0047094,4
RTS0047095,3
RTS0047096,2
RTS0047097,6
RTS0047098,5
RTS0047099,4
RTS0047100,4
RTS0047101,3
RTS0047102,9
RTS0047103,9
RTS0047104,7
RTS0047105,26
RTS0047106,13
RTS0047107,13
RTS0047108,35
RTS0047109,6
RTS0047110,11
RTS0047111,7
RTS0047112,5
RTS0047113,28
RTS0047114,9
RTS0047115,9
RTS0047116,15
RTS0047117,15
RTS0047118,7
RTS0047119,9
RTS0047120,6
RTS0047121,6
RTS0047122,10
RTS0047123,5
RTS0047124,4
RTS0047125,8
RTS0047126,8
RTS0047127,8
RTS0047128,4
RTS0047129,8
RTS0047130,8
RTS0047131,6
RTS0047132,11
RTS0047133,11
RTS0047134,2
RTS0047135,13
RTS0047136,14
RTS0047137,8
RTS0047138,13
RTS0047139,9
RTS0047140,9
RTS0047141,5
RTS0047142,10
RTS0047143,6
RTS0047144,4
RTS0047145,11
RTS0047146,8
RTS0047147,9
RTS0047148,9
RTS0047149,7
RTS0047150,9
RTS0047151,11
RTS0047152,14
RTS0047153,4
RTS0047154,20
RTS0047156,6
RTS0047157,8
RTS0047158,2
RTS0047159,10
RTS0047160,10
RTS0047165,9
RTS0047166,7
RTS0047167,6
RTS0047168,3
RTS0047169,8
RTS0047170,2
RTS0047171,12
RTS0047172,8
RTS0047173,11
RTS0047174,15
RTS0047175,4
RTS0047176,5
RTS0047177,11
RTS0047178,10
RTS0047179,10
RTS0047180,8
RTS0047181,12
RTS0047182,11
RTS0047183,10
RTS0047184,12
RTS0047185,10
RTS0047186,13
RTS0047187,7
RTS0047188,10
RTS0047189,8
RTS0047190,11
RTS0047191,3
RTS0047192,7
RTS0047193,5
RTS0047194,9
RTS0047195,7
RTS0047196,7
RTS0047197,11
RTS0047198,7
RTS0047199,14
RTS0047200,18
RTS0047201,11
RTS0047202,5
RTS0047203,11
RTS0047204,7
RTS0047205,8
RTS0047206,3
RTS0047207,7
RTS0047208,261
RTS0047209,181
RTS0047210,349
RTS0047211,293
RTS0047212,44
RTS0047213,6
RTS0047214,3
RTS0047215,5
RTS0047216,4
RTS0047217,6
RTS0047218,25
RTS0047219,38
RTS0047220,11
RTS0047221,30
RTS0047222,21
RTS0047223,16
RTS0047225,28
RTS0047226,12
RTS0047229,5
RTS0047230,6
RTS0047231,10
RTS0047232,8
RTS0047233,4
RTS0047234,8
RTS0047235,5
RTS0047236,5
RTS0047237,3
RTS0047238,6
RTS0047239,7
RTS0047240,2
RTS0047241,5
RTS0047242,5
RTS0047243,9
RTS0047244,4
RTS0047245,4
RTS0047246,3
RTS0047247,6
RTS0047248,7
RTS0047249,13
RTS0047250,12
RTS0047252,9
RTS0047253,4
RTS0047254,15
RTS0047255,7
RTS0047256,14
RTS0047257,10
RTS0047258,17
RTS0047259,17
RTS0047260,25
RTS0047261,21
RTS0047262,11
RTS0047263,28
RTS0047264,19
RTS0047266,18
RTS0047267,36
RTS0047268,26
RTS0047269,27
RTS0047270,41
RTS0047271,46
RTS0047272,12
RTS0047273,15
RTS0047274,8
RTS0047276,4
RTS0047277,28
RTS0047278,18
RTS0047279,32
RTS0047280,16
RTS0047281,8
RTS0047282,29
RTS0047283,27
RTS0047284,14
RTS0047290,39
RTS0047291,73
RTS0047292,51
RTS0047293,39
RTS0047294,58
RTS0047295,6
RTS0047296,13
RTS0047297,11
RTS0047298,3
RTS0047299,11
RTS0047300,8
RTS0047301,4
RTS0047302,3
RTS0047303,10
RTS0047304,8
RTS0047305,24
RTS0047306,27
RTS0047307,25
RTS0047308,22
RTS0047309,13
RTS0047310,18
RTS0047311,9
RTS0047312,10
RTS0047313,10
RTS0047314,11
RTS0047315,37
RTS0047316,27
RTS0047317,25
RTS0047318,18
RTS0047319,34
RTS0047320,9
RTS0047321,8
RTS0047322,10
RTS0047323,19
RTS0047324,12
RTS0047325,15
RTS0047326,17
RTS0047327,9
RTS0047328,5
RTS0047329,7
RTS0047331,11
RTS0047332,17
RTS0047333,15
RTS0047334,11
RTS0047335,6
RTS0047336,24
RTS0047337,4
RTS0047338,15
RTS0047339,9
RTS0047340,28
RTS0047341,20
RTS0047342,15
RTS0047343,11
RTS0047344,15
RTS0047345,6
RTS0047346,18
RTS0047348,16
RTS0047349,11
RTS0047350,16
RTS0047351,9
RTS0047352,24
RTS0047353,26
RTS0047354,19
RTS0047356,1
RTS0047357,5
RTS0047358,1
RTS0047359,9
RTS0047360,4
RTS0047361,8
RTS0047362,12
RTS0047363,10
RTS0047364,6
RTS0047365,12
RTS0047366,6
RTS0047367,7
RTS0047368,9
RTS0047369,7
RTS0047370,6
RTS0047373,10
RTS0047374,7
RTS0047375,6
RTS0047376,13
RTS0047377,14
RTS0047378,15
RTS0047379,22
RTS0047380,19
RTS0047382,6
RTS0047383,6
RTS0047384,8
RTS0047385,5
RTS0047386,21
RTS0047387,8
RTS0047388,15
RTS0047389,16
RTS0047390,8
RTS0047391,22
RTS0047392,13
RTS0047393,15
RTS0047394,4
RTS0047395,10
RTS0047396,33
RTS0047397,10
RTS0047398,10
RTS0047399,7
RTS0047400,6
RTS0047401,13
RTS0047402,9
RTS0047403,8
RTS0047404,9
RTS0047405,13
RTS0047406,7
RTS0047407,8
RTS0047408,6
RTS0047409,22
RTS0047410,13
RTS0047411,17
RTS0047412,17
RTS0047413,8
RTS0047414,14
RTS0047415,18
RTS0047417,6
RTS0047418,14
RTS0047419,16
RTS0047420,10
RTS0047421,2
RTS0047422,4
RTS0047423,3
RTS0047424,5
RTS0047425,6
RTS0047426,9
RTS0047427,10
RTS0047428,5
RTS0047429,10
RTS0047430,9
RTS0047431,10
RTS0047432,7
RTS0047433,6
RTS0047434,9
RTS0047435,10
RTS0047436,14
RTS0047437,1
RTS0047438,4
RTS0047439,5
RTS0047440,1
RTS0047441,24
RTS0047442,31
RTS0047445,14
RTS0047446,27
RTS0047447,8
RTS0047448,8
RTS0047449,7
RTS0047450,4
RTS0047451,1
RTS0047452,2
RTS0047453,3
RTS0047454,6
RTS0047455,6
RTS0047456,7
RTS0047457,8
RTS0047458,7
RTS0047459,9
RTS0047460,5
RTS0047461,5
RTS0047462,9
RTS0047463,12
RTS0047464,9
RTS0047465,7
RTS0047466,1
RTS0047467,5
RTS0047468,15
RTS0047469,9
RTS0047471,6
RTS0047472,5
RTS0047473,9
RTS0047474,5
RTS0047475,2
RTS0047476,7
RTS0047477,17
RTS0047479,15
RTS0047480,10
RTS0047481,11
RTS0047482,5
RTS0047483,5
RTS0047484,6
RTS0047485,5
RTS0047486,3
RTS0047487,6
RTS0047488,2
RTS0047489,5
RTS0047490,7
RTS0047491,2
RTS0047492,13
RTS0047493,4
RTS0047494,14
RTS0047495,13
RTS0047496,8
RTS0047497,9
RTS0047498,10
RTS0047499,10
RTS0047500,12
RTS0047501,12
RTS0047502,9
RTS0047503,7
RTS0047504,21
RTS0047505,8
RTS0047506,18
RTS0047507,9
RTS0047508,6
RTS0047509,9
RTS0047510,6
RTS0047511,9
RTS0047512,25
RTS0047513,5
RTS0047514,5
RTS0047515,16
RTS0047516,11
RTS0047517,40
RTS0047518,28
RTS0047520,29
RTS0047521,53
RTS0047522,11
RTS0047523,10
RTS0047524,10
RTS0047525,5
RTS0047526,11
RTS0047527,5
RTS0047528,5
RTS0047529,8
RTS0047530,9
RTS0047531,11
RTS0047532,7
RTS0047533,8
RTS0047534,3
RTS0047535,4
RTS0047536,8
RTS0047537,13
RTS0047538,38
RTS0047540,30
RTS0047541,26
RTS0047543,7
RTS0047544,7
RTS0047545,10
RTS0047546,5
RTS0047547,3
RTS0047548,20
RTS0047549,17
RTS0047550,9
RTS0047551,20
RTS0047552,15
RTS0047553,9
RTS0047558,2
RTS0047559,4
RTS0047560,3
RTS0047561,4
RTS0047562,5
RTS0047563,8
RTS0047564,13
RTS0047565,7
RTS0047566,8
RTS0047567,6
RTS0047568,4
RTS0047569,8
RTS0047570,8
RTS0047571,7
RTS0047572,8
RTS0047573,6
RTS0047574,6
RTS0047575,14
RTS0047576,8
RTS0047577,3
RTS0047578,6
RTS0047579,7
RTS0047580,6
RTS0047581,6
RTS0047582,5
RTS0047583,3
RTS0047584,4
RTS0047585,2
RTS0047586,4
RTS0047587,4
RTS0047588,8
RTS0047590,10
RTS0047591,6
RTS0047592,4
RTS0047593,1
RTS0047594,8
RTS0047595,3
RTS0047596,2
RTS0047597,10
RTS0047598,3
RTS0047599,6
RTS0047600,3
RTS0047601,27
RTS0047602,14
RTS0047603,4
RTS0047604,14
RTS0047606,6
RTS0047613,11
RTS0047614,14
RTS0047615,9
RTS0047616,14
RTS0047617,13
RTS0047618,3
RTS0047619,6
RTS0047620,2
RTS0047621,5
RTS0047622,5
RTS0047624,8
RTS0047625,3
RTS0047626,11
RTS0047627,6
RTS0047628,5
RTS0047629,6
RTS0047630,2
RTS0047631,3
RTS0047632,4
RTS0047633,4
RTS0047634,4
RTS0047635,4
RTS0047636,2
RTS0047637,3
RTS0047638,6
RTS0047639,5
RTS0047640,5
RTS0047641,7
RTS0047642,1
RTS0047643,1
RTS0047644,7
RTS0047645,2
RTS0047646,4
RTS0047647,2
RTS0047648,4
RTS0047649,6
RTS0047650,1
RTS0047651,4
RTS0047652,5
RTS0047653,5
RTS0047654,7
RTS0047656,9
RTS0047657,6
RTS0047658,6
RTS0047659,4
RTS0047660,4
RTS0047661,3
RTS0047662,5
RTS0047663,5
RTS0047664,6
RTS0047665,2
RTS0047666,5
RTS0047667,5
RTS0047668,3
RTS0047669,9
RTS0047670,9
RTS0047672,6
RTS0047673,3
RTS0047674,5
RTS0047675,2
RTS0047676,3
RTS0047677,4
RTS0047678,1
RTS0047679,7
RTS0047680,4
RTS0047681,5
RTS0047682,8
RTS0047684,2
RTS0047685,2
RTS0047686,8
RTS0047687,7
RTS0047688,8
RTS0047689,5
RTS0047691,5
RTS0047692,4
RTS0047693,8
RTS0047694,4
RTS0047695,8
RTS0047696,6
RTS0047697,5
RTS0047698,10
RTS0047699,11
RTS0047700,8
RTS0047701,4
RTS0047702,6
RTS0047703,12
RTS0047704,5
RTS0047705,6
RTS0047706,7
RTS0047707,8
RTS0047708,26
RTS0047709,60
RTS0047710,4
RTS0047711,5
RTS0047712,9
RTS0047713,15
RTS0047714,22
RTS0047715,25
RTS0047716,31
RTS0047717,18
RTS0047718,9
RTS0047720,11
RTS0047721,5
RTS0047722,22
RTS0047723,12
RTS0047724,27
RTS0047725,23
RTS0047726,33
RTS0047727,34
RTS0047728,25
RTS0047729,6
RTS0047730,9
RTS0047731,9
RTS0047732,6
RTS0047733,8
RTS0047734,10
RTS0047735,6
RTS0047736,10
RTS0047737,5
RTS0047738,6
RTS0047739,6
RTS0047740,4
RTS0047741,6
RTS0047742,6
RTS0047743,4
RTS0047744,17
RTS0047745,26
RTS0047746,16
RTS0047747,24
RTS0047748,17
RTS0047749,11
RTS0047750,6
RTS0047752,6
RTS0047753,7
RTS0047754,30
RTS0047755,19
RTS0047756,21
RTS0047757,11
RTS0047758,12
RTS0047759,7
RTS0047760,5
RTS0047761,7
RTS0047762,7
RTS0047763,7
RTS0047764,5
RTS0047765,8
RTS0047766,17
RTS0047767,8
RTS0047768,3
RTS0047769,15
RTS0047770,10
RTS0047771,12
RTS0047772,8
RTS0047773,83
RTS0047774,9
RTS0047775,5
RTS0047776,9
RTS0047777,8
RTS0047778,9
RTS0047779,6
RTS0047780,10
RTS0047781,10
RTS0047782,13
RTS0047783,4
RTS0047784,9
RTS0047785,7
RTS0047786,8
RTS0047787,18
RTS0047788,8
RTS0047789,9
RTS0047790,9
RTS0047791,10
RTS0047792,10
RTS0047793,21
RTS0047794,4
RTS0047795,6
RTS0047796,15
RTS0047797,5
RTS0047798,5
RTS0047799,10
RTS0047800,4
RTS0047801,27
RTS0047802,22
RTS0047803,6
RTS0047804,4
RTS0047805,8
RTS0047806,12
RTS0047807,18
RTS0047808,57
RTS0047809,8
RTS0047810,9
RTS0047811,17
RTS0047812,8
RTS0047813,9
RTS0047814,12
RTS0047816,8
RTS0047817,7
RTS0047818,7
RTS0047819,3
RTS0047820,7
RTS0047821,33
RTS0047822,4
RTS0047823,6
RTS0047824,8
RTS0047825,10
RTS0047826,7
RTS0047827,8
RTS0047828,7
RTS0047829,9
RTS0047830,5
RTS0047831,5
RTS0047832,5
RTS0047833,9
RTS0047834,5
RTS0047835,13
RTS0047836,11
RTS0047837,15
RTS0047838,26
RTS0047839,21
RTS0047840,9
RTS0047841,8
RTS0047842,4
RTS0047843,5
RTS0047844,3
RTS0047845,6
RTS0047846,2
RTS0047847,7
RTS0047848,4
RTS0047849,13
RTS0047850,3
RTS0047851,7
RTS0047852,10
RTS0047853,9
RTS0047854,6
RTS0047855,7
RTS0047856,6
RTS0047857,6
RTS0047858,5
RTS0047859,9
RTS0047860,12
RTS0047861,7
RTS0047862,10
RTS0047863,8
RTS0047864,8
RTS0047865,10
RTS0047866,7
RTS0047867,4
RTS0047868,8
RTS0047869,12
RTS0047870,13
RTS0047871,7
RTS0047872,10
RTS0047873,6
RTS0047874,5
RTS0047875,4
RTS0047876,6
RTS0047877,5
RTS0047878,7
RTS0047879,10
RTS0047880,6
RTS0047881,13
RTS0047882,6
RTS0047883,15
RTS0047884,5
RTS0047885,9
RTS0047886,4
RTS0047890,28
RTS0047891,24
RTS0047892,14
RTS0047893,4
RTS0047894,1
RTS0047895,10
RTS0047896,11
RTS0047897,4
RTS0047898,5
RTS0047899,10
RTS0047900,18
RTS0047901,6
RTS0047902,11
RTS0047903,11
RTS0047904,11
RTS0047905,8
RTS0047906,11
RTS0047907,74
RTS0047908,61
RTS0047909,94
RTS0047910,8
RTS0047912,8
RTS0047913,8
RTS0047914,8
RTS0047915,6
RTS0047916,5
RTS0047917,1
RTS0047919,5
RTS0047920,29
RTS0047921,63
RTS0047924,4
RTS0047925,8
RTS0047926,4
RTS0047927,7
RTS0047928,9
RTS0047929,6
RTS0047930,8
RTS0047931,3
RTS0047932,5
RTS0047933,10
RTS0047934,12
RTS0047935,12
RTS0047936,9
RTS0047937,10
RTS0047938,8
RTS0047939,23
RTS0047940,35
RTS0047941,7
RTS0047942,8
RTS0047943,4
RTS0047944,2
RTS0047945,7
RTS0047946,4
RTS0047947,3
RTS0047948,4
RTS0047949,15
RTS0047950,4
RTS0047951,9
RTS0047952,20
RTS0047953,10
RTS0047954,7
RTS0047956,7
RTS0047957,8
RTS0047958,10
RTS0047959,8
RTS0047960,5
RTS0047961,11
RTS0047963,15
RTS0047964,4
RTS0047965,7
RTS0047966,8
RTS0047967,9
RTS0047968,7
RTS0047969,19
RTS0047970,5
RTS0047972,8
RTS0047973,8
RTS0047974,11
RTS0047975,4
RTS0047976,11
RTS0047977,1
RTS0047978,4
RTS0047979,7
RTS0047980,3
RTS0047981,27
RTS0047982,10
RTS0047985,91
RTS0047986,2
RTS0047987,7
RTS0047988,15
RTS0047990,8
RTS0047991,32
RTS0047992,7
RTS0047993,6
RTS0047994,9
RTS0047995,5
RTS0047996,6
RTS0047997,6
RTS0047998,13
RTS0047999,8
RTS0048000,5
RTS0048001,3
RTS0048003,47
RTS0048005,8
RTS0048006,6
RTS0048008,16
RTS0048009,8
RTS0048012,7
RTS0048013,6
RTS0048014,3
RTS0048015,10
RTS0048016,14
RTS0048017,23
RTS0048018,8
RTS0048019,27
RTS0048020,4
RTS0048021,5
RTS0048022,13
RTS0048023,24
RTS0048024,10
RTS0048026,10
RTS0048027,17
RTS0048028,4
RTS0048029,6
RTS0048030,5
RTS0048031,15
RTS0048032,182
RTS0048033,7
RTS0048034,3
RTS0048035,7
RTS0048036,6
RTS0048037,9
RTS0048038,12
RTS0048040,9
RTS0048041,5
RTS0048042,9
RTS0048043,17
RTS0048044,5
RTS0048045,10
RTS0048046,5
RTS0048047,9
RTS0048048,8
RTS0048049,3
RTS0048050,6
RTS0048051,22
RTS0048052,14
RTS0048053,6
RTS0048054,13
RTS0048055,11
RTS0048056,7
RTS0048057,2
RTS0048058,3
RTS0048059,8
RTS0048060,5
RTS0048061,6
RTS0048062,7
RTS0048063,4
RTS0048064,15
RTS0048065,11
RTS0048066,12
RTS0048067,3
RTS0048068,9
RTS0048069,5
RTS0048070,7
RTS0048071,9
RTS0048072,6
RTS0048073,9
RTS0048074,3
RTS0048076,7
RTS0048077,7
RTS0048078,11
RTS0048079,12
RTS0048080,17
RTS0048081,16
RTS0048082,9
RTS0048084,5
RTS0048085,5
RTS0048086,2
RTS0048087,8
RTS0048088,9
RTS0048089,8
RTS0048090,10
RTS0048091,9
RTS0048092,6
RTS0048093,23
RTS0048094,5
RTS0048096,6
RTS0048097,11
RTS0048098,631
RTS0048099,747
RTS0048100,670
RTS0048101,552
RTS0048102,720
RTS0048104,7
RTS0048105,8
RTS0048106,4
RTS0048107,5
RTS0048108,9
RTS0048109,7
RTS0048110,1
RTS0048111,4
RTS0048112,7
RTS0048113,6
RTS0048114,13
RTS0048115,12
RTS0048116,15
RTS0048117,2
RTS0048118,9
RTS0048120,5
RTS0048126,5
RTS0048127,7
RTS0048129,18
RTS0048130,7
RTS0048131,25
RTS0048132,34
RTS0048133,9
RTS0048134,23
RTS0048135,30
RTS0048136,7
RTS0048138,6
RTS0048139,10
RTS0048140,13
RTS0048141,8
RTS0048142,7
RTS0048144,4
RTS0048145,9
RTS0048146,8
RTS0048147,1
RTS0048148,4
RTS0048149,8
RTS0048150,8
RTS0048151,5
RTS0048152,6
RTS0048153,6
RTS0048154,11
RTS0048155,5
RTS0048156,26
RTS0048158,11
RTS0048159,8
RTS0048160,305
RTS0048161,413
RTS0048162,12
RTS0048163,12
RTS0048164,48
RTS0048165,26
RTS0048166,21
RTS0048167,19
RTS0048168,11
RTS0048169,6
RTS0048170,10
RTS0048171,5
RTS0048172,10
RTS0048173,6
RTS0048175,4
RTS0048176,5
RTS0048177,3
RTS0048178,9
RTS0048179,4
RTS0048180,8
RTS0048181,16
RTS0048182,7
RTS0048183,16
RTS0048184,13
RTS0048185,12
RTS0048186,8
RTS0048188,13
RTS0048189,15
RTS0048190,9
RTS0048191,6
RTS0048192,11
RTS0048193,3
RTS0048194,10
RTS0048195,9
RTS0048196,14
RTS0048197,12
RTS0048198,14
RTS0048200,10
RTS0048201,6
RTS0048202,3
RTS0048203,7
RTS0048204,11
RTS0048205,6
RTS0048207,7
RTS0048208,15
RTS0048209,10
RTS0048210,19
RTS0048211,13
RTS0048212,8
RTS0048213,6
RTS0048214,6
RTS0048215,13
RTS0048216,11
RTS0048217,11
RTS0048218,8
RTS0048219,8
RTS0048220,13
RTS0048221,7
RTS0048222,9
RTS0048223,4
RTS0048224,15
RTS0048225,8
RTS0048226,9
RTS0048227,16
RTS0048228,7
RTS0048229,2
RTS0048230,6
RTS0048231,11
RTS0048232,10
RTS0048233,6
RTS0048234,8
RTS0048235,9
RTS0048236,9
RTS0048237,7
RTS0048238,8
RTS0048239,7
RTS0048240,9
RTS0048241,11
RTS0048242,20
RTS0048243,17
RTS0048244,15
RTS0048245,9
RTS0048246,19
RTS0049343,10
RTS0049344,21
RTS0049345,13
RTS0049346,6
RTS0049347,6
RTS0049348,9
RTS0049349,10
RTS0049350,3
RTS0049351,3
RTS0049352,6
RTS0049353,2
RTS0049354,4
RTS0049355,10
RTS0049356,17
RTS0049357,8
RTS0049358,12
RTS0049359,4
RTS0049360,10
RTS0049361,8
RTS0049362,7
RTS0049363,4
RTS0049364,3
RTS0049365,7
RTS0049366,41
RTS0049367,31
RTS0049368,8
RTS0049369,2
RTS0049370,2
RTS0049371,6
RTS0049372,8
RTS0049373,24
RTS0049374,21
RTS0049375,31
RTS0049376,21
RTS0049377,24
RTS0049378,17
RTS0049379,11
RTS0049380,10
RTS0049381,16
RTS0049382,9
RTS0049383,5
RTS0049384,9
RTS0049385,6
RTS0049386,12
RTS0049387,10
RTS0049388,8
RTS0049389,10
RTS0049390,142
RTS0049391,170
RTS0049392,176
RTS0049393,212
RTS0049394,71
RTS0049395,57
RTS0049396,75
RTS0049397,75
RTS0049398,84
RTS0049399,52
RTS0049400,16
RTS0049401,8
RTS0049402,6
RTS0049403,6
RTS0049404,6
RTS0049405,7
RTS0049406,4
RTS0049407,6
RTS0049408,10
RTS0049409,4
RTS0049410,10
RTS0049411,7
RTS0049412,2
RTS0049413,8
RTS0049415,7
RTS0049416,9
RTS0049417,10
RTS0049418,4
RTS0049419,2
RTS0049420,5
RTS0049421,7
RTS0049422,8
RTS0049423,4
RTS0049424,22
RTS0049425,11
RTS0049426,13
RTS0049427,8
RTS0049428,4
RTS0049429,15
RTS0049430,10
RTS0049431,12
RTS0049432,7
RTS0049433,11
RTS0049434,4
RTS0049436,4
RTS0049437,19
RTS0049438,10
RTS0049439,14
RTS0049440,15
RTS0049441,22
RTS0049442,18
RTS0049443,13
RTS0049444,17
RTS0049445,5
RTS0049446,8
RTS0049447,7
RTS0049448,9
RTS0049449,8
RTS0049450,7
RTS0049451,3
RTS0049452,5
RTS0049453,10
RTS0049454,10
RTS0049455,2
RTS0049456,5
RTS0049457,14
RTS0049458,5
RTS0049459,22
RTS0049460,21
RTS0049461,26
RTS0049462,39
RTS0049463,13
RTS0049464,9
RTS0049465,9
RTS0049466,7
RTS0049467,8
RTS0049468,8
RTS0049469,4
RTS0049470,14
RTS0049471,14
RTS0049472,9
RTS0049473,28
RTS0049474,5
RTS0049475,2
RTS0049476,9
RTS0049477,4
RTS0049478,4
RTS0049479,726
RTS0049480,55
RTS0049482,2
RTS0049483,6
RTS0049484,10
RTS0049485,9
RTS0997079,3
RTS0997080,12
RTS0997081,6
RTS0997082,7
RTS0997083,7
RTS0997084,11
RTS0997085,6
RTS0997086,9
RTS0997088,731
RTS0997089,579
RTS0997090,9
RTS0997091,9
RTS0997092,6
RTS0997093,3
RTS0997094,2
RTS0997095,1
RTS0997096,3
RTS0997097,1
RTS0997098,3
RTS0997099,2
RTS0997100,2
RTS0997101,3
RTS0997102,5
RTS0997103,3
RTS0997104,4
RTS0997105,3
RTS0997106,1
RTS0997107,1
RTS0997108,3
RTS0997109,1
RTS0997110,6
RTS0997111,6
RTS0997112,3
RTS0997113,4
RTS0997114,2
RTS0997115,5
RTS0997116,2
RTS0997117,7
RTS0997118,1
RTS0997119,4
RTS0997120,4
RTS0997121,22
RTS0997122,24
RTS0997123,24
RTS0997124,7
RTS0997125,32
RTS0997126,39
RTS0997127,45
RTS0997128,25
RTS0997129,64
RTS0997130,15
</Code_Summary>
