# Supplementary material for: Spatial meta-transcriptomics reveal associations of intratumor bacteria burden with lung cancer cells showing a distinct oncogenic signature
Source: J Immunother Cancer. 2022 Jul 6;10(7):e004698. doi: 10.1136/jitc-2022-004698 (PMC9260850; doi:10.1136/jitc-2022-004698)
Supplement: Supplementary data [file jitc-2022-004698supp009.zip › DSP-1001660004186-C-B09.dcc]

<Header>
FileVersion,0.02
SoftwareVersion,"GeoMx_NGS_Pipeline_ 2.0.0"
Date,2020-6-15
</Header>

<Scan_Attributes>
ID,DSP-1001660004186-C-B09
Plate_ID,1001660004186
Well,B09
</Scan_Attributes>

<NGS_Processing_Attributes>
SeqSetId,
tamperedIni,No
Raw,134401
Trimmed,133703
Stitched,132099
Aligned,125877
umiQ30,0.9922
rtsQ30,0.9917
</NGS_Processing_Attributes>


<Code_Summary>
RTS0039454,3
RTS0039455,2
RTS0039456,2
RTS0039457,5
RTS0039458,3
RTS0039459,3
RTS0039461,2
RTS0039462,2
RTS0039463,3
RTS0039464,3
RTS0039465,3
RTS0039466,1
RTS0039467,3
RTS0039468,2
RTS0039469,1
RTS0039470,3
RTS0039471,2
RTS0039472,2
RTS0039473,2
RTS0039474,5
RTS0039475,1
RTS0039476,4
RTS0039477,3
RTS0039478,6
RTS0039479,3
RTS0039480,5
RTS0039481,1
RTS0039482,1
RTS0039483,1
RTS0039484,2
RTS0039485,4
RTS0039486,2
RTS0039490,2
RTS0039491,3
RTS0039493,1
RTS0039494,2
RTS0039495,4
RTS0039496,2
RTS0039497,1
RTS0039498,1
RTS0039499,7
RTS0039500,4
RTS0039501,4
RTS0039502,9
RTS0039503,3
RTS0039504,2
RTS0039505,2
RTS0039506,1
RTS0039507,2
RTS0039508,4
RTS0039509,1
RTS0039510,1
RTS0039511,11
RTS0039512,9
RTS0039513,15
RTS0039514,15
RTS0039515,14
RTS0039516,4
RTS0039517,2
RTS0039518,2
RTS0039520,1
RTS0039521,1
RTS0039522,1
RTS0039524,1
RTS0039525,2
RTS0039526,3
RTS0039527,2
RTS0039529,2
RTS0039530,2
RTS0039531,1
RTS0039532,3
RTS0039533,1
RTS0039534,1
RTS0039535,4
RTS0039536,1
RTS0039537,1
RTS0039538,1
RTS0039539,2
RTS0039540,2
RTS0039541,1
RTS0039543,2
RTS0039545,2
RTS0039546,1
RTS0039547,1
RTS0039548,2
RTS0039549,2
RTS0039550,2
RTS0039551,1
RTS0039552,5
RTS0039553,2
RTS0039554,3
RTS0039555,4
RTS0039556,1
RTS0039557,7
RTS0039558,2
RTS0039559,2
RTS0039560,3
RTS0039561,5
RTS0039562,3
RTS0039563,3
RTS0039565,4
RTS0039566,2
RTS0039567,2
RTS0039568,3
RTS0039572,2
RTS0039573,1
RTS0039574,2
RTS0039575,2
RTS0039576,2
RTS0039577,1
RTS0039578,2
RTS0039579,2
RTS0039580,7
RTS0039581,1
RTS0039582,4
RTS0039583,2
RTS0039584,6
RTS0039585,1
RTS0039586,3
RTS0039587,2
RTS0039588,2
RTS0039589,2
RTS0039590,6
RTS0039591,2
RTS0039592,2
RTS0039593,3
RTS0039595,1
RTS0039597,2
RTS0039598,3
RTS0039599,2
RTS0039600,5
RTS0039601,2
RTS0039602,2
RTS0039603,1
RTS0039604,1
RTS0039605,3
RTS0039607,1
RTS0039609,3
RTS0039610,5
RTS0039611,2
RTS0039612,3
RTS0039613,2
RTS0039614,4
RTS0039615,3
RTS0039616,2
RTS0039617,2
RTS0039619,3
RTS0039621,1
RTS0039622,2
RTS0039623,4
RTS0039624,1
RTS0039625,1
RTS0039626,1
RTS0039627,1
RTS0039628,1
RTS0039629,2
RTS0039630,3
RTS0039631,3
RTS0039632,2
RTS0039633,1
RTS0039634,3
RTS0039635,2
RTS0039637,6
RTS0039638,1
RTS0039639,3
RTS0039641,2
RTS0039642,2
RTS0039643,3
RTS0039644,3
RTS0039646,3
RTS0039647,1
RTS0039648,3
RTS0039649,1
RTS0039650,2
RTS0039651,1
RTS0039652,4
RTS0039653,6
RTS0039654,1
RTS0039655,3
RTS0039656,4
RTS0039657,2
RTS0039658,5
RTS0039659,1
RTS0039660,1
RTS0039661,3
RTS0039662,1
RTS0039663,1
RTS0039664,5
RTS0039665,2
RTS0039667,3
RTS0039668,5
RTS0039669,2
RTS0039670,4
RTS0039671,4
RTS0039672,4
RTS0039673,5
RTS0039674,2
RTS0039675,5
RTS0039676,3
RTS0039677,4
RTS0039678,2
RTS0039679,2
RTS0039680,1
RTS0039681,3
RTS0039683,1
RTS0039684,3
RTS0039685,1
RTS0039686,4
RTS0039687,4
RTS0039688,4
RTS0039689,1
RTS0039690,5
RTS0039691,3
RTS0039692,4
RTS0039693,1
RTS0039694,4
RTS0039695,3
RTS0039698,4
RTS0039699,1
RTS0039700,1
RTS0039701,4
RTS0039702,4
RTS0039703,4
RTS0039704,2
RTS0039705,6
RTS0039706,4
RTS0039707,1
RTS0039708,3
RTS0039709,2
RTS0039710,1
RTS0039711,2
RTS0039712,2
RTS0039713,3
RTS0039715,6
RTS0039716,1
RTS0039717,1
RTS0039718,1
RTS0039720,2
RTS0039721,2
RTS0039722,1
RTS0039723,3
RTS0039724,5
RTS0039725,2
RTS0039726,2
RTS0039727,3
RTS0039728,2
RTS0039729,3
RTS0039730,1
RTS0039731,4
RTS0039732,4
RTS0039733,1
RTS0039734,3
RTS0039735,1
RTS0039736,1
RTS0039737,5
RTS0039738,2
RTS0039739,4
RTS0039740,1
RTS0039741,2
RTS0039743,6
RTS0039744,2
RTS0039745,2
RTS0039746,5
RTS0039747,1
RTS0039749,3
RTS0039751,3
RTS0039752,2
RTS0039754,1
RTS0039755,4
RTS0039756,5
RTS0039757,2
RTS0039758,3
RTS0039759,4
RTS0039760,1
RTS0039761,2
RTS0039762,1
RTS0039763,2
RTS0039764,2
RTS0039766,2
RTS0039767,3
RTS0039768,3
RTS0039769,1
RTS0039770,1
RTS0039771,5
RTS0039772,4
RTS0039773,1
RTS0039774,3
RTS0039775,6
RTS0039776,3
RTS0039777,2
RTS0039779,1
RTS0039780,2
RTS0039781,1
RTS0039782,2
RTS0039783,5
RTS0039785,2
RTS0039786,2
RTS0039787,1
RTS0039788,2
RTS0039789,2
RTS0039790,6
RTS0039791,3
RTS0039792,7
RTS0039793,1
RTS0039796,1
RTS0039797,4
RTS0039798,1
RTS0039799,1
RTS0039800,4
RTS0039801,5
RTS0039802,3
RTS0039803,3
RTS0039804,2
RTS0039805,5
RTS0039806,4
RTS0039807,1
RTS0039808,2
RTS0039809,1
RTS0039810,3
RTS0039812,2
RTS0039813,1
RTS0039814,3
RTS0039816,1
RTS0039817,5
RTS0039818,5
RTS0039820,2
RTS0039821,4
RTS0039823,1
RTS0039825,4
RTS0039826,2
RTS0039827,2
RTS0039829,3
RTS0039830,3
RTS0039831,1
RTS0039832,3
RTS0039833,2
RTS0039834,4
RTS0039835,1
RTS0039836,2
RTS0039838,3
RTS0039839,3
RTS0039841,2
RTS0039842,2
RTS0039844,2
RTS0039845,5
RTS0039846,3
RTS0039848,3
RTS0039850,1
RTS0039851,2
RTS0039852,3
RTS0039853,1
RTS0039854,3
RTS0039855,3
RTS0039857,4
RTS0039858,2
RTS0039859,3
RTS0039860,1
RTS0039861,2
RTS0039862,2
RTS0039863,4
RTS0039864,3
RTS0039866,3
RTS0039867,4
RTS0039868,1
RTS0039869,1
RTS0039870,4
RTS0039872,1
RTS0039873,3
RTS0039874,3
RTS0039875,1
RTS0039876,1
RTS0039877,2
RTS0039879,1
RTS0039881,4
RTS0039883,1
RTS0039884,3
RTS0039885,2
RTS0039886,3
RTS0039887,1
RTS0039888,3
RTS0039891,2
RTS0039892,1
RTS0039894,5
RTS0039896,5
RTS0039897,1
RTS0039898,2
RTS0039899,1
RTS0039900,3
RTS0039901,1
RTS0039902,2
RTS0039903,1
RTS0039904,4
RTS0039906,1
RTS0039907,2
RTS0039908,2
RTS0039909,2
RTS0039910,3
RTS0039911,2
RTS0039912,1
RTS0039913,3
RTS0039914,3
RTS0039915,4
RTS0039916,3
RTS0039917,1
RTS0039918,2
RTS0039919,1
RTS0039920,1
RTS0039921,2
RTS0039922,1
RTS0039923,1
RTS0039924,3
RTS0039925,1
RTS0039926,3
RTS0039927,3
RTS0039928,2
RTS0039929,2
RTS0039930,5
RTS0039931,1
RTS0039933,1
RTS0039934,2
RTS0039935,3
RTS0039937,1
RTS0039938,2
RTS0039939,4
RTS0039940,1
RTS0039942,1
RTS0039943,3
RTS0039944,5
RTS0039945,4
RTS0039947,1
RTS0039948,4
RTS0039949,3
RTS0039950,4
RTS0039952,6
RTS0039953,3
RTS0039954,2
RTS0039955,1
RTS0039956,2
RTS0039957,2
RTS0039958,2
RTS0039959,3
RTS0039960,2
RTS0039961,1
RTS0039964,4
RTS0039966,1
RTS0039967,1
RTS0039969,1
RTS0039970,1
RTS0039971,4
RTS0039972,3
RTS0039973,8
RTS0039974,4
RTS0039975,3
RTS0039976,1
RTS0039978,4
RTS0039980,2
RTS0039982,2
RTS0039983,1
RTS0039984,3
RTS0039985,4
RTS0039986,7
RTS0039987,4
RTS0039988,2
RTS0039989,7
RTS0039990,4
RTS0039991,2
RTS0039992,2
RTS0039993,2
RTS0039995,7
RTS0039996,4
RTS0039997,1
RTS0039998,2
RTS0039999,1
RTS0040000,2
RTS0040001,2
RTS0040002,1
RTS0040003,4
RTS0040004,1
RTS0040005,3
RTS0040006,1
RTS0040007,5
RTS0040008,3
RTS0040009,1
RTS0040010,2
RTS0040011,2
RTS0040012,2
RTS0040013,6
RTS0040014,3
RTS0040015,9
RTS0040017,1
RTS0040018,1
RTS0040019,3
RTS0040020,3
RTS0040021,1
RTS0040022,4
RTS0040023,1
RTS0040025,4
RTS0040026,2
RTS0040027,2
RTS0040029,3
RTS0040031,3
RTS0040032,2
RTS0040034,6
RTS0040035,1
RTS0040036,4
RTS0040037,2
RTS0040038,2
RTS0040039,3
RTS0040040,3
RTS0040041,2
RTS0040042,2
RTS0040043,1
RTS0040044,3
RTS0040045,3
RTS0040046,1
RTS0040048,4
RTS0040049,4
RTS0040050,2
RTS0040051,3
RTS0040052,3
RTS0040053,2
RTS0040054,2
RTS0040055,3
RTS0040056,1
RTS0040057,2
RTS0040058,4
RTS0040059,2
RTS0040060,1
RTS0040061,3
RTS0040062,1
RTS0040063,3
RTS0040064,5
RTS0040065,3
RTS0040066,4
RTS0040067,3
RTS0040069,2
RTS0040070,1
RTS0040071,5
RTS0040072,3
RTS0040073,2
RTS0040074,4
RTS0040075,4
RTS0040076,1
RTS0040077,4
RTS0040078,2
RTS0040079,1
RTS0040081,1
RTS0040082,5
RTS0040083,3
RTS0040085,1
RTS0040086,2
RTS0040087,2
RTS0040088,1
RTS0040089,2
RTS0040090,1
RTS0040091,2
RTS0040092,1
RTS0040093,2
RTS0040094,2
RTS0040095,2
RTS0040096,2
RTS0040097,4
RTS0040098,3
RTS0040099,3
RTS0040100,3
RTS0040101,2
RTS0040102,2
RTS0040103,4
RTS0040104,6
RTS0040105,3
RTS0040106,4
RTS0040107,2
RTS0040108,2
RTS0040109,1
RTS0040110,5
RTS0040112,1
RTS0040113,3
RTS0040114,2
RTS0040115,2
RTS0040116,4
RTS0040117,1
RTS0040118,2
RTS0040119,3
RTS0040120,2
RTS0040121,1
RTS0040122,3
RTS0040123,4
RTS0040124,3
RTS0040125,1
RTS0040126,2
RTS0040127,2
RTS0040128,4
RTS0040129,4
RTS0040130,1
RTS0040131,2
RTS0040132,4
RTS0040135,1
RTS0040138,1
RTS0040139,5
RTS0040140,4
RTS0040141,3
RTS0040142,2
RTS0040143,3
RTS0040144,5
RTS0040145,3
RTS0040146,2
RTS0040147,4
RTS0040148,3
RTS0040149,2
RTS0040150,4
RTS0040151,1
RTS0040154,1
RTS0040155,3
RTS0040157,7
RTS0040158,2
RTS0040159,2
RTS0040161,1
RTS0040163,2
RTS0040164,1
RTS0040165,5
RTS0040167,5
RTS0040168,2
RTS0040169,3
RTS0040170,1
RTS0040173,3
RTS0040175,4
RTS0040177,2
RTS0040178,5
RTS0040179,1
RTS0040181,1
RTS0040182,1
RTS0040183,2
RTS0040184,2
RTS0040187,3
RTS0040188,2
RTS0040192,1
RTS0040193,4
RTS0040195,1
RTS0040196,2
RTS0040197,3
RTS0040198,4
RTS0040200,4
RTS0040201,2
RTS0040202,3
RTS0040203,4
RTS0040204,6
RTS0040205,2
RTS0040206,1
RTS0040207,2
RTS0040208,1
RTS0040210,4
RTS0040211,6
RTS0040213,4
RTS0040214,3
RTS0040215,1
RTS0040217,1
RTS0040218,1
RTS0040219,2
RTS0040220,1
RTS0040222,1
RTS0040223,2
RTS0040224,2
RTS0040225,1
RTS0040226,4
RTS0040228,1
RTS0040229,1
RTS0040230,4
RTS0040231,1
RTS0040232,2
RTS0040233,1
RTS0040234,3
RTS0040235,3
RTS0040236,1
RTS0040237,1
RTS0040239,1
RTS0040240,2
RTS0040241,3
RTS0040242,2
RTS0040243,1
RTS0040244,2
RTS0040245,1
RTS0040246,2
RTS0040247,5
RTS0040248,2
RTS0040250,2
RTS0040251,1
RTS0040252,4
RTS0040253,2
RTS0040254,2
RTS0040255,4
RTS0040256,4
RTS0040257,2
RTS0040259,6
RTS0040260,4
RTS0040261,3
RTS0040262,2
RTS0040263,1
RTS0040264,2
RTS0040265,2
RTS0040266,1
RTS0040267,1
RTS0040268,2
RTS0040269,1
RTS0040270,2
RTS0040271,4
RTS0040272,4
RTS0040273,7
RTS0040274,2
RTS0040275,3
RTS0040277,4
RTS0040278,3
RTS0040279,2
RTS0040280,2
RTS0040281,1
RTS0040283,2
RTS0040284,2
RTS0040288,2
RTS0040289,1
RTS0040290,3
RTS0040291,1
RTS0040292,1
RTS0040293,5
RTS0040294,1
RTS0040295,1
RTS0040297,3
RTS0040298,2
RTS0040299,6
RTS0040300,4
RTS0040301,3
RTS0040303,4
RTS0040305,4
RTS0040306,2
RTS0040307,1
RTS0040309,1
RTS0040310,2
RTS0040312,3
RTS0040314,1
RTS0040315,2
RTS0040316,2
RTS0040317,2
RTS0040318,1
RTS0040319,3
RTS0040320,4
RTS0040321,3
RTS0040322,4
RTS0040323,2
RTS0040325,1
RTS0040326,4
RTS0040327,1
RTS0040329,2
RTS0040330,2
RTS0040331,1
RTS0040332,5
RTS0040333,2
RTS0040334,3
RTS0040335,2
RTS0040336,1
RTS0040337,1
RTS0040338,1
RTS0040339,2
RTS0040340,1
RTS0040341,1
RTS0040342,3
RTS0040344,2
RTS0040345,3
RTS0040346,2
RTS0040347,2
RTS0040348,3
RTS0040349,4
RTS0040350,4
RTS0040351,4
RTS0040352,2
RTS0040353,1
RTS0040356,4
RTS0040357,3
RTS0040358,2
RTS0040359,3
RTS0040360,2
RTS0040361,2
RTS0040363,1
RTS0040364,2
RTS0040365,2
RTS0040366,4
RTS0040367,3
RTS0040368,4
RTS0040370,7
RTS0040371,2
RTS0040372,2
RTS0040373,1
RTS0040374,1
RTS0040375,3
RTS0040377,2
RTS0040378,2
RTS0040379,3
RTS0040380,2
RTS0040381,1
RTS0040382,4
RTS0040383,4
RTS0040384,1
RTS0040385,1
RTS0040386,4
RTS0040387,3
RTS0040389,1
RTS0040390,2
RTS0040391,2
RTS0040392,4
RTS0040393,1
RTS0040394,3
RTS0040396,1
RTS0040397,8
RTS0040398,2
RTS0040399,4
RTS0040400,3
RTS0040401,3
RTS0040402,2
RTS0040403,1
RTS0040404,1
RTS0040405,1
RTS0040406,2
RTS0040407,2
RTS0040408,4
RTS0040409,3
RTS0040410,4
RTS0040411,2
RTS0040412,1
RTS0040413,2
RTS0040414,1
RTS0040415,4
RTS0040416,5
RTS0040417,3
RTS0040418,1
RTS0040419,7
RTS0040420,11
RTS0040421,3
RTS0040422,3
RTS0040423,3
RTS0040424,5
RTS0040425,3
RTS0040426,4
RTS0040428,4
RTS0040429,2
RTS0040430,6
RTS0040431,1
RTS0040432,1
RTS0040433,1
RTS0040434,5
RTS0040435,3
RTS0040436,3
RTS0040437,8
RTS0040438,3
RTS0040439,3
RTS0040440,6
RTS0040441,4
RTS0040442,4
RTS0040443,3
RTS0040444,3
RTS0040445,1
RTS0040446,2
RTS0040447,1
RTS0040448,2
RTS0040449,2
RTS0040451,1
RTS0040452,3
RTS0040454,6
RTS0040455,1
RTS0040456,1
RTS0040457,2
RTS0040458,1
RTS0040459,4
RTS0040460,1
RTS0040461,3
RTS0040462,1
RTS0040463,1
RTS0040464,2
RTS0040465,2
RTS0040466,2
RTS0040467,1
RTS0040468,1
RTS0040469,2
RTS0040470,1
RTS0040471,3
RTS0040472,4
RTS0040476,2
RTS0040477,1
RTS0040478,3
RTS0040480,3
RTS0040481,3
RTS0040482,3
RTS0040483,5
RTS0040484,2
RTS0040485,1
RTS0040486,2
RTS0040489,2
RTS0040490,2
RTS0040491,1
RTS0040493,3
RTS0040494,2
RTS0040495,1
RTS0040496,2
RTS0040498,4
RTS0040500,4
RTS0040501,3
RTS0040502,1
RTS0040503,4
RTS0040504,1
RTS0040505,2
RTS0040506,3
RTS0040507,1
RTS0040508,1
RTS0040509,2
RTS0040510,1
RTS0040511,1
RTS0040512,1
RTS0040513,1
RTS0040515,1
RTS0040516,1
RTS0040517,3
RTS0040518,4
RTS0040519,2
RTS0040520,2
RTS0040521,2
RTS0040523,2
RTS0040528,2
RTS0040529,2
RTS0040530,4
RTS0040531,1
RTS0040532,2
RTS0040533,2
RTS0040534,2
RTS0040535,3
RTS0040536,1
RTS0040537,1
RTS0040538,2
RTS0040539,3
RTS0040540,2
RTS0040542,2
RTS0040543,2
RTS0040544,1
RTS0040545,1
RTS0040546,3
RTS0040547,1
RTS0040548,1
RTS0040549,3
RTS0040550,4
RTS0040551,1
RTS0040552,5
RTS0040553,4
RTS0040554,3
RTS0040555,2
RTS0040556,1
RTS0040557,2
RTS0040558,3
RTS0040559,3
RTS0040560,4
RTS0040561,1
RTS0040562,2
RTS0040563,2
RTS0040564,2
RTS0040565,2
RTS0040566,2
RTS0040567,2
RTS0040569,3
RTS0040571,1
RTS0040572,1
RTS0040573,2
RTS0040574,6
RTS0040575,3
RTS0040576,2
RTS0040577,1
RTS0040578,3
RTS0040581,5
RTS0040582,3
RTS0040583,1
RTS0040584,4
RTS0040585,2
RTS0040587,2
RTS0040588,1
RTS0040589,1
RTS0040590,4
RTS0040591,3
RTS0040592,2
RTS0040593,1
RTS0040594,1
RTS0040595,2
RTS0040596,3
RTS0040597,3
RTS0040598,10
RTS0040600,1
RTS0040601,1
RTS0040602,2
RTS0040603,2
RTS0040604,1
RTS0040605,4
RTS0040606,2
RTS0040607,2
RTS0040608,1
RTS0040609,1
RTS0040610,5
RTS0040611,1
RTS0040612,1
RTS0040613,5
RTS0040614,1
RTS0040615,1
RTS0040616,2
RTS0040617,3
RTS0040618,5
RTS0040619,7
RTS0040620,2
RTS0040621,1
RTS0040622,3
RTS0040623,4
RTS0040624,5
RTS0040625,3
RTS0040626,5
RTS0040627,2
RTS0040628,5
RTS0040629,1
RTS0040630,1
RTS0040631,3
RTS0040632,2
RTS0040633,5
RTS0040634,1
RTS0040636,2
RTS0040637,1
RTS0040638,2
RTS0040639,1
RTS0040640,1
RTS0040641,3
RTS0040642,2
RTS0040643,5
RTS0040644,3
RTS0040645,1
RTS0040646,1
RTS0040647,2
RTS0040648,4
RTS0040649,3
RTS0040650,3
RTS0040651,5
RTS0040653,1
RTS0040654,1
RTS0040655,2
RTS0040656,4
RTS0040657,3
RTS0040658,3
RTS0040659,2
RTS0040660,1
RTS0040661,5
RTS0040662,1
RTS0040663,2
RTS0040664,5
RTS0040665,1
RTS0040667,1
RTS0040668,1
RTS0040669,1
RTS0040670,3
RTS0040671,4
RTS0040673,4
RTS0040674,2
RTS0040675,4
RTS0040676,23
RTS0040677,27
RTS0040678,39
RTS0040679,15
RTS0040680,49
RTS0040681,10
RTS0040682,13
RTS0040683,12
RTS0040684,26
RTS0040685,7
RTS0040686,5
RTS0040687,5
RTS0040688,3
RTS0040689,4
RTS0040690,2
RTS0040691,2
RTS0040692,2
RTS0040693,3
RTS0040694,1
RTS0040695,5
RTS0040696,1
RTS0040697,1
RTS0040698,3
RTS0040699,2
RTS0040700,4
RTS0040701,15
RTS0040702,28
RTS0040703,28
RTS0040704,25
RTS0040705,57
RTS0040706,2
RTS0040707,1
RTS0040708,2
RTS0040709,1
RTS0040710,3
RTS0040711,1
RTS0040712,2
RTS0040713,2
RTS0040714,2
RTS0040715,2
RTS0040716,2
RTS0040717,1
RTS0040718,4
RTS0040719,3
RTS0040720,1
RTS0040723,2
RTS0040724,1
RTS0040725,3
RTS0040726,5
RTS0040727,8
RTS0040728,3
RTS0040729,6
RTS0040730,11
RTS0040731,5
RTS0040732,3
RTS0040733,2
RTS0040734,2
RTS0040735,3
RTS0040736,18
RTS0040737,12
RTS0040738,13
RTS0040739,9
RTS0040740,11
RTS0040741,1
RTS0040743,5
RTS0040744,2
RTS0040745,1
RTS0040746,5
RTS0040747,1
RTS0040748,4
RTS0040749,7
RTS0040750,2
RTS0040752,2
RTS0040753,3
RTS0040754,3
RTS0040755,2
RTS0040756,2
RTS0040757,3
RTS0040758,1
RTS0040759,2
RTS0040760,5
RTS0040762,3
RTS0040763,3
RTS0040764,4
RTS0040765,6
RTS0040766,2
RTS0040767,2
RTS0040768,4
RTS0040769,3
RTS0040771,2
RTS0040772,1
RTS0040773,3
RTS0040774,3
RTS0040775,3
RTS0040776,1
RTS0040777,2
RTS0040778,1
RTS0040779,1
RTS0040780,2
RTS0040781,5
RTS0040782,3
RTS0040783,4
RTS0040784,2
RTS0040785,1
RTS0040786,1
RTS0040787,2
RTS0040788,3
RTS0040789,2
RTS0040790,4
RTS0040791,5
RTS0040792,1
RTS0040794,2
RTS0040795,4
RTS0040796,4
RTS0040797,1
RTS0040798,3
RTS0040799,4
RTS0040800,1
RTS0040801,3
RTS0040802,2
RTS0040803,4
RTS0040805,1
RTS0040807,2
RTS0040808,1
RTS0040809,5
RTS0040810,3
RTS0040811,3
RTS0040812,6
RTS0040813,1
RTS0040814,3
RTS0040815,3
RTS0040816,3
RTS0040817,1
RTS0040818,4
RTS0040822,1
RTS0040824,2
RTS0040825,5
RTS0040826,3
RTS0040827,3
RTS0040828,3
RTS0040830,1
RTS0040832,5
RTS0040833,3
RTS0040834,2
RTS0040836,4
RTS0040838,3
RTS0040839,4
RTS0040840,2
RTS0040841,4
RTS0040842,6
RTS0040843,4
RTS0040844,1
RTS0040845,6
RTS0040846,3
RTS0040847,3
RTS0040848,1
RTS0040849,3
RTS0040850,2
RTS0040851,1
RTS0040853,2
RTS0040854,2
RTS0040855,1
RTS0040856,2
RTS0040857,1
RTS0040858,4
RTS0040860,2
RTS0040861,6
RTS0040862,6
RTS0040863,2
RTS0040864,4
RTS0040865,2
RTS0040866,1
RTS0040869,2
RTS0040870,2
RTS0040871,1
RTS0040872,1
RTS0040873,3
RTS0040874,3
RTS0040875,1
RTS0040876,1
RTS0040877,1
RTS0040878,2
RTS0040879,2
RTS0040880,2
RTS0040881,3
RTS0040883,2
RTS0040884,1
RTS0040885,3
RTS0040887,1
RTS0040888,3
RTS0040889,1
RTS0040890,7
RTS0040891,3
RTS0040892,1
RTS0040893,2
RTS0040894,2
RTS0040895,3
RTS0040896,2
RTS0040898,5
RTS0040899,2
RTS0040900,2
RTS0040901,3
RTS0040902,1
RTS0040903,2
RTS0040905,1
RTS0040906,2
RTS0040907,3
RTS0040908,3
RTS0040909,3
RTS0040910,2
RTS0040911,2
RTS0040912,3
RTS0040913,1
RTS0040915,3
RTS0040916,1
RTS0040917,1
RTS0040919,3
RTS0040921,1
RTS0040923,2
RTS0040924,2
RTS0040925,1
RTS0040926,1
RTS0040927,1
RTS0040928,2
RTS0040929,2
RTS0040931,1
RTS0040932,2
RTS0040933,1
RTS0040934,1
RTS0040935,1
RTS0040936,2
RTS0040937,1
RTS0040938,1
RTS0040939,2
RTS0040940,3
RTS0040941,4
RTS0040942,1
RTS0040943,1
RTS0040944,5
RTS0040945,2
RTS0040946,7
RTS0040947,5
RTS0040948,2
RTS0040949,1
RTS0040950,1
RTS0040951,1
RTS0040952,1
RTS0040953,3
RTS0040954,5
RTS0040955,2
RTS0040956,4
RTS0040957,1
RTS0040958,1
RTS0040959,4
RTS0040960,2
RTS0040961,1
RTS0040962,1
RTS0040963,3
RTS0040964,5
RTS0040965,2
RTS0040966,2
RTS0040967,2
RTS0040968,4
RTS0040969,2
RTS0040970,2
RTS0040971,3
RTS0040972,3
RTS0040974,3
RTS0040975,1
RTS0040976,4
RTS0040977,2
RTS0040978,4
RTS0040979,3
RTS0040980,3
RTS0040982,5
RTS0040983,2
RTS0040984,1
RTS0040985,5
RTS0040986,2
RTS0040987,1
RTS0040988,2
RTS0040989,1
RTS0040990,4
RTS0040991,4
RTS0040992,2
RTS0040993,1
RTS0040994,7
RTS0040995,2
RTS0040996,3
RTS0040997,2
RTS0040998,3
RTS0040999,3
RTS0041000,2
RTS0041001,1
RTS0041002,2
RTS0041003,2
RTS0041004,1
RTS0041005,2
RTS0041006,2
RTS0041007,2
RTS0041008,4
RTS0041009,5
RTS0041012,2
RTS0041013,1
RTS0041014,1
RTS0041015,2
RTS0041016,3
RTS0041017,2
RTS0041018,2
RTS0041019,3
RTS0041020,2
RTS0041021,1
RTS0041023,3
RTS0041024,1
RTS0041025,2
RTS0041026,1
RTS0041027,5
RTS0041029,2
RTS0041031,5
RTS0041032,3
RTS0041033,3
RTS0041034,1
RTS0041035,2
RTS0041036,3
RTS0041038,1
RTS0041039,1
RTS0041041,1
RTS0041044,1
RTS0041045,1
RTS0041046,1
RTS0041047,3
RTS0041048,2
RTS0041049,6
RTS0041050,5
RTS0041051,2
RTS0041052,2
RTS0041053,1
RTS0041054,1
RTS0041055,4
RTS0041056,4
RTS0041057,1
RTS0041058,5
RTS0041059,5
RTS0041060,2
RTS0041062,2
RTS0041063,2
RTS0041064,5
RTS0041066,3
RTS0041067,1
RTS0041068,2
RTS0041069,7
RTS0041070,4
RTS0041071,3
RTS0041072,3
RTS0041073,1
RTS0041074,2
RTS0041075,3
RTS0041076,4
RTS0041077,3
RTS0041078,5
RTS0041079,1
RTS0041080,2
RTS0041081,2
RTS0041082,3
RTS0041083,1
RTS0041084,3
RTS0041085,2
RTS0041086,4
RTS0041087,1
RTS0041088,2
RTS0041089,3
RTS0041090,2
RTS0041092,2
RTS0041093,2
RTS0041094,1
RTS0041096,1
RTS0041097,1
RTS0041098,1
RTS0041099,1
RTS0041100,2
RTS0041101,1
RTS0041102,1
RTS0041103,1
RTS0041104,2
RTS0041105,2
RTS0041106,1
RTS0041107,3
RTS0041109,2
RTS0041110,1
RTS0041111,2
RTS0041112,2
RTS0041113,2
RTS0041114,3
RTS0041115,7
RTS0041116,2
RTS0041117,1
RTS0041118,1
RTS0041119,1
RTS0041120,2
RTS0041121,5
RTS0041122,4
RTS0041123,2
RTS0041124,2
RTS0041125,1
RTS0041126,4
RTS0041127,4
RTS0041128,6
RTS0041129,1
RTS0041130,1
RTS0041131,4
RTS0041132,2
RTS0041133,8
RTS0041134,4
RTS0041135,4
RTS0041136,4
RTS0041137,1
RTS0041138,9
RTS0041139,3
RTS0041140,2
RTS0041141,1
RTS0041143,2
RTS0041144,1
RTS0041145,4
RTS0041146,2
RTS0041148,3
RTS0041149,1
RTS0041150,4
RTS0041151,1
RTS0041152,3
RTS0041153,5
RTS0041154,3
RTS0041156,7
RTS0041157,3
RTS0041158,2
RTS0041159,4
RTS0041160,5
RTS0041161,4
RTS0041162,2
RTS0041163,2
RTS0041164,6
RTS0041165,3
RTS0041166,5
RTS0041168,6
RTS0041169,3
RTS0041170,5
RTS0041171,4
RTS0041172,3
RTS0041173,1
RTS0041174,2
RTS0041175,6
RTS0041177,7
RTS0041178,1
RTS0041179,3
RTS0041181,3
RTS0041183,2
RTS0041184,1
RTS0041185,3
RTS0041186,2
RTS0041187,1
RTS0041188,1
RTS0041189,1
RTS0041190,3
RTS0041191,3
RTS0041192,5
RTS0041193,3
RTS0041194,3
RTS0041195,1
RTS0041196,1
RTS0041197,4
RTS0041198,4
RTS0041199,1
RTS0041200,2
RTS0041201,2
RTS0041202,1
RTS0041203,2
RTS0041204,3
RTS0041205,1
RTS0041207,1
RTS0041208,6
RTS0041209,3
RTS0041210,2
RTS0041211,4
RTS0041212,6
RTS0041213,3
RTS0041214,2
RTS0041215,7
RTS0041216,2
RTS0041217,3
RTS0041219,3
RTS0041220,2
RTS0041221,3
RTS0041223,8
RTS0041224,2
RTS0041225,2
RTS0041226,4
RTS0041227,2
RTS0041228,2
RTS0041229,2
RTS0041230,5
RTS0041231,1
RTS0041232,1
RTS0041233,6
RTS0041234,7
RTS0041235,4
RTS0041236,2
RTS0041238,1
RTS0041239,2
RTS0041240,2
RTS0041241,5
RTS0041242,2
RTS0041243,4
RTS0041244,2
RTS0041246,1
RTS0041247,2
RTS0041248,3
RTS0041249,4
RTS0041250,4
RTS0041252,1
RTS0041253,2
RTS0041255,2
RTS0041256,2
RTS0041257,1
RTS0041258,2
RTS0041259,3
RTS0041260,3
RTS0041261,2
RTS0041263,3
RTS0041265,1
RTS0041266,3
RTS0041267,2
RTS0041268,3
RTS0041269,1
RTS0041270,6
RTS0041271,3
RTS0041272,3
RTS0041273,1
RTS0041274,3
RTS0041275,4
RTS0041276,4
RTS0041279,2
RTS0041280,3
RTS0041281,1
RTS0041282,2
RTS0041283,2
RTS0041284,2
RTS0041287,3
RTS0041288,2
RTS0041289,2
RTS0041290,1
RTS0041291,2
RTS0041293,3
RTS0041294,2
RTS0041295,7
RTS0041296,1
RTS0041298,4
RTS0041299,4
RTS0041300,3
RTS0041301,4
RTS0041302,4
RTS0041303,1
RTS0041304,1
RTS0041305,2
RTS0041306,3
RTS0041307,4
RTS0041308,1
RTS0041309,1
RTS0041310,1
RTS0041311,1
RTS0041312,2
RTS0041313,3
RTS0041314,6
RTS0041316,1
RTS0041318,2
RTS0041319,2
RTS0041320,3
RTS0041321,4
RTS0041322,3
RTS0041323,2
RTS0041324,2
RTS0041325,1
RTS0041326,3
RTS0041327,1
RTS0041328,2
RTS0041329,2
RTS0041330,3
RTS0041331,2
RTS0041332,3
RTS0041333,4
RTS0041335,1
RTS0041346,4
RTS0041347,4
RTS0041348,4
RTS0041349,4
RTS0041350,4
RTS0041351,3
RTS0041352,4
RTS0041353,1
RTS0041354,2
RTS0041355,4
RTS0041357,2
RTS0041358,2
RTS0041359,1
RTS0041360,3
RTS0041361,3
RTS0041362,1
RTS0041363,4
RTS0041364,4
RTS0041365,4
RTS0041367,4
RTS0041369,2
RTS0041370,4
RTS0041371,3
RTS0041373,3
RTS0041374,2
RTS0041375,1
RTS0041376,3
RTS0041377,2
RTS0041378,2
RTS0041379,1
RTS0041380,1
RTS0041381,3
RTS0041382,2
RTS0041383,2
RTS0041384,5
RTS0041386,1
RTS0041387,1
RTS0041388,2
RTS0041389,1
RTS0041390,2
RTS0041392,3
RTS0041393,1
RTS0041394,2
RTS0041395,1
RTS0041396,2
RTS0041397,2
RTS0041400,2
RTS0041401,4
RTS0041402,1
RTS0041403,2
RTS0041404,1
RTS0041405,2
RTS0041406,3
RTS0041407,3
RTS0041409,1
RTS0041410,3
RTS0041411,3
RTS0041412,4
RTS0041413,5
RTS0041414,2
RTS0041415,3
RTS0041416,1
RTS0041417,1
RTS0041418,2
RTS0041419,1
RTS0041420,1
RTS0041421,1
RTS0041422,1
RTS0041423,1
RTS0041425,6
RTS0041430,1
RTS0041431,2
RTS0041434,5
RTS0041435,3
RTS0041436,4
RTS0041438,2
RTS0041439,3
RTS0041440,4
RTS0041441,3
RTS0041442,1
RTS0041443,2
RTS0041444,3
RTS0041445,3
RTS0041447,3
RTS0041448,2
RTS0041449,2
RTS0041450,5
RTS0041452,5
RTS0041453,5
RTS0041454,1
RTS0041455,3
RTS0041456,4
RTS0041457,5
RTS0041458,2
RTS0041459,3
RTS0041460,2
RTS0041461,1
RTS0041462,3
RTS0041463,2
RTS0041465,2
RTS0041466,1
RTS0041467,2
RTS0041468,3
RTS0041470,3
RTS0041471,2
RTS0041472,3
RTS0041473,2
RTS0041474,3
RTS0041475,3
RTS0041476,3
RTS0041478,1
RTS0041480,5
RTS0041481,2
RTS0041482,3
RTS0041483,1
RTS0041484,2
RTS0041485,6
RTS0041486,1
RTS0041487,2
RTS0041488,3
RTS0041489,4
RTS0041490,1
RTS0041491,5
RTS0041492,3
RTS0041493,1
RTS0041494,1
RTS0041495,3
RTS0041496,8
RTS0041497,8
RTS0041498,3
RTS0041499,3
RTS0041500,2
RTS0041501,1
RTS0041502,1
RTS0041503,1
RTS0041504,4
RTS0041505,2
RTS0041506,3
RTS0041507,1
RTS0041508,4
RTS0041510,2
RTS0041511,5
RTS0041512,1
RTS0041513,1
RTS0041514,5
RTS0041515,1
RTS0041516,1
RTS0041517,2
RTS0041518,2
RTS0041519,2
RTS0041520,2
RTS0041521,1
RTS0041522,3
RTS0041523,1
RTS0041524,3
RTS0041525,2
RTS0041526,2
RTS0041527,5
RTS0041528,5
RTS0041530,8
RTS0041531,1
RTS0041532,3
RTS0041534,4
RTS0041535,1
RTS0041536,4
RTS0041537,1
RTS0041538,3
RTS0041540,3
RTS0041541,2
RTS0041542,2
RTS0041543,2
RTS0041544,2
RTS0041545,1
RTS0041546,3
RTS0041547,3
RTS0041548,3
RTS0041549,3
RTS0041550,5
RTS0041551,4
RTS0041552,3
RTS0041553,1
RTS0041554,3
RTS0041555,6
RTS0041557,3
RTS0041558,1
RTS0041560,1
RTS0041561,3
RTS0041562,3
RTS0041563,2
RTS0041564,5
RTS0041565,2
RTS0041567,2
RTS0041568,1
RTS0041569,2
RTS0041571,5
RTS0041572,2
RTS0041573,2
RTS0041574,4
RTS0041575,1
RTS0041576,2
RTS0041577,2
RTS0041578,2
RTS0041579,4
RTS0041580,5
RTS0041581,3
RTS0041582,6
RTS0041584,6
RTS0041585,3
RTS0041586,4
RTS0041587,2
RTS0041588,2
RTS0041589,3
RTS0041590,4
RTS0041591,3
RTS0041593,3
RTS0041594,1
RTS0041595,2
RTS0041596,1
RTS0041597,1
RTS0041598,4
RTS0041599,2
RTS0041600,3
RTS0041601,3
RTS0041602,3
RTS0041603,2
RTS0041604,4
RTS0041605,2
RTS0041606,2
RTS0041607,2
RTS0041608,2
RTS0041609,1
RTS0041610,6
RTS0041611,1
RTS0041612,2
RTS0041613,5
RTS0041614,3
RTS0041616,2
RTS0041617,2
RTS0041618,1
RTS0041619,1
RTS0041620,4
RTS0041621,2
RTS0041622,3
RTS0041624,4
RTS0041625,1
RTS0041626,3
RTS0041627,6
RTS0041628,1
RTS0041629,2
RTS0041630,5
RTS0041631,1
RTS0041632,1
RTS0041633,2
RTS0041635,1
RTS0041636,8
RTS0041637,4
RTS0041638,4
RTS0041639,2
RTS0041640,2
RTS0041641,4
RTS0041642,2
RTS0041643,3
RTS0041644,2
RTS0041645,2
RTS0041646,1
RTS0041647,3
RTS0041648,2
RTS0041649,3
RTS0041650,6
RTS0041651,4
RTS0041652,1
RTS0041653,4
RTS0041654,2
RTS0041656,2
RTS0041657,2
RTS0041658,3
RTS0041659,2
RTS0041660,2
RTS0041661,1
RTS0041662,4
RTS0041663,3
RTS0041664,4
RTS0041665,1
RTS0041666,2
RTS0041667,2
RTS0041668,2
RTS0041669,1
RTS0041670,2
RTS0041671,1
RTS0041672,4
RTS0041673,2
RTS0041674,3
RTS0041675,1
RTS0041676,2
RTS0041677,2
RTS0041679,3
RTS0041680,3
RTS0041681,1
RTS0041682,6
RTS0041683,3
RTS0041684,5
RTS0041685,3
RTS0041686,1
RTS0041688,4
RTS0041690,2
RTS0041691,4
RTS0041692,3
RTS0041693,2
RTS0041694,3
RTS0041695,2
RTS0041696,2
RTS0041698,3
RTS0041699,2
RTS0041700,2
RTS0041702,1
RTS0041703,2
RTS0041704,1
RTS0041705,2
RTS0041707,3
RTS0041708,6
RTS0041709,5
RTS0041710,2
RTS0041711,1
RTS0041712,1
RTS0041713,3
RTS0041714,2
RTS0041715,4
RTS0041716,2
RTS0041717,8
RTS0041718,9
RTS0041719,6
RTS0041720,4
RTS0041721,3
RTS0041722,2
RTS0041723,4
RTS0041724,1
RTS0041725,3
RTS0041726,1
RTS0041727,2
RTS0041728,1
RTS0041729,1
RTS0041730,1
RTS0041731,2
RTS0041732,3
RTS0041733,4
RTS0041734,3
RTS0041735,4
RTS0041736,2
RTS0041737,2
RTS0041738,4
RTS0041739,3
RTS0041740,5
RTS0041741,1
RTS0041742,3
RTS0041743,3
RTS0041744,2
RTS0041745,4
RTS0041746,2
RTS0041747,1
RTS0041748,1
RTS0041749,2
RTS0041750,3
RTS0041751,5
RTS0041752,2
RTS0041753,2
RTS0041754,1
RTS0041755,1
RTS0041756,4
RTS0041757,6
RTS0041758,2
RTS0041759,2
RTS0041760,3
RTS0041761,2
RTS0041762,2
RTS0041763,1
RTS0041764,2
RTS0041765,1
RTS0041766,1
RTS0041767,2
RTS0041768,3
RTS0041769,2
RTS0041770,1
RTS0041771,2
RTS0041772,1
RTS0041773,3
RTS0041774,2
RTS0041775,1
RTS0041776,3
RTS0041777,3
RTS0041778,3
RTS0041779,3
RTS0041780,2
RTS0041782,4
RTS0041783,1
RTS0041784,4
RTS0041785,2
RTS0041787,3
RTS0041788,5
RTS0041789,1
RTS0041790,2
RTS0041791,3
RTS0041793,7
RTS0041794,7
RTS0041795,1
RTS0041796,4
RTS0041797,1
RTS0041798,2
RTS0041799,2
RTS0041800,2
RTS0041801,3
RTS0041802,3
RTS0041803,1
RTS0041804,4
RTS0041805,1
RTS0041807,2
RTS0041808,2
RTS0041809,2
RTS0041810,2
RTS0041811,3
RTS0041812,4
RTS0041813,5
RTS0041814,3
RTS0041815,3
RTS0041817,4
RTS0041818,1
RTS0041819,2
RTS0041820,3
RTS0041821,6
RTS0041822,2
RTS0041823,1
RTS0041824,1
RTS0041825,1
RTS0041826,2
RTS0041827,1
RTS0041828,3
RTS0041829,2
RTS0041830,2
RTS0041831,1
RTS0041832,5
RTS0041833,3
RTS0041834,4
RTS0041835,1
RTS0041836,1
RTS0041838,1
RTS0041839,1
RTS0041840,2
RTS0041841,2
RTS0041842,2
RTS0041843,1
RTS0041844,2
RTS0041845,2
RTS0041847,2
RTS0041848,7
RTS0041849,4
RTS0041850,1
RTS0041851,2
RTS0041852,1
RTS0041854,2
RTS0041855,2
RTS0041857,7
RTS0041858,1
RTS0041861,1
RTS0041862,2
RTS0041863,1
RTS0041864,2
RTS0041865,5
RTS0041866,2
RTS0041868,3
RTS0041869,1
RTS0041870,1
RTS0041871,4
RTS0041872,4
RTS0041873,2
RTS0041874,3
RTS0041875,4
RTS0041876,2
RTS0041877,2
RTS0041878,6
RTS0041879,1
RTS0041880,3
RTS0041881,3
RTS0041882,3
RTS0041883,4
RTS0041884,1
RTS0041885,4
RTS0041886,5
RTS0041887,8
RTS0041888,3
RTS0041889,2
RTS0041890,2
RTS0041891,4
RTS0041892,6
RTS0041893,3
RTS0041894,2
RTS0041895,3
RTS0041896,1
RTS0041897,4
RTS0041898,1
RTS0041901,5
RTS0041902,4
RTS0041903,2
RTS0041904,3
RTS0041906,7
RTS0041907,3
RTS0041908,7
RTS0041909,2
RTS0041910,4
RTS0041912,2
RTS0041913,1
RTS0041915,4
RTS0041916,8
RTS0041917,3
RTS0041918,4
RTS0041919,19
RTS0041920,17
RTS0041922,3
RTS0041923,3
RTS0041924,3
RTS0041925,2
RTS0041926,1
RTS0041927,1
RTS0041928,4
RTS0041930,3
RTS0041932,1
RTS0041934,3
RTS0041935,2
RTS0041936,2
RTS0041937,7
RTS0041939,1
RTS0041940,3
RTS0041941,2
RTS0041942,3
RTS0041943,1
RTS0041944,1
RTS0041945,4
RTS0041946,5
RTS0041947,5
RTS0041948,1
RTS0041949,2
RTS0041950,3
RTS0041951,2
RTS0041952,3
RTS0041953,1
RTS0041954,3
RTS0041955,5
RTS0041956,3
RTS0041957,1
RTS0041958,3
RTS0041959,3
RTS0041960,2
RTS0041961,1
RTS0041962,1
RTS0041963,2
RTS0041964,1
RTS0041966,4
RTS0041967,4
RTS0041968,3
RTS0041969,3
RTS0041971,3
RTS0041972,2
RTS0041973,1
RTS0041974,3
RTS0041975,1
RTS0041976,2
RTS0041977,7
RTS0041978,2
RTS0041980,2
RTS0041981,1
RTS0041982,3
RTS0041983,3
RTS0041984,3
RTS0041985,2
RTS0041988,1
RTS0041989,3
RTS0041990,2
RTS0041991,1
RTS0041992,2
RTS0041993,2
RTS0041994,4
RTS0041995,3
RTS0041996,1
RTS0041997,8
RTS0041998,3
RTS0041999,2
RTS0042000,2
RTS0042002,4
RTS0042003,1
RTS0042004,4
RTS0042006,2
RTS0042007,2
RTS0042008,3
RTS0042009,2
RTS0042010,2
RTS0042011,8
RTS0042012,3
RTS0042013,3
RTS0042014,1
RTS0042015,1
RTS0042016,1
RTS0042017,4
RTS0042019,6
RTS0042020,2
RTS0042021,1
RTS0042022,4
RTS0042023,4
RTS0042026,1
RTS0042027,2
RTS0042028,3
RTS0042029,1
RTS0042030,1
RTS0042031,1
RTS0042032,2
RTS0042033,1
RTS0042034,5
RTS0042035,6
RTS0042036,2
RTS0042037,4
RTS0042038,1
RTS0042039,2
RTS0042040,4
RTS0042041,1
RTS0042042,4
RTS0042043,3
RTS0042044,4
RTS0042045,3
RTS0042046,4
RTS0042047,4
RTS0042048,3
RTS0042049,2
RTS0042051,2
RTS0042052,3
RTS0042053,2
RTS0042056,1
RTS0042057,2
RTS0042058,2
RTS0042060,4
RTS0042061,5
RTS0042062,5
RTS0042063,8
RTS0042064,2
RTS0042065,2
RTS0042066,3
RTS0042067,3
RTS0042068,5
RTS0042069,3
RTS0042071,4
RTS0042072,4
RTS0042073,1
RTS0042074,6
RTS0042075,1
RTS0042078,3
RTS0042079,5
RTS0042080,4
RTS0042081,3
RTS0042082,1
RTS0042083,2
RTS0042084,1
RTS0042085,1
RTS0042086,2
RTS0042087,2
RTS0042088,2
RTS0042089,3
RTS0042090,1
RTS0042091,2
RTS0042092,1
RTS0042094,2
RTS0042095,2
RTS0042096,1
RTS0042097,2
RTS0042098,6
RTS0042099,4
RTS0042100,2
RTS0042101,5
RTS0042102,3
RTS0042103,2
RTS0042104,4
RTS0042105,2
RTS0042107,2
RTS0042109,3
RTS0042110,3
RTS0042111,3
RTS0042112,2
RTS0042113,3
RTS0042114,2
RTS0042115,2
RTS0042116,1
RTS0042117,4
RTS0042118,1
RTS0042119,1
RTS0042120,5
RTS0042121,2
RTS0042124,1
RTS0042126,1
RTS0042127,1
RTS0042128,5
RTS0042129,2
RTS0042130,2
RTS0042131,5
RTS0042132,1
RTS0042133,3
RTS0042134,2
RTS0042135,1
RTS0042136,1
RTS0042137,5
RTS0042138,2
RTS0042139,1
RTS0042140,2
RTS0042141,4
RTS0042142,9
RTS0042143,1
RTS0042144,5
RTS0042145,3
RTS0042146,3
RTS0042147,4
RTS0042148,1
RTS0042149,5
RTS0042150,3
RTS0042151,2
RTS0042152,6
RTS0042153,4
RTS0042155,3
RTS0042156,3
RTS0042157,4
RTS0042159,3
RTS0042160,2
RTS0042161,3
RTS0042162,1
RTS0042163,2
RTS0042164,5
RTS0042165,3
RTS0042166,4
RTS0042168,7
RTS0042169,1
RTS0042170,2
RTS0042171,5
RTS0042172,2
RTS0042173,1
RTS0042174,4
RTS0042175,2
RTS0042176,6
RTS0042177,1
RTS0042178,4
RTS0042180,5
RTS0042181,3
RTS0042182,4
RTS0042183,1
RTS0042184,3
RTS0042185,2
RTS0042186,2
RTS0042187,1
RTS0042188,3
RTS0042189,4
RTS0042190,1
RTS0042191,1
RTS0042192,4
RTS0042193,3
RTS0042194,4
RTS0042195,4
RTS0042196,2
RTS0042197,2
RTS0042198,2
RTS0042199,1
RTS0042201,2
RTS0042202,2
RTS0042203,1
RTS0042204,2
RTS0042205,2
RTS0042206,3
RTS0042207,3
RTS0042208,1
RTS0042210,3
RTS0042211,2
RTS0042212,1
RTS0042213,1
RTS0042214,5
RTS0042215,4
RTS0042216,1
RTS0042218,2
RTS0042219,1
RTS0042220,3
RTS0042221,1
RTS0042222,1
RTS0042223,1
RTS0042224,2
RTS0042225,1
RTS0042226,2
RTS0042227,1
RTS0042228,2
RTS0042229,4
RTS0042230,6
RTS0042231,2
RTS0042232,2
RTS0042233,3
RTS0042234,3
RTS0042235,4
RTS0042236,1
RTS0042237,2
RTS0042238,4
RTS0042240,2
RTS0042241,3
RTS0042242,3
RTS0042243,1
RTS0042244,1
RTS0042245,1
RTS0042246,4
RTS0042247,7
RTS0042248,5
RTS0042249,3
RTS0042250,1
RTS0042251,6
RTS0042252,2
RTS0042253,2
RTS0042254,3
RTS0042255,1
RTS0042256,1
RTS0042257,2
RTS0042258,1
RTS0042259,2
RTS0042261,3
RTS0042262,2
RTS0042263,1
RTS0042265,6
RTS0042266,2
RTS0042267,3
RTS0042268,1
RTS0042269,1
RTS0042270,3
RTS0042271,5
RTS0042272,2
RTS0042273,1
RTS0042274,1
RTS0042275,4
RTS0042276,2
RTS0042277,4
RTS0042278,2
RTS0042279,3
RTS0042280,2
RTS0042281,3
RTS0042282,2
RTS0042283,1
RTS0042284,1
RTS0042285,1
RTS0042286,3
RTS0042287,3
RTS0042288,3
RTS0042289,2
RTS0042290,6
RTS0042291,5
RTS0042292,8
RTS0042293,1
RTS0042294,1
RTS0042295,5
RTS0042296,1
RTS0042297,2
RTS0042298,4
RTS0042299,2
RTS0042300,1
RTS0042302,4
RTS0042303,1
RTS0042304,1
RTS0042305,4
RTS0042306,3
RTS0042307,2
RTS0042308,4
RTS0042309,3
RTS0042310,4
RTS0042311,1
RTS0042312,1
RTS0042314,1
RTS0042315,4
RTS0042316,2
RTS0042317,3
RTS0042318,4
RTS0042319,3
RTS0042320,1
RTS0042321,3
RTS0042322,1
RTS0042323,4
RTS0042325,1
RTS0042326,2
RTS0042327,3
RTS0042328,3
RTS0042329,2
RTS0042331,2
RTS0042332,4
RTS0042333,3
RTS0042334,3
RTS0042335,5
RTS0042336,2
RTS0042337,5
RTS0042338,5
RTS0042339,2
RTS0042340,2
RTS0042341,1
RTS0042342,4
RTS0042343,6
RTS0042344,2
RTS0042345,2
RTS0042346,1
RTS0042347,3
RTS0042348,2
RTS0042349,6
RTS0042350,1
RTS0042351,2
RTS0042352,3
RTS0042353,3
RTS0042354,1
RTS0042356,4
RTS0042357,3
RTS0042358,1
RTS0042361,2
RTS0042362,6
RTS0042363,3
RTS0042364,1
RTS0042365,1
RTS0042366,3
RTS0042367,3
RTS0042368,3
RTS0042369,2
RTS0042370,5
RTS0042371,2
RTS0042372,1
RTS0042373,1
RTS0042374,2
RTS0042377,9
RTS0042378,1
RTS0042379,1
RTS0042380,3
RTS0042381,3
RTS0042382,6
RTS0042383,1
RTS0042386,1
RTS0042388,1
RTS0042389,4
RTS0042390,2
RTS0042392,4
RTS0042394,2
RTS0042395,2
RTS0042397,1
RTS0042399,1
RTS0042400,5
RTS0042401,3
RTS0042402,3
RTS0042403,1
RTS0042404,1
RTS0042405,1
RTS0042406,1
RTS0042407,5
RTS0042408,2
RTS0042409,2
RTS0042410,4
RTS0042411,2
RTS0042412,3
RTS0042413,1
RTS0042414,3
RTS0042415,7
RTS0042416,2
RTS0042417,7
RTS0042418,3
RTS0042419,8
RTS0042420,6
RTS0042421,3
RTS0042423,3
RTS0042424,7
RTS0042425,3
RTS0042426,5
RTS0042429,1
RTS0042430,4
RTS0042431,1
RTS0042434,1
RTS0042435,4
RTS0042436,8
RTS0042437,2
RTS0042438,2
RTS0042439,2
RTS0042440,5
RTS0042441,3
RTS0042442,2
RTS0042443,2
RTS0042444,2
RTS0042447,3
RTS0042448,2
RTS0042449,2
RTS0042450,2
RTS0042451,3
RTS0042452,2
RTS0042453,4
RTS0042454,1
RTS0042455,3
RTS0042456,1
RTS0042457,1
RTS0042458,3
RTS0042460,5
RTS0042461,4
RTS0042462,4
RTS0042463,2
RTS0042464,3
RTS0042465,3
RTS0042466,2
RTS0042468,2
RTS0042469,1
RTS0042470,2
RTS0042471,3
RTS0042472,5
RTS0042473,2
RTS0042474,2
RTS0042475,6
RTS0042477,3
RTS0042478,2
RTS0042479,3
RTS0042480,4
RTS0042482,5
RTS0042483,6
RTS0042484,3
RTS0042485,5
RTS0042487,4
RTS0042488,9
RTS0042489,1
RTS0042490,1
RTS0042491,3
RTS0042492,3
RTS0042493,2
RTS0042494,1
RTS0042495,1
RTS0042496,1
RTS0042497,2
RTS0042498,2
RTS0042500,2
RTS0042501,1
RTS0042502,1
RTS0042503,4
RTS0042505,3
RTS0042507,2
RTS0042508,2
RTS0042509,2
RTS0042510,3
RTS0042515,1
RTS0042526,6
RTS0042527,1
RTS0042528,5
RTS0042529,2
RTS0042530,2
RTS0042531,1
RTS0042532,2
RTS0042534,1
RTS0042537,2
RTS0042538,3
RTS0042539,2
RTS0042541,1
RTS0042542,3
RTS0042543,1
RTS0042544,2
RTS0042545,1
RTS0042546,1
RTS0042548,1
RTS0042549,3
RTS0042550,1
RTS0042551,2
RTS0042552,1
RTS0042553,3
RTS0042556,3
RTS0042557,1
RTS0042558,2
RTS0042559,4
RTS0042560,2
RTS0042561,2
RTS0042562,1
RTS0042563,1
RTS0042564,1
RTS0042565,1
RTS0042566,3
RTS0042567,1
RTS0042569,3
RTS0042570,3
RTS0042571,5
RTS0042573,2
RTS0042574,4
RTS0042576,2
RTS0042577,7
RTS0042579,4
RTS0042580,2
RTS0042581,1
RTS0042582,2
RTS0042583,3
RTS0042584,4
RTS0042585,2
RTS0042586,2
RTS0042587,3
RTS0042588,2
RTS0042589,3
RTS0042590,1
RTS0042591,2
RTS0042592,3
RTS0042593,1
RTS0042594,3
RTS0042595,5
RTS0042596,2
RTS0042597,3
RTS0042598,5
RTS0042599,1
RTS0042600,1
RTS0042601,2
RTS0042604,3
RTS0042605,3
RTS0042606,4
RTS0042607,2
RTS0042608,3
RTS0042610,2
RTS0042611,2
RTS0042612,1
RTS0042613,2
RTS0042616,2
RTS0042617,1
RTS0042618,2
RTS0042619,1
RTS0042620,1
RTS0042621,1
RTS0042622,5
RTS0042624,1
RTS0042625,2
RTS0042626,1
RTS0042627,6
RTS0042628,3
RTS0042629,4
RTS0042630,3
RTS0042631,4
RTS0042633,1
RTS0042634,3
RTS0042635,1
RTS0042636,5
RTS0042637,6
RTS0042638,6
RTS0042639,1
RTS0042640,2
RTS0042641,1
RTS0042643,2
RTS0042644,2
RTS0042645,2
RTS0042646,2
RTS0042647,4
RTS0042648,4
RTS0042649,3
RTS0042650,2
RTS0042651,3
RTS0042652,2
RTS0042653,2
RTS0042654,3
RTS0042655,1
RTS0042657,3
RTS0042658,1
RTS0042659,4
RTS0042661,2
RTS0042662,2
RTS0042663,4
RTS0042664,2
RTS0042665,2
RTS0042666,2
RTS0042667,1
RTS0042668,3
RTS0042669,2
RTS0042670,1
RTS0042671,2
RTS0042672,2
RTS0042673,1
RTS0042674,1
RTS0042675,4
RTS0042676,1
RTS0042678,2
RTS0042679,1
RTS0042680,2
RTS0042681,6
RTS0042682,1
RTS0042683,4
RTS0042684,2
RTS0042685,2
RTS0042686,3
RTS0042687,1
RTS0042688,1
RTS0042689,5
RTS0042690,2
RTS0042691,6
RTS0042693,2
RTS0042696,2
RTS0042697,1
RTS0042698,1
RTS0042699,1
RTS0042700,3
RTS0042701,1
RTS0042702,2
RTS0042704,4
RTS0042705,3
RTS0042706,3
RTS0042707,2
RTS0042708,4
RTS0042709,1
RTS0042710,4
RTS0042711,4
RTS0042712,3
RTS0042713,2
RTS0042714,3
RTS0042716,4
RTS0042717,2
RTS0042718,4
RTS0042720,1
RTS0042721,3
RTS0042722,2
RTS0042725,1
RTS0042726,2
RTS0042727,2
RTS0042728,3
RTS0042730,2
RTS0042731,4
RTS0042732,2
RTS0042733,2
RTS0042734,4
RTS0042735,1
RTS0042736,3
RTS0042737,3
RTS0042738,1
RTS0042739,5
RTS0042740,1
RTS0042743,3
RTS0042744,2
RTS0042745,4
RTS0042747,1
RTS0042748,2
RTS0042749,4
RTS0042750,1
RTS0042751,2
RTS0042752,3
RTS0042753,3
RTS0042754,6
RTS0042755,2
RTS0042757,2
RTS0042758,1
RTS0042759,1
RTS0042760,3
RTS0042761,2
RTS0042763,3
RTS0042764,2
RTS0042765,2
RTS0042766,4
RTS0042767,4
RTS0042768,4
RTS0042769,3
RTS0042770,2
RTS0042771,1
RTS0042772,4
RTS0042773,3
RTS0042774,3
RTS0042775,2
RTS0042776,2
RTS0042777,1
RTS0042778,1
RTS0042779,2
RTS0042780,2
RTS0042781,3
RTS0042782,3
RTS0042783,9
RTS0042784,3
RTS0042785,3
RTS0042786,2
RTS0042787,3
RTS0042788,3
RTS0042789,2
RTS0042790,2
RTS0042791,18
RTS0042792,2
RTS0042793,4
RTS0042794,6
RTS0042795,5
RTS0042796,1
RTS0042797,3
RTS0042799,3
RTS0042800,5
RTS0042801,1
RTS0042802,4
RTS0042803,4
RTS0042805,2
RTS0042806,1
RTS0042807,4
RTS0042808,3
RTS0042809,4
RTS0042810,1
RTS0042811,4
RTS0042812,6
RTS0042813,2
RTS0042814,3
RTS0042815,3
RTS0042816,1
RTS0042817,3
RTS0042818,1
RTS0042819,3
RTS0042820,3
RTS0042821,5
RTS0042822,1
RTS0042823,3
RTS0042824,1
RTS0042825,3
RTS0042826,3
RTS0042827,2
RTS0042828,3
RTS0042829,3
RTS0042830,3
RTS0042831,6
RTS0042832,1
RTS0042833,3
RTS0042834,1
RTS0042835,1
RTS0042837,4
RTS0042838,3
RTS0042839,3
RTS0042840,3
RTS0042841,6
RTS0042842,2
RTS0042843,1
RTS0042844,3
RTS0042845,4
RTS0042847,1
RTS0042848,3
RTS0042849,2
RTS0042850,1
RTS0042851,4
RTS0042852,1
RTS0042853,2
RTS0042854,3
RTS0042855,2
RTS0042856,2
RTS0042857,2
RTS0042858,7
RTS0042859,3
RTS0042862,1
RTS0042863,4
RTS0042864,3
RTS0042865,1
RTS0042866,1
RTS0042867,4
RTS0042868,1
RTS0042869,2
RTS0042870,4
RTS0042871,1
RTS0042872,4
RTS0042873,1
RTS0042874,2
RTS0042875,7
RTS0042876,1
RTS0042877,2
RTS0042878,3
RTS0042879,7
RTS0042880,1
RTS0042881,3
RTS0042882,3
RTS0042883,2
RTS0042884,4
RTS0042886,8
RTS0042887,1
RTS0042888,5
RTS0042889,2
RTS0042890,1
RTS0042891,4
RTS0042892,6
RTS0042893,2
RTS0042894,1
RTS0042895,2
RTS0042896,4
RTS0042897,4
RTS0042898,3
RTS0042899,1
RTS0042900,3
RTS0042901,4
RTS0042902,3
RTS0042903,2
RTS0042904,1
RTS0042905,5
RTS0042906,2
RTS0042907,1
RTS0042908,2
RTS0042909,4
RTS0042910,2
RTS0042911,2
RTS0042912,2
RTS0042913,1
RTS0042914,7
RTS0042915,6
RTS0042916,2
RTS0042917,3
RTS0042918,1
RTS0042919,3
RTS0042920,3
RTS0042921,1
RTS0042922,5
RTS0042923,2
RTS0042924,3
RTS0042925,1
RTS0042926,2
RTS0042927,1
RTS0042928,4
RTS0042929,1
RTS0042930,3
RTS0042931,1
RTS0042932,3
RTS0042934,4
RTS0042936,3
RTS0042937,5
RTS0042938,5
RTS0042939,4
RTS0042940,3
RTS0042941,3
RTS0042942,3
RTS0042943,3
RTS0042944,2
RTS0042945,4
RTS0042946,1
RTS0042947,4
RTS0042950,1
RTS0042951,2
RTS0042952,3
RTS0042953,1
RTS0042954,2
RTS0042955,2
RTS0042956,2
RTS0042957,5
RTS0042958,3
RTS0042959,2
RTS0042960,4
RTS0042961,2
RTS0042962,3
RTS0042963,1
RTS0042964,3
RTS0042965,7
RTS0042966,1
RTS0042967,4
RTS0042968,3
RTS0042969,4
RTS0042970,2
RTS0042971,5
RTS0042972,4
RTS0042973,6
RTS0042974,3
RTS0042975,2
RTS0042976,3
RTS0042977,4
RTS0042978,2
RTS0042979,2
RTS0042980,3
RTS0042981,1
RTS0042982,3
RTS0042983,1
RTS0042984,1
RTS0042985,3
RTS0042986,2
RTS0042987,1
RTS0042988,3
RTS0042990,2
RTS0042991,2
RTS0042992,3
RTS0042993,3
RTS0042994,4
RTS0042995,3
RTS0042996,3
RTS0042998,1
RTS0042999,2
RTS0043000,3
RTS0043001,2
RTS0043002,5
RTS0043003,3
RTS0043004,1
RTS0043005,3
RTS0043006,2
RTS0043008,1
RTS0043009,2
RTS0043010,1
RTS0043011,2
RTS0043012,3
RTS0043013,3
RTS0043014,1
RTS0043015,1
RTS0043016,1
RTS0043017,1
RTS0043018,4
RTS0043019,2
RTS0043020,1
RTS0043021,4
RTS0043022,2
RTS0043023,3
RTS0043024,3
RTS0043025,5
RTS0043026,3
RTS0043027,1
RTS0043028,4
RTS0043029,2
RTS0043030,5
RTS0043031,1
RTS0043032,1
RTS0043033,2
RTS0043034,1
RTS0043035,2
RTS0043036,4
RTS0043037,2
RTS0043038,4
RTS0043039,2
RTS0043040,1
RTS0043041,2
RTS0043042,1
RTS0043043,2
RTS0043044,2
RTS0043045,2
RTS0043046,1
RTS0043047,3
RTS0043049,3
RTS0043051,1
RTS0043052,4
RTS0043053,2
RTS0043054,2
RTS0043055,2
RTS0043056,3
RTS0043057,2
RTS0043058,1
RTS0043059,2
RTS0043060,1
RTS0043061,1
RTS0043062,3
RTS0043063,1
RTS0043064,3
RTS0043065,1
RTS0043066,2
RTS0043067,3
RTS0043068,3
RTS0043069,2
RTS0043070,2
RTS0043071,4
RTS0043072,3
RTS0043073,2
RTS0043074,7
RTS0043075,5
RTS0043076,3
RTS0043077,4
RTS0043078,1
RTS0043079,2
RTS0043080,3
RTS0043081,4
RTS0043082,4
RTS0043083,5
RTS0043084,4
RTS0043085,6
RTS0043086,1
RTS0043087,3
RTS0043088,2
RTS0043089,1
RTS0043090,1
RTS0043091,2
RTS0043092,2
RTS0043094,3
RTS0043095,2
RTS0043096,2
RTS0043097,2
RTS0043098,4
RTS0043099,3
RTS0043100,2
RTS0043101,2
RTS0043103,2
RTS0043104,3
RTS0043105,1
RTS0043106,3
RTS0043108,5
RTS0043109,3
RTS0043110,3
RTS0043111,7
RTS0043112,4
RTS0043113,3
RTS0043114,8
RTS0043115,4
RTS0043116,2
RTS0043117,2
RTS0043119,2
RTS0043120,2
RTS0043121,1
RTS0043122,1
RTS0043123,1
RTS0043124,3
RTS0043126,1
RTS0043127,3
RTS0043128,3
RTS0043129,5
RTS0043130,3
RTS0043131,4
RTS0043132,2
RTS0043134,2
RTS0043137,1
RTS0043138,1
RTS0043139,3
RTS0043140,2
RTS0043142,4
RTS0043143,1
RTS0043144,2
RTS0043145,3
RTS0043146,2
RTS0043147,2
RTS0043148,1
RTS0043150,1
RTS0043152,3
RTS0043153,1
RTS0043154,1
RTS0043155,2
RTS0043156,2
RTS0043157,3
RTS0043159,2
RTS0043160,2
RTS0043161,4
RTS0043162,4
RTS0043163,7
RTS0043164,4
RTS0043165,4
RTS0043167,2
RTS0043168,4
RTS0043170,2
RTS0043171,3
RTS0043172,2
RTS0043173,2
RTS0043174,5
RTS0043175,2
RTS0043176,2
RTS0043177,2
RTS0043179,2
RTS0043180,1
RTS0043181,3
RTS0043182,2
RTS0043183,5
RTS0043184,1
RTS0043185,4
RTS0043186,3
RTS0043187,3
RTS0043188,4
RTS0043189,1
RTS0043190,3
RTS0043191,4
RTS0043192,3
RTS0043193,2
RTS0043194,2
RTS0043195,4
RTS0043196,3
RTS0043198,2
RTS0043199,2
RTS0043200,1
RTS0043201,2
RTS0043202,2
RTS0043203,5
RTS0043204,1
RTS0043206,3
RTS0043207,1
RTS0043209,2
RTS0043210,2
RTS0043211,2
RTS0043212,1
RTS0043213,1
RTS0043214,3
RTS0043215,3
RTS0043216,4
RTS0043217,3
RTS0043218,3
RTS0043219,3
RTS0043220,1
RTS0043221,1
RTS0043222,2
RTS0043223,5
RTS0043224,4
RTS0043225,2
RTS0043226,2
RTS0043227,1
RTS0043228,1
RTS0043229,4
RTS0043231,1
RTS0043232,3
RTS0043233,1
RTS0043234,2
RTS0043235,3
RTS0043236,1
RTS0043237,3
RTS0043238,1
RTS0043239,1
RTS0043240,1
RTS0043241,1
RTS0043242,3
RTS0043243,4
RTS0043244,2
RTS0043246,1
RTS0043247,6
RTS0043248,2
RTS0043249,2
RTS0043250,3
RTS0043251,1
RTS0043252,4
RTS0043253,4
RTS0043254,5
RTS0043255,4
RTS0043256,2
RTS0043257,3
RTS0043258,1
RTS0043259,1
RTS0043260,4
RTS0043261,1
RTS0043262,1
RTS0043263,2
RTS0043264,1
RTS0043266,3
RTS0043267,5
RTS0043269,3
RTS0043270,4
RTS0043272,2
RTS0043273,6
RTS0043274,7
RTS0043275,2
RTS0043276,1
RTS0043277,2
RTS0043278,4
RTS0043279,3
RTS0043280,4
RTS0043281,2
RTS0043282,1
RTS0043283,3
RTS0043284,4
RTS0043286,2
RTS0043287,3
RTS0043288,3
RTS0043289,2
RTS0043290,5
RTS0043291,5
RTS0043292,2
RTS0043293,5
RTS0043294,1
RTS0043295,4
RTS0043296,5
RTS0043300,5
RTS0043301,4
RTS0043302,2
RTS0043303,5
RTS0043304,1
RTS0043305,2
RTS0043306,1
RTS0043308,4
RTS0043309,4
RTS0043310,2
RTS0043311,2
RTS0043312,4
RTS0043313,3
RTS0043314,1
RTS0043315,1
RTS0043316,1
RTS0043318,3
RTS0043319,4
RTS0043320,3
RTS0043321,2
RTS0043322,2
RTS0043323,3
RTS0043326,1
RTS0043327,2
RTS0043328,2
RTS0043329,3
RTS0043330,8
RTS0043331,2
RTS0043332,4
RTS0043333,1
RTS0043334,3
RTS0043335,1
RTS0043336,2
RTS0043337,2
RTS0043338,1
RTS0043339,3
RTS0043340,3
RTS0043341,1
RTS0043342,3
RTS0043343,5
RTS0043344,2
RTS0043345,5
RTS0043346,3
RTS0043347,2
RTS0043348,6
RTS0043349,2
RTS0043350,5
RTS0043352,4
RTS0043354,1
RTS0043355,3
RTS0043356,4
RTS0043357,2
RTS0043358,2
RTS0043359,4
RTS0043361,3
RTS0043362,3
RTS0043363,1
RTS0043364,3
RTS0043365,2
RTS0043366,2
RTS0043367,1
RTS0043368,1
RTS0043369,2
RTS0043370,4
RTS0043371,3
RTS0043372,1
RTS0043373,7
RTS0043374,6
RTS0043375,4
RTS0043376,2
RTS0043377,2
RTS0043378,2
RTS0043379,3
RTS0043380,1
RTS0043381,3
RTS0043383,5
RTS0043384,3
RTS0043385,4
RTS0043386,1
RTS0043387,2
RTS0043388,2
RTS0043389,1
RTS0043391,3
RTS0043392,1
RTS0043394,6
RTS0043395,2
RTS0043396,5
RTS0043397,5
RTS0043398,3
RTS0043399,2
RTS0043400,3
RTS0043401,5
RTS0043402,2
RTS0043403,3
RTS0043404,2
RTS0043405,4
RTS0043406,3
RTS0043407,2
RTS0043408,1
RTS0043409,2
RTS0043410,2
RTS0043411,1
RTS0043412,3
RTS0043413,3
RTS0043414,2
RTS0043415,1
RTS0043416,6
RTS0043417,3
RTS0043418,4
RTS0043419,1
RTS0043420,2
RTS0043421,7
RTS0043423,4
RTS0043424,2
RTS0043425,2
RTS0043426,1
RTS0043428,2
RTS0043429,1
RTS0043431,1
RTS0043432,1
RTS0043434,2
RTS0043435,5
RTS0043436,1
RTS0043437,2
RTS0043438,1
RTS0043439,3
RTS0043440,2
RTS0043441,2
RTS0043442,1
RTS0043443,5
RTS0043444,3
RTS0043445,1
RTS0043446,4
RTS0043447,4
RTS0043448,1
RTS0043449,2
RTS0043450,2
RTS0043451,1
RTS0043452,2
RTS0043453,2
RTS0043454,2
RTS0043455,2
RTS0043456,3
RTS0043457,3
RTS0043460,7
RTS0043461,3
RTS0043462,5
RTS0043464,3
RTS0043466,2
RTS0043467,3
RTS0043468,2
RTS0043469,1
RTS0043470,3
RTS0043472,1
RTS0043473,2
RTS0043474,5
RTS0043475,1
RTS0043476,1
RTS0043477,2
RTS0043478,6
RTS0043479,2
RTS0043480,1
RTS0043481,3
RTS0043482,2
RTS0043483,4
RTS0043484,2
RTS0043485,5
RTS0043486,1
RTS0043487,4
RTS0043488,4
RTS0043489,3
RTS0043490,2
RTS0043491,1
RTS0043493,5
RTS0043495,3
RTS0043496,3
RTS0043497,2
RTS0043498,1
RTS0043499,2
RTS0043500,2
RTS0043501,2
RTS0043502,1
RTS0043503,1
RTS0043504,1
RTS0043505,1
RTS0043506,1
RTS0043507,3
RTS0043508,1
RTS0043509,2
RTS0043510,2
RTS0043511,7
RTS0043512,1
RTS0043513,1
RTS0043514,3
RTS0043515,2
RTS0043516,5
RTS0043518,2
RTS0043519,4
RTS0043520,3
RTS0043521,1
RTS0043522,1
RTS0043523,4
RTS0043525,4
RTS0043526,1
RTS0043527,1
RTS0043528,1
RTS0043529,2
RTS0043530,1
RTS0043531,6
RTS0043532,2
RTS0043533,2
RTS0043534,2
RTS0043535,5
RTS0043536,1
RTS0043537,3
RTS0043538,2
RTS0043539,1
RTS0043540,2
RTS0043541,3
RTS0043542,4
RTS0043544,2
RTS0043545,4
RTS0043546,3
RTS0043547,1
RTS0043548,5
RTS0043549,3
RTS0043550,1
RTS0043551,2
RTS0043552,2
RTS0043553,4
RTS0043554,4
RTS0043555,2
RTS0043556,1
RTS0043559,1
RTS0043560,2
RTS0043561,4
RTS0043562,4
RTS0043563,2
RTS0043565,1
RTS0043566,3
RTS0043567,1
RTS0043568,2
RTS0043569,2
RTS0043570,7
RTS0043571,2
RTS0043572,4
RTS0043573,4
RTS0043574,2
RTS0043575,2
RTS0043576,4
RTS0043577,4
RTS0043578,2
RTS0043579,4
RTS0043580,2
RTS0043581,3
RTS0043582,3
RTS0043583,1
RTS0043584,6
RTS0043585,1
RTS0043586,3
RTS0043587,5
RTS0043588,3
RTS0043589,1
RTS0043590,2
RTS0043591,1
RTS0043592,6
RTS0043593,1
RTS0043594,5
RTS0043595,1
RTS0043596,1
RTS0043597,3
RTS0043598,1
RTS0043599,4
RTS0043601,3
RTS0043602,1
RTS0043603,2
RTS0043604,3
RTS0043605,3
RTS0043606,4
RTS0043607,1
RTS0043608,4
RTS0043610,4
RTS0043611,1
RTS0043612,1
RTS0043613,3
RTS0043614,2
RTS0043615,4
RTS0043616,2
RTS0043618,4
RTS0043619,4
RTS0043621,2
RTS0043622,4
RTS0043623,3
RTS0043625,4
RTS0043626,2
RTS0043627,2
RTS0043628,2
RTS0043631,2
RTS0043632,5
RTS0043634,4
RTS0043635,4
RTS0043636,3
RTS0043637,1
RTS0043639,3
RTS0043640,2
RTS0043642,3
RTS0043643,4
RTS0043644,6
RTS0043645,5
RTS0043646,2
RTS0043647,2
RTS0043648,1
RTS0043649,1
RTS0043650,2
RTS0043651,2
RTS0043652,2
RTS0043653,2
RTS0043654,3
RTS0043655,1
RTS0043656,2
RTS0043657,1
RTS0043658,2
RTS0043659,1
RTS0043660,2
RTS0043661,6
RTS0043663,4
RTS0043664,2
RTS0043665,2
RTS0043666,3
RTS0043667,4
RTS0043668,2
RTS0043669,3
RTS0043670,1
RTS0043671,2
RTS0043672,5
RTS0043674,4
RTS0043675,5
RTS0043677,1
RTS0043678,1
RTS0043679,2
RTS0043680,1
RTS0043681,1
RTS0043682,5
RTS0043683,1
RTS0043684,5
RTS0043685,4
RTS0043686,2
RTS0043687,3
RTS0043688,1
RTS0043689,2
RTS0043690,1
RTS0043691,2
RTS0043692,1
RTS0043693,3
RTS0043694,3
RTS0043695,4
RTS0043696,1
RTS0043697,4
RTS0043698,5
RTS0043699,6
RTS0043700,11
RTS0043702,4
RTS0043703,3
RTS0043704,1
RTS0043705,6
RTS0043706,1
RTS0043707,2
RTS0043708,2
RTS0043709,4
RTS0043710,2
RTS0043711,2
RTS0043712,1
RTS0043713,1
RTS0043714,3
RTS0043715,3
RTS0043716,2
RTS0043717,3
RTS0043718,2
RTS0043719,2
RTS0043720,2
RTS0043721,1
RTS0043722,6
RTS0043723,4
RTS0043724,2
RTS0043725,4
RTS0043726,1
RTS0043727,3
RTS0043728,4
RTS0043729,1
RTS0043731,2
RTS0043732,3
RTS0043733,3
RTS0043734,2
RTS0043735,2
RTS0043736,4
RTS0043737,2
RTS0043738,2
RTS0043739,4
RTS0043740,1
RTS0043741,1
RTS0043742,1
RTS0043743,4
RTS0043744,1
RTS0043745,2
RTS0043746,3
RTS0043747,2
RTS0043750,3
RTS0043751,4
RTS0043752,3
RTS0043753,2
RTS0043755,5
RTS0043756,1
RTS0043757,3
RTS0043758,1
RTS0043759,3
RTS0043760,4
RTS0043761,4
RTS0043762,1
RTS0043763,2
RTS0043764,5
RTS0043766,3
RTS0043767,1
RTS0043768,1
RTS0043769,3
RTS0043770,2
RTS0043771,1
RTS0043773,3
RTS0043775,2
RTS0043776,3
RTS0043777,1
RTS0043778,2
RTS0043780,1
RTS0043781,2
RTS0043782,7
RTS0043783,4
RTS0043784,1
RTS0043785,2
RTS0043786,4
RTS0043787,2
RTS0043788,5
RTS0043789,1
RTS0043790,4
RTS0043791,2
RTS0043792,5
RTS0043793,1
RTS0043794,2
RTS0043795,2
RTS0043797,4
RTS0043798,2
RTS0043799,6
RTS0043800,3
RTS0043802,2
RTS0043803,2
RTS0043804,1
RTS0043805,2
RTS0043806,4
RTS0043807,2
RTS0043808,5
RTS0043809,1
RTS0043810,1
RTS0043812,4
RTS0043813,2
RTS0043815,3
RTS0043816,2
RTS0043820,3
RTS0043821,2
RTS0043822,1
RTS0043824,1
RTS0043825,3
RTS0043826,1
RTS0043828,1
RTS0043829,1
RTS0043830,1
RTS0043831,2
RTS0043832,3
RTS0043833,2
RTS0043834,1
RTS0043836,1
RTS0043837,2
RTS0043838,1
RTS0043839,2
RTS0043840,1
RTS0043841,1
RTS0043842,3
RTS0043843,1
RTS0043844,2
RTS0043846,6
RTS0043847,3
RTS0043848,2
RTS0043849,4
RTS0043850,4
RTS0043851,2
RTS0043852,2
RTS0043853,3
RTS0043854,2
RTS0043856,1
RTS0043857,2
RTS0043858,1
RTS0043859,3
RTS0043860,3
RTS0043861,1
RTS0043862,6
RTS0043863,4
RTS0043864,5
RTS0043865,2
RTS0043866,3
RTS0043867,3
RTS0043868,1
RTS0043869,4
RTS0043870,1
RTS0043872,1
RTS0043873,3
RTS0043874,4
RTS0043875,1
RTS0043876,2
RTS0043877,5
RTS0043879,3
RTS0043880,5
RTS0043881,1
RTS0043882,6
RTS0043883,6
RTS0043884,3
RTS0043885,4
RTS0043886,2
RTS0043887,2
RTS0043888,1
RTS0043889,1
RTS0043890,2
RTS0043891,2
RTS0043892,6
RTS0043893,3
RTS0043894,1
RTS0043895,3
RTS0043896,3
RTS0043897,6
RTS0043898,2
RTS0043899,8
RTS0043900,3
RTS0043901,6
RTS0043902,4
RTS0043903,2
RTS0043904,1
RTS0043905,5
RTS0043907,3
RTS0043908,2
RTS0043909,3
RTS0043910,1
RTS0043911,2
RTS0043912,1
RTS0043913,2
RTS0043914,3
RTS0043915,1
RTS0043916,5
RTS0043917,2
RTS0043918,2
RTS0043920,8
RTS0043921,5
RTS0043922,2
RTS0043923,4
RTS0043924,1
RTS0043925,4
RTS0043927,2
RTS0043928,6
RTS0043929,2
RTS0043930,2
RTS0043931,3
RTS0043932,2
RTS0043933,4
RTS0043934,5
RTS0043935,4
RTS0043937,3
RTS0043938,1
RTS0043940,1
RTS0043941,1
RTS0043942,3
RTS0043943,1
RTS0043944,1
RTS0043945,3
RTS0043946,1
RTS0043947,2
RTS0043948,2
RTS0043949,2
RTS0043950,4
RTS0043951,5
RTS0043952,5
RTS0043953,2
RTS0043954,1
RTS0043955,1
RTS0043956,4
RTS0043957,1
RTS0043958,6
RTS0043960,1
RTS0043961,2
RTS0043962,3
RTS0043964,1
RTS0043965,1
RTS0043966,3
RTS0043967,5
RTS0043968,2
RTS0043969,2
RTS0043970,4
RTS0043971,2
RTS0043972,1
RTS0043973,6
RTS0043974,2
RTS0043975,2
RTS0043976,3
RTS0043977,2
RTS0043978,2
RTS0043980,3
RTS0043982,1
RTS0043983,2
RTS0043984,4
RTS0043985,4
RTS0043986,2
RTS0043987,3
RTS0043988,2
RTS0043989,1
RTS0043990,6
RTS0043991,3
RTS0043992,1
RTS0043993,3
RTS0043994,1
RTS0043997,2
RTS0043998,4
RTS0043999,6
RTS0044000,1
RTS0044001,1
RTS0044002,2
RTS0044003,3
RTS0044004,2
RTS0044005,2
RTS0044006,5
RTS0044007,5
RTS0044008,3
RTS0044009,2
RTS0044010,3
RTS0044011,6
RTS0044012,5
RTS0044013,2
RTS0044015,7
RTS0044016,1
RTS0044017,2
RTS0044018,2
RTS0044020,1
RTS0044021,2
RTS0044022,2
RTS0044023,1
RTS0044025,1
RTS0044026,2
RTS0044027,2
RTS0044028,2
RTS0044029,2
RTS0044030,2
RTS0044031,4
RTS0044032,3
RTS0044033,1
RTS0044034,1
RTS0044036,2
RTS0044037,2
RTS0044038,2
RTS0044039,2
RTS0044040,1
RTS0044041,5
RTS0044042,3
RTS0044043,3
RTS0044044,1
RTS0044045,2
RTS0044046,2
RTS0044048,3
RTS0044049,4
RTS0044050,2
RTS0044051,3
RTS0044052,5
RTS0044053,3
RTS0044054,4
RTS0044055,2
RTS0044056,3
RTS0044057,2
RTS0044059,1
RTS0044060,2
RTS0044061,3
RTS0044062,3
RTS0044063,1
RTS0044065,5
RTS0044067,2
RTS0044069,6
RTS0044070,2
RTS0044072,3
RTS0044073,1
RTS0044075,4
RTS0044076,1
RTS0044077,2
RTS0044078,1
RTS0044079,2
RTS0044080,2
RTS0044082,1
RTS0044083,3
RTS0044085,4
RTS0044086,3
RTS0044087,3
RTS0044089,6
RTS0044090,4
RTS0044091,3
RTS0044092,1
RTS0044094,2
RTS0044096,1
RTS0044097,2
RTS0044098,1
RTS0044099,1
RTS0044100,1
RTS0044101,3
RTS0044102,3
RTS0044103,1
RTS0044104,2
RTS0044105,1
RTS0044106,3
RTS0044107,1
RTS0044108,1
RTS0044109,4
RTS0044110,2
RTS0044111,1
RTS0044112,1
RTS0044113,1
RTS0044115,4
RTS0044116,5
RTS0044117,1
RTS0044119,5
RTS0044120,6
RTS0044121,2
RTS0044122,5
RTS0044123,3
RTS0044124,1
RTS0044125,3
RTS0044126,1
RTS0044127,2
RTS0044128,1
RTS0044129,3
RTS0044130,1
RTS0044131,7
RTS0044132,1
RTS0044133,1
RTS0044135,1
RTS0044136,3
RTS0044137,3
RTS0044138,3
RTS0044139,1
RTS0044140,5
RTS0044141,1
RTS0044142,2
RTS0044143,1
RTS0044144,2
RTS0044146,2
RTS0044147,2
RTS0044148,2
RTS0044149,4
RTS0044150,6
RTS0044151,2
RTS0044152,2
RTS0044153,2
RTS0044154,1
RTS0044155,4
RTS0044156,3
RTS0044157,2
RTS0044158,3
RTS0044159,2
RTS0044160,4
RTS0044162,4
RTS0044163,5
RTS0044164,1
RTS0044165,2
RTS0044166,4
RTS0044167,1
RTS0044168,2
RTS0044169,3
RTS0044170,3
RTS0044171,4
RTS0044172,3
RTS0044173,3
RTS0044174,4
RTS0044175,2
RTS0044176,3
RTS0044177,1
RTS0044178,2
RTS0044180,1
RTS0044181,2
RTS0044182,1
RTS0044183,1
RTS0044184,2
RTS0044185,5
RTS0044186,4
RTS0044187,5
RTS0044188,2
RTS0044189,1
RTS0044191,5
RTS0044192,1
RTS0044193,1
RTS0044194,5
RTS0044195,8
RTS0044196,5
RTS0044197,2
RTS0044198,7
RTS0044200,1
RTS0044206,4
RTS0044207,1
RTS0044208,2
RTS0044209,1
RTS0044211,2
RTS0044212,1
RTS0044213,1
RTS0044214,2
RTS0044215,4
RTS0044216,3
RTS0044217,3
RTS0044218,2
RTS0044220,1
RTS0044221,1
RTS0044223,4
RTS0044224,2
RTS0044226,2
RTS0044227,4
RTS0044228,3
RTS0044229,1
RTS0044230,1
RTS0044231,4
RTS0044232,4
RTS0044233,4
RTS0044234,2
RTS0044235,2
RTS0044236,4
RTS0044237,2
RTS0044238,4
RTS0044239,2
RTS0044240,3
RTS0044241,1
RTS0044242,4
RTS0044243,4
RTS0044245,2
RTS0044246,4
RTS0044247,1
RTS0044248,1
RTS0044249,1
RTS0044250,1
RTS0044251,3
RTS0044252,4
RTS0044253,3
RTS0044254,2
RTS0044255,4
RTS0044256,4
RTS0044257,2
RTS0044258,2
RTS0044259,2
RTS0044260,1
RTS0044261,3
RTS0044262,2
RTS0044263,3
RTS0044264,5
RTS0044265,1
RTS0044266,1
RTS0044267,1
RTS0044268,6
RTS0044269,4
RTS0044270,1
RTS0044271,3
RTS0044272,1
RTS0044273,1
RTS0044274,4
RTS0044275,5
RTS0044276,3
RTS0044277,6
RTS0044278,2
RTS0044279,2
RTS0044280,2
RTS0044281,6
RTS0044282,3
RTS0044283,3
RTS0044284,3
RTS0044285,1
RTS0044286,5
RTS0044287,5
RTS0044288,3
RTS0044289,1
RTS0044290,4
RTS0044291,1
RTS0044292,2
RTS0044293,2
RTS0044295,2
RTS0044296,2
RTS0044297,2
RTS0044298,4
RTS0044299,6
RTS0044300,1
RTS0044301,3
RTS0044302,7
RTS0044303,3
RTS0044304,1
RTS0044305,4
RTS0044306,3
RTS0044308,4
RTS0044309,3
RTS0044311,2
RTS0044312,3
RTS0044313,2
RTS0044314,3
RTS0044315,2
RTS0044316,3
RTS0044317,3
RTS0044318,5
RTS0044319,4
RTS0044321,3
RTS0044322,3
RTS0044323,4
RTS0044324,2
RTS0044326,4
RTS0044327,1
RTS0044328,6
RTS0044329,4
RTS0044330,4
RTS0044331,3
RTS0044332,2
RTS0044333,4
RTS0044334,5
RTS0044335,5
RTS0044336,2
RTS0044337,1
RTS0044339,4
RTS0044340,3
RTS0044341,3
RTS0044342,3
RTS0044345,3
RTS0044346,7
RTS0044347,8
RTS0044348,6
RTS0044349,9
RTS0044350,6
RTS0044351,4
RTS0044352,3
RTS0044353,4
RTS0044354,3
RTS0044355,5
RTS0044356,4
RTS0044357,4
RTS0044358,4
RTS0044359,2
RTS0044360,4
RTS0044361,1
RTS0044362,3
RTS0044363,2
RTS0044364,2
RTS0044365,4
RTS0044366,5
RTS0044367,3
RTS0044368,7
RTS0044369,9
RTS0044370,5
RTS0044372,2
RTS0044376,5
RTS0044377,4
RTS0044378,4
RTS0044379,3
RTS0044380,3
RTS0044381,6
RTS0044382,2
RTS0044383,5
RTS0044385,5
RTS0044386,1
RTS0044388,1
RTS0044389,1
RTS0044390,5
RTS0044391,2
RTS0044392,2
RTS0044393,4
RTS0044394,2
RTS0044395,3
RTS0044396,3
RTS0044397,5
RTS0044399,2
RTS0044400,3
RTS0044401,5
RTS0044402,4
RTS0044403,2
RTS0044404,2
RTS0044405,3
RTS0044406,1
RTS0044407,1
RTS0044408,3
RTS0044409,3
RTS0044410,1
RTS0044411,1
RTS0044412,3
RTS0044413,3
RTS0044414,1
RTS0044415,1
RTS0044416,1
RTS0044417,5
RTS0044418,4
RTS0044419,1
RTS0044420,6
RTS0044421,2
RTS0044422,1
RTS0044423,2
RTS0044424,1
RTS0044426,3
RTS0044427,1
RTS0044428,1
RTS0044429,3
RTS0044430,4
RTS0044432,2
RTS0044433,3
RTS0044434,2
RTS0044435,3
RTS0044436,3
RTS0044437,4
RTS0044438,2
RTS0044439,1
RTS0044440,2
RTS0044441,2
RTS0044443,4
RTS0044445,4
RTS0044446,3
RTS0044447,4
RTS0044448,2
RTS0044449,5
RTS0044450,3
RTS0044451,4
RTS0044452,4
RTS0044453,5
RTS0044454,3
RTS0044455,1
RTS0044456,1
RTS0044457,3
RTS0044459,3
RTS0044460,1
RTS0044461,2
RTS0044462,1
RTS0044463,2
RTS0044464,3
RTS0044465,3
RTS0044466,1
RTS0044467,3
RTS0044470,4
RTS0044471,1
RTS0044472,5
RTS0044473,4
RTS0044474,2
RTS0044475,6
RTS0044476,2
RTS0044477,5
RTS0044478,2
RTS0044479,2
RTS0044480,2
RTS0044481,5
RTS0044482,5
RTS0044483,5
RTS0044484,2
RTS0044485,1
RTS0044486,1
RTS0044487,6
RTS0044488,1
RTS0044489,2
RTS0044490,2
RTS0044491,4
RTS0044492,1
RTS0044493,3
RTS0044494,3
RTS0044495,2
RTS0044496,1
RTS0044497,3
RTS0044498,5
RTS0044500,1
RTS0044502,2
RTS0044503,2
RTS0044504,3
RTS0044505,3
RTS0044506,2
RTS0044507,5
RTS0044508,4
RTS0044509,2
RTS0044510,2
RTS0044511,1
RTS0044512,1
RTS0044514,2
RTS0044515,5
RTS0044516,4
RTS0044517,6
RTS0044518,4
RTS0044520,4
RTS0044521,2
RTS0044522,4
RTS0044523,1
RTS0044525,3
RTS0044526,3
RTS0044527,5
RTS0044528,2
RTS0044530,2
RTS0044531,4
RTS0044532,5
RTS0044534,3
RTS0044535,4
RTS0044536,1
RTS0044538,4
RTS0044539,2
RTS0044540,1
RTS0044541,3
RTS0044542,3
RTS0044543,4
RTS0044544,1
RTS0044545,1
RTS0044546,4
RTS0044547,5
RTS0044548,4
RTS0044549,6
RTS0044550,5
RTS0044551,2
RTS0044553,2
RTS0044554,3
RTS0044555,2
RTS0044556,2
RTS0044557,4
RTS0044558,2
RTS0044560,4
RTS0044561,1
RTS0044563,3
RTS0044564,4
RTS0044565,3
RTS0044567,3
RTS0044568,1
RTS0044569,1
RTS0044570,1
RTS0044571,1
RTS0044572,4
RTS0044573,2
RTS0044575,2
RTS0044580,2
RTS0044581,2
RTS0044582,3
RTS0044583,6
RTS0044584,5
RTS0044586,4
RTS0044587,2
RTS0044588,3
RTS0044589,2
RTS0044590,3
RTS0044591,4
RTS0044592,2
RTS0044593,4
RTS0044594,1
RTS0044595,4
RTS0044596,3
RTS0044597,3
RTS0044598,1
RTS0044599,3
RTS0044600,1
RTS0044601,2
RTS0044602,4
RTS0044603,1
RTS0044604,4
RTS0044605,2
RTS0044606,1
RTS0044607,4
RTS0044608,1
RTS0044609,1
RTS0044610,6
RTS0044611,1
RTS0044612,3
RTS0044613,3
RTS0044614,6
RTS0044615,2
RTS0044616,4
RTS0044617,1
RTS0044618,3
RTS0044619,1
RTS0044620,1
RTS0044621,3
RTS0044622,8
RTS0044623,5
RTS0044624,5
RTS0044625,1
RTS0044626,2
RTS0044627,1
RTS0044628,1
RTS0044629,2
RTS0044630,4
RTS0044631,4
RTS0044632,3
RTS0044633,4
RTS0044634,2
RTS0044635,2
RTS0044636,4
RTS0044637,1
RTS0044638,3
RTS0044639,1
RTS0044640,4
RTS0044641,5
RTS0044642,3
RTS0044643,1
RTS0044644,3
RTS0044645,4
RTS0044646,1
RTS0044647,2
RTS0044648,1
RTS0044649,4
RTS0044650,2
RTS0044651,2
RTS0044652,1
RTS0044653,2
RTS0044654,5
RTS0044655,5
RTS0044656,7
RTS0044657,16
RTS0044658,32
RTS0044659,12
RTS0044660,8
RTS0044661,1
RTS0044662,1
RTS0044665,3
RTS0044666,1
RTS0044667,1
RTS0044668,2
RTS0044669,4
RTS0044671,4
RTS0044672,2
RTS0044673,4
RTS0044674,3
RTS0044675,1
RTS0044676,4
RTS0044677,6
RTS0044678,2
RTS0044679,2
RTS0044680,4
RTS0044681,1
RTS0044682,1
RTS0044683,1
RTS0044686,3
RTS0044687,2
RTS0044688,5
RTS0044689,2
RTS0044690,3
RTS0044691,3
RTS0044692,2
RTS0044693,4
RTS0044694,3
RTS0044696,2
RTS0044697,2
RTS0044698,6
RTS0044699,4
RTS0044700,4
RTS0044701,2
RTS0044702,1
RTS0044703,3
RTS0044704,3
RTS0044705,3
RTS0044706,3
RTS0044707,1
RTS0044708,4
RTS0044709,1
RTS0044710,1
RTS0044711,2
RTS0044712,6
RTS0044714,2
RTS0044715,1
RTS0044717,2
RTS0044719,1
RTS0044720,3
RTS0044721,2
RTS0044722,4
RTS0044724,1
RTS0044725,3
RTS0044726,6
RTS0044727,3
RTS0044728,4
RTS0044729,2
RTS0044730,7
RTS0044731,2
RTS0044732,5
RTS0044733,1
RTS0044735,9
RTS0044736,3
RTS0044737,1
RTS0044738,1
RTS0044739,3
RTS0044740,3
RTS0044741,2
RTS0044742,2
RTS0044743,2
RTS0044744,2
RTS0044745,1
RTS0044746,3
RTS0044749,6
RTS0044750,2
RTS0044751,3
RTS0044752,2
RTS0044753,2
RTS0044754,1
RTS0044756,2
RTS0044757,2
RTS0044759,5
RTS0044761,6
RTS0044762,2
RTS0044763,1
RTS0044764,2
RTS0044765,2
RTS0044766,3
RTS0044767,2
RTS0044768,3
RTS0044769,2
RTS0044770,3
RTS0044771,2
RTS0044772,3
RTS0044773,3
RTS0044774,1
RTS0044775,2
RTS0044777,2
RTS0044778,3
RTS0044779,1
RTS0044780,4
RTS0044781,1
RTS0044783,3
RTS0044784,1
RTS0044786,6
RTS0044787,3
RTS0044788,4
RTS0044789,4
RTS0044790,3
RTS0044791,5
RTS0044792,9
RTS0044793,1
RTS0044794,1
RTS0044795,3
RTS0044796,4
RTS0044797,1
RTS0044798,4
RTS0044799,1
RTS0044801,2
RTS0044802,1
RTS0044803,3
RTS0044804,3
RTS0044805,2
RTS0044806,1
RTS0044807,2
RTS0044808,2
RTS0044809,1
RTS0044810,3
RTS0044811,4
RTS0044813,4
RTS0044814,2
RTS0044815,6
RTS0044816,4
RTS0044817,3
RTS0044818,5
RTS0044819,4
RTS0044820,2
RTS0044821,1
RTS0044822,7
RTS0044823,1
RTS0044824,3
RTS0044825,1
RTS0044826,1
RTS0044827,3
RTS0044828,3
RTS0044829,5
RTS0044830,2
RTS0044831,2
RTS0044832,1
RTS0044833,2
RTS0044834,5
RTS0044835,1
RTS0044836,1
RTS0044837,2
RTS0044838,3
RTS0044839,1
RTS0044840,1
RTS0044842,2
RTS0044844,2
RTS0044845,1
RTS0044846,1
RTS0044847,4
RTS0044848,6
RTS0044849,3
RTS0044850,4
RTS0044851,3
RTS0044852,1
RTS0044854,2
RTS0044855,4
RTS0044856,6
RTS0044857,2
RTS0044858,1
RTS0044859,1
RTS0044860,1
RTS0044861,4
RTS0044862,2
RTS0044863,2
RTS0044864,1
RTS0044865,1
RTS0044866,4
RTS0044867,5
RTS0044868,4
RTS0044869,6
RTS0044870,2
RTS0044872,2
RTS0044873,2
RTS0044874,1
RTS0044875,4
RTS0044876,4
RTS0044877,3
RTS0044878,2
RTS0044879,3
RTS0044880,5
RTS0044881,1
RTS0044884,3
RTS0044885,2
RTS0044886,3
RTS0044887,1
RTS0044888,5
RTS0044889,1
RTS0044891,2
RTS0044892,1
RTS0044893,4
RTS0044894,1
RTS0044895,2
RTS0044896,5
RTS0044897,3
RTS0044898,5
RTS0044899,5
RTS0044900,1
RTS0044903,3
RTS0044904,3
RTS0044905,6
RTS0044906,9
RTS0044907,9
RTS0044908,6
RTS0044909,7
RTS0044910,5
RTS0044911,2
RTS0044912,3
RTS0044913,1
RTS0044914,2
RTS0044915,1
RTS0044916,2
RTS0044917,2
RTS0044918,1
RTS0044919,6
RTS0044920,2
RTS0044921,2
RTS0044922,1
RTS0044923,3
RTS0044924,2
RTS0044925,1
RTS0044926,3
RTS0044927,3
RTS0044928,2
RTS0044929,1
RTS0044930,2
RTS0044931,2
RTS0044932,2
RTS0044933,1
RTS0044934,1
RTS0044935,3
RTS0044936,4
RTS0044937,1
RTS0044939,5
RTS0044940,1
RTS0044941,1
RTS0044942,2
RTS0044943,1
RTS0044944,2
RTS0044945,1
RTS0044946,4
RTS0044947,2
RTS0044948,3
RTS0044949,1
RTS0044950,2
RTS0044951,2
RTS0044952,1
RTS0044953,2
RTS0044954,1
RTS0044955,1
RTS0044956,3
RTS0044958,1
RTS0044959,1
RTS0044960,3
RTS0044961,2
RTS0044962,3
RTS0044963,4
RTS0044964,2
RTS0044966,3
RTS0044967,4
RTS0044968,1
RTS0044970,2
RTS0044971,2
RTS0044973,3
RTS0044974,1
RTS0044975,1
RTS0044977,2
RTS0044978,3
RTS0044979,2
RTS0044980,3
RTS0044984,5
RTS0044986,4
RTS0044987,7
RTS0044988,2
RTS0044989,2
RTS0044990,4
RTS0044991,4
RTS0044992,2
RTS0044993,6
RTS0044994,3
RTS0044995,2
RTS0044996,2
RTS0044997,2
RTS0044998,1
RTS0045000,3
RTS0045001,3
RTS0045002,2
RTS0045003,1
RTS0045004,1
RTS0045005,3
RTS0045006,2
RTS0045007,1
RTS0045008,1
RTS0045009,1
RTS0045010,4
RTS0045011,1
RTS0045014,1
RTS0045015,2
RTS0045016,1
RTS0045017,1
RTS0045018,2
RTS0045019,3
RTS0045020,2
RTS0045021,2
RTS0045022,2
RTS0045023,2
RTS0045024,2
RTS0045025,4
RTS0045026,3
RTS0045027,5
RTS0045028,1
RTS0045029,3
RTS0045030,3
RTS0045031,1
RTS0045032,4
RTS0045033,3
RTS0045034,1
RTS0045035,2
RTS0045036,2
RTS0045038,3
RTS0045039,1
RTS0045040,2
RTS0045041,2
RTS0045042,2
RTS0045043,5
RTS0045044,1
RTS0045045,1
RTS0045046,5
RTS0045047,2
RTS0045048,1
RTS0045049,3
RTS0045050,4
RTS0045052,1
RTS0045053,2
RTS0045054,2
RTS0045055,5
RTS0045056,5
RTS0045057,5
RTS0045058,1
RTS0045059,1
RTS0045061,1
RTS0045063,1
RTS0045064,2
RTS0045065,2
RTS0045066,3
RTS0045067,5
RTS0045068,1
RTS0045069,4
RTS0045070,1
RTS0045071,3
RTS0045072,6
RTS0045073,3
RTS0045074,5
RTS0045075,3
RTS0045076,2
RTS0045078,4
RTS0045079,3
RTS0045080,2
RTS0045081,4
RTS0045082,1
RTS0045083,3
RTS0045084,3
RTS0045085,2
RTS0045086,1
RTS0045087,2
RTS0045088,3
RTS0045089,2
RTS0045090,3
RTS0045091,1
RTS0045092,1
RTS0045093,4
RTS0045094,2
RTS0045095,2
RTS0045096,1
RTS0045097,1
RTS0045099,2
RTS0045100,2
RTS0045101,1
RTS0045102,1
RTS0045103,3
RTS0045105,2
RTS0045108,1
RTS0045109,3
RTS0045110,1
RTS0045111,4
RTS0045112,2
RTS0045113,3
RTS0045114,2
RTS0045115,1
RTS0045116,2
RTS0045117,5
RTS0045118,1
RTS0045119,2
RTS0045121,3
RTS0045122,2
RTS0045123,4
RTS0045124,1
RTS0045125,2
RTS0045126,1
RTS0045127,2
RTS0045128,1
RTS0045129,1
RTS0045130,2
RTS0045131,1
RTS0045132,2
RTS0045133,2
RTS0045134,3
RTS0045135,3
RTS0045136,3
RTS0045137,1
RTS0045138,3
RTS0045139,3
RTS0045140,2
RTS0045141,1
RTS0045142,3
RTS0045143,2
RTS0045144,3
RTS0045146,1
RTS0045147,1
RTS0045148,2
RTS0045149,3
RTS0045150,3
RTS0045151,1
RTS0045152,2
RTS0045154,3
RTS0045155,1
RTS0045156,5
RTS0045157,3
RTS0045158,1
RTS0045159,4
RTS0045160,3
RTS0045161,3
RTS0045162,4
RTS0045163,2
RTS0045164,2
RTS0045165,2
RTS0045166,3
RTS0045167,3
RTS0045169,7
RTS0045170,4
RTS0045171,3
RTS0045172,7
RTS0045173,2
RTS0045174,3
RTS0045175,1
RTS0045176,2
RTS0045177,1
RTS0045178,5
RTS0045179,1
RTS0045180,2
RTS0045181,3
RTS0045182,1
RTS0045185,3
RTS0045186,1
RTS0045187,1
RTS0045188,1
RTS0045189,4
RTS0045190,2
RTS0045191,2
RTS0045192,1
RTS0045193,2
RTS0045194,2
RTS0045195,2
RTS0045197,1
RTS0045198,4
RTS0045199,1
RTS0045200,3
RTS0045201,4
RTS0045202,2
RTS0045203,3
RTS0045204,3
RTS0045205,2
RTS0045206,1
RTS0045207,4
RTS0045208,1
RTS0045209,1
RTS0045210,3
RTS0045211,3
RTS0045212,2
RTS0045213,1
RTS0045215,3
RTS0045216,2
RTS0045217,3
RTS0045218,4
RTS0045219,3
RTS0045221,1
RTS0045222,3
RTS0045223,4
RTS0045224,4
RTS0045226,4
RTS0045227,2
RTS0045228,9
RTS0045229,5
RTS0045230,3
RTS0045231,2
RTS0045232,3
RTS0045233,3
RTS0045234,2
RTS0045235,3
RTS0045236,4
RTS0045237,2
RTS0045238,3
RTS0045239,1
RTS0045240,5
RTS0045241,5
RTS0045242,6
RTS0045243,5
RTS0045244,2
RTS0045245,4
RTS0045246,8
RTS0045248,3
RTS0045249,2
RTS0045250,1
RTS0045251,2
RTS0045252,1
RTS0045253,2
RTS0045255,2
RTS0045256,4
RTS0045257,3
RTS0045258,1
RTS0045259,1
RTS0045260,5
RTS0045261,4
RTS0045262,5
RTS0045263,2
RTS0045264,4
RTS0045265,2
RTS0045266,3
RTS0045267,3
RTS0045268,3
RTS0045269,2
RTS0045270,3
RTS0045271,3
RTS0045273,1
RTS0045274,3
RTS0045275,6
RTS0045276,2
RTS0045277,3
RTS0045278,1
RTS0045279,1
RTS0045281,4
RTS0045282,3
RTS0045283,5
RTS0045284,2
RTS0045285,6
RTS0045286,2
RTS0045287,2
RTS0045288,2
RTS0045289,3
RTS0045290,3
RTS0045291,2
RTS0045292,3
RTS0045293,1
RTS0045294,4
RTS0045297,3
RTS0045299,1
RTS0045301,3
RTS0045302,2
RTS0045303,3
RTS0045304,2
RTS0045305,3
RTS0045306,4
RTS0045307,5
RTS0045308,3
RTS0045309,4
RTS0045310,5
RTS0045311,1
RTS0045313,1
RTS0045314,1
RTS0045315,1
RTS0045316,4
RTS0045317,2
RTS0045318,3
RTS0045319,3
RTS0045321,1
RTS0045322,1
RTS0045323,4
RTS0045324,1
RTS0045325,2
RTS0045326,1
RTS0045327,7
RTS0045328,1
RTS0045329,1
RTS0045330,1
RTS0045331,1
RTS0045332,1
RTS0045333,1
RTS0045334,5
RTS0045335,1
RTS0045336,3
RTS0045337,2
RTS0045338,4
RTS0045339,1
RTS0045340,4
RTS0045343,5
RTS0045344,5
RTS0045345,2
RTS0045346,3
RTS0045347,6
RTS0045348,2
RTS0045349,3
RTS0045350,7
RTS0045351,5
RTS0045352,2
RTS0045354,3
RTS0045355,2
RTS0045356,4
RTS0045357,4
RTS0045358,3
RTS0045360,2
RTS0045361,7
RTS0045362,3
RTS0045363,1
RTS0045365,5
RTS0045366,3
RTS0045367,6
RTS0045368,1
RTS0045369,3
RTS0045370,2
RTS0045371,2
RTS0045373,5
RTS0045374,1
RTS0045375,2
RTS0045376,2
RTS0045378,3
RTS0045379,1
RTS0045381,2
RTS0045382,4
RTS0045383,2
RTS0045384,1
RTS0045385,2
RTS0045386,3
RTS0045387,5
RTS0045388,2
RTS0045389,3
RTS0045391,4
RTS0045392,6
RTS0045393,1
RTS0045394,2
RTS0045395,3
RTS0045396,2
RTS0045397,1
RTS0045399,1
RTS0045401,2
RTS0045402,3
RTS0045403,3
RTS0045404,4
RTS0045405,2
RTS0045406,4
RTS0045407,5
RTS0045408,2
RTS0045409,4
RTS0045410,2
RTS0045411,1
RTS0045412,3
RTS0045413,4
RTS0045415,3
RTS0045418,3
RTS0045420,1
RTS0045421,27
RTS0045422,31
RTS0045423,11
RTS0045424,18
RTS0045425,33
RTS0045427,3
RTS0045428,2
RTS0045429,2
RTS0045431,2
RTS0045432,4
RTS0045433,3
RTS0045434,3
RTS0045435,3
RTS0045436,3
RTS0045437,3
RTS0045438,3
RTS0045439,3
RTS0045440,4
RTS0045441,3
RTS0045442,4
RTS0045443,6
RTS0045444,5
RTS0045445,1
RTS0045446,3
RTS0045448,3
RTS0045449,5
RTS0045450,3
RTS0045451,4
RTS0045452,4
RTS0045453,2
RTS0045454,2
RTS0045455,2
RTS0045456,2
RTS0045457,4
RTS0045458,1
RTS0045459,1
RTS0045460,4
RTS0045461,2
RTS0045463,1
RTS0045465,3
RTS0045466,3
RTS0045467,5
RTS0045468,1
RTS0045469,2
RTS0045470,3
RTS0045471,3
RTS0045472,2
RTS0045474,5
RTS0045475,3
RTS0045476,3
RTS0045477,2
RTS0045478,2
RTS0045479,5
RTS0045480,1
RTS0045481,4
RTS0045482,2
RTS0045483,1
RTS0045484,3
RTS0045485,5
RTS0045486,1
RTS0045488,3
RTS0045489,2
RTS0045490,5
RTS0045491,3
RTS0045492,7
RTS0045493,5
RTS0045494,2
RTS0045495,1
RTS0045496,1
RTS0045497,3
RTS0045498,5
RTS0045499,2
RTS0045500,3
RTS0045501,3
RTS0045502,9
RTS0045503,3
RTS0045504,1
RTS0045505,1
RTS0045506,21
RTS0045507,46
RTS0045508,20
RTS0045509,31
RTS0045510,17
RTS0045511,3
RTS0045512,1
RTS0045513,5
RTS0045514,3
RTS0045515,3
RTS0045516,3
RTS0045517,2
RTS0045518,3
RTS0045520,1
RTS0045521,4
RTS0045522,2
RTS0045523,3
RTS0045524,4
RTS0045525,4
RTS0045526,4
RTS0045527,1
RTS0045528,2
RTS0045529,1
RTS0045530,5
RTS0045531,2
RTS0045532,4
RTS0045533,3
RTS0045534,1
RTS0045535,2
RTS0045536,5
RTS0045537,3
RTS0045538,3
RTS0045539,7
RTS0045540,2
RTS0045541,2
RTS0045542,3
RTS0045543,3
RTS0045544,2
RTS0045545,1
RTS0045546,1
RTS0045547,5
RTS0045548,2
RTS0045549,3
RTS0045550,2
RTS0045551,1
RTS0045553,1
RTS0045554,3
RTS0045555,4
RTS0045556,3
RTS0045557,3
RTS0045558,5
RTS0045559,3
RTS0045560,4
RTS0045561,2
RTS0045562,1
RTS0045564,3
RTS0045565,1
RTS0045566,2
RTS0045568,3
RTS0045569,3
RTS0045570,2
RTS0045571,1
RTS0045572,2
RTS0045573,1
RTS0045575,1
RTS0045576,2
RTS0045577,3
RTS0045578,3
RTS0045579,2
RTS0045580,2
RTS0045581,3
RTS0045582,4
RTS0045583,7
RTS0045584,3
RTS0045585,4
RTS0045586,3
RTS0045587,6
RTS0045588,1
RTS0045589,1
RTS0045590,6
RTS0045592,10
RTS0045593,8
RTS0045594,3
RTS0045595,6
RTS0045596,2
RTS0045597,2
RTS0045598,1
RTS0045600,2
RTS0045601,5
RTS0045602,2
RTS0045603,2
RTS0045604,4
RTS0045606,3
RTS0045607,1
RTS0045608,1
RTS0045609,1
RTS0045611,1
RTS0045612,1
RTS0045616,1
RTS0045617,2
RTS0045618,4
RTS0045619,1
RTS0045620,1
RTS0045621,2
RTS0045622,3
RTS0045623,4
RTS0045625,1
RTS0045626,1
RTS0045627,2
RTS0045628,2
RTS0045629,2
RTS0045630,2
RTS0045631,1
RTS0045632,2
RTS0045633,3
RTS0045634,2
RTS0045635,2
RTS0045636,3
RTS0045637,3
RTS0045638,2
RTS0045639,4
RTS0045640,1
RTS0045641,1
RTS0045642,4
RTS0045643,1
RTS0045644,1
RTS0045645,2
RTS0045646,2
RTS0045647,3
RTS0045648,2
RTS0045649,2
RTS0045651,1
RTS0045652,1
RTS0045653,2
RTS0045654,3
RTS0045655,2
RTS0045657,5
RTS0045658,4
RTS0045659,7
RTS0045660,8
RTS0045661,3
RTS0045662,1
RTS0045663,5
RTS0045664,5
RTS0045665,6
RTS0045668,1
RTS0045669,2
RTS0045670,3
RTS0045671,1
RTS0045672,2
RTS0045674,1
RTS0045676,5
RTS0045677,3
RTS0045678,1
RTS0045680,4
RTS0045681,2
RTS0045682,3
RTS0045683,6
RTS0045684,4
RTS0045685,2
RTS0045687,4
RTS0045688,3
RTS0045689,4
RTS0045690,2
RTS0045693,3
RTS0045694,1
RTS0045695,1
RTS0045696,2
RTS0045697,3
RTS0045698,4
RTS0045699,3
RTS0045700,3
RTS0045701,1
RTS0045702,4
RTS0045703,5
RTS0045704,2
RTS0045705,5
RTS0045706,1
RTS0045707,1
RTS0045708,2
RTS0045709,2
RTS0045710,2
RTS0045711,2
RTS0045712,4
RTS0045713,1
RTS0045714,2
RTS0045715,1
RTS0045716,8
RTS0045717,3
RTS0045718,1
RTS0045719,3
RTS0045720,2
RTS0045721,3
RTS0045722,1
RTS0045723,7
RTS0045724,1
RTS0045725,5
RTS0045726,6
RTS0045727,5
RTS0045728,4
RTS0045729,1
RTS0045731,7
RTS0045732,4
RTS0045733,3
RTS0045734,3
RTS0045735,3
RTS0045736,5
RTS0045737,11
RTS0045738,14
RTS0045739,9
RTS0045740,5
RTS0045741,3
RTS0045742,3
RTS0045743,6
RTS0045744,4
RTS0045745,6
RTS0045746,2
RTS0045747,3
RTS0045748,5
RTS0045751,5
RTS0045752,2
RTS0045753,1
RTS0045754,3
RTS0045755,4
RTS0045756,2
RTS0045757,4
RTS0045758,1
RTS0045759,2
RTS0045760,3
RTS0045761,3
RTS0045762,1
RTS0045763,3
RTS0045764,4
RTS0045765,4
RTS0045766,3
RTS0045767,2
RTS0045768,2
RTS0045769,7
RTS0045770,2
RTS0045771,4
RTS0045772,4
RTS0045773,4
RTS0045774,4
RTS0045775,4
RTS0045776,4
RTS0045777,2
RTS0045778,1
RTS0045779,2
RTS0045780,1
RTS0045781,8
RTS0045782,3
RTS0045783,5
RTS0045784,3
RTS0045785,4
RTS0045787,4
RTS0045788,7
RTS0045789,1
RTS0045791,1
RTS0045792,1
RTS0045793,3
RTS0045795,1
RTS0045796,2
RTS0045797,1
RTS0045799,3
RTS0045800,2
RTS0045801,2
RTS0045802,1
RTS0045803,5
RTS0045804,1
RTS0045805,4
RTS0045806,4
RTS0045807,5
RTS0045811,6
RTS0045812,2
RTS0045813,3
RTS0045814,5
RTS0045815,2
RTS0045816,1
RTS0045818,3
RTS0045819,3
RTS0045820,4
RTS0045822,3
RTS0045823,3
RTS0045824,3
RTS0045825,1
RTS0045826,6
RTS0045827,3
RTS0045828,4
RTS0045829,5
RTS0045830,5
RTS0045831,1
RTS0045832,2
RTS0045833,2
RTS0045834,3
RTS0045835,4
RTS0045836,14
RTS0045837,6
RTS0045838,5
RTS0045840,3
RTS0045841,5
RTS0045842,2
RTS0045843,2
RTS0045844,1
RTS0045845,3
RTS0045846,13
RTS0045848,5
RTS0045849,13
RTS0045852,1
RTS0045853,2
RTS0045854,4
RTS0045855,1
RTS0045856,4
RTS0045857,2
RTS0045858,3
RTS0045859,4
RTS0045860,3
RTS0045861,1
RTS0045862,3
RTS0045863,1
RTS0045864,3
RTS0045865,7
RTS0045866,1
RTS0045867,1
RTS0045868,6
RTS0045869,1
RTS0045871,2
RTS0045872,6
RTS0045873,2
RTS0045874,2
RTS0045875,5
RTS0045876,1
RTS0045877,3
RTS0045878,5
RTS0045880,1
RTS0045881,1
RTS0045883,1
RTS0045884,2
RTS0045886,1
RTS0045888,2
RTS0045889,4
RTS0045891,3
RTS0045892,3
RTS0045893,1
RTS0045894,3
RTS0045895,1
RTS0045897,2
RTS0045898,2
RTS0045899,10
RTS0045900,8
RTS0045902,3
RTS0045903,2
RTS0045904,2
RTS0045905,4
RTS0045906,3
RTS0045907,3
RTS0045908,1
RTS0045909,1
RTS0045911,2
RTS0045912,3
RTS0045913,1
RTS0045914,2
RTS0045915,4
RTS0045916,4
RTS0045920,2
RTS0045922,1
RTS0045923,2
RTS0045924,4
RTS0045925,4
RTS0045926,3
RTS0045928,2
RTS0045929,1
RTS0045930,3
RTS0045931,7
RTS0045932,1
RTS0045933,3
RTS0045935,3
RTS0045939,2
RTS0045940,3
RTS0045941,3
RTS0045942,3
RTS0045943,2
RTS0045944,5
RTS0045946,3
RTS0045947,4
RTS0045948,2
RTS0045949,1
RTS0045950,4
RTS0045951,2
RTS0045952,4
RTS0045953,6
RTS0045954,3
RTS0045955,1
RTS0045956,1
RTS0045957,1
RTS0045958,2
RTS0045959,2
RTS0045960,2
RTS0045961,1
RTS0045962,1
RTS0045963,1
RTS0045964,2
RTS0045965,2
RTS0045966,1
RTS0045967,1
RTS0045968,1
RTS0045970,1
RTS0045971,2
RTS0045972,1
RTS0045973,1
RTS0045974,2
RTS0045975,2
RTS0045976,2
RTS0045977,3
RTS0045979,5
RTS0045980,3
RTS0045981,3
RTS0045982,3
RTS0045983,4
RTS0045984,3
RTS0045985,1
RTS0045986,2
RTS0045987,4
RTS0045988,2
RTS0045989,1
RTS0045990,2
RTS0045991,2
RTS0045992,3
RTS0045993,2
RTS0045995,2
RTS0045996,4
RTS0045997,4
RTS0046000,2
RTS0046001,7
RTS0046002,5
RTS0046003,1
RTS0046004,2
RTS0046005,4
RTS0046006,1
RTS0046007,2
RTS0046008,1
RTS0046009,2
RTS0046010,1
RTS0046011,2
RTS0046012,1
RTS0046013,2
RTS0046014,3
RTS0046015,1
RTS0046016,3
RTS0046017,2
RTS0046018,3
RTS0046019,2
RTS0046020,5
RTS0046021,8
RTS0046024,1
RTS0046025,2
RTS0046026,3
RTS0046027,2
RTS0046028,1
RTS0046029,4
RTS0046031,5
RTS0046032,2
RTS0046033,3
RTS0046034,3
RTS0046035,2
RTS0046036,1
RTS0046037,3
RTS0046038,1
RTS0046039,2
RTS0046040,1
RTS0046041,2
RTS0046043,1
RTS0046044,2
RTS0046048,2
RTS0046049,2
RTS0046051,5
RTS0046052,2
RTS0046053,3
RTS0046054,3
RTS0046055,4
RTS0046056,2
RTS0046057,3
RTS0046058,1
RTS0046059,1
RTS0046060,1
RTS0046061,2
RTS0046062,4
RTS0046064,2
RTS0046065,1
RTS0046066,6
RTS0046067,1
RTS0046068,3
RTS0046069,1
RTS0046070,2
RTS0046071,2
RTS0046072,2
RTS0046073,4
RTS0046074,1
RTS0046075,2
RTS0046076,6
RTS0046077,3
RTS0046078,2
RTS0046079,2
RTS0046080,4
RTS0046081,4
RTS0046082,4
RTS0046083,3
RTS0046084,2
RTS0046085,1
RTS0046086,1
RTS0046087,3
RTS0046088,2
RTS0046089,1
RTS0046090,1
RTS0046091,1
RTS0046092,6
RTS0046093,6
RTS0046094,1
RTS0046095,3
RTS0046096,2
RTS0046097,2
RTS0046098,4
RTS0046099,4
RTS0046100,1
RTS0046101,1
RTS0046102,4
RTS0046103,2
RTS0046104,3
RTS0046107,2
RTS0046108,1
RTS0046109,3
RTS0046110,1
RTS0046111,3
RTS0046112,3
RTS0046113,3
RTS0046114,2
RTS0046115,4
RTS0046116,1
RTS0046117,3
RTS0046119,3
RTS0046121,2
RTS0046122,4
RTS0046123,3
RTS0046124,1
RTS0046125,1
RTS0046126,4
RTS0046127,2
RTS0046128,2
RTS0046129,2
RTS0046130,3
RTS0046131,2
RTS0046132,1
RTS0046133,3
RTS0046134,4
RTS0046135,2
RTS0046136,3
RTS0046137,8
RTS0046138,4
RTS0046140,4
RTS0046141,3
RTS0046142,1
RTS0046143,5
RTS0046144,5
RTS0046146,3
RTS0046147,2
RTS0046148,2
RTS0046149,2
RTS0046150,1
RTS0046152,1
RTS0046153,2
RTS0046155,2
RTS0046156,4
RTS0046157,2
RTS0046158,5
RTS0046159,3
RTS0046160,2
RTS0046162,1
RTS0046163,5
RTS0046164,2
RTS0046165,1
RTS0046166,3
RTS0046167,3
RTS0046168,3
RTS0046169,2
RTS0046170,2
RTS0046171,2
RTS0046172,1
RTS0046174,1
RTS0046175,3
RTS0046176,3
RTS0046178,1
RTS0046179,2
RTS0046180,2
RTS0046181,1
RTS0046182,2
RTS0046183,5
RTS0046184,2
RTS0046185,2
RTS0046186,2
RTS0046187,2
RTS0046188,2
RTS0046191,2
RTS0046193,2
RTS0046195,4
RTS0046196,3
RTS0046197,2
RTS0046198,2
RTS0046199,1
RTS0046200,1
RTS0046201,1
RTS0046202,4
RTS0046203,1
RTS0046204,1
RTS0046205,4
RTS0046206,2
RTS0046207,2
RTS0046208,3
RTS0046209,2
RTS0046210,1
RTS0046211,1
RTS0046212,2
RTS0046213,4
RTS0046214,3
RTS0046215,1
RTS0046216,1
RTS0046217,1
RTS0046220,5
RTS0046221,1
RTS0046222,1
RTS0046223,1
RTS0046224,1
RTS0046225,6
RTS0046226,3
RTS0046227,4
RTS0046228,2
RTS0046229,3
RTS0046230,3
RTS0046231,2
RTS0046232,2
RTS0046233,2
RTS0046234,2
RTS0046235,3
RTS0046237,1
RTS0046238,6
RTS0046239,1
RTS0046240,1
RTS0046241,4
RTS0046242,5
RTS0046243,1
RTS0046245,4
RTS0046246,3
RTS0046247,2
RTS0046248,1
RTS0046249,2
RTS0046250,2
RTS0046251,1
RTS0046252,6
RTS0046253,2
RTS0046254,1
RTS0046255,2
RTS0046256,4
RTS0046257,1
RTS0046259,2
RTS0046260,6
RTS0046261,1
RTS0046262,2
RTS0046263,2
RTS0046264,1
RTS0046265,4
RTS0046266,3
RTS0046267,2
RTS0046268,3
RTS0046269,2
RTS0046270,1
RTS0046271,2
RTS0046272,2
RTS0046273,1
RTS0046275,2
RTS0046276,5
RTS0046277,3
RTS0046278,3
RTS0046279,3
RTS0046280,1
RTS0046281,3
RTS0046282,2
RTS0046283,3
RTS0046284,5
RTS0046285,2
RTS0046286,3
RTS0046287,2
RTS0046288,2
RTS0046289,2
RTS0046290,1
RTS0046291,1
RTS0046292,2
RTS0046293,3
RTS0046294,1
RTS0046295,6
RTS0046296,4
RTS0046297,2
RTS0046298,3
RTS0046299,4
RTS0046302,2
RTS0046303,2
RTS0046305,2
RTS0046306,3
RTS0046307,4
RTS0046308,2
RTS0046310,1
RTS0046311,3
RTS0046312,2
RTS0046313,2
RTS0046314,1
RTS0046315,2
RTS0046316,1
RTS0046317,2
RTS0046318,2
RTS0046319,3
RTS0046320,6
RTS0046321,2
RTS0046322,5
RTS0046323,4
RTS0046325,2
RTS0046326,2
RTS0046327,1
RTS0046328,4
RTS0046329,3
RTS0046330,1
RTS0046331,4
RTS0046332,2
RTS0046333,4
RTS0046334,7
RTS0046335,1
RTS0046336,4
RTS0046342,1
RTS0046343,2
RTS0046344,5
RTS0046345,1
RTS0046346,3
RTS0046347,7
RTS0046348,14
RTS0046349,8
RTS0046350,2
RTS0046351,1
RTS0046352,3
RTS0046353,1
RTS0046354,2
RTS0046355,3
RTS0046356,2
RTS0046357,3
RTS0046361,5
RTS0046362,2
RTS0046365,1
RTS0046366,2
RTS0046367,4
RTS0046368,2
RTS0046369,2
RTS0046370,4
RTS0046371,3
RTS0046372,1
RTS0046373,1
RTS0046374,3
RTS0046375,5
RTS0046377,2
RTS0046378,4
RTS0046379,1
RTS0046380,3
RTS0046381,2
RTS0046383,4
RTS0046384,2
RTS0046385,2
RTS0046386,1
RTS0046387,1
RTS0046388,2
RTS0046389,4
RTS0046390,2
RTS0046391,4
RTS0046392,1
RTS0046393,3
RTS0046394,2
RTS0046395,1
RTS0046397,2
RTS0046398,1
RTS0046399,3
RTS0046400,2
RTS0046401,1
RTS0046403,2
RTS0046405,2
RTS0046406,4
RTS0046407,2
RTS0046408,1
RTS0046409,2
RTS0046410,4
RTS0046411,1
RTS0046412,1
RTS0046413,5
RTS0046414,16
RTS0046415,5
RTS0046416,4
RTS0046417,4
RTS0046418,4
RTS0046419,2
RTS0046420,3
RTS0046421,1
RTS0046422,2
RTS0046423,2
RTS0046424,2
RTS0046425,3
RTS0046426,2
RTS0046428,4
RTS0046429,2
RTS0046430,2
RTS0046431,2
RTS0046432,6
RTS0046433,2
RTS0046434,6
RTS0046435,3
RTS0046439,3
RTS0046440,3
RTS0046441,3
RTS0046443,5
RTS0046444,2
RTS0046445,1
RTS0046446,1
RTS0046449,1
RTS0046450,1
RTS0046451,3
RTS0046452,2
RTS0046455,1
RTS0046456,2
RTS0046457,4
RTS0046458,1
RTS0046459,6
RTS0046460,5
RTS0046461,1
RTS0046462,4
RTS0046463,2
RTS0046464,5
RTS0046468,3
RTS0046469,2
RTS0046470,3
RTS0046471,6
RTS0046472,1
RTS0046473,4
RTS0046474,1
RTS0046475,3
RTS0046476,2
RTS0046477,1
RTS0046478,4
RTS0046479,3
RTS0046480,4
RTS0046481,2
RTS0046483,1
RTS0046484,2
RTS0046485,2
RTS0046486,3
RTS0046487,2
RTS0046488,2
RTS0046489,2
RTS0046490,3
RTS0046491,1
RTS0046492,4
RTS0046493,3
RTS0046494,4
RTS0046495,2
RTS0046496,2
RTS0046497,4
RTS0046498,4
RTS0046499,6
RTS0046500,7
RTS0046501,2
RTS0046502,2
RTS0046504,3
RTS0046505,3
RTS0046506,3
RTS0046507,1
RTS0046508,2
RTS0046509,2
RTS0046510,1
RTS0046511,2
RTS0046512,4
RTS0046513,1
RTS0046514,1
RTS0046515,3
RTS0046516,1
RTS0046517,2
RTS0046519,5
RTS0046521,1
RTS0046522,3
RTS0046524,2
RTS0046525,1
RTS0046526,1
RTS0046527,7
RTS0046528,2
RTS0046529,2
RTS0046530,2
RTS0046531,3
RTS0046532,2
RTS0046533,1
RTS0046534,3
RTS0046535,1
RTS0046536,1
RTS0046537,2
RTS0046538,5
RTS0046541,1
RTS0046542,7
RTS0046543,6
RTS0046544,2
RTS0046545,4
RTS0046546,1
RTS0046548,1
RTS0046549,3
RTS0046550,2
RTS0046551,4
RTS0046552,4
RTS0046553,3
RTS0046554,4
RTS0046555,3
RTS0046556,1
RTS0046557,1
RTS0046558,1
RTS0046559,1
RTS0046560,1
RTS0046562,4
RTS0046563,2
RTS0046564,3
RTS0046565,1
RTS0046566,3
RTS0046567,1
RTS0046568,2
RTS0046570,4
RTS0046571,2
RTS0046572,2
RTS0046573,2
RTS0046574,4
RTS0046575,3
RTS0046577,2
RTS0046580,3
RTS0046581,6
RTS0046582,1
RTS0046583,5
RTS0046584,3
RTS0046585,1
RTS0046587,1
RTS0046588,3
RTS0046589,1
RTS0046590,4
RTS0046592,4
RTS0046593,3
RTS0046594,4
RTS0046596,5
RTS0046597,1
RTS0046598,1
RTS0046599,2
RTS0046600,2
RTS0046601,4
RTS0046602,3
RTS0046603,3
RTS0046604,2
RTS0046606,1
RTS0046607,4
RTS0046608,2
RTS0046610,1
RTS0046612,1
RTS0046613,2
RTS0046614,3
RTS0046615,5
RTS0046616,2
RTS0046617,2
RTS0046618,3
RTS0046620,2
RTS0046621,2
RTS0046622,4
RTS0046623,1
RTS0046624,1
RTS0046625,6
RTS0046626,2
RTS0046627,3
RTS0046628,6
RTS0046629,4
RTS0046630,3
RTS0046631,2
RTS0046632,5
RTS0046633,2
RTS0046636,2
RTS0046637,2
RTS0046638,1
RTS0046640,3
RTS0046641,2
RTS0046642,2
RTS0046643,1
RTS0046644,2
RTS0046645,2
RTS0046646,3
RTS0046647,2
RTS0046648,5
RTS0046649,2
RTS0046650,2
RTS0046651,1
RTS0046652,1
RTS0046653,3
RTS0046654,2
RTS0046655,2
RTS0046656,2
RTS0046657,3
RTS0046658,4
RTS0046660,1
RTS0046661,3
RTS0046662,2
RTS0046663,3
RTS0046665,2
RTS0046666,3
RTS0046668,2
RTS0046669,4
RTS0046670,1
RTS0046671,1
RTS0046672,3
RTS0046673,2
RTS0046674,3
RTS0046675,4
RTS0046676,1
RTS0046677,5
RTS0046678,3
RTS0046679,3
RTS0046681,1
RTS0046682,4
RTS0046683,4
RTS0046684,1
RTS0046685,1
RTS0046687,1
RTS0046688,1
RTS0046689,3
RTS0046690,2
RTS0046691,1
RTS0046692,2
RTS0046693,3
RTS0046695,2
RTS0046696,4
RTS0046697,2
RTS0046698,1
RTS0046699,1
RTS0046700,3
RTS0046701,6
RTS0046702,7
RTS0046703,13
RTS0046704,14
RTS0046705,11
RTS0046706,4
RTS0046707,11
RTS0046708,14
RTS0046709,1
RTS0046710,5
RTS0046711,3
RTS0046712,4
RTS0046713,3
RTS0046714,4
RTS0046715,2
RTS0046716,3
RTS0046717,1
RTS0046719,1
RTS0046720,5
RTS0046721,1
RTS0046722,2
RTS0046723,2
RTS0046724,1
RTS0046725,3
RTS0046726,2
RTS0046727,1
RTS0046728,2
RTS0046729,1
RTS0046732,1
RTS0046733,2
RTS0046734,2
RTS0046735,1
RTS0046737,2
RTS0046738,3
RTS0046739,2
RTS0046740,4
RTS0046741,2
RTS0046742,1
RTS0046743,3
RTS0046745,4
RTS0046746,5
RTS0046747,1
RTS0046748,5
RTS0046749,5
RTS0046750,1
RTS0046751,6
RTS0046752,1
RTS0046753,2
RTS0046754,7
RTS0046756,4
RTS0046757,4
RTS0046758,2
RTS0046759,2
RTS0046760,2
RTS0046761,1
RTS0046763,5
RTS0046764,4
RTS0046765,5
RTS0046766,3
RTS0046768,1
RTS0046769,3
RTS0046770,6
RTS0046772,3
RTS0046775,2
RTS0046779,1
RTS0046780,3
RTS0046781,2
RTS0046783,1
RTS0046784,2
RTS0046790,4
RTS0046791,3
RTS0046792,1
RTS0046793,2
RTS0046794,2
RTS0046795,1
RTS0046796,1
RTS0046797,2
RTS0046798,1
RTS0046799,2
RTS0046801,8
RTS0046802,4
RTS0046803,5
RTS0046804,3
RTS0046805,2
RTS0046806,5
RTS0046808,3
RTS0046809,2
RTS0046810,3
RTS0046811,2
RTS0046813,4
RTS0046814,1
RTS0046815,2
RTS0046816,2
RTS0046817,2
RTS0046818,4
RTS0046819,5
RTS0046820,2
RTS0046822,2
RTS0046823,7
RTS0046824,5
RTS0046825,4
RTS0046826,3
RTS0046827,1
RTS0046828,3
RTS0046829,3
RTS0046830,3
RTS0046831,2
RTS0046832,2
RTS0046833,1
RTS0046835,1
RTS0046836,6
RTS0046837,10
RTS0046838,4
RTS0046839,9
RTS0046840,3
RTS0046841,3
RTS0046842,2
RTS0046843,5
RTS0046846,4
RTS0046849,1
RTS0046850,2
RTS0046851,1
RTS0046852,1
RTS0046853,3
RTS0046854,3
RTS0046855,4
RTS0046856,3
RTS0046858,3
RTS0046859,3
RTS0046860,4
RTS0046861,1
RTS0046862,1
RTS0046863,4
RTS0046864,1
RTS0046866,2
RTS0046867,2
RTS0046869,1
RTS0046870,5
RTS0046871,4
RTS0046872,7
RTS0046874,1
RTS0046875,3
RTS0046876,3
RTS0046877,4
RTS0046878,2
RTS0046879,4
RTS0046880,4
RTS0046881,1
RTS0046882,1
RTS0046885,2
RTS0046886,3
RTS0046887,2
RTS0046889,3
RTS0046890,1
RTS0046891,1
RTS0046892,2
RTS0046893,2
RTS0046895,1
RTS0046897,3
RTS0046898,3
RTS0046899,2
RTS0046900,4
RTS0046902,2
RTS0046903,3
RTS0046905,1
RTS0046906,7
RTS0046907,1
RTS0046908,1
RTS0046909,11
RTS0046910,5
RTS0046911,1
RTS0046912,3
RTS0046913,1
RTS0046914,1
RTS0046915,1
RTS0046916,1
RTS0046918,13
RTS0046919,13
RTS0046920,2
RTS0046921,5
RTS0046922,1
RTS0046923,1
RTS0046924,3
RTS0046926,4
RTS0046927,4
RTS0046928,2
RTS0046929,1
RTS0046930,2
RTS0046931,3
RTS0046933,4
RTS0046934,2
RTS0046935,2
RTS0046936,4
RTS0046937,1
RTS0046939,3
RTS0046940,3
RTS0046941,2
RTS0046943,3
RTS0046944,2
RTS0046946,5
RTS0046947,1
RTS0046948,3
RTS0046949,4
RTS0046951,5
RTS0046954,4
RTS0046955,4
RTS0046956,3
RTS0046957,4
RTS0046958,3
RTS0046959,2
RTS0046960,3
RTS0046961,3
RTS0046962,19
RTS0046963,1
RTS0046965,5
RTS0046966,1
RTS0046967,4
RTS0046968,2
RTS0047054,1
RTS0047055,1
RTS0047057,4
RTS0047060,4
RTS0047061,1
RTS0047062,4
RTS0047063,7
RTS0047064,1
RTS0047065,4
RTS0047066,4
RTS0047067,4
RTS0047068,4
RTS0047069,1
RTS0047070,2
RTS0047071,2
RTS0047072,2
RTS0047073,6
RTS0047074,4
RTS0047075,1
RTS0047076,2
RTS0047077,2
RTS0047078,1
RTS0047079,4
RTS0047080,4
RTS0047081,4
RTS0047082,4
RTS0047083,1
RTS0047085,2
RTS0047086,2
RTS0047087,2
RTS0047088,3
RTS0047089,2
RTS0047091,1
RTS0047092,1
RTS0047093,4
RTS0047094,3
RTS0047097,2
RTS0047098,2
RTS0047100,2
RTS0047101,5
RTS0047102,4
RTS0047103,2
RTS0047104,1
RTS0047105,4
RTS0047106,3
RTS0047107,2
RTS0047108,4
RTS0047109,2
RTS0047110,5
RTS0047111,4
RTS0047112,3
RTS0047113,3
RTS0047114,2
RTS0047116,2
RTS0047117,4
RTS0047118,4
RTS0047119,2
RTS0047120,1
RTS0047121,5
RTS0047122,4
RTS0047123,1
RTS0047124,3
RTS0047125,1
RTS0047126,3
RTS0047127,3
RTS0047128,4
RTS0047129,2
RTS0047130,3
RTS0047131,3
RTS0047132,3
RTS0047133,3
RTS0047134,1
RTS0047135,1
RTS0047136,3
RTS0047137,5
RTS0047138,6
RTS0047139,1
RTS0047141,2
RTS0047142,2
RTS0047144,1
RTS0047145,1
RTS0047146,1
RTS0047147,4
RTS0047148,1
RTS0047149,2
RTS0047150,1
RTS0047152,2
RTS0047153,2
RTS0047154,1
RTS0047156,2
RTS0047157,1
RTS0047158,3
RTS0047159,2
RTS0047160,2
RTS0047165,5
RTS0047166,1
RTS0047167,2
RTS0047168,3
RTS0047169,3
RTS0047171,1
RTS0047172,2
RTS0047173,4
RTS0047174,4
RTS0047175,1
RTS0047177,4
RTS0047178,1
RTS0047179,2
RTS0047181,3
RTS0047182,3
RTS0047183,2
RTS0047184,4
RTS0047185,1
RTS0047186,1
RTS0047187,2
RTS0047188,1
RTS0047189,5
RTS0047190,2
RTS0047191,1
RTS0047193,4
RTS0047194,1
RTS0047195,4
RTS0047196,1
RTS0047197,3
RTS0047198,3
RTS0047199,1
RTS0047200,2
RTS0047201,3
RTS0047202,3
RTS0047203,5
RTS0047204,4
RTS0047205,1
RTS0047206,2
RTS0047208,18
RTS0047209,18
RTS0047210,26
RTS0047211,19
RTS0047212,8
RTS0047213,2
RTS0047214,3
RTS0047216,1
RTS0047218,6
RTS0047219,6
RTS0047220,3
RTS0047221,2
RTS0047222,3
RTS0047223,8
RTS0047225,5
RTS0047226,2
RTS0047229,4
RTS0047230,1
RTS0047231,2
RTS0047232,4
RTS0047233,3
RTS0047234,2
RTS0047235,1
RTS0047236,3
RTS0047237,2
RTS0047238,1
RTS0047239,3
RTS0047240,1
RTS0047241,1
RTS0047242,3
RTS0047243,6
RTS0047244,2
RTS0047245,1
RTS0047247,1
RTS0047249,3
RTS0047250,3
RTS0047252,2
RTS0047253,1
RTS0047254,4
RTS0047255,1
RTS0047256,4
RTS0047257,2
RTS0047258,5
RTS0047259,3
RTS0047260,5
RTS0047261,1
RTS0047262,1
RTS0047263,4
RTS0047264,2
RTS0047266,3
RTS0047267,3
RTS0047268,2
RTS0047269,4
RTS0047270,7
RTS0047271,3
RTS0047272,1
RTS0047273,3
RTS0047274,3
RTS0047276,3
RTS0047277,3
RTS0047278,3
RTS0047279,3
RTS0047280,5
RTS0047281,5
RTS0047282,3
RTS0047284,5
RTS0047290,4
RTS0047291,11
RTS0047292,6
RTS0047293,4
RTS0047294,6
RTS0047296,1
RTS0047297,2
RTS0047298,1
RTS0047299,2
RTS0047300,2
RTS0047301,2
RTS0047302,1
RTS0047303,4
RTS0047304,3
RTS0047305,1
RTS0047306,1
RTS0047307,1
RTS0047308,1
RTS0047309,6
RTS0047310,2
RTS0047311,2
RTS0047312,1
RTS0047313,2
RTS0047314,1
RTS0047315,8
RTS0047316,5
RTS0047317,3
RTS0047318,4
RTS0047319,3
RTS0047320,2
RTS0047321,2
RTS0047322,1
RTS0047323,1
RTS0047324,5
RTS0047325,4
RTS0047326,5
RTS0047327,1
RTS0047328,4
RTS0047329,1
RTS0047331,3
RTS0047332,6
RTS0047335,1
RTS0047336,5
RTS0047337,3
RTS0047338,5
RTS0047339,3
RTS0047340,2
RTS0047341,4
RTS0047342,1
RTS0047343,3
RTS0047344,3
RTS0047345,3
RTS0047346,4
RTS0047348,3
RTS0047349,3
RTS0047350,1
RTS0047351,3
RTS0047352,5
RTS0047353,5
RTS0047354,5
RTS0047356,1
RTS0047358,2
RTS0047359,3
RTS0047360,4
RTS0047361,1
RTS0047362,5
RTS0047363,3
RTS0047364,5
RTS0047365,3
RTS0047366,2
RTS0047368,1
RTS0047369,1
RTS0047370,4
RTS0047373,5
RTS0047374,5
RTS0047375,2
RTS0047377,2
RTS0047378,3
RTS0047379,7
RTS0047380,3
RTS0047381,2
RTS0047382,3
RTS0047383,1
RTS0047384,1
RTS0047385,1
RTS0047386,4
RTS0047387,2
RTS0047388,5
RTS0047389,5
RTS0047390,3
RTS0047391,2
RTS0047393,3
RTS0047394,1
RTS0047395,3
RTS0047396,6
RTS0047397,2
RTS0047398,2
RTS0047399,2
RTS0047400,3
RTS0047401,1
RTS0047402,6
RTS0047403,6
RTS0047404,2
RTS0047405,4
RTS0047406,1
RTS0047407,4
RTS0047409,8
RTS0047410,3
RTS0047411,3
RTS0047412,3
RTS0047413,2
RTS0047414,2
RTS0047415,4
RTS0047418,1
RTS0047419,2
RTS0047420,5
RTS0047421,5
RTS0047423,1
RTS0047425,2
RTS0047426,2
RTS0047427,4
RTS0047428,6
RTS0047429,4
RTS0047430,2
RTS0047431,5
RTS0047432,1
RTS0047434,3
RTS0047435,5
RTS0047436,1
RTS0047439,1
RTS0047440,2
RTS0047441,5
RTS0047442,3
RTS0047445,3
RTS0047446,1
RTS0047447,2
RTS0047448,2
RTS0047449,2
RTS0047450,3
RTS0047451,2
RTS0047452,2
RTS0047454,1
RTS0047455,2
RTS0047456,4
RTS0047457,3
RTS0047458,3
RTS0047459,1
RTS0047460,1
RTS0047461,3
RTS0047462,2
RTS0047463,1
RTS0047464,5
RTS0047465,3
RTS0047466,3
RTS0047467,3
RTS0047468,1
RTS0047471,3
RTS0047473,2
RTS0047474,1
RTS0047476,4
RTS0047477,8
RTS0047479,3
RTS0047480,5
RTS0047481,1
RTS0047482,2
RTS0047483,2
RTS0047484,7
RTS0047485,5
RTS0047486,3
RTS0047487,3
RTS0047488,4
RTS0047489,3
RTS0047490,2
RTS0047491,5
RTS0047492,2
RTS0047493,2
RTS0047494,3
RTS0047495,1
RTS0047496,1
RTS0047497,3
RTS0047498,1
RTS0047499,2
RTS0047500,2
RTS0047501,2
RTS0047504,1
RTS0047505,2
RTS0047506,2
RTS0047507,3
RTS0047508,3
RTS0047509,1
RTS0047510,1
RTS0047511,1
RTS0047512,4
RTS0047514,2
RTS0047515,6
RTS0047516,6
RTS0047518,1
RTS0047520,4
RTS0047521,2
RTS0047522,2
RTS0047523,3
RTS0047524,2
RTS0047525,1
RTS0047526,1
RTS0047527,3
RTS0047528,3
RTS0047529,2
RTS0047530,1
RTS0047531,2
RTS0047532,3
RTS0047534,3
RTS0047535,1
RTS0047536,6
RTS0047537,4
RTS0047538,6
RTS0047540,4
RTS0047541,5
RTS0047544,2
RTS0047545,2
RTS0047546,1
RTS0047547,4
RTS0047548,1
RTS0047549,2
RTS0047551,1
RTS0047552,1
RTS0047553,2
RTS0047558,4
RTS0047559,2
RTS0047560,1
RTS0047561,1
RTS0047562,4
RTS0047563,2
RTS0047564,4
RTS0047565,5
RTS0047566,4
RTS0047567,1
RTS0047568,1
RTS0047569,2
RTS0047570,2
RTS0047571,2
RTS0047572,2
RTS0047573,2
RTS0047575,2
RTS0047576,1
RTS0047577,2
RTS0047578,2
RTS0047579,2
RTS0047580,2
RTS0047581,5
RTS0047583,1
RTS0047584,4
RTS0047585,1
RTS0047586,1
RTS0047587,2
RTS0047588,7
RTS0047591,1
RTS0047592,1
RTS0047593,5
RTS0047594,2
RTS0047595,2
RTS0047596,3
RTS0047597,5
RTS0047598,4
RTS0047599,3
RTS0047600,4
RTS0047601,6
RTS0047602,5
RTS0047603,2
RTS0047604,2
RTS0047606,2
RTS0047613,2
RTS0047614,4
RTS0047616,4
RTS0047617,3
RTS0047618,2
RTS0047619,2
RTS0047620,1
RTS0047621,2
RTS0047622,2
RTS0047624,1
RTS0047625,1
RTS0047626,2
RTS0047627,2
RTS0047628,2
RTS0047631,2
RTS0047632,1
RTS0047633,3
RTS0047635,1
RTS0047636,1
RTS0047637,2
RTS0047638,4
RTS0047639,2
RTS0047640,3
RTS0047641,2
RTS0047642,1
RTS0047643,2
RTS0047644,1
RTS0047646,2
RTS0047647,2
RTS0047648,4
RTS0047649,2
RTS0047651,1
RTS0047652,3
RTS0047653,1
RTS0047654,3
RTS0047656,1
RTS0047657,1
RTS0047658,3
RTS0047659,1
RTS0047660,2
RTS0047661,2
RTS0047662,2
RTS0047663,1
RTS0047664,5
RTS0047665,2
RTS0047666,2
RTS0047667,2
RTS0047668,1
RTS0047669,4
RTS0047670,1
RTS0047672,2
RTS0047673,3
RTS0047675,4
RTS0047677,2
RTS0047678,3
RTS0047679,1
RTS0047680,3
RTS0047681,4
RTS0047684,4
RTS0047685,2
RTS0047686,2
RTS0047687,6
RTS0047689,5
RTS0047692,5
RTS0047694,2
RTS0047695,2
RTS0047697,2
RTS0047698,2
RTS0047699,2
RTS0047700,1
RTS0047701,1
RTS0047702,1
RTS0047703,4
RTS0047705,1
RTS0047706,3
RTS0047707,2
RTS0047708,10
RTS0047709,17
RTS0047710,3
RTS0047712,7
RTS0047713,2
RTS0047714,5
RTS0047715,4
RTS0047716,2
RTS0047717,4
RTS0047718,2
RTS0047720,1
RTS0047721,1
RTS0047722,3
RTS0047723,3
RTS0047724,6
RTS0047725,5
RTS0047726,3
RTS0047727,3
RTS0047728,4
RTS0047729,2
RTS0047730,3
RTS0047731,2
RTS0047733,2
RTS0047734,2
RTS0047735,3
RTS0047736,3
RTS0047737,3
RTS0047738,3
RTS0047739,1
RTS0047740,1
RTS0047741,2
RTS0047742,3
RTS0047744,2
RTS0047745,3
RTS0047746,4
RTS0047747,2
RTS0047748,3
RTS0047752,2
RTS0047754,2
RTS0047756,5
RTS0047757,3
RTS0047758,3
RTS0047759,3
RTS0047760,1
RTS0047763,1
RTS0047764,3
RTS0047766,3
RTS0047767,1
RTS0047768,2
RTS0047769,3
RTS0047770,2
RTS0047771,5
RTS0047772,1
RTS0047773,2
RTS0047774,2
RTS0047775,2
RTS0047776,3
RTS0047777,2
RTS0047779,1
RTS0047780,6
RTS0047781,2
RTS0047782,4
RTS0047783,5
RTS0047785,2
RTS0047786,1
RTS0047787,1
RTS0047788,1
RTS0047789,2
RTS0047790,1
RTS0047791,4
RTS0047792,2
RTS0047793,2
RTS0047794,3
RTS0047795,1
RTS0047796,2
RTS0047797,1
RTS0047798,1
RTS0047799,2
RTS0047800,1
RTS0047801,2
RTS0047802,2
RTS0047803,3
RTS0047804,3
RTS0047805,2
RTS0047806,3
RTS0047807,6
RTS0047808,11
RTS0047809,1
RTS0047810,2
RTS0047811,2
RTS0047813,1
RTS0047814,2
RTS0047816,1
RTS0047817,1
RTS0047818,1
RTS0047819,2
RTS0047820,3
RTS0047821,3
RTS0047822,3
RTS0047823,2
RTS0047824,5
RTS0047825,3
RTS0047826,4
RTS0047827,6
RTS0047829,1
RTS0047830,1
RTS0047831,1
RTS0047832,3
RTS0047833,5
RTS0047835,2
RTS0047836,2
RTS0047840,2
RTS0047841,2
RTS0047843,2
RTS0047844,1
RTS0047845,2
RTS0047846,2
RTS0047847,3
RTS0047848,2
RTS0047849,5
RTS0047850,3
RTS0047851,3
RTS0047853,1
RTS0047854,2
RTS0047855,1
RTS0047856,3
RTS0047857,1
RTS0047858,2
RTS0047859,2
RTS0047861,3
RTS0047862,1
RTS0047863,1
RTS0047864,1
RTS0047865,2
RTS0047866,2
RTS0047867,2
RTS0047868,3
RTS0047869,3
RTS0047870,3
RTS0047871,1
RTS0047872,5
RTS0047874,3
RTS0047875,2
RTS0047876,2
RTS0047877,3
RTS0047878,3
RTS0047879,4
RTS0047880,4
RTS0047881,1
RTS0047882,2
RTS0047883,4
RTS0047884,4
RTS0047885,4
RTS0047890,6
RTS0047891,2
RTS0047892,2
RTS0047893,1
RTS0047895,2
RTS0047896,2
RTS0047897,2
RTS0047899,3
RTS0047900,3
RTS0047901,2
RTS0047902,3
RTS0047903,1
RTS0047904,4
RTS0047905,3
RTS0047907,12
RTS0047908,6
RTS0047909,5
RTS0047910,3
RTS0047912,2
RTS0047913,2
RTS0047914,2
RTS0047915,2
RTS0047916,2
RTS0047917,1
RTS0047919,1
RTS0047920,3
RTS0047921,4
RTS0047924,1
RTS0047925,4
RTS0047926,2
RTS0047927,3
RTS0047928,6
RTS0047929,3
RTS0047930,3
RTS0047932,2
RTS0047933,3
RTS0047934,2
RTS0047935,2
RTS0047936,4
RTS0047937,2
RTS0047938,4
RTS0047939,2
RTS0047940,2
RTS0047941,4
RTS0047942,1
RTS0047943,1
RTS0047945,1
RTS0047946,2
RTS0047948,1
RTS0047950,1
RTS0047951,1
RTS0047952,3
RTS0047953,1
RTS0047954,4
RTS0047956,1
RTS0047957,1
RTS0047958,2
RTS0047959,1
RTS0047960,1
RTS0047961,3
RTS0047963,1
RTS0047964,1
RTS0047965,6
RTS0047966,4
RTS0047968,6
RTS0047969,2
RTS0047970,4
RTS0047972,1
RTS0047973,2
RTS0047974,4
RTS0047975,4
RTS0047976,2
RTS0047977,2
RTS0047978,2
RTS0047979,1
RTS0047980,1
RTS0047981,1
RTS0047982,1
RTS0047985,6
RTS0047986,1
RTS0047987,1
RTS0047988,3
RTS0047990,2
RTS0047991,4
RTS0047992,1
RTS0047993,4
RTS0047994,4
RTS0047995,4
RTS0047996,3
RTS0047997,1
RTS0047998,1
RTS0047999,3
RTS0048000,2
RTS0048001,4
RTS0048003,6
RTS0048005,3
RTS0048006,1
RTS0048008,2
RTS0048012,2
RTS0048013,1
RTS0048014,2
RTS0048015,3
RTS0048016,2
RTS0048017,4
RTS0048018,3
RTS0048019,2
RTS0048020,2
RTS0048022,4
RTS0048023,2
RTS0048024,1
RTS0048026,1
RTS0048027,1
RTS0048028,3
RTS0048029,2
RTS0048030,3
RTS0048031,2
RTS0048032,3
RTS0048033,3
RTS0048034,2
RTS0048035,1
RTS0048036,2
RTS0048037,3
RTS0048038,5
RTS0048040,7
RTS0048041,2
RTS0048042,1
RTS0048043,1
RTS0048044,1
RTS0048045,2
RTS0048046,2
RTS0048048,3
RTS0048049,3
RTS0048050,2
RTS0048051,1
RTS0048052,4
RTS0048054,7
RTS0048055,3
RTS0048056,1
RTS0048057,2
RTS0048058,1
RTS0048060,3
RTS0048061,3
RTS0048062,5
RTS0048064,2
RTS0048065,4
RTS0048066,4
RTS0048067,1
RTS0048068,4
RTS0048069,2
RTS0048070,3
RTS0048071,4
RTS0048072,1
RTS0048073,1
RTS0048076,1
RTS0048078,4
RTS0048079,1
RTS0048080,2
RTS0048081,4
RTS0048082,3
RTS0048084,2
RTS0048085,5
RTS0048086,3
RTS0048087,6
RTS0048088,1
RTS0048090,1
RTS0048091,3
RTS0048093,3
RTS0048094,2
RTS0048096,1
RTS0048097,2
RTS0048098,46
RTS0048099,32
RTS0048100,31
RTS0048101,35
RTS0048102,55
RTS0048105,3
RTS0048106,2
RTS0048107,2
RTS0048108,5
RTS0048109,1
RTS0048110,3
RTS0048112,2
RTS0048114,1
RTS0048115,1
RTS0048116,1
RTS0048117,5
RTS0048118,1
RTS0048126,2
RTS0048127,2
RTS0048129,1
RTS0048130,1
RTS0048131,4
RTS0048132,4
RTS0048133,2
RTS0048134,2
RTS0048135,4
RTS0048136,3
RTS0048138,2
RTS0048139,1
RTS0048140,5
RTS0048141,2
RTS0048142,5
RTS0048144,1
RTS0048145,5
RTS0048146,5
RTS0048147,1
RTS0048148,3
RTS0048149,1
RTS0048150,4
RTS0048151,1
RTS0048152,1
RTS0048153,3
RTS0048154,3
RTS0048155,2
RTS0048156,2
RTS0048158,2
RTS0048159,1
RTS0048160,47
RTS0048161,75
RTS0048162,2
RTS0048163,2
RTS0048164,17
RTS0048165,3
RTS0048166,1
RTS0048167,3
RTS0048168,1
RTS0048169,1
RTS0048170,1
RTS0048171,5
RTS0048172,1
RTS0048173,2
RTS0048175,1
RTS0048176,1
RTS0048177,2
RTS0048179,1
RTS0048181,3
RTS0048182,1
RTS0048184,4
RTS0048185,5
RTS0048186,2
RTS0048188,5
RTS0048189,1
RTS0048190,3
RTS0048191,3
RTS0048192,2
RTS0048193,1
RTS0048194,2
RTS0048195,3
RTS0048196,1
RTS0048197,1
RTS0048198,2
RTS0048200,4
RTS0048201,2
RTS0048202,2
RTS0048203,1
RTS0048204,2
RTS0048205,2
RTS0048207,1
RTS0048209,1
RTS0048210,4
RTS0048211,1
RTS0048212,1
RTS0048213,2
RTS0048214,2
RTS0048215,6
RTS0048216,2
RTS0048218,4
RTS0048220,1
RTS0048222,2
RTS0048223,1
RTS0048224,2
RTS0048225,3
RTS0048226,3
RTS0048227,3
RTS0048228,2
RTS0048229,1
RTS0048230,4
RTS0048231,3
RTS0048232,1
RTS0048233,2
RTS0048234,16
RTS0048235,4
RTS0048236,1
RTS0048237,1
RTS0048238,3
RTS0048239,1
RTS0048240,5
RTS0048241,1
RTS0048242,4
RTS0048243,4
RTS0048244,3
RTS0048245,6
RTS0048246,5
RTS0049343,1
RTS0049344,3
RTS0049345,4
RTS0049346,1
RTS0049348,1
RTS0049349,3
RTS0049350,2
RTS0049351,1
RTS0049352,1
RTS0049353,2
RTS0049355,1
RTS0049356,2
RTS0049358,3
RTS0049360,3
RTS0049362,3
RTS0049363,4
RTS0049364,4
RTS0049365,2
RTS0049366,4
RTS0049367,5
RTS0049368,8
RTS0049369,2
RTS0049370,1
RTS0049371,2
RTS0049373,10
RTS0049374,5
RTS0049375,5
RTS0049376,2
RTS0049377,4
RTS0049378,4
RTS0049379,5
RTS0049380,3
RTS0049381,4
RTS0049382,2
RTS0049383,5
RTS0049384,2
RTS0049385,1
RTS0049386,2
RTS0049387,2
RTS0049388,3
RTS0049389,2
RTS0049390,12
RTS0049391,10
RTS0049392,9
RTS0049393,11
RTS0049394,3
RTS0049395,3
RTS0049396,4
RTS0049397,8
RTS0049398,7
RTS0049400,2
RTS0049402,4
RTS0049403,1
RTS0049404,3
RTS0049405,1
RTS0049406,5
RTS0049407,6
RTS0049408,2
RTS0049409,3
RTS0049410,6
RTS0049411,4
RTS0049413,2
RTS0049414,1
RTS0049415,3
RTS0049416,4
RTS0049417,5
RTS0049418,3
RTS0049419,4
RTS0049421,2
RTS0049424,5
RTS0049425,4
RTS0049426,4
RTS0049427,2
RTS0049428,2
RTS0049429,1
RTS0049430,2
RTS0049431,2
RTS0049432,1
RTS0049433,2
RTS0049434,2
RTS0049435,2
RTS0049438,2
RTS0049440,1
RTS0049442,4
RTS0049443,4
RTS0049444,2
RTS0049447,3
RTS0049448,1
RTS0049449,2
RTS0049450,3
RTS0049451,2
RTS0049452,2
RTS0049453,3
RTS0049455,2
RTS0049456,1
RTS0049457,3
RTS0049458,1
RTS0049460,1
RTS0049461,2
RTS0049462,3
RTS0049463,2
RTS0049464,2
RTS0049466,2
RTS0049467,4
RTS0049468,5
RTS0049469,4
RTS0049470,6
RTS0049471,5
RTS0049473,7
RTS0049474,1
RTS0049475,1
RTS0049476,5
RTS0049477,1
RTS0049478,4
RTS0049479,37
RTS0049480,6
RTS0049483,1
RTS0049485,7
RTS0997079,1
RTS0997080,3
RTS0997081,2
RTS0997082,1
RTS0997083,4
RTS0997084,2
RTS0997085,2
RTS0997086,2
RTS0997087,3
RTS0997088,111
RTS0997089,29
RTS0997090,1
RTS0997091,3
RTS0997092,3
RTS0997093,1
RTS0997095,1
RTS0997097,1
RTS0997099,3
RTS0997100,1
RTS0997101,2
RTS0997102,2
RTS0997103,1
RTS0997111,1
RTS0997112,2
RTS0997113,3
RTS0997114,2
RTS0997118,2
RTS0997121,5
RTS0997122,1
RTS0997123,1
RTS0997124,1
RTS0997125,5
RTS0997126,2
RTS0997127,6
RTS0997128,3
RTS0997129,2
RTS0997130,2
</Code_Summary>
