# Supplementary material for: Spatial meta-transcriptomics reveal associations of intratumor bacteria burden with lung cancer cells showing a distinct oncogenic signature
Source: J Immunother Cancer. 2022 Jul 6;10(7):e004698. doi: 10.1136/jitc-2022-004698 (PMC9260850; doi:10.1136/jitc-2022-004698)
Supplement: Supplementary data [file jitc-2022-004698supp009.zip › DSP-1001250002848-E-D02.dcc]

<Header>
FileVersion,0.02
SoftwareVersion,"GeoMx_NGS_Pipeline_ 2.0.0"
Date,2020-6-15
</Header>

<Scan_Attributes>
ID,DSP-1001250002848-E-D02
Plate_ID,1001250002848
Well,D02
</Scan_Attributes>

<NGS_Processing_Attributes>
SeqSetId,
tamperedIni,No
Raw,1017233
Trimmed,1001796
Stitched,974824
Aligned,956365
umiQ30,0.9923
rtsQ30,0.9915
</NGS_Processing_Attributes>


<Code_Summary>
RTS0039454,10
RTS0039455,9
RTS0039456,11
RTS0039457,35
RTS0039458,15
RTS0039459,9
RTS0039460,3
RTS0039461,25
RTS0039462,15
RTS0039463,11
RTS0039464,8
RTS0039465,19
RTS0039466,10
RTS0039467,16
RTS0039468,10
RTS0039469,3
RTS0039470,10
RTS0039471,8
RTS0039472,6
RTS0039473,6
RTS0039474,14
RTS0039475,6
RTS0039476,11
RTS0039477,10
RTS0039478,8
RTS0039479,6
RTS0039480,6
RTS0039481,8
RTS0039482,12
RTS0039483,8
RTS0039484,6
RTS0039485,4
RTS0039486,5
RTS0039487,4
RTS0039488,6
RTS0039489,10
RTS0039490,4
RTS0039491,2
RTS0039492,3
RTS0039493,10
RTS0039494,4
RTS0039495,11
RTS0039496,12
RTS0039497,5
RTS0039498,4
RTS0039499,98
RTS0039500,28
RTS0039501,59
RTS0039502,88
RTS0039503,43
RTS0039504,6
RTS0039505,9
RTS0039506,8
RTS0039507,12
RTS0039508,7
RTS0039509,10
RTS0039510,9
RTS0039511,19
RTS0039512,8
RTS0039513,14
RTS0039514,27
RTS0039515,21
RTS0039516,4
RTS0039517,6
RTS0039518,8
RTS0039519,7
RTS0039520,4
RTS0039521,7
RTS0039522,11
RTS0039523,9
RTS0039524,8
RTS0039525,12
RTS0039526,13
RTS0039527,21
RTS0039528,7
RTS0039529,22
RTS0039530,12
RTS0039531,25
RTS0039532,11
RTS0039533,20
RTS0039534,8
RTS0039535,24
RTS0039536,3
RTS0039537,3
RTS0039538,3
RTS0039539,5
RTS0039540,5
RTS0039541,11
RTS0039542,9
RTS0039543,7
RTS0039544,7
RTS0039545,3
RTS0039546,10
RTS0039547,4
RTS0039548,11
RTS0039549,2
RTS0039550,7
RTS0039551,6
RTS0039552,4
RTS0039553,5
RTS0039554,9
RTS0039555,8
RTS0039556,6
RTS0039557,5
RTS0039558,4
RTS0039559,8
RTS0039560,4
RTS0039561,7
RTS0039562,8
RTS0039563,5
RTS0039564,3
RTS0039565,8
RTS0039566,6
RTS0039567,6
RTS0039568,9
RTS0039569,7
RTS0039570,7
RTS0039571,4
RTS0039572,8
RTS0039573,1
RTS0039574,2
RTS0039575,10
RTS0039576,6
RTS0039577,9
RTS0039578,5
RTS0039579,7
RTS0039580,6
RTS0039581,16
RTS0039582,20
RTS0039583,30
RTS0039584,26
RTS0039585,9
RTS0039586,4
RTS0039587,3
RTS0039588,7
RTS0039589,8
RTS0039590,4
RTS0039591,41
RTS0039592,49
RTS0039593,19
RTS0039594,40
RTS0039595,32
RTS0039596,8
RTS0039597,11
RTS0039598,6
RTS0039599,3
RTS0039600,6
RTS0039601,5
RTS0039602,6
RTS0039603,5
RTS0039604,6
RTS0039605,4
RTS0039606,3
RTS0039607,9
RTS0039608,6
RTS0039609,7
RTS0039610,8
RTS0039611,12
RTS0039612,8
RTS0039613,7
RTS0039614,6
RTS0039615,7
RTS0039616,5
RTS0039617,12
RTS0039619,1
RTS0039620,7
RTS0039621,7
RTS0039622,7
RTS0039623,8
RTS0039624,7
RTS0039625,6
RTS0039626,6
RTS0039627,7
RTS0039628,3
RTS0039629,7
RTS0039630,5
RTS0039632,5
RTS0039633,9
RTS0039634,4
RTS0039635,5
RTS0039636,5
RTS0039637,4
RTS0039638,10
RTS0039639,3
RTS0039640,6
RTS0039641,7
RTS0039642,8
RTS0039643,11
RTS0039644,3
RTS0039645,9
RTS0039646,10
RTS0039647,5
RTS0039648,7
RTS0039649,4
RTS0039650,8
RTS0039651,17
RTS0039652,13
RTS0039653,12
RTS0039654,12
RTS0039655,15
RTS0039656,118
RTS0039657,98
RTS0039658,66
RTS0039659,100
RTS0039660,44
RTS0039661,7
RTS0039662,5
RTS0039663,8
RTS0039664,9
RTS0039665,14
RTS0039666,17
RTS0039667,7
RTS0039668,10
RTS0039669,26
RTS0039670,9
RTS0039671,18
RTS0039672,10
RTS0039673,8
RTS0039674,5
RTS0039675,8
RTS0039676,7
RTS0039677,7
RTS0039678,6
RTS0039679,6
RTS0039680,5
RTS0039681,18
RTS0039682,9
RTS0039683,7
RTS0039684,10
RTS0039685,9
RTS0039686,85
RTS0039687,107
RTS0039688,81
RTS0039689,69
RTS0039690,57
RTS0039691,2
RTS0039692,4
RTS0039693,7
RTS0039694,6
RTS0039695,7
RTS0039696,8
RTS0039697,4
RTS0039698,9
RTS0039699,4
RTS0039700,10
RTS0039701,10
RTS0039702,14
RTS0039703,19
RTS0039704,12
RTS0039705,10
RTS0039706,11
RTS0039707,9
RTS0039708,10
RTS0039709,9
RTS0039710,7
RTS0039711,6
RTS0039712,15
RTS0039713,17
RTS0039714,19
RTS0039715,11
RTS0039716,9
RTS0039717,15
RTS0039718,9
RTS0039719,11
RTS0039720,34
RTS0039721,13
RTS0039722,7
RTS0039723,14
RTS0039724,8
RTS0039725,5
RTS0039726,14
RTS0039727,16
RTS0039728,8
RTS0039729,4
RTS0039730,18
RTS0039731,5
RTS0039732,9
RTS0039733,12
RTS0039734,11
RTS0039735,8
RTS0039736,15
RTS0039737,8
RTS0039738,14
RTS0039739,10
RTS0039740,4
RTS0039741,17
RTS0039742,13
RTS0039743,8
RTS0039744,12
RTS0039745,11
RTS0039746,25
RTS0039747,34
RTS0039749,26
RTS0039750,27
RTS0039751,8
RTS0039752,6
RTS0039753,8
RTS0039754,7
RTS0039755,7
RTS0039756,14
RTS0039757,6
RTS0039758,8
RTS0039759,6
RTS0039760,9
RTS0039761,20
RTS0039762,20
RTS0039763,12
RTS0039764,9
RTS0039765,18
RTS0039766,8
RTS0039767,12
RTS0039768,15
RTS0039769,7
RTS0039770,22
RTS0039771,10
RTS0039772,19
RTS0039773,9
RTS0039774,2
RTS0039775,9
RTS0039776,10
RTS0039777,10
RTS0039778,10
RTS0039779,7
RTS0039780,9
RTS0039781,51
RTS0039782,24
RTS0039783,15
RTS0039784,20
RTS0039785,85
RTS0039786,23
RTS0039787,3
RTS0039788,13
RTS0039789,9
RTS0039790,23
RTS0039791,18
RTS0039792,8
RTS0039793,9
RTS0039794,8
RTS0039795,8
RTS0039796,10
RTS0039797,7
RTS0039798,4
RTS0039799,9
RTS0039800,6
RTS0039801,2
RTS0039802,7
RTS0039803,5
RTS0039804,6
RTS0039805,6
RTS0039806,9
RTS0039807,5
RTS0039808,6
RTS0039809,4
RTS0039810,11
RTS0039811,49
RTS0039812,59
RTS0039813,48
RTS0039814,39
RTS0039815,80
RTS0039816,9
RTS0039817,9
RTS0039818,9
RTS0039819,12
RTS0039820,10
RTS0039821,10
RTS0039822,8
RTS0039823,5
RTS0039824,17
RTS0039825,17
RTS0039826,12
RTS0039827,28
RTS0039828,21
RTS0039829,22
RTS0039830,8
RTS0039831,8
RTS0039832,7
RTS0039833,5
RTS0039834,7
RTS0039835,9
RTS0039836,7
RTS0039838,3
RTS0039839,13
RTS0039840,4
RTS0039841,26
RTS0039842,40
RTS0039843,16
RTS0039844,18
RTS0039845,8
RTS0039846,4
RTS0039847,6
RTS0039848,4
RTS0039849,7
RTS0039850,6
RTS0039851,8
RTS0039852,12
RTS0039853,9
RTS0039854,8
RTS0039855,6
RTS0039856,1
RTS0039857,6
RTS0039858,7
RTS0039859,7
RTS0039860,5
RTS0039861,7
RTS0039862,8
RTS0039863,3
RTS0039864,7
RTS0039865,6
RTS0039866,9
RTS0039867,19
RTS0039869,6
RTS0039870,6
RTS0039871,2
RTS0039872,4
RTS0039873,4
RTS0039874,8
RTS0039875,7
RTS0039876,4
RTS0039877,6
RTS0039878,3
RTS0039879,7
RTS0039880,6
RTS0039881,10
RTS0039882,4
RTS0039883,10
RTS0039884,6
RTS0039885,11
RTS0039887,3
RTS0039888,6
RTS0039890,5
RTS0039891,6
RTS0039892,5
RTS0039893,8
RTS0039894,6
RTS0039895,4
RTS0039896,10
RTS0039897,7
RTS0039898,12
RTS0039899,5
RTS0039900,9
RTS0039901,6
RTS0039902,8
RTS0039903,6
RTS0039904,3
RTS0039905,6
RTS0039906,5
RTS0039907,10
RTS0039908,6
RTS0039909,2
RTS0039910,7
RTS0039911,7
RTS0039912,6
RTS0039913,1
RTS0039914,6
RTS0039915,5
RTS0039916,11
RTS0039917,8
RTS0039918,7
RTS0039919,4
RTS0039920,4
RTS0039921,13
RTS0039922,11
RTS0039923,11
RTS0039924,8
RTS0039925,2
RTS0039926,13
RTS0039927,22
RTS0039928,19
RTS0039929,10
RTS0039930,19
RTS0039931,14
RTS0039932,5
RTS0039933,4
RTS0039934,6
RTS0039935,8
RTS0039936,6
RTS0039937,5
RTS0039938,4
RTS0039939,5
RTS0039940,8
RTS0039941,7
RTS0039942,8
RTS0039943,7
RTS0039944,6
RTS0039945,7
RTS0039946,9
RTS0039947,25
RTS0039948,24
RTS0039949,19
RTS0039950,17
RTS0039951,6
RTS0039952,21
RTS0039953,7
RTS0039954,11
RTS0039955,6
RTS0039956,26
RTS0039957,25
RTS0039958,32
RTS0039959,20
RTS0039960,31
RTS0039961,5
RTS0039962,1
RTS0039963,9
RTS0039964,7
RTS0039965,11
RTS0039966,9
RTS0039967,3
RTS0039968,11
RTS0039969,7
RTS0039970,4
RTS0039971,5
RTS0039972,7
RTS0039973,7
RTS0039974,8
RTS0039975,5
RTS0039976,6
RTS0039977,4
RTS0039978,3
RTS0039979,6
RTS0039980,7
RTS0039981,21
RTS0039982,19
RTS0039983,31
RTS0039984,15
RTS0039985,31
RTS0039986,14
RTS0039987,10
RTS0039988,6
RTS0039989,11
RTS0039990,10
RTS0039991,12
RTS0039992,4
RTS0039993,4
RTS0039994,4
RTS0039995,12
RTS0039996,17
RTS0039997,15
RTS0039998,14
RTS0039999,14
RTS0040000,15
RTS0040001,8
RTS0040002,5
RTS0040003,5
RTS0040004,7
RTS0040005,9
RTS0040006,12
RTS0040007,9
RTS0040008,9
RTS0040009,3
RTS0040010,13
RTS0040011,7
RTS0040012,4
RTS0040013,11
RTS0040014,4
RTS0040015,9
RTS0040016,19
RTS0040017,12
RTS0040018,16
RTS0040019,13
RTS0040020,24
RTS0040021,57
RTS0040022,37
RTS0040023,64
RTS0040024,49
RTS0040025,27
RTS0040026,3
RTS0040027,5
RTS0040028,7
RTS0040029,7
RTS0040030,3
RTS0040031,11
RTS0040032,5
RTS0040033,4
RTS0040034,8
RTS0040035,6
RTS0040036,8
RTS0040037,6
RTS0040038,12
RTS0040039,6
RTS0040040,5
RTS0040041,2
RTS0040042,6
RTS0040043,9
RTS0040044,9
RTS0040045,5
RTS0040046,8
RTS0040047,6
RTS0040049,7
RTS0040050,6
RTS0040051,13
RTS0040052,6
RTS0040053,7
RTS0040054,4
RTS0040055,8
RTS0040056,4
RTS0040057,4
RTS0040058,7
RTS0040059,6
RTS0040061,11
RTS0040062,3
RTS0040063,5
RTS0040064,6
RTS0040065,7
RTS0040066,7
RTS0040067,6
RTS0040068,4
RTS0040069,6
RTS0040070,7
RTS0040071,9
RTS0040072,10
RTS0040073,8
RTS0040074,6
RTS0040075,10
RTS0040076,8
RTS0040077,4
RTS0040078,2
RTS0040079,1
RTS0040080,6
RTS0040081,6
RTS0040082,5
RTS0040083,8
RTS0040084,11
RTS0040085,3
RTS0040086,7
RTS0040087,5
RTS0040088,11
RTS0040089,7
RTS0040090,4
RTS0040091,6
RTS0040092,5
RTS0040093,2
RTS0040094,8
RTS0040095,3
RTS0040096,28
RTS0040097,15
RTS0040098,13
RTS0040099,9
RTS0040100,8
RTS0040101,2
RTS0040102,9
RTS0040103,3
RTS0040104,3
RTS0040105,5
RTS0040106,21
RTS0040107,12
RTS0040108,15
RTS0040109,19
RTS0040110,15
RTS0040111,4
RTS0040112,7
RTS0040113,3
RTS0040114,4
RTS0040115,7
RTS0040116,107
RTS0040117,66
RTS0040118,31
RTS0040119,61
RTS0040120,80
RTS0040121,7
RTS0040122,9
RTS0040123,4
RTS0040124,2
RTS0040125,6
RTS0040126,7
RTS0040127,5
RTS0040128,6
RTS0040129,1
RTS0040130,9
RTS0040131,8
RTS0040132,3
RTS0040133,4
RTS0040134,7
RTS0040135,4
RTS0040136,11
RTS0040137,9
RTS0040138,8
RTS0040139,8
RTS0040140,10
RTS0040141,17
RTS0040142,9
RTS0040143,11
RTS0040144,7
RTS0040145,14
RTS0040146,9
RTS0040147,8
RTS0040148,5
RTS0040149,8
RTS0040150,6
RTS0040151,17
RTS0040152,19
RTS0040153,6
RTS0040154,24
RTS0040155,14
RTS0040156,12
RTS0040157,6
RTS0040158,3
RTS0040159,10
RTS0040160,2
RTS0040161,5
RTS0040162,9
RTS0040163,2
RTS0040164,13
RTS0040165,7
RTS0040166,2
RTS0040167,7
RTS0040168,7
RTS0040169,16
RTS0040170,5
RTS0040172,4
RTS0040173,4
RTS0040174,2
RTS0040175,6
RTS0040176,10
RTS0040177,3
RTS0040178,9
RTS0040179,1
RTS0040180,6
RTS0040181,10
RTS0040182,11
RTS0040183,8
RTS0040184,7
RTS0040185,6
RTS0040186,8
RTS0040187,5
RTS0040188,4
RTS0040189,3
RTS0040190,6
RTS0040191,8
RTS0040192,7
RTS0040193,6
RTS0040194,5
RTS0040195,15
RTS0040196,6
RTS0040197,6
RTS0040198,6
RTS0040199,5
RTS0040200,5
RTS0040201,5
RTS0040202,4
RTS0040203,7
RTS0040204,5
RTS0040205,5
RTS0040206,8
RTS0040207,4
RTS0040208,5
RTS0040209,9
RTS0040210,14
RTS0040211,7
RTS0040212,7
RTS0040213,6
RTS0040214,2
RTS0040215,4
RTS0040216,5
RTS0040217,7
RTS0040218,2
RTS0040219,7
RTS0040220,5
RTS0040221,4
RTS0040222,6
RTS0040223,3
RTS0040224,3
RTS0040225,6
RTS0040226,9
RTS0040227,1
RTS0040228,7
RTS0040229,5
RTS0040230,5
RTS0040231,2
RTS0040232,5
RTS0040233,2
RTS0040234,7
RTS0040235,9
RTS0040236,2
RTS0040237,7
RTS0040238,5
RTS0040239,9
RTS0040240,3
RTS0040241,6
RTS0040242,10
RTS0040243,6
RTS0040244,6
RTS0040245,9
RTS0040246,2
RTS0040247,7
RTS0040248,5
RTS0040249,10
RTS0040250,8
RTS0040251,4
RTS0040252,9
RTS0040253,2
RTS0040254,4
RTS0040255,6
RTS0040256,6
RTS0040257,2
RTS0040258,3
RTS0040259,7
RTS0040260,9
RTS0040261,5
RTS0040262,1
RTS0040263,5
RTS0040264,3
RTS0040265,1
RTS0040266,5
RTS0040267,9
RTS0040268,3
RTS0040269,5
RTS0040270,8
RTS0040271,8
RTS0040272,17
RTS0040273,9
RTS0040274,6
RTS0040275,5
RTS0040276,14
RTS0040277,52
RTS0040278,84
RTS0040279,84
RTS0040280,45
RTS0040281,6
RTS0040282,6
RTS0040283,8
RTS0040284,4
RTS0040285,6
RTS0040286,10
RTS0040287,7
RTS0040288,3
RTS0040289,8
RTS0040290,7
RTS0040291,4
RTS0040292,4
RTS0040293,5
RTS0040294,7
RTS0040295,8
RTS0040296,5
RTS0040297,5
RTS0040298,6
RTS0040299,5
RTS0040300,5
RTS0040301,3
RTS0040302,6
RTS0040303,5
RTS0040304,2
RTS0040305,5
RTS0040306,5
RTS0040307,3
RTS0040308,4
RTS0040309,12
RTS0040310,6
RTS0040311,5
RTS0040312,8
RTS0040313,3
RTS0040314,5
RTS0040316,4
RTS0040317,5
RTS0040318,4
RTS0040319,12
RTS0040320,8
RTS0040321,5
RTS0040322,2
RTS0040323,4
RTS0040324,4
RTS0040325,2
RTS0040326,98
RTS0040327,52
RTS0040328,116
RTS0040329,110
RTS0040330,153
RTS0040331,5
RTS0040332,5
RTS0040333,2
RTS0040334,3
RTS0040335,10
RTS0040336,3
RTS0040337,8
RTS0040338,6
RTS0040339,5
RTS0040340,1
RTS0040341,5
RTS0040342,4
RTS0040343,3
RTS0040344,10
RTS0040345,11
RTS0040346,4
RTS0040347,11
RTS0040348,9
RTS0040349,7
RTS0040350,5
RTS0040351,7
RTS0040352,7
RTS0040353,6
RTS0040354,6
RTS0040355,3
RTS0040356,6
RTS0040357,6
RTS0040358,8
RTS0040359,9
RTS0040360,5
RTS0040361,5
RTS0040363,8
RTS0040364,3
RTS0040365,7
RTS0040366,3
RTS0040367,8
RTS0040368,11
RTS0040369,8
RTS0040370,10
RTS0040371,15
RTS0040372,21
RTS0040373,17
RTS0040374,9
RTS0040375,7
RTS0040376,10
RTS0040377,5
RTS0040378,6
RTS0040379,7
RTS0040380,3
RTS0040381,8
RTS0040382,2
RTS0040383,7
RTS0040384,3
RTS0040385,8
RTS0040386,5
RTS0040387,9
RTS0040388,8
RTS0040389,9
RTS0040390,6
RTS0040391,11
RTS0040392,9
RTS0040393,6
RTS0040394,11
RTS0040395,7
RTS0040396,7
RTS0040397,7
RTS0040398,7
RTS0040399,6
RTS0040400,7
RTS0040401,38
RTS0040402,53
RTS0040403,62
RTS0040404,67
RTS0040405,5
RTS0040406,38
RTS0040407,57
RTS0040408,42
RTS0040409,16
RTS0040410,34
RTS0040411,10
RTS0040412,7
RTS0040413,12
RTS0040414,9
RTS0040415,8
RTS0040416,60
RTS0040417,9
RTS0040418,7
RTS0040419,77
RTS0040420,59
RTS0040421,5
RTS0040422,9
RTS0040423,4
RTS0040424,10
RTS0040425,4
RTS0040426,5
RTS0040428,5
RTS0040429,4
RTS0040430,10
RTS0040431,11
RTS0040432,7
RTS0040433,15
RTS0040434,6
RTS0040435,7
RTS0040436,43
RTS0040437,80
RTS0040438,119
RTS0040439,82
RTS0040440,95
RTS0040441,8
RTS0040442,11
RTS0040443,8
RTS0040444,10
RTS0040445,6
RTS0040446,9
RTS0040447,2
RTS0040448,3
RTS0040449,9
RTS0040450,6
RTS0040451,48
RTS0040452,51
RTS0040453,47
RTS0040454,58
RTS0040455,88
RTS0040456,2
RTS0040457,5
RTS0040458,6
RTS0040459,5
RTS0040460,8
RTS0040461,13
RTS0040462,17
RTS0040463,20
RTS0040464,20
RTS0040465,6
RTS0040466,11
RTS0040467,1
RTS0040468,12
RTS0040469,9
RTS0040470,8
RTS0040471,8
RTS0040472,6
RTS0040473,6
RTS0040474,5
RTS0040475,7
RTS0040476,5
RTS0040477,7
RTS0040478,5
RTS0040479,5
RTS0040480,6
RTS0040481,7
RTS0040482,9
RTS0040483,2
RTS0040484,6
RTS0040485,11
RTS0040486,5
RTS0040487,4
RTS0040488,4
RTS0040489,7
RTS0040490,6
RTS0040491,7
RTS0040492,8
RTS0040493,4
RTS0040494,4
RTS0040495,7
RTS0040496,33
RTS0040497,34
RTS0040498,47
RTS0040499,19
RTS0040500,18
RTS0040501,8
RTS0040502,6
RTS0040503,5
RTS0040504,8
RTS0040505,6
RTS0040506,5
RTS0040507,4
RTS0040508,8
RTS0040509,2
RTS0040510,6
RTS0040511,7
RTS0040512,7
RTS0040513,10
RTS0040514,9
RTS0040515,8
RTS0040516,8
RTS0040517,7
RTS0040518,8
RTS0040519,5
RTS0040520,6
RTS0040521,4
RTS0040522,3
RTS0040523,7
RTS0040524,5
RTS0040525,2
RTS0040526,10
RTS0040527,8
RTS0040528,3
RTS0040529,9
RTS0040530,4
RTS0040531,5
RTS0040532,7
RTS0040533,7
RTS0040534,9
RTS0040535,4
RTS0040536,12
RTS0040537,20
RTS0040538,11
RTS0040539,13
RTS0040540,11
RTS0040541,8
RTS0040542,3
RTS0040543,6
RTS0040544,6
RTS0040545,2
RTS0040546,2
RTS0040547,3
RTS0040548,5
RTS0040549,5
RTS0040550,6
RTS0040552,4
RTS0040553,8
RTS0040554,5
RTS0040555,4
RTS0040556,8
RTS0040557,4
RTS0040558,9
RTS0040559,2
RTS0040560,2
RTS0040561,1
RTS0040562,6
RTS0040563,5
RTS0040564,5
RTS0040565,5
RTS0040566,4
RTS0040567,7
RTS0040568,5
RTS0040569,13
RTS0040570,5
RTS0040571,14
RTS0040572,18
RTS0040573,28
RTS0040574,29
RTS0040575,14
RTS0040576,10
RTS0040577,6
RTS0040578,7
RTS0040579,6
RTS0040580,13
RTS0040581,7
RTS0040582,10
RTS0040583,7
RTS0040584,5
RTS0040585,8
RTS0040586,5
RTS0040587,2
RTS0040588,5
RTS0040589,2
RTS0040590,2
RTS0040591,7
RTS0040592,8
RTS0040594,3
RTS0040595,8
RTS0040596,5
RTS0040597,10
RTS0040598,4
RTS0040599,2
RTS0040600,5
RTS0040601,4
RTS0040602,4
RTS0040603,12
RTS0040604,7
RTS0040605,7
RTS0040606,9
RTS0040607,14
RTS0040608,8
RTS0040609,8
RTS0040610,3
RTS0040611,3
RTS0040612,7
RTS0040613,7
RTS0040614,6
RTS0040615,4
RTS0040616,2
RTS0040617,5
RTS0040618,5
RTS0040619,6
RTS0040620,10
RTS0040621,9
RTS0040622,4
RTS0040623,12
RTS0040624,11
RTS0040625,8
RTS0040626,4
RTS0040627,6
RTS0040628,6
RTS0040629,11
RTS0040630,6
RTS0040631,6
RTS0040632,10
RTS0040633,6
RTS0040634,11
RTS0040635,1
RTS0040636,8
RTS0040637,8
RTS0040638,5
RTS0040639,3
RTS0040640,6
RTS0040641,53
RTS0040642,125
RTS0040643,105
RTS0040644,120
RTS0040645,166
RTS0040646,14
RTS0040647,9
RTS0040648,21
RTS0040649,14
RTS0040650,10
RTS0040651,29
RTS0040652,6
RTS0040653,13
RTS0040654,19
RTS0040655,13
RTS0040656,7
RTS0040657,13
RTS0040658,5
RTS0040659,6
RTS0040660,4
RTS0040661,5
RTS0040662,3
RTS0040663,8
RTS0040664,6
RTS0040666,9
RTS0040667,6
RTS0040668,5
RTS0040669,5
RTS0040670,6
RTS0040671,2
RTS0040672,3
RTS0040673,6
RTS0040674,9
RTS0040675,6
RTS0040676,12
RTS0040677,7
RTS0040678,23
RTS0040679,21
RTS0040680,33
RTS0040681,8
RTS0040682,13
RTS0040683,7
RTS0040684,11
RTS0040685,3
RTS0040686,1
RTS0040687,9
RTS0040688,7
RTS0040689,10
RTS0040690,4
RTS0040691,8
RTS0040692,5
RTS0040693,3
RTS0040694,7
RTS0040695,8
RTS0040696,9
RTS0040697,10
RTS0040698,1
RTS0040699,6
RTS0040700,8
RTS0040701,7
RTS0040702,21
RTS0040703,14
RTS0040704,17
RTS0040705,24
RTS0040706,8
RTS0040707,4
RTS0040708,2
RTS0040709,11
RTS0040710,7
RTS0040711,4
RTS0040712,6
RTS0040713,7
RTS0040714,2
RTS0040715,9
RTS0040716,11
RTS0040717,11
RTS0040718,10
RTS0040719,10
RTS0040720,10
RTS0040721,3
RTS0040722,8
RTS0040723,7
RTS0040724,8
RTS0040725,3
RTS0040726,4
RTS0040727,9
RTS0040728,12
RTS0040729,12
RTS0040730,7
RTS0040731,3
RTS0040732,6
RTS0040733,6
RTS0040734,3
RTS0040735,10
RTS0040736,7
RTS0040737,10
RTS0040738,6
RTS0040739,12
RTS0040740,9
RTS0040741,7
RTS0040742,6
RTS0040743,1
RTS0040744,6
RTS0040745,10
RTS0040746,4
RTS0040747,3
RTS0040748,7
RTS0040749,3
RTS0040750,4
RTS0040751,8
RTS0040752,4
RTS0040753,10
RTS0040754,2
RTS0040755,2
RTS0040756,5
RTS0040757,11
RTS0040758,4
RTS0040759,8
RTS0040760,11
RTS0040761,15
RTS0040762,9
RTS0040763,17
RTS0040764,20
RTS0040765,18
RTS0040766,11
RTS0040767,3
RTS0040768,6
RTS0040769,4
RTS0040770,3
RTS0040771,3
RTS0040772,5
RTS0040773,2
RTS0040774,6
RTS0040775,7
RTS0040776,9
RTS0040777,9
RTS0040778,11
RTS0040779,10
RTS0040780,10
RTS0040781,9
RTS0040782,11
RTS0040783,7
RTS0040784,9
RTS0040785,10
RTS0040786,6
RTS0040787,7
RTS0040788,5
RTS0040789,10
RTS0040790,9
RTS0040791,7
RTS0040792,17
RTS0040793,3
RTS0040794,7
RTS0040795,9
RTS0040796,12
RTS0040797,9
RTS0040798,8
RTS0040799,5
RTS0040800,6
RTS0040801,10
RTS0040802,11
RTS0040803,17
RTS0040804,10
RTS0040805,5
RTS0040806,3
RTS0040807,9
RTS0040808,3
RTS0040809,2
RTS0040810,8
RTS0040811,10
RTS0040812,6
RTS0040813,7
RTS0040814,7
RTS0040815,3
RTS0040816,10
RTS0040817,9
RTS0040818,11
RTS0040819,5
RTS0040820,3
RTS0040821,5
RTS0040822,11
RTS0040823,3
RTS0040824,7
RTS0040825,4
RTS0040826,8
RTS0040827,9
RTS0040828,8
RTS0040830,5
RTS0040831,5
RTS0040832,5
RTS0040833,6
RTS0040834,1
RTS0040836,51
RTS0040837,22
RTS0040838,55
RTS0040839,40
RTS0040840,23
RTS0040841,28
RTS0040842,35
RTS0040843,45
RTS0040844,36
RTS0040845,24
RTS0040846,7
RTS0040847,3
RTS0040848,9
RTS0040849,8
RTS0040850,8
RTS0040851,13
RTS0040852,12
RTS0040853,9
RTS0040854,18
RTS0040855,12
RTS0040856,7
RTS0040857,6
RTS0040858,9
RTS0040859,7
RTS0040860,13
RTS0040861,3
RTS0040862,9
RTS0040863,4
RTS0040864,8
RTS0040865,14
RTS0040866,8
RTS0040867,2
RTS0040868,6
RTS0040869,3
RTS0040870,10
RTS0040871,11
RTS0040872,10
RTS0040873,8
RTS0040874,15
RTS0040875,9
RTS0040876,6
RTS0040877,5
RTS0040878,5
RTS0040879,9
RTS0040880,5
RTS0040881,11
RTS0040882,3
RTS0040883,9
RTS0040884,4
RTS0040885,6
RTS0040886,4
RTS0040887,6
RTS0040888,7
RTS0040889,11
RTS0040890,10
RTS0040891,6
RTS0040892,4
RTS0040893,4
RTS0040894,6
RTS0040895,6
RTS0040896,10
RTS0040897,9
RTS0040898,14
RTS0040899,5
RTS0040900,13
RTS0040901,2
RTS0040902,10
RTS0040903,6
RTS0040904,6
RTS0040905,3
RTS0040906,4
RTS0040907,6
RTS0040908,6
RTS0040909,11
RTS0040910,12
RTS0040911,7
RTS0040912,5
RTS0040913,11
RTS0040914,5
RTS0040915,10
RTS0040916,8
RTS0040917,6
RTS0040918,5
RTS0040919,7
RTS0040920,1
RTS0040921,7
RTS0040922,6
RTS0040923,4
RTS0040924,6
RTS0040925,7
RTS0040926,4
RTS0040927,4
RTS0040928,4
RTS0040929,4
RTS0040930,2
RTS0040931,5
RTS0040932,7
RTS0040933,12
RTS0040934,11
RTS0040935,6
RTS0040936,12
RTS0040937,13
RTS0040938,14
RTS0040939,6
RTS0040940,8
RTS0040941,10
RTS0040942,8
RTS0040943,4
RTS0040944,13
RTS0040945,8
RTS0040946,32
RTS0040947,26
RTS0040948,37
RTS0040949,10
RTS0040950,24
RTS0040951,6
RTS0040952,6
RTS0040953,4
RTS0040954,3
RTS0040955,3
RTS0040956,8
RTS0040957,7
RTS0040958,10
RTS0040959,7
RTS0040960,4
RTS0040961,7
RTS0040962,7
RTS0040963,8
RTS0040964,6
RTS0040965,6
RTS0040966,9
RTS0040967,8
RTS0040968,5
RTS0040969,10
RTS0040970,6
RTS0040971,3
RTS0040972,7
RTS0040973,6
RTS0040974,9
RTS0040975,7
RTS0040976,13
RTS0040977,10
RTS0040978,9
RTS0040979,12
RTS0040980,10
RTS0040981,4
RTS0040982,5
RTS0040983,8
RTS0040984,6
RTS0040985,5
RTS0040986,12
RTS0040987,9
RTS0040988,6
RTS0040989,5
RTS0040990,4
RTS0040991,21
RTS0040992,7
RTS0040993,14
RTS0040994,11
RTS0040995,6
RTS0040996,7
RTS0040997,14
RTS0040998,12
RTS0040999,9
RTS0041000,8
RTS0041001,8
RTS0041002,6
RTS0041003,11
RTS0041004,13
RTS0041005,6
RTS0041006,7
RTS0041007,6
RTS0041008,13
RTS0041009,2
RTS0041010,7
RTS0041011,8
RTS0041012,5
RTS0041013,7
RTS0041014,6
RTS0041015,6
RTS0041016,20
RTS0041017,32
RTS0041018,14
RTS0041019,14
RTS0041020,22
RTS0041021,4
RTS0041022,2
RTS0041023,7
RTS0041024,9
RTS0041025,10
RTS0041026,24
RTS0041027,27
RTS0041028,32
RTS0041029,21
RTS0041030,15
RTS0041031,11
RTS0041032,8
RTS0041033,10
RTS0041034,10
RTS0041035,9
RTS0041036,10
RTS0041037,4
RTS0041038,7
RTS0041039,5
RTS0041040,8
RTS0041041,23
RTS0041042,47
RTS0041043,30
RTS0041044,10
RTS0041045,7
RTS0041046,31
RTS0041047,47
RTS0041048,37
RTS0041049,83
RTS0041050,98
RTS0041051,17
RTS0041052,16
RTS0041053,15
RTS0041054,16
RTS0041055,12
RTS0041056,31
RTS0041057,13
RTS0041058,16
RTS0041059,6
RTS0041060,23
RTS0041061,10
RTS0041062,10
RTS0041063,12
RTS0041064,8
RTS0041066,15
RTS0041067,13
RTS0041068,7
RTS0041069,7
RTS0041070,14
RTS0041071,11
RTS0041072,10
RTS0041073,3
RTS0041074,8
RTS0041075,7
RTS0041076,9
RTS0041077,6
RTS0041078,10
RTS0041079,9
RTS0041080,10
RTS0041081,6
RTS0041082,8
RTS0041083,4
RTS0041084,4
RTS0041085,2
RTS0041086,24
RTS0041087,20
RTS0041088,5
RTS0041089,10
RTS0041090,11
RTS0041091,8
RTS0041092,11
RTS0041093,6
RTS0041094,6
RTS0041095,10
RTS0041096,6
RTS0041097,9
RTS0041098,3
RTS0041099,6
RTS0041100,3
RTS0041101,6
RTS0041102,8
RTS0041103,7
RTS0041104,12
RTS0041105,6
RTS0041106,103
RTS0041107,212
RTS0041108,135
RTS0041109,118
RTS0041110,44
RTS0041111,8
RTS0041112,10
RTS0041113,12
RTS0041114,15
RTS0041115,8
RTS0041116,10
RTS0041117,18
RTS0041118,13
RTS0041119,12
RTS0041120,11
RTS0041121,7
RTS0041122,11
RTS0041123,5
RTS0041124,6
RTS0041125,9
RTS0041126,6
RTS0041127,10
RTS0041128,8
RTS0041129,2
RTS0041130,6
RTS0041131,10
RTS0041132,9
RTS0041133,2
RTS0041134,7
RTS0041135,6
RTS0041136,8
RTS0041137,4
RTS0041138,12
RTS0041139,9
RTS0041140,5
RTS0041141,5
RTS0041142,7
RTS0041143,4
RTS0041144,7
RTS0041145,11
RTS0041146,6
RTS0041147,3
RTS0041148,8
RTS0041149,4
RTS0041150,8
RTS0041151,35
RTS0041152,18
RTS0041153,14
RTS0041154,14
RTS0041155,29
RTS0041156,9
RTS0041157,9
RTS0041158,12
RTS0041159,6
RTS0041160,7
RTS0041161,5
RTS0041162,5
RTS0041163,6
RTS0041164,4
RTS0041165,5
RTS0041166,5
RTS0041167,2
RTS0041168,7
RTS0041169,2
RTS0041170,8
RTS0041171,23
RTS0041172,25
RTS0041173,23
RTS0041174,24
RTS0041175,23
RTS0041176,8
RTS0041177,5
RTS0041178,8
RTS0041179,4
RTS0041180,13
RTS0041181,9
RTS0041182,10
RTS0041183,8
RTS0041184,7
RTS0041185,4
RTS0041186,4
RTS0041187,5
RTS0041188,12
RTS0041189,5
RTS0041190,4
RTS0041191,18
RTS0041192,10
RTS0041193,9
RTS0041194,8
RTS0041195,6
RTS0041196,11
RTS0041197,4
RTS0041198,6
RTS0041199,8
RTS0041200,2
RTS0041201,8
RTS0041202,7
RTS0041203,12
RTS0041204,8
RTS0041205,7
RTS0041206,7
RTS0041207,5
RTS0041208,7
RTS0041209,9
RTS0041210,5
RTS0041211,52
RTS0041212,57
RTS0041213,58
RTS0041214,55
RTS0041215,42
RTS0041216,3
RTS0041217,5
RTS0041218,4
RTS0041219,7
RTS0041220,5
RTS0041221,10
RTS0041222,5
RTS0041223,12
RTS0041224,9
RTS0041225,15
RTS0041226,3
RTS0041227,4
RTS0041228,4
RTS0041229,7
RTS0041230,10
RTS0041231,29
RTS0041232,35
RTS0041233,49
RTS0041234,44
RTS0041235,17
RTS0041236,8
RTS0041237,3
RTS0041238,6
RTS0041239,3
RTS0041240,7
RTS0041241,34
RTS0041242,21
RTS0041243,13
RTS0041244,14
RTS0041246,7
RTS0041247,10
RTS0041248,5
RTS0041249,2
RTS0041250,10
RTS0041251,7
RTS0041252,7
RTS0041253,3
RTS0041254,10
RTS0041255,6
RTS0041256,8
RTS0041257,10
RTS0041258,5
RTS0041259,7
RTS0041260,15
RTS0041261,13
RTS0041262,13
RTS0041263,5
RTS0041265,3
RTS0041266,10
RTS0041267,10
RTS0041268,2
RTS0041269,9
RTS0041270,1
RTS0041271,5
RTS0041272,8
RTS0041273,8
RTS0041274,7
RTS0041275,9
RTS0041276,6
RTS0041277,4
RTS0041278,2
RTS0041279,9
RTS0041280,5
RTS0041281,1
RTS0041282,6
RTS0041283,4
RTS0041284,11
RTS0041285,5
RTS0041286,5
RTS0041287,2
RTS0041288,8
RTS0041289,5
RTS0041290,5
RTS0041291,3
RTS0041292,8
RTS0041293,4
RTS0041294,3
RTS0041295,3
RTS0041296,14
RTS0041297,9
RTS0041298,12
RTS0041299,10
RTS0041300,12
RTS0041301,11
RTS0041302,9
RTS0041303,7
RTS0041304,8
RTS0041305,4
RTS0041306,6
RTS0041307,5
RTS0041308,9
RTS0041309,7
RTS0041310,5
RTS0041311,3
RTS0041312,3
RTS0041313,8
RTS0041314,4
RTS0041315,11
RTS0041316,13
RTS0041317,8
RTS0041318,16
RTS0041319,5
RTS0041320,6
RTS0041321,4
RTS0041322,8
RTS0041323,10
RTS0041324,5
RTS0041325,9
RTS0041326,9
RTS0041327,6
RTS0041328,6
RTS0041329,3
RTS0041330,5
RTS0041331,7
RTS0041332,9
RTS0041333,2
RTS0041334,3
RTS0041335,4
RTS0041346,15
RTS0041347,6
RTS0041348,23
RTS0041349,24
RTS0041350,23
RTS0041351,8
RTS0041352,8
RTS0041353,4
RTS0041354,4
RTS0041355,5
RTS0041356,5
RTS0041357,1
RTS0041358,5
RTS0041359,3
RTS0041360,2
RTS0041361,6
RTS0041362,5
RTS0041363,7
RTS0041364,8
RTS0041365,3
RTS0041366,12
RTS0041367,7
RTS0041368,5
RTS0041369,6
RTS0041370,4
RTS0041371,8
RTS0041372,8
RTS0041373,3
RTS0041374,5
RTS0041375,7
RTS0041376,7
RTS0041377,8
RTS0041378,8
RTS0041379,1
RTS0041380,4
RTS0041381,5
RTS0041382,6
RTS0041383,9
RTS0041384,5
RTS0041385,8
RTS0041386,5
RTS0041387,6
RTS0041388,4
RTS0041389,5
RTS0041390,6
RTS0041391,4
RTS0041392,7
RTS0041393,3
RTS0041394,5
RTS0041395,8
RTS0041396,34
RTS0041397,24
RTS0041398,20
RTS0041399,17
RTS0041400,7
RTS0041401,7
RTS0041402,5
RTS0041403,4
RTS0041404,3
RTS0041405,3
RTS0041406,8
RTS0041407,8
RTS0041408,3
RTS0041409,4
RTS0041410,5
RTS0041411,2
RTS0041412,3
RTS0041413,2
RTS0041414,8
RTS0041415,7
RTS0041416,4
RTS0041417,6
RTS0041418,3
RTS0041419,5
RTS0041420,3
RTS0041421,7
RTS0041422,7
RTS0041423,8
RTS0041424,4
RTS0041425,3
RTS0041426,8
RTS0041427,5
RTS0041428,10
RTS0041429,5
RTS0041430,8
RTS0041431,6
RTS0041432,9
RTS0041433,6
RTS0041434,5
RTS0041435,10
RTS0041436,5
RTS0041437,8
RTS0041438,6
RTS0041439,3
RTS0041440,8
RTS0041441,4
RTS0041442,3
RTS0041443,8
RTS0041444,6
RTS0041445,6
RTS0041446,2
RTS0041447,3
RTS0041448,2
RTS0041449,4
RTS0041450,8
RTS0041451,8
RTS0041452,6
RTS0041453,5
RTS0041454,8
RTS0041455,7
RTS0041456,5
RTS0041457,3
RTS0041458,5
RTS0041459,6
RTS0041460,4
RTS0041461,4
RTS0041462,8
RTS0041463,3
RTS0041464,10
RTS0041465,5
RTS0041466,6
RTS0041467,9
RTS0041468,5
RTS0041469,9
RTS0041470,7
RTS0041471,5
RTS0041472,1
RTS0041473,4
RTS0041474,9
RTS0041475,7
RTS0041476,3
RTS0041477,9
RTS0041478,3
RTS0041479,5
RTS0041480,7
RTS0041481,5
RTS0041482,9
RTS0041483,6
RTS0041484,7
RTS0041485,7
RTS0041486,8
RTS0041487,11
RTS0041488,10
RTS0041489,11
RTS0041490,9
RTS0041491,5
RTS0041492,4
RTS0041493,7
RTS0041494,5
RTS0041495,4
RTS0041496,13
RTS0041497,12
RTS0041498,18
RTS0041499,15
RTS0041500,14
RTS0041501,60
RTS0041502,24
RTS0041503,36
RTS0041504,39
RTS0041505,42
RTS0041506,5
RTS0041507,4
RTS0041508,4
RTS0041509,5
RTS0041510,8
RTS0041511,4
RTS0041512,3
RTS0041513,2
RTS0041514,9
RTS0041515,7
RTS0041516,8
RTS0041517,3
RTS0041518,5
RTS0041519,4
RTS0041520,4
RTS0041521,2
RTS0041522,5
RTS0041523,3
RTS0041524,5
RTS0041525,3
RTS0041526,23
RTS0041527,101
RTS0041528,92
RTS0041529,23
RTS0041530,80
RTS0041531,4
RTS0041532,7
RTS0041533,4
RTS0041534,2
RTS0041535,1
RTS0041536,7
RTS0041537,5
RTS0041538,5
RTS0041540,3
RTS0041541,8
RTS0041542,2
RTS0041543,4
RTS0041544,11
RTS0041545,1
RTS0041546,2
RTS0041547,8
RTS0041548,10
RTS0041549,7
RTS0041550,5
RTS0041551,7
RTS0041552,5
RTS0041553,5
RTS0041554,3
RTS0041555,5
RTS0041557,3
RTS0041558,4
RTS0041559,5
RTS0041560,10
RTS0041561,6
RTS0041562,4
RTS0041563,11
RTS0041564,7
RTS0041565,11
RTS0041566,19
RTS0041567,24
RTS0041568,19
RTS0041569,6
RTS0041570,29
RTS0041571,4
RTS0041572,4
RTS0041573,3
RTS0041574,4
RTS0041575,4
RTS0041576,7
RTS0041577,13
RTS0041578,6
RTS0041579,6
RTS0041580,7
RTS0041581,6
RTS0041582,6
RTS0041583,6
RTS0041584,10
RTS0041585,6
RTS0041586,5
RTS0041587,9
RTS0041588,1
RTS0041589,9
RTS0041590,8
RTS0041591,2
RTS0041592,3
RTS0041593,5
RTS0041594,2
RTS0041595,8
RTS0041596,10
RTS0041597,14
RTS0041598,15
RTS0041599,8
RTS0041600,9
RTS0041601,5
RTS0041602,1
RTS0041603,4
RTS0041604,3
RTS0041605,6
RTS0041606,10
RTS0041607,6
RTS0041608,7
RTS0041609,9
RTS0041610,4
RTS0041611,11
RTS0041612,14
RTS0041613,8
RTS0041614,11
RTS0041615,14
RTS0041616,3
RTS0041617,6
RTS0041618,6
RTS0041619,7
RTS0041620,13
RTS0041621,11
RTS0041622,6
RTS0041623,2
RTS0041624,10
RTS0041625,6
RTS0041626,19
RTS0041627,13
RTS0041628,5
RTS0041629,2
RTS0041630,10
RTS0041631,11
RTS0041632,9
RTS0041633,8
RTS0041634,10
RTS0041635,8
RTS0041636,26
RTS0041637,28
RTS0041638,35
RTS0041639,18
RTS0041640,28
RTS0041641,7
RTS0041642,5
RTS0041643,12
RTS0041644,5
RTS0041645,10
RTS0041646,5
RTS0041647,9
RTS0041648,7
RTS0041649,7
RTS0041650,8
RTS0041651,4
RTS0041652,7
RTS0041653,5
RTS0041654,4
RTS0041655,2
RTS0041656,4
RTS0041657,13
RTS0041658,7
RTS0041659,8
RTS0041660,10
RTS0041661,12
RTS0041662,11
RTS0041663,3
RTS0041664,7
RTS0041665,7
RTS0041666,5
RTS0041667,8
RTS0041668,7
RTS0041669,11
RTS0041670,9
RTS0041671,3
RTS0041672,8
RTS0041673,1
RTS0041674,11
RTS0041675,5
RTS0041676,7
RTS0041677,2
RTS0041678,5
RTS0041679,13
RTS0041680,4
RTS0041681,8
RTS0041682,8
RTS0041683,3
RTS0041684,5
RTS0041685,5
RTS0041686,8
RTS0041687,5
RTS0041688,8
RTS0041689,11
RTS0041690,21
RTS0041691,23
RTS0041692,7
RTS0041693,13
RTS0041694,6
RTS0041695,11
RTS0041696,9
RTS0041697,8
RTS0041698,2
RTS0041699,8
RTS0041700,2
RTS0041701,5
RTS0041702,4
RTS0041703,5
RTS0041704,6
RTS0041705,5
RTS0041706,24
RTS0041707,9
RTS0041708,28
RTS0041709,33
RTS0041710,36
RTS0041711,8
RTS0041712,8
RTS0041713,4
RTS0041714,13
RTS0041715,4
RTS0041716,105
RTS0041717,83
RTS0041718,113
RTS0041719,114
RTS0041720,143
RTS0041721,22
RTS0041722,10
RTS0041723,13
RTS0041724,16
RTS0041725,20
RTS0041726,3
RTS0041727,4
RTS0041728,5
RTS0041729,1
RTS0041730,8
RTS0041731,4
RTS0041732,5
RTS0041733,4
RTS0041734,2
RTS0041735,11
RTS0041736,4
RTS0041737,6
RTS0041738,4
RTS0041739,3
RTS0041740,3
RTS0041741,7
RTS0041742,12
RTS0041743,13
RTS0041744,13
RTS0041745,6
RTS0041746,13
RTS0041747,14
RTS0041748,10
RTS0041749,10
RTS0041750,14
RTS0041751,10
RTS0041752,3
RTS0041753,21
RTS0041754,14
RTS0041755,16
RTS0041756,17
RTS0041757,6
RTS0041758,6
RTS0041759,11
RTS0041760,5
RTS0041761,4
RTS0041762,9
RTS0041763,8
RTS0041764,5
RTS0041765,8
RTS0041766,1
RTS0041767,12
RTS0041768,11
RTS0041769,5
RTS0041770,17
RTS0041771,9
RTS0041772,7
RTS0041773,8
RTS0041774,4
RTS0041775,6
RTS0041776,23
RTS0041777,11
RTS0041778,12
RTS0041779,9
RTS0041780,9
RTS0041781,8
RTS0041782,10
RTS0041783,7
RTS0041784,5
RTS0041785,12
RTS0041786,9
RTS0041787,18
RTS0041788,10
RTS0041789,9
RTS0041790,22
RTS0041791,16
RTS0041793,13
RTS0041794,7
RTS0041795,7
RTS0041796,6
RTS0041797,5
RTS0041798,8
RTS0041799,4
RTS0041800,3
RTS0041802,6
RTS0041803,6
RTS0041804,5
RTS0041805,5
RTS0041806,1
RTS0041807,7
RTS0041808,4
RTS0041809,5
RTS0041810,4
RTS0041811,16
RTS0041812,15
RTS0041813,14
RTS0041814,11
RTS0041815,11
RTS0041816,10
RTS0041817,9
RTS0041818,12
RTS0041819,8
RTS0041820,18
RTS0041821,21
RTS0041822,11
RTS0041823,9
RTS0041824,23
RTS0041825,9
RTS0041826,15
RTS0041827,15
RTS0041828,16
RTS0041829,7
RTS0041830,3
RTS0041831,12
RTS0041832,14
RTS0041833,15
RTS0041834,13
RTS0041835,13
RTS0041836,20
RTS0041837,7
RTS0041838,2
RTS0041839,15
RTS0041840,9
RTS0041841,5
RTS0041842,5
RTS0041843,8
RTS0041845,4
RTS0041846,3
RTS0041847,9
RTS0041848,3
RTS0041849,7
RTS0041850,3
RTS0041851,7
RTS0041852,7
RTS0041853,1
RTS0041854,5
RTS0041855,5
RTS0041856,16
RTS0041857,40
RTS0041858,42
RTS0041859,20
RTS0041860,42
RTS0041861,5
RTS0041862,7
RTS0041863,9
RTS0041864,7
RTS0041865,8
RTS0041866,5
RTS0041867,3
RTS0041868,5
RTS0041869,5
RTS0041870,5
RTS0041871,7
RTS0041872,7
RTS0041873,7
RTS0041874,9
RTS0041875,4
RTS0041876,24
RTS0041877,25
RTS0041878,19
RTS0041879,40
RTS0041880,34
RTS0041881,6
RTS0041882,4
RTS0041883,5
RTS0041884,11
RTS0041885,7
RTS0041886,27
RTS0041887,25
RTS0041888,25
RTS0041889,9
RTS0041890,20
RTS0041891,25
RTS0041892,17
RTS0041893,11
RTS0041894,13
RTS0041895,17
RTS0041896,4
RTS0041897,2
RTS0041898,7
RTS0041899,6
RTS0041900,5
RTS0041901,12
RTS0041902,5
RTS0041903,8
RTS0041904,11
RTS0041905,7
RTS0041906,63
RTS0041907,2
RTS0041908,30
RTS0041909,4
RTS0041910,10
RTS0041911,6
RTS0041912,7
RTS0041913,6
RTS0041914,6
RTS0041915,9
RTS0041916,60
RTS0041917,39
RTS0041918,50
RTS0041919,95
RTS0041920,80
RTS0041922,9
RTS0041923,2
RTS0041924,5
RTS0041925,7
RTS0041926,3
RTS0041927,3
RTS0041928,8
RTS0041929,5
RTS0041930,10
RTS0041931,2
RTS0041932,8
RTS0041933,4
RTS0041934,2
RTS0041935,5
RTS0041936,7
RTS0041937,8
RTS0041938,3
RTS0041939,3
RTS0041940,9
RTS0041941,3
RTS0041942,6
RTS0041943,5
RTS0041944,8
RTS0041945,4
RTS0041946,6
RTS0041947,6
RTS0041948,8
RTS0041949,8
RTS0041950,8
RTS0041951,3
RTS0041952,8
RTS0041953,5
RTS0041954,10
RTS0041955,7
RTS0041956,2
RTS0041957,3
RTS0041958,9
RTS0041959,6
RTS0041960,7
RTS0041961,7
RTS0041962,11
RTS0041963,8
RTS0041964,19
RTS0041965,13
RTS0041966,8
RTS0041967,3
RTS0041968,7
RTS0041971,3
RTS0041972,8
RTS0041973,9
RTS0041974,7
RTS0041975,8
RTS0041976,15
RTS0041977,27
RTS0041978,11
RTS0041979,14
RTS0041980,19
RTS0041981,11
RTS0041982,12
RTS0041983,10
RTS0041984,9
RTS0041985,24
RTS0041986,10
RTS0041987,15
RTS0041988,10
RTS0041989,9
RTS0041990,13
RTS0041991,7
RTS0041992,8
RTS0041993,10
RTS0041994,7
RTS0041995,8
RTS0041996,2
RTS0041997,10
RTS0041998,6
RTS0041999,7
RTS0042000,10
RTS0042001,5
RTS0042002,6
RTS0042003,5
RTS0042004,4
RTS0042005,6
RTS0042006,4
RTS0042007,6
RTS0042008,3
RTS0042009,9
RTS0042010,7
RTS0042011,12
RTS0042012,24
RTS0042013,23
RTS0042014,6
RTS0042015,14
RTS0042016,1
RTS0042017,6
RTS0042018,8
RTS0042019,6
RTS0042020,4
RTS0042021,15
RTS0042022,9
RTS0042023,15
RTS0042024,11
RTS0042025,11
RTS0042026,3
RTS0042027,4
RTS0042028,4
RTS0042029,3
RTS0042030,3
RTS0042031,33
RTS0042032,39
RTS0042033,11
RTS0042034,9
RTS0042035,34
RTS0042036,7
RTS0042037,10
RTS0042038,12
RTS0042039,12
RTS0042040,11
RTS0042041,13
RTS0042042,9
RTS0042043,5
RTS0042044,17
RTS0042045,11
RTS0042046,15
RTS0042047,13
RTS0042048,9
RTS0042049,10
RTS0042050,6
RTS0042051,7
RTS0042052,13
RTS0042053,11
RTS0042054,6
RTS0042055,8
RTS0042056,8
RTS0042057,8
RTS0042058,4
RTS0042059,11
RTS0042060,10
RTS0042061,3
RTS0042062,4
RTS0042063,7
RTS0042064,10
RTS0042065,6
RTS0042066,9
RTS0042067,10
RTS0042068,3
RTS0042069,4
RTS0042071,9
RTS0042072,10
RTS0042073,3
RTS0042074,9
RTS0042075,10
RTS0042076,5
RTS0042077,2
RTS0042078,3
RTS0042079,7
RTS0042080,8
RTS0042081,32
RTS0042082,26
RTS0042083,21
RTS0042084,23
RTS0042085,26
RTS0042086,6
RTS0042087,7
RTS0042088,3
RTS0042089,8
RTS0042090,9
RTS0042091,6
RTS0042092,2
RTS0042093,3
RTS0042094,3
RTS0042095,3
RTS0042096,5
RTS0042097,8
RTS0042098,6
RTS0042099,5
RTS0042100,8
RTS0042101,2
RTS0042102,4
RTS0042103,6
RTS0042104,5
RTS0042105,5
RTS0042106,7
RTS0042107,10
RTS0042108,6
RTS0042109,3
RTS0042110,5
RTS0042111,8
RTS0042112,6
RTS0042113,3
RTS0042114,5
RTS0042115,7
RTS0042116,4
RTS0042117,3
RTS0042118,4
RTS0042119,4
RTS0042120,4
RTS0042121,12
RTS0042122,3
RTS0042123,8
RTS0042124,5
RTS0042125,10
RTS0042126,6
RTS0042127,4
RTS0042128,5
RTS0042129,6
RTS0042130,16
RTS0042131,10
RTS0042132,9
RTS0042133,4
RTS0042134,2
RTS0042135,5
RTS0042136,9
RTS0042137,11
RTS0042138,11
RTS0042139,11
RTS0042140,5
RTS0042141,6
RTS0042142,7
RTS0042143,6
RTS0042144,5
RTS0042145,3
RTS0042146,22
RTS0042147,12
RTS0042148,16
RTS0042149,13
RTS0042150,18
RTS0042151,7
RTS0042152,8
RTS0042153,10
RTS0042154,5
RTS0042155,6
RTS0042156,5
RTS0042157,4
RTS0042158,7
RTS0042159,5
RTS0042160,5
RTS0042161,4
RTS0042162,6
RTS0042163,4
RTS0042164,6
RTS0042165,7
RTS0042166,7
RTS0042167,6
RTS0042168,5
RTS0042169,9
RTS0042170,5
RTS0042171,10
RTS0042172,6
RTS0042173,9
RTS0042174,6
RTS0042175,6
RTS0042176,5
RTS0042177,9
RTS0042178,20
RTS0042179,5
RTS0042180,12
RTS0042181,8
RTS0042182,5
RTS0042183,8
RTS0042184,10
RTS0042185,3
RTS0042186,8
RTS0042187,4
RTS0042188,7
RTS0042189,3
RTS0042190,6
RTS0042191,4
RTS0042192,5
RTS0042193,6
RTS0042194,7
RTS0042195,5
RTS0042196,10
RTS0042197,11
RTS0042198,3
RTS0042199,10
RTS0042200,7
RTS0042201,4
RTS0042202,11
RTS0042203,11
RTS0042204,7
RTS0042205,9
RTS0042206,1
RTS0042207,8
RTS0042208,8
RTS0042209,4
RTS0042210,6
RTS0042211,4
RTS0042212,6
RTS0042213,6
RTS0042214,4
RTS0042215,9
RTS0042216,5
RTS0042217,4
RTS0042218,6
RTS0042219,5
RTS0042220,9
RTS0042221,7
RTS0042222,4
RTS0042223,6
RTS0042224,3
RTS0042225,4
RTS0042226,8
RTS0042227,3
RTS0042228,9
RTS0042229,4
RTS0042230,5
RTS0042231,10
RTS0042232,4
RTS0042233,6
RTS0042234,8
RTS0042235,7
RTS0042236,2
RTS0042237,11
RTS0042238,13
RTS0042239,5
RTS0042240,5
RTS0042241,8
RTS0042242,2
RTS0042243,7
RTS0042244,2
RTS0042245,4
RTS0042246,4
RTS0042247,9
RTS0042248,10
RTS0042249,540
RTS0042250,9
RTS0042251,7
RTS0042252,4
RTS0042253,3
RTS0042254,4
RTS0042255,8
RTS0042256,13
RTS0042257,5
RTS0042258,8
RTS0042259,7
RTS0042260,5
RTS0042261,18
RTS0042262,15
RTS0042263,20
RTS0042264,16
RTS0042265,16
RTS0042266,10
RTS0042267,10
RTS0042268,9
RTS0042269,4
RTS0042270,7
RTS0042271,11
RTS0042272,38
RTS0042273,24
RTS0042274,17
RTS0042275,24
RTS0042276,14
RTS0042277,11
RTS0042278,5
RTS0042279,10
RTS0042280,5
RTS0042281,4
RTS0042282,7
RTS0042283,7
RTS0042284,16
RTS0042285,5
RTS0042286,9
RTS0042287,7
RTS0042288,5
RTS0042289,7
RTS0042290,3
RTS0042291,36
RTS0042292,48
RTS0042293,16
RTS0042294,13
RTS0042295,29
RTS0042296,4
RTS0042297,6
RTS0042298,4
RTS0042299,4
RTS0042300,3
RTS0042301,20
RTS0042302,14
RTS0042303,15
RTS0042304,11
RTS0042305,10
RTS0042306,10
RTS0042307,10
RTS0042308,11
RTS0042309,14
RTS0042310,14
RTS0042311,3
RTS0042312,6
RTS0042313,4
RTS0042314,3
RTS0042315,6
RTS0042316,4
RTS0042317,9
RTS0042318,9
RTS0042319,6
RTS0042320,4
RTS0042321,4
RTS0042322,7
RTS0042323,7
RTS0042324,3
RTS0042325,3
RTS0042326,8
RTS0042327,7
RTS0042328,6
RTS0042329,8
RTS0042330,5
RTS0042331,8
RTS0042332,10
RTS0042333,19
RTS0042334,9
RTS0042335,7
RTS0042336,8
RTS0042337,9
RTS0042338,8
RTS0042339,8
RTS0042340,5
RTS0042341,30
RTS0042342,21
RTS0042343,30
RTS0042344,25
RTS0042345,18
RTS0042346,7
RTS0042347,5
RTS0042348,4
RTS0042349,7
RTS0042350,6
RTS0042351,8
RTS0042352,18
RTS0042353,12
RTS0042354,11
RTS0042355,7
RTS0042356,8
RTS0042357,9
RTS0042358,7
RTS0042359,4
RTS0042360,10
RTS0042361,10
RTS0042362,18
RTS0042363,18
RTS0042364,10
RTS0042365,12
RTS0042366,5
RTS0042367,3
RTS0042368,12
RTS0042369,2
RTS0042370,4
RTS0042371,15
RTS0042372,7
RTS0042373,13
RTS0042374,10
RTS0042375,8
RTS0042376,3
RTS0042377,2
RTS0042378,4
RTS0042379,3
RTS0042380,2
RTS0042381,17
RTS0042382,33
RTS0042383,19
RTS0042384,28
RTS0042385,33
RTS0042386,4
RTS0042387,3
RTS0042388,5
RTS0042389,5
RTS0042390,8
RTS0042391,7
RTS0042392,3
RTS0042393,4
RTS0042394,7
RTS0042395,6
RTS0042396,6
RTS0042397,7
RTS0042398,3
RTS0042399,5
RTS0042400,2
RTS0042401,10
RTS0042402,8
RTS0042403,4
RTS0042404,5
RTS0042405,5
RTS0042406,8
RTS0042407,7
RTS0042408,2
RTS0042409,7
RTS0042410,5
RTS0042411,6
RTS0042412,4
RTS0042413,10
RTS0042414,5
RTS0042415,9
RTS0042416,22
RTS0042417,31
RTS0042418,18
RTS0042419,29
RTS0042420,13
RTS0042421,4
RTS0042422,5
RTS0042423,10
RTS0042424,8
RTS0042425,6
RTS0042426,18
RTS0042427,10
RTS0042428,25
RTS0042429,30
RTS0042430,25
RTS0042431,2
RTS0042432,7
RTS0042433,8
RTS0042434,12
RTS0042435,7
RTS0042436,6
RTS0042437,1
RTS0042438,7
RTS0042439,9
RTS0042440,3
RTS0042441,7
RTS0042442,5
RTS0042443,5
RTS0042444,9
RTS0042445,5
RTS0042446,18
RTS0042447,10
RTS0042448,23
RTS0042449,9
RTS0042450,10
RTS0042451,5
RTS0042452,10
RTS0042453,19
RTS0042454,4
RTS0042455,4
RTS0042456,8
RTS0042457,5
RTS0042458,8
RTS0042460,11
RTS0042461,15
RTS0042462,17
RTS0042463,6
RTS0042464,15
RTS0042465,13
RTS0042466,10
RTS0042467,10
RTS0042468,8
RTS0042469,21
RTS0042470,5
RTS0042471,4
RTS0042472,8
RTS0042473,8
RTS0042474,13
RTS0042475,6
RTS0042476,6
RTS0042477,9
RTS0042478,5
RTS0042479,7
RTS0042480,3
RTS0042481,17
RTS0042482,18
RTS0042483,89
RTS0042484,50
RTS0042485,24
RTS0042486,4
RTS0042487,7
RTS0042488,8
RTS0042489,9
RTS0042490,4
RTS0042491,3
RTS0042492,1
RTS0042493,6
RTS0042494,2
RTS0042495,4
RTS0042496,8
RTS0042497,6
RTS0042498,5
RTS0042499,13
RTS0042500,10
RTS0042501,8
RTS0042502,3
RTS0042503,3
RTS0042504,5
RTS0042505,6
RTS0042506,1
RTS0042507,6
RTS0042508,2
RTS0042509,6
RTS0042510,1
RTS0042515,3
RTS0042522,3
RTS0042526,5
RTS0042527,5
RTS0042528,2
RTS0042529,4
RTS0042530,2
RTS0042531,8
RTS0042532,2
RTS0042533,1
RTS0042534,2
RTS0042535,2
RTS0042536,12
RTS0042537,6
RTS0042538,8
RTS0042539,12
RTS0042540,6
RTS0042541,4
RTS0042542,5
RTS0042543,8
RTS0042544,6
RTS0042545,4
RTS0042546,1
RTS0042547,8
RTS0042548,4
RTS0042549,2
RTS0042550,5
RTS0042551,6
RTS0042552,4
RTS0042553,4
RTS0042554,5
RTS0042555,2
RTS0042556,6
RTS0042557,5
RTS0042558,10
RTS0042559,6
RTS0042560,5
RTS0042561,4
RTS0042562,4
RTS0042563,8
RTS0042564,9
RTS0042565,1
RTS0042566,6
RTS0042567,8
RTS0042568,18
RTS0042569,10
RTS0042570,9
RTS0042571,14
RTS0042572,19
RTS0042573,19
RTS0042574,13
RTS0042575,13
RTS0042576,8
RTS0042577,12
RTS0042578,6
RTS0042579,13
RTS0042580,8
RTS0042581,6
RTS0042582,4
RTS0042583,16
RTS0042584,6
RTS0042585,3
RTS0042586,52
RTS0042587,69
RTS0042588,64
RTS0042589,48
RTS0042590,58
RTS0042591,5
RTS0042592,6
RTS0042593,4
RTS0042594,5
RTS0042595,6
RTS0042596,5
RTS0042597,8
RTS0042598,5
RTS0042599,10
RTS0042600,5
RTS0042601,7
RTS0042602,5
RTS0042603,5
RTS0042604,10
RTS0042605,5
RTS0042606,3
RTS0042607,5
RTS0042608,11
RTS0042609,4
RTS0042610,10
RTS0042611,23
RTS0042612,17
RTS0042613,17
RTS0042614,24
RTS0042615,24
RTS0042616,29
RTS0042617,35
RTS0042618,47
RTS0042619,18
RTS0042620,38
RTS0042621,3
RTS0042622,7
RTS0042623,3
RTS0042624,8
RTS0042625,7
RTS0042626,30
RTS0042627,42
RTS0042628,18
RTS0042629,18
RTS0042630,35
RTS0042631,3
RTS0042633,4
RTS0042634,5
RTS0042635,7
RTS0042636,20
RTS0042637,28
RTS0042638,26
RTS0042639,16
RTS0042640,15
RTS0042641,8
RTS0042642,10
RTS0042643,2
RTS0042644,7
RTS0042645,3
RTS0042646,8
RTS0042647,6
RTS0042648,5
RTS0042649,12
RTS0042650,4
RTS0042651,9
RTS0042652,3
RTS0042653,8
RTS0042654,6
RTS0042655,5
RTS0042656,7
RTS0042657,8
RTS0042658,9
RTS0042659,3
RTS0042660,10
RTS0042661,14
RTS0042662,8
RTS0042663,12
RTS0042664,5
RTS0042665,12
RTS0042666,6
RTS0042667,5
RTS0042668,4
RTS0042669,6
RTS0042670,7
RTS0042671,6
RTS0042672,1
RTS0042673,3
RTS0042674,3
RTS0042675,6
RTS0042676,7
RTS0042678,6
RTS0042679,9
RTS0042680,8
RTS0042681,33
RTS0042682,35
RTS0042683,49
RTS0042684,24
RTS0042685,33
RTS0042686,9
RTS0042687,8
RTS0042688,2
RTS0042689,5
RTS0042690,8
RTS0042691,6
RTS0042692,7
RTS0042693,3
RTS0042694,2
RTS0042695,5
RTS0042696,2
RTS0042697,3
RTS0042698,4
RTS0042699,5
RTS0042700,4
RTS0042701,4
RTS0042702,3
RTS0042703,7
RTS0042704,1
RTS0042705,6
RTS0042706,2
RTS0042707,5
RTS0042708,12
RTS0042709,5
RTS0042710,5
RTS0042711,47
RTS0042712,30
RTS0042713,25
RTS0042714,29
RTS0042715,24
RTS0042716,8
RTS0042717,3
RTS0042718,3
RTS0042719,4
RTS0042720,3
RTS0042721,9
RTS0042722,9
RTS0042723,7
RTS0042724,9
RTS0042725,6
RTS0042726,4
RTS0042727,5
RTS0042728,6
RTS0042729,1
RTS0042730,3
RTS0042731,1
RTS0042732,9
RTS0042733,6
RTS0042734,7
RTS0042735,1
RTS0042736,20
RTS0042737,15
RTS0042738,14
RTS0042739,10
RTS0042740,13
RTS0042741,8
RTS0042742,9
RTS0042743,2
RTS0042744,10
RTS0042745,3
RTS0042746,12
RTS0042747,23
RTS0042748,13
RTS0042749,7
RTS0042750,10
RTS0042751,4
RTS0042752,9
RTS0042753,11
RTS0042754,6
RTS0042755,6
RTS0042756,6
RTS0042757,8
RTS0042758,2
RTS0042759,6
RTS0042760,6
RTS0042761,5
RTS0042762,3
RTS0042763,8
RTS0042764,7
RTS0042765,2
RTS0042766,12
RTS0042767,9
RTS0042768,7
RTS0042769,10
RTS0042770,5
RTS0042771,24
RTS0042772,38
RTS0042773,22
RTS0042774,41
RTS0042775,25
RTS0042776,9
RTS0042777,9
RTS0042778,9
RTS0042779,8
RTS0042780,9
RTS0042781,12
RTS0042782,6
RTS0042783,7
RTS0042784,7
RTS0042785,5
RTS0042786,9
RTS0042787,13
RTS0042788,11
RTS0042789,12
RTS0042790,5
RTS0042791,14
RTS0042792,9
RTS0042793,15
RTS0042794,18
RTS0042795,10
RTS0042796,7
RTS0042797,6
RTS0042798,3
RTS0042799,8
RTS0042800,11
RTS0042801,12
RTS0042802,10
RTS0042803,6
RTS0042804,5
RTS0042805,5
RTS0042806,8
RTS0042807,10
RTS0042808,25
RTS0042809,12
RTS0042810,10
RTS0042811,10
RTS0042812,9
RTS0042813,5
RTS0042814,3
RTS0042815,4
RTS0042816,5
RTS0042817,8
RTS0042818,12
RTS0042819,10
RTS0042820,5
RTS0042821,10
RTS0042822,7
RTS0042823,3
RTS0042824,4
RTS0042825,5
RTS0042826,7
RTS0042827,4
RTS0042828,7
RTS0042829,10
RTS0042830,11
RTS0042831,15
RTS0042832,15
RTS0042833,10
RTS0042834,8
RTS0042835,9
RTS0042836,15
RTS0042837,14
RTS0042838,10
RTS0042839,14
RTS0042840,11
RTS0042841,8
RTS0042842,11
RTS0042843,8
RTS0042844,11
RTS0042845,12
RTS0042846,2
RTS0042847,12
RTS0042848,9
RTS0042849,9
RTS0042850,5
RTS0042851,9
RTS0042852,8
RTS0042853,12
RTS0042854,10
RTS0042855,8
RTS0042856,5
RTS0042857,5
RTS0042858,9
RTS0042859,13
RTS0042860,8
RTS0042861,10
RTS0042862,8
RTS0042863,12
RTS0042864,11
RTS0042865,7
RTS0042866,19
RTS0042867,8
RTS0042868,3
RTS0042869,19
RTS0042870,13
RTS0042871,8
RTS0042872,1
RTS0042873,2
RTS0042874,4
RTS0042875,10
RTS0042876,16
RTS0042877,16
RTS0042878,12
RTS0042879,8
RTS0042880,10
RTS0042881,14
RTS0042882,14
RTS0042883,16
RTS0042884,14
RTS0042885,10
RTS0042886,4
RTS0042887,4
RTS0042888,11
RTS0042889,2
RTS0042890,12
RTS0042891,12
RTS0042892,8
RTS0042893,7
RTS0042894,10
RTS0042895,9
RTS0042896,28
RTS0042897,10
RTS0042898,12
RTS0042899,23
RTS0042900,19
RTS0042901,4
RTS0042902,10
RTS0042903,6
RTS0042904,5
RTS0042905,7
RTS0042906,6
RTS0042907,3
RTS0042908,6
RTS0042909,5
RTS0042910,8
RTS0042911,10
RTS0042912,6
RTS0042913,10
RTS0042914,7
RTS0042915,5
RTS0042916,10
RTS0042917,7
RTS0042918,8
RTS0042919,6
RTS0042920,7
RTS0042921,11
RTS0042922,9
RTS0042923,18
RTS0042924,10
RTS0042925,14
RTS0042926,4
RTS0042927,7
RTS0042928,4
RTS0042929,6
RTS0042930,3
RTS0042931,6
RTS0042932,7
RTS0042933,6
RTS0042934,5
RTS0042935,10
RTS0042936,2
RTS0042937,5
RTS0042938,6
RTS0042939,9
RTS0042940,10
RTS0042941,19
RTS0042942,25
RTS0042943,25
RTS0042944,25
RTS0042945,14
RTS0042946,7
RTS0042947,9
RTS0042948,8
RTS0042949,8
RTS0042950,7
RTS0042951,13
RTS0042952,11
RTS0042953,11
RTS0042954,4
RTS0042955,10
RTS0042956,12
RTS0042957,8
RTS0042958,9
RTS0042959,7
RTS0042960,8
RTS0042961,6
RTS0042962,8
RTS0042963,4
RTS0042964,11
RTS0042965,20
RTS0042966,6
RTS0042967,7
RTS0042968,8
RTS0042969,8
RTS0042970,9
RTS0042971,38
RTS0042972,13
RTS0042973,31
RTS0042974,24
RTS0042975,26
RTS0042976,11
RTS0042977,18
RTS0042978,16
RTS0042979,12
RTS0042980,12
RTS0042981,9
RTS0042982,8
RTS0042983,8
RTS0042984,4
RTS0042985,8
RTS0042986,8
RTS0042987,12
RTS0042988,6
RTS0042989,10
RTS0042990,8
RTS0042991,23
RTS0042992,10
RTS0042993,10
RTS0042994,9
RTS0042995,11
RTS0042996,8
RTS0042997,10
RTS0042998,8
RTS0042999,8
RTS0043000,8
RTS0043001,8
RTS0043002,9
RTS0043003,10
RTS0043004,4
RTS0043005,8
RTS0043006,6
RTS0043007,11
RTS0043008,9
RTS0043009,10
RTS0043010,8
RTS0043011,6
RTS0043012,7
RTS0043013,4
RTS0043014,4
RTS0043015,8
RTS0043016,4
RTS0043017,11
RTS0043018,4
RTS0043019,13
RTS0043020,4
RTS0043021,8
RTS0043022,6
RTS0043023,9
RTS0043024,5
RTS0043025,9
RTS0043026,3
RTS0043027,8
RTS0043028,10
RTS0043029,6
RTS0043030,13
RTS0043031,10
RTS0043032,19
RTS0043033,19
RTS0043034,9
RTS0043035,8
RTS0043036,11
RTS0043037,9
RTS0043038,8
RTS0043039,6
RTS0043040,8
RTS0043041,6
RTS0043042,5
RTS0043043,2
RTS0043044,5
RTS0043045,4
RTS0043046,27
RTS0043047,17
RTS0043048,66
RTS0043049,33
RTS0043050,15
RTS0043051,8
RTS0043052,7
RTS0043053,7
RTS0043054,10
RTS0043055,8
RTS0043056,8
RTS0043057,7
RTS0043058,12
RTS0043059,16
RTS0043060,4
RTS0043061,56
RTS0043062,15
RTS0043063,34
RTS0043064,20
RTS0043065,37
RTS0043066,5
RTS0043067,7
RTS0043068,2
RTS0043069,4
RTS0043070,6
RTS0043071,6
RTS0043072,7
RTS0043073,6
RTS0043074,7
RTS0043075,3
RTS0043076,5
RTS0043077,13
RTS0043078,10
RTS0043079,17
RTS0043080,11
RTS0043081,6
RTS0043082,8
RTS0043083,9
RTS0043084,7
RTS0043085,5
RTS0043086,2
RTS0043087,1
RTS0043088,8
RTS0043089,2
RTS0043090,7
RTS0043091,15
RTS0043092,7
RTS0043093,12
RTS0043094,27
RTS0043095,7
RTS0043096,4
RTS0043097,8
RTS0043098,2
RTS0043099,7
RTS0043100,10
RTS0043101,9
RTS0043102,6
RTS0043103,7
RTS0043104,12
RTS0043105,3
RTS0043106,9
RTS0043107,12
RTS0043108,7
RTS0043109,8
RTS0043110,10
RTS0043111,6
RTS0043112,10
RTS0043113,8
RTS0043114,9
RTS0043115,10
RTS0043116,14
RTS0043117,10
RTS0043118,10
RTS0043119,6
RTS0043120,8
RTS0043121,5
RTS0043122,6
RTS0043123,8
RTS0043124,9
RTS0043125,6
RTS0043126,9
RTS0043127,8
RTS0043128,7
RTS0043129,7
RTS0043130,10
RTS0043131,9
RTS0043132,11
RTS0043133,6
RTS0043134,8
RTS0043135,9
RTS0043136,9
RTS0043137,6
RTS0043138,13
RTS0043139,6
RTS0043140,4
RTS0043141,11
RTS0043142,11
RTS0043143,4
RTS0043144,8
RTS0043145,8
RTS0043146,4
RTS0043147,6
RTS0043148,10
RTS0043149,5
RTS0043150,5
RTS0043151,11
RTS0043152,11
RTS0043153,7
RTS0043154,7
RTS0043155,10
RTS0043156,26
RTS0043157,32
RTS0043159,45
RTS0043160,86
RTS0043161,40
RTS0043162,75
RTS0043163,41
RTS0043164,41
RTS0043165,34
RTS0043167,6
RTS0043168,9
RTS0043169,6
RTS0043170,5
RTS0043171,7
RTS0043172,7
RTS0043173,8
RTS0043174,4
RTS0043175,9
RTS0043176,9
RTS0043177,14
RTS0043178,32
RTS0043179,10
RTS0043180,18
RTS0043181,9
RTS0043182,19
RTS0043183,14
RTS0043184,11
RTS0043185,14
RTS0043186,18
RTS0043187,8
RTS0043188,10
RTS0043189,17
RTS0043190,19
RTS0043191,8
RTS0043192,4
RTS0043193,2
RTS0043194,8
RTS0043195,8
RTS0043196,17
RTS0043197,10
RTS0043198,15
RTS0043199,17
RTS0043200,18
RTS0043201,16
RTS0043202,15
RTS0043203,7
RTS0043204,21
RTS0043205,18
RTS0043206,12
RTS0043207,7
RTS0043208,11
RTS0043209,2
RTS0043210,9
RTS0043211,6
RTS0043212,5
RTS0043213,4
RTS0043214,12
RTS0043215,6
RTS0043216,14
RTS0043217,10
RTS0043218,7
RTS0043219,9
RTS0043220,18
RTS0043221,4
RTS0043222,5
RTS0043223,2
RTS0043224,2
RTS0043225,9
RTS0043226,6
RTS0043227,6
RTS0043228,4
RTS0043229,3
RTS0043230,8
RTS0043231,16
RTS0043232,12
RTS0043233,21
RTS0043234,10
RTS0043235,14
RTS0043236,7
RTS0043237,5
RTS0043238,3
RTS0043239,3
RTS0043240,10
RTS0043241,18
RTS0043242,18
RTS0043243,35
RTS0043244,12
RTS0043245,16
RTS0043246,11
RTS0043247,14
RTS0043248,6
RTS0043249,6
RTS0043250,15
RTS0043251,3
RTS0043252,2
RTS0043253,10
RTS0043254,11
RTS0043255,6
RTS0043256,6
RTS0043257,9
RTS0043258,13
RTS0043259,3
RTS0043260,10
RTS0043261,9
RTS0043262,11
RTS0043263,6
RTS0043264,4
RTS0043265,12
RTS0043266,8
RTS0043267,9
RTS0043268,7
RTS0043269,9
RTS0043270,11
RTS0043271,25
RTS0043272,44
RTS0043273,25
RTS0043274,35
RTS0043275,13
RTS0043276,5
RTS0043277,15
RTS0043278,10
RTS0043279,6
RTS0043280,5
RTS0043281,15
RTS0043282,15
RTS0043283,12
RTS0043284,11
RTS0043285,6
RTS0043286,3
RTS0043287,6
RTS0043288,7
RTS0043289,13
RTS0043290,1
RTS0043291,20
RTS0043292,15
RTS0043293,3
RTS0043294,19
RTS0043295,18
RTS0043296,9
RTS0043297,5
RTS0043299,5
RTS0043300,9
RTS0043301,8
RTS0043302,8
RTS0043303,9
RTS0043304,5
RTS0043305,4
RTS0043306,10
RTS0043307,6
RTS0043308,5
RTS0043309,2
RTS0043310,5
RTS0043311,7
RTS0043312,8
RTS0043313,8
RTS0043314,13
RTS0043315,4
RTS0043316,5
RTS0043317,7
RTS0043318,3
RTS0043319,8
RTS0043320,11
RTS0043321,6
RTS0043322,11
RTS0043323,4
RTS0043324,4
RTS0043325,7
RTS0043326,7
RTS0043327,7
RTS0043328,7
RTS0043329,5
RTS0043330,9
RTS0043331,7
RTS0043332,5
RTS0043333,5
RTS0043334,4
RTS0043335,7
RTS0043336,9
RTS0043337,4
RTS0043338,5
RTS0043339,3
RTS0043340,7
RTS0043341,6
RTS0043342,10
RTS0043343,3
RTS0043344,5
RTS0043345,5
RTS0043346,3
RTS0043347,12
RTS0043348,8
RTS0043349,6
RTS0043350,7
RTS0043351,11
RTS0043352,10
RTS0043353,8
RTS0043354,8
RTS0043355,7
RTS0043356,6
RTS0043357,9
RTS0043358,4
RTS0043359,9
RTS0043360,15
RTS0043361,13
RTS0043362,11
RTS0043363,9
RTS0043364,6
RTS0043365,8
RTS0043366,5
RTS0043367,4
RTS0043368,2
RTS0043369,6
RTS0043370,3
RTS0043371,9
RTS0043372,7
RTS0043373,14
RTS0043374,7
RTS0043375,7
RTS0043376,84
RTS0043377,162
RTS0043378,75
RTS0043379,116
RTS0043380,122
RTS0043381,22
RTS0043382,16
RTS0043383,19
RTS0043384,19
RTS0043385,8
RTS0043386,5
RTS0043387,7
RTS0043388,10
RTS0043389,10
RTS0043390,10
RTS0043391,10
RTS0043392,9
RTS0043393,10
RTS0043394,9
RTS0043395,7
RTS0043396,13
RTS0043397,4
RTS0043398,6
RTS0043399,14
RTS0043400,5
RTS0043401,4
RTS0043402,7
RTS0043403,1
RTS0043404,4
RTS0043405,5
RTS0043406,8
RTS0043407,5
RTS0043408,6
RTS0043409,4
RTS0043410,5
RTS0043411,5
RTS0043412,7
RTS0043413,5
RTS0043414,4
RTS0043415,3
RTS0043416,3
RTS0043417,5
RTS0043418,4
RTS0043419,5
RTS0043420,5
RTS0043421,21
RTS0043422,6
RTS0043423,11
RTS0043424,10
RTS0043425,16
RTS0043426,8
RTS0043427,13
RTS0043428,8
RTS0043429,6
RTS0043430,4
RTS0043431,5
RTS0043432,5
RTS0043433,9
RTS0043434,9
RTS0043435,9
RTS0043436,8
RTS0043437,5
RTS0043438,8
RTS0043439,4
RTS0043440,11
RTS0043441,7
RTS0043442,11
RTS0043443,8
RTS0043444,8
RTS0043445,8
RTS0043446,9
RTS0043447,6
RTS0043448,6
RTS0043449,4
RTS0043450,1
RTS0043451,9
RTS0043452,12
RTS0043453,5
RTS0043454,7
RTS0043455,7
RTS0043456,7
RTS0043457,8
RTS0043458,8
RTS0043459,5
RTS0043460,7
RTS0043461,4
RTS0043462,11
RTS0043463,10
RTS0043464,5
RTS0043465,10
RTS0043466,26
RTS0043467,15
RTS0043468,20
RTS0043469,14
RTS0043470,26
RTS0043471,7
RTS0043472,36
RTS0043473,7
RTS0043474,7
RTS0043475,7
RTS0043476,17
RTS0043477,21
RTS0043478,10
RTS0043479,17
RTS0043480,5
RTS0043481,13
RTS0043482,17
RTS0043483,10
RTS0043484,8
RTS0043485,5
RTS0043486,18
RTS0043487,22
RTS0043488,13
RTS0043489,12
RTS0043490,8
RTS0043491,10
RTS0043492,12
RTS0043493,6
RTS0043494,19
RTS0043495,18
RTS0043496,5
RTS0043497,10
RTS0043498,6
RTS0043499,9
RTS0043500,9
RTS0043501,7
RTS0043502,9
RTS0043503,5
RTS0043504,5
RTS0043505,4
RTS0043506,10
RTS0043507,10
RTS0043508,6
RTS0043509,4
RTS0043510,5
RTS0043511,4
RTS0043512,6
RTS0043513,6
RTS0043514,7
RTS0043515,9
RTS0043516,8
RTS0043517,6
RTS0043518,17
RTS0043519,10
RTS0043520,6
RTS0043521,6
RTS0043522,6
RTS0043523,14
RTS0043524,5
RTS0043525,6
RTS0043526,7
RTS0043527,5
RTS0043528,7
RTS0043529,6
RTS0043530,4
RTS0043531,8
RTS0043532,8
RTS0043533,6
RTS0043534,8
RTS0043535,6
RTS0043536,6
RTS0043537,3
RTS0043538,3
RTS0043539,11
RTS0043540,7
RTS0043541,14
RTS0043542,10
RTS0043543,6
RTS0043544,12
RTS0043545,4
RTS0043546,4
RTS0043547,6
RTS0043548,10
RTS0043549,3
RTS0043550,6
RTS0043551,6
RTS0043552,4
RTS0043553,5
RTS0043554,9
RTS0043555,7
RTS0043556,7
RTS0043557,5
RTS0043558,3
RTS0043559,8
RTS0043560,6
RTS0043561,5
RTS0043562,6
RTS0043563,5
RTS0043564,8
RTS0043565,4
RTS0043566,8
RTS0043567,1
RTS0043568,6
RTS0043569,11
RTS0043570,6
RTS0043571,6
RTS0043572,5
RTS0043573,6
RTS0043574,6
RTS0043575,10
RTS0043576,21
RTS0043577,16
RTS0043578,4
RTS0043579,15
RTS0043580,18
RTS0043581,5
RTS0043582,8
RTS0043583,7
RTS0043584,11
RTS0043585,11
RTS0043586,4
RTS0043587,5
RTS0043588,3
RTS0043589,6
RTS0043590,6
RTS0043591,4
RTS0043592,4
RTS0043593,7
RTS0043594,3
RTS0043595,5
RTS0043596,9
RTS0043597,17
RTS0043598,22
RTS0043599,14
RTS0043600,9
RTS0043601,8
RTS0043602,8
RTS0043603,9
RTS0043604,9
RTS0043605,2
RTS0043606,5
RTS0043607,6
RTS0043608,13
RTS0043609,5
RTS0043610,8
RTS0043611,11
RTS0043612,10
RTS0043613,10
RTS0043614,4
RTS0043615,8
RTS0043616,8
RTS0043617,7
RTS0043618,6
RTS0043619,8
RTS0043620,2
RTS0043621,8
RTS0043622,6
RTS0043623,8
RTS0043624,6
RTS0043625,6
RTS0043626,12
RTS0043627,7
RTS0043628,23
RTS0043629,15
RTS0043630,13
RTS0043631,5
RTS0043632,2
RTS0043633,6
RTS0043634,5
RTS0043635,8
RTS0043636,2
RTS0043637,6
RTS0043638,6
RTS0043639,11
RTS0043640,9
RTS0043641,61
RTS0043642,38
RTS0043643,50
RTS0043644,52
RTS0043645,58
RTS0043646,10
RTS0043647,10
RTS0043648,13
RTS0043649,12
RTS0043650,12
RTS0043651,1
RTS0043652,6
RTS0043653,5
RTS0043654,3
RTS0043655,6
RTS0043656,3
RTS0043657,5
RTS0043658,5
RTS0043659,5
RTS0043660,6
RTS0043661,4
RTS0043663,5
RTS0043664,8
RTS0043665,5
RTS0043666,11
RTS0043667,4
RTS0043668,4
RTS0043669,6
RTS0043670,5
RTS0043671,9
RTS0043672,2
RTS0043673,12
RTS0043674,3
RTS0043675,5
RTS0043676,3
RTS0043677,7
RTS0043678,4
RTS0043679,5
RTS0043680,2
RTS0043681,6
RTS0043682,3
RTS0043683,4
RTS0043684,10
RTS0043685,5
RTS0043686,7
RTS0043687,9
RTS0043688,11
RTS0043689,13
RTS0043690,9
RTS0043692,5
RTS0043693,7
RTS0043694,6
RTS0043695,5
RTS0043696,8
RTS0043697,11
RTS0043698,6
RTS0043699,14
RTS0043700,7
RTS0043701,11
RTS0043702,7
RTS0043703,3
RTS0043704,9
RTS0043705,4
RTS0043706,6
RTS0043707,7
RTS0043708,2
RTS0043709,2
RTS0043710,7
RTS0043711,5
RTS0043712,11
RTS0043713,7
RTS0043714,8
RTS0043715,1
RTS0043716,8
RTS0043717,9
RTS0043718,9
RTS0043719,9
RTS0043720,5
RTS0043721,2
RTS0043722,6
RTS0043723,6
RTS0043724,4
RTS0043725,8
RTS0043726,7
RTS0043727,4
RTS0043728,11
RTS0043729,6
RTS0043730,11
RTS0043731,6
RTS0043732,4
RTS0043733,9
RTS0043734,6
RTS0043735,9
RTS0043736,7
RTS0043737,12
RTS0043738,10
RTS0043739,8
RTS0043740,11
RTS0043741,6
RTS0043742,9
RTS0043743,10
RTS0043744,7
RTS0043745,8
RTS0043746,10
RTS0043747,9
RTS0043748,21
RTS0043749,13
RTS0043750,8
RTS0043751,9
RTS0043752,6
RTS0043753,7
RTS0043754,5
RTS0043755,9
RTS0043756,5
RTS0043757,7
RTS0043758,12
RTS0043759,14
RTS0043760,4
RTS0043761,8
RTS0043762,6
RTS0043763,6
RTS0043764,9
RTS0043765,8
RTS0043766,4
RTS0043767,4
RTS0043768,5
RTS0043769,8
RTS0043770,4
RTS0043771,3
RTS0043772,5
RTS0043773,7
RTS0043774,10
RTS0043775,9
RTS0043776,8
RTS0043777,8
RTS0043778,12
RTS0043779,7
RTS0043780,5
RTS0043781,15
RTS0043782,6
RTS0043783,11
RTS0043784,8
RTS0043785,7
RTS0043786,8
RTS0043787,4
RTS0043788,9
RTS0043789,4
RTS0043790,2
RTS0043791,5
RTS0043792,12
RTS0043793,7
RTS0043794,12
RTS0043795,3
RTS0043796,7
RTS0043797,6
RTS0043798,6
RTS0043799,6
RTS0043800,5
RTS0043801,8
RTS0043802,10
RTS0043803,8
RTS0043804,7
RTS0043805,8
RTS0043806,4
RTS0043807,1
RTS0043808,6
RTS0043809,3
RTS0043810,6
RTS0043811,15
RTS0043812,19
RTS0043813,11
RTS0043814,12
RTS0043815,11
RTS0043816,29
RTS0043817,13
RTS0043818,14
RTS0043819,23
RTS0043820,57
RTS0043821,4
RTS0043822,2
RTS0043823,8
RTS0043824,7
RTS0043825,3
RTS0043826,8
RTS0043827,6
RTS0043828,6
RTS0043829,4
RTS0043830,7
RTS0043831,6
RTS0043832,8
RTS0043833,6
RTS0043834,9
RTS0043835,8
RTS0043836,10
RTS0043837,8
RTS0043838,7
RTS0043839,9
RTS0043840,9
RTS0043841,7
RTS0043842,6
RTS0043843,7
RTS0043844,6
RTS0043845,7
RTS0043846,11
RTS0043847,17
RTS0043848,8
RTS0043849,6
RTS0043850,10
RTS0043851,5
RTS0043852,7
RTS0043853,15
RTS0043854,6
RTS0043856,3
RTS0043857,5
RTS0043858,5
RTS0043859,8
RTS0043860,7
RTS0043861,13
RTS0043862,10
RTS0043863,9
RTS0043864,8
RTS0043865,8
RTS0043866,11
RTS0043867,8
RTS0043868,9
RTS0043869,6
RTS0043870,2
RTS0043871,11
RTS0043872,8
RTS0043873,5
RTS0043874,4
RTS0043875,6
RTS0043876,4
RTS0043877,2
RTS0043878,9
RTS0043879,13
RTS0043880,3
RTS0043881,8
RTS0043882,8
RTS0043883,4
RTS0043884,9
RTS0043885,3
RTS0043886,11
RTS0043887,9
RTS0043888,13
RTS0043889,6
RTS0043890,10
RTS0043891,7
RTS0043892,9
RTS0043893,11
RTS0043894,3
RTS0043895,4
RTS0043896,7
RTS0043897,9
RTS0043898,7
RTS0043899,7
RTS0043900,6
RTS0043901,9
RTS0043902,9
RTS0043903,15
RTS0043904,23
RTS0043905,9
RTS0043906,6
RTS0043907,4
RTS0043908,7
RTS0043909,5
RTS0043910,12
RTS0043911,12
RTS0043912,10
RTS0043913,10
RTS0043914,13
RTS0043915,9
RTS0043916,6
RTS0043917,7
RTS0043918,5
RTS0043919,4
RTS0043920,8
RTS0043921,20
RTS0043922,12
RTS0043923,17
RTS0043924,25
RTS0043925,13
RTS0043926,10
RTS0043927,16
RTS0043928,8
RTS0043929,13
RTS0043930,11
RTS0043931,14
RTS0043932,13
RTS0043933,14
RTS0043934,6
RTS0043935,10
RTS0043936,15
RTS0043937,4
RTS0043938,5
RTS0043939,3
RTS0043941,6
RTS0043942,6
RTS0043943,2
RTS0043944,6
RTS0043945,4
RTS0043946,6
RTS0043947,12
RTS0043948,9
RTS0043949,9
RTS0043950,16
RTS0043951,9
RTS0043952,9
RTS0043953,2
RTS0043954,5
RTS0043955,4
RTS0043956,13
RTS0043957,11
RTS0043958,21
RTS0043959,7
RTS0043960,14
RTS0043961,11
RTS0043962,6
RTS0043963,7
RTS0043964,9
RTS0043965,8
RTS0043966,21
RTS0043967,12
RTS0043968,23
RTS0043969,23
RTS0043970,22
RTS0043971,19
RTS0043972,22
RTS0043973,17
RTS0043974,24
RTS0043975,18
RTS0043976,8
RTS0043977,13
RTS0043978,7
RTS0043979,10
RTS0043980,12
RTS0043981,11
RTS0043982,7
RTS0043983,10
RTS0043984,7
RTS0043985,11
RTS0043986,6
RTS0043987,26
RTS0043988,9
RTS0043989,7
RTS0043990,9
RTS0043991,12
RTS0043992,7
RTS0043993,10
RTS0043994,10
RTS0043996,9
RTS0043997,2
RTS0043998,5
RTS0043999,6
RTS0044000,5
RTS0044001,4
RTS0044002,11
RTS0044003,12
RTS0044004,8
RTS0044005,10
RTS0044006,5
RTS0044007,5
RTS0044008,9
RTS0044009,16
RTS0044010,6
RTS0044011,6
RTS0044012,15
RTS0044013,5
RTS0044014,12
RTS0044015,16
RTS0044016,6
RTS0044017,8
RTS0044018,11
RTS0044019,2
RTS0044020,12
RTS0044021,5
RTS0044022,6
RTS0044023,7
RTS0044024,9
RTS0044025,3
RTS0044026,8
RTS0044027,15
RTS0044028,5
RTS0044029,7
RTS0044030,10
RTS0044031,5
RTS0044032,10
RTS0044033,10
RTS0044034,4
RTS0044035,5
RTS0044036,20
RTS0044037,14
RTS0044038,23
RTS0044039,6
RTS0044040,18
RTS0044041,9
RTS0044042,10
RTS0044043,13
RTS0044044,9
RTS0044045,8
RTS0044046,14
RTS0044047,10
RTS0044048,6
RTS0044049,10
RTS0044050,5
RTS0044051,8
RTS0044052,10
RTS0044053,5
RTS0044054,5
RTS0044055,6
RTS0044056,12
RTS0044057,8
RTS0044058,5
RTS0044059,11
RTS0044060,11
RTS0044061,9
RTS0044062,6
RTS0044063,11
RTS0044064,10
RTS0044065,10
RTS0044067,17
RTS0044068,13
RTS0044069,17
RTS0044070,15
RTS0044071,8
RTS0044072,14
RTS0044073,4
RTS0044074,6
RTS0044075,8
RTS0044076,2
RTS0044077,3
RTS0044078,3
RTS0044079,6
RTS0044080,3
RTS0044081,3
RTS0044082,10
RTS0044083,5
RTS0044084,8
RTS0044085,7
RTS0044086,10
RTS0044087,6
RTS0044089,6
RTS0044090,8
RTS0044091,6
RTS0044092,9
RTS0044093,6
RTS0044094,11
RTS0044095,6
RTS0044096,6
RTS0044097,5
RTS0044098,3
RTS0044099,7
RTS0044100,2
RTS0044101,7
RTS0044102,10
RTS0044103,9
RTS0044104,7
RTS0044105,15
RTS0044106,21
RTS0044107,12
RTS0044108,13
RTS0044109,9
RTS0044110,16
RTS0044111,8
RTS0044112,14
RTS0044113,15
RTS0044114,7
RTS0044115,3
RTS0044116,8
RTS0044117,10
RTS0044118,3
RTS0044119,6
RTS0044120,5
RTS0044121,4
RTS0044122,4
RTS0044123,5
RTS0044124,7
RTS0044125,11
RTS0044126,7
RTS0044127,9
RTS0044128,12
RTS0044129,7
RTS0044130,6
RTS0044131,14
RTS0044132,7
RTS0044133,5
RTS0044134,14
RTS0044135,10
RTS0044136,9
RTS0044137,7
RTS0044138,8
RTS0044139,9
RTS0044140,9
RTS0044141,14
RTS0044142,5
RTS0044143,9
RTS0044144,10
RTS0044145,3
RTS0044146,4
RTS0044147,7
RTS0044148,6
RTS0044149,10
RTS0044150,8
RTS0044151,7
RTS0044152,15
RTS0044153,15
RTS0044154,7
RTS0044155,19
RTS0044156,20
RTS0044157,13
RTS0044158,47
RTS0044159,24
RTS0044160,17
RTS0044161,12
RTS0044162,13
RTS0044163,14
RTS0044164,14
RTS0044165,3
RTS0044166,5
RTS0044167,9
RTS0044168,5
RTS0044169,14
RTS0044170,14
RTS0044171,6
RTS0044172,12
RTS0044173,8
RTS0044174,6
RTS0044175,11
RTS0044176,4
RTS0044177,14
RTS0044178,10
RTS0044180,5
RTS0044181,12
RTS0044182,10
RTS0044183,2
RTS0044184,8
RTS0044185,16
RTS0044186,6
RTS0044187,4
RTS0044188,8
RTS0044189,8
RTS0044190,9
RTS0044191,5
RTS0044192,2
RTS0044193,2
RTS0044194,10
RTS0044195,6
RTS0044196,11
RTS0044197,6
RTS0044198,11
RTS0044199,14
RTS0044200,6
RTS0044206,5
RTS0044207,5
RTS0044208,6
RTS0044209,6
RTS0044210,3
RTS0044211,10
RTS0044212,6
RTS0044213,7
RTS0044214,7
RTS0044215,10
RTS0044216,22
RTS0044217,31
RTS0044218,27
RTS0044219,37
RTS0044220,15
RTS0044221,8
RTS0044222,7
RTS0044223,3
RTS0044224,13
RTS0044225,5
RTS0044226,6
RTS0044227,6
RTS0044228,11
RTS0044229,8
RTS0044230,7
RTS0044231,14
RTS0044232,4
RTS0044233,9
RTS0044234,9
RTS0044235,12
RTS0044236,2
RTS0044237,13
RTS0044238,6
RTS0044239,7
RTS0044240,6
RTS0044241,9
RTS0044242,13
RTS0044243,13
RTS0044244,9
RTS0044245,2
RTS0044246,94
RTS0044247,154
RTS0044248,126
RTS0044249,88
RTS0044250,86
RTS0044251,12
RTS0044252,15
RTS0044253,8
RTS0044254,7
RTS0044255,10
RTS0044256,12
RTS0044257,8
RTS0044258,9
RTS0044259,2
RTS0044260,8
RTS0044261,35
RTS0044262,19
RTS0044263,22
RTS0044264,13
RTS0044265,17
RTS0044266,9
RTS0044267,4
RTS0044268,4
RTS0044269,3
RTS0044270,8
RTS0044271,7
RTS0044272,10
RTS0044273,16
RTS0044274,1
RTS0044275,7
RTS0044276,8
RTS0044277,1
RTS0044278,9
RTS0044279,8
RTS0044280,4
RTS0044281,8
RTS0044282,8
RTS0044283,11
RTS0044284,12
RTS0044285,6
RTS0044286,6
RTS0044287,5
RTS0044288,5
RTS0044289,4
RTS0044290,5
RTS0044291,5
RTS0044292,6
RTS0044293,7
RTS0044294,5
RTS0044295,7
RTS0044296,4
RTS0044297,7
RTS0044298,4
RTS0044299,9
RTS0044300,8
RTS0044301,10
RTS0044302,3
RTS0044303,6
RTS0044304,8
RTS0044305,9
RTS0044306,21
RTS0044307,18
RTS0044308,19
RTS0044309,19
RTS0044310,20
RTS0044311,8
RTS0044312,5
RTS0044313,4
RTS0044314,6
RTS0044315,8
RTS0044316,5
RTS0044317,8
RTS0044318,4
RTS0044319,7
RTS0044320,3
RTS0044321,3
RTS0044322,7
RTS0044323,8
RTS0044324,9
RTS0044325,11
RTS0044326,6
RTS0044327,5
RTS0044328,3
RTS0044329,9
RTS0044330,3
RTS0044331,25
RTS0044332,29
RTS0044333,37
RTS0044334,15
RTS0044335,26
RTS0044336,8
RTS0044337,8
RTS0044338,7
RTS0044339,8
RTS0044340,8
RTS0044341,9
RTS0044342,8
RTS0044343,5
RTS0044344,6
RTS0044345,7
RTS0044346,19
RTS0044347,26
RTS0044348,14
RTS0044349,29
RTS0044350,21
RTS0044351,11
RTS0044352,9
RTS0044353,15
RTS0044354,4
RTS0044355,10
RTS0044356,2
RTS0044357,7
RTS0044358,6
RTS0044359,11
RTS0044360,10
RTS0044361,15
RTS0044362,17
RTS0044363,11
RTS0044364,15
RTS0044365,11
RTS0044366,28
RTS0044367,14
RTS0044368,41
RTS0044369,45
RTS0044370,27
RTS0044371,6
RTS0044372,2
RTS0044373,6
RTS0044374,6
RTS0044375,5
RTS0044376,5
RTS0044377,12
RTS0044378,8
RTS0044379,9
RTS0044380,9
RTS0044381,8
RTS0044382,9
RTS0044383,5
RTS0044384,2
RTS0044385,8
RTS0044386,10
RTS0044387,16
RTS0044388,11
RTS0044389,6
RTS0044390,9
RTS0044391,18
RTS0044392,17
RTS0044393,16
RTS0044394,13
RTS0044395,13
RTS0044396,2
RTS0044397,12
RTS0044399,8
RTS0044400,7
RTS0044401,4
RTS0044402,8
RTS0044403,9
RTS0044404,7
RTS0044405,6
RTS0044406,7
RTS0044407,7
RTS0044408,6
RTS0044409,7
RTS0044410,3
RTS0044411,10
RTS0044412,3
RTS0044413,10
RTS0044414,9
RTS0044415,5
RTS0044416,11
RTS0044417,22
RTS0044418,13
RTS0044419,5
RTS0044420,15
RTS0044421,10
RTS0044422,6
RTS0044423,7
RTS0044424,9
RTS0044425,11
RTS0044426,5
RTS0044427,7
RTS0044428,5
RTS0044429,7
RTS0044430,6
RTS0044431,8
RTS0044432,7
RTS0044433,10
RTS0044434,7
RTS0044435,5
RTS0044436,18
RTS0044437,22
RTS0044438,6
RTS0044439,17
RTS0044440,22
RTS0044441,8
RTS0044442,6
RTS0044443,14
RTS0044444,2
RTS0044445,9
RTS0044446,11
RTS0044447,6
RTS0044448,9
RTS0044449,4
RTS0044450,4
RTS0044451,8
RTS0044452,6
RTS0044453,3
RTS0044454,10
RTS0044455,6
RTS0044456,6
RTS0044457,8
RTS0044458,9
RTS0044459,12
RTS0044460,7
RTS0044461,12
RTS0044462,6
RTS0044463,7
RTS0044464,9
RTS0044465,10
RTS0044466,6
RTS0044467,10
RTS0044468,4
RTS0044469,3
RTS0044470,7
RTS0044471,8
RTS0044472,7
RTS0044473,5
RTS0044474,7
RTS0044475,5
RTS0044476,7
RTS0044477,10
RTS0044478,5
RTS0044479,6
RTS0044480,4
RTS0044481,5
RTS0044482,6
RTS0044483,6
RTS0044484,5
RTS0044485,9
RTS0044486,10
RTS0044487,6
RTS0044488,6
RTS0044489,7
RTS0044490,7
RTS0044491,4
RTS0044492,6
RTS0044493,9
RTS0044494,10
RTS0044495,9
RTS0044496,12
RTS0044497,14
RTS0044498,10
RTS0044499,10
RTS0044500,6
RTS0044501,19
RTS0044502,10
RTS0044503,15
RTS0044504,19
RTS0044505,10
RTS0044506,17
RTS0044507,9
RTS0044508,5
RTS0044509,14
RTS0044510,9
RTS0044511,7
RTS0044512,7
RTS0044513,9
RTS0044514,9
RTS0044515,5
RTS0044516,6
RTS0044517,7
RTS0044518,12
RTS0044519,19
RTS0044520,10
RTS0044521,15
RTS0044522,12
RTS0044523,10
RTS0044524,8
RTS0044525,5
RTS0044526,9
RTS0044527,15
RTS0044528,6
RTS0044529,12
RTS0044530,12
RTS0044531,9
RTS0044532,9
RTS0044533,9
RTS0044534,8
RTS0044535,7
RTS0044536,5
RTS0044537,3
RTS0044538,5
RTS0044539,2
RTS0044540,8
RTS0044541,4
RTS0044542,6
RTS0044543,7
RTS0044544,5
RTS0044545,4
RTS0044546,26
RTS0044547,20
RTS0044548,16
RTS0044549,22
RTS0044550,27
RTS0044551,12
RTS0044552,20
RTS0044553,7
RTS0044554,8
RTS0044555,17
RTS0044556,6
RTS0044557,9
RTS0044558,6
RTS0044559,9
RTS0044560,5
RTS0044561,2
RTS0044562,6
RTS0044563,11
RTS0044564,14
RTS0044565,9
RTS0044566,11
RTS0044567,9
RTS0044568,10
RTS0044569,7
RTS0044570,6
RTS0044571,8
RTS0044572,6
RTS0044573,10
RTS0044574,10
RTS0044575,15
RTS0044576,3
RTS0044577,4
RTS0044578,5
RTS0044579,10
RTS0044580,4
RTS0044581,5
RTS0044582,4
RTS0044583,7
RTS0044584,8
RTS0044585,4
RTS0044586,5
RTS0044587,6
RTS0044588,8
RTS0044589,7
RTS0044590,6
RTS0044591,6
RTS0044592,5
RTS0044593,5
RTS0044594,11
RTS0044595,7
RTS0044596,13
RTS0044597,8
RTS0044598,9
RTS0044599,6
RTS0044600,8
RTS0044601,3
RTS0044602,4
RTS0044603,7
RTS0044604,5
RTS0044605,1
RTS0044606,6
RTS0044607,4
RTS0044608,1
RTS0044609,10
RTS0044610,8
RTS0044611,13
RTS0044612,5
RTS0044613,5
RTS0044614,6
RTS0044615,5
RTS0044616,6
RTS0044617,8
RTS0044618,9
RTS0044619,5
RTS0044620,10
RTS0044621,10
RTS0044622,5
RTS0044623,13
RTS0044624,10
RTS0044625,6
RTS0044626,4
RTS0044627,10
RTS0044628,2
RTS0044629,5
RTS0044630,5
RTS0044631,6
RTS0044632,11
RTS0044633,8
RTS0044634,10
RTS0044635,7
RTS0044636,7
RTS0044637,5
RTS0044638,4
RTS0044639,3
RTS0044640,3
RTS0044641,3
RTS0044642,10
RTS0044643,5
RTS0044644,5
RTS0044645,3
RTS0044646,8
RTS0044647,4
RTS0044648,5
RTS0044649,7
RTS0044650,3
RTS0044651,20
RTS0044652,18
RTS0044653,15
RTS0044654,16
RTS0044655,12
RTS0044656,3
RTS0044657,4
RTS0044658,8
RTS0044659,8
RTS0044660,6
RTS0044661,9
RTS0044662,6
RTS0044663,13
RTS0044664,11
RTS0044665,9
RTS0044666,8
RTS0044667,6
RTS0044668,9
RTS0044669,7
RTS0044670,6
RTS0044671,8
RTS0044672,6
RTS0044673,11
RTS0044674,13
RTS0044675,18
RTS0044676,7
RTS0044677,7
RTS0044678,2
RTS0044679,13
RTS0044680,13
RTS0044681,15
RTS0044682,11
RTS0044683,8
RTS0044684,10
RTS0044685,11
RTS0044686,5
RTS0044687,20
RTS0044688,10
RTS0044689,7
RTS0044690,18
RTS0044691,10
RTS0044692,9
RTS0044693,9
RTS0044694,19
RTS0044695,6
RTS0044696,26
RTS0044697,15
RTS0044698,21
RTS0044699,16
RTS0044700,21
RTS0044701,28
RTS0044702,14
RTS0044703,12
RTS0044704,9
RTS0044705,10
RTS0044706,3
RTS0044707,4
RTS0044708,9
RTS0044709,3
RTS0044710,9
RTS0044711,2
RTS0044712,11
RTS0044714,8
RTS0044715,6
RTS0044716,15
RTS0044717,15
RTS0044718,28
RTS0044719,16
RTS0044720,26
RTS0044721,6
RTS0044722,5
RTS0044723,9
RTS0044724,6
RTS0044725,3
RTS0044726,13
RTS0044727,18
RTS0044728,8
RTS0044729,16
RTS0044730,22
RTS0044731,17
RTS0044732,19
RTS0044733,11
RTS0044734,13
RTS0044735,16
RTS0044736,6
RTS0044737,8
RTS0044738,6
RTS0044739,4
RTS0044740,1
RTS0044741,4
RTS0044742,6
RTS0044743,5
RTS0044744,6
RTS0044745,5
RTS0044746,12
RTS0044747,8
RTS0044748,5
RTS0044749,6
RTS0044750,6
RTS0044751,9
RTS0044752,5
RTS0044753,5
RTS0044754,4
RTS0044755,5
RTS0044756,12
RTS0044757,7
RTS0044758,8
RTS0044759,3
RTS0044760,4
RTS0044761,18
RTS0044762,10
RTS0044763,15
RTS0044764,9
RTS0044765,7
RTS0044766,6
RTS0044767,7
RTS0044768,5
RTS0044769,7
RTS0044770,10
RTS0044771,4
RTS0044772,5
RTS0044773,4
RTS0044774,4
RTS0044775,6
RTS0044776,7
RTS0044777,6
RTS0044778,10
RTS0044779,9
RTS0044780,12
RTS0044781,14
RTS0044782,11
RTS0044783,11
RTS0044784,8
RTS0044785,3
RTS0044786,6
RTS0044787,9
RTS0044788,15
RTS0044789,15
RTS0044790,11
RTS0044791,26
RTS0044792,36
RTS0044793,18
RTS0044794,6
RTS0044795,8
RTS0044796,5
RTS0044797,13
RTS0044798,7
RTS0044799,10
RTS0044800,5
RTS0044801,5
RTS0044802,10
RTS0044803,10
RTS0044804,7
RTS0044805,12
RTS0044806,7
RTS0044807,8
RTS0044808,6
RTS0044809,8
RTS0044810,10
RTS0044811,10
RTS0044812,9
RTS0044813,18
RTS0044814,16
RTS0044815,18
RTS0044816,7
RTS0044817,11
RTS0044818,14
RTS0044819,10
RTS0044820,11
RTS0044821,13
RTS0044822,5
RTS0044823,10
RTS0044824,4
RTS0044825,5
RTS0044826,8
RTS0044827,7
RTS0044828,6
RTS0044829,5
RTS0044830,7
RTS0044831,6
RTS0044832,9
RTS0044833,8
RTS0044834,13
RTS0044835,5
RTS0044836,6
RTS0044837,7
RTS0044838,6
RTS0044839,3
RTS0044840,5
RTS0044841,3
RTS0044842,5
RTS0044843,5
RTS0044844,6
RTS0044845,5
RTS0044846,2
RTS0044847,5
RTS0044848,6
RTS0044849,9
RTS0044850,7
RTS0044851,9
RTS0044852,5
RTS0044853,6
RTS0044854,7
RTS0044855,5
RTS0044856,6
RTS0044857,8
RTS0044858,2
RTS0044859,9
RTS0044860,6
RTS0044861,12
RTS0044862,6
RTS0044863,15
RTS0044864,6
RTS0044865,13
RTS0044866,11
RTS0044867,16
RTS0044868,15
RTS0044869,16
RTS0044870,22
RTS0044871,12
RTS0044872,12
RTS0044873,10
RTS0044874,14
RTS0044875,10
RTS0044876,3
RTS0044877,12
RTS0044878,3
RTS0044879,6
RTS0044880,11
RTS0044881,3
RTS0044882,10
RTS0044883,1
RTS0044884,8
RTS0044885,9
RTS0044886,9
RTS0044887,6
RTS0044888,5
RTS0044889,7
RTS0044890,8
RTS0044891,8
RTS0044892,3
RTS0044893,3
RTS0044894,8
RTS0044895,8
RTS0044896,13
RTS0044897,12
RTS0044898,3
RTS0044899,15
RTS0044900,8
RTS0044901,10
RTS0044902,6
RTS0044903,7
RTS0044904,11
RTS0044905,2
RTS0044906,17
RTS0044907,19
RTS0044908,11
RTS0044909,14
RTS0044910,7
RTS0044911,6
RTS0044912,12
RTS0044913,4
RTS0044914,8
RTS0044915,7
RTS0044916,5
RTS0044917,14
RTS0044918,10
RTS0044919,7
RTS0044920,6
RTS0044921,9
RTS0044922,9
RTS0044923,6
RTS0044924,5
RTS0044925,9
RTS0044926,7
RTS0044927,2
RTS0044928,6
RTS0044929,10
RTS0044930,8
RTS0044931,6
RTS0044932,14
RTS0044933,6
RTS0044934,7
RTS0044935,8
RTS0044936,4
RTS0044937,7
RTS0044938,5
RTS0044939,5
RTS0044940,7
RTS0044941,4
RTS0044942,6
RTS0044943,10
RTS0044944,8
RTS0044945,4
RTS0044946,13
RTS0044947,4
RTS0044948,13
RTS0044949,13
RTS0044950,5
RTS0044951,3
RTS0044952,10
RTS0044953,3
RTS0044954,9
RTS0044955,6
RTS0044956,3
RTS0044957,12
RTS0044958,2
RTS0044959,8
RTS0044960,9
RTS0044961,9
RTS0044962,7
RTS0044963,4
RTS0044964,4
RTS0044965,9
RTS0044966,8
RTS0044967,4
RTS0044968,3
RTS0044969,5
RTS0044970,5
RTS0044971,8
RTS0044972,7
RTS0044973,10
RTS0044974,10
RTS0044975,6
RTS0044976,8
RTS0044977,4
RTS0044978,4
RTS0044979,4
RTS0044980,8
RTS0044981,8
RTS0044982,7
RTS0044983,2
RTS0044984,3
RTS0044985,4
RTS0044986,5
RTS0044987,4
RTS0044988,5
RTS0044989,7
RTS0044990,12
RTS0044991,12
RTS0044992,7
RTS0044993,3
RTS0044994,8
RTS0044995,4
RTS0044996,7
RTS0044997,6
RTS0044998,3
RTS0044999,7
RTS0045000,8
RTS0045001,9
RTS0045002,5
RTS0045003,8
RTS0045004,5
RTS0045005,8
RTS0045006,22
RTS0045007,86
RTS0045008,55
RTS0045009,51
RTS0045010,30
RTS0045011,21
RTS0045012,14
RTS0045013,11
RTS0045014,17
RTS0045015,13
RTS0045016,11
RTS0045017,11
RTS0045018,17
RTS0045019,6
RTS0045020,13
RTS0045021,4
RTS0045022,7
RTS0045023,6
RTS0045024,7
RTS0045025,7
RTS0045026,24
RTS0045027,20
RTS0045028,26
RTS0045029,16
RTS0045030,22
RTS0045031,2
RTS0045032,6
RTS0045033,8
RTS0045034,2
RTS0045035,8
RTS0045036,4
RTS0045038,13
RTS0045039,3
RTS0045040,12
RTS0045041,6
RTS0045042,9
RTS0045043,5
RTS0045044,9
RTS0045045,7
RTS0045046,4
RTS0045047,7
RTS0045048,5
RTS0045049,4
RTS0045050,6
RTS0045051,6
RTS0045052,4
RTS0045053,4
RTS0045054,10
RTS0045055,4
RTS0045056,9
RTS0045057,20
RTS0045058,11
RTS0045059,6
RTS0045060,12
RTS0045061,4
RTS0045063,6
RTS0045064,6
RTS0045065,2
RTS0045066,10
RTS0045067,17
RTS0045068,28
RTS0045069,20
RTS0045070,22
RTS0045071,4
RTS0045072,7
RTS0045073,10
RTS0045074,4
RTS0045075,5
RTS0045076,7
RTS0045077,2
RTS0045078,6
RTS0045079,2
RTS0045080,4
RTS0045081,6
RTS0045082,7
RTS0045083,16
RTS0045084,10
RTS0045085,8
RTS0045086,6
RTS0045087,5
RTS0045088,7
RTS0045089,3
RTS0045090,5
RTS0045091,5
RTS0045092,8
RTS0045093,4
RTS0045094,7
RTS0045095,3
RTS0045096,3
RTS0045097,4
RTS0045098,7
RTS0045099,7
RTS0045100,8
RTS0045101,9
RTS0045102,3
RTS0045103,4
RTS0045104,3
RTS0045105,9
RTS0045106,8
RTS0045107,8
RTS0045108,5
RTS0045109,5
RTS0045110,6
RTS0045111,14
RTS0045112,4
RTS0045113,13
RTS0045114,12
RTS0045115,12
RTS0045116,3
RTS0045117,5
RTS0045118,11
RTS0045119,5
RTS0045120,4
RTS0045121,5
RTS0045122,5
RTS0045123,9
RTS0045124,2
RTS0045125,8
RTS0045126,7
RTS0045127,10
RTS0045128,11
RTS0045129,5
RTS0045130,12
RTS0045131,5
RTS0045132,12
RTS0045133,7
RTS0045134,9
RTS0045135,7
RTS0045136,11
RTS0045137,8
RTS0045138,4
RTS0045139,5
RTS0045140,5
RTS0045141,10
RTS0045142,23
RTS0045143,15
RTS0045144,9
RTS0045145,15
RTS0045146,4
RTS0045147,9
RTS0045148,7
RTS0045149,7
RTS0045150,1
RTS0045151,7
RTS0045152,6
RTS0045153,9
RTS0045154,5
RTS0045155,8
RTS0045156,7
RTS0045157,11
RTS0045158,5
RTS0045159,7
RTS0045160,6
RTS0045161,8
RTS0045162,10
RTS0045163,13
RTS0045164,8
RTS0045165,6
RTS0045166,14
RTS0045167,3
RTS0045168,8
RTS0045169,9
RTS0045170,9
RTS0045171,22
RTS0045172,16
RTS0045173,22
RTS0045174,16
RTS0045175,15
RTS0045176,10
RTS0045177,8
RTS0045178,4
RTS0045179,8
RTS0045180,3
RTS0045181,7
RTS0045182,13
RTS0045183,5
RTS0045184,6
RTS0045185,3
RTS0045186,12
RTS0045187,6
RTS0045188,9
RTS0045189,8
RTS0045190,7
RTS0045191,6
RTS0045192,3
RTS0045193,5
RTS0045194,4
RTS0045195,6
RTS0045196,11
RTS0045197,5
RTS0045198,7
RTS0045199,4
RTS0045200,5
RTS0045201,13
RTS0045202,6
RTS0045203,6
RTS0045204,6
RTS0045205,13
RTS0045206,4
RTS0045207,10
RTS0045208,15
RTS0045209,8
RTS0045210,7
RTS0045211,4
RTS0045212,10
RTS0045213,7
RTS0045214,6
RTS0045215,5
RTS0045216,21
RTS0045217,9
RTS0045218,15
RTS0045219,12
RTS0045220,12
RTS0045221,5
RTS0045222,4
RTS0045223,4
RTS0045224,3
RTS0045225,4
RTS0045226,46
RTS0045227,21
RTS0045228,45
RTS0045229,33
RTS0045230,22
RTS0045231,13
RTS0045232,18
RTS0045233,14
RTS0045234,12
RTS0045235,17
RTS0045236,19
RTS0045237,18
RTS0045238,10
RTS0045239,18
RTS0045240,41
RTS0045241,13
RTS0045242,14
RTS0045243,10
RTS0045244,9
RTS0045245,6
RTS0045246,10
RTS0045247,4
RTS0045248,7
RTS0045249,8
RTS0045250,5
RTS0045251,6
RTS0045252,3
RTS0045253,8
RTS0045254,5
RTS0045255,6
RTS0045256,6
RTS0045257,11
RTS0045258,4
RTS0045259,2
RTS0045260,4
RTS0045261,5
RTS0045262,11
RTS0045263,7
RTS0045264,6
RTS0045265,5
RTS0045266,9
RTS0045267,15
RTS0045268,16
RTS0045269,12
RTS0045270,5
RTS0045271,7
RTS0045272,3
RTS0045273,4
RTS0045274,9
RTS0045275,7
RTS0045276,10
RTS0045277,3
RTS0045278,14
RTS0045279,7
RTS0045280,6
RTS0045281,6
RTS0045282,8
RTS0045283,8
RTS0045284,11
RTS0045285,11
RTS0045286,4
RTS0045287,7
RTS0045288,5
RTS0045289,5
RTS0045290,11
RTS0045291,9
RTS0045292,29
RTS0045293,13
RTS0045294,11
RTS0045295,9
RTS0045296,18
RTS0045297,11
RTS0045298,13
RTS0045299,11
RTS0045300,26
RTS0045301,8
RTS0045302,10
RTS0045303,8
RTS0045304,4
RTS0045305,2
RTS0045306,3
RTS0045307,7
RTS0045308,9
RTS0045309,4
RTS0045310,10
RTS0045312,8
RTS0045313,3
RTS0045314,6
RTS0045315,6
RTS0045316,7
RTS0045317,5
RTS0045318,4
RTS0045319,5
RTS0045320,4
RTS0045321,5
RTS0045322,6
RTS0045323,12
RTS0045324,2
RTS0045325,8
RTS0045326,5
RTS0045327,8
RTS0045328,9
RTS0045329,4
RTS0045330,3
RTS0045331,7
RTS0045332,4
RTS0045333,4
RTS0045334,8
RTS0045335,6
RTS0045336,8
RTS0045337,2
RTS0045338,8
RTS0045339,6
RTS0045340,4
RTS0045341,8
RTS0045342,13
RTS0045343,7
RTS0045344,18
RTS0045345,14
RTS0045346,8
RTS0045347,8
RTS0045348,7
RTS0045349,5
RTS0045350,9
RTS0045351,7
RTS0045352,6
RTS0045353,11
RTS0045354,5
RTS0045355,2
RTS0045356,5
RTS0045357,1
RTS0045358,9
RTS0045359,6
RTS0045360,5
RTS0045361,15
RTS0045362,8
RTS0045363,9
RTS0045364,14
RTS0045365,8
RTS0045366,8
RTS0045367,6
RTS0045368,9
RTS0045369,4
RTS0045370,11
RTS0045371,10
RTS0045372,5
RTS0045373,18
RTS0045374,17
RTS0045375,16
RTS0045376,5
RTS0045377,4
RTS0045378,10
RTS0045379,6
RTS0045380,5
RTS0045381,11
RTS0045382,10
RTS0045383,2
RTS0045384,6
RTS0045385,4
RTS0045386,10
RTS0045387,5
RTS0045388,4
RTS0045389,7
RTS0045390,8
RTS0045391,4
RTS0045392,7
RTS0045393,7
RTS0045394,9
RTS0045395,5
RTS0045396,6
RTS0045397,8
RTS0045398,8
RTS0045399,13
RTS0045400,14
RTS0045401,11
RTS0045402,5
RTS0045403,4
RTS0045404,8
RTS0045405,9
RTS0045406,7
RTS0045407,4
RTS0045408,8
RTS0045409,10
RTS0045410,9
RTS0045411,28
RTS0045412,29
RTS0045413,21
RTS0045414,20
RTS0045415,15
RTS0045416,5
RTS0045417,7
RTS0045418,6
RTS0045419,2
RTS0045420,5
RTS0045421,322
RTS0045422,283
RTS0045423,150
RTS0045424,261
RTS0045425,371
RTS0045426,4
RTS0045427,10
RTS0045428,8
RTS0045429,8
RTS0045430,3
RTS0045431,9
RTS0045432,7
RTS0045433,8
RTS0045434,13
RTS0045435,3
RTS0045436,40
RTS0045437,42
RTS0045438,44
RTS0045439,46
RTS0045440,37
RTS0045441,3
RTS0045442,4
RTS0045443,8
RTS0045444,4
RTS0045445,6
RTS0045446,27
RTS0045447,42
RTS0045448,22
RTS0045449,33
RTS0045450,14
RTS0045451,9
RTS0045452,6
RTS0045453,5
RTS0045454,11
RTS0045455,9
RTS0045456,6
RTS0045457,2
RTS0045458,11
RTS0045459,1
RTS0045460,9
RTS0045461,5
RTS0045462,6
RTS0045463,4
RTS0045464,2
RTS0045465,8
RTS0045466,12
RTS0045467,10
RTS0045468,6
RTS0045469,12
RTS0045470,7
RTS0045471,6
RTS0045472,3
RTS0045473,3
RTS0045474,8
RTS0045475,8
RTS0045476,35
RTS0045477,37
RTS0045478,25
RTS0045479,35
RTS0045480,42
RTS0045481,5
RTS0045482,2
RTS0045483,3
RTS0045484,10
RTS0045485,8
RTS0045486,5
RTS0045487,8
RTS0045488,7
RTS0045489,11
RTS0045490,5
RTS0045491,9
RTS0045492,14
RTS0045493,10
RTS0045494,6
RTS0045495,4
RTS0045496,11
RTS0045497,8
RTS0045498,29
RTS0045499,20
RTS0045500,18
RTS0045501,10
RTS0045502,12
RTS0045503,3
RTS0045504,7
RTS0045505,5
RTS0045506,310
RTS0045507,457
RTS0045508,213
RTS0045509,261
RTS0045510,202
RTS0045511,6
RTS0045512,7
RTS0045513,2
RTS0045514,4
RTS0045515,9
RTS0045516,5
RTS0045517,5
RTS0045518,3
RTS0045519,7
RTS0045520,5
RTS0045521,8
RTS0045522,11
RTS0045523,6
RTS0045524,2
RTS0045525,3
RTS0045526,4
RTS0045527,12
RTS0045528,7
RTS0045529,10
RTS0045530,4
RTS0045531,7
RTS0045532,4
RTS0045533,7
RTS0045534,11
RTS0045535,4
RTS0045536,53
RTS0045537,52
RTS0045538,26
RTS0045539,60
RTS0045540,57
RTS0045541,4
RTS0045542,8
RTS0045543,3
RTS0045544,5
RTS0045545,4
RTS0045546,2
RTS0045547,4
RTS0045548,4
RTS0045549,3
RTS0045550,4
RTS0045551,3
RTS0045552,10
RTS0045553,7
RTS0045554,13
RTS0045555,5
RTS0045556,39
RTS0045557,16
RTS0045558,43
RTS0045559,44
RTS0045560,18
RTS0045561,12
RTS0045562,9
RTS0045563,3
RTS0045564,9
RTS0045565,7
RTS0045566,3
RTS0045567,6
RTS0045568,6
RTS0045569,7
RTS0045570,5
RTS0045571,2
RTS0045572,10
RTS0045573,5
RTS0045574,1
RTS0045575,5
RTS0045576,6
RTS0045577,6
RTS0045578,5
RTS0045579,10
RTS0045580,4
RTS0045581,7
RTS0045582,4
RTS0045583,4
RTS0045584,3
RTS0045585,10
RTS0045586,5
RTS0045587,9
RTS0045588,5
RTS0045589,8
RTS0045590,10
RTS0045592,49
RTS0045593,64
RTS0045594,26
RTS0045595,36
RTS0045596,17
RTS0045597,18
RTS0045598,17
RTS0045599,25
RTS0045600,12
RTS0045601,9
RTS0045602,8
RTS0045603,4
RTS0045604,8
RTS0045606,8
RTS0045607,9
RTS0045608,9
RTS0045609,12
RTS0045610,3
RTS0045611,4
RTS0045612,9
RTS0045613,7
RTS0045614,7
RTS0045615,8
RTS0045616,2
RTS0045617,9
RTS0045618,3
RTS0045619,7
RTS0045620,6
RTS0045621,14
RTS0045622,24
RTS0045623,9
RTS0045624,20
RTS0045625,17
RTS0045626,3
RTS0045627,11
RTS0045628,10
RTS0045629,8
RTS0045630,5
RTS0045631,6
RTS0045632,5
RTS0045633,7
RTS0045634,4
RTS0045635,6
RTS0045636,8
RTS0045637,4
RTS0045638,6
RTS0045639,11
RTS0045640,5
RTS0045641,4
RTS0045642,8
RTS0045643,4
RTS0045644,7
RTS0045645,4
RTS0045646,3
RTS0045647,11
RTS0045648,7
RTS0045649,7
RTS0045650,7
RTS0045651,4
RTS0045652,14
RTS0045653,18
RTS0045654,7
RTS0045655,10
RTS0045656,1
RTS0045657,3
RTS0045658,18
RTS0045659,7
RTS0045660,5
RTS0045661,13
RTS0045662,4
RTS0045663,8
RTS0045664,7
RTS0045665,10
RTS0045666,14
RTS0045667,20
RTS0045668,17
RTS0045669,12
RTS0045670,17
RTS0045671,4
RTS0045672,8
RTS0045673,8
RTS0045674,7
RTS0045675,8
RTS0045676,29
RTS0045677,28
RTS0045678,29
RTS0045679,26
RTS0045680,32
RTS0045681,1
RTS0045682,4
RTS0045683,5
RTS0045684,5
RTS0045685,4
RTS0045687,5
RTS0045688,6
RTS0045689,4
RTS0045690,5
RTS0045691,5
RTS0045692,7
RTS0045693,8
RTS0045694,3
RTS0045695,2
RTS0045696,6
RTS0045697,9
RTS0045698,4
RTS0045699,1
RTS0045700,3
RTS0045701,6
RTS0045702,8
RTS0045703,10
RTS0045704,10
RTS0045705,7
RTS0045706,6
RTS0045707,1
RTS0045708,3
RTS0045709,5
RTS0045710,7
RTS0045711,6
RTS0045712,4
RTS0045713,4
RTS0045714,9
RTS0045715,9
RTS0045716,5
RTS0045717,7
RTS0045718,2
RTS0045719,4
RTS0045720,11
RTS0045721,19
RTS0045722,23
RTS0045723,23
RTS0045724,16
RTS0045725,8
RTS0045726,12
RTS0045727,11
RTS0045728,15
RTS0045729,12
RTS0045730,7
RTS0045731,3
RTS0045732,8
RTS0045733,3
RTS0045734,11
RTS0045735,4
RTS0045736,116
RTS0045737,95
RTS0045738,182
RTS0045739,162
RTS0045740,71
RTS0045741,32
RTS0045742,17
RTS0045743,16
RTS0045744,22
RTS0045745,21
RTS0045746,15
RTS0045747,14
RTS0045748,34
RTS0045749,11
RTS0045750,8
RTS0045751,15
RTS0045752,13
RTS0045753,19
RTS0045754,24
RTS0045755,15
RTS0045756,39
RTS0045757,50
RTS0045758,68
RTS0045759,30
RTS0045760,34
RTS0045761,9
RTS0045762,6
RTS0045763,7
RTS0045764,10
RTS0045765,5
RTS0045766,7
RTS0045767,7
RTS0045768,5
RTS0045769,4
RTS0045770,10
RTS0045771,14
RTS0045772,4
RTS0045773,8
RTS0045774,4
RTS0045775,5
RTS0045776,6
RTS0045777,1
RTS0045778,5
RTS0045779,4
RTS0045780,6
RTS0045781,9
RTS0045782,9
RTS0045783,7
RTS0045784,10
RTS0045785,6
RTS0045786,7
RTS0045787,12
RTS0045788,14
RTS0045789,10
RTS0045790,6
RTS0045791,4
RTS0045792,11
RTS0045793,5
RTS0045794,6
RTS0045795,6
RTS0045796,9
RTS0045797,3
RTS0045798,3
RTS0045799,6
RTS0045800,8
RTS0045801,3
RTS0045802,1
RTS0045803,10
RTS0045804,4
RTS0045805,9
RTS0045806,19
RTS0045807,19
RTS0045808,13
RTS0045809,15
RTS0045810,5
RTS0045811,30
RTS0045812,24
RTS0045813,13
RTS0045814,23
RTS0045815,25
RTS0045816,11
RTS0045817,18
RTS0045818,6
RTS0045819,8
RTS0045820,4
RTS0045821,36
RTS0045822,19
RTS0045823,26
RTS0045824,36
RTS0045825,21
RTS0045826,32
RTS0045827,34
RTS0045828,21
RTS0045829,21
RTS0045830,18
RTS0045831,7
RTS0045832,14
RTS0045833,11
RTS0045834,13
RTS0045835,22
RTS0045836,42
RTS0045837,46
RTS0045838,32
RTS0045840,17
RTS0045841,23
RTS0045842,14
RTS0045843,3
RTS0045844,7
RTS0045845,4
RTS0045846,548
RTS0045848,148
RTS0045849,691
RTS0045851,7
RTS0045852,4
RTS0045853,6
RTS0045854,7
RTS0045855,4
RTS0045856,6
RTS0045857,7
RTS0045858,5
RTS0045859,9
RTS0045860,10
RTS0045861,20
RTS0045862,8
RTS0045863,9
RTS0045864,10
RTS0045865,13
RTS0045866,8
RTS0045867,20
RTS0045868,28
RTS0045869,41
RTS0045870,45
RTS0045871,2
RTS0045872,6
RTS0045873,7
RTS0045874,4
RTS0045875,11
RTS0045876,1
RTS0045877,3
RTS0045878,2
RTS0045879,7
RTS0045880,5
RTS0045881,8
RTS0045882,4
RTS0045883,7
RTS0045884,2
RTS0045886,6
RTS0045887,6
RTS0045888,5
RTS0045889,7
RTS0045890,6
RTS0045891,8
RTS0045892,8
RTS0045893,6
RTS0045894,7
RTS0045895,5
RTS0045896,12
RTS0045897,9
RTS0045898,11
RTS0045899,17
RTS0045900,27
RTS0045901,8
RTS0045902,24
RTS0045903,23
RTS0045904,21
RTS0045905,11
RTS0045906,6
RTS0045907,13
RTS0045908,9
RTS0045909,15
RTS0045910,9
RTS0045911,13
RTS0045912,7
RTS0045913,6
RTS0045914,11
RTS0045915,1
RTS0045916,8
RTS0045917,5
RTS0045918,7
RTS0045919,14
RTS0045920,7
RTS0045921,13
RTS0045922,4
RTS0045923,1
RTS0045924,7
RTS0045925,11
RTS0045926,9
RTS0045927,10
RTS0045928,6
RTS0045929,3
RTS0045930,47
RTS0045931,46
RTS0045932,19
RTS0045933,5
RTS0045935,8
RTS0045939,9
RTS0045940,11
RTS0045941,13
RTS0045942,1
RTS0045943,6
RTS0045944,6
RTS0045945,15
RTS0045946,12
RTS0045947,16
RTS0045948,7
RTS0045949,11
RTS0045950,8
RTS0045951,12
RTS0045952,10
RTS0045953,5
RTS0045954,3
RTS0045955,8
RTS0045956,5
RTS0045957,6
RTS0045958,3
RTS0045959,8
RTS0045960,1
RTS0045961,6
RTS0045962,5
RTS0045963,12
RTS0045964,11
RTS0045965,2
RTS0045966,8
RTS0045967,6
RTS0045968,7
RTS0045969,11
RTS0045970,32
RTS0045971,30
RTS0045972,6
RTS0045973,7
RTS0045974,6
RTS0045975,3
RTS0045976,7
RTS0045977,6
RTS0045978,6
RTS0045979,14
RTS0045980,6
RTS0045981,81
RTS0045982,6
RTS0045983,8
RTS0045984,5
RTS0045985,8
RTS0045986,6
RTS0045987,7
RTS0045988,8
RTS0045989,9
RTS0045990,2
RTS0045991,29
RTS0045992,12
RTS0045993,15
RTS0045994,11
RTS0045995,12
RTS0045996,12
RTS0045997,6
RTS0045998,11
RTS0045999,6
RTS0046000,2
RTS0046001,6
RTS0046002,10
RTS0046003,8
RTS0046004,7
RTS0046005,15
RTS0046006,13
RTS0046007,20
RTS0046008,11
RTS0046009,7
RTS0046010,5
RTS0046011,7
RTS0046012,2
RTS0046013,3
RTS0046014,4
RTS0046015,4
RTS0046016,4
RTS0046017,6
RTS0046018,10
RTS0046019,7
RTS0046020,10
RTS0046021,5
RTS0046022,7
RTS0046023,5
RTS0046024,5
RTS0046025,3
RTS0046026,12
RTS0046027,12
RTS0046028,5
RTS0046029,9
RTS0046030,13
RTS0046031,8
RTS0046032,7
RTS0046033,8
RTS0046034,7
RTS0046035,7
RTS0046036,4
RTS0046037,5
RTS0046038,10
RTS0046039,3
RTS0046040,9
RTS0046041,2
RTS0046042,8
RTS0046043,4
RTS0046044,7
RTS0046045,5
RTS0046046,6
RTS0046047,11
RTS0046048,19
RTS0046049,36
RTS0046050,9
RTS0046051,41
RTS0046052,23
RTS0046053,24
RTS0046054,31
RTS0046055,19
RTS0046056,8
RTS0046057,12
RTS0046058,8
RTS0046059,15
RTS0046060,9
RTS0046061,6
RTS0046062,10
RTS0046063,3
RTS0046064,47
RTS0046065,30
RTS0046066,47
RTS0046067,60
RTS0046068,35
RTS0046069,25
RTS0046070,16
RTS0046071,12
RTS0046072,27
RTS0046073,10
RTS0046074,47
RTS0046075,23
RTS0046076,30
RTS0046077,50
RTS0046078,6
RTS0046079,4
RTS0046080,4
RTS0046081,6
RTS0046082,33
RTS0046083,16
RTS0046084,45
RTS0046085,4
RTS0046086,4
RTS0046087,5
RTS0046088,7
RTS0046089,1
RTS0046090,12
RTS0046091,5
RTS0046092,13
RTS0046093,3
RTS0046094,10
RTS0046095,8
RTS0046096,5
RTS0046097,9
RTS0046098,9
RTS0046099,4
RTS0046100,5
RTS0046101,8
RTS0046102,2
RTS0046103,10
RTS0046104,27
RTS0046105,10
RTS0046106,6
RTS0046107,3
RTS0046108,8
RTS0046109,4
RTS0046110,6
RTS0046111,11
RTS0046112,25
RTS0046113,17
RTS0046114,13
RTS0046115,29
RTS0046116,8
RTS0046117,13
RTS0046119,5
RTS0046121,11
RTS0046122,5
RTS0046123,4
RTS0046124,13
RTS0046125,2
RTS0046126,6
RTS0046127,12
RTS0046128,15
RTS0046129,9
RTS0046130,7
RTS0046131,10
RTS0046132,6
RTS0046133,5
RTS0046134,8
RTS0046135,6
RTS0046136,10
RTS0046137,14
RTS0046138,10
RTS0046140,6
RTS0046141,13
RTS0046142,6
RTS0046143,11
RTS0046144,13
RTS0046145,7
RTS0046146,4
RTS0046147,5
RTS0046148,7
RTS0046149,4
RTS0046150,4
RTS0046152,9
RTS0046153,3
RTS0046154,6
RTS0046155,5
RTS0046156,4
RTS0046157,6
RTS0046158,1
RTS0046159,7
RTS0046160,4
RTS0046161,5
RTS0046162,5
RTS0046163,1
RTS0046164,6
RTS0046165,9
RTS0046166,9
RTS0046167,8
RTS0046168,3
RTS0046169,8
RTS0046170,2
RTS0046171,4
RTS0046172,2
RTS0046173,2
RTS0046174,5
RTS0046175,4
RTS0046176,4
RTS0046177,4
RTS0046178,6
RTS0046179,6
RTS0046180,10
RTS0046181,10
RTS0046182,4
RTS0046183,5
RTS0046184,8
RTS0046185,8
RTS0046186,7
RTS0046187,7
RTS0046188,5
RTS0046191,6
RTS0046193,10
RTS0046194,11
RTS0046195,12
RTS0046196,4
RTS0046197,9
RTS0046198,8
RTS0046199,9
RTS0046200,6
RTS0046201,8
RTS0046202,5
RTS0046203,2
RTS0046204,4
RTS0046205,2
RTS0046206,7
RTS0046207,10
RTS0046208,8
RTS0046209,7
RTS0046210,4
RTS0046211,4
RTS0046212,8
RTS0046213,27
RTS0046214,12
RTS0046215,9
RTS0046216,13
RTS0046217,9
RTS0046218,3
RTS0046219,7
RTS0046220,8
RTS0046221,7
RTS0046222,13
RTS0046223,6
RTS0046224,6
RTS0046225,10
RTS0046226,18
RTS0046227,12
RTS0046228,16
RTS0046229,14
RTS0046230,5
RTS0046231,2
RTS0046232,10
RTS0046233,7
RTS0046234,7
RTS0046235,4
RTS0046236,6
RTS0046237,9
RTS0046238,9
RTS0046239,6
RTS0046240,8
RTS0046241,2
RTS0046242,11
RTS0046243,10
RTS0046244,5
RTS0046245,2
RTS0046246,7
RTS0046247,8
RTS0046248,7
RTS0046249,3
RTS0046250,10
RTS0046251,8
RTS0046252,22
RTS0046253,9
RTS0046254,7
RTS0046255,9
RTS0046256,10
RTS0046257,8
RTS0046258,7
RTS0046259,5
RTS0046260,6
RTS0046261,16
RTS0046262,17
RTS0046263,2
RTS0046264,6
RTS0046265,3
RTS0046266,8
RTS0046267,7
RTS0046268,6
RTS0046269,9
RTS0046270,1
RTS0046271,6
RTS0046272,5
RTS0046273,8
RTS0046274,2
RTS0046275,4
RTS0046276,4
RTS0046277,5
RTS0046278,5
RTS0046279,22
RTS0046280,13
RTS0046281,20
RTS0046282,5
RTS0046283,13
RTS0046284,5
RTS0046285,5
RTS0046286,7
RTS0046287,11
RTS0046288,6
RTS0046289,8
RTS0046290,4
RTS0046291,9
RTS0046292,5
RTS0046293,4
RTS0046294,5
RTS0046295,11
RTS0046296,4
RTS0046297,2
RTS0046298,6
RTS0046299,5
RTS0046300,4
RTS0046301,3
RTS0046302,6
RTS0046303,8
RTS0046304,8
RTS0046305,6
RTS0046306,5
RTS0046307,13
RTS0046308,5
RTS0046309,5
RTS0046310,6
RTS0046311,6
RTS0046312,7
RTS0046313,4
RTS0046314,8
RTS0046315,5
RTS0046316,6
RTS0046317,6
RTS0046318,6
RTS0046319,6
RTS0046320,4
RTS0046321,12
RTS0046322,7
RTS0046323,4
RTS0046324,4
RTS0046325,2
RTS0046326,4
RTS0046327,6
RTS0046328,6
RTS0046329,5
RTS0046330,7
RTS0046331,5
RTS0046332,4
RTS0046333,7
RTS0046334,7
RTS0046335,5
RTS0046336,10
RTS0046342,6
RTS0046343,6
RTS0046344,4
RTS0046345,5
RTS0046346,4
RTS0046347,18
RTS0046348,15
RTS0046349,14
RTS0046350,5
RTS0046351,9
RTS0046352,15
RTS0046353,8
RTS0046354,6
RTS0046355,11
RTS0046356,31
RTS0046357,25
RTS0046358,9
RTS0046359,21
RTS0046360,43
RTS0046361,233
RTS0046362,181
RTS0046363,200
RTS0046364,3
RTS0046365,7
RTS0046366,3
RTS0046367,5
RTS0046368,5
RTS0046369,4
RTS0046370,5
RTS0046371,4
RTS0046372,7
RTS0046373,6
RTS0046374,1
RTS0046375,6
RTS0046376,7
RTS0046377,4
RTS0046378,2
RTS0046379,9
RTS0046380,6
RTS0046381,4
RTS0046382,7
RTS0046383,4
RTS0046384,6
RTS0046385,7
RTS0046386,6
RTS0046387,2
RTS0046388,12
RTS0046389,8
RTS0046390,10
RTS0046391,10
RTS0046392,8
RTS0046393,7
RTS0046394,3
RTS0046395,3
RTS0046397,8
RTS0046398,3
RTS0046399,4
RTS0046400,9
RTS0046401,13
RTS0046402,13
RTS0046403,10
RTS0046404,9
RTS0046405,10
RTS0046406,11
RTS0046407,7
RTS0046408,8
RTS0046409,2
RTS0046410,17
RTS0046411,5
RTS0046412,2
RTS0046413,13
RTS0046414,203
RTS0046415,52
RTS0046416,5
RTS0046417,10
RTS0046418,5
RTS0046419,4
RTS0046420,21
RTS0046421,18
RTS0046422,13
RTS0046423,3
RTS0046424,6
RTS0046425,12
RTS0046426,2
RTS0046427,10
RTS0046428,5
RTS0046429,8
RTS0046430,5
RTS0046431,5
RTS0046432,17
RTS0046433,4
RTS0046434,9
RTS0046435,91
RTS0046439,13
RTS0046440,13
RTS0046441,17
RTS0046442,17
RTS0046443,9
RTS0046444,13
RTS0046445,6
RTS0046446,4
RTS0046447,7
RTS0046448,9
RTS0046449,20
RTS0046450,16
RTS0046451,6
RTS0046452,15
RTS0046453,6
RTS0046454,10
RTS0046455,5
RTS0046456,6
RTS0046457,6
RTS0046458,10
RTS0046459,24
RTS0046460,45
RTS0046461,13
RTS0046462,13
RTS0046463,11
RTS0046464,4
RTS0046466,4
RTS0046468,4
RTS0046469,13
RTS0046470,8
RTS0046471,4
RTS0046472,4
RTS0046473,2
RTS0046474,4
RTS0046475,4
RTS0046476,6
RTS0046477,2
RTS0046478,8
RTS0046479,8
RTS0046480,7
RTS0046481,8
RTS0046482,6
RTS0046483,1
RTS0046484,4
RTS0046485,6
RTS0046486,4
RTS0046487,8
RTS0046488,9
RTS0046489,2
RTS0046490,8
RTS0046491,13
RTS0046492,5
RTS0046493,5
RTS0046494,9
RTS0046495,5
RTS0046496,17
RTS0046497,20
RTS0046498,8
RTS0046499,77
RTS0046500,62
RTS0046501,60
RTS0046502,7
RTS0046503,13
RTS0046504,13
RTS0046505,3
RTS0046506,9
RTS0046507,9
RTS0046508,6
RTS0046509,7
RTS0046510,11
RTS0046511,2
RTS0046512,7
RTS0046513,7
RTS0046514,12
RTS0046515,4
RTS0046516,8
RTS0046517,4
RTS0046518,9
RTS0046519,4
RTS0046520,6
RTS0046521,8
RTS0046522,4
RTS0046524,9
RTS0046525,10
RTS0046526,8
RTS0046527,6
RTS0046528,3
RTS0046529,4
RTS0046530,5
RTS0046531,8
RTS0046532,11
RTS0046533,4
RTS0046534,9
RTS0046535,7
RTS0046536,10
RTS0046537,9
RTS0046538,6
RTS0046539,6
RTS0046540,2
RTS0046541,10
RTS0046542,7
RTS0046543,12
RTS0046544,7
RTS0046545,7
RTS0046546,5
RTS0046548,6
RTS0046549,6
RTS0046550,9
RTS0046551,25
RTS0046552,3
RTS0046553,7
RTS0046554,3
RTS0046555,11
RTS0046556,7
RTS0046557,8
RTS0046558,5
RTS0046559,6
RTS0046560,5
RTS0046561,5
RTS0046562,10
RTS0046563,10
RTS0046564,13
RTS0046565,16
RTS0046566,21
RTS0046567,12
RTS0046568,5
RTS0046569,5
RTS0046570,7
RTS0046571,3
RTS0046572,4
RTS0046573,8
RTS0046574,4
RTS0046575,8
RTS0046577,9
RTS0046578,5
RTS0046580,9
RTS0046581,6
RTS0046582,4
RTS0046583,4
RTS0046584,21
RTS0046585,8
RTS0046586,11
RTS0046587,7
RTS0046588,7
RTS0046589,6
RTS0046590,7
RTS0046591,4
RTS0046592,6
RTS0046593,10
RTS0046594,16
RTS0046595,13
RTS0046596,13
RTS0046597,10
RTS0046598,9
RTS0046599,7
RTS0046600,31
RTS0046601,43
RTS0046602,8
RTS0046603,23
RTS0046604,9
RTS0046605,5
RTS0046606,9
RTS0046607,7
RTS0046608,23
RTS0046609,23
RTS0046610,4
RTS0046611,6
RTS0046612,7
RTS0046613,3
RTS0046614,4
RTS0046615,3
RTS0046616,6
RTS0046617,4
RTS0046618,7
RTS0046619,9
RTS0046620,7
RTS0046621,12
RTS0046622,14
RTS0046623,7
RTS0046624,4
RTS0046625,7
RTS0046626,6
RTS0046627,10
RTS0046628,10
RTS0046629,13
RTS0046630,7
RTS0046631,4
RTS0046632,20
RTS0046633,16
RTS0046634,29
RTS0046635,13
RTS0046636,15
RTS0046637,21
RTS0046638,3
RTS0046639,5
RTS0046640,8
RTS0046641,4
RTS0046642,10
RTS0046643,5
RTS0046644,6
RTS0046645,9
RTS0046646,16
RTS0046647,10
RTS0046648,11
RTS0046649,4
RTS0046650,7
RTS0046651,4
RTS0046652,10
RTS0046653,8
RTS0046654,3
RTS0046655,15
RTS0046656,2
RTS0046657,5
RTS0046659,4
RTS0046660,7
RTS0046661,5
RTS0046662,6
RTS0046663,6
RTS0046664,5
RTS0046665,5
RTS0046666,5
RTS0046667,8
RTS0046668,5
RTS0046669,9
RTS0046670,4
RTS0046671,4
RTS0046672,3
RTS0046673,7
RTS0046674,4
RTS0046675,9
RTS0046676,8
RTS0046677,2
RTS0046678,7
RTS0046679,4
RTS0046680,7
RTS0046681,7
RTS0046682,3
RTS0046683,5
RTS0046684,15
RTS0046685,2
RTS0046686,6
RTS0046687,2
RTS0046688,9
RTS0046689,6
RTS0046690,8
RTS0046691,6
RTS0046692,5
RTS0046693,13
RTS0046694,13
RTS0046695,8
RTS0046696,13
RTS0046697,5
RTS0046698,7
RTS0046699,3
RTS0046700,11
RTS0046701,6
RTS0046702,5
RTS0046703,91
RTS0046704,141
RTS0046705,118
RTS0046706,40
RTS0046707,96
RTS0046708,103
RTS0046709,7
RTS0046710,8
RTS0046711,13
RTS0046712,7
RTS0046713,20
RTS0046714,22
RTS0046715,19
RTS0046716,16
RTS0046717,33
RTS0046718,7
RTS0046719,2
RTS0046720,8
RTS0046721,17
RTS0046722,16
RTS0046723,6
RTS0046724,5
RTS0046725,3
RTS0046726,8
RTS0046727,10
RTS0046728,9
RTS0046729,6
RTS0046730,9
RTS0046731,8
RTS0046732,7
RTS0046733,4
RTS0046734,7
RTS0046735,11
RTS0046736,1
RTS0046737,1
RTS0046738,4
RTS0046739,2
RTS0046740,12
RTS0046741,5
RTS0046742,4
RTS0046743,6
RTS0046744,7
RTS0046745,18
RTS0046746,1
RTS0046747,7
RTS0046748,13
RTS0046749,11
RTS0046750,3
RTS0046751,9
RTS0046752,6
RTS0046753,4
RTS0046754,5
RTS0046755,8
RTS0046756,5
RTS0046757,11
RTS0046758,5
RTS0046759,33
RTS0046760,24
RTS0046761,33
RTS0046763,10
RTS0046764,6
RTS0046765,5
RTS0046766,1
RTS0046767,4
RTS0046768,87
RTS0046769,127
RTS0046770,92
RTS0046771,5
RTS0046772,6
RTS0046773,5
RTS0046774,1
RTS0046775,8
RTS0046777,5
RTS0046778,3
RTS0046779,11
RTS0046780,7
RTS0046781,3
RTS0046782,5
RTS0046783,5
RTS0046784,1
RTS0046785,2
RTS0046790,9
RTS0046791,4
RTS0046792,4
RTS0046793,6
RTS0046794,1
RTS0046795,3
RTS0046796,7
RTS0046797,7
RTS0046798,5
RTS0046799,3
RTS0046800,7
RTS0046801,65
RTS0046802,52
RTS0046803,4
RTS0046804,9
RTS0046805,9
RTS0046806,6
RTS0046807,5
RTS0046808,6
RTS0046809,7
RTS0046810,6
RTS0046811,2
RTS0046812,5
RTS0046813,4
RTS0046814,8
RTS0046815,7
RTS0046816,8
RTS0046817,8
RTS0046818,10
RTS0046819,7
RTS0046820,6
RTS0046821,3
RTS0046822,11
RTS0046823,10
RTS0046824,10
RTS0046825,7
RTS0046826,5
RTS0046827,3
RTS0046828,5
RTS0046829,4
RTS0046830,10
RTS0046831,3
RTS0046832,40
RTS0046833,22
RTS0046835,4
RTS0046836,67
RTS0046837,98
RTS0046838,19
RTS0046839,53
RTS0046840,7
RTS0046841,3
RTS0046842,49
RTS0046843,78
RTS0046846,13
RTS0046849,17
RTS0046850,17
RTS0046851,39
RTS0046852,18
RTS0046853,4
RTS0046854,4
RTS0046855,5
RTS0046856,3
RTS0046857,3
RTS0046858,4
RTS0046859,9
RTS0046860,22
RTS0046861,3
RTS0046862,4
RTS0046863,4
RTS0046864,5
RTS0046866,7
RTS0046867,9
RTS0046868,7
RTS0046869,179
RTS0046870,156
RTS0046871,10
RTS0046872,12
RTS0046873,1
RTS0046874,5
RTS0046875,5
RTS0046876,6
RTS0046877,3
RTS0046878,8
RTS0046879,10
RTS0046880,9
RTS0046881,19
RTS0046882,4
RTS0046885,2
RTS0046886,6
RTS0046887,7
RTS0046889,6
RTS0046890,4
RTS0046891,6
RTS0046892,4
RTS0046893,10
RTS0046894,10
RTS0046895,7
RTS0046897,28
RTS0046898,4
RTS0046899,4
RTS0046900,21
RTS0046902,7
RTS0046903,25
RTS0046904,8
RTS0046905,4
RTS0046906,26
RTS0046907,9
RTS0046908,7
RTS0046909,9
RTS0046910,7
RTS0046911,11
RTS0046912,6
RTS0046913,19
RTS0046914,9
RTS0046915,6
RTS0046916,7
RTS0046918,157
RTS0046919,173
RTS0046920,30
RTS0046921,6
RTS0046922,8
RTS0046923,11
RTS0046924,57
RTS0046925,2
RTS0046926,4
RTS0046927,6
RTS0046928,3
RTS0046929,4
RTS0046930,15
RTS0046931,12
RTS0046933,1
RTS0046934,7
RTS0046935,10
RTS0046936,8
RTS0046937,33
RTS0046938,88
RTS0046939,11
RTS0046940,6
RTS0046941,2
RTS0046942,8
RTS0046943,7
RTS0046944,3
RTS0046946,11
RTS0046947,7
RTS0046948,4
RTS0046949,3
RTS0046950,5
RTS0046951,9
RTS0046952,6
RTS0046954,7
RTS0046955,1
RTS0046956,7
RTS0046957,3
RTS0046958,12
RTS0046959,5
RTS0046960,10
RTS0046961,9
RTS0046962,41
RTS0046963,2
RTS0046965,9
RTS0046966,11
RTS0046967,5
RTS0046968,5
RTS0047054,6
RTS0047055,5
RTS0047056,10
RTS0047057,5
RTS0047058,9
RTS0047060,10
RTS0047061,9
RTS0047062,12
RTS0047063,15
RTS0047064,44
RTS0047065,6
RTS0047066,5
RTS0047067,7
RTS0047068,4
RTS0047069,3
RTS0047070,15
RTS0047071,14
RTS0047072,15
RTS0047073,29
RTS0047074,16
RTS0047075,7
RTS0047076,14
RTS0047077,8
RTS0047078,10
RTS0047079,3
RTS0047080,8
RTS0047081,9
RTS0047082,9
RTS0047083,15
RTS0047084,10
RTS0047085,9
RTS0047086,5
RTS0047087,4
RTS0047088,8
RTS0047089,1
RTS0047091,5
RTS0047092,3
RTS0047093,8
RTS0047094,7
RTS0047095,5
RTS0047096,7
RTS0047097,5
RTS0047098,4
RTS0047099,5
RTS0047100,5
RTS0047101,7
RTS0047102,8
RTS0047103,10
RTS0047104,8
RTS0047105,18
RTS0047106,13
RTS0047107,10
RTS0047108,42
RTS0047109,12
RTS0047110,11
RTS0047111,4
RTS0047112,4
RTS0047113,66
RTS0047114,14
RTS0047115,7
RTS0047116,4
RTS0047117,7
RTS0047118,4
RTS0047119,9
RTS0047120,5
RTS0047121,7
RTS0047122,9
RTS0047123,5
RTS0047124,13
RTS0047125,4
RTS0047126,7
RTS0047127,14
RTS0047128,3
RTS0047129,8
RTS0047130,28
RTS0047131,28
RTS0047132,22
RTS0047133,19
RTS0047134,4
RTS0047135,22
RTS0047136,15
RTS0047137,10
RTS0047138,13
RTS0047139,5
RTS0047140,3
RTS0047141,7
RTS0047142,7
RTS0047143,5
RTS0047144,5
RTS0047145,11
RTS0047146,11
RTS0047147,17
RTS0047148,16
RTS0047149,16
RTS0047150,19
RTS0047151,24
RTS0047152,24
RTS0047153,22
RTS0047154,34
RTS0047156,5
RTS0047157,6
RTS0047158,10
RTS0047159,6
RTS0047160,6
RTS0047165,13
RTS0047166,1
RTS0047167,17
RTS0047168,8
RTS0047169,4
RTS0047170,7
RTS0047171,5
RTS0047172,3
RTS0047173,9
RTS0047174,9
RTS0047175,3
RTS0047176,4
RTS0047177,9
RTS0047178,5
RTS0047179,5
RTS0047180,8
RTS0047181,7
RTS0047182,4
RTS0047183,8
RTS0047184,5
RTS0047185,4
RTS0047186,8
RTS0047187,9
RTS0047188,4
RTS0047189,3
RTS0047190,8
RTS0047191,8
RTS0047192,5
RTS0047193,9
RTS0047194,12
RTS0047195,11
RTS0047196,13
RTS0047197,8
RTS0047198,10
RTS0047199,9
RTS0047200,16
RTS0047201,7
RTS0047202,9
RTS0047203,3
RTS0047204,4
RTS0047205,5
RTS0047206,9
RTS0047207,3
RTS0047208,106
RTS0047209,74
RTS0047210,181
RTS0047211,166
RTS0047212,29
RTS0047213,2
RTS0047214,6
RTS0047215,3
RTS0047216,3
RTS0047217,5
RTS0047218,43
RTS0047219,56
RTS0047220,29
RTS0047221,54
RTS0047222,40
RTS0047223,11
RTS0047225,27
RTS0047226,14
RTS0047229,8
RTS0047230,6
RTS0047231,9
RTS0047232,7
RTS0047233,4
RTS0047234,3
RTS0047235,2
RTS0047236,6
RTS0047237,3
RTS0047238,10
RTS0047239,10
RTS0047240,4
RTS0047241,8
RTS0047242,2
RTS0047243,13
RTS0047244,9
RTS0047245,8
RTS0047246,3
RTS0047247,5
RTS0047248,12
RTS0047249,6
RTS0047250,8
RTS0047252,11
RTS0047253,7
RTS0047254,10
RTS0047255,16
RTS0047256,12
RTS0047257,17
RTS0047258,16
RTS0047259,11
RTS0047260,16
RTS0047261,22
RTS0047262,14
RTS0047263,21
RTS0047264,14
RTS0047266,29
RTS0047267,72
RTS0047268,45
RTS0047269,37
RTS0047270,85
RTS0047271,75
RTS0047272,30
RTS0047273,43
RTS0047274,11
RTS0047276,12
RTS0047277,48
RTS0047278,46
RTS0047279,66
RTS0047280,54
RTS0047281,32
RTS0047282,42
RTS0047283,37
RTS0047284,13
RTS0047290,24
RTS0047291,53
RTS0047292,44
RTS0047293,45
RTS0047294,46
RTS0047295,9
RTS0047296,13
RTS0047297,13
RTS0047298,20
RTS0047299,8
RTS0047300,2
RTS0047301,6
RTS0047302,3
RTS0047303,10
RTS0047304,7
RTS0047305,30
RTS0047306,30
RTS0047307,37
RTS0047308,22
RTS0047309,19
RTS0047310,20
RTS0047311,6
RTS0047312,10
RTS0047313,10
RTS0047314,11
RTS0047315,35
RTS0047316,29
RTS0047317,37
RTS0047318,40
RTS0047319,36
RTS0047320,15
RTS0047321,12
RTS0047322,11
RTS0047323,18
RTS0047324,23
RTS0047325,29
RTS0047326,31
RTS0047327,26
RTS0047328,17
RTS0047329,9
RTS0047331,25
RTS0047332,29
RTS0047333,23
RTS0047334,24
RTS0047335,18
RTS0047336,34
RTS0047337,10
RTS0047338,23
RTS0047339,27
RTS0047340,23
RTS0047341,24
RTS0047342,25
RTS0047343,33
RTS0047344,19
RTS0047345,12
RTS0047346,16
RTS0047348,20
RTS0047349,17
RTS0047350,12
RTS0047351,156
RTS0047352,202
RTS0047353,263
RTS0047354,202
RTS0047356,5
RTS0047357,2
RTS0047358,4
RTS0047359,8
RTS0047360,6
RTS0047361,14
RTS0047362,28
RTS0047363,27
RTS0047364,13
RTS0047365,27
RTS0047366,10
RTS0047367,4
RTS0047368,13
RTS0047369,10
RTS0047370,9
RTS0047373,5
RTS0047374,14
RTS0047375,12
RTS0047376,26
RTS0047377,16
RTS0047378,19
RTS0047379,44
RTS0047380,29
RTS0047381,8
RTS0047382,3
RTS0047383,7
RTS0047384,2
RTS0047385,4
RTS0047386,15
RTS0047387,14
RTS0047388,21
RTS0047389,20
RTS0047390,9
RTS0047391,23
RTS0047392,17
RTS0047393,28
RTS0047394,8
RTS0047395,4
RTS0047396,45
RTS0047397,10
RTS0047398,8
RTS0047399,8
RTS0047400,3
RTS0047401,10
RTS0047402,14
RTS0047403,20
RTS0047404,20
RTS0047405,13
RTS0047406,3
RTS0047407,12
RTS0047408,9
RTS0047409,32
RTS0047410,17
RTS0047411,12
RTS0047412,17
RTS0047413,7
RTS0047414,10
RTS0047415,17
RTS0047417,12
RTS0047418,6
RTS0047419,10
RTS0047420,17
RTS0047421,3
RTS0047422,12
RTS0047423,6
RTS0047424,4
RTS0047425,4
RTS0047426,15
RTS0047427,10
RTS0047428,5
RTS0047429,4
RTS0047430,6
RTS0047431,6
RTS0047432,19
RTS0047433,14
RTS0047434,18
RTS0047435,30
RTS0047436,6
RTS0047438,4
RTS0047439,7
RTS0047440,4
RTS0047441,39
RTS0047442,33
RTS0047445,27
RTS0047446,34
RTS0047447,6
RTS0047448,2
RTS0047449,5
RTS0047450,4
RTS0047451,3
RTS0047452,9
RTS0047454,9
RTS0047455,7
RTS0047456,4
RTS0047457,2
RTS0047458,13
RTS0047459,2
RTS0047460,6
RTS0047461,6
RTS0047462,14
RTS0047463,6
RTS0047464,11
RTS0047465,4
RTS0047466,10
RTS0047467,10
RTS0047468,7
RTS0047469,3
RTS0047471,4
RTS0047472,6
RTS0047473,8
RTS0047474,6
RTS0047475,2
RTS0047476,10
RTS0047477,20
RTS0047479,25
RTS0047480,18
RTS0047481,18
RTS0047482,10
RTS0047483,7
RTS0047484,12
RTS0047485,8
RTS0047486,7
RTS0047487,6
RTS0047488,7
RTS0047489,11
RTS0047490,6
RTS0047491,2
RTS0047492,31
RTS0047493,18
RTS0047494,22
RTS0047495,25
RTS0047496,10
RTS0047497,11
RTS0047498,10
RTS0047499,16
RTS0047500,9
RTS0047501,13
RTS0047502,11
RTS0047503,5
RTS0047504,24
RTS0047505,11
RTS0047506,16
RTS0047507,10
RTS0047508,5
RTS0047509,5
RTS0047510,9
RTS0047511,4
RTS0047512,34
RTS0047513,6
RTS0047514,1
RTS0047515,28
RTS0047516,34
RTS0047517,54
RTS0047518,63
RTS0047520,60
RTS0047521,66
RTS0047522,8
RTS0047523,6
RTS0047524,17
RTS0047525,6
RTS0047526,13
RTS0047527,6
RTS0047528,5
RTS0047529,7
RTS0047530,12
RTS0047531,9
RTS0047532,7
RTS0047533,8
RTS0047534,5
RTS0047535,11
RTS0047536,7
RTS0047537,13
RTS0047538,29
RTS0047540,33
RTS0047541,23
RTS0047543,10
RTS0047544,14
RTS0047545,16
RTS0047546,16
RTS0047547,12
RTS0047548,13
RTS0047549,17
RTS0047550,8
RTS0047551,13
RTS0047552,10
RTS0047553,10
RTS0047558,15
RTS0047559,9
RTS0047560,8
RTS0047561,7
RTS0047562,8
RTS0047563,15
RTS0047564,18
RTS0047565,9
RTS0047566,13
RTS0047567,4
RTS0047568,9
RTS0047569,7
RTS0047570,6
RTS0047571,8
RTS0047572,6
RTS0047573,5
RTS0047574,6
RTS0047575,10
RTS0047576,8
RTS0047577,8
RTS0047578,7
RTS0047579,5
RTS0047580,4
RTS0047581,10
RTS0047582,7
RTS0047583,12
RTS0047584,6
RTS0047585,4
RTS0047586,6
RTS0047587,6
RTS0047588,1
RTS0047590,4
RTS0047591,6
RTS0047592,4
RTS0047593,14
RTS0047594,7
RTS0047595,8
RTS0047596,8
RTS0047597,7
RTS0047598,10
RTS0047599,8
RTS0047600,8
RTS0047601,39
RTS0047602,15
RTS0047603,4
RTS0047604,4
RTS0047606,8
RTS0047613,9
RTS0047614,11
RTS0047615,6
RTS0047616,14
RTS0047617,23
RTS0047618,7
RTS0047619,5
RTS0047620,2
RTS0047621,7
RTS0047622,2
RTS0047624,11
RTS0047625,4
RTS0047626,6
RTS0047627,9
RTS0047628,8
RTS0047629,2
RTS0047630,4
RTS0047631,2
RTS0047632,6
RTS0047633,4
RTS0047634,6
RTS0047635,9
RTS0047636,8
RTS0047637,5
RTS0047638,4
RTS0047639,2
RTS0047641,4
RTS0047642,4
RTS0047643,6
RTS0047644,5
RTS0047645,4
RTS0047646,4
RTS0047647,5
RTS0047648,3
RTS0047649,7
RTS0047650,2
RTS0047652,9
RTS0047653,2
RTS0047654,5
RTS0047656,4
RTS0047657,6
RTS0047658,7
RTS0047659,4
RTS0047660,1
RTS0047661,6
RTS0047662,4
RTS0047663,7
RTS0047664,3
RTS0047665,4
RTS0047666,2
RTS0047667,2
RTS0047668,4
RTS0047669,4
RTS0047670,2
RTS0047672,6
RTS0047673,6
RTS0047674,11
RTS0047675,5
RTS0047676,4
RTS0047677,14
RTS0047678,6
RTS0047679,4
RTS0047680,8
RTS0047681,2
RTS0047682,4
RTS0047684,3
RTS0047685,2
RTS0047686,6
RTS0047687,4
RTS0047688,3
RTS0047689,5
RTS0047691,7
RTS0047692,3
RTS0047693,4
RTS0047694,1
RTS0047695,6
RTS0047696,6
RTS0047697,4
RTS0047698,8
RTS0047699,6
RTS0047700,8
RTS0047701,3
RTS0047702,5
RTS0047703,7
RTS0047704,8
RTS0047705,8
RTS0047706,6
RTS0047707,8
RTS0047708,33
RTS0047709,37
RTS0047710,10
RTS0047711,7
RTS0047712,9
RTS0047713,129
RTS0047714,120
RTS0047715,150
RTS0047716,181
RTS0047717,161
RTS0047718,7
RTS0047720,3
RTS0047721,11
RTS0047722,5
RTS0047723,7
RTS0047724,29
RTS0047725,30
RTS0047726,21
RTS0047727,40
RTS0047728,27
RTS0047729,3
RTS0047730,8
RTS0047731,3
RTS0047732,6
RTS0047733,7
RTS0047734,11
RTS0047735,7
RTS0047736,23
RTS0047737,11
RTS0047738,7
RTS0047739,11
RTS0047740,6
RTS0047741,10
RTS0047742,8
RTS0047743,5
RTS0047744,11
RTS0047745,11
RTS0047746,7
RTS0047747,9
RTS0047748,6
RTS0047749,37
RTS0047750,14
RTS0047752,9
RTS0047753,24
RTS0047754,38
RTS0047755,32
RTS0047756,14
RTS0047757,23
RTS0047758,7
RTS0047759,5
RTS0047760,13
RTS0047761,5
RTS0047762,7
RTS0047763,8
RTS0047764,8
RTS0047765,3
RTS0047766,7
RTS0047767,11
RTS0047768,3
RTS0047769,12
RTS0047770,3
RTS0047771,9
RTS0047772,5
RTS0047773,9
RTS0047774,10
RTS0047775,7
RTS0047776,5
RTS0047777,7
RTS0047778,8
RTS0047779,7
RTS0047780,10
RTS0047781,16
RTS0047782,18
RTS0047783,9
RTS0047784,5
RTS0047785,4
RTS0047786,27
RTS0047787,27
RTS0047788,19
RTS0047789,20
RTS0047790,5
RTS0047791,11
RTS0047792,5
RTS0047793,8
RTS0047794,2
RTS0047795,2
RTS0047796,11
RTS0047797,4
RTS0047798,7
RTS0047799,8
RTS0047800,4
RTS0047801,74
RTS0047802,41
RTS0047803,5
RTS0047804,1
RTS0047805,2
RTS0047806,10
RTS0047807,42
RTS0047808,13
RTS0047809,3
RTS0047810,11
RTS0047811,8
RTS0047812,4
RTS0047813,10
RTS0047814,6
RTS0047816,10
RTS0047817,14
RTS0047818,5
RTS0047819,5
RTS0047820,4
RTS0047821,16
RTS0047822,3
RTS0047823,6
RTS0047824,9
RTS0047825,8
RTS0047826,7
RTS0047827,29
RTS0047828,3
RTS0047829,10
RTS0047830,3
RTS0047831,10
RTS0047832,4
RTS0047833,2
RTS0047834,5
RTS0047835,13
RTS0047836,16
RTS0047837,23
RTS0047838,52
RTS0047839,15
RTS0047840,9
RTS0047841,3
RTS0047842,12
RTS0047843,18
RTS0047844,2
RTS0047845,1
RTS0047846,6
RTS0047847,5
RTS0047848,6
RTS0047849,7
RTS0047850,7
RTS0047851,7
RTS0047852,5
RTS0047853,2
RTS0047854,5
RTS0047855,11
RTS0047856,5
RTS0047857,6
RTS0047858,3
RTS0047859,7
RTS0047860,4
RTS0047861,5
RTS0047862,2
RTS0047863,6
RTS0047864,10
RTS0047865,7
RTS0047866,12
RTS0047867,7
RTS0047868,6
RTS0047869,6
RTS0047870,12
RTS0047871,3
RTS0047872,9
RTS0047873,13
RTS0047874,4
RTS0047875,10
RTS0047876,6
RTS0047877,6
RTS0047878,10
RTS0047879,17
RTS0047880,8
RTS0047881,6
RTS0047882,5
RTS0047883,6
RTS0047884,7
RTS0047885,9
RTS0047886,20
RTS0047890,17
RTS0047891,12
RTS0047892,4
RTS0047893,7
RTS0047894,3
RTS0047895,8
RTS0047896,9
RTS0047897,4
RTS0047898,5
RTS0047899,8
RTS0047900,15
RTS0047901,11
RTS0047902,20
RTS0047903,11
RTS0047904,8
RTS0047905,10
RTS0047906,9
RTS0047907,141
RTS0047908,121
RTS0047909,109
RTS0047910,5
RTS0047912,9
RTS0047913,6
RTS0047914,6
RTS0047915,1
RTS0047916,5
RTS0047917,7
RTS0047919,3
RTS0047920,20
RTS0047921,114
RTS0047924,9
RTS0047925,7
RTS0047926,3
RTS0047927,11
RTS0047928,4
RTS0047929,5
RTS0047930,5
RTS0047931,5
RTS0047932,6
RTS0047933,7
RTS0047934,9
RTS0047935,9
RTS0047936,5
RTS0047937,14
RTS0047938,5
RTS0047939,9
RTS0047940,24
RTS0047941,4
RTS0047942,5
RTS0047943,6
RTS0047944,9
RTS0047945,3
RTS0047946,5
RTS0047947,4
RTS0047948,5
RTS0047949,8
RTS0047950,7
RTS0047951,5
RTS0047952,9
RTS0047953,36
RTS0047954,4
RTS0047956,9
RTS0047957,2
RTS0047958,8
RTS0047959,4
RTS0047960,6
RTS0047961,7
RTS0047963,5
RTS0047964,10
RTS0047965,4
RTS0047966,2
RTS0047967,4
RTS0047968,22
RTS0047969,10
RTS0047970,5
RTS0047972,10
RTS0047973,15
RTS0047974,13
RTS0047975,3
RTS0047976,4
RTS0047977,7
RTS0047978,2
RTS0047979,9
RTS0047980,2
RTS0047981,34
RTS0047982,5
RTS0047985,73
RTS0047986,12
RTS0047987,5
RTS0047988,44
RTS0047990,11
RTS0047991,27
RTS0047992,4
RTS0047993,5
RTS0047994,6
RTS0047995,3
RTS0047996,4
RTS0047997,10
RTS0047998,13
RTS0047999,8
RTS0048000,8
RTS0048001,6
RTS0048003,25
RTS0048005,9
RTS0048006,9
RTS0048008,2
RTS0048009,7
RTS0048012,5
RTS0048013,6
RTS0048014,5
RTS0048015,11
RTS0048016,9
RTS0048017,7
RTS0048018,20
RTS0048019,51
RTS0048020,6
RTS0048021,5
RTS0048022,3
RTS0048023,5
RTS0048024,6
RTS0048026,8
RTS0048027,15
RTS0048028,4
RTS0048029,5
RTS0048030,2
RTS0048031,5
RTS0048032,6
RTS0048033,5
RTS0048034,8
RTS0048035,6
RTS0048036,18
RTS0048037,11
RTS0048038,29
RTS0048040,11
RTS0048041,9
RTS0048042,6
RTS0048043,2
RTS0048044,7
RTS0048045,7
RTS0048046,5
RTS0048047,2
RTS0048048,9
RTS0048049,4
RTS0048050,4
RTS0048051,37
RTS0048052,8
RTS0048053,12
RTS0048054,18
RTS0048055,7
RTS0048056,7
RTS0048057,5
RTS0048058,6
RTS0048059,18
RTS0048060,21
RTS0048061,4
RTS0048062,6
RTS0048063,7
RTS0048064,30
RTS0048065,11
RTS0048066,20
RTS0048067,6
RTS0048068,4
RTS0048069,6
RTS0048070,6
RTS0048071,8
RTS0048072,6
RTS0048073,2
RTS0048074,5
RTS0048076,8
RTS0048077,19
RTS0048078,4
RTS0048079,4
RTS0048080,3
RTS0048081,23
RTS0048082,10
RTS0048084,3
RTS0048085,11
RTS0048086,9
RTS0048087,8
RTS0048088,2
RTS0048089,10
RTS0048090,10
RTS0048091,7
RTS0048092,2
RTS0048093,28
RTS0048094,7
RTS0048096,8
RTS0048097,3
RTS0048098,496
RTS0048099,594
RTS0048100,720
RTS0048101,348
RTS0048102,468
RTS0048104,4
RTS0048105,2
RTS0048106,7
RTS0048107,6
RTS0048108,9
RTS0048109,7
RTS0048110,3
RTS0048111,5
RTS0048112,5
RTS0048113,9
RTS0048114,3
RTS0048115,6
RTS0048116,4
RTS0048117,7
RTS0048118,5
RTS0048120,8
RTS0048126,5
RTS0048127,7
RTS0048129,12
RTS0048130,2
RTS0048131,73
RTS0048132,101
RTS0048133,29
RTS0048134,109
RTS0048135,125
RTS0048136,4
RTS0048138,5
RTS0048139,6
RTS0048140,5
RTS0048141,7
RTS0048142,7
RTS0048144,4
RTS0048145,9
RTS0048146,10
RTS0048147,5
RTS0048148,7
RTS0048149,11
RTS0048150,3
RTS0048151,10
RTS0048152,14
RTS0048153,18
RTS0048154,8
RTS0048155,7
RTS0048156,40
RTS0048158,27
RTS0048159,7
RTS0048160,662
RTS0048161,469
RTS0048162,31
RTS0048163,17
RTS0048164,199
RTS0048165,77
RTS0048166,17
RTS0048167,24
RTS0048168,14
RTS0048169,15
RTS0048170,13
RTS0048171,18
RTS0048172,18
RTS0048173,13
RTS0048175,7
RTS0048176,5
RTS0048177,3
RTS0048178,7
RTS0048179,4
RTS0048180,7
RTS0048181,18
RTS0048182,11
RTS0048183,14
RTS0048184,13
RTS0048185,10
RTS0048186,3
RTS0048188,5
RTS0048189,14
RTS0048190,9
RTS0048191,14
RTS0048192,14
RTS0048193,8
RTS0048194,9
RTS0048195,11
RTS0048196,9
RTS0048197,10
RTS0048198,17
RTS0048200,19
RTS0048201,7
RTS0048202,10
RTS0048203,10
RTS0048204,17
RTS0048205,10
RTS0048207,10
RTS0048208,7
RTS0048209,7
RTS0048210,7
RTS0048211,12
RTS0048212,5
RTS0048213,16
RTS0048214,7
RTS0048215,14
RTS0048216,11
RTS0048217,12
RTS0048218,12
RTS0048219,3
RTS0048220,13
RTS0048221,9
RTS0048222,13
RTS0048223,9
RTS0048224,13
RTS0048225,6
RTS0048226,13
RTS0048227,29
RTS0048228,2
RTS0048229,5
RTS0048230,13
RTS0048231,11
RTS0048232,8
RTS0048233,8
RTS0048234,10
RTS0048235,13
RTS0048236,11
RTS0048237,6
RTS0048238,13
RTS0048239,7
RTS0048240,11
RTS0048241,9
RTS0048242,25
RTS0048243,17
RTS0048244,28
RTS0048245,8
RTS0048246,9
RTS0049343,19
RTS0049344,19
RTS0049345,14
RTS0049346,3
RTS0049347,5
RTS0049348,15
RTS0049349,5
RTS0049350,2
RTS0049351,5
RTS0049352,9
RTS0049353,11
RTS0049354,4
RTS0049355,6
RTS0049356,9
RTS0049357,4
RTS0049358,5
RTS0049359,6
RTS0049360,11
RTS0049361,6
RTS0049362,5
RTS0049363,3
RTS0049364,4
RTS0049365,4
RTS0049366,45
RTS0049367,76
RTS0049368,8
RTS0049369,5
RTS0049370,6
RTS0049371,19
RTS0049372,10
RTS0049373,21
RTS0049374,13
RTS0049375,16
RTS0049376,12
RTS0049377,9
RTS0049378,8
RTS0049379,5
RTS0049380,8
RTS0049381,11
RTS0049382,10
RTS0049383,7
RTS0049384,11
RTS0049385,6
RTS0049386,6
RTS0049387,4
RTS0049388,7
RTS0049389,10
RTS0049390,92
RTS0049391,130
RTS0049392,115
RTS0049393,135
RTS0049394,43
RTS0049395,18
RTS0049396,94
RTS0049397,97
RTS0049398,151
RTS0049399,67
RTS0049400,7
RTS0049402,4
RTS0049403,4
RTS0049404,11
RTS0049405,5
RTS0049406,7
RTS0049407,7
RTS0049408,4
RTS0049409,4
RTS0049410,5
RTS0049411,7
RTS0049412,5
RTS0049413,2
RTS0049414,12
RTS0049415,10
RTS0049416,8
RTS0049417,8
RTS0049418,7
RTS0049419,4
RTS0049420,4
RTS0049421,7
RTS0049422,6
RTS0049423,3
RTS0049424,11
RTS0049425,8
RTS0049426,8
RTS0049427,8
RTS0049428,2
RTS0049429,22
RTS0049430,37
RTS0049431,23
RTS0049432,3
RTS0049433,9
RTS0049434,9
RTS0049435,3
RTS0049436,3
RTS0049437,37
RTS0049438,6
RTS0049439,40
RTS0049440,26
RTS0049441,47
RTS0049442,51
RTS0049443,22
RTS0049444,190
RTS0049445,6
RTS0049446,16
RTS0049447,9
RTS0049448,5
RTS0049449,14
RTS0049450,5
RTS0049451,13
RTS0049452,7
RTS0049453,12
RTS0049454,5
RTS0049455,4
RTS0049456,10
RTS0049457,14
RTS0049458,4
RTS0049459,12
RTS0049460,34
RTS0049461,41
RTS0049462,40
RTS0049463,15
RTS0049464,9
RTS0049465,3
RTS0049466,7
RTS0049467,5
RTS0049468,11
RTS0049469,5
RTS0049470,7
RTS0049471,15
RTS0049472,6
RTS0049473,30
RTS0049474,5
RTS0049475,10
RTS0049476,10
RTS0049477,1
RTS0049478,5
RTS0049479,1435
RTS0049480,126
RTS0049481,1
RTS0049482,2
RTS0049483,4
RTS0049484,5
RTS0049485,9
RTS0997079,7
RTS0997080,13
RTS0997081,3
RTS0997082,4
RTS0997083,6
RTS0997084,7
RTS0997085,6
RTS0997086,9
RTS0997087,7
RTS0997088,13582
RTS0997089,2562
RTS0997090,6
RTS0997091,5
RTS0997092,5
RTS0997093,7
RTS0997094,2
RTS0997095,6
RTS0997097,1
RTS0997098,2
RTS0997099,5
RTS0997100,3
RTS0997101,4
RTS0997102,2
RTS0997103,2
RTS0997104,2
RTS0997105,5
RTS0997106,3
RTS0997107,6
RTS0997108,4
RTS0997109,2
RTS0997110,2
RTS0997111,3
RTS0997112,4
RTS0997113,3
RTS0997115,2
RTS0997116,5
RTS0997117,3
RTS0997118,3
RTS0997119,7
RTS0997120,1
RTS0997121,14
RTS0997122,30
RTS0997123,37
RTS0997124,10
RTS0997125,31
RTS0997126,67
RTS0997127,73
RTS0997128,37
RTS0997129,80
RTS0997130,24
</Code_Summary>
