# Supplementary material for: Spatial meta-transcriptomics reveal associations of intratumor bacteria burden with lung cancer cells showing a distinct oncogenic signature
Source: J Immunother Cancer. 2022 Jul 6;10(7):e004698. doi: 10.1136/jitc-2022-004698 (PMC9260850; doi:10.1136/jitc-2022-004698)
Supplement: Supplementary data [file jitc-2022-004698supp009.zip › DSP-1001660004186-C-F07.dcc]

<Header>
FileVersion,0.02
SoftwareVersion,"GeoMx_NGS_Pipeline_ 2.0.0"
Date,2020-6-15
</Header>

<Scan_Attributes>
ID,DSP-1001660004186-C-F07
Plate_ID,1001660004186
Well,F07
</Scan_Attributes>

<NGS_Processing_Attributes>
SeqSetId,
tamperedIni,No
Raw,150475
Trimmed,149742
Stitched,148671
Aligned,145847
umiQ30,0.9920
rtsQ30,0.9916
</NGS_Processing_Attributes>


<Code_Summary>
RTS0039454,4
RTS0039455,4
RTS0039456,4
RTS0039457,2
RTS0039458,1
RTS0039459,5
RTS0039460,2
RTS0039461,4
RTS0039462,2
RTS0039463,5
RTS0039464,2
RTS0039465,1
RTS0039466,3
RTS0039467,6
RTS0039468,2
RTS0039469,1
RTS0039472,1
RTS0039473,1
RTS0039474,2
RTS0039475,7
RTS0039476,4
RTS0039477,9
RTS0039478,3
RTS0039479,7
RTS0039480,1
RTS0039481,2
RTS0039482,5
RTS0039484,1
RTS0039485,4
RTS0039486,3
RTS0039487,3
RTS0039488,5
RTS0039489,1
RTS0039490,1
RTS0039491,1
RTS0039492,2
RTS0039493,1
RTS0039494,5
RTS0039495,3
RTS0039496,3
RTS0039497,1
RTS0039498,1
RTS0039499,13
RTS0039500,3
RTS0039501,6
RTS0039502,6
RTS0039503,6
RTS0039504,7
RTS0039505,1
RTS0039506,2
RTS0039507,1
RTS0039508,2
RTS0039509,2
RTS0039510,6
RTS0039511,3
RTS0039512,2
RTS0039513,2
RTS0039514,1
RTS0039515,1
RTS0039516,3
RTS0039518,1
RTS0039519,1
RTS0039520,2
RTS0039521,3
RTS0039522,4
RTS0039523,2
RTS0039524,6
RTS0039525,3
RTS0039526,4
RTS0039527,6
RTS0039528,1
RTS0039529,2
RTS0039530,5
RTS0039531,5
RTS0039532,3
RTS0039533,2
RTS0039534,7
RTS0039535,4
RTS0039536,3
RTS0039537,1
RTS0039538,2
RTS0039539,2
RTS0039540,3
RTS0039541,4
RTS0039542,3
RTS0039543,2
RTS0039546,2
RTS0039547,4
RTS0039548,1
RTS0039549,3
RTS0039550,3
RTS0039551,2
RTS0039552,3
RTS0039554,4
RTS0039555,3
RTS0039556,2
RTS0039557,3
RTS0039558,3
RTS0039559,1
RTS0039560,2
RTS0039561,4
RTS0039562,2
RTS0039563,1
RTS0039564,3
RTS0039565,4
RTS0039566,3
RTS0039567,2
RTS0039568,2
RTS0039569,1
RTS0039570,1
RTS0039571,3
RTS0039572,3
RTS0039573,2
RTS0039574,3
RTS0039576,1
RTS0039577,3
RTS0039578,2
RTS0039579,1
RTS0039580,2
RTS0039582,1
RTS0039583,6
RTS0039584,6
RTS0039585,3
RTS0039586,4
RTS0039587,1
RTS0039588,1
RTS0039589,1
RTS0039590,1
RTS0039591,1
RTS0039592,3
RTS0039593,1
RTS0039594,1
RTS0039595,1
RTS0039597,1
RTS0039598,1
RTS0039600,3
RTS0039601,2
RTS0039602,3
RTS0039603,2
RTS0039604,1
RTS0039605,1
RTS0039606,2
RTS0039608,2
RTS0039609,1
RTS0039610,1
RTS0039611,2
RTS0039612,1
RTS0039613,3
RTS0039614,1
RTS0039615,4
RTS0039616,3
RTS0039617,3
RTS0039619,3
RTS0039620,4
RTS0039621,5
RTS0039622,2
RTS0039624,2
RTS0039625,2
RTS0039626,2
RTS0039627,2
RTS0039628,3
RTS0039629,1
RTS0039630,4
RTS0039632,3
RTS0039633,3
RTS0039634,4
RTS0039635,2
RTS0039637,2
RTS0039638,2
RTS0039639,2
RTS0039640,2
RTS0039641,4
RTS0039642,3
RTS0039643,2
RTS0039644,2
RTS0039646,1
RTS0039647,3
RTS0039648,1
RTS0039649,4
RTS0039650,6
RTS0039651,2
RTS0039652,7
RTS0039653,6
RTS0039654,2
RTS0039655,3
RTS0039656,2
RTS0039657,4
RTS0039658,1
RTS0039659,4
RTS0039660,1
RTS0039661,1
RTS0039663,1
RTS0039664,1
RTS0039665,2
RTS0039666,3
RTS0039667,1
RTS0039669,4
RTS0039670,2
RTS0039671,1
RTS0039672,4
RTS0039674,1
RTS0039675,2
RTS0039676,4
RTS0039677,1
RTS0039678,1
RTS0039679,6
RTS0039680,3
RTS0039681,4
RTS0039682,5
RTS0039685,3
RTS0039686,5
RTS0039687,7
RTS0039688,4
RTS0039689,4
RTS0039690,2
RTS0039691,2
RTS0039692,3
RTS0039694,2
RTS0039695,3
RTS0039696,2
RTS0039698,4
RTS0039699,2
RTS0039700,4
RTS0039701,1
RTS0039702,1
RTS0039703,2
RTS0039704,5
RTS0039706,2
RTS0039707,3
RTS0039708,2
RTS0039709,4
RTS0039710,3
RTS0039711,6
RTS0039712,2
RTS0039713,4
RTS0039714,1
RTS0039715,1
RTS0039717,1
RTS0039718,3
RTS0039719,2
RTS0039721,3
RTS0039722,4
RTS0039723,2
RTS0039724,5
RTS0039725,3
RTS0039727,3
RTS0039728,1
RTS0039730,3
RTS0039731,1
RTS0039732,3
RTS0039733,3
RTS0039734,3
RTS0039735,2
RTS0039736,2
RTS0039737,3
RTS0039738,1
RTS0039739,3
RTS0039740,4
RTS0039741,5
RTS0039742,2
RTS0039743,3
RTS0039745,3
RTS0039746,4
RTS0039747,3
RTS0039749,3
RTS0039750,2
RTS0039751,2
RTS0039753,4
RTS0039754,4
RTS0039755,1
RTS0039756,3
RTS0039757,4
RTS0039759,2
RTS0039760,1
RTS0039761,3
RTS0039762,2
RTS0039763,2
RTS0039764,2
RTS0039765,1
RTS0039767,1
RTS0039768,1
RTS0039769,1
RTS0039770,7
RTS0039771,2
RTS0039772,2
RTS0039773,1
RTS0039774,2
RTS0039775,5
RTS0039776,1
RTS0039777,1
RTS0039778,2
RTS0039780,3
RTS0039781,2
RTS0039782,1
RTS0039783,3
RTS0039784,1
RTS0039785,1
RTS0039786,4
RTS0039787,1
RTS0039788,2
RTS0039789,4
RTS0039790,2
RTS0039791,1
RTS0039792,1
RTS0039793,1
RTS0039794,2
RTS0039796,3
RTS0039797,5
RTS0039798,5
RTS0039799,1
RTS0039801,2
RTS0039802,3
RTS0039803,3
RTS0039804,3
RTS0039805,2
RTS0039808,2
RTS0039809,2
RTS0039810,2
RTS0039811,3
RTS0039813,2
RTS0039814,4
RTS0039815,3
RTS0039816,3
RTS0039817,3
RTS0039818,3
RTS0039819,3
RTS0039820,4
RTS0039822,1
RTS0039823,6
RTS0039824,1
RTS0039825,3
RTS0039826,3
RTS0039827,5
RTS0039828,4
RTS0039829,2
RTS0039831,2
RTS0039832,3
RTS0039833,2
RTS0039835,1
RTS0039836,3
RTS0039838,3
RTS0039839,5
RTS0039840,4
RTS0039842,2
RTS0039843,2
RTS0039844,3
RTS0039845,3
RTS0039846,2
RTS0039847,2
RTS0039848,1
RTS0039849,1
RTS0039850,4
RTS0039851,1
RTS0039852,1
RTS0039853,3
RTS0039854,2
RTS0039855,2
RTS0039856,4
RTS0039857,2
RTS0039858,3
RTS0039859,6
RTS0039860,2
RTS0039861,3
RTS0039862,1
RTS0039863,1
RTS0039864,1
RTS0039865,2
RTS0039867,4
RTS0039868,5
RTS0039869,2
RTS0039870,3
RTS0039871,4
RTS0039872,2
RTS0039873,2
RTS0039874,4
RTS0039875,4
RTS0039876,2
RTS0039877,2
RTS0039878,1
RTS0039879,3
RTS0039880,2
RTS0039881,1
RTS0039882,3
RTS0039883,1
RTS0039885,5
RTS0039886,2
RTS0039888,3
RTS0039890,4
RTS0039891,4
RTS0039892,1
RTS0039893,4
RTS0039894,1
RTS0039895,4
RTS0039896,2
RTS0039897,6
RTS0039898,1
RTS0039899,1
RTS0039900,1
RTS0039901,2
RTS0039903,3
RTS0039904,4
RTS0039905,1
RTS0039906,3
RTS0039907,2
RTS0039908,3
RTS0039910,3
RTS0039911,1
RTS0039912,2
RTS0039913,3
RTS0039914,5
RTS0039915,3
RTS0039916,2
RTS0039917,3
RTS0039918,2
RTS0039919,9
RTS0039920,2
RTS0039921,5
RTS0039922,3
RTS0039923,4
RTS0039924,1
RTS0039926,2
RTS0039927,2
RTS0039929,5
RTS0039930,2
RTS0039931,2
RTS0039932,1
RTS0039933,3
RTS0039934,4
RTS0039935,6
RTS0039936,3
RTS0039937,5
RTS0039938,2
RTS0039939,2
RTS0039942,2
RTS0039944,4
RTS0039945,5
RTS0039946,1
RTS0039947,5
RTS0039948,2
RTS0039949,1
RTS0039950,2
RTS0039952,3
RTS0039954,1
RTS0039955,5
RTS0039956,2
RTS0039958,4
RTS0039959,1
RTS0039960,1
RTS0039962,5
RTS0039963,3
RTS0039964,4
RTS0039965,1
RTS0039966,1
RTS0039967,5
RTS0039968,2
RTS0039969,2
RTS0039970,4
RTS0039971,4
RTS0039972,1
RTS0039974,1
RTS0039975,3
RTS0039976,2
RTS0039978,4
RTS0039979,3
RTS0039980,5
RTS0039981,1
RTS0039982,1
RTS0039983,3
RTS0039984,3
RTS0039985,3
RTS0039986,10
RTS0039987,4
RTS0039988,3
RTS0039989,4
RTS0039990,1
RTS0039991,2
RTS0039992,1
RTS0039994,3
RTS0039995,4
RTS0039996,1
RTS0039997,5
RTS0039998,5
RTS0039999,4
RTS0040000,3
RTS0040001,4
RTS0040002,2
RTS0040004,4
RTS0040005,3
RTS0040006,3
RTS0040007,5
RTS0040008,1
RTS0040009,2
RTS0040010,1
RTS0040011,2
RTS0040012,3
RTS0040013,1
RTS0040014,3
RTS0040015,1
RTS0040017,4
RTS0040018,1
RTS0040019,4
RTS0040020,1
RTS0040021,3
RTS0040022,5
RTS0040023,3
RTS0040024,3
RTS0040025,3
RTS0040026,1
RTS0040027,1
RTS0040028,2
RTS0040029,5
RTS0040030,3
RTS0040031,2
RTS0040033,1
RTS0040034,2
RTS0040035,4
RTS0040036,4
RTS0040037,1
RTS0040038,4
RTS0040039,5
RTS0040040,3
RTS0040041,3
RTS0040042,2
RTS0040043,3
RTS0040045,2
RTS0040046,1
RTS0040047,2
RTS0040048,2
RTS0040049,3
RTS0040050,5
RTS0040051,2
RTS0040052,2
RTS0040053,2
RTS0040054,2
RTS0040055,1
RTS0040056,2
RTS0040058,6
RTS0040059,3
RTS0040061,3
RTS0040062,2
RTS0040063,2
RTS0040064,5
RTS0040065,2
RTS0040066,2
RTS0040067,2
RTS0040068,2
RTS0040069,2
RTS0040070,3
RTS0040072,2
RTS0040074,3
RTS0040075,4
RTS0040076,5
RTS0040077,5
RTS0040078,1
RTS0040079,2
RTS0040080,2
RTS0040081,4
RTS0040082,1
RTS0040083,4
RTS0040084,3
RTS0040085,3
RTS0040086,2
RTS0040087,4
RTS0040088,4
RTS0040089,3
RTS0040090,2
RTS0040091,5
RTS0040092,1
RTS0040093,3
RTS0040094,3
RTS0040095,2
RTS0040096,1
RTS0040097,1
RTS0040098,1
RTS0040099,3
RTS0040101,1
RTS0040103,1
RTS0040104,3
RTS0040105,1
RTS0040106,4
RTS0040107,3
RTS0040108,4
RTS0040109,4
RTS0040110,3
RTS0040111,3
RTS0040112,6
RTS0040113,2
RTS0040114,3
RTS0040115,2
RTS0040116,5
RTS0040117,3
RTS0040118,5
RTS0040119,2
RTS0040120,5
RTS0040121,6
RTS0040122,2
RTS0040123,1
RTS0040124,7
RTS0040125,4
RTS0040126,3
RTS0040127,3
RTS0040128,5
RTS0040129,2
RTS0040130,4
RTS0040131,3
RTS0040132,3
RTS0040133,3
RTS0040134,2
RTS0040135,4
RTS0040136,2
RTS0040138,4
RTS0040139,2
RTS0040140,4
RTS0040141,3
RTS0040142,3
RTS0040143,2
RTS0040144,5
RTS0040145,4
RTS0040146,3
RTS0040147,3
RTS0040148,5
RTS0040149,4
RTS0040150,3
RTS0040151,3
RTS0040152,3
RTS0040153,4
RTS0040154,2
RTS0040155,5
RTS0040156,1
RTS0040158,2
RTS0040159,3
RTS0040160,6
RTS0040161,1
RTS0040162,1
RTS0040163,5
RTS0040164,3
RTS0040165,1
RTS0040166,2
RTS0040167,2
RTS0040168,3
RTS0040169,1
RTS0040170,3
RTS0040171,1
RTS0040172,1
RTS0040173,1
RTS0040174,3
RTS0040176,3
RTS0040177,1
RTS0040178,2
RTS0040179,1
RTS0040180,4
RTS0040181,3
RTS0040182,1
RTS0040183,7
RTS0040184,1
RTS0040185,1
RTS0040186,2
RTS0040187,3
RTS0040188,1
RTS0040189,3
RTS0040190,2
RTS0040191,3
RTS0040192,1
RTS0040193,2
RTS0040194,3
RTS0040195,3
RTS0040196,4
RTS0040197,2
RTS0040198,1
RTS0040199,5
RTS0040201,4
RTS0040202,1
RTS0040203,1
RTS0040204,3
RTS0040205,5
RTS0040206,4
RTS0040207,2
RTS0040208,1
RTS0040209,2
RTS0040210,3
RTS0040211,1
RTS0040212,4
RTS0040213,2
RTS0040214,6
RTS0040215,8
RTS0040216,6
RTS0040217,1
RTS0040219,1
RTS0040220,3
RTS0040221,4
RTS0040222,2
RTS0040223,4
RTS0040224,1
RTS0040225,1
RTS0040226,3
RTS0040227,1
RTS0040228,1
RTS0040229,1
RTS0040230,4
RTS0040232,3
RTS0040233,3
RTS0040234,1
RTS0040235,6
RTS0040236,1
RTS0040237,3
RTS0040238,1
RTS0040239,2
RTS0040240,3
RTS0040241,1
RTS0040242,3
RTS0040243,2
RTS0040244,2
RTS0040245,2
RTS0040246,3
RTS0040247,2
RTS0040248,1
RTS0040249,4
RTS0040250,3
RTS0040251,3
RTS0040252,2
RTS0040254,2
RTS0040256,1
RTS0040257,1
RTS0040259,1
RTS0040260,1
RTS0040264,3
RTS0040265,1
RTS0040266,1
RTS0040267,1
RTS0040269,2
RTS0040270,2
RTS0040271,4
RTS0040272,3
RTS0040273,3
RTS0040274,4
RTS0040275,2
RTS0040276,2
RTS0040277,1
RTS0040278,3
RTS0040279,1
RTS0040280,1
RTS0040281,2
RTS0040282,3
RTS0040283,5
RTS0040284,1
RTS0040285,5
RTS0040286,1
RTS0040287,2
RTS0040288,2
RTS0040289,4
RTS0040290,3
RTS0040291,2
RTS0040292,2
RTS0040293,2
RTS0040294,3
RTS0040295,2
RTS0040296,1
RTS0040297,4
RTS0040298,3
RTS0040299,2
RTS0040300,1
RTS0040301,4
RTS0040302,1
RTS0040303,1
RTS0040304,3
RTS0040305,2
RTS0040306,2
RTS0040307,3
RTS0040308,2
RTS0040309,3
RTS0040310,1
RTS0040311,2
RTS0040312,1
RTS0040313,3
RTS0040314,1
RTS0040315,1
RTS0040317,1
RTS0040318,3
RTS0040319,5
RTS0040320,1
RTS0040321,1
RTS0040323,2
RTS0040325,1
RTS0040326,3
RTS0040327,3
RTS0040328,1
RTS0040329,3
RTS0040330,4
RTS0040332,2
RTS0040333,3
RTS0040334,2
RTS0040335,5
RTS0040336,1
RTS0040337,3
RTS0040338,3
RTS0040339,2
RTS0040340,1
RTS0040341,6
RTS0040342,2
RTS0040343,1
RTS0040344,4
RTS0040345,1
RTS0040346,3
RTS0040347,2
RTS0040348,2
RTS0040349,6
RTS0040350,4
RTS0040351,2
RTS0040352,3
RTS0040353,6
RTS0040354,1
RTS0040355,1
RTS0040356,1
RTS0040357,5
RTS0040358,2
RTS0040359,2
RTS0040360,5
RTS0040361,4
RTS0040364,3
RTS0040365,1
RTS0040366,4
RTS0040367,1
RTS0040368,3
RTS0040369,4
RTS0040370,5
RTS0040371,2
RTS0040372,2
RTS0040373,4
RTS0040374,3
RTS0040375,1
RTS0040376,4
RTS0040377,4
RTS0040378,5
RTS0040379,3
RTS0040380,1
RTS0040381,3
RTS0040382,2
RTS0040383,1
RTS0040384,3
RTS0040386,2
RTS0040387,4
RTS0040388,5
RTS0040389,1
RTS0040390,4
RTS0040391,6
RTS0040392,6
RTS0040393,5
RTS0040394,3
RTS0040395,2
RTS0040396,3
RTS0040397,3
RTS0040398,3
RTS0040399,5
RTS0040400,4
RTS0040401,3
RTS0040402,4
RTS0040404,2
RTS0040405,1
RTS0040406,2
RTS0040407,3
RTS0040408,2
RTS0040409,2
RTS0040410,4
RTS0040411,4
RTS0040413,1
RTS0040414,2
RTS0040415,3
RTS0040416,6
RTS0040418,4
RTS0040419,6
RTS0040420,12
RTS0040422,2
RTS0040423,3
RTS0040424,3
RTS0040425,4
RTS0040428,4
RTS0040429,1
RTS0040430,1
RTS0040431,5
RTS0040432,5
RTS0040433,2
RTS0040434,3
RTS0040435,3
RTS0040437,5
RTS0040438,5
RTS0040439,5
RTS0040440,3
RTS0040441,1
RTS0040442,2
RTS0040443,1
RTS0040444,2
RTS0040445,4
RTS0040446,3
RTS0040447,6
RTS0040448,1
RTS0040449,4
RTS0040450,3
RTS0040451,2
RTS0040452,5
RTS0040453,2
RTS0040455,4
RTS0040456,1
RTS0040457,2
RTS0040458,1
RTS0040459,3
RTS0040460,5
RTS0040461,3
RTS0040462,2
RTS0040463,1
RTS0040464,1
RTS0040465,3
RTS0040466,2
RTS0040467,4
RTS0040468,4
RTS0040469,2
RTS0040470,4
RTS0040471,1
RTS0040473,4
RTS0040474,1
RTS0040475,2
RTS0040476,1
RTS0040477,1
RTS0040478,3
RTS0040479,5
RTS0040480,4
RTS0040481,6
RTS0040483,4
RTS0040484,2
RTS0040485,4
RTS0040486,4
RTS0040487,5
RTS0040488,1
RTS0040490,1
RTS0040491,1
RTS0040492,2
RTS0040493,3
RTS0040494,2
RTS0040496,2
RTS0040497,3
RTS0040498,3
RTS0040499,1
RTS0040500,6
RTS0040501,3
RTS0040502,3
RTS0040503,2
RTS0040504,5
RTS0040505,1
RTS0040506,1
RTS0040507,1
RTS0040508,2
RTS0040509,3
RTS0040510,1
RTS0040511,2
RTS0040512,2
RTS0040513,4
RTS0040514,1
RTS0040515,3
RTS0040516,5
RTS0040517,2
RTS0040518,1
RTS0040519,2
RTS0040520,2
RTS0040522,3
RTS0040523,3
RTS0040524,4
RTS0040525,2
RTS0040526,4
RTS0040527,1
RTS0040528,1
RTS0040529,2
RTS0040530,2
RTS0040531,2
RTS0040532,6
RTS0040535,2
RTS0040536,2
RTS0040537,2
RTS0040538,2
RTS0040539,3
RTS0040540,6
RTS0040541,1
RTS0040542,1
RTS0040543,3
RTS0040544,1
RTS0040545,1
RTS0040546,1
RTS0040548,3
RTS0040549,3
RTS0040550,4
RTS0040551,3
RTS0040552,2
RTS0040553,3
RTS0040554,2
RTS0040555,1
RTS0040556,4
RTS0040557,3
RTS0040558,2
RTS0040559,2
RTS0040562,3
RTS0040563,3
RTS0040564,1
RTS0040565,1
RTS0040566,3
RTS0040567,2
RTS0040568,1
RTS0040569,5
RTS0040570,1
RTS0040571,7
RTS0040572,1
RTS0040573,1
RTS0040574,2
RTS0040575,2
RTS0040576,5
RTS0040577,3
RTS0040578,4
RTS0040579,2
RTS0040580,1
RTS0040581,1
RTS0040582,2
RTS0040583,3
RTS0040584,1
RTS0040585,4
RTS0040586,5
RTS0040587,3
RTS0040588,3
RTS0040589,2
RTS0040590,2
RTS0040591,4
RTS0040592,8
RTS0040594,1
RTS0040595,1
RTS0040596,2
RTS0040597,4
RTS0040598,3
RTS0040599,3
RTS0040600,5
RTS0040601,3
RTS0040602,1
RTS0040603,2
RTS0040604,7
RTS0040605,6
RTS0040606,2
RTS0040608,4
RTS0040609,1
RTS0040610,2
RTS0040611,3
RTS0040612,1
RTS0040613,3
RTS0040614,1
RTS0040615,2
RTS0040616,4
RTS0040617,1
RTS0040618,4
RTS0040619,4
RTS0040620,5
RTS0040621,4
RTS0040622,2
RTS0040623,2
RTS0040624,5
RTS0040625,2
RTS0040626,1
RTS0040627,2
RTS0040628,1
RTS0040629,2
RTS0040630,5
RTS0040631,4
RTS0040632,3
RTS0040633,3
RTS0040634,4
RTS0040636,1
RTS0040637,5
RTS0040638,5
RTS0040639,1
RTS0040640,1
RTS0040642,3
RTS0040643,3
RTS0040644,2
RTS0040645,2
RTS0040646,1
RTS0040647,7
RTS0040648,4
RTS0040649,4
RTS0040651,4
RTS0040652,3
RTS0040653,1
RTS0040654,1
RTS0040655,4
RTS0040656,2
RTS0040658,2
RTS0040659,2
RTS0040660,1
RTS0040661,5
RTS0040662,1
RTS0040664,2
RTS0040665,5
RTS0040666,4
RTS0040667,5
RTS0040668,1
RTS0040669,4
RTS0040670,5
RTS0040671,4
RTS0040672,6
RTS0040673,1
RTS0040674,2
RTS0040675,2
RTS0040676,10
RTS0040677,10
RTS0040678,39
RTS0040679,9
RTS0040680,30
RTS0040681,8
RTS0040682,6
RTS0040683,11
RTS0040684,11
RTS0040685,3
RTS0040687,5
RTS0040688,1
RTS0040689,1
RTS0040690,4
RTS0040691,1
RTS0040692,2
RTS0040693,5
RTS0040694,2
RTS0040695,3
RTS0040696,1
RTS0040697,5
RTS0040698,1
RTS0040699,2
RTS0040700,2
RTS0040701,3
RTS0040702,17
RTS0040703,16
RTS0040704,13
RTS0040705,10
RTS0040706,5
RTS0040707,1
RTS0040708,2
RTS0040710,2
RTS0040711,5
RTS0040712,1
RTS0040713,2
RTS0040714,1
RTS0040715,2
RTS0040716,1
RTS0040717,2
RTS0040719,3
RTS0040720,4
RTS0040721,1
RTS0040722,3
RTS0040723,5
RTS0040724,2
RTS0040725,2
RTS0040726,4
RTS0040727,6
RTS0040728,2
RTS0040729,5
RTS0040730,2
RTS0040731,1
RTS0040732,5
RTS0040733,4
RTS0040734,3
RTS0040735,1
RTS0040736,14
RTS0040737,2
RTS0040738,5
RTS0040739,5
RTS0040740,10
RTS0040741,1
RTS0040742,2
RTS0040743,4
RTS0040744,3
RTS0040745,3
RTS0040746,4
RTS0040747,1
RTS0040748,3
RTS0040749,3
RTS0040750,3
RTS0040751,1
RTS0040752,2
RTS0040753,6
RTS0040754,1
RTS0040755,1
RTS0040756,2
RTS0040757,3
RTS0040758,1
RTS0040759,2
RTS0040760,5
RTS0040761,1
RTS0040762,4
RTS0040763,2
RTS0040764,2
RTS0040765,2
RTS0040766,3
RTS0040768,4
RTS0040769,2
RTS0040770,2
RTS0040771,4
RTS0040772,2
RTS0040773,1
RTS0040774,4
RTS0040776,1
RTS0040778,3
RTS0040779,4
RTS0040780,3
RTS0040781,2
RTS0040782,4
RTS0040783,3
RTS0040784,3
RTS0040785,4
RTS0040786,6
RTS0040787,3
RTS0040788,1
RTS0040789,3
RTS0040790,2
RTS0040791,2
RTS0040792,1
RTS0040793,2
RTS0040794,1
RTS0040795,2
RTS0040796,5
RTS0040797,4
RTS0040798,3
RTS0040799,1
RTS0040800,1
RTS0040801,2
RTS0040802,3
RTS0040803,4
RTS0040804,3
RTS0040805,2
RTS0040806,2
RTS0040807,6
RTS0040808,2
RTS0040809,2
RTS0040811,3
RTS0040813,2
RTS0040814,4
RTS0040815,4
RTS0040816,3
RTS0040817,1
RTS0040818,3
RTS0040819,2
RTS0040820,3
RTS0040822,3
RTS0040823,4
RTS0040825,1
RTS0040826,5
RTS0040827,1
RTS0040828,3
RTS0040830,2
RTS0040831,1
RTS0040832,5
RTS0040833,3
RTS0040834,2
RTS0040836,2
RTS0040837,1
RTS0040838,2
RTS0040839,2
RTS0040840,1
RTS0040842,2
RTS0040843,4
RTS0040844,3
RTS0040845,3
RTS0040846,2
RTS0040847,1
RTS0040848,2
RTS0040849,3
RTS0040850,4
RTS0040852,3
RTS0040853,2
RTS0040854,6
RTS0040855,2
RTS0040856,1
RTS0040857,5
RTS0040858,5
RTS0040860,1
RTS0040861,2
RTS0040863,2
RTS0040864,3
RTS0040865,4
RTS0040866,1
RTS0040867,3
RTS0040869,3
RTS0040870,3
RTS0040871,1
RTS0040872,2
RTS0040873,3
RTS0040874,2
RTS0040876,3
RTS0040877,1
RTS0040878,1
RTS0040879,3
RTS0040880,1
RTS0040881,2
RTS0040882,1
RTS0040883,3
RTS0040884,2
RTS0040885,3
RTS0040886,2
RTS0040887,1
RTS0040888,3
RTS0040889,5
RTS0040890,4
RTS0040892,2
RTS0040893,1
RTS0040894,1
RTS0040895,1
RTS0040896,2
RTS0040897,1
RTS0040898,2
RTS0040899,5
RTS0040900,2
RTS0040901,3
RTS0040902,1
RTS0040903,1
RTS0040904,3
RTS0040905,3
RTS0040906,4
RTS0040907,3
RTS0040908,5
RTS0040909,2
RTS0040910,1
RTS0040912,3
RTS0040913,3
RTS0040915,4
RTS0040916,3
RTS0040917,4
RTS0040918,3
RTS0040919,3
RTS0040920,4
RTS0040921,3
RTS0040922,2
RTS0040923,3
RTS0040924,1
RTS0040925,3
RTS0040926,2
RTS0040927,3
RTS0040928,1
RTS0040930,3
RTS0040931,5
RTS0040932,2
RTS0040933,1
RTS0040934,4
RTS0040935,5
RTS0040936,1
RTS0040937,2
RTS0040938,2
RTS0040939,4
RTS0040940,1
RTS0040941,4
RTS0040942,3
RTS0040944,1
RTS0040945,2
RTS0040946,3
RTS0040947,1
RTS0040948,7
RTS0040949,2
RTS0040950,2
RTS0040951,2
RTS0040952,2
RTS0040953,3
RTS0040954,3
RTS0040956,2
RTS0040957,1
RTS0040958,1
RTS0040959,1
RTS0040960,2
RTS0040961,5
RTS0040962,2
RTS0040964,4
RTS0040965,1
RTS0040966,5
RTS0040967,2
RTS0040968,3
RTS0040969,1
RTS0040970,5
RTS0040971,4
RTS0040972,3
RTS0040973,4
RTS0040975,3
RTS0040976,2
RTS0040977,1
RTS0040978,2
RTS0040979,4
RTS0040980,5
RTS0040981,3
RTS0040982,1
RTS0040983,3
RTS0040984,3
RTS0040985,3
RTS0040986,5
RTS0040987,2
RTS0040988,3
RTS0040989,1
RTS0040990,1
RTS0040991,6
RTS0040993,4
RTS0040994,3
RTS0040995,4
RTS0040996,2
RTS0040997,4
RTS0040998,2
RTS0040999,4
RTS0041000,2
RTS0041001,1
RTS0041002,1
RTS0041003,2
RTS0041004,1
RTS0041005,1
RTS0041006,1
RTS0041007,5
RTS0041008,8
RTS0041010,2
RTS0041011,1
RTS0041012,1
RTS0041013,1
RTS0041014,1
RTS0041015,1
RTS0041016,5
RTS0041017,1
RTS0041018,2
RTS0041019,2
RTS0041020,2
RTS0041021,1
RTS0041022,1
RTS0041023,8
RTS0041024,3
RTS0041025,4
RTS0041026,4
RTS0041028,3
RTS0041029,4
RTS0041030,2
RTS0041031,1
RTS0041032,3
RTS0041033,3
RTS0041034,4
RTS0041035,1
RTS0041036,2
RTS0041037,4
RTS0041038,2
RTS0041039,3
RTS0041040,5
RTS0041041,2
RTS0041042,1
RTS0041044,5
RTS0041045,4
RTS0041046,5
RTS0041047,4
RTS0041048,3
RTS0041049,7
RTS0041050,8
RTS0041051,3
RTS0041052,2
RTS0041053,7
RTS0041054,2
RTS0041055,4
RTS0041056,1
RTS0041057,3
RTS0041058,5
RTS0041060,2
RTS0041061,3
RTS0041062,3
RTS0041063,3
RTS0041064,4
RTS0041067,3
RTS0041068,5
RTS0041069,1
RTS0041070,2
RTS0041071,1
RTS0041072,2
RTS0041073,3
RTS0041074,3
RTS0041075,3
RTS0041076,2
RTS0041077,4
RTS0041078,1
RTS0041079,2
RTS0041080,5
RTS0041081,6
RTS0041082,1
RTS0041083,3
RTS0041084,1
RTS0041085,3
RTS0041086,1
RTS0041087,3
RTS0041088,1
RTS0041089,2
RTS0041091,3
RTS0041092,2
RTS0041093,4
RTS0041094,1
RTS0041095,3
RTS0041097,3
RTS0041098,1
RTS0041099,2
RTS0041100,1
RTS0041101,2
RTS0041102,2
RTS0041103,4
RTS0041104,2
RTS0041105,3
RTS0041106,4
RTS0041107,7
RTS0041108,1
RTS0041109,5
RTS0041111,2
RTS0041112,2
RTS0041113,2
RTS0041114,1
RTS0041115,2
RTS0041116,3
RTS0041117,3
RTS0041118,3
RTS0041119,5
RTS0041120,5
RTS0041121,4
RTS0041122,4
RTS0041123,4
RTS0041124,3
RTS0041125,3
RTS0041126,2
RTS0041128,1
RTS0041129,1
RTS0041130,1
RTS0041131,2
RTS0041132,4
RTS0041133,2
RTS0041134,7
RTS0041135,1
RTS0041136,4
RTS0041137,3
RTS0041138,4
RTS0041139,3
RTS0041140,6
RTS0041141,1
RTS0041142,3
RTS0041143,2
RTS0041144,2
RTS0041145,1
RTS0041146,3
RTS0041149,4
RTS0041150,1
RTS0041151,4
RTS0041152,1
RTS0041153,1
RTS0041154,5
RTS0041155,5
RTS0041156,8
RTS0041157,2
RTS0041158,2
RTS0041159,2
RTS0041161,2
RTS0041162,2
RTS0041163,2
RTS0041164,2
RTS0041165,1
RTS0041166,1
RTS0041167,4
RTS0041168,2
RTS0041169,1
RTS0041170,2
RTS0041171,3
RTS0041172,1
RTS0041173,3
RTS0041174,4
RTS0041175,2
RTS0041176,1
RTS0041177,3
RTS0041178,4
RTS0041180,3
RTS0041181,4
RTS0041182,4
RTS0041183,3
RTS0041184,3
RTS0041185,6
RTS0041186,2
RTS0041187,3
RTS0041188,2
RTS0041189,3
RTS0041190,2
RTS0041191,2
RTS0041192,4
RTS0041193,4
RTS0041194,4
RTS0041195,3
RTS0041196,1
RTS0041197,2
RTS0041198,7
RTS0041199,3
RTS0041200,3
RTS0041201,1
RTS0041202,4
RTS0041203,5
RTS0041204,9
RTS0041205,2
RTS0041206,3
RTS0041207,2
RTS0041208,2
RTS0041209,1
RTS0041210,1
RTS0041211,1
RTS0041212,2
RTS0041213,2
RTS0041214,3
RTS0041215,3
RTS0041217,5
RTS0041218,5
RTS0041219,1
RTS0041220,7
RTS0041221,4
RTS0041224,1
RTS0041225,1
RTS0041226,3
RTS0041227,2
RTS0041228,2
RTS0041229,7
RTS0041230,2
RTS0041231,2
RTS0041232,1
RTS0041233,4
RTS0041234,9
RTS0041235,4
RTS0041237,2
RTS0041238,2
RTS0041239,2
RTS0041240,3
RTS0041241,2
RTS0041242,1
RTS0041244,3
RTS0041246,2
RTS0041247,5
RTS0041248,4
RTS0041249,2
RTS0041250,3
RTS0041251,2
RTS0041253,4
RTS0041254,4
RTS0041255,2
RTS0041256,2
RTS0041257,2
RTS0041258,2
RTS0041259,2
RTS0041260,3
RTS0041261,2
RTS0041262,4
RTS0041263,3
RTS0041265,6
RTS0041266,2
RTS0041267,2
RTS0041268,4
RTS0041269,2
RTS0041270,3
RTS0041271,4
RTS0041272,1
RTS0041273,2
RTS0041274,5
RTS0041275,2
RTS0041277,2
RTS0041278,1
RTS0041279,1
RTS0041280,1
RTS0041281,4
RTS0041283,2
RTS0041284,4
RTS0041285,4
RTS0041286,3
RTS0041288,2
RTS0041289,5
RTS0041290,2
RTS0041291,1
RTS0041292,2
RTS0041293,1
RTS0041294,2
RTS0041295,1
RTS0041296,8
RTS0041297,1
RTS0041298,1
RTS0041299,3
RTS0041300,1
RTS0041301,3
RTS0041302,3
RTS0041303,1
RTS0041304,2
RTS0041305,1
RTS0041306,3
RTS0041307,3
RTS0041308,4
RTS0041309,2
RTS0041310,3
RTS0041312,3
RTS0041313,1
RTS0041314,2
RTS0041315,5
RTS0041316,1
RTS0041319,5
RTS0041320,3
RTS0041321,3
RTS0041322,2
RTS0041323,4
RTS0041324,2
RTS0041325,4
RTS0041326,3
RTS0041327,1
RTS0041328,5
RTS0041329,1
RTS0041330,7
RTS0041331,3
RTS0041332,3
RTS0041333,3
RTS0041334,3
RTS0041346,4
RTS0041347,3
RTS0041348,2
RTS0041349,6
RTS0041350,4
RTS0041351,4
RTS0041352,1
RTS0041353,4
RTS0041354,2
RTS0041355,6
RTS0041356,2
RTS0041358,4
RTS0041360,3
RTS0041361,4
RTS0041362,1
RTS0041363,2
RTS0041364,3
RTS0041365,3
RTS0041366,2
RTS0041367,3
RTS0041368,2
RTS0041369,1
RTS0041370,4
RTS0041371,4
RTS0041372,2
RTS0041373,3
RTS0041374,2
RTS0041375,2
RTS0041376,6
RTS0041377,1
RTS0041379,2
RTS0041380,4
RTS0041381,2
RTS0041382,5
RTS0041383,2
RTS0041384,2
RTS0041385,2
RTS0041386,2
RTS0041387,1
RTS0041388,7
RTS0041389,4
RTS0041390,1
RTS0041391,5
RTS0041392,3
RTS0041393,2
RTS0041394,1
RTS0041395,4
RTS0041396,2
RTS0041397,2
RTS0041398,2
RTS0041399,5
RTS0041400,3
RTS0041401,4
RTS0041402,3
RTS0041403,2
RTS0041404,3
RTS0041405,4
RTS0041406,1
RTS0041407,2
RTS0041408,1
RTS0041409,5
RTS0041410,2
RTS0041411,2
RTS0041412,1
RTS0041413,1
RTS0041414,2
RTS0041415,2
RTS0041416,3
RTS0041417,3
RTS0041418,4
RTS0041419,1
RTS0041420,1
RTS0041421,3
RTS0041422,4
RTS0041423,3
RTS0041424,2
RTS0041425,1
RTS0041426,2
RTS0041427,1
RTS0041428,3
RTS0041429,4
RTS0041430,2
RTS0041431,1
RTS0041433,4
RTS0041434,3
RTS0041435,3
RTS0041436,4
RTS0041437,1
RTS0041438,2
RTS0041439,2
RTS0041440,2
RTS0041441,3
RTS0041442,5
RTS0041443,2
RTS0041444,1
RTS0041445,4
RTS0041446,2
RTS0041447,2
RTS0041448,1
RTS0041449,2
RTS0041451,2
RTS0041452,1
RTS0041453,1
RTS0041455,2
RTS0041457,2
RTS0041459,1
RTS0041460,3
RTS0041461,2
RTS0041462,3
RTS0041463,1
RTS0041464,2
RTS0041465,2
RTS0041466,1
RTS0041467,2
RTS0041468,3
RTS0041469,2
RTS0041470,3
RTS0041471,2
RTS0041472,1
RTS0041473,1
RTS0041474,2
RTS0041475,3
RTS0041476,3
RTS0041477,2
RTS0041478,1
RTS0041479,1
RTS0041481,3
RTS0041482,2
RTS0041483,1
RTS0041484,3
RTS0041485,3
RTS0041486,1
RTS0041487,1
RTS0041488,1
RTS0041489,6
RTS0041490,1
RTS0041491,5
RTS0041492,1
RTS0041493,2
RTS0041494,1
RTS0041495,3
RTS0041496,4
RTS0041497,5
RTS0041498,2
RTS0041499,4
RTS0041500,1
RTS0041501,1
RTS0041502,1
RTS0041503,3
RTS0041504,5
RTS0041506,7
RTS0041507,2
RTS0041508,5
RTS0041509,1
RTS0041510,1
RTS0041511,4
RTS0041512,3
RTS0041514,1
RTS0041516,2
RTS0041517,1
RTS0041518,3
RTS0041519,1
RTS0041520,2
RTS0041521,2
RTS0041523,1
RTS0041524,3
RTS0041525,6
RTS0041526,1
RTS0041527,6
RTS0041528,8
RTS0041529,6
RTS0041530,5
RTS0041531,3
RTS0041532,1
RTS0041533,1
RTS0041534,1
RTS0041535,3
RTS0041536,1
RTS0041537,2
RTS0041538,2
RTS0041540,1
RTS0041541,2
RTS0041542,3
RTS0041543,1
RTS0041544,3
RTS0041545,1
RTS0041546,2
RTS0041548,2
RTS0041549,2
RTS0041550,4
RTS0041551,3
RTS0041552,3
RTS0041553,1
RTS0041554,2
RTS0041555,4
RTS0041556,3
RTS0041558,1
RTS0041560,2
RTS0041562,2
RTS0041563,2
RTS0041564,2
RTS0041565,1
RTS0041566,2
RTS0041567,5
RTS0041568,4
RTS0041569,1
RTS0041570,1
RTS0041571,1
RTS0041572,4
RTS0041573,1
RTS0041574,4
RTS0041575,3
RTS0041576,1
RTS0041577,2
RTS0041578,3
RTS0041579,1
RTS0041580,1
RTS0041581,3
RTS0041582,7
RTS0041583,1
RTS0041584,1
RTS0041586,1
RTS0041587,4
RTS0041588,2
RTS0041589,2
RTS0041590,3
RTS0041591,2
RTS0041592,1
RTS0041593,4
RTS0041595,3
RTS0041596,1
RTS0041597,4
RTS0041599,1
RTS0041600,1
RTS0041601,2
RTS0041602,3
RTS0041604,3
RTS0041605,2
RTS0041607,2
RTS0041608,2
RTS0041609,5
RTS0041610,2
RTS0041611,2
RTS0041612,3
RTS0041613,3
RTS0041614,1
RTS0041615,5
RTS0041616,4
RTS0041618,1
RTS0041619,3
RTS0041620,6
RTS0041621,6
RTS0041623,2
RTS0041624,2
RTS0041625,5
RTS0041626,3
RTS0041628,5
RTS0041629,4
RTS0041630,6
RTS0041631,1
RTS0041632,2
RTS0041633,2
RTS0041634,4
RTS0041635,2
RTS0041636,2
RTS0041637,3
RTS0041638,6
RTS0041639,3
RTS0041640,4
RTS0041641,2
RTS0041642,8
RTS0041643,5
RTS0041644,1
RTS0041645,3
RTS0041647,3
RTS0041648,5
RTS0041649,3
RTS0041650,4
RTS0041652,3
RTS0041653,11
RTS0041654,1
RTS0041655,2
RTS0041656,2
RTS0041657,2
RTS0041658,2
RTS0041659,1
RTS0041660,3
RTS0041661,2
RTS0041662,4
RTS0041663,1
RTS0041664,6
RTS0041665,1
RTS0041666,6
RTS0041667,4
RTS0041668,2
RTS0041669,2
RTS0041670,7
RTS0041671,3
RTS0041672,5
RTS0041673,6
RTS0041675,5
RTS0041676,3
RTS0041677,3
RTS0041678,3
RTS0041679,4
RTS0041680,3
RTS0041681,2
RTS0041682,4
RTS0041683,4
RTS0041684,2
RTS0041685,4
RTS0041686,3
RTS0041688,3
RTS0041690,2
RTS0041691,3
RTS0041692,4
RTS0041693,1
RTS0041694,2
RTS0041695,1
RTS0041696,3
RTS0041697,5
RTS0041698,3
RTS0041699,3
RTS0041701,1
RTS0041703,2
RTS0041704,2
RTS0041705,4
RTS0041706,2
RTS0041707,1
RTS0041708,3
RTS0041709,3
RTS0041710,1
RTS0041711,3
RTS0041712,4
RTS0041713,1
RTS0041714,6
RTS0041715,2
RTS0041716,13
RTS0041717,13
RTS0041718,10
RTS0041719,5
RTS0041720,4
RTS0041721,2
RTS0041723,2
RTS0041724,2
RTS0041725,1
RTS0041726,2
RTS0041727,3
RTS0041728,2
RTS0041729,2
RTS0041730,3
RTS0041731,6
RTS0041732,2
RTS0041733,3
RTS0041734,2
RTS0041735,2
RTS0041736,2
RTS0041737,1
RTS0041738,3
RTS0041739,1
RTS0041741,1
RTS0041742,7
RTS0041743,6
RTS0041744,4
RTS0041745,1
RTS0041746,9
RTS0041747,6
RTS0041748,1
RTS0041749,4
RTS0041750,5
RTS0041751,3
RTS0041752,1
RTS0041753,2
RTS0041754,3
RTS0041755,1
RTS0041756,2
RTS0041757,4
RTS0041759,7
RTS0041760,3
RTS0041761,2
RTS0041762,3
RTS0041763,4
RTS0041766,2
RTS0041767,1
RTS0041768,1
RTS0041769,3
RTS0041770,2
RTS0041772,3
RTS0041773,2
RTS0041774,2
RTS0041775,3
RTS0041777,2
RTS0041778,4
RTS0041779,6
RTS0041781,2
RTS0041782,8
RTS0041783,8
RTS0041784,2
RTS0041785,4
RTS0041786,1
RTS0041787,2
RTS0041788,2
RTS0041789,3
RTS0041790,1
RTS0041791,5
RTS0041793,6
RTS0041794,1
RTS0041795,2
RTS0041796,1
RTS0041799,2
RTS0041800,2
RTS0041801,3
RTS0041802,2
RTS0041803,4
RTS0041804,2
RTS0041805,3
RTS0041806,4
RTS0041807,1
RTS0041808,1
RTS0041809,2
RTS0041810,4
RTS0041811,4
RTS0041812,2
RTS0041813,2
RTS0041814,2
RTS0041815,5
RTS0041816,3
RTS0041818,2
RTS0041820,6
RTS0041821,6
RTS0041822,4
RTS0041824,2
RTS0041825,2
RTS0041826,1
RTS0041827,4
RTS0041828,3
RTS0041829,3
RTS0041830,3
RTS0041831,1
RTS0041832,4
RTS0041833,4
RTS0041834,4
RTS0041836,2
RTS0041837,1
RTS0041839,2
RTS0041840,1
RTS0041842,2
RTS0041844,3
RTS0041845,4
RTS0041847,3
RTS0041848,1
RTS0041849,1
RTS0041850,2
RTS0041851,3
RTS0041852,3
RTS0041854,1
RTS0041855,1
RTS0041856,3
RTS0041857,2
RTS0041858,5
RTS0041860,2
RTS0041861,1
RTS0041862,1
RTS0041863,4
RTS0041865,5
RTS0041866,1
RTS0041867,1
RTS0041868,2
RTS0041869,1
RTS0041870,4
RTS0041872,3
RTS0041873,5
RTS0041874,1
RTS0041875,1
RTS0041876,2
RTS0041877,2
RTS0041878,3
RTS0041879,9
RTS0041880,2
RTS0041881,3
RTS0041882,2
RTS0041883,2
RTS0041885,1
RTS0041886,3
RTS0041887,3
RTS0041888,3
RTS0041889,2
RTS0041890,2
RTS0041892,3
RTS0041893,1
RTS0041894,1
RTS0041895,4
RTS0041896,3
RTS0041897,2
RTS0041898,3
RTS0041899,4
RTS0041900,3
RTS0041901,1
RTS0041902,2
RTS0041903,4
RTS0041904,4
RTS0041905,3
RTS0041906,3
RTS0041907,3
RTS0041908,2
RTS0041909,3
RTS0041910,1
RTS0041911,5
RTS0041912,3
RTS0041913,1
RTS0041914,1
RTS0041915,2
RTS0041916,6
RTS0041917,8
RTS0041918,5
RTS0041919,13
RTS0041920,7
RTS0041922,4
RTS0041924,2
RTS0041925,1
RTS0041926,4
RTS0041927,3
RTS0041928,5
RTS0041929,2
RTS0041930,1
RTS0041931,1
RTS0041932,4
RTS0041933,2
RTS0041934,3
RTS0041935,4
RTS0041936,3
RTS0041937,2
RTS0041938,3
RTS0041939,2
RTS0041940,5
RTS0041941,3
RTS0041942,2
RTS0041943,2
RTS0041944,1
RTS0041945,4
RTS0041946,2
RTS0041947,2
RTS0041948,2
RTS0041949,6
RTS0041950,2
RTS0041951,2
RTS0041952,2
RTS0041953,3
RTS0041954,4
RTS0041955,4
RTS0041956,5
RTS0041957,3
RTS0041958,2
RTS0041959,2
RTS0041960,2
RTS0041961,2
RTS0041962,1
RTS0041963,3
RTS0041965,5
RTS0041966,1
RTS0041967,2
RTS0041968,1
RTS0041969,1
RTS0041971,1
RTS0041972,4
RTS0041973,1
RTS0041974,2
RTS0041975,4
RTS0041976,4
RTS0041977,8
RTS0041978,2
RTS0041979,4
RTS0041980,3
RTS0041981,4
RTS0041982,3
RTS0041983,5
RTS0041984,6
RTS0041985,2
RTS0041986,4
RTS0041987,4
RTS0041988,2
RTS0041989,3
RTS0041990,2
RTS0041991,2
RTS0041992,4
RTS0041993,2
RTS0041994,2
RTS0041995,2
RTS0041996,2
RTS0041997,4
RTS0041998,4
RTS0041999,2
RTS0042000,3
RTS0042001,4
RTS0042002,2
RTS0042003,3
RTS0042004,1
RTS0042005,2
RTS0042006,3
RTS0042007,5
RTS0042008,5
RTS0042009,5
RTS0042010,6
RTS0042011,3
RTS0042012,5
RTS0042013,6
RTS0042014,4
RTS0042015,6
RTS0042016,3
RTS0042017,2
RTS0042018,1
RTS0042019,1
RTS0042020,2
RTS0042021,5
RTS0042022,3
RTS0042023,4
RTS0042024,5
RTS0042026,3
RTS0042027,4
RTS0042028,2
RTS0042029,2
RTS0042030,3
RTS0042031,4
RTS0042032,2
RTS0042033,4
RTS0042034,2
RTS0042035,7
RTS0042036,4
RTS0042037,3
RTS0042038,5
RTS0042039,3
RTS0042040,10
RTS0042041,1
RTS0042042,2
RTS0042044,8
RTS0042045,2
RTS0042046,4
RTS0042047,4
RTS0042048,2
RTS0042049,3
RTS0042050,1
RTS0042051,2
RTS0042052,2
RTS0042053,4
RTS0042054,1
RTS0042055,1
RTS0042056,2
RTS0042058,2
RTS0042059,5
RTS0042060,4
RTS0042061,1
RTS0042062,5
RTS0042063,5
RTS0042064,1
RTS0042065,3
RTS0042066,3
RTS0042067,5
RTS0042069,2
RTS0042071,3
RTS0042072,2
RTS0042073,3
RTS0042074,5
RTS0042075,3
RTS0042076,4
RTS0042077,1
RTS0042079,3
RTS0042081,2
RTS0042082,1
RTS0042083,2
RTS0042084,2
RTS0042085,3
RTS0042086,1
RTS0042087,1
RTS0042088,4
RTS0042089,4
RTS0042090,3
RTS0042091,3
RTS0042092,5
RTS0042094,2
RTS0042095,3
RTS0042096,5
RTS0042097,2
RTS0042099,4
RTS0042100,4
RTS0042101,7
RTS0042102,2
RTS0042103,2
RTS0042104,3
RTS0042105,2
RTS0042106,1
RTS0042107,3
RTS0042108,4
RTS0042109,3
RTS0042110,2
RTS0042111,6
RTS0042112,4
RTS0042113,4
RTS0042114,4
RTS0042115,3
RTS0042116,2
RTS0042117,5
RTS0042118,4
RTS0042120,1
RTS0042121,1
RTS0042122,3
RTS0042123,4
RTS0042124,2
RTS0042126,4
RTS0042127,3
RTS0042128,4
RTS0042129,2
RTS0042130,2
RTS0042131,1
RTS0042132,4
RTS0042133,2
RTS0042134,3
RTS0042135,5
RTS0042137,5
RTS0042138,4
RTS0042139,6
RTS0042140,6
RTS0042141,6
RTS0042142,4
RTS0042143,2
RTS0042144,2
RTS0042145,1
RTS0042146,2
RTS0042147,2
RTS0042148,6
RTS0042149,4
RTS0042150,5
RTS0042151,2
RTS0042152,3
RTS0042153,3
RTS0042154,2
RTS0042155,2
RTS0042156,2
RTS0042157,4
RTS0042158,3
RTS0042159,1
RTS0042160,3
RTS0042161,2
RTS0042163,1
RTS0042164,1
RTS0042165,2
RTS0042166,3
RTS0042167,4
RTS0042168,4
RTS0042169,1
RTS0042170,4
RTS0042171,2
RTS0042172,3
RTS0042173,2
RTS0042174,2
RTS0042175,1
RTS0042176,4
RTS0042178,1
RTS0042179,5
RTS0042180,2
RTS0042181,6
RTS0042182,3
RTS0042183,3
RTS0042184,1
RTS0042185,3
RTS0042187,1
RTS0042188,4
RTS0042189,1
RTS0042190,6
RTS0042191,4
RTS0042192,1
RTS0042193,4
RTS0042194,5
RTS0042195,2
RTS0042196,3
RTS0042197,1
RTS0042198,3
RTS0042199,1
RTS0042200,4
RTS0042202,3
RTS0042203,2
RTS0042204,1
RTS0042205,3
RTS0042206,3
RTS0042207,3
RTS0042208,3
RTS0042209,1
RTS0042210,2
RTS0042211,1
RTS0042212,5
RTS0042213,1
RTS0042214,2
RTS0042216,2
RTS0042217,2
RTS0042218,2
RTS0042219,1
RTS0042220,1
RTS0042222,4
RTS0042223,1
RTS0042224,3
RTS0042225,2
RTS0042226,2
RTS0042227,1
RTS0042228,4
RTS0042230,4
RTS0042231,1
RTS0042232,2
RTS0042233,6
RTS0042234,5
RTS0042235,1
RTS0042236,3
RTS0042237,3
RTS0042238,1
RTS0042239,4
RTS0042240,4
RTS0042241,1
RTS0042243,5
RTS0042244,3
RTS0042245,2
RTS0042247,4
RTS0042248,4
RTS0042249,4
RTS0042250,1
RTS0042251,2
RTS0042252,1
RTS0042253,2
RTS0042254,2
RTS0042255,2
RTS0042256,1
RTS0042257,2
RTS0042258,2
RTS0042259,4
RTS0042261,2
RTS0042262,2
RTS0042263,2
RTS0042264,2
RTS0042265,1
RTS0042266,2
RTS0042267,2
RTS0042268,1
RTS0042269,2
RTS0042270,2
RTS0042271,2
RTS0042272,3
RTS0042273,1
RTS0042274,3
RTS0042275,2
RTS0042276,4
RTS0042277,1
RTS0042278,3
RTS0042279,3
RTS0042280,1
RTS0042282,1
RTS0042283,4
RTS0042285,1
RTS0042286,4
RTS0042287,1
RTS0042288,5
RTS0042289,4
RTS0042291,3
RTS0042292,5
RTS0042293,4
RTS0042294,5
RTS0042295,8
RTS0042296,3
RTS0042297,4
RTS0042298,3
RTS0042299,2
RTS0042301,3
RTS0042302,1
RTS0042303,1
RTS0042304,2
RTS0042305,1
RTS0042306,4
RTS0042307,1
RTS0042308,1
RTS0042309,8
RTS0042310,6
RTS0042311,1
RTS0042312,2
RTS0042313,2
RTS0042314,5
RTS0042315,2
RTS0042316,2
RTS0042317,3
RTS0042318,3
RTS0042319,1
RTS0042321,5
RTS0042322,2
RTS0042323,2
RTS0042324,1
RTS0042325,1
RTS0042326,3
RTS0042327,1
RTS0042328,3
RTS0042329,3
RTS0042330,3
RTS0042331,3
RTS0042332,2
RTS0042333,1
RTS0042334,3
RTS0042335,1
RTS0042337,4
RTS0042338,2
RTS0042339,2
RTS0042340,1
RTS0042341,3
RTS0042342,3
RTS0042343,2
RTS0042344,2
RTS0042345,2
RTS0042346,1
RTS0042347,2
RTS0042348,2
RTS0042349,1
RTS0042350,3
RTS0042351,3
RTS0042352,1
RTS0042353,2
RTS0042354,4
RTS0042356,4
RTS0042357,3
RTS0042358,1
RTS0042359,1
RTS0042360,1
RTS0042361,1
RTS0042362,1
RTS0042363,1
RTS0042364,2
RTS0042365,1
RTS0042366,1
RTS0042367,2
RTS0042368,2
RTS0042369,1
RTS0042370,4
RTS0042372,3
RTS0042373,1
RTS0042374,2
RTS0042375,4
RTS0042376,1
RTS0042377,1
RTS0042378,2
RTS0042379,4
RTS0042380,2
RTS0042381,2
RTS0042382,4
RTS0042383,3
RTS0042384,5
RTS0042385,6
RTS0042386,1
RTS0042387,1
RTS0042388,1
RTS0042389,1
RTS0042390,4
RTS0042391,1
RTS0042392,4
RTS0042393,1
RTS0042394,2
RTS0042396,1
RTS0042397,3
RTS0042398,2
RTS0042399,4
RTS0042400,5
RTS0042401,4
RTS0042403,2
RTS0042405,2
RTS0042406,3
RTS0042407,4
RTS0042408,4
RTS0042409,4
RTS0042411,1
RTS0042412,3
RTS0042413,2
RTS0042414,3
RTS0042415,2
RTS0042416,2
RTS0042417,9
RTS0042418,5
RTS0042419,5
RTS0042420,3
RTS0042421,1
RTS0042422,7
RTS0042423,2
RTS0042424,2
RTS0042425,1
RTS0042426,2
RTS0042427,1
RTS0042428,6
RTS0042429,6
RTS0042430,6
RTS0042431,2
RTS0042432,2
RTS0042433,1
RTS0042434,5
RTS0042435,2
RTS0042436,1
RTS0042437,2
RTS0042438,4
RTS0042439,3
RTS0042440,2
RTS0042441,6
RTS0042442,1
RTS0042443,5
RTS0042444,1
RTS0042445,3
RTS0042446,2
RTS0042447,3
RTS0042448,1
RTS0042450,2
RTS0042451,4
RTS0042453,3
RTS0042454,3
RTS0042455,2
RTS0042456,2
RTS0042457,6
RTS0042460,3
RTS0042462,3
RTS0042464,4
RTS0042465,2
RTS0042467,2
RTS0042468,4
RTS0042469,2
RTS0042470,1
RTS0042471,5
RTS0042472,2
RTS0042473,3
RTS0042474,2
RTS0042475,1
RTS0042476,4
RTS0042477,1
RTS0042478,2
RTS0042479,3
RTS0042480,2
RTS0042481,2
RTS0042482,4
RTS0042483,4
RTS0042484,7
RTS0042485,4
RTS0042488,1
RTS0042489,2
RTS0042490,2
RTS0042491,1
RTS0042492,1
RTS0042493,3
RTS0042494,1
RTS0042495,3
RTS0042496,2
RTS0042497,5
RTS0042498,4
RTS0042499,2
RTS0042500,1
RTS0042501,3
RTS0042502,2
RTS0042503,2
RTS0042504,2
RTS0042505,7
RTS0042506,2
RTS0042507,5
RTS0042508,3
RTS0042509,3
RTS0042510,6
RTS0042515,4
RTS0042522,4
RTS0042526,4
RTS0042527,1
RTS0042529,1
RTS0042531,4
RTS0042532,2
RTS0042533,3
RTS0042534,2
RTS0042536,1
RTS0042537,2
RTS0042538,2
RTS0042541,1
RTS0042543,2
RTS0042544,5
RTS0042545,2
RTS0042546,3
RTS0042547,3
RTS0042549,4
RTS0042550,1
RTS0042551,7
RTS0042552,2
RTS0042553,3
RTS0042554,3
RTS0042555,3
RTS0042556,4
RTS0042557,1
RTS0042558,4
RTS0042559,4
RTS0042561,1
RTS0042562,1
RTS0042564,7
RTS0042565,6
RTS0042566,2
RTS0042567,2
RTS0042568,2
RTS0042569,3
RTS0042570,3
RTS0042571,6
RTS0042572,1
RTS0042573,3
RTS0042574,3
RTS0042575,4
RTS0042576,2
RTS0042577,2
RTS0042578,2
RTS0042579,6
RTS0042580,2
RTS0042581,1
RTS0042582,6
RTS0042583,13
RTS0042584,2
RTS0042585,1
RTS0042586,3
RTS0042587,9
RTS0042588,14
RTS0042589,1
RTS0042590,3
RTS0042591,2
RTS0042592,2
RTS0042593,1
RTS0042594,1
RTS0042595,1
RTS0042596,2
RTS0042597,1
RTS0042598,2
RTS0042599,1
RTS0042600,2
RTS0042601,3
RTS0042602,3
RTS0042603,2
RTS0042604,7
RTS0042605,2
RTS0042606,5
RTS0042607,4
RTS0042608,4
RTS0042611,2
RTS0042612,3
RTS0042613,1
RTS0042614,1
RTS0042615,1
RTS0042616,4
RTS0042617,4
RTS0042618,3
RTS0042619,3
RTS0042620,1
RTS0042621,2
RTS0042622,2
RTS0042623,2
RTS0042624,1
RTS0042625,2
RTS0042626,5
RTS0042627,2
RTS0042628,3
RTS0042629,3
RTS0042630,5
RTS0042631,2
RTS0042633,1
RTS0042634,3
RTS0042635,2
RTS0042636,5
RTS0042637,3
RTS0042638,2
RTS0042640,5
RTS0042641,1
RTS0042642,1
RTS0042643,2
RTS0042644,4
RTS0042645,2
RTS0042646,2
RTS0042647,5
RTS0042648,3
RTS0042649,3
RTS0042650,4
RTS0042651,4
RTS0042652,3
RTS0042653,2
RTS0042654,3
RTS0042655,3
RTS0042657,2
RTS0042658,1
RTS0042659,1
RTS0042660,1
RTS0042661,4
RTS0042662,4
RTS0042663,1
RTS0042664,1
RTS0042665,4
RTS0042666,4
RTS0042667,3
RTS0042668,2
RTS0042669,2
RTS0042670,2
RTS0042671,2
RTS0042672,3
RTS0042673,3
RTS0042674,2
RTS0042676,1
RTS0042678,3
RTS0042679,3
RTS0042680,2
RTS0042681,3
RTS0042682,5
RTS0042683,2
RTS0042684,6
RTS0042685,6
RTS0042686,3
RTS0042687,2
RTS0042688,1
RTS0042689,2
RTS0042690,1
RTS0042691,5
RTS0042692,1
RTS0042693,3
RTS0042694,1
RTS0042695,1
RTS0042696,2
RTS0042698,2
RTS0042699,2
RTS0042702,1
RTS0042704,1
RTS0042705,2
RTS0042707,1
RTS0042708,3
RTS0042709,3
RTS0042710,1
RTS0042711,6
RTS0042712,5
RTS0042713,1
RTS0042714,2
RTS0042715,1
RTS0042716,1
RTS0042718,4
RTS0042719,1
RTS0042720,3
RTS0042721,3
RTS0042722,3
RTS0042723,3
RTS0042724,5
RTS0042725,3
RTS0042726,1
RTS0042727,2
RTS0042728,4
RTS0042729,1
RTS0042730,1
RTS0042731,1
RTS0042732,1
RTS0042733,4
RTS0042734,1
RTS0042735,4
RTS0042736,1
RTS0042737,4
RTS0042738,1
RTS0042739,1
RTS0042740,3
RTS0042741,5
RTS0042742,1
RTS0042744,3
RTS0042745,2
RTS0042746,4
RTS0042747,3
RTS0042748,3
RTS0042749,2
RTS0042752,2
RTS0042753,3
RTS0042754,1
RTS0042755,2
RTS0042756,4
RTS0042757,2
RTS0042758,5
RTS0042759,3
RTS0042760,1
RTS0042761,2
RTS0042762,3
RTS0042763,1
RTS0042764,1
RTS0042765,1
RTS0042766,1
RTS0042767,1
RTS0042768,2
RTS0042769,5
RTS0042770,6
RTS0042771,5
RTS0042772,2
RTS0042773,6
RTS0042774,3
RTS0042775,2
RTS0042776,5
RTS0042777,2
RTS0042778,1
RTS0042779,5
RTS0042780,3
RTS0042781,2
RTS0042782,5
RTS0042783,5
RTS0042784,5
RTS0042785,3
RTS0042786,1
RTS0042787,4
RTS0042788,5
RTS0042790,5
RTS0042791,9
RTS0042792,4
RTS0042793,3
RTS0042794,2
RTS0042795,2
RTS0042796,3
RTS0042797,3
RTS0042798,2
RTS0042799,3
RTS0042800,6
RTS0042801,5
RTS0042802,5
RTS0042803,1
RTS0042804,2
RTS0042805,3
RTS0042806,1
RTS0042807,6
RTS0042808,5
RTS0042809,5
RTS0042810,5
RTS0042811,3
RTS0042812,2
RTS0042813,3
RTS0042814,5
RTS0042815,4
RTS0042816,4
RTS0042817,2
RTS0042818,6
RTS0042819,5
RTS0042820,1
RTS0042821,6
RTS0042822,1
RTS0042823,3
RTS0042824,4
RTS0042825,2
RTS0042827,3
RTS0042828,1
RTS0042829,1
RTS0042831,3
RTS0042832,1
RTS0042833,2
RTS0042834,6
RTS0042835,3
RTS0042836,5
RTS0042837,6
RTS0042838,1
RTS0042839,2
RTS0042840,5
RTS0042841,1
RTS0042842,3
RTS0042843,4
RTS0042844,1
RTS0042845,5
RTS0042846,2
RTS0042847,2
RTS0042849,3
RTS0042850,2
RTS0042851,2
RTS0042852,4
RTS0042853,5
RTS0042854,3
RTS0042855,1
RTS0042856,2
RTS0042857,3
RTS0042858,3
RTS0042859,5
RTS0042860,2
RTS0042861,5
RTS0042862,3
RTS0042863,1
RTS0042864,5
RTS0042865,2
RTS0042866,6
RTS0042867,5
RTS0042869,2
RTS0042870,2
RTS0042871,2
RTS0042872,4
RTS0042873,4
RTS0042874,2
RTS0042875,2
RTS0042876,5
RTS0042877,3
RTS0042878,2
RTS0042880,4
RTS0042881,3
RTS0042882,4
RTS0042883,1
RTS0042884,3
RTS0042885,4
RTS0042886,4
RTS0042887,2
RTS0042888,3
RTS0042889,5
RTS0042890,5
RTS0042891,1
RTS0042892,4
RTS0042893,6
RTS0042894,3
RTS0042895,1
RTS0042896,6
RTS0042898,3
RTS0042899,2
RTS0042900,5
RTS0042901,2
RTS0042904,1
RTS0042906,5
RTS0042907,1
RTS0042908,1
RTS0042909,4
RTS0042910,3
RTS0042911,4
RTS0042912,3
RTS0042914,3
RTS0042916,1
RTS0042917,7
RTS0042918,3
RTS0042919,4
RTS0042920,2
RTS0042921,4
RTS0042922,4
RTS0042923,1
RTS0042924,5
RTS0042925,7
RTS0042926,2
RTS0042927,2
RTS0042928,3
RTS0042930,1
RTS0042931,2
RTS0042933,1
RTS0042934,6
RTS0042935,4
RTS0042936,1
RTS0042937,6
RTS0042938,3
RTS0042939,7
RTS0042940,4
RTS0042941,3
RTS0042942,3
RTS0042943,2
RTS0042944,3
RTS0042945,4
RTS0042946,3
RTS0042947,3
RTS0042948,2
RTS0042949,1
RTS0042950,4
RTS0042951,1
RTS0042952,5
RTS0042953,2
RTS0042954,2
RTS0042955,2
RTS0042956,2
RTS0042957,3
RTS0042958,2
RTS0042959,2
RTS0042960,4
RTS0042961,2
RTS0042962,2
RTS0042963,3
RTS0042964,3
RTS0042965,5
RTS0042966,2
RTS0042967,3
RTS0042968,2
RTS0042969,3
RTS0042970,4
RTS0042971,4
RTS0042972,2
RTS0042973,4
RTS0042974,3
RTS0042975,5
RTS0042976,3
RTS0042977,2
RTS0042978,2
RTS0042979,3
RTS0042980,4
RTS0042981,5
RTS0042982,2
RTS0042983,2
RTS0042984,2
RTS0042985,2
RTS0042986,3
RTS0042989,3
RTS0042990,2
RTS0042991,2
RTS0042992,4
RTS0042993,3
RTS0042994,2
RTS0042995,2
RTS0042996,1
RTS0042997,2
RTS0042999,5
RTS0043000,4
RTS0043001,3
RTS0043002,2
RTS0043003,1
RTS0043004,5
RTS0043005,7
RTS0043006,1
RTS0043008,3
RTS0043009,1
RTS0043010,3
RTS0043011,4
RTS0043013,2
RTS0043014,3
RTS0043015,2
RTS0043016,2
RTS0043017,5
RTS0043018,3
RTS0043020,1
RTS0043021,4
RTS0043022,4
RTS0043023,6
RTS0043024,3
RTS0043025,5
RTS0043026,3
RTS0043027,5
RTS0043028,5
RTS0043029,3
RTS0043030,1
RTS0043031,4
RTS0043032,2
RTS0043033,4
RTS0043034,2
RTS0043036,4
RTS0043037,5
RTS0043038,1
RTS0043039,1
RTS0043040,3
RTS0043041,4
RTS0043043,3
RTS0043044,3
RTS0043045,3
RTS0043047,1
RTS0043048,6
RTS0043049,1
RTS0043050,1
RTS0043051,2
RTS0043052,1
RTS0043053,4
RTS0043054,3
RTS0043055,2
RTS0043056,2
RTS0043057,5
RTS0043058,2
RTS0043059,4
RTS0043060,1
RTS0043061,3
RTS0043062,1
RTS0043063,2
RTS0043064,4
RTS0043065,5
RTS0043066,5
RTS0043067,1
RTS0043068,1
RTS0043069,5
RTS0043070,4
RTS0043071,8
RTS0043072,10
RTS0043073,16
RTS0043074,19
RTS0043075,12
RTS0043076,2
RTS0043077,3
RTS0043078,6
RTS0043079,3
RTS0043080,7
RTS0043081,1
RTS0043083,4
RTS0043084,3
RTS0043085,2
RTS0043086,3
RTS0043087,5
RTS0043090,4
RTS0043091,4
RTS0043093,2
RTS0043094,4
RTS0043095,1
RTS0043096,2
RTS0043097,3
RTS0043098,3
RTS0043100,2
RTS0043101,4
RTS0043102,7
RTS0043103,1
RTS0043104,4
RTS0043105,3
RTS0043106,3
RTS0043107,1
RTS0043108,1
RTS0043109,3
RTS0043110,4
RTS0043111,1
RTS0043112,2
RTS0043113,2
RTS0043114,1
RTS0043116,6
RTS0043117,2
RTS0043118,1
RTS0043119,5
RTS0043120,1
RTS0043121,2
RTS0043122,5
RTS0043123,4
RTS0043124,2
RTS0043125,1
RTS0043126,7
RTS0043128,4
RTS0043129,5
RTS0043130,5
RTS0043131,3
RTS0043132,3
RTS0043133,1
RTS0043134,2
RTS0043135,5
RTS0043136,2
RTS0043137,6
RTS0043138,5
RTS0043139,3
RTS0043140,4
RTS0043141,4
RTS0043142,1
RTS0043143,3
RTS0043144,3
RTS0043145,2
RTS0043146,3
RTS0043147,1
RTS0043148,4
RTS0043149,8
RTS0043150,2
RTS0043151,1
RTS0043152,3
RTS0043153,5
RTS0043155,1
RTS0043156,3
RTS0043157,2
RTS0043159,5
RTS0043160,3
RTS0043161,4
RTS0043162,1
RTS0043163,3
RTS0043164,4
RTS0043165,3
RTS0043167,2
RTS0043168,2
RTS0043169,4
RTS0043170,2
RTS0043171,1
RTS0043172,7
RTS0043173,3
RTS0043174,2
RTS0043175,6
RTS0043176,5
RTS0043177,5
RTS0043178,1
RTS0043179,1
RTS0043180,2
RTS0043181,3
RTS0043182,3
RTS0043183,1
RTS0043184,1
RTS0043185,3
RTS0043186,7
RTS0043187,3
RTS0043188,5
RTS0043189,2
RTS0043190,4
RTS0043191,1
RTS0043192,1
RTS0043193,2
RTS0043194,2
RTS0043195,4
RTS0043196,7
RTS0043197,2
RTS0043198,5
RTS0043199,5
RTS0043200,5
RTS0043201,1
RTS0043202,1
RTS0043203,4
RTS0043204,5
RTS0043205,3
RTS0043206,3
RTS0043207,5
RTS0043208,2
RTS0043209,2
RTS0043210,1
RTS0043212,5
RTS0043213,1
RTS0043214,4
RTS0043215,4
RTS0043217,2
RTS0043218,4
RTS0043219,2
RTS0043220,2
RTS0043221,1
RTS0043222,2
RTS0043223,3
RTS0043224,2
RTS0043225,4
RTS0043226,1
RTS0043227,1
RTS0043228,2
RTS0043229,1
RTS0043230,3
RTS0043231,4
RTS0043232,4
RTS0043233,3
RTS0043234,2
RTS0043235,5
RTS0043236,1
RTS0043237,1
RTS0043238,3
RTS0043239,3
RTS0043240,3
RTS0043242,6
RTS0043244,4
RTS0043245,1
RTS0043246,5
RTS0043247,4
RTS0043248,5
RTS0043249,4
RTS0043250,1
RTS0043251,1
RTS0043252,2
RTS0043253,2
RTS0043254,3
RTS0043255,4
RTS0043256,2
RTS0043257,6
RTS0043258,1
RTS0043259,3
RTS0043260,4
RTS0043261,5
RTS0043262,3
RTS0043263,3
RTS0043264,1
RTS0043265,1
RTS0043266,1
RTS0043267,1
RTS0043269,1
RTS0043270,4
RTS0043271,1
RTS0043272,2
RTS0043273,1
RTS0043274,1
RTS0043275,5
RTS0043276,2
RTS0043277,3
RTS0043278,4
RTS0043279,1
RTS0043280,2
RTS0043282,2
RTS0043284,3
RTS0043285,3
RTS0043286,5
RTS0043287,1
RTS0043288,2
RTS0043289,2
RTS0043290,3
RTS0043291,2
RTS0043292,2
RTS0043293,6
RTS0043294,1
RTS0043296,4
RTS0043297,3
RTS0043299,4
RTS0043300,3
RTS0043301,4
RTS0043302,2
RTS0043303,1
RTS0043304,2
RTS0043305,3
RTS0043306,2
RTS0043307,2
RTS0043308,5
RTS0043309,3
RTS0043310,1
RTS0043311,4
RTS0043312,2
RTS0043313,5
RTS0043314,2
RTS0043315,2
RTS0043316,5
RTS0043318,3
RTS0043319,2
RTS0043320,2
RTS0043321,4
RTS0043322,4
RTS0043323,2
RTS0043324,2
RTS0043325,5
RTS0043326,3
RTS0043327,5
RTS0043328,2
RTS0043329,1
RTS0043330,5
RTS0043331,5
RTS0043332,5
RTS0043333,2
RTS0043334,5
RTS0043335,2
RTS0043336,2
RTS0043337,1
RTS0043338,9
RTS0043339,1
RTS0043340,2
RTS0043341,1
RTS0043342,5
RTS0043343,5
RTS0043344,2
RTS0043345,2
RTS0043346,2
RTS0043347,3
RTS0043348,2
RTS0043349,1
RTS0043350,1
RTS0043351,2
RTS0043352,5
RTS0043354,2
RTS0043355,4
RTS0043356,3
RTS0043357,4
RTS0043359,7
RTS0043360,3
RTS0043361,7
RTS0043362,1
RTS0043363,2
RTS0043364,1
RTS0043365,7
RTS0043366,1
RTS0043367,2
RTS0043368,1
RTS0043369,3
RTS0043370,1
RTS0043371,2
RTS0043372,2
RTS0043373,1
RTS0043374,3
RTS0043375,3
RTS0043376,5
RTS0043377,3
RTS0043378,3
RTS0043379,1
RTS0043380,8
RTS0043381,1
RTS0043382,1
RTS0043383,2
RTS0043384,2
RTS0043385,3
RTS0043386,2
RTS0043387,3
RTS0043388,4
RTS0043389,2
RTS0043390,1
RTS0043391,5
RTS0043392,2
RTS0043393,2
RTS0043394,2
RTS0043395,2
RTS0043396,2
RTS0043397,7
RTS0043398,2
RTS0043399,7
RTS0043400,1
RTS0043401,1
RTS0043402,5
RTS0043403,6
RTS0043404,2
RTS0043405,2
RTS0043406,2
RTS0043407,1
RTS0043408,5
RTS0043409,4
RTS0043410,4
RTS0043411,6
RTS0043413,1
RTS0043414,3
RTS0043415,2
RTS0043416,3
RTS0043417,1
RTS0043418,1
RTS0043419,4
RTS0043420,3
RTS0043421,4
RTS0043423,5
RTS0043424,2
RTS0043425,2
RTS0043426,2
RTS0043427,5
RTS0043428,2
RTS0043429,1
RTS0043430,4
RTS0043431,4
RTS0043432,1
RTS0043433,6
RTS0043435,2
RTS0043436,2
RTS0043437,2
RTS0043438,2
RTS0043439,3
RTS0043440,2
RTS0043441,4
RTS0043444,4
RTS0043445,4
RTS0043446,5
RTS0043447,6
RTS0043448,2
RTS0043449,4
RTS0043450,3
RTS0043451,4
RTS0043452,5
RTS0043453,3
RTS0043454,2
RTS0043455,4
RTS0043456,4
RTS0043457,1
RTS0043458,1
RTS0043459,5
RTS0043460,4
RTS0043461,2
RTS0043462,2
RTS0043464,2
RTS0043465,1
RTS0043466,7
RTS0043467,6
RTS0043468,2
RTS0043469,3
RTS0043470,3
RTS0043471,2
RTS0043472,3
RTS0043473,1
RTS0043474,4
RTS0043475,1
RTS0043476,5
RTS0043477,8
RTS0043479,2
RTS0043480,2
RTS0043481,8
RTS0043482,1
RTS0043483,3
RTS0043484,1
RTS0043485,6
RTS0043486,3
RTS0043487,3
RTS0043488,2
RTS0043489,4
RTS0043490,2
RTS0043491,4
RTS0043492,1
RTS0043493,3
RTS0043494,3
RTS0043495,5
RTS0043496,5
RTS0043497,4
RTS0043498,2
RTS0043499,2
RTS0043500,4
RTS0043501,3
RTS0043502,4
RTS0043504,4
RTS0043505,3
RTS0043506,9
RTS0043507,2
RTS0043509,2
RTS0043510,5
RTS0043511,1
RTS0043512,3
RTS0043513,5
RTS0043514,5
RTS0043515,5
RTS0043516,3
RTS0043517,2
RTS0043518,5
RTS0043519,2
RTS0043520,5
RTS0043521,6
RTS0043522,1
RTS0043523,4
RTS0043524,1
RTS0043525,3
RTS0043526,2
RTS0043527,5
RTS0043528,2
RTS0043530,4
RTS0043531,1
RTS0043532,3
RTS0043533,4
RTS0043534,3
RTS0043535,3
RTS0043536,2
RTS0043537,3
RTS0043538,6
RTS0043539,7
RTS0043540,3
RTS0043541,2
RTS0043542,2
RTS0043543,2
RTS0043544,4
RTS0043545,2
RTS0043546,4
RTS0043548,4
RTS0043549,3
RTS0043550,3
RTS0043551,4
RTS0043552,1
RTS0043553,1
RTS0043554,1
RTS0043555,2
RTS0043556,2
RTS0043557,1
RTS0043558,1
RTS0043559,4
RTS0043561,3
RTS0043562,3
RTS0043563,1
RTS0043564,5
RTS0043565,5
RTS0043566,3
RTS0043567,2
RTS0043568,4
RTS0043569,1
RTS0043570,3
RTS0043571,2
RTS0043572,2
RTS0043573,1
RTS0043574,6
RTS0043575,3
RTS0043576,2
RTS0043577,1
RTS0043579,3
RTS0043580,4
RTS0043581,3
RTS0043582,4
RTS0043583,4
RTS0043584,7
RTS0043585,3
RTS0043586,1
RTS0043587,4
RTS0043590,6
RTS0043591,4
RTS0043592,1
RTS0043593,3
RTS0043594,3
RTS0043595,4
RTS0043596,2
RTS0043597,2
RTS0043598,3
RTS0043599,1
RTS0043600,2
RTS0043601,3
RTS0043602,3
RTS0043603,1
RTS0043604,5
RTS0043605,1
RTS0043606,2
RTS0043607,4
RTS0043608,3
RTS0043609,4
RTS0043610,2
RTS0043611,2
RTS0043612,3
RTS0043614,1
RTS0043615,1
RTS0043616,1
RTS0043617,1
RTS0043618,1
RTS0043619,1
RTS0043620,3
RTS0043621,3
RTS0043622,2
RTS0043623,2
RTS0043624,4
RTS0043625,2
RTS0043626,4
RTS0043627,3
RTS0043628,5
RTS0043629,4
RTS0043631,7
RTS0043632,1
RTS0043633,2
RTS0043634,1
RTS0043635,3
RTS0043637,3
RTS0043638,3
RTS0043639,4
RTS0043640,1
RTS0043641,5
RTS0043642,6
RTS0043643,4
RTS0043644,9
RTS0043645,12
RTS0043647,1
RTS0043649,3
RTS0043650,3
RTS0043651,2
RTS0043652,1
RTS0043653,3
RTS0043654,3
RTS0043655,2
RTS0043656,3
RTS0043657,2
RTS0043658,1
RTS0043659,4
RTS0043660,1
RTS0043661,1
RTS0043663,2
RTS0043664,3
RTS0043665,4
RTS0043666,2
RTS0043667,3
RTS0043668,4
RTS0043669,4
RTS0043670,2
RTS0043671,1
RTS0043673,2
RTS0043674,2
RTS0043675,2
RTS0043676,1
RTS0043677,7
RTS0043678,4
RTS0043679,2
RTS0043680,4
RTS0043681,6
RTS0043682,1
RTS0043683,1
RTS0043684,5
RTS0043685,2
RTS0043686,6
RTS0043687,5
RTS0043688,3
RTS0043689,6
RTS0043690,5
RTS0043691,7
RTS0043692,3
RTS0043693,6
RTS0043694,4
RTS0043695,2
RTS0043696,3
RTS0043697,3
RTS0043698,3
RTS0043699,5
RTS0043700,11
RTS0043701,3
RTS0043702,7
RTS0043703,4
RTS0043704,7
RTS0043705,1
RTS0043706,2
RTS0043707,1
RTS0043708,1
RTS0043709,2
RTS0043710,3
RTS0043711,2
RTS0043712,1
RTS0043713,2
RTS0043714,2
RTS0043715,1
RTS0043716,3
RTS0043717,1
RTS0043718,1
RTS0043719,2
RTS0043720,2
RTS0043721,3
RTS0043722,7
RTS0043723,3
RTS0043724,1
RTS0043725,2
RTS0043726,3
RTS0043727,1
RTS0043729,3
RTS0043730,4
RTS0043731,1
RTS0043733,3
RTS0043734,1
RTS0043736,1
RTS0043738,3
RTS0043739,6
RTS0043740,3
RTS0043741,3
RTS0043742,2
RTS0043743,2
RTS0043744,1
RTS0043745,4
RTS0043746,5
RTS0043747,3
RTS0043748,2
RTS0043749,2
RTS0043750,4
RTS0043751,3
RTS0043753,5
RTS0043754,3
RTS0043755,3
RTS0043756,1
RTS0043757,3
RTS0043760,1
RTS0043761,1
RTS0043763,1
RTS0043764,3
RTS0043765,4
RTS0043766,5
RTS0043767,1
RTS0043768,3
RTS0043770,1
RTS0043772,4
RTS0043773,2
RTS0043774,3
RTS0043775,4
RTS0043776,2
RTS0043777,2
RTS0043778,3
RTS0043779,5
RTS0043780,2
RTS0043781,2
RTS0043782,1
RTS0043783,3
RTS0043784,2
RTS0043785,5
RTS0043786,8
RTS0043788,5
RTS0043789,1
RTS0043790,2
RTS0043791,2
RTS0043792,2
RTS0043793,3
RTS0043794,2
RTS0043795,2
RTS0043796,2
RTS0043797,2
RTS0043798,3
RTS0043799,2
RTS0043800,4
RTS0043801,3
RTS0043802,2
RTS0043803,4
RTS0043804,5
RTS0043805,2
RTS0043806,1
RTS0043807,4
RTS0043808,3
RTS0043809,3
RTS0043810,3
RTS0043811,2
RTS0043812,4
RTS0043814,3
RTS0043815,4
RTS0043816,3
RTS0043817,1
RTS0043818,6
RTS0043819,3
RTS0043820,7
RTS0043822,1
RTS0043823,2
RTS0043824,2
RTS0043826,1
RTS0043827,2
RTS0043828,1
RTS0043829,2
RTS0043830,3
RTS0043831,3
RTS0043832,2
RTS0043833,3
RTS0043834,5
RTS0043835,2
RTS0043836,4
RTS0043837,5
RTS0043839,1
RTS0043841,1
RTS0043843,2
RTS0043844,1
RTS0043845,4
RTS0043846,1
RTS0043847,2
RTS0043848,3
RTS0043849,4
RTS0043850,7
RTS0043851,2
RTS0043852,2
RTS0043853,7
RTS0043854,3
RTS0043856,3
RTS0043857,3
RTS0043858,2
RTS0043859,4
RTS0043860,2
RTS0043861,5
RTS0043862,6
RTS0043863,2
RTS0043864,6
RTS0043865,4
RTS0043866,3
RTS0043867,3
RTS0043868,5
RTS0043869,6
RTS0043870,3
RTS0043871,4
RTS0043872,4
RTS0043874,1
RTS0043875,2
RTS0043876,1
RTS0043877,2
RTS0043878,4
RTS0043879,3
RTS0043880,2
RTS0043881,3
RTS0043882,3
RTS0043883,4
RTS0043884,2
RTS0043886,2
RTS0043887,2
RTS0043888,3
RTS0043890,2
RTS0043891,5
RTS0043893,3
RTS0043894,2
RTS0043895,5
RTS0043896,4
RTS0043897,1
RTS0043898,5
RTS0043899,1
RTS0043900,5
RTS0043901,2
RTS0043902,2
RTS0043903,2
RTS0043904,5
RTS0043905,3
RTS0043906,1
RTS0043907,1
RTS0043909,1
RTS0043910,4
RTS0043911,2
RTS0043912,7
RTS0043913,1
RTS0043914,4
RTS0043915,2
RTS0043916,3
RTS0043917,2
RTS0043918,1
RTS0043919,4
RTS0043920,8
RTS0043921,2
RTS0043923,1
RTS0043924,6
RTS0043925,5
RTS0043926,3
RTS0043927,4
RTS0043928,2
RTS0043929,5
RTS0043930,1
RTS0043931,4
RTS0043932,2
RTS0043933,3
RTS0043934,5
RTS0043936,1
RTS0043938,2
RTS0043939,1
RTS0043940,2
RTS0043941,2
RTS0043942,1
RTS0043943,4
RTS0043944,3
RTS0043945,2
RTS0043946,4
RTS0043949,1
RTS0043950,2
RTS0043951,4
RTS0043952,1
RTS0043953,2
RTS0043954,3
RTS0043956,2
RTS0043957,1
RTS0043959,1
RTS0043960,3
RTS0043961,3
RTS0043962,2
RTS0043963,2
RTS0043964,6
RTS0043965,1
RTS0043966,3
RTS0043967,1
RTS0043968,3
RTS0043969,4
RTS0043970,4
RTS0043971,2
RTS0043972,4
RTS0043973,2
RTS0043974,4
RTS0043975,2
RTS0043976,2
RTS0043977,2
RTS0043978,1
RTS0043979,1
RTS0043980,4
RTS0043982,3
RTS0043983,1
RTS0043984,1
RTS0043985,3
RTS0043986,1
RTS0043987,2
RTS0043988,2
RTS0043989,4
RTS0043990,6
RTS0043991,2
RTS0043992,2
RTS0043994,3
RTS0043996,3
RTS0043997,3
RTS0043998,5
RTS0043999,2
RTS0044000,3
RTS0044001,6
RTS0044002,10
RTS0044003,2
RTS0044004,2
RTS0044006,3
RTS0044007,2
RTS0044008,4
RTS0044009,1
RTS0044010,3
RTS0044011,2
RTS0044012,4
RTS0044013,5
RTS0044014,2
RTS0044015,3
RTS0044016,2
RTS0044017,2
RTS0044018,2
RTS0044019,1
RTS0044020,2
RTS0044021,5
RTS0044022,2
RTS0044023,2
RTS0044025,1
RTS0044026,3
RTS0044027,2
RTS0044028,3
RTS0044029,1
RTS0044030,2
RTS0044031,3
RTS0044032,1
RTS0044034,3
RTS0044035,3
RTS0044036,3
RTS0044037,3
RTS0044038,6
RTS0044040,2
RTS0044041,4
RTS0044042,1
RTS0044043,4
RTS0044044,3
RTS0044045,4
RTS0044046,3
RTS0044047,5
RTS0044048,8
RTS0044049,4
RTS0044050,1
RTS0044052,5
RTS0044053,3
RTS0044054,2
RTS0044055,2
RTS0044056,3
RTS0044057,6
RTS0044058,3
RTS0044059,3
RTS0044060,2
RTS0044061,5
RTS0044062,2
RTS0044063,3
RTS0044064,1
RTS0044065,3
RTS0044067,2
RTS0044068,4
RTS0044070,1
RTS0044071,4
RTS0044072,5
RTS0044073,1
RTS0044074,2
RTS0044075,1
RTS0044076,1
RTS0044077,1
RTS0044078,3
RTS0044079,3
RTS0044080,2
RTS0044081,1
RTS0044083,4
RTS0044084,1
RTS0044085,3
RTS0044086,1
RTS0044087,1
RTS0044088,4
RTS0044089,3
RTS0044090,6
RTS0044091,2
RTS0044092,2
RTS0044093,1
RTS0044094,4
RTS0044095,2
RTS0044097,3
RTS0044098,2
RTS0044099,1
RTS0044100,1
RTS0044101,1
RTS0044103,3
RTS0044105,3
RTS0044106,1
RTS0044107,4
RTS0044108,4
RTS0044109,4
RTS0044110,6
RTS0044111,3
RTS0044112,3
RTS0044113,1
RTS0044114,3
RTS0044115,7
RTS0044116,3
RTS0044117,1
RTS0044118,3
RTS0044119,5
RTS0044120,2
RTS0044121,2
RTS0044122,1
RTS0044123,2
RTS0044124,2
RTS0044125,1
RTS0044126,7
RTS0044127,3
RTS0044128,7
RTS0044129,1
RTS0044130,1
RTS0044131,5
RTS0044132,4
RTS0044133,3
RTS0044134,4
RTS0044135,2
RTS0044136,6
RTS0044138,5
RTS0044139,7
RTS0044140,4
RTS0044141,2
RTS0044142,1
RTS0044143,5
RTS0044144,5
RTS0044145,1
RTS0044146,1
RTS0044147,1
RTS0044149,4
RTS0044150,1
RTS0044151,3
RTS0044152,2
RTS0044153,5
RTS0044154,2
RTS0044155,4
RTS0044156,4
RTS0044157,1
RTS0044158,3
RTS0044159,2
RTS0044160,1
RTS0044161,3
RTS0044162,2
RTS0044163,3
RTS0044164,6
RTS0044165,3
RTS0044166,8
RTS0044167,4
RTS0044168,1
RTS0044170,3
RTS0044171,4
RTS0044172,7
RTS0044174,3
RTS0044175,3
RTS0044176,3
RTS0044177,8
RTS0044178,2
RTS0044180,3
RTS0044181,5
RTS0044182,4
RTS0044183,3
RTS0044185,5
RTS0044186,3
RTS0044187,3
RTS0044188,2
RTS0044189,2
RTS0044190,2
RTS0044192,4
RTS0044193,4
RTS0044194,6
RTS0044195,6
RTS0044196,2
RTS0044197,1
RTS0044198,7
RTS0044199,4
RTS0044200,3
RTS0044206,5
RTS0044207,3
RTS0044208,2
RTS0044209,2
RTS0044210,4
RTS0044211,3
RTS0044212,1
RTS0044213,2
RTS0044214,2
RTS0044215,5
RTS0044216,3
RTS0044217,2
RTS0044218,2
RTS0044219,1
RTS0044220,6
RTS0044222,1
RTS0044223,1
RTS0044224,8
RTS0044225,1
RTS0044226,1
RTS0044227,5
RTS0044228,1
RTS0044229,2
RTS0044230,1
RTS0044231,4
RTS0044232,4
RTS0044233,2
RTS0044234,2
RTS0044235,2
RTS0044236,2
RTS0044237,6
RTS0044238,8
RTS0044239,2
RTS0044241,2
RTS0044242,1
RTS0044244,1
RTS0044245,2
RTS0044246,5
RTS0044248,2
RTS0044249,2
RTS0044250,1
RTS0044251,2
RTS0044252,6
RTS0044253,3
RTS0044255,4
RTS0044256,3
RTS0044257,3
RTS0044258,4
RTS0044259,3
RTS0044260,6
RTS0044261,2
RTS0044262,2
RTS0044263,2
RTS0044264,1
RTS0044265,2
RTS0044266,3
RTS0044267,2
RTS0044268,5
RTS0044269,2
RTS0044270,4
RTS0044271,5
RTS0044272,1
RTS0044273,2
RTS0044274,4
RTS0044275,5
RTS0044276,5
RTS0044277,2
RTS0044279,1
RTS0044280,3
RTS0044281,4
RTS0044282,2
RTS0044283,2
RTS0044284,1
RTS0044285,1
RTS0044286,4
RTS0044287,3
RTS0044288,3
RTS0044289,1
RTS0044290,5
RTS0044291,3
RTS0044292,2
RTS0044294,4
RTS0044295,2
RTS0044297,2
RTS0044298,2
RTS0044299,1
RTS0044300,3
RTS0044301,1
RTS0044302,5
RTS0044303,2
RTS0044304,1
RTS0044305,3
RTS0044306,3
RTS0044307,4
RTS0044308,3
RTS0044309,3
RTS0044310,2
RTS0044311,3
RTS0044312,2
RTS0044313,2
RTS0044314,3
RTS0044315,7
RTS0044316,3
RTS0044317,9
RTS0044318,3
RTS0044319,3
RTS0044320,1
RTS0044321,4
RTS0044322,4
RTS0044323,3
RTS0044324,1
RTS0044325,2
RTS0044326,2
RTS0044327,3
RTS0044328,3
RTS0044329,3
RTS0044330,1
RTS0044331,1
RTS0044332,4
RTS0044333,4
RTS0044334,2
RTS0044335,2
RTS0044336,2
RTS0044337,4
RTS0044338,2
RTS0044339,4
RTS0044342,5
RTS0044343,3
RTS0044344,1
RTS0044345,1
RTS0044346,6
RTS0044347,4
RTS0044348,8
RTS0044349,3
RTS0044350,6
RTS0044351,3
RTS0044353,6
RTS0044354,6
RTS0044355,4
RTS0044356,6
RTS0044357,4
RTS0044358,1
RTS0044359,2
RTS0044360,3
RTS0044361,4
RTS0044362,4
RTS0044363,4
RTS0044364,4
RTS0044365,2
RTS0044366,4
RTS0044367,3
RTS0044368,4
RTS0044369,3
RTS0044370,2
RTS0044371,4
RTS0044372,6
RTS0044373,4
RTS0044374,3
RTS0044375,3
RTS0044376,1
RTS0044377,6
RTS0044378,1
RTS0044379,5
RTS0044380,7
RTS0044381,5
RTS0044382,4
RTS0044383,3
RTS0044384,5
RTS0044385,1
RTS0044386,4
RTS0044387,2
RTS0044388,2
RTS0044390,2
RTS0044391,6
RTS0044392,2
RTS0044393,5
RTS0044394,5
RTS0044395,2
RTS0044396,4
RTS0044397,1
RTS0044399,1
RTS0044400,2
RTS0044401,6
RTS0044402,3
RTS0044403,3
RTS0044404,8
RTS0044405,2
RTS0044406,2
RTS0044407,3
RTS0044408,4
RTS0044409,1
RTS0044410,1
RTS0044411,1
RTS0044412,3
RTS0044413,4
RTS0044414,3
RTS0044415,4
RTS0044416,5
RTS0044417,6
RTS0044418,3
RTS0044419,1
RTS0044420,2
RTS0044421,4
RTS0044422,5
RTS0044423,2
RTS0044424,6
RTS0044425,5
RTS0044426,4
RTS0044427,1
RTS0044428,5
RTS0044429,2
RTS0044430,3
RTS0044431,5
RTS0044432,1
RTS0044433,2
RTS0044434,2
RTS0044435,3
RTS0044438,4
RTS0044439,3
RTS0044440,4
RTS0044442,2
RTS0044443,6
RTS0044444,3
RTS0044445,2
RTS0044446,3
RTS0044447,1
RTS0044449,2
RTS0044450,4
RTS0044451,4
RTS0044452,2
RTS0044453,2
RTS0044454,4
RTS0044455,3
RTS0044456,1
RTS0044457,4
RTS0044458,5
RTS0044460,1
RTS0044461,2
RTS0044462,2
RTS0044463,2
RTS0044464,5
RTS0044465,3
RTS0044466,2
RTS0044467,2
RTS0044468,7
RTS0044469,2
RTS0044470,4
RTS0044471,3
RTS0044472,6
RTS0044473,6
RTS0044474,4
RTS0044475,4
RTS0044476,5
RTS0044477,4
RTS0044478,6
RTS0044479,2
RTS0044480,4
RTS0044481,3
RTS0044482,5
RTS0044483,5
RTS0044484,2
RTS0044485,3
RTS0044486,1
RTS0044487,5
RTS0044488,3
RTS0044489,4
RTS0044490,1
RTS0044491,5
RTS0044492,3
RTS0044493,4
RTS0044494,1
RTS0044495,2
RTS0044496,7
RTS0044497,3
RTS0044498,5
RTS0044499,4
RTS0044500,4
RTS0044501,1
RTS0044502,4
RTS0044503,2
RTS0044504,2
RTS0044505,5
RTS0044506,3
RTS0044507,2
RTS0044508,3
RTS0044509,7
RTS0044510,2
RTS0044511,3
RTS0044512,4
RTS0044513,2
RTS0044514,6
RTS0044515,1
RTS0044516,2
RTS0044517,5
RTS0044518,2
RTS0044519,5
RTS0044520,6
RTS0044521,1
RTS0044522,5
RTS0044523,3
RTS0044524,3
RTS0044525,1
RTS0044527,3
RTS0044528,4
RTS0044530,4
RTS0044531,3
RTS0044532,2
RTS0044533,2
RTS0044535,5
RTS0044536,7
RTS0044537,2
RTS0044538,3
RTS0044539,6
RTS0044540,2
RTS0044541,3
RTS0044542,1
RTS0044543,3
RTS0044544,3
RTS0044545,1
RTS0044546,1
RTS0044548,2
RTS0044550,4
RTS0044551,1
RTS0044552,7
RTS0044553,4
RTS0044554,4
RTS0044555,4
RTS0044556,4
RTS0044557,3
RTS0044559,2
RTS0044560,1
RTS0044561,2
RTS0044562,1
RTS0044564,4
RTS0044565,2
RTS0044568,2
RTS0044570,3
RTS0044571,1
RTS0044572,4
RTS0044573,1
RTS0044574,1
RTS0044577,2
RTS0044578,3
RTS0044579,4
RTS0044580,3
RTS0044581,4
RTS0044582,2
RTS0044583,3
RTS0044584,4
RTS0044585,3
RTS0044586,4
RTS0044587,2
RTS0044588,3
RTS0044589,4
RTS0044590,4
RTS0044591,2
RTS0044592,3
RTS0044593,2
RTS0044594,2
RTS0044595,3
RTS0044596,3
RTS0044597,2
RTS0044598,2
RTS0044599,4
RTS0044600,1
RTS0044601,2
RTS0044602,3
RTS0044604,4
RTS0044605,2
RTS0044606,4
RTS0044607,2
RTS0044608,1
RTS0044609,3
RTS0044612,1
RTS0044613,1
RTS0044614,4
RTS0044615,3
RTS0044616,2
RTS0044617,5
RTS0044618,2
RTS0044619,1
RTS0044620,3
RTS0044621,4
RTS0044622,2
RTS0044623,3
RTS0044624,5
RTS0044625,2
RTS0044626,3
RTS0044628,1
RTS0044630,5
RTS0044631,4
RTS0044632,5
RTS0044633,2
RTS0044634,1
RTS0044635,2
RTS0044636,1
RTS0044637,2
RTS0044638,4
RTS0044639,2
RTS0044640,7
RTS0044641,1
RTS0044642,2
RTS0044643,2
RTS0044644,3
RTS0044645,1
RTS0044647,3
RTS0044648,2
RTS0044649,5
RTS0044650,1
RTS0044651,2
RTS0044652,2
RTS0044653,5
RTS0044655,3
RTS0044656,11
RTS0044657,5
RTS0044658,14
RTS0044659,9
RTS0044660,16
RTS0044661,3
RTS0044662,2
RTS0044663,2
RTS0044664,4
RTS0044665,2
RTS0044666,1
RTS0044667,1
RTS0044668,2
RTS0044669,3
RTS0044670,3
RTS0044671,2
RTS0044672,4
RTS0044673,5
RTS0044674,2
RTS0044675,3
RTS0044676,6
RTS0044677,2
RTS0044678,2
RTS0044679,5
RTS0044680,5
RTS0044681,2
RTS0044682,2
RTS0044684,2
RTS0044685,3
RTS0044686,1
RTS0044687,3
RTS0044688,2
RTS0044689,1
RTS0044691,2
RTS0044692,2
RTS0044693,2
RTS0044694,1
RTS0044695,3
RTS0044696,4
RTS0044697,4
RTS0044698,3
RTS0044699,3
RTS0044700,2
RTS0044701,2
RTS0044702,2
RTS0044703,7
RTS0044704,2
RTS0044705,1
RTS0044706,3
RTS0044707,1
RTS0044708,2
RTS0044709,1
RTS0044711,1
RTS0044712,5
RTS0044714,3
RTS0044715,2
RTS0044716,2
RTS0044718,1
RTS0044719,3
RTS0044721,2
RTS0044722,2
RTS0044724,1
RTS0044726,5
RTS0044727,1
RTS0044728,3
RTS0044729,3
RTS0044730,2
RTS0044731,2
RTS0044732,4
RTS0044733,1
RTS0044734,1
RTS0044736,3
RTS0044737,5
RTS0044738,4
RTS0044739,3
RTS0044740,2
RTS0044741,2
RTS0044743,3
RTS0044744,5
RTS0044746,4
RTS0044747,2
RTS0044748,1
RTS0044749,1
RTS0044750,5
RTS0044751,3
RTS0044752,2
RTS0044753,1
RTS0044755,4
RTS0044756,7
RTS0044757,2
RTS0044758,1
RTS0044759,4
RTS0044760,3
RTS0044761,5
RTS0044762,2
RTS0044763,3
RTS0044764,2
RTS0044765,2
RTS0044766,3
RTS0044768,1
RTS0044769,2
RTS0044770,3
RTS0044771,1
RTS0044772,3
RTS0044773,1
RTS0044774,1
RTS0044775,3
RTS0044776,3
RTS0044777,3
RTS0044778,2
RTS0044779,4
RTS0044780,2
RTS0044781,4
RTS0044782,2
RTS0044783,5
RTS0044784,7
RTS0044785,2
RTS0044786,5
RTS0044787,4
RTS0044788,2
RTS0044789,5
RTS0044790,1
RTS0044791,5
RTS0044792,5
RTS0044793,4
RTS0044794,2
RTS0044795,1
RTS0044797,2
RTS0044798,2
RTS0044799,4
RTS0044801,3
RTS0044803,4
RTS0044804,2
RTS0044805,3
RTS0044806,3
RTS0044807,3
RTS0044808,4
RTS0044809,3
RTS0044810,1
RTS0044811,3
RTS0044812,4
RTS0044813,5
RTS0044814,4
RTS0044815,6
RTS0044816,2
RTS0044817,1
RTS0044818,2
RTS0044819,1
RTS0044820,2
RTS0044821,1
RTS0044822,3
RTS0044823,1
RTS0044824,2
RTS0044825,3
RTS0044826,1
RTS0044827,1
RTS0044828,1
RTS0044829,1
RTS0044830,1
RTS0044831,3
RTS0044833,2
RTS0044834,4
RTS0044835,3
RTS0044836,1
RTS0044837,1
RTS0044838,6
RTS0044840,1
RTS0044841,3
RTS0044842,4
RTS0044843,1
RTS0044844,2
RTS0044845,3
RTS0044846,1
RTS0044847,2
RTS0044848,2
RTS0044849,2
RTS0044850,2
RTS0044851,1
RTS0044852,3
RTS0044853,1
RTS0044854,1
RTS0044855,4
RTS0044856,1
RTS0044857,4
RTS0044858,3
RTS0044859,1
RTS0044860,1
RTS0044861,3
RTS0044862,3
RTS0044863,2
RTS0044864,2
RTS0044865,6
RTS0044866,2
RTS0044867,2
RTS0044869,2
RTS0044870,2
RTS0044871,1
RTS0044873,3
RTS0044875,1
RTS0044876,2
RTS0044877,2
RTS0044878,5
RTS0044879,2
RTS0044880,5
RTS0044881,1
RTS0044882,5
RTS0044883,1
RTS0044884,4
RTS0044885,2
RTS0044886,2
RTS0044887,4
RTS0044888,3
RTS0044889,3
RTS0044890,2
RTS0044891,2
RTS0044892,5
RTS0044894,1
RTS0044895,3
RTS0044896,2
RTS0044897,5
RTS0044898,4
RTS0044899,1
RTS0044900,7
RTS0044901,3
RTS0044902,7
RTS0044903,4
RTS0044904,3
RTS0044905,6
RTS0044906,3
RTS0044907,3
RTS0044908,4
RTS0044909,9
RTS0044910,4
RTS0044911,1
RTS0044912,1
RTS0044913,3
RTS0044914,4
RTS0044915,3
RTS0044916,3
RTS0044917,7
RTS0044918,4
RTS0044919,3
RTS0044920,7
RTS0044921,3
RTS0044922,4
RTS0044923,2
RTS0044924,1
RTS0044926,2
RTS0044927,3
RTS0044928,2
RTS0044929,3
RTS0044930,6
RTS0044931,2
RTS0044932,2
RTS0044933,3
RTS0044934,3
RTS0044935,1
RTS0044936,5
RTS0044937,1
RTS0044938,1
RTS0044939,3
RTS0044940,3
RTS0044941,3
RTS0044942,2
RTS0044943,1
RTS0044944,3
RTS0044945,2
RTS0044946,5
RTS0044947,2
RTS0044948,3
RTS0044950,2
RTS0044951,1
RTS0044952,3
RTS0044953,3
RTS0044954,4
RTS0044955,3
RTS0044956,3
RTS0044957,3
RTS0044958,4
RTS0044959,2
RTS0044960,1
RTS0044961,2
RTS0044962,3
RTS0044963,3
RTS0044964,3
RTS0044965,2
RTS0044966,2
RTS0044967,2
RTS0044968,2
RTS0044970,1
RTS0044971,3
RTS0044972,2
RTS0044973,5
RTS0044974,6
RTS0044975,1
RTS0044976,3
RTS0044977,1
RTS0044978,1
RTS0044979,3
RTS0044980,1
RTS0044981,2
RTS0044982,2
RTS0044984,3
RTS0044986,2
RTS0044987,1
RTS0044988,1
RTS0044989,1
RTS0044990,1
RTS0044991,2
RTS0044992,2
RTS0044993,2
RTS0044994,3
RTS0044995,1
RTS0044996,2
RTS0044997,3
RTS0044998,2
RTS0045000,4
RTS0045001,1
RTS0045002,2
RTS0045003,2
RTS0045004,5
RTS0045005,2
RTS0045007,6
RTS0045008,4
RTS0045009,5
RTS0045010,4
RTS0045011,2
RTS0045012,2
RTS0045013,1
RTS0045015,1
RTS0045016,4
RTS0045017,2
RTS0045018,1
RTS0045019,1
RTS0045020,3
RTS0045021,5
RTS0045022,5
RTS0045023,2
RTS0045024,2
RTS0045025,2
RTS0045026,4
RTS0045027,5
RTS0045028,6
RTS0045029,3
RTS0045030,1
RTS0045031,2
RTS0045032,6
RTS0045033,5
RTS0045034,4
RTS0045035,3
RTS0045036,2
RTS0045038,2
RTS0045039,1
RTS0045040,2
RTS0045041,5
RTS0045042,2
RTS0045043,3
RTS0045044,7
RTS0045045,4
RTS0045047,4
RTS0045048,5
RTS0045049,6
RTS0045050,3
RTS0045051,2
RTS0045052,1
RTS0045053,4
RTS0045054,5
RTS0045055,1
RTS0045056,4
RTS0045057,3
RTS0045058,2
RTS0045059,1
RTS0045060,2
RTS0045063,2
RTS0045064,3
RTS0045065,4
RTS0045066,2
RTS0045067,1
RTS0045068,4
RTS0045069,5
RTS0045070,3
RTS0045071,2
RTS0045072,2
RTS0045073,2
RTS0045074,2
RTS0045075,2
RTS0045076,5
RTS0045077,3
RTS0045078,1
RTS0045081,2
RTS0045082,4
RTS0045083,1
RTS0045084,5
RTS0045085,5
RTS0045086,2
RTS0045087,2
RTS0045088,2
RTS0045089,1
RTS0045090,1
RTS0045091,6
RTS0045092,1
RTS0045093,2
RTS0045094,4
RTS0045095,3
RTS0045097,3
RTS0045098,1
RTS0045099,5
RTS0045100,6
RTS0045103,1
RTS0045104,1
RTS0045105,3
RTS0045106,3
RTS0045107,2
RTS0045108,8
RTS0045110,1
RTS0045112,3
RTS0045113,1
RTS0045114,1
RTS0045115,2
RTS0045116,1
RTS0045117,3
RTS0045118,3
RTS0045119,6
RTS0045120,3
RTS0045121,2
RTS0045122,5
RTS0045123,5
RTS0045124,1
RTS0045125,1
RTS0045126,2
RTS0045127,4
RTS0045128,3
RTS0045130,4
RTS0045131,1
RTS0045132,3
RTS0045133,4
RTS0045134,1
RTS0045135,1
RTS0045136,2
RTS0045137,2
RTS0045139,2
RTS0045141,3
RTS0045142,2
RTS0045143,2
RTS0045144,5
RTS0045145,4
RTS0045146,3
RTS0045147,4
RTS0045148,5
RTS0045149,2
RTS0045150,3
RTS0045151,1
RTS0045152,2
RTS0045153,2
RTS0045154,4
RTS0045155,4
RTS0045156,3
RTS0045157,1
RTS0045158,2
RTS0045159,4
RTS0045160,2
RTS0045161,4
RTS0045162,3
RTS0045163,4
RTS0045164,2
RTS0045165,2
RTS0045166,2
RTS0045167,3
RTS0045168,1
RTS0045169,7
RTS0045170,3
RTS0045171,2
RTS0045172,4
RTS0045174,5
RTS0045175,3
RTS0045176,3
RTS0045177,3
RTS0045178,1
RTS0045179,2
RTS0045180,3
RTS0045181,1
RTS0045182,2
RTS0045185,2
RTS0045186,6
RTS0045187,5
RTS0045188,2
RTS0045189,1
RTS0045190,6
RTS0045191,1
RTS0045192,2
RTS0045193,1
RTS0045194,2
RTS0045195,4
RTS0045196,3
RTS0045197,3
RTS0045198,6
RTS0045199,1
RTS0045200,1
RTS0045201,1
RTS0045202,3
RTS0045204,1
RTS0045205,1
RTS0045207,1
RTS0045208,2
RTS0045209,1
RTS0045210,1
RTS0045211,1
RTS0045212,1
RTS0045213,2
RTS0045214,3
RTS0045215,3
RTS0045216,4
RTS0045217,4
RTS0045218,2
RTS0045219,3
RTS0045220,3
RTS0045221,3
RTS0045223,4
RTS0045224,2
RTS0045225,2
RTS0045226,3
RTS0045228,2
RTS0045229,2
RTS0045230,3
RTS0045231,1
RTS0045232,4
RTS0045233,1
RTS0045234,6
RTS0045235,2
RTS0045236,2
RTS0045238,2
RTS0045240,4
RTS0045241,2
RTS0045242,1
RTS0045243,1
RTS0045244,1
RTS0045245,1
RTS0045246,4
RTS0045248,4
RTS0045249,6
RTS0045250,4
RTS0045251,2
RTS0045252,1
RTS0045253,2
RTS0045254,4
RTS0045255,1
RTS0045256,3
RTS0045257,3
RTS0045258,3
RTS0045259,2
RTS0045260,4
RTS0045261,3
RTS0045263,4
RTS0045264,4
RTS0045265,6
RTS0045266,6
RTS0045267,4
RTS0045268,2
RTS0045269,3
RTS0045270,2
RTS0045271,4
RTS0045272,3
RTS0045273,1
RTS0045274,3
RTS0045275,3
RTS0045276,4
RTS0045277,2
RTS0045278,4
RTS0045279,4
RTS0045280,4
RTS0045281,4
RTS0045282,1
RTS0045283,1
RTS0045284,3
RTS0045285,2
RTS0045286,7
RTS0045287,2
RTS0045288,1
RTS0045289,1
RTS0045290,4
RTS0045292,5
RTS0045294,5
RTS0045295,1
RTS0045296,4
RTS0045297,1
RTS0045299,5
RTS0045300,1
RTS0045301,3
RTS0045302,1
RTS0045303,1
RTS0045304,2
RTS0045305,2
RTS0045306,2
RTS0045307,4
RTS0045308,4
RTS0045309,4
RTS0045310,6
RTS0045311,2
RTS0045312,3
RTS0045313,1
RTS0045314,2
RTS0045315,4
RTS0045316,6
RTS0045317,1
RTS0045318,1
RTS0045319,2
RTS0045320,3
RTS0045321,2
RTS0045323,6
RTS0045325,3
RTS0045326,4
RTS0045327,2
RTS0045328,4
RTS0045329,2
RTS0045330,3
RTS0045331,3
RTS0045332,3
RTS0045333,3
RTS0045334,4
RTS0045335,3
RTS0045336,2
RTS0045337,1
RTS0045338,3
RTS0045339,3
RTS0045340,5
RTS0045341,4
RTS0045342,3
RTS0045343,1
RTS0045344,1
RTS0045345,2
RTS0045346,2
RTS0045347,1
RTS0045348,2
RTS0045349,5
RTS0045351,5
RTS0045352,1
RTS0045353,1
RTS0045354,5
RTS0045355,2
RTS0045356,1
RTS0045357,3
RTS0045358,4
RTS0045359,2
RTS0045360,4
RTS0045361,4
RTS0045363,2
RTS0045364,4
RTS0045365,2
RTS0045366,3
RTS0045367,3
RTS0045368,3
RTS0045369,1
RTS0045370,2
RTS0045371,4
RTS0045372,3
RTS0045373,7
RTS0045374,4
RTS0045375,2
RTS0045376,5
RTS0045378,2
RTS0045379,2
RTS0045380,3
RTS0045381,3
RTS0045382,2
RTS0045383,3
RTS0045385,7
RTS0045386,1
RTS0045387,2
RTS0045389,3
RTS0045390,2
RTS0045391,3
RTS0045392,4
RTS0045393,1
RTS0045394,2
RTS0045395,2
RTS0045396,2
RTS0045397,4
RTS0045398,1
RTS0045399,3
RTS0045400,2
RTS0045402,1
RTS0045403,2
RTS0045404,3
RTS0045405,3
RTS0045406,3
RTS0045407,3
RTS0045408,2
RTS0045410,1
RTS0045411,2
RTS0045412,4
RTS0045413,1
RTS0045414,4
RTS0045415,2
RTS0045417,2
RTS0045418,1
RTS0045419,5
RTS0045420,5
RTS0045421,27
RTS0045422,24
RTS0045423,11
RTS0045424,26
RTS0045425,18
RTS0045426,6
RTS0045427,6
RTS0045428,2
RTS0045429,7
RTS0045430,2
RTS0045431,3
RTS0045433,2
RTS0045434,4
RTS0045436,1
RTS0045437,3
RTS0045438,1
RTS0045439,5
RTS0045440,4
RTS0045441,2
RTS0045442,5
RTS0045443,4
RTS0045444,1
RTS0045445,4
RTS0045446,8
RTS0045447,2
RTS0045448,6
RTS0045449,2
RTS0045450,1
RTS0045451,5
RTS0045452,2
RTS0045453,4
RTS0045454,2
RTS0045456,2
RTS0045457,1
RTS0045458,2
RTS0045459,1
RTS0045460,1
RTS0045461,2
RTS0045462,2
RTS0045463,5
RTS0045464,3
RTS0045465,1
RTS0045466,8
RTS0045467,5
RTS0045468,5
RTS0045469,5
RTS0045471,3
RTS0045472,5
RTS0045473,3
RTS0045476,2
RTS0045477,6
RTS0045479,6
RTS0045480,2
RTS0045481,2
RTS0045482,5
RTS0045483,2
RTS0045484,6
RTS0045485,5
RTS0045486,4
RTS0045487,1
RTS0045488,1
RTS0045489,1
RTS0045490,2
RTS0045492,5
RTS0045493,5
RTS0045494,1
RTS0045495,1
RTS0045496,3
RTS0045497,3
RTS0045498,2
RTS0045499,6
RTS0045500,3
RTS0045501,4
RTS0045503,2
RTS0045504,1
RTS0045505,6
RTS0045506,11
RTS0045507,19
RTS0045508,16
RTS0045509,21
RTS0045510,13
RTS0045511,2
RTS0045512,3
RTS0045514,2
RTS0045515,2
RTS0045516,1
RTS0045517,2
RTS0045518,3
RTS0045519,4
RTS0045520,5
RTS0045521,5
RTS0045522,6
RTS0045523,3
RTS0045524,3
RTS0045525,2
RTS0045526,2
RTS0045527,2
RTS0045528,2
RTS0045529,3
RTS0045530,3
RTS0045531,3
RTS0045532,3
RTS0045533,2
RTS0045534,4
RTS0045536,3
RTS0045537,2
RTS0045538,1
RTS0045539,2
RTS0045540,5
RTS0045541,4
RTS0045542,4
RTS0045543,2
RTS0045544,1
RTS0045545,5
RTS0045546,2
RTS0045547,2
RTS0045548,1
RTS0045549,2
RTS0045550,3
RTS0045551,2
RTS0045552,4
RTS0045554,5
RTS0045555,3
RTS0045556,5
RTS0045557,4
RTS0045558,5
RTS0045559,3
RTS0045560,1
RTS0045563,2
RTS0045564,7
RTS0045566,2
RTS0045567,1
RTS0045568,3
RTS0045569,4
RTS0045570,2
RTS0045571,4
RTS0045572,3
RTS0045573,2
RTS0045575,2
RTS0045576,4
RTS0045577,3
RTS0045578,1
RTS0045579,1
RTS0045580,4
RTS0045581,1
RTS0045582,5
RTS0045583,3
RTS0045584,3
RTS0045585,4
RTS0045587,2
RTS0045588,2
RTS0045589,4
RTS0045592,7
RTS0045593,3
RTS0045594,4
RTS0045595,3
RTS0045596,5
RTS0045597,1
RTS0045598,1
RTS0045599,3
RTS0045600,1
RTS0045601,4
RTS0045602,1
RTS0045603,3
RTS0045604,2
RTS0045606,3
RTS0045607,1
RTS0045608,1
RTS0045609,2
RTS0045610,2
RTS0045611,2
RTS0045612,1
RTS0045613,5
RTS0045614,1
RTS0045615,6
RTS0045616,2
RTS0045617,1
RTS0045618,3
RTS0045619,4
RTS0045620,5
RTS0045621,1
RTS0045622,4
RTS0045625,4
RTS0045626,2
RTS0045627,3
RTS0045628,4
RTS0045629,2
RTS0045631,2
RTS0045632,4
RTS0045633,4
RTS0045635,1
RTS0045636,2
RTS0045637,3
RTS0045638,3
RTS0045640,2
RTS0045641,4
RTS0045642,2
RTS0045643,2
RTS0045644,1
RTS0045645,1
RTS0045646,4
RTS0045647,2
RTS0045650,3
RTS0045651,1
RTS0045652,1
RTS0045653,3
RTS0045654,4
RTS0045655,4
RTS0045656,2
RTS0045657,1
RTS0045658,2
RTS0045659,4
RTS0045660,1
RTS0045661,3
RTS0045662,4
RTS0045663,3
RTS0045664,2
RTS0045665,1
RTS0045667,1
RTS0045668,1
RTS0045669,2
RTS0045670,4
RTS0045671,2
RTS0045673,5
RTS0045674,1
RTS0045675,3
RTS0045676,8
RTS0045677,1
RTS0045678,4
RTS0045679,3
RTS0045680,6
RTS0045681,3
RTS0045682,5
RTS0045683,2
RTS0045684,2
RTS0045685,2
RTS0045687,3
RTS0045688,1
RTS0045689,1
RTS0045690,1
RTS0045691,1
RTS0045692,3
RTS0045693,4
RTS0045694,2
RTS0045695,4
RTS0045696,4
RTS0045697,2
RTS0045698,3
RTS0045699,3
RTS0045700,1
RTS0045701,6
RTS0045702,2
RTS0045704,2
RTS0045705,3
RTS0045706,1
RTS0045707,4
RTS0045708,6
RTS0045709,2
RTS0045710,3
RTS0045711,1
RTS0045712,1
RTS0045713,2
RTS0045714,1
RTS0045715,2
RTS0045716,6
RTS0045717,2
RTS0045718,2
RTS0045719,4
RTS0045721,10
RTS0045722,3
RTS0045723,4
RTS0045724,4
RTS0045725,1
RTS0045726,1
RTS0045727,4
RTS0045728,2
RTS0045729,2
RTS0045730,2
RTS0045731,1
RTS0045732,2
RTS0045733,3
RTS0045734,4
RTS0045735,4
RTS0045736,2
RTS0045737,9
RTS0045738,8
RTS0045739,12
RTS0045740,4
RTS0045741,4
RTS0045742,1
RTS0045743,5
RTS0045744,8
RTS0045745,3
RTS0045746,4
RTS0045747,5
RTS0045748,8
RTS0045749,2
RTS0045750,2
RTS0045751,5
RTS0045752,4
RTS0045753,7
RTS0045754,2
RTS0045755,8
RTS0045756,1
RTS0045757,3
RTS0045758,4
RTS0045759,3
RTS0045760,5
RTS0045761,1
RTS0045762,3
RTS0045763,5
RTS0045764,2
RTS0045765,3
RTS0045766,3
RTS0045768,4
RTS0045770,5
RTS0045771,4
RTS0045772,4
RTS0045773,1
RTS0045774,2
RTS0045775,8
RTS0045776,6
RTS0045777,3
RTS0045778,2
RTS0045779,3
RTS0045780,3
RTS0045781,2
RTS0045782,1
RTS0045783,2
RTS0045785,4
RTS0045786,3
RTS0045787,4
RTS0045788,2
RTS0045789,2
RTS0045791,3
RTS0045792,5
RTS0045793,3
RTS0045794,3
RTS0045795,3
RTS0045796,1
RTS0045797,2
RTS0045798,3
RTS0045799,3
RTS0045800,1
RTS0045801,1
RTS0045802,2
RTS0045803,2
RTS0045804,1
RTS0045805,5
RTS0045806,4
RTS0045807,4
RTS0045808,4
RTS0045809,3
RTS0045811,3
RTS0045812,4
RTS0045813,1
RTS0045814,2
RTS0045816,1
RTS0045817,3
RTS0045818,1
RTS0045819,5
RTS0045820,2
RTS0045821,3
RTS0045822,1
RTS0045823,4
RTS0045824,4
RTS0045825,2
RTS0045826,7
RTS0045827,4
RTS0045828,3
RTS0045829,3
RTS0045830,5
RTS0045831,3
RTS0045832,1
RTS0045833,4
RTS0045834,1
RTS0045835,3
RTS0045836,8
RTS0045837,5
RTS0045838,8
RTS0045840,8
RTS0045841,14
RTS0045842,6
RTS0045843,8
RTS0045844,3
RTS0045845,4
RTS0045846,10
RTS0045848,5
RTS0045849,14
RTS0045851,2
RTS0045852,2
RTS0045854,1
RTS0045855,6
RTS0045856,2
RTS0045857,3
RTS0045858,2
RTS0045859,3
RTS0045860,4
RTS0045861,2
RTS0045862,7
RTS0045863,3
RTS0045864,5
RTS0045865,4
RTS0045866,2
RTS0045867,5
RTS0045868,4
RTS0045870,2
RTS0045871,4
RTS0045872,3
RTS0045873,5
RTS0045874,1
RTS0045875,4
RTS0045876,1
RTS0045877,5
RTS0045878,1
RTS0045879,3
RTS0045880,2
RTS0045881,2
RTS0045882,3
RTS0045883,2
RTS0045884,1
RTS0045886,4
RTS0045887,4
RTS0045888,2
RTS0045889,1
RTS0045890,5
RTS0045891,2
RTS0045892,3
RTS0045893,3
RTS0045894,1
RTS0045895,3
RTS0045897,3
RTS0045898,1
RTS0045899,4
RTS0045900,3
RTS0045901,5
RTS0045902,3
RTS0045903,1
RTS0045904,4
RTS0045905,4
RTS0045906,1
RTS0045907,1
RTS0045908,2
RTS0045909,3
RTS0045910,4
RTS0045911,6
RTS0045912,5
RTS0045913,3
RTS0045914,1
RTS0045915,1
RTS0045916,4
RTS0045917,2
RTS0045918,4
RTS0045919,5
RTS0045921,3
RTS0045922,3
RTS0045923,5
RTS0045924,2
RTS0045925,2
RTS0045926,2
RTS0045927,2
RTS0045929,1
RTS0045930,3
RTS0045931,6
RTS0045932,3
RTS0045933,1
RTS0045935,2
RTS0045939,3
RTS0045940,4
RTS0045941,1
RTS0045942,2
RTS0045943,6
RTS0045944,1
RTS0045945,1
RTS0045947,3
RTS0045948,2
RTS0045949,5
RTS0045950,1
RTS0045951,2
RTS0045952,1
RTS0045953,3
RTS0045954,5
RTS0045955,1
RTS0045956,1
RTS0045957,3
RTS0045958,4
RTS0045961,4
RTS0045962,2
RTS0045963,2
RTS0045964,2
RTS0045965,2
RTS0045966,3
RTS0045967,2
RTS0045968,2
RTS0045969,5
RTS0045970,3
RTS0045971,4
RTS0045972,3
RTS0045973,1
RTS0045974,1
RTS0045975,6
RTS0045976,1
RTS0045977,3
RTS0045978,2
RTS0045979,3
RTS0045980,3
RTS0045981,3
RTS0045982,4
RTS0045983,1
RTS0045984,2
RTS0045985,2
RTS0045986,2
RTS0045987,4
RTS0045988,3
RTS0045990,1
RTS0045991,2
RTS0045993,1
RTS0045994,2
RTS0045995,2
RTS0045996,2
RTS0045997,3
RTS0045998,1
RTS0045999,1
RTS0046001,4
RTS0046002,3
RTS0046003,7
RTS0046004,1
RTS0046005,2
RTS0046006,1
RTS0046007,4
RTS0046008,1
RTS0046009,5
RTS0046011,2
RTS0046012,1
RTS0046013,1
RTS0046014,4
RTS0046015,2
RTS0046016,3
RTS0046017,3
RTS0046018,2
RTS0046019,3
RTS0046020,1
RTS0046021,4
RTS0046022,2
RTS0046024,3
RTS0046025,2
RTS0046026,3
RTS0046027,2
RTS0046028,3
RTS0046029,2
RTS0046030,5
RTS0046031,1
RTS0046032,1
RTS0046033,2
RTS0046034,2
RTS0046035,3
RTS0046036,2
RTS0046037,1
RTS0046038,1
RTS0046039,2
RTS0046040,2
RTS0046041,2
RTS0046042,1
RTS0046043,1
RTS0046044,3
RTS0046045,2
RTS0046046,1
RTS0046047,2
RTS0046048,3
RTS0046049,1
RTS0046051,3
RTS0046052,1
RTS0046054,5
RTS0046055,1
RTS0046056,2
RTS0046057,5
RTS0046058,1
RTS0046059,3
RTS0046060,1
RTS0046061,4
RTS0046062,1
RTS0046063,5
RTS0046064,2
RTS0046065,2
RTS0046066,2
RTS0046067,2
RTS0046068,2
RTS0046069,5
RTS0046070,1
RTS0046071,4
RTS0046072,2
RTS0046073,3
RTS0046074,5
RTS0046075,5
RTS0046076,5
RTS0046078,5
RTS0046079,1
RTS0046080,1
RTS0046081,1
RTS0046082,2
RTS0046083,1
RTS0046084,3
RTS0046085,4
RTS0046086,2
RTS0046087,1
RTS0046088,3
RTS0046089,1
RTS0046090,5
RTS0046091,5
RTS0046092,4
RTS0046093,5
RTS0046094,2
RTS0046095,4
RTS0046096,5
RTS0046097,1
RTS0046098,3
RTS0046099,1
RTS0046100,1
RTS0046101,5
RTS0046102,2
RTS0046103,1
RTS0046104,5
RTS0046105,3
RTS0046107,1
RTS0046108,1
RTS0046109,2
RTS0046110,1
RTS0046111,1
RTS0046112,1
RTS0046113,3
RTS0046114,3
RTS0046115,3
RTS0046116,3
RTS0046117,3
RTS0046119,6
RTS0046121,5
RTS0046122,2
RTS0046123,1
RTS0046124,3
RTS0046127,2
RTS0046128,4
RTS0046129,1
RTS0046130,1
RTS0046131,3
RTS0046133,3
RTS0046134,3
RTS0046135,3
RTS0046136,3
RTS0046137,6
RTS0046138,1
RTS0046140,2
RTS0046141,1
RTS0046143,2
RTS0046144,7
RTS0046145,2
RTS0046146,2
RTS0046147,1
RTS0046148,1
RTS0046149,1
RTS0046152,2
RTS0046153,1
RTS0046154,2
RTS0046155,2
RTS0046156,2
RTS0046157,6
RTS0046160,4
RTS0046161,3
RTS0046162,2
RTS0046163,3
RTS0046164,1
RTS0046165,4
RTS0046166,2
RTS0046167,6
RTS0046168,2
RTS0046169,5
RTS0046170,2
RTS0046171,1
RTS0046172,1
RTS0046173,1
RTS0046174,3
RTS0046175,2
RTS0046176,1
RTS0046177,1
RTS0046178,3
RTS0046179,2
RTS0046180,2
RTS0046181,4
RTS0046182,2
RTS0046183,3
RTS0046184,1
RTS0046185,2
RTS0046187,3
RTS0046188,6
RTS0046191,2
RTS0046193,3
RTS0046194,2
RTS0046195,4
RTS0046196,1
RTS0046197,3
RTS0046198,4
RTS0046199,2
RTS0046200,2
RTS0046201,3
RTS0046202,2
RTS0046203,3
RTS0046204,3
RTS0046206,3
RTS0046207,3
RTS0046208,3
RTS0046209,1
RTS0046211,2
RTS0046212,3
RTS0046213,10
RTS0046214,12
RTS0046215,5
RTS0046216,11
RTS0046217,1
RTS0046218,1
RTS0046219,1
RTS0046222,1
RTS0046223,2
RTS0046224,1
RTS0046225,2
RTS0046226,2
RTS0046227,1
RTS0046228,2
RTS0046229,2
RTS0046230,4
RTS0046231,1
RTS0046232,1
RTS0046233,3
RTS0046234,5
RTS0046235,5
RTS0046236,2
RTS0046237,2
RTS0046238,1
RTS0046239,1
RTS0046240,1
RTS0046242,2
RTS0046243,3
RTS0046244,1
RTS0046246,2
RTS0046247,2
RTS0046248,2
RTS0046249,3
RTS0046250,1
RTS0046251,3
RTS0046252,9
RTS0046253,6
RTS0046254,1
RTS0046255,2
RTS0046256,6
RTS0046257,4
RTS0046259,3
RTS0046260,1
RTS0046261,4
RTS0046262,7
RTS0046263,3
RTS0046265,2
RTS0046266,1
RTS0046267,3
RTS0046268,4
RTS0046269,6
RTS0046272,1
RTS0046273,7
RTS0046274,2
RTS0046275,2
RTS0046276,1
RTS0046278,1
RTS0046279,4
RTS0046280,2
RTS0046281,2
RTS0046282,1
RTS0046283,1
RTS0046287,5
RTS0046288,3
RTS0046289,4
RTS0046290,4
RTS0046291,1
RTS0046292,3
RTS0046293,2
RTS0046294,2
RTS0046295,8
RTS0046296,1
RTS0046297,4
RTS0046298,5
RTS0046299,1
RTS0046300,4
RTS0046301,3
RTS0046302,3
RTS0046303,3
RTS0046304,1
RTS0046305,1
RTS0046306,5
RTS0046308,3
RTS0046309,2
RTS0046310,1
RTS0046311,4
RTS0046312,3
RTS0046313,2
RTS0046314,2
RTS0046315,1
RTS0046316,3
RTS0046317,1
RTS0046318,1
RTS0046319,2
RTS0046320,1
RTS0046321,5
RTS0046322,5
RTS0046323,1
RTS0046324,2
RTS0046325,4
RTS0046326,2
RTS0046327,4
RTS0046329,9
RTS0046330,2
RTS0046331,3
RTS0046332,3
RTS0046333,1
RTS0046334,4
RTS0046335,5
RTS0046336,2
RTS0046342,5
RTS0046343,2
RTS0046344,1
RTS0046345,1
RTS0046347,8
RTS0046348,11
RTS0046349,15
RTS0046350,4
RTS0046351,1
RTS0046352,4
RTS0046353,3
RTS0046355,4
RTS0046356,3
RTS0046357,2
RTS0046360,4
RTS0046361,3
RTS0046362,4
RTS0046363,3
RTS0046364,2
RTS0046365,2
RTS0046366,3
RTS0046367,3
RTS0046368,2
RTS0046369,2
RTS0046370,3
RTS0046371,5
RTS0046372,3
RTS0046374,2
RTS0046376,1
RTS0046377,3
RTS0046378,3
RTS0046379,1
RTS0046380,3
RTS0046381,1
RTS0046382,3
RTS0046383,4
RTS0046384,1
RTS0046385,1
RTS0046386,1
RTS0046388,3
RTS0046389,2
RTS0046390,6
RTS0046391,2
RTS0046394,2
RTS0046395,6
RTS0046397,1
RTS0046398,1
RTS0046399,3
RTS0046400,2
RTS0046401,1
RTS0046402,1
RTS0046403,4
RTS0046405,3
RTS0046406,1
RTS0046407,2
RTS0046408,3
RTS0046409,5
RTS0046410,4
RTS0046411,3
RTS0046412,3
RTS0046413,2
RTS0046414,10
RTS0046415,4
RTS0046417,6
RTS0046418,2
RTS0046419,4
RTS0046420,6
RTS0046421,2
RTS0046422,4
RTS0046423,2
RTS0046424,2
RTS0046425,6
RTS0046426,3
RTS0046427,3
RTS0046428,1
RTS0046429,1
RTS0046430,2
RTS0046431,3
RTS0046432,3
RTS0046433,3
RTS0046434,5
RTS0046435,11
RTS0046439,3
RTS0046440,6
RTS0046441,4
RTS0046442,9
RTS0046443,6
RTS0046444,4
RTS0046445,4
RTS0046446,3
RTS0046447,1
RTS0046448,2
RTS0046449,1
RTS0046450,6
RTS0046451,8
RTS0046452,15
RTS0046453,2
RTS0046454,6
RTS0046455,3
RTS0046456,2
RTS0046457,2
RTS0046458,1
RTS0046459,5
RTS0046461,3
RTS0046462,6
RTS0046463,4
RTS0046464,3
RTS0046466,1
RTS0046468,2
RTS0046469,1
RTS0046470,2
RTS0046471,2
RTS0046472,4
RTS0046474,1
RTS0046475,1
RTS0046476,2
RTS0046477,2
RTS0046478,2
RTS0046479,2
RTS0046480,3
RTS0046481,2
RTS0046482,3
RTS0046483,1
RTS0046484,2
RTS0046485,5
RTS0046486,1
RTS0046487,1
RTS0046488,3
RTS0046489,3
RTS0046490,4
RTS0046492,1
RTS0046493,3
RTS0046494,2
RTS0046495,3
RTS0046496,1
RTS0046497,2
RTS0046498,4
RTS0046499,5
RTS0046500,2
RTS0046501,3
RTS0046502,2
RTS0046503,4
RTS0046504,6
RTS0046505,3
RTS0046506,2
RTS0046507,3
RTS0046508,4
RTS0046509,1
RTS0046510,2
RTS0046511,4
RTS0046512,2
RTS0046513,3
RTS0046514,2
RTS0046515,4
RTS0046516,1
RTS0046517,4
RTS0046518,1
RTS0046519,3
RTS0046520,5
RTS0046521,7
RTS0046522,2
RTS0046524,3
RTS0046525,1
RTS0046528,5
RTS0046529,3
RTS0046530,1
RTS0046531,2
RTS0046532,2
RTS0046533,4
RTS0046534,3
RTS0046535,2
RTS0046536,2
RTS0046537,1
RTS0046538,6
RTS0046539,1
RTS0046540,3
RTS0046541,3
RTS0046542,2
RTS0046543,2
RTS0046544,5
RTS0046545,2
RTS0046546,2
RTS0046548,2
RTS0046549,2
RTS0046550,3
RTS0046553,6
RTS0046554,6
RTS0046555,6
RTS0046556,1
RTS0046557,2
RTS0046558,3
RTS0046559,3
RTS0046560,3
RTS0046561,1
RTS0046562,7
RTS0046563,3
RTS0046564,5
RTS0046565,2
RTS0046566,2
RTS0046567,2
RTS0046569,1
RTS0046570,2
RTS0046571,3
RTS0046572,8
RTS0046573,12
RTS0046574,5
RTS0046575,3
RTS0046577,5
RTS0046578,2
RTS0046580,1
RTS0046581,5
RTS0046582,3
RTS0046583,2
RTS0046584,1
RTS0046585,5
RTS0046586,2
RTS0046587,5
RTS0046588,2
RTS0046589,2
RTS0046591,2
RTS0046592,3
RTS0046593,3
RTS0046594,3
RTS0046595,3
RTS0046596,2
RTS0046597,3
RTS0046598,6
RTS0046599,3
RTS0046600,1
RTS0046601,2
RTS0046602,3
RTS0046603,8
RTS0046604,3
RTS0046605,3
RTS0046606,5
RTS0046607,2
RTS0046608,1
RTS0046609,1
RTS0046610,2
RTS0046611,5
RTS0046612,5
RTS0046614,7
RTS0046616,4
RTS0046617,4
RTS0046618,4
RTS0046620,2
RTS0046621,7
RTS0046622,5
RTS0046623,3
RTS0046624,3
RTS0046625,4
RTS0046626,1
RTS0046627,3
RTS0046628,3
RTS0046629,1
RTS0046630,1
RTS0046631,5
RTS0046632,2
RTS0046633,1
RTS0046634,5
RTS0046635,3
RTS0046636,3
RTS0046637,4
RTS0046638,4
RTS0046639,3
RTS0046640,2
RTS0046641,1
RTS0046642,1
RTS0046643,1
RTS0046644,2
RTS0046645,2
RTS0046646,3
RTS0046647,2
RTS0046648,3
RTS0046649,6
RTS0046650,1
RTS0046651,2
RTS0046652,3
RTS0046653,3
RTS0046654,1
RTS0046655,4
RTS0046656,7
RTS0046657,3
RTS0046658,1
RTS0046659,2
RTS0046661,2
RTS0046662,3
RTS0046663,6
RTS0046664,2
RTS0046665,1
RTS0046666,3
RTS0046667,9
RTS0046668,3
RTS0046669,4
RTS0046670,4
RTS0046671,4
RTS0046672,3
RTS0046673,3
RTS0046674,1
RTS0046675,1
RTS0046676,1
RTS0046677,2
RTS0046678,2
RTS0046679,2
RTS0046681,1
RTS0046682,2
RTS0046683,3
RTS0046684,3
RTS0046685,2
RTS0046686,1
RTS0046687,4
RTS0046688,2
RTS0046689,2
RTS0046690,7
RTS0046691,2
RTS0046692,2
RTS0046693,3
RTS0046694,2
RTS0046695,3
RTS0046696,2
RTS0046697,2
RTS0046698,4
RTS0046699,3
RTS0046700,2
RTS0046701,1
RTS0046702,2
RTS0046703,12
RTS0046704,14
RTS0046705,9
RTS0046706,10
RTS0046707,13
RTS0046708,19
RTS0046709,2
RTS0046710,4
RTS0046711,2
RTS0046712,3
RTS0046713,4
RTS0046714,5
RTS0046715,1
RTS0046716,1
RTS0046717,3
RTS0046718,3
RTS0046719,3
RTS0046720,2
RTS0046721,3
RTS0046722,5
RTS0046723,3
RTS0046724,2
RTS0046726,1
RTS0046727,4
RTS0046728,1
RTS0046729,4
RTS0046730,3
RTS0046731,5
RTS0046732,3
RTS0046733,3
RTS0046734,5
RTS0046735,3
RTS0046736,1
RTS0046737,3
RTS0046738,5
RTS0046740,2
RTS0046741,4
RTS0046742,2
RTS0046743,3
RTS0046744,2
RTS0046745,4
RTS0046746,3
RTS0046747,7
RTS0046748,9
RTS0046749,5
RTS0046750,4
RTS0046751,1
RTS0046753,4
RTS0046754,4
RTS0046755,4
RTS0046756,3
RTS0046757,6
RTS0046758,5
RTS0046759,9
RTS0046760,6
RTS0046761,4
RTS0046763,4
RTS0046764,2
RTS0046765,2
RTS0046766,2
RTS0046767,2
RTS0046768,9
RTS0046769,5
RTS0046770,2
RTS0046771,1
RTS0046772,4
RTS0046773,1
RTS0046774,1
RTS0046775,8
RTS0046777,3
RTS0046778,5
RTS0046779,6
RTS0046780,4
RTS0046781,5
RTS0046782,4
RTS0046783,2
RTS0046784,1
RTS0046785,6
RTS0046790,3
RTS0046791,3
RTS0046792,4
RTS0046793,3
RTS0046795,3
RTS0046796,3
RTS0046797,3
RTS0046798,3
RTS0046799,1
RTS0046800,2
RTS0046801,6
RTS0046802,10
RTS0046803,1
RTS0046804,4
RTS0046805,2
RTS0046806,4
RTS0046807,2
RTS0046808,2
RTS0046809,1
RTS0046811,1
RTS0046812,1
RTS0046813,1
RTS0046814,1
RTS0046815,2
RTS0046816,1
RTS0046817,2
RTS0046819,3
RTS0046820,5
RTS0046821,3
RTS0046822,3
RTS0046823,2
RTS0046824,1
RTS0046825,1
RTS0046827,1
RTS0046828,2
RTS0046829,1
RTS0046830,1
RTS0046831,2
RTS0046832,5
RTS0046833,3
RTS0046835,2
RTS0046836,4
RTS0046837,6
RTS0046838,1
RTS0046839,2
RTS0046840,1
RTS0046841,1
RTS0046842,4
RTS0046843,12
RTS0046846,4
RTS0046849,5
RTS0046850,3
RTS0046851,3
RTS0046852,3
RTS0046853,1
RTS0046854,3
RTS0046855,2
RTS0046856,1
RTS0046857,2
RTS0046858,1
RTS0046859,3
RTS0046860,5
RTS0046861,3
RTS0046862,1
RTS0046863,2
RTS0046864,3
RTS0046866,2
RTS0046868,1
RTS0046869,9
RTS0046870,6
RTS0046871,2
RTS0046872,5
RTS0046874,4
RTS0046875,4
RTS0046876,1
RTS0046877,2
RTS0046878,3
RTS0046879,3
RTS0046880,3
RTS0046881,7
RTS0046882,1
RTS0046885,1
RTS0046886,1
RTS0046887,1
RTS0046889,1
RTS0046890,2
RTS0046891,1
RTS0046892,2
RTS0046893,3
RTS0046894,3
RTS0046895,4
RTS0046897,7
RTS0046898,1
RTS0046900,7
RTS0046902,3
RTS0046903,4
RTS0046904,5
RTS0046905,1
RTS0046906,3
RTS0046907,3
RTS0046908,2
RTS0046909,9
RTS0046910,2
RTS0046911,3
RTS0046912,4
RTS0046913,2
RTS0046914,1
RTS0046915,3
RTS0046916,6
RTS0046918,16
RTS0046919,19
RTS0046920,7
RTS0046921,1
RTS0046922,2
RTS0046923,1
RTS0046924,5
RTS0046925,2
RTS0046926,3
RTS0046927,1
RTS0046928,4
RTS0046929,2
RTS0046930,3
RTS0046931,3
RTS0046933,2
RTS0046934,3
RTS0046935,4
RTS0046936,3
RTS0046937,5
RTS0046938,10
RTS0046939,2
RTS0046940,1
RTS0046941,2
RTS0046943,1
RTS0046944,2
RTS0046946,8
RTS0046947,1
RTS0046948,3
RTS0046949,2
RTS0046950,2
RTS0046951,3
RTS0046954,3
RTS0046955,1
RTS0046956,2
RTS0046957,4
RTS0046958,2
RTS0046959,2
RTS0046960,5
RTS0046961,3
RTS0046962,41
RTS0046963,2
RTS0046965,1
RTS0046966,4
RTS0046967,2
RTS0047055,4
RTS0047056,4
RTS0047057,2
RTS0047060,1
RTS0047061,3
RTS0047062,1
RTS0047063,4
RTS0047064,5
RTS0047065,4
RTS0047066,3
RTS0047067,2
RTS0047069,1
RTS0047070,1
RTS0047071,1
RTS0047072,4
RTS0047073,6
RTS0047074,3
RTS0047075,6
RTS0047076,4
RTS0047077,1
RTS0047078,2
RTS0047079,3
RTS0047080,6
RTS0047081,3
RTS0047082,3
RTS0047083,5
RTS0047084,5
RTS0047087,3
RTS0047088,1
RTS0047092,2
RTS0047093,2
RTS0047094,1
RTS0047095,4
RTS0047096,2
RTS0047097,2
RTS0047098,4
RTS0047100,3
RTS0047101,3
RTS0047102,2
RTS0047103,5
RTS0047104,1
RTS0047105,4
RTS0047106,6
RTS0047107,2
RTS0047108,5
RTS0047109,2
RTS0047110,2
RTS0047111,2
RTS0047112,3
RTS0047113,5
RTS0047114,3
RTS0047116,6
RTS0047117,2
RTS0047118,1
RTS0047119,2
RTS0047120,6
RTS0047121,1
RTS0047122,1
RTS0047123,4
RTS0047124,2
RTS0047125,5
RTS0047126,3
RTS0047127,5
RTS0047128,4
RTS0047129,1
RTS0047130,28
RTS0047131,4
RTS0047132,1
RTS0047133,5
RTS0047134,3
RTS0047135,8
RTS0047136,4
RTS0047137,3
RTS0047138,10
RTS0047139,2
RTS0047140,3
RTS0047141,4
RTS0047142,1
RTS0047143,2
RTS0047145,2
RTS0047147,6
RTS0047148,6
RTS0047149,4
RTS0047150,5
RTS0047151,2
RTS0047152,3
RTS0047153,4
RTS0047154,5
RTS0047156,4
RTS0047157,2
RTS0047158,3
RTS0047159,2
RTS0047160,3
RTS0047165,3
RTS0047166,1
RTS0047167,21
RTS0047168,1
RTS0047169,4
RTS0047171,6
RTS0047172,2
RTS0047174,3
RTS0047175,2
RTS0047176,2
RTS0047177,5
RTS0047178,2
RTS0047179,2
RTS0047180,4
RTS0047181,4
RTS0047182,5
RTS0047183,4
RTS0047184,1
RTS0047185,2
RTS0047186,1
RTS0047187,3
RTS0047188,2
RTS0047189,4
RTS0047190,7
RTS0047191,6
RTS0047192,3
RTS0047193,2
RTS0047194,3
RTS0047195,7
RTS0047196,2
RTS0047197,6
RTS0047198,4
RTS0047201,2
RTS0047202,3
RTS0047203,5
RTS0047204,1
RTS0047205,4
RTS0047206,1
RTS0047207,4
RTS0047208,12
RTS0047209,7
RTS0047210,13
RTS0047211,4
RTS0047212,3
RTS0047213,2
RTS0047214,3
RTS0047215,1
RTS0047216,2
RTS0047217,1
RTS0047218,5
RTS0047219,5
RTS0047220,5
RTS0047221,6
RTS0047222,8
RTS0047223,5
RTS0047225,2
RTS0047226,4
RTS0047229,1
RTS0047230,3
RTS0047231,3
RTS0047232,1
RTS0047233,1
RTS0047234,4
RTS0047235,4
RTS0047236,1
RTS0047237,2
RTS0047238,1
RTS0047239,3
RTS0047240,5
RTS0047241,1
RTS0047242,3
RTS0047243,5
RTS0047245,4
RTS0047246,1
RTS0047249,1
RTS0047252,4
RTS0047253,3
RTS0047254,8
RTS0047255,3
RTS0047256,1
RTS0047258,5
RTS0047259,3
RTS0047260,6
RTS0047261,3
RTS0047262,2
RTS0047263,7
RTS0047264,3
RTS0047266,1
RTS0047267,6
RTS0047268,6
RTS0047269,6
RTS0047270,1
RTS0047271,8
RTS0047272,7
RTS0047273,1
RTS0047274,2
RTS0047276,2
RTS0047277,3
RTS0047278,4
RTS0047279,7
RTS0047280,4
RTS0047281,5
RTS0047282,4
RTS0047283,2
RTS0047290,5
RTS0047291,9
RTS0047292,2
RTS0047293,3
RTS0047295,1
RTS0047296,3
RTS0047297,4
RTS0047298,2
RTS0047299,5
RTS0047300,2
RTS0047301,2
RTS0047302,2
RTS0047303,2
RTS0047304,2
RTS0047305,9
RTS0047306,4
RTS0047307,4
RTS0047308,5
RTS0047309,1
RTS0047310,3
RTS0047311,3
RTS0047312,8
RTS0047313,2
RTS0047314,2
RTS0047315,4
RTS0047316,4
RTS0047317,2
RTS0047318,3
RTS0047319,3
RTS0047320,5
RTS0047321,3
RTS0047322,3
RTS0047323,5
RTS0047324,6
RTS0047325,3
RTS0047326,4
RTS0047327,5
RTS0047328,3
RTS0047329,3
RTS0047331,2
RTS0047332,3
RTS0047333,2
RTS0047334,1
RTS0047335,4
RTS0047336,2
RTS0047337,3
RTS0047338,2
RTS0047339,3
RTS0047340,7
RTS0047341,3
RTS0047342,7
RTS0047343,1
RTS0047344,7
RTS0047345,3
RTS0047346,2
RTS0047348,2
RTS0047349,2
RTS0047350,4
RTS0047351,5
RTS0047352,6
RTS0047353,3
RTS0047354,5
RTS0047356,3
RTS0047357,2
RTS0047358,2
RTS0047359,4
RTS0047360,2
RTS0047361,1
RTS0047362,1
RTS0047363,2
RTS0047364,1
RTS0047365,4
RTS0047366,2
RTS0047367,1
RTS0047368,5
RTS0047369,5
RTS0047370,4
RTS0047373,5
RTS0047374,1
RTS0047376,1
RTS0047377,3
RTS0047378,3
RTS0047379,5
RTS0047380,1
RTS0047381,2
RTS0047382,2
RTS0047384,3
RTS0047385,3
RTS0047386,7
RTS0047387,2
RTS0047388,1
RTS0047389,2
RTS0047391,4
RTS0047392,2
RTS0047393,3
RTS0047394,2
RTS0047395,1
RTS0047396,5
RTS0047397,3
RTS0047398,2
RTS0047399,1
RTS0047400,3
RTS0047401,1
RTS0047402,4
RTS0047403,3
RTS0047405,9
RTS0047406,1
RTS0047407,3
RTS0047408,4
RTS0047409,6
RTS0047410,3
RTS0047411,7
RTS0047412,4
RTS0047413,4
RTS0047414,2
RTS0047415,2
RTS0047417,2
RTS0047418,2
RTS0047419,2
RTS0047420,2
RTS0047421,2
RTS0047422,1
RTS0047423,1
RTS0047424,5
RTS0047425,1
RTS0047426,5
RTS0047427,4
RTS0047428,2
RTS0047429,4
RTS0047430,10
RTS0047431,4
RTS0047432,3
RTS0047433,3
RTS0047434,1
RTS0047435,5
RTS0047436,6
RTS0047437,1
RTS0047438,2
RTS0047439,2
RTS0047440,6
RTS0047441,4
RTS0047442,4
RTS0047445,6
RTS0047446,1
RTS0047447,4
RTS0047448,3
RTS0047450,5
RTS0047451,1
RTS0047452,4
RTS0047453,2
RTS0047454,3
RTS0047455,1
RTS0047456,1
RTS0047457,3
RTS0047458,1
RTS0047459,5
RTS0047461,5
RTS0047462,3
RTS0047464,3
RTS0047465,3
RTS0047466,5
RTS0047467,1
RTS0047468,1
RTS0047469,1
RTS0047471,1
RTS0047472,2
RTS0047473,6
RTS0047476,3
RTS0047477,5
RTS0047479,7
RTS0047480,4
RTS0047481,1
RTS0047482,1
RTS0047483,2
RTS0047484,3
RTS0047486,3
RTS0047487,1
RTS0047488,2
RTS0047490,5
RTS0047491,3
RTS0047492,4
RTS0047493,3
RTS0047494,6
RTS0047495,3
RTS0047496,1
RTS0047497,5
RTS0047498,1
RTS0047499,4
RTS0047500,4
RTS0047501,2
RTS0047502,2
RTS0047503,5
RTS0047504,1
RTS0047505,1
RTS0047506,3
RTS0047507,3
RTS0047508,3
RTS0047509,1
RTS0047510,2
RTS0047511,2
RTS0047512,2
RTS0047513,5
RTS0047514,4
RTS0047515,2
RTS0047516,4
RTS0047517,8
RTS0047518,5
RTS0047520,4
RTS0047521,1
RTS0047522,1
RTS0047523,5
RTS0047524,3
RTS0047525,2
RTS0047526,3
RTS0047527,2
RTS0047528,4
RTS0047529,4
RTS0047530,2
RTS0047531,4
RTS0047532,1
RTS0047533,2
RTS0047534,3
RTS0047535,2
RTS0047536,2
RTS0047537,1
RTS0047538,5
RTS0047540,8
RTS0047541,8
RTS0047543,2
RTS0047544,2
RTS0047545,2
RTS0047546,4
RTS0047547,1
RTS0047548,6
RTS0047549,8
RTS0047550,7
RTS0047551,4
RTS0047552,1
RTS0047553,2
RTS0047558,3
RTS0047559,2
RTS0047560,1
RTS0047561,1
RTS0047562,4
RTS0047564,3
RTS0047565,1
RTS0047566,4
RTS0047567,6
RTS0047569,2
RTS0047570,2
RTS0047571,2
RTS0047572,1
RTS0047573,2
RTS0047574,3
RTS0047575,2
RTS0047576,3
RTS0047577,4
RTS0047578,3
RTS0047579,2
RTS0047580,2
RTS0047581,3
RTS0047582,1
RTS0047583,2
RTS0047584,2
RTS0047585,2
RTS0047588,3
RTS0047590,3
RTS0047591,2
RTS0047592,2
RTS0047593,1
RTS0047594,1
RTS0047595,3
RTS0047596,3
RTS0047597,2
RTS0047598,6
RTS0047599,2
RTS0047600,2
RTS0047601,7
RTS0047602,1
RTS0047603,3
RTS0047604,1
RTS0047606,5
RTS0047613,5
RTS0047614,1
RTS0047615,2
RTS0047616,2
RTS0047617,3
RTS0047619,3
RTS0047620,1
RTS0047622,1
RTS0047625,2
RTS0047626,5
RTS0047627,2
RTS0047628,2
RTS0047630,3
RTS0047631,1
RTS0047632,1
RTS0047633,1
RTS0047634,1
RTS0047636,2
RTS0047637,3
RTS0047639,2
RTS0047640,2
RTS0047641,1
RTS0047642,1
RTS0047643,1
RTS0047644,4
RTS0047645,3
RTS0047646,3
RTS0047647,5
RTS0047650,2
RTS0047651,3
RTS0047652,3
RTS0047653,1
RTS0047654,4
RTS0047656,6
RTS0047657,1
RTS0047658,4
RTS0047659,2
RTS0047660,1
RTS0047661,1
RTS0047662,1
RTS0047663,2
RTS0047664,2
RTS0047665,2
RTS0047667,1
RTS0047668,3
RTS0047669,2
RTS0047670,2
RTS0047672,3
RTS0047673,2
RTS0047674,3
RTS0047675,5
RTS0047677,2
RTS0047678,2
RTS0047679,4
RTS0047680,2
RTS0047681,2
RTS0047684,5
RTS0047686,2
RTS0047687,4
RTS0047688,1
RTS0047689,4
RTS0047691,3
RTS0047692,3
RTS0047693,5
RTS0047694,3
RTS0047695,2
RTS0047697,1
RTS0047698,2
RTS0047699,3
RTS0047700,1
RTS0047701,9
RTS0047702,1
RTS0047703,4
RTS0047704,3
RTS0047705,1
RTS0047706,2
RTS0047707,6
RTS0047708,9
RTS0047709,33
RTS0047710,2
RTS0047711,4
RTS0047712,4
RTS0047713,3
RTS0047714,2
RTS0047715,6
RTS0047716,2
RTS0047717,5
RTS0047720,2
RTS0047721,3
RTS0047722,2
RTS0047723,5
RTS0047724,2
RTS0047725,1
RTS0047726,3
RTS0047727,4
RTS0047728,4
RTS0047729,5
RTS0047730,3
RTS0047731,2
RTS0047732,1
RTS0047733,4
RTS0047734,2
RTS0047735,3
RTS0047736,2
RTS0047737,3
RTS0047738,3
RTS0047739,4
RTS0047740,3
RTS0047741,1
RTS0047742,3
RTS0047743,3
RTS0047744,2
RTS0047745,10
RTS0047747,2
RTS0047749,4
RTS0047750,4
RTS0047752,3
RTS0047753,1
RTS0047754,4
RTS0047755,4
RTS0047756,1
RTS0047757,3
RTS0047758,1
RTS0047759,1
RTS0047761,1
RTS0047762,5
RTS0047763,2
RTS0047764,4
RTS0047765,1
RTS0047766,5
RTS0047767,1
RTS0047768,3
RTS0047769,4
RTS0047771,1
RTS0047772,2
RTS0047773,1
RTS0047774,5
RTS0047775,3
RTS0047776,6
RTS0047777,9
RTS0047778,2
RTS0047779,2
RTS0047780,2
RTS0047781,1
RTS0047782,4
RTS0047783,2
RTS0047785,2
RTS0047786,1
RTS0047787,3
RTS0047788,1
RTS0047789,3
RTS0047790,1
RTS0047791,4
RTS0047792,1
RTS0047793,3
RTS0047796,3
RTS0047797,2
RTS0047798,1
RTS0047799,4
RTS0047800,3
RTS0047801,3
RTS0047802,4
RTS0047803,2
RTS0047804,3
RTS0047805,3
RTS0047806,1
RTS0047807,8
RTS0047808,6
RTS0047809,1
RTS0047810,3
RTS0047811,4
RTS0047812,3
RTS0047814,1
RTS0047816,1
RTS0047817,1
RTS0047818,3
RTS0047819,1
RTS0047820,2
RTS0047821,3
RTS0047822,3
RTS0047823,2
RTS0047824,4
RTS0047825,4
RTS0047826,1
RTS0047827,3
RTS0047828,2
RTS0047829,2
RTS0047830,1
RTS0047831,5
RTS0047832,2
RTS0047833,2
RTS0047835,2
RTS0047836,2
RTS0047837,4
RTS0047838,2
RTS0047839,3
RTS0047840,3
RTS0047841,4
RTS0047842,2
RTS0047843,2
RTS0047844,1
RTS0047845,4
RTS0047846,2
RTS0047847,5
RTS0047848,2
RTS0047849,3
RTS0047850,2
RTS0047851,2
RTS0047852,1
RTS0047853,1
RTS0047854,3
RTS0047855,3
RTS0047856,2
RTS0047857,4
RTS0047858,5
RTS0047859,1
RTS0047860,1
RTS0047863,1
RTS0047864,2
RTS0047865,2
RTS0047866,3
RTS0047867,3
RTS0047869,2
RTS0047870,3
RTS0047871,4
RTS0047873,4
RTS0047874,6
RTS0047875,1
RTS0047876,3
RTS0047877,1
RTS0047878,1
RTS0047880,3
RTS0047881,2
RTS0047882,2
RTS0047883,7
RTS0047884,2
RTS0047885,3
RTS0047886,1
RTS0047890,1
RTS0047892,1
RTS0047893,3
RTS0047894,3
RTS0047895,4
RTS0047896,4
RTS0047897,2
RTS0047898,3
RTS0047899,3
RTS0047900,2
RTS0047901,1
RTS0047902,8
RTS0047903,4
RTS0047904,3
RTS0047905,3
RTS0047906,1
RTS0047907,3
RTS0047908,1
RTS0047909,13
RTS0047910,3
RTS0047912,2
RTS0047913,2
RTS0047914,2
RTS0047915,1
RTS0047916,1
RTS0047917,6
RTS0047920,5
RTS0047921,3
RTS0047924,2
RTS0047925,7
RTS0047927,3
RTS0047928,2
RTS0047929,3
RTS0047930,1
RTS0047931,2
RTS0047932,3
RTS0047933,2
RTS0047934,1
RTS0047935,1
RTS0047936,3
RTS0047937,7
RTS0047938,2
RTS0047939,2
RTS0047940,2
RTS0047941,4
RTS0047942,4
RTS0047943,2
RTS0047944,1
RTS0047945,2
RTS0047947,2
RTS0047948,1
RTS0047949,4
RTS0047950,1
RTS0047951,4
RTS0047952,1
RTS0047953,4
RTS0047956,1
RTS0047957,5
RTS0047958,2
RTS0047959,3
RTS0047960,2
RTS0047961,5
RTS0047963,2
RTS0047964,2
RTS0047965,3
RTS0047966,3
RTS0047967,2
RTS0047968,1
RTS0047969,6
RTS0047970,4
RTS0047972,1
RTS0047973,1
RTS0047974,2
RTS0047975,5
RTS0047977,3
RTS0047978,3
RTS0047979,2
RTS0047980,1
RTS0047985,12
RTS0047986,1
RTS0047987,2
RTS0047988,3
RTS0047990,1
RTS0047991,4
RTS0047992,2
RTS0047994,2
RTS0047996,1
RTS0047997,4
RTS0047998,4
RTS0047999,3
RTS0048000,2
RTS0048001,3
RTS0048003,4
RTS0048005,3
RTS0048006,2
RTS0048008,3
RTS0048009,2
RTS0048012,1
RTS0048013,3
RTS0048014,1
RTS0048015,2
RTS0048016,2
RTS0048017,2
RTS0048018,4
RTS0048019,5
RTS0048020,5
RTS0048021,3
RTS0048022,3
RTS0048023,4
RTS0048024,3
RTS0048026,1
RTS0048027,3
RTS0048028,2
RTS0048029,2
RTS0048030,1
RTS0048031,2
RTS0048032,1
RTS0048033,2
RTS0048034,1
RTS0048035,3
RTS0048036,2
RTS0048037,2
RTS0048038,4
RTS0048040,1
RTS0048041,2
RTS0048042,2
RTS0048043,1
RTS0048045,3
RTS0048046,4
RTS0048047,3
RTS0048048,2
RTS0048049,1
RTS0048050,1
RTS0048051,6
RTS0048052,1
RTS0048053,1
RTS0048054,1
RTS0048055,4
RTS0048056,5
RTS0048058,3
RTS0048059,3
RTS0048060,2
RTS0048061,1
RTS0048062,6
RTS0048063,2
RTS0048064,3
RTS0048065,2
RTS0048067,5
RTS0048068,1
RTS0048069,3
RTS0048070,3
RTS0048071,6
RTS0048073,2
RTS0048074,5
RTS0048076,1
RTS0048077,4
RTS0048079,1
RTS0048080,3
RTS0048081,5
RTS0048082,3
RTS0048084,3
RTS0048085,1
RTS0048086,5
RTS0048087,4
RTS0048088,4
RTS0048089,3
RTS0048090,1
RTS0048091,2
RTS0048092,2
RTS0048093,5
RTS0048094,1
RTS0048096,3
RTS0048097,4
RTS0048098,40
RTS0048099,50
RTS0048100,51
RTS0048101,23
RTS0048102,39
RTS0048104,2
RTS0048105,8
RTS0048106,2
RTS0048107,1
RTS0048108,1
RTS0048109,1
RTS0048110,1
RTS0048112,4
RTS0048113,1
RTS0048114,2
RTS0048115,2
RTS0048116,1
RTS0048117,4
RTS0048118,1
RTS0048120,3
RTS0048126,4
RTS0048127,4
RTS0048129,1
RTS0048130,6
RTS0048131,3
RTS0048132,5
RTS0048134,3
RTS0048135,2
RTS0048136,1
RTS0048138,3
RTS0048139,1
RTS0048140,3
RTS0048141,2
RTS0048142,7
RTS0048144,1
RTS0048145,1
RTS0048146,5
RTS0048147,4
RTS0048148,5
RTS0048149,1
RTS0048150,2
RTS0048151,2
RTS0048152,1
RTS0048153,6
RTS0048154,5
RTS0048155,2
RTS0048156,4
RTS0048158,3
RTS0048159,5
RTS0048160,98
RTS0048161,145
RTS0048162,5
RTS0048164,19
RTS0048165,1
RTS0048166,3
RTS0048167,1
RTS0048168,1
RTS0048169,4
RTS0048170,1
RTS0048171,3
RTS0048172,5
RTS0048173,2
RTS0048175,2
RTS0048176,3
RTS0048177,3
RTS0048178,2
RTS0048179,3
RTS0048180,2
RTS0048181,7
RTS0048182,2
RTS0048183,1
RTS0048184,2
RTS0048185,7
RTS0048186,2
RTS0048188,4
RTS0048189,12
RTS0048190,3
RTS0048191,3
RTS0048193,5
RTS0048194,2
RTS0048195,3
RTS0048196,1
RTS0048197,1
RTS0048198,1
RTS0048200,1
RTS0048201,2
RTS0048202,2
RTS0048203,3
RTS0048204,2
RTS0048205,2
RTS0048207,2
RTS0048208,2
RTS0048209,2
RTS0048210,6
RTS0048211,4
RTS0048212,4
RTS0048213,5
RTS0048214,2
RTS0048215,8
RTS0048216,5
RTS0048217,4
RTS0048218,2
RTS0048219,1
RTS0048220,1
RTS0048222,3
RTS0048223,3
RTS0048224,2
RTS0048225,2
RTS0048226,1
RTS0048227,2
RTS0048228,1
RTS0048229,2
RTS0048230,4
RTS0048231,1
RTS0048232,2
RTS0048233,4
RTS0048234,3
RTS0048235,4
RTS0048236,5
RTS0048237,2
RTS0048238,2
RTS0048239,2
RTS0048240,2
RTS0048241,5
RTS0048242,5
RTS0048243,1
RTS0048244,4
RTS0048245,2
RTS0048246,2
RTS0049343,7
RTS0049344,2
RTS0049345,1
RTS0049346,1
RTS0049347,4
RTS0049348,6
RTS0049349,3
RTS0049350,2
RTS0049351,2
RTS0049352,1
RTS0049353,5
RTS0049354,1
RTS0049355,1
RTS0049356,2
RTS0049359,1
RTS0049360,3
RTS0049361,3
RTS0049362,1
RTS0049363,3
RTS0049364,3
RTS0049365,3
RTS0049366,4
RTS0049367,6
RTS0049368,2
RTS0049369,4
RTS0049371,6
RTS0049372,1
RTS0049373,5
RTS0049374,3
RTS0049375,2
RTS0049376,4
RTS0049377,5
RTS0049378,6
RTS0049379,1
RTS0049380,5
RTS0049381,8
RTS0049382,3
RTS0049383,2
RTS0049384,1
RTS0049385,5
RTS0049386,2
RTS0049387,2
RTS0049388,2
RTS0049389,3
RTS0049390,2
RTS0049391,8
RTS0049392,7
RTS0049393,7
RTS0049394,3
RTS0049396,16
RTS0049397,11
RTS0049398,22
RTS0049399,12
RTS0049400,4
RTS0049401,2
RTS0049402,3
RTS0049403,3
RTS0049404,5
RTS0049405,5
RTS0049409,4
RTS0049410,5
RTS0049411,3
RTS0049412,2
RTS0049413,3
RTS0049414,3
RTS0049415,5
RTS0049416,3
RTS0049417,1
RTS0049418,2
RTS0049419,4
RTS0049420,4
RTS0049421,1
RTS0049422,1
RTS0049423,6
RTS0049424,2
RTS0049425,1
RTS0049426,4
RTS0049427,3
RTS0049429,2
RTS0049430,6
RTS0049431,3
RTS0049432,2
RTS0049433,3
RTS0049434,2
RTS0049435,4
RTS0049436,3
RTS0049437,5
RTS0049439,3
RTS0049440,3
RTS0049441,2
RTS0049442,4
RTS0049443,2
RTS0049444,2
RTS0049445,4
RTS0049446,3
RTS0049448,3
RTS0049449,4
RTS0049450,1
RTS0049451,3
RTS0049452,3
RTS0049453,3
RTS0049454,1
RTS0049455,3
RTS0049456,2
RTS0049457,3
RTS0049458,2
RTS0049459,2
RTS0049460,3
RTS0049461,4
RTS0049462,5
RTS0049463,1
RTS0049464,2
RTS0049465,2
RTS0049468,2
RTS0049469,2
RTS0049470,5
RTS0049471,3
RTS0049472,4
RTS0049473,7
RTS0049474,5
RTS0049475,3
RTS0049476,3
RTS0049477,2
RTS0049478,2
RTS0049479,64
RTS0049480,6
RTS0049481,1
RTS0049482,3
RTS0049484,1
RTS0049485,2
RTS0997080,3
RTS0997081,1
RTS0997084,3
RTS0997085,2
RTS0997086,3
RTS0997088,91
RTS0997089,41
RTS0997090,5
RTS0997091,7
RTS0997093,2
RTS0997094,1
RTS0997095,1
RTS0997097,3
RTS0997100,2
RTS0997102,3
RTS0997104,3
RTS0997105,1
RTS0997106,2
RTS0997107,2
RTS0997108,2
RTS0997109,1
RTS0997110,2
RTS0997112,1
RTS0997113,2
RTS0997115,4
RTS0997116,1
RTS0997118,1
RTS0997119,2
RTS0997121,1
RTS0997122,3
RTS0997123,4
RTS0997125,2
RTS0997126,9
RTS0997127,3
RTS0997128,3
RTS0997129,5
RTS0997130,1
</Code_Summary>
