# Supplementary material for: Spatial meta-transcriptomics reveal associations of intratumor bacteria burden with lung cancer cells showing a distinct oncogenic signature
Source: J Immunother Cancer. 2022 Jul 6;10(7):e004698. doi: 10.1136/jitc-2022-004698 (PMC9260850; doi:10.1136/jitc-2022-004698)
Supplement: Supplementary data [file jitc-2022-004698supp009.zip › DSP-1001660004185-D-D08.dcc]

<Header>
FileVersion,0.02
SoftwareVersion,"GeoMx_NGS_Pipeline_ 2.0.0"
Date,2020-6-15
</Header>

<Scan_Attributes>
ID,DSP-1001660004185-D-D08
Plate_ID,1001660004185
Well,D08
</Scan_Attributes>

<NGS_Processing_Attributes>
SeqSetId,
tamperedIni,No
Raw,98283
Trimmed,97331
Stitched,93276
Aligned,91400
umiQ30,0.9919
rtsQ30,0.9917
</NGS_Processing_Attributes>


<Code_Summary>
RTS0039457,1
RTS0039461,1
RTS0039467,1
RTS0039472,1
RTS0039474,1
RTS0039477,1
RTS0039478,2
RTS0039481,1
RTS0039483,1
RTS0039484,1
RTS0039485,2
RTS0039486,1
RTS0039487,1
RTS0039488,1
RTS0039490,1
RTS0039493,2
RTS0039498,1
RTS0039500,5
RTS0039501,6
RTS0039502,4
RTS0039503,5
RTS0039507,2
RTS0039508,1
RTS0039516,1
RTS0039517,1
RTS0039518,2
RTS0039523,1
RTS0039531,1
RTS0039533,1
RTS0039534,1
RTS0039539,2
RTS0039540,1
RTS0039545,1
RTS0039549,1
RTS0039551,1
RTS0039556,1
RTS0039559,1
RTS0039560,1
RTS0039561,1
RTS0039563,2
RTS0039565,4
RTS0039568,1
RTS0039569,2
RTS0039571,1
RTS0039572,3
RTS0039573,1
RTS0039574,2
RTS0039577,1
RTS0039578,1
RTS0039581,1
RTS0039582,3
RTS0039583,3
RTS0039591,3
RTS0039594,2
RTS0039595,4
RTS0039599,1
RTS0039601,1
RTS0039609,1
RTS0039610,1
RTS0039614,1
RTS0039620,1
RTS0039624,1
RTS0039628,2
RTS0039629,1
RTS0039631,1
RTS0039636,1
RTS0039637,1
RTS0039641,1
RTS0039646,1
RTS0039651,1
RTS0039652,1
RTS0039653,2
RTS0039654,1
RTS0039655,1
RTS0039656,3
RTS0039657,2
RTS0039658,2
RTS0039659,5
RTS0039660,1
RTS0039663,1
RTS0039664,2
RTS0039673,2
RTS0039675,1
RTS0039679,1
RTS0039687,1
RTS0039689,2
RTS0039690,3
RTS0039693,1
RTS0039696,2
RTS0039697,2
RTS0039698,1
RTS0039702,1
RTS0039704,1
RTS0039708,4
RTS0039710,1
RTS0039711,2
RTS0039712,1
RTS0039713,2
RTS0039715,1
RTS0039720,1
RTS0039721,1
RTS0039724,1
RTS0039726,1
RTS0039727,1
RTS0039729,1
RTS0039730,1
RTS0039734,2
RTS0039743,1
RTS0039753,1
RTS0039757,1
RTS0039758,1
RTS0039759,1
RTS0039761,1
RTS0039763,1
RTS0039767,1
RTS0039769,1
RTS0039770,1
RTS0039771,2
RTS0039772,1
RTS0039781,2
RTS0039782,1
RTS0039783,2
RTS0039785,1
RTS0039789,1
RTS0039795,2
RTS0039796,2
RTS0039797,1
RTS0039799,1
RTS0039801,1
RTS0039805,3
RTS0039808,1
RTS0039814,1
RTS0039819,2
RTS0039823,2
RTS0039826,1
RTS0039833,2
RTS0039835,2
RTS0039842,1
RTS0039844,1
RTS0039845,1
RTS0039846,1
RTS0039847,1
RTS0039851,1
RTS0039855,3
RTS0039856,1
RTS0039859,1
RTS0039860,1
RTS0039861,1
RTS0039865,1
RTS0039867,2
RTS0039870,2
RTS0039875,1
RTS0039883,1
RTS0039887,1
RTS0039890,1
RTS0039892,2
RTS0039893,1
RTS0039894,2
RTS0039895,1
RTS0039897,1
RTS0039898,2
RTS0039900,1
RTS0039903,1
RTS0039904,1
RTS0039905,1
RTS0039908,3
RTS0039911,1
RTS0039914,1
RTS0039922,4
RTS0039928,1
RTS0039934,1
RTS0039935,2
RTS0039938,1
RTS0039944,1
RTS0039948,1
RTS0039951,2
RTS0039956,3
RTS0039958,1
RTS0039963,1
RTS0039971,1
RTS0039974,2
RTS0039977,1
RTS0039982,1
RTS0039983,2
RTS0039984,1
RTS0039986,2
RTS0039987,1
RTS0039988,1
RTS0039995,2
RTS0039996,2
RTS0039998,1
RTS0040000,1
RTS0040002,1
RTS0040004,1
RTS0040012,1
RTS0040013,1
RTS0040022,1
RTS0040023,1
RTS0040027,1
RTS0040030,1
RTS0040032,1
RTS0040037,1
RTS0040042,1
RTS0040044,2
RTS0040046,1
RTS0040051,1
RTS0040053,1
RTS0040063,1
RTS0040067,1
RTS0040069,1
RTS0040072,2
RTS0040077,1
RTS0040078,1
RTS0040079,1
RTS0040081,1
RTS0040083,1
RTS0040088,1
RTS0040092,2
RTS0040095,1
RTS0040098,1
RTS0040101,2
RTS0040102,1
RTS0040105,3
RTS0040109,2
RTS0040110,1
RTS0040112,1
RTS0040116,3
RTS0040117,3
RTS0040118,1
RTS0040119,2
RTS0040120,1
RTS0040121,1
RTS0040122,1
RTS0040131,1
RTS0040133,1
RTS0040137,1
RTS0040139,1
RTS0040140,2
RTS0040142,1
RTS0040143,1
RTS0040147,1
RTS0040153,1
RTS0040154,1
RTS0040155,1
RTS0040157,1
RTS0040160,1
RTS0040161,1
RTS0040163,2
RTS0040165,1
RTS0040172,1
RTS0040174,1
RTS0040177,2
RTS0040183,1
RTS0040187,1
RTS0040190,1
RTS0040193,1
RTS0040203,2
RTS0040204,1
RTS0040208,2
RTS0040209,1
RTS0040210,1
RTS0040211,3
RTS0040212,1
RTS0040214,1
RTS0040215,1
RTS0040216,2
RTS0040220,1
RTS0040221,1
RTS0040223,1
RTS0040224,1
RTS0040226,1
RTS0040230,1
RTS0040231,2
RTS0040237,1
RTS0040238,2
RTS0040241,1
RTS0040242,1
RTS0040244,1
RTS0040245,1
RTS0040247,1
RTS0040248,1
RTS0040253,2
RTS0040256,1
RTS0040260,1
RTS0040263,1
RTS0040264,1
RTS0040266,1
RTS0040267,1
RTS0040273,2
RTS0040274,1
RTS0040276,2
RTS0040277,1
RTS0040278,1
RTS0040279,1
RTS0040285,1
RTS0040288,1
RTS0040291,1
RTS0040292,1
RTS0040294,1
RTS0040295,2
RTS0040299,1
RTS0040303,1
RTS0040304,2
RTS0040307,2
RTS0040313,1
RTS0040316,1
RTS0040317,1
RTS0040320,1
RTS0040322,1
RTS0040326,2
RTS0040327,1
RTS0040328,2
RTS0040329,4
RTS0040330,2
RTS0040343,1
RTS0040355,1
RTS0040356,1
RTS0040359,1
RTS0040360,2
RTS0040361,1
RTS0040363,1
RTS0040366,1
RTS0040367,3
RTS0040368,1
RTS0040370,1
RTS0040377,1
RTS0040379,2
RTS0040382,2
RTS0040383,1
RTS0040384,1
RTS0040386,2
RTS0040387,1
RTS0040391,1
RTS0040392,1
RTS0040393,2
RTS0040396,1
RTS0040401,2
RTS0040402,1
RTS0040403,1
RTS0040405,3
RTS0040407,1
RTS0040409,1
RTS0040415,1
RTS0040416,2
RTS0040417,3
RTS0040418,1
RTS0040419,4
RTS0040420,2
RTS0040421,1
RTS0040422,1
RTS0040426,1
RTS0040428,1
RTS0040429,1
RTS0040431,1
RTS0040432,1
RTS0040435,1
RTS0040436,3
RTS0040437,1
RTS0040439,3
RTS0040440,2
RTS0040446,2
RTS0040449,1
RTS0040451,1
RTS0040452,2
RTS0040454,1
RTS0040455,1
RTS0040461,2
RTS0040462,1
RTS0040466,1
RTS0040468,1
RTS0040469,2
RTS0040479,1
RTS0040480,1
RTS0040482,1
RTS0040487,2
RTS0040489,1
RTS0040492,1
RTS0040497,3
RTS0040498,2
RTS0040504,1
RTS0040506,3
RTS0040509,1
RTS0040513,1
RTS0040531,1
RTS0040534,1
RTS0040535,2
RTS0040542,1
RTS0040551,1
RTS0040552,2
RTS0040553,2
RTS0040555,2
RTS0040559,1
RTS0040560,1
RTS0040562,1
RTS0040565,1
RTS0040567,1
RTS0040569,1
RTS0040581,2
RTS0040588,1
RTS0040589,1
RTS0040592,2
RTS0040593,1
RTS0040596,1
RTS0040601,2
RTS0040603,1
RTS0040608,1
RTS0040609,1
RTS0040615,1
RTS0040619,1
RTS0040621,2
RTS0040622,1
RTS0040631,1
RTS0040634,1
RTS0040636,2
RTS0040637,1
RTS0040639,1
RTS0040640,1
RTS0040641,1
RTS0040643,1
RTS0040644,1
RTS0040645,1
RTS0040646,1
RTS0040647,1
RTS0040648,1
RTS0040653,1
RTS0040655,3
RTS0040656,1
RTS0040657,3
RTS0040661,1
RTS0040664,1
RTS0040665,1
RTS0040666,2
RTS0040667,1
RTS0040669,1
RTS0040670,1
RTS0040671,1
RTS0040672,1
RTS0040674,1
RTS0040676,5
RTS0040677,3
RTS0040678,5
RTS0040679,4
RTS0040680,8
RTS0040681,7
RTS0040682,2
RTS0040683,1
RTS0040684,7
RTS0040685,2
RTS0040688,1
RTS0040689,1
RTS0040694,1
RTS0040700,1
RTS0040701,5
RTS0040702,5
RTS0040703,2
RTS0040704,4
RTS0040705,3
RTS0040706,2
RTS0040715,1
RTS0040724,1
RTS0040727,1
RTS0040728,1
RTS0040730,2
RTS0040731,1
RTS0040732,2
RTS0040734,2
RTS0040735,1
RTS0040736,1
RTS0040737,1
RTS0040738,1
RTS0040739,1
RTS0040740,1
RTS0040742,1
RTS0040743,1
RTS0040747,1
RTS0040752,1
RTS0040754,2
RTS0040757,1
RTS0040758,1
RTS0040761,2
RTS0040764,1
RTS0040771,1
RTS0040772,1
RTS0040775,1
RTS0040777,1
RTS0040778,1
RTS0040779,2
RTS0040782,1
RTS0040784,1
RTS0040796,1
RTS0040800,1
RTS0040801,3
RTS0040802,1
RTS0040803,4
RTS0040805,3
RTS0040811,1
RTS0040815,1
RTS0040816,2
RTS0040818,1
RTS0040820,1
RTS0040823,1
RTS0040824,3
RTS0040827,1
RTS0040833,2
RTS0040834,1
RTS0040838,1
RTS0040839,2
RTS0040840,2
RTS0040841,1
RTS0040842,2
RTS0040848,1
RTS0040852,1
RTS0040861,1
RTS0040868,1
RTS0040869,1
RTS0040870,1
RTS0040879,2
RTS0040881,1
RTS0040890,3
RTS0040894,1
RTS0040896,1
RTS0040899,1
RTS0040903,1
RTS0040911,2
RTS0040915,1
RTS0040916,1
RTS0040922,1
RTS0040923,1
RTS0040924,1
RTS0040925,1
RTS0040929,1
RTS0040931,1
RTS0040934,1
RTS0040935,1
RTS0040937,1
RTS0040941,1
RTS0040943,1
RTS0040944,2
RTS0040945,1
RTS0040946,3
RTS0040947,3
RTS0040948,3
RTS0040950,2
RTS0040953,1
RTS0040955,1
RTS0040956,1
RTS0040957,1
RTS0040960,1
RTS0040968,1
RTS0040971,1
RTS0040973,1
RTS0040975,1
RTS0040979,1
RTS0040985,2
RTS0040987,1
RTS0040990,1
RTS0040993,1
RTS0040996,1
RTS0040997,1
RTS0041000,1
RTS0041004,2
RTS0041005,2
RTS0041015,1
RTS0041016,1
RTS0041017,2
RTS0041018,1
RTS0041019,1
RTS0041020,2
RTS0041025,1
RTS0041027,1
RTS0041028,1
RTS0041031,1
RTS0041035,1
RTS0041036,1
RTS0041037,2
RTS0041043,2
RTS0041045,1
RTS0041046,1
RTS0041048,1
RTS0041049,1
RTS0041050,1
RTS0041051,1
RTS0041052,1
RTS0041055,1
RTS0041059,2
RTS0041063,1
RTS0041064,1
RTS0041071,1
RTS0041076,1
RTS0041077,1
RTS0041078,1
RTS0041079,1
RTS0041086,1
RTS0041087,1
RTS0041088,1
RTS0041092,2
RTS0041093,1
RTS0041100,1
RTS0041101,1
RTS0041102,1
RTS0041104,4
RTS0041107,1
RTS0041110,1
RTS0041113,1
RTS0041117,1
RTS0041120,2
RTS0041121,2
RTS0041122,1
RTS0041125,1
RTS0041131,1
RTS0041136,2
RTS0041138,1
RTS0041146,1
RTS0041148,1
RTS0041149,1
RTS0041151,3
RTS0041152,1
RTS0041153,3
RTS0041154,2
RTS0041155,4
RTS0041157,1
RTS0041158,1
RTS0041164,1
RTS0041168,1
RTS0041172,2
RTS0041174,1
RTS0041178,1
RTS0041179,1
RTS0041182,1
RTS0041184,1
RTS0041186,1
RTS0041187,1
RTS0041191,5
RTS0041192,2
RTS0041193,6
RTS0041194,2
RTS0041195,5
RTS0041198,1
RTS0041199,2
RTS0041200,2
RTS0041201,1
RTS0041202,1
RTS0041203,3
RTS0041207,1
RTS0041208,3
RTS0041209,1
RTS0041211,2
RTS0041212,1
RTS0041219,1
RTS0041220,1
RTS0041224,1
RTS0041231,2
RTS0041232,1
RTS0041233,1
RTS0041234,2
RTS0041235,2
RTS0041236,1
RTS0041239,1
RTS0041241,1
RTS0041246,2
RTS0041247,2
RTS0041251,1
RTS0041257,1
RTS0041258,1
RTS0041259,4
RTS0041261,1
RTS0041262,1
RTS0041265,1
RTS0041269,2
RTS0041276,2
RTS0041277,1
RTS0041281,1
RTS0041282,1
RTS0041283,1
RTS0041286,1
RTS0041288,1
RTS0041289,1
RTS0041290,1
RTS0041293,1
RTS0041294,1
RTS0041295,1
RTS0041300,2
RTS0041302,1
RTS0041303,1
RTS0041305,1
RTS0041306,1
RTS0041308,2
RTS0041311,1
RTS0041314,1
RTS0041317,1
RTS0041320,1
RTS0041321,1
RTS0041324,1
RTS0041325,1
RTS0041326,1
RTS0041327,1
RTS0041328,1
RTS0041350,2
RTS0041354,1
RTS0041360,1
RTS0041363,2
RTS0041364,1
RTS0041365,1
RTS0041369,1
RTS0041371,1
RTS0041372,1
RTS0041373,1
RTS0041377,2
RTS0041378,1
RTS0041380,1
RTS0041387,1
RTS0041388,1
RTS0041393,1
RTS0041396,1
RTS0041398,1
RTS0041400,1
RTS0041402,1
RTS0041406,1
RTS0041408,1
RTS0041411,1
RTS0041417,1
RTS0041423,1
RTS0041429,1
RTS0041430,1
RTS0041431,1
RTS0041437,1
RTS0041438,1
RTS0041446,1
RTS0041447,1
RTS0041450,1
RTS0041453,1
RTS0041458,1
RTS0041461,1
RTS0041462,1
RTS0041463,1
RTS0041467,1
RTS0041469,1
RTS0041471,1
RTS0041474,1
RTS0041476,3
RTS0041478,2
RTS0041479,1
RTS0041480,2
RTS0041483,1
RTS0041489,1
RTS0041491,1
RTS0041492,1
RTS0041496,1
RTS0041498,1
RTS0041499,5
RTS0041501,1
RTS0041502,1
RTS0041508,2
RTS0041509,2
RTS0041510,1
RTS0041511,1
RTS0041517,1
RTS0041519,1
RTS0041522,1
RTS0041524,1
RTS0041526,2
RTS0041530,2
RTS0041545,3
RTS0041551,1
RTS0041554,1
RTS0041555,1
RTS0041558,1
RTS0041559,1
RTS0041560,1
RTS0041563,2
RTS0041568,2
RTS0041572,1
RTS0041576,1
RTS0041578,1
RTS0041580,1
RTS0041585,1
RTS0041586,2
RTS0041588,1
RTS0041592,1
RTS0041597,1
RTS0041599,1
RTS0041601,2
RTS0041602,1
RTS0041603,1
RTS0041605,1
RTS0041606,2
RTS0041614,2
RTS0041615,1
RTS0041618,1
RTS0041620,1
RTS0041621,1
RTS0041623,1
RTS0041626,2
RTS0041627,1
RTS0041628,1
RTS0041630,1
RTS0041631,1
RTS0041634,1
RTS0041635,1
RTS0041637,2
RTS0041639,1
RTS0041652,1
RTS0041655,1
RTS0041656,2
RTS0041658,2
RTS0041663,1
RTS0041664,1
RTS0041669,1
RTS0041670,1
RTS0041671,1
RTS0041676,1
RTS0041677,1
RTS0041679,2
RTS0041683,1
RTS0041684,1
RTS0041687,1
RTS0041689,1
RTS0041690,2
RTS0041692,1
RTS0041693,2
RTS0041696,1
RTS0041698,1
RTS0041701,1
RTS0041702,1
RTS0041706,1
RTS0041708,1
RTS0041709,1
RTS0041710,1
RTS0041716,3
RTS0041717,2
RTS0041718,4
RTS0041719,6
RTS0041720,9
RTS0041721,1
RTS0041723,2
RTS0041726,3
RTS0041727,1
RTS0041730,1
RTS0041735,1
RTS0041736,2
RTS0041743,2
RTS0041747,2
RTS0041748,1
RTS0041751,1
RTS0041753,1
RTS0041758,2
RTS0041760,1
RTS0041761,1
RTS0041764,1
RTS0041768,2
RTS0041772,1
RTS0041773,1
RTS0041776,1
RTS0041791,2
RTS0041796,1
RTS0041801,1
RTS0041805,1
RTS0041810,1
RTS0041811,1
RTS0041813,1
RTS0041814,2
RTS0041815,1
RTS0041816,2
RTS0041821,2
RTS0041822,2
RTS0041824,2
RTS0041826,1
RTS0041829,1
RTS0041832,1
RTS0041835,1
RTS0041836,2
RTS0041839,1
RTS0041843,1
RTS0041848,1
RTS0041850,1
RTS0041853,2
RTS0041861,2
RTS0041864,1
RTS0041869,1
RTS0041872,1
RTS0041873,1
RTS0041874,2
RTS0041883,2
RTS0041885,2
RTS0041886,1
RTS0041888,1
RTS0041895,1
RTS0041901,1
RTS0041903,2
RTS0041905,1
RTS0041906,1
RTS0041908,4
RTS0041916,2
RTS0041918,2
RTS0041923,2
RTS0041926,1
RTS0041931,2
RTS0041936,1
RTS0041941,1
RTS0041942,1
RTS0041943,1
RTS0041947,1
RTS0041948,1
RTS0041954,2
RTS0041955,1
RTS0041958,2
RTS0041962,1
RTS0041964,1
RTS0041968,1
RTS0041969,1
RTS0041972,1
RTS0041974,1
RTS0041978,3
RTS0041979,1
RTS0041982,1
RTS0041991,2
RTS0041993,1
RTS0041997,1
RTS0042000,1
RTS0042001,1
RTS0042002,1
RTS0042003,2
RTS0042005,1
RTS0042008,1
RTS0042009,1
RTS0042010,1
RTS0042011,2
RTS0042012,1
RTS0042020,1
RTS0042021,1
RTS0042022,1
RTS0042023,3
RTS0042024,2
RTS0042029,1
RTS0042031,1
RTS0042036,3
RTS0042039,2
RTS0042041,1
RTS0042045,1
RTS0042050,1
RTS0042051,2
RTS0042052,1
RTS0042056,2
RTS0042057,1
RTS0042058,1
RTS0042061,1
RTS0042063,1
RTS0042067,3
RTS0042068,1
RTS0042069,1
RTS0042071,2
RTS0042079,1
RTS0042081,1
RTS0042082,1
RTS0042083,1
RTS0042084,2
RTS0042088,1
RTS0042089,1
RTS0042091,1
RTS0042092,1
RTS0042101,1
RTS0042105,1
RTS0042109,1
RTS0042111,1
RTS0042121,2
RTS0042123,1
RTS0042126,2
RTS0042127,1
RTS0042128,2
RTS0042131,1
RTS0042133,1
RTS0042136,3
RTS0042137,1
RTS0042139,1
RTS0042141,2
RTS0042144,1
RTS0042145,1
RTS0042146,1
RTS0042150,1
RTS0042155,1
RTS0042160,1
RTS0042161,1
RTS0042164,1
RTS0042165,1
RTS0042166,2
RTS0042171,1
RTS0042172,3
RTS0042173,3
RTS0042174,1
RTS0042175,4
RTS0042177,1
RTS0042178,1
RTS0042181,1
RTS0042183,3
RTS0042186,1
RTS0042190,1
RTS0042191,1
RTS0042193,1
RTS0042195,1
RTS0042197,1
RTS0042204,1
RTS0042213,1
RTS0042215,1
RTS0042216,1
RTS0042219,1
RTS0042224,2
RTS0042226,1
RTS0042227,2
RTS0042228,2
RTS0042230,2
RTS0042231,1
RTS0042232,2
RTS0042233,1
RTS0042239,2
RTS0042240,1
RTS0042244,1
RTS0042246,2
RTS0042247,1
RTS0042250,1
RTS0042257,1
RTS0042262,1
RTS0042263,1
RTS0042266,1
RTS0042268,2
RTS0042269,1
RTS0042280,1
RTS0042284,1
RTS0042288,1
RTS0042291,1
RTS0042292,1
RTS0042293,1
RTS0042294,1
RTS0042296,1
RTS0042300,1
RTS0042302,1
RTS0042303,1
RTS0042304,1
RTS0042309,1
RTS0042314,1
RTS0042316,1
RTS0042321,1
RTS0042322,1
RTS0042326,2
RTS0042328,2
RTS0042332,2
RTS0042334,2
RTS0042338,1
RTS0042340,2
RTS0042341,1
RTS0042342,1
RTS0042343,1
RTS0042344,1
RTS0042345,1
RTS0042349,1
RTS0042350,1
RTS0042351,1
RTS0042352,1
RTS0042353,1
RTS0042359,1
RTS0042360,2
RTS0042361,1
RTS0042366,2
RTS0042371,1
RTS0042375,1
RTS0042377,1
RTS0042378,1
RTS0042381,1
RTS0042382,1
RTS0042383,2
RTS0042388,1
RTS0042390,1
RTS0042391,1
RTS0042394,1
RTS0042397,1
RTS0042399,1
RTS0042405,1
RTS0042410,1
RTS0042416,2
RTS0042419,1
RTS0042420,2
RTS0042421,1
RTS0042424,1
RTS0042437,1
RTS0042440,1
RTS0042442,1
RTS0042447,2
RTS0042448,1
RTS0042461,1
RTS0042462,1
RTS0042464,2
RTS0042465,2
RTS0042466,1
RTS0042473,1
RTS0042476,1
RTS0042478,1
RTS0042484,4
RTS0042485,3
RTS0042486,1
RTS0042487,1
RTS0042496,1
RTS0042497,1
RTS0042500,1
RTS0042507,1
RTS0042508,1
RTS0042509,1
RTS0042510,1
RTS0042526,1
RTS0042533,1
RTS0042535,1
RTS0042539,1
RTS0042554,1
RTS0042560,1
RTS0042563,1
RTS0042566,1
RTS0042567,2
RTS0042572,1
RTS0042573,1
RTS0042576,2
RTS0042578,1
RTS0042581,1
RTS0042582,1
RTS0042583,1
RTS0042586,8
RTS0042587,4
RTS0042588,4
RTS0042589,6
RTS0042590,6
RTS0042591,1
RTS0042600,1
RTS0042603,2
RTS0042605,1
RTS0042607,1
RTS0042610,1
RTS0042611,2
RTS0042612,1
RTS0042613,1
RTS0042615,3
RTS0042618,1
RTS0042626,1
RTS0042628,1
RTS0042630,1
RTS0042633,2
RTS0042637,2
RTS0042638,2
RTS0042640,1
RTS0042644,1
RTS0042653,1
RTS0042654,1
RTS0042656,1
RTS0042659,1
RTS0042662,1
RTS0042663,1
RTS0042666,1
RTS0042668,1
RTS0042671,1
RTS0042676,1
RTS0042680,1
RTS0042681,1
RTS0042682,1
RTS0042683,1
RTS0042684,1
RTS0042686,1
RTS0042691,1
RTS0042693,1
RTS0042695,1
RTS0042696,1
RTS0042698,1
RTS0042701,1
RTS0042702,1
RTS0042705,1
RTS0042710,1
RTS0042711,18
RTS0042712,17
RTS0042713,10
RTS0042714,22
RTS0042715,7
RTS0042718,1
RTS0042719,1
RTS0042723,2
RTS0042728,1
RTS0042733,1
RTS0042735,1
RTS0042736,1
RTS0042739,1
RTS0042742,1
RTS0042745,1
RTS0042748,1
RTS0042753,1
RTS0042756,1
RTS0042758,1
RTS0042759,1
RTS0042765,2
RTS0042767,1
RTS0042769,1
RTS0042775,2
RTS0042776,1
RTS0042778,1
RTS0042780,2
RTS0042783,1
RTS0042786,2
RTS0042788,1
RTS0042789,3
RTS0042792,1
RTS0042795,1
RTS0042797,1
RTS0042800,1
RTS0042805,1
RTS0042808,2
RTS0042809,1
RTS0042810,1
RTS0042812,2
RTS0042814,1
RTS0042817,1
RTS0042818,1
RTS0042823,1
RTS0042826,1
RTS0042829,1
RTS0042834,1
RTS0042837,1
RTS0042840,1
RTS0042847,3
RTS0042848,2
RTS0042851,1
RTS0042858,1
RTS0042859,3
RTS0042860,1
RTS0042867,1
RTS0042870,2
RTS0042873,1
RTS0042876,1
RTS0042877,1
RTS0042879,1
RTS0042883,1
RTS0042884,3
RTS0042885,1
RTS0042889,1
RTS0042892,1
RTS0042893,1
RTS0042895,1
RTS0042896,2
RTS0042897,2
RTS0042898,1
RTS0042900,1
RTS0042901,3
RTS0042902,1
RTS0042908,1
RTS0042909,1
RTS0042910,1
RTS0042911,1
RTS0042912,1
RTS0042913,1
RTS0042914,1
RTS0042916,1
RTS0042920,1
RTS0042921,2
RTS0042922,3
RTS0042923,1
RTS0042924,1
RTS0042933,1
RTS0042934,1
RTS0042936,1
RTS0042938,1
RTS0042940,1
RTS0042941,2
RTS0042943,3
RTS0042944,1
RTS0042945,2
RTS0042947,1
RTS0042949,1
RTS0042955,2
RTS0042956,1
RTS0042958,1
RTS0042963,1
RTS0042967,1
RTS0042968,1
RTS0042969,1
RTS0042971,1
RTS0042972,2
RTS0042974,1
RTS0042975,1
RTS0042977,2
RTS0042978,1
RTS0042981,1
RTS0042982,1
RTS0042983,2
RTS0042984,1
RTS0042985,1
RTS0042991,1
RTS0042995,3
RTS0042998,1
RTS0043006,1
RTS0043007,1
RTS0043008,1
RTS0043009,1
RTS0043011,1
RTS0043013,1
RTS0043014,2
RTS0043017,1
RTS0043019,1
RTS0043020,1
RTS0043022,1
RTS0043029,1
RTS0043031,1
RTS0043032,1
RTS0043034,1
RTS0043035,1
RTS0043037,2
RTS0043040,1
RTS0043042,1
RTS0043045,1
RTS0043050,1
RTS0043052,1
RTS0043053,2
RTS0043057,1
RTS0043058,1
RTS0043060,1
RTS0043063,2
RTS0043064,1
RTS0043065,1
RTS0043068,2
RTS0043069,1
RTS0043070,2
RTS0043071,1
RTS0043073,2
RTS0043074,1
RTS0043082,1
RTS0043083,2
RTS0043084,2
RTS0043085,1
RTS0043089,2
RTS0043092,3
RTS0043095,1
RTS0043098,1
RTS0043100,1
RTS0043103,3
RTS0043104,1
RTS0043106,1
RTS0043107,1
RTS0043110,1
RTS0043111,1
RTS0043116,1
RTS0043126,1
RTS0043128,1
RTS0043131,2
RTS0043137,1
RTS0043138,2
RTS0043140,1
RTS0043141,1
RTS0043144,1
RTS0043146,1
RTS0043147,2
RTS0043150,2
RTS0043151,1
RTS0043154,1
RTS0043155,2
RTS0043156,1
RTS0043157,1
RTS0043160,2
RTS0043161,1
RTS0043163,1
RTS0043165,1
RTS0043171,2
RTS0043173,2
RTS0043175,2
RTS0043177,2
RTS0043178,1
RTS0043179,1
RTS0043180,1
RTS0043181,1
RTS0043186,1
RTS0043187,1
RTS0043190,1
RTS0043193,1
RTS0043194,2
RTS0043196,2
RTS0043198,1
RTS0043199,3
RTS0043200,1
RTS0043201,1
RTS0043203,1
RTS0043205,2
RTS0043208,1
RTS0043211,1
RTS0043212,1
RTS0043217,2
RTS0043218,1
RTS0043223,1
RTS0043225,2
RTS0043227,1
RTS0043228,1
RTS0043229,1
RTS0043230,2
RTS0043231,1
RTS0043233,1
RTS0043237,1
RTS0043243,1
RTS0043246,1
RTS0043248,1
RTS0043249,1
RTS0043250,1
RTS0043252,1
RTS0043253,1
RTS0043257,1
RTS0043259,1
RTS0043261,1
RTS0043262,1
RTS0043263,1
RTS0043265,1
RTS0043271,1
RTS0043272,4
RTS0043273,1
RTS0043275,1
RTS0043278,2
RTS0043291,4
RTS0043292,1
RTS0043299,1
RTS0043300,1
RTS0043301,1
RTS0043302,1
RTS0043306,1
RTS0043309,1
RTS0043312,1
RTS0043313,1
RTS0043329,1
RTS0043332,2
RTS0043334,2
RTS0043337,2
RTS0043341,1
RTS0043347,1
RTS0043353,1
RTS0043356,1
RTS0043358,1
RTS0043359,1
RTS0043360,1
RTS0043364,1
RTS0043368,1
RTS0043371,2
RTS0043374,1
RTS0043377,2
RTS0043379,3
RTS0043381,1
RTS0043388,1
RTS0043389,1
RTS0043390,1
RTS0043392,2
RTS0043396,2
RTS0043397,1
RTS0043399,1
RTS0043400,1
RTS0043401,1
RTS0043403,1
RTS0043404,1
RTS0043412,1
RTS0043417,1
RTS0043418,1
RTS0043419,1
RTS0043421,1
RTS0043426,2
RTS0043427,1
RTS0043431,1
RTS0043434,1
RTS0043435,3
RTS0043447,1
RTS0043449,2
RTS0043450,1
RTS0043452,1
RTS0043454,1
RTS0043458,1
RTS0043466,2
RTS0043468,1
RTS0043472,2
RTS0043476,1
RTS0043483,1
RTS0043484,1
RTS0043485,2
RTS0043487,2
RTS0043488,2
RTS0043490,1
RTS0043492,2
RTS0043493,2
RTS0043494,1
RTS0043495,1
RTS0043496,2
RTS0043497,1
RTS0043498,2
RTS0043500,1
RTS0043505,1
RTS0043511,1
RTS0043512,1
RTS0043514,2
RTS0043515,1
RTS0043518,1
RTS0043521,1
RTS0043522,1
RTS0043523,1
RTS0043525,1
RTS0043526,1
RTS0043532,1
RTS0043535,1
RTS0043537,1
RTS0043541,1
RTS0043545,1
RTS0043547,1
RTS0043549,1
RTS0043556,1
RTS0043560,1
RTS0043564,1
RTS0043565,1
RTS0043566,1
RTS0043567,1
RTS0043568,2
RTS0043570,2
RTS0043572,1
RTS0043575,1
RTS0043577,1
RTS0043580,2
RTS0043581,1
RTS0043582,1
RTS0043584,1
RTS0043585,1
RTS0043587,1
RTS0043589,1
RTS0043591,1
RTS0043594,1
RTS0043597,1
RTS0043602,1
RTS0043603,1
RTS0043613,1
RTS0043616,2
RTS0043618,1
RTS0043619,1
RTS0043620,1
RTS0043621,1
RTS0043629,1
RTS0043633,2
RTS0043636,1
RTS0043644,1
RTS0043645,1
RTS0043646,1
RTS0043647,1
RTS0043648,1
RTS0043650,1
RTS0043651,2
RTS0043655,1
RTS0043656,1
RTS0043657,1
RTS0043663,2
RTS0043669,2
RTS0043673,1
RTS0043679,1
RTS0043684,2
RTS0043685,1
RTS0043690,2
RTS0043691,1
RTS0043693,1
RTS0043694,1
RTS0043700,1
RTS0043702,1
RTS0043705,1
RTS0043713,1
RTS0043714,1
RTS0043717,1
RTS0043720,1
RTS0043721,1
RTS0043723,1
RTS0043724,1
RTS0043725,1
RTS0043726,2
RTS0043729,1
RTS0043731,1
RTS0043733,1
RTS0043734,1
RTS0043742,1
RTS0043743,1
RTS0043748,1
RTS0043750,1
RTS0043754,1
RTS0043755,1
RTS0043758,1
RTS0043760,2
RTS0043761,3
RTS0043764,2
RTS0043769,1
RTS0043770,1
RTS0043772,1
RTS0043774,1
RTS0043779,2
RTS0043780,1
RTS0043783,2
RTS0043784,2
RTS0043786,1
RTS0043787,1
RTS0043792,1
RTS0043796,1
RTS0043798,1
RTS0043799,1
RTS0043802,2
RTS0043805,1
RTS0043807,2
RTS0043808,1
RTS0043811,4
RTS0043812,5
RTS0043814,3
RTS0043815,3
RTS0043817,1
RTS0043821,2
RTS0043822,1
RTS0043823,1
RTS0043825,1
RTS0043827,1
RTS0043830,1
RTS0043833,1
RTS0043838,1
RTS0043846,1
RTS0043848,1
RTS0043849,1
RTS0043851,1
RTS0043852,1
RTS0043854,2
RTS0043862,1
RTS0043863,1
RTS0043864,1
RTS0043865,1
RTS0043868,2
RTS0043870,1
RTS0043872,1
RTS0043873,1
RTS0043875,1
RTS0043878,1
RTS0043882,1
RTS0043887,1
RTS0043890,1
RTS0043892,1
RTS0043893,3
RTS0043896,1
RTS0043897,2
RTS0043898,1
RTS0043900,2
RTS0043903,1
RTS0043907,1
RTS0043912,1
RTS0043920,2
RTS0043922,1
RTS0043925,2
RTS0043926,1
RTS0043931,2
RTS0043932,1
RTS0043940,1
RTS0043941,1
RTS0043943,1
RTS0043947,1
RTS0043951,1
RTS0043955,1
RTS0043958,2
RTS0043962,2
RTS0043964,2
RTS0043965,1
RTS0043966,1
RTS0043967,1
RTS0043969,1
RTS0043971,2
RTS0043972,1
RTS0043973,1
RTS0043974,1
RTS0043975,2
RTS0043977,1
RTS0043978,1
RTS0043981,1
RTS0043984,1
RTS0043986,1
RTS0043990,1
RTS0043996,1
RTS0043997,1
RTS0044004,1
RTS0044007,1
RTS0044012,2
RTS0044013,3
RTS0044014,2
RTS0044015,2
RTS0044025,1
RTS0044027,1
RTS0044029,1
RTS0044030,1
RTS0044036,8
RTS0044038,1
RTS0044039,1
RTS0044040,8
RTS0044043,2
RTS0044046,1
RTS0044048,1
RTS0044049,1
RTS0044051,1
RTS0044052,1
RTS0044054,1
RTS0044057,2
RTS0044061,2
RTS0044067,1
RTS0044068,2
RTS0044070,1
RTS0044071,1
RTS0044072,1
RTS0044074,1
RTS0044077,1
RTS0044078,2
RTS0044079,1
RTS0044081,1
RTS0044082,1
RTS0044083,2
RTS0044084,1
RTS0044094,1
RTS0044095,1
RTS0044097,1
RTS0044100,1
RTS0044102,1
RTS0044103,1
RTS0044104,2
RTS0044106,1
RTS0044107,1
RTS0044109,1
RTS0044110,2
RTS0044111,2
RTS0044113,2
RTS0044114,1
RTS0044116,1
RTS0044121,1
RTS0044123,2
RTS0044124,3
RTS0044125,1
RTS0044128,1
RTS0044131,1
RTS0044134,1
RTS0044137,3
RTS0044138,1
RTS0044139,1
RTS0044140,2
RTS0044142,1
RTS0044144,1
RTS0044146,2
RTS0044153,1
RTS0044154,3
RTS0044157,1
RTS0044158,2
RTS0044159,1
RTS0044160,5
RTS0044162,1
RTS0044165,2
RTS0044168,1
RTS0044171,1
RTS0044177,1
RTS0044181,1
RTS0044183,1
RTS0044194,1
RTS0044195,1
RTS0044199,1
RTS0044208,1
RTS0044211,1
RTS0044212,1
RTS0044214,1
RTS0044216,2
RTS0044217,1
RTS0044222,1
RTS0044224,1
RTS0044226,1
RTS0044229,1
RTS0044232,1
RTS0044233,1
RTS0044236,1
RTS0044240,2
RTS0044246,1
RTS0044251,3
RTS0044253,1
RTS0044255,2
RTS0044256,1
RTS0044257,1
RTS0044258,1
RTS0044260,1
RTS0044261,1
RTS0044262,3
RTS0044265,1
RTS0044270,1
RTS0044272,1
RTS0044282,1
RTS0044283,1
RTS0044284,1
RTS0044285,1
RTS0044296,3
RTS0044297,1
RTS0044298,1
RTS0044299,2
RTS0044300,3
RTS0044301,2
RTS0044306,2
RTS0044307,1
RTS0044308,2
RTS0044309,1
RTS0044315,1
RTS0044316,1
RTS0044328,1
RTS0044333,2
RTS0044335,1
RTS0044336,1
RTS0044337,2
RTS0044338,2
RTS0044340,1
RTS0044344,2
RTS0044345,1
RTS0044346,1
RTS0044347,2
RTS0044349,1
RTS0044351,1
RTS0044353,1
RTS0044354,1
RTS0044357,1
RTS0044361,2
RTS0044365,1
RTS0044368,2
RTS0044373,1
RTS0044375,1
RTS0044376,1
RTS0044380,3
RTS0044382,1
RTS0044383,1
RTS0044385,1
RTS0044386,2
RTS0044390,1
RTS0044391,1
RTS0044392,4
RTS0044393,2
RTS0044394,3
RTS0044395,2
RTS0044396,1
RTS0044400,1
RTS0044403,2
RTS0044410,1
RTS0044412,1
RTS0044413,1
RTS0044415,2
RTS0044420,1
RTS0044427,1
RTS0044429,3
RTS0044431,1
RTS0044436,1
RTS0044439,1
RTS0044441,1
RTS0044443,2
RTS0044444,1
RTS0044446,1
RTS0044459,1
RTS0044460,1
RTS0044468,1
RTS0044473,1
RTS0044474,1
RTS0044475,2
RTS0044476,1
RTS0044477,1
RTS0044478,1
RTS0044480,1
RTS0044482,1
RTS0044483,2
RTS0044485,1
RTS0044487,1
RTS0044490,2
RTS0044492,1
RTS0044494,1
RTS0044496,1
RTS0044499,3
RTS0044501,5
RTS0044502,3
RTS0044503,2
RTS0044504,2
RTS0044505,2
RTS0044506,1
RTS0044512,1
RTS0044516,1
RTS0044518,2
RTS0044520,1
RTS0044521,2
RTS0044524,1
RTS0044525,2
RTS0044527,2
RTS0044530,1
RTS0044531,1
RTS0044533,1
RTS0044535,1
RTS0044539,1
RTS0044540,1
RTS0044542,1
RTS0044543,1
RTS0044544,3
RTS0044545,2
RTS0044548,2
RTS0044552,1
RTS0044562,1
RTS0044563,2
RTS0044569,1
RTS0044576,1
RTS0044581,1
RTS0044587,1
RTS0044596,1
RTS0044597,1
RTS0044598,1
RTS0044600,2
RTS0044602,1
RTS0044603,1
RTS0044604,1
RTS0044606,1
RTS0044608,1
RTS0044611,1
RTS0044615,1
RTS0044616,1
RTS0044617,2
RTS0044620,1
RTS0044622,1
RTS0044623,1
RTS0044624,1
RTS0044629,1
RTS0044631,1
RTS0044635,1
RTS0044636,1
RTS0044637,2
RTS0044639,5
RTS0044640,2
RTS0044641,2
RTS0044643,1
RTS0044644,2
RTS0044646,1
RTS0044651,1
RTS0044654,2
RTS0044656,2
RTS0044657,3
RTS0044658,10
RTS0044659,6
RTS0044660,5
RTS0044662,2
RTS0044667,1
RTS0044668,1
RTS0044670,1
RTS0044675,2
RTS0044676,2
RTS0044679,1
RTS0044685,1
RTS0044687,5
RTS0044688,1
RTS0044690,1
RTS0044691,3
RTS0044692,2
RTS0044693,1
RTS0044695,1
RTS0044698,2
RTS0044701,3
RTS0044703,1
RTS0044704,2
RTS0044706,1
RTS0044708,1
RTS0044711,1
RTS0044719,1
RTS0044720,2
RTS0044724,1
RTS0044730,1
RTS0044731,1
RTS0044732,2
RTS0044733,2
RTS0044736,1
RTS0044750,1
RTS0044756,2
RTS0044757,1
RTS0044766,1
RTS0044767,1
RTS0044770,1
RTS0044775,3
RTS0044777,2
RTS0044780,2
RTS0044782,1
RTS0044783,1
RTS0044785,1
RTS0044787,1
RTS0044792,1
RTS0044795,2
RTS0044799,1
RTS0044803,1
RTS0044811,3
RTS0044812,1
RTS0044814,1
RTS0044815,1
RTS0044817,2
RTS0044820,1
RTS0044821,2
RTS0044823,1
RTS0044827,1
RTS0044831,1
RTS0044835,1
RTS0044843,3
RTS0044850,1
RTS0044854,1
RTS0044856,1
RTS0044862,1
RTS0044873,1
RTS0044875,1
RTS0044878,2
RTS0044880,2
RTS0044883,2
RTS0044884,1
RTS0044888,1
RTS0044889,2
RTS0044891,1
RTS0044897,1
RTS0044898,2
RTS0044899,1
RTS0044900,1
RTS0044903,1
RTS0044905,2
RTS0044909,2
RTS0044915,1
RTS0044920,1
RTS0044923,1
RTS0044926,1
RTS0044933,1
RTS0044939,1
RTS0044942,1
RTS0044944,1
RTS0044949,2
RTS0044950,1
RTS0044954,1
RTS0044956,1
RTS0044957,3
RTS0044958,1
RTS0044960,1
RTS0044961,1
RTS0044962,3
RTS0044965,1
RTS0044971,1
RTS0044976,2
RTS0044978,1
RTS0044981,1
RTS0044982,1
RTS0044991,1
RTS0044992,1
RTS0044996,1
RTS0044997,1
RTS0045003,1
RTS0045004,1
RTS0045005,1
RTS0045008,1
RTS0045009,1
RTS0045011,2
RTS0045012,1
RTS0045014,2
RTS0045015,1
RTS0045017,2
RTS0045019,2
RTS0045020,2
RTS0045023,2
RTS0045028,1
RTS0045029,1
RTS0045030,1
RTS0045032,1
RTS0045036,1
RTS0045039,1
RTS0045041,1
RTS0045048,1
RTS0045050,1
RTS0045055,1
RTS0045059,1
RTS0045064,1
RTS0045065,1
RTS0045066,2
RTS0045069,4
RTS0045070,1
RTS0045074,1
RTS0045075,1
RTS0045081,1
RTS0045082,1
RTS0045083,2
RTS0045085,1
RTS0045086,1
RTS0045088,2
RTS0045092,2
RTS0045093,1
RTS0045099,1
RTS0045100,1
RTS0045101,1
RTS0045103,1
RTS0045114,3
RTS0045115,1
RTS0045121,1
RTS0045122,1
RTS0045124,2
RTS0045126,1
RTS0045127,1
RTS0045129,1
RTS0045134,2
RTS0045138,1
RTS0045140,1
RTS0045142,1
RTS0045146,3
RTS0045147,1
RTS0045148,1
RTS0045149,1
RTS0045156,2
RTS0045158,1
RTS0045162,2
RTS0045165,1
RTS0045169,1
RTS0045171,2
RTS0045172,1
RTS0045173,1
RTS0045174,1
RTS0045179,2
RTS0045184,1
RTS0045188,3
RTS0045190,1
RTS0045193,2
RTS0045198,1
RTS0045202,1
RTS0045203,1
RTS0045205,2
RTS0045207,1
RTS0045209,2
RTS0045210,1
RTS0045214,1
RTS0045216,2
RTS0045224,3
RTS0045226,2
RTS0045227,2
RTS0045228,4
RTS0045229,3
RTS0045230,7
RTS0045233,1
RTS0045234,3
RTS0045236,2
RTS0045239,1
RTS0045240,1
RTS0045245,1
RTS0045246,1
RTS0045248,1
RTS0045259,2
RTS0045262,1
RTS0045263,1
RTS0045264,2
RTS0045266,1
RTS0045267,1
RTS0045271,1
RTS0045273,1
RTS0045274,2
RTS0045275,2
RTS0045276,1
RTS0045279,1
RTS0045283,1
RTS0045285,1
RTS0045287,1
RTS0045289,2
RTS0045290,2
RTS0045292,2
RTS0045294,1
RTS0045300,1
RTS0045301,2
RTS0045304,1
RTS0045305,1
RTS0045307,1
RTS0045308,1
RTS0045311,1
RTS0045313,2
RTS0045315,2
RTS0045322,1
RTS0045324,1
RTS0045325,1
RTS0045327,1
RTS0045328,1
RTS0045332,1
RTS0045333,1
RTS0045334,2
RTS0045335,1
RTS0045346,1
RTS0045349,2
RTS0045350,1
RTS0045351,1
RTS0045352,3
RTS0045353,1
RTS0045354,1
RTS0045357,1
RTS0045358,1
RTS0045360,1
RTS0045363,1
RTS0045365,1
RTS0045368,1
RTS0045372,2
RTS0045383,1
RTS0045390,2
RTS0045392,1
RTS0045400,2
RTS0045402,1
RTS0045406,1
RTS0045407,1
RTS0045411,1
RTS0045412,2
RTS0045414,1
RTS0045417,1
RTS0045419,1
RTS0045420,2
RTS0045421,10
RTS0045422,4
RTS0045423,1
RTS0045424,7
RTS0045425,5
RTS0045426,1
RTS0045427,1
RTS0045434,1
RTS0045437,2
RTS0045438,2
RTS0045439,1
RTS0045440,1
RTS0045446,2
RTS0045447,1
RTS0045448,2
RTS0045449,1
RTS0045450,1
RTS0045451,2
RTS0045455,1
RTS0045464,1
RTS0045467,2
RTS0045471,1
RTS0045473,1
RTS0045477,1
RTS0045482,1
RTS0045483,1
RTS0045485,2
RTS0045487,1
RTS0045488,1
RTS0045490,1
RTS0045491,3
RTS0045492,1
RTS0045493,2
RTS0045495,1
RTS0045496,2
RTS0045497,1
RTS0045499,1
RTS0045500,1
RTS0045501,1
RTS0045502,3
RTS0045503,2
RTS0045505,2
RTS0045506,3
RTS0045508,2
RTS0045509,3
RTS0045510,3
RTS0045516,1
RTS0045519,1
RTS0045520,1
RTS0045523,1
RTS0045530,2
RTS0045531,2
RTS0045536,2
RTS0045538,3
RTS0045539,2
RTS0045541,1
RTS0045547,1
RTS0045550,1
RTS0045551,1
RTS0045552,2
RTS0045558,1
RTS0045567,2
RTS0045587,2
RTS0045588,1
RTS0045592,1
RTS0045595,2
RTS0045596,1
RTS0045603,1
RTS0045604,1
RTS0045607,1
RTS0045611,1
RTS0045618,1
RTS0045619,1
RTS0045623,1
RTS0045640,1
RTS0045645,2
RTS0045655,2
RTS0045656,1
RTS0045658,2
RTS0045660,1
RTS0045667,1
RTS0045668,1
RTS0045671,1
RTS0045674,1
RTS0045675,1
RTS0045676,1
RTS0045677,1
RTS0045678,3
RTS0045679,1
RTS0045680,4
RTS0045681,1
RTS0045683,1
RTS0045687,1
RTS0045691,1
RTS0045693,2
RTS0045696,2
RTS0045698,1
RTS0045700,1
RTS0045701,3
RTS0045702,1
RTS0045704,1
RTS0045709,1
RTS0045710,1
RTS0045716,1
RTS0045721,1
RTS0045723,1
RTS0045724,1
RTS0045726,1
RTS0045728,2
RTS0045729,1
RTS0045731,2
RTS0045732,1
RTS0045733,1
RTS0045735,1
RTS0045736,2
RTS0045737,7
RTS0045738,2
RTS0045739,8
RTS0045740,1
RTS0045745,1
RTS0045746,2
RTS0045747,1
RTS0045748,2
RTS0045750,1
RTS0045754,3
RTS0045756,1
RTS0045757,2
RTS0045758,1
RTS0045759,1
RTS0045760,1
RTS0045762,2
RTS0045764,1
RTS0045765,2
RTS0045766,1
RTS0045767,1
RTS0045768,1
RTS0045772,1
RTS0045774,1
RTS0045775,1
RTS0045777,1
RTS0045781,3
RTS0045782,5
RTS0045783,6
RTS0045784,4
RTS0045785,3
RTS0045787,1
RTS0045788,1
RTS0045793,1
RTS0045798,1
RTS0045801,1
RTS0045802,1
RTS0045803,1
RTS0045806,2
RTS0045807,2
RTS0045808,1
RTS0045809,3
RTS0045811,1
RTS0045812,1
RTS0045813,1
RTS0045814,1
RTS0045815,1
RTS0045816,1
RTS0045818,1
RTS0045820,1
RTS0045824,1
RTS0045825,1
RTS0045826,1
RTS0045827,2
RTS0045828,1
RTS0045829,1
RTS0045831,1
RTS0045837,7
RTS0045838,3
RTS0045840,2
RTS0045842,3
RTS0045846,7
RTS0045848,1
RTS0045849,4
RTS0045852,2
RTS0045857,1
RTS0045863,1
RTS0045866,1
RTS0045867,1
RTS0045868,1
RTS0045870,2
RTS0045871,1
RTS0045883,1
RTS0045884,2
RTS0045886,2
RTS0045890,1
RTS0045892,1
RTS0045894,1
RTS0045896,1
RTS0045898,2
RTS0045899,2
RTS0045900,2
RTS0045903,1
RTS0045905,1
RTS0045908,1
RTS0045911,2
RTS0045917,1
RTS0045918,1
RTS0045920,1
RTS0045922,2
RTS0045926,1
RTS0045930,3
RTS0045932,1
RTS0045935,1
RTS0045939,1
RTS0045942,2
RTS0045943,1
RTS0045945,1
RTS0045947,2
RTS0045948,1
RTS0045950,1
RTS0045954,1
RTS0045955,1
RTS0045958,1
RTS0045961,1
RTS0045971,1
RTS0045979,2
RTS0045980,2
RTS0045981,1
RTS0045982,1
RTS0045992,2
RTS0045993,2
RTS0045995,1
RTS0045996,1
RTS0045998,1
RTS0046000,1
RTS0046001,1
RTS0046003,1
RTS0046005,3
RTS0046008,1
RTS0046009,1
RTS0046013,2
RTS0046017,1
RTS0046020,1
RTS0046022,2
RTS0046025,1
RTS0046026,1
RTS0046028,1
RTS0046031,2
RTS0046038,1
RTS0046040,2
RTS0046041,1
RTS0046046,1
RTS0046050,1
RTS0046051,1
RTS0046052,1
RTS0046054,3
RTS0046055,1
RTS0046056,2
RTS0046057,1
RTS0046060,11
RTS0046061,17
RTS0046062,15
RTS0046063,16
RTS0046064,1
RTS0046065,1
RTS0046068,2
RTS0046069,1
RTS0046070,1
RTS0046076,1
RTS0046078,1
RTS0046079,2
RTS0046081,1
RTS0046082,7
RTS0046083,2
RTS0046084,7
RTS0046085,1
RTS0046087,1
RTS0046092,1
RTS0046094,2
RTS0046095,1
RTS0046097,1
RTS0046099,1
RTS0046100,1
RTS0046101,1
RTS0046102,1
RTS0046103,2
RTS0046104,1
RTS0046105,1
RTS0046115,1
RTS0046119,1
RTS0046124,1
RTS0046128,1
RTS0046136,1
RTS0046140,1
RTS0046142,1
RTS0046144,1
RTS0046147,1
RTS0046157,1
RTS0046160,1
RTS0046162,1
RTS0046165,2
RTS0046176,1
RTS0046183,1
RTS0046185,1
RTS0046186,1
RTS0046187,1
RTS0046191,1
RTS0046194,1
RTS0046196,2
RTS0046198,2
RTS0046213,11
RTS0046214,7
RTS0046215,5
RTS0046216,9
RTS0046217,10
RTS0046220,2
RTS0046221,2
RTS0046223,1
RTS0046225,1
RTS0046232,2
RTS0046234,1
RTS0046235,1
RTS0046237,1
RTS0046245,2
RTS0046247,2
RTS0046249,1
RTS0046250,1
RTS0046253,1
RTS0046254,2
RTS0046257,2
RTS0046263,2
RTS0046265,1
RTS0046266,1
RTS0046274,1
RTS0046276,1
RTS0046279,1
RTS0046281,1
RTS0046282,1
RTS0046286,2
RTS0046288,1
RTS0046289,3
RTS0046293,1
RTS0046295,1
RTS0046306,1
RTS0046308,2
RTS0046309,1
RTS0046314,1
RTS0046319,3
RTS0046320,2
RTS0046322,1
RTS0046327,1
RTS0046328,1
RTS0046332,1
RTS0046347,1
RTS0046348,1
RTS0046352,1
RTS0046354,1
RTS0046355,1
RTS0046356,1
RTS0046358,1
RTS0046360,1
RTS0046362,3
RTS0046384,1
RTS0046386,2
RTS0046388,1
RTS0046392,1
RTS0046395,1
RTS0046397,2
RTS0046401,1
RTS0046402,1
RTS0046404,3
RTS0046406,1
RTS0046408,1
RTS0046410,1
RTS0046412,1
RTS0046413,1
RTS0046414,4
RTS0046418,1
RTS0046420,3
RTS0046421,6
RTS0046427,1
RTS0046435,8
RTS0046440,2
RTS0046441,1
RTS0046443,3
RTS0046445,1
RTS0046449,1
RTS0046450,1
RTS0046452,2
RTS0046453,1
RTS0046454,2
RTS0046456,1
RTS0046457,1
RTS0046460,2
RTS0046461,1
RTS0046466,1
RTS0046469,1
RTS0046471,1
RTS0046472,1
RTS0046474,1
RTS0046483,1
RTS0046484,1
RTS0046491,2
RTS0046494,1
RTS0046496,2
RTS0046497,1
RTS0046499,1
RTS0046500,1
RTS0046503,1
RTS0046505,1
RTS0046509,1
RTS0046516,2
RTS0046517,1
RTS0046520,2
RTS0046522,1
RTS0046526,1
RTS0046527,1
RTS0046528,1
RTS0046532,2
RTS0046536,1
RTS0046537,1
RTS0046538,1
RTS0046539,1
RTS0046545,1
RTS0046549,1
RTS0046550,1
RTS0046552,1
RTS0046553,1
RTS0046556,3
RTS0046558,1
RTS0046561,1
RTS0046564,2
RTS0046566,3
RTS0046572,1
RTS0046583,1
RTS0046585,1
RTS0046587,1
RTS0046589,1
RTS0046590,1
RTS0046591,1
RTS0046592,1
RTS0046595,1
RTS0046599,1
RTS0046600,2
RTS0046601,2
RTS0046602,1
RTS0046605,1
RTS0046607,2
RTS0046612,2
RTS0046616,1
RTS0046619,1
RTS0046620,2
RTS0046621,1
RTS0046623,1
RTS0046624,1
RTS0046625,1
RTS0046631,2
RTS0046632,1
RTS0046634,2
RTS0046635,1
RTS0046636,1
RTS0046640,2
RTS0046641,1
RTS0046642,1
RTS0046645,1
RTS0046649,1
RTS0046654,1
RTS0046655,1
RTS0046656,1
RTS0046658,1
RTS0046663,3
RTS0046665,1
RTS0046666,1
RTS0046680,1
RTS0046681,1
RTS0046686,1
RTS0046689,1
RTS0046691,1
RTS0046699,2
RTS0046700,1
RTS0046702,1
RTS0046703,7
RTS0046704,5
RTS0046705,10
RTS0046706,5
RTS0046707,14
RTS0046708,8
RTS0046710,1
RTS0046713,1
RTS0046714,1
RTS0046716,1
RTS0046717,1
RTS0046720,2
RTS0046721,1
RTS0046724,1
RTS0046730,1
RTS0046731,1
RTS0046733,1
RTS0046734,1
RTS0046741,1
RTS0046745,1
RTS0046747,1
RTS0046749,1
RTS0046754,2
RTS0046759,2
RTS0046766,1
RTS0046769,2
RTS0046770,4
RTS0046773,1
RTS0046774,1
RTS0046779,1
RTS0046781,2
RTS0046782,3
RTS0046783,1
RTS0046791,1
RTS0046798,1
RTS0046799,1
RTS0046801,25
RTS0046802,5
RTS0046813,1
RTS0046817,1
RTS0046822,1
RTS0046832,1
RTS0046839,1
RTS0046842,3
RTS0046843,2
RTS0046849,1
RTS0046851,4
RTS0046852,1
RTS0046853,1
RTS0046858,1
RTS0046866,2
RTS0046871,27
RTS0046872,84
RTS0046875,1
RTS0046876,1
RTS0046879,1
RTS0046880,1
RTS0046885,2
RTS0046886,1
RTS0046887,1
RTS0046889,1
RTS0046890,1
RTS0046892,1
RTS0046895,1
RTS0046897,1
RTS0046899,1
RTS0046900,3
RTS0046902,1
RTS0046903,2
RTS0046905,1
RTS0046906,1
RTS0046914,1
RTS0046915,2
RTS0046918,2
RTS0046919,2
RTS0046924,8
RTS0046925,2
RTS0046934,1
RTS0046937,1
RTS0046938,1
RTS0046942,1
RTS0046954,1
RTS0046956,1
RTS0046958,1
RTS0046961,1
RTS0046962,1
RTS0046967,2
RTS0047055,1
RTS0047057,2
RTS0047058,1
RTS0047067,1
RTS0047070,1
RTS0047072,1
RTS0047073,2
RTS0047074,2
RTS0047075,1
RTS0047076,1
RTS0047077,1
RTS0047078,1
RTS0047080,1
RTS0047081,1
RTS0047083,1
RTS0047089,1
RTS0047092,1
RTS0047094,1
RTS0047098,1
RTS0047101,1
RTS0047104,1
RTS0047106,1
RTS0047108,3
RTS0047109,1
RTS0047111,1
RTS0047112,1
RTS0047113,4
RTS0047114,1
RTS0047116,1
RTS0047117,1
RTS0047118,1
RTS0047125,4
RTS0047127,2
RTS0047128,1
RTS0047131,3
RTS0047135,1
RTS0047136,3
RTS0047138,1
RTS0047139,1
RTS0047142,2
RTS0047146,1
RTS0047148,3
RTS0047154,2
RTS0047157,1
RTS0047167,1
RTS0047168,2
RTS0047175,1
RTS0047176,2
RTS0047185,1
RTS0047188,1
RTS0047193,1
RTS0047195,1
RTS0047196,2
RTS0047197,2
RTS0047204,1
RTS0047208,2
RTS0047209,5
RTS0047210,9
RTS0047211,6
RTS0047212,3
RTS0047213,1
RTS0047215,1
RTS0047217,1
RTS0047218,1
RTS0047219,1
RTS0047221,3
RTS0047222,2
RTS0047223,2
RTS0047231,1
RTS0047240,1
RTS0047241,1
RTS0047245,1
RTS0047246,1
RTS0047247,1
RTS0047249,1
RTS0047250,1
RTS0047252,2
RTS0047254,2
RTS0047255,1
RTS0047256,1
RTS0047257,1
RTS0047259,2
RTS0047260,1
RTS0047262,2
RTS0047266,2
RTS0047267,4
RTS0047268,2
RTS0047269,1
RTS0047270,1
RTS0047273,1
RTS0047274,1
RTS0047278,5
RTS0047279,3
RTS0047280,1
RTS0047281,3
RTS0047282,2
RTS0047283,1
RTS0047290,4
RTS0047291,3
RTS0047292,4
RTS0047293,1
RTS0047294,4
RTS0047296,1
RTS0047299,1
RTS0047302,2
RTS0047304,1
RTS0047305,1
RTS0047306,5
RTS0047310,1
RTS0047311,2
RTS0047312,3
RTS0047313,1
RTS0047314,2
RTS0047318,1
RTS0047320,2
RTS0047321,2
RTS0047323,1
RTS0047324,2
RTS0047326,2
RTS0047329,1
RTS0047332,1
RTS0047333,1
RTS0047334,1
RTS0047335,1
RTS0047336,1
RTS0047338,1
RTS0047339,1
RTS0047340,2
RTS0047341,2
RTS0047342,3
RTS0047343,3
RTS0047344,3
RTS0047349,1
RTS0047350,1
RTS0047351,2
RTS0047352,1
RTS0047353,1
RTS0047361,1
RTS0047362,1
RTS0047363,1
RTS0047364,1
RTS0047366,1
RTS0047369,1
RTS0047375,1
RTS0047376,1
RTS0047378,1
RTS0047379,1
RTS0047382,1
RTS0047384,1
RTS0047385,2
RTS0047390,2
RTS0047391,4
RTS0047393,1
RTS0047394,1
RTS0047395,2
RTS0047396,1
RTS0047397,1
RTS0047398,1
RTS0047401,1
RTS0047402,1
RTS0047404,1
RTS0047405,1
RTS0047409,1
RTS0047410,1
RTS0047411,2
RTS0047412,2
RTS0047413,5
RTS0047418,1
RTS0047424,1
RTS0047429,1
RTS0047430,1
RTS0047431,1
RTS0047432,3
RTS0047433,3
RTS0047434,1
RTS0047435,1
RTS0047437,1
RTS0047439,1
RTS0047441,2
RTS0047448,1
RTS0047450,1
RTS0047452,1
RTS0047456,1
RTS0047457,1
RTS0047458,1
RTS0047462,1
RTS0047464,1
RTS0047465,1
RTS0047466,1
RTS0047468,1
RTS0047469,1
RTS0047476,2
RTS0047477,2
RTS0047479,1
RTS0047483,2
RTS0047484,1
RTS0047490,1
RTS0047492,1
RTS0047494,1
RTS0047499,1
RTS0047500,1
RTS0047502,1
RTS0047504,1
RTS0047507,1
RTS0047508,1
RTS0047509,1
RTS0047515,1
RTS0047516,3
RTS0047517,1
RTS0047520,1
RTS0047528,1
RTS0047529,1
RTS0047530,1
RTS0047531,1
RTS0047537,1
RTS0047538,2
RTS0047540,1
RTS0047541,3
RTS0047548,2
RTS0047550,1
RTS0047558,1
RTS0047562,2
RTS0047566,1
RTS0047567,1
RTS0047577,1
RTS0047579,2
RTS0047587,1
RTS0047590,2
RTS0047592,1
RTS0047593,1
RTS0047594,1
RTS0047598,1
RTS0047601,3
RTS0047602,1
RTS0047603,1
RTS0047614,1
RTS0047616,1
RTS0047627,1
RTS0047631,2
RTS0047632,2
RTS0047633,1
RTS0047648,1
RTS0047662,1
RTS0047670,2
RTS0047674,1
RTS0047678,2
RTS0047680,1
RTS0047681,1
RTS0047682,1
RTS0047686,1
RTS0047688,1
RTS0047689,1
RTS0047695,1
RTS0047697,1
RTS0047700,1
RTS0047702,1
RTS0047703,2
RTS0047704,1
RTS0047707,1
RTS0047709,1
RTS0047712,1
RTS0047716,1
RTS0047718,2
RTS0047723,2
RTS0047726,1
RTS0047730,1
RTS0047736,1
RTS0047737,1
RTS0047738,1
RTS0047739,1
RTS0047742,1
RTS0047745,1
RTS0047749,3
RTS0047757,1
RTS0047758,1
RTS0047769,1
RTS0047772,1
RTS0047774,1
RTS0047775,1
RTS0047780,1
RTS0047782,1
RTS0047786,1
RTS0047787,1
RTS0047790,1
RTS0047795,1
RTS0047801,2
RTS0047802,2
RTS0047816,1
RTS0047819,1
RTS0047821,2
RTS0047822,2
RTS0047823,2
RTS0047825,1
RTS0047827,4
RTS0047828,1
RTS0047833,1
RTS0047836,1
RTS0047837,2
RTS0047838,2
RTS0047839,2
RTS0047840,1
RTS0047843,1
RTS0047844,1
RTS0047850,1
RTS0047853,5
RTS0047854,1
RTS0047857,1
RTS0047858,1
RTS0047859,1
RTS0047862,1
RTS0047865,2
RTS0047866,2
RTS0047867,1
RTS0047869,1
RTS0047871,2
RTS0047873,1
RTS0047878,1
RTS0047879,1
RTS0047882,1
RTS0047883,1
RTS0047884,2
RTS0047890,1
RTS0047891,1
RTS0047892,1
RTS0047895,1
RTS0047896,1
RTS0047897,1
RTS0047900,1
RTS0047901,3
RTS0047902,2
RTS0047906,1
RTS0047907,1
RTS0047908,2
RTS0047909,1
RTS0047915,1
RTS0047920,2
RTS0047921,3
RTS0047925,1
RTS0047928,2
RTS0047939,1
RTS0047943,1
RTS0047944,1
RTS0047945,1
RTS0047947,1
RTS0047949,2
RTS0047958,1
RTS0047961,2
RTS0047963,1
RTS0047968,1
RTS0047973,2
RTS0047974,1
RTS0047976,1
RTS0047980,1
RTS0047981,6
RTS0047985,3
RTS0047986,1
RTS0047991,4
RTS0047996,3
RTS0047997,2
RTS0047998,2
RTS0048003,1
RTS0048012,1
RTS0048013,1
RTS0048015,31
RTS0048016,44
RTS0048018,1
RTS0048020,1
RTS0048022,2
RTS0048027,2
RTS0048031,1
RTS0048033,1
RTS0048038,1
RTS0048040,1
RTS0048043,1
RTS0048046,1
RTS0048047,1
RTS0048048,1
RTS0048054,3
RTS0048055,2
RTS0048062,1
RTS0048063,1
RTS0048064,1
RTS0048065,1
RTS0048066,1
RTS0048068,1
RTS0048072,2
RTS0048074,1
RTS0048077,2
RTS0048080,1
RTS0048090,1
RTS0048093,2
RTS0048098,13
RTS0048099,20
RTS0048100,20
RTS0048101,30
RTS0048102,23
RTS0048105,1
RTS0048112,1
RTS0048114,1
RTS0048115,1
RTS0048116,1
RTS0048120,1
RTS0048131,1
RTS0048132,2
RTS0048134,3
RTS0048135,3
RTS0048136,1
RTS0048138,2
RTS0048141,1
RTS0048142,1
RTS0048147,1
RTS0048148,1
RTS0048150,1
RTS0048152,1
RTS0048153,1
RTS0048154,1
RTS0048160,15
RTS0048161,28
RTS0048162,1
RTS0048164,19
RTS0048168,1
RTS0048178,1
RTS0048179,2
RTS0048182,2
RTS0048183,2
RTS0048184,1
RTS0048185,2
RTS0048188,1
RTS0048189,1
RTS0048190,1
RTS0048194,1
RTS0048197,1
RTS0048198,1
RTS0048200,1
RTS0048204,1
RTS0048205,2
RTS0048210,1
RTS0048218,2
RTS0048219,2
RTS0048227,2
RTS0048231,1
RTS0048232,2
RTS0048233,1
RTS0048237,1
RTS0048238,1
RTS0048239,2
RTS0048241,1
RTS0048243,1
RTS0048246,1
RTS0049345,1
RTS0049350,1
RTS0049351,2
RTS0049352,2
RTS0049353,1
RTS0049354,2
RTS0049355,1
RTS0049357,1
RTS0049358,1
RTS0049361,1
RTS0049362,2
RTS0049366,4
RTS0049367,4
RTS0049369,1
RTS0049371,3
RTS0049374,3
RTS0049377,1
RTS0049378,1
RTS0049381,1
RTS0049384,2
RTS0049386,2
RTS0049390,1
RTS0049391,1
RTS0049392,1
RTS0049393,2
RTS0049395,1
RTS0049396,8
RTS0049397,13
RTS0049398,8
RTS0049399,6
RTS0049401,2
RTS0049402,2
RTS0049404,1
RTS0049411,1
RTS0049413,2
RTS0049419,1
RTS0049422,2
RTS0049424,1
RTS0049428,2
RTS0049429,3
RTS0049430,2
RTS0049431,2
RTS0049433,1
RTS0049435,2
RTS0049437,1
RTS0049438,1
RTS0049439,2
RTS0049440,1
RTS0049442,2
RTS0049447,1
RTS0049455,1
RTS0049460,1
RTS0049461,3
RTS0049462,1
RTS0049464,1
RTS0049468,1
RTS0049470,1
RTS0049477,1
RTS0049478,1
RTS0049479,58
RTS0049480,4
RTS0049484,1
RTS0997083,1
RTS0997084,1
RTS0997086,1
RTS0997087,1
RTS0997088,1164
RTS0997089,145
RTS0997090,4
RTS0997091,1
RTS0997094,1
RTS0997095,1
RTS0997098,3
RTS0997099,1
RTS0997109,1
RTS0997113,1
RTS0997116,1
RTS0997121,3
RTS0997122,3
RTS0997123,1
RTS0997125,1
RTS0997127,3
RTS0997129,3
</Code_Summary>
