# Supplementary material for: Spatial meta-transcriptomics reveal associations of intratumor bacteria burden with lung cancer cells showing a distinct oncogenic signature
Source: J Immunother Cancer. 2022 Jul 6;10(7):e004698. doi: 10.1136/jitc-2022-004698 (PMC9260850; doi:10.1136/jitc-2022-004698)
Supplement: Supplementary data [file jitc-2022-004698supp009.zip › DSP-1001250002726-A-D01.dcc]

<Header>
FileVersion,0.02
SoftwareVersion,"GeoMx_NGS_Pipeline_ 2.0.0"
Date,2020-6-15
</Header>

<Scan_Attributes>
ID,DSP-1001250002726-A-D01
Plate_ID,1001250002726
Well,D01
</Scan_Attributes>

<NGS_Processing_Attributes>
SeqSetId,
tamperedIni,No
Raw,12825319
Trimmed,12767915
Stitched,12700322
Aligned,12472881
umiQ30,0.9920
rtsQ30,0.9915
</NGS_Processing_Attributes>


<Code_Summary>
RTS0039454,332
RTS0039455,272
RTS0039456,301
RTS0039457,476
RTS0039458,263
RTS0039459,187
RTS0039460,182
RTS0039461,246
RTS0039462,216
RTS0039463,231
RTS0039464,148
RTS0039465,185
RTS0039466,236
RTS0039467,288
RTS0039468,161
RTS0039469,184
RTS0039470,182
RTS0039471,203
RTS0039472,215
RTS0039473,144
RTS0039474,242
RTS0039475,240
RTS0039476,296
RTS0039477,333
RTS0039478,302
RTS0039479,178
RTS0039480,143
RTS0039481,150
RTS0039482,152
RTS0039483,160
RTS0039484,180
RTS0039485,209
RTS0039486,149
RTS0039487,103
RTS0039488,194
RTS0039489,178
RTS0039490,158
RTS0039491,158
RTS0039492,124
RTS0039493,180
RTS0039494,195
RTS0039495,127
RTS0039496,165
RTS0039497,153
RTS0039498,158
RTS0039499,1151
RTS0039500,962
RTS0039501,1041
RTS0039502,1314
RTS0039503,1122
RTS0039504,166
RTS0039505,178
RTS0039506,163
RTS0039507,318
RTS0039508,213
RTS0039509,167
RTS0039510,281
RTS0039511,2674
RTS0039512,2341
RTS0039513,2716
RTS0039514,3634
RTS0039515,3321
RTS0039516,163
RTS0039517,132
RTS0039518,160
RTS0039519,125
RTS0039520,146
RTS0039521,186
RTS0039522,216
RTS0039523,185
RTS0039524,224
RTS0039525,275
RTS0039526,229
RTS0039527,257
RTS0039528,214
RTS0039529,261
RTS0039530,221
RTS0039531,220
RTS0039532,226
RTS0039533,230
RTS0039534,165
RTS0039535,191
RTS0039536,152
RTS0039537,126
RTS0039538,141
RTS0039539,178
RTS0039540,120
RTS0039541,170
RTS0039542,163
RTS0039543,179
RTS0039544,143
RTS0039545,188
RTS0039546,134
RTS0039547,134
RTS0039548,187
RTS0039549,164
RTS0039550,130
RTS0039551,121
RTS0039552,101
RTS0039553,157
RTS0039554,120
RTS0039555,164
RTS0039556,129
RTS0039557,143
RTS0039558,124
RTS0039559,162
RTS0039560,134
RTS0039561,131
RTS0039562,164
RTS0039563,136
RTS0039564,172
RTS0039565,163
RTS0039566,147
RTS0039567,136
RTS0039568,153
RTS0039569,123
RTS0039570,141
RTS0039571,112
RTS0039572,146
RTS0039573,161
RTS0039574,136
RTS0039575,143
RTS0039576,188
RTS0039577,276
RTS0039578,225
RTS0039579,265
RTS0039580,235
RTS0039581,298
RTS0039582,310
RTS0039583,360
RTS0039584,298
RTS0039585,298
RTS0039586,177
RTS0039587,157
RTS0039588,199
RTS0039589,232
RTS0039590,201
RTS0039591,466
RTS0039592,376
RTS0039593,343
RTS0039594,456
RTS0039595,389
RTS0039596,162
RTS0039597,161
RTS0039598,154
RTS0039599,156
RTS0039600,161
RTS0039601,122
RTS0039602,137
RTS0039603,119
RTS0039604,160
RTS0039605,118
RTS0039606,123
RTS0039607,168
RTS0039608,160
RTS0039609,146
RTS0039610,136
RTS0039611,207
RTS0039612,166
RTS0039613,180
RTS0039614,145
RTS0039615,124
RTS0039616,122
RTS0039617,98
RTS0039619,145
RTS0039620,111
RTS0039621,148
RTS0039622,147
RTS0039623,130
RTS0039624,164
RTS0039625,144
RTS0039626,211
RTS0039627,205
RTS0039628,142
RTS0039629,197
RTS0039630,182
RTS0039631,90
RTS0039632,151
RTS0039633,159
RTS0039634,135
RTS0039635,152
RTS0039636,112
RTS0039637,103
RTS0039638,160
RTS0039639,143
RTS0039640,98
RTS0039641,179
RTS0039642,180
RTS0039643,184
RTS0039644,175
RTS0039645,159
RTS0039646,169
RTS0039647,151
RTS0039648,123
RTS0039649,185
RTS0039650,138
RTS0039651,498
RTS0039652,468
RTS0039653,354
RTS0039654,353
RTS0039655,431
RTS0039656,997
RTS0039657,966
RTS0039658,743
RTS0039659,987
RTS0039660,726
RTS0039661,196
RTS0039662,134
RTS0039663,212
RTS0039664,217
RTS0039665,228
RTS0039666,207
RTS0039667,128
RTS0039668,154
RTS0039669,209
RTS0039670,169
RTS0039671,287
RTS0039672,340
RTS0039673,258
RTS0039674,317
RTS0039675,314
RTS0039676,224
RTS0039677,224
RTS0039678,205
RTS0039679,199
RTS0039680,171
RTS0039681,377
RTS0039682,328
RTS0039683,252
RTS0039684,330
RTS0039685,338
RTS0039686,1038
RTS0039687,1156
RTS0039688,1103
RTS0039689,959
RTS0039690,913
RTS0039691,258
RTS0039692,197
RTS0039693,187
RTS0039694,284
RTS0039695,219
RTS0039696,156
RTS0039697,165
RTS0039698,149
RTS0039699,156
RTS0039700,150
RTS0039701,116
RTS0039702,153
RTS0039703,129
RTS0039704,165
RTS0039705,125
RTS0039706,156
RTS0039707,142
RTS0039708,182
RTS0039709,166
RTS0039710,172
RTS0039711,245
RTS0039712,328
RTS0039713,317
RTS0039714,206
RTS0039715,262
RTS0039716,191
RTS0039717,298
RTS0039718,157
RTS0039719,184
RTS0039720,563
RTS0039721,219
RTS0039722,206
RTS0039723,350
RTS0039724,214
RTS0039725,246
RTS0039726,291
RTS0039727,221
RTS0039728,241
RTS0039729,277
RTS0039730,287
RTS0039731,167
RTS0039732,201
RTS0039733,218
RTS0039734,184
RTS0039735,194
RTS0039736,239
RTS0039737,247
RTS0039738,185
RTS0039739,273
RTS0039740,172
RTS0039741,198
RTS0039742,271
RTS0039743,231
RTS0039744,205
RTS0039745,268
RTS0039746,159
RTS0039747,152
RTS0039749,171
RTS0039750,164
RTS0039751,135
RTS0039752,147
RTS0039753,185
RTS0039754,140
RTS0039755,161
RTS0039756,181
RTS0039757,153
RTS0039758,182
RTS0039759,134
RTS0039760,188
RTS0039761,189
RTS0039762,219
RTS0039763,230
RTS0039764,175
RTS0039765,250
RTS0039766,282
RTS0039767,269
RTS0039768,328
RTS0039769,272
RTS0039770,363
RTS0039771,243
RTS0039772,291
RTS0039773,338
RTS0039774,272
RTS0039775,294
RTS0039776,167
RTS0039777,165
RTS0039778,129
RTS0039779,125
RTS0039780,153
RTS0039781,452
RTS0039782,267
RTS0039783,343
RTS0039784,287
RTS0039785,433
RTS0039786,174
RTS0039787,150
RTS0039788,154
RTS0039789,159
RTS0039790,208
RTS0039791,328
RTS0039792,235
RTS0039793,226
RTS0039794,319
RTS0039795,203
RTS0039796,199
RTS0039797,190
RTS0039798,186
RTS0039799,209
RTS0039800,175
RTS0039801,296
RTS0039802,264
RTS0039803,387
RTS0039804,367
RTS0039805,298
RTS0039806,158
RTS0039807,128
RTS0039808,150
RTS0039809,137
RTS0039810,181
RTS0039811,149
RTS0039812,192
RTS0039813,161
RTS0039814,241
RTS0039815,190
RTS0039816,182
RTS0039817,181
RTS0039818,171
RTS0039819,209
RTS0039820,150
RTS0039821,201
RTS0039822,248
RTS0039823,284
RTS0039824,221
RTS0039825,241
RTS0039826,145
RTS0039827,216
RTS0039828,168
RTS0039829,212
RTS0039830,183
RTS0039831,140
RTS0039832,228
RTS0039833,205
RTS0039834,202
RTS0039835,271
RTS0039836,390
RTS0039838,275
RTS0039839,377
RTS0039840,230
RTS0039841,205
RTS0039842,236
RTS0039843,188
RTS0039844,230
RTS0039845,197
RTS0039846,229
RTS0039847,190
RTS0039848,163
RTS0039849,137
RTS0039850,170
RTS0039851,225
RTS0039852,242
RTS0039853,223
RTS0039854,215
RTS0039855,192
RTS0039856,129
RTS0039857,132
RTS0039858,143
RTS0039859,148
RTS0039860,153
RTS0039861,148
RTS0039862,142
RTS0039863,145
RTS0039864,146
RTS0039865,147
RTS0039866,137
RTS0039867,185
RTS0039868,139
RTS0039869,170
RTS0039870,165
RTS0039871,150
RTS0039872,121
RTS0039873,126
RTS0039874,110
RTS0039875,153
RTS0039876,126
RTS0039877,115
RTS0039878,149
RTS0039879,136
RTS0039880,95
RTS0039881,122
RTS0039882,127
RTS0039883,124
RTS0039884,146
RTS0039885,144
RTS0039886,133
RTS0039887,140
RTS0039888,177
RTS0039890,137
RTS0039891,197
RTS0039892,177
RTS0039893,201
RTS0039894,164
RTS0039895,192
RTS0039896,167
RTS0039897,157
RTS0039898,241
RTS0039899,180
RTS0039900,208
RTS0039901,245
RTS0039902,215
RTS0039903,176
RTS0039904,245
RTS0039905,223
RTS0039906,178
RTS0039907,177
RTS0039908,134
RTS0039909,157
RTS0039910,161
RTS0039911,105
RTS0039912,172
RTS0039913,141
RTS0039914,158
RTS0039915,158
RTS0039916,139
RTS0039917,152
RTS0039918,132
RTS0039919,157
RTS0039920,128
RTS0039921,165
RTS0039922,188
RTS0039923,161
RTS0039924,147
RTS0039925,120
RTS0039926,329
RTS0039927,373
RTS0039928,348
RTS0039929,315
RTS0039930,394
RTS0039931,146
RTS0039932,135
RTS0039933,171
RTS0039934,138
RTS0039935,147
RTS0039936,148
RTS0039937,150
RTS0039938,168
RTS0039939,127
RTS0039940,147
RTS0039941,129
RTS0039942,158
RTS0039943,123
RTS0039944,147
RTS0039945,148
RTS0039946,381
RTS0039947,431
RTS0039948,528
RTS0039949,478
RTS0039950,475
RTS0039951,238
RTS0039952,213
RTS0039953,190
RTS0039954,184
RTS0039955,233
RTS0039956,377
RTS0039957,353
RTS0039958,371
RTS0039959,373
RTS0039960,443
RTS0039961,118
RTS0039962,113
RTS0039963,137
RTS0039964,153
RTS0039965,172
RTS0039966,158
RTS0039967,118
RTS0039968,154
RTS0039969,193
RTS0039970,178
RTS0039971,273
RTS0039972,178
RTS0039973,233
RTS0039974,265
RTS0039975,265
RTS0039976,161
RTS0039977,158
RTS0039978,164
RTS0039979,184
RTS0039980,126
RTS0039981,205
RTS0039982,238
RTS0039983,276
RTS0039984,217
RTS0039985,307
RTS0039986,421
RTS0039987,451
RTS0039988,381
RTS0039989,376
RTS0039990,344
RTS0039991,198
RTS0039992,259
RTS0039993,309
RTS0039994,202
RTS0039995,379
RTS0039996,695
RTS0039997,490
RTS0039998,702
RTS0039999,670
RTS0040000,605
RTS0040001,160
RTS0040002,157
RTS0040003,170
RTS0040004,132
RTS0040005,238
RTS0040006,1093
RTS0040007,1169
RTS0040008,769
RTS0040009,1068
RTS0040010,1072
RTS0040011,182
RTS0040012,113
RTS0040013,158
RTS0040014,144
RTS0040015,146
RTS0040016,234
RTS0040017,281
RTS0040018,221
RTS0040019,325
RTS0040020,337
RTS0040021,142
RTS0040022,154
RTS0040023,142
RTS0040024,131
RTS0040025,131
RTS0040026,206
RTS0040027,262
RTS0040028,259
RTS0040029,230
RTS0040030,303
RTS0040031,163
RTS0040032,147
RTS0040033,125
RTS0040034,147
RTS0040035,84
RTS0040036,175
RTS0040037,162
RTS0040038,168
RTS0040039,136
RTS0040040,153
RTS0040041,121
RTS0040042,134
RTS0040043,125
RTS0040044,158
RTS0040045,134
RTS0040046,187
RTS0040047,197
RTS0040048,205
RTS0040049,134
RTS0040050,123
RTS0040051,211
RTS0040052,162
RTS0040053,205
RTS0040054,198
RTS0040055,169
RTS0040056,152
RTS0040057,151
RTS0040058,126
RTS0040059,154
RTS0040060,145
RTS0040061,145
RTS0040062,131
RTS0040063,145
RTS0040064,161
RTS0040065,141
RTS0040066,171
RTS0040067,153
RTS0040068,180
RTS0040069,149
RTS0040070,184
RTS0040071,131
RTS0040072,160
RTS0040073,172
RTS0040074,177
RTS0040075,181
RTS0040076,241
RTS0040077,397
RTS0040078,238
RTS0040079,265
RTS0040080,287
RTS0040081,174
RTS0040082,142
RTS0040083,125
RTS0040084,137
RTS0040085,150
RTS0040086,144
RTS0040087,135
RTS0040088,158
RTS0040089,142
RTS0040090,130
RTS0040091,149
RTS0040092,121
RTS0040093,169
RTS0040094,135
RTS0040095,149
RTS0040096,189
RTS0040097,179
RTS0040098,143
RTS0040099,179
RTS0040100,176
RTS0040101,137
RTS0040102,126
RTS0040103,117
RTS0040104,142
RTS0040105,128
RTS0040106,197
RTS0040107,187
RTS0040108,145
RTS0040109,163
RTS0040110,164
RTS0040111,126
RTS0040112,157
RTS0040113,101
RTS0040114,106
RTS0040115,171
RTS0040116,997
RTS0040117,871
RTS0040118,557
RTS0040119,798
RTS0040120,952
RTS0040121,142
RTS0040122,172
RTS0040123,176
RTS0040124,158
RTS0040125,174
RTS0040126,212
RTS0040127,232
RTS0040128,204
RTS0040129,227
RTS0040130,260
RTS0040131,162
RTS0040132,126
RTS0040133,153
RTS0040134,127
RTS0040135,164
RTS0040136,157
RTS0040137,166
RTS0040138,192
RTS0040139,136
RTS0040140,142
RTS0040141,195
RTS0040142,217
RTS0040143,241
RTS0040144,231
RTS0040145,215
RTS0040146,188
RTS0040147,235
RTS0040148,206
RTS0040149,214
RTS0040150,194
RTS0040151,173
RTS0040152,205
RTS0040153,188
RTS0040154,159
RTS0040155,181
RTS0040156,272
RTS0040157,218
RTS0040158,242
RTS0040159,312
RTS0040160,250
RTS0040161,144
RTS0040162,86
RTS0040163,136
RTS0040164,138
RTS0040165,130
RTS0040166,99
RTS0040167,163
RTS0040168,131
RTS0040169,132
RTS0040170,104
RTS0040171,63
RTS0040172,92
RTS0040173,85
RTS0040174,119
RTS0040175,112
RTS0040176,108
RTS0040177,127
RTS0040178,108
RTS0040179,76
RTS0040180,163
RTS0040181,146
RTS0040182,154
RTS0040183,108
RTS0040184,125
RTS0040185,116
RTS0040186,123
RTS0040187,115
RTS0040188,95
RTS0040189,140
RTS0040190,128
RTS0040191,142
RTS0040192,101
RTS0040193,127
RTS0040194,149
RTS0040195,159
RTS0040196,124
RTS0040197,92
RTS0040198,126
RTS0040199,152
RTS0040200,105
RTS0040201,249
RTS0040202,226
RTS0040203,211
RTS0040204,219
RTS0040205,264
RTS0040206,354
RTS0040207,167
RTS0040208,341
RTS0040209,448
RTS0040210,462
RTS0040211,162
RTS0040212,119
RTS0040213,113
RTS0040214,176
RTS0040215,188
RTS0040216,150
RTS0040217,117
RTS0040218,146
RTS0040219,136
RTS0040220,112
RTS0040221,200
RTS0040222,200
RTS0040223,214
RTS0040224,160
RTS0040225,181
RTS0040226,187
RTS0040227,112
RTS0040228,131
RTS0040229,120
RTS0040230,149
RTS0040231,106
RTS0040232,126
RTS0040233,131
RTS0040234,132
RTS0040235,133
RTS0040236,121
RTS0040237,133
RTS0040238,127
RTS0040239,170
RTS0040240,124
RTS0040241,106
RTS0040242,164
RTS0040243,186
RTS0040244,185
RTS0040245,173
RTS0040246,138
RTS0040247,162
RTS0040248,159
RTS0040249,145
RTS0040250,130
RTS0040251,139
RTS0040252,114
RTS0040253,113
RTS0040254,129
RTS0040255,116
RTS0040256,115
RTS0040257,103
RTS0040258,116
RTS0040259,124
RTS0040260,162
RTS0040261,172
RTS0040262,181
RTS0040263,215
RTS0040264,209
RTS0040265,146
RTS0040266,111
RTS0040267,105
RTS0040268,129
RTS0040269,99
RTS0040270,156
RTS0040271,480
RTS0040272,481
RTS0040273,387
RTS0040274,434
RTS0040275,451
RTS0040276,422
RTS0040277,509
RTS0040278,935
RTS0040279,803
RTS0040280,727
RTS0040281,167
RTS0040282,130
RTS0040283,170
RTS0040284,143
RTS0040285,132
RTS0040286,129
RTS0040287,122
RTS0040288,137
RTS0040289,127
RTS0040290,161
RTS0040291,102
RTS0040292,99
RTS0040293,143
RTS0040294,167
RTS0040295,147
RTS0040296,155
RTS0040297,159
RTS0040298,135
RTS0040299,126
RTS0040300,106
RTS0040301,133
RTS0040302,113
RTS0040303,115
RTS0040304,103
RTS0040305,141
RTS0040306,136
RTS0040307,133
RTS0040308,127
RTS0040309,138
RTS0040310,125
RTS0040311,150
RTS0040312,197
RTS0040313,129
RTS0040314,184
RTS0040315,149
RTS0040316,164
RTS0040317,176
RTS0040318,139
RTS0040319,182
RTS0040320,172
RTS0040321,179
RTS0040322,186
RTS0040323,164
RTS0040324,181
RTS0040325,140
RTS0040326,143
RTS0040327,140
RTS0040328,191
RTS0040329,199
RTS0040330,200
RTS0040331,154
RTS0040332,145
RTS0040333,148
RTS0040334,123
RTS0040335,155
RTS0040336,136
RTS0040337,157
RTS0040338,110
RTS0040339,113
RTS0040340,129
RTS0040341,192
RTS0040342,102
RTS0040343,124
RTS0040344,197
RTS0040345,160
RTS0040346,136
RTS0040347,155
RTS0040348,168
RTS0040349,219
RTS0040350,151
RTS0040351,186
RTS0040352,224
RTS0040353,244
RTS0040354,155
RTS0040355,141
RTS0040356,376
RTS0040357,418
RTS0040358,261
RTS0040359,298
RTS0040360,443
RTS0040361,427
RTS0040363,188
RTS0040364,406
RTS0040365,349
RTS0040366,512
RTS0040367,417
RTS0040368,508
RTS0040369,380
RTS0040370,514
RTS0040371,192
RTS0040372,165
RTS0040373,156
RTS0040374,148
RTS0040375,118
RTS0040376,187
RTS0040377,162
RTS0040378,172
RTS0040379,193
RTS0040380,150
RTS0040381,150
RTS0040382,135
RTS0040383,147
RTS0040384,143
RTS0040385,136
RTS0040386,189
RTS0040387,169
RTS0040388,187
RTS0040389,150
RTS0040390,191
RTS0040391,188
RTS0040392,193
RTS0040393,170
RTS0040394,172
RTS0040395,163
RTS0040396,502
RTS0040397,549
RTS0040398,537
RTS0040399,596
RTS0040400,520
RTS0040401,819
RTS0040402,1059
RTS0040403,656
RTS0040404,994
RTS0040405,352
RTS0040406,229
RTS0040407,257
RTS0040408,285
RTS0040409,254
RTS0040410,303
RTS0040411,171
RTS0040412,131
RTS0040413,176
RTS0040414,143
RTS0040415,169
RTS0040416,2115
RTS0040417,1453
RTS0040418,1154
RTS0040419,1991
RTS0040420,2102
RTS0040421,165
RTS0040422,198
RTS0040423,143
RTS0040424,152
RTS0040425,140
RTS0040426,113
RTS0040428,182
RTS0040429,151
RTS0040430,141
RTS0040431,157
RTS0040432,165
RTS0040433,158
RTS0040434,175
RTS0040435,216
RTS0040436,2040
RTS0040437,2139
RTS0040438,2910
RTS0040439,2530
RTS0040440,2922
RTS0040441,321
RTS0040442,222
RTS0040443,307
RTS0040444,291
RTS0040445,275
RTS0040446,193
RTS0040447,247
RTS0040448,205
RTS0040449,229
RTS0040450,148
RTS0040451,906
RTS0040452,1161
RTS0040453,1124
RTS0040454,735
RTS0040455,1852
RTS0040456,197
RTS0040457,123
RTS0040458,112
RTS0040459,130
RTS0040460,161
RTS0040461,177
RTS0040462,158
RTS0040463,172
RTS0040464,153
RTS0040465,164
RTS0040466,181
RTS0040467,120
RTS0040468,163
RTS0040469,152
RTS0040470,119
RTS0040471,161
RTS0040472,138
RTS0040473,146
RTS0040474,112
RTS0040475,122
RTS0040476,124
RTS0040477,127
RTS0040478,139
RTS0040479,114
RTS0040480,113
RTS0040481,317
RTS0040482,308
RTS0040483,215
RTS0040484,343
RTS0040485,293
RTS0040486,126
RTS0040487,114
RTS0040488,133
RTS0040489,131
RTS0040490,146
RTS0040491,127
RTS0040492,142
RTS0040493,144
RTS0040494,170
RTS0040495,134
RTS0040496,205
RTS0040497,197
RTS0040498,207
RTS0040499,198
RTS0040500,196
RTS0040501,244
RTS0040502,128
RTS0040503,162
RTS0040504,160
RTS0040505,103
RTS0040506,112
RTS0040507,136
RTS0040508,138
RTS0040509,117
RTS0040510,84
RTS0040511,152
RTS0040512,136
RTS0040513,149
RTS0040514,139
RTS0040515,136
RTS0040516,468
RTS0040517,417
RTS0040518,452
RTS0040519,433
RTS0040520,329
RTS0040521,117
RTS0040522,110
RTS0040523,110
RTS0040524,74
RTS0040525,95
RTS0040526,162
RTS0040527,145
RTS0040528,168
RTS0040529,178
RTS0040530,160
RTS0040531,177
RTS0040532,223
RTS0040533,174
RTS0040534,157
RTS0040535,164
RTS0040536,182
RTS0040537,325
RTS0040538,238
RTS0040539,244
RTS0040540,224
RTS0040541,137
RTS0040542,141
RTS0040543,183
RTS0040544,197
RTS0040545,146
RTS0040546,125
RTS0040547,128
RTS0040548,142
RTS0040549,135
RTS0040550,135
RTS0040551,123
RTS0040552,142
RTS0040553,177
RTS0040554,145
RTS0040555,133
RTS0040556,166
RTS0040557,96
RTS0040558,109
RTS0040559,127
RTS0040560,119
RTS0040561,135
RTS0040562,111
RTS0040563,137
RTS0040564,139
RTS0040565,121
RTS0040566,136
RTS0040567,150
RTS0040568,98
RTS0040569,154
RTS0040570,128
RTS0040571,190
RTS0040572,112
RTS0040573,179
RTS0040574,238
RTS0040575,146
RTS0040576,202
RTS0040577,187
RTS0040578,170
RTS0040579,156
RTS0040580,272
RTS0040581,108
RTS0040582,159
RTS0040583,129
RTS0040584,129
RTS0040585,136
RTS0040586,164
RTS0040587,104
RTS0040588,165
RTS0040589,140
RTS0040590,142
RTS0040591,173
RTS0040592,163
RTS0040593,81
RTS0040594,112
RTS0040595,143
RTS0040596,177
RTS0040597,249
RTS0040598,181
RTS0040599,184
RTS0040600,200
RTS0040601,133
RTS0040602,175
RTS0040603,147
RTS0040604,179
RTS0040605,136
RTS0040606,341
RTS0040607,295
RTS0040608,330
RTS0040609,280
RTS0040610,520
RTS0040611,164
RTS0040612,165
RTS0040613,205
RTS0040614,180
RTS0040615,156
RTS0040616,125
RTS0040617,122
RTS0040618,128
RTS0040619,166
RTS0040620,159
RTS0040621,149
RTS0040622,135
RTS0040623,162
RTS0040624,156
RTS0040625,165
RTS0040626,131
RTS0040627,134
RTS0040628,183
RTS0040629,182
RTS0040630,207
RTS0040631,440
RTS0040632,270
RTS0040633,409
RTS0040634,440
RTS0040635,300
RTS0040636,182
RTS0040637,164
RTS0040638,147
RTS0040639,131
RTS0040640,124
RTS0040641,258
RTS0040642,290
RTS0040643,219
RTS0040644,267
RTS0040645,356
RTS0040646,211
RTS0040647,134
RTS0040648,243
RTS0040649,203
RTS0040650,170
RTS0040651,317
RTS0040652,187
RTS0040653,243
RTS0040654,275
RTS0040655,271
RTS0040656,214
RTS0040657,244
RTS0040658,207
RTS0040659,221
RTS0040660,185
RTS0040661,103
RTS0040662,118
RTS0040663,102
RTS0040664,119
RTS0040665,114
RTS0040666,156
RTS0040667,102
RTS0040668,107
RTS0040669,122
RTS0040670,98
RTS0040671,97
RTS0040672,110
RTS0040673,149
RTS0040674,138
RTS0040675,129
RTS0040676,200
RTS0040677,176
RTS0040678,235
RTS0040679,140
RTS0040680,267
RTS0040681,351
RTS0040682,331
RTS0040683,399
RTS0040684,490
RTS0040685,352
RTS0040686,131
RTS0040687,164
RTS0040688,110
RTS0040689,104
RTS0040690,112
RTS0040691,143
RTS0040692,164
RTS0040693,181
RTS0040694,158
RTS0040695,155
RTS0040696,114
RTS0040697,126
RTS0040698,111
RTS0040699,141
RTS0040700,143
RTS0040701,181
RTS0040702,245
RTS0040703,178
RTS0040704,188
RTS0040705,298
RTS0040706,189
RTS0040707,182
RTS0040708,168
RTS0040709,193
RTS0040710,195
RTS0040711,154
RTS0040712,135
RTS0040713,214
RTS0040714,180
RTS0040715,190
RTS0040716,146
RTS0040717,142
RTS0040718,158
RTS0040719,144
RTS0040720,175
RTS0040721,107
RTS0040722,81
RTS0040723,138
RTS0040724,115
RTS0040725,122
RTS0040726,183
RTS0040727,280
RTS0040728,264
RTS0040729,258
RTS0040730,201
RTS0040731,210
RTS0040732,163
RTS0040733,150
RTS0040734,136
RTS0040735,175
RTS0040736,434
RTS0040737,427
RTS0040738,342
RTS0040739,367
RTS0040740,412
RTS0040741,265
RTS0040742,198
RTS0040743,279
RTS0040744,216
RTS0040745,258
RTS0040746,443
RTS0040747,418
RTS0040748,307
RTS0040749,398
RTS0040750,429
RTS0040751,134
RTS0040752,188
RTS0040753,127
RTS0040754,124
RTS0040755,115
RTS0040756,164
RTS0040757,141
RTS0040758,132
RTS0040759,140
RTS0040760,193
RTS0040761,308
RTS0040762,282
RTS0040763,286
RTS0040764,225
RTS0040765,307
RTS0040766,180
RTS0040767,191
RTS0040768,201
RTS0040769,240
RTS0040770,175
RTS0040771,133
RTS0040772,141
RTS0040773,147
RTS0040774,120
RTS0040775,160
RTS0040776,91
RTS0040777,143
RTS0040778,131
RTS0040779,131
RTS0040780,149
RTS0040781,247
RTS0040782,384
RTS0040783,202
RTS0040784,271
RTS0040785,226
RTS0040786,140
RTS0040787,123
RTS0040788,136
RTS0040789,136
RTS0040790,119
RTS0040791,159
RTS0040792,144
RTS0040793,127
RTS0040794,119
RTS0040795,138
RTS0040796,193
RTS0040797,143
RTS0040798,158
RTS0040799,158
RTS0040800,127
RTS0040801,304
RTS0040802,270
RTS0040803,338
RTS0040804,192
RTS0040805,182
RTS0040806,132
RTS0040807,160
RTS0040808,129
RTS0040809,140
RTS0040810,152
RTS0040811,133
RTS0040812,128
RTS0040813,105
RTS0040814,167
RTS0040815,158
RTS0040816,278
RTS0040817,281
RTS0040818,393
RTS0040819,403
RTS0040820,403
RTS0040821,206
RTS0040822,178
RTS0040823,145
RTS0040824,207
RTS0040825,176
RTS0040826,555
RTS0040827,370
RTS0040828,448
RTS0040830,379
RTS0040831,136
RTS0040832,153
RTS0040833,147
RTS0040834,117
RTS0040836,1699
RTS0040837,824
RTS0040838,1566
RTS0040839,1446
RTS0040840,787
RTS0040841,982
RTS0040842,1209
RTS0040843,1214
RTS0040844,1089
RTS0040845,1144
RTS0040846,236
RTS0040847,216
RTS0040848,205
RTS0040849,193
RTS0040850,204
RTS0040851,257
RTS0040852,221
RTS0040853,259
RTS0040854,278
RTS0040855,265
RTS0040856,164
RTS0040857,156
RTS0040858,159
RTS0040859,136
RTS0040860,139
RTS0040861,285
RTS0040862,210
RTS0040863,167
RTS0040864,187
RTS0040865,180
RTS0040866,131
RTS0040867,127
RTS0040868,134
RTS0040869,151
RTS0040870,107
RTS0040871,482
RTS0040872,760
RTS0040873,718
RTS0040874,902
RTS0040875,527
RTS0040876,126
RTS0040877,134
RTS0040878,126
RTS0040879,127
RTS0040880,182
RTS0040881,110
RTS0040882,102
RTS0040883,116
RTS0040884,132
RTS0040885,122
RTS0040886,136
RTS0040887,157
RTS0040888,184
RTS0040889,212
RTS0040890,191
RTS0040891,118
RTS0040892,165
RTS0040893,120
RTS0040894,109
RTS0040895,123
RTS0040896,108
RTS0040897,131
RTS0040898,114
RTS0040899,104
RTS0040900,125
RTS0040901,1263
RTS0040902,924
RTS0040903,660
RTS0040904,1271
RTS0040905,1311
RTS0040906,145
RTS0040907,154
RTS0040908,177
RTS0040909,180
RTS0040910,170
RTS0040911,200
RTS0040912,198
RTS0040913,202
RTS0040914,156
RTS0040915,209
RTS0040916,146
RTS0040917,120
RTS0040918,132
RTS0040919,121
RTS0040920,95
RTS0040921,509
RTS0040922,453
RTS0040923,493
RTS0040924,551
RTS0040925,517
RTS0040926,129
RTS0040927,127
RTS0040928,134
RTS0040929,109
RTS0040930,139
RTS0040931,172
RTS0040932,195
RTS0040933,193
RTS0040934,181
RTS0040935,215
RTS0040936,201
RTS0040937,237
RTS0040938,209
RTS0040939,214
RTS0040940,193
RTS0040941,242
RTS0040942,187
RTS0040943,144
RTS0040944,246
RTS0040945,207
RTS0040946,165
RTS0040947,208
RTS0040948,213
RTS0040949,193
RTS0040950,198
RTS0040951,152
RTS0040952,116
RTS0040953,127
RTS0040954,130
RTS0040955,131
RTS0040956,227
RTS0040957,181
RTS0040958,193
RTS0040959,197
RTS0040960,210
RTS0040961,121
RTS0040962,119
RTS0040963,149
RTS0040964,144
RTS0040965,121
RTS0040966,163
RTS0040967,165
RTS0040968,191
RTS0040969,159
RTS0040970,173
RTS0040971,149
RTS0040972,153
RTS0040973,141
RTS0040974,153
RTS0040975,126
RTS0040976,164
RTS0040977,181
RTS0040978,147
RTS0040979,202
RTS0040980,148
RTS0040981,234
RTS0040982,226
RTS0040983,285
RTS0040984,233
RTS0040985,243
RTS0040986,428
RTS0040987,461
RTS0040988,296
RTS0040989,380
RTS0040990,237
RTS0040991,270
RTS0040992,188
RTS0040993,214
RTS0040994,240
RTS0040995,211
RTS0040996,234
RTS0040997,283
RTS0040998,206
RTS0040999,278
RTS0041000,277
RTS0041001,231
RTS0041002,334
RTS0041003,322
RTS0041004,378
RTS0041005,293
RTS0041006,203
RTS0041007,181
RTS0041008,176
RTS0041009,203
RTS0041010,150
RTS0041011,102
RTS0041012,118
RTS0041013,109
RTS0041014,135
RTS0041015,114
RTS0041016,223
RTS0041017,160
RTS0041018,154
RTS0041019,143
RTS0041020,153
RTS0041021,339
RTS0041022,351
RTS0041023,450
RTS0041024,447
RTS0041025,473
RTS0041026,165
RTS0041027,168
RTS0041028,200
RTS0041029,165
RTS0041030,153
RTS0041031,262
RTS0041032,272
RTS0041033,215
RTS0041034,276
RTS0041035,289
RTS0041036,277
RTS0041037,209
RTS0041038,280
RTS0041039,183
RTS0041040,239
RTS0041041,288
RTS0041042,276
RTS0041043,239
RTS0041044,233
RTS0041045,184
RTS0041046,702
RTS0041047,733
RTS0041048,464
RTS0041049,950
RTS0041050,864
RTS0041051,160
RTS0041052,132
RTS0041053,165
RTS0041054,182
RTS0041055,169
RTS0041056,159
RTS0041057,156
RTS0041058,154
RTS0041059,163
RTS0041060,161
RTS0041061,326
RTS0041062,274
RTS0041063,285
RTS0041064,273
RTS0041066,223
RTS0041067,169
RTS0041068,183
RTS0041069,204
RTS0041070,229
RTS0041071,149
RTS0041072,184
RTS0041073,135
RTS0041074,159
RTS0041075,189
RTS0041076,188
RTS0041077,132
RTS0041078,197
RTS0041079,145
RTS0041080,178
RTS0041081,225
RTS0041082,160
RTS0041083,204
RTS0041084,201
RTS0041085,157
RTS0041086,370
RTS0041087,478
RTS0041088,350
RTS0041089,373
RTS0041090,282
RTS0041091,130
RTS0041092,193
RTS0041093,151
RTS0041094,178
RTS0041095,166
RTS0041096,124
RTS0041097,176
RTS0041098,121
RTS0041099,138
RTS0041100,107
RTS0041101,267
RTS0041102,286
RTS0041103,249
RTS0041104,292
RTS0041105,304
RTS0041106,221
RTS0041107,271
RTS0041108,258
RTS0041109,259
RTS0041110,230
RTS0041111,208
RTS0041112,220
RTS0041113,241
RTS0041114,241
RTS0041115,229
RTS0041116,283
RTS0041117,340
RTS0041118,252
RTS0041119,251
RTS0041120,300
RTS0041121,179
RTS0041122,156
RTS0041123,188
RTS0041124,119
RTS0041125,159
RTS0041126,229
RTS0041127,335
RTS0041128,252
RTS0041129,207
RTS0041130,205
RTS0041131,865
RTS0041132,844
RTS0041133,840
RTS0041134,856
RTS0041135,945
RTS0041136,216
RTS0041137,217
RTS0041138,199
RTS0041139,215
RTS0041140,176
RTS0041141,226
RTS0041142,264
RTS0041143,139
RTS0041144,149
RTS0041145,206
RTS0041146,110
RTS0041147,124
RTS0041148,151
RTS0041149,174
RTS0041150,154
RTS0041151,131
RTS0041152,120
RTS0041153,119
RTS0041154,136
RTS0041155,136
RTS0041156,303
RTS0041157,237
RTS0041158,206
RTS0041159,200
RTS0041160,215
RTS0041161,153
RTS0041162,112
RTS0041163,135
RTS0041164,104
RTS0041165,115
RTS0041166,149
RTS0041167,207
RTS0041168,196
RTS0041169,182
RTS0041170,209
RTS0041171,236
RTS0041172,293
RTS0041173,209
RTS0041174,291
RTS0041175,289
RTS0041176,197
RTS0041177,187
RTS0041178,188
RTS0041179,168
RTS0041180,173
RTS0041181,191
RTS0041182,146
RTS0041183,158
RTS0041184,151
RTS0041185,184
RTS0041186,237
RTS0041187,163
RTS0041188,279
RTS0041189,225
RTS0041190,320
RTS0041191,283
RTS0041192,223
RTS0041193,249
RTS0041194,158
RTS0041195,199
RTS0041196,142
RTS0041197,170
RTS0041198,182
RTS0041199,141
RTS0041200,121
RTS0041201,109
RTS0041202,162
RTS0041203,172
RTS0041204,158
RTS0041205,133
RTS0041206,307
RTS0041207,496
RTS0041208,460
RTS0041209,467
RTS0041210,259
RTS0041211,484
RTS0041212,435
RTS0041213,594
RTS0041214,511
RTS0041215,527
RTS0041216,255
RTS0041217,277
RTS0041218,188
RTS0041219,302
RTS0041220,214
RTS0041221,157
RTS0041222,94
RTS0041223,132
RTS0041224,127
RTS0041225,152
RTS0041226,147
RTS0041227,168
RTS0041228,139
RTS0041229,161
RTS0041230,137
RTS0041231,496
RTS0041232,408
RTS0041233,540
RTS0041234,586
RTS0041235,424
RTS0041236,156
RTS0041237,118
RTS0041238,110
RTS0041239,133
RTS0041240,193
RTS0041241,170
RTS0041242,132
RTS0041243,143
RTS0041244,147
RTS0041246,141
RTS0041247,180
RTS0041248,135
RTS0041249,131
RTS0041250,167
RTS0041251,185
RTS0041252,206
RTS0041253,216
RTS0041254,215
RTS0041255,231
RTS0041256,139
RTS0041257,164
RTS0041258,123
RTS0041259,172
RTS0041260,180
RTS0041261,222
RTS0041262,184
RTS0041263,172
RTS0041265,237
RTS0041266,207
RTS0041267,158
RTS0041268,148
RTS0041269,184
RTS0041270,189
RTS0041271,190
RTS0041272,165
RTS0041273,128
RTS0041274,139
RTS0041275,162
RTS0041276,135
RTS0041277,150
RTS0041278,159
RTS0041279,142
RTS0041280,157
RTS0041281,126
RTS0041282,131
RTS0041283,149
RTS0041284,155
RTS0041285,114
RTS0041286,161
RTS0041287,164
RTS0041288,162
RTS0041289,174
RTS0041290,177
RTS0041291,172
RTS0041292,183
RTS0041293,168
RTS0041294,164
RTS0041295,147
RTS0041296,171
RTS0041297,144
RTS0041298,160
RTS0041299,150
RTS0041300,190
RTS0041301,167
RTS0041302,151
RTS0041303,169
RTS0041304,183
RTS0041305,176
RTS0041306,219
RTS0041307,171
RTS0041308,213
RTS0041309,188
RTS0041310,204
RTS0041311,132
RTS0041312,147
RTS0041313,155
RTS0041314,163
RTS0041315,158
RTS0041316,1589
RTS0041317,1439
RTS0041318,1716
RTS0041319,1130
RTS0041320,1377
RTS0041321,178
RTS0041322,140
RTS0041323,183
RTS0041324,205
RTS0041325,170
RTS0041326,158
RTS0041327,210
RTS0041328,224
RTS0041329,118
RTS0041330,166
RTS0041331,127
RTS0041332,138
RTS0041333,135
RTS0041334,129
RTS0041335,148
RTS0041346,721
RTS0041347,549
RTS0041348,797
RTS0041349,645
RTS0041350,984
RTS0041351,186
RTS0041352,179
RTS0041353,173
RTS0041354,160
RTS0041355,174
RTS0041356,141
RTS0041357,109
RTS0041358,132
RTS0041359,153
RTS0041360,152
RTS0041361,198
RTS0041362,158
RTS0041363,181
RTS0041364,175
RTS0041365,190
RTS0041366,167
RTS0041367,180
RTS0041368,156
RTS0041369,124
RTS0041370,153
RTS0041371,140
RTS0041372,158
RTS0041373,139
RTS0041374,123
RTS0041375,138
RTS0041376,185
RTS0041377,136
RTS0041378,114
RTS0041379,94
RTS0041380,134
RTS0041381,160
RTS0041382,154
RTS0041383,143
RTS0041384,162
RTS0041385,161
RTS0041386,130
RTS0041387,98
RTS0041388,151
RTS0041389,115
RTS0041390,134
RTS0041391,124
RTS0041392,150
RTS0041393,163
RTS0041394,116
RTS0041395,111
RTS0041396,143
RTS0041397,116
RTS0041398,153
RTS0041399,136
RTS0041400,141
RTS0041401,109
RTS0041402,178
RTS0041403,140
RTS0041404,112
RTS0041405,160
RTS0041406,154
RTS0041407,146
RTS0041408,121
RTS0041409,143
RTS0041410,141
RTS0041411,114
RTS0041412,137
RTS0041413,141
RTS0041414,142
RTS0041415,156
RTS0041416,133
RTS0041417,141
RTS0041418,159
RTS0041419,166
RTS0041420,151
RTS0041421,142
RTS0041422,137
RTS0041423,134
RTS0041424,163
RTS0041425,134
RTS0041426,143
RTS0041427,123
RTS0041428,135
RTS0041429,139
RTS0041430,166
RTS0041431,176
RTS0041432,128
RTS0041433,93
RTS0041434,158
RTS0041435,170
RTS0041436,137
RTS0041437,124
RTS0041438,124
RTS0041439,159
RTS0041440,192
RTS0041441,143
RTS0041442,108
RTS0041443,166
RTS0041444,184
RTS0041445,132
RTS0041446,181
RTS0041447,127
RTS0041448,132
RTS0041449,165
RTS0041450,144
RTS0041451,144
RTS0041452,142
RTS0041453,152
RTS0041454,158
RTS0041455,146
RTS0041456,158
RTS0041457,168
RTS0041458,151
RTS0041459,203
RTS0041460,134
RTS0041461,108
RTS0041462,155
RTS0041463,135
RTS0041464,126
RTS0041465,143
RTS0041466,196
RTS0041467,236
RTS0041468,250
RTS0041469,186
RTS0041470,228
RTS0041471,186
RTS0041472,192
RTS0041473,198
RTS0041474,176
RTS0041475,185
RTS0041476,174
RTS0041477,192
RTS0041478,145
RTS0041479,160
RTS0041480,166
RTS0041481,202
RTS0041482,194
RTS0041483,138
RTS0041484,234
RTS0041485,231
RTS0041486,176
RTS0041487,246
RTS0041488,228
RTS0041489,195
RTS0041490,191
RTS0041491,168
RTS0041492,106
RTS0041493,124
RTS0041494,113
RTS0041495,116
RTS0041496,1251
RTS0041497,1230
RTS0041498,1344
RTS0041499,1348
RTS0041500,1221
RTS0041501,242
RTS0041502,200
RTS0041503,218
RTS0041504,247
RTS0041505,251
RTS0041506,149
RTS0041507,117
RTS0041508,116
RTS0041509,109
RTS0041510,110
RTS0041511,140
RTS0041512,196
RTS0041513,197
RTS0041514,159
RTS0041515,167
RTS0041516,148
RTS0041517,170
RTS0041518,121
RTS0041519,138
RTS0041520,134
RTS0041521,113
RTS0041522,142
RTS0041523,125
RTS0041524,130
RTS0041525,134
RTS0041526,494
RTS0041527,677
RTS0041528,624
RTS0041529,179
RTS0041530,597
RTS0041531,123
RTS0041532,110
RTS0041533,114
RTS0041534,129
RTS0041535,148
RTS0041536,137
RTS0041537,140
RTS0041538,141
RTS0041540,108
RTS0041541,151
RTS0041542,176
RTS0041543,93
RTS0041544,147
RTS0041545,157
RTS0041546,127
RTS0041547,133
RTS0041548,133
RTS0041549,167
RTS0041550,139
RTS0041551,305
RTS0041552,238
RTS0041553,200
RTS0041554,250
RTS0041555,275
RTS0041556,127
RTS0041557,100
RTS0041558,150
RTS0041559,116
RTS0041560,128
RTS0041561,131
RTS0041562,165
RTS0041563,178
RTS0041564,196
RTS0041565,204
RTS0041566,290
RTS0041567,359
RTS0041568,363
RTS0041569,230
RTS0041570,283
RTS0041571,123
RTS0041572,104
RTS0041573,132
RTS0041574,181
RTS0041575,161
RTS0041576,131
RTS0041577,138
RTS0041578,159
RTS0041579,144
RTS0041580,155
RTS0041581,257
RTS0041582,283
RTS0041583,219
RTS0041584,219
RTS0041585,263
RTS0041586,179
RTS0041587,256
RTS0041588,182
RTS0041589,239
RTS0041590,221
RTS0041591,109
RTS0041592,155
RTS0041593,119
RTS0041594,149
RTS0041595,129
RTS0041596,159
RTS0041597,114
RTS0041598,160
RTS0041599,103
RTS0041600,141
RTS0041601,213
RTS0041602,219
RTS0041603,199
RTS0041604,216
RTS0041605,243
RTS0041606,157
RTS0041607,126
RTS0041608,154
RTS0041609,233
RTS0041610,175
RTS0041611,188
RTS0041612,210
RTS0041613,215
RTS0041614,159
RTS0041615,191
RTS0041616,174
RTS0041617,186
RTS0041618,166
RTS0041619,166
RTS0041620,189
RTS0041621,217
RTS0041622,108
RTS0041623,173
RTS0041624,217
RTS0041625,226
RTS0041626,279
RTS0041627,257
RTS0041628,231
RTS0041629,272
RTS0041630,290
RTS0041631,199
RTS0041632,195
RTS0041633,240
RTS0041634,266
RTS0041635,266
RTS0041636,213
RTS0041637,273
RTS0041638,286
RTS0041639,184
RTS0041640,236
RTS0041641,181
RTS0041642,155
RTS0041643,176
RTS0041644,144
RTS0041645,174
RTS0041646,187
RTS0041647,163
RTS0041648,180
RTS0041649,151
RTS0041650,175
RTS0041651,160
RTS0041652,170
RTS0041653,189
RTS0041654,184
RTS0041655,162
RTS0041656,157
RTS0041657,165
RTS0041658,230
RTS0041659,159
RTS0041660,114
RTS0041661,377
RTS0041662,312
RTS0041663,231
RTS0041664,270
RTS0041665,274
RTS0041666,180
RTS0041667,121
RTS0041668,148
RTS0041669,173
RTS0041670,171
RTS0041671,144
RTS0041672,151
RTS0041673,137
RTS0041674,154
RTS0041675,148
RTS0041676,258
RTS0041677,295
RTS0041678,305
RTS0041679,392
RTS0041680,289
RTS0041681,157
RTS0041682,170
RTS0041683,127
RTS0041684,202
RTS0041685,208
RTS0041686,220
RTS0041687,157
RTS0041688,319
RTS0041689,241
RTS0041690,435
RTS0041691,410
RTS0041692,134
RTS0041693,311
RTS0041694,159
RTS0041695,161
RTS0041696,151
RTS0041697,143
RTS0041698,112
RTS0041699,136
RTS0041700,97
RTS0041701,192
RTS0041702,155
RTS0041703,221
RTS0041704,204
RTS0041705,257
RTS0041706,240
RTS0041707,239
RTS0041708,271
RTS0041709,227
RTS0041710,244
RTS0041711,227
RTS0041712,272
RTS0041713,252
RTS0041714,276
RTS0041715,181
RTS0041716,1674
RTS0041717,1423
RTS0041718,1784
RTS0041719,1668
RTS0041720,1440
RTS0041721,227
RTS0041722,184
RTS0041723,220
RTS0041724,243
RTS0041725,228
RTS0041726,104
RTS0041727,104
RTS0041728,130
RTS0041729,102
RTS0041730,141
RTS0041731,171
RTS0041732,142
RTS0041733,167
RTS0041734,107
RTS0041735,185
RTS0041736,226
RTS0041737,198
RTS0041738,269
RTS0041739,262
RTS0041740,214
RTS0041741,164
RTS0041742,191
RTS0041743,179
RTS0041744,139
RTS0041745,132
RTS0041746,284
RTS0041747,239
RTS0041748,215
RTS0041749,210
RTS0041750,219
RTS0041751,148
RTS0041752,152
RTS0041753,204
RTS0041754,199
RTS0041755,162
RTS0041756,545
RTS0041757,384
RTS0041758,534
RTS0041759,661
RTS0041760,499
RTS0041761,128
RTS0041762,90
RTS0041763,167
RTS0041764,126
RTS0041765,149
RTS0041766,142
RTS0041767,101
RTS0041768,123
RTS0041769,137
RTS0041770,153
RTS0041771,128
RTS0041772,172
RTS0041773,123
RTS0041774,156
RTS0041775,143
RTS0041776,236
RTS0041777,216
RTS0041778,212
RTS0041779,243
RTS0041780,241
RTS0041781,132
RTS0041782,133
RTS0041783,144
RTS0041784,186
RTS0041785,217
RTS0041786,198
RTS0041787,204
RTS0041788,213
RTS0041789,186
RTS0041790,248
RTS0041791,259
RTS0041793,250
RTS0041794,297
RTS0041795,282
RTS0041796,150
RTS0041797,182
RTS0041798,159
RTS0041799,156
RTS0041800,136
RTS0041801,133
RTS0041802,149
RTS0041803,141
RTS0041804,152
RTS0041805,149
RTS0041806,212
RTS0041807,163
RTS0041808,307
RTS0041809,328
RTS0041810,328
RTS0041811,265
RTS0041812,261
RTS0041813,266
RTS0041814,216
RTS0041815,269
RTS0041816,190
RTS0041817,177
RTS0041818,175
RTS0041819,218
RTS0041820,201
RTS0041821,250
RTS0041822,299
RTS0041823,145
RTS0041824,244
RTS0041825,183
RTS0041826,191
RTS0041827,235
RTS0041828,187
RTS0041829,141
RTS0041830,128
RTS0041831,134
RTS0041832,230
RTS0041833,201
RTS0041834,297
RTS0041835,234
RTS0041836,268
RTS0041837,226
RTS0041838,180
RTS0041839,208
RTS0041840,168
RTS0041841,95
RTS0041842,128
RTS0041843,128
RTS0041844,126
RTS0041845,117
RTS0041846,112
RTS0041847,123
RTS0041848,136
RTS0041849,138
RTS0041850,122
RTS0041851,160
RTS0041852,152
RTS0041853,149
RTS0041854,143
RTS0041855,150
RTS0041856,166
RTS0041857,197
RTS0041858,211
RTS0041859,151
RTS0041860,202
RTS0041861,197
RTS0041862,222
RTS0041863,172
RTS0041864,235
RTS0041865,213
RTS0041866,213
RTS0041867,199
RTS0041868,207
RTS0041869,156
RTS0041870,198
RTS0041871,212
RTS0041872,163
RTS0041873,238
RTS0041874,268
RTS0041875,197
RTS0041876,289
RTS0041877,311
RTS0041878,312
RTS0041879,419
RTS0041880,402
RTS0041881,236
RTS0041882,318
RTS0041883,379
RTS0041884,185
RTS0041885,338
RTS0041886,650
RTS0041887,1066
RTS0041888,813
RTS0041889,723
RTS0041890,783
RTS0041891,663
RTS0041892,628
RTS0041893,630
RTS0041894,394
RTS0041895,564
RTS0041896,295
RTS0041897,251
RTS0041898,306
RTS0041899,266
RTS0041900,138
RTS0041901,182
RTS0041902,136
RTS0041903,180
RTS0041904,186
RTS0041905,189
RTS0041906,3220
RTS0041907,174
RTS0041908,1488
RTS0041909,179
RTS0041910,1257
RTS0041911,172
RTS0041912,170
RTS0041913,183
RTS0041914,149
RTS0041915,185
RTS0041916,2191
RTS0041917,3730
RTS0041918,2286
RTS0041919,5320
RTS0041920,4366
RTS0041922,127
RTS0041923,135
RTS0041924,139
RTS0041925,134
RTS0041926,113
RTS0041927,109
RTS0041928,140
RTS0041929,121
RTS0041930,141
RTS0041931,340
RTS0041932,445
RTS0041933,215
RTS0041934,239
RTS0041935,225
RTS0041936,137
RTS0041937,161
RTS0041938,165
RTS0041939,153
RTS0041940,143
RTS0041941,128
RTS0041942,144
RTS0041943,100
RTS0041944,124
RTS0041945,131
RTS0041946,251
RTS0041947,273
RTS0041948,184
RTS0041949,155
RTS0041950,193
RTS0041951,133
RTS0041952,189
RTS0041953,167
RTS0041954,189
RTS0041955,195
RTS0041956,147
RTS0041957,144
RTS0041958,168
RTS0041959,172
RTS0041960,172
RTS0041961,146
RTS0041962,180
RTS0041963,182
RTS0041964,226
RTS0041965,199
RTS0041966,133
RTS0041967,182
RTS0041968,130
RTS0041969,136
RTS0041971,365
RTS0041972,524
RTS0041973,429
RTS0041974,378
RTS0041975,493
RTS0041976,215
RTS0041977,368
RTS0041978,281
RTS0041979,286
RTS0041980,263
RTS0041981,969
RTS0041982,987
RTS0041983,1053
RTS0041984,535
RTS0041985,1199
RTS0041986,211
RTS0041987,325
RTS0041988,293
RTS0041989,167
RTS0041990,255
RTS0041991,178
RTS0041992,198
RTS0041993,222
RTS0041994,234
RTS0041995,179
RTS0041996,116
RTS0041997,171
RTS0041998,123
RTS0041999,155
RTS0042000,184
RTS0042001,203
RTS0042002,211
RTS0042003,185
RTS0042004,231
RTS0042005,220
RTS0042006,322
RTS0042007,351
RTS0042008,353
RTS0042009,384
RTS0042010,319
RTS0042011,269
RTS0042012,249
RTS0042013,318
RTS0042014,181
RTS0042015,256
RTS0042016,91
RTS0042017,152
RTS0042018,104
RTS0042019,124
RTS0042020,127
RTS0042021,371
RTS0042022,307
RTS0042023,340
RTS0042024,374
RTS0042025,370
RTS0042026,157
RTS0042027,139
RTS0042028,135
RTS0042029,131
RTS0042030,116
RTS0042031,315
RTS0042032,255
RTS0042033,206
RTS0042034,224
RTS0042035,308
RTS0042036,411
RTS0042037,463
RTS0042038,475
RTS0042039,430
RTS0042040,301
RTS0042041,123
RTS0042042,112
RTS0042043,117
RTS0042044,136
RTS0042045,158
RTS0042046,331
RTS0042047,283
RTS0042048,222
RTS0042049,227
RTS0042050,233
RTS0042051,174
RTS0042052,183
RTS0042053,204
RTS0042054,117
RTS0042055,169
RTS0042056,181
RTS0042057,211
RTS0042058,200
RTS0042059,199
RTS0042060,203
RTS0042061,242
RTS0042062,309
RTS0042063,283
RTS0042064,207
RTS0042065,243
RTS0042066,182
RTS0042067,238
RTS0042068,187
RTS0042069,178
RTS0042071,136
RTS0042072,108
RTS0042073,119
RTS0042074,152
RTS0042075,124
RTS0042076,143
RTS0042077,108
RTS0042078,106
RTS0042079,151
RTS0042080,106
RTS0042081,353
RTS0042082,308
RTS0042083,259
RTS0042084,282
RTS0042085,238
RTS0042086,99
RTS0042087,146
RTS0042088,114
RTS0042089,111
RTS0042090,136
RTS0042091,230
RTS0042092,219
RTS0042093,154
RTS0042094,161
RTS0042095,173
RTS0042096,217
RTS0042097,158
RTS0042098,165
RTS0042099,158
RTS0042100,186
RTS0042101,160
RTS0042102,146
RTS0042103,143
RTS0042104,142
RTS0042105,158
RTS0042106,168
RTS0042107,133
RTS0042108,114
RTS0042109,142
RTS0042110,160
RTS0042111,190
RTS0042112,260
RTS0042113,262
RTS0042114,236
RTS0042115,214
RTS0042116,132
RTS0042117,196
RTS0042118,141
RTS0042119,167
RTS0042120,176
RTS0042121,249
RTS0042122,195
RTS0042123,231
RTS0042124,170
RTS0042125,215
RTS0042126,140
RTS0042127,153
RTS0042128,143
RTS0042129,145
RTS0042130,137
RTS0042131,178
RTS0042132,143
RTS0042133,165
RTS0042134,158
RTS0042135,193
RTS0042136,146
RTS0042137,172
RTS0042138,131
RTS0042139,178
RTS0042140,139
RTS0042141,189
RTS0042142,172
RTS0042143,213
RTS0042144,184
RTS0042145,160
RTS0042146,377
RTS0042147,321
RTS0042148,308
RTS0042149,278
RTS0042150,331
RTS0042151,126
RTS0042152,137
RTS0042153,133
RTS0042154,180
RTS0042155,145
RTS0042156,137
RTS0042157,123
RTS0042158,131
RTS0042159,132
RTS0042160,106
RTS0042161,116
RTS0042162,131
RTS0042163,152
RTS0042164,164
RTS0042165,156
RTS0042166,185
RTS0042167,151
RTS0042168,161
RTS0042169,151
RTS0042170,155
RTS0042171,185
RTS0042172,169
RTS0042173,208
RTS0042174,154
RTS0042175,175
RTS0042176,145
RTS0042177,166
RTS0042178,199
RTS0042179,139
RTS0042180,151
RTS0042181,140
RTS0042182,142
RTS0042183,126
RTS0042184,165
RTS0042185,146
RTS0042186,181
RTS0042187,142
RTS0042188,106
RTS0042189,134
RTS0042190,130
RTS0042191,188
RTS0042192,195
RTS0042193,180
RTS0042194,178
RTS0042195,131
RTS0042196,116
RTS0042197,134
RTS0042198,108
RTS0042199,177
RTS0042200,141
RTS0042201,181
RTS0042202,116
RTS0042203,115
RTS0042204,106
RTS0042205,133
RTS0042206,122
RTS0042207,138
RTS0042208,144
RTS0042209,131
RTS0042210,125
RTS0042211,100
RTS0042212,148
RTS0042213,127
RTS0042214,129
RTS0042215,150
RTS0042216,152
RTS0042217,155
RTS0042218,164
RTS0042219,117
RTS0042220,163
RTS0042221,143
RTS0042222,129
RTS0042223,116
RTS0042224,114
RTS0042225,125
RTS0042226,127
RTS0042227,145
RTS0042228,158
RTS0042229,109
RTS0042230,152
RTS0042231,191
RTS0042232,178
RTS0042233,209
RTS0042234,191
RTS0042235,183
RTS0042236,215
RTS0042237,234
RTS0042238,228
RTS0042239,212
RTS0042240,213
RTS0042241,130
RTS0042242,106
RTS0042243,129
RTS0042244,134
RTS0042245,151
RTS0042246,299
RTS0042247,266
RTS0042248,589
RTS0042249,337
RTS0042250,339
RTS0042251,178
RTS0042252,235
RTS0042253,184
RTS0042254,218
RTS0042255,214
RTS0042256,350
RTS0042257,253
RTS0042258,263
RTS0042259,314
RTS0042260,313
RTS0042261,261
RTS0042262,274
RTS0042263,301
RTS0042264,299
RTS0042265,303
RTS0042266,148
RTS0042267,152
RTS0042268,107
RTS0042269,109
RTS0042270,123
RTS0042271,145
RTS0042272,119
RTS0042273,131
RTS0042274,120
RTS0042275,109
RTS0042276,207
RTS0042277,178
RTS0042278,170
RTS0042279,200
RTS0042280,194
RTS0042281,93
RTS0042282,119
RTS0042283,130
RTS0042284,143
RTS0042285,139
RTS0042286,272
RTS0042287,607
RTS0042288,631
RTS0042289,629
RTS0042290,668
RTS0042291,396
RTS0042292,518
RTS0042293,370
RTS0042294,404
RTS0042295,406
RTS0042296,156
RTS0042297,183
RTS0042298,156
RTS0042299,180
RTS0042300,157
RTS0042301,117
RTS0042302,105
RTS0042303,116
RTS0042304,140
RTS0042305,133
RTS0042306,157
RTS0042307,230
RTS0042308,215
RTS0042309,215
RTS0042310,215
RTS0042311,115
RTS0042312,117
RTS0042313,152
RTS0042314,154
RTS0042315,185
RTS0042316,231
RTS0042317,205
RTS0042318,220
RTS0042319,227
RTS0042320,184
RTS0042321,181
RTS0042322,163
RTS0042323,170
RTS0042324,201
RTS0042325,130
RTS0042326,179
RTS0042327,185
RTS0042328,152
RTS0042329,176
RTS0042330,199
RTS0042331,158
RTS0042332,218
RTS0042333,256
RTS0042334,243
RTS0042335,180
RTS0042336,146
RTS0042337,168
RTS0042338,124
RTS0042339,128
RTS0042340,114
RTS0042341,331
RTS0042342,244
RTS0042343,360
RTS0042344,285
RTS0042345,208
RTS0042346,138
RTS0042347,126
RTS0042348,145
RTS0042349,129
RTS0042350,117
RTS0042351,114
RTS0042352,166
RTS0042353,176
RTS0042354,133
RTS0042355,113
RTS0042356,144
RTS0042357,166
RTS0042358,144
RTS0042359,159
RTS0042360,164
RTS0042361,211
RTS0042362,277
RTS0042363,284
RTS0042364,227
RTS0042365,199
RTS0042366,249
RTS0042367,345
RTS0042368,314
RTS0042369,208
RTS0042370,394
RTS0042371,158
RTS0042372,169
RTS0042373,190
RTS0042374,126
RTS0042375,143
RTS0042376,119
RTS0042377,108
RTS0042378,107
RTS0042379,167
RTS0042380,92
RTS0042381,523
RTS0042382,568
RTS0042383,512
RTS0042384,505
RTS0042385,500
RTS0042386,250
RTS0042387,267
RTS0042388,368
RTS0042389,385
RTS0042390,362
RTS0042391,110
RTS0042392,132
RTS0042393,129
RTS0042394,105
RTS0042395,136
RTS0042396,128
RTS0042397,179
RTS0042398,213
RTS0042399,251
RTS0042400,201
RTS0042401,166
RTS0042402,168
RTS0042403,114
RTS0042404,127
RTS0042405,138
RTS0042406,192
RTS0042407,160
RTS0042408,176
RTS0042409,129
RTS0042410,177
RTS0042411,246
RTS0042412,239
RTS0042413,271
RTS0042414,338
RTS0042415,266
RTS0042416,726
RTS0042417,818
RTS0042418,833
RTS0042419,712
RTS0042420,766
RTS0042421,175
RTS0042422,147
RTS0042423,137
RTS0042424,173
RTS0042425,132
RTS0042426,170
RTS0042427,157
RTS0042428,190
RTS0042429,191
RTS0042430,176
RTS0042431,229
RTS0042432,315
RTS0042433,205
RTS0042434,335
RTS0042435,231
RTS0042436,181
RTS0042437,148
RTS0042438,167
RTS0042439,221
RTS0042440,151
RTS0042441,149
RTS0042442,124
RTS0042443,138
RTS0042444,149
RTS0042445,148
RTS0042446,215
RTS0042447,172
RTS0042448,222
RTS0042449,156
RTS0042450,159
RTS0042451,185
RTS0042452,185
RTS0042453,251
RTS0042454,191
RTS0042455,167
RTS0042456,184
RTS0042457,197
RTS0042458,195
RTS0042460,205
RTS0042461,432
RTS0042462,363
RTS0042463,305
RTS0042464,395
RTS0042465,376
RTS0042466,231
RTS0042467,212
RTS0042468,250
RTS0042469,258
RTS0042470,175
RTS0042471,177
RTS0042472,110
RTS0042473,155
RTS0042474,174
RTS0042475,166
RTS0042476,241
RTS0042477,206
RTS0042478,172
RTS0042479,197
RTS0042480,170
RTS0042481,250
RTS0042482,424
RTS0042483,696
RTS0042484,521
RTS0042485,382
RTS0042486,138
RTS0042487,192
RTS0042488,138
RTS0042489,186
RTS0042490,154
RTS0042491,139
RTS0042492,121
RTS0042493,146
RTS0042494,97
RTS0042495,106
RTS0042496,120
RTS0042497,154
RTS0042498,152
RTS0042499,173
RTS0042500,176
RTS0042501,204
RTS0042502,288
RTS0042503,289
RTS0042504,241
RTS0042505,306
RTS0042506,110
RTS0042507,152
RTS0042508,98
RTS0042509,145
RTS0042510,122
RTS0042515,137
RTS0042522,120
RTS0042526,157
RTS0042527,163
RTS0042528,170
RTS0042529,155
RTS0042530,140
RTS0042531,195
RTS0042532,153
RTS0042533,209
RTS0042534,189
RTS0042535,153
RTS0042536,254
RTS0042537,193
RTS0042538,147
RTS0042539,260
RTS0042540,310
RTS0042541,111
RTS0042542,132
RTS0042543,129
RTS0042544,119
RTS0042545,89
RTS0042546,146
RTS0042547,146
RTS0042548,122
RTS0042549,103
RTS0042550,112
RTS0042551,129
RTS0042552,131
RTS0042553,124
RTS0042554,134
RTS0042555,135
RTS0042556,158
RTS0042557,149
RTS0042558,140
RTS0042559,168
RTS0042560,134
RTS0042561,139
RTS0042562,147
RTS0042563,187
RTS0042564,155
RTS0042565,148
RTS0042566,282
RTS0042567,300
RTS0042568,309
RTS0042569,370
RTS0042570,301
RTS0042571,345
RTS0042572,262
RTS0042573,271
RTS0042574,334
RTS0042575,283
RTS0042576,172
RTS0042577,259
RTS0042578,226
RTS0042579,247
RTS0042580,172
RTS0042581,189
RTS0042582,159
RTS0042583,263
RTS0042584,132
RTS0042585,127
RTS0042586,261
RTS0042587,333
RTS0042588,384
RTS0042589,261
RTS0042590,335
RTS0042591,134
RTS0042592,159
RTS0042593,107
RTS0042594,108
RTS0042595,110
RTS0042596,241
RTS0042597,336
RTS0042598,503
RTS0042599,249
RTS0042600,293
RTS0042601,109
RTS0042602,142
RTS0042603,136
RTS0042604,128
RTS0042605,146
RTS0042606,260
RTS0042607,251
RTS0042608,222
RTS0042609,213
RTS0042610,258
RTS0042611,379
RTS0042612,419
RTS0042613,332
RTS0042614,371
RTS0042615,395
RTS0042616,194
RTS0042617,202
RTS0042618,272
RTS0042619,192
RTS0042620,217
RTS0042621,100
RTS0042622,132
RTS0042623,133
RTS0042624,123
RTS0042625,121
RTS0042626,216
RTS0042627,242
RTS0042628,175
RTS0042629,200
RTS0042630,207
RTS0042631,152
RTS0042633,121
RTS0042634,236
RTS0042635,189
RTS0042636,981
RTS0042637,963
RTS0042638,1019
RTS0042639,827
RTS0042640,843
RTS0042641,162
RTS0042642,137
RTS0042643,85
RTS0042644,144
RTS0042645,133
RTS0042646,371
RTS0042647,365
RTS0042648,539
RTS0042649,430
RTS0042650,319
RTS0042651,131
RTS0042652,114
RTS0042653,98
RTS0042654,152
RTS0042655,121
RTS0042656,165
RTS0042657,123
RTS0042658,142
RTS0042659,128
RTS0042660,157
RTS0042661,127
RTS0042662,115
RTS0042663,124
RTS0042664,113
RTS0042665,116
RTS0042666,152
RTS0042667,141
RTS0042668,149
RTS0042669,174
RTS0042670,142
RTS0042671,318
RTS0042672,106
RTS0042673,86
RTS0042674,102
RTS0042675,110
RTS0042676,127
RTS0042677,1
RTS0042678,140
RTS0042679,165
RTS0042680,139
RTS0042681,424
RTS0042682,453
RTS0042683,430
RTS0042684,302
RTS0042685,429
RTS0042686,217
RTS0042687,147
RTS0042688,134
RTS0042689,130
RTS0042690,127
RTS0042691,148
RTS0042692,118
RTS0042693,118
RTS0042694,5
RTS0042695,134
RTS0042696,126
RTS0042697,122
RTS0042698,103
RTS0042699,93
RTS0042700,109
RTS0042701,179
RTS0042702,183
RTS0042703,184
RTS0042704,228
RTS0042705,234
RTS0042706,161
RTS0042707,151
RTS0042708,230
RTS0042709,148
RTS0042710,229
RTS0042711,1166
RTS0042712,1282
RTS0042713,758
RTS0042714,977
RTS0042715,611
RTS0042716,126
RTS0042717,129
RTS0042718,147
RTS0042719,144
RTS0042720,137
RTS0042721,164
RTS0042722,122
RTS0042723,125
RTS0042724,153
RTS0042725,129
RTS0042726,130
RTS0042727,113
RTS0042728,158
RTS0042729,115
RTS0042730,134
RTS0042731,121
RTS0042732,126
RTS0042733,148
RTS0042734,149
RTS0042735,143
RTS0042736,655
RTS0042737,896
RTS0042738,763
RTS0042739,599
RTS0042740,703
RTS0042741,128
RTS0042742,144
RTS0042743,93
RTS0042744,133
RTS0042745,103
RTS0042746,233
RTS0042747,204
RTS0042748,184
RTS0042749,182
RTS0042750,171
RTS0042751,178
RTS0042752,236
RTS0042753,211
RTS0042754,161
RTS0042755,147
RTS0042756,206
RTS0042757,281
RTS0042758,139
RTS0042759,144
RTS0042760,171
RTS0042761,129
RTS0042762,120
RTS0042763,118
RTS0042764,153
RTS0042765,162
RTS0042766,187
RTS0042767,163
RTS0042768,228
RTS0042769,256
RTS0042770,184
RTS0042771,161
RTS0042772,181
RTS0042773,162
RTS0042774,197
RTS0042775,138
RTS0042776,172
RTS0042777,211
RTS0042778,227
RTS0042779,168
RTS0042780,192
RTS0042781,127
RTS0042782,161
RTS0042783,137
RTS0042784,144
RTS0042785,126
RTS0042786,298
RTS0042787,258
RTS0042788,275
RTS0042789,261
RTS0042790,294
RTS0042791,3440
RTS0042792,1869
RTS0042793,2720
RTS0042794,2635
RTS0042795,2836
RTS0042796,141
RTS0042797,179
RTS0042798,108
RTS0042799,135
RTS0042800,150
RTS0042801,150
RTS0042802,195
RTS0042803,132
RTS0042804,138
RTS0042805,153
RTS0042806,179
RTS0042807,213
RTS0042808,307
RTS0042809,256
RTS0042810,205
RTS0042811,219
RTS0042812,303
RTS0042813,259
RTS0042814,281
RTS0042815,269
RTS0042816,161
RTS0042817,218
RTS0042818,204
RTS0042819,223
RTS0042820,166
RTS0042821,201
RTS0042822,134
RTS0042823,142
RTS0042824,151
RTS0042825,148
RTS0042826,211
RTS0042827,207
RTS0042828,203
RTS0042829,226
RTS0042830,268
RTS0042831,224
RTS0042832,232
RTS0042833,166
RTS0042834,202
RTS0042835,190
RTS0042836,179
RTS0042837,167
RTS0042838,165
RTS0042839,131
RTS0042840,192
RTS0042841,205
RTS0042842,174
RTS0042843,151
RTS0042844,194
RTS0042845,184
RTS0042846,201
RTS0042847,273
RTS0042848,316
RTS0042849,208
RTS0042850,195
RTS0042851,225
RTS0042852,189
RTS0042853,214
RTS0042854,190
RTS0042855,225
RTS0042856,159
RTS0042857,142
RTS0042858,187
RTS0042859,226
RTS0042860,197
RTS0042861,188
RTS0042862,141
RTS0042863,256
RTS0042864,180
RTS0042865,236
RTS0042866,201
RTS0042867,315
RTS0042868,182
RTS0042869,377
RTS0042870,277
RTS0042871,167
RTS0042872,113
RTS0042873,173
RTS0042874,158
RTS0042875,199
RTS0042876,303
RTS0042877,280
RTS0042878,234
RTS0042879,237
RTS0042880,320
RTS0042881,273
RTS0042882,293
RTS0042883,356
RTS0042884,440
RTS0042885,367
RTS0042886,188
RTS0042887,213
RTS0042888,189
RTS0042889,179
RTS0042890,203
RTS0042891,96
RTS0042892,142
RTS0042893,145
RTS0042894,118
RTS0042895,135
RTS0042896,348
RTS0042897,214
RTS0042898,237
RTS0042899,323
RTS0042900,293
RTS0042901,147
RTS0042902,128
RTS0042903,106
RTS0042904,139
RTS0042905,143
RTS0042906,1950
RTS0042907,1623
RTS0042908,2108
RTS0042909,2210
RTS0042910,1045
RTS0042911,150
RTS0042912,156
RTS0042913,190
RTS0042914,126
RTS0042915,121
RTS0042916,117
RTS0042917,178
RTS0042918,148
RTS0042919,180
RTS0042920,148
RTS0042921,279
RTS0042922,258
RTS0042923,254
RTS0042924,219
RTS0042925,309
RTS0042926,135
RTS0042927,138
RTS0042928,174
RTS0042929,161
RTS0042930,117
RTS0042931,148
RTS0042932,140
RTS0042933,139
RTS0042934,162
RTS0042935,147
RTS0042936,256
RTS0042937,242
RTS0042938,301
RTS0042939,303
RTS0042940,293
RTS0042941,669
RTS0042942,560
RTS0042943,746
RTS0042944,662
RTS0042945,583
RTS0042946,133
RTS0042947,206
RTS0042948,147
RTS0042949,156
RTS0042950,138
RTS0042951,149
RTS0042952,178
RTS0042953,162
RTS0042954,136
RTS0042955,159
RTS0042956,202
RTS0042957,200
RTS0042958,205
RTS0042959,230
RTS0042960,199
RTS0042961,245
RTS0042962,192
RTS0042963,207
RTS0042964,200
RTS0042965,322
RTS0042966,181
RTS0042967,170
RTS0042968,158
RTS0042969,178
RTS0042970,194
RTS0042971,368
RTS0042972,220
RTS0042973,296
RTS0042974,235
RTS0042975,263
RTS0042976,324
RTS0042977,331
RTS0042978,269
RTS0042979,277
RTS0042980,210
RTS0042981,206
RTS0042982,209
RTS0042983,221
RTS0042984,191
RTS0042985,233
RTS0042986,184
RTS0042987,169
RTS0042988,184
RTS0042989,179
RTS0042990,195
RTS0042991,201
RTS0042992,200
RTS0042993,180
RTS0042994,231
RTS0042995,246
RTS0042996,184
RTS0042997,156
RTS0042998,159
RTS0042999,163
RTS0043000,180
RTS0043001,130
RTS0043002,152
RTS0043003,149
RTS0043004,146
RTS0043005,178
RTS0043006,172
RTS0043007,191
RTS0043008,208
RTS0043009,166
RTS0043010,215
RTS0043011,191
RTS0043012,178
RTS0043013,158
RTS0043014,205
RTS0043015,184
RTS0043016,217
RTS0043017,254
RTS0043018,187
RTS0043019,248
RTS0043020,160
RTS0043021,217
RTS0043022,210
RTS0043023,277
RTS0043024,286
RTS0043025,266
RTS0043026,197
RTS0043027,274
RTS0043028,330
RTS0043029,323
RTS0043030,282
RTS0043031,160
RTS0043032,196
RTS0043033,217
RTS0043034,180
RTS0043035,172
RTS0043036,265
RTS0043037,183
RTS0043038,216
RTS0043039,181
RTS0043040,246
RTS0043041,126
RTS0043042,115
RTS0043043,129
RTS0043044,121
RTS0043045,126
RTS0043046,125
RTS0043047,140
RTS0043048,171
RTS0043049,163
RTS0043050,150
RTS0043051,228
RTS0043052,178
RTS0043053,181
RTS0043054,199
RTS0043055,225
RTS0043056,150
RTS0043057,178
RTS0043058,183
RTS0043059,170
RTS0043060,180
RTS0043061,879
RTS0043062,413
RTS0043063,526
RTS0043064,410
RTS0043065,583
RTS0043066,266
RTS0043067,280
RTS0043068,238
RTS0043069,271
RTS0043070,275
RTS0043071,132
RTS0043072,138
RTS0043073,173
RTS0043074,125
RTS0043075,152
RTS0043076,143
RTS0043077,143
RTS0043078,138
RTS0043079,126
RTS0043080,134
RTS0043081,147
RTS0043082,156
RTS0043083,141
RTS0043084,127
RTS0043085,140
RTS0043086,215
RTS0043087,191
RTS0043088,200
RTS0043089,207
RTS0043090,182
RTS0043091,126
RTS0043092,137
RTS0043093,143
RTS0043094,197
RTS0043095,194
RTS0043096,143
RTS0043097,94
RTS0043098,175
RTS0043099,182
RTS0043100,124
RTS0043101,184
RTS0043102,150
RTS0043103,168
RTS0043104,196
RTS0043105,137
RTS0043106,231
RTS0043107,214
RTS0043108,139
RTS0043109,164
RTS0043110,181
RTS0043111,1233
RTS0043112,1235
RTS0043113,1094
RTS0043114,1273
RTS0043115,1005
RTS0043116,264
RTS0043117,205
RTS0043118,157
RTS0043119,163
RTS0043120,192
RTS0043121,137
RTS0043122,137
RTS0043123,132
RTS0043124,157
RTS0043125,128
RTS0043126,317
RTS0043127,199
RTS0043128,259
RTS0043129,180
RTS0043130,249
RTS0043131,177
RTS0043132,138
RTS0043133,137
RTS0043134,167
RTS0043135,159
RTS0043136,191
RTS0043137,155
RTS0043138,216
RTS0043139,180
RTS0043140,165
RTS0043141,176
RTS0043142,202
RTS0043143,186
RTS0043144,193
RTS0043145,185
RTS0043146,163
RTS0043147,187
RTS0043148,183
RTS0043149,192
RTS0043150,147
RTS0043151,209
RTS0043152,229
RTS0043153,270
RTS0043154,220
RTS0043155,210
RTS0043156,864
RTS0043157,827
RTS0043159,772
RTS0043160,1884
RTS0043161,164
RTS0043162,212
RTS0043163,204
RTS0043164,151
RTS0043165,164
RTS0043167,141
RTS0043168,165
RTS0043169,163
RTS0043170,181
RTS0043171,265
RTS0043172,316
RTS0043173,272
RTS0043174,253
RTS0043175,271
RTS0043176,173
RTS0043177,209
RTS0043178,295
RTS0043179,210
RTS0043180,201
RTS0043181,180
RTS0043182,105
RTS0043183,171
RTS0043184,115
RTS0043185,139
RTS0043186,253
RTS0043187,141
RTS0043188,174
RTS0043189,182
RTS0043190,172
RTS0043191,159
RTS0043192,148
RTS0043193,144
RTS0043194,153
RTS0043195,151
RTS0043196,208
RTS0043197,206
RTS0043198,208
RTS0043199,206
RTS0043200,193
RTS0043201,207
RTS0043202,269
RTS0043203,197
RTS0043204,311
RTS0043205,273
RTS0043206,247
RTS0043207,231
RTS0043208,246
RTS0043209,183
RTS0043210,151
RTS0043211,223
RTS0043212,275
RTS0043213,235
RTS0043214,255
RTS0043215,237
RTS0043216,311
RTS0043217,241
RTS0043218,225
RTS0043219,283
RTS0043220,343
RTS0043221,142
RTS0043222,155
RTS0043223,165
RTS0043224,136
RTS0043225,153
RTS0043226,210
RTS0043227,177
RTS0043228,177
RTS0043229,178
RTS0043230,210
RTS0043231,241
RTS0043232,225
RTS0043233,310
RTS0043234,140
RTS0043235,200
RTS0043236,80
RTS0043237,139
RTS0043238,156
RTS0043239,156
RTS0043240,167
RTS0043241,209
RTS0043242,204
RTS0043243,227
RTS0043244,175
RTS0043245,200
RTS0043246,202
RTS0043247,229
RTS0043248,180
RTS0043249,209
RTS0043250,243
RTS0043251,138
RTS0043252,171
RTS0043253,141
RTS0043254,157
RTS0043255,146
RTS0043256,165
RTS0043257,176
RTS0043258,168
RTS0043259,137
RTS0043260,168
RTS0043261,144
RTS0043262,192
RTS0043263,143
RTS0043264,141
RTS0043265,160
RTS0043266,231
RTS0043267,340
RTS0043268,212
RTS0043269,295
RTS0043270,401
RTS0043271,379
RTS0043272,360
RTS0043273,337
RTS0043274,412
RTS0043275,340
RTS0043276,151
RTS0043277,156
RTS0043278,173
RTS0043279,170
RTS0043280,152
RTS0043281,220
RTS0043282,252
RTS0043283,230
RTS0043284,285
RTS0043285,250
RTS0043286,240
RTS0043287,233
RTS0043288,237
RTS0043289,267
RTS0043290,145
RTS0043291,308
RTS0043292,242
RTS0043293,171
RTS0043294,220
RTS0043295,252
RTS0043296,151
RTS0043297,99
RTS0043299,184
RTS0043300,178
RTS0043301,152
RTS0043302,173
RTS0043303,180
RTS0043304,134
RTS0043305,164
RTS0043306,195
RTS0043307,197
RTS0043308,163
RTS0043309,191
RTS0043310,244
RTS0043311,248
RTS0043312,286
RTS0043313,336
RTS0043314,241
RTS0043315,190
RTS0043316,138
RTS0043317,128
RTS0043318,129
RTS0043319,131
RTS0043320,173
RTS0043321,205
RTS0043322,221
RTS0043323,196
RTS0043324,205
RTS0043325,172
RTS0043326,151
RTS0043327,151
RTS0043328,169
RTS0043329,153
RTS0043330,190
RTS0043331,149
RTS0043332,161
RTS0043333,140
RTS0043334,122
RTS0043335,100
RTS0043336,189
RTS0043337,170
RTS0043338,184
RTS0043339,169
RTS0043340,130
RTS0043341,158
RTS0043342,132
RTS0043343,136
RTS0043344,113
RTS0043345,140
RTS0043346,135
RTS0043347,248
RTS0043348,159
RTS0043349,132
RTS0043350,189
RTS0043351,372
RTS0043352,450
RTS0043353,382
RTS0043354,384
RTS0043355,380
RTS0043356,334
RTS0043357,226
RTS0043358,244
RTS0043359,309
RTS0043360,272
RTS0043361,416
RTS0043362,445
RTS0043363,318
RTS0043364,326
RTS0043365,295
RTS0043366,134
RTS0043367,127
RTS0043368,142
RTS0043369,98
RTS0043370,122
RTS0043371,517
RTS0043372,383
RTS0043373,449
RTS0043374,350
RTS0043375,360
RTS0043376,157
RTS0043377,231
RTS0043378,164
RTS0043379,186
RTS0043380,186
RTS0043381,134
RTS0043382,163
RTS0043383,141
RTS0043384,128
RTS0043385,134
RTS0043386,165
RTS0043387,277
RTS0043388,178
RTS0043389,248
RTS0043390,187
RTS0043391,197
RTS0043392,170
RTS0043393,195
RTS0043394,200
RTS0043395,182
RTS0043396,571
RTS0043397,517
RTS0043398,515
RTS0043399,582
RTS0043400,211
RTS0043401,128
RTS0043402,136
RTS0043403,151
RTS0043404,158
RTS0043405,141
RTS0043406,135
RTS0043407,129
RTS0043408,149
RTS0043409,130
RTS0043410,154
RTS0043411,176
RTS0043412,143
RTS0043413,135
RTS0043414,150
RTS0043415,201
RTS0043416,154
RTS0043417,133
RTS0043418,157
RTS0043419,157
RTS0043420,134
RTS0043421,191
RTS0043422,152
RTS0043423,150
RTS0043424,172
RTS0043425,192
RTS0043426,211
RTS0043427,192
RTS0043428,219
RTS0043429,185
RTS0043430,202
RTS0043431,303
RTS0043432,189
RTS0043433,188
RTS0043434,263
RTS0043435,293
RTS0043436,321
RTS0043437,232
RTS0043438,295
RTS0043439,160
RTS0043440,357
RTS0043441,343
RTS0043442,275
RTS0043443,297
RTS0043444,222
RTS0043445,207
RTS0043446,174
RTS0043447,154
RTS0043448,175
RTS0043449,159
RTS0043450,215
RTS0043451,126
RTS0043452,170
RTS0043453,166
RTS0043454,172
RTS0043455,129
RTS0043456,143
RTS0043457,149
RTS0043458,147
RTS0043459,129
RTS0043460,139
RTS0043461,172
RTS0043462,143
RTS0043463,203
RTS0043464,181
RTS0043465,201
RTS0043466,309
RTS0043467,240
RTS0043468,253
RTS0043469,226
RTS0043470,276
RTS0043471,121
RTS0043472,181
RTS0043473,142
RTS0043474,156
RTS0043475,158
RTS0043476,165
RTS0043477,214
RTS0043478,157
RTS0043479,179
RTS0043480,154
RTS0043481,278
RTS0043482,356
RTS0043483,385
RTS0043484,252
RTS0043485,324
RTS0043486,413
RTS0043487,355
RTS0043488,374
RTS0043489,384
RTS0043490,276
RTS0043491,314
RTS0043492,283
RTS0043493,294
RTS0043494,312
RTS0043495,403
RTS0043496,154
RTS0043497,142
RTS0043498,139
RTS0043499,163
RTS0043500,139
RTS0043501,126
RTS0043502,145
RTS0043503,99
RTS0043504,171
RTS0043505,154
RTS0043506,176
RTS0043507,165
RTS0043508,164
RTS0043509,163
RTS0043510,176
RTS0043511,137
RTS0043512,166
RTS0043513,134
RTS0043514,152
RTS0043515,156
RTS0043516,222
RTS0043517,121
RTS0043518,214
RTS0043519,208
RTS0043520,224
RTS0043521,157
RTS0043522,130
RTS0043523,246
RTS0043524,185
RTS0043525,232
RTS0043526,180
RTS0043527,149
RTS0043528,160
RTS0043529,160
RTS0043530,144
RTS0043531,150
RTS0043532,111
RTS0043533,141
RTS0043534,154
RTS0043535,131
RTS0043536,219
RTS0043537,265
RTS0043538,259
RTS0043539,272
RTS0043540,230
RTS0043541,221
RTS0043542,231
RTS0043543,213
RTS0043544,283
RTS0043545,195
RTS0043546,277
RTS0043547,249
RTS0043548,262
RTS0043549,246
RTS0043550,234
RTS0043551,169
RTS0043552,185
RTS0043553,184
RTS0043554,175
RTS0043555,146
RTS0043556,136
RTS0043557,127
RTS0043558,125
RTS0043559,123
RTS0043560,151
RTS0043561,207
RTS0043562,169
RTS0043563,189
RTS0043564,163
RTS0043565,201
RTS0043566,310
RTS0043567,276
RTS0043568,314
RTS0043569,279
RTS0043570,329
RTS0043571,130
RTS0043572,174
RTS0043573,137
RTS0043574,179
RTS0043575,132
RTS0043576,281
RTS0043577,261
RTS0043578,165
RTS0043579,247
RTS0043580,236
RTS0043581,191
RTS0043582,266
RTS0043583,190
RTS0043584,212
RTS0043585,166
RTS0043586,120
RTS0043587,158
RTS0043588,124
RTS0043589,148
RTS0043590,175
RTS0043591,126
RTS0043592,128
RTS0043593,152
RTS0043594,136
RTS0043595,147
RTS0043596,163
RTS0043597,148
RTS0043598,159
RTS0043599,186
RTS0043600,149
RTS0043601,152
RTS0043602,160
RTS0043603,193
RTS0043604,185
RTS0043605,130
RTS0043606,185
RTS0043607,170
RTS0043608,171
RTS0043609,192
RTS0043610,183
RTS0043611,181
RTS0043612,177
RTS0043613,162
RTS0043614,174
RTS0043615,173
RTS0043616,224
RTS0043617,139
RTS0043618,171
RTS0043619,175
RTS0043620,126
RTS0043621,223
RTS0043622,186
RTS0043623,226
RTS0043624,283
RTS0043625,173
RTS0043626,148
RTS0043627,151
RTS0043628,187
RTS0043629,171
RTS0043630,169
RTS0043631,167
RTS0043632,181
RTS0043633,195
RTS0043634,184
RTS0043635,234
RTS0043636,113
RTS0043637,165
RTS0043638,147
RTS0043639,149
RTS0043640,136
RTS0043641,876
RTS0043642,734
RTS0043643,787
RTS0043644,665
RTS0043645,810
RTS0043646,161
RTS0043647,153
RTS0043648,162
RTS0043649,140
RTS0043650,160
RTS0043651,118
RTS0043652,136
RTS0043653,118
RTS0043654,118
RTS0043655,139
RTS0043656,103
RTS0043657,143
RTS0043658,176
RTS0043659,130
RTS0043660,145
RTS0043661,148
RTS0043663,138
RTS0043664,122
RTS0043665,154
RTS0043666,148
RTS0043667,141
RTS0043668,141
RTS0043669,152
RTS0043670,145
RTS0043671,161
RTS0043672,190
RTS0043673,170
RTS0043674,179
RTS0043675,163
RTS0043676,143
RTS0043677,185
RTS0043678,118
RTS0043679,166
RTS0043680,121
RTS0043681,195
RTS0043682,211
RTS0043683,197
RTS0043684,229
RTS0043685,223
RTS0043686,187
RTS0043687,211
RTS0043688,183
RTS0043689,177
RTS0043690,164
RTS0043691,182
RTS0043692,154
RTS0043693,156
RTS0043694,151
RTS0043695,213
RTS0043696,176
RTS0043697,205
RTS0043698,216
RTS0043699,246
RTS0043700,186
RTS0043701,239
RTS0043702,349
RTS0043703,320
RTS0043704,355
RTS0043705,257
RTS0043706,239
RTS0043707,172
RTS0043708,145
RTS0043709,143
RTS0043710,188
RTS0043711,163
RTS0043712,141
RTS0043713,141
RTS0043714,113
RTS0043715,113
RTS0043716,208
RTS0043717,179
RTS0043718,162
RTS0043719,178
RTS0043720,167
RTS0043721,174
RTS0043722,204
RTS0043723,191
RTS0043724,216
RTS0043725,226
RTS0043726,161
RTS0043727,152
RTS0043728,135
RTS0043729,144
RTS0043730,163
RTS0043731,140
RTS0043732,143
RTS0043733,165
RTS0043734,164
RTS0043735,137
RTS0043736,145
RTS0043737,167
RTS0043738,173
RTS0043739,164
RTS0043740,148
RTS0043741,251
RTS0043742,241
RTS0043743,221
RTS0043744,338
RTS0043745,175
RTS0043746,200
RTS0043747,225
RTS0043748,205
RTS0043749,173
RTS0043750,186
RTS0043751,161
RTS0043752,192
RTS0043753,188
RTS0043754,139
RTS0043755,201
RTS0043756,166
RTS0043757,128
RTS0043758,195
RTS0043759,158
RTS0043760,147
RTS0043761,333
RTS0043762,128
RTS0043763,114
RTS0043764,156
RTS0043765,147
RTS0043766,108
RTS0043767,124
RTS0043768,130
RTS0043769,140
RTS0043770,116
RTS0043771,138
RTS0043772,148
RTS0043773,156
RTS0043774,134
RTS0043775,141
RTS0043776,168
RTS0043777,160
RTS0043778,176
RTS0043779,176
RTS0043780,181
RTS0043781,183
RTS0043782,184
RTS0043783,193
RTS0043784,161
RTS0043785,134
RTS0043786,128
RTS0043787,119
RTS0043788,112
RTS0043789,140
RTS0043790,116
RTS0043791,118
RTS0043792,205
RTS0043793,134
RTS0043794,159
RTS0043795,130
RTS0043796,202
RTS0043797,249
RTS0043798,144
RTS0043799,185
RTS0043800,162
RTS0043801,106
RTS0043802,146
RTS0043803,152
RTS0043804,161
RTS0043805,133
RTS0043806,147
RTS0043807,142
RTS0043808,184
RTS0043809,139
RTS0043810,152
RTS0043811,195
RTS0043812,248
RTS0043813,177
RTS0043814,210
RTS0043815,235
RTS0043816,379
RTS0043817,295
RTS0043818,338
RTS0043819,333
RTS0043820,430
RTS0043821,142
RTS0043822,106
RTS0043823,123
RTS0043824,130
RTS0043825,107
RTS0043826,135
RTS0043827,116
RTS0043828,169
RTS0043829,112
RTS0043830,154
RTS0043831,214
RTS0043832,200
RTS0043833,260
RTS0043834,173
RTS0043835,185
RTS0043836,214
RTS0043837,243
RTS0043838,173
RTS0043839,169
RTS0043840,176
RTS0043841,158
RTS0043842,157
RTS0043843,190
RTS0043844,208
RTS0043845,186
RTS0043846,299
RTS0043847,245
RTS0043848,286
RTS0043849,230
RTS0043850,313
RTS0043851,203
RTS0043852,157
RTS0043853,201
RTS0043854,155
RTS0043856,128
RTS0043857,96
RTS0043858,126
RTS0043859,168
RTS0043860,149
RTS0043861,260
RTS0043862,320
RTS0043863,174
RTS0043864,189
RTS0043865,178
RTS0043866,181
RTS0043867,167
RTS0043868,175
RTS0043869,177
RTS0043870,119
RTS0043871,189
RTS0043872,188
RTS0043873,178
RTS0043874,170
RTS0043875,193
RTS0043876,93
RTS0043877,117
RTS0043878,174
RTS0043879,164
RTS0043880,157
RTS0043881,144
RTS0043882,182
RTS0043883,149
RTS0043884,146
RTS0043885,136
RTS0043886,236
RTS0043887,290
RTS0043888,288
RTS0043889,133
RTS0043890,304
RTS0043891,247
RTS0043892,190
RTS0043893,209
RTS0043894,202
RTS0043895,198
RTS0043896,178
RTS0043897,217
RTS0043898,219
RTS0043899,217
RTS0043900,207
RTS0043901,188
RTS0043902,196
RTS0043903,230
RTS0043904,220
RTS0043905,188
RTS0043906,141
RTS0043907,157
RTS0043908,115
RTS0043909,161
RTS0043910,196
RTS0043911,180
RTS0043912,350
RTS0043913,155
RTS0043914,172
RTS0043915,126
RTS0043916,150
RTS0043917,131
RTS0043918,139
RTS0043919,173
RTS0043920,287
RTS0043921,277
RTS0043922,261
RTS0043923,276
RTS0043924,327
RTS0043925,299
RTS0043926,248
RTS0043927,199
RTS0043928,218
RTS0043929,204
RTS0043930,211
RTS0043931,221
RTS0043932,249
RTS0043933,202
RTS0043934,193
RTS0043935,221
RTS0043936,119
RTS0043937,134
RTS0043938,116
RTS0043939,116
RTS0043940,132
RTS0043941,139
RTS0043942,155
RTS0043943,194
RTS0043944,85
RTS0043945,121
RTS0043946,99
RTS0043947,189
RTS0043948,154
RTS0043949,148
RTS0043950,120
RTS0043951,168
RTS0043952,196
RTS0043953,175
RTS0043954,130
RTS0043955,168
RTS0043956,311
RTS0043957,264
RTS0043958,357
RTS0043959,311
RTS0043960,269
RTS0043961,223
RTS0043962,229
RTS0043963,220
RTS0043964,282
RTS0043965,205
RTS0043966,295
RTS0043967,263
RTS0043968,279
RTS0043969,266
RTS0043970,330
RTS0043971,293
RTS0043972,332
RTS0043973,311
RTS0043974,293
RTS0043975,272
RTS0043976,264
RTS0043977,240
RTS0043978,293
RTS0043979,292
RTS0043980,276
RTS0043981,226
RTS0043982,289
RTS0043983,263
RTS0043984,197
RTS0043985,300
RTS0043986,163
RTS0043987,335
RTS0043988,237
RTS0043989,271
RTS0043990,262
RTS0043991,135
RTS0043992,135
RTS0043993,125
RTS0043994,131
RTS0043996,133
RTS0043997,116
RTS0043998,125
RTS0043999,163
RTS0044000,124
RTS0044001,194
RTS0044002,205
RTS0044003,285
RTS0044004,266
RTS0044005,241
RTS0044006,181
RTS0044007,180
RTS0044008,133
RTS0044009,180
RTS0044010,157
RTS0044011,276
RTS0044012,409
RTS0044013,352
RTS0044014,276
RTS0044015,330
RTS0044016,162
RTS0044017,161
RTS0044018,129
RTS0044019,152
RTS0044020,210
RTS0044021,130
RTS0044022,175
RTS0044023,136
RTS0044024,145
RTS0044025,160
RTS0044026,195
RTS0044027,228
RTS0044028,194
RTS0044029,250
RTS0044030,197
RTS0044031,187
RTS0044032,202
RTS0044033,158
RTS0044034,271
RTS0044035,204
RTS0044036,550
RTS0044037,447
RTS0044038,562
RTS0044039,370
RTS0044040,536
RTS0044041,323
RTS0044042,415
RTS0044043,366
RTS0044044,382
RTS0044045,297
RTS0044046,202
RTS0044047,217
RTS0044048,196
RTS0044049,153
RTS0044050,201
RTS0044051,152
RTS0044052,163
RTS0044053,122
RTS0044054,164
RTS0044055,137
RTS0044056,192
RTS0044057,157
RTS0044058,179
RTS0044059,172
RTS0044060,164
RTS0044061,167
RTS0044062,178
RTS0044063,210
RTS0044064,192
RTS0044065,149
RTS0044067,245
RTS0044068,247
RTS0044069,254
RTS0044070,199
RTS0044071,150
RTS0044072,169
RTS0044073,118
RTS0044074,149
RTS0044075,124
RTS0044076,131
RTS0044077,127
RTS0044078,126
RTS0044079,127
RTS0044080,141
RTS0044081,207
RTS0044082,194
RTS0044083,216
RTS0044084,192
RTS0044085,174
RTS0044086,155
RTS0044087,134
RTS0044088,127
RTS0044089,141
RTS0044090,169
RTS0044091,153
RTS0044092,160
RTS0044093,121
RTS0044094,140
RTS0044095,150
RTS0044096,148
RTS0044097,206
RTS0044098,155
RTS0044099,188
RTS0044100,186
RTS0044101,186
RTS0044102,209
RTS0044103,254
RTS0044104,195
RTS0044105,278
RTS0044106,339
RTS0044107,348
RTS0044108,373
RTS0044109,406
RTS0044110,494
RTS0044111,247
RTS0044112,207
RTS0044113,288
RTS0044114,168
RTS0044115,275
RTS0044116,172
RTS0044117,126
RTS0044118,152
RTS0044119,181
RTS0044120,175
RTS0044121,159
RTS0044122,162
RTS0044123,144
RTS0044124,154
RTS0044125,170
RTS0044126,164
RTS0044127,182
RTS0044128,175
RTS0044129,168
RTS0044130,132
RTS0044131,283
RTS0044132,231
RTS0044133,211
RTS0044134,237
RTS0044135,234
RTS0044136,123
RTS0044137,124
RTS0044138,171
RTS0044139,163
RTS0044140,161
RTS0044141,185
RTS0044142,204
RTS0044143,227
RTS0044144,193
RTS0044145,156
RTS0044146,152
RTS0044147,152
RTS0044148,168
RTS0044149,159
RTS0044150,167
RTS0044151,184
RTS0044152,197
RTS0044153,223
RTS0044154,182
RTS0044155,252
RTS0044156,673
RTS0044157,756
RTS0044158,1311
RTS0044159,669
RTS0044160,808
RTS0044161,228
RTS0044162,286
RTS0044163,315
RTS0044164,261
RTS0044165,165
RTS0044166,253
RTS0044167,162
RTS0044168,194
RTS0044169,251
RTS0044170,233
RTS0044171,165
RTS0044172,206
RTS0044173,202
RTS0044174,169
RTS0044175,201
RTS0044176,202
RTS0044177,253
RTS0044178,240
RTS0044180,179
RTS0044181,169
RTS0044182,167
RTS0044183,123
RTS0044184,168
RTS0044185,178
RTS0044186,212
RTS0044187,179
RTS0044188,185
RTS0044189,159
RTS0044190,160
RTS0044191,349
RTS0044192,434
RTS0044193,368
RTS0044194,336
RTS0044195,477
RTS0044196,374
RTS0044197,218
RTS0044198,386
RTS0044199,346
RTS0044200,186
RTS0044206,158
RTS0044207,159
RTS0044208,157
RTS0044209,116
RTS0044210,140
RTS0044211,253
RTS0044212,176
RTS0044213,223
RTS0044214,217
RTS0044215,229
RTS0044216,194
RTS0044217,255
RTS0044218,241
RTS0044219,240
RTS0044220,185
RTS0044221,117
RTS0044222,138
RTS0044223,121
RTS0044224,190
RTS0044225,132
RTS0044226,168
RTS0044227,183
RTS0044228,172
RTS0044229,130
RTS0044230,170
RTS0044231,122
RTS0044232,127
RTS0044233,152
RTS0044234,126
RTS0044235,148
RTS0044236,198
RTS0044237,254
RTS0044238,192
RTS0044239,172
RTS0044240,205
RTS0044241,193
RTS0044242,195
RTS0044243,207
RTS0044244,187
RTS0044245,168
RTS0044246,184
RTS0044247,196
RTS0044248,218
RTS0044249,162
RTS0044250,136
RTS0044251,212
RTS0044252,211
RTS0044253,203
RTS0044254,141
RTS0044255,189
RTS0044256,227
RTS0044257,258
RTS0044258,232
RTS0044259,223
RTS0044260,214
RTS0044261,429
RTS0044262,279
RTS0044263,281
RTS0044264,256
RTS0044265,231
RTS0044266,214
RTS0044267,181
RTS0044268,193
RTS0044269,153
RTS0044270,212
RTS0044271,154
RTS0044272,156
RTS0044273,211
RTS0044274,201
RTS0044275,192
RTS0044276,182
RTS0044277,165
RTS0044278,155
RTS0044279,119
RTS0044280,148
RTS0044281,256
RTS0044282,212
RTS0044283,256
RTS0044284,219
RTS0044285,175
RTS0044286,184
RTS0044287,149
RTS0044288,128
RTS0044289,146
RTS0044290,141
RTS0044291,173
RTS0044292,203
RTS0044293,162
RTS0044294,176
RTS0044295,155
RTS0044296,176
RTS0044297,192
RTS0044298,205
RTS0044299,205
RTS0044300,199
RTS0044301,194
RTS0044302,138
RTS0044303,166
RTS0044304,176
RTS0044305,140
RTS0044306,238
RTS0044307,181
RTS0044308,309
RTS0044309,336
RTS0044310,314
RTS0044311,141
RTS0044312,169
RTS0044313,140
RTS0044314,160
RTS0044315,168
RTS0044316,183
RTS0044317,191
RTS0044318,175
RTS0044319,181
RTS0044320,60
RTS0044321,172
RTS0044322,173
RTS0044323,215
RTS0044324,164
RTS0044325,160
RTS0044326,176
RTS0044327,258
RTS0044328,183
RTS0044329,252
RTS0044330,108
RTS0044331,2337
RTS0044332,1976
RTS0044333,2596
RTS0044334,2617
RTS0044335,2179
RTS0044336,145
RTS0044337,137
RTS0044338,142
RTS0044339,165
RTS0044340,114
RTS0044341,151
RTS0044342,166
RTS0044343,138
RTS0044344,148
RTS0044345,133
RTS0044346,1269
RTS0044347,1344
RTS0044348,1375
RTS0044349,1554
RTS0044350,1371
RTS0044351,288
RTS0044352,243
RTS0044353,437
RTS0044354,240
RTS0044355,314
RTS0044356,135
RTS0044357,193
RTS0044358,167
RTS0044359,210
RTS0044360,161
RTS0044361,277
RTS0044362,289
RTS0044363,244
RTS0044364,279
RTS0044365,182
RTS0044366,585
RTS0044367,483
RTS0044368,616
RTS0044369,624
RTS0044370,483
RTS0044371,172
RTS0044372,99
RTS0044373,133
RTS0044374,161
RTS0044375,165
RTS0044376,141
RTS0044377,142
RTS0044378,163
RTS0044379,190
RTS0044380,183
RTS0044381,222
RTS0044382,166
RTS0044383,173
RTS0044384,139
RTS0044385,157
RTS0044386,209
RTS0044387,200
RTS0044388,194
RTS0044389,154
RTS0044390,181
RTS0044391,606
RTS0044392,662
RTS0044393,620
RTS0044394,521
RTS0044395,458
RTS0044396,163
RTS0044397,159
RTS0044399,142
RTS0044400,114
RTS0044401,145
RTS0044402,218
RTS0044403,203
RTS0044404,214
RTS0044405,187
RTS0044406,141
RTS0044407,122
RTS0044408,158
RTS0044409,157
RTS0044410,121
RTS0044411,123
RTS0044412,153
RTS0044413,148
RTS0044414,171
RTS0044415,177
RTS0044416,344
RTS0044417,328
RTS0044418,233
RTS0044419,247
RTS0044420,378
RTS0044421,138
RTS0044422,159
RTS0044423,152
RTS0044424,172
RTS0044425,153
RTS0044426,144
RTS0044427,125
RTS0044428,120
RTS0044429,162
RTS0044430,151
RTS0044431,333
RTS0044432,329
RTS0044433,326
RTS0044434,361
RTS0044435,358
RTS0044436,191
RTS0044437,163
RTS0044438,237
RTS0044439,263
RTS0044440,267
RTS0044441,502
RTS0044442,473
RTS0044443,714
RTS0044444,454
RTS0044445,493
RTS0044446,243
RTS0044447,214
RTS0044448,213
RTS0044449,190
RTS0044450,186
RTS0044451,184
RTS0044452,189
RTS0044453,129
RTS0044454,226
RTS0044455,137
RTS0044456,142
RTS0044457,203
RTS0044458,126
RTS0044459,162
RTS0044460,179
RTS0044461,227
RTS0044462,164
RTS0044463,147
RTS0044464,175
RTS0044465,245
RTS0044466,171
RTS0044467,190
RTS0044468,148
RTS0044469,179
RTS0044470,172
RTS0044471,174
RTS0044472,176
RTS0044473,149
RTS0044474,201
RTS0044475,194
RTS0044476,211
RTS0044477,206
RTS0044478,130
RTS0044479,167
RTS0044480,204
RTS0044481,914
RTS0044482,662
RTS0044483,764
RTS0044484,559
RTS0044485,800
RTS0044486,217
RTS0044487,213
RTS0044488,205
RTS0044489,194
RTS0044490,123
RTS0044491,184
RTS0044492,151
RTS0044493,169
RTS0044494,212
RTS0044495,167
RTS0044496,316
RTS0044497,308
RTS0044498,309
RTS0044499,414
RTS0044500,353
RTS0044501,207
RTS0044502,190
RTS0044503,220
RTS0044504,207
RTS0044505,195
RTS0044506,257
RTS0044507,162
RTS0044508,238
RTS0044509,269
RTS0044510,230
RTS0044511,127
RTS0044512,138
RTS0044513,181
RTS0044514,123
RTS0044515,196
RTS0044516,255
RTS0044517,268
RTS0044518,261
RTS0044519,243
RTS0044520,217
RTS0044521,237
RTS0044522,242
RTS0044523,222
RTS0044524,124
RTS0044525,189
RTS0044526,188
RTS0044527,270
RTS0044528,251
RTS0044529,263
RTS0044530,205
RTS0044531,217
RTS0044532,210
RTS0044533,197
RTS0044534,221
RTS0044535,236
RTS0044536,162
RTS0044537,167
RTS0044538,181
RTS0044539,166
RTS0044540,173
RTS0044541,186
RTS0044542,179
RTS0044543,203
RTS0044544,160
RTS0044545,154
RTS0044546,297
RTS0044547,261
RTS0044548,248
RTS0044549,338
RTS0044550,339
RTS0044551,231
RTS0044552,229
RTS0044553,223
RTS0044554,191
RTS0044555,278
RTS0044556,137
RTS0044557,152
RTS0044558,113
RTS0044559,116
RTS0044560,165
RTS0044561,170
RTS0044562,165
RTS0044563,244
RTS0044564,247
RTS0044565,225
RTS0044566,159
RTS0044567,116
RTS0044568,164
RTS0044569,131
RTS0044570,111
RTS0044571,143
RTS0044572,150
RTS0044573,141
RTS0044574,143
RTS0044575,161
RTS0044576,116
RTS0044577,119
RTS0044578,146
RTS0044579,112
RTS0044580,118
RTS0044581,144
RTS0044582,188
RTS0044583,131
RTS0044584,180
RTS0044585,112
RTS0044586,140
RTS0044587,122
RTS0044588,97
RTS0044589,126
RTS0044590,118
RTS0044591,212
RTS0044592,150
RTS0044593,167
RTS0044594,164
RTS0044595,99
RTS0044596,216
RTS0044597,199
RTS0044598,254
RTS0044599,212
RTS0044600,189
RTS0044601,223
RTS0044602,214
RTS0044603,200
RTS0044604,273
RTS0044605,204
RTS0044606,133
RTS0044607,130
RTS0044608,93
RTS0044609,110
RTS0044610,138
RTS0044611,173
RTS0044612,151
RTS0044613,144
RTS0044614,146
RTS0044615,111
RTS0044616,111
RTS0044617,151
RTS0044618,125
RTS0044619,106
RTS0044620,145
RTS0044621,306
RTS0044622,310
RTS0044623,383
RTS0044624,330
RTS0044625,259
RTS0044626,123
RTS0044627,127
RTS0044628,103
RTS0044629,128
RTS0044630,148
RTS0044631,129
RTS0044632,146
RTS0044633,167
RTS0044634,153
RTS0044635,148
RTS0044636,119
RTS0044637,119
RTS0044638,158
RTS0044639,150
RTS0044640,133
RTS0044641,299
RTS0044642,285
RTS0044643,304
RTS0044644,397
RTS0044645,376
RTS0044646,149
RTS0044647,119
RTS0044648,109
RTS0044649,160
RTS0044650,140
RTS0044651,211
RTS0044652,275
RTS0044653,194
RTS0044654,294
RTS0044655,289
RTS0044656,224
RTS0044657,198
RTS0044658,265
RTS0044659,242
RTS0044660,257
RTS0044661,319
RTS0044662,310
RTS0044663,248
RTS0044664,371
RTS0044665,302
RTS0044666,161
RTS0044667,139
RTS0044668,226
RTS0044669,234
RTS0044670,193
RTS0044671,205
RTS0044672,216
RTS0044673,250
RTS0044674,255
RTS0044675,265
RTS0044676,221
RTS0044677,221
RTS0044678,202
RTS0044679,259
RTS0044680,274
RTS0044681,107
RTS0044682,140
RTS0044683,152
RTS0044684,157
RTS0044685,180
RTS0044686,280
RTS0044687,314
RTS0044688,288
RTS0044689,351
RTS0044690,379
RTS0044691,225
RTS0044692,266
RTS0044693,261
RTS0044694,321
RTS0044695,215
RTS0044696,225
RTS0044697,192
RTS0044698,189
RTS0044699,210
RTS0044700,241
RTS0044701,336
RTS0044702,239
RTS0044703,324
RTS0044704,282
RTS0044705,218
RTS0044706,107
RTS0044707,160
RTS0044708,125
RTS0044709,147
RTS0044710,159
RTS0044711,239
RTS0044712,238
RTS0044714,241
RTS0044715,200
RTS0044716,556
RTS0044717,407
RTS0044718,540
RTS0044719,300
RTS0044720,627
RTS0044721,136
RTS0044722,132
RTS0044723,112
RTS0044724,119
RTS0044725,149
RTS0044726,213
RTS0044727,251
RTS0044728,194
RTS0044729,194
RTS0044730,295
RTS0044731,216
RTS0044732,184
RTS0044733,159
RTS0044734,157
RTS0044735,230
RTS0044736,273
RTS0044737,236
RTS0044738,182
RTS0044739,198
RTS0044740,166
RTS0044741,143
RTS0044742,118
RTS0044743,145
RTS0044744,133
RTS0044745,157
RTS0044746,130
RTS0044747,162
RTS0044748,117
RTS0044749,162
RTS0044750,135
RTS0044751,238
RTS0044752,284
RTS0044753,283
RTS0044754,233
RTS0044755,246
RTS0044756,247
RTS0044757,202
RTS0044758,249
RTS0044759,251
RTS0044760,183
RTS0044761,216
RTS0044762,216
RTS0044763,225
RTS0044764,162
RTS0044765,174
RTS0044766,174
RTS0044767,174
RTS0044768,218
RTS0044769,183
RTS0044770,186
RTS0044771,136
RTS0044772,138
RTS0044773,151
RTS0044774,188
RTS0044775,207
RTS0044776,262
RTS0044777,233
RTS0044778,230
RTS0044779,262
RTS0044780,271
RTS0044781,283
RTS0044782,297
RTS0044783,358
RTS0044784,270
RTS0044785,251
RTS0044786,304
RTS0044787,313
RTS0044788,308
RTS0044789,288
RTS0044790,160
RTS0044791,866
RTS0044792,745
RTS0044793,197
RTS0044794,216
RTS0044795,180
RTS0044796,236
RTS0044797,252
RTS0044798,200
RTS0044799,279
RTS0044800,185
RTS0044801,141
RTS0044802,142
RTS0044803,168
RTS0044804,202
RTS0044805,188
RTS0044806,178
RTS0044807,171
RTS0044808,183
RTS0044809,180
RTS0044810,193
RTS0044811,275
RTS0044812,253
RTS0044813,306
RTS0044814,348
RTS0044815,335
RTS0044816,211
RTS0044817,194
RTS0044818,202
RTS0044819,192
RTS0044820,184
RTS0044821,294
RTS0044822,257
RTS0044823,292
RTS0044824,201
RTS0044825,298
RTS0044826,182
RTS0044827,204
RTS0044828,180
RTS0044829,189
RTS0044830,150
RTS0044831,173
RTS0044832,189
RTS0044833,202
RTS0044834,192
RTS0044835,174
RTS0044836,184
RTS0044837,163
RTS0044838,229
RTS0044839,145
RTS0044840,170
RTS0044841,123
RTS0044842,140
RTS0044843,148
RTS0044844,137
RTS0044845,152
RTS0044846,151
RTS0044847,130
RTS0044848,177
RTS0044849,221
RTS0044850,160
RTS0044851,151
RTS0044852,150
RTS0044853,163
RTS0044854,140
RTS0044855,132
RTS0044856,162
RTS0044857,148
RTS0044858,130
RTS0044859,134
RTS0044860,130
RTS0044861,235
RTS0044862,185
RTS0044863,241
RTS0044864,177
RTS0044865,239
RTS0044866,242
RTS0044867,278
RTS0044868,244
RTS0044869,263
RTS0044870,259
RTS0044871,242
RTS0044872,213
RTS0044873,261
RTS0044874,216
RTS0044875,259
RTS0044876,235
RTS0044877,521
RTS0044878,359
RTS0044879,406
RTS0044880,531
RTS0044881,140
RTS0044882,231
RTS0044883,185
RTS0044884,225
RTS0044885,205
RTS0044886,159
RTS0044887,146
RTS0044888,143
RTS0044889,124
RTS0044890,129
RTS0044891,320
RTS0044892,339
RTS0044893,216
RTS0044894,285
RTS0044895,280
RTS0044896,659
RTS0044897,653
RTS0044898,592
RTS0044899,709
RTS0044900,550
RTS0044901,349
RTS0044902,351
RTS0044903,445
RTS0044904,358
RTS0044905,513
RTS0044906,253
RTS0044907,195
RTS0044908,227
RTS0044909,274
RTS0044910,203
RTS0044911,162
RTS0044912,141
RTS0044913,130
RTS0044914,157
RTS0044915,140
RTS0044916,197
RTS0044917,175
RTS0044918,174
RTS0044919,157
RTS0044920,189
RTS0044921,176
RTS0044922,131
RTS0044923,141
RTS0044924,121
RTS0044925,148
RTS0044926,214
RTS0044927,184
RTS0044928,224
RTS0044929,194
RTS0044930,206
RTS0044931,166
RTS0044932,188
RTS0044933,178
RTS0044934,156
RTS0044935,183
RTS0044936,204
RTS0044937,265
RTS0044938,244
RTS0044939,290
RTS0044940,335
RTS0044941,163
RTS0044942,151
RTS0044943,192
RTS0044944,196
RTS0044945,148
RTS0044946,213
RTS0044947,147
RTS0044948,198
RTS0044949,169
RTS0044950,156
RTS0044951,99
RTS0044952,139
RTS0044953,131
RTS0044954,151
RTS0044955,122
RTS0044956,283
RTS0044957,330
RTS0044958,209
RTS0044959,275
RTS0044960,255
RTS0044961,173
RTS0044962,194
RTS0044963,120
RTS0044964,177
RTS0044965,175
RTS0044966,158
RTS0044967,214
RTS0044968,270
RTS0044969,154
RTS0044970,218
RTS0044971,157
RTS0044972,165
RTS0044973,120
RTS0044974,171
RTS0044975,149
RTS0044976,144
RTS0044977,136
RTS0044978,137
RTS0044979,140
RTS0044980,147
RTS0044981,135
RTS0044982,136
RTS0044983,143
RTS0044984,158
RTS0044985,200
RTS0044986,136
RTS0044987,161
RTS0044988,146
RTS0044989,163
RTS0044990,156
RTS0044991,137
RTS0044992,120
RTS0044993,144
RTS0044994,133
RTS0044995,161
RTS0044996,144
RTS0044997,145
RTS0044998,142
RTS0044999,141
RTS0045000,138
RTS0045001,184
RTS0045002,181
RTS0045003,143
RTS0045004,184
RTS0045005,209
RTS0045006,278
RTS0045007,395
RTS0045008,474
RTS0045009,280
RTS0045010,276
RTS0045011,136
RTS0045012,135
RTS0045013,100
RTS0045014,167
RTS0045015,137
RTS0045016,203
RTS0045017,204
RTS0045018,211
RTS0045019,208
RTS0045020,212
RTS0045021,136
RTS0045022,121
RTS0045023,114
RTS0045024,130
RTS0045025,168
RTS0045026,189
RTS0045027,192
RTS0045028,226
RTS0045029,177
RTS0045030,213
RTS0045031,119
RTS0045032,116
RTS0045033,165
RTS0045034,138
RTS0045035,170
RTS0045036,149
RTS0045038,182
RTS0045039,171
RTS0045040,153
RTS0045041,178
RTS0045042,189
RTS0045043,185
RTS0045044,181
RTS0045045,241
RTS0045046,148
RTS0045047,137
RTS0045048,141
RTS0045049,152
RTS0045050,144
RTS0045051,142
RTS0045052,149
RTS0045053,158
RTS0045054,160
RTS0045055,134
RTS0045056,286
RTS0045057,365
RTS0045058,132
RTS0045059,272
RTS0045060,419
RTS0045061,134
RTS0045063,118
RTS0045064,139
RTS0045065,162
RTS0045066,254
RTS0045067,411
RTS0045068,435
RTS0045069,330
RTS0045070,442
RTS0045071,244
RTS0045072,190
RTS0045073,221
RTS0045074,255
RTS0045075,171
RTS0045076,140
RTS0045077,118
RTS0045078,135
RTS0045079,115
RTS0045080,135
RTS0045081,555
RTS0045082,680
RTS0045083,972
RTS0045084,828
RTS0045085,511
RTS0045086,129
RTS0045087,130
RTS0045088,126
RTS0045089,125
RTS0045090,133
RTS0045091,151
RTS0045092,157
RTS0045093,168
RTS0045094,158
RTS0045095,172
RTS0045096,139
RTS0045097,140
RTS0045098,123
RTS0045099,146
RTS0045100,167
RTS0045101,163
RTS0045102,139
RTS0045103,151
RTS0045104,146
RTS0045105,151
RTS0045106,142
RTS0045107,162
RTS0045108,154
RTS0045109,155
RTS0045110,137
RTS0045111,251
RTS0045112,193
RTS0045113,228
RTS0045114,195
RTS0045115,156
RTS0045116,134
RTS0045117,188
RTS0045118,142
RTS0045119,141
RTS0045120,151
RTS0045121,175
RTS0045122,168
RTS0045123,224
RTS0045124,162
RTS0045125,168
RTS0045126,286
RTS0045127,238
RTS0045128,221
RTS0045129,256
RTS0045130,199
RTS0045131,138
RTS0045132,147
RTS0045133,161
RTS0045134,144
RTS0045135,162
RTS0045136,249
RTS0045137,227
RTS0045138,212
RTS0045139,208
RTS0045140,214
RTS0045141,135
RTS0045142,166
RTS0045143,182
RTS0045144,132
RTS0045145,111
RTS0045146,150
RTS0045147,156
RTS0045148,152
RTS0045149,127
RTS0045150,129
RTS0045151,169
RTS0045152,181
RTS0045153,128
RTS0045154,163
RTS0045155,125
RTS0045156,147
RTS0045157,196
RTS0045158,113
RTS0045159,198
RTS0045160,222
RTS0045161,184
RTS0045162,142
RTS0045163,168
RTS0045164,184
RTS0045165,189
RTS0045166,301
RTS0045167,160
RTS0045168,232
RTS0045169,223
RTS0045170,230
RTS0045171,324
RTS0045172,294
RTS0045173,303
RTS0045174,238
RTS0045175,273
RTS0045176,141
RTS0045177,139
RTS0045178,112
RTS0045179,136
RTS0045180,163
RTS0045181,243
RTS0045182,522
RTS0045183,280
RTS0045184,270
RTS0045185,283
RTS0045186,207
RTS0045187,232
RTS0045188,201
RTS0045189,156
RTS0045190,259
RTS0045191,155
RTS0045192,130
RTS0045193,150
RTS0045194,150
RTS0045195,108
RTS0045196,156
RTS0045197,171
RTS0045198,196
RTS0045199,130
RTS0045200,143
RTS0045201,324
RTS0045202,295
RTS0045203,356
RTS0045204,242
RTS0045205,316
RTS0045206,150
RTS0045207,145
RTS0045208,144
RTS0045209,159
RTS0045210,126
RTS0045211,168
RTS0045212,158
RTS0045213,149
RTS0045214,143
RTS0045215,164
RTS0045216,232
RTS0045217,231
RTS0045218,262
RTS0045219,229
RTS0045220,189
RTS0045221,194
RTS0045222,136
RTS0045223,217
RTS0045224,169
RTS0045225,162
RTS0045226,2562
RTS0045227,1915
RTS0045228,2981
RTS0045229,1886
RTS0045230,1977
RTS0045231,272
RTS0045232,327
RTS0045233,286
RTS0045234,278
RTS0045235,295
RTS0045236,397
RTS0045237,353
RTS0045238,314
RTS0045239,293
RTS0045240,451
RTS0045241,355
RTS0045242,321
RTS0045243,305
RTS0045244,329
RTS0045245,273
RTS0045246,110
RTS0045247,168
RTS0045248,165
RTS0045249,133
RTS0045250,153
RTS0045251,314
RTS0045252,203
RTS0045253,247
RTS0045254,200
RTS0045255,197
RTS0045256,125
RTS0045257,131
RTS0045258,158
RTS0045259,161
RTS0045260,138
RTS0045261,215
RTS0045262,273
RTS0045263,276
RTS0045264,228
RTS0045265,234
RTS0045266,216
RTS0045267,377
RTS0045268,454
RTS0045269,323
RTS0045270,319
RTS0045271,159
RTS0045272,154
RTS0045273,204
RTS0045274,218
RTS0045275,189
RTS0045276,165
RTS0045277,185
RTS0045278,244
RTS0045279,113
RTS0045280,146
RTS0045281,142
RTS0045282,172
RTS0045283,159
RTS0045284,142
RTS0045285,194
RTS0045286,212
RTS0045287,185
RTS0045288,139
RTS0045289,164
RTS0045290,169
RTS0045291,155
RTS0045292,185
RTS0045293,161
RTS0045294,134
RTS0045295,158
RTS0045296,176
RTS0045297,160
RTS0045298,205
RTS0045299,173
RTS0045300,183
RTS0045301,312
RTS0045302,198
RTS0045303,346
RTS0045304,209
RTS0045305,351
RTS0045306,150
RTS0045307,152
RTS0045308,189
RTS0045309,134
RTS0045310,195
RTS0045311,64
RTS0045312,128
RTS0045313,139
RTS0045314,128
RTS0045315,136
RTS0045316,178
RTS0045317,168
RTS0045318,157
RTS0045319,147
RTS0045320,178
RTS0045321,149
RTS0045322,164
RTS0045323,180
RTS0045324,178
RTS0045325,142
RTS0045326,145
RTS0045327,198
RTS0045328,163
RTS0045329,124
RTS0045330,158
RTS0045331,131
RTS0045332,119
RTS0045333,167
RTS0045334,162
RTS0045335,150
RTS0045336,158
RTS0045337,171
RTS0045338,144
RTS0045339,146
RTS0045340,121
RTS0045341,123
RTS0045342,172
RTS0045343,119
RTS0045344,152
RTS0045345,140
RTS0045346,157
RTS0045347,159
RTS0045348,155
RTS0045349,179
RTS0045350,142
RTS0045351,103
RTS0045352,120
RTS0045353,138
RTS0045354,157
RTS0045355,79
RTS0045356,117
RTS0045357,132
RTS0045358,139
RTS0045359,145
RTS0045360,134
RTS0045361,282
RTS0045362,161
RTS0045363,142
RTS0045364,206
RTS0045365,191
RTS0045366,194
RTS0045367,145
RTS0045368,170
RTS0045369,112
RTS0045370,147
RTS0045371,216
RTS0045372,209
RTS0045373,279
RTS0045374,312
RTS0045375,279
RTS0045376,157
RTS0045377,100
RTS0045378,157
RTS0045379,145
RTS0045380,124
RTS0045381,247
RTS0045382,195
RTS0045383,154
RTS0045384,193
RTS0045385,177
RTS0045386,217
RTS0045387,204
RTS0045388,192
RTS0045389,206
RTS0045390,225
RTS0045391,140
RTS0045392,157
RTS0045393,109
RTS0045394,128
RTS0045395,150
RTS0045396,188
RTS0045397,190
RTS0045398,158
RTS0045399,156
RTS0045400,193
RTS0045401,214
RTS0045402,236
RTS0045403,200
RTS0045404,227
RTS0045405,241
RTS0045406,401
RTS0045407,512
RTS0045408,260
RTS0045409,433
RTS0045410,415
RTS0045411,358
RTS0045412,449
RTS0045413,474
RTS0045414,429
RTS0045415,369
RTS0045416,168
RTS0045417,130
RTS0045418,146
RTS0045419,136
RTS0045420,167
RTS0045421,10916
RTS0045422,9373
RTS0045423,9022
RTS0045424,11163
RTS0045425,8633
RTS0045426,176
RTS0045427,160
RTS0045428,157
RTS0045429,181
RTS0045430,113
RTS0045431,183
RTS0045432,179
RTS0045433,182
RTS0045434,166
RTS0045435,141
RTS0045436,335
RTS0045437,352
RTS0045438,370
RTS0045439,324
RTS0045440,263
RTS0045441,260
RTS0045442,251
RTS0045443,225
RTS0045444,196
RTS0045445,212
RTS0045446,471
RTS0045447,573
RTS0045448,473
RTS0045449,432
RTS0045450,285
RTS0045451,397
RTS0045452,339
RTS0045453,321
RTS0045454,367
RTS0045455,380
RTS0045456,153
RTS0045457,139
RTS0045458,141
RTS0045459,95
RTS0045460,153
RTS0045461,160
RTS0045462,163
RTS0045463,115
RTS0045464,119
RTS0045465,138
RTS0045466,339
RTS0045467,299
RTS0045468,209
RTS0045469,454
RTS0045470,253
RTS0045471,112
RTS0045472,178
RTS0045473,91
RTS0045474,181
RTS0045475,182
RTS0045476,323
RTS0045477,377
RTS0045478,313
RTS0045479,392
RTS0045480,375
RTS0045481,302
RTS0045482,249
RTS0045483,246
RTS0045484,344
RTS0045485,361
RTS0045486,99
RTS0045487,151
RTS0045488,160
RTS0045489,127
RTS0045490,171
RTS0045491,1513
RTS0045492,1776
RTS0045493,1420
RTS0045494,768
RTS0045495,1045
RTS0045496,241
RTS0045497,327
RTS0045498,556
RTS0045499,590
RTS0045500,579
RTS0045501,2375
RTS0045502,2596
RTS0045503,2231
RTS0045504,1846
RTS0045505,1807
RTS0045506,12829
RTS0045507,13239
RTS0045508,11500
RTS0045509,13438
RTS0045510,10822
RTS0045511,199
RTS0045512,201
RTS0045513,145
RTS0045514,170
RTS0045515,141
RTS0045516,126
RTS0045517,142
RTS0045518,175
RTS0045519,172
RTS0045520,152
RTS0045521,193
RTS0045522,191
RTS0045523,188
RTS0045524,163
RTS0045525,165
RTS0045526,331
RTS0045527,332
RTS0045528,311
RTS0045529,333
RTS0045530,357
RTS0045531,126
RTS0045532,134
RTS0045533,142
RTS0045534,135
RTS0045535,136
RTS0045536,881
RTS0045537,762
RTS0045538,553
RTS0045539,727
RTS0045540,867
RTS0045541,133
RTS0045542,136
RTS0045543,130
RTS0045544,93
RTS0045545,131
RTS0045546,141
RTS0045547,115
RTS0045548,108
RTS0045549,86
RTS0045550,99
RTS0045551,134
RTS0045552,138
RTS0045553,109
RTS0045554,135
RTS0045555,110
RTS0045556,332
RTS0045557,265
RTS0045558,298
RTS0045559,299
RTS0045560,259
RTS0045561,195
RTS0045562,210
RTS0045563,139
RTS0045564,197
RTS0045565,155
RTS0045566,126
RTS0045567,132
RTS0045568,171
RTS0045569,170
RTS0045570,147
RTS0045571,105
RTS0045572,122
RTS0045573,117
RTS0045574,115
RTS0045575,128
RTS0045576,152
RTS0045577,126
RTS0045578,113
RTS0045579,137
RTS0045580,135
RTS0045581,261
RTS0045582,235
RTS0045583,268
RTS0045584,246
RTS0045585,181
RTS0045586,149
RTS0045587,209
RTS0045588,197
RTS0045589,188
RTS0045590,180
RTS0045592,3214
RTS0045593,3527
RTS0045594,3152
RTS0045595,3590
RTS0045596,389
RTS0045597,424
RTS0045598,501
RTS0045599,410
RTS0045600,354
RTS0045601,161
RTS0045602,160
RTS0045603,147
RTS0045604,203
RTS0045606,198
RTS0045607,138
RTS0045608,161
RTS0045609,136
RTS0045610,181
RTS0045611,148
RTS0045612,202
RTS0045613,201
RTS0045614,244
RTS0045615,207
RTS0045616,121
RTS0045617,130
RTS0045618,119
RTS0045619,106
RTS0045620,129
RTS0045621,340
RTS0045622,482
RTS0045623,521
RTS0045624,298
RTS0045625,435
RTS0045626,69
RTS0045627,138
RTS0045628,129
RTS0045629,143
RTS0045630,132
RTS0045631,123
RTS0045632,120
RTS0045633,136
RTS0045634,120
RTS0045635,119
RTS0045636,165
RTS0045637,119
RTS0045638,176
RTS0045639,222
RTS0045640,147
RTS0045641,143
RTS0045642,136
RTS0045643,131
RTS0045644,118
RTS0045645,154
RTS0045646,194
RTS0045647,252
RTS0045648,234
RTS0045649,286
RTS0045650,308
RTS0045651,158
RTS0045652,221
RTS0045653,227
RTS0045654,296
RTS0045655,247
RTS0045656,453
RTS0045657,563
RTS0045658,770
RTS0045659,577
RTS0045660,672
RTS0045661,869
RTS0045662,575
RTS0045663,619
RTS0045664,726
RTS0045665,880
RTS0045666,108
RTS0045667,142
RTS0045668,169
RTS0045669,133
RTS0045670,158
RTS0045671,126
RTS0045672,145
RTS0045673,139
RTS0045674,115
RTS0045675,134
RTS0045676,1073
RTS0045677,1103
RTS0045678,1231
RTS0045679,968
RTS0045680,1268
RTS0045681,143
RTS0045682,126
RTS0045683,108
RTS0045684,156
RTS0045685,170
RTS0045687,189
RTS0045688,156
RTS0045689,147
RTS0045690,149
RTS0045691,135
RTS0045692,126
RTS0045693,196
RTS0045694,145
RTS0045695,121
RTS0045696,212
RTS0045697,171
RTS0045698,245
RTS0045699,196
RTS0045700,199
RTS0045701,168
RTS0045702,179
RTS0045703,152
RTS0045704,155
RTS0045705,144
RTS0045706,141
RTS0045707,165
RTS0045708,154
RTS0045709,135
RTS0045710,148
RTS0045711,145
RTS0045712,140
RTS0045713,158
RTS0045714,140
RTS0045715,132
RTS0045716,1184
RTS0045717,750
RTS0045718,669
RTS0045719,757
RTS0045720,859
RTS0045721,414
RTS0045722,402
RTS0045723,433
RTS0045724,289
RTS0045725,278
RTS0045726,323
RTS0045727,376
RTS0045728,364
RTS0045729,309
RTS0045730,218
RTS0045731,428
RTS0045732,440
RTS0045733,389
RTS0045734,451
RTS0045735,420
RTS0045736,1434
RTS0045737,2174
RTS0045738,2254
RTS0045739,2281
RTS0045740,1714
RTS0045741,540
RTS0045742,393
RTS0045743,469
RTS0045744,547
RTS0045745,539
RTS0045746,448
RTS0045747,440
RTS0045748,552
RTS0045749,286
RTS0045750,287
RTS0045751,401
RTS0045752,286
RTS0045753,434
RTS0045754,423
RTS0045755,420
RTS0045756,473
RTS0045757,485
RTS0045758,529
RTS0045759,488
RTS0045760,425
RTS0045761,176
RTS0045762,179
RTS0045763,167
RTS0045764,159
RTS0045765,123
RTS0045766,155
RTS0045767,132
RTS0045768,152
RTS0045769,134
RTS0045770,153
RTS0045771,136
RTS0045772,166
RTS0045773,170
RTS0045774,154
RTS0045775,167
RTS0045776,168
RTS0045777,147
RTS0045778,106
RTS0045779,124
RTS0045780,122
RTS0045781,583
RTS0045782,726
RTS0045783,745
RTS0045784,746
RTS0045785,767
RTS0045786,262
RTS0045787,275
RTS0045788,364
RTS0045789,252
RTS0045790,249
RTS0045791,122
RTS0045792,143
RTS0045793,157
RTS0045794,136
RTS0045795,127
RTS0045796,152
RTS0045797,128
RTS0045798,122
RTS0045799,143
RTS0045800,132
RTS0045801,145
RTS0045802,139
RTS0045803,193
RTS0045804,109
RTS0045805,171
RTS0045806,455
RTS0045807,378
RTS0045808,323
RTS0045809,395
RTS0045810,217
RTS0045811,291
RTS0045812,330
RTS0045813,264
RTS0045814,386
RTS0045815,283
RTS0045816,279
RTS0045817,273
RTS0045818,239
RTS0045819,246
RTS0045820,228
RTS0045821,790
RTS0045822,630
RTS0045823,586
RTS0045824,757
RTS0045825,504
RTS0045826,508
RTS0045827,620
RTS0045828,329
RTS0045829,511
RTS0045830,407
RTS0045831,234
RTS0045832,227
RTS0045833,227
RTS0045834,244
RTS0045835,245
RTS0045836,1241
RTS0045837,1227
RTS0045838,1024
RTS0045840,700
RTS0045841,842
RTS0045842,692
RTS0045843,437
RTS0045844,451
RTS0045845,663
RTS0045846,5302
RTS0045848,1958
RTS0045849,6323
RTS0045851,118
RTS0045852,158
RTS0045853,138
RTS0045854,179
RTS0045855,146
RTS0045856,137
RTS0045857,163
RTS0045858,130
RTS0045859,196
RTS0045860,172
RTS0045861,219
RTS0045862,302
RTS0045863,1512
RTS0045864,1708
RTS0045865,1686
RTS0045866,2088
RTS0045867,150
RTS0045868,120
RTS0045869,128
RTS0045870,149
RTS0045871,105
RTS0045872,130
RTS0045873,150
RTS0045874,136
RTS0045875,130
RTS0045876,95
RTS0045877,129
RTS0045878,107
RTS0045879,138
RTS0045880,127
RTS0045881,120
RTS0045882,124
RTS0045883,135
RTS0045884,150
RTS0045885,17
RTS0045886,145
RTS0045887,129
RTS0045888,127
RTS0045889,111
RTS0045890,173
RTS0045891,158
RTS0045892,141
RTS0045893,157
RTS0045894,168
RTS0045895,201
RTS0045896,277
RTS0045897,270
RTS0045898,230
RTS0045899,417
RTS0045900,509
RTS0045901,238
RTS0045902,213
RTS0045903,166
RTS0045904,189
RTS0045905,334
RTS0045906,382
RTS0045907,388
RTS0045908,114
RTS0045909,150
RTS0045910,135
RTS0045911,180
RTS0045912,131
RTS0045913,139
RTS0045914,107
RTS0045915,155
RTS0045916,164
RTS0045917,118
RTS0045918,129
RTS0045919,138
RTS0045920,138
RTS0045921,116
RTS0045922,152
RTS0045923,122
RTS0045924,130
RTS0045925,152
RTS0045926,184
RTS0045927,115
RTS0045928,135
RTS0045929,174
RTS0045930,690
RTS0045931,578
RTS0045932,250
RTS0045933,124
RTS0045935,139
RTS0045939,167
RTS0045940,126
RTS0045941,148
RTS0045942,113
RTS0045943,161
RTS0045944,138
RTS0045945,155
RTS0045946,147
RTS0045947,164
RTS0045948,131
RTS0045949,193
RTS0045950,271
RTS0045951,218
RTS0045952,194
RTS0045953,201
RTS0045954,383
RTS0045955,165
RTS0045956,123
RTS0045957,121
RTS0045958,155
RTS0045959,110
RTS0045960,103
RTS0045961,111
RTS0045962,116
RTS0045963,169
RTS0045964,146
RTS0045965,164
RTS0045966,123
RTS0045967,116
RTS0045968,120
RTS0045969,167
RTS0045970,187
RTS0045971,209
RTS0045972,174
RTS0045973,115
RTS0045974,110
RTS0045975,158
RTS0045976,135
RTS0045977,106
RTS0045978,154
RTS0045979,276
RTS0045980,272
RTS0045981,262
RTS0045982,328
RTS0045983,210
RTS0045984,208
RTS0045985,157
RTS0045986,154
RTS0045987,298
RTS0045988,257
RTS0045989,169
RTS0045990,208
RTS0045991,337
RTS0045992,271
RTS0045993,308
RTS0045994,200
RTS0045995,198
RTS0045996,202
RTS0045997,222
RTS0045998,144
RTS0045999,146
RTS0046000,112
RTS0046001,144
RTS0046002,144
RTS0046003,133
RTS0046004,152
RTS0046005,319
RTS0046006,257
RTS0046007,308
RTS0046008,245
RTS0046009,1781
RTS0046010,185
RTS0046011,189
RTS0046012,119
RTS0046013,181
RTS0046014,129
RTS0046015,120
RTS0046016,187
RTS0046017,130
RTS0046018,165
RTS0046019,148
RTS0046020,269
RTS0046021,245
RTS0046022,221
RTS0046023,186
RTS0046024,188
RTS0046025,150
RTS0046026,142
RTS0046027,168
RTS0046028,153
RTS0046029,148
RTS0046030,153
RTS0046031,163
RTS0046032,138
RTS0046033,131
RTS0046034,136
RTS0046035,159
RTS0046036,132
RTS0046037,124
RTS0046038,121
RTS0046039,134
RTS0046040,119
RTS0046041,116
RTS0046042,122
RTS0046043,145
RTS0046044,141
RTS0046045,180
RTS0046046,146
RTS0046047,106
RTS0046048,288
RTS0046049,417
RTS0046050,294
RTS0046051,501
RTS0046052,299
RTS0046053,440
RTS0046054,406
RTS0046055,392
RTS0046056,162
RTS0046057,167
RTS0046058,190
RTS0046059,185
RTS0046060,189
RTS0046061,431
RTS0046062,384
RTS0046063,458
RTS0046064,249
RTS0046065,211
RTS0046066,250
RTS0046067,216
RTS0046068,127
RTS0046069,133
RTS0046070,134
RTS0046071,164
RTS0046072,141
RTS0046073,110
RTS0046074,159
RTS0046075,156
RTS0046076,152
RTS0046077,170
RTS0046078,147
RTS0046079,139
RTS0046080,134
RTS0046081,127
RTS0046082,310
RTS0046083,175
RTS0046084,289
RTS0046085,306
RTS0046086,270
RTS0046087,176
RTS0046088,147
RTS0046089,102
RTS0046090,134
RTS0046091,128
RTS0046092,203
RTS0046093,190
RTS0046094,129
RTS0046095,133
RTS0046096,126
RTS0046097,114
RTS0046098,155
RTS0046099,186
RTS0046100,155
RTS0046101,143
RTS0046102,162
RTS0046103,109
RTS0046104,211
RTS0046105,142
RTS0046106,83
RTS0046107,135
RTS0046108,118
RTS0046109,144
RTS0046110,132
RTS0046111,164
RTS0046112,320
RTS0046113,222
RTS0046114,180
RTS0046115,416
RTS0046116,300
RTS0046117,428
RTS0046119,129
RTS0046121,229
RTS0046122,269
RTS0046123,146
RTS0046124,155
RTS0046125,155
RTS0046126,120
RTS0046127,130
RTS0046128,327
RTS0046129,269
RTS0046130,244
RTS0046131,182
RTS0046132,407
RTS0046133,527
RTS0046134,356
RTS0046135,302
RTS0046136,1912
RTS0046137,3065
RTS0046138,458
RTS0046140,376
RTS0046141,231
RTS0046142,358
RTS0046143,388
RTS0046144,427
RTS0046145,148
RTS0046146,129
RTS0046147,129
RTS0046148,160
RTS0046149,107
RTS0046150,106
RTS0046152,145
RTS0046153,133
RTS0046154,134
RTS0046155,138
RTS0046156,120
RTS0046157,116
RTS0046158,138
RTS0046159,120
RTS0046160,152
RTS0046161,126
RTS0046162,136
RTS0046163,158
RTS0046164,374
RTS0046165,353
RTS0046166,288
RTS0046167,401
RTS0046168,115
RTS0046169,117
RTS0046170,127
RTS0046171,102
RTS0046172,113
RTS0046173,72
RTS0046174,109
RTS0046175,137
RTS0046176,138
RTS0046177,98
RTS0046178,112
RTS0046179,127
RTS0046180,146
RTS0046181,155
RTS0046182,118
RTS0046183,162
RTS0046184,184
RTS0046185,160
RTS0046186,115
RTS0046187,135
RTS0046188,196
RTS0046191,147
RTS0046193,71
RTS0046194,106
RTS0046195,127
RTS0046196,114
RTS0046197,126
RTS0046198,131
RTS0046199,184
RTS0046200,194
RTS0046201,164
RTS0046202,163
RTS0046203,119
RTS0046204,158
RTS0046205,159
RTS0046206,185
RTS0046207,147
RTS0046208,138
RTS0046209,122
RTS0046210,113
RTS0046211,121
RTS0046212,158
RTS0046213,560
RTS0046214,448
RTS0046215,361
RTS0046216,409
RTS0046217,487
RTS0046218,115
RTS0046219,117
RTS0046220,138
RTS0046221,137
RTS0046222,139
RTS0046223,122
RTS0046224,95
RTS0046225,270
RTS0046226,206
RTS0046227,234
RTS0046228,237
RTS0046229,168
RTS0046230,168
RTS0046231,91
RTS0046232,212
RTS0046233,153
RTS0046234,202
RTS0046235,143
RTS0046236,154
RTS0046237,163
RTS0046238,120
RTS0046239,121
RTS0046240,130
RTS0046241,130
RTS0046242,130
RTS0046243,115
RTS0046244,181
RTS0046245,125
RTS0046246,181
RTS0046247,140
RTS0046248,121
RTS0046249,162
RTS0046250,142
RTS0046251,110
RTS0046252,613
RTS0046253,497
RTS0046254,580
RTS0046255,159
RTS0046256,224
RTS0046257,172
RTS0046258,112
RTS0046259,190
RTS0046260,166
RTS0046261,180
RTS0046262,178
RTS0046263,144
RTS0046264,175
RTS0046265,144
RTS0046266,139
RTS0046267,123
RTS0046268,116
RTS0046269,109
RTS0046270,130
RTS0046271,109
RTS0046272,164
RTS0046273,169
RTS0046274,179
RTS0046275,110
RTS0046276,143
RTS0046277,148
RTS0046278,126
RTS0046279,146
RTS0046280,114
RTS0046281,124
RTS0046282,146
RTS0046283,176
RTS0046284,148
RTS0046285,117
RTS0046286,138
RTS0046287,152
RTS0046288,171
RTS0046289,168
RTS0046290,142
RTS0046291,145
RTS0046292,175
RTS0046293,117
RTS0046294,122
RTS0046295,192
RTS0046296,107
RTS0046297,153
RTS0046298,117
RTS0046299,139
RTS0046300,122
RTS0046301,187
RTS0046302,133
RTS0046303,141
RTS0046304,137
RTS0046305,138
RTS0046306,162
RTS0046307,126
RTS0046308,138
RTS0046309,130
RTS0046310,104
RTS0046311,141
RTS0046312,148
RTS0046313,142
RTS0046314,161
RTS0046315,137
RTS0046316,135
RTS0046317,155
RTS0046318,147
RTS0046319,125
RTS0046320,158
RTS0046321,162
RTS0046322,152
RTS0046323,156
RTS0046324,153
RTS0046325,154
RTS0046326,129
RTS0046327,149
RTS0046328,133
RTS0046329,1115
RTS0046330,769
RTS0046331,924
RTS0046332,532
RTS0046333,1158
RTS0046334,353
RTS0046335,437
RTS0046336,427
RTS0046342,107
RTS0046343,130
RTS0046344,153
RTS0046345,80
RTS0046346,121
RTS0046347,5562
RTS0046348,5397
RTS0046349,5410
RTS0046350,142
RTS0046351,138
RTS0046352,135
RTS0046353,152
RTS0046354,143
RTS0046355,130
RTS0046356,166
RTS0046357,153
RTS0046358,142
RTS0046359,175
RTS0046360,166
RTS0046361,135
RTS0046362,195
RTS0046363,145
RTS0046364,159
RTS0046365,119
RTS0046366,109
RTS0046367,152
RTS0046368,162
RTS0046369,125
RTS0046370,105
RTS0046371,172
RTS0046372,168
RTS0046373,133
RTS0046374,108
RTS0046375,98
RTS0046376,97
RTS0046377,134
RTS0046378,152
RTS0046379,145
RTS0046380,174
RTS0046381,105
RTS0046382,127
RTS0046383,159
RTS0046384,170
RTS0046385,153
RTS0046386,172
RTS0046387,113
RTS0046388,191
RTS0046389,229
RTS0046390,187
RTS0046391,166
RTS0046392,94
RTS0046393,112
RTS0046394,107
RTS0046395,129
RTS0046396,106
RTS0046397,104
RTS0046398,149
RTS0046399,164
RTS0046400,148
RTS0046401,188
RTS0046402,139
RTS0046403,166
RTS0046404,208
RTS0046405,206
RTS0046406,236
RTS0046407,199
RTS0046408,176
RTS0046409,244
RTS0046410,368
RTS0046411,232
RTS0046412,327
RTS0046413,655
RTS0046414,4291
RTS0046415,689
RTS0046416,158
RTS0046417,163
RTS0046418,154
RTS0046419,134
RTS0046420,212
RTS0046421,210
RTS0046422,181
RTS0046423,130
RTS0046424,166
RTS0046425,177
RTS0046426,101
RTS0046427,163
RTS0046428,164
RTS0046429,119
RTS0046430,115
RTS0046431,146
RTS0046432,202
RTS0046433,196
RTS0046434,204
RTS0046435,1017
RTS0046439,305
RTS0046440,470
RTS0046441,355
RTS0046442,280
RTS0046443,345
RTS0046444,248
RTS0046445,139
RTS0046446,96
RTS0046447,141
RTS0046448,240
RTS0046449,627
RTS0046450,1007
RTS0046451,247
RTS0046452,697
RTS0046453,586
RTS0046454,236
RTS0046455,197
RTS0046456,148
RTS0046457,234
RTS0046458,344
RTS0046459,807
RTS0046460,795
RTS0046461,165
RTS0046462,175
RTS0046463,140
RTS0046464,130
RTS0046466,123
RTS0046468,143
RTS0046469,150
RTS0046470,147
RTS0046471,120
RTS0046472,159
RTS0046473,123
RTS0046474,93
RTS0046475,164
RTS0046476,155
RTS0046477,113
RTS0046478,165
RTS0046479,127
RTS0046480,120
RTS0046481,129
RTS0046482,121
RTS0046483,143
RTS0046484,123
RTS0046485,138
RTS0046486,144
RTS0046487,200
RTS0046488,154
RTS0046489,135
RTS0046490,143
RTS0046491,143
RTS0046492,125
RTS0046493,114
RTS0046494,119
RTS0046495,136
RTS0046496,284
RTS0046497,269
RTS0046498,153
RTS0046499,366
RTS0046500,459
RTS0046501,363
RTS0046502,176
RTS0046503,306
RTS0046504,261
RTS0046505,97
RTS0046506,131
RTS0046507,144
RTS0046508,146
RTS0046509,108
RTS0046510,161
RTS0046511,131
RTS0046512,311
RTS0046513,260
RTS0046514,104
RTS0046515,137
RTS0046516,158
RTS0046517,153
RTS0046518,118
RTS0046519,148
RTS0046520,117
RTS0046521,132
RTS0046522,119
RTS0046524,164
RTS0046525,182
RTS0046526,347
RTS0046527,220
RTS0046528,210
RTS0046529,125
RTS0046530,110
RTS0046531,118
RTS0046532,158
RTS0046533,139
RTS0046534,249
RTS0046535,173
RTS0046536,208
RTS0046537,246
RTS0046538,190
RTS0046539,204
RTS0046540,202
RTS0046541,164
RTS0046542,225
RTS0046543,219
RTS0046544,140
RTS0046545,421
RTS0046546,147
RTS0046548,163
RTS0046549,439
RTS0046550,147
RTS0046551,194
RTS0046552,151
RTS0046553,204
RTS0046554,112
RTS0046555,140
RTS0046556,153
RTS0046557,131
RTS0046558,115
RTS0046559,154
RTS0046560,119
RTS0046561,164
RTS0046562,137
RTS0046563,162
RTS0046564,169
RTS0046565,168
RTS0046566,211
RTS0046567,160
RTS0046568,144
RTS0046569,184
RTS0046570,174
RTS0046571,135
RTS0046572,140
RTS0046573,133
RTS0046574,158
RTS0046575,184
RTS0046577,149
RTS0046578,138
RTS0046580,383
RTS0046581,318
RTS0046582,299
RTS0046583,149
RTS0046584,168
RTS0046585,167
RTS0046586,143
RTS0046587,161
RTS0046588,138
RTS0046589,160
RTS0046590,166
RTS0046591,210
RTS0046592,212
RTS0046593,160
RTS0046594,267
RTS0046595,185
RTS0046596,165
RTS0046597,167
RTS0046598,206
RTS0046599,162
RTS0046600,388
RTS0046601,519
RTS0046602,412
RTS0046603,375
RTS0046604,176
RTS0046605,181
RTS0046606,153
RTS0046607,404
RTS0046608,747
RTS0046609,538
RTS0046610,96
RTS0046611,188
RTS0046612,169
RTS0046613,128
RTS0046614,143
RTS0046615,120
RTS0046616,116
RTS0046617,156
RTS0046618,153
RTS0046619,196
RTS0046620,154
RTS0046621,298
RTS0046622,287
RTS0046623,171
RTS0046624,238
RTS0046625,211
RTS0046626,196
RTS0046627,228
RTS0046628,285
RTS0046629,133
RTS0046630,168
RTS0046631,130
RTS0046632,304
RTS0046633,243
RTS0046634,329
RTS0046635,199
RTS0046636,269
RTS0046637,299
RTS0046638,203
RTS0046639,208
RTS0046640,213
RTS0046641,151
RTS0046642,205
RTS0046643,137
RTS0046644,148
RTS0046645,152
RTS0046646,129
RTS0046647,189
RTS0046648,141
RTS0046649,151
RTS0046650,145
RTS0046651,184
RTS0046652,183
RTS0046653,289
RTS0046654,269
RTS0046655,259
RTS0046656,177
RTS0046657,136
RTS0046658,195
RTS0046659,188
RTS0046660,148
RTS0046661,142
RTS0046662,146
RTS0046663,118
RTS0046664,141
RTS0046665,128
RTS0046666,120
RTS0046667,166
RTS0046668,138
RTS0046669,137
RTS0046670,111
RTS0046671,151
RTS0046672,110
RTS0046673,147
RTS0046674,116
RTS0046675,118
RTS0046676,110
RTS0046677,127
RTS0046678,160
RTS0046679,122
RTS0046680,124
RTS0046681,135
RTS0046682,92
RTS0046683,108
RTS0046684,127
RTS0046685,116
RTS0046686,152
RTS0046687,137
RTS0046688,139
RTS0046689,149
RTS0046690,115
RTS0046691,158
RTS0046692,141
RTS0046693,190
RTS0046694,162
RTS0046695,196
RTS0046696,157
RTS0046697,156
RTS0046698,147
RTS0046699,318
RTS0046700,447
RTS0046701,547
RTS0046702,329
RTS0046703,1718
RTS0046704,2672
RTS0046705,2371
RTS0046706,1237
RTS0046707,2235
RTS0046708,1822
RTS0046709,182
RTS0046710,259
RTS0046711,260
RTS0046712,208
RTS0046713,184
RTS0046714,270
RTS0046715,131
RTS0046716,257
RTS0046717,353
RTS0046718,140
RTS0046719,136
RTS0046720,146
RTS0046721,215
RTS0046722,209
RTS0046723,128
RTS0046724,139
RTS0046725,132
RTS0046726,193
RTS0046727,184
RTS0046728,130
RTS0046729,172
RTS0046730,161
RTS0046731,141
RTS0046732,160
RTS0046733,175
RTS0046734,193
RTS0046735,152
RTS0046736,140
RTS0046737,142
RTS0046738,112
RTS0046739,96
RTS0046740,156
RTS0046741,107
RTS0046742,83
RTS0046743,170
RTS0046744,113
RTS0046745,179
RTS0046746,139
RTS0046747,194
RTS0046748,288
RTS0046749,177
RTS0046750,123
RTS0046751,135
RTS0046752,138
RTS0046753,134
RTS0046754,126
RTS0046755,139
RTS0046756,145
RTS0046757,169
RTS0046758,126
RTS0046759,373
RTS0046760,291
RTS0046761,323
RTS0046763,459
RTS0046764,362
RTS0046765,142
RTS0046766,111
RTS0046767,125
RTS0046768,424
RTS0046769,568
RTS0046770,574
RTS0046771,179
RTS0046772,193
RTS0046773,129
RTS0046774,144
RTS0046775,197
RTS0046777,131
RTS0046778,116
RTS0046779,138
RTS0046780,152
RTS0046781,170
RTS0046782,112
RTS0046783,151
RTS0046784,126
RTS0046785,167
RTS0046790,182
RTS0046791,159
RTS0046792,166
RTS0046793,112
RTS0046794,140
RTS0046795,135
RTS0046796,121
RTS0046797,143
RTS0046798,152
RTS0046799,171
RTS0046800,129
RTS0046801,2139
RTS0046802,1483
RTS0046803,131
RTS0046804,117
RTS0046805,159
RTS0046806,150
RTS0046807,141
RTS0046808,116
RTS0046809,127
RTS0046810,167
RTS0046811,100
RTS0046812,96
RTS0046813,132
RTS0046814,166
RTS0046815,183
RTS0046816,123
RTS0046817,111
RTS0046818,105
RTS0046819,170
RTS0046820,157
RTS0046821,119
RTS0046822,128
RTS0046823,138
RTS0046824,321
RTS0046825,255
RTS0046826,112
RTS0046827,149
RTS0046828,142
RTS0046829,136
RTS0046830,165
RTS0046831,169
RTS0046832,149
RTS0046833,51
RTS0046835,101
RTS0046836,2898
RTS0046837,4471
RTS0046838,970
RTS0046839,2747
RTS0046840,157
RTS0046841,133
RTS0046842,969
RTS0046843,1077
RTS0046846,199
RTS0046849,181
RTS0046850,210
RTS0046851,424
RTS0046852,430
RTS0046853,496
RTS0046854,134
RTS0046855,169
RTS0046856,144
RTS0046857,118
RTS0046858,164
RTS0046859,141
RTS0046860,262
RTS0046861,158
RTS0046862,149
RTS0046863,134
RTS0046864,165
RTS0046866,167
RTS0046867,110
RTS0046868,130
RTS0046869,670
RTS0046870,678
RTS0046871,535
RTS0046872,1375
RTS0046873,138
RTS0046874,110
RTS0046875,148
RTS0046876,129
RTS0046877,158
RTS0046878,137
RTS0046879,166
RTS0046880,185
RTS0046881,220
RTS0046882,198
RTS0046885,130
RTS0046886,151
RTS0046887,97
RTS0046889,145
RTS0046890,162
RTS0046891,231
RTS0046892,161
RTS0046893,150
RTS0046894,214
RTS0046895,122
RTS0046897,161
RTS0046898,117
RTS0046899,965
RTS0046900,228
RTS0046902,149
RTS0046903,547
RTS0046904,188
RTS0046905,107
RTS0046906,962
RTS0046907,531
RTS0046908,124
RTS0046909,136
RTS0046910,168
RTS0046911,235
RTS0046912,156
RTS0046913,171
RTS0046914,193
RTS0046915,121
RTS0046916,147
RTS0046918,3496
RTS0046919,6113
RTS0046920,713
RTS0046921,146
RTS0046922,169
RTS0046923,399
RTS0046924,420
RTS0046925,118
RTS0046926,135
RTS0046927,129
RTS0046928,136
RTS0046929,124
RTS0046930,160
RTS0046931,117
RTS0046933,148
RTS0046934,287
RTS0046935,218
RTS0046936,302
RTS0046937,157
RTS0046938,461
RTS0046939,119
RTS0046940,196
RTS0046941,210
RTS0046942,180
RTS0046943,277
RTS0046944,136
RTS0046946,330
RTS0046947,111
RTS0046948,185
RTS0046949,139
RTS0046950,95
RTS0046951,153
RTS0046952,117
RTS0046954,120
RTS0046955,143
RTS0046956,343
RTS0046957,141
RTS0046958,143
RTS0046959,155
RTS0046960,152
RTS0046961,298
RTS0046962,437
RTS0046963,139
RTS0046965,178
RTS0046966,152
RTS0046967,170
RTS0046968,142
RTS0047054,149
RTS0047055,180
RTS0047056,148
RTS0047057,155
RTS0047058,167
RTS0047060,314
RTS0047061,409
RTS0047062,344
RTS0047063,437
RTS0047064,533
RTS0047065,344
RTS0047066,344
RTS0047067,350
RTS0047068,278
RTS0047069,267
RTS0047070,325
RTS0047071,365
RTS0047072,403
RTS0047073,321
RTS0047074,408
RTS0047075,215
RTS0047076,225
RTS0047077,242
RTS0047078,222
RTS0047079,157
RTS0047080,217
RTS0047081,182
RTS0047082,159
RTS0047083,174
RTS0047084,174
RTS0047085,81
RTS0047086,161
RTS0047087,158
RTS0047088,118
RTS0047089,146
RTS0047091,99
RTS0047092,294
RTS0047093,288
RTS0047094,242
RTS0047095,143
RTS0047096,114
RTS0047097,110
RTS0047098,106
RTS0047099,111
RTS0047100,124
RTS0047101,181
RTS0047102,119
RTS0047103,171
RTS0047104,138
RTS0047105,277
RTS0047106,279
RTS0047107,250
RTS0047108,409
RTS0047109,237
RTS0047110,189
RTS0047111,137
RTS0047112,149
RTS0047113,246
RTS0047114,189
RTS0047115,379
RTS0047116,521
RTS0047117,488
RTS0047118,422
RTS0047119,454
RTS0047120,170
RTS0047121,156
RTS0047122,220
RTS0047123,125
RTS0047124,176
RTS0047125,137
RTS0047126,172
RTS0047127,210
RTS0047128,95
RTS0047129,141
RTS0047130,138
RTS0047131,173
RTS0047132,183
RTS0047133,187
RTS0047134,125
RTS0047135,215
RTS0047136,266
RTS0047137,231
RTS0047138,247
RTS0047139,190
RTS0047140,102
RTS0047141,157
RTS0047142,134
RTS0047143,136
RTS0047144,140
RTS0047145,241
RTS0047146,241
RTS0047147,241
RTS0047148,211
RTS0047149,205
RTS0047150,170
RTS0047151,167
RTS0047152,200
RTS0047153,152
RTS0047154,243
RTS0047156,238
RTS0047157,298
RTS0047158,306
RTS0047159,261
RTS0047160,306
RTS0047165,840
RTS0047166,116
RTS0047167,215
RTS0047168,106
RTS0047169,143
RTS0047170,96
RTS0047171,314
RTS0047172,279
RTS0047173,329
RTS0047174,312
RTS0047175,200
RTS0047176,146
RTS0047177,204
RTS0047178,182
RTS0047179,156
RTS0047180,139
RTS0047181,197
RTS0047182,195
RTS0047183,179
RTS0047184,175
RTS0047185,182
RTS0047186,195
RTS0047187,132
RTS0047188,153
RTS0047189,143
RTS0047190,161
RTS0047191,158
RTS0047192,166
RTS0047193,198
RTS0047194,192
RTS0047195,220
RTS0047196,171
RTS0047197,250
RTS0047198,209
RTS0047199,197
RTS0047200,246
RTS0047201,200
RTS0047202,222
RTS0047203,236
RTS0047204,201
RTS0047205,172
RTS0047206,220
RTS0047207,196
RTS0047208,2768
RTS0047209,2965
RTS0047210,3570
RTS0047211,3138
RTS0047212,1646
RTS0047213,172
RTS0047214,169
RTS0047215,167
RTS0047216,133
RTS0047217,140
RTS0047218,361
RTS0047219,392
RTS0047220,192
RTS0047221,513
RTS0047222,399
RTS0047223,272
RTS0047225,1233
RTS0047226,1284
RTS0047229,136
RTS0047230,92
RTS0047231,141
RTS0047232,146
RTS0047233,122
RTS0047234,135
RTS0047235,112
RTS0047236,106
RTS0047237,131
RTS0047238,106
RTS0047239,145
RTS0047240,126
RTS0047241,128
RTS0047242,113
RTS0047243,133
RTS0047244,99
RTS0047245,147
RTS0047246,96
RTS0047247,94
RTS0047248,120
RTS0047249,158
RTS0047250,195
RTS0047252,216
RTS0047253,151
RTS0047254,191
RTS0047255,300
RTS0047256,309
RTS0047257,283
RTS0047258,286
RTS0047259,340
RTS0047260,428
RTS0047261,427
RTS0047262,305
RTS0047263,421
RTS0047264,269
RTS0047266,426
RTS0047267,772
RTS0047268,495
RTS0047269,577
RTS0047270,714
RTS0047271,825
RTS0047272,551
RTS0047273,515
RTS0047274,266
RTS0047276,132
RTS0047277,748
RTS0047278,734
RTS0047279,740
RTS0047280,497
RTS0047281,466
RTS0047282,619
RTS0047283,426
RTS0047284,368
RTS0047290,1055
RTS0047291,1703
RTS0047292,1195
RTS0047293,1037
RTS0047294,1546
RTS0047295,94
RTS0047296,204
RTS0047297,190
RTS0047298,148
RTS0047299,169
RTS0047300,104
RTS0047301,165
RTS0047302,84
RTS0047303,137
RTS0047304,115
RTS0047305,407
RTS0047306,435
RTS0047307,565
RTS0047308,364
RTS0047309,356
RTS0047310,305
RTS0047311,285
RTS0047312,268
RTS0047313,264
RTS0047314,242
RTS0047315,546
RTS0047316,530
RTS0047317,545
RTS0047318,470
RTS0047319,519
RTS0047320,222
RTS0047321,265
RTS0047322,284
RTS0047323,416
RTS0047324,316
RTS0047325,299
RTS0047326,250
RTS0047327,267
RTS0047328,233
RTS0047329,223
RTS0047331,326
RTS0047332,344
RTS0047333,343
RTS0047334,296
RTS0047335,379
RTS0047336,390
RTS0047337,227
RTS0047338,336
RTS0047339,295
RTS0047340,492
RTS0047341,472
RTS0047342,465
RTS0047343,416
RTS0047344,520
RTS0047345,270
RTS0047346,271
RTS0047348,320
RTS0047349,226
RTS0047350,323
RTS0047351,355
RTS0047352,883
RTS0047353,580
RTS0047354,565
RTS0047356,100
RTS0047357,119
RTS0047358,117
RTS0047359,164
RTS0047360,128
RTS0047361,122
RTS0047362,249
RTS0047363,260
RTS0047364,185
RTS0047365,232
RTS0047366,156
RTS0047367,134
RTS0047368,152
RTS0047369,168
RTS0047370,145
RTS0047373,211
RTS0047374,129
RTS0047375,139
RTS0047376,342
RTS0047377,291
RTS0047378,502
RTS0047379,424
RTS0047380,427
RTS0047381,126
RTS0047382,142
RTS0047383,168
RTS0047384,143
RTS0047385,120
RTS0047386,318
RTS0047387,271
RTS0047388,295
RTS0047389,295
RTS0047390,252
RTS0047391,364
RTS0047392,223
RTS0047393,478
RTS0047394,152
RTS0047395,130
RTS0047396,491
RTS0047397,266
RTS0047398,157
RTS0047399,157
RTS0047400,167
RTS0047401,209
RTS0047402,268
RTS0047403,221
RTS0047404,272
RTS0047405,286
RTS0047406,156
RTS0047407,210
RTS0047408,228
RTS0047409,439
RTS0047410,389
RTS0047411,340
RTS0047412,325
RTS0047413,245
RTS0047414,349
RTS0047415,416
RTS0047417,343
RTS0047418,554
RTS0047419,517
RTS0047420,575
RTS0047421,133
RTS0047422,162
RTS0047423,132
RTS0047424,144
RTS0047425,122
RTS0047426,261
RTS0047427,244
RTS0047428,230
RTS0047429,229
RTS0047430,296
RTS0047431,121
RTS0047432,233
RTS0047433,186
RTS0047434,183
RTS0047435,269
RTS0047436,145
RTS0047437,99
RTS0047438,120
RTS0047439,135
RTS0047440,125
RTS0047441,660
RTS0047442,672
RTS0047445,656
RTS0047446,615
RTS0047447,164
RTS0047448,151
RTS0047449,166
RTS0047450,176
RTS0047451,177
RTS0047452,143
RTS0047453,132
RTS0047454,127
RTS0047455,128
RTS0047456,134
RTS0047457,188
RTS0047458,169
RTS0047459,174
RTS0047460,184
RTS0047461,176
RTS0047462,179
RTS0047463,164
RTS0047464,192
RTS0047465,176
RTS0047466,186
RTS0047467,126
RTS0047468,174
RTS0047469,151
RTS0047471,163
RTS0047472,145
RTS0047473,175
RTS0047474,142
RTS0047475,116
RTS0047476,195
RTS0047477,383
RTS0047479,410
RTS0047480,333
RTS0047481,449
RTS0047482,118
RTS0047483,147
RTS0047484,141
RTS0047485,126
RTS0047486,140
RTS0047487,123
RTS0047488,174
RTS0047489,163
RTS0047490,136
RTS0047491,136
RTS0047492,274
RTS0047493,238
RTS0047494,301
RTS0047495,266
RTS0047496,196
RTS0047497,279
RTS0047498,242
RTS0047499,336
RTS0047500,331
RTS0047501,269
RTS0047502,115
RTS0047503,143
RTS0047504,357
RTS0047505,246
RTS0047506,330
RTS0047507,205
RTS0047508,103
RTS0047509,153
RTS0047510,143
RTS0047511,136
RTS0047512,346
RTS0047513,147
RTS0047514,150
RTS0047515,430
RTS0047516,411
RTS0047517,521
RTS0047518,420
RTS0047520,422
RTS0047521,571
RTS0047522,201
RTS0047523,214
RTS0047524,194
RTS0047525,158
RTS0047526,225
RTS0047527,131
RTS0047528,156
RTS0047529,182
RTS0047530,158
RTS0047531,194
RTS0047532,153
RTS0047533,124
RTS0047534,119
RTS0047535,158
RTS0047536,194
RTS0047537,208
RTS0047538,719
RTS0047540,829
RTS0047541,737
RTS0047543,204
RTS0047544,223
RTS0047545,289
RTS0047546,274
RTS0047547,173
RTS0047548,552
RTS0047549,386
RTS0047550,303
RTS0047551,454
RTS0047552,334
RTS0047553,148
RTS0047558,171
RTS0047559,167
RTS0047560,117
RTS0047561,170
RTS0047562,155
RTS0047563,244
RTS0047564,233
RTS0047565,191
RTS0047566,232
RTS0047567,117
RTS0047568,166
RTS0047569,175
RTS0047570,174
RTS0047571,166
RTS0047572,160
RTS0047573,116
RTS0047574,162
RTS0047575,192
RTS0047576,168
RTS0047577,176
RTS0047578,123
RTS0047579,133
RTS0047580,149
RTS0047581,161
RTS0047582,143
RTS0047583,113
RTS0047584,127
RTS0047585,108
RTS0047586,125
RTS0047587,132
RTS0047588,150
RTS0047590,179
RTS0047591,138
RTS0047592,115
RTS0047593,143
RTS0047594,195
RTS0047595,121
RTS0047596,156
RTS0047597,150
RTS0047598,228
RTS0047599,174
RTS0047600,227
RTS0047601,556
RTS0047602,296
RTS0047603,163
RTS0047604,168
RTS0047606,124
RTS0047613,242
RTS0047614,245
RTS0047615,178
RTS0047616,290
RTS0047617,295
RTS0047618,111
RTS0047619,103
RTS0047620,105
RTS0047621,162
RTS0047622,95
RTS0047624,137
RTS0047625,92
RTS0047626,132
RTS0047627,151
RTS0047628,127
RTS0047629,122
RTS0047630,69
RTS0047631,111
RTS0047632,179
RTS0047633,102
RTS0047634,120
RTS0047635,112
RTS0047636,148
RTS0047637,116
RTS0047638,109
RTS0047639,146
RTS0047640,119
RTS0047641,114
RTS0047642,103
RTS0047643,102
RTS0047644,118
RTS0047645,102
RTS0047646,152
RTS0047647,99
RTS0047648,181
RTS0047649,121
RTS0047650,98
RTS0047651,116
RTS0047652,101
RTS0047653,112
RTS0047654,124
RTS0047656,164
RTS0047657,129
RTS0047658,135
RTS0047659,104
RTS0047660,90
RTS0047661,128
RTS0047662,132
RTS0047663,95
RTS0047664,134
RTS0047665,130
RTS0047666,95
RTS0047667,108
RTS0047668,127
RTS0047669,156
RTS0047670,174
RTS0047672,139
RTS0047673,136
RTS0047674,135
RTS0047675,121
RTS0047676,115
RTS0047677,158
RTS0047678,113
RTS0047679,143
RTS0047680,147
RTS0047681,103
RTS0047682,159
RTS0047684,135
RTS0047685,105
RTS0047686,128
RTS0047687,122
RTS0047688,133
RTS0047689,136
RTS0047691,131
RTS0047692,131
RTS0047693,133
RTS0047694,148
RTS0047695,104
RTS0047696,114
RTS0047697,108
RTS0047698,139
RTS0047699,118
RTS0047700,171
RTS0047701,156
RTS0047702,148
RTS0047703,214
RTS0047704,153
RTS0047705,194
RTS0047706,150
RTS0047707,188
RTS0047708,398
RTS0047709,342
RTS0047710,135
RTS0047711,130
RTS0047712,163
RTS0047713,267
RTS0047714,361
RTS0047715,268
RTS0047716,390
RTS0047717,330
RTS0047718,170
RTS0047720,135
RTS0047721,149
RTS0047722,147
RTS0047723,167
RTS0047724,735
RTS0047725,819
RTS0047726,716
RTS0047727,672
RTS0047728,735
RTS0047729,112
RTS0047730,149
RTS0047731,116
RTS0047732,117
RTS0047733,141
RTS0047734,224
RTS0047735,168
RTS0047736,291
RTS0047737,239
RTS0047738,221
RTS0047739,165
RTS0047740,184
RTS0047741,227
RTS0047742,180
RTS0047743,110
RTS0047744,353
RTS0047745,403
RTS0047746,240
RTS0047747,264
RTS0047748,291
RTS0047749,238
RTS0047750,121
RTS0047752,104
RTS0047753,143
RTS0047754,227
RTS0047755,221
RTS0047756,170
RTS0047757,154
RTS0047758,174
RTS0047759,123
RTS0047760,116
RTS0047761,130
RTS0047762,149
RTS0047763,155
RTS0047764,273
RTS0047765,308
RTS0047766,333
RTS0047767,257
RTS0047768,238
RTS0047769,308
RTS0047770,342
RTS0047771,413
RTS0047772,361
RTS0047773,370
RTS0047774,162
RTS0047775,130
RTS0047776,132
RTS0047777,125
RTS0047778,122
RTS0047779,199
RTS0047780,289
RTS0047781,337
RTS0047782,332
RTS0047783,194
RTS0047784,132
RTS0047785,155
RTS0047786,351
RTS0047787,215
RTS0047788,134
RTS0047789,136
RTS0047790,143
RTS0047791,257
RTS0047792,186
RTS0047793,269
RTS0047794,97
RTS0047795,84
RTS0047796,146
RTS0047797,202
RTS0047798,150
RTS0047799,174
RTS0047800,139
RTS0047801,190
RTS0047802,188
RTS0047803,157
RTS0047804,119
RTS0047805,163
RTS0047806,185
RTS0047807,191
RTS0047808,2012
RTS0047809,149
RTS0047810,223
RTS0047811,262
RTS0047812,137
RTS0047813,153
RTS0047814,152
RTS0047816,163
RTS0047817,171
RTS0047818,124
RTS0047819,125
RTS0047820,140
RTS0047821,227
RTS0047822,101
RTS0047823,173
RTS0047824,159
RTS0047825,232
RTS0047826,137
RTS0047827,331
RTS0047828,169
RTS0047829,245
RTS0047830,137
RTS0047831,131
RTS0047832,114
RTS0047833,128
RTS0047834,119
RTS0047835,348
RTS0047836,299
RTS0047837,277
RTS0047838,305
RTS0047839,242
RTS0047840,143
RTS0047841,128
RTS0047842,144
RTS0047843,154
RTS0047844,135
RTS0047845,159
RTS0047846,127
RTS0047847,117
RTS0047848,124
RTS0047849,140
RTS0047850,137
RTS0047851,144
RTS0047852,155
RTS0047853,203
RTS0047854,292
RTS0047855,164
RTS0047856,160
RTS0047857,141
RTS0047858,104
RTS0047859,213
RTS0047860,148
RTS0047861,115
RTS0047862,148
RTS0047863,113
RTS0047864,126
RTS0047865,170
RTS0047866,219
RTS0047867,117
RTS0047868,156
RTS0047869,287
RTS0047870,431
RTS0047871,215
RTS0047872,365
RTS0047873,260
RTS0047874,128
RTS0047875,150
RTS0047876,142
RTS0047877,106
RTS0047878,161
RTS0047879,225
RTS0047880,173
RTS0047881,187
RTS0047882,124
RTS0047883,413
RTS0047884,227
RTS0047885,197
RTS0047886,85
RTS0047890,929
RTS0047891,892
RTS0047892,503
RTS0047893,263
RTS0047894,174
RTS0047895,187
RTS0047896,160
RTS0047897,159
RTS0047898,151
RTS0047899,140
RTS0047900,150
RTS0047901,130
RTS0047902,180
RTS0047903,221
RTS0047904,213
RTS0047905,223
RTS0047906,208
RTS0047907,2051
RTS0047908,1700
RTS0047909,1964
RTS0047910,161
RTS0047912,142
RTS0047913,140
RTS0047914,138
RTS0047915,95
RTS0047916,156
RTS0047917,109
RTS0047919,95
RTS0047920,1037
RTS0047921,1819
RTS0047924,126
RTS0047925,134
RTS0047926,108
RTS0047927,184
RTS0047928,140
RTS0047929,73
RTS0047930,123
RTS0047931,117
RTS0047932,161
RTS0047933,192
RTS0047934,130
RTS0047935,467
RTS0047936,133
RTS0047937,152
RTS0047938,219
RTS0047939,320
RTS0047940,562
RTS0047941,145
RTS0047942,134
RTS0047943,120
RTS0047944,570
RTS0047945,189
RTS0047946,174
RTS0047947,134
RTS0047948,103
RTS0047949,131
RTS0047950,114
RTS0047951,93
RTS0047952,135
RTS0047953,175
RTS0047954,214
RTS0047956,150
RTS0047957,161
RTS0047958,149
RTS0047959,223
RTS0047960,147
RTS0047961,119
RTS0047963,147
RTS0047964,145
RTS0047965,140
RTS0047966,128
RTS0047967,143
RTS0047968,647
RTS0047969,158
RTS0047970,142
RTS0047972,172
RTS0047973,322
RTS0047974,196
RTS0047975,150
RTS0047976,116
RTS0047977,98
RTS0047978,147
RTS0047979,257
RTS0047980,118
RTS0047981,394
RTS0047982,111
RTS0047985,1575
RTS0047986,147
RTS0047987,142
RTS0047988,531
RTS0047990,156
RTS0047991,426
RTS0047992,123
RTS0047993,142
RTS0047994,145
RTS0047995,138
RTS0047996,114
RTS0047997,222
RTS0047998,316
RTS0047999,133
RTS0048000,144
RTS0048001,129
RTS0048003,272
RTS0048005,136
RTS0048006,173
RTS0048008,131
RTS0048009,157
RTS0048012,162
RTS0048013,113
RTS0048014,148
RTS0048015,731
RTS0048016,957
RTS0048017,188
RTS0048018,186
RTS0048019,240
RTS0048020,121
RTS0048021,129
RTS0048022,172
RTS0048023,166
RTS0048024,147
RTS0048026,219
RTS0048027,313
RTS0048028,145
RTS0048029,101
RTS0048030,117
RTS0048031,106
RTS0048032,136
RTS0048033,103
RTS0048034,156
RTS0048035,104
RTS0048036,150
RTS0048037,183
RTS0048038,235
RTS0048040,159
RTS0048041,123
RTS0048042,201
RTS0048043,303
RTS0048044,117
RTS0048045,145
RTS0048046,145
RTS0048047,127
RTS0048048,129
RTS0048049,139
RTS0048050,201
RTS0048051,345
RTS0048052,408
RTS0048053,153
RTS0048054,265
RTS0048055,150
RTS0048056,156
RTS0048057,98
RTS0048058,106
RTS0048059,148
RTS0048060,112
RTS0048061,151
RTS0048062,132
RTS0048063,137
RTS0048064,486
RTS0048065,637
RTS0048066,815
RTS0048067,114
RTS0048068,156
RTS0048069,138
RTS0048070,139
RTS0048071,179
RTS0048072,122
RTS0048073,139
RTS0048074,97
RTS0048076,208
RTS0048077,237
RTS0048078,206
RTS0048079,235
RTS0048080,344
RTS0048081,333
RTS0048082,161
RTS0048084,101
RTS0048085,167
RTS0048086,126
RTS0048087,219
RTS0048088,116
RTS0048089,197
RTS0048090,236
RTS0048091,275
RTS0048092,139
RTS0048093,234
RTS0048094,118
RTS0048096,122
RTS0048097,173
RTS0048098,9155
RTS0048099,13056
RTS0048100,13323
RTS0048101,11670
RTS0048102,11790
RTS0048104,162
RTS0048105,166
RTS0048106,141
RTS0048107,158
RTS0048108,195
RTS0048109,99
RTS0048110,124
RTS0048111,99
RTS0048112,133
RTS0048113,129
RTS0048114,468
RTS0048115,504
RTS0048116,563
RTS0048117,451
RTS0048118,531
RTS0048120,137
RTS0048126,115
RTS0048127,157
RTS0048129,197
RTS0048130,107
RTS0048131,603
RTS0048132,818
RTS0048133,197
RTS0048134,777
RTS0048135,881
RTS0048136,123
RTS0048138,146
RTS0048139,200
RTS0048140,163
RTS0048141,156
RTS0048142,186
RTS0048144,153
RTS0048145,168
RTS0048146,194
RTS0048147,112
RTS0048148,158
RTS0048149,105
RTS0048150,142
RTS0048151,174
RTS0048152,159
RTS0048153,174
RTS0048154,155
RTS0048155,135
RTS0048156,382
RTS0048158,343
RTS0048159,167
RTS0048160,3802
RTS0048161,4459
RTS0048162,352
RTS0048163,379
RTS0048164,1429
RTS0048165,536
RTS0048166,300
RTS0048167,336
RTS0048168,251
RTS0048169,286
RTS0048170,260
RTS0048171,174
RTS0048172,175
RTS0048173,150
RTS0048175,157
RTS0048176,123
RTS0048177,123
RTS0048178,168
RTS0048179,157
RTS0048180,150
RTS0048181,373
RTS0048182,230
RTS0048183,329
RTS0048184,330
RTS0048185,344
RTS0048186,172
RTS0048188,215
RTS0048189,303
RTS0048190,190
RTS0048191,182
RTS0048192,243
RTS0048193,170
RTS0048194,249
RTS0048195,215
RTS0048196,243
RTS0048197,298
RTS0048198,245
RTS0048200,284
RTS0048201,216
RTS0048202,179
RTS0048203,188
RTS0048204,219
RTS0048205,215
RTS0048207,351
RTS0048208,470
RTS0048209,384
RTS0048210,368
RTS0048211,469
RTS0048212,203
RTS0048213,242
RTS0048214,151
RTS0048215,308
RTS0048216,198
RTS0048217,221
RTS0048218,253
RTS0048219,219
RTS0048220,199
RTS0048221,190
RTS0048222,171
RTS0048223,133
RTS0048224,202
RTS0048225,210
RTS0048226,194
RTS0048227,323
RTS0048228,138
RTS0048229,158
RTS0048230,209
RTS0048231,244
RTS0048232,220
RTS0048233,211
RTS0048234,192
RTS0048235,290
RTS0048236,231
RTS0048237,191
RTS0048238,180
RTS0048239,195
RTS0048240,174
RTS0048241,215
RTS0048242,412
RTS0048243,379
RTS0048244,362
RTS0048245,190
RTS0048246,347
RTS0049343,242
RTS0049344,1063
RTS0049345,672
RTS0049346,102
RTS0049347,165
RTS0049348,190
RTS0049349,364
RTS0049350,159
RTS0049351,132
RTS0049352,118
RTS0049353,137
RTS0049354,116
RTS0049355,122
RTS0049356,196
RTS0049357,158
RTS0049358,110
RTS0049359,96
RTS0049360,455
RTS0049361,124
RTS0049362,110
RTS0049363,128
RTS0049364,182
RTS0049365,148
RTS0049366,789
RTS0049367,798
RTS0049368,453
RTS0049369,113
RTS0049370,105
RTS0049371,173
RTS0049372,138
RTS0049373,650
RTS0049374,668
RTS0049375,543
RTS0049376,591
RTS0049377,609
RTS0049378,591
RTS0049379,472
RTS0049380,575
RTS0049381,545
RTS0049382,455
RTS0049383,141
RTS0049384,157
RTS0049385,130
RTS0049386,152
RTS0049387,137
RTS0049388,110
RTS0049389,152
RTS0049390,4259
RTS0049391,4591
RTS0049392,4101
RTS0049393,4958
RTS0049394,1473
RTS0049395,2070
RTS0049396,1387
RTS0049397,1579
RTS0049398,1761
RTS0049399,967
RTS0049400,167
RTS0049401,165
RTS0049402,166
RTS0049403,117
RTS0049404,125
RTS0049405,122
RTS0049406,134
RTS0049407,149
RTS0049408,193
RTS0049409,150
RTS0049410,148
RTS0049411,167
RTS0049412,100
RTS0049413,105
RTS0049414,165
RTS0049415,222
RTS0049416,157
RTS0049417,136
RTS0049418,134
RTS0049419,103
RTS0049420,107
RTS0049421,143
RTS0049422,103
RTS0049423,200
RTS0049424,361
RTS0049425,227
RTS0049426,355
RTS0049427,298
RTS0049428,141
RTS0049429,355
RTS0049430,368
RTS0049431,266
RTS0049432,150
RTS0049433,150
RTS0049434,126
RTS0049435,132
RTS0049436,118
RTS0049437,734
RTS0049438,169
RTS0049439,407
RTS0049440,336
RTS0049441,486
RTS0049442,402
RTS0049443,343
RTS0049444,437
RTS0049445,132
RTS0049446,197
RTS0049447,251
RTS0049448,117
RTS0049449,217
RTS0049450,150
RTS0049451,176
RTS0049452,124
RTS0049453,224
RTS0049454,122
RTS0049455,158
RTS0049456,147
RTS0049457,535
RTS0049458,174
RTS0049459,339
RTS0049460,382
RTS0049461,535
RTS0049462,615
RTS0049463,209
RTS0049464,247
RTS0049465,209
RTS0049466,135
RTS0049467,145
RTS0049468,380
RTS0049469,315
RTS0049470,321
RTS0049471,420
RTS0049472,347
RTS0049473,934
RTS0049474,245
RTS0049475,353
RTS0049476,371
RTS0049477,140
RTS0049478,173
RTS0049479,16739
RTS0049480,1643
RTS0049481,67
RTS0049482,99
RTS0049483,112
RTS0049484,151
RTS0049485,227
RTS0997079,139
RTS0997080,221
RTS0997081,123
RTS0997082,157
RTS0997083,134
RTS0997084,139
RTS0997085,132
RTS0997086,172
RTS0997087,97
RTS0997088,117491
RTS0997089,11098
RTS0997090,173
RTS0997091,95
RTS0997092,94
RTS0997093,95
RTS0997094,19
RTS0997095,87
RTS0997096,102
RTS0997097,45
RTS0997098,98
RTS0997099,88
RTS0997100,100
RTS0997101,81
RTS0997102,59
RTS0997103,64
RTS0997104,105
RTS0997105,72
RTS0997106,101
RTS0997107,68
RTS0997108,104
RTS0997109,50
RTS0997110,107
RTS0997111,88
RTS0997112,85
RTS0997113,89
RTS0997114,74
RTS0997115,96
RTS0997116,77
RTS0997117,98
RTS0997118,88
RTS0997119,83
RTS0997120,74
RTS0997121,343
RTS0997122,533
RTS0997123,476
RTS0997124,267
RTS0997125,920
RTS0997126,1089
RTS0997127,1135
RTS0997128,1035
RTS0997129,1217
RTS0997130,378
</Code_Summary>
