# Supplementary material for: Spatial meta-transcriptomics reveal associations of intratumor bacteria burden with lung cancer cells showing a distinct oncogenic signature
Source: J Immunother Cancer. 2022 Jul 6;10(7):e004698. doi: 10.1136/jitc-2022-004698 (PMC9260850; doi:10.1136/jitc-2022-004698)
Supplement: Supplementary data [file jitc-2022-004698supp009.zip › DSP-1001250002848-E-D06.dcc]

<Header>
FileVersion,0.02
SoftwareVersion,"GeoMx_NGS_Pipeline_ 2.0.0"
Date,2020-6-15
</Header>

<Scan_Attributes>
ID,DSP-1001250002848-E-D06
Plate_ID,1001250002848
Well,D06
</Scan_Attributes>

<NGS_Processing_Attributes>
SeqSetId,
tamperedIni,No
Raw,92461
Trimmed,91806
Stitched,90175
Aligned,88546
umiQ30,0.9916
rtsQ30,0.9910
</NGS_Processing_Attributes>


<Code_Summary>
RTS0039454,4
RTS0039456,2
RTS0039457,3
RTS0039459,3
RTS0039461,3
RTS0039463,1
RTS0039465,2
RTS0039466,1
RTS0039467,2
RTS0039468,1
RTS0039469,1
RTS0039471,2
RTS0039472,1
RTS0039474,1
RTS0039475,2
RTS0039476,1
RTS0039478,3
RTS0039479,1
RTS0039480,2
RTS0039483,1
RTS0039484,1
RTS0039485,1
RTS0039487,2
RTS0039491,1
RTS0039492,3
RTS0039493,1
RTS0039495,2
RTS0039496,3
RTS0039497,3
RTS0039498,3
RTS0039499,2
RTS0039501,3
RTS0039502,2
RTS0039504,1
RTS0039505,1
RTS0039507,2
RTS0039508,1
RTS0039510,1
RTS0039511,2
RTS0039512,4
RTS0039513,1
RTS0039514,2
RTS0039515,2
RTS0039519,1
RTS0039523,1
RTS0039524,2
RTS0039526,1
RTS0039527,1
RTS0039528,1
RTS0039531,3
RTS0039533,1
RTS0039537,1
RTS0039539,1
RTS0039540,1
RTS0039541,1
RTS0039542,2
RTS0039543,1
RTS0039544,2
RTS0039545,2
RTS0039546,1
RTS0039547,1
RTS0039549,2
RTS0039552,1
RTS0039554,3
RTS0039555,3
RTS0039556,1
RTS0039557,2
RTS0039558,1
RTS0039560,2
RTS0039563,2
RTS0039565,2
RTS0039566,1
RTS0039568,1
RTS0039569,2
RTS0039570,1
RTS0039571,1
RTS0039572,1
RTS0039573,2
RTS0039574,1
RTS0039577,2
RTS0039578,2
RTS0039579,1
RTS0039580,1
RTS0039582,1
RTS0039583,1
RTS0039585,1
RTS0039586,1
RTS0039594,1
RTS0039595,1
RTS0039596,1
RTS0039597,2
RTS0039598,2
RTS0039599,1
RTS0039600,1
RTS0039602,1
RTS0039603,1
RTS0039605,3
RTS0039606,2
RTS0039608,1
RTS0039614,1
RTS0039616,1
RTS0039619,2
RTS0039620,1
RTS0039621,1
RTS0039622,1
RTS0039623,3
RTS0039625,1
RTS0039628,1
RTS0039629,1
RTS0039630,1
RTS0039631,1
RTS0039632,1
RTS0039633,2
RTS0039634,1
RTS0039637,2
RTS0039638,1
RTS0039641,2
RTS0039642,4
RTS0039643,1
RTS0039644,1
RTS0039646,2
RTS0039648,1
RTS0039649,3
RTS0039651,3
RTS0039652,6
RTS0039653,1
RTS0039654,1
RTS0039656,5
RTS0039657,1
RTS0039658,1
RTS0039659,5
RTS0039660,1
RTS0039664,1
RTS0039666,2
RTS0039667,1
RTS0039668,1
RTS0039669,1
RTS0039671,2
RTS0039673,3
RTS0039674,1
RTS0039679,1
RTS0039680,2
RTS0039681,3
RTS0039682,2
RTS0039687,2
RTS0039688,2
RTS0039689,1
RTS0039690,1
RTS0039691,2
RTS0039692,2
RTS0039693,1
RTS0039695,2
RTS0039696,2
RTS0039698,4
RTS0039699,6
RTS0039700,3
RTS0039701,1
RTS0039702,1
RTS0039703,2
RTS0039704,1
RTS0039705,2
RTS0039706,3
RTS0039707,1
RTS0039708,1
RTS0039711,1
RTS0039712,2
RTS0039713,1
RTS0039714,1
RTS0039715,1
RTS0039717,1
RTS0039718,3
RTS0039720,1
RTS0039721,1
RTS0039722,1
RTS0039723,2
RTS0039724,3
RTS0039725,3
RTS0039726,2
RTS0039729,4
RTS0039730,1
RTS0039732,1
RTS0039735,1
RTS0039737,1
RTS0039738,1
RTS0039739,1
RTS0039742,1
RTS0039744,1
RTS0039751,1
RTS0039755,2
RTS0039757,1
RTS0039759,1
RTS0039760,2
RTS0039762,1
RTS0039766,3
RTS0039768,2
RTS0039770,4
RTS0039771,1
RTS0039772,1
RTS0039774,1
RTS0039775,3
RTS0039776,1
RTS0039778,2
RTS0039780,1
RTS0039781,1
RTS0039782,3
RTS0039783,1
RTS0039785,3
RTS0039789,1
RTS0039790,1
RTS0039791,4
RTS0039793,2
RTS0039795,3
RTS0039796,3
RTS0039799,2
RTS0039800,1
RTS0039802,1
RTS0039803,3
RTS0039804,1
RTS0039807,2
RTS0039808,2
RTS0039809,1
RTS0039812,3
RTS0039813,1
RTS0039814,3
RTS0039815,3
RTS0039817,1
RTS0039818,2
RTS0039819,1
RTS0039820,1
RTS0039822,1
RTS0039827,1
RTS0039828,1
RTS0039829,1
RTS0039831,1
RTS0039833,1
RTS0039834,1
RTS0039836,2
RTS0039838,1
RTS0039839,1
RTS0039840,1
RTS0039842,5
RTS0039843,1
RTS0039845,1
RTS0039846,1
RTS0039847,1
RTS0039848,1
RTS0039849,1
RTS0039850,1
RTS0039853,2
RTS0039854,2
RTS0039857,1
RTS0039861,2
RTS0039862,2
RTS0039863,1
RTS0039864,2
RTS0039866,1
RTS0039868,2
RTS0039869,1
RTS0039870,1
RTS0039871,1
RTS0039872,1
RTS0039877,1
RTS0039878,2
RTS0039879,2
RTS0039882,1
RTS0039883,1
RTS0039885,1
RTS0039886,1
RTS0039888,1
RTS0039891,1
RTS0039892,1
RTS0039893,1
RTS0039894,1
RTS0039896,1
RTS0039897,1
RTS0039898,2
RTS0039901,2
RTS0039902,2
RTS0039903,1
RTS0039904,1
RTS0039906,1
RTS0039907,1
RTS0039909,1
RTS0039910,1
RTS0039911,1
RTS0039912,2
RTS0039913,3
RTS0039914,1
RTS0039917,2
RTS0039918,1
RTS0039921,1
RTS0039926,3
RTS0039928,1
RTS0039929,2
RTS0039930,4
RTS0039934,3
RTS0039936,3
RTS0039937,2
RTS0039938,1
RTS0039941,3
RTS0039942,2
RTS0039943,1
RTS0039945,3
RTS0039946,1
RTS0039947,1
RTS0039949,2
RTS0039950,2
RTS0039952,1
RTS0039954,2
RTS0039955,1
RTS0039956,1
RTS0039957,1
RTS0039958,1
RTS0039960,1
RTS0039961,1
RTS0039962,1
RTS0039964,1
RTS0039968,1
RTS0039969,1
RTS0039970,3
RTS0039971,1
RTS0039972,1
RTS0039974,4
RTS0039975,3
RTS0039976,1
RTS0039977,2
RTS0039980,1
RTS0039981,1
RTS0039985,1
RTS0039986,2
RTS0039987,2
RTS0039992,2
RTS0039995,2
RTS0039996,2
RTS0039997,1
RTS0040000,1
RTS0040001,1
RTS0040002,1
RTS0040003,1
RTS0040004,1
RTS0040007,2
RTS0040008,1
RTS0040010,1
RTS0040011,2
RTS0040012,1
RTS0040013,1
RTS0040014,2
RTS0040017,3
RTS0040019,1
RTS0040020,1
RTS0040021,1
RTS0040022,1
RTS0040023,1
RTS0040024,2
RTS0040025,1
RTS0040026,1
RTS0040027,1
RTS0040028,1
RTS0040030,1
RTS0040033,2
RTS0040038,1
RTS0040039,3
RTS0040041,1
RTS0040043,1
RTS0040044,3
RTS0040045,1
RTS0040047,2
RTS0040048,1
RTS0040049,2
RTS0040050,1
RTS0040053,1
RTS0040056,2
RTS0040057,1
RTS0040059,1
RTS0040060,1
RTS0040061,3
RTS0040063,2
RTS0040064,1
RTS0040065,1
RTS0040069,1
RTS0040072,1
RTS0040073,2
RTS0040074,2
RTS0040075,1
RTS0040077,1
RTS0040080,1
RTS0040081,1
RTS0040088,1
RTS0040093,3
RTS0040094,2
RTS0040095,1
RTS0040097,1
RTS0040103,1
RTS0040105,1
RTS0040106,1
RTS0040107,3
RTS0040108,2
RTS0040112,2
RTS0040113,1
RTS0040115,3
RTS0040117,2
RTS0040119,1
RTS0040120,3
RTS0040121,2
RTS0040123,1
RTS0040124,2
RTS0040127,3
RTS0040129,2
RTS0040130,1
RTS0040132,1
RTS0040133,1
RTS0040134,1
RTS0040137,1
RTS0040138,1
RTS0040140,2
RTS0040141,3
RTS0040145,1
RTS0040146,1
RTS0040147,3
RTS0040148,3
RTS0040149,1
RTS0040151,2
RTS0040152,1
RTS0040153,1
RTS0040157,2
RTS0040158,1
RTS0040161,2
RTS0040163,1
RTS0040164,1
RTS0040165,1
RTS0040166,1
RTS0040167,2
RTS0040168,1
RTS0040169,1
RTS0040171,2
RTS0040173,2
RTS0040174,1
RTS0040177,3
RTS0040178,4
RTS0040179,1
RTS0040180,1
RTS0040182,3
RTS0040183,1
RTS0040185,1
RTS0040186,2
RTS0040190,2
RTS0040192,2
RTS0040194,1
RTS0040195,1
RTS0040196,1
RTS0040198,1
RTS0040199,1
RTS0040200,1
RTS0040201,2
RTS0040204,1
RTS0040207,1
RTS0040208,1
RTS0040209,1
RTS0040210,2
RTS0040211,1
RTS0040212,1
RTS0040213,5
RTS0040214,1
RTS0040216,3
RTS0040220,2
RTS0040221,3
RTS0040223,1
RTS0040225,1
RTS0040226,1
RTS0040231,3
RTS0040232,2
RTS0040234,2
RTS0040237,2
RTS0040238,1
RTS0040239,1
RTS0040240,1
RTS0040243,1
RTS0040244,2
RTS0040249,1
RTS0040250,1
RTS0040252,1
RTS0040253,1
RTS0040254,1
RTS0040255,1
RTS0040256,2
RTS0040257,3
RTS0040258,1
RTS0040260,2
RTS0040261,1
RTS0040262,1
RTS0040263,1
RTS0040264,3
RTS0040265,1
RTS0040267,2
RTS0040268,1
RTS0040269,1
RTS0040270,1
RTS0040271,1
RTS0040272,1
RTS0040273,3
RTS0040274,3
RTS0040276,2
RTS0040278,2
RTS0040279,4
RTS0040280,1
RTS0040282,1
RTS0040283,2
RTS0040286,2
RTS0040287,1
RTS0040289,3
RTS0040290,1
RTS0040292,3
RTS0040293,1
RTS0040295,1
RTS0040296,2
RTS0040297,1
RTS0040299,1
RTS0040300,1
RTS0040302,1
RTS0040303,2
RTS0040306,2
RTS0040307,3
RTS0040308,3
RTS0040309,1
RTS0040310,2
RTS0040314,1
RTS0040315,1
RTS0040317,1
RTS0040318,2
RTS0040320,3
RTS0040321,1
RTS0040323,4
RTS0040325,2
RTS0040326,1
RTS0040327,1
RTS0040328,1
RTS0040331,2
RTS0040332,1
RTS0040333,2
RTS0040337,2
RTS0040339,2
RTS0040341,2
RTS0040343,1
RTS0040344,2
RTS0040345,1
RTS0040348,1
RTS0040350,1
RTS0040351,3
RTS0040352,1
RTS0040354,1
RTS0040355,2
RTS0040356,1
RTS0040357,1
RTS0040358,1
RTS0040360,1
RTS0040361,1
RTS0040364,1
RTS0040366,3
RTS0040367,3
RTS0040368,3
RTS0040369,1
RTS0040370,1
RTS0040372,2
RTS0040373,1
RTS0040374,1
RTS0040375,2
RTS0040376,1
RTS0040377,1
RTS0040380,2
RTS0040381,2
RTS0040382,1
RTS0040383,1
RTS0040384,1
RTS0040385,1
RTS0040387,1
RTS0040391,2
RTS0040395,1
RTS0040396,2
RTS0040397,2
RTS0040398,2
RTS0040399,3
RTS0040400,3
RTS0040401,1
RTS0040402,3
RTS0040403,1
RTS0040404,1
RTS0040405,1
RTS0040409,1
RTS0040411,1
RTS0040413,1
RTS0040414,1
RTS0040416,7
RTS0040417,2
RTS0040418,1
RTS0040419,6
RTS0040420,4
RTS0040421,1
RTS0040422,1
RTS0040424,1
RTS0040426,2
RTS0040428,1
RTS0040429,1
RTS0040431,3
RTS0040432,2
RTS0040434,1
RTS0040436,2
RTS0040437,4
RTS0040438,10
RTS0040439,3
RTS0040440,6
RTS0040441,1
RTS0040442,2
RTS0040443,2
RTS0040444,2
RTS0040445,1
RTS0040446,1
RTS0040447,1
RTS0040449,1
RTS0040450,3
RTS0040451,1
RTS0040452,1
RTS0040453,2
RTS0040454,5
RTS0040455,4
RTS0040456,4
RTS0040460,1
RTS0040462,1
RTS0040463,2
RTS0040465,1
RTS0040468,1
RTS0040469,1
RTS0040470,2
RTS0040473,1
RTS0040474,1
RTS0040475,1
RTS0040476,2
RTS0040477,3
RTS0040478,4
RTS0040480,2
RTS0040481,4
RTS0040482,1
RTS0040484,1
RTS0040486,1
RTS0040487,1
RTS0040489,4
RTS0040490,1
RTS0040491,2
RTS0040492,2
RTS0040494,1
RTS0040495,1
RTS0040497,1
RTS0040498,2
RTS0040501,1
RTS0040503,3
RTS0040504,1
RTS0040505,2
RTS0040506,2
RTS0040507,3
RTS0040508,2
RTS0040510,1
RTS0040511,3
RTS0040513,1
RTS0040514,3
RTS0040516,4
RTS0040517,2
RTS0040519,2
RTS0040521,1
RTS0040522,1
RTS0040523,1
RTS0040524,1
RTS0040525,1
RTS0040526,1
RTS0040527,4
RTS0040528,2
RTS0040529,1
RTS0040531,1
RTS0040535,2
RTS0040537,1
RTS0040539,1
RTS0040540,3
RTS0040542,2
RTS0040545,2
RTS0040547,2
RTS0040549,1
RTS0040552,1
RTS0040553,3
RTS0040555,2
RTS0040556,2
RTS0040557,1
RTS0040560,2
RTS0040561,1
RTS0040563,1
RTS0040565,1
RTS0040568,1
RTS0040570,1
RTS0040572,2
RTS0040573,2
RTS0040574,2
RTS0040575,1
RTS0040576,1
RTS0040577,1
RTS0040578,1
RTS0040579,2
RTS0040580,4
RTS0040582,1
RTS0040584,2
RTS0040586,1
RTS0040587,1
RTS0040588,3
RTS0040589,1
RTS0040590,1
RTS0040591,2
RTS0040592,1
RTS0040593,1
RTS0040595,1
RTS0040596,1
RTS0040597,2
RTS0040598,2
RTS0040599,1
RTS0040600,1
RTS0040601,1
RTS0040607,2
RTS0040608,2
RTS0040614,2
RTS0040615,2
RTS0040616,1
RTS0040617,2
RTS0040618,3
RTS0040620,1
RTS0040621,1
RTS0040622,1
RTS0040623,1
RTS0040624,2
RTS0040625,1
RTS0040627,2
RTS0040629,1
RTS0040630,1
RTS0040631,1
RTS0040632,2
RTS0040633,3
RTS0040634,1
RTS0040637,1
RTS0040639,2
RTS0040640,2
RTS0040641,3
RTS0040643,1
RTS0040645,2
RTS0040646,2
RTS0040647,1
RTS0040648,1
RTS0040649,3
RTS0040650,1
RTS0040651,1
RTS0040652,1
RTS0040653,1
RTS0040654,2
RTS0040655,3
RTS0040660,1
RTS0040661,2
RTS0040662,3
RTS0040664,2
RTS0040665,1
RTS0040667,1
RTS0040669,1
RTS0040672,1
RTS0040674,1
RTS0040678,2
RTS0040681,1
RTS0040682,1
RTS0040683,1
RTS0040684,1
RTS0040685,3
RTS0040686,1
RTS0040687,2
RTS0040691,1
RTS0040693,1
RTS0040695,2
RTS0040699,1
RTS0040701,3
RTS0040702,2
RTS0040703,1
RTS0040705,1
RTS0040707,1
RTS0040710,1
RTS0040711,1
RTS0040715,2
RTS0040716,2
RTS0040719,1
RTS0040722,1
RTS0040723,1
RTS0040725,1
RTS0040726,1
RTS0040728,1
RTS0040729,1
RTS0040730,2
RTS0040732,2
RTS0040733,1
RTS0040735,2
RTS0040737,3
RTS0040738,2
RTS0040741,2
RTS0040742,2
RTS0040743,1
RTS0040745,3
RTS0040746,1
RTS0040747,2
RTS0040748,1
RTS0040750,1
RTS0040752,3
RTS0040753,3
RTS0040755,1
RTS0040757,1
RTS0040759,2
RTS0040760,5
RTS0040761,1
RTS0040762,2
RTS0040763,2
RTS0040764,2
RTS0040766,1
RTS0040767,1
RTS0040770,1
RTS0040771,2
RTS0040773,2
RTS0040774,1
RTS0040775,2
RTS0040776,2
RTS0040778,1
RTS0040779,2
RTS0040780,1
RTS0040781,1
RTS0040782,1
RTS0040783,1
RTS0040784,2
RTS0040786,1
RTS0040790,2
RTS0040791,1
RTS0040797,1
RTS0040798,1
RTS0040799,1
RTS0040800,1
RTS0040802,1
RTS0040804,1
RTS0040805,2
RTS0040808,3
RTS0040810,1
RTS0040812,2
RTS0040813,1
RTS0040815,3
RTS0040818,1
RTS0040819,2
RTS0040820,1
RTS0040821,1
RTS0040823,2
RTS0040824,1
RTS0040825,1
RTS0040827,1
RTS0040828,1
RTS0040830,1
RTS0040831,1
RTS0040836,1
RTS0040838,1
RTS0040840,2
RTS0040841,1
RTS0040842,3
RTS0040843,3
RTS0040844,1
RTS0040845,3
RTS0040846,2
RTS0040847,1
RTS0040851,1
RTS0040853,1
RTS0040854,1
RTS0040855,2
RTS0040856,1
RTS0040857,1
RTS0040858,1
RTS0040860,1
RTS0040861,1
RTS0040862,2
RTS0040863,1
RTS0040867,1
RTS0040868,3
RTS0040869,2
RTS0040870,1
RTS0040871,2
RTS0040872,4
RTS0040873,3
RTS0040874,5
RTS0040875,2
RTS0040876,2
RTS0040878,1
RTS0040880,2
RTS0040881,1
RTS0040883,1
RTS0040885,1
RTS0040886,3
RTS0040887,1
RTS0040888,2
RTS0040889,1
RTS0040890,1
RTS0040892,1
RTS0040897,1
RTS0040901,2
RTS0040902,2
RTS0040904,4
RTS0040905,3
RTS0040907,1
RTS0040910,1
RTS0040911,1
RTS0040913,1
RTS0040915,1
RTS0040916,2
RTS0040917,1
RTS0040918,1
RTS0040919,1
RTS0040920,1
RTS0040921,2
RTS0040922,1
RTS0040923,2
RTS0040924,2
RTS0040925,1
RTS0040928,2
RTS0040930,1
RTS0040931,1
RTS0040932,1
RTS0040933,3
RTS0040935,2
RTS0040937,1
RTS0040939,1
RTS0040942,3
RTS0040944,1
RTS0040946,1
RTS0040948,14
RTS0040949,1
RTS0040950,1
RTS0040951,2
RTS0040952,1
RTS0040954,1
RTS0040958,2
RTS0040960,1
RTS0040961,2
RTS0040962,2
RTS0040963,1
RTS0040964,2
RTS0040966,1
RTS0040967,1
RTS0040970,3
RTS0040971,1
RTS0040972,3
RTS0040973,1
RTS0040977,1
RTS0040978,1
RTS0040979,1
RTS0040983,2
RTS0040985,1
RTS0040986,2
RTS0040987,2
RTS0040990,2
RTS0040991,3
RTS0040992,2
RTS0040995,2
RTS0040997,1
RTS0040998,2
RTS0040999,1
RTS0041000,1
RTS0041001,2
RTS0041002,1
RTS0041003,1
RTS0041006,1
RTS0041008,1
RTS0041009,2
RTS0041010,1
RTS0041011,2
RTS0041012,4
RTS0041013,1
RTS0041014,2
RTS0041017,3
RTS0041020,1
RTS0041021,1
RTS0041022,2
RTS0041023,3
RTS0041024,1
RTS0041026,2
RTS0041028,1
RTS0041030,1
RTS0041031,2
RTS0041032,2
RTS0041034,1
RTS0041035,3
RTS0041036,2
RTS0041038,1
RTS0041039,1
RTS0041040,1
RTS0041041,1
RTS0041043,1
RTS0041044,1
RTS0041045,2
RTS0041046,3
RTS0041047,1
RTS0041048,1
RTS0041049,4
RTS0041050,6
RTS0041053,3
RTS0041054,1
RTS0041055,3
RTS0041057,1
RTS0041058,2
RTS0041061,2
RTS0041063,1
RTS0041064,3
RTS0041067,1
RTS0041068,2
RTS0041070,1
RTS0041071,1
RTS0041075,1
RTS0041076,1
RTS0041077,1
RTS0041078,1
RTS0041079,2
RTS0041083,1
RTS0041085,1
RTS0041086,1
RTS0041088,2
RTS0041089,1
RTS0041090,1
RTS0041091,2
RTS0041092,3
RTS0041093,2
RTS0041096,1
RTS0041100,1
RTS0041101,1
RTS0041102,2
RTS0041103,1
RTS0041106,2
RTS0041107,1
RTS0041108,2
RTS0041109,3
RTS0041111,3
RTS0041114,1
RTS0041115,2
RTS0041117,3
RTS0041118,1
RTS0041119,1
RTS0041120,2
RTS0041122,1
RTS0041123,3
RTS0041125,1
RTS0041126,1
RTS0041127,1
RTS0041129,1
RTS0041131,1
RTS0041132,2
RTS0041133,1
RTS0041134,2
RTS0041135,4
RTS0041136,3
RTS0041137,1
RTS0041138,3
RTS0041139,1
RTS0041141,2
RTS0041142,1
RTS0041144,1
RTS0041146,1
RTS0041149,1
RTS0041151,2
RTS0041154,2
RTS0041156,2
RTS0041157,1
RTS0041161,2
RTS0041162,1
RTS0041164,2
RTS0041165,1
RTS0041166,1
RTS0041167,2
RTS0041168,2
RTS0041169,2
RTS0041172,1
RTS0041175,1
RTS0041177,2
RTS0041178,2
RTS0041180,2
RTS0041181,1
RTS0041183,2
RTS0041186,3
RTS0041188,1
RTS0041189,1
RTS0041191,2
RTS0041192,2
RTS0041193,1
RTS0041195,1
RTS0041197,1
RTS0041198,1
RTS0041199,2
RTS0041200,1
RTS0041202,1
RTS0041205,3
RTS0041206,2
RTS0041207,1
RTS0041208,1
RTS0041210,3
RTS0041211,1
RTS0041212,1
RTS0041213,3
RTS0041214,2
RTS0041215,1
RTS0041216,1
RTS0041217,2
RTS0041221,1
RTS0041222,1
RTS0041223,1
RTS0041226,1
RTS0041227,1
RTS0041229,1
RTS0041231,1
RTS0041232,1
RTS0041233,1
RTS0041234,2
RTS0041236,1
RTS0041237,1
RTS0041238,1
RTS0041240,1
RTS0041243,1
RTS0041244,2
RTS0041246,1
RTS0041247,2
RTS0041249,1
RTS0041255,1
RTS0041257,1
RTS0041258,2
RTS0041259,1
RTS0041260,2
RTS0041261,3
RTS0041262,2
RTS0041263,1
RTS0041265,1
RTS0041266,1
RTS0041267,2
RTS0041269,1
RTS0041270,2
RTS0041271,1
RTS0041272,3
RTS0041274,1
RTS0041275,2
RTS0041276,1
RTS0041277,4
RTS0041278,1
RTS0041279,2
RTS0041281,3
RTS0041282,1
RTS0041283,2
RTS0041284,2
RTS0041286,1
RTS0041288,2
RTS0041290,1
RTS0041291,4
RTS0041292,2
RTS0041294,1
RTS0041295,1
RTS0041296,1
RTS0041297,2
RTS0041298,3
RTS0041299,1
RTS0041300,4
RTS0041301,1
RTS0041303,2
RTS0041304,1
RTS0041307,1
RTS0041308,1
RTS0041310,1
RTS0041311,3
RTS0041314,2
RTS0041315,2
RTS0041316,4
RTS0041317,6
RTS0041318,7
RTS0041319,2
RTS0041320,3
RTS0041322,1
RTS0041323,1
RTS0041324,2
RTS0041325,3
RTS0041326,3
RTS0041329,2
RTS0041330,1
RTS0041332,1
RTS0041334,2
RTS0041335,2
RTS0041346,6
RTS0041348,3
RTS0041349,1
RTS0041350,2
RTS0041351,2
RTS0041352,1
RTS0041353,1
RTS0041354,4
RTS0041355,1
RTS0041356,1
RTS0041357,1
RTS0041361,3
RTS0041363,1
RTS0041366,1
RTS0041367,1
RTS0041369,2
RTS0041371,2
RTS0041372,2
RTS0041376,1
RTS0041378,1
RTS0041379,1
RTS0041380,1
RTS0041381,1
RTS0041382,1
RTS0041383,3
RTS0041385,1
RTS0041386,1
RTS0041387,2
RTS0041388,1
RTS0041389,2
RTS0041390,1
RTS0041391,1
RTS0041393,2
RTS0041396,2
RTS0041397,3
RTS0041398,1
RTS0041399,1
RTS0041401,3
RTS0041402,1
RTS0041404,3
RTS0041405,1
RTS0041406,3
RTS0041407,1
RTS0041408,2
RTS0041409,3
RTS0041410,1
RTS0041411,1
RTS0041412,1
RTS0041418,4
RTS0041421,2
RTS0041423,1
RTS0041424,2
RTS0041425,1
RTS0041426,4
RTS0041427,1
RTS0041428,1
RTS0041429,1
RTS0041433,1
RTS0041436,1
RTS0041439,3
RTS0041440,1
RTS0041443,1
RTS0041444,2
RTS0041445,1
RTS0041446,1
RTS0041447,1
RTS0041448,2
RTS0041451,1
RTS0041453,1
RTS0041454,5
RTS0041455,1
RTS0041456,1
RTS0041457,2
RTS0041458,1
RTS0041459,1
RTS0041462,1
RTS0041463,1
RTS0041467,1
RTS0041470,1
RTS0041471,1
RTS0041473,1
RTS0041475,1
RTS0041476,3
RTS0041477,2
RTS0041478,1
RTS0041480,2
RTS0041482,1
RTS0041483,4
RTS0041487,2
RTS0041488,2
RTS0041491,1
RTS0041492,1
RTS0041493,1
RTS0041496,2
RTS0041497,5
RTS0041498,2
RTS0041499,5
RTS0041500,3
RTS0041503,1
RTS0041507,2
RTS0041508,1
RTS0041509,1
RTS0041510,2
RTS0041511,1
RTS0041513,3
RTS0041514,1
RTS0041515,2
RTS0041516,1
RTS0041517,1
RTS0041519,4
RTS0041525,1
RTS0041527,1
RTS0041528,3
RTS0041529,2
RTS0041532,3
RTS0041533,1
RTS0041534,2
RTS0041537,1
RTS0041538,1
RTS0041540,1
RTS0041542,1
RTS0041544,1
RTS0041546,1
RTS0041548,2
RTS0041550,1
RTS0041551,1
RTS0041552,2
RTS0041556,2
RTS0041558,1
RTS0041559,1
RTS0041560,1
RTS0041561,1
RTS0041562,2
RTS0041563,2
RTS0041565,1
RTS0041568,2
RTS0041571,1
RTS0041574,1
RTS0041576,2
RTS0041578,1
RTS0041582,2
RTS0041583,3
RTS0041584,3
RTS0041585,2
RTS0041587,1
RTS0041592,1
RTS0041593,1
RTS0041594,1
RTS0041595,1
RTS0041596,1
RTS0041597,1
RTS0041601,2
RTS0041603,2
RTS0041605,2
RTS0041610,1
RTS0041611,1
RTS0041613,1
RTS0041614,2
RTS0041615,1
RTS0041616,1
RTS0041619,1
RTS0041620,1
RTS0041623,2
RTS0041625,1
RTS0041626,1
RTS0041629,2
RTS0041630,1
RTS0041631,2
RTS0041632,1
RTS0041634,1
RTS0041637,3
RTS0041638,2
RTS0041639,2
RTS0041640,1
RTS0041641,1
RTS0041644,3
RTS0041648,1
RTS0041649,1
RTS0041650,3
RTS0041653,1
RTS0041654,1
RTS0041657,1
RTS0041658,3
RTS0041660,1
RTS0041661,1
RTS0041664,3
RTS0041666,3
RTS0041668,3
RTS0041669,1
RTS0041671,2
RTS0041674,1
RTS0041678,1
RTS0041681,2
RTS0041682,4
RTS0041683,2
RTS0041684,1
RTS0041685,1
RTS0041686,1
RTS0041690,1
RTS0041692,1
RTS0041694,3
RTS0041695,1
RTS0041697,2
RTS0041698,1
RTS0041700,1
RTS0041704,1
RTS0041705,1
RTS0041707,2
RTS0041708,2
RTS0041710,4
RTS0041711,2
RTS0041712,1
RTS0041713,1
RTS0041714,1
RTS0041715,1
RTS0041716,3
RTS0041717,1
RTS0041718,3
RTS0041719,2
RTS0041720,4
RTS0041721,2
RTS0041722,1
RTS0041723,1
RTS0041726,3
RTS0041729,3
RTS0041730,2
RTS0041732,2
RTS0041734,1
RTS0041735,3
RTS0041736,1
RTS0041737,1
RTS0041738,2
RTS0041739,2
RTS0041740,2
RTS0041741,1
RTS0041742,1
RTS0041743,1
RTS0041745,1
RTS0041746,3
RTS0041749,2
RTS0041751,2
RTS0041753,2
RTS0041754,2
RTS0041755,1
RTS0041756,2
RTS0041757,1
RTS0041759,4
RTS0041763,2
RTS0041764,1
RTS0041765,2
RTS0041767,1
RTS0041768,1
RTS0041770,1
RTS0041771,1
RTS0041772,2
RTS0041773,1
RTS0041774,1
RTS0041775,1
RTS0041777,2
RTS0041779,1
RTS0041780,1
RTS0041781,5
RTS0041782,2
RTS0041784,1
RTS0041786,2
RTS0041787,1
RTS0041790,1
RTS0041791,1
RTS0041793,3
RTS0041795,1
RTS0041796,1
RTS0041798,1
RTS0041799,1
RTS0041800,2
RTS0041801,3
RTS0041804,1
RTS0041805,1
RTS0041806,1
RTS0041812,1
RTS0041813,1
RTS0041814,1
RTS0041815,1
RTS0041816,1
RTS0041817,2
RTS0041818,3
RTS0041819,1
RTS0041820,3
RTS0041821,2
RTS0041822,1
RTS0041827,3
RTS0041829,1
RTS0041830,2
RTS0041831,1
RTS0041832,1
RTS0041833,1
RTS0041835,1
RTS0041836,1
RTS0041842,2
RTS0041843,1
RTS0041844,1
RTS0041845,2
RTS0041847,2
RTS0041851,2
RTS0041852,1
RTS0041853,2
RTS0041856,1
RTS0041857,1
RTS0041862,1
RTS0041863,1
RTS0041864,1
RTS0041865,1
RTS0041868,1
RTS0041869,1
RTS0041873,2
RTS0041874,1
RTS0041876,2
RTS0041877,1
RTS0041880,2
RTS0041881,2
RTS0041882,1
RTS0041883,2
RTS0041884,2
RTS0041885,1
RTS0041887,2
RTS0041889,3
RTS0041890,2
RTS0041891,3
RTS0041893,2
RTS0041894,1
RTS0041895,4
RTS0041897,2
RTS0041898,1
RTS0041900,1
RTS0041901,1
RTS0041902,1
RTS0041903,2
RTS0041904,1
RTS0041906,10
RTS0041907,1
RTS0041908,7
RTS0041909,1
RTS0041910,4
RTS0041912,1
RTS0041913,2
RTS0041916,8
RTS0041917,10
RTS0041918,14
RTS0041919,21
RTS0041920,17
RTS0041923,1
RTS0041924,1
RTS0041925,3
RTS0041926,2
RTS0041927,1
RTS0041928,1
RTS0041930,2
RTS0041932,2
RTS0041933,1
RTS0041935,1
RTS0041937,3
RTS0041939,1
RTS0041943,1
RTS0041946,1
RTS0041947,1
RTS0041951,2
RTS0041952,1
RTS0041954,2
RTS0041958,1
RTS0041960,1
RTS0041961,1
RTS0041962,2
RTS0041964,2
RTS0041965,2
RTS0041966,1
RTS0041969,1
RTS0041971,1
RTS0041972,3
RTS0041973,1
RTS0041975,3
RTS0041977,1
RTS0041978,1
RTS0041979,2
RTS0041980,1
RTS0041981,2
RTS0041982,1
RTS0041983,6
RTS0041984,2
RTS0041985,4
RTS0041986,1
RTS0041990,1
RTS0041992,2
RTS0041994,1
RTS0041995,1
RTS0041996,2
RTS0041997,3
RTS0041998,1
RTS0041999,2
RTS0042003,1
RTS0042004,2
RTS0042005,1
RTS0042006,1
RTS0042008,1
RTS0042009,1
RTS0042010,1
RTS0042014,2
RTS0042015,2
RTS0042017,1
RTS0042018,1
RTS0042019,1
RTS0042020,1
RTS0042021,2
RTS0042022,1
RTS0042023,2
RTS0042027,1
RTS0042028,1
RTS0042030,1
RTS0042031,1
RTS0042032,2
RTS0042033,1
RTS0042035,1
RTS0042036,1
RTS0042037,1
RTS0042039,2
RTS0042040,1
RTS0042042,2
RTS0042045,1
RTS0042046,2
RTS0042047,1
RTS0042048,2
RTS0042049,1
RTS0042051,2
RTS0042052,1
RTS0042053,3
RTS0042055,2
RTS0042062,2
RTS0042064,1
RTS0042068,1
RTS0042069,1
RTS0042071,2
RTS0042072,1
RTS0042073,1
RTS0042074,1
RTS0042075,1
RTS0042078,2
RTS0042080,1
RTS0042081,1
RTS0042082,2
RTS0042083,1
RTS0042084,3
RTS0042085,1
RTS0042086,1
RTS0042087,4
RTS0042088,1
RTS0042089,2
RTS0042090,1
RTS0042091,1
RTS0042093,1
RTS0042094,1
RTS0042099,3
RTS0042100,1
RTS0042102,2
RTS0042106,2
RTS0042110,1
RTS0042111,1
RTS0042113,3
RTS0042114,2
RTS0042116,3
RTS0042117,1
RTS0042118,2
RTS0042119,1
RTS0042120,1
RTS0042121,2
RTS0042122,1
RTS0042123,1
RTS0042128,4
RTS0042131,1
RTS0042132,1
RTS0042133,1
RTS0042134,1
RTS0042136,2
RTS0042137,1
RTS0042139,1
RTS0042141,1
RTS0042142,2
RTS0042143,4
RTS0042144,1
RTS0042146,2
RTS0042150,2
RTS0042152,2
RTS0042153,2
RTS0042154,1
RTS0042156,1
RTS0042158,2
RTS0042160,1
RTS0042161,3
RTS0042165,1
RTS0042169,1
RTS0042174,1
RTS0042175,1
RTS0042176,1
RTS0042177,1
RTS0042178,1
RTS0042180,1
RTS0042181,1
RTS0042184,1
RTS0042189,3
RTS0042190,1
RTS0042191,2
RTS0042194,1
RTS0042197,3
RTS0042198,2
RTS0042200,1
RTS0042201,2
RTS0042202,1
RTS0042203,2
RTS0042204,2
RTS0042208,1
RTS0042209,2
RTS0042212,1
RTS0042214,1
RTS0042215,2
RTS0042216,4
RTS0042217,2
RTS0042218,1
RTS0042220,2
RTS0042221,1
RTS0042222,1
RTS0042227,2
RTS0042228,2
RTS0042229,1
RTS0042230,1
RTS0042231,2
RTS0042234,2
RTS0042236,1
RTS0042237,4
RTS0042238,1
RTS0042239,2
RTS0042240,1
RTS0042242,1
RTS0042243,1
RTS0042244,2
RTS0042246,1
RTS0042247,1
RTS0042248,1
RTS0042252,1
RTS0042253,1
RTS0042256,2
RTS0042257,1
RTS0042259,1
RTS0042261,1
RTS0042262,2
RTS0042263,2
RTS0042265,1
RTS0042266,2
RTS0042267,1
RTS0042271,1
RTS0042272,1
RTS0042274,2
RTS0042276,1
RTS0042281,1
RTS0042283,2
RTS0042284,1
RTS0042285,2
RTS0042286,2
RTS0042287,3
RTS0042288,1
RTS0042289,1
RTS0042290,2
RTS0042291,2
RTS0042292,1
RTS0042293,2
RTS0042295,1
RTS0042296,2
RTS0042297,1
RTS0042299,2
RTS0042300,1
RTS0042301,2
RTS0042304,1
RTS0042306,1
RTS0042307,3
RTS0042308,1
RTS0042314,1
RTS0042315,1
RTS0042316,3
RTS0042319,2
RTS0042320,1
RTS0042323,1
RTS0042324,2
RTS0042326,2
RTS0042327,1
RTS0042328,2
RTS0042329,1
RTS0042330,4
RTS0042331,1
RTS0042332,2
RTS0042334,1
RTS0042335,2
RTS0042336,1
RTS0042339,2
RTS0042340,2
RTS0042341,3
RTS0042342,1
RTS0042344,1
RTS0042346,1
RTS0042348,3
RTS0042351,2
RTS0042352,1
RTS0042353,2
RTS0042359,1
RTS0042360,2
RTS0042362,1
RTS0042365,1
RTS0042366,2
RTS0042367,2
RTS0042370,1
RTS0042371,1
RTS0042374,1
RTS0042378,2
RTS0042382,1
RTS0042383,1
RTS0042385,1
RTS0042388,2
RTS0042389,1
RTS0042390,1
RTS0042392,1
RTS0042394,3
RTS0042395,1
RTS0042397,1
RTS0042400,2
RTS0042402,1
RTS0042405,2
RTS0042406,1
RTS0042408,1
RTS0042409,1
RTS0042410,2
RTS0042411,3
RTS0042413,1
RTS0042414,1
RTS0042417,2
RTS0042418,1
RTS0042419,2
RTS0042421,3
RTS0042422,2
RTS0042423,1
RTS0042425,3
RTS0042426,1
RTS0042427,1
RTS0042429,1
RTS0042431,2
RTS0042434,1
RTS0042436,4
RTS0042438,1
RTS0042439,2
RTS0042440,2
RTS0042441,1
RTS0042442,1
RTS0042443,2
RTS0042445,1
RTS0042446,2
RTS0042448,1
RTS0042449,2
RTS0042450,1
RTS0042451,1
RTS0042453,2
RTS0042455,3
RTS0042456,4
RTS0042457,2
RTS0042458,1
RTS0042463,1
RTS0042465,2
RTS0042466,1
RTS0042467,3
RTS0042468,2
RTS0042469,1
RTS0042472,2
RTS0042473,2
RTS0042475,1
RTS0042476,2
RTS0042479,3
RTS0042482,1
RTS0042483,2
RTS0042484,5
RTS0042485,3
RTS0042486,1
RTS0042487,1
RTS0042490,1
RTS0042492,1
RTS0042493,1
RTS0042494,1
RTS0042495,3
RTS0042496,1
RTS0042497,1
RTS0042498,2
RTS0042499,1
RTS0042500,1
RTS0042501,2
RTS0042504,1
RTS0042505,2
RTS0042506,4
RTS0042507,2
RTS0042509,1
RTS0042510,1
RTS0042522,1
RTS0042527,1
RTS0042531,2
RTS0042532,1
RTS0042534,2
RTS0042536,1
RTS0042538,4
RTS0042539,2
RTS0042540,2
RTS0042541,3
RTS0042543,2
RTS0042545,1
RTS0042546,1
RTS0042547,1
RTS0042549,1
RTS0042550,1
RTS0042551,1
RTS0042554,1
RTS0042556,2
RTS0042557,1
RTS0042558,1
RTS0042562,3
RTS0042563,4
RTS0042564,1
RTS0042567,1
RTS0042568,2
RTS0042569,1
RTS0042570,2
RTS0042573,4
RTS0042575,1
RTS0042576,1
RTS0042577,1
RTS0042578,2
RTS0042580,1
RTS0042581,1
RTS0042585,1
RTS0042586,1
RTS0042589,1
RTS0042590,1
RTS0042591,2
RTS0042592,2
RTS0042594,2
RTS0042596,3
RTS0042597,2
RTS0042598,4
RTS0042600,3
RTS0042602,1
RTS0042604,3
RTS0042607,4
RTS0042608,1
RTS0042609,1
RTS0042610,1
RTS0042611,1
RTS0042613,1
RTS0042615,1
RTS0042616,1
RTS0042619,1
RTS0042621,1
RTS0042623,1
RTS0042625,1
RTS0042626,1
RTS0042627,2
RTS0042629,2
RTS0042630,1
RTS0042631,2
RTS0042635,3
RTS0042636,2
RTS0042637,3
RTS0042638,4
RTS0042640,2
RTS0042644,1
RTS0042645,1
RTS0042646,2
RTS0042648,1
RTS0042649,1
RTS0042651,1
RTS0042652,1
RTS0042653,1
RTS0042654,1
RTS0042656,1
RTS0042657,1
RTS0042658,1
RTS0042659,1
RTS0042660,2
RTS0042665,1
RTS0042666,1
RTS0042669,1
RTS0042671,2
RTS0042672,1
RTS0042673,1
RTS0042674,1
RTS0042675,3
RTS0042679,2
RTS0042680,1
RTS0042681,3
RTS0042682,2
RTS0042685,2
RTS0042688,2
RTS0042690,1
RTS0042691,3
RTS0042693,1
RTS0042695,1
RTS0042696,4
RTS0042699,1
RTS0042700,1
RTS0042701,1
RTS0042702,1
RTS0042703,1
RTS0042704,2
RTS0042710,1
RTS0042711,4
RTS0042712,3
RTS0042713,2
RTS0042714,1
RTS0042715,2
RTS0042716,2
RTS0042718,2
RTS0042720,2
RTS0042723,1
RTS0042725,1
RTS0042730,1
RTS0042731,1
RTS0042732,2
RTS0042734,1
RTS0042737,2
RTS0042739,3
RTS0042740,3
RTS0042741,1
RTS0042742,1
RTS0042745,1
RTS0042746,1
RTS0042748,3
RTS0042750,3
RTS0042752,1
RTS0042755,1
RTS0042758,2
RTS0042761,1
RTS0042763,1
RTS0042764,3
RTS0042766,1
RTS0042767,1
RTS0042768,2
RTS0042769,4
RTS0042770,1
RTS0042771,2
RTS0042774,1
RTS0042775,1
RTS0042776,2
RTS0042777,1
RTS0042779,2
RTS0042780,1
RTS0042781,4
RTS0042782,2
RTS0042783,3
RTS0042787,1
RTS0042788,1
RTS0042789,1
RTS0042790,2
RTS0042791,26
RTS0042792,11
RTS0042793,16
RTS0042794,18
RTS0042795,16
RTS0042796,2
RTS0042797,1
RTS0042798,1
RTS0042799,1
RTS0042801,1
RTS0042803,2
RTS0042804,1
RTS0042806,3
RTS0042808,2
RTS0042809,1
RTS0042810,1
RTS0042812,2
RTS0042815,1
RTS0042817,2
RTS0042818,2
RTS0042819,2
RTS0042827,1
RTS0042828,2
RTS0042830,1
RTS0042831,1
RTS0042832,1
RTS0042834,2
RTS0042835,1
RTS0042836,1
RTS0042838,3
RTS0042839,1
RTS0042841,1
RTS0042842,1
RTS0042843,2
RTS0042844,2
RTS0042847,1
RTS0042848,1
RTS0042849,2
RTS0042850,1
RTS0042851,2
RTS0042852,1
RTS0042853,1
RTS0042854,1
RTS0042855,2
RTS0042856,2
RTS0042857,2
RTS0042858,3
RTS0042860,1
RTS0042861,1
RTS0042863,1
RTS0042866,1
RTS0042867,3
RTS0042869,1
RTS0042870,2
RTS0042871,2
RTS0042872,3
RTS0042874,1
RTS0042875,1
RTS0042876,1
RTS0042881,1
RTS0042882,5
RTS0042884,1
RTS0042887,1
RTS0042888,1
RTS0042889,2
RTS0042890,2
RTS0042891,1
RTS0042892,1
RTS0042894,1
RTS0042895,2
RTS0042896,2
RTS0042898,3
RTS0042899,1
RTS0042900,3
RTS0042901,1
RTS0042903,2
RTS0042906,2
RTS0042907,1
RTS0042908,3
RTS0042909,7
RTS0042910,4
RTS0042912,1
RTS0042913,3
RTS0042915,2
RTS0042918,1
RTS0042921,2
RTS0042922,1
RTS0042923,3
RTS0042924,1
RTS0042926,1
RTS0042929,1
RTS0042930,1
RTS0042931,1
RTS0042933,2
RTS0042934,3
RTS0042935,1
RTS0042936,1
RTS0042937,2
RTS0042938,1
RTS0042939,3
RTS0042942,3
RTS0042944,3
RTS0042947,1
RTS0042949,1
RTS0042950,2
RTS0042951,5
RTS0042955,1
RTS0042956,2
RTS0042959,1
RTS0042960,2
RTS0042961,1
RTS0042962,1
RTS0042963,1
RTS0042964,1
RTS0042965,3
RTS0042966,1
RTS0042967,2
RTS0042968,1
RTS0042972,2
RTS0042973,1
RTS0042974,1
RTS0042975,2
RTS0042976,1
RTS0042979,1
RTS0042981,1
RTS0042982,3
RTS0042983,5
RTS0042984,2
RTS0042988,1
RTS0042990,1
RTS0042991,2
RTS0042992,2
RTS0042994,1
RTS0042995,3
RTS0042997,2
RTS0042999,2
RTS0043002,1
RTS0043004,1
RTS0043005,1
RTS0043008,1
RTS0043009,2
RTS0043011,3
RTS0043012,1
RTS0043020,2
RTS0043022,3
RTS0043023,1
RTS0043025,2
RTS0043026,1
RTS0043027,2
RTS0043028,1
RTS0043029,2
RTS0043030,5
RTS0043031,1
RTS0043032,2
RTS0043033,2
RTS0043035,1
RTS0043036,1
RTS0043037,1
RTS0043038,1
RTS0043040,3
RTS0043042,1
RTS0043044,1
RTS0043045,2
RTS0043046,1
RTS0043047,1
RTS0043048,1
RTS0043049,1
RTS0043051,2
RTS0043053,1
RTS0043054,2
RTS0043057,1
RTS0043060,1
RTS0043061,1
RTS0043062,2
RTS0043064,4
RTS0043065,1
RTS0043067,3
RTS0043068,1
RTS0043069,2
RTS0043070,2
RTS0043073,1
RTS0043074,2
RTS0043075,1
RTS0043077,1
RTS0043078,1
RTS0043079,2
RTS0043082,3
RTS0043083,1
RTS0043084,1
RTS0043085,1
RTS0043087,1
RTS0043088,1
RTS0043091,2
RTS0043093,1
RTS0043095,2
RTS0043097,1
RTS0043098,3
RTS0043099,1
RTS0043100,1
RTS0043101,2
RTS0043103,1
RTS0043105,2
RTS0043107,1
RTS0043108,1
RTS0043109,2
RTS0043110,1
RTS0043111,4
RTS0043112,2
RTS0043113,2
RTS0043114,5
RTS0043115,1
RTS0043116,3
RTS0043118,1
RTS0043120,3
RTS0043121,2
RTS0043123,2
RTS0043125,1
RTS0043128,1
RTS0043130,1
RTS0043131,2
RTS0043132,1
RTS0043133,1
RTS0043134,1
RTS0043136,4
RTS0043140,1
RTS0043142,2
RTS0043145,4
RTS0043146,1
RTS0043147,4
RTS0043148,1
RTS0043149,1
RTS0043152,2
RTS0043153,2
RTS0043154,1
RTS0043155,1
RTS0043157,1
RTS0043159,2
RTS0043160,2
RTS0043161,1
RTS0043162,2
RTS0043164,1
RTS0043165,1
RTS0043168,1
RTS0043169,4
RTS0043170,3
RTS0043171,1
RTS0043172,1
RTS0043174,1
RTS0043175,1
RTS0043178,1
RTS0043179,1
RTS0043180,1
RTS0043181,1
RTS0043183,2
RTS0043185,1
RTS0043186,1
RTS0043187,1
RTS0043188,2
RTS0043190,1
RTS0043192,2
RTS0043193,1
RTS0043194,1
RTS0043195,1
RTS0043197,2
RTS0043198,1
RTS0043200,1
RTS0043201,1
RTS0043203,1
RTS0043205,1
RTS0043206,1
RTS0043207,1
RTS0043209,2
RTS0043213,7
RTS0043214,1
RTS0043215,2
RTS0043216,2
RTS0043217,1
RTS0043218,2
RTS0043220,1
RTS0043221,2
RTS0043223,1
RTS0043224,3
RTS0043225,2
RTS0043226,3
RTS0043228,1
RTS0043229,1
RTS0043231,1
RTS0043232,4
RTS0043233,1
RTS0043235,1
RTS0043237,2
RTS0043238,1
RTS0043239,1
RTS0043242,2
RTS0043243,1
RTS0043245,1
RTS0043246,1
RTS0043247,1
RTS0043249,1
RTS0043250,2
RTS0043251,1
RTS0043255,1
RTS0043256,1
RTS0043258,1
RTS0043263,3
RTS0043264,1
RTS0043269,3
RTS0043270,1
RTS0043272,1
RTS0043275,2
RTS0043276,2
RTS0043277,3
RTS0043278,2
RTS0043279,3
RTS0043280,2
RTS0043281,2
RTS0043284,1
RTS0043286,1
RTS0043288,1
RTS0043289,3
RTS0043291,1
RTS0043292,3
RTS0043293,1
RTS0043294,1
RTS0043295,2
RTS0043296,2
RTS0043299,1
RTS0043301,1
RTS0043302,1
RTS0043303,3
RTS0043304,1
RTS0043305,1
RTS0043307,1
RTS0043308,1
RTS0043310,1
RTS0043311,2
RTS0043315,2
RTS0043318,1
RTS0043319,2
RTS0043320,1
RTS0043322,1
RTS0043324,1
RTS0043327,2
RTS0043328,2
RTS0043329,2
RTS0043331,1
RTS0043332,1
RTS0043334,1
RTS0043337,2
RTS0043338,1
RTS0043339,1
RTS0043341,1
RTS0043342,1
RTS0043343,1
RTS0043344,1
RTS0043346,2
RTS0043348,2
RTS0043349,1
RTS0043350,3
RTS0043351,2
RTS0043352,1
RTS0043353,3
RTS0043355,2
RTS0043356,3
RTS0043359,1
RTS0043360,2
RTS0043362,2
RTS0043364,3
RTS0043365,1
RTS0043366,2
RTS0043367,3
RTS0043369,2
RTS0043371,4
RTS0043372,3
RTS0043373,1
RTS0043374,2
RTS0043375,4
RTS0043376,2
RTS0043377,3
RTS0043378,2
RTS0043379,2
RTS0043380,4
RTS0043381,4
RTS0043382,2
RTS0043383,3
RTS0043384,3
RTS0043385,1
RTS0043386,1
RTS0043391,2
RTS0043392,1
RTS0043393,2
RTS0043394,3
RTS0043395,2
RTS0043396,1
RTS0043397,2
RTS0043398,1
RTS0043399,1
RTS0043400,1
RTS0043402,1
RTS0043404,1
RTS0043406,2
RTS0043407,1
RTS0043411,2
RTS0043412,1
RTS0043413,1
RTS0043414,1
RTS0043415,1
RTS0043416,1
RTS0043417,1
RTS0043418,1
RTS0043420,1
RTS0043421,1
RTS0043423,1
RTS0043424,1
RTS0043425,2
RTS0043426,1
RTS0043427,2
RTS0043429,1
RTS0043431,1
RTS0043432,2
RTS0043433,2
RTS0043434,2
RTS0043435,2
RTS0043437,1
RTS0043439,1
RTS0043440,3
RTS0043441,1
RTS0043442,1
RTS0043443,1
RTS0043445,2
RTS0043448,2
RTS0043452,2
RTS0043453,1
RTS0043454,1
RTS0043455,2
RTS0043460,1
RTS0043461,1
RTS0043462,2
RTS0043465,1
RTS0043467,1
RTS0043468,1
RTS0043469,1
RTS0043470,2
RTS0043471,2
RTS0043476,2
RTS0043477,3
RTS0043478,1
RTS0043479,2
RTS0043481,2
RTS0043482,3
RTS0043483,2
RTS0043484,1
RTS0043485,3
RTS0043486,2
RTS0043487,2
RTS0043489,1
RTS0043490,1
RTS0043491,3
RTS0043495,1
RTS0043496,1
RTS0043497,3
RTS0043498,2
RTS0043499,1
RTS0043500,2
RTS0043502,3
RTS0043503,1
RTS0043505,2
RTS0043506,2
RTS0043507,1
RTS0043509,2
RTS0043510,1
RTS0043515,3
RTS0043519,1
RTS0043520,1
RTS0043523,3
RTS0043525,1
RTS0043526,1
RTS0043528,1
RTS0043529,1
RTS0043530,2
RTS0043532,2
RTS0043533,1
RTS0043537,2
RTS0043539,2
RTS0043540,1
RTS0043541,2
RTS0043543,1
RTS0043544,1
RTS0043546,1
RTS0043549,1
RTS0043550,1
RTS0043551,1
RTS0043552,2
RTS0043553,1
RTS0043555,1
RTS0043557,1
RTS0043559,1
RTS0043560,1
RTS0043561,1
RTS0043564,1
RTS0043567,2
RTS0043568,2
RTS0043569,1
RTS0043570,3
RTS0043576,1
RTS0043582,3
RTS0043584,2
RTS0043589,1
RTS0043590,2
RTS0043592,5
RTS0043593,2
RTS0043594,2
RTS0043595,1
RTS0043597,1
RTS0043599,2
RTS0043600,2
RTS0043601,1
RTS0043602,1
RTS0043603,1
RTS0043604,1
RTS0043605,1
RTS0043606,1
RTS0043607,1
RTS0043610,2
RTS0043615,2
RTS0043616,1
RTS0043617,1
RTS0043619,1
RTS0043621,1
RTS0043622,2
RTS0043623,2
RTS0043625,2
RTS0043626,2
RTS0043627,2
RTS0043629,1
RTS0043630,1
RTS0043632,2
RTS0043634,1
RTS0043637,2
RTS0043638,1
RTS0043640,1
RTS0043641,3
RTS0043642,2
RTS0043643,3
RTS0043644,1
RTS0043645,4
RTS0043647,1
RTS0043648,1
RTS0043649,3
RTS0043652,2
RTS0043654,3
RTS0043655,2
RTS0043656,2
RTS0043657,4
RTS0043659,5
RTS0043660,1
RTS0043664,1
RTS0043665,1
RTS0043666,1
RTS0043667,3
RTS0043668,1
RTS0043670,1
RTS0043671,1
RTS0043672,2
RTS0043673,2
RTS0043675,2
RTS0043677,2
RTS0043678,2
RTS0043679,4
RTS0043681,2
RTS0043682,2
RTS0043683,1
RTS0043685,2
RTS0043686,2
RTS0043688,2
RTS0043689,2
RTS0043690,1
RTS0043691,1
RTS0043693,1
RTS0043694,1
RTS0043695,2
RTS0043696,1
RTS0043698,3
RTS0043700,2
RTS0043701,3
RTS0043702,2
RTS0043704,1
RTS0043706,1
RTS0043707,1
RTS0043708,2
RTS0043712,2
RTS0043714,1
RTS0043715,1
RTS0043717,1
RTS0043718,1
RTS0043721,1
RTS0043724,2
RTS0043725,1
RTS0043726,2
RTS0043728,3
RTS0043730,2
RTS0043732,1
RTS0043733,1
RTS0043734,1
RTS0043737,1
RTS0043739,2
RTS0043742,2
RTS0043743,3
RTS0043744,3
RTS0043745,2
RTS0043752,2
RTS0043754,1
RTS0043755,2
RTS0043756,1
RTS0043757,2
RTS0043758,1
RTS0043760,1
RTS0043761,2
RTS0043764,1
RTS0043766,2
RTS0043769,1
RTS0043770,1
RTS0043771,1
RTS0043772,1
RTS0043773,1
RTS0043775,2
RTS0043777,1
RTS0043782,2
RTS0043783,1
RTS0043784,1
RTS0043785,3
RTS0043786,2
RTS0043788,1
RTS0043791,2
RTS0043792,1
RTS0043793,2
RTS0043794,3
RTS0043795,1
RTS0043796,2
RTS0043797,3
RTS0043799,3
RTS0043802,1
RTS0043803,2
RTS0043804,3
RTS0043806,2
RTS0043808,2
RTS0043809,1
RTS0043810,3
RTS0043813,1
RTS0043814,2
RTS0043815,1
RTS0043816,2
RTS0043817,5
RTS0043820,2
RTS0043821,1
RTS0043822,1
RTS0043823,1
RTS0043824,2
RTS0043825,1
RTS0043826,1
RTS0043828,1
RTS0043829,1
RTS0043830,1
RTS0043833,1
RTS0043837,2
RTS0043840,3
RTS0043841,1
RTS0043843,1
RTS0043848,2
RTS0043849,2
RTS0043851,1
RTS0043853,3
RTS0043854,5
RTS0043856,1
RTS0043857,1
RTS0043858,1
RTS0043860,3
RTS0043861,2
RTS0043862,1
RTS0043864,1
RTS0043865,1
RTS0043866,2
RTS0043867,2
RTS0043868,1
RTS0043869,1
RTS0043870,2
RTS0043871,1
RTS0043872,2
RTS0043874,1
RTS0043875,2
RTS0043876,3
RTS0043878,3
RTS0043879,1
RTS0043880,1
RTS0043883,3
RTS0043884,1
RTS0043887,1
RTS0043888,1
RTS0043890,1
RTS0043892,1
RTS0043894,2
RTS0043895,1
RTS0043898,1
RTS0043903,1
RTS0043904,1
RTS0043905,1
RTS0043907,2
RTS0043908,1
RTS0043909,2
RTS0043910,3
RTS0043911,3
RTS0043912,2
RTS0043913,1
RTS0043914,2
RTS0043916,1
RTS0043920,5
RTS0043921,2
RTS0043922,1
RTS0043923,3
RTS0043924,3
RTS0043925,3
RTS0043926,1
RTS0043928,3
RTS0043929,2
RTS0043930,2
RTS0043931,2
RTS0043933,1
RTS0043934,4
RTS0043935,3
RTS0043940,1
RTS0043942,1
RTS0043946,1
RTS0043949,3
RTS0043950,1
RTS0043951,1
RTS0043957,1
RTS0043958,4
RTS0043959,1
RTS0043960,2
RTS0043963,1
RTS0043965,1
RTS0043966,2
RTS0043967,1
RTS0043968,3
RTS0043971,2
RTS0043974,1
RTS0043975,1
RTS0043977,2
RTS0043978,1
RTS0043979,2
RTS0043980,3
RTS0043981,1
RTS0043982,2
RTS0043983,1
RTS0043984,1
RTS0043988,1
RTS0043990,1
RTS0043991,1
RTS0043992,2
RTS0043993,3
RTS0043994,1
RTS0043996,2
RTS0043997,1
RTS0043998,1
RTS0043999,2
RTS0044001,2
RTS0044003,2
RTS0044004,1
RTS0044006,1
RTS0044007,3
RTS0044009,1
RTS0044010,2
RTS0044011,2
RTS0044012,1
RTS0044013,2
RTS0044014,1
RTS0044017,1
RTS0044021,1
RTS0044023,2
RTS0044024,1
RTS0044026,3
RTS0044028,1
RTS0044029,2
RTS0044030,2
RTS0044031,1
RTS0044032,1
RTS0044035,1
RTS0044038,2
RTS0044039,1
RTS0044040,1
RTS0044041,1
RTS0044042,1
RTS0044043,1
RTS0044044,1
RTS0044045,1
RTS0044047,1
RTS0044048,1
RTS0044049,1
RTS0044051,2
RTS0044053,1
RTS0044054,1
RTS0044055,2
RTS0044060,1
RTS0044061,3
RTS0044062,1
RTS0044063,1
RTS0044067,3
RTS0044068,1
RTS0044070,1
RTS0044071,4
RTS0044074,1
RTS0044075,3
RTS0044076,1
RTS0044078,1
RTS0044080,2
RTS0044081,5
RTS0044083,1
RTS0044084,2
RTS0044085,2
RTS0044087,1
RTS0044089,1
RTS0044091,3
RTS0044092,1
RTS0044093,1
RTS0044096,1
RTS0044098,1
RTS0044100,1
RTS0044101,2
RTS0044103,1
RTS0044104,4
RTS0044106,2
RTS0044107,1
RTS0044108,2
RTS0044109,1
RTS0044112,1
RTS0044113,1
RTS0044120,2
RTS0044121,1
RTS0044123,4
RTS0044125,2
RTS0044127,1
RTS0044129,1
RTS0044130,1
RTS0044131,1
RTS0044135,2
RTS0044137,2
RTS0044138,3
RTS0044141,2
RTS0044142,1
RTS0044144,3
RTS0044145,3
RTS0044149,2
RTS0044151,1
RTS0044152,2
RTS0044154,1
RTS0044156,1
RTS0044157,1
RTS0044158,4
RTS0044159,3
RTS0044160,1
RTS0044161,1
RTS0044162,1
RTS0044163,1
RTS0044165,1
RTS0044166,1
RTS0044167,1
RTS0044169,1
RTS0044172,1
RTS0044173,1
RTS0044174,1
RTS0044175,1
RTS0044178,1
RTS0044180,1
RTS0044182,1
RTS0044183,1
RTS0044185,2
RTS0044187,1
RTS0044188,1
RTS0044189,1
RTS0044191,1
RTS0044192,2
RTS0044193,3
RTS0044194,1
RTS0044196,3
RTS0044199,1
RTS0044206,2
RTS0044207,2
RTS0044208,1
RTS0044209,1
RTS0044210,2
RTS0044211,1
RTS0044213,2
RTS0044215,1
RTS0044216,1
RTS0044217,2
RTS0044218,2
RTS0044222,1
RTS0044223,1
RTS0044226,1
RTS0044228,2
RTS0044230,1
RTS0044231,1
RTS0044233,1
RTS0044234,1
RTS0044235,1
RTS0044236,1
RTS0044237,1
RTS0044239,3
RTS0044240,1
RTS0044241,1
RTS0044242,1
RTS0044243,2
RTS0044245,2
RTS0044246,2
RTS0044248,2
RTS0044250,1
RTS0044251,1
RTS0044253,1
RTS0044254,1
RTS0044257,1
RTS0044259,2
RTS0044260,2
RTS0044261,3
RTS0044264,2
RTS0044266,2
RTS0044267,2
RTS0044268,1
RTS0044269,1
RTS0044271,2
RTS0044274,1
RTS0044275,3
RTS0044276,1
RTS0044277,1
RTS0044282,1
RTS0044283,1
RTS0044285,2
RTS0044286,2
RTS0044287,1
RTS0044289,1
RTS0044291,1
RTS0044292,4
RTS0044293,1
RTS0044294,6
RTS0044297,2
RTS0044299,5
RTS0044300,1
RTS0044301,1
RTS0044302,1
RTS0044303,2
RTS0044305,1
RTS0044307,1
RTS0044308,2
RTS0044309,2
RTS0044312,1
RTS0044315,1
RTS0044316,3
RTS0044317,1
RTS0044319,1
RTS0044322,1
RTS0044324,2
RTS0044325,2
RTS0044327,2
RTS0044329,2
RTS0044331,5
RTS0044332,5
RTS0044333,5
RTS0044334,1
RTS0044335,5
RTS0044336,1
RTS0044337,1
RTS0044341,1
RTS0044342,1
RTS0044347,3
RTS0044348,1
RTS0044349,2
RTS0044350,3
RTS0044352,1
RTS0044353,1
RTS0044354,2
RTS0044355,1
RTS0044357,1
RTS0044358,1
RTS0044360,3
RTS0044365,1
RTS0044366,1
RTS0044369,1
RTS0044371,1
RTS0044372,1
RTS0044373,2
RTS0044375,1
RTS0044376,1
RTS0044377,1
RTS0044378,1
RTS0044379,2
RTS0044381,2
RTS0044384,2
RTS0044387,1
RTS0044389,1
RTS0044391,3
RTS0044392,6
RTS0044393,1
RTS0044394,3
RTS0044395,2
RTS0044396,1
RTS0044400,1
RTS0044406,3
RTS0044408,2
RTS0044409,1
RTS0044410,2
RTS0044411,1
RTS0044413,1
RTS0044414,2
RTS0044415,1
RTS0044417,3
RTS0044418,1
RTS0044419,1
RTS0044420,1
RTS0044421,1
RTS0044422,1
RTS0044423,1
RTS0044426,1
RTS0044427,1
RTS0044428,1
RTS0044429,1
RTS0044430,1
RTS0044431,2
RTS0044432,3
RTS0044433,1
RTS0044437,1
RTS0044438,4
RTS0044439,1
RTS0044440,2
RTS0044441,1
RTS0044442,2
RTS0044443,1
RTS0044444,1
RTS0044445,1
RTS0044446,2
RTS0044447,3
RTS0044448,1
RTS0044449,1
RTS0044450,2
RTS0044451,6
RTS0044452,1
RTS0044453,1
RTS0044458,1
RTS0044459,2
RTS0044460,1
RTS0044461,1
RTS0044464,1
RTS0044465,2
RTS0044466,1
RTS0044467,3
RTS0044468,3
RTS0044470,1
RTS0044471,1
RTS0044473,1
RTS0044475,1
RTS0044476,1
RTS0044480,3
RTS0044481,4
RTS0044482,3
RTS0044483,2
RTS0044484,4
RTS0044486,1
RTS0044487,1
RTS0044488,1
RTS0044489,1
RTS0044490,1
RTS0044492,3
RTS0044493,1
RTS0044494,1
RTS0044497,1
RTS0044499,1
RTS0044501,2
RTS0044502,1
RTS0044503,4
RTS0044504,1
RTS0044505,1
RTS0044508,2
RTS0044510,2
RTS0044511,2
RTS0044514,5
RTS0044515,1
RTS0044517,2
RTS0044518,3
RTS0044519,1
RTS0044520,4
RTS0044521,2
RTS0044523,1
RTS0044525,3
RTS0044527,1
RTS0044529,2
RTS0044530,1
RTS0044534,1
RTS0044536,2
RTS0044538,1
RTS0044539,2
RTS0044540,1
RTS0044542,3
RTS0044544,3
RTS0044548,2
RTS0044549,3
RTS0044551,2
RTS0044553,1
RTS0044554,1
RTS0044555,2
RTS0044559,2
RTS0044562,1
RTS0044563,2
RTS0044565,1
RTS0044567,2
RTS0044568,1
RTS0044569,1
RTS0044570,1
RTS0044571,2
RTS0044573,1
RTS0044574,3
RTS0044575,3
RTS0044576,2
RTS0044577,2
RTS0044579,1
RTS0044580,1
RTS0044581,1
RTS0044582,1
RTS0044583,3
RTS0044584,2
RTS0044588,2
RTS0044590,1
RTS0044592,1
RTS0044593,1
RTS0044594,2
RTS0044596,2
RTS0044600,2
RTS0044603,1
RTS0044605,2
RTS0044606,1
RTS0044607,1
RTS0044608,1
RTS0044609,1
RTS0044610,1
RTS0044611,1
RTS0044612,1
RTS0044613,2
RTS0044614,1
RTS0044615,1
RTS0044616,1
RTS0044617,2
RTS0044618,2
RTS0044620,2
RTS0044622,1
RTS0044624,1
RTS0044629,1
RTS0044630,1
RTS0044631,1
RTS0044632,1
RTS0044633,1
RTS0044634,2
RTS0044635,1
RTS0044637,2
RTS0044640,1
RTS0044642,2
RTS0044643,1
RTS0044644,1
RTS0044645,5
RTS0044646,1
RTS0044651,2
RTS0044652,2
RTS0044653,1
RTS0044655,1
RTS0044656,1
RTS0044659,1
RTS0044660,1
RTS0044664,2
RTS0044665,2
RTS0044667,1
RTS0044668,2
RTS0044671,1
RTS0044672,2
RTS0044673,1
RTS0044674,1
RTS0044676,1
RTS0044678,1
RTS0044679,3
RTS0044680,2
RTS0044681,1
RTS0044682,2
RTS0044683,1
RTS0044684,2
RTS0044686,1
RTS0044687,3
RTS0044688,1
RTS0044689,4
RTS0044690,2
RTS0044691,2
RTS0044692,4
RTS0044694,1
RTS0044695,1
RTS0044696,1
RTS0044699,1
RTS0044701,2
RTS0044702,1
RTS0044703,1
RTS0044704,1
RTS0044705,2
RTS0044707,1
RTS0044708,1
RTS0044709,1
RTS0044710,2
RTS0044712,2
RTS0044714,2
RTS0044715,1
RTS0044716,3
RTS0044718,3
RTS0044719,1
RTS0044720,1
RTS0044722,1
RTS0044723,2
RTS0044724,2
RTS0044726,2
RTS0044727,1
RTS0044729,2
RTS0044730,2
RTS0044731,1
RTS0044732,2
RTS0044734,1
RTS0044735,1
RTS0044737,1
RTS0044739,1
RTS0044740,2
RTS0044743,1
RTS0044745,1
RTS0044748,1
RTS0044751,2
RTS0044752,5
RTS0044753,4
RTS0044754,1
RTS0044755,2
RTS0044756,2
RTS0044757,2
RTS0044758,1
RTS0044765,1
RTS0044767,1
RTS0044768,3
RTS0044769,1
RTS0044770,3
RTS0044772,1
RTS0044774,2
RTS0044775,1
RTS0044776,1
RTS0044780,2
RTS0044781,1
RTS0044782,1
RTS0044783,2
RTS0044785,1
RTS0044788,1
RTS0044791,4
RTS0044792,1
RTS0044793,1
RTS0044794,4
RTS0044796,2
RTS0044798,2
RTS0044800,3
RTS0044801,1
RTS0044802,1
RTS0044805,2
RTS0044807,1
RTS0044810,3
RTS0044812,2
RTS0044813,3
RTS0044814,2
RTS0044815,4
RTS0044816,1
RTS0044817,1
RTS0044818,2
RTS0044819,1
RTS0044820,1
RTS0044821,2
RTS0044822,2
RTS0044823,1
RTS0044826,1
RTS0044827,1
RTS0044831,1
RTS0044834,1
RTS0044835,1
RTS0044837,1
RTS0044839,1
RTS0044841,4
RTS0044844,2
RTS0044845,2
RTS0044846,1
RTS0044847,3
RTS0044848,1
RTS0044849,1
RTS0044850,1
RTS0044852,1
RTS0044854,1
RTS0044857,3
RTS0044859,1
RTS0044860,1
RTS0044861,2
RTS0044862,1
RTS0044865,1
RTS0044866,2
RTS0044867,3
RTS0044868,2
RTS0044869,1
RTS0044871,1
RTS0044873,3
RTS0044874,1
RTS0044875,1
RTS0044877,2
RTS0044879,2
RTS0044880,1
RTS0044883,1
RTS0044884,1
RTS0044885,2
RTS0044886,4
RTS0044888,1
RTS0044889,2
RTS0044890,1
RTS0044891,1
RTS0044892,1
RTS0044894,1
RTS0044895,1
RTS0044896,2
RTS0044897,2
RTS0044900,1
RTS0044902,2
RTS0044903,1
RTS0044906,3
RTS0044907,2
RTS0044908,4
RTS0044909,2
RTS0044911,2
RTS0044913,2
RTS0044917,1
RTS0044919,1
RTS0044921,1
RTS0044922,2
RTS0044924,3
RTS0044925,1
RTS0044926,1
RTS0044927,2
RTS0044928,2
RTS0044930,1
RTS0044932,1
RTS0044934,1
RTS0044935,1
RTS0044936,1
RTS0044938,2
RTS0044940,1
RTS0044941,2
RTS0044942,1
RTS0044943,1
RTS0044945,3
RTS0044948,2
RTS0044949,1
RTS0044953,1
RTS0044954,1
RTS0044956,2
RTS0044957,1
RTS0044958,1
RTS0044959,2
RTS0044960,1
RTS0044962,2
RTS0044963,1
RTS0044965,1
RTS0044966,1
RTS0044967,1
RTS0044970,2
RTS0044971,3
RTS0044972,1
RTS0044973,1
RTS0044974,1
RTS0044976,2
RTS0044977,2
RTS0044979,1
RTS0044980,1
RTS0044982,1
RTS0044983,1
RTS0044985,1
RTS0044989,1
RTS0044990,2
RTS0044991,2
RTS0044996,1
RTS0044998,1
RTS0044999,1
RTS0045004,1
RTS0045005,1
RTS0045007,5
RTS0045009,2
RTS0045010,1
RTS0045011,1
RTS0045013,2
RTS0045015,1
RTS0045017,1
RTS0045020,2
RTS0045022,2
RTS0045023,1
RTS0045024,1
RTS0045026,1
RTS0045027,1
RTS0045028,1
RTS0045031,2
RTS0045035,2
RTS0045039,1
RTS0045041,11
RTS0045042,1
RTS0045043,3
RTS0045044,1
RTS0045045,2
RTS0045046,2
RTS0045048,3
RTS0045050,1
RTS0045051,1
RTS0045052,4
RTS0045053,1
RTS0045056,2
RTS0045057,3
RTS0045058,1
RTS0045059,3
RTS0045060,2
RTS0045061,1
RTS0045063,2
RTS0045065,1
RTS0045066,2
RTS0045067,3
RTS0045068,1
RTS0045070,1
RTS0045071,1
RTS0045073,1
RTS0045074,1
RTS0045077,1
RTS0045078,2
RTS0045080,1
RTS0045081,3
RTS0045082,1
RTS0045083,1
RTS0045084,3
RTS0045085,1
RTS0045087,4
RTS0045088,1
RTS0045090,1
RTS0045091,1
RTS0045092,2
RTS0045094,1
RTS0045095,2
RTS0045096,2
RTS0045099,1
RTS0045100,1
RTS0045101,2
RTS0045102,1
RTS0045104,1
RTS0045105,1
RTS0045107,3
RTS0045108,2
RTS0045109,4
RTS0045110,3
RTS0045113,3
RTS0045114,1
RTS0045115,3
RTS0045117,1
RTS0045118,2
RTS0045119,1
RTS0045121,1
RTS0045122,1
RTS0045124,2
RTS0045125,1
RTS0045127,1
RTS0045128,3
RTS0045129,3
RTS0045131,1
RTS0045132,1
RTS0045133,2
RTS0045134,1
RTS0045135,1
RTS0045136,1
RTS0045137,1
RTS0045138,1
RTS0045139,3
RTS0045142,1
RTS0045144,2
RTS0045147,3
RTS0045148,2
RTS0045149,1
RTS0045150,1
RTS0045151,1
RTS0045152,2
RTS0045153,2
RTS0045154,1
RTS0045155,2
RTS0045157,1
RTS0045159,2
RTS0045160,3
RTS0045161,1
RTS0045162,4
RTS0045165,1
RTS0045166,1
RTS0045170,3
RTS0045173,1
RTS0045174,1
RTS0045175,2
RTS0045176,1
RTS0045178,2
RTS0045179,2
RTS0045181,3
RTS0045182,1
RTS0045183,2
RTS0045185,1
RTS0045188,1
RTS0045190,1
RTS0045193,2
RTS0045194,1
RTS0045197,1
RTS0045198,1
RTS0045199,2
RTS0045203,2
RTS0045204,1
RTS0045206,1
RTS0045210,1
RTS0045219,2
RTS0045220,1
RTS0045221,2
RTS0045222,2
RTS0045225,2
RTS0045226,6
RTS0045227,3
RTS0045228,6
RTS0045229,2
RTS0045230,1
RTS0045231,1
RTS0045235,1
RTS0045236,1
RTS0045237,2
RTS0045240,2
RTS0045241,3
RTS0045242,1
RTS0045243,1
RTS0045245,1
RTS0045246,1
RTS0045247,4
RTS0045253,1
RTS0045254,1
RTS0045255,2
RTS0045257,1
RTS0045258,1
RTS0045259,1
RTS0045262,1
RTS0045263,2
RTS0045264,1
RTS0045265,2
RTS0045267,4
RTS0045269,3
RTS0045270,1
RTS0045271,1
RTS0045272,1
RTS0045273,1
RTS0045274,1
RTS0045276,1
RTS0045277,1
RTS0045278,2
RTS0045279,2
RTS0045280,1
RTS0045281,1
RTS0045282,1
RTS0045283,1
RTS0045285,3
RTS0045286,1
RTS0045287,2
RTS0045289,1
RTS0045291,3
RTS0045292,1
RTS0045293,1
RTS0045296,2
RTS0045298,2
RTS0045301,1
RTS0045302,1
RTS0045303,3
RTS0045305,1
RTS0045307,3
RTS0045308,1
RTS0045309,1
RTS0045310,1
RTS0045311,2
RTS0045312,1
RTS0045314,1
RTS0045315,1
RTS0045317,2
RTS0045319,2
RTS0045321,1
RTS0045323,1
RTS0045324,1
RTS0045325,1
RTS0045326,2
RTS0045327,1
RTS0045328,1
RTS0045329,1
RTS0045334,1
RTS0045336,1
RTS0045343,1
RTS0045344,2
RTS0045346,2
RTS0045348,1
RTS0045350,2
RTS0045352,2
RTS0045353,1
RTS0045356,1
RTS0045357,1
RTS0045361,1
RTS0045362,1
RTS0045364,1
RTS0045365,1
RTS0045366,4
RTS0045367,2
RTS0045371,2
RTS0045374,1
RTS0045375,1
RTS0045376,1
RTS0045377,4
RTS0045379,2
RTS0045382,1
RTS0045383,2
RTS0045387,3
RTS0045388,2
RTS0045389,1
RTS0045390,1
RTS0045393,1
RTS0045395,1
RTS0045396,1
RTS0045397,1
RTS0045398,2
RTS0045399,1
RTS0045402,1
RTS0045404,1
RTS0045406,2
RTS0045409,1
RTS0045410,1
RTS0045411,1
RTS0045412,2
RTS0045414,1
RTS0045416,5
RTS0045418,1
RTS0045419,2
RTS0045421,21
RTS0045422,12
RTS0045423,9
RTS0045424,10
RTS0045425,26
RTS0045426,3
RTS0045427,2
RTS0045428,1
RTS0045431,1
RTS0045432,1
RTS0045435,1
RTS0045438,1
RTS0045439,3
RTS0045440,1
RTS0045442,2
RTS0045443,2
RTS0045445,7
RTS0045446,2
RTS0045449,4
RTS0045451,1
RTS0045453,1
RTS0045454,2
RTS0045456,1
RTS0045458,3
RTS0045463,1
RTS0045464,1
RTS0045466,2
RTS0045467,1
RTS0045469,3
RTS0045470,2
RTS0045472,2
RTS0045473,2
RTS0045474,1
RTS0045475,1
RTS0045477,1
RTS0045478,1
RTS0045479,3
RTS0045480,1
RTS0045481,4
RTS0045482,1
RTS0045483,3
RTS0045484,1
RTS0045485,1
RTS0045486,1
RTS0045489,1
RTS0045491,3
RTS0045492,5
RTS0045493,5
RTS0045495,4
RTS0045497,2
RTS0045498,1
RTS0045499,2
RTS0045500,2
RTS0045501,11
RTS0045502,11
RTS0045503,6
RTS0045504,9
RTS0045505,9
RTS0045506,44
RTS0045507,40
RTS0045508,23
RTS0045509,35
RTS0045510,27
RTS0045511,1
RTS0045512,2
RTS0045513,1
RTS0045514,2
RTS0045515,1
RTS0045517,1
RTS0045518,2
RTS0045519,1
RTS0045525,1
RTS0045526,4
RTS0045527,2
RTS0045531,1
RTS0045532,3
RTS0045533,1
RTS0045535,1
RTS0045536,4
RTS0045537,4
RTS0045538,1
RTS0045539,1
RTS0045540,4
RTS0045541,1
RTS0045542,1
RTS0045547,2
RTS0045548,3
RTS0045549,1
RTS0045550,1
RTS0045554,2
RTS0045555,2
RTS0045559,1
RTS0045561,1
RTS0045562,2
RTS0045565,3
RTS0045566,5
RTS0045567,2
RTS0045569,1
RTS0045570,1
RTS0045573,1
RTS0045575,1
RTS0045578,1
RTS0045580,1
RTS0045582,2
RTS0045583,2
RTS0045584,2
RTS0045585,2
RTS0045586,1
RTS0045589,1
RTS0045592,1
RTS0045593,2
RTS0045594,1
RTS0045595,4
RTS0045597,3
RTS0045598,3
RTS0045599,3
RTS0045600,1
RTS0045602,2
RTS0045604,1
RTS0045607,1
RTS0045608,2
RTS0045610,1
RTS0045611,1
RTS0045612,1
RTS0045614,3
RTS0045617,1
RTS0045618,2
RTS0045619,3
RTS0045620,2
RTS0045621,3
RTS0045623,1
RTS0045624,1
RTS0045625,2
RTS0045630,2
RTS0045632,1
RTS0045633,1
RTS0045634,1
RTS0045635,2
RTS0045636,1
RTS0045637,1
RTS0045638,1
RTS0045639,2
RTS0045640,2
RTS0045641,5
RTS0045642,3
RTS0045644,3
RTS0045646,2
RTS0045647,1
RTS0045649,2
RTS0045651,1
RTS0045654,1
RTS0045656,1
RTS0045657,3
RTS0045659,1
RTS0045660,1
RTS0045661,3
RTS0045662,2
RTS0045663,4
RTS0045664,4
RTS0045665,5
RTS0045668,2
RTS0045669,1
RTS0045670,1
RTS0045671,2
RTS0045672,1
RTS0045674,2
RTS0045677,3
RTS0045678,2
RTS0045679,4
RTS0045680,2
RTS0045682,1
RTS0045683,1
RTS0045688,1
RTS0045689,2
RTS0045690,1
RTS0045691,1
RTS0045693,3
RTS0045694,1
RTS0045695,1
RTS0045698,2
RTS0045699,1
RTS0045700,2
RTS0045701,1
RTS0045702,1
RTS0045704,1
RTS0045705,1
RTS0045706,1
RTS0045707,1
RTS0045708,1
RTS0045709,1
RTS0045711,2
RTS0045712,1
RTS0045713,1
RTS0045715,2
RTS0045716,2
RTS0045718,1
RTS0045719,2
RTS0045720,1
RTS0045722,2
RTS0045723,1
RTS0045724,2
RTS0045725,1
RTS0045727,1
RTS0045729,1
RTS0045731,1
RTS0045732,1
RTS0045733,2
RTS0045734,3
RTS0045735,3
RTS0045736,4
RTS0045737,6
RTS0045738,7
RTS0045739,7
RTS0045740,8
RTS0045741,6
RTS0045742,1
RTS0045744,1
RTS0045745,4
RTS0045746,1
RTS0045747,2
RTS0045749,1
RTS0045750,1
RTS0045751,2
RTS0045752,1
RTS0045753,1
RTS0045754,4
RTS0045756,2
RTS0045758,1
RTS0045759,1
RTS0045761,1
RTS0045762,1
RTS0045763,2
RTS0045764,1
RTS0045765,1
RTS0045767,1
RTS0045768,1
RTS0045770,1
RTS0045771,2
RTS0045773,2
RTS0045774,1
RTS0045775,1
RTS0045776,1
RTS0045778,1
RTS0045779,1
RTS0045780,1
RTS0045781,1
RTS0045783,1
RTS0045784,1
RTS0045785,1
RTS0045786,1
RTS0045787,1
RTS0045788,1
RTS0045790,1
RTS0045791,3
RTS0045793,2
RTS0045795,1
RTS0045801,1
RTS0045804,2
RTS0045807,2
RTS0045808,1
RTS0045809,3
RTS0045810,1
RTS0045812,1
RTS0045814,2
RTS0045816,2
RTS0045817,1
RTS0045819,2
RTS0045820,1
RTS0045821,2
RTS0045822,2
RTS0045824,1
RTS0045827,1
RTS0045829,3
RTS0045831,1
RTS0045832,2
RTS0045833,1
RTS0045834,2
RTS0045835,1
RTS0045836,1
RTS0045837,4
RTS0045838,2
RTS0045840,3
RTS0045841,3
RTS0045842,1
RTS0045843,1
RTS0045845,2
RTS0045846,12
RTS0045848,6
RTS0045849,19
RTS0045851,1
RTS0045852,2
RTS0045853,1
RTS0045854,3
RTS0045855,1
RTS0045856,1
RTS0045858,1
RTS0045859,2
RTS0045860,1
RTS0045861,1
RTS0045862,1
RTS0045863,5
RTS0045864,13
RTS0045865,5
RTS0045866,5
RTS0045867,1
RTS0045869,1
RTS0045871,1
RTS0045872,2
RTS0045874,1
RTS0045876,2
RTS0045878,2
RTS0045879,1
RTS0045882,3
RTS0045890,1
RTS0045891,4
RTS0045892,1
RTS0045893,1
RTS0045894,1
RTS0045896,1
RTS0045897,1
RTS0045898,1
RTS0045900,1
RTS0045901,1
RTS0045902,1
RTS0045903,1
RTS0045904,3
RTS0045906,2
RTS0045909,2
RTS0045910,2
RTS0045912,1
RTS0045913,1
RTS0045914,1
RTS0045915,2
RTS0045916,2
RTS0045918,1
RTS0045920,1
RTS0045921,3
RTS0045924,3
RTS0045925,1
RTS0045928,1
RTS0045931,5
RTS0045935,3
RTS0045939,1
RTS0045944,2
RTS0045946,2
RTS0045947,1
RTS0045948,2
RTS0045949,1
RTS0045950,1
RTS0045952,3
RTS0045953,1
RTS0045954,3
RTS0045955,2
RTS0045956,1
RTS0045958,1
RTS0045959,1
RTS0045961,4
RTS0045962,2
RTS0045963,1
RTS0045964,2
RTS0045967,2
RTS0045969,1
RTS0045972,2
RTS0045973,1
RTS0045975,1
RTS0045977,1
RTS0045979,4
RTS0045980,2
RTS0045983,1
RTS0045984,2
RTS0045986,3
RTS0045988,1
RTS0045989,2
RTS0045991,2
RTS0045992,1
RTS0045993,3
RTS0045995,1
RTS0045998,1
RTS0045999,1
RTS0046000,1
RTS0046002,2
RTS0046003,2
RTS0046007,1
RTS0046008,2
RTS0046009,2
RTS0046010,1
RTS0046011,2
RTS0046012,1
RTS0046013,1
RTS0046018,2
RTS0046019,2
RTS0046020,2
RTS0046021,3
RTS0046022,1
RTS0046023,4
RTS0046024,1
RTS0046025,1
RTS0046026,1
RTS0046027,1
RTS0046028,1
RTS0046030,2
RTS0046031,1
RTS0046032,1
RTS0046034,1
RTS0046035,1
RTS0046036,2
RTS0046037,2
RTS0046038,1
RTS0046040,1
RTS0046041,1
RTS0046042,2
RTS0046048,2
RTS0046049,1
RTS0046050,2
RTS0046051,1
RTS0046053,2
RTS0046055,1
RTS0046056,2
RTS0046058,1
RTS0046061,1
RTS0046062,1
RTS0046063,1
RTS0046064,3
RTS0046065,1
RTS0046066,3
RTS0046067,1
RTS0046069,1
RTS0046075,1
RTS0046077,1
RTS0046079,1
RTS0046080,1
RTS0046084,1
RTS0046085,2
RTS0046086,2
RTS0046087,1
RTS0046088,1
RTS0046093,1
RTS0046094,1
RTS0046095,1
RTS0046096,1
RTS0046098,1
RTS0046099,1
RTS0046100,4
RTS0046103,3
RTS0046106,1
RTS0046108,1
RTS0046109,1
RTS0046111,4
RTS0046112,2
RTS0046114,1
RTS0046116,2
RTS0046117,2
RTS0046119,1
RTS0046122,2
RTS0046123,2
RTS0046124,1
RTS0046125,1
RTS0046126,1
RTS0046128,3
RTS0046129,1
RTS0046130,1
RTS0046131,1
RTS0046133,2
RTS0046134,1
RTS0046135,1
RTS0046136,6
RTS0046137,15
RTS0046140,2
RTS0046141,2
RTS0046142,2
RTS0046143,1
RTS0046144,2
RTS0046145,1
RTS0046148,2
RTS0046153,1
RTS0046155,1
RTS0046158,1
RTS0046159,1
RTS0046160,1
RTS0046162,1
RTS0046165,2
RTS0046166,1
RTS0046167,1
RTS0046170,1
RTS0046171,3
RTS0046174,1
RTS0046176,2
RTS0046179,2
RTS0046181,1
RTS0046182,1
RTS0046183,1
RTS0046184,1
RTS0046185,2
RTS0046186,2
RTS0046187,1
RTS0046188,1
RTS0046191,1
RTS0046194,1
RTS0046196,1
RTS0046197,1
RTS0046200,2
RTS0046201,2
RTS0046203,1
RTS0046205,2
RTS0046206,1
RTS0046207,2
RTS0046211,2
RTS0046212,1
RTS0046217,1
RTS0046221,1
RTS0046222,1
RTS0046223,1
RTS0046225,2
RTS0046226,1
RTS0046227,1
RTS0046232,1
RTS0046233,1
RTS0046234,1
RTS0046235,1
RTS0046237,1
RTS0046238,3
RTS0046241,1
RTS0046242,1
RTS0046244,1
RTS0046245,1
RTS0046247,2
RTS0046251,1
RTS0046252,1
RTS0046253,2
RTS0046254,2
RTS0046256,1
RTS0046258,1
RTS0046262,2
RTS0046263,2
RTS0046264,1
RTS0046267,2
RTS0046268,1
RTS0046272,1
RTS0046275,1
RTS0046276,2
RTS0046278,3
RTS0046279,2
RTS0046280,1
RTS0046282,2
RTS0046283,2
RTS0046284,1
RTS0046285,1
RTS0046286,1
RTS0046287,1
RTS0046288,2
RTS0046292,1
RTS0046293,1
RTS0046296,1
RTS0046297,1
RTS0046298,1
RTS0046300,1
RTS0046301,2
RTS0046303,1
RTS0046306,1
RTS0046310,1
RTS0046311,1
RTS0046312,2
RTS0046313,1
RTS0046315,1
RTS0046317,1
RTS0046319,1
RTS0046320,1
RTS0046323,3
RTS0046324,2
RTS0046325,3
RTS0046326,1
RTS0046327,1
RTS0046329,1
RTS0046330,2
RTS0046331,2
RTS0046333,2
RTS0046334,1
RTS0046335,1
RTS0046343,1
RTS0046344,1
RTS0046346,2
RTS0046347,1
RTS0046348,4
RTS0046349,3
RTS0046350,1
RTS0046351,1
RTS0046352,3
RTS0046355,2
RTS0046358,2
RTS0046359,1
RTS0046362,1
RTS0046363,2
RTS0046364,1
RTS0046365,1
RTS0046367,2
RTS0046369,2
RTS0046372,3
RTS0046373,1
RTS0046374,2
RTS0046375,2
RTS0046376,2
RTS0046377,1
RTS0046378,1
RTS0046380,2
RTS0046381,1
RTS0046382,2
RTS0046383,2
RTS0046384,1
RTS0046387,2
RTS0046388,2
RTS0046390,1
RTS0046391,1
RTS0046393,1
RTS0046394,1
RTS0046396,2
RTS0046397,2
RTS0046399,4
RTS0046400,1
RTS0046401,1
RTS0046405,1
RTS0046406,1
RTS0046407,1
RTS0046410,5
RTS0046411,1
RTS0046413,1
RTS0046414,11
RTS0046415,1
RTS0046416,2
RTS0046417,1
RTS0046418,1
RTS0046419,2
RTS0046422,3
RTS0046424,1
RTS0046428,2
RTS0046429,2
RTS0046431,1
RTS0046433,2
RTS0046435,2
RTS0046439,3
RTS0046441,1
RTS0046442,1
RTS0046445,1
RTS0046446,1
RTS0046448,1
RTS0046449,2
RTS0046450,10
RTS0046451,1
RTS0046452,6
RTS0046453,2
RTS0046454,11
RTS0046455,1
RTS0046458,1
RTS0046459,4
RTS0046460,3
RTS0046461,2
RTS0046464,2
RTS0046468,1
RTS0046470,3
RTS0046472,1
RTS0046475,2
RTS0046476,2
RTS0046477,1
RTS0046478,32
RTS0046479,1
RTS0046480,2
RTS0046481,1
RTS0046482,1
RTS0046483,1
RTS0046484,2
RTS0046485,2
RTS0046486,1
RTS0046487,3
RTS0046488,1
RTS0046490,3
RTS0046492,1
RTS0046493,1
RTS0046495,1
RTS0046499,1
RTS0046500,5
RTS0046501,3
RTS0046502,4
RTS0046503,3
RTS0046504,3
RTS0046507,2
RTS0046513,2
RTS0046514,1
RTS0046516,1
RTS0046517,2
RTS0046518,3
RTS0046519,1
RTS0046522,1
RTS0046524,2
RTS0046525,1
RTS0046526,2
RTS0046529,1
RTS0046531,4
RTS0046532,2
RTS0046533,1
RTS0046534,3
RTS0046536,3
RTS0046537,1
RTS0046543,1
RTS0046544,1
RTS0046545,2
RTS0046546,1
RTS0046549,1
RTS0046551,2
RTS0046553,2
RTS0046557,1
RTS0046558,1
RTS0046559,2
RTS0046562,1
RTS0046567,2
RTS0046570,1
RTS0046572,1
RTS0046573,1
RTS0046574,2
RTS0046577,2
RTS0046580,1
RTS0046581,1
RTS0046585,1
RTS0046586,1
RTS0046590,1
RTS0046594,3
RTS0046595,1
RTS0046596,1
RTS0046597,1
RTS0046598,2
RTS0046599,1
RTS0046600,7
RTS0046604,1
RTS0046605,2
RTS0046607,2
RTS0046611,6
RTS0046614,1
RTS0046617,2
RTS0046619,1
RTS0046621,1
RTS0046623,2
RTS0046624,1
RTS0046625,1
RTS0046627,2
RTS0046628,1
RTS0046630,1
RTS0046631,2
RTS0046632,2
RTS0046634,3
RTS0046636,1
RTS0046639,1
RTS0046642,1
RTS0046643,3
RTS0046644,2
RTS0046645,1
RTS0046647,2
RTS0046648,2
RTS0046649,2
RTS0046650,4
RTS0046651,3
RTS0046653,2
RTS0046654,1
RTS0046655,1
RTS0046656,1
RTS0046657,3
RTS0046659,1
RTS0046660,1
RTS0046666,1
RTS0046667,1
RTS0046668,1
RTS0046669,1
RTS0046671,2
RTS0046672,4
RTS0046673,1
RTS0046674,2
RTS0046675,3
RTS0046679,1
RTS0046681,1
RTS0046685,1
RTS0046687,2
RTS0046688,3
RTS0046690,1
RTS0046691,3
RTS0046692,1
RTS0046697,1
RTS0046698,1
RTS0046699,2
RTS0046700,1
RTS0046701,1
RTS0046702,4
RTS0046703,4
RTS0046704,9
RTS0046705,2
RTS0046706,1
RTS0046707,5
RTS0046708,3
RTS0046709,2
RTS0046710,2
RTS0046711,1
RTS0046714,3
RTS0046716,1
RTS0046717,1
RTS0046718,1
RTS0046720,2
RTS0046726,2
RTS0046727,2
RTS0046729,2
RTS0046730,3
RTS0046732,2
RTS0046733,1
RTS0046734,1
RTS0046737,1
RTS0046740,2
RTS0046742,2
RTS0046744,1
RTS0046745,1
RTS0046747,1
RTS0046751,1
RTS0046752,1
RTS0046753,1
RTS0046754,2
RTS0046755,1
RTS0046756,2
RTS0046758,1
RTS0046759,3
RTS0046760,1
RTS0046761,2
RTS0046767,2
RTS0046769,1
RTS0046770,3
RTS0046771,1
RTS0046775,1
RTS0046777,2
RTS0046778,2
RTS0046781,1
RTS0046782,2
RTS0046783,3
RTS0046784,1
RTS0046785,1
RTS0046792,2
RTS0046793,1
RTS0046794,1
RTS0046797,2
RTS0046801,5
RTS0046802,2
RTS0046804,1
RTS0046807,1
RTS0046808,1
RTS0046809,1
RTS0046810,1
RTS0046812,1
RTS0046815,2
RTS0046816,1
RTS0046817,1
RTS0046819,1
RTS0046820,1
RTS0046821,2
RTS0046822,3
RTS0046823,2
RTS0046825,1
RTS0046826,1
RTS0046829,2
RTS0046830,3
RTS0046835,3
RTS0046836,2
RTS0046837,5
RTS0046839,12
RTS0046840,2
RTS0046841,1
RTS0046842,1
RTS0046843,7
RTS0046849,1
RTS0046850,1
RTS0046853,1
RTS0046854,1
RTS0046855,2
RTS0046856,2
RTS0046857,1
RTS0046858,1
RTS0046859,2
RTS0046863,1
RTS0046864,2
RTS0046866,1
RTS0046869,2
RTS0046870,6
RTS0046871,2
RTS0046872,11
RTS0046875,1
RTS0046876,1
RTS0046877,3
RTS0046878,1
RTS0046882,4
RTS0046889,2
RTS0046890,2
RTS0046892,1
RTS0046893,2
RTS0046894,2
RTS0046898,1
RTS0046899,3
RTS0046900,1
RTS0046902,2
RTS0046903,1
RTS0046905,2
RTS0046906,5
RTS0046910,1
RTS0046911,2
RTS0046913,1
RTS0046914,1
RTS0046915,2
RTS0046916,1
RTS0046918,7
RTS0046919,10
RTS0046920,2
RTS0046921,2
RTS0046922,3
RTS0046924,4
RTS0046925,2
RTS0046926,1
RTS0046933,1
RTS0046934,1
RTS0046935,2
RTS0046936,2
RTS0046938,1
RTS0046939,1
RTS0046940,3
RTS0046941,1
RTS0046942,2
RTS0046943,4
RTS0046946,3
RTS0046948,1
RTS0046951,1
RTS0046954,2
RTS0046955,1
RTS0046956,3
RTS0046957,1
RTS0046958,2
RTS0046960,3
RTS0046961,1
RTS0046963,1
RTS0046965,5
RTS0046966,1
RTS0046967,1
RTS0047054,3
RTS0047056,2
RTS0047057,1
RTS0047060,2
RTS0047063,1
RTS0047065,7
RTS0047066,1
RTS0047067,1
RTS0047068,3
RTS0047069,2
RTS0047070,1
RTS0047071,1
RTS0047075,1
RTS0047076,3
RTS0047078,1
RTS0047080,1
RTS0047081,1
RTS0047083,1
RTS0047084,1
RTS0047085,2
RTS0047086,1
RTS0047087,2
RTS0047088,1
RTS0047091,1
RTS0047094,1
RTS0047097,1
RTS0047101,2
RTS0047103,1
RTS0047105,1
RTS0047106,1
RTS0047108,1
RTS0047110,6
RTS0047111,1
RTS0047113,3
RTS0047114,1
RTS0047115,2
RTS0047116,2
RTS0047117,3
RTS0047119,1
RTS0047121,2
RTS0047123,3
RTS0047125,3
RTS0047126,1
RTS0047129,1
RTS0047130,1
RTS0047131,1
RTS0047132,3
RTS0047133,1
RTS0047135,1
RTS0047139,2
RTS0047140,3
RTS0047141,2
RTS0047143,3
RTS0047144,1
RTS0047145,1
RTS0047146,3
RTS0047148,2
RTS0047149,1
RTS0047151,1
RTS0047152,1
RTS0047153,2
RTS0047154,1
RTS0047157,5
RTS0047158,4
RTS0047159,1
RTS0047165,2
RTS0047166,1
RTS0047169,1
RTS0047171,2
RTS0047173,3
RTS0047174,2
RTS0047175,1
RTS0047176,1
RTS0047179,3
RTS0047181,2
RTS0047182,3
RTS0047183,2
RTS0047184,1
RTS0047185,1
RTS0047188,2
RTS0047189,1
RTS0047190,1
RTS0047191,1
RTS0047192,3
RTS0047197,1
RTS0047198,1
RTS0047201,1
RTS0047203,1
RTS0047204,1
RTS0047206,1
RTS0047207,1
RTS0047208,7
RTS0047209,6
RTS0047210,11
RTS0047211,9
RTS0047214,1
RTS0047216,1
RTS0047217,1
RTS0047219,1
RTS0047220,1
RTS0047221,2
RTS0047222,2
RTS0047226,1
RTS0047229,2
RTS0047231,4
RTS0047234,2
RTS0047237,1
RTS0047239,2
RTS0047245,1
RTS0047246,1
RTS0047249,1
RTS0047253,2
RTS0047256,1
RTS0047257,5
RTS0047258,1
RTS0047259,2
RTS0047261,1
RTS0047263,2
RTS0047264,1
RTS0047266,1
RTS0047267,4
RTS0047268,2
RTS0047269,3
RTS0047270,6
RTS0047271,3
RTS0047272,1
RTS0047274,1
RTS0047277,4
RTS0047281,2
RTS0047282,2
RTS0047283,4
RTS0047284,2
RTS0047290,5
RTS0047291,7
RTS0047292,5
RTS0047293,3
RTS0047294,7
RTS0047295,3
RTS0047297,1
RTS0047298,1
RTS0047299,2
RTS0047301,1
RTS0047302,1
RTS0047304,1
RTS0047305,1
RTS0047306,1
RTS0047307,4
RTS0047310,1
RTS0047311,2
RTS0047313,1
RTS0047315,2
RTS0047317,2
RTS0047318,3
RTS0047319,1
RTS0047320,3
RTS0047321,2
RTS0047322,2
RTS0047324,2
RTS0047325,2
RTS0047327,1
RTS0047329,1
RTS0047332,1
RTS0047333,2
RTS0047334,1
RTS0047335,1
RTS0047336,1
RTS0047339,2
RTS0047340,3
RTS0047342,4
RTS0047343,1
RTS0047344,1
RTS0047349,2
RTS0047350,2
RTS0047351,2
RTS0047352,5
RTS0047353,3
RTS0047354,1
RTS0047357,2
RTS0047360,1
RTS0047361,1
RTS0047362,3
RTS0047364,2
RTS0047365,1
RTS0047366,1
RTS0047369,2
RTS0047374,1
RTS0047375,2
RTS0047377,2
RTS0047378,2
RTS0047380,1
RTS0047381,1
RTS0047382,1
RTS0047384,2
RTS0047385,1
RTS0047386,3
RTS0047387,2
RTS0047389,1
RTS0047390,1
RTS0047391,4
RTS0047392,1
RTS0047393,2
RTS0047395,2
RTS0047396,2
RTS0047397,1
RTS0047398,1
RTS0047399,2
RTS0047400,1
RTS0047402,2
RTS0047403,2
RTS0047404,1
RTS0047405,2
RTS0047409,2
RTS0047412,5
RTS0047414,2
RTS0047415,3
RTS0047419,1
RTS0047420,1
RTS0047422,1
RTS0047423,1
RTS0047424,1
RTS0047426,1
RTS0047427,1
RTS0047429,3
RTS0047431,1
RTS0047432,1
RTS0047433,1
RTS0047434,1
RTS0047435,2
RTS0047437,1
RTS0047438,2
RTS0047440,3
RTS0047441,3
RTS0047442,2
RTS0047445,4
RTS0047446,2
RTS0047448,2
RTS0047449,1
RTS0047451,2
RTS0047453,1
RTS0047454,2
RTS0047457,1
RTS0047460,3
RTS0047461,1
RTS0047462,3
RTS0047463,1
RTS0047465,1
RTS0047468,2
RTS0047469,1
RTS0047471,1
RTS0047472,1
RTS0047473,2
RTS0047476,1
RTS0047477,2
RTS0047479,1
RTS0047480,2
RTS0047481,2
RTS0047483,2
RTS0047484,1
RTS0047486,3
RTS0047488,3
RTS0047489,1
RTS0047491,1
RTS0047492,1
RTS0047493,2
RTS0047496,4
RTS0047497,1
RTS0047503,1
RTS0047504,1
RTS0047506,1
RTS0047507,1
RTS0047508,1
RTS0047509,2
RTS0047512,3
RTS0047516,3
RTS0047518,3
RTS0047520,1
RTS0047521,1
RTS0047522,1
RTS0047523,1
RTS0047525,2
RTS0047527,1
RTS0047529,1
RTS0047532,3
RTS0047534,2
RTS0047535,1
RTS0047536,1
RTS0047537,1
RTS0047538,5
RTS0047540,5
RTS0047541,1
RTS0047543,1
RTS0047545,1
RTS0047548,4
RTS0047550,4
RTS0047551,2
RTS0047553,2
RTS0047560,4
RTS0047561,1
RTS0047562,2
RTS0047563,1
RTS0047564,3
RTS0047565,1
RTS0047566,4
RTS0047570,2
RTS0047572,1
RTS0047573,1
RTS0047575,1
RTS0047576,2
RTS0047577,1
RTS0047578,1
RTS0047579,1
RTS0047580,1
RTS0047582,1
RTS0047585,3
RTS0047586,1
RTS0047587,2
RTS0047588,1
RTS0047590,2
RTS0047591,1
RTS0047592,2
RTS0047596,3
RTS0047597,1
RTS0047601,3
RTS0047602,1
RTS0047604,3
RTS0047613,1
RTS0047616,1
RTS0047617,1
RTS0047618,1
RTS0047620,1
RTS0047621,1
RTS0047625,1
RTS0047627,2
RTS0047631,1
RTS0047632,1
RTS0047634,2
RTS0047636,3
RTS0047637,1
RTS0047638,1
RTS0047639,2
RTS0047642,1
RTS0047644,1
RTS0047648,2
RTS0047652,1
RTS0047654,1
RTS0047656,2
RTS0047657,2
RTS0047658,1
RTS0047659,1
RTS0047663,1
RTS0047664,2
RTS0047665,1
RTS0047666,4
RTS0047668,2
RTS0047669,2
RTS0047672,1
RTS0047674,1
RTS0047678,1
RTS0047680,3
RTS0047681,1
RTS0047682,3
RTS0047684,5
RTS0047685,2
RTS0047686,1
RTS0047689,2
RTS0047691,1
RTS0047692,1
RTS0047695,1
RTS0047698,1
RTS0047699,1
RTS0047700,1
RTS0047701,1
RTS0047702,1
RTS0047705,2
RTS0047706,1
RTS0047707,1
RTS0047708,2
RTS0047709,1
RTS0047710,1
RTS0047714,3
RTS0047716,2
RTS0047720,1
RTS0047721,1
RTS0047723,1
RTS0047724,1
RTS0047725,1
RTS0047726,3
RTS0047727,1
RTS0047728,2
RTS0047729,3
RTS0047733,2
RTS0047735,2
RTS0047736,1
RTS0047741,1
RTS0047744,2
RTS0047745,1
RTS0047746,2
RTS0047747,2
RTS0047748,2
RTS0047749,8
RTS0047752,2
RTS0047753,1
RTS0047754,5
RTS0047755,3
RTS0047756,1
RTS0047757,3
RTS0047758,1
RTS0047759,4
RTS0047760,1
RTS0047765,2
RTS0047766,1
RTS0047767,1
RTS0047768,1
RTS0047769,2
RTS0047771,2
RTS0047772,1
RTS0047773,2
RTS0047775,2
RTS0047781,1
RTS0047782,1
RTS0047786,1
RTS0047787,2
RTS0047788,1
RTS0047790,1
RTS0047791,2
RTS0047792,1
RTS0047793,2
RTS0047794,1
RTS0047801,1
RTS0047802,4
RTS0047803,1
RTS0047805,1
RTS0047806,4
RTS0047807,3
RTS0047808,13
RTS0047810,1
RTS0047812,1
RTS0047814,1
RTS0047816,1
RTS0047817,1
RTS0047819,1
RTS0047820,1
RTS0047821,2
RTS0047825,2
RTS0047826,1
RTS0047827,1
RTS0047828,1
RTS0047829,1
RTS0047830,1
RTS0047831,1
RTS0047832,1
RTS0047833,2
RTS0047834,1
RTS0047835,1
RTS0047836,3
RTS0047843,2
RTS0047846,3
RTS0047848,1
RTS0047849,1
RTS0047851,1
RTS0047853,1
RTS0047854,3
RTS0047855,1
RTS0047856,2
RTS0047857,1
RTS0047858,2
RTS0047859,2
RTS0047860,1
RTS0047864,2
RTS0047867,1
RTS0047868,5
RTS0047869,1
RTS0047870,3
RTS0047871,1
RTS0047872,1
RTS0047873,1
RTS0047874,1
RTS0047875,3
RTS0047876,1
RTS0047878,1
RTS0047881,3
RTS0047882,1
RTS0047885,1
RTS0047890,3
RTS0047892,1
RTS0047893,1
RTS0047894,1
RTS0047896,2
RTS0047897,2
RTS0047899,2
RTS0047901,1
RTS0047904,1
RTS0047905,1
RTS0047906,2
RTS0047907,7
RTS0047908,8
RTS0047909,4
RTS0047914,1
RTS0047915,2
RTS0047917,1
RTS0047920,2
RTS0047921,6
RTS0047924,1
RTS0047927,2
RTS0047930,1
RTS0047935,2
RTS0047936,1
RTS0047937,1
RTS0047939,1
RTS0047940,2
RTS0047943,1
RTS0047944,3
RTS0047945,1
RTS0047946,1
RTS0047947,1
RTS0047953,1
RTS0047954,2
RTS0047956,1
RTS0047957,1
RTS0047958,1
RTS0047960,2
RTS0047963,1
RTS0047965,2
RTS0047967,1
RTS0047969,1
RTS0047970,4
RTS0047972,1
RTS0047974,1
RTS0047975,2
RTS0047976,1
RTS0047978,2
RTS0047980,1
RTS0047981,1
RTS0047982,1
RTS0047985,2
RTS0047986,2
RTS0047988,3
RTS0047990,1
RTS0047993,2
RTS0047994,1
RTS0047995,1
RTS0047998,1
RTS0048001,3
RTS0048003,4
RTS0048006,3
RTS0048009,1
RTS0048012,1
RTS0048013,1
RTS0048014,2
RTS0048015,3
RTS0048016,8
RTS0048017,2
RTS0048018,3
RTS0048019,4
RTS0048022,1
RTS0048026,1
RTS0048027,1
RTS0048028,2
RTS0048030,1
RTS0048031,1
RTS0048032,2
RTS0048033,1
RTS0048035,2
RTS0048037,1
RTS0048038,3
RTS0048040,2
RTS0048042,2
RTS0048043,1
RTS0048044,1
RTS0048046,1
RTS0048050,1
RTS0048051,1
RTS0048052,1
RTS0048053,5
RTS0048054,2
RTS0048055,2
RTS0048056,1
RTS0048057,2
RTS0048058,1
RTS0048061,1
RTS0048063,1
RTS0048064,3
RTS0048065,1
RTS0048066,1
RTS0048067,1
RTS0048070,2
RTS0048074,2
RTS0048077,1
RTS0048078,1
RTS0048079,1
RTS0048080,2
RTS0048081,3
RTS0048085,1
RTS0048087,1
RTS0048090,1
RTS0048093,1
RTS0048096,2
RTS0048098,25
RTS0048099,25
RTS0048100,31
RTS0048101,11
RTS0048102,18
RTS0048104,1
RTS0048105,1
RTS0048107,1
RTS0048109,2
RTS0048111,1
RTS0048113,2
RTS0048115,4
RTS0048116,2
RTS0048117,3
RTS0048118,4
RTS0048120,2
RTS0048126,1
RTS0048129,1
RTS0048131,3
RTS0048132,3
RTS0048133,2
RTS0048134,6
RTS0048135,5
RTS0048136,1
RTS0048141,1
RTS0048142,1
RTS0048145,2
RTS0048146,1
RTS0048147,2
RTS0048148,1
RTS0048150,2
RTS0048153,1
RTS0048154,3
RTS0048156,2
RTS0048158,2
RTS0048159,1
RTS0048160,8
RTS0048161,6
RTS0048162,2
RTS0048164,12
RTS0048165,3
RTS0048166,1
RTS0048168,1
RTS0048169,1
RTS0048173,2
RTS0048176,3
RTS0048177,3
RTS0048179,5
RTS0048180,2
RTS0048182,1
RTS0048183,2
RTS0048184,3
RTS0048185,2
RTS0048186,1
RTS0048189,1
RTS0048190,1
RTS0048192,1
RTS0048193,1
RTS0048195,1
RTS0048196,1
RTS0048198,1
RTS0048200,1
RTS0048201,3
RTS0048203,2
RTS0048204,2
RTS0048205,1
RTS0048207,3
RTS0048208,2
RTS0048209,1
RTS0048210,1
RTS0048211,3
RTS0048213,2
RTS0048215,2
RTS0048218,1
RTS0048220,1
RTS0048221,3
RTS0048222,2
RTS0048223,3
RTS0048224,1
RTS0048225,1
RTS0048226,1
RTS0048227,2
RTS0048229,2
RTS0048230,1
RTS0048231,1
RTS0048232,1
RTS0048234,2
RTS0048236,1
RTS0048237,1
RTS0048238,1
RTS0048239,1
RTS0048241,2
RTS0048242,3
RTS0048246,2
RTS0049343,1
RTS0049344,2
RTS0049345,1
RTS0049347,2
RTS0049348,1
RTS0049350,1
RTS0049351,1
RTS0049353,2
RTS0049354,1
RTS0049355,1
RTS0049357,1
RTS0049360,1
RTS0049362,1
RTS0049363,2
RTS0049364,4
RTS0049366,7
RTS0049367,4
RTS0049368,2
RTS0049370,1
RTS0049371,2
RTS0049372,1
RTS0049373,7
RTS0049374,3
RTS0049375,2
RTS0049376,2
RTS0049377,5
RTS0049378,2
RTS0049380,2
RTS0049381,3
RTS0049382,2
RTS0049385,1
RTS0049387,1
RTS0049389,2
RTS0049390,16
RTS0049391,18
RTS0049392,19
RTS0049393,15
RTS0049394,6
RTS0049395,5
RTS0049396,2
RTS0049397,4
RTS0049398,2
RTS0049399,4
RTS0049401,1
RTS0049402,3
RTS0049403,1
RTS0049404,1
RTS0049405,1
RTS0049409,1
RTS0049412,1
RTS0049414,1
RTS0049415,2
RTS0049416,2
RTS0049419,1
RTS0049420,1
RTS0049424,1
RTS0049426,1
RTS0049427,1
RTS0049429,1
RTS0049430,1
RTS0049431,1
RTS0049432,1
RTS0049433,2
RTS0049434,2
RTS0049437,2
RTS0049440,1
RTS0049441,1
RTS0049442,2
RTS0049443,1
RTS0049444,2
RTS0049446,1
RTS0049447,1
RTS0049449,3
RTS0049450,1
RTS0049451,2
RTS0049452,2
RTS0049453,3
RTS0049454,1
RTS0049455,1
RTS0049456,1
RTS0049457,1
RTS0049458,2
RTS0049459,1
RTS0049460,1
RTS0049462,1
RTS0049464,1
RTS0049467,3
RTS0049468,1
RTS0049469,2
RTS0049470,2
RTS0049471,3
RTS0049473,5
RTS0049474,1
RTS0049475,2
RTS0049476,2
RTS0049477,1
RTS0049479,45
RTS0049480,8
RTS0049481,1
RTS0049484,2
RTS0997086,2
RTS0997088,623
RTS0997089,122
RTS0997091,1
RTS0997092,1
RTS0997093,1
RTS0997095,1
RTS0997097,1
RTS0997098,2
RTS0997101,1
RTS0997103,1
RTS0997106,1
RTS0997110,1
RTS0997111,1
RTS0997112,1
RTS0997113,1
RTS0997114,1
RTS0997116,1
RTS0997118,1
RTS0997121,1
RTS0997122,1
RTS0997123,2
RTS0997124,1
RTS0997126,2
RTS0997129,1
</Code_Summary>
