# Supplementary material for: Spatial meta-transcriptomics reveal associations of intratumor bacteria burden with lung cancer cells showing a distinct oncogenic signature
Source: J Immunother Cancer. 2022 Jul 6;10(7):e004698. doi: 10.1136/jitc-2022-004698 (PMC9260850; doi:10.1136/jitc-2022-004698)
Supplement: Supplementary data [file jitc-2022-004698supp009.zip › DSP-1001660004185-D-A12.dcc]

<Header>
FileVersion,0.02
SoftwareVersion,"GeoMx_NGS_Pipeline_ 2.0.0"
Date,2020-6-15
</Header>

<Scan_Attributes>
ID,DSP-1001660004185-D-A12
Plate_ID,1001660004185
Well,A12
</Scan_Attributes>

<NGS_Processing_Attributes>
SeqSetId,
tamperedIni,No
Raw,1496135
Trimmed,1488390
Stitched,1479168
Aligned,1453118
umiQ30,0.9923
rtsQ30,0.9917
</NGS_Processing_Attributes>


<Code_Summary>
RTS0039454,87
RTS0039455,66
RTS0039456,56
RTS0039457,142
RTS0039458,38
RTS0039459,36
RTS0039460,21
RTS0039461,30
RTS0039462,19
RTS0039463,30
RTS0039464,36
RTS0039465,45
RTS0039466,38
RTS0039467,79
RTS0039468,33
RTS0039469,22
RTS0039470,32
RTS0039471,36
RTS0039472,22
RTS0039473,14
RTS0039474,28
RTS0039475,42
RTS0039476,44
RTS0039477,37
RTS0039478,33
RTS0039479,39
RTS0039480,20
RTS0039481,26
RTS0039482,40
RTS0039483,16
RTS0039484,19
RTS0039485,37
RTS0039486,26
RTS0039487,30
RTS0039488,33
RTS0039489,35
RTS0039490,42
RTS0039491,29
RTS0039492,32
RTS0039493,34
RTS0039494,31
RTS0039495,27
RTS0039496,38
RTS0039497,23
RTS0039498,24
RTS0039499,72
RTS0039500,36
RTS0039501,63
RTS0039502,64
RTS0039503,51
RTS0039504,26
RTS0039505,39
RTS0039506,32
RTS0039507,34
RTS0039508,22
RTS0039509,18
RTS0039510,25
RTS0039511,31
RTS0039512,24
RTS0039513,30
RTS0039514,54
RTS0039515,35
RTS0039516,35
RTS0039517,25
RTS0039518,27
RTS0039519,24
RTS0039520,22
RTS0039521,21
RTS0039522,26
RTS0039523,20
RTS0039524,32
RTS0039525,35
RTS0039526,28
RTS0039527,38
RTS0039528,27
RTS0039529,48
RTS0039530,28
RTS0039531,29
RTS0039532,28
RTS0039533,41
RTS0039534,23
RTS0039535,14
RTS0039536,21
RTS0039537,16
RTS0039538,23
RTS0039539,32
RTS0039540,26
RTS0039541,40
RTS0039542,28
RTS0039543,26
RTS0039544,21
RTS0039545,43
RTS0039546,26
RTS0039547,38
RTS0039548,27
RTS0039549,26
RTS0039550,36
RTS0039551,27
RTS0039552,18
RTS0039553,25
RTS0039554,32
RTS0039555,44
RTS0039556,16
RTS0039557,29
RTS0039558,22
RTS0039559,25
RTS0039560,19
RTS0039561,24
RTS0039562,34
RTS0039563,34
RTS0039564,34
RTS0039565,38
RTS0039566,19
RTS0039567,25
RTS0039568,28
RTS0039569,27
RTS0039570,27
RTS0039571,25
RTS0039572,14
RTS0039573,25
RTS0039574,25
RTS0039575,25
RTS0039576,20
RTS0039577,30
RTS0039578,23
RTS0039579,30
RTS0039580,27
RTS0039581,27
RTS0039582,28
RTS0039583,33
RTS0039584,40
RTS0039585,25
RTS0039586,28
RTS0039587,28
RTS0039588,21
RTS0039589,21
RTS0039590,22
RTS0039591,26
RTS0039592,28
RTS0039593,24
RTS0039594,18
RTS0039595,30
RTS0039596,27
RTS0039597,30
RTS0039598,24
RTS0039599,22
RTS0039600,26
RTS0039601,24
RTS0039602,19
RTS0039603,29
RTS0039604,36
RTS0039605,22
RTS0039606,12
RTS0039607,23
RTS0039608,29
RTS0039609,19
RTS0039610,23
RTS0039611,27
RTS0039612,27
RTS0039613,28
RTS0039614,15
RTS0039615,20
RTS0039616,22
RTS0039617,25
RTS0039619,20
RTS0039620,27
RTS0039621,32
RTS0039622,30
RTS0039623,17
RTS0039624,23
RTS0039625,24
RTS0039626,20
RTS0039627,26
RTS0039628,15
RTS0039629,23
RTS0039630,33
RTS0039631,20
RTS0039632,15
RTS0039633,30
RTS0039634,34
RTS0039635,20
RTS0039636,17
RTS0039637,22
RTS0039638,22
RTS0039639,27
RTS0039640,11
RTS0039641,22
RTS0039642,30
RTS0039643,37
RTS0039644,27
RTS0039645,31
RTS0039646,28
RTS0039647,27
RTS0039648,24
RTS0039649,28
RTS0039650,23
RTS0039651,45
RTS0039652,35
RTS0039653,20
RTS0039654,31
RTS0039655,43
RTS0039656,36
RTS0039657,39
RTS0039658,32
RTS0039659,41
RTS0039660,26
RTS0039661,22
RTS0039662,8
RTS0039663,23
RTS0039664,28
RTS0039665,17
RTS0039666,21
RTS0039667,13
RTS0039668,32
RTS0039669,38
RTS0039670,37
RTS0039671,30
RTS0039672,41
RTS0039673,43
RTS0039674,36
RTS0039675,33
RTS0039676,29
RTS0039677,30
RTS0039678,11
RTS0039679,28
RTS0039680,32
RTS0039681,49
RTS0039682,29
RTS0039683,20
RTS0039684,27
RTS0039685,25
RTS0039686,39
RTS0039687,57
RTS0039688,52
RTS0039689,40
RTS0039690,31
RTS0039691,25
RTS0039692,27
RTS0039693,16
RTS0039694,30
RTS0039695,28
RTS0039696,21
RTS0039697,24
RTS0039698,20
RTS0039699,22
RTS0039700,30
RTS0039701,19
RTS0039702,28
RTS0039703,31
RTS0039704,25
RTS0039705,32
RTS0039706,23
RTS0039707,18
RTS0039708,25
RTS0039709,29
RTS0039710,38
RTS0039711,22
RTS0039712,32
RTS0039713,38
RTS0039714,24
RTS0039715,29
RTS0039716,16
RTS0039717,23
RTS0039718,25
RTS0039719,24
RTS0039720,48
RTS0039721,37
RTS0039722,18
RTS0039723,43
RTS0039724,26
RTS0039725,30
RTS0039726,26
RTS0039727,29
RTS0039728,18
RTS0039729,27
RTS0039730,28
RTS0039731,35
RTS0039732,37
RTS0039733,35
RTS0039734,44
RTS0039735,22
RTS0039736,31
RTS0039737,29
RTS0039738,24
RTS0039739,31
RTS0039740,24
RTS0039741,23
RTS0039742,15
RTS0039743,18
RTS0039744,16
RTS0039745,34
RTS0039746,36
RTS0039747,71
RTS0039749,47
RTS0039750,31
RTS0039751,31
RTS0039752,41
RTS0039753,31
RTS0039754,21
RTS0039755,40
RTS0039756,21
RTS0039757,24
RTS0039758,21
RTS0039759,31
RTS0039760,17
RTS0039761,22
RTS0039762,24
RTS0039763,25
RTS0039764,34
RTS0039765,23
RTS0039766,37
RTS0039767,30
RTS0039768,28
RTS0039769,23
RTS0039770,77
RTS0039771,24
RTS0039772,28
RTS0039773,21
RTS0039774,26
RTS0039775,40
RTS0039776,20
RTS0039777,32
RTS0039778,18
RTS0039779,14
RTS0039780,18
RTS0039781,36
RTS0039782,30
RTS0039783,23
RTS0039784,25
RTS0039785,40
RTS0039786,22
RTS0039787,20
RTS0039788,19
RTS0039789,20
RTS0039790,24
RTS0039791,28
RTS0039792,26
RTS0039793,16
RTS0039794,25
RTS0039795,25
RTS0039796,22
RTS0039797,28
RTS0039798,35
RTS0039799,23
RTS0039800,24
RTS0039801,32
RTS0039802,20
RTS0039803,30
RTS0039804,21
RTS0039805,31
RTS0039806,36
RTS0039807,20
RTS0039808,30
RTS0039809,26
RTS0039810,34
RTS0039811,32
RTS0039812,35
RTS0039813,21
RTS0039814,45
RTS0039815,26
RTS0039816,30
RTS0039817,30
RTS0039818,30
RTS0039819,26
RTS0039820,20
RTS0039821,27
RTS0039822,27
RTS0039823,27
RTS0039824,21
RTS0039825,7
RTS0039826,30
RTS0039827,34
RTS0039828,24
RTS0039829,30
RTS0039830,27
RTS0039831,25
RTS0039832,27
RTS0039833,17
RTS0039834,26
RTS0039835,27
RTS0039836,32
RTS0039838,15
RTS0039839,29
RTS0039840,12
RTS0039841,46
RTS0039842,38
RTS0039843,30
RTS0039844,29
RTS0039845,26
RTS0039846,22
RTS0039847,30
RTS0039848,19
RTS0039849,25
RTS0039850,17
RTS0039851,37
RTS0039852,25
RTS0039853,37
RTS0039854,34
RTS0039855,25
RTS0039856,23
RTS0039857,21
RTS0039858,22
RTS0039859,36
RTS0039860,39
RTS0039861,27
RTS0039862,24
RTS0039863,26
RTS0039864,31
RTS0039865,17
RTS0039866,26
RTS0039867,27
RTS0039868,22
RTS0039869,27
RTS0039870,26
RTS0039871,22
RTS0039872,18
RTS0039873,17
RTS0039874,31
RTS0039875,28
RTS0039876,25
RTS0039877,18
RTS0039878,29
RTS0039879,37
RTS0039880,10
RTS0039881,22
RTS0039882,23
RTS0039883,23
RTS0039884,21
RTS0039885,37
RTS0039886,29
RTS0039887,26
RTS0039888,31
RTS0039890,17
RTS0039891,27
RTS0039892,21
RTS0039893,31
RTS0039894,31
RTS0039895,22
RTS0039896,31
RTS0039897,27
RTS0039898,29
RTS0039899,35
RTS0039900,33
RTS0039901,28
RTS0039902,36
RTS0039903,31
RTS0039904,35
RTS0039905,26
RTS0039906,30
RTS0039907,33
RTS0039908,33
RTS0039909,41
RTS0039910,21
RTS0039911,20
RTS0039912,25
RTS0039913,22
RTS0039914,25
RTS0039915,24
RTS0039916,31
RTS0039917,29
RTS0039918,32
RTS0039919,32
RTS0039920,20
RTS0039921,28
RTS0039922,34
RTS0039923,19
RTS0039924,19
RTS0039925,26
RTS0039926,33
RTS0039927,22
RTS0039928,32
RTS0039929,27
RTS0039930,33
RTS0039931,27
RTS0039932,26
RTS0039933,33
RTS0039934,17
RTS0039935,13
RTS0039936,19
RTS0039937,26
RTS0039938,29
RTS0039939,18
RTS0039940,26
RTS0039941,21
RTS0039942,22
RTS0039943,28
RTS0039944,44
RTS0039945,30
RTS0039946,17
RTS0039947,29
RTS0039948,39
RTS0039949,28
RTS0039950,30
RTS0039951,24
RTS0039952,25
RTS0039953,22
RTS0039954,22
RTS0039955,43
RTS0039956,30
RTS0039957,40
RTS0039958,31
RTS0039959,31
RTS0039960,40
RTS0039961,21
RTS0039962,30
RTS0039963,15
RTS0039964,33
RTS0039965,28
RTS0039966,29
RTS0039967,13
RTS0039968,29
RTS0039969,26
RTS0039970,32
RTS0039971,34
RTS0039972,23
RTS0039973,17
RTS0039974,25
RTS0039975,31
RTS0039976,27
RTS0039977,28
RTS0039978,26
RTS0039979,29
RTS0039980,22
RTS0039981,21
RTS0039982,23
RTS0039983,23
RTS0039984,20
RTS0039985,33
RTS0039986,31
RTS0039987,36
RTS0039988,42
RTS0039989,34
RTS0039990,22
RTS0039991,19
RTS0039992,31
RTS0039993,25
RTS0039994,18
RTS0039995,31
RTS0039996,54
RTS0039997,29
RTS0039998,60
RTS0039999,44
RTS0040000,49
RTS0040001,21
RTS0040002,24
RTS0040003,29
RTS0040004,23
RTS0040005,34
RTS0040006,25
RTS0040007,25
RTS0040008,26
RTS0040009,24
RTS0040010,20
RTS0040011,22
RTS0040012,21
RTS0040013,25
RTS0040014,18
RTS0040015,29
RTS0040016,20
RTS0040017,25
RTS0040018,19
RTS0040019,35
RTS0040020,16
RTS0040021,34
RTS0040022,34
RTS0040023,32
RTS0040024,18
RTS0040025,17
RTS0040026,22
RTS0040027,31
RTS0040028,34
RTS0040029,23
RTS0040030,34
RTS0040031,30
RTS0040032,28
RTS0040033,21
RTS0040034,17
RTS0040035,17
RTS0040036,24
RTS0040037,26
RTS0040038,31
RTS0040039,14
RTS0040040,20
RTS0040041,25
RTS0040042,32
RTS0040043,21
RTS0040044,24
RTS0040045,22
RTS0040046,31
RTS0040047,34
RTS0040048,35
RTS0040049,36
RTS0040050,24
RTS0040051,27
RTS0040052,24
RTS0040053,23
RTS0040054,20
RTS0040055,27
RTS0040056,27
RTS0040057,26
RTS0040058,15
RTS0040059,27
RTS0040060,28
RTS0040061,17
RTS0040062,26
RTS0040063,27
RTS0040064,27
RTS0040065,15
RTS0040066,34
RTS0040067,36
RTS0040068,23
RTS0040069,28
RTS0040070,20
RTS0040071,23
RTS0040072,31
RTS0040073,36
RTS0040074,25
RTS0040075,27
RTS0040076,31
RTS0040077,26
RTS0040078,24
RTS0040079,28
RTS0040080,14
RTS0040081,28
RTS0040082,34
RTS0040083,28
RTS0040084,20
RTS0040085,29
RTS0040086,20
RTS0040087,18
RTS0040088,16
RTS0040089,17
RTS0040090,28
RTS0040091,32
RTS0040092,27
RTS0040093,38
RTS0040094,28
RTS0040095,29
RTS0040096,29
RTS0040097,34
RTS0040098,21
RTS0040099,31
RTS0040100,22
RTS0040101,21
RTS0040102,19
RTS0040103,15
RTS0040104,22
RTS0040105,26
RTS0040106,36
RTS0040107,27
RTS0040108,27
RTS0040109,24
RTS0040110,33
RTS0040111,16
RTS0040112,35
RTS0040113,19
RTS0040114,18
RTS0040115,36
RTS0040116,41
RTS0040117,36
RTS0040118,25
RTS0040119,40
RTS0040120,31
RTS0040121,21
RTS0040122,37
RTS0040123,26
RTS0040124,26
RTS0040125,24
RTS0040126,13
RTS0040127,22
RTS0040128,17
RTS0040129,28
RTS0040130,24
RTS0040131,30
RTS0040132,20
RTS0040133,30
RTS0040134,29
RTS0040135,31
RTS0040136,22
RTS0040137,26
RTS0040138,29
RTS0040139,36
RTS0040140,18
RTS0040141,27
RTS0040142,38
RTS0040143,38
RTS0040144,30
RTS0040145,16
RTS0040146,23
RTS0040147,27
RTS0040148,26
RTS0040149,26
RTS0040150,21
RTS0040151,24
RTS0040152,28
RTS0040153,24
RTS0040154,23
RTS0040155,27
RTS0040156,33
RTS0040157,41
RTS0040158,29
RTS0040159,28
RTS0040160,24
RTS0040161,32
RTS0040162,22
RTS0040163,28
RTS0040164,25
RTS0040165,22
RTS0040166,21
RTS0040167,28
RTS0040168,25
RTS0040169,21
RTS0040170,27
RTS0040171,13
RTS0040172,32
RTS0040173,21
RTS0040174,20
RTS0040175,25
RTS0040176,22
RTS0040177,19
RTS0040178,19
RTS0040179,11
RTS0040180,32
RTS0040181,30
RTS0040182,31
RTS0040183,18
RTS0040184,24
RTS0040185,19
RTS0040186,21
RTS0040187,29
RTS0040188,15
RTS0040189,26
RTS0040190,15
RTS0040191,35
RTS0040192,17
RTS0040193,15
RTS0040194,25
RTS0040195,31
RTS0040196,18
RTS0040197,16
RTS0040198,24
RTS0040199,25
RTS0040200,28
RTS0040201,28
RTS0040202,25
RTS0040203,30
RTS0040204,32
RTS0040205,32
RTS0040206,30
RTS0040207,10
RTS0040208,26
RTS0040209,27
RTS0040210,30
RTS0040211,27
RTS0040212,25
RTS0040213,34
RTS0040214,37
RTS0040215,37
RTS0040216,21
RTS0040217,20
RTS0040218,30
RTS0040219,26
RTS0040220,15
RTS0040221,21
RTS0040222,27
RTS0040223,18
RTS0040224,14
RTS0040225,16
RTS0040226,18
RTS0040227,13
RTS0040228,27
RTS0040229,23
RTS0040230,39
RTS0040231,28
RTS0040232,25
RTS0040233,24
RTS0040234,28
RTS0040235,24
RTS0040236,25
RTS0040237,26
RTS0040238,27
RTS0040239,32
RTS0040240,21
RTS0040241,25
RTS0040242,25
RTS0040243,27
RTS0040244,32
RTS0040245,33
RTS0040246,30
RTS0040247,36
RTS0040248,29
RTS0040249,22
RTS0040250,23
RTS0040251,32
RTS0040252,26
RTS0040253,31
RTS0040254,17
RTS0040255,24
RTS0040256,22
RTS0040257,19
RTS0040258,19
RTS0040259,31
RTS0040260,32
RTS0040261,18
RTS0040262,27
RTS0040263,26
RTS0040264,34
RTS0040265,19
RTS0040266,26
RTS0040267,29
RTS0040268,35
RTS0040269,17
RTS0040270,29
RTS0040271,24
RTS0040272,30
RTS0040273,29
RTS0040274,15
RTS0040275,26
RTS0040276,21
RTS0040277,21
RTS0040278,51
RTS0040279,30
RTS0040280,32
RTS0040281,28
RTS0040282,27
RTS0040283,25
RTS0040284,24
RTS0040285,36
RTS0040286,32
RTS0040287,21
RTS0040288,26
RTS0040289,23
RTS0040290,37
RTS0040291,9
RTS0040292,26
RTS0040293,27
RTS0040294,24
RTS0040295,25
RTS0040296,24
RTS0040297,33
RTS0040298,26
RTS0040299,13
RTS0040300,23
RTS0040301,24
RTS0040302,22
RTS0040303,23
RTS0040304,28
RTS0040305,20
RTS0040306,31
RTS0040307,26
RTS0040308,21
RTS0040309,18
RTS0040310,21
RTS0040311,25
RTS0040312,25
RTS0040313,20
RTS0040314,30
RTS0040315,23
RTS0040316,26
RTS0040317,26
RTS0040318,18
RTS0040319,43
RTS0040320,26
RTS0040321,34
RTS0040322,32
RTS0040323,23
RTS0040324,30
RTS0040325,18
RTS0040326,24
RTS0040327,39
RTS0040328,36
RTS0040329,42
RTS0040330,35
RTS0040331,24
RTS0040332,20
RTS0040333,20
RTS0040334,22
RTS0040335,31
RTS0040336,26
RTS0040337,35
RTS0040338,9
RTS0040339,27
RTS0040340,21
RTS0040341,29
RTS0040342,16
RTS0040343,15
RTS0040344,28
RTS0040345,29
RTS0040346,19
RTS0040347,41
RTS0040348,33
RTS0040349,32
RTS0040350,20
RTS0040351,29
RTS0040352,25
RTS0040353,44
RTS0040354,29
RTS0040355,38
RTS0040356,39
RTS0040357,37
RTS0040358,22
RTS0040359,40
RTS0040360,45
RTS0040361,30
RTS0040363,18
RTS0040364,26
RTS0040365,23
RTS0040366,21
RTS0040367,35
RTS0040368,40
RTS0040369,31
RTS0040370,25
RTS0040371,35
RTS0040372,31
RTS0040373,33
RTS0040374,26
RTS0040375,23
RTS0040376,28
RTS0040377,25
RTS0040378,29
RTS0040379,38
RTS0040380,23
RTS0040381,18
RTS0040382,24
RTS0040383,17
RTS0040384,15
RTS0040385,21
RTS0040386,24
RTS0040387,32
RTS0040388,34
RTS0040389,20
RTS0040390,28
RTS0040391,24
RTS0040392,41
RTS0040393,29
RTS0040394,34
RTS0040395,32
RTS0040396,23
RTS0040397,26
RTS0040398,26
RTS0040399,37
RTS0040400,28
RTS0040401,40
RTS0040402,33
RTS0040403,19
RTS0040404,27
RTS0040405,18
RTS0040406,36
RTS0040407,27
RTS0040408,31
RTS0040409,31
RTS0040410,28
RTS0040411,27
RTS0040412,14
RTS0040413,36
RTS0040414,18
RTS0040415,34
RTS0040416,46
RTS0040417,28
RTS0040418,19
RTS0040419,32
RTS0040420,49
RTS0040421,20
RTS0040422,31
RTS0040423,27
RTS0040424,34
RTS0040425,21
RTS0040426,20
RTS0040428,43
RTS0040429,25
RTS0040430,26
RTS0040431,34
RTS0040432,15
RTS0040433,22
RTS0040434,19
RTS0040435,27
RTS0040436,29
RTS0040437,48
RTS0040438,41
RTS0040439,45
RTS0040440,51
RTS0040441,26
RTS0040442,20
RTS0040443,26
RTS0040444,23
RTS0040445,30
RTS0040446,24
RTS0040447,24
RTS0040448,23
RTS0040449,29
RTS0040450,24
RTS0040451,26
RTS0040452,31
RTS0040453,30
RTS0040454,26
RTS0040455,55
RTS0040456,29
RTS0040457,33
RTS0040458,18
RTS0040459,19
RTS0040460,21
RTS0040461,19
RTS0040462,19
RTS0040463,27
RTS0040464,21
RTS0040465,25
RTS0040466,36
RTS0040467,17
RTS0040468,32
RTS0040469,32
RTS0040470,18
RTS0040471,37
RTS0040472,27
RTS0040473,19
RTS0040474,19
RTS0040475,14
RTS0040476,18
RTS0040477,33
RTS0040478,27
RTS0040479,20
RTS0040480,22
RTS0040481,17
RTS0040482,38
RTS0040483,22
RTS0040484,32
RTS0040485,29
RTS0040486,29
RTS0040487,19
RTS0040488,34
RTS0040489,26
RTS0040490,23
RTS0040491,31
RTS0040492,28
RTS0040493,21
RTS0040494,32
RTS0040495,25
RTS0040496,29
RTS0040497,30
RTS0040498,29
RTS0040499,29
RTS0040500,28
RTS0040501,19
RTS0040502,30
RTS0040503,28
RTS0040504,30
RTS0040505,18
RTS0040506,32
RTS0040507,29
RTS0040508,24
RTS0040509,15
RTS0040510,15
RTS0040511,37
RTS0040512,35
RTS0040513,28
RTS0040514,24
RTS0040515,42
RTS0040516,17
RTS0040517,22
RTS0040518,12
RTS0040519,23
RTS0040520,17
RTS0040521,12
RTS0040522,14
RTS0040523,25
RTS0040524,12
RTS0040525,16
RTS0040526,28
RTS0040527,21
RTS0040528,25
RTS0040529,21
RTS0040530,25
RTS0040531,24
RTS0040532,27
RTS0040533,26
RTS0040534,17
RTS0040535,19
RTS0040536,18
RTS0040537,24
RTS0040538,19
RTS0040539,24
RTS0040540,15
RTS0040541,17
RTS0040542,21
RTS0040543,26
RTS0040544,23
RTS0040545,22
RTS0040546,30
RTS0040547,35
RTS0040548,22
RTS0040549,23
RTS0040550,18
RTS0040551,27
RTS0040552,22
RTS0040553,38
RTS0040554,30
RTS0040555,30
RTS0040556,33
RTS0040557,19
RTS0040558,19
RTS0040559,21
RTS0040560,32
RTS0040561,14
RTS0040562,16
RTS0040563,15
RTS0040564,25
RTS0040565,28
RTS0040566,22
RTS0040567,35
RTS0040568,26
RTS0040569,19
RTS0040570,33
RTS0040571,23
RTS0040572,17
RTS0040573,29
RTS0040574,45
RTS0040575,40
RTS0040576,25
RTS0040577,25
RTS0040578,36
RTS0040579,20
RTS0040580,23
RTS0040581,11
RTS0040582,40
RTS0040583,32
RTS0040584,21
RTS0040585,29
RTS0040586,21
RTS0040587,14
RTS0040588,25
RTS0040589,22
RTS0040590,26
RTS0040591,34
RTS0040592,28
RTS0040593,14
RTS0040594,29
RTS0040595,30
RTS0040596,41
RTS0040597,40
RTS0040598,25
RTS0040599,28
RTS0040600,24
RTS0040601,17
RTS0040602,31
RTS0040603,23
RTS0040604,28
RTS0040605,20
RTS0040606,25
RTS0040607,34
RTS0040608,34
RTS0040609,17
RTS0040610,28
RTS0040611,31
RTS0040612,26
RTS0040613,31
RTS0040614,28
RTS0040615,21
RTS0040616,19
RTS0040617,22
RTS0040618,17
RTS0040619,23
RTS0040620,37
RTS0040621,31
RTS0040622,29
RTS0040623,15
RTS0040624,30
RTS0040625,33
RTS0040626,20
RTS0040627,22
RTS0040628,27
RTS0040629,34
RTS0040630,32
RTS0040631,31
RTS0040632,34
RTS0040633,38
RTS0040634,30
RTS0040635,28
RTS0040636,33
RTS0040637,31
RTS0040638,24
RTS0040639,16
RTS0040640,24
RTS0040641,49
RTS0040642,85
RTS0040643,73
RTS0040644,88
RTS0040645,106
RTS0040646,20
RTS0040647,22
RTS0040648,32
RTS0040649,28
RTS0040650,14
RTS0040651,27
RTS0040652,19
RTS0040653,19
RTS0040654,26
RTS0040655,32
RTS0040656,31
RTS0040657,19
RTS0040658,26
RTS0040659,27
RTS0040660,22
RTS0040661,18
RTS0040662,9
RTS0040663,18
RTS0040664,13
RTS0040665,15
RTS0040666,30
RTS0040667,16
RTS0040668,15
RTS0040669,26
RTS0040670,19
RTS0040671,24
RTS0040672,34
RTS0040673,37
RTS0040674,35
RTS0040675,35
RTS0040676,25
RTS0040677,24
RTS0040678,42
RTS0040679,20
RTS0040680,41
RTS0040681,20
RTS0040682,20
RTS0040683,27
RTS0040684,36
RTS0040685,23
RTS0040686,24
RTS0040687,37
RTS0040688,13
RTS0040689,20
RTS0040690,23
RTS0040691,31
RTS0040692,27
RTS0040693,26
RTS0040694,22
RTS0040695,24
RTS0040696,22
RTS0040697,27
RTS0040698,14
RTS0040699,27
RTS0040700,26
RTS0040701,16
RTS0040702,27
RTS0040703,29
RTS0040704,23
RTS0040705,35
RTS0040706,18
RTS0040707,20
RTS0040708,16
RTS0040709,18
RTS0040710,20
RTS0040711,22
RTS0040712,22
RTS0040713,25
RTS0040714,24
RTS0040715,24
RTS0040716,21
RTS0040717,34
RTS0040718,23
RTS0040719,20
RTS0040720,27
RTS0040721,17
RTS0040722,8
RTS0040723,32
RTS0040724,22
RTS0040725,17
RTS0040726,28
RTS0040727,41
RTS0040728,19
RTS0040729,27
RTS0040730,28
RTS0040731,29
RTS0040732,20
RTS0040733,22
RTS0040734,23
RTS0040735,24
RTS0040736,39
RTS0040737,26
RTS0040738,33
RTS0040739,35
RTS0040740,36
RTS0040741,16
RTS0040742,23
RTS0040743,19
RTS0040744,17
RTS0040745,31
RTS0040746,28
RTS0040747,29
RTS0040748,21
RTS0040749,31
RTS0040750,36
RTS0040751,25
RTS0040752,38
RTS0040753,18
RTS0040754,18
RTS0040755,22
RTS0040756,28
RTS0040757,21
RTS0040758,18
RTS0040759,31
RTS0040760,31
RTS0040761,33
RTS0040762,23
RTS0040763,27
RTS0040764,27
RTS0040765,25
RTS0040766,35
RTS0040767,33
RTS0040768,23
RTS0040769,44
RTS0040770,22
RTS0040771,26
RTS0040772,22
RTS0040773,19
RTS0040774,30
RTS0040775,26
RTS0040776,25
RTS0040777,36
RTS0040778,25
RTS0040779,23
RTS0040780,28
RTS0040781,22
RTS0040782,39
RTS0040783,20
RTS0040784,27
RTS0040785,27
RTS0040786,34
RTS0040787,17
RTS0040788,21
RTS0040789,30
RTS0040790,23
RTS0040791,22
RTS0040792,35
RTS0040793,19
RTS0040794,25
RTS0040795,21
RTS0040796,48
RTS0040797,25
RTS0040798,30
RTS0040799,22
RTS0040800,21
RTS0040801,33
RTS0040802,27
RTS0040803,20
RTS0040804,29
RTS0040805,30
RTS0040806,24
RTS0040807,28
RTS0040808,24
RTS0040809,26
RTS0040810,30
RTS0040811,24
RTS0040812,21
RTS0040813,22
RTS0040814,24
RTS0040815,27
RTS0040816,22
RTS0040817,23
RTS0040818,37
RTS0040819,23
RTS0040820,32
RTS0040821,46
RTS0040822,35
RTS0040823,15
RTS0040824,31
RTS0040825,32
RTS0040826,44
RTS0040827,27
RTS0040828,21
RTS0040830,49
RTS0040831,40
RTS0040832,27
RTS0040833,20
RTS0040834,24
RTS0040836,34
RTS0040837,20
RTS0040838,30
RTS0040839,31
RTS0040840,22
RTS0040841,17
RTS0040842,25
RTS0040843,22
RTS0040844,23
RTS0040845,25
RTS0040846,38
RTS0040847,29
RTS0040848,16
RTS0040849,26
RTS0040850,39
RTS0040851,27
RTS0040852,23
RTS0040853,23
RTS0040854,35
RTS0040855,27
RTS0040856,18
RTS0040857,32
RTS0040858,22
RTS0040859,22
RTS0040860,23
RTS0040861,24
RTS0040862,29
RTS0040863,30
RTS0040864,39
RTS0040865,24
RTS0040866,29
RTS0040867,27
RTS0040868,21
RTS0040869,24
RTS0040870,27
RTS0040871,24
RTS0040872,18
RTS0040873,26
RTS0040874,36
RTS0040875,28
RTS0040876,26
RTS0040877,32
RTS0040878,29
RTS0040879,28
RTS0040880,38
RTS0040881,21
RTS0040882,22
RTS0040883,21
RTS0040884,23
RTS0040885,16
RTS0040886,15
RTS0040887,24
RTS0040888,22
RTS0040889,29
RTS0040890,31
RTS0040891,19
RTS0040892,35
RTS0040893,23
RTS0040894,26
RTS0040895,25
RTS0040896,18
RTS0040897,23
RTS0040898,27
RTS0040899,24
RTS0040900,18
RTS0040901,25
RTS0040902,26
RTS0040903,12
RTS0040904,20
RTS0040905,27
RTS0040906,13
RTS0040907,24
RTS0040908,23
RTS0040909,36
RTS0040910,28
RTS0040911,33
RTS0040912,20
RTS0040913,20
RTS0040914,22
RTS0040915,28
RTS0040916,27
RTS0040917,27
RTS0040918,27
RTS0040919,21
RTS0040920,16
RTS0040921,18
RTS0040922,26
RTS0040923,25
RTS0040924,21
RTS0040925,31
RTS0040926,19
RTS0040927,17
RTS0040928,22
RTS0040929,19
RTS0040930,24
RTS0040931,29
RTS0040932,21
RTS0040933,16
RTS0040934,24
RTS0040935,28
RTS0040936,29
RTS0040937,29
RTS0040938,22
RTS0040939,30
RTS0040940,26
RTS0040941,16
RTS0040942,22
RTS0040943,24
RTS0040944,30
RTS0040945,23
RTS0040946,45
RTS0040947,45
RTS0040948,49
RTS0040949,39
RTS0040950,39
RTS0040951,23
RTS0040952,22
RTS0040953,29
RTS0040954,21
RTS0040955,24
RTS0040956,33
RTS0040957,27
RTS0040958,26
RTS0040959,29
RTS0040960,27
RTS0040961,28
RTS0040962,25
RTS0040963,28
RTS0040964,24
RTS0040965,17
RTS0040966,41
RTS0040967,39
RTS0040968,27
RTS0040969,21
RTS0040970,37
RTS0040971,22
RTS0040972,38
RTS0040973,24
RTS0040974,32
RTS0040975,23
RTS0040976,18
RTS0040977,22
RTS0040978,19
RTS0040979,29
RTS0040980,36
RTS0040981,23
RTS0040982,18
RTS0040983,33
RTS0040984,19
RTS0040985,23
RTS0040986,52
RTS0040987,64
RTS0040988,41
RTS0040989,25
RTS0040990,25
RTS0040991,40
RTS0040992,11
RTS0040993,36
RTS0040994,30
RTS0040995,27
RTS0040996,25
RTS0040997,30
RTS0040998,26
RTS0040999,26
RTS0041000,23
RTS0041001,21
RTS0041002,26
RTS0041003,25
RTS0041004,28
RTS0041005,33
RTS0041006,33
RTS0041007,17
RTS0041008,16
RTS0041009,27
RTS0041010,19
RTS0041011,26
RTS0041012,19
RTS0041013,16
RTS0041014,30
RTS0041015,22
RTS0041016,34
RTS0041017,21
RTS0041018,18
RTS0041019,35
RTS0041020,38
RTS0041021,26
RTS0041022,34
RTS0041023,34
RTS0041024,22
RTS0041025,27
RTS0041026,26
RTS0041027,25
RTS0041028,31
RTS0041029,26
RTS0041030,28
RTS0041031,23
RTS0041032,30
RTS0041033,23
RTS0041034,33
RTS0041035,28
RTS0041036,28
RTS0041037,23
RTS0041038,27
RTS0041039,15
RTS0041040,28
RTS0041041,22
RTS0041042,25
RTS0041043,27
RTS0041044,23
RTS0041045,27
RTS0041046,60
RTS0041047,66
RTS0041048,31
RTS0041049,121
RTS0041050,109
RTS0041051,29
RTS0041052,21
RTS0041053,24
RTS0041054,23
RTS0041055,26
RTS0041056,23
RTS0041057,25
RTS0041058,25
RTS0041059,30
RTS0041060,22
RTS0041061,27
RTS0041062,29
RTS0041063,25
RTS0041064,34
RTS0041066,29
RTS0041067,41
RTS0041068,32
RTS0041069,36
RTS0041070,52
RTS0041071,25
RTS0041072,23
RTS0041073,33
RTS0041074,33
RTS0041075,26
RTS0041076,25
RTS0041077,25
RTS0041078,29
RTS0041079,22
RTS0041080,25
RTS0041081,33
RTS0041082,15
RTS0041083,29
RTS0041084,37
RTS0041085,23
RTS0041086,26
RTS0041087,34
RTS0041088,38
RTS0041089,28
RTS0041090,31
RTS0041091,31
RTS0041092,41
RTS0041093,18
RTS0041094,25
RTS0041095,36
RTS0041096,16
RTS0041097,28
RTS0041098,33
RTS0041099,29
RTS0041100,25
RTS0041101,24
RTS0041102,27
RTS0041103,19
RTS0041104,33
RTS0041105,29
RTS0041106,61
RTS0041107,81
RTS0041108,94
RTS0041109,66
RTS0041110,42
RTS0041111,28
RTS0041112,32
RTS0041113,29
RTS0041114,27
RTS0041115,32
RTS0041116,28
RTS0041117,35
RTS0041118,37
RTS0041119,27
RTS0041120,27
RTS0041121,27
RTS0041122,31
RTS0041123,25
RTS0041124,17
RTS0041125,32
RTS0041126,27
RTS0041127,27
RTS0041128,30
RTS0041129,23
RTS0041130,23
RTS0041131,24
RTS0041132,27
RTS0041133,29
RTS0041134,36
RTS0041135,28
RTS0041136,26
RTS0041137,38
RTS0041138,22
RTS0041139,34
RTS0041140,22
RTS0041141,33
RTS0041142,39
RTS0041143,15
RTS0041144,31
RTS0041145,30
RTS0041146,23
RTS0041147,23
RTS0041148,18
RTS0041149,35
RTS0041150,26
RTS0041151,27
RTS0041152,27
RTS0041153,24
RTS0041154,34
RTS0041155,24
RTS0041156,39
RTS0041157,39
RTS0041158,30
RTS0041159,35
RTS0041160,32
RTS0041161,31
RTS0041162,25
RTS0041163,38
RTS0041164,25
RTS0041165,21
RTS0041166,25
RTS0041167,21
RTS0041168,27
RTS0041169,22
RTS0041170,30
RTS0041171,26
RTS0041172,38
RTS0041173,22
RTS0041174,33
RTS0041175,36
RTS0041176,22
RTS0041177,33
RTS0041178,26
RTS0041179,37
RTS0041180,33
RTS0041181,31
RTS0041182,28
RTS0041183,29
RTS0041184,23
RTS0041185,27
RTS0041186,26
RTS0041187,31
RTS0041188,23
RTS0041189,25
RTS0041190,34
RTS0041191,29
RTS0041192,38
RTS0041193,27
RTS0041194,14
RTS0041195,17
RTS0041196,38
RTS0041197,31
RTS0041198,29
RTS0041199,27
RTS0041200,26
RTS0041201,23
RTS0041202,43
RTS0041203,28
RTS0041204,31
RTS0041205,35
RTS0041206,26
RTS0041207,26
RTS0041208,38
RTS0041209,26
RTS0041210,24
RTS0041211,37
RTS0041212,50
RTS0041213,44
RTS0041214,47
RTS0041215,24
RTS0041216,29
RTS0041217,34
RTS0041218,14
RTS0041219,26
RTS0041220,31
RTS0041221,26
RTS0041222,11
RTS0041223,19
RTS0041224,18
RTS0041225,31
RTS0041226,26
RTS0041227,29
RTS0041228,18
RTS0041229,41
RTS0041230,17
RTS0041231,29
RTS0041232,35
RTS0041233,42
RTS0041234,54
RTS0041235,25
RTS0041236,31
RTS0041237,16
RTS0041238,26
RTS0041239,28
RTS0041240,27
RTS0041241,43
RTS0041242,17
RTS0041243,30
RTS0041244,23
RTS0041246,21
RTS0041247,24
RTS0041248,10
RTS0041249,25
RTS0041250,25
RTS0041251,31
RTS0041252,28
RTS0041253,27
RTS0041254,32
RTS0041255,30
RTS0041256,28
RTS0041257,29
RTS0041258,27
RTS0041259,22
RTS0041260,40
RTS0041261,30
RTS0041262,42
RTS0041263,32
RTS0041265,45
RTS0041266,37
RTS0041267,26
RTS0041268,33
RTS0041269,46
RTS0041270,25
RTS0041271,36
RTS0041272,28
RTS0041273,31
RTS0041274,35
RTS0041275,26
RTS0041276,31
RTS0041277,29
RTS0041278,43
RTS0041279,35
RTS0041280,20
RTS0041281,17
RTS0041282,14
RTS0041283,30
RTS0041284,20
RTS0041285,20
RTS0041286,24
RTS0041287,26
RTS0041288,34
RTS0041289,38
RTS0041290,32
RTS0041291,29
RTS0041292,32
RTS0041293,27
RTS0041294,25
RTS0041295,22
RTS0041296,24
RTS0041297,31
RTS0041298,30
RTS0041299,33
RTS0041300,25
RTS0041301,35
RTS0041302,30
RTS0041303,29
RTS0041304,29
RTS0041305,36
RTS0041306,30
RTS0041307,14
RTS0041308,28
RTS0041309,34
RTS0041310,29
RTS0041311,20
RTS0041312,14
RTS0041313,27
RTS0041314,33
RTS0041315,27
RTS0041316,30
RTS0041317,27
RTS0041318,41
RTS0041319,31
RTS0041320,19
RTS0041321,31
RTS0041322,27
RTS0041323,25
RTS0041324,29
RTS0041325,34
RTS0041326,29
RTS0041327,29
RTS0041328,38
RTS0041329,19
RTS0041330,23
RTS0041331,23
RTS0041332,34
RTS0041333,25
RTS0041334,26
RTS0041335,29
RTS0041346,26
RTS0041347,22
RTS0041348,20
RTS0041349,37
RTS0041350,37
RTS0041351,32
RTS0041352,26
RTS0041353,24
RTS0041354,35
RTS0041355,38
RTS0041356,20
RTS0041357,16
RTS0041358,20
RTS0041359,26
RTS0041360,25
RTS0041361,28
RTS0041362,20
RTS0041363,37
RTS0041364,34
RTS0041365,32
RTS0041366,25
RTS0041367,16
RTS0041368,25
RTS0041369,28
RTS0041370,29
RTS0041371,28
RTS0041372,23
RTS0041373,25
RTS0041374,23
RTS0041375,25
RTS0041376,66
RTS0041377,21
RTS0041378,15
RTS0041379,17
RTS0041380,21
RTS0041381,31
RTS0041382,27
RTS0041383,28
RTS0041384,31
RTS0041385,24
RTS0041386,17
RTS0041387,24
RTS0041388,31
RTS0041389,31
RTS0041390,26
RTS0041391,22
RTS0041392,27
RTS0041393,19
RTS0041394,32
RTS0041395,19
RTS0041396,17
RTS0041397,20
RTS0041398,38
RTS0041399,31
RTS0041400,19
RTS0041401,29
RTS0041402,30
RTS0041403,23
RTS0041404,13
RTS0041405,37
RTS0041406,27
RTS0041407,31
RTS0041408,20
RTS0041409,21
RTS0041410,15
RTS0041411,32
RTS0041412,24
RTS0041413,30
RTS0041414,28
RTS0041415,27
RTS0041416,23
RTS0041417,22
RTS0041418,30
RTS0041419,36
RTS0041420,24
RTS0041421,32
RTS0041422,19
RTS0041423,18
RTS0041424,24
RTS0041425,18
RTS0041426,31
RTS0041427,25
RTS0041428,32
RTS0041429,33
RTS0041430,46
RTS0041431,32
RTS0041432,20
RTS0041433,31
RTS0041434,18
RTS0041435,37
RTS0041436,26
RTS0041437,10
RTS0041438,21
RTS0041439,41
RTS0041440,28
RTS0041441,20
RTS0041442,14
RTS0041443,28
RTS0041444,23
RTS0041445,21
RTS0041446,29
RTS0041447,30
RTS0041448,33
RTS0041449,37
RTS0041450,27
RTS0041451,23
RTS0041452,38
RTS0041453,31
RTS0041454,16
RTS0041455,21
RTS0041456,25
RTS0041457,23
RTS0041458,23
RTS0041459,27
RTS0041460,31
RTS0041461,14
RTS0041462,35
RTS0041463,32
RTS0041464,19
RTS0041465,25
RTS0041466,26
RTS0041467,27
RTS0041468,45
RTS0041469,19
RTS0041470,29
RTS0041471,28
RTS0041472,28
RTS0041473,32
RTS0041474,37
RTS0041475,31
RTS0041476,23
RTS0041477,31
RTS0041478,17
RTS0041479,18
RTS0041480,20
RTS0041481,17
RTS0041482,18
RTS0041483,13
RTS0041484,24
RTS0041485,20
RTS0041486,21
RTS0041487,32
RTS0041488,23
RTS0041489,34
RTS0041490,17
RTS0041491,55
RTS0041492,26
RTS0041493,26
RTS0041494,16
RTS0041495,23
RTS0041496,38
RTS0041497,40
RTS0041498,33
RTS0041499,43
RTS0041500,37
RTS0041501,32
RTS0041502,21
RTS0041503,24
RTS0041504,28
RTS0041505,26
RTS0041506,30
RTS0041507,22
RTS0041508,16
RTS0041509,23
RTS0041510,32
RTS0041511,16
RTS0041512,24
RTS0041513,34
RTS0041514,26
RTS0041515,18
RTS0041516,19
RTS0041517,26
RTS0041518,19
RTS0041519,15
RTS0041520,25
RTS0041521,13
RTS0041522,28
RTS0041523,29
RTS0041524,33
RTS0041525,21
RTS0041526,46
RTS0041527,212
RTS0041528,198
RTS0041529,28
RTS0041530,135
RTS0041531,25
RTS0041532,18
RTS0041533,16
RTS0041534,22
RTS0041535,16
RTS0041536,26
RTS0041537,27
RTS0041538,21
RTS0041540,19
RTS0041541,17
RTS0041542,20
RTS0041543,18
RTS0041544,23
RTS0041545,26
RTS0041546,12
RTS0041547,22
RTS0041548,27
RTS0041549,22
RTS0041550,23
RTS0041551,19
RTS0041552,20
RTS0041553,14
RTS0041554,20
RTS0041555,26
RTS0041556,27
RTS0041557,22
RTS0041558,14
RTS0041559,19
RTS0041560,25
RTS0041561,22
RTS0041562,28
RTS0041563,31
RTS0041564,29
RTS0041565,35
RTS0041566,31
RTS0041567,23
RTS0041568,31
RTS0041569,24
RTS0041570,23
RTS0041571,21
RTS0041572,12
RTS0041573,27
RTS0041574,32
RTS0041575,30
RTS0041576,21
RTS0041577,13
RTS0041578,24
RTS0041579,25
RTS0041580,34
RTS0041581,27
RTS0041582,36
RTS0041583,31
RTS0041584,27
RTS0041585,17
RTS0041586,27
RTS0041587,32
RTS0041588,21
RTS0041589,25
RTS0041590,23
RTS0041591,18
RTS0041592,31
RTS0041593,43
RTS0041594,29
RTS0041595,25
RTS0041596,38
RTS0041597,32
RTS0041598,34
RTS0041599,15
RTS0041600,25
RTS0041601,22
RTS0041602,27
RTS0041603,25
RTS0041604,29
RTS0041605,30
RTS0041606,20
RTS0041607,20
RTS0041608,27
RTS0041609,31
RTS0041610,26
RTS0041611,27
RTS0041612,28
RTS0041613,27
RTS0041614,23
RTS0041615,28
RTS0041616,35
RTS0041617,24
RTS0041618,25
RTS0041619,25
RTS0041620,30
RTS0041621,36
RTS0041622,24
RTS0041623,26
RTS0041624,24
RTS0041625,32
RTS0041626,17
RTS0041627,26
RTS0041628,19
RTS0041629,17
RTS0041630,19
RTS0041631,34
RTS0041632,24
RTS0041633,26
RTS0041634,50
RTS0041635,42
RTS0041636,22
RTS0041637,38
RTS0041638,31
RTS0041639,42
RTS0041640,34
RTS0041641,34
RTS0041642,17
RTS0041643,23
RTS0041644,18
RTS0041645,37
RTS0041646,41
RTS0041647,46
RTS0041648,51
RTS0041649,26
RTS0041650,46
RTS0041651,25
RTS0041652,22
RTS0041653,25
RTS0041654,21
RTS0041655,35
RTS0041656,18
RTS0041657,30
RTS0041658,28
RTS0041659,30
RTS0041660,31
RTS0041661,31
RTS0041662,28
RTS0041663,23
RTS0041664,25
RTS0041665,19
RTS0041666,31
RTS0041667,36
RTS0041668,18
RTS0041669,27
RTS0041670,27
RTS0041671,27
RTS0041672,22
RTS0041673,22
RTS0041674,20
RTS0041675,20
RTS0041676,27
RTS0041677,36
RTS0041678,16
RTS0041679,37
RTS0041680,41
RTS0041681,16
RTS0041682,28
RTS0041683,20
RTS0041684,27
RTS0041685,46
RTS0041686,15
RTS0041687,8
RTS0041688,28
RTS0041689,17
RTS0041690,18
RTS0041691,44
RTS0041692,17
RTS0041693,28
RTS0041694,31
RTS0041695,33
RTS0041696,22
RTS0041697,31
RTS0041698,20
RTS0041699,32
RTS0041700,16
RTS0041701,19
RTS0041702,7
RTS0041703,32
RTS0041704,18
RTS0041705,27
RTS0041706,19
RTS0041707,17
RTS0041708,31
RTS0041709,32
RTS0041710,29
RTS0041711,16
RTS0041712,18
RTS0041713,29
RTS0041714,26
RTS0041715,27
RTS0041716,53
RTS0041717,40
RTS0041718,45
RTS0041719,47
RTS0041720,44
RTS0041721,26
RTS0041722,21
RTS0041723,34
RTS0041724,25
RTS0041725,35
RTS0041726,15
RTS0041727,21
RTS0041728,28
RTS0041729,21
RTS0041730,23
RTS0041731,24
RTS0041732,28
RTS0041733,18
RTS0041734,13
RTS0041735,27
RTS0041736,33
RTS0041737,12
RTS0041738,24
RTS0041739,25
RTS0041740,18
RTS0041741,44
RTS0041742,30
RTS0041743,25
RTS0041744,25
RTS0041745,14
RTS0041746,39
RTS0041747,44
RTS0041748,39
RTS0041749,27
RTS0041750,34
RTS0041751,21
RTS0041752,13
RTS0041753,24
RTS0041754,21
RTS0041755,14
RTS0041756,25
RTS0041757,18
RTS0041758,24
RTS0041759,30
RTS0041760,26
RTS0041761,24
RTS0041762,31
RTS0041763,42
RTS0041764,21
RTS0041765,23
RTS0041766,26
RTS0041767,20
RTS0041768,19
RTS0041769,17
RTS0041770,29
RTS0041771,25
RTS0041772,31
RTS0041773,21
RTS0041774,34
RTS0041775,17
RTS0041776,21
RTS0041777,33
RTS0041778,30
RTS0041779,27
RTS0041780,24
RTS0041781,19
RTS0041782,23
RTS0041783,25
RTS0041784,30
RTS0041785,30
RTS0041786,27
RTS0041787,29
RTS0041788,33
RTS0041789,22
RTS0041790,30
RTS0041791,27
RTS0041793,21
RTS0041794,25
RTS0041795,19
RTS0041796,17
RTS0041797,28
RTS0041798,22
RTS0041799,23
RTS0041800,19
RTS0041801,25
RTS0041802,24
RTS0041803,21
RTS0041804,24
RTS0041805,24
RTS0041806,32
RTS0041807,22
RTS0041808,25
RTS0041809,19
RTS0041810,31
RTS0041811,32
RTS0041812,19
RTS0041813,28
RTS0041814,17
RTS0041815,37
RTS0041816,35
RTS0041817,32
RTS0041818,27
RTS0041819,34
RTS0041820,45
RTS0041821,37
RTS0041822,31
RTS0041823,20
RTS0041824,25
RTS0041825,11
RTS0041826,35
RTS0041827,22
RTS0041828,33
RTS0041829,24
RTS0041830,28
RTS0041831,18
RTS0041832,25
RTS0041833,28
RTS0041834,23
RTS0041835,25
RTS0041836,32
RTS0041837,25
RTS0041838,20
RTS0041839,26
RTS0041840,21
RTS0041841,25
RTS0041842,24
RTS0041843,26
RTS0041844,24
RTS0041845,22
RTS0041846,19
RTS0041847,15
RTS0041848,31
RTS0041849,26
RTS0041850,29
RTS0041851,21
RTS0041852,19
RTS0041853,27
RTS0041854,25
RTS0041855,24
RTS0041856,24
RTS0041857,41
RTS0041858,28
RTS0041859,20
RTS0041860,29
RTS0041861,18
RTS0041862,28
RTS0041863,18
RTS0041864,37
RTS0041865,23
RTS0041866,23
RTS0041867,22
RTS0041868,18
RTS0041869,16
RTS0041870,25
RTS0041871,29
RTS0041872,23
RTS0041873,26
RTS0041874,26
RTS0041875,42
RTS0041876,18
RTS0041877,33
RTS0041878,27
RTS0041879,30
RTS0041880,39
RTS0041881,31
RTS0041882,34
RTS0041883,24
RTS0041884,33
RTS0041885,21
RTS0041886,27
RTS0041887,32
RTS0041888,36
RTS0041889,32
RTS0041890,32
RTS0041891,27
RTS0041892,22
RTS0041893,37
RTS0041894,18
RTS0041895,39
RTS0041896,34
RTS0041897,17
RTS0041898,31
RTS0041899,32
RTS0041900,16
RTS0041901,24
RTS0041902,34
RTS0041903,34
RTS0041904,26
RTS0041905,33
RTS0041906,56
RTS0041907,19
RTS0041908,36
RTS0041909,27
RTS0041910,26
RTS0041911,24
RTS0041912,22
RTS0041913,26
RTS0041914,23
RTS0041915,37
RTS0041916,32
RTS0041917,42
RTS0041918,27
RTS0041919,49
RTS0041920,47
RTS0041922,39
RTS0041923,32
RTS0041924,17
RTS0041925,31
RTS0041926,27
RTS0041927,24
RTS0041928,30
RTS0041929,20
RTS0041930,44
RTS0041931,24
RTS0041932,26
RTS0041933,29
RTS0041934,15
RTS0041935,18
RTS0041936,20
RTS0041937,33
RTS0041938,20
RTS0041939,24
RTS0041940,28
RTS0041941,17
RTS0041942,23
RTS0041943,18
RTS0041944,32
RTS0041945,26
RTS0041946,35
RTS0041947,23
RTS0041948,17
RTS0041949,28
RTS0041950,29
RTS0041951,17
RTS0041952,23
RTS0041953,17
RTS0041954,28
RTS0041955,29
RTS0041956,28
RTS0041957,24
RTS0041958,37
RTS0041959,25
RTS0041960,26
RTS0041961,20
RTS0041962,25
RTS0041963,15
RTS0041964,44
RTS0041965,22
RTS0041966,31
RTS0041967,27
RTS0041968,26
RTS0041969,27
RTS0041971,22
RTS0041972,32
RTS0041973,29
RTS0041974,21
RTS0041975,38
RTS0041976,14
RTS0041977,38
RTS0041978,20
RTS0041979,24
RTS0041980,26
RTS0041981,22
RTS0041982,34
RTS0041983,39
RTS0041984,16
RTS0041985,28
RTS0041986,36
RTS0041987,43
RTS0041988,36
RTS0041989,17
RTS0041990,41
RTS0041991,15
RTS0041992,33
RTS0041993,23
RTS0041994,23
RTS0041995,28
RTS0041996,30
RTS0041997,30
RTS0041998,22
RTS0041999,52
RTS0042000,26
RTS0042001,35
RTS0042002,30
RTS0042003,24
RTS0042004,29
RTS0042005,25
RTS0042006,30
RTS0042007,41
RTS0042008,29
RTS0042009,24
RTS0042010,36
RTS0042011,41
RTS0042012,30
RTS0042013,32
RTS0042014,23
RTS0042015,43
RTS0042016,19
RTS0042017,33
RTS0042018,21
RTS0042019,20
RTS0042020,19
RTS0042021,28
RTS0042022,12
RTS0042023,32
RTS0042024,35
RTS0042025,20
RTS0042026,25
RTS0042027,29
RTS0042028,9
RTS0042029,20
RTS0042030,20
RTS0042031,41
RTS0042032,34
RTS0042033,25
RTS0042034,35
RTS0042035,42
RTS0042036,28
RTS0042037,28
RTS0042038,31
RTS0042039,27
RTS0042040,20
RTS0042041,26
RTS0042042,19
RTS0042043,18
RTS0042044,30
RTS0042045,23
RTS0042046,36
RTS0042047,38
RTS0042048,20
RTS0042049,19
RTS0042050,17
RTS0042051,36
RTS0042052,31
RTS0042053,25
RTS0042054,16
RTS0042055,23
RTS0042056,20
RTS0042057,23
RTS0042058,13
RTS0042059,23
RTS0042060,21
RTS0042061,21
RTS0042062,25
RTS0042063,25
RTS0042064,17
RTS0042065,35
RTS0042066,19
RTS0042067,48
RTS0042068,43
RTS0042069,24
RTS0042071,18
RTS0042072,12
RTS0042073,19
RTS0042074,20
RTS0042075,22
RTS0042076,25
RTS0042077,19
RTS0042078,17
RTS0042079,34
RTS0042080,15
RTS0042081,21
RTS0042082,26
RTS0042083,15
RTS0042084,13
RTS0042085,24
RTS0042086,11
RTS0042087,29
RTS0042088,20
RTS0042089,21
RTS0042090,19
RTS0042091,36
RTS0042092,37
RTS0042093,27
RTS0042094,22
RTS0042095,28
RTS0042096,33
RTS0042097,27
RTS0042098,29
RTS0042099,24
RTS0042100,28
RTS0042101,43
RTS0042102,34
RTS0042103,22
RTS0042104,24
RTS0042105,32
RTS0042106,34
RTS0042107,33
RTS0042108,22
RTS0042109,27
RTS0042110,37
RTS0042111,34
RTS0042112,25
RTS0042113,35
RTS0042114,29
RTS0042115,32
RTS0042116,31
RTS0042117,26
RTS0042118,19
RTS0042119,19
RTS0042120,28
RTS0042121,30
RTS0042122,32
RTS0042123,21
RTS0042124,16
RTS0042125,22
RTS0042126,24
RTS0042127,27
RTS0042128,19
RTS0042129,33
RTS0042130,22
RTS0042131,26
RTS0042132,19
RTS0042133,36
RTS0042134,31
RTS0042135,35
RTS0042136,22
RTS0042137,29
RTS0042138,18
RTS0042139,36
RTS0042140,28
RTS0042141,35
RTS0042142,28
RTS0042143,44
RTS0042144,33
RTS0042145,24
RTS0042146,31
RTS0042147,18
RTS0042148,22
RTS0042149,28
RTS0042150,17
RTS0042151,27
RTS0042152,25
RTS0042153,24
RTS0042154,21
RTS0042155,41
RTS0042156,21
RTS0042157,18
RTS0042158,14
RTS0042159,18
RTS0042160,18
RTS0042161,19
RTS0042162,21
RTS0042163,29
RTS0042164,29
RTS0042165,25
RTS0042166,39
RTS0042167,30
RTS0042168,39
RTS0042169,33
RTS0042170,28
RTS0042171,34
RTS0042172,29
RTS0042173,29
RTS0042174,14
RTS0042175,20
RTS0042176,24
RTS0042177,33
RTS0042178,40
RTS0042179,32
RTS0042180,24
RTS0042181,26
RTS0042182,24
RTS0042183,18
RTS0042184,29
RTS0042185,25
RTS0042186,23
RTS0042187,26
RTS0042188,18
RTS0042189,21
RTS0042190,21
RTS0042191,60
RTS0042192,31
RTS0042193,22
RTS0042194,50
RTS0042195,20
RTS0042196,27
RTS0042197,29
RTS0042198,20
RTS0042199,38
RTS0042200,23
RTS0042201,24
RTS0042202,25
RTS0042203,30
RTS0042204,12
RTS0042205,26
RTS0042206,27
RTS0042207,23
RTS0042208,22
RTS0042209,29
RTS0042210,16
RTS0042211,15
RTS0042212,30
RTS0042213,24
RTS0042214,19
RTS0042215,27
RTS0042216,25
RTS0042217,30
RTS0042218,23
RTS0042219,13
RTS0042220,43
RTS0042221,16
RTS0042222,23
RTS0042223,16
RTS0042224,26
RTS0042225,27
RTS0042226,27
RTS0042227,24
RTS0042228,30
RTS0042229,21
RTS0042230,28
RTS0042231,19
RTS0042232,22
RTS0042233,29
RTS0042234,30
RTS0042235,32
RTS0042236,34
RTS0042237,17
RTS0042238,23
RTS0042239,25
RTS0042240,21
RTS0042241,28
RTS0042242,20
RTS0042243,33
RTS0042244,37
RTS0042245,23
RTS0042246,33
RTS0042247,21
RTS0042248,53
RTS0042249,29
RTS0042250,19
RTS0042251,22
RTS0042252,28
RTS0042253,20
RTS0042254,22
RTS0042255,25
RTS0042256,47
RTS0042257,30
RTS0042258,25
RTS0042259,17
RTS0042260,20
RTS0042261,30
RTS0042262,43
RTS0042263,33
RTS0042264,34
RTS0042265,32
RTS0042266,31
RTS0042267,17
RTS0042268,22
RTS0042269,15
RTS0042270,19
RTS0042271,29
RTS0042272,13
RTS0042273,27
RTS0042274,16
RTS0042275,21
RTS0042276,27
RTS0042277,21
RTS0042278,16
RTS0042279,29
RTS0042280,21
RTS0042281,15
RTS0042282,21
RTS0042283,17
RTS0042284,15
RTS0042285,21
RTS0042286,28
RTS0042287,20
RTS0042288,30
RTS0042289,26
RTS0042290,29
RTS0042291,37
RTS0042292,33
RTS0042293,34
RTS0042294,25
RTS0042295,32
RTS0042296,20
RTS0042297,22
RTS0042298,14
RTS0042299,29
RTS0042300,19
RTS0042301,19
RTS0042302,24
RTS0042303,25
RTS0042304,38
RTS0042305,22
RTS0042306,28
RTS0042307,31
RTS0042308,38
RTS0042309,40
RTS0042310,18
RTS0042311,28
RTS0042312,27
RTS0042313,27
RTS0042314,21
RTS0042315,22
RTS0042316,25
RTS0042317,31
RTS0042318,22
RTS0042319,20
RTS0042320,22
RTS0042321,29
RTS0042322,16
RTS0042323,19
RTS0042324,25
RTS0042325,30
RTS0042326,23
RTS0042327,30
RTS0042328,20
RTS0042329,31
RTS0042330,37
RTS0042331,22
RTS0042332,26
RTS0042333,23
RTS0042334,26
RTS0042335,19
RTS0042336,28
RTS0042337,35
RTS0042338,18
RTS0042339,31
RTS0042340,21
RTS0042341,23
RTS0042342,16
RTS0042343,37
RTS0042344,30
RTS0042345,23
RTS0042346,25
RTS0042347,22
RTS0042348,23
RTS0042349,23
RTS0042350,21
RTS0042351,18
RTS0042352,26
RTS0042353,36
RTS0042354,26
RTS0042355,27
RTS0042356,23
RTS0042357,30
RTS0042358,26
RTS0042359,26
RTS0042360,21
RTS0042361,17
RTS0042362,37
RTS0042363,25
RTS0042364,33
RTS0042365,22
RTS0042366,18
RTS0042367,30
RTS0042368,28
RTS0042369,26
RTS0042370,29
RTS0042371,28
RTS0042372,29
RTS0042373,30
RTS0042374,22
RTS0042375,25
RTS0042376,21
RTS0042377,20
RTS0042378,21
RTS0042379,26
RTS0042380,14
RTS0042381,16
RTS0042382,38
RTS0042383,40
RTS0042384,42
RTS0042385,30
RTS0042386,19
RTS0042387,27
RTS0042388,35
RTS0042389,23
RTS0042390,18
RTS0042391,24
RTS0042392,23
RTS0042393,23
RTS0042394,31
RTS0042395,27
RTS0042396,25
RTS0042397,26
RTS0042398,20
RTS0042399,35
RTS0042400,21
RTS0042401,28
RTS0042402,22
RTS0042403,22
RTS0042404,17
RTS0042405,22
RTS0042406,33
RTS0042407,13
RTS0042408,31
RTS0042409,18
RTS0042410,22
RTS0042411,23
RTS0042412,22
RTS0042413,27
RTS0042414,39
RTS0042415,30
RTS0042416,33
RTS0042417,63
RTS0042418,46
RTS0042419,44
RTS0042420,31
RTS0042421,37
RTS0042422,32
RTS0042423,24
RTS0042424,22
RTS0042425,23
RTS0042426,31
RTS0042427,34
RTS0042428,51
RTS0042429,36
RTS0042430,60
RTS0042431,28
RTS0042432,36
RTS0042433,30
RTS0042434,28
RTS0042435,27
RTS0042436,28
RTS0042437,30
RTS0042438,37
RTS0042439,28
RTS0042440,17
RTS0042441,24
RTS0042442,14
RTS0042443,17
RTS0042444,26
RTS0042445,28
RTS0042446,24
RTS0042447,23
RTS0042448,31
RTS0042449,21
RTS0042450,21
RTS0042451,23
RTS0042452,24
RTS0042453,39
RTS0042454,29
RTS0042455,23
RTS0042456,18
RTS0042457,33
RTS0042458,27
RTS0042460,45
RTS0042461,46
RTS0042462,33
RTS0042463,22
RTS0042464,48
RTS0042465,26
RTS0042466,21
RTS0042467,22
RTS0042468,25
RTS0042469,23
RTS0042470,21
RTS0042471,27
RTS0042472,26
RTS0042473,26
RTS0042474,26
RTS0042475,31
RTS0042476,37
RTS0042477,28
RTS0042478,50
RTS0042479,25
RTS0042480,26
RTS0042481,24
RTS0042482,30
RTS0042483,111
RTS0042484,63
RTS0042485,28
RTS0042486,14
RTS0042487,23
RTS0042488,18
RTS0042489,27
RTS0042490,25
RTS0042491,33
RTS0042492,21
RTS0042493,20
RTS0042494,20
RTS0042495,24
RTS0042496,17
RTS0042497,20
RTS0042498,26
RTS0042499,37
RTS0042500,32
RTS0042501,16
RTS0042502,33
RTS0042503,27
RTS0042504,25
RTS0042505,30
RTS0042506,16
RTS0042507,31
RTS0042508,16
RTS0042509,17
RTS0042510,15
RTS0042515,38
RTS0042522,31
RTS0042526,16
RTS0042527,16
RTS0042528,29
RTS0042529,18
RTS0042530,24
RTS0042531,21
RTS0042532,22
RTS0042533,17
RTS0042534,18
RTS0042535,21
RTS0042536,27
RTS0042537,25
RTS0042538,18
RTS0042539,24
RTS0042540,44
RTS0042541,7
RTS0042542,17
RTS0042543,16
RTS0042544,25
RTS0042545,16
RTS0042546,15
RTS0042547,22
RTS0042548,27
RTS0042549,29
RTS0042550,26
RTS0042551,28
RTS0042552,25
RTS0042553,18
RTS0042554,32
RTS0042555,17
RTS0042556,20
RTS0042557,40
RTS0042558,15
RTS0042559,30
RTS0042560,16
RTS0042561,22
RTS0042562,31
RTS0042563,36
RTS0042564,24
RTS0042565,27
RTS0042566,40
RTS0042567,26
RTS0042568,35
RTS0042569,55
RTS0042570,37
RTS0042571,46
RTS0042572,27
RTS0042573,29
RTS0042574,32
RTS0042575,25
RTS0042576,18
RTS0042577,30
RTS0042578,25
RTS0042579,37
RTS0042580,18
RTS0042581,72
RTS0042582,80
RTS0042583,151
RTS0042584,48
RTS0042585,58
RTS0042586,36
RTS0042587,51
RTS0042588,72
RTS0042589,34
RTS0042590,39
RTS0042591,19
RTS0042592,27
RTS0042593,21
RTS0042594,25
RTS0042595,17
RTS0042596,16
RTS0042597,15
RTS0042598,29
RTS0042599,30
RTS0042600,28
RTS0042601,21
RTS0042602,27
RTS0042603,27
RTS0042604,26
RTS0042605,26
RTS0042606,32
RTS0042607,21
RTS0042608,17
RTS0042609,26
RTS0042610,23
RTS0042611,23
RTS0042612,35
RTS0042613,25
RTS0042614,31
RTS0042615,38
RTS0042616,17
RTS0042617,29
RTS0042618,38
RTS0042619,22
RTS0042620,30
RTS0042621,17
RTS0042622,14
RTS0042623,25
RTS0042624,26
RTS0042625,13
RTS0042626,36
RTS0042627,34
RTS0042628,21
RTS0042629,34
RTS0042630,34
RTS0042631,13
RTS0042633,21
RTS0042634,26
RTS0042635,15
RTS0042636,18
RTS0042637,29
RTS0042638,30
RTS0042639,27
RTS0042640,18
RTS0042641,21
RTS0042642,25
RTS0042643,7
RTS0042644,22
RTS0042645,19
RTS0042646,22
RTS0042647,14
RTS0042648,26
RTS0042649,20
RTS0042650,23
RTS0042651,24
RTS0042652,22
RTS0042653,18
RTS0042654,25
RTS0042655,25
RTS0042656,32
RTS0042657,17
RTS0042658,23
RTS0042659,19
RTS0042660,15
RTS0042661,30
RTS0042662,27
RTS0042663,57
RTS0042664,22
RTS0042665,31
RTS0042666,14
RTS0042667,27
RTS0042668,26
RTS0042669,22
RTS0042670,26
RTS0042671,35
RTS0042672,21
RTS0042673,20
RTS0042674,15
RTS0042675,25
RTS0042676,16
RTS0042678,24
RTS0042679,36
RTS0042680,18
RTS0042681,30
RTS0042682,31
RTS0042683,29
RTS0042684,17
RTS0042685,29
RTS0042686,22
RTS0042687,31
RTS0042688,11
RTS0042689,17
RTS0042690,20
RTS0042691,28
RTS0042692,29
RTS0042693,31
RTS0042694,1
RTS0042695,28
RTS0042696,29
RTS0042697,21
RTS0042698,16
RTS0042699,8
RTS0042700,20
RTS0042701,23
RTS0042702,18
RTS0042703,20
RTS0042704,30
RTS0042705,14
RTS0042706,18
RTS0042707,14
RTS0042708,19
RTS0042709,19
RTS0042710,28
RTS0042711,28
RTS0042712,27
RTS0042713,22
RTS0042714,15
RTS0042715,24
RTS0042716,29
RTS0042717,34
RTS0042718,23
RTS0042719,25
RTS0042720,13
RTS0042721,37
RTS0042722,30
RTS0042723,34
RTS0042724,36
RTS0042725,34
RTS0042726,16
RTS0042727,20
RTS0042728,32
RTS0042729,27
RTS0042730,23
RTS0042731,26
RTS0042732,21
RTS0042733,25
RTS0042734,16
RTS0042735,26
RTS0042736,24
RTS0042737,37
RTS0042738,24
RTS0042739,27
RTS0042740,20
RTS0042741,24
RTS0042742,23
RTS0042743,11
RTS0042744,22
RTS0042745,13
RTS0042746,27
RTS0042747,26
RTS0042748,24
RTS0042749,11
RTS0042750,26
RTS0042751,15
RTS0042752,27
RTS0042753,28
RTS0042754,20
RTS0042755,17
RTS0042756,26
RTS0042757,38
RTS0042758,14
RTS0042759,20
RTS0042760,33
RTS0042761,15
RTS0042762,11
RTS0042763,29
RTS0042764,27
RTS0042765,30
RTS0042766,26
RTS0042767,30
RTS0042768,33
RTS0042769,33
RTS0042770,32
RTS0042771,149
RTS0042772,204
RTS0042773,175
RTS0042774,236
RTS0042775,144
RTS0042776,24
RTS0042777,40
RTS0042778,23
RTS0042779,26
RTS0042780,18
RTS0042781,26
RTS0042782,15
RTS0042783,30
RTS0042784,22
RTS0042785,25
RTS0042786,26
RTS0042787,22
RTS0042788,24
RTS0042789,32
RTS0042790,30
RTS0042791,51
RTS0042792,31
RTS0042793,53
RTS0042794,48
RTS0042795,39
RTS0042796,27
RTS0042797,38
RTS0042798,26
RTS0042799,39
RTS0042800,27
RTS0042801,32
RTS0042802,24
RTS0042803,24
RTS0042804,16
RTS0042805,25
RTS0042806,26
RTS0042807,38
RTS0042808,31
RTS0042809,34
RTS0042810,27
RTS0042811,39
RTS0042812,40
RTS0042813,31
RTS0042814,42
RTS0042815,24
RTS0042816,33
RTS0042817,31
RTS0042818,25
RTS0042819,34
RTS0042820,19
RTS0042821,28
RTS0042822,22
RTS0042823,25
RTS0042824,37
RTS0042825,34
RTS0042826,25
RTS0042827,21
RTS0042828,33
RTS0042829,27
RTS0042830,31
RTS0042831,32
RTS0042832,33
RTS0042833,17
RTS0042834,35
RTS0042835,27
RTS0042836,39
RTS0042837,22
RTS0042838,37
RTS0042839,32
RTS0042840,34
RTS0042841,33
RTS0042842,31
RTS0042843,28
RTS0042844,26
RTS0042845,32
RTS0042846,22
RTS0042847,42
RTS0042848,44
RTS0042849,21
RTS0042850,18
RTS0042851,41
RTS0042852,19
RTS0042853,25
RTS0042854,30
RTS0042855,22
RTS0042856,22
RTS0042857,28
RTS0042858,39
RTS0042859,21
RTS0042860,34
RTS0042861,24
RTS0042862,32
RTS0042863,30
RTS0042864,11
RTS0042865,29
RTS0042866,24
RTS0042867,34
RTS0042868,21
RTS0042869,18
RTS0042870,27
RTS0042871,23
RTS0042872,20
RTS0042873,23
RTS0042874,18
RTS0042875,32
RTS0042876,34
RTS0042877,16
RTS0042878,25
RTS0042879,27
RTS0042880,23
RTS0042881,24
RTS0042882,14
RTS0042883,21
RTS0042884,34
RTS0042885,24
RTS0042886,37
RTS0042887,18
RTS0042888,34
RTS0042889,21
RTS0042890,32
RTS0042891,25
RTS0042892,39
RTS0042893,41
RTS0042894,24
RTS0042895,28
RTS0042896,34
RTS0042897,31
RTS0042898,20
RTS0042899,37
RTS0042900,22
RTS0042901,26
RTS0042902,29
RTS0042903,21
RTS0042904,11
RTS0042905,39
RTS0042906,28
RTS0042907,13
RTS0042908,22
RTS0042909,28
RTS0042910,31
RTS0042911,32
RTS0042912,22
RTS0042913,31
RTS0042914,15
RTS0042915,25
RTS0042916,12
RTS0042917,31
RTS0042918,24
RTS0042919,41
RTS0042920,21
RTS0042921,22
RTS0042922,24
RTS0042923,25
RTS0042924,16
RTS0042925,26
RTS0042926,25
RTS0042927,25
RTS0042928,26
RTS0042929,26
RTS0042930,18
RTS0042931,15
RTS0042932,20
RTS0042933,19
RTS0042934,24
RTS0042935,35
RTS0042936,34
RTS0042937,34
RTS0042938,40
RTS0042939,31
RTS0042940,38
RTS0042941,35
RTS0042942,41
RTS0042943,36
RTS0042944,31
RTS0042945,35
RTS0042946,24
RTS0042947,43
RTS0042948,24
RTS0042949,19
RTS0042950,21
RTS0042951,23
RTS0042952,25
RTS0042953,28
RTS0042954,19
RTS0042955,28
RTS0042956,20
RTS0042957,26
RTS0042958,29
RTS0042959,26
RTS0042960,20
RTS0042961,23
RTS0042962,12
RTS0042963,26
RTS0042964,33
RTS0042965,36
RTS0042966,24
RTS0042967,29
RTS0042968,23
RTS0042969,29
RTS0042970,31
RTS0042971,32
RTS0042972,34
RTS0042973,28
RTS0042974,23
RTS0042975,20
RTS0042976,21
RTS0042977,30
RTS0042978,23
RTS0042979,24
RTS0042980,28
RTS0042981,34
RTS0042982,30
RTS0042983,27
RTS0042984,26
RTS0042985,27
RTS0042986,22
RTS0042987,22
RTS0042988,32
RTS0042989,33
RTS0042990,24
RTS0042991,29
RTS0042992,26
RTS0042993,14
RTS0042994,19
RTS0042995,29
RTS0042996,21
RTS0042997,28
RTS0042998,31
RTS0042999,23
RTS0043000,26
RTS0043001,32
RTS0043002,17
RTS0043003,25
RTS0043004,21
RTS0043005,30
RTS0043006,34
RTS0043007,30
RTS0043008,23
RTS0043009,24
RTS0043010,19
RTS0043011,19
RTS0043012,24
RTS0043013,21
RTS0043014,39
RTS0043015,35
RTS0043016,28
RTS0043017,32
RTS0043018,21
RTS0043019,25
RTS0043020,23
RTS0043021,25
RTS0043022,27
RTS0043023,36
RTS0043024,28
RTS0043025,36
RTS0043026,14
RTS0043027,45
RTS0043028,29
RTS0043029,41
RTS0043030,35
RTS0043031,15
RTS0043032,28
RTS0043033,29
RTS0043034,18
RTS0043035,23
RTS0043036,26
RTS0043037,26
RTS0043038,34
RTS0043039,20
RTS0043040,26
RTS0043041,45
RTS0043042,27
RTS0043043,24
RTS0043044,21
RTS0043045,22
RTS0043046,19
RTS0043047,23
RTS0043048,20
RTS0043049,21
RTS0043050,20
RTS0043051,42
RTS0043052,25
RTS0043053,16
RTS0043054,20
RTS0043055,27
RTS0043056,22
RTS0043057,28
RTS0043058,25
RTS0043059,23
RTS0043060,28
RTS0043061,70
RTS0043062,22
RTS0043063,25
RTS0043064,34
RTS0043065,27
RTS0043066,24
RTS0043067,23
RTS0043068,26
RTS0043069,31
RTS0043070,27
RTS0043071,33
RTS0043072,17
RTS0043073,33
RTS0043074,30
RTS0043075,24
RTS0043076,31
RTS0043077,32
RTS0043078,24
RTS0043079,38
RTS0043080,33
RTS0043081,23
RTS0043082,29
RTS0043083,27
RTS0043084,12
RTS0043085,26
RTS0043086,30
RTS0043087,27
RTS0043088,33
RTS0043089,29
RTS0043090,29
RTS0043091,18
RTS0043092,16
RTS0043093,36
RTS0043094,32
RTS0043095,34
RTS0043096,20
RTS0043097,20
RTS0043098,28
RTS0043099,37
RTS0043100,18
RTS0043101,37
RTS0043102,27
RTS0043103,38
RTS0043104,38
RTS0043105,26
RTS0043106,43
RTS0043107,32
RTS0043108,23
RTS0043109,27
RTS0043110,28
RTS0043111,20
RTS0043112,23
RTS0043113,20
RTS0043114,27
RTS0043115,20
RTS0043116,43
RTS0043117,23
RTS0043118,17
RTS0043119,33
RTS0043120,44
RTS0043121,18
RTS0043122,28
RTS0043123,19
RTS0043124,34
RTS0043125,15
RTS0043126,22
RTS0043127,33
RTS0043128,28
RTS0043129,31
RTS0043130,33
RTS0043131,28
RTS0043132,25
RTS0043133,18
RTS0043134,20
RTS0043135,31
RTS0043136,33
RTS0043137,29
RTS0043138,40
RTS0043139,17
RTS0043140,23
RTS0043141,19
RTS0043142,28
RTS0043143,31
RTS0043144,23
RTS0043145,23
RTS0043146,19
RTS0043147,21
RTS0043148,25
RTS0043149,19
RTS0043150,9
RTS0043151,22
RTS0043152,39
RTS0043153,26
RTS0043154,27
RTS0043155,34
RTS0043156,18
RTS0043157,32
RTS0043159,38
RTS0043160,46
RTS0043161,39
RTS0043162,30
RTS0043163,46
RTS0043164,23
RTS0043165,50
RTS0043167,32
RTS0043168,33
RTS0043169,20
RTS0043170,28
RTS0043171,19
RTS0043172,43
RTS0043173,19
RTS0043174,21
RTS0043175,19
RTS0043176,23
RTS0043177,22
RTS0043178,32
RTS0043179,35
RTS0043180,27
RTS0043181,29
RTS0043182,37
RTS0043183,36
RTS0043184,20
RTS0043185,29
RTS0043186,49
RTS0043187,27
RTS0043188,27
RTS0043189,40
RTS0043190,36
RTS0043191,26
RTS0043192,14
RTS0043193,28
RTS0043194,27
RTS0043195,29
RTS0043196,43
RTS0043197,24
RTS0043198,26
RTS0043199,31
RTS0043200,26
RTS0043201,21
RTS0043202,28
RTS0043203,17
RTS0043204,39
RTS0043205,34
RTS0043206,30
RTS0043207,32
RTS0043208,36
RTS0043209,20
RTS0043210,19
RTS0043211,24
RTS0043212,18
RTS0043213,25
RTS0043214,19
RTS0043215,24
RTS0043216,30
RTS0043217,22
RTS0043218,22
RTS0043219,22
RTS0043220,30
RTS0043221,22
RTS0043222,29
RTS0043223,29
RTS0043224,22
RTS0043225,21
RTS0043226,23
RTS0043227,28
RTS0043228,30
RTS0043229,32
RTS0043230,48
RTS0043231,25
RTS0043232,28
RTS0043233,36
RTS0043234,23
RTS0043235,36
RTS0043236,17
RTS0043237,27
RTS0043238,28
RTS0043239,20
RTS0043240,30
RTS0043241,40
RTS0043242,33
RTS0043243,40
RTS0043244,28
RTS0043245,29
RTS0043246,30
RTS0043247,27
RTS0043248,18
RTS0043249,29
RTS0043250,36
RTS0043251,27
RTS0043252,38
RTS0043253,24
RTS0043254,23
RTS0043255,21
RTS0043256,33
RTS0043257,22
RTS0043258,25
RTS0043259,23
RTS0043260,17
RTS0043261,29
RTS0043262,28
RTS0043263,27
RTS0043264,19
RTS0043265,29
RTS0043266,30
RTS0043267,28
RTS0043268,22
RTS0043269,30
RTS0043270,42
RTS0043271,35
RTS0043272,26
RTS0043273,37
RTS0043274,32
RTS0043275,22
RTS0043276,23
RTS0043277,25
RTS0043278,25
RTS0043279,28
RTS0043280,41
RTS0043281,20
RTS0043282,38
RTS0043283,25
RTS0043284,33
RTS0043285,23
RTS0043286,29
RTS0043287,39
RTS0043288,44
RTS0043289,44
RTS0043290,20
RTS0043291,42
RTS0043292,38
RTS0043293,21
RTS0043294,29
RTS0043295,37
RTS0043296,28
RTS0043297,19
RTS0043299,29
RTS0043300,30
RTS0043301,27
RTS0043302,23
RTS0043303,31
RTS0043304,22
RTS0043305,27
RTS0043306,25
RTS0043307,21
RTS0043308,19
RTS0043309,34
RTS0043310,36
RTS0043311,18
RTS0043312,36
RTS0043313,33
RTS0043314,32
RTS0043315,19
RTS0043316,18
RTS0043317,21
RTS0043318,16
RTS0043319,18
RTS0043320,21
RTS0043321,24
RTS0043322,23
RTS0043323,37
RTS0043324,27
RTS0043325,20
RTS0043326,32
RTS0043327,22
RTS0043328,27
RTS0043329,24
RTS0043330,23
RTS0043331,33
RTS0043332,42
RTS0043333,26
RTS0043334,17
RTS0043335,23
RTS0043336,36
RTS0043337,17
RTS0043338,36
RTS0043339,26
RTS0043340,14
RTS0043341,25
RTS0043342,26
RTS0043343,26
RTS0043344,29
RTS0043345,24
RTS0043346,26
RTS0043347,34
RTS0043348,29
RTS0043349,34
RTS0043350,35
RTS0043351,31
RTS0043352,49
RTS0043353,40
RTS0043354,20
RTS0043355,35
RTS0043356,30
RTS0043357,26
RTS0043358,27
RTS0043359,22
RTS0043360,30
RTS0043361,46
RTS0043362,32
RTS0043363,28
RTS0043364,26
RTS0043365,35
RTS0043366,30
RTS0043367,20
RTS0043368,26
RTS0043369,30
RTS0043370,21
RTS0043371,44
RTS0043372,35
RTS0043373,28
RTS0043374,34
RTS0043375,33
RTS0043376,82
RTS0043377,140
RTS0043378,53
RTS0043379,67
RTS0043380,78
RTS0043381,17
RTS0043382,24
RTS0043383,30
RTS0043384,21
RTS0043385,20
RTS0043386,20
RTS0043387,30
RTS0043388,18
RTS0043389,32
RTS0043390,17
RTS0043391,31
RTS0043392,31
RTS0043393,19
RTS0043394,22
RTS0043395,33
RTS0043396,32
RTS0043397,30
RTS0043398,34
RTS0043399,35
RTS0043400,23
RTS0043401,24
RTS0043402,27
RTS0043403,33
RTS0043404,29
RTS0043405,22
RTS0043406,29
RTS0043407,31
RTS0043408,27
RTS0043409,19
RTS0043410,34
RTS0043411,26
RTS0043412,20
RTS0043413,10
RTS0043414,32
RTS0043415,31
RTS0043416,29
RTS0043417,21
RTS0043418,30
RTS0043419,34
RTS0043420,11
RTS0043421,40
RTS0043422,24
RTS0043423,41
RTS0043424,36
RTS0043425,40
RTS0043426,30
RTS0043427,25
RTS0043428,26
RTS0043429,27
RTS0043430,21
RTS0043431,32
RTS0043432,29
RTS0043433,11
RTS0043434,33
RTS0043435,29
RTS0043436,30
RTS0043437,27
RTS0043438,32
RTS0043439,33
RTS0043440,31
RTS0043441,27
RTS0043442,33
RTS0043443,20
RTS0043444,27
RTS0043445,23
RTS0043446,31
RTS0043447,26
RTS0043448,33
RTS0043449,14
RTS0043450,26
RTS0043451,21
RTS0043452,27
RTS0043453,36
RTS0043454,28
RTS0043455,30
RTS0043456,19
RTS0043457,26
RTS0043458,24
RTS0043459,23
RTS0043460,27
RTS0043461,28
RTS0043462,33
RTS0043463,27
RTS0043464,28
RTS0043465,41
RTS0043466,34
RTS0043467,42
RTS0043468,22
RTS0043469,26
RTS0043470,24
RTS0043471,26
RTS0043472,28
RTS0043473,22
RTS0043474,31
RTS0043475,32
RTS0043476,33
RTS0043477,26
RTS0043478,26
RTS0043479,26
RTS0043480,24
RTS0043481,34
RTS0043482,45
RTS0043483,38
RTS0043484,27
RTS0043485,30
RTS0043486,29
RTS0043487,37
RTS0043488,35
RTS0043489,37
RTS0043490,34
RTS0043491,35
RTS0043492,31
RTS0043493,34
RTS0043494,37
RTS0043495,44
RTS0043496,24
RTS0043497,27
RTS0043498,18
RTS0043499,27
RTS0043500,25
RTS0043501,27
RTS0043502,33
RTS0043503,16
RTS0043504,32
RTS0043505,31
RTS0043506,28
RTS0043507,24
RTS0043508,26
RTS0043509,48
RTS0043510,35
RTS0043511,31
RTS0043512,23
RTS0043513,21
RTS0043514,27
RTS0043515,26
RTS0043516,29
RTS0043517,24
RTS0043518,26
RTS0043519,37
RTS0043520,36
RTS0043521,21
RTS0043522,16
RTS0043523,26
RTS0043524,24
RTS0043525,31
RTS0043526,29
RTS0043527,14
RTS0043528,24
RTS0043529,18
RTS0043530,24
RTS0043531,29
RTS0043532,25
RTS0043533,31
RTS0043534,33
RTS0043535,31
RTS0043536,24
RTS0043537,22
RTS0043538,27
RTS0043539,31
RTS0043540,21
RTS0043541,27
RTS0043542,33
RTS0043543,24
RTS0043544,23
RTS0043545,19
RTS0043546,31
RTS0043547,32
RTS0043548,34
RTS0043549,25
RTS0043550,24
RTS0043551,23
RTS0043552,32
RTS0043553,31
RTS0043554,17
RTS0043555,26
RTS0043556,23
RTS0043557,25
RTS0043558,28
RTS0043559,20
RTS0043560,34
RTS0043561,25
RTS0043562,26
RTS0043563,17
RTS0043564,21
RTS0043565,22
RTS0043566,28
RTS0043567,20
RTS0043568,24
RTS0043569,31
RTS0043570,17
RTS0043571,20
RTS0043572,26
RTS0043573,38
RTS0043574,28
RTS0043575,29
RTS0043576,30
RTS0043577,21
RTS0043578,17
RTS0043579,16
RTS0043580,18
RTS0043581,25
RTS0043582,42
RTS0043583,14
RTS0043584,28
RTS0043585,23
RTS0043586,13
RTS0043587,34
RTS0043588,20
RTS0043589,33
RTS0043590,36
RTS0043591,17
RTS0043592,20
RTS0043593,22
RTS0043594,16
RTS0043595,25
RTS0043596,15
RTS0043597,38
RTS0043598,23
RTS0043599,17
RTS0043600,28
RTS0043601,18
RTS0043602,18
RTS0043603,16
RTS0043604,34
RTS0043605,15
RTS0043606,30
RTS0043607,20
RTS0043608,17
RTS0043609,23
RTS0043610,32
RTS0043611,23
RTS0043612,26
RTS0043613,17
RTS0043614,22
RTS0043615,31
RTS0043616,31
RTS0043617,26
RTS0043618,20
RTS0043619,29
RTS0043620,20
RTS0043621,31
RTS0043622,26
RTS0043623,24
RTS0043624,34
RTS0043625,30
RTS0043626,31
RTS0043627,30
RTS0043628,32
RTS0043629,17
RTS0043630,21
RTS0043631,19
RTS0043632,26
RTS0043633,29
RTS0043634,29
RTS0043635,27
RTS0043636,24
RTS0043637,23
RTS0043638,27
RTS0043639,27
RTS0043640,31
RTS0043641,67
RTS0043642,35
RTS0043643,27
RTS0043644,56
RTS0043645,54
RTS0043646,37
RTS0043647,19
RTS0043648,22
RTS0043649,22
RTS0043650,22
RTS0043651,15
RTS0043652,25
RTS0043653,14
RTS0043654,17
RTS0043655,23
RTS0043656,23
RTS0043657,36
RTS0043658,28
RTS0043659,18
RTS0043660,23
RTS0043661,35
RTS0043663,25
RTS0043664,22
RTS0043665,29
RTS0043666,16
RTS0043667,23
RTS0043668,25
RTS0043669,19
RTS0043670,12
RTS0043671,27
RTS0043672,32
RTS0043673,27
RTS0043674,30
RTS0043675,31
RTS0043676,23
RTS0043677,25
RTS0043678,21
RTS0043679,21
RTS0043680,24
RTS0043681,28
RTS0043682,20
RTS0043683,36
RTS0043684,33
RTS0043685,34
RTS0043686,30
RTS0043687,30
RTS0043688,31
RTS0043689,21
RTS0043690,18
RTS0043691,33
RTS0043692,21
RTS0043693,28
RTS0043694,27
RTS0043695,23
RTS0043696,32
RTS0043697,34
RTS0043698,22
RTS0043699,32
RTS0043700,26
RTS0043701,31
RTS0043702,23
RTS0043703,22
RTS0043704,28
RTS0043705,19
RTS0043706,37
RTS0043707,38
RTS0043708,23
RTS0043709,20
RTS0043710,36
RTS0043711,26
RTS0043712,14
RTS0043713,19
RTS0043714,21
RTS0043715,31
RTS0043716,25
RTS0043717,29
RTS0043718,23
RTS0043719,33
RTS0043720,30
RTS0043721,23
RTS0043722,22
RTS0043723,21
RTS0043724,25
RTS0043725,32
RTS0043726,31
RTS0043727,26
RTS0043728,28
RTS0043729,36
RTS0043730,22
RTS0043731,26
RTS0043732,21
RTS0043733,27
RTS0043734,30
RTS0043735,33
RTS0043736,21
RTS0043737,32
RTS0043738,23
RTS0043739,18
RTS0043740,25
RTS0043741,27
RTS0043742,29
RTS0043743,25
RTS0043744,30
RTS0043745,35
RTS0043746,18
RTS0043747,35
RTS0043748,25
RTS0043749,27
RTS0043750,33
RTS0043751,27
RTS0043752,33
RTS0043753,27
RTS0043754,24
RTS0043755,44
RTS0043756,18
RTS0043757,21
RTS0043758,19
RTS0043759,26
RTS0043760,29
RTS0043761,28
RTS0043762,20
RTS0043763,15
RTS0043764,27
RTS0043765,24
RTS0043766,17
RTS0043767,10
RTS0043768,18
RTS0043769,26
RTS0043770,15
RTS0043771,15
RTS0043772,24
RTS0043773,25
RTS0043774,30
RTS0043775,21
RTS0043776,14
RTS0043777,21
RTS0043778,25
RTS0043779,24
RTS0043780,26
RTS0043781,27
RTS0043782,29
RTS0043783,22
RTS0043784,26
RTS0043785,22
RTS0043786,31
RTS0043787,21
RTS0043788,22
RTS0043789,28
RTS0043790,28
RTS0043791,18
RTS0043792,34
RTS0043793,26
RTS0043794,17
RTS0043795,22
RTS0043796,45
RTS0043797,26
RTS0043798,17
RTS0043799,29
RTS0043800,19
RTS0043801,26
RTS0043802,29
RTS0043803,31
RTS0043804,23
RTS0043805,24
RTS0043806,19
RTS0043807,20
RTS0043808,38
RTS0043809,31
RTS0043810,30
RTS0043811,18
RTS0043812,21
RTS0043813,27
RTS0043814,25
RTS0043815,24
RTS0043816,30
RTS0043817,15
RTS0043818,31
RTS0043819,25
RTS0043820,28
RTS0043821,26
RTS0043822,23
RTS0043823,20
RTS0043824,37
RTS0043825,17
RTS0043826,23
RTS0043827,24
RTS0043828,17
RTS0043829,17
RTS0043830,15
RTS0043831,25
RTS0043832,25
RTS0043833,28
RTS0043834,19
RTS0043835,20
RTS0043836,30
RTS0043837,27
RTS0043838,15
RTS0043839,18
RTS0043840,41
RTS0043841,22
RTS0043842,16
RTS0043843,23
RTS0043844,36
RTS0043845,27
RTS0043846,22
RTS0043847,24
RTS0043848,34
RTS0043849,31
RTS0043850,36
RTS0043851,33
RTS0043852,24
RTS0043853,34
RTS0043854,26
RTS0043856,14
RTS0043857,17
RTS0043858,28
RTS0043859,34
RTS0043860,29
RTS0043861,52
RTS0043862,59
RTS0043863,30
RTS0043864,38
RTS0043865,23
RTS0043866,39
RTS0043867,31
RTS0043868,24
RTS0043869,20
RTS0043870,16
RTS0043871,37
RTS0043872,38
RTS0043873,28
RTS0043874,34
RTS0043875,13
RTS0043876,26
RTS0043877,13
RTS0043878,23
RTS0043879,28
RTS0043880,30
RTS0043881,23
RTS0043882,26
RTS0043883,34
RTS0043884,19
RTS0043885,22
RTS0043886,19
RTS0043887,28
RTS0043888,22
RTS0043889,23
RTS0043890,27
RTS0043891,34
RTS0043892,37
RTS0043893,16
RTS0043894,30
RTS0043895,24
RTS0043896,26
RTS0043897,41
RTS0043898,46
RTS0043899,29
RTS0043900,27
RTS0043901,38
RTS0043902,21
RTS0043903,30
RTS0043904,33
RTS0043905,28
RTS0043906,9
RTS0043907,34
RTS0043908,11
RTS0043909,26
RTS0043910,39
RTS0043911,34
RTS0043912,53
RTS0043913,20
RTS0043914,27
RTS0043915,19
RTS0043916,22
RTS0043917,23
RTS0043918,28
RTS0043919,27
RTS0043920,49
RTS0043921,26
RTS0043922,18
RTS0043923,30
RTS0043924,29
RTS0043925,33
RTS0043926,31
RTS0043927,26
RTS0043928,25
RTS0043929,25
RTS0043930,24
RTS0043931,33
RTS0043932,21
RTS0043933,24
RTS0043934,24
RTS0043935,36
RTS0043936,27
RTS0043937,18
RTS0043938,14
RTS0043939,13
RTS0043940,26
RTS0043941,21
RTS0043942,29
RTS0043943,32
RTS0043944,24
RTS0043945,34
RTS0043946,20
RTS0043947,29
RTS0043948,24
RTS0043949,26
RTS0043950,24
RTS0043951,20
RTS0043952,22
RTS0043953,25
RTS0043954,18
RTS0043955,24
RTS0043956,37
RTS0043957,27
RTS0043958,32
RTS0043959,21
RTS0043960,23
RTS0043961,39
RTS0043962,30
RTS0043963,26
RTS0043964,22
RTS0043965,22
RTS0043966,24
RTS0043967,21
RTS0043968,28
RTS0043969,18
RTS0043970,35
RTS0043971,23
RTS0043972,33
RTS0043973,24
RTS0043974,28
RTS0043975,31
RTS0043976,25
RTS0043977,23
RTS0043978,18
RTS0043979,26
RTS0043980,22
RTS0043981,26
RTS0043982,28
RTS0043983,33
RTS0043984,22
RTS0043985,31
RTS0043986,22
RTS0043987,32
RTS0043988,18
RTS0043989,23
RTS0043990,30
RTS0043991,21
RTS0043992,26
RTS0043993,15
RTS0043994,30
RTS0043996,25
RTS0043997,16
RTS0043998,27
RTS0043999,24
RTS0044000,19
RTS0044001,29
RTS0044002,28
RTS0044003,30
RTS0044004,40
RTS0044005,20
RTS0044006,26
RTS0044007,32
RTS0044008,17
RTS0044009,23
RTS0044010,32
RTS0044011,39
RTS0044012,71
RTS0044013,49
RTS0044014,58
RTS0044015,46
RTS0044016,40
RTS0044017,27
RTS0044018,19
RTS0044019,31
RTS0044020,41
RTS0044021,27
RTS0044022,35
RTS0044023,31
RTS0044024,28
RTS0044025,39
RTS0044026,23
RTS0044027,20
RTS0044028,30
RTS0044029,21
RTS0044030,24
RTS0044031,29
RTS0044032,34
RTS0044033,21
RTS0044034,25
RTS0044035,30
RTS0044036,40
RTS0044037,37
RTS0044038,26
RTS0044039,25
RTS0044040,23
RTS0044041,21
RTS0044042,31
RTS0044043,23
RTS0044044,33
RTS0044045,21
RTS0044046,33
RTS0044047,21
RTS0044048,19
RTS0044049,19
RTS0044050,20
RTS0044051,24
RTS0044052,29
RTS0044053,32
RTS0044054,23
RTS0044055,40
RTS0044056,30
RTS0044057,21
RTS0044058,21
RTS0044059,26
RTS0044060,13
RTS0044061,24
RTS0044062,34
RTS0044063,32
RTS0044064,36
RTS0044065,32
RTS0044067,19
RTS0044068,39
RTS0044069,28
RTS0044070,24
RTS0044071,25
RTS0044072,30
RTS0044073,26
RTS0044074,37
RTS0044075,22
RTS0044076,15
RTS0044077,28
RTS0044078,16
RTS0044079,23
RTS0044080,28
RTS0044081,22
RTS0044082,28
RTS0044083,24
RTS0044084,19
RTS0044085,18
RTS0044086,23
RTS0044087,21
RTS0044088,28
RTS0044089,24
RTS0044090,27
RTS0044091,23
RTS0044092,24
RTS0044093,19
RTS0044094,18
RTS0044095,16
RTS0044096,11
RTS0044097,21
RTS0044098,23
RTS0044099,11
RTS0044100,16
RTS0044101,19
RTS0044102,25
RTS0044103,22
RTS0044104,22
RTS0044105,21
RTS0044106,34
RTS0044107,25
RTS0044108,48
RTS0044109,26
RTS0044110,26
RTS0044111,38
RTS0044112,25
RTS0044113,29
RTS0044114,35
RTS0044115,33
RTS0044116,39
RTS0044117,24
RTS0044118,32
RTS0044119,26
RTS0044120,41
RTS0044121,21
RTS0044122,31
RTS0044123,24
RTS0044124,17
RTS0044125,25
RTS0044126,37
RTS0044127,41
RTS0044128,34
RTS0044129,38
RTS0044130,25
RTS0044131,31
RTS0044132,33
RTS0044133,41
RTS0044134,22
RTS0044135,30
RTS0044136,23
RTS0044137,23
RTS0044138,46
RTS0044139,44
RTS0044140,48
RTS0044141,37
RTS0044142,31
RTS0044143,27
RTS0044144,31
RTS0044145,13
RTS0044146,29
RTS0044147,27
RTS0044148,30
RTS0044149,35
RTS0044150,24
RTS0044151,31
RTS0044152,40
RTS0044153,37
RTS0044154,36
RTS0044155,54
RTS0044156,29
RTS0044157,21
RTS0044158,23
RTS0044159,27
RTS0044160,28
RTS0044161,29
RTS0044162,31
RTS0044163,35
RTS0044164,31
RTS0044165,21
RTS0044166,27
RTS0044167,27
RTS0044168,30
RTS0044169,34
RTS0044170,35
RTS0044171,25
RTS0044172,28
RTS0044173,27
RTS0044174,30
RTS0044175,36
RTS0044176,25
RTS0044177,32
RTS0044178,31
RTS0044180,23
RTS0044181,34
RTS0044182,33
RTS0044183,23
RTS0044184,33
RTS0044185,22
RTS0044186,23
RTS0044187,36
RTS0044188,28
RTS0044189,30
RTS0044190,19
RTS0044191,28
RTS0044192,24
RTS0044193,30
RTS0044194,38
RTS0044195,35
RTS0044196,40
RTS0044197,23
RTS0044198,26
RTS0044199,20
RTS0044200,33
RTS0044206,35
RTS0044207,28
RTS0044208,31
RTS0044209,16
RTS0044210,26
RTS0044211,24
RTS0044212,31
RTS0044213,27
RTS0044214,33
RTS0044215,35
RTS0044216,32
RTS0044217,36
RTS0044218,51
RTS0044219,43
RTS0044220,26
RTS0044221,23
RTS0044222,19
RTS0044223,25
RTS0044224,29
RTS0044225,16
RTS0044226,29
RTS0044227,34
RTS0044228,21
RTS0044229,19
RTS0044230,23
RTS0044231,11
RTS0044232,26
RTS0044233,19
RTS0044234,25
RTS0044235,26
RTS0044236,35
RTS0044237,57
RTS0044238,38
RTS0044239,26
RTS0044240,33
RTS0044241,25
RTS0044242,27
RTS0044243,32
RTS0044244,27
RTS0044245,25
RTS0044246,34
RTS0044247,21
RTS0044248,28
RTS0044249,32
RTS0044250,22
RTS0044251,44
RTS0044252,35
RTS0044253,36
RTS0044254,19
RTS0044255,36
RTS0044256,38
RTS0044257,35
RTS0044258,42
RTS0044259,34
RTS0044260,18
RTS0044261,57
RTS0044262,42
RTS0044263,26
RTS0044264,29
RTS0044265,37
RTS0044266,35
RTS0044267,17
RTS0044268,18
RTS0044269,29
RTS0044270,26
RTS0044271,29
RTS0044272,23
RTS0044273,34
RTS0044274,32
RTS0044275,26
RTS0044276,35
RTS0044277,29
RTS0044278,25
RTS0044279,23
RTS0044280,23
RTS0044281,42
RTS0044282,41
RTS0044283,31
RTS0044284,28
RTS0044285,24
RTS0044286,24
RTS0044287,32
RTS0044288,25
RTS0044289,24
RTS0044290,32
RTS0044291,32
RTS0044292,31
RTS0044293,17
RTS0044294,26
RTS0044295,23
RTS0044296,28
RTS0044297,30
RTS0044298,32
RTS0044299,29
RTS0044300,29
RTS0044301,43
RTS0044302,22
RTS0044303,26
RTS0044304,27
RTS0044305,23
RTS0044306,34
RTS0044307,19
RTS0044308,37
RTS0044309,30
RTS0044310,46
RTS0044311,38
RTS0044312,26
RTS0044313,22
RTS0044314,27
RTS0044315,20
RTS0044316,21
RTS0044317,36
RTS0044318,40
RTS0044319,32
RTS0044320,6
RTS0044321,33
RTS0044322,28
RTS0044323,37
RTS0044324,23
RTS0044325,25
RTS0044326,23
RTS0044327,27
RTS0044328,21
RTS0044329,24
RTS0044330,16
RTS0044331,30
RTS0044332,37
RTS0044333,45
RTS0044334,37
RTS0044335,51
RTS0044336,27
RTS0044337,36
RTS0044338,23
RTS0044339,27
RTS0044340,14
RTS0044341,28
RTS0044342,26
RTS0044343,29
RTS0044344,32
RTS0044345,27
RTS0044346,39
RTS0044347,30
RTS0044348,36
RTS0044349,37
RTS0044350,43
RTS0044351,32
RTS0044352,25
RTS0044353,56
RTS0044354,22
RTS0044355,29
RTS0044356,26
RTS0044357,35
RTS0044358,26
RTS0044359,30
RTS0044360,35
RTS0044361,33
RTS0044362,33
RTS0044363,27
RTS0044364,25
RTS0044365,23
RTS0044366,37
RTS0044367,24
RTS0044368,36
RTS0044369,35
RTS0044370,44
RTS0044371,28
RTS0044372,26
RTS0044373,36
RTS0044374,33
RTS0044375,41
RTS0044376,25
RTS0044377,31
RTS0044378,38
RTS0044379,41
RTS0044380,33
RTS0044381,31
RTS0044382,31
RTS0044383,38
RTS0044384,27
RTS0044385,31
RTS0044386,32
RTS0044387,24
RTS0044388,34
RTS0044389,25
RTS0044390,20
RTS0044391,34
RTS0044392,43
RTS0044393,58
RTS0044394,32
RTS0044395,28
RTS0044396,30
RTS0044397,29
RTS0044399,17
RTS0044400,31
RTS0044401,27
RTS0044402,30
RTS0044403,28
RTS0044404,41
RTS0044405,34
RTS0044406,29
RTS0044407,22
RTS0044408,33
RTS0044409,28
RTS0044410,26
RTS0044411,29
RTS0044412,28
RTS0044413,21
RTS0044414,27
RTS0044415,25
RTS0044416,32
RTS0044417,38
RTS0044418,36
RTS0044419,40
RTS0044420,41
RTS0044421,28
RTS0044422,32
RTS0044423,29
RTS0044424,21
RTS0044425,31
RTS0044426,25
RTS0044427,30
RTS0044428,27
RTS0044429,48
RTS0044430,29
RTS0044431,23
RTS0044432,47
RTS0044433,24
RTS0044434,29
RTS0044435,23
RTS0044436,29
RTS0044437,28
RTS0044438,32
RTS0044439,27
RTS0044440,26
RTS0044441,40
RTS0044442,29
RTS0044443,48
RTS0044444,14
RTS0044445,26
RTS0044446,29
RTS0044447,33
RTS0044448,24
RTS0044449,29
RTS0044450,28
RTS0044451,39
RTS0044452,34
RTS0044453,23
RTS0044454,33
RTS0044455,28
RTS0044456,28
RTS0044457,43
RTS0044458,24
RTS0044459,24
RTS0044460,33
RTS0044461,32
RTS0044462,13
RTS0044463,26
RTS0044464,30
RTS0044465,37
RTS0044466,36
RTS0044467,27
RTS0044468,41
RTS0044469,18
RTS0044470,34
RTS0044471,27
RTS0044472,39
RTS0044473,19
RTS0044474,45
RTS0044475,43
RTS0044476,36
RTS0044477,34
RTS0044478,24
RTS0044479,23
RTS0044480,27
RTS0044481,36
RTS0044482,47
RTS0044483,27
RTS0044484,26
RTS0044485,41
RTS0044486,42
RTS0044487,33
RTS0044488,35
RTS0044489,30
RTS0044490,19
RTS0044491,25
RTS0044492,20
RTS0044493,23
RTS0044494,28
RTS0044495,28
RTS0044496,33
RTS0044497,36
RTS0044498,31
RTS0044499,58
RTS0044500,47
RTS0044501,37
RTS0044502,32
RTS0044503,22
RTS0044504,28
RTS0044505,35
RTS0044506,37
RTS0044507,23
RTS0044508,24
RTS0044509,48
RTS0044510,25
RTS0044511,18
RTS0044512,29
RTS0044513,27
RTS0044514,21
RTS0044515,42
RTS0044516,38
RTS0044517,32
RTS0044518,33
RTS0044519,32
RTS0044520,32
RTS0044521,32
RTS0044522,20
RTS0044523,31
RTS0044524,18
RTS0044525,30
RTS0044526,19
RTS0044527,30
RTS0044528,32
RTS0044529,27
RTS0044530,17
RTS0044531,26
RTS0044532,12
RTS0044533,21
RTS0044534,15
RTS0044535,26
RTS0044536,25
RTS0044537,31
RTS0044538,32
RTS0044539,26
RTS0044540,19
RTS0044541,24
RTS0044542,20
RTS0044543,35
RTS0044544,20
RTS0044545,17
RTS0044546,41
RTS0044547,23
RTS0044548,16
RTS0044549,36
RTS0044550,31
RTS0044551,22
RTS0044552,33
RTS0044553,29
RTS0044554,22
RTS0044555,36
RTS0044556,23
RTS0044557,25
RTS0044558,27
RTS0044559,24
RTS0044560,25
RTS0044561,19
RTS0044562,24
RTS0044563,46
RTS0044564,36
RTS0044565,19
RTS0044566,30
RTS0044567,23
RTS0044568,23
RTS0044569,25
RTS0044570,16
RTS0044571,19
RTS0044572,24
RTS0044573,19
RTS0044574,24
RTS0044575,25
RTS0044576,22
RTS0044577,23
RTS0044578,40
RTS0044579,29
RTS0044580,27
RTS0044581,30
RTS0044582,32
RTS0044583,26
RTS0044584,24
RTS0044585,22
RTS0044586,32
RTS0044587,21
RTS0044588,25
RTS0044589,24
RTS0044590,26
RTS0044591,19
RTS0044592,19
RTS0044593,26
RTS0044594,20
RTS0044595,25
RTS0044596,36
RTS0044597,30
RTS0044598,37
RTS0044599,30
RTS0044600,29
RTS0044601,23
RTS0044602,34
RTS0044603,14
RTS0044604,27
RTS0044605,28
RTS0044606,19
RTS0044607,34
RTS0044608,11
RTS0044609,15
RTS0044610,18
RTS0044611,34
RTS0044612,18
RTS0044613,29
RTS0044614,28
RTS0044615,18
RTS0044616,26
RTS0044617,29
RTS0044618,29
RTS0044619,26
RTS0044620,28
RTS0044621,32
RTS0044622,35
RTS0044623,49
RTS0044624,32
RTS0044625,23
RTS0044626,31
RTS0044627,11
RTS0044628,19
RTS0044629,35
RTS0044630,26
RTS0044631,24
RTS0044632,39
RTS0044633,26
RTS0044634,34
RTS0044635,28
RTS0044636,19
RTS0044637,27
RTS0044638,21
RTS0044639,25
RTS0044640,17
RTS0044641,31
RTS0044642,20
RTS0044643,32
RTS0044644,30
RTS0044645,36
RTS0044646,20
RTS0044647,15
RTS0044648,13
RTS0044649,26
RTS0044650,23
RTS0044651,21
RTS0044652,25
RTS0044653,31
RTS0044654,23
RTS0044655,38
RTS0044656,53
RTS0044657,35
RTS0044658,85
RTS0044659,51
RTS0044660,42
RTS0044661,31
RTS0044662,20
RTS0044663,32
RTS0044664,31
RTS0044665,33
RTS0044666,20
RTS0044667,24
RTS0044668,23
RTS0044669,29
RTS0044670,22
RTS0044671,26
RTS0044672,28
RTS0044673,25
RTS0044674,26
RTS0044675,27
RTS0044676,23
RTS0044677,20
RTS0044678,22
RTS0044679,36
RTS0044680,32
RTS0044681,19
RTS0044682,28
RTS0044683,20
RTS0044684,26
RTS0044685,33
RTS0044686,24
RTS0044687,34
RTS0044688,36
RTS0044689,29
RTS0044690,22
RTS0044691,27
RTS0044692,27
RTS0044693,46
RTS0044694,24
RTS0044695,20
RTS0044696,26
RTS0044697,26
RTS0044698,23
RTS0044699,29
RTS0044700,27
RTS0044701,22
RTS0044702,13
RTS0044703,21
RTS0044704,20
RTS0044705,16
RTS0044706,14
RTS0044707,27
RTS0044708,28
RTS0044709,25
RTS0044710,20
RTS0044711,26
RTS0044712,36
RTS0044714,22
RTS0044715,24
RTS0044716,33
RTS0044717,20
RTS0044718,31
RTS0044719,18
RTS0044720,32
RTS0044721,30
RTS0044722,34
RTS0044723,17
RTS0044724,35
RTS0044725,26
RTS0044726,34
RTS0044727,22
RTS0044728,18
RTS0044729,21
RTS0044730,35
RTS0044731,40
RTS0044732,36
RTS0044733,12
RTS0044734,24
RTS0044735,42
RTS0044736,38
RTS0044737,17
RTS0044738,20
RTS0044739,25
RTS0044740,19
RTS0044741,16
RTS0044742,34
RTS0044743,29
RTS0044744,26
RTS0044745,29
RTS0044746,39
RTS0044747,17
RTS0044748,16
RTS0044749,19
RTS0044750,36
RTS0044751,24
RTS0044752,27
RTS0044753,30
RTS0044754,23
RTS0044755,26
RTS0044756,27
RTS0044757,26
RTS0044758,23
RTS0044759,30
RTS0044760,21
RTS0044761,27
RTS0044762,34
RTS0044763,30
RTS0044764,23
RTS0044765,18
RTS0044766,23
RTS0044767,20
RTS0044768,23
RTS0044769,22
RTS0044770,20
RTS0044771,24
RTS0044772,18
RTS0044773,25
RTS0044774,26
RTS0044775,35
RTS0044776,30
RTS0044777,26
RTS0044778,33
RTS0044779,36
RTS0044780,33
RTS0044781,37
RTS0044782,35
RTS0044783,30
RTS0044784,29
RTS0044785,21
RTS0044786,28
RTS0044787,28
RTS0044788,34
RTS0044789,39
RTS0044790,29
RTS0044791,51
RTS0044792,49
RTS0044793,21
RTS0044794,33
RTS0044795,24
RTS0044796,41
RTS0044797,33
RTS0044798,29
RTS0044799,31
RTS0044800,36
RTS0044801,25
RTS0044802,27
RTS0044803,18
RTS0044804,35
RTS0044805,42
RTS0044806,29
RTS0044807,25
RTS0044808,24
RTS0044809,23
RTS0044810,28
RTS0044811,27
RTS0044812,28
RTS0044813,42
RTS0044814,29
RTS0044815,25
RTS0044816,24
RTS0044817,29
RTS0044818,32
RTS0044819,26
RTS0044820,22
RTS0044821,23
RTS0044822,20
RTS0044823,36
RTS0044824,19
RTS0044825,33
RTS0044826,27
RTS0044827,36
RTS0044828,30
RTS0044829,37
RTS0044830,26
RTS0044831,16
RTS0044832,26
RTS0044833,28
RTS0044834,28
RTS0044835,26
RTS0044836,29
RTS0044837,19
RTS0044838,45
RTS0044839,34
RTS0044840,26
RTS0044841,20
RTS0044842,26
RTS0044843,21
RTS0044844,28
RTS0044845,21
RTS0044846,20
RTS0044847,17
RTS0044848,35
RTS0044849,40
RTS0044850,30
RTS0044851,42
RTS0044852,19
RTS0044853,38
RTS0044854,26
RTS0044855,24
RTS0044856,26
RTS0044857,26
RTS0044858,23
RTS0044859,30
RTS0044860,34
RTS0044861,20
RTS0044862,24
RTS0044863,28
RTS0044864,22
RTS0044865,22
RTS0044866,49
RTS0044867,42
RTS0044868,39
RTS0044869,40
RTS0044870,32
RTS0044871,17
RTS0044872,19
RTS0044873,25
RTS0044874,12
RTS0044875,29
RTS0044876,17
RTS0044877,21
RTS0044878,25
RTS0044879,22
RTS0044880,35
RTS0044881,25
RTS0044882,28
RTS0044883,23
RTS0044884,35
RTS0044885,20
RTS0044886,38
RTS0044887,22
RTS0044888,25
RTS0044889,19
RTS0044890,18
RTS0044891,17
RTS0044892,31
RTS0044893,31
RTS0044894,30
RTS0044895,28
RTS0044896,36
RTS0044897,28
RTS0044898,28
RTS0044899,32
RTS0044900,24
RTS0044901,30
RTS0044902,32
RTS0044903,38
RTS0044904,18
RTS0044905,36
RTS0044906,148
RTS0044907,100
RTS0044908,99
RTS0044909,154
RTS0044910,87
RTS0044911,24
RTS0044912,25
RTS0044913,21
RTS0044914,26
RTS0044915,26
RTS0044916,26
RTS0044917,31
RTS0044918,29
RTS0044919,37
RTS0044920,33
RTS0044921,38
RTS0044922,28
RTS0044923,39
RTS0044924,24
RTS0044925,27
RTS0044926,26
RTS0044927,29
RTS0044928,23
RTS0044929,23
RTS0044930,21
RTS0044931,23
RTS0044932,31
RTS0044933,27
RTS0044934,24
RTS0044935,23
RTS0044936,50
RTS0044937,20
RTS0044938,27
RTS0044939,33
RTS0044940,31
RTS0044941,45
RTS0044942,31
RTS0044943,22
RTS0044944,20
RTS0044945,23
RTS0044946,36
RTS0044947,19
RTS0044948,27
RTS0044949,22
RTS0044950,23
RTS0044951,28
RTS0044952,29
RTS0044953,24
RTS0044954,25
RTS0044955,29
RTS0044956,44
RTS0044957,35
RTS0044958,29
RTS0044959,40
RTS0044960,30
RTS0044961,30
RTS0044962,22
RTS0044963,27
RTS0044964,27
RTS0044965,23
RTS0044966,31
RTS0044967,18
RTS0044968,29
RTS0044969,21
RTS0044970,19
RTS0044971,37
RTS0044972,33
RTS0044973,18
RTS0044974,37
RTS0044975,32
RTS0044976,23
RTS0044977,17
RTS0044978,17
RTS0044979,28
RTS0044980,22
RTS0044981,22
RTS0044982,20
RTS0044983,12
RTS0044984,17
RTS0044985,49
RTS0044986,22
RTS0044987,27
RTS0044988,22
RTS0044989,17
RTS0044990,35
RTS0044991,23
RTS0044992,11
RTS0044993,22
RTS0044994,34
RTS0044995,31
RTS0044996,36
RTS0044997,19
RTS0044998,22
RTS0044999,30
RTS0045000,24
RTS0045001,30
RTS0045002,37
RTS0045003,23
RTS0045004,21
RTS0045005,22
RTS0045006,27
RTS0045007,42
RTS0045008,27
RTS0045009,25
RTS0045010,29
RTS0045011,23
RTS0045012,19
RTS0045013,8
RTS0045014,29
RTS0045015,27
RTS0045016,32
RTS0045017,29
RTS0045018,37
RTS0045019,24
RTS0045020,34
RTS0045021,32
RTS0045022,24
RTS0045023,36
RTS0045024,36
RTS0045025,36
RTS0045026,29
RTS0045027,21
RTS0045028,33
RTS0045029,35
RTS0045030,41
RTS0045031,33
RTS0045032,32
RTS0045033,21
RTS0045034,31
RTS0045035,33
RTS0045036,23
RTS0045038,37
RTS0045039,25
RTS0045040,18
RTS0045041,31
RTS0045042,28
RTS0045043,22
RTS0045044,21
RTS0045045,40
RTS0045046,20
RTS0045047,22
RTS0045048,25
RTS0045049,25
RTS0045050,18
RTS0045051,39
RTS0045052,24
RTS0045053,23
RTS0045054,25
RTS0045055,18
RTS0045056,24
RTS0045057,57
RTS0045058,21
RTS0045059,15
RTS0045060,33
RTS0045061,23
RTS0045063,22
RTS0045064,21
RTS0045065,37
RTS0045066,27
RTS0045067,32
RTS0045068,38
RTS0045069,38
RTS0045070,36
RTS0045071,25
RTS0045072,28
RTS0045073,35
RTS0045074,28
RTS0045075,17
RTS0045076,36
RTS0045077,16
RTS0045078,27
RTS0045079,27
RTS0045080,36
RTS0045081,27
RTS0045082,26
RTS0045083,33
RTS0045084,27
RTS0045085,20
RTS0045086,23
RTS0045087,18
RTS0045088,18
RTS0045089,17
RTS0045090,24
RTS0045091,18
RTS0045092,25
RTS0045093,18
RTS0045094,32
RTS0045095,18
RTS0045096,33
RTS0045097,39
RTS0045098,29
RTS0045099,25
RTS0045100,25
RTS0045101,21
RTS0045102,12
RTS0045103,29
RTS0045104,25
RTS0045105,23
RTS0045106,30
RTS0045107,35
RTS0045108,27
RTS0045109,30
RTS0045110,21
RTS0045111,21
RTS0045112,23
RTS0045113,33
RTS0045114,28
RTS0045115,28
RTS0045116,32
RTS0045117,25
RTS0045118,26
RTS0045119,27
RTS0045120,26
RTS0045121,29
RTS0045122,38
RTS0045123,39
RTS0045124,27
RTS0045125,32
RTS0045126,29
RTS0045127,33
RTS0045128,25
RTS0045129,23
RTS0045130,29
RTS0045131,14
RTS0045132,30
RTS0045133,27
RTS0045134,34
RTS0045135,28
RTS0045136,26
RTS0045137,24
RTS0045138,24
RTS0045139,31
RTS0045140,31
RTS0045141,30
RTS0045142,34
RTS0045143,20
RTS0045144,25
RTS0045145,20
RTS0045146,27
RTS0045147,24
RTS0045148,18
RTS0045149,26
RTS0045150,28
RTS0045151,37
RTS0045152,33
RTS0045153,19
RTS0045154,31
RTS0045155,23
RTS0045156,26
RTS0045157,22
RTS0045158,20
RTS0045159,24
RTS0045160,34
RTS0045161,21
RTS0045162,24
RTS0045163,31
RTS0045164,17
RTS0045165,39
RTS0045166,28
RTS0045167,25
RTS0045168,35
RTS0045169,43
RTS0045170,35
RTS0045171,32
RTS0045172,21
RTS0045173,32
RTS0045174,36
RTS0045175,25
RTS0045176,24
RTS0045177,25
RTS0045178,21
RTS0045179,13
RTS0045180,29
RTS0045181,15
RTS0045182,33
RTS0045183,19
RTS0045184,28
RTS0045185,25
RTS0045186,30
RTS0045187,35
RTS0045188,17
RTS0045189,26
RTS0045190,29
RTS0045191,18
RTS0045192,24
RTS0045193,18
RTS0045194,30
RTS0045195,21
RTS0045196,30
RTS0045197,30
RTS0045198,26
RTS0045199,29
RTS0045200,28
RTS0045201,30
RTS0045202,16
RTS0045203,28
RTS0045204,18
RTS0045205,19
RTS0045206,39
RTS0045207,19
RTS0045208,31
RTS0045209,31
RTS0045210,27
RTS0045211,31
RTS0045212,32
RTS0045213,27
RTS0045214,28
RTS0045215,40
RTS0045216,28
RTS0045217,44
RTS0045218,43
RTS0045219,27
RTS0045220,37
RTS0045221,32
RTS0045222,25
RTS0045223,33
RTS0045224,21
RTS0045225,26
RTS0045226,53
RTS0045227,25
RTS0045228,48
RTS0045229,29
RTS0045230,29
RTS0045231,29
RTS0045232,39
RTS0045233,32
RTS0045234,35
RTS0045235,29
RTS0045236,55
RTS0045237,26
RTS0045238,24
RTS0045239,35
RTS0045240,59
RTS0045241,38
RTS0045242,36
RTS0045243,21
RTS0045244,31
RTS0045245,35
RTS0045246,26
RTS0045247,36
RTS0045248,24
RTS0045249,25
RTS0045250,27
RTS0045251,48
RTS0045252,16
RTS0045253,32
RTS0045254,19
RTS0045255,20
RTS0045256,16
RTS0045257,28
RTS0045258,32
RTS0045259,32
RTS0045260,26
RTS0045261,20
RTS0045262,40
RTS0045263,30
RTS0045264,27
RTS0045265,25
RTS0045266,22
RTS0045267,18
RTS0045268,33
RTS0045269,28
RTS0045270,22
RTS0045271,23
RTS0045272,17
RTS0045273,31
RTS0045274,30
RTS0045275,25
RTS0045276,15
RTS0045277,22
RTS0045278,30
RTS0045279,6
RTS0045280,21
RTS0045281,24
RTS0045282,33
RTS0045283,27
RTS0045284,24
RTS0045285,38
RTS0045286,30
RTS0045287,31
RTS0045288,37
RTS0045289,17
RTS0045290,17
RTS0045291,22
RTS0045292,37
RTS0045293,19
RTS0045294,34
RTS0045295,26
RTS0045296,34
RTS0045297,33
RTS0045298,24
RTS0045299,28
RTS0045300,23
RTS0045301,27
RTS0045302,21
RTS0045303,32
RTS0045304,22
RTS0045305,30
RTS0045306,29
RTS0045307,28
RTS0045308,29
RTS0045309,26
RTS0045310,40
RTS0045311,12
RTS0045312,22
RTS0045313,30
RTS0045314,23
RTS0045315,26
RTS0045316,35
RTS0045317,21
RTS0045318,39
RTS0045319,23
RTS0045320,17
RTS0045321,30
RTS0045322,30
RTS0045323,35
RTS0045324,31
RTS0045325,24
RTS0045326,38
RTS0045327,44
RTS0045328,30
RTS0045329,21
RTS0045330,30
RTS0045331,17
RTS0045332,21
RTS0045333,25
RTS0045334,30
RTS0045335,21
RTS0045336,36
RTS0045337,31
RTS0045338,25
RTS0045339,21
RTS0045340,18
RTS0045341,21
RTS0045342,29
RTS0045343,27
RTS0045344,20
RTS0045345,21
RTS0045346,20
RTS0045347,32
RTS0045348,30
RTS0045349,28
RTS0045350,26
RTS0045351,22
RTS0045352,22
RTS0045353,22
RTS0045354,21
RTS0045355,27
RTS0045356,35
RTS0045357,56
RTS0045358,29
RTS0045359,32
RTS0045360,36
RTS0045361,34
RTS0045362,29
RTS0045363,18
RTS0045364,25
RTS0045365,28
RTS0045366,33
RTS0045367,22
RTS0045368,27
RTS0045369,14
RTS0045370,23
RTS0045371,33
RTS0045372,31
RTS0045373,36
RTS0045374,34
RTS0045375,32
RTS0045376,19
RTS0045377,12
RTS0045378,26
RTS0045379,21
RTS0045380,21
RTS0045381,39
RTS0045382,31
RTS0045383,28
RTS0045384,26
RTS0045385,29
RTS0045386,21
RTS0045387,24
RTS0045388,19
RTS0045389,26
RTS0045390,25
RTS0045391,26
RTS0045392,37
RTS0045393,16
RTS0045394,26
RTS0045395,25
RTS0045396,35
RTS0045397,37
RTS0045398,21
RTS0045399,43
RTS0045400,36
RTS0045401,26
RTS0045402,18
RTS0045403,27
RTS0045404,32
RTS0045405,18
RTS0045406,30
RTS0045407,25
RTS0045408,24
RTS0045409,31
RTS0045410,21
RTS0045411,34
RTS0045412,35
RTS0045413,35
RTS0045414,33
RTS0045415,20
RTS0045416,27
RTS0045417,15
RTS0045418,28
RTS0045419,24
RTS0045420,26
RTS0045421,88
RTS0045422,107
RTS0045423,48
RTS0045424,117
RTS0045425,64
RTS0045426,34
RTS0045427,20
RTS0045428,25
RTS0045429,39
RTS0045430,24
RTS0045431,28
RTS0045432,47
RTS0045433,26
RTS0045434,26
RTS0045435,19
RTS0045436,27
RTS0045437,41
RTS0045438,48
RTS0045439,30
RTS0045440,24
RTS0045441,23
RTS0045442,25
RTS0045443,29
RTS0045444,21
RTS0045445,18
RTS0045446,41
RTS0045447,44
RTS0045448,32
RTS0045449,16
RTS0045450,22
RTS0045451,28
RTS0045452,22
RTS0045453,16
RTS0045454,30
RTS0045455,22
RTS0045456,17
RTS0045457,25
RTS0045458,19
RTS0045459,9
RTS0045460,23
RTS0045461,17
RTS0045462,35
RTS0045463,15
RTS0045464,15
RTS0045465,23
RTS0045466,30
RTS0045467,39
RTS0045468,15
RTS0045469,34
RTS0045470,25
RTS0045471,27
RTS0045472,31
RTS0045473,18
RTS0045474,33
RTS0045475,32
RTS0045476,28
RTS0045477,33
RTS0045478,22
RTS0045479,36
RTS0045480,27
RTS0045481,28
RTS0045482,29
RTS0045483,23
RTS0045484,52
RTS0045485,35
RTS0045486,12
RTS0045487,23
RTS0045488,28
RTS0045489,22
RTS0045490,24
RTS0045491,39
RTS0045492,57
RTS0045493,35
RTS0045494,22
RTS0045495,30
RTS0045496,10
RTS0045497,19
RTS0045498,26
RTS0045499,32
RTS0045500,19
RTS0045501,26
RTS0045502,35
RTS0045503,26
RTS0045504,14
RTS0045505,33
RTS0045506,117
RTS0045507,156
RTS0045508,70
RTS0045509,107
RTS0045510,69
RTS0045511,32
RTS0045512,24
RTS0045513,23
RTS0045514,27
RTS0045515,22
RTS0045516,21
RTS0045517,28
RTS0045518,35
RTS0045519,29
RTS0045520,24
RTS0045521,32
RTS0045522,23
RTS0045523,25
RTS0045524,35
RTS0045525,22
RTS0045526,25
RTS0045527,39
RTS0045528,23
RTS0045529,21
RTS0045530,29
RTS0045531,23
RTS0045532,22
RTS0045533,31
RTS0045534,35
RTS0045535,19
RTS0045536,50
RTS0045537,37
RTS0045538,32
RTS0045539,38
RTS0045540,36
RTS0045541,22
RTS0045542,21
RTS0045543,34
RTS0045544,15
RTS0045545,21
RTS0045546,22
RTS0045547,19
RTS0045548,30
RTS0045549,13
RTS0045550,24
RTS0045551,15
RTS0045552,28
RTS0045553,21
RTS0045554,27
RTS0045555,27
RTS0045556,19
RTS0045557,18
RTS0045558,22
RTS0045559,13
RTS0045560,29
RTS0045561,17
RTS0045562,39
RTS0045563,20
RTS0045564,26
RTS0045565,17
RTS0045566,20
RTS0045567,24
RTS0045568,20
RTS0045569,25
RTS0045570,33
RTS0045571,21
RTS0045572,22
RTS0045573,18
RTS0045574,12
RTS0045575,20
RTS0045576,23
RTS0045577,13
RTS0045578,14
RTS0045579,23
RTS0045580,25
RTS0045581,16
RTS0045582,15
RTS0045583,25
RTS0045584,47
RTS0045585,18
RTS0045586,25
RTS0045587,27
RTS0045588,28
RTS0045589,24
RTS0045590,18
RTS0045592,48
RTS0045593,44
RTS0045594,26
RTS0045595,26
RTS0045596,27
RTS0045597,35
RTS0045598,28
RTS0045599,19
RTS0045600,20
RTS0045601,22
RTS0045602,17
RTS0045603,17
RTS0045604,31
RTS0045606,35
RTS0045607,14
RTS0045608,26
RTS0045609,20
RTS0045610,25
RTS0045611,20
RTS0045612,18
RTS0045613,21
RTS0045614,23
RTS0045615,20
RTS0045616,21
RTS0045617,24
RTS0045618,24
RTS0045619,29
RTS0045620,15
RTS0045621,37
RTS0045622,31
RTS0045623,25
RTS0045624,10
RTS0045625,21
RTS0045626,12
RTS0045627,25
RTS0045628,21
RTS0045629,27
RTS0045630,26
RTS0045631,19
RTS0045632,23
RTS0045633,30
RTS0045634,16
RTS0045635,27
RTS0045636,25
RTS0045637,12
RTS0045638,29
RTS0045639,30
RTS0045640,21
RTS0045641,29
RTS0045642,30
RTS0045643,18
RTS0045644,27
RTS0045645,27
RTS0045646,23
RTS0045647,24
RTS0045648,20
RTS0045649,40
RTS0045650,22
RTS0045651,19
RTS0045652,19
RTS0045653,31
RTS0045654,21
RTS0045655,29
RTS0045656,20
RTS0045657,28
RTS0045658,28
RTS0045659,31
RTS0045660,35
RTS0045661,31
RTS0045662,30
RTS0045663,38
RTS0045664,34
RTS0045665,42
RTS0045666,21
RTS0045667,23
RTS0045668,39
RTS0045669,19
RTS0045670,20
RTS0045671,25
RTS0045672,32
RTS0045673,23
RTS0045674,29
RTS0045675,16
RTS0045676,32
RTS0045677,29
RTS0045678,38
RTS0045679,38
RTS0045680,40
RTS0045681,24
RTS0045682,34
RTS0045683,21
RTS0045684,18
RTS0045685,25
RTS0045687,34
RTS0045688,27
RTS0045689,35
RTS0045690,19
RTS0045691,33
RTS0045692,21
RTS0045693,35
RTS0045694,30
RTS0045695,24
RTS0045696,27
RTS0045697,34
RTS0045698,26
RTS0045699,25
RTS0045700,16
RTS0045701,32
RTS0045702,24
RTS0045703,31
RTS0045704,25
RTS0045705,27
RTS0045706,31
RTS0045707,30
RTS0045708,36
RTS0045709,20
RTS0045710,34
RTS0045711,28
RTS0045712,23
RTS0045713,20
RTS0045714,24
RTS0045715,12
RTS0045716,23
RTS0045717,33
RTS0045718,20
RTS0045719,34
RTS0045720,25
RTS0045721,34
RTS0045722,34
RTS0045723,29
RTS0045724,35
RTS0045725,14
RTS0045726,29
RTS0045727,41
RTS0045728,25
RTS0045729,39
RTS0045730,23
RTS0045731,33
RTS0045732,23
RTS0045733,25
RTS0045734,19
RTS0045735,26
RTS0045736,48
RTS0045737,87
RTS0045738,84
RTS0045739,124
RTS0045740,64
RTS0045741,83
RTS0045742,68
RTS0045743,58
RTS0045744,109
RTS0045745,63
RTS0045746,16
RTS0045747,25
RTS0045748,40
RTS0045749,21
RTS0045750,15
RTS0045751,47
RTS0045752,27
RTS0045753,36
RTS0045754,32
RTS0045755,28
RTS0045756,34
RTS0045757,25
RTS0045758,43
RTS0045759,48
RTS0045760,47
RTS0045761,31
RTS0045762,21
RTS0045763,30
RTS0045764,28
RTS0045765,19
RTS0045766,33
RTS0045767,22
RTS0045768,36
RTS0045769,14
RTS0045770,27
RTS0045771,27
RTS0045772,24
RTS0045773,61
RTS0045774,23
RTS0045775,48
RTS0045776,31
RTS0045777,24
RTS0045778,20
RTS0045779,24
RTS0045780,34
RTS0045781,33
RTS0045782,25
RTS0045783,27
RTS0045784,28
RTS0045785,47
RTS0045786,18
RTS0045787,28
RTS0045788,38
RTS0045789,27
RTS0045790,20
RTS0045791,20
RTS0045792,30
RTS0045793,18
RTS0045794,30
RTS0045795,16
RTS0045796,28
RTS0045797,13
RTS0045798,15
RTS0045799,26
RTS0045800,24
RTS0045801,18
RTS0045802,15
RTS0045803,21
RTS0045804,17
RTS0045805,23
RTS0045806,33
RTS0045807,28
RTS0045808,18
RTS0045809,17
RTS0045810,23
RTS0045811,26
RTS0045812,15
RTS0045813,32
RTS0045814,32
RTS0045815,8
RTS0045816,26
RTS0045817,27
RTS0045818,15
RTS0045819,16
RTS0045820,18
RTS0045821,30
RTS0045822,30
RTS0045823,21
RTS0045824,31
RTS0045825,31
RTS0045826,28
RTS0045827,28
RTS0045828,28
RTS0045829,38
RTS0045830,30
RTS0045831,23
RTS0045832,23
RTS0045833,23
RTS0045834,29
RTS0045835,25
RTS0045836,110
RTS0045837,114
RTS0045838,71
RTS0045840,37
RTS0045841,58
RTS0045842,40
RTS0045843,25
RTS0045844,24
RTS0045845,29
RTS0045846,81
RTS0045848,34
RTS0045849,126
RTS0045851,32
RTS0045852,29
RTS0045853,24
RTS0045854,32
RTS0045855,20
RTS0045856,30
RTS0045857,31
RTS0045858,17
RTS0045859,44
RTS0045860,19
RTS0045861,21
RTS0045862,35
RTS0045863,30
RTS0045864,34
RTS0045865,29
RTS0045866,27
RTS0045867,25
RTS0045868,28
RTS0045869,21
RTS0045870,23
RTS0045871,21
RTS0045872,31
RTS0045873,30
RTS0045874,25
RTS0045875,34
RTS0045876,24
RTS0045877,24
RTS0045878,28
RTS0045879,23
RTS0045880,18
RTS0045881,22
RTS0045882,27
RTS0045883,22
RTS0045884,27
RTS0045885,1
RTS0045886,51
RTS0045887,9
RTS0045888,26
RTS0045889,22
RTS0045890,24
RTS0045891,25
RTS0045892,28
RTS0045893,21
RTS0045894,31
RTS0045895,17
RTS0045896,22
RTS0045897,15
RTS0045898,24
RTS0045899,23
RTS0045900,26
RTS0045901,24
RTS0045902,21
RTS0045903,38
RTS0045904,35
RTS0045905,24
RTS0045906,39
RTS0045907,23
RTS0045908,17
RTS0045909,24
RTS0045910,26
RTS0045911,24
RTS0045912,30
RTS0045913,31
RTS0045914,17
RTS0045915,14
RTS0045916,23
RTS0045917,19
RTS0045918,23
RTS0045919,32
RTS0045920,28
RTS0045921,21
RTS0045922,16
RTS0045923,17
RTS0045924,23
RTS0045925,34
RTS0045926,42
RTS0045927,30
RTS0045928,17
RTS0045929,29
RTS0045930,35
RTS0045931,42
RTS0045932,22
RTS0045933,19
RTS0045935,20
RTS0045939,27
RTS0045940,13
RTS0045941,27
RTS0045942,42
RTS0045943,52
RTS0045944,25
RTS0045945,32
RTS0045946,19
RTS0045947,25
RTS0045948,25
RTS0045949,26
RTS0045950,25
RTS0045951,20
RTS0045952,19
RTS0045953,26
RTS0045954,34
RTS0045955,23
RTS0045956,26
RTS0045957,10
RTS0045958,30
RTS0045959,16
RTS0045960,17
RTS0045961,14
RTS0045962,13
RTS0045963,28
RTS0045964,25
RTS0045965,20
RTS0045966,23
RTS0045967,17
RTS0045968,19
RTS0045969,39
RTS0045970,33
RTS0045971,32
RTS0045972,35
RTS0045973,34
RTS0045974,19
RTS0045975,36
RTS0045976,40
RTS0045977,17
RTS0045978,23
RTS0045979,27
RTS0045980,27
RTS0045981,38
RTS0045982,37
RTS0045983,27
RTS0045984,24
RTS0045985,28
RTS0045986,22
RTS0045987,27
RTS0045988,36
RTS0045989,23
RTS0045990,30
RTS0045991,38
RTS0045992,19
RTS0045993,33
RTS0045994,28
RTS0045995,16
RTS0045996,14
RTS0045997,24
RTS0045998,18
RTS0045999,24
RTS0046000,16
RTS0046001,34
RTS0046002,31
RTS0046003,25
RTS0046004,43
RTS0046005,31
RTS0046006,23
RTS0046007,29
RTS0046008,26
RTS0046009,28
RTS0046010,20
RTS0046011,22
RTS0046012,20
RTS0046013,26
RTS0046014,14
RTS0046015,18
RTS0046016,32
RTS0046017,20
RTS0046018,19
RTS0046019,21
RTS0046020,33
RTS0046021,25
RTS0046022,33
RTS0046023,44
RTS0046024,22
RTS0046025,24
RTS0046026,24
RTS0046027,26
RTS0046028,37
RTS0046029,17
RTS0046030,26
RTS0046031,35
RTS0046032,24
RTS0046033,18
RTS0046034,22
RTS0046035,30
RTS0046036,17
RTS0046037,22
RTS0046038,21
RTS0046039,20
RTS0046040,15
RTS0046041,23
RTS0046042,19
RTS0046043,21
RTS0046044,18
RTS0046045,31
RTS0046046,15
RTS0046047,13
RTS0046048,24
RTS0046049,30
RTS0046050,24
RTS0046051,39
RTS0046052,43
RTS0046053,39
RTS0046054,41
RTS0046055,45
RTS0046056,35
RTS0046057,29
RTS0046058,24
RTS0046059,38
RTS0046060,31
RTS0046061,28
RTS0046062,24
RTS0046063,37
RTS0046064,39
RTS0046065,23
RTS0046066,32
RTS0046067,37
RTS0046068,19
RTS0046069,16
RTS0046070,14
RTS0046071,24
RTS0046072,35
RTS0046073,24
RTS0046074,30
RTS0046075,27
RTS0046076,26
RTS0046077,14
RTS0046078,36
RTS0046079,23
RTS0046080,33
RTS0046081,23
RTS0046082,39
RTS0046083,29
RTS0046084,41
RTS0046085,20
RTS0046086,35
RTS0046087,11
RTS0046088,28
RTS0046089,16
RTS0046090,26
RTS0046091,21
RTS0046092,56
RTS0046093,24
RTS0046094,25
RTS0046095,28
RTS0046096,31
RTS0046097,29
RTS0046098,21
RTS0046099,29
RTS0046100,21
RTS0046101,19
RTS0046102,24
RTS0046103,25
RTS0046104,30
RTS0046105,20
RTS0046106,19
RTS0046107,18
RTS0046108,24
RTS0046109,32
RTS0046110,25
RTS0046111,32
RTS0046112,35
RTS0046113,23
RTS0046114,24
RTS0046115,31
RTS0046116,25
RTS0046117,32
RTS0046119,25
RTS0046121,20
RTS0046122,35
RTS0046123,26
RTS0046124,18
RTS0046125,20
RTS0046126,11
RTS0046127,16
RTS0046128,38
RTS0046129,25
RTS0046130,29
RTS0046131,20
RTS0046132,29
RTS0046133,22
RTS0046134,28
RTS0046135,12
RTS0046136,13
RTS0046137,39
RTS0046138,27
RTS0046140,46
RTS0046141,17
RTS0046142,36
RTS0046143,48
RTS0046144,38
RTS0046145,28
RTS0046146,28
RTS0046147,26
RTS0046148,32
RTS0046149,16
RTS0046150,19
RTS0046152,19
RTS0046153,34
RTS0046154,17
RTS0046155,31
RTS0046156,26
RTS0046157,26
RTS0046158,25
RTS0046159,22
RTS0046160,29
RTS0046161,22
RTS0046162,22
RTS0046163,29
RTS0046164,38
RTS0046165,25
RTS0046166,26
RTS0046167,19
RTS0046168,17
RTS0046169,25
RTS0046170,25
RTS0046171,14
RTS0046172,21
RTS0046173,14
RTS0046174,19
RTS0046175,34
RTS0046176,23
RTS0046177,12
RTS0046178,15
RTS0046179,15
RTS0046180,26
RTS0046181,18
RTS0046182,22
RTS0046183,50
RTS0046184,28
RTS0046185,16
RTS0046186,10
RTS0046187,22
RTS0046188,43
RTS0046191,20
RTS0046193,14
RTS0046194,21
RTS0046195,23
RTS0046196,20
RTS0046197,22
RTS0046198,16
RTS0046199,30
RTS0046200,22
RTS0046201,18
RTS0046202,27
RTS0046203,20
RTS0046204,23
RTS0046205,29
RTS0046206,33
RTS0046207,33
RTS0046208,19
RTS0046209,23
RTS0046210,20
RTS0046211,26
RTS0046212,18
RTS0046213,51
RTS0046214,26
RTS0046215,31
RTS0046216,21
RTS0046217,28
RTS0046218,24
RTS0046219,16
RTS0046220,23
RTS0046221,24
RTS0046222,29
RTS0046223,15
RTS0046224,15
RTS0046225,28
RTS0046226,19
RTS0046227,34
RTS0046228,28
RTS0046229,30
RTS0046230,40
RTS0046231,12
RTS0046232,29
RTS0046233,27
RTS0046234,30
RTS0046235,25
RTS0046236,21
RTS0046237,27
RTS0046238,29
RTS0046239,24
RTS0046240,33
RTS0046241,21
RTS0046242,18
RTS0046243,22
RTS0046244,22
RTS0046245,10
RTS0046246,23
RTS0046247,21
RTS0046248,24
RTS0046249,25
RTS0046250,20
RTS0046251,19
RTS0046252,19
RTS0046253,20
RTS0046254,30
RTS0046255,20
RTS0046256,38
RTS0046257,33
RTS0046258,23
RTS0046259,16
RTS0046260,27
RTS0046261,34
RTS0046262,29
RTS0046263,19
RTS0046264,22
RTS0046265,23
RTS0046266,26
RTS0046267,27
RTS0046268,42
RTS0046269,37
RTS0046270,30
RTS0046271,26
RTS0046272,21
RTS0046273,25
RTS0046274,16
RTS0046275,16
RTS0046276,14
RTS0046277,25
RTS0046278,30
RTS0046279,30
RTS0046280,29
RTS0046281,26
RTS0046282,23
RTS0046283,26
RTS0046284,20
RTS0046285,30
RTS0046286,45
RTS0046287,33
RTS0046288,36
RTS0046289,33
RTS0046290,32
RTS0046291,20
RTS0046292,33
RTS0046293,27
RTS0046294,12
RTS0046295,67
RTS0046296,27
RTS0046297,65
RTS0046298,22
RTS0046299,31
RTS0046300,22
RTS0046301,33
RTS0046302,22
RTS0046303,27
RTS0046304,13
RTS0046305,20
RTS0046306,22
RTS0046307,27
RTS0046308,28
RTS0046309,26
RTS0046310,15
RTS0046311,18
RTS0046312,24
RTS0046313,20
RTS0046314,36
RTS0046315,33
RTS0046316,27
RTS0046317,27
RTS0046318,20
RTS0046319,25
RTS0046320,22
RTS0046321,44
RTS0046322,25
RTS0046323,36
RTS0046324,31
RTS0046325,29
RTS0046326,16
RTS0046327,22
RTS0046328,26
RTS0046329,34
RTS0046330,20
RTS0046331,29
RTS0046332,22
RTS0046333,22
RTS0046334,49
RTS0046335,58
RTS0046336,65
RTS0046342,15
RTS0046343,23
RTS0046344,22
RTS0046345,14
RTS0046346,11
RTS0046347,74
RTS0046348,72
RTS0046349,72
RTS0046350,25
RTS0046351,31
RTS0046352,38
RTS0046353,29
RTS0046354,28
RTS0046355,25
RTS0046356,27
RTS0046357,20
RTS0046358,18
RTS0046359,39
RTS0046360,30
RTS0046361,15
RTS0046362,31
RTS0046363,31
RTS0046364,28
RTS0046365,26
RTS0046366,23
RTS0046367,28
RTS0046368,25
RTS0046369,26
RTS0046370,23
RTS0046371,32
RTS0046372,24
RTS0046373,23
RTS0046374,23
RTS0046375,18
RTS0046376,18
RTS0046377,25
RTS0046378,29
RTS0046379,17
RTS0046380,25
RTS0046381,21
RTS0046382,23
RTS0046383,32
RTS0046384,17
RTS0046385,14
RTS0046386,22
RTS0046387,13
RTS0046388,32
RTS0046389,26
RTS0046390,28
RTS0046391,25
RTS0046392,13
RTS0046393,17
RTS0046394,16
RTS0046395,22
RTS0046396,22
RTS0046397,17
RTS0046398,27
RTS0046399,41
RTS0046400,23
RTS0046401,40
RTS0046402,20
RTS0046403,29
RTS0046404,25
RTS0046405,21
RTS0046406,26
RTS0046407,27
RTS0046408,24
RTS0046409,29
RTS0046410,26
RTS0046411,33
RTS0046412,33
RTS0046413,28
RTS0046414,50
RTS0046415,43
RTS0046416,21
RTS0046417,52
RTS0046418,53
RTS0046419,30
RTS0046420,27
RTS0046421,18
RTS0046422,26
RTS0046423,14
RTS0046424,24
RTS0046425,31
RTS0046426,23
RTS0046427,32
RTS0046428,20
RTS0046429,18
RTS0046430,15
RTS0046431,30
RTS0046432,39
RTS0046433,36
RTS0046434,44
RTS0046435,52
RTS0046439,32
RTS0046440,33
RTS0046441,28
RTS0046442,31
RTS0046443,24
RTS0046444,24
RTS0046445,28
RTS0046446,17
RTS0046447,21
RTS0046448,30
RTS0046449,20
RTS0046450,32
RTS0046451,24
RTS0046452,24
RTS0046453,24
RTS0046454,28
RTS0046455,34
RTS0046456,14
RTS0046457,36
RTS0046458,33
RTS0046459,49
RTS0046460,27
RTS0046461,36
RTS0046462,63
RTS0046463,51
RTS0046464,20
RTS0046466,18
RTS0046468,24
RTS0046469,23
RTS0046470,19
RTS0046471,26
RTS0046472,28
RTS0046473,19
RTS0046474,11
RTS0046475,27
RTS0046476,26
RTS0046477,16
RTS0046478,22
RTS0046479,26
RTS0046480,26
RTS0046481,26
RTS0046482,14
RTS0046483,18
RTS0046484,20
RTS0046485,26
RTS0046486,20
RTS0046487,31
RTS0046488,36
RTS0046489,30
RTS0046490,21
RTS0046491,33
RTS0046492,20
RTS0046493,15
RTS0046494,22
RTS0046495,20
RTS0046496,36
RTS0046497,28
RTS0046498,26
RTS0046499,38
RTS0046500,72
RTS0046501,48
RTS0046502,28
RTS0046503,29
RTS0046504,17
RTS0046505,14
RTS0046506,20
RTS0046507,25
RTS0046508,23
RTS0046509,13
RTS0046510,26
RTS0046511,23
RTS0046512,22
RTS0046513,18
RTS0046514,11
RTS0046515,31
RTS0046516,19
RTS0046517,29
RTS0046518,19
RTS0046519,23
RTS0046520,22
RTS0046521,31
RTS0046522,22
RTS0046524,24
RTS0046525,21
RTS0046526,52
RTS0046527,10
RTS0046528,25
RTS0046529,16
RTS0046530,23
RTS0046531,18
RTS0046532,26
RTS0046533,26
RTS0046534,27
RTS0046535,30
RTS0046536,18
RTS0046537,28
RTS0046538,20
RTS0046539,35
RTS0046540,19
RTS0046541,15
RTS0046542,28
RTS0046543,25
RTS0046544,16
RTS0046545,34
RTS0046546,21
RTS0046548,26
RTS0046549,40
RTS0046550,28
RTS0046551,28
RTS0046552,30
RTS0046553,88
RTS0046554,22
RTS0046555,25
RTS0046556,37
RTS0046557,28
RTS0046558,21
RTS0046559,25
RTS0046560,16
RTS0046561,27
RTS0046562,28
RTS0046563,25
RTS0046564,31
RTS0046565,22
RTS0046566,32
RTS0046567,40
RTS0046568,20
RTS0046569,26
RTS0046570,30
RTS0046571,30
RTS0046572,17
RTS0046573,24
RTS0046574,27
RTS0046575,39
RTS0046577,26
RTS0046578,34
RTS0046580,32
RTS0046581,29
RTS0046582,32
RTS0046583,39
RTS0046584,29
RTS0046585,42
RTS0046586,24
RTS0046587,43
RTS0046588,25
RTS0046589,25
RTS0046590,33
RTS0046591,27
RTS0046592,24
RTS0046593,25
RTS0046594,35
RTS0046595,30
RTS0046596,33
RTS0046597,18
RTS0046598,30
RTS0046599,26
RTS0046600,33
RTS0046601,59
RTS0046602,30
RTS0046603,34
RTS0046604,31
RTS0046605,33
RTS0046606,35
RTS0046607,28
RTS0046608,24
RTS0046609,23
RTS0046610,21
RTS0046611,27
RTS0046612,38
RTS0046613,17
RTS0046614,34
RTS0046615,17
RTS0046616,28
RTS0046617,32
RTS0046618,22
RTS0046619,40
RTS0046620,25
RTS0046621,35
RTS0046622,30
RTS0046623,33
RTS0046624,21
RTS0046625,27
RTS0046626,34
RTS0046627,25
RTS0046628,38
RTS0046629,29
RTS0046630,27
RTS0046631,24
RTS0046632,30
RTS0046633,36
RTS0046634,37
RTS0046635,19
RTS0046636,22
RTS0046637,32
RTS0046638,29
RTS0046639,24
RTS0046640,27
RTS0046641,18
RTS0046642,24
RTS0046643,42
RTS0046644,27
RTS0046645,33
RTS0046646,9
RTS0046647,32
RTS0046648,22
RTS0046649,20
RTS0046650,22
RTS0046651,20
RTS0046652,28
RTS0046653,49
RTS0046654,30
RTS0046655,24
RTS0046656,28
RTS0046657,23
RTS0046658,33
RTS0046659,34
RTS0046660,28
RTS0046661,24
RTS0046662,18
RTS0046663,29
RTS0046664,19
RTS0046665,28
RTS0046666,19
RTS0046667,38
RTS0046668,30
RTS0046669,32
RTS0046670,36
RTS0046671,21
RTS0046672,13
RTS0046673,27
RTS0046674,19
RTS0046675,21
RTS0046676,18
RTS0046677,20
RTS0046678,27
RTS0046679,18
RTS0046680,26
RTS0046681,31
RTS0046682,27
RTS0046683,21
RTS0046684,23
RTS0046685,18
RTS0046686,29
RTS0046687,29
RTS0046688,24
RTS0046689,22
RTS0046690,23
RTS0046691,26
RTS0046692,29
RTS0046693,23
RTS0046694,24
RTS0046695,28
RTS0046696,50
RTS0046697,41
RTS0046698,28
RTS0046699,22
RTS0046700,26
RTS0046701,30
RTS0046702,28
RTS0046703,95
RTS0046704,255
RTS0046705,161
RTS0046706,66
RTS0046707,107
RTS0046708,112
RTS0046709,24
RTS0046710,37
RTS0046711,52
RTS0046712,26
RTS0046713,8
RTS0046714,37
RTS0046715,20
RTS0046716,29
RTS0046717,37
RTS0046718,16
RTS0046719,19
RTS0046720,29
RTS0046721,28
RTS0046722,37
RTS0046723,18
RTS0046724,28
RTS0046725,28
RTS0046726,25
RTS0046727,36
RTS0046728,18
RTS0046729,36
RTS0046730,32
RTS0046731,16
RTS0046732,39
RTS0046733,28
RTS0046734,26
RTS0046735,16
RTS0046736,30
RTS0046737,17
RTS0046738,29
RTS0046739,32
RTS0046740,35
RTS0046741,29
RTS0046742,11
RTS0046743,31
RTS0046744,19
RTS0046745,43
RTS0046746,15
RTS0046747,23
RTS0046748,43
RTS0046749,50
RTS0046750,23
RTS0046751,25
RTS0046752,23
RTS0046753,30
RTS0046754,19
RTS0046755,31
RTS0046756,41
RTS0046757,20
RTS0046758,11
RTS0046759,59
RTS0046760,56
RTS0046761,50
RTS0046763,21
RTS0046764,19
RTS0046765,37
RTS0046766,9
RTS0046767,24
RTS0046768,46
RTS0046769,55
RTS0046770,45
RTS0046771,24
RTS0046772,39
RTS0046773,14
RTS0046774,20
RTS0046775,26
RTS0046777,25
RTS0046778,32
RTS0046779,27
RTS0046780,27
RTS0046781,24
RTS0046782,18
RTS0046783,21
RTS0046784,24
RTS0046785,21
RTS0046790,33
RTS0046791,32
RTS0046792,43
RTS0046793,16
RTS0046794,24
RTS0046795,20
RTS0046796,24
RTS0046797,19
RTS0046798,23
RTS0046799,35
RTS0046800,25
RTS0046801,60
RTS0046802,48
RTS0046803,13
RTS0046804,19
RTS0046805,23
RTS0046806,31
RTS0046807,21
RTS0046808,16
RTS0046809,18
RTS0046810,32
RTS0046811,13
RTS0046812,16
RTS0046813,19
RTS0046814,30
RTS0046815,28
RTS0046816,22
RTS0046817,25
RTS0046818,20
RTS0046819,41
RTS0046820,42
RTS0046821,18
RTS0046822,19
RTS0046823,29
RTS0046824,30
RTS0046825,34
RTS0046826,20
RTS0046827,30
RTS0046828,33
RTS0046829,27
RTS0046830,14
RTS0046831,26
RTS0046832,16
RTS0046833,5
RTS0046835,12
RTS0046836,48
RTS0046837,31
RTS0046838,29
RTS0046839,24
RTS0046840,26
RTS0046841,14
RTS0046842,50
RTS0046843,53
RTS0046846,36
RTS0046849,18
RTS0046850,60
RTS0046851,106
RTS0046852,24
RTS0046853,27
RTS0046854,23
RTS0046855,23
RTS0046856,21
RTS0046857,19
RTS0046858,37
RTS0046859,24
RTS0046860,22
RTS0046861,13
RTS0046862,36
RTS0046863,29
RTS0046864,38
RTS0046866,22
RTS0046867,14
RTS0046868,29
RTS0046869,76
RTS0046870,61
RTS0046871,22
RTS0046872,40
RTS0046873,20
RTS0046874,20
RTS0046875,32
RTS0046876,24
RTS0046877,24
RTS0046878,16
RTS0046879,31
RTS0046880,31
RTS0046881,22
RTS0046882,36
RTS0046885,28
RTS0046886,31
RTS0046887,17
RTS0046889,18
RTS0046890,21
RTS0046891,19
RTS0046892,27
RTS0046893,20
RTS0046894,24
RTS0046895,23
RTS0046897,72
RTS0046898,23
RTS0046899,42
RTS0046900,49
RTS0046902,28
RTS0046903,37
RTS0046904,21
RTS0046905,22
RTS0046906,38
RTS0046907,27
RTS0046908,20
RTS0046909,45
RTS0046910,22
RTS0046911,36
RTS0046912,23
RTS0046913,25
RTS0046914,24
RTS0046915,27
RTS0046916,29
RTS0046918,78
RTS0046919,97
RTS0046920,43
RTS0046921,39
RTS0046922,29
RTS0046923,17
RTS0046924,56
RTS0046925,15
RTS0046926,36
RTS0046927,20
RTS0046928,26
RTS0046929,23
RTS0046930,17
RTS0046931,23
RTS0046933,24
RTS0046934,28
RTS0046935,21
RTS0046936,28
RTS0046937,135
RTS0046938,39
RTS0046939,21
RTS0046940,25
RTS0046941,22
RTS0046942,24
RTS0046943,18
RTS0046944,20
RTS0046946,50
RTS0046947,18
RTS0046948,19
RTS0046949,26
RTS0046950,20
RTS0046951,30
RTS0046952,16
RTS0046954,12
RTS0046955,23
RTS0046956,35
RTS0046957,20
RTS0046958,39
RTS0046959,26
RTS0046960,42
RTS0046961,32
RTS0046962,716
RTS0046963,20
RTS0046965,19
RTS0046966,33
RTS0046967,32
RTS0046968,22
RTS0047054,26
RTS0047055,26
RTS0047056,20
RTS0047057,16
RTS0047058,25
RTS0047060,22
RTS0047061,25
RTS0047062,28
RTS0047063,28
RTS0047064,24
RTS0047065,43
RTS0047066,25
RTS0047067,28
RTS0047068,29
RTS0047069,36
RTS0047070,30
RTS0047071,33
RTS0047072,28
RTS0047073,35
RTS0047074,23
RTS0047075,31
RTS0047076,34
RTS0047077,28
RTS0047078,30
RTS0047079,25
RTS0047080,59
RTS0047081,51
RTS0047082,34
RTS0047083,27
RTS0047084,34
RTS0047085,16
RTS0047086,33
RTS0047087,20
RTS0047088,21
RTS0047089,24
RTS0047091,16
RTS0047092,33
RTS0047093,31
RTS0047094,20
RTS0047095,27
RTS0047096,25
RTS0047097,10
RTS0047098,26
RTS0047099,13
RTS0047100,17
RTS0047101,23
RTS0047102,26
RTS0047103,29
RTS0047104,21
RTS0047105,39
RTS0047106,54
RTS0047107,43
RTS0047108,62
RTS0047109,32
RTS0047110,39
RTS0047111,27
RTS0047112,22
RTS0047113,51
RTS0047114,48
RTS0047115,26
RTS0047116,55
RTS0047117,43
RTS0047118,28
RTS0047119,28
RTS0047120,33
RTS0047121,27
RTS0047122,34
RTS0047123,37
RTS0047124,43
RTS0047125,24
RTS0047126,36
RTS0047127,45
RTS0047128,19
RTS0047129,44
RTS0047130,132
RTS0047131,198
RTS0047132,195
RTS0047133,169
RTS0047134,36
RTS0047135,41
RTS0047136,50
RTS0047137,47
RTS0047138,55
RTS0047139,32
RTS0047140,23
RTS0047141,27
RTS0047142,31
RTS0047143,31
RTS0047144,25
RTS0047145,16
RTS0047146,22
RTS0047147,27
RTS0047148,25
RTS0047149,26
RTS0047150,50
RTS0047151,36
RTS0047152,40
RTS0047153,21
RTS0047154,68
RTS0047156,27
RTS0047157,18
RTS0047158,28
RTS0047159,22
RTS0047160,29
RTS0047165,48
RTS0047166,15
RTS0047167,20
RTS0047168,21
RTS0047169,27
RTS0047170,20
RTS0047171,22
RTS0047172,18
RTS0047173,25
RTS0047174,19
RTS0047175,19
RTS0047176,17
RTS0047177,43
RTS0047178,23
RTS0047179,32
RTS0047180,26
RTS0047181,29
RTS0047182,29
RTS0047183,25
RTS0047184,21
RTS0047185,30
RTS0047186,33
RTS0047187,25
RTS0047188,27
RTS0047189,30
RTS0047190,24
RTS0047191,32
RTS0047192,21
RTS0047193,15
RTS0047194,36
RTS0047195,27
RTS0047196,31
RTS0047197,28
RTS0047198,23
RTS0047199,28
RTS0047200,32
RTS0047201,16
RTS0047202,36
RTS0047203,30
RTS0047204,34
RTS0047205,25
RTS0047206,28
RTS0047207,22
RTS0047208,96
RTS0047209,86
RTS0047210,148
RTS0047211,127
RTS0047212,38
RTS0047213,35
RTS0047214,30
RTS0047215,34
RTS0047216,23
RTS0047217,18
RTS0047218,16
RTS0047219,35
RTS0047220,21
RTS0047221,40
RTS0047222,40
RTS0047223,49
RTS0047225,66
RTS0047226,44
RTS0047229,26
RTS0047230,31
RTS0047231,41
RTS0047232,30
RTS0047233,21
RTS0047234,32
RTS0047235,18
RTS0047236,25
RTS0047237,20
RTS0047238,17
RTS0047239,68
RTS0047240,32
RTS0047241,24
RTS0047242,19
RTS0047243,33
RTS0047244,22
RTS0047245,25
RTS0047246,18
RTS0047247,18
RTS0047248,8
RTS0047249,31
RTS0047250,34
RTS0047252,41
RTS0047253,24
RTS0047254,38
RTS0047255,33
RTS0047256,20
RTS0047257,25
RTS0047258,29
RTS0047259,27
RTS0047260,41
RTS0047261,29
RTS0047262,29
RTS0047263,35
RTS0047264,30
RTS0047266,40
RTS0047267,54
RTS0047268,26
RTS0047269,34
RTS0047270,45
RTS0047271,36
RTS0047272,41
RTS0047273,20
RTS0047274,25
RTS0047276,22
RTS0047277,63
RTS0047278,42
RTS0047279,54
RTS0047280,21
RTS0047281,32
RTS0047282,19
RTS0047283,29
RTS0047284,34
RTS0047290,40
RTS0047291,94
RTS0047292,33
RTS0047293,33
RTS0047294,54
RTS0047295,12
RTS0047296,30
RTS0047297,38
RTS0047298,22
RTS0047299,21
RTS0047300,16
RTS0047301,40
RTS0047302,18
RTS0047303,33
RTS0047304,27
RTS0047305,22
RTS0047306,21
RTS0047307,38
RTS0047308,20
RTS0047309,24
RTS0047310,32
RTS0047311,24
RTS0047312,25
RTS0047313,28
RTS0047314,25
RTS0047315,42
RTS0047316,31
RTS0047317,31
RTS0047318,20
RTS0047319,25
RTS0047320,36
RTS0047321,32
RTS0047322,25
RTS0047323,34
RTS0047324,28
RTS0047325,36
RTS0047326,25
RTS0047327,36
RTS0047328,25
RTS0047329,23
RTS0047331,39
RTS0047332,42
RTS0047333,24
RTS0047334,18
RTS0047335,21
RTS0047336,23
RTS0047337,21
RTS0047338,28
RTS0047339,33
RTS0047340,48
RTS0047341,43
RTS0047342,44
RTS0047343,24
RTS0047344,51
RTS0047345,23
RTS0047346,23
RTS0047348,34
RTS0047349,20
RTS0047350,34
RTS0047351,34
RTS0047352,70
RTS0047353,38
RTS0047354,41
RTS0047356,18
RTS0047357,11
RTS0047358,14
RTS0047359,30
RTS0047360,14
RTS0047361,8
RTS0047362,24
RTS0047363,23
RTS0047364,19
RTS0047365,16
RTS0047366,20
RTS0047367,27
RTS0047368,23
RTS0047369,46
RTS0047370,27
RTS0047373,33
RTS0047374,21
RTS0047375,20
RTS0047376,32
RTS0047377,32
RTS0047378,27
RTS0047379,52
RTS0047380,43
RTS0047381,20
RTS0047382,21
RTS0047383,39
RTS0047384,32
RTS0047385,33
RTS0047386,48
RTS0047387,29
RTS0047388,44
RTS0047389,38
RTS0047390,24
RTS0047391,34
RTS0047392,17
RTS0047393,25
RTS0047394,29
RTS0047395,23
RTS0047396,36
RTS0047397,17
RTS0047398,26
RTS0047399,32
RTS0047400,19
RTS0047401,29
RTS0047402,34
RTS0047403,37
RTS0047404,21
RTS0047405,34
RTS0047406,32
RTS0047407,27
RTS0047408,28
RTS0047409,53
RTS0047410,52
RTS0047411,43
RTS0047412,36
RTS0047413,28
RTS0047414,42
RTS0047415,29
RTS0047417,20
RTS0047418,23
RTS0047419,20
RTS0047420,29
RTS0047421,15
RTS0047422,29
RTS0047423,18
RTS0047424,28
RTS0047425,20
RTS0047426,41
RTS0047427,36
RTS0047428,31
RTS0047429,34
RTS0047430,51
RTS0047431,22
RTS0047432,30
RTS0047433,21
RTS0047434,38
RTS0047435,55
RTS0047436,39
RTS0047437,18
RTS0047438,22
RTS0047439,23
RTS0047440,21
RTS0047441,37
RTS0047442,19
RTS0047445,34
RTS0047446,30
RTS0047447,19
RTS0047448,24
RTS0047449,25
RTS0047450,21
RTS0047451,22
RTS0047452,25
RTS0047453,15
RTS0047454,27
RTS0047455,25
RTS0047456,29
RTS0047457,29
RTS0047458,31
RTS0047459,33
RTS0047460,37
RTS0047461,32
RTS0047462,30
RTS0047463,30
RTS0047464,46
RTS0047465,23
RTS0047466,34
RTS0047467,21
RTS0047468,20
RTS0047469,40
RTS0047471,22
RTS0047472,18
RTS0047473,39
RTS0047474,15
RTS0047475,25
RTS0047476,31
RTS0047477,42
RTS0047479,33
RTS0047480,36
RTS0047481,24
RTS0047482,24
RTS0047483,23
RTS0047484,23
RTS0047485,26
RTS0047486,31
RTS0047487,13
RTS0047488,29
RTS0047489,31
RTS0047490,26
RTS0047491,17
RTS0047492,37
RTS0047493,29
RTS0047494,41
RTS0047495,35
RTS0047496,32
RTS0047497,33
RTS0047498,31
RTS0047499,21
RTS0047500,37
RTS0047501,26
RTS0047502,27
RTS0047503,22
RTS0047504,27
RTS0047505,17
RTS0047506,31
RTS0047507,36
RTS0047508,32
RTS0047509,20
RTS0047510,27
RTS0047511,31
RTS0047512,30
RTS0047513,38
RTS0047514,28
RTS0047515,32
RTS0047516,35
RTS0047517,29
RTS0047518,23
RTS0047520,42
RTS0047521,44
RTS0047522,24
RTS0047523,32
RTS0047524,26
RTS0047525,37
RTS0047526,23
RTS0047527,29
RTS0047528,30
RTS0047529,25
RTS0047530,28
RTS0047531,28
RTS0047532,25
RTS0047533,19
RTS0047534,22
RTS0047535,20
RTS0047536,39
RTS0047537,49
RTS0047538,48
RTS0047540,36
RTS0047541,37
RTS0047543,31
RTS0047544,30
RTS0047545,38
RTS0047546,33
RTS0047547,36
RTS0047548,47
RTS0047549,34
RTS0047550,23
RTS0047551,27
RTS0047552,24
RTS0047553,20
RTS0047558,26
RTS0047559,23
RTS0047560,18
RTS0047561,25
RTS0047562,23
RTS0047563,30
RTS0047564,20
RTS0047565,19
RTS0047566,27
RTS0047567,17
RTS0047568,38
RTS0047569,29
RTS0047570,41
RTS0047571,24
RTS0047572,29
RTS0047573,19
RTS0047574,22
RTS0047575,27
RTS0047576,24
RTS0047577,31
RTS0047578,17
RTS0047579,22
RTS0047580,23
RTS0047581,34
RTS0047582,35
RTS0047583,12
RTS0047584,16
RTS0047585,20
RTS0047586,19
RTS0047587,18
RTS0047588,35
RTS0047590,37
RTS0047591,22
RTS0047592,26
RTS0047593,22
RTS0047594,34
RTS0047595,18
RTS0047596,28
RTS0047597,23
RTS0047598,30
RTS0047599,22
RTS0047600,27
RTS0047601,51
RTS0047602,28
RTS0047603,29
RTS0047604,33
RTS0047606,23
RTS0047613,30
RTS0047614,25
RTS0047615,12
RTS0047616,20
RTS0047617,30
RTS0047618,23
RTS0047619,17
RTS0047620,11
RTS0047621,26
RTS0047622,14
RTS0047624,16
RTS0047625,16
RTS0047626,21
RTS0047627,17
RTS0047628,12
RTS0047629,16
RTS0047630,15
RTS0047631,20
RTS0047632,24
RTS0047633,6
RTS0047634,16
RTS0047635,19
RTS0047636,16
RTS0047637,28
RTS0047638,19
RTS0047639,31
RTS0047640,18
RTS0047641,11
RTS0047642,12
RTS0047643,12
RTS0047644,13
RTS0047645,20
RTS0047646,16
RTS0047647,19
RTS0047648,23
RTS0047649,15
RTS0047650,12
RTS0047651,16
RTS0047652,15
RTS0047653,13
RTS0047654,23
RTS0047656,20
RTS0047657,29
RTS0047658,14
RTS0047659,15
RTS0047660,12
RTS0047661,19
RTS0047662,29
RTS0047663,12
RTS0047664,24
RTS0047665,25
RTS0047666,15
RTS0047667,12
RTS0047668,11
RTS0047669,12
RTS0047670,31
RTS0047672,22
RTS0047673,19
RTS0047674,20
RTS0047675,18
RTS0047676,11
RTS0047677,28
RTS0047678,20
RTS0047679,25
RTS0047680,28
RTS0047681,10
RTS0047682,19
RTS0047684,15
RTS0047685,15
RTS0047686,21
RTS0047687,16
RTS0047688,16
RTS0047689,25
RTS0047691,13
RTS0047692,21
RTS0047693,18
RTS0047694,21
RTS0047695,30
RTS0047696,15
RTS0047697,11
RTS0047698,25
RTS0047699,29
RTS0047700,18
RTS0047701,26
RTS0047702,36
RTS0047703,27
RTS0047704,20
RTS0047705,20
RTS0047706,18
RTS0047707,31
RTS0047708,115
RTS0047709,484
RTS0047710,31
RTS0047711,28
RTS0047712,85
RTS0047713,48
RTS0047714,77
RTS0047715,34
RTS0047716,55
RTS0047717,62
RTS0047718,29
RTS0047720,20
RTS0047721,14
RTS0047722,38
RTS0047723,36
RTS0047724,32
RTS0047725,30
RTS0047726,22
RTS0047727,30
RTS0047728,32
RTS0047729,27
RTS0047730,28
RTS0047731,16
RTS0047732,26
RTS0047733,31
RTS0047734,31
RTS0047735,27
RTS0047736,33
RTS0047737,32
RTS0047738,25
RTS0047739,37
RTS0047740,32
RTS0047741,31
RTS0047742,29
RTS0047743,21
RTS0047744,40
RTS0047745,36
RTS0047746,30
RTS0047747,29
RTS0047748,33
RTS0047749,48
RTS0047750,29
RTS0047752,20
RTS0047753,39
RTS0047754,89
RTS0047755,57
RTS0047756,32
RTS0047757,34
RTS0047758,29
RTS0047759,23
RTS0047760,16
RTS0047761,32
RTS0047762,20
RTS0047763,39
RTS0047764,35
RTS0047765,29
RTS0047766,50
RTS0047767,16
RTS0047768,21
RTS0047769,18
RTS0047770,21
RTS0047771,22
RTS0047772,17
RTS0047773,24
RTS0047774,60
RTS0047775,21
RTS0047776,32
RTS0047777,27
RTS0047778,15
RTS0047779,23
RTS0047780,29
RTS0047781,40
RTS0047782,35
RTS0047783,20
RTS0047784,30
RTS0047785,29
RTS0047786,41
RTS0047787,49
RTS0047788,20
RTS0047789,28
RTS0047790,20
RTS0047791,32
RTS0047792,15
RTS0047793,32
RTS0047794,15
RTS0047795,17
RTS0047796,25
RTS0047797,25
RTS0047798,24
RTS0047799,40
RTS0047800,20
RTS0047801,31
RTS0047802,40
RTS0047803,31
RTS0047804,13
RTS0047805,39
RTS0047806,28
RTS0047807,31
RTS0047808,33
RTS0047809,31
RTS0047810,30
RTS0047811,17
RTS0047812,23
RTS0047813,19
RTS0047814,34
RTS0047816,32
RTS0047817,29
RTS0047818,17
RTS0047819,12
RTS0047820,23
RTS0047821,30
RTS0047822,16
RTS0047823,25
RTS0047824,28
RTS0047825,28
RTS0047826,25
RTS0047827,34
RTS0047828,35
RTS0047829,34
RTS0047830,22
RTS0047831,16
RTS0047832,22
RTS0047833,31
RTS0047834,19
RTS0047835,28
RTS0047836,26
RTS0047837,27
RTS0047838,50
RTS0047839,17
RTS0047840,27
RTS0047841,33
RTS0047842,33
RTS0047843,36
RTS0047844,29
RTS0047845,44
RTS0047846,28
RTS0047847,29
RTS0047848,28
RTS0047849,20
RTS0047850,19
RTS0047851,18
RTS0047852,14
RTS0047853,27
RTS0047854,31
RTS0047855,29
RTS0047856,31
RTS0047857,19
RTS0047858,23
RTS0047859,12
RTS0047860,20
RTS0047861,16
RTS0047862,21
RTS0047863,26
RTS0047864,31
RTS0047865,22
RTS0047866,36
RTS0047867,23
RTS0047868,23
RTS0047869,20
RTS0047870,24
RTS0047871,34
RTS0047872,21
RTS0047873,26
RTS0047874,22
RTS0047875,29
RTS0047876,25
RTS0047877,9
RTS0047878,32
RTS0047879,22
RTS0047880,28
RTS0047881,30
RTS0047882,27
RTS0047883,35
RTS0047884,29
RTS0047885,35
RTS0047886,17
RTS0047890,20
RTS0047891,26
RTS0047892,19
RTS0047893,19
RTS0047894,23
RTS0047895,26
RTS0047896,37
RTS0047897,37
RTS0047898,28
RTS0047899,52
RTS0047900,95
RTS0047901,80
RTS0047902,108
RTS0047903,19
RTS0047904,34
RTS0047905,38
RTS0047906,21
RTS0047907,41
RTS0047908,40
RTS0047909,44
RTS0047910,22
RTS0047912,22
RTS0047913,12
RTS0047914,27
RTS0047915,20
RTS0047916,19
RTS0047917,16
RTS0047919,12
RTS0047920,33
RTS0047921,43
RTS0047924,80
RTS0047925,36
RTS0047926,24
RTS0047927,22
RTS0047928,18
RTS0047929,23
RTS0047930,19
RTS0047931,29
RTS0047932,28
RTS0047933,40
RTS0047934,30
RTS0047935,22
RTS0047936,38
RTS0047937,28
RTS0047938,29
RTS0047939,23
RTS0047940,31
RTS0047941,40
RTS0047942,21
RTS0047943,15
RTS0047944,27
RTS0047945,36
RTS0047946,34
RTS0047947,16
RTS0047948,20
RTS0047949,25
RTS0047950,20
RTS0047951,25
RTS0047952,35
RTS0047953,21
RTS0047954,27
RTS0047956,25
RTS0047957,22
RTS0047958,27
RTS0047959,28
RTS0047960,21
RTS0047961,26
RTS0047963,23
RTS0047964,27
RTS0047965,21
RTS0047966,18
RTS0047967,35
RTS0047968,34
RTS0047969,42
RTS0047970,18
RTS0047972,21
RTS0047973,30
RTS0047974,32
RTS0047975,29
RTS0047976,27
RTS0047977,17
RTS0047978,33
RTS0047979,34
RTS0047980,14
RTS0047981,69
RTS0047982,19
RTS0047985,63
RTS0047986,21
RTS0047987,24
RTS0047988,36
RTS0047990,40
RTS0047991,28
RTS0047992,20
RTS0047993,23
RTS0047994,31
RTS0047995,15
RTS0047996,18
RTS0047997,37
RTS0047998,44
RTS0047999,30
RTS0048000,25
RTS0048001,32
RTS0048003,63
RTS0048005,27
RTS0048006,30
RTS0048008,14
RTS0048009,36
RTS0048012,30
RTS0048013,18
RTS0048014,18
RTS0048015,38
RTS0048016,30
RTS0048017,28
RTS0048018,21
RTS0048019,35
RTS0048020,27
RTS0048021,33
RTS0048022,19
RTS0048023,25
RTS0048024,25
RTS0048026,16
RTS0048027,35
RTS0048028,26
RTS0048029,16
RTS0048030,22
RTS0048031,30
RTS0048032,32
RTS0048033,26
RTS0048034,34
RTS0048035,21
RTS0048036,15
RTS0048037,19
RTS0048038,94
RTS0048040,44
RTS0048041,19
RTS0048042,18
RTS0048043,25
RTS0048044,26
RTS0048045,31
RTS0048046,15
RTS0048047,24
RTS0048048,32
RTS0048049,26
RTS0048050,21
RTS0048051,34
RTS0048052,21
RTS0048053,23
RTS0048054,20
RTS0048055,25
RTS0048056,41
RTS0048057,13
RTS0048058,26
RTS0048059,43
RTS0048060,27
RTS0048061,32
RTS0048062,13
RTS0048063,26
RTS0048064,27
RTS0048065,22
RTS0048066,14
RTS0048067,28
RTS0048068,23
RTS0048069,19
RTS0048070,12
RTS0048071,45
RTS0048072,26
RTS0048073,31
RTS0048074,20
RTS0048076,23
RTS0048077,39
RTS0048078,21
RTS0048079,32
RTS0048080,22
RTS0048081,25
RTS0048082,34
RTS0048084,22
RTS0048085,27
RTS0048086,32
RTS0048087,41
RTS0048088,19
RTS0048089,17
RTS0048090,18
RTS0048091,30
RTS0048092,33
RTS0048093,42
RTS0048094,20
RTS0048096,20
RTS0048097,30
RTS0048098,385
RTS0048099,301
RTS0048100,286
RTS0048101,195
RTS0048102,404
RTS0048104,17
RTS0048105,36
RTS0048106,22
RTS0048107,26
RTS0048108,44
RTS0048109,29
RTS0048110,31
RTS0048111,26
RTS0048112,28
RTS0048113,21
RTS0048114,16
RTS0048115,24
RTS0048116,24
RTS0048117,21
RTS0048118,38
RTS0048120,38
RTS0048126,19
RTS0048127,32
RTS0048129,61
RTS0048130,20
RTS0048131,31
RTS0048132,41
RTS0048133,10
RTS0048134,24
RTS0048135,35
RTS0048136,24
RTS0048138,31
RTS0048139,32
RTS0048140,34
RTS0048141,31
RTS0048142,83
RTS0048144,39
RTS0048145,66
RTS0048146,37
RTS0048147,22
RTS0048148,36
RTS0048149,32
RTS0048150,52
RTS0048151,37
RTS0048152,19
RTS0048153,25
RTS0048154,38
RTS0048155,22
RTS0048156,59
RTS0048158,27
RTS0048159,27
RTS0048160,1530
RTS0048161,2247
RTS0048162,33
RTS0048163,16
RTS0048164,222
RTS0048165,39
RTS0048166,40
RTS0048167,36
RTS0048168,25
RTS0048169,38
RTS0048170,23
RTS0048171,28
RTS0048172,31
RTS0048173,16
RTS0048175,25
RTS0048176,26
RTS0048177,21
RTS0048178,25
RTS0048179,25
RTS0048180,20
RTS0048181,46
RTS0048182,22
RTS0048183,38
RTS0048184,48
RTS0048185,41
RTS0048186,11
RTS0048188,36
RTS0048189,40
RTS0048190,19
RTS0048191,20
RTS0048192,28
RTS0048193,23
RTS0048194,32
RTS0048195,30
RTS0048196,15
RTS0048197,27
RTS0048198,26
RTS0048200,23
RTS0048201,21
RTS0048202,22
RTS0048203,33
RTS0048204,35
RTS0048205,21
RTS0048207,20
RTS0048208,21
RTS0048209,34
RTS0048210,22
RTS0048211,19
RTS0048212,17
RTS0048213,27
RTS0048214,29
RTS0048215,32
RTS0048216,31
RTS0048217,36
RTS0048218,46
RTS0048219,20
RTS0048220,23
RTS0048221,23
RTS0048222,32
RTS0048223,6
RTS0048224,25
RTS0048225,33
RTS0048226,26
RTS0048227,27
RTS0048228,19
RTS0048229,26
RTS0048230,22
RTS0048231,27
RTS0048232,33
RTS0048233,26
RTS0048234,24
RTS0048235,30
RTS0048236,21
RTS0048237,24
RTS0048238,24
RTS0048239,29
RTS0048240,34
RTS0048241,45
RTS0048242,30
RTS0048243,23
RTS0048244,26
RTS0048245,25
RTS0048246,33
RTS0049343,58
RTS0049344,46
RTS0049345,29
RTS0049346,16
RTS0049347,19
RTS0049348,29
RTS0049349,35
RTS0049350,14
RTS0049351,32
RTS0049352,32
RTS0049353,31
RTS0049354,19
RTS0049355,20
RTS0049356,27
RTS0049357,11
RTS0049358,22
RTS0049359,23
RTS0049360,37
RTS0049361,22
RTS0049362,22
RTS0049363,23
RTS0049364,20
RTS0049365,25
RTS0049366,32
RTS0049367,44
RTS0049368,33
RTS0049369,22
RTS0049370,12
RTS0049371,36
RTS0049372,26
RTS0049373,58
RTS0049374,65
RTS0049375,39
RTS0049376,48
RTS0049377,37
RTS0049378,49
RTS0049379,23
RTS0049380,39
RTS0049381,35
RTS0049382,47
RTS0049383,24
RTS0049384,19
RTS0049385,19
RTS0049386,35
RTS0049387,26
RTS0049388,34
RTS0049389,33
RTS0049390,40
RTS0049391,63
RTS0049392,69
RTS0049393,86
RTS0049394,31
RTS0049395,29
RTS0049396,83
RTS0049397,63
RTS0049398,83
RTS0049399,58
RTS0049400,30
RTS0049401,29
RTS0049402,39
RTS0049403,17
RTS0049404,40
RTS0049405,31
RTS0049406,32
RTS0049407,30
RTS0049408,31
RTS0049409,24
RTS0049410,24
RTS0049411,38
RTS0049412,21
RTS0049413,11
RTS0049414,22
RTS0049415,65
RTS0049416,47
RTS0049417,30
RTS0049418,36
RTS0049419,39
RTS0049420,19
RTS0049421,28
RTS0049422,22
RTS0049423,22
RTS0049424,21
RTS0049425,20
RTS0049426,44
RTS0049427,23
RTS0049428,24
RTS0049429,37
RTS0049430,37
RTS0049431,28
RTS0049432,35
RTS0049433,20
RTS0049434,19
RTS0049435,22
RTS0049436,18
RTS0049437,47
RTS0049438,26
RTS0049439,22
RTS0049440,30
RTS0049441,22
RTS0049442,28
RTS0049443,30
RTS0049444,41
RTS0049445,32
RTS0049446,31
RTS0049447,34
RTS0049448,23
RTS0049449,39
RTS0049450,40
RTS0049451,26
RTS0049452,21
RTS0049453,29
RTS0049454,15
RTS0049455,24
RTS0049456,28
RTS0049457,29
RTS0049458,37
RTS0049459,23
RTS0049460,21
RTS0049461,33
RTS0049462,40
RTS0049463,23
RTS0049464,27
RTS0049465,25
RTS0049466,17
RTS0049467,18
RTS0049468,27
RTS0049469,31
RTS0049470,33
RTS0049471,64
RTS0049472,36
RTS0049473,91
RTS0049474,24
RTS0049475,24
RTS0049476,26
RTS0049477,29
RTS0049478,46
RTS0049479,445
RTS0049480,47
RTS0049481,12
RTS0049482,22
RTS0049483,23
RTS0049484,28
RTS0049485,42
RTS0997079,21
RTS0997080,33
RTS0997081,17
RTS0997082,28
RTS0997083,30
RTS0997084,28
RTS0997085,14
RTS0997086,28
RTS0997087,12
RTS0997088,2488
RTS0997089,788
RTS0997090,91
RTS0997091,61
RTS0997092,17
RTS0997093,19
RTS0997094,3
RTS0997095,9
RTS0997096,14
RTS0997097,7
RTS0997098,12
RTS0997099,13
RTS0997100,12
RTS0997101,10
RTS0997102,11
RTS0997103,15
RTS0997104,13
RTS0997105,9
RTS0997106,13
RTS0997107,13
RTS0997108,12
RTS0997109,9
RTS0997110,21
RTS0997111,3
RTS0997112,12
RTS0997113,10
RTS0997114,13
RTS0997115,17
RTS0997116,6
RTS0997117,15
RTS0997118,28
RTS0997119,11
RTS0997120,16
RTS0997121,26
RTS0997122,42
RTS0997123,40
RTS0997124,18
RTS0997125,35
RTS0997126,39
RTS0997127,61
RTS0997128,60
RTS0997129,48
RTS0997130,36
</Code_Summary>
