# Supplementary material for: Spatial meta-transcriptomics reveal associations of intratumor bacteria burden with lung cancer cells showing a distinct oncogenic signature
Source: J Immunother Cancer. 2022 Jul 6;10(7):e004698. doi: 10.1136/jitc-2022-004698 (PMC9260850; doi:10.1136/jitc-2022-004698)
Supplement: Supplementary data [file jitc-2022-004698supp009.zip › DSP-1001250002726-A-F09.dcc]

<Header>
FileVersion,0.02
SoftwareVersion,"GeoMx_NGS_Pipeline_ 2.0.0"
Date,2020-6-15
</Header>

<Scan_Attributes>
ID,DSP-1001250002726-A-F09
Plate_ID,1001250002726
Well,F09
</Scan_Attributes>

<NGS_Processing_Attributes>
SeqSetId,
tamperedIni,No
Raw,3303785
Trimmed,3289895
Stitched,3270344
Aligned,3211381
umiQ30,0.9922
rtsQ30,0.9921
</NGS_Processing_Attributes>


<Code_Summary>
RTS0039454,131
RTS0039455,91
RTS0039456,102
RTS0039457,172
RTS0039458,83
RTS0039459,72
RTS0039460,68
RTS0039461,85
RTS0039462,62
RTS0039463,64
RTS0039464,45
RTS0039465,75
RTS0039466,55
RTS0039467,96
RTS0039468,61
RTS0039469,49
RTS0039470,82
RTS0039471,56
RTS0039472,77
RTS0039473,48
RTS0039474,87
RTS0039475,86
RTS0039476,104
RTS0039477,113
RTS0039478,114
RTS0039479,76
RTS0039480,41
RTS0039481,57
RTS0039482,65
RTS0039483,64
RTS0039484,79
RTS0039485,69
RTS0039486,62
RTS0039487,34
RTS0039488,60
RTS0039489,51
RTS0039490,81
RTS0039491,60
RTS0039492,59
RTS0039493,51
RTS0039494,64
RTS0039495,54
RTS0039496,61
RTS0039497,45
RTS0039498,60
RTS0039499,154
RTS0039500,85
RTS0039501,144
RTS0039502,163
RTS0039503,114
RTS0039504,40
RTS0039505,56
RTS0039506,40
RTS0039507,89
RTS0039508,63
RTS0039509,54
RTS0039510,114
RTS0039511,477
RTS0039512,290
RTS0039513,321
RTS0039514,681
RTS0039515,603
RTS0039516,74
RTS0039517,62
RTS0039518,71
RTS0039519,60
RTS0039520,51
RTS0039521,36
RTS0039522,49
RTS0039523,52
RTS0039524,60
RTS0039525,80
RTS0039526,57
RTS0039527,79
RTS0039528,74
RTS0039529,63
RTS0039530,59
RTS0039531,67
RTS0039532,63
RTS0039533,84
RTS0039534,51
RTS0039535,59
RTS0039536,58
RTS0039537,42
RTS0039538,39
RTS0039539,59
RTS0039540,52
RTS0039541,63
RTS0039542,48
RTS0039543,42
RTS0039544,37
RTS0039545,50
RTS0039546,44
RTS0039547,58
RTS0039548,63
RTS0039549,65
RTS0039550,59
RTS0039551,50
RTS0039552,46
RTS0039553,68
RTS0039554,60
RTS0039555,74
RTS0039556,50
RTS0039557,48
RTS0039558,62
RTS0039559,68
RTS0039560,57
RTS0039561,50
RTS0039562,51
RTS0039563,41
RTS0039564,66
RTS0039565,71
RTS0039566,47
RTS0039567,51
RTS0039568,54
RTS0039569,41
RTS0039570,70
RTS0039571,60
RTS0039572,56
RTS0039573,60
RTS0039574,64
RTS0039575,52
RTS0039576,51
RTS0039577,73
RTS0039578,70
RTS0039579,49
RTS0039580,74
RTS0039581,65
RTS0039582,71
RTS0039583,104
RTS0039584,86
RTS0039585,53
RTS0039586,43
RTS0039587,55
RTS0039588,69
RTS0039589,60
RTS0039590,48
RTS0039591,84
RTS0039592,80
RTS0039593,73
RTS0039594,76
RTS0039595,73
RTS0039596,56
RTS0039597,70
RTS0039598,46
RTS0039599,52
RTS0039600,52
RTS0039601,55
RTS0039602,52
RTS0039603,28
RTS0039604,54
RTS0039605,41
RTS0039606,29
RTS0039607,50
RTS0039608,56
RTS0039609,38
RTS0039610,46
RTS0039611,69
RTS0039612,63
RTS0039613,57
RTS0039614,47
RTS0039615,33
RTS0039616,50
RTS0039617,55
RTS0039619,58
RTS0039620,46
RTS0039621,50
RTS0039622,51
RTS0039623,53
RTS0039624,59
RTS0039625,63
RTS0039626,48
RTS0039627,55
RTS0039628,43
RTS0039629,56
RTS0039630,49
RTS0039631,48
RTS0039632,42
RTS0039633,55
RTS0039634,51
RTS0039635,60
RTS0039636,57
RTS0039637,63
RTS0039638,80
RTS0039639,66
RTS0039640,43
RTS0039641,65
RTS0039642,64
RTS0039643,77
RTS0039644,76
RTS0039645,44
RTS0039646,62
RTS0039647,55
RTS0039648,45
RTS0039649,44
RTS0039650,58
RTS0039651,94
RTS0039652,82
RTS0039653,81
RTS0039654,55
RTS0039655,84
RTS0039656,203
RTS0039657,189
RTS0039658,120
RTS0039659,211
RTS0039660,90
RTS0039661,75
RTS0039662,38
RTS0039663,69
RTS0039664,65
RTS0039665,55
RTS0039666,41
RTS0039667,45
RTS0039668,49
RTS0039669,90
RTS0039670,66
RTS0039671,87
RTS0039672,106
RTS0039673,73
RTS0039674,58
RTS0039675,77
RTS0039676,56
RTS0039677,65
RTS0039678,66
RTS0039679,60
RTS0039680,30
RTS0039681,92
RTS0039682,77
RTS0039683,63
RTS0039684,65
RTS0039685,65
RTS0039686,196
RTS0039687,255
RTS0039688,205
RTS0039689,153
RTS0039690,143
RTS0039691,60
RTS0039692,49
RTS0039693,61
RTS0039694,71
RTS0039695,40
RTS0039696,55
RTS0039697,64
RTS0039698,49
RTS0039699,63
RTS0039700,62
RTS0039701,63
RTS0039702,106
RTS0039703,97
RTS0039704,103
RTS0039705,100
RTS0039706,61
RTS0039707,64
RTS0039708,62
RTS0039709,55
RTS0039710,85
RTS0039711,62
RTS0039712,87
RTS0039713,110
RTS0039714,63
RTS0039715,62
RTS0039716,50
RTS0039717,135
RTS0039718,52
RTS0039719,69
RTS0039720,118
RTS0039721,63
RTS0039722,70
RTS0039723,121
RTS0039724,69
RTS0039725,70
RTS0039726,72
RTS0039727,65
RTS0039728,66
RTS0039729,78
RTS0039730,90
RTS0039731,53
RTS0039732,75
RTS0039733,76
RTS0039734,81
RTS0039735,69
RTS0039736,56
RTS0039737,82
RTS0039738,62
RTS0039739,75
RTS0039740,51
RTS0039741,51
RTS0039742,76
RTS0039743,67
RTS0039744,40
RTS0039745,67
RTS0039746,182
RTS0039747,251
RTS0039749,174
RTS0039750,173
RTS0039751,57
RTS0039752,51
RTS0039753,58
RTS0039754,48
RTS0039755,76
RTS0039756,45
RTS0039757,52
RTS0039758,33
RTS0039759,45
RTS0039760,53
RTS0039761,76
RTS0039762,60
RTS0039763,68
RTS0039764,82
RTS0039765,40
RTS0039766,50
RTS0039767,56
RTS0039768,70
RTS0039769,56
RTS0039770,85
RTS0039771,64
RTS0039772,79
RTS0039773,64
RTS0039774,47
RTS0039775,83
RTS0039776,64
RTS0039777,64
RTS0039778,33
RTS0039779,49
RTS0039780,47
RTS0039781,76
RTS0039782,55
RTS0039783,79
RTS0039784,68
RTS0039785,66
RTS0039786,56
RTS0039787,35
RTS0039788,50
RTS0039789,62
RTS0039790,75
RTS0039791,73
RTS0039792,47
RTS0039793,57
RTS0039794,76
RTS0039795,57
RTS0039796,61
RTS0039797,62
RTS0039798,58
RTS0039799,54
RTS0039800,54
RTS0039801,53
RTS0039802,45
RTS0039803,64
RTS0039804,58
RTS0039805,59
RTS0039806,60
RTS0039807,41
RTS0039808,76
RTS0039809,53
RTS0039810,47
RTS0039811,57
RTS0039812,75
RTS0039813,57
RTS0039814,66
RTS0039815,75
RTS0039816,64
RTS0039817,75
RTS0039818,67
RTS0039819,66
RTS0039820,58
RTS0039821,67
RTS0039822,68
RTS0039823,74
RTS0039824,63
RTS0039825,81
RTS0039826,58
RTS0039827,74
RTS0039828,49
RTS0039829,64
RTS0039830,61
RTS0039831,50
RTS0039832,63
RTS0039833,56
RTS0039834,64
RTS0039835,73
RTS0039836,66
RTS0039838,64
RTS0039839,50
RTS0039840,59
RTS0039841,83
RTS0039842,96
RTS0039843,91
RTS0039844,79
RTS0039845,75
RTS0039846,75
RTS0039847,72
RTS0039848,40
RTS0039849,56
RTS0039850,49
RTS0039851,60
RTS0039852,61
RTS0039853,72
RTS0039854,74
RTS0039855,75
RTS0039856,54
RTS0039857,59
RTS0039858,52
RTS0039859,56
RTS0039860,56
RTS0039861,67
RTS0039862,39
RTS0039863,56
RTS0039864,58
RTS0039865,59
RTS0039866,49
RTS0039867,76
RTS0039868,48
RTS0039869,56
RTS0039870,64
RTS0039871,53
RTS0039872,44
RTS0039873,40
RTS0039874,50
RTS0039875,64
RTS0039876,53
RTS0039877,45
RTS0039878,59
RTS0039879,52
RTS0039880,43
RTS0039881,46
RTS0039882,46
RTS0039883,62
RTS0039884,35
RTS0039885,53
RTS0039886,48
RTS0039887,51
RTS0039888,55
RTS0039890,42
RTS0039891,103
RTS0039892,105
RTS0039893,150
RTS0039894,68
RTS0039895,114
RTS0039896,49
RTS0039897,59
RTS0039898,81
RTS0039899,62
RTS0039900,73
RTS0039901,74
RTS0039902,54
RTS0039903,48
RTS0039904,78
RTS0039905,80
RTS0039906,59
RTS0039907,67
RTS0039908,48
RTS0039909,57
RTS0039910,66
RTS0039911,49
RTS0039912,50
RTS0039913,54
RTS0039914,50
RTS0039915,61
RTS0039916,52
RTS0039917,60
RTS0039918,48
RTS0039919,53
RTS0039920,42
RTS0039921,56
RTS0039922,60
RTS0039923,49
RTS0039924,48
RTS0039925,54
RTS0039926,90
RTS0039927,82
RTS0039928,74
RTS0039929,72
RTS0039930,90
RTS0039931,66
RTS0039932,47
RTS0039933,59
RTS0039934,55
RTS0039935,55
RTS0039936,51
RTS0039937,58
RTS0039938,74
RTS0039939,61
RTS0039940,57
RTS0039941,32
RTS0039942,65
RTS0039943,40
RTS0039944,53
RTS0039945,56
RTS0039946,82
RTS0039947,77
RTS0039948,99
RTS0039949,98
RTS0039950,91
RTS0039951,69
RTS0039952,57
RTS0039953,50
RTS0039954,66
RTS0039955,63
RTS0039956,98
RTS0039957,103
RTS0039958,99
RTS0039959,96
RTS0039960,124
RTS0039961,53
RTS0039962,38
RTS0039963,48
RTS0039964,52
RTS0039965,63
RTS0039966,55
RTS0039967,38
RTS0039968,73
RTS0039969,61
RTS0039970,55
RTS0039971,80
RTS0039972,42
RTS0039973,52
RTS0039974,56
RTS0039975,39
RTS0039976,50
RTS0039977,56
RTS0039978,62
RTS0039979,60
RTS0039980,60
RTS0039981,66
RTS0039982,75
RTS0039983,60
RTS0039984,75
RTS0039985,76
RTS0039986,112
RTS0039987,94
RTS0039988,87
RTS0039989,79
RTS0039990,80
RTS0039991,55
RTS0039992,94
RTS0039993,76
RTS0039994,59
RTS0039995,97
RTS0039996,252
RTS0039997,172
RTS0039998,210
RTS0039999,219
RTS0040000,201
RTS0040001,45
RTS0040002,40
RTS0040003,51
RTS0040004,70
RTS0040005,74
RTS0040006,169
RTS0040007,164
RTS0040008,89
RTS0040009,136
RTS0040010,172
RTS0040011,60
RTS0040012,54
RTS0040013,56
RTS0040014,53
RTS0040015,49
RTS0040016,52
RTS0040017,58
RTS0040018,60
RTS0040019,63
RTS0040020,75
RTS0040021,56
RTS0040022,46
RTS0040023,68
RTS0040024,55
RTS0040025,39
RTS0040026,66
RTS0040027,63
RTS0040028,60
RTS0040029,67
RTS0040030,76
RTS0040031,52
RTS0040032,63
RTS0040033,50
RTS0040034,50
RTS0040035,32
RTS0040036,47
RTS0040037,51
RTS0040038,52
RTS0040039,40
RTS0040040,52
RTS0040041,46
RTS0040042,48
RTS0040043,47
RTS0040044,50
RTS0040045,72
RTS0040046,65
RTS0040047,87
RTS0040048,66
RTS0040049,60
RTS0040050,67
RTS0040051,61
RTS0040052,44
RTS0040053,64
RTS0040054,74
RTS0040055,66
RTS0040056,66
RTS0040057,69
RTS0040058,61
RTS0040059,51
RTS0040060,52
RTS0040061,57
RTS0040062,49
RTS0040063,52
RTS0040064,66
RTS0040065,77
RTS0040066,55
RTS0040067,68
RTS0040068,72
RTS0040069,55
RTS0040070,59
RTS0040071,47
RTS0040072,57
RTS0040073,41
RTS0040074,63
RTS0040075,67
RTS0040076,78
RTS0040077,143
RTS0040078,81
RTS0040079,99
RTS0040080,88
RTS0040081,60
RTS0040082,57
RTS0040083,52
RTS0040084,59
RTS0040085,54
RTS0040086,50
RTS0040087,43
RTS0040088,51
RTS0040089,53
RTS0040090,58
RTS0040091,47
RTS0040092,44
RTS0040093,61
RTS0040094,54
RTS0040095,59
RTS0040096,62
RTS0040097,63
RTS0040098,39
RTS0040099,54
RTS0040100,59
RTS0040101,44
RTS0040102,49
RTS0040103,50
RTS0040104,48
RTS0040105,47
RTS0040106,76
RTS0040107,55
RTS0040108,58
RTS0040109,63
RTS0040110,70
RTS0040111,53
RTS0040112,65
RTS0040113,42
RTS0040114,29
RTS0040115,71
RTS0040116,172
RTS0040117,136
RTS0040118,73
RTS0040119,154
RTS0040120,146
RTS0040121,55
RTS0040122,63
RTS0040123,41
RTS0040124,55
RTS0040125,49
RTS0040126,63
RTS0040127,72
RTS0040128,52
RTS0040129,46
RTS0040130,62
RTS0040131,68
RTS0040132,51
RTS0040133,64
RTS0040134,54
RTS0040135,66
RTS0040136,39
RTS0040137,39
RTS0040138,59
RTS0040139,67
RTS0040140,57
RTS0040141,66
RTS0040142,66
RTS0040143,60
RTS0040144,54
RTS0040145,75
RTS0040146,52
RTS0040147,56
RTS0040148,55
RTS0040149,50
RTS0040150,52
RTS0040151,58
RTS0040152,62
RTS0040153,46
RTS0040154,43
RTS0040155,57
RTS0040156,68
RTS0040157,52
RTS0040158,57
RTS0040159,59
RTS0040160,66
RTS0040161,56
RTS0040162,36
RTS0040163,47
RTS0040164,54
RTS0040165,54
RTS0040166,41
RTS0040167,69
RTS0040168,53
RTS0040169,57
RTS0040170,47
RTS0040171,23
RTS0040172,33
RTS0040173,32
RTS0040174,44
RTS0040175,57
RTS0040176,43
RTS0040177,57
RTS0040178,49
RTS0040179,30
RTS0040180,72
RTS0040181,49
RTS0040182,38
RTS0040183,43
RTS0040184,48
RTS0040185,34
RTS0040186,55
RTS0040187,42
RTS0040188,23
RTS0040189,57
RTS0040190,58
RTS0040191,69
RTS0040192,35
RTS0040193,47
RTS0040194,61
RTS0040195,58
RTS0040196,37
RTS0040197,49
RTS0040198,46
RTS0040199,70
RTS0040200,43
RTS0040201,91
RTS0040202,81
RTS0040203,78
RTS0040204,81
RTS0040205,82
RTS0040206,79
RTS0040207,34
RTS0040208,86
RTS0040209,87
RTS0040210,101
RTS0040211,62
RTS0040212,63
RTS0040213,60
RTS0040214,82
RTS0040215,85
RTS0040216,48
RTS0040217,52
RTS0040218,60
RTS0040219,52
RTS0040220,38
RTS0040221,58
RTS0040222,57
RTS0040223,67
RTS0040224,27
RTS0040225,57
RTS0040226,76
RTS0040227,48
RTS0040228,49
RTS0040229,52
RTS0040230,64
RTS0040231,45
RTS0040232,47
RTS0040233,42
RTS0040234,31
RTS0040235,49
RTS0040236,37
RTS0040237,50
RTS0040238,55
RTS0040239,54
RTS0040240,63
RTS0040241,54
RTS0040242,74
RTS0040243,63
RTS0040244,81
RTS0040245,54
RTS0040246,65
RTS0040247,57
RTS0040248,65
RTS0040249,56
RTS0040250,44
RTS0040251,43
RTS0040252,43
RTS0040253,50
RTS0040254,59
RTS0040255,61
RTS0040256,43
RTS0040257,36
RTS0040258,54
RTS0040259,55
RTS0040260,50
RTS0040261,33
RTS0040262,64
RTS0040263,63
RTS0040264,54
RTS0040265,68
RTS0040266,42
RTS0040267,49
RTS0040268,56
RTS0040269,47
RTS0040270,65
RTS0040271,76
RTS0040272,55
RTS0040273,52
RTS0040274,59
RTS0040275,65
RTS0040276,61
RTS0040277,65
RTS0040278,117
RTS0040279,97
RTS0040280,77
RTS0040281,42
RTS0040282,52
RTS0040283,65
RTS0040284,48
RTS0040285,56
RTS0040286,40
RTS0040287,39
RTS0040288,49
RTS0040289,51
RTS0040290,68
RTS0040291,39
RTS0040292,45
RTS0040293,57
RTS0040294,68
RTS0040295,53
RTS0040296,52
RTS0040297,42
RTS0040298,51
RTS0040299,44
RTS0040300,35
RTS0040301,39
RTS0040302,39
RTS0040303,30
RTS0040304,55
RTS0040305,53
RTS0040306,61
RTS0040307,58
RTS0040308,64
RTS0040309,59
RTS0040310,52
RTS0040311,50
RTS0040312,77
RTS0040313,64
RTS0040314,57
RTS0040315,59
RTS0040316,54
RTS0040317,55
RTS0040318,38
RTS0040319,61
RTS0040320,53
RTS0040321,50
RTS0040322,72
RTS0040323,68
RTS0040324,71
RTS0040325,47
RTS0040326,69
RTS0040327,76
RTS0040328,67
RTS0040329,84
RTS0040330,61
RTS0040331,52
RTS0040332,54
RTS0040333,71
RTS0040334,56
RTS0040335,56
RTS0040336,49
RTS0040337,61
RTS0040338,42
RTS0040339,49
RTS0040340,51
RTS0040341,91
RTS0040342,32
RTS0040343,65
RTS0040344,56
RTS0040345,66
RTS0040346,53
RTS0040347,60
RTS0040348,66
RTS0040349,65
RTS0040350,65
RTS0040351,66
RTS0040352,50
RTS0040353,88
RTS0040354,54
RTS0040355,32
RTS0040356,71
RTS0040357,113
RTS0040358,71
RTS0040359,72
RTS0040360,97
RTS0040361,103
RTS0040363,39
RTS0040364,72
RTS0040365,80
RTS0040366,52
RTS0040367,82
RTS0040368,102
RTS0040369,76
RTS0040370,50
RTS0040371,73
RTS0040372,62
RTS0040373,74
RTS0040374,75
RTS0040375,47
RTS0040376,105
RTS0040377,79
RTS0040378,68
RTS0040379,67
RTS0040380,58
RTS0040381,62
RTS0040382,57
RTS0040383,61
RTS0040384,52
RTS0040385,55
RTS0040386,68
RTS0040387,56
RTS0040388,70
RTS0040389,61
RTS0040390,76
RTS0040391,77
RTS0040392,72
RTS0040393,68
RTS0040394,73
RTS0040395,79
RTS0040396,65
RTS0040397,86
RTS0040398,66
RTS0040399,76
RTS0040400,64
RTS0040401,143
RTS0040402,211
RTS0040403,148
RTS0040404,186
RTS0040405,63
RTS0040406,53
RTS0040407,71
RTS0040408,85
RTS0040409,68
RTS0040410,61
RTS0040411,68
RTS0040412,45
RTS0040413,70
RTS0040414,68
RTS0040415,73
RTS0040416,209
RTS0040417,112
RTS0040418,82
RTS0040419,236
RTS0040420,213
RTS0040421,67
RTS0040422,82
RTS0040423,86
RTS0040424,65
RTS0040425,40
RTS0040426,42
RTS0040428,69
RTS0040429,54
RTS0040430,44
RTS0040431,54
RTS0040432,53
RTS0040433,70
RTS0040434,60
RTS0040435,63
RTS0040436,189
RTS0040437,266
RTS0040438,413
RTS0040439,358
RTS0040440,349
RTS0040441,76
RTS0040442,69
RTS0040443,93
RTS0040444,79
RTS0040445,80
RTS0040446,58
RTS0040447,67
RTS0040448,45
RTS0040449,78
RTS0040450,45
RTS0040451,138
RTS0040452,168
RTS0040453,130
RTS0040454,126
RTS0040455,256
RTS0040456,73
RTS0040457,52
RTS0040458,54
RTS0040459,42
RTS0040460,67
RTS0040461,58
RTS0040462,42
RTS0040463,68
RTS0040464,49
RTS0040465,48
RTS0040466,78
RTS0040467,55
RTS0040468,75
RTS0040469,41
RTS0040470,55
RTS0040471,66
RTS0040472,34
RTS0040473,56
RTS0040474,38
RTS0040475,56
RTS0040476,61
RTS0040477,58
RTS0040478,44
RTS0040479,42
RTS0040480,45
RTS0040481,79
RTS0040482,70
RTS0040483,61
RTS0040484,86
RTS0040485,89
RTS0040486,50
RTS0040487,47
RTS0040488,45
RTS0040489,54
RTS0040490,69
RTS0040491,56
RTS0040492,63
RTS0040493,50
RTS0040494,65
RTS0040495,53
RTS0040496,100
RTS0040497,81
RTS0040498,75
RTS0040499,80
RTS0040500,69
RTS0040501,82
RTS0040502,40
RTS0040503,65
RTS0040504,52
RTS0040505,42
RTS0040506,56
RTS0040507,58
RTS0040508,57
RTS0040509,53
RTS0040510,40
RTS0040511,57
RTS0040512,57
RTS0040513,54
RTS0040514,67
RTS0040515,48
RTS0040516,95
RTS0040517,97
RTS0040518,96
RTS0040519,100
RTS0040520,75
RTS0040521,35
RTS0040522,60
RTS0040523,47
RTS0040524,31
RTS0040525,50
RTS0040526,74
RTS0040527,55
RTS0040528,65
RTS0040529,63
RTS0040530,62
RTS0040531,54
RTS0040532,75
RTS0040533,43
RTS0040534,60
RTS0040535,58
RTS0040536,53
RTS0040537,100
RTS0040538,85
RTS0040539,70
RTS0040540,56
RTS0040541,46
RTS0040542,63
RTS0040543,62
RTS0040544,64
RTS0040545,45
RTS0040546,63
RTS0040547,35
RTS0040548,45
RTS0040549,46
RTS0040550,44
RTS0040551,44
RTS0040552,47
RTS0040553,61
RTS0040554,43
RTS0040555,66
RTS0040556,67
RTS0040557,56
RTS0040558,44
RTS0040559,59
RTS0040560,47
RTS0040561,42
RTS0040562,36
RTS0040563,52
RTS0040564,57
RTS0040565,47
RTS0040566,50
RTS0040567,65
RTS0040568,49
RTS0040569,63
RTS0040570,53
RTS0040571,65
RTS0040572,34
RTS0040573,70
RTS0040574,85
RTS0040575,55
RTS0040576,66
RTS0040577,66
RTS0040578,55
RTS0040579,63
RTS0040580,58
RTS0040581,47
RTS0040582,72
RTS0040583,59
RTS0040584,57
RTS0040585,61
RTS0040586,75
RTS0040587,39
RTS0040588,80
RTS0040589,40
RTS0040590,75
RTS0040591,80
RTS0040592,41
RTS0040593,34
RTS0040594,45
RTS0040595,58
RTS0040596,70
RTS0040597,81
RTS0040598,59
RTS0040599,61
RTS0040600,48
RTS0040601,59
RTS0040602,51
RTS0040603,65
RTS0040604,65
RTS0040605,57
RTS0040606,72
RTS0040607,85
RTS0040608,90
RTS0040609,60
RTS0040610,87
RTS0040611,58
RTS0040612,59
RTS0040613,74
RTS0040614,57
RTS0040615,50
RTS0040616,84
RTS0040617,67
RTS0040618,57
RTS0040619,69
RTS0040620,53
RTS0040621,51
RTS0040622,53
RTS0040623,66
RTS0040624,61
RTS0040625,52
RTS0040626,35
RTS0040627,53
RTS0040628,51
RTS0040629,64
RTS0040630,55
RTS0040631,67
RTS0040632,51
RTS0040633,57
RTS0040634,77
RTS0040635,54
RTS0040636,66
RTS0040637,56
RTS0040638,43
RTS0040639,72
RTS0040640,64
RTS0040641,120
RTS0040642,136
RTS0040643,112
RTS0040644,112
RTS0040645,159
RTS0040646,75
RTS0040647,55
RTS0040648,83
RTS0040649,47
RTS0040650,52
RTS0040651,78
RTS0040652,54
RTS0040653,59
RTS0040654,66
RTS0040655,65
RTS0040656,68
RTS0040657,62
RTS0040658,52
RTS0040659,64
RTS0040660,58
RTS0040661,53
RTS0040662,48
RTS0040663,55
RTS0040664,55
RTS0040665,46
RTS0040666,55
RTS0040667,36
RTS0040668,36
RTS0040669,47
RTS0040670,42
RTS0040671,37
RTS0040672,53
RTS0040673,52
RTS0040674,49
RTS0040675,55
RTS0040676,50
RTS0040677,54
RTS0040678,69
RTS0040679,62
RTS0040680,85
RTS0040681,71
RTS0040682,66
RTS0040683,90
RTS0040684,102
RTS0040685,73
RTS0040686,50
RTS0040687,64
RTS0040688,46
RTS0040689,34
RTS0040690,60
RTS0040691,67
RTS0040692,47
RTS0040693,112
RTS0040694,66
RTS0040695,69
RTS0040696,54
RTS0040697,53
RTS0040698,48
RTS0040699,47
RTS0040700,55
RTS0040701,47
RTS0040702,72
RTS0040703,53
RTS0040704,53
RTS0040705,83
RTS0040706,69
RTS0040707,61
RTS0040708,62
RTS0040709,64
RTS0040710,61
RTS0040711,49
RTS0040712,47
RTS0040713,72
RTS0040714,43
RTS0040715,54
RTS0040716,65
RTS0040717,53
RTS0040718,51
RTS0040719,65
RTS0040720,83
RTS0040721,39
RTS0040722,47
RTS0040723,58
RTS0040724,43
RTS0040725,48
RTS0040726,61
RTS0040727,93
RTS0040728,65
RTS0040729,64
RTS0040730,78
RTS0040731,67
RTS0040732,65
RTS0040733,51
RTS0040734,64
RTS0040735,55
RTS0040736,99
RTS0040737,103
RTS0040738,106
RTS0040739,103
RTS0040740,91
RTS0040741,47
RTS0040742,47
RTS0040743,67
RTS0040744,70
RTS0040745,74
RTS0040746,77
RTS0040747,76
RTS0040748,46
RTS0040749,77
RTS0040750,75
RTS0040751,40
RTS0040752,78
RTS0040753,52
RTS0040754,48
RTS0040755,41
RTS0040756,55
RTS0040757,50
RTS0040758,65
RTS0040759,57
RTS0040760,62
RTS0040761,86
RTS0040762,46
RTS0040763,76
RTS0040764,79
RTS0040765,81
RTS0040766,58
RTS0040767,53
RTS0040768,69
RTS0040769,73
RTS0040770,49
RTS0040771,49
RTS0040772,47
RTS0040773,48
RTS0040774,63
RTS0040775,71
RTS0040776,32
RTS0040777,61
RTS0040778,43
RTS0040779,37
RTS0040780,58
RTS0040781,51
RTS0040782,85
RTS0040783,60
RTS0040784,83
RTS0040785,52
RTS0040786,42
RTS0040787,63
RTS0040788,49
RTS0040789,44
RTS0040790,52
RTS0040791,48
RTS0040792,53
RTS0040793,58
RTS0040794,33
RTS0040795,57
RTS0040796,73
RTS0040797,78
RTS0040798,62
RTS0040799,54
RTS0040800,48
RTS0040801,70
RTS0040802,66
RTS0040803,70
RTS0040804,60
RTS0040805,49
RTS0040806,46
RTS0040807,41
RTS0040808,54
RTS0040809,45
RTS0040810,57
RTS0040811,60
RTS0040812,56
RTS0040813,42
RTS0040814,60
RTS0040815,47
RTS0040816,48
RTS0040817,45
RTS0040818,71
RTS0040819,52
RTS0040820,88
RTS0040821,57
RTS0040822,51
RTS0040823,54
RTS0040824,59
RTS0040825,63
RTS0040826,138
RTS0040827,93
RTS0040828,103
RTS0040830,118
RTS0040831,42
RTS0040832,55
RTS0040833,58
RTS0040834,54
RTS0040836,262
RTS0040837,138
RTS0040838,261
RTS0040839,215
RTS0040840,139
RTS0040841,68
RTS0040842,82
RTS0040843,97
RTS0040844,94
RTS0040845,81
RTS0040846,60
RTS0040847,56
RTS0040848,59
RTS0040849,48
RTS0040850,89
RTS0040851,80
RTS0040852,65
RTS0040853,79
RTS0040854,77
RTS0040855,69
RTS0040856,56
RTS0040857,46
RTS0040858,45
RTS0040859,34
RTS0040860,48
RTS0040861,71
RTS0040862,60
RTS0040863,39
RTS0040864,66
RTS0040865,62
RTS0040866,51
RTS0040867,47
RTS0040868,53
RTS0040869,47
RTS0040870,44
RTS0040871,54
RTS0040872,67
RTS0040873,57
RTS0040874,87
RTS0040875,64
RTS0040876,44
RTS0040877,49
RTS0040878,51
RTS0040879,50
RTS0040880,65
RTS0040881,49
RTS0040882,41
RTS0040883,46
RTS0040884,45
RTS0040885,53
RTS0040886,82
RTS0040887,100
RTS0040888,85
RTS0040889,123
RTS0040890,73
RTS0040891,38
RTS0040892,57
RTS0040893,38
RTS0040894,56
RTS0040895,48
RTS0040896,43
RTS0040897,44
RTS0040898,54
RTS0040899,36
RTS0040900,48
RTS0040901,58
RTS0040902,54
RTS0040903,51
RTS0040904,57
RTS0040905,73
RTS0040906,41
RTS0040907,52
RTS0040908,54
RTS0040909,57
RTS0040910,63
RTS0040911,66
RTS0040912,76
RTS0040913,52
RTS0040914,56
RTS0040915,54
RTS0040916,54
RTS0040917,61
RTS0040918,56
RTS0040919,50
RTS0040920,31
RTS0040921,52
RTS0040922,48
RTS0040923,71
RTS0040924,57
RTS0040925,69
RTS0040926,38
RTS0040927,42
RTS0040928,71
RTS0040929,38
RTS0040930,51
RTS0040931,46
RTS0040932,65
RTS0040933,48
RTS0040934,61
RTS0040935,54
RTS0040936,60
RTS0040937,64
RTS0040938,55
RTS0040939,63
RTS0040940,45
RTS0040941,65
RTS0040942,57
RTS0040943,50
RTS0040944,92
RTS0040945,61
RTS0040946,73
RTS0040947,98
RTS0040948,101
RTS0040949,56
RTS0040950,77
RTS0040951,53
RTS0040952,31
RTS0040953,40
RTS0040954,59
RTS0040955,57
RTS0040956,67
RTS0040957,39
RTS0040958,58
RTS0040959,52
RTS0040960,74
RTS0040961,43
RTS0040962,44
RTS0040963,43
RTS0040964,60
RTS0040965,34
RTS0040966,67
RTS0040967,58
RTS0040968,63
RTS0040969,54
RTS0040970,53
RTS0040971,56
RTS0040972,58
RTS0040973,57
RTS0040974,55
RTS0040975,39
RTS0040976,48
RTS0040977,47
RTS0040978,49
RTS0040979,51
RTS0040980,49
RTS0040981,66
RTS0040982,93
RTS0040983,70
RTS0040984,86
RTS0040985,71
RTS0040986,253
RTS0040987,226
RTS0040988,130
RTS0040989,193
RTS0040990,97
RTS0040991,78
RTS0040992,47
RTS0040993,52
RTS0040994,72
RTS0040995,42
RTS0040996,45
RTS0040997,61
RTS0040998,53
RTS0040999,59
RTS0041000,54
RTS0041001,59
RTS0041002,77
RTS0041003,106
RTS0041004,97
RTS0041005,68
RTS0041006,64
RTS0041007,56
RTS0041008,73
RTS0041009,66
RTS0041010,71
RTS0041011,40
RTS0041012,50
RTS0041013,51
RTS0041014,66
RTS0041015,43
RTS0041016,64
RTS0041017,56
RTS0041018,51
RTS0041019,54
RTS0041020,49
RTS0041021,78
RTS0041022,87
RTS0041023,89
RTS0041024,91
RTS0041025,107
RTS0041026,48
RTS0041027,44
RTS0041028,54
RTS0041029,46
RTS0041030,49
RTS0041031,77
RTS0041032,68
RTS0041033,44
RTS0041034,60
RTS0041035,49
RTS0041036,67
RTS0041037,45
RTS0041038,59
RTS0041039,44
RTS0041040,54
RTS0041041,90
RTS0041042,102
RTS0041043,101
RTS0041044,74
RTS0041045,61
RTS0041046,518
RTS0041047,626
RTS0041048,299
RTS0041049,915
RTS0041050,948
RTS0041051,69
RTS0041052,41
RTS0041053,37
RTS0041054,51
RTS0041055,48
RTS0041056,58
RTS0041057,44
RTS0041058,46
RTS0041059,48
RTS0041060,44
RTS0041061,98
RTS0041062,94
RTS0041063,118
RTS0041064,103
RTS0041066,69
RTS0041067,62
RTS0041068,73
RTS0041069,76
RTS0041070,76
RTS0041071,62
RTS0041072,57
RTS0041073,49
RTS0041074,47
RTS0041075,56
RTS0041076,55
RTS0041077,57
RTS0041078,53
RTS0041079,49
RTS0041080,50
RTS0041081,103
RTS0041082,109
RTS0041083,122
RTS0041084,85
RTS0041085,91
RTS0041086,74
RTS0041087,113
RTS0041088,98
RTS0041089,73
RTS0041090,79
RTS0041091,51
RTS0041092,57
RTS0041093,49
RTS0041094,53
RTS0041095,44
RTS0041096,37
RTS0041097,55
RTS0041098,51
RTS0041099,38
RTS0041100,51
RTS0041101,79
RTS0041102,72
RTS0041103,92
RTS0041104,93
RTS0041105,76
RTS0041106,290
RTS0041107,459
RTS0041108,390
RTS0041109,317
RTS0041110,188
RTS0041111,58
RTS0041112,50
RTS0041113,52
RTS0041114,57
RTS0041115,68
RTS0041116,53
RTS0041117,77
RTS0041118,67
RTS0041119,56
RTS0041120,82
RTS0041121,93
RTS0041122,50
RTS0041123,66
RTS0041124,37
RTS0041125,43
RTS0041126,53
RTS0041127,90
RTS0041128,78
RTS0041129,66
RTS0041130,49
RTS0041131,119
RTS0041132,107
RTS0041133,112
RTS0041134,114
RTS0041135,137
RTS0041136,65
RTS0041137,63
RTS0041138,53
RTS0041139,78
RTS0041140,41
RTS0041141,74
RTS0041142,60
RTS0041143,45
RTS0041144,45
RTS0041145,66
RTS0041146,30
RTS0041147,46
RTS0041148,34
RTS0041149,64
RTS0041150,52
RTS0041151,61
RTS0041152,60
RTS0041153,53
RTS0041154,72
RTS0041155,66
RTS0041156,89
RTS0041157,58
RTS0041158,57
RTS0041159,89
RTS0041160,48
RTS0041161,60
RTS0041162,53
RTS0041163,56
RTS0041164,43
RTS0041165,73
RTS0041166,46
RTS0041167,82
RTS0041168,76
RTS0041169,53
RTS0041170,76
RTS0041171,74
RTS0041172,82
RTS0041173,76
RTS0041174,91
RTS0041175,72
RTS0041176,65
RTS0041177,72
RTS0041178,68
RTS0041179,67
RTS0041180,52
RTS0041181,72
RTS0041182,59
RTS0041183,67
RTS0041184,60
RTS0041185,55
RTS0041186,64
RTS0041187,57
RTS0041188,62
RTS0041189,55
RTS0041190,86
RTS0041191,95
RTS0041192,72
RTS0041193,87
RTS0041194,60
RTS0041195,55
RTS0041196,70
RTS0041197,48
RTS0041198,59
RTS0041199,56
RTS0041200,51
RTS0041201,58
RTS0041202,66
RTS0041203,58
RTS0041204,56
RTS0041205,65
RTS0041206,87
RTS0041207,120
RTS0041208,99
RTS0041209,93
RTS0041210,50
RTS0041211,131
RTS0041212,115
RTS0041213,177
RTS0041214,157
RTS0041215,115
RTS0041216,87
RTS0041217,94
RTS0041218,63
RTS0041219,77
RTS0041220,56
RTS0041221,78
RTS0041222,37
RTS0041223,48
RTS0041224,70
RTS0041225,63
RTS0041226,71
RTS0041227,69
RTS0041228,61
RTS0041229,57
RTS0041230,65
RTS0041231,93
RTS0041232,120
RTS0041233,104
RTS0041234,118
RTS0041235,81
RTS0041236,53
RTS0041237,44
RTS0041238,44
RTS0041239,51
RTS0041240,65
RTS0041241,64
RTS0041242,64
RTS0041243,50
RTS0041244,91
RTS0041246,56
RTS0041247,77
RTS0041248,50
RTS0041249,51
RTS0041250,75
RTS0041251,58
RTS0041252,52
RTS0041253,79
RTS0041254,78
RTS0041255,75
RTS0041256,58
RTS0041257,51
RTS0041258,56
RTS0041259,54
RTS0041260,88
RTS0041261,75
RTS0041262,84
RTS0041263,62
RTS0041265,64
RTS0041266,80
RTS0041267,58
RTS0041268,71
RTS0041269,71
RTS0041270,70
RTS0041271,65
RTS0041272,70
RTS0041273,44
RTS0041274,70
RTS0041275,52
RTS0041276,64
RTS0041277,89
RTS0041278,64
RTS0041279,76
RTS0041280,60
RTS0041281,50
RTS0041282,58
RTS0041283,61
RTS0041284,70
RTS0041285,51
RTS0041286,53
RTS0041287,66
RTS0041288,58
RTS0041289,72
RTS0041290,69
RTS0041291,74
RTS0041292,67
RTS0041293,48
RTS0041294,54
RTS0041295,60
RTS0041296,70
RTS0041297,52
RTS0041298,57
RTS0041299,55
RTS0041300,51
RTS0041301,43
RTS0041302,65
RTS0041303,41
RTS0041304,62
RTS0041305,49
RTS0041306,82
RTS0041307,66
RTS0041308,45
RTS0041309,72
RTS0041310,77
RTS0041311,52
RTS0041312,47
RTS0041313,56
RTS0041314,73
RTS0041315,47
RTS0041316,93
RTS0041317,68
RTS0041318,99
RTS0041319,68
RTS0041320,79
RTS0041321,76
RTS0041322,52
RTS0041323,73
RTS0041324,76
RTS0041325,73
RTS0041326,57
RTS0041327,71
RTS0041328,76
RTS0041329,49
RTS0041330,69
RTS0041331,67
RTS0041332,59
RTS0041333,51
RTS0041334,40
RTS0041335,41
RTS0041346,99
RTS0041347,86
RTS0041348,98
RTS0041349,106
RTS0041350,146
RTS0041351,63
RTS0041352,57
RTS0041353,59
RTS0041354,48
RTS0041355,58
RTS0041356,47
RTS0041357,51
RTS0041358,68
RTS0041359,52
RTS0041360,53
RTS0041361,74
RTS0041362,46
RTS0041363,64
RTS0041364,52
RTS0041365,60
RTS0041366,59
RTS0041367,65
RTS0041368,63
RTS0041369,47
RTS0041370,39
RTS0041371,53
RTS0041372,64
RTS0041373,57
RTS0041374,48
RTS0041375,52
RTS0041376,53
RTS0041377,51
RTS0041378,48
RTS0041379,37
RTS0041380,45
RTS0041381,60
RTS0041382,58
RTS0041383,57
RTS0041384,58
RTS0041385,49
RTS0041386,59
RTS0041387,60
RTS0041388,64
RTS0041389,47
RTS0041390,59
RTS0041391,56
RTS0041392,43
RTS0041393,61
RTS0041394,54
RTS0041395,53
RTS0041396,50
RTS0041397,54
RTS0041398,69
RTS0041399,53
RTS0041400,56
RTS0041401,58
RTS0041402,62
RTS0041403,62
RTS0041404,45
RTS0041405,53
RTS0041406,57
RTS0041407,52
RTS0041408,48
RTS0041409,37
RTS0041410,58
RTS0041411,56
RTS0041412,42
RTS0041413,46
RTS0041414,54
RTS0041415,49
RTS0041416,49
RTS0041417,49
RTS0041418,56
RTS0041419,57
RTS0041420,36
RTS0041421,47
RTS0041422,46
RTS0041423,49
RTS0041424,67
RTS0041425,64
RTS0041426,71
RTS0041427,48
RTS0041428,54
RTS0041429,63
RTS0041430,75
RTS0041431,70
RTS0041432,38
RTS0041433,50
RTS0041434,55
RTS0041435,44
RTS0041436,58
RTS0041437,41
RTS0041438,52
RTS0041439,63
RTS0041440,44
RTS0041441,61
RTS0041442,39
RTS0041443,62
RTS0041444,72
RTS0041445,46
RTS0041446,59
RTS0041447,67
RTS0041448,44
RTS0041449,60
RTS0041450,50
RTS0041451,64
RTS0041452,82
RTS0041453,74
RTS0041454,68
RTS0041455,71
RTS0041456,62
RTS0041457,45
RTS0041458,57
RTS0041459,55
RTS0041460,39
RTS0041461,44
RTS0041462,72
RTS0041463,46
RTS0041464,56
RTS0041465,56
RTS0041466,60
RTS0041467,93
RTS0041468,91
RTS0041469,63
RTS0041470,66
RTS0041471,75
RTS0041472,67
RTS0041473,69
RTS0041474,75
RTS0041475,60
RTS0041476,61
RTS0041477,57
RTS0041478,49
RTS0041479,59
RTS0041480,52
RTS0041481,60
RTS0041482,58
RTS0041483,41
RTS0041484,86
RTS0041485,67
RTS0041486,63
RTS0041487,64
RTS0041488,69
RTS0041489,62
RTS0041490,56
RTS0041491,39
RTS0041492,35
RTS0041493,35
RTS0041494,55
RTS0041495,50
RTS0041496,171
RTS0041497,186
RTS0041498,177
RTS0041499,211
RTS0041500,176
RTS0041501,75
RTS0041502,60
RTS0041503,61
RTS0041504,85
RTS0041505,71
RTS0041506,69
RTS0041507,52
RTS0041508,43
RTS0041509,52
RTS0041510,64
RTS0041511,50
RTS0041512,63
RTS0041513,68
RTS0041514,52
RTS0041515,45
RTS0041516,55
RTS0041517,67
RTS0041518,62
RTS0041519,46
RTS0041520,52
RTS0041521,34
RTS0041522,56
RTS0041523,40
RTS0041524,46
RTS0041525,47
RTS0041526,481
RTS0041527,1101
RTS0041528,1101
RTS0041529,178
RTS0041530,787
RTS0041531,46
RTS0041532,49
RTS0041533,34
RTS0041534,50
RTS0041535,55
RTS0041536,56
RTS0041537,54
RTS0041538,44
RTS0041540,42
RTS0041541,43
RTS0041542,64
RTS0041543,36
RTS0041544,49
RTS0041545,52
RTS0041546,60
RTS0041547,54
RTS0041548,91
RTS0041549,71
RTS0041550,78
RTS0041551,64
RTS0041552,57
RTS0041553,47
RTS0041554,63
RTS0041555,60
RTS0041556,45
RTS0041557,47
RTS0041558,60
RTS0041559,56
RTS0041560,42
RTS0041561,48
RTS0041562,73
RTS0041563,106
RTS0041564,105
RTS0041565,96
RTS0041566,75
RTS0041567,84
RTS0041568,95
RTS0041569,50
RTS0041570,63
RTS0041571,37
RTS0041572,41
RTS0041573,43
RTS0041574,43
RTS0041575,50
RTS0041576,54
RTS0041577,36
RTS0041578,68
RTS0041579,45
RTS0041580,56
RTS0041581,63
RTS0041582,72
RTS0041583,65
RTS0041584,55
RTS0041585,82
RTS0041586,53
RTS0041587,88
RTS0041588,51
RTS0041589,63
RTS0041590,49
RTS0041591,48
RTS0041592,43
RTS0041593,55
RTS0041594,53
RTS0041595,48
RTS0041596,62
RTS0041597,61
RTS0041598,56
RTS0041599,36
RTS0041600,48
RTS0041601,45
RTS0041602,73
RTS0041603,69
RTS0041604,68
RTS0041605,67
RTS0041606,67
RTS0041607,44
RTS0041608,47
RTS0041609,53
RTS0041610,55
RTS0041611,59
RTS0041612,56
RTS0041613,55
RTS0041614,44
RTS0041615,70
RTS0041616,42
RTS0041617,47
RTS0041618,56
RTS0041619,53
RTS0041620,84
RTS0041621,63
RTS0041622,40
RTS0041623,51
RTS0041624,55
RTS0041625,62
RTS0041626,59
RTS0041627,63
RTS0041628,54
RTS0041629,61
RTS0041630,50
RTS0041631,58
RTS0041632,66
RTS0041633,69
RTS0041634,96
RTS0041635,77
RTS0041636,188
RTS0041637,232
RTS0041638,258
RTS0041639,136
RTS0041640,226
RTS0041641,71
RTS0041642,63
RTS0041643,56
RTS0041644,56
RTS0041645,62
RTS0041646,61
RTS0041647,57
RTS0041648,59
RTS0041649,66
RTS0041650,44
RTS0041651,56
RTS0041652,61
RTS0041653,70
RTS0041654,56
RTS0041655,63
RTS0041656,72
RTS0041657,73
RTS0041658,87
RTS0041659,67
RTS0041660,44
RTS0041661,104
RTS0041662,152
RTS0041663,71
RTS0041664,62
RTS0041665,68
RTS0041666,68
RTS0041667,63
RTS0041668,58
RTS0041669,76
RTS0041670,61
RTS0041671,73
RTS0041672,53
RTS0041673,56
RTS0041674,45
RTS0041675,59
RTS0041676,56
RTS0041677,83
RTS0041678,54
RTS0041679,85
RTS0041680,65
RTS0041681,52
RTS0041682,53
RTS0041683,51
RTS0041684,56
RTS0041685,72
RTS0041686,85
RTS0041687,42
RTS0041688,62
RTS0041689,46
RTS0041690,95
RTS0041691,80
RTS0041692,44
RTS0041693,64
RTS0041694,65
RTS0041695,64
RTS0041696,58
RTS0041697,55
RTS0041698,45
RTS0041699,53
RTS0041700,33
RTS0041701,42
RTS0041702,37
RTS0041703,58
RTS0041704,52
RTS0041705,63
RTS0041706,76
RTS0041707,71
RTS0041708,93
RTS0041709,81
RTS0041710,60
RTS0041711,48
RTS0041712,64
RTS0041713,58
RTS0041714,62
RTS0041715,59
RTS0041716,276
RTS0041717,195
RTS0041718,267
RTS0041719,228
RTS0041720,244
RTS0041721,52
RTS0041722,52
RTS0041723,68
RTS0041724,48
RTS0041725,55
RTS0041726,48
RTS0041727,44
RTS0041728,48
RTS0041729,42
RTS0041730,45
RTS0041731,58
RTS0041732,45
RTS0041733,51
RTS0041734,35
RTS0041735,59
RTS0041736,66
RTS0041737,45
RTS0041738,83
RTS0041739,95
RTS0041740,56
RTS0041741,62
RTS0041742,54
RTS0041743,62
RTS0041744,62
RTS0041745,61
RTS0041746,80
RTS0041747,76
RTS0041748,55
RTS0041749,65
RTS0041750,58
RTS0041751,62
RTS0041752,47
RTS0041753,70
RTS0041754,54
RTS0041755,46
RTS0041756,76
RTS0041757,62
RTS0041758,69
RTS0041759,88
RTS0041760,63
RTS0041761,47
RTS0041762,46
RTS0041763,74
RTS0041764,57
RTS0041765,71
RTS0041766,64
RTS0041767,47
RTS0041768,47
RTS0041769,57
RTS0041770,46
RTS0041771,67
RTS0041772,60
RTS0041773,43
RTS0041774,60
RTS0041775,56
RTS0041776,66
RTS0041777,64
RTS0041778,74
RTS0041779,76
RTS0041780,75
RTS0041781,50
RTS0041782,60
RTS0041783,52
RTS0041784,64
RTS0041785,61
RTS0041786,47
RTS0041787,76
RTS0041788,43
RTS0041789,57
RTS0041790,60
RTS0041791,56
RTS0041793,63
RTS0041794,44
RTS0041795,62
RTS0041796,53
RTS0041797,67
RTS0041798,53
RTS0041799,60
RTS0041800,49
RTS0041801,59
RTS0041802,51
RTS0041803,32
RTS0041804,45
RTS0041805,69
RTS0041806,43
RTS0041807,51
RTS0041808,66
RTS0041809,63
RTS0041810,80
RTS0041811,83
RTS0041812,92
RTS0041813,70
RTS0041814,55
RTS0041815,50
RTS0041816,73
RTS0041817,60
RTS0041818,57
RTS0041819,87
RTS0041820,76
RTS0041821,64
RTS0041822,74
RTS0041823,47
RTS0041824,63
RTS0041825,60
RTS0041826,61
RTS0041827,60
RTS0041828,72
RTS0041829,53
RTS0041830,39
RTS0041831,56
RTS0041832,66
RTS0041833,63
RTS0041834,87
RTS0041835,55
RTS0041836,76
RTS0041837,56
RTS0041838,53
RTS0041839,69
RTS0041840,49
RTS0041841,43
RTS0041842,45
RTS0041843,41
RTS0041844,50
RTS0041845,51
RTS0041846,40
RTS0041847,45
RTS0041848,49
RTS0041849,55
RTS0041850,48
RTS0041851,65
RTS0041852,54
RTS0041853,52
RTS0041854,62
RTS0041855,65
RTS0041856,63
RTS0041857,115
RTS0041858,73
RTS0041859,63
RTS0041860,102
RTS0041861,64
RTS0041862,50
RTS0041863,50
RTS0041864,57
RTS0041865,59
RTS0041866,78
RTS0041867,71
RTS0041868,75
RTS0041869,53
RTS0041870,63
RTS0041871,79
RTS0041872,75
RTS0041873,102
RTS0041874,107
RTS0041875,87
RTS0041876,54
RTS0041877,70
RTS0041878,66
RTS0041879,70
RTS0041880,69
RTS0041881,69
RTS0041882,63
RTS0041883,85
RTS0041884,67
RTS0041885,70
RTS0041886,93
RTS0041887,149
RTS0041888,147
RTS0041889,88
RTS0041890,115
RTS0041891,82
RTS0041892,90
RTS0041893,94
RTS0041894,78
RTS0041895,98
RTS0041896,93
RTS0041897,78
RTS0041898,75
RTS0041899,59
RTS0041900,53
RTS0041901,52
RTS0041902,67
RTS0041903,81
RTS0041904,61
RTS0041905,75
RTS0041906,424
RTS0041907,50
RTS0041908,194
RTS0041909,56
RTS0041910,153
RTS0041911,64
RTS0041912,67
RTS0041913,70
RTS0041914,58
RTS0041915,49
RTS0041916,282
RTS0041917,371
RTS0041918,349
RTS0041919,626
RTS0041920,442
RTS0041922,68
RTS0041923,48
RTS0041924,55
RTS0041925,57
RTS0041926,44
RTS0041927,46
RTS0041928,69
RTS0041929,53
RTS0041930,66
RTS0041931,59
RTS0041932,121
RTS0041933,55
RTS0041934,51
RTS0041935,48
RTS0041936,50
RTS0041937,64
RTS0041938,75
RTS0041939,44
RTS0041940,51
RTS0041941,51
RTS0041942,54
RTS0041943,46
RTS0041944,47
RTS0041945,44
RTS0041946,71
RTS0041947,86
RTS0041948,56
RTS0041949,65
RTS0041950,61
RTS0041951,61
RTS0041952,71
RTS0041953,51
RTS0041954,58
RTS0041955,61
RTS0041956,64
RTS0041957,69
RTS0041958,68
RTS0041959,65
RTS0041960,69
RTS0041961,45
RTS0041962,61
RTS0041963,71
RTS0041964,70
RTS0041965,66
RTS0041966,39
RTS0041967,72
RTS0041968,49
RTS0041969,58
RTS0041971,49
RTS0041972,58
RTS0041973,48
RTS0041974,44
RTS0041975,73
RTS0041976,53
RTS0041977,80
RTS0041978,63
RTS0041979,79
RTS0041980,57
RTS0041981,179
RTS0041982,145
RTS0041983,212
RTS0041984,93
RTS0041985,209
RTS0041986,77
RTS0041987,83
RTS0041988,75
RTS0041989,46
RTS0041990,67
RTS0041991,79
RTS0041992,58
RTS0041993,60
RTS0041994,63
RTS0041995,70
RTS0041996,50
RTS0041997,65
RTS0041998,45
RTS0041999,65
RTS0042000,56
RTS0042001,52
RTS0042002,64
RTS0042003,46
RTS0042004,52
RTS0042005,58
RTS0042006,56
RTS0042007,84
RTS0042008,64
RTS0042009,77
RTS0042010,66
RTS0042011,78
RTS0042012,62
RTS0042013,95
RTS0042014,67
RTS0042015,80
RTS0042016,33
RTS0042017,73
RTS0042018,42
RTS0042019,52
RTS0042020,59
RTS0042021,69
RTS0042022,70
RTS0042023,89
RTS0042024,85
RTS0042025,71
RTS0042026,52
RTS0042027,47
RTS0042028,50
RTS0042029,60
RTS0042030,38
RTS0042031,84
RTS0042032,71
RTS0042033,70
RTS0042034,59
RTS0042035,81
RTS0042036,66
RTS0042037,84
RTS0042038,74
RTS0042039,77
RTS0042040,59
RTS0042041,45
RTS0042042,47
RTS0042043,49
RTS0042044,41
RTS0042045,45
RTS0042046,66
RTS0042047,72
RTS0042048,65
RTS0042049,51
RTS0042050,55
RTS0042051,50
RTS0042052,53
RTS0042053,59
RTS0042054,34
RTS0042055,51
RTS0042056,79
RTS0042057,46
RTS0042058,47
RTS0042059,49
RTS0042060,69
RTS0042061,70
RTS0042062,71
RTS0042063,78
RTS0042064,57
RTS0042065,75
RTS0042066,49
RTS0042067,65
RTS0042068,63
RTS0042069,59
RTS0042071,56
RTS0042072,48
RTS0042073,56
RTS0042074,51
RTS0042075,65
RTS0042076,56
RTS0042077,40
RTS0042078,32
RTS0042079,48
RTS0042080,47
RTS0042081,105
RTS0042082,102
RTS0042083,67
RTS0042084,95
RTS0042085,63
RTS0042086,39
RTS0042087,54
RTS0042088,48
RTS0042089,41
RTS0042090,68
RTS0042091,85
RTS0042092,73
RTS0042093,48
RTS0042094,64
RTS0042095,68
RTS0042096,75
RTS0042097,57
RTS0042098,71
RTS0042099,65
RTS0042100,44
RTS0042101,67
RTS0042102,70
RTS0042103,65
RTS0042104,40
RTS0042105,70
RTS0042106,80
RTS0042107,70
RTS0042108,51
RTS0042109,63
RTS0042110,60
RTS0042111,64
RTS0042112,59
RTS0042113,69
RTS0042114,61
RTS0042115,61
RTS0042116,51
RTS0042117,70
RTS0042118,43
RTS0042119,50
RTS0042120,55
RTS0042121,70
RTS0042122,65
RTS0042123,62
RTS0042124,50
RTS0042125,61
RTS0042126,80
RTS0042127,60
RTS0042128,78
RTS0042129,74
RTS0042130,78
RTS0042131,79
RTS0042132,61
RTS0042133,82
RTS0042134,66
RTS0042135,65
RTS0042136,72
RTS0042137,56
RTS0042138,61
RTS0042139,71
RTS0042140,65
RTS0042141,52
RTS0042142,65
RTS0042143,75
RTS0042144,63
RTS0042145,42
RTS0042146,106
RTS0042147,83
RTS0042148,106
RTS0042149,80
RTS0042150,79
RTS0042151,69
RTS0042152,66
RTS0042153,67
RTS0042154,84
RTS0042155,61
RTS0042156,51
RTS0042157,60
RTS0042158,43
RTS0042159,56
RTS0042160,51
RTS0042161,48
RTS0042162,70
RTS0042163,64
RTS0042164,85
RTS0042165,74
RTS0042166,61
RTS0042167,57
RTS0042168,57
RTS0042169,64
RTS0042170,65
RTS0042171,55
RTS0042172,70
RTS0042173,80
RTS0042174,52
RTS0042175,71
RTS0042176,59
RTS0042177,67
RTS0042178,91
RTS0042179,73
RTS0042180,71
RTS0042181,60
RTS0042182,41
RTS0042183,51
RTS0042184,58
RTS0042185,57
RTS0042186,59
RTS0042187,61
RTS0042188,63
RTS0042189,77
RTS0042190,59
RTS0042191,75
RTS0042192,71
RTS0042193,56
RTS0042194,74
RTS0042195,44
RTS0042196,49
RTS0042197,48
RTS0042198,38
RTS0042199,69
RTS0042200,66
RTS0042201,66
RTS0042202,46
RTS0042203,41
RTS0042204,24
RTS0042205,53
RTS0042206,47
RTS0042207,63
RTS0042208,55
RTS0042209,66
RTS0042210,34
RTS0042211,41
RTS0042212,62
RTS0042213,51
RTS0042214,46
RTS0042215,53
RTS0042216,54
RTS0042217,55
RTS0042218,51
RTS0042219,64
RTS0042220,54
RTS0042221,73
RTS0042222,60
RTS0042223,60
RTS0042224,55
RTS0042225,49
RTS0042226,63
RTS0042227,56
RTS0042228,69
RTS0042229,72
RTS0042230,68
RTS0042231,54
RTS0042232,66
RTS0042233,96
RTS0042234,73
RTS0042235,49
RTS0042236,72
RTS0042237,73
RTS0042238,55
RTS0042239,62
RTS0042240,66
RTS0042241,60
RTS0042242,30
RTS0042243,59
RTS0042244,59
RTS0042245,63
RTS0042246,105
RTS0042247,128
RTS0042248,199
RTS0042249,91
RTS0042250,109
RTS0042251,73
RTS0042252,68
RTS0042253,58
RTS0042254,83
RTS0042255,73
RTS0042256,69
RTS0042257,72
RTS0042258,40
RTS0042259,56
RTS0042260,64
RTS0042261,73
RTS0042262,91
RTS0042263,92
RTS0042264,85
RTS0042265,86
RTS0042266,54
RTS0042267,55
RTS0042268,46
RTS0042269,31
RTS0042270,48
RTS0042271,38
RTS0042272,55
RTS0042273,64
RTS0042274,47
RTS0042275,49
RTS0042276,64
RTS0042277,54
RTS0042278,55
RTS0042279,84
RTS0042280,62
RTS0042281,31
RTS0042282,37
RTS0042283,46
RTS0042284,40
RTS0042285,46
RTS0042286,58
RTS0042287,82
RTS0042288,101
RTS0042289,100
RTS0042290,92
RTS0042291,108
RTS0042292,128
RTS0042293,79
RTS0042294,94
RTS0042295,74
RTS0042296,50
RTS0042297,75
RTS0042298,47
RTS0042299,64
RTS0042300,51
RTS0042301,47
RTS0042302,41
RTS0042303,40
RTS0042304,59
RTS0042305,59
RTS0042306,54
RTS0042307,75
RTS0042308,56
RTS0042309,78
RTS0042310,89
RTS0042311,30
RTS0042312,54
RTS0042313,40
RTS0042314,62
RTS0042315,58
RTS0042316,68
RTS0042317,44
RTS0042318,43
RTS0042319,70
RTS0042320,63
RTS0042321,67
RTS0042322,46
RTS0042323,51
RTS0042324,60
RTS0042325,51
RTS0042326,58
RTS0042327,64
RTS0042328,57
RTS0042329,79
RTS0042330,61
RTS0042331,57
RTS0042332,57
RTS0042333,76
RTS0042334,48
RTS0042335,58
RTS0042336,58
RTS0042337,70
RTS0042338,53
RTS0042339,38
RTS0042340,55
RTS0042341,69
RTS0042342,55
RTS0042343,99
RTS0042344,70
RTS0042345,65
RTS0042346,66
RTS0042347,58
RTS0042348,50
RTS0042349,50
RTS0042350,42
RTS0042351,42
RTS0042352,65
RTS0042353,66
RTS0042354,67
RTS0042355,42
RTS0042356,57
RTS0042357,71
RTS0042358,83
RTS0042359,59
RTS0042360,48
RTS0042361,49
RTS0042362,50
RTS0042363,71
RTS0042364,77
RTS0042365,63
RTS0042366,77
RTS0042367,80
RTS0042368,96
RTS0042369,56
RTS0042370,94
RTS0042371,80
RTS0042372,62
RTS0042373,60
RTS0042374,43
RTS0042375,52
RTS0042376,48
RTS0042377,41
RTS0042378,40
RTS0042379,65
RTS0042380,36
RTS0042381,123
RTS0042382,147
RTS0042383,125
RTS0042384,133
RTS0042385,141
RTS0042386,57
RTS0042387,67
RTS0042388,84
RTS0042389,85
RTS0042390,76
RTS0042391,44
RTS0042392,57
RTS0042393,52
RTS0042394,39
RTS0042395,66
RTS0042396,47
RTS0042397,72
RTS0042398,56
RTS0042399,78
RTS0042400,72
RTS0042401,61
RTS0042402,60
RTS0042403,49
RTS0042404,51
RTS0042405,49
RTS0042406,70
RTS0042407,47
RTS0042408,57
RTS0042409,46
RTS0042410,51
RTS0042411,56
RTS0042412,60
RTS0042413,55
RTS0042414,65
RTS0042415,51
RTS0042416,126
RTS0042417,189
RTS0042418,164
RTS0042419,143
RTS0042420,119
RTS0042421,60
RTS0042422,50
RTS0042423,64
RTS0042424,52
RTS0042425,42
RTS0042426,58
RTS0042427,40
RTS0042428,63
RTS0042429,60
RTS0042430,61
RTS0042431,77
RTS0042432,114
RTS0042433,59
RTS0042434,110
RTS0042435,79
RTS0042436,77
RTS0042437,46
RTS0042438,59
RTS0042439,79
RTS0042440,65
RTS0042441,68
RTS0042442,75
RTS0042443,57
RTS0042444,64
RTS0042445,57
RTS0042446,67
RTS0042447,51
RTS0042448,60
RTS0042449,48
RTS0042450,57
RTS0042451,55
RTS0042452,60
RTS0042453,84
RTS0042454,69
RTS0042455,54
RTS0042456,61
RTS0042457,54
RTS0042458,76
RTS0042460,67
RTS0042461,85
RTS0042462,74
RTS0042463,90
RTS0042464,85
RTS0042465,94
RTS0042466,68
RTS0042467,55
RTS0042468,69
RTS0042469,83
RTS0042470,68
RTS0042471,65
RTS0042472,56
RTS0042473,59
RTS0042474,64
RTS0042475,74
RTS0042476,96
RTS0042477,69
RTS0042478,56
RTS0042479,54
RTS0042480,49
RTS0042481,167
RTS0042482,282
RTS0042483,646
RTS0042484,429
RTS0042485,218
RTS0042486,44
RTS0042487,62
RTS0042488,48
RTS0042489,58
RTS0042490,53
RTS0042491,49
RTS0042492,54
RTS0042493,53
RTS0042494,50
RTS0042495,38
RTS0042496,57
RTS0042497,58
RTS0042498,59
RTS0042499,77
RTS0042500,64
RTS0042501,55
RTS0042502,51
RTS0042503,57
RTS0042504,42
RTS0042505,74
RTS0042506,42
RTS0042507,63
RTS0042508,45
RTS0042509,73
RTS0042510,56
RTS0042515,43
RTS0042522,44
RTS0042526,44
RTS0042527,59
RTS0042528,56
RTS0042529,49
RTS0042530,46
RTS0042531,53
RTS0042532,51
RTS0042533,58
RTS0042534,36
RTS0042535,36
RTS0042536,79
RTS0042537,70
RTS0042538,50
RTS0042539,92
RTS0042540,91
RTS0042541,40
RTS0042542,51
RTS0042543,44
RTS0042544,46
RTS0042545,56
RTS0042546,45
RTS0042547,54
RTS0042548,63
RTS0042549,47
RTS0042550,51
RTS0042551,46
RTS0042552,42
RTS0042553,55
RTS0042554,64
RTS0042555,46
RTS0042556,54
RTS0042557,69
RTS0042558,49
RTS0042559,61
RTS0042560,37
RTS0042561,46
RTS0042562,46
RTS0042563,72
RTS0042564,54
RTS0042565,70
RTS0042566,82
RTS0042567,76
RTS0042568,76
RTS0042569,94
RTS0042570,53
RTS0042571,85
RTS0042572,73
RTS0042573,78
RTS0042574,110
RTS0042575,69
RTS0042576,72
RTS0042577,89
RTS0042578,55
RTS0042579,74
RTS0042580,65
RTS0042581,82
RTS0042582,61
RTS0042583,103
RTS0042584,56
RTS0042585,33
RTS0042586,96
RTS0042587,96
RTS0042588,133
RTS0042589,113
RTS0042590,98
RTS0042591,49
RTS0042592,53
RTS0042593,47
RTS0042594,44
RTS0042595,39
RTS0042596,60
RTS0042597,49
RTS0042598,40
RTS0042599,56
RTS0042600,46
RTS0042601,55
RTS0042602,46
RTS0042603,42
RTS0042604,41
RTS0042605,42
RTS0042606,82
RTS0042607,82
RTS0042608,75
RTS0042609,59
RTS0042610,76
RTS0042611,91
RTS0042612,95
RTS0042613,86
RTS0042614,107
RTS0042615,94
RTS0042616,61
RTS0042617,70
RTS0042618,93
RTS0042619,65
RTS0042620,86
RTS0042621,32
RTS0042622,52
RTS0042623,47
RTS0042624,51
RTS0042625,43
RTS0042626,67
RTS0042627,86
RTS0042628,44
RTS0042629,64
RTS0042630,58
RTS0042631,51
RTS0042633,46
RTS0042634,61
RTS0042635,61
RTS0042636,108
RTS0042637,102
RTS0042638,101
RTS0042639,94
RTS0042640,92
RTS0042641,54
RTS0042642,48
RTS0042643,29
RTS0042644,59
RTS0042645,39
RTS0042646,132
RTS0042647,136
RTS0042648,198
RTS0042649,189
RTS0042650,109
RTS0042651,47
RTS0042652,45
RTS0042653,50
RTS0042654,53
RTS0042655,67
RTS0042656,64
RTS0042657,33
RTS0042658,60
RTS0042659,48
RTS0042660,61
RTS0042661,45
RTS0042662,42
RTS0042663,44
RTS0042664,43
RTS0042665,40
RTS0042666,42
RTS0042667,47
RTS0042668,55
RTS0042669,49
RTS0042670,57
RTS0042671,101
RTS0042672,52
RTS0042673,70
RTS0042674,62
RTS0042675,68
RTS0042676,37
RTS0042678,51
RTS0042679,56
RTS0042680,67
RTS0042681,87
RTS0042682,68
RTS0042683,88
RTS0042684,63
RTS0042685,84
RTS0042686,58
RTS0042687,57
RTS0042688,47
RTS0042689,54
RTS0042690,43
RTS0042691,57
RTS0042692,45
RTS0042693,60
RTS0042694,4
RTS0042695,44
RTS0042696,49
RTS0042697,56
RTS0042698,45
RTS0042699,41
RTS0042700,62
RTS0042701,55
RTS0042702,55
RTS0042703,54
RTS0042704,60
RTS0042705,59
RTS0042706,66
RTS0042707,53
RTS0042708,55
RTS0042709,54
RTS0042710,54
RTS0042711,123
RTS0042712,95
RTS0042713,73
RTS0042714,78
RTS0042715,64
RTS0042716,40
RTS0042717,44
RTS0042718,47
RTS0042719,46
RTS0042720,50
RTS0042721,57
RTS0042722,57
RTS0042723,50
RTS0042724,69
RTS0042725,54
RTS0042726,44
RTS0042727,43
RTS0042728,53
RTS0042729,61
RTS0042730,60
RTS0042731,29
RTS0042732,54
RTS0042733,61
RTS0042734,52
RTS0042735,50
RTS0042736,88
RTS0042737,111
RTS0042738,105
RTS0042739,82
RTS0042740,85
RTS0042741,57
RTS0042742,56
RTS0042743,48
RTS0042744,62
RTS0042745,58
RTS0042746,73
RTS0042747,73
RTS0042748,55
RTS0042749,49
RTS0042750,40
RTS0042751,65
RTS0042752,64
RTS0042753,72
RTS0042754,40
RTS0042755,43
RTS0042756,74
RTS0042757,90
RTS0042758,46
RTS0042759,57
RTS0042760,93
RTS0042761,51
RTS0042762,59
RTS0042763,55
RTS0042764,50
RTS0042765,57
RTS0042766,102
RTS0042767,69
RTS0042768,71
RTS0042769,90
RTS0042770,71
RTS0042771,62
RTS0042772,81
RTS0042773,82
RTS0042774,73
RTS0042775,67
RTS0042776,49
RTS0042777,66
RTS0042778,71
RTS0042779,65
RTS0042780,75
RTS0042781,67
RTS0042782,54
RTS0042783,59
RTS0042784,65
RTS0042785,61
RTS0042786,76
RTS0042787,51
RTS0042788,71
RTS0042789,86
RTS0042790,86
RTS0042791,347
RTS0042792,152
RTS0042793,210
RTS0042794,152
RTS0042795,225
RTS0042796,64
RTS0042797,74
RTS0042798,42
RTS0042799,50
RTS0042800,61
RTS0042801,58
RTS0042802,69
RTS0042803,41
RTS0042804,52
RTS0042805,71
RTS0042806,62
RTS0042807,58
RTS0042808,63
RTS0042809,68
RTS0042810,77
RTS0042811,71
RTS0042812,74
RTS0042813,77
RTS0042814,61
RTS0042815,76
RTS0042816,47
RTS0042817,74
RTS0042818,70
RTS0042819,68
RTS0042820,53
RTS0042821,75
RTS0042822,51
RTS0042823,59
RTS0042824,46
RTS0042825,56
RTS0042826,76
RTS0042827,56
RTS0042828,68
RTS0042829,84
RTS0042830,76
RTS0042831,65
RTS0042832,75
RTS0042833,62
RTS0042834,76
RTS0042835,57
RTS0042836,69
RTS0042837,65
RTS0042838,63
RTS0042839,41
RTS0042840,72
RTS0042841,85
RTS0042842,74
RTS0042843,60
RTS0042844,73
RTS0042845,68
RTS0042846,65
RTS0042847,81
RTS0042848,101
RTS0042849,62
RTS0042850,68
RTS0042851,69
RTS0042852,52
RTS0042853,57
RTS0042854,63
RTS0042855,67
RTS0042856,60
RTS0042857,54
RTS0042858,92
RTS0042859,107
RTS0042860,82
RTS0042861,64
RTS0042862,47
RTS0042863,65
RTS0042864,49
RTS0042865,65
RTS0042866,69
RTS0042867,71
RTS0042868,49
RTS0042869,66
RTS0042870,72
RTS0042871,63
RTS0042872,47
RTS0042873,62
RTS0042874,38
RTS0042875,76
RTS0042876,97
RTS0042877,84
RTS0042878,89
RTS0042879,87
RTS0042880,78
RTS0042881,65
RTS0042882,81
RTS0042883,73
RTS0042884,113
RTS0042885,80
RTS0042886,81
RTS0042887,66
RTS0042888,46
RTS0042889,64
RTS0042890,79
RTS0042891,43
RTS0042892,71
RTS0042893,49
RTS0042894,57
RTS0042895,47
RTS0042896,100
RTS0042897,86
RTS0042898,60
RTS0042899,82
RTS0042900,93
RTS0042901,64
RTS0042902,50
RTS0042903,53
RTS0042904,61
RTS0042905,50
RTS0042906,79
RTS0042907,59
RTS0042908,54
RTS0042909,100
RTS0042910,59
RTS0042911,53
RTS0042912,54
RTS0042913,62
RTS0042914,62
RTS0042915,38
RTS0042916,49
RTS0042917,70
RTS0042918,50
RTS0042919,79
RTS0042920,59
RTS0042921,69
RTS0042922,86
RTS0042923,61
RTS0042924,54
RTS0042925,91
RTS0042926,64
RTS0042927,52
RTS0042928,63
RTS0042929,48
RTS0042930,67
RTS0042931,46
RTS0042932,47
RTS0042933,53
RTS0042934,47
RTS0042935,55
RTS0042936,93
RTS0042937,72
RTS0042938,99
RTS0042939,89
RTS0042940,85
RTS0042941,164
RTS0042942,178
RTS0042943,209
RTS0042944,199
RTS0042945,144
RTS0042946,42
RTS0042947,89
RTS0042948,35
RTS0042949,61
RTS0042950,46
RTS0042951,51
RTS0042952,52
RTS0042953,50
RTS0042954,51
RTS0042955,60
RTS0042956,64
RTS0042957,45
RTS0042958,52
RTS0042959,73
RTS0042960,62
RTS0042961,55
RTS0042962,61
RTS0042963,48
RTS0042964,49
RTS0042965,84
RTS0042966,42
RTS0042967,60
RTS0042968,55
RTS0042969,63
RTS0042970,65
RTS0042971,76
RTS0042972,60
RTS0042973,74
RTS0042974,49
RTS0042975,50
RTS0042976,68
RTS0042977,67
RTS0042978,84
RTS0042979,63
RTS0042980,64
RTS0042981,59
RTS0042982,59
RTS0042983,64
RTS0042984,36
RTS0042985,36
RTS0042986,56
RTS0042987,43
RTS0042988,75
RTS0042989,53
RTS0042990,70
RTS0042991,62
RTS0042992,69
RTS0042993,45
RTS0042994,58
RTS0042995,80
RTS0042996,61
RTS0042997,55
RTS0042998,32
RTS0042999,57
RTS0043000,57
RTS0043001,72
RTS0043002,77
RTS0043003,55
RTS0043004,57
RTS0043005,70
RTS0043006,48
RTS0043007,59
RTS0043008,49
RTS0043009,75
RTS0043010,52
RTS0043011,58
RTS0043012,61
RTS0043013,57
RTS0043014,64
RTS0043015,78
RTS0043016,62
RTS0043017,76
RTS0043018,49
RTS0043019,90
RTS0043020,45
RTS0043021,67
RTS0043022,62
RTS0043023,68
RTS0043024,86
RTS0043025,74
RTS0043026,53
RTS0043027,79
RTS0043028,81
RTS0043029,80
RTS0043030,70
RTS0043031,43
RTS0043032,81
RTS0043033,74
RTS0043034,61
RTS0043035,43
RTS0043036,64
RTS0043037,67
RTS0043038,80
RTS0043039,63
RTS0043040,72
RTS0043041,65
RTS0043042,49
RTS0043043,51
RTS0043044,53
RTS0043045,61
RTS0043046,49
RTS0043047,56
RTS0043048,70
RTS0043049,60
RTS0043050,48
RTS0043051,73
RTS0043052,60
RTS0043053,55
RTS0043054,63
RTS0043055,51
RTS0043056,44
RTS0043057,62
RTS0043058,76
RTS0043059,64
RTS0043060,53
RTS0043061,156
RTS0043062,78
RTS0043063,79
RTS0043064,70
RTS0043065,108
RTS0043066,79
RTS0043067,76
RTS0043068,61
RTS0043069,95
RTS0043070,66
RTS0043071,48
RTS0043072,65
RTS0043073,61
RTS0043074,47
RTS0043075,57
RTS0043076,48
RTS0043077,57
RTS0043078,50
RTS0043079,62
RTS0043080,61
RTS0043081,72
RTS0043082,55
RTS0043083,46
RTS0043084,56
RTS0043085,67
RTS0043086,67
RTS0043087,63
RTS0043088,63
RTS0043089,67
RTS0043090,52
RTS0043091,44
RTS0043092,44
RTS0043093,56
RTS0043094,72
RTS0043095,69
RTS0043096,44
RTS0043097,37
RTS0043098,61
RTS0043099,65
RTS0043100,43
RTS0043101,61
RTS0043102,62
RTS0043103,74
RTS0043104,82
RTS0043105,81
RTS0043106,78
RTS0043107,80
RTS0043108,52
RTS0043109,46
RTS0043110,54
RTS0043111,85
RTS0043112,66
RTS0043113,97
RTS0043114,72
RTS0043115,70
RTS0043116,53
RTS0043117,48
RTS0043118,50
RTS0043119,55
RTS0043120,57
RTS0043121,39
RTS0043122,65
RTS0043123,64
RTS0043124,62
RTS0043125,56
RTS0043126,75
RTS0043127,54
RTS0043128,66
RTS0043129,58
RTS0043130,77
RTS0043131,62
RTS0043132,40
RTS0043133,33
RTS0043134,55
RTS0043135,45
RTS0043136,71
RTS0043137,42
RTS0043138,69
RTS0043139,61
RTS0043140,52
RTS0043141,55
RTS0043142,68
RTS0043143,74
RTS0043144,69
RTS0043145,59
RTS0043146,64
RTS0043147,67
RTS0043148,88
RTS0043149,62
RTS0043150,51
RTS0043151,57
RTS0043152,70
RTS0043153,69
RTS0043154,74
RTS0043155,72
RTS0043156,159
RTS0043157,204
RTS0043159,195
RTS0043160,403
RTS0043161,92
RTS0043162,76
RTS0043163,75
RTS0043164,73
RTS0043165,71
RTS0043167,58
RTS0043168,57
RTS0043169,43
RTS0043170,57
RTS0043171,60
RTS0043172,99
RTS0043173,70
RTS0043174,57
RTS0043175,82
RTS0043176,56
RTS0043177,74
RTS0043178,86
RTS0043179,71
RTS0043180,61
RTS0043181,72
RTS0043182,57
RTS0043183,79
RTS0043184,47
RTS0043185,68
RTS0043186,111
RTS0043187,74
RTS0043188,65
RTS0043189,93
RTS0043190,78
RTS0043191,66
RTS0043192,75
RTS0043193,57
RTS0043194,37
RTS0043195,66
RTS0043196,63
RTS0043197,76
RTS0043198,70
RTS0043199,61
RTS0043200,86
RTS0043201,82
RTS0043202,89
RTS0043203,53
RTS0043204,74
RTS0043205,91
RTS0043206,71
RTS0043207,71
RTS0043208,85
RTS0043209,48
RTS0043210,66
RTS0043211,47
RTS0043212,49
RTS0043213,54
RTS0043214,62
RTS0043215,62
RTS0043216,61
RTS0043217,69
RTS0043218,47
RTS0043219,92
RTS0043220,66
RTS0043221,56
RTS0043222,63
RTS0043223,75
RTS0043224,58
RTS0043225,49
RTS0043226,66
RTS0043227,61
RTS0043228,84
RTS0043229,75
RTS0043230,74
RTS0043231,84
RTS0043232,86
RTS0043233,99
RTS0043234,55
RTS0043235,81
RTS0043236,48
RTS0043237,78
RTS0043238,84
RTS0043239,59
RTS0043240,62
RTS0043241,45
RTS0043242,60
RTS0043243,54
RTS0043244,45
RTS0043245,78
RTS0043246,66
RTS0043247,80
RTS0043248,56
RTS0043249,53
RTS0043250,79
RTS0043251,47
RTS0043252,54
RTS0043253,60
RTS0043254,55
RTS0043255,68
RTS0043256,76
RTS0043257,50
RTS0043258,54
RTS0043259,51
RTS0043260,81
RTS0043261,73
RTS0043262,59
RTS0043263,43
RTS0043264,50
RTS0043265,54
RTS0043266,82
RTS0043267,78
RTS0043268,55
RTS0043269,71
RTS0043270,99
RTS0043271,78
RTS0043272,82
RTS0043273,73
RTS0043274,91
RTS0043275,89
RTS0043276,56
RTS0043277,54
RTS0043278,68
RTS0043279,58
RTS0043280,62
RTS0043281,69
RTS0043282,81
RTS0043283,70
RTS0043284,82
RTS0043285,83
RTS0043286,94
RTS0043287,110
RTS0043288,95
RTS0043289,100
RTS0043290,50
RTS0043291,129
RTS0043292,110
RTS0043293,83
RTS0043294,118
RTS0043295,95
RTS0043296,56
RTS0043297,38
RTS0043299,77
RTS0043300,72
RTS0043301,59
RTS0043302,49
RTS0043303,57
RTS0043304,59
RTS0043305,54
RTS0043306,71
RTS0043307,56
RTS0043308,44
RTS0043309,61
RTS0043310,81
RTS0043311,69
RTS0043312,73
RTS0043313,109
RTS0043314,82
RTS0043315,65
RTS0043316,45
RTS0043317,52
RTS0043318,50
RTS0043319,61
RTS0043320,90
RTS0043321,70
RTS0043322,82
RTS0043323,61
RTS0043324,86
RTS0043325,71
RTS0043326,48
RTS0043327,54
RTS0043328,65
RTS0043329,63
RTS0043330,67
RTS0043331,64
RTS0043332,60
RTS0043333,51
RTS0043334,51
RTS0043335,58
RTS0043336,60
RTS0043337,62
RTS0043338,75
RTS0043339,50
RTS0043340,50
RTS0043341,52
RTS0043342,46
RTS0043343,38
RTS0043344,56
RTS0043345,58
RTS0043346,62
RTS0043347,80
RTS0043348,67
RTS0043349,61
RTS0043350,67
RTS0043351,89
RTS0043352,107
RTS0043353,82
RTS0043354,85
RTS0043355,86
RTS0043356,75
RTS0043357,60
RTS0043358,73
RTS0043359,77
RTS0043360,78
RTS0043361,113
RTS0043362,80
RTS0043363,72
RTS0043364,90
RTS0043365,53
RTS0043366,49
RTS0043367,48
RTS0043368,50
RTS0043369,50
RTS0043370,44
RTS0043371,131
RTS0043372,61
RTS0043373,97
RTS0043374,62
RTS0043375,52
RTS0043376,308
RTS0043377,575
RTS0043378,306
RTS0043379,339
RTS0043380,401
RTS0043381,72
RTS0043382,62
RTS0043383,65
RTS0043384,69
RTS0043385,41
RTS0043386,47
RTS0043387,91
RTS0043388,52
RTS0043389,67
RTS0043390,48
RTS0043391,62
RTS0043392,73
RTS0043393,67
RTS0043394,68
RTS0043395,49
RTS0043396,120
RTS0043397,106
RTS0043398,104
RTS0043399,113
RTS0043400,50
RTS0043401,50
RTS0043402,49
RTS0043403,60
RTS0043404,71
RTS0043405,48
RTS0043406,56
RTS0043407,45
RTS0043408,58
RTS0043409,52
RTS0043410,55
RTS0043411,57
RTS0043412,49
RTS0043413,38
RTS0043414,61
RTS0043415,51
RTS0043416,62
RTS0043417,62
RTS0043418,49
RTS0043419,57
RTS0043420,61
RTS0043421,66
RTS0043422,50
RTS0043423,51
RTS0043424,51
RTS0043425,64
RTS0043426,83
RTS0043427,54
RTS0043428,68
RTS0043429,61
RTS0043430,59
RTS0043431,55
RTS0043432,60
RTS0043433,53
RTS0043434,69
RTS0043435,71
RTS0043436,80
RTS0043437,55
RTS0043438,52
RTS0043439,58
RTS0043440,91
RTS0043441,78
RTS0043442,95
RTS0043443,68
RTS0043444,61
RTS0043445,57
RTS0043446,41
RTS0043447,43
RTS0043448,57
RTS0043449,55
RTS0043450,63
RTS0043451,47
RTS0043452,63
RTS0043453,67
RTS0043454,60
RTS0043455,65
RTS0043456,78
RTS0043457,75
RTS0043458,72
RTS0043459,59
RTS0043460,49
RTS0043461,61
RTS0043462,67
RTS0043463,60
RTS0043464,57
RTS0043465,80
RTS0043466,78
RTS0043467,86
RTS0043468,74
RTS0043469,69
RTS0043470,58
RTS0043471,51
RTS0043472,73
RTS0043473,62
RTS0043474,65
RTS0043475,72
RTS0043476,69
RTS0043477,61
RTS0043478,68
RTS0043479,48
RTS0043480,61
RTS0043481,66
RTS0043482,92
RTS0043483,99
RTS0043484,62
RTS0043485,71
RTS0043486,71
RTS0043487,69
RTS0043488,61
RTS0043489,68
RTS0043490,72
RTS0043491,98
RTS0043492,97
RTS0043493,94
RTS0043494,100
RTS0043495,111
RTS0043496,51
RTS0043497,76
RTS0043498,70
RTS0043499,62
RTS0043500,58
RTS0043501,50
RTS0043502,57
RTS0043503,48
RTS0043504,53
RTS0043505,79
RTS0043506,56
RTS0043507,54
RTS0043508,52
RTS0043509,56
RTS0043510,54
RTS0043511,50
RTS0043512,57
RTS0043513,51
RTS0043514,73
RTS0043515,63
RTS0043516,50
RTS0043517,46
RTS0043518,70
RTS0043519,67
RTS0043520,68
RTS0043521,39
RTS0043522,29
RTS0043523,58
RTS0043524,53
RTS0043525,66
RTS0043526,71
RTS0043527,58
RTS0043528,38
RTS0043529,36
RTS0043530,60
RTS0043531,57
RTS0043532,48
RTS0043533,63
RTS0043534,58
RTS0043535,54
RTS0043536,61
RTS0043537,67
RTS0043538,68
RTS0043539,52
RTS0043540,60
RTS0043541,70
RTS0043542,63
RTS0043543,66
RTS0043544,85
RTS0043545,77
RTS0043546,98
RTS0043547,85
RTS0043548,98
RTS0043549,107
RTS0043550,101
RTS0043551,54
RTS0043552,60
RTS0043553,64
RTS0043554,58
RTS0043555,42
RTS0043556,49
RTS0043557,55
RTS0043558,53
RTS0043559,53
RTS0043560,78
RTS0043561,71
RTS0043562,67
RTS0043563,60
RTS0043564,58
RTS0043565,64
RTS0043566,71
RTS0043567,60
RTS0043568,98
RTS0043569,75
RTS0043570,79
RTS0043571,45
RTS0043572,65
RTS0043573,45
RTS0043574,64
RTS0043575,48
RTS0043576,92
RTS0043577,69
RTS0043578,52
RTS0043579,97
RTS0043580,103
RTS0043581,60
RTS0043582,67
RTS0043583,47
RTS0043584,42
RTS0043585,44
RTS0043586,53
RTS0043587,67
RTS0043588,39
RTS0043589,47
RTS0043590,55
RTS0043591,51
RTS0043592,50
RTS0043593,67
RTS0043594,40
RTS0043595,45
RTS0043596,44
RTS0043597,69
RTS0043598,52
RTS0043599,67
RTS0043600,55
RTS0043601,35
RTS0043602,48
RTS0043603,61
RTS0043604,65
RTS0043605,42
RTS0043606,57
RTS0043607,58
RTS0043608,56
RTS0043609,49
RTS0043610,47
RTS0043611,48
RTS0043612,58
RTS0043613,52
RTS0043614,47
RTS0043615,64
RTS0043616,60
RTS0043617,50
RTS0043618,60
RTS0043619,54
RTS0043620,42
RTS0043621,58
RTS0043622,59
RTS0043623,42
RTS0043624,92
RTS0043625,38
RTS0043626,41
RTS0043627,61
RTS0043628,60
RTS0043629,54
RTS0043630,44
RTS0043631,44
RTS0043632,47
RTS0043633,58
RTS0043634,46
RTS0043635,49
RTS0043636,47
RTS0043637,58
RTS0043638,43
RTS0043639,60
RTS0043640,50
RTS0043641,115
RTS0043642,95
RTS0043643,114
RTS0043644,122
RTS0043645,115
RTS0043646,61
RTS0043647,56
RTS0043648,68
RTS0043649,58
RTS0043650,71
RTS0043651,59
RTS0043652,50
RTS0043653,47
RTS0043654,57
RTS0043655,50
RTS0043656,53
RTS0043657,57
RTS0043658,62
RTS0043659,58
RTS0043660,57
RTS0043661,59
RTS0043663,33
RTS0043664,50
RTS0043665,73
RTS0043666,49
RTS0043667,47
RTS0043668,48
RTS0043669,26
RTS0043670,44
RTS0043671,70
RTS0043672,84
RTS0043673,53
RTS0043674,72
RTS0043675,72
RTS0043676,48
RTS0043677,52
RTS0043678,54
RTS0043679,68
RTS0043680,39
RTS0043681,60
RTS0043682,78
RTS0043683,82
RTS0043684,68
RTS0043685,99
RTS0043686,58
RTS0043687,58
RTS0043688,41
RTS0043689,49
RTS0043690,47
RTS0043691,56
RTS0043692,47
RTS0043693,61
RTS0043694,52
RTS0043695,64
RTS0043696,46
RTS0043697,63
RTS0043698,69
RTS0043699,77
RTS0043700,51
RTS0043701,44
RTS0043702,88
RTS0043703,58
RTS0043704,71
RTS0043705,68
RTS0043706,106
RTS0043707,63
RTS0043708,43
RTS0043709,62
RTS0043710,57
RTS0043711,50
RTS0043712,50
RTS0043713,47
RTS0043714,43
RTS0043715,58
RTS0043716,64
RTS0043717,68
RTS0043718,49
RTS0043719,59
RTS0043720,45
RTS0043721,57
RTS0043722,63
RTS0043723,42
RTS0043724,58
RTS0043725,65
RTS0043726,70
RTS0043727,47
RTS0043728,58
RTS0043729,41
RTS0043730,48
RTS0043731,49
RTS0043732,55
RTS0043733,66
RTS0043734,53
RTS0043735,57
RTS0043736,57
RTS0043737,57
RTS0043738,71
RTS0043739,61
RTS0043740,43
RTS0043741,89
RTS0043742,80
RTS0043743,45
RTS0043744,78
RTS0043745,57
RTS0043746,40
RTS0043747,69
RTS0043748,53
RTS0043749,67
RTS0043750,44
RTS0043751,64
RTS0043752,53
RTS0043753,44
RTS0043754,45
RTS0043755,55
RTS0043756,59
RTS0043757,32
RTS0043758,51
RTS0043759,48
RTS0043760,51
RTS0043761,83
RTS0043762,51
RTS0043763,45
RTS0043764,58
RTS0043765,69
RTS0043766,39
RTS0043767,59
RTS0043768,54
RTS0043769,50
RTS0043770,65
RTS0043771,47
RTS0043772,55
RTS0043773,52
RTS0043774,59
RTS0043775,53
RTS0043776,48
RTS0043777,45
RTS0043778,51
RTS0043779,50
RTS0043780,53
RTS0043781,59
RTS0043782,58
RTS0043783,54
RTS0043784,56
RTS0043785,55
RTS0043786,53
RTS0043787,51
RTS0043788,38
RTS0043789,64
RTS0043790,69
RTS0043791,55
RTS0043792,75
RTS0043793,50
RTS0043794,59
RTS0043795,46
RTS0043796,40
RTS0043797,50
RTS0043798,58
RTS0043799,46
RTS0043800,38
RTS0043801,52
RTS0043802,50
RTS0043803,64
RTS0043804,63
RTS0043805,59
RTS0043806,62
RTS0043807,42
RTS0043808,56
RTS0043809,52
RTS0043810,55
RTS0043811,65
RTS0043812,80
RTS0043813,66
RTS0043814,56
RTS0043815,52
RTS0043816,101
RTS0043817,61
RTS0043818,88
RTS0043819,73
RTS0043820,125
RTS0043821,60
RTS0043822,58
RTS0043823,45
RTS0043824,40
RTS0043825,31
RTS0043826,47
RTS0043827,44
RTS0043828,74
RTS0043829,37
RTS0043830,44
RTS0043831,49
RTS0043832,55
RTS0043833,60
RTS0043834,46
RTS0043835,51
RTS0043836,58
RTS0043837,69
RTS0043838,49
RTS0043839,46
RTS0043840,50
RTS0043841,43
RTS0043842,50
RTS0043843,61
RTS0043844,59
RTS0043845,54
RTS0043846,37
RTS0043847,74
RTS0043848,88
RTS0043849,74
RTS0043850,82
RTS0043851,59
RTS0043852,69
RTS0043853,76
RTS0043854,58
RTS0043856,48
RTS0043857,23
RTS0043858,59
RTS0043859,55
RTS0043860,76
RTS0043861,105
RTS0043862,156
RTS0043863,67
RTS0043864,89
RTS0043865,64
RTS0043866,51
RTS0043867,69
RTS0043868,60
RTS0043869,63
RTS0043870,51
RTS0043871,79
RTS0043872,82
RTS0043873,75
RTS0043874,52
RTS0043875,66
RTS0043876,54
RTS0043877,49
RTS0043878,61
RTS0043879,68
RTS0043880,57
RTS0043881,63
RTS0043882,67
RTS0043883,72
RTS0043884,57
RTS0043885,48
RTS0043886,51
RTS0043887,75
RTS0043888,58
RTS0043889,44
RTS0043890,94
RTS0043891,84
RTS0043892,61
RTS0043893,59
RTS0043894,52
RTS0043895,66
RTS0043896,66
RTS0043897,103
RTS0043898,97
RTS0043899,91
RTS0043900,81
RTS0043901,58
RTS0043902,52
RTS0043903,67
RTS0043904,75
RTS0043905,47
RTS0043906,41
RTS0043907,57
RTS0043908,41
RTS0043909,65
RTS0043910,89
RTS0043911,78
RTS0043912,136
RTS0043913,55
RTS0043914,69
RTS0043915,57
RTS0043916,59
RTS0043917,65
RTS0043918,50
RTS0043919,55
RTS0043920,133
RTS0043921,65
RTS0043922,60
RTS0043923,55
RTS0043924,79
RTS0043925,95
RTS0043926,63
RTS0043927,66
RTS0043928,82
RTS0043929,71
RTS0043930,43
RTS0043931,61
RTS0043932,62
RTS0043933,47
RTS0043934,55
RTS0043935,82
RTS0043936,37
RTS0043937,42
RTS0043938,57
RTS0043939,44
RTS0043940,58
RTS0043941,49
RTS0043942,56
RTS0043943,68
RTS0043944,36
RTS0043945,63
RTS0043946,34
RTS0043947,58
RTS0043948,61
RTS0043949,59
RTS0043950,50
RTS0043951,52
RTS0043952,71
RTS0043953,50
RTS0043954,52
RTS0043955,68
RTS0043956,71
RTS0043957,71
RTS0043958,76
RTS0043959,65
RTS0043960,54
RTS0043961,51
RTS0043962,60
RTS0043963,62
RTS0043964,53
RTS0043965,43
RTS0043966,71
RTS0043967,63
RTS0043968,76
RTS0043969,57
RTS0043970,66
RTS0043971,63
RTS0043972,59
RTS0043973,85
RTS0043974,57
RTS0043975,70
RTS0043976,50
RTS0043977,76
RTS0043978,61
RTS0043979,74
RTS0043980,78
RTS0043981,64
RTS0043982,68
RTS0043983,65
RTS0043984,73
RTS0043985,82
RTS0043986,44
RTS0043987,101
RTS0043988,63
RTS0043989,62
RTS0043990,36
RTS0043991,55
RTS0043992,44
RTS0043993,62
RTS0043994,72
RTS0043996,68
RTS0043997,58
RTS0043998,51
RTS0043999,66
RTS0044000,74
RTS0044001,51
RTS0044002,58
RTS0044003,92
RTS0044004,98
RTS0044005,73
RTS0044006,105
RTS0044007,123
RTS0044008,96
RTS0044009,118
RTS0044010,109
RTS0044011,92
RTS0044012,76
RTS0044013,98
RTS0044014,62
RTS0044015,81
RTS0044016,72
RTS0044017,72
RTS0044018,65
RTS0044019,54
RTS0044020,80
RTS0044021,53
RTS0044022,61
RTS0044023,54
RTS0044024,59
RTS0044025,56
RTS0044026,51
RTS0044027,61
RTS0044028,50
RTS0044029,70
RTS0044030,67
RTS0044031,83
RTS0044032,47
RTS0044033,65
RTS0044034,84
RTS0044035,53
RTS0044036,93
RTS0044037,58
RTS0044038,93
RTS0044039,72
RTS0044040,82
RTS0044041,71
RTS0044042,104
RTS0044043,72
RTS0044044,70
RTS0044045,71
RTS0044046,81
RTS0044047,72
RTS0044048,57
RTS0044049,64
RTS0044050,60
RTS0044051,45
RTS0044052,46
RTS0044053,51
RTS0044054,69
RTS0044055,76
RTS0044056,68
RTS0044057,57
RTS0044058,71
RTS0044059,67
RTS0044060,59
RTS0044061,68
RTS0044062,59
RTS0044063,55
RTS0044064,74
RTS0044065,40
RTS0044067,61
RTS0044068,101
RTS0044069,89
RTS0044070,84
RTS0044071,66
RTS0044072,51
RTS0044073,49
RTS0044074,65
RTS0044075,46
RTS0044076,72
RTS0044077,57
RTS0044078,47
RTS0044079,52
RTS0044080,65
RTS0044081,85
RTS0044082,66
RTS0044083,85
RTS0044084,63
RTS0044085,41
RTS0044086,54
RTS0044087,48
RTS0044088,54
RTS0044089,44
RTS0044090,69
RTS0044091,64
RTS0044092,82
RTS0044093,48
RTS0044094,69
RTS0044095,35
RTS0044096,66
RTS0044097,61
RTS0044098,54
RTS0044099,48
RTS0044100,62
RTS0044101,36
RTS0044102,65
RTS0044103,49
RTS0044104,50
RTS0044105,62
RTS0044106,93
RTS0044107,79
RTS0044108,86
RTS0044109,87
RTS0044110,110
RTS0044111,93
RTS0044112,61
RTS0044113,77
RTS0044114,63
RTS0044115,88
RTS0044116,63
RTS0044117,70
RTS0044118,56
RTS0044119,79
RTS0044120,78
RTS0044121,48
RTS0044122,66
RTS0044123,59
RTS0044124,46
RTS0044125,55
RTS0044126,73
RTS0044127,62
RTS0044128,62
RTS0044129,64
RTS0044130,46
RTS0044131,92
RTS0044132,72
RTS0044133,57
RTS0044134,65
RTS0044135,68
RTS0044136,54
RTS0044137,49
RTS0044138,71
RTS0044139,69
RTS0044140,59
RTS0044141,75
RTS0044142,62
RTS0044143,75
RTS0044144,63
RTS0044145,51
RTS0044146,64
RTS0044147,53
RTS0044148,60
RTS0044149,59
RTS0044150,61
RTS0044151,52
RTS0044152,66
RTS0044153,84
RTS0044154,59
RTS0044155,58
RTS0044156,87
RTS0044157,76
RTS0044158,138
RTS0044159,86
RTS0044160,65
RTS0044161,74
RTS0044162,92
RTS0044163,83
RTS0044164,79
RTS0044165,61
RTS0044166,76
RTS0044167,45
RTS0044168,64
RTS0044169,71
RTS0044170,71
RTS0044171,64
RTS0044172,78
RTS0044173,61
RTS0044174,56
RTS0044175,74
RTS0044176,54
RTS0044177,52
RTS0044178,67
RTS0044180,56
RTS0044181,76
RTS0044182,55
RTS0044183,50
RTS0044184,54
RTS0044185,54
RTS0044186,80
RTS0044187,73
RTS0044188,53
RTS0044189,51
RTS0044190,49
RTS0044191,88
RTS0044192,92
RTS0044193,101
RTS0044194,92
RTS0044195,116
RTS0044196,81
RTS0044197,45
RTS0044198,81
RTS0044199,68
RTS0044200,54
RTS0044206,67
RTS0044207,52
RTS0044208,56
RTS0044209,53
RTS0044210,58
RTS0044211,91
RTS0044212,65
RTS0044213,78
RTS0044214,61
RTS0044215,58
RTS0044216,54
RTS0044217,94
RTS0044218,86
RTS0044219,59
RTS0044220,59
RTS0044221,38
RTS0044222,61
RTS0044223,60
RTS0044224,70
RTS0044225,49
RTS0044226,72
RTS0044227,48
RTS0044228,40
RTS0044229,47
RTS0044230,47
RTS0044231,51
RTS0044232,60
RTS0044233,67
RTS0044234,59
RTS0044235,58
RTS0044236,64
RTS0044237,75
RTS0044238,65
RTS0044239,44
RTS0044240,58
RTS0044241,68
RTS0044242,64
RTS0044243,65
RTS0044244,54
RTS0044245,55
RTS0044246,90
RTS0044247,91
RTS0044248,90
RTS0044249,82
RTS0044250,76
RTS0044251,73
RTS0044252,54
RTS0044253,59
RTS0044254,56
RTS0044255,80
RTS0044256,67
RTS0044257,71
RTS0044258,71
RTS0044259,68
RTS0044260,60
RTS0044261,99
RTS0044262,67
RTS0044263,59
RTS0044264,73
RTS0044265,64
RTS0044266,58
RTS0044267,59
RTS0044268,72
RTS0044269,65
RTS0044270,74
RTS0044271,72
RTS0044272,72
RTS0044273,74
RTS0044274,80
RTS0044275,64
RTS0044276,69
RTS0044277,43
RTS0044278,55
RTS0044279,50
RTS0044280,75
RTS0044281,82
RTS0044282,56
RTS0044283,74
RTS0044284,63
RTS0044285,44
RTS0044286,56
RTS0044287,69
RTS0044288,59
RTS0044289,76
RTS0044290,58
RTS0044291,71
RTS0044292,66
RTS0044293,62
RTS0044294,60
RTS0044295,59
RTS0044296,78
RTS0044297,53
RTS0044298,62
RTS0044299,57
RTS0044300,78
RTS0044301,74
RTS0044302,78
RTS0044303,70
RTS0044304,62
RTS0044305,53
RTS0044306,88
RTS0044307,73
RTS0044308,97
RTS0044309,103
RTS0044310,121
RTS0044311,49
RTS0044312,81
RTS0044313,54
RTS0044314,54
RTS0044315,54
RTS0044316,64
RTS0044317,79
RTS0044318,48
RTS0044319,64
RTS0044320,24
RTS0044321,50
RTS0044322,54
RTS0044323,68
RTS0044324,72
RTS0044325,50
RTS0044326,64
RTS0044327,76
RTS0044328,47
RTS0044329,64
RTS0044330,43
RTS0044331,197
RTS0044332,237
RTS0044333,280
RTS0044334,243
RTS0044335,241
RTS0044336,40
RTS0044337,58
RTS0044338,58
RTS0044339,58
RTS0044340,55
RTS0044341,72
RTS0044342,71
RTS0044343,42
RTS0044344,50
RTS0044345,52
RTS0044346,178
RTS0044347,250
RTS0044348,208
RTS0044349,228
RTS0044350,270
RTS0044351,90
RTS0044352,63
RTS0044353,104
RTS0044354,70
RTS0044355,91
RTS0044356,37
RTS0044357,72
RTS0044358,64
RTS0044359,70
RTS0044360,52
RTS0044361,78
RTS0044362,86
RTS0044363,54
RTS0044364,72
RTS0044365,60
RTS0044366,109
RTS0044367,78
RTS0044368,150
RTS0044369,129
RTS0044370,102
RTS0044371,65
RTS0044372,48
RTS0044373,43
RTS0044374,70
RTS0044375,63
RTS0044376,53
RTS0044377,67
RTS0044378,70
RTS0044379,56
RTS0044380,90
RTS0044381,72
RTS0044382,62
RTS0044383,52
RTS0044384,58
RTS0044385,68
RTS0044386,63
RTS0044387,65
RTS0044388,69
RTS0044389,49
RTS0044390,64
RTS0044391,160
RTS0044392,232
RTS0044393,141
RTS0044394,142
RTS0044395,130
RTS0044396,51
RTS0044397,49
RTS0044399,52
RTS0044400,48
RTS0044401,71
RTS0044402,64
RTS0044403,87
RTS0044404,105
RTS0044405,74
RTS0044406,55
RTS0044407,56
RTS0044408,65
RTS0044409,72
RTS0044410,63
RTS0044411,81
RTS0044412,51
RTS0044413,60
RTS0044414,67
RTS0044415,76
RTS0044416,110
RTS0044417,114
RTS0044418,61
RTS0044419,89
RTS0044420,94
RTS0044421,54
RTS0044422,61
RTS0044423,70
RTS0044424,72
RTS0044425,56
RTS0044426,68
RTS0044427,46
RTS0044428,56
RTS0044429,66
RTS0044430,54
RTS0044431,75
RTS0044432,70
RTS0044433,49
RTS0044434,60
RTS0044435,70
RTS0044436,65
RTS0044437,54
RTS0044438,68
RTS0044439,96
RTS0044440,76
RTS0044441,85
RTS0044442,69
RTS0044443,97
RTS0044444,49
RTS0044445,61
RTS0044446,78
RTS0044447,83
RTS0044448,62
RTS0044449,60
RTS0044450,43
RTS0044451,60
RTS0044452,65
RTS0044453,57
RTS0044454,72
RTS0044455,47
RTS0044456,71
RTS0044457,82
RTS0044458,47
RTS0044459,71
RTS0044460,82
RTS0044461,63
RTS0044462,70
RTS0044463,49
RTS0044464,67
RTS0044465,85
RTS0044466,77
RTS0044467,61
RTS0044468,61
RTS0044469,64
RTS0044470,66
RTS0044471,63
RTS0044472,68
RTS0044473,58
RTS0044474,78
RTS0044475,69
RTS0044476,74
RTS0044477,93
RTS0044478,45
RTS0044479,84
RTS0044480,54
RTS0044481,85
RTS0044482,78
RTS0044483,70
RTS0044484,65
RTS0044485,58
RTS0044486,75
RTS0044487,82
RTS0044488,75
RTS0044489,67
RTS0044490,54
RTS0044491,68
RTS0044492,69
RTS0044493,73
RTS0044494,59
RTS0044495,64
RTS0044496,72
RTS0044497,98
RTS0044498,90
RTS0044499,125
RTS0044500,97
RTS0044501,80
RTS0044502,72
RTS0044503,77
RTS0044504,73
RTS0044505,92
RTS0044506,79
RTS0044507,49
RTS0044508,87
RTS0044509,76
RTS0044510,63
RTS0044511,54
RTS0044512,58
RTS0044513,60
RTS0044514,42
RTS0044515,96
RTS0044516,67
RTS0044517,85
RTS0044518,101
RTS0044519,81
RTS0044520,77
RTS0044521,93
RTS0044522,61
RTS0044523,81
RTS0044524,58
RTS0044525,56
RTS0044526,60
RTS0044527,56
RTS0044528,79
RTS0044529,76
RTS0044530,69
RTS0044531,81
RTS0044532,64
RTS0044533,49
RTS0044534,71
RTS0044535,46
RTS0044536,56
RTS0044537,57
RTS0044538,64
RTS0044539,67
RTS0044540,59
RTS0044541,65
RTS0044542,59
RTS0044543,70
RTS0044544,62
RTS0044545,58
RTS0044546,70
RTS0044547,75
RTS0044548,80
RTS0044549,82
RTS0044550,55
RTS0044551,58
RTS0044552,68
RTS0044553,58
RTS0044554,51
RTS0044555,88
RTS0044556,56
RTS0044557,54
RTS0044558,48
RTS0044559,50
RTS0044560,54
RTS0044561,62
RTS0044562,59
RTS0044563,59
RTS0044564,66
RTS0044565,66
RTS0044566,62
RTS0044567,56
RTS0044568,73
RTS0044569,68
RTS0044570,64
RTS0044571,56
RTS0044572,66
RTS0044573,54
RTS0044574,75
RTS0044575,67
RTS0044576,42
RTS0044577,41
RTS0044578,71
RTS0044579,41
RTS0044580,55
RTS0044581,48
RTS0044582,56
RTS0044583,47
RTS0044584,83
RTS0044585,41
RTS0044586,58
RTS0044587,49
RTS0044588,49
RTS0044589,62
RTS0044590,63
RTS0044591,87
RTS0044592,66
RTS0044593,63
RTS0044594,71
RTS0044595,41
RTS0044596,49
RTS0044597,78
RTS0044598,57
RTS0044599,83
RTS0044600,54
RTS0044601,67
RTS0044602,56
RTS0044603,59
RTS0044604,79
RTS0044605,82
RTS0044606,52
RTS0044607,57
RTS0044608,35
RTS0044609,46
RTS0044610,50
RTS0044611,54
RTS0044612,61
RTS0044613,47
RTS0044614,54
RTS0044615,48
RTS0044616,45
RTS0044617,80
RTS0044618,67
RTS0044619,44
RTS0044620,59
RTS0044621,73
RTS0044622,63
RTS0044623,87
RTS0044624,78
RTS0044625,56
RTS0044626,63
RTS0044627,59
RTS0044628,47
RTS0044629,68
RTS0044630,66
RTS0044631,51
RTS0044632,55
RTS0044633,66
RTS0044634,88
RTS0044635,78
RTS0044636,38
RTS0044637,55
RTS0044638,53
RTS0044639,54
RTS0044640,71
RTS0044641,54
RTS0044642,43
RTS0044643,53
RTS0044644,74
RTS0044645,62
RTS0044646,38
RTS0044647,45
RTS0044648,49
RTS0044649,52
RTS0044650,57
RTS0044651,49
RTS0044652,57
RTS0044653,72
RTS0044654,78
RTS0044655,95
RTS0044656,54
RTS0044657,49
RTS0044658,59
RTS0044659,50
RTS0044660,62
RTS0044661,108
RTS0044662,69
RTS0044663,57
RTS0044664,82
RTS0044665,72
RTS0044666,60
RTS0044667,53
RTS0044668,74
RTS0044669,78
RTS0044670,70
RTS0044671,66
RTS0044672,62
RTS0044673,84
RTS0044674,73
RTS0044675,89
RTS0044676,100
RTS0044677,84
RTS0044678,86
RTS0044679,119
RTS0044680,91
RTS0044681,49
RTS0044682,57
RTS0044683,45
RTS0044684,71
RTS0044685,62
RTS0044686,71
RTS0044687,97
RTS0044688,83
RTS0044689,90
RTS0044690,80
RTS0044691,83
RTS0044692,82
RTS0044693,74
RTS0044694,79
RTS0044695,45
RTS0044696,77
RTS0044697,60
RTS0044698,56
RTS0044699,63
RTS0044700,70
RTS0044701,72
RTS0044702,76
RTS0044703,82
RTS0044704,66
RTS0044705,74
RTS0044706,46
RTS0044707,60
RTS0044708,37
RTS0044709,58
RTS0044710,56
RTS0044711,42
RTS0044712,82
RTS0044714,60
RTS0044715,68
RTS0044716,106
RTS0044717,81
RTS0044718,80
RTS0044719,58
RTS0044720,115
RTS0044721,69
RTS0044722,51
RTS0044723,34
RTS0044724,52
RTS0044725,53
RTS0044726,82
RTS0044727,89
RTS0044728,58
RTS0044729,65
RTS0044730,81
RTS0044731,73
RTS0044732,82
RTS0044733,57
RTS0044734,40
RTS0044735,70
RTS0044736,56
RTS0044737,40
RTS0044738,64
RTS0044739,53
RTS0044740,35
RTS0044741,44
RTS0044742,45
RTS0044743,58
RTS0044744,66
RTS0044745,57
RTS0044746,63
RTS0044747,65
RTS0044748,48
RTS0044749,45
RTS0044750,58
RTS0044751,43
RTS0044752,63
RTS0044753,57
RTS0044754,57
RTS0044755,46
RTS0044756,69
RTS0044757,71
RTS0044758,72
RTS0044759,67
RTS0044760,55
RTS0044761,71
RTS0044762,61
RTS0044763,69
RTS0044764,55
RTS0044765,45
RTS0044766,69
RTS0044767,66
RTS0044768,62
RTS0044769,53
RTS0044770,53
RTS0044771,67
RTS0044772,50
RTS0044773,63
RTS0044774,46
RTS0044775,77
RTS0044776,49
RTS0044777,63
RTS0044778,79
RTS0044779,76
RTS0044780,71
RTS0044781,96
RTS0044782,99
RTS0044783,104
RTS0044784,97
RTS0044785,72
RTS0044786,76
RTS0044787,76
RTS0044788,79
RTS0044789,79
RTS0044790,53
RTS0044791,124
RTS0044792,134
RTS0044793,67
RTS0044794,65
RTS0044795,77
RTS0044796,66
RTS0044797,85
RTS0044798,81
RTS0044799,62
RTS0044800,70
RTS0044801,48
RTS0044802,61
RTS0044803,53
RTS0044804,70
RTS0044805,64
RTS0044806,60
RTS0044807,59
RTS0044808,51
RTS0044809,64
RTS0044810,72
RTS0044811,48
RTS0044812,79
RTS0044813,63
RTS0044814,79
RTS0044815,123
RTS0044816,66
RTS0044817,59
RTS0044818,65
RTS0044819,57
RTS0044820,59
RTS0044821,70
RTS0044822,61
RTS0044823,56
RTS0044824,59
RTS0044825,59
RTS0044826,50
RTS0044827,87
RTS0044828,48
RTS0044829,65
RTS0044830,48
RTS0044831,63
RTS0044832,54
RTS0044833,78
RTS0044834,64
RTS0044835,60
RTS0044836,70
RTS0044837,52
RTS0044838,76
RTS0044839,79
RTS0044840,63
RTS0044841,45
RTS0044842,48
RTS0044843,44
RTS0044844,52
RTS0044845,65
RTS0044846,68
RTS0044847,48
RTS0044848,73
RTS0044849,66
RTS0044850,63
RTS0044851,48
RTS0044852,54
RTS0044853,40
RTS0044854,50
RTS0044855,45
RTS0044856,45
RTS0044857,49
RTS0044858,50
RTS0044859,54
RTS0044860,64
RTS0044861,73
RTS0044862,43
RTS0044863,67
RTS0044864,54
RTS0044865,69
RTS0044866,68
RTS0044867,75
RTS0044868,64
RTS0044869,59
RTS0044870,56
RTS0044871,50
RTS0044872,55
RTS0044873,63
RTS0044874,69
RTS0044875,95
RTS0044876,69
RTS0044877,86
RTS0044878,75
RTS0044879,70
RTS0044880,82
RTS0044881,63
RTS0044882,79
RTS0044883,42
RTS0044884,70
RTS0044885,46
RTS0044886,69
RTS0044887,51
RTS0044888,62
RTS0044889,55
RTS0044890,41
RTS0044891,63
RTS0044892,63
RTS0044893,64
RTS0044894,67
RTS0044895,65
RTS0044896,163
RTS0044897,135
RTS0044898,120
RTS0044899,102
RTS0044900,100
RTS0044901,80
RTS0044902,67
RTS0044903,108
RTS0044904,75
RTS0044905,102
RTS0044906,253
RTS0044907,235
RTS0044908,282
RTS0044909,347
RTS0044910,192
RTS0044911,46
RTS0044912,67
RTS0044913,52
RTS0044914,65
RTS0044915,62
RTS0044916,67
RTS0044917,51
RTS0044918,54
RTS0044919,55
RTS0044920,64
RTS0044921,58
RTS0044922,46
RTS0044923,59
RTS0044924,49
RTS0044925,43
RTS0044926,60
RTS0044927,65
RTS0044928,54
RTS0044929,51
RTS0044930,58
RTS0044931,57
RTS0044932,58
RTS0044933,52
RTS0044934,56
RTS0044935,65
RTS0044936,47
RTS0044937,62
RTS0044938,60
RTS0044939,60
RTS0044940,79
RTS0044941,55
RTS0044942,59
RTS0044943,55
RTS0044944,39
RTS0044945,64
RTS0044946,55
RTS0044947,66
RTS0044948,65
RTS0044949,65
RTS0044950,54
RTS0044951,41
RTS0044952,56
RTS0044953,51
RTS0044954,60
RTS0044955,54
RTS0044956,82
RTS0044957,83
RTS0044958,67
RTS0044959,64
RTS0044960,77
RTS0044961,67
RTS0044962,54
RTS0044963,46
RTS0044964,57
RTS0044965,60
RTS0044966,60
RTS0044967,54
RTS0044968,75
RTS0044969,52
RTS0044970,50
RTS0044971,44
RTS0044972,59
RTS0044973,68
RTS0044974,65
RTS0044975,46
RTS0044976,68
RTS0044977,48
RTS0044978,50
RTS0044979,50
RTS0044980,39
RTS0044981,58
RTS0044982,44
RTS0044983,58
RTS0044984,65
RTS0044985,89
RTS0044986,33
RTS0044987,54
RTS0044988,55
RTS0044989,43
RTS0044990,58
RTS0044991,44
RTS0044992,50
RTS0044993,49
RTS0044994,60
RTS0044995,57
RTS0044996,54
RTS0044997,46
RTS0044998,56
RTS0044999,52
RTS0045000,59
RTS0045001,90
RTS0045002,85
RTS0045003,80
RTS0045004,74
RTS0045005,80
RTS0045006,93
RTS0045007,105
RTS0045008,101
RTS0045009,78
RTS0045010,65
RTS0045011,41
RTS0045012,58
RTS0045013,41
RTS0045014,50
RTS0045015,58
RTS0045016,77
RTS0045017,70
RTS0045018,99
RTS0045019,88
RTS0045020,79
RTS0045021,56
RTS0045022,61
RTS0045023,63
RTS0045024,50
RTS0045025,77
RTS0045026,86
RTS0045027,97
RTS0045028,83
RTS0045029,79
RTS0045030,109
RTS0045031,54
RTS0045032,64
RTS0045033,60
RTS0045034,57
RTS0045035,64
RTS0045036,43
RTS0045038,57
RTS0045039,65
RTS0045040,46
RTS0045041,57
RTS0045042,58
RTS0045043,55
RTS0045044,58
RTS0045045,82
RTS0045046,47
RTS0045047,65
RTS0045048,57
RTS0045049,66
RTS0045050,45
RTS0045051,57
RTS0045052,69
RTS0045053,61
RTS0045054,67
RTS0045055,53
RTS0045056,60
RTS0045057,79
RTS0045058,56
RTS0045059,41
RTS0045060,80
RTS0045061,54
RTS0045063,52
RTS0045064,65
RTS0045065,66
RTS0045066,76
RTS0045067,119
RTS0045068,125
RTS0045069,88
RTS0045070,138
RTS0045071,65
RTS0045072,71
RTS0045073,46
RTS0045074,80
RTS0045075,55
RTS0045076,58
RTS0045077,37
RTS0045078,50
RTS0045079,53
RTS0045080,46
RTS0045081,64
RTS0045082,71
RTS0045083,112
RTS0045084,82
RTS0045085,52
RTS0045086,51
RTS0045087,42
RTS0045088,35
RTS0045089,54
RTS0045090,55
RTS0045091,46
RTS0045092,43
RTS0045093,43
RTS0045094,51
RTS0045095,44
RTS0045096,51
RTS0045097,55
RTS0045098,40
RTS0045099,59
RTS0045100,62
RTS0045101,72
RTS0045102,42
RTS0045103,58
RTS0045104,34
RTS0045105,52
RTS0045106,65
RTS0045107,62
RTS0045108,48
RTS0045109,55
RTS0045110,63
RTS0045111,68
RTS0045112,62
RTS0045113,90
RTS0045114,60
RTS0045115,50
RTS0045116,56
RTS0045117,75
RTS0045118,68
RTS0045119,52
RTS0045120,65
RTS0045121,60
RTS0045122,79
RTS0045123,73
RTS0045124,54
RTS0045125,55
RTS0045126,54
RTS0045127,61
RTS0045128,73
RTS0045129,57
RTS0045130,56
RTS0045131,72
RTS0045132,73
RTS0045133,62
RTS0045134,46
RTS0045135,61
RTS0045136,76
RTS0045137,67
RTS0045138,66
RTS0045139,71
RTS0045140,71
RTS0045141,54
RTS0045142,62
RTS0045143,53
RTS0045144,44
RTS0045145,56
RTS0045146,45
RTS0045147,50
RTS0045148,67
RTS0045149,58
RTS0045150,45
RTS0045151,62
RTS0045152,74
RTS0045153,43
RTS0045154,73
RTS0045155,61
RTS0045156,51
RTS0045157,65
RTS0045158,33
RTS0045159,60
RTS0045160,79
RTS0045161,59
RTS0045162,48
RTS0045163,76
RTS0045164,67
RTS0045165,41
RTS0045166,81
RTS0045167,54
RTS0045168,58
RTS0045169,72
RTS0045170,73
RTS0045171,85
RTS0045172,69
RTS0045173,74
RTS0045174,57
RTS0045175,59
RTS0045176,50
RTS0045177,55
RTS0045178,54
RTS0045179,59
RTS0045180,71
RTS0045181,57
RTS0045182,49
RTS0045183,48
RTS0045184,84
RTS0045185,67
RTS0045186,60
RTS0045187,56
RTS0045188,59
RTS0045189,63
RTS0045190,66
RTS0045191,50
RTS0045192,49
RTS0045193,45
RTS0045194,47
RTS0045195,50
RTS0045196,84
RTS0045197,63
RTS0045198,84
RTS0045199,52
RTS0045200,59
RTS0045201,63
RTS0045202,64
RTS0045203,75
RTS0045204,63
RTS0045205,82
RTS0045206,65
RTS0045207,56
RTS0045208,66
RTS0045209,49
RTS0045210,32
RTS0045211,62
RTS0045212,68
RTS0045213,48
RTS0045214,40
RTS0045215,66
RTS0045216,67
RTS0045217,66
RTS0045218,72
RTS0045219,53
RTS0045220,73
RTS0045221,54
RTS0045222,60
RTS0045223,84
RTS0045224,67
RTS0045225,61
RTS0045226,286
RTS0045227,171
RTS0045228,304
RTS0045229,199
RTS0045230,198
RTS0045231,75
RTS0045232,90
RTS0045233,75
RTS0045234,75
RTS0045235,75
RTS0045236,105
RTS0045237,84
RTS0045238,68
RTS0045239,74
RTS0045240,118
RTS0045241,94
RTS0045242,99
RTS0045243,67
RTS0045244,83
RTS0045245,68
RTS0045246,62
RTS0045247,68
RTS0045248,53
RTS0045249,55
RTS0045250,69
RTS0045251,76
RTS0045252,47
RTS0045253,69
RTS0045254,38
RTS0045255,32
RTS0045256,52
RTS0045257,53
RTS0045258,69
RTS0045259,60
RTS0045260,45
RTS0045261,46
RTS0045262,84
RTS0045263,85
RTS0045264,68
RTS0045265,79
RTS0045266,67
RTS0045267,99
RTS0045268,85
RTS0045269,80
RTS0045270,84
RTS0045271,56
RTS0045272,58
RTS0045273,60
RTS0045274,72
RTS0045275,70
RTS0045276,53
RTS0045277,71
RTS0045278,71
RTS0045279,35
RTS0045280,52
RTS0045281,62
RTS0045282,69
RTS0045283,64
RTS0045284,37
RTS0045285,79
RTS0045286,69
RTS0045287,73
RTS0045288,55
RTS0045289,50
RTS0045290,47
RTS0045291,61
RTS0045292,71
RTS0045293,63
RTS0045294,56
RTS0045295,55
RTS0045296,79
RTS0045297,100
RTS0045298,158
RTS0045299,102
RTS0045300,172
RTS0045301,95
RTS0045302,52
RTS0045303,82
RTS0045304,31
RTS0045305,87
RTS0045306,55
RTS0045307,56
RTS0045308,83
RTS0045309,57
RTS0045310,78
RTS0045311,30
RTS0045312,58
RTS0045313,48
RTS0045314,51
RTS0045315,54
RTS0045316,62
RTS0045317,56
RTS0045318,55
RTS0045319,50
RTS0045320,44
RTS0045321,75
RTS0045322,50
RTS0045323,68
RTS0045324,48
RTS0045325,60
RTS0045326,47
RTS0045327,81
RTS0045328,72
RTS0045329,48
RTS0045330,61
RTS0045331,65
RTS0045332,74
RTS0045333,65
RTS0045334,53
RTS0045335,51
RTS0045336,61
RTS0045337,43
RTS0045338,52
RTS0045339,63
RTS0045340,54
RTS0045341,27
RTS0045342,67
RTS0045343,41
RTS0045344,73
RTS0045345,60
RTS0045346,63
RTS0045347,69
RTS0045348,41
RTS0045349,82
RTS0045350,60
RTS0045351,47
RTS0045352,55
RTS0045353,61
RTS0045354,77
RTS0045355,33
RTS0045356,65
RTS0045357,53
RTS0045358,64
RTS0045359,58
RTS0045360,58
RTS0045361,64
RTS0045362,44
RTS0045363,57
RTS0045364,63
RTS0045365,77
RTS0045366,57
RTS0045367,40
RTS0045368,53
RTS0045369,36
RTS0045370,48
RTS0045371,78
RTS0045372,65
RTS0045373,72
RTS0045374,83
RTS0045375,63
RTS0045376,69
RTS0045377,39
RTS0045378,59
RTS0045379,52
RTS0045380,57
RTS0045381,110
RTS0045382,99
RTS0045383,84
RTS0045384,86
RTS0045385,68
RTS0045386,77
RTS0045387,59
RTS0045388,61
RTS0045389,55
RTS0045390,60
RTS0045391,52
RTS0045392,62
RTS0045393,50
RTS0045394,49
RTS0045395,70
RTS0045396,53
RTS0045397,73
RTS0045398,50
RTS0045399,79
RTS0045400,49
RTS0045401,69
RTS0045402,76
RTS0045403,64
RTS0045404,79
RTS0045405,67
RTS0045406,81
RTS0045407,90
RTS0045408,59
RTS0045409,86
RTS0045410,77
RTS0045411,108
RTS0045412,88
RTS0045413,102
RTS0045414,93
RTS0045415,85
RTS0045416,86
RTS0045417,66
RTS0045418,46
RTS0045419,65
RTS0045420,72
RTS0045421,1641
RTS0045422,1588
RTS0045423,846
RTS0045424,1354
RTS0045425,1182
RTS0045426,62
RTS0045427,58
RTS0045428,70
RTS0045429,50
RTS0045430,50
RTS0045431,66
RTS0045432,51
RTS0045433,64
RTS0045434,68
RTS0045435,45
RTS0045436,69
RTS0045437,85
RTS0045438,100
RTS0045439,99
RTS0045440,79
RTS0045441,82
RTS0045442,59
RTS0045443,64
RTS0045444,69
RTS0045445,47
RTS0045446,142
RTS0045447,116
RTS0045448,108
RTS0045449,109
RTS0045450,90
RTS0045451,101
RTS0045452,75
RTS0045453,70
RTS0045454,76
RTS0045455,60
RTS0045456,45
RTS0045457,52
RTS0045458,44
RTS0045459,40
RTS0045460,78
RTS0045461,46
RTS0045462,60
RTS0045463,53
RTS0045464,44
RTS0045465,52
RTS0045466,38
RTS0045467,61
RTS0045468,52
RTS0045469,86
RTS0045470,72
RTS0045471,61
RTS0045472,66
RTS0045473,27
RTS0045474,75
RTS0045475,59
RTS0045476,61
RTS0045477,95
RTS0045478,76
RTS0045479,101
RTS0045480,117
RTS0045481,78
RTS0045482,84
RTS0045483,66
RTS0045484,97
RTS0045485,117
RTS0045486,38
RTS0045487,77
RTS0045488,82
RTS0045489,69
RTS0045490,66
RTS0045491,223
RTS0045492,312
RTS0045493,211
RTS0045494,112
RTS0045495,132
RTS0045496,51
RTS0045497,79
RTS0045498,114
RTS0045499,131
RTS0045500,110
RTS0045501,103
RTS0045502,110
RTS0045503,92
RTS0045504,86
RTS0045505,79
RTS0045506,1480
RTS0045507,1795
RTS0045508,1225
RTS0045509,1650
RTS0045510,1111
RTS0045511,57
RTS0045512,65
RTS0045513,53
RTS0045514,59
RTS0045515,49
RTS0045516,67
RTS0045517,64
RTS0045518,54
RTS0045519,45
RTS0045520,44
RTS0045521,76
RTS0045522,72
RTS0045523,64
RTS0045524,91
RTS0045525,59
RTS0045526,69
RTS0045527,67
RTS0045528,56
RTS0045529,59
RTS0045530,69
RTS0045531,52
RTS0045532,49
RTS0045533,57
RTS0045534,51
RTS0045535,45
RTS0045536,124
RTS0045537,97
RTS0045538,80
RTS0045539,118
RTS0045540,124
RTS0045541,91
RTS0045542,88
RTS0045543,159
RTS0045544,52
RTS0045545,94
RTS0045546,113
RTS0045547,107
RTS0045548,75
RTS0045549,75
RTS0045550,62
RTS0045551,38
RTS0045552,50
RTS0045553,33
RTS0045554,57
RTS0045555,49
RTS0045556,93
RTS0045557,78
RTS0045558,84
RTS0045559,92
RTS0045560,93
RTS0045561,74
RTS0045562,75
RTS0045563,50
RTS0045564,75
RTS0045565,64
RTS0045566,55
RTS0045567,43
RTS0045568,64
RTS0045569,72
RTS0045570,79
RTS0045571,54
RTS0045572,63
RTS0045573,46
RTS0045574,47
RTS0045575,58
RTS0045576,47
RTS0045577,60
RTS0045578,46
RTS0045579,54
RTS0045580,65
RTS0045581,62
RTS0045582,50
RTS0045583,56
RTS0045584,53
RTS0045585,41
RTS0045586,52
RTS0045587,89
RTS0045588,54
RTS0045589,64
RTS0045590,47
RTS0045592,585
RTS0045593,654
RTS0045594,415
RTS0045595,363
RTS0045596,180
RTS0045597,250
RTS0045598,271
RTS0045599,248
RTS0045600,163
RTS0045601,40
RTS0045602,53
RTS0045603,51
RTS0045604,63
RTS0045606,74
RTS0045607,57
RTS0045608,57
RTS0045609,56
RTS0045610,67
RTS0045611,58
RTS0045612,63
RTS0045613,49
RTS0045614,62
RTS0045615,43
RTS0045616,44
RTS0045617,54
RTS0045618,47
RTS0045619,39
RTS0045620,47
RTS0045621,54
RTS0045622,90
RTS0045623,77
RTS0045624,73
RTS0045625,86
RTS0045626,31
RTS0045627,38
RTS0045628,58
RTS0045629,75
RTS0045630,45
RTS0045631,41
RTS0045632,46
RTS0045633,62
RTS0045634,47
RTS0045635,53
RTS0045636,58
RTS0045637,50
RTS0045638,57
RTS0045639,76
RTS0045640,45
RTS0045641,77
RTS0045642,64
RTS0045643,64
RTS0045644,73
RTS0045645,81
RTS0045646,46
RTS0045647,54
RTS0045648,57
RTS0045649,50
RTS0045650,58
RTS0045651,60
RTS0045652,60
RTS0045653,63
RTS0045654,67
RTS0045655,73
RTS0045656,68
RTS0045657,64
RTS0045658,98
RTS0045659,55
RTS0045660,79
RTS0045661,87
RTS0045662,70
RTS0045663,88
RTS0045664,84
RTS0045665,118
RTS0045666,40
RTS0045667,45
RTS0045668,63
RTS0045669,51
RTS0045670,52
RTS0045671,64
RTS0045672,53
RTS0045673,43
RTS0045674,46
RTS0045675,73
RTS0045676,116
RTS0045677,136
RTS0045678,142
RTS0045679,118
RTS0045680,134
RTS0045681,53
RTS0045682,51
RTS0045683,39
RTS0045684,56
RTS0045685,56
RTS0045687,59
RTS0045688,61
RTS0045689,49
RTS0045690,46
RTS0045691,64
RTS0045692,54
RTS0045693,79
RTS0045694,43
RTS0045695,42
RTS0045696,75
RTS0045697,67
RTS0045698,72
RTS0045699,64
RTS0045700,71
RTS0045701,44
RTS0045702,56
RTS0045703,48
RTS0045704,50
RTS0045705,37
RTS0045706,63
RTS0045707,51
RTS0045708,59
RTS0045709,57
RTS0045710,46
RTS0045711,66
RTS0045712,61
RTS0045713,77
RTS0045714,60
RTS0045715,28
RTS0045716,197
RTS0045717,105
RTS0045718,85
RTS0045719,99
RTS0045720,142
RTS0045721,91
RTS0045722,74
RTS0045723,85
RTS0045724,55
RTS0045725,68
RTS0045726,65
RTS0045727,73
RTS0045728,70
RTS0045729,59
RTS0045730,46
RTS0045731,91
RTS0045732,77
RTS0045733,90
RTS0045734,79
RTS0045735,67
RTS0045736,250
RTS0045737,343
RTS0045738,389
RTS0045739,388
RTS0045740,258
RTS0045741,260
RTS0045742,157
RTS0045743,192
RTS0045744,254
RTS0045745,207
RTS0045746,111
RTS0045747,124
RTS0045748,125
RTS0045749,58
RTS0045750,58
RTS0045751,72
RTS0045752,68
RTS0045753,67
RTS0045754,85
RTS0045755,69
RTS0045756,123
RTS0045757,117
RTS0045758,138
RTS0045759,111
RTS0045760,114
RTS0045761,61
RTS0045762,74
RTS0045763,67
RTS0045764,76
RTS0045765,41
RTS0045766,72
RTS0045767,66
RTS0045768,68
RTS0045769,57
RTS0045770,53
RTS0045771,45
RTS0045772,59
RTS0045773,89
RTS0045774,53
RTS0045775,51
RTS0045776,67
RTS0045777,71
RTS0045778,43
RTS0045779,45
RTS0045780,56
RTS0045781,145
RTS0045782,144
RTS0045783,159
RTS0045784,153
RTS0045785,185
RTS0045786,71
RTS0045787,73
RTS0045788,96
RTS0045789,78
RTS0045790,71
RTS0045791,50
RTS0045792,60
RTS0045793,60
RTS0045794,63
RTS0045795,53
RTS0045796,67
RTS0045797,55
RTS0045798,46
RTS0045799,71
RTS0045800,59
RTS0045801,47
RTS0045802,45
RTS0045803,46
RTS0045804,33
RTS0045805,61
RTS0045806,88
RTS0045807,66
RTS0045808,43
RTS0045809,65
RTS0045810,44
RTS0045811,75
RTS0045812,67
RTS0045813,63
RTS0045814,75
RTS0045815,53
RTS0045816,63
RTS0045817,64
RTS0045818,56
RTS0045819,50
RTS0045820,73
RTS0045821,129
RTS0045822,94
RTS0045823,85
RTS0045824,114
RTS0045825,63
RTS0045826,99
RTS0045827,98
RTS0045828,71
RTS0045829,85
RTS0045830,82
RTS0045831,79
RTS0045832,67
RTS0045833,63
RTS0045834,65
RTS0045835,65
RTS0045836,281
RTS0045837,331
RTS0045838,215
RTS0045840,135
RTS0045841,121
RTS0045842,106
RTS0045843,69
RTS0045844,72
RTS0045845,87
RTS0045846,426
RTS0045848,159
RTS0045849,594
RTS0045851,35
RTS0045852,40
RTS0045853,39
RTS0045854,46
RTS0045855,44
RTS0045856,43
RTS0045857,71
RTS0045858,48
RTS0045859,54
RTS0045860,53
RTS0045861,62
RTS0045862,80
RTS0045863,83
RTS0045864,127
RTS0045865,85
RTS0045866,139
RTS0045867,64
RTS0045868,59
RTS0045869,29
RTS0045870,43
RTS0045871,31
RTS0045872,59
RTS0045873,60
RTS0045874,54
RTS0045875,61
RTS0045876,35
RTS0045877,60
RTS0045878,48
RTS0045879,54
RTS0045880,52
RTS0045881,62
RTS0045882,59
RTS0045883,56
RTS0045884,62
RTS0045885,2
RTS0045886,47
RTS0045887,56
RTS0045888,56
RTS0045889,45
RTS0045890,49
RTS0045891,62
RTS0045892,55
RTS0045893,50
RTS0045894,50
RTS0045895,53
RTS0045896,74
RTS0045897,72
RTS0045898,58
RTS0045899,55
RTS0045900,107
RTS0045901,59
RTS0045902,83
RTS0045903,69
RTS0045904,87
RTS0045905,76
RTS0045906,80
RTS0045907,51
RTS0045908,51
RTS0045909,52
RTS0045910,47
RTS0045911,69
RTS0045912,49
RTS0045913,31
RTS0045914,34
RTS0045915,59
RTS0045916,46
RTS0045917,42
RTS0045918,61
RTS0045919,68
RTS0045920,44
RTS0045921,55
RTS0045922,53
RTS0045923,33
RTS0045924,61
RTS0045925,54
RTS0045926,77
RTS0045927,54
RTS0045928,53
RTS0045929,52
RTS0045930,89
RTS0045931,111
RTS0045932,68
RTS0045933,45
RTS0045935,54
RTS0045939,58
RTS0045940,36
RTS0045941,67
RTS0045942,66
RTS0045943,57
RTS0045944,49
RTS0045945,51
RTS0045946,65
RTS0045947,57
RTS0045948,57
RTS0045949,87
RTS0045950,134
RTS0045951,111
RTS0045952,100
RTS0045953,69
RTS0045954,79
RTS0045955,58
RTS0045956,67
RTS0045957,42
RTS0045958,72
RTS0045959,67
RTS0045960,45
RTS0045961,46
RTS0045962,60
RTS0045963,49
RTS0045964,61
RTS0045965,55
RTS0045966,58
RTS0045967,54
RTS0045968,72
RTS0045969,105
RTS0045970,79
RTS0045971,113
RTS0045972,66
RTS0045973,46
RTS0045974,49
RTS0045975,56
RTS0045976,51
RTS0045977,53
RTS0045978,72
RTS0045979,63
RTS0045980,53
RTS0045981,53
RTS0045982,64
RTS0045983,66
RTS0045984,57
RTS0045985,55
RTS0045986,54
RTS0045987,83
RTS0045988,71
RTS0045989,46
RTS0045990,48
RTS0045991,86
RTS0045992,71
RTS0045993,68
RTS0045994,63
RTS0045995,47
RTS0045996,62
RTS0045997,59
RTS0045998,63
RTS0045999,52
RTS0046000,48
RTS0046001,42
RTS0046002,69
RTS0046003,47
RTS0046004,71
RTS0046005,77
RTS0046006,87
RTS0046007,109
RTS0046008,68
RTS0046009,59
RTS0046010,50
RTS0046011,64
RTS0046012,53
RTS0046013,60
RTS0046014,49
RTS0046015,43
RTS0046016,84
RTS0046017,59
RTS0046018,42
RTS0046019,50
RTS0046020,55
RTS0046021,53
RTS0046022,65
RTS0046023,73
RTS0046024,79
RTS0046025,51
RTS0046026,49
RTS0046027,61
RTS0046028,50
RTS0046029,54
RTS0046030,53
RTS0046031,86
RTS0046032,50
RTS0046033,47
RTS0046034,54
RTS0046035,46
RTS0046036,52
RTS0046037,50
RTS0046038,34
RTS0046039,57
RTS0046040,42
RTS0046041,48
RTS0046042,49
RTS0046043,39
RTS0046044,54
RTS0046045,84
RTS0046046,46
RTS0046047,32
RTS0046048,79
RTS0046049,85
RTS0046050,66
RTS0046051,105
RTS0046052,95
RTS0046053,117
RTS0046054,106
RTS0046055,101
RTS0046056,49
RTS0046057,65
RTS0046058,71
RTS0046059,68
RTS0046060,55
RTS0046061,119
RTS0046062,83
RTS0046063,105
RTS0046064,164
RTS0046065,125
RTS0046066,193
RTS0046067,180
RTS0046068,39
RTS0046069,50
RTS0046070,57
RTS0046071,61
RTS0046072,63
RTS0046073,52
RTS0046074,56
RTS0046075,55
RTS0046076,61
RTS0046077,73
RTS0046078,61
RTS0046079,53
RTS0046080,51
RTS0046081,67
RTS0046082,97
RTS0046083,60
RTS0046084,116
RTS0046085,82
RTS0046086,73
RTS0046087,58
RTS0046088,62
RTS0046089,41
RTS0046090,51
RTS0046091,37
RTS0046092,60
RTS0046093,59
RTS0046094,52
RTS0046095,51
RTS0046096,61
RTS0046097,59
RTS0046098,61
RTS0046099,48
RTS0046100,51
RTS0046101,43
RTS0046102,39
RTS0046103,46
RTS0046104,56
RTS0046105,69
RTS0046106,50
RTS0046107,67
RTS0046108,59
RTS0046109,58
RTS0046110,54
RTS0046111,65
RTS0046112,62
RTS0046113,69
RTS0046114,53
RTS0046115,58
RTS0046116,54
RTS0046117,76
RTS0046119,51
RTS0046121,60
RTS0046122,65
RTS0046123,67
RTS0046124,63
RTS0046125,55
RTS0046126,62
RTS0046127,44
RTS0046128,94
RTS0046129,52
RTS0046130,66
RTS0046131,69
RTS0046132,57
RTS0046133,85
RTS0046134,80
RTS0046135,68
RTS0046136,101
RTS0046137,146
RTS0046138,63
RTS0046140,105
RTS0046141,70
RTS0046142,79
RTS0046143,116
RTS0046144,106
RTS0046145,57
RTS0046146,53
RTS0046147,56
RTS0046148,57
RTS0046149,55
RTS0046150,30
RTS0046152,49
RTS0046153,74
RTS0046154,44
RTS0046155,64
RTS0046156,37
RTS0046157,38
RTS0046158,54
RTS0046159,39
RTS0046160,42
RTS0046161,45
RTS0046162,47
RTS0046163,41
RTS0046164,61
RTS0046165,80
RTS0046166,59
RTS0046167,83
RTS0046168,54
RTS0046169,47
RTS0046170,60
RTS0046171,38
RTS0046172,53
RTS0046173,26
RTS0046174,54
RTS0046175,63
RTS0046176,34
RTS0046177,43
RTS0046178,37
RTS0046179,42
RTS0046180,45
RTS0046181,56
RTS0046182,58
RTS0046183,80
RTS0046184,57
RTS0046185,53
RTS0046186,44
RTS0046187,71
RTS0046188,72
RTS0046191,57
RTS0046193,30
RTS0046194,35
RTS0046195,52
RTS0046196,53
RTS0046197,59
RTS0046198,54
RTS0046199,59
RTS0046200,63
RTS0046201,53
RTS0046202,53
RTS0046203,51
RTS0046204,52
RTS0046205,53
RTS0046206,73
RTS0046207,72
RTS0046208,63
RTS0046209,46
RTS0046210,36
RTS0046211,54
RTS0046212,49
RTS0046213,113
RTS0046214,75
RTS0046215,110
RTS0046216,86
RTS0046217,82
RTS0046218,62
RTS0046219,40
RTS0046220,66
RTS0046221,51
RTS0046222,48
RTS0046223,56
RTS0046224,55
RTS0046225,83
RTS0046226,67
RTS0046227,56
RTS0046228,57
RTS0046229,57
RTS0046230,56
RTS0046231,29
RTS0046232,79
RTS0046233,60
RTS0046234,67
RTS0046235,55
RTS0046236,54
RTS0046237,75
RTS0046238,58
RTS0046239,35
RTS0046240,44
RTS0046241,63
RTS0046242,64
RTS0046243,44
RTS0046244,72
RTS0046245,46
RTS0046246,81
RTS0046247,47
RTS0046248,54
RTS0046249,53
RTS0046250,53
RTS0046251,38
RTS0046252,69
RTS0046253,49
RTS0046254,67
RTS0046255,83
RTS0046256,151
RTS0046257,97
RTS0046258,58
RTS0046259,85
RTS0046260,60
RTS0046261,66
RTS0046262,87
RTS0046263,61
RTS0046264,54
RTS0046265,42
RTS0046266,73
RTS0046267,63
RTS0046268,54
RTS0046269,46
RTS0046270,40
RTS0046271,45
RTS0046272,64
RTS0046273,45
RTS0046274,47
RTS0046275,46
RTS0046276,33
RTS0046277,56
RTS0046278,48
RTS0046279,61
RTS0046280,46
RTS0046281,48
RTS0046282,46
RTS0046283,70
RTS0046284,38
RTS0046285,49
RTS0046286,46
RTS0046287,48
RTS0046288,60
RTS0046289,76
RTS0046290,49
RTS0046291,56
RTS0046292,56
RTS0046293,74
RTS0046294,57
RTS0046295,97
RTS0046296,57
RTS0046297,46
RTS0046298,42
RTS0046299,51
RTS0046300,43
RTS0046301,65
RTS0046302,57
RTS0046303,51
RTS0046304,38
RTS0046305,46
RTS0046306,46
RTS0046307,41
RTS0046308,44
RTS0046309,56
RTS0046310,54
RTS0046311,57
RTS0046312,48
RTS0046313,44
RTS0046314,76
RTS0046315,52
RTS0046316,57
RTS0046317,57
RTS0046318,54
RTS0046319,55
RTS0046320,48
RTS0046321,65
RTS0046322,54
RTS0046323,46
RTS0046324,46
RTS0046325,70
RTS0046326,53
RTS0046327,54
RTS0046328,68
RTS0046329,85
RTS0046330,65
RTS0046331,90
RTS0046332,59
RTS0046333,85
RTS0046334,76
RTS0046335,76
RTS0046336,76
RTS0046342,43
RTS0046343,61
RTS0046344,61
RTS0046345,41
RTS0046346,60
RTS0046347,413
RTS0046348,355
RTS0046349,412
RTS0046350,58
RTS0046351,65
RTS0046352,54
RTS0046353,65
RTS0046354,48
RTS0046355,48
RTS0046356,66
RTS0046357,65
RTS0046358,50
RTS0046359,58
RTS0046360,57
RTS0046361,50
RTS0046362,57
RTS0046363,53
RTS0046364,71
RTS0046365,52
RTS0046366,45
RTS0046367,62
RTS0046368,60
RTS0046369,63
RTS0046370,56
RTS0046371,66
RTS0046372,56
RTS0046373,48
RTS0046374,37
RTS0046375,34
RTS0046376,53
RTS0046377,51
RTS0046378,63
RTS0046379,65
RTS0046380,65
RTS0046381,48
RTS0046382,51
RTS0046383,64
RTS0046384,55
RTS0046385,58
RTS0046386,52
RTS0046387,27
RTS0046388,64
RTS0046389,68
RTS0046390,43
RTS0046391,46
RTS0046392,31
RTS0046393,46
RTS0046394,44
RTS0046395,45
RTS0046396,50
RTS0046397,49
RTS0046398,66
RTS0046399,68
RTS0046400,48
RTS0046401,71
RTS0046402,70
RTS0046403,73
RTS0046404,66
RTS0046405,56
RTS0046406,68
RTS0046407,61
RTS0046408,47
RTS0046409,73
RTS0046410,75
RTS0046411,91
RTS0046412,73
RTS0046413,144
RTS0046414,702
RTS0046415,228
RTS0046416,69
RTS0046417,72
RTS0046418,80
RTS0046419,54
RTS0046420,78
RTS0046421,46
RTS0046422,55
RTS0046423,54
RTS0046424,55
RTS0046425,56
RTS0046426,55
RTS0046427,50
RTS0046428,58
RTS0046429,38
RTS0046430,46
RTS0046431,48
RTS0046432,74
RTS0046433,72
RTS0046434,76
RTS0046435,185
RTS0046439,79
RTS0046440,89
RTS0046441,71
RTS0046442,65
RTS0046443,98
RTS0046444,74
RTS0046445,48
RTS0046446,37
RTS0046447,61
RTS0046448,74
RTS0046449,98
RTS0046450,142
RTS0046451,56
RTS0046452,77
RTS0046453,67
RTS0046454,78
RTS0046455,60
RTS0046456,56
RTS0046457,81
RTS0046458,87
RTS0046459,186
RTS0046460,158
RTS0046461,63
RTS0046462,80
RTS0046463,52
RTS0046464,49
RTS0046466,46
RTS0046468,70
RTS0046469,47
RTS0046470,52
RTS0046471,43
RTS0046472,74
RTS0046473,50
RTS0046474,51
RTS0046475,64
RTS0046476,50
RTS0046477,48
RTS0046478,73
RTS0046479,52
RTS0046480,37
RTS0046481,54
RTS0046482,62
RTS0046483,59
RTS0046484,53
RTS0046485,59
RTS0046486,60
RTS0046487,67
RTS0046488,63
RTS0046489,59
RTS0046490,85
RTS0046491,63
RTS0046492,52
RTS0046493,56
RTS0046494,58
RTS0046495,58
RTS0046496,108
RTS0046497,60
RTS0046498,58
RTS0046499,282
RTS0046500,316
RTS0046501,255
RTS0046502,65
RTS0046503,68
RTS0046504,69
RTS0046505,32
RTS0046506,54
RTS0046507,49
RTS0046508,65
RTS0046509,42
RTS0046510,56
RTS0046511,45
RTS0046512,55
RTS0046513,55
RTS0046514,37
RTS0046515,57
RTS0046516,53
RTS0046517,47
RTS0046518,51
RTS0046519,65
RTS0046520,56
RTS0046521,55
RTS0046522,55
RTS0046524,61
RTS0046525,43
RTS0046526,88
RTS0046527,60
RTS0046528,73
RTS0046529,54
RTS0046530,35
RTS0046531,58
RTS0046532,64
RTS0046533,52
RTS0046534,81
RTS0046535,61
RTS0046536,60
RTS0046537,73
RTS0046538,54
RTS0046539,51
RTS0046540,47
RTS0046541,54
RTS0046542,75
RTS0046543,75
RTS0046544,57
RTS0046545,95
RTS0046546,69
RTS0046548,71
RTS0046549,83
RTS0046550,57
RTS0046551,78
RTS0046552,66
RTS0046553,86
RTS0046554,50
RTS0046555,63
RTS0046556,61
RTS0046557,48
RTS0046558,44
RTS0046559,54
RTS0046560,58
RTS0046561,60
RTS0046562,60
RTS0046563,66
RTS0046564,65
RTS0046565,70
RTS0046566,70
RTS0046567,78
RTS0046568,51
RTS0046569,66
RTS0046570,68
RTS0046571,56
RTS0046572,40
RTS0046573,49
RTS0046574,56
RTS0046575,66
RTS0046577,59
RTS0046578,68
RTS0046580,82
RTS0046581,99
RTS0046582,79
RTS0046583,54
RTS0046584,73
RTS0046585,57
RTS0046586,57
RTS0046587,78
RTS0046588,40
RTS0046589,60
RTS0046590,68
RTS0046591,89
RTS0046592,77
RTS0046593,62
RTS0046594,82
RTS0046595,58
RTS0046596,73
RTS0046597,64
RTS0046598,61
RTS0046599,58
RTS0046600,181
RTS0046601,227
RTS0046602,145
RTS0046603,141
RTS0046604,67
RTS0046605,77
RTS0046606,77
RTS0046607,77
RTS0046608,218
RTS0046609,133
RTS0046610,50
RTS0046611,75
RTS0046612,61
RTS0046613,60
RTS0046614,55
RTS0046615,44
RTS0046616,62
RTS0046617,63
RTS0046618,50
RTS0046619,79
RTS0046620,70
RTS0046621,84
RTS0046622,84
RTS0046623,66
RTS0046624,60
RTS0046625,71
RTS0046626,63
RTS0046627,68
RTS0046628,74
RTS0046629,52
RTS0046630,65
RTS0046631,62
RTS0046632,91
RTS0046633,59
RTS0046634,94
RTS0046635,48
RTS0046636,63
RTS0046637,77
RTS0046638,63
RTS0046639,73
RTS0046640,92
RTS0046641,79
RTS0046642,68
RTS0046643,54
RTS0046644,47
RTS0046645,50
RTS0046646,67
RTS0046647,55
RTS0046648,69
RTS0046649,51
RTS0046650,43
RTS0046651,62
RTS0046652,59
RTS0046653,94
RTS0046654,64
RTS0046655,91
RTS0046656,80
RTS0046657,60
RTS0046658,64
RTS0046659,70
RTS0046660,54
RTS0046661,54
RTS0046662,69
RTS0046663,62
RTS0046664,49
RTS0046665,37
RTS0046666,55
RTS0046667,51
RTS0046668,63
RTS0046669,38
RTS0046670,47
RTS0046671,52
RTS0046672,34
RTS0046673,56
RTS0046674,46
RTS0046675,53
RTS0046676,32
RTS0046677,37
RTS0046678,59
RTS0046679,34
RTS0046680,47
RTS0046681,35
RTS0046682,39
RTS0046683,35
RTS0046684,39
RTS0046685,39
RTS0046686,67
RTS0046687,54
RTS0046688,42
RTS0046689,52
RTS0046690,49
RTS0046691,47
RTS0046692,48
RTS0046693,46
RTS0046694,64
RTS0046695,70
RTS0046696,64
RTS0046697,76
RTS0046698,67
RTS0046699,62
RTS0046700,74
RTS0046701,85
RTS0046702,88
RTS0046703,315
RTS0046704,406
RTS0046705,374
RTS0046706,155
RTS0046707,326
RTS0046708,274
RTS0046709,84
RTS0046710,80
RTS0046711,75
RTS0046712,56
RTS0046713,64
RTS0046714,79
RTS0046715,47
RTS0046716,83
RTS0046717,102
RTS0046718,46
RTS0046719,44
RTS0046720,63
RTS0046721,69
RTS0046722,93
RTS0046723,51
RTS0046724,51
RTS0046725,60
RTS0046726,62
RTS0046727,71
RTS0046728,45
RTS0046729,58
RTS0046730,58
RTS0046731,53
RTS0046732,64
RTS0046733,56
RTS0046734,84
RTS0046735,60
RTS0046736,53
RTS0046737,53
RTS0046738,55
RTS0046739,39
RTS0046740,57
RTS0046741,64
RTS0046742,40
RTS0046743,67
RTS0046744,56
RTS0046745,84
RTS0046746,50
RTS0046747,60
RTS0046748,75
RTS0046749,59
RTS0046750,45
RTS0046751,56
RTS0046752,63
RTS0046753,55
RTS0046754,57
RTS0046755,61
RTS0046756,48
RTS0046757,66
RTS0046758,43
RTS0046759,126
RTS0046760,111
RTS0046761,88
RTS0046763,76
RTS0046764,51
RTS0046765,62
RTS0046766,50
RTS0046767,64
RTS0046768,103
RTS0046769,121
RTS0046770,90
RTS0046771,44
RTS0046772,61
RTS0046773,48
RTS0046774,41
RTS0046775,68
RTS0046777,49
RTS0046778,50
RTS0046779,61
RTS0046780,73
RTS0046781,43
RTS0046782,34
RTS0046783,46
RTS0046784,40
RTS0046785,62
RTS0046790,68
RTS0046791,52
RTS0046792,55
RTS0046793,48
RTS0046794,50
RTS0046795,50
RTS0046796,48
RTS0046797,40
RTS0046798,54
RTS0046799,68
RTS0046800,55
RTS0046801,235
RTS0046802,166
RTS0046803,58
RTS0046804,58
RTS0046805,48
RTS0046806,44
RTS0046807,40
RTS0046808,36
RTS0046809,42
RTS0046810,53
RTS0046811,28
RTS0046812,43
RTS0046813,39
RTS0046814,59
RTS0046815,69
RTS0046816,51
RTS0046817,43
RTS0046818,40
RTS0046819,58
RTS0046820,70
RTS0046821,45
RTS0046822,53
RTS0046823,36
RTS0046824,87
RTS0046825,59
RTS0046826,48
RTS0046827,56
RTS0046828,60
RTS0046829,41
RTS0046830,48
RTS0046831,69
RTS0046832,57
RTS0046833,21
RTS0046835,38
RTS0046836,417
RTS0046837,394
RTS0046838,79
RTS0046839,266
RTS0046840,56
RTS0046841,61
RTS0046842,174
RTS0046843,189
RTS0046846,64
RTS0046849,64
RTS0046850,82
RTS0046851,156
RTS0046852,48
RTS0046853,71
RTS0046854,70
RTS0046855,52
RTS0046856,49
RTS0046857,38
RTS0046858,49
RTS0046859,46
RTS0046860,82
RTS0046861,58
RTS0046862,53
RTS0046863,50
RTS0046864,64
RTS0046866,61
RTS0046867,41
RTS0046868,45
RTS0046869,294
RTS0046870,266
RTS0046871,79
RTS0046872,144
RTS0046873,51
RTS0046874,41
RTS0046875,48
RTS0046876,59
RTS0046877,57
RTS0046878,61
RTS0046879,54
RTS0046880,76
RTS0046881,65
RTS0046882,57
RTS0046885,51
RTS0046886,59
RTS0046887,36
RTS0046889,64
RTS0046890,48
RTS0046891,69
RTS0046892,69
RTS0046893,47
RTS0046894,59
RTS0046895,53
RTS0046897,66
RTS0046898,56
RTS0046899,94
RTS0046900,258
RTS0046902,46
RTS0046903,97
RTS0046904,52
RTS0046905,40
RTS0046906,109
RTS0046907,111
RTS0046908,57
RTS0046909,32
RTS0046910,44
RTS0046911,60
RTS0046912,50
RTS0046913,59
RTS0046914,72
RTS0046915,68
RTS0046916,58
RTS0046918,836
RTS0046919,930
RTS0046920,225
RTS0046921,42
RTS0046922,55
RTS0046923,79
RTS0046924,88
RTS0046925,54
RTS0046926,58
RTS0046927,45
RTS0046928,58
RTS0046929,50
RTS0046930,47
RTS0046931,65
RTS0046933,58
RTS0046934,65
RTS0046935,47
RTS0046936,55
RTS0046937,48
RTS0046938,173
RTS0046939,60
RTS0046940,59
RTS0046941,54
RTS0046942,69
RTS0046943,96
RTS0046944,52
RTS0046946,70
RTS0046947,56
RTS0046948,64
RTS0046949,34
RTS0046950,48
RTS0046951,73
RTS0046952,35
RTS0046954,55
RTS0046955,50
RTS0046956,61
RTS0046957,49
RTS0046958,71
RTS0046959,66
RTS0046960,49
RTS0046961,73
RTS0046962,148
RTS0046963,44
RTS0046965,87
RTS0046966,60
RTS0046967,76
RTS0046968,42
RTS0047054,75
RTS0047055,62
RTS0047056,64
RTS0047057,72
RTS0047058,45
RTS0047060,87
RTS0047061,66
RTS0047062,80
RTS0047063,91
RTS0047064,144
RTS0047065,77
RTS0047066,79
RTS0047067,67
RTS0047068,55
RTS0047069,89
RTS0047070,69
RTS0047071,87
RTS0047072,80
RTS0047073,102
RTS0047074,100
RTS0047075,60
RTS0047076,67
RTS0047077,69
RTS0047078,71
RTS0047079,47
RTS0047080,87
RTS0047081,76
RTS0047082,56
RTS0047083,85
RTS0047084,63
RTS0047085,39
RTS0047086,57
RTS0047087,51
RTS0047088,61
RTS0047089,64
RTS0047091,40
RTS0047092,47
RTS0047093,49
RTS0047094,62
RTS0047095,44
RTS0047096,38
RTS0047097,53
RTS0047098,35
RTS0047099,48
RTS0047100,61
RTS0047101,57
RTS0047102,54
RTS0047103,74
RTS0047104,50
RTS0047105,65
RTS0047106,61
RTS0047107,67
RTS0047108,117
RTS0047109,64
RTS0047110,77
RTS0047111,42
RTS0047112,55
RTS0047113,94
RTS0047114,65
RTS0047115,73
RTS0047116,103
RTS0047117,66
RTS0047118,68
RTS0047119,74
RTS0047120,41
RTS0047121,54
RTS0047122,74
RTS0047123,61
RTS0047124,67
RTS0047125,64
RTS0047126,66
RTS0047127,83
RTS0047128,54
RTS0047129,65
RTS0047130,44
RTS0047131,55
RTS0047132,60
RTS0047133,71
RTS0047134,59
RTS0047135,77
RTS0047136,88
RTS0047137,75
RTS0047138,78
RTS0047139,60
RTS0047140,55
RTS0047141,59
RTS0047142,41
RTS0047143,62
RTS0047144,48
RTS0047145,59
RTS0047146,58
RTS0047147,62
RTS0047148,51
RTS0047149,64
RTS0047150,86
RTS0047151,73
RTS0047152,128
RTS0047153,76
RTS0047154,115
RTS0047156,62
RTS0047157,81
RTS0047158,63
RTS0047159,77
RTS0047160,83
RTS0047165,159
RTS0047166,56
RTS0047167,48
RTS0047168,29
RTS0047169,55
RTS0047170,31
RTS0047171,63
RTS0047172,47
RTS0047173,63
RTS0047174,69
RTS0047175,30
RTS0047176,62
RTS0047177,69
RTS0047178,70
RTS0047179,76
RTS0047180,48
RTS0047181,71
RTS0047182,65
RTS0047183,68
RTS0047184,59
RTS0047185,50
RTS0047186,55
RTS0047187,55
RTS0047188,60
RTS0047189,60
RTS0047190,64
RTS0047191,53
RTS0047192,69
RTS0047193,63
RTS0047194,47
RTS0047195,61
RTS0047196,53
RTS0047197,68
RTS0047198,50
RTS0047199,51
RTS0047200,65
RTS0047201,61
RTS0047202,60
RTS0047203,80
RTS0047204,59
RTS0047205,59
RTS0047206,77
RTS0047207,56
RTS0047208,473
RTS0047209,377
RTS0047210,671
RTS0047211,516
RTS0047212,128
RTS0047213,38
RTS0047214,47
RTS0047215,50
RTS0047216,60
RTS0047217,56
RTS0047218,84
RTS0047219,104
RTS0047220,76
RTS0047221,119
RTS0047222,93
RTS0047223,112
RTS0047225,269
RTS0047226,183
RTS0047229,49
RTS0047230,44
RTS0047231,79
RTS0047232,67
RTS0047233,48
RTS0047234,57
RTS0047235,32
RTS0047236,49
RTS0047237,51
RTS0047238,28
RTS0047239,64
RTS0047240,41
RTS0047241,64
RTS0047242,57
RTS0047243,52
RTS0047244,47
RTS0047245,42
RTS0047246,29
RTS0047247,40
RTS0047248,47
RTS0047249,55
RTS0047250,58
RTS0047252,91
RTS0047253,45
RTS0047254,54
RTS0047255,59
RTS0047256,65
RTS0047257,77
RTS0047258,74
RTS0047259,68
RTS0047260,84
RTS0047261,63
RTS0047262,70
RTS0047263,103
RTS0047264,54
RTS0047266,69
RTS0047267,166
RTS0047268,77
RTS0047269,84
RTS0047270,147
RTS0047271,128
RTS0047272,91
RTS0047273,84
RTS0047274,50
RTS0047276,45
RTS0047277,108
RTS0047278,108
RTS0047279,168
RTS0047280,83
RTS0047281,80
RTS0047282,108
RTS0047283,78
RTS0047284,75
RTS0047290,120
RTS0047291,204
RTS0047292,100
RTS0047293,108
RTS0047294,159
RTS0047295,34
RTS0047296,86
RTS0047297,67
RTS0047298,48
RTS0047299,83
RTS0047300,24
RTS0047301,64
RTS0047302,34
RTS0047303,62
RTS0047304,41
RTS0047305,78
RTS0047306,102
RTS0047307,124
RTS0047308,86
RTS0047309,63
RTS0047310,77
RTS0047311,60
RTS0047312,72
RTS0047313,58
RTS0047314,56
RTS0047315,120
RTS0047316,117
RTS0047317,97
RTS0047318,79
RTS0047319,97
RTS0047320,80
RTS0047321,65
RTS0047322,68
RTS0047323,104
RTS0047324,77
RTS0047325,76
RTS0047326,67
RTS0047327,77
RTS0047328,55
RTS0047329,59
RTS0047331,90
RTS0047332,80
RTS0047333,79
RTS0047334,71
RTS0047335,68
RTS0047336,92
RTS0047337,52
RTS0047338,87
RTS0047339,67
RTS0047340,144
RTS0047341,102
RTS0047342,122
RTS0047343,82
RTS0047344,103
RTS0047345,71
RTS0047346,57
RTS0047348,80
RTS0047349,74
RTS0047350,85
RTS0047351,97
RTS0047352,221
RTS0047353,144
RTS0047354,129
RTS0047356,45
RTS0047357,37
RTS0047358,42
RTS0047359,67
RTS0047360,44
RTS0047361,39
RTS0047362,62
RTS0047363,60
RTS0047364,49
RTS0047365,52
RTS0047366,70
RTS0047367,46
RTS0047368,49
RTS0047369,55
RTS0047370,50
RTS0047373,57
RTS0047374,44
RTS0047375,51
RTS0047376,103
RTS0047377,59
RTS0047378,72
RTS0047379,91
RTS0047380,100
RTS0047381,65
RTS0047382,55
RTS0047383,48
RTS0047384,59
RTS0047385,42
RTS0047386,83
RTS0047387,55
RTS0047388,92
RTS0047389,68
RTS0047390,79
RTS0047391,83
RTS0047392,43
RTS0047393,84
RTS0047394,69
RTS0047395,57
RTS0047396,117
RTS0047397,63
RTS0047398,54
RTS0047399,65
RTS0047400,56
RTS0047401,69
RTS0047402,82
RTS0047403,63
RTS0047404,83
RTS0047405,93
RTS0047406,58
RTS0047407,65
RTS0047408,84
RTS0047409,110
RTS0047410,93
RTS0047411,100
RTS0047412,81
RTS0047413,58
RTS0047414,62
RTS0047415,86
RTS0047417,70
RTS0047418,96
RTS0047419,104
RTS0047420,93
RTS0047421,49
RTS0047422,48
RTS0047423,62
RTS0047424,40
RTS0047425,43
RTS0047426,63
RTS0047427,80
RTS0047428,58
RTS0047429,74
RTS0047430,93
RTS0047431,46
RTS0047432,74
RTS0047433,52
RTS0047434,63
RTS0047435,70
RTS0047436,66
RTS0047437,43
RTS0047438,61
RTS0047439,46
RTS0047440,38
RTS0047441,105
RTS0047442,120
RTS0047445,115
RTS0047446,107
RTS0047447,73
RTS0047448,46
RTS0047449,55
RTS0047450,51
RTS0047451,45
RTS0047452,72
RTS0047453,50
RTS0047454,62
RTS0047455,46
RTS0047456,60
RTS0047457,61
RTS0047458,57
RTS0047459,99
RTS0047460,85
RTS0047461,50
RTS0047462,65
RTS0047463,55
RTS0047464,55
RTS0047465,49
RTS0047466,51
RTS0047467,50
RTS0047468,53
RTS0047469,64
RTS0047471,52
RTS0047472,53
RTS0047473,71
RTS0047474,36
RTS0047475,37
RTS0047476,61
RTS0047477,101
RTS0047479,96
RTS0047480,87
RTS0047481,73
RTS0047482,57
RTS0047483,50
RTS0047484,66
RTS0047485,60
RTS0047486,53
RTS0047487,41
RTS0047488,39
RTS0047489,64
RTS0047490,58
RTS0047491,55
RTS0047492,82
RTS0047493,87
RTS0047494,98
RTS0047495,84
RTS0047496,56
RTS0047497,83
RTS0047498,66
RTS0047499,66
RTS0047500,71
RTS0047501,49
RTS0047502,56
RTS0047503,49
RTS0047504,99
RTS0047505,59
RTS0047506,74
RTS0047507,67
RTS0047508,49
RTS0047509,68
RTS0047510,43
RTS0047511,33
RTS0047512,75
RTS0047513,57
RTS0047514,46
RTS0047515,96
RTS0047516,64
RTS0047517,108
RTS0047518,83
RTS0047520,96
RTS0047521,102
RTS0047522,76
RTS0047523,77
RTS0047524,82
RTS0047525,54
RTS0047526,59
RTS0047527,41
RTS0047528,71
RTS0047529,64
RTS0047530,58
RTS0047531,71
RTS0047532,54
RTS0047533,39
RTS0047534,53
RTS0047535,49
RTS0047536,63
RTS0047537,65
RTS0047538,98
RTS0047540,93
RTS0047541,104
RTS0047543,65
RTS0047544,64
RTS0047545,75
RTS0047546,71
RTS0047547,52
RTS0047548,123
RTS0047549,104
RTS0047550,76
RTS0047551,76
RTS0047552,73
RTS0047553,48
RTS0047558,63
RTS0047559,50
RTS0047560,49
RTS0047561,47
RTS0047562,44
RTS0047563,91
RTS0047564,78
RTS0047565,66
RTS0047566,78
RTS0047567,60
RTS0047568,56
RTS0047569,60
RTS0047570,48
RTS0047571,43
RTS0047572,64
RTS0047573,46
RTS0047574,55
RTS0047575,65
RTS0047576,57
RTS0047577,40
RTS0047578,49
RTS0047579,61
RTS0047580,53
RTS0047581,65
RTS0047582,45
RTS0047583,28
RTS0047584,47
RTS0047585,43
RTS0047586,51
RTS0047587,43
RTS0047588,64
RTS0047590,48
RTS0047591,44
RTS0047592,46
RTS0047593,61
RTS0047594,70
RTS0047595,53
RTS0047596,77
RTS0047597,85
RTS0047598,62
RTS0047599,62
RTS0047600,56
RTS0047601,132
RTS0047602,89
RTS0047603,55
RTS0047604,56
RTS0047606,58
RTS0047613,66
RTS0047614,62
RTS0047615,53
RTS0047616,54
RTS0047617,65
RTS0047618,57
RTS0047619,43
RTS0047620,42
RTS0047621,53
RTS0047622,33
RTS0047624,57
RTS0047625,43
RTS0047626,67
RTS0047627,52
RTS0047628,48
RTS0047629,55
RTS0047630,18
RTS0047631,44
RTS0047632,72
RTS0047633,33
RTS0047634,64
RTS0047635,38
RTS0047636,60
RTS0047637,73
RTS0047638,60
RTS0047639,54
RTS0047640,39
RTS0047641,56
RTS0047642,58
RTS0047643,33
RTS0047644,51
RTS0047645,47
RTS0047646,79
RTS0047647,41
RTS0047648,77
RTS0047649,60
RTS0047650,40
RTS0047651,43
RTS0047652,47
RTS0047653,34
RTS0047654,43
RTS0047656,63
RTS0047657,77
RTS0047658,54
RTS0047659,41
RTS0047660,43
RTS0047661,40
RTS0047662,84
RTS0047663,27
RTS0047664,42
RTS0047665,55
RTS0047666,41
RTS0047667,45
RTS0047668,44
RTS0047669,61
RTS0047670,70
RTS0047672,60
RTS0047673,56
RTS0047674,54
RTS0047675,59
RTS0047676,48
RTS0047677,67
RTS0047678,48
RTS0047679,60
RTS0047680,57
RTS0047681,58
RTS0047682,72
RTS0047684,62
RTS0047685,38
RTS0047686,76
RTS0047687,44
RTS0047688,54
RTS0047689,69
RTS0047691,52
RTS0047692,52
RTS0047693,68
RTS0047694,77
RTS0047695,46
RTS0047696,47
RTS0047697,61
RTS0047698,56
RTS0047699,55
RTS0047700,51
RTS0047701,63
RTS0047702,66
RTS0047703,62
RTS0047704,42
RTS0047705,57
RTS0047706,41
RTS0047707,58
RTS0047708,98
RTS0047709,121
RTS0047710,48
RTS0047711,51
RTS0047712,46
RTS0047713,105
RTS0047714,126
RTS0047715,94
RTS0047716,144
RTS0047717,124
RTS0047718,61
RTS0047720,51
RTS0047721,52
RTS0047722,62
RTS0047723,72
RTS0047724,127
RTS0047725,132
RTS0047726,108
RTS0047727,129
RTS0047728,123
RTS0047729,54
RTS0047730,62
RTS0047731,41
RTS0047732,52
RTS0047733,51
RTS0047734,67
RTS0047735,58
RTS0047736,66
RTS0047737,78
RTS0047738,69
RTS0047739,51
RTS0047740,69
RTS0047741,64
RTS0047742,60
RTS0047743,40
RTS0047744,67
RTS0047745,80
RTS0047746,79
RTS0047747,60
RTS0047748,63
RTS0047749,69
RTS0047750,38
RTS0047752,38
RTS0047753,58
RTS0047754,164
RTS0047755,168
RTS0047756,121
RTS0047757,96
RTS0047758,123
RTS0047759,51
RTS0047760,46
RTS0047761,64
RTS0047762,57
RTS0047763,71
RTS0047764,70
RTS0047765,77
RTS0047766,103
RTS0047767,74
RTS0047768,67
RTS0047769,68
RTS0047770,77
RTS0047771,62
RTS0047772,62
RTS0047773,58
RTS0047774,49
RTS0047775,51
RTS0047776,48
RTS0047777,42
RTS0047778,43
RTS0047779,54
RTS0047780,71
RTS0047781,67
RTS0047782,77
RTS0047783,66
RTS0047784,59
RTS0047785,45
RTS0047786,123
RTS0047787,71
RTS0047788,64
RTS0047789,50
RTS0047790,44
RTS0047791,75
RTS0047792,61
RTS0047793,78
RTS0047794,39
RTS0047795,42
RTS0047796,50
RTS0047797,53
RTS0047798,52
RTS0047799,64
RTS0047800,39
RTS0047801,86
RTS0047802,84
RTS0047803,62
RTS0047804,47
RTS0047805,63
RTS0047806,64
RTS0047807,176
RTS0047808,129
RTS0047809,61
RTS0047810,66
RTS0047811,66
RTS0047812,45
RTS0047813,49
RTS0047814,59
RTS0047816,39
RTS0047817,61
RTS0047818,58
RTS0047819,53
RTS0047820,44
RTS0047821,114
RTS0047822,39
RTS0047823,58
RTS0047824,51
RTS0047825,71
RTS0047826,56
RTS0047827,60
RTS0047828,60
RTS0047829,60
RTS0047830,53
RTS0047831,46
RTS0047832,55
RTS0047833,65
RTS0047834,49
RTS0047835,76
RTS0047836,61
RTS0047837,97
RTS0047838,118
RTS0047839,71
RTS0047840,51
RTS0047841,54
RTS0047842,46
RTS0047843,42
RTS0047844,43
RTS0047845,56
RTS0047846,41
RTS0047847,48
RTS0047848,56
RTS0047849,59
RTS0047850,51
RTS0047851,48
RTS0047852,41
RTS0047853,57
RTS0047854,60
RTS0047855,66
RTS0047856,59
RTS0047857,56
RTS0047858,40
RTS0047859,51
RTS0047860,58
RTS0047861,41
RTS0047862,51
RTS0047863,53
RTS0047864,54
RTS0047865,62
RTS0047866,66
RTS0047867,52
RTS0047868,52
RTS0047869,71
RTS0047870,59
RTS0047871,70
RTS0047872,63
RTS0047873,38
RTS0047874,51
RTS0047875,62
RTS0047876,52
RTS0047877,40
RTS0047878,66
RTS0047879,50
RTS0047880,68
RTS0047881,47
RTS0047882,59
RTS0047883,73
RTS0047884,71
RTS0047885,63
RTS0047886,50
RTS0047890,100
RTS0047891,113
RTS0047892,76
RTS0047893,43
RTS0047894,68
RTS0047895,84
RTS0047896,67
RTS0047897,49
RTS0047898,68
RTS0047899,59
RTS0047900,48
RTS0047901,41
RTS0047902,68
RTS0047903,74
RTS0047904,72
RTS0047905,56
RTS0047906,62
RTS0047907,217
RTS0047908,177
RTS0047909,212
RTS0047910,61
RTS0047912,67
RTS0047913,52
RTS0047914,62
RTS0047915,44
RTS0047916,66
RTS0047917,51
RTS0047919,47
RTS0047920,118
RTS0047921,182
RTS0047924,37
RTS0047925,51
RTS0047926,48
RTS0047927,59
RTS0047928,55
RTS0047929,34
RTS0047930,56
RTS0047931,53
RTS0047932,62
RTS0047933,64
RTS0047934,64
RTS0047935,108
RTS0047936,57
RTS0047937,72
RTS0047938,77
RTS0047939,80
RTS0047940,115
RTS0047941,74
RTS0047942,60
RTS0047943,36
RTS0047944,61
RTS0047945,64
RTS0047946,69
RTS0047947,52
RTS0047948,62
RTS0047949,51
RTS0047950,51
RTS0047951,62
RTS0047952,64
RTS0047953,86
RTS0047954,38
RTS0047956,46
RTS0047957,55
RTS0047958,30
RTS0047959,61
RTS0047960,63
RTS0047961,43
RTS0047963,57
RTS0047964,81
RTS0047965,37
RTS0047966,50
RTS0047967,46
RTS0047968,143
RTS0047969,54
RTS0047970,47
RTS0047972,69
RTS0047973,69
RTS0047974,79
RTS0047975,48
RTS0047976,48
RTS0047977,46
RTS0047978,65
RTS0047979,59
RTS0047980,51
RTS0047981,151
RTS0047982,51
RTS0047985,322
RTS0047986,49
RTS0047987,44
RTS0047988,181
RTS0047990,55
RTS0047991,81
RTS0047992,58
RTS0047993,47
RTS0047994,55
RTS0047995,61
RTS0047996,47
RTS0047997,61
RTS0047998,64
RTS0047999,49
RTS0048000,68
RTS0048001,38
RTS0048003,238
RTS0048005,58
RTS0048006,50
RTS0048008,36
RTS0048009,54
RTS0048012,54
RTS0048013,58
RTS0048014,59
RTS0048015,93
RTS0048016,124
RTS0048017,77
RTS0048018,53
RTS0048019,72
RTS0048020,54
RTS0048021,42
RTS0048022,70
RTS0048023,82
RTS0048024,55
RTS0048026,66
RTS0048027,88
RTS0048028,69
RTS0048029,44
RTS0048030,32
RTS0048031,48
RTS0048032,58
RTS0048033,52
RTS0048034,49
RTS0048035,54
RTS0048036,54
RTS0048037,53
RTS0048038,76
RTS0048040,51
RTS0048041,51
RTS0048042,46
RTS0048043,63
RTS0048044,47
RTS0048045,54
RTS0048046,63
RTS0048047,68
RTS0048048,57
RTS0048049,65
RTS0048050,51
RTS0048051,194
RTS0048052,55
RTS0048053,67
RTS0048054,57
RTS0048055,71
RTS0048056,78
RTS0048057,26
RTS0048058,45
RTS0048059,65
RTS0048060,49
RTS0048061,69
RTS0048062,53
RTS0048063,61
RTS0048064,89
RTS0048065,73
RTS0048066,62
RTS0048067,43
RTS0048068,73
RTS0048069,54
RTS0048070,38
RTS0048071,72
RTS0048072,36
RTS0048073,66
RTS0048074,35
RTS0048076,54
RTS0048077,54
RTS0048078,62
RTS0048079,49
RTS0048080,50
RTS0048081,83
RTS0048082,46
RTS0048084,59
RTS0048085,72
RTS0048086,40
RTS0048087,88
RTS0048088,47
RTS0048089,58
RTS0048090,59
RTS0048091,84
RTS0048092,45
RTS0048093,115
RTS0048094,44
RTS0048096,55
RTS0048097,65
RTS0048098,1539
RTS0048099,1804
RTS0048100,1845
RTS0048101,1191
RTS0048102,1680
RTS0048104,58
RTS0048105,57
RTS0048106,38
RTS0048107,63
RTS0048108,46
RTS0048109,34
RTS0048110,47
RTS0048111,33
RTS0048112,52
RTS0048113,63
RTS0048114,37
RTS0048115,60
RTS0048116,54
RTS0048117,35
RTS0048118,74
RTS0048120,49
RTS0048126,43
RTS0048127,54
RTS0048129,58
RTS0048130,53
RTS0048131,102
RTS0048132,116
RTS0048133,63
RTS0048134,87
RTS0048135,129
RTS0048136,48
RTS0048138,53
RTS0048139,54
RTS0048140,54
RTS0048141,107
RTS0048142,59
RTS0048144,55
RTS0048145,57
RTS0048146,53
RTS0048147,50
RTS0048148,50
RTS0048149,45
RTS0048150,51
RTS0048151,56
RTS0048152,58
RTS0048153,58
RTS0048154,50
RTS0048155,43
RTS0048156,91
RTS0048158,91
RTS0048159,72
RTS0048160,683
RTS0048161,831
RTS0048162,86
RTS0048163,64
RTS0048164,232
RTS0048165,102
RTS0048166,95
RTS0048167,91
RTS0048168,53
RTS0048169,60
RTS0048170,57
RTS0048171,65
RTS0048172,64
RTS0048173,59
RTS0048175,69
RTS0048176,49
RTS0048177,34
RTS0048178,65
RTS0048179,41
RTS0048180,45
RTS0048181,113
RTS0048182,53
RTS0048183,94
RTS0048184,77
RTS0048185,88
RTS0048186,69
RTS0048188,71
RTS0048189,115
RTS0048190,54
RTS0048191,46
RTS0048192,77
RTS0048193,47
RTS0048194,56
RTS0048195,69
RTS0048196,71
RTS0048197,73
RTS0048198,65
RTS0048200,65
RTS0048201,60
RTS0048202,37
RTS0048203,59
RTS0048204,65
RTS0048205,64
RTS0048207,59
RTS0048208,79
RTS0048209,74
RTS0048210,58
RTS0048211,64
RTS0048212,46
RTS0048213,73
RTS0048214,41
RTS0048215,79
RTS0048216,49
RTS0048217,53
RTS0048218,86
RTS0048219,54
RTS0048220,54
RTS0048221,56
RTS0048222,64
RTS0048223,51
RTS0048224,53
RTS0048225,57
RTS0048226,62
RTS0048227,79
RTS0048228,53
RTS0048229,51
RTS0048230,50
RTS0048231,49
RTS0048232,51
RTS0048233,54
RTS0048234,62
RTS0048235,83
RTS0048236,63
RTS0048237,63
RTS0048238,65
RTS0048239,64
RTS0048240,53
RTS0048241,66
RTS0048242,102
RTS0048243,90
RTS0048244,62
RTS0048245,69
RTS0048246,64
RTS0049343,51
RTS0049344,274
RTS0049345,131
RTS0049346,37
RTS0049347,54
RTS0049348,65
RTS0049349,46
RTS0049350,58
RTS0049351,44
RTS0049352,55
RTS0049353,50
RTS0049354,55
RTS0049355,38
RTS0049356,51
RTS0049357,60
RTS0049358,57
RTS0049359,34
RTS0049360,116
RTS0049361,59
RTS0049362,63
RTS0049363,53
RTS0049364,82
RTS0049365,53
RTS0049366,125
RTS0049367,165
RTS0049368,118
RTS0049369,54
RTS0049370,36
RTS0049371,76
RTS0049372,61
RTS0049373,118
RTS0049374,118
RTS0049375,82
RTS0049376,90
RTS0049377,99
RTS0049378,124
RTS0049379,99
RTS0049380,112
RTS0049381,97
RTS0049382,75
RTS0049383,58
RTS0049384,43
RTS0049385,43
RTS0049386,52
RTS0049387,68
RTS0049388,47
RTS0049389,66
RTS0049390,440
RTS0049391,547
RTS0049392,553
RTS0049393,509
RTS0049394,205
RTS0049395,305
RTS0049396,220
RTS0049397,253
RTS0049398,286
RTS0049399,174
RTS0049400,74
RTS0049401,49
RTS0049402,50
RTS0049403,54
RTS0049404,63
RTS0049405,39
RTS0049406,40
RTS0049407,57
RTS0049408,57
RTS0049409,64
RTS0049410,47
RTS0049411,72
RTS0049412,50
RTS0049413,45
RTS0049414,48
RTS0049415,45
RTS0049416,45
RTS0049417,54
RTS0049418,51
RTS0049419,43
RTS0049420,46
RTS0049421,59
RTS0049422,32
RTS0049423,54
RTS0049424,83
RTS0049425,68
RTS0049426,106
RTS0049427,91
RTS0049428,40
RTS0049429,92
RTS0049430,65
RTS0049431,73
RTS0049432,62
RTS0049433,61
RTS0049434,48
RTS0049435,33
RTS0049436,41
RTS0049437,123
RTS0049438,55
RTS0049439,63
RTS0049440,72
RTS0049441,67
RTS0049442,95
RTS0049443,62
RTS0049444,118
RTS0049445,52
RTS0049446,75
RTS0049447,74
RTS0049448,42
RTS0049449,63
RTS0049450,61
RTS0049451,57
RTS0049452,62
RTS0049453,86
RTS0049454,38
RTS0049455,50
RTS0049456,60
RTS0049457,100
RTS0049458,71
RTS0049459,84
RTS0049460,94
RTS0049461,139
RTS0049462,124
RTS0049463,74
RTS0049464,61
RTS0049465,49
RTS0049466,42
RTS0049467,57
RTS0049468,71
RTS0049469,57
RTS0049470,77
RTS0049471,75
RTS0049472,95
RTS0049473,252
RTS0049474,62
RTS0049475,39
RTS0049476,63
RTS0049477,61
RTS0049478,59
RTS0049479,2663
RTS0049480,287
RTS0049481,44
RTS0049482,41
RTS0049483,42
RTS0049484,72
RTS0049485,73
RTS0997079,41
RTS0997080,62
RTS0997081,38
RTS0997082,66
RTS0997083,58
RTS0997084,45
RTS0997085,41
RTS0997086,67
RTS0997087,36
RTS0997088,5450
RTS0997089,2078
RTS0997090,46
RTS0997091,29
RTS0997092,36
RTS0997093,48
RTS0997094,10
RTS0997095,44
RTS0997096,42
RTS0997097,13
RTS0997098,47
RTS0997099,39
RTS0997100,38
RTS0997101,38
RTS0997102,32
RTS0997103,30
RTS0997104,28
RTS0997105,31
RTS0997106,40
RTS0997107,28
RTS0997108,52
RTS0997109,27
RTS0997110,43
RTS0997111,33
RTS0997112,35
RTS0997113,37
RTS0997114,22
RTS0997115,32
RTS0997116,25
RTS0997117,35
RTS0997118,27
RTS0997119,32
RTS0997120,17
RTS0997121,71
RTS0997122,95
RTS0997123,85
RTS0997124,44
RTS0997125,83
RTS0997126,154
RTS0997127,135
RTS0997128,127
RTS0997129,200
RTS0997130,63
</Code_Summary>
