# Supplementary material for: Spatial meta-transcriptomics reveal associations of intratumor bacteria burden with lung cancer cells showing a distinct oncogenic signature
Source: J Immunother Cancer. 2022 Jul 6;10(7):e004698. doi: 10.1136/jitc-2022-004698 (PMC9260850; doi:10.1136/jitc-2022-004698)
Supplement: Supplementary data [file jitc-2022-004698supp009.zip › DSP-1001660004186-C-G10.dcc]

<Header>
FileVersion,0.02
SoftwareVersion,"GeoMx_NGS_Pipeline_ 2.0.0"
Date,2020-6-15
</Header>

<Scan_Attributes>
ID,DSP-1001660004186-C-G10
Plate_ID,1001660004186
Well,G10
</Scan_Attributes>

<NGS_Processing_Attributes>
SeqSetId,
tamperedIni,No
Raw,35659
Trimmed,34883
Stitched,26774
Aligned,26238
umiQ30,0.9911
rtsQ30,0.9901
</NGS_Processing_Attributes>


<Code_Summary>
RTS0039454,1
RTS0039456,1
RTS0039460,2
RTS0039462,1
RTS0039463,1
RTS0039464,2
RTS0039465,4
RTS0039467,1
RTS0039470,1
RTS0039471,1
RTS0039472,1
RTS0039474,4
RTS0039475,2
RTS0039476,3
RTS0039477,2
RTS0039480,1
RTS0039484,1
RTS0039485,2
RTS0039486,3
RTS0039492,1
RTS0039493,1
RTS0039494,1
RTS0039498,2
RTS0039499,1
RTS0039500,1
RTS0039501,2
RTS0039503,3
RTS0039505,2
RTS0039508,1
RTS0039510,1
RTS0039513,1
RTS0039514,1
RTS0039516,2
RTS0039520,1
RTS0039521,1
RTS0039522,2
RTS0039523,2
RTS0039524,2
RTS0039525,1
RTS0039526,1
RTS0039527,1
RTS0039528,2
RTS0039529,1
RTS0039530,1
RTS0039532,1
RTS0039533,1
RTS0039534,1
RTS0039537,3
RTS0039538,1
RTS0039539,1
RTS0039541,1
RTS0039542,1
RTS0039543,1
RTS0039545,1
RTS0039549,1
RTS0039550,2
RTS0039551,2
RTS0039557,1
RTS0039558,1
RTS0039560,1
RTS0039562,1
RTS0039563,1
RTS0039564,2
RTS0039566,1
RTS0039570,1
RTS0039572,1
RTS0039573,1
RTS0039577,2
RTS0039578,1
RTS0039580,1
RTS0039582,1
RTS0039584,2
RTS0039588,1
RTS0039595,1
RTS0039602,1
RTS0039604,1
RTS0039606,1
RTS0039609,1
RTS0039610,1
RTS0039611,1
RTS0039612,1
RTS0039613,2
RTS0039614,1
RTS0039622,1
RTS0039623,1
RTS0039624,2
RTS0039626,1
RTS0039627,1
RTS0039629,1
RTS0039631,1
RTS0039632,1
RTS0039635,2
RTS0039637,1
RTS0039641,2
RTS0039643,1
RTS0039647,2
RTS0039649,1
RTS0039650,1
RTS0039651,1
RTS0039652,1
RTS0039653,1
RTS0039654,1
RTS0039661,1
RTS0039663,1
RTS0039666,2
RTS0039667,2
RTS0039668,2
RTS0039672,2
RTS0039674,1
RTS0039675,1
RTS0039682,1
RTS0039683,1
RTS0039685,1
RTS0039686,1
RTS0039687,2
RTS0039688,2
RTS0039689,2
RTS0039692,1
RTS0039700,1
RTS0039704,1
RTS0039705,1
RTS0039706,1
RTS0039707,1
RTS0039710,1
RTS0039712,1
RTS0039713,1
RTS0039719,1
RTS0039720,3
RTS0039721,2
RTS0039726,1
RTS0039729,1
RTS0039730,1
RTS0039731,2
RTS0039732,1
RTS0039734,1
RTS0039735,2
RTS0039736,1
RTS0039737,1
RTS0039739,1
RTS0039740,1
RTS0039742,1
RTS0039744,1
RTS0039746,1
RTS0039753,2
RTS0039754,1
RTS0039757,1
RTS0039760,1
RTS0039765,1
RTS0039769,3
RTS0039770,1
RTS0039771,2
RTS0039772,1
RTS0039773,1
RTS0039774,1
RTS0039775,1
RTS0039778,2
RTS0039781,2
RTS0039782,2
RTS0039787,1
RTS0039791,1
RTS0039797,4
RTS0039799,3
RTS0039801,2
RTS0039804,1
RTS0039806,2
RTS0039810,2
RTS0039812,1
RTS0039814,1
RTS0039815,1
RTS0039818,2
RTS0039819,1
RTS0039823,2
RTS0039827,2
RTS0039830,1
RTS0039835,1
RTS0039838,1
RTS0039843,1
RTS0039844,2
RTS0039847,1
RTS0039849,1
RTS0039850,1
RTS0039854,1
RTS0039857,1
RTS0039859,2
RTS0039861,1
RTS0039866,5
RTS0039868,1
RTS0039869,1
RTS0039872,1
RTS0039874,3
RTS0039882,1
RTS0039885,1
RTS0039891,1
RTS0039893,2
RTS0039895,1
RTS0039896,1
RTS0039897,3
RTS0039898,2
RTS0039899,1
RTS0039901,1
RTS0039904,1
RTS0039907,1
RTS0039908,1
RTS0039910,1
RTS0039913,3
RTS0039915,1
RTS0039923,2
RTS0039937,2
RTS0039938,3
RTS0039939,1
RTS0039940,1
RTS0039941,1
RTS0039943,1
RTS0039949,2
RTS0039950,1
RTS0039955,1
RTS0039956,1
RTS0039958,1
RTS0039959,1
RTS0039960,1
RTS0039962,2
RTS0039964,2
RTS0039965,1
RTS0039966,1
RTS0039968,2
RTS0039971,2
RTS0039972,1
RTS0039974,1
RTS0039977,1
RTS0039982,2
RTS0039985,1
RTS0039986,1
RTS0039988,2
RTS0039992,1
RTS0039995,1
RTS0039996,1
RTS0039997,1
RTS0040000,1
RTS0040004,1
RTS0040007,1
RTS0040011,1
RTS0040017,1
RTS0040020,1
RTS0040021,1
RTS0040022,1
RTS0040023,1
RTS0040029,3
RTS0040032,1
RTS0040034,1
RTS0040035,1
RTS0040036,2
RTS0040039,1
RTS0040046,1
RTS0040047,2
RTS0040048,1
RTS0040051,1
RTS0040053,2
RTS0040054,1
RTS0040056,1
RTS0040057,1
RTS0040058,1
RTS0040061,2
RTS0040062,1
RTS0040063,2
RTS0040066,1
RTS0040070,1
RTS0040072,1
RTS0040073,1
RTS0040076,1
RTS0040077,1
RTS0040078,1
RTS0040079,1
RTS0040080,1
RTS0040081,1
RTS0040082,1
RTS0040083,2
RTS0040084,1
RTS0040085,3
RTS0040087,4
RTS0040089,1
RTS0040091,1
RTS0040094,1
RTS0040095,1
RTS0040097,1
RTS0040099,1
RTS0040100,1
RTS0040101,1
RTS0040106,1
RTS0040115,1
RTS0040116,2
RTS0040117,2
RTS0040118,1
RTS0040119,2
RTS0040120,1
RTS0040121,1
RTS0040124,1
RTS0040126,1
RTS0040127,2
RTS0040132,1
RTS0040133,1
RTS0040134,1
RTS0040135,1
RTS0040136,1
RTS0040138,1
RTS0040142,1
RTS0040144,1
RTS0040145,1
RTS0040147,2
RTS0040153,2
RTS0040155,1
RTS0040156,1
RTS0040157,1
RTS0040158,1
RTS0040164,1
RTS0040169,1
RTS0040172,2
RTS0040173,1
RTS0040176,1
RTS0040180,1
RTS0040182,1
RTS0040183,1
RTS0040184,1
RTS0040186,2
RTS0040188,1
RTS0040190,1
RTS0040191,1
RTS0040192,1
RTS0040193,1
RTS0040195,1
RTS0040196,1
RTS0040201,1
RTS0040202,2
RTS0040203,1
RTS0040205,1
RTS0040213,1
RTS0040214,2
RTS0040215,1
RTS0040216,1
RTS0040220,1
RTS0040223,2
RTS0040228,1
RTS0040232,1
RTS0040233,3
RTS0040234,2
RTS0040235,1
RTS0040238,1
RTS0040239,1
RTS0040240,2
RTS0040244,1
RTS0040245,2
RTS0040246,1
RTS0040247,1
RTS0040248,1
RTS0040249,1
RTS0040250,1
RTS0040251,2
RTS0040252,1
RTS0040253,1
RTS0040255,1
RTS0040257,1
RTS0040258,1
RTS0040259,1
RTS0040271,2
RTS0040272,1
RTS0040273,1
RTS0040276,1
RTS0040277,2
RTS0040281,1
RTS0040283,1
RTS0040284,1
RTS0040285,1
RTS0040288,2
RTS0040290,1
RTS0040294,2
RTS0040297,1
RTS0040301,1
RTS0040304,1
RTS0040308,2
RTS0040313,1
RTS0040315,1
RTS0040317,2
RTS0040318,2
RTS0040319,1
RTS0040321,2
RTS0040322,1
RTS0040324,2
RTS0040328,1
RTS0040329,2
RTS0040330,1
RTS0040332,1
RTS0040333,2
RTS0040336,1
RTS0040337,1
RTS0040340,1
RTS0040345,1
RTS0040347,1
RTS0040348,1
RTS0040349,1
RTS0040350,3
RTS0040351,1
RTS0040352,1
RTS0040355,1
RTS0040356,3
RTS0040357,1
RTS0040360,1
RTS0040361,1
RTS0040363,2
RTS0040364,2
RTS0040367,1
RTS0040368,2
RTS0040370,1
RTS0040371,1
RTS0040374,1
RTS0040376,2
RTS0040378,1
RTS0040379,1
RTS0040380,2
RTS0040382,1
RTS0040384,1
RTS0040385,1
RTS0040387,1
RTS0040388,1
RTS0040390,2
RTS0040391,1
RTS0040394,1
RTS0040395,1
RTS0040401,2
RTS0040403,1
RTS0040404,1
RTS0040408,1
RTS0040410,1
RTS0040413,1
RTS0040416,1
RTS0040420,3
RTS0040421,2
RTS0040425,1
RTS0040426,2
RTS0040428,1
RTS0040430,1
RTS0040431,1
RTS0040432,1
RTS0040433,2
RTS0040434,1
RTS0040435,1
RTS0040439,1
RTS0040441,1
RTS0040443,2
RTS0040445,2
RTS0040446,3
RTS0040447,1
RTS0040448,1
RTS0040452,1
RTS0040454,1
RTS0040457,1
RTS0040458,1
RTS0040459,1
RTS0040460,1
RTS0040463,1
RTS0040466,1
RTS0040467,1
RTS0040470,1
RTS0040472,1
RTS0040474,1
RTS0040475,1
RTS0040476,2
RTS0040480,1
RTS0040483,2
RTS0040484,1
RTS0040486,2
RTS0040488,1
RTS0040491,1
RTS0040492,1
RTS0040496,1
RTS0040497,1
RTS0040502,2
RTS0040503,2
RTS0040505,1
RTS0040507,1
RTS0040508,1
RTS0040511,1
RTS0040512,1
RTS0040516,1
RTS0040517,1
RTS0040518,1
RTS0040526,1
RTS0040527,1
RTS0040528,1
RTS0040529,1
RTS0040530,1
RTS0040535,1
RTS0040536,1
RTS0040537,1
RTS0040540,1
RTS0040542,2
RTS0040543,1
RTS0040548,2
RTS0040549,1
RTS0040552,1
RTS0040556,1
RTS0040561,1
RTS0040562,1
RTS0040564,2
RTS0040565,2
RTS0040567,1
RTS0040569,1
RTS0040570,1
RTS0040571,1
RTS0040578,1
RTS0040579,1
RTS0040580,1
RTS0040584,2
RTS0040585,1
RTS0040587,1
RTS0040588,1
RTS0040591,1
RTS0040594,3
RTS0040597,2
RTS0040598,4
RTS0040599,1
RTS0040600,4
RTS0040601,1
RTS0040604,2
RTS0040607,1
RTS0040608,1
RTS0040609,1
RTS0040612,2
RTS0040613,1
RTS0040614,1
RTS0040615,1
RTS0040616,1
RTS0040617,1
RTS0040618,1
RTS0040624,1
RTS0040625,1
RTS0040626,1
RTS0040627,1
RTS0040629,1
RTS0040631,2
RTS0040632,1
RTS0040634,2
RTS0040637,3
RTS0040638,1
RTS0040640,1
RTS0040641,1
RTS0040646,1
RTS0040649,1
RTS0040651,2
RTS0040652,1
RTS0040654,2
RTS0040659,1
RTS0040663,1
RTS0040667,1
RTS0040669,1
RTS0040670,1
RTS0040671,1
RTS0040676,1
RTS0040678,5
RTS0040679,1
RTS0040680,7
RTS0040682,3
RTS0040683,2
RTS0040686,1
RTS0040688,1
RTS0040691,2
RTS0040692,1
RTS0040696,2
RTS0040701,1
RTS0040702,2
RTS0040703,3
RTS0040704,1
RTS0040705,4
RTS0040708,1
RTS0040711,1
RTS0040715,1
RTS0040720,1
RTS0040723,1
RTS0040727,1
RTS0040729,1
RTS0040730,2
RTS0040731,1
RTS0040732,1
RTS0040734,1
RTS0040736,2
RTS0040737,1
RTS0040740,1
RTS0040741,1
RTS0040750,1
RTS0040753,1
RTS0040755,1
RTS0040760,1
RTS0040761,1
RTS0040763,1
RTS0040764,1
RTS0040768,1
RTS0040771,2
RTS0040772,1
RTS0040777,1
RTS0040778,2
RTS0040780,1
RTS0040784,1
RTS0040785,1
RTS0040787,1
RTS0040788,1
RTS0040789,1
RTS0040796,3
RTS0040797,1
RTS0040800,1
RTS0040804,1
RTS0040805,1
RTS0040806,1
RTS0040807,2
RTS0040808,3
RTS0040809,1
RTS0040811,1
RTS0040812,2
RTS0040815,1
RTS0040816,1
RTS0040818,2
RTS0040819,1
RTS0040821,2
RTS0040824,1
RTS0040825,1
RTS0040826,1
RTS0040827,1
RTS0040834,1
RTS0040837,1
RTS0040838,2
RTS0040840,1
RTS0040841,1
RTS0040843,1
RTS0040845,1
RTS0040846,1
RTS0040850,1
RTS0040853,2
RTS0040854,2
RTS0040855,1
RTS0040860,1
RTS0040861,3
RTS0040865,1
RTS0040868,1
RTS0040869,1
RTS0040871,1
RTS0040874,1
RTS0040875,1
RTS0040876,2
RTS0040880,1
RTS0040882,1
RTS0040883,1
RTS0040884,1
RTS0040885,1
RTS0040887,4
RTS0040890,1
RTS0040892,1
RTS0040894,1
RTS0040897,1
RTS0040898,1
RTS0040900,3
RTS0040904,1
RTS0040905,1
RTS0040916,1
RTS0040918,1
RTS0040919,2
RTS0040922,1
RTS0040927,1
RTS0040928,1
RTS0040930,1
RTS0040933,1
RTS0040934,1
RTS0040936,1
RTS0040938,1
RTS0040941,1
RTS0040943,2
RTS0040944,1
RTS0040945,2
RTS0040947,2
RTS0040949,1
RTS0040950,1
RTS0040951,1
RTS0040952,1
RTS0040953,1
RTS0040954,1
RTS0040956,2
RTS0040959,1
RTS0040961,1
RTS0040964,1
RTS0040965,2
RTS0040967,1
RTS0040968,1
RTS0040972,1
RTS0040974,1
RTS0040975,1
RTS0040978,1
RTS0040979,2
RTS0040982,1
RTS0040983,1
RTS0040984,1
RTS0040986,1
RTS0040990,1
RTS0040997,1
RTS0041000,1
RTS0041003,2
RTS0041005,2
RTS0041007,1
RTS0041010,1
RTS0041011,2
RTS0041012,2
RTS0041014,1
RTS0041015,4
RTS0041017,2
RTS0041018,1
RTS0041020,1
RTS0041021,1
RTS0041023,1
RTS0041025,1
RTS0041028,1
RTS0041030,1
RTS0041031,1
RTS0041032,1
RTS0041034,2
RTS0041040,2
RTS0041044,1
RTS0041045,1
RTS0041046,2
RTS0041047,1
RTS0041050,1
RTS0041051,1
RTS0041052,1
RTS0041053,1
RTS0041059,2
RTS0041063,1
RTS0041064,1
RTS0041066,3
RTS0041067,1
RTS0041068,3
RTS0041069,2
RTS0041072,1
RTS0041073,1
RTS0041075,2
RTS0041077,1
RTS0041078,1
RTS0041079,1
RTS0041081,1
RTS0041082,3
RTS0041091,1
RTS0041092,1
RTS0041093,1
RTS0041094,1
RTS0041095,1
RTS0041097,1
RTS0041099,3
RTS0041100,1
RTS0041102,1
RTS0041103,3
RTS0041104,2
RTS0041105,2
RTS0041114,1
RTS0041115,1
RTS0041116,1
RTS0041119,2
RTS0041120,1
RTS0041122,1
RTS0041129,1
RTS0041132,2
RTS0041133,1
RTS0041134,1
RTS0041135,1
RTS0041139,1
RTS0041141,1
RTS0041145,1
RTS0041146,1
RTS0041147,3
RTS0041148,1
RTS0041149,1
RTS0041153,1
RTS0041159,2
RTS0041160,3
RTS0041161,1
RTS0041163,1
RTS0041165,3
RTS0041167,1
RTS0041168,1
RTS0041170,1
RTS0041171,2
RTS0041173,1
RTS0041176,1
RTS0041177,3
RTS0041178,1
RTS0041179,2
RTS0041186,1
RTS0041191,2
RTS0041192,1
RTS0041194,1
RTS0041195,2
RTS0041197,2
RTS0041198,2
RTS0041199,2
RTS0041201,1
RTS0041202,1
RTS0041203,1
RTS0041205,2
RTS0041207,1
RTS0041208,1
RTS0041211,1
RTS0041212,1
RTS0041213,1
RTS0041216,1
RTS0041217,1
RTS0041220,2
RTS0041221,2
RTS0041222,1
RTS0041224,2
RTS0041225,3
RTS0041226,3
RTS0041227,1
RTS0041229,1
RTS0041230,1
RTS0041231,1
RTS0041233,1
RTS0041234,3
RTS0041238,1
RTS0041239,3
RTS0041240,1
RTS0041243,3
RTS0041246,2
RTS0041247,1
RTS0041249,1
RTS0041250,1
RTS0041251,1
RTS0041253,2
RTS0041257,1
RTS0041259,1
RTS0041267,3
RTS0041269,1
RTS0041270,1
RTS0041272,1
RTS0041273,1
RTS0041275,3
RTS0041278,1
RTS0041280,1
RTS0041281,1
RTS0041282,1
RTS0041283,1
RTS0041288,1
RTS0041290,1
RTS0041295,1
RTS0041296,2
RTS0041297,1
RTS0041302,2
RTS0041305,5
RTS0041306,1
RTS0041308,1
RTS0041310,1
RTS0041311,1
RTS0041312,2
RTS0041313,1
RTS0041317,1
RTS0041318,1
RTS0041320,1
RTS0041321,1
RTS0041327,1
RTS0041328,1
RTS0041331,1
RTS0041333,2
RTS0041334,1
RTS0041346,1
RTS0041350,1
RTS0041352,3
RTS0041353,1
RTS0041356,2
RTS0041360,1
RTS0041363,2
RTS0041364,1
RTS0041365,2
RTS0041366,2
RTS0041367,1
RTS0041369,1
RTS0041370,4
RTS0041373,1
RTS0041374,1
RTS0041375,1
RTS0041376,1
RTS0041380,1
RTS0041382,1
RTS0041383,1
RTS0041384,1
RTS0041387,2
RTS0041394,2
RTS0041396,1
RTS0041401,1
RTS0041402,1
RTS0041404,1
RTS0041405,1
RTS0041407,1
RTS0041410,1
RTS0041411,2
RTS0041414,1
RTS0041415,1
RTS0041417,2
RTS0041419,1
RTS0041424,1
RTS0041425,1
RTS0041426,2
RTS0041428,3
RTS0041429,1
RTS0041430,1
RTS0041434,1
RTS0041435,1
RTS0041437,2
RTS0041444,1
RTS0041447,1
RTS0041449,1
RTS0041450,1
RTS0041451,1
RTS0041454,1
RTS0041457,3
RTS0041458,2
RTS0041460,1
RTS0041462,2
RTS0041466,1
RTS0041468,3
RTS0041469,2
RTS0041470,1
RTS0041471,1
RTS0041475,1
RTS0041476,1
RTS0041478,1
RTS0041479,1
RTS0041482,1
RTS0041483,1
RTS0041484,1
RTS0041485,1
RTS0041486,1
RTS0041488,2
RTS0041494,1
RTS0041495,1
RTS0041497,1
RTS0041499,3
RTS0041503,1
RTS0041505,1
RTS0041510,2
RTS0041511,1
RTS0041513,1
RTS0041514,1
RTS0041515,1
RTS0041517,1
RTS0041521,1
RTS0041523,1
RTS0041528,1
RTS0041530,1
RTS0041531,1
RTS0041533,1
RTS0041534,1
RTS0041536,1
RTS0041538,1
RTS0041542,1
RTS0041548,1
RTS0041550,1
RTS0041552,2
RTS0041554,1
RTS0041557,1
RTS0041561,1
RTS0041562,1
RTS0041571,2
RTS0041572,1
RTS0041578,2
RTS0041580,1
RTS0041585,2
RTS0041587,2
RTS0041588,1
RTS0041590,1
RTS0041592,1
RTS0041595,1
RTS0041600,2
RTS0041603,2
RTS0041604,1
RTS0041606,1
RTS0041607,1
RTS0041609,1
RTS0041610,3
RTS0041611,1
RTS0041612,2
RTS0041614,1
RTS0041616,2
RTS0041618,1
RTS0041620,1
RTS0041622,1
RTS0041623,1
RTS0041624,1
RTS0041626,1
RTS0041628,3
RTS0041630,1
RTS0041631,1
RTS0041632,1
RTS0041634,1
RTS0041636,1
RTS0041638,3
RTS0041639,1
RTS0041640,2
RTS0041643,1
RTS0041645,1
RTS0041648,1
RTS0041653,2
RTS0041654,1
RTS0041656,1
RTS0041657,1
RTS0041658,1
RTS0041660,1
RTS0041663,1
RTS0041666,1
RTS0041669,3
RTS0041670,1
RTS0041673,1
RTS0041675,1
RTS0041679,2
RTS0041680,1
RTS0041685,1
RTS0041687,1
RTS0041690,2
RTS0041693,1
RTS0041695,1
RTS0041697,1
RTS0041698,1
RTS0041700,1
RTS0041703,3
RTS0041704,1
RTS0041706,1
RTS0041712,1
RTS0041714,1
RTS0041716,2
RTS0041719,1
RTS0041720,1
RTS0041721,2
RTS0041724,1
RTS0041725,1
RTS0041727,1
RTS0041729,1
RTS0041731,2
RTS0041732,1
RTS0041733,1
RTS0041734,2
RTS0041736,1
RTS0041738,2
RTS0041741,1
RTS0041745,1
RTS0041748,1
RTS0041749,2
RTS0041751,1
RTS0041752,1
RTS0041756,1
RTS0041757,1
RTS0041760,1
RTS0041766,1
RTS0041767,1
RTS0041770,2
RTS0041771,1
RTS0041774,1
RTS0041779,1
RTS0041780,1
RTS0041781,1
RTS0041786,2
RTS0041787,1
RTS0041789,1
RTS0041791,4
RTS0041794,2
RTS0041797,1
RTS0041798,1
RTS0041802,1
RTS0041805,1
RTS0041806,1
RTS0041811,1
RTS0041813,2
RTS0041817,1
RTS0041820,1
RTS0041822,1
RTS0041825,1
RTS0041826,1
RTS0041827,1
RTS0041829,1
RTS0041832,1
RTS0041835,1
RTS0041836,1
RTS0041837,1
RTS0041844,1
RTS0041847,1
RTS0041848,1
RTS0041851,1
RTS0041852,1
RTS0041853,3
RTS0041855,1
RTS0041856,1
RTS0041863,1
RTS0041864,1
RTS0041865,1
RTS0041868,2
RTS0041877,1
RTS0041879,1
RTS0041880,1
RTS0041882,1
RTS0041884,1
RTS0041888,1
RTS0041889,2
RTS0041891,2
RTS0041892,1
RTS0041896,1
RTS0041898,1
RTS0041899,2
RTS0041902,1
RTS0041904,1
RTS0041908,1
RTS0041909,1
RTS0041911,1
RTS0041913,1
RTS0041915,3
RTS0041917,1
RTS0041918,1
RTS0041919,1
RTS0041922,1
RTS0041926,1
RTS0041928,3
RTS0041932,1
RTS0041940,1
RTS0041941,1
RTS0041942,1
RTS0041947,1
RTS0041948,2
RTS0041949,1
RTS0041952,1
RTS0041954,1
RTS0041955,2
RTS0041957,1
RTS0041960,1
RTS0041962,1
RTS0041965,1
RTS0041971,1
RTS0041974,1
RTS0041975,2
RTS0041981,2
RTS0041983,2
RTS0041984,1
RTS0041986,1
RTS0041987,2
RTS0041988,1
RTS0041989,1
RTS0041991,1
RTS0041992,1
RTS0041995,1
RTS0041996,2
RTS0041997,1
RTS0041999,2
RTS0042000,2
RTS0042001,2
RTS0042006,2
RTS0042008,3
RTS0042010,2
RTS0042011,1
RTS0042013,1
RTS0042014,2
RTS0042016,1
RTS0042017,2
RTS0042019,2
RTS0042020,2
RTS0042022,1
RTS0042023,1
RTS0042024,1
RTS0042028,1
RTS0042031,1
RTS0042032,1
RTS0042033,2
RTS0042035,1
RTS0042037,1
RTS0042038,1
RTS0042039,1
RTS0042042,1
RTS0042048,1
RTS0042050,1
RTS0042051,1
RTS0042052,2
RTS0042054,1
RTS0042057,3
RTS0042061,1
RTS0042062,3
RTS0042063,1
RTS0042066,1
RTS0042067,1
RTS0042069,1
RTS0042072,1
RTS0042073,1
RTS0042076,1
RTS0042077,1
RTS0042079,1
RTS0042085,2
RTS0042086,1
RTS0042087,1
RTS0042088,1
RTS0042091,1
RTS0042092,1
RTS0042096,1
RTS0042097,2
RTS0042103,1
RTS0042105,1
RTS0042106,1
RTS0042109,2
RTS0042111,1
RTS0042113,1
RTS0042116,1
RTS0042117,2
RTS0042119,1
RTS0042121,2
RTS0042125,2
RTS0042126,2
RTS0042127,2
RTS0042128,1
RTS0042131,2
RTS0042132,2
RTS0042134,1
RTS0042136,1
RTS0042137,2
RTS0042138,2
RTS0042139,1
RTS0042141,1
RTS0042143,4
RTS0042144,1
RTS0042145,1
RTS0042147,1
RTS0042149,1
RTS0042151,1
RTS0042153,1
RTS0042155,1
RTS0042157,1
RTS0042158,1
RTS0042160,1
RTS0042161,1
RTS0042164,1
RTS0042165,1
RTS0042166,1
RTS0042170,1
RTS0042172,2
RTS0042174,1
RTS0042180,2
RTS0042182,1
RTS0042186,1
RTS0042191,2
RTS0042192,1
RTS0042193,1
RTS0042194,2
RTS0042197,1
RTS0042198,1
RTS0042200,1
RTS0042201,2
RTS0042206,1
RTS0042207,1
RTS0042216,2
RTS0042218,2
RTS0042219,1
RTS0042225,1
RTS0042226,1
RTS0042230,1
RTS0042232,1
RTS0042233,3
RTS0042234,1
RTS0042239,1
RTS0042240,2
RTS0042241,1
RTS0042242,1
RTS0042245,1
RTS0042248,1
RTS0042251,2
RTS0042256,2
RTS0042260,3
RTS0042261,1
RTS0042264,1
RTS0042265,2
RTS0042266,1
RTS0042268,1
RTS0042269,1
RTS0042271,1
RTS0042273,1
RTS0042276,2
RTS0042282,1
RTS0042283,1
RTS0042286,1
RTS0042288,1
RTS0042289,1
RTS0042291,2
RTS0042292,3
RTS0042293,2
RTS0042294,1
RTS0042295,1
RTS0042296,1
RTS0042299,1
RTS0042302,2
RTS0042303,3
RTS0042304,1
RTS0042305,1
RTS0042308,2
RTS0042310,1
RTS0042311,1
RTS0042313,1
RTS0042317,1
RTS0042320,1
RTS0042322,1
RTS0042327,1
RTS0042329,1
RTS0042332,1
RTS0042335,1
RTS0042336,1
RTS0042337,1
RTS0042342,2
RTS0042343,1
RTS0042345,3
RTS0042346,1
RTS0042351,1
RTS0042352,1
RTS0042353,1
RTS0042355,1
RTS0042356,1
RTS0042358,1
RTS0042360,1
RTS0042363,2
RTS0042367,1
RTS0042369,1
RTS0042370,2
RTS0042373,1
RTS0042374,1
RTS0042375,1
RTS0042376,1
RTS0042378,1
RTS0042381,2
RTS0042383,1
RTS0042387,1
RTS0042388,1
RTS0042395,1
RTS0042397,2
RTS0042401,1
RTS0042402,1
RTS0042404,1
RTS0042412,1
RTS0042413,1
RTS0042416,2
RTS0042417,1
RTS0042421,1
RTS0042424,2
RTS0042425,1
RTS0042432,1
RTS0042435,1
RTS0042439,1
RTS0042442,1
RTS0042443,1
RTS0042444,1
RTS0042450,3
RTS0042451,2
RTS0042453,1
RTS0042456,1
RTS0042461,3
RTS0042463,2
RTS0042464,1
RTS0042465,1
RTS0042468,1
RTS0042469,2
RTS0042470,1
RTS0042476,2
RTS0042478,2
RTS0042479,2
RTS0042480,1
RTS0042482,1
RTS0042487,1
RTS0042488,1
RTS0042492,1
RTS0042493,1
RTS0042494,2
RTS0042501,1
RTS0042504,1
RTS0042506,1
RTS0042507,1
RTS0042509,1
RTS0042510,1
RTS0042533,1
RTS0042534,1
RTS0042535,1
RTS0042536,1
RTS0042537,1
RTS0042538,2
RTS0042540,2
RTS0042542,1
RTS0042544,1
RTS0042545,2
RTS0042549,1
RTS0042551,1
RTS0042553,1
RTS0042554,1
RTS0042557,1
RTS0042558,1
RTS0042560,2
RTS0042563,2
RTS0042565,2
RTS0042568,1
RTS0042571,2
RTS0042577,1
RTS0042578,2
RTS0042580,1
RTS0042582,1
RTS0042586,1
RTS0042587,1
RTS0042588,1
RTS0042592,1
RTS0042598,1
RTS0042599,1
RTS0042601,1
RTS0042602,1
RTS0042603,2
RTS0042604,1
RTS0042605,1
RTS0042606,1
RTS0042608,1
RTS0042609,1
RTS0042611,1
RTS0042613,2
RTS0042615,1
RTS0042616,1
RTS0042618,2
RTS0042622,1
RTS0042623,1
RTS0042624,1
RTS0042626,1
RTS0042628,1
RTS0042629,4
RTS0042630,1
RTS0042633,1
RTS0042637,1
RTS0042638,2
RTS0042640,1
RTS0042641,1
RTS0042644,1
RTS0042648,2
RTS0042649,1
RTS0042650,2
RTS0042651,2
RTS0042652,1
RTS0042654,1
RTS0042660,1
RTS0042662,1
RTS0042663,1
RTS0042664,2
RTS0042665,1
RTS0042666,1
RTS0042668,1
RTS0042671,1
RTS0042672,1
RTS0042674,1
RTS0042675,1
RTS0042681,2
RTS0042682,1
RTS0042683,1
RTS0042686,2
RTS0042689,1
RTS0042691,1
RTS0042692,1
RTS0042693,1
RTS0042703,3
RTS0042710,1
RTS0042716,2
RTS0042720,1
RTS0042721,2
RTS0042722,1
RTS0042726,1
RTS0042728,2
RTS0042730,1
RTS0042731,1
RTS0042733,1
RTS0042734,1
RTS0042735,1
RTS0042736,1
RTS0042737,1
RTS0042740,1
RTS0042741,1
RTS0042742,2
RTS0042744,1
RTS0042746,1
RTS0042747,1
RTS0042749,1
RTS0042752,1
RTS0042753,2
RTS0042756,1
RTS0042757,1
RTS0042758,2
RTS0042760,1
RTS0042764,2
RTS0042770,1
RTS0042771,1
RTS0042774,1
RTS0042775,2
RTS0042781,1
RTS0042784,1
RTS0042785,2
RTS0042788,1
RTS0042789,1
RTS0042791,1
RTS0042792,1
RTS0042793,1
RTS0042794,2
RTS0042795,1
RTS0042800,1
RTS0042801,1
RTS0042806,1
RTS0042808,1
RTS0042810,1
RTS0042813,1
RTS0042814,2
RTS0042815,1
RTS0042818,1
RTS0042819,2
RTS0042822,1
RTS0042825,1
RTS0042829,1
RTS0042831,1
RTS0042832,1
RTS0042837,3
RTS0042841,3
RTS0042847,1
RTS0042848,2
RTS0042851,1
RTS0042853,1
RTS0042855,1
RTS0042858,1
RTS0042861,1
RTS0042866,2
RTS0042870,1
RTS0042871,4
RTS0042873,1
RTS0042877,1
RTS0042884,1
RTS0042887,1
RTS0042888,1
RTS0042900,1
RTS0042901,2
RTS0042908,1
RTS0042915,1
RTS0042917,1
RTS0042919,1
RTS0042922,1
RTS0042923,1
RTS0042925,3
RTS0042926,2
RTS0042930,1
RTS0042933,1
RTS0042935,1
RTS0042936,2
RTS0042939,3
RTS0042945,2
RTS0042946,2
RTS0042950,1
RTS0042952,1
RTS0042953,1
RTS0042957,1
RTS0042959,1
RTS0042962,1
RTS0042963,1
RTS0042964,1
RTS0042968,1
RTS0042969,3
RTS0042971,1
RTS0042972,1
RTS0042977,1
RTS0042978,2
RTS0042979,1
RTS0042985,1
RTS0042990,2
RTS0042993,1
RTS0042994,2
RTS0042995,2
RTS0042996,1
RTS0042997,1
RTS0042999,2
RTS0043000,2
RTS0043001,1
RTS0043003,1
RTS0043007,1
RTS0043008,1
RTS0043009,1
RTS0043010,1
RTS0043013,1
RTS0043014,1
RTS0043015,1
RTS0043016,1
RTS0043017,1
RTS0043019,1
RTS0043020,1
RTS0043021,1
RTS0043025,1
RTS0043028,1
RTS0043030,4
RTS0043033,2
RTS0043037,2
RTS0043039,3
RTS0043040,1
RTS0043042,1
RTS0043044,1
RTS0043046,2
RTS0043047,1
RTS0043055,3
RTS0043057,1
RTS0043058,1
RTS0043059,1
RTS0043061,1
RTS0043063,1
RTS0043069,2
RTS0043070,1
RTS0043072,1
RTS0043073,1
RTS0043074,1
RTS0043076,1
RTS0043077,1
RTS0043080,1
RTS0043081,1
RTS0043087,2
RTS0043093,1
RTS0043094,1
RTS0043095,1
RTS0043096,2
RTS0043099,1
RTS0043100,3
RTS0043103,3
RTS0043104,1
RTS0043107,2
RTS0043112,2
RTS0043114,1
RTS0043115,1
RTS0043116,1
RTS0043117,2
RTS0043119,1
RTS0043120,1
RTS0043121,1
RTS0043122,1
RTS0043124,1
RTS0043125,1
RTS0043126,1
RTS0043127,1
RTS0043128,3
RTS0043134,1
RTS0043139,1
RTS0043140,2
RTS0043144,1
RTS0043145,1
RTS0043151,1
RTS0043153,1
RTS0043155,3
RTS0043157,1
RTS0043161,1
RTS0043163,1
RTS0043164,1
RTS0043165,1
RTS0043167,2
RTS0043170,2
RTS0043172,1
RTS0043173,2
RTS0043175,2
RTS0043177,2
RTS0043178,2
RTS0043179,1
RTS0043180,1
RTS0043182,1
RTS0043183,1
RTS0043186,1
RTS0043187,1
RTS0043188,1
RTS0043190,1
RTS0043191,1
RTS0043192,1
RTS0043196,2
RTS0043197,1
RTS0043198,2
RTS0043203,2
RTS0043205,1
RTS0043207,1
RTS0043212,1
RTS0043215,1
RTS0043220,2
RTS0043221,1
RTS0043222,2
RTS0043223,1
RTS0043227,1
RTS0043229,1
RTS0043230,1
RTS0043231,2
RTS0043232,1
RTS0043235,1
RTS0043237,1
RTS0043239,1
RTS0043242,1
RTS0043243,4
RTS0043246,1
RTS0043247,1
RTS0043250,1
RTS0043252,1
RTS0043254,1
RTS0043255,1
RTS0043257,1
RTS0043258,1
RTS0043263,1
RTS0043264,1
RTS0043266,1
RTS0043267,2
RTS0043269,1
RTS0043272,1
RTS0043277,1
RTS0043278,1
RTS0043280,2
RTS0043281,1
RTS0043283,1
RTS0043284,1
RTS0043287,1
RTS0043288,3
RTS0043290,1
RTS0043291,2
RTS0043293,2
RTS0043294,1
RTS0043300,1
RTS0043302,1
RTS0043306,1
RTS0043309,2
RTS0043310,1
RTS0043314,1
RTS0043315,1
RTS0043317,1
RTS0043321,1
RTS0043322,1
RTS0043324,1
RTS0043325,1
RTS0043332,1
RTS0043335,1
RTS0043336,1
RTS0043337,1
RTS0043350,2
RTS0043351,1
RTS0043352,1
RTS0043358,2
RTS0043359,1
RTS0043360,1
RTS0043364,1
RTS0043367,1
RTS0043370,1
RTS0043371,2
RTS0043372,1
RTS0043378,1
RTS0043381,1
RTS0043383,1
RTS0043384,1
RTS0043387,1
RTS0043388,2
RTS0043391,1
RTS0043392,1
RTS0043393,1
RTS0043395,1
RTS0043399,1
RTS0043401,1
RTS0043403,1
RTS0043407,1
RTS0043408,1
RTS0043411,1
RTS0043412,1
RTS0043420,1
RTS0043421,3
RTS0043422,1
RTS0043423,1
RTS0043424,2
RTS0043425,1
RTS0043426,1
RTS0043428,1
RTS0043429,1
RTS0043433,1
RTS0043434,2
RTS0043436,1
RTS0043437,2
RTS0043438,1
RTS0043439,2
RTS0043440,1
RTS0043441,3
RTS0043444,2
RTS0043447,1
RTS0043449,1
RTS0043451,1
RTS0043452,1
RTS0043453,1
RTS0043454,1
RTS0043456,1
RTS0043458,2
RTS0043459,2
RTS0043461,2
RTS0043463,1
RTS0043464,2
RTS0043465,3
RTS0043467,3
RTS0043468,2
RTS0043471,1
RTS0043474,1
RTS0043476,1
RTS0043477,1
RTS0043482,2
RTS0043483,1
RTS0043485,1
RTS0043486,2
RTS0043488,1
RTS0043489,1
RTS0043490,2
RTS0043493,1
RTS0043495,2
RTS0043499,1
RTS0043502,3
RTS0043510,1
RTS0043515,2
RTS0043530,1
RTS0043531,1
RTS0043532,1
RTS0043533,1
RTS0043534,2
RTS0043537,1
RTS0043539,1
RTS0043543,1
RTS0043544,1
RTS0043545,1
RTS0043548,3
RTS0043555,1
RTS0043557,2
RTS0043559,1
RTS0043560,1
RTS0043561,1
RTS0043564,1
RTS0043565,1
RTS0043566,2
RTS0043567,1
RTS0043570,1
RTS0043571,2
RTS0043574,1
RTS0043576,1
RTS0043577,1
RTS0043581,1
RTS0043582,1
RTS0043584,2
RTS0043587,1
RTS0043588,2
RTS0043589,2
RTS0043591,3
RTS0043592,1
RTS0043593,1
RTS0043600,2
RTS0043602,1
RTS0043603,1
RTS0043605,1
RTS0043609,1
RTS0043611,1
RTS0043612,1
RTS0043616,1
RTS0043617,2
RTS0043620,1
RTS0043622,1
RTS0043626,1
RTS0043627,1
RTS0043635,1
RTS0043637,1
RTS0043638,1
RTS0043641,1
RTS0043644,1
RTS0043646,1
RTS0043647,1
RTS0043648,1
RTS0043653,1
RTS0043657,2
RTS0043669,1
RTS0043671,3
RTS0043672,1
RTS0043673,1
RTS0043674,1
RTS0043675,1
RTS0043676,2
RTS0043677,1
RTS0043678,1
RTS0043680,1
RTS0043683,3
RTS0043684,1
RTS0043691,1
RTS0043695,3
RTS0043700,2
RTS0043701,1
RTS0043702,1
RTS0043703,1
RTS0043705,1
RTS0043709,1
RTS0043711,1
RTS0043715,1
RTS0043716,2
RTS0043718,1
RTS0043720,1
RTS0043721,2
RTS0043723,1
RTS0043724,1
RTS0043725,2
RTS0043727,1
RTS0043729,1
RTS0043730,1
RTS0043732,2
RTS0043734,1
RTS0043736,2
RTS0043744,2
RTS0043745,1
RTS0043748,1
RTS0043749,2
RTS0043750,1
RTS0043753,1
RTS0043755,1
RTS0043760,1
RTS0043762,1
RTS0043768,1
RTS0043769,1
RTS0043771,3
RTS0043772,1
RTS0043776,1
RTS0043777,1
RTS0043778,2
RTS0043782,1
RTS0043784,1
RTS0043789,1
RTS0043790,2
RTS0043791,1
RTS0043792,1
RTS0043793,1
RTS0043794,1
RTS0043799,1
RTS0043800,3
RTS0043802,1
RTS0043804,1
RTS0043808,1
RTS0043814,1
RTS0043818,1
RTS0043821,1
RTS0043824,3
RTS0043827,1
RTS0043828,1
RTS0043830,2
RTS0043837,1
RTS0043839,2
RTS0043841,1
RTS0043843,2
RTS0043849,1
RTS0043851,2
RTS0043862,2
RTS0043865,1
RTS0043866,2
RTS0043867,1
RTS0043869,2
RTS0043871,1
RTS0043872,2
RTS0043873,2
RTS0043874,1
RTS0043876,1
RTS0043878,1
RTS0043880,1
RTS0043885,1
RTS0043890,1
RTS0043891,2
RTS0043892,1
RTS0043894,1
RTS0043895,1
RTS0043897,4
RTS0043898,1
RTS0043908,2
RTS0043909,3
RTS0043915,1
RTS0043916,1
RTS0043917,2
RTS0043918,1
RTS0043920,1
RTS0043921,1
RTS0043923,1
RTS0043924,1
RTS0043925,2
RTS0043927,3
RTS0043928,1
RTS0043930,1
RTS0043931,1
RTS0043932,1
RTS0043934,2
RTS0043938,1
RTS0043940,3
RTS0043942,1
RTS0043943,1
RTS0043945,1
RTS0043947,1
RTS0043949,1
RTS0043950,1
RTS0043952,1
RTS0043955,1
RTS0043957,2
RTS0043960,1
RTS0043966,1
RTS0043967,1
RTS0043968,1
RTS0043970,1
RTS0043973,1
RTS0043974,1
RTS0043977,1
RTS0043978,1
RTS0043982,1
RTS0043988,1
RTS0043989,1
RTS0043994,1
RTS0043996,1
RTS0043998,1
RTS0043999,1
RTS0044002,1
RTS0044003,2
RTS0044005,1
RTS0044009,2
RTS0044012,1
RTS0044014,2
RTS0044017,2
RTS0044018,1
RTS0044021,1
RTS0044022,2
RTS0044023,2
RTS0044024,1
RTS0044027,1
RTS0044028,1
RTS0044029,2
RTS0044031,2
RTS0044036,1
RTS0044037,1
RTS0044038,2
RTS0044039,1
RTS0044040,1
RTS0044044,2
RTS0044045,1
RTS0044048,1
RTS0044049,1
RTS0044053,1
RTS0044054,1
RTS0044055,1
RTS0044063,3
RTS0044064,1
RTS0044067,1
RTS0044069,2
RTS0044071,1
RTS0044073,1
RTS0044077,1
RTS0044078,1
RTS0044080,1
RTS0044082,1
RTS0044085,1
RTS0044086,1
RTS0044089,4
RTS0044090,1
RTS0044092,2
RTS0044094,1
RTS0044100,1
RTS0044102,1
RTS0044105,1
RTS0044106,2
RTS0044109,1
RTS0044111,1
RTS0044116,2
RTS0044117,1
RTS0044120,2
RTS0044123,4
RTS0044127,3
RTS0044128,1
RTS0044129,1
RTS0044130,2
RTS0044131,1
RTS0044135,1
RTS0044137,2
RTS0044138,1
RTS0044139,2
RTS0044140,1
RTS0044141,1
RTS0044143,1
RTS0044144,1
RTS0044145,1
RTS0044146,1
RTS0044147,2
RTS0044148,2
RTS0044149,3
RTS0044154,3
RTS0044157,1
RTS0044159,1
RTS0044160,1
RTS0044163,2
RTS0044164,1
RTS0044165,1
RTS0044169,2
RTS0044170,1
RTS0044171,1
RTS0044176,1
RTS0044178,2
RTS0044180,1
RTS0044182,1
RTS0044186,1
RTS0044189,1
RTS0044192,1
RTS0044193,1
RTS0044194,1
RTS0044195,1
RTS0044198,2
RTS0044200,1
RTS0044206,1
RTS0044207,1
RTS0044211,1
RTS0044212,1
RTS0044213,1
RTS0044215,1
RTS0044216,1
RTS0044218,1
RTS0044219,1
RTS0044220,1
RTS0044221,1
RTS0044222,1
RTS0044228,2
RTS0044229,1
RTS0044230,2
RTS0044232,1
RTS0044233,1
RTS0044234,1
RTS0044235,1
RTS0044236,2
RTS0044237,2
RTS0044238,1
RTS0044243,1
RTS0044244,1
RTS0044246,1
RTS0044250,1
RTS0044251,1
RTS0044253,1
RTS0044254,1
RTS0044255,1
RTS0044256,2
RTS0044257,2
RTS0044259,2
RTS0044263,1
RTS0044268,1
RTS0044269,1
RTS0044271,1
RTS0044277,1
RTS0044279,1
RTS0044282,2
RTS0044286,2
RTS0044294,1
RTS0044295,2
RTS0044297,1
RTS0044302,1
RTS0044303,1
RTS0044304,1
RTS0044305,1
RTS0044308,1
RTS0044309,1
RTS0044310,1
RTS0044312,1
RTS0044313,2
RTS0044315,1
RTS0044316,1
RTS0044317,1
RTS0044319,1
RTS0044321,1
RTS0044322,1
RTS0044325,1
RTS0044326,1
RTS0044328,1
RTS0044329,2
RTS0044330,1
RTS0044331,1
RTS0044332,3
RTS0044334,1
RTS0044336,1
RTS0044337,2
RTS0044338,1
RTS0044340,1
RTS0044341,1
RTS0044342,1
RTS0044344,1
RTS0044346,3
RTS0044348,1
RTS0044349,1
RTS0044350,1
RTS0044357,1
RTS0044359,2
RTS0044361,1
RTS0044362,2
RTS0044364,1
RTS0044365,2
RTS0044367,1
RTS0044368,1
RTS0044369,1
RTS0044371,2
RTS0044372,1
RTS0044376,1
RTS0044377,2
RTS0044380,1
RTS0044385,1
RTS0044390,1
RTS0044392,1
RTS0044395,2
RTS0044401,2
RTS0044404,1
RTS0044410,1
RTS0044411,1
RTS0044412,2
RTS0044413,1
RTS0044414,1
RTS0044416,1
RTS0044417,2
RTS0044418,2
RTS0044419,2
RTS0044420,1
RTS0044421,1
RTS0044425,1
RTS0044426,1
RTS0044428,1
RTS0044429,1
RTS0044436,3
RTS0044437,1
RTS0044438,1
RTS0044440,2
RTS0044441,2
RTS0044443,1
RTS0044446,1
RTS0044447,2
RTS0044451,2
RTS0044452,1
RTS0044453,1
RTS0044455,1
RTS0044460,2
RTS0044461,1
RTS0044463,3
RTS0044466,1
RTS0044468,1
RTS0044471,1
RTS0044472,1
RTS0044473,1
RTS0044475,1
RTS0044476,2
RTS0044477,1
RTS0044479,2
RTS0044481,1
RTS0044484,2
RTS0044487,1
RTS0044491,1
RTS0044492,1
RTS0044493,1
RTS0044494,1
RTS0044495,1
RTS0044496,2
RTS0044499,1
RTS0044500,1
RTS0044504,2
RTS0044506,1
RTS0044510,2
RTS0044515,1
RTS0044516,3
RTS0044519,2
RTS0044520,1
RTS0044522,2
RTS0044523,1
RTS0044524,1
RTS0044525,1
RTS0044526,1
RTS0044527,1
RTS0044529,1
RTS0044533,1
RTS0044534,1
RTS0044540,1
RTS0044544,1
RTS0044545,1
RTS0044547,1
RTS0044548,2
RTS0044549,1
RTS0044550,1
RTS0044551,1
RTS0044555,1
RTS0044558,1
RTS0044559,2
RTS0044562,1
RTS0044565,1
RTS0044567,1
RTS0044569,2
RTS0044570,1
RTS0044573,1
RTS0044574,2
RTS0044575,2
RTS0044581,1
RTS0044583,1
RTS0044584,3
RTS0044585,1
RTS0044587,1
RTS0044588,1
RTS0044590,1
RTS0044592,1
RTS0044593,1
RTS0044594,2
RTS0044596,1
RTS0044597,2
RTS0044601,1
RTS0044602,1
RTS0044603,1
RTS0044604,3
RTS0044605,2
RTS0044610,1
RTS0044613,1
RTS0044618,1
RTS0044621,1
RTS0044623,1
RTS0044624,2
RTS0044625,1
RTS0044626,1
RTS0044627,3
RTS0044632,1
RTS0044634,2
RTS0044635,1
RTS0044641,1
RTS0044644,1
RTS0044648,1
RTS0044649,2
RTS0044651,1
RTS0044652,1
RTS0044656,2
RTS0044657,1
RTS0044658,5
RTS0044659,2
RTS0044660,2
RTS0044661,1
RTS0044662,1
RTS0044663,2
RTS0044666,1
RTS0044671,1
RTS0044673,2
RTS0044678,1
RTS0044681,1
RTS0044683,2
RTS0044684,1
RTS0044685,2
RTS0044690,1
RTS0044694,2
RTS0044700,1
RTS0044703,1
RTS0044708,1
RTS0044709,1
RTS0044719,1
RTS0044722,1
RTS0044723,2
RTS0044725,1
RTS0044726,1
RTS0044732,1
RTS0044734,1
RTS0044735,1
RTS0044737,1
RTS0044740,1
RTS0044741,1
RTS0044742,2
RTS0044745,1
RTS0044748,1
RTS0044749,1
RTS0044750,1
RTS0044752,1
RTS0044754,3
RTS0044756,1
RTS0044757,1
RTS0044759,2
RTS0044762,1
RTS0044763,2
RTS0044764,3
RTS0044765,1
RTS0044769,1
RTS0044770,1
RTS0044773,1
RTS0044775,1
RTS0044777,1
RTS0044783,1
RTS0044784,1
RTS0044789,1
RTS0044790,1
RTS0044792,3
RTS0044796,1
RTS0044797,3
RTS0044800,1
RTS0044801,1
RTS0044802,1
RTS0044805,1
RTS0044806,3
RTS0044807,3
RTS0044808,1
RTS0044809,1
RTS0044810,1
RTS0044814,1
RTS0044815,1
RTS0044818,1
RTS0044820,2
RTS0044828,1
RTS0044832,1
RTS0044833,1
RTS0044834,1
RTS0044835,1
RTS0044843,1
RTS0044844,1
RTS0044847,1
RTS0044848,1
RTS0044849,1
RTS0044852,1
RTS0044853,1
RTS0044856,1
RTS0044858,2
RTS0044859,1
RTS0044861,1
RTS0044864,1
RTS0044865,2
RTS0044870,1
RTS0044872,1
RTS0044877,1
RTS0044879,1
RTS0044882,2
RTS0044883,1
RTS0044884,1
RTS0044890,1
RTS0044892,1
RTS0044893,1
RTS0044894,1
RTS0044895,2
RTS0044896,2
RTS0044897,1
RTS0044898,2
RTS0044899,1
RTS0044900,1
RTS0044901,1
RTS0044902,2
RTS0044903,1
RTS0044905,2
RTS0044906,1
RTS0044910,2
RTS0044912,1
RTS0044916,1
RTS0044917,1
RTS0044918,2
RTS0044919,2
RTS0044922,2
RTS0044924,1
RTS0044930,1
RTS0044931,3
RTS0044935,1
RTS0044936,1
RTS0044941,1
RTS0044947,1
RTS0044948,1
RTS0044953,1
RTS0044956,1
RTS0044958,1
RTS0044960,1
RTS0044964,1
RTS0044966,1
RTS0044967,2
RTS0044973,1
RTS0044976,1
RTS0044977,1
RTS0044978,1
RTS0044980,2
RTS0044983,1
RTS0044984,1
RTS0044992,1
RTS0044996,1
RTS0044997,2
RTS0045000,1
RTS0045004,2
RTS0045005,1
RTS0045007,2
RTS0045009,1
RTS0045010,1
RTS0045011,1
RTS0045012,1
RTS0045015,2
RTS0045021,2
RTS0045022,1
RTS0045025,2
RTS0045026,1
RTS0045027,1
RTS0045030,1
RTS0045033,2
RTS0045034,1
RTS0045035,1
RTS0045036,1
RTS0045038,1
RTS0045043,1
RTS0045046,1
RTS0045047,2
RTS0045048,1
RTS0045050,1
RTS0045051,1
RTS0045053,1
RTS0045055,1
RTS0045056,2
RTS0045058,1
RTS0045059,1
RTS0045061,1
RTS0045066,1
RTS0045067,2
RTS0045068,1
RTS0045072,1
RTS0045074,1
RTS0045078,2
RTS0045080,1
RTS0045086,1
RTS0045087,1
RTS0045091,1
RTS0045093,1
RTS0045095,1
RTS0045097,1
RTS0045098,1
RTS0045102,1
RTS0045105,1
RTS0045107,1
RTS0045111,2
RTS0045112,1
RTS0045117,1
RTS0045118,2
RTS0045119,4
RTS0045120,1
RTS0045122,1
RTS0045123,1
RTS0045125,2
RTS0045126,1
RTS0045127,2
RTS0045128,2
RTS0045129,1
RTS0045130,1
RTS0045134,1
RTS0045135,2
RTS0045138,1
RTS0045139,1
RTS0045140,2
RTS0045143,1
RTS0045145,3
RTS0045149,1
RTS0045152,1
RTS0045154,1
RTS0045156,1
RTS0045157,1
RTS0045161,1
RTS0045162,2
RTS0045166,1
RTS0045168,1
RTS0045169,2
RTS0045170,1
RTS0045171,1
RTS0045173,1
RTS0045175,1
RTS0045176,2
RTS0045179,2
RTS0045182,1
RTS0045184,1
RTS0045185,1
RTS0045186,1
RTS0045188,1
RTS0045189,1
RTS0045192,2
RTS0045194,1
RTS0045197,1
RTS0045198,1
RTS0045200,2
RTS0045201,1
RTS0045203,1
RTS0045204,1
RTS0045205,1
RTS0045207,2
RTS0045208,1
RTS0045209,2
RTS0045212,1
RTS0045214,2
RTS0045216,1
RTS0045218,3
RTS0045220,2
RTS0045223,1
RTS0045225,2
RTS0045226,2
RTS0045228,1
RTS0045229,2
RTS0045230,1
RTS0045231,2
RTS0045233,1
RTS0045236,1
RTS0045238,3
RTS0045239,2
RTS0045240,2
RTS0045241,1
RTS0045250,2
RTS0045257,1
RTS0045261,1
RTS0045264,2
RTS0045265,1
RTS0045268,1
RTS0045271,2
RTS0045272,2
RTS0045273,1
RTS0045274,1
RTS0045275,1
RTS0045277,1
RTS0045279,1
RTS0045280,1
RTS0045282,1
RTS0045283,2
RTS0045284,1
RTS0045285,3
RTS0045286,1
RTS0045290,1
RTS0045291,2
RTS0045293,1
RTS0045296,1
RTS0045300,2
RTS0045305,2
RTS0045307,1
RTS0045308,1
RTS0045312,2
RTS0045316,1
RTS0045318,1
RTS0045322,1
RTS0045326,2
RTS0045327,1
RTS0045328,1
RTS0045329,1
RTS0045332,1
RTS0045334,1
RTS0045335,1
RTS0045336,3
RTS0045337,1
RTS0045338,1
RTS0045342,1
RTS0045346,1
RTS0045348,1
RTS0045349,2
RTS0045350,2
RTS0045354,2
RTS0045357,2
RTS0045358,4
RTS0045365,4
RTS0045366,2
RTS0045371,2
RTS0045374,1
RTS0045376,1
RTS0045378,1
RTS0045381,1
RTS0045382,1
RTS0045383,1
RTS0045390,3
RTS0045391,1
RTS0045395,1
RTS0045401,1
RTS0045402,1
RTS0045403,1
RTS0045404,1
RTS0045407,1
RTS0045408,2
RTS0045409,3
RTS0045413,1
RTS0045414,1
RTS0045418,2
RTS0045419,2
RTS0045421,1
RTS0045422,1
RTS0045423,1
RTS0045424,6
RTS0045425,1
RTS0045426,3
RTS0045427,1
RTS0045429,1
RTS0045431,1
RTS0045433,1
RTS0045434,1
RTS0045435,2
RTS0045437,1
RTS0045438,1
RTS0045441,2
RTS0045442,2
RTS0045444,2
RTS0045445,1
RTS0045447,1
RTS0045450,2
RTS0045451,1
RTS0045453,2
RTS0045454,2
RTS0045460,1
RTS0045465,1
RTS0045467,3
RTS0045469,2
RTS0045471,1
RTS0045476,1
RTS0045477,3
RTS0045478,2
RTS0045479,1
RTS0045481,2
RTS0045483,1
RTS0045485,1
RTS0045488,1
RTS0045489,3
RTS0045491,1
RTS0045492,1
RTS0045493,1
RTS0045499,2
RTS0045500,1
RTS0045502,2
RTS0045503,1
RTS0045506,4
RTS0045507,8
RTS0045508,7
RTS0045509,8
RTS0045510,5
RTS0045514,3
RTS0045516,2
RTS0045517,1
RTS0045521,1
RTS0045525,1
RTS0045526,2
RTS0045528,1
RTS0045530,2
RTS0045531,1
RTS0045532,1
RTS0045533,1
RTS0045534,1
RTS0045535,1
RTS0045537,1
RTS0045538,1
RTS0045542,1
RTS0045543,1
RTS0045547,2
RTS0045548,1
RTS0045550,1
RTS0045551,2
RTS0045554,1
RTS0045556,1
RTS0045557,1
RTS0045558,1
RTS0045559,1
RTS0045563,2
RTS0045564,1
RTS0045566,1
RTS0045567,2
RTS0045568,2
RTS0045570,1
RTS0045571,1
RTS0045572,1
RTS0045573,1
RTS0045580,1
RTS0045581,1
RTS0045582,1
RTS0045583,1
RTS0045586,1
RTS0045588,2
RTS0045590,1
RTS0045593,2
RTS0045595,3
RTS0045596,1
RTS0045597,2
RTS0045598,2
RTS0045600,1
RTS0045601,1
RTS0045603,2
RTS0045604,1
RTS0045607,1
RTS0045608,1
RTS0045612,1
RTS0045619,1
RTS0045625,2
RTS0045626,1
RTS0045628,1
RTS0045632,1
RTS0045633,3
RTS0045644,1
RTS0045645,2
RTS0045647,1
RTS0045648,1
RTS0045649,1
RTS0045650,2
RTS0045651,1
RTS0045652,1
RTS0045654,1
RTS0045660,2
RTS0045665,1
RTS0045667,2
RTS0045668,1
RTS0045670,1
RTS0045674,1
RTS0045680,1
RTS0045681,1
RTS0045682,2
RTS0045683,1
RTS0045684,1
RTS0045685,1
RTS0045687,1
RTS0045690,1
RTS0045698,2
RTS0045702,1
RTS0045705,1
RTS0045706,1
RTS0045709,2
RTS0045714,1
RTS0045715,1
RTS0045717,1
RTS0045719,1
RTS0045720,1
RTS0045722,1
RTS0045724,1
RTS0045726,1
RTS0045727,1
RTS0045728,1
RTS0045733,2
RTS0045734,1
RTS0045735,1
RTS0045737,1
RTS0045738,2
RTS0045739,1
RTS0045740,2
RTS0045741,1
RTS0045742,2
RTS0045745,2
RTS0045746,1
RTS0045747,3
RTS0045752,1
RTS0045758,3
RTS0045759,2
RTS0045760,2
RTS0045761,2
RTS0045767,1
RTS0045768,1
RTS0045769,1
RTS0045770,2
RTS0045771,1
RTS0045772,2
RTS0045774,1
RTS0045775,2
RTS0045776,1
RTS0045780,1
RTS0045782,1
RTS0045784,2
RTS0045785,2
RTS0045787,1
RTS0045788,1
RTS0045789,3
RTS0045791,1
RTS0045792,2
RTS0045794,3
RTS0045796,2
RTS0045797,1
RTS0045798,1
RTS0045799,1
RTS0045800,1
RTS0045801,1
RTS0045806,1
RTS0045807,1
RTS0045810,1
RTS0045814,1
RTS0045817,1
RTS0045818,1
RTS0045820,2
RTS0045821,1
RTS0045823,1
RTS0045825,1
RTS0045826,1
RTS0045828,2
RTS0045829,1
RTS0045831,1
RTS0045836,4
RTS0045837,2
RTS0045838,1
RTS0045841,4
RTS0045842,4
RTS0045849,1
RTS0045852,1
RTS0045854,2
RTS0045859,1
RTS0045861,1
RTS0045862,2
RTS0045863,1
RTS0045865,1
RTS0045871,2
RTS0045872,1
RTS0045873,1
RTS0045874,1
RTS0045875,1
RTS0045877,1
RTS0045881,1
RTS0045882,1
RTS0045887,1
RTS0045888,1
RTS0045889,1
RTS0045892,3
RTS0045893,1
RTS0045898,1
RTS0045903,2
RTS0045909,1
RTS0045910,1
RTS0045912,2
RTS0045915,1
RTS0045916,1
RTS0045920,2
RTS0045921,1
RTS0045925,1
RTS0045926,4
RTS0045930,3
RTS0045931,1
RTS0045935,2
RTS0045939,2
RTS0045944,1
RTS0045946,1
RTS0045947,2
RTS0045949,1
RTS0045950,2
RTS0045954,1
RTS0045955,1
RTS0045957,1
RTS0045960,1
RTS0045962,1
RTS0045963,1
RTS0045965,3
RTS0045966,2
RTS0045972,1
RTS0045980,1
RTS0045984,1
RTS0045985,1
RTS0045986,1
RTS0045987,1
RTS0045994,2
RTS0045997,2
RTS0046001,1
RTS0046004,1
RTS0046009,1
RTS0046010,1
RTS0046013,2
RTS0046015,1
RTS0046017,1
RTS0046018,1
RTS0046019,1
RTS0046021,4
RTS0046022,1
RTS0046024,2
RTS0046027,1
RTS0046029,1
RTS0046030,1
RTS0046032,1
RTS0046033,1
RTS0046034,1
RTS0046035,1
RTS0046039,1
RTS0046040,1
RTS0046041,1
RTS0046042,1
RTS0046043,2
RTS0046044,1
RTS0046045,1
RTS0046050,1
RTS0046055,1
RTS0046058,1
RTS0046060,1
RTS0046061,1
RTS0046063,1
RTS0046067,1
RTS0046068,1
RTS0046069,1
RTS0046070,2
RTS0046071,2
RTS0046072,2
RTS0046074,2
RTS0046075,1
RTS0046078,2
RTS0046079,1
RTS0046085,2
RTS0046086,2
RTS0046088,1
RTS0046090,1
RTS0046092,1
RTS0046093,1
RTS0046094,1
RTS0046102,1
RTS0046105,1
RTS0046106,2
RTS0046107,1
RTS0046111,2
RTS0046112,1
RTS0046113,2
RTS0046119,2
RTS0046122,1
RTS0046127,1
RTS0046129,1
RTS0046131,1
RTS0046132,2
RTS0046133,1
RTS0046134,2
RTS0046141,1
RTS0046143,1
RTS0046145,1
RTS0046147,2
RTS0046155,2
RTS0046160,1
RTS0046168,1
RTS0046172,2
RTS0046175,1
RTS0046179,2
RTS0046182,2
RTS0046183,1
RTS0046184,1
RTS0046185,1
RTS0046186,1
RTS0046188,1
RTS0046194,2
RTS0046196,1
RTS0046198,2
RTS0046200,1
RTS0046202,1
RTS0046205,1
RTS0046206,1
RTS0046209,1
RTS0046213,1
RTS0046217,1
RTS0046218,2
RTS0046226,1
RTS0046229,1
RTS0046232,1
RTS0046237,1
RTS0046238,1
RTS0046241,2
RTS0046246,1
RTS0046247,1
RTS0046250,2
RTS0046252,1
RTS0046257,3
RTS0046259,2
RTS0046260,1
RTS0046263,1
RTS0046268,1
RTS0046270,1
RTS0046272,1
RTS0046277,1
RTS0046279,2
RTS0046283,1
RTS0046284,2
RTS0046285,1
RTS0046286,1
RTS0046291,1
RTS0046295,2
RTS0046299,2
RTS0046300,3
RTS0046301,1
RTS0046302,1
RTS0046305,1
RTS0046306,1
RTS0046307,3
RTS0046309,2
RTS0046312,1
RTS0046314,1
RTS0046315,1
RTS0046317,2
RTS0046318,2
RTS0046319,2
RTS0046320,2
RTS0046321,2
RTS0046322,1
RTS0046323,2
RTS0046325,1
RTS0046326,2
RTS0046328,1
RTS0046329,1
RTS0046331,2
RTS0046332,1
RTS0046333,1
RTS0046334,2
RTS0046346,1
RTS0046347,2
RTS0046348,2
RTS0046349,4
RTS0046356,1
RTS0046360,1
RTS0046364,1
RTS0046367,1
RTS0046369,1
RTS0046376,2
RTS0046381,1
RTS0046384,1
RTS0046385,2
RTS0046389,1
RTS0046390,2
RTS0046391,2
RTS0046392,1
RTS0046393,2
RTS0046398,1
RTS0046400,1
RTS0046401,1
RTS0046403,2
RTS0046406,1
RTS0046408,1
RTS0046411,2
RTS0046412,1
RTS0046413,2
RTS0046414,4
RTS0046417,2
RTS0046423,2
RTS0046428,1
RTS0046429,1
RTS0046432,1
RTS0046433,4
RTS0046439,2
RTS0046440,1
RTS0046451,1
RTS0046453,1
RTS0046454,1
RTS0046455,1
RTS0046457,2
RTS0046459,1
RTS0046461,1
RTS0046462,3
RTS0046471,1
RTS0046472,1
RTS0046476,2
RTS0046479,1
RTS0046483,1
RTS0046485,1
RTS0046488,1
RTS0046489,1
RTS0046491,1
RTS0046492,1
RTS0046494,1
RTS0046495,1
RTS0046499,2
RTS0046501,2
RTS0046502,1
RTS0046504,1
RTS0046509,1
RTS0046515,4
RTS0046516,1
RTS0046517,2
RTS0046520,2
RTS0046525,1
RTS0046526,1
RTS0046527,1
RTS0046528,1
RTS0046529,1
RTS0046531,1
RTS0046533,1
RTS0046534,3
RTS0046535,1
RTS0046536,1
RTS0046542,2
RTS0046548,1
RTS0046550,1
RTS0046553,2
RTS0046556,3
RTS0046557,1
RTS0046558,1
RTS0046560,2
RTS0046565,1
RTS0046566,1
RTS0046572,1
RTS0046573,1
RTS0046574,1
RTS0046575,3
RTS0046580,3
RTS0046585,2
RTS0046587,2
RTS0046592,1
RTS0046593,1
RTS0046595,2
RTS0046596,1
RTS0046599,1
RTS0046601,2
RTS0046609,1
RTS0046612,1
RTS0046615,1
RTS0046616,1
RTS0046617,1
RTS0046618,1
RTS0046619,1
RTS0046620,2
RTS0046623,1
RTS0046625,1
RTS0046626,1
RTS0046628,1
RTS0046630,2
RTS0046631,1
RTS0046635,1
RTS0046636,1
RTS0046637,1
RTS0046638,1
RTS0046648,1
RTS0046653,1
RTS0046654,1
RTS0046662,3
RTS0046665,2
RTS0046667,3
RTS0046668,1
RTS0046669,1
RTS0046670,3
RTS0046671,1
RTS0046673,1
RTS0046678,1
RTS0046685,1
RTS0046688,4
RTS0046690,1
RTS0046692,1
RTS0046693,1
RTS0046695,1
RTS0046697,1
RTS0046704,1
RTS0046705,1
RTS0046706,1
RTS0046707,2
RTS0046708,1
RTS0046711,1
RTS0046724,1
RTS0046727,1
RTS0046728,1
RTS0046730,3
RTS0046734,1
RTS0046737,1
RTS0046740,2
RTS0046741,1
RTS0046742,2
RTS0046745,1
RTS0046746,1
RTS0046748,3
RTS0046749,1
RTS0046750,2
RTS0046753,1
RTS0046754,1
RTS0046761,1
RTS0046763,1
RTS0046765,2
RTS0046767,1
RTS0046768,1
RTS0046769,1
RTS0046770,3
RTS0046771,1
RTS0046772,1
RTS0046773,1
RTS0046777,1
RTS0046780,1
RTS0046790,1
RTS0046792,2
RTS0046793,1
RTS0046794,1
RTS0046799,1
RTS0046801,1
RTS0046802,1
RTS0046804,2
RTS0046806,2
RTS0046812,1
RTS0046814,1
RTS0046817,1
RTS0046818,2
RTS0046819,1
RTS0046823,1
RTS0046824,1
RTS0046829,1
RTS0046835,2
RTS0046836,2
RTS0046840,2
RTS0046842,1
RTS0046843,1
RTS0046849,1
RTS0046853,1
RTS0046856,1
RTS0046858,1
RTS0046860,1
RTS0046866,1
RTS0046867,1
RTS0046870,1
RTS0046872,2
RTS0046873,2
RTS0046874,1
RTS0046877,1
RTS0046880,1
RTS0046881,1
RTS0046882,1
RTS0046887,1
RTS0046889,1
RTS0046893,1
RTS0046897,1
RTS0046902,2
RTS0046904,1
RTS0046905,1
RTS0046906,3
RTS0046907,1
RTS0046908,2
RTS0046909,1
RTS0046910,1
RTS0046911,1
RTS0046912,2
RTS0046916,2
RTS0046918,3
RTS0046919,6
RTS0046920,2
RTS0046921,1
RTS0046922,1
RTS0046924,1
RTS0046926,1
RTS0046927,1
RTS0046928,1
RTS0046930,1
RTS0046931,1
RTS0046933,5
RTS0046935,1
RTS0046937,1
RTS0046940,1
RTS0046941,1
RTS0046946,1
RTS0046948,1
RTS0046954,2
RTS0046957,1
RTS0046962,11
RTS0046963,1
RTS0046965,1
RTS0046967,1
RTS0047057,1
RTS0047061,1
RTS0047062,2
RTS0047063,2
RTS0047065,3
RTS0047066,2
RTS0047067,1
RTS0047068,1
RTS0047069,2
RTS0047071,2
RTS0047072,2
RTS0047076,2
RTS0047077,2
RTS0047080,1
RTS0047083,1
RTS0047084,3
RTS0047086,1
RTS0047088,2
RTS0047095,1
RTS0047096,1
RTS0047098,1
RTS0047099,2
RTS0047100,1
RTS0047103,1
RTS0047105,1
RTS0047106,1
RTS0047110,1
RTS0047111,1
RTS0047112,1
RTS0047114,1
RTS0047118,1
RTS0047122,1
RTS0047124,2
RTS0047125,3
RTS0047128,1
RTS0047132,1
RTS0047133,2
RTS0047136,1
RTS0047138,1
RTS0047141,2
RTS0047143,1
RTS0047144,1
RTS0047145,1
RTS0047146,1
RTS0047147,1
RTS0047150,1
RTS0047152,2
RTS0047154,3
RTS0047156,2
RTS0047159,1
RTS0047160,1
RTS0047165,2
RTS0047167,1
RTS0047168,1
RTS0047172,1
RTS0047174,2
RTS0047176,1
RTS0047177,1
RTS0047180,1
RTS0047185,1
RTS0047186,1
RTS0047187,1
RTS0047190,1
RTS0047196,1
RTS0047197,1
RTS0047198,2
RTS0047199,1
RTS0047203,1
RTS0047206,1
RTS0047207,1
RTS0047208,1
RTS0047209,2
RTS0047210,2
RTS0047211,3
RTS0047213,1
RTS0047215,1
RTS0047216,2
RTS0047218,2
RTS0047219,1
RTS0047222,1
RTS0047223,4
RTS0047225,2
RTS0047226,1
RTS0047229,1
RTS0047231,1
RTS0047232,1
RTS0047233,1
RTS0047236,1
RTS0047237,2
RTS0047241,1
RTS0047243,1
RTS0047248,1
RTS0047250,3
RTS0047253,1
RTS0047254,2
RTS0047255,1
RTS0047257,1
RTS0047260,1
RTS0047261,1
RTS0047267,1
RTS0047268,1
RTS0047270,3
RTS0047276,1
RTS0047277,2
RTS0047280,1
RTS0047283,2
RTS0047292,1
RTS0047293,1
RTS0047298,1
RTS0047304,2
RTS0047305,1
RTS0047306,2
RTS0047307,1
RTS0047308,1
RTS0047310,1
RTS0047311,1
RTS0047313,1
RTS0047315,2
RTS0047317,2
RTS0047327,1
RTS0047328,1
RTS0047331,2
RTS0047333,2
RTS0047335,1
RTS0047336,1
RTS0047337,1
RTS0047339,1
RTS0047341,1
RTS0047343,2
RTS0047344,2
RTS0047345,2
RTS0047346,1
RTS0047348,2
RTS0047350,1
RTS0047351,3
RTS0047352,2
RTS0047354,1
RTS0047357,1
RTS0047359,1
RTS0047362,1
RTS0047364,2
RTS0047366,1
RTS0047367,1
RTS0047369,2
RTS0047370,1
RTS0047373,4
RTS0047375,2
RTS0047376,4
RTS0047379,1
RTS0047380,2
RTS0047384,1
RTS0047385,1
RTS0047387,3
RTS0047388,1
RTS0047391,1
RTS0047393,1
RTS0047395,2
RTS0047397,2
RTS0047400,1
RTS0047401,1
RTS0047404,1
RTS0047405,1
RTS0047411,2
RTS0047413,2
RTS0047415,1
RTS0047420,2
RTS0047425,1
RTS0047426,1
RTS0047427,1
RTS0047430,2
RTS0047431,1
RTS0047433,1
RTS0047434,1
RTS0047435,1
RTS0047439,1
RTS0047452,1
RTS0047458,1
RTS0047461,1
RTS0047463,1
RTS0047464,1
RTS0047465,2
RTS0047466,1
RTS0047467,1
RTS0047469,1
RTS0047471,1
RTS0047472,1
RTS0047481,1
RTS0047485,2
RTS0047486,3
RTS0047489,1
RTS0047491,1
RTS0047495,1
RTS0047496,1
RTS0047498,1
RTS0047500,1
RTS0047502,1
RTS0047504,1
RTS0047506,2
RTS0047508,1
RTS0047510,4
RTS0047511,1
RTS0047512,1
RTS0047513,2
RTS0047517,1
RTS0047522,1
RTS0047523,1
RTS0047530,1
RTS0047531,1
RTS0047536,1
RTS0047537,1
RTS0047538,1
RTS0047540,2
RTS0047541,4
RTS0047543,1
RTS0047544,1
RTS0047545,2
RTS0047546,2
RTS0047551,3
RTS0047552,1
RTS0047553,2
RTS0047562,1
RTS0047565,1
RTS0047566,1
RTS0047571,2
RTS0047572,1
RTS0047581,1
RTS0047582,2
RTS0047585,1
RTS0047588,1
RTS0047591,1
RTS0047593,2
RTS0047597,1
RTS0047599,1
RTS0047601,2
RTS0047602,4
RTS0047604,2
RTS0047606,1
RTS0047617,1
RTS0047618,2
RTS0047619,1
RTS0047625,1
RTS0047628,1
RTS0047629,3
RTS0047634,1
RTS0047636,2
RTS0047637,1
RTS0047638,1
RTS0047639,2
RTS0047640,1
RTS0047649,1
RTS0047652,2
RTS0047656,1
RTS0047661,2
RTS0047663,2
RTS0047664,1
RTS0047666,1
RTS0047667,4
RTS0047668,1
RTS0047675,1
RTS0047676,1
RTS0047677,1
RTS0047678,1
RTS0047680,2
RTS0047682,2
RTS0047684,1
RTS0047689,3
RTS0047691,1
RTS0047693,1
RTS0047695,1
RTS0047699,1
RTS0047701,1
RTS0047703,3
RTS0047705,2
RTS0047706,1
RTS0047707,1
RTS0047709,5
RTS0047710,1
RTS0047718,2
RTS0047720,1
RTS0047721,1
RTS0047722,1
RTS0047723,1
RTS0047725,1
RTS0047727,1
RTS0047732,1
RTS0047733,3
RTS0047734,1
RTS0047739,1
RTS0047740,1
RTS0047741,1
RTS0047746,3
RTS0047747,1
RTS0047748,1
RTS0047750,1
RTS0047758,1
RTS0047762,1
RTS0047765,1
RTS0047766,2
RTS0047773,2
RTS0047774,2
RTS0047782,5
RTS0047783,1
RTS0047784,3
RTS0047785,1
RTS0047787,2
RTS0047788,3
RTS0047790,1
RTS0047791,1
RTS0047793,1
RTS0047795,1
RTS0047799,1
RTS0047801,1
RTS0047802,3
RTS0047803,2
RTS0047804,1
RTS0047805,1
RTS0047807,1
RTS0047808,3
RTS0047809,1
RTS0047810,2
RTS0047811,2
RTS0047816,1
RTS0047818,1
RTS0047822,1
RTS0047823,1
RTS0047829,1
RTS0047833,1
RTS0047835,1
RTS0047837,1
RTS0047838,2
RTS0047839,3
RTS0047840,2
RTS0047847,1
RTS0047849,1
RTS0047850,2
RTS0047851,1
RTS0047852,2
RTS0047857,3
RTS0047858,1
RTS0047869,1
RTS0047870,1
RTS0047871,1
RTS0047873,2
RTS0047874,1
RTS0047877,1
RTS0047881,1
RTS0047882,1
RTS0047883,1
RTS0047884,2
RTS0047885,1
RTS0047890,2
RTS0047894,1
RTS0047896,1
RTS0047898,1
RTS0047900,1
RTS0047902,1
RTS0047906,2
RTS0047907,1
RTS0047908,2
RTS0047912,2
RTS0047914,1
RTS0047915,1
RTS0047916,1
RTS0047917,1
RTS0047925,1
RTS0047927,1
RTS0047931,1
RTS0047933,2
RTS0047936,1
RTS0047939,3
RTS0047941,1
RTS0047942,1
RTS0047944,1
RTS0047947,1
RTS0047952,2
RTS0047958,1
RTS0047959,2
RTS0047960,1
RTS0047963,1
RTS0047965,2
RTS0047967,1
RTS0047969,1
RTS0047972,2
RTS0047976,2
RTS0047978,2
RTS0047979,1
RTS0047982,1
RTS0047985,1
RTS0047986,1
RTS0047988,2
RTS0047991,1
RTS0047995,1
RTS0047996,1
RTS0048000,1
RTS0048001,2
RTS0048003,1
RTS0048012,1
RTS0048013,1
RTS0048015,1
RTS0048016,1
RTS0048020,1
RTS0048021,1
RTS0048024,1
RTS0048027,2
RTS0048029,2
RTS0048032,1
RTS0048033,1
RTS0048034,1
RTS0048038,1
RTS0048042,2
RTS0048044,1
RTS0048045,1
RTS0048049,2
RTS0048051,1
RTS0048054,2
RTS0048056,3
RTS0048059,1
RTS0048060,2
RTS0048061,1
RTS0048064,1
RTS0048065,1
RTS0048066,1
RTS0048067,1
RTS0048068,1
RTS0048069,1
RTS0048071,1
RTS0048072,2
RTS0048074,1
RTS0048076,3
RTS0048079,1
RTS0048082,2
RTS0048086,1
RTS0048087,1
RTS0048090,1
RTS0048092,1
RTS0048093,1
RTS0048094,1
RTS0048096,1
RTS0048098,8
RTS0048099,6
RTS0048100,6
RTS0048101,2
RTS0048102,2
RTS0048105,2
RTS0048106,2
RTS0048107,4
RTS0048110,3
RTS0048126,1
RTS0048130,2
RTS0048132,1
RTS0048133,3
RTS0048134,1
RTS0048135,1
RTS0048141,1
RTS0048142,2
RTS0048144,1
RTS0048148,2
RTS0048150,2
RTS0048153,2
RTS0048156,1
RTS0048159,1
RTS0048160,13
RTS0048161,34
RTS0048163,1
RTS0048164,1
RTS0048165,1
RTS0048166,1
RTS0048167,1
RTS0048171,1
RTS0048175,2
RTS0048179,1
RTS0048185,3
RTS0048186,1
RTS0048188,1
RTS0048189,2
RTS0048190,2
RTS0048195,2
RTS0048198,1
RTS0048203,1
RTS0048208,3
RTS0048209,1
RTS0048210,2
RTS0048211,4
RTS0048215,2
RTS0048217,1
RTS0048218,1
RTS0048220,1
RTS0048221,1
RTS0048222,1
RTS0048227,2
RTS0048232,2
RTS0048236,1
RTS0048237,1
RTS0048239,1
RTS0048241,1
RTS0048242,2
RTS0048246,1
RTS0049344,1
RTS0049345,1
RTS0049347,2
RTS0049350,1
RTS0049352,1
RTS0049353,1
RTS0049356,1
RTS0049359,2
RTS0049360,1
RTS0049361,1
RTS0049362,2
RTS0049366,1
RTS0049367,1
RTS0049368,1
RTS0049369,1
RTS0049371,2
RTS0049373,2
RTS0049375,4
RTS0049376,1
RTS0049377,1
RTS0049379,1
RTS0049380,1
RTS0049381,2
RTS0049382,1
RTS0049383,2
RTS0049385,1
RTS0049387,2
RTS0049388,2
RTS0049389,1
RTS0049390,2
RTS0049391,2
RTS0049392,1
RTS0049393,3
RTS0049394,1
RTS0049395,1
RTS0049396,2
RTS0049397,2
RTS0049398,1
RTS0049399,2
RTS0049400,2
RTS0049403,1
RTS0049404,2
RTS0049406,1
RTS0049407,1
RTS0049409,1
RTS0049417,3
RTS0049418,1
RTS0049420,1
RTS0049421,1
RTS0049422,1
RTS0049424,1
RTS0049425,1
RTS0049426,2
RTS0049429,1
RTS0049432,1
RTS0049434,2
RTS0049435,1
RTS0049436,1
RTS0049437,1
RTS0049438,1
RTS0049444,1
RTS0049446,1
RTS0049447,1
RTS0049452,1
RTS0049453,1
RTS0049462,1
RTS0049465,1
RTS0049475,1
RTS0049476,1
RTS0049478,1
RTS0049479,3
RTS0049480,2
RTS0049481,2
RTS0049482,1
RTS0049485,1
RTS0997080,1
RTS0997083,1
RTS0997085,1
RTS0997088,9
RTS0997089,5
RTS0997093,2
RTS0997102,1
RTS0997112,2
RTS0997113,1
RTS0997117,1
RTS0997124,1
RTS0997126,1
RTS0997127,1
RTS0997129,1
</Code_Summary>
