# Supplementary material for: Spatial meta-transcriptomics reveal associations of intratumor bacteria burden with lung cancer cells showing a distinct oncogenic signature
Source: J Immunother Cancer. 2022 Jul 6;10(7):e004698. doi: 10.1136/jitc-2022-004698 (PMC9260850; doi:10.1136/jitc-2022-004698)
Supplement: Supplementary data [file jitc-2022-004698supp009.zip › DSP-1001660004187-B-C03.dcc]

<Header>
FileVersion,0.02
SoftwareVersion,"GeoMx_NGS_Pipeline_ 2.0.0"
Date,2020-6-15
</Header>

<Scan_Attributes>
ID,DSP-1001660004187-B-C03
Plate_ID,1001660004187
Well,C03
</Scan_Attributes>

<NGS_Processing_Attributes>
SeqSetId,
tamperedIni,No
Raw,3159516
Trimmed,3117919
Stitched,3101281
Aligned,3044969
umiQ30,0.9921
rtsQ30,0.9915
</NGS_Processing_Attributes>


<Code_Summary>
RTS0039454,106
RTS0039455,94
RTS0039456,64
RTS0039457,171
RTS0039458,81
RTS0039459,56
RTS0039460,39
RTS0039461,81
RTS0039462,53
RTS0039463,69
RTS0039464,63
RTS0039465,73
RTS0039466,56
RTS0039467,100
RTS0039468,50
RTS0039469,70
RTS0039470,69
RTS0039471,72
RTS0039472,97
RTS0039473,63
RTS0039474,97
RTS0039475,72
RTS0039476,94
RTS0039477,108
RTS0039478,112
RTS0039479,58
RTS0039480,50
RTS0039481,34
RTS0039482,48
RTS0039483,51
RTS0039484,48
RTS0039485,62
RTS0039486,45
RTS0039487,42
RTS0039488,55
RTS0039489,82
RTS0039490,83
RTS0039491,84
RTS0039492,64
RTS0039493,115
RTS0039494,47
RTS0039495,43
RTS0039496,42
RTS0039497,46
RTS0039498,37
RTS0039499,659
RTS0039500,671
RTS0039501,583
RTS0039502,805
RTS0039503,911
RTS0039504,52
RTS0039505,76
RTS0039506,51
RTS0039507,269
RTS0039508,55
RTS0039509,50
RTS0039510,188
RTS0039511,140
RTS0039512,131
RTS0039513,112
RTS0039514,164
RTS0039515,172
RTS0039516,51
RTS0039517,40
RTS0039518,41
RTS0039519,42
RTS0039520,43
RTS0039521,89
RTS0039522,109
RTS0039523,58
RTS0039524,164
RTS0039525,165
RTS0039526,149
RTS0039527,187
RTS0039528,120
RTS0039529,167
RTS0039530,136
RTS0039531,108
RTS0039532,93
RTS0039533,119
RTS0039534,84
RTS0039535,126
RTS0039536,53
RTS0039537,46
RTS0039538,32
RTS0039539,52
RTS0039540,43
RTS0039541,71
RTS0039542,76
RTS0039543,61
RTS0039544,49
RTS0039545,56
RTS0039546,39
RTS0039547,36
RTS0039548,56
RTS0039549,45
RTS0039550,33
RTS0039551,41
RTS0039552,32
RTS0039553,42
RTS0039554,59
RTS0039555,49
RTS0039556,37
RTS0039557,40
RTS0039558,40
RTS0039559,35
RTS0039560,33
RTS0039561,51
RTS0039562,53
RTS0039563,55
RTS0039564,49
RTS0039565,69
RTS0039566,37
RTS0039567,54
RTS0039568,34
RTS0039569,47
RTS0039570,49
RTS0039571,35
RTS0039572,52
RTS0039573,54
RTS0039574,48
RTS0039575,25
RTS0039576,133
RTS0039577,314
RTS0039578,209
RTS0039579,211
RTS0039580,211
RTS0039581,160
RTS0039582,168
RTS0039583,163
RTS0039584,137
RTS0039585,149
RTS0039586,41
RTS0039587,50
RTS0039588,50
RTS0039589,67
RTS0039590,48
RTS0039591,561
RTS0039592,378
RTS0039593,303
RTS0039594,475
RTS0039595,434
RTS0039596,93
RTS0039597,56
RTS0039598,59
RTS0039599,65
RTS0039600,63
RTS0039601,30
RTS0039602,45
RTS0039603,36
RTS0039604,46
RTS0039605,39
RTS0039606,41
RTS0039607,62
RTS0039608,74
RTS0039609,54
RTS0039610,53
RTS0039611,84
RTS0039612,67
RTS0039613,76
RTS0039614,55
RTS0039615,52
RTS0039616,54
RTS0039617,27
RTS0039619,40
RTS0039620,39
RTS0039621,75
RTS0039622,72
RTS0039623,66
RTS0039624,64
RTS0039625,61
RTS0039626,54
RTS0039627,48
RTS0039628,34
RTS0039629,43
RTS0039630,38
RTS0039631,34
RTS0039632,39
RTS0039633,42
RTS0039634,59
RTS0039635,40
RTS0039636,77
RTS0039637,57
RTS0039638,92
RTS0039639,110
RTS0039640,56
RTS0039641,100
RTS0039642,93
RTS0039643,117
RTS0039644,79
RTS0039645,62
RTS0039646,64
RTS0039647,56
RTS0039648,47
RTS0039649,70
RTS0039650,62
RTS0039651,384
RTS0039652,335
RTS0039653,287
RTS0039654,268
RTS0039655,267
RTS0039656,436
RTS0039657,355
RTS0039658,272
RTS0039659,386
RTS0039660,278
RTS0039661,88
RTS0039662,55
RTS0039663,75
RTS0039664,111
RTS0039665,108
RTS0039666,68
RTS0039667,37
RTS0039668,65
RTS0039669,93
RTS0039670,69
RTS0039671,194
RTS0039672,230
RTS0039673,157
RTS0039674,166
RTS0039675,174
RTS0039676,43
RTS0039677,34
RTS0039678,37
RTS0039679,51
RTS0039680,41
RTS0039681,118
RTS0039682,97
RTS0039683,92
RTS0039684,113
RTS0039685,115
RTS0039686,392
RTS0039687,463
RTS0039688,524
RTS0039689,333
RTS0039690,367
RTS0039691,42
RTS0039692,50
RTS0039693,29
RTS0039694,50
RTS0039695,38
RTS0039696,52
RTS0039697,46
RTS0039698,48
RTS0039699,59
RTS0039700,45
RTS0039701,67
RTS0039702,109
RTS0039703,113
RTS0039704,92
RTS0039705,99
RTS0039706,60
RTS0039707,81
RTS0039708,49
RTS0039709,74
RTS0039710,92
RTS0039711,110
RTS0039712,162
RTS0039713,155
RTS0039714,126
RTS0039715,116
RTS0039716,74
RTS0039717,122
RTS0039718,60
RTS0039719,86
RTS0039720,284
RTS0039721,107
RTS0039722,93
RTS0039723,153
RTS0039724,81
RTS0039725,92
RTS0039726,113
RTS0039727,110
RTS0039728,116
RTS0039729,115
RTS0039730,99
RTS0039731,52
RTS0039732,59
RTS0039733,57
RTS0039734,51
RTS0039735,53
RTS0039736,86
RTS0039737,86
RTS0039738,93
RTS0039739,111
RTS0039740,80
RTS0039741,102
RTS0039742,109
RTS0039743,103
RTS0039744,74
RTS0039745,106
RTS0039746,83
RTS0039747,51
RTS0039749,75
RTS0039750,52
RTS0039751,57
RTS0039752,44
RTS0039753,92
RTS0039754,81
RTS0039755,55
RTS0039756,108
RTS0039757,61
RTS0039758,111
RTS0039759,64
RTS0039760,105
RTS0039761,102
RTS0039762,90
RTS0039763,95
RTS0039764,68
RTS0039765,92
RTS0039766,88
RTS0039767,70
RTS0039768,79
RTS0039769,81
RTS0039770,111
RTS0039771,101
RTS0039772,79
RTS0039773,114
RTS0039774,88
RTS0039775,95
RTS0039776,108
RTS0039777,107
RTS0039778,73
RTS0039779,94
RTS0039780,95
RTS0039781,294
RTS0039782,149
RTS0039783,190
RTS0039784,183
RTS0039785,256
RTS0039786,71
RTS0039787,59
RTS0039788,42
RTS0039789,48
RTS0039790,74
RTS0039791,408
RTS0039792,373
RTS0039793,281
RTS0039794,419
RTS0039795,271
RTS0039796,128
RTS0039797,139
RTS0039798,128
RTS0039799,127
RTS0039800,132
RTS0039801,51
RTS0039802,51
RTS0039803,79
RTS0039804,69
RTS0039805,78
RTS0039806,49
RTS0039807,58
RTS0039808,61
RTS0039809,61
RTS0039810,53
RTS0039811,67
RTS0039812,82
RTS0039813,57
RTS0039814,90
RTS0039815,75
RTS0039816,91
RTS0039817,63
RTS0039818,74
RTS0039819,95
RTS0039820,86
RTS0039821,108
RTS0039822,133
RTS0039823,135
RTS0039824,120
RTS0039825,121
RTS0039826,92
RTS0039827,124
RTS0039828,90
RTS0039829,122
RTS0039830,83
RTS0039831,119
RTS0039832,171
RTS0039833,170
RTS0039834,173
RTS0039835,239
RTS0039836,50
RTS0039838,35
RTS0039839,39
RTS0039840,38
RTS0039841,162
RTS0039842,138
RTS0039843,115
RTS0039844,202
RTS0039845,121
RTS0039846,34
RTS0039847,45
RTS0039848,37
RTS0039849,20
RTS0039850,30
RTS0039851,113
RTS0039852,105
RTS0039853,89
RTS0039854,87
RTS0039855,100
RTS0039856,47
RTS0039857,49
RTS0039858,37
RTS0039859,46
RTS0039860,38
RTS0039861,40
RTS0039862,51
RTS0039863,40
RTS0039864,64
RTS0039865,44
RTS0039866,120
RTS0039867,178
RTS0039868,86
RTS0039869,135
RTS0039870,146
RTS0039871,45
RTS0039872,39
RTS0039873,52
RTS0039874,29
RTS0039875,48
RTS0039876,37
RTS0039877,48
RTS0039878,42
RTS0039879,56
RTS0039880,42
RTS0039881,45
RTS0039882,26
RTS0039883,33
RTS0039884,46
RTS0039885,49
RTS0039886,58
RTS0039887,52
RTS0039888,65
RTS0039890,57
RTS0039891,95
RTS0039892,70
RTS0039893,74
RTS0039894,48
RTS0039895,73
RTS0039896,50
RTS0039897,62
RTS0039898,91
RTS0039899,72
RTS0039900,90
RTS0039901,40
RTS0039902,48
RTS0039903,41
RTS0039904,52
RTS0039905,53
RTS0039906,50
RTS0039907,47
RTS0039908,31
RTS0039909,39
RTS0039910,48
RTS0039911,32
RTS0039912,51
RTS0039913,41
RTS0039914,40
RTS0039915,50
RTS0039916,38
RTS0039917,36
RTS0039918,52
RTS0039919,53
RTS0039920,27
RTS0039921,52
RTS0039922,45
RTS0039923,32
RTS0039924,53
RTS0039925,44
RTS0039926,210
RTS0039927,211
RTS0039928,211
RTS0039929,165
RTS0039930,271
RTS0039931,53
RTS0039932,65
RTS0039933,51
RTS0039934,63
RTS0039935,67
RTS0039936,35
RTS0039937,52
RTS0039938,58
RTS0039939,37
RTS0039940,37
RTS0039941,30
RTS0039942,37
RTS0039943,35
RTS0039944,39
RTS0039945,40
RTS0039946,174
RTS0039947,228
RTS0039948,252
RTS0039949,217
RTS0039950,232
RTS0039951,108
RTS0039952,91
RTS0039953,81
RTS0039954,70
RTS0039955,85
RTS0039956,191
RTS0039957,174
RTS0039958,218
RTS0039959,200
RTS0039960,255
RTS0039961,30
RTS0039962,52
RTS0039963,37
RTS0039964,61
RTS0039965,46
RTS0039966,41
RTS0039967,45
RTS0039968,48
RTS0039969,64
RTS0039970,41
RTS0039971,50
RTS0039972,32
RTS0039973,41
RTS0039974,55
RTS0039975,44
RTS0039976,54
RTS0039977,47
RTS0039978,45
RTS0039979,41
RTS0039980,32
RTS0039981,90
RTS0039982,106
RTS0039983,125
RTS0039984,88
RTS0039985,125
RTS0039986,145
RTS0039987,106
RTS0039988,136
RTS0039989,95
RTS0039990,112
RTS0039991,95
RTS0039992,115
RTS0039993,133
RTS0039994,82
RTS0039995,133
RTS0039996,1537
RTS0039997,1153
RTS0039998,1135
RTS0039999,1441
RTS0040000,1332
RTS0040001,48
RTS0040002,40
RTS0040003,53
RTS0040004,47
RTS0040005,46
RTS0040006,643
RTS0040007,679
RTS0040008,429
RTS0040009,710
RTS0040010,700
RTS0040011,84
RTS0040012,86
RTS0040013,82
RTS0040014,81
RTS0040015,63
RTS0040016,39
RTS0040017,50
RTS0040018,42
RTS0040019,54
RTS0040020,45
RTS0040021,43
RTS0040022,47
RTS0040023,67
RTS0040024,42
RTS0040025,44
RTS0040026,65
RTS0040027,78
RTS0040028,80
RTS0040029,78
RTS0040030,75
RTS0040031,42
RTS0040032,50
RTS0040033,42
RTS0040034,56
RTS0040035,37
RTS0040036,59
RTS0040037,43
RTS0040038,47
RTS0040039,35
RTS0040040,46
RTS0040041,39
RTS0040042,40
RTS0040043,54
RTS0040044,41
RTS0040045,43
RTS0040046,44
RTS0040047,36
RTS0040048,54
RTS0040049,49
RTS0040050,32
RTS0040051,117
RTS0040052,65
RTS0040053,101
RTS0040054,77
RTS0040055,72
RTS0040056,45
RTS0040057,40
RTS0040058,40
RTS0040059,45
RTS0040060,44
RTS0040061,46
RTS0040062,41
RTS0040063,30
RTS0040064,61
RTS0040065,47
RTS0040066,54
RTS0040067,37
RTS0040068,67
RTS0040069,42
RTS0040070,53
RTS0040071,45
RTS0040072,51
RTS0040073,60
RTS0040074,58
RTS0040075,45
RTS0040076,312
RTS0040077,523
RTS0040078,204
RTS0040079,296
RTS0040080,352
RTS0040081,46
RTS0040082,45
RTS0040083,35
RTS0040084,42
RTS0040085,50
RTS0040086,29
RTS0040087,40
RTS0040088,50
RTS0040089,42
RTS0040090,48
RTS0040091,35
RTS0040092,30
RTS0040093,43
RTS0040094,41
RTS0040095,38
RTS0040096,55
RTS0040097,43
RTS0040098,26
RTS0040099,51
RTS0040100,65
RTS0040101,49
RTS0040102,63
RTS0040103,47
RTS0040104,42
RTS0040105,31
RTS0040106,59
RTS0040107,45
RTS0040108,58
RTS0040109,56
RTS0040110,58
RTS0040111,30
RTS0040112,61
RTS0040113,32
RTS0040114,25
RTS0040115,58
RTS0040116,736
RTS0040117,550
RTS0040118,430
RTS0040119,522
RTS0040120,547
RTS0040121,58
RTS0040122,58
RTS0040123,50
RTS0040124,57
RTS0040125,46
RTS0040126,89
RTS0040127,116
RTS0040128,84
RTS0040129,102
RTS0040130,78
RTS0040131,56
RTS0040132,32
RTS0040133,40
RTS0040134,29
RTS0040135,40
RTS0040136,40
RTS0040137,49
RTS0040138,70
RTS0040139,51
RTS0040140,68
RTS0040141,71
RTS0040142,107
RTS0040143,79
RTS0040144,77
RTS0040145,90
RTS0040146,103
RTS0040147,119
RTS0040148,98
RTS0040149,116
RTS0040150,86
RTS0040151,75
RTS0040152,75
RTS0040153,73
RTS0040154,70
RTS0040155,58
RTS0040156,72
RTS0040157,57
RTS0040158,65
RTS0040159,85
RTS0040160,74
RTS0040161,49
RTS0040162,35
RTS0040163,44
RTS0040164,46
RTS0040165,35
RTS0040166,34
RTS0040167,47
RTS0040168,46
RTS0040169,57
RTS0040170,53
RTS0040171,17
RTS0040172,48
RTS0040173,40
RTS0040174,31
RTS0040175,44
RTS0040176,24
RTS0040177,43
RTS0040178,30
RTS0040179,24
RTS0040180,46
RTS0040181,46
RTS0040182,42
RTS0040183,30
RTS0040184,40
RTS0040185,30
RTS0040186,52
RTS0040187,37
RTS0040188,31
RTS0040189,51
RTS0040190,47
RTS0040191,49
RTS0040192,39
RTS0040193,48
RTS0040194,64
RTS0040195,55
RTS0040196,60
RTS0040197,25
RTS0040198,24
RTS0040199,55
RTS0040200,33
RTS0040201,142
RTS0040202,131
RTS0040203,139
RTS0040204,109
RTS0040205,143
RTS0040206,196
RTS0040207,79
RTS0040208,175
RTS0040209,230
RTS0040210,273
RTS0040211,56
RTS0040212,39
RTS0040213,34
RTS0040214,52
RTS0040215,56
RTS0040216,28
RTS0040217,35
RTS0040218,45
RTS0040219,50
RTS0040220,41
RTS0040221,36
RTS0040222,31
RTS0040223,38
RTS0040224,25
RTS0040225,46
RTS0040226,55
RTS0040227,23
RTS0040228,33
RTS0040229,41
RTS0040230,45
RTS0040231,31
RTS0040232,45
RTS0040233,35
RTS0040234,47
RTS0040235,43
RTS0040236,40
RTS0040237,46
RTS0040238,46
RTS0040239,42
RTS0040240,55
RTS0040241,43
RTS0040242,51
RTS0040243,63
RTS0040244,47
RTS0040245,45
RTS0040246,42
RTS0040247,56
RTS0040248,55
RTS0040249,59
RTS0040250,33
RTS0040251,34
RTS0040252,40
RTS0040253,36
RTS0040254,44
RTS0040255,42
RTS0040256,40
RTS0040257,28
RTS0040258,51
RTS0040259,42
RTS0040260,59
RTS0040261,48
RTS0040262,68
RTS0040263,69
RTS0040264,76
RTS0040265,51
RTS0040266,38
RTS0040267,40
RTS0040268,35
RTS0040269,38
RTS0040270,61
RTS0040271,57
RTS0040272,56
RTS0040273,36
RTS0040274,58
RTS0040275,48
RTS0040276,177
RTS0040277,306
RTS0040278,408
RTS0040279,365
RTS0040280,317
RTS0040281,37
RTS0040282,34
RTS0040283,46
RTS0040284,36
RTS0040285,54
RTS0040286,48
RTS0040287,50
RTS0040288,60
RTS0040289,60
RTS0040290,70
RTS0040291,30
RTS0040292,33
RTS0040293,32
RTS0040294,44
RTS0040295,43
RTS0040296,36
RTS0040297,41
RTS0040298,31
RTS0040299,33
RTS0040300,28
RTS0040301,30
RTS0040302,35
RTS0040303,43
RTS0040304,33
RTS0040305,40
RTS0040306,47
RTS0040307,39
RTS0040308,44
RTS0040309,53
RTS0040310,39
RTS0040311,51
RTS0040312,83
RTS0040313,60
RTS0040314,65
RTS0040315,46
RTS0040316,47
RTS0040317,62
RTS0040318,46
RTS0040319,68
RTS0040320,58
RTS0040321,49
RTS0040322,45
RTS0040323,58
RTS0040324,61
RTS0040325,29
RTS0040326,534
RTS0040327,335
RTS0040328,979
RTS0040329,1123
RTS0040330,739
RTS0040331,49
RTS0040332,54
RTS0040333,47
RTS0040334,42
RTS0040335,42
RTS0040336,37
RTS0040337,52
RTS0040338,29
RTS0040339,24
RTS0040340,35
RTS0040341,47
RTS0040342,38
RTS0040343,38
RTS0040344,56
RTS0040345,58
RTS0040346,42
RTS0040347,52
RTS0040348,33
RTS0040349,71
RTS0040350,56
RTS0040351,52
RTS0040352,50
RTS0040353,51
RTS0040354,42
RTS0040355,28
RTS0040356,63
RTS0040357,61
RTS0040358,50
RTS0040359,51
RTS0040360,67
RTS0040361,48
RTS0040363,31
RTS0040364,56
RTS0040365,59
RTS0040366,88
RTS0040367,68
RTS0040368,95
RTS0040369,60
RTS0040370,72
RTS0040371,100
RTS0040372,111
RTS0040373,99
RTS0040374,77
RTS0040375,78
RTS0040376,67
RTS0040377,63
RTS0040378,64
RTS0040379,80
RTS0040380,60
RTS0040381,31
RTS0040382,48
RTS0040383,36
RTS0040384,43
RTS0040385,27
RTS0040386,66
RTS0040387,51
RTS0040388,47
RTS0040389,43
RTS0040390,52
RTS0040391,71
RTS0040392,62
RTS0040393,50
RTS0040394,34
RTS0040395,55
RTS0040396,71
RTS0040397,68
RTS0040398,52
RTS0040399,74
RTS0040400,56
RTS0040401,358
RTS0040402,458
RTS0040403,317
RTS0040404,409
RTS0040405,138
RTS0040406,306
RTS0040407,318
RTS0040408,316
RTS0040409,256
RTS0040410,355
RTS0040411,46
RTS0040412,40
RTS0040413,54
RTS0040414,62
RTS0040415,48
RTS0040416,1566
RTS0040417,977
RTS0040418,805
RTS0040419,1349
RTS0040420,1533
RTS0040421,37
RTS0040422,60
RTS0040423,56
RTS0040424,44
RTS0040425,47
RTS0040426,36
RTS0040428,45
RTS0040429,45
RTS0040430,44
RTS0040431,45
RTS0040432,30
RTS0040433,33
RTS0040434,40
RTS0040435,39
RTS0040436,857
RTS0040437,1260
RTS0040438,1690
RTS0040439,1311
RTS0040440,1483
RTS0040441,76
RTS0040442,58
RTS0040443,74
RTS0040444,74
RTS0040445,61
RTS0040446,53
RTS0040447,48
RTS0040448,56
RTS0040449,39
RTS0040450,35
RTS0040451,337
RTS0040452,470
RTS0040453,432
RTS0040454,303
RTS0040455,798
RTS0040456,46
RTS0040457,50
RTS0040458,30
RTS0040459,48
RTS0040460,34
RTS0040461,45
RTS0040462,44
RTS0040463,50
RTS0040464,45
RTS0040465,39
RTS0040466,69
RTS0040467,39
RTS0040468,67
RTS0040469,70
RTS0040470,61
RTS0040471,54
RTS0040472,42
RTS0040473,33
RTS0040474,44
RTS0040475,33
RTS0040476,40
RTS0040477,44
RTS0040478,36
RTS0040479,34
RTS0040480,39
RTS0040481,137
RTS0040482,162
RTS0040483,115
RTS0040484,193
RTS0040485,151
RTS0040486,54
RTS0040487,37
RTS0040488,36
RTS0040489,36
RTS0040490,42
RTS0040491,34
RTS0040492,57
RTS0040493,40
RTS0040494,50
RTS0040495,36
RTS0040496,186
RTS0040497,171
RTS0040498,190
RTS0040499,138
RTS0040500,182
RTS0040501,60
RTS0040502,32
RTS0040503,41
RTS0040504,43
RTS0040505,39
RTS0040506,44
RTS0040507,36
RTS0040508,39
RTS0040509,25
RTS0040510,27
RTS0040511,49
RTS0040512,42
RTS0040513,45
RTS0040514,41
RTS0040515,44
RTS0040516,29
RTS0040517,37
RTS0040518,36
RTS0040519,31
RTS0040520,38
RTS0040521,28
RTS0040522,45
RTS0040523,46
RTS0040524,44
RTS0040525,39
RTS0040526,71
RTS0040527,56
RTS0040528,68
RTS0040529,66
RTS0040530,60
RTS0040531,74
RTS0040532,155
RTS0040533,103
RTS0040534,104
RTS0040535,75
RTS0040536,80
RTS0040537,178
RTS0040538,126
RTS0040539,103
RTS0040540,118
RTS0040541,37
RTS0040542,32
RTS0040543,73
RTS0040544,47
RTS0040545,42
RTS0040546,33
RTS0040547,30
RTS0040548,29
RTS0040549,46
RTS0040550,33
RTS0040551,52
RTS0040552,61
RTS0040553,105
RTS0040554,72
RTS0040555,64
RTS0040556,39
RTS0040557,36
RTS0040558,29
RTS0040559,35
RTS0040560,47
RTS0040561,42
RTS0040562,27
RTS0040563,37
RTS0040564,44
RTS0040565,41
RTS0040566,47
RTS0040567,60
RTS0040568,48
RTS0040569,58
RTS0040570,54
RTS0040571,95
RTS0040572,64
RTS0040573,110
RTS0040574,117
RTS0040575,68
RTS0040576,166
RTS0040577,128
RTS0040578,156
RTS0040579,125
RTS0040580,227
RTS0040581,45
RTS0040582,68
RTS0040583,53
RTS0040584,47
RTS0040585,72
RTS0040586,52
RTS0040587,34
RTS0040588,59
RTS0040589,32
RTS0040590,49
RTS0040591,47
RTS0040592,50
RTS0040593,19
RTS0040594,38
RTS0040595,58
RTS0040596,69
RTS0040597,102
RTS0040598,41
RTS0040599,56
RTS0040600,98
RTS0040601,38
RTS0040602,41
RTS0040603,58
RTS0040604,59
RTS0040605,38
RTS0040606,38
RTS0040607,49
RTS0040608,48
RTS0040609,32
RTS0040610,46
RTS0040611,62
RTS0040612,50
RTS0040613,43
RTS0040614,71
RTS0040615,47
RTS0040616,35
RTS0040617,44
RTS0040618,33
RTS0040619,56
RTS0040620,47
RTS0040621,53
RTS0040622,40
RTS0040623,44
RTS0040624,48
RTS0040625,46
RTS0040626,49
RTS0040627,33
RTS0040628,47
RTS0040629,57
RTS0040630,39
RTS0040631,115
RTS0040632,65
RTS0040633,99
RTS0040634,100
RTS0040635,86
RTS0040636,45
RTS0040637,47
RTS0040638,33
RTS0040639,32
RTS0040640,39
RTS0040641,1104
RTS0040642,1583
RTS0040643,1261
RTS0040644,1879
RTS0040645,2298
RTS0040646,87
RTS0040647,56
RTS0040648,106
RTS0040649,98
RTS0040650,48
RTS0040651,123
RTS0040652,53
RTS0040653,82
RTS0040654,102
RTS0040655,101
RTS0040656,111
RTS0040657,113
RTS0040658,83
RTS0040659,97
RTS0040660,75
RTS0040661,35
RTS0040662,34
RTS0040663,36
RTS0040664,43
RTS0040665,30
RTS0040666,67
RTS0040667,42
RTS0040668,25
RTS0040669,39
RTS0040670,37
RTS0040671,38
RTS0040672,39
RTS0040673,46
RTS0040674,58
RTS0040675,53
RTS0040676,150
RTS0040677,100
RTS0040678,223
RTS0040679,102
RTS0040680,314
RTS0040681,111
RTS0040682,81
RTS0040683,85
RTS0040684,122
RTS0040685,92
RTS0040686,30
RTS0040687,44
RTS0040688,28
RTS0040689,39
RTS0040690,45
RTS0040691,49
RTS0040692,58
RTS0040693,78
RTS0040694,67
RTS0040695,72
RTS0040696,51
RTS0040697,38
RTS0040698,33
RTS0040699,40
RTS0040700,32
RTS0040701,79
RTS0040702,91
RTS0040703,74
RTS0040704,97
RTS0040705,129
RTS0040706,81
RTS0040707,114
RTS0040708,60
RTS0040709,79
RTS0040710,123
RTS0040711,65
RTS0040712,42
RTS0040713,105
RTS0040714,85
RTS0040715,64
RTS0040716,70
RTS0040717,78
RTS0040718,53
RTS0040719,104
RTS0040720,85
RTS0040721,31
RTS0040722,37
RTS0040723,57
RTS0040724,46
RTS0040725,48
RTS0040726,63
RTS0040727,113
RTS0040728,81
RTS0040729,83
RTS0040730,78
RTS0040731,56
RTS0040732,45
RTS0040733,34
RTS0040734,51
RTS0040735,58
RTS0040736,104
RTS0040737,106
RTS0040738,94
RTS0040739,78
RTS0040740,114
RTS0040741,29
RTS0040742,37
RTS0040743,44
RTS0040744,40
RTS0040745,39
RTS0040746,137
RTS0040747,114
RTS0040748,86
RTS0040749,127
RTS0040750,132
RTS0040751,57
RTS0040752,92
RTS0040753,68
RTS0040754,45
RTS0040755,42
RTS0040756,49
RTS0040757,53
RTS0040758,47
RTS0040759,45
RTS0040760,54
RTS0040761,158
RTS0040762,145
RTS0040763,116
RTS0040764,101
RTS0040765,139
RTS0040766,41
RTS0040767,42
RTS0040768,48
RTS0040769,45
RTS0040770,37
RTS0040771,40
RTS0040772,45
RTS0040773,52
RTS0040774,54
RTS0040775,61
RTS0040776,146
RTS0040777,266
RTS0040778,297
RTS0040779,305
RTS0040780,294
RTS0040781,113
RTS0040782,130
RTS0040783,64
RTS0040784,98
RTS0040785,101
RTS0040786,29
RTS0040787,40
RTS0040788,30
RTS0040789,35
RTS0040790,39
RTS0040791,62
RTS0040792,67
RTS0040793,58
RTS0040794,52
RTS0040795,45
RTS0040796,63
RTS0040797,55
RTS0040798,52
RTS0040799,49
RTS0040800,34
RTS0040801,260
RTS0040802,209
RTS0040803,214
RTS0040804,137
RTS0040805,142
RTS0040806,43
RTS0040807,41
RTS0040808,36
RTS0040809,45
RTS0040810,38
RTS0040811,55
RTS0040812,36
RTS0040813,38
RTS0040814,36
RTS0040815,47
RTS0040816,44
RTS0040817,47
RTS0040818,67
RTS0040819,68
RTS0040820,79
RTS0040821,55
RTS0040822,54
RTS0040823,43
RTS0040824,32
RTS0040825,39
RTS0040826,201
RTS0040827,141
RTS0040828,154
RTS0040830,120
RTS0040831,49
RTS0040832,44
RTS0040833,57
RTS0040834,41
RTS0040836,2454
RTS0040837,1646
RTS0040838,1975
RTS0040839,2209
RTS0040840,1455
RTS0040841,207
RTS0040842,215
RTS0040843,273
RTS0040844,193
RTS0040845,255
RTS0040846,58
RTS0040847,48
RTS0040848,48
RTS0040849,40
RTS0040850,71
RTS0040851,108
RTS0040852,73
RTS0040853,85
RTS0040854,91
RTS0040855,91
RTS0040856,55
RTS0040857,45
RTS0040858,45
RTS0040859,33
RTS0040860,46
RTS0040861,47
RTS0040862,50
RTS0040863,38
RTS0040864,52
RTS0040865,47
RTS0040866,37
RTS0040867,43
RTS0040868,58
RTS0040869,54
RTS0040870,44
RTS0040871,109
RTS0040872,137
RTS0040873,160
RTS0040874,182
RTS0040875,132
RTS0040876,33
RTS0040877,54
RTS0040878,35
RTS0040879,48
RTS0040880,42
RTS0040881,51
RTS0040882,42
RTS0040883,33
RTS0040884,46
RTS0040885,49
RTS0040886,70
RTS0040887,70
RTS0040888,89
RTS0040889,62
RTS0040890,69
RTS0040891,55
RTS0040892,38
RTS0040893,21
RTS0040894,46
RTS0040895,54
RTS0040896,42
RTS0040897,60
RTS0040898,46
RTS0040899,56
RTS0040900,53
RTS0040901,62
RTS0040902,61
RTS0040903,50
RTS0040904,64
RTS0040905,83
RTS0040906,94
RTS0040907,123
RTS0040908,116
RTS0040909,121
RTS0040910,123
RTS0040911,122
RTS0040912,161
RTS0040913,116
RTS0040914,100
RTS0040915,131
RTS0040916,37
RTS0040917,33
RTS0040918,55
RTS0040919,32
RTS0040920,34
RTS0040921,59
RTS0040922,51
RTS0040923,57
RTS0040924,65
RTS0040925,62
RTS0040926,48
RTS0040927,23
RTS0040928,44
RTS0040929,38
RTS0040930,50
RTS0040931,91
RTS0040932,108
RTS0040933,66
RTS0040934,91
RTS0040935,119
RTS0040936,74
RTS0040937,54
RTS0040938,68
RTS0040939,63
RTS0040940,45
RTS0040941,130
RTS0040942,95
RTS0040943,65
RTS0040944,135
RTS0040945,106
RTS0040946,272
RTS0040947,330
RTS0040948,328
RTS0040949,247
RTS0040950,336
RTS0040951,78
RTS0040952,64
RTS0040953,55
RTS0040954,60
RTS0040955,53
RTS0040956,63
RTS0040957,36
RTS0040958,57
RTS0040959,44
RTS0040960,52
RTS0040961,31
RTS0040962,45
RTS0040963,40
RTS0040964,40
RTS0040965,44
RTS0040966,128
RTS0040967,137
RTS0040968,148
RTS0040969,117
RTS0040970,132
RTS0040971,51
RTS0040972,52
RTS0040973,43
RTS0040974,47
RTS0040975,41
RTS0040976,45
RTS0040977,43
RTS0040978,45
RTS0040979,57
RTS0040980,40
RTS0040981,52
RTS0040982,53
RTS0040983,81
RTS0040984,53
RTS0040985,53
RTS0040986,135
RTS0040987,145
RTS0040988,68
RTS0040989,91
RTS0040990,85
RTS0040991,157
RTS0040992,106
RTS0040993,105
RTS0040994,119
RTS0040995,98
RTS0040996,58
RTS0040997,91
RTS0040998,55
RTS0040999,70
RTS0041000,48
RTS0041001,64
RTS0041002,104
RTS0041003,93
RTS0041004,108
RTS0041005,81
RTS0041006,691
RTS0041007,680
RTS0041008,636
RTS0041009,506
RTS0041010,490
RTS0041011,28
RTS0041012,32
RTS0041013,41
RTS0041014,42
RTS0041015,33
RTS0041016,108
RTS0041017,97
RTS0041018,107
RTS0041019,91
RTS0041020,109
RTS0041021,107
RTS0041022,108
RTS0041023,183
RTS0041024,200
RTS0041025,154
RTS0041026,50
RTS0041027,56
RTS0041028,58
RTS0041029,52
RTS0041030,70
RTS0041031,80
RTS0041032,104
RTS0041033,72
RTS0041034,112
RTS0041035,97
RTS0041036,125
RTS0041037,87
RTS0041038,154
RTS0041039,99
RTS0041040,141
RTS0041041,171
RTS0041042,151
RTS0041043,135
RTS0041044,98
RTS0041045,102
RTS0041046,814
RTS0041047,695
RTS0041048,515
RTS0041049,888
RTS0041050,978
RTS0041051,58
RTS0041052,51
RTS0041053,58
RTS0041054,76
RTS0041055,40
RTS0041056,62
RTS0041057,40
RTS0041058,58
RTS0041059,38
RTS0041060,58
RTS0041061,222
RTS0041062,203
RTS0041063,174
RTS0041064,187
RTS0041066,94
RTS0041067,53
RTS0041068,83
RTS0041069,84
RTS0041070,88
RTS0041071,56
RTS0041072,65
RTS0041073,48
RTS0041074,43
RTS0041075,69
RTS0041076,59
RTS0041077,37
RTS0041078,52
RTS0041079,53
RTS0041080,60
RTS0041081,76
RTS0041082,63
RTS0041083,62
RTS0041084,71
RTS0041085,62
RTS0041086,413
RTS0041087,519
RTS0041088,353
RTS0041089,333
RTS0041090,225
RTS0041091,91
RTS0041092,113
RTS0041093,91
RTS0041094,105
RTS0041095,146
RTS0041096,44
RTS0041097,60
RTS0041098,48
RTS0041099,51
RTS0041100,39
RTS0041101,341
RTS0041102,346
RTS0041103,366
RTS0041104,441
RTS0041105,413
RTS0041106,79
RTS0041107,72
RTS0041108,80
RTS0041109,83
RTS0041110,75
RTS0041111,40
RTS0041112,33
RTS0041113,46
RTS0041114,40
RTS0041115,40
RTS0041116,105
RTS0041117,138
RTS0041118,102
RTS0041119,95
RTS0041120,114
RTS0041121,68
RTS0041122,54
RTS0041123,70
RTS0041124,46
RTS0041125,79
RTS0041126,49
RTS0041127,50
RTS0041128,62
RTS0041129,53
RTS0041130,49
RTS0041131,127
RTS0041132,97
RTS0041133,124
RTS0041134,143
RTS0041135,126
RTS0041136,195
RTS0041137,169
RTS0041138,165
RTS0041139,184
RTS0041140,103
RTS0041141,50
RTS0041142,72
RTS0041143,29
RTS0041144,33
RTS0041145,60
RTS0041146,32
RTS0041147,46
RTS0041148,51
RTS0041149,46
RTS0041150,35
RTS0041151,91
RTS0041152,76
RTS0041153,57
RTS0041154,92
RTS0041155,90
RTS0041156,184
RTS0041157,118
RTS0041158,141
RTS0041159,104
RTS0041160,110
RTS0041161,35
RTS0041162,29
RTS0041163,45
RTS0041164,39
RTS0041165,26
RTS0041166,54
RTS0041167,106
RTS0041168,115
RTS0041169,73
RTS0041170,115
RTS0041171,146
RTS0041172,188
RTS0041173,131
RTS0041174,181
RTS0041175,184
RTS0041176,66
RTS0041177,55
RTS0041178,66
RTS0041179,69
RTS0041180,60
RTS0041181,71
RTS0041182,80
RTS0041183,60
RTS0041184,62
RTS0041185,53
RTS0041186,45
RTS0041187,51
RTS0041188,49
RTS0041189,38
RTS0041190,71
RTS0041191,297
RTS0041192,243
RTS0041193,211
RTS0041194,149
RTS0041195,134
RTS0041196,44
RTS0041197,54
RTS0041198,61
RTS0041199,40
RTS0041200,51
RTS0041201,38
RTS0041202,53
RTS0041203,53
RTS0041204,55
RTS0041205,45
RTS0041206,66
RTS0041207,80
RTS0041208,84
RTS0041209,79
RTS0041210,52
RTS0041211,360
RTS0041212,342
RTS0041213,414
RTS0041214,345
RTS0041215,427
RTS0041216,149
RTS0041217,134
RTS0041218,79
RTS0041219,150
RTS0041220,85
RTS0041221,75
RTS0041222,53
RTS0041223,51
RTS0041224,46
RTS0041225,61
RTS0041226,43
RTS0041227,53
RTS0041228,47
RTS0041229,61
RTS0041230,50
RTS0041231,241
RTS0041232,203
RTS0041233,235
RTS0041234,252
RTS0041235,201
RTS0041236,47
RTS0041237,26
RTS0041238,25
RTS0041239,40
RTS0041240,61
RTS0041241,56
RTS0041242,48
RTS0041243,41
RTS0041244,51
RTS0041246,67
RTS0041247,60
RTS0041248,32
RTS0041249,41
RTS0041250,70
RTS0041251,54
RTS0041252,46
RTS0041253,53
RTS0041254,55
RTS0041255,45
RTS0041256,74
RTS0041257,86
RTS0041258,86
RTS0041259,94
RTS0041260,88
RTS0041261,58
RTS0041262,78
RTS0041263,78
RTS0041265,100
RTS0041266,52
RTS0041267,38
RTS0041268,36
RTS0041269,45
RTS0041270,38
RTS0041271,52
RTS0041272,36
RTS0041273,36
RTS0041274,43
RTS0041275,54
RTS0041276,66
RTS0041277,51
RTS0041278,51
RTS0041279,49
RTS0041280,48
RTS0041281,33
RTS0041282,38
RTS0041283,51
RTS0041284,44
RTS0041285,36
RTS0041286,44
RTS0041287,53
RTS0041288,37
RTS0041289,71
RTS0041290,74
RTS0041291,62
RTS0041292,60
RTS0041293,58
RTS0041294,45
RTS0041295,62
RTS0041296,79
RTS0041297,74
RTS0041298,57
RTS0041299,54
RTS0041300,74
RTS0041301,50
RTS0041302,53
RTS0041303,47
RTS0041304,58
RTS0041305,52
RTS0041306,82
RTS0041307,52
RTS0041308,68
RTS0041309,78
RTS0041310,81
RTS0041311,39
RTS0041312,52
RTS0041313,67
RTS0041314,77
RTS0041315,65
RTS0041316,229
RTS0041317,164
RTS0041318,315
RTS0041319,183
RTS0041320,194
RTS0041321,109
RTS0041322,63
RTS0041323,93
RTS0041324,112
RTS0041325,102
RTS0041326,49
RTS0041327,49
RTS0041328,57
RTS0041329,36
RTS0041330,58
RTS0041331,47
RTS0041332,35
RTS0041333,47
RTS0041334,44
RTS0041335,55
RTS0041346,294
RTS0041347,238
RTS0041348,340
RTS0041349,300
RTS0041350,440
RTS0041351,44
RTS0041352,34
RTS0041353,43
RTS0041354,45
RTS0041355,47
RTS0041356,34
RTS0041357,31
RTS0041358,46
RTS0041359,39
RTS0041360,42
RTS0041361,45
RTS0041362,53
RTS0041363,53
RTS0041364,55
RTS0041365,62
RTS0041366,41
RTS0041367,29
RTS0041368,56
RTS0041369,24
RTS0041370,38
RTS0041371,56
RTS0041372,62
RTS0041373,51
RTS0041374,41
RTS0041375,57
RTS0041376,65
RTS0041377,32
RTS0041378,30
RTS0041379,26
RTS0041380,42
RTS0041381,38
RTS0041382,55
RTS0041383,42
RTS0041384,44
RTS0041385,58
RTS0041386,34
RTS0041387,31
RTS0041388,41
RTS0041389,30
RTS0041390,41
RTS0041391,38
RTS0041392,40
RTS0041393,38
RTS0041394,42
RTS0041395,46
RTS0041396,53
RTS0041397,35
RTS0041398,56
RTS0041399,33
RTS0041400,46
RTS0041401,49
RTS0041402,78
RTS0041403,47
RTS0041404,27
RTS0041405,48
RTS0041406,78
RTS0041407,78
RTS0041408,51
RTS0041409,82
RTS0041410,90
RTS0041411,38
RTS0041412,31
RTS0041413,34
RTS0041414,43
RTS0041415,50
RTS0041416,31
RTS0041417,28
RTS0041418,42
RTS0041419,52
RTS0041420,43
RTS0041421,49
RTS0041422,43
RTS0041423,38
RTS0041424,39
RTS0041425,46
RTS0041426,32
RTS0041427,26
RTS0041428,46
RTS0041429,36
RTS0041430,56
RTS0041431,50
RTS0041432,41
RTS0041433,41
RTS0041434,47
RTS0041435,40
RTS0041436,48
RTS0041437,22
RTS0041438,28
RTS0041439,47
RTS0041440,59
RTS0041441,40
RTS0041442,38
RTS0041443,35
RTS0041444,53
RTS0041445,32
RTS0041446,46
RTS0041447,48
RTS0041448,43
RTS0041449,49
RTS0041450,41
RTS0041451,49
RTS0041452,59
RTS0041453,49
RTS0041454,38
RTS0041455,40
RTS0041456,41
RTS0041457,35
RTS0041458,39
RTS0041459,45
RTS0041460,33
RTS0041461,38
RTS0041462,58
RTS0041463,51
RTS0041464,36
RTS0041465,54
RTS0041466,132
RTS0041467,244
RTS0041468,214
RTS0041469,123
RTS0041470,295
RTS0041471,121
RTS0041472,125
RTS0041473,97
RTS0041474,84
RTS0041475,73
RTS0041476,55
RTS0041477,57
RTS0041478,44
RTS0041479,39
RTS0041480,55
RTS0041481,41
RTS0041482,32
RTS0041483,42
RTS0041484,58
RTS0041485,36
RTS0041486,71
RTS0041487,120
RTS0041488,125
RTS0041489,94
RTS0041490,85
RTS0041491,49
RTS0041492,31
RTS0041493,28
RTS0041494,30
RTS0041495,33
RTS0041496,779
RTS0041497,799
RTS0041498,868
RTS0041499,723
RTS0041500,623
RTS0041501,343
RTS0041502,278
RTS0041503,294
RTS0041504,286
RTS0041505,330
RTS0041506,41
RTS0041507,37
RTS0041508,33
RTS0041509,43
RTS0041510,43
RTS0041511,32
RTS0041512,44
RTS0041513,46
RTS0041514,51
RTS0041515,32
RTS0041516,35
RTS0041517,48
RTS0041518,39
RTS0041519,38
RTS0041520,30
RTS0041521,31
RTS0041522,35
RTS0041523,44
RTS0041524,41
RTS0041525,49
RTS0041526,174
RTS0041527,263
RTS0041528,263
RTS0041529,83
RTS0041530,214
RTS0041531,44
RTS0041532,38
RTS0041533,21
RTS0041534,28
RTS0041535,32
RTS0041536,40
RTS0041537,51
RTS0041538,34
RTS0041540,33
RTS0041541,49
RTS0041542,46
RTS0041543,36
RTS0041544,53
RTS0041545,60
RTS0041546,36
RTS0041547,56
RTS0041548,33
RTS0041549,40
RTS0041550,58
RTS0041551,67
RTS0041552,43
RTS0041553,35
RTS0041554,51
RTS0041555,44
RTS0041556,36
RTS0041557,33
RTS0041558,45
RTS0041559,35
RTS0041560,37
RTS0041561,47
RTS0041562,52
RTS0041563,59
RTS0041564,74
RTS0041565,78
RTS0041566,208
RTS0041567,221
RTS0041568,211
RTS0041569,132
RTS0041570,176
RTS0041571,21
RTS0041572,38
RTS0041573,39
RTS0041574,43
RTS0041575,38
RTS0041576,46
RTS0041577,57
RTS0041578,59
RTS0041579,56
RTS0041580,52
RTS0041581,45
RTS0041582,68
RTS0041583,63
RTS0041584,46
RTS0041585,38
RTS0041586,99
RTS0041587,119
RTS0041588,99
RTS0041589,106
RTS0041590,123
RTS0041591,39
RTS0041592,33
RTS0041593,38
RTS0041594,49
RTS0041595,43
RTS0041596,87
RTS0041597,54
RTS0041598,86
RTS0041599,52
RTS0041600,47
RTS0041601,40
RTS0041602,39
RTS0041603,42
RTS0041604,46
RTS0041605,40
RTS0041606,116
RTS0041607,53
RTS0041608,87
RTS0041609,121
RTS0041610,89
RTS0041611,91
RTS0041612,119
RTS0041613,92
RTS0041614,84
RTS0041615,105
RTS0041616,101
RTS0041617,85
RTS0041618,76
RTS0041619,70
RTS0041620,100
RTS0041621,69
RTS0041622,31
RTS0041623,60
RTS0041624,60
RTS0041625,80
RTS0041626,319
RTS0041627,359
RTS0041628,332
RTS0041629,352
RTS0041630,429
RTS0041631,73
RTS0041632,72
RTS0041633,90
RTS0041634,109
RTS0041635,90
RTS0041636,205
RTS0041637,209
RTS0041638,140
RTS0041639,142
RTS0041640,254
RTS0041641,102
RTS0041642,83
RTS0041643,92
RTS0041644,64
RTS0041645,73
RTS0041646,36
RTS0041647,38
RTS0041648,55
RTS0041649,37
RTS0041650,29
RTS0041651,49
RTS0041652,38
RTS0041653,48
RTS0041654,39
RTS0041655,54
RTS0041656,47
RTS0041657,58
RTS0041658,76
RTS0041659,46
RTS0041660,46
RTS0041661,68
RTS0041662,46
RTS0041663,56
RTS0041664,42
RTS0041665,48
RTS0041666,62
RTS0041667,39
RTS0041668,45
RTS0041669,39
RTS0041670,57
RTS0041671,44
RTS0041672,56
RTS0041673,39
RTS0041674,45
RTS0041675,37
RTS0041676,44
RTS0041677,61
RTS0041678,52
RTS0041679,45
RTS0041680,45
RTS0041681,50
RTS0041682,62
RTS0041683,39
RTS0041684,63
RTS0041685,52
RTS0041686,179
RTS0041687,133
RTS0041688,230
RTS0041689,190
RTS0041690,375
RTS0041691,128
RTS0041692,35
RTS0041693,103
RTS0041694,43
RTS0041695,55
RTS0041696,55
RTS0041697,41
RTS0041698,41
RTS0041699,32
RTS0041700,30
RTS0041701,39
RTS0041702,43
RTS0041703,62
RTS0041704,60
RTS0041705,64
RTS0041706,139
RTS0041707,128
RTS0041708,153
RTS0041709,148
RTS0041710,123
RTS0041711,91
RTS0041712,120
RTS0041713,90
RTS0041714,110
RTS0041715,68
RTS0041716,1499
RTS0041717,1441
RTS0041718,1725
RTS0041719,1500
RTS0041720,1370
RTS0041721,171
RTS0041722,138
RTS0041723,137
RTS0041724,151
RTS0041725,151
RTS0041726,32
RTS0041727,27
RTS0041728,44
RTS0041729,20
RTS0041730,50
RTS0041731,46
RTS0041732,47
RTS0041733,45
RTS0041734,35
RTS0041735,65
RTS0041736,45
RTS0041737,42
RTS0041738,48
RTS0041739,48
RTS0041740,32
RTS0041741,69
RTS0041742,83
RTS0041743,99
RTS0041744,77
RTS0041745,76
RTS0041746,140
RTS0041747,158
RTS0041748,122
RTS0041749,110
RTS0041750,109
RTS0041751,373
RTS0041752,245
RTS0041753,484
RTS0041754,484
RTS0041755,384
RTS0041756,149
RTS0041757,107
RTS0041758,147
RTS0041759,154
RTS0041760,126
RTS0041761,29
RTS0041762,37
RTS0041763,52
RTS0041764,35
RTS0041765,39
RTS0041766,40
RTS0041767,68
RTS0041768,59
RTS0041769,48
RTS0041770,61
RTS0041771,45
RTS0041772,59
RTS0041773,35
RTS0041774,41
RTS0041775,34
RTS0041776,87
RTS0041777,67
RTS0041778,80
RTS0041779,80
RTS0041780,75
RTS0041781,56
RTS0041782,89
RTS0041783,55
RTS0041784,76
RTS0041785,96
RTS0041786,116
RTS0041787,141
RTS0041788,141
RTS0041789,139
RTS0041790,164
RTS0041791,193
RTS0041793,171
RTS0041794,155
RTS0041795,215
RTS0041796,36
RTS0041797,60
RTS0041798,67
RTS0041799,66
RTS0041800,44
RTS0041801,46
RTS0041802,71
RTS0041803,46
RTS0041804,67
RTS0041805,69
RTS0041806,40
RTS0041807,37
RTS0041808,60
RTS0041809,46
RTS0041810,57
RTS0041811,111
RTS0041812,113
RTS0041813,139
RTS0041814,85
RTS0041815,90
RTS0041816,68
RTS0041817,70
RTS0041818,53
RTS0041819,83
RTS0041820,99
RTS0041821,161
RTS0041822,145
RTS0041823,69
RTS0041824,113
RTS0041825,70
RTS0041826,77
RTS0041827,98
RTS0041828,68
RTS0041829,48
RTS0041830,44
RTS0041831,45
RTS0041832,93
RTS0041833,110
RTS0041834,91
RTS0041835,100
RTS0041836,175
RTS0041837,105
RTS0041838,87
RTS0041839,110
RTS0041840,90
RTS0041841,35
RTS0041842,37
RTS0041843,35
RTS0041844,39
RTS0041845,36
RTS0041846,35
RTS0041847,47
RTS0041848,33
RTS0041849,61
RTS0041850,43
RTS0041851,73
RTS0041852,79
RTS0041853,66
RTS0041854,59
RTS0041855,68
RTS0041856,53
RTS0041857,56
RTS0041858,63
RTS0041859,44
RTS0041860,66
RTS0041861,41
RTS0041862,40
RTS0041863,43
RTS0041864,55
RTS0041865,57
RTS0041866,48
RTS0041867,46
RTS0041868,47
RTS0041869,33
RTS0041870,58
RTS0041871,48
RTS0041872,47
RTS0041873,90
RTS0041874,74
RTS0041875,44
RTS0041876,114
RTS0041877,130
RTS0041878,90
RTS0041879,165
RTS0041880,177
RTS0041881,217
RTS0041882,322
RTS0041883,378
RTS0041884,154
RTS0041885,349
RTS0041886,644
RTS0041887,1154
RTS0041888,794
RTS0041889,807
RTS0041890,723
RTS0041891,352
RTS0041892,389
RTS0041893,299
RTS0041894,128
RTS0041895,333
RTS0041896,638
RTS0041897,458
RTS0041898,571
RTS0041899,366
RTS0041900,127
RTS0041901,88
RTS0041902,93
RTS0041903,122
RTS0041904,81
RTS0041905,108
RTS0041906,3022
RTS0041907,34
RTS0041908,1836
RTS0041909,53
RTS0041910,1226
RTS0041911,57
RTS0041912,83
RTS0041913,146
RTS0041914,51
RTS0041915,102
RTS0041916,2657
RTS0041917,2693
RTS0041918,1800
RTS0041919,3426
RTS0041920,3505
RTS0041922,47
RTS0041923,51
RTS0041924,37
RTS0041925,31
RTS0041926,37
RTS0041927,38
RTS0041928,47
RTS0041929,41
RTS0041930,54
RTS0041931,55
RTS0041932,70
RTS0041933,36
RTS0041934,42
RTS0041935,39
RTS0041936,40
RTS0041937,37
RTS0041938,36
RTS0041939,47
RTS0041940,37
RTS0041941,38
RTS0041942,44
RTS0041943,41
RTS0041944,36
RTS0041945,39
RTS0041946,46
RTS0041947,40
RTS0041948,34
RTS0041949,34
RTS0041950,46
RTS0041951,54
RTS0041952,93
RTS0041953,54
RTS0041954,97
RTS0041955,87
RTS0041956,60
RTS0041957,51
RTS0041958,57
RTS0041959,79
RTS0041960,68
RTS0041961,72
RTS0041962,112
RTS0041963,103
RTS0041964,179
RTS0041965,89
RTS0041966,42
RTS0041967,51
RTS0041968,42
RTS0041969,43
RTS0041971,268
RTS0041972,278
RTS0041973,247
RTS0041974,192
RTS0041975,234
RTS0041976,107
RTS0041977,238
RTS0041978,188
RTS0041979,184
RTS0041980,149
RTS0041981,126
RTS0041982,152
RTS0041983,128
RTS0041984,92
RTS0041985,135
RTS0041986,70
RTS0041987,114
RTS0041988,97
RTS0041989,57
RTS0041990,109
RTS0041991,67
RTS0041992,117
RTS0041993,112
RTS0041994,86
RTS0041995,94
RTS0041996,33
RTS0041997,51
RTS0041998,34
RTS0041999,61
RTS0042000,57
RTS0042001,53
RTS0042002,53
RTS0042003,54
RTS0042004,48
RTS0042005,60
RTS0042006,75
RTS0042007,86
RTS0042008,75
RTS0042009,77
RTS0042010,57
RTS0042011,134
RTS0042012,119
RTS0042013,115
RTS0042014,68
RTS0042015,127
RTS0042016,28
RTS0042017,37
RTS0042018,31
RTS0042019,39
RTS0042020,41
RTS0042021,234
RTS0042022,182
RTS0042023,252
RTS0042024,184
RTS0042025,240
RTS0042026,42
RTS0042027,42
RTS0042028,33
RTS0042029,47
RTS0042030,39
RTS0042031,105
RTS0042032,101
RTS0042033,64
RTS0042034,63
RTS0042035,88
RTS0042036,216
RTS0042037,246
RTS0042038,225
RTS0042039,184
RTS0042040,164
RTS0042041,332
RTS0042042,226
RTS0042043,109
RTS0042044,430
RTS0042045,248
RTS0042046,165
RTS0042047,139
RTS0042048,104
RTS0042049,111
RTS0042050,112
RTS0042051,56
RTS0042052,75
RTS0042053,59
RTS0042054,56
RTS0042055,48
RTS0042056,138
RTS0042057,185
RTS0042058,142
RTS0042059,170
RTS0042060,132
RTS0042061,43
RTS0042062,65
RTS0042063,58
RTS0042064,43
RTS0042065,41
RTS0042066,73
RTS0042067,93
RTS0042068,70
RTS0042069,69
RTS0042071,36
RTS0042072,31
RTS0042073,28
RTS0042074,35
RTS0042075,43
RTS0042076,44
RTS0042077,31
RTS0042078,27
RTS0042079,40
RTS0042080,28
RTS0042081,380
RTS0042082,313
RTS0042083,274
RTS0042084,278
RTS0042085,242
RTS0042086,41
RTS0042087,45
RTS0042088,32
RTS0042089,44
RTS0042090,56
RTS0042091,65
RTS0042092,73
RTS0042093,36
RTS0042094,51
RTS0042095,84
RTS0042096,59
RTS0042097,53
RTS0042098,34
RTS0042099,45
RTS0042100,49
RTS0042101,51
RTS0042102,50
RTS0042103,41
RTS0042104,35
RTS0042105,45
RTS0042106,42
RTS0042107,35
RTS0042108,37
RTS0042109,44
RTS0042110,39
RTS0042111,48
RTS0042112,53
RTS0042113,70
RTS0042114,54
RTS0042115,56
RTS0042116,53
RTS0042117,59
RTS0042118,36
RTS0042119,37
RTS0042120,65
RTS0042121,65
RTS0042122,52
RTS0042123,73
RTS0042124,49
RTS0042125,76
RTS0042126,48
RTS0042127,45
RTS0042128,62
RTS0042129,66
RTS0042130,47
RTS0042131,50
RTS0042132,52
RTS0042133,51
RTS0042134,38
RTS0042135,43
RTS0042136,83
RTS0042137,48
RTS0042138,33
RTS0042139,59
RTS0042140,36
RTS0042141,42
RTS0042142,56
RTS0042143,53
RTS0042144,51
RTS0042145,42
RTS0042146,215
RTS0042147,160
RTS0042148,176
RTS0042149,146
RTS0042150,198
RTS0042151,59
RTS0042152,52
RTS0042153,42
RTS0042154,46
RTS0042155,43
RTS0042156,49
RTS0042157,42
RTS0042158,41
RTS0042159,37
RTS0042160,40
RTS0042161,38
RTS0042162,45
RTS0042163,49
RTS0042164,48
RTS0042165,36
RTS0042166,65
RTS0042167,54
RTS0042168,60
RTS0042169,61
RTS0042170,70
RTS0042171,41
RTS0042172,35
RTS0042173,53
RTS0042174,36
RTS0042175,31
RTS0042176,38
RTS0042177,55
RTS0042178,56
RTS0042179,42
RTS0042180,45
RTS0042181,34
RTS0042182,37
RTS0042183,37
RTS0042184,47
RTS0042185,41
RTS0042186,54
RTS0042187,38
RTS0042188,40
RTS0042189,50
RTS0042190,54
RTS0042191,60
RTS0042192,62
RTS0042193,42
RTS0042194,78
RTS0042195,47
RTS0042196,34
RTS0042197,35
RTS0042198,34
RTS0042199,56
RTS0042200,44
RTS0042201,48
RTS0042202,26
RTS0042203,33
RTS0042204,40
RTS0042205,27
RTS0042206,34
RTS0042207,42
RTS0042208,44
RTS0042209,37
RTS0042210,30
RTS0042211,37
RTS0042212,34
RTS0042213,34
RTS0042214,37
RTS0042215,39
RTS0042216,50
RTS0042217,47
RTS0042218,38
RTS0042219,40
RTS0042220,47
RTS0042221,42
RTS0042222,39
RTS0042223,38
RTS0042224,26
RTS0042225,48
RTS0042226,39
RTS0042227,41
RTS0042228,39
RTS0042229,43
RTS0042230,50
RTS0042231,56
RTS0042232,38
RTS0042233,74
RTS0042234,40
RTS0042235,38
RTS0042236,65
RTS0042237,59
RTS0042238,69
RTS0042239,65
RTS0042240,50
RTS0042241,36
RTS0042242,48
RTS0042243,59
RTS0042244,49
RTS0042245,46
RTS0042246,89
RTS0042247,94
RTS0042248,205
RTS0042249,135
RTS0042250,121
RTS0042251,51
RTS0042252,33
RTS0042253,40
RTS0042254,43
RTS0042255,40
RTS0042256,60
RTS0042257,41
RTS0042258,29
RTS0042259,41
RTS0042260,32
RTS0042261,186
RTS0042262,172
RTS0042263,220
RTS0042264,190
RTS0042265,186
RTS0042266,49
RTS0042267,43
RTS0042268,36
RTS0042269,29
RTS0042270,44
RTS0042271,49
RTS0042272,42
RTS0042273,39
RTS0042274,46
RTS0042275,36
RTS0042276,132
RTS0042277,80
RTS0042278,86
RTS0042279,163
RTS0042280,113
RTS0042281,18
RTS0042282,44
RTS0042283,49
RTS0042284,38
RTS0042285,43
RTS0042286,51
RTS0042287,42
RTS0042288,74
RTS0042289,65
RTS0042290,50
RTS0042291,228
RTS0042292,312
RTS0042293,254
RTS0042294,267
RTS0042295,250
RTS0042296,40
RTS0042297,50
RTS0042298,39
RTS0042299,38
RTS0042300,55
RTS0042301,71
RTS0042302,68
RTS0042303,77
RTS0042304,70
RTS0042305,82
RTS0042306,51
RTS0042307,51
RTS0042308,54
RTS0042309,49
RTS0042310,57
RTS0042311,57
RTS0042312,47
RTS0042313,66
RTS0042314,62
RTS0042315,70
RTS0042316,42
RTS0042317,47
RTS0042318,42
RTS0042319,49
RTS0042320,46
RTS0042321,85
RTS0042322,51
RTS0042323,74
RTS0042324,66
RTS0042325,63
RTS0042326,57
RTS0042327,43
RTS0042328,47
RTS0042329,39
RTS0042330,88
RTS0042331,57
RTS0042332,104
RTS0042333,80
RTS0042334,81
RTS0042335,59
RTS0042336,48
RTS0042337,50
RTS0042338,38
RTS0042339,42
RTS0042340,45
RTS0042341,122
RTS0042342,70
RTS0042343,124
RTS0042344,101
RTS0042345,56
RTS0042346,38
RTS0042347,51
RTS0042348,51
RTS0042349,40
RTS0042350,33
RTS0042351,59
RTS0042352,53
RTS0042353,79
RTS0042354,55
RTS0042355,37
RTS0042356,41
RTS0042357,55
RTS0042358,55
RTS0042359,46
RTS0042360,50
RTS0042361,100
RTS0042362,138
RTS0042363,153
RTS0042364,117
RTS0042365,107
RTS0042366,79
RTS0042367,95
RTS0042368,94
RTS0042369,66
RTS0042370,100
RTS0042371,100
RTS0042372,84
RTS0042373,125
RTS0042374,74
RTS0042375,82
RTS0042376,25
RTS0042377,32
RTS0042378,17
RTS0042379,52
RTS0042380,27
RTS0042381,288
RTS0042382,336
RTS0042383,282
RTS0042384,257
RTS0042385,274
RTS0042386,44
RTS0042387,41
RTS0042388,59
RTS0042389,50
RTS0042390,51
RTS0042391,41
RTS0042392,39
RTS0042393,44
RTS0042394,47
RTS0042395,44
RTS0042396,38
RTS0042397,45
RTS0042398,33
RTS0042399,45
RTS0042400,31
RTS0042401,65
RTS0042402,85
RTS0042403,67
RTS0042404,66
RTS0042405,68
RTS0042406,35
RTS0042407,37
RTS0042408,44
RTS0042409,42
RTS0042410,45
RTS0042411,50
RTS0042412,54
RTS0042413,48
RTS0042414,64
RTS0042415,54
RTS0042416,216
RTS0042417,312
RTS0042418,340
RTS0042419,229
RTS0042420,268
RTS0042421,57
RTS0042422,39
RTS0042423,48
RTS0042424,47
RTS0042425,51
RTS0042426,40
RTS0042427,42
RTS0042428,49
RTS0042429,67
RTS0042430,64
RTS0042431,207
RTS0042432,299
RTS0042433,202
RTS0042434,305
RTS0042435,298
RTS0042436,68
RTS0042437,53
RTS0042438,54
RTS0042439,72
RTS0042440,54
RTS0042441,59
RTS0042442,44
RTS0042443,42
RTS0042444,44
RTS0042445,50
RTS0042446,78
RTS0042447,53
RTS0042448,88
RTS0042449,59
RTS0042450,50
RTS0042451,64
RTS0042452,71
RTS0042453,70
RTS0042454,55
RTS0042455,48
RTS0042456,44
RTS0042457,53
RTS0042458,51
RTS0042460,48
RTS0042461,249
RTS0042462,184
RTS0042463,220
RTS0042464,217
RTS0042465,192
RTS0042466,43
RTS0042467,71
RTS0042468,64
RTS0042469,85
RTS0042470,53
RTS0042471,51
RTS0042472,60
RTS0042473,44
RTS0042474,60
RTS0042475,63
RTS0042476,39
RTS0042477,27
RTS0042478,52
RTS0042479,39
RTS0042480,46
RTS0042481,165
RTS0042482,195
RTS0042483,409
RTS0042484,419
RTS0042485,190
RTS0042486,48
RTS0042487,52
RTS0042488,47
RTS0042489,51
RTS0042490,50
RTS0042491,37
RTS0042492,44
RTS0042493,43
RTS0042494,31
RTS0042495,34
RTS0042496,55
RTS0042497,61
RTS0042498,60
RTS0042499,58
RTS0042500,50
RTS0042501,49
RTS0042502,47
RTS0042503,53
RTS0042504,47
RTS0042505,63
RTS0042506,38
RTS0042507,54
RTS0042508,28
RTS0042509,47
RTS0042510,41
RTS0042515,37
RTS0042522,40
RTS0042526,46
RTS0042527,41
RTS0042528,25
RTS0042529,43
RTS0042530,36
RTS0042531,48
RTS0042532,54
RTS0042533,74
RTS0042534,62
RTS0042535,54
RTS0042536,51
RTS0042537,49
RTS0042538,37
RTS0042539,45
RTS0042540,48
RTS0042541,28
RTS0042542,50
RTS0042543,33
RTS0042544,23
RTS0042545,20
RTS0042546,34
RTS0042547,33
RTS0042548,42
RTS0042549,52
RTS0042550,43
RTS0042551,40
RTS0042552,43
RTS0042553,26
RTS0042554,42
RTS0042555,39
RTS0042556,46
RTS0042557,54
RTS0042558,39
RTS0042559,64
RTS0042560,35
RTS0042561,37
RTS0042562,39
RTS0042563,63
RTS0042564,35
RTS0042565,44
RTS0042566,116
RTS0042567,131
RTS0042568,111
RTS0042569,148
RTS0042570,113
RTS0042571,140
RTS0042572,128
RTS0042573,157
RTS0042574,161
RTS0042575,147
RTS0042576,100
RTS0042577,124
RTS0042578,100
RTS0042579,157
RTS0042580,86
RTS0042581,48
RTS0042582,44
RTS0042583,125
RTS0042584,36
RTS0042585,31
RTS0042586,235
RTS0042587,221
RTS0042588,316
RTS0042589,272
RTS0042590,325
RTS0042591,47
RTS0042592,47
RTS0042593,44
RTS0042594,45
RTS0042595,22
RTS0042596,41
RTS0042597,43
RTS0042598,50
RTS0042599,50
RTS0042600,36
RTS0042601,35
RTS0042602,48
RTS0042603,45
RTS0042604,44
RTS0042605,49
RTS0042606,203
RTS0042607,153
RTS0042608,159
RTS0042609,157
RTS0042610,193
RTS0042611,137
RTS0042612,161
RTS0042613,128
RTS0042614,133
RTS0042615,129
RTS0042616,144
RTS0042617,193
RTS0042618,287
RTS0042619,192
RTS0042620,189
RTS0042621,36
RTS0042622,29
RTS0042623,46
RTS0042624,41
RTS0042625,39
RTS0042626,72
RTS0042627,89
RTS0042628,72
RTS0042629,80
RTS0042630,61
RTS0042631,44
RTS0042633,37
RTS0042634,40
RTS0042635,37
RTS0042636,275
RTS0042637,237
RTS0042638,287
RTS0042639,192
RTS0042640,206
RTS0042641,105
RTS0042642,114
RTS0042643,61
RTS0042644,110
RTS0042645,98
RTS0042646,166
RTS0042647,142
RTS0042648,240
RTS0042649,215
RTS0042650,145
RTS0042651,26
RTS0042652,41
RTS0042653,39
RTS0042654,42
RTS0042655,43
RTS0042656,63
RTS0042657,25
RTS0042658,51
RTS0042659,39
RTS0042660,48
RTS0042661,55
RTS0042662,33
RTS0042663,63
RTS0042664,31
RTS0042665,42
RTS0042666,47
RTS0042667,48
RTS0042668,46
RTS0042669,41
RTS0042670,56
RTS0042671,101
RTS0042672,66
RTS0042673,74
RTS0042674,70
RTS0042675,91
RTS0042676,39
RTS0042678,62
RTS0042679,75
RTS0042680,66
RTS0042681,158
RTS0042682,177
RTS0042683,168
RTS0042684,114
RTS0042685,185
RTS0042686,68
RTS0042687,37
RTS0042688,32
RTS0042689,37
RTS0042690,55
RTS0042691,30
RTS0042692,40
RTS0042693,45
RTS0042694,3
RTS0042695,34
RTS0042696,41
RTS0042697,34
RTS0042698,26
RTS0042699,36
RTS0042700,25
RTS0042701,35
RTS0042702,49
RTS0042703,55
RTS0042704,58
RTS0042705,58
RTS0042706,68
RTS0042707,54
RTS0042708,79
RTS0042709,62
RTS0042710,84
RTS0042711,419
RTS0042712,462
RTS0042713,219
RTS0042714,373
RTS0042715,215
RTS0042716,37
RTS0042717,31
RTS0042718,37
RTS0042719,40
RTS0042720,40
RTS0042721,48
RTS0042722,46
RTS0042723,50
RTS0042724,59
RTS0042725,40
RTS0042726,44
RTS0042727,36
RTS0042728,45
RTS0042729,47
RTS0042730,43
RTS0042731,43
RTS0042732,49
RTS0042733,51
RTS0042734,30
RTS0042735,47
RTS0042736,89
RTS0042737,94
RTS0042738,85
RTS0042739,73
RTS0042740,85
RTS0042741,95
RTS0042742,92
RTS0042743,68
RTS0042744,77
RTS0042745,66
RTS0042746,118
RTS0042747,100
RTS0042748,95
RTS0042749,78
RTS0042750,71
RTS0042751,94
RTS0042752,108
RTS0042753,128
RTS0042754,75
RTS0042755,58
RTS0042756,42
RTS0042757,59
RTS0042758,26
RTS0042759,35
RTS0042760,41
RTS0042761,35
RTS0042762,27
RTS0042763,37
RTS0042764,29
RTS0042765,38
RTS0042766,61
RTS0042767,53
RTS0042768,58
RTS0042769,71
RTS0042770,55
RTS0042771,48
RTS0042772,55
RTS0042773,42
RTS0042774,54
RTS0042775,45
RTS0042776,46
RTS0042777,61
RTS0042778,49
RTS0042779,56
RTS0042780,67
RTS0042781,49
RTS0042782,41
RTS0042783,40
RTS0042784,55
RTS0042785,45
RTS0042786,115
RTS0042787,128
RTS0042788,108
RTS0042789,103
RTS0042790,109
RTS0042791,492
RTS0042792,255
RTS0042793,367
RTS0042794,330
RTS0042795,359
RTS0042796,62
RTS0042797,48
RTS0042798,36
RTS0042799,44
RTS0042800,52
RTS0042801,63
RTS0042802,70
RTS0042803,42
RTS0042804,45
RTS0042805,57
RTS0042806,51
RTS0042807,68
RTS0042808,94
RTS0042809,63
RTS0042810,73
RTS0042811,88
RTS0042812,111
RTS0042813,66
RTS0042814,109
RTS0042815,99
RTS0042816,59
RTS0042817,88
RTS0042818,53
RTS0042819,66
RTS0042820,47
RTS0042821,63
RTS0042822,43
RTS0042823,36
RTS0042824,53
RTS0042825,53
RTS0042826,111
RTS0042827,88
RTS0042828,116
RTS0042829,106
RTS0042830,168
RTS0042831,78
RTS0042832,57
RTS0042833,64
RTS0042834,72
RTS0042835,51
RTS0042836,82
RTS0042837,72
RTS0042838,106
RTS0042839,85
RTS0042840,82
RTS0042841,75
RTS0042842,96
RTS0042843,96
RTS0042844,76
RTS0042845,96
RTS0042846,49
RTS0042847,71
RTS0042848,93
RTS0042849,72
RTS0042850,56
RTS0042851,117
RTS0042852,71
RTS0042853,96
RTS0042854,71
RTS0042855,76
RTS0042856,67
RTS0042857,64
RTS0042858,67
RTS0042859,81
RTS0042860,62
RTS0042861,58
RTS0042862,36
RTS0042863,54
RTS0042864,57
RTS0042865,61
RTS0042866,73
RTS0042867,84
RTS0042868,67
RTS0042869,126
RTS0042870,80
RTS0042871,47
RTS0042872,36
RTS0042873,35
RTS0042874,42
RTS0042875,58
RTS0042876,175
RTS0042877,120
RTS0042878,122
RTS0042879,131
RTS0042880,145
RTS0042881,86
RTS0042882,117
RTS0042883,132
RTS0042884,149
RTS0042885,144
RTS0042886,91
RTS0042887,83
RTS0042888,70
RTS0042889,83
RTS0042890,103
RTS0042891,29
RTS0042892,43
RTS0042893,50
RTS0042894,44
RTS0042895,56
RTS0042896,224
RTS0042897,117
RTS0042898,139
RTS0042899,236
RTS0042900,174
RTS0042901,48
RTS0042902,57
RTS0042903,45
RTS0042904,41
RTS0042905,50
RTS0042906,73
RTS0042907,49
RTS0042908,43
RTS0042909,47
RTS0042910,39
RTS0042911,35
RTS0042912,44
RTS0042913,58
RTS0042914,36
RTS0042915,36
RTS0042916,49
RTS0042917,41
RTS0042918,47
RTS0042919,71
RTS0042920,45
RTS0042921,137
RTS0042922,133
RTS0042923,101
RTS0042924,86
RTS0042925,128
RTS0042926,26
RTS0042927,36
RTS0042928,47
RTS0042929,51
RTS0042930,28
RTS0042931,98
RTS0042932,166
RTS0042933,167
RTS0042934,202
RTS0042935,141
RTS0042936,46
RTS0042937,34
RTS0042938,58
RTS0042939,59
RTS0042940,51
RTS0042941,383
RTS0042942,289
RTS0042943,375
RTS0042944,289
RTS0042945,264
RTS0042946,55
RTS0042947,76
RTS0042948,49
RTS0042949,35
RTS0042950,37
RTS0042951,61
RTS0042952,66
RTS0042953,74
RTS0042954,56
RTS0042955,71
RTS0042956,57
RTS0042957,67
RTS0042958,65
RTS0042959,60
RTS0042960,71
RTS0042961,55
RTS0042962,55
RTS0042963,69
RTS0042964,60
RTS0042965,79
RTS0042966,67
RTS0042967,75
RTS0042968,57
RTS0042969,67
RTS0042970,70
RTS0042971,136
RTS0042972,84
RTS0042973,115
RTS0042974,92
RTS0042975,83
RTS0042976,138
RTS0042977,126
RTS0042978,139
RTS0042979,104
RTS0042980,93
RTS0042981,62
RTS0042982,51
RTS0042983,65
RTS0042984,56
RTS0042985,60
RTS0042986,81
RTS0042987,93
RTS0042988,80
RTS0042989,71
RTS0042990,70
RTS0042991,80
RTS0042992,109
RTS0042993,97
RTS0042994,103
RTS0042995,111
RTS0042996,60
RTS0042997,59
RTS0042998,38
RTS0042999,69
RTS0043000,51
RTS0043001,34
RTS0043002,35
RTS0043003,52
RTS0043004,41
RTS0043005,35
RTS0043006,79
RTS0043007,81
RTS0043008,117
RTS0043009,87
RTS0043010,101
RTS0043011,78
RTS0043012,72
RTS0043013,75
RTS0043014,101
RTS0043015,82
RTS0043016,104
RTS0043017,177
RTS0043018,127
RTS0043019,227
RTS0043020,129
RTS0043021,59
RTS0043022,82
RTS0043023,75
RTS0043024,81
RTS0043025,73
RTS0043026,51
RTS0043027,51
RTS0043028,63
RTS0043029,50
RTS0043030,44
RTS0043031,65
RTS0043032,84
RTS0043033,92
RTS0043034,90
RTS0043035,63
RTS0043036,126
RTS0043037,76
RTS0043038,94
RTS0043039,107
RTS0043040,119
RTS0043041,38
RTS0043042,43
RTS0043043,45
RTS0043044,27
RTS0043045,24
RTS0043046,53
RTS0043047,57
RTS0043048,70
RTS0043049,60
RTS0043050,54
RTS0043051,100
RTS0043052,87
RTS0043053,76
RTS0043054,70
RTS0043055,95
RTS0043056,50
RTS0043057,59
RTS0043058,67
RTS0043059,67
RTS0043060,71
RTS0043061,1103
RTS0043062,584
RTS0043063,582
RTS0043064,426
RTS0043065,624
RTS0043066,45
RTS0043067,39
RTS0043068,38
RTS0043069,43
RTS0043070,46
RTS0043071,34
RTS0043072,40
RTS0043073,53
RTS0043074,42
RTS0043075,43
RTS0043076,51
RTS0043077,64
RTS0043078,49
RTS0043079,60
RTS0043080,48
RTS0043081,64
RTS0043082,36
RTS0043083,46
RTS0043084,38
RTS0043085,47
RTS0043086,50
RTS0043087,39
RTS0043088,32
RTS0043089,40
RTS0043090,43
RTS0043091,54
RTS0043092,58
RTS0043093,64
RTS0043094,76
RTS0043095,93
RTS0043096,38
RTS0043097,34
RTS0043098,60
RTS0043099,44
RTS0043100,50
RTS0043101,53
RTS0043102,37
RTS0043103,51
RTS0043104,56
RTS0043105,47
RTS0043106,108
RTS0043107,102
RTS0043108,55
RTS0043109,90
RTS0043110,83
RTS0043111,62
RTS0043112,53
RTS0043113,56
RTS0043114,75
RTS0043115,72
RTS0043116,93
RTS0043117,65
RTS0043118,47
RTS0043119,69
RTS0043120,61
RTS0043121,26
RTS0043122,47
RTS0043123,36
RTS0043124,61
RTS0043125,53
RTS0043126,72
RTS0043127,53
RTS0043128,60
RTS0043129,57
RTS0043130,73
RTS0043131,70
RTS0043132,63
RTS0043133,73
RTS0043134,70
RTS0043135,80
RTS0043136,103
RTS0043137,104
RTS0043138,94
RTS0043139,86
RTS0043140,104
RTS0043141,78
RTS0043142,90
RTS0043143,68
RTS0043144,113
RTS0043145,83
RTS0043146,53
RTS0043147,72
RTS0043148,72
RTS0043149,78
RTS0043150,58
RTS0043151,108
RTS0043152,96
RTS0043153,108
RTS0043154,81
RTS0043155,97
RTS0043156,1433
RTS0043157,1515
RTS0043159,1373
RTS0043160,3262
RTS0043161,43
RTS0043162,55
RTS0043163,50
RTS0043164,58
RTS0043165,62
RTS0043167,58
RTS0043168,69
RTS0043169,75
RTS0043170,71
RTS0043171,75
RTS0043172,84
RTS0043173,77
RTS0043174,62
RTS0043175,76
RTS0043176,114
RTS0043177,117
RTS0043178,183
RTS0043179,108
RTS0043180,122
RTS0043181,40
RTS0043182,37
RTS0043183,56
RTS0043184,26
RTS0043185,39
RTS0043186,67
RTS0043187,62
RTS0043188,56
RTS0043189,58
RTS0043190,65
RTS0043191,46
RTS0043192,51
RTS0043193,36
RTS0043194,30
RTS0043195,60
RTS0043196,59
RTS0043197,67
RTS0043198,59
RTS0043199,52
RTS0043200,41
RTS0043201,171
RTS0043202,177
RTS0043203,119
RTS0043204,221
RTS0043205,228
RTS0043206,109
RTS0043207,83
RTS0043208,104
RTS0043209,53
RTS0043210,60
RTS0043211,48
RTS0043212,34
RTS0043213,46
RTS0043214,44
RTS0043215,51
RTS0043216,80
RTS0043217,64
RTS0043218,72
RTS0043219,93
RTS0043220,106
RTS0043221,38
RTS0043222,59
RTS0043223,52
RTS0043224,39
RTS0043225,57
RTS0043226,66
RTS0043227,54
RTS0043228,61
RTS0043229,63
RTS0043230,57
RTS0043231,224
RTS0043232,171
RTS0043233,255
RTS0043234,87
RTS0043235,102
RTS0043236,33
RTS0043237,47
RTS0043238,42
RTS0043239,48
RTS0043240,51
RTS0043241,84
RTS0043242,63
RTS0043243,97
RTS0043244,55
RTS0043245,76
RTS0043246,108
RTS0043247,147
RTS0043248,85
RTS0043249,93
RTS0043250,115
RTS0043251,40
RTS0043252,68
RTS0043253,45
RTS0043254,42
RTS0043255,42
RTS0043256,55
RTS0043257,38
RTS0043258,51
RTS0043259,40
RTS0043260,57
RTS0043261,81
RTS0043262,76
RTS0043263,51
RTS0043264,50
RTS0043265,48
RTS0043266,78
RTS0043267,104
RTS0043268,75
RTS0043269,87
RTS0043270,146
RTS0043271,209
RTS0043272,157
RTS0043273,166
RTS0043274,168
RTS0043275,151
RTS0043276,60
RTS0043277,86
RTS0043278,66
RTS0043279,81
RTS0043280,64
RTS0043281,139
RTS0043282,158
RTS0043283,156
RTS0043284,182
RTS0043285,152
RTS0043286,106
RTS0043287,133
RTS0043288,126
RTS0043289,107
RTS0043290,69
RTS0043291,100
RTS0043292,84
RTS0043293,76
RTS0043294,72
RTS0043295,93
RTS0043296,47
RTS0043297,27
RTS0043299,61
RTS0043300,55
RTS0043301,52
RTS0043302,40
RTS0043303,53
RTS0043304,35
RTS0043305,44
RTS0043306,48
RTS0043307,51
RTS0043308,37
RTS0043309,67
RTS0043310,63
RTS0043311,136
RTS0043312,145
RTS0043313,202
RTS0043314,135
RTS0043315,89
RTS0043316,43
RTS0043317,32
RTS0043318,39
RTS0043319,45
RTS0043320,55
RTS0043321,130
RTS0043322,133
RTS0043323,122
RTS0043324,133
RTS0043325,133
RTS0043326,41
RTS0043327,65
RTS0043328,57
RTS0043329,43
RTS0043330,65
RTS0043331,52
RTS0043332,47
RTS0043333,43
RTS0043334,46
RTS0043335,19
RTS0043336,55
RTS0043337,64
RTS0043338,48
RTS0043339,40
RTS0043340,51
RTS0043341,37
RTS0043342,40
RTS0043343,43
RTS0043344,44
RTS0043345,23
RTS0043346,41
RTS0043347,73
RTS0043348,50
RTS0043349,44
RTS0043350,44
RTS0043351,118
RTS0043352,134
RTS0043353,142
RTS0043354,89
RTS0043355,119
RTS0043356,161
RTS0043357,134
RTS0043358,135
RTS0043359,168
RTS0043360,149
RTS0043361,67
RTS0043362,73
RTS0043363,54
RTS0043364,62
RTS0043365,61
RTS0043366,46
RTS0043367,36
RTS0043368,62
RTS0043369,35
RTS0043370,42
RTS0043371,169
RTS0043372,143
RTS0043373,172
RTS0043374,123
RTS0043375,135
RTS0043376,131
RTS0043377,284
RTS0043378,148
RTS0043379,147
RTS0043380,186
RTS0043381,55
RTS0043382,38
RTS0043383,53
RTS0043384,46
RTS0043385,48
RTS0043386,72
RTS0043387,117
RTS0043388,71
RTS0043389,94
RTS0043390,76
RTS0043391,59
RTS0043392,77
RTS0043393,66
RTS0043394,75
RTS0043395,53
RTS0043396,155
RTS0043397,114
RTS0043398,116
RTS0043399,170
RTS0043400,58
RTS0043401,43
RTS0043402,53
RTS0043403,49
RTS0043404,58
RTS0043405,41
RTS0043406,32
RTS0043407,43
RTS0043408,49
RTS0043409,48
RTS0043410,44
RTS0043411,43
RTS0043412,40
RTS0043413,38
RTS0043414,47
RTS0043415,51
RTS0043416,65
RTS0043417,42
RTS0043418,36
RTS0043419,57
RTS0043420,40
RTS0043421,78
RTS0043422,46
RTS0043423,59
RTS0043424,44
RTS0043425,53
RTS0043426,87
RTS0043427,73
RTS0043428,95
RTS0043429,88
RTS0043430,68
RTS0043431,93
RTS0043432,43
RTS0043433,58
RTS0043434,86
RTS0043435,80
RTS0043436,56
RTS0043437,55
RTS0043438,49
RTS0043439,43
RTS0043440,66
RTS0043441,97
RTS0043442,75
RTS0043443,78
RTS0043444,65
RTS0043445,68
RTS0043446,43
RTS0043447,40
RTS0043448,41
RTS0043449,43
RTS0043450,48
RTS0043451,53
RTS0043452,51
RTS0043453,48
RTS0043454,58
RTS0043455,46
RTS0043456,48
RTS0043457,41
RTS0043458,41
RTS0043459,32
RTS0043460,60
RTS0043461,39
RTS0043462,41
RTS0043463,57
RTS0043464,60
RTS0043465,47
RTS0043466,258
RTS0043467,232
RTS0043468,283
RTS0043469,188
RTS0043470,247
RTS0043471,43
RTS0043472,61
RTS0043473,44
RTS0043474,65
RTS0043475,53
RTS0043476,57
RTS0043477,50
RTS0043478,41
RTS0043479,62
RTS0043480,44
RTS0043481,76
RTS0043482,71
RTS0043483,76
RTS0043484,53
RTS0043485,59
RTS0043486,127
RTS0043487,111
RTS0043488,138
RTS0043489,130
RTS0043490,100
RTS0043491,107
RTS0043492,120
RTS0043493,113
RTS0043494,124
RTS0043495,137
RTS0043496,52
RTS0043497,51
RTS0043498,59
RTS0043499,66
RTS0043500,51
RTS0043501,30
RTS0043502,41
RTS0043503,25
RTS0043504,56
RTS0043505,57
RTS0043506,46
RTS0043507,36
RTS0043508,44
RTS0043509,49
RTS0043510,55
RTS0043511,56
RTS0043512,62
RTS0043513,39
RTS0043514,65
RTS0043515,55
RTS0043516,44
RTS0043517,45
RTS0043518,76
RTS0043519,63
RTS0043520,82
RTS0043521,55
RTS0043522,56
RTS0043523,107
RTS0043524,72
RTS0043525,95
RTS0043526,71
RTS0043527,53
RTS0043528,63
RTS0043529,60
RTS0043530,52
RTS0043531,44
RTS0043532,46
RTS0043533,46
RTS0043534,47
RTS0043535,44
RTS0043536,79
RTS0043537,66
RTS0043538,61
RTS0043539,98
RTS0043540,55
RTS0043541,267
RTS0043542,241
RTS0043543,196
RTS0043544,298
RTS0043545,233
RTS0043546,61
RTS0043547,31
RTS0043548,54
RTS0043549,43
RTS0043550,48
RTS0043551,88
RTS0043552,87
RTS0043553,84
RTS0043554,85
RTS0043555,69
RTS0043556,41
RTS0043557,48
RTS0043558,47
RTS0043559,51
RTS0043560,53
RTS0043561,41
RTS0043562,64
RTS0043563,49
RTS0043564,50
RTS0043565,70
RTS0043566,58
RTS0043567,49
RTS0043568,68
RTS0043569,54
RTS0043570,52
RTS0043571,71
RTS0043572,94
RTS0043573,93
RTS0043574,67
RTS0043575,72
RTS0043576,340
RTS0043577,286
RTS0043578,121
RTS0043579,264
RTS0043580,292
RTS0043581,119
RTS0043582,131
RTS0043583,84
RTS0043584,81
RTS0043585,92
RTS0043586,34
RTS0043587,58
RTS0043588,39
RTS0043589,49
RTS0043590,44
RTS0043591,88
RTS0043592,88
RTS0043593,151
RTS0043594,163
RTS0043595,93
RTS0043596,57
RTS0043597,82
RTS0043598,69
RTS0043599,70
RTS0043600,61
RTS0043601,38
RTS0043602,43
RTS0043603,56
RTS0043604,62
RTS0043605,56
RTS0043606,56
RTS0043607,71
RTS0043608,58
RTS0043609,74
RTS0043610,69
RTS0043611,58
RTS0043612,54
RTS0043613,64
RTS0043614,50
RTS0043615,58
RTS0043616,47
RTS0043617,33
RTS0043618,42
RTS0043619,27
RTS0043620,27
RTS0043621,87
RTS0043622,81
RTS0043623,87
RTS0043624,124
RTS0043625,73
RTS0043626,105
RTS0043627,123
RTS0043628,141
RTS0043629,135
RTS0043630,131
RTS0043631,39
RTS0043632,38
RTS0043633,49
RTS0043634,44
RTS0043635,33
RTS0043636,33
RTS0043637,47
RTS0043638,31
RTS0043639,28
RTS0043640,31
RTS0043641,695
RTS0043642,768
RTS0043643,864
RTS0043644,579
RTS0043645,572
RTS0043646,114
RTS0043647,107
RTS0043648,112
RTS0043649,85
RTS0043650,90
RTS0043651,32
RTS0043652,41
RTS0043653,49
RTS0043654,39
RTS0043655,33
RTS0043656,22
RTS0043657,51
RTS0043658,64
RTS0043659,34
RTS0043660,44
RTS0043661,59
RTS0043663,24
RTS0043664,44
RTS0043665,55
RTS0043666,40
RTS0043667,38
RTS0043668,32
RTS0043669,42
RTS0043670,31
RTS0043671,51
RTS0043672,68
RTS0043673,63
RTS0043674,50
RTS0043675,58
RTS0043676,40
RTS0043677,51
RTS0043678,47
RTS0043679,46
RTS0043680,30
RTS0043681,67
RTS0043682,63
RTS0043683,97
RTS0043684,86
RTS0043685,71
RTS0043686,60
RTS0043687,48
RTS0043688,60
RTS0043689,38
RTS0043690,54
RTS0043691,60
RTS0043692,58
RTS0043693,60
RTS0043694,49
RTS0043695,64
RTS0043696,54
RTS0043697,49
RTS0043698,60
RTS0043699,67
RTS0043700,55
RTS0043701,65
RTS0043702,51
RTS0043703,48
RTS0043704,74
RTS0043705,38
RTS0043706,106
RTS0043707,64
RTS0043708,42
RTS0043709,64
RTS0043710,64
RTS0043711,34
RTS0043712,27
RTS0043713,38
RTS0043714,23
RTS0043715,41
RTS0043716,60
RTS0043717,48
RTS0043718,50
RTS0043719,39
RTS0043720,34
RTS0043721,54
RTS0043722,41
RTS0043723,41
RTS0043724,50
RTS0043725,41
RTS0043726,49
RTS0043727,54
RTS0043728,43
RTS0043729,39
RTS0043730,49
RTS0043731,43
RTS0043732,49
RTS0043733,56
RTS0043734,58
RTS0043735,63
RTS0043736,79
RTS0043737,114
RTS0043738,104
RTS0043739,104
RTS0043740,96
RTS0043741,65
RTS0043742,59
RTS0043743,51
RTS0043744,67
RTS0043745,46
RTS0043746,41
RTS0043747,52
RTS0043748,44
RTS0043749,47
RTS0043750,51
RTS0043751,79
RTS0043752,75
RTS0043753,75
RTS0043754,58
RTS0043755,73
RTS0043756,49
RTS0043757,56
RTS0043758,75
RTS0043759,52
RTS0043760,33
RTS0043761,159
RTS0043762,42
RTS0043763,33
RTS0043764,52
RTS0043765,55
RTS0043766,27
RTS0043767,40
RTS0043768,51
RTS0043769,46
RTS0043770,36
RTS0043771,41
RTS0043772,55
RTS0043773,46
RTS0043774,51
RTS0043775,46
RTS0043776,71
RTS0043777,75
RTS0043778,71
RTS0043779,90
RTS0043780,85
RTS0043781,80
RTS0043782,58
RTS0043783,76
RTS0043784,84
RTS0043785,39
RTS0043786,66
RTS0043787,36
RTS0043788,50
RTS0043789,35
RTS0043790,50
RTS0043791,44
RTS0043792,83
RTS0043793,35
RTS0043794,57
RTS0043795,47
RTS0043796,31
RTS0043797,53
RTS0043798,31
RTS0043799,34
RTS0043800,36
RTS0043801,42
RTS0043802,42
RTS0043803,60
RTS0043804,51
RTS0043805,51
RTS0043806,57
RTS0043807,37
RTS0043808,48
RTS0043809,36
RTS0043810,53
RTS0043811,188
RTS0043812,371
RTS0043813,185
RTS0043814,234
RTS0043815,291
RTS0043816,278
RTS0043817,161
RTS0043818,251
RTS0043819,184
RTS0043820,288
RTS0043821,40
RTS0043822,32
RTS0043823,33
RTS0043824,32
RTS0043825,28
RTS0043826,56
RTS0043827,46
RTS0043828,73
RTS0043829,61
RTS0043830,64
RTS0043831,141
RTS0043832,102
RTS0043833,156
RTS0043834,131
RTS0043835,98
RTS0043836,92
RTS0043837,84
RTS0043838,70
RTS0043839,71
RTS0043840,72
RTS0043841,58
RTS0043842,56
RTS0043843,73
RTS0043844,87
RTS0043845,53
RTS0043846,125
RTS0043847,140
RTS0043848,117
RTS0043849,88
RTS0043850,143
RTS0043851,51
RTS0043852,51
RTS0043853,58
RTS0043854,49
RTS0043856,35
RTS0043857,31
RTS0043858,33
RTS0043859,52
RTS0043860,54
RTS0043861,75
RTS0043862,107
RTS0043863,54
RTS0043864,66
RTS0043865,51
RTS0043866,56
RTS0043867,53
RTS0043868,54
RTS0043869,50
RTS0043870,38
RTS0043871,57
RTS0043872,52
RTS0043873,54
RTS0043874,41
RTS0043875,42
RTS0043876,51
RTS0043877,45
RTS0043878,46
RTS0043879,55
RTS0043880,28
RTS0043881,61
RTS0043882,76
RTS0043883,73
RTS0043884,65
RTS0043885,52
RTS0043886,115
RTS0043887,106
RTS0043888,118
RTS0043889,49
RTS0043890,137
RTS0043891,87
RTS0043892,73
RTS0043893,76
RTS0043894,65
RTS0043895,60
RTS0043896,65
RTS0043897,80
RTS0043898,72
RTS0043899,66
RTS0043900,78
RTS0043901,92
RTS0043902,85
RTS0043903,102
RTS0043904,126
RTS0043905,118
RTS0043906,32
RTS0043907,40
RTS0043908,26
RTS0043909,51
RTS0043910,75
RTS0043911,83
RTS0043912,148
RTS0043913,120
RTS0043914,91
RTS0043915,62
RTS0043916,50
RTS0043917,40
RTS0043918,49
RTS0043919,53
RTS0043920,101
RTS0043921,122
RTS0043922,120
RTS0043923,129
RTS0043924,180
RTS0043925,136
RTS0043926,78
RTS0043927,52
RTS0043928,60
RTS0043929,53
RTS0043930,74
RTS0043931,174
RTS0043932,202
RTS0043933,176
RTS0043934,137
RTS0043935,156
RTS0043936,41
RTS0043937,37
RTS0043938,41
RTS0043939,34
RTS0043940,46
RTS0043941,40
RTS0043942,55
RTS0043943,74
RTS0043944,35
RTS0043945,47
RTS0043946,31
RTS0043947,57
RTS0043948,48
RTS0043949,34
RTS0043950,44
RTS0043951,88
RTS0043952,66
RTS0043953,67
RTS0043954,49
RTS0043955,81
RTS0043956,103
RTS0043957,105
RTS0043958,115
RTS0043959,81
RTS0043960,99
RTS0043961,73
RTS0043962,64
RTS0043963,54
RTS0043964,75
RTS0043965,56
RTS0043966,174
RTS0043967,134
RTS0043968,168
RTS0043969,142
RTS0043970,218
RTS0043971,198
RTS0043972,189
RTS0043973,192
RTS0043974,159
RTS0043975,121
RTS0043976,140
RTS0043977,146
RTS0043978,181
RTS0043979,167
RTS0043980,190
RTS0043981,156
RTS0043982,198
RTS0043983,160
RTS0043984,71
RTS0043985,229
RTS0043986,55
RTS0043987,113
RTS0043988,82
RTS0043989,100
RTS0043990,86
RTS0043991,54
RTS0043992,74
RTS0043993,34
RTS0043994,50
RTS0043996,41
RTS0043997,30
RTS0043998,41
RTS0043999,46
RTS0044000,37
RTS0044001,50
RTS0044002,51
RTS0044003,66
RTS0044004,45
RTS0044005,39
RTS0044006,47
RTS0044007,56
RTS0044008,38
RTS0044009,40
RTS0044010,46
RTS0044011,168
RTS0044012,245
RTS0044013,193
RTS0044014,167
RTS0044015,201
RTS0044016,62
RTS0044017,47
RTS0044018,49
RTS0044019,47
RTS0044020,61
RTS0044021,28
RTS0044022,55
RTS0044023,48
RTS0044024,44
RTS0044025,57
RTS0044026,76
RTS0044027,126
RTS0044028,103
RTS0044029,148
RTS0044030,117
RTS0044031,71
RTS0044032,82
RTS0044033,45
RTS0044034,97
RTS0044035,86
RTS0044036,503
RTS0044037,412
RTS0044038,533
RTS0044039,265
RTS0044040,428
RTS0044041,211
RTS0044042,210
RTS0044043,204
RTS0044044,222
RTS0044045,160
RTS0044046,126
RTS0044047,129
RTS0044048,111
RTS0044049,74
RTS0044050,151
RTS0044051,37
RTS0044052,41
RTS0044053,38
RTS0044054,46
RTS0044055,52
RTS0044056,61
RTS0044057,78
RTS0044058,56
RTS0044059,90
RTS0044060,63
RTS0044061,76
RTS0044062,58
RTS0044063,58
RTS0044064,69
RTS0044065,66
RTS0044067,158
RTS0044068,157
RTS0044069,137
RTS0044070,123
RTS0044071,44
RTS0044072,32
RTS0044073,34
RTS0044074,34
RTS0044075,46
RTS0044076,29
RTS0044077,62
RTS0044078,38
RTS0044079,46
RTS0044080,50
RTS0044081,78
RTS0044082,71
RTS0044083,93
RTS0044084,74
RTS0044085,53
RTS0044086,42
RTS0044087,47
RTS0044088,55
RTS0044089,57
RTS0044090,59
RTS0044091,43
RTS0044092,66
RTS0044093,37
RTS0044094,54
RTS0044095,23
RTS0044096,36
RTS0044097,33
RTS0044098,27
RTS0044099,44
RTS0044100,35
RTS0044101,69
RTS0044102,58
RTS0044103,57
RTS0044104,39
RTS0044105,76
RTS0044106,370
RTS0044107,337
RTS0044108,319
RTS0044109,371
RTS0044110,534
RTS0044111,137
RTS0044112,120
RTS0044113,138
RTS0044114,81
RTS0044115,153
RTS0044116,77
RTS0044117,57
RTS0044118,52
RTS0044119,97
RTS0044120,69
RTS0044121,49
RTS0044122,50
RTS0044123,52
RTS0044124,46
RTS0044125,53
RTS0044126,54
RTS0044127,53
RTS0044128,52
RTS0044129,63
RTS0044130,50
RTS0044131,121
RTS0044132,94
RTS0044133,107
RTS0044134,115
RTS0044135,92
RTS0044136,51
RTS0044137,45
RTS0044138,56
RTS0044139,46
RTS0044140,49
RTS0044141,81
RTS0044142,80
RTS0044143,62
RTS0044144,64
RTS0044145,58
RTS0044146,41
RTS0044147,48
RTS0044148,62
RTS0044149,49
RTS0044150,68
RTS0044151,110
RTS0044152,133
RTS0044153,157
RTS0044154,116
RTS0044155,150
RTS0044156,352
RTS0044157,387
RTS0044158,615
RTS0044159,361
RTS0044160,406
RTS0044161,87
RTS0044162,106
RTS0044163,128
RTS0044164,138
RTS0044165,66
RTS0044166,98
RTS0044167,59
RTS0044168,76
RTS0044169,104
RTS0044170,95
RTS0044171,76
RTS0044172,73
RTS0044173,88
RTS0044174,58
RTS0044175,72
RTS0044176,69
RTS0044177,76
RTS0044178,85
RTS0044180,56
RTS0044181,89
RTS0044182,104
RTS0044183,62
RTS0044184,106
RTS0044185,117
RTS0044186,65
RTS0044187,67
RTS0044188,52
RTS0044189,67
RTS0044190,63
RTS0044191,54
RTS0044192,51
RTS0044193,55
RTS0044194,48
RTS0044195,45
RTS0044196,163
RTS0044197,106
RTS0044198,170
RTS0044199,137
RTS0044200,82
RTS0044206,83
RTS0044207,60
RTS0044208,46
RTS0044209,36
RTS0044210,67
RTS0044211,140
RTS0044212,85
RTS0044213,115
RTS0044214,138
RTS0044215,112
RTS0044216,110
RTS0044217,85
RTS0044218,139
RTS0044219,90
RTS0044220,73
RTS0044221,22
RTS0044222,49
RTS0044223,66
RTS0044224,66
RTS0044225,26
RTS0044226,67
RTS0044227,57
RTS0044228,56
RTS0044229,50
RTS0044230,58
RTS0044231,47
RTS0044232,46
RTS0044233,41
RTS0044234,38
RTS0044235,52
RTS0044236,85
RTS0044237,76
RTS0044238,80
RTS0044239,68
RTS0044240,79
RTS0044241,82
RTS0044242,106
RTS0044243,79
RTS0044244,89
RTS0044245,86
RTS0044246,99
RTS0044247,98
RTS0044248,94
RTS0044249,70
RTS0044250,63
RTS0044251,72
RTS0044252,67
RTS0044253,74
RTS0044254,39
RTS0044255,84
RTS0044256,74
RTS0044257,99
RTS0044258,85
RTS0044259,62
RTS0044260,73
RTS0044261,270
RTS0044262,153
RTS0044263,142
RTS0044264,142
RTS0044265,116
RTS0044266,56
RTS0044267,38
RTS0044268,37
RTS0044269,44
RTS0044270,54
RTS0044271,52
RTS0044272,68
RTS0044273,67
RTS0044274,55
RTS0044275,59
RTS0044276,55
RTS0044277,56
RTS0044278,40
RTS0044279,40
RTS0044280,43
RTS0044281,90
RTS0044282,69
RTS0044283,86
RTS0044284,88
RTS0044285,48
RTS0044286,42
RTS0044287,45
RTS0044288,41
RTS0044289,49
RTS0044290,49
RTS0044291,74
RTS0044292,72
RTS0044293,53
RTS0044294,57
RTS0044295,61
RTS0044296,66
RTS0044297,58
RTS0044298,59
RTS0044299,46
RTS0044300,53
RTS0044301,70
RTS0044302,48
RTS0044303,46
RTS0044304,50
RTS0044305,39
RTS0044306,169
RTS0044307,124
RTS0044308,202
RTS0044309,225
RTS0044310,194
RTS0044311,31
RTS0044312,50
RTS0044313,34
RTS0044314,44
RTS0044315,48
RTS0044316,49
RTS0044317,60
RTS0044318,63
RTS0044319,45
RTS0044320,27
RTS0044321,46
RTS0044322,32
RTS0044323,48
RTS0044324,27
RTS0044325,35
RTS0044326,53
RTS0044327,50
RTS0044328,32
RTS0044329,63
RTS0044330,35
RTS0044331,486
RTS0044332,387
RTS0044333,537
RTS0044334,580
RTS0044335,422
RTS0044336,30
RTS0044337,49
RTS0044338,25
RTS0044339,43
RTS0044340,36
RTS0044341,36
RTS0044342,35
RTS0044343,56
RTS0044344,57
RTS0044345,39
RTS0044346,101
RTS0044347,117
RTS0044348,124
RTS0044349,111
RTS0044350,148
RTS0044351,223
RTS0044352,132
RTS0044353,249
RTS0044354,129
RTS0044355,211
RTS0044356,46
RTS0044357,48
RTS0044358,44
RTS0044359,54
RTS0044360,55
RTS0044361,156
RTS0044362,149
RTS0044363,115
RTS0044364,113
RTS0044365,78
RTS0044366,300
RTS0044367,210
RTS0044368,339
RTS0044369,260
RTS0044370,221
RTS0044371,41
RTS0044372,36
RTS0044373,35
RTS0044374,37
RTS0044375,55
RTS0044376,40
RTS0044377,54
RTS0044378,47
RTS0044379,59
RTS0044380,61
RTS0044381,105
RTS0044382,73
RTS0044383,106
RTS0044384,71
RTS0044385,82
RTS0044386,106
RTS0044387,127
RTS0044388,144
RTS0044389,86
RTS0044390,111
RTS0044391,151
RTS0044392,136
RTS0044393,136
RTS0044394,113
RTS0044395,111
RTS0044396,72
RTS0044397,68
RTS0044399,70
RTS0044400,38
RTS0044401,38
RTS0044402,53
RTS0044403,52
RTS0044404,57
RTS0044405,48
RTS0044406,34
RTS0044407,51
RTS0044408,47
RTS0044409,46
RTS0044410,44
RTS0044411,44
RTS0044412,52
RTS0044413,53
RTS0044414,34
RTS0044415,52
RTS0044416,194
RTS0044417,163
RTS0044418,102
RTS0044419,120
RTS0044420,180
RTS0044421,56
RTS0044422,63
RTS0044423,71
RTS0044424,73
RTS0044425,67
RTS0044426,45
RTS0044427,37
RTS0044428,32
RTS0044429,48
RTS0044430,37
RTS0044431,61
RTS0044432,49
RTS0044433,53
RTS0044434,46
RTS0044435,49
RTS0044436,95
RTS0044437,93
RTS0044438,85
RTS0044439,113
RTS0044440,150
RTS0044441,59
RTS0044442,67
RTS0044443,75
RTS0044444,38
RTS0044445,66
RTS0044446,74
RTS0044447,58
RTS0044448,41
RTS0044449,40
RTS0044450,41
RTS0044451,61
RTS0044452,66
RTS0044453,44
RTS0044454,69
RTS0044455,37
RTS0044456,55
RTS0044457,91
RTS0044458,71
RTS0044459,72
RTS0044460,94
RTS0044461,112
RTS0044462,76
RTS0044463,70
RTS0044464,84
RTS0044465,77
RTS0044466,62
RTS0044467,61
RTS0044468,50
RTS0044469,56
RTS0044470,54
RTS0044471,57
RTS0044472,63
RTS0044473,50
RTS0044474,58
RTS0044475,63
RTS0044476,56
RTS0044477,56
RTS0044478,51
RTS0044479,56
RTS0044480,59
RTS0044481,55
RTS0044482,75
RTS0044483,40
RTS0044484,47
RTS0044485,51
RTS0044486,106
RTS0044487,80
RTS0044488,97
RTS0044489,66
RTS0044490,53
RTS0044491,55
RTS0044492,43
RTS0044493,61
RTS0044494,60
RTS0044495,52
RTS0044496,284
RTS0044497,265
RTS0044498,274
RTS0044499,343
RTS0044500,311
RTS0044501,172
RTS0044502,157
RTS0044503,197
RTS0044504,218
RTS0044505,160
RTS0044506,94
RTS0044507,53
RTS0044508,87
RTS0044509,94
RTS0044510,90
RTS0044511,59
RTS0044512,40
RTS0044513,76
RTS0044514,55
RTS0044515,67
RTS0044516,93
RTS0044517,89
RTS0044518,98
RTS0044519,90
RTS0044520,82
RTS0044521,112
RTS0044522,74
RTS0044523,75
RTS0044524,41
RTS0044525,60
RTS0044526,56
RTS0044527,115
RTS0044528,113
RTS0044529,83
RTS0044530,74
RTS0044531,123
RTS0044532,135
RTS0044533,110
RTS0044534,125
RTS0044535,149
RTS0044536,65
RTS0044537,47
RTS0044538,55
RTS0044539,42
RTS0044540,43
RTS0044541,88
RTS0044542,91
RTS0044543,67
RTS0044544,83
RTS0044545,77
RTS0044546,250
RTS0044547,198
RTS0044548,209
RTS0044549,263
RTS0044550,299
RTS0044551,146
RTS0044552,159
RTS0044553,154
RTS0044554,111
RTS0044555,175
RTS0044556,36
RTS0044557,39
RTS0044558,37
RTS0044559,47
RTS0044560,39
RTS0044561,73
RTS0044562,76
RTS0044563,96
RTS0044564,76
RTS0044565,84
RTS0044566,44
RTS0044567,35
RTS0044568,32
RTS0044569,36
RTS0044570,29
RTS0044571,36
RTS0044572,42
RTS0044573,32
RTS0044574,47
RTS0044575,38
RTS0044576,30
RTS0044577,26
RTS0044578,45
RTS0044579,42
RTS0044580,34
RTS0044581,36
RTS0044582,37
RTS0044583,30
RTS0044584,55
RTS0044585,36
RTS0044586,38
RTS0044587,26
RTS0044588,26
RTS0044589,52
RTS0044590,51
RTS0044591,106
RTS0044592,85
RTS0044593,66
RTS0044594,79
RTS0044595,63
RTS0044596,70
RTS0044597,93
RTS0044598,120
RTS0044599,101
RTS0044600,80
RTS0044601,112
RTS0044602,111
RTS0044603,89
RTS0044604,144
RTS0044605,84
RTS0044606,53
RTS0044607,46
RTS0044608,35
RTS0044609,30
RTS0044610,34
RTS0044611,44
RTS0044612,39
RTS0044613,46
RTS0044614,52
RTS0044615,23
RTS0044616,35
RTS0044617,41
RTS0044618,31
RTS0044619,43
RTS0044620,42
RTS0044621,117
RTS0044622,119
RTS0044623,137
RTS0044624,125
RTS0044625,72
RTS0044626,47
RTS0044627,37
RTS0044628,33
RTS0044629,43
RTS0044630,54
RTS0044631,53
RTS0044632,50
RTS0044633,44
RTS0044634,53
RTS0044635,47
RTS0044636,44
RTS0044637,49
RTS0044638,60
RTS0044639,99
RTS0044640,47
RTS0044641,50
RTS0044642,50
RTS0044643,30
RTS0044644,65
RTS0044645,66
RTS0044646,41
RTS0044647,42
RTS0044648,36
RTS0044649,44
RTS0044650,28
RTS0044651,113
RTS0044652,142
RTS0044653,120
RTS0044654,107
RTS0044655,122
RTS0044656,55
RTS0044657,55
RTS0044658,70
RTS0044659,53
RTS0044660,53
RTS0044661,277
RTS0044662,221
RTS0044663,205
RTS0044664,321
RTS0044665,307
RTS0044666,67
RTS0044667,56
RTS0044668,69
RTS0044669,87
RTS0044670,61
RTS0044671,76
RTS0044672,56
RTS0044673,71
RTS0044674,75
RTS0044675,87
RTS0044676,118
RTS0044677,120
RTS0044678,113
RTS0044679,136
RTS0044680,106
RTS0044681,40
RTS0044682,60
RTS0044683,48
RTS0044684,53
RTS0044685,34
RTS0044686,116
RTS0044687,175
RTS0044688,179
RTS0044689,172
RTS0044690,230
RTS0044691,143
RTS0044692,197
RTS0044693,152
RTS0044694,195
RTS0044695,97
RTS0044696,78
RTS0044697,87
RTS0044698,76
RTS0044699,77
RTS0044700,87
RTS0044701,357
RTS0044702,242
RTS0044703,308
RTS0044704,285
RTS0044705,211
RTS0044706,32
RTS0044707,61
RTS0044708,55
RTS0044709,51
RTS0044710,53
RTS0044711,53
RTS0044712,74
RTS0044714,81
RTS0044715,52
RTS0044716,321
RTS0044717,243
RTS0044718,264
RTS0044719,130
RTS0044720,389
RTS0044721,76
RTS0044722,77
RTS0044723,70
RTS0044724,63
RTS0044725,59
RTS0044726,140
RTS0044727,148
RTS0044728,109
RTS0044729,159
RTS0044730,180
RTS0044731,72
RTS0044732,55
RTS0044733,55
RTS0044734,60
RTS0044735,66
RTS0044736,110
RTS0044737,80
RTS0044738,70
RTS0044739,88
RTS0044740,44
RTS0044741,41
RTS0044742,34
RTS0044743,65
RTS0044744,54
RTS0044745,35
RTS0044746,44
RTS0044747,52
RTS0044748,24
RTS0044749,45
RTS0044750,31
RTS0044751,72
RTS0044752,75
RTS0044753,84
RTS0044754,64
RTS0044755,98
RTS0044756,123
RTS0044757,90
RTS0044758,145
RTS0044759,118
RTS0044760,81
RTS0044761,72
RTS0044762,71
RTS0044763,69
RTS0044764,63
RTS0044765,50
RTS0044766,57
RTS0044767,58
RTS0044768,94
RTS0044769,56
RTS0044770,58
RTS0044771,35
RTS0044772,31
RTS0044773,42
RTS0044774,44
RTS0044775,52
RTS0044776,102
RTS0044777,113
RTS0044778,104
RTS0044779,118
RTS0044780,113
RTS0044781,168
RTS0044782,187
RTS0044783,184
RTS0044784,185
RTS0044785,137
RTS0044786,88
RTS0044787,85
RTS0044788,84
RTS0044789,68
RTS0044790,49
RTS0044791,554
RTS0044792,586
RTS0044793,97
RTS0044794,91
RTS0044795,98
RTS0044796,91
RTS0044797,106
RTS0044798,105
RTS0044799,113
RTS0044800,70
RTS0044801,35
RTS0044802,55
RTS0044803,53
RTS0044804,70
RTS0044805,72
RTS0044806,82
RTS0044807,86
RTS0044808,83
RTS0044809,97
RTS0044810,90
RTS0044811,105
RTS0044812,105
RTS0044813,135
RTS0044814,136
RTS0044815,134
RTS0044816,62
RTS0044817,66
RTS0044818,76
RTS0044819,82
RTS0044820,70
RTS0044821,46
RTS0044822,43
RTS0044823,39
RTS0044824,30
RTS0044825,49
RTS0044826,73
RTS0044827,69
RTS0044828,62
RTS0044829,65
RTS0044830,61
RTS0044831,47
RTS0044832,56
RTS0044833,62
RTS0044834,54
RTS0044835,60
RTS0044836,78
RTS0044837,66
RTS0044838,95
RTS0044839,67
RTS0044840,76
RTS0044841,44
RTS0044842,39
RTS0044843,56
RTS0044844,35
RTS0044845,37
RTS0044846,55
RTS0044847,33
RTS0044848,83
RTS0044849,89
RTS0044850,50
RTS0044851,42
RTS0044852,50
RTS0044853,50
RTS0044854,35
RTS0044855,32
RTS0044856,63
RTS0044857,36
RTS0044858,49
RTS0044859,49
RTS0044860,56
RTS0044861,89
RTS0044862,80
RTS0044863,79
RTS0044864,53
RTS0044865,113
RTS0044866,68
RTS0044867,93
RTS0044868,81
RTS0044869,88
RTS0044870,98
RTS0044871,218
RTS0044872,162
RTS0044873,189
RTS0044874,198
RTS0044875,264
RTS0044876,48
RTS0044877,84
RTS0044878,72
RTS0044879,68
RTS0044880,103
RTS0044881,40
RTS0044882,51
RTS0044883,57
RTS0044884,59
RTS0044885,76
RTS0044886,69
RTS0044887,44
RTS0044888,57
RTS0044889,50
RTS0044890,38
RTS0044891,99
RTS0044892,110
RTS0044893,74
RTS0044894,80
RTS0044895,99
RTS0044896,387
RTS0044897,305
RTS0044898,358
RTS0044899,341
RTS0044900,313
RTS0044901,41
RTS0044902,47
RTS0044903,68
RTS0044904,49
RTS0044905,71
RTS0044906,203
RTS0044907,135
RTS0044908,178
RTS0044909,199
RTS0044910,156
RTS0044911,70
RTS0044912,64
RTS0044913,57
RTS0044914,69
RTS0044915,52
RTS0044916,68
RTS0044917,72
RTS0044918,75
RTS0044919,73
RTS0044920,105
RTS0044921,51
RTS0044922,49
RTS0044923,53
RTS0044924,41
RTS0044925,52
RTS0044926,45
RTS0044927,45
RTS0044928,42
RTS0044929,36
RTS0044930,52
RTS0044931,52
RTS0044932,57
RTS0044933,52
RTS0044934,46
RTS0044935,49
RTS0044936,56
RTS0044937,44
RTS0044938,43
RTS0044939,55
RTS0044940,43
RTS0044941,47
RTS0044942,54
RTS0044943,56
RTS0044944,78
RTS0044945,51
RTS0044946,55
RTS0044947,34
RTS0044948,58
RTS0044949,51
RTS0044950,66
RTS0044951,34
RTS0044952,43
RTS0044953,37
RTS0044954,45
RTS0044955,33
RTS0044956,172
RTS0044957,176
RTS0044958,133
RTS0044959,141
RTS0044960,167
RTS0044961,79
RTS0044962,49
RTS0044963,50
RTS0044964,57
RTS0044965,63
RTS0044966,54
RTS0044967,61
RTS0044968,48
RTS0044969,39
RTS0044970,38
RTS0044971,58
RTS0044972,64
RTS0044973,38
RTS0044974,54
RTS0044975,47
RTS0044976,42
RTS0044977,39
RTS0044978,46
RTS0044979,47
RTS0044980,46
RTS0044981,31
RTS0044982,37
RTS0044983,36
RTS0044984,43
RTS0044985,50
RTS0044986,36
RTS0044987,38
RTS0044988,52
RTS0044989,29
RTS0044990,42
RTS0044991,41
RTS0044992,50
RTS0044993,42
RTS0044994,41
RTS0044995,41
RTS0044996,49
RTS0044997,44
RTS0044998,37
RTS0044999,37
RTS0045000,49
RTS0045001,145
RTS0045002,115
RTS0045003,124
RTS0045004,142
RTS0045005,156
RTS0045006,222
RTS0045007,256
RTS0045008,322
RTS0045009,219
RTS0045010,217
RTS0045011,83
RTS0045012,63
RTS0045013,39
RTS0045014,82
RTS0045015,94
RTS0045016,184
RTS0045017,247
RTS0045018,254
RTS0045019,274
RTS0045020,213
RTS0045021,75
RTS0045022,73
RTS0045023,98
RTS0045024,102
RTS0045025,111
RTS0045026,86
RTS0045027,68
RTS0045028,65
RTS0045029,75
RTS0045030,74
RTS0045031,40
RTS0045032,40
RTS0045033,53
RTS0045034,42
RTS0045035,54
RTS0045036,78
RTS0045038,59
RTS0045039,57
RTS0045040,72
RTS0045041,74
RTS0045042,86
RTS0045043,87
RTS0045044,103
RTS0045045,123
RTS0045046,36
RTS0045047,31
RTS0045048,49
RTS0045049,39
RTS0045050,40
RTS0045051,52
RTS0045052,45
RTS0045053,49
RTS0045054,41
RTS0045055,31
RTS0045056,98
RTS0045057,125
RTS0045058,42
RTS0045059,84
RTS0045060,115
RTS0045061,38
RTS0045063,33
RTS0045064,44
RTS0045065,68
RTS0045066,90
RTS0045067,173
RTS0045068,227
RTS0045069,134
RTS0045070,176
RTS0045071,56
RTS0045072,42
RTS0045073,42
RTS0045074,56
RTS0045075,27
RTS0045076,63
RTS0045077,29
RTS0045078,41
RTS0045079,39
RTS0045080,41
RTS0045081,77
RTS0045082,97
RTS0045083,79
RTS0045084,96
RTS0045085,60
RTS0045086,59
RTS0045087,35
RTS0045088,32
RTS0045089,31
RTS0045090,45
RTS0045091,36
RTS0045092,29
RTS0045093,36
RTS0045094,52
RTS0045095,51
RTS0045096,36
RTS0045097,31
RTS0045098,34
RTS0045099,49
RTS0045100,48
RTS0045101,60
RTS0045102,42
RTS0045103,51
RTS0045104,47
RTS0045105,47
RTS0045106,43
RTS0045107,40
RTS0045108,43
RTS0045109,33
RTS0045110,51
RTS0045111,92
RTS0045112,61
RTS0045113,107
RTS0045114,62
RTS0045115,60
RTS0045116,48
RTS0045117,50
RTS0045118,43
RTS0045119,42
RTS0045120,60
RTS0045121,46
RTS0045122,45
RTS0045123,38
RTS0045124,40
RTS0045125,39
RTS0045126,95
RTS0045127,128
RTS0045128,104
RTS0045129,136
RTS0045130,106
RTS0045131,94
RTS0045132,71
RTS0045133,51
RTS0045134,83
RTS0045135,77
RTS0045136,69
RTS0045137,79
RTS0045138,63
RTS0045139,59
RTS0045140,59
RTS0045141,63
RTS0045142,62
RTS0045143,61
RTS0045144,46
RTS0045145,63
RTS0045146,46
RTS0045147,45
RTS0045148,70
RTS0045149,47
RTS0045150,39
RTS0045151,60
RTS0045152,84
RTS0045153,36
RTS0045154,54
RTS0045155,49
RTS0045156,42
RTS0045157,96
RTS0045158,80
RTS0045159,125
RTS0045160,116
RTS0045161,47
RTS0045162,57
RTS0045163,76
RTS0045164,76
RTS0045165,85
RTS0045166,82
RTS0045167,61
RTS0045168,76
RTS0045169,91
RTS0045170,74
RTS0045171,180
RTS0045172,183
RTS0045173,147
RTS0045174,155
RTS0045175,132
RTS0045176,52
RTS0045177,52
RTS0045178,48
RTS0045179,46
RTS0045180,42
RTS0045181,72
RTS0045182,138
RTS0045183,95
RTS0045184,71
RTS0045185,89
RTS0045186,64
RTS0045187,66
RTS0045188,66
RTS0045189,56
RTS0045190,72
RTS0045191,39
RTS0045192,42
RTS0045193,29
RTS0045194,36
RTS0045195,38
RTS0045196,51
RTS0045197,41
RTS0045198,65
RTS0045199,32
RTS0045200,49
RTS0045201,91
RTS0045202,66
RTS0045203,86
RTS0045204,75
RTS0045205,77
RTS0045206,57
RTS0045207,70
RTS0045208,76
RTS0045209,56
RTS0045210,39
RTS0045211,34
RTS0045212,44
RTS0045213,38
RTS0045214,54
RTS0045215,35
RTS0045216,131
RTS0045217,118
RTS0045218,179
RTS0045219,141
RTS0045220,108
RTS0045221,41
RTS0045222,35
RTS0045223,49
RTS0045224,59
RTS0045225,47
RTS0045226,563
RTS0045227,452
RTS0045228,728
RTS0045229,453
RTS0045230,477
RTS0045231,114
RTS0045232,136
RTS0045233,119
RTS0045234,129
RTS0045235,123
RTS0045236,243
RTS0045237,180
RTS0045238,145
RTS0045239,144
RTS0045240,259
RTS0045241,169
RTS0045242,144
RTS0045243,125
RTS0045244,128
RTS0045245,112
RTS0045246,53
RTS0045247,59
RTS0045248,39
RTS0045249,35
RTS0045250,38
RTS0045251,159
RTS0045252,79
RTS0045253,136
RTS0045254,85
RTS0045255,97
RTS0045256,38
RTS0045257,47
RTS0045258,46
RTS0045259,48
RTS0045260,52
RTS0045261,44
RTS0045262,67
RTS0045263,64
RTS0045264,55
RTS0045265,69
RTS0045266,109
RTS0045267,187
RTS0045268,295
RTS0045269,168
RTS0045270,159
RTS0045271,29
RTS0045272,23
RTS0045273,45
RTS0045274,48
RTS0045275,55
RTS0045276,45
RTS0045277,97
RTS0045278,100
RTS0045279,31
RTS0045280,55
RTS0045281,47
RTS0045282,45
RTS0045283,65
RTS0045284,42
RTS0045285,58
RTS0045286,60
RTS0045287,78
RTS0045288,53
RTS0045289,47
RTS0045290,34
RTS0045291,70
RTS0045292,123
RTS0045293,64
RTS0045294,79
RTS0045295,79
RTS0045296,50
RTS0045297,46
RTS0045298,36
RTS0045299,56
RTS0045300,54
RTS0045301,66
RTS0045302,76
RTS0045303,75
RTS0045304,35
RTS0045305,66
RTS0045306,51
RTS0045307,35
RTS0045308,48
RTS0045309,48
RTS0045310,58
RTS0045311,20
RTS0045312,49
RTS0045313,34
RTS0045314,40
RTS0045315,37
RTS0045316,42
RTS0045317,35
RTS0045318,36
RTS0045319,33
RTS0045320,40
RTS0045321,34
RTS0045322,37
RTS0045323,43
RTS0045324,41
RTS0045325,37
RTS0045326,68
RTS0045327,111
RTS0045328,73
RTS0045329,65
RTS0045330,62
RTS0045331,44
RTS0045332,44
RTS0045333,62
RTS0045334,62
RTS0045335,54
RTS0045336,60
RTS0045337,50
RTS0045338,56
RTS0045339,61
RTS0045340,66
RTS0045341,33
RTS0045342,53
RTS0045343,41
RTS0045344,60
RTS0045345,48
RTS0045346,37
RTS0045347,37
RTS0045348,36
RTS0045349,33
RTS0045350,49
RTS0045351,30
RTS0045352,34
RTS0045353,37
RTS0045354,48
RTS0045355,18
RTS0045356,41
RTS0045357,54
RTS0045358,53
RTS0045359,45
RTS0045360,45
RTS0045361,122
RTS0045362,73
RTS0045363,50
RTS0045364,90
RTS0045365,79
RTS0045366,72
RTS0045367,58
RTS0045368,61
RTS0045369,51
RTS0045370,55
RTS0045371,89
RTS0045372,104
RTS0045373,134
RTS0045374,151
RTS0045375,150
RTS0045376,57
RTS0045377,33
RTS0045378,42
RTS0045379,39
RTS0045380,42
RTS0045381,339
RTS0045382,296
RTS0045383,134
RTS0045384,193
RTS0045385,153
RTS0045386,116
RTS0045387,89
RTS0045388,115
RTS0045389,97
RTS0045390,104
RTS0045391,36
RTS0045392,33
RTS0045393,38
RTS0045394,37
RTS0045395,42
RTS0045396,52
RTS0045397,58
RTS0045398,46
RTS0045399,51
RTS0045400,51
RTS0045401,68
RTS0045402,42
RTS0045403,66
RTS0045404,60
RTS0045405,52
RTS0045406,62
RTS0045407,59
RTS0045408,49
RTS0045409,59
RTS0045410,45
RTS0045411,302
RTS0045412,334
RTS0045413,329
RTS0045414,326
RTS0045415,207
RTS0045416,43
RTS0045417,46
RTS0045418,32
RTS0045419,55
RTS0045420,48
RTS0045421,6359
RTS0045422,4709
RTS0045423,5717
RTS0045424,7067
RTS0045425,6643
RTS0045426,49
RTS0045427,26
RTS0045428,50
RTS0045429,42
RTS0045430,24
RTS0045431,62
RTS0045432,54
RTS0045433,62
RTS0045434,69
RTS0045435,31
RTS0045436,124
RTS0045437,120
RTS0045438,153
RTS0045439,116
RTS0045440,110
RTS0045441,72
RTS0045442,63
RTS0045443,65
RTS0045444,42
RTS0045445,59
RTS0045446,274
RTS0045447,278
RTS0045448,249
RTS0045449,214
RTS0045450,149
RTS0045451,77
RTS0045452,53
RTS0045453,35
RTS0045454,58
RTS0045455,44
RTS0045456,38
RTS0045457,48
RTS0045458,54
RTS0045459,32
RTS0045460,43
RTS0045461,48
RTS0045462,58
RTS0045463,37
RTS0045464,45
RTS0045465,47
RTS0045466,90
RTS0045467,107
RTS0045468,54
RTS0045469,127
RTS0045470,89
RTS0045471,47
RTS0045472,54
RTS0045473,21
RTS0045474,67
RTS0045475,56
RTS0045476,61
RTS0045477,71
RTS0045478,51
RTS0045479,80
RTS0045480,84
RTS0045481,88
RTS0045482,100
RTS0045483,83
RTS0045484,132
RTS0045485,98
RTS0045486,33
RTS0045487,53
RTS0045488,37
RTS0045489,47
RTS0045490,53
RTS0045491,395
RTS0045492,447
RTS0045493,412
RTS0045494,217
RTS0045495,289
RTS0045496,145
RTS0045497,199
RTS0045498,395
RTS0045499,383
RTS0045500,359
RTS0045501,151
RTS0045502,174
RTS0045503,131
RTS0045504,80
RTS0045505,128
RTS0045506,24780
RTS0045507,25714
RTS0045508,18518
RTS0045509,21957
RTS0045510,18461
RTS0045511,47
RTS0045512,62
RTS0045513,46
RTS0045514,37
RTS0045515,47
RTS0045516,31
RTS0045517,44
RTS0045518,41
RTS0045519,44
RTS0045520,34
RTS0045521,54
RTS0045522,42
RTS0045523,60
RTS0045524,51
RTS0045525,41
RTS0045526,52
RTS0045527,69
RTS0045528,56
RTS0045529,65
RTS0045530,59
RTS0045531,55
RTS0045532,45
RTS0045533,43
RTS0045534,40
RTS0045535,34
RTS0045536,526
RTS0045537,562
RTS0045538,376
RTS0045539,576
RTS0045540,583
RTS0045541,44
RTS0045542,33
RTS0045543,32
RTS0045544,17
RTS0045545,52
RTS0045546,57
RTS0045547,40
RTS0045548,38
RTS0045549,52
RTS0045550,36
RTS0045551,38
RTS0045552,34
RTS0045553,32
RTS0045554,28
RTS0045555,51
RTS0045556,487
RTS0045557,380
RTS0045558,433
RTS0045559,483
RTS0045560,319
RTS0045561,64
RTS0045562,73
RTS0045563,44
RTS0045564,86
RTS0045565,55
RTS0045566,48
RTS0045567,36
RTS0045568,44
RTS0045569,42
RTS0045570,49
RTS0045571,40
RTS0045572,40
RTS0045573,39
RTS0045574,40
RTS0045575,51
RTS0045576,39
RTS0045577,29
RTS0045578,40
RTS0045579,47
RTS0045580,42
RTS0045581,56
RTS0045582,46
RTS0045583,46
RTS0045584,43
RTS0045585,49
RTS0045586,80
RTS0045587,120
RTS0045588,141
RTS0045589,140
RTS0045590,103
RTS0045592,1173
RTS0045593,1170
RTS0045594,1286
RTS0045595,1343
RTS0045596,316
RTS0045597,455
RTS0045598,458
RTS0045599,399
RTS0045600,366
RTS0045601,41
RTS0045602,40
RTS0045603,29
RTS0045604,62
RTS0045606,75
RTS0045607,49
RTS0045608,52
RTS0045609,49
RTS0045610,75
RTS0045611,64
RTS0045612,106
RTS0045613,68
RTS0045614,85
RTS0045615,102
RTS0045616,38
RTS0045617,44
RTS0045618,36
RTS0045619,20
RTS0045620,34
RTS0045621,151
RTS0045622,244
RTS0045623,199
RTS0045624,141
RTS0045625,198
RTS0045626,10
RTS0045627,51
RTS0045628,38
RTS0045629,39
RTS0045630,31
RTS0045631,35
RTS0045632,47
RTS0045633,46
RTS0045634,33
RTS0045635,53
RTS0045636,48
RTS0045637,33
RTS0045638,47
RTS0045639,53
RTS0045640,29
RTS0045641,40
RTS0045642,45
RTS0045643,51
RTS0045644,39
RTS0045645,55
RTS0045646,46
RTS0045647,51
RTS0045648,45
RTS0045649,44
RTS0045650,56
RTS0045651,70
RTS0045652,131
RTS0045653,137
RTS0045654,137
RTS0045655,120
RTS0045656,40
RTS0045657,57
RTS0045658,76
RTS0045659,52
RTS0045660,51
RTS0045661,125
RTS0045662,72
RTS0045663,82
RTS0045664,71
RTS0045665,97
RTS0045666,38
RTS0045667,58
RTS0045668,36
RTS0045669,46
RTS0045670,69
RTS0045671,48
RTS0045672,57
RTS0045673,48
RTS0045674,34
RTS0045675,29
RTS0045676,130
RTS0045677,137
RTS0045678,170
RTS0045679,145
RTS0045680,171
RTS0045681,44
RTS0045682,58
RTS0045683,35
RTS0045684,50
RTS0045685,52
RTS0045687,61
RTS0045688,59
RTS0045689,40
RTS0045690,48
RTS0045691,36
RTS0045692,41
RTS0045693,49
RTS0045694,43
RTS0045695,44
RTS0045696,66
RTS0045697,52
RTS0045698,56
RTS0045699,61
RTS0045700,60
RTS0045701,214
RTS0045702,193
RTS0045703,223
RTS0045704,181
RTS0045705,200
RTS0045706,41
RTS0045707,53
RTS0045708,52
RTS0045709,44
RTS0045710,61
RTS0045711,32
RTS0045712,45
RTS0045713,34
RTS0045714,53
RTS0045715,29
RTS0045716,80
RTS0045717,77
RTS0045718,61
RTS0045719,52
RTS0045720,83
RTS0045721,90
RTS0045722,109
RTS0045723,103
RTS0045724,89
RTS0045725,60
RTS0045726,170
RTS0045727,214
RTS0045728,193
RTS0045729,139
RTS0045730,113
RTS0045731,76
RTS0045732,76
RTS0045733,70
RTS0045734,63
RTS0045735,73
RTS0045736,1818
RTS0045737,2849
RTS0045738,3239
RTS0045739,3362
RTS0045740,1994
RTS0045741,433
RTS0045742,337
RTS0045743,496
RTS0045744,591
RTS0045745,528
RTS0045746,191
RTS0045747,138
RTS0045748,217
RTS0045749,88
RTS0045750,123
RTS0045751,134
RTS0045752,78
RTS0045753,159
RTS0045754,176
RTS0045755,182
RTS0045756,478
RTS0045757,475
RTS0045758,525
RTS0045759,542
RTS0045760,476
RTS0045761,42
RTS0045762,47
RTS0045763,39
RTS0045764,42
RTS0045765,38
RTS0045766,52
RTS0045767,39
RTS0045768,50
RTS0045769,40
RTS0045770,51
RTS0045771,36
RTS0045772,63
RTS0045773,58
RTS0045774,51
RTS0045775,44
RTS0045776,37
RTS0045777,41
RTS0045778,32
RTS0045779,44
RTS0045780,39
RTS0045781,369
RTS0045782,578
RTS0045783,598
RTS0045784,522
RTS0045785,604
RTS0045786,42
RTS0045787,64
RTS0045788,68
RTS0045789,38
RTS0045790,44
RTS0045791,41
RTS0045792,39
RTS0045793,45
RTS0045794,42
RTS0045795,39
RTS0045796,49
RTS0045797,47
RTS0045798,44
RTS0045799,31
RTS0045800,34
RTS0045801,45
RTS0045802,43
RTS0045803,43
RTS0045804,20
RTS0045805,44
RTS0045806,373
RTS0045807,287
RTS0045808,283
RTS0045809,316
RTS0045810,188
RTS0045811,135
RTS0045812,170
RTS0045813,126
RTS0045814,156
RTS0045815,169
RTS0045816,127
RTS0045817,199
RTS0045818,110
RTS0045819,124
RTS0045820,145
RTS0045821,199
RTS0045822,173
RTS0045823,161
RTS0045824,214
RTS0045825,147
RTS0045826,393
RTS0045827,441
RTS0045828,152
RTS0045829,292
RTS0045830,343
RTS0045831,129
RTS0045832,141
RTS0045833,125
RTS0045834,90
RTS0045835,98
RTS0045836,361
RTS0045837,282
RTS0045838,286
RTS0045840,197
RTS0045841,271
RTS0045842,211
RTS0045843,162
RTS0045844,176
RTS0045845,273
RTS0045846,1897
RTS0045848,387
RTS0045849,1890
RTS0045851,31
RTS0045852,54
RTS0045853,59
RTS0045854,51
RTS0045855,51
RTS0045856,49
RTS0045857,51
RTS0045858,41
RTS0045859,161
RTS0045860,115
RTS0045861,192
RTS0045862,282
RTS0045863,90
RTS0045864,126
RTS0045865,108
RTS0045866,128
RTS0045867,45
RTS0045868,40
RTS0045869,29
RTS0045870,43
RTS0045871,35
RTS0045872,46
RTS0045873,50
RTS0045874,36
RTS0045875,50
RTS0045876,32
RTS0045877,25
RTS0045878,23
RTS0045879,52
RTS0045880,31
RTS0045881,40
RTS0045882,42
RTS0045883,45
RTS0045884,52
RTS0045885,12
RTS0045886,55
RTS0045887,46
RTS0045888,46
RTS0045889,37
RTS0045890,37
RTS0045891,41
RTS0045892,54
RTS0045893,46
RTS0045894,47
RTS0045895,57
RTS0045896,94
RTS0045897,87
RTS0045898,86
RTS0045899,130
RTS0045900,168
RTS0045901,67
RTS0045902,62
RTS0045903,52
RTS0045904,43
RTS0045905,92
RTS0045906,101
RTS0045907,103
RTS0045908,37
RTS0045909,25
RTS0045910,40
RTS0045911,50
RTS0045912,39
RTS0045913,53
RTS0045914,30
RTS0045915,30
RTS0045916,57
RTS0045917,38
RTS0045918,37
RTS0045919,51
RTS0045920,49
RTS0045921,47
RTS0045922,32
RTS0045923,42
RTS0045924,33
RTS0045925,36
RTS0045926,70
RTS0045927,39
RTS0045928,52
RTS0045929,108
RTS0045930,669
RTS0045931,487
RTS0045932,248
RTS0045933,45
RTS0045935,44
RTS0045939,57
RTS0045940,44
RTS0045941,65
RTS0045942,54
RTS0045943,57
RTS0045944,26
RTS0045945,59
RTS0045946,46
RTS0045947,51
RTS0045948,47
RTS0045949,64
RTS0045950,83
RTS0045951,68
RTS0045952,60
RTS0045953,53
RTS0045954,101
RTS0045955,51
RTS0045956,34
RTS0045957,35
RTS0045958,59
RTS0045959,44
RTS0045960,75
RTS0045961,52
RTS0045962,43
RTS0045963,33
RTS0045964,55
RTS0045965,51
RTS0045966,41
RTS0045967,35
RTS0045968,32
RTS0045969,68
RTS0045970,81
RTS0045971,110
RTS0045972,44
RTS0045973,36
RTS0045974,40
RTS0045975,64
RTS0045976,50
RTS0045977,30
RTS0045978,52
RTS0045979,212
RTS0045980,326
RTS0045981,288
RTS0045982,288
RTS0045983,56
RTS0045984,51
RTS0045985,52
RTS0045986,22
RTS0045987,97
RTS0045988,79
RTS0045989,69
RTS0045990,68
RTS0045991,170
RTS0045992,126
RTS0045993,146
RTS0045994,107
RTS0045995,96
RTS0045996,92
RTS0045997,133
RTS0045998,40
RTS0045999,47
RTS0046000,32
RTS0046001,43
RTS0046002,31
RTS0046003,43
RTS0046004,40
RTS0046005,152
RTS0046006,150
RTS0046007,175
RTS0046008,157
RTS0046009,46
RTS0046010,29
RTS0046011,33
RTS0046012,37
RTS0046013,63
RTS0046014,34
RTS0046015,32
RTS0046016,53
RTS0046017,53
RTS0046018,41
RTS0046019,47
RTS0046020,88
RTS0046021,112
RTS0046022,113
RTS0046023,158
RTS0046024,160
RTS0046025,104
RTS0046026,38
RTS0046027,55
RTS0046028,45
RTS0046029,39
RTS0046030,89
RTS0046031,103
RTS0046032,66
RTS0046033,71
RTS0046034,35
RTS0046035,45
RTS0046036,36
RTS0046037,40
RTS0046038,34
RTS0046039,28
RTS0046040,19
RTS0046041,44
RTS0046042,32
RTS0046043,43
RTS0046044,40
RTS0046045,31
RTS0046046,40
RTS0046047,23
RTS0046048,113
RTS0046049,164
RTS0046050,102
RTS0046051,178
RTS0046052,168
RTS0046053,206
RTS0046054,213
RTS0046055,245
RTS0046056,88
RTS0046057,88
RTS0046058,75
RTS0046059,106
RTS0046060,39
RTS0046061,54
RTS0046062,49
RTS0046063,56
RTS0046064,64
RTS0046065,61
RTS0046066,70
RTS0046067,63
RTS0046068,38
RTS0046069,42
RTS0046070,39
RTS0046071,47
RTS0046072,69
RTS0046073,59
RTS0046074,60
RTS0046075,48
RTS0046076,40
RTS0046077,63
RTS0046078,249
RTS0046079,452
RTS0046080,598
RTS0046081,432
RTS0046082,491
RTS0046083,206
RTS0046084,465
RTS0046085,73
RTS0046086,51
RTS0046087,37
RTS0046088,50
RTS0046089,33
RTS0046090,32
RTS0046091,32
RTS0046092,115
RTS0046093,89
RTS0046094,57
RTS0046095,50
RTS0046096,36
RTS0046097,49
RTS0046098,42
RTS0046099,82
RTS0046100,52
RTS0046101,40
RTS0046102,51
RTS0046103,32
RTS0046104,70
RTS0046105,48
RTS0046106,42
RTS0046107,52
RTS0046108,39
RTS0046109,60
RTS0046110,47
RTS0046111,48
RTS0046112,202
RTS0046113,161
RTS0046114,79
RTS0046115,145
RTS0046116,99
RTS0046117,141
RTS0046119,33
RTS0046121,67
RTS0046122,67
RTS0046123,64
RTS0046124,85
RTS0046125,61
RTS0046126,51
RTS0046127,47
RTS0046128,248
RTS0046129,218
RTS0046130,170
RTS0046131,94
RTS0046132,198
RTS0046133,241
RTS0046134,185
RTS0046135,139
RTS0046136,98
RTS0046137,181
RTS0046138,62
RTS0046140,172
RTS0046141,114
RTS0046142,168
RTS0046143,149
RTS0046144,189
RTS0046145,38
RTS0046146,36
RTS0046147,44
RTS0046148,48
RTS0046149,30
RTS0046150,34
RTS0046152,37
RTS0046153,53
RTS0046154,35
RTS0046155,49
RTS0046156,41
RTS0046157,43
RTS0046158,39
RTS0046159,34
RTS0046160,43
RTS0046161,46
RTS0046162,39
RTS0046163,49
RTS0046164,96
RTS0046165,92
RTS0046166,87
RTS0046167,69
RTS0046168,44
RTS0046169,42
RTS0046170,44
RTS0046171,32
RTS0046172,29
RTS0046173,28
RTS0046174,40
RTS0046175,48
RTS0046176,38
RTS0046177,28
RTS0046178,59
RTS0046179,68
RTS0046180,117
RTS0046181,75
RTS0046182,31
RTS0046183,45
RTS0046184,61
RTS0046185,51
RTS0046186,38
RTS0046187,39
RTS0046188,47
RTS0046191,29
RTS0046193,27
RTS0046194,58
RTS0046195,42
RTS0046196,41
RTS0046197,49
RTS0046198,66
RTS0046199,61
RTS0046200,39
RTS0046201,38
RTS0046202,40
RTS0046203,27
RTS0046204,41
RTS0046205,45
RTS0046206,58
RTS0046207,52
RTS0046208,46
RTS0046209,44
RTS0046210,48
RTS0046211,40
RTS0046212,51
RTS0046213,967
RTS0046214,965
RTS0046215,623
RTS0046216,812
RTS0046217,1115
RTS0046218,53
RTS0046219,24
RTS0046220,36
RTS0046221,41
RTS0046222,62
RTS0046223,42
RTS0046224,29
RTS0046225,108
RTS0046226,88
RTS0046227,99
RTS0046228,109
RTS0046229,76
RTS0046230,56
RTS0046231,21
RTS0046232,59
RTS0046233,41
RTS0046234,51
RTS0046235,38
RTS0046236,39
RTS0046237,61
RTS0046238,41
RTS0046239,25
RTS0046240,36
RTS0046241,43
RTS0046242,44
RTS0046243,34
RTS0046244,150
RTS0046245,100
RTS0046246,150
RTS0046247,113
RTS0046248,30
RTS0046249,50
RTS0046250,47
RTS0046251,37
RTS0046252,124
RTS0046253,102
RTS0046254,106
RTS0046255,62
RTS0046256,108
RTS0046257,96
RTS0046258,60
RTS0046259,121
RTS0046260,84
RTS0046261,106
RTS0046262,123
RTS0046263,48
RTS0046264,28
RTS0046265,29
RTS0046266,44
RTS0046267,34
RTS0046268,59
RTS0046269,64
RTS0046270,62
RTS0046271,58
RTS0046272,61
RTS0046273,46
RTS0046274,30
RTS0046275,36
RTS0046276,37
RTS0046277,36
RTS0046278,32
RTS0046279,38
RTS0046280,43
RTS0046281,40
RTS0046282,90
RTS0046283,175
RTS0046284,94
RTS0046285,33
RTS0046286,30
RTS0046287,42
RTS0046288,47
RTS0046289,60
RTS0046290,48
RTS0046291,44
RTS0046292,46
RTS0046293,48
RTS0046294,33
RTS0046295,57
RTS0046296,39
RTS0046297,48
RTS0046298,50
RTS0046299,53
RTS0046300,42
RTS0046301,74
RTS0046302,40
RTS0046303,58
RTS0046304,51
RTS0046305,49
RTS0046306,46
RTS0046307,33
RTS0046308,41
RTS0046309,50
RTS0046310,44
RTS0046311,48
RTS0046312,36
RTS0046313,32
RTS0046314,61
RTS0046315,32
RTS0046316,66
RTS0046317,44
RTS0046318,45
RTS0046319,66
RTS0046320,39
RTS0046321,58
RTS0046322,46
RTS0046323,42
RTS0046324,39
RTS0046325,52
RTS0046326,42
RTS0046327,52
RTS0046328,66
RTS0046329,92
RTS0046330,80
RTS0046331,79
RTS0046332,44
RTS0046333,73
RTS0046334,67
RTS0046335,63
RTS0046336,88
RTS0046342,38
RTS0046343,40
RTS0046344,50
RTS0046345,34
RTS0046346,28
RTS0046347,224
RTS0046348,229
RTS0046349,199
RTS0046350,53
RTS0046351,50
RTS0046352,45
RTS0046353,33
RTS0046354,39
RTS0046355,124
RTS0046356,270
RTS0046357,188
RTS0046358,134
RTS0046359,164
RTS0046360,93
RTS0046361,80
RTS0046362,87
RTS0046363,91
RTS0046364,35
RTS0046365,43
RTS0046366,36
RTS0046367,29
RTS0046368,37
RTS0046369,42
RTS0046370,41
RTS0046371,43
RTS0046372,47
RTS0046373,41
RTS0046374,38
RTS0046375,29
RTS0046376,47
RTS0046377,38
RTS0046378,44
RTS0046379,42
RTS0046380,41
RTS0046381,35
RTS0046382,50
RTS0046383,103
RTS0046384,90
RTS0046385,88
RTS0046386,105
RTS0046387,49
RTS0046388,82
RTS0046389,102
RTS0046390,103
RTS0046391,108
RTS0046392,36
RTS0046393,34
RTS0046394,38
RTS0046395,48
RTS0046396,37
RTS0046397,44
RTS0046398,50
RTS0046399,38
RTS0046400,44
RTS0046401,54
RTS0046402,56
RTS0046403,43
RTS0046404,68
RTS0046405,80
RTS0046406,45
RTS0046407,48
RTS0046408,26
RTS0046409,64
RTS0046410,295
RTS0046411,309
RTS0046412,303
RTS0046413,425
RTS0046414,3901
RTS0046415,1457
RTS0046416,51
RTS0046417,62
RTS0046418,88
RTS0046419,81
RTS0046420,131
RTS0046421,95
RTS0046422,64
RTS0046423,54
RTS0046424,124
RTS0046425,118
RTS0046426,58
RTS0046427,59
RTS0046428,61
RTS0046429,40
RTS0046430,58
RTS0046431,45
RTS0046432,102
RTS0046433,107
RTS0046434,109
RTS0046435,1507
RTS0046439,47
RTS0046440,78
RTS0046441,65
RTS0046442,47
RTS0046443,49
RTS0046444,63
RTS0046445,30
RTS0046446,37
RTS0046447,38
RTS0046448,67
RTS0046449,120
RTS0046450,223
RTS0046451,69
RTS0046452,142
RTS0046453,122
RTS0046454,296
RTS0046455,216
RTS0046456,104
RTS0046457,185
RTS0046458,132
RTS0046459,314
RTS0046460,320
RTS0046461,47
RTS0046462,53
RTS0046463,35
RTS0046464,37
RTS0046466,37
RTS0046468,54
RTS0046469,37
RTS0046470,46
RTS0046471,24
RTS0046472,45
RTS0046473,37
RTS0046474,30
RTS0046475,58
RTS0046476,53
RTS0046477,27
RTS0046478,37
RTS0046479,40
RTS0046480,45
RTS0046481,32
RTS0046482,46
RTS0046483,30
RTS0046484,39
RTS0046485,37
RTS0046486,38
RTS0046487,57
RTS0046488,51
RTS0046489,49
RTS0046490,70
RTS0046491,57
RTS0046492,34
RTS0046493,32
RTS0046494,36
RTS0046495,50
RTS0046496,204
RTS0046497,198
RTS0046498,74
RTS0046499,182
RTS0046500,206
RTS0046501,91
RTS0046502,133
RTS0046503,197
RTS0046504,161
RTS0046505,24
RTS0046506,39
RTS0046507,40
RTS0046508,26
RTS0046509,25
RTS0046510,44
RTS0046511,22
RTS0046512,58
RTS0046513,47
RTS0046514,33
RTS0046515,40
RTS0046516,61
RTS0046517,63
RTS0046518,42
RTS0046519,33
RTS0046520,40
RTS0046521,42
RTS0046522,35
RTS0046524,56
RTS0046525,35
RTS0046526,49
RTS0046527,36
RTS0046528,42
RTS0046529,37
RTS0046530,36
RTS0046531,39
RTS0046532,63
RTS0046533,39
RTS0046534,50
RTS0046535,30
RTS0046536,38
RTS0046537,47
RTS0046538,80
RTS0046539,61
RTS0046540,70
RTS0046541,54
RTS0046542,87
RTS0046543,85
RTS0046544,50
RTS0046545,79
RTS0046546,34
RTS0046548,40
RTS0046549,97
RTS0046550,46
RTS0046551,104
RTS0046552,51
RTS0046553,77
RTS0046554,50
RTS0046555,53
RTS0046556,52
RTS0046557,37
RTS0046558,38
RTS0046559,53
RTS0046560,42
RTS0046561,52
RTS0046562,42
RTS0046563,44
RTS0046564,63
RTS0046565,63
RTS0046566,84
RTS0046567,34
RTS0046568,41
RTS0046569,45
RTS0046570,40
RTS0046571,47
RTS0046572,46
RTS0046573,49
RTS0046574,49
RTS0046575,62
RTS0046577,38
RTS0046578,40
RTS0046580,86
RTS0046581,74
RTS0046582,62
RTS0046583,55
RTS0046584,59
RTS0046585,43
RTS0046586,42
RTS0046587,50
RTS0046588,39
RTS0046589,48
RTS0046590,47
RTS0046591,39
RTS0046592,35
RTS0046593,69
RTS0046594,75
RTS0046595,79
RTS0046596,63
RTS0046597,71
RTS0046598,79
RTS0046599,61
RTS0046600,382
RTS0046601,515
RTS0046602,391
RTS0046603,331
RTS0046604,41
RTS0046605,68
RTS0046606,56
RTS0046607,478
RTS0046608,1010
RTS0046609,874
RTS0046610,45
RTS0046611,44
RTS0046612,52
RTS0046613,42
RTS0046614,61
RTS0046615,34
RTS0046616,53
RTS0046617,52
RTS0046618,40
RTS0046619,54
RTS0046620,52
RTS0046621,121
RTS0046622,121
RTS0046623,83
RTS0046624,54
RTS0046625,38
RTS0046626,51
RTS0046627,43
RTS0046628,75
RTS0046629,43
RTS0046630,54
RTS0046631,43
RTS0046632,268
RTS0046633,150
RTS0046634,277
RTS0046635,92
RTS0046636,89
RTS0046637,123
RTS0046638,70
RTS0046639,83
RTS0046640,98
RTS0046641,47
RTS0046642,85
RTS0046643,50
RTS0046644,56
RTS0046645,37
RTS0046646,41
RTS0046647,54
RTS0046648,56
RTS0046649,59
RTS0046650,42
RTS0046651,42
RTS0046652,56
RTS0046653,77
RTS0046654,64
RTS0046655,52
RTS0046656,489
RTS0046657,306
RTS0046658,396
RTS0046659,442
RTS0046660,427
RTS0046661,39
RTS0046662,41
RTS0046663,52
RTS0046664,39
RTS0046665,29
RTS0046666,44
RTS0046667,110
RTS0046668,87
RTS0046669,72
RTS0046670,36
RTS0046671,46
RTS0046672,42
RTS0046673,47
RTS0046674,89
RTS0046675,54
RTS0046676,66
RTS0046677,29
RTS0046678,42
RTS0046679,33
RTS0046680,35
RTS0046681,33
RTS0046682,31
RTS0046683,36
RTS0046684,40
RTS0046685,38
RTS0046686,50
RTS0046687,49
RTS0046688,39
RTS0046689,47
RTS0046690,24
RTS0046691,31
RTS0046692,48
RTS0046693,72
RTS0046694,54
RTS0046695,66
RTS0046696,52
RTS0046697,51
RTS0046698,64
RTS0046699,75
RTS0046700,85
RTS0046701,65
RTS0046702,64
RTS0046703,1890
RTS0046704,3343
RTS0046705,2449
RTS0046706,1198
RTS0046707,2117
RTS0046708,1529
RTS0046709,73
RTS0046710,127
RTS0046711,101
RTS0046712,84
RTS0046713,96
RTS0046714,119
RTS0046715,60
RTS0046716,124
RTS0046717,205
RTS0046718,41
RTS0046719,34
RTS0046720,35
RTS0046721,54
RTS0046722,71
RTS0046723,45
RTS0046724,34
RTS0046725,32
RTS0046726,43
RTS0046727,49
RTS0046728,38
RTS0046729,48
RTS0046730,58
RTS0046731,91
RTS0046732,66
RTS0046733,76
RTS0046734,98
RTS0046735,86
RTS0046736,48
RTS0046737,46
RTS0046738,44
RTS0046739,25
RTS0046740,42
RTS0046741,32
RTS0046742,24
RTS0046743,69
RTS0046744,51
RTS0046745,92
RTS0046746,48
RTS0046747,47
RTS0046748,105
RTS0046749,58
RTS0046750,35
RTS0046751,40
RTS0046752,50
RTS0046753,46
RTS0046754,52
RTS0046755,54
RTS0046756,51
RTS0046757,69
RTS0046758,36
RTS0046759,215
RTS0046760,180
RTS0046761,180
RTS0046763,58
RTS0046764,39
RTS0046765,36
RTS0046766,36
RTS0046767,54
RTS0046768,126
RTS0046769,181
RTS0046770,149
RTS0046771,48
RTS0046772,49
RTS0046773,38
RTS0046774,21
RTS0046775,61
RTS0046777,53
RTS0046778,37
RTS0046779,47
RTS0046780,54
RTS0046781,43
RTS0046782,27
RTS0046783,52
RTS0046784,38
RTS0046785,40
RTS0046790,52
RTS0046791,43
RTS0046792,46
RTS0046793,41
RTS0046794,25
RTS0046795,44
RTS0046796,40
RTS0046797,40
RTS0046798,101
RTS0046799,96
RTS0046800,57
RTS0046801,4785
RTS0046802,2287
RTS0046803,43
RTS0046804,41
RTS0046805,73
RTS0046806,70
RTS0046807,55
RTS0046808,37
RTS0046809,32
RTS0046810,50
RTS0046811,24
RTS0046812,27
RTS0046813,40
RTS0046814,41
RTS0046815,57
RTS0046816,35
RTS0046817,38
RTS0046818,36
RTS0046819,79
RTS0046820,51
RTS0046821,40
RTS0046822,35
RTS0046823,50
RTS0046824,81
RTS0046825,78
RTS0046826,47
RTS0046827,48
RTS0046828,55
RTS0046829,39
RTS0046830,54
RTS0046831,56
RTS0046832,225
RTS0046833,97
RTS0046835,30
RTS0046836,1469
RTS0046837,2860
RTS0046838,681
RTS0046839,3001
RTS0046840,57
RTS0046841,38
RTS0046842,580
RTS0046843,570
RTS0046846,61
RTS0046849,90
RTS0046850,216
RTS0046851,599
RTS0046852,44
RTS0046853,57
RTS0046854,29
RTS0046855,32
RTS0046856,39
RTS0046857,45
RTS0046858,46
RTS0046859,41
RTS0046860,83
RTS0046861,55
RTS0046862,56
RTS0046863,42
RTS0046864,46
RTS0046866,65
RTS0046867,42
RTS0046868,48
RTS0046869,774
RTS0046870,858
RTS0046871,76
RTS0046872,135
RTS0046873,33
RTS0046874,46
RTS0046875,41
RTS0046876,28
RTS0046877,55
RTS0046878,47
RTS0046879,46
RTS0046880,52
RTS0046881,106
RTS0046882,73
RTS0046885,35
RTS0046886,37
RTS0046887,29
RTS0046889,33
RTS0046890,60
RTS0046891,102
RTS0046892,43
RTS0046893,89
RTS0046894,48
RTS0046895,44
RTS0046897,71
RTS0046898,34
RTS0046899,68
RTS0046900,50
RTS0046902,58
RTS0046903,477
RTS0046904,72
RTS0046905,32
RTS0046906,393
RTS0046907,99
RTS0046908,49
RTS0046909,49
RTS0046910,38
RTS0046911,104
RTS0046912,47
RTS0046913,68
RTS0046914,59
RTS0046915,41
RTS0046916,34
RTS0046918,4438
RTS0046919,7795
RTS0046920,917
RTS0046921,40
RTS0046922,55
RTS0046923,235
RTS0046924,107
RTS0046925,35
RTS0046926,35
RTS0046927,40
RTS0046928,48
RTS0046929,24
RTS0046930,47
RTS0046931,47
RTS0046933,38
RTS0046934,104
RTS0046935,64
RTS0046936,88
RTS0046937,49
RTS0046938,1097
RTS0046939,37
RTS0046940,38
RTS0046941,37
RTS0046942,47
RTS0046943,137
RTS0046944,47
RTS0046946,270
RTS0046947,36
RTS0046948,42
RTS0046949,39
RTS0046950,25
RTS0046951,123
RTS0046952,35
RTS0046954,34
RTS0046955,44
RTS0046956,83
RTS0046957,39
RTS0046958,63
RTS0046959,69
RTS0046960,53
RTS0046961,131
RTS0046962,254
RTS0046963,50
RTS0046965,76
RTS0046966,58
RTS0046967,45
RTS0046968,45
RTS0047054,66
RTS0047055,61
RTS0047056,49
RTS0047057,56
RTS0047058,67
RTS0047060,434
RTS0047061,456
RTS0047062,441
RTS0047063,484
RTS0047064,709
RTS0047065,72
RTS0047066,72
RTS0047067,71
RTS0047068,61
RTS0047069,59
RTS0047070,200
RTS0047071,214
RTS0047072,226
RTS0047073,221
RTS0047074,240
RTS0047075,132
RTS0047076,168
RTS0047077,164
RTS0047078,146
RTS0047079,101
RTS0047080,69
RTS0047081,70
RTS0047082,48
RTS0047083,64
RTS0047084,51
RTS0047085,25
RTS0047086,43
RTS0047087,36
RTS0047088,40
RTS0047089,41
RTS0047091,28
RTS0047092,59
RTS0047093,32
RTS0047094,48
RTS0047095,37
RTS0047096,51
RTS0047097,42
RTS0047098,34
RTS0047099,24
RTS0047100,35
RTS0047101,78
RTS0047102,47
RTS0047103,68
RTS0047104,53
RTS0047105,83
RTS0047106,105
RTS0047107,79
RTS0047108,151
RTS0047109,68
RTS0047110,85
RTS0047111,71
RTS0047112,73
RTS0047113,261
RTS0047114,84
RTS0047115,64
RTS0047116,125
RTS0047117,105
RTS0047118,90
RTS0047119,103
RTS0047120,53
RTS0047121,38
RTS0047122,61
RTS0047123,46
RTS0047124,58
RTS0047125,35
RTS0047126,65
RTS0047127,65
RTS0047128,31
RTS0047129,46
RTS0047130,50
RTS0047131,45
RTS0047132,50
RTS0047133,63
RTS0047134,50
RTS0047135,259
RTS0047136,319
RTS0047137,196
RTS0047138,219
RTS0047139,185
RTS0047140,42
RTS0047141,42
RTS0047142,51
RTS0047143,35
RTS0047144,38
RTS0047145,85
RTS0047146,78
RTS0047147,97
RTS0047148,78
RTS0047149,85
RTS0047150,180
RTS0047151,158
RTS0047152,360
RTS0047153,218
RTS0047154,411
RTS0047156,41
RTS0047157,52
RTS0047158,39
RTS0047159,33
RTS0047160,40
RTS0047165,62
RTS0047166,38
RTS0047167,170
RTS0047168,36
RTS0047169,34
RTS0047170,40
RTS0047171,61
RTS0047172,47
RTS0047173,65
RTS0047174,45
RTS0047175,42
RTS0047176,53
RTS0047177,52
RTS0047178,57
RTS0047179,55
RTS0047180,42
RTS0047181,64
RTS0047182,48
RTS0047183,50
RTS0047184,34
RTS0047185,54
RTS0047186,71
RTS0047187,63
RTS0047188,44
RTS0047189,57
RTS0047190,48
RTS0047191,35
RTS0047192,48
RTS0047193,115
RTS0047194,112
RTS0047195,110
RTS0047196,111
RTS0047197,182
RTS0047198,100
RTS0047199,110
RTS0047200,131
RTS0047201,93
RTS0047202,122
RTS0047203,60
RTS0047204,59
RTS0047205,66
RTS0047206,63
RTS0047207,74
RTS0047208,4111
RTS0047209,4610
RTS0047210,5493
RTS0047211,5075
RTS0047212,2483
RTS0047213,68
RTS0047214,47
RTS0047215,73
RTS0047216,63
RTS0047217,36
RTS0047218,275
RTS0047219,300
RTS0047220,111
RTS0047221,579
RTS0047222,455
RTS0047223,124
RTS0047225,91
RTS0047226,71
RTS0047229,40
RTS0047230,43
RTS0047231,54
RTS0047232,47
RTS0047233,33
RTS0047234,46
RTS0047235,38
RTS0047236,29
RTS0047237,50
RTS0047238,47
RTS0047239,69
RTS0047240,39
RTS0047241,38
RTS0047242,30
RTS0047243,41
RTS0047244,26
RTS0047245,46
RTS0047246,33
RTS0047247,47
RTS0047248,37
RTS0047249,68
RTS0047250,87
RTS0047252,95
RTS0047253,69
RTS0047254,81
RTS0047255,179
RTS0047256,181
RTS0047257,153
RTS0047258,174
RTS0047259,225
RTS0047260,286
RTS0047261,299
RTS0047262,228
RTS0047263,245
RTS0047264,156
RTS0047266,200
RTS0047267,506
RTS0047268,409
RTS0047269,371
RTS0047270,465
RTS0047271,572
RTS0047272,314
RTS0047273,326
RTS0047274,196
RTS0047276,63
RTS0047277,731
RTS0047278,763
RTS0047279,807
RTS0047280,294
RTS0047281,333
RTS0047282,489
RTS0047283,305
RTS0047284,251
RTS0047290,526
RTS0047291,1045
RTS0047292,676
RTS0047293,652
RTS0047294,1021
RTS0047295,38
RTS0047296,75
RTS0047297,107
RTS0047298,65
RTS0047299,82
RTS0047300,21
RTS0047301,45
RTS0047302,22
RTS0047303,42
RTS0047304,45
RTS0047305,560
RTS0047306,839
RTS0047307,909
RTS0047308,524
RTS0047309,681
RTS0047310,137
RTS0047311,136
RTS0047312,132
RTS0047313,116
RTS0047314,109
RTS0047315,337
RTS0047316,366
RTS0047317,394
RTS0047318,344
RTS0047319,373
RTS0047320,103
RTS0047321,274
RTS0047322,183
RTS0047323,418
RTS0047324,357
RTS0047325,159
RTS0047326,128
RTS0047327,152
RTS0047328,112
RTS0047329,114
RTS0047331,138
RTS0047332,186
RTS0047333,152
RTS0047334,160
RTS0047335,399
RTS0047336,454
RTS0047337,173
RTS0047338,460
RTS0047339,345
RTS0047340,281
RTS0047341,277
RTS0047342,305
RTS0047343,245
RTS0047344,270
RTS0047345,203
RTS0047346,219
RTS0047348,211
RTS0047349,171
RTS0047350,242
RTS0047351,231
RTS0047352,708
RTS0047353,583
RTS0047354,575
RTS0047356,48
RTS0047357,54
RTS0047358,47
RTS0047359,91
RTS0047360,75
RTS0047361,26
RTS0047362,125
RTS0047363,123
RTS0047364,75
RTS0047365,120
RTS0047366,67
RTS0047367,37
RTS0047368,58
RTS0047369,46
RTS0047370,38
RTS0047373,111
RTS0047374,36
RTS0047375,58
RTS0047376,195
RTS0047377,219
RTS0047378,241
RTS0047379,337
RTS0047380,263
RTS0047381,32
RTS0047382,37
RTS0047383,48
RTS0047384,44
RTS0047385,39
RTS0047386,173
RTS0047387,129
RTS0047388,133
RTS0047389,120
RTS0047390,125
RTS0047391,145
RTS0047392,93
RTS0047393,236
RTS0047394,57
RTS0047395,52
RTS0047396,381
RTS0047397,189
RTS0047398,47
RTS0047399,49
RTS0047400,54
RTS0047401,56
RTS0047402,133
RTS0047403,69
RTS0047404,87
RTS0047405,124
RTS0047406,85
RTS0047407,72
RTS0047408,103
RTS0047409,222
RTS0047410,206
RTS0047411,241
RTS0047412,222
RTS0047413,157
RTS0047414,285
RTS0047415,263
RTS0047417,158
RTS0047418,277
RTS0047419,214
RTS0047420,235
RTS0047421,52
RTS0047422,47
RTS0047423,39
RTS0047424,42
RTS0047425,53
RTS0047426,201
RTS0047427,213
RTS0047428,155
RTS0047429,131
RTS0047430,224
RTS0047431,132
RTS0047432,805
RTS0047433,510
RTS0047434,421
RTS0047435,901
RTS0047436,48
RTS0047437,42
RTS0047438,38
RTS0047439,28
RTS0047440,33
RTS0047441,469
RTS0047442,565
RTS0047445,479
RTS0047446,447
RTS0047447,39
RTS0047448,46
RTS0047449,41
RTS0047450,46
RTS0047451,45
RTS0047452,53
RTS0047453,29
RTS0047454,46
RTS0047455,34
RTS0047456,40
RTS0047457,44
RTS0047458,47
RTS0047459,49
RTS0047460,38
RTS0047461,56
RTS0047462,59
RTS0047463,53
RTS0047464,58
RTS0047465,44
RTS0047466,49
RTS0047467,58
RTS0047468,69
RTS0047469,52
RTS0047471,69
RTS0047472,38
RTS0047473,65
RTS0047474,44
RTS0047475,28
RTS0047476,47
RTS0047477,203
RTS0047479,237
RTS0047480,177
RTS0047481,285
RTS0047482,46
RTS0047483,47
RTS0047484,63
RTS0047485,53
RTS0047486,64
RTS0047487,41
RTS0047488,63
RTS0047489,45
RTS0047490,51
RTS0047491,30
RTS0047492,179
RTS0047493,170
RTS0047494,188
RTS0047495,146
RTS0047496,107
RTS0047497,90
RTS0047498,82
RTS0047499,115
RTS0047500,95
RTS0047501,96
RTS0047502,46
RTS0047503,42
RTS0047504,289
RTS0047505,196
RTS0047506,251
RTS0047507,71
RTS0047508,50
RTS0047509,66
RTS0047510,62
RTS0047511,72
RTS0047512,440
RTS0047513,66
RTS0047514,49
RTS0047515,592
RTS0047516,711
RTS0047517,554
RTS0047518,375
RTS0047520,354
RTS0047521,551
RTS0047522,58
RTS0047523,68
RTS0047524,65
RTS0047525,33
RTS0047526,64
RTS0047527,37
RTS0047528,49
RTS0047529,44
RTS0047530,46
RTS0047531,59
RTS0047532,55
RTS0047533,39
RTS0047534,56
RTS0047535,68
RTS0047536,69
RTS0047537,47
RTS0047538,251
RTS0047540,244
RTS0047541,279
RTS0047543,81
RTS0047544,127
RTS0047545,125
RTS0047546,120
RTS0047547,95
RTS0047548,290
RTS0047549,197
RTS0047550,202
RTS0047551,250
RTS0047552,196
RTS0047553,61
RTS0047558,81
RTS0047559,72
RTS0047560,52
RTS0047561,43
RTS0047562,64
RTS0047563,133
RTS0047564,120
RTS0047565,110
RTS0047566,84
RTS0047567,47
RTS0047568,53
RTS0047569,44
RTS0047570,47
RTS0047571,48
RTS0047572,58
RTS0047573,33
RTS0047574,89
RTS0047575,80
RTS0047576,82
RTS0047577,76
RTS0047578,35
RTS0047579,37
RTS0047580,36
RTS0047581,50
RTS0047582,41
RTS0047583,20
RTS0047584,43
RTS0047585,31
RTS0047586,30
RTS0047587,33
RTS0047588,48
RTS0047590,37
RTS0047591,34
RTS0047592,46
RTS0047593,38
RTS0047594,60
RTS0047595,47
RTS0047596,42
RTS0047597,40
RTS0047598,142
RTS0047599,107
RTS0047600,116
RTS0047601,470
RTS0047602,202
RTS0047603,54
RTS0047604,53
RTS0047606,54
RTS0047613,119
RTS0047614,111
RTS0047615,74
RTS0047616,162
RTS0047617,179
RTS0047618,31
RTS0047619,26
RTS0047620,27
RTS0047621,49
RTS0047622,27
RTS0047624,50
RTS0047625,16
RTS0047626,37
RTS0047627,33
RTS0047628,39
RTS0047629,27
RTS0047630,12
RTS0047631,35
RTS0047632,49
RTS0047633,26
RTS0047634,32
RTS0047635,29
RTS0047636,33
RTS0047637,37
RTS0047638,35
RTS0047639,39
RTS0047640,36
RTS0047641,21
RTS0047642,39
RTS0047643,30
RTS0047644,37
RTS0047645,38
RTS0047646,37
RTS0047647,32
RTS0047648,54
RTS0047649,40
RTS0047650,22
RTS0047651,29
RTS0047652,24
RTS0047653,30
RTS0047654,32
RTS0047656,55
RTS0047657,50
RTS0047658,24
RTS0047659,27
RTS0047660,38
RTS0047661,35
RTS0047662,46
RTS0047663,28
RTS0047664,32
RTS0047665,35
RTS0047666,32
RTS0047667,25
RTS0047668,32
RTS0047669,32
RTS0047670,31
RTS0047672,41
RTS0047673,48
RTS0047674,49
RTS0047675,41
RTS0047676,39
RTS0047677,41
RTS0047678,27
RTS0047679,39
RTS0047680,44
RTS0047681,26
RTS0047682,48
RTS0047684,53
RTS0047685,29
RTS0047686,34
RTS0047687,31
RTS0047688,47
RTS0047689,51
RTS0047691,41
RTS0047692,41
RTS0047693,41
RTS0047694,49
RTS0047695,43
RTS0047696,32
RTS0047697,36
RTS0047698,51
RTS0047699,57
RTS0047700,23
RTS0047701,46
RTS0047702,52
RTS0047703,95
RTS0047704,64
RTS0047705,47
RTS0047706,67
RTS0047707,70
RTS0047708,200
RTS0047709,176
RTS0047710,39
RTS0047711,42
RTS0047712,51
RTS0047713,562
RTS0047714,726
RTS0047715,655
RTS0047716,880
RTS0047717,793
RTS0047718,66
RTS0047720,41
RTS0047721,41
RTS0047722,56
RTS0047723,58
RTS0047724,152
RTS0047725,145
RTS0047726,142
RTS0047727,123
RTS0047728,152
RTS0047729,49
RTS0047730,61
RTS0047731,44
RTS0047732,44
RTS0047733,53
RTS0047734,55
RTS0047735,54
RTS0047736,89
RTS0047737,65
RTS0047738,82
RTS0047739,50
RTS0047740,50
RTS0047741,68
RTS0047742,38
RTS0047743,44
RTS0047744,87
RTS0047745,116
RTS0047746,77
RTS0047747,66
RTS0047748,74
RTS0047749,104
RTS0047750,45
RTS0047752,38
RTS0047753,45
RTS0047754,160
RTS0047755,151
RTS0047756,142
RTS0047757,107
RTS0047758,152
RTS0047759,41
RTS0047760,49
RTS0047761,35
RTS0047762,41
RTS0047763,53
RTS0047764,47
RTS0047765,47
RTS0047766,68
RTS0047767,43
RTS0047768,41
RTS0047769,52
RTS0047770,51
RTS0047771,49
RTS0047772,48
RTS0047773,35
RTS0047774,57
RTS0047775,44
RTS0047776,40
RTS0047777,24
RTS0047778,29
RTS0047779,86
RTS0047780,102
RTS0047781,122
RTS0047782,148
RTS0047783,77
RTS0047784,56
RTS0047785,44
RTS0047786,202
RTS0047787,58
RTS0047788,54
RTS0047789,55
RTS0047790,43
RTS0047791,108
RTS0047792,122
RTS0047793,223
RTS0047794,35
RTS0047795,27
RTS0047796,65
RTS0047797,80
RTS0047798,84
RTS0047799,85
RTS0047800,84
RTS0047801,331
RTS0047802,307
RTS0047803,45
RTS0047804,37
RTS0047805,63
RTS0047806,91
RTS0047807,46
RTS0047808,110
RTS0047809,47
RTS0047810,105
RTS0047811,126
RTS0047812,65
RTS0047813,70
RTS0047814,39
RTS0047816,63
RTS0047817,39
RTS0047818,73
RTS0047819,55
RTS0047820,39
RTS0047821,268
RTS0047822,34
RTS0047823,50
RTS0047824,103
RTS0047825,184
RTS0047826,41
RTS0047827,174
RTS0047828,49
RTS0047829,75
RTS0047830,37
RTS0047831,51
RTS0047832,49
RTS0047833,39
RTS0047834,45
RTS0047835,257
RTS0047836,188
RTS0047837,217
RTS0047838,312
RTS0047839,304
RTS0047840,71
RTS0047841,46
RTS0047842,45
RTS0047843,39
RTS0047844,36
RTS0047845,30
RTS0047846,30
RTS0047847,56
RTS0047848,34
RTS0047849,47
RTS0047850,32
RTS0047851,34
RTS0047852,73
RTS0047853,50
RTS0047854,43
RTS0047855,51
RTS0047856,44
RTS0047857,41
RTS0047858,44
RTS0047859,33
RTS0047860,46
RTS0047861,29
RTS0047862,78
RTS0047863,38
RTS0047864,39
RTS0047865,164
RTS0047866,238
RTS0047867,43
RTS0047868,43
RTS0047869,85
RTS0047870,143
RTS0047871,81
RTS0047872,122
RTS0047873,71
RTS0047874,44
RTS0047875,57
RTS0047876,35
RTS0047877,266
RTS0047878,90
RTS0047879,166
RTS0047880,38
RTS0047881,106
RTS0047882,33
RTS0047883,96
RTS0047884,239
RTS0047885,77
RTS0047886,30
RTS0047890,1442
RTS0047891,1687
RTS0047892,635
RTS0047893,85
RTS0047894,52
RTS0047895,70
RTS0047896,90
RTS0047897,42
RTS0047898,39
RTS0047899,53
RTS0047900,51
RTS0047901,34
RTS0047902,71
RTS0047903,119
RTS0047904,105
RTS0047905,125
RTS0047906,115
RTS0047907,974
RTS0047908,745
RTS0047909,885
RTS0047910,40
RTS0047912,53
RTS0047913,108
RTS0047914,93
RTS0047915,32
RTS0047916,54
RTS0047917,38
RTS0047919,27
RTS0047920,466
RTS0047921,845
RTS0047924,44
RTS0047925,63
RTS0047926,46
RTS0047927,44
RTS0047928,43
RTS0047929,31
RTS0047930,50
RTS0047931,35
RTS0047932,64
RTS0047933,92
RTS0047934,33
RTS0047935,494
RTS0047936,36
RTS0047937,55
RTS0047938,107
RTS0047939,126
RTS0047940,242
RTS0047941,45
RTS0047942,47
RTS0047943,33
RTS0047944,93
RTS0047945,82
RTS0047946,123
RTS0047947,58
RTS0047948,35
RTS0047949,40
RTS0047950,29
RTS0047951,49
RTS0047952,78
RTS0047953,170
RTS0047954,32
RTS0047956,42
RTS0047957,67
RTS0047958,60
RTS0047959,175
RTS0047960,85
RTS0047961,60
RTS0047963,58
RTS0047964,55
RTS0047965,54
RTS0047966,49
RTS0047967,42
RTS0047968,52
RTS0047969,37
RTS0047970,27
RTS0047972,41
RTS0047973,155
RTS0047974,58
RTS0047975,37
RTS0047976,45
RTS0047977,26
RTS0047978,41
RTS0047979,55
RTS0047980,40
RTS0047981,677
RTS0047982,38
RTS0047985,1210
RTS0047986,45
RTS0047987,46
RTS0047988,844
RTS0047990,90
RTS0047991,155
RTS0047992,46
RTS0047993,40
RTS0047994,51
RTS0047995,39
RTS0047996,35
RTS0047997,100
RTS0047998,115
RTS0047999,44
RTS0048000,41
RTS0048001,53
RTS0048003,60
RTS0048005,46
RTS0048006,39
RTS0048008,29
RTS0048009,49
RTS0048012,60
RTS0048013,35
RTS0048014,42
RTS0048015,95
RTS0048016,101
RTS0048017,74
RTS0048018,55
RTS0048019,51
RTS0048020,57
RTS0048021,33
RTS0048022,50
RTS0048023,79
RTS0048024,48
RTS0048026,70
RTS0048027,129
RTS0048028,43
RTS0048029,27
RTS0048030,34
RTS0048031,50
RTS0048032,47
RTS0048033,41
RTS0048034,42
RTS0048035,42
RTS0048036,45
RTS0048037,45
RTS0048038,78
RTS0048040,71
RTS0048041,58
RTS0048042,46
RTS0048043,55
RTS0048044,35
RTS0048045,52
RTS0048046,67
RTS0048047,55
RTS0048048,41
RTS0048049,46
RTS0048050,36
RTS0048051,122
RTS0048052,116
RTS0048053,91
RTS0048054,155
RTS0048055,42
RTS0048056,48
RTS0048057,21
RTS0048058,27
RTS0048059,49
RTS0048060,48
RTS0048061,50
RTS0048062,33
RTS0048063,45
RTS0048064,286
RTS0048065,287
RTS0048066,357
RTS0048067,34
RTS0048068,31
RTS0048069,42
RTS0048070,43
RTS0048071,48
RTS0048072,49
RTS0048073,33
RTS0048074,19
RTS0048076,62
RTS0048077,64
RTS0048078,99
RTS0048079,105
RTS0048080,70
RTS0048081,237
RTS0048082,54
RTS0048084,56
RTS0048085,55
RTS0048086,36
RTS0048087,56
RTS0048088,48
RTS0048089,81
RTS0048090,56
RTS0048091,46
RTS0048092,41
RTS0048093,125
RTS0048094,60
RTS0048096,46
RTS0048097,47
RTS0048098,4334
RTS0048099,7571
RTS0048100,7239
RTS0048101,7928
RTS0048102,7259
RTS0048104,61
RTS0048105,67
RTS0048106,65
RTS0048107,80
RTS0048108,100
RTS0048109,33
RTS0048110,47
RTS0048111,36
RTS0048112,50
RTS0048113,37
RTS0048114,32
RTS0048115,54
RTS0048116,58
RTS0048117,49
RTS0048118,43
RTS0048120,43
RTS0048126,43
RTS0048127,50
RTS0048129,62
RTS0048130,41
RTS0048131,446
RTS0048132,781
RTS0048133,147
RTS0048134,745
RTS0048135,1075
RTS0048136,50
RTS0048138,73
RTS0048139,238
RTS0048140,49
RTS0048141,36
RTS0048142,66
RTS0048144,39
RTS0048145,59
RTS0048146,60
RTS0048147,28
RTS0048148,38
RTS0048149,44
RTS0048150,48
RTS0048151,61
RTS0048152,70
RTS0048153,61
RTS0048154,72
RTS0048155,69
RTS0048156,230
RTS0048158,222
RTS0048159,57
RTS0048160,2172
RTS0048161,2905
RTS0048162,215
RTS0048163,207
RTS0048164,549
RTS0048165,324
RTS0048166,126
RTS0048167,188
RTS0048168,92
RTS0048169,131
RTS0048170,100
RTS0048171,94
RTS0048172,91
RTS0048173,33
RTS0048175,63
RTS0048176,51
RTS0048177,40
RTS0048178,47
RTS0048179,45
RTS0048180,49
RTS0048181,99
RTS0048182,98
RTS0048183,132
RTS0048184,117
RTS0048185,123
RTS0048186,108
RTS0048188,140
RTS0048189,162
RTS0048190,105
RTS0048191,113
RTS0048192,157
RTS0048193,100
RTS0048194,153
RTS0048195,155
RTS0048196,200
RTS0048197,167
RTS0048198,163
RTS0048200,150
RTS0048201,106
RTS0048202,63
RTS0048203,84
RTS0048204,84
RTS0048205,85
RTS0048207,76
RTS0048208,109
RTS0048209,117
RTS0048210,96
RTS0048211,98
RTS0048212,65
RTS0048213,105
RTS0048214,51
RTS0048215,105
RTS0048216,93
RTS0048217,101
RTS0048218,102
RTS0048219,90
RTS0048220,84
RTS0048221,104
RTS0048222,58
RTS0048223,64
RTS0048224,94
RTS0048225,69
RTS0048226,65
RTS0048227,188
RTS0048228,35
RTS0048229,46
RTS0048230,91
RTS0048231,139
RTS0048232,102
RTS0048233,74
RTS0048234,63
RTS0048235,131
RTS0048236,91
RTS0048237,88
RTS0048238,97
RTS0048239,97
RTS0048240,91
RTS0048241,72
RTS0048242,178
RTS0048243,183
RTS0048244,166
RTS0048245,74
RTS0048246,107
RTS0049343,59
RTS0049344,86
RTS0049345,49
RTS0049346,29
RTS0049347,66
RTS0049348,44
RTS0049349,57
RTS0049350,53
RTS0049351,45
RTS0049352,67
RTS0049353,71
RTS0049354,53
RTS0049355,60
RTS0049356,49
RTS0049357,31
RTS0049358,38
RTS0049359,24
RTS0049360,60
RTS0049361,58
RTS0049362,38
RTS0049363,49
RTS0049364,68
RTS0049365,42
RTS0049366,288
RTS0049367,738
RTS0049368,180
RTS0049369,37
RTS0049370,40
RTS0049371,58
RTS0049372,50
RTS0049373,146
RTS0049374,120
RTS0049375,84
RTS0049376,123
RTS0049377,124
RTS0049378,82
RTS0049379,41
RTS0049380,87
RTS0049381,82
RTS0049382,71
RTS0049383,43
RTS0049384,66
RTS0049385,28
RTS0049386,49
RTS0049387,33
RTS0049388,39
RTS0049389,42
RTS0049390,4033
RTS0049391,4597
RTS0049392,4019
RTS0049393,4468
RTS0049394,1699
RTS0049395,609
RTS0049396,2028
RTS0049397,2283
RTS0049398,3248
RTS0049399,1227
RTS0049400,57
RTS0049401,44
RTS0049402,50
RTS0049403,36
RTS0049404,55
RTS0049405,38
RTS0049406,37
RTS0049407,50
RTS0049408,67
RTS0049409,51
RTS0049410,35
RTS0049411,55
RTS0049412,33
RTS0049413,41
RTS0049414,29
RTS0049415,60
RTS0049416,57
RTS0049417,43
RTS0049418,50
RTS0049419,31
RTS0049420,36
RTS0049421,36
RTS0049422,25
RTS0049423,43
RTS0049424,61
RTS0049425,81
RTS0049426,154
RTS0049427,130
RTS0049428,49
RTS0049429,240
RTS0049430,200
RTS0049431,139
RTS0049432,41
RTS0049433,47
RTS0049434,34
RTS0049435,48
RTS0049436,23
RTS0049437,525
RTS0049438,84
RTS0049439,204
RTS0049440,132
RTS0049441,229
RTS0049442,263
RTS0049443,155
RTS0049444,298
RTS0049445,59
RTS0049446,93
RTS0049447,101
RTS0049448,39
RTS0049449,52
RTS0049450,35
RTS0049451,61
RTS0049452,40
RTS0049453,94
RTS0049454,23
RTS0049455,35
RTS0049456,37
RTS0049457,225
RTS0049458,67
RTS0049459,163
RTS0049460,216
RTS0049461,280
RTS0049462,362
RTS0049463,61
RTS0049464,44
RTS0049465,30
RTS0049466,45
RTS0049467,32
RTS0049468,55
RTS0049469,48
RTS0049470,57
RTS0049471,95
RTS0049472,60
RTS0049473,230
RTS0049474,46
RTS0049475,43
RTS0049476,52
RTS0049477,58
RTS0049478,58
RTS0049479,14394
RTS0049480,1378
RTS0049481,16
RTS0049482,46
RTS0049483,39
RTS0049484,45
RTS0049485,53
RTS0997079,44
RTS0997080,137
RTS0997081,43
RTS0997082,76
RTS0997083,69
RTS0997084,68
RTS0997085,53
RTS0997086,65
RTS0997087,27
RTS0997088,57288
RTS0997089,6001
RTS0997090,158
RTS0997091,49
RTS0997092,29
RTS0997093,24
RTS0997094,6
RTS0997095,28
RTS0997096,24
RTS0997097,11
RTS0997098,28
RTS0997099,26
RTS0997100,33
RTS0997101,30
RTS0997102,27
RTS0997103,15
RTS0997104,31
RTS0997105,19
RTS0997106,37
RTS0997107,25
RTS0997108,35
RTS0997109,15
RTS0997110,28
RTS0997111,31
RTS0997112,26
RTS0997113,25
RTS0997114,19
RTS0997115,20
RTS0997116,22
RTS0997117,30
RTS0997118,25
RTS0997119,27
RTS0997120,17
RTS0997121,321
RTS0997122,514
RTS0997123,468
RTS0997124,284
RTS0997125,770
RTS0997126,979
RTS0997127,888
RTS0997128,819
RTS0997129,849
RTS0997130,346
</Code_Summary>
