# Supplementary material for: Spatial meta-transcriptomics reveal associations of intratumor bacteria burden with lung cancer cells showing a distinct oncogenic signature
Source: J Immunother Cancer. 2022 Jul 6;10(7):e004698. doi: 10.1136/jitc-2022-004698 (PMC9260850; doi:10.1136/jitc-2022-004698)
Supplement: Supplementary data [file jitc-2022-004698supp009.zip › DSP-1001250002726-A-G12.dcc]

<Header>
FileVersion,0.02
SoftwareVersion,"GeoMx_NGS_Pipeline_ 2.0.0"
Date,2020-6-15
</Header>

<Scan_Attributes>
ID,DSP-1001250002726-A-G12
Plate_ID,1001250002726
Well,G12
</Scan_Attributes>

<NGS_Processing_Attributes>
SeqSetId,
tamperedIni,No
Raw,8606913
Trimmed,8566581
Stitched,8514203
Aligned,8357499
umiQ30,0.9923
rtsQ30,0.9919
</NGS_Processing_Attributes>


<Code_Summary>
RTS0039454,169
RTS0039455,132
RTS0039456,106
RTS0039457,325
RTS0039458,107
RTS0039459,137
RTS0039460,110
RTS0039461,195
RTS0039462,165
RTS0039463,173
RTS0039464,71
RTS0039465,106
RTS0039466,79
RTS0039467,131
RTS0039468,73
RTS0039469,58
RTS0039470,76
RTS0039471,73
RTS0039472,92
RTS0039473,63
RTS0039474,91
RTS0039475,94
RTS0039476,134
RTS0039477,108
RTS0039478,109
RTS0039479,89
RTS0039480,55
RTS0039481,51
RTS0039482,83
RTS0039483,77
RTS0039484,79
RTS0039485,95
RTS0039486,59
RTS0039487,51
RTS0039488,95
RTS0039489,128
RTS0039490,119
RTS0039491,111
RTS0039492,78
RTS0039493,136
RTS0039494,78
RTS0039495,79
RTS0039496,85
RTS0039497,66
RTS0039498,76
RTS0039499,1216
RTS0039500,738
RTS0039501,805
RTS0039502,1225
RTS0039503,1051
RTS0039504,90
RTS0039505,84
RTS0039506,83
RTS0039507,170
RTS0039508,69
RTS0039509,70
RTS0039510,111
RTS0039511,189
RTS0039512,123
RTS0039513,117
RTS0039514,289
RTS0039515,244
RTS0039516,63
RTS0039517,52
RTS0039518,82
RTS0039519,49
RTS0039520,60
RTS0039521,146
RTS0039522,169
RTS0039523,133
RTS0039524,241
RTS0039525,250
RTS0039526,145
RTS0039527,253
RTS0039528,126
RTS0039529,167
RTS0039530,127
RTS0039531,353
RTS0039532,276
RTS0039533,371
RTS0039534,144
RTS0039535,325
RTS0039536,77
RTS0039537,63
RTS0039538,60
RTS0039539,89
RTS0039540,70
RTS0039541,70
RTS0039542,85
RTS0039543,78
RTS0039544,47
RTS0039545,67
RTS0039546,71
RTS0039547,46
RTS0039548,63
RTS0039549,69
RTS0039550,78
RTS0039551,47
RTS0039552,38
RTS0039553,77
RTS0039554,68
RTS0039555,92
RTS0039556,51
RTS0039557,77
RTS0039558,58
RTS0039559,61
RTS0039560,55
RTS0039561,66
RTS0039562,78
RTS0039563,80
RTS0039564,84
RTS0039565,98
RTS0039566,81
RTS0039567,56
RTS0039568,56
RTS0039569,51
RTS0039570,79
RTS0039571,64
RTS0039572,86
RTS0039573,83
RTS0039574,101
RTS0039575,56
RTS0039576,91
RTS0039577,268
RTS0039578,127
RTS0039579,144
RTS0039580,195
RTS0039581,171
RTS0039582,223
RTS0039583,275
RTS0039584,207
RTS0039585,161
RTS0039586,55
RTS0039587,69
RTS0039588,65
RTS0039589,55
RTS0039590,54
RTS0039591,266
RTS0039592,201
RTS0039593,135
RTS0039594,371
RTS0039595,220
RTS0039596,134
RTS0039597,92
RTS0039598,78
RTS0039599,81
RTS0039600,86
RTS0039601,48
RTS0039602,64
RTS0039603,51
RTS0039604,70
RTS0039605,65
RTS0039606,57
RTS0039607,77
RTS0039608,74
RTS0039609,59
RTS0039610,61
RTS0039611,81
RTS0039612,82
RTS0039613,99
RTS0039614,68
RTS0039615,56
RTS0039616,56
RTS0039617,66
RTS0039619,79
RTS0039620,53
RTS0039621,62
RTS0039622,75
RTS0039623,81
RTS0039624,61
RTS0039625,61
RTS0039626,54
RTS0039627,67
RTS0039628,48
RTS0039629,54
RTS0039630,65
RTS0039631,47
RTS0039632,38
RTS0039633,60
RTS0039634,66
RTS0039635,65
RTS0039636,77
RTS0039637,65
RTS0039638,131
RTS0039639,129
RTS0039640,70
RTS0039641,84
RTS0039642,93
RTS0039643,148
RTS0039644,71
RTS0039645,70
RTS0039646,87
RTS0039647,64
RTS0039648,59
RTS0039649,89
RTS0039650,83
RTS0039651,195
RTS0039652,243
RTS0039653,149
RTS0039654,110
RTS0039655,165
RTS0039656,182
RTS0039657,123
RTS0039658,93
RTS0039659,166
RTS0039660,85
RTS0039661,89
RTS0039662,83
RTS0039663,83
RTS0039664,135
RTS0039665,107
RTS0039666,85
RTS0039667,61
RTS0039668,58
RTS0039669,94
RTS0039670,71
RTS0039671,219
RTS0039672,310
RTS0039673,183
RTS0039674,175
RTS0039675,175
RTS0039676,81
RTS0039677,63
RTS0039678,60
RTS0039679,88
RTS0039680,54
RTS0039681,244
RTS0039682,141
RTS0039683,86
RTS0039684,108
RTS0039685,173
RTS0039686,1571
RTS0039687,2417
RTS0039688,1588
RTS0039689,1035
RTS0039690,1021
RTS0039691,53
RTS0039692,74
RTS0039693,57
RTS0039694,79
RTS0039695,65
RTS0039696,80
RTS0039697,74
RTS0039698,69
RTS0039699,88
RTS0039700,70
RTS0039701,183
RTS0039702,446
RTS0039703,339
RTS0039704,432
RTS0039705,322
RTS0039706,103
RTS0039707,115
RTS0039708,94
RTS0039709,103
RTS0039710,170
RTS0039711,129
RTS0039712,294
RTS0039713,322
RTS0039714,272
RTS0039715,269
RTS0039716,111
RTS0039717,148
RTS0039718,70
RTS0039719,93
RTS0039720,329
RTS0039721,133
RTS0039722,92
RTS0039723,184
RTS0039724,143
RTS0039725,140
RTS0039726,154
RTS0039727,145
RTS0039728,147
RTS0039729,187
RTS0039730,155
RTS0039731,64
RTS0039732,93
RTS0039733,53
RTS0039734,74
RTS0039735,62
RTS0039736,158
RTS0039737,137
RTS0039738,132
RTS0039739,166
RTS0039740,103
RTS0039741,104
RTS0039742,120
RTS0039743,99
RTS0039744,101
RTS0039745,152
RTS0039746,718
RTS0039747,1118
RTS0039749,807
RTS0039750,720
RTS0039751,86
RTS0039752,72
RTS0039753,121
RTS0039754,64
RTS0039755,102
RTS0039756,59
RTS0039757,80
RTS0039758,94
RTS0039759,61
RTS0039760,79
RTS0039761,138
RTS0039762,115
RTS0039763,124
RTS0039764,86
RTS0039765,118
RTS0039766,92
RTS0039767,109
RTS0039768,115
RTS0039769,75
RTS0039770,183
RTS0039771,89
RTS0039772,131
RTS0039773,115
RTS0039774,60
RTS0039775,155
RTS0039776,135
RTS0039777,91
RTS0039778,65
RTS0039779,116
RTS0039780,100
RTS0039781,266
RTS0039782,144
RTS0039783,147
RTS0039784,153
RTS0039785,351
RTS0039786,152
RTS0039787,66
RTS0039788,128
RTS0039789,116
RTS0039790,214
RTS0039791,364
RTS0039792,240
RTS0039793,129
RTS0039794,302
RTS0039795,122
RTS0039796,163
RTS0039797,165
RTS0039798,112
RTS0039799,195
RTS0039800,161
RTS0039801,91
RTS0039802,60
RTS0039803,93
RTS0039804,121
RTS0039805,90
RTS0039806,64
RTS0039807,72
RTS0039808,82
RTS0039809,78
RTS0039810,91
RTS0039811,70
RTS0039812,115
RTS0039813,92
RTS0039814,112
RTS0039815,92
RTS0039816,119
RTS0039817,110
RTS0039818,118
RTS0039819,156
RTS0039820,119
RTS0039821,82
RTS0039822,104
RTS0039823,125
RTS0039824,106
RTS0039825,111
RTS0039826,121
RTS0039827,189
RTS0039828,157
RTS0039829,177
RTS0039830,127
RTS0039831,136
RTS0039832,215
RTS0039833,100
RTS0039834,155
RTS0039835,183
RTS0039836,69
RTS0039838,66
RTS0039839,55
RTS0039840,46
RTS0039841,299
RTS0039842,285
RTS0039843,172
RTS0039844,294
RTS0039845,140
RTS0039846,68
RTS0039847,77
RTS0039848,63
RTS0039849,49
RTS0039850,43
RTS0039851,130
RTS0039852,130
RTS0039853,108
RTS0039854,104
RTS0039855,102
RTS0039856,48
RTS0039857,67
RTS0039858,39
RTS0039859,78
RTS0039860,74
RTS0039861,63
RTS0039862,63
RTS0039863,63
RTS0039864,93
RTS0039865,67
RTS0039866,86
RTS0039867,133
RTS0039868,68
RTS0039869,118
RTS0039870,111
RTS0039871,64
RTS0039872,49
RTS0039873,51
RTS0039874,70
RTS0039875,64
RTS0039876,59
RTS0039877,64
RTS0039878,59
RTS0039879,61
RTS0039880,50
RTS0039881,51
RTS0039882,62
RTS0039883,51
RTS0039884,59
RTS0039885,60
RTS0039886,66
RTS0039887,59
RTS0039888,59
RTS0039890,55
RTS0039891,192
RTS0039892,137
RTS0039893,198
RTS0039894,73
RTS0039895,166
RTS0039896,90
RTS0039897,71
RTS0039898,76
RTS0039899,66
RTS0039900,82
RTS0039901,80
RTS0039902,78
RTS0039903,48
RTS0039904,87
RTS0039905,65
RTS0039906,89
RTS0039907,113
RTS0039908,52
RTS0039909,67
RTS0039910,83
RTS0039911,50
RTS0039912,70
RTS0039913,63
RTS0039914,57
RTS0039915,82
RTS0039916,182
RTS0039917,250
RTS0039918,307
RTS0039919,255
RTS0039920,190
RTS0039921,74
RTS0039922,81
RTS0039923,65
RTS0039924,58
RTS0039925,57
RTS0039926,180
RTS0039927,209
RTS0039928,172
RTS0039929,132
RTS0039930,222
RTS0039931,86
RTS0039932,93
RTS0039933,94
RTS0039934,71
RTS0039935,81
RTS0039936,63
RTS0039937,75
RTS0039938,64
RTS0039939,48
RTS0039940,71
RTS0039941,52
RTS0039942,62
RTS0039943,49
RTS0039944,60
RTS0039945,57
RTS0039946,187
RTS0039947,245
RTS0039948,317
RTS0039949,231
RTS0039950,227
RTS0039951,115
RTS0039952,131
RTS0039953,106
RTS0039954,86
RTS0039955,126
RTS0039956,325
RTS0039957,242
RTS0039958,275
RTS0039959,173
RTS0039960,312
RTS0039961,40
RTS0039962,55
RTS0039963,55
RTS0039964,72
RTS0039965,80
RTS0039966,59
RTS0039967,57
RTS0039968,73
RTS0039969,82
RTS0039970,70
RTS0039971,79
RTS0039972,56
RTS0039973,67
RTS0039974,79
RTS0039975,76
RTS0039976,60
RTS0039977,101
RTS0039978,65
RTS0039979,72
RTS0039980,72
RTS0039981,217
RTS0039982,253
RTS0039983,289
RTS0039984,164
RTS0039985,351
RTS0039986,194
RTS0039987,145
RTS0039988,110
RTS0039989,119
RTS0039990,90
RTS0039991,61
RTS0039992,71
RTS0039993,60
RTS0039994,50
RTS0039995,64
RTS0039996,561
RTS0039997,431
RTS0039998,580
RTS0039999,572
RTS0040000,644
RTS0040001,45
RTS0040002,65
RTS0040003,69
RTS0040004,61
RTS0040005,89
RTS0040006,99
RTS0040007,109
RTS0040008,64
RTS0040009,97
RTS0040010,104
RTS0040011,75
RTS0040012,66
RTS0040013,72
RTS0040014,74
RTS0040015,80
RTS0040016,61
RTS0040017,55
RTS0040018,71
RTS0040019,78
RTS0040020,84
RTS0040021,55
RTS0040022,70
RTS0040023,82
RTS0040024,74
RTS0040025,60
RTS0040026,65
RTS0040027,68
RTS0040028,75
RTS0040029,65
RTS0040030,59
RTS0040031,92
RTS0040032,51
RTS0040033,52
RTS0040034,75
RTS0040035,43
RTS0040036,73
RTS0040037,67
RTS0040038,91
RTS0040039,50
RTS0040040,63
RTS0040041,67
RTS0040042,44
RTS0040043,67
RTS0040044,80
RTS0040045,57
RTS0040046,88
RTS0040047,68
RTS0040048,93
RTS0040049,62
RTS0040050,63
RTS0040051,88
RTS0040052,69
RTS0040053,96
RTS0040054,73
RTS0040055,74
RTS0040056,86
RTS0040057,71
RTS0040058,69
RTS0040059,69
RTS0040060,66
RTS0040061,69
RTS0040062,65
RTS0040063,54
RTS0040064,100
RTS0040065,82
RTS0040066,89
RTS0040067,74
RTS0040068,72
RTS0040069,84
RTS0040070,66
RTS0040071,63
RTS0040072,42
RTS0040073,74
RTS0040074,79
RTS0040075,71
RTS0040076,123
RTS0040077,228
RTS0040078,112
RTS0040079,123
RTS0040080,154
RTS0040081,105
RTS0040082,92
RTS0040083,78
RTS0040084,68
RTS0040085,67
RTS0040086,60
RTS0040087,47
RTS0040088,78
RTS0040089,73
RTS0040090,82
RTS0040091,67
RTS0040092,57
RTS0040093,78
RTS0040094,60
RTS0040095,68
RTS0040096,97
RTS0040097,74
RTS0040098,68
RTS0040099,80
RTS0040100,74
RTS0040101,49
RTS0040102,55
RTS0040103,51
RTS0040104,65
RTS0040105,50
RTS0040106,151
RTS0040107,91
RTS0040108,91
RTS0040109,95
RTS0040110,96
RTS0040111,67
RTS0040112,82
RTS0040113,49
RTS0040114,39
RTS0040115,91
RTS0040116,1540
RTS0040117,951
RTS0040118,533
RTS0040119,1107
RTS0040120,1403
RTS0040121,53
RTS0040122,63
RTS0040123,72
RTS0040124,80
RTS0040125,74
RTS0040126,111
RTS0040127,199
RTS0040128,104
RTS0040129,113
RTS0040130,156
RTS0040131,103
RTS0040132,67
RTS0040133,66
RTS0040134,76
RTS0040135,79
RTS0040136,55
RTS0040137,73
RTS0040138,101
RTS0040139,100
RTS0040140,88
RTS0040141,72
RTS0040142,115
RTS0040143,76
RTS0040144,94
RTS0040145,105
RTS0040146,123
RTS0040147,135
RTS0040148,75
RTS0040149,114
RTS0040150,79
RTS0040151,133
RTS0040152,114
RTS0040153,165
RTS0040154,125
RTS0040155,138
RTS0040156,96
RTS0040157,95
RTS0040158,78
RTS0040159,127
RTS0040160,110
RTS0040161,81
RTS0040162,53
RTS0040163,57
RTS0040164,79
RTS0040165,61
RTS0040166,58
RTS0040167,122
RTS0040168,92
RTS0040169,159
RTS0040170,96
RTS0040171,35
RTS0040172,38
RTS0040173,53
RTS0040174,48
RTS0040175,66
RTS0040176,42
RTS0040177,63
RTS0040178,59
RTS0040179,25
RTS0040180,69
RTS0040181,51
RTS0040182,58
RTS0040183,43
RTS0040184,43
RTS0040185,53
RTS0040186,68
RTS0040187,58
RTS0040188,41
RTS0040189,70
RTS0040190,66
RTS0040191,74
RTS0040192,53
RTS0040193,50
RTS0040194,85
RTS0040195,92
RTS0040196,70
RTS0040197,47
RTS0040198,61
RTS0040199,82
RTS0040200,46
RTS0040201,66
RTS0040202,76
RTS0040203,84
RTS0040204,59
RTS0040205,66
RTS0040206,242
RTS0040207,106
RTS0040208,212
RTS0040209,280
RTS0040210,374
RTS0040211,61
RTS0040212,60
RTS0040213,56
RTS0040214,72
RTS0040215,110
RTS0040216,63
RTS0040217,68
RTS0040218,80
RTS0040219,65
RTS0040220,73
RTS0040221,57
RTS0040222,54
RTS0040223,65
RTS0040224,42
RTS0040225,58
RTS0040226,69
RTS0040227,49
RTS0040228,55
RTS0040229,50
RTS0040230,68
RTS0040231,51
RTS0040232,66
RTS0040233,50
RTS0040234,63
RTS0040235,47
RTS0040236,58
RTS0040237,63
RTS0040238,62
RTS0040239,69
RTS0040240,66
RTS0040241,52
RTS0040242,59
RTS0040243,60
RTS0040244,79
RTS0040245,86
RTS0040246,89
RTS0040247,87
RTS0040248,72
RTS0040249,81
RTS0040250,62
RTS0040251,72
RTS0040252,51
RTS0040253,61
RTS0040254,33
RTS0040255,79
RTS0040256,38
RTS0040257,57
RTS0040258,56
RTS0040259,58
RTS0040260,75
RTS0040261,36
RTS0040262,59
RTS0040263,77
RTS0040264,74
RTS0040265,61
RTS0040266,56
RTS0040267,54
RTS0040268,55
RTS0040269,50
RTS0040270,69
RTS0040271,70
RTS0040272,70
RTS0040273,52
RTS0040274,65
RTS0040275,54
RTS0040276,102
RTS0040277,185
RTS0040278,437
RTS0040279,393
RTS0040280,205
RTS0040281,59
RTS0040282,59
RTS0040283,75
RTS0040284,56
RTS0040285,84
RTS0040286,62
RTS0040287,73
RTS0040288,61
RTS0040289,57
RTS0040290,110
RTS0040291,62
RTS0040292,53
RTS0040293,69
RTS0040294,80
RTS0040295,86
RTS0040296,68
RTS0040297,88
RTS0040298,64
RTS0040299,48
RTS0040300,49
RTS0040301,50
RTS0040302,48
RTS0040303,59
RTS0040304,43
RTS0040305,69
RTS0040306,85
RTS0040307,60
RTS0040308,69
RTS0040309,87
RTS0040310,103
RTS0040311,62
RTS0040312,86
RTS0040313,57
RTS0040314,97
RTS0040315,58
RTS0040316,87
RTS0040317,110
RTS0040318,90
RTS0040319,93
RTS0040320,107
RTS0040321,55
RTS0040322,75
RTS0040323,65
RTS0040324,82
RTS0040325,58
RTS0040326,1030
RTS0040327,1214
RTS0040328,1974
RTS0040329,3148
RTS0040330,2794
RTS0040331,80
RTS0040332,68
RTS0040333,75
RTS0040334,55
RTS0040335,69
RTS0040336,67
RTS0040337,77
RTS0040338,32
RTS0040339,63
RTS0040340,73
RTS0040341,77
RTS0040342,59
RTS0040343,70
RTS0040344,63
RTS0040345,94
RTS0040346,74
RTS0040347,80
RTS0040348,94
RTS0040349,103
RTS0040350,65
RTS0040351,79
RTS0040352,89
RTS0040353,65
RTS0040354,62
RTS0040355,50
RTS0040356,95
RTS0040357,87
RTS0040358,76
RTS0040359,76
RTS0040360,114
RTS0040361,83
RTS0040363,63
RTS0040364,67
RTS0040365,78
RTS0040366,79
RTS0040367,94
RTS0040368,118
RTS0040369,95
RTS0040370,58
RTS0040371,68
RTS0040372,88
RTS0040373,82
RTS0040374,61
RTS0040375,63
RTS0040376,83
RTS0040377,70
RTS0040378,94
RTS0040379,95
RTS0040380,84
RTS0040381,64
RTS0040382,74
RTS0040383,70
RTS0040384,55
RTS0040385,56
RTS0040386,68
RTS0040387,64
RTS0040388,102
RTS0040389,76
RTS0040390,78
RTS0040391,77
RTS0040392,85
RTS0040393,82
RTS0040394,75
RTS0040395,75
RTS0040396,91
RTS0040397,79
RTS0040398,81
RTS0040399,104
RTS0040400,86
RTS0040401,827
RTS0040402,1123
RTS0040403,723
RTS0040404,815
RTS0040405,187
RTS0040406,209
RTS0040407,208
RTS0040408,317
RTS0040409,221
RTS0040410,270
RTS0040411,83
RTS0040412,60
RTS0040413,95
RTS0040414,74
RTS0040415,72
RTS0040416,1758
RTS0040417,491
RTS0040418,353
RTS0040419,1533
RTS0040420,2002
RTS0040421,83
RTS0040422,110
RTS0040423,88
RTS0040424,57
RTS0040425,66
RTS0040426,57
RTS0040428,93
RTS0040429,88
RTS0040430,75
RTS0040431,75
RTS0040432,48
RTS0040433,73
RTS0040434,67
RTS0040435,79
RTS0040436,322
RTS0040437,622
RTS0040438,874
RTS0040439,889
RTS0040440,817
RTS0040441,182
RTS0040442,126
RTS0040443,122
RTS0040444,122
RTS0040445,126
RTS0040446,70
RTS0040447,90
RTS0040448,71
RTS0040449,107
RTS0040450,43
RTS0040451,365
RTS0040452,442
RTS0040453,349
RTS0040454,284
RTS0040455,930
RTS0040456,85
RTS0040457,70
RTS0040458,50
RTS0040459,45
RTS0040460,61
RTS0040461,86
RTS0040462,83
RTS0040463,99
RTS0040464,102
RTS0040465,64
RTS0040466,93
RTS0040467,69
RTS0040468,77
RTS0040469,111
RTS0040470,66
RTS0040471,95
RTS0040472,68
RTS0040473,69
RTS0040474,63
RTS0040475,48
RTS0040476,61
RTS0040477,67
RTS0040478,41
RTS0040479,38
RTS0040480,56
RTS0040481,311
RTS0040482,440
RTS0040483,219
RTS0040484,506
RTS0040485,430
RTS0040486,65
RTS0040487,42
RTS0040488,62
RTS0040489,69
RTS0040490,70
RTS0040491,73
RTS0040492,59
RTS0040493,57
RTS0040494,70
RTS0040495,69
RTS0040496,269
RTS0040497,305
RTS0040498,334
RTS0040499,213
RTS0040500,292
RTS0040501,89
RTS0040502,61
RTS0040503,67
RTS0040504,73
RTS0040505,50
RTS0040506,54
RTS0040507,53
RTS0040508,58
RTS0040509,53
RTS0040510,42
RTS0040511,196
RTS0040512,121
RTS0040513,153
RTS0040514,131
RTS0040515,200
RTS0040516,57
RTS0040517,62
RTS0040518,63
RTS0040519,51
RTS0040520,50
RTS0040521,38
RTS0040522,53
RTS0040523,41
RTS0040524,47
RTS0040525,45
RTS0040526,99
RTS0040527,63
RTS0040528,71
RTS0040529,76
RTS0040530,66
RTS0040531,122
RTS0040532,169
RTS0040533,96
RTS0040534,103
RTS0040535,97
RTS0040536,78
RTS0040537,186
RTS0040538,117
RTS0040539,120
RTS0040540,120
RTS0040541,55
RTS0040542,53
RTS0040543,113
RTS0040544,85
RTS0040545,65
RTS0040546,50
RTS0040547,54
RTS0040548,59
RTS0040549,55
RTS0040550,67
RTS0040551,87
RTS0040552,91
RTS0040553,148
RTS0040554,128
RTS0040555,107
RTS0040556,80
RTS0040557,52
RTS0040558,57
RTS0040559,67
RTS0040560,68
RTS0040561,44
RTS0040562,57
RTS0040563,57
RTS0040564,53
RTS0040565,57
RTS0040566,65
RTS0040567,101
RTS0040568,61
RTS0040569,99
RTS0040570,73
RTS0040571,149
RTS0040572,162
RTS0040573,243
RTS0040574,321
RTS0040575,183
RTS0040576,262
RTS0040577,163
RTS0040578,119
RTS0040579,110
RTS0040580,203
RTS0040581,44
RTS0040582,83
RTS0040583,65
RTS0040584,71
RTS0040585,97
RTS0040586,62
RTS0040587,48
RTS0040588,77
RTS0040589,59
RTS0040590,88
RTS0040591,88
RTS0040592,71
RTS0040593,47
RTS0040594,58
RTS0040595,81
RTS0040596,67
RTS0040597,102
RTS0040598,54
RTS0040599,50
RTS0040600,83
RTS0040601,68
RTS0040602,95
RTS0040603,87
RTS0040604,97
RTS0040605,73
RTS0040606,65
RTS0040607,92
RTS0040608,103
RTS0040609,75
RTS0040610,98
RTS0040611,72
RTS0040612,87
RTS0040613,64
RTS0040614,69
RTS0040615,70
RTS0040616,63
RTS0040617,64
RTS0040618,60
RTS0040619,91
RTS0040620,56
RTS0040621,58
RTS0040622,85
RTS0040623,59
RTS0040624,82
RTS0040625,53
RTS0040626,53
RTS0040627,48
RTS0040628,70
RTS0040629,100
RTS0040630,80
RTS0040631,91
RTS0040632,73
RTS0040633,91
RTS0040634,98
RTS0040635,80
RTS0040636,91
RTS0040637,62
RTS0040638,60
RTS0040639,55
RTS0040640,57
RTS0040641,477
RTS0040642,831
RTS0040643,537
RTS0040644,677
RTS0040645,1105
RTS0040646,104
RTS0040647,63
RTS0040648,134
RTS0040649,118
RTS0040650,84
RTS0040651,197
RTS0040652,85
RTS0040653,118
RTS0040654,144
RTS0040655,176
RTS0040656,116
RTS0040657,165
RTS0040658,103
RTS0040659,93
RTS0040660,90
RTS0040661,49
RTS0040662,48
RTS0040663,69
RTS0040664,60
RTS0040665,51
RTS0040666,68
RTS0040667,54
RTS0040668,39
RTS0040669,45
RTS0040670,43
RTS0040671,57
RTS0040672,62
RTS0040673,73
RTS0040674,42
RTS0040675,59
RTS0040676,533
RTS0040677,188
RTS0040678,872
RTS0040679,317
RTS0040680,1265
RTS0040681,79
RTS0040682,118
RTS0040683,165
RTS0040684,220
RTS0040685,114
RTS0040686,47
RTS0040687,87
RTS0040688,53
RTS0040689,42
RTS0040690,56
RTS0040691,65
RTS0040692,55
RTS0040693,83
RTS0040694,58
RTS0040695,71
RTS0040696,61
RTS0040697,67
RTS0040698,49
RTS0040699,64
RTS0040700,59
RTS0040701,108
RTS0040702,251
RTS0040703,179
RTS0040704,196
RTS0040705,252
RTS0040706,166
RTS0040707,138
RTS0040708,108
RTS0040709,136
RTS0040710,187
RTS0040711,76
RTS0040712,66
RTS0040713,131
RTS0040714,84
RTS0040715,86
RTS0040716,65
RTS0040717,62
RTS0040718,41
RTS0040719,64
RTS0040720,79
RTS0040721,52
RTS0040722,38
RTS0040723,75
RTS0040724,57
RTS0040725,69
RTS0040726,149
RTS0040727,287
RTS0040728,198
RTS0040729,212
RTS0040730,180
RTS0040731,84
RTS0040732,60
RTS0040733,51
RTS0040734,67
RTS0040735,74
RTS0040736,226
RTS0040737,209
RTS0040738,183
RTS0040739,203
RTS0040740,180
RTS0040741,64
RTS0040742,70
RTS0040743,77
RTS0040744,59
RTS0040745,85
RTS0040746,235
RTS0040747,142
RTS0040748,168
RTS0040749,171
RTS0040750,211
RTS0040751,114
RTS0040752,122
RTS0040753,129
RTS0040754,93
RTS0040755,78
RTS0040756,53
RTS0040757,63
RTS0040758,50
RTS0040759,58
RTS0040760,76
RTS0040761,225
RTS0040762,173
RTS0040763,146
RTS0040764,204
RTS0040765,285
RTS0040766,59
RTS0040767,82
RTS0040768,86
RTS0040769,88
RTS0040770,45
RTS0040771,73
RTS0040772,74
RTS0040773,74
RTS0040774,67
RTS0040775,74
RTS0040776,101
RTS0040777,162
RTS0040778,174
RTS0040779,223
RTS0040780,205
RTS0040781,126
RTS0040782,198
RTS0040783,76
RTS0040784,118
RTS0040785,103
RTS0040786,77
RTS0040787,64
RTS0040788,56
RTS0040789,64
RTS0040790,61
RTS0040791,89
RTS0040792,99
RTS0040793,65
RTS0040794,56
RTS0040795,72
RTS0040796,95
RTS0040797,93
RTS0040798,59
RTS0040799,68
RTS0040800,44
RTS0040801,158
RTS0040802,202
RTS0040803,174
RTS0040804,107
RTS0040805,82
RTS0040806,48
RTS0040807,52
RTS0040808,66
RTS0040809,80
RTS0040810,72
RTS0040811,81
RTS0040812,70
RTS0040813,60
RTS0040814,68
RTS0040815,78
RTS0040816,119
RTS0040817,95
RTS0040818,119
RTS0040819,128
RTS0040820,150
RTS0040821,71
RTS0040822,73
RTS0040823,54
RTS0040824,78
RTS0040825,70
RTS0040826,94
RTS0040827,80
RTS0040828,90
RTS0040830,87
RTS0040831,71
RTS0040832,66
RTS0040833,81
RTS0040834,60
RTS0040836,470
RTS0040837,257
RTS0040838,391
RTS0040839,377
RTS0040840,282
RTS0040841,114
RTS0040842,164
RTS0040843,216
RTS0040844,199
RTS0040845,206
RTS0040846,93
RTS0040847,90
RTS0040848,80
RTS0040849,70
RTS0040850,128
RTS0040851,172
RTS0040852,113
RTS0040853,152
RTS0040854,172
RTS0040855,128
RTS0040856,65
RTS0040857,67
RTS0040858,68
RTS0040859,45
RTS0040860,76
RTS0040861,70
RTS0040862,79
RTS0040863,59
RTS0040864,73
RTS0040865,71
RTS0040866,42
RTS0040867,44
RTS0040868,60
RTS0040869,61
RTS0040870,48
RTS0040871,319
RTS0040872,562
RTS0040873,376
RTS0040874,694
RTS0040875,403
RTS0040876,73
RTS0040877,51
RTS0040878,65
RTS0040879,63
RTS0040880,77
RTS0040881,64
RTS0040882,36
RTS0040883,48
RTS0040884,68
RTS0040885,73
RTS0040886,91
RTS0040887,110
RTS0040888,134
RTS0040889,170
RTS0040890,109
RTS0040891,61
RTS0040892,76
RTS0040893,46
RTS0040894,61
RTS0040895,66
RTS0040896,46
RTS0040897,58
RTS0040898,46
RTS0040899,45
RTS0040900,48
RTS0040901,106
RTS0040902,77
RTS0040903,54
RTS0040904,90
RTS0040905,105
RTS0040906,129
RTS0040907,105
RTS0040908,125
RTS0040909,88
RTS0040910,93
RTS0040911,158
RTS0040912,119
RTS0040913,99
RTS0040914,104
RTS0040915,120
RTS0040916,63
RTS0040917,41
RTS0040918,78
RTS0040919,49
RTS0040920,47
RTS0040921,57
RTS0040922,63
RTS0040923,84
RTS0040924,62
RTS0040925,83
RTS0040926,65
RTS0040927,48
RTS0040928,59
RTS0040929,59
RTS0040930,78
RTS0040931,101
RTS0040932,97
RTS0040933,85
RTS0040934,110
RTS0040935,130
RTS0040936,96
RTS0040937,150
RTS0040938,119
RTS0040939,92
RTS0040940,86
RTS0040941,107
RTS0040942,70
RTS0040943,47
RTS0040944,135
RTS0040945,68
RTS0040946,58
RTS0040947,109
RTS0040948,110
RTS0040949,72
RTS0040950,98
RTS0040951,70
RTS0040952,49
RTS0040953,38
RTS0040954,57
RTS0040955,66
RTS0040956,95
RTS0040957,56
RTS0040958,70
RTS0040959,80
RTS0040960,67
RTS0040961,46
RTS0040962,56
RTS0040963,78
RTS0040964,68
RTS0040965,52
RTS0040966,213
RTS0040967,189
RTS0040968,164
RTS0040969,158
RTS0040970,126
RTS0040971,93
RTS0040972,69
RTS0040973,53
RTS0040974,75
RTS0040975,60
RTS0040976,52
RTS0040977,63
RTS0040978,54
RTS0040979,66
RTS0040980,66
RTS0040981,57
RTS0040982,91
RTS0040983,72
RTS0040984,66
RTS0040985,71
RTS0040986,274
RTS0040987,220
RTS0040988,211
RTS0040989,167
RTS0040990,146
RTS0040991,173
RTS0040992,130
RTS0040993,139
RTS0040994,167
RTS0040995,146
RTS0040996,104
RTS0040997,115
RTS0040998,83
RTS0040999,94
RTS0041000,100
RTS0041001,127
RTS0041002,206
RTS0041003,174
RTS0041004,262
RTS0041005,160
RTS0041006,470
RTS0041007,418
RTS0041008,521
RTS0041009,263
RTS0041010,241
RTS0041011,41
RTS0041012,67
RTS0041013,54
RTS0041014,55
RTS0041015,65
RTS0041016,184
RTS0041017,107
RTS0041018,144
RTS0041019,114
RTS0041020,80
RTS0041021,77
RTS0041022,71
RTS0041023,95
RTS0041024,75
RTS0041025,83
RTS0041026,70
RTS0041027,88
RTS0041028,114
RTS0041029,77
RTS0041030,79
RTS0041031,170
RTS0041032,256
RTS0041033,123
RTS0041034,188
RTS0041035,218
RTS0041036,118
RTS0041037,63
RTS0041038,97
RTS0041039,69
RTS0041040,121
RTS0041041,136
RTS0041042,152
RTS0041043,161
RTS0041044,93
RTS0041045,104
RTS0041046,987
RTS0041047,1298
RTS0041048,559
RTS0041049,1722
RTS0041050,1913
RTS0041051,344
RTS0041052,199
RTS0041053,213
RTS0041054,267
RTS0041055,214
RTS0041056,56
RTS0041057,70
RTS0041058,52
RTS0041059,55
RTS0041060,70
RTS0041061,82
RTS0041062,64
RTS0041063,76
RTS0041064,77
RTS0041066,117
RTS0041067,80
RTS0041068,132
RTS0041069,116
RTS0041070,115
RTS0041071,78
RTS0041072,104
RTS0041073,95
RTS0041074,111
RTS0041075,100
RTS0041076,71
RTS0041077,62
RTS0041078,100
RTS0041079,73
RTS0041080,83
RTS0041081,212
RTS0041082,148
RTS0041083,193
RTS0041084,137
RTS0041085,142
RTS0041086,799
RTS0041087,1004
RTS0041088,918
RTS0041089,635
RTS0041090,686
RTS0041091,57
RTS0041092,60
RTS0041093,73
RTS0041094,78
RTS0041095,56
RTS0041096,51
RTS0041097,43
RTS0041098,51
RTS0041099,60
RTS0041100,36
RTS0041101,363
RTS0041102,371
RTS0041103,376
RTS0041104,370
RTS0041105,371
RTS0041106,249
RTS0041107,312
RTS0041108,220
RTS0041109,227
RTS0041110,138
RTS0041111,62
RTS0041112,57
RTS0041113,59
RTS0041114,74
RTS0041115,85
RTS0041116,122
RTS0041117,150
RTS0041118,111
RTS0041119,122
RTS0041120,127
RTS0041121,121
RTS0041122,94
RTS0041123,111
RTS0041124,54
RTS0041125,96
RTS0041126,70
RTS0041127,90
RTS0041128,86
RTS0041129,78
RTS0041130,66
RTS0041131,88
RTS0041132,99
RTS0041133,83
RTS0041134,101
RTS0041135,127
RTS0041136,366
RTS0041137,212
RTS0041138,308
RTS0041139,296
RTS0041140,189
RTS0041141,77
RTS0041142,63
RTS0041143,45
RTS0041144,68
RTS0041145,80
RTS0041146,37
RTS0041147,71
RTS0041148,69
RTS0041149,66
RTS0041150,46
RTS0041151,355
RTS0041152,289
RTS0041153,219
RTS0041154,281
RTS0041155,431
RTS0041156,154
RTS0041157,115
RTS0041158,96
RTS0041159,98
RTS0041160,96
RTS0041161,88
RTS0041162,57
RTS0041163,79
RTS0041164,63
RTS0041165,64
RTS0041166,58
RTS0041167,114
RTS0041168,118
RTS0041169,88
RTS0041170,111
RTS0041171,327
RTS0041172,485
RTS0041173,457
RTS0041174,598
RTS0041175,548
RTS0041176,145
RTS0041177,108
RTS0041178,121
RTS0041179,88
RTS0041180,101
RTS0041181,84
RTS0041182,73
RTS0041183,66
RTS0041184,58
RTS0041185,66
RTS0041186,61
RTS0041187,64
RTS0041188,87
RTS0041189,98
RTS0041190,95
RTS0041191,347
RTS0041192,250
RTS0041193,254
RTS0041194,110
RTS0041195,129
RTS0041196,90
RTS0041197,80
RTS0041198,71
RTS0041199,75
RTS0041200,70
RTS0041201,61
RTS0041202,76
RTS0041203,79
RTS0041204,76
RTS0041205,67
RTS0041206,88
RTS0041207,107
RTS0041208,99
RTS0041209,115
RTS0041210,44
RTS0041211,402
RTS0041212,334
RTS0041213,509
RTS0041214,455
RTS0041215,351
RTS0041216,174
RTS0041217,195
RTS0041218,86
RTS0041219,220
RTS0041220,74
RTS0041221,126
RTS0041222,69
RTS0041223,69
RTS0041224,74
RTS0041225,115
RTS0041226,103
RTS0041227,89
RTS0041228,86
RTS0041229,114
RTS0041230,85
RTS0041231,239
RTS0041232,205
RTS0041233,286
RTS0041234,311
RTS0041235,162
RTS0041236,76
RTS0041237,60
RTS0041238,40
RTS0041239,58
RTS0041240,89
RTS0041241,82
RTS0041242,81
RTS0041243,60
RTS0041244,100
RTS0041246,85
RTS0041247,91
RTS0041248,61
RTS0041249,63
RTS0041250,104
RTS0041251,73
RTS0041252,72
RTS0041253,81
RTS0041254,81
RTS0041255,80
RTS0041256,63
RTS0041257,99
RTS0041258,82
RTS0041259,89
RTS0041260,152
RTS0041261,150
RTS0041262,144
RTS0041263,137
RTS0041265,137
RTS0041266,78
RTS0041267,60
RTS0041268,62
RTS0041269,83
RTS0041270,58
RTS0041271,93
RTS0041272,81
RTS0041273,68
RTS0041274,81
RTS0041275,61
RTS0041276,75
RTS0041277,85
RTS0041278,87
RTS0041279,95
RTS0041280,74
RTS0041281,59
RTS0041282,65
RTS0041283,80
RTS0041284,64
RTS0041285,70
RTS0041286,70
RTS0041287,60
RTS0041288,86
RTS0041289,72
RTS0041290,59
RTS0041291,85
RTS0041292,71
RTS0041293,78
RTS0041294,62
RTS0041295,66
RTS0041296,101
RTS0041297,61
RTS0041298,87
RTS0041299,75
RTS0041300,81
RTS0041301,85
RTS0041302,85
RTS0041303,71
RTS0041304,101
RTS0041305,74
RTS0041306,117
RTS0041307,77
RTS0041308,93
RTS0041309,96
RTS0041310,100
RTS0041311,63
RTS0041312,57
RTS0041313,64
RTS0041314,83
RTS0041315,59
RTS0041316,235
RTS0041317,181
RTS0041318,297
RTS0041319,146
RTS0041320,141
RTS0041321,105
RTS0041322,80
RTS0041323,81
RTS0041324,79
RTS0041325,123
RTS0041326,84
RTS0041327,98
RTS0041328,81
RTS0041329,74
RTS0041330,88
RTS0041331,52
RTS0041332,61
RTS0041333,54
RTS0041334,58
RTS0041335,66
RTS0041346,256
RTS0041347,225
RTS0041348,290
RTS0041349,309
RTS0041350,546
RTS0041351,74
RTS0041352,53
RTS0041353,77
RTS0041354,78
RTS0041355,69
RTS0041356,74
RTS0041357,68
RTS0041358,60
RTS0041359,76
RTS0041360,72
RTS0041361,88
RTS0041362,81
RTS0041363,95
RTS0041364,85
RTS0041365,72
RTS0041366,74
RTS0041367,52
RTS0041368,73
RTS0041369,53
RTS0041370,63
RTS0041371,67
RTS0041372,73
RTS0041373,51
RTS0041374,54
RTS0041375,67
RTS0041376,118
RTS0041377,57
RTS0041378,52
RTS0041379,38
RTS0041380,53
RTS0041381,106
RTS0041382,99
RTS0041383,90
RTS0041384,107
RTS0041385,115
RTS0041386,66
RTS0041387,60
RTS0041388,80
RTS0041389,70
RTS0041390,56
RTS0041391,67
RTS0041392,99
RTS0041393,77
RTS0041394,118
RTS0041395,90
RTS0041396,77
RTS0041397,68
RTS0041398,80
RTS0041399,70
RTS0041400,74
RTS0041401,99
RTS0041402,91
RTS0041403,62
RTS0041404,45
RTS0041405,54
RTS0041406,76
RTS0041407,78
RTS0041408,57
RTS0041409,59
RTS0041410,63
RTS0041411,64
RTS0041412,74
RTS0041413,47
RTS0041414,77
RTS0041415,75
RTS0041416,48
RTS0041417,53
RTS0041418,69
RTS0041419,72
RTS0041420,55
RTS0041421,56
RTS0041422,61
RTS0041423,41
RTS0041424,71
RTS0041425,69
RTS0041426,84
RTS0041427,72
RTS0041428,68
RTS0041429,64
RTS0041430,92
RTS0041431,66
RTS0041432,52
RTS0041433,44
RTS0041434,94
RTS0041435,66
RTS0041436,75
RTS0041437,44
RTS0041438,54
RTS0041439,81
RTS0041440,72
RTS0041441,70
RTS0041442,63
RTS0041443,106
RTS0041444,86
RTS0041445,47
RTS0041446,81
RTS0041447,84
RTS0041448,49
RTS0041449,76
RTS0041450,65
RTS0041451,80
RTS0041452,62
RTS0041453,79
RTS0041454,53
RTS0041455,74
RTS0041456,44
RTS0041457,71
RTS0041458,80
RTS0041459,64
RTS0041460,41
RTS0041461,43
RTS0041462,64
RTS0041463,61
RTS0041464,59
RTS0041465,55
RTS0041466,115
RTS0041467,152
RTS0041468,164
RTS0041469,142
RTS0041470,231
RTS0041471,50
RTS0041472,78
RTS0041473,73
RTS0041474,86
RTS0041475,94
RTS0041476,91
RTS0041477,89
RTS0041478,93
RTS0041479,84
RTS0041480,76
RTS0041481,50
RTS0041482,69
RTS0041483,58
RTS0041484,45
RTS0041485,51
RTS0041486,148
RTS0041487,226
RTS0041488,216
RTS0041489,154
RTS0041490,119
RTS0041491,92
RTS0041492,54
RTS0041493,60
RTS0041494,68
RTS0041495,50
RTS0041496,479
RTS0041497,468
RTS0041498,463
RTS0041499,646
RTS0041500,440
RTS0041501,264
RTS0041502,173
RTS0041503,235
RTS0041504,264
RTS0041505,292
RTS0041506,94
RTS0041507,43
RTS0041508,53
RTS0041509,62
RTS0041510,48
RTS0041511,58
RTS0041512,57
RTS0041513,55
RTS0041514,63
RTS0041515,65
RTS0041516,58
RTS0041517,69
RTS0041518,60
RTS0041519,51
RTS0041520,54
RTS0041521,65
RTS0041522,65
RTS0041523,59
RTS0041524,66
RTS0041525,54
RTS0041526,544
RTS0041527,1249
RTS0041528,1189
RTS0041529,253
RTS0041530,694
RTS0041531,56
RTS0041532,53
RTS0041533,41
RTS0041534,74
RTS0041535,61
RTS0041536,60
RTS0041537,65
RTS0041538,60
RTS0041540,49
RTS0041541,65
RTS0041542,75
RTS0041543,35
RTS0041544,67
RTS0041545,76
RTS0041546,50
RTS0041547,86
RTS0041548,62
RTS0041549,75
RTS0041550,83
RTS0041551,79
RTS0041552,77
RTS0041553,61
RTS0041554,69
RTS0041555,79
RTS0041556,55
RTS0041557,59
RTS0041558,70
RTS0041559,64
RTS0041560,42
RTS0041561,93
RTS0041562,82
RTS0041563,136
RTS0041564,141
RTS0041565,207
RTS0041566,244
RTS0041567,338
RTS0041568,404
RTS0041569,189
RTS0041570,249
RTS0041571,47
RTS0041572,50
RTS0041573,68
RTS0041574,59
RTS0041575,72
RTS0041576,80
RTS0041577,123
RTS0041578,118
RTS0041579,88
RTS0041580,144
RTS0041581,168
RTS0041582,168
RTS0041583,114
RTS0041584,147
RTS0041585,131
RTS0041586,66
RTS0041587,103
RTS0041588,71
RTS0041589,97
RTS0041590,77
RTS0041591,57
RTS0041592,60
RTS0041593,62
RTS0041594,57
RTS0041595,66
RTS0041596,82
RTS0041597,80
RTS0041598,95
RTS0041599,47
RTS0041600,61
RTS0041601,54
RTS0041602,61
RTS0041603,61
RTS0041604,57
RTS0041605,80
RTS0041606,86
RTS0041607,53
RTS0041608,59
RTS0041609,140
RTS0041610,59
RTS0041611,153
RTS0041612,196
RTS0041613,175
RTS0041614,123
RTS0041615,225
RTS0041616,92
RTS0041617,82
RTS0041618,86
RTS0041619,86
RTS0041620,98
RTS0041621,97
RTS0041622,42
RTS0041623,75
RTS0041624,85
RTS0041625,85
RTS0041626,195
RTS0041627,174
RTS0041628,133
RTS0041629,163
RTS0041630,189
RTS0041631,98
RTS0041632,91
RTS0041633,124
RTS0041634,149
RTS0041635,131
RTS0041636,244
RTS0041637,315
RTS0041638,296
RTS0041639,168
RTS0041640,284
RTS0041641,85
RTS0041642,81
RTS0041643,82
RTS0041644,78
RTS0041645,85
RTS0041646,64
RTS0041647,68
RTS0041648,59
RTS0041649,67
RTS0041650,68
RTS0041651,72
RTS0041652,69
RTS0041653,62
RTS0041654,66
RTS0041655,56
RTS0041656,56
RTS0041657,102
RTS0041658,100
RTS0041659,66
RTS0041660,67
RTS0041661,106
RTS0041662,83
RTS0041663,63
RTS0041664,81
RTS0041665,76
RTS0041666,84
RTS0041667,64
RTS0041668,75
RTS0041669,81
RTS0041670,109
RTS0041671,54
RTS0041672,71
RTS0041673,61
RTS0041674,60
RTS0041675,68
RTS0041676,67
RTS0041677,82
RTS0041678,57
RTS0041679,96
RTS0041680,75
RTS0041681,58
RTS0041682,74
RTS0041683,60
RTS0041684,112
RTS0041685,127
RTS0041686,686
RTS0041687,288
RTS0041688,684
RTS0041689,463
RTS0041690,1501
RTS0041691,174
RTS0041692,58
RTS0041693,129
RTS0041694,67
RTS0041695,73
RTS0041696,76
RTS0041697,60
RTS0041698,63
RTS0041699,63
RTS0041700,44
RTS0041701,57
RTS0041702,50
RTS0041703,83
RTS0041704,68
RTS0041705,106
RTS0041706,104
RTS0041707,99
RTS0041708,138
RTS0041709,156
RTS0041710,114
RTS0041711,80
RTS0041712,103
RTS0041713,74
RTS0041714,89
RTS0041715,53
RTS0041716,1681
RTS0041717,1069
RTS0041718,1504
RTS0041719,1397
RTS0041720,1198
RTS0041721,214
RTS0041722,171
RTS0041723,168
RTS0041724,255
RTS0041725,249
RTS0041726,59
RTS0041727,59
RTS0041728,61
RTS0041729,52
RTS0041730,72
RTS0041731,74
RTS0041732,68
RTS0041733,71
RTS0041734,47
RTS0041735,79
RTS0041736,54
RTS0041737,47
RTS0041738,52
RTS0041739,76
RTS0041740,43
RTS0041741,63
RTS0041742,98
RTS0041743,110
RTS0041744,81
RTS0041745,71
RTS0041746,164
RTS0041747,185
RTS0041748,142
RTS0041749,137
RTS0041750,172
RTS0041751,154
RTS0041752,108
RTS0041753,296
RTS0041754,286
RTS0041755,249
RTS0041756,168
RTS0041757,113
RTS0041758,140
RTS0041759,166
RTS0041760,118
RTS0041761,64
RTS0041762,56
RTS0041763,86
RTS0041764,46
RTS0041765,73
RTS0041766,60
RTS0041767,53
RTS0041768,47
RTS0041769,70
RTS0041770,73
RTS0041771,65
RTS0041772,68
RTS0041773,57
RTS0041774,67
RTS0041775,59
RTS0041776,143
RTS0041777,99
RTS0041778,110
RTS0041779,112
RTS0041780,123
RTS0041781,51
RTS0041782,96
RTS0041783,80
RTS0041784,95
RTS0041785,131
RTS0041786,137
RTS0041787,141
RTS0041788,118
RTS0041789,118
RTS0041790,155
RTS0041791,183
RTS0041793,173
RTS0041794,117
RTS0041795,186
RTS0041796,68
RTS0041797,89
RTS0041798,65
RTS0041799,68
RTS0041800,45
RTS0041801,54
RTS0041802,58
RTS0041803,67
RTS0041804,48
RTS0041805,66
RTS0041806,64
RTS0041807,48
RTS0041808,87
RTS0041809,79
RTS0041810,79
RTS0041811,284
RTS0041812,269
RTS0041813,282
RTS0041814,157
RTS0041815,228
RTS0041816,106
RTS0041817,105
RTS0041818,74
RTS0041819,110
RTS0041820,123
RTS0041821,247
RTS0041822,189
RTS0041823,60
RTS0041824,200
RTS0041825,92
RTS0041826,98
RTS0041827,117
RTS0041828,93
RTS0041829,68
RTS0041830,53
RTS0041831,64
RTS0041832,126
RTS0041833,97
RTS0041834,136
RTS0041835,118
RTS0041836,179
RTS0041837,110
RTS0041838,85
RTS0041839,128
RTS0041840,97
RTS0041841,60
RTS0041842,54
RTS0041843,56
RTS0041844,52
RTS0041845,47
RTS0041846,46
RTS0041847,40
RTS0041848,78
RTS0041849,64
RTS0041850,56
RTS0041851,95
RTS0041852,98
RTS0041853,76
RTS0041854,78
RTS0041855,87
RTS0041856,61
RTS0041857,68
RTS0041858,82
RTS0041859,71
RTS0041860,89
RTS0041861,79
RTS0041862,64
RTS0041863,57
RTS0041864,67
RTS0041865,82
RTS0041866,61
RTS0041867,79
RTS0041868,71
RTS0041869,63
RTS0041870,80
RTS0041871,77
RTS0041872,59
RTS0041873,77
RTS0041874,91
RTS0041875,61
RTS0041876,119
RTS0041877,145
RTS0041878,110
RTS0041879,216
RTS0041880,262
RTS0041881,135
RTS0041882,173
RTS0041883,186
RTS0041884,151
RTS0041885,187
RTS0041886,704
RTS0041887,1302
RTS0041888,1330
RTS0041889,709
RTS0041890,942
RTS0041891,412
RTS0041892,379
RTS0041893,420
RTS0041894,191
RTS0041895,294
RTS0041896,601
RTS0041897,277
RTS0041898,402
RTS0041899,328
RTS0041900,99
RTS0041901,133
RTS0041902,87
RTS0041903,158
RTS0041904,132
RTS0041905,168
RTS0041906,3122
RTS0041907,71
RTS0041908,1147
RTS0041909,86
RTS0041910,693
RTS0041911,79
RTS0041912,84
RTS0041913,110
RTS0041914,86
RTS0041915,89
RTS0041916,1871
RTS0041917,2096
RTS0041918,2158
RTS0041919,4050
RTS0041920,2646
RTS0041922,94
RTS0041923,57
RTS0041924,49
RTS0041925,70
RTS0041926,62
RTS0041927,48
RTS0041928,54
RTS0041929,61
RTS0041930,87
RTS0041931,71
RTS0041932,81
RTS0041933,69
RTS0041934,47
RTS0041935,61
RTS0041936,80
RTS0041937,61
RTS0041938,61
RTS0041939,76
RTS0041940,61
RTS0041941,56
RTS0041942,57
RTS0041943,70
RTS0041944,57
RTS0041945,55
RTS0041946,94
RTS0041947,79
RTS0041948,61
RTS0041949,73
RTS0041950,63
RTS0041951,72
RTS0041952,86
RTS0041953,53
RTS0041954,97
RTS0041955,99
RTS0041956,273
RTS0041957,250
RTS0041958,382
RTS0041959,304
RTS0041960,179
RTS0041961,130
RTS0041962,143
RTS0041963,179
RTS0041964,301
RTS0041965,181
RTS0041966,52
RTS0041967,77
RTS0041968,60
RTS0041969,51
RTS0041971,279
RTS0041972,369
RTS0041973,227
RTS0041974,150
RTS0041975,305
RTS0041976,110
RTS0041977,349
RTS0041978,225
RTS0041979,182
RTS0041980,168
RTS0041981,790
RTS0041982,805
RTS0041983,939
RTS0041984,530
RTS0041985,1075
RTS0041986,94
RTS0041987,225
RTS0041988,104
RTS0041989,73
RTS0041990,174
RTS0041991,91
RTS0041992,119
RTS0041993,108
RTS0041994,108
RTS0041995,104
RTS0041996,51
RTS0041997,83
RTS0041998,64
RTS0041999,72
RTS0042000,74
RTS0042001,77
RTS0042002,60
RTS0042003,69
RTS0042004,62
RTS0042005,64
RTS0042006,75
RTS0042007,92
RTS0042008,82
RTS0042009,102
RTS0042010,95
RTS0042011,286
RTS0042012,337
RTS0042013,437
RTS0042014,160
RTS0042015,258
RTS0042016,42
RTS0042017,71
RTS0042018,44
RTS0042019,60
RTS0042020,63
RTS0042021,529
RTS0042022,336
RTS0042023,533
RTS0042024,517
RTS0042025,480
RTS0042026,57
RTS0042027,64
RTS0042028,60
RTS0042029,69
RTS0042030,55
RTS0042031,183
RTS0042032,159
RTS0042033,75
RTS0042034,102
RTS0042035,165
RTS0042036,140
RTS0042037,230
RTS0042038,176
RTS0042039,151
RTS0042040,104
RTS0042041,130
RTS0042042,67
RTS0042043,54
RTS0042044,125
RTS0042045,77
RTS0042046,514
RTS0042047,435
RTS0042048,294
RTS0042049,281
RTS0042050,308
RTS0042051,75
RTS0042052,103
RTS0042053,92
RTS0042054,65
RTS0042055,61
RTS0042056,109
RTS0042057,95
RTS0042058,86
RTS0042059,117
RTS0042060,135
RTS0042061,70
RTS0042062,93
RTS0042063,92
RTS0042064,71
RTS0042065,87
RTS0042066,78
RTS0042067,110
RTS0042068,86
RTS0042069,77
RTS0042071,72
RTS0042072,61
RTS0042073,46
RTS0042074,67
RTS0042075,70
RTS0042076,68
RTS0042077,45
RTS0042078,35
RTS0042079,66
RTS0042080,67
RTS0042081,348
RTS0042082,280
RTS0042083,185
RTS0042084,234
RTS0042085,144
RTS0042086,48
RTS0042087,67
RTS0042088,53
RTS0042089,52
RTS0042090,65
RTS0042091,100
RTS0042092,100
RTS0042093,53
RTS0042094,79
RTS0042095,66
RTS0042096,77
RTS0042097,84
RTS0042098,77
RTS0042099,79
RTS0042100,87
RTS0042101,85
RTS0042102,71
RTS0042103,54
RTS0042104,75
RTS0042105,89
RTS0042106,81
RTS0042107,67
RTS0042108,61
RTS0042109,62
RTS0042110,65
RTS0042111,69
RTS0042112,85
RTS0042113,109
RTS0042114,62
RTS0042115,77
RTS0042116,57
RTS0042117,74
RTS0042118,68
RTS0042119,55
RTS0042120,65
RTS0042121,112
RTS0042122,83
RTS0042123,102
RTS0042124,45
RTS0042125,90
RTS0042126,60
RTS0042127,66
RTS0042128,95
RTS0042129,65
RTS0042130,83
RTS0042131,76
RTS0042132,62
RTS0042133,71
RTS0042134,62
RTS0042135,66
RTS0042136,89
RTS0042137,82
RTS0042138,55
RTS0042139,86
RTS0042140,77
RTS0042141,72
RTS0042142,77
RTS0042143,79
RTS0042144,80
RTS0042145,84
RTS0042146,302
RTS0042147,196
RTS0042148,262
RTS0042149,171
RTS0042150,238
RTS0042151,76
RTS0042152,74
RTS0042153,72
RTS0042154,85
RTS0042155,82
RTS0042156,71
RTS0042157,60
RTS0042158,70
RTS0042159,58
RTS0042160,82
RTS0042161,64
RTS0042162,50
RTS0042163,57
RTS0042164,85
RTS0042165,68
RTS0042166,84
RTS0042167,82
RTS0042168,71
RTS0042169,80
RTS0042170,84
RTS0042171,95
RTS0042172,76
RTS0042173,90
RTS0042174,54
RTS0042175,82
RTS0042176,65
RTS0042177,74
RTS0042178,87
RTS0042179,79
RTS0042180,79
RTS0042181,59
RTS0042182,88
RTS0042183,82
RTS0042184,88
RTS0042185,61
RTS0042186,72
RTS0042187,66
RTS0042188,73
RTS0042189,75
RTS0042190,76
RTS0042191,83
RTS0042192,85
RTS0042193,86
RTS0042194,107
RTS0042195,61
RTS0042196,75
RTS0042197,67
RTS0042198,51
RTS0042199,85
RTS0042200,70
RTS0042201,78
RTS0042202,53
RTS0042203,84
RTS0042204,50
RTS0042205,73
RTS0042206,69
RTS0042207,85
RTS0042208,66
RTS0042209,77
RTS0042210,67
RTS0042211,35
RTS0042212,87
RTS0042213,53
RTS0042214,62
RTS0042215,76
RTS0042216,91
RTS0042217,61
RTS0042218,72
RTS0042219,57
RTS0042220,109
RTS0042221,55
RTS0042222,61
RTS0042223,57
RTS0042224,53
RTS0042225,63
RTS0042226,95
RTS0042227,72
RTS0042228,81
RTS0042229,81
RTS0042230,71
RTS0042231,100
RTS0042232,64
RTS0042233,105
RTS0042234,84
RTS0042235,76
RTS0042236,89
RTS0042237,103
RTS0042238,81
RTS0042239,75
RTS0042240,90
RTS0042241,72
RTS0042242,48
RTS0042243,71
RTS0042244,73
RTS0042245,72
RTS0042246,760
RTS0042247,857
RTS0042248,1725
RTS0042249,629
RTS0042250,847
RTS0042251,64
RTS0042252,71
RTS0042253,61
RTS0042254,73
RTS0042255,76
RTS0042256,155
RTS0042257,78
RTS0042258,66
RTS0042259,84
RTS0042260,89
RTS0042261,199
RTS0042262,158
RTS0042263,222
RTS0042264,222
RTS0042265,192
RTS0042266,59
RTS0042267,71
RTS0042268,55
RTS0042269,53
RTS0042270,58
RTS0042271,57
RTS0042272,61
RTS0042273,62
RTS0042274,74
RTS0042275,59
RTS0042276,208
RTS0042277,147
RTS0042278,90
RTS0042279,188
RTS0042280,102
RTS0042281,35
RTS0042282,54
RTS0042283,59
RTS0042284,59
RTS0042285,79
RTS0042286,67
RTS0042287,65
RTS0042288,95
RTS0042289,99
RTS0042290,96
RTS0042291,367
RTS0042292,485
RTS0042293,271
RTS0042294,265
RTS0042295,321
RTS0042296,76
RTS0042297,83
RTS0042298,72
RTS0042299,77
RTS0042300,62
RTS0042301,194
RTS0042302,139
RTS0042303,156
RTS0042304,256
RTS0042305,192
RTS0042306,65
RTS0042307,98
RTS0042308,75
RTS0042309,108
RTS0042310,109
RTS0042311,76
RTS0042312,70
RTS0042313,72
RTS0042314,96
RTS0042315,80
RTS0042316,56
RTS0042317,61
RTS0042318,55
RTS0042319,67
RTS0042320,73
RTS0042321,102
RTS0042322,86
RTS0042323,79
RTS0042324,92
RTS0042325,89
RTS0042326,83
RTS0042327,84
RTS0042328,78
RTS0042329,92
RTS0042330,93
RTS0042331,68
RTS0042332,121
RTS0042333,125
RTS0042334,107
RTS0042335,75
RTS0042336,58
RTS0042337,86
RTS0042338,57
RTS0042339,58
RTS0042340,82
RTS0042341,142
RTS0042342,106
RTS0042343,161
RTS0042344,144
RTS0042345,105
RTS0042346,81
RTS0042347,57
RTS0042348,69
RTS0042349,64
RTS0042350,68
RTS0042351,75
RTS0042352,89
RTS0042353,109
RTS0042354,79
RTS0042355,66
RTS0042356,63
RTS0042357,98
RTS0042358,74
RTS0042359,73
RTS0042360,71
RTS0042361,90
RTS0042362,159
RTS0042363,239
RTS0042364,156
RTS0042365,153
RTS0042366,64
RTS0042367,80
RTS0042368,64
RTS0042369,50
RTS0042370,84
RTS0042371,108
RTS0042372,74
RTS0042373,68
RTS0042374,66
RTS0042375,57
RTS0042376,63
RTS0042377,50
RTS0042378,60
RTS0042379,95
RTS0042380,36
RTS0042381,429
RTS0042382,578
RTS0042383,499
RTS0042384,478
RTS0042385,634
RTS0042386,61
RTS0042387,72
RTS0042388,101
RTS0042389,91
RTS0042390,71
RTS0042391,54
RTS0042392,78
RTS0042393,59
RTS0042394,68
RTS0042395,81
RTS0042396,36
RTS0042397,58
RTS0042398,62
RTS0042399,73
RTS0042400,65
RTS0042401,122
RTS0042402,153
RTS0042403,69
RTS0042404,106
RTS0042405,130
RTS0042406,76
RTS0042407,57
RTS0042408,75
RTS0042409,62
RTS0042410,67
RTS0042411,68
RTS0042412,56
RTS0042413,82
RTS0042414,76
RTS0042415,78
RTS0042416,347
RTS0042417,563
RTS0042418,486
RTS0042419,410
RTS0042420,342
RTS0042421,98
RTS0042422,81
RTS0042423,94
RTS0042424,96
RTS0042425,58
RTS0042426,109
RTS0042427,115
RTS0042428,139
RTS0042429,145
RTS0042430,144
RTS0042431,161
RTS0042432,220
RTS0042433,95
RTS0042434,250
RTS0042435,156
RTS0042436,91
RTS0042437,64
RTS0042438,62
RTS0042439,108
RTS0042440,74
RTS0042441,87
RTS0042442,87
RTS0042443,55
RTS0042444,82
RTS0042445,78
RTS0042446,125
RTS0042447,80
RTS0042448,100
RTS0042449,71
RTS0042450,73
RTS0042451,69
RTS0042452,63
RTS0042453,109
RTS0042454,85
RTS0042455,63
RTS0042456,75
RTS0042457,84
RTS0042458,98
RTS0042460,69
RTS0042461,295
RTS0042462,184
RTS0042463,211
RTS0042464,307
RTS0042465,213
RTS0042466,80
RTS0042467,67
RTS0042468,79
RTS0042469,104
RTS0042470,63
RTS0042471,75
RTS0042472,54
RTS0042473,105
RTS0042474,75
RTS0042475,108
RTS0042476,96
RTS0042477,61
RTS0042478,57
RTS0042479,71
RTS0042480,52
RTS0042481,403
RTS0042482,577
RTS0042483,1707
RTS0042484,1252
RTS0042485,470
RTS0042486,71
RTS0042487,78
RTS0042488,68
RTS0042489,64
RTS0042490,73
RTS0042491,43
RTS0042492,59
RTS0042493,59
RTS0042494,49
RTS0042495,50
RTS0042496,83
RTS0042497,82
RTS0042498,80
RTS0042499,122
RTS0042500,114
RTS0042501,62
RTS0042502,77
RTS0042503,63
RTS0042504,46
RTS0042505,78
RTS0042506,56
RTS0042507,75
RTS0042508,52
RTS0042509,66
RTS0042510,66
RTS0042515,60
RTS0042522,61
RTS0042526,51
RTS0042527,65
RTS0042528,64
RTS0042529,69
RTS0042530,47
RTS0042531,68
RTS0042532,68
RTS0042533,81
RTS0042534,70
RTS0042535,61
RTS0042536,64
RTS0042537,65
RTS0042538,73
RTS0042539,82
RTS0042540,74
RTS0042541,65
RTS0042542,60
RTS0042543,52
RTS0042544,60
RTS0042545,40
RTS0042546,53
RTS0042547,56
RTS0042548,66
RTS0042549,50
RTS0042550,74
RTS0042551,43
RTS0042552,70
RTS0042553,54
RTS0042554,54
RTS0042555,42
RTS0042556,61
RTS0042557,62
RTS0042558,63
RTS0042559,58
RTS0042560,45
RTS0042561,64
RTS0042562,59
RTS0042563,76
RTS0042564,68
RTS0042565,67
RTS0042566,163
RTS0042567,123
RTS0042568,164
RTS0042569,255
RTS0042570,116
RTS0042571,242
RTS0042572,183
RTS0042573,238
RTS0042574,280
RTS0042575,163
RTS0042576,48
RTS0042577,103
RTS0042578,75
RTS0042579,111
RTS0042580,79
RTS0042581,83
RTS0042582,75
RTS0042583,158
RTS0042584,79
RTS0042585,54
RTS0042586,564
RTS0042587,797
RTS0042588,696
RTS0042589,568
RTS0042590,584
RTS0042591,85
RTS0042592,74
RTS0042593,61
RTS0042594,73
RTS0042595,52
RTS0042596,81
RTS0042597,79
RTS0042598,90
RTS0042599,68
RTS0042600,58
RTS0042601,51
RTS0042602,53
RTS0042603,62
RTS0042604,65
RTS0042605,66
RTS0042606,89
RTS0042607,108
RTS0042608,65
RTS0042609,82
RTS0042610,84
RTS0042611,216
RTS0042612,285
RTS0042613,193
RTS0042614,235
RTS0042615,278
RTS0042616,96
RTS0042617,101
RTS0042618,133
RTS0042619,83
RTS0042620,116
RTS0042621,50
RTS0042622,58
RTS0042623,66
RTS0042624,57
RTS0042625,49
RTS0042626,145
RTS0042627,143
RTS0042628,98
RTS0042629,115
RTS0042630,100
RTS0042631,43
RTS0042633,57
RTS0042634,83
RTS0042635,50
RTS0042636,490
RTS0042637,298
RTS0042638,541
RTS0042639,309
RTS0042640,288
RTS0042641,74
RTS0042642,68
RTS0042643,39
RTS0042644,62
RTS0042645,58
RTS0042646,194
RTS0042647,200
RTS0042648,388
RTS0042649,337
RTS0042650,233
RTS0042651,43
RTS0042652,68
RTS0042653,51
RTS0042654,72
RTS0042655,67
RTS0042656,79
RTS0042657,57
RTS0042658,69
RTS0042659,63
RTS0042660,69
RTS0042661,179
RTS0042662,141
RTS0042663,264
RTS0042664,118
RTS0042665,199
RTS0042666,65
RTS0042667,65
RTS0042668,58
RTS0042669,69
RTS0042670,63
RTS0042671,133
RTS0042672,63
RTS0042673,69
RTS0042674,74
RTS0042675,94
RTS0042676,48
RTS0042677,1
RTS0042678,63
RTS0042679,97
RTS0042680,69
RTS0042681,613
RTS0042682,377
RTS0042683,345
RTS0042684,213
RTS0042685,401
RTS0042686,101
RTS0042687,67
RTS0042688,58
RTS0042689,50
RTS0042690,60
RTS0042691,57
RTS0042692,66
RTS0042693,68
RTS0042694,3
RTS0042695,66
RTS0042696,75
RTS0042697,52
RTS0042698,54
RTS0042699,34
RTS0042700,65
RTS0042701,67
RTS0042702,81
RTS0042703,84
RTS0042704,84
RTS0042705,64
RTS0042706,77
RTS0042707,54
RTS0042708,110
RTS0042709,81
RTS0042710,91
RTS0042711,505
RTS0042712,483
RTS0042713,263
RTS0042714,318
RTS0042715,259
RTS0042716,61
RTS0042717,66
RTS0042718,61
RTS0042719,66
RTS0042720,54
RTS0042721,67
RTS0042722,76
RTS0042723,82
RTS0042724,81
RTS0042725,65
RTS0042726,65
RTS0042727,67
RTS0042728,63
RTS0042729,59
RTS0042730,61
RTS0042731,39
RTS0042732,66
RTS0042733,54
RTS0042734,49
RTS0042735,61
RTS0042736,117
RTS0042737,164
RTS0042738,162
RTS0042739,84
RTS0042740,135
RTS0042741,76
RTS0042742,88
RTS0042743,74
RTS0042744,85
RTS0042745,73
RTS0042746,199
RTS0042747,135
RTS0042748,98
RTS0042749,99
RTS0042750,81
RTS0042751,78
RTS0042752,81
RTS0042753,79
RTS0042754,53
RTS0042755,55
RTS0042756,50
RTS0042757,94
RTS0042758,42
RTS0042759,50
RTS0042760,81
RTS0042761,57
RTS0042762,50
RTS0042763,58
RTS0042764,57
RTS0042765,62
RTS0042766,92
RTS0042767,98
RTS0042768,83
RTS0042769,112
RTS0042770,88
RTS0042771,90
RTS0042772,109
RTS0042773,95
RTS0042774,95
RTS0042775,84
RTS0042776,62
RTS0042777,268
RTS0042778,88
RTS0042779,85
RTS0042780,76
RTS0042781,87
RTS0042782,68
RTS0042783,65
RTS0042784,88
RTS0042785,68
RTS0042786,206
RTS0042787,126
RTS0042788,150
RTS0042789,120
RTS0042790,153
RTS0042791,219
RTS0042792,100
RTS0042793,118
RTS0042794,108
RTS0042795,160
RTS0042796,94
RTS0042797,121
RTS0042798,52
RTS0042799,90
RTS0042800,76
RTS0042801,108
RTS0042802,82
RTS0042803,68
RTS0042804,73
RTS0042805,70
RTS0042806,78
RTS0042807,109
RTS0042808,129
RTS0042809,124
RTS0042810,99
RTS0042811,157
RTS0042812,214
RTS0042813,147
RTS0042814,131
RTS0042815,141
RTS0042816,72
RTS0042817,120
RTS0042818,97
RTS0042819,106
RTS0042820,61
RTS0042821,91
RTS0042822,59
RTS0042823,80
RTS0042824,77
RTS0042825,61
RTS0042826,108
RTS0042827,84
RTS0042828,118
RTS0042829,122
RTS0042830,150
RTS0042831,114
RTS0042832,94
RTS0042833,76
RTS0042834,104
RTS0042835,84
RTS0042836,246
RTS0042837,132
RTS0042838,231
RTS0042839,185
RTS0042840,256
RTS0042841,121
RTS0042842,137
RTS0042843,90
RTS0042844,144
RTS0042845,133
RTS0042846,79
RTS0042847,173
RTS0042848,229
RTS0042849,84
RTS0042850,92
RTS0042851,156
RTS0042852,104
RTS0042853,142
RTS0042854,102
RTS0042855,104
RTS0042856,112
RTS0042857,105
RTS0042858,170
RTS0042859,231
RTS0042860,187
RTS0042861,89
RTS0042862,54
RTS0042863,115
RTS0042864,60
RTS0042865,97
RTS0042866,85
RTS0042867,88
RTS0042868,74
RTS0042869,141
RTS0042870,88
RTS0042871,76
RTS0042872,53
RTS0042873,78
RTS0042874,63
RTS0042875,91
RTS0042876,183
RTS0042877,161
RTS0042878,159
RTS0042879,155
RTS0042880,155
RTS0042881,142
RTS0042882,182
RTS0042883,272
RTS0042884,345
RTS0042885,268
RTS0042886,83
RTS0042887,88
RTS0042888,85
RTS0042889,84
RTS0042890,87
RTS0042891,51
RTS0042892,84
RTS0042893,100
RTS0042894,60
RTS0042895,75
RTS0042896,385
RTS0042897,226
RTS0042898,238
RTS0042899,339
RTS0042900,288
RTS0042901,77
RTS0042902,79
RTS0042903,50
RTS0042904,86
RTS0042905,72
RTS0042906,57
RTS0042907,53
RTS0042908,52
RTS0042909,97
RTS0042910,52
RTS0042911,65
RTS0042912,76
RTS0042913,63
RTS0042914,70
RTS0042915,63
RTS0042916,61
RTS0042917,99
RTS0042918,86
RTS0042919,82
RTS0042920,85
RTS0042921,102
RTS0042922,89
RTS0042923,119
RTS0042924,58
RTS0042925,121
RTS0042926,77
RTS0042927,48
RTS0042928,76
RTS0042929,70
RTS0042930,53
RTS0042931,72
RTS0042932,56
RTS0042933,71
RTS0042934,82
RTS0042935,71
RTS0042936,58
RTS0042937,71
RTS0042938,124
RTS0042939,69
RTS0042940,82
RTS0042941,446
RTS0042942,516
RTS0042943,767
RTS0042944,455
RTS0042945,334
RTS0042946,98
RTS0042947,130
RTS0042948,94
RTS0042949,96
RTS0042950,83
RTS0042951,79
RTS0042952,94
RTS0042953,83
RTS0042954,62
RTS0042955,83
RTS0042956,70
RTS0042957,77
RTS0042958,85
RTS0042959,93
RTS0042960,74
RTS0042961,113
RTS0042962,87
RTS0042963,102
RTS0042964,116
RTS0042965,190
RTS0042966,65
RTS0042967,106
RTS0042968,78
RTS0042969,77
RTS0042970,99
RTS0042971,824
RTS0042972,354
RTS0042973,464
RTS0042974,304
RTS0042975,354
RTS0042976,228
RTS0042977,192
RTS0042978,180
RTS0042979,171
RTS0042980,145
RTS0042981,383
RTS0042982,230
RTS0042983,440
RTS0042984,286
RTS0042985,297
RTS0042986,74
RTS0042987,68
RTS0042988,88
RTS0042989,76
RTS0042990,64
RTS0042991,94
RTS0042992,99
RTS0042993,69
RTS0042994,93
RTS0042995,116
RTS0042996,64
RTS0042997,68
RTS0042998,71
RTS0042999,79
RTS0043000,71
RTS0043001,93
RTS0043002,64
RTS0043003,57
RTS0043004,64
RTS0043005,74
RTS0043006,114
RTS0043007,148
RTS0043008,128
RTS0043009,122
RTS0043010,122
RTS0043011,91
RTS0043012,94
RTS0043013,102
RTS0043014,121
RTS0043015,106
RTS0043016,106
RTS0043017,125
RTS0043018,81
RTS0043019,204
RTS0043020,96
RTS0043021,92
RTS0043022,82
RTS0043023,111
RTS0043024,94
RTS0043025,129
RTS0043026,62
RTS0043027,93
RTS0043028,79
RTS0043029,88
RTS0043030,82
RTS0043031,80
RTS0043032,117
RTS0043033,124
RTS0043034,110
RTS0043035,84
RTS0043036,144
RTS0043037,112
RTS0043038,121
RTS0043039,101
RTS0043040,200
RTS0043041,51
RTS0043042,77
RTS0043043,76
RTS0043044,47
RTS0043045,43
RTS0043046,72
RTS0043047,115
RTS0043048,160
RTS0043049,133
RTS0043050,80
RTS0043051,119
RTS0043052,67
RTS0043053,80
RTS0043054,68
RTS0043055,55
RTS0043056,66
RTS0043057,88
RTS0043058,132
RTS0043059,100
RTS0043060,87
RTS0043061,1004
RTS0043062,273
RTS0043063,446
RTS0043064,323
RTS0043065,491
RTS0043066,68
RTS0043067,74
RTS0043068,57
RTS0043069,67
RTS0043070,68
RTS0043071,50
RTS0043072,71
RTS0043073,84
RTS0043074,65
RTS0043075,77
RTS0043076,71
RTS0043077,103
RTS0043078,73
RTS0043079,101
RTS0043080,79
RTS0043081,76
RTS0043082,63
RTS0043083,63
RTS0043084,71
RTS0043085,105
RTS0043086,56
RTS0043087,57
RTS0043088,52
RTS0043089,58
RTS0043090,53
RTS0043091,85
RTS0043092,74
RTS0043093,112
RTS0043094,130
RTS0043095,104
RTS0043096,82
RTS0043097,46
RTS0043098,88
RTS0043099,86
RTS0043100,71
RTS0043101,85
RTS0043102,70
RTS0043103,84
RTS0043104,113
RTS0043105,77
RTS0043106,190
RTS0043107,150
RTS0043108,75
RTS0043109,110
RTS0043110,150
RTS0043111,79
RTS0043112,73
RTS0043113,80
RTS0043114,77
RTS0043115,64
RTS0043116,119
RTS0043117,82
RTS0043118,74
RTS0043119,64
RTS0043120,97
RTS0043121,50
RTS0043122,66
RTS0043123,62
RTS0043124,72
RTS0043125,71
RTS0043126,116
RTS0043127,70
RTS0043128,102
RTS0043129,94
RTS0043130,111
RTS0043131,91
RTS0043132,66
RTS0043133,64
RTS0043134,56
RTS0043135,103
RTS0043136,93
RTS0043137,84
RTS0043138,121
RTS0043139,108
RTS0043140,102
RTS0043141,109
RTS0043142,129
RTS0043143,113
RTS0043144,162
RTS0043145,129
RTS0043146,74
RTS0043147,109
RTS0043148,111
RTS0043149,105
RTS0043150,56
RTS0043151,169
RTS0043152,157
RTS0043153,143
RTS0043154,130
RTS0043155,135
RTS0043156,1695
RTS0043157,1876
RTS0043159,2059
RTS0043160,4507
RTS0043161,78
RTS0043162,108
RTS0043163,90
RTS0043164,76
RTS0043165,99
RTS0043167,78
RTS0043168,135
RTS0043169,99
RTS0043170,132
RTS0043171,221
RTS0043172,316
RTS0043173,212
RTS0043174,270
RTS0043175,291
RTS0043176,81
RTS0043177,96
RTS0043178,114
RTS0043179,107
RTS0043180,82
RTS0043181,86
RTS0043182,88
RTS0043183,98
RTS0043184,61
RTS0043185,90
RTS0043186,169
RTS0043187,93
RTS0043188,100
RTS0043189,115
RTS0043190,140
RTS0043191,69
RTS0043192,72
RTS0043193,88
RTS0043194,67
RTS0043195,71
RTS0043196,95
RTS0043197,84
RTS0043198,70
RTS0043199,78
RTS0043200,90
RTS0043201,184
RTS0043202,201
RTS0043203,164
RTS0043204,257
RTS0043205,342
RTS0043206,171
RTS0043207,103
RTS0043208,159
RTS0043209,63
RTS0043210,95
RTS0043211,75
RTS0043212,103
RTS0043213,82
RTS0043214,101
RTS0043215,86
RTS0043216,153
RTS0043217,90
RTS0043218,100
RTS0043219,206
RTS0043220,176
RTS0043221,50
RTS0043222,88
RTS0043223,79
RTS0043224,65
RTS0043225,68
RTS0043226,174
RTS0043227,129
RTS0043228,141
RTS0043229,123
RTS0043230,135
RTS0043231,251
RTS0043232,275
RTS0043233,351
RTS0043234,83
RTS0043235,127
RTS0043236,62
RTS0043237,74
RTS0043238,72
RTS0043239,53
RTS0043240,75
RTS0043241,102
RTS0043242,97
RTS0043243,106
RTS0043244,86
RTS0043245,106
RTS0043246,142
RTS0043247,194
RTS0043248,97
RTS0043249,89
RTS0043250,153
RTS0043251,62
RTS0043252,78
RTS0043253,64
RTS0043254,83
RTS0043255,76
RTS0043256,90
RTS0043257,95
RTS0043258,75
RTS0043259,94
RTS0043260,110
RTS0043261,81
RTS0043262,104
RTS0043263,63
RTS0043264,68
RTS0043265,65
RTS0043266,111
RTS0043267,124
RTS0043268,90
RTS0043269,146
RTS0043270,179
RTS0043271,237
RTS0043272,231
RTS0043273,220
RTS0043274,232
RTS0043275,189
RTS0043276,70
RTS0043277,112
RTS0043278,93
RTS0043279,100
RTS0043280,74
RTS0043281,139
RTS0043282,236
RTS0043283,237
RTS0043284,286
RTS0043285,226
RTS0043286,128
RTS0043287,121
RTS0043288,151
RTS0043289,183
RTS0043290,88
RTS0043291,342
RTS0043292,273
RTS0043293,183
RTS0043294,360
RTS0043295,225
RTS0043296,64
RTS0043297,46
RTS0043299,85
RTS0043300,75
RTS0043301,63
RTS0043302,72
RTS0043303,65
RTS0043304,78
RTS0043305,59
RTS0043306,70
RTS0043307,71
RTS0043308,51
RTS0043309,65
RTS0043310,84
RTS0043311,79
RTS0043312,84
RTS0043313,132
RTS0043314,81
RTS0043315,94
RTS0043316,56
RTS0043317,59
RTS0043318,64
RTS0043319,70
RTS0043320,95
RTS0043321,107
RTS0043322,104
RTS0043323,128
RTS0043324,130
RTS0043325,127
RTS0043326,83
RTS0043327,71
RTS0043328,68
RTS0043329,76
RTS0043330,80
RTS0043331,72
RTS0043332,71
RTS0043333,70
RTS0043334,57
RTS0043335,42
RTS0043336,75
RTS0043337,62
RTS0043338,74
RTS0043339,57
RTS0043340,66
RTS0043341,72
RTS0043342,66
RTS0043343,55
RTS0043344,71
RTS0043345,54
RTS0043346,57
RTS0043347,78
RTS0043348,65
RTS0043349,79
RTS0043350,77
RTS0043351,138
RTS0043352,136
RTS0043353,103
RTS0043354,83
RTS0043355,100
RTS0043356,152
RTS0043357,95
RTS0043358,139
RTS0043359,149
RTS0043360,141
RTS0043361,143
RTS0043362,106
RTS0043363,105
RTS0043364,118
RTS0043365,86
RTS0043366,86
RTS0043367,58
RTS0043368,87
RTS0043369,70
RTS0043370,52
RTS0043371,211
RTS0043372,150
RTS0043373,215
RTS0043374,94
RTS0043375,115
RTS0043376,796
RTS0043377,1629
RTS0043378,812
RTS0043379,993
RTS0043380,1215
RTS0043381,85
RTS0043382,84
RTS0043383,96
RTS0043384,71
RTS0043385,82
RTS0043386,77
RTS0043387,137
RTS0043388,77
RTS0043389,104
RTS0043390,96
RTS0043391,101
RTS0043392,124
RTS0043393,115
RTS0043394,142
RTS0043395,102
RTS0043396,169
RTS0043397,152
RTS0043398,133
RTS0043399,126
RTS0043400,58
RTS0043401,72
RTS0043402,71
RTS0043403,74
RTS0043404,92
RTS0043405,43
RTS0043406,55
RTS0043407,62
RTS0043408,73
RTS0043409,62
RTS0043410,66
RTS0043411,75
RTS0043412,67
RTS0043413,50
RTS0043414,72
RTS0043415,69
RTS0043416,77
RTS0043417,69
RTS0043418,73
RTS0043419,81
RTS0043420,72
RTS0043421,106
RTS0043422,64
RTS0043423,87
RTS0043424,102
RTS0043425,101
RTS0043426,133
RTS0043427,110
RTS0043428,144
RTS0043429,139
RTS0043430,81
RTS0043431,90
RTS0043432,80
RTS0043433,62
RTS0043434,95
RTS0043435,84
RTS0043436,83
RTS0043437,90
RTS0043438,77
RTS0043439,68
RTS0043440,124
RTS0043441,105
RTS0043442,63
RTS0043443,100
RTS0043444,73
RTS0043445,109
RTS0043446,71
RTS0043447,66
RTS0043448,91
RTS0043449,69
RTS0043450,72
RTS0043451,72
RTS0043452,98
RTS0043453,75
RTS0043454,101
RTS0043455,72
RTS0043456,91
RTS0043457,76
RTS0043458,60
RTS0043459,56
RTS0043460,85
RTS0043461,48
RTS0043462,79
RTS0043463,72
RTS0043464,66
RTS0043465,75
RTS0043466,147
RTS0043467,155
RTS0043468,144
RTS0043469,96
RTS0043470,142
RTS0043471,89
RTS0043472,88
RTS0043473,66
RTS0043474,98
RTS0043475,66
RTS0043476,67
RTS0043477,82
RTS0043478,55
RTS0043479,69
RTS0043480,68
RTS0043481,120
RTS0043482,130
RTS0043483,117
RTS0043484,63
RTS0043485,116
RTS0043486,164
RTS0043487,177
RTS0043488,146
RTS0043489,126
RTS0043490,102
RTS0043491,169
RTS0043492,182
RTS0043493,134
RTS0043494,212
RTS0043495,262
RTS0043496,85
RTS0043497,96
RTS0043498,58
RTS0043499,111
RTS0043500,82
RTS0043501,62
RTS0043502,66
RTS0043503,38
RTS0043504,90
RTS0043505,75
RTS0043506,79
RTS0043507,59
RTS0043508,61
RTS0043509,73
RTS0043510,63
RTS0043511,67
RTS0043512,67
RTS0043513,67
RTS0043514,69
RTS0043515,87
RTS0043516,87
RTS0043517,61
RTS0043518,152
RTS0043519,106
RTS0043520,115
RTS0043521,56
RTS0043522,51
RTS0043523,98
RTS0043524,68
RTS0043525,85
RTS0043526,117
RTS0043527,69
RTS0043528,98
RTS0043529,70
RTS0043530,83
RTS0043531,71
RTS0043532,62
RTS0043533,47
RTS0043534,67
RTS0043535,54
RTS0043536,95
RTS0043537,123
RTS0043538,89
RTS0043539,92
RTS0043540,75
RTS0043541,165
RTS0043542,111
RTS0043543,129
RTS0043544,218
RTS0043545,98
RTS0043546,81
RTS0043547,57
RTS0043548,77
RTS0043549,95
RTS0043550,78
RTS0043551,111
RTS0043552,110
RTS0043553,95
RTS0043554,107
RTS0043555,79
RTS0043556,93
RTS0043557,78
RTS0043558,88
RTS0043559,72
RTS0043560,110
RTS0043561,69
RTS0043562,60
RTS0043563,61
RTS0043564,56
RTS0043565,47
RTS0043566,83
RTS0043567,66
RTS0043568,99
RTS0043569,88
RTS0043570,76
RTS0043571,56
RTS0043572,72
RTS0043573,75
RTS0043574,71
RTS0043575,49
RTS0043576,230
RTS0043577,239
RTS0043578,83
RTS0043579,186
RTS0043580,220
RTS0043581,96
RTS0043582,137
RTS0043583,76
RTS0043584,78
RTS0043585,90
RTS0043586,58
RTS0043587,68
RTS0043588,54
RTS0043589,54
RTS0043590,65
RTS0043591,69
RTS0043592,96
RTS0043593,131
RTS0043594,119
RTS0043595,78
RTS0043596,89
RTS0043597,95
RTS0043598,135
RTS0043599,102
RTS0043600,113
RTS0043601,46
RTS0043602,56
RTS0043603,107
RTS0043604,82
RTS0043605,62
RTS0043606,123
RTS0043607,84
RTS0043608,119
RTS0043609,103
RTS0043610,124
RTS0043611,99
RTS0043612,79
RTS0043613,76
RTS0043614,89
RTS0043615,112
RTS0043616,69
RTS0043617,57
RTS0043618,57
RTS0043619,60
RTS0043620,36
RTS0043621,102
RTS0043622,71
RTS0043623,65
RTS0043624,93
RTS0043625,51
RTS0043626,103
RTS0043627,111
RTS0043628,124
RTS0043629,105
RTS0043630,143
RTS0043631,60
RTS0043632,87
RTS0043633,82
RTS0043634,69
RTS0043635,54
RTS0043636,48
RTS0043637,70
RTS0043638,68
RTS0043639,81
RTS0043640,64
RTS0043641,436
RTS0043642,320
RTS0043643,469
RTS0043644,435
RTS0043645,434
RTS0043646,130
RTS0043647,90
RTS0043648,95
RTS0043649,100
RTS0043650,90
RTS0043651,49
RTS0043652,75
RTS0043653,50
RTS0043654,59
RTS0043655,73
RTS0043656,37
RTS0043657,59
RTS0043658,111
RTS0043659,72
RTS0043660,79
RTS0043661,72
RTS0043663,47
RTS0043664,47
RTS0043665,74
RTS0043666,104
RTS0043667,90
RTS0043668,79
RTS0043669,109
RTS0043670,82
RTS0043671,67
RTS0043672,96
RTS0043673,82
RTS0043674,65
RTS0043675,83
RTS0043676,67
RTS0043677,74
RTS0043678,42
RTS0043679,59
RTS0043680,54
RTS0043681,70
RTS0043682,86
RTS0043683,93
RTS0043684,89
RTS0043685,102
RTS0043686,96
RTS0043687,93
RTS0043688,76
RTS0043689,80
RTS0043690,93
RTS0043691,89
RTS0043692,67
RTS0043693,94
RTS0043694,76
RTS0043695,110
RTS0043696,90
RTS0043697,75
RTS0043698,112
RTS0043699,126
RTS0043700,115
RTS0043701,97
RTS0043702,137
RTS0043703,110
RTS0043704,124
RTS0043705,80
RTS0043706,120
RTS0043707,89
RTS0043708,48
RTS0043709,64
RTS0043710,71
RTS0043711,57
RTS0043712,52
RTS0043713,56
RTS0043714,41
RTS0043715,63
RTS0043716,93
RTS0043717,73
RTS0043718,63
RTS0043719,76
RTS0043720,54
RTS0043721,76
RTS0043722,88
RTS0043723,71
RTS0043724,46
RTS0043725,72
RTS0043726,100
RTS0043727,84
RTS0043728,103
RTS0043729,88
RTS0043730,79
RTS0043731,54
RTS0043732,65
RTS0043733,80
RTS0043734,71
RTS0043735,67
RTS0043736,71
RTS0043737,99
RTS0043738,79
RTS0043739,86
RTS0043740,72
RTS0043741,136
RTS0043742,181
RTS0043743,127
RTS0043744,225
RTS0043745,100
RTS0043746,68
RTS0043747,92
RTS0043748,101
RTS0043749,84
RTS0043750,82
RTS0043751,143
RTS0043752,108
RTS0043753,111
RTS0043754,63
RTS0043755,136
RTS0043756,83
RTS0043757,80
RTS0043758,98
RTS0043759,83
RTS0043760,75
RTS0043761,193
RTS0043762,50
RTS0043763,52
RTS0043764,78
RTS0043765,68
RTS0043766,50
RTS0043767,55
RTS0043768,57
RTS0043769,59
RTS0043770,43
RTS0043771,77
RTS0043772,72
RTS0043773,64
RTS0043774,91
RTS0043775,77
RTS0043776,63
RTS0043777,111
RTS0043778,110
RTS0043779,120
RTS0043780,135
RTS0043781,245
RTS0043782,181
RTS0043783,171
RTS0043784,171
RTS0043785,134
RTS0043786,84
RTS0043787,63
RTS0043788,63
RTS0043789,77
RTS0043790,79
RTS0043791,56
RTS0043792,95
RTS0043793,54
RTS0043794,56
RTS0043795,68
RTS0043796,60
RTS0043797,81
RTS0043798,74
RTS0043799,72
RTS0043800,56
RTS0043801,55
RTS0043802,74
RTS0043803,80
RTS0043804,54
RTS0043805,59
RTS0043806,69
RTS0043807,63
RTS0043808,58
RTS0043809,67
RTS0043810,59
RTS0043811,162
RTS0043812,203
RTS0043813,80
RTS0043814,164
RTS0043815,153
RTS0043816,277
RTS0043817,123
RTS0043818,176
RTS0043819,199
RTS0043820,356
RTS0043821,83
RTS0043822,46
RTS0043823,69
RTS0043824,53
RTS0043825,63
RTS0043826,83
RTS0043827,114
RTS0043828,154
RTS0043829,66
RTS0043830,92
RTS0043831,150
RTS0043832,134
RTS0043833,165
RTS0043834,109
RTS0043835,129
RTS0043836,64
RTS0043837,74
RTS0043838,49
RTS0043839,65
RTS0043840,66
RTS0043841,66
RTS0043842,58
RTS0043843,94
RTS0043844,88
RTS0043845,71
RTS0043846,136
RTS0043847,123
RTS0043848,95
RTS0043849,99
RTS0043850,134
RTS0043851,85
RTS0043852,72
RTS0043853,77
RTS0043854,90
RTS0043856,60
RTS0043857,41
RTS0043858,41
RTS0043859,61
RTS0043860,76
RTS0043861,136
RTS0043862,165
RTS0043863,106
RTS0043864,72
RTS0043865,81
RTS0043866,76
RTS0043867,97
RTS0043868,88
RTS0043869,94
RTS0043870,63
RTS0043871,97
RTS0043872,74
RTS0043873,64
RTS0043874,56
RTS0043875,68
RTS0043876,61
RTS0043877,53
RTS0043878,75
RTS0043879,90
RTS0043880,62
RTS0043881,87
RTS0043882,78
RTS0043883,62
RTS0043884,73
RTS0043885,53
RTS0043886,105
RTS0043887,142
RTS0043888,170
RTS0043889,47
RTS0043890,159
RTS0043891,80
RTS0043892,71
RTS0043893,88
RTS0043894,68
RTS0043895,70
RTS0043896,91
RTS0043897,133
RTS0043898,108
RTS0043899,100
RTS0043900,103
RTS0043901,113
RTS0043902,167
RTS0043903,109
RTS0043904,159
RTS0043905,112
RTS0043906,69
RTS0043907,91
RTS0043908,62
RTS0043909,65
RTS0043910,100
RTS0043911,88
RTS0043912,142
RTS0043913,81
RTS0043914,80
RTS0043915,48
RTS0043916,68
RTS0043917,79
RTS0043918,51
RTS0043919,71
RTS0043920,134
RTS0043921,112
RTS0043922,103
RTS0043923,106
RTS0043924,140
RTS0043925,117
RTS0043926,127
RTS0043927,63
RTS0043928,89
RTS0043929,80
RTS0043930,83
RTS0043931,178
RTS0043932,198
RTS0043933,183
RTS0043934,139
RTS0043935,124
RTS0043936,44
RTS0043937,68
RTS0043938,55
RTS0043939,52
RTS0043940,75
RTS0043941,65
RTS0043942,56
RTS0043943,93
RTS0043944,55
RTS0043945,79
RTS0043946,50
RTS0043947,70
RTS0043948,78
RTS0043949,62
RTS0043950,70
RTS0043951,155
RTS0043952,99
RTS0043953,132
RTS0043954,86
RTS0043955,125
RTS0043956,157
RTS0043957,165
RTS0043958,202
RTS0043959,116
RTS0043960,197
RTS0043961,105
RTS0043962,107
RTS0043963,95
RTS0043964,109
RTS0043965,120
RTS0043966,264
RTS0043967,170
RTS0043968,219
RTS0043969,184
RTS0043970,232
RTS0043971,197
RTS0043972,151
RTS0043973,174
RTS0043974,192
RTS0043975,134
RTS0043976,154
RTS0043977,109
RTS0043978,197
RTS0043979,176
RTS0043980,155
RTS0043981,158
RTS0043982,167
RTS0043983,191
RTS0043984,87
RTS0043985,252
RTS0043986,81
RTS0043987,264
RTS0043988,161
RTS0043989,171
RTS0043990,169
RTS0043991,71
RTS0043992,71
RTS0043993,64
RTS0043994,64
RTS0043996,56
RTS0043997,52
RTS0043998,86
RTS0043999,69
RTS0044000,61
RTS0044001,63
RTS0044002,87
RTS0044003,110
RTS0044004,107
RTS0044005,84
RTS0044006,106
RTS0044007,95
RTS0044008,76
RTS0044009,105
RTS0044010,121
RTS0044011,127
RTS0044012,195
RTS0044013,149
RTS0044014,132
RTS0044015,168
RTS0044016,86
RTS0044017,67
RTS0044018,57
RTS0044019,75
RTS0044020,106
RTS0044021,59
RTS0044022,88
RTS0044023,54
RTS0044024,79
RTS0044025,83
RTS0044026,74
RTS0044027,126
RTS0044028,118
RTS0044029,178
RTS0044030,95
RTS0044031,66
RTS0044032,103
RTS0044033,80
RTS0044034,112
RTS0044035,80
RTS0044036,386
RTS0044037,254
RTS0044038,475
RTS0044039,170
RTS0044040,351
RTS0044041,290
RTS0044042,365
RTS0044043,311
RTS0044044,324
RTS0044045,170
RTS0044046,117
RTS0044047,103
RTS0044048,91
RTS0044049,81
RTS0044050,117
RTS0044051,41
RTS0044052,60
RTS0044053,72
RTS0044054,82
RTS0044055,79
RTS0044056,79
RTS0044057,82
RTS0044058,84
RTS0044059,114
RTS0044060,64
RTS0044061,95
RTS0044062,67
RTS0044063,80
RTS0044064,91
RTS0044065,78
RTS0044067,119
RTS0044068,133
RTS0044069,137
RTS0044070,96
RTS0044071,63
RTS0044072,76
RTS0044073,62
RTS0044074,84
RTS0044075,65
RTS0044076,72
RTS0044077,77
RTS0044078,75
RTS0044079,49
RTS0044080,69
RTS0044081,79
RTS0044082,67
RTS0044083,74
RTS0044084,75
RTS0044085,54
RTS0044086,75
RTS0044087,59
RTS0044088,63
RTS0044089,64
RTS0044090,76
RTS0044091,100
RTS0044092,109
RTS0044093,59
RTS0044094,72
RTS0044095,53
RTS0044096,53
RTS0044097,64
RTS0044098,52
RTS0044099,92
RTS0044100,69
RTS0044101,81
RTS0044102,84
RTS0044103,89
RTS0044104,63
RTS0044105,101
RTS0044106,247
RTS0044107,218
RTS0044108,187
RTS0044109,340
RTS0044110,475
RTS0044111,147
RTS0044112,134
RTS0044113,203
RTS0044114,81
RTS0044115,178
RTS0044116,143
RTS0044117,138
RTS0044118,137
RTS0044119,166
RTS0044120,106
RTS0044121,50
RTS0044122,90
RTS0044123,53
RTS0044124,77
RTS0044125,61
RTS0044126,60
RTS0044127,115
RTS0044128,96
RTS0044129,104
RTS0044130,84
RTS0044131,184
RTS0044132,145
RTS0044133,95
RTS0044134,135
RTS0044135,120
RTS0044136,67
RTS0044137,66
RTS0044138,83
RTS0044139,69
RTS0044140,76
RTS0044141,79
RTS0044142,87
RTS0044143,101
RTS0044144,88
RTS0044145,59
RTS0044146,67
RTS0044147,58
RTS0044148,101
RTS0044149,74
RTS0044150,73
RTS0044151,136
RTS0044152,181
RTS0044153,180
RTS0044154,135
RTS0044155,227
RTS0044156,757
RTS0044157,380
RTS0044158,1270
RTS0044159,828
RTS0044160,331
RTS0044161,88
RTS0044162,141
RTS0044163,136
RTS0044164,116
RTS0044165,82
RTS0044166,151
RTS0044167,82
RTS0044168,83
RTS0044169,134
RTS0044170,133
RTS0044171,126
RTS0044172,158
RTS0044173,149
RTS0044174,93
RTS0044175,139
RTS0044176,94
RTS0044177,78
RTS0044178,111
RTS0044180,68
RTS0044181,101
RTS0044182,112
RTS0044183,75
RTS0044184,111
RTS0044185,91
RTS0044186,89
RTS0044187,65
RTS0044188,72
RTS0044189,82
RTS0044190,67
RTS0044191,86
RTS0044192,65
RTS0044193,68
RTS0044194,58
RTS0044195,81
RTS0044196,286
RTS0044197,82
RTS0044198,185
RTS0044199,208
RTS0044200,72
RTS0044206,74
RTS0044207,71
RTS0044208,70
RTS0044209,59
RTS0044210,74
RTS0044211,94
RTS0044212,90
RTS0044213,94
RTS0044214,98
RTS0044215,88
RTS0044216,122
RTS0044217,147
RTS0044218,162
RTS0044219,126
RTS0044220,104
RTS0044221,56
RTS0044222,77
RTS0044223,71
RTS0044224,88
RTS0044225,50
RTS0044226,74
RTS0044227,94
RTS0044228,94
RTS0044229,55
RTS0044230,92
RTS0044231,79
RTS0044232,96
RTS0044233,81
RTS0044234,81
RTS0044235,99
RTS0044236,94
RTS0044237,140
RTS0044238,102
RTS0044239,90
RTS0044240,92
RTS0044241,113
RTS0044242,121
RTS0044243,128
RTS0044244,85
RTS0044245,87
RTS0044246,359
RTS0044247,410
RTS0044248,331
RTS0044249,326
RTS0044250,278
RTS0044251,105
RTS0044252,100
RTS0044253,81
RTS0044254,63
RTS0044255,79
RTS0044256,83
RTS0044257,116
RTS0044258,94
RTS0044259,82
RTS0044260,90
RTS0044261,428
RTS0044262,188
RTS0044263,236
RTS0044264,143
RTS0044265,125
RTS0044266,93
RTS0044267,69
RTS0044268,62
RTS0044269,56
RTS0044270,90
RTS0044271,102
RTS0044272,117
RTS0044273,112
RTS0044274,87
RTS0044275,98
RTS0044276,80
RTS0044277,76
RTS0044278,61
RTS0044279,57
RTS0044280,92
RTS0044281,127
RTS0044282,79
RTS0044283,99
RTS0044284,95
RTS0044285,50
RTS0044286,71
RTS0044287,77
RTS0044288,68
RTS0044289,59
RTS0044290,72
RTS0044291,80
RTS0044292,108
RTS0044293,79
RTS0044294,76
RTS0044295,99
RTS0044296,75
RTS0044297,70
RTS0044298,61
RTS0044299,78
RTS0044300,69
RTS0044301,83
RTS0044302,90
RTS0044303,76
RTS0044304,76
RTS0044305,69
RTS0044306,232
RTS0044307,193
RTS0044308,231
RTS0044309,254
RTS0044310,244
RTS0044311,66
RTS0044312,80
RTS0044313,65
RTS0044314,63
RTS0044315,80
RTS0044316,59
RTS0044317,81
RTS0044318,73
RTS0044319,83
RTS0044320,24
RTS0044321,57
RTS0044322,69
RTS0044323,88
RTS0044324,67
RTS0044325,78
RTS0044326,77
RTS0044327,94
RTS0044328,57
RTS0044329,70
RTS0044330,62
RTS0044331,93
RTS0044332,113
RTS0044333,145
RTS0044334,117
RTS0044335,101
RTS0044336,61
RTS0044337,76
RTS0044338,69
RTS0044339,74
RTS0044340,46
RTS0044341,73
RTS0044342,57
RTS0044343,64
RTS0044344,61
RTS0044345,70
RTS0044346,149
RTS0044347,186
RTS0044348,166
RTS0044349,216
RTS0044350,198
RTS0044351,291
RTS0044352,233
RTS0044353,492
RTS0044354,213
RTS0044355,405
RTS0044356,58
RTS0044357,81
RTS0044358,78
RTS0044359,62
RTS0044360,64
RTS0044361,120
RTS0044362,150
RTS0044363,88
RTS0044364,123
RTS0044365,71
RTS0044366,330
RTS0044367,230
RTS0044368,436
RTS0044369,433
RTS0044370,305
RTS0044371,194
RTS0044372,226
RTS0044373,287
RTS0044374,232
RTS0044375,176
RTS0044376,54
RTS0044377,74
RTS0044378,65
RTS0044379,68
RTS0044380,84
RTS0044381,142
RTS0044382,114
RTS0044383,168
RTS0044384,79
RTS0044385,100
RTS0044386,110
RTS0044387,136
RTS0044388,152
RTS0044389,88
RTS0044390,97
RTS0044391,374
RTS0044392,527
RTS0044393,397
RTS0044394,254
RTS0044395,305
RTS0044396,86
RTS0044397,104
RTS0044399,66
RTS0044400,86
RTS0044401,73
RTS0044402,86
RTS0044403,73
RTS0044404,94
RTS0044405,68
RTS0044406,77
RTS0044407,74
RTS0044408,63
RTS0044409,81
RTS0044410,74
RTS0044411,67
RTS0044412,63
RTS0044413,70
RTS0044414,77
RTS0044415,74
RTS0044416,373
RTS0044417,360
RTS0044418,175
RTS0044419,207
RTS0044420,357
RTS0044421,55
RTS0044422,66
RTS0044423,71
RTS0044424,71
RTS0044425,69
RTS0044426,65
RTS0044427,71
RTS0044428,45
RTS0044429,76
RTS0044430,72
RTS0044431,78
RTS0044432,59
RTS0044433,64
RTS0044434,72
RTS0044435,59
RTS0044436,104
RTS0044437,120
RTS0044438,97
RTS0044439,129
RTS0044440,123
RTS0044441,82
RTS0044442,69
RTS0044443,110
RTS0044444,61
RTS0044445,89
RTS0044446,87
RTS0044447,97
RTS0044448,70
RTS0044449,66
RTS0044450,64
RTS0044451,71
RTS0044452,84
RTS0044453,53
RTS0044454,91
RTS0044455,59
RTS0044456,74
RTS0044457,123
RTS0044458,68
RTS0044459,92
RTS0044460,127
RTS0044461,129
RTS0044462,82
RTS0044463,73
RTS0044464,107
RTS0044465,101
RTS0044466,91
RTS0044467,95
RTS0044468,87
RTS0044469,81
RTS0044470,99
RTS0044471,91
RTS0044472,91
RTS0044473,79
RTS0044474,88
RTS0044475,81
RTS0044476,64
RTS0044477,112
RTS0044478,62
RTS0044479,77
RTS0044480,70
RTS0044481,95
RTS0044482,115
RTS0044483,83
RTS0044484,84
RTS0044485,98
RTS0044486,93
RTS0044487,75
RTS0044488,93
RTS0044489,78
RTS0044490,63
RTS0044491,69
RTS0044492,71
RTS0044493,96
RTS0044494,80
RTS0044495,91
RTS0044496,223
RTS0044497,215
RTS0044498,145
RTS0044499,324
RTS0044500,164
RTS0044501,210
RTS0044502,145
RTS0044503,148
RTS0044504,200
RTS0044505,126
RTS0044506,147
RTS0044507,125
RTS0044508,123
RTS0044509,202
RTS0044510,110
RTS0044511,75
RTS0044512,88
RTS0044513,93
RTS0044514,68
RTS0044515,128
RTS0044516,151
RTS0044517,172
RTS0044518,155
RTS0044519,156
RTS0044520,162
RTS0044521,140
RTS0044522,109
RTS0044523,131
RTS0044524,63
RTS0044525,96
RTS0044526,218
RTS0044527,192
RTS0044528,157
RTS0044529,234
RTS0044530,130
RTS0044531,108
RTS0044532,115
RTS0044533,119
RTS0044534,131
RTS0044535,147
RTS0044536,74
RTS0044537,67
RTS0044538,90
RTS0044539,80
RTS0044540,50
RTS0044541,94
RTS0044542,77
RTS0044543,98
RTS0044544,85
RTS0044545,107
RTS0044546,302
RTS0044547,250
RTS0044548,238
RTS0044549,337
RTS0044550,358
RTS0044551,132
RTS0044552,139
RTS0044553,118
RTS0044554,93
RTS0044555,162
RTS0044556,67
RTS0044557,78
RTS0044558,61
RTS0044559,70
RTS0044560,63
RTS0044561,72
RTS0044562,65
RTS0044563,110
RTS0044564,107
RTS0044565,101
RTS0044566,66
RTS0044567,64
RTS0044568,84
RTS0044569,56
RTS0044570,50
RTS0044571,63
RTS0044572,65
RTS0044573,65
RTS0044574,108
RTS0044575,111
RTS0044576,60
RTS0044577,61
RTS0044578,101
RTS0044579,82
RTS0044580,56
RTS0044581,59
RTS0044582,82
RTS0044583,66
RTS0044584,76
RTS0044585,50
RTS0044586,70
RTS0044587,49
RTS0044588,48
RTS0044589,69
RTS0044590,64
RTS0044591,197
RTS0044592,133
RTS0044593,114
RTS0044594,113
RTS0044595,79
RTS0044596,111
RTS0044597,106
RTS0044598,132
RTS0044599,130
RTS0044600,72
RTS0044601,104
RTS0044602,109
RTS0044603,77
RTS0044604,150
RTS0044605,76
RTS0044606,71
RTS0044607,85
RTS0044608,44
RTS0044609,46
RTS0044610,73
RTS0044611,70
RTS0044612,76
RTS0044613,65
RTS0044614,70
RTS0044615,56
RTS0044616,46
RTS0044617,71
RTS0044618,50
RTS0044619,72
RTS0044620,64
RTS0044621,152
RTS0044622,134
RTS0044623,186
RTS0044624,177
RTS0044625,114
RTS0044626,67
RTS0044627,55
RTS0044628,57
RTS0044629,83
RTS0044630,80
RTS0044631,68
RTS0044632,80
RTS0044633,82
RTS0044634,57
RTS0044635,76
RTS0044636,50
RTS0044637,64
RTS0044638,68
RTS0044639,72
RTS0044640,58
RTS0044641,67
RTS0044642,63
RTS0044643,72
RTS0044644,86
RTS0044645,72
RTS0044646,63
RTS0044647,66
RTS0044648,60
RTS0044649,73
RTS0044650,50
RTS0044651,115
RTS0044652,132
RTS0044653,125
RTS0044654,145
RTS0044655,167
RTS0044656,250
RTS0044657,167
RTS0044658,335
RTS0044659,212
RTS0044660,223
RTS0044661,174
RTS0044662,161
RTS0044663,136
RTS0044664,253
RTS0044665,146
RTS0044666,82
RTS0044667,81
RTS0044668,123
RTS0044669,151
RTS0044670,163
RTS0044671,144
RTS0044672,88
RTS0044673,125
RTS0044674,180
RTS0044675,159
RTS0044676,164
RTS0044677,117
RTS0044678,135
RTS0044679,169
RTS0044680,143
RTS0044681,53
RTS0044682,72
RTS0044683,57
RTS0044684,74
RTS0044685,69
RTS0044686,159
RTS0044687,184
RTS0044688,205
RTS0044689,264
RTS0044690,306
RTS0044691,154
RTS0044692,225
RTS0044693,215
RTS0044694,284
RTS0044695,126
RTS0044696,150
RTS0044697,143
RTS0044698,127
RTS0044699,134
RTS0044700,124
RTS0044701,293
RTS0044702,211
RTS0044703,226
RTS0044704,220
RTS0044705,125
RTS0044706,54
RTS0044707,80
RTS0044708,66
RTS0044709,73
RTS0044710,77
RTS0044711,70
RTS0044712,118
RTS0044714,92
RTS0044715,94
RTS0044716,203
RTS0044717,184
RTS0044718,204
RTS0044719,122
RTS0044720,296
RTS0044721,64
RTS0044722,63
RTS0044723,50
RTS0044724,60
RTS0044725,55
RTS0044726,174
RTS0044727,192
RTS0044728,127
RTS0044729,181
RTS0044730,259
RTS0044731,82
RTS0044732,85
RTS0044733,81
RTS0044734,73
RTS0044735,98
RTS0044736,101
RTS0044737,92
RTS0044738,92
RTS0044739,74
RTS0044740,56
RTS0044741,67
RTS0044742,55
RTS0044743,93
RTS0044744,71
RTS0044745,62
RTS0044746,57
RTS0044747,80
RTS0044748,40
RTS0044749,44
RTS0044750,56
RTS0044751,77
RTS0044752,71
RTS0044753,105
RTS0044754,78
RTS0044755,97
RTS0044756,165
RTS0044757,136
RTS0044758,189
RTS0044759,137
RTS0044760,108
RTS0044761,94
RTS0044762,95
RTS0044763,106
RTS0044764,61
RTS0044765,84
RTS0044766,86
RTS0044767,94
RTS0044768,98
RTS0044769,72
RTS0044770,85
RTS0044771,52
RTS0044772,45
RTS0044773,60
RTS0044774,61
RTS0044775,95
RTS0044776,127
RTS0044777,98
RTS0044778,98
RTS0044779,107
RTS0044780,141
RTS0044781,186
RTS0044782,204
RTS0044783,227
RTS0044784,209
RTS0044785,156
RTS0044786,135
RTS0044787,135
RTS0044788,116
RTS0044789,142
RTS0044790,93
RTS0044791,1066
RTS0044792,1020
RTS0044793,153
RTS0044794,132
RTS0044795,113
RTS0044796,104
RTS0044797,133
RTS0044798,82
RTS0044799,136
RTS0044800,83
RTS0044801,73
RTS0044802,72
RTS0044803,66
RTS0044804,76
RTS0044805,98
RTS0044806,84
RTS0044807,93
RTS0044808,79
RTS0044809,77
RTS0044810,94
RTS0044811,148
RTS0044812,176
RTS0044813,232
RTS0044814,251
RTS0044815,233
RTS0044816,129
RTS0044817,92
RTS0044818,113
RTS0044819,62
RTS0044820,109
RTS0044821,91
RTS0044822,65
RTS0044823,73
RTS0044824,77
RTS0044825,86
RTS0044826,92
RTS0044827,108
RTS0044828,106
RTS0044829,87
RTS0044830,81
RTS0044831,61
RTS0044832,65
RTS0044833,59
RTS0044834,89
RTS0044835,56
RTS0044836,94
RTS0044837,86
RTS0044838,95
RTS0044839,72
RTS0044840,69
RTS0044841,46
RTS0044842,45
RTS0044843,69
RTS0044844,46
RTS0044845,72
RTS0044846,61
RTS0044847,60
RTS0044848,108
RTS0044849,122
RTS0044850,84
RTS0044851,69
RTS0044852,57
RTS0044853,59
RTS0044854,51
RTS0044855,67
RTS0044856,98
RTS0044857,72
RTS0044858,58
RTS0044859,70
RTS0044860,73
RTS0044861,119
RTS0044862,78
RTS0044863,131
RTS0044864,76
RTS0044865,113
RTS0044866,126
RTS0044867,146
RTS0044868,151
RTS0044869,178
RTS0044870,163
RTS0044871,119
RTS0044872,111
RTS0044873,137
RTS0044874,165
RTS0044875,164
RTS0044876,122
RTS0044877,177
RTS0044878,169
RTS0044879,143
RTS0044880,187
RTS0044881,71
RTS0044882,96
RTS0044883,83
RTS0044884,95
RTS0044885,92
RTS0044886,81
RTS0044887,75
RTS0044888,86
RTS0044889,62
RTS0044890,75
RTS0044891,133
RTS0044892,153
RTS0044893,80
RTS0044894,116
RTS0044895,137
RTS0044896,168
RTS0044897,126
RTS0044898,136
RTS0044899,112
RTS0044900,98
RTS0044901,102
RTS0044902,100
RTS0044903,130
RTS0044904,108
RTS0044905,123
RTS0044906,221
RTS0044907,198
RTS0044908,196
RTS0044909,271
RTS0044910,190
RTS0044911,114
RTS0044912,87
RTS0044913,129
RTS0044914,155
RTS0044915,130
RTS0044916,78
RTS0044917,114
RTS0044918,118
RTS0044919,88
RTS0044920,117
RTS0044921,81
RTS0044922,71
RTS0044923,83
RTS0044924,63
RTS0044925,68
RTS0044926,82
RTS0044927,63
RTS0044928,93
RTS0044929,75
RTS0044930,76
RTS0044931,74
RTS0044932,112
RTS0044933,83
RTS0044934,57
RTS0044935,96
RTS0044936,85
RTS0044937,53
RTS0044938,75
RTS0044939,77
RTS0044940,69
RTS0044941,61
RTS0044942,57
RTS0044943,85
RTS0044944,52
RTS0044945,61
RTS0044946,80
RTS0044947,68
RTS0044948,86
RTS0044949,71
RTS0044950,88
RTS0044951,48
RTS0044952,65
RTS0044953,58
RTS0044954,70
RTS0044955,64
RTS0044956,441
RTS0044957,634
RTS0044958,257
RTS0044959,240
RTS0044960,357
RTS0044961,129
RTS0044962,65
RTS0044963,95
RTS0044964,83
RTS0044965,96
RTS0044966,56
RTS0044967,59
RTS0044968,70
RTS0044969,51
RTS0044970,55
RTS0044971,81
RTS0044972,99
RTS0044973,72
RTS0044974,78
RTS0044975,82
RTS0044976,80
RTS0044977,49
RTS0044978,64
RTS0044979,62
RTS0044980,67
RTS0044981,69
RTS0044982,50
RTS0044983,63
RTS0044984,78
RTS0044985,83
RTS0044986,46
RTS0044987,67
RTS0044988,63
RTS0044989,54
RTS0044990,78
RTS0044991,59
RTS0044992,81
RTS0044993,47
RTS0044994,62
RTS0044995,77
RTS0044996,67
RTS0044997,46
RTS0044998,66
RTS0044999,71
RTS0045000,52
RTS0045001,112
RTS0045002,89
RTS0045003,95
RTS0045004,107
RTS0045005,111
RTS0045006,195
RTS0045007,321
RTS0045008,318
RTS0045009,251
RTS0045010,160
RTS0045011,119
RTS0045012,105
RTS0045013,84
RTS0045014,126
RTS0045015,131
RTS0045016,220
RTS0045017,297
RTS0045018,395
RTS0045019,326
RTS0045020,249
RTS0045021,233
RTS0045022,319
RTS0045023,314
RTS0045024,316
RTS0045025,293
RTS0045026,108
RTS0045027,109
RTS0045028,98
RTS0045029,101
RTS0045030,131
RTS0045031,41
RTS0045032,58
RTS0045033,69
RTS0045034,62
RTS0045035,77
RTS0045036,98
RTS0045038,92
RTS0045039,91
RTS0045040,71
RTS0045041,118
RTS0045042,116
RTS0045043,88
RTS0045044,123
RTS0045045,195
RTS0045046,56
RTS0045047,78
RTS0045048,51
RTS0045049,72
RTS0045050,66
RTS0045051,67
RTS0045052,80
RTS0045053,65
RTS0045054,60
RTS0045055,62
RTS0045056,133
RTS0045057,261
RTS0045058,77
RTS0045059,119
RTS0045060,189
RTS0045061,63
RTS0045063,53
RTS0045064,96
RTS0045065,111
RTS0045066,122
RTS0045067,283
RTS0045068,307
RTS0045069,206
RTS0045070,283
RTS0045071,102
RTS0045072,94
RTS0045073,146
RTS0045074,134
RTS0045075,84
RTS0045076,70
RTS0045077,50
RTS0045078,88
RTS0045079,59
RTS0045080,71
RTS0045081,141
RTS0045082,167
RTS0045083,392
RTS0045084,268
RTS0045085,138
RTS0045086,59
RTS0045087,43
RTS0045088,69
RTS0045089,50
RTS0045090,74
RTS0045091,55
RTS0045092,56
RTS0045093,29
RTS0045094,66
RTS0045095,67
RTS0045096,37
RTS0045097,53
RTS0045098,54
RTS0045099,67
RTS0045100,69
RTS0045101,134
RTS0045102,99
RTS0045103,127
RTS0045104,87
RTS0045105,104
RTS0045106,62
RTS0045107,79
RTS0045108,56
RTS0045109,64
RTS0045110,73
RTS0045111,105
RTS0045112,84
RTS0045113,98
RTS0045114,72
RTS0045115,68
RTS0045116,72
RTS0045117,74
RTS0045118,69
RTS0045119,63
RTS0045120,64
RTS0045121,54
RTS0045122,72
RTS0045123,70
RTS0045124,50
RTS0045125,74
RTS0045126,71
RTS0045127,92
RTS0045128,87
RTS0045129,97
RTS0045130,84
RTS0045131,74
RTS0045132,69
RTS0045133,60
RTS0045134,78
RTS0045135,56
RTS0045136,225
RTS0045137,246
RTS0045138,164
RTS0045139,174
RTS0045140,159
RTS0045141,98
RTS0045142,85
RTS0045143,101
RTS0045144,89
RTS0045145,92
RTS0045146,61
RTS0045147,85
RTS0045148,71
RTS0045149,59
RTS0045150,57
RTS0045151,60
RTS0045152,94
RTS0045153,65
RTS0045154,67
RTS0045155,93
RTS0045156,107
RTS0045157,176
RTS0045158,103
RTS0045159,159
RTS0045160,160
RTS0045161,91
RTS0045162,78
RTS0045163,158
RTS0045164,120
RTS0045165,155
RTS0045166,155
RTS0045167,68
RTS0045168,97
RTS0045169,110
RTS0045170,113
RTS0045171,223
RTS0045172,169
RTS0045173,159
RTS0045174,154
RTS0045175,151
RTS0045176,59
RTS0045177,65
RTS0045178,60
RTS0045179,57
RTS0045180,79
RTS0045181,108
RTS0045182,165
RTS0045183,123
RTS0045184,104
RTS0045185,105
RTS0045186,96
RTS0045187,125
RTS0045188,58
RTS0045189,78
RTS0045190,88
RTS0045191,54
RTS0045192,56
RTS0045193,78
RTS0045194,57
RTS0045195,55
RTS0045196,65
RTS0045197,65
RTS0045198,99
RTS0045199,52
RTS0045200,66
RTS0045201,105
RTS0045202,104
RTS0045203,86
RTS0045204,98
RTS0045205,95
RTS0045206,72
RTS0045207,78
RTS0045208,86
RTS0045209,51
RTS0045210,51
RTS0045211,59
RTS0045212,63
RTS0045213,74
RTS0045214,57
RTS0045215,70
RTS0045216,147
RTS0045217,121
RTS0045218,210
RTS0045219,148
RTS0045220,145
RTS0045221,72
RTS0045222,70
RTS0045223,90
RTS0045224,59
RTS0045225,61
RTS0045226,656
RTS0045227,333
RTS0045228,617
RTS0045229,341
RTS0045230,319
RTS0045231,163
RTS0045232,207
RTS0045233,159
RTS0045234,152
RTS0045235,130
RTS0045236,381
RTS0045237,310
RTS0045238,176
RTS0045239,214
RTS0045240,485
RTS0045241,257
RTS0045242,241
RTS0045243,148
RTS0045244,246
RTS0045245,148
RTS0045246,79
RTS0045247,89
RTS0045248,56
RTS0045249,77
RTS0045250,57
RTS0045251,70
RTS0045252,54
RTS0045253,83
RTS0045254,48
RTS0045255,56
RTS0045256,64
RTS0045257,40
RTS0045258,67
RTS0045259,81
RTS0045260,49
RTS0045261,58
RTS0045262,107
RTS0045263,85
RTS0045264,59
RTS0045265,69
RTS0045266,94
RTS0045267,183
RTS0045268,262
RTS0045269,192
RTS0045270,133
RTS0045271,55
RTS0045272,61
RTS0045273,84
RTS0045274,81
RTS0045275,97
RTS0045276,85
RTS0045277,141
RTS0045278,144
RTS0045279,48
RTS0045280,74
RTS0045281,67
RTS0045282,85
RTS0045283,72
RTS0045284,51
RTS0045285,87
RTS0045286,79
RTS0045287,88
RTS0045288,60
RTS0045289,55
RTS0045290,48
RTS0045291,92
RTS0045292,218
RTS0045293,110
RTS0045294,90
RTS0045295,100
RTS0045296,140
RTS0045297,149
RTS0045298,264
RTS0045299,128
RTS0045300,314
RTS0045301,118
RTS0045302,65
RTS0045303,112
RTS0045304,55
RTS0045305,108
RTS0045306,66
RTS0045307,55
RTS0045308,95
RTS0045309,78
RTS0045310,78
RTS0045311,40
RTS0045312,47
RTS0045313,64
RTS0045314,59
RTS0045315,60
RTS0045316,94
RTS0045317,65
RTS0045318,78
RTS0045319,53
RTS0045320,66
RTS0045321,62
RTS0045322,73
RTS0045323,68
RTS0045324,67
RTS0045325,99
RTS0045326,86
RTS0045327,138
RTS0045328,80
RTS0045329,59
RTS0045330,54
RTS0045331,93
RTS0045332,96
RTS0045333,126
RTS0045334,109
RTS0045335,73
RTS0045336,84
RTS0045337,77
RTS0045338,81
RTS0045339,64
RTS0045340,89
RTS0045341,48
RTS0045342,92
RTS0045343,45
RTS0045344,73
RTS0045345,46
RTS0045346,73
RTS0045347,66
RTS0045348,45
RTS0045349,85
RTS0045350,83
RTS0045351,54
RTS0045352,50
RTS0045353,84
RTS0045354,60
RTS0045355,22
RTS0045356,65
RTS0045357,91
RTS0045358,76
RTS0045359,75
RTS0045360,85
RTS0045361,112
RTS0045362,80
RTS0045363,69
RTS0045364,90
RTS0045365,80
RTS0045366,107
RTS0045367,44
RTS0045368,72
RTS0045369,36
RTS0045370,58
RTS0045371,208
RTS0045372,205
RTS0045373,355
RTS0045374,399
RTS0045375,338
RTS0045376,64
RTS0045377,52
RTS0045378,92
RTS0045379,70
RTS0045380,80
RTS0045381,124
RTS0045382,114
RTS0045383,87
RTS0045384,103
RTS0045385,65
RTS0045386,91
RTS0045387,74
RTS0045388,65
RTS0045389,67
RTS0045390,87
RTS0045391,53
RTS0045392,65
RTS0045393,35
RTS0045394,52
RTS0045395,68
RTS0045396,95
RTS0045397,109
RTS0045398,88
RTS0045399,154
RTS0045400,103
RTS0045401,60
RTS0045402,58
RTS0045403,73
RTS0045404,70
RTS0045405,74
RTS0045406,66
RTS0045407,70
RTS0045408,75
RTS0045409,71
RTS0045410,95
RTS0045411,494
RTS0045412,424
RTS0045413,433
RTS0045414,329
RTS0045415,302
RTS0045416,84
RTS0045417,85
RTS0045418,57
RTS0045419,122
RTS0045420,79
RTS0045421,2639
RTS0045422,2649
RTS0045423,1421
RTS0045424,2680
RTS0045425,1928
RTS0045426,121
RTS0045427,91
RTS0045428,83
RTS0045429,96
RTS0045430,67
RTS0045431,79
RTS0045432,80
RTS0045433,70
RTS0045434,74
RTS0045435,58
RTS0045436,400
RTS0045437,524
RTS0045438,647
RTS0045439,514
RTS0045440,429
RTS0045441,65
RTS0045442,53
RTS0045443,75
RTS0045444,46
RTS0045445,49
RTS0045446,506
RTS0045447,533
RTS0045448,335
RTS0045449,331
RTS0045450,236
RTS0045451,106
RTS0045452,71
RTS0045453,77
RTS0045454,83
RTS0045455,91
RTS0045456,76
RTS0045457,57
RTS0045458,70
RTS0045459,34
RTS0045460,73
RTS0045461,59
RTS0045462,74
RTS0045463,63
RTS0045464,53
RTS0045465,77
RTS0045466,120
RTS0045467,139
RTS0045468,83
RTS0045469,156
RTS0045470,109
RTS0045471,58
RTS0045472,79
RTS0045473,27
RTS0045474,85
RTS0045475,99
RTS0045476,88
RTS0045477,103
RTS0045478,107
RTS0045479,127
RTS0045480,115
RTS0045481,157
RTS0045482,123
RTS0045483,123
RTS0045484,229
RTS0045485,281
RTS0045486,46
RTS0045487,80
RTS0045488,66
RTS0045489,85
RTS0045490,78
RTS0045491,808
RTS0045492,1303
RTS0045493,978
RTS0045494,437
RTS0045495,452
RTS0045496,120
RTS0045497,192
RTS0045498,559
RTS0045499,615
RTS0045500,526
RTS0045501,138
RTS0045502,146
RTS0045503,105
RTS0045504,111
RTS0045505,124
RTS0045506,16444
RTS0045507,24645
RTS0045508,15002
RTS0045509,19719
RTS0045510,12767
RTS0045511,95
RTS0045512,93
RTS0045513,49
RTS0045514,91
RTS0045515,63
RTS0045516,52
RTS0045517,62
RTS0045518,77
RTS0045519,67
RTS0045520,50
RTS0045521,88
RTS0045522,75
RTS0045523,92
RTS0045524,79
RTS0045525,69
RTS0045526,126
RTS0045527,111
RTS0045528,100
RTS0045529,130
RTS0045530,142
RTS0045531,67
RTS0045532,69
RTS0045533,84
RTS0045534,71
RTS0045535,58
RTS0045536,427
RTS0045537,423
RTS0045538,205
RTS0045539,379
RTS0045540,428
RTS0045541,55
RTS0045542,68
RTS0045543,93
RTS0045544,50
RTS0045545,68
RTS0045546,71
RTS0045547,36
RTS0045548,56
RTS0045549,52
RTS0045550,47
RTS0045551,61
RTS0045552,63
RTS0045553,46
RTS0045554,56
RTS0045555,50
RTS0045556,469
RTS0045557,198
RTS0045558,494
RTS0045559,385
RTS0045560,203
RTS0045561,163
RTS0045562,116
RTS0045563,67
RTS0045564,113
RTS0045565,75
RTS0045566,77
RTS0045567,76
RTS0045568,69
RTS0045569,84
RTS0045570,61
RTS0045571,50
RTS0045572,57
RTS0045573,44
RTS0045574,63
RTS0045575,60
RTS0045576,64
RTS0045577,59
RTS0045578,47
RTS0045579,70
RTS0045580,67
RTS0045581,59
RTS0045582,59
RTS0045583,71
RTS0045584,92
RTS0045585,59
RTS0045586,88
RTS0045587,163
RTS0045588,133
RTS0045589,123
RTS0045590,135
RTS0045592,903
RTS0045593,1166
RTS0045594,776
RTS0045595,697
RTS0045596,1253
RTS0045597,1877
RTS0045598,1745
RTS0045599,2060
RTS0045600,1047
RTS0045601,59
RTS0045602,70
RTS0045603,59
RTS0045604,83
RTS0045606,68
RTS0045607,59
RTS0045608,62
RTS0045609,53
RTS0045610,101
RTS0045611,78
RTS0045612,127
RTS0045613,84
RTS0045614,128
RTS0045615,106
RTS0045616,51
RTS0045617,74
RTS0045618,65
RTS0045619,51
RTS0045620,46
RTS0045621,102
RTS0045622,221
RTS0045623,185
RTS0045624,117
RTS0045625,221
RTS0045626,38
RTS0045627,52
RTS0045628,67
RTS0045629,63
RTS0045630,76
RTS0045631,73
RTS0045632,57
RTS0045633,89
RTS0045634,48
RTS0045635,57
RTS0045636,89
RTS0045637,57
RTS0045638,74
RTS0045639,109
RTS0045640,64
RTS0045641,71
RTS0045642,71
RTS0045643,59
RTS0045644,59
RTS0045645,58
RTS0045646,56
RTS0045647,83
RTS0045648,67
RTS0045649,88
RTS0045650,103
RTS0045651,100
RTS0045652,172
RTS0045653,178
RTS0045654,204
RTS0045655,241
RTS0045656,73
RTS0045657,89
RTS0045658,111
RTS0045659,84
RTS0045660,112
RTS0045661,251
RTS0045662,173
RTS0045663,149
RTS0045664,172
RTS0045665,262
RTS0045666,106
RTS0045667,120
RTS0045668,145
RTS0045669,86
RTS0045670,116
RTS0045671,50
RTS0045672,71
RTS0045673,39
RTS0045674,50
RTS0045675,57
RTS0045676,1042
RTS0045677,1314
RTS0045678,1414
RTS0045679,1032
RTS0045680,1761
RTS0045681,50
RTS0045682,67
RTS0045683,45
RTS0045684,54
RTS0045685,63
RTS0045687,87
RTS0045688,71
RTS0045689,63
RTS0045690,69
RTS0045691,68
RTS0045692,58
RTS0045693,104
RTS0045694,71
RTS0045695,58
RTS0045696,83
RTS0045697,76
RTS0045698,58
RTS0045699,51
RTS0045700,78
RTS0045701,140
RTS0045702,105
RTS0045703,109
RTS0045704,95
RTS0045705,104
RTS0045706,71
RTS0045707,71
RTS0045708,71
RTS0045709,57
RTS0045710,76
RTS0045711,67
RTS0045712,58
RTS0045713,74
RTS0045714,95
RTS0045715,59
RTS0045716,97
RTS0045717,73
RTS0045718,58
RTS0045719,72
RTS0045720,63
RTS0045721,248
RTS0045722,269
RTS0045723,278
RTS0045724,163
RTS0045725,167
RTS0045726,99
RTS0045727,163
RTS0045728,129
RTS0045729,113
RTS0045730,76
RTS0045731,110
RTS0045732,73
RTS0045733,79
RTS0045734,111
RTS0045735,79
RTS0045736,1094
RTS0045737,1504
RTS0045738,2157
RTS0045739,1856
RTS0045740,896
RTS0045741,956
RTS0045742,520
RTS0045743,774
RTS0045744,1027
RTS0045745,882
RTS0045746,225
RTS0045747,219
RTS0045748,314
RTS0045749,113
RTS0045750,103
RTS0045751,243
RTS0045752,174
RTS0045753,229
RTS0045754,221
RTS0045755,295
RTS0045756,402
RTS0045757,489
RTS0045758,752
RTS0045759,508
RTS0045760,406
RTS0045761,82
RTS0045762,78
RTS0045763,88
RTS0045764,63
RTS0045765,49
RTS0045766,85
RTS0045767,70
RTS0045768,83
RTS0045769,71
RTS0045770,82
RTS0045771,68
RTS0045772,71
RTS0045773,102
RTS0045774,66
RTS0045775,72
RTS0045776,91
RTS0045777,78
RTS0045778,84
RTS0045779,88
RTS0045780,102
RTS0045781,279
RTS0045782,351
RTS0045783,384
RTS0045784,323
RTS0045785,442
RTS0045786,59
RTS0045787,88
RTS0045788,93
RTS0045789,74
RTS0045790,51
RTS0045791,52
RTS0045792,63
RTS0045793,82
RTS0045794,60
RTS0045795,59
RTS0045796,89
RTS0045797,81
RTS0045798,83
RTS0045799,81
RTS0045800,80
RTS0045801,53
RTS0045802,57
RTS0045803,70
RTS0045804,42
RTS0045805,48
RTS0045806,355
RTS0045807,221
RTS0045808,183
RTS0045809,256
RTS0045810,71
RTS0045811,119
RTS0045812,180
RTS0045813,111
RTS0045814,196
RTS0045815,126
RTS0045816,192
RTS0045817,239
RTS0045818,156
RTS0045819,175
RTS0045820,214
RTS0045821,450
RTS0045822,339
RTS0045823,383
RTS0045824,595
RTS0045825,210
RTS0045826,419
RTS0045827,393
RTS0045828,190
RTS0045829,250
RTS0045830,261
RTS0045831,144
RTS0045832,169
RTS0045833,140
RTS0045834,150
RTS0045835,127
RTS0045836,637
RTS0045837,568
RTS0045838,456
RTS0045840,329
RTS0045841,524
RTS0045842,442
RTS0045843,153
RTS0045844,228
RTS0045845,394
RTS0045846,2384
RTS0045848,479
RTS0045849,3073
RTS0045851,66
RTS0045852,65
RTS0045853,79
RTS0045854,96
RTS0045855,76
RTS0045856,70
RTS0045857,73
RTS0045858,46
RTS0045859,88
RTS0045860,69
RTS0045861,117
RTS0045862,126
RTS0045863,138
RTS0045864,155
RTS0045865,138
RTS0045866,217
RTS0045867,78
RTS0045868,85
RTS0045869,55
RTS0045870,56
RTS0045871,37
RTS0045872,86
RTS0045873,69
RTS0045874,41
RTS0045875,84
RTS0045876,45
RTS0045877,68
RTS0045878,44
RTS0045879,76
RTS0045880,66
RTS0045881,62
RTS0045882,50
RTS0045883,67
RTS0045884,67
RTS0045885,3
RTS0045886,58
RTS0045887,56
RTS0045888,77
RTS0045889,63
RTS0045890,68
RTS0045891,72
RTS0045892,86
RTS0045893,66
RTS0045894,76
RTS0045895,69
RTS0045896,77
RTS0045897,73
RTS0045898,69
RTS0045899,103
RTS0045900,134
RTS0045901,60
RTS0045902,197
RTS0045903,246
RTS0045904,251
RTS0045905,117
RTS0045906,95
RTS0045907,112
RTS0045908,61
RTS0045909,60
RTS0045910,66
RTS0045911,71
RTS0045912,57
RTS0045913,54
RTS0045914,50
RTS0045915,62
RTS0045916,102
RTS0045917,56
RTS0045918,54
RTS0045919,87
RTS0045920,65
RTS0045921,84
RTS0045922,71
RTS0045923,46
RTS0045924,58
RTS0045925,56
RTS0045926,102
RTS0045927,60
RTS0045928,68
RTS0045929,87
RTS0045930,563
RTS0045931,549
RTS0045932,310
RTS0045933,65
RTS0045935,66
RTS0045939,172
RTS0045940,148
RTS0045941,149
RTS0045942,77
RTS0045943,94
RTS0045944,65
RTS0045945,113
RTS0045946,89
RTS0045947,93
RTS0045948,71
RTS0045949,69
RTS0045950,105
RTS0045951,106
RTS0045952,108
RTS0045953,94
RTS0045954,173
RTS0045955,58
RTS0045956,61
RTS0045957,64
RTS0045958,75
RTS0045959,65
RTS0045960,60
RTS0045961,59
RTS0045962,69
RTS0045963,77
RTS0045964,71
RTS0045965,72
RTS0045966,78
RTS0045967,51
RTS0045968,77
RTS0045969,126
RTS0045970,139
RTS0045971,217
RTS0045972,89
RTS0045973,67
RTS0045974,67
RTS0045975,103
RTS0045976,70
RTS0045977,57
RTS0045978,66
RTS0045979,177
RTS0045980,207
RTS0045981,222
RTS0045982,215
RTS0045983,66
RTS0045984,95
RTS0045985,71
RTS0045986,62
RTS0045987,108
RTS0045988,101
RTS0045989,54
RTS0045990,73
RTS0045991,327
RTS0045992,316
RTS0045993,336
RTS0045994,104
RTS0045995,103
RTS0045996,124
RTS0045997,136
RTS0045998,70
RTS0045999,57
RTS0046000,61
RTS0046001,70
RTS0046002,81
RTS0046003,45
RTS0046004,74
RTS0046005,176
RTS0046006,121
RTS0046007,181
RTS0046008,141
RTS0046009,89
RTS0046010,44
RTS0046011,52
RTS0046012,53
RTS0046013,75
RTS0046014,45
RTS0046015,55
RTS0046016,97
RTS0046017,82
RTS0046018,71
RTS0046019,75
RTS0046020,145
RTS0046021,127
RTS0046022,115
RTS0046023,351
RTS0046024,359
RTS0046025,173
RTS0046026,52
RTS0046027,77
RTS0046028,56
RTS0046029,59
RTS0046030,55
RTS0046031,69
RTS0046032,54
RTS0046033,41
RTS0046034,54
RTS0046035,50
RTS0046036,56
RTS0046037,70
RTS0046038,51
RTS0046039,62
RTS0046040,52
RTS0046041,66
RTS0046042,74
RTS0046043,63
RTS0046044,66
RTS0046045,87
RTS0046046,63
RTS0046047,49
RTS0046048,144
RTS0046049,221
RTS0046050,200
RTS0046051,323
RTS0046052,302
RTS0046053,369
RTS0046054,260
RTS0046055,307
RTS0046056,90
RTS0046057,90
RTS0046058,98
RTS0046059,189
RTS0046060,67
RTS0046061,108
RTS0046062,70
RTS0046063,98
RTS0046064,228
RTS0046065,159
RTS0046066,218
RTS0046067,190
RTS0046068,57
RTS0046069,70
RTS0046070,53
RTS0046071,72
RTS0046072,73
RTS0046073,69
RTS0046074,114
RTS0046075,82
RTS0046076,105
RTS0046077,106
RTS0046078,76
RTS0046079,75
RTS0046080,92
RTS0046081,53
RTS0046082,2281
RTS0046083,453
RTS0046084,2833
RTS0046085,70
RTS0046086,72
RTS0046087,64
RTS0046088,87
RTS0046089,40
RTS0046090,61
RTS0046091,52
RTS0046092,98
RTS0046093,78
RTS0046094,64
RTS0046095,50
RTS0046096,58
RTS0046097,63
RTS0046098,55
RTS0046099,65
RTS0046100,47
RTS0046101,46
RTS0046102,70
RTS0046103,165
RTS0046104,224
RTS0046105,107
RTS0046106,96
RTS0046107,76
RTS0046108,56
RTS0046109,63
RTS0046110,71
RTS0046111,70
RTS0046112,312
RTS0046113,228
RTS0046114,112
RTS0046115,286
RTS0046116,220
RTS0046117,282
RTS0046119,51
RTS0046121,115
RTS0046122,140
RTS0046123,80
RTS0046124,108
RTS0046125,75
RTS0046126,70
RTS0046127,99
RTS0046128,424
RTS0046129,132
RTS0046130,129
RTS0046131,143
RTS0046132,310
RTS0046133,615
RTS0046134,516
RTS0046135,320
RTS0046136,120
RTS0046137,256
RTS0046138,84
RTS0046140,136
RTS0046141,115
RTS0046142,136
RTS0046143,171
RTS0046144,217
RTS0046145,77
RTS0046146,61
RTS0046147,77
RTS0046148,76
RTS0046149,52
RTS0046150,64
RTS0046152,64
RTS0046153,74
RTS0046154,52
RTS0046155,70
RTS0046156,60
RTS0046157,54
RTS0046158,64
RTS0046159,67
RTS0046160,82
RTS0046161,82
RTS0046162,61
RTS0046163,62
RTS0046164,119
RTS0046165,119
RTS0046166,74
RTS0046167,99
RTS0046168,66
RTS0046169,59
RTS0046170,61
RTS0046171,48
RTS0046172,51
RTS0046173,33
RTS0046174,63
RTS0046175,75
RTS0046176,58
RTS0046177,46
RTS0046178,54
RTS0046179,38
RTS0046180,76
RTS0046181,78
RTS0046182,68
RTS0046183,91
RTS0046184,88
RTS0046185,72
RTS0046186,61
RTS0046187,66
RTS0046188,75
RTS0046191,56
RTS0046193,56
RTS0046194,135
RTS0046195,119
RTS0046196,62
RTS0046197,65
RTS0046198,71
RTS0046199,65
RTS0046200,63
RTS0046201,54
RTS0046202,73
RTS0046203,59
RTS0046204,74
RTS0046205,97
RTS0046206,73
RTS0046207,85
RTS0046208,67
RTS0046209,77
RTS0046210,41
RTS0046211,61
RTS0046212,51
RTS0046213,1944
RTS0046214,1678
RTS0046215,1103
RTS0046216,1542
RTS0046217,1558
RTS0046218,68
RTS0046219,42
RTS0046220,53
RTS0046221,62
RTS0046222,81
RTS0046223,49
RTS0046224,52
RTS0046225,161
RTS0046226,125
RTS0046227,130
RTS0046228,149
RTS0046229,103
RTS0046230,70
RTS0046231,33
RTS0046232,91
RTS0046233,52
RTS0046234,64
RTS0046235,75
RTS0046236,61
RTS0046237,80
RTS0046238,62
RTS0046239,48
RTS0046240,53
RTS0046241,60
RTS0046242,47
RTS0046243,66
RTS0046244,93
RTS0046245,38
RTS0046246,80
RTS0046247,41
RTS0046248,60
RTS0046249,75
RTS0046250,62
RTS0046251,50
RTS0046252,115
RTS0046253,83
RTS0046254,124
RTS0046255,103
RTS0046256,262
RTS0046257,138
RTS0046258,91
RTS0046259,135
RTS0046260,98
RTS0046261,230
RTS0046262,158
RTS0046263,68
RTS0046264,68
RTS0046265,48
RTS0046266,60
RTS0046267,55
RTS0046268,115
RTS0046269,106
RTS0046270,133
RTS0046271,126
RTS0046272,119
RTS0046273,73
RTS0046274,72
RTS0046275,62
RTS0046276,47
RTS0046277,65
RTS0046278,72
RTS0046279,125
RTS0046280,64
RTS0046281,101
RTS0046282,70
RTS0046283,114
RTS0046284,91
RTS0046285,47
RTS0046286,39
RTS0046287,66
RTS0046288,84
RTS0046289,85
RTS0046290,49
RTS0046291,68
RTS0046292,61
RTS0046293,78
RTS0046294,69
RTS0046295,144
RTS0046296,68
RTS0046297,68
RTS0046298,70
RTS0046299,57
RTS0046300,61
RTS0046301,89
RTS0046302,86
RTS0046303,101
RTS0046304,68
RTS0046305,121
RTS0046306,78
RTS0046307,68
RTS0046308,68
RTS0046309,75
RTS0046310,66
RTS0046311,65
RTS0046312,57
RTS0046313,53
RTS0046314,79
RTS0046315,58
RTS0046316,58
RTS0046317,58
RTS0046318,70
RTS0046319,78
RTS0046320,62
RTS0046321,77
RTS0046322,76
RTS0046323,54
RTS0046324,63
RTS0046325,66
RTS0046326,71
RTS0046327,82
RTS0046328,77
RTS0046329,130
RTS0046330,102
RTS0046331,103
RTS0046332,69
RTS0046333,132
RTS0046334,81
RTS0046335,104
RTS0046336,105
RTS0046342,50
RTS0046343,73
RTS0046344,73
RTS0046345,43
RTS0046346,59
RTS0046347,432
RTS0046348,570
RTS0046349,435
RTS0046350,75
RTS0046351,52
RTS0046352,62
RTS0046353,85
RTS0046354,69
RTS0046355,150
RTS0046356,363
RTS0046357,238
RTS0046358,151
RTS0046359,245
RTS0046360,109
RTS0046361,196
RTS0046362,175
RTS0046363,202
RTS0046364,72
RTS0046365,62
RTS0046366,29
RTS0046367,58
RTS0046368,68
RTS0046369,65
RTS0046370,59
RTS0046371,62
RTS0046372,82
RTS0046373,62
RTS0046374,53
RTS0046375,55
RTS0046376,80
RTS0046377,57
RTS0046378,80
RTS0046379,73
RTS0046380,80
RTS0046381,49
RTS0046382,66
RTS0046383,177
RTS0046384,110
RTS0046385,227
RTS0046386,259
RTS0046387,129
RTS0046388,104
RTS0046389,143
RTS0046390,123
RTS0046391,129
RTS0046392,40
RTS0046393,42
RTS0046394,40
RTS0046395,57
RTS0046396,49
RTS0046397,72
RTS0046398,69
RTS0046399,64
RTS0046400,67
RTS0046401,122
RTS0046402,91
RTS0046403,105
RTS0046404,126
RTS0046405,141
RTS0046406,82
RTS0046407,66
RTS0046408,64
RTS0046409,85
RTS0046410,237
RTS0046411,192
RTS0046412,212
RTS0046413,339
RTS0046414,3305
RTS0046415,721
RTS0046416,72
RTS0046417,104
RTS0046418,102
RTS0046419,80
RTS0046420,158
RTS0046421,104
RTS0046422,107
RTS0046423,66
RTS0046424,148
RTS0046425,140
RTS0046426,77
RTS0046427,51
RTS0046428,60
RTS0046429,50
RTS0046430,58
RTS0046431,72
RTS0046432,157
RTS0046433,120
RTS0046434,154
RTS0046435,2127
RTS0046439,86
RTS0046440,111
RTS0046441,86
RTS0046442,83
RTS0046443,124
RTS0046444,93
RTS0046445,74
RTS0046446,40
RTS0046447,59
RTS0046448,115
RTS0046449,238
RTS0046450,481
RTS0046451,126
RTS0046452,257
RTS0046453,191
RTS0046454,82
RTS0046455,90
RTS0046456,50
RTS0046457,88
RTS0046458,61
RTS0046459,319
RTS0046460,217
RTS0046461,68
RTS0046462,90
RTS0046463,52
RTS0046464,100
RTS0046466,56
RTS0046468,75
RTS0046469,49
RTS0046470,66
RTS0046471,52
RTS0046472,70
RTS0046473,56
RTS0046474,45
RTS0046475,78
RTS0046476,63
RTS0046477,57
RTS0046478,68
RTS0046479,68
RTS0046480,70
RTS0046481,66
RTS0046482,62
RTS0046483,63
RTS0046484,47
RTS0046485,61
RTS0046486,66
RTS0046487,88
RTS0046488,67
RTS0046489,73
RTS0046490,72
RTS0046491,69
RTS0046492,69
RTS0046493,49
RTS0046494,74
RTS0046495,85
RTS0046496,265
RTS0046497,195
RTS0046498,113
RTS0046499,430
RTS0046500,522
RTS0046501,385
RTS0046502,168
RTS0046503,229
RTS0046504,144
RTS0046505,64
RTS0046506,68
RTS0046507,45
RTS0046508,47
RTS0046509,59
RTS0046510,65
RTS0046511,45
RTS0046512,75
RTS0046513,72
RTS0046514,35
RTS0046515,58
RTS0046516,87
RTS0046517,79
RTS0046518,45
RTS0046519,70
RTS0046520,71
RTS0046521,59
RTS0046522,66
RTS0046524,66
RTS0046525,71
RTS0046526,87
RTS0046527,70
RTS0046528,68
RTS0046529,56
RTS0046530,36
RTS0046531,55
RTS0046532,75
RTS0046533,55
RTS0046534,67
RTS0046535,63
RTS0046536,72
RTS0046537,72
RTS0046538,64
RTS0046539,85
RTS0046540,64
RTS0046541,59
RTS0046542,116
RTS0046543,137
RTS0046544,58
RTS0046545,103
RTS0046546,80
RTS0046548,75
RTS0046549,97
RTS0046550,68
RTS0046551,144
RTS0046552,91
RTS0046553,124
RTS0046554,72
RTS0046555,73
RTS0046556,102
RTS0046557,73
RTS0046558,60
RTS0046559,69
RTS0046560,69
RTS0046561,82
RTS0046562,66
RTS0046563,80
RTS0046564,81
RTS0046565,89
RTS0046566,117
RTS0046567,95
RTS0046568,48
RTS0046569,72
RTS0046570,93
RTS0046571,92
RTS0046572,57
RTS0046573,72
RTS0046574,79
RTS0046575,84
RTS0046577,73
RTS0046578,70
RTS0046580,99
RTS0046581,83
RTS0046582,99
RTS0046583,61
RTS0046584,97
RTS0046585,82
RTS0046586,62
RTS0046587,75
RTS0046588,58
RTS0046589,59
RTS0046590,55
RTS0046591,69
RTS0046592,55
RTS0046593,64
RTS0046594,124
RTS0046595,84
RTS0046596,121
RTS0046597,112
RTS0046598,169
RTS0046599,92
RTS0046600,833
RTS0046601,1007
RTS0046602,542
RTS0046603,694
RTS0046604,92
RTS0046605,78
RTS0046606,93
RTS0046607,627
RTS0046608,2360
RTS0046609,1258
RTS0046610,48
RTS0046611,89
RTS0046612,83
RTS0046613,89
RTS0046614,91
RTS0046615,55
RTS0046616,78
RTS0046617,103
RTS0046618,83
RTS0046619,88
RTS0046620,79
RTS0046621,179
RTS0046622,136
RTS0046623,76
RTS0046624,141
RTS0046625,81
RTS0046626,119
RTS0046627,120
RTS0046628,177
RTS0046629,91
RTS0046630,120
RTS0046631,98
RTS0046632,287
RTS0046633,222
RTS0046634,262
RTS0046635,75
RTS0046636,88
RTS0046637,139
RTS0046638,194
RTS0046639,158
RTS0046640,188
RTS0046641,128
RTS0046642,135
RTS0046643,71
RTS0046644,71
RTS0046645,71
RTS0046646,52
RTS0046647,71
RTS0046648,69
RTS0046649,98
RTS0046650,69
RTS0046651,84
RTS0046652,69
RTS0046653,151
RTS0046654,108
RTS0046655,148
RTS0046656,78
RTS0046657,68
RTS0046658,63
RTS0046659,62
RTS0046660,51
RTS0046661,102
RTS0046662,105
RTS0046663,131
RTS0046664,68
RTS0046665,60
RTS0046666,49
RTS0046667,103
RTS0046668,73
RTS0046669,51
RTS0046670,67
RTS0046671,69
RTS0046672,64
RTS0046673,68
RTS0046674,74
RTS0046675,80
RTS0046676,81
RTS0046677,51
RTS0046678,58
RTS0046679,47
RTS0046680,44
RTS0046681,59
RTS0046682,58
RTS0046683,61
RTS0046684,79
RTS0046685,44
RTS0046686,81
RTS0046687,64
RTS0046688,57
RTS0046689,54
RTS0046690,54
RTS0046691,53
RTS0046692,64
RTS0046693,87
RTS0046694,68
RTS0046695,70
RTS0046696,100
RTS0046697,87
RTS0046698,102
RTS0046699,83
RTS0046700,113
RTS0046701,144
RTS0046702,97
RTS0046703,2316
RTS0046704,2980
RTS0046705,2381
RTS0046706,666
RTS0046707,2146
RTS0046708,1527
RTS0046709,111
RTS0046710,152
RTS0046711,158
RTS0046712,110
RTS0046713,81
RTS0046714,107
RTS0046715,60
RTS0046716,87
RTS0046717,140
RTS0046718,61
RTS0046719,41
RTS0046720,66
RTS0046721,180
RTS0046722,168
RTS0046723,96
RTS0046724,68
RTS0046725,44
RTS0046726,86
RTS0046727,96
RTS0046728,63
RTS0046729,73
RTS0046730,76
RTS0046731,124
RTS0046732,106
RTS0046733,130
RTS0046734,98
RTS0046735,114
RTS0046736,60
RTS0046737,59
RTS0046738,61
RTS0046739,49
RTS0046740,81
RTS0046741,63
RTS0046742,49
RTS0046743,121
RTS0046744,100
RTS0046745,196
RTS0046746,68
RTS0046747,81
RTS0046748,162
RTS0046749,104
RTS0046750,70
RTS0046751,80
RTS0046752,75
RTS0046753,70
RTS0046754,67
RTS0046755,65
RTS0046756,62
RTS0046757,82
RTS0046758,73
RTS0046759,293
RTS0046760,180
RTS0046761,241
RTS0046763,116
RTS0046764,79
RTS0046765,52
RTS0046766,55
RTS0046767,45
RTS0046768,320
RTS0046769,466
RTS0046770,422
RTS0046771,64
RTS0046772,72
RTS0046773,62
RTS0046774,42
RTS0046775,85
RTS0046777,101
RTS0046778,86
RTS0046779,86
RTS0046780,93
RTS0046781,48
RTS0046782,41
RTS0046783,44
RTS0046784,53
RTS0046785,63
RTS0046790,87
RTS0046791,69
RTS0046792,85
RTS0046793,69
RTS0046794,65
RTS0046795,67
RTS0046796,63
RTS0046797,45
RTS0046798,87
RTS0046799,94
RTS0046800,74
RTS0046801,2671
RTS0046802,1859
RTS0046803,54
RTS0046804,71
RTS0046805,102
RTS0046806,86
RTS0046807,68
RTS0046808,46
RTS0046809,46
RTS0046810,57
RTS0046811,29
RTS0046812,40
RTS0046813,61
RTS0046814,79
RTS0046815,85
RTS0046816,82
RTS0046817,54
RTS0046818,48
RTS0046819,82
RTS0046820,93
RTS0046821,60
RTS0046822,51
RTS0046823,42
RTS0046824,178
RTS0046825,113
RTS0046826,53
RTS0046827,61
RTS0046828,68
RTS0046829,77
RTS0046830,67
RTS0046831,65
RTS0046832,816
RTS0046833,116
RTS0046835,52
RTS0046836,2051
RTS0046837,1942
RTS0046838,447
RTS0046839,2757
RTS0046840,171
RTS0046841,71
RTS0046842,637
RTS0046843,802
RTS0046846,95
RTS0046849,159
RTS0046850,950
RTS0046851,3706
RTS0046852,101
RTS0046853,116
RTS0046854,41
RTS0046855,60
RTS0046856,46
RTS0046857,56
RTS0046858,67
RTS0046859,76
RTS0046860,159
RTS0046861,66
RTS0046862,69
RTS0046863,71
RTS0046864,81
RTS0046866,85
RTS0046867,52
RTS0046868,61
RTS0046869,1088
RTS0046870,1048
RTS0046871,157
RTS0046872,366
RTS0046873,86
RTS0046874,71
RTS0046875,54
RTS0046876,61
RTS0046877,80
RTS0046878,60
RTS0046879,61
RTS0046880,96
RTS0046881,107
RTS0046882,96
RTS0046885,82
RTS0046886,57
RTS0046887,51
RTS0046889,63
RTS0046890,90
RTS0046891,90
RTS0046892,71
RTS0046893,117
RTS0046894,88
RTS0046895,58
RTS0046897,116
RTS0046898,57
RTS0046899,94
RTS0046900,153
RTS0046902,100
RTS0046903,526
RTS0046904,74
RTS0046905,51
RTS0046906,466
RTS0046907,96
RTS0046908,68
RTS0046909,66
RTS0046910,49
RTS0046911,106
RTS0046912,58
RTS0046913,116
RTS0046914,98
RTS0046915,60
RTS0046916,79
RTS0046918,5192
RTS0046919,5858
RTS0046920,1351
RTS0046921,70
RTS0046922,81
RTS0046923,102
RTS0046924,264
RTS0046925,65
RTS0046926,70
RTS0046927,48
RTS0046928,76
RTS0046929,63
RTS0046930,77
RTS0046931,54
RTS0046933,60
RTS0046934,110
RTS0046935,176
RTS0046936,108
RTS0046937,76
RTS0046938,1496
RTS0046939,56
RTS0046940,51
RTS0046941,50
RTS0046942,79
RTS0046943,287
RTS0046944,62
RTS0046946,233
RTS0046947,66
RTS0046948,52
RTS0046949,50
RTS0046950,52
RTS0046951,122
RTS0046952,41
RTS0046954,66
RTS0046955,68
RTS0046956,148
RTS0046957,65
RTS0046958,89
RTS0046959,82
RTS0046960,54
RTS0046961,114
RTS0046962,402
RTS0046963,47
RTS0046965,76
RTS0046966,76
RTS0046967,93
RTS0046968,52
RTS0047054,93
RTS0047055,112
RTS0047056,76
RTS0047057,116
RTS0047058,112
RTS0047060,228
RTS0047061,210
RTS0047062,249
RTS0047063,226
RTS0047064,554
RTS0047065,85
RTS0047066,68
RTS0047067,73
RTS0047068,54
RTS0047069,77
RTS0047070,311
RTS0047071,267
RTS0047072,316
RTS0047073,314
RTS0047074,349
RTS0047075,79
RTS0047076,94
RTS0047077,92
RTS0047078,93
RTS0047079,59
RTS0047080,112
RTS0047081,89
RTS0047082,73
RTS0047083,104
RTS0047084,92
RTS0047085,41
RTS0047086,85
RTS0047087,64
RTS0047088,64
RTS0047089,73
RTS0047091,47
RTS0047092,73
RTS0047093,60
RTS0047094,52
RTS0047095,61
RTS0047096,64
RTS0047097,60
RTS0047098,63
RTS0047099,64
RTS0047100,56
RTS0047101,91
RTS0047102,78
RTS0047103,108
RTS0047104,69
RTS0047105,143
RTS0047106,127
RTS0047107,81
RTS0047108,198
RTS0047109,110
RTS0047110,109
RTS0047111,104
RTS0047112,78
RTS0047113,370
RTS0047114,94
RTS0047115,77
RTS0047116,105
RTS0047117,100
RTS0047118,79
RTS0047119,99
RTS0047120,76
RTS0047121,69
RTS0047122,96
RTS0047123,73
RTS0047124,85
RTS0047125,68
RTS0047126,84
RTS0047127,98
RTS0047128,56
RTS0047129,98
RTS0047130,67
RTS0047131,61
RTS0047132,96
RTS0047133,90
RTS0047134,62
RTS0047135,412
RTS0047136,432
RTS0047137,286
RTS0047138,413
RTS0047139,260
RTS0047140,53
RTS0047141,65
RTS0047142,49
RTS0047143,58
RTS0047144,62
RTS0047145,128
RTS0047146,107
RTS0047147,126
RTS0047148,120
RTS0047149,104
RTS0047150,428
RTS0047151,323
RTS0047152,718
RTS0047153,312
RTS0047154,828
RTS0047156,80
RTS0047157,63
RTS0047158,77
RTS0047159,64
RTS0047160,69
RTS0047165,85
RTS0047166,62
RTS0047167,93
RTS0047168,47
RTS0047169,63
RTS0047170,38
RTS0047171,74
RTS0047172,73
RTS0047173,75
RTS0047174,87
RTS0047175,58
RTS0047176,76
RTS0047177,96
RTS0047178,85
RTS0047179,72
RTS0047180,75
RTS0047181,106
RTS0047182,80
RTS0047183,79
RTS0047184,66
RTS0047185,77
RTS0047186,96
RTS0047187,89
RTS0047188,60
RTS0047189,73
RTS0047190,73
RTS0047191,69
RTS0047192,77
RTS0047193,97
RTS0047194,107
RTS0047195,106
RTS0047196,91
RTS0047197,173
RTS0047198,91
RTS0047199,107
RTS0047200,139
RTS0047201,114
RTS0047202,139
RTS0047203,76
RTS0047204,69
RTS0047205,74
RTS0047206,68
RTS0047207,68
RTS0047208,4357
RTS0047209,3085
RTS0047210,6371
RTS0047211,4661
RTS0047212,985
RTS0047213,66
RTS0047214,80
RTS0047215,67
RTS0047216,57
RTS0047217,55
RTS0047218,351
RTS0047219,387
RTS0047220,129
RTS0047221,461
RTS0047222,408
RTS0047223,118
RTS0047225,130
RTS0047226,77
RTS0047229,51
RTS0047230,49
RTS0047231,70
RTS0047232,84
RTS0047233,49
RTS0047234,73
RTS0047235,68
RTS0047236,52
RTS0047237,89
RTS0047238,72
RTS0047239,99
RTS0047240,70
RTS0047241,69
RTS0047242,62
RTS0047243,77
RTS0047244,67
RTS0047245,71
RTS0047246,48
RTS0047247,51
RTS0047248,62
RTS0047249,87
RTS0047250,111
RTS0047252,116
RTS0047253,92
RTS0047254,115
RTS0047255,177
RTS0047256,159
RTS0047257,166
RTS0047258,191
RTS0047259,196
RTS0047260,248
RTS0047261,268
RTS0047262,236
RTS0047263,294
RTS0047264,207
RTS0047266,303
RTS0047267,894
RTS0047268,485
RTS0047269,499
RTS0047270,781
RTS0047271,814
RTS0047272,335
RTS0047273,421
RTS0047274,107
RTS0047276,59
RTS0047277,433
RTS0047278,383
RTS0047279,580
RTS0047280,319
RTS0047281,213
RTS0047282,413
RTS0047283,340
RTS0047284,255
RTS0047290,1592
RTS0047291,3523
RTS0047292,2033
RTS0047293,1694
RTS0047294,2708
RTS0047295,62
RTS0047296,172
RTS0047297,206
RTS0047298,149
RTS0047299,190
RTS0047300,56
RTS0047301,98
RTS0047302,44
RTS0047303,74
RTS0047304,60
RTS0047305,629
RTS0047306,840
RTS0047307,916
RTS0047308,398
RTS0047309,424
RTS0047310,226
RTS0047311,172
RTS0047312,145
RTS0047313,126
RTS0047314,143
RTS0047315,542
RTS0047316,452
RTS0047317,484
RTS0047318,467
RTS0047319,561
RTS0047320,170
RTS0047321,248
RTS0047322,171
RTS0047323,462
RTS0047324,340
RTS0047325,218
RTS0047326,185
RTS0047327,228
RTS0047328,121
RTS0047329,121
RTS0047331,361
RTS0047332,389
RTS0047333,328
RTS0047334,255
RTS0047335,176
RTS0047336,326
RTS0047337,102
RTS0047338,298
RTS0047339,140
RTS0047340,561
RTS0047341,434
RTS0047342,459
RTS0047343,427
RTS0047344,308
RTS0047345,258
RTS0047346,362
RTS0047348,358
RTS0047349,302
RTS0047350,332
RTS0047351,384
RTS0047352,867
RTS0047353,917
RTS0047354,865
RTS0047356,93
RTS0047357,116
RTS0047358,70
RTS0047359,169
RTS0047360,103
RTS0047361,82
RTS0047362,238
RTS0047363,364
RTS0047364,123
RTS0047365,194
RTS0047366,110
RTS0047367,111
RTS0047368,117
RTS0047369,103
RTS0047370,81
RTS0047373,91
RTS0047374,58
RTS0047375,70
RTS0047376,243
RTS0047377,177
RTS0047378,234
RTS0047379,410
RTS0047380,285
RTS0047381,64
RTS0047382,57
RTS0047383,76
RTS0047384,72
RTS0047385,58
RTS0047386,257
RTS0047387,138
RTS0047388,174
RTS0047389,199
RTS0047390,135
RTS0047391,294
RTS0047392,155
RTS0047393,373
RTS0047394,74
RTS0047395,60
RTS0047396,693
RTS0047397,96
RTS0047398,79
RTS0047399,68
RTS0047400,64
RTS0047401,84
RTS0047402,121
RTS0047403,81
RTS0047404,133
RTS0047405,150
RTS0047406,66
RTS0047407,83
RTS0047408,96
RTS0047409,288
RTS0047410,176
RTS0047411,282
RTS0047412,317
RTS0047413,94
RTS0047414,368
RTS0047415,296
RTS0047417,95
RTS0047418,200
RTS0047419,158
RTS0047420,193
RTS0047421,66
RTS0047422,64
RTS0047423,65
RTS0047424,59
RTS0047425,49
RTS0047426,464
RTS0047427,413
RTS0047428,257
RTS0047429,179
RTS0047430,363
RTS0047431,87
RTS0047432,266
RTS0047433,222
RTS0047434,236
RTS0047435,367
RTS0047436,77
RTS0047437,41
RTS0047438,61
RTS0047439,48
RTS0047440,53
RTS0047441,420
RTS0047442,422
RTS0047445,367
RTS0047446,360
RTS0047447,64
RTS0047448,69
RTS0047449,62
RTS0047450,78
RTS0047451,59
RTS0047452,70
RTS0047453,42
RTS0047454,64
RTS0047455,61
RTS0047456,65
RTS0047457,66
RTS0047458,64
RTS0047459,85
RTS0047460,71
RTS0047461,66
RTS0047462,93
RTS0047463,99
RTS0047464,174
RTS0047465,89
RTS0047466,103
RTS0047467,73
RTS0047468,84
RTS0047469,71
RTS0047471,102
RTS0047472,48
RTS0047473,79
RTS0047474,51
RTS0047475,57
RTS0047476,65
RTS0047477,348
RTS0047479,298
RTS0047480,221
RTS0047481,374
RTS0047482,54
RTS0047483,59
RTS0047484,69
RTS0047485,52
RTS0047486,64
RTS0047487,48
RTS0047488,91
RTS0047489,78
RTS0047490,52
RTS0047491,67
RTS0047492,265
RTS0047493,227
RTS0047494,371
RTS0047495,259
RTS0047496,120
RTS0047497,177
RTS0047498,145
RTS0047499,197
RTS0047500,148
RTS0047501,140
RTS0047502,68
RTS0047503,78
RTS0047504,407
RTS0047505,253
RTS0047506,363
RTS0047507,121
RTS0047508,61
RTS0047509,69
RTS0047510,56
RTS0047511,68
RTS0047512,480
RTS0047513,71
RTS0047514,92
RTS0047515,437
RTS0047516,590
RTS0047517,1393
RTS0047518,863
RTS0047520,1242
RTS0047521,1446
RTS0047522,104
RTS0047523,119
RTS0047524,130
RTS0047525,86
RTS0047526,139
RTS0047527,69
RTS0047528,86
RTS0047529,117
RTS0047530,135
RTS0047531,142
RTS0047532,79
RTS0047533,50
RTS0047534,69
RTS0047535,93
RTS0047536,78
RTS0047537,112
RTS0047538,344
RTS0047540,410
RTS0047541,424
RTS0047543,110
RTS0047544,134
RTS0047545,161
RTS0047546,156
RTS0047547,79
RTS0047548,254
RTS0047549,241
RTS0047550,143
RTS0047551,171
RTS0047552,107
RTS0047553,59
RTS0047558,114
RTS0047559,76
RTS0047560,64
RTS0047561,52
RTS0047562,100
RTS0047563,241
RTS0047564,175
RTS0047565,160
RTS0047566,148
RTS0047567,46
RTS0047568,75
RTS0047569,111
RTS0047570,77
RTS0047571,72
RTS0047572,75
RTS0047573,56
RTS0047574,105
RTS0047575,138
RTS0047576,86
RTS0047577,83
RTS0047578,64
RTS0047579,67
RTS0047580,57
RTS0047581,79
RTS0047582,67
RTS0047583,33
RTS0047584,48
RTS0047585,59
RTS0047586,71
RTS0047587,58
RTS0047588,75
RTS0047590,63
RTS0047591,58
RTS0047592,71
RTS0047593,68
RTS0047594,94
RTS0047595,65
RTS0047596,95
RTS0047597,96
RTS0047598,108
RTS0047599,101
RTS0047600,116
RTS0047601,461
RTS0047602,197
RTS0047603,79
RTS0047604,91
RTS0047606,57
RTS0047613,162
RTS0047614,134
RTS0047615,51
RTS0047616,184
RTS0047617,176
RTS0047618,46
RTS0047619,45
RTS0047620,50
RTS0047621,51
RTS0047622,40
RTS0047624,69
RTS0047625,51
RTS0047626,69
RTS0047627,68
RTS0047628,59
RTS0047629,53
RTS0047630,31
RTS0047631,46
RTS0047632,75
RTS0047633,49
RTS0047634,51
RTS0047635,48
RTS0047636,67
RTS0047637,58
RTS0047638,61
RTS0047639,58
RTS0047640,63
RTS0047641,54
RTS0047642,45
RTS0047643,36
RTS0047644,61
RTS0047645,62
RTS0047646,78
RTS0047647,49
RTS0047648,85
RTS0047649,59
RTS0047650,45
RTS0047651,47
RTS0047652,42
RTS0047653,34
RTS0047654,66
RTS0047656,77
RTS0047657,63
RTS0047658,46
RTS0047659,36
RTS0047660,52
RTS0047661,67
RTS0047662,76
RTS0047663,49
RTS0047664,52
RTS0047665,54
RTS0047666,46
RTS0047667,26
RTS0047668,56
RTS0047669,80
RTS0047670,54
RTS0047672,60
RTS0047673,58
RTS0047674,67
RTS0047675,58
RTS0047676,57
RTS0047677,52
RTS0047678,59
RTS0047679,72
RTS0047680,77
RTS0047681,58
RTS0047682,71
RTS0047684,64
RTS0047685,36
RTS0047686,73
RTS0047687,47
RTS0047688,59
RTS0047689,92
RTS0047691,41
RTS0047692,60
RTS0047693,58
RTS0047694,73
RTS0047695,53
RTS0047696,61
RTS0047697,53
RTS0047698,58
RTS0047699,70
RTS0047700,92
RTS0047701,62
RTS0047702,81
RTS0047703,103
RTS0047704,77
RTS0047705,74
RTS0047706,82
RTS0047707,91
RTS0047708,261
RTS0047709,398
RTS0047710,43
RTS0047711,67
RTS0047712,68
RTS0047713,516
RTS0047714,747
RTS0047715,650
RTS0047716,726
RTS0047717,788
RTS0047718,93
RTS0047720,59
RTS0047721,53
RTS0047722,60
RTS0047723,90
RTS0047724,132
RTS0047725,169
RTS0047726,114
RTS0047727,137
RTS0047728,176
RTS0047729,71
RTS0047730,62
RTS0047731,55
RTS0047732,55
RTS0047733,83
RTS0047734,69
RTS0047735,63
RTS0047736,185
RTS0047737,82
RTS0047738,67
RTS0047739,69
RTS0047740,80
RTS0047741,102
RTS0047742,75
RTS0047743,63
RTS0047744,181
RTS0047745,180
RTS0047746,94
RTS0047747,110
RTS0047748,148
RTS0047749,384
RTS0047750,134
RTS0047752,85
RTS0047753,164
RTS0047754,1256
RTS0047755,1311
RTS0047756,872
RTS0047757,800
RTS0047758,831
RTS0047759,74
RTS0047760,79
RTS0047761,71
RTS0047762,64
RTS0047763,82
RTS0047764,65
RTS0047765,81
RTS0047766,124
RTS0047767,71
RTS0047768,62
RTS0047769,56
RTS0047770,54
RTS0047771,65
RTS0047772,69
RTS0047773,61
RTS0047774,91
RTS0047775,61
RTS0047776,66
RTS0047777,47
RTS0047778,72
RTS0047779,65
RTS0047780,83
RTS0047781,113
RTS0047782,151
RTS0047783,92
RTS0047784,80
RTS0047785,72
RTS0047786,232
RTS0047787,212
RTS0047788,114
RTS0047789,166
RTS0047790,75
RTS0047791,141
RTS0047792,107
RTS0047793,95
RTS0047794,51
RTS0047795,34
RTS0047796,142
RTS0047797,76
RTS0047798,66
RTS0047799,91
RTS0047800,56
RTS0047801,1773
RTS0047802,1567
RTS0047803,73
RTS0047804,53
RTS0047805,94
RTS0047806,135
RTS0047807,175
RTS0047808,197
RTS0047809,62
RTS0047810,139
RTS0047811,482
RTS0047812,55
RTS0047813,101
RTS0047814,53
RTS0047816,156
RTS0047817,82
RTS0047818,69
RTS0047819,46
RTS0047820,51
RTS0047821,722
RTS0047822,68
RTS0047823,75
RTS0047824,153
RTS0047825,390
RTS0047826,48
RTS0047827,258
RTS0047828,82
RTS0047829,83
RTS0047830,43
RTS0047831,58
RTS0047832,54
RTS0047833,75
RTS0047834,50
RTS0047835,370
RTS0047836,247
RTS0047837,233
RTS0047838,2196
RTS0047839,975
RTS0047840,80
RTS0047841,70
RTS0047842,100
RTS0047843,133
RTS0047844,49
RTS0047845,80
RTS0047846,68
RTS0047847,65
RTS0047848,55
RTS0047849,83
RTS0047850,58
RTS0047851,59
RTS0047852,83
RTS0047853,71
RTS0047854,68
RTS0047855,82
RTS0047856,56
RTS0047857,68
RTS0047858,54
RTS0047859,43
RTS0047860,71
RTS0047861,48
RTS0047862,84
RTS0047863,55
RTS0047864,60
RTS0047865,106
RTS0047866,179
RTS0047867,64
RTS0047868,65
RTS0047869,89
RTS0047870,333
RTS0047871,71
RTS0047872,116
RTS0047873,63
RTS0047874,51
RTS0047875,91
RTS0047876,59
RTS0047877,57
RTS0047878,118
RTS0047879,175
RTS0047880,78
RTS0047881,132
RTS0047882,56
RTS0047883,96
RTS0047884,76
RTS0047885,68
RTS0047886,40
RTS0047890,610
RTS0047891,523
RTS0047892,216
RTS0047893,58
RTS0047894,71
RTS0047895,102
RTS0047896,99
RTS0047897,80
RTS0047898,66
RTS0047899,86
RTS0047900,91
RTS0047901,63
RTS0047902,125
RTS0047903,132
RTS0047904,102
RTS0047905,150
RTS0047906,112
RTS0047907,1296
RTS0047908,1106
RTS0047909,1361
RTS0047910,67
RTS0047912,61
RTS0047913,66
RTS0047914,75
RTS0047915,56
RTS0047916,71
RTS0047917,71
RTS0047919,41
RTS0047920,419
RTS0047921,930
RTS0047924,74
RTS0047925,69
RTS0047926,52
RTS0047927,65
RTS0047928,149
RTS0047929,38
RTS0047930,65
RTS0047931,55
RTS0047932,67
RTS0047933,68
RTS0047934,81
RTS0047935,936
RTS0047936,50
RTS0047937,90
RTS0047938,100
RTS0047939,188
RTS0047940,401
RTS0047941,78
RTS0047942,64
RTS0047943,61
RTS0047944,79
RTS0047945,149
RTS0047946,139
RTS0047947,62
RTS0047948,49
RTS0047949,57
RTS0047950,38
RTS0047951,70
RTS0047952,100
RTS0047953,745
RTS0047954,55
RTS0047956,85
RTS0047957,68
RTS0047958,61
RTS0047959,136
RTS0047960,84
RTS0047961,120
RTS0047963,81
RTS0047964,62
RTS0047965,79
RTS0047966,51
RTS0047967,65
RTS0047968,76
RTS0047969,77
RTS0047970,52
RTS0047972,83
RTS0047973,245
RTS0047974,132
RTS0047975,67
RTS0047976,63
RTS0047977,45
RTS0047978,63
RTS0047979,75
RTS0047980,72
RTS0047981,2829
RTS0047982,61
RTS0047985,1092
RTS0047986,72
RTS0047987,63
RTS0047988,769
RTS0047990,96
RTS0047991,128
RTS0047992,83
RTS0047993,77
RTS0047994,55
RTS0047995,59
RTS0047996,62
RTS0047997,114
RTS0047998,147
RTS0047999,71
RTS0048000,81
RTS0048001,61
RTS0048003,152
RTS0048005,85
RTS0048006,98
RTS0048008,53
RTS0048009,74
RTS0048012,72
RTS0048013,63
RTS0048014,77
RTS0048015,236
RTS0048016,337
RTS0048017,122
RTS0048018,184
RTS0048019,317
RTS0048020,60
RTS0048021,63
RTS0048022,72
RTS0048023,68
RTS0048024,73
RTS0048026,105
RTS0048027,163
RTS0048028,76
RTS0048029,43
RTS0048030,57
RTS0048031,60
RTS0048032,66
RTS0048033,61
RTS0048034,83
RTS0048035,48
RTS0048036,73
RTS0048037,86
RTS0048038,167
RTS0048040,72
RTS0048041,62
RTS0048042,75
RTS0048043,81
RTS0048044,63
RTS0048045,64
RTS0048046,85
RTS0048047,90
RTS0048048,70
RTS0048049,71
RTS0048050,51
RTS0048051,288
RTS0048052,219
RTS0048053,119
RTS0048054,212
RTS0048055,67
RTS0048056,85
RTS0048057,55
RTS0048058,44
RTS0048059,76
RTS0048060,69
RTS0048061,63
RTS0048062,59
RTS0048063,66
RTS0048064,353
RTS0048065,158
RTS0048066,234
RTS0048067,40
RTS0048068,70
RTS0048069,59
RTS0048070,39
RTS0048071,122
RTS0048072,44
RTS0048073,69
RTS0048074,43
RTS0048076,124
RTS0048077,114
RTS0048078,108
RTS0048079,115
RTS0048080,94
RTS0048081,272
RTS0048082,80
RTS0048084,79
RTS0048085,89
RTS0048086,70
RTS0048087,105
RTS0048088,58
RTS0048089,107
RTS0048090,123
RTS0048091,79
RTS0048092,61
RTS0048093,251
RTS0048094,40
RTS0048096,57
RTS0048097,53
RTS0048098,7926
RTS0048099,11981
RTS0048100,9420
RTS0048101,8356
RTS0048102,11248
RTS0048104,93
RTS0048105,108
RTS0048106,87
RTS0048107,98
RTS0048108,97
RTS0048109,56
RTS0048110,62
RTS0048111,39
RTS0048112,57
RTS0048113,70
RTS0048114,47
RTS0048115,85
RTS0048116,77
RTS0048117,63
RTS0048118,106
RTS0048120,74
RTS0048126,54
RTS0048127,88
RTS0048129,128
RTS0048130,68
RTS0048131,497
RTS0048132,842
RTS0048133,120
RTS0048134,767
RTS0048135,1034
RTS0048136,71
RTS0048138,106
RTS0048139,101
RTS0048140,116
RTS0048141,65
RTS0048142,74
RTS0048144,69
RTS0048145,103
RTS0048146,73
RTS0048147,47
RTS0048148,71
RTS0048149,47
RTS0048150,87
RTS0048151,90
RTS0048152,103
RTS0048153,132
RTS0048154,97
RTS0048155,85
RTS0048156,311
RTS0048158,244
RTS0048159,83
RTS0048160,2833
RTS0048161,3464
RTS0048162,212
RTS0048163,231
RTS0048164,826
RTS0048165,506
RTS0048166,199
RTS0048167,245
RTS0048168,148
RTS0048169,151
RTS0048170,128
RTS0048171,107
RTS0048172,109
RTS0048173,67
RTS0048175,72
RTS0048176,63
RTS0048177,56
RTS0048178,74
RTS0048179,66
RTS0048180,79
RTS0048181,179
RTS0048182,115
RTS0048183,127
RTS0048184,147
RTS0048185,159
RTS0048186,115
RTS0048188,197
RTS0048189,213
RTS0048190,123
RTS0048191,136
RTS0048192,159
RTS0048193,112
RTS0048194,165
RTS0048195,148
RTS0048196,189
RTS0048197,288
RTS0048198,307
RTS0048200,195
RTS0048201,158
RTS0048202,88
RTS0048203,117
RTS0048204,124
RTS0048205,114
RTS0048207,91
RTS0048208,163
RTS0048209,134
RTS0048210,92
RTS0048211,127
RTS0048212,75
RTS0048213,111
RTS0048214,45
RTS0048215,138
RTS0048216,125
RTS0048217,134
RTS0048218,132
RTS0048219,118
RTS0048220,143
RTS0048221,110
RTS0048222,60
RTS0048223,52
RTS0048224,108
RTS0048225,96
RTS0048226,101
RTS0048227,264
RTS0048228,64
RTS0048229,67
RTS0048230,124
RTS0048231,149
RTS0048232,91
RTS0048233,73
RTS0048234,93
RTS0048235,154
RTS0048236,119
RTS0048237,107
RTS0048238,135
RTS0048239,78
RTS0048240,80
RTS0048241,117
RTS0048242,254
RTS0048243,170
RTS0048244,234
RTS0048245,91
RTS0048246,179
RTS0049343,134
RTS0049344,90
RTS0049345,72
RTS0049346,37
RTS0049347,90
RTS0049348,112
RTS0049349,54
RTS0049350,71
RTS0049351,63
RTS0049352,74
RTS0049353,85
RTS0049354,46
RTS0049355,55
RTS0049356,68
RTS0049357,51
RTS0049358,44
RTS0049359,39
RTS0049360,99
RTS0049361,64
RTS0049362,66
RTS0049363,67
RTS0049364,109
RTS0049365,73
RTS0049366,592
RTS0049367,615
RTS0049368,91
RTS0049369,60
RTS0049370,44
RTS0049371,104
RTS0049372,121
RTS0049373,244
RTS0049374,217
RTS0049375,174
RTS0049376,159
RTS0049377,166
RTS0049378,166
RTS0049379,94
RTS0049380,134
RTS0049381,115
RTS0049382,125
RTS0049383,83
RTS0049384,64
RTS0049385,64
RTS0049386,102
RTS0049387,70
RTS0049388,64
RTS0049389,70
RTS0049390,4034
RTS0049391,4397
RTS0049392,5064
RTS0049393,5622
RTS0049394,2062
RTS0049395,475
RTS0049396,3267
RTS0049397,3345
RTS0049398,3635
RTS0049399,2149
RTS0049400,66
RTS0049401,96
RTS0049402,89
RTS0049403,59
RTS0049404,54
RTS0049405,69
RTS0049406,56
RTS0049407,88
RTS0049408,76
RTS0049409,71
RTS0049410,68
RTS0049411,97
RTS0049412,50
RTS0049413,41
RTS0049414,115
RTS0049415,72
RTS0049416,76
RTS0049417,89
RTS0049418,81
RTS0049419,56
RTS0049420,54
RTS0049421,60
RTS0049422,47
RTS0049423,49
RTS0049424,104
RTS0049425,88
RTS0049426,181
RTS0049427,148
RTS0049428,49
RTS0049429,262
RTS0049430,250
RTS0049431,257
RTS0049432,83
RTS0049433,67
RTS0049434,52
RTS0049435,46
RTS0049436,47
RTS0049437,378
RTS0049438,78
RTS0049439,266
RTS0049440,191
RTS0049441,322
RTS0049442,231
RTS0049443,209
RTS0049444,636
RTS0049445,66
RTS0049446,104
RTS0049447,118
RTS0049448,49
RTS0049449,93
RTS0049450,79
RTS0049451,83
RTS0049452,78
RTS0049453,108
RTS0049454,51
RTS0049455,61
RTS0049456,73
RTS0049457,197
RTS0049458,106
RTS0049459,234
RTS0049460,315
RTS0049461,470
RTS0049462,560
RTS0049463,82
RTS0049464,42
RTS0049465,55
RTS0049466,72
RTS0049467,56
RTS0049468,105
RTS0049469,78
RTS0049470,117
RTS0049471,156
RTS0049472,106
RTS0049473,526
RTS0049474,62
RTS0049475,81
RTS0049476,83
RTS0049477,63
RTS0049478,80
RTS0049479,10383
RTS0049480,1043
RTS0049481,19
RTS0049482,75
RTS0049483,59
RTS0049484,65
RTS0049485,80
RTS0997079,55
RTS0997080,198
RTS0997081,57
RTS0997082,68
RTS0997083,88
RTS0997084,97
RTS0997085,72
RTS0997086,91
RTS0997087,50
RTS0997088,13291
RTS0997089,7243
RTS0997090,119
RTS0997091,128
RTS0997092,41
RTS0997093,62
RTS0997094,10
RTS0997095,38
RTS0997096,49
RTS0997097,27
RTS0997098,61
RTS0997099,43
RTS0997100,45
RTS0997101,42
RTS0997102,36
RTS0997103,36
RTS0997104,44
RTS0997105,44
RTS0997106,39
RTS0997107,49
RTS0997108,61
RTS0997109,32
RTS0997110,54
RTS0997111,35
RTS0997112,43
RTS0997113,36
RTS0997114,31
RTS0997115,42
RTS0997116,32
RTS0997117,41
RTS0997118,28
RTS0997119,44
RTS0997120,27
RTS0997121,267
RTS0997122,504
RTS0997123,497
RTS0997124,291
RTS0997125,471
RTS0997126,854
RTS0997127,804
RTS0997128,557
RTS0997129,1121
RTS0997130,251
</Code_Summary>
