# Supplementary material for: Spatial meta-transcriptomics reveal associations of intratumor bacteria burden with lung cancer cells showing a distinct oncogenic signature
Source: J Immunother Cancer. 2022 Jul 6;10(7):e004698. doi: 10.1136/jitc-2022-004698 (PMC9260850; doi:10.1136/jitc-2022-004698)
Supplement: Supplementary data [file jitc-2022-004698supp009.zip › DSP-1001660004185-D-F03.dcc]

<Header>
FileVersion,0.02
SoftwareVersion,"GeoMx_NGS_Pipeline_ 2.0.0"
Date,2020-6-15
</Header>

<Scan_Attributes>
ID,DSP-1001660004185-D-F03
Plate_ID,1001660004185
Well,F03
</Scan_Attributes>

<NGS_Processing_Attributes>
SeqSetId,
tamperedIni,No
Raw,16011258
Trimmed,15929035
Stitched,15823417
Aligned,15547637
umiQ30,0.9915
rtsQ30,0.9910
</NGS_Processing_Attributes>


<Code_Summary>
RTS0039454,582
RTS0039455,434
RTS0039456,366
RTS0039457,885
RTS0039458,329
RTS0039459,61
RTS0039460,62
RTS0039461,116
RTS0039462,70
RTS0039463,86
RTS0039464,93
RTS0039465,133
RTS0039466,106
RTS0039467,152
RTS0039468,82
RTS0039469,96
RTS0039470,150
RTS0039471,146
RTS0039472,152
RTS0039473,106
RTS0039474,130
RTS0039475,109
RTS0039476,136
RTS0039477,145
RTS0039478,132
RTS0039479,90
RTS0039480,68
RTS0039481,55
RTS0039482,80
RTS0039483,73
RTS0039484,88
RTS0039485,90
RTS0039486,79
RTS0039487,60
RTS0039488,84
RTS0039489,85
RTS0039490,86
RTS0039491,92
RTS0039492,62
RTS0039493,100
RTS0039494,89
RTS0039495,101
RTS0039496,82
RTS0039497,60
RTS0039498,68
RTS0039499,751
RTS0039500,725
RTS0039501,679
RTS0039502,797
RTS0039503,1012
RTS0039504,93
RTS0039505,123
RTS0039506,99
RTS0039507,426
RTS0039508,203
RTS0039509,109
RTS0039510,319
RTS0039511,368
RTS0039512,292
RTS0039513,311
RTS0039514,466
RTS0039515,458
RTS0039516,75
RTS0039517,60
RTS0039518,76
RTS0039519,58
RTS0039520,57
RTS0039521,108
RTS0039522,140
RTS0039523,85
RTS0039524,153
RTS0039525,174
RTS0039526,173
RTS0039527,282
RTS0039528,188
RTS0039529,229
RTS0039530,185
RTS0039531,120
RTS0039532,110
RTS0039533,126
RTS0039534,84
RTS0039535,117
RTS0039536,67
RTS0039537,58
RTS0039538,63
RTS0039539,101
RTS0039540,69
RTS0039541,90
RTS0039542,81
RTS0039543,92
RTS0039544,68
RTS0039545,94
RTS0039546,90
RTS0039547,93
RTS0039548,82
RTS0039549,104
RTS0039550,89
RTS0039551,398
RTS0039552,297
RTS0039553,463
RTS0039554,502
RTS0039555,404
RTS0039556,54
RTS0039557,68
RTS0039558,73
RTS0039559,88
RTS0039560,83
RTS0039561,71
RTS0039562,168
RTS0039563,97
RTS0039564,99
RTS0039565,150
RTS0039566,60
RTS0039567,64
RTS0039568,59
RTS0039569,71
RTS0039570,71
RTS0039571,68
RTS0039572,64
RTS0039573,81
RTS0039574,73
RTS0039575,55
RTS0039576,84
RTS0039577,114
RTS0039578,117
RTS0039579,100
RTS0039580,139
RTS0039581,212
RTS0039582,272
RTS0039583,259
RTS0039584,217
RTS0039585,195
RTS0039586,94
RTS0039587,123
RTS0039588,109
RTS0039589,123
RTS0039590,120
RTS0039591,265
RTS0039592,181
RTS0039593,158
RTS0039594,202
RTS0039595,204
RTS0039596,95
RTS0039597,87
RTS0039598,87
RTS0039599,66
RTS0039600,78
RTS0039601,45
RTS0039602,45
RTS0039603,65
RTS0039604,86
RTS0039605,77
RTS0039606,66
RTS0039607,116
RTS0039608,88
RTS0039609,92
RTS0039610,87
RTS0039611,109
RTS0039612,95
RTS0039613,89
RTS0039614,66
RTS0039615,49
RTS0039616,52
RTS0039617,67
RTS0039619,89
RTS0039620,69
RTS0039621,69
RTS0039622,82
RTS0039623,75
RTS0039624,93
RTS0039625,74
RTS0039626,89
RTS0039627,71
RTS0039628,55
RTS0039629,70
RTS0039630,62
RTS0039631,60
RTS0039632,69
RTS0039633,73
RTS0039634,82
RTS0039635,92
RTS0039636,76
RTS0039637,61
RTS0039638,87
RTS0039639,83
RTS0039640,55
RTS0039641,152
RTS0039642,136
RTS0039643,166
RTS0039644,123
RTS0039645,117
RTS0039646,136
RTS0039647,120
RTS0039648,109
RTS0039649,114
RTS0039650,118
RTS0039651,297
RTS0039652,270
RTS0039653,259
RTS0039654,238
RTS0039655,240
RTS0039656,398
RTS0039657,359
RTS0039658,277
RTS0039659,405
RTS0039660,276
RTS0039661,82
RTS0039662,73
RTS0039663,103
RTS0039664,116
RTS0039665,125
RTS0039666,123
RTS0039667,85
RTS0039668,108
RTS0039669,173
RTS0039670,82
RTS0039671,161
RTS0039672,235
RTS0039673,174
RTS0039674,192
RTS0039675,192
RTS0039676,77
RTS0039677,58
RTS0039678,69
RTS0039679,80
RTS0039680,76
RTS0039681,207
RTS0039682,145
RTS0039683,119
RTS0039684,131
RTS0039685,158
RTS0039686,593
RTS0039687,858
RTS0039688,763
RTS0039689,550
RTS0039690,640
RTS0039691,82
RTS0039692,72
RTS0039693,53
RTS0039694,78
RTS0039695,72
RTS0039696,84
RTS0039697,88
RTS0039698,68
RTS0039699,70
RTS0039700,96
RTS0039701,109
RTS0039702,125
RTS0039703,112
RTS0039704,130
RTS0039705,105
RTS0039706,80
RTS0039707,95
RTS0039708,76
RTS0039709,80
RTS0039710,99
RTS0039711,129
RTS0039712,189
RTS0039713,194
RTS0039714,136
RTS0039715,167
RTS0039716,120
RTS0039717,155
RTS0039718,99
RTS0039719,113
RTS0039720,323
RTS0039721,151
RTS0039722,105
RTS0039723,212
RTS0039724,128
RTS0039725,138
RTS0039726,180
RTS0039727,157
RTS0039728,151
RTS0039729,166
RTS0039730,146
RTS0039731,86
RTS0039732,105
RTS0039733,95
RTS0039734,110
RTS0039735,83
RTS0039736,148
RTS0039737,141
RTS0039738,127
RTS0039739,145
RTS0039740,109
RTS0039741,172
RTS0039742,139
RTS0039743,198
RTS0039744,125
RTS0039745,186
RTS0039746,101
RTS0039747,72
RTS0039749,91
RTS0039750,91
RTS0039751,54
RTS0039752,84
RTS0039753,100
RTS0039754,80
RTS0039755,76
RTS0039756,126
RTS0039757,69
RTS0039758,116
RTS0039759,96
RTS0039760,149
RTS0039761,152
RTS0039762,150
RTS0039763,129
RTS0039764,116
RTS0039765,106
RTS0039766,114
RTS0039767,110
RTS0039768,139
RTS0039769,135
RTS0039770,190
RTS0039771,143
RTS0039772,185
RTS0039773,147
RTS0039774,163
RTS0039775,166
RTS0039776,128
RTS0039777,98
RTS0039778,81
RTS0039779,80
RTS0039780,104
RTS0039781,349
RTS0039782,208
RTS0039783,278
RTS0039784,265
RTS0039785,370
RTS0039786,124
RTS0039787,72
RTS0039788,99
RTS0039789,118
RTS0039790,168
RTS0039791,206
RTS0039792,192
RTS0039793,152
RTS0039794,234
RTS0039795,152
RTS0039796,100
RTS0039797,109
RTS0039798,113
RTS0039799,94
RTS0039800,104
RTS0039801,289
RTS0039802,273
RTS0039803,422
RTS0039804,406
RTS0039805,355
RTS0039806,98
RTS0039807,73
RTS0039808,75
RTS0039809,71
RTS0039810,86
RTS0039811,77
RTS0039812,94
RTS0039813,85
RTS0039814,108
RTS0039815,104
RTS0039816,72
RTS0039817,110
RTS0039818,89
RTS0039819,84
RTS0039820,81
RTS0039821,131
RTS0039822,152
RTS0039823,172
RTS0039824,155
RTS0039825,158
RTS0039826,102
RTS0039827,116
RTS0039828,102
RTS0039829,121
RTS0039830,110
RTS0039831,121
RTS0039832,197
RTS0039833,147
RTS0039834,154
RTS0039835,212
RTS0039836,69
RTS0039838,63
RTS0039839,70
RTS0039840,67
RTS0039841,128
RTS0039842,128
RTS0039843,106
RTS0039844,144
RTS0039845,147
RTS0039846,127
RTS0039847,101
RTS0039848,75
RTS0039849,82
RTS0039850,85
RTS0039851,103
RTS0039852,121
RTS0039853,84
RTS0039854,108
RTS0039855,102
RTS0039856,55
RTS0039857,60
RTS0039858,70
RTS0039859,85
RTS0039860,71
RTS0039861,75
RTS0039862,61
RTS0039863,79
RTS0039864,95
RTS0039865,75
RTS0039866,96
RTS0039867,136
RTS0039868,71
RTS0039869,101
RTS0039870,97
RTS0039871,110
RTS0039872,110
RTS0039873,97
RTS0039874,112
RTS0039875,137
RTS0039876,60
RTS0039877,67
RTS0039878,82
RTS0039879,69
RTS0039880,63
RTS0039881,70
RTS0039882,83
RTS0039883,62
RTS0039884,66
RTS0039885,102
RTS0039886,73
RTS0039887,82
RTS0039888,90
RTS0039890,73
RTS0039891,75
RTS0039892,55
RTS0039893,97
RTS0039894,79
RTS0039895,96
RTS0039896,93
RTS0039897,102
RTS0039898,147
RTS0039899,101
RTS0039900,119
RTS0039901,104
RTS0039902,75
RTS0039903,60
RTS0039904,103
RTS0039905,76
RTS0039906,81
RTS0039907,94
RTS0039908,64
RTS0039909,56
RTS0039910,83
RTS0039911,65
RTS0039912,81
RTS0039913,94
RTS0039914,66
RTS0039915,74
RTS0039916,223
RTS0039917,212
RTS0039918,213
RTS0039919,228
RTS0039920,202
RTS0039921,86
RTS0039922,88
RTS0039923,83
RTS0039924,97
RTS0039925,65
RTS0039926,235
RTS0039927,255
RTS0039928,249
RTS0039929,225
RTS0039930,282
RTS0039931,74
RTS0039932,53
RTS0039933,87
RTS0039934,79
RTS0039935,89
RTS0039936,71
RTS0039937,70
RTS0039938,87
RTS0039939,71
RTS0039940,82
RTS0039941,52
RTS0039942,46
RTS0039943,57
RTS0039944,87
RTS0039945,81
RTS0039946,241
RTS0039947,272
RTS0039948,354
RTS0039949,227
RTS0039950,309
RTS0039951,125
RTS0039952,114
RTS0039953,99
RTS0039954,116
RTS0039955,126
RTS0039956,275
RTS0039957,255
RTS0039958,287
RTS0039959,260
RTS0039960,305
RTS0039961,78
RTS0039962,62
RTS0039963,77
RTS0039964,100
RTS0039965,87
RTS0039966,97
RTS0039967,66
RTS0039968,67
RTS0039969,84
RTS0039970,66
RTS0039971,106
RTS0039972,61
RTS0039973,83
RTS0039974,94
RTS0039975,90
RTS0039976,83
RTS0039977,64
RTS0039978,84
RTS0039979,74
RTS0039980,49
RTS0039981,152
RTS0039982,127
RTS0039983,198
RTS0039984,119
RTS0039985,164
RTS0039986,1310
RTS0039987,968
RTS0039988,1038
RTS0039989,908
RTS0039990,1029
RTS0039991,112
RTS0039992,130
RTS0039993,121
RTS0039994,102
RTS0039995,143
RTS0039996,493
RTS0039997,402
RTS0039998,340
RTS0039999,435
RTS0040000,467
RTS0040001,79
RTS0040002,108
RTS0040003,109
RTS0040004,74
RTS0040005,117
RTS0040006,117
RTS0040007,144
RTS0040008,114
RTS0040009,118
RTS0040010,123
RTS0040011,84
RTS0040012,70
RTS0040013,85
RTS0040014,76
RTS0040015,66
RTS0040016,78
RTS0040017,146
RTS0040018,83
RTS0040019,160
RTS0040020,142
RTS0040021,89
RTS0040022,85
RTS0040023,72
RTS0040024,59
RTS0040025,65
RTS0040026,102
RTS0040027,214
RTS0040028,178
RTS0040029,168
RTS0040030,177
RTS0040031,83
RTS0040032,73
RTS0040033,73
RTS0040034,74
RTS0040035,53
RTS0040036,71
RTS0040037,62
RTS0040038,80
RTS0040039,59
RTS0040040,81
RTS0040041,67
RTS0040042,49
RTS0040043,55
RTS0040044,75
RTS0040045,59
RTS0040046,123
RTS0040047,191
RTS0040048,149
RTS0040049,112
RTS0040050,73
RTS0040051,86
RTS0040052,57
RTS0040053,89
RTS0040054,64
RTS0040055,60
RTS0040056,87
RTS0040057,72
RTS0040058,58
RTS0040059,78
RTS0040060,75
RTS0040061,81
RTS0040062,79
RTS0040063,61
RTS0040064,71
RTS0040065,70
RTS0040066,110
RTS0040067,117
RTS0040068,107
RTS0040069,93
RTS0040070,121
RTS0040071,102
RTS0040072,109
RTS0040073,114
RTS0040074,106
RTS0040075,102
RTS0040076,69
RTS0040077,75
RTS0040078,68
RTS0040079,74
RTS0040080,63
RTS0040081,72
RTS0040082,77
RTS0040083,70
RTS0040084,61
RTS0040085,51
RTS0040086,83
RTS0040087,79
RTS0040088,74
RTS0040089,67
RTS0040090,68
RTS0040091,58
RTS0040092,69
RTS0040093,75
RTS0040094,72
RTS0040095,72
RTS0040096,134
RTS0040097,134
RTS0040098,102
RTS0040099,102
RTS0040100,137
RTS0040101,61
RTS0040102,73
RTS0040103,48
RTS0040104,69
RTS0040105,55
RTS0040106,99
RTS0040107,95
RTS0040108,84
RTS0040109,91
RTS0040110,106
RTS0040111,55
RTS0040112,63
RTS0040113,45
RTS0040114,61
RTS0040115,73
RTS0040116,505
RTS0040117,432
RTS0040118,358
RTS0040119,404
RTS0040120,454
RTS0040121,114
RTS0040122,137
RTS0040123,110
RTS0040124,86
RTS0040125,138
RTS0040126,91
RTS0040127,121
RTS0040128,86
RTS0040129,126
RTS0040130,108
RTS0040131,76
RTS0040132,65
RTS0040133,83
RTS0040134,70
RTS0040135,66
RTS0040136,88
RTS0040137,102
RTS0040138,118
RTS0040139,98
RTS0040140,103
RTS0040141,94
RTS0040142,137
RTS0040143,128
RTS0040144,133
RTS0040145,126
RTS0040146,115
RTS0040147,136
RTS0040148,92
RTS0040149,114
RTS0040150,91
RTS0040151,109
RTS0040152,100
RTS0040153,82
RTS0040154,95
RTS0040155,88
RTS0040156,142
RTS0040157,153
RTS0040158,100
RTS0040159,162
RTS0040160,126
RTS0040161,62
RTS0040162,64
RTS0040163,79
RTS0040164,66
RTS0040165,70
RTS0040166,53
RTS0040167,83
RTS0040168,73
RTS0040169,84
RTS0040170,72
RTS0040171,33
RTS0040172,77
RTS0040173,60
RTS0040174,55
RTS0040175,69
RTS0040176,46
RTS0040177,63
RTS0040178,52
RTS0040179,28
RTS0040180,66
RTS0040181,88
RTS0040182,75
RTS0040183,65
RTS0040184,62
RTS0040185,47
RTS0040186,111
RTS0040187,80
RTS0040188,64
RTS0040189,103
RTS0040190,92
RTS0040191,71
RTS0040192,76
RTS0040193,87
RTS0040194,83
RTS0040195,110
RTS0040196,71
RTS0040197,34
RTS0040198,61
RTS0040199,78
RTS0040200,68
RTS0040201,205
RTS0040202,177
RTS0040203,180
RTS0040204,206
RTS0040205,208
RTS0040206,106
RTS0040207,65
RTS0040208,109
RTS0040209,125
RTS0040210,142
RTS0040211,95
RTS0040212,71
RTS0040213,61
RTS0040214,80
RTS0040215,85
RTS0040216,81
RTS0040217,84
RTS0040218,70
RTS0040219,90
RTS0040220,62
RTS0040221,78
RTS0040222,61
RTS0040223,84
RTS0040224,52
RTS0040225,78
RTS0040226,86
RTS0040227,53
RTS0040228,84
RTS0040229,68
RTS0040230,104
RTS0040231,65
RTS0040232,66
RTS0040233,63
RTS0040234,69
RTS0040235,53
RTS0040236,67
RTS0040237,80
RTS0040238,75
RTS0040239,93
RTS0040240,69
RTS0040241,53
RTS0040242,84
RTS0040243,102
RTS0040244,94
RTS0040245,103
RTS0040246,71
RTS0040247,82
RTS0040248,72
RTS0040249,69
RTS0040250,64
RTS0040251,73
RTS0040252,56
RTS0040253,68
RTS0040254,63
RTS0040255,71
RTS0040256,61
RTS0040257,58
RTS0040258,74
RTS0040259,57
RTS0040260,74
RTS0040261,64
RTS0040262,84
RTS0040263,103
RTS0040264,76
RTS0040265,65
RTS0040266,80
RTS0040267,62
RTS0040268,62
RTS0040269,60
RTS0040270,67
RTS0040271,164
RTS0040272,171
RTS0040273,144
RTS0040274,167
RTS0040275,132
RTS0040276,160
RTS0040277,303
RTS0040278,322
RTS0040279,325
RTS0040280,312
RTS0040281,84
RTS0040282,58
RTS0040283,74
RTS0040284,62
RTS0040285,87
RTS0040286,78
RTS0040287,60
RTS0040288,65
RTS0040289,66
RTS0040290,91
RTS0040291,58
RTS0040292,52
RTS0040293,95
RTS0040294,75
RTS0040295,63
RTS0040296,70
RTS0040297,86
RTS0040298,70
RTS0040299,65
RTS0040300,58
RTS0040301,60
RTS0040302,48
RTS0040303,61
RTS0040304,55
RTS0040305,82
RTS0040306,62
RTS0040307,59
RTS0040308,70
RTS0040309,83
RTS0040310,65
RTS0040311,64
RTS0040312,95
RTS0040313,78
RTS0040314,85
RTS0040315,90
RTS0040316,74
RTS0040317,78
RTS0040318,74
RTS0040319,91
RTS0040320,81
RTS0040321,73
RTS0040322,72
RTS0040323,85
RTS0040324,74
RTS0040325,59
RTS0040326,97
RTS0040327,105
RTS0040328,149
RTS0040329,185
RTS0040330,127
RTS0040331,74
RTS0040332,85
RTS0040333,68
RTS0040334,74
RTS0040335,70
RTS0040336,70
RTS0040337,83
RTS0040338,52
RTS0040339,72
RTS0040340,57
RTS0040341,101
RTS0040342,45
RTS0040343,53
RTS0040344,78
RTS0040345,97
RTS0040346,69
RTS0040347,100
RTS0040348,78
RTS0040349,133
RTS0040350,69
RTS0040351,93
RTS0040352,96
RTS0040353,112
RTS0040354,86
RTS0040355,84
RTS0040356,123
RTS0040357,129
RTS0040358,97
RTS0040359,97
RTS0040360,136
RTS0040361,79
RTS0040363,64
RTS0040364,73
RTS0040365,116
RTS0040366,168
RTS0040367,139
RTS0040368,221
RTS0040369,122
RTS0040370,168
RTS0040371,85
RTS0040372,90
RTS0040373,92
RTS0040374,64
RTS0040375,69
RTS0040376,110
RTS0040377,92
RTS0040378,95
RTS0040379,112
RTS0040380,66
RTS0040381,65
RTS0040382,67
RTS0040383,56
RTS0040384,55
RTS0040385,62
RTS0040386,83
RTS0040387,87
RTS0040388,82
RTS0040389,89
RTS0040390,89
RTS0040391,86
RTS0040392,94
RTS0040393,91
RTS0040394,81
RTS0040395,77
RTS0040396,168
RTS0040397,163
RTS0040398,166
RTS0040399,183
RTS0040400,127
RTS0040401,202
RTS0040402,245
RTS0040403,171
RTS0040404,221
RTS0040405,126
RTS0040406,162
RTS0040407,173
RTS0040408,221
RTS0040409,185
RTS0040410,222
RTS0040411,91
RTS0040412,50
RTS0040413,70
RTS0040414,93
RTS0040415,88
RTS0040416,1653
RTS0040417,926
RTS0040418,831
RTS0040419,1354
RTS0040420,1679
RTS0040421,71
RTS0040422,99
RTS0040423,104
RTS0040424,64
RTS0040425,60
RTS0040426,55
RTS0040428,88
RTS0040429,76
RTS0040430,95
RTS0040431,111
RTS0040432,89
RTS0040433,121
RTS0040434,100
RTS0040435,131
RTS0040436,474
RTS0040437,735
RTS0040438,1075
RTS0040439,870
RTS0040440,941
RTS0040441,108
RTS0040442,98
RTS0040443,139
RTS0040444,91
RTS0040445,98
RTS0040446,128
RTS0040447,147
RTS0040448,112
RTS0040449,157
RTS0040450,87
RTS0040451,203
RTS0040452,223
RTS0040453,219
RTS0040454,175
RTS0040455,389
RTS0040456,110
RTS0040457,63
RTS0040458,55
RTS0040459,71
RTS0040460,68
RTS0040461,73
RTS0040462,48
RTS0040463,76
RTS0040464,80
RTS0040465,82
RTS0040466,93
RTS0040467,73
RTS0040468,86
RTS0040469,111
RTS0040470,70
RTS0040471,94
RTS0040472,77
RTS0040473,76
RTS0040474,85
RTS0040475,83
RTS0040476,52
RTS0040477,82
RTS0040478,64
RTS0040479,59
RTS0040480,68
RTS0040481,166
RTS0040482,150
RTS0040483,140
RTS0040484,187
RTS0040485,171
RTS0040486,73
RTS0040487,59
RTS0040488,61
RTS0040489,74
RTS0040490,79
RTS0040491,76
RTS0040492,84
RTS0040493,71
RTS0040494,100
RTS0040495,69
RTS0040496,80
RTS0040497,87
RTS0040498,101
RTS0040499,91
RTS0040500,105
RTS0040501,593
RTS0040502,98
RTS0040503,132
RTS0040504,96
RTS0040505,103
RTS0040506,87
RTS0040507,95
RTS0040508,74
RTS0040509,79
RTS0040510,53
RTS0040511,114
RTS0040512,103
RTS0040513,131
RTS0040514,102
RTS0040515,121
RTS0040516,96
RTS0040517,87
RTS0040518,81
RTS0040519,90
RTS0040520,73
RTS0040521,64
RTS0040522,74
RTS0040523,61
RTS0040524,62
RTS0040525,69
RTS0040526,124
RTS0040527,86
RTS0040528,142
RTS0040529,88
RTS0040530,109
RTS0040531,114
RTS0040532,235
RTS0040533,144
RTS0040534,142
RTS0040535,132
RTS0040536,97
RTS0040537,177
RTS0040538,136
RTS0040539,122
RTS0040540,102
RTS0040541,63
RTS0040542,52
RTS0040543,54
RTS0040544,61
RTS0040545,64
RTS0040546,60
RTS0040547,63
RTS0040548,81
RTS0040549,63
RTS0040550,82
RTS0040551,53
RTS0040552,72
RTS0040553,94
RTS0040554,68
RTS0040555,74
RTS0040556,104
RTS0040557,69
RTS0040558,80
RTS0040559,84
RTS0040560,73
RTS0040561,64
RTS0040562,58
RTS0040563,67
RTS0040564,77
RTS0040565,67
RTS0040566,69
RTS0040567,65
RTS0040568,53
RTS0040569,69
RTS0040570,60
RTS0040571,113
RTS0040572,74
RTS0040573,93
RTS0040574,136
RTS0040575,117
RTS0040576,137
RTS0040577,95
RTS0040578,127
RTS0040579,110
RTS0040580,182
RTS0040581,69
RTS0040582,84
RTS0040583,73
RTS0040584,72
RTS0040585,85
RTS0040586,80
RTS0040587,65
RTS0040588,107
RTS0040589,72
RTS0040590,86
RTS0040591,96
RTS0040592,90
RTS0040593,49
RTS0040594,70
RTS0040595,88
RTS0040596,111
RTS0040597,129
RTS0040598,79
RTS0040599,105
RTS0040600,92
RTS0040601,67
RTS0040602,95
RTS0040603,91
RTS0040604,100
RTS0040605,85
RTS0040606,61
RTS0040607,86
RTS0040608,90
RTS0040609,77
RTS0040610,106
RTS0040611,94
RTS0040612,112
RTS0040613,115
RTS0040614,100
RTS0040615,89
RTS0040616,60
RTS0040617,79
RTS0040618,74
RTS0040619,77
RTS0040620,76
RTS0040621,67
RTS0040622,78
RTS0040623,93
RTS0040624,78
RTS0040625,82
RTS0040626,106
RTS0040627,96
RTS0040628,135
RTS0040629,136
RTS0040630,150
RTS0040631,190
RTS0040632,122
RTS0040633,202
RTS0040634,191
RTS0040635,118
RTS0040636,76
RTS0040637,85
RTS0040638,68
RTS0040639,84
RTS0040640,65
RTS0040641,115
RTS0040642,131
RTS0040643,106
RTS0040644,124
RTS0040645,148
RTS0040646,92
RTS0040647,85
RTS0040648,121
RTS0040649,121
RTS0040650,95
RTS0040651,220
RTS0040652,118
RTS0040653,178
RTS0040654,201
RTS0040655,206
RTS0040656,183
RTS0040657,207
RTS0040658,151
RTS0040659,160
RTS0040660,150
RTS0040661,654
RTS0040662,589
RTS0040663,425
RTS0040664,478
RTS0040665,707
RTS0040666,85
RTS0040667,423
RTS0040668,46
RTS0040669,50
RTS0040670,56
RTS0040671,91
RTS0040672,141
RTS0040673,110
RTS0040674,100
RTS0040675,128
RTS0040676,13382
RTS0040677,15744
RTS0040678,18010
RTS0040679,8346
RTS0040680,31349
RTS0040681,13045
RTS0040682,11029
RTS0040683,11858
RTS0040684,18316
RTS0040685,12593
RTS0040686,98
RTS0040687,105
RTS0040688,77
RTS0040689,86
RTS0040690,68
RTS0040691,151
RTS0040692,126
RTS0040693,238
RTS0040694,161
RTS0040695,181
RTS0040696,68
RTS0040697,74
RTS0040698,58
RTS0040699,74
RTS0040700,67
RTS0040701,13804
RTS0040702,14160
RTS0040703,9650
RTS0040704,16112
RTS0040705,21460
RTS0040706,63
RTS0040707,70
RTS0040708,50
RTS0040709,68
RTS0040710,80
RTS0040711,54
RTS0040712,56
RTS0040713,77
RTS0040714,48
RTS0040715,67
RTS0040716,82
RTS0040717,88
RTS0040718,95
RTS0040719,137
RTS0040720,117
RTS0040721,57
RTS0040722,58
RTS0040723,88
RTS0040724,65
RTS0040725,75
RTS0040726,2151
RTS0040727,4581
RTS0040728,2711
RTS0040729,3134
RTS0040730,2944
RTS0040731,2540
RTS0040732,1798
RTS0040733,1396
RTS0040734,2126
RTS0040735,1382
RTS0040736,7673
RTS0040737,7898
RTS0040738,5850
RTS0040739,6037
RTS0040740,7341
RTS0040741,100
RTS0040742,97
RTS0040743,103
RTS0040744,88
RTS0040745,116
RTS0040746,219
RTS0040747,222
RTS0040748,156
RTS0040749,202
RTS0040750,200
RTS0040751,100
RTS0040752,97
RTS0040753,103
RTS0040754,67
RTS0040755,83
RTS0040756,79
RTS0040757,70
RTS0040758,105
RTS0040759,90
RTS0040760,101
RTS0040761,163
RTS0040762,151
RTS0040763,137
RTS0040764,142
RTS0040765,195
RTS0040766,63
RTS0040767,73
RTS0040768,71
RTS0040769,80
RTS0040770,73
RTS0040771,67
RTS0040772,58
RTS0040773,70
RTS0040774,87
RTS0040775,72
RTS0040776,99
RTS0040777,215
RTS0040778,208
RTS0040779,217
RTS0040780,233
RTS0040781,128
RTS0040782,184
RTS0040783,103
RTS0040784,148
RTS0040785,118
RTS0040786,75
RTS0040787,54
RTS0040788,65
RTS0040789,83
RTS0040790,60
RTS0040791,65
RTS0040792,66
RTS0040793,55
RTS0040794,55
RTS0040795,65
RTS0040796,156
RTS0040797,97
RTS0040798,92
RTS0040799,72
RTS0040800,70
RTS0040801,166
RTS0040802,170
RTS0040803,144
RTS0040804,122
RTS0040805,133
RTS0040806,52
RTS0040807,69
RTS0040808,50
RTS0040809,71
RTS0040810,77
RTS0040811,76
RTS0040812,62
RTS0040813,55
RTS0040814,70
RTS0040815,82
RTS0040816,124
RTS0040817,110
RTS0040818,161
RTS0040819,170
RTS0040820,197
RTS0040821,109
RTS0040822,87
RTS0040823,76
RTS0040824,96
RTS0040825,98
RTS0040826,145
RTS0040827,107
RTS0040828,112
RTS0040830,125
RTS0040831,76
RTS0040832,54
RTS0040833,90
RTS0040834,76
RTS0040836,331
RTS0040837,239
RTS0040838,269
RTS0040839,280
RTS0040840,218
RTS0040841,230
RTS0040842,254
RTS0040843,280
RTS0040844,214
RTS0040845,222
RTS0040846,82
RTS0040847,64
RTS0040848,87
RTS0040849,59
RTS0040850,127
RTS0040851,150
RTS0040852,134
RTS0040853,159
RTS0040854,136
RTS0040855,179
RTS0040856,87
RTS0040857,60
RTS0040858,75
RTS0040859,54
RTS0040860,48
RTS0040861,246
RTS0040862,145
RTS0040863,145
RTS0040864,130
RTS0040865,142
RTS0040866,76
RTS0040867,55
RTS0040868,68
RTS0040869,66
RTS0040870,75
RTS0040871,119
RTS0040872,141
RTS0040873,137
RTS0040874,156
RTS0040875,143
RTS0040876,65
RTS0040877,71
RTS0040878,62
RTS0040879,71
RTS0040880,79
RTS0040881,54
RTS0040882,49
RTS0040883,56
RTS0040884,57
RTS0040885,55
RTS0040886,199
RTS0040887,217
RTS0040888,298
RTS0040889,308
RTS0040890,243
RTS0040891,68
RTS0040892,77
RTS0040893,62
RTS0040894,50
RTS0040895,56
RTS0040896,48
RTS0040897,63
RTS0040898,58
RTS0040899,54
RTS0040900,57
RTS0040901,214
RTS0040902,261
RTS0040903,142
RTS0040904,246
RTS0040905,298
RTS0040906,81
RTS0040907,68
RTS0040908,83
RTS0040909,87
RTS0040910,72
RTS0040911,118
RTS0040912,117
RTS0040913,123
RTS0040914,107
RTS0040915,126
RTS0040916,83
RTS0040917,61
RTS0040918,76
RTS0040919,47
RTS0040920,57
RTS0040921,234
RTS0040922,211
RTS0040923,286
RTS0040924,273
RTS0040925,295
RTS0040926,52
RTS0040927,40
RTS0040928,70
RTS0040929,44
RTS0040930,55
RTS0040931,134
RTS0040932,129
RTS0040933,84
RTS0040934,100
RTS0040935,118
RTS0040936,97
RTS0040937,119
RTS0040938,117
RTS0040939,124
RTS0040940,87
RTS0040941,135
RTS0040942,110
RTS0040943,87
RTS0040944,211
RTS0040945,110
RTS0040946,320
RTS0040947,412
RTS0040948,409
RTS0040949,341
RTS0040950,376
RTS0040951,77
RTS0040952,65
RTS0040953,54
RTS0040954,62
RTS0040955,81
RTS0040956,122
RTS0040957,83
RTS0040958,106
RTS0040959,119
RTS0040960,126
RTS0040961,54
RTS0040962,82
RTS0040963,73
RTS0040964,79
RTS0040965,68
RTS0040966,83
RTS0040967,112
RTS0040968,128
RTS0040969,98
RTS0040970,99
RTS0040971,89
RTS0040972,81
RTS0040973,58
RTS0040974,77
RTS0040975,71
RTS0040976,102
RTS0040977,96
RTS0040978,109
RTS0040979,125
RTS0040980,108
RTS0040981,77
RTS0040982,110
RTS0040983,108
RTS0040984,93
RTS0040985,93
RTS0040986,120
RTS0040987,143
RTS0040988,118
RTS0040989,139
RTS0040990,104
RTS0040991,186
RTS0040992,127
RTS0040993,161
RTS0040994,167
RTS0040995,138
RTS0040996,127
RTS0040997,152
RTS0040998,121
RTS0040999,168
RTS0041000,127
RTS0041001,109
RTS0041002,180
RTS0041003,159
RTS0041004,185
RTS0041005,139
RTS0041006,105
RTS0041007,73
RTS0041008,85
RTS0041009,81
RTS0041010,77
RTS0041011,45
RTS0041012,58
RTS0041013,69
RTS0041014,91
RTS0041015,82
RTS0041016,188
RTS0041017,189
RTS0041018,136
RTS0041019,178
RTS0041020,172
RTS0041021,173
RTS0041022,167
RTS0041023,243
RTS0041024,247
RTS0041025,186
RTS0041026,136
RTS0041027,124
RTS0041028,124
RTS0041029,121
RTS0041030,129
RTS0041031,119
RTS0041032,155
RTS0041033,93
RTS0041034,138
RTS0041035,141
RTS0041036,169
RTS0041037,122
RTS0041038,162
RTS0041039,100
RTS0041040,162
RTS0041041,81
RTS0041042,78
RTS0041043,72
RTS0041044,73
RTS0041045,58
RTS0041046,255
RTS0041047,261
RTS0041048,181
RTS0041049,282
RTS0041050,288
RTS0041051,152
RTS0041052,137
RTS0041053,125
RTS0041054,182
RTS0041055,144
RTS0041056,83
RTS0041057,93
RTS0041058,93
RTS0041059,81
RTS0041060,91
RTS0041061,130
RTS0041062,134
RTS0041063,102
RTS0041064,130
RTS0041066,81
RTS0041067,98
RTS0041068,107
RTS0041069,100
RTS0041070,140
RTS0041071,99
RTS0041072,101
RTS0041073,96
RTS0041074,105
RTS0041075,110
RTS0041076,153
RTS0041077,78
RTS0041078,108
RTS0041079,82
RTS0041080,80
RTS0041081,81
RTS0041082,59
RTS0041083,83
RTS0041084,69
RTS0041085,63
RTS0041086,138
RTS0041087,188
RTS0041088,120
RTS0041089,131
RTS0041090,97
RTS0041091,97
RTS0041092,103
RTS0041093,98
RTS0041094,110
RTS0041095,109
RTS0041096,52
RTS0041097,78
RTS0041098,70
RTS0041099,77
RTS0041100,54
RTS0041101,192
RTS0041102,190
RTS0041103,161
RTS0041104,190
RTS0041105,197
RTS0041106,277
RTS0041107,321
RTS0041108,252
RTS0041109,294
RTS0041110,222
RTS0041111,97
RTS0041112,87
RTS0041113,88
RTS0041114,76
RTS0041115,110
RTS0041116,167
RTS0041117,214
RTS0041118,191
RTS0041119,149
RTS0041120,176
RTS0041121,159
RTS0041122,139
RTS0041123,143
RTS0041124,68
RTS0041125,151
RTS0041126,116
RTS0041127,156
RTS0041128,102
RTS0041129,85
RTS0041130,110
RTS0041131,301
RTS0041132,283
RTS0041133,303
RTS0041134,333
RTS0041135,341
RTS0041136,186
RTS0041137,175
RTS0041138,202
RTS0041139,195
RTS0041140,126
RTS0041141,349
RTS0041142,322
RTS0041143,120
RTS0041144,131
RTS0041145,145
RTS0041146,67
RTS0041147,69
RTS0041148,84
RTS0041149,85
RTS0041150,74
RTS0041151,121
RTS0041152,132
RTS0041153,103
RTS0041154,154
RTS0041155,151
RTS0041156,153
RTS0041157,148
RTS0041158,123
RTS0041159,106
RTS0041160,120
RTS0041161,77
RTS0041162,61
RTS0041163,74
RTS0041164,62
RTS0041165,65
RTS0041166,58
RTS0041167,96
RTS0041168,81
RTS0041169,63
RTS0041170,88
RTS0041171,112
RTS0041172,146
RTS0041173,118
RTS0041174,136
RTS0041175,126
RTS0041176,90
RTS0041177,122
RTS0041178,128
RTS0041179,84
RTS0041180,102
RTS0041181,92
RTS0041182,99
RTS0041183,80
RTS0041184,95
RTS0041185,87
RTS0041186,66
RTS0041187,81
RTS0041188,92
RTS0041189,80
RTS0041190,97
RTS0041191,303
RTS0041192,278
RTS0041193,286
RTS0041194,205
RTS0041195,216
RTS0041196,76
RTS0041197,86
RTS0041198,70
RTS0041199,78
RTS0041200,68
RTS0041201,84
RTS0041202,83
RTS0041203,91
RTS0041204,77
RTS0041205,86
RTS0041206,231
RTS0041207,347
RTS0041208,327
RTS0041209,341
RTS0041210,185
RTS0041211,283
RTS0041212,283
RTS0041213,332
RTS0041214,279
RTS0041215,309
RTS0041216,166
RTS0041217,197
RTS0041218,140
RTS0041219,201
RTS0041220,146
RTS0041221,105
RTS0041222,56
RTS0041223,73
RTS0041224,67
RTS0041225,81
RTS0041226,66
RTS0041227,79
RTS0041228,64
RTS0041229,116
RTS0041230,75
RTS0041231,361
RTS0041232,262
RTS0041233,343
RTS0041234,367
RTS0041235,325
RTS0041236,91
RTS0041237,52
RTS0041238,63
RTS0041239,72
RTS0041240,89
RTS0041241,97
RTS0041242,87
RTS0041243,79
RTS0041244,90
RTS0041246,93
RTS0041247,124
RTS0041248,87
RTS0041249,75
RTS0041250,133
RTS0041251,129
RTS0041252,127
RTS0041253,137
RTS0041254,156
RTS0041255,174
RTS0041256,88
RTS0041257,98
RTS0041258,84
RTS0041259,89
RTS0041260,99
RTS0041261,100
RTS0041262,136
RTS0041263,99
RTS0041265,163
RTS0041266,83
RTS0041267,67
RTS0041268,78
RTS0041269,87
RTS0041270,76
RTS0041271,123
RTS0041272,106
RTS0041273,80
RTS0041274,93
RTS0041275,91
RTS0041276,106
RTS0041277,72
RTS0041278,109
RTS0041279,93
RTS0041280,99
RTS0041281,69
RTS0041282,66
RTS0041283,76
RTS0041284,60
RTS0041285,61
RTS0041286,71
RTS0041287,79
RTS0041288,87
RTS0041289,74
RTS0041290,89
RTS0041291,77
RTS0041292,71
RTS0041293,75
RTS0041294,68
RTS0041295,76
RTS0041296,89
RTS0041297,74
RTS0041298,98
RTS0041299,85
RTS0041300,79
RTS0041301,67
RTS0041302,100
RTS0041303,97
RTS0041304,108
RTS0041305,76
RTS0041306,103
RTS0041307,79
RTS0041308,95
RTS0041309,122
RTS0041310,108
RTS0041311,254
RTS0041312,350
RTS0041313,495
RTS0041314,432
RTS0041315,327
RTS0041316,73
RTS0041317,77
RTS0041318,118
RTS0041319,96
RTS0041320,106
RTS0041321,153
RTS0041322,111
RTS0041323,112
RTS0041324,134
RTS0041325,146
RTS0041326,90
RTS0041327,100
RTS0041328,101
RTS0041329,68
RTS0041330,98
RTS0041331,78
RTS0041332,71
RTS0041333,75
RTS0041334,86
RTS0041335,76
RTS0041346,252
RTS0041347,232
RTS0041348,300
RTS0041349,290
RTS0041350,381
RTS0041351,73
RTS0041352,86
RTS0041353,76
RTS0041354,71
RTS0041355,75
RTS0041356,85
RTS0041357,71
RTS0041358,69
RTS0041359,70
RTS0041360,57
RTS0041361,89
RTS0041362,110
RTS0041363,124
RTS0041364,116
RTS0041365,93
RTS0041366,111
RTS0041367,93
RTS0041368,97
RTS0041369,73
RTS0041370,82
RTS0041371,104
RTS0041372,73
RTS0041373,80
RTS0041374,99
RTS0041375,79
RTS0041376,120
RTS0041377,83
RTS0041378,64
RTS0041379,51
RTS0041380,61
RTS0041381,105
RTS0041382,79
RTS0041383,74
RTS0041384,93
RTS0041385,79
RTS0041386,57
RTS0041387,49
RTS0041388,68
RTS0041389,63
RTS0041390,73
RTS0041391,83
RTS0041392,61
RTS0041393,53
RTS0041394,64
RTS0041395,71
RTS0041396,77
RTS0041397,67
RTS0041398,76
RTS0041399,53
RTS0041400,71
RTS0041401,56
RTS0041402,77
RTS0041403,60
RTS0041404,57
RTS0041405,58
RTS0041406,71
RTS0041407,80
RTS0041408,62
RTS0041409,63
RTS0041410,57
RTS0041411,85
RTS0041412,73
RTS0041413,66
RTS0041414,87
RTS0041415,68
RTS0041416,51
RTS0041417,82
RTS0041418,85
RTS0041419,94
RTS0041420,58
RTS0041421,63
RTS0041422,84
RTS0041423,60
RTS0041424,60
RTS0041425,84
RTS0041426,86
RTS0041427,77
RTS0041428,80
RTS0041429,74
RTS0041430,90
RTS0041431,94
RTS0041432,59
RTS0041433,62
RTS0041434,69
RTS0041435,66
RTS0041436,63
RTS0041437,55
RTS0041438,51
RTS0041439,56
RTS0041440,80
RTS0041441,81
RTS0041442,65
RTS0041443,99
RTS0041444,106
RTS0041445,62
RTS0041446,72
RTS0041447,77
RTS0041448,68
RTS0041449,86
RTS0041450,87
RTS0041451,59
RTS0041452,87
RTS0041453,73
RTS0041454,76
RTS0041455,71
RTS0041456,87
RTS0041457,96
RTS0041458,86
RTS0041459,100
RTS0041460,70
RTS0041461,57
RTS0041462,86
RTS0041463,62
RTS0041464,56
RTS0041465,76
RTS0041466,357
RTS0041467,484
RTS0041468,497
RTS0041469,282
RTS0041470,529
RTS0041471,86
RTS0041472,71
RTS0041473,68
RTS0041474,86
RTS0041475,83
RTS0041476,81
RTS0041477,111
RTS0041478,80
RTS0041479,82
RTS0041480,83
RTS0041481,52
RTS0041482,45
RTS0041483,54
RTS0041484,81
RTS0041485,64
RTS0041486,99
RTS0041487,122
RTS0041488,118
RTS0041489,107
RTS0041490,106
RTS0041491,91
RTS0041492,61
RTS0041493,38
RTS0041494,65
RTS0041495,65
RTS0041496,910
RTS0041497,999
RTS0041498,1130
RTS0041499,939
RTS0041500,860
RTS0041501,244
RTS0041502,175
RTS0041503,189
RTS0041504,216
RTS0041505,254
RTS0041506,99
RTS0041507,73
RTS0041508,89
RTS0041509,88
RTS0041510,77
RTS0041511,79
RTS0041512,116
RTS0041513,119
RTS0041514,87
RTS0041515,108
RTS0041516,62
RTS0041517,73
RTS0041518,49
RTS0041519,64
RTS0041520,70
RTS0041521,50
RTS0041522,76
RTS0041523,82
RTS0041524,68
RTS0041525,61
RTS0041526,93
RTS0041527,140
RTS0041528,155
RTS0041529,75
RTS0041530,134
RTS0041531,57
RTS0041532,43
RTS0041533,41
RTS0041534,58
RTS0041535,55
RTS0041536,75
RTS0041537,78
RTS0041538,92
RTS0041540,87
RTS0041541,62
RTS0041542,62
RTS0041543,52
RTS0041544,76
RTS0041545,84
RTS0041546,71
RTS0041547,82
RTS0041548,91
RTS0041549,70
RTS0041550,87
RTS0041551,162
RTS0041552,168
RTS0041553,116
RTS0041554,124
RTS0041555,145
RTS0041556,75
RTS0041557,65
RTS0041558,73
RTS0041559,62
RTS0041560,55
RTS0041561,100
RTS0041562,125
RTS0041563,153
RTS0041564,194
RTS0041565,221
RTS0041566,199
RTS0041567,229
RTS0041568,262
RTS0041569,170
RTS0041570,197
RTS0041571,62
RTS0041572,64
RTS0041573,64
RTS0041574,73
RTS0041575,81
RTS0041576,114
RTS0041577,142
RTS0041578,151
RTS0041579,132
RTS0041580,175
RTS0041581,142
RTS0041582,195
RTS0041583,123
RTS0041584,135
RTS0041585,148
RTS0041586,259
RTS0041587,250
RTS0041588,229
RTS0041589,214
RTS0041590,214
RTS0041591,71
RTS0041592,78
RTS0041593,57
RTS0041594,66
RTS0041595,76
RTS0041596,91
RTS0041597,84
RTS0041598,88
RTS0041599,51
RTS0041600,61
RTS0041601,82
RTS0041602,96
RTS0041603,76
RTS0041604,92
RTS0041605,74
RTS0041606,61
RTS0041607,85
RTS0041608,58
RTS0041609,90
RTS0041610,72
RTS0041611,128
RTS0041612,134
RTS0041613,114
RTS0041614,99
RTS0041615,141
RTS0041616,159
RTS0041617,107
RTS0041618,110
RTS0041619,96
RTS0041620,140
RTS0041621,92
RTS0041622,41
RTS0041623,68
RTS0041624,64
RTS0041625,86
RTS0041626,108
RTS0041627,128
RTS0041628,99
RTS0041629,114
RTS0041630,134
RTS0041631,102
RTS0041632,89
RTS0041633,136
RTS0041634,146
RTS0041635,133
RTS0041636,135
RTS0041637,160
RTS0041638,122
RTS0041639,83
RTS0041640,156
RTS0041641,88
RTS0041642,88
RTS0041643,70
RTS0041644,73
RTS0041645,80
RTS0041646,227
RTS0041647,285
RTS0041648,303
RTS0041649,189
RTS0041650,200
RTS0041651,93
RTS0041652,91
RTS0041653,121
RTS0041654,107
RTS0041655,114
RTS0041656,68
RTS0041657,113
RTS0041658,103
RTS0041659,100
RTS0041660,67
RTS0041661,125
RTS0041662,74
RTS0041663,73
RTS0041664,97
RTS0041665,94
RTS0041666,70
RTS0041667,72
RTS0041668,82
RTS0041669,87
RTS0041670,84
RTS0041671,70
RTS0041672,96
RTS0041673,68
RTS0041674,60
RTS0041675,63
RTS0041676,81
RTS0041677,82
RTS0041678,102
RTS0041679,98
RTS0041680,85
RTS0041681,120
RTS0041682,147
RTS0041683,107
RTS0041684,188
RTS0041685,173
RTS0041686,189
RTS0041687,96
RTS0041688,192
RTS0041689,170
RTS0041690,315
RTS0041691,207
RTS0041692,71
RTS0041693,159
RTS0041694,73
RTS0041695,83
RTS0041696,76
RTS0041697,59
RTS0041698,51
RTS0041699,69
RTS0041700,50
RTS0041701,76
RTS0041702,73
RTS0041703,93
RTS0041704,94
RTS0041705,118
RTS0041706,107
RTS0041707,90
RTS0041708,120
RTS0041709,118
RTS0041710,106
RTS0041711,109
RTS0041712,123
RTS0041713,105
RTS0041714,127
RTS0041715,76
RTS0041716,1455
RTS0041717,1311
RTS0041718,1526
RTS0041719,1534
RTS0041720,1357
RTS0041721,175
RTS0041722,172
RTS0041723,159
RTS0041724,207
RTS0041725,166
RTS0041726,78
RTS0041727,64
RTS0041728,81
RTS0041729,56
RTS0041730,63
RTS0041731,68
RTS0041732,70
RTS0041733,66
RTS0041734,56
RTS0041735,86
RTS0041736,64
RTS0041737,51
RTS0041738,79
RTS0041739,82
RTS0041740,67
RTS0041741,105
RTS0041742,112
RTS0041743,112
RTS0041744,81
RTS0041745,74
RTS0041746,174
RTS0041747,165
RTS0041748,130
RTS0041749,153
RTS0041750,118
RTS0041751,76
RTS0041752,66
RTS0041753,93
RTS0041754,102
RTS0041755,81
RTS0041756,194
RTS0041757,154
RTS0041758,166
RTS0041759,197
RTS0041760,203
RTS0041761,58
RTS0041762,61
RTS0041763,94
RTS0041764,63
RTS0041765,76
RTS0041766,61
RTS0041767,54
RTS0041768,64
RTS0041769,43
RTS0041770,91
RTS0041771,69
RTS0041772,57
RTS0041773,50
RTS0041774,72
RTS0041775,61
RTS0041776,159
RTS0041777,136
RTS0041778,110
RTS0041779,133
RTS0041780,143
RTS0041781,101
RTS0041782,93
RTS0041783,74
RTS0041784,104
RTS0041785,115
RTS0041786,149
RTS0041787,156
RTS0041788,168
RTS0041789,143
RTS0041790,197
RTS0041791,118
RTS0041793,106
RTS0041794,100
RTS0041795,113
RTS0041796,57
RTS0041797,74
RTS0041798,77
RTS0041799,71
RTS0041800,59
RTS0041801,50
RTS0041802,75
RTS0041803,58
RTS0041804,64
RTS0041805,69
RTS0041806,108
RTS0041807,82
RTS0041808,134
RTS0041809,126
RTS0041810,128
RTS0041811,155
RTS0041812,183
RTS0041813,154
RTS0041814,108
RTS0041815,151
RTS0041816,91
RTS0041817,87
RTS0041818,83
RTS0041819,115
RTS0041820,106
RTS0041821,197
RTS0041822,213
RTS0041823,103
RTS0041824,165
RTS0041825,105
RTS0041826,101
RTS0041827,150
RTS0041828,105
RTS0041829,81
RTS0041830,59
RTS0041831,64
RTS0041832,109
RTS0041833,112
RTS0041834,119
RTS0041835,128
RTS0041836,112
RTS0041837,102
RTS0041838,99
RTS0041839,102
RTS0041840,112
RTS0041841,61
RTS0041842,57
RTS0041843,73
RTS0041844,60
RTS0041845,69
RTS0041846,54
RTS0041847,80
RTS0041848,98
RTS0041849,101
RTS0041850,89
RTS0041851,69
RTS0041852,86
RTS0041853,82
RTS0041854,66
RTS0041855,75
RTS0041856,98
RTS0041857,141
RTS0041858,144
RTS0041859,94
RTS0041860,171
RTS0041861,125
RTS0041862,91
RTS0041863,115
RTS0041864,119
RTS0041865,132
RTS0041866,105
RTS0041867,108
RTS0041868,115
RTS0041869,95
RTS0041870,124
RTS0041871,93
RTS0041872,65
RTS0041873,102
RTS0041874,119
RTS0041875,59
RTS0041876,167
RTS0041877,207
RTS0041878,154
RTS0041879,219
RTS0041880,242
RTS0041881,112
RTS0041882,146
RTS0041883,152
RTS0041884,86
RTS0041885,154
RTS0041886,201
RTS0041887,384
RTS0041888,326
RTS0041889,246
RTS0041890,283
RTS0041891,247
RTS0041892,312
RTS0041893,270
RTS0041894,194
RTS0041895,257
RTS0041896,174
RTS0041897,174
RTS0041898,166
RTS0041899,112
RTS0041900,100
RTS0041901,107
RTS0041902,93
RTS0041903,115
RTS0041904,96
RTS0041905,106
RTS0041906,1749
RTS0041907,63
RTS0041908,993
RTS0041909,76
RTS0041910,627
RTS0041911,86
RTS0041912,90
RTS0041913,89
RTS0041914,88
RTS0041915,72
RTS0041916,2124
RTS0041917,1616
RTS0041918,1232
RTS0041919,2202
RTS0041920,2595
RTS0041922,166
RTS0041923,141
RTS0041924,84
RTS0041925,150
RTS0041926,68
RTS0041927,60
RTS0041928,71
RTS0041929,63
RTS0041930,94
RTS0041931,69
RTS0041932,82
RTS0041933,68
RTS0041934,59
RTS0041935,51
RTS0041936,65
RTS0041937,83
RTS0041938,86
RTS0041939,72
RTS0041940,61
RTS0041941,64
RTS0041942,73
RTS0041943,62
RTS0041944,77
RTS0041945,75
RTS0041946,92
RTS0041947,97
RTS0041948,61
RTS0041949,72
RTS0041950,87
RTS0041951,99
RTS0041952,85
RTS0041953,90
RTS0041954,133
RTS0041955,122
RTS0041956,84
RTS0041957,74
RTS0041958,73
RTS0041959,91
RTS0041960,71
RTS0041961,68
RTS0041962,91
RTS0041963,82
RTS0041964,101
RTS0041965,69
RTS0041966,52
RTS0041967,81
RTS0041968,62
RTS0041969,73
RTS0041971,157
RTS0041972,194
RTS0041973,153
RTS0041974,152
RTS0041975,175
RTS0041976,127
RTS0041977,251
RTS0041978,222
RTS0041979,211
RTS0041980,151
RTS0041981,145
RTS0041982,212
RTS0041983,188
RTS0041984,100
RTS0041985,190
RTS0041986,116
RTS0041987,193
RTS0041988,132
RTS0041989,80
RTS0041990,135
RTS0041991,80
RTS0041992,122
RTS0041993,110
RTS0041994,112
RTS0041995,113
RTS0041996,60
RTS0041997,87
RTS0041998,76
RTS0041999,90
RTS0042000,84
RTS0042001,87
RTS0042002,83
RTS0042003,71
RTS0042004,66
RTS0042005,103
RTS0042006,126
RTS0042007,159
RTS0042008,141
RTS0042009,163
RTS0042010,144
RTS0042011,174
RTS0042012,116
RTS0042013,175
RTS0042014,101
RTS0042015,148
RTS0042016,51
RTS0042017,65
RTS0042018,51
RTS0042019,65
RTS0042020,56
RTS0042021,270
RTS0042022,212
RTS0042023,265
RTS0042024,313
RTS0042025,275
RTS0042026,71
RTS0042027,70
RTS0042028,57
RTS0042029,67
RTS0042030,44
RTS0042031,182
RTS0042032,180
RTS0042033,121
RTS0042034,146
RTS0042035,201
RTS0042036,195
RTS0042037,218
RTS0042038,178
RTS0042039,166
RTS0042040,137
RTS0042041,301
RTS0042042,214
RTS0042043,148
RTS0042044,365
RTS0042045,260
RTS0042046,176
RTS0042047,133
RTS0042048,109
RTS0042049,126
RTS0042050,88
RTS0042051,101
RTS0042052,119
RTS0042053,102
RTS0042054,67
RTS0042055,100
RTS0042056,93
RTS0042057,125
RTS0042058,100
RTS0042059,93
RTS0042060,108
RTS0042061,153
RTS0042062,141
RTS0042063,177
RTS0042064,99
RTS0042065,144
RTS0042066,98
RTS0042067,123
RTS0042068,92
RTS0042069,96
RTS0042071,75
RTS0042072,48
RTS0042073,58
RTS0042074,61
RTS0042075,68
RTS0042076,72
RTS0042077,47
RTS0042078,34
RTS0042079,59
RTS0042080,59
RTS0042081,270
RTS0042082,280
RTS0042083,172
RTS0042084,212
RTS0042085,172
RTS0042086,47
RTS0042087,64
RTS0042088,46
RTS0042089,46
RTS0042090,77
RTS0042091,119
RTS0042092,136
RTS0042093,76
RTS0042094,90
RTS0042095,96
RTS0042096,130
RTS0042097,99
RTS0042098,105
RTS0042099,101
RTS0042100,97
RTS0042101,85
RTS0042102,69
RTS0042103,65
RTS0042104,76
RTS0042105,76
RTS0042106,84
RTS0042107,62
RTS0042108,49
RTS0042109,61
RTS0042110,69
RTS0042111,99
RTS0042112,92
RTS0042113,142
RTS0042114,92
RTS0042115,98
RTS0042116,59
RTS0042117,105
RTS0042118,55
RTS0042119,65
RTS0042120,69
RTS0042121,106
RTS0042122,98
RTS0042123,150
RTS0042124,82
RTS0042125,108
RTS0042126,81
RTS0042127,98
RTS0042128,95
RTS0042129,72
RTS0042130,87
RTS0042131,79
RTS0042132,81
RTS0042133,78
RTS0042134,61
RTS0042135,75
RTS0042136,161
RTS0042137,93
RTS0042138,64
RTS0042139,105
RTS0042140,81
RTS0042141,90
RTS0042142,85
RTS0042143,94
RTS0042144,99
RTS0042145,68
RTS0042146,450
RTS0042147,440
RTS0042148,432
RTS0042149,347
RTS0042150,448
RTS0042151,74
RTS0042152,76
RTS0042153,72
RTS0042154,92
RTS0042155,70
RTS0042156,67
RTS0042157,72
RTS0042158,60
RTS0042159,58
RTS0042160,62
RTS0042161,71
RTS0042162,81
RTS0042163,71
RTS0042164,89
RTS0042165,61
RTS0042166,76
RTS0042167,171
RTS0042168,74
RTS0042169,88
RTS0042170,87
RTS0042171,113
RTS0042172,110
RTS0042173,109
RTS0042174,93
RTS0042175,122
RTS0042176,85
RTS0042177,100
RTS0042178,102
RTS0042179,75
RTS0042180,87
RTS0042181,67
RTS0042182,62
RTS0042183,70
RTS0042184,85
RTS0042185,59
RTS0042186,74
RTS0042187,54
RTS0042188,78
RTS0042189,83
RTS0042190,55
RTS0042191,104
RTS0042192,92
RTS0042193,85
RTS0042194,122
RTS0042195,65
RTS0042196,80
RTS0042197,78
RTS0042198,61
RTS0042199,105
RTS0042200,74
RTS0042201,73
RTS0042202,60
RTS0042203,64
RTS0042204,56
RTS0042205,60
RTS0042206,64
RTS0042207,72
RTS0042208,62
RTS0042209,78
RTS0042210,46
RTS0042211,66
RTS0042212,80
RTS0042213,56
RTS0042214,71
RTS0042215,63
RTS0042216,85
RTS0042217,76
RTS0042218,81
RTS0042219,64
RTS0042220,97
RTS0042221,65
RTS0042222,64
RTS0042223,64
RTS0042224,58
RTS0042225,63
RTS0042226,100
RTS0042227,77
RTS0042228,90
RTS0042229,83
RTS0042230,95
RTS0042231,86
RTS0042232,76
RTS0042233,93
RTS0042234,97
RTS0042235,75
RTS0042236,117
RTS0042237,111
RTS0042238,100
RTS0042239,99
RTS0042240,104
RTS0042241,71
RTS0042242,52
RTS0042243,87
RTS0042244,70
RTS0042245,58
RTS0042246,230
RTS0042247,293
RTS0042248,535
RTS0042249,347
RTS0042250,283
RTS0042251,68
RTS0042252,73
RTS0042253,50
RTS0042254,47
RTS0042255,64
RTS0042256,172
RTS0042257,76
RTS0042258,66
RTS0042259,99
RTS0042260,96
RTS0042261,184
RTS0042262,165
RTS0042263,199
RTS0042264,185
RTS0042265,203
RTS0042266,84
RTS0042267,86
RTS0042268,51
RTS0042269,47
RTS0042270,49
RTS0042271,66
RTS0042272,61
RTS0042273,69
RTS0042274,49
RTS0042275,53
RTS0042276,78
RTS0042277,76
RTS0042278,67
RTS0042279,89
RTS0042280,95
RTS0042281,57
RTS0042282,46
RTS0042283,81
RTS0042284,37
RTS0042285,62
RTS0042286,242
RTS0042287,347
RTS0042288,392
RTS0042289,391
RTS0042290,454
RTS0042291,305
RTS0042292,332
RTS0042293,273
RTS0042294,326
RTS0042295,256
RTS0042296,208
RTS0042297,357
RTS0042298,242
RTS0042299,297
RTS0042300,294
RTS0042301,75
RTS0042302,82
RTS0042303,86
RTS0042304,77
RTS0042305,61
RTS0042306,117
RTS0042307,116
RTS0042308,127
RTS0042309,162
RTS0042310,150
RTS0042311,62
RTS0042312,82
RTS0042313,76
RTS0042314,65
RTS0042315,79
RTS0042316,130
RTS0042317,144
RTS0042318,149
RTS0042319,167
RTS0042320,120
RTS0042321,124
RTS0042322,98
RTS0042323,98
RTS0042324,129
RTS0042325,105
RTS0042326,80
RTS0042327,98
RTS0042328,83
RTS0042329,75
RTS0042330,76
RTS0042331,100
RTS0042332,125
RTS0042333,131
RTS0042334,143
RTS0042335,73
RTS0042336,79
RTS0042337,100
RTS0042338,75
RTS0042339,69
RTS0042340,69
RTS0042341,185
RTS0042342,99
RTS0042343,143
RTS0042344,157
RTS0042345,91
RTS0042346,72
RTS0042347,68
RTS0042348,49
RTS0042349,61
RTS0042350,77
RTS0042351,125
RTS0042352,131
RTS0042353,182
RTS0042354,159
RTS0042355,99
RTS0042356,77
RTS0042357,83
RTS0042358,86
RTS0042359,65
RTS0042360,83
RTS0042361,129
RTS0042362,165
RTS0042363,186
RTS0042364,141
RTS0042365,137
RTS0042366,134
RTS0042367,168
RTS0042368,119
RTS0042369,106
RTS0042370,186
RTS0042371,129
RTS0042372,99
RTS0042373,103
RTS0042374,103
RTS0042375,116
RTS0042376,55
RTS0042377,55
RTS0042378,59
RTS0042379,64
RTS0042380,41
RTS0042381,335
RTS0042382,375
RTS0042383,311
RTS0042384,368
RTS0042385,387
RTS0042386,215
RTS0042387,229
RTS0042388,395
RTS0042389,354
RTS0042390,326
RTS0042391,64
RTS0042392,70
RTS0042393,60
RTS0042394,78
RTS0042395,84
RTS0042396,72
RTS0042397,91
RTS0042398,93
RTS0042399,118
RTS0042400,107
RTS0042401,91
RTS0042402,124
RTS0042403,97
RTS0042404,97
RTS0042405,98
RTS0042406,72
RTS0042407,67
RTS0042408,69
RTS0042409,55
RTS0042410,76
RTS0042411,62
RTS0042412,67
RTS0042413,76
RTS0042414,69
RTS0042415,68
RTS0042416,830
RTS0042417,1099
RTS0042418,1120
RTS0042419,920
RTS0042420,878
RTS0042421,135
RTS0042422,117
RTS0042423,94
RTS0042424,120
RTS0042425,90
RTS0042426,214
RTS0042427,169
RTS0042428,323
RTS0042429,333
RTS0042430,303
RTS0042431,223
RTS0042432,304
RTS0042433,253
RTS0042434,306
RTS0042435,297
RTS0042436,76
RTS0042437,61
RTS0042438,70
RTS0042439,96
RTS0042440,82
RTS0042441,76
RTS0042442,61
RTS0042443,86
RTS0042444,67
RTS0042445,69
RTS0042446,97
RTS0042447,93
RTS0042448,85
RTS0042449,72
RTS0042450,85
RTS0042451,155
RTS0042452,172
RTS0042453,274
RTS0042454,151
RTS0042455,205
RTS0042456,78
RTS0042457,132
RTS0042458,83
RTS0042460,86
RTS0042461,291
RTS0042462,243
RTS0042463,238
RTS0042464,236
RTS0042465,208
RTS0042466,103
RTS0042467,118
RTS0042468,114
RTS0042469,126
RTS0042470,78
RTS0042471,106
RTS0042472,92
RTS0042473,98
RTS0042474,104
RTS0042475,153
RTS0042476,152
RTS0042477,148
RTS0042478,139
RTS0042479,124
RTS0042480,108
RTS0042481,136
RTS0042482,158
RTS0042483,224
RTS0042484,268
RTS0042485,140
RTS0042486,59
RTS0042487,83
RTS0042488,66
RTS0042489,93
RTS0042490,48
RTS0042491,65
RTS0042492,75
RTS0042493,59
RTS0042494,51
RTS0042495,54
RTS0042496,71
RTS0042497,74
RTS0042498,75
RTS0042499,100
RTS0042500,90
RTS0042501,74
RTS0042502,84
RTS0042503,108
RTS0042504,94
RTS0042505,102
RTS0042506,65
RTS0042507,85
RTS0042508,62
RTS0042509,90
RTS0042510,67
RTS0042515,65
RTS0042522,47
RTS0042526,75
RTS0042527,73
RTS0042528,83
RTS0042529,86
RTS0042530,59
RTS0042531,86
RTS0042532,87
RTS0042533,88
RTS0042534,74
RTS0042535,82
RTS0042536,66
RTS0042537,75
RTS0042538,63
RTS0042539,75
RTS0042540,75
RTS0042541,57
RTS0042542,78
RTS0042543,70
RTS0042544,71
RTS0042545,48
RTS0042546,67
RTS0042547,69
RTS0042548,84
RTS0042549,67
RTS0042550,55
RTS0042551,71
RTS0042552,55
RTS0042553,70
RTS0042554,62
RTS0042555,54
RTS0042556,64
RTS0042557,74
RTS0042558,76
RTS0042559,75
RTS0042560,77
RTS0042561,51
RTS0042562,62
RTS0042563,80
RTS0042564,73
RTS0042565,66
RTS0042566,160
RTS0042567,151
RTS0042568,170
RTS0042569,263
RTS0042570,159
RTS0042571,198
RTS0042572,119
RTS0042573,181
RTS0042574,177
RTS0042575,132
RTS0042576,146
RTS0042577,176
RTS0042578,141
RTS0042579,194
RTS0042580,115
RTS0042581,98
RTS0042582,116
RTS0042583,255
RTS0042584,85
RTS0042585,82
RTS0042586,265
RTS0042587,265
RTS0042588,301
RTS0042589,244
RTS0042590,331
RTS0042591,134
RTS0042592,126
RTS0042593,109
RTS0042594,138
RTS0042595,91
RTS0042596,102
RTS0042597,110
RTS0042598,175
RTS0042599,95
RTS0042600,87
RTS0042601,70
RTS0042602,86
RTS0042603,61
RTS0042604,78
RTS0042605,95
RTS0042606,100
RTS0042607,123
RTS0042608,100
RTS0042609,64
RTS0042610,72
RTS0042611,115
RTS0042612,169
RTS0042613,141
RTS0042614,162
RTS0042615,154
RTS0042616,117
RTS0042617,132
RTS0042618,210
RTS0042619,141
RTS0042620,143
RTS0042621,35
RTS0042622,69
RTS0042623,71
RTS0042624,47
RTS0042625,43
RTS0042626,562
RTS0042627,502
RTS0042628,322
RTS0042629,422
RTS0042630,362
RTS0042631,50
RTS0042633,67
RTS0042634,82
RTS0042635,70
RTS0042636,408
RTS0042637,385
RTS0042638,396
RTS0042639,263
RTS0042640,276
RTS0042641,98
RTS0042642,59
RTS0042643,33
RTS0042644,80
RTS0042645,99
RTS0042646,82
RTS0042647,93
RTS0042648,105
RTS0042649,95
RTS0042650,89
RTS0042651,61
RTS0042652,66
RTS0042653,57
RTS0042654,71
RTS0042655,58
RTS0042656,93
RTS0042657,62
RTS0042658,95
RTS0042659,72
RTS0042660,84
RTS0042661,67
RTS0042662,79
RTS0042663,71
RTS0042664,77
RTS0042665,69
RTS0042666,81
RTS0042667,85
RTS0042668,74
RTS0042669,72
RTS0042670,73
RTS0042671,188
RTS0042672,150
RTS0042673,121
RTS0042674,138
RTS0042675,204
RTS0042676,45
RTS0042678,87
RTS0042679,81
RTS0042680,71
RTS0042681,443
RTS0042682,510
RTS0042683,406
RTS0042684,281
RTS0042685,452
RTS0042686,223
RTS0042687,149
RTS0042688,139
RTS0042689,123
RTS0042690,105
RTS0042691,61
RTS0042692,66
RTS0042693,54
RTS0042694,4
RTS0042695,58
RTS0042696,61
RTS0042697,58
RTS0042698,73
RTS0042699,63
RTS0042700,61
RTS0042701,85
RTS0042702,69
RTS0042703,64
RTS0042704,86
RTS0042705,74
RTS0042706,96
RTS0042707,67
RTS0042708,116
RTS0042709,84
RTS0042710,135
RTS0042711,530
RTS0042712,580
RTS0042713,339
RTS0042714,444
RTS0042715,352
RTS0042716,74
RTS0042717,65
RTS0042718,74
RTS0042719,43
RTS0042720,84
RTS0042721,103
RTS0042722,96
RTS0042723,103
RTS0042724,95
RTS0042725,86
RTS0042726,65
RTS0042727,45
RTS0042728,79
RTS0042729,69
RTS0042730,73
RTS0042731,280
RTS0042732,371
RTS0042733,361
RTS0042734,259
RTS0042735,292
RTS0042736,613
RTS0042737,913
RTS0042738,685
RTS0042739,499
RTS0042740,620
RTS0042741,61
RTS0042742,57
RTS0042743,55
RTS0042744,63
RTS0042745,52
RTS0042746,119
RTS0042747,103
RTS0042748,66
RTS0042749,76
RTS0042750,83
RTS0042751,84
RTS0042752,80
RTS0042753,108
RTS0042754,75
RTS0042755,72
RTS0042756,166
RTS0042757,174
RTS0042758,89
RTS0042759,97
RTS0042760,155
RTS0042761,58
RTS0042762,54
RTS0042763,64
RTS0042764,76
RTS0042765,47
RTS0042766,144
RTS0042767,113
RTS0042768,164
RTS0042769,172
RTS0042770,133
RTS0042771,209
RTS0042772,209
RTS0042773,176
RTS0042774,169
RTS0042775,186
RTS0042776,67
RTS0042777,113
RTS0042778,83
RTS0042779,75
RTS0042780,94
RTS0042781,80
RTS0042782,75
RTS0042783,88
RTS0042784,93
RTS0042785,62
RTS0042786,120
RTS0042787,139
RTS0042788,120
RTS0042789,141
RTS0042790,155
RTS0042791,851
RTS0042792,392
RTS0042793,563
RTS0042794,504
RTS0042795,568
RTS0042796,81
RTS0042797,148
RTS0042798,58
RTS0042799,75
RTS0042800,63
RTS0042801,76
RTS0042802,83
RTS0042803,51
RTS0042804,66
RTS0042805,69
RTS0042806,105
RTS0042807,118
RTS0042808,166
RTS0042809,140
RTS0042810,111
RTS0042811,122
RTS0042812,188
RTS0042813,145
RTS0042814,167
RTS0042815,156
RTS0042816,98
RTS0042817,105
RTS0042818,103
RTS0042819,114
RTS0042820,105
RTS0042821,97
RTS0042822,96
RTS0042823,74
RTS0042824,78
RTS0042825,82
RTS0042826,117
RTS0042827,99
RTS0042828,98
RTS0042829,109
RTS0042830,152
RTS0042831,172
RTS0042832,138
RTS0042833,134
RTS0042834,132
RTS0042835,145
RTS0042836,91
RTS0042837,79
RTS0042838,92
RTS0042839,68
RTS0042840,80
RTS0042841,115
RTS0042842,110
RTS0042843,104
RTS0042844,92
RTS0042845,185
RTS0042846,116
RTS0042847,211
RTS0042848,239
RTS0042849,121
RTS0042850,118
RTS0042851,159
RTS0042852,121
RTS0042853,126
RTS0042854,118
RTS0042855,118
RTS0042856,104
RTS0042857,81
RTS0042858,118
RTS0042859,128
RTS0042860,117
RTS0042861,92
RTS0042862,62
RTS0042863,90
RTS0042864,86
RTS0042865,81
RTS0042866,118
RTS0042867,151
RTS0042868,91
RTS0042869,167
RTS0042870,127
RTS0042871,137
RTS0042872,66
RTS0042873,84
RTS0042874,72
RTS0042875,99
RTS0042876,188
RTS0042877,141
RTS0042878,161
RTS0042879,135
RTS0042880,183
RTS0042881,107
RTS0042882,118
RTS0042883,158
RTS0042884,183
RTS0042885,151
RTS0042886,131
RTS0042887,105
RTS0042888,121
RTS0042889,114
RTS0042890,130
RTS0042891,46
RTS0042892,72
RTS0042893,75
RTS0042894,75
RTS0042895,72
RTS0042896,279
RTS0042897,191
RTS0042898,184
RTS0042899,303
RTS0042900,243
RTS0042901,82
RTS0042902,66
RTS0042903,52
RTS0042904,57
RTS0042905,89
RTS0042906,66
RTS0042907,63
RTS0042908,66
RTS0042909,114
RTS0042910,67
RTS0042911,64
RTS0042912,71
RTS0042913,74
RTS0042914,74
RTS0042915,75
RTS0042916,85
RTS0042917,63
RTS0042918,96
RTS0042919,101
RTS0042920,70
RTS0042921,168
RTS0042922,136
RTS0042923,145
RTS0042924,113
RTS0042925,167
RTS0042926,78
RTS0042927,64
RTS0042928,75
RTS0042929,63
RTS0042930,63
RTS0042931,71
RTS0042932,89
RTS0042933,72
RTS0042934,92
RTS0042935,75
RTS0042936,170
RTS0042937,162
RTS0042938,262
RTS0042939,178
RTS0042940,165
RTS0042941,564
RTS0042942,580
RTS0042943,652
RTS0042944,547
RTS0042945,524
RTS0042946,81
RTS0042947,116
RTS0042948,83
RTS0042949,69
RTS0042950,88
RTS0042951,143
RTS0042952,140
RTS0042953,91
RTS0042954,80
RTS0042955,135
RTS0042956,135
RTS0042957,122
RTS0042958,128
RTS0042959,131
RTS0042960,140
RTS0042961,150
RTS0042962,134
RTS0042963,164
RTS0042964,179
RTS0042965,213
RTS0042966,87
RTS0042967,105
RTS0042968,89
RTS0042969,90
RTS0042970,118
RTS0042971,451
RTS0042972,286
RTS0042973,278
RTS0042974,241
RTS0042975,293
RTS0042976,174
RTS0042977,219
RTS0042978,171
RTS0042979,159
RTS0042980,172
RTS0042981,118
RTS0042982,94
RTS0042983,117
RTS0042984,111
RTS0042985,106
RTS0042986,89
RTS0042987,86
RTS0042988,102
RTS0042989,96
RTS0042990,75
RTS0042991,103
RTS0042992,133
RTS0042993,71
RTS0042994,128
RTS0042995,122
RTS0042996,92
RTS0042997,81
RTS0042998,62
RTS0042999,80
RTS0043000,96
RTS0043001,118
RTS0043002,112
RTS0043003,86
RTS0043004,109
RTS0043005,124
RTS0043006,79
RTS0043007,100
RTS0043008,116
RTS0043009,88
RTS0043010,101
RTS0043011,167
RTS0043012,131
RTS0043013,117
RTS0043014,175
RTS0043015,164
RTS0043016,130
RTS0043017,143
RTS0043018,108
RTS0043019,151
RTS0043020,109
RTS0043021,153
RTS0043022,175
RTS0043023,249
RTS0043024,245
RTS0043025,243
RTS0043026,77
RTS0043027,106
RTS0043028,136
RTS0043029,108
RTS0043030,110
RTS0043031,76
RTS0043032,141
RTS0043033,127
RTS0043034,94
RTS0043035,75
RTS0043036,182
RTS0043037,170
RTS0043038,163
RTS0043039,148
RTS0043040,193
RTS0043041,114
RTS0043042,75
RTS0043043,74
RTS0043044,58
RTS0043045,62
RTS0043046,64
RTS0043047,73
RTS0043048,83
RTS0043049,71
RTS0043050,70
RTS0043051,165
RTS0043052,126
RTS0043053,92
RTS0043054,108
RTS0043055,93
RTS0043056,80
RTS0043057,89
RTS0043058,99
RTS0043059,102
RTS0043060,79
RTS0043061,246
RTS0043062,169
RTS0043063,154
RTS0043064,172
RTS0043065,180
RTS0043066,154
RTS0043067,190
RTS0043068,136
RTS0043069,168
RTS0043070,166
RTS0043071,547
RTS0043072,687
RTS0043073,670
RTS0043074,693
RTS0043075,759
RTS0043076,70
RTS0043077,85
RTS0043078,63
RTS0043079,107
RTS0043080,90
RTS0043081,889
RTS0043082,642
RTS0043083,659
RTS0043084,871
RTS0043085,738
RTS0043086,73
RTS0043087,83
RTS0043088,81
RTS0043089,93
RTS0043090,63
RTS0043091,81
RTS0043092,84
RTS0043093,111
RTS0043094,156
RTS0043095,135
RTS0043096,73
RTS0043097,63
RTS0043098,82
RTS0043099,88
RTS0043100,62
RTS0043101,73
RTS0043102,83
RTS0043103,94
RTS0043104,96
RTS0043105,77
RTS0043106,125
RTS0043107,108
RTS0043108,78
RTS0043109,92
RTS0043110,110
RTS0043111,239
RTS0043112,237
RTS0043113,223
RTS0043114,208
RTS0043115,232
RTS0043116,167
RTS0043117,92
RTS0043118,75
RTS0043119,80
RTS0043120,112
RTS0043121,46
RTS0043122,65
RTS0043123,75
RTS0043124,89
RTS0043125,72
RTS0043126,327
RTS0043127,195
RTS0043128,253
RTS0043129,233
RTS0043130,237
RTS0043131,112
RTS0043132,89
RTS0043133,82
RTS0043134,83
RTS0043135,90
RTS0043136,125
RTS0043137,115
RTS0043138,145
RTS0043139,109
RTS0043140,131
RTS0043141,90
RTS0043142,82
RTS0043143,84
RTS0043144,87
RTS0043145,81
RTS0043146,94
RTS0043147,136
RTS0043148,115
RTS0043149,131
RTS0043150,87
RTS0043151,126
RTS0043152,144
RTS0043153,133
RTS0043154,114
RTS0043155,112
RTS0043156,178
RTS0043157,163
RTS0043159,181
RTS0043160,310
RTS0043161,115
RTS0043162,120
RTS0043163,129
RTS0043164,90
RTS0043165,97
RTS0043167,72
RTS0043168,108
RTS0043169,64
RTS0043170,92
RTS0043171,137
RTS0043172,193
RTS0043173,162
RTS0043174,139
RTS0043175,149
RTS0043176,96
RTS0043177,120
RTS0043178,267
RTS0043179,172
RTS0043180,112
RTS0043181,99
RTS0043182,91
RTS0043183,109
RTS0043184,60
RTS0043185,81
RTS0043186,150
RTS0043187,107
RTS0043188,124
RTS0043189,123
RTS0043190,140
RTS0043191,80
RTS0043192,84
RTS0043193,81
RTS0043194,59
RTS0043195,77
RTS0043196,103
RTS0043197,85
RTS0043198,95
RTS0043199,67
RTS0043200,85
RTS0043201,174
RTS0043202,193
RTS0043203,150
RTS0043204,227
RTS0043205,194
RTS0043206,163
RTS0043207,108
RTS0043208,157
RTS0043209,88
RTS0043210,86
RTS0043211,86
RTS0043212,111
RTS0043213,96
RTS0043214,103
RTS0043215,99
RTS0043216,187
RTS0043217,135
RTS0043218,123
RTS0043219,167
RTS0043220,191
RTS0043221,60
RTS0043222,93
RTS0043223,111
RTS0043224,78
RTS0043225,73
RTS0043226,147
RTS0043227,114
RTS0043228,112
RTS0043229,133
RTS0043230,117
RTS0043231,231
RTS0043232,176
RTS0043233,270
RTS0043234,81
RTS0043235,120
RTS0043236,66
RTS0043237,72
RTS0043238,71
RTS0043239,73
RTS0043240,87
RTS0043241,76
RTS0043242,82
RTS0043243,98
RTS0043244,65
RTS0043245,88
RTS0043246,159
RTS0043247,172
RTS0043248,131
RTS0043249,154
RTS0043250,163
RTS0043251,95
RTS0043252,117
RTS0043253,80
RTS0043254,108
RTS0043255,84
RTS0043256,102
RTS0043257,93
RTS0043258,97
RTS0043259,99
RTS0043260,110
RTS0043261,83
RTS0043262,115
RTS0043263,59
RTS0043264,91
RTS0043265,67
RTS0043266,125
RTS0043267,158
RTS0043268,114
RTS0043269,155
RTS0043270,187
RTS0043271,223
RTS0043272,240
RTS0043273,198
RTS0043274,243
RTS0043275,194
RTS0043276,95
RTS0043277,121
RTS0043278,113
RTS0043279,115
RTS0043280,95
RTS0043281,133
RTS0043282,137
RTS0043283,139
RTS0043284,152
RTS0043285,155
RTS0043286,142
RTS0043287,214
RTS0043288,164
RTS0043289,155
RTS0043290,94
RTS0043291,197
RTS0043292,143
RTS0043293,139
RTS0043294,167
RTS0043295,197
RTS0043296,69
RTS0043297,61
RTS0043299,69
RTS0043300,95
RTS0043301,239
RTS0043302,198
RTS0043303,262
RTS0043304,212
RTS0043305,287
RTS0043306,81
RTS0043307,93
RTS0043308,69
RTS0043309,87
RTS0043310,105
RTS0043311,118
RTS0043312,134
RTS0043313,164
RTS0043314,121
RTS0043315,103
RTS0043316,86
RTS0043317,83
RTS0043318,71
RTS0043319,82
RTS0043320,88
RTS0043321,107
RTS0043322,86
RTS0043323,105
RTS0043324,124
RTS0043325,97
RTS0043326,87
RTS0043327,81
RTS0043328,94
RTS0043329,82
RTS0043330,101
RTS0043331,65
RTS0043332,70
RTS0043333,68
RTS0043334,58
RTS0043335,58
RTS0043336,70
RTS0043337,76
RTS0043338,86
RTS0043339,60
RTS0043340,81
RTS0043341,70
RTS0043342,75
RTS0043343,55
RTS0043344,75
RTS0043345,62
RTS0043346,71
RTS0043347,92
RTS0043348,64
RTS0043349,85
RTS0043350,75
RTS0043351,225
RTS0043352,245
RTS0043353,231
RTS0043354,189
RTS0043355,180
RTS0043356,205
RTS0043357,164
RTS0043358,156
RTS0043359,221
RTS0043360,212
RTS0043361,456
RTS0043362,560
RTS0043363,277
RTS0043364,397
RTS0043365,349
RTS0043366,59
RTS0043367,75
RTS0043368,73
RTS0043369,47
RTS0043370,50
RTS0043371,162
RTS0043372,119
RTS0043373,127
RTS0043374,122
RTS0043375,131
RTS0043376,101
RTS0043377,178
RTS0043378,122
RTS0043379,120
RTS0043380,122
RTS0043381,85
RTS0043382,72
RTS0043383,84
RTS0043384,95
RTS0043385,90
RTS0043386,114
RTS0043387,212
RTS0043388,109
RTS0043389,167
RTS0043390,137
RTS0043391,104
RTS0043392,93
RTS0043393,124
RTS0043394,105
RTS0043395,78
RTS0043396,276
RTS0043397,273
RTS0043398,240
RTS0043399,303
RTS0043400,132
RTS0043401,64
RTS0043402,64
RTS0043403,79
RTS0043404,79
RTS0043405,74
RTS0043406,55
RTS0043407,69
RTS0043408,70
RTS0043409,55
RTS0043410,74
RTS0043411,55
RTS0043412,62
RTS0043413,59
RTS0043414,62
RTS0043415,81
RTS0043416,87
RTS0043417,74
RTS0043418,88
RTS0043419,76
RTS0043420,70
RTS0043421,145
RTS0043422,90
RTS0043423,144
RTS0043424,108
RTS0043425,166
RTS0043426,185
RTS0043427,157
RTS0043428,140
RTS0043429,179
RTS0043430,97
RTS0043431,128
RTS0043432,81
RTS0043433,81
RTS0043434,107
RTS0043435,124
RTS0043436,177
RTS0043437,113
RTS0043438,136
RTS0043439,88
RTS0043440,165
RTS0043441,192
RTS0043442,119
RTS0043443,150
RTS0043444,148
RTS0043445,135
RTS0043446,79
RTS0043447,61
RTS0043448,72
RTS0043449,79
RTS0043450,108
RTS0043451,67
RTS0043452,706
RTS0043453,631
RTS0043454,495
RTS0043455,110
RTS0043456,71
RTS0043457,84
RTS0043458,67
RTS0043459,88
RTS0043460,70
RTS0043461,56
RTS0043462,100
RTS0043463,96
RTS0043464,68
RTS0043465,97
RTS0043466,289
RTS0043467,219
RTS0043468,258
RTS0043469,219
RTS0043470,247
RTS0043471,65
RTS0043472,110
RTS0043473,63
RTS0043474,70
RTS0043475,64
RTS0043476,85
RTS0043477,99
RTS0043478,93
RTS0043479,81
RTS0043480,67
RTS0043481,126
RTS0043482,114
RTS0043483,175
RTS0043484,125
RTS0043485,168
RTS0043486,201
RTS0043487,175
RTS0043488,168
RTS0043489,192
RTS0043490,187
RTS0043491,151
RTS0043492,141
RTS0043493,153
RTS0043494,170
RTS0043495,240
RTS0043496,76
RTS0043497,65
RTS0043498,56
RTS0043499,103
RTS0043500,69
RTS0043501,73
RTS0043502,76
RTS0043503,40
RTS0043504,77
RTS0043505,87
RTS0043506,71
RTS0043507,67
RTS0043508,77
RTS0043509,91
RTS0043510,72
RTS0043511,86
RTS0043512,81
RTS0043513,54
RTS0043514,106
RTS0043515,81
RTS0043516,101
RTS0043517,97
RTS0043518,120
RTS0043519,119
RTS0043520,113
RTS0043521,82
RTS0043522,88
RTS0043523,158
RTS0043524,107
RTS0043525,141
RTS0043526,105
RTS0043527,72
RTS0043528,68
RTS0043529,77
RTS0043530,65
RTS0043531,78
RTS0043532,61
RTS0043533,76
RTS0043534,65
RTS0043535,53
RTS0043536,72
RTS0043537,80
RTS0043538,66
RTS0043539,95
RTS0043540,80
RTS0043541,172
RTS0043542,151
RTS0043543,168
RTS0043544,198
RTS0043545,166
RTS0043546,121
RTS0043547,90
RTS0043548,109
RTS0043549,116
RTS0043550,114
RTS0043551,246
RTS0043552,171
RTS0043553,173
RTS0043554,191
RTS0043555,171
RTS0043556,68
RTS0043557,66
RTS0043558,70
RTS0043559,83
RTS0043560,74
RTS0043561,208
RTS0043562,164
RTS0043563,184
RTS0043564,147
RTS0043565,160
RTS0043566,661
RTS0043567,573
RTS0043568,562
RTS0043569,531
RTS0043570,777
RTS0043571,105
RTS0043572,155
RTS0043573,157
RTS0043574,134
RTS0043575,120
RTS0043576,218
RTS0043577,206
RTS0043578,109
RTS0043579,211
RTS0043580,165
RTS0043581,81
RTS0043582,113
RTS0043583,85
RTS0043584,99
RTS0043585,97
RTS0043586,55
RTS0043587,87
RTS0043588,57
RTS0043589,88
RTS0043590,87
RTS0043591,92
RTS0043592,83
RTS0043593,98
RTS0043594,97
RTS0043595,74
RTS0043596,72
RTS0043597,86
RTS0043598,103
RTS0043599,89
RTS0043600,95
RTS0043601,75
RTS0043602,84
RTS0043603,113
RTS0043604,106
RTS0043605,86
RTS0043606,84
RTS0043607,81
RTS0043608,75
RTS0043609,109
RTS0043610,74
RTS0043611,95
RTS0043612,99
RTS0043613,96
RTS0043614,97
RTS0043615,90
RTS0043616,110
RTS0043617,77
RTS0043618,79
RTS0043619,77
RTS0043620,72
RTS0043621,150
RTS0043622,149
RTS0043623,151
RTS0043624,179
RTS0043625,154
RTS0043626,138
RTS0043627,142
RTS0043628,162
RTS0043629,134
RTS0043630,140
RTS0043631,92
RTS0043632,97
RTS0043633,98
RTS0043634,89
RTS0043635,94
RTS0043636,44
RTS0043637,74
RTS0043638,64
RTS0043639,79
RTS0043640,73
RTS0043641,846
RTS0043642,778
RTS0043643,976
RTS0043644,621
RTS0043645,759
RTS0043646,113
RTS0043647,112
RTS0043648,109
RTS0043649,98
RTS0043650,129
RTS0043651,56
RTS0043652,77
RTS0043653,57
RTS0043654,58
RTS0043655,64
RTS0043656,53
RTS0043657,62
RTS0043658,96
RTS0043659,66
RTS0043660,101
RTS0043661,75
RTS0043663,65
RTS0043664,59
RTS0043665,81
RTS0043666,65
RTS0043667,60
RTS0043668,54
RTS0043669,52
RTS0043670,53
RTS0043671,68
RTS0043672,91
RTS0043673,93
RTS0043674,82
RTS0043675,79
RTS0043676,60
RTS0043677,79
RTS0043678,69
RTS0043679,64
RTS0043680,62
RTS0043681,57
RTS0043682,57
RTS0043683,65
RTS0043684,81
RTS0043685,76
RTS0043686,89
RTS0043687,91
RTS0043688,73
RTS0043689,87
RTS0043690,72
RTS0043691,166
RTS0043692,171
RTS0043693,179
RTS0043694,129
RTS0043695,310
RTS0043696,627
RTS0043697,487
RTS0043698,659
RTS0043699,719
RTS0043700,518
RTS0043701,165
RTS0043702,265
RTS0043703,198
RTS0043704,214
RTS0043705,199
RTS0043706,118
RTS0043707,79
RTS0043708,78
RTS0043709,92
RTS0043710,74
RTS0043711,77
RTS0043712,71
RTS0043713,53
RTS0043714,57
RTS0043715,56
RTS0043716,76
RTS0043717,68
RTS0043718,67
RTS0043719,84
RTS0043720,82
RTS0043721,91
RTS0043722,100
RTS0043723,118
RTS0043724,106
RTS0043725,82
RTS0043726,110
RTS0043727,96
RTS0043728,112
RTS0043729,117
RTS0043730,116
RTS0043731,69
RTS0043732,67
RTS0043733,85
RTS0043734,104
RTS0043735,76
RTS0043736,162
RTS0043737,231
RTS0043738,200
RTS0043739,192
RTS0043740,186
RTS0043741,189
RTS0043742,133
RTS0043743,108
RTS0043744,204
RTS0043745,114
RTS0043746,78
RTS0043747,137
RTS0043748,94
RTS0043749,102
RTS0043750,102
RTS0043751,85
RTS0043752,102
RTS0043753,93
RTS0043754,60
RTS0043755,126
RTS0043756,74
RTS0043757,78
RTS0043758,98
RTS0043759,87
RTS0043760,66
RTS0043761,152
RTS0043762,48
RTS0043763,56
RTS0043764,65
RTS0043765,70
RTS0043766,81
RTS0043767,53
RTS0043768,64
RTS0043769,71
RTS0043770,67
RTS0043771,69
RTS0043772,71
RTS0043773,72
RTS0043774,52
RTS0043775,70
RTS0043776,80
RTS0043777,115
RTS0043778,104
RTS0043779,133
RTS0043780,100
RTS0043781,158
RTS0043782,124
RTS0043783,128
RTS0043784,120
RTS0043785,101
RTS0043786,154
RTS0043787,109
RTS0043788,133
RTS0043789,125
RTS0043790,119
RTS0043791,72
RTS0043792,124
RTS0043793,88
RTS0043794,76
RTS0043795,75
RTS0043796,74
RTS0043797,92
RTS0043798,85
RTS0043799,59
RTS0043800,85
RTS0043801,51
RTS0043802,69
RTS0043803,72
RTS0043804,49
RTS0043805,65
RTS0043806,75
RTS0043807,67
RTS0043808,95
RTS0043809,74
RTS0043810,72
RTS0043811,85
RTS0043812,131
RTS0043813,85
RTS0043814,94
RTS0043815,115
RTS0043816,205
RTS0043817,140
RTS0043818,215
RTS0043819,200
RTS0043820,277
RTS0043821,73
RTS0043822,78
RTS0043823,55
RTS0043824,61
RTS0043825,46
RTS0043826,77
RTS0043827,81
RTS0043828,101
RTS0043829,66
RTS0043830,113
RTS0043831,221
RTS0043832,129
RTS0043833,185
RTS0043834,164
RTS0043835,157
RTS0043836,182
RTS0043837,129
RTS0043838,105
RTS0043839,101
RTS0043840,92
RTS0043841,107
RTS0043842,91
RTS0043843,118
RTS0043844,86
RTS0043845,76
RTS0043846,166
RTS0043847,176
RTS0043848,176
RTS0043849,143
RTS0043850,176
RTS0043851,74
RTS0043852,72
RTS0043853,87
RTS0043854,86
RTS0043856,62
RTS0043857,56
RTS0043858,83
RTS0043859,78
RTS0043860,83
RTS0043861,110
RTS0043862,205
RTS0043863,106
RTS0043864,98
RTS0043865,84
RTS0043866,200
RTS0043867,220
RTS0043868,254
RTS0043869,246
RTS0043870,189
RTS0043871,75
RTS0043872,88
RTS0043873,70
RTS0043874,80
RTS0043875,63
RTS0043876,62
RTS0043877,60
RTS0043878,68
RTS0043879,83
RTS0043880,76
RTS0043881,74
RTS0043882,91
RTS0043883,78
RTS0043884,83
RTS0043885,54
RTS0043886,162
RTS0043887,147
RTS0043888,162
RTS0043889,63
RTS0043890,186
RTS0043891,134
RTS0043892,98
RTS0043893,111
RTS0043894,111
RTS0043895,87
RTS0043896,103
RTS0043897,110
RTS0043898,116
RTS0043899,117
RTS0043900,110
RTS0043901,142
RTS0043902,125
RTS0043903,114
RTS0043904,137
RTS0043905,114
RTS0043906,56
RTS0043907,77
RTS0043908,44
RTS0043909,91
RTS0043910,85
RTS0043911,100
RTS0043912,166
RTS0043913,112
RTS0043914,97
RTS0043915,72
RTS0043916,65
RTS0043917,61
RTS0043918,63
RTS0043919,54
RTS0043920,154
RTS0043921,116
RTS0043922,120
RTS0043923,107
RTS0043924,131
RTS0043925,113
RTS0043926,99
RTS0043927,87
RTS0043928,83
RTS0043929,83
RTS0043930,73
RTS0043931,171
RTS0043932,203
RTS0043933,180
RTS0043934,178
RTS0043935,161
RTS0043936,61
RTS0043937,54
RTS0043938,60
RTS0043939,39
RTS0043940,71
RTS0043941,99
RTS0043942,92
RTS0043943,97
RTS0043944,67
RTS0043945,88
RTS0043946,47
RTS0043947,71
RTS0043948,82
RTS0043949,65
RTS0043950,76
RTS0043951,91
RTS0043952,98
RTS0043953,94
RTS0043954,78
RTS0043955,94
RTS0043956,157
RTS0043957,136
RTS0043958,161
RTS0043959,143
RTS0043960,122
RTS0043961,115
RTS0043962,94
RTS0043963,82
RTS0043964,102
RTS0043965,77
RTS0043966,187
RTS0043967,165
RTS0043968,172
RTS0043969,155
RTS0043970,193
RTS0043971,162
RTS0043972,220
RTS0043973,186
RTS0043974,209
RTS0043975,172
RTS0043976,124
RTS0043977,136
RTS0043978,156
RTS0043979,140
RTS0043980,144
RTS0043981,115
RTS0043982,176
RTS0043983,164
RTS0043984,102
RTS0043985,161
RTS0043986,107
RTS0043987,209
RTS0043988,142
RTS0043989,159
RTS0043990,162
RTS0043991,80
RTS0043992,67
RTS0043993,74
RTS0043994,61
RTS0043996,73
RTS0043997,64
RTS0043998,85
RTS0043999,81
RTS0044000,73
RTS0044001,91
RTS0044002,94
RTS0044003,103
RTS0044004,119
RTS0044005,83
RTS0044006,88
RTS0044007,93
RTS0044008,81
RTS0044009,102
RTS0044010,92
RTS0044011,181
RTS0044012,225
RTS0044013,210
RTS0044014,174
RTS0044015,178
RTS0044016,81
RTS0044017,47
RTS0044018,55
RTS0044019,77
RTS0044020,257
RTS0044021,55
RTS0044022,84
RTS0044023,78
RTS0044024,72
RTS0044025,77
RTS0044026,100
RTS0044027,116
RTS0044028,121
RTS0044029,149
RTS0044030,119
RTS0044031,98
RTS0044032,101
RTS0044033,84
RTS0044034,125
RTS0044035,118
RTS0044036,596
RTS0044037,362
RTS0044038,495
RTS0044039,402
RTS0044040,458
RTS0044041,158
RTS0044042,230
RTS0044043,195
RTS0044044,216
RTS0044045,170
RTS0044046,124
RTS0044047,116
RTS0044048,126
RTS0044049,67
RTS0044050,118
RTS0044051,64
RTS0044052,85
RTS0044053,83
RTS0044054,92
RTS0044055,73
RTS0044056,86
RTS0044057,74
RTS0044058,90
RTS0044059,102
RTS0044060,84
RTS0044061,90
RTS0044062,88
RTS0044063,81
RTS0044064,120
RTS0044065,91
RTS0044067,117
RTS0044068,109
RTS0044069,145
RTS0044070,116
RTS0044071,85
RTS0044072,82
RTS0044073,58
RTS0044074,73
RTS0044075,48
RTS0044076,51
RTS0044077,69
RTS0044078,59
RTS0044079,62
RTS0044080,68
RTS0044081,77
RTS0044082,74
RTS0044083,79
RTS0044084,56
RTS0044085,61
RTS0044086,136
RTS0044087,108
RTS0044088,109
RTS0044089,110
RTS0044090,192
RTS0044091,69
RTS0044092,73
RTS0044093,48
RTS0044094,88
RTS0044095,54
RTS0044096,56
RTS0044097,89
RTS0044098,59
RTS0044099,76
RTS0044100,70
RTS0044101,145
RTS0044102,162
RTS0044103,110
RTS0044104,138
RTS0044105,105
RTS0044106,184
RTS0044107,145
RTS0044108,151
RTS0044109,191
RTS0044110,194
RTS0044111,186
RTS0044112,122
RTS0044113,158
RTS0044114,125
RTS0044115,168
RTS0044116,147
RTS0044117,100
RTS0044118,103
RTS0044119,187
RTS0044120,130
RTS0044121,90
RTS0044122,94
RTS0044123,56
RTS0044124,80
RTS0044125,83
RTS0044126,90
RTS0044127,107
RTS0044128,81
RTS0044129,84
RTS0044130,65
RTS0044131,169
RTS0044132,146
RTS0044133,136
RTS0044134,158
RTS0044135,135
RTS0044136,78
RTS0044137,80
RTS0044138,96
RTS0044139,97
RTS0044140,102
RTS0044141,97
RTS0044142,109
RTS0044143,93
RTS0044144,98
RTS0044145,64
RTS0044146,107
RTS0044147,85
RTS0044148,112
RTS0044149,98
RTS0044150,94
RTS0044151,105
RTS0044152,115
RTS0044153,127
RTS0044154,102
RTS0044155,140
RTS0044156,429
RTS0044157,531
RTS0044158,768
RTS0044159,402
RTS0044160,545
RTS0044161,107
RTS0044162,160
RTS0044163,132
RTS0044164,155
RTS0044165,82
RTS0044166,123
RTS0044167,99
RTS0044168,136
RTS0044169,141
RTS0044170,143
RTS0044171,111
RTS0044172,133
RTS0044173,120
RTS0044174,115
RTS0044175,118
RTS0044176,79
RTS0044177,110
RTS0044178,125
RTS0044180,54
RTS0044181,78
RTS0044182,90
RTS0044183,66
RTS0044184,89
RTS0044185,80
RTS0044186,100
RTS0044187,105
RTS0044188,79
RTS0044189,97
RTS0044190,81
RTS0044191,87
RTS0044192,104
RTS0044193,80
RTS0044194,89
RTS0044195,97
RTS0044196,184
RTS0044197,105
RTS0044198,183
RTS0044199,224
RTS0044200,117
RTS0044206,196
RTS0044207,157
RTS0044208,159
RTS0044209,132
RTS0044210,141
RTS0044211,204
RTS0044212,159
RTS0044213,149
RTS0044214,168
RTS0044215,142
RTS0044216,78
RTS0044217,111
RTS0044218,91
RTS0044219,75
RTS0044220,76
RTS0044221,47
RTS0044222,90
RTS0044223,66
RTS0044224,88
RTS0044225,73
RTS0044226,76
RTS0044227,63
RTS0044228,59
RTS0044229,67
RTS0044230,74
RTS0044231,65
RTS0044232,68
RTS0044233,80
RTS0044234,75
RTS0044235,70
RTS0044236,121
RTS0044237,160
RTS0044238,137
RTS0044239,113
RTS0044240,109
RTS0044241,105
RTS0044242,139
RTS0044243,96
RTS0044244,102
RTS0044245,73
RTS0044246,79
RTS0044247,84
RTS0044248,104
RTS0044249,81
RTS0044250,52
RTS0044251,187
RTS0044252,167
RTS0044253,154
RTS0044254,118
RTS0044255,153
RTS0044256,115
RTS0044257,134
RTS0044258,147
RTS0044259,127
RTS0044260,149
RTS0044261,702
RTS0044262,425
RTS0044263,387
RTS0044264,355
RTS0044265,328
RTS0044266,125
RTS0044267,101
RTS0044268,128
RTS0044269,109
RTS0044270,118
RTS0044271,102
RTS0044272,110
RTS0044273,114
RTS0044274,109
RTS0044275,123
RTS0044276,73
RTS0044277,68
RTS0044278,54
RTS0044279,63
RTS0044280,65
RTS0044281,125
RTS0044282,130
RTS0044283,137
RTS0044284,120
RTS0044285,114
RTS0044286,78
RTS0044287,74
RTS0044288,70
RTS0044289,67
RTS0044290,54
RTS0044291,82
RTS0044292,113
RTS0044293,83
RTS0044294,63
RTS0044295,91
RTS0044296,123
RTS0044297,105
RTS0044298,105
RTS0044299,137
RTS0044300,115
RTS0044301,158
RTS0044302,139
RTS0044303,150
RTS0044304,151
RTS0044305,100
RTS0044306,228
RTS0044307,205
RTS0044308,234
RTS0044309,308
RTS0044310,267
RTS0044311,59
RTS0044312,94
RTS0044313,69
RTS0044314,75
RTS0044315,73
RTS0044316,87
RTS0044317,103
RTS0044318,102
RTS0044319,92
RTS0044320,28
RTS0044321,89
RTS0044322,61
RTS0044323,97
RTS0044324,61
RTS0044325,76
RTS0044326,85
RTS0044327,103
RTS0044328,74
RTS0044329,95
RTS0044330,71
RTS0044331,492
RTS0044332,464
RTS0044333,625
RTS0044334,582
RTS0044335,495
RTS0044336,88
RTS0044337,72
RTS0044338,74
RTS0044339,104
RTS0044340,56
RTS0044341,163
RTS0044342,147
RTS0044343,114
RTS0044344,152
RTS0044345,139
RTS0044346,1046
RTS0044347,1093
RTS0044348,1083
RTS0044349,1280
RTS0044350,933
RTS0044351,851
RTS0044352,408
RTS0044353,1030
RTS0044354,487
RTS0044355,867
RTS0044356,61
RTS0044357,91
RTS0044358,82
RTS0044359,98
RTS0044360,83
RTS0044361,156
RTS0044362,165
RTS0044363,140
RTS0044364,150
RTS0044365,75
RTS0044366,433
RTS0044367,353
RTS0044368,508
RTS0044369,440
RTS0044370,331
RTS0044371,77
RTS0044372,54
RTS0044373,73
RTS0044374,81
RTS0044375,68
RTS0044376,2239
RTS0044377,3954
RTS0044378,2755
RTS0044379,4657
RTS0044380,3904
RTS0044381,277
RTS0044382,156
RTS0044383,202
RTS0044384,161
RTS0044385,197
RTS0044386,125
RTS0044387,119
RTS0044388,171
RTS0044389,110
RTS0044390,130
RTS0044391,239
RTS0044392,258
RTS0044393,280
RTS0044394,218
RTS0044395,190
RTS0044396,75
RTS0044397,83
RTS0044399,60
RTS0044400,68
RTS0044401,74
RTS0044402,99
RTS0044403,102
RTS0044404,106
RTS0044405,88
RTS0044406,63
RTS0044407,60
RTS0044408,77
RTS0044409,73
RTS0044410,60
RTS0044411,96
RTS0044412,72
RTS0044413,78
RTS0044414,66
RTS0044415,70
RTS0044416,430
RTS0044417,381
RTS0044418,270
RTS0044419,324
RTS0044420,417
RTS0044421,74
RTS0044422,78
RTS0044423,85
RTS0044424,74
RTS0044425,80
RTS0044426,70
RTS0044427,74
RTS0044428,61
RTS0044429,77
RTS0044430,79
RTS0044431,96
RTS0044432,122
RTS0044433,112
RTS0044434,109
RTS0044435,120
RTS0044436,129
RTS0044437,103
RTS0044438,118
RTS0044439,164
RTS0044440,150
RTS0044441,183
RTS0044442,206
RTS0044443,350
RTS0044444,212
RTS0044445,222
RTS0044446,101
RTS0044447,84
RTS0044448,86
RTS0044449,113
RTS0044450,78
RTS0044451,83
RTS0044452,86
RTS0044453,80
RTS0044454,105
RTS0044455,68
RTS0044456,80
RTS0044457,127
RTS0044458,82
RTS0044459,105
RTS0044460,101
RTS0044461,131
RTS0044462,97
RTS0044463,86
RTS0044464,118
RTS0044465,123
RTS0044466,66
RTS0044467,77
RTS0044468,77
RTS0044469,90
RTS0044470,92
RTS0044471,98
RTS0044472,114
RTS0044473,74
RTS0044474,102
RTS0044475,111
RTS0044476,138
RTS0044477,137
RTS0044478,111
RTS0044479,92
RTS0044480,139
RTS0044481,230
RTS0044482,197
RTS0044483,164
RTS0044484,164
RTS0044485,200
RTS0044486,144
RTS0044487,145
RTS0044488,139
RTS0044489,128
RTS0044490,92
RTS0044491,137
RTS0044492,116
RTS0044493,127
RTS0044494,107
RTS0044495,109
RTS0044496,190
RTS0044497,191
RTS0044498,172
RTS0044499,226
RTS0044500,192
RTS0044501,258
RTS0044502,211
RTS0044503,326
RTS0044504,356
RTS0044505,273
RTS0044506,192
RTS0044507,134
RTS0044508,154
RTS0044509,173
RTS0044510,172
RTS0044511,96
RTS0044512,102
RTS0044513,136
RTS0044514,105
RTS0044515,142
RTS0044516,168
RTS0044517,151
RTS0044518,164
RTS0044519,142
RTS0044520,155
RTS0044521,130
RTS0044522,109
RTS0044523,101
RTS0044524,72
RTS0044525,84
RTS0044526,147
RTS0044527,167
RTS0044528,146
RTS0044529,180
RTS0044530,141
RTS0044531,120
RTS0044532,108
RTS0044533,107
RTS0044534,131
RTS0044535,159
RTS0044536,53
RTS0044537,87
RTS0044538,75
RTS0044539,76
RTS0044540,83
RTS0044541,108
RTS0044542,109
RTS0044543,114
RTS0044544,107
RTS0044545,85
RTS0044546,234
RTS0044547,154
RTS0044548,194
RTS0044549,222
RTS0044550,218
RTS0044551,121
RTS0044552,135
RTS0044553,94
RTS0044554,100
RTS0044555,127
RTS0044556,71
RTS0044557,74
RTS0044558,69
RTS0044559,75
RTS0044560,73
RTS0044561,113
RTS0044562,131
RTS0044563,126
RTS0044564,139
RTS0044565,137
RTS0044566,111
RTS0044567,104
RTS0044568,126
RTS0044569,98
RTS0044570,76
RTS0044571,65
RTS0044572,57
RTS0044573,56
RTS0044574,74
RTS0044575,85
RTS0044576,75
RTS0044577,72
RTS0044578,129
RTS0044579,72
RTS0044580,70
RTS0044581,210
RTS0044582,273
RTS0044583,210
RTS0044584,326
RTS0044585,102
RTS0044586,62
RTS0044587,60
RTS0044588,64
RTS0044589,72
RTS0044590,46
RTS0044591,129
RTS0044592,104
RTS0044593,87
RTS0044594,92
RTS0044595,64
RTS0044596,149
RTS0044597,127
RTS0044598,148
RTS0044599,121
RTS0044600,122
RTS0044601,142
RTS0044602,120
RTS0044603,98
RTS0044604,156
RTS0044605,154
RTS0044606,110
RTS0044607,83
RTS0044608,70
RTS0044609,66
RTS0044610,65
RTS0044611,77
RTS0044612,100
RTS0044613,69
RTS0044614,73
RTS0044615,55
RTS0044616,72
RTS0044617,69
RTS0044618,86
RTS0044619,85
RTS0044620,103
RTS0044621,185
RTS0044622,198
RTS0044623,228
RTS0044624,215
RTS0044625,127
RTS0044626,71
RTS0044627,69
RTS0044628,66
RTS0044629,83
RTS0044630,72
RTS0044631,54
RTS0044632,110
RTS0044633,84
RTS0044634,81
RTS0044635,80
RTS0044636,55
RTS0044637,78
RTS0044638,88
RTS0044639,85
RTS0044640,83
RTS0044641,63
RTS0044642,81
RTS0044643,87
RTS0044644,95
RTS0044645,87
RTS0044646,62
RTS0044647,66
RTS0044648,67
RTS0044649,56
RTS0044650,64
RTS0044651,111
RTS0044652,141
RTS0044653,100
RTS0044654,123
RTS0044655,127
RTS0044656,778
RTS0044657,660
RTS0044658,1185
RTS0044659,764
RTS0044660,814
RTS0044661,217
RTS0044662,194
RTS0044663,178
RTS0044664,308
RTS0044665,249
RTS0044666,117
RTS0044667,113
RTS0044668,151
RTS0044669,147
RTS0044670,158
RTS0044671,98
RTS0044672,87
RTS0044673,106
RTS0044674,102
RTS0044675,103
RTS0044676,138
RTS0044677,133
RTS0044678,142
RTS0044679,142
RTS0044680,130
RTS0044681,59
RTS0044682,88
RTS0044683,64
RTS0044684,57
RTS0044685,71
RTS0044686,124
RTS0044687,139
RTS0044688,167
RTS0044689,159
RTS0044690,203
RTS0044691,172
RTS0044692,207
RTS0044693,267
RTS0044694,266
RTS0044695,176
RTS0044696,132
RTS0044697,124
RTS0044698,114
RTS0044699,117
RTS0044700,137
RTS0044701,209
RTS0044702,135
RTS0044703,165
RTS0044704,197
RTS0044705,113
RTS0044706,53
RTS0044707,88
RTS0044708,83
RTS0044709,78
RTS0044710,68
RTS0044711,80
RTS0044712,114
RTS0044714,108
RTS0044715,98
RTS0044716,263
RTS0044717,180
RTS0044718,279
RTS0044719,126
RTS0044720,288
RTS0044721,99
RTS0044722,80
RTS0044723,64
RTS0044724,85
RTS0044725,88
RTS0044726,135
RTS0044727,156
RTS0044728,120
RTS0044729,160
RTS0044730,186
RTS0044731,97
RTS0044732,86
RTS0044733,97
RTS0044734,68
RTS0044735,127
RTS0044736,183
RTS0044737,174
RTS0044738,123
RTS0044739,154
RTS0044740,62
RTS0044741,76
RTS0044742,83
RTS0044743,116
RTS0044744,87
RTS0044745,70
RTS0044746,82
RTS0044747,82
RTS0044748,61
RTS0044749,74
RTS0044750,66
RTS0044751,90
RTS0044752,112
RTS0044753,114
RTS0044754,105
RTS0044755,116
RTS0044756,101
RTS0044757,80
RTS0044758,115
RTS0044759,91
RTS0044760,90
RTS0044761,104
RTS0044762,105
RTS0044763,104
RTS0044764,67
RTS0044765,99
RTS0044766,66
RTS0044767,82
RTS0044768,89
RTS0044769,72
RTS0044770,90
RTS0044771,72
RTS0044772,63
RTS0044773,82
RTS0044774,67
RTS0044775,91
RTS0044776,125
RTS0044777,153
RTS0044778,171
RTS0044779,149
RTS0044780,177
RTS0044781,174
RTS0044782,167
RTS0044783,211
RTS0044784,171
RTS0044785,142
RTS0044786,149
RTS0044787,196
RTS0044788,140
RTS0044789,183
RTS0044790,107
RTS0044791,398
RTS0044792,904
RTS0044793,135
RTS0044794,117
RTS0044795,106
RTS0044796,126
RTS0044797,122
RTS0044798,112
RTS0044799,102
RTS0044800,97
RTS0044801,52
RTS0044802,71
RTS0044803,74
RTS0044804,77
RTS0044805,88
RTS0044806,113
RTS0044807,91
RTS0044808,105
RTS0044809,130
RTS0044810,135
RTS0044811,183
RTS0044812,226
RTS0044813,230
RTS0044814,272
RTS0044815,258
RTS0044816,106
RTS0044817,106
RTS0044818,115
RTS0044819,98
RTS0044820,90
RTS0044821,141
RTS0044822,161
RTS0044823,136
RTS0044824,110
RTS0044825,170
RTS0044826,100
RTS0044827,128
RTS0044828,120
RTS0044829,106
RTS0044830,91
RTS0044831,86
RTS0044832,91
RTS0044833,97
RTS0044834,83
RTS0044835,71
RTS0044836,115
RTS0044837,123
RTS0044838,147
RTS0044839,122
RTS0044840,109
RTS0044841,58
RTS0044842,62
RTS0044843,82
RTS0044844,73
RTS0044845,69
RTS0044846,60
RTS0044847,47
RTS0044848,127
RTS0044849,106
RTS0044850,68
RTS0044851,103
RTS0044852,88
RTS0044853,102
RTS0044854,91
RTS0044855,93
RTS0044856,87
RTS0044857,93
RTS0044858,74
RTS0044859,65
RTS0044860,79
RTS0044861,141
RTS0044862,127
RTS0044863,140
RTS0044864,94
RTS0044865,145
RTS0044866,165
RTS0044867,180
RTS0044868,160
RTS0044869,184
RTS0044870,206
RTS0044871,161
RTS0044872,140
RTS0044873,149
RTS0044874,139
RTS0044875,189
RTS0044876,163
RTS0044877,390
RTS0044878,332
RTS0044879,314
RTS0044880,460
RTS0044881,71
RTS0044882,78
RTS0044883,85
RTS0044884,87
RTS0044885,82
RTS0044886,182
RTS0044887,182
RTS0044888,242
RTS0044889,160
RTS0044890,146
RTS0044891,142
RTS0044892,162
RTS0044893,137
RTS0044894,134
RTS0044895,164
RTS0044896,277
RTS0044897,236
RTS0044898,262
RTS0044899,254
RTS0044900,213
RTS0044901,104
RTS0044902,102
RTS0044903,139
RTS0044904,92
RTS0044905,150
RTS0044906,395
RTS0044907,361
RTS0044908,358
RTS0044909,387
RTS0044910,364
RTS0044911,91
RTS0044912,84
RTS0044913,58
RTS0044914,65
RTS0044915,55
RTS0044916,124
RTS0044917,80
RTS0044918,99
RTS0044919,97
RTS0044920,115
RTS0044921,1236
RTS0044922,1203
RTS0044923,1228
RTS0044924,678
RTS0044925,981
RTS0044926,81
RTS0044927,70
RTS0044928,97
RTS0044929,86
RTS0044930,99
RTS0044931,66
RTS0044932,118
RTS0044933,99
RTS0044934,86
RTS0044935,116
RTS0044936,116
RTS0044937,87
RTS0044938,84
RTS0044939,109
RTS0044940,115
RTS0044941,81
RTS0044942,97
RTS0044943,103
RTS0044944,83
RTS0044945,60
RTS0044946,84
RTS0044947,87
RTS0044948,114
RTS0044949,91
RTS0044950,74
RTS0044951,58
RTS0044952,57
RTS0044953,68
RTS0044954,86
RTS0044955,74
RTS0044956,185
RTS0044957,193
RTS0044958,154
RTS0044959,148
RTS0044960,194
RTS0044961,80
RTS0044962,80
RTS0044963,70
RTS0044964,62
RTS0044965,63
RTS0044966,76
RTS0044967,101
RTS0044968,128
RTS0044969,71
RTS0044970,111
RTS0044971,82
RTS0044972,91
RTS0044973,78
RTS0044974,65
RTS0044975,75
RTS0044976,93
RTS0044977,61
RTS0044978,63
RTS0044979,84
RTS0044980,84
RTS0044981,72
RTS0044982,76
RTS0044983,55
RTS0044984,89
RTS0044985,133
RTS0044986,62
RTS0044987,64
RTS0044988,65
RTS0044989,68
RTS0044990,73
RTS0044991,70
RTS0044992,82
RTS0044993,76
RTS0044994,66
RTS0044995,77
RTS0044996,69
RTS0044997,63
RTS0044998,70
RTS0044999,61
RTS0045000,73
RTS0045001,62
RTS0045002,74
RTS0045003,77
RTS0045004,79
RTS0045005,101
RTS0045006,149
RTS0045007,195
RTS0045008,261
RTS0045009,149
RTS0045010,121
RTS0045011,39
RTS0045012,50
RTS0045013,57
RTS0045014,69
RTS0045015,70
RTS0045016,85
RTS0045017,102
RTS0045018,99
RTS0045019,75
RTS0045020,70
RTS0045021,158
RTS0045022,209
RTS0045023,188
RTS0045024,201
RTS0045025,219
RTS0045026,234
RTS0045027,177
RTS0045028,200
RTS0045029,166
RTS0045030,210
RTS0045031,124
RTS0045032,168
RTS0045033,187
RTS0045034,159
RTS0045035,191
RTS0045036,95
RTS0045038,87
RTS0045039,81
RTS0045040,83
RTS0045041,115
RTS0045042,113
RTS0045043,125
RTS0045044,142
RTS0045045,155
RTS0045046,85
RTS0045047,79
RTS0045048,51
RTS0045049,74
RTS0045050,61
RTS0045051,69
RTS0045052,59
RTS0045053,64
RTS0045054,69
RTS0045055,63
RTS0045056,129
RTS0045057,156
RTS0045058,69
RTS0045059,111
RTS0045060,134
RTS0045061,69
RTS0045063,71
RTS0045064,72
RTS0045065,93
RTS0045066,192
RTS0045067,297
RTS0045068,396
RTS0045069,241
RTS0045070,326
RTS0045071,132
RTS0045072,116
RTS0045073,145
RTS0045074,142
RTS0045075,103
RTS0045076,78
RTS0045077,47
RTS0045078,64
RTS0045079,64
RTS0045080,75
RTS0045081,141
RTS0045082,178
RTS0045083,218
RTS0045084,168
RTS0045085,129
RTS0045086,117
RTS0045087,89
RTS0045088,80
RTS0045089,93
RTS0045090,82
RTS0045091,70
RTS0045092,78
RTS0045093,77
RTS0045094,66
RTS0045095,87
RTS0045096,74
RTS0045097,68
RTS0045098,58
RTS0045099,85
RTS0045100,95
RTS0045101,85
RTS0045102,69
RTS0045103,92
RTS0045104,62
RTS0045105,67
RTS0045106,80
RTS0045107,74
RTS0045108,85
RTS0045109,75
RTS0045110,64
RTS0045111,130
RTS0045112,105
RTS0045113,156
RTS0045114,118
RTS0045115,92
RTS0045116,92
RTS0045117,78
RTS0045118,95
RTS0045119,78
RTS0045120,80
RTS0045121,74
RTS0045122,89
RTS0045123,99
RTS0045124,71
RTS0045125,63
RTS0045126,93
RTS0045127,112
RTS0045128,124
RTS0045129,127
RTS0045130,100
RTS0045131,130
RTS0045132,87
RTS0045133,102
RTS0045134,142
RTS0045135,111
RTS0045136,149
RTS0045137,173
RTS0045138,127
RTS0045139,182
RTS0045140,149
RTS0045141,82
RTS0045142,72
RTS0045143,82
RTS0045144,68
RTS0045145,71
RTS0045146,62
RTS0045147,76
RTS0045148,59
RTS0045149,81
RTS0045150,53
RTS0045151,76
RTS0045152,94
RTS0045153,66
RTS0045154,85
RTS0045155,87
RTS0045156,80
RTS0045157,111
RTS0045158,81
RTS0045159,114
RTS0045160,133
RTS0045161,100
RTS0045162,119
RTS0045163,153
RTS0045164,131
RTS0045165,152
RTS0045166,107
RTS0045167,93
RTS0045168,127
RTS0045169,121
RTS0045170,124
RTS0045171,232
RTS0045172,181
RTS0045173,206
RTS0045174,164
RTS0045175,180
RTS0045176,73
RTS0045177,71
RTS0045178,55
RTS0045179,74
RTS0045180,83
RTS0045181,65
RTS0045182,82
RTS0045183,92
RTS0045184,94
RTS0045185,77
RTS0045186,92
RTS0045187,109
RTS0045188,98
RTS0045189,90
RTS0045190,111
RTS0045191,66
RTS0045192,65
RTS0045193,69
RTS0045194,78
RTS0045195,57
RTS0045196,86
RTS0045197,62
RTS0045198,108
RTS0045199,80
RTS0045200,73
RTS0045201,96
RTS0045202,68
RTS0045203,57
RTS0045204,57
RTS0045205,68
RTS0045206,66
RTS0045207,76
RTS0045208,85
RTS0045209,80
RTS0045210,80
RTS0045211,71
RTS0045212,76
RTS0045213,89
RTS0045214,61
RTS0045215,83
RTS0045216,210
RTS0045217,230
RTS0045218,226
RTS0045219,192
RTS0045220,171
RTS0045221,61
RTS0045222,69
RTS0045223,84
RTS0045224,74
RTS0045225,56
RTS0045226,642
RTS0045227,461
RTS0045228,728
RTS0045229,581
RTS0045230,593
RTS0045231,164
RTS0045232,216
RTS0045233,195
RTS0045234,174
RTS0045235,152
RTS0045236,282
RTS0045237,202
RTS0045238,165
RTS0045239,138
RTS0045240,269
RTS0045241,163
RTS0045242,191
RTS0045243,146
RTS0045244,151
RTS0045245,92
RTS0045246,86
RTS0045247,85
RTS0045248,67
RTS0045249,87
RTS0045250,72
RTS0045251,129
RTS0045252,80
RTS0045253,96
RTS0045254,81
RTS0045255,74
RTS0045256,110
RTS0045257,143
RTS0045258,128
RTS0045259,158
RTS0045260,145
RTS0045261,1593
RTS0045262,2218
RTS0045263,1799
RTS0045264,1905
RTS0045265,2355
RTS0045266,146
RTS0045267,197
RTS0045268,279
RTS0045269,221
RTS0045270,192
RTS0045271,98
RTS0045272,95
RTS0045273,113
RTS0045274,104
RTS0045275,106
RTS0045276,97
RTS0045277,134
RTS0045278,149
RTS0045279,63
RTS0045280,70
RTS0045281,74
RTS0045282,91
RTS0045283,87
RTS0045284,61
RTS0045285,92
RTS0045286,127
RTS0045287,105
RTS0045288,74
RTS0045289,84
RTS0045290,78
RTS0045291,111
RTS0045292,110
RTS0045293,89
RTS0045294,98
RTS0045295,97
RTS0045296,84
RTS0045297,78
RTS0045298,78
RTS0045299,88
RTS0045300,61
RTS0045301,279
RTS0045302,230
RTS0045303,293
RTS0045304,158
RTS0045305,338
RTS0045306,68
RTS0045307,89
RTS0045308,105
RTS0045309,67
RTS0045310,97
RTS0045311,33
RTS0045312,60
RTS0045313,45
RTS0045314,71
RTS0045315,65
RTS0045316,113
RTS0045317,102
RTS0045318,107
RTS0045319,68
RTS0045320,117
RTS0045321,67
RTS0045322,78
RTS0045323,80
RTS0045324,72
RTS0045325,71
RTS0045326,93
RTS0045327,93
RTS0045328,113
RTS0045329,75
RTS0045330,80
RTS0045331,55
RTS0045332,69
RTS0045333,69
RTS0045334,76
RTS0045335,71
RTS0045336,191
RTS0045337,276
RTS0045338,209
RTS0045339,215
RTS0045340,268
RTS0045341,59
RTS0045342,111
RTS0045343,113
RTS0045344,110
RTS0045345,77
RTS0045346,70
RTS0045347,75
RTS0045348,60
RTS0045349,78
RTS0045350,107
RTS0045351,78
RTS0045352,59
RTS0045353,85
RTS0045354,61
RTS0045355,34
RTS0045356,80
RTS0045357,86
RTS0045358,73
RTS0045359,53
RTS0045360,60
RTS0045361,138
RTS0045362,83
RTS0045363,78
RTS0045364,110
RTS0045365,121
RTS0045366,107
RTS0045367,84
RTS0045368,91
RTS0045369,75
RTS0045370,70
RTS0045371,122
RTS0045372,145
RTS0045373,165
RTS0045374,189
RTS0045375,153
RTS0045376,79
RTS0045377,72
RTS0045378,93
RTS0045379,73
RTS0045380,77
RTS0045381,132
RTS0045382,96
RTS0045383,98
RTS0045384,76
RTS0045385,84
RTS0045386,147
RTS0045387,139
RTS0045388,139
RTS0045389,126
RTS0045390,117
RTS0045391,70
RTS0045392,87
RTS0045393,54
RTS0045394,62
RTS0045395,61
RTS0045396,115
RTS0045397,133
RTS0045398,92
RTS0045399,134
RTS0045400,141
RTS0045401,178
RTS0045402,221
RTS0045403,197
RTS0045404,171
RTS0045405,212
RTS0045406,190
RTS0045407,276
RTS0045408,156
RTS0045409,206
RTS0045410,241
RTS0045411,348
RTS0045412,333
RTS0045413,351
RTS0045414,295
RTS0045415,234
RTS0045416,65
RTS0045417,69
RTS0045418,71
RTS0045419,83
RTS0045420,64
RTS0045421,4753
RTS0045422,3722
RTS0045423,4586
RTS0045424,5973
RTS0045425,6577
RTS0045426,106
RTS0045427,107
RTS0045428,85
RTS0045429,93
RTS0045430,64
RTS0045431,108
RTS0045432,107
RTS0045433,113
RTS0045434,108
RTS0045435,95
RTS0045436,202
RTS0045437,209
RTS0045438,223
RTS0045439,191
RTS0045440,189
RTS0045441,100
RTS0045442,83
RTS0045443,77
RTS0045444,51
RTS0045445,70
RTS0045446,370
RTS0045447,358
RTS0045448,283
RTS0045449,271
RTS0045450,202
RTS0045451,234
RTS0045452,143
RTS0045453,169
RTS0045454,248
RTS0045455,190
RTS0045456,78
RTS0045457,78
RTS0045458,84
RTS0045459,50
RTS0045460,103
RTS0045461,60
RTS0045462,56
RTS0045463,55
RTS0045464,48
RTS0045465,69
RTS0045466,409
RTS0045467,372
RTS0045468,203
RTS0045469,444
RTS0045470,228
RTS0045471,80
RTS0045472,93
RTS0045473,58
RTS0045474,111
RTS0045475,102
RTS0045476,278
RTS0045477,295
RTS0045478,253
RTS0045479,325
RTS0045480,281
RTS0045481,115
RTS0045482,126
RTS0045483,116
RTS0045484,139
RTS0045485,147
RTS0045486,40
RTS0045487,75
RTS0045488,78
RTS0045489,79
RTS0045490,91
RTS0045491,422
RTS0045492,577
RTS0045493,493
RTS0045494,225
RTS0045495,360
RTS0045496,131
RTS0045497,168
RTS0045498,281
RTS0045499,240
RTS0045500,261
RTS0045501,479
RTS0045502,496
RTS0045503,407
RTS0045504,316
RTS0045505,378
RTS0045506,5903
RTS0045507,5968
RTS0045508,4805
RTS0045509,5640
RTS0045510,4613
RTS0045511,134
RTS0045512,118
RTS0045513,115
RTS0045514,97
RTS0045515,111
RTS0045516,54
RTS0045517,52
RTS0045518,80
RTS0045519,74
RTS0045520,44
RTS0045521,99
RTS0045522,101
RTS0045523,105
RTS0045524,98
RTS0045525,65
RTS0045526,279
RTS0045527,341
RTS0045528,302
RTS0045529,324
RTS0045530,320
RTS0045531,75
RTS0045532,81
RTS0045533,74
RTS0045534,80
RTS0045535,61
RTS0045536,655
RTS0045537,706
RTS0045538,512
RTS0045539,694
RTS0045540,693
RTS0045541,91
RTS0045542,82
RTS0045543,100
RTS0045544,55
RTS0045545,83
RTS0045546,70
RTS0045547,68
RTS0045548,70
RTS0045549,49
RTS0045550,57
RTS0045551,57
RTS0045552,71
RTS0045553,53
RTS0045554,64
RTS0045555,54
RTS0045556,110
RTS0045557,82
RTS0045558,120
RTS0045559,98
RTS0045560,144
RTS0045561,131
RTS0045562,128
RTS0045563,94
RTS0045564,130
RTS0045565,88
RTS0045566,71
RTS0045567,75
RTS0045568,71
RTS0045569,81
RTS0045570,73
RTS0045571,56
RTS0045572,65
RTS0045573,58
RTS0045574,45
RTS0045575,80
RTS0045576,58
RTS0045577,66
RTS0045578,64
RTS0045579,88
RTS0045580,67
RTS0045581,104
RTS0045582,109
RTS0045583,137
RTS0045584,129
RTS0045585,75
RTS0045586,182
RTS0045587,330
RTS0045588,434
RTS0045589,424
RTS0045590,387
RTS0045592,647
RTS0045593,842
RTS0045594,764
RTS0045595,727
RTS0045596,195
RTS0045597,195
RTS0045598,227
RTS0045599,170
RTS0045600,191
RTS0045601,101
RTS0045602,127
RTS0045603,87
RTS0045604,120
RTS0045606,86
RTS0045607,58
RTS0045608,60
RTS0045609,59
RTS0045610,62
RTS0045611,73
RTS0045612,138
RTS0045613,89
RTS0045614,110
RTS0045615,100
RTS0045616,71
RTS0045617,71
RTS0045618,66
RTS0045619,62
RTS0045620,57
RTS0045621,195
RTS0045622,296
RTS0045623,277
RTS0045624,196
RTS0045625,228
RTS0045626,42
RTS0045627,45
RTS0045628,83
RTS0045629,72
RTS0045630,76
RTS0045631,67
RTS0045632,67
RTS0045633,77
RTS0045634,72
RTS0045635,69
RTS0045636,81
RTS0045637,60
RTS0045638,75
RTS0045639,110
RTS0045640,60
RTS0045641,66
RTS0045642,78
RTS0045643,49
RTS0045644,62
RTS0045645,90
RTS0045646,67
RTS0045647,85
RTS0045648,76
RTS0045649,100
RTS0045650,100
RTS0045651,297
RTS0045652,392
RTS0045653,501
RTS0045654,537
RTS0045655,498
RTS0045656,89
RTS0045657,128
RTS0045658,151
RTS0045659,121
RTS0045660,140
RTS0045661,317
RTS0045662,199
RTS0045663,182
RTS0045664,200
RTS0045665,303
RTS0045666,105
RTS0045667,117
RTS0045668,130
RTS0045669,121
RTS0045670,136
RTS0045671,68
RTS0045672,69
RTS0045673,80
RTS0045674,73
RTS0045675,88
RTS0045676,446
RTS0045677,417
RTS0045678,515
RTS0045679,399
RTS0045680,545
RTS0045681,107
RTS0045682,116
RTS0045683,87
RTS0045684,86
RTS0045685,102
RTS0045687,84
RTS0045688,81
RTS0045689,71
RTS0045690,67
RTS0045691,86
RTS0045692,95
RTS0045693,107
RTS0045694,85
RTS0045695,88
RTS0045696,65
RTS0045697,66
RTS0045698,76
RTS0045699,58
RTS0045700,82
RTS0045701,113
RTS0045702,129
RTS0045703,111
RTS0045704,111
RTS0045705,136
RTS0045706,57
RTS0045707,92
RTS0045708,70
RTS0045709,83
RTS0045710,96
RTS0045711,89
RTS0045712,96
RTS0045713,93
RTS0045714,88
RTS0045715,67
RTS0045716,248
RTS0045717,209
RTS0045718,189
RTS0045719,202
RTS0045720,231
RTS0045721,148
RTS0045722,189
RTS0045723,171
RTS0045724,125
RTS0045725,120
RTS0045726,280
RTS0045727,345
RTS0045728,303
RTS0045729,264
RTS0045730,201
RTS0045731,191
RTS0045732,176
RTS0045733,132
RTS0045734,190
RTS0045735,181
RTS0045736,1543
RTS0045737,2362
RTS0045738,2516
RTS0045739,2585
RTS0045740,1632
RTS0045741,609
RTS0045742,451
RTS0045743,585
RTS0045744,722
RTS0045745,660
RTS0045746,268
RTS0045747,248
RTS0045748,319
RTS0045749,157
RTS0045750,173
RTS0045751,433
RTS0045752,288
RTS0045753,431
RTS0045754,516
RTS0045755,469
RTS0045756,302
RTS0045757,298
RTS0045758,323
RTS0045759,334
RTS0045760,335
RTS0045761,72
RTS0045762,58
RTS0045763,99
RTS0045764,70
RTS0045765,48
RTS0045766,86
RTS0045767,56
RTS0045768,81
RTS0045769,73
RTS0045770,78
RTS0045771,116
RTS0045772,88
RTS0045773,106
RTS0045774,90
RTS0045775,74
RTS0045776,98
RTS0045777,104
RTS0045778,76
RTS0045779,89
RTS0045780,95
RTS0045781,206
RTS0045782,277
RTS0045783,303
RTS0045784,332
RTS0045785,375
RTS0045786,79
RTS0045787,101
RTS0045788,135
RTS0045789,124
RTS0045790,107
RTS0045791,65
RTS0045792,88
RTS0045793,94
RTS0045794,67
RTS0045795,79
RTS0045796,84
RTS0045797,72
RTS0045798,73
RTS0045799,61
RTS0045800,66
RTS0045801,69
RTS0045802,58
RTS0045803,90
RTS0045804,52
RTS0045805,65
RTS0045806,382
RTS0045807,285
RTS0045808,280
RTS0045809,285
RTS0045810,177
RTS0045811,168
RTS0045812,173
RTS0045813,136
RTS0045814,217
RTS0045815,200
RTS0045816,121
RTS0045817,197
RTS0045818,116
RTS0045819,139
RTS0045820,134
RTS0045821,381
RTS0045822,288
RTS0045823,294
RTS0045824,371
RTS0045825,264
RTS0045826,259
RTS0045827,340
RTS0045828,198
RTS0045829,309
RTS0045830,289
RTS0045831,124
RTS0045832,139
RTS0045833,156
RTS0045834,105
RTS0045835,160
RTS0045836,1508
RTS0045837,1587
RTS0045838,1364
RTS0045840,1098
RTS0045841,660
RTS0045842,693
RTS0045843,410
RTS0045844,485
RTS0045845,579
RTS0045846,2549
RTS0045848,685
RTS0045849,2339
RTS0045851,94
RTS0045852,73
RTS0045853,116
RTS0045854,101
RTS0045855,117
RTS0045856,91
RTS0045857,102
RTS0045858,66
RTS0045859,116
RTS0045860,82
RTS0045861,153
RTS0045862,169
RTS0045863,394
RTS0045864,474
RTS0045865,612
RTS0045866,610
RTS0045867,65
RTS0045868,67
RTS0045869,68
RTS0045870,84
RTS0045871,44
RTS0045872,70
RTS0045873,88
RTS0045874,94
RTS0045875,107
RTS0045876,71
RTS0045877,90
RTS0045878,45
RTS0045879,84
RTS0045880,65
RTS0045881,62
RTS0045882,56
RTS0045883,71
RTS0045884,76
RTS0045885,17
RTS0045886,253
RTS0045887,342
RTS0045888,126
RTS0045889,60
RTS0045890,68
RTS0045891,85
RTS0045892,88
RTS0045893,93
RTS0045894,118
RTS0045895,97
RTS0045896,112
RTS0045897,128
RTS0045898,107
RTS0045899,403
RTS0045900,533
RTS0045901,250
RTS0045902,158
RTS0045903,166
RTS0045904,176
RTS0045905,75
RTS0045906,82
RTS0045907,78
RTS0045908,67
RTS0045909,75
RTS0045910,65
RTS0045911,86
RTS0045912,48
RTS0045913,57
RTS0045914,49
RTS0045915,51
RTS0045916,105
RTS0045917,64
RTS0045918,72
RTS0045919,83
RTS0045920,72
RTS0045921,73
RTS0045922,63
RTS0045923,61
RTS0045924,67
RTS0045925,80
RTS0045926,130
RTS0045927,66
RTS0045928,96
RTS0045929,79
RTS0045930,411
RTS0045931,335
RTS0045932,196
RTS0045933,64
RTS0045935,71
RTS0045939,104
RTS0045940,84
RTS0045941,86
RTS0045942,88
RTS0045943,116
RTS0045944,92
RTS0045945,194
RTS0045946,131
RTS0045947,217
RTS0045948,109
RTS0045949,92
RTS0045950,153
RTS0045951,140
RTS0045952,117
RTS0045953,108
RTS0045954,163
RTS0045955,84
RTS0045956,52
RTS0045957,52
RTS0045958,89
RTS0045959,50
RTS0045960,49
RTS0045961,90
RTS0045962,71
RTS0045963,72
RTS0045964,103
RTS0045965,72
RTS0045966,60
RTS0045967,62
RTS0045968,64
RTS0045969,169
RTS0045970,261
RTS0045971,245
RTS0045972,71
RTS0045973,83
RTS0045974,56
RTS0045975,92
RTS0045976,86
RTS0045977,66
RTS0045978,72
RTS0045979,173
RTS0045980,215
RTS0045981,243
RTS0045982,221
RTS0045983,104
RTS0045984,134
RTS0045985,91
RTS0045986,71
RTS0045987,192
RTS0045988,152
RTS0045989,123
RTS0045990,136
RTS0045991,184
RTS0045992,149
RTS0045993,175
RTS0045994,104
RTS0045995,93
RTS0045996,96
RTS0045997,98
RTS0045998,61
RTS0045999,65
RTS0046000,59
RTS0046001,79
RTS0046002,68
RTS0046003,57
RTS0046004,74
RTS0046005,247
RTS0046006,169
RTS0046007,215
RTS0046008,225
RTS0046009,192
RTS0046010,84
RTS0046011,74
RTS0046012,83
RTS0046013,124
RTS0046014,76
RTS0046015,78
RTS0046016,123
RTS0046017,97
RTS0046018,78
RTS0046019,83
RTS0046020,165
RTS0046021,159
RTS0046022,146
RTS0046023,85
RTS0046024,73
RTS0046025,63
RTS0046026,70
RTS0046027,96
RTS0046028,80
RTS0046029,84
RTS0046030,89
RTS0046031,95
RTS0046032,100
RTS0046033,73
RTS0046034,67
RTS0046035,68
RTS0046036,77
RTS0046037,65
RTS0046038,68
RTS0046039,74
RTS0046040,71
RTS0046041,78
RTS0046042,63
RTS0046043,64
RTS0046044,71
RTS0046045,80
RTS0046046,67
RTS0046047,69
RTS0046048,173
RTS0046049,284
RTS0046050,201
RTS0046051,322
RTS0046052,233
RTS0046053,231
RTS0046054,256
RTS0046055,250
RTS0046056,99
RTS0046057,107
RTS0046058,98
RTS0046059,115
RTS0046060,99
RTS0046061,147
RTS0046062,138
RTS0046063,172
RTS0046064,203
RTS0046065,191
RTS0046066,258
RTS0046067,230
RTS0046068,71
RTS0046069,63
RTS0046070,52
RTS0046071,110
RTS0046072,94
RTS0046073,103
RTS0046074,101
RTS0046075,60
RTS0046076,68
RTS0046077,86
RTS0046078,64
RTS0046079,69
RTS0046080,88
RTS0046081,61
RTS0046082,196
RTS0046083,109
RTS0046084,166
RTS0046085,137
RTS0046086,131
RTS0046087,81
RTS0046088,79
RTS0046089,50
RTS0046090,85
RTS0046091,44
RTS0046092,163
RTS0046093,114
RTS0046094,70
RTS0046095,73
RTS0046096,66
RTS0046097,55
RTS0046098,67
RTS0046099,102
RTS0046100,66
RTS0046101,70
RTS0046102,70
RTS0046103,86
RTS0046104,129
RTS0046105,84
RTS0046106,61
RTS0046107,67
RTS0046108,69
RTS0046109,66
RTS0046110,76
RTS0046111,65
RTS0046112,190
RTS0046113,143
RTS0046114,77
RTS0046115,266
RTS0046116,218
RTS0046117,247
RTS0046119,79
RTS0046121,118
RTS0046122,142
RTS0046123,107
RTS0046124,93
RTS0046125,90
RTS0046126,69
RTS0046127,90
RTS0046128,151
RTS0046129,152
RTS0046130,122
RTS0046131,75
RTS0046132,227
RTS0046133,294
RTS0046134,234
RTS0046135,199
RTS0046136,428
RTS0046137,990
RTS0046138,193
RTS0046140,969
RTS0046141,631
RTS0046142,836
RTS0046143,927
RTS0046144,1092
RTS0046145,62
RTS0046146,78
RTS0046147,71
RTS0046148,78
RTS0046149,55
RTS0046150,34
RTS0046152,63
RTS0046153,59
RTS0046154,65
RTS0046155,84
RTS0046156,50
RTS0046157,62
RTS0046158,69
RTS0046159,66
RTS0046160,85
RTS0046161,71
RTS0046162,59
RTS0046163,84
RTS0046164,166
RTS0046165,145
RTS0046166,140
RTS0046167,151
RTS0046168,74
RTS0046169,66
RTS0046170,84
RTS0046171,59
RTS0046172,51
RTS0046173,44
RTS0046174,79
RTS0046175,85
RTS0046176,55
RTS0046177,50
RTS0046178,52
RTS0046179,62
RTS0046180,77
RTS0046181,70
RTS0046182,74
RTS0046183,93
RTS0046184,87
RTS0046185,84
RTS0046186,81
RTS0046187,83
RTS0046188,109
RTS0046191,70
RTS0046193,36
RTS0046194,68
RTS0046195,70
RTS0046196,70
RTS0046197,68
RTS0046198,66
RTS0046199,122
RTS0046200,115
RTS0046201,99
RTS0046202,60
RTS0046203,65
RTS0046204,81
RTS0046205,55
RTS0046206,131
RTS0046207,100
RTS0046208,76
RTS0046209,104
RTS0046210,56
RTS0046211,59
RTS0046212,92
RTS0046213,252
RTS0046214,155
RTS0046215,136
RTS0046216,155
RTS0046217,227
RTS0046218,78
RTS0046219,69
RTS0046220,81
RTS0046221,73
RTS0046222,106
RTS0046223,54
RTS0046224,51
RTS0046225,125
RTS0046226,132
RTS0046227,127
RTS0046228,147
RTS0046229,99
RTS0046230,63
RTS0046231,39
RTS0046232,92
RTS0046233,78
RTS0046234,84
RTS0046235,65
RTS0046236,70
RTS0046237,62
RTS0046238,68
RTS0046239,55
RTS0046240,59
RTS0046241,76
RTS0046242,82
RTS0046243,47
RTS0046244,314
RTS0046245,168
RTS0046246,203
RTS0046247,218
RTS0046248,67
RTS0046249,60
RTS0046250,66
RTS0046251,56
RTS0046252,308
RTS0046253,211
RTS0046254,232
RTS0046255,61
RTS0046256,92
RTS0046257,82
RTS0046258,60
RTS0046259,78
RTS0046260,73
RTS0046261,88
RTS0046262,80
RTS0046263,84
RTS0046264,49
RTS0046265,76
RTS0046266,86
RTS0046267,64
RTS0046268,53
RTS0046269,83
RTS0046270,101
RTS0046271,54
RTS0046272,79
RTS0046273,68
RTS0046274,69
RTS0046275,49
RTS0046276,60
RTS0046277,74
RTS0046278,68
RTS0046279,108
RTS0046280,67
RTS0046281,79
RTS0046282,108
RTS0046283,177
RTS0046284,103
RTS0046285,64
RTS0046286,59
RTS0046287,67
RTS0046288,76
RTS0046289,73
RTS0046290,67
RTS0046291,87
RTS0046292,60
RTS0046293,65
RTS0046294,65
RTS0046295,103
RTS0046296,66
RTS0046297,89
RTS0046298,75
RTS0046299,82
RTS0046300,70
RTS0046301,91
RTS0046302,59
RTS0046303,54
RTS0046304,71
RTS0046305,58
RTS0046306,69
RTS0046307,66
RTS0046308,64
RTS0046309,75
RTS0046310,60
RTS0046311,68
RTS0046312,56
RTS0046313,66
RTS0046314,64
RTS0046315,69
RTS0046316,66
RTS0046317,75
RTS0046318,77
RTS0046319,82
RTS0046320,68
RTS0046321,95
RTS0046322,85
RTS0046323,64
RTS0046324,80
RTS0046325,94
RTS0046326,59
RTS0046327,91
RTS0046328,67
RTS0046329,359
RTS0046330,262
RTS0046331,219
RTS0046332,159
RTS0046333,329
RTS0046334,120
RTS0046335,117
RTS0046336,127
RTS0046342,68
RTS0046343,71
RTS0046344,75
RTS0046345,62
RTS0046346,58
RTS0046347,7786
RTS0046348,7669
RTS0046349,7608
RTS0046350,75
RTS0046351,66
RTS0046352,108
RTS0046353,70
RTS0046354,75
RTS0046355,72
RTS0046356,70
RTS0046357,63
RTS0046358,51
RTS0046359,67
RTS0046360,81
RTS0046361,69
RTS0046362,88
RTS0046363,76
RTS0046364,73
RTS0046365,84
RTS0046366,69
RTS0046367,65
RTS0046368,90
RTS0046369,67
RTS0046370,55
RTS0046371,76
RTS0046372,70
RTS0046373,57
RTS0046374,47
RTS0046375,50
RTS0046376,71
RTS0046377,69
RTS0046378,75
RTS0046379,66
RTS0046380,74
RTS0046381,56
RTS0046382,58
RTS0046383,96
RTS0046384,64
RTS0046385,53
RTS0046386,63
RTS0046387,61
RTS0046388,106
RTS0046389,96
RTS0046390,76
RTS0046391,80
RTS0046392,64
RTS0046393,61
RTS0046394,60
RTS0046395,55
RTS0046396,56
RTS0046397,58
RTS0046398,78
RTS0046399,66
RTS0046400,62
RTS0046401,100
RTS0046402,99
RTS0046403,82
RTS0046404,109
RTS0046405,93
RTS0046406,92
RTS0046407,90
RTS0046408,89
RTS0046409,95
RTS0046410,316
RTS0046411,219
RTS0046412,203
RTS0046413,274
RTS0046414,2017
RTS0046415,513
RTS0046416,82
RTS0046417,111
RTS0046418,105
RTS0046419,91
RTS0046420,278
RTS0046421,202
RTS0046422,108
RTS0046423,67
RTS0046424,98
RTS0046425,114
RTS0046426,79
RTS0046427,90
RTS0046428,96
RTS0046429,51
RTS0046430,66
RTS0046431,75
RTS0046432,117
RTS0046433,135
RTS0046434,152
RTS0046435,513
RTS0046439,122
RTS0046440,179
RTS0046441,133
RTS0046442,127
RTS0046443,147
RTS0046444,94
RTS0046445,69
RTS0046446,50
RTS0046447,67
RTS0046448,96
RTS0046449,296
RTS0046450,454
RTS0046451,149
RTS0046452,255
RTS0046453,250
RTS0046454,380
RTS0046455,309
RTS0046456,143
RTS0046457,263
RTS0046458,205
RTS0046459,803
RTS0046460,795
RTS0046461,75
RTS0046462,105
RTS0046463,73
RTS0046464,79
RTS0046466,67
RTS0046468,87
RTS0046469,55
RTS0046470,58
RTS0046471,50
RTS0046472,70
RTS0046473,58
RTS0046474,58
RTS0046475,80
RTS0046476,65
RTS0046477,60
RTS0046478,75
RTS0046479,65
RTS0046480,64
RTS0046481,63
RTS0046482,67
RTS0046483,67
RTS0046484,57
RTS0046485,59
RTS0046486,59
RTS0046487,97
RTS0046488,73
RTS0046489,78
RTS0046490,68
RTS0046491,88
RTS0046492,64
RTS0046493,59
RTS0046494,60
RTS0046495,75
RTS0046496,177
RTS0046497,206
RTS0046498,89
RTS0046499,382
RTS0046500,403
RTS0046501,195
RTS0046502,118
RTS0046503,161
RTS0046504,127
RTS0046505,42
RTS0046506,69
RTS0046507,49
RTS0046508,67
RTS0046509,46
RTS0046510,73
RTS0046511,70
RTS0046512,123
RTS0046513,100
RTS0046514,59
RTS0046515,70
RTS0046516,86
RTS0046517,69
RTS0046518,67
RTS0046519,62
RTS0046520,57
RTS0046521,74
RTS0046522,54
RTS0046524,95
RTS0046525,96
RTS0046526,139
RTS0046527,93
RTS0046528,91
RTS0046529,75
RTS0046530,50
RTS0046531,54
RTS0046532,75
RTS0046533,81
RTS0046534,82
RTS0046535,62
RTS0046536,62
RTS0046537,92
RTS0046538,104
RTS0046539,120
RTS0046540,101
RTS0046541,119
RTS0046542,138
RTS0046543,144
RTS0046544,84
RTS0046545,426
RTS0046546,105
RTS0046548,84
RTS0046549,412
RTS0046550,70
RTS0046551,236
RTS0046552,92
RTS0046553,117
RTS0046554,72
RTS0046555,67
RTS0046556,155
RTS0046557,74
RTS0046558,64
RTS0046559,75
RTS0046560,60
RTS0046561,113
RTS0046562,67
RTS0046563,72
RTS0046564,92
RTS0046565,87
RTS0046566,117
RTS0046567,105
RTS0046568,101
RTS0046569,118
RTS0046570,99
RTS0046571,83
RTS0046572,2243
RTS0046573,3312
RTS0046574,2425
RTS0046575,125
RTS0046577,115
RTS0046578,93
RTS0046580,161
RTS0046581,112
RTS0046582,101
RTS0046583,79
RTS0046584,105
RTS0046585,99
RTS0046586,63
RTS0046587,91
RTS0046588,60
RTS0046589,81
RTS0046590,72
RTS0046591,99
RTS0046592,98
RTS0046593,88
RTS0046594,174
RTS0046595,118
RTS0046596,106
RTS0046597,103
RTS0046598,141
RTS0046599,106
RTS0046600,429
RTS0046601,609
RTS0046602,403
RTS0046603,404
RTS0046604,87
RTS0046605,84
RTS0046606,83
RTS0046607,82
RTS0046608,112
RTS0046609,121
RTS0046610,46
RTS0046611,82
RTS0046612,91
RTS0046613,73
RTS0046614,93
RTS0046615,71
RTS0046616,68
RTS0046617,92
RTS0046618,59
RTS0046619,90
RTS0046620,84
RTS0046621,153
RTS0046622,130
RTS0046623,101
RTS0046624,103
RTS0046625,82
RTS0046626,107
RTS0046627,87
RTS0046628,153
RTS0046629,82
RTS0046630,100
RTS0046631,81
RTS0046632,203
RTS0046633,134
RTS0046634,169
RTS0046635,96
RTS0046636,134
RTS0046637,168
RTS0046638,221
RTS0046639,237
RTS0046640,258
RTS0046641,164
RTS0046642,202
RTS0046643,96
RTS0046644,112
RTS0046645,83
RTS0046646,65
RTS0046647,80
RTS0046648,67
RTS0046649,58
RTS0046650,69
RTS0046651,116
RTS0046652,107
RTS0046653,150
RTS0046654,107
RTS0046655,150
RTS0046656,78
RTS0046657,70
RTS0046658,85
RTS0046659,71
RTS0046660,58
RTS0046661,88
RTS0046662,84
RTS0046663,97
RTS0046664,70
RTS0046665,66
RTS0046666,55
RTS0046667,89
RTS0046668,92
RTS0046669,88
RTS0046670,87
RTS0046671,79
RTS0046672,56
RTS0046673,75
RTS0046674,52
RTS0046675,67
RTS0046676,43
RTS0046677,64
RTS0046678,65
RTS0046679,48
RTS0046680,56
RTS0046681,53
RTS0046682,55
RTS0046683,49
RTS0046684,86
RTS0046685,54
RTS0046686,85
RTS0046687,65
RTS0046688,62
RTS0046689,93
RTS0046690,90
RTS0046691,81
RTS0046692,60
RTS0046693,89
RTS0046694,88
RTS0046695,75
RTS0046696,123
RTS0046697,75
RTS0046698,98
RTS0046699,135
RTS0046700,162
RTS0046701,188
RTS0046702,136
RTS0046703,1632
RTS0046704,2598
RTS0046705,1984
RTS0046706,1178
RTS0046707,2294
RTS0046708,1660
RTS0046709,88
RTS0046710,91
RTS0046711,111
RTS0046712,83
RTS0046713,79
RTS0046714,98
RTS0046715,37
RTS0046716,94
RTS0046717,154
RTS0046718,88
RTS0046719,50
RTS0046720,88
RTS0046721,102
RTS0046722,124
RTS0046723,73
RTS0046724,72
RTS0046725,51
RTS0046726,73
RTS0046727,99
RTS0046728,62
RTS0046729,87
RTS0046730,76
RTS0046731,95
RTS0046732,64
RTS0046733,112
RTS0046734,91
RTS0046735,84
RTS0046736,70
RTS0046737,45
RTS0046738,61
RTS0046739,52
RTS0046740,64
RTS0046741,67
RTS0046742,55
RTS0046743,119
RTS0046744,82
RTS0046745,138
RTS0046746,68
RTS0046747,69
RTS0046748,135
RTS0046749,80
RTS0046750,69
RTS0046751,77
RTS0046752,82
RTS0046753,97
RTS0046754,64
RTS0046755,62
RTS0046756,73
RTS0046757,89
RTS0046758,41
RTS0046759,852
RTS0046760,861
RTS0046761,757
RTS0046763,141
RTS0046764,110
RTS0046765,170
RTS0046766,161
RTS0046767,186
RTS0046768,421
RTS0046769,474
RTS0046770,570
RTS0046771,104
RTS0046772,131
RTS0046773,90
RTS0046774,93
RTS0046775,143
RTS0046777,79
RTS0046778,79
RTS0046779,84
RTS0046780,70
RTS0046781,68
RTS0046782,39
RTS0046783,64
RTS0046784,46
RTS0046785,53
RTS0046790,96
RTS0046791,67
RTS0046792,85
RTS0046793,61
RTS0046794,66
RTS0046795,70
RTS0046796,57
RTS0046797,66
RTS0046798,81
RTS0046799,78
RTS0046800,60
RTS0046801,1641
RTS0046802,837
RTS0046803,76
RTS0046804,78
RTS0046805,95
RTS0046806,81
RTS0046807,79
RTS0046808,49
RTS0046809,55
RTS0046810,78
RTS0046811,47
RTS0046812,66
RTS0046813,75
RTS0046814,54
RTS0046815,96
RTS0046816,51
RTS0046817,56
RTS0046818,67
RTS0046819,404
RTS0046820,85
RTS0046821,56
RTS0046822,77
RTS0046823,71
RTS0046824,175
RTS0046825,165
RTS0046826,70
RTS0046827,82
RTS0046828,72
RTS0046829,73
RTS0046830,77
RTS0046831,72
RTS0046832,87
RTS0046833,29
RTS0046835,53
RTS0046836,812
RTS0046837,1434
RTS0046838,513
RTS0046839,1115
RTS0046840,90
RTS0046841,46
RTS0046842,304
RTS0046843,277
RTS0046846,111
RTS0046849,114
RTS0046850,137
RTS0046851,297
RTS0046852,104
RTS0046853,130
RTS0046854,74
RTS0046855,69
RTS0046856,65
RTS0046857,64
RTS0046858,77
RTS0046859,57
RTS0046860,218
RTS0046861,68
RTS0046862,74
RTS0046863,64
RTS0046864,71
RTS0046866,85
RTS0046867,55
RTS0046868,67
RTS0046869,308
RTS0046870,326
RTS0046871,206
RTS0046872,524
RTS0046873,64
RTS0046874,70
RTS0046875,94
RTS0046876,72
RTS0046877,101
RTS0046878,85
RTS0046879,71
RTS0046880,90
RTS0046881,145
RTS0046882,100
RTS0046885,67
RTS0046886,68
RTS0046887,45
RTS0046889,87
RTS0046890,71
RTS0046891,151
RTS0046892,60
RTS0046893,74
RTS0046894,65
RTS0046895,131
RTS0046897,114
RTS0046898,52
RTS0046899,70
RTS0046900,187
RTS0046902,86
RTS0046903,221
RTS0046904,126
RTS0046905,55
RTS0046906,446
RTS0046907,111
RTS0046908,88
RTS0046909,79
RTS0046910,54
RTS0046911,181
RTS0046912,72
RTS0046913,92
RTS0046914,115
RTS0046915,55
RTS0046916,93
RTS0046918,1836
RTS0046919,2743
RTS0046920,526
RTS0046921,78
RTS0046922,109
RTS0046923,400
RTS0046924,866
RTS0046925,131
RTS0046926,65
RTS0046927,55
RTS0046928,75
RTS0046929,59
RTS0046930,103
RTS0046931,81
RTS0046933,84
RTS0046934,155
RTS0046935,122
RTS0046936,122
RTS0046937,320
RTS0046938,277
RTS0046939,60
RTS0046940,89
RTS0046941,62
RTS0046942,64
RTS0046943,136
RTS0046944,61
RTS0046946,207
RTS0046947,61
RTS0046948,77
RTS0046949,57
RTS0046950,54
RTS0046951,76
RTS0046952,82
RTS0046954,65
RTS0046955,53
RTS0046956,129
RTS0046957,78
RTS0046958,73
RTS0046959,100
RTS0046960,79
RTS0046961,204
RTS0046962,515
RTS0046963,66
RTS0046965,192
RTS0046966,143
RTS0046967,75
RTS0046968,52
RTS0047054,120
RTS0047055,121
RTS0047056,94
RTS0047057,109
RTS0047058,111
RTS0047060,169
RTS0047061,230
RTS0047062,194
RTS0047063,184
RTS0047064,233
RTS0047065,128
RTS0047066,112
RTS0047067,134
RTS0047068,103
RTS0047069,92
RTS0047070,175
RTS0047071,183
RTS0047072,255
RTS0047073,229
RTS0047074,219
RTS0047075,84
RTS0047076,128
RTS0047077,144
RTS0047078,124
RTS0047079,104
RTS0047080,93
RTS0047081,154
RTS0047082,163
RTS0047083,118
RTS0047084,88
RTS0047085,33
RTS0047086,65
RTS0047087,72
RTS0047088,70
RTS0047089,82
RTS0047091,58
RTS0047092,87
RTS0047093,106
RTS0047094,85
RTS0047095,70
RTS0047096,64
RTS0047097,43
RTS0047098,66
RTS0047099,47
RTS0047100,48
RTS0047101,73
RTS0047102,86
RTS0047103,105
RTS0047104,71
RTS0047105,289
RTS0047106,156
RTS0047107,166
RTS0047108,246
RTS0047109,165
RTS0047110,126
RTS0047111,107
RTS0047112,121
RTS0047113,2533
RTS0047114,147
RTS0047115,139
RTS0047116,265
RTS0047117,210
RTS0047118,192
RTS0047119,211
RTS0047120,105
RTS0047121,66
RTS0047122,121
RTS0047123,105
RTS0047124,119
RTS0047125,87
RTS0047126,112
RTS0047127,123
RTS0047128,81
RTS0047129,87
RTS0047130,61
RTS0047131,77
RTS0047132,100
RTS0047133,91
RTS0047134,66
RTS0047135,352
RTS0047136,336
RTS0047137,287
RTS0047138,325
RTS0047139,226
RTS0047140,63
RTS0047141,70
RTS0047142,64
RTS0047143,62
RTS0047144,69
RTS0047145,197
RTS0047146,175
RTS0047147,213
RTS0047148,199
RTS0047149,190
RTS0047150,150
RTS0047151,147
RTS0047152,233
RTS0047153,151
RTS0047154,251
RTS0047156,85
RTS0047157,78
RTS0047158,65
RTS0047159,62
RTS0047160,77
RTS0047165,78
RTS0047166,54
RTS0047167,83
RTS0047168,68
RTS0047169,64
RTS0047170,61
RTS0047171,91
RTS0047172,73
RTS0047173,129
RTS0047174,86
RTS0047175,62
RTS0047176,86
RTS0047177,82
RTS0047178,88
RTS0047179,100
RTS0047180,83
RTS0047181,129
RTS0047182,93
RTS0047183,75
RTS0047184,78
RTS0047185,82
RTS0047186,82
RTS0047187,66
RTS0047188,57
RTS0047189,74
RTS0047190,76
RTS0047191,58
RTS0047192,80
RTS0047193,115
RTS0047194,125
RTS0047195,130
RTS0047196,138
RTS0047197,145
RTS0047198,125
RTS0047199,97
RTS0047200,139
RTS0047201,114
RTS0047202,157
RTS0047203,112
RTS0047204,114
RTS0047205,128
RTS0047206,103
RTS0047207,126
RTS0047208,1796
RTS0047209,2541
RTS0047210,3073
RTS0047211,2650
RTS0047212,1432
RTS0047213,96
RTS0047214,130
RTS0047215,99
RTS0047216,77
RTS0047217,90
RTS0047218,457
RTS0047219,447
RTS0047220,203
RTS0047221,959
RTS0047222,742
RTS0047223,305
RTS0047225,122
RTS0047226,109
RTS0047229,74
RTS0047230,71
RTS0047231,82
RTS0047232,101
RTS0047233,43
RTS0047234,58
RTS0047235,62
RTS0047236,58
RTS0047237,65
RTS0047238,60
RTS0047239,93
RTS0047240,83
RTS0047241,57
RTS0047242,54
RTS0047243,74
RTS0047244,80
RTS0047245,57
RTS0047246,43
RTS0047247,54
RTS0047248,61
RTS0047249,80
RTS0047250,110
RTS0047252,112
RTS0047253,70
RTS0047254,92
RTS0047255,233
RTS0047256,245
RTS0047257,238
RTS0047258,278
RTS0047259,326
RTS0047260,268
RTS0047261,260
RTS0047262,184
RTS0047263,242
RTS0047264,173
RTS0047266,217
RTS0047267,764
RTS0047268,467
RTS0047269,450
RTS0047270,477
RTS0047271,508
RTS0047272,305
RTS0047273,296
RTS0047274,202
RTS0047276,65
RTS0047277,428
RTS0047278,469
RTS0047279,485
RTS0047280,322
RTS0047281,344
RTS0047282,455
RTS0047283,353
RTS0047284,272
RTS0047290,418
RTS0047291,886
RTS0047292,523
RTS0047293,567
RTS0047294,758
RTS0047295,52
RTS0047296,96
RTS0047297,95
RTS0047298,111
RTS0047299,61
RTS0047300,59
RTS0047301,102
RTS0047302,54
RTS0047303,76
RTS0047304,55
RTS0047305,230
RTS0047306,308
RTS0047307,355
RTS0047308,251
RTS0047309,284
RTS0047310,220
RTS0047311,219
RTS0047312,198
RTS0047313,179
RTS0047314,191
RTS0047315,262
RTS0047316,317
RTS0047317,326
RTS0047318,334
RTS0047319,283
RTS0047320,93
RTS0047321,145
RTS0047322,126
RTS0047323,221
RTS0047324,156
RTS0047325,128
RTS0047326,131
RTS0047327,145
RTS0047328,103
RTS0047329,106
RTS0047331,184
RTS0047332,172
RTS0047333,186
RTS0047334,190
RTS0047335,255
RTS0047336,256
RTS0047337,125
RTS0047338,236
RTS0047339,177
RTS0047340,279
RTS0047341,304
RTS0047342,365
RTS0047343,263
RTS0047344,292
RTS0047345,166
RTS0047346,184
RTS0047348,202
RTS0047349,170
RTS0047350,260
RTS0047351,166
RTS0047352,454
RTS0047353,322
RTS0047354,282
RTS0047356,102
RTS0047357,130
RTS0047358,74
RTS0047359,210
RTS0047360,120
RTS0047361,74
RTS0047362,115
RTS0047363,116
RTS0047364,68
RTS0047365,99
RTS0047366,94
RTS0047367,80
RTS0047368,99
RTS0047369,71
RTS0047370,62
RTS0047373,113
RTS0047374,85
RTS0047375,74
RTS0047376,152
RTS0047377,144
RTS0047378,148
RTS0047379,203
RTS0047380,197
RTS0047381,53
RTS0047382,65
RTS0047383,81
RTS0047384,83
RTS0047385,63
RTS0047386,300
RTS0047387,142
RTS0047388,145
RTS0047389,162
RTS0047390,130
RTS0047391,202
RTS0047392,111
RTS0047393,315
RTS0047394,57
RTS0047395,63
RTS0047396,344
RTS0047397,183
RTS0047398,89
RTS0047399,81
RTS0047400,92
RTS0047401,94
RTS0047402,180
RTS0047403,88
RTS0047404,155
RTS0047405,176
RTS0047406,102
RTS0047407,107
RTS0047408,133
RTS0047409,258
RTS0047410,211
RTS0047411,194
RTS0047412,172
RTS0047413,148
RTS0047414,204
RTS0047415,176
RTS0047417,166
RTS0047418,255
RTS0047419,197
RTS0047420,209
RTS0047421,64
RTS0047422,71
RTS0047423,72
RTS0047424,60
RTS0047425,68
RTS0047426,236
RTS0047427,213
RTS0047428,164
RTS0047429,144
RTS0047430,229
RTS0047431,71
RTS0047432,199
RTS0047433,161
RTS0047434,155
RTS0047435,222
RTS0047436,70
RTS0047437,49
RTS0047438,69
RTS0047439,53
RTS0047440,58
RTS0047441,307
RTS0047442,295
RTS0047445,274
RTS0047446,264
RTS0047447,67
RTS0047448,57
RTS0047449,66
RTS0047450,78
RTS0047451,75
RTS0047452,74
RTS0047453,64
RTS0047454,80
RTS0047455,58
RTS0047456,47
RTS0047457,74
RTS0047458,81
RTS0047459,69
RTS0047460,93
RTS0047461,78
RTS0047462,104
RTS0047463,90
RTS0047464,105
RTS0047465,70
RTS0047466,80
RTS0047467,82
RTS0047468,98
RTS0047469,84
RTS0047471,77
RTS0047472,73
RTS0047473,74
RTS0047474,53
RTS0047475,52
RTS0047476,92
RTS0047477,227
RTS0047479,279
RTS0047480,246
RTS0047481,310
RTS0047482,84
RTS0047483,90
RTS0047484,88
RTS0047485,77
RTS0047486,100
RTS0047487,71
RTS0047488,79
RTS0047489,88
RTS0047490,80
RTS0047491,63
RTS0047492,186
RTS0047493,122
RTS0047494,149
RTS0047495,133
RTS0047496,97
RTS0047497,118
RTS0047498,111
RTS0047499,131
RTS0047500,101
RTS0047501,104
RTS0047502,74
RTS0047503,72
RTS0047504,202
RTS0047505,166
RTS0047506,206
RTS0047507,99
RTS0047508,68
RTS0047509,91
RTS0047510,72
RTS0047511,69
RTS0047512,212
RTS0047513,66
RTS0047514,76
RTS0047515,268
RTS0047516,327
RTS0047517,262
RTS0047518,221
RTS0047520,205
RTS0047521,254
RTS0047522,122
RTS0047523,96
RTS0047524,114
RTS0047525,79
RTS0047526,100
RTS0047527,85
RTS0047528,100
RTS0047529,83
RTS0047530,98
RTS0047531,106
RTS0047532,71
RTS0047533,56
RTS0047534,80
RTS0047535,62
RTS0047536,73
RTS0047537,128
RTS0047538,499
RTS0047540,405
RTS0047541,432
RTS0047543,115
RTS0047544,135
RTS0047545,165
RTS0047546,136
RTS0047547,105
RTS0047548,329
RTS0047549,229
RTS0047550,234
RTS0047551,235
RTS0047552,152
RTS0047553,89
RTS0047558,87
RTS0047559,68
RTS0047560,67
RTS0047561,77
RTS0047562,98
RTS0047563,132
RTS0047564,131
RTS0047565,135
RTS0047566,99
RTS0047567,69
RTS0047568,84
RTS0047569,79
RTS0047570,65
RTS0047571,69
RTS0047572,85
RTS0047573,57
RTS0047574,83
RTS0047575,128
RTS0047576,82
RTS0047577,90
RTS0047578,59
RTS0047579,71
RTS0047580,65
RTS0047581,61
RTS0047582,77
RTS0047583,52
RTS0047584,61
RTS0047585,56
RTS0047586,67
RTS0047587,66
RTS0047588,63
RTS0047590,83
RTS0047591,54
RTS0047592,61
RTS0047593,53
RTS0047594,73
RTS0047595,71
RTS0047596,67
RTS0047597,56
RTS0047598,160
RTS0047599,121
RTS0047600,122
RTS0047601,394
RTS0047602,145
RTS0047603,53
RTS0047604,75
RTS0047606,58
RTS0047613,158
RTS0047614,126
RTS0047615,104
RTS0047616,200
RTS0047617,177
RTS0047618,63
RTS0047619,47
RTS0047620,40
RTS0047621,63
RTS0047622,43
RTS0047624,64
RTS0047625,46
RTS0047626,66
RTS0047627,64
RTS0047628,58
RTS0047629,40
RTS0047630,28
RTS0047631,32
RTS0047632,98
RTS0047633,32
RTS0047634,46
RTS0047635,48
RTS0047636,73
RTS0047637,85
RTS0047638,66
RTS0047639,67
RTS0047640,68
RTS0047641,41
RTS0047642,45
RTS0047643,36
RTS0047644,77
RTS0047645,58
RTS0047646,86
RTS0047647,53
RTS0047648,63
RTS0047649,65
RTS0047650,52
RTS0047651,42
RTS0047652,52
RTS0047653,47
RTS0047654,53
RTS0047656,82
RTS0047657,64
RTS0047658,55
RTS0047659,50
RTS0047660,49
RTS0047661,60
RTS0047662,67
RTS0047663,34
RTS0047664,54
RTS0047665,51
RTS0047666,51
RTS0047667,58
RTS0047668,57
RTS0047669,85
RTS0047670,69
RTS0047672,60
RTS0047673,78
RTS0047674,84
RTS0047675,71
RTS0047676,56
RTS0047677,53
RTS0047678,67
RTS0047679,67
RTS0047680,69
RTS0047681,52
RTS0047682,71
RTS0047684,61
RTS0047685,49
RTS0047686,55
RTS0047687,48
RTS0047688,60
RTS0047689,68
RTS0047691,69
RTS0047692,63
RTS0047693,75
RTS0047694,74
RTS0047695,64
RTS0047696,55
RTS0047697,57
RTS0047698,67
RTS0047699,77
RTS0047700,146
RTS0047701,86
RTS0047702,91
RTS0047703,125
RTS0047704,104
RTS0047705,110
RTS0047706,86
RTS0047707,97
RTS0047708,572
RTS0047709,375
RTS0047710,89
RTS0047711,80
RTS0047712,117
RTS0047713,190
RTS0047714,270
RTS0047715,221
RTS0047716,332
RTS0047717,326
RTS0047718,102
RTS0047720,65
RTS0047721,53
RTS0047722,74
RTS0047723,80
RTS0047724,144
RTS0047725,163
RTS0047726,141
RTS0047727,140
RTS0047728,164
RTS0047729,60
RTS0047730,76
RTS0047731,69
RTS0047732,72
RTS0047733,84
RTS0047734,111
RTS0047735,84
RTS0047736,344
RTS0047737,130
RTS0047738,90
RTS0047739,76
RTS0047740,107
RTS0047741,88
RTS0047742,65
RTS0047743,59
RTS0047744,236
RTS0047745,278
RTS0047746,148
RTS0047747,196
RTS0047748,196
RTS0047749,185
RTS0047750,74
RTS0047752,67
RTS0047753,102
RTS0047754,131
RTS0047755,137
RTS0047756,115
RTS0047757,93
RTS0047758,95
RTS0047759,63
RTS0047760,83
RTS0047761,65
RTS0047762,63
RTS0047763,69
RTS0047764,95
RTS0047765,101
RTS0047766,110
RTS0047767,87
RTS0047768,80
RTS0047769,77
RTS0047770,95
RTS0047771,128
RTS0047772,105
RTS0047773,118
RTS0047774,129
RTS0047775,97
RTS0047776,97
RTS0047777,91
RTS0047778,78
RTS0047779,163
RTS0047780,216
RTS0047781,250
RTS0047782,237
RTS0047783,109
RTS0047784,78
RTS0047785,70
RTS0047786,292
RTS0047787,243
RTS0047788,79
RTS0047789,77
RTS0047790,79
RTS0047791,149
RTS0047792,102
RTS0047793,315
RTS0047794,62
RTS0047795,46
RTS0047796,111
RTS0047797,110
RTS0047798,83
RTS0047799,90
RTS0047800,64
RTS0047801,89
RTS0047802,128
RTS0047803,91
RTS0047804,61
RTS0047805,96
RTS0047806,136
RTS0047807,213
RTS0047808,551
RTS0047809,59
RTS0047810,124
RTS0047811,173
RTS0047812,71
RTS0047813,96
RTS0047814,84
RTS0047816,81
RTS0047817,90
RTS0047818,86
RTS0047819,81
RTS0047820,53
RTS0047821,327
RTS0047822,61
RTS0047823,80
RTS0047824,65
RTS0047825,79
RTS0047826,76
RTS0047827,196
RTS0047828,87
RTS0047829,143
RTS0047830,52
RTS0047831,56
RTS0047832,55
RTS0047833,67
RTS0047834,46
RTS0047835,187
RTS0047836,159
RTS0047837,178
RTS0047838,134
RTS0047839,121
RTS0047840,86
RTS0047841,59
RTS0047842,80
RTS0047843,84
RTS0047844,74
RTS0047845,78
RTS0047846,57
RTS0047847,76
RTS0047848,79
RTS0047849,122
RTS0047850,79
RTS0047851,113
RTS0047852,90
RTS0047853,70
RTS0047854,93
RTS0047855,68
RTS0047856,85
RTS0047857,1425
RTS0047858,2150
RTS0047859,45
RTS0047860,85
RTS0047861,62
RTS0047862,80
RTS0047863,65
RTS0047864,65
RTS0047865,167
RTS0047866,214
RTS0047867,69
RTS0047868,93
RTS0047869,125
RTS0047870,281
RTS0047871,102
RTS0047872,79
RTS0047873,77
RTS0047874,67
RTS0047875,88
RTS0047876,90
RTS0047877,56
RTS0047878,128
RTS0047879,190
RTS0047880,58
RTS0047881,148
RTS0047882,63
RTS0047883,140
RTS0047884,507
RTS0047885,90
RTS0047886,59
RTS0047890,742
RTS0047891,744
RTS0047892,192
RTS0047893,238
RTS0047894,80
RTS0047895,97
RTS0047896,101
RTS0047897,80
RTS0047898,81
RTS0047899,149
RTS0047900,302
RTS0047901,234
RTS0047902,304
RTS0047903,145
RTS0047904,123
RTS0047905,163
RTS0047906,140
RTS0047907,1073
RTS0047908,753
RTS0047909,837
RTS0047910,78
RTS0047912,74
RTS0047913,109
RTS0047914,90
RTS0047915,47
RTS0047916,72
RTS0047917,73
RTS0047919,58
RTS0047920,571
RTS0047921,890
RTS0047924,230
RTS0047925,75
RTS0047926,82
RTS0047927,73
RTS0047928,99
RTS0047929,57
RTS0047930,74
RTS0047931,67
RTS0047932,91
RTS0047933,112
RTS0047934,73
RTS0047935,99
RTS0047936,79
RTS0047937,90
RTS0047938,124
RTS0047939,180
RTS0047940,332
RTS0047941,67
RTS0047942,65
RTS0047943,61
RTS0047944,184
RTS0047945,91
RTS0047946,78
RTS0047947,62
RTS0047948,45
RTS0047949,63
RTS0047950,50
RTS0047951,74
RTS0047952,98
RTS0047953,82
RTS0047954,57
RTS0047956,85
RTS0047957,65
RTS0047958,63
RTS0047959,99
RTS0047960,73
RTS0047961,66
RTS0047963,67
RTS0047964,76
RTS0047965,83
RTS0047966,77
RTS0047967,68
RTS0047968,147
RTS0047969,98
RTS0047970,61
RTS0047972,92
RTS0047973,189
RTS0047974,124
RTS0047975,78
RTS0047976,316
RTS0047977,45
RTS0047978,70
RTS0047979,87
RTS0047980,58
RTS0047981,312
RTS0047982,82
RTS0047985,885
RTS0047986,78
RTS0047987,59
RTS0047988,308
RTS0047990,79
RTS0047991,500
RTS0047992,69
RTS0047993,51
RTS0047994,69
RTS0047995,58
RTS0047996,123
RTS0047997,186
RTS0047998,216
RTS0047999,65
RTS0048000,74
RTS0048001,77
RTS0048003,230
RTS0048005,70
RTS0048006,64
RTS0048008,58
RTS0048009,92
RTS0048012,89
RTS0048013,55
RTS0048014,62
RTS0048015,314
RTS0048016,327
RTS0048017,127
RTS0048018,183
RTS0048019,185
RTS0048020,66
RTS0048021,65
RTS0048022,75
RTS0048023,96
RTS0048024,85
RTS0048026,112
RTS0048027,196
RTS0048028,80
RTS0048029,57
RTS0048030,66
RTS0048031,60
RTS0048032,61
RTS0048033,74
RTS0048034,81
RTS0048035,57
RTS0048036,86
RTS0048037,87
RTS0048038,231
RTS0048040,120
RTS0048041,63
RTS0048042,93
RTS0048043,125
RTS0048044,57
RTS0048045,91
RTS0048046,111
RTS0048047,86
RTS0048048,80
RTS0048049,69
RTS0048050,68
RTS0048051,269
RTS0048052,246
RTS0048053,102
RTS0048054,131
RTS0048055,72
RTS0048056,90
RTS0048057,47
RTS0048058,59
RTS0048059,78
RTS0048060,63
RTS0048061,118
RTS0048062,86
RTS0048063,77
RTS0048064,345
RTS0048065,316
RTS0048066,300
RTS0048067,54
RTS0048068,95
RTS0048069,65
RTS0048070,54
RTS0048071,283
RTS0048072,129
RTS0048073,91
RTS0048074,59
RTS0048076,93
RTS0048077,205
RTS0048078,106
RTS0048079,137
RTS0048080,115
RTS0048081,184
RTS0048082,84
RTS0048084,60
RTS0048085,85
RTS0048086,58
RTS0048087,115
RTS0048088,50
RTS0048089,132
RTS0048090,130
RTS0048091,87
RTS0048092,85
RTS0048093,319
RTS0048094,53
RTS0048096,79
RTS0048097,81
RTS0048098,6364
RTS0048099,10244
RTS0048100,8715
RTS0048101,11322
RTS0048102,9670
RTS0048104,95
RTS0048105,87
RTS0048106,73
RTS0048107,76
RTS0048108,105
RTS0048109,64
RTS0048110,63
RTS0048111,56
RTS0048112,61
RTS0048113,70
RTS0048114,75
RTS0048115,84
RTS0048116,90
RTS0048117,108
RTS0048118,104
RTS0048120,62
RTS0048126,48
RTS0048127,83
RTS0048129,264
RTS0048130,77
RTS0048131,312
RTS0048132,365
RTS0048133,102
RTS0048134,333
RTS0048135,478
RTS0048136,60
RTS0048138,75
RTS0048139,186
RTS0048140,82
RTS0048141,96
RTS0048142,103
RTS0048144,94
RTS0048145,125
RTS0048146,328
RTS0048147,234
RTS0048148,313
RTS0048149,324
RTS0048150,341
RTS0048151,70
RTS0048152,95
RTS0048153,79
RTS0048154,88
RTS0048155,89
RTS0048156,233
RTS0048158,242
RTS0048159,88
RTS0048160,5735
RTS0048161,5343
RTS0048162,190
RTS0048163,175
RTS0048164,4937
RTS0048165,359
RTS0048166,133
RTS0048167,162
RTS0048168,106
RTS0048169,151
RTS0048170,90
RTS0048171,105
RTS0048172,81
RTS0048173,57
RTS0048175,91
RTS0048176,74
RTS0048177,81
RTS0048178,75
RTS0048179,67
RTS0048180,78
RTS0048181,186
RTS0048182,143
RTS0048183,203
RTS0048184,226
RTS0048185,265
RTS0048186,108
RTS0048188,124
RTS0048189,181
RTS0048190,89
RTS0048191,118
RTS0048192,148
RTS0048193,91
RTS0048194,143
RTS0048195,143
RTS0048196,169
RTS0048197,182
RTS0048198,172
RTS0048200,154
RTS0048201,120
RTS0048202,98
RTS0048203,88
RTS0048204,134
RTS0048205,120
RTS0048207,111
RTS0048208,165
RTS0048209,157
RTS0048210,158
RTS0048211,159
RTS0048212,86
RTS0048213,121
RTS0048214,66
RTS0048215,130
RTS0048216,114
RTS0048217,93
RTS0048218,160
RTS0048219,126
RTS0048220,99
RTS0048221,130
RTS0048222,92
RTS0048223,86
RTS0048224,124
RTS0048225,131
RTS0048226,113
RTS0048227,239
RTS0048228,85
RTS0048229,80
RTS0048230,131
RTS0048231,146
RTS0048232,123
RTS0048233,94
RTS0048234,113
RTS0048235,144
RTS0048236,94
RTS0048237,98
RTS0048238,182
RTS0048239,109
RTS0048240,126
RTS0048241,129
RTS0048242,222
RTS0048243,212
RTS0048244,227
RTS0048245,106
RTS0048246,183
RTS0049343,118
RTS0049344,98
RTS0049345,63
RTS0049346,53
RTS0049347,92
RTS0049348,111
RTS0049349,76
RTS0049350,82
RTS0049351,92
RTS0049352,83
RTS0049353,78
RTS0049354,84
RTS0049355,67
RTS0049356,87
RTS0049357,64
RTS0049358,60
RTS0049359,38
RTS0049360,97
RTS0049361,91
RTS0049362,79
RTS0049363,82
RTS0049364,101
RTS0049365,44
RTS0049366,425
RTS0049367,485
RTS0049368,128
RTS0049369,56
RTS0049370,41
RTS0049371,101
RTS0049372,90
RTS0049373,683
RTS0049374,750
RTS0049375,497
RTS0049376,590
RTS0049377,662
RTS0049378,351
RTS0049379,264
RTS0049380,361
RTS0049381,304
RTS0049382,262
RTS0049383,97
RTS0049384,55
RTS0049385,58
RTS0049386,130
RTS0049387,66
RTS0049388,66
RTS0049389,89
RTS0049390,2170
RTS0049391,1803
RTS0049392,2069
RTS0049393,2024
RTS0049394,762
RTS0049395,315
RTS0049396,648
RTS0049397,811
RTS0049398,1010
RTS0049399,511
RTS0049400,80
RTS0049401,95
RTS0049402,84
RTS0049403,65
RTS0049404,78
RTS0049405,76
RTS0049406,75
RTS0049407,71
RTS0049408,72
RTS0049409,76
RTS0049410,70
RTS0049411,89
RTS0049412,53
RTS0049413,48
RTS0049414,72
RTS0049415,108
RTS0049416,95
RTS0049417,76
RTS0049418,55
RTS0049419,69
RTS0049420,59
RTS0049421,53
RTS0049422,55
RTS0049423,61
RTS0049424,298
RTS0049425,95
RTS0049426,203
RTS0049427,135
RTS0049428,62
RTS0049429,225
RTS0049430,203
RTS0049431,144
RTS0049432,81
RTS0049433,84
RTS0049434,74
RTS0049435,67
RTS0049436,57
RTS0049437,283
RTS0049438,123
RTS0049439,272
RTS0049440,204
RTS0049441,272
RTS0049442,272
RTS0049443,189
RTS0049444,223
RTS0049445,84
RTS0049446,95
RTS0049447,104
RTS0049448,62
RTS0049449,93
RTS0049450,65
RTS0049451,82
RTS0049452,81
RTS0049453,123
RTS0049454,50
RTS0049455,76
RTS0049456,77
RTS0049457,242
RTS0049458,85
RTS0049459,191
RTS0049460,297
RTS0049461,366
RTS0049462,519
RTS0049463,104
RTS0049464,91
RTS0049465,83
RTS0049466,52
RTS0049467,65
RTS0049468,125
RTS0049469,110
RTS0049470,108
RTS0049471,188
RTS0049472,106
RTS0049473,870
RTS0049474,76
RTS0049475,109
RTS0049476,112
RTS0049477,47
RTS0049478,74
RTS0049479,10420
RTS0049480,1172
RTS0049481,25
RTS0049482,41
RTS0049483,67
RTS0049484,82
RTS0049485,90
RTS0997079,91
RTS0997080,227
RTS0997081,66
RTS0997082,114
RTS0997083,93
RTS0997084,107
RTS0997085,106
RTS0997086,135
RTS0997087,54
RTS0997088,320874
RTS0997089,39045
RTS0997090,311
RTS0997091,91
RTS0997092,46
RTS0997093,42
RTS0997094,13
RTS0997095,33
RTS0997096,60
RTS0997097,22
RTS0997098,50
RTS0997099,46
RTS0997100,53
RTS0997101,35
RTS0997102,42
RTS0997103,27
RTS0997104,49
RTS0997105,35
RTS0997106,49
RTS0997107,32
RTS0997108,51
RTS0997109,31
RTS0997110,39
RTS0997111,34
RTS0997112,50
RTS0997113,38
RTS0997114,34
RTS0997115,47
RTS0997116,33
RTS0997117,44
RTS0997118,36
RTS0997119,42
RTS0997120,29
RTS0997121,168
RTS0997122,313
RTS0997123,309
RTS0997124,178
RTS0997125,712
RTS0997126,846
RTS0997127,930
RTS0997128,819
RTS0997129,848
RTS0997130,193
</Code_Summary>
