# Supplementary material for: Spatial meta-transcriptomics reveal associations of intratumor bacteria burden with lung cancer cells showing a distinct oncogenic signature
Source: J Immunother Cancer. 2022 Jul 6;10(7):e004698. doi: 10.1136/jitc-2022-004698 (PMC9260850; doi:10.1136/jitc-2022-004698)
Supplement: Supplementary data [file jitc-2022-004698supp009.zip › DSP-1001250002726-A-D07.dcc]

<Header>
FileVersion,0.02
SoftwareVersion,"GeoMx_NGS_Pipeline_ 2.0.0"
Date,2020-6-15
</Header>

<Scan_Attributes>
ID,DSP-1001250002726-A-D07
Plate_ID,1001250002726
Well,D07
</Scan_Attributes>

<NGS_Processing_Attributes>
SeqSetId,
tamperedIni,No
Raw,3051490
Trimmed,3020591
Stitched,3004563
Aligned,2949477
umiQ30,0.9914
rtsQ30,0.9910
</NGS_Processing_Attributes>


<Code_Summary>
RTS0039454,36
RTS0039455,27
RTS0039456,26
RTS0039457,67
RTS0039458,22
RTS0039459,25
RTS0039460,17
RTS0039461,29
RTS0039462,26
RTS0039463,26
RTS0039464,21
RTS0039465,56
RTS0039466,33
RTS0039467,60
RTS0039468,25
RTS0039469,21
RTS0039470,29
RTS0039471,25
RTS0039472,39
RTS0039473,29
RTS0039474,33
RTS0039475,45
RTS0039476,54
RTS0039477,57
RTS0039478,49
RTS0039479,21
RTS0039480,21
RTS0039481,21
RTS0039482,29
RTS0039483,31
RTS0039484,37
RTS0039485,34
RTS0039486,28
RTS0039487,16
RTS0039488,29
RTS0039489,29
RTS0039490,24
RTS0039491,37
RTS0039492,25
RTS0039493,33
RTS0039494,39
RTS0039495,32
RTS0039496,26
RTS0039497,20
RTS0039498,25
RTS0039499,242
RTS0039500,215
RTS0039501,210
RTS0039502,307
RTS0039503,263
RTS0039504,21
RTS0039505,30
RTS0039506,30
RTS0039507,73
RTS0039508,57
RTS0039509,35
RTS0039510,62
RTS0039511,176
RTS0039512,157
RTS0039513,181
RTS0039514,241
RTS0039515,248
RTS0039516,38
RTS0039517,28
RTS0039518,20
RTS0039519,19
RTS0039520,23
RTS0039521,24
RTS0039522,36
RTS0039523,32
RTS0039524,45
RTS0039525,41
RTS0039526,42
RTS0039527,63
RTS0039528,38
RTS0039529,54
RTS0039530,34
RTS0039531,48
RTS0039532,46
RTS0039533,43
RTS0039534,30
RTS0039535,38
RTS0039536,30
RTS0039537,25
RTS0039538,28
RTS0039539,25
RTS0039540,27
RTS0039541,41
RTS0039542,26
RTS0039543,24
RTS0039544,20
RTS0039545,36
RTS0039546,24
RTS0039547,21
RTS0039548,22
RTS0039549,21
RTS0039550,14
RTS0039551,23
RTS0039552,14
RTS0039553,20
RTS0039554,35
RTS0039555,25
RTS0039556,38
RTS0039557,43
RTS0039558,42
RTS0039559,45
RTS0039560,27
RTS0039561,24
RTS0039562,22
RTS0039563,18
RTS0039564,23
RTS0039565,37
RTS0039566,24
RTS0039567,26
RTS0039568,21
RTS0039569,27
RTS0039570,32
RTS0039571,19
RTS0039572,22
RTS0039573,26
RTS0039574,26
RTS0039575,19
RTS0039576,20
RTS0039577,32
RTS0039578,29
RTS0039579,33
RTS0039580,32
RTS0039581,45
RTS0039582,61
RTS0039583,65
RTS0039584,51
RTS0039585,51
RTS0039586,23
RTS0039587,26
RTS0039588,34
RTS0039589,22
RTS0039590,28
RTS0039591,53
RTS0039592,38
RTS0039593,37
RTS0039594,57
RTS0039595,39
RTS0039596,25
RTS0039597,25
RTS0039598,23
RTS0039599,31
RTS0039600,28
RTS0039601,18
RTS0039602,25
RTS0039603,24
RTS0039604,34
RTS0039605,25
RTS0039606,11
RTS0039607,29
RTS0039608,27
RTS0039609,25
RTS0039610,24
RTS0039611,43
RTS0039612,31
RTS0039613,44
RTS0039614,27
RTS0039615,21
RTS0039616,14
RTS0039617,20
RTS0039619,23
RTS0039620,29
RTS0039621,19
RTS0039622,34
RTS0039623,25
RTS0039624,12
RTS0039625,26
RTS0039626,19
RTS0039627,25
RTS0039628,13
RTS0039629,12
RTS0039630,20
RTS0039631,17
RTS0039632,24
RTS0039633,20
RTS0039634,21
RTS0039635,38
RTS0039636,19
RTS0039637,18
RTS0039638,33
RTS0039639,31
RTS0039640,25
RTS0039641,27
RTS0039642,23
RTS0039643,41
RTS0039644,30
RTS0039645,33
RTS0039646,37
RTS0039647,33
RTS0039648,33
RTS0039649,35
RTS0039650,32
RTS0039651,109
RTS0039652,105
RTS0039653,83
RTS0039654,72
RTS0039655,78
RTS0039656,206
RTS0039657,198
RTS0039658,134
RTS0039659,238
RTS0039660,151
RTS0039661,41
RTS0039662,18
RTS0039663,32
RTS0039664,40
RTS0039665,42
RTS0039666,42
RTS0039667,29
RTS0039668,37
RTS0039669,38
RTS0039670,37
RTS0039671,52
RTS0039672,61
RTS0039673,43
RTS0039674,58
RTS0039675,62
RTS0039676,22
RTS0039677,20
RTS0039678,18
RTS0039679,22
RTS0039680,19
RTS0039681,126
RTS0039682,111
RTS0039683,66
RTS0039684,103
RTS0039685,110
RTS0039686,47
RTS0039687,58
RTS0039688,63
RTS0039689,43
RTS0039690,53
RTS0039691,76
RTS0039692,62
RTS0039693,52
RTS0039694,108
RTS0039695,66
RTS0039696,30
RTS0039697,22
RTS0039698,22
RTS0039699,17
RTS0039700,19
RTS0039701,31
RTS0039702,24
RTS0039703,17
RTS0039704,30
RTS0039705,26
RTS0039706,20
RTS0039707,34
RTS0039708,29
RTS0039709,29
RTS0039710,23
RTS0039711,31
RTS0039712,49
RTS0039713,71
RTS0039714,50
RTS0039715,44
RTS0039716,21
RTS0039717,40
RTS0039718,32
RTS0039719,23
RTS0039720,81
RTS0039721,41
RTS0039722,23
RTS0039723,57
RTS0039724,40
RTS0039725,44
RTS0039726,35
RTS0039727,27
RTS0039728,44
RTS0039729,39
RTS0039730,33
RTS0039731,34
RTS0039732,27
RTS0039733,26
RTS0039734,24
RTS0039735,29
RTS0039736,46
RTS0039737,32
RTS0039738,42
RTS0039739,31
RTS0039740,27
RTS0039741,35
RTS0039742,48
RTS0039743,42
RTS0039744,42
RTS0039745,45
RTS0039746,36
RTS0039747,44
RTS0039749,33
RTS0039750,37
RTS0039751,25
RTS0039752,25
RTS0039753,26
RTS0039754,21
RTS0039755,22
RTS0039756,35
RTS0039757,27
RTS0039758,41
RTS0039759,21
RTS0039760,29
RTS0039761,38
RTS0039762,42
RTS0039763,48
RTS0039764,29
RTS0039765,39
RTS0039766,97
RTS0039767,87
RTS0039768,114
RTS0039769,73
RTS0039770,121
RTS0039771,54
RTS0039772,62
RTS0039773,84
RTS0039774,64
RTS0039775,67
RTS0039776,30
RTS0039777,26
RTS0039778,28
RTS0039779,25
RTS0039780,27
RTS0039781,85
RTS0039782,71
RTS0039783,85
RTS0039784,66
RTS0039785,84
RTS0039786,36
RTS0039787,35
RTS0039788,32
RTS0039789,35
RTS0039790,45
RTS0039791,45
RTS0039792,33
RTS0039793,45
RTS0039794,48
RTS0039795,31
RTS0039796,23
RTS0039797,37
RTS0039798,41
RTS0039799,33
RTS0039800,48
RTS0039801,126
RTS0039802,102
RTS0039803,197
RTS0039804,171
RTS0039805,150
RTS0039806,28
RTS0039807,22
RTS0039808,37
RTS0039809,32
RTS0039810,22
RTS0039811,33
RTS0039812,34
RTS0039813,18
RTS0039814,33
RTS0039815,25
RTS0039816,23
RTS0039817,39
RTS0039818,27
RTS0039819,41
RTS0039820,30
RTS0039821,52
RTS0039822,47
RTS0039823,50
RTS0039824,41
RTS0039825,37
RTS0039826,25
RTS0039827,33
RTS0039828,28
RTS0039829,39
RTS0039830,27
RTS0039831,26
RTS0039832,41
RTS0039833,37
RTS0039834,39
RTS0039835,37
RTS0039836,136
RTS0039838,81
RTS0039839,113
RTS0039840,77
RTS0039841,59
RTS0039842,51
RTS0039843,39
RTS0039844,53
RTS0039845,45
RTS0039846,28
RTS0039847,28
RTS0039848,20
RTS0039849,11
RTS0039850,28
RTS0039851,20
RTS0039852,33
RTS0039853,25
RTS0039854,40
RTS0039855,35
RTS0039856,27
RTS0039857,25
RTS0039858,16
RTS0039859,22
RTS0039860,22
RTS0039861,35
RTS0039862,26
RTS0039863,30
RTS0039864,35
RTS0039865,32
RTS0039866,22
RTS0039867,29
RTS0039868,25
RTS0039869,34
RTS0039870,35
RTS0039871,28
RTS0039872,29
RTS0039873,21
RTS0039874,21
RTS0039875,19
RTS0039876,29
RTS0039877,22
RTS0039878,26
RTS0039879,30
RTS0039880,23
RTS0039881,20
RTS0039882,19
RTS0039883,23
RTS0039884,24
RTS0039885,22
RTS0039886,29
RTS0039887,25
RTS0039888,34
RTS0039890,31
RTS0039891,25
RTS0039892,19
RTS0039893,29
RTS0039894,27
RTS0039895,35
RTS0039896,23
RTS0039897,20
RTS0039898,32
RTS0039899,28
RTS0039900,22
RTS0039901,26
RTS0039902,26
RTS0039903,13
RTS0039904,36
RTS0039905,30
RTS0039906,23
RTS0039907,29
RTS0039908,14
RTS0039909,29
RTS0039910,28
RTS0039911,27
RTS0039912,28
RTS0039913,15
RTS0039914,16
RTS0039915,37
RTS0039916,19
RTS0039917,24
RTS0039918,29
RTS0039919,15
RTS0039920,16
RTS0039921,38
RTS0039922,34
RTS0039923,31
RTS0039924,34
RTS0039925,34
RTS0039926,68
RTS0039927,76
RTS0039928,61
RTS0039929,70
RTS0039930,64
RTS0039931,23
RTS0039932,21
RTS0039933,29
RTS0039934,20
RTS0039935,32
RTS0039936,25
RTS0039937,29
RTS0039938,20
RTS0039939,28
RTS0039940,20
RTS0039941,26
RTS0039942,28
RTS0039943,36
RTS0039944,34
RTS0039945,20
RTS0039946,62
RTS0039947,71
RTS0039948,97
RTS0039949,80
RTS0039950,84
RTS0039951,49
RTS0039952,30
RTS0039953,32
RTS0039954,32
RTS0039955,35
RTS0039956,66
RTS0039957,61
RTS0039958,73
RTS0039959,52
RTS0039960,73
RTS0039961,15
RTS0039962,21
RTS0039963,15
RTS0039964,31
RTS0039965,27
RTS0039966,32
RTS0039967,32
RTS0039968,48
RTS0039969,49
RTS0039970,34
RTS0039971,100
RTS0039972,54
RTS0039973,90
RTS0039974,66
RTS0039975,75
RTS0039976,24
RTS0039977,31
RTS0039978,16
RTS0039979,27
RTS0039980,21
RTS0039981,35
RTS0039982,52
RTS0039983,49
RTS0039984,49
RTS0039985,56
RTS0039986,34
RTS0039987,38
RTS0039988,37
RTS0039989,43
RTS0039990,30
RTS0039991,67
RTS0039992,92
RTS0039993,104
RTS0039994,66
RTS0039995,145
RTS0039996,74
RTS0039997,50
RTS0039998,65
RTS0039999,58
RTS0040000,62
RTS0040001,46
RTS0040002,64
RTS0040003,60
RTS0040004,24
RTS0040005,68
RTS0040006,52
RTS0040007,67
RTS0040008,44
RTS0040009,52
RTS0040010,55
RTS0040011,35
RTS0040012,17
RTS0040013,41
RTS0040014,24
RTS0040015,29
RTS0040016,73
RTS0040017,112
RTS0040018,103
RTS0040019,111
RTS0040020,160
RTS0040021,16
RTS0040022,27
RTS0040023,30
RTS0040024,22
RTS0040025,19
RTS0040026,27
RTS0040027,37
RTS0040028,27
RTS0040029,25
RTS0040030,30
RTS0040031,27
RTS0040032,46
RTS0040033,33
RTS0040034,22
RTS0040035,9
RTS0040036,28
RTS0040037,40
RTS0040038,47
RTS0040039,36
RTS0040040,37
RTS0040041,13
RTS0040042,22
RTS0040043,19
RTS0040044,24
RTS0040045,26
RTS0040046,26
RTS0040047,24
RTS0040048,24
RTS0040049,31
RTS0040050,17
RTS0040051,31
RTS0040052,15
RTS0040053,31
RTS0040054,21
RTS0040055,27
RTS0040056,28
RTS0040057,24
RTS0040058,30
RTS0040059,24
RTS0040060,10
RTS0040061,26
RTS0040062,21
RTS0040063,26
RTS0040064,27
RTS0040065,25
RTS0040066,21
RTS0040067,19
RTS0040068,29
RTS0040069,16
RTS0040070,24
RTS0040071,19
RTS0040072,25
RTS0040073,30
RTS0040074,27
RTS0040075,36
RTS0040076,21
RTS0040077,20
RTS0040078,33
RTS0040079,29
RTS0040080,20
RTS0040081,20
RTS0040082,20
RTS0040083,25
RTS0040084,25
RTS0040085,13
RTS0040086,25
RTS0040087,28
RTS0040088,33
RTS0040089,23
RTS0040090,20
RTS0040091,23
RTS0040092,22
RTS0040093,19
RTS0040094,18
RTS0040095,29
RTS0040096,23
RTS0040097,32
RTS0040098,31
RTS0040099,31
RTS0040100,17
RTS0040101,21
RTS0040102,16
RTS0040103,19
RTS0040104,21
RTS0040105,33
RTS0040106,31
RTS0040107,24
RTS0040108,27
RTS0040109,25
RTS0040110,42
RTS0040111,26
RTS0040112,22
RTS0040113,21
RTS0040114,19
RTS0040115,23
RTS0040116,65
RTS0040117,82
RTS0040118,63
RTS0040119,57
RTS0040120,78
RTS0040121,22
RTS0040122,28
RTS0040123,30
RTS0040124,25
RTS0040125,31
RTS0040126,49
RTS0040127,62
RTS0040128,42
RTS0040129,49
RTS0040130,49
RTS0040131,32
RTS0040132,23
RTS0040133,27
RTS0040134,17
RTS0040135,25
RTS0040136,29
RTS0040137,29
RTS0040138,36
RTS0040139,42
RTS0040140,31
RTS0040141,29
RTS0040142,42
RTS0040143,40
RTS0040144,36
RTS0040145,45
RTS0040146,61
RTS0040147,69
RTS0040148,73
RTS0040149,59
RTS0040150,39
RTS0040151,33
RTS0040152,29
RTS0040153,24
RTS0040154,33
RTS0040155,25
RTS0040156,80
RTS0040157,56
RTS0040158,79
RTS0040159,89
RTS0040160,61
RTS0040161,24
RTS0040162,23
RTS0040163,23
RTS0040164,20
RTS0040165,24
RTS0040166,25
RTS0040167,20
RTS0040168,13
RTS0040169,21
RTS0040170,18
RTS0040171,13
RTS0040172,19
RTS0040173,10
RTS0040174,18
RTS0040175,17
RTS0040176,26
RTS0040177,15
RTS0040178,23
RTS0040179,16
RTS0040180,35
RTS0040181,17
RTS0040182,31
RTS0040183,26
RTS0040184,26
RTS0040185,26
RTS0040186,31
RTS0040187,19
RTS0040188,15
RTS0040189,39
RTS0040190,22
RTS0040191,18
RTS0040192,24
RTS0040193,22
RTS0040194,42
RTS0040195,39
RTS0040196,19
RTS0040197,22
RTS0040198,24
RTS0040199,30
RTS0040200,25
RTS0040201,28
RTS0040202,26
RTS0040203,33
RTS0040204,25
RTS0040205,26
RTS0040206,52
RTS0040207,33
RTS0040208,76
RTS0040209,69
RTS0040210,78
RTS0040211,35
RTS0040212,29
RTS0040213,19
RTS0040214,28
RTS0040215,35
RTS0040216,29
RTS0040217,21
RTS0040218,23
RTS0040219,28
RTS0040220,29
RTS0040221,63
RTS0040222,49
RTS0040223,57
RTS0040224,42
RTS0040225,55
RTS0040226,35
RTS0040227,16
RTS0040228,17
RTS0040229,22
RTS0040230,37
RTS0040231,14
RTS0040232,32
RTS0040233,24
RTS0040234,36
RTS0040235,27
RTS0040236,24
RTS0040237,24
RTS0040238,30
RTS0040239,27
RTS0040240,21
RTS0040241,27
RTS0040242,39
RTS0040243,35
RTS0040244,33
RTS0040245,28
RTS0040246,26
RTS0040247,28
RTS0040248,24
RTS0040249,31
RTS0040250,19
RTS0040251,18
RTS0040252,25
RTS0040253,17
RTS0040254,28
RTS0040255,24
RTS0040256,28
RTS0040257,16
RTS0040258,22
RTS0040259,28
RTS0040260,25
RTS0040261,32
RTS0040262,52
RTS0040263,44
RTS0040264,58
RTS0040265,48
RTS0040266,16
RTS0040267,17
RTS0040268,23
RTS0040269,10
RTS0040270,30
RTS0040271,169
RTS0040272,182
RTS0040273,147
RTS0040274,181
RTS0040275,163
RTS0040276,110
RTS0040277,161
RTS0040278,244
RTS0040279,247
RTS0040280,216
RTS0040281,33
RTS0040282,23
RTS0040283,23
RTS0040284,18
RTS0040285,33
RTS0040286,21
RTS0040287,28
RTS0040288,28
RTS0040289,17
RTS0040290,34
RTS0040291,14
RTS0040292,24
RTS0040293,23
RTS0040294,30
RTS0040295,30
RTS0040296,26
RTS0040297,29
RTS0040298,24
RTS0040299,27
RTS0040300,21
RTS0040301,28
RTS0040302,21
RTS0040303,12
RTS0040304,26
RTS0040305,31
RTS0040306,24
RTS0040307,20
RTS0040308,27
RTS0040309,28
RTS0040310,16
RTS0040311,33
RTS0040312,35
RTS0040313,29
RTS0040314,32
RTS0040315,27
RTS0040316,26
RTS0040317,19
RTS0040318,31
RTS0040319,37
RTS0040320,33
RTS0040321,43
RTS0040322,42
RTS0040323,51
RTS0040324,47
RTS0040325,27
RTS0040326,26
RTS0040327,19
RTS0040328,44
RTS0040329,42
RTS0040330,26
RTS0040331,22
RTS0040332,16
RTS0040333,35
RTS0040334,21
RTS0040335,32
RTS0040336,24
RTS0040337,24
RTS0040338,20
RTS0040339,19
RTS0040340,19
RTS0040341,25
RTS0040342,25
RTS0040343,19
RTS0040344,35
RTS0040345,38
RTS0040346,40
RTS0040347,47
RTS0040348,30
RTS0040349,62
RTS0040350,25
RTS0040351,35
RTS0040352,42
RTS0040353,50
RTS0040354,50
RTS0040355,24
RTS0040356,29
RTS0040357,34
RTS0040358,27
RTS0040359,29
RTS0040360,46
RTS0040361,46
RTS0040363,25
RTS0040364,53
RTS0040365,43
RTS0040366,197
RTS0040367,127
RTS0040368,209
RTS0040369,134
RTS0040370,206
RTS0040371,25
RTS0040372,48
RTS0040373,25
RTS0040374,18
RTS0040375,25
RTS0040376,41
RTS0040377,39
RTS0040378,27
RTS0040379,32
RTS0040380,30
RTS0040381,28
RTS0040382,33
RTS0040383,18
RTS0040384,30
RTS0040385,31
RTS0040386,51
RTS0040387,37
RTS0040388,42
RTS0040389,41
RTS0040390,37
RTS0040391,34
RTS0040392,40
RTS0040393,30
RTS0040394,29
RTS0040395,32
RTS0040396,162
RTS0040397,188
RTS0040398,241
RTS0040399,213
RTS0040400,222
RTS0040401,71
RTS0040402,85
RTS0040403,53
RTS0040404,67
RTS0040405,26
RTS0040406,55
RTS0040407,52
RTS0040408,58
RTS0040409,38
RTS0040410,61
RTS0040411,27
RTS0040412,22
RTS0040413,34
RTS0040414,22
RTS0040415,40
RTS0040416,703
RTS0040417,403
RTS0040418,336
RTS0040419,590
RTS0040420,698
RTS0040421,25
RTS0040422,43
RTS0040423,40
RTS0040424,35
RTS0040425,23
RTS0040426,31
RTS0040428,33
RTS0040429,26
RTS0040430,27
RTS0040431,42
RTS0040432,37
RTS0040433,41
RTS0040434,49
RTS0040435,47
RTS0040436,574
RTS0040437,718
RTS0040438,881
RTS0040439,767
RTS0040440,874
RTS0040441,147
RTS0040442,112
RTS0040443,134
RTS0040444,106
RTS0040445,101
RTS0040446,60
RTS0040447,85
RTS0040448,65
RTS0040449,84
RTS0040450,51
RTS0040451,222
RTS0040452,267
RTS0040453,290
RTS0040454,176
RTS0040455,480
RTS0040456,33
RTS0040457,20
RTS0040458,21
RTS0040459,19
RTS0040460,29
RTS0040461,25
RTS0040462,26
RTS0040463,25
RTS0040464,25
RTS0040465,27
RTS0040466,28
RTS0040467,22
RTS0040468,29
RTS0040469,25
RTS0040470,12
RTS0040471,37
RTS0040472,27
RTS0040473,20
RTS0040474,20
RTS0040475,23
RTS0040476,25
RTS0040477,21
RTS0040478,21
RTS0040479,15
RTS0040480,30
RTS0040481,35
RTS0040482,30
RTS0040483,36
RTS0040484,44
RTS0040485,30
RTS0040486,25
RTS0040487,14
RTS0040488,13
RTS0040489,19
RTS0040490,22
RTS0040491,21
RTS0040492,23
RTS0040493,17
RTS0040494,17
RTS0040495,20
RTS0040496,26
RTS0040497,32
RTS0040498,34
RTS0040499,29
RTS0040500,46
RTS0040501,23
RTS0040502,30
RTS0040503,37
RTS0040504,17
RTS0040505,18
RTS0040506,21
RTS0040507,26
RTS0040508,20
RTS0040509,22
RTS0040510,17
RTS0040511,24
RTS0040512,22
RTS0040513,20
RTS0040514,23
RTS0040515,28
RTS0040516,23
RTS0040517,27
RTS0040518,29
RTS0040519,23
RTS0040520,35
RTS0040521,20
RTS0040522,16
RTS0040523,23
RTS0040524,13
RTS0040525,15
RTS0040526,36
RTS0040527,22
RTS0040528,22
RTS0040529,28
RTS0040530,21
RTS0040531,31
RTS0040532,41
RTS0040533,39
RTS0040534,47
RTS0040535,25
RTS0040536,33
RTS0040537,58
RTS0040538,45
RTS0040539,60
RTS0040540,26
RTS0040541,28
RTS0040542,23
RTS0040543,25
RTS0040544,24
RTS0040545,16
RTS0040546,18
RTS0040547,25
RTS0040548,18
RTS0040549,40
RTS0040550,24
RTS0040551,17
RTS0040552,29
RTS0040553,27
RTS0040554,23
RTS0040555,20
RTS0040556,26
RTS0040557,19
RTS0040558,20
RTS0040559,25
RTS0040560,22
RTS0040561,12
RTS0040562,23
RTS0040563,22
RTS0040564,20
RTS0040565,20
RTS0040566,25
RTS0040567,27
RTS0040568,15
RTS0040569,20
RTS0040570,23
RTS0040571,39
RTS0040572,25
RTS0040573,36
RTS0040574,49
RTS0040575,31
RTS0040576,27
RTS0040577,22
RTS0040578,18
RTS0040579,18
RTS0040580,22
RTS0040581,23
RTS0040582,36
RTS0040583,27
RTS0040584,27
RTS0040585,27
RTS0040586,29
RTS0040587,18
RTS0040588,27
RTS0040589,21
RTS0040590,27
RTS0040591,37
RTS0040592,31
RTS0040593,11
RTS0040594,21
RTS0040595,33
RTS0040596,50
RTS0040597,42
RTS0040598,28
RTS0040599,29
RTS0040600,47
RTS0040601,21
RTS0040602,19
RTS0040603,29
RTS0040604,28
RTS0040605,26
RTS0040606,22
RTS0040607,23
RTS0040608,29
RTS0040609,21
RTS0040610,39
RTS0040611,38
RTS0040612,46
RTS0040613,58
RTS0040614,53
RTS0040615,32
RTS0040616,25
RTS0040617,23
RTS0040618,31
RTS0040619,29
RTS0040620,25
RTS0040621,36
RTS0040622,35
RTS0040623,34
RTS0040624,19
RTS0040625,32
RTS0040626,30
RTS0040627,26
RTS0040628,31
RTS0040629,34
RTS0040630,27
RTS0040631,256
RTS0040632,143
RTS0040633,202
RTS0040634,207
RTS0040635,113
RTS0040636,27
RTS0040637,34
RTS0040638,29
RTS0040639,33
RTS0040640,22
RTS0040641,21
RTS0040642,28
RTS0040643,25
RTS0040644,24
RTS0040645,23
RTS0040646,27
RTS0040647,23
RTS0040648,40
RTS0040649,31
RTS0040650,13
RTS0040651,125
RTS0040652,45
RTS0040653,72
RTS0040654,91
RTS0040655,101
RTS0040656,46
RTS0040657,45
RTS0040658,30
RTS0040659,34
RTS0040660,28
RTS0040661,18
RTS0040662,14
RTS0040663,24
RTS0040664,24
RTS0040665,23
RTS0040666,28
RTS0040667,24
RTS0040668,18
RTS0040669,15
RTS0040670,16
RTS0040671,10
RTS0040672,18
RTS0040673,28
RTS0040674,27
RTS0040675,22
RTS0040676,36
RTS0040677,26
RTS0040678,22
RTS0040679,22
RTS0040680,42
RTS0040681,37
RTS0040682,27
RTS0040683,35
RTS0040684,38
RTS0040685,30
RTS0040686,28
RTS0040687,30
RTS0040688,22
RTS0040689,33
RTS0040690,24
RTS0040691,25
RTS0040692,19
RTS0040693,17
RTS0040694,19
RTS0040695,29
RTS0040696,30
RTS0040697,23
RTS0040698,15
RTS0040699,19
RTS0040700,15
RTS0040701,18
RTS0040702,44
RTS0040703,23
RTS0040704,29
RTS0040705,36
RTS0040706,24
RTS0040707,23
RTS0040708,10
RTS0040709,22
RTS0040710,22
RTS0040711,18
RTS0040712,25
RTS0040713,33
RTS0040714,13
RTS0040715,23
RTS0040716,20
RTS0040717,17
RTS0040718,18
RTS0040719,18
RTS0040720,24
RTS0040721,17
RTS0040722,20
RTS0040723,18
RTS0040724,22
RTS0040725,19
RTS0040726,29
RTS0040727,30
RTS0040728,30
RTS0040729,31
RTS0040730,23
RTS0040731,25
RTS0040732,25
RTS0040733,24
RTS0040734,20
RTS0040735,22
RTS0040736,46
RTS0040737,32
RTS0040738,36
RTS0040739,28
RTS0040740,41
RTS0040741,17
RTS0040742,26
RTS0040743,27
RTS0040744,30
RTS0040745,25
RTS0040746,82
RTS0040747,90
RTS0040748,60
RTS0040749,99
RTS0040750,90
RTS0040751,31
RTS0040752,26
RTS0040753,23
RTS0040754,19
RTS0040755,25
RTS0040756,21
RTS0040757,27
RTS0040758,31
RTS0040759,23
RTS0040760,35
RTS0040761,50
RTS0040762,47
RTS0040763,34
RTS0040764,46
RTS0040765,65
RTS0040766,59
RTS0040767,49
RTS0040768,58
RTS0040769,81
RTS0040770,37
RTS0040771,19
RTS0040772,17
RTS0040773,19
RTS0040774,25
RTS0040775,34
RTS0040776,13
RTS0040777,22
RTS0040778,23
RTS0040779,20
RTS0040780,18
RTS0040781,47
RTS0040782,99
RTS0040783,30
RTS0040784,60
RTS0040785,46
RTS0040786,17
RTS0040787,15
RTS0040788,15
RTS0040789,29
RTS0040790,28
RTS0040791,21
RTS0040792,17
RTS0040793,19
RTS0040794,24
RTS0040795,33
RTS0040796,32
RTS0040797,33
RTS0040798,31
RTS0040799,27
RTS0040800,26
RTS0040801,49
RTS0040802,40
RTS0040803,54
RTS0040804,35
RTS0040805,34
RTS0040806,21
RTS0040807,25
RTS0040808,27
RTS0040809,23
RTS0040810,14
RTS0040811,35
RTS0040812,33
RTS0040813,20
RTS0040814,35
RTS0040815,29
RTS0040816,36
RTS0040817,33
RTS0040818,49
RTS0040819,54
RTS0040820,64
RTS0040821,64
RTS0040822,48
RTS0040823,28
RTS0040824,69
RTS0040825,53
RTS0040826,62
RTS0040827,60
RTS0040828,57
RTS0040830,56
RTS0040831,28
RTS0040832,28
RTS0040833,35
RTS0040834,28
RTS0040836,278
RTS0040837,148
RTS0040838,208
RTS0040839,214
RTS0040840,115
RTS0040841,559
RTS0040842,667
RTS0040843,753
RTS0040844,721
RTS0040845,662
RTS0040846,62
RTS0040847,40
RTS0040848,43
RTS0040849,46
RTS0040850,41
RTS0040851,54
RTS0040852,34
RTS0040853,59
RTS0040854,56
RTS0040855,58
RTS0040856,22
RTS0040857,31
RTS0040858,16
RTS0040859,20
RTS0040860,19
RTS0040861,24
RTS0040862,18
RTS0040863,21
RTS0040864,28
RTS0040865,30
RTS0040866,25
RTS0040867,26
RTS0040868,23
RTS0040869,22
RTS0040870,34
RTS0040871,176
RTS0040872,338
RTS0040873,343
RTS0040874,397
RTS0040875,228
RTS0040876,24
RTS0040877,13
RTS0040878,32
RTS0040879,31
RTS0040880,26
RTS0040881,13
RTS0040882,28
RTS0040883,15
RTS0040884,23
RTS0040885,16
RTS0040886,36
RTS0040887,43
RTS0040888,72
RTS0040889,67
RTS0040890,58
RTS0040891,13
RTS0040892,26
RTS0040893,20
RTS0040894,27
RTS0040895,19
RTS0040896,20
RTS0040897,22
RTS0040898,25
RTS0040899,22
RTS0040900,26
RTS0040901,439
RTS0040902,419
RTS0040903,248
RTS0040904,508
RTS0040905,567
RTS0040906,18
RTS0040907,26
RTS0040908,26
RTS0040909,28
RTS0040910,15
RTS0040911,47
RTS0040912,37
RTS0040913,26
RTS0040914,23
RTS0040915,39
RTS0040916,21
RTS0040917,25
RTS0040918,19
RTS0040919,16
RTS0040920,22
RTS0040921,147
RTS0040922,109
RTS0040923,167
RTS0040924,127
RTS0040925,158
RTS0040926,32
RTS0040927,27
RTS0040928,23
RTS0040929,20
RTS0040930,31
RTS0040931,40
RTS0040932,43
RTS0040933,40
RTS0040934,39
RTS0040935,30
RTS0040936,48
RTS0040937,57
RTS0040938,37
RTS0040939,48
RTS0040940,41
RTS0040941,43
RTS0040942,32
RTS0040943,29
RTS0040944,55
RTS0040945,48
RTS0040946,27
RTS0040947,39
RTS0040948,25
RTS0040949,36
RTS0040950,39
RTS0040951,28
RTS0040952,20
RTS0040953,18
RTS0040954,28
RTS0040955,29
RTS0040956,49
RTS0040957,37
RTS0040958,47
RTS0040959,41
RTS0040960,39
RTS0040961,25
RTS0040962,27
RTS0040963,28
RTS0040964,26
RTS0040965,22
RTS0040966,27
RTS0040967,36
RTS0040968,34
RTS0040969,20
RTS0040970,26
RTS0040971,23
RTS0040972,21
RTS0040973,27
RTS0040974,26
RTS0040975,31
RTS0040976,14
RTS0040977,15
RTS0040978,23
RTS0040979,42
RTS0040980,23
RTS0040981,26
RTS0040982,17
RTS0040983,21
RTS0040984,26
RTS0040985,30
RTS0040986,49
RTS0040987,38
RTS0040988,23
RTS0040989,36
RTS0040990,26
RTS0040991,60
RTS0040992,35
RTS0040993,47
RTS0040994,63
RTS0040995,60
RTS0040996,56
RTS0040997,62
RTS0040998,58
RTS0040999,59
RTS0041000,62
RTS0041001,19
RTS0041002,31
RTS0041003,23
RTS0041004,28
RTS0041005,33
RTS0041006,21
RTS0041007,17
RTS0041008,35
RTS0041009,23
RTS0041010,18
RTS0041011,14
RTS0041012,29
RTS0041013,20
RTS0041014,17
RTS0041015,28
RTS0041016,29
RTS0041017,25
RTS0041018,25
RTS0041019,24
RTS0041020,21
RTS0041021,36
RTS0041022,62
RTS0041023,58
RTS0041024,78
RTS0041025,59
RTS0041026,24
RTS0041027,18
RTS0041028,15
RTS0041029,24
RTS0041030,21
RTS0041031,58
RTS0041032,72
RTS0041033,53
RTS0041034,59
RTS0041035,51
RTS0041036,49
RTS0041037,46
RTS0041038,49
RTS0041039,41
RTS0041040,45
RTS0041041,26
RTS0041042,22
RTS0041043,21
RTS0041044,27
RTS0041045,25
RTS0041046,412
RTS0041047,353
RTS0041048,235
RTS0041049,460
RTS0041050,443
RTS0041051,40
RTS0041052,18
RTS0041053,21
RTS0041054,43
RTS0041055,30
RTS0041056,18
RTS0041057,21
RTS0041058,32
RTS0041059,23
RTS0041060,30
RTS0041061,63
RTS0041062,57
RTS0041063,40
RTS0041064,52
RTS0041066,34
RTS0041067,18
RTS0041068,35
RTS0041069,21
RTS0041070,34
RTS0041071,33
RTS0041072,30
RTS0041073,31
RTS0041074,23
RTS0041075,38
RTS0041076,35
RTS0041077,20
RTS0041078,38
RTS0041079,25
RTS0041080,18
RTS0041081,34
RTS0041082,20
RTS0041083,30
RTS0041084,24
RTS0041085,31
RTS0041086,26
RTS0041087,29
RTS0041088,42
RTS0041089,25
RTS0041090,27
RTS0041091,20
RTS0041092,28
RTS0041093,25
RTS0041094,28
RTS0041095,24
RTS0041096,12
RTS0041097,24
RTS0041098,25
RTS0041099,22
RTS0041100,15
RTS0041101,21
RTS0041102,23
RTS0041103,19
RTS0041104,29
RTS0041105,37
RTS0041106,122
RTS0041107,101
RTS0041108,107
RTS0041109,115
RTS0041110,95
RTS0041111,138
RTS0041112,143
RTS0041113,204
RTS0041114,176
RTS0041115,155
RTS0041116,49
RTS0041117,63
RTS0041118,61
RTS0041119,54
RTS0041120,50
RTS0041121,40
RTS0041122,36
RTS0041123,27
RTS0041124,29
RTS0041125,37
RTS0041126,49
RTS0041127,67
RTS0041128,58
RTS0041129,55
RTS0041130,38
RTS0041131,126
RTS0041132,137
RTS0041133,134
RTS0041134,156
RTS0041135,160
RTS0041136,53
RTS0041137,41
RTS0041138,47
RTS0041139,36
RTS0041140,37
RTS0041141,52
RTS0041142,37
RTS0041143,18
RTS0041144,37
RTS0041145,41
RTS0041146,19
RTS0041147,28
RTS0041148,20
RTS0041149,25
RTS0041150,29
RTS0041151,16
RTS0041152,31
RTS0041153,30
RTS0041154,35
RTS0041155,35
RTS0041156,34
RTS0041157,46
RTS0041158,36
RTS0041159,37
RTS0041160,37
RTS0041161,23
RTS0041162,18
RTS0041163,16
RTS0041164,25
RTS0041165,19
RTS0041166,26
RTS0041167,15
RTS0041168,27
RTS0041169,26
RTS0041170,30
RTS0041171,31
RTS0041172,28
RTS0041173,20
RTS0041174,30
RTS0041175,32
RTS0041176,37
RTS0041177,27
RTS0041178,39
RTS0041179,28
RTS0041180,26
RTS0041181,33
RTS0041182,32
RTS0041183,31
RTS0041184,31
RTS0041185,28
RTS0041186,29
RTS0041187,25
RTS0041188,23
RTS0041189,17
RTS0041190,31
RTS0041191,60
RTS0041192,49
RTS0041193,69
RTS0041194,30
RTS0041195,30
RTS0041196,37
RTS0041197,35
RTS0041198,38
RTS0041199,29
RTS0041200,28
RTS0041201,16
RTS0041202,25
RTS0041203,30
RTS0041204,31
RTS0041205,33
RTS0041206,36
RTS0041207,40
RTS0041208,28
RTS0041209,25
RTS0041210,19
RTS0041211,46
RTS0041212,42
RTS0041213,41
RTS0041214,53
RTS0041215,38
RTS0041216,33
RTS0041217,25
RTS0041218,32
RTS0041219,41
RTS0041220,21
RTS0041221,24
RTS0041222,21
RTS0041223,13
RTS0041224,10
RTS0041225,36
RTS0041226,30
RTS0041227,36
RTS0041228,27
RTS0041229,36
RTS0041230,33
RTS0041231,86
RTS0041232,59
RTS0041233,84
RTS0041234,116
RTS0041235,70
RTS0041236,20
RTS0041237,28
RTS0041238,22
RTS0041239,24
RTS0041240,26
RTS0041241,27
RTS0041242,25
RTS0041243,23
RTS0041244,40
RTS0041246,27
RTS0041247,45
RTS0041248,24
RTS0041249,24
RTS0041250,43
RTS0041251,34
RTS0041252,34
RTS0041253,31
RTS0041254,44
RTS0041255,35
RTS0041256,23
RTS0041257,37
RTS0041258,32
RTS0041259,35
RTS0041260,23
RTS0041261,36
RTS0041262,49
RTS0041263,25
RTS0041265,44
RTS0041266,33
RTS0041267,21
RTS0041268,19
RTS0041269,31
RTS0041270,26
RTS0041271,34
RTS0041272,28
RTS0041273,22
RTS0041274,34
RTS0041275,29
RTS0041276,29
RTS0041277,29
RTS0041278,29
RTS0041279,33
RTS0041280,33
RTS0041281,27
RTS0041282,15
RTS0041283,22
RTS0041284,31
RTS0041285,20
RTS0041286,29
RTS0041287,26
RTS0041288,29
RTS0041289,29
RTS0041290,21
RTS0041291,29
RTS0041292,31
RTS0041293,36
RTS0041294,26
RTS0041295,24
RTS0041296,26
RTS0041297,37
RTS0041298,34
RTS0041299,26
RTS0041300,28
RTS0041301,29
RTS0041302,28
RTS0041303,40
RTS0041304,32
RTS0041305,26
RTS0041306,34
RTS0041307,39
RTS0041308,35
RTS0041309,37
RTS0041310,28
RTS0041311,32
RTS0041312,17
RTS0041313,20
RTS0041314,33
RTS0041315,20
RTS0041316,556
RTS0041317,472
RTS0041318,734
RTS0041319,488
RTS0041320,482
RTS0041321,29
RTS0041322,23
RTS0041323,30
RTS0041324,26
RTS0041325,35
RTS0041326,21
RTS0041327,37
RTS0041328,32
RTS0041329,30
RTS0041330,19
RTS0041331,19
RTS0041332,29
RTS0041333,24
RTS0041334,27
RTS0041335,27
RTS0041346,243
RTS0041347,173
RTS0041348,249
RTS0041349,258
RTS0041350,361
RTS0041351,33
RTS0041352,29
RTS0041353,28
RTS0041354,24
RTS0041355,29
RTS0041356,22
RTS0041357,22
RTS0041358,33
RTS0041359,35
RTS0041360,27
RTS0041361,37
RTS0041362,33
RTS0041363,30
RTS0041364,30
RTS0041365,27
RTS0041366,28
RTS0041367,27
RTS0041368,31
RTS0041369,24
RTS0041370,14
RTS0041371,29
RTS0041372,17
RTS0041373,24
RTS0041374,22
RTS0041375,30
RTS0041376,31
RTS0041377,21
RTS0041378,17
RTS0041379,24
RTS0041380,23
RTS0041381,23
RTS0041382,27
RTS0041383,23
RTS0041384,24
RTS0041385,32
RTS0041386,26
RTS0041387,21
RTS0041388,21
RTS0041389,25
RTS0041390,30
RTS0041391,21
RTS0041392,31
RTS0041393,23
RTS0041394,17
RTS0041395,17
RTS0041396,25
RTS0041397,17
RTS0041398,21
RTS0041399,26
RTS0041400,23
RTS0041401,26
RTS0041402,37
RTS0041403,27
RTS0041404,21
RTS0041405,27
RTS0041406,28
RTS0041407,28
RTS0041408,18
RTS0041409,25
RTS0041410,25
RTS0041411,24
RTS0041412,15
RTS0041413,16
RTS0041414,31
RTS0041415,25
RTS0041416,18
RTS0041417,18
RTS0041418,30
RTS0041419,25
RTS0041420,21
RTS0041421,22
RTS0041422,26
RTS0041423,17
RTS0041424,21
RTS0041425,21
RTS0041426,31
RTS0041427,22
RTS0041428,27
RTS0041429,21
RTS0041430,25
RTS0041431,27
RTS0041432,8
RTS0041433,28
RTS0041434,28
RTS0041435,18
RTS0041436,32
RTS0041437,13
RTS0041438,27
RTS0041439,22
RTS0041440,20
RTS0041441,27
RTS0041442,19
RTS0041443,25
RTS0041444,26
RTS0041445,21
RTS0041446,24
RTS0041447,27
RTS0041448,25
RTS0041449,28
RTS0041450,32
RTS0041451,23
RTS0041452,24
RTS0041453,28
RTS0041454,22
RTS0041455,28
RTS0041456,26
RTS0041457,22
RTS0041458,21
RTS0041459,28
RTS0041460,14
RTS0041461,21
RTS0041462,29
RTS0041463,20
RTS0041464,20
RTS0041465,29
RTS0041466,33
RTS0041467,34
RTS0041468,26
RTS0041469,23
RTS0041470,37
RTS0041471,29
RTS0041472,18
RTS0041473,28
RTS0041474,31
RTS0041475,28
RTS0041476,39
RTS0041477,39
RTS0041478,23
RTS0041479,29
RTS0041480,24
RTS0041481,23
RTS0041482,18
RTS0041483,29
RTS0041484,25
RTS0041485,26
RTS0041486,40
RTS0041487,50
RTS0041488,44
RTS0041489,34
RTS0041490,26
RTS0041491,32
RTS0041492,17
RTS0041493,19
RTS0041494,24
RTS0041495,22
RTS0041496,278
RTS0041497,295
RTS0041498,326
RTS0041499,335
RTS0041500,310
RTS0041501,28
RTS0041502,20
RTS0041503,19
RTS0041504,30
RTS0041505,22
RTS0041506,22
RTS0041507,18
RTS0041508,16
RTS0041509,23
RTS0041510,28
RTS0041511,23
RTS0041512,25
RTS0041513,29
RTS0041514,29
RTS0041515,29
RTS0041516,30
RTS0041517,27
RTS0041518,25
RTS0041519,15
RTS0041520,23
RTS0041521,20
RTS0041522,19
RTS0041523,19
RTS0041524,29
RTS0041525,22
RTS0041526,434
RTS0041527,557
RTS0041528,544
RTS0041529,109
RTS0041530,459
RTS0041531,21
RTS0041532,29
RTS0041533,14
RTS0041534,21
RTS0041535,18
RTS0041536,30
RTS0041537,20
RTS0041538,33
RTS0041540,14
RTS0041541,29
RTS0041542,31
RTS0041543,21
RTS0041544,25
RTS0041545,25
RTS0041546,17
RTS0041547,21
RTS0041548,34
RTS0041549,17
RTS0041550,20
RTS0041551,115
RTS0041552,93
RTS0041553,75
RTS0041554,85
RTS0041555,94
RTS0041556,29
RTS0041557,24
RTS0041558,28
RTS0041559,18
RTS0041560,23
RTS0041561,22
RTS0041562,21
RTS0041563,44
RTS0041564,26
RTS0041565,27
RTS0041566,53
RTS0041567,54
RTS0041568,62
RTS0041569,54
RTS0041570,64
RTS0041571,24
RTS0041572,30
RTS0041573,25
RTS0041574,27
RTS0041575,17
RTS0041576,18
RTS0041577,18
RTS0041578,23
RTS0041579,24
RTS0041580,33
RTS0041581,32
RTS0041582,33
RTS0041583,37
RTS0041584,26
RTS0041585,32
RTS0041586,26
RTS0041587,28
RTS0041588,27
RTS0041589,30
RTS0041590,23
RTS0041591,24
RTS0041592,26
RTS0041593,18
RTS0041594,23
RTS0041595,21
RTS0041596,23
RTS0041597,14
RTS0041598,32
RTS0041599,11
RTS0041600,25
RTS0041601,21
RTS0041602,16
RTS0041603,33
RTS0041604,30
RTS0041605,18
RTS0041606,23
RTS0041607,25
RTS0041608,20
RTS0041609,22
RTS0041610,19
RTS0041611,23
RTS0041612,18
RTS0041613,39
RTS0041614,19
RTS0041615,31
RTS0041616,26
RTS0041617,15
RTS0041618,22
RTS0041619,20
RTS0041620,26
RTS0041621,20
RTS0041622,14
RTS0041623,17
RTS0041624,25
RTS0041625,29
RTS0041626,81
RTS0041627,82
RTS0041628,90
RTS0041629,91
RTS0041630,85
RTS0041631,36
RTS0041632,33
RTS0041633,45
RTS0041634,37
RTS0041635,41
RTS0041636,65
RTS0041637,56
RTS0041638,68
RTS0041639,47
RTS0041640,57
RTS0041641,50
RTS0041642,33
RTS0041643,45
RTS0041644,31
RTS0041645,27
RTS0041646,21
RTS0041647,20
RTS0041648,26
RTS0041649,17
RTS0041650,29
RTS0041651,29
RTS0041652,25
RTS0041653,29
RTS0041654,36
RTS0041655,25
RTS0041656,30
RTS0041657,38
RTS0041658,42
RTS0041659,34
RTS0041660,23
RTS0041661,65
RTS0041662,40
RTS0041663,31
RTS0041664,34
RTS0041665,35
RTS0041666,28
RTS0041667,25
RTS0041668,26
RTS0041669,28
RTS0041670,30
RTS0041671,26
RTS0041672,26
RTS0041673,14
RTS0041674,27
RTS0041675,15
RTS0041676,38
RTS0041677,36
RTS0041678,31
RTS0041679,57
RTS0041680,41
RTS0041681,36
RTS0041682,36
RTS0041683,17
RTS0041684,30
RTS0041685,30
RTS0041686,39
RTS0041687,25
RTS0041688,39
RTS0041689,31
RTS0041690,81
RTS0041691,78
RTS0041692,24
RTS0041693,63
RTS0041694,35
RTS0041695,36
RTS0041696,48
RTS0041697,35
RTS0041698,43
RTS0041699,27
RTS0041700,15
RTS0041701,63
RTS0041702,71
RTS0041703,78
RTS0041704,61
RTS0041705,79
RTS0041706,30
RTS0041707,35
RTS0041708,58
RTS0041709,30
RTS0041710,33
RTS0041711,35
RTS0041712,39
RTS0041713,37
RTS0041714,40
RTS0041715,38
RTS0041716,395
RTS0041717,328
RTS0041718,450
RTS0041719,436
RTS0041720,362
RTS0041721,31
RTS0041722,35
RTS0041723,48
RTS0041724,39
RTS0041725,31
RTS0041726,16
RTS0041727,19
RTS0041728,17
RTS0041729,14
RTS0041730,21
RTS0041731,24
RTS0041732,26
RTS0041733,16
RTS0041734,21
RTS0041735,26
RTS0041736,36
RTS0041737,38
RTS0041738,27
RTS0041739,33
RTS0041740,27
RTS0041741,27
RTS0041742,28
RTS0041743,41
RTS0041744,20
RTS0041745,22
RTS0041746,52
RTS0041747,40
RTS0041748,44
RTS0041749,44
RTS0041750,31
RTS0041751,30
RTS0041752,22
RTS0041753,22
RTS0041754,30
RTS0041755,29
RTS0041756,245
RTS0041757,146
RTS0041758,214
RTS0041759,233
RTS0041760,189
RTS0041761,21
RTS0041762,21
RTS0041763,20
RTS0041764,23
RTS0041765,20
RTS0041766,18
RTS0041767,22
RTS0041768,7
RTS0041769,26
RTS0041770,25
RTS0041771,22
RTS0041772,31
RTS0041773,18
RTS0041774,22
RTS0041775,24
RTS0041776,43
RTS0041777,35
RTS0041778,43
RTS0041779,38
RTS0041780,42
RTS0041781,17
RTS0041782,34
RTS0041783,23
RTS0041784,29
RTS0041785,38
RTS0041786,30
RTS0041787,39
RTS0041788,34
RTS0041789,29
RTS0041790,41
RTS0041791,76
RTS0041793,65
RTS0041794,64
RTS0041795,87
RTS0041796,19
RTS0041797,33
RTS0041798,26
RTS0041799,27
RTS0041800,22
RTS0041801,21
RTS0041802,28
RTS0041803,19
RTS0041804,15
RTS0041805,25
RTS0041806,81
RTS0041807,52
RTS0041808,124
RTS0041809,120
RTS0041810,163
RTS0041811,42
RTS0041812,51
RTS0041813,53
RTS0041814,34
RTS0041815,39
RTS0041816,23
RTS0041817,25
RTS0041818,20
RTS0041819,27
RTS0041820,38
RTS0041821,54
RTS0041822,63
RTS0041823,37
RTS0041824,63
RTS0041825,27
RTS0041826,35
RTS0041827,45
RTS0041828,37
RTS0041829,22
RTS0041830,21
RTS0041831,22
RTS0041832,41
RTS0041833,34
RTS0041834,43
RTS0041835,27
RTS0041836,47
RTS0041837,31
RTS0041838,40
RTS0041839,35
RTS0041840,35
RTS0041841,29
RTS0041842,21
RTS0041843,20
RTS0041844,24
RTS0041845,11
RTS0041846,27
RTS0041847,23
RTS0041848,18
RTS0041849,22
RTS0041850,30
RTS0041851,30
RTS0041852,33
RTS0041853,33
RTS0041854,20
RTS0041855,21
RTS0041856,17
RTS0041857,31
RTS0041858,17
RTS0041859,25
RTS0041860,29
RTS0041861,24
RTS0041862,14
RTS0041863,28
RTS0041864,21
RTS0041865,26
RTS0041866,32
RTS0041867,40
RTS0041868,23
RTS0041869,19
RTS0041870,33
RTS0041871,22
RTS0041872,17
RTS0041873,18
RTS0041874,23
RTS0041875,26
RTS0041876,64
RTS0041877,88
RTS0041878,88
RTS0041879,114
RTS0041880,98
RTS0041881,64
RTS0041882,73
RTS0041883,115
RTS0041884,55
RTS0041885,103
RTS0041886,332
RTS0041887,592
RTS0041888,418
RTS0041889,404
RTS0041890,423
RTS0041891,449
RTS0041892,398
RTS0041893,378
RTS0041894,257
RTS0041895,334
RTS0041896,156
RTS0041897,122
RTS0041898,140
RTS0041899,104
RTS0041900,56
RTS0041901,26
RTS0041902,29
RTS0041903,38
RTS0041904,34
RTS0041905,47
RTS0041906,2537
RTS0041907,30
RTS0041908,1272
RTS0041909,22
RTS0041910,947
RTS0041911,32
RTS0041912,37
RTS0041913,37
RTS0041914,24
RTS0041915,34
RTS0041916,2099
RTS0041917,3223
RTS0041918,2135
RTS0041919,4355
RTS0041920,3831
RTS0041922,31
RTS0041923,24
RTS0041924,25
RTS0041925,42
RTS0041926,18
RTS0041927,19
RTS0041928,19
RTS0041929,26
RTS0041930,17
RTS0041931,33
RTS0041932,40
RTS0041933,25
RTS0041934,23
RTS0041935,21
RTS0041936,21
RTS0041937,26
RTS0041938,25
RTS0041939,24
RTS0041940,22
RTS0041941,24
RTS0041942,20
RTS0041943,25
RTS0041944,22
RTS0041945,18
RTS0041946,38
RTS0041947,31
RTS0041948,40
RTS0041949,24
RTS0041950,24
RTS0041951,23
RTS0041952,30
RTS0041953,21
RTS0041954,41
RTS0041955,35
RTS0041956,20
RTS0041957,25
RTS0041958,29
RTS0041959,32
RTS0041960,26
RTS0041961,16
RTS0041962,42
RTS0041963,26
RTS0041964,32
RTS0041965,22
RTS0041966,21
RTS0041967,22
RTS0041968,25
RTS0041969,26
RTS0041971,117
RTS0041972,141
RTS0041973,107
RTS0041974,92
RTS0041975,144
RTS0041976,37
RTS0041977,76
RTS0041978,63
RTS0041979,51
RTS0041980,46
RTS0041981,463
RTS0041982,437
RTS0041983,474
RTS0041984,245
RTS0041985,552
RTS0041986,48
RTS0041987,71
RTS0041988,73
RTS0041989,31
RTS0041990,65
RTS0041991,39
RTS0041992,41
RTS0041993,53
RTS0041994,53
RTS0041995,54
RTS0041996,21
RTS0041997,26
RTS0041998,16
RTS0041999,29
RTS0042000,25
RTS0042001,84
RTS0042002,62
RTS0042003,66
RTS0042004,62
RTS0042005,70
RTS0042006,88
RTS0042007,128
RTS0042008,97
RTS0042009,111
RTS0042010,80
RTS0042011,51
RTS0042012,42
RTS0042013,49
RTS0042014,39
RTS0042015,35
RTS0042016,25
RTS0042017,19
RTS0042018,21
RTS0042019,26
RTS0042020,26
RTS0042021,112
RTS0042022,92
RTS0042023,115
RTS0042024,95
RTS0042025,129
RTS0042026,30
RTS0042027,20
RTS0042028,31
RTS0042029,27
RTS0042030,25
RTS0042031,37
RTS0042032,28
RTS0042033,21
RTS0042034,41
RTS0042035,44
RTS0042036,103
RTS0042037,136
RTS0042038,91
RTS0042039,91
RTS0042040,88
RTS0042041,33
RTS0042042,17
RTS0042043,23
RTS0042044,30
RTS0042045,35
RTS0042046,55
RTS0042047,43
RTS0042048,31
RTS0042049,36
RTS0042050,35
RTS0042051,40
RTS0042052,48
RTS0042053,46
RTS0042054,33
RTS0042055,42
RTS0042056,34
RTS0042057,31
RTS0042058,39
RTS0042059,39
RTS0042060,39
RTS0042061,74
RTS0042062,110
RTS0042063,119
RTS0042064,63
RTS0042065,106
RTS0042066,31
RTS0042067,30
RTS0042068,34
RTS0042069,25
RTS0042071,20
RTS0042072,19
RTS0042073,25
RTS0042074,27
RTS0042075,20
RTS0042076,24
RTS0042077,23
RTS0042078,14
RTS0042079,21
RTS0042080,24
RTS0042081,90
RTS0042082,91
RTS0042083,77
RTS0042084,60
RTS0042085,55
RTS0042086,20
RTS0042087,26
RTS0042088,19
RTS0042089,28
RTS0042090,22
RTS0042091,42
RTS0042092,32
RTS0042093,26
RTS0042094,22
RTS0042095,26
RTS0042096,38
RTS0042097,32
RTS0042098,31
RTS0042099,34
RTS0042100,24
RTS0042101,41
RTS0042102,25
RTS0042103,18
RTS0042104,17
RTS0042105,31
RTS0042106,33
RTS0042107,20
RTS0042108,25
RTS0042109,28
RTS0042110,26
RTS0042111,49
RTS0042112,56
RTS0042113,61
RTS0042114,55
RTS0042115,55
RTS0042116,55
RTS0042117,59
RTS0042118,60
RTS0042119,59
RTS0042120,55
RTS0042121,44
RTS0042122,30
RTS0042123,58
RTS0042124,21
RTS0042125,57
RTS0042126,18
RTS0042127,27
RTS0042128,28
RTS0042129,32
RTS0042130,20
RTS0042131,39
RTS0042132,26
RTS0042133,19
RTS0042134,24
RTS0042135,18
RTS0042136,22
RTS0042137,33
RTS0042138,31
RTS0042139,23
RTS0042140,26
RTS0042141,26
RTS0042142,46
RTS0042143,40
RTS0042144,42
RTS0042145,25
RTS0042146,38
RTS0042147,41
RTS0042148,43
RTS0042149,39
RTS0042150,56
RTS0042151,26
RTS0042152,21
RTS0042153,24
RTS0042154,23
RTS0042155,33
RTS0042156,20
RTS0042157,24
RTS0042158,22
RTS0042159,23
RTS0042160,16
RTS0042161,20
RTS0042162,24
RTS0042163,28
RTS0042164,40
RTS0042165,17
RTS0042166,23
RTS0042167,26
RTS0042168,29
RTS0042169,24
RTS0042170,31
RTS0042171,45
RTS0042172,42
RTS0042173,66
RTS0042174,35
RTS0042175,38
RTS0042176,25
RTS0042177,27
RTS0042178,28
RTS0042179,27
RTS0042180,30
RTS0042181,20
RTS0042182,24
RTS0042183,19
RTS0042184,25
RTS0042185,31
RTS0042186,19
RTS0042187,21
RTS0042188,23
RTS0042189,25
RTS0042190,24
RTS0042191,32
RTS0042192,37
RTS0042193,36
RTS0042194,29
RTS0042195,27
RTS0042196,26
RTS0042197,22
RTS0042198,22
RTS0042199,26
RTS0042200,24
RTS0042201,24
RTS0042202,18
RTS0042203,30
RTS0042204,26
RTS0042205,26
RTS0042206,26
RTS0042207,31
RTS0042208,36
RTS0042209,19
RTS0042210,18
RTS0042211,24
RTS0042212,19
RTS0042213,22
RTS0042214,23
RTS0042215,26
RTS0042216,24
RTS0042217,24
RTS0042218,30
RTS0042219,23
RTS0042220,22
RTS0042221,15
RTS0042222,19
RTS0042223,16
RTS0042224,26
RTS0042225,17
RTS0042226,26
RTS0042227,26
RTS0042228,21
RTS0042229,27
RTS0042230,24
RTS0042231,34
RTS0042232,23
RTS0042233,41
RTS0042234,39
RTS0042235,32
RTS0042236,60
RTS0042237,68
RTS0042238,50
RTS0042239,46
RTS0042240,76
RTS0042241,20
RTS0042242,22
RTS0042243,22
RTS0042244,21
RTS0042245,22
RTS0042246,50
RTS0042247,38
RTS0042248,68
RTS0042249,49
RTS0042250,32
RTS0042251,19
RTS0042252,19
RTS0042253,20
RTS0042254,34
RTS0042255,27
RTS0042256,84
RTS0042257,61
RTS0042258,85
RTS0042259,71
RTS0042260,84
RTS0042261,52
RTS0042262,42
RTS0042263,64
RTS0042264,63
RTS0042265,65
RTS0042266,26
RTS0042267,22
RTS0042268,9
RTS0042269,13
RTS0042270,18
RTS0042271,29
RTS0042272,26
RTS0042273,22
RTS0042274,20
RTS0042275,18
RTS0042276,22
RTS0042277,29
RTS0042278,22
RTS0042279,33
RTS0042280,20
RTS0042281,10
RTS0042282,17
RTS0042283,18
RTS0042284,21
RTS0042285,27
RTS0042286,17
RTS0042287,35
RTS0042288,38
RTS0042289,43
RTS0042290,30
RTS0042291,73
RTS0042292,88
RTS0042293,54
RTS0042294,64
RTS0042295,65
RTS0042296,39
RTS0042297,52
RTS0042298,61
RTS0042299,43
RTS0042300,56
RTS0042301,35
RTS0042302,16
RTS0042303,27
RTS0042304,30
RTS0042305,18
RTS0042306,30
RTS0042307,43
RTS0042308,50
RTS0042309,43
RTS0042310,49
RTS0042311,11
RTS0042312,25
RTS0042313,24
RTS0042314,26
RTS0042315,19
RTS0042316,56
RTS0042317,55
RTS0042318,41
RTS0042319,48
RTS0042320,46
RTS0042321,35
RTS0042322,39
RTS0042323,38
RTS0042324,33
RTS0042325,33
RTS0042326,43
RTS0042327,39
RTS0042328,34
RTS0042329,24
RTS0042330,37
RTS0042331,29
RTS0042332,45
RTS0042333,54
RTS0042334,49
RTS0042335,28
RTS0042336,28
RTS0042337,22
RTS0042338,24
RTS0042339,20
RTS0042340,25
RTS0042341,81
RTS0042342,43
RTS0042343,77
RTS0042344,58
RTS0042345,34
RTS0042346,31
RTS0042347,27
RTS0042348,20
RTS0042349,28
RTS0042350,20
RTS0042351,18
RTS0042352,22
RTS0042353,22
RTS0042354,21
RTS0042355,19
RTS0042356,27
RTS0042357,19
RTS0042358,26
RTS0042359,37
RTS0042360,23
RTS0042361,32
RTS0042362,52
RTS0042363,54
RTS0042364,47
RTS0042365,52
RTS0042366,27
RTS0042367,29
RTS0042368,20
RTS0042369,16
RTS0042370,29
RTS0042371,28
RTS0042372,30
RTS0042373,32
RTS0042374,27
RTS0042375,26
RTS0042376,24
RTS0042377,25
RTS0042378,22
RTS0042379,29
RTS0042380,10
RTS0042381,35
RTS0042382,44
RTS0042383,44
RTS0042384,35
RTS0042385,42
RTS0042386,49
RTS0042387,47
RTS0042388,84
RTS0042389,72
RTS0042390,55
RTS0042391,18
RTS0042392,23
RTS0042393,18
RTS0042394,17
RTS0042395,21
RTS0042396,22
RTS0042397,17
RTS0042398,25
RTS0042399,34
RTS0042400,23
RTS0042401,33
RTS0042402,25
RTS0042403,23
RTS0042404,14
RTS0042405,19
RTS0042406,57
RTS0042407,59
RTS0042408,65
RTS0042409,55
RTS0042410,73
RTS0042411,80
RTS0042412,85
RTS0042413,80
RTS0042414,92
RTS0042415,90
RTS0042416,113
RTS0042417,103
RTS0042418,123
RTS0042419,96
RTS0042420,103
RTS0042421,21
RTS0042422,24
RTS0042423,21
RTS0042424,30
RTS0042425,20
RTS0042426,35
RTS0042427,26
RTS0042428,24
RTS0042429,24
RTS0042430,31
RTS0042431,16
RTS0042432,35
RTS0042433,30
RTS0042434,32
RTS0042435,30
RTS0042436,37
RTS0042437,25
RTS0042438,33
RTS0042439,30
RTS0042440,30
RTS0042441,19
RTS0042442,27
RTS0042443,24
RTS0042444,33
RTS0042445,30
RTS0042446,25
RTS0042447,22
RTS0042448,26
RTS0042449,30
RTS0042450,32
RTS0042451,19
RTS0042452,16
RTS0042453,30
RTS0042454,37
RTS0042455,30
RTS0042456,23
RTS0042457,34
RTS0042458,21
RTS0042460,22
RTS0042461,85
RTS0042462,59
RTS0042463,59
RTS0042464,68
RTS0042465,74
RTS0042466,37
RTS0042467,49
RTS0042468,44
RTS0042469,41
RTS0042470,52
RTS0042471,36
RTS0042472,22
RTS0042473,37
RTS0042474,38
RTS0042475,38
RTS0042476,24
RTS0042477,23
RTS0042478,22
RTS0042479,27
RTS0042480,25
RTS0042481,72
RTS0042482,135
RTS0042483,235
RTS0042484,166
RTS0042485,113
RTS0042486,22
RTS0042487,23
RTS0042488,23
RTS0042489,36
RTS0042490,13
RTS0042491,23
RTS0042492,27
RTS0042493,35
RTS0042494,20
RTS0042495,14
RTS0042496,16
RTS0042497,27
RTS0042498,25
RTS0042499,30
RTS0042500,32
RTS0042501,31
RTS0042502,15
RTS0042503,28
RTS0042504,19
RTS0042505,30
RTS0042506,32
RTS0042507,32
RTS0042508,20
RTS0042509,30
RTS0042510,20
RTS0042515,22
RTS0042522,20
RTS0042526,16
RTS0042527,15
RTS0042528,23
RTS0042529,13
RTS0042530,14
RTS0042531,22
RTS0042532,19
RTS0042533,23
RTS0042534,21
RTS0042535,12
RTS0042536,105
RTS0042537,60
RTS0042538,50
RTS0042539,123
RTS0042540,107
RTS0042541,19
RTS0042542,22
RTS0042543,25
RTS0042544,28
RTS0042545,17
RTS0042546,23
RTS0042547,14
RTS0042548,19
RTS0042549,20
RTS0042550,20
RTS0042551,13
RTS0042552,21
RTS0042553,30
RTS0042554,23
RTS0042555,17
RTS0042556,20
RTS0042557,34
RTS0042558,16
RTS0042559,22
RTS0042560,15
RTS0042561,18
RTS0042562,21
RTS0042563,30
RTS0042564,36
RTS0042565,23
RTS0042566,64
RTS0042567,38
RTS0042568,55
RTS0042569,61
RTS0042570,52
RTS0042571,59
RTS0042572,42
RTS0042573,54
RTS0042574,69
RTS0042575,52
RTS0042576,35
RTS0042577,44
RTS0042578,38
RTS0042579,43
RTS0042580,30
RTS0042581,21
RTS0042582,19
RTS0042583,39
RTS0042584,24
RTS0042585,21
RTS0042586,35
RTS0042587,26
RTS0042588,44
RTS0042589,28
RTS0042590,49
RTS0042591,22
RTS0042592,20
RTS0042593,26
RTS0042594,22
RTS0042595,12
RTS0042596,95
RTS0042597,104
RTS0042598,194
RTS0042599,82
RTS0042600,104
RTS0042601,15
RTS0042602,24
RTS0042603,19
RTS0042604,25
RTS0042605,16
RTS0042606,27
RTS0042607,25
RTS0042608,16
RTS0042609,20
RTS0042610,21
RTS0042611,17
RTS0042612,27
RTS0042613,25
RTS0042614,28
RTS0042615,36
RTS0042616,27
RTS0042617,38
RTS0042618,25
RTS0042619,29
RTS0042620,22
RTS0042621,18
RTS0042622,16
RTS0042623,19
RTS0042624,17
RTS0042625,16
RTS0042626,23
RTS0042627,25
RTS0042628,23
RTS0042629,22
RTS0042630,22
RTS0042631,21
RTS0042633,23
RTS0042634,28
RTS0042635,21
RTS0042636,302
RTS0042637,240
RTS0042638,311
RTS0042639,215
RTS0042640,245
RTS0042641,30
RTS0042642,19
RTS0042643,12
RTS0042644,27
RTS0042645,26
RTS0042646,38
RTS0042647,36
RTS0042648,42
RTS0042649,39
RTS0042650,24
RTS0042651,16
RTS0042652,20
RTS0042653,20
RTS0042654,20
RTS0042655,32
RTS0042656,21
RTS0042657,24
RTS0042658,24
RTS0042659,12
RTS0042660,33
RTS0042661,24
RTS0042662,28
RTS0042663,27
RTS0042664,24
RTS0042665,29
RTS0042666,34
RTS0042667,28
RTS0042668,25
RTS0042669,24
RTS0042670,15
RTS0042671,121
RTS0042672,20
RTS0042673,16
RTS0042674,21
RTS0042675,11
RTS0042676,21
RTS0042678,20
RTS0042679,19
RTS0042680,17
RTS0042681,120
RTS0042682,112
RTS0042683,72
RTS0042684,59
RTS0042685,93
RTS0042686,41
RTS0042687,30
RTS0042688,23
RTS0042689,20
RTS0042690,26
RTS0042691,17
RTS0042692,19
RTS0042693,20
RTS0042694,2
RTS0042695,19
RTS0042696,25
RTS0042697,23
RTS0042698,22
RTS0042699,22
RTS0042700,19
RTS0042701,20
RTS0042702,29
RTS0042703,30
RTS0042704,23
RTS0042705,34
RTS0042706,35
RTS0042707,25
RTS0042708,39
RTS0042709,26
RTS0042710,47
RTS0042711,492
RTS0042712,557
RTS0042713,280
RTS0042714,387
RTS0042715,233
RTS0042716,23
RTS0042717,10
RTS0042718,21
RTS0042719,13
RTS0042720,17
RTS0042721,26
RTS0042722,27
RTS0042723,23
RTS0042724,29
RTS0042725,25
RTS0042726,32
RTS0042727,19
RTS0042728,28
RTS0042729,27
RTS0042730,25
RTS0042731,20
RTS0042732,33
RTS0042733,20
RTS0042734,17
RTS0042735,22
RTS0042736,271
RTS0042737,359
RTS0042738,286
RTS0042739,188
RTS0042740,245
RTS0042741,21
RTS0042742,24
RTS0042743,19
RTS0042744,20
RTS0042745,22
RTS0042746,34
RTS0042747,23
RTS0042748,30
RTS0042749,29
RTS0042750,25
RTS0042751,33
RTS0042752,16
RTS0042753,30
RTS0042754,18
RTS0042755,14
RTS0042756,20
RTS0042757,32
RTS0042758,18
RTS0042759,21
RTS0042760,21
RTS0042761,25
RTS0042762,21
RTS0042763,18
RTS0042764,30
RTS0042765,26
RTS0042766,31
RTS0042767,35
RTS0042768,22
RTS0042769,30
RTS0042770,16
RTS0042771,28
RTS0042772,29
RTS0042773,38
RTS0042774,36
RTS0042775,21
RTS0042776,65
RTS0042777,82
RTS0042778,97
RTS0042779,62
RTS0042780,67
RTS0042781,24
RTS0042782,20
RTS0042783,25
RTS0042784,24
RTS0042785,21
RTS0042786,86
RTS0042787,75
RTS0042788,84
RTS0042789,66
RTS0042790,80
RTS0042791,5635
RTS0042792,3008
RTS0042793,4014
RTS0042794,3991
RTS0042795,4477
RTS0042796,20
RTS0042797,34
RTS0042798,21
RTS0042799,26
RTS0042800,21
RTS0042801,24
RTS0042802,33
RTS0042803,27
RTS0042804,30
RTS0042805,32
RTS0042806,36
RTS0042807,51
RTS0042808,72
RTS0042809,51
RTS0042810,42
RTS0042811,66
RTS0042812,73
RTS0042813,63
RTS0042814,57
RTS0042815,75
RTS0042816,23
RTS0042817,43
RTS0042818,29
RTS0042819,31
RTS0042820,35
RTS0042821,39
RTS0042822,35
RTS0042823,20
RTS0042824,30
RTS0042825,21
RTS0042826,35
RTS0042827,52
RTS0042828,41
RTS0042829,53
RTS0042830,49
RTS0042831,35
RTS0042832,38
RTS0042833,41
RTS0042834,36
RTS0042835,29
RTS0042836,24
RTS0042837,27
RTS0042838,39
RTS0042839,22
RTS0042840,34
RTS0042841,37
RTS0042842,38
RTS0042843,33
RTS0042844,26
RTS0042845,26
RTS0042846,41
RTS0042847,57
RTS0042848,63
RTS0042849,36
RTS0042850,39
RTS0042851,45
RTS0042852,43
RTS0042853,46
RTS0042854,37
RTS0042855,36
RTS0042856,33
RTS0042857,24
RTS0042858,48
RTS0042859,48
RTS0042860,53
RTS0042861,39
RTS0042862,13
RTS0042863,43
RTS0042864,33
RTS0042865,31
RTS0042866,40
RTS0042867,49
RTS0042868,52
RTS0042869,75
RTS0042870,40
RTS0042871,28
RTS0042872,21
RTS0042873,29
RTS0042874,8
RTS0042875,23
RTS0042876,53
RTS0042877,55
RTS0042878,60
RTS0042879,46
RTS0042880,63
RTS0042881,34
RTS0042882,39
RTS0042883,42
RTS0042884,57
RTS0042885,41
RTS0042886,37
RTS0042887,48
RTS0042888,31
RTS0042889,27
RTS0042890,36
RTS0042891,24
RTS0042892,28
RTS0042893,30
RTS0042894,20
RTS0042895,33
RTS0042896,66
RTS0042897,48
RTS0042898,47
RTS0042899,75
RTS0042900,60
RTS0042901,37
RTS0042902,23
RTS0042903,18
RTS0042904,23
RTS0042905,20
RTS0042906,879
RTS0042907,671
RTS0042908,864
RTS0042909,853
RTS0042910,484
RTS0042911,26
RTS0042912,24
RTS0042913,28
RTS0042914,32
RTS0042915,24
RTS0042916,25
RTS0042917,23
RTS0042918,15
RTS0042919,36
RTS0042920,20
RTS0042921,40
RTS0042922,41
RTS0042923,57
RTS0042924,31
RTS0042925,40
RTS0042926,29
RTS0042927,22
RTS0042928,35
RTS0042929,25
RTS0042930,17
RTS0042931,31
RTS0042932,24
RTS0042933,26
RTS0042934,29
RTS0042935,37
RTS0042936,36
RTS0042937,21
RTS0042938,24
RTS0042939,38
RTS0042940,34
RTS0042941,278
RTS0042942,236
RTS0042943,284
RTS0042944,247
RTS0042945,214
RTS0042946,28
RTS0042947,31
RTS0042948,28
RTS0042949,29
RTS0042950,30
RTS0042951,35
RTS0042952,33
RTS0042953,19
RTS0042954,19
RTS0042955,36
RTS0042956,52
RTS0042957,40
RTS0042958,49
RTS0042959,50
RTS0042960,51
RTS0042961,39
RTS0042962,39
RTS0042963,43
RTS0042964,32
RTS0042965,51
RTS0042966,26
RTS0042967,34
RTS0042968,29
RTS0042969,24
RTS0042970,39
RTS0042971,99
RTS0042972,58
RTS0042973,82
RTS0042974,59
RTS0042975,75
RTS0042976,51
RTS0042977,69
RTS0042978,44
RTS0042979,41
RTS0042980,32
RTS0042981,58
RTS0042982,49
RTS0042983,43
RTS0042984,61
RTS0042985,49
RTS0042986,25
RTS0042987,13
RTS0042988,23
RTS0042989,23
RTS0042990,26
RTS0042991,40
RTS0042992,33
RTS0042993,44
RTS0042994,49
RTS0042995,48
RTS0042996,29
RTS0042997,27
RTS0042998,35
RTS0042999,36
RTS0043000,32
RTS0043001,26
RTS0043002,20
RTS0043003,27
RTS0043004,29
RTS0043005,36
RTS0043006,25
RTS0043007,30
RTS0043008,48
RTS0043009,27
RTS0043010,33
RTS0043011,29
RTS0043012,29
RTS0043013,30
RTS0043014,35
RTS0043015,32
RTS0043016,29
RTS0043017,22
RTS0043018,35
RTS0043019,31
RTS0043020,21
RTS0043021,20
RTS0043022,24
RTS0043023,36
RTS0043024,40
RTS0043025,36
RTS0043026,38
RTS0043027,57
RTS0043028,62
RTS0043029,64
RTS0043030,55
RTS0043031,23
RTS0043032,46
RTS0043033,49
RTS0043034,44
RTS0043035,34
RTS0043036,49
RTS0043037,29
RTS0043038,29
RTS0043039,30
RTS0043040,38
RTS0043041,23
RTS0043042,30
RTS0043043,29
RTS0043044,19
RTS0043045,26
RTS0043046,28
RTS0043047,19
RTS0043048,25
RTS0043049,30
RTS0043050,33
RTS0043051,47
RTS0043052,22
RTS0043053,39
RTS0043054,38
RTS0043055,41
RTS0043056,26
RTS0043057,32
RTS0043058,23
RTS0043059,22
RTS0043060,30
RTS0043061,145
RTS0043062,106
RTS0043063,83
RTS0043064,88
RTS0043065,95
RTS0043066,58
RTS0043067,58
RTS0043068,54
RTS0043069,58
RTS0043070,58
RTS0043071,25
RTS0043072,24
RTS0043073,21
RTS0043074,27
RTS0043075,25
RTS0043076,27
RTS0043077,27
RTS0043078,24
RTS0043079,28
RTS0043080,27
RTS0043081,39
RTS0043082,35
RTS0043083,33
RTS0043084,30
RTS0043085,48
RTS0043086,27
RTS0043087,25
RTS0043088,15
RTS0043089,23
RTS0043090,15
RTS0043091,23
RTS0043092,24
RTS0043093,20
RTS0043094,31
RTS0043095,27
RTS0043096,24
RTS0043097,17
RTS0043098,31
RTS0043099,34
RTS0043100,22
RTS0043101,30
RTS0043102,25
RTS0043103,22
RTS0043104,38
RTS0043105,33
RTS0043106,69
RTS0043107,54
RTS0043108,33
RTS0043109,36
RTS0043110,38
RTS0043111,541
RTS0043112,583
RTS0043113,421
RTS0043114,537
RTS0043115,505
RTS0043116,49
RTS0043117,23
RTS0043118,20
RTS0043119,26
RTS0043120,39
RTS0043121,15
RTS0043122,23
RTS0043123,24
RTS0043124,22
RTS0043125,15
RTS0043126,150
RTS0043127,73
RTS0043128,139
RTS0043129,93
RTS0043130,104
RTS0043131,30
RTS0043132,19
RTS0043133,29
RTS0043134,21
RTS0043135,22
RTS0043136,40
RTS0043137,29
RTS0043138,28
RTS0043139,33
RTS0043140,27
RTS0043141,20
RTS0043142,28
RTS0043143,28
RTS0043144,25
RTS0043145,15
RTS0043146,38
RTS0043147,42
RTS0043148,34
RTS0043149,34
RTS0043150,23
RTS0043151,39
RTS0043152,38
RTS0043153,41
RTS0043154,40
RTS0043155,38
RTS0043156,55
RTS0043157,62
RTS0043159,52
RTS0043160,101
RTS0043161,36
RTS0043162,39
RTS0043163,41
RTS0043164,21
RTS0043165,25
RTS0043167,29
RTS0043168,30
RTS0043169,32
RTS0043170,28
RTS0043171,80
RTS0043172,118
RTS0043173,98
RTS0043174,88
RTS0043175,110
RTS0043176,23
RTS0043177,32
RTS0043178,53
RTS0043179,40
RTS0043180,29
RTS0043181,36
RTS0043182,34
RTS0043183,36
RTS0043184,22
RTS0043185,26
RTS0043186,50
RTS0043187,22
RTS0043188,23
RTS0043189,32
RTS0043190,36
RTS0043191,23
RTS0043192,24
RTS0043193,31
RTS0043194,22
RTS0043195,21
RTS0043196,36
RTS0043197,30
RTS0043198,30
RTS0043199,36
RTS0043200,24
RTS0043201,44
RTS0043202,38
RTS0043203,33
RTS0043204,52
RTS0043205,53
RTS0043206,52
RTS0043207,45
RTS0043208,46
RTS0043209,28
RTS0043210,46
RTS0043211,53
RTS0043212,71
RTS0043213,59
RTS0043214,88
RTS0043215,54
RTS0043216,50
RTS0043217,54
RTS0043218,49
RTS0043219,70
RTS0043220,63
RTS0043221,18
RTS0043222,39
RTS0043223,29
RTS0043224,23
RTS0043225,19
RTS0043226,36
RTS0043227,22
RTS0043228,26
RTS0043229,29
RTS0043230,41
RTS0043231,35
RTS0043232,38
RTS0043233,44
RTS0043234,24
RTS0043235,37
RTS0043236,25
RTS0043237,35
RTS0043238,24
RTS0043239,15
RTS0043240,32
RTS0043241,33
RTS0043242,33
RTS0043243,21
RTS0043244,22
RTS0043245,34
RTS0043246,33
RTS0043247,52
RTS0043248,22
RTS0043249,33
RTS0043250,35
RTS0043251,49
RTS0043252,75
RTS0043253,55
RTS0043254,50
RTS0043255,50
RTS0043256,35
RTS0043257,36
RTS0043258,38
RTS0043259,29
RTS0043260,35
RTS0043261,21
RTS0043262,30
RTS0043263,17
RTS0043264,24
RTS0043265,21
RTS0043266,35
RTS0043267,64
RTS0043268,37
RTS0043269,55
RTS0043270,59
RTS0043271,92
RTS0043272,64
RTS0043273,74
RTS0043274,81
RTS0043275,69
RTS0043276,27
RTS0043277,27
RTS0043278,33
RTS0043279,35
RTS0043280,29
RTS0043281,33
RTS0043282,57
RTS0043283,51
RTS0043284,52
RTS0043285,38
RTS0043286,32
RTS0043287,41
RTS0043288,46
RTS0043289,38
RTS0043290,27
RTS0043291,94
RTS0043292,72
RTS0043293,55
RTS0043294,61
RTS0043295,72
RTS0043296,27
RTS0043297,16
RTS0043299,38
RTS0043300,22
RTS0043301,30
RTS0043302,32
RTS0043303,29
RTS0043304,22
RTS0043305,26
RTS0043306,31
RTS0043307,33
RTS0043308,18
RTS0043309,32
RTS0043310,19
RTS0043311,59
RTS0043312,39
RTS0043313,68
RTS0043314,56
RTS0043315,38
RTS0043316,29
RTS0043317,31
RTS0043318,16
RTS0043319,30
RTS0043320,31
RTS0043321,45
RTS0043322,26
RTS0043323,35
RTS0043324,27
RTS0043325,34
RTS0043326,34
RTS0043327,36
RTS0043328,36
RTS0043329,38
RTS0043330,38
RTS0043331,22
RTS0043332,27
RTS0043333,14
RTS0043334,25
RTS0043335,18
RTS0043336,28
RTS0043337,21
RTS0043338,40
RTS0043339,25
RTS0043340,20
RTS0043341,27
RTS0043342,27
RTS0043343,16
RTS0043344,24
RTS0043345,12
RTS0043346,14
RTS0043347,30
RTS0043348,27
RTS0043349,22
RTS0043350,29
RTS0043351,59
RTS0043352,56
RTS0043353,56
RTS0043354,43
RTS0043355,53
RTS0043356,73
RTS0043357,48
RTS0043358,61
RTS0043359,70
RTS0043360,50
RTS0043361,31
RTS0043362,47
RTS0043363,23
RTS0043364,39
RTS0043365,27
RTS0043366,27
RTS0043367,27
RTS0043368,23
RTS0043369,23
RTS0043370,23
RTS0043371,95
RTS0043372,71
RTS0043373,86
RTS0043374,84
RTS0043375,53
RTS0043376,51
RTS0043377,81
RTS0043378,38
RTS0043379,49
RTS0043380,50
RTS0043381,33
RTS0043382,22
RTS0043383,28
RTS0043384,29
RTS0043385,24
RTS0043386,27
RTS0043387,45
RTS0043388,40
RTS0043389,37
RTS0043390,40
RTS0043391,41
RTS0043392,40
RTS0043393,48
RTS0043394,34
RTS0043395,29
RTS0043396,65
RTS0043397,80
RTS0043398,85
RTS0043399,94
RTS0043400,21
RTS0043401,19
RTS0043402,21
RTS0043403,31
RTS0043404,30
RTS0043405,23
RTS0043406,24
RTS0043407,17
RTS0043408,20
RTS0043409,19
RTS0043410,20
RTS0043411,21
RTS0043412,20
RTS0043413,16
RTS0043414,21
RTS0043415,18
RTS0043416,37
RTS0043417,26
RTS0043418,32
RTS0043419,33
RTS0043420,27
RTS0043421,38
RTS0043422,40
RTS0043423,39
RTS0043424,27
RTS0043425,24
RTS0043426,36
RTS0043427,32
RTS0043428,35
RTS0043429,39
RTS0043430,23
RTS0043431,89
RTS0043432,51
RTS0043433,58
RTS0043434,76
RTS0043435,99
RTS0043436,99
RTS0043437,42
RTS0043438,94
RTS0043439,33
RTS0043440,92
RTS0043441,119
RTS0043442,70
RTS0043443,76
RTS0043444,64
RTS0043445,75
RTS0043446,35
RTS0043447,47
RTS0043448,51
RTS0043449,49
RTS0043450,30
RTS0043451,32
RTS0043452,28
RTS0043453,35
RTS0043454,27
RTS0043455,33
RTS0043456,24
RTS0043457,29
RTS0043458,28
RTS0043459,26
RTS0043460,32
RTS0043461,35
RTS0043462,33
RTS0043463,56
RTS0043464,50
RTS0043465,61
RTS0043466,75
RTS0043467,74
RTS0043468,64
RTS0043469,52
RTS0043470,49
RTS0043471,24
RTS0043472,26
RTS0043473,20
RTS0043474,24
RTS0043475,30
RTS0043476,23
RTS0043477,31
RTS0043478,18
RTS0043479,28
RTS0043480,29
RTS0043481,70
RTS0043482,80
RTS0043483,112
RTS0043484,73
RTS0043485,82
RTS0043486,105
RTS0043487,98
RTS0043488,89
RTS0043489,101
RTS0043490,76
RTS0043491,66
RTS0043492,71
RTS0043493,58
RTS0043494,96
RTS0043495,99
RTS0043496,25
RTS0043497,24
RTS0043498,25
RTS0043499,28
RTS0043500,20
RTS0043501,29
RTS0043502,29
RTS0043503,16
RTS0043504,30
RTS0043505,36
RTS0043506,24
RTS0043507,21
RTS0043508,19
RTS0043509,30
RTS0043510,33
RTS0043511,29
RTS0043512,26
RTS0043513,31
RTS0043514,30
RTS0043515,36
RTS0043516,24
RTS0043517,18
RTS0043518,27
RTS0043519,19
RTS0043520,21
RTS0043521,30
RTS0043522,27
RTS0043523,52
RTS0043524,46
RTS0043525,51
RTS0043526,45
RTS0043527,36
RTS0043528,32
RTS0043529,25
RTS0043530,28
RTS0043531,20
RTS0043532,23
RTS0043533,24
RTS0043534,22
RTS0043535,32
RTS0043536,64
RTS0043537,67
RTS0043538,51
RTS0043539,68
RTS0043540,49
RTS0043541,21
RTS0043542,27
RTS0043543,28
RTS0043544,27
RTS0043545,22
RTS0043546,32
RTS0043547,34
RTS0043548,32
RTS0043549,30
RTS0043550,40
RTS0043551,41
RTS0043552,44
RTS0043553,43
RTS0043554,43
RTS0043555,38
RTS0043556,35
RTS0043557,24
RTS0043558,18
RTS0043559,24
RTS0043560,22
RTS0043561,18
RTS0043562,24
RTS0043563,19
RTS0043564,22
RTS0043565,18
RTS0043566,34
RTS0043567,34
RTS0043568,36
RTS0043569,25
RTS0043570,25
RTS0043571,26
RTS0043572,30
RTS0043573,22
RTS0043574,37
RTS0043575,18
RTS0043576,52
RTS0043577,53
RTS0043578,23
RTS0043579,52
RTS0043580,49
RTS0043581,49
RTS0043582,51
RTS0043583,36
RTS0043584,40
RTS0043585,34
RTS0043586,27
RTS0043587,23
RTS0043588,26
RTS0043589,26
RTS0043590,30
RTS0043591,28
RTS0043592,31
RTS0043593,28
RTS0043594,37
RTS0043595,34
RTS0043596,26
RTS0043597,26
RTS0043598,25
RTS0043599,29
RTS0043600,32
RTS0043601,12
RTS0043602,29
RTS0043603,36
RTS0043604,33
RTS0043605,16
RTS0043606,32
RTS0043607,30
RTS0043608,52
RTS0043609,30
RTS0043610,41
RTS0043611,35
RTS0043612,38
RTS0043613,32
RTS0043614,33
RTS0043615,33
RTS0043616,36
RTS0043617,38
RTS0043618,57
RTS0043619,35
RTS0043620,25
RTS0043621,24
RTS0043622,35
RTS0043623,38
RTS0043624,35
RTS0043625,20
RTS0043626,30
RTS0043627,26
RTS0043628,38
RTS0043629,26
RTS0043630,31
RTS0043631,44
RTS0043632,56
RTS0043633,42
RTS0043634,53
RTS0043635,53
RTS0043636,19
RTS0043637,22
RTS0043638,24
RTS0043639,27
RTS0043640,29
RTS0043641,249
RTS0043642,230
RTS0043643,259
RTS0043644,209
RTS0043645,233
RTS0043646,21
RTS0043647,30
RTS0043648,24
RTS0043649,21
RTS0043650,25
RTS0043651,21
RTS0043652,27
RTS0043653,31
RTS0043654,28
RTS0043655,34
RTS0043656,29
RTS0043657,31
RTS0043658,35
RTS0043659,21
RTS0043660,22
RTS0043661,25
RTS0043663,27
RTS0043664,14
RTS0043665,26
RTS0043666,35
RTS0043667,25
RTS0043668,24
RTS0043669,26
RTS0043670,14
RTS0043671,23
RTS0043672,45
RTS0043673,35
RTS0043674,31
RTS0043675,17
RTS0043676,22
RTS0043677,26
RTS0043678,21
RTS0043679,35
RTS0043680,25
RTS0043681,18
RTS0043682,23
RTS0043683,26
RTS0043684,28
RTS0043685,36
RTS0043686,39
RTS0043687,49
RTS0043688,34
RTS0043689,44
RTS0043690,43
RTS0043691,47
RTS0043692,35
RTS0043693,38
RTS0043694,36
RTS0043695,36
RTS0043696,48
RTS0043697,52
RTS0043698,57
RTS0043699,76
RTS0043700,70
RTS0043701,85
RTS0043702,130
RTS0043703,114
RTS0043704,115
RTS0043705,76
RTS0043706,44
RTS0043707,24
RTS0043708,19
RTS0043709,19
RTS0043710,30
RTS0043711,21
RTS0043712,21
RTS0043713,19
RTS0043714,28
RTS0043715,22
RTS0043716,31
RTS0043717,25
RTS0043718,20
RTS0043719,22
RTS0043720,26
RTS0043721,47
RTS0043722,34
RTS0043723,43
RTS0043724,44
RTS0043725,44
RTS0043726,39
RTS0043727,36
RTS0043728,33
RTS0043729,36
RTS0043730,38
RTS0043731,17
RTS0043732,36
RTS0043733,32
RTS0043734,23
RTS0043735,30
RTS0043736,26
RTS0043737,25
RTS0043738,22
RTS0043739,21
RTS0043740,27
RTS0043741,47
RTS0043742,48
RTS0043743,29
RTS0043744,54
RTS0043745,29
RTS0043746,36
RTS0043747,38
RTS0043748,30
RTS0043749,36
RTS0043750,33
RTS0043751,22
RTS0043752,38
RTS0043753,30
RTS0043754,24
RTS0043755,33
RTS0043756,25
RTS0043757,27
RTS0043758,35
RTS0043759,40
RTS0043760,33
RTS0043761,84
RTS0043762,22
RTS0043763,23
RTS0043764,32
RTS0043765,26
RTS0043766,26
RTS0043767,19
RTS0043768,26
RTS0043769,25
RTS0043770,12
RTS0043771,21
RTS0043772,28
RTS0043773,25
RTS0043774,22
RTS0043775,29
RTS0043776,29
RTS0043777,34
RTS0043778,32
RTS0043779,35
RTS0043780,35
RTS0043781,29
RTS0043782,34
RTS0043783,27
RTS0043784,42
RTS0043785,38
RTS0043786,25
RTS0043787,19
RTS0043788,18
RTS0043789,24
RTS0043790,18
RTS0043791,22
RTS0043792,31
RTS0043793,26
RTS0043794,28
RTS0043795,17
RTS0043796,76
RTS0043797,75
RTS0043798,53
RTS0043799,41
RTS0043800,48
RTS0043801,22
RTS0043802,19
RTS0043803,17
RTS0043804,26
RTS0043805,16
RTS0043806,26
RTS0043807,28
RTS0043808,28
RTS0043809,16
RTS0043810,26
RTS0043811,22
RTS0043812,27
RTS0043813,20
RTS0043814,34
RTS0043815,25
RTS0043816,64
RTS0043817,38
RTS0043818,52
RTS0043819,46
RTS0043820,56
RTS0043821,22
RTS0043822,21
RTS0043823,21
RTS0043824,22
RTS0043825,14
RTS0043826,26
RTS0043827,15
RTS0043828,43
RTS0043829,21
RTS0043830,23
RTS0043831,33
RTS0043832,20
RTS0043833,33
RTS0043834,26
RTS0043835,31
RTS0043836,36
RTS0043837,44
RTS0043838,38
RTS0043839,43
RTS0043840,25
RTS0043841,16
RTS0043842,17
RTS0043843,29
RTS0043844,41
RTS0043845,34
RTS0043846,62
RTS0043847,52
RTS0043848,77
RTS0043849,56
RTS0043850,53
RTS0043851,34
RTS0043852,29
RTS0043853,34
RTS0043854,17
RTS0043856,12
RTS0043857,9
RTS0043858,17
RTS0043859,24
RTS0043860,30
RTS0043861,37
RTS0043862,56
RTS0043863,40
RTS0043864,33
RTS0043865,28
RTS0043866,33
RTS0043867,30
RTS0043868,23
RTS0043869,26
RTS0043870,26
RTS0043871,28
RTS0043872,39
RTS0043873,25
RTS0043874,19
RTS0043875,26
RTS0043876,19
RTS0043877,27
RTS0043878,17
RTS0043879,39
RTS0043880,30
RTS0043881,24
RTS0043882,38
RTS0043883,22
RTS0043884,22
RTS0043885,24
RTS0043886,48
RTS0043887,54
RTS0043888,54
RTS0043889,23
RTS0043890,57
RTS0043891,46
RTS0043892,45
RTS0043893,49
RTS0043894,41
RTS0043895,35
RTS0043896,23
RTS0043897,32
RTS0043898,34
RTS0043899,30
RTS0043900,33
RTS0043901,31
RTS0043902,32
RTS0043903,40
RTS0043904,43
RTS0043905,25
RTS0043906,26
RTS0043907,28
RTS0043908,20
RTS0043909,26
RTS0043910,41
RTS0043911,28
RTS0043912,64
RTS0043913,32
RTS0043914,24
RTS0043915,22
RTS0043916,30
RTS0043917,28
RTS0043918,35
RTS0043919,28
RTS0043920,56
RTS0043921,78
RTS0043922,54
RTS0043923,77
RTS0043924,80
RTS0043925,68
RTS0043926,28
RTS0043927,29
RTS0043928,25
RTS0043929,21
RTS0043930,33
RTS0043931,40
RTS0043932,42
RTS0043933,44
RTS0043934,37
RTS0043935,36
RTS0043936,20
RTS0043937,24
RTS0043938,24
RTS0043939,18
RTS0043940,23
RTS0043941,24
RTS0043942,28
RTS0043943,29
RTS0043944,19
RTS0043945,24
RTS0043946,22
RTS0043947,30
RTS0043948,28
RTS0043949,26
RTS0043950,27
RTS0043951,33
RTS0043952,35
RTS0043953,25
RTS0043954,14
RTS0043955,31
RTS0043956,82
RTS0043957,55
RTS0043958,101
RTS0043959,55
RTS0043960,66
RTS0043961,53
RTS0043962,38
RTS0043963,45
RTS0043964,52
RTS0043965,40
RTS0043966,49
RTS0043967,45
RTS0043968,50
RTS0043969,47
RTS0043970,48
RTS0043971,56
RTS0043972,42
RTS0043973,60
RTS0043974,72
RTS0043975,50
RTS0043976,52
RTS0043977,47
RTS0043978,85
RTS0043979,54
RTS0043980,62
RTS0043981,60
RTS0043982,78
RTS0043983,64
RTS0043984,33
RTS0043985,69
RTS0043986,30
RTS0043987,62
RTS0043988,42
RTS0043989,66
RTS0043990,53
RTS0043991,23
RTS0043992,25
RTS0043993,23
RTS0043994,26
RTS0043996,27
RTS0043997,16
RTS0043998,29
RTS0043999,25
RTS0044000,29
RTS0044001,65
RTS0044002,50
RTS0044003,126
RTS0044004,66
RTS0044005,94
RTS0044006,20
RTS0044007,32
RTS0044008,25
RTS0044009,28
RTS0044010,33
RTS0044011,50
RTS0044012,75
RTS0044013,55
RTS0044014,40
RTS0044015,69
RTS0044016,32
RTS0044017,29
RTS0044018,33
RTS0044019,19
RTS0044020,35
RTS0044021,24
RTS0044022,27
RTS0044023,27
RTS0044024,23
RTS0044025,22
RTS0044026,34
RTS0044027,28
RTS0044028,26
RTS0044029,29
RTS0044030,28
RTS0044031,26
RTS0044032,32
RTS0044033,28
RTS0044034,25
RTS0044035,25
RTS0044036,127
RTS0044037,105
RTS0044038,160
RTS0044039,77
RTS0044040,119
RTS0044041,40
RTS0044042,60
RTS0044043,44
RTS0044044,56
RTS0044045,55
RTS0044046,28
RTS0044047,26
RTS0044048,29
RTS0044049,39
RTS0044050,32
RTS0044051,21
RTS0044052,27
RTS0044053,17
RTS0044054,19
RTS0044055,24
RTS0044056,32
RTS0044057,30
RTS0044058,32
RTS0044059,32
RTS0044060,45
RTS0044061,31
RTS0044062,33
RTS0044063,36
RTS0044064,33
RTS0044065,21
RTS0044067,42
RTS0044068,53
RTS0044069,66
RTS0044070,43
RTS0044071,27
RTS0044072,22
RTS0044073,21
RTS0044074,24
RTS0044075,14
RTS0044076,31
RTS0044077,14
RTS0044078,24
RTS0044079,19
RTS0044080,25
RTS0044081,36
RTS0044082,24
RTS0044083,19
RTS0044084,25
RTS0044085,22
RTS0044086,21
RTS0044087,24
RTS0044088,23
RTS0044089,24
RTS0044090,23
RTS0044091,30
RTS0044092,31
RTS0044093,25
RTS0044094,29
RTS0044095,22
RTS0044096,31
RTS0044097,38
RTS0044098,21
RTS0044099,39
RTS0044100,31
RTS0044101,47
RTS0044102,50
RTS0044103,46
RTS0044104,35
RTS0044105,45
RTS0044106,55
RTS0044107,49
RTS0044108,53
RTS0044109,59
RTS0044110,69
RTS0044111,62
RTS0044112,32
RTS0044113,65
RTS0044114,35
RTS0044115,64
RTS0044116,34
RTS0044117,20
RTS0044118,29
RTS0044119,51
RTS0044120,37
RTS0044121,23
RTS0044122,19
RTS0044123,24
RTS0044124,21
RTS0044125,30
RTS0044126,19
RTS0044127,26
RTS0044128,19
RTS0044129,39
RTS0044130,30
RTS0044131,74
RTS0044132,55
RTS0044133,36
RTS0044134,49
RTS0044135,29
RTS0044136,23
RTS0044137,22
RTS0044138,27
RTS0044139,21
RTS0044140,20
RTS0044141,28
RTS0044142,29
RTS0044143,26
RTS0044144,26
RTS0044145,29
RTS0044146,39
RTS0044147,33
RTS0044148,40
RTS0044149,36
RTS0044150,31
RTS0044151,29
RTS0044152,26
RTS0044153,26
RTS0044154,33
RTS0044155,38
RTS0044156,144
RTS0044157,180
RTS0044158,269
RTS0044159,169
RTS0044160,159
RTS0044161,42
RTS0044162,42
RTS0044163,52
RTS0044164,46
RTS0044165,25
RTS0044166,46
RTS0044167,33
RTS0044168,29
RTS0044169,50
RTS0044170,46
RTS0044171,28
RTS0044172,48
RTS0044173,41
RTS0044174,40
RTS0044175,33
RTS0044176,40
RTS0044177,61
RTS0044178,65
RTS0044180,43
RTS0044181,30
RTS0044182,27
RTS0044183,27
RTS0044184,33
RTS0044185,25
RTS0044186,37
RTS0044187,38
RTS0044188,21
RTS0044189,31
RTS0044190,37
RTS0044191,29
RTS0044192,25
RTS0044193,22
RTS0044194,32
RTS0044195,36
RTS0044196,69
RTS0044197,39
RTS0044198,73
RTS0044199,67
RTS0044200,30
RTS0044206,18
RTS0044207,25
RTS0044208,22
RTS0044209,14
RTS0044210,23
RTS0044211,36
RTS0044212,30
RTS0044213,31
RTS0044214,28
RTS0044215,28
RTS0044216,37
RTS0044217,31
RTS0044218,35
RTS0044219,26
RTS0044220,20
RTS0044221,21
RTS0044222,21
RTS0044223,28
RTS0044224,30
RTS0044225,34
RTS0044226,34
RTS0044227,36
RTS0044228,30
RTS0044229,31
RTS0044230,36
RTS0044231,20
RTS0044232,30
RTS0044233,18
RTS0044234,23
RTS0044235,29
RTS0044236,33
RTS0044237,25
RTS0044238,26
RTS0044239,31
RTS0044240,37
RTS0044241,31
RTS0044242,40
RTS0044243,40
RTS0044244,42
RTS0044245,30
RTS0044246,31
RTS0044247,34
RTS0044248,34
RTS0044249,20
RTS0044250,15
RTS0044251,34
RTS0044252,35
RTS0044253,40
RTS0044254,26
RTS0044255,41
RTS0044256,33
RTS0044257,46
RTS0044258,48
RTS0044259,40
RTS0044260,28
RTS0044261,107
RTS0044262,81
RTS0044263,65
RTS0044264,59
RTS0044265,62
RTS0044266,29
RTS0044267,28
RTS0044268,21
RTS0044269,29
RTS0044270,25
RTS0044271,22
RTS0044272,30
RTS0044273,45
RTS0044274,37
RTS0044275,41
RTS0044276,28
RTS0044277,30
RTS0044278,25
RTS0044279,14
RTS0044280,28
RTS0044281,43
RTS0044282,34
RTS0044283,34
RTS0044284,27
RTS0044285,26
RTS0044286,22
RTS0044287,21
RTS0044288,22
RTS0044289,21
RTS0044290,25
RTS0044291,44
RTS0044292,35
RTS0044293,26
RTS0044294,35
RTS0044295,39
RTS0044296,45
RTS0044297,51
RTS0044298,54
RTS0044299,55
RTS0044300,55
RTS0044301,53
RTS0044302,36
RTS0044303,41
RTS0044304,38
RTS0044305,28
RTS0044306,55
RTS0044307,46
RTS0044308,64
RTS0044309,64
RTS0044310,61
RTS0044311,24
RTS0044312,32
RTS0044313,25
RTS0044314,26
RTS0044315,27
RTS0044316,23
RTS0044317,42
RTS0044318,25
RTS0044319,25
RTS0044320,10
RTS0044321,16
RTS0044322,18
RTS0044323,21
RTS0044324,30
RTS0044325,38
RTS0044326,33
RTS0044327,75
RTS0044328,43
RTS0044329,93
RTS0044330,32
RTS0044331,1039
RTS0044332,877
RTS0044333,1260
RTS0044334,1123
RTS0044335,1076
RTS0044336,35
RTS0044337,24
RTS0044338,36
RTS0044339,28
RTS0044340,26
RTS0044341,31
RTS0044342,22
RTS0044343,29
RTS0044344,26
RTS0044345,22
RTS0044346,723
RTS0044347,806
RTS0044348,749
RTS0044349,943
RTS0044350,719
RTS0044351,31
RTS0044352,42
RTS0044353,60
RTS0044354,34
RTS0044355,45
RTS0044356,24
RTS0044357,16
RTS0044358,27
RTS0044359,19
RTS0044360,29
RTS0044361,47
RTS0044362,48
RTS0044363,48
RTS0044364,50
RTS0044365,36
RTS0044366,103
RTS0044367,70
RTS0044368,120
RTS0044369,115
RTS0044370,78
RTS0044371,31
RTS0044372,17
RTS0044373,25
RTS0044374,23
RTS0044375,30
RTS0044376,69
RTS0044377,34
RTS0044378,35
RTS0044379,29
RTS0044380,32
RTS0044381,18
RTS0044382,32
RTS0044383,37
RTS0044384,30
RTS0044385,26
RTS0044386,29
RTS0044387,32
RTS0044388,24
RTS0044389,26
RTS0044390,39
RTS0044391,289
RTS0044392,291
RTS0044393,220
RTS0044394,205
RTS0044395,213
RTS0044396,29
RTS0044397,25
RTS0044399,15
RTS0044400,23
RTS0044401,35
RTS0044402,40
RTS0044403,42
RTS0044404,46
RTS0044405,48
RTS0044406,20
RTS0044407,28
RTS0044408,24
RTS0044409,24
RTS0044410,20
RTS0044411,25
RTS0044412,25
RTS0044413,24
RTS0044414,31
RTS0044415,40
RTS0044416,74
RTS0044417,65
RTS0044418,42
RTS0044419,45
RTS0044420,66
RTS0044421,18
RTS0044422,21
RTS0044423,26
RTS0044424,27
RTS0044425,28
RTS0044426,34
RTS0044427,29
RTS0044428,28
RTS0044429,27
RTS0044430,24
RTS0044431,155
RTS0044432,143
RTS0044433,178
RTS0044434,173
RTS0044435,162
RTS0044436,34
RTS0044437,27
RTS0044438,49
RTS0044439,48
RTS0044440,31
RTS0044441,186
RTS0044442,199
RTS0044443,298
RTS0044444,188
RTS0044445,175
RTS0044446,57
RTS0044447,41
RTS0044448,33
RTS0044449,57
RTS0044450,41
RTS0044451,14
RTS0044452,28
RTS0044453,19
RTS0044454,27
RTS0044455,15
RTS0044456,30
RTS0044457,43
RTS0044458,29
RTS0044459,32
RTS0044460,43
RTS0044461,39
RTS0044462,28
RTS0044463,22
RTS0044464,35
RTS0044465,43
RTS0044466,31
RTS0044467,20
RTS0044468,37
RTS0044469,30
RTS0044470,28
RTS0044471,36
RTS0044472,46
RTS0044473,38
RTS0044474,53
RTS0044475,30
RTS0044476,57
RTS0044477,62
RTS0044478,43
RTS0044479,46
RTS0044480,52
RTS0044481,416
RTS0044482,294
RTS0044483,384
RTS0044484,223
RTS0044485,382
RTS0044486,42
RTS0044487,34
RTS0044488,43
RTS0044489,35
RTS0044490,20
RTS0044491,26
RTS0044492,17
RTS0044493,20
RTS0044494,34
RTS0044495,31
RTS0044496,56
RTS0044497,59
RTS0044498,58
RTS0044499,91
RTS0044500,71
RTS0044501,28
RTS0044502,29
RTS0044503,29
RTS0044504,35
RTS0044505,33
RTS0044506,35
RTS0044507,20
RTS0044508,35
RTS0044509,45
RTS0044510,32
RTS0044511,23
RTS0044512,35
RTS0044513,28
RTS0044514,25
RTS0044515,33
RTS0044516,51
RTS0044517,59
RTS0044518,45
RTS0044519,44
RTS0044520,46
RTS0044521,21
RTS0044522,23
RTS0044523,33
RTS0044524,13
RTS0044525,32
RTS0044526,38
RTS0044527,44
RTS0044528,41
RTS0044529,37
RTS0044530,46
RTS0044531,34
RTS0044532,25
RTS0044533,30
RTS0044534,35
RTS0044535,37
RTS0044536,21
RTS0044537,27
RTS0044538,31
RTS0044539,24
RTS0044540,29
RTS0044541,36
RTS0044542,34
RTS0044543,45
RTS0044544,31
RTS0044545,38
RTS0044546,37
RTS0044547,46
RTS0044548,36
RTS0044549,54
RTS0044550,50
RTS0044551,48
RTS0044552,36
RTS0044553,35
RTS0044554,39
RTS0044555,49
RTS0044556,21
RTS0044557,20
RTS0044558,21
RTS0044559,23
RTS0044560,23
RTS0044561,35
RTS0044562,32
RTS0044563,36
RTS0044564,39
RTS0044565,39
RTS0044566,31
RTS0044567,17
RTS0044568,26
RTS0044569,36
RTS0044570,17
RTS0044571,23
RTS0044572,24
RTS0044573,17
RTS0044574,23
RTS0044575,29
RTS0044576,13
RTS0044577,14
RTS0044578,21
RTS0044579,23
RTS0044580,25
RTS0044581,21
RTS0044582,32
RTS0044583,21
RTS0044584,30
RTS0044585,18
RTS0044586,16
RTS0044587,19
RTS0044588,15
RTS0044589,30
RTS0044590,25
RTS0044591,27
RTS0044592,26
RTS0044593,27
RTS0044594,26
RTS0044595,19
RTS0044596,32
RTS0044597,38
RTS0044598,62
RTS0044599,27
RTS0044600,25
RTS0044601,43
RTS0044602,33
RTS0044603,44
RTS0044604,54
RTS0044605,51
RTS0044606,19
RTS0044607,20
RTS0044608,21
RTS0044609,21
RTS0044610,24
RTS0044611,28
RTS0044612,26
RTS0044613,24
RTS0044614,20
RTS0044615,22
RTS0044616,17
RTS0044617,26
RTS0044618,32
RTS0044619,18
RTS0044620,27
RTS0044621,67
RTS0044622,72
RTS0044623,71
RTS0044624,89
RTS0044625,60
RTS0044626,30
RTS0044627,27
RTS0044628,21
RTS0044629,32
RTS0044630,21
RTS0044631,27
RTS0044632,22
RTS0044633,27
RTS0044634,26
RTS0044635,24
RTS0044636,30
RTS0044637,27
RTS0044638,20
RTS0044639,21
RTS0044640,20
RTS0044641,109
RTS0044642,97
RTS0044643,92
RTS0044644,124
RTS0044645,125
RTS0044646,28
RTS0044647,21
RTS0044648,28
RTS0044649,27
RTS0044650,22
RTS0044651,39
RTS0044652,46
RTS0044653,41
RTS0044654,47
RTS0044655,52
RTS0044656,33
RTS0044657,36
RTS0044658,39
RTS0044659,36
RTS0044660,33
RTS0044661,77
RTS0044662,65
RTS0044663,48
RTS0044664,92
RTS0044665,54
RTS0044666,18
RTS0044667,21
RTS0044668,23
RTS0044669,27
RTS0044670,34
RTS0044671,20
RTS0044672,35
RTS0044673,29
RTS0044674,32
RTS0044675,32
RTS0044676,25
RTS0044677,36
RTS0044678,24
RTS0044679,28
RTS0044680,29
RTS0044681,23
RTS0044682,26
RTS0044683,17
RTS0044684,20
RTS0044685,31
RTS0044686,45
RTS0044687,52
RTS0044688,62
RTS0044689,59
RTS0044690,67
RTS0044691,49
RTS0044692,43
RTS0044693,53
RTS0044694,50
RTS0044695,31
RTS0044696,37
RTS0044697,24
RTS0044698,28
RTS0044699,33
RTS0044700,31
RTS0044701,46
RTS0044702,44
RTS0044703,44
RTS0044704,53
RTS0044705,37
RTS0044706,27
RTS0044707,29
RTS0044708,12
RTS0044709,27
RTS0044710,21
RTS0044711,31
RTS0044712,37
RTS0044714,42
RTS0044715,28
RTS0044716,127
RTS0044717,92
RTS0044718,123
RTS0044719,62
RTS0044720,131
RTS0044721,19
RTS0044722,22
RTS0044723,11
RTS0044724,25
RTS0044725,33
RTS0044726,42
RTS0044727,43
RTS0044728,39
RTS0044729,48
RTS0044730,54
RTS0044731,34
RTS0044732,42
RTS0044733,23
RTS0044734,26
RTS0044735,23
RTS0044736,59
RTS0044737,70
RTS0044738,47
RTS0044739,65
RTS0044740,35
RTS0044741,26
RTS0044742,30
RTS0044743,32
RTS0044744,28
RTS0044745,23
RTS0044746,20
RTS0044747,26
RTS0044748,23
RTS0044749,31
RTS0044750,30
RTS0044751,87
RTS0044752,108
RTS0044753,102
RTS0044754,82
RTS0044755,97
RTS0044756,35
RTS0044757,29
RTS0044758,24
RTS0044759,26
RTS0044760,29
RTS0044761,41
RTS0044762,28
RTS0044763,36
RTS0044764,22
RTS0044765,33
RTS0044766,24
RTS0044767,28
RTS0044768,38
RTS0044769,20
RTS0044770,27
RTS0044771,31
RTS0044772,17
RTS0044773,21
RTS0044774,17
RTS0044775,32
RTS0044776,40
RTS0044777,46
RTS0044778,54
RTS0044779,41
RTS0044780,44
RTS0044781,68
RTS0044782,76
RTS0044783,58
RTS0044784,76
RTS0044785,55
RTS0044786,73
RTS0044787,68
RTS0044788,88
RTS0044789,70
RTS0044790,36
RTS0044791,208
RTS0044792,170
RTS0044793,31
RTS0044794,39
RTS0044795,36
RTS0044796,38
RTS0044797,50
RTS0044798,40
RTS0044799,38
RTS0044800,37
RTS0044801,24
RTS0044802,27
RTS0044803,20
RTS0044804,34
RTS0044805,27
RTS0044806,41
RTS0044807,32
RTS0044808,50
RTS0044809,40
RTS0044810,41
RTS0044811,32
RTS0044812,55
RTS0044813,56
RTS0044814,39
RTS0044815,58
RTS0044816,48
RTS0044817,39
RTS0044818,31
RTS0044819,28
RTS0044820,27
RTS0044821,115
RTS0044822,116
RTS0044823,88
RTS0044824,69
RTS0044825,114
RTS0044826,24
RTS0044827,36
RTS0044828,28
RTS0044829,33
RTS0044830,21
RTS0044831,28
RTS0044832,20
RTS0044833,29
RTS0044834,25
RTS0044835,29
RTS0044836,27
RTS0044837,31
RTS0044838,34
RTS0044839,25
RTS0044840,28
RTS0044841,32
RTS0044842,21
RTS0044843,19
RTS0044844,25
RTS0044845,31
RTS0044846,21
RTS0044847,28
RTS0044848,34
RTS0044849,35
RTS0044850,29
RTS0044851,28
RTS0044852,24
RTS0044853,25
RTS0044854,19
RTS0044855,23
RTS0044856,20
RTS0044857,28
RTS0044858,23
RTS0044859,27
RTS0044860,31
RTS0044861,39
RTS0044862,30
RTS0044863,50
RTS0044864,26
RTS0044865,45
RTS0044866,41
RTS0044867,57
RTS0044868,37
RTS0044869,49
RTS0044870,41
RTS0044871,44
RTS0044872,33
RTS0044873,41
RTS0044874,47
RTS0044875,53
RTS0044876,74
RTS0044877,133
RTS0044878,110
RTS0044879,102
RTS0044880,162
RTS0044881,20
RTS0044882,29
RTS0044883,18
RTS0044884,24
RTS0044885,21
RTS0044886,26
RTS0044887,27
RTS0044888,30
RTS0044889,18
RTS0044890,24
RTS0044891,70
RTS0044892,87
RTS0044893,57
RTS0044894,67
RTS0044895,72
RTS0044896,133
RTS0044897,84
RTS0044898,99
RTS0044899,115
RTS0044900,99
RTS0044901,49
RTS0044902,53
RTS0044903,47
RTS0044904,40
RTS0044905,51
RTS0044906,103
RTS0044907,89
RTS0044908,113
RTS0044909,115
RTS0044910,57
RTS0044911,27
RTS0044912,24
RTS0044913,30
RTS0044914,25
RTS0044915,23
RTS0044916,19
RTS0044917,40
RTS0044918,28
RTS0044919,35
RTS0044920,26
RTS0044921,36
RTS0044922,27
RTS0044923,30
RTS0044924,24
RTS0044925,30
RTS0044926,43
RTS0044927,49
RTS0044928,49
RTS0044929,51
RTS0044930,42
RTS0044931,29
RTS0044932,31
RTS0044933,31
RTS0044934,28
RTS0044935,33
RTS0044936,27
RTS0044937,14
RTS0044938,23
RTS0044939,22
RTS0044940,28
RTS0044941,32
RTS0044942,36
RTS0044943,36
RTS0044944,35
RTS0044945,15
RTS0044946,49
RTS0044947,33
RTS0044948,46
RTS0044949,50
RTS0044950,37
RTS0044951,16
RTS0044952,23
RTS0044953,26
RTS0044954,21
RTS0044955,22
RTS0044956,45
RTS0044957,57
RTS0044958,44
RTS0044959,37
RTS0044960,64
RTS0044961,29
RTS0044962,32
RTS0044963,25
RTS0044964,26
RTS0044965,24
RTS0044966,29
RTS0044967,86
RTS0044968,104
RTS0044969,59
RTS0044970,68
RTS0044971,23
RTS0044972,34
RTS0044973,24
RTS0044974,25
RTS0044975,25
RTS0044976,34
RTS0044977,37
RTS0044978,26
RTS0044979,30
RTS0044980,26
RTS0044981,49
RTS0044982,38
RTS0044983,35
RTS0044984,39
RTS0044985,57
RTS0044986,43
RTS0044987,68
RTS0044988,52
RTS0044989,46
RTS0044990,67
RTS0044991,24
RTS0044992,17
RTS0044993,18
RTS0044994,25
RTS0044995,27
RTS0044996,33
RTS0044997,24
RTS0044998,31
RTS0044999,27
RTS0045000,26
RTS0045001,30
RTS0045002,41
RTS0045003,26
RTS0045004,26
RTS0045005,24
RTS0045006,53
RTS0045007,64
RTS0045008,82
RTS0045009,53
RTS0045010,52
RTS0045011,15
RTS0045012,22
RTS0045013,20
RTS0045014,20
RTS0045015,23
RTS0045016,24
RTS0045017,32
RTS0045018,27
RTS0045019,22
RTS0045020,30
RTS0045021,19
RTS0045022,21
RTS0045023,29
RTS0045024,30
RTS0045025,27
RTS0045026,47
RTS0045027,36
RTS0045028,55
RTS0045029,49
RTS0045030,42
RTS0045031,25
RTS0045032,20
RTS0045033,25
RTS0045034,28
RTS0045035,25
RTS0045036,30
RTS0045038,34
RTS0045039,34
RTS0045040,21
RTS0045041,42
RTS0045042,29
RTS0045043,39
RTS0045044,44
RTS0045045,38
RTS0045046,15
RTS0045047,12
RTS0045048,34
RTS0045049,33
RTS0045050,24
RTS0045051,24
RTS0045052,30
RTS0045053,25
RTS0045054,26
RTS0045055,23
RTS0045056,76
RTS0045057,98
RTS0045058,22
RTS0045059,68
RTS0045060,96
RTS0045061,20
RTS0045063,27
RTS0045064,32
RTS0045065,32
RTS0045066,56
RTS0045067,102
RTS0045068,103
RTS0045069,71
RTS0045070,113
RTS0045071,48
RTS0045072,53
RTS0045073,37
RTS0045074,61
RTS0045075,43
RTS0045076,17
RTS0045077,22
RTS0045078,25
RTS0045079,21
RTS0045080,24
RTS0045081,25
RTS0045082,41
RTS0045083,37
RTS0045084,34
RTS0045085,25
RTS0045086,33
RTS0045087,21
RTS0045088,24
RTS0045089,20
RTS0045090,26
RTS0045091,32
RTS0045092,52
RTS0045093,49
RTS0045094,56
RTS0045095,35
RTS0045096,22
RTS0045097,15
RTS0045098,19
RTS0045099,24
RTS0045100,39
RTS0045101,25
RTS0045102,15
RTS0045103,27
RTS0045104,20
RTS0045105,18
RTS0045106,39
RTS0045107,31
RTS0045108,31
RTS0045109,32
RTS0045110,16
RTS0045111,39
RTS0045112,25
RTS0045113,47
RTS0045114,29
RTS0045115,23
RTS0045116,29
RTS0045117,22
RTS0045118,18
RTS0045119,36
RTS0045120,29
RTS0045121,15
RTS0045122,31
RTS0045123,32
RTS0045124,19
RTS0045125,29
RTS0045126,42
RTS0045127,45
RTS0045128,46
RTS0045129,54
RTS0045130,38
RTS0045131,22
RTS0045132,29
RTS0045133,22
RTS0045134,35
RTS0045135,42
RTS0045136,28
RTS0045137,41
RTS0045138,35
RTS0045139,40
RTS0045140,37
RTS0045141,20
RTS0045142,29
RTS0045143,23
RTS0045144,21
RTS0045145,14
RTS0045146,16
RTS0045147,18
RTS0045148,29
RTS0045149,21
RTS0045150,21
RTS0045151,35
RTS0045152,35
RTS0045153,24
RTS0045154,30
RTS0045155,28
RTS0045156,24
RTS0045157,32
RTS0045158,22
RTS0045159,31
RTS0045160,27
RTS0045161,45
RTS0045162,49
RTS0045163,35
RTS0045164,48
RTS0045165,41
RTS0045166,40
RTS0045167,29
RTS0045168,43
RTS0045169,25
RTS0045170,40
RTS0045171,69
RTS0045172,53
RTS0045173,58
RTS0045174,47
RTS0045175,37
RTS0045176,23
RTS0045177,25
RTS0045178,21
RTS0045179,27
RTS0045180,25
RTS0045181,76
RTS0045182,253
RTS0045183,100
RTS0045184,96
RTS0045185,104
RTS0045186,48
RTS0045187,48
RTS0045188,49
RTS0045189,38
RTS0045190,63
RTS0045191,23
RTS0045192,31
RTS0045193,16
RTS0045194,33
RTS0045195,20
RTS0045196,25
RTS0045197,16
RTS0045198,31
RTS0045199,20
RTS0045200,18
RTS0045201,32
RTS0045202,30
RTS0045203,22
RTS0045204,20
RTS0045205,29
RTS0045206,24
RTS0045207,30
RTS0045208,24
RTS0045209,25
RTS0045210,20
RTS0045211,27
RTS0045212,34
RTS0045213,27
RTS0045214,35
RTS0045215,26
RTS0045216,45
RTS0045217,49
RTS0045218,45
RTS0045219,40
RTS0045220,33
RTS0045221,35
RTS0045222,20
RTS0045223,29
RTS0045224,25
RTS0045225,33
RTS0045226,796
RTS0045227,527
RTS0045228,940
RTS0045229,589
RTS0045230,559
RTS0045231,74
RTS0045232,73
RTS0045233,66
RTS0045234,56
RTS0045235,56
RTS0045236,67
RTS0045237,63
RTS0045238,49
RTS0045239,54
RTS0045240,75
RTS0045241,59
RTS0045242,51
RTS0045243,51
RTS0045244,58
RTS0045245,50
RTS0045246,21
RTS0045247,20
RTS0045248,22
RTS0045249,23
RTS0045250,26
RTS0045251,61
RTS0045252,33
RTS0045253,42
RTS0045254,31
RTS0045255,28
RTS0045256,29
RTS0045257,28
RTS0045258,26
RTS0045259,29
RTS0045260,18
RTS0045261,36
RTS0045262,61
RTS0045263,46
RTS0045264,42
RTS0045265,48
RTS0045266,55
RTS0045267,84
RTS0045268,106
RTS0045269,86
RTS0045270,62
RTS0045271,24
RTS0045272,7
RTS0045273,30
RTS0045274,28
RTS0045275,29
RTS0045276,27
RTS0045277,52
RTS0045278,53
RTS0045279,29
RTS0045280,32
RTS0045281,14
RTS0045282,33
RTS0045283,21
RTS0045284,26
RTS0045285,33
RTS0045286,37
RTS0045287,24
RTS0045288,22
RTS0045289,28
RTS0045290,22
RTS0045291,26
RTS0045292,32
RTS0045293,27
RTS0045294,24
RTS0045295,21
RTS0045296,22
RTS0045297,23
RTS0045298,28
RTS0045299,21
RTS0045300,26
RTS0045301,91
RTS0045302,63
RTS0045303,116
RTS0045304,72
RTS0045305,111
RTS0045306,26
RTS0045307,29
RTS0045308,30
RTS0045309,23
RTS0045310,28
RTS0045311,13
RTS0045312,28
RTS0045313,19
RTS0045314,25
RTS0045315,19
RTS0045316,36
RTS0045317,25
RTS0045318,27
RTS0045319,15
RTS0045320,21
RTS0045321,25
RTS0045322,22
RTS0045323,34
RTS0045324,23
RTS0045325,21
RTS0045326,28
RTS0045327,38
RTS0045328,29
RTS0045329,15
RTS0045330,16
RTS0045331,16
RTS0045332,28
RTS0045333,25
RTS0045334,26
RTS0045335,27
RTS0045336,25
RTS0045337,28
RTS0045338,23
RTS0045339,24
RTS0045340,22
RTS0045341,17
RTS0045342,37
RTS0045343,18
RTS0045344,17
RTS0045345,29
RTS0045346,22
RTS0045347,33
RTS0045348,27
RTS0045349,26
RTS0045350,26
RTS0045351,20
RTS0045352,22
RTS0045353,25
RTS0045354,34
RTS0045355,11
RTS0045356,21
RTS0045357,15
RTS0045358,29
RTS0045359,26
RTS0045360,31
RTS0045361,48
RTS0045362,29
RTS0045363,22
RTS0045364,36
RTS0045365,33
RTS0045366,32
RTS0045367,32
RTS0045368,32
RTS0045369,22
RTS0045370,34
RTS0045371,52
RTS0045372,34
RTS0045373,56
RTS0045374,40
RTS0045375,53
RTS0045376,28
RTS0045377,25
RTS0045378,27
RTS0045379,25
RTS0045380,20
RTS0045381,25
RTS0045382,32
RTS0045383,27
RTS0045384,15
RTS0045385,27
RTS0045386,29
RTS0045387,30
RTS0045388,20
RTS0045389,27
RTS0045390,27
RTS0045391,27
RTS0045392,30
RTS0045393,15
RTS0045394,22
RTS0045395,27
RTS0045396,50
RTS0045397,42
RTS0045398,23
RTS0045399,30
RTS0045400,31
RTS0045401,26
RTS0045402,23
RTS0045403,17
RTS0045404,32
RTS0045405,27
RTS0045406,85
RTS0045407,151
RTS0045408,68
RTS0045409,125
RTS0045410,126
RTS0045411,86
RTS0045412,98
RTS0045413,104
RTS0045414,94
RTS0045415,62
RTS0045416,23
RTS0045417,24
RTS0045418,22
RTS0045419,32
RTS0045420,24
RTS0045421,4974
RTS0045422,4218
RTS0045423,4260
RTS0045424,5092
RTS0045425,4228
RTS0045426,22
RTS0045427,39
RTS0045428,46
RTS0045429,20
RTS0045430,28
RTS0045431,30
RTS0045432,41
RTS0045433,27
RTS0045434,30
RTS0045435,23
RTS0045436,68
RTS0045437,105
RTS0045438,74
RTS0045439,62
RTS0045440,67
RTS0045441,39
RTS0045442,44
RTS0045443,35
RTS0045444,25
RTS0045445,29
RTS0045446,33
RTS0045447,47
RTS0045448,49
RTS0045449,26
RTS0045450,31
RTS0045451,132
RTS0045452,111
RTS0045453,103
RTS0045454,121
RTS0045455,121
RTS0045456,29
RTS0045457,23
RTS0045458,23
RTS0045459,23
RTS0045460,23
RTS0045461,42
RTS0045462,23
RTS0045463,29
RTS0045464,33
RTS0045465,28
RTS0045466,78
RTS0045467,71
RTS0045468,36
RTS0045469,105
RTS0045470,46
RTS0045471,32
RTS0045472,33
RTS0045473,12
RTS0045474,26
RTS0045475,29
RTS0045476,141
RTS0045477,169
RTS0045478,147
RTS0045479,198
RTS0045480,170
RTS0045481,73
RTS0045482,47
RTS0045483,53
RTS0045484,67
RTS0045485,77
RTS0045486,13
RTS0045487,40
RTS0045488,13
RTS0045489,33
RTS0045490,27
RTS0045491,331
RTS0045492,382
RTS0045493,317
RTS0045494,162
RTS0045495,197
RTS0045496,38
RTS0045497,55
RTS0045498,98
RTS0045499,99
RTS0045500,93
RTS0045501,1172
RTS0045502,1312
RTS0045503,990
RTS0045504,844
RTS0045505,848
RTS0045506,9154
RTS0045507,9301
RTS0045508,7651
RTS0045509,8800
RTS0045510,6898
RTS0045511,65
RTS0045512,42
RTS0045513,39
RTS0045514,41
RTS0045515,42
RTS0045516,27
RTS0045517,25
RTS0045518,23
RTS0045519,29
RTS0045520,23
RTS0045521,57
RTS0045522,68
RTS0045523,55
RTS0045524,48
RTS0045525,45
RTS0045526,160
RTS0045527,129
RTS0045528,110
RTS0045529,133
RTS0045530,151
RTS0045531,29
RTS0045532,27
RTS0045533,19
RTS0045534,33
RTS0045535,14
RTS0045536,166
RTS0045537,155
RTS0045538,102
RTS0045539,132
RTS0045540,155
RTS0045541,67
RTS0045542,46
RTS0045543,89
RTS0045544,44
RTS0045545,70
RTS0045546,107
RTS0045547,101
RTS0045548,99
RTS0045549,97
RTS0045550,91
RTS0045551,27
RTS0045552,21
RTS0045553,15
RTS0045554,22
RTS0045555,26
RTS0045556,29
RTS0045557,37
RTS0045558,32
RTS0045559,42
RTS0045560,44
RTS0045561,31
RTS0045562,32
RTS0045563,28
RTS0045564,31
RTS0045565,33
RTS0045566,30
RTS0045567,20
RTS0045568,25
RTS0045569,33
RTS0045570,24
RTS0045571,21
RTS0045572,26
RTS0045573,18
RTS0045574,16
RTS0045575,20
RTS0045576,19
RTS0045577,23
RTS0045578,19
RTS0045579,19
RTS0045580,31
RTS0045581,88
RTS0045582,79
RTS0045583,103
RTS0045584,95
RTS0045585,47
RTS0045586,36
RTS0045587,43
RTS0045588,45
RTS0045589,47
RTS0045590,31
RTS0045592,527
RTS0045593,558
RTS0045594,505
RTS0045595,568
RTS0045596,75
RTS0045597,58
RTS0045598,75
RTS0045599,70
RTS0045600,64
RTS0045601,36
RTS0045602,33
RTS0045603,19
RTS0045604,43
RTS0045606,24
RTS0045607,17
RTS0045608,27
RTS0045609,18
RTS0045610,46
RTS0045611,31
RTS0045612,26
RTS0045613,33
RTS0045614,34
RTS0045615,31
RTS0045616,27
RTS0045617,20
RTS0045618,16
RTS0045619,15
RTS0045620,18
RTS0045621,72
RTS0045622,112
RTS0045623,101
RTS0045624,85
RTS0045625,94
RTS0045626,19
RTS0045627,18
RTS0045628,31
RTS0045629,28
RTS0045630,23
RTS0045631,25
RTS0045632,25
RTS0045633,30
RTS0045634,20
RTS0045635,24
RTS0045636,57
RTS0045637,33
RTS0045638,55
RTS0045639,65
RTS0045640,39
RTS0045641,29
RTS0045642,32
RTS0045643,25
RTS0045644,22
RTS0045645,32
RTS0045646,37
RTS0045647,49
RTS0045648,40
RTS0045649,60
RTS0045650,52
RTS0045651,28
RTS0045652,32
RTS0045653,50
RTS0045654,42
RTS0045655,46
RTS0045656,116
RTS0045657,164
RTS0045658,222
RTS0045659,169
RTS0045660,223
RTS0045661,409
RTS0045662,277
RTS0045663,278
RTS0045664,324
RTS0045665,440
RTS0045666,28
RTS0045667,31
RTS0045668,29
RTS0045669,34
RTS0045670,18
RTS0045671,24
RTS0045672,29
RTS0045673,28
RTS0045674,14
RTS0045675,22
RTS0045676,386
RTS0045677,419
RTS0045678,538
RTS0045679,319
RTS0045680,481
RTS0045681,30
RTS0045682,24
RTS0045683,29
RTS0045684,24
RTS0045685,42
RTS0045687,34
RTS0045688,27
RTS0045689,22
RTS0045690,24
RTS0045691,36
RTS0045692,18
RTS0045693,24
RTS0045694,21
RTS0045695,26
RTS0045696,38
RTS0045697,25
RTS0045698,48
RTS0045699,27
RTS0045700,28
RTS0045701,18
RTS0045702,17
RTS0045703,15
RTS0045704,24
RTS0045705,18
RTS0045706,34
RTS0045707,21
RTS0045708,24
RTS0045709,24
RTS0045710,30
RTS0045711,43
RTS0045712,38
RTS0045713,40
RTS0045714,34
RTS0045715,18
RTS0045716,248
RTS0045717,166
RTS0045718,146
RTS0045719,146
RTS0045720,164
RTS0045721,115
RTS0045722,132
RTS0045723,129
RTS0045724,71
RTS0045725,68
RTS0045726,52
RTS0045727,73
RTS0045728,52
RTS0045729,48
RTS0045730,43
RTS0045731,159
RTS0045732,139
RTS0045733,133
RTS0045734,207
RTS0045735,153
RTS0045736,260
RTS0045737,385
RTS0045738,393
RTS0045739,429
RTS0045740,312
RTS0045741,234
RTS0045742,173
RTS0045743,218
RTS0045744,277
RTS0045745,261
RTS0045746,179
RTS0045747,212
RTS0045748,204
RTS0045749,134
RTS0045750,127
RTS0045751,123
RTS0045752,106
RTS0045753,144
RTS0045754,134
RTS0045755,136
RTS0045756,90
RTS0045757,88
RTS0045758,82
RTS0045759,103
RTS0045760,103
RTS0045761,15
RTS0045762,21
RTS0045763,30
RTS0045764,28
RTS0045765,30
RTS0045766,28
RTS0045767,23
RTS0045768,24
RTS0045769,29
RTS0045770,25
RTS0045771,24
RTS0045772,43
RTS0045773,31
RTS0045774,34
RTS0045775,44
RTS0045776,30
RTS0045777,20
RTS0045778,23
RTS0045779,20
RTS0045780,25
RTS0045781,42
RTS0045782,46
RTS0045783,32
RTS0045784,45
RTS0045785,49
RTS0045786,28
RTS0045787,39
RTS0045788,33
RTS0045789,33
RTS0045790,32
RTS0045791,25
RTS0045792,21
RTS0045793,25
RTS0045794,29
RTS0045795,18
RTS0045796,37
RTS0045797,28
RTS0045798,16
RTS0045799,21
RTS0045800,26
RTS0045801,30
RTS0045802,37
RTS0045803,27
RTS0045804,15
RTS0045805,29
RTS0045806,134
RTS0045807,116
RTS0045808,106
RTS0045809,125
RTS0045810,53
RTS0045811,60
RTS0045812,76
RTS0045813,66
RTS0045814,92
RTS0045815,78
RTS0045816,53
RTS0045817,48
RTS0045818,32
RTS0045819,37
RTS0045820,40
RTS0045821,190
RTS0045822,152
RTS0045823,152
RTS0045824,183
RTS0045825,123
RTS0045826,86
RTS0045827,140
RTS0045828,65
RTS0045829,102
RTS0045830,75
RTS0045831,41
RTS0045832,38
RTS0045833,48
RTS0045834,48
RTS0045835,42
RTS0045836,227
RTS0045837,212
RTS0045838,147
RTS0045840,132
RTS0045841,198
RTS0045842,151
RTS0045843,70
RTS0045844,88
RTS0045845,128
RTS0045846,1404
RTS0045848,498
RTS0045849,1694
RTS0045851,18
RTS0045852,17
RTS0045853,31
RTS0045854,34
RTS0045855,31
RTS0045856,23
RTS0045857,23
RTS0045858,29
RTS0045859,49
RTS0045860,28
RTS0045861,46
RTS0045862,50
RTS0045863,1214
RTS0045864,1407
RTS0045865,1801
RTS0045866,1899
RTS0045867,16
RTS0045868,27
RTS0045869,23
RTS0045870,20
RTS0045871,14
RTS0045872,22
RTS0045873,16
RTS0045874,19
RTS0045875,33
RTS0045876,15
RTS0045877,26
RTS0045878,19
RTS0045879,31
RTS0045880,20
RTS0045881,22
RTS0045882,24
RTS0045883,19
RTS0045884,13
RTS0045885,1
RTS0045886,31
RTS0045887,24
RTS0045888,22
RTS0045889,24
RTS0045890,22
RTS0045891,27
RTS0045892,21
RTS0045893,39
RTS0045894,18
RTS0045895,55
RTS0045896,66
RTS0045897,62
RTS0045898,50
RTS0045899,51
RTS0045900,64
RTS0045901,45
RTS0045902,66
RTS0045903,46
RTS0045904,54
RTS0045905,85
RTS0045906,81
RTS0045907,83
RTS0045908,17
RTS0045909,21
RTS0045910,22
RTS0045911,19
RTS0045912,16
RTS0045913,18
RTS0045914,20
RTS0045915,27
RTS0045916,35
RTS0045917,14
RTS0045918,28
RTS0045919,26
RTS0045920,21
RTS0045921,17
RTS0045922,18
RTS0045923,25
RTS0045924,18
RTS0045925,28
RTS0045926,26
RTS0045927,20
RTS0045928,24
RTS0045929,30
RTS0045930,221
RTS0045931,199
RTS0045932,94
RTS0045933,29
RTS0045935,23
RTS0045939,30
RTS0045940,17
RTS0045941,25
RTS0045942,24
RTS0045943,28
RTS0045944,30
RTS0045945,34
RTS0045946,23
RTS0045947,29
RTS0045948,26
RTS0045949,52
RTS0045950,80
RTS0045951,74
RTS0045952,71
RTS0045953,44
RTS0045954,108
RTS0045955,37
RTS0045956,23
RTS0045957,16
RTS0045958,25
RTS0045959,17
RTS0045960,20
RTS0045961,36
RTS0045962,22
RTS0045963,15
RTS0045964,27
RTS0045965,27
RTS0045966,23
RTS0045967,24
RTS0045968,21
RTS0045969,43
RTS0045970,52
RTS0045971,59
RTS0045972,25
RTS0045973,18
RTS0045974,19
RTS0045975,24
RTS0045976,19
RTS0045977,25
RTS0045978,32
RTS0045979,64
RTS0045980,78
RTS0045981,69
RTS0045982,77
RTS0045983,29
RTS0045984,32
RTS0045985,28
RTS0045986,20
RTS0045987,42
RTS0045988,37
RTS0045989,29
RTS0045990,35
RTS0045991,52
RTS0045992,22
RTS0045993,29
RTS0045994,43
RTS0045995,21
RTS0045996,54
RTS0045997,31
RTS0045998,17
RTS0045999,24
RTS0046000,14
RTS0046001,34
RTS0046002,26
RTS0046003,16
RTS0046004,13
RTS0046005,66
RTS0046006,48
RTS0046007,77
RTS0046008,52
RTS0046009,720
RTS0046010,49
RTS0046011,63
RTS0046012,22
RTS0046013,26
RTS0046014,16
RTS0046015,19
RTS0046016,41
RTS0046017,22
RTS0046018,29
RTS0046019,25
RTS0046020,54
RTS0046021,61
RTS0046022,50
RTS0046023,27
RTS0046024,30
RTS0046025,22
RTS0046026,31
RTS0046027,42
RTS0046028,23
RTS0046029,26
RTS0046030,22
RTS0046031,24
RTS0046032,24
RTS0046033,17
RTS0046034,30
RTS0046035,25
RTS0046036,23
RTS0046037,18
RTS0046038,23
RTS0046039,22
RTS0046040,22
RTS0046041,26
RTS0046042,15
RTS0046043,31
RTS0046044,32
RTS0046045,36
RTS0046046,27
RTS0046047,19
RTS0046048,55
RTS0046049,80
RTS0046050,59
RTS0046051,104
RTS0046052,56
RTS0046053,60
RTS0046054,67
RTS0046055,55
RTS0046056,27
RTS0046057,22
RTS0046058,33
RTS0046059,27
RTS0046060,84
RTS0046061,178
RTS0046062,140
RTS0046063,187
RTS0046064,67
RTS0046065,69
RTS0046066,80
RTS0046067,75
RTS0046068,29
RTS0046069,25
RTS0046070,18
RTS0046071,21
RTS0046072,14
RTS0046073,19
RTS0046074,36
RTS0046075,24
RTS0046076,22
RTS0046077,28
RTS0046078,29
RTS0046079,37
RTS0046080,24
RTS0046081,19
RTS0046082,30
RTS0046083,29
RTS0046084,37
RTS0046085,48
RTS0046086,39
RTS0046087,37
RTS0046088,27
RTS0046089,22
RTS0046090,20
RTS0046091,15
RTS0046092,33
RTS0046093,41
RTS0046094,11
RTS0046095,26
RTS0046096,21
RTS0046097,30
RTS0046098,21
RTS0046099,30
RTS0046100,24
RTS0046101,24
RTS0046102,23
RTS0046103,9
RTS0046104,27
RTS0046105,22
RTS0046106,22
RTS0046107,20
RTS0046108,24
RTS0046109,32
RTS0046110,24
RTS0046111,38
RTS0046112,53
RTS0046113,35
RTS0046114,30
RTS0046115,112
RTS0046116,78
RTS0046117,119
RTS0046119,25
RTS0046121,51
RTS0046122,44
RTS0046123,33
RTS0046124,29
RTS0046125,23
RTS0046126,17
RTS0046127,23
RTS0046128,105
RTS0046129,67
RTS0046130,59
RTS0046131,47
RTS0046132,91
RTS0046133,119
RTS0046134,81
RTS0046135,72
RTS0046136,1922
RTS0046137,3239
RTS0046138,363
RTS0046140,36
RTS0046141,24
RTS0046142,33
RTS0046143,31
RTS0046144,44
RTS0046145,27
RTS0046146,26
RTS0046147,23
RTS0046148,32
RTS0046149,20
RTS0046150,18
RTS0046152,26
RTS0046153,20
RTS0046154,16
RTS0046155,33
RTS0046156,20
RTS0046157,23
RTS0046158,41
RTS0046159,43
RTS0046160,39
RTS0046161,33
RTS0046162,30
RTS0046163,32
RTS0046164,113
RTS0046165,102
RTS0046166,75
RTS0046167,122
RTS0046168,15
RTS0046169,20
RTS0046170,23
RTS0046171,22
RTS0046172,17
RTS0046173,11
RTS0046174,24
RTS0046175,28
RTS0046176,20
RTS0046177,24
RTS0046178,21
RTS0046179,18
RTS0046180,17
RTS0046181,21
RTS0046182,21
RTS0046183,57
RTS0046184,78
RTS0046185,60
RTS0046186,35
RTS0046187,55
RTS0046188,60
RTS0046191,20
RTS0046193,7
RTS0046194,13
RTS0046195,14
RTS0046196,25
RTS0046197,29
RTS0046198,30
RTS0046199,19
RTS0046200,18
RTS0046201,26
RTS0046202,31
RTS0046203,17
RTS0046204,25
RTS0046205,26
RTS0046206,33
RTS0046207,31
RTS0046208,24
RTS0046209,23
RTS0046210,14
RTS0046211,20
RTS0046212,34
RTS0046213,58
RTS0046214,51
RTS0046215,50
RTS0046216,41
RTS0046217,59
RTS0046218,27
RTS0046219,19
RTS0046220,31
RTS0046221,27
RTS0046222,20
RTS0046223,12
RTS0046224,19
RTS0046225,43
RTS0046226,46
RTS0046227,42
RTS0046228,40
RTS0046229,42
RTS0046230,37
RTS0046231,19
RTS0046232,29
RTS0046233,26
RTS0046234,37
RTS0046235,23
RTS0046236,26
RTS0046237,23
RTS0046238,21
RTS0046239,30
RTS0046240,26
RTS0046241,21
RTS0046242,17
RTS0046243,17
RTS0046244,24
RTS0046245,16
RTS0046246,31
RTS0046247,22
RTS0046248,35
RTS0046249,24
RTS0046250,29
RTS0046251,24
RTS0046252,248
RTS0046253,209
RTS0046254,222
RTS0046255,16
RTS0046256,29
RTS0046257,21
RTS0046258,17
RTS0046259,20
RTS0046260,27
RTS0046261,26
RTS0046262,19
RTS0046263,39
RTS0046264,29
RTS0046265,31
RTS0046266,35
RTS0046267,27
RTS0046268,22
RTS0046269,28
RTS0046270,30
RTS0046271,22
RTS0046272,41
RTS0046273,92
RTS0046274,87
RTS0046275,47
RTS0046276,42
RTS0046277,34
RTS0046278,32
RTS0046279,44
RTS0046280,29
RTS0046281,48
RTS0046282,37
RTS0046283,47
RTS0046284,30
RTS0046285,16
RTS0046286,21
RTS0046287,23
RTS0046288,32
RTS0046289,27
RTS0046290,18
RTS0046291,28
RTS0046292,27
RTS0046293,22
RTS0046294,19
RTS0046295,31
RTS0046296,26
RTS0046297,24
RTS0046298,27
RTS0046299,33
RTS0046300,16
RTS0046301,38
RTS0046302,24
RTS0046303,18
RTS0046304,23
RTS0046305,26
RTS0046306,26
RTS0046307,26
RTS0046308,19
RTS0046309,27
RTS0046310,23
RTS0046311,19
RTS0046312,24
RTS0046313,16
RTS0046314,21
RTS0046315,19
RTS0046316,23
RTS0046317,20
RTS0046318,22
RTS0046319,21
RTS0046320,15
RTS0046321,35
RTS0046322,24
RTS0046323,24
RTS0046324,17
RTS0046325,31
RTS0046326,21
RTS0046327,27
RTS0046328,37
RTS0046329,526
RTS0046330,381
RTS0046331,455
RTS0046332,242
RTS0046333,616
RTS0046334,125
RTS0046335,215
RTS0046336,159
RTS0046342,19
RTS0046343,27
RTS0046344,28
RTS0046345,19
RTS0046346,23
RTS0046347,1227
RTS0046348,1211
RTS0046349,1162
RTS0046350,21
RTS0046351,16
RTS0046352,26
RTS0046353,22
RTS0046354,22
RTS0046355,21
RTS0046356,32
RTS0046357,27
RTS0046358,21
RTS0046359,30
RTS0046360,24
RTS0046361,24
RTS0046362,29
RTS0046363,21
RTS0046364,30
RTS0046365,21
RTS0046366,14
RTS0046367,26
RTS0046368,21
RTS0046369,25
RTS0046370,24
RTS0046371,28
RTS0046372,28
RTS0046373,20
RTS0046374,21
RTS0046375,22
RTS0046376,21
RTS0046377,15
RTS0046378,25
RTS0046379,29
RTS0046380,30
RTS0046381,21
RTS0046382,28
RTS0046383,35
RTS0046384,23
RTS0046385,24
RTS0046386,26
RTS0046387,27
RTS0046388,19
RTS0046389,30
RTS0046390,27
RTS0046391,26
RTS0046392,20
RTS0046393,19
RTS0046394,16
RTS0046395,30
RTS0046396,20
RTS0046397,23
RTS0046398,28
RTS0046399,24
RTS0046400,30
RTS0046401,32
RTS0046402,40
RTS0046403,24
RTS0046404,27
RTS0046405,47
RTS0046406,43
RTS0046407,44
RTS0046408,24
RTS0046409,48
RTS0046410,179
RTS0046411,139
RTS0046412,205
RTS0046413,169
RTS0046414,1618
RTS0046415,167
RTS0046416,40
RTS0046417,30
RTS0046418,26
RTS0046419,32
RTS0046420,61
RTS0046421,31
RTS0046422,40
RTS0046423,13
RTS0046424,30
RTS0046425,38
RTS0046426,22
RTS0046427,33
RTS0046428,22
RTS0046429,16
RTS0046430,31
RTS0046431,22
RTS0046432,51
RTS0046433,39
RTS0046434,59
RTS0046435,230
RTS0046439,79
RTS0046440,154
RTS0046441,99
RTS0046442,77
RTS0046443,88
RTS0046444,23
RTS0046445,20
RTS0046446,15
RTS0046447,22
RTS0046448,18
RTS0046449,306
RTS0046450,602
RTS0046451,80
RTS0046452,332
RTS0046453,289
RTS0046454,32
RTS0046455,24
RTS0046456,21
RTS0046457,24
RTS0046458,30
RTS0046459,53
RTS0046460,59
RTS0046461,30
RTS0046462,24
RTS0046463,21
RTS0046464,20
RTS0046466,12
RTS0046468,21
RTS0046469,26
RTS0046470,27
RTS0046471,18
RTS0046472,30
RTS0046473,29
RTS0046474,19
RTS0046475,18
RTS0046476,23
RTS0046477,28
RTS0046478,28
RTS0046479,36
RTS0046480,18
RTS0046481,15
RTS0046482,19
RTS0046483,18
RTS0046484,18
RTS0046485,33
RTS0046486,24
RTS0046487,26
RTS0046488,32
RTS0046489,20
RTS0046490,27
RTS0046491,21
RTS0046492,15
RTS0046493,28
RTS0046494,24
RTS0046495,29
RTS0046496,56
RTS0046497,46
RTS0046498,32
RTS0046499,233
RTS0046500,251
RTS0046501,185
RTS0046502,39
RTS0046503,52
RTS0046504,43
RTS0046505,15
RTS0046506,23
RTS0046507,26
RTS0046508,29
RTS0046509,20
RTS0046510,25
RTS0046511,24
RTS0046512,108
RTS0046513,81
RTS0046514,14
RTS0046515,18
RTS0046516,33
RTS0046517,37
RTS0046518,28
RTS0046519,13
RTS0046520,22
RTS0046521,22
RTS0046522,15
RTS0046524,38
RTS0046525,47
RTS0046526,136
RTS0046527,93
RTS0046528,62
RTS0046529,60
RTS0046530,16
RTS0046531,19
RTS0046532,27
RTS0046533,14
RTS0046534,28
RTS0046535,22
RTS0046536,23
RTS0046537,25
RTS0046538,64
RTS0046539,70
RTS0046540,61
RTS0046541,44
RTS0046542,28
RTS0046543,40
RTS0046544,21
RTS0046545,96
RTS0046546,29
RTS0046548,37
RTS0046549,81
RTS0046550,20
RTS0046551,42
RTS0046552,26
RTS0046553,48
RTS0046554,25
RTS0046555,32
RTS0046556,26
RTS0046557,28
RTS0046558,25
RTS0046559,32
RTS0046560,22
RTS0046561,22
RTS0046562,29
RTS0046563,17
RTS0046564,23
RTS0046565,25
RTS0046566,28
RTS0046567,32
RTS0046568,21
RTS0046569,29
RTS0046570,26
RTS0046571,27
RTS0046572,25
RTS0046573,24
RTS0046574,21
RTS0046575,30
RTS0046577,23
RTS0046578,18
RTS0046580,138
RTS0046581,97
RTS0046582,83
RTS0046583,20
RTS0046584,34
RTS0046585,38
RTS0046586,24
RTS0046587,28
RTS0046588,25
RTS0046589,30
RTS0046590,32
RTS0046591,22
RTS0046592,28
RTS0046593,35
RTS0046594,45
RTS0046595,42
RTS0046596,23
RTS0046597,20
RTS0046598,29
RTS0046599,28
RTS0046600,90
RTS0046601,112
RTS0046602,92
RTS0046603,76
RTS0046604,28
RTS0046605,34
RTS0046606,33
RTS0046607,27
RTS0046608,35
RTS0046609,24
RTS0046610,18
RTS0046611,34
RTS0046612,31
RTS0046613,32
RTS0046614,21
RTS0046615,21
RTS0046616,31
RTS0046617,28
RTS0046618,19
RTS0046619,37
RTS0046620,23
RTS0046621,50
RTS0046622,44
RTS0046623,33
RTS0046624,65
RTS0046625,40
RTS0046626,61
RTS0046627,65
RTS0046628,78
RTS0046629,28
RTS0046630,38
RTS0046631,42
RTS0046632,42
RTS0046633,24
RTS0046634,33
RTS0046635,44
RTS0046636,53
RTS0046637,45
RTS0046638,27
RTS0046639,36
RTS0046640,20
RTS0046641,27
RTS0046642,26
RTS0046643,27
RTS0046644,32
RTS0046645,21
RTS0046646,19
RTS0046647,30
RTS0046648,22
RTS0046649,23
RTS0046650,20
RTS0046651,42
RTS0046652,37
RTS0046653,61
RTS0046654,54
RTS0046655,79
RTS0046656,25
RTS0046657,25
RTS0046658,26
RTS0046659,39
RTS0046660,17
RTS0046661,27
RTS0046662,19
RTS0046663,18
RTS0046664,20
RTS0046665,30
RTS0046666,25
RTS0046667,28
RTS0046668,29
RTS0046669,30
RTS0046670,31
RTS0046671,22
RTS0046672,23
RTS0046673,34
RTS0046674,14
RTS0046675,17
RTS0046676,17
RTS0046677,11
RTS0046678,12
RTS0046679,21
RTS0046680,17
RTS0046681,22
RTS0046682,18
RTS0046683,18
RTS0046684,25
RTS0046685,14
RTS0046686,27
RTS0046687,19
RTS0046688,24
RTS0046689,21
RTS0046690,35
RTS0046691,21
RTS0046692,13
RTS0046693,30
RTS0046694,31
RTS0046695,32
RTS0046696,27
RTS0046697,32
RTS0046698,19
RTS0046699,84
RTS0046700,126
RTS0046701,137
RTS0046702,84
RTS0046703,295
RTS0046704,486
RTS0046705,430
RTS0046706,249
RTS0046707,454
RTS0046708,376
RTS0046709,28
RTS0046710,33
RTS0046711,23
RTS0046712,19
RTS0046713,25
RTS0046714,28
RTS0046715,12
RTS0046716,38
RTS0046717,47
RTS0046718,21
RTS0046719,35
RTS0046720,28
RTS0046721,33
RTS0046722,50
RTS0046723,15
RTS0046724,16
RTS0046725,19
RTS0046726,17
RTS0046727,27
RTS0046728,14
RTS0046729,25
RTS0046730,23
RTS0046731,37
RTS0046732,26
RTS0046733,40
RTS0046734,27
RTS0046735,26
RTS0046736,27
RTS0046737,28
RTS0046738,17
RTS0046739,19
RTS0046740,32
RTS0046741,13
RTS0046742,18
RTS0046743,25
RTS0046744,26
RTS0046745,29
RTS0046746,17
RTS0046747,35
RTS0046748,71
RTS0046749,27
RTS0046750,29
RTS0046751,22
RTS0046752,23
RTS0046753,24
RTS0046754,36
RTS0046755,27
RTS0046756,14
RTS0046757,23
RTS0046758,24
RTS0046759,32
RTS0046760,31
RTS0046761,30
RTS0046763,203
RTS0046764,166
RTS0046765,21
RTS0046766,23
RTS0046767,24
RTS0046768,187
RTS0046769,271
RTS0046770,284
RTS0046771,45
RTS0046772,41
RTS0046773,29
RTS0046774,30
RTS0046775,42
RTS0046777,18
RTS0046778,20
RTS0046779,23
RTS0046780,37
RTS0046781,30
RTS0046782,12
RTS0046783,23
RTS0046784,15
RTS0046785,28
RTS0046790,36
RTS0046791,26
RTS0046792,27
RTS0046793,18
RTS0046794,24
RTS0046795,23
RTS0046796,23
RTS0046797,24
RTS0046798,25
RTS0046799,17
RTS0046800,29
RTS0046801,784
RTS0046802,434
RTS0046803,14
RTS0046804,23
RTS0046805,13
RTS0046806,23
RTS0046807,26
RTS0046808,53
RTS0046809,44
RTS0046810,43
RTS0046811,20
RTS0046812,19
RTS0046813,24
RTS0046814,34
RTS0046815,31
RTS0046816,28
RTS0046817,17
RTS0046818,22
RTS0046819,38
RTS0046820,26
RTS0046821,24
RTS0046822,25
RTS0046823,28
RTS0046824,43
RTS0046825,40
RTS0046826,17
RTS0046827,24
RTS0046828,25
RTS0046829,24
RTS0046830,23
RTS0046831,18
RTS0046832,17
RTS0046833,10
RTS0046835,17
RTS0046836,1080
RTS0046837,1666
RTS0046838,563
RTS0046839,1818
RTS0046840,34
RTS0046841,32
RTS0046842,168
RTS0046843,126
RTS0046846,31
RTS0046849,24
RTS0046850,25
RTS0046851,58
RTS0046852,162
RTS0046853,176
RTS0046854,37
RTS0046855,44
RTS0046856,27
RTS0046857,21
RTS0046858,34
RTS0046859,27
RTS0046860,37
RTS0046861,26
RTS0046862,26
RTS0046863,21
RTS0046864,31
RTS0046866,35
RTS0046867,31
RTS0046868,27
RTS0046869,194
RTS0046870,199
RTS0046871,222
RTS0046872,615
RTS0046873,21
RTS0046874,27
RTS0046875,28
RTS0046876,26
RTS0046877,28
RTS0046878,15
RTS0046879,24
RTS0046880,28
RTS0046881,36
RTS0046882,28
RTS0046885,20
RTS0046886,26
RTS0046887,22
RTS0046889,21
RTS0046890,22
RTS0046891,32
RTS0046892,40
RTS0046893,21
RTS0046894,58
RTS0046895,20
RTS0046897,22
RTS0046898,24
RTS0046899,626
RTS0046900,33
RTS0046902,16
RTS0046903,105
RTS0046904,30
RTS0046905,21
RTS0046906,362
RTS0046907,226
RTS0046908,27
RTS0046909,25
RTS0046910,38
RTS0046911,53
RTS0046912,15
RTS0046913,28
RTS0046914,25
RTS0046915,22
RTS0046916,38
RTS0046918,1394
RTS0046919,2635
RTS0046920,400
RTS0046921,20
RTS0046922,21
RTS0046923,98
RTS0046924,54
RTS0046925,26
RTS0046926,23
RTS0046927,17
RTS0046928,27
RTS0046929,31
RTS0046930,28
RTS0046931,17
RTS0046933,21
RTS0046934,76
RTS0046935,56
RTS0046936,86
RTS0046937,26
RTS0046938,52
RTS0046939,21
RTS0046940,55
RTS0046941,70
RTS0046942,25
RTS0046943,42
RTS0046944,29
RTS0046946,63
RTS0046947,23
RTS0046948,100
RTS0046949,19
RTS0046950,20
RTS0046951,25
RTS0046952,16
RTS0046954,14
RTS0046955,35
RTS0046956,104
RTS0046957,19
RTS0046958,26
RTS0046959,29
RTS0046960,30
RTS0046961,48
RTS0046962,41
RTS0046963,20
RTS0046965,17
RTS0046966,33
RTS0046967,39
RTS0046968,15
RTS0047054,41
RTS0047055,30
RTS0047056,25
RTS0047057,37
RTS0047058,39
RTS0047060,43
RTS0047061,40
RTS0047062,41
RTS0047063,50
RTS0047064,42
RTS0047065,129
RTS0047066,132
RTS0047067,138
RTS0047068,117
RTS0047069,109
RTS0047070,81
RTS0047071,53
RTS0047072,73
RTS0047073,75
RTS0047074,95
RTS0047075,40
RTS0047076,41
RTS0047077,37
RTS0047078,43
RTS0047079,29
RTS0047080,31
RTS0047081,35
RTS0047082,24
RTS0047083,39
RTS0047084,20
RTS0047085,19
RTS0047086,21
RTS0047087,20
RTS0047088,31
RTS0047089,29
RTS0047091,14
RTS0047092,155
RTS0047093,116
RTS0047094,114
RTS0047095,13
RTS0047096,11
RTS0047097,17
RTS0047098,14
RTS0047099,23
RTS0047100,17
RTS0047101,29
RTS0047102,21
RTS0047103,29
RTS0047104,27
RTS0047105,34
RTS0047106,48
RTS0047107,43
RTS0047108,47
RTS0047109,38
RTS0047110,35
RTS0047111,30
RTS0047112,44
RTS0047113,64
RTS0047114,32
RTS0047115,57
RTS0047116,90
RTS0047117,87
RTS0047118,71
RTS0047119,79
RTS0047120,20
RTS0047121,19
RTS0047122,26
RTS0047123,23
RTS0047124,34
RTS0047125,18
RTS0047126,31
RTS0047127,33
RTS0047128,16
RTS0047129,24
RTS0047130,27
RTS0047131,24
RTS0047132,27
RTS0047133,44
RTS0047134,27
RTS0047135,35
RTS0047136,35
RTS0047137,34
RTS0047138,44
RTS0047139,29
RTS0047140,17
RTS0047141,23
RTS0047142,28
RTS0047143,21
RTS0047144,22
RTS0047145,37
RTS0047146,36
RTS0047147,45
RTS0047148,42
RTS0047149,35
RTS0047150,25
RTS0047151,30
RTS0047152,37
RTS0047153,21
RTS0047154,36
RTS0047156,33
RTS0047157,30
RTS0047158,35
RTS0047159,20
RTS0047160,27
RTS0047165,47
RTS0047166,19
RTS0047167,21
RTS0047168,17
RTS0047169,20
RTS0047170,25
RTS0047171,140
RTS0047172,125
RTS0047173,160
RTS0047174,123
RTS0047175,79
RTS0047176,45
RTS0047177,28
RTS0047178,34
RTS0047179,31
RTS0047180,22
RTS0047181,49
RTS0047182,38
RTS0047183,53
RTS0047184,33
RTS0047185,43
RTS0047186,21
RTS0047187,16
RTS0047188,36
RTS0047189,30
RTS0047190,30
RTS0047191,20
RTS0047192,23
RTS0047193,33
RTS0047194,36
RTS0047195,36
RTS0047196,32
RTS0047197,41
RTS0047198,34
RTS0047199,40
RTS0047200,39
RTS0047201,46
RTS0047202,32
RTS0047203,23
RTS0047204,32
RTS0047205,26
RTS0047206,37
RTS0047207,35
RTS0047208,558
RTS0047209,603
RTS0047210,756
RTS0047211,688
RTS0047212,303
RTS0047213,29
RTS0047214,43
RTS0047215,46
RTS0047216,23
RTS0047217,20
RTS0047218,61
RTS0047219,64
RTS0047220,45
RTS0047221,97
RTS0047222,84
RTS0047223,32
RTS0047225,48
RTS0047226,38
RTS0047229,28
RTS0047230,26
RTS0047231,25
RTS0047232,19
RTS0047233,22
RTS0047234,17
RTS0047235,20
RTS0047236,28
RTS0047237,21
RTS0047238,16
RTS0047239,36
RTS0047240,28
RTS0047241,19
RTS0047242,18
RTS0047243,34
RTS0047244,12
RTS0047245,27
RTS0047246,12
RTS0047247,12
RTS0047248,21
RTS0047249,37
RTS0047250,32
RTS0047252,34
RTS0047253,26
RTS0047254,28
RTS0047255,95
RTS0047256,118
RTS0047257,99
RTS0047258,73
RTS0047259,124
RTS0047260,75
RTS0047261,94
RTS0047262,67
RTS0047263,71
RTS0047264,39
RTS0047266,74
RTS0047267,142
RTS0047268,91
RTS0047269,127
RTS0047270,183
RTS0047271,180
RTS0047272,104
RTS0047273,149
RTS0047274,70
RTS0047276,38
RTS0047277,151
RTS0047278,180
RTS0047279,182
RTS0047280,99
RTS0047281,95
RTS0047282,154
RTS0047283,106
RTS0047284,93
RTS0047290,473
RTS0047291,852
RTS0047292,580
RTS0047293,462
RTS0047294,714
RTS0047295,13
RTS0047296,35
RTS0047297,28
RTS0047298,25
RTS0047299,19
RTS0047300,15
RTS0047301,30
RTS0047302,7
RTS0047303,24
RTS0047304,19
RTS0047305,81
RTS0047306,137
RTS0047307,142
RTS0047308,85
RTS0047309,97
RTS0047310,73
RTS0047311,55
RTS0047312,51
RTS0047313,41
RTS0047314,42
RTS0047315,113
RTS0047316,133
RTS0047317,119
RTS0047318,103
RTS0047319,119
RTS0047320,29
RTS0047321,50
RTS0047322,50
RTS0047323,76
RTS0047324,70
RTS0047325,38
RTS0047326,47
RTS0047327,50
RTS0047328,45
RTS0047329,36
RTS0047331,72
RTS0047332,75
RTS0047333,80
RTS0047334,69
RTS0047335,78
RTS0047336,76
RTS0047337,45
RTS0047338,66
RTS0047339,66
RTS0047340,113
RTS0047341,57
RTS0047342,100
RTS0047343,74
RTS0047344,85
RTS0047345,50
RTS0047346,52
RTS0047348,53
RTS0047349,47
RTS0047350,70
RTS0047351,45
RTS0047352,144
RTS0047353,106
RTS0047354,74
RTS0047356,22
RTS0047357,18
RTS0047358,15
RTS0047359,23
RTS0047360,29
RTS0047361,19
RTS0047362,56
RTS0047363,43
RTS0047364,23
RTS0047365,45
RTS0047366,18
RTS0047367,19
RTS0047368,31
RTS0047369,30
RTS0047370,31
RTS0047373,54
RTS0047374,30
RTS0047375,35
RTS0047376,69
RTS0047377,54
RTS0047378,78
RTS0047379,99
RTS0047380,58
RTS0047381,22
RTS0047382,33
RTS0047383,19
RTS0047384,22
RTS0047385,19
RTS0047386,54
RTS0047387,61
RTS0047388,50
RTS0047389,69
RTS0047390,42
RTS0047391,81
RTS0047392,32
RTS0047393,102
RTS0047394,26
RTS0047395,23
RTS0047396,119
RTS0047397,61
RTS0047398,30
RTS0047399,30
RTS0047400,24
RTS0047401,35
RTS0047402,59
RTS0047403,31
RTS0047404,52
RTS0047405,62
RTS0047406,34
RTS0047407,41
RTS0047408,49
RTS0047409,104
RTS0047410,97
RTS0047411,61
RTS0047412,44
RTS0047413,45
RTS0047414,51
RTS0047415,78
RTS0047417,56
RTS0047418,88
RTS0047419,81
RTS0047420,91
RTS0047421,26
RTS0047422,26
RTS0047423,24
RTS0047424,25
RTS0047425,20
RTS0047426,52
RTS0047427,47
RTS0047428,47
RTS0047429,47
RTS0047430,70
RTS0047431,22
RTS0047432,50
RTS0047433,52
RTS0047434,42
RTS0047435,63
RTS0047436,23
RTS0047437,17
RTS0047438,20
RTS0047439,21
RTS0047440,17
RTS0047441,130
RTS0047442,148
RTS0047445,141
RTS0047446,147
RTS0047447,28
RTS0047448,34
RTS0047449,25
RTS0047450,29
RTS0047451,21
RTS0047452,26
RTS0047453,19
RTS0047454,28
RTS0047455,26
RTS0047456,21
RTS0047457,21
RTS0047458,23
RTS0047459,25
RTS0047460,29
RTS0047461,35
RTS0047462,33
RTS0047463,31
RTS0047464,26
RTS0047465,32
RTS0047466,30
RTS0047467,33
RTS0047468,35
RTS0047469,28
RTS0047471,32
RTS0047472,28
RTS0047473,25
RTS0047474,22
RTS0047475,16
RTS0047476,21
RTS0047477,80
RTS0047479,78
RTS0047480,63
RTS0047481,97
RTS0047482,20
RTS0047483,32
RTS0047484,31
RTS0047485,27
RTS0047486,31
RTS0047487,21
RTS0047488,30
RTS0047489,19
RTS0047490,19
RTS0047491,26
RTS0047492,57
RTS0047493,48
RTS0047494,44
RTS0047495,48
RTS0047496,44
RTS0047497,59
RTS0047498,51
RTS0047499,82
RTS0047500,84
RTS0047501,65
RTS0047502,22
RTS0047503,26
RTS0047504,79
RTS0047505,59
RTS0047506,61
RTS0047507,34
RTS0047508,34
RTS0047509,27
RTS0047510,28
RTS0047511,22
RTS0047512,92
RTS0047513,36
RTS0047514,29
RTS0047515,103
RTS0047516,110
RTS0047517,100
RTS0047518,84
RTS0047520,83
RTS0047521,107
RTS0047522,35
RTS0047523,46
RTS0047524,28
RTS0047525,26
RTS0047526,31
RTS0047527,27
RTS0047528,28
RTS0047529,46
RTS0047530,47
RTS0047531,43
RTS0047532,30
RTS0047533,16
RTS0047534,16
RTS0047535,17
RTS0047536,28
RTS0047537,34
RTS0047538,146
RTS0047540,164
RTS0047541,208
RTS0047543,27
RTS0047544,35
RTS0047545,34
RTS0047546,41
RTS0047547,23
RTS0047548,86
RTS0047549,56
RTS0047550,64
RTS0047551,59
RTS0047552,40
RTS0047553,16
RTS0047558,28
RTS0047559,21
RTS0047560,31
RTS0047561,22
RTS0047562,21
RTS0047563,48
RTS0047564,54
RTS0047565,47
RTS0047566,35
RTS0047567,14
RTS0047568,38
RTS0047569,31
RTS0047570,31
RTS0047571,25
RTS0047572,26
RTS0047573,20
RTS0047574,29
RTS0047575,26
RTS0047576,28
RTS0047577,30
RTS0047578,13
RTS0047579,18
RTS0047580,17
RTS0047581,23
RTS0047582,23
RTS0047583,18
RTS0047584,20
RTS0047585,20
RTS0047586,28
RTS0047587,17
RTS0047588,27
RTS0047590,25
RTS0047591,27
RTS0047592,33
RTS0047593,22
RTS0047594,27
RTS0047595,21
RTS0047596,23
RTS0047597,29
RTS0047598,52
RTS0047599,34
RTS0047600,43
RTS0047601,117
RTS0047602,67
RTS0047603,23
RTS0047604,22
RTS0047606,21
RTS0047613,47
RTS0047614,37
RTS0047615,28
RTS0047616,51
RTS0047617,43
RTS0047618,20
RTS0047619,16
RTS0047620,18
RTS0047621,23
RTS0047622,15
RTS0047624,28
RTS0047625,23
RTS0047626,21
RTS0047627,21
RTS0047628,30
RTS0047629,13
RTS0047630,17
RTS0047631,21
RTS0047632,34
RTS0047633,18
RTS0047634,23
RTS0047635,17
RTS0047636,22
RTS0047637,19
RTS0047638,19
RTS0047639,26
RTS0047640,20
RTS0047641,11
RTS0047642,14
RTS0047643,17
RTS0047644,31
RTS0047645,16
RTS0047646,22
RTS0047647,12
RTS0047648,26
RTS0047649,30
RTS0047650,18
RTS0047651,13
RTS0047652,19
RTS0047653,26
RTS0047654,17
RTS0047656,35
RTS0047657,26
RTS0047658,23
RTS0047659,16
RTS0047660,15
RTS0047661,23
RTS0047662,26
RTS0047663,8
RTS0047664,24
RTS0047665,37
RTS0047666,19
RTS0047667,21
RTS0047668,18
RTS0047669,21
RTS0047670,18
RTS0047672,32
RTS0047673,14
RTS0047674,29
RTS0047675,28
RTS0047676,21
RTS0047677,28
RTS0047678,26
RTS0047679,25
RTS0047680,29
RTS0047681,22
RTS0047682,29
RTS0047684,24
RTS0047685,25
RTS0047686,17
RTS0047687,24
RTS0047688,24
RTS0047689,22
RTS0047691,14
RTS0047692,29
RTS0047693,24
RTS0047694,21
RTS0047695,31
RTS0047696,23
RTS0047697,15
RTS0047698,24
RTS0047699,24
RTS0047700,40
RTS0047701,30
RTS0047702,22
RTS0047703,47
RTS0047704,26
RTS0047705,26
RTS0047706,29
RTS0047707,32
RTS0047708,77
RTS0047709,32
RTS0047710,18
RTS0047711,17
RTS0047712,29
RTS0047713,37
RTS0047714,43
RTS0047715,35
RTS0047716,45
RTS0047717,41
RTS0047718,28
RTS0047720,22
RTS0047721,22
RTS0047722,25
RTS0047723,28
RTS0047724,142
RTS0047725,163
RTS0047726,139
RTS0047727,150
RTS0047728,138
RTS0047729,16
RTS0047730,25
RTS0047731,20
RTS0047732,21
RTS0047733,33
RTS0047734,28
RTS0047735,17
RTS0047736,45
RTS0047737,26
RTS0047738,20
RTS0047739,193
RTS0047740,235
RTS0047741,294
RTS0047742,228
RTS0047743,170
RTS0047744,88
RTS0047745,104
RTS0047746,50
RTS0047747,63
RTS0047748,71
RTS0047749,94
RTS0047750,20
RTS0047752,14
RTS0047753,26
RTS0047754,108
RTS0047755,130
RTS0047756,101
RTS0047757,84
RTS0047758,134
RTS0047759,32
RTS0047760,24
RTS0047761,21
RTS0047762,20
RTS0047763,24
RTS0047764,31
RTS0047765,20
RTS0047766,35
RTS0047767,23
RTS0047768,25
RTS0047769,52
RTS0047770,59
RTS0047771,61
RTS0047772,69
RTS0047773,63
RTS0047774,21
RTS0047775,29
RTS0047776,11
RTS0047777,18
RTS0047778,23
RTS0047779,28
RTS0047780,49
RTS0047781,43
RTS0047782,52
RTS0047783,37
RTS0047784,36
RTS0047785,17
RTS0047786,102
RTS0047787,31
RTS0047788,20
RTS0047789,20
RTS0047790,27
RTS0047791,38
RTS0047792,54
RTS0047793,23
RTS0047794,19
RTS0047795,16
RTS0047796,23
RTS0047797,59
RTS0047798,32
RTS0047799,36
RTS0047800,23
RTS0047801,35
RTS0047802,38
RTS0047803,22
RTS0047804,20
RTS0047805,28
RTS0047806,41
RTS0047807,50
RTS0047808,1848
RTS0047809,24
RTS0047810,29
RTS0047811,59
RTS0047812,36
RTS0047813,39
RTS0047814,27
RTS0047816,24
RTS0047817,38
RTS0047818,20
RTS0047819,27
RTS0047820,19
RTS0047821,70
RTS0047822,15
RTS0047823,29
RTS0047824,20
RTS0047825,37
RTS0047826,27
RTS0047827,30
RTS0047828,39
RTS0047829,36
RTS0047830,15
RTS0047831,20
RTS0047832,23
RTS0047833,28
RTS0047834,22
RTS0047835,118
RTS0047836,56
RTS0047837,56
RTS0047838,32
RTS0047839,39
RTS0047840,29
RTS0047841,24
RTS0047842,24
RTS0047843,16
RTS0047844,20
RTS0047845,26
RTS0047846,15
RTS0047847,18
RTS0047848,24
RTS0047849,20
RTS0047850,21
RTS0047851,24
RTS0047852,31
RTS0047853,43
RTS0047854,54
RTS0047855,24
RTS0047856,31
RTS0047857,20
RTS0047858,21
RTS0047859,13
RTS0047860,27
RTS0047861,15
RTS0047862,26
RTS0047863,27
RTS0047864,20
RTS0047865,35
RTS0047866,56
RTS0047867,22
RTS0047868,26
RTS0047869,65
RTS0047870,146
RTS0047871,32
RTS0047872,92
RTS0047873,54
RTS0047874,19
RTS0047875,22
RTS0047876,24
RTS0047877,16
RTS0047878,23
RTS0047879,36
RTS0047880,27
RTS0047881,36
RTS0047882,24
RTS0047883,113
RTS0047884,29
RTS0047885,29
RTS0047886,15
RTS0047890,1049
RTS0047891,884
RTS0047892,411
RTS0047893,130
RTS0047894,59
RTS0047895,35
RTS0047896,28
RTS0047897,32
RTS0047898,24
RTS0047899,23
RTS0047900,42
RTS0047901,21
RTS0047902,27
RTS0047903,43
RTS0047904,59
RTS0047905,39
RTS0047906,53
RTS0047907,723
RTS0047908,603
RTS0047909,704
RTS0047910,25
RTS0047912,34
RTS0047913,24
RTS0047914,24
RTS0047915,10
RTS0047916,24
RTS0047917,21
RTS0047919,21
RTS0047920,352
RTS0047921,702
RTS0047924,31
RTS0047925,28
RTS0047926,25
RTS0047927,23
RTS0047928,25
RTS0047929,21
RTS0047930,24
RTS0047931,20
RTS0047932,31
RTS0047933,29
RTS0047934,21
RTS0047935,27
RTS0047936,33
RTS0047937,29
RTS0047938,39
RTS0047939,79
RTS0047940,131
RTS0047941,28
RTS0047942,21
RTS0047943,21
RTS0047944,202
RTS0047945,21
RTS0047946,23
RTS0047947,18
RTS0047948,19
RTS0047949,30
RTS0047950,18
RTS0047951,23
RTS0047952,27
RTS0047953,24
RTS0047954,33
RTS0047956,23
RTS0047957,31
RTS0047958,34
RTS0047959,42
RTS0047960,24
RTS0047961,14
RTS0047963,27
RTS0047964,29
RTS0047965,22
RTS0047966,15
RTS0047967,26
RTS0047968,28
RTS0047969,32
RTS0047970,22
RTS0047972,38
RTS0047973,31
RTS0047974,50
RTS0047975,41
RTS0047976,20
RTS0047977,21
RTS0047978,41
RTS0047979,95
RTS0047980,20
RTS0047981,26
RTS0047982,31
RTS0047985,351
RTS0047986,23
RTS0047987,21
RTS0047988,159
RTS0047990,36
RTS0047991,40
RTS0047992,14
RTS0047993,20
RTS0047994,28
RTS0047995,24
RTS0047996,26
RTS0047997,69
RTS0047998,87
RTS0047999,27
RTS0048000,27
RTS0048001,19
RTS0048003,41
RTS0048005,29
RTS0048006,29
RTS0048008,19
RTS0048009,23
RTS0048012,26
RTS0048013,17
RTS0048014,26
RTS0048015,305
RTS0048016,402
RTS0048017,35
RTS0048018,78
RTS0048019,79
RTS0048020,28
RTS0048021,26
RTS0048022,28
RTS0048023,29
RTS0048024,29
RTS0048026,43
RTS0048027,54
RTS0048028,25
RTS0048029,21
RTS0048030,26
RTS0048031,13
RTS0048032,30
RTS0048033,15
RTS0048034,19
RTS0048035,26
RTS0048036,31
RTS0048037,21
RTS0048038,38
RTS0048040,26
RTS0048041,20
RTS0048042,61
RTS0048043,86
RTS0048044,26
RTS0048045,35
RTS0048046,30
RTS0048047,15
RTS0048048,25
RTS0048049,27
RTS0048050,67
RTS0048051,181
RTS0048052,129
RTS0048053,33
RTS0048054,44
RTS0048055,31
RTS0048056,27
RTS0048057,14
RTS0048058,15
RTS0048059,30
RTS0048060,15
RTS0048061,22
RTS0048062,20
RTS0048063,22
RTS0048064,244
RTS0048065,220
RTS0048066,327
RTS0048067,19
RTS0048068,27
RTS0048069,37
RTS0048070,19
RTS0048071,28
RTS0048072,12
RTS0048073,24
RTS0048074,18
RTS0048076,81
RTS0048077,36
RTS0048078,48
RTS0048079,51
RTS0048080,56
RTS0048081,62
RTS0048082,23
RTS0048084,14
RTS0048085,23
RTS0048086,23
RTS0048087,36
RTS0048088,20
RTS0048089,50
RTS0048090,43
RTS0048091,57
RTS0048092,27
RTS0048093,59
RTS0048094,18
RTS0048096,24
RTS0048097,21
RTS0048098,2541
RTS0048099,3798
RTS0048100,3533
RTS0048101,3721
RTS0048102,3556
RTS0048104,37
RTS0048105,19
RTS0048106,32
RTS0048107,26
RTS0048108,32
RTS0048109,16
RTS0048110,23
RTS0048111,18
RTS0048112,17
RTS0048113,26
RTS0048114,386
RTS0048115,424
RTS0048116,432
RTS0048117,285
RTS0048118,396
RTS0048120,23
RTS0048126,20
RTS0048127,28
RTS0048129,39
RTS0048130,29
RTS0048131,142
RTS0048132,221
RTS0048133,56
RTS0048134,217
RTS0048135,279
RTS0048136,22
RTS0048138,39
RTS0048139,108
RTS0048140,22
RTS0048141,30
RTS0048142,33
RTS0048144,26
RTS0048145,35
RTS0048146,33
RTS0048147,26
RTS0048148,31
RTS0048149,17
RTS0048150,30
RTS0048151,27
RTS0048152,25
RTS0048153,29
RTS0048154,40
RTS0048155,23
RTS0048156,80
RTS0048158,72
RTS0048159,23
RTS0048160,554
RTS0048161,576
RTS0048162,75
RTS0048163,50
RTS0048164,204
RTS0048165,115
RTS0048166,54
RTS0048167,69
RTS0048168,53
RTS0048169,50
RTS0048170,39
RTS0048171,27
RTS0048172,27
RTS0048173,35
RTS0048175,26
RTS0048176,45
RTS0048177,31
RTS0048178,51
RTS0048179,45
RTS0048180,39
RTS0048181,79
RTS0048182,55
RTS0048183,78
RTS0048184,80
RTS0048185,66
RTS0048186,31
RTS0048188,42
RTS0048189,52
RTS0048190,26
RTS0048191,34
RTS0048192,44
RTS0048193,33
RTS0048194,42
RTS0048195,39
RTS0048196,55
RTS0048197,71
RTS0048198,47
RTS0048200,58
RTS0048201,37
RTS0048202,28
RTS0048203,39
RTS0048204,42
RTS0048205,32
RTS0048207,219
RTS0048208,419
RTS0048209,279
RTS0048210,323
RTS0048211,337
RTS0048212,31
RTS0048213,48
RTS0048214,38
RTS0048215,50
RTS0048216,61
RTS0048217,38
RTS0048218,40
RTS0048219,36
RTS0048220,35
RTS0048221,31
RTS0048222,31
RTS0048223,26
RTS0048224,47
RTS0048225,28
RTS0048226,45
RTS0048227,72
RTS0048228,23
RTS0048229,26
RTS0048230,42
RTS0048231,58
RTS0048232,41
RTS0048233,43
RTS0048234,45
RTS0048235,59
RTS0048236,34
RTS0048237,31
RTS0048238,35
RTS0048239,41
RTS0048240,34
RTS0048241,57
RTS0048242,67
RTS0048243,60
RTS0048244,65
RTS0048245,28
RTS0048246,55
RTS0049343,38
RTS0049344,42
RTS0049345,28
RTS0049346,14
RTS0049347,35
RTS0049348,41
RTS0049349,139
RTS0049350,33
RTS0049351,26
RTS0049352,25
RTS0049353,23
RTS0049354,24
RTS0049355,14
RTS0049356,100
RTS0049357,72
RTS0049358,25
RTS0049359,16
RTS0049360,62
RTS0049361,27
RTS0049362,17
RTS0049363,39
RTS0049364,37
RTS0049365,18
RTS0049366,207
RTS0049367,139
RTS0049368,59
RTS0049369,18
RTS0049370,22
RTS0049371,23
RTS0049372,32
RTS0049373,320
RTS0049374,325
RTS0049375,246
RTS0049376,287
RTS0049377,251
RTS0049378,554
RTS0049379,398
RTS0049380,602
RTS0049381,487
RTS0049382,402
RTS0049383,27
RTS0049384,37
RTS0049385,24
RTS0049386,36
RTS0049387,24
RTS0049388,20
RTS0049389,22
RTS0049390,2975
RTS0049391,3057
RTS0049392,2738
RTS0049393,3308
RTS0049394,1130
RTS0049395,272
RTS0049396,344
RTS0049397,407
RTS0049398,398
RTS0049399,289
RTS0049400,29
RTS0049401,37
RTS0049402,27
RTS0049403,19
RTS0049404,29
RTS0049405,17
RTS0049406,24
RTS0049407,23
RTS0049408,19
RTS0049409,14
RTS0049410,25
RTS0049411,40
RTS0049412,25
RTS0049413,18
RTS0049414,16
RTS0049415,36
RTS0049416,23
RTS0049417,21
RTS0049418,22
RTS0049419,16
RTS0049420,13
RTS0049421,21
RTS0049422,17
RTS0049423,21
RTS0049424,83
RTS0049425,40
RTS0049426,41
RTS0049427,41
RTS0049428,19
RTS0049429,71
RTS0049430,96
RTS0049431,84
RTS0049432,17
RTS0049433,26
RTS0049434,17
RTS0049435,16
RTS0049436,24
RTS0049437,150
RTS0049438,30
RTS0049439,85
RTS0049440,60
RTS0049441,92
RTS0049442,92
RTS0049443,67
RTS0049444,51
RTS0049445,29
RTS0049446,27
RTS0049447,59
RTS0049448,19
RTS0049449,29
RTS0049450,25
RTS0049451,30
RTS0049452,19
RTS0049453,48
RTS0049454,23
RTS0049455,23
RTS0049456,25
RTS0049457,88
RTS0049458,28
RTS0049459,78
RTS0049460,76
RTS0049461,122
RTS0049462,108
RTS0049463,29
RTS0049464,41
RTS0049465,33
RTS0049466,15
RTS0049467,22
RTS0049468,81
RTS0049469,87
RTS0049470,84
RTS0049471,96
RTS0049472,83
RTS0049473,190
RTS0049474,106
RTS0049475,151
RTS0049476,168
RTS0049477,17
RTS0049478,27
RTS0049479,3712
RTS0049480,368
RTS0049481,10
RTS0049482,27
RTS0049483,12
RTS0049484,24
RTS0049485,31
RTS0997079,24
RTS0997080,46
RTS0997081,23
RTS0997082,41
RTS0997083,28
RTS0997084,33
RTS0997085,22
RTS0997086,33
RTS0997087,18
RTS0997088,24262
RTS0997089,1685
RTS0997090,14
RTS0997091,17
RTS0997092,17
RTS0997093,13
RTS0997094,8
RTS0997095,15
RTS0997096,26
RTS0997097,14
RTS0997098,22
RTS0997099,18
RTS0997100,21
RTS0997101,19
RTS0997102,21
RTS0997103,10
RTS0997104,17
RTS0997105,16
RTS0997106,12
RTS0997107,12
RTS0997108,13
RTS0997109,14
RTS0997110,14
RTS0997111,12
RTS0997112,14
RTS0997113,12
RTS0997114,16
RTS0997115,14
RTS0997116,9
RTS0997117,9
RTS0997118,12
RTS0997119,16
RTS0997120,10
RTS0997121,61
RTS0997122,118
RTS0997123,124
RTS0997124,66
RTS0997125,155
RTS0997126,234
RTS0997127,215
RTS0997128,206
RTS0997129,196
RTS0997130,94
</Code_Summary>
